# Supplementary material for: Data supporting the nuclear phylogenomics of the palm subfamily Arecoideae (Arecaceae)
Source: Data Brief. 2016 Mar 2;7:532–6. doi: 10.1016/j.dib.2016.02.063 (PMC4796708; doi:10.1016/j.dib.2016.02.063)
Supplement: Supplementary file 5 — Supplementary material [file mmc5.zip › RAxML_bootstrap.Elaeis_88.raxml.tre]

(((Nypa_fruticans	((Attalea_speciosa	(((Pseudophoenix_vinifera	(Iriartea_deltoidea	((Serenoa_repens	Phoenix_dactylifera)	Sabal_domingensis)))	Podococcus_barteri)	(((Orania_palindan	(Roystonea_regia	Sclerosperma_profizianum))	((Pelagodoxa_henryana	(((Hydriastele_microspadix	((Kentiopsis_piersoniorum	Dictyosperma_album)	(Dypsis_decaryi	(Veitchia_spiralis	Heterospathe_cagayanensis))))	(Burretiokentia_grandiflora	(Leopoldinia_pulchra	Manicaria_saccifera)))	Geonoma_undata))	(Prestoea_acuminata	(Oenocarpus_bataua	Oenocarpus_minor))))	((Reinhardtia_simplex	(Reinhardtia_paiewonskiana	Reinhardtia_latisecta))	(Bactris_major	(Elaeis_guineensis	Elaeis_oleifera))))))	Chamaedorea_seifrizii))	Calamus_caryotoides)	Kingia_australis);
(((Nypa_fruticans	((Attalea_speciosa	Chamaedorea_seifrizii)	((Bactris_major	(Elaeis_guineensis	Elaeis_oleifera))	((((Orania_palindan	(((Burretiokentia_grandiflora	((Pelagodoxa_henryana	(Manicaria_saccifera	Prestoea_acuminata))	((Leopoldinia_pulchra	Geonoma_undata)	(Oenocarpus_bataua	Oenocarpus_minor))))	((Kentiopsis_piersoniorum	(Dictyosperma_album	(Heterospathe_cagayanensis	Hydriastele_microspadix)))	(Podococcus_barteri	Veitchia_spiralis)))	Dypsis_decaryi))	(Pseudophoenix_vinifera	(Iriartea_deltoidea	((Serenoa_repens	Phoenix_dactylifera)	Sabal_domingensis))))	(Sclerosperma_profizianum	Roystonea_regia))	(Reinhardtia_simplex	(Reinhardtia_paiewonskiana	Reinhardtia_latisecta))))))	Calamus_caryotoides)	Kingia_australis);
((Dictyosperma_album	(Veitchia_spiralis	(((Dypsis_decaryi	(Heterospathe_cagayanensis	Hydriastele_microspadix))	((((((Nypa_fruticans	Chamaedorea_seifrizii)	Attalea_speciosa)	(Podococcus_barteri	(Pseudophoenix_vinifera	((Calamus_caryotoides	Iriartea_deltoidea)	((Serenoa_repens	Phoenix_dactylifera)	Sabal_domingensis)))))	((Roystonea_regia	(((Bactris_major	(Elaeis_guineensis	Elaeis_oleifera))	(Reinhardtia_simplex	(Reinhardtia_paiewonskiana	Reinhardtia_latisecta)))	Sclerosperma_profizianum))	Orania_palindan))	((Manicaria_saccifera	(Burretiokentia_grandiflora	Pelagodoxa_henryana))	((Geonoma_undata	(Oenocarpus_bataua	Oenocarpus_minor))	Prestoea_acuminata)))	Leopoldinia_pulchra))	Kentiopsis_piersoniorum)))	Kingia_australis);
(((Nypa_fruticans	((Leopoldinia_pulchra	Chamaedorea_seifrizii)	(Burretiokentia_grandiflora	((((Sclerosperma_profizianum	(Roystonea_regia	((Attalea_speciosa	(Bactris_major	(Elaeis_guineensis	Elaeis_oleifera)))	(Reinhardtia_simplex	(Reinhardtia_paiewonskiana	Reinhardtia_latisecta)))))	(((((Prestoea_acuminata	Manicaria_saccifera)	Pelagodoxa_henryana)	(Oenocarpus_bataua	Oenocarpus_minor))	(Kentiopsis_piersoniorum	((Dypsis_decaryi	(Heterospathe_cagayanensis	Hydriastele_microspadix))	((Podococcus_barteri	Veitchia_spiralis)	Dictyosperma_album))))	Geonoma_undata))	Orania_palindan)	(Pseudophoenix_vinifera	(Iriartea_deltoidea	((Serenoa_repens	Phoenix_dactylifera)	Sabal_domingensis)))))))	Calamus_caryotoides)	Kingia_australis);
((Nypa_fruticans	(Chamaedorea_seifrizii	(Attalea_speciosa	(((Reinhardtia_simplex	(Reinhardtia_paiewonskiana	Reinhardtia_latisecta))	((Sclerosperma_profizianum	Roystonea_regia)	(((Burretiokentia_grandiflora	(Podococcus_barteri	((Calamus_caryotoides	Pseudophoenix_vinifera)	(Iriartea_deltoidea	((Serenoa_repens	Phoenix_dactylifera)	Sabal_domingensis)))))	(((Geonoma_undata	(Manicaria_saccifera	Pelagodoxa_henryana))	(Prestoea_acuminata	(Oenocarpus_bataua	Oenocarpus_minor)))	((Veitchia_spiralis	Dictyosperma_album)	(Kentiopsis_piersoniorum	(Leopoldinia_pulchra	(Dypsis_decaryi	(Heterospathe_cagayanensis	Hydriastele_microspadix)))))))	Orania_palindan)))	((Elaeis_guineensis	Elaeis_oleifera)	Bactris_major)))))	Kingia_australis);
((Nypa_fruticans	(Chamaedorea_seifrizii	((Iriartea_deltoidea	(Phoenix_dactylifera	(Sabal_domingensis	Serenoa_repens)))	(((((((Burretiokentia_grandiflora	Pelagodoxa_henryana)	((Geonoma_undata	(Oenocarpus_bataua	Oenocarpus_minor))	(Prestoea_acuminata	(Leopoldinia_pulchra	Manicaria_saccifera))))	((Dypsis_decaryi	(Heterospathe_cagayanensis	Hydriastele_microspadix))	((Veitchia_spiralis	Dictyosperma_album)	Kentiopsis_piersoniorum)))	((Roystonea_regia	Orania_palindan)	((((Elaeis_guineensis	Elaeis_oleifera)	Bactris_major)	(Reinhardtia_simplex	(Reinhardtia_paiewonskiana	Reinhardtia_latisecta)))	Sclerosperma_profizianum)))	Podococcus_barteri)	Attalea_speciosa)	(Calamus_caryotoides	Pseudophoenix_vinifera)))))	Kingia_australis);
((((((Reinhardtia_simplex	(Reinhardtia_paiewonskiana	Reinhardtia_latisecta))	Sclerosperma_profizianum)	(((Chamaedorea_seifrizii	Attalea_speciosa)	((Nypa_fruticans	(Calamus_caryotoides	Pseudophoenix_vinifera))	((Sabal_domingensis	(Phoenix_dactylifera	Serenoa_repens))	Iriartea_deltoidea)))	((((Oenocarpus_bataua	Oenocarpus_minor)	((Burretiokentia_grandiflora	Pelagodoxa_henryana)	(Prestoea_acuminata	Manicaria_saccifera)))	(Podococcus_barteri	((Leopoldinia_pulchra	(Heterospathe_cagayanensis	(Hydriastele_microspadix	Dypsis_decaryi)))	((Veitchia_spiralis	Dictyosperma_album)	Kentiopsis_piersoniorum))))	((Geonoma_undata	Roystonea_regia)	Orania_palindan))))	(Elaeis_guineensis	Elaeis_oleifera))	Bactris_major)	Kingia_australis);
(((Nypa_fruticans	((((Sabal_domingensis	(Phoenix_dactylifera	Serenoa_repens))	(Pseudophoenix_vinifera	Iriartea_deltoidea))	(Attalea_speciosa	((Sclerosperma_profizianum	(((Elaeis_guineensis	Elaeis_oleifera)	Bactris_major)	(Reinhardtia_simplex	(Reinhardtia_paiewonskiana	Reinhardtia_latisecta))))	(((Podococcus_barteri	((Prestoea_acuminata	(Oenocarpus_bataua	Oenocarpus_minor))	(Manicaria_saccifera	(Burretiokentia_grandiflora	Pelagodoxa_henryana))))	(((Heterospathe_cagayanensis	Dypsis_decaryi)	Hydriastele_microspadix)	((Veitchia_spiralis	Dictyosperma_album)	(Leopoldinia_pulchra	Kentiopsis_piersoniorum))))	((Geonoma_undata	Roystonea_regia)	Orania_palindan)))))	Chamaedorea_seifrizii))	Calamus_caryotoides)	Kingia_australis);
((Nypa_fruticans	(((((Sabal_domingensis	(Phoenix_dactylifera	Serenoa_repens))	(Pseudophoenix_vinifera	Iriartea_deltoidea))	(Attalea_speciosa	(Burretiokentia_grandiflora	((Geonoma_undata	(((Leopoldinia_pulchra	Manicaria_saccifera)	((((Heterospathe_cagayanensis	Hydriastele_microspadix)	Kentiopsis_piersoniorum)	(Veitchia_spiralis	Dictyosperma_album))	Dypsis_decaryi))	((Prestoea_acuminata	(Oenocarpus_bataua	Oenocarpus_minor))	(Pelagodoxa_henryana	Podococcus_barteri))))	((((Reinhardtia_simplex	(Reinhardtia_paiewonskiana	Reinhardtia_latisecta))	((Elaeis_guineensis	Elaeis_oleifera)	Bactris_major))	Sclerosperma_profizianum)	(Roystonea_regia	Orania_palindan))))))	Chamaedorea_seifrizii)	Calamus_caryotoides))	Kingia_australis);
((Nypa_fruticans	(((((Sabal_domingensis	(Phoenix_dactylifera	Serenoa_repens))	(Pseudophoenix_vinifera	(Calamus_caryotoides	Iriartea_deltoidea)))	((Sclerosperma_profizianum	(Pelagodoxa_henryana	(Reinhardtia_latisecta	(Reinhardtia_simplex	Reinhardtia_paiewonskiana))))	(((Podococcus_barteri	(Roystonea_regia	((Elaeis_guineensis	Elaeis_oleifera)	Bactris_major)))	(((Manicaria_saccifera	(Geonoma_undata	(((Heterospathe_cagayanensis	Hydriastele_microspadix)	(Kentiopsis_piersoniorum	(Dictyosperma_album	(Veitchia_spiralis	Dypsis_decaryi))))	Leopoldinia_pulchra)))	(Prestoea_acuminata	(Oenocarpus_bataua	Oenocarpus_minor)))	Orania_palindan))	Burretiokentia_grandiflora)))	Attalea_speciosa)	Chamaedorea_seifrizii))	Kingia_australis);
((((((((Reinhardtia_simplex	(Reinhardtia_latisecta	Reinhardtia_paiewonskiana))	(Bactris_major	(Elaeis_oleifera	Elaeis_guineensis)))	((Podococcus_barteri	((Pseudophoenix_vinifera	Iriartea_deltoidea)	((Phoenix_dactylifera	Serenoa_repens)	Sabal_domingensis)))	((Roystonea_regia	Sclerosperma_profizianum)	((((Prestoea_acuminata	(Oenocarpus_bataua	Oenocarpus_minor))	((Pelagodoxa_henryana	(Leopoldinia_pulchra	Manicaria_saccifera))	Geonoma_undata))	(Burretiokentia_grandiflora	((((Dictyosperma_album	(Dypsis_decaryi	Heterospathe_cagayanensis))	Kentiopsis_piersoniorum)	Hydriastele_microspadix)	Veitchia_spiralis)))	Orania_palindan))))	Attalea_speciosa)	Chamaedorea_seifrizii)	Nypa_fruticans)	Calamus_caryotoides)	Kingia_australis);
((((((((Roystonea_regia	(Sclerosperma_profizianum	(Calamus_caryotoides	((Pseudophoenix_vinifera	Iriartea_deltoidea)	((Phoenix_dactylifera	Serenoa_repens)	Sabal_domingensis)))))	(Orania_palindan	((((Pelagodoxa_henryana	((Leopoldinia_pulchra	Manicaria_saccifera)	Prestoea_acuminata))	(Geonoma_undata	(Oenocarpus_bataua	Oenocarpus_minor)))	((Podococcus_barteri	Veitchia_spiralis)	((Dictyosperma_album	(Dypsis_decaryi	(Hydriastele_microspadix	Heterospathe_cagayanensis)))	Kentiopsis_piersoniorum)))	Burretiokentia_grandiflora)))	(Reinhardtia_simplex	(Reinhardtia_latisecta	Reinhardtia_paiewonskiana)))	(Bactris_major	(Elaeis_oleifera	Elaeis_guineensis)))	Attalea_speciosa)	Chamaedorea_seifrizii)	Nypa_fruticans)	Kingia_australis);
((Dictyosperma_album	((((Veitchia_spiralis	(((Sclerosperma_profizianum	Geonoma_undata)	(((Burretiokentia_grandiflora	((Elaeis_oleifera	Elaeis_guineensis)	((Reinhardtia_simplex	(Reinhardtia_latisecta	Reinhardtia_paiewonskiana))	(Roystonea_regia	Bactris_major))))	((Pseudophoenix_vinifera	(Iriartea_deltoidea	((Phoenix_dactylifera	Serenoa_repens)	Sabal_domingensis)))	(Attalea_speciosa	(Chamaedorea_seifrizii	(Leopoldinia_pulchra	Nypa_fruticans)))))	(Podococcus_barteri	Orania_palindan)))	(Pelagodoxa_henryana	(Manicaria_saccifera	(Prestoea_acuminata	(Oenocarpus_bataua	Oenocarpus_minor))))))	Kentiopsis_piersoniorum)	(Hydriastele_microspadix	(Calamus_caryotoides	Heterospathe_cagayanensis)))	Dypsis_decaryi))	Kingia_australis);
(((Geonoma_undata	Roystonea_regia)	(Orania_palindan	(((((((Calamus_caryotoides	Phoenix_dactylifera)	Serenoa_repens)	Sabal_domingensis)	(Pseudophoenix_vinifera	Iriartea_deltoidea))	((Leopoldinia_pulchra	Attalea_speciosa)	(Chamaedorea_seifrizii	Nypa_fruticans)))	(((Prestoea_acuminata	(Oenocarpus_bataua	Oenocarpus_minor))	(Pelagodoxa_henryana	Manicaria_saccifera))	((Burretiokentia_grandiflora	Dypsis_decaryi)	((Kentiopsis_piersoniorum	((Hydriastele_microspadix	Heterospathe_cagayanensis)	Dictyosperma_album))	(Podococcus_barteri	Veitchia_spiralis)))))	(Sclerosperma_profizianum	((Reinhardtia_simplex	(Reinhardtia_latisecta	Reinhardtia_paiewonskiana))	(Bactris_major	(Elaeis_oleifera	Elaeis_guineensis)))))))	Kingia_australis);
(((Bactris_major	(Elaeis_oleifera	Elaeis_guineensis))	(((Sclerosperma_profizianum	(((((Phoenix_dactylifera	Serenoa_repens)	Sabal_domingensis)	((Calamus_caryotoides	Pseudophoenix_vinifera)	Iriartea_deltoidea))	(Attalea_speciosa	(Chamaedorea_seifrizii	(Leopoldinia_pulchra	Nypa_fruticans))))	(Podococcus_barteri	(Reinhardtia_simplex	(Reinhardtia_latisecta	Reinhardtia_paiewonskiana)))))	(((((Prestoea_acuminata	(Oenocarpus_bataua	Oenocarpus_minor))	Geonoma_undata)	(Pelagodoxa_henryana	Manicaria_saccifera))	((Kentiopsis_piersoniorum	((Dypsis_decaryi	Veitchia_spiralis)	Dictyosperma_album))	(Hydriastele_microspadix	Heterospathe_cagayanensis)))	Burretiokentia_grandiflora))	(Roystonea_regia	Orania_palindan)))	Kingia_australis);
(((Bactris_major	(Elaeis_oleifera	Elaeis_guineensis))	(((Orania_palindan	((((Oenocarpus_bataua	Oenocarpus_minor)	Geonoma_undata)	(Prestoea_acuminata	(Pelagodoxa_henryana	(Leopoldinia_pulchra	Manicaria_saccifera))))	((((Dictyosperma_album	(Kentiopsis_piersoniorum	(Dypsis_decaryi	(Veitchia_spiralis	Heterospathe_cagayanensis))))	Hydriastele_microspadix)	Podococcus_barteri)	((((Burretiokentia_grandiflora	Iriartea_deltoidea)	((Calamus_caryotoides	Pseudophoenix_vinifera)	(Phoenix_dactylifera	(Serenoa_repens	Sabal_domingensis))))	Nypa_fruticans)	(Attalea_speciosa	Chamaedorea_seifrizii)))))	((Reinhardtia_latisecta	(Reinhardtia_paiewonskiana	Reinhardtia_simplex))	Sclerosperma_profizianum))	Roystonea_regia))	Kingia_australis);
(((Nypa_fruticans	(((Attalea_speciosa	((((Sclerosperma_profizianum	Roystonea_regia)	(Burretiokentia_grandiflora	((Bactris_major	(Elaeis_oleifera	Elaeis_guineensis))	(Reinhardtia_simplex	(Reinhardtia_latisecta	Reinhardtia_paiewonskiana)))))	Orania_palindan)	(((((Oenocarpus_bataua	Oenocarpus_minor)	Geonoma_undata)	((Prestoea_acuminata	Manicaria_saccifera)	Pelagodoxa_henryana))	Podococcus_barteri)	(Leopoldinia_pulchra	((Dictyosperma_album	Veitchia_spiralis)	((Hydriastele_microspadix	Heterospathe_cagayanensis)	(Dypsis_decaryi	Kentiopsis_piersoniorum)))))))	((Pseudophoenix_vinifera	Iriartea_deltoidea)	((Phoenix_dactylifera	Serenoa_repens)	Sabal_domingensis)))	Chamaedorea_seifrizii))	Calamus_caryotoides)	Kingia_australis);
((Bactris_major	((Elaeis_oleifera	Elaeis_guineensis)	(((((((Oenocarpus_bataua	Oenocarpus_minor)	Geonoma_undata)	((Prestoea_acuminata	Manicaria_saccifera)	Pelagodoxa_henryana))	((((Dictyosperma_album	(Hydriastele_microspadix	Heterospathe_cagayanensis))	Kentiopsis_piersoniorum)	Veitchia_spiralis)	(Dypsis_decaryi	Leopoldinia_pulchra)))	Orania_palindan)	((Burretiokentia_grandiflora	((((Pseudophoenix_vinifera	(Calamus_caryotoides	Iriartea_deltoidea))	((Phoenix_dactylifera	Serenoa_repens)	Sabal_domingensis))	(Chamaedorea_seifrizii	Nypa_fruticans))	(Sclerosperma_profizianum	Roystonea_regia)))	(Podococcus_barteri	(Reinhardtia_simplex	(Reinhardtia_latisecta	Reinhardtia_paiewonskiana)))))	Attalea_speciosa)))	Kingia_australis);
(((Bactris_major	(Elaeis_oleifera	Elaeis_guineensis))	((((((((Pseudophoenix_vinifera	Iriartea_deltoidea)	((Phoenix_dactylifera	Serenoa_repens)	Sabal_domingensis))	Calamus_caryotoides)	(Attalea_speciosa	(Chamaedorea_seifrizii	Nypa_fruticans)))	Burretiokentia_grandiflora)	(Reinhardtia_simplex	(Reinhardtia_latisecta	Reinhardtia_paiewonskiana)))	(((((((Leopoldinia_pulchra	Manicaria_saccifera)	Pelagodoxa_henryana)	(Prestoea_acuminata	(Oenocarpus_bataua	Oenocarpus_minor)))	((Dictyosperma_album	(Veitchia_spiralis	Heterospathe_cagayanensis))	((Dypsis_decaryi	Hydriastele_microspadix)	Kentiopsis_piersoniorum)))	Podococcus_barteri)	Geonoma_undata)	(Sclerosperma_profizianum	Orania_palindan)))	Roystonea_regia))	Kingia_australis);
((Calamus_caryotoides	(Nypa_fruticans	(((((((((Geonoma_undata	(Oenocarpus_bataua	Oenocarpus_minor))	Pelagodoxa_henryana)	(((Leopoldinia_pulchra	Manicaria_saccifera)	Burretiokentia_grandiflora)	Prestoea_acuminata))	(((Veitchia_spiralis	(Podococcus_barteri	Dypsis_decaryi))	(Heterospathe_cagayanensis	(Dictyosperma_album	Hydriastele_microspadix)))	Kentiopsis_piersoniorum))	Orania_palindan)	(Sclerosperma_profizianum	(((Reinhardtia_simplex	(Reinhardtia_latisecta	Reinhardtia_paiewonskiana))	(Bactris_major	(Elaeis_oleifera	Elaeis_guineensis)))	Roystonea_regia)))	((Pseudophoenix_vinifera	Iriartea_deltoidea)	((Phoenix_dactylifera	Serenoa_repens)	Sabal_domingensis)))	Attalea_speciosa)	Chamaedorea_seifrizii)))	Kingia_australis);
((((Kentiopsis_piersoniorum	(((((((Prestoea_acuminata	Pelagodoxa_henryana)	Manicaria_saccifera)	(Geonoma_undata	(Oenocarpus_bataua	Oenocarpus_minor)))	((Orania_palindan	((((Reinhardtia_paiewonskiana	Reinhardtia_latisecta)	Reinhardtia_simplex)	(Bactris_major	(Elaeis_guineensis	Elaeis_oleifera)))	(Sclerosperma_profizianum	Roystonea_regia)))	(Burretiokentia_grandiflora	((((Calamus_caryotoides	Nypa_fruticans)	Chamaedorea_seifrizii)	(Attalea_speciosa	Dypsis_decaryi))	((Pseudophoenix_vinifera	Iriartea_deltoidea)	((Phoenix_dactylifera	Serenoa_repens)	Sabal_domingensis))))))	Hydriastele_microspadix)	Heterospathe_cagayanensis)	(Leopoldinia_pulchra	Podococcus_barteri)))	Veitchia_spiralis)	Dictyosperma_album)	Kingia_australis);
((Veitchia_spiralis	(((Burretiokentia_grandiflora	Dypsis_decaryi)	((((Leopoldinia_pulchra	Hydriastele_microspadix)	Dictyosperma_album)	Kentiopsis_piersoniorum)	(((((Prestoea_acuminata	Manicaria_saccifera)	Pelagodoxa_henryana)	(Geonoma_undata	(Oenocarpus_bataua	Oenocarpus_minor)))	(Roystonea_regia	((((Reinhardtia_paiewonskiana	(Podococcus_barteri	Reinhardtia_latisecta))	Reinhardtia_simplex)	(Bactris_major	(Elaeis_guineensis	Elaeis_oleifera)))	Sclerosperma_profizianum)))	((((Nypa_fruticans	Chamaedorea_seifrizii)	Attalea_speciosa)	(((Calamus_caryotoides	Pseudophoenix_vinifera)	Iriartea_deltoidea)	((Phoenix_dactylifera	Serenoa_repens)	Sabal_domingensis)))	Orania_palindan))))	Heterospathe_cagayanensis))	Kingia_australis);
((Dictyosperma_album	((Kentiopsis_piersoniorum	((Heterospathe_cagayanensis	Veitchia_spiralis)	Dypsis_decaryi))	(Hydriastele_microspadix	((Burretiokentia_grandiflora	((Leopoldinia_pulchra	Manicaria_saccifera)	((Prestoea_acuminata	(Oenocarpus_bataua	Oenocarpus_minor))	(((((((Reinhardtia_paiewonskiana	Reinhardtia_latisecta)	Reinhardtia_simplex)	(Bactris_major	(Elaeis_guineensis	Elaeis_oleifera)))	(Sclerosperma_profizianum	Roystonea_regia))	(((Nypa_fruticans	Chamaedorea_seifrizii)	Attalea_speciosa)	(Podococcus_barteri	((Pseudophoenix_vinifera	(Iriartea_deltoidea	Calamus_caryotoides))	((Phoenix_dactylifera	Serenoa_repens)	Sabal_domingensis)))))	Orania_palindan)	Pelagodoxa_henryana))))	Geonoma_undata))))	Kingia_australis);
((Dictyosperma_album	(((Burretiokentia_grandiflora	Kentiopsis_piersoniorum)	((Hydriastele_microspadix	((Manicaria_saccifera	((Prestoea_acuminata	(Oenocarpus_bataua	Oenocarpus_minor))	(((((Nypa_fruticans	Chamaedorea_seifrizii)	Attalea_speciosa)	(Podococcus_barteri	(Pseudophoenix_vinifera	((Iriartea_deltoidea	Calamus_caryotoides)	((Phoenix_dactylifera	Serenoa_repens)	Sabal_domingensis)))))	(Orania_palindan	((((Reinhardtia_paiewonskiana	Reinhardtia_latisecta)	Reinhardtia_simplex)	(Bactris_major	(Roystonea_regia	(Elaeis_guineensis	Elaeis_oleifera))))	Sclerosperma_profizianum)))	Pelagodoxa_henryana)))	Geonoma_undata))	(Heterospathe_cagayanensis	(Leopoldinia_pulchra	Dypsis_decaryi))))	Veitchia_spiralis))	Kingia_australis);
(((((((Leopoldinia_pulchra	Manicaria_saccifera)	((Prestoea_acuminata	(Oenocarpus_bataua	Oenocarpus_minor))	((((((Nypa_fruticans	Chamaedorea_seifrizii)	Attalea_speciosa)	((((Phoenix_dactylifera	Serenoa_repens)	Sabal_domingensis)	(Iriartea_deltoidea	Calamus_caryotoides))	Pseudophoenix_vinifera))	(((((Reinhardtia_paiewonskiana	Reinhardtia_latisecta)	Reinhardtia_simplex)	(Bactris_major	(Elaeis_guineensis	Elaeis_oleifera)))	(Roystonea_regia	Sclerosperma_profizianum))	Orania_palindan))	Podococcus_barteri)	(Burretiokentia_grandiflora	Pelagodoxa_henryana))))	Geonoma_undata)	((Hydriastele_microspadix	Heterospathe_cagayanensis)	(Dypsis_decaryi	Kentiopsis_piersoniorum)))	Dictyosperma_album)	Veitchia_spiralis)	Kingia_australis);
((((Burretiokentia_grandiflora	Nypa_fruticans)	(Chamaedorea_seifrizii	(Iriartea_deltoidea	(Pseudophoenix_vinifera	((Attalea_speciosa	(((Roystonea_regia	Orania_palindan)	((Sclerosperma_profizianum	Geonoma_undata)	(((Dictyosperma_album	Veitchia_spiralis)	((Hydriastele_microspadix	Heterospathe_cagayanensis)	(Dypsis_decaryi	Kentiopsis_piersoniorum)))	((Leopoldinia_pulchra	Manicaria_saccifera)	((Prestoea_acuminata	(Oenocarpus_bataua	Oenocarpus_minor))	Pelagodoxa_henryana)))))	((Podococcus_barteri	((Reinhardtia_paiewonskiana	Reinhardtia_latisecta)	Reinhardtia_simplex))	(Bactris_major	(Elaeis_guineensis	Elaeis_oleifera)))))	((Phoenix_dactylifera	Serenoa_repens)	Sabal_domingensis))))))	Calamus_caryotoides)	Kingia_australis);
(((Bactris_major	(Elaeis_guineensis	Elaeis_oleifera))	((((((Burretiokentia_grandiflora	(Orania_palindan	Geonoma_undata))	((Dictyosperma_album	((Hydriastele_microspadix	Heterospathe_cagayanensis)	Kentiopsis_piersoniorum))	((Leopoldinia_pulchra	Manicaria_saccifera)	((Prestoea_acuminata	(Oenocarpus_bataua	Oenocarpus_minor))	Pelagodoxa_henryana))))	((Podococcus_barteri	(((Phoenix_dactylifera	(Serenoa_repens	Sabal_domingensis))	(Nypa_fruticans	(Calamus_caryotoides	Pseudophoenix_vinifera)))	Iriartea_deltoidea))	(Dypsis_decaryi	(Chamaedorea_seifrizii	Attalea_speciosa))))	(Sclerosperma_profizianum	((Reinhardtia_paiewonskiana	Reinhardtia_latisecta)	Reinhardtia_simplex)))	Roystonea_regia)	Veitchia_spiralis))	Kingia_australis);
((Calamus_caryotoides	((Burretiokentia_grandiflora	Nypa_fruticans)	((Attalea_speciosa	((((Prestoea_acuminata	Manicaria_saccifera)	Pelagodoxa_henryana)	((Oenocarpus_bataua	Oenocarpus_minor)	Geonoma_undata))	(((((Podococcus_barteri	Bactris_major)	(Elaeis_guineensis	Elaeis_oleifera))	((Chamaedorea_seifrizii	Sclerosperma_profizianum)	((Reinhardtia_paiewonskiana	Reinhardtia_latisecta)	Reinhardtia_simplex)))	(Roystonea_regia	Orania_palindan))	(((Leopoldinia_pulchra	Heterospathe_cagayanensis)	((Kentiopsis_piersoniorum	Dypsis_decaryi)	(Veitchia_spiralis	Dictyosperma_album)))	Hydriastele_microspadix))))	((Sabal_domingensis	(Phoenix_dactylifera	Serenoa_repens))	(Pseudophoenix_vinifera	Iriartea_deltoidea)))))	Kingia_australis);
((((Elaeis_guineensis	Elaeis_oleifera)	Bactris_major)	(((Orania_palindan	(((((Kentiopsis_piersoniorum	Dypsis_decaryi)	((Veitchia_spiralis	Heterospathe_cagayanensis)	Dictyosperma_album))	Hydriastele_microspadix)	(((Leopoldinia_pulchra	Manicaria_saccifera)	Pelagodoxa_henryana)	(Prestoea_acuminata	(Oenocarpus_bataua	Oenocarpus_minor))))	((Podococcus_barteri	(((Sabal_domingensis	(Phoenix_dactylifera	Serenoa_repens))	(Burretiokentia_grandiflora	Iriartea_deltoidea))	((Nypa_fruticans	Calamus_caryotoides)	Pseudophoenix_vinifera)))	((Sclerosperma_profizianum	(Geonoma_undata	Chamaedorea_seifrizii))	((Reinhardtia_paiewonskiana	Reinhardtia_latisecta)	Reinhardtia_simplex)))))	Roystonea_regia)	Attalea_speciosa))	Kingia_australis);
((Dictyosperma_album	(((((Hydriastele_microspadix	Heterospathe_cagayanensis)	(Dypsis_decaryi	((((Prestoea_acuminata	Manicaria_saccifera)	Pelagodoxa_henryana)	(Geonoma_undata	(Oenocarpus_bataua	Oenocarpus_minor)))	(((Roystonea_regia	Burretiokentia_grandiflora)	(((Sclerosperma_profizianum	Chamaedorea_seifrizii)	(((Reinhardtia_paiewonskiana	Reinhardtia_latisecta)	Reinhardtia_simplex)	((Elaeis_guineensis	Elaeis_oleifera)	Bactris_major)))	Orania_palindan))	((Leopoldinia_pulchra	Attalea_speciosa)	((Nypa_fruticans	((Sabal_domingensis	(Phoenix_dactylifera	Serenoa_repens))	Iriartea_deltoidea))	(Calamus_caryotoides	Pseudophoenix_vinifera)))))))	Kentiopsis_piersoniorum)	Podococcus_barteri)	Veitchia_spiralis))	Kingia_australis);
(((Nypa_fruticans	(Chamaedorea_seifrizii	(((Pseudophoenix_vinifera	Iriartea_deltoidea)	(Phoenix_dactylifera	(Sabal_domingensis	Serenoa_repens)))	((((((Prestoea_acuminata	(Oenocarpus_bataua	Oenocarpus_minor))	Pelagodoxa_henryana)	(Geonoma_undata	(Leopoldinia_pulchra	Manicaria_saccifera)))	(Podococcus_barteri	(((Veitchia_spiralis	Dictyosperma_album)	Burretiokentia_grandiflora)	(Kentiopsis_piersoniorum	(Heterospathe_cagayanensis	(Dypsis_decaryi	Hydriastele_microspadix))))))	(((Roystonea_regia	Sclerosperma_profizianum)	((Reinhardtia_simplex	(Reinhardtia_paiewonskiana	Reinhardtia_latisecta))	(Bactris_major	(Elaeis_oleifera	Elaeis_guineensis))))	Orania_palindan))	Attalea_speciosa))))	Calamus_caryotoides)	Kingia_australis);
(((Roystonea_regia	Bactris_major)	(Orania_palindan	((Elaeis_oleifera	Elaeis_guineensis)	((Sclerosperma_profizianum	((Burretiokentia_grandiflora	(Podococcus_barteri	(Iriartea_deltoidea	((Phoenix_dactylifera	Serenoa_repens)	Sabal_domingensis))))	((Pseudophoenix_vinifera	(Reinhardtia_simplex	(Reinhardtia_paiewonskiana	Reinhardtia_latisecta)))	(Nypa_fruticans	(Chamaedorea_seifrizii	Attalea_speciosa)))))	(((Geonoma_undata	(Oenocarpus_bataua	Oenocarpus_minor))	(Pelagodoxa_henryana	(Prestoea_acuminata	(Leopoldinia_pulchra	Manicaria_saccifera))))	((((Veitchia_spiralis	Dictyosperma_album)	Kentiopsis_piersoniorum)	((Calamus_caryotoides	Heterospathe_cagayanensis)	Dypsis_decaryi))	Hydriastele_microspadix))))))	Kingia_australis);
((Nypa_fruticans	((Pseudophoenix_vinifera	(((((Reinhardtia_simplex	(Reinhardtia_paiewonskiana	Reinhardtia_latisecta))	(((((Geonoma_undata	(Oenocarpus_bataua	Oenocarpus_minor))	(Pelagodoxa_henryana	(Prestoea_acuminata	(Leopoldinia_pulchra	Manicaria_saccifera))))	((Podococcus_barteri	(((Veitchia_spiralis	Dictyosperma_album)	Kentiopsis_piersoniorum)	Dypsis_decaryi))	(Heterospathe_cagayanensis	Hydriastele_microspadix)))	((Bactris_major	(Roystonea_regia	Orania_palindan))	(Elaeis_oleifera	Elaeis_guineensis)))	Sclerosperma_profizianum))	(Chamaedorea_seifrizii	Attalea_speciosa))	(Iriartea_deltoidea	((Phoenix_dactylifera	Serenoa_repens)	Sabal_domingensis)))	Burretiokentia_grandiflora))	Calamus_caryotoides))	Kingia_australis);
((Nypa_fruticans	(((((((Bactris_major	(Elaeis_oleifera	Elaeis_guineensis))	(Sclerosperma_profizianum	Roystonea_regia))	(Podococcus_barteri	(Reinhardtia_simplex	(Reinhardtia_paiewonskiana	Reinhardtia_latisecta))))	(Orania_palindan	(((Geonoma_undata	(Oenocarpus_bataua	Oenocarpus_minor))	((Burretiokentia_grandiflora	Pelagodoxa_henryana)	Prestoea_acuminata))	((Leopoldinia_pulchra	Manicaria_saccifera)	((Hydriastele_microspadix	Dictyosperma_album)	((Dypsis_decaryi	(Heterospathe_cagayanensis	Veitchia_spiralis))	Kentiopsis_piersoniorum))))))	((Pseudophoenix_vinifera	Iriartea_deltoidea)	((Phoenix_dactylifera	Serenoa_repens)	Sabal_domingensis)))	(Attalea_speciosa	Chamaedorea_seifrizii))	Calamus_caryotoides))	Kingia_australis);
((Pseudophoenix_vinifera	((((Phoenix_dactylifera	Serenoa_repens)	Sabal_domingensis)	(Burretiokentia_grandiflora	(Attalea_speciosa	(((Calamus_caryotoides	Podococcus_barteri)	(Reinhardtia_simplex	(Reinhardtia_paiewonskiana	Reinhardtia_latisecta)))	(((((Geonoma_undata	(Oenocarpus_bataua	Oenocarpus_minor))	(Prestoea_acuminata	(Pelagodoxa_henryana	Manicaria_saccifera)))	(Hydriastele_microspadix	((Leopoldinia_pulchra	Dictyosperma_album)	((Dypsis_decaryi	(Heterospathe_cagayanensis	Veitchia_spiralis))	Kentiopsis_piersoniorum))))	(Bactris_major	(Elaeis_oleifera	Elaeis_guineensis)))	(Sclerosperma_profizianum	(Roystonea_regia	Orania_palindan)))))))	(Iriartea_deltoidea	(Chamaedorea_seifrizii	Nypa_fruticans))))	Kingia_australis);
((Calamus_caryotoides	((Elaeis_oleifera	Elaeis_guineensis)	(((((((((Burretiokentia_grandiflora	(Leopoldinia_pulchra	Manicaria_saccifera))	(Geonoma_undata	(Oenocarpus_bataua	Oenocarpus_minor)))	(Prestoea_acuminata	Pelagodoxa_henryana))	((((Dypsis_decaryi	Kentiopsis_piersoniorum)	(Hydriastele_microspadix	Heterospathe_cagayanensis))	Dictyosperma_album)	Veitchia_spiralis))	((Sclerosperma_profizianum	(Chamaedorea_seifrizii	Nypa_fruticans))	(((Iriartea_deltoidea	Phoenix_dactylifera)	(Sabal_domingensis	Serenoa_repens))	Pseudophoenix_vinifera)))	(Podococcus_barteri	(Reinhardtia_simplex	(Reinhardtia_paiewonskiana	Reinhardtia_latisecta))))	(Roystonea_regia	Orania_palindan))	Attalea_speciosa)	Bactris_major)))	Kingia_australis);
(((Burretiokentia_grandiflora	Pelagodoxa_henryana)	((((((Podococcus_barteri	Dypsis_decaryi)	Dictyosperma_album)	((Heterospathe_cagayanensis	Veitchia_spiralis)	Kentiopsis_piersoniorum))	Hydriastele_microspadix)	((((Iriartea_deltoidea	((Calamus_caryotoides	Pseudophoenix_vinifera)	(Chamaedorea_seifrizii	Nypa_fruticans)))	((Serenoa_repens	Phoenix_dactylifera)	Sabal_domingensis))	((Roystonea_regia	(((Elaeis_oleifera	Elaeis_guineensis)	Bactris_major)	Attalea_speciosa))	(Sclerosperma_profizianum	(Reinhardtia_simplex	(Reinhardtia_paiewonskiana	Reinhardtia_latisecta)))))	Orania_palindan))	((Prestoea_acuminata	(Leopoldinia_pulchra	Manicaria_saccifera))	(Geonoma_undata	(Oenocarpus_bataua	Oenocarpus_minor)))))	Kingia_australis);
((Calamus_caryotoides	(Nypa_fruticans	((((((Elaeis_oleifera	Elaeis_guineensis)	Bactris_major)	Attalea_speciosa)	(((Roystonea_regia	Orania_palindan)	((Chamaedorea_seifrizii	Sclerosperma_profizianum)	(Podococcus_barteri	(Reinhardtia_simplex	(Reinhardtia_paiewonskiana	Reinhardtia_latisecta)))))	(((Pelagodoxa_henryana	(Prestoea_acuminata	(Leopoldinia_pulchra	Manicaria_saccifera)))	(Geonoma_undata	(Oenocarpus_bataua	Oenocarpus_minor)))	(((Dypsis_decaryi	Dictyosperma_album)	(Hydriastele_microspadix	Heterospathe_cagayanensis))	(Kentiopsis_piersoniorum	Veitchia_spiralis)))))	Burretiokentia_grandiflora)	((Iriartea_deltoidea	Pseudophoenix_vinifera)	(Phoenix_dactylifera	(Sabal_domingensis	Serenoa_repens))))))	Kingia_australis);
(((((Attalea_speciosa	(((((Pelagodoxa_henryana	(Prestoea_acuminata	(Leopoldinia_pulchra	Manicaria_saccifera)))	(Geonoma_undata	(Oenocarpus_bataua	Oenocarpus_minor)))	(Hydriastele_microspadix	(Kentiopsis_piersoniorum	((Heterospathe_cagayanensis	Dypsis_decaryi)	(Dictyosperma_album	Veitchia_spiralis)))))	(Orania_palindan	((((Elaeis_oleifera	Elaeis_guineensis)	Bactris_major)	(Reinhardtia_latisecta	(Reinhardtia_simplex	Reinhardtia_paiewonskiana)))	((Chamaedorea_seifrizii	(Roystonea_regia	Sclerosperma_profizianum))	Burretiokentia_grandiflora))))	Podococcus_barteri))	((Iriartea_deltoidea	Pseudophoenix_vinifera)	(Sabal_domingensis	(Serenoa_repens	Phoenix_dactylifera))))	Calamus_caryotoides)	Nypa_fruticans)	Kingia_australis);
((((Calamus_caryotoides	Pseudophoenix_vinifera)	((((Attalea_speciosa	((((Chamaedorea_seifrizii	Roystonea_regia)	Sclerosperma_profizianum)	(((((Hydriastele_microspadix	(Heterospathe_cagayanensis	Dypsis_decaryi))	((Dictyosperma_album	Veitchia_spiralis)	(Leopoldinia_pulchra	Kentiopsis_piersoniorum)))	(((Pelagodoxa_henryana	((Oenocarpus_bataua	Oenocarpus_minor)	Prestoea_acuminata))	(Manicaria_saccifera	Geonoma_undata))	Burretiokentia_grandiflora))	Orania_palindan)	((Elaeis_oleifera	Elaeis_guineensis)	Bactris_major)))	(Reinhardtia_simplex	(Reinhardtia_paiewonskiana	Reinhardtia_latisecta))))	Podococcus_barteri)	(Sabal_domingensis	(Serenoa_repens	Phoenix_dactylifera)))	Iriartea_deltoidea))	Nypa_fruticans)	Kingia_australis);
(((Nypa_fruticans	(((Pseudophoenix_vinifera	Iriartea_deltoidea)	(Phoenix_dactylifera	(Sabal_domingensis	Serenoa_repens)))	(((Prestoea_acuminata	Manicaria_saccifera)	((((Veitchia_spiralis	(Oenocarpus_bataua	Oenocarpus_minor))	((Leopoldinia_pulchra	Podococcus_barteri)	Burretiokentia_grandiflora))	((Orania_palindan	((Attalea_speciosa	((Elaeis_guineensis	Elaeis_oleifera)	Bactris_major))	((Reinhardtia_simplex	(Reinhardtia_latisecta	Reinhardtia_paiewonskiana))	(Chamaedorea_seifrizii	(Roystonea_regia	Sclerosperma_profizianum)))))	Geonoma_undata))	(((Dictyosperma_album	(Heterospathe_cagayanensis	Hydriastele_microspadix))	Kentiopsis_piersoniorum)	Dypsis_decaryi)))	Pelagodoxa_henryana)))	Calamus_caryotoides)	Kingia_australis);
((((Elaeis_guineensis	Elaeis_oleifera)	Bactris_major)	(((((((Geonoma_undata	(Oenocarpus_bataua	Oenocarpus_minor))	(Pelagodoxa_henryana	(Manicaria_saccifera	Prestoea_acuminata)))	(((Kentiopsis_piersoniorum	Dypsis_decaryi)	(Veitchia_spiralis	Dictyosperma_album))	(Leopoldinia_pulchra	(Heterospathe_cagayanensis	Hydriastele_microspadix))))	Podococcus_barteri)	(Roystonea_regia	Orania_palindan))	(Attalea_speciosa	((Calamus_caryotoides	Nypa_fruticans)	(((Phoenix_dactylifera	Serenoa_repens)	Sabal_domingensis)	((Iriartea_deltoidea	Pseudophoenix_vinifera)	Burretiokentia_grandiflora)))))	((Chamaedorea_seifrizii	(Reinhardtia_simplex	(Reinhardtia_latisecta	Reinhardtia_paiewonskiana)))	Sclerosperma_profizianum)))	Kingia_australis);
((Podococcus_barteri	(Veitchia_spiralis	((Leopoldinia_pulchra	(Heterospathe_cagayanensis	(Dypsis_decaryi	Hydriastele_microspadix)))	((((Burretiokentia_grandiflora	((Roystonea_regia	(Geonoma_undata	Sclerosperma_profizianum))	(Orania_palindan	((((Nypa_fruticans	Chamaedorea_seifrizii)	Attalea_speciosa)	(((Phoenix_dactylifera	Serenoa_repens)	Sabal_domingensis)	((Calamus_caryotoides	Iriartea_deltoidea)	Pseudophoenix_vinifera)))	(((Elaeis_guineensis	Elaeis_oleifera)	Bactris_major)	(Reinhardtia_simplex	(Reinhardtia_latisecta	Reinhardtia_paiewonskiana)))))))	((Prestoea_acuminata	(Oenocarpus_bataua	Oenocarpus_minor))	(Pelagodoxa_henryana	Manicaria_saccifera)))	Kentiopsis_piersoniorum)	Dictyosperma_album))))	Kingia_australis);
((((((Pseudophoenix_vinifera	Iriartea_deltoidea)	((Phoenix_dactylifera	Serenoa_repens)	Sabal_domingensis))	(((((Bactris_major	((Chamaedorea_seifrizii	Attalea_speciosa)	(Elaeis_guineensis	Elaeis_oleifera)))	(Reinhardtia_simplex	(Reinhardtia_latisecta	Reinhardtia_paiewonskiana)))	Orania_palindan)	((Geonoma_undata	((Prestoea_acuminata	(Oenocarpus_bataua	Oenocarpus_minor))	(Pelagodoxa_henryana	Manicaria_saccifera)))	((Podococcus_barteri	Veitchia_spiralis)	(((Burretiokentia_grandiflora	Dictyosperma_album)	((Dypsis_decaryi	Leopoldinia_pulchra)	(Heterospathe_cagayanensis	Hydriastele_microspadix)))	Kentiopsis_piersoniorum))))	(Roystonea_regia	Sclerosperma_profizianum)))	Nypa_fruticans)	Calamus_caryotoides)	Kingia_australis);
((Nypa_fruticans	(((Calamus_caryotoides	(Iriartea_deltoidea	(((Phoenix_dactylifera	Serenoa_repens)	Sabal_domingensis)	Pseudophoenix_vinifera)))	((Podococcus_barteri	Burretiokentia_grandiflora)	(((Geonoma_undata	((Prestoea_acuminata	(Oenocarpus_bataua	Oenocarpus_minor))	(Pelagodoxa_henryana	Manicaria_saccifera)))	(((Dictyosperma_album	Veitchia_spiralis)	(Leopoldinia_pulchra	Kentiopsis_piersoniorum))	((Heterospathe_cagayanensis	Hydriastele_microspadix)	Dypsis_decaryi)))	(((((Elaeis_guineensis	Elaeis_oleifera)	(Bactris_major	Attalea_speciosa))	(Reinhardtia_simplex	(Reinhardtia_latisecta	Reinhardtia_paiewonskiana)))	(Roystonea_regia	Sclerosperma_profizianum))	Orania_palindan))))	Chamaedorea_seifrizii))	Kingia_australis);
(((Nypa_fruticans	((((((Phoenix_dactylifera	Serenoa_repens)	Sabal_domingensis)	Podococcus_barteri)	(Iriartea_deltoidea	Pseudophoenix_vinifera))	((((Elaeis_guineensis	Elaeis_oleifera)	(Bactris_major	Attalea_speciosa))	(Reinhardtia_simplex	(Reinhardtia_latisecta	Reinhardtia_paiewonskiana)))	(Burretiokentia_grandiflora	((((Prestoea_acuminata	(Oenocarpus_bataua	Oenocarpus_minor))	Pelagodoxa_henryana)	((((Heterospathe_cagayanensis	Hydriastele_microspadix)	Dypsis_decaryi)	(Manicaria_saccifera	(Leopoldinia_pulchra	Kentiopsis_piersoniorum)))	((Roystonea_regia	Geonoma_undata)	(Dictyosperma_album	Veitchia_spiralis))))	(Orania_palindan	Sclerosperma_profizianum)))))	Chamaedorea_seifrizii))	Calamus_caryotoides)	Kingia_australis);
((((Sclerosperma_profizianum	Pseudophoenix_vinifera)	(((Elaeis_guineensis	Elaeis_oleifera)	Bactris_major)	(Reinhardtia_simplex	(Reinhardtia_latisecta	Reinhardtia_paiewonskiana))))	(Orania_palindan	((((Geonoma_undata	((Prestoea_acuminata	(Oenocarpus_bataua	Oenocarpus_minor))	Pelagodoxa_henryana))	Manicaria_saccifera)	((((Dictyosperma_album	(Veitchia_spiralis	Roystonea_regia))	(Kentiopsis_piersoniorum	(Dypsis_decaryi	Leopoldinia_pulchra)))	(Heterospathe_cagayanensis	Burretiokentia_grandiflora))	Hydriastele_microspadix))	((Attalea_speciosa	(Chamaedorea_seifrizii	Nypa_fruticans))	(((Sabal_domingensis	(Phoenix_dactylifera	Serenoa_repens))	Iriartea_deltoidea)	(Calamus_caryotoides	Podococcus_barteri))))))	Kingia_australis);
((Calamus_caryotoides	(Nypa_fruticans	(((Pseudophoenix_vinifera	(Sabal_domingensis	(Phoenix_dactylifera	Serenoa_repens)))	Iriartea_deltoidea)	(Podococcus_barteri	(((((Dictyosperma_album	Veitchia_spiralis)	(Kentiopsis_piersoniorum	(((Burretiokentia_grandiflora	Leopoldinia_pulchra)	(Hydriastele_microspadix	Heterospathe_cagayanensis))	Dypsis_decaryi)))	((Prestoea_acuminata	(Oenocarpus_bataua	Oenocarpus_minor))	(Pelagodoxa_henryana	Manicaria_saccifera)))	Geonoma_undata)	(((((Elaeis_guineensis	Elaeis_oleifera)	(Reinhardtia_simplex	(Reinhardtia_latisecta	Reinhardtia_paiewonskiana)))	(Chamaedorea_seifrizii	Sclerosperma_profizianum))	(Bactris_major	(Roystonea_regia	Orania_palindan)))	Attalea_speciosa))))))	Kingia_australis);
((Dictyosperma_album	(Veitchia_spiralis	(((Dypsis_decaryi	(((((((Bactris_major	(Elaeis_guineensis	Elaeis_oleifera))	(Reinhardtia_simplex	(Reinhardtia_latisecta	Reinhardtia_paiewonskiana)))	((Roystonea_regia	Chamaedorea_seifrizii)	Sclerosperma_profizianum))	(Attalea_speciosa	((Sabal_domingensis	(Phoenix_dactylifera	Serenoa_repens))	(Iriartea_deltoidea	(Nypa_fruticans	(Calamus_caryotoides	Pseudophoenix_vinifera))))))	(Orania_palindan	(Leopoldinia_pulchra	Podococcus_barteri)))	(((Prestoea_acuminata	(Oenocarpus_bataua	Oenocarpus_minor))	Geonoma_undata)	(Pelagodoxa_henryana	Manicaria_saccifera)))	Burretiokentia_grandiflora))	(Hydriastele_microspadix	Heterospathe_cagayanensis))	Kentiopsis_piersoniorum)))	Kingia_australis);
((Heterospathe_cagayanensis	(Veitchia_spiralis	((Dictyosperma_album	(((((((Bactris_major	(Elaeis_guineensis	Elaeis_oleifera))	(Reinhardtia_simplex	(Reinhardtia_latisecta	Reinhardtia_paiewonskiana)))	(Roystonea_regia	Sclerosperma_profizianum))	((Attalea_speciosa	(Podococcus_barteri	(((Pseudophoenix_vinifera	(Nypa_fruticans	Chamaedorea_seifrizii))	(Iriartea_deltoidea	Calamus_caryotoides))	((Sabal_domingensis	Serenoa_repens)	Phoenix_dactylifera))))	Burretiokentia_grandiflora))	(Dypsis_decaryi	Orania_palindan))	((Prestoea_acuminata	(Oenocarpus_bataua	Oenocarpus_minor))	((Geonoma_undata	Pelagodoxa_henryana)	(Leopoldinia_pulchra	Manicaria_saccifera))))	Hydriastele_microspadix))	Kentiopsis_piersoniorum)))	Kingia_australis);
(((Bactris_major	(Elaeis_guineensis	Elaeis_oleifera))	(((Sclerosperma_profizianum	Roystonea_regia)	(Orania_palindan	(((((Pelagodoxa_henryana	(Prestoea_acuminata	(Oenocarpus_bataua	Oenocarpus_minor)))	((Manicaria_saccifera	Leopoldinia_pulchra)	(((Kentiopsis_piersoniorum	(Veitchia_spiralis	Dictyosperma_album))	((Heterospathe_cagayanensis	Hydriastele_microspadix)	Dypsis_decaryi))	Burretiokentia_grandiflora)))	Geonoma_undata)	((Attalea_speciosa	(Chamaedorea_seifrizii	Nypa_fruticans))	(Calamus_caryotoides	(((Serenoa_repens	Phoenix_dactylifera)	Sabal_domingensis)	(Pseudophoenix_vinifera	Iriartea_deltoidea)))))	Podococcus_barteri)))	((Reinhardtia_paiewonskiana	Reinhardtia_latisecta)	Reinhardtia_simplex)))	Kingia_australis);
(((((Serenoa_repens	((Nypa_fruticans	(Pseudophoenix_vinifera	Iriartea_deltoidea))	(((((Reinhardtia_paiewonskiana	Reinhardtia_latisecta)	Reinhardtia_simplex)	((Sclerosperma_profizianum	(Chamaedorea_seifrizii	Roystonea_regia))	Orania_palindan))	(Podococcus_barteri	(((((Oenocarpus_bataua	Oenocarpus_minor)	(Manicaria_saccifera	(Prestoea_acuminata	Pelagodoxa_henryana)))	((((Heterospathe_cagayanensis	(Veitchia_spiralis	Dictyosperma_album))	(Dypsis_decaryi	Kentiopsis_piersoniorum))	(Burretiokentia_grandiflora	Hydriastele_microspadix))	Leopoldinia_pulchra))	Geonoma_undata)	(Bactris_major	(Elaeis_guineensis	Elaeis_oleifera)))))	Attalea_speciosa)))	Phoenix_dactylifera)	Sabal_domingensis)	Calamus_caryotoides)	Kingia_australis);
(((Heterospathe_cagayanensis	Veitchia_spiralis)	(((Dictyosperma_album	(Kentiopsis_piersoniorum	Hydriastele_microspadix))	((((Sclerosperma_profizianum	(((Chamaedorea_seifrizii	Attalea_speciosa)	(Nypa_fruticans	(((Sabal_domingensis	(Serenoa_repens	Phoenix_dactylifera))	(Calamus_caryotoides	Pseudophoenix_vinifera))	Iriartea_deltoidea)))	((Bactris_major	(Elaeis_guineensis	Elaeis_oleifera))	(Podococcus_barteri	((Reinhardtia_paiewonskiana	Reinhardtia_latisecta)	Reinhardtia_simplex)))))	((Orania_palindan	(Leopoldinia_pulchra	Geonoma_undata))	Roystonea_regia))	((Pelagodoxa_henryana	(Prestoea_acuminata	(Oenocarpus_bataua	Oenocarpus_minor)))	Manicaria_saccifera))	Burretiokentia_grandiflora))	Dypsis_decaryi))	Kingia_australis);
(((Kentiopsis_piersoniorum	(((Hydriastele_microspadix	Heterospathe_cagayanensis)	(Leopoldinia_pulchra	Dypsis_decaryi))	((((Burretiokentia_grandiflora	((Prestoea_acuminata	(Oenocarpus_bataua	Oenocarpus_minor))	((((Chamaedorea_seifrizii	Attalea_speciosa)	(((Sabal_domingensis	(Serenoa_repens	Phoenix_dactylifera))	(Pseudophoenix_vinifera	(Nypa_fruticans	Calamus_caryotoides)))	Iriartea_deltoidea))	(Orania_palindan	((Podococcus_barteri	Roystonea_regia)	(Sclerosperma_profizianum	((Bactris_major	(Elaeis_guineensis	Elaeis_oleifera))	((Reinhardtia_paiewonskiana	Reinhardtia_latisecta)	Reinhardtia_simplex))))))	Pelagodoxa_henryana)))	Manicaria_saccifera)	Geonoma_undata)	Veitchia_spiralis)))	Dictyosperma_album)	Kingia_australis);
(((Bactris_major	(Elaeis_guineensis	Elaeis_oleifera))	(((Reinhardtia_paiewonskiana	Reinhardtia_latisecta)	Reinhardtia_simplex)	(((((Dypsis_decaryi	(((Dictyosperma_album	Veitchia_spiralis)	Kentiopsis_piersoniorum)	(Hydriastele_microspadix	Heterospathe_cagayanensis)))	(Geonoma_undata	(((Leopoldinia_pulchra	Manicaria_saccifera)	(Burretiokentia_grandiflora	Pelagodoxa_henryana))	(Prestoea_acuminata	(Oenocarpus_bataua	Oenocarpus_minor)))))	(Attalea_speciosa	(Podococcus_barteri	(((Nypa_fruticans	(Calamus_caryotoides	(Sabal_domingensis	(Serenoa_repens	Phoenix_dactylifera))))	Pseudophoenix_vinifera)	Iriartea_deltoidea))))	(Sclerosperma_profizianum	(Roystonea_regia	Chamaedorea_seifrizii)))	Orania_palindan)))	Kingia_australis);
(((Bactris_major	(Elaeis_guineensis	Elaeis_oleifera))	(((Reinhardtia_paiewonskiana	Reinhardtia_latisecta)	Reinhardtia_simplex)	((((Roystonea_regia	Orania_palindan)	Burretiokentia_grandiflora)	(((Dypsis_decaryi	(((Dictyosperma_album	Veitchia_spiralis)	Kentiopsis_piersoniorum)	(Hydriastele_microspadix	Heterospathe_cagayanensis)))	(((Leopoldinia_pulchra	Manicaria_saccifera)	Geonoma_undata)	(Pelagodoxa_henryana	(Prestoea_acuminata	(Oenocarpus_bataua	Oenocarpus_minor)))))	(Podococcus_barteri	((Nypa_fruticans	((Iriartea_deltoidea	(Sabal_domingensis	(Serenoa_repens	Phoenix_dactylifera)))	(Calamus_caryotoides	Pseudophoenix_vinifera)))	(Chamaedorea_seifrizii	Attalea_speciosa)))))	Sclerosperma_profizianum)))	Kingia_australis);
((Dictyosperma_album	(Hydriastele_microspadix	((((((Leopoldinia_pulchra	Manicaria_saccifera)	((Burretiokentia_grandiflora	Pelagodoxa_henryana)	(Dypsis_decaryi	(Prestoea_acuminata	(Oenocarpus_bataua	Oenocarpus_minor)))))	(Geonoma_undata	((((Iriartea_deltoidea	(Sabal_domingensis	(Serenoa_repens	Phoenix_dactylifera)))	(Calamus_caryotoides	Pseudophoenix_vinifera))	((Nypa_fruticans	Chamaedorea_seifrizii)	Attalea_speciosa))	((Sclerosperma_profizianum	((Bactris_major	(Elaeis_guineensis	Elaeis_oleifera))	((Reinhardtia_paiewonskiana	Reinhardtia_latisecta)	Reinhardtia_simplex)))	(Roystonea_regia	Orania_palindan)))))	Podococcus_barteri)	(Veitchia_spiralis	Heterospathe_cagayanensis))	Kentiopsis_piersoniorum)))	Kingia_australis);
((Dictyosperma_album	((((Pelagodoxa_henryana	(Prestoea_acuminata	(Oenocarpus_bataua	Oenocarpus_minor)))	Manicaria_saccifera)	(Kentiopsis_piersoniorum	((Burretiokentia_grandiflora	Dypsis_decaryi)	(((Geonoma_undata	((((Calamus_caryotoides	Podococcus_barteri)	((Sabal_domingensis	(Serenoa_repens	Phoenix_dactylifera))	(Pseudophoenix_vinifera	Iriartea_deltoidea)))	((Nypa_fruticans	Chamaedorea_seifrizii)	Attalea_speciosa))	((Sclerosperma_profizianum	((Bactris_major	(Elaeis_guineensis	Elaeis_oleifera))	(Reinhardtia_latisecta	(Reinhardtia_simplex	Reinhardtia_paiewonskiana))))	(Roystonea_regia	Orania_palindan))))	(Veitchia_spiralis	Heterospathe_cagayanensis))	Leopoldinia_pulchra))))	Hydriastele_microspadix))	Kingia_australis);
((Nypa_fruticans	((Chamaedorea_seifrizii	(Attalea_speciosa	(((Orania_palindan	(((Pelagodoxa_henryana	(Prestoea_acuminata	(Oenocarpus_bataua	Oenocarpus_minor)))	(((Dypsis_decaryi	Veitchia_spiralis)	(Kentiopsis_piersoniorum	(Dictyosperma_album	(Hydriastele_microspadix	(Calamus_caryotoides	Heterospathe_cagayanensis)))))	(Geonoma_undata	Manicaria_saccifera)))	Burretiokentia_grandiflora))	(((Roystonea_regia	Sclerosperma_profizianum)	((Bactris_major	(Elaeis_guineensis	Elaeis_oleifera))	(Reinhardtia_simplex	(Reinhardtia_paiewonskiana	Reinhardtia_latisecta))))	Podococcus_barteri))	((Sabal_domingensis	(Serenoa_repens	Phoenix_dactylifera))	(Pseudophoenix_vinifera	Iriartea_deltoidea)))))	Leopoldinia_pulchra))	Kingia_australis);
(((Bactris_major	(Elaeis_guineensis	Elaeis_oleifera))	((Reinhardtia_latisecta	(Reinhardtia_simplex	Reinhardtia_paiewonskiana))	((((((((Pelagodoxa_henryana	Manicaria_saccifera)	(Prestoea_acuminata	Burretiokentia_grandiflora))	((Oenocarpus_bataua	Oenocarpus_minor)	Geonoma_undata))	(Leopoldinia_pulchra	(((Dictyosperma_album	Veitchia_spiralis)	(Kentiopsis_piersoniorum	Dypsis_decaryi))	(Hydriastele_microspadix	(Calamus_caryotoides	Heterospathe_cagayanensis)))))	Podococcus_barteri)	(Attalea_speciosa	(Chamaedorea_seifrizii	(((Sabal_domingensis	(Serenoa_repens	Phoenix_dactylifera))	(Pseudophoenix_vinifera	Iriartea_deltoidea))	Nypa_fruticans))))	Orania_palindan)	(Roystonea_regia	Sclerosperma_profizianum))))	Kingia_australis);
(((Bactris_major	(Elaeis_guineensis	Elaeis_oleifera))	((((Reinhardtia_paiewonskiana	Reinhardtia_latisecta)	Reinhardtia_simplex)	((((Heterospathe_cagayanensis	(((Dypsis_decaryi	((Kentiopsis_piersoniorum	(Dictyosperma_album	Hydriastele_microspadix))	(Leopoldinia_pulchra	Veitchia_spiralis)))	((Manicaria_saccifera	((Oenocarpus_minor	Oenocarpus_bataua)	Prestoea_acuminata))	Pelagodoxa_henryana))	Burretiokentia_grandiflora))	(Orania_palindan	(Geonoma_undata	Roystonea_regia)))	Sclerosperma_profizianum)	(Podococcus_barteri	(((Calamus_caryotoides	Iriartea_deltoidea)	Pseudophoenix_vinifera)	(Sabal_domingensis	(Phoenix_dactylifera	Serenoa_repens))))))	(Attalea_speciosa	(Chamaedorea_seifrizii	Nypa_fruticans))))	Kingia_australis);
((Bactris_major	(((Elaeis_guineensis	Elaeis_oleifera)	((Reinhardtia_latisecta	(Reinhardtia_simplex	Reinhardtia_paiewonskiana))	(((((Burretiokentia_grandiflora	((Kentiopsis_piersoniorum	((Leopoldinia_pulchra	Dictyosperma_album)	(Dypsis_decaryi	(Heterospathe_cagayanensis	Hydriastele_microspadix))))	Veitchia_spiralis))	(Orania_palindan	(Geonoma_undata	Roystonea_regia)))	((Pelagodoxa_henryana	Manicaria_saccifera)	((Oenocarpus_minor	Oenocarpus_bataua)	Prestoea_acuminata)))	Sclerosperma_profizianum)	(Podococcus_barteri	((Chamaedorea_seifrizii	Nypa_fruticans)	(((Calamus_caryotoides	Iriartea_deltoidea)	Pseudophoenix_vinifera)	(Sabal_domingensis	(Phoenix_dactylifera	Serenoa_repens))))))))	Attalea_speciosa))	Kingia_australis);
((Nypa_fruticans	((((((Iriartea_deltoidea	Pseudophoenix_vinifera)	(Sabal_domingensis	(Phoenix_dactylifera	Serenoa_repens)))	(Calamus_caryotoides	Podococcus_barteri))	(((Bactris_major	(Elaeis_guineensis	Elaeis_oleifera))	(Reinhardtia_simplex	(Reinhardtia_paiewonskiana	Reinhardtia_latisecta)))	((Sclerosperma_profizianum	(Orania_palindan	Roystonea_regia))	(((((Dictyosperma_album	Veitchia_spiralis)	((Heterospathe_cagayanensis	Hydriastele_microspadix)	Kentiopsis_piersoniorum))	((Pelagodoxa_henryana	(Prestoea_acuminata	(Leopoldinia_pulchra	Manicaria_saccifera)))	(Geonoma_undata	(Oenocarpus_minor	Oenocarpus_bataua))))	Dypsis_decaryi)	Burretiokentia_grandiflora))))	Attalea_speciosa)	Chamaedorea_seifrizii))	Kingia_australis);
(((Dictyosperma_album	(((Burretiokentia_grandiflora	Dypsis_decaryi)	Kentiopsis_piersoniorum)	((Heterospathe_cagayanensis	Hydriastele_microspadix)	((Leopoldinia_pulchra	Manicaria_saccifera)	((Podococcus_barteri	(((Attalea_speciosa	((Sabal_domingensis	(Phoenix_dactylifera	Serenoa_repens))	((Chamaedorea_seifrizii	Nypa_fruticans)	(Pseudophoenix_vinifera	Iriartea_deltoidea))))	((((Geonoma_undata	Sclerosperma_profizianum)	Roystonea_regia)	((Bactris_major	(Elaeis_guineensis	Elaeis_oleifera))	(Reinhardtia_simplex	(Reinhardtia_paiewonskiana	Reinhardtia_latisecta))))	Orania_palindan))	((Prestoea_acuminata	(Oenocarpus_minor	Oenocarpus_bataua))	Pelagodoxa_henryana)))	Calamus_caryotoides)))))	Veitchia_spiralis)	Kingia_australis);
(((Chamaedorea_seifrizii	Nypa_fruticans)	((((((Sclerosperma_profizianum	Roystonea_regia)	((Bactris_major	(Elaeis_guineensis	Elaeis_oleifera))	(Reinhardtia_simplex	(Reinhardtia_paiewonskiana	Reinhardtia_latisecta))))	Orania_palindan)	((Leopoldinia_pulchra	Geonoma_undata)	(((((Veitchia_spiralis	Dictyosperma_album)	Kentiopsis_piersoniorum)	(Heterospathe_cagayanensis	Hydriastele_microspadix))	(Podococcus_barteri	(Burretiokentia_grandiflora	Dypsis_decaryi)))	((Pelagodoxa_henryana	Manicaria_saccifera)	(Prestoea_acuminata	(Oenocarpus_minor	Oenocarpus_bataua))))))	((Sabal_domingensis	(Phoenix_dactylifera	Serenoa_repens))	((Calamus_caryotoides	Pseudophoenix_vinifera)	Iriartea_deltoidea)))	Attalea_speciosa))	Kingia_australis);
(((Elaeis_guineensis	Elaeis_oleifera)	(((Reinhardtia_simplex	(Reinhardtia_paiewonskiana	Reinhardtia_latisecta))	Bactris_major)	(((((Geonoma_undata	((Pelagodoxa_henryana	Manicaria_saccifera)	(Prestoea_acuminata	(Oenocarpus_minor	Oenocarpus_bataua))))	((Podococcus_barteri	(Dypsis_decaryi	Orania_palindan))	(((Veitchia_spiralis	Dictyosperma_album)	Kentiopsis_piersoniorum)	(Heterospathe_cagayanensis	Hydriastele_microspadix))))	Burretiokentia_grandiflora)	((Leopoldinia_pulchra	Attalea_speciosa)	((Chamaedorea_seifrizii	Nypa_fruticans)	((Phoenix_dactylifera	(Serenoa_repens	Sabal_domingensis))	(Pseudophoenix_vinifera	(Calamus_caryotoides	Iriartea_deltoidea))))))	(Sclerosperma_profizianum	Roystonea_regia))))	Kingia_australis);
(((((((Sabal_domingensis	(Phoenix_dactylifera	Serenoa_repens))	(Pseudophoenix_vinifera	Iriartea_deltoidea))	(((((Sclerosperma_profizianum	Roystonea_regia)	((Reinhardtia_simplex	(Reinhardtia_paiewonskiana	Reinhardtia_latisecta))	(Bactris_major	(Elaeis_guineensis	Elaeis_oleifera))))	(Podococcus_barteri	Orania_palindan))	((Burretiokentia_grandiflora	((((Veitchia_spiralis	Dypsis_decaryi)	Dictyosperma_album)	(Kentiopsis_piersoniorum	(Heterospathe_cagayanensis	Hydriastele_microspadix)))	((Leopoldinia_pulchra	Manicaria_saccifera)	Geonoma_undata)))	(Pelagodoxa_henryana	(Prestoea_acuminata	(Oenocarpus_minor	Oenocarpus_bataua)))))	Attalea_speciosa))	Chamaedorea_seifrizii)	Nypa_fruticans)	Calamus_caryotoides)	Kingia_australis);
(((Podococcus_barteri	(((Sabal_domingensis	(Phoenix_dactylifera	Serenoa_repens))	(Pseudophoenix_vinifera	Iriartea_deltoidea))	((((((Sclerosperma_profizianum	Orania_palindan)	(Roystonea_regia	(Reinhardtia_simplex	(Reinhardtia_paiewonskiana	Reinhardtia_latisecta))))	(Bactris_major	(Elaeis_guineensis	Elaeis_oleifera)))	((((((Dypsis_decaryi	Kentiopsis_piersoniorum)	(Veitchia_spiralis	Dictyosperma_album))	(Hydriastele_microspadix	Heterospathe_cagayanensis))	Manicaria_saccifera)	((Burretiokentia_grandiflora	Pelagodoxa_henryana)	(Prestoea_acuminata	(Oenocarpus_minor	Oenocarpus_bataua))))	Geonoma_undata))	Attalea_speciosa)	(Chamaedorea_seifrizii	(Leopoldinia_pulchra	Nypa_fruticans)))))	Calamus_caryotoides)	Kingia_australis);
((Nypa_fruticans	((((((Leopoldinia_pulchra	Podococcus_barteri)	((Roystonea_regia	(Sclerosperma_profizianum	((Reinhardtia_simplex	(Reinhardtia_paiewonskiana	Reinhardtia_latisecta))	(Bactris_major	(Elaeis_guineensis	Elaeis_oleifera)))))	Orania_palindan))	(Geonoma_undata	((((Dypsis_decaryi	(Heterospathe_cagayanensis	Veitchia_spiralis))	((Dictyosperma_album	Burretiokentia_grandiflora)	Kentiopsis_piersoniorum))	Hydriastele_microspadix)	((Oenocarpus_minor	Oenocarpus_bataua)	((Prestoea_acuminata	Manicaria_saccifera)	Pelagodoxa_henryana)))))	((Sabal_domingensis	(Phoenix_dactylifera	Serenoa_repens))	(Pseudophoenix_vinifera	Iriartea_deltoidea)))	(Calamus_caryotoides	Attalea_speciosa))	Chamaedorea_seifrizii))	Kingia_australis);
((((((Chamaedorea_seifrizii	Attalea_speciosa)	(((Podococcus_barteri	(Reinhardtia_simplex	(Reinhardtia_paiewonskiana	Reinhardtia_latisecta)))	(Bactris_major	(Elaeis_guineensis	Elaeis_oleifera)))	((Sclerosperma_profizianum	(((Kentiopsis_piersoniorum	(Dictyosperma_album	(Dypsis_decaryi	(Hydriastele_microspadix	Heterospathe_cagayanensis))))	Veitchia_spiralis)	((Prestoea_acuminata	(Oenocarpus_minor	Oenocarpus_bataua))	(Geonoma_undata	((Leopoldinia_pulchra	Manicaria_saccifera)	Pelagodoxa_henryana)))))	(Roystonea_regia	Orania_palindan))))	Burretiokentia_grandiflora)	(((Calamus_caryotoides	Pseudophoenix_vinifera)	Iriartea_deltoidea)	(Sabal_domingensis	(Phoenix_dactylifera	Serenoa_repens))))	Nypa_fruticans)	Kingia_australis);
((Calamus_caryotoides	(Nypa_fruticans	(Chamaedorea_seifrizii	(Attalea_speciosa	(((((Burretiokentia_grandiflora	Pelagodoxa_henryana)	((Prestoea_acuminata	(Oenocarpus_bataua	Oenocarpus_minor))	(((Leopoldinia_pulchra	Dypsis_decaryi)	((Heterospathe_cagayanensis	(Kentiopsis_piersoniorum	(Dictyosperma_album	Veitchia_spiralis)))	Hydriastele_microspadix))	(Geonoma_undata	Manicaria_saccifera))))	(Orania_palindan	(((Bactris_major	(Elaeis_guineensis	Elaeis_oleifera))	((Reinhardtia_latisecta	Reinhardtia_paiewonskiana)	Reinhardtia_simplex))	(Roystonea_regia	Sclerosperma_profizianum))))	Podococcus_barteri)	((Sabal_domingensis	(Phoenix_dactylifera	Serenoa_repens))	(Iriartea_deltoidea	Pseudophoenix_vinifera)))))))	Kingia_australis);
((Calamus_caryotoides	(Nypa_fruticans	(Chamaedorea_seifrizii	(Attalea_speciosa	((Podococcus_barteri	((Sabal_domingensis	(Phoenix_dactylifera	Serenoa_repens))	(Iriartea_deltoidea	Pseudophoenix_vinifera)))	(((Hydriastele_microspadix	((((Dypsis_decaryi	(Veitchia_spiralis	Heterospathe_cagayanensis))	Burretiokentia_grandiflora)	Kentiopsis_piersoniorum)	Dictyosperma_album))	((Geonoma_undata	(Pelagodoxa_henryana	(Leopoldinia_pulchra	Manicaria_saccifera)))	(Prestoea_acuminata	(Oenocarpus_bataua	Oenocarpus_minor))))	(Orania_palindan	(((Bactris_major	(Elaeis_guineensis	Elaeis_oleifera))	((Reinhardtia_latisecta	Reinhardtia_paiewonskiana)	Reinhardtia_simplex))	(Roystonea_regia	Sclerosperma_profizianum)))))))))	Kingia_australis);
((Burretiokentia_grandiflora	((Chamaedorea_seifrizii	(((((((Leopoldinia_pulchra	Manicaria_saccifera)	Geonoma_undata)	((Dypsis_decaryi	Hydriastele_microspadix)	(((Veitchia_spiralis	Heterospathe_cagayanensis)	Kentiopsis_piersoniorum)	Dictyosperma_album)))	((Prestoea_acuminata	(Oenocarpus_bataua	Oenocarpus_minor))	Pelagodoxa_henryana))	(Podococcus_barteri	(Orania_palindan	(((Bactris_major	(Elaeis_guineensis	Elaeis_oleifera))	((Reinhardtia_latisecta	Reinhardtia_paiewonskiana)	Reinhardtia_simplex))	(Roystonea_regia	Sclerosperma_profizianum)))))	Attalea_speciosa)	(Calamus_caryotoides	((Sabal_domingensis	(Phoenix_dactylifera	Serenoa_repens))	(Iriartea_deltoidea	Pseudophoenix_vinifera)))))	Nypa_fruticans))	Kingia_australis);
((Calamus_caryotoides	((Sabal_domingensis	(Phoenix_dactylifera	Serenoa_repens))	((((((Bactris_major	(Elaeis_guineensis	Elaeis_oleifera))	((Reinhardtia_latisecta	Reinhardtia_paiewonskiana)	Reinhardtia_simplex))	(((((Dictyosperma_album	Veitchia_spiralis)	Kentiopsis_piersoniorum)	(Dypsis_decaryi	(Heterospathe_cagayanensis	Hydriastele_microspadix)))	((Leopoldinia_pulchra	Manicaria_saccifera)	Prestoea_acuminata))	(Orania_palindan	((Roystonea_regia	(Sclerosperma_profizianum	Geonoma_undata))	(Oenocarpus_bataua	Oenocarpus_minor)))))	((Burretiokentia_grandiflora	Podococcus_barteri)	Attalea_speciosa))	Pelagodoxa_henryana)	((Nypa_fruticans	Chamaedorea_seifrizii)	(Iriartea_deltoidea	Pseudophoenix_vinifera)))))	Kingia_australis);
((Calamus_caryotoides	((Sabal_domingensis	(Phoenix_dactylifera	Serenoa_repens))	((Attalea_speciosa	((((Podococcus_barteri	(((Leopoldinia_pulchra	Kentiopsis_piersoniorum)	((Burretiokentia_grandiflora	Dictyosperma_album)	(Dypsis_decaryi	(Heterospathe_cagayanensis	Hydriastele_microspadix))))	Veitchia_spiralis))	((Manicaria_saccifera	Pelagodoxa_henryana)	((Oenocarpus_bataua	Oenocarpus_minor)	Prestoea_acuminata)))	(Orania_palindan	(Sclerosperma_profizianum	(Geonoma_undata	Roystonea_regia))))	((Bactris_major	(Elaeis_guineensis	Elaeis_oleifera))	((Reinhardtia_latisecta	Reinhardtia_paiewonskiana)	Reinhardtia_simplex))))	((Nypa_fruticans	Chamaedorea_seifrizii)	(Iriartea_deltoidea	Pseudophoenix_vinifera)))))	Kingia_australis);
((Veitchia_spiralis	((Kentiopsis_piersoniorum	((Heterospathe_cagayanensis	Hydriastele_microspadix)	((Leopoldinia_pulchra	Dypsis_decaryi)	((((Orania_palindan	Geonoma_undata)	Roystonea_regia)	((Bactris_major	(Elaeis_guineensis	Elaeis_oleifera))	(Burretiokentia_grandiflora	(((Podococcus_barteri	(((Sabal_domingensis	(Phoenix_dactylifera	Serenoa_repens))	Iriartea_deltoidea)	((Calamus_caryotoides	Pseudophoenix_vinifera)	Nypa_fruticans)))	(Sclerosperma_profizianum	(Chamaedorea_seifrizii	Attalea_speciosa)))	((Reinhardtia_latisecta	Reinhardtia_paiewonskiana)	Reinhardtia_simplex)))))	((Manicaria_saccifera	Pelagodoxa_henryana)	((Oenocarpus_bataua	Oenocarpus_minor)	Prestoea_acuminata))))))	Dictyosperma_album))	Kingia_australis);
((Veitchia_spiralis	((Kentiopsis_piersoniorum	((Leopoldinia_pulchra	((Heterospathe_cagayanensis	Hydriastele_microspadix)	(Burretiokentia_grandiflora	Dypsis_decaryi)))	((((Orania_palindan	((Sclerosperma_profizianum	((Reinhardtia_latisecta	Reinhardtia_paiewonskiana)	Reinhardtia_simplex))	(Roystonea_regia	(Bactris_major	(Elaeis_guineensis	Elaeis_oleifera)))))	(Attalea_speciosa	(((Sabal_domingensis	(Phoenix_dactylifera	Serenoa_repens))	(Iriartea_deltoidea	Pseudophoenix_vinifera))	(Chamaedorea_seifrizii	(Calamus_caryotoides	Nypa_fruticans)))))	Podococcus_barteri)	(((Prestoea_acuminata	Manicaria_saccifera)	Pelagodoxa_henryana)	(Geonoma_undata	(Oenocarpus_bataua	Oenocarpus_minor))))))	Dictyosperma_album))	Kingia_australis);
(((Sabal_domingensis	(Phoenix_dactylifera	Serenoa_repens))	((Iriartea_deltoidea	(Calamus_caryotoides	Pseudophoenix_vinifera))	(((((Pelagodoxa_henryana	Manicaria_saccifera)	(Prestoea_acuminata	(Oenocarpus_bataua	Oenocarpus_minor)))	(((Burretiokentia_grandiflora	(Dictyosperma_album	Veitchia_spiralis))	Kentiopsis_piersoniorum)	((Heterospathe_cagayanensis	Hydriastele_microspadix)	Dypsis_decaryi)))	((Sclerosperma_profizianum	(((Reinhardtia_latisecta	Reinhardtia_paiewonskiana)	Reinhardtia_simplex)	(Bactris_major	(Elaeis_guineensis	Elaeis_oleifera))))	(Orania_palindan	(Roystonea_regia	(((Chamaedorea_seifrizii	(Leopoldinia_pulchra	Nypa_fruticans))	Attalea_speciosa)	Geonoma_undata)))))	Podococcus_barteri)))	Kingia_australis);
((Calamus_caryotoides	(((Chamaedorea_seifrizii	Nypa_fruticans)	Attalea_speciosa)	(((Sabal_domingensis	(Phoenix_dactylifera	Serenoa_repens))	(Iriartea_deltoidea	Pseudophoenix_vinifera))	(((Prestoea_acuminata	(Leopoldinia_pulchra	Manicaria_saccifera))	(((Oenocarpus_bataua	Oenocarpus_minor)	Geonoma_undata)	(Podococcus_barteri	((((Roystonea_regia	Sclerosperma_profizianum)	(((Reinhardtia_latisecta	Reinhardtia_paiewonskiana)	Reinhardtia_simplex)	(Bactris_major	(Elaeis_guineensis	Elaeis_oleifera))))	Orania_palindan)	(Burretiokentia_grandiflora	((Dictyosperma_album	Veitchia_spiralis)	(Kentiopsis_piersoniorum	((Heterospathe_cagayanensis	Hydriastele_microspadix)	Dypsis_decaryi))))))))	Pelagodoxa_henryana))))	Kingia_australis);
((Chamaedorea_seifrizii	(Nypa_fruticans	(((Sclerosperma_profizianum	((Orania_palindan	(((Bactris_major	(Attalea_speciosa	(Roystonea_regia	(Elaeis_guineensis	Elaeis_oleifera))))	Burretiokentia_grandiflora)	(((Kentiopsis_piersoniorum	(Hydriastele_microspadix	Dictyosperma_album))	(Dypsis_decaryi	(Veitchia_spiralis	Heterospathe_cagayanensis)))	((Geonoma_undata	(Prestoea_acuminata	(Oenocarpus_bataua	Oenocarpus_minor)))	(Leopoldinia_pulchra	Manicaria_saccifera)))))	(Podococcus_barteri	((Reinhardtia_latisecta	Reinhardtia_paiewonskiana)	Reinhardtia_simplex))))	Pelagodoxa_henryana)	(((Calamus_caryotoides	Iriartea_deltoidea)	Pseudophoenix_vinifera)	(Sabal_domingensis	(Phoenix_dactylifera	Serenoa_repens))))))	Kingia_australis);
(((Nypa_fruticans	((((Sabal_domingensis	(Phoenix_dactylifera	Serenoa_repens))	(Pseudophoenix_vinifera	Iriartea_deltoidea))	(((((Podococcus_barteri	(((Burretiokentia_grandiflora	Kentiopsis_piersoniorum)	Dictyosperma_album)	(Dypsis_decaryi	Hydriastele_microspadix)))	((((Oenocarpus_minor	Oenocarpus_bataua)	Geonoma_undata)	((Leopoldinia_pulchra	Manicaria_saccifera)	Prestoea_acuminata))	Pelagodoxa_henryana))	(Veitchia_spiralis	(Orania_palindan	((((Bactris_major	(Elaeis_guineensis	Elaeis_oleifera))	((Reinhardtia_paiewonskiana	Reinhardtia_latisecta)	Reinhardtia_simplex))	Sclerosperma_profizianum)	Roystonea_regia))))	Heterospathe_cagayanensis)	Attalea_speciosa))	Chamaedorea_seifrizii))	Calamus_caryotoides)	Kingia_australis);
((((Roystonea_regia	Bactris_major)	(Elaeis_guineensis	Elaeis_oleifera))	((((Reinhardtia_paiewonskiana	Reinhardtia_latisecta)	Reinhardtia_simplex)	Sclerosperma_profizianum)	(Geonoma_undata	((Attalea_speciosa	((Chamaedorea_seifrizii	(Leopoldinia_pulchra	Nypa_fruticans))	((Sabal_domingensis	(Phoenix_dactylifera	Serenoa_repens))	(Pseudophoenix_vinifera	(Calamus_caryotoides	Iriartea_deltoidea)))))	((((Podococcus_barteri	(((Dictyosperma_album	Hydriastele_microspadix)	(Kentiopsis_piersoniorum	((Manicaria_saccifera	(Prestoea_acuminata	(Oenocarpus_minor	Oenocarpus_bataua)))	Pelagodoxa_henryana)))	Dypsis_decaryi))	Burretiokentia_grandiflora)	(Veitchia_spiralis	Heterospathe_cagayanensis))	Orania_palindan)))))	Kingia_australis);
((Nypa_fruticans	(((((Sabal_domingensis	(Phoenix_dactylifera	Serenoa_repens))	(Pseudophoenix_vinifera	Iriartea_deltoidea))	((((Dypsis_decaryi	Orania_palindan)	(((Prestoea_acuminata	(Oenocarpus_minor	Oenocarpus_bataua))	(Heterospathe_cagayanensis	(Hydriastele_microspadix	((Dictyosperma_album	Veitchia_spiralis)	Kentiopsis_piersoniorum))))	((Leopoldinia_pulchra	Manicaria_saccifera)	(Burretiokentia_grandiflora	Pelagodoxa_henryana))))	(((Bactris_major	(Elaeis_guineensis	Elaeis_oleifera))	(Podococcus_barteri	((Reinhardtia_paiewonskiana	Reinhardtia_latisecta)	Reinhardtia_simplex)))	(Sclerosperma_profizianum	(Roystonea_regia	Geonoma_undata))))	Attalea_speciosa))	Calamus_caryotoides)	Chamaedorea_seifrizii))	Kingia_australis);
((Calamus_caryotoides	(((Pseudophoenix_vinifera	((Chamaedorea_seifrizii	Nypa_fruticans)	Iriartea_deltoidea))	(((Podococcus_barteri	((Reinhardtia_paiewonskiana	Reinhardtia_latisecta)	Reinhardtia_simplex))	(Sclerosperma_profizianum	(((Prestoea_acuminata	(Oenocarpus_minor	Oenocarpus_bataua))	((Burretiokentia_grandiflora	Pelagodoxa_henryana)	(Manicaria_saccifera	(((Dictyosperma_album	Veitchia_spiralis)	((Leopoldinia_pulchra	Kentiopsis_piersoniorum)	(Hydriastele_microspadix	Heterospathe_cagayanensis)))	Dypsis_decaryi))))	(Geonoma_undata	((Roystonea_regia	Orania_palindan)	(Bactris_major	(Elaeis_guineensis	Elaeis_oleifera)))))))	Attalea_speciosa))	(Sabal_domingensis	(Phoenix_dactylifera	Serenoa_repens))))	Kingia_australis);
((Calamus_caryotoides	(Nypa_fruticans	((((Iriartea_deltoidea	Pseudophoenix_vinifera)	((Phoenix_dactylifera	Serenoa_repens)	Sabal_domingensis))	((Roystonea_regia	((Orania_palindan	((Podococcus_barteri	(((Leopoldinia_pulchra	(Kentiopsis_piersoniorum	Burretiokentia_grandiflora))	(Dictyosperma_album	Veitchia_spiralis))	(Hydriastele_microspadix	(Dypsis_decaryi	Heterospathe_cagayanensis))))	(((Geonoma_undata	Manicaria_saccifera)	Pelagodoxa_henryana)	(Prestoea_acuminata	(Oenocarpus_minor	Oenocarpus_bataua)))))	(((Reinhardtia_paiewonskiana	Reinhardtia_latisecta)	Reinhardtia_simplex)	(((Elaeis_guineensis	Elaeis_oleifera)	Bactris_major)	Attalea_speciosa))))	Sclerosperma_profizianum))	Chamaedorea_seifrizii)))	Kingia_australis);
((Calamus_caryotoides	(Nypa_fruticans	((((Iriartea_deltoidea	Pseudophoenix_vinifera)	((Phoenix_dactylifera	Serenoa_repens)	Sabal_domingensis))	((((((((((Dictyosperma_album	Leopoldinia_pulchra)	(Dypsis_decaryi	Veitchia_spiralis))	(Kentiopsis_piersoniorum	(Hydriastele_microspadix	Heterospathe_cagayanensis)))	Geonoma_undata)	Manicaria_saccifera)	(Pelagodoxa_henryana	(Prestoea_acuminata	(Oenocarpus_minor	Oenocarpus_bataua))))	(Roystonea_regia	Orania_palindan))	Podococcus_barteri)	(Sclerosperma_profizianum	(((Reinhardtia_paiewonskiana	Reinhardtia_latisecta)	Reinhardtia_simplex)	((Burretiokentia_grandiflora	(Elaeis_guineensis	Elaeis_oleifera))	Bactris_major))))	Attalea_speciosa))	Chamaedorea_seifrizii)))	Kingia_australis);
((Calamus_caryotoides	(Nypa_fruticans	(((((((((Hydriastele_microspadix	Heterospathe_cagayanensis)	(((Dypsis_decaryi	((Burretiokentia_grandiflora	Pelagodoxa_henryana)	Kentiopsis_piersoniorum))	Veitchia_spiralis)	Dictyosperma_album))	(Manicaria_saccifera	(Prestoea_acuminata	(Oenocarpus_minor	Oenocarpus_bataua))))	(Podococcus_barteri	((Iriartea_deltoidea	Pseudophoenix_vinifera)	((Phoenix_dactylifera	Serenoa_repens)	Sabal_domingensis))))	(Sclerosperma_profizianum	(((Reinhardtia_paiewonskiana	Reinhardtia_latisecta)	Reinhardtia_simplex)	((Elaeis_guineensis	Elaeis_oleifera)	Bactris_major))))	(Geonoma_undata	(Roystonea_regia	Orania_palindan)))	Attalea_speciosa)	Leopoldinia_pulchra)	Chamaedorea_seifrizii)))	Kingia_australis);
((Calamus_caryotoides	(((Phoenix_dactylifera	Serenoa_repens)	Sabal_domingensis)	(((Chamaedorea_seifrizii	Nypa_fruticans)	(Iriartea_deltoidea	Pseudophoenix_vinifera))	(Attalea_speciosa	(((Sclerosperma_profizianum	Roystonea_regia)	(((Reinhardtia_paiewonskiana	Reinhardtia_latisecta)	Reinhardtia_simplex)	((Elaeis_guineensis	Elaeis_oleifera)	Bactris_major)))	((((Kentiopsis_piersoniorum	(Heterospathe_cagayanensis	Veitchia_spiralis))	(Dictyosperma_album	(Dypsis_decaryi	Hydriastele_microspadix)))	(((Prestoea_acuminata	(Oenocarpus_minor	Oenocarpus_bataua))	(Geonoma_undata	(Leopoldinia_pulchra	(Burretiokentia_grandiflora	Manicaria_saccifera))))	Pelagodoxa_henryana))	(Orania_palindan	Podococcus_barteri)))))))	Kingia_australis);
((Calamus_caryotoides	(((Iriartea_deltoidea	Pseudophoenix_vinifera)	((Phoenix_dactylifera	Serenoa_repens)	Sabal_domingensis))	((((Nypa_fruticans	Chamaedorea_seifrizii)	Attalea_speciosa)	(((Sclerosperma_profizianum	(((Reinhardtia_paiewonskiana	Reinhardtia_latisecta)	Reinhardtia_simplex)	((Elaeis_guineensis	Elaeis_oleifera)	Bactris_major)))	(Roystonea_regia	Orania_palindan))	(Burretiokentia_grandiflora	((((Geonoma_undata	Manicaria_saccifera)	(Leopoldinia_pulchra	((Dictyosperma_album	Veitchia_spiralis)	(Kentiopsis_piersoniorum	(Hydriastele_microspadix	(Heterospathe_cagayanensis	Dypsis_decaryi))))))	(Prestoea_acuminata	(Oenocarpus_minor	Oenocarpus_bataua)))	Pelagodoxa_henryana))))	Podococcus_barteri)))	Kingia_australis);
((Calamus_caryotoides	(Nypa_fruticans	(Chamaedorea_seifrizii	(Iriartea_deltoidea	(Pseudophoenix_vinifera	(((((Bactris_major	(Sclerosperma_profizianum	((Reinhardtia_paiewonskiana	Reinhardtia_latisecta)	Reinhardtia_simplex)))	((Elaeis_guineensis	Elaeis_oleifera)	(Roystonea_regia	Orania_palindan)))	(Podococcus_barteri	((((Geonoma_undata	(Leopoldinia_pulchra	Manicaria_saccifera))	((((Dypsis_decaryi	(Hydriastele_microspadix	Heterospathe_cagayanensis))	Kentiopsis_piersoniorum)	(Dictyosperma_album	Veitchia_spiralis))	Burretiokentia_grandiflora))	(Prestoea_acuminata	(Oenocarpus_minor	Oenocarpus_bataua)))	Pelagodoxa_henryana)))	Attalea_speciosa)	(Phoenix_dactylifera	(Serenoa_repens	Sabal_domingensis))))))))	Kingia_australis);
(((Elaeis_guineensis	Elaeis_oleifera)	(Bactris_major	(((Orania_palindan	((((Oenocarpus_minor	Oenocarpus_bataua)	((((Veitchia_spiralis	Dictyosperma_album)	Kentiopsis_piersoniorum)	((Heterospathe_cagayanensis	Hydriastele_microspadix)	Dypsis_decaryi))	(Pelagodoxa_henryana	(Prestoea_acuminata	(Leopoldinia_pulchra	Manicaria_saccifera)))))	(Burretiokentia_grandiflora	Podococcus_barteri))	(Geonoma_undata	((Attalea_speciosa	Calamus_caryotoides)	((((Sabal_domingensis	(Serenoa_repens	Phoenix_dactylifera))	Iriartea_deltoidea)	Pseudophoenix_vinifera)	(Chamaedorea_seifrizii	Nypa_fruticans))))))	(Roystonea_regia	Sclerosperma_profizianum))	((Reinhardtia_latisecta	Reinhardtia_paiewonskiana)	Reinhardtia_simplex))))	Kingia_australis);
((Calamus_caryotoides	(Nypa_fruticans	((((Pseudophoenix_vinifera	((((Reinhardtia_latisecta	Reinhardtia_paiewonskiana)	Reinhardtia_simplex)	((Elaeis_guineensis	Elaeis_oleifera)	Bactris_major))	(((Roystonea_regia	Orania_palindan)	(((((Kentiopsis_piersoniorum	(Veitchia_spiralis	Dictyosperma_album))	((Heterospathe_cagayanensis	Hydriastele_microspadix)	Dypsis_decaryi))	Leopoldinia_pulchra)	((Prestoea_acuminata	Pelagodoxa_henryana)	((Geonoma_undata	(Oenocarpus_minor	Oenocarpus_bataua))	Manicaria_saccifera)))	Podococcus_barteri))	Sclerosperma_profizianum)))	(Burretiokentia_grandiflora	((Sabal_domingensis	(Serenoa_repens	Phoenix_dactylifera))	Iriartea_deltoidea)))	Chamaedorea_seifrizii)	Attalea_speciosa)))	Kingia_australis);
(((Nypa_fruticans	(Chamaedorea_seifrizii	((((((Orania_palindan	Burretiokentia_grandiflora)	((((Veitchia_spiralis	Dictyosperma_album)	(Dypsis_decaryi	Kentiopsis_piersoniorum))	(Heterospathe_cagayanensis	Hydriastele_microspadix))	((Pelagodoxa_henryana	(Leopoldinia_pulchra	Manicaria_saccifera))	(Geonoma_undata	(Prestoea_acuminata	(Oenocarpus_minor	Oenocarpus_bataua))))))	(((((Sabal_domingensis	(Serenoa_repens	Phoenix_dactylifera))	Iriartea_deltoidea)	Pseudophoenix_vinifera)	(Roystonea_regia	Sclerosperma_profizianum))	(Podococcus_barteri	((Reinhardtia_latisecta	Reinhardtia_paiewonskiana)	Reinhardtia_simplex))))	(Elaeis_guineensis	Elaeis_oleifera))	Bactris_major)	Attalea_speciosa)))	Calamus_caryotoides)	Kingia_australis);
(((Nypa_fruticans	(Chamaedorea_seifrizii	(((Sabal_domingensis	(Serenoa_repens	Phoenix_dactylifera))	(Iriartea_deltoidea	Pseudophoenix_vinifera))	(((Podococcus_barteri	Orania_palindan)	((Sclerosperma_profizianum	Geonoma_undata)	Roystonea_regia))	((((((Dypsis_decaryi	Veitchia_spiralis)	Dictyosperma_album)	Kentiopsis_piersoniorum)	(Leopoldinia_pulchra	(Heterospathe_cagayanensis	Hydriastele_microspadix)))	(((Burretiokentia_grandiflora	Pelagodoxa_henryana)	Manicaria_saccifera)	(Prestoea_acuminata	(Oenocarpus_minor	Oenocarpus_bataua))))	(((Reinhardtia_latisecta	Reinhardtia_paiewonskiana)	Reinhardtia_simplex)	(((Elaeis_guineensis	Elaeis_oleifera)	Bactris_major)	Attalea_speciosa)))))))	Calamus_caryotoides)	Kingia_australis);
(((Nypa_fruticans	(((Sabal_domingensis	(Serenoa_repens	Phoenix_dactylifera))	(Iriartea_deltoidea	Pseudophoenix_vinifera))	(((Orania_palindan	(Roystonea_regia	Bactris_major))	Attalea_speciosa)	((((Veitchia_spiralis	Dictyosperma_album)	(Kentiopsis_piersoniorum	(Heterospathe_cagayanensis	(Dypsis_decaryi	Hydriastele_microspadix))))	(((Prestoea_acuminata	(Leopoldinia_pulchra	Manicaria_saccifera))	(Burretiokentia_grandiflora	Pelagodoxa_henryana))	(Oenocarpus_minor	Oenocarpus_bataua)))	((((Reinhardtia_latisecta	Reinhardtia_paiewonskiana)	Reinhardtia_simplex)	(Chamaedorea_seifrizii	Sclerosperma_profizianum))	(((Elaeis_guineensis	Elaeis_oleifera)	Geonoma_undata)	Podococcus_barteri))))))	Calamus_caryotoides)	Kingia_australis);
(((Chamaedorea_seifrizii	(Leopoldinia_pulchra	Nypa_fruticans))	((((Sabal_domingensis	(Serenoa_repens	Phoenix_dactylifera))	(Iriartea_deltoidea	Pseudophoenix_vinifera))	(((Geonoma_undata	(Burretiokentia_grandiflora	(Orania_palindan	Roystonea_regia)))	(Sclerosperma_profizianum	(Podococcus_barteri	((((Veitchia_spiralis	(Calamus_caryotoides	Heterospathe_cagayanensis))	Dypsis_decaryi)	(Kentiopsis_piersoniorum	(Dictyosperma_album	Hydriastele_microspadix)))	((Manicaria_saccifera	Pelagodoxa_henryana)	(Prestoea_acuminata	(Oenocarpus_minor	Oenocarpus_bataua)))))))	(((Reinhardtia_latisecta	Reinhardtia_paiewonskiana)	Reinhardtia_simplex)	(Bactris_major	(Elaeis_guineensis	Elaeis_oleifera)))))	Attalea_speciosa))	Kingia_australis);
((Calamus_caryotoides	(Nypa_fruticans	(((Phoenix_dactylifera	(Sabal_domingensis	Serenoa_repens))	(Iriartea_deltoidea	Pseudophoenix_vinifera))	((Attalea_speciosa	(Burretiokentia_grandiflora	(((((Sclerosperma_profizianum	Roystonea_regia)	(((Reinhardtia_latisecta	Reinhardtia_paiewonskiana)	Reinhardtia_simplex)	(Bactris_major	(Elaeis_guineensis	Elaeis_oleifera))))	Orania_palindan)	Podococcus_barteri)	((((Leopoldinia_pulchra	(((Dypsis_decaryi	Hydriastele_microspadix)	Dictyosperma_album)	((Veitchia_spiralis	Heterospathe_cagayanensis)	Kentiopsis_piersoniorum)))	(Geonoma_undata	Manicaria_saccifera))	Pelagodoxa_henryana)	(Prestoea_acuminata	(Oenocarpus_minor	Oenocarpus_bataua))))))	Chamaedorea_seifrizii))))	Kingia_australis);
(((Elaeis_guineensis	Elaeis_oleifera)	(((Sclerosperma_profizianum	((Orania_palindan	(Roystonea_regia	((Hydriastele_microspadix	((Dypsis_decaryi	(Veitchia_spiralis	Heterospathe_cagayanensis))	(Dictyosperma_album	Kentiopsis_piersoniorum)))	(Geonoma_undata	((Pelagodoxa_henryana	(Prestoea_acuminata	(Oenocarpus_minor	Oenocarpus_bataua)))	(Leopoldinia_pulchra	Manicaria_saccifera))))))	(((Chamaedorea_seifrizii	Nypa_fruticans)	(((Calamus_caryotoides	Pseudophoenix_vinifera)	(Sabal_domingensis	(Serenoa_repens	Phoenix_dactylifera)))	(Burretiokentia_grandiflora	Iriartea_deltoidea)))	(Podococcus_barteri	Attalea_speciosa))))	((Reinhardtia_latisecta	Reinhardtia_paiewonskiana)	Reinhardtia_simplex))	Bactris_major))	Kingia_australis);
((Nypa_fruticans	(((((Sabal_domingensis	(Serenoa_repens	Phoenix_dactylifera))	Iriartea_deltoidea)	(Pseudophoenix_vinifera	(((((Reinhardtia_latisecta	Reinhardtia_paiewonskiana)	Reinhardtia_simplex)	(Bactris_major	(Elaeis_guineensis	Elaeis_oleifera)))	(((((((Dictyosperma_album	((Dypsis_decaryi	Hydriastele_microspadix)	Heterospathe_cagayanensis))	Kentiopsis_piersoniorum)	Veitchia_spiralis)	Leopoldinia_pulchra)	Podococcus_barteri)	(((Prestoea_acuminata	(Oenocarpus_minor	Oenocarpus_bataua))	Pelagodoxa_henryana)	((Manicaria_saccifera	Geonoma_undata)	Burretiokentia_grandiflora)))	Orania_palindan))	(Roystonea_regia	Sclerosperma_profizianum))))	(Attalea_speciosa	Chamaedorea_seifrizii))	Calamus_caryotoides))	Kingia_australis);
(((Attalea_speciosa	Bactris_major)	((Elaeis_guineensis	Elaeis_oleifera)	(((Burretiokentia_grandiflora	(((((Sabal_domingensis	(Serenoa_repens	Phoenix_dactylifera))	Iriartea_deltoidea)	Pseudophoenix_vinifera)	(Podococcus_barteri	Calamus_caryotoides))	(Nypa_fruticans	Chamaedorea_seifrizii)))	((Roystonea_regia	(Sclerosperma_profizianum	Orania_palindan))	((Reinhardtia_latisecta	Reinhardtia_paiewonskiana)	Reinhardtia_simplex)))	((((Veitchia_spiralis	Kentiopsis_piersoniorum)	Dictyosperma_album)	((Dypsis_decaryi	Hydriastele_microspadix)	Heterospathe_cagayanensis))	(Leopoldinia_pulchra	(((Geonoma_undata	(Oenocarpus_minor	Oenocarpus_bataua))	Pelagodoxa_henryana)	(Prestoea_acuminata	Manicaria_saccifera)))))))	Kingia_australis);
(((Bactris_major	(Elaeis_oleifera	Elaeis_guineensis))	((Reinhardtia_simplex	(Reinhardtia_paiewonskiana	Reinhardtia_latisecta))	((Sclerosperma_profizianum	Roystonea_regia)	((((((Kentiopsis_piersoniorum	(Veitchia_spiralis	Dictyosperma_album))	(Hydriastele_microspadix	Heterospathe_cagayanensis))	Podococcus_barteri)	(Burretiokentia_grandiflora	(((Prestoea_acuminata	(Oenocarpus_bataua	Oenocarpus_minor))	Geonoma_undata)	(Pelagodoxa_henryana	(Leopoldinia_pulchra	Manicaria_saccifera)))))	(Attalea_speciosa	((Dypsis_decaryi	(Chamaedorea_seifrizii	Nypa_fruticans))	((Calamus_caryotoides	Pseudophoenix_vinifera)	(Iriartea_deltoidea	((Phoenix_dactylifera	Serenoa_repens)	Sabal_domingensis))))))	Orania_palindan))))	Kingia_australis);
((Nypa_fruticans	(((((Phoenix_dactylifera	Serenoa_repens)	Sabal_domingensis)	((Calamus_caryotoides	Pseudophoenix_vinifera)	Iriartea_deltoidea))	(Attalea_speciosa	((Podococcus_barteri	(Reinhardtia_simplex	(Reinhardtia_paiewonskiana	Reinhardtia_latisecta)))	(Sclerosperma_profizianum	(((((Geonoma_undata	(Dypsis_decaryi	Manicaria_saccifera))	(Hydriastele_microspadix	(Dictyosperma_album	((Leopoldinia_pulchra	Kentiopsis_piersoniorum)	(Heterospathe_cagayanensis	Veitchia_spiralis)))))	((Oenocarpus_bataua	Oenocarpus_minor)	(Prestoea_acuminata	Burretiokentia_grandiflora)))	Pelagodoxa_henryana)	((Orania_palindan	(Roystonea_regia	Bactris_major))	(Elaeis_oleifera	Elaeis_guineensis)))))))	Chamaedorea_seifrizii))	Kingia_australis);
((Calamus_caryotoides	(((Burretiokentia_grandiflora	(Chamaedorea_seifrizii	(Dypsis_decaryi	Attalea_speciosa)))	((((Podococcus_barteri	(Elaeis_oleifera	Elaeis_guineensis))	Veitchia_spiralis)	(((Orania_palindan	Roystonea_regia)	Bactris_major)	((Geonoma_undata	Sclerosperma_profizianum)	(Reinhardtia_simplex	(Reinhardtia_paiewonskiana	Reinhardtia_latisecta)))))	((Kentiopsis_piersoniorum	((Hydriastele_microspadix	Heterospathe_cagayanensis)	Dictyosperma_album))	(((Oenocarpus_bataua	Oenocarpus_minor)	Prestoea_acuminata)	(Pelagodoxa_henryana	(Leopoldinia_pulchra	Manicaria_saccifera))))))	((Nypa_fruticans	(Phoenix_dactylifera	(Serenoa_repens	Sabal_domingensis)))	(Iriartea_deltoidea	Pseudophoenix_vinifera))))	Kingia_australis);
((Burretiokentia_grandiflora	(((((Sabal_domingensis	(Phoenix_dactylifera	Serenoa_repens))	((Calamus_caryotoides	Iriartea_deltoidea)	Pseudophoenix_vinifera))	(Attalea_speciosa	((Orania_palindan	(Roystonea_regia	(((Elaeis_oleifera	Elaeis_guineensis)	Bactris_major)	(Sclerosperma_profizianum	(Podococcus_barteri	(Reinhardtia_simplex	(Reinhardtia_paiewonskiana	Reinhardtia_latisecta)))))))	(((((Pelagodoxa_henryana	Prestoea_acuminata)	Manicaria_saccifera)	(Oenocarpus_bataua	Oenocarpus_minor))	(((Leopoldinia_pulchra	Kentiopsis_piersoniorum)	(Dictyosperma_album	Veitchia_spiralis))	(Dypsis_decaryi	(Hydriastele_microspadix	Heterospathe_cagayanensis))))	Geonoma_undata))))	Chamaedorea_seifrizii)	Nypa_fruticans))	Kingia_australis);
(((((Calamus_caryotoides	((Sabal_domingensis	(Phoenix_dactylifera	Serenoa_repens))	(Iriartea_deltoidea	Pseudophoenix_vinifera)))	((((((Elaeis_oleifera	Elaeis_guineensis)	Bactris_major)	(Burretiokentia_grandiflora	(Reinhardtia_simplex	(Reinhardtia_paiewonskiana	Reinhardtia_latisecta))))	(Roystonea_regia	Sclerosperma_profizianum))	((((Pelagodoxa_henryana	Manicaria_saccifera)	(Prestoea_acuminata	(Oenocarpus_bataua	Oenocarpus_minor)))	(Heterospathe_cagayanensis	((((Leopoldinia_pulchra	Dictyosperma_album)	Veitchia_spiralis)	Kentiopsis_piersoniorum)	(Hydriastele_microspadix	Dypsis_decaryi))))	(Orania_palindan	(Attalea_speciosa	Geonoma_undata))))	Podococcus_barteri))	Chamaedorea_seifrizii)	Nypa_fruticans)	Kingia_australis);
((Pelagodoxa_henryana	(Manicaria_saccifera	(((Prestoea_acuminata	(Oenocarpus_bataua	Oenocarpus_minor))	(((((Hydriastele_microspadix	(Leopoldinia_pulchra	Dictyosperma_album))	Heterospathe_cagayanensis)	(Dypsis_decaryi	Kentiopsis_piersoniorum))	(Burretiokentia_grandiflora	Veitchia_spiralis))	(Orania_palindan	((((Podococcus_barteri	(((Sabal_domingensis	(Phoenix_dactylifera	Serenoa_repens))	(Calamus_caryotoides	Pseudophoenix_vinifera))	Iriartea_deltoidea))	(((Elaeis_oleifera	Elaeis_guineensis)	Bactris_major)	(Reinhardtia_simplex	(Reinhardtia_paiewonskiana	Reinhardtia_latisecta))))	((Attalea_speciosa	Chamaedorea_seifrizii)	Nypa_fruticans))	(Roystonea_regia	Sclerosperma_profizianum)))))	Geonoma_undata)))	Kingia_australis);
((Dictyosperma_album	((Hydriastele_microspadix	Heterospathe_cagayanensis)	(Kentiopsis_piersoniorum	((Dypsis_decaryi	Veitchia_spiralis)	(((((((((Nypa_fruticans	Calamus_caryotoides)	Pseudophoenix_vinifera)	Iriartea_deltoidea)	(Sabal_domingensis	(Phoenix_dactylifera	Serenoa_repens)))	(Attalea_speciosa	Chamaedorea_seifrizii))	(((Reinhardtia_simplex	(Reinhardtia_paiewonskiana	Reinhardtia_latisecta))	Podococcus_barteri)	Burretiokentia_grandiflora))	Sclerosperma_profizianum)	(((Prestoea_acuminata	(Oenocarpus_bataua	Oenocarpus_minor))	(Geonoma_undata	Manicaria_saccifera))	Pelagodoxa_henryana))	((Elaeis_oleifera	Elaeis_guineensis)	(((Leopoldinia_pulchra	Roystonea_regia)	Orania_palindan)	Bactris_major)))))))	Kingia_australis);
((Calamus_caryotoides	(((Leopoldinia_pulchra	((Roystonea_regia	(Sclerosperma_profizianum	Geonoma_undata))	(((Manicaria_saccifera	(Pelagodoxa_henryana	(Prestoea_acuminata	(Oenocarpus_bataua	Oenocarpus_minor))))	(((Dictyosperma_album	Hydriastele_microspadix)	Kentiopsis_piersoniorum)	(Dypsis_decaryi	(Heterospathe_cagayanensis	Veitchia_spiralis))))	(((((Elaeis_oleifera	Elaeis_guineensis)	(Bactris_major	Burretiokentia_grandiflora))	Attalea_speciosa)	(Reinhardtia_simplex	(Reinhardtia_paiewonskiana	Reinhardtia_latisecta)))	(Orania_palindan	Podococcus_barteri)))))	(((Chamaedorea_seifrizii	Nypa_fruticans)	Pseudophoenix_vinifera)	Iriartea_deltoidea))	(Sabal_domingensis	(Phoenix_dactylifera	Serenoa_repens))))	Kingia_australis);
((Calamus_caryotoides	((((Roystonea_regia	Sclerosperma_profizianum)	(((((((Dypsis_decaryi	Veitchia_spiralis)	Dictyosperma_album)	Kentiopsis_piersoniorum)	(Hydriastele_microspadix	Heterospathe_cagayanensis))	((((Prestoea_acuminata	(Leopoldinia_pulchra	Manicaria_saccifera))	(Pelagodoxa_henryana	(Geonoma_undata	(Oenocarpus_bataua	Oenocarpus_minor))))	Burretiokentia_grandiflora)	Orania_palindan))	(((Elaeis_oleifera	Elaeis_guineensis)	Bactris_major)	Attalea_speciosa))	(Podococcus_barteri	(Reinhardtia_simplex	(Reinhardtia_paiewonskiana	Reinhardtia_latisecta)))))	((Chamaedorea_seifrizii	Nypa_fruticans)	(Pseudophoenix_vinifera	Iriartea_deltoidea)))	(Phoenix_dactylifera	(Serenoa_repens	Sabal_domingensis))))	Kingia_australis);
((((Elaeis_oleifera	Elaeis_guineensis)	Bactris_major)	((Reinhardtia_simplex	(Reinhardtia_paiewonskiana	Reinhardtia_latisecta))	((Attalea_speciosa	(Podococcus_barteri	(((Nypa_fruticans	(Calamus_caryotoides	Pseudophoenix_vinifera))	Iriartea_deltoidea)	(Sabal_domingensis	(Phoenix_dactylifera	Serenoa_repens)))))	((Geonoma_undata	((Chamaedorea_seifrizii	Roystonea_regia)	(Sclerosperma_profizianum	Orania_palindan)))	(((Hydriastele_microspadix	((((Veitchia_spiralis	Heterospathe_cagayanensis)	Burretiokentia_grandiflora)	Kentiopsis_piersoniorum)	Dictyosperma_album))	Dypsis_decaryi)	(Leopoldinia_pulchra	(Pelagodoxa_henryana	(((Oenocarpus_bataua	Oenocarpus_minor)	Prestoea_acuminata)	Manicaria_saccifera))))))))	Kingia_australis);
((((((Hydriastele_microspadix	Heterospathe_cagayanensis)	Dypsis_decaryi)	(((((Orania_palindan	(((Reinhardtia_simplex	(Reinhardtia_paiewonskiana	Reinhardtia_latisecta))	((Elaeis_guineensis	Elaeis_oleifera)	Bactris_major))	(Roystonea_regia	Sclerosperma_profizianum)))	((((Calamus_caryotoides	Nypa_fruticans)	(Attalea_speciosa	Chamaedorea_seifrizii))	((Pseudophoenix_vinifera	Iriartea_deltoidea)	(Sabal_domingensis	(Phoenix_dactylifera	Serenoa_repens))))	Pelagodoxa_henryana))	((Prestoea_acuminata	(Oenocarpus_bataua	Oenocarpus_minor))	Podococcus_barteri))	(Geonoma_undata	(Leopoldinia_pulchra	Manicaria_saccifera)))	(Kentiopsis_piersoniorum	Burretiokentia_grandiflora)))	Dictyosperma_album)	Veitchia_spiralis)	Kingia_australis);
((Calamus_caryotoides	(Nypa_fruticans	(Chamaedorea_seifrizii	((Attalea_speciosa	(Burretiokentia_grandiflora	(((Roystonea_regia	Orania_palindan)	(((((Reinhardtia_simplex	(Reinhardtia_paiewonskiana	Reinhardtia_latisecta))	((Elaeis_guineensis	Elaeis_oleifera)	Bactris_major))	Sclerosperma_profizianum)	Geonoma_undata)	Leopoldinia_pulchra))	((((Manicaria_saccifera	Pelagodoxa_henryana)	(Prestoea_acuminata	(Oenocarpus_bataua	Oenocarpus_minor)))	(Podococcus_barteri	(Heterospathe_cagayanensis	((Veitchia_spiralis	Hydriastele_microspadix)	(Kentiopsis_piersoniorum	Dictyosperma_album)))))	Dypsis_decaryi))))	((Sabal_domingensis	(Phoenix_dactylifera	Serenoa_repens))	(Pseudophoenix_vinifera	Iriartea_deltoidea))))))	Kingia_australis);
((((Serenoa_repens	Sabal_domingensis)	(((Nypa_fruticans	(Pseudophoenix_vinifera	Iriartea_deltoidea))	((Chamaedorea_seifrizii	Attalea_speciosa)	((((Elaeis_guineensis	Elaeis_oleifera)	Bactris_major)	(Sclerosperma_profizianum	(Reinhardtia_simplex	(Reinhardtia_paiewonskiana	Reinhardtia_latisecta))))	((((Burretiokentia_grandiflora	Dypsis_decaryi)	((Leopoldinia_pulchra	Podococcus_barteri)	((Dictyosperma_album	Veitchia_spiralis)	((Hydriastele_microspadix	Heterospathe_cagayanensis)	Kentiopsis_piersoniorum))))	((Manicaria_saccifera	Pelagodoxa_henryana)	(Prestoea_acuminata	(Oenocarpus_bataua	Oenocarpus_minor))))	((Geonoma_undata	Roystonea_regia)	Orania_palindan)))))	Phoenix_dactylifera))	Calamus_caryotoides)	Kingia_australis);
((((Elaeis_guineensis	Elaeis_oleifera)	Bactris_major)	((Reinhardtia_simplex	(Reinhardtia_paiewonskiana	Reinhardtia_latisecta))	((((Podococcus_barteri	Sclerosperma_profizianum)	((((Sabal_domingensis	(Phoenix_dactylifera	Serenoa_repens))	((Calamus_caryotoides	Pseudophoenix_vinifera)	Iriartea_deltoidea))	(Nypa_fruticans	Chamaedorea_seifrizii))	(Burretiokentia_grandiflora	Attalea_speciosa)))	(((Veitchia_spiralis	((Dictyosperma_album	(Hydriastele_microspadix	Heterospathe_cagayanensis))	Kentiopsis_piersoniorum))	Dypsis_decaryi)	((Manicaria_saccifera	Pelagodoxa_henryana)	(Prestoea_acuminata	(Oenocarpus_bataua	Oenocarpus_minor)))))	((Geonoma_undata	(Leopoldinia_pulchra	Roystonea_regia))	Orania_palindan))))	Kingia_australis);
((((Elaeis_guineensis	Elaeis_oleifera)	Bactris_major)	((((((((Leopoldinia_pulchra	Podococcus_barteri)	Dypsis_decaryi)	((Hydriastele_microspadix	Heterospathe_cagayanensis)	((Dictyosperma_album	Veitchia_spiralis)	Kentiopsis_piersoniorum)))	((Pelagodoxa_henryana	(Burretiokentia_grandiflora	(Manicaria_saccifera	Prestoea_acuminata)))	(Geonoma_undata	(Oenocarpus_bataua	Oenocarpus_minor))))	(((Iriartea_deltoidea	(Serenoa_repens	(Sabal_domingensis	Phoenix_dactylifera)))	(Pseudophoenix_vinifera	(Nypa_fruticans	Calamus_caryotoides)))	Attalea_speciosa))	Orania_palindan)	(Chamaedorea_seifrizii	(Sclerosperma_profizianum	Roystonea_regia)))	(Reinhardtia_simplex	(Reinhardtia_paiewonskiana	Reinhardtia_latisecta))))	Kingia_australis);
((((Elaeis_guineensis	Elaeis_oleifera)	Bactris_major)	((Orania_palindan	((Geonoma_undata	(((Sclerosperma_profizianum	Roystonea_regia)	((Pseudophoenix_vinifera	(Iriartea_deltoidea	(Sabal_domingensis	(Phoenix_dactylifera	Serenoa_repens))))	(Burretiokentia_grandiflora	((Chamaedorea_seifrizii	Nypa_fruticans)	Calamus_caryotoides))))	Attalea_speciosa))	((((Leopoldinia_pulchra	Podococcus_barteri)	((Dypsis_decaryi	(Hydriastele_microspadix	Heterospathe_cagayanensis))	((Dictyosperma_album	Veitchia_spiralis)	Kentiopsis_piersoniorum)))	Pelagodoxa_henryana)	(Manicaria_saccifera	(Prestoea_acuminata	(Oenocarpus_bataua	Oenocarpus_minor))))))	(Reinhardtia_simplex	(Reinhardtia_paiewonskiana	Reinhardtia_latisecta))))	Kingia_australis);
((Dictyosperma_album	(Veitchia_spiralis	(Kentiopsis_piersoniorum	((Dypsis_decaryi	Heterospathe_cagayanensis)	(Hydriastele_microspadix	(((Prestoea_acuminata	(Oenocarpus_bataua	Oenocarpus_minor))	((Burretiokentia_grandiflora	(((Orania_palindan	((Chamaedorea_seifrizii	Sclerosperma_profizianum)	Roystonea_regia))	((Reinhardtia_simplex	(Reinhardtia_paiewonskiana	Reinhardtia_latisecta))	((Bactris_major	(Elaeis_guineensis	Elaeis_oleifera))	Attalea_speciosa)))	((Pseudophoenix_vinifera	((Nypa_fruticans	(Sabal_domingensis	(Phoenix_dactylifera	Serenoa_repens)))	(Calamus_caryotoides	Iriartea_deltoidea)))	Podococcus_barteri)))	Pelagodoxa_henryana))	(Geonoma_undata	(Leopoldinia_pulchra	Manicaria_saccifera))))))))	Kingia_australis);
(((Dictyosperma_album	((Heterospathe_cagayanensis	Veitchia_spiralis)	(Kentiopsis_piersoniorum	((Dypsis_decaryi	Hydriastele_microspadix)	((((Geonoma_undata	(((((((Sabal_domingensis	(Phoenix_dactylifera	Serenoa_repens))	Iriartea_deltoidea)	(Nypa_fruticans	(Calamus_caryotoides	Pseudophoenix_vinifera)))	((Chamaedorea_seifrizii	Sclerosperma_profizianum)	Roystonea_regia))	Podococcus_barteri)	(((Reinhardtia_simplex	(Reinhardtia_paiewonskiana	Reinhardtia_latisecta))	(Bactris_major	(Elaeis_guineensis	Elaeis_oleifera)))	Attalea_speciosa))	Orania_palindan))	((Pelagodoxa_henryana	Prestoea_acuminata)	(Oenocarpus_bataua	Oenocarpus_minor)))	Manicaria_saccifera)	Burretiokentia_grandiflora)))))	Leopoldinia_pulchra)	Kingia_australis);
((Calamus_caryotoides	((Sabal_domingensis	(Phoenix_dactylifera	Serenoa_repens))	((((Nypa_fruticans	Chamaedorea_seifrizii)	Iriartea_deltoidea)	Pseudophoenix_vinifera)	((((((Sclerosperma_profizianum	Roystonea_regia)	((Reinhardtia_simplex	(Reinhardtia_paiewonskiana	Reinhardtia_latisecta))	(Bactris_major	(Elaeis_guineensis	Elaeis_oleifera))))	Orania_palindan)	(((((Oenocarpus_bataua	Oenocarpus_minor)	Prestoea_acuminata)	(Pelagodoxa_henryana	Manicaria_saccifera))	(((Dictyosperma_album	Veitchia_spiralis)	Kentiopsis_piersoniorum)	(((Burretiokentia_grandiflora	Leopoldinia_pulchra)	(Hydriastele_microspadix	Heterospathe_cagayanensis))	Dypsis_decaryi)))	Geonoma_undata))	Attalea_speciosa)	Podococcus_barteri))))	Kingia_australis);
(((Bactris_major	(Elaeis_guineensis	Elaeis_oleifera))	((((Podococcus_barteri	(((Geonoma_undata	Manicaria_saccifera)	(((Oenocarpus_bataua	Oenocarpus_minor)	Prestoea_acuminata)	(Burretiokentia_grandiflora	Pelagodoxa_henryana)))	(((Dictyosperma_album	Veitchia_spiralis)	((Leopoldinia_pulchra	Kentiopsis_piersoniorum)	(Dypsis_decaryi	Heterospathe_cagayanensis)))	Hydriastele_microspadix)))	((((Calamus_caryotoides	Nypa_fruticans)	Chamaedorea_seifrizii)	Attalea_speciosa)	((Sabal_domingensis	(Phoenix_dactylifera	Serenoa_repens))	(Iriartea_deltoidea	Pseudophoenix_vinifera))))	(Sclerosperma_profizianum	Roystonea_regia))	((Reinhardtia_simplex	(Reinhardtia_paiewonskiana	Reinhardtia_latisecta))	Orania_palindan)))	Kingia_australis);
((Nypa_fruticans	((Chamaedorea_seifrizii	Attalea_speciosa)	(((((Manicaria_saccifera	((Kentiopsis_piersoniorum	(Dictyosperma_album	Veitchia_spiralis))	((Hydriastele_microspadix	Leopoldinia_pulchra)	Dypsis_decaryi)))	((Geonoma_undata	Roystonea_regia)	Heterospathe_cagayanensis))	((Burretiokentia_grandiflora	Pelagodoxa_henryana)	((Oenocarpus_bataua	Oenocarpus_minor)	Prestoea_acuminata)))	(((Bactris_major	(Elaeis_oleifera	Elaeis_guineensis))	((Reinhardtia_simplex	(Reinhardtia_paiewonskiana	Reinhardtia_latisecta))	Sclerosperma_profizianum))	Orania_palindan))	(Podococcus_barteri	(Iriartea_deltoidea	(Pseudophoenix_vinifera	(Sabal_domingensis	((Calamus_caryotoides	Phoenix_dactylifera)	Serenoa_repens))))))))	Kingia_australis);
(((Elaeis_oleifera	Elaeis_guineensis)	(((((Podococcus_barteri	(Reinhardtia_simplex	(Reinhardtia_paiewonskiana	Reinhardtia_latisecta)))	((Chamaedorea_seifrizii	((Pseudophoenix_vinifera	(Iriartea_deltoidea	Nypa_fruticans))	(Sabal_domingensis	(Calamus_caryotoides	(Phoenix_dactylifera	Serenoa_repens)))))	(Roystonea_regia	Sclerosperma_profizianum)))	((Dypsis_decaryi	Orania_palindan)	((((Geonoma_undata	Burretiokentia_grandiflora)	((Oenocarpus_bataua	Oenocarpus_minor)	Prestoea_acuminata))	(Pelagodoxa_henryana	(Manicaria_saccifera	Leopoldinia_pulchra)))	((((Heterospathe_cagayanensis	Veitchia_spiralis)	Hydriastele_microspadix)	Kentiopsis_piersoniorum)	Dictyosperma_album))))	Attalea_speciosa)	Bactris_major))	Kingia_australis);
((Veitchia_spiralis	((((((Manicaria_saccifera	Leopoldinia_pulchra)	Geonoma_undata)	(Pelagodoxa_henryana	(Podococcus_barteri	((Oenocarpus_bataua	Oenocarpus_minor)	Prestoea_acuminata))))	(Kentiopsis_piersoniorum	((Dypsis_decaryi	Hydriastele_microspadix)	Heterospathe_cagayanensis)))	((Burretiokentia_grandiflora	((Roystonea_regia	Sclerosperma_profizianum)	((Bactris_major	(Elaeis_oleifera	Elaeis_guineensis))	(Reinhardtia_simplex	(Reinhardtia_paiewonskiana	Reinhardtia_latisecta)))))	((Attalea_speciosa	(Chamaedorea_seifrizii	(((Iriartea_deltoidea	(Sabal_domingensis	(Phoenix_dactylifera	Serenoa_repens)))	(Calamus_caryotoides	Pseudophoenix_vinifera))	Nypa_fruticans)))	Orania_palindan)))	Dictyosperma_album))	Kingia_australis);
((Nypa_fruticans	(Chamaedorea_seifrizii	(((((Sclerosperma_profizianum	((Bactris_major	(Elaeis_oleifera	Elaeis_guineensis))	(Reinhardtia_simplex	(Reinhardtia_paiewonskiana	Reinhardtia_latisecta))))	(Orania_palindan	Roystonea_regia))	(Burretiokentia_grandiflora	(Podococcus_barteri	(Pelagodoxa_henryana	((((((Hydriastele_microspadix	Heterospathe_cagayanensis)	Dypsis_decaryi)	((Leopoldinia_pulchra	Kentiopsis_piersoniorum)	(Veitchia_spiralis	Dictyosperma_album)))	Manicaria_saccifera)	Geonoma_undata)	((Oenocarpus_bataua	Oenocarpus_minor)	Prestoea_acuminata))))))	((Iriartea_deltoidea	(Phoenix_dactylifera	(Serenoa_repens	Sabal_domingensis)))	(Calamus_caryotoides	Pseudophoenix_vinifera)))	Attalea_speciosa)))	Kingia_australis);
((Bactris_major	(((Reinhardtia_simplex	(Reinhardtia_paiewonskiana	Reinhardtia_latisecta))	(((Orania_palindan	Roystonea_regia)	((((Oenocarpus_bataua	Oenocarpus_minor)	((Dypsis_decaryi	(Pelagodoxa_henryana	(Burretiokentia_grandiflora	(Prestoea_acuminata	Manicaria_saccifera))))	(Hydriastele_microspadix	(Kentiopsis_piersoniorum	(Dictyosperma_album	(Veitchia_spiralis	Heterospathe_cagayanensis))))))	Geonoma_undata)	(((Leopoldinia_pulchra	Podococcus_barteri)	Attalea_speciosa)	(((Iriartea_deltoidea	(Sabal_domingensis	(Phoenix_dactylifera	Serenoa_repens)))	Pseudophoenix_vinifera)	((Calamus_caryotoides	Nypa_fruticans)	Chamaedorea_seifrizii)))))	Sclerosperma_profizianum))	(Elaeis_oleifera	Elaeis_guineensis)))	Kingia_australis);
((Bactris_major	(((Reinhardtia_simplex	(Reinhardtia_paiewonskiana	Reinhardtia_latisecta))	((Roystonea_regia	Sclerosperma_profizianum)	(Orania_palindan	(((Podococcus_barteri	Calamus_caryotoides)	((Sabal_domingensis	(Phoenix_dactylifera	Serenoa_repens))	(Pseudophoenix_vinifera	Iriartea_deltoidea)))	((Nypa_fruticans	(Attalea_speciosa	Chamaedorea_seifrizii))	((((Leopoldinia_pulchra	Manicaria_saccifera)	((Burretiokentia_grandiflora	((Dictyosperma_album	Hydriastele_microspadix)	(Kentiopsis_piersoniorum	(Dypsis_decaryi	(Veitchia_spiralis	Heterospathe_cagayanensis)))))	Geonoma_undata))	((Oenocarpus_bataua	Oenocarpus_minor)	Prestoea_acuminata))	Pelagodoxa_henryana))))))	(Elaeis_oleifera	Elaeis_guineensis)))	Kingia_australis);
((Nypa_fruticans	((((Podococcus_barteri	Calamus_caryotoides)	((Pseudophoenix_vinifera	Iriartea_deltoidea)	(Sabal_domingensis	(Phoenix_dactylifera	Serenoa_repens))))	(((((Sclerosperma_profizianum	Orania_palindan)	(((((Oenocarpus_bataua	Oenocarpus_minor)	Prestoea_acuminata)	((Pelagodoxa_henryana	(Leopoldinia_pulchra	Manicaria_saccifera))	Geonoma_undata))	Dypsis_decaryi)	((Kentiopsis_piersoniorum	(Heterospathe_cagayanensis	(Dictyosperma_album	Hydriastele_microspadix)))	Veitchia_spiralis)))	Burretiokentia_grandiflora)	((Elaeis_oleifera	Elaeis_guineensis)	((Roystonea_regia	Bactris_major)	(Reinhardtia_latisecta	(Reinhardtia_simplex	Reinhardtia_paiewonskiana)))))	Attalea_speciosa))	Chamaedorea_seifrizii))	Kingia_australis);
((Dictyosperma_album	(Dypsis_decaryi	(Veitchia_spiralis	((((Geonoma_undata	((((Reinhardtia_simplex	(Reinhardtia_paiewonskiana	Reinhardtia_latisecta))	((Elaeis_oleifera	Elaeis_guineensis)	Bactris_major))	(((Chamaedorea_seifrizii	Nypa_fruticans)	(((Calamus_caryotoides	Pseudophoenix_vinifera)	Iriartea_deltoidea)	(Sabal_domingensis	(Phoenix_dactylifera	Serenoa_repens))))	Attalea_speciosa))	(Roystonea_regia	(Sclerosperma_profizianum	(Podococcus_barteri	Orania_palindan)))))	(((Oenocarpus_bataua	Oenocarpus_minor)	Prestoea_acuminata)	(Pelagodoxa_henryana	Manicaria_saccifera)))	(Leopoldinia_pulchra	(Heterospathe_cagayanensis	Hydriastele_microspadix)))	(Burretiokentia_grandiflora	Kentiopsis_piersoniorum)))))	Kingia_australis);
((Veitchia_spiralis	((Dypsis_decaryi	((Dictyosperma_album	((Hydriastele_microspadix	((((((Pseudophoenix_vinifera	Iriartea_deltoidea)	(Sabal_domingensis	(Phoenix_dactylifera	Serenoa_repens)))	((Calamus_caryotoides	Attalea_speciosa)	(Chamaedorea_seifrizii	Nypa_fruticans)))	((Burretiokentia_grandiflora	(Roystonea_regia	Orania_palindan))	((Geonoma_undata	Sclerosperma_profizianum)	((Reinhardtia_simplex	(Reinhardtia_paiewonskiana	Reinhardtia_latisecta))	((Elaeis_oleifera	Elaeis_guineensis)	Bactris_major)))))	(((Oenocarpus_bataua	Oenocarpus_minor)	Prestoea_acuminata)	(Pelagodoxa_henryana	Manicaria_saccifera)))	Podococcus_barteri))	Leopoldinia_pulchra))	Kentiopsis_piersoniorum))	Heterospathe_cagayanensis))	Kingia_australis);
((((((((Podococcus_barteri	Veitchia_spiralis)	(Burretiokentia_grandiflora	(((((Calamus_caryotoides	Pseudophoenix_vinifera)	(Iriartea_deltoidea	(Sabal_domingensis	(Phoenix_dactylifera	Serenoa_repens))))	(Sclerosperma_profizianum	(Reinhardtia_simplex	(Reinhardtia_paiewonskiana	Reinhardtia_latisecta))))	((Orania_palindan	((Attalea_speciosa	((Elaeis_oleifera	Elaeis_guineensis)	Bactris_major))	Roystonea_regia))	((Chamaedorea_seifrizii	Nypa_fruticans)	Geonoma_undata)))	(((Oenocarpus_bataua	Oenocarpus_minor)	((Pelagodoxa_henryana	Prestoea_acuminata)	Manicaria_saccifera))	Leopoldinia_pulchra))))	Hydriastele_microspadix)	Kentiopsis_piersoniorum)	Heterospathe_cagayanensis)	Dypsis_decaryi)	Dictyosperma_album)	Kingia_australis);
(((((Leopoldinia_pulchra	(Hydriastele_microspadix	Heterospathe_cagayanensis))	(((Orania_palindan	(Sclerosperma_profizianum	(Podococcus_barteri	((Attalea_speciosa	(((((Serenoa_repens	Phoenix_dactylifera)	Sabal_domingensis)	(Pseudophoenix_vinifera	Calamus_caryotoides))	Iriartea_deltoidea)	(Chamaedorea_seifrizii	Nypa_fruticans)))	((((Elaeis_oleifera	Elaeis_guineensis)	Bactris_major)	((Reinhardtia_paiewonskiana	Reinhardtia_latisecta)	Reinhardtia_simplex))	Roystonea_regia)))))	((Pelagodoxa_henryana	((Oenocarpus_minor	Oenocarpus_bataua)	Prestoea_acuminata))	(Burretiokentia_grandiflora	(Manicaria_saccifera	Geonoma_undata))))	Veitchia_spiralis))	Kentiopsis_piersoniorum)	(Dypsis_decaryi	Dictyosperma_album))	Kingia_australis);
((Nypa_fruticans	((((((((((Elaeis_oleifera	Elaeis_guineensis)	Bactris_major)	((Reinhardtia_paiewonskiana	Reinhardtia_latisecta)	Reinhardtia_simplex))	Burretiokentia_grandiflora)	((Roystonea_regia	Sclerosperma_profizianum)	Orania_palindan))	(((Dictyosperma_album	Veitchia_spiralis)	(Kentiopsis_piersoniorum	(Hydriastele_microspadix	Heterospathe_cagayanensis)))	((Podococcus_barteri	Dypsis_decaryi)	((Prestoea_acuminata	(Pelagodoxa_henryana	Manicaria_saccifera))	(Geonoma_undata	(Oenocarpus_minor	Oenocarpus_bataua))))))	Attalea_speciosa)	((((Serenoa_repens	Phoenix_dactylifera)	Sabal_domingensis)	(Pseudophoenix_vinifera	Iriartea_deltoidea))	Calamus_caryotoides))	Leopoldinia_pulchra)	Chamaedorea_seifrizii))	Kingia_australis);
(((Burretiokentia_grandiflora	(((Attalea_speciosa	Chamaedorea_seifrizii)	(((((((Dictyosperma_album	((Dypsis_decaryi	Hydriastele_microspadix)	Heterospathe_cagayanensis))	(Leopoldinia_pulchra	Kentiopsis_piersoniorum))	Veitchia_spiralis)	(((Prestoea_acuminata	Manicaria_saccifera)	Pelagodoxa_henryana)	(Geonoma_undata	(Oenocarpus_minor	Oenocarpus_bataua))))	((Podococcus_barteri	Orania_palindan)	(((Elaeis_oleifera	Elaeis_guineensis)	Bactris_major)	((Reinhardtia_paiewonskiana	Reinhardtia_latisecta)	Reinhardtia_simplex))))	(Roystonea_regia	Sclerosperma_profizianum))	((((Serenoa_repens	Phoenix_dactylifera)	Sabal_domingensis)	Iriartea_deltoidea)	Pseudophoenix_vinifera)))	Nypa_fruticans))	Calamus_caryotoides)	Kingia_australis);
(((Elaeis_oleifera	Elaeis_guineensis)	(Bactris_major	(((Reinhardtia_paiewonskiana	Reinhardtia_latisecta)	Reinhardtia_simplex)	((((Attalea_speciosa	(((Calamus_caryotoides	Podococcus_barteri)	((((Serenoa_repens	Phoenix_dactylifera)	Sabal_domingensis)	Iriartea_deltoidea)	Pseudophoenix_vinifera))	(Chamaedorea_seifrizii	(Leopoldinia_pulchra	Nypa_fruticans))))	((Sclerosperma_profizianum	Orania_palindan)	(((Dypsis_decaryi	(Hydriastele_microspadix	Heterospathe_cagayanensis))	(Kentiopsis_piersoniorum	(Dictyosperma_album	Veitchia_spiralis)))	(((Prestoea_acuminata	Manicaria_saccifera)	Pelagodoxa_henryana)	(Geonoma_undata	(Oenocarpus_minor	Oenocarpus_bataua))))))	Burretiokentia_grandiflora)	Roystonea_regia))))	Kingia_australis);
((Calamus_caryotoides	(Nypa_fruticans	(Pseudophoenix_vinifera	((((Serenoa_repens	Phoenix_dactylifera)	Sabal_domingensis)	Iriartea_deltoidea)	((((Orania_palindan	(Roystonea_regia	(Sclerosperma_profizianum	(((Elaeis_oleifera	Elaeis_guineensis)	(Podococcus_barteri	Bactris_major))	((Reinhardtia_paiewonskiana	Reinhardtia_latisecta)	Reinhardtia_simplex)))))	((((Hydriastele_microspadix	(Dypsis_decaryi	(Heterospathe_cagayanensis	Dictyosperma_album)))	Kentiopsis_piersoniorum)	Veitchia_spiralis)	((Prestoea_acuminata	(Leopoldinia_pulchra	Manicaria_saccifera))	(Pelagodoxa_henryana	(Geonoma_undata	(Oenocarpus_minor	Oenocarpus_bataua))))))	(Chamaedorea_seifrizii	Attalea_speciosa))	Burretiokentia_grandiflora)))))	Kingia_australis);
((Calamus_caryotoides	(Nypa_fruticans	(((Serenoa_repens	Phoenix_dactylifera)	Sabal_domingensis)	((((Sclerosperma_profizianum	((Chamaedorea_seifrizii	Pseudophoenix_vinifera)	(((Elaeis_oleifera	Elaeis_guineensis)	Bactris_major)	((Reinhardtia_paiewonskiana	Reinhardtia_latisecta)	Reinhardtia_simplex))))	(Orania_palindan	Roystonea_regia))	((Podococcus_barteri	((Pelagodoxa_henryana	(Geonoma_undata	(Manicaria_saccifera	(Leopoldinia_pulchra	(((Dictyosperma_album	Veitchia_spiralis)	Kentiopsis_piersoniorum)	(Dypsis_decaryi	(Heterospathe_cagayanensis	Hydriastele_microspadix)))))))	(Prestoea_acuminata	(Oenocarpus_minor	Oenocarpus_bataua))))	Burretiokentia_grandiflora))	(Attalea_speciosa	Iriartea_deltoidea)))))	Kingia_australis);
((Calamus_caryotoides	(Nypa_fruticans	((((Phoenix_dactylifera	(Sabal_domingensis	Serenoa_repens))	(((Chamaedorea_seifrizii	Attalea_speciosa)	(Sclerosperma_profizianum	((Podococcus_barteri	((Reinhardtia_paiewonskiana	Reinhardtia_latisecta)	Reinhardtia_simplex))	(((Elaeis_oleifera	Elaeis_guineensis)	((((Oenocarpus_minor	Oenocarpus_bataua)	Geonoma_undata)	((Prestoea_acuminata	Pelagodoxa_henryana)	Manicaria_saccifera))	(((Dictyosperma_album	Veitchia_spiralis)	Kentiopsis_piersoniorum)	((Hydriastele_microspadix	Dypsis_decaryi)	(Leopoldinia_pulchra	Heterospathe_cagayanensis)))))	(Bactris_major	(Orania_palindan	Roystonea_regia))))))	Burretiokentia_grandiflora))	Pseudophoenix_vinifera)	Iriartea_deltoidea)))	Kingia_australis);
((Nypa_fruticans	((Iriartea_deltoidea	((Chamaedorea_seifrizii	(Sclerosperma_profizianum	((Podococcus_barteri	((Attalea_speciosa	(Roystonea_regia	Bactris_major))	(Elaeis_oleifera	Elaeis_guineensis)))	((Reinhardtia_simplex	((Reinhardtia_paiewonskiana	Reinhardtia_latisecta)	Burretiokentia_grandiflora))	(Orania_palindan	(((Geonoma_undata	Manicaria_saccifera)	(Veitchia_spiralis	((Dictyosperma_album	((Dypsis_decaryi	(Hydriastele_microspadix	Heterospathe_cagayanensis))	Leopoldinia_pulchra))	Kentiopsis_piersoniorum)))	(((Oenocarpus_minor	Oenocarpus_bataua)	Prestoea_acuminata)	Pelagodoxa_henryana)))))))	(Calamus_caryotoides	Pseudophoenix_vinifera)))	(Sabal_domingensis	(Serenoa_repens	Phoenix_dactylifera))))	Kingia_australis);
((((Elaeis_oleifera	Elaeis_guineensis)	(((Orania_palindan	(Roystonea_regia	(((((Leopoldinia_pulchra	Manicaria_saccifera)	(((Dypsis_decaryi	Kentiopsis_piersoniorum)	(Dictyosperma_album	Veitchia_spiralis))	(Hydriastele_microspadix	Heterospathe_cagayanensis)))	((Podococcus_barteri	((Oenocarpus_minor	Oenocarpus_bataua)	Prestoea_acuminata))	Pelagodoxa_henryana))	Geonoma_undata)	(((Sabal_domingensis	(Serenoa_repens	Phoenix_dactylifera))	(Iriartea_deltoidea	Pseudophoenix_vinifera))	((Calamus_caryotoides	(Burretiokentia_grandiflora	Nypa_fruticans))	(Chamaedorea_seifrizii	Attalea_speciosa))))))	Sclerosperma_profizianum)	(Reinhardtia_simplex	(Reinhardtia_paiewonskiana	Reinhardtia_latisecta))))	Bactris_major)	Kingia_australis);
((((Elaeis_oleifera	Elaeis_guineensis)	(((Orania_palindan	(((((Manicaria_saccifera	(Leopoldinia_pulchra	((Dypsis_decaryi	(Hydriastele_microspadix	Heterospathe_cagayanensis))	(Kentiopsis_piersoniorum	(Dictyosperma_album	Veitchia_spiralis)))))	((Prestoea_acuminata	(Oenocarpus_minor	Oenocarpus_bataua))	(Burretiokentia_grandiflora	Pelagodoxa_henryana)))	Geonoma_undata)	(((Sabal_domingensis	(Serenoa_repens	Phoenix_dactylifera))	(Iriartea_deltoidea	Pseudophoenix_vinifera))	((Calamus_caryotoides	Nypa_fruticans)	(Chamaedorea_seifrizii	Attalea_speciosa))))	Podococcus_barteri))	(Roystonea_regia	Sclerosperma_profizianum))	(Reinhardtia_simplex	(Reinhardtia_paiewonskiana	Reinhardtia_latisecta))))	Bactris_major)	Kingia_australis);
((((Orania_palindan	((Attalea_speciosa	((Chamaedorea_seifrizii	Nypa_fruticans)	(Calamus_caryotoides	((Sabal_domingensis	(Serenoa_repens	Phoenix_dactylifera))	(Iriartea_deltoidea	Pseudophoenix_vinifera)))))	((Pelagodoxa_henryana	(((Geonoma_undata	((((Hydriastele_microspadix	Heterospathe_cagayanensis)	Dypsis_decaryi)	Kentiopsis_piersoniorum)	(Veitchia_spiralis	Dictyosperma_album)))	(Leopoldinia_pulchra	Manicaria_saccifera))	(Prestoea_acuminata	(Oenocarpus_minor	Oenocarpus_bataua))))	Burretiokentia_grandiflora)))	((Roystonea_regia	Sclerosperma_profizianum)	(Podococcus_barteri	(Reinhardtia_simplex	(Reinhardtia_latisecta	Reinhardtia_paiewonskiana)))))	((Elaeis_guineensis	Elaeis_oleifera)	Bactris_major))	Kingia_australis);
((Calamus_caryotoides	((Sabal_domingensis	(Serenoa_repens	Phoenix_dactylifera))	(Iriartea_deltoidea	(Nypa_fruticans	(Pseudophoenix_vinifera	(Podococcus_barteri	(((Attalea_speciosa	(Geonoma_undata	(Roystonea_regia	Orania_palindan)))	((Hydriastele_microspadix	(Kentiopsis_piersoniorum	(Dictyosperma_album	(Dypsis_decaryi	(Heterospathe_cagayanensis	Veitchia_spiralis)))))	((Prestoea_acuminata	((Burretiokentia_grandiflora	Pelagodoxa_henryana)	(Manicaria_saccifera	Leopoldinia_pulchra)))	(Oenocarpus_minor	Oenocarpus_bataua))))	((Chamaedorea_seifrizii	Sclerosperma_profizianum)	((Reinhardtia_simplex	(Reinhardtia_latisecta	Reinhardtia_paiewonskiana))	((Elaeis_guineensis	Elaeis_oleifera)	Bactris_major))))))))))	Kingia_australis);
((Calamus_caryotoides	((((Iriartea_deltoidea	(Sabal_domingensis	(Serenoa_repens	Phoenix_dactylifera)))	(Chamaedorea_seifrizii	(Sclerosperma_profizianum	((Reinhardtia_simplex	(Reinhardtia_latisecta	Reinhardtia_paiewonskiana))	(((Elaeis_guineensis	Elaeis_oleifera)	Bactris_major)	(((((Roystonea_regia	Orania_palindan)	Geonoma_undata)	((Oenocarpus_minor	Oenocarpus_bataua)	Attalea_speciosa))	((((((Dictyosperma_album	Dypsis_decaryi)	Veitchia_spiralis)	Kentiopsis_piersoniorum)	((Hydriastele_microspadix	Heterospathe_cagayanensis)	Leopoldinia_pulchra))	Burretiokentia_grandiflora)	((Prestoea_acuminata	Manicaria_saccifera)	Pelagodoxa_henryana)))	Podococcus_barteri))))))	Pseudophoenix_vinifera)	Nypa_fruticans))	Kingia_australis);
((((Elaeis_guineensis	Elaeis_oleifera)	Bactris_major)	((((Sclerosperma_profizianum	Roystonea_regia)	Orania_palindan)	((Attalea_speciosa	(((Burretiokentia_grandiflora	((Calamus_caryotoides	Pseudophoenix_vinifera)	(Nypa_fruticans	Iriartea_deltoidea)))	(Sabal_domingensis	(Serenoa_repens	Phoenix_dactylifera)))	Chamaedorea_seifrizii))	(((Podococcus_barteri	((Oenocarpus_minor	Oenocarpus_bataua)	Prestoea_acuminata))	((Geonoma_undata	(Leopoldinia_pulchra	Manicaria_saccifera))	(((Dictyosperma_album	Veitchia_spiralis)	Kentiopsis_piersoniorum)	(Dypsis_decaryi	(Hydriastele_microspadix	Heterospathe_cagayanensis)))))	Pelagodoxa_henryana)))	(Reinhardtia_simplex	(Reinhardtia_latisecta	Reinhardtia_paiewonskiana))))	Kingia_australis);
(((((Sclerosperma_profizianum	(((Attalea_speciosa	Chamaedorea_seifrizii)	(((Sabal_domingensis	Serenoa_repens)	Phoenix_dactylifera)	((Nypa_fruticans	Pseudophoenix_vinifera)	(Iriartea_deltoidea	Calamus_caryotoides))))	(Reinhardtia_simplex	(Reinhardtia_latisecta	Reinhardtia_paiewonskiana))))	(((((Dictyosperma_album	(Dypsis_decaryi	(Leopoldinia_pulchra	Veitchia_spiralis)))	Kentiopsis_piersoniorum)	(Hydriastele_microspadix	Heterospathe_cagayanensis))	((Manicaria_saccifera	Pelagodoxa_henryana)	(((Oenocarpus_minor	Oenocarpus_bataua)	Prestoea_acuminata)	Geonoma_undata)))	(Burretiokentia_grandiflora	((Podococcus_barteri	Roystonea_regia)	Orania_palindan))))	(Elaeis_guineensis	Elaeis_oleifera))	Bactris_major)	Kingia_australis);
(((((Pseudophoenix_vinifera	((Serenoa_repens	Phoenix_dactylifera)	Sabal_domingensis))	Iriartea_deltoidea)	(((Reinhardtia_latisecta	(Reinhardtia_paiewonskiana	Reinhardtia_simplex))	(Roystonea_regia	Sclerosperma_profizianum))	(((Geonoma_undata	(((((Leopoldinia_pulchra	Manicaria_saccifera)	Pelagodoxa_henryana)	Burretiokentia_grandiflora)	((Oenocarpus_minor	Oenocarpus_bataua)	Prestoea_acuminata))	(((Dictyosperma_album	Kentiopsis_piersoniorum)	(Hydriastele_microspadix	Heterospathe_cagayanensis))	((Podococcus_barteri	Dypsis_decaryi)	Veitchia_spiralis))))	Orania_palindan)	((Attalea_speciosa	Chamaedorea_seifrizii)	((Elaeis_guineensis	Elaeis_oleifera)	Bactris_major)))))	(Nypa_fruticans	Calamus_caryotoides))	Kingia_australis);
((((((Iriartea_deltoidea	(Calamus_caryotoides	Pseudophoenix_vinifera))	((Serenoa_repens	Phoenix_dactylifera)	Sabal_domingensis))	(((((Leopoldinia_pulchra	Manicaria_saccifera)	Prestoea_acuminata)	Burretiokentia_grandiflora)	((Oenocarpus_minor	Oenocarpus_bataua)	(((((Elaeis_guineensis	Elaeis_oleifera)	(Roystonea_regia	Bactris_major))	((Reinhardtia_simplex	(Reinhardtia_latisecta	Reinhardtia_paiewonskiana))	Sclerosperma_profizianum))	((((Veitchia_spiralis	Dictyosperma_album)	Kentiopsis_piersoniorum)	(Hydriastele_microspadix	Heterospathe_cagayanensis))	(Podococcus_barteri	(Dypsis_decaryi	Orania_palindan))))	Geonoma_undata)))	Pelagodoxa_henryana))	(Attalea_speciosa	Chamaedorea_seifrizii))	Nypa_fruticans)	Kingia_australis);
(((Pelagodoxa_henryana	(((Attalea_speciosa	(Chamaedorea_seifrizii	Nypa_fruticans))	((Iriartea_deltoidea	Pseudophoenix_vinifera)	((Serenoa_repens	Phoenix_dactylifera)	Sabal_domingensis)))	((Manicaria_saccifera	Prestoea_acuminata)	((((Orania_palindan	(Roystonea_regia	Sclerosperma_profizianum))	(((Elaeis_guineensis	Elaeis_oleifera)	Bactris_major)	(Reinhardtia_simplex	(Reinhardtia_latisecta	Reinhardtia_paiewonskiana))))	(((Podococcus_barteri	(((Veitchia_spiralis	Dictyosperma_album)	Kentiopsis_piersoniorum)	(Hydriastele_microspadix	Heterospathe_cagayanensis)))	Burretiokentia_grandiflora)	(Leopoldinia_pulchra	Dypsis_decaryi)))	(Geonoma_undata	(Oenocarpus_minor	Oenocarpus_bataua))))))	Calamus_caryotoides)	Kingia_australis);
((Calamus_caryotoides	(Nypa_fruticans	(((Attalea_speciosa	(((((Pelagodoxa_henryana	Manicaria_saccifera)	Geonoma_undata)	(Prestoea_acuminata	(Oenocarpus_minor	Oenocarpus_bataua)))	((Burretiokentia_grandiflora	(Veitchia_spiralis	((Roystonea_regia	Sclerosperma_profizianum)	(((Elaeis_guineensis	Elaeis_oleifera)	Bactris_major)	(Reinhardtia_simplex	(Reinhardtia_latisecta	Reinhardtia_paiewonskiana))))))	(Dypsis_decaryi	Orania_palindan)))	((Leopoldinia_pulchra	Podococcus_barteri)	(Dictyosperma_album	(Kentiopsis_piersoniorum	(Hydriastele_microspadix	Heterospathe_cagayanensis))))))	((Iriartea_deltoidea	Pseudophoenix_vinifera)	((Serenoa_repens	Phoenix_dactylifera)	Sabal_domingensis)))	Chamaedorea_seifrizii)))	Kingia_australis);
((((Elaeis_guineensis	Elaeis_oleifera)	Bactris_major)	((Reinhardtia_simplex	(Reinhardtia_latisecta	Reinhardtia_paiewonskiana))	((((Calamus_caryotoides	((Iriartea_deltoidea	Pseudophoenix_vinifera)	((Serenoa_repens	Phoenix_dactylifera)	Sabal_domingensis)))	(Chamaedorea_seifrizii	Nypa_fruticans))	Attalea_speciosa)	(((((Geonoma_undata	Manicaria_saccifera)	Pelagodoxa_henryana)	(Prestoea_acuminata	(Oenocarpus_minor	Oenocarpus_bataua)))	((Podococcus_barteri	(Roystonea_regia	Veitchia_spiralis))	(((Burretiokentia_grandiflora	Leopoldinia_pulchra)	Kentiopsis_piersoniorum)	(Dictyosperma_album	(Dypsis_decaryi	(Hydriastele_microspadix	Heterospathe_cagayanensis))))))	(Sclerosperma_profizianum	Orania_palindan)))))	Kingia_australis);
((Calamus_caryotoides	(Nypa_fruticans	((Attalea_speciosa	Chamaedorea_seifrizii)	((((Phoenix_dactylifera	Serenoa_repens)	Sabal_domingensis)	(Pseudophoenix_vinifera	Iriartea_deltoidea))	(((Podococcus_barteri	((((Veitchia_spiralis	Dictyosperma_album)	Kentiopsis_piersoniorum)	(Dypsis_decaryi	(Hydriastele_microspadix	Heterospathe_cagayanensis)))	((Prestoea_acuminata	(Oenocarpus_bataua	Oenocarpus_minor))	((Burretiokentia_grandiflora	Pelagodoxa_henryana)	(Leopoldinia_pulchra	Manicaria_saccifera)))))	Geonoma_undata)	((Orania_palindan	(Roystonea_regia	Bactris_major))	((Elaeis_oleifera	Elaeis_guineensis)	((Reinhardtia_simplex	(Reinhardtia_latisecta	Reinhardtia_paiewonskiana))	Sclerosperma_profizianum))))))))	Kingia_australis);
((Calamus_caryotoides	(Nypa_fruticans	((Phoenix_dactylifera	(Serenoa_repens	Sabal_domingensis))	((Pseudophoenix_vinifera	Iriartea_deltoidea)	((Attalea_speciosa	Chamaedorea_seifrizii)	((((Roystonea_regia	Sclerosperma_profizianum)	Orania_palindan)	(((Podococcus_barteri	((((Hydriastele_microspadix	Dypsis_decaryi)	Dictyosperma_album)	((Heterospathe_cagayanensis	Veitchia_spiralis)	Leopoldinia_pulchra))	Kentiopsis_piersoniorum))	((Prestoea_acuminata	(Burretiokentia_grandiflora	((Oenocarpus_bataua	Oenocarpus_minor)	Manicaria_saccifera)))	Pelagodoxa_henryana))	Geonoma_undata))	((Bactris_major	(Elaeis_oleifera	Elaeis_guineensis))	(Reinhardtia_simplex	(Reinhardtia_latisecta	Reinhardtia_paiewonskiana)))))))))	Kingia_australis);
(((Serenoa_repens	Phoenix_dactylifera)	(Sabal_domingensis	((Calamus_caryotoides	Pseudophoenix_vinifera)	((((Burretiokentia_grandiflora	(((Podococcus_barteri	Orania_palindan)	((Hydriastele_microspadix	((Dictyosperma_album	Dypsis_decaryi)	((Veitchia_spiralis	Heterospathe_cagayanensis)	Kentiopsis_piersoniorum)))	(Geonoma_undata	((Leopoldinia_pulchra	Manicaria_saccifera)	((Prestoea_acuminata	(Oenocarpus_bataua	Oenocarpus_minor))	Pelagodoxa_henryana)))))	(Sclerosperma_profizianum	((Elaeis_oleifera	Elaeis_guineensis)	((Reinhardtia_simplex	(Reinhardtia_latisecta	Reinhardtia_paiewonskiana))	(Roystonea_regia	Bactris_major))))))	Attalea_speciosa)	(Nypa_fruticans	Chamaedorea_seifrizii))	Iriartea_deltoidea))))	Kingia_australis);
((Calamus_caryotoides	(Nypa_fruticans	((((((((Veitchia_spiralis	Dictyosperma_album)	(((Hydriastele_microspadix	Heterospathe_cagayanensis)	Dypsis_decaryi)	Kentiopsis_piersoniorum))	Burretiokentia_grandiflora)	((Prestoea_acuminata	(Leopoldinia_pulchra	Manicaria_saccifera))	((Oenocarpus_bataua	Oenocarpus_minor)	Pelagodoxa_henryana)))	(((Pseudophoenix_vinifera	(((Iriartea_deltoidea	Phoenix_dactylifera)	Serenoa_repens)	Sabal_domingensis))	Podococcus_barteri)	(((Reinhardtia_simplex	(Reinhardtia_latisecta	Reinhardtia_paiewonskiana))	(Bactris_major	(Elaeis_oleifera	Elaeis_guineensis)))	(Chamaedorea_seifrizii	Attalea_speciosa))))	Sclerosperma_profizianum)	Orania_palindan)	(Geonoma_undata	Roystonea_regia))))	Kingia_australis);
((Calamus_caryotoides	(Nypa_fruticans	((((Phoenix_dactylifera	Serenoa_repens)	Sabal_domingensis)	(Iriartea_deltoidea	Pseudophoenix_vinifera))	((Attalea_speciosa	(((Sclerosperma_profizianum	((Bactris_major	(Elaeis_oleifera	Elaeis_guineensis))	(Podococcus_barteri	(Reinhardtia_simplex	(Reinhardtia_latisecta	Reinhardtia_paiewonskiana)))))	((Veitchia_spiralis	(Kentiopsis_piersoniorum	((Hydriastele_microspadix	Heterospathe_cagayanensis)	(Dictyosperma_album	Dypsis_decaryi))))	(Burretiokentia_grandiflora	(((Pelagodoxa_henryana	(Leopoldinia_pulchra	Manicaria_saccifera))	Prestoea_acuminata)	(Geonoma_undata	(Oenocarpus_bataua	Oenocarpus_minor))))))	(Roystonea_regia	Orania_palindan)))	Chamaedorea_seifrizii))))	Kingia_australis);
((Calamus_caryotoides	(Nypa_fruticans	(((Chamaedorea_seifrizii	(Sclerosperma_profizianum	(((((Roystonea_regia	Orania_palindan)	(((Geonoma_undata	(Veitchia_spiralis	((Dypsis_decaryi	(Pelagodoxa_henryana	Kentiopsis_piersoniorum))	((Hydriastele_microspadix	Heterospathe_cagayanensis)	Dictyosperma_album))))	(Leopoldinia_pulchra	Manicaria_saccifera))	((Oenocarpus_bataua	Oenocarpus_minor)	Prestoea_acuminata)))	Burretiokentia_grandiflora)	(Attalea_speciosa	(Bactris_major	(Elaeis_oleifera	Elaeis_guineensis))))	(Podococcus_barteri	(Reinhardtia_simplex	(Reinhardtia_latisecta	Reinhardtia_paiewonskiana))))))	((Sabal_domingensis	(Phoenix_dactylifera	Serenoa_repens))	Iriartea_deltoidea))	Pseudophoenix_vinifera)))	Kingia_australis);
(((Roystonea_regia	Orania_palindan)	((((Podococcus_barteri	((Sabal_domingensis	(Phoenix_dactylifera	Serenoa_repens))	(Iriartea_deltoidea	(Calamus_caryotoides	(Pseudophoenix_vinifera	Nypa_fruticans)))))	(((((Manicaria_saccifera	Leopoldinia_pulchra)	Pelagodoxa_henryana)	Burretiokentia_grandiflora)	Geonoma_undata)	((Oenocarpus_bataua	Oenocarpus_minor)	Prestoea_acuminata)))	(((Dictyosperma_album	Veitchia_spiralis)	(Kentiopsis_piersoniorum	Dypsis_decaryi))	(Hydriastele_microspadix	Heterospathe_cagayanensis)))	((((Chamaedorea_seifrizii	Attalea_speciosa)	(Bactris_major	(Elaeis_oleifera	Elaeis_guineensis)))	(Reinhardtia_simplex	(Reinhardtia_latisecta	Reinhardtia_paiewonskiana)))	Sclerosperma_profizianum)))	Kingia_australis);
((Dictyosperma_album	((Leopoldinia_pulchra	Kentiopsis_piersoniorum)	((Hydriastele_microspadix	Heterospathe_cagayanensis)	((Dypsis_decaryi	Veitchia_spiralis)	(((((Roystonea_regia	Orania_palindan)	((Podococcus_barteri	(((Sabal_domingensis	(Phoenix_dactylifera	Serenoa_repens))	(Iriartea_deltoidea	Pseudophoenix_vinifera))	(Calamus_caryotoides	Nypa_fruticans)))	((Reinhardtia_simplex	(Reinhardtia_latisecta	Reinhardtia_paiewonskiana))	((Chamaedorea_seifrizii	Attalea_speciosa)	(Bactris_major	(Elaeis_oleifera	Elaeis_guineensis))))))	Sclerosperma_profizianum)	(((Oenocarpus_bataua	Oenocarpus_minor)	Prestoea_acuminata)	(Burretiokentia_grandiflora	Pelagodoxa_henryana)))	(Manicaria_saccifera	Geonoma_undata))))))	Kingia_australis);
(((Calamus_caryotoides	Nypa_fruticans)	((Phoenix_dactylifera	(Serenoa_repens	Sabal_domingensis))	((((((Reinhardtia_simplex	(Reinhardtia_latisecta	Reinhardtia_paiewonskiana))	(Bactris_major	(Elaeis_oleifera	Elaeis_guineensis)))	Sclerosperma_profizianum)	((Podococcus_barteri	((((Oenocarpus_bataua	Oenocarpus_minor)	Prestoea_acuminata)	(Burretiokentia_grandiflora	Pelagodoxa_henryana))	((Leopoldinia_pulchra	Manicaria_saccifera)	(((Dictyosperma_album	(Hydriastele_microspadix	Heterospathe_cagayanensis))	Kentiopsis_piersoniorum)	(Dypsis_decaryi	Veitchia_spiralis)))))	((Geonoma_undata	Roystonea_regia)	Orania_palindan)))	Attalea_speciosa)	(Chamaedorea_seifrizii	(Iriartea_deltoidea	Pseudophoenix_vinifera)))))	Kingia_australis);
((Calamus_caryotoides	(((((Pseudophoenix_vinifera	Iriartea_deltoidea)	(Phoenix_dactylifera	(Serenoa_repens	Sabal_domingensis)))	((((Leopoldinia_pulchra	Manicaria_saccifera)	((Sclerosperma_profizianum	(Reinhardtia_latisecta	(Reinhardtia_paiewonskiana	Reinhardtia_simplex)))	Prestoea_acuminata))	(((((Oenocarpus_bataua	Oenocarpus_minor)	Attalea_speciosa)	(((Geonoma_undata	Roystonea_regia)	Orania_palindan)	Bactris_major))	(Elaeis_oleifera	Elaeis_guineensis))	(((((Podococcus_barteri	Dypsis_decaryi)	Dictyosperma_album)	(Kentiopsis_piersoniorum	(Heterospathe_cagayanensis	Veitchia_spiralis)))	Hydriastele_microspadix)	Burretiokentia_grandiflora)))	Pelagodoxa_henryana))	Chamaedorea_seifrizii)	Nypa_fruticans))	Kingia_australis);
((Dictyosperma_album	(((Kentiopsis_piersoniorum	(Heterospathe_cagayanensis	Hydriastele_microspadix))	((((Prestoea_acuminata	Manicaria_saccifera)	(Dypsis_decaryi	(Pelagodoxa_henryana	Burretiokentia_grandiflora)))	((Geonoma_undata	(((Sclerosperma_profizianum	((Bactris_major	(Elaeis_oleifera	Elaeis_guineensis))	((Reinhardtia_latisecta	Reinhardtia_paiewonskiana)	Reinhardtia_simplex)))	(Orania_palindan	Roystonea_regia))	(Attalea_speciosa	((((Serenoa_repens	Phoenix_dactylifera)	Sabal_domingensis)	(Calamus_caryotoides	Iriartea_deltoidea))	(Pseudophoenix_vinifera	(Chamaedorea_seifrizii	Nypa_fruticans))))))	(Oenocarpus_minor	Oenocarpus_bataua)))	(Leopoldinia_pulchra	Podococcus_barteri)))	Veitchia_spiralis))	Kingia_australis);
((Calamus_caryotoides	(Nypa_fruticans	(Attalea_speciosa	(((((Serenoa_repens	Phoenix_dactylifera)	Sabal_domingensis)	(Pseudophoenix_vinifera	Iriartea_deltoidea))	(((Bactris_major	(Elaeis_oleifera	Elaeis_guineensis))	((Reinhardtia_latisecta	Reinhardtia_paiewonskiana)	Reinhardtia_simplex))	(((((Pelagodoxa_henryana	Manicaria_saccifera)	Prestoea_acuminata)	(Oenocarpus_minor	Oenocarpus_bataua))	((Burretiokentia_grandiflora	Podococcus_barteri)	((Kentiopsis_piersoniorum	((Dypsis_decaryi	Heterospathe_cagayanensis)	((Dictyosperma_album	Hydriastele_microspadix)	Leopoldinia_pulchra)))	Veitchia_spiralis)))	(Orania_palindan	((Sclerosperma_profizianum	Geonoma_undata)	Roystonea_regia)))))	Chamaedorea_seifrizii))))	Kingia_australis);
(((Nypa_fruticans	(Chamaedorea_seifrizii	((((Serenoa_repens	Phoenix_dactylifera)	Sabal_domingensis)	(Pseudophoenix_vinifera	Iriartea_deltoidea))	(((Podococcus_barteri	((((Prestoea_acuminata	(Oenocarpus_minor	Oenocarpus_bataua))	Pelagodoxa_henryana)	Burretiokentia_grandiflora)	(Manicaria_saccifera	((((Dypsis_decaryi	Leopoldinia_pulchra)	Kentiopsis_piersoniorum)	(Veitchia_spiralis	Dictyosperma_album))	(Heterospathe_cagayanensis	Hydriastele_microspadix)))))	(Sclerosperma_profizianum	((Bactris_major	(Elaeis_oleifera	Elaeis_guineensis))	((Reinhardtia_latisecta	Reinhardtia_paiewonskiana)	Reinhardtia_simplex))))	(Attalea_speciosa	(Orania_palindan	(Roystonea_regia	Geonoma_undata)))))))	Calamus_caryotoides)	Kingia_australis);
(((Nypa_fruticans	((Attalea_speciosa	Chamaedorea_seifrizii)	(((Podococcus_barteri	(((Serenoa_repens	Phoenix_dactylifera)	Sabal_domingensis)	(Pseudophoenix_vinifera	Iriartea_deltoidea)))	((Sclerosperma_profizianum	((Bactris_major	(Elaeis_oleifera	Elaeis_guineensis))	((Reinhardtia_latisecta	Reinhardtia_paiewonskiana)	Reinhardtia_simplex)))	(((Prestoea_acuminata	(Oenocarpus_minor	Oenocarpus_bataua))	(Burretiokentia_grandiflora	Pelagodoxa_henryana))	((Leopoldinia_pulchra	Manicaria_saccifera)	((Heterospathe_cagayanensis	(Dypsis_decaryi	Hydriastele_microspadix))	((Veitchia_spiralis	Dictyosperma_album)	Kentiopsis_piersoniorum))))))	(Orania_palindan	(Roystonea_regia	Geonoma_undata)))))	Calamus_caryotoides)	Kingia_australis);
(((Nypa_fruticans	(((Attalea_speciosa	((((((Kentiopsis_piersoniorum	((Dypsis_decaryi	(Heterospathe_cagayanensis	Hydriastele_microspadix))	Dictyosperma_album))	Veitchia_spiralis)	(Pelagodoxa_henryana	(Prestoea_acuminata	(Manicaria_saccifera	Leopoldinia_pulchra))))	Burretiokentia_grandiflora)	((Oenocarpus_minor	Oenocarpus_bataua)	(Orania_palindan	(Roystonea_regia	Geonoma_undata))))	(Podococcus_barteri	(((Bactris_major	(Elaeis_oleifera	Elaeis_guineensis))	((Reinhardtia_latisecta	Reinhardtia_paiewonskiana)	Reinhardtia_simplex))	(Chamaedorea_seifrizii	Sclerosperma_profizianum)))))	((Serenoa_repens	Phoenix_dactylifera)	Sabal_domingensis))	(Iriartea_deltoidea	Pseudophoenix_vinifera)))	Calamus_caryotoides)	Kingia_australis);
((Veitchia_spiralis	(((((Pelagodoxa_henryana	(Prestoea_acuminata	Manicaria_saccifera))	(Oenocarpus_minor	Oenocarpus_bataua))	(((Podococcus_barteri	Orania_palindan)	(((((Serenoa_repens	Phoenix_dactylifera)	Sabal_domingensis)	(Iriartea_deltoidea	(Calamus_caryotoides	Pseudophoenix_vinifera)))	((Nypa_fruticans	Attalea_speciosa)	Chamaedorea_seifrizii))	(((Bactris_major	(Elaeis_oleifera	Elaeis_guineensis))	((Reinhardtia_latisecta	Reinhardtia_paiewonskiana)	Reinhardtia_simplex))	(Sclerosperma_profizianum	Roystonea_regia))))	Geonoma_undata))	(((Burretiokentia_grandiflora	Leopoldinia_pulchra)	Kentiopsis_piersoniorum)	((Heterospathe_cagayanensis	Hydriastele_microspadix)	Dictyosperma_album)))	Dypsis_decaryi))	Kingia_australis);
((Bactris_major	((Elaeis_oleifera	Elaeis_guineensis)	(((Reinhardtia_latisecta	Reinhardtia_paiewonskiana)	Reinhardtia_simplex)	(Sclerosperma_profizianum	((((((Leopoldinia_pulchra	Nypa_fruticans)	Chamaedorea_seifrizii)	Attalea_speciosa)	(((Burretiokentia_grandiflora	((Kentiopsis_piersoniorum	(Dypsis_decaryi	(Heterospathe_cagayanensis	Hydriastele_microspadix)))	(Dictyosperma_album	Veitchia_spiralis)))	((Pelagodoxa_henryana	(Prestoea_acuminata	Manicaria_saccifera))	(Geonoma_undata	(Oenocarpus_minor	Oenocarpus_bataua))))	Orania_palindan))	(Podococcus_barteri	(((Serenoa_repens	Phoenix_dactylifera)	Sabal_domingensis)	(Iriartea_deltoidea	(Calamus_caryotoides	Pseudophoenix_vinifera)))))	Roystonea_regia)))))	Kingia_australis);
((Bactris_major	((Elaeis_oleifera	Elaeis_guineensis)	(((Reinhardtia_latisecta	Reinhardtia_paiewonskiana)	Reinhardtia_simplex)	((Sclerosperma_profizianum	Roystonea_regia)	((Attalea_speciosa	(((Calamus_caryotoides	Podococcus_barteri)	((Iriartea_deltoidea	Pseudophoenix_vinifera)	((Serenoa_repens	Phoenix_dactylifera)	Sabal_domingensis)))	((Leopoldinia_pulchra	Nypa_fruticans)	Chamaedorea_seifrizii)))	(((Burretiokentia_grandiflora	(Hydriastele_microspadix	(((Dictyosperma_album	Veitchia_spiralis)	(Kentiopsis_piersoniorum	Dypsis_decaryi))	Heterospathe_cagayanensis)))	((Pelagodoxa_henryana	((Oenocarpus_minor	Oenocarpus_bataua)	Prestoea_acuminata))	(Manicaria_saccifera	Geonoma_undata)))	Orania_palindan))))))	Kingia_australis);
((Bactris_major	((Elaeis_oleifera	Elaeis_guineensis)	(((Reinhardtia_latisecta	Reinhardtia_paiewonskiana)	Reinhardtia_simplex)	((Sclerosperma_profizianum	Roystonea_regia)	(((Podococcus_barteri	((Attalea_speciosa	((Calamus_caryotoides	Nypa_fruticans)	Chamaedorea_seifrizii))	((Iriartea_deltoidea	Pseudophoenix_vinifera)	(Phoenix_dactylifera	(Sabal_domingensis	Serenoa_repens)))))	((((Oenocarpus_minor	Oenocarpus_bataua)	Prestoea_acuminata)	(Burretiokentia_grandiflora	Pelagodoxa_henryana))	((((Dictyosperma_album	Veitchia_spiralis)	(Kentiopsis_piersoniorum	(Dypsis_decaryi	Heterospathe_cagayanensis)))	Hydriastele_microspadix)	((Leopoldinia_pulchra	Manicaria_saccifera)	Geonoma_undata))))	Orania_palindan)))))	Kingia_australis);
(((Bactris_major	(Elaeis_oleifera	Elaeis_guineensis))	(((Reinhardtia_latisecta	Reinhardtia_paiewonskiana)	Reinhardtia_simplex)	((Sclerosperma_profizianum	Roystonea_regia)	(((((Calamus_caryotoides	Nypa_fruticans)	Chamaedorea_seifrizii)	((Burretiokentia_grandiflora	((Phoenix_dactylifera	Serenoa_repens)	Sabal_domingensis))	(Pseudophoenix_vinifera	Iriartea_deltoidea)))	((((Heterospathe_cagayanensis	Veitchia_spiralis)	((Leopoldinia_pulchra	Dictyosperma_album)	(Dypsis_decaryi	Hydriastele_microspadix)))	Kentiopsis_piersoniorum)	((Podococcus_barteri	Attalea_speciosa)	(Manicaria_saccifera	(Prestoea_acuminata	((Geonoma_undata	(Oenocarpus_minor	Oenocarpus_bataua))	Pelagodoxa_henryana))))))	Orania_palindan))))	Kingia_australis);
((Nypa_fruticans	(((((Podococcus_barteri	((Pseudophoenix_vinifera	(Calamus_caryotoides	Iriartea_deltoidea))	(Sabal_domingensis	(Phoenix_dactylifera	Serenoa_repens))))	(((((Pelagodoxa_henryana	(Leopoldinia_pulchra	Manicaria_saccifera))	((Prestoea_acuminata	(Oenocarpus_minor	Oenocarpus_bataua))	Geonoma_undata))	(((Kentiopsis_piersoniorum	((Heterospathe_cagayanensis	Hydriastele_microspadix)	Dypsis_decaryi))	Dictyosperma_album)	Veitchia_spiralis))	(Roystonea_regia	Orania_palindan))	(((Elaeis_oleifera	Elaeis_guineensis)	Bactris_major)	(Sclerosperma_profizianum	((Reinhardtia_latisecta	Reinhardtia_paiewonskiana)	Reinhardtia_simplex)))))	Burretiokentia_grandiflora)	Attalea_speciosa)	Chamaedorea_seifrizii))	Kingia_australis);
(((Bactris_major	(Elaeis_oleifera	Elaeis_guineensis))	((Reinhardtia_latisecta	(Reinhardtia_paiewonskiana	Reinhardtia_simplex))	((((Calamus_caryotoides	(Sabal_domingensis	(Phoenix_dactylifera	Serenoa_repens)))	((Nypa_fruticans	Chamaedorea_seifrizii)	(Pseudophoenix_vinifera	Iriartea_deltoidea)))	Attalea_speciosa)	(((((Burretiokentia_grandiflora	Pelagodoxa_henryana)	(Leopoldinia_pulchra	Manicaria_saccifera))	(Prestoea_acuminata	(Oenocarpus_minor	Oenocarpus_bataua)))	((Veitchia_spiralis	Dypsis_decaryi)	((Kentiopsis_piersoniorum	(Heterospathe_cagayanensis	Hydriastele_microspadix))	Dictyosperma_album)))	(((Sclerosperma_profizianum	Geonoma_undata)	Roystonea_regia)	(Podococcus_barteri	Orania_palindan))))))	Kingia_australis);
(((Bactris_major	(Elaeis_oleifera	Elaeis_guineensis))	(((Sclerosperma_profizianum	((((((Veitchia_spiralis	Dictyosperma_album)	(Kentiopsis_piersoniorum	Dypsis_decaryi))	((Burretiokentia_grandiflora	Leopoldinia_pulchra)	(Heterospathe_cagayanensis	Hydriastele_microspadix)))	((Prestoea_acuminata	(Pelagodoxa_henryana	Manicaria_saccifera))	(Geonoma_undata	(Oenocarpus_minor	Oenocarpus_bataua))))	(Podococcus_barteri	(((Sabal_domingensis	(Phoenix_dactylifera	Serenoa_repens))	((Pseudophoenix_vinifera	Iriartea_deltoidea)	(Calamus_caryotoides	Nypa_fruticans)))	Attalea_speciosa)))	(Roystonea_regia	Orania_palindan)))	Chamaedorea_seifrizii)	(Reinhardtia_simplex	(Reinhardtia_latisecta	Reinhardtia_paiewonskiana))))	Kingia_australis);
((Bactris_major	((((Reinhardtia_simplex	(Reinhardtia_latisecta	Reinhardtia_paiewonskiana))	((Sclerosperma_profizianum	Roystonea_regia)	Orania_palindan))	((((Chamaedorea_seifrizii	(((Sabal_domingensis	(Phoenix_dactylifera	Serenoa_repens))	(Pseudophoenix_vinifera	(Iriartea_deltoidea	Calamus_caryotoides)))	Nypa_fruticans))	Attalea_speciosa)	Geonoma_undata)	(((Podococcus_barteri	(Leopoldinia_pulchra	((Heterospathe_cagayanensis	(Dypsis_decaryi	Hydriastele_microspadix))	(Kentiopsis_piersoniorum	(Veitchia_spiralis	Dictyosperma_album)))))	((Pelagodoxa_henryana	Manicaria_saccifera)	(Prestoea_acuminata	(Oenocarpus_minor	Oenocarpus_bataua))))	Burretiokentia_grandiflora)))	(Elaeis_oleifera	Elaeis_guineensis)))	Kingia_australis);
((((Elaeis_oleifera	Elaeis_guineensis)	(((((((((Heterospathe_cagayanensis	Hydriastele_microspadix)	(Kentiopsis_piersoniorum	Dictyosperma_album))	((Pelagodoxa_henryana	(Leopoldinia_pulchra	Manicaria_saccifera))	(Prestoea_acuminata	(Oenocarpus_minor	Oenocarpus_bataua))))	Podococcus_barteri)	((((Iriartea_deltoidea	(Pseudophoenix_vinifera	Calamus_caryotoides))	(Sabal_domingensis	(Phoenix_dactylifera	Serenoa_repens)))	(Chamaedorea_seifrizii	Nypa_fruticans))	(Dypsis_decaryi	Attalea_speciosa)))	((Reinhardtia_simplex	(Reinhardtia_latisecta	Reinhardtia_paiewonskiana))	(Geonoma_undata	Sclerosperma_profizianum)))	Orania_palindan)	Veitchia_spiralis)	(Burretiokentia_grandiflora	Roystonea_regia)))	Bactris_major)	Kingia_australis);
((Calamus_caryotoides	(Nypa_fruticans	(((Attalea_speciosa	((Roystonea_regia	((Sclerosperma_profizianum	Orania_palindan)	(((Kentiopsis_piersoniorum	(Dictyosperma_album	(Heterospathe_cagayanensis	Hydriastele_microspadix)))	(Dypsis_decaryi	(Podococcus_barteri	Veitchia_spiralis)))	(Geonoma_undata	(((Burretiokentia_grandiflora	Pelagodoxa_henryana)	(Leopoldinia_pulchra	Manicaria_saccifera))	(Prestoea_acuminata	(Oenocarpus_minor	Oenocarpus_bataua)))))))	((Bactris_major	(Elaeis_oleifera	Elaeis_guineensis))	(Reinhardtia_simplex	(Reinhardtia_latisecta	Reinhardtia_paiewonskiana)))))	(Pseudophoenix_vinifera	((Sabal_domingensis	(Phoenix_dactylifera	Serenoa_repens))	Iriartea_deltoidea)))	Chamaedorea_seifrizii)))	Kingia_australis);
((Calamus_caryotoides	(Nypa_fruticans	(((((((Leopoldinia_pulchra	((Kentiopsis_piersoniorum	Hydriastele_microspadix)	(Dictyosperma_album	(Veitchia_spiralis	Heterospathe_cagayanensis))))	Dypsis_decaryi)	((Prestoea_acuminata	Manicaria_saccifera)	((Geonoma_undata	(Oenocarpus_minor	Oenocarpus_bataua))	Pelagodoxa_henryana)))	Burretiokentia_grandiflora)	(((Roystonea_regia	Sclerosperma_profizianum)	Orania_palindan)	((Bactris_major	(Elaeis_oleifera	Elaeis_guineensis))	(Reinhardtia_simplex	(Reinhardtia_latisecta	Reinhardtia_paiewonskiana)))))	(Podococcus_barteri	(((Sabal_domingensis	(Phoenix_dactylifera	Serenoa_repens))	Iriartea_deltoidea)	Pseudophoenix_vinifera)))	(Attalea_speciosa	Chamaedorea_seifrizii))))	Kingia_australis);
((Calamus_caryotoides	((Phoenix_dactylifera	(Serenoa_repens	Sabal_domingensis))	((Iriartea_deltoidea	Pseudophoenix_vinifera)	(((Attalea_speciosa	Chamaedorea_seifrizii)	Nypa_fruticans)	((Roystonea_regia	Sclerosperma_profizianum)	((Podococcus_barteri	((Bactris_major	(Elaeis_oleifera	Elaeis_guineensis))	(Burretiokentia_grandiflora	(Reinhardtia_simplex	(Reinhardtia_latisecta	Reinhardtia_paiewonskiana)))))	(((Dypsis_decaryi	Orania_palindan)	(((Kentiopsis_piersoniorum	(Dictyosperma_album	Hydriastele_microspadix))	(Veitchia_spiralis	Heterospathe_cagayanensis))	Leopoldinia_pulchra))	((Prestoea_acuminata	Manicaria_saccifera)	((Geonoma_undata	(Oenocarpus_minor	Oenocarpus_bataua))	Pelagodoxa_henryana)))))))))	Kingia_australis);
((Calamus_caryotoides	((((((Phoenix_dactylifera	Serenoa_repens)	Sabal_domingensis)	Iriartea_deltoidea)	Pseudophoenix_vinifera)	(Sclerosperma_profizianum	((Chamaedorea_seifrizii	Roystonea_regia)	((Attalea_speciosa	(((((Kentiopsis_piersoniorum	Leopoldinia_pulchra)	(Dictyosperma_album	(Podococcus_barteri	Dypsis_decaryi)))	(Veitchia_spiralis	Heterospathe_cagayanensis))	Hydriastele_microspadix)	((Geonoma_undata	(Oenocarpus_minor	Oenocarpus_bataua))	((Prestoea_acuminata	Manicaria_saccifera)	(Burretiokentia_grandiflora	Pelagodoxa_henryana)))))	(Orania_palindan	((Bactris_major	(Elaeis_oleifera	Elaeis_guineensis))	(Reinhardtia_simplex	(Reinhardtia_latisecta	Reinhardtia_paiewonskiana))))))))	Nypa_fruticans))	Kingia_australis);
((Calamus_caryotoides	(((Phoenix_dactylifera	Serenoa_repens)	Sabal_domingensis)	(Iriartea_deltoidea	(Pseudophoenix_vinifera	((Chamaedorea_seifrizii	Nypa_fruticans)	((Roystonea_regia	Sclerosperma_profizianum)	(((Attalea_speciosa	((((Kentiopsis_piersoniorum	(Dictyosperma_album	((Hydriastele_microspadix	Heterospathe_cagayanensis)	Dypsis_decaryi)))	((Leopoldinia_pulchra	Podococcus_barteri)	Veitchia_spiralis))	Burretiokentia_grandiflora)	((Geonoma_undata	(Oenocarpus_minor	Oenocarpus_bataua))	(Pelagodoxa_henryana	(Manicaria_saccifera	Prestoea_acuminata)))))	Orania_palindan)	((Bactris_major	(Elaeis_oleifera	Elaeis_guineensis))	(Reinhardtia_simplex	(Reinhardtia_latisecta	Reinhardtia_paiewonskiana))))))))))	Kingia_australis);
((Calamus_caryotoides	(((Serenoa_repens	Phoenix_dactylifera)	Sabal_domingensis)	(((Nypa_fruticans	Pseudophoenix_vinifera)	Iriartea_deltoidea)	(Chamaedorea_seifrizii	(Sclerosperma_profizianum	(Roystonea_regia	(((Podococcus_barteri	(Reinhardtia_simplex	(Reinhardtia_latisecta	Reinhardtia_paiewonskiana)))	Orania_palindan)	(((Attalea_speciosa	(((((Leopoldinia_pulchra	(Heterospathe_cagayanensis	Hydriastele_microspadix))	Dypsis_decaryi)	((Dictyosperma_album	Veitchia_spiralis)	Kentiopsis_piersoniorum))	((Pelagodoxa_henryana	(Prestoea_acuminata	Manicaria_saccifera))	(Oenocarpus_minor	Oenocarpus_bataua)))	Geonoma_undata))	((Elaeis_guineensis	Elaeis_oleifera)	Bactris_major))	Burretiokentia_grandiflora))))))))	Kingia_australis);
((Calamus_caryotoides	(((Serenoa_repens	Phoenix_dactylifera)	Sabal_domingensis)	((((Chamaedorea_seifrizii	Nypa_fruticans)	Pseudophoenix_vinifera)	Iriartea_deltoidea)	(Attalea_speciosa	(((Manicaria_saccifera	((((Heterospathe_cagayanensis	Hydriastele_microspadix)	Dypsis_decaryi)	((Dictyosperma_album	Veitchia_spiralis)	Kentiopsis_piersoniorum))	Leopoldinia_pulchra))	(Pelagodoxa_henryana	(Podococcus_barteri	(Prestoea_acuminata	(Oenocarpus_minor	Oenocarpus_bataua)))))	((Burretiokentia_grandiflora	((Geonoma_undata	Sclerosperma_profizianum)	(((Elaeis_guineensis	Elaeis_oleifera)	Bactris_major)	(Reinhardtia_simplex	(Reinhardtia_latisecta	Reinhardtia_paiewonskiana)))))	(Orania_palindan	Roystonea_regia)))))))	Kingia_australis);
((((((Chamaedorea_seifrizii	((((((Elaeis_guineensis	Elaeis_oleifera)	(Reinhardtia_simplex	(Reinhardtia_latisecta	Reinhardtia_paiewonskiana)))	(Bactris_major	(Roystonea_regia	Sclerosperma_profizianum)))	Orania_palindan)	(Podococcus_barteri	(((Dictyosperma_album	Veitchia_spiralis)	(Kentiopsis_piersoniorum	(Heterospathe_cagayanensis	(Dypsis_decaryi	Hydriastele_microspadix))))	((((Leopoldinia_pulchra	Manicaria_saccifera)	Pelagodoxa_henryana)	Geonoma_undata)	((Prestoea_acuminata	(Oenocarpus_minor	Oenocarpus_bataua))	Burretiokentia_grandiflora)))))	Attalea_speciosa))	Pseudophoenix_vinifera)	(Iriartea_deltoidea	((Serenoa_repens	Phoenix_dactylifera)	Sabal_domingensis)))	Nypa_fruticans)	Calamus_caryotoides)	Kingia_australis);
((Chamaedorea_seifrizii	(Nypa_fruticans	((((Serenoa_repens	Phoenix_dactylifera)	Sabal_domingensis)	(Iriartea_deltoidea	(Calamus_caryotoides	Pseudophoenix_vinifera)))	((((Bactris_major	(Elaeis_guineensis	Elaeis_oleifera))	(Reinhardtia_simplex	(Reinhardtia_latisecta	Reinhardtia_paiewonskiana)))	(((((Leopoldinia_pulchra	Podococcus_barteri)	(Kentiopsis_piersoniorum	((Heterospathe_cagayanensis	(Dypsis_decaryi	Hydriastele_microspadix))	Dictyosperma_album)))	(((Prestoea_acuminata	Manicaria_saccifera)	Pelagodoxa_henryana)	((Oenocarpus_minor	Oenocarpus_bataua)	Geonoma_undata)))	Veitchia_spiralis)	(Burretiokentia_grandiflora	(Orania_palindan	(Roystonea_regia	Sclerosperma_profizianum)))))	Attalea_speciosa))))	Kingia_australis);
((Bactris_major	((Elaeis_guineensis	Elaeis_oleifera)	((Roystonea_regia	Veitchia_spiralis)	(Sclerosperma_profizianum	(Orania_palindan	((((Leopoldinia_pulchra	Kentiopsis_piersoniorum)	((Heterospathe_cagayanensis	(Dypsis_decaryi	Hydriastele_microspadix))	Dictyosperma_album))	((Pelagodoxa_henryana	Manicaria_saccifera)	((Geonoma_undata	Burretiokentia_grandiflora)	(Prestoea_acuminata	(Oenocarpus_minor	Oenocarpus_bataua)))))	(((((Serenoa_repens	Phoenix_dactylifera)	Sabal_domingensis)	(Iriartea_deltoidea	(Calamus_caryotoides	Pseudophoenix_vinifera)))	(Attalea_speciosa	(Chamaedorea_seifrizii	Nypa_fruticans)))	(Podococcus_barteri	(Reinhardtia_simplex	(Reinhardtia_latisecta	Reinhardtia_paiewonskiana))))))))))	Kingia_australis);
((Veitchia_spiralis	(((((Oenocarpus_minor	Oenocarpus_bataua)	((Prestoea_acuminata	((Burretiokentia_grandiflora	Pelagodoxa_henryana)	Manicaria_saccifera))	((((Heterospathe_cagayanensis	Hydriastele_microspadix)	(Leopoldinia_pulchra	Dypsis_decaryi))	Kentiopsis_piersoniorum)	Dictyosperma_album)))	Geonoma_undata)	(((Podococcus_barteri	(Reinhardtia_simplex	(Reinhardtia_latisecta	Reinhardtia_paiewonskiana)))	((((((Calamus_caryotoides	Serenoa_repens)	Phoenix_dactylifera)	Sabal_domingensis)	(Iriartea_deltoidea	Pseudophoenix_vinifera))	(Attalea_speciosa	(Chamaedorea_seifrizii	Nypa_fruticans)))	(Roystonea_regia	Sclerosperma_profizianum)))	Orania_palindan))	(Bactris_major	(Elaeis_guineensis	Elaeis_oleifera))))	Kingia_australis);
((Calamus_caryotoides	(Nypa_fruticans	(((((Serenoa_repens	Phoenix_dactylifera)	Sabal_domingensis)	(Iriartea_deltoidea	Pseudophoenix_vinifera))	((((Roystonea_regia	Sclerosperma_profizianum)	((((Prestoea_acuminata	(Oenocarpus_minor	Oenocarpus_bataua))	Pelagodoxa_henryana)	(((Geonoma_undata	(Leopoldinia_pulchra	Manicaria_saccifera))	(Veitchia_spiralis	(Kentiopsis_piersoniorum	(((Heterospathe_cagayanensis	Hydriastele_microspadix)	Dypsis_decaryi)	Dictyosperma_album))))	Burretiokentia_grandiflora))	(Podococcus_barteri	Orania_palindan)))	((Bactris_major	(Elaeis_guineensis	Elaeis_oleifera))	(Reinhardtia_latisecta	(Reinhardtia_paiewonskiana	Reinhardtia_simplex))))	Attalea_speciosa))	Chamaedorea_seifrizii)))	Kingia_australis);
((Nypa_fruticans	(((((((((Leopoldinia_pulchra	Manicaria_saccifera)	(((Heterospathe_cagayanensis	Hydriastele_microspadix)	Dypsis_decaryi)	((Dictyosperma_album	Veitchia_spiralis)	Kentiopsis_piersoniorum)))	((Prestoea_acuminata	(Oenocarpus_minor	Oenocarpus_bataua))	Pelagodoxa_henryana))	Geonoma_undata)	Burretiokentia_grandiflora)	(Podococcus_barteri	(((Serenoa_repens	Phoenix_dactylifera)	Sabal_domingensis)	(Iriartea_deltoidea	(Calamus_caryotoides	Pseudophoenix_vinifera)))))	((Roystonea_regia	Orania_palindan)	(((Reinhardtia_simplex	(Reinhardtia_latisecta	Reinhardtia_paiewonskiana))	(Bactris_major	(Elaeis_guineensis	Elaeis_oleifera)))	Sclerosperma_profizianum)))	Attalea_speciosa)	Chamaedorea_seifrizii))	Kingia_australis);
((Nypa_fruticans	((((((Reinhardtia_simplex	(Reinhardtia_latisecta	Reinhardtia_paiewonskiana))	(Bactris_major	(Elaeis_guineensis	Elaeis_oleifera)))	((Calamus_caryotoides	Podococcus_barteri)	(((Serenoa_repens	Phoenix_dactylifera)	Sabal_domingensis)	(Iriartea_deltoidea	Pseudophoenix_vinifera))))	((Roystonea_regia	Sclerosperma_profizianum)	(Orania_palindan	((((Kentiopsis_piersoniorum	((Dypsis_decaryi	(Heterospathe_cagayanensis	Hydriastele_microspadix))	Dictyosperma_album))	Veitchia_spiralis)	((Prestoea_acuminata	(Oenocarpus_minor	Oenocarpus_bataua))	((Burretiokentia_grandiflora	Pelagodoxa_henryana)	(Leopoldinia_pulchra	Manicaria_saccifera))))	Geonoma_undata))))	Attalea_speciosa)	Chamaedorea_seifrizii))	Kingia_australis);
((Nypa_fruticans	(Chamaedorea_seifrizii	((Podococcus_barteri	(((Serenoa_repens	Phoenix_dactylifera)	Sabal_domingensis)	(Iriartea_deltoidea	(Calamus_caryotoides	Pseudophoenix_vinifera))))	((Attalea_speciosa	(Sclerosperma_profizianum	(((Geonoma_undata	Roystonea_regia)	Orania_palindan)	(((Dictyosperma_album	(Kentiopsis_piersoniorum	((Dypsis_decaryi	Leopoldinia_pulchra)	(Veitchia_spiralis	Heterospathe_cagayanensis))))	Hydriastele_microspadix)	((Prestoea_acuminata	(Oenocarpus_minor	Oenocarpus_bataua))	((Burretiokentia_grandiflora	Pelagodoxa_henryana)	Manicaria_saccifera))))))	((Reinhardtia_simplex	(Reinhardtia_latisecta	Reinhardtia_paiewonskiana))	(Bactris_major	(Elaeis_guineensis	Elaeis_oleifera)))))))	Kingia_australis);
(((((((Attalea_speciosa	((((((Reinhardtia_latisecta	Reinhardtia_paiewonskiana)	Reinhardtia_simplex)	((Elaeis_oleifera	Elaeis_guineensis)	Bactris_major))	(Sclerosperma_profizianum	Chamaedorea_seifrizii))	(Roystonea_regia	Orania_palindan))	((Pelagodoxa_henryana	(Prestoea_acuminata	(Oenocarpus_bataua	Oenocarpus_minor)))	((Geonoma_undata	(Leopoldinia_pulchra	Manicaria_saccifera))	(((Dypsis_decaryi	(Hydriastele_microspadix	Heterospathe_cagayanensis))	Kentiopsis_piersoniorum)	(Burretiokentia_grandiflora	(Dictyosperma_album	Veitchia_spiralis)))))))	Podococcus_barteri)	(Iriartea_deltoidea	(Sabal_domingensis	(Phoenix_dactylifera	Serenoa_repens))))	Pseudophoenix_vinifera)	Nypa_fruticans)	Calamus_caryotoides)	Kingia_australis);
((Pseudophoenix_vinifera	(((Chamaedorea_seifrizii	(Nypa_fruticans	Calamus_caryotoides))	(Iriartea_deltoidea	(Sabal_domingensis	(Phoenix_dactylifera	Serenoa_repens))))	((Attalea_speciosa	((((((Reinhardtia_latisecta	Reinhardtia_paiewonskiana)	Reinhardtia_simplex)	(Elaeis_oleifera	Elaeis_guineensis))	Sclerosperma_profizianum)	(Bactris_major	(Roystonea_regia	Orania_palindan)))	(Podococcus_barteri	(((Pelagodoxa_henryana	(Prestoea_acuminata	(Oenocarpus_bataua	Oenocarpus_minor)))	(Manicaria_saccifera	Geonoma_undata))	(((Dypsis_decaryi	(Leopoldinia_pulchra	Kentiopsis_piersoniorum))	(Dictyosperma_album	Veitchia_spiralis))	(Hydriastele_microspadix	Heterospathe_cagayanensis))))))	Burretiokentia_grandiflora)))	Kingia_australis);
((Calamus_caryotoides	((((((((((Reinhardtia_latisecta	Reinhardtia_paiewonskiana)	Reinhardtia_simplex)	(Bactris_major	(Elaeis_oleifera	Elaeis_guineensis)))	(Sclerosperma_profizianum	Roystonea_regia))	Orania_palindan)	((((Manicaria_saccifera	Pelagodoxa_henryana)	(Prestoea_acuminata	(Oenocarpus_bataua	Oenocarpus_minor)))	Geonoma_undata)	(((Burretiokentia_grandiflora	(Leopoldinia_pulchra	Kentiopsis_piersoniorum))	(Dictyosperma_album	Veitchia_spiralis))	(Dypsis_decaryi	(Hydriastele_microspadix	Heterospathe_cagayanensis)))))	((Iriartea_deltoidea	(Pseudophoenix_vinifera	(Sabal_domingensis	(Phoenix_dactylifera	Serenoa_repens))))	Podococcus_barteri))	Attalea_speciosa)	Chamaedorea_seifrizii)	Nypa_fruticans))	Kingia_australis);
((Calamus_caryotoides	(((Pseudophoenix_vinifera	((Phoenix_dactylifera	(Serenoa_repens	Sabal_domingensis))	(((((Pelagodoxa_henryana	(Prestoea_acuminata	(Oenocarpus_bataua	Oenocarpus_minor)))	((Leopoldinia_pulchra	Manicaria_saccifera)	(((Dictyosperma_album	((Kentiopsis_piersoniorum	Dypsis_decaryi)	(Hydriastele_microspadix	Heterospathe_cagayanensis)))	Veitchia_spiralis)	Geonoma_undata)))	(Orania_palindan	((Podococcus_barteri	((Reinhardtia_latisecta	Reinhardtia_paiewonskiana)	Reinhardtia_simplex))	(Bactris_major	(Elaeis_oleifera	Elaeis_guineensis)))))	(Sclerosperma_profizianum	Roystonea_regia))	((Attalea_speciosa	Chamaedorea_seifrizii)	Burretiokentia_grandiflora))))	Iriartea_deltoidea)	Nypa_fruticans))	Kingia_australis);
((Podococcus_barteri	(((Calamus_caryotoides	Iriartea_deltoidea)	(((Serenoa_repens	Phoenix_dactylifera)	Sabal_domingensis)	Pseudophoenix_vinifera))	(((((Veitchia_spiralis	Dictyosperma_album)	((Hydriastele_microspadix	Heterospathe_cagayanensis)	(Kentiopsis_piersoniorum	Dypsis_decaryi)))	((Pelagodoxa_henryana	Burretiokentia_grandiflora)	((Prestoea_acuminata	(Oenocarpus_bataua	Oenocarpus_minor))	Manicaria_saccifera)))	((Attalea_speciosa	((Leopoldinia_pulchra	Nypa_fruticans)	Chamaedorea_seifrizii))	Geonoma_undata))	(Orania_palindan	((Sclerosperma_profizianum	Roystonea_regia)	((Bactris_major	(Elaeis_oleifera	Elaeis_guineensis))	((Reinhardtia_latisecta	Reinhardtia_paiewonskiana)	Reinhardtia_simplex)))))))	Kingia_australis);
((Dictyosperma_album	((Kentiopsis_piersoniorum	(Dypsis_decaryi	(Hydriastele_microspadix	Heterospathe_cagayanensis)))	((((((Prestoea_acuminata	(Oenocarpus_bataua	Oenocarpus_minor))	(Pelagodoxa_henryana	Manicaria_saccifera))	(((Attalea_speciosa	(Nypa_fruticans	Chamaedorea_seifrizii))	Geonoma_undata)	((Orania_palindan	(Roystonea_regia	(((Bactris_major	(Elaeis_oleifera	Elaeis_guineensis))	((Reinhardtia_latisecta	Reinhardtia_paiewonskiana)	Reinhardtia_simplex))	Sclerosperma_profizianum)))	(Podococcus_barteri	(((Calamus_caryotoides	Iriartea_deltoidea)	Pseudophoenix_vinifera)	((Serenoa_repens	Sabal_domingensis)	Phoenix_dactylifera))))))	Burretiokentia_grandiflora)	Leopoldinia_pulchra)	Veitchia_spiralis)))	Kingia_australis);
((Dictyosperma_album	(Veitchia_spiralis	(Kentiopsis_piersoniorum	((Hydriastele_microspadix	Heterospathe_cagayanensis)	((Podococcus_barteri	(Leopoldinia_pulchra	Dypsis_decaryi))	((Geonoma_undata	((Prestoea_acuminata	(Oenocarpus_bataua	Oenocarpus_minor))	(Pelagodoxa_henryana	Manicaria_saccifera)))	((Sclerosperma_profizianum	(Orania_palindan	Roystonea_regia))	(((Bactris_major	(Elaeis_oleifera	Elaeis_guineensis))	((Reinhardtia_latisecta	Reinhardtia_paiewonskiana)	Reinhardtia_simplex))	(Attalea_speciosa	(Burretiokentia_grandiflora	(((Calamus_caryotoides	Pseudophoenix_vinifera)	(Iriartea_deltoidea	(Sabal_domingensis	(Phoenix_dactylifera	Serenoa_repens))))	(Nypa_fruticans	Chamaedorea_seifrizii))))))))))))	Kingia_australis);
((Dictyosperma_album	((((Veitchia_spiralis	Heterospathe_cagayanensis)	(Podococcus_barteri	(((Pelagodoxa_henryana	(Prestoea_acuminata	(Leopoldinia_pulchra	Manicaria_saccifera)))	(((Oenocarpus_bataua	Oenocarpus_minor)	Geonoma_undata)	Burretiokentia_grandiflora))	(((Sclerosperma_profizianum	(Attalea_speciosa	(Orania_palindan	Roystonea_regia)))	((Bactris_major	(Elaeis_oleifera	Elaeis_guineensis))	((Reinhardtia_latisecta	Reinhardtia_paiewonskiana)	Reinhardtia_simplex)))	((Sabal_domingensis	(Phoenix_dactylifera	Serenoa_repens))	((((Calamus_caryotoides	Nypa_fruticans)	Chamaedorea_seifrizii)	Pseudophoenix_vinifera)	Iriartea_deltoidea))))))	Kentiopsis_piersoniorum)	(Dypsis_decaryi	Hydriastele_microspadix)))	Kingia_australis);
(((Bactris_major	(Elaeis_oleifera	Elaeis_guineensis))	(((Reinhardtia_latisecta	Reinhardtia_paiewonskiana)	Reinhardtia_simplex)	((Podococcus_barteri	((Orania_palindan	(((Kentiopsis_piersoniorum	(Dictyosperma_album	((Leopoldinia_pulchra	Dypsis_decaryi)	(Hydriastele_microspadix	Heterospathe_cagayanensis))))	Veitchia_spiralis)	(((Burretiokentia_grandiflora	Pelagodoxa_henryana)	(Geonoma_undata	Manicaria_saccifera))	(Prestoea_acuminata	(Oenocarpus_bataua	Oenocarpus_minor)))))	(Attalea_speciosa	(((Pseudophoenix_vinifera	Calamus_caryotoides)	((Iriartea_deltoidea	(Sabal_domingensis	(Phoenix_dactylifera	Serenoa_repens)))	Nypa_fruticans))	Chamaedorea_seifrizii))))	(Sclerosperma_profizianum	Roystonea_regia))))	Kingia_australis);
(((Bactris_major	(Elaeis_oleifera	Elaeis_guineensis))	(((Reinhardtia_latisecta	Reinhardtia_paiewonskiana)	Reinhardtia_simplex)	((Attalea_speciosa	(((((((Hydriastele_microspadix	Burretiokentia_grandiflora)	(((Podococcus_barteri	Leopoldinia_pulchra)	Dypsis_decaryi)	Dictyosperma_album))	(Heterospathe_cagayanensis	Veitchia_spiralis))	Kentiopsis_piersoniorum)	(Geonoma_undata	(Oenocarpus_bataua	Oenocarpus_minor)))	(Prestoea_acuminata	Manicaria_saccifera))	((Sclerosperma_profizianum	(((Sabal_domingensis	(Phoenix_dactylifera	Serenoa_repens))	Iriartea_deltoidea)	(Pseudophoenix_vinifera	((Chamaedorea_seifrizii	Nypa_fruticans)	Calamus_caryotoides))))	(Roystonea_regia	Pelagodoxa_henryana))))	Orania_palindan)))	Kingia_australis);
(((Bactris_major	(Elaeis_oleifera	Elaeis_guineensis))	((Reinhardtia_simplex	(Reinhardtia_latisecta	Reinhardtia_paiewonskiana))	(((((Podococcus_barteri	(((Leopoldinia_pulchra	((Heterospathe_cagayanensis	Veitchia_spiralis)	Dypsis_decaryi))	((Hydriastele_microspadix	Dictyosperma_album)	Kentiopsis_piersoniorum))	(Geonoma_undata	((Manicaria_saccifera	Pelagodoxa_henryana)	((Oenocarpus_bataua	Oenocarpus_minor)	Prestoea_acuminata)))))	((Attalea_speciosa	(Chamaedorea_seifrizii	Nypa_fruticans))	(Iriartea_deltoidea	(((Phoenix_dactylifera	Serenoa_repens)	Sabal_domingensis)	(Calamus_caryotoides	Pseudophoenix_vinifera)))))	Orania_palindan)	Burretiokentia_grandiflora)	(Sclerosperma_profizianum	Roystonea_regia))))	Kingia_australis);
((((Roystonea_regia	Bactris_major)	(Elaeis_oleifera	Elaeis_guineensis))	(((((Attalea_speciosa	(Chamaedorea_seifrizii	Nypa_fruticans))	(Iriartea_deltoidea	((Serenoa_repens	(Sabal_domingensis	Phoenix_dactylifera))	(Calamus_caryotoides	Pseudophoenix_vinifera))))	(Podococcus_barteri	(Reinhardtia_simplex	(Reinhardtia_latisecta	Reinhardtia_paiewonskiana))))	Sclerosperma_profizianum)	(Orania_palindan	((Leopoldinia_pulchra	(((Dypsis_decaryi	(Heterospathe_cagayanensis	Veitchia_spiralis))	Kentiopsis_piersoniorum)	(Dictyosperma_album	(Burretiokentia_grandiflora	Hydriastele_microspadix))))	(((Prestoea_acuminata	Manicaria_saccifera)	Pelagodoxa_henryana)	((Oenocarpus_bataua	Oenocarpus_minor)	Geonoma_undata))))))	Kingia_australis);
((((Attalea_speciosa	Nypa_fruticans)	(((Sabal_domingensis	(Phoenix_dactylifera	Serenoa_repens))	(Pseudophoenix_vinifera	Iriartea_deltoidea))	(((Prestoea_acuminata	Manicaria_saccifera)	Pelagodoxa_henryana)	((Podococcus_barteri	(Oenocarpus_bataua	Oenocarpus_minor))	((((((Bactris_major	(Elaeis_oleifera	Elaeis_guineensis))	(Reinhardtia_simplex	(Reinhardtia_latisecta	Reinhardtia_paiewonskiana)))	(Geonoma_undata	(Sclerosperma_profizianum	Chamaedorea_seifrizii)))	Burretiokentia_grandiflora)	(Orania_palindan	Roystonea_regia))	((Leopoldinia_pulchra	Kentiopsis_piersoniorum)	((Dypsis_decaryi	(Hydriastele_microspadix	Heterospathe_cagayanensis))	(Dictyosperma_album	Veitchia_spiralis))))))))	Calamus_caryotoides)	Kingia_australis);
((Bactris_major	((Elaeis_oleifera	Elaeis_guineensis)	((Sclerosperma_profizianum	(((Geonoma_undata	(Orania_palindan	Roystonea_regia))	((((Chamaedorea_seifrizii	Nypa_fruticans)	((Sabal_domingensis	(Phoenix_dactylifera	Serenoa_repens))	((Calamus_caryotoides	Pseudophoenix_vinifera)	Iriartea_deltoidea)))	Attalea_speciosa)	((((((Leopoldinia_pulchra	Manicaria_saccifera)	Pelagodoxa_henryana)	(Prestoea_acuminata	(Oenocarpus_bataua	Oenocarpus_minor)))	((Kentiopsis_piersoniorum	(Dictyosperma_album	(Veitchia_spiralis	Heterospathe_cagayanensis)))	Hydriastele_microspadix))	Dypsis_decaryi)	Podococcus_barteri)))	Burretiokentia_grandiflora))	(Reinhardtia_simplex	(Reinhardtia_latisecta	Reinhardtia_paiewonskiana)))))	Kingia_australis);
((Bactris_major	((Elaeis_oleifera	Elaeis_guineensis)	((Orania_palindan	((Sclerosperma_profizianum	Roystonea_regia)	(((Pelagodoxa_henryana	((Geonoma_undata	(Oenocarpus_bataua	Oenocarpus_minor))	(Prestoea_acuminata	Manicaria_saccifera)))	(((Veitchia_spiralis	Dictyosperma_album)	((Leopoldinia_pulchra	Dypsis_decaryi)	Kentiopsis_piersoniorum))	(Burretiokentia_grandiflora	Hydriastele_microspadix)))	((Podococcus_barteri	Heterospathe_cagayanensis)	(((Chamaedorea_seifrizii	(Calamus_caryotoides	Nypa_fruticans))	((Sabal_domingensis	(Phoenix_dactylifera	Serenoa_repens))	(Pseudophoenix_vinifera	Iriartea_deltoidea)))	Attalea_speciosa)))))	(Reinhardtia_simplex	(Reinhardtia_latisecta	Reinhardtia_paiewonskiana)))))	Kingia_australis);
((Nypa_fruticans	(((((Sabal_domingensis	(Phoenix_dactylifera	Serenoa_repens))	((Calamus_caryotoides	Pseudophoenix_vinifera)	Iriartea_deltoidea))	((((Reinhardtia_simplex	(Reinhardtia_latisecta	Reinhardtia_paiewonskiana))	(Bactris_major	(Elaeis_oleifera	Elaeis_guineensis)))	(Sclerosperma_profizianum	Roystonea_regia))	((Dypsis_decaryi	Orania_palindan)	(((Geonoma_undata	(Oenocarpus_bataua	Oenocarpus_minor))	((Prestoea_acuminata	(Burretiokentia_grandiflora	(Leopoldinia_pulchra	Manicaria_saccifera)))	Pelagodoxa_henryana))	((Podococcus_barteri	Veitchia_spiralis)	((Heterospathe_cagayanensis	Hydriastele_microspadix)	(Kentiopsis_piersoniorum	Dictyosperma_album)))))))	Attalea_speciosa)	Chamaedorea_seifrizii))	Kingia_australis);
((Bactris_major	((Elaeis_oleifera	Elaeis_guineensis)	(((Sclerosperma_profizianum	(Orania_palindan	Roystonea_regia))	(((Geonoma_undata	(((Oenocarpus_bataua	Oenocarpus_minor)	Prestoea_acuminata)	(Pelagodoxa_henryana	Manicaria_saccifera)))	((Heterospathe_cagayanensis	Hydriastele_microspadix)	((Dictyosperma_album	(Burretiokentia_grandiflora	Kentiopsis_piersoniorum))	((Podococcus_barteri	Veitchia_spiralis)	Dypsis_decaryi))))	((Attalea_speciosa	(Leopoldinia_pulchra	Chamaedorea_seifrizii))	((Sabal_domingensis	(Phoenix_dactylifera	Serenoa_repens))	(((Nypa_fruticans	Calamus_caryotoides)	Iriartea_deltoidea)	Pseudophoenix_vinifera)))))	(Reinhardtia_simplex	(Reinhardtia_latisecta	Reinhardtia_paiewonskiana)))))	Kingia_australis);
(((Phoenix_dactylifera	(Serenoa_repens	Sabal_domingensis))	(((Calamus_caryotoides	Pseudophoenix_vinifera)	Iriartea_deltoidea)	((((((Geonoma_undata	(Oenocarpus_bataua	Oenocarpus_minor))	(Leopoldinia_pulchra	Manicaria_saccifera))	(Prestoea_acuminata	Pelagodoxa_henryana))	(((Heterospathe_cagayanensis	Hydriastele_microspadix)	(Dictyosperma_album	Kentiopsis_piersoniorum))	((Podococcus_barteri	Veitchia_spiralis)	(Burretiokentia_grandiflora	Dypsis_decaryi))))	((((Reinhardtia_simplex	(Reinhardtia_latisecta	Reinhardtia_paiewonskiana))	(Bactris_major	(Elaeis_oleifera	Elaeis_guineensis)))	Sclerosperma_profizianum)	(Orania_palindan	Roystonea_regia)))	(Attalea_speciosa	(Nypa_fruticans	Chamaedorea_seifrizii)))))	Kingia_australis);
(((Bactris_major	(Elaeis_oleifera	Elaeis_guineensis))	(Veitchia_spiralis	((((Reinhardtia_simplex	(Reinhardtia_latisecta	Reinhardtia_paiewonskiana))	Sclerosperma_profizianum)	(Orania_palindan	Roystonea_regia))	(((Kentiopsis_piersoniorum	((Heterospathe_cagayanensis	Hydriastele_microspadix)	Dictyosperma_album))	(Dypsis_decaryi	Podococcus_barteri))	(((((Attalea_speciosa	Leopoldinia_pulchra)	Chamaedorea_seifrizii)	Nypa_fruticans)	((Iriartea_deltoidea	(Calamus_caryotoides	Pseudophoenix_vinifera))	(Sabal_domingensis	(Phoenix_dactylifera	Serenoa_repens))))	((((Prestoea_acuminata	(Oenocarpus_bataua	Oenocarpus_minor))	(Burretiokentia_grandiflora	Pelagodoxa_henryana))	Geonoma_undata)	Manicaria_saccifera))))))	Kingia_australis);
((((Bactris_major	(Elaeis_oleifera	Elaeis_guineensis))	(((Roystonea_regia	Sclerosperma_profizianum)	((Orania_palindan	(((Attalea_speciosa	(Chamaedorea_seifrizii	Nypa_fruticans))	((Iriartea_deltoidea	Pseudophoenix_vinifera)	(Sabal_domingensis	(Phoenix_dactylifera	Serenoa_repens))))	((Podococcus_barteri	Leopoldinia_pulchra)	((Heterospathe_cagayanensis	Veitchia_spiralis)	(((Dypsis_decaryi	Hydriastele_microspadix)	(((Prestoea_acuminata	(Oenocarpus_bataua	Oenocarpus_minor))	(Geonoma_undata	Pelagodoxa_henryana))	Manicaria_saccifera))	(Dictyosperma_album	Kentiopsis_piersoniorum))))))	Burretiokentia_grandiflora))	(Reinhardtia_simplex	(Reinhardtia_latisecta	Reinhardtia_paiewonskiana))))	Calamus_caryotoides)	Kingia_australis);
(((Nypa_fruticans	(Chamaedorea_seifrizii	(Attalea_speciosa	(((Iriartea_deltoidea	Pseudophoenix_vinifera)	(Phoenix_dactylifera	(Sabal_domingensis	Serenoa_repens)))	((Podococcus_barteri	(((Burretiokentia_grandiflora	(Prestoea_acuminata	(Oenocarpus_minor	Oenocarpus_bataua)))	Pelagodoxa_henryana)	((Geonoma_undata	(Leopoldinia_pulchra	Manicaria_saccifera))	((Dictyosperma_album	(Heterospathe_cagayanensis	Veitchia_spiralis))	((Dypsis_decaryi	Hydriastele_microspadix)	Kentiopsis_piersoniorum)))))	((Roystonea_regia	Orania_palindan)	(((Bactris_major	(Elaeis_oleifera	Elaeis_guineensis))	((Reinhardtia_paiewonskiana	Reinhardtia_latisecta)	Reinhardtia_simplex))	Sclerosperma_profizianum)))))))	Calamus_caryotoides)	Kingia_australis);
((Dictyosperma_album	((Leopoldinia_pulchra	Burretiokentia_grandiflora)	(((Kentiopsis_piersoniorum	Dypsis_decaryi)	((((Sclerosperma_profizianum	Geonoma_undata)	(Orania_palindan	(Podococcus_barteri	(((((Reinhardtia_paiewonskiana	Reinhardtia_latisecta)	Reinhardtia_simplex)	(Bactris_major	Roystonea_regia))	(Elaeis_oleifera	Elaeis_guineensis))	((Chamaedorea_seifrizii	Attalea_speciosa)	(((Iriartea_deltoidea	(Calamus_caryotoides	Pseudophoenix_vinifera))	(Sabal_domingensis	(Serenoa_repens	Phoenix_dactylifera)))	Nypa_fruticans))))))	(((Prestoea_acuminata	(Oenocarpus_minor	Oenocarpus_bataua))	Pelagodoxa_henryana)	Manicaria_saccifera))	(Hydriastele_microspadix	Heterospathe_cagayanensis)))	Veitchia_spiralis)))	Kingia_australis);
(((Orania_palindan	Roystonea_regia)	(((Attalea_speciosa	((((Calamus_caryotoides	Pseudophoenix_vinifera)	(Sabal_domingensis	(Serenoa_repens	Phoenix_dactylifera)))	(Chamaedorea_seifrizii	Nypa_fruticans))	Iriartea_deltoidea))	((((Oenocarpus_minor	Oenocarpus_bataua)	((Burretiokentia_grandiflora	(Pelagodoxa_henryana	Prestoea_acuminata))	(Leopoldinia_pulchra	Manicaria_saccifera)))	((Dictyosperma_album	Veitchia_spiralis)	((((Dypsis_decaryi	Podococcus_barteri)	Hydriastele_microspadix)	Heterospathe_cagayanensis)	Kentiopsis_piersoniorum)))	Geonoma_undata))	(Sclerosperma_profizianum	(((Reinhardtia_paiewonskiana	Reinhardtia_latisecta)	Reinhardtia_simplex)	(Bactris_major	(Elaeis_oleifera	Elaeis_guineensis))))))	Kingia_australis);
((Calamus_caryotoides	((Pseudophoenix_vinifera	((Iriartea_deltoidea	(Chamaedorea_seifrizii	((((Roystonea_regia	Sclerosperma_profizianum)	((((Podococcus_barteri	Reinhardtia_paiewonskiana)	Reinhardtia_latisecta)	Reinhardtia_simplex)	(Bactris_major	(Elaeis_oleifera	Elaeis_guineensis))))	((((Prestoea_acuminata	(Oenocarpus_minor	Oenocarpus_bataua))	(Manicaria_saccifera	(((Burretiokentia_grandiflora	(Veitchia_spiralis	(Kentiopsis_piersoniorum	((Dypsis_decaryi	(Hydriastele_microspadix	Heterospathe_cagayanensis))	Dictyosperma_album))))	Leopoldinia_pulchra)	Geonoma_undata)))	Pelagodoxa_henryana)	Orania_palindan))	Attalea_speciosa)))	(Sabal_domingensis	(Serenoa_repens	Phoenix_dactylifera))))	Nypa_fruticans))	Kingia_australis);
((Bactris_major	((Elaeis_oleifera	Elaeis_guineensis)	((((((((Prestoea_acuminata	Manicaria_saccifera)	Pelagodoxa_henryana)	(Burretiokentia_grandiflora	(Oenocarpus_minor	Oenocarpus_bataua)))	(Hydriastele_microspadix	(((Leopoldinia_pulchra	Dypsis_decaryi)	(Veitchia_spiralis	Heterospathe_cagayanensis))	(Dictyosperma_album	Kentiopsis_piersoniorum))))	(Attalea_speciosa	((Geonoma_undata	Roystonea_regia)	Orania_palindan)))	(Podococcus_barteri	((Nypa_fruticans	Calamus_caryotoides)	((Iriartea_deltoidea	(Sabal_domingensis	(Serenoa_repens	Phoenix_dactylifera)))	Pseudophoenix_vinifera))))	(Sclerosperma_profizianum	Chamaedorea_seifrizii))	((Reinhardtia_paiewonskiana	Reinhardtia_latisecta)	Reinhardtia_simplex))))	Kingia_australis);
((Pseudophoenix_vinifera	((Sabal_domingensis	(Serenoa_repens	Phoenix_dactylifera))	(Iriartea_deltoidea	(((((Podococcus_barteri	Calamus_caryotoides)	((Reinhardtia_paiewonskiana	Reinhardtia_latisecta)	Reinhardtia_simplex))	Sclerosperma_profizianum)	((Burretiokentia_grandiflora	((Bactris_major	(Elaeis_oleifera	Elaeis_guineensis))	Attalea_speciosa))	((((Prestoea_acuminata	(Oenocarpus_minor	Oenocarpus_bataua))	(Pelagodoxa_henryana	(Leopoldinia_pulchra	Manicaria_saccifera)))	(Veitchia_spiralis	((Dictyosperma_album	(Dypsis_decaryi	(Hydriastele_microspadix	Heterospathe_cagayanensis)))	Kentiopsis_piersoniorum)))	((Geonoma_undata	Roystonea_regia)	Orania_palindan))))	(Chamaedorea_seifrizii	Nypa_fruticans)))))	Kingia_australis);
((Dictyosperma_album	(Veitchia_spiralis	(Kentiopsis_piersoniorum	(((Burretiokentia_grandiflora	Dypsis_decaryi)	(((((((Bactris_major	(Elaeis_oleifera	Elaeis_guineensis))	Attalea_speciosa)	((Reinhardtia_paiewonskiana	Reinhardtia_latisecta)	Reinhardtia_simplex))	((Roystonea_regia	Orania_palindan)	Sclerosperma_profizianum))	((Chamaedorea_seifrizii	Nypa_fruticans)	(Calamus_caryotoides	((Sabal_domingensis	(Serenoa_repens	Phoenix_dactylifera))	(Iriartea_deltoidea	Pseudophoenix_vinifera)))))	Podococcus_barteri)	((Prestoea_acuminata	(Geonoma_undata	(Oenocarpus_minor	Oenocarpus_bataua)))	(Pelagodoxa_henryana	(Leopoldinia_pulchra	Manicaria_saccifera)))))	(Hydriastele_microspadix	Heterospathe_cagayanensis)))))	Kingia_australis);
((Calamus_caryotoides	(Nypa_fruticans	((((((Podococcus_barteri	(((Geonoma_undata	(Oenocarpus_minor	Oenocarpus_bataua))	((Pelagodoxa_henryana	(Leopoldinia_pulchra	Manicaria_saccifera))	Prestoea_acuminata))	(((Dictyosperma_album	Hydriastele_microspadix)	(Dypsis_decaryi	(Veitchia_spiralis	Heterospathe_cagayanensis)))	Kentiopsis_piersoniorum)))	(((Bactris_major	(Elaeis_oleifera	Elaeis_guineensis))	((Reinhardtia_paiewonskiana	Reinhardtia_latisecta)	Reinhardtia_simplex))	((Roystonea_regia	Sclerosperma_profizianum)	Burretiokentia_grandiflora)))	Orania_palindan)	Attalea_speciosa)	((Sabal_domingensis	(Serenoa_repens	Phoenix_dactylifera))	(Iriartea_deltoidea	Pseudophoenix_vinifera)))	Chamaedorea_seifrizii)))	Kingia_australis);
((Calamus_caryotoides	((Sabal_domingensis	(Serenoa_repens	Phoenix_dactylifera))	((Iriartea_deltoidea	Pseudophoenix_vinifera)	(((Attalea_speciosa	Chamaedorea_seifrizii)	Nypa_fruticans)	(Podococcus_barteri	((((Geonoma_undata	(Oenocarpus_minor	Oenocarpus_bataua))	(((Burretiokentia_grandiflora	Pelagodoxa_henryana)	(Leopoldinia_pulchra	Manicaria_saccifera))	Prestoea_acuminata))	(((Dictyosperma_album	Veitchia_spiralis)	Kentiopsis_piersoniorum)	((Dypsis_decaryi	Hydriastele_microspadix)	Heterospathe_cagayanensis)))	(Orania_palindan	(((Bactris_major	(Elaeis_oleifera	Elaeis_guineensis))	((Reinhardtia_paiewonskiana	Reinhardtia_latisecta)	Reinhardtia_simplex))	(Roystonea_regia	Sclerosperma_profizianum)))))))))	Kingia_australis);
(((Calamus_caryotoides	(((Pseudophoenix_vinifera	Iriartea_deltoidea)	(Sabal_domingensis	(Serenoa_repens	Phoenix_dactylifera)))	((Chamaedorea_seifrizii	Attalea_speciosa)	((((Pelagodoxa_henryana	Manicaria_saccifera)	((Prestoea_acuminata	(Oenocarpus_minor	Oenocarpus_bataua))	Geonoma_undata))	((Leopoldinia_pulchra	((Hydriastele_microspadix	Heterospathe_cagayanensis)	((Dictyosperma_album	Veitchia_spiralis)	Kentiopsis_piersoniorum)))	((Burretiokentia_grandiflora	Podococcus_barteri)	Dypsis_decaryi)))	(((Bactris_major	(Elaeis_oleifera	Elaeis_guineensis))	((Reinhardtia_paiewonskiana	Reinhardtia_latisecta)	Reinhardtia_simplex))	(Sclerosperma_profizianum	(Roystonea_regia	Orania_palindan)))))))	Nypa_fruticans)	Kingia_australis);
((Calamus_caryotoides	(Nypa_fruticans	((((((Sclerosperma_profizianum	Roystonea_regia)	((Bactris_major	(Elaeis_oleifera	Elaeis_guineensis))	(Reinhardtia_simplex	(Reinhardtia_latisecta	Reinhardtia_paiewonskiana))))	(((((Kentiopsis_piersoniorum	(Veitchia_spiralis	Dictyosperma_album))	(Burretiokentia_grandiflora	(Hydriastele_microspadix	Heterospathe_cagayanensis)))	(Dypsis_decaryi	Podococcus_barteri))	((Geonoma_undata	((Oenocarpus_minor	Oenocarpus_bataua)	Prestoea_acuminata))	(Pelagodoxa_henryana	(Leopoldinia_pulchra	Manicaria_saccifera))))	Orania_palindan))	Attalea_speciosa)	(((Pseudophoenix_vinifera	Iriartea_deltoidea)	(Serenoa_repens	Sabal_domingensis))	Phoenix_dactylifera))	Chamaedorea_seifrizii)))	Kingia_australis);
((Bactris_major	((((Podococcus_barteri	(Reinhardtia_simplex	(Reinhardtia_latisecta	Reinhardtia_paiewonskiana)))	((Pelagodoxa_henryana	((((Calamus_caryotoides	Pseudophoenix_vinifera)	Iriartea_deltoidea)	((Serenoa_repens	Phoenix_dactylifera)	Sabal_domingensis))	((Attalea_speciosa	Chamaedorea_seifrizii)	Nypa_fruticans)))	(Sclerosperma_profizianum	Roystonea_regia)))	(Orania_palindan	(((Oenocarpus_minor	Oenocarpus_bataua)	Prestoea_acuminata)	((Geonoma_undata	(((Hydriastele_microspadix	Heterospathe_cagayanensis)	Dypsis_decaryi)	(Kentiopsis_piersoniorum	(Veitchia_spiralis	Dictyosperma_album))))	(Leopoldinia_pulchra	(Burretiokentia_grandiflora	Manicaria_saccifera))))))	(Elaeis_oleifera	Elaeis_guineensis)))	Kingia_australis);
((Bactris_major	(((Reinhardtia_simplex	(Reinhardtia_latisecta	Reinhardtia_paiewonskiana))	(((Attalea_speciosa	(Podococcus_barteri	(((((Oenocarpus_minor	Oenocarpus_bataua)	Prestoea_acuminata)	((Geonoma_undata	(Leopoldinia_pulchra	(((Hydriastele_microspadix	Heterospathe_cagayanensis)	Dypsis_decaryi)	(Kentiopsis_piersoniorum	(Veitchia_spiralis	Dictyosperma_album)))))	Manicaria_saccifera))	Pelagodoxa_henryana)	Burretiokentia_grandiflora)))	Orania_palindan)	((Roystonea_regia	Sclerosperma_profizianum)	(((Pseudophoenix_vinifera	Iriartea_deltoidea)	((Calamus_caryotoides	(Serenoa_repens	Sabal_domingensis))	Phoenix_dactylifera))	(Chamaedorea_seifrizii	Nypa_fruticans)))))	(Elaeis_oleifera	Elaeis_guineensis)))	Kingia_australis);
(((Calamus_caryotoides	Nypa_fruticans)	(((Attalea_speciosa	(((((Geonoma_undata	(Leopoldinia_pulchra	Manicaria_saccifera))	(Pelagodoxa_henryana	((Oenocarpus_minor	Oenocarpus_bataua)	Prestoea_acuminata)))	(Podococcus_barteri	((((Hydriastele_microspadix	Heterospathe_cagayanensis)	Dypsis_decaryi)	(Kentiopsis_piersoniorum	(Veitchia_spiralis	Dictyosperma_album)))	Burretiokentia_grandiflora)))	((Roystonea_regia	Sclerosperma_profizianum)	Orania_palindan))	(((Elaeis_oleifera	Elaeis_guineensis)	Bactris_major)	(Reinhardtia_simplex	(Reinhardtia_latisecta	Reinhardtia_paiewonskiana)))))	((Pseudophoenix_vinifera	Iriartea_deltoidea)	(Sabal_domingensis	(Phoenix_dactylifera	Serenoa_repens))))	Chamaedorea_seifrizii))	Kingia_australis);
((Calamus_caryotoides	(Nypa_fruticans	(((Pseudophoenix_vinifera	Iriartea_deltoidea)	(Sabal_domingensis	(Phoenix_dactylifera	Serenoa_repens)))	((Chamaedorea_seifrizii	Attalea_speciosa)	((((Burretiokentia_grandiflora	(Geonoma_undata	Manicaria_saccifera))	(Pelagodoxa_henryana	((Oenocarpus_minor	Oenocarpus_bataua)	Prestoea_acuminata)))	(Podococcus_barteri	((Kentiopsis_piersoniorum	(Veitchia_spiralis	Dictyosperma_album))	((Hydriastele_microspadix	Heterospathe_cagayanensis)	(Leopoldinia_pulchra	Dypsis_decaryi)))))	((((Elaeis_oleifera	Elaeis_guineensis)	Bactris_major)	(Reinhardtia_simplex	(Reinhardtia_latisecta	Reinhardtia_paiewonskiana)))	(Roystonea_regia	(Sclerosperma_profizianum	Orania_palindan))))))))	Kingia_australis);
((Calamus_caryotoides	(Nypa_fruticans	(Chamaedorea_seifrizii	(Attalea_speciosa	((Pelagodoxa_henryana	(Podococcus_barteri	((Oenocarpus_minor	Oenocarpus_bataua)	Prestoea_acuminata)))	((Geonoma_undata	(Manicaria_saccifera	(((Veitchia_spiralis	Dictyosperma_album)	(((Hydriastele_microspadix	Heterospathe_cagayanensis)	Dypsis_decaryi)	Kentiopsis_piersoniorum))	Leopoldinia_pulchra)))	((Burretiokentia_grandiflora	((Roystonea_regia	(Pseudophoenix_vinifera	Sclerosperma_profizianum))	(Iriartea_deltoidea	(Sabal_domingensis	(Phoenix_dactylifera	Serenoa_repens)))))	((((Elaeis_oleifera	Elaeis_guineensis)	Bactris_major)	(Reinhardtia_simplex	(Reinhardtia_latisecta	Reinhardtia_paiewonskiana)))	Orania_palindan))))))))	Kingia_australis);
(((Burretiokentia_grandiflora	Nypa_fruticans)	((Calamus_caryotoides	Pseudophoenix_vinifera)	(((((Roystonea_regia	Orania_palindan)	((Geonoma_undata	(((Oenocarpus_minor	Oenocarpus_bataua)	Prestoea_acuminata)	(Pelagodoxa_henryana	Manicaria_saccifera)))	(((Heterospathe_cagayanensis	Hydriastele_microspadix)	(Kentiopsis_piersoniorum	Dictyosperma_album))	((Dypsis_decaryi	Podococcus_barteri)	Veitchia_spiralis))))	(((((Elaeis_oleifera	Elaeis_guineensis)	Bactris_major)	(Reinhardtia_simplex	(Reinhardtia_latisecta	Reinhardtia_paiewonskiana)))	Sclerosperma_profizianum)	Leopoldinia_pulchra))	(Chamaedorea_seifrizii	Attalea_speciosa))	(Iriartea_deltoidea	(Phoenix_dactylifera	(Serenoa_repens	Sabal_domingensis))))))	Kingia_australis);
(((Calamus_caryotoides	Nypa_fruticans)	(((Phoenix_dactylifera	((((((Geonoma_undata	Roystonea_regia)	Orania_palindan)	((((Leopoldinia_pulchra	Oenocarpus_minor)	Oenocarpus_bataua)	(Prestoea_acuminata	((Burretiokentia_grandiflora	Pelagodoxa_henryana)	Manicaria_saccifera)))	((Hydriastele_microspadix	(Dictyosperma_album	((Heterospathe_cagayanensis	Dypsis_decaryi)	Kentiopsis_piersoniorum)))	Veitchia_spiralis)))	Sclerosperma_profizianum)	(((Elaeis_oleifera	Elaeis_guineensis)	Bactris_major)	(Podococcus_barteri	(Reinhardtia_simplex	(Reinhardtia_latisecta	Reinhardtia_paiewonskiana)))))	(Chamaedorea_seifrizii	Attalea_speciosa)))	(Serenoa_repens	Sabal_domingensis))	(Pseudophoenix_vinifera	Iriartea_deltoidea)))	Kingia_australis);
(((Nypa_fruticans	(Pseudophoenix_vinifera	(((((((Roystonea_regia	Orania_palindan)	(((Elaeis_oleifera	Elaeis_guineensis)	Bactris_major)	(Pelagodoxa_henryana	((((Oenocarpus_minor	Oenocarpus_bataua)	Prestoea_acuminata)	Burretiokentia_grandiflora)	(Geonoma_undata	((Veitchia_spiralis	((Kentiopsis_piersoniorum	((Dypsis_decaryi	Hydriastele_microspadix)	Heterospathe_cagayanensis))	Dictyosperma_album))	(Leopoldinia_pulchra	Manicaria_saccifera)))))))	Sclerosperma_profizianum)	(Podococcus_barteri	(Reinhardtia_simplex	(Reinhardtia_latisecta	Reinhardtia_paiewonskiana))))	(Attalea_speciosa	Chamaedorea_seifrizii))	((Phoenix_dactylifera	Serenoa_repens)	Sabal_domingensis))	Iriartea_deltoidea)))	Calamus_caryotoides)	Kingia_australis);
(((Sclerosperma_profizianum	(((Roystonea_regia	Orania_palindan)	(Podococcus_barteri	((((((Phoenix_dactylifera	Serenoa_repens)	Sabal_domingensis)	Iriartea_deltoidea)	Pseudophoenix_vinifera)	(Attalea_speciosa	(Nypa_fruticans	Chamaedorea_seifrizii)))	((((Oenocarpus_minor	Oenocarpus_bataua)	Prestoea_acuminata)	((Geonoma_undata	Manicaria_saccifera)	Pelagodoxa_henryana))	(Burretiokentia_grandiflora	((((Heterospathe_cagayanensis	Veitchia_spiralis)	(Leopoldinia_pulchra	Dictyosperma_album))	Kentiopsis_piersoniorum)	(Dypsis_decaryi	Hydriastele_microspadix)))))))	((Bactris_major	(Elaeis_oleifera	Elaeis_guineensis))	(Reinhardtia_simplex	(Reinhardtia_latisecta	Reinhardtia_paiewonskiana)))))	Calamus_caryotoides)	Kingia_australis);
(((Nypa_fruticans	(Pseudophoenix_vinifera	(Iriartea_deltoidea	((Sabal_domingensis	(Serenoa_repens	Phoenix_dactylifera))	(((((Podococcus_barteri	((Veitchia_spiralis	Dictyosperma_album)	(((Dypsis_decaryi	Hydriastele_microspadix)	Heterospathe_cagayanensis)	Kentiopsis_piersoniorum)))	(((Prestoea_acuminata	(Leopoldinia_pulchra	Manicaria_saccifera))	(Burretiokentia_grandiflora	Pelagodoxa_henryana))	((Oenocarpus_bataua	Oenocarpus_minor)	Geonoma_undata)))	(Orania_palindan	((Sclerosperma_profizianum	Roystonea_regia)	((Bactris_major	(Elaeis_guineensis	Elaeis_oleifera))	(Reinhardtia_simplex	(Reinhardtia_latisecta	Reinhardtia_paiewonskiana))))))	Chamaedorea_seifrizii)	Attalea_speciosa)))))	Calamus_caryotoides)	Kingia_australis);
(((Bactris_major	(Elaeis_guineensis	Elaeis_oleifera))	((Reinhardtia_simplex	(Reinhardtia_latisecta	Reinhardtia_paiewonskiana))	(Sclerosperma_profizianum	((((Podococcus_barteri	(((Kentiopsis_piersoniorum	(Veitchia_spiralis	Dictyosperma_album))	(Dypsis_decaryi	Hydriastele_microspadix))	(((Geonoma_undata	(Leopoldinia_pulchra	Manicaria_saccifera))	Pelagodoxa_henryana)	(Prestoea_acuminata	(Oenocarpus_bataua	Oenocarpus_minor)))))	Heterospathe_cagayanensis)	(((Pseudophoenix_vinifera	Iriartea_deltoidea)	(Sabal_domingensis	(Serenoa_repens	Phoenix_dactylifera)))	((Chamaedorea_seifrizii	Attalea_speciosa)	((Calamus_caryotoides	Nypa_fruticans)	Burretiokentia_grandiflora))))	(Roystonea_regia	Orania_palindan)))))	Kingia_australis);
((Nypa_fruticans	(Chamaedorea_seifrizii	(Attalea_speciosa	((((Sclerosperma_profizianum	Geonoma_undata)	Roystonea_regia)	Orania_palindan)	((((Leopoldinia_pulchra	((Kentiopsis_piersoniorum	(Veitchia_spiralis	Dictyosperma_album))	(((Calamus_caryotoides	Dypsis_decaryi)	Heterospathe_cagayanensis)	Hydriastele_microspadix)))	(((Podococcus_barteri	(Prestoea_acuminata	(Oenocarpus_bataua	Oenocarpus_minor)))	(Burretiokentia_grandiflora	Pelagodoxa_henryana))	Manicaria_saccifera))	((Pseudophoenix_vinifera	Iriartea_deltoidea)	(Sabal_domingensis	(Serenoa_repens	Phoenix_dactylifera))))	((Bactris_major	(Elaeis_guineensis	Elaeis_oleifera))	(Reinhardtia_simplex	(Reinhardtia_latisecta	Reinhardtia_paiewonskiana))))))))	Kingia_australis);
(((((Calamus_caryotoides	Dypsis_decaryi)	Heterospathe_cagayanensis)	Veitchia_spiralis)	(((Hydriastele_microspadix	Dictyosperma_album)	(Kentiopsis_piersoniorum	Leopoldinia_pulchra))	((((Geonoma_undata	(Oenocarpus_bataua	Oenocarpus_minor))	(Prestoea_acuminata	Manicaria_saccifera))	(Burretiokentia_grandiflora	Pelagodoxa_henryana))	(((Orania_palindan	Roystonea_regia)	(Sclerosperma_profizianum	((Bactris_major	(Elaeis_guineensis	Elaeis_oleifera))	(Reinhardtia_simplex	(Reinhardtia_latisecta	Reinhardtia_paiewonskiana)))))	(((Pseudophoenix_vinifera	(Sabal_domingensis	(Iriartea_deltoidea	(Serenoa_repens	Phoenix_dactylifera))))	((Nypa_fruticans	Chamaedorea_seifrizii)	Attalea_speciosa))	Podococcus_barteri)))))	Kingia_australis);
((Pseudophoenix_vinifera	((Iriartea_deltoidea	Calamus_caryotoides)	(((((((Nypa_fruticans	Chamaedorea_seifrizii)	Attalea_speciosa)	(Bactris_major	(Elaeis_guineensis	Elaeis_oleifera)))	(((Geonoma_undata	(Oenocarpus_bataua	Oenocarpus_minor))	(Prestoea_acuminata	(Pelagodoxa_henryana	Manicaria_saccifera)))	((((Burretiokentia_grandiflora	Dypsis_decaryi)	(Hydriastele_microspadix	Heterospathe_cagayanensis))	(Kentiopsis_piersoniorum	(Veitchia_spiralis	Dictyosperma_album)))	Leopoldinia_pulchra)))	(((Reinhardtia_simplex	(Reinhardtia_latisecta	Reinhardtia_paiewonskiana))	Sclerosperma_profizianum)	(Orania_palindan	Roystonea_regia)))	Podococcus_barteri)	(Sabal_domingensis	(Serenoa_repens	Phoenix_dactylifera)))))	Kingia_australis);
((Calamus_caryotoides	(Dictyosperma_album	((Kentiopsis_piersoniorum	((Dypsis_decaryi	Veitchia_spiralis)	((Leopoldinia_pulchra	Manicaria_saccifera)	(Burretiokentia_grandiflora	(((((Oenocarpus_bataua	Oenocarpus_minor)	Prestoea_acuminata)	Pelagodoxa_henryana)	((((Reinhardtia_simplex	(Reinhardtia_latisecta	Reinhardtia_paiewonskiana))	((Iriartea_deltoidea	(Sabal_domingensis	(Serenoa_repens	Phoenix_dactylifera)))	(Pseudophoenix_vinifera	((Nypa_fruticans	Chamaedorea_seifrizii)	Attalea_speciosa))))	((Podococcus_barteri	(Roystonea_regia	(Elaeis_guineensis	Elaeis_oleifera)))	Bactris_major))	(Sclerosperma_profizianum	Orania_palindan)))	Geonoma_undata)))))	(Hydriastele_microspadix	Heterospathe_cagayanensis))))	Kingia_australis);
((Dictyosperma_album	(((Dypsis_decaryi	(Kentiopsis_piersoniorum	Leopoldinia_pulchra))	(((Manicaria_saccifera	Pelagodoxa_henryana)	(((Burretiokentia_grandiflora	((Orania_palindan	(((Reinhardtia_simplex	(Reinhardtia_latisecta	Reinhardtia_paiewonskiana))	(Bactris_major	(Elaeis_guineensis	Elaeis_oleifera)))	(Roystonea_regia	(Chamaedorea_seifrizii	Sclerosperma_profizianum))))	(Attalea_speciosa	((((Pseudophoenix_vinifera	Iriartea_deltoidea)	(Sabal_domingensis	(Serenoa_repens	Phoenix_dactylifera)))	Nypa_fruticans)	(Calamus_caryotoides	Podococcus_barteri)))))	Geonoma_undata)	((Oenocarpus_bataua	Oenocarpus_minor)	Prestoea_acuminata)))	(Hydriastele_microspadix	Heterospathe_cagayanensis)))	Veitchia_spiralis))	Kingia_australis);
(((Heterospathe_cagayanensis	(((Dictyosperma_album	Hydriastele_microspadix)	Kentiopsis_piersoniorum)	(((Manicaria_saccifera	Pelagodoxa_henryana)	(((Oenocarpus_bataua	Oenocarpus_minor)	Prestoea_acuminata)	Geonoma_undata))	(((Calamus_caryotoides	Podococcus_barteri)	Leopoldinia_pulchra)	(((((Reinhardtia_simplex	(Reinhardtia_latisecta	Reinhardtia_paiewonskiana))	(Bactris_major	(Elaeis_guineensis	Elaeis_oleifera)))	(Roystonea_regia	Sclerosperma_profizianum))	(Dypsis_decaryi	Orania_palindan))	((((Burretiokentia_grandiflora	(Iriartea_deltoidea	Pseudophoenix_vinifera))	(Sabal_domingensis	(Serenoa_repens	Phoenix_dactylifera)))	(Nypa_fruticans	Chamaedorea_seifrizii))	Attalea_speciosa))))))	Veitchia_spiralis)	Kingia_australis);
(((Dictyosperma_album	(((Dypsis_decaryi	(Manicaria_saccifera	((((Podococcus_barteri	((((((Reinhardtia_simplex	(Reinhardtia_latisecta	Reinhardtia_paiewonskiana))	(Bactris_major	(Elaeis_guineensis	Elaeis_oleifera)))	Sclerosperma_profizianum)	Burretiokentia_grandiflora)	(Orania_palindan	Roystonea_regia))	(((((Calamus_caryotoides	Pseudophoenix_vinifera)	(Sabal_domingensis	(Serenoa_repens	Phoenix_dactylifera)))	(Nypa_fruticans	Chamaedorea_seifrizii))	Iriartea_deltoidea)	Attalea_speciosa)))	Pelagodoxa_henryana)	((Oenocarpus_bataua	Oenocarpus_minor)	Prestoea_acuminata))	Geonoma_undata)))	(Leopoldinia_pulchra	(Heterospathe_cagayanensis	Hydriastele_microspadix)))	Kentiopsis_piersoniorum))	Veitchia_spiralis)	Kingia_australis);
(((Attalea_speciosa	((Elaeis_guineensis	Elaeis_oleifera)	Bactris_major))	(Roystonea_regia	((((((Veitchia_spiralis	(Oenocarpus_bataua	Oenocarpus_minor))	(Pelagodoxa_henryana	((Burretiokentia_grandiflora	((Dictyosperma_album	(Heterospathe_cagayanensis	(Dypsis_decaryi	Hydriastele_microspadix)))	(Kentiopsis_piersoniorum	(Leopoldinia_pulchra	Manicaria_saccifera))))	Prestoea_acuminata)))	(Orania_palindan	Geonoma_undata))	Podococcus_barteri)	(((Calamus_caryotoides	Nypa_fruticans)	Chamaedorea_seifrizii)	((Iriartea_deltoidea	Pseudophoenix_vinifera)	(Sabal_domingensis	(Serenoa_repens	Phoenix_dactylifera)))))	(Sclerosperma_profizianum	(Reinhardtia_simplex	(Reinhardtia_latisecta	Reinhardtia_paiewonskiana))))))	Kingia_australis);
(((Nypa_fruticans	((Geonoma_undata	Chamaedorea_seifrizii)	(Attalea_speciosa	((((((Podococcus_barteri	(Reinhardtia_simplex	(Reinhardtia_latisecta	Reinhardtia_paiewonskiana)))	Sclerosperma_profizianum)	((Pseudophoenix_vinifera	Iriartea_deltoidea)	(Phoenix_dactylifera	(Sabal_domingensis	Serenoa_repens))))	(((((Prestoea_acuminata	(Oenocarpus_bataua	Oenocarpus_minor))	((Leopoldinia_pulchra	Manicaria_saccifera)	Pelagodoxa_henryana))	(((Dictyosperma_album	Veitchia_spiralis)	((Dypsis_decaryi	Hydriastele_microspadix)	Kentiopsis_piersoniorum))	Heterospathe_cagayanensis))	Burretiokentia_grandiflora)	(Elaeis_guineensis	Elaeis_oleifera)))	Bactris_major)	(Orania_palindan	Roystonea_regia)))))	Calamus_caryotoides)	Kingia_australis);
((Nypa_fruticans	(((((((((Geonoma_undata	(Oenocarpus_bataua	Oenocarpus_minor))	((Prestoea_acuminata	(Leopoldinia_pulchra	Manicaria_saccifera))	Pelagodoxa_henryana))	(((Dictyosperma_album	Kentiopsis_piersoniorum)	(Dypsis_decaryi	Hydriastele_microspadix))	(Heterospathe_cagayanensis	Veitchia_spiralis)))	Orania_palindan)	((Burretiokentia_grandiflora	Roystonea_regia)	Sclerosperma_profizianum))	((Podococcus_barteri	(Reinhardtia_simplex	(Reinhardtia_latisecta	Reinhardtia_paiewonskiana)))	((Elaeis_guineensis	Elaeis_oleifera)	Bactris_major)))	Attalea_speciosa)	(Calamus_caryotoides	((Pseudophoenix_vinifera	Iriartea_deltoidea)	(Sabal_domingensis	(Serenoa_repens	Phoenix_dactylifera)))))	Chamaedorea_seifrizii))	Kingia_australis);
(((Calamus_caryotoides	Nypa_fruticans)	((((((((((Prestoea_acuminata	(Oenocarpus_bataua	Oenocarpus_minor))	((Burretiokentia_grandiflora	Pelagodoxa_henryana)	Manicaria_saccifera))	((Podococcus_barteri	Leopoldinia_pulchra)	((Kentiopsis_piersoniorum	(Veitchia_spiralis	Dictyosperma_album))	(Hydriastele_microspadix	Heterospathe_cagayanensis))))	Geonoma_undata)	(Dypsis_decaryi	Orania_palindan))	(((Elaeis_guineensis	Elaeis_oleifera)	Bactris_major)	(Reinhardtia_simplex	(Reinhardtia_latisecta	Reinhardtia_paiewonskiana))))	Attalea_speciosa)	(Roystonea_regia	Sclerosperma_profizianum))	((Pseudophoenix_vinifera	Iriartea_deltoidea)	(Sabal_domingensis	(Serenoa_repens	Phoenix_dactylifera))))	Chamaedorea_seifrizii))	Kingia_australis);
((Calamus_caryotoides	(((Iriartea_deltoidea	Pseudophoenix_vinifera)	((Attalea_speciosa	((((((Elaeis_guineensis	Elaeis_oleifera)	Bactris_major)	(Reinhardtia_simplex	(Reinhardtia_latisecta	Reinhardtia_paiewonskiana)))	(Sclerosperma_profizianum	(Chamaedorea_seifrizii	Roystonea_regia)))	Orania_palindan)	((((Leopoldinia_pulchra	(((Dypsis_decaryi	Hydriastele_microspadix)	Heterospathe_cagayanensis)	((Veitchia_spiralis	Dictyosperma_album)	Kentiopsis_piersoniorum)))	(((Prestoea_acuminata	(Oenocarpus_bataua	Oenocarpus_minor))	(Pelagodoxa_henryana	Manicaria_saccifera))	Burretiokentia_grandiflora))	Geonoma_undata)	Podococcus_barteri)))	(Phoenix_dactylifera	(Sabal_domingensis	Serenoa_repens))))	Nypa_fruticans))	Kingia_australis);
(((Dictyosperma_album	((Kentiopsis_piersoniorum	(Hydriastele_microspadix	Heterospathe_cagayanensis))	((Podococcus_barteri	Veitchia_spiralis)	(((Prestoea_acuminata	(Pelagodoxa_henryana	(Burretiokentia_grandiflora	(Manicaria_saccifera	Leopoldinia_pulchra))))	((Oenocarpus_bataua	Oenocarpus_minor)	Geonoma_undata))	(Orania_palindan	(((((Calamus_caryotoides	Pseudophoenix_vinifera)	(Iriartea_deltoidea	(Sabal_domingensis	(Serenoa_repens	Phoenix_dactylifera))))	Nypa_fruticans)	Attalea_speciosa)	(((((Elaeis_guineensis	Elaeis_oleifera)	Bactris_major)	(Reinhardtia_simplex	(Reinhardtia_latisecta	Reinhardtia_paiewonskiana)))	(Sclerosperma_profizianum	Chamaedorea_seifrizii))	Roystonea_regia)))))))	Dypsis_decaryi)	Kingia_australis);
((Calamus_caryotoides	(((Chamaedorea_seifrizii	(Sclerosperma_profizianum	((((((Hydriastele_microspadix	((((Dypsis_decaryi	Podococcus_barteri)	Veitchia_spiralis)	Heterospathe_cagayanensis)	(Kentiopsis_piersoniorum	Dictyosperma_album)))	(((Burretiokentia_grandiflora	Pelagodoxa_henryana)	(Prestoea_acuminata	(Oenocarpus_bataua	Oenocarpus_minor)))	(Geonoma_undata	(Manicaria_saccifera	Leopoldinia_pulchra))))	Orania_palindan)	Attalea_speciosa)	(((Elaeis_guineensis	Elaeis_oleifera)	Bactris_major)	(Reinhardtia_simplex	(Reinhardtia_latisecta	Reinhardtia_paiewonskiana))))	Roystonea_regia)))	((Pseudophoenix_vinifera	(Sabal_domingensis	(Serenoa_repens	Phoenix_dactylifera)))	Iriartea_deltoidea))	Nypa_fruticans))	Kingia_australis);
((Nypa_fruticans	(((((Sclerosperma_profizianum	((Roystonea_regia	Orania_palindan)	((((((Hydriastele_microspadix	(Kentiopsis_piersoniorum	((Dypsis_decaryi	Dictyosperma_album)	(Leopoldinia_pulchra	(Heterospathe_cagayanensis	Veitchia_spiralis)))))	(Pelagodoxa_henryana	Manicaria_saccifera))	(Prestoea_acuminata	(Oenocarpus_bataua	Oenocarpus_minor)))	Geonoma_undata)	Burretiokentia_grandiflora)	((Elaeis_guineensis	Elaeis_oleifera)	Bactris_major))))	(Podococcus_barteri	(Reinhardtia_simplex	(Reinhardtia_latisecta	Reinhardtia_paiewonskiana))))	((Sabal_domingensis	(Serenoa_repens	Phoenix_dactylifera))	(Iriartea_deltoidea	(Calamus_caryotoides	Pseudophoenix_vinifera))))	Attalea_speciosa)	Chamaedorea_seifrizii))	Kingia_australis);
(((((((((Dictyosperma_album	Veitchia_spiralis)	Kentiopsis_piersoniorum)	(Dypsis_decaryi	(Hydriastele_microspadix	Heterospathe_cagayanensis)))	(((Burretiokentia_grandiflora	Pelagodoxa_henryana)	(Prestoea_acuminata	(Oenocarpus_bataua	Oenocarpus_minor)))	(Geonoma_undata	(Leopoldinia_pulchra	Manicaria_saccifera))))	((Attalea_speciosa	(Chamaedorea_seifrizii	Nypa_fruticans))	((Calamus_caryotoides	Podococcus_barteri)	(Iriartea_deltoidea	(Pseudophoenix_vinifera	(Phoenix_dactylifera	(Sabal_domingensis	Serenoa_repens)))))))	((Orania_palindan	Sclerosperma_profizianum)	Roystonea_regia))	(Reinhardtia_simplex	(Reinhardtia_latisecta	Reinhardtia_paiewonskiana)))	((Elaeis_guineensis	Elaeis_oleifera)	Bactris_major))	Kingia_australis);
((Dictyosperma_album	((Heterospathe_cagayanensis	Veitchia_spiralis)	((Dypsis_decaryi	Kentiopsis_piersoniorum)	(Hydriastele_microspadix	((Leopoldinia_pulchra	Manicaria_saccifera)	((Pelagodoxa_henryana	(Burretiokentia_grandiflora	((((Geonoma_undata	Roystonea_regia)	Orania_palindan)	Sclerosperma_profizianum)	(Podococcus_barteri	(((Attalea_speciosa	(Chamaedorea_seifrizii	Nypa_fruticans))	((Sabal_domingensis	(Serenoa_repens	Phoenix_dactylifera))	((Calamus_caryotoides	Iriartea_deltoidea)	Pseudophoenix_vinifera)))	((Reinhardtia_simplex	(Reinhardtia_latisecta	Reinhardtia_paiewonskiana))	((Elaeis_guineensis	Elaeis_oleifera)	Bactris_major)))))))	(Prestoea_acuminata	(Oenocarpus_bataua	Oenocarpus_minor))))))))	Kingia_australis);
(((Dictyosperma_album	((((Dypsis_decaryi	Hydriastele_microspadix)	((((Leopoldinia_pulchra	Manicaria_saccifera)	((Pelagodoxa_henryana	(((Sclerosperma_profizianum	Roystonea_regia)	Orania_palindan)	(((Reinhardtia_simplex	(Reinhardtia_latisecta	Reinhardtia_paiewonskiana))	((Elaeis_guineensis	Elaeis_oleifera)	Bactris_major))	((Podococcus_barteri	((Calamus_caryotoides	Nypa_fruticans)	((Sabal_domingensis	(Serenoa_repens	Phoenix_dactylifera))	(Iriartea_deltoidea	Pseudophoenix_vinifera))))	(Chamaedorea_seifrizii	Attalea_speciosa)))))	(Prestoea_acuminata	(Oenocarpus_bataua	Oenocarpus_minor))))	Geonoma_undata)	Burretiokentia_grandiflora))	Heterospathe_cagayanensis)	Kentiopsis_piersoniorum))	Veitchia_spiralis)	Kingia_australis);
((Nypa_fruticans	((((((Sabal_domingensis	(Serenoa_repens	Phoenix_dactylifera))	(Pseudophoenix_vinifera	Iriartea_deltoidea))	((Podococcus_barteri	((Kentiopsis_piersoniorum	((Veitchia_spiralis	Dictyosperma_album)	(Leopoldinia_pulchra	(Dypsis_decaryi	(Heterospathe_cagayanensis	Hydriastele_microspadix)))))	(Geonoma_undata	(((Pelagodoxa_henryana	((Oenocarpus_minor	Oenocarpus_bataua)	Prestoea_acuminata))	Burretiokentia_grandiflora)	Manicaria_saccifera))))	((Orania_palindan	Roystonea_regia)	(Sclerosperma_profizianum	((Bactris_major	(Elaeis_oleifera	Elaeis_guineensis))	(Reinhardtia_simplex	(Reinhardtia_paiewonskiana	Reinhardtia_latisecta)))))))	Attalea_speciosa)	Chamaedorea_seifrizii)	Calamus_caryotoides))	Kingia_australis);
(((Elaeis_oleifera	Elaeis_guineensis)	((((((Roystonea_regia	Sclerosperma_profizianum)	(((Podococcus_barteri	((Calamus_caryotoides	Pseudophoenix_vinifera)	(Iriartea_deltoidea	(Sabal_domingensis	(Serenoa_repens	Phoenix_dactylifera)))))	Burretiokentia_grandiflora)	((((Leopoldinia_pulchra	(Heterospathe_cagayanensis	Hydriastele_microspadix))	Dypsis_decaryi)	(Kentiopsis_piersoniorum	(Veitchia_spiralis	Dictyosperma_album)))	(Geonoma_undata	((Pelagodoxa_henryana	((Oenocarpus_minor	Oenocarpus_bataua)	Prestoea_acuminata))	Manicaria_saccifera)))))	Orania_palindan)	(Reinhardtia_simplex	(Reinhardtia_paiewonskiana	Reinhardtia_latisecta)))	(Attalea_speciosa	(Chamaedorea_seifrizii	Nypa_fruticans)))	Bactris_major))	Kingia_australis);
(((Elaeis_oleifera	Elaeis_guineensis)	(((((Roystonea_regia	Sclerosperma_profizianum)	((Geonoma_undata	((((Burretiokentia_grandiflora	Pelagodoxa_henryana)	(Leopoldinia_pulchra	Manicaria_saccifera))	(((Dypsis_decaryi	Hydriastele_microspadix)	Dictyosperma_album)	(Kentiopsis_piersoniorum	(Heterospathe_cagayanensis	Veitchia_spiralis))))	((Oenocarpus_minor	Oenocarpus_bataua)	Prestoea_acuminata)))	(Orania_palindan	(Podococcus_barteri	((Sabal_domingensis	(Serenoa_repens	Phoenix_dactylifera))	(Pseudophoenix_vinifera	(Calamus_caryotoides	Iriartea_deltoidea)))))))	(Reinhardtia_simplex	(Reinhardtia_paiewonskiana	Reinhardtia_latisecta)))	(Attalea_speciosa	(Chamaedorea_seifrizii	Nypa_fruticans)))	Bactris_major))	Kingia_australis);
((Nypa_fruticans	((Attalea_speciosa	Chamaedorea_seifrizii)	(((Bactris_major	(Elaeis_oleifera	Elaeis_guineensis))	(Reinhardtia_simplex	(Reinhardtia_paiewonskiana	Reinhardtia_latisecta)))	((Roystonea_regia	Sclerosperma_profizianum)	(((((Geonoma_undata	(((Oenocarpus_minor	Oenocarpus_bataua)	Prestoea_acuminata)	Manicaria_saccifera))	Leopoldinia_pulchra)	((Hydriastele_microspadix	Heterospathe_cagayanensis)	((Veitchia_spiralis	Dictyosperma_album)	((Pelagodoxa_henryana	Kentiopsis_piersoniorum)	(Burretiokentia_grandiflora	Dypsis_decaryi)))))	Orania_palindan)	(Podococcus_barteri	((Phoenix_dactylifera	(Sabal_domingensis	Serenoa_repens))	((Calamus_caryotoides	Pseudophoenix_vinifera)	Iriartea_deltoidea))))))))	Kingia_australis);
((Nypa_fruticans	(((((((Phoenix_dactylifera	Serenoa_repens)	Sabal_domingensis)	Iriartea_deltoidea)	Pseudophoenix_vinifera)	(Attalea_speciosa	((((Bactris_major	(Elaeis_oleifera	Elaeis_guineensis))	(Reinhardtia_simplex	(Reinhardtia_paiewonskiana	Reinhardtia_latisecta)))	(Roystonea_regia	Sclerosperma_profizianum))	((Podococcus_barteri	Orania_palindan)	((((Oenocarpus_minor	Oenocarpus_bataua)	Prestoea_acuminata)	((Geonoma_undata	((Burretiokentia_grandiflora	Dypsis_decaryi)	Manicaria_saccifera))	(Leopoldinia_pulchra	(((Hydriastele_microspadix	Heterospathe_cagayanensis)	(Veitchia_spiralis	Dictyosperma_album))	Kentiopsis_piersoniorum))))	Pelagodoxa_henryana)))))	Chamaedorea_seifrizii)	Calamus_caryotoides))	Kingia_australis);
((Nypa_fruticans	((((((Phoenix_dactylifera	Serenoa_repens)	Sabal_domingensis)	(Iriartea_deltoidea	(Calamus_caryotoides	Pseudophoenix_vinifera)))	((Orania_palindan	(((Bactris_major	(Elaeis_oleifera	Elaeis_guineensis))	(Reinhardtia_simplex	(Reinhardtia_paiewonskiana	Reinhardtia_latisecta)))	(Roystonea_regia	Sclerosperma_profizianum)))	(Podococcus_barteri	(((((Oenocarpus_minor	Oenocarpus_bataua)	Prestoea_acuminata)	((Geonoma_undata	Manicaria_saccifera)	(Dypsis_decaryi	((Hydriastele_microspadix	Heterospathe_cagayanensis)	((Veitchia_spiralis	Dictyosperma_album)	(Leopoldinia_pulchra	Kentiopsis_piersoniorum))))))	Pelagodoxa_henryana)	Burretiokentia_grandiflora))))	Attalea_speciosa)	Chamaedorea_seifrizii))	Kingia_australis);
(((Bactris_major	(Elaeis_oleifera	Elaeis_guineensis))	((Reinhardtia_simplex	(Reinhardtia_paiewonskiana	Reinhardtia_latisecta))	(((Roystonea_regia	Sclerosperma_profizianum)	Orania_palindan)	((((((Veitchia_spiralis	Dictyosperma_album)	(Burretiokentia_grandiflora	((Dypsis_decaryi	Pelagodoxa_henryana)	Kentiopsis_piersoniorum)))	(((Oenocarpus_minor	Oenocarpus_bataua)	Prestoea_acuminata)	(Hydriastele_microspadix	(Leopoldinia_pulchra	Manicaria_saccifera))))	Heterospathe_cagayanensis)	Geonoma_undata)	((Attalea_speciosa	(Chamaedorea_seifrizii	Nypa_fruticans))	((Podococcus_barteri	Calamus_caryotoides)	(((Phoenix_dactylifera	Serenoa_repens)	Sabal_domingensis)	(Iriartea_deltoidea	Pseudophoenix_vinifera))))))))	Kingia_australis);
(((Bactris_major	(Elaeis_oleifera	Elaeis_guineensis))	((Reinhardtia_simplex	(Reinhardtia_paiewonskiana	Reinhardtia_latisecta))	(((Roystonea_regia	Orania_palindan)	((Podococcus_barteri	((((Burretiokentia_grandiflora	Pelagodoxa_henryana)	((Geonoma_undata	(Leopoldinia_pulchra	Manicaria_saccifera))	((Hydriastele_microspadix	Heterospathe_cagayanensis)	((Veitchia_spiralis	Dictyosperma_album)	(Dypsis_decaryi	Kentiopsis_piersoniorum)))))	Prestoea_acuminata)	(Oenocarpus_minor	Oenocarpus_bataua)))	(Attalea_speciosa	(((Phoenix_dactylifera	Serenoa_repens)	Sabal_domingensis)	(Iriartea_deltoidea	((Chamaedorea_seifrizii	(Calamus_caryotoides	Nypa_fruticans))	Pseudophoenix_vinifera))))))	Sclerosperma_profizianum)))	Kingia_australis);
((Attalea_speciosa	(Bactris_major	((Elaeis_oleifera	Elaeis_guineensis)	((Podococcus_barteri	(Reinhardtia_simplex	(Reinhardtia_paiewonskiana	Reinhardtia_latisecta)))	(((((Pseudophoenix_vinifera	((Calamus_caryotoides	(Phoenix_dactylifera	Serenoa_repens))	Sabal_domingensis))	Iriartea_deltoidea)	((Chamaedorea_seifrizii	Nypa_fruticans)	Burretiokentia_grandiflora))	(Roystonea_regia	Sclerosperma_profizianum))	(Orania_palindan	(((Kentiopsis_piersoniorum	(Hydriastele_microspadix	(Leopoldinia_pulchra	Dictyosperma_album)))	(Dypsis_decaryi	(Heterospathe_cagayanensis	Veitchia_spiralis)))	(((Geonoma_undata	(Oenocarpus_minor	Oenocarpus_bataua))	Pelagodoxa_henryana)	(Prestoea_acuminata	Manicaria_saccifera)))))))))	Kingia_australis);
((Calamus_caryotoides	(Nypa_fruticans	(((Burretiokentia_grandiflora	((Sclerosperma_profizianum	(((((Kentiopsis_piersoniorum	(Heterospathe_cagayanensis	Hydriastele_microspadix))	Dictyosperma_album)	((Geonoma_undata	(Oenocarpus_minor	Oenocarpus_bataua))	(Pelagodoxa_henryana	(Prestoea_acuminata	(Leopoldinia_pulchra	Manicaria_saccifera)))))	(Veitchia_spiralis	(Bactris_major	(Elaeis_oleifera	Elaeis_guineensis))))	((Podococcus_barteri	(Reinhardtia_simplex	(Reinhardtia_paiewonskiana	Reinhardtia_latisecta)))	(Roystonea_regia	(Dypsis_decaryi	Orania_palindan)))))	((Pseudophoenix_vinifera	((Phoenix_dactylifera	Serenoa_repens)	Sabal_domingensis))	Iriartea_deltoidea)))	Attalea_speciosa)	Chamaedorea_seifrizii)))	Kingia_australis);
(((((((((Roystonea_regia	Sclerosperma_profizianum)	(((Elaeis_oleifera	Elaeis_guineensis)	Bactris_major)	(Reinhardtia_simplex	(Reinhardtia_latisecta	Reinhardtia_paiewonskiana))))	((((((Oenocarpus_minor	Oenocarpus_bataua)	Geonoma_undata)	((Pelagodoxa_henryana	(Leopoldinia_pulchra	Manicaria_saccifera))	Prestoea_acuminata))	(Dypsis_decaryi	(((Heterospathe_cagayanensis	Hydriastele_microspadix)	Kentiopsis_piersoniorum)	(Dictyosperma_album	Veitchia_spiralis))))	Burretiokentia_grandiflora)	(Podococcus_barteri	Orania_palindan)))	Attalea_speciosa)	((Pseudophoenix_vinifera	Iriartea_deltoidea)	((Serenoa_repens	Phoenix_dactylifera)	Sabal_domingensis)))	Chamaedorea_seifrizii)	Nypa_fruticans)	Calamus_caryotoides)	Kingia_australis);
((((Elaeis_oleifera	Elaeis_guineensis)	Bactris_major)	((Reinhardtia_simplex	(Reinhardtia_latisecta	Reinhardtia_paiewonskiana))	(((((Dictyosperma_album	Veitchia_spiralis)	((((Dypsis_decaryi	(Heterospathe_cagayanensis	Hydriastele_microspadix))	(((Oenocarpus_minor	Oenocarpus_bataua)	Geonoma_undata)	(Pelagodoxa_henryana	((Leopoldinia_pulchra	Manicaria_saccifera)	Prestoea_acuminata))))	Kentiopsis_piersoniorum)	Burretiokentia_grandiflora))	(Roystonea_regia	Orania_palindan))	(Attalea_speciosa	(Podococcus_barteri	(((Serenoa_repens	Phoenix_dactylifera)	Sabal_domingensis)	((Iriartea_deltoidea	Pseudophoenix_vinifera)	(Nypa_fruticans	Calamus_caryotoides))))))	(Chamaedorea_seifrizii	Sclerosperma_profizianum))))	Kingia_australis);
((Dictyosperma_album	((Heterospathe_cagayanensis	Hydriastele_microspadix)	((Kentiopsis_piersoniorum	Dypsis_decaryi)	(Veitchia_spiralis	((Leopoldinia_pulchra	Manicaria_saccifera)	(((((Roystonea_regia	Sclerosperma_profizianum)	((Chamaedorea_seifrizii	((Nypa_fruticans	Calamus_caryotoides)	Attalea_speciosa))	((Pseudophoenix_vinifera	((Serenoa_repens	Phoenix_dactylifera)	Sabal_domingensis))	Iriartea_deltoidea)))	(((Elaeis_oleifera	Elaeis_guineensis)	Bactris_major)	(Reinhardtia_simplex	(Reinhardtia_latisecta	Reinhardtia_paiewonskiana))))	(Geonoma_undata	(Podococcus_barteri	Orania_palindan)))	((Prestoea_acuminata	(Oenocarpus_minor	Oenocarpus_bataua))	(Burretiokentia_grandiflora	Pelagodoxa_henryana))))))))	Kingia_australis);
((Dictyosperma_album	((((Hydriastele_microspadix	Heterospathe_cagayanensis)	(Kentiopsis_piersoniorum	Dypsis_decaryi))	(Geonoma_undata	((Leopoldinia_pulchra	Manicaria_saccifera)	((Burretiokentia_grandiflora	Pelagodoxa_henryana)	((Prestoea_acuminata	(Oenocarpus_minor	Oenocarpus_bataua))	((Podococcus_barteri	(((Chamaedorea_seifrizii	Nypa_fruticans)	Attalea_speciosa)	(((Calamus_caryotoides	(Serenoa_repens	Sabal_domingensis))	Phoenix_dactylifera)	(Iriartea_deltoidea	Pseudophoenix_vinifera))))	(Sclerosperma_profizianum	((((Elaeis_oleifera	Elaeis_guineensis)	Bactris_major)	(Reinhardtia_simplex	(Reinhardtia_latisecta	Reinhardtia_paiewonskiana)))	(Orania_palindan	Roystonea_regia)))))))))	Veitchia_spiralis))	Kingia_australis);
((Nypa_fruticans	((((((((Dypsis_decaryi	((Veitchia_spiralis	Dictyosperma_album)	(Kentiopsis_piersoniorum	Burretiokentia_grandiflora)))	(Hydriastele_microspadix	Heterospathe_cagayanensis))	((Geonoma_undata	(Leopoldinia_pulchra	Manicaria_saccifera))	((Prestoea_acuminata	(Oenocarpus_minor	Oenocarpus_bataua))	Pelagodoxa_henryana)))	((((Elaeis_oleifera	Elaeis_guineensis)	Bactris_major)	(Reinhardtia_simplex	(Reinhardtia_latisecta	Reinhardtia_paiewonskiana)))	(Orania_palindan	(Sclerosperma_profizianum	Roystonea_regia))))	Podococcus_barteri)	Attalea_speciosa)	((Calamus_caryotoides	Pseudophoenix_vinifera)	((Sabal_domingensis	(Phoenix_dactylifera	Serenoa_repens))	Iriartea_deltoidea)))	Chamaedorea_seifrizii))	Kingia_australis);
(((Veitchia_spiralis	Dictyosperma_album)	((Kentiopsis_piersoniorum	((Hydriastele_microspadix	Heterospathe_cagayanensis)	(Leopoldinia_pulchra	Dypsis_decaryi)))	(Burretiokentia_grandiflora	((Geonoma_undata	Manicaria_saccifera)	((Prestoea_acuminata	Pelagodoxa_henryana)	((Oenocarpus_minor	Oenocarpus_bataua)	(((((Elaeis_oleifera	Elaeis_guineensis)	Bactris_major)	(Reinhardtia_simplex	(Reinhardtia_latisecta	Reinhardtia_paiewonskiana)))	(Orania_palindan	(Sclerosperma_profizianum	Roystonea_regia)))	(Podococcus_barteri	(Attalea_speciosa	(((Calamus_caryotoides	Nypa_fruticans)	((Sabal_domingensis	(Phoenix_dactylifera	Serenoa_repens))	(Iriartea_deltoidea	Pseudophoenix_vinifera)))	Chamaedorea_seifrizii))))))))))	Kingia_australis);
((Nypa_fruticans	(((((((Elaeis_oleifera	Elaeis_guineensis)	(((Orania_palindan	(Roystonea_regia	Bactris_major))	Geonoma_undata)	((((Pelagodoxa_henryana	((Leopoldinia_pulchra	Manicaria_saccifera)	Prestoea_acuminata))	((Podococcus_barteri	Veitchia_spiralis)	(Oenocarpus_minor	Oenocarpus_bataua)))	((Dictyosperma_album	(Hydriastele_microspadix	Heterospathe_cagayanensis))	Kentiopsis_piersoniorum))	Dypsis_decaryi)))	Sclerosperma_profizianum)	(Burretiokentia_grandiflora	(Reinhardtia_simplex	(Reinhardtia_latisecta	Reinhardtia_paiewonskiana))))	Attalea_speciosa)	((Sabal_domingensis	(Phoenix_dactylifera	Serenoa_repens))	(Iriartea_deltoidea	(Calamus_caryotoides	Pseudophoenix_vinifera))))	Chamaedorea_seifrizii))	Kingia_australis);
(((Bactris_major	(Elaeis_oleifera	Elaeis_guineensis))	(Roystonea_regia	(Orania_palindan	((((Podococcus_barteri	(Sclerosperma_profizianum	((Reinhardtia_simplex	(Reinhardtia_latisecta	Reinhardtia_paiewonskiana))	((Chamaedorea_seifrizii	Attalea_speciosa)	((Sabal_domingensis	(Phoenix_dactylifera	Serenoa_repens))	(Iriartea_deltoidea	(Nypa_fruticans	(Calamus_caryotoides	Pseudophoenix_vinifera))))))))	(((Geonoma_undata	(Leopoldinia_pulchra	Manicaria_saccifera))	((Oenocarpus_minor	Oenocarpus_bataua)	Prestoea_acuminata))	Pelagodoxa_henryana))	((Hydriastele_microspadix	Heterospathe_cagayanensis)	(((Veitchia_spiralis	Dypsis_decaryi)	Dictyosperma_album)	Kentiopsis_piersoniorum)))	Burretiokentia_grandiflora))))	Kingia_australis);
((Elaeis_oleifera	(Elaeis_guineensis	((Roystonea_regia	((Reinhardtia_simplex	(Reinhardtia_latisecta	Reinhardtia_paiewonskiana))	((Podococcus_barteri	((Sabal_domingensis	(Iriartea_deltoidea	(Phoenix_dactylifera	Serenoa_repens)))	(Pseudophoenix_vinifera	(Chamaedorea_seifrizii	(Attalea_speciosa	(Calamus_caryotoides	Nypa_fruticans))))))	((((Geonoma_undata	(Leopoldinia_pulchra	Manicaria_saccifera))	(((Oenocarpus_minor	Oenocarpus_bataua)	Prestoea_acuminata)	Pelagodoxa_henryana))	((Heterospathe_cagayanensis	Veitchia_spiralis)	((Dictyosperma_album	(Dypsis_decaryi	Hydriastele_microspadix))	Kentiopsis_piersoniorum)))	(Sclerosperma_profizianum	(Burretiokentia_grandiflora	Orania_palindan))))))	Bactris_major)))	Kingia_australis);
((Nypa_fruticans	(Calamus_caryotoides	(Chamaedorea_seifrizii	(((((Orania_palindan	(((Dictyosperma_album	(((Geonoma_undata	(Leopoldinia_pulchra	Manicaria_saccifera))	(((Oenocarpus_minor	Oenocarpus_bataua)	Prestoea_acuminata)	Pelagodoxa_henryana))	(Hydriastele_microspadix	(Dypsis_decaryi	Kentiopsis_piersoniorum))))	Heterospathe_cagayanensis)	Veitchia_spiralis))	((Roystonea_regia	Sclerosperma_profizianum)	(((Elaeis_oleifera	Elaeis_guineensis)	Bactris_major)	(Reinhardtia_simplex	(Reinhardtia_latisecta	Reinhardtia_paiewonskiana)))))	Burretiokentia_grandiflora)	(((Podococcus_barteri	Sabal_domingensis)	(Iriartea_deltoidea	(Phoenix_dactylifera	Serenoa_repens)))	Pseudophoenix_vinifera))	Attalea_speciosa))))	Kingia_australis);
((Sabal_domingensis	((Phoenix_dactylifera	Serenoa_repens)	(Nypa_fruticans	((((Orania_palindan	(((Kentiopsis_piersoniorum	(Dictyosperma_album	(Leopoldinia_pulchra	((Heterospathe_cagayanensis	Hydriastele_microspadix)	Dypsis_decaryi))))	((Veitchia_spiralis	(Oenocarpus_minor	Oenocarpus_bataua))	(Burretiokentia_grandiflora	((Manicaria_saccifera	Prestoea_acuminata)	Pelagodoxa_henryana))))	(Geonoma_undata	(((Elaeis_guineensis	Elaeis_oleifera)	Bactris_major)	((Roystonea_regia	(Sclerosperma_profizianum	Chamaedorea_seifrizii))	(Podococcus_barteri	(Reinhardtia_simplex	(Reinhardtia_latisecta	Reinhardtia_paiewonskiana))))))))	Attalea_speciosa)	(Calamus_caryotoides	Pseudophoenix_vinifera))	Iriartea_deltoidea))))	Kingia_australis);
((Calamus_caryotoides	((Sabal_domingensis	(Phoenix_dactylifera	Serenoa_repens))	(Pseudophoenix_vinifera	(Iriartea_deltoidea	(((Attalea_speciosa	Chamaedorea_seifrizii)	Nypa_fruticans)	(((Podococcus_barteri	((Prestoea_acuminata	(Oenocarpus_minor	Oenocarpus_bataua))	(Pelagodoxa_henryana	((Geonoma_undata	Manicaria_saccifera)	(Dypsis_decaryi	(((Leopoldinia_pulchra	Kentiopsis_piersoniorum)	Dictyosperma_album)	(Heterospathe_cagayanensis	Hydriastele_microspadix)))))))	((Orania_palindan	((Veitchia_spiralis	Roystonea_regia)	(((Elaeis_guineensis	Elaeis_oleifera)	Bactris_major)	(Reinhardtia_simplex	(Reinhardtia_latisecta	Reinhardtia_paiewonskiana)))))	Sclerosperma_profizianum))	Burretiokentia_grandiflora))))))	Kingia_australis);
((((Elaeis_guineensis	Elaeis_oleifera)	Bactris_major)	((Reinhardtia_simplex	(Reinhardtia_latisecta	Reinhardtia_paiewonskiana))	((Roystonea_regia	Sclerosperma_profizianum)	(((((Calamus_caryotoides	Nypa_fruticans)	((Sabal_domingensis	(Phoenix_dactylifera	Serenoa_repens))	(Iriartea_deltoidea	Pseudophoenix_vinifera)))	(Leopoldinia_pulchra	(Attalea_speciosa	Chamaedorea_seifrizii)))	(((((((Heterospathe_cagayanensis	Hydriastele_microspadix)	Kentiopsis_piersoniorum)	Dictyosperma_album)	(Veitchia_spiralis	Podococcus_barteri))	Burretiokentia_grandiflora)	Dypsis_decaryi)	(((Oenocarpus_minor	Oenocarpus_bataua)	Geonoma_undata)	(Pelagodoxa_henryana	(Prestoea_acuminata	Manicaria_saccifera)))))	Orania_palindan))))	Kingia_australis);
((Calamus_caryotoides	(Nypa_fruticans	((Attalea_speciosa	(((Sabal_domingensis	(Phoenix_dactylifera	Serenoa_repens))	(Iriartea_deltoidea	Pseudophoenix_vinifera))	((((Kentiopsis_piersoniorum	((Dictyosperma_album	Leopoldinia_pulchra)	((Heterospathe_cagayanensis	Hydriastele_microspadix)	Dypsis_decaryi)))	(Veitchia_spiralis	Podococcus_barteri))	(((Prestoea_acuminata	(Oenocarpus_minor	Oenocarpus_bataua))	Geonoma_undata)	(Burretiokentia_grandiflora	(Pelagodoxa_henryana	Manicaria_saccifera))))	(Orania_palindan	((Sclerosperma_profizianum	(Reinhardtia_simplex	(Reinhardtia_latisecta	Reinhardtia_paiewonskiana)))	(Roystonea_regia	((Elaeis_guineensis	Elaeis_oleifera)	Bactris_major)))))))	Chamaedorea_seifrizii)))	Kingia_australis);
((Calamus_caryotoides	((Sabal_domingensis	(Phoenix_dactylifera	Serenoa_repens))	((Pseudophoenix_vinifera	(Iriartea_deltoidea	(Chamaedorea_seifrizii	Nypa_fruticans)))	(((Sclerosperma_profizianum	(Reinhardtia_simplex	(Reinhardtia_latisecta	Reinhardtia_paiewonskiana)))	(Roystonea_regia	(((Podococcus_barteri	Orania_palindan)	((Veitchia_spiralis	(Kentiopsis_piersoniorum	((Dypsis_decaryi	(Heterospathe_cagayanensis	Hydriastele_microspadix))	Dictyosperma_album)))	(((Prestoea_acuminata	(Oenocarpus_minor	Oenocarpus_bataua))	((Leopoldinia_pulchra	Manicaria_saccifera)	Geonoma_undata))	(Burretiokentia_grandiflora	Pelagodoxa_henryana))))	((Elaeis_guineensis	Elaeis_oleifera)	Bactris_major))))	Attalea_speciosa))))	Kingia_australis);
((Nypa_fruticans	(((Sabal_domingensis	(Phoenix_dactylifera	Serenoa_repens))	((Pseudophoenix_vinifera	(Calamus_caryotoides	Iriartea_deltoidea))	((Podococcus_barteri	((((((Dictyosperma_album	Veitchia_spiralis)	Kentiopsis_piersoniorum)	((Heterospathe_cagayanensis	Hydriastele_microspadix)	Dypsis_decaryi))	Leopoldinia_pulchra)	(((Oenocarpus_minor	Oenocarpus_bataua)	Geonoma_undata)	(((Prestoea_acuminata	Manicaria_saccifera)	Pelagodoxa_henryana)	Burretiokentia_grandiflora)))	((Sclerosperma_profizianum	(Roystonea_regia	((Reinhardtia_simplex	(Reinhardtia_latisecta	Reinhardtia_paiewonskiana))	((Elaeis_guineensis	Elaeis_oleifera)	Bactris_major))))	Orania_palindan)))	Attalea_speciosa)))	Chamaedorea_seifrizii))	Kingia_australis);
(((((((Sabal_domingensis	(Phoenix_dactylifera	Serenoa_repens))	(Pseudophoenix_vinifera	Iriartea_deltoidea))	((Podococcus_barteri	(((Kentiopsis_piersoniorum	(((Heterospathe_cagayanensis	Hydriastele_microspadix)	(Dypsis_decaryi	Leopoldinia_pulchra))	(Dictyosperma_album	Veitchia_spiralis)))	(((Oenocarpus_minor	Oenocarpus_bataua)	Geonoma_undata)	((Prestoea_acuminata	Manicaria_saccifera)	(Burretiokentia_grandiflora	Pelagodoxa_henryana))))	((((Reinhardtia_simplex	(Reinhardtia_latisecta	Reinhardtia_paiewonskiana))	((Elaeis_guineensis	Elaeis_oleifera)	Bactris_major))	(Sclerosperma_profizianum	Roystonea_regia))	Orania_palindan)))	Attalea_speciosa))	Chamaedorea_seifrizii)	Nypa_fruticans)	Calamus_caryotoides)	Kingia_australis);
(((((((Phoenix_dactylifera	(Serenoa_repens	Sabal_domingensis))	((Calamus_caryotoides	Pseudophoenix_vinifera)	Iriartea_deltoidea))	((((((Kentiopsis_piersoniorum	(Heterospathe_cagayanensis	Veitchia_spiralis))	((Dypsis_decaryi	Leopoldinia_pulchra)	Dictyosperma_album))	Hydriastele_microspadix)	((((Oenocarpus_minor	Oenocarpus_bataua)	Prestoea_acuminata)	(Pelagodoxa_henryana	Manicaria_saccifera))	Burretiokentia_grandiflora))	((Sclerosperma_profizianum	(Geonoma_undata	Roystonea_regia))	Orania_palindan))	((Podococcus_barteri	(Reinhardtia_simplex	(Reinhardtia_latisecta	Reinhardtia_paiewonskiana)))	((Elaeis_guineensis	Elaeis_oleifera)	Bactris_major))))	Attalea_speciosa)	Chamaedorea_seifrizii)	Nypa_fruticans)	Kingia_australis);
((((((((Pseudophoenix_vinifera	Iriartea_deltoidea)	(Sabal_domingensis	(Serenoa_repens	Phoenix_dactylifera)))	Calamus_caryotoides)	(((Sclerosperma_profizianum	(Geonoma_undata	Roystonea_regia))	(Orania_palindan	((Reinhardtia_simplex	(Reinhardtia_latisecta	Reinhardtia_paiewonskiana))	((Elaeis_guineensis	Elaeis_oleifera)	Bactris_major))))	((Podococcus_barteri	(((Dypsis_decaryi	(Hydriastele_microspadix	Heterospathe_cagayanensis))	Leopoldinia_pulchra)	((Veitchia_spiralis	Dictyosperma_album)	(Burretiokentia_grandiflora	Kentiopsis_piersoniorum))))	(((Oenocarpus_minor	Oenocarpus_bataua)	Prestoea_acuminata)	(Pelagodoxa_henryana	Manicaria_saccifera)))))	Attalea_speciosa)	Chamaedorea_seifrizii)	Nypa_fruticans)	Kingia_australis);
(((Dictyosperma_album	(Kentiopsis_piersoniorum	((Dypsis_decaryi	(Heterospathe_cagayanensis	Veitchia_spiralis))	(((((Oenocarpus_minor	Oenocarpus_bataua)	Prestoea_acuminata)	((Burretiokentia_grandiflora	Pelagodoxa_henryana)	Manicaria_saccifera))	((Sclerosperma_profizianum	(((Podococcus_barteri	Roystonea_regia)	Orania_palindan)	((Attalea_speciosa	(((Nypa_fruticans	Calamus_caryotoides)	Chamaedorea_seifrizii)	((Pseudophoenix_vinifera	Iriartea_deltoidea)	(Sabal_domingensis	(Serenoa_repens	Phoenix_dactylifera)))))	((Reinhardtia_simplex	(Reinhardtia_latisecta	Reinhardtia_paiewonskiana))	((Elaeis_guineensis	Elaeis_oleifera)	Bactris_major)))))	Geonoma_undata))	Hydriastele_microspadix))))	Leopoldinia_pulchra)	Kingia_australis);
(((Roystonea_regia	Orania_palindan)	(((((Elaeis_guineensis	Elaeis_oleifera)	Bactris_major)	(Reinhardtia_simplex	(Reinhardtia_paiewonskiana	Reinhardtia_latisecta)))	((((Pseudophoenix_vinifera	(Calamus_caryotoides	Nypa_fruticans))	((Phoenix_dactylifera	(Serenoa_repens	Sabal_domingensis))	Iriartea_deltoidea))	(((Pelagodoxa_henryana	Burretiokentia_grandiflora)	(((Oenocarpus_minor	Oenocarpus_bataua)	Prestoea_acuminata)	((Leopoldinia_pulchra	Manicaria_saccifera)	Geonoma_undata)))	(((Hydriastele_microspadix	Heterospathe_cagayanensis)	Dypsis_decaryi)	(Kentiopsis_piersoniorum	(Veitchia_spiralis	Dictyosperma_album)))))	(Attalea_speciosa	Podococcus_barteri)))	(Chamaedorea_seifrizii	Sclerosperma_profizianum)))	Kingia_australis);
((((Elaeis_guineensis	Elaeis_oleifera)	Bactris_major)	((Reinhardtia_simplex	(Reinhardtia_paiewonskiana	Reinhardtia_latisecta))	(((((((Oenocarpus_minor	Oenocarpus_bataua)	Prestoea_acuminata)	(Pelagodoxa_henryana	Manicaria_saccifera))	(((Hydriastele_microspadix	Heterospathe_cagayanensis)	(Kentiopsis_piersoniorum	Dictyosperma_album))	(Podococcus_barteri	Veitchia_spiralis)))	((Burretiokentia_grandiflora	(Roystonea_regia	Leopoldinia_pulchra))	(Attalea_speciosa	((Calamus_caryotoides	(Chamaedorea_seifrizii	Nypa_fruticans))	((Iriartea_deltoidea	Pseudophoenix_vinifera)	((Phoenix_dactylifera	Serenoa_repens)	Sabal_domingensis))))))	(Orania_palindan	Dypsis_decaryi))	(Geonoma_undata	Sclerosperma_profizianum))))	Kingia_australis);
((Dictyosperma_album	(Veitchia_spiralis	((((((((Calamus_caryotoides	Attalea_speciosa)	(((Phoenix_dactylifera	Serenoa_repens)	Sabal_domingensis)	(((Chamaedorea_seifrizii	Nypa_fruticans)	Iriartea_deltoidea)	Pseudophoenix_vinifera)))	(Orania_palindan	((Roystonea_regia	(Geonoma_undata	Sclerosperma_profizianum))	(((Elaeis_guineensis	Elaeis_oleifera)	Bactris_major)	(Podococcus_barteri	(Reinhardtia_simplex	(Reinhardtia_paiewonskiana	Reinhardtia_latisecta)))))))	(((Oenocarpus_minor	Oenocarpus_bataua)	Prestoea_acuminata)	(Burretiokentia_grandiflora	Pelagodoxa_henryana)))	(Leopoldinia_pulchra	Manicaria_saccifera))	Heterospathe_cagayanensis)	(Dypsis_decaryi	Hydriastele_microspadix))	Kentiopsis_piersoniorum)))	Kingia_australis);
(((Veitchia_spiralis	Heterospathe_cagayanensis)	(((((Hydriastele_microspadix	Dictyosperma_album)	Kentiopsis_piersoniorum)	((((Phoenix_dactylifera	(((Iriartea_deltoidea	(Chamaedorea_seifrizii	Nypa_fruticans))	Pseudophoenix_vinifera)	(Calamus_caryotoides	(Serenoa_repens	Sabal_domingensis))))	(((Geonoma_undata	Sclerosperma_profizianum)	(((Elaeis_guineensis	Elaeis_oleifera)	Bactris_major)	(Reinhardtia_simplex	(Reinhardtia_paiewonskiana	Reinhardtia_latisecta))))	(Podococcus_barteri	((Roystonea_regia	Orania_palindan)	Attalea_speciosa))))	((Oenocarpus_minor	Oenocarpus_bataua)	((Pelagodoxa_henryana	Manicaria_saccifera)	Prestoea_acuminata)))	Burretiokentia_grandiflora))	Leopoldinia_pulchra)	Dypsis_decaryi))	Kingia_australis);
((((((((Dypsis_decaryi	Hydriastele_microspadix)	Heterospathe_cagayanensis)	Kentiopsis_piersoniorum)	(((((Burretiokentia_grandiflora	((Pseudophoenix_vinifera	(((Elaeis_guineensis	Elaeis_oleifera)	Bactris_major)	(Reinhardtia_simplex	(Reinhardtia_paiewonskiana	Reinhardtia_latisecta))))	Sclerosperma_profizianum))	(Roystonea_regia	Orania_palindan))	(((Sabal_domingensis	(Serenoa_repens	Phoenix_dactylifera))	Iriartea_deltoidea)	(Attalea_speciosa	(Chamaedorea_seifrizii	Nypa_fruticans))))	(((Pelagodoxa_henryana	((Oenocarpus_minor	Oenocarpus_bataua)	Geonoma_undata))	Podococcus_barteri)	Prestoea_acuminata))	(Leopoldinia_pulchra	Manicaria_saccifera)))	Veitchia_spiralis)	Dictyosperma_album)	Calamus_caryotoides)	Kingia_australis);
(((Sabal_domingensis	(Serenoa_repens	Phoenix_dactylifera))	(Iriartea_deltoidea	(((Chamaedorea_seifrizii	(Leopoldinia_pulchra	Nypa_fruticans))	(Attalea_speciosa	((((Elaeis_guineensis	Elaeis_oleifera)	Bactris_major)	(Reinhardtia_simplex	(Reinhardtia_paiewonskiana	Reinhardtia_latisecta)))	(((((Dypsis_decaryi	((Pelagodoxa_henryana	Kentiopsis_piersoniorum)	((Burretiokentia_grandiflora	Dictyosperma_album)	Veitchia_spiralis)))	((Prestoea_acuminata	Manicaria_saccifera)	Hydriastele_microspadix))	(Heterospathe_cagayanensis	(Oenocarpus_minor	Oenocarpus_bataua)))	(Roystonea_regia	(Geonoma_undata	Sclerosperma_profizianum)))	(Podococcus_barteri	Orania_palindan)))))	(Calamus_caryotoides	Pseudophoenix_vinifera))))	Kingia_australis);
((Nypa_fruticans	(((Attalea_speciosa	(((((((Prestoea_acuminata	Manicaria_saccifera)	Pelagodoxa_henryana)	Burretiokentia_grandiflora)	(Geonoma_undata	(Oenocarpus_minor	Oenocarpus_bataua)))	((Heterospathe_cagayanensis	(Hydriastele_microspadix	Dypsis_decaryi))	((Dictyosperma_album	Veitchia_spiralis)	(Leopoldinia_pulchra	Kentiopsis_piersoniorum))))	Podococcus_barteri)	(((((Elaeis_guineensis	Elaeis_oleifera)	Bactris_major)	(Reinhardtia_simplex	(Reinhardtia_paiewonskiana	Reinhardtia_latisecta)))	(Sclerosperma_profizianum	Roystonea_regia))	Orania_palindan)))	((Calamus_caryotoides	Pseudophoenix_vinifera)	((Sabal_domingensis	(Serenoa_repens	Phoenix_dactylifera))	Iriartea_deltoidea)))	Chamaedorea_seifrizii))	Kingia_australis);
((Nypa_fruticans	((((Reinhardtia_simplex	(Reinhardtia_paiewonskiana	Reinhardtia_latisecta))	(Attalea_speciosa	((((Elaeis_guineensis	Elaeis_oleifera)	(((Manicaria_saccifera	Geonoma_undata)	((Prestoea_acuminata	(Oenocarpus_minor	Oenocarpus_bataua))	Pelagodoxa_henryana))	(Burretiokentia_grandiflora	(((Dypsis_decaryi	(Heterospathe_cagayanensis	Veitchia_spiralis))	Leopoldinia_pulchra)	(Kentiopsis_piersoniorum	(Hydriastele_microspadix	Dictyosperma_album))))))	((Bactris_major	Roystonea_regia)	Orania_palindan))	Sclerosperma_profizianum)))	(Podococcus_barteri	((Sabal_domingensis	(Serenoa_repens	Phoenix_dactylifera))	(Iriartea_deltoidea	(Calamus_caryotoides	Pseudophoenix_vinifera)))))	Chamaedorea_seifrizii))	Kingia_australis);
((((((Attalea_speciosa	(((((Hydriastele_microspadix	Heterospathe_cagayanensis)	(Kentiopsis_piersoniorum	Dictyosperma_album))	(Veitchia_spiralis	(Podococcus_barteri	Dypsis_decaryi)))	((Pelagodoxa_henryana	(Leopoldinia_pulchra	Manicaria_saccifera))	(Prestoea_acuminata	(Oenocarpus_minor	Oenocarpus_bataua))))	(Burretiokentia_grandiflora	((Bactris_major	(Roystonea_regia	Orania_palindan))	((Geonoma_undata	Sclerosperma_profizianum)	((Elaeis_guineensis	Elaeis_oleifera)	(Reinhardtia_simplex	(Reinhardtia_paiewonskiana	Reinhardtia_latisecta))))))))	((Sabal_domingensis	(Serenoa_repens	Phoenix_dactylifera))	(Iriartea_deltoidea	Pseudophoenix_vinifera)))	Chamaedorea_seifrizii)	Nypa_fruticans)	Calamus_caryotoides)	Kingia_australis);
(((Elaeis_guineensis	Elaeis_oleifera)	(((Reinhardtia_simplex	(Reinhardtia_paiewonskiana	Reinhardtia_latisecta))	((Orania_palindan	(((Podococcus_barteri	((Dypsis_decaryi	(Hydriastele_microspadix	Heterospathe_cagayanensis))	((Dictyosperma_album	Veitchia_spiralis)	(Burretiokentia_grandiflora	Kentiopsis_piersoniorum))))	(Geonoma_undata	((Pelagodoxa_henryana	(Leopoldinia_pulchra	Manicaria_saccifera))	(Prestoea_acuminata	(Oenocarpus_minor	Oenocarpus_bataua)))))	((((Sabal_domingensis	(Serenoa_repens	Phoenix_dactylifera))	(Iriartea_deltoidea	(Calamus_caryotoides	Pseudophoenix_vinifera)))	(Chamaedorea_seifrizii	Nypa_fruticans))	Attalea_speciosa)))	(Roystonea_regia	Sclerosperma_profizianum)))	Bactris_major))	Kingia_australis);
((((Pseudophoenix_vinifera	((Attalea_speciosa	((((Burretiokentia_grandiflora	((Leopoldinia_pulchra	(Dypsis_decaryi	(Hydriastele_microspadix	Heterospathe_cagayanensis)))	(Kentiopsis_piersoniorum	(Veitchia_spiralis	Dictyosperma_album))))	((Prestoea_acuminata	(Geonoma_undata	(Oenocarpus_minor	Oenocarpus_bataua)))	(Pelagodoxa_henryana	Manicaria_saccifera)))	Podococcus_barteri)	(((Bactris_major	(Elaeis_oleifera	Elaeis_guineensis))	((Chamaedorea_seifrizii	Sclerosperma_profizianum)	((Reinhardtia_latisecta	Reinhardtia_paiewonskiana)	Reinhardtia_simplex)))	(Roystonea_regia	Orania_palindan))))	(Iriartea_deltoidea	(Sabal_domingensis	(Serenoa_repens	Phoenix_dactylifera)))))	Nypa_fruticans)	Calamus_caryotoides)	Kingia_australis);
(((((Pseudophoenix_vinifera	((((Sclerosperma_profizianum	(Podococcus_barteri	((Reinhardtia_latisecta	Reinhardtia_paiewonskiana)	Reinhardtia_simplex)))	((Orania_palindan	(((Leopoldinia_pulchra	(Dypsis_decaryi	(Hydriastele_microspadix	Heterospathe_cagayanensis)))	(Kentiopsis_piersoniorum	(Veitchia_spiralis	Dictyosperma_album)))	((Geonoma_undata	(Prestoea_acuminata	(Oenocarpus_minor	Oenocarpus_bataua)))	((Pelagodoxa_henryana	Manicaria_saccifera)	Burretiokentia_grandiflora))))	(Roystonea_regia	(Bactris_major	(Elaeis_oleifera	Elaeis_guineensis)))))	(Attalea_speciosa	Iriartea_deltoidea))	(Sabal_domingensis	(Serenoa_repens	Phoenix_dactylifera))))	Chamaedorea_seifrizii)	Nypa_fruticans)	Calamus_caryotoides)	Kingia_australis);
(((((((Iriartea_deltoidea	Pseudophoenix_vinifera)	((((((((Reinhardtia_latisecta	Reinhardtia_paiewonskiana)	Reinhardtia_simplex)	(Bactris_major	(Elaeis_oleifera	Elaeis_guineensis)))	(Roystonea_regia	((((Hydriastele_microspadix	Heterospathe_cagayanensis)	((Veitchia_spiralis	Kentiopsis_piersoniorum)	Dictyosperma_album))	Dypsis_decaryi)	(((Burretiokentia_grandiflora	Pelagodoxa_henryana)	(Prestoea_acuminata	(Oenocarpus_minor	Oenocarpus_bataua)))	(Geonoma_undata	(Leopoldinia_pulchra	Manicaria_saccifera))))))	Orania_palindan)	Sclerosperma_profizianum)	Podococcus_barteri)	(Phoenix_dactylifera	(Sabal_domingensis	Serenoa_repens))))	Attalea_speciosa)	Chamaedorea_seifrizii)	Nypa_fruticans)	Calamus_caryotoides)	Kingia_australis);
((((((Iriartea_deltoidea	((Attalea_speciosa	(((Podococcus_barteri	((Dictyosperma_album	(Hydriastele_microspadix	Heterospathe_cagayanensis))	(Kentiopsis_piersoniorum	Dypsis_decaryi)))	((Prestoea_acuminata	(Oenocarpus_minor	Oenocarpus_bataua))	((Burretiokentia_grandiflora	Pelagodoxa_henryana)	(Leopoldinia_pulchra	Manicaria_saccifera))))	((Sclerosperma_profizianum	(((Reinhardtia_latisecta	Reinhardtia_paiewonskiana)	Reinhardtia_simplex)	(Bactris_major	(Elaeis_oleifera	Elaeis_guineensis))))	((Orania_palindan	(Geonoma_undata	Roystonea_regia))	Veitchia_spiralis))))	(Sabal_domingensis	(Serenoa_repens	Phoenix_dactylifera))))	Pseudophoenix_vinifera)	Chamaedorea_seifrizii)	Nypa_fruticans)	Calamus_caryotoides)	Kingia_australis);
(((((Iriartea_deltoidea	((Attalea_speciosa	(((((Dypsis_decaryi	(Hydriastele_microspadix	Heterospathe_cagayanensis))	(Kentiopsis_piersoniorum	(Veitchia_spiralis	Dictyosperma_album)))	((Prestoea_acuminata	(Oenocarpus_minor	Oenocarpus_bataua))	((Geonoma_undata	Manicaria_saccifera)	Pelagodoxa_henryana)))	((((Reinhardtia_latisecta	Reinhardtia_paiewonskiana)	Reinhardtia_simplex)	(Bactris_major	(Elaeis_oleifera	Elaeis_guineensis)))	(Orania_palindan	(Sclerosperma_profizianum	Roystonea_regia))))	Podococcus_barteri))	((Calamus_caryotoides	(Burretiokentia_grandiflora	Pseudophoenix_vinifera))	(Phoenix_dactylifera	(Sabal_domingensis	Serenoa_repens)))))	Chamaedorea_seifrizii)	Leopoldinia_pulchra)	Nypa_fruticans)	Kingia_australis);
(((Nypa_fruticans	(Pseudophoenix_vinifera	((((Phoenix_dactylifera	Serenoa_repens)	Sabal_domingensis)	Iriartea_deltoidea)	(((Podococcus_barteri	Orania_palindan)	((Hydriastele_microspadix	(Dictyosperma_album	(Kentiopsis_piersoniorum	(Dypsis_decaryi	(Heterospathe_cagayanensis	Veitchia_spiralis)))))	((Geonoma_undata	(Leopoldinia_pulchra	Manicaria_saccifera))	((Burretiokentia_grandiflora	Pelagodoxa_henryana)	(Prestoea_acuminata	(Oenocarpus_minor	Oenocarpus_bataua))))))	((Sclerosperma_profizianum	Roystonea_regia)	((((Reinhardtia_latisecta	Reinhardtia_paiewonskiana)	Reinhardtia_simplex)	(Bactris_major	(Elaeis_oleifera	Elaeis_guineensis)))	(Chamaedorea_seifrizii	Attalea_speciosa)))))))	Calamus_caryotoides)	Kingia_australis);
(((Nypa_fruticans	(((((((Hydriastele_microspadix	((Veitchia_spiralis	(Dypsis_decaryi	Podococcus_barteri))	(Kentiopsis_piersoniorum	Dictyosperma_album)))	Heterospathe_cagayanensis)	(((Burretiokentia_grandiflora	Pelagodoxa_henryana)	(Prestoea_acuminata	(Leopoldinia_pulchra	Manicaria_saccifera)))	(Oenocarpus_minor	Oenocarpus_bataua)))	((Roystonea_regia	Orania_palindan)	(Chamaedorea_seifrizii	(Sclerosperma_profizianum	(Geonoma_undata	(((Reinhardtia_latisecta	Reinhardtia_paiewonskiana)	Reinhardtia_simplex)	(Bactris_major	(Elaeis_oleifera	Elaeis_guineensis))))))))	Attalea_speciosa)	Pseudophoenix_vinifera)	(((Phoenix_dactylifera	Serenoa_repens)	Sabal_domingensis)	Iriartea_deltoidea)))	Calamus_caryotoides)	Kingia_australis);
((Nypa_fruticans	((((((((Leopoldinia_pulchra	((Kentiopsis_piersoniorum	Dictyosperma_album)	(Hydriastele_microspadix	((Heterospathe_cagayanensis	Veitchia_spiralis)	Dypsis_decaryi))))	((Pelagodoxa_henryana	(Prestoea_acuminata	Manicaria_saccifera))	(Oenocarpus_minor	Oenocarpus_bataua)))	Podococcus_barteri)	((Sclerosperma_profizianum	((Reinhardtia_latisecta	(Reinhardtia_paiewonskiana	Reinhardtia_simplex))	(Bactris_major	(Elaeis_oleifera	Elaeis_guineensis))))	((Geonoma_undata	(Roystonea_regia	Orania_palindan))	Burretiokentia_grandiflora)))	(Calamus_caryotoides	Pseudophoenix_vinifera))	(((Phoenix_dactylifera	Serenoa_repens)	Sabal_domingensis)	Iriartea_deltoidea))	Attalea_speciosa)	Chamaedorea_seifrizii))	Kingia_australis);
((Calamus_caryotoides	(((((((Geonoma_undata	(Attalea_speciosa	(Roystonea_regia	Orania_palindan)))	Burretiokentia_grandiflora)	((((Podococcus_barteri	Leopoldinia_pulchra)	((Hydriastele_microspadix	Heterospathe_cagayanensis)	(Kentiopsis_piersoniorum	(Veitchia_spiralis	Dictyosperma_album))))	Dypsis_decaryi)	((Pelagodoxa_henryana	(Prestoea_acuminata	Manicaria_saccifera))	(Oenocarpus_minor	Oenocarpus_bataua))))	(Sclerosperma_profizianum	((Reinhardtia_latisecta	(Reinhardtia_paiewonskiana	Reinhardtia_simplex))	(Bactris_major	(Elaeis_oleifera	Elaeis_guineensis)))))	(((Phoenix_dactylifera	Serenoa_repens)	Sabal_domingensis)	(Pseudophoenix_vinifera	Iriartea_deltoidea)))	Chamaedorea_seifrizii)	Nypa_fruticans))	Kingia_australis);
((Veitchia_spiralis	(Dictyosperma_album	(((((Dypsis_decaryi	Leopoldinia_pulchra)	(Hydriastele_microspadix	(Calamus_caryotoides	Heterospathe_cagayanensis)))	(((Pelagodoxa_henryana	(Podococcus_barteri	(Prestoea_acuminata	Manicaria_saccifera)))	(Geonoma_undata	(Oenocarpus_minor	Oenocarpus_bataua)))	(((Chamaedorea_seifrizii	Attalea_speciosa)	((((Phoenix_dactylifera	Serenoa_repens)	Sabal_domingensis)	(Pseudophoenix_vinifera	Iriartea_deltoidea))	Nypa_fruticans))	(((Elaeis_oleifera	Elaeis_guineensis)	((Bactris_major	((Reinhardtia_latisecta	Reinhardtia_paiewonskiana)	Reinhardtia_simplex))	Sclerosperma_profizianum))	(Roystonea_regia	Orania_palindan)))))	Kentiopsis_piersoniorum)	Burretiokentia_grandiflora)))	Kingia_australis);
(((Nypa_fruticans	((((((Sclerosperma_profizianum	((Reinhardtia_simplex	(Reinhardtia_paiewonskiana	Reinhardtia_latisecta))	(Bactris_major	(Elaeis_oleifera	Elaeis_guineensis))))	Roystonea_regia)	(((((((Prestoea_acuminata	(Oenocarpus_bataua	Oenocarpus_minor))	(Geonoma_undata	Manicaria_saccifera))	Pelagodoxa_henryana)	Burretiokentia_grandiflora)	((((Leopoldinia_pulchra	Kentiopsis_piersoniorum)	Veitchia_spiralis)	Dictyosperma_album)	(Dypsis_decaryi	(Heterospathe_cagayanensis	Hydriastele_microspadix))))	Podococcus_barteri)	Orania_palindan))	Attalea_speciosa)	(((Serenoa_repens	Phoenix_dactylifera)	Sabal_domingensis)	(Iriartea_deltoidea	Pseudophoenix_vinifera)))	Chamaedorea_seifrizii))	Calamus_caryotoides)	Kingia_australis);
((Pelagodoxa_henryana	((Prestoea_acuminata	(Oenocarpus_bataua	Oenocarpus_minor))	(((((Kentiopsis_piersoniorum	(Dictyosperma_album	Dypsis_decaryi))	((Heterospathe_cagayanensis	Veitchia_spiralis)	Burretiokentia_grandiflora))	Hydriastele_microspadix)	(((Attalea_speciosa	(((Phoenix_dactylifera	(Sabal_domingensis	Serenoa_repens))	(Iriartea_deltoidea	(Calamus_caryotoides	Pseudophoenix_vinifera)))	(Chamaedorea_seifrizii	Nypa_fruticans)))	((Podococcus_barteri	(Reinhardtia_simplex	(Reinhardtia_paiewonskiana	Reinhardtia_latisecta)))	(Orania_palindan	Sclerosperma_profizianum)))	(Roystonea_regia	(Bactris_major	(Elaeis_oleifera	Elaeis_guineensis)))))	(Geonoma_undata	(Leopoldinia_pulchra	Manicaria_saccifera)))))	Kingia_australis);
((Nypa_fruticans	((Burretiokentia_grandiflora	(((((((Prestoea_acuminata	Manicaria_saccifera)	Pelagodoxa_henryana)	(Geonoma_undata	(Oenocarpus_bataua	Oenocarpus_minor)))	((Dictyosperma_album	Veitchia_spiralis)	(Kentiopsis_piersoniorum	(Dypsis_decaryi	(Leopoldinia_pulchra	(Hydriastele_microspadix	Heterospathe_cagayanensis))))))	(Orania_palindan	((Bactris_major	((Reinhardtia_simplex	(Reinhardtia_paiewonskiana	Reinhardtia_latisecta))	(Chamaedorea_seifrizii	(Roystonea_regia	Sclerosperma_profizianum))))	(Podococcus_barteri	(Elaeis_oleifera	Elaeis_guineensis)))))	Attalea_speciosa)	((Pseudophoenix_vinifera	Iriartea_deltoidea)	(Sabal_domingensis	(Serenoa_repens	Phoenix_dactylifera)))))	Calamus_caryotoides))	Kingia_australis);
((Veitchia_spiralis	((Kentiopsis_piersoniorum	(((Hydriastele_microspadix	Dypsis_decaryi)	Heterospathe_cagayanensis)	((((((Nypa_fruticans	(Chamaedorea_seifrizii	Attalea_speciosa))	(Podococcus_barteri	(((Calamus_caryotoides	Pseudophoenix_vinifera)	Iriartea_deltoidea)	(Sabal_domingensis	(Serenoa_repens	Phoenix_dactylifera)))))	(((Manicaria_saccifera	Pelagodoxa_henryana)	Geonoma_undata)	((Oenocarpus_bataua	Oenocarpus_minor)	Prestoea_acuminata)))	(((Roystonea_regia	((Bactris_major	(Elaeis_oleifera	Elaeis_guineensis))	(Reinhardtia_simplex	(Reinhardtia_paiewonskiana	Reinhardtia_latisecta))))	Sclerosperma_profizianum)	Orania_palindan))	Burretiokentia_grandiflora)	Leopoldinia_pulchra)))	Dictyosperma_album))	Kingia_australis);
((Veitchia_spiralis	((Kentiopsis_piersoniorum	(((Burretiokentia_grandiflora	Dypsis_decaryi)	(((((((Bactris_major	(Elaeis_oleifera	Elaeis_guineensis))	(Reinhardtia_simplex	(Reinhardtia_paiewonskiana	Reinhardtia_latisecta)))	((Chamaedorea_seifrizii	(Sclerosperma_profizianum	Roystonea_regia))	Orania_palindan))	(Podococcus_barteri	((((Nypa_fruticans	Calamus_caryotoides)	Pseudophoenix_vinifera)	Iriartea_deltoidea)	(Sabal_domingensis	(Serenoa_repens	Phoenix_dactylifera)))))	Attalea_speciosa)	((Manicaria_saccifera	Pelagodoxa_henryana)	(Geonoma_undata	((Oenocarpus_bataua	Oenocarpus_minor)	Prestoea_acuminata))))	Leopoldinia_pulchra))	(Heterospathe_cagayanensis	Hydriastele_microspadix)))	Dictyosperma_album))	Kingia_australis);
((Dictyosperma_album	((((Kentiopsis_piersoniorum	(Veitchia_spiralis	(((((Sclerosperma_profizianum	Roystonea_regia)	(Podococcus_barteri	Orania_palindan))	((Attalea_speciosa	(Chamaedorea_seifrizii	((((Nypa_fruticans	Calamus_caryotoides)	Pseudophoenix_vinifera)	Iriartea_deltoidea)	(Sabal_domingensis	(Serenoa_repens	Phoenix_dactylifera)))))	(Reinhardtia_simplex	(Reinhardtia_paiewonskiana	Reinhardtia_latisecta))))	(Bactris_major	(Elaeis_oleifera	Elaeis_guineensis)))	((Prestoea_acuminata	(Manicaria_saccifera	Pelagodoxa_henryana))	(Burretiokentia_grandiflora	(Geonoma_undata	(Oenocarpus_bataua	Oenocarpus_minor)))))))	(Heterospathe_cagayanensis	Hydriastele_microspadix))	Leopoldinia_pulchra)	Dypsis_decaryi))	Kingia_australis);
(((((Pseudophoenix_vinifera	(Sabal_domingensis	(Iriartea_deltoidea	(Serenoa_repens	Phoenix_dactylifera))))	((Attalea_speciosa	Chamaedorea_seifrizii)	(((Bactris_major	(Elaeis_oleifera	Elaeis_guineensis))	(Reinhardtia_simplex	(Reinhardtia_paiewonskiana	Reinhardtia_latisecta)))	(((Roystonea_regia	Orania_palindan)	(((((Manicaria_saccifera	Pelagodoxa_henryana)	(Geonoma_undata	(Prestoea_acuminata	(Oenocarpus_bataua	Oenocarpus_minor))))	((((Leopoldinia_pulchra	Kentiopsis_piersoniorum)	(Veitchia_spiralis	Dictyosperma_album))	(Heterospathe_cagayanensis	Hydriastele_microspadix))	Dypsis_decaryi))	Podococcus_barteri)	Sclerosperma_profizianum))	Burretiokentia_grandiflora))))	Nypa_fruticans)	Calamus_caryotoides)	Kingia_australis);
(((((Iriartea_deltoidea	((Sabal_domingensis	(Phoenix_dactylifera	Serenoa_repens))	Pseudophoenix_vinifera))	(((Roystonea_regia	Sclerosperma_profizianum)	((Orania_palindan	((Attalea_speciosa	(Bactris_major	(Elaeis_oleifera	Elaeis_guineensis)))	(Reinhardtia_simplex	(Reinhardtia_paiewonskiana	Reinhardtia_latisecta))))	((((Prestoea_acuminata	(Oenocarpus_bataua	Oenocarpus_minor))	(Manicaria_saccifera	(Burretiokentia_grandiflora	(Leopoldinia_pulchra	Pelagodoxa_henryana))))	((Podococcus_barteri	Veitchia_spiralis)	((((Heterospathe_cagayanensis	Hydriastele_microspadix)	Dypsis_decaryi)	Dictyosperma_album)	Kentiopsis_piersoniorum)))	Geonoma_undata)))	Chamaedorea_seifrizii))	Nypa_fruticans)	Calamus_caryotoides)	Kingia_australis);
(((((Roystonea_regia	((((((Geonoma_undata	(Leopoldinia_pulchra	Manicaria_saccifera))	((((Dypsis_decaryi	Kentiopsis_piersoniorum)	Dictyosperma_album)	(Veitchia_spiralis	Heterospathe_cagayanensis))	(Burretiokentia_grandiflora	Hydriastele_microspadix)))	(Pelagodoxa_henryana	(Prestoea_acuminata	(Oenocarpus_bataua	Oenocarpus_minor))))	Orania_palindan)	((Attalea_speciosa	(Bactris_major	(Elaeis_oleifera	Elaeis_guineensis)))	(Podococcus_barteri	(Reinhardtia_simplex	(Reinhardtia_paiewonskiana	Reinhardtia_latisecta)))))	Sclerosperma_profizianum))	((Sabal_domingensis	(Phoenix_dactylifera	Serenoa_repens))	(Pseudophoenix_vinifera	(Calamus_caryotoides	Iriartea_deltoidea))))	Chamaedorea_seifrizii)	Nypa_fruticans)	Kingia_australis);
(((((((((Podococcus_barteri	Roystonea_regia)	(((Bactris_major	(Elaeis_oleifera	Elaeis_guineensis))	(Reinhardtia_simplex	(Reinhardtia_paiewonskiana	Reinhardtia_latisecta)))	Sclerosperma_profizianum))	Orania_palindan)	(((((Manicaria_saccifera	Leopoldinia_pulchra)	Pelagodoxa_henryana)	Prestoea_acuminata)	((Oenocarpus_bataua	Oenocarpus_minor)	Geonoma_undata))	((Kentiopsis_piersoniorum	(Dictyosperma_album	(Dypsis_decaryi	Veitchia_spiralis)))	(Hydriastele_microspadix	Heterospathe_cagayanensis))))	(Chamaedorea_seifrizii	Attalea_speciosa))	((Sabal_domingensis	(Phoenix_dactylifera	Serenoa_repens))	(Pseudophoenix_vinifera	Iriartea_deltoidea)))	Calamus_caryotoides)	(Burretiokentia_grandiflora	Nypa_fruticans))	Kingia_australis);
(((Nypa_fruticans	(((((Podococcus_barteri	(((Dypsis_decaryi	Burretiokentia_grandiflora)	((Hydriastele_microspadix	Heterospathe_cagayanensis)	((Dictyosperma_album	Veitchia_spiralis)	(Leopoldinia_pulchra	Kentiopsis_piersoniorum))))	((Pelagodoxa_henryana	(Manicaria_saccifera	Prestoea_acuminata))	(Geonoma_undata	(Oenocarpus_bataua	Oenocarpus_minor)))))	((Sclerosperma_profizianum	((Reinhardtia_simplex	(Reinhardtia_paiewonskiana	Reinhardtia_latisecta))	(Bactris_major	(Elaeis_oleifera	Elaeis_guineensis))))	(Orania_palindan	Roystonea_regia)))	Attalea_speciosa)	(((Serenoa_repens	Phoenix_dactylifera)	Sabal_domingensis)	(Pseudophoenix_vinifera	Iriartea_deltoidea)))	Chamaedorea_seifrizii))	Calamus_caryotoides)	Kingia_australis);
((Podococcus_barteri	((((Dictyosperma_album	(((Leopoldinia_pulchra	Dypsis_decaryi)	(Heterospathe_cagayanensis	Veitchia_spiralis))	Kentiopsis_piersoniorum))	Hydriastele_microspadix)	(((Burretiokentia_grandiflora	Pelagodoxa_henryana)	(Manicaria_saccifera	Prestoea_acuminata))	(Geonoma_undata	(Oenocarpus_bataua	Oenocarpus_minor))))	(((Sclerosperma_profizianum	(Reinhardtia_simplex	(Reinhardtia_paiewonskiana	Reinhardtia_latisecta)))	(Orania_palindan	((Bactris_major	(Elaeis_oleifera	Elaeis_guineensis))	Roystonea_regia)))	(Attalea_speciosa	((((Serenoa_repens	Phoenix_dactylifera)	Sabal_domingensis)	((Calamus_caryotoides	Pseudophoenix_vinifera)	Iriartea_deltoidea))	(Chamaedorea_seifrizii	Nypa_fruticans))))))	Kingia_australis);
(((Attalea_speciosa	Bactris_major)	((Elaeis_oleifera	Elaeis_guineensis)	((Podococcus_barteri	(Orania_palindan	((Veitchia_spiralis	((Leopoldinia_pulchra	Kentiopsis_piersoniorum)	(Dictyosperma_album	(Dypsis_decaryi	(Hydriastele_microspadix	Heterospathe_cagayanensis)))))	((Manicaria_saccifera	Prestoea_acuminata)	((Burretiokentia_grandiflora	Pelagodoxa_henryana)	(Geonoma_undata	(Oenocarpus_bataua	Oenocarpus_minor)))))))	((Reinhardtia_simplex	(Reinhardtia_paiewonskiana	Reinhardtia_latisecta))	(Roystonea_regia	(Sclerosperma_profizianum	((((Calamus_caryotoides	(Serenoa_repens	Phoenix_dactylifera))	Sabal_domingensis)	(Pseudophoenix_vinifera	Iriartea_deltoidea))	(Chamaedorea_seifrizii	Nypa_fruticans))))))))	Kingia_australis);
((Veitchia_spiralis	((((((Pelagodoxa_henryana	((Leopoldinia_pulchra	Manicaria_saccifera)	Prestoea_acuminata))	(Geonoma_undata	(Oenocarpus_bataua	Oenocarpus_minor)))	((((Roystonea_regia	Sclerosperma_profizianum)	((Bactris_major	(Elaeis_oleifera	Elaeis_guineensis))	((Reinhardtia_simplex	(Reinhardtia_paiewonskiana	Reinhardtia_latisecta))	Burretiokentia_grandiflora)))	Orania_palindan)	(Podococcus_barteri	(Attalea_speciosa	((Chamaedorea_seifrizii	Nypa_fruticans)	(((Pseudophoenix_vinifera	Iriartea_deltoidea)	((Serenoa_repens	Phoenix_dactylifera)	Sabal_domingensis))	Calamus_caryotoides))))))	((Dypsis_decaryi	Hydriastele_microspadix)	Heterospathe_cagayanensis))	Kentiopsis_piersoniorum)	Dictyosperma_album))	Kingia_australis);
((Calamus_caryotoides	(Nypa_fruticans	(((((((Leopoldinia_pulchra	Podococcus_barteri)	((Burretiokentia_grandiflora	Dypsis_decaryi)	((Hydriastele_microspadix	Heterospathe_cagayanensis)	((Dictyosperma_album	Veitchia_spiralis)	Kentiopsis_piersoniorum))))	((Pelagodoxa_henryana	(Manicaria_saccifera	Prestoea_acuminata))	(Geonoma_undata	(Oenocarpus_bataua	Oenocarpus_minor))))	((((Reinhardtia_simplex	(Reinhardtia_paiewonskiana	Reinhardtia_latisecta))	Sclerosperma_profizianum)	(Roystonea_regia	(Bactris_major	(Elaeis_oleifera	Elaeis_guineensis))))	Orania_palindan))	((Iriartea_deltoidea	((Serenoa_repens	Phoenix_dactylifera)	Sabal_domingensis))	Pseudophoenix_vinifera))	Attalea_speciosa)	Chamaedorea_seifrizii)))	Kingia_australis);
((Calamus_caryotoides	(Nypa_fruticans	((((Burretiokentia_grandiflora	((((((Leopoldinia_pulchra	(((Heterospathe_cagayanensis	Veitchia_spiralis)	Kentiopsis_piersoniorum)	(Hydriastele_microspadix	(Dypsis_decaryi	Dictyosperma_album))))	(Manicaria_saccifera	Geonoma_undata))	(Prestoea_acuminata	(Oenocarpus_bataua	Oenocarpus_minor)))	Pelagodoxa_henryana)	((Podococcus_barteri	(Elaeis_oleifera	Elaeis_guineensis))	((Bactris_major	Roystonea_regia)	Orania_palindan)))	((Reinhardtia_simplex	(Reinhardtia_paiewonskiana	Reinhardtia_latisecta))	Sclerosperma_profizianum)))	(((Serenoa_repens	Phoenix_dactylifera)	Sabal_domingensis)	(Pseudophoenix_vinifera	Iriartea_deltoidea)))	Attalea_speciosa)	Chamaedorea_seifrizii)))	Kingia_australis);
(((Bactris_major	(Elaeis_oleifera	Elaeis_guineensis))	(((((Roystonea_regia	Orania_palindan)	(((((Manicaria_saccifera	(((Hydriastele_microspadix	(Calamus_caryotoides	Heterospathe_cagayanensis))	((Dictyosperma_album	Veitchia_spiralis)	Kentiopsis_piersoniorum))	Dypsis_decaryi))	(Podococcus_barteri	(Prestoea_acuminata	(Oenocarpus_bataua	Oenocarpus_minor))))	Pelagodoxa_henryana)	Geonoma_undata)	Burretiokentia_grandiflora))	((Pseudophoenix_vinifera	(Iriartea_deltoidea	((Serenoa_repens	Phoenix_dactylifera)	Sabal_domingensis)))	(Attalea_speciosa	(Chamaedorea_seifrizii	(Leopoldinia_pulchra	Nypa_fruticans)))))	Sclerosperma_profizianum)	(Reinhardtia_simplex	(Reinhardtia_paiewonskiana	Reinhardtia_latisecta))))	Kingia_australis);
(((Bactris_major	(Elaeis_oleifera	Elaeis_guineensis))	(((((Orania_palindan	(((Prestoea_acuminata	(Oenocarpus_bataua	Oenocarpus_minor))	(Pelagodoxa_henryana	(Geonoma_undata	((Leopoldinia_pulchra	Manicaria_saccifera)	(((Hydriastele_microspadix	(Calamus_caryotoides	Heterospathe_cagayanensis))	((Dictyosperma_album	Veitchia_spiralis)	Kentiopsis_piersoniorum))	(Burretiokentia_grandiflora	Dypsis_decaryi))))))	Podococcus_barteri))	(Attalea_speciosa	((Chamaedorea_seifrizii	Nypa_fruticans)	(((Serenoa_repens	Phoenix_dactylifera)	Sabal_domingensis)	(Pseudophoenix_vinifera	Iriartea_deltoidea)))))	Roystonea_regia)	Sclerosperma_profizianum)	(Reinhardtia_simplex	(Reinhardtia_paiewonskiana	Reinhardtia_latisecta))))	Kingia_australis);
((Nypa_fruticans	((Attalea_speciosa	((Bactris_major	(Elaeis_oleifera	Elaeis_guineensis))	(((((((Prestoea_acuminata	(Oenocarpus_bataua	Oenocarpus_minor))	Pelagodoxa_henryana)	((Geonoma_undata	Manicaria_saccifera)	((Kentiopsis_piersoniorum	((Leopoldinia_pulchra	((Dypsis_decaryi	Hydriastele_microspadix)	(Calamus_caryotoides	Heterospathe_cagayanensis)))	Dictyosperma_album))	Veitchia_spiralis)))	(((Podococcus_barteri	(((Serenoa_repens	Phoenix_dactylifera)	Sabal_domingensis)	(Pseudophoenix_vinifera	Iriartea_deltoidea)))	Burretiokentia_grandiflora)	Orania_palindan))	Roystonea_regia)	Sclerosperma_profizianum)	(Reinhardtia_simplex	(Reinhardtia_paiewonskiana	Reinhardtia_latisecta)))))	Chamaedorea_seifrizii))	Kingia_australis);
(((Nypa_fruticans	Chamaedorea_seifrizii)	(((((Serenoa_repens	Phoenix_dactylifera)	Sabal_domingensis)	Pseudophoenix_vinifera)	(Calamus_caryotoides	Iriartea_deltoidea))	((Leopoldinia_pulchra	Attalea_speciosa)	((((Podococcus_barteri	Veitchia_spiralis)	((Geonoma_undata	(Roystonea_regia	(Burretiokentia_grandiflora	Orania_palindan)))	Sclerosperma_profizianum))	((Kentiopsis_piersoniorum	((Hydriastele_microspadix	Heterospathe_cagayanensis)	(Dypsis_decaryi	Dictyosperma_album)))	((Pelagodoxa_henryana	Manicaria_saccifera)	(Prestoea_acuminata	(Oenocarpus_bataua	Oenocarpus_minor)))))	((Bactris_major	(Elaeis_oleifera	Elaeis_guineensis))	(Reinhardtia_simplex	(Reinhardtia_paiewonskiana	Reinhardtia_latisecta)))))))	Kingia_australis);
((Calamus_caryotoides	((Sabal_domingensis	(Serenoa_repens	Phoenix_dactylifera))	((Pseudophoenix_vinifera	((Chamaedorea_seifrizii	Nypa_fruticans)	Iriartea_deltoidea))	((Attalea_speciosa	(((Reinhardtia_simplex	(Reinhardtia_paiewonskiana	Reinhardtia_latisecta))	Sclerosperma_profizianum)	(((Bactris_major	(Elaeis_guineensis	Elaeis_oleifera))	Burretiokentia_grandiflora)	(((((Leopoldinia_pulchra	((Veitchia_spiralis	Heterospathe_cagayanensis)	Dypsis_decaryi))	(Dictyosperma_album	Kentiopsis_piersoniorum))	Hydriastele_microspadix)	((Pelagodoxa_henryana	(Prestoea_acuminata	Manicaria_saccifera))	(Oenocarpus_minor	Oenocarpus_bataua)))	(Orania_palindan	(Roystonea_regia	Geonoma_undata))))))	Podococcus_barteri))))	Kingia_australis);
(((((Reinhardtia_simplex	(Reinhardtia_paiewonskiana	Reinhardtia_latisecta))	((Sclerosperma_profizianum	Roystonea_regia)	((Orania_palindan	((((Dictyosperma_album	((Podococcus_barteri	Veitchia_spiralis)	(Kentiopsis_piersoniorum	(Heterospathe_cagayanensis	(Dypsis_decaryi	Hydriastele_microspadix)))))	Pelagodoxa_henryana)	(Prestoea_acuminata	(Leopoldinia_pulchra	Manicaria_saccifera)))	(Geonoma_undata	(Oenocarpus_minor	Oenocarpus_bataua))))	(Burretiokentia_grandiflora	(((Sabal_domingensis	(Serenoa_repens	Phoenix_dactylifera))	(Pseudophoenix_vinifera	Iriartea_deltoidea))	(Nypa_fruticans	(Attalea_speciosa	(Calamus_caryotoides	Chamaedorea_seifrizii))))))))	Bactris_major)	(Elaeis_guineensis	Elaeis_oleifera))	Kingia_australis);
(((((Reinhardtia_simplex	(Reinhardtia_paiewonskiana	Reinhardtia_latisecta))	((Burretiokentia_grandiflora	(Attalea_speciosa	(((Pseudophoenix_vinifera	(Iriartea_deltoidea	(Sabal_domingensis	(Serenoa_repens	Phoenix_dactylifera))))	(Nypa_fruticans	Calamus_caryotoides))	Chamaedorea_seifrizii)))	(Sclerosperma_profizianum	(((Geonoma_undata	Roystonea_regia)	Orania_palindan)	(Podococcus_barteri	(((Manicaria_saccifera	(Leopoldinia_pulchra	((Dypsis_decaryi	Kentiopsis_piersoniorum)	((Heterospathe_cagayanensis	Veitchia_spiralis)	(Dictyosperma_album	Hydriastele_microspadix)))))	(Prestoea_acuminata	(Oenocarpus_minor	Oenocarpus_bataua)))	Pelagodoxa_henryana))))))	Bactris_major)	(Elaeis_guineensis	Elaeis_oleifera))	Kingia_australis);
((Nypa_fruticans	(((((Pelagodoxa_henryana	(Manicaria_saccifera	(((Kentiopsis_piersoniorum	(Heterospathe_cagayanensis	Hydriastele_microspadix))	Dictyosperma_album)	((Prestoea_acuminata	(Oenocarpus_minor	Oenocarpus_bataua))	(((Sclerosperma_profizianum	(Reinhardtia_simplex	(Reinhardtia_paiewonskiana	Reinhardtia_latisecta)))	Bactris_major)	(((Podococcus_barteri	(Veitchia_spiralis	((Elaeis_guineensis	Elaeis_oleifera)	Roystonea_regia)))	Geonoma_undata)	Orania_palindan))))))	((Burretiokentia_grandiflora	Leopoldinia_pulchra)	(Pseudophoenix_vinifera	((Calamus_caryotoides	Iriartea_deltoidea)	(Sabal_domingensis	(Serenoa_repens	Phoenix_dactylifera))))))	Attalea_speciosa)	Dypsis_decaryi)	Chamaedorea_seifrizii))	Kingia_australis);
(((Heterospathe_cagayanensis	(Hydriastele_microspadix	((Dictyosperma_album	(((Podococcus_barteri	((Pelagodoxa_henryana	(Prestoea_acuminata	(Oenocarpus_minor	Oenocarpus_bataua)))	(Manicaria_saccifera	Geonoma_undata)))	((((Sabal_domingensis	(Serenoa_repens	Phoenix_dactylifera))	(Pseudophoenix_vinifera	Iriartea_deltoidea))	(Attalea_speciosa	(Chamaedorea_seifrizii	Nypa_fruticans)))	((Orania_palindan	(Roystonea_regia	Sclerosperma_profizianum))	(Veitchia_spiralis	((Reinhardtia_simplex	(Reinhardtia_paiewonskiana	Reinhardtia_latisecta))	(Bactris_major	(Elaeis_guineensis	Elaeis_oleifera)))))))	(Kentiopsis_piersoniorum	Burretiokentia_grandiflora)))	(Leopoldinia_pulchra	Dypsis_decaryi))))	Calamus_caryotoides)	Kingia_australis);
(((Nypa_fruticans	(((((Orania_palindan	Roystonea_regia)	((Sclerosperma_profizianum	(Reinhardtia_simplex	(Reinhardtia_paiewonskiana	Reinhardtia_latisecta)))	(Bactris_major	(Elaeis_guineensis	Elaeis_oleifera))))	((((Geonoma_undata	(Prestoea_acuminata	(Oenocarpus_minor	Oenocarpus_bataua)))	(Pelagodoxa_henryana	Manicaria_saccifera))	(Dypsis_decaryi	((Leopoldinia_pulchra	Podococcus_barteri)	((Hydriastele_microspadix	((Veitchia_spiralis	Dictyosperma_album)	Kentiopsis_piersoniorum))	Burretiokentia_grandiflora))))	Heterospathe_cagayanensis))	((Sabal_domingensis	(Serenoa_repens	Phoenix_dactylifera))	(Pseudophoenix_vinifera	Iriartea_deltoidea)))	(Attalea_speciosa	Chamaedorea_seifrizii)))	Calamus_caryotoides)	Kingia_australis);
(((Bactris_major	(Elaeis_guineensis	Elaeis_oleifera))	(((((((Sabal_domingensis	(Serenoa_repens	Phoenix_dactylifera))	(Pseudophoenix_vinifera	Iriartea_deltoidea))	(Attalea_speciosa	((Calamus_caryotoides	Chamaedorea_seifrizii)	Nypa_fruticans)))	Sclerosperma_profizianum)	Roystonea_regia)	((Orania_palindan	(((Geonoma_undata	(Prestoea_acuminata	(Oenocarpus_minor	Oenocarpus_bataua)))	(Pelagodoxa_henryana	Manicaria_saccifera))	(Podococcus_barteri	(((Heterospathe_cagayanensis	Veitchia_spiralis)	Dypsis_decaryi)	((Kentiopsis_piersoniorum	Leopoldinia_pulchra)	(Dictyosperma_album	Hydriastele_microspadix))))))	Burretiokentia_grandiflora))	(Reinhardtia_simplex	(Reinhardtia_paiewonskiana	Reinhardtia_latisecta))))	Kingia_australis);
(((Elaeis_guineensis	Elaeis_oleifera)	((((((Geonoma_undata	(Prestoea_acuminata	(Oenocarpus_minor	Oenocarpus_bataua)))	(Pelagodoxa_henryana	Manicaria_saccifera))	(((Leopoldinia_pulchra	((Heterospathe_cagayanensis	Veitchia_spiralis)	Dypsis_decaryi))	Kentiopsis_piersoniorum)	(Dictyosperma_album	Hydriastele_microspadix)))	((Podococcus_barteri	Orania_palindan)	((Burretiokentia_grandiflora	(Chamaedorea_seifrizii	((Calamus_caryotoides	Nypa_fruticans)	((Pseudophoenix_vinifera	Iriartea_deltoidea)	(Sabal_domingensis	(Serenoa_repens	Phoenix_dactylifera))))))	(Sclerosperma_profizianum	Roystonea_regia))))	(Reinhardtia_simplex	(Reinhardtia_paiewonskiana	Reinhardtia_latisecta)))	(Bactris_major	Attalea_speciosa)))	Kingia_australis);
((Dictyosperma_album	(Dypsis_decaryi	((((((Burretiokentia_grandiflora	(Orania_palindan	((((Chamaedorea_seifrizii	Nypa_fruticans)	((Iriartea_deltoidea	Pseudophoenix_vinifera)	(Calamus_caryotoides	(Sabal_domingensis	(Serenoa_repens	Phoenix_dactylifera)))))	(Sclerosperma_profizianum	Roystonea_regia))	((Reinhardtia_simplex	(Reinhardtia_paiewonskiana	Reinhardtia_latisecta))	(((Podococcus_barteri	Bactris_major)	Attalea_speciosa)	(Elaeis_guineensis	Elaeis_oleifera))))))	((Geonoma_undata	(Prestoea_acuminata	(Oenocarpus_minor	Oenocarpus_bataua)))	(Pelagodoxa_henryana	(Leopoldinia_pulchra	Manicaria_saccifera))))	Hydriastele_microspadix)	Heterospathe_cagayanensis)	Kentiopsis_piersoniorum)	Veitchia_spiralis)))	Kingia_australis);
((Dictyosperma_album	(Kentiopsis_piersoniorum	(((((Attalea_speciosa	((Pseudophoenix_vinifera	(Iriartea_deltoidea	(Nypa_fruticans	Calamus_caryotoides)))	(Sabal_domingensis	(Serenoa_repens	Phoenix_dactylifera))))	((((Reinhardtia_simplex	(Reinhardtia_paiewonskiana	Reinhardtia_latisecta))	(Bactris_major	(Elaeis_guineensis	Elaeis_oleifera)))	(Chamaedorea_seifrizii	Sclerosperma_profizianum))	(Veitchia_spiralis	(Roystonea_regia	Orania_palindan))))	(Dypsis_decaryi	(Leopoldinia_pulchra	Podococcus_barteri)))	((Prestoea_acuminata	((Oenocarpus_minor	Oenocarpus_bataua)	Geonoma_undata))	((Burretiokentia_grandiflora	Pelagodoxa_henryana)	Manicaria_saccifera)))	(Hydriastele_microspadix	Heterospathe_cagayanensis))))	Kingia_australis);
(((Bactris_major	(Elaeis_oleifera	Elaeis_guineensis))	(((((Sabal_domingensis	(Phoenix_dactylifera	Serenoa_repens))	((Nypa_fruticans	(Calamus_caryotoides	Iriartea_deltoidea))	Pseudophoenix_vinifera))	(Chamaedorea_seifrizii	Attalea_speciosa))	((Orania_palindan	(((((Oenocarpus_minor	Oenocarpus_bataua)	Prestoea_acuminata)	(Manicaria_saccifera	Pelagodoxa_henryana))	Geonoma_undata)	(Leopoldinia_pulchra	((Hydriastele_microspadix	Burretiokentia_grandiflora)	((Dictyosperma_album	Kentiopsis_piersoniorum)	(Dypsis_decaryi	(Heterospathe_cagayanensis	Veitchia_spiralis)))))))	(Roystonea_regia	Sclerosperma_profizianum)))	(Podococcus_barteri	(Reinhardtia_simplex	(Reinhardtia_latisecta	Reinhardtia_paiewonskiana)))))	Kingia_australis);
(((Bactris_major	(Elaeis_oleifera	Elaeis_guineensis))	(((((((Burretiokentia_grandiflora	(((Leopoldinia_pulchra	Nypa_fruticans)	Chamaedorea_seifrizii)	Attalea_speciosa))	Geonoma_undata)	(((Kentiopsis_piersoniorum	(Hydriastele_microspadix	Dictyosperma_album))	((Heterospathe_cagayanensis	Veitchia_spiralis)	Dypsis_decaryi))	(((Prestoea_acuminata	Manicaria_saccifera)	Pelagodoxa_henryana)	(Oenocarpus_minor	Oenocarpus_bataua))))	((Calamus_caryotoides	Podococcus_barteri)	((Sabal_domingensis	(Phoenix_dactylifera	Serenoa_repens))	(Iriartea_deltoidea	Pseudophoenix_vinifera))))	Orania_palindan)	(Sclerosperma_profizianum	(Reinhardtia_simplex	(Reinhardtia_latisecta	Reinhardtia_paiewonskiana))))	Roystonea_regia))	Kingia_australis);
((Nypa_fruticans	(Chamaedorea_seifrizii	(Attalea_speciosa	(Bactris_major	((Elaeis_oleifera	Elaeis_guineensis)	((((((((Leopoldinia_pulchra	Kentiopsis_piersoniorum)	(Veitchia_spiralis	Dictyosperma_album))	(Heterospathe_cagayanensis	(Dypsis_decaryi	Hydriastele_microspadix)))	(((Prestoea_acuminata	Manicaria_saccifera)	(Burretiokentia_grandiflora	Pelagodoxa_henryana))	(Geonoma_undata	(Oenocarpus_minor	Oenocarpus_bataua))))	(Podococcus_barteri	((Sabal_domingensis	(Phoenix_dactylifera	Serenoa_repens))	(Iriartea_deltoidea	(Calamus_caryotoides	Pseudophoenix_vinifera)))))	Orania_palindan)	(Roystonea_regia	Sclerosperma_profizianum))	(Reinhardtia_simplex	(Reinhardtia_latisecta	Reinhardtia_paiewonskiana))))))))	Kingia_australis);
((Nypa_fruticans	(Chamaedorea_seifrizii	(((Attalea_speciosa	(((Bactris_major	(Elaeis_oleifera	Elaeis_guineensis))	(Reinhardtia_simplex	(Reinhardtia_latisecta	Reinhardtia_paiewonskiana)))	((Orania_palindan	(Podococcus_barteri	(((((Dictyosperma_album	((Heterospathe_cagayanensis	Hydriastele_microspadix)	Dypsis_decaryi))	Kentiopsis_piersoniorum)	Veitchia_spiralis)	(((Leopoldinia_pulchra	Manicaria_saccifera)	(Burretiokentia_grandiflora	Pelagodoxa_henryana))	(Prestoea_acuminata	(Oenocarpus_minor	Oenocarpus_bataua))))	Geonoma_undata)))	(Roystonea_regia	Sclerosperma_profizianum))))	((Sabal_domingensis	(Phoenix_dactylifera	Serenoa_repens))	Iriartea_deltoidea))	(Calamus_caryotoides	Pseudophoenix_vinifera))))	Kingia_australis);
((Bactris_major	((Elaeis_oleifera	Elaeis_guineensis)	((Reinhardtia_simplex	(Reinhardtia_latisecta	Reinhardtia_paiewonskiana))	((Roystonea_regia	Sclerosperma_profizianum)	(Orania_palindan	((((Dypsis_decaryi	(Hydriastele_microspadix	(((Leopoldinia_pulchra	Kentiopsis_piersoniorum)	(Dictyosperma_album	Veitchia_spiralis))	Heterospathe_cagayanensis)))	((Prestoea_acuminata	(Oenocarpus_minor	Oenocarpus_bataua))	(Manicaria_saccifera	(Geonoma_undata	(Burretiokentia_grandiflora	Pelagodoxa_henryana)))))	Attalea_speciosa)	(Podococcus_barteri	((Calamus_caryotoides	(Sabal_domingensis	(Phoenix_dactylifera	Serenoa_repens)))	((Pseudophoenix_vinifera	Iriartea_deltoidea)	(Nypa_fruticans	Chamaedorea_seifrizii))))))))))	Kingia_australis);
((Bactris_major	((Elaeis_oleifera	Elaeis_guineensis)	((Reinhardtia_simplex	(Reinhardtia_latisecta	Reinhardtia_paiewonskiana))	((Roystonea_regia	Sclerosperma_profizianum)	((Burretiokentia_grandiflora	(((Sabal_domingensis	(Phoenix_dactylifera	Serenoa_repens))	(Pseudophoenix_vinifera	Iriartea_deltoidea))	((Calamus_caryotoides	Nypa_fruticans)	(Attalea_speciosa	Chamaedorea_seifrizii))))	((((Kentiopsis_piersoniorum	(Veitchia_spiralis	Heterospathe_cagayanensis))	((Dictyosperma_album	Leopoldinia_pulchra)	Hydriastele_microspadix))	((Prestoea_acuminata	(Geonoma_undata	(Oenocarpus_minor	Oenocarpus_bataua)))	(Pelagodoxa_henryana	Manicaria_saccifera)))	((Podococcus_barteri	Dypsis_decaryi)	Orania_palindan)))))))	Kingia_australis);
((((Elaeis_oleifera	Elaeis_guineensis)	((Reinhardtia_simplex	(Reinhardtia_latisecta	Reinhardtia_paiewonskiana))	((Roystonea_regia	Sclerosperma_profizianum)	(((Podococcus_barteri	((((Sabal_domingensis	(Phoenix_dactylifera	Serenoa_repens))	((Calamus_caryotoides	Pseudophoenix_vinifera)	Iriartea_deltoidea))	(Nypa_fruticans	Chamaedorea_seifrizii))	Attalea_speciosa))	((((Oenocarpus_minor	Oenocarpus_bataua)	Prestoea_acuminata)	(Pelagodoxa_henryana	Burretiokentia_grandiflora))	((((Kentiopsis_piersoniorum	(Dictyosperma_album	Veitchia_spiralis))	(Dypsis_decaryi	Hydriastele_microspadix))	(Heterospathe_cagayanensis	Leopoldinia_pulchra))	(Geonoma_undata	Manicaria_saccifera))))	Orania_palindan))))	Bactris_major)	Kingia_australis);
((((Elaeis_oleifera	Elaeis_guineensis)	((Reinhardtia_simplex	(Reinhardtia_latisecta	Reinhardtia_paiewonskiana))	((Roystonea_regia	Sclerosperma_profizianum)	(((((((Oenocarpus_minor	Oenocarpus_bataua)	Prestoea_acuminata)	((((Hydriastele_microspadix	Heterospathe_cagayanensis)	Kentiopsis_piersoniorum)	(Dictyosperma_album	Veitchia_spiralis))	Dypsis_decaryi))	(((Pseudophoenix_vinifera	(Iriartea_deltoidea	(Sabal_domingensis	(Phoenix_dactylifera	Serenoa_repens))))	((Leopoldinia_pulchra	Nypa_fruticans)	(Attalea_speciosa	(Calamus_caryotoides	Chamaedorea_seifrizii))))	((Burretiokentia_grandiflora	Pelagodoxa_henryana)	Manicaria_saccifera)))	Podococcus_barteri)	Geonoma_undata)	Orania_palindan))))	Bactris_major)	Kingia_australis);
(((((Sabal_domingensis	(Phoenix_dactylifera	Serenoa_repens))	((Chamaedorea_seifrizii	Nypa_fruticans)	(Pseudophoenix_vinifera	Iriartea_deltoidea)))	(Attalea_speciosa	(((Bactris_major	(Elaeis_oleifera	Elaeis_guineensis))	(Reinhardtia_simplex	(Reinhardtia_latisecta	Reinhardtia_paiewonskiana)))	(((Orania_palindan	((Pelagodoxa_henryana	((Oenocarpus_minor	Oenocarpus_bataua)	Prestoea_acuminata))	(Burretiokentia_grandiflora	((Veitchia_spiralis	(((Dictyosperma_album	Dypsis_decaryi)	(Hydriastele_microspadix	Heterospathe_cagayanensis))	Kentiopsis_piersoniorum))	((Leopoldinia_pulchra	Manicaria_saccifera)	Geonoma_undata)))))	(Roystonea_regia	Sclerosperma_profizianum))	Podococcus_barteri))))	Calamus_caryotoides)	Kingia_australis);
((((Phoenix_dactylifera	Serenoa_repens)	((((((Roystonea_regia	Sclerosperma_profizianum)	((Bactris_major	(Elaeis_oleifera	Elaeis_guineensis))	(Reinhardtia_latisecta	(Reinhardtia_paiewonskiana	Reinhardtia_simplex))))	(((((((Dictyosperma_album	Veitchia_spiralis)	Kentiopsis_piersoniorum)	(Hydriastele_microspadix	Heterospathe_cagayanensis))	((Oenocarpus_minor	Oenocarpus_bataua)	((Prestoea_acuminata	(Burretiokentia_grandiflora	Manicaria_saccifera))	Pelagodoxa_henryana)))	Geonoma_undata)	(Dypsis_decaryi	(Leopoldinia_pulchra	Attalea_speciosa)))	Orania_palindan))	Podococcus_barteri)	((Chamaedorea_seifrizii	Nypa_fruticans)	(Pseudophoenix_vinifera	Iriartea_deltoidea)))	Sabal_domingensis))	Calamus_caryotoides)	Kingia_australis);
(((Nypa_fruticans	Chamaedorea_seifrizii)	((Pseudophoenix_vinifera	((Sabal_domingensis	(Phoenix_dactylifera	Serenoa_repens))	((((Dypsis_decaryi	((((Geonoma_undata	Manicaria_saccifera)	(Prestoea_acuminata	(Oenocarpus_bataua	Oenocarpus_minor)))	Pelagodoxa_henryana)	((Sclerosperma_profizianum	Orania_palindan)	(((Kentiopsis_piersoniorum	Dictyosperma_album)	(Hydriastele_microspadix	Heterospathe_cagayanensis))	((Podococcus_barteri	Veitchia_spiralis)	Roystonea_regia)))))	(((Reinhardtia_paiewonskiana	Reinhardtia_latisecta)	Reinhardtia_simplex)	((Elaeis_oleifera	Elaeis_guineensis)	Bactris_major)))	Burretiokentia_grandiflora)	(Leopoldinia_pulchra	Attalea_speciosa))))	(Calamus_caryotoides	Iriartea_deltoidea)))	Kingia_australis);
((Veitchia_spiralis	(Dictyosperma_album	((((Hydriastele_microspadix	Heterospathe_cagayanensis)	Dypsis_decaryi)	((((((Calamus_caryotoides	Nypa_fruticans)	Chamaedorea_seifrizii)	Attalea_speciosa)	((Iriartea_deltoidea	Pseudophoenix_vinifera)	(Sabal_domingensis	(Phoenix_dactylifera	Serenoa_repens))))	(Orania_palindan	((Sclerosperma_profizianum	Roystonea_regia)	(((Reinhardtia_paiewonskiana	Reinhardtia_latisecta)	Reinhardtia_simplex)	((Elaeis_oleifera	Elaeis_guineensis)	Bactris_major)))))	(((Podococcus_barteri	(Manicaria_saccifera	Prestoea_acuminata))	(Pelagodoxa_henryana	Burretiokentia_grandiflora))	(Geonoma_undata	(Oenocarpus_bataua	Oenocarpus_minor)))))	(Leopoldinia_pulchra	Kentiopsis_piersoniorum))))	Kingia_australis);
((Veitchia_spiralis	(Dictyosperma_album	(Kentiopsis_piersoniorum	(((Hydriastele_microspadix	Heterospathe_cagayanensis)	(Leopoldinia_pulchra	Dypsis_decaryi))	(((Burretiokentia_grandiflora	((Attalea_speciosa	(((Calamus_caryotoides	Nypa_fruticans)	(Iriartea_deltoidea	Pseudophoenix_vinifera))	(Sabal_domingensis	(Phoenix_dactylifera	Serenoa_repens))))	(Orania_palindan	(Roystonea_regia	(Sclerosperma_profizianum	(Chamaedorea_seifrizii	(((Reinhardtia_paiewonskiana	Reinhardtia_latisecta)	Reinhardtia_simplex)	((Elaeis_oleifera	Elaeis_guineensis)	Bactris_major))))))))	((Manicaria_saccifera	Prestoea_acuminata)	(Pelagodoxa_henryana	(Geonoma_undata	(Oenocarpus_bataua	Oenocarpus_minor)))))	Podococcus_barteri)))))	Kingia_australis);
((Veitchia_spiralis	(Dictyosperma_album	(Kentiopsis_piersoniorum	((Leopoldinia_pulchra	((Hydriastele_microspadix	Heterospathe_cagayanensis)	Dypsis_decaryi))	((Attalea_speciosa	(Orania_palindan	(((Elaeis_oleifera	Elaeis_guineensis)	Bactris_major)	(((((Iriartea_deltoidea	Pseudophoenix_vinifera)	(Sabal_domingensis	(Phoenix_dactylifera	Serenoa_repens)))	((Calamus_caryotoides	Nypa_fruticans)	Chamaedorea_seifrizii))	(Sclerosperma_profizianum	Roystonea_regia))	(Podococcus_barteri	((Reinhardtia_paiewonskiana	Reinhardtia_latisecta)	Reinhardtia_simplex))))))	((Geonoma_undata	(Oenocarpus_bataua	Oenocarpus_minor))	((Burretiokentia_grandiflora	Pelagodoxa_henryana)	(Manicaria_saccifera	Prestoea_acuminata))))))))	Kingia_australis);
((Veitchia_spiralis	(Dictyosperma_album	(Kentiopsis_piersoniorum	(((Podococcus_barteri	Leopoldinia_pulchra)	(((Orania_palindan	((Burretiokentia_grandiflora	(((Elaeis_oleifera	Elaeis_guineensis)	Bactris_major)	((Reinhardtia_paiewonskiana	Reinhardtia_latisecta)	Reinhardtia_simplex)))	(Sclerosperma_profizianum	Roystonea_regia)))	(((Pseudophoenix_vinifera	Iriartea_deltoidea)	(Sabal_domingensis	(Phoenix_dactylifera	Serenoa_repens)))	(Nypa_fruticans	(Attalea_speciosa	Chamaedorea_seifrizii))))	(((Pelagodoxa_henryana	(Prestoea_acuminata	(Oenocarpus_bataua	Oenocarpus_minor)))	Manicaria_saccifera)	Geonoma_undata)))	(Dypsis_decaryi	(Hydriastele_microspadix	(Calamus_caryotoides	Heterospathe_cagayanensis)))))))	Kingia_australis);
((Veitchia_spiralis	(Dictyosperma_album	(Kentiopsis_piersoniorum	((Dypsis_decaryi	Heterospathe_cagayanensis)	(Hydriastele_microspadix	(Leopoldinia_pulchra	(((((((((Pseudophoenix_vinifera	Calamus_caryotoides)	(Nypa_fruticans	Chamaedorea_seifrizii))	Iriartea_deltoidea)	(Sabal_domingensis	(Phoenix_dactylifera	Serenoa_repens)))	(Podococcus_barteri	Attalea_speciosa))	((Sclerosperma_profizianum	Roystonea_regia)	(Orania_palindan	(((Elaeis_oleifera	Elaeis_guineensis)	Bactris_major)	((Reinhardtia_paiewonskiana	Reinhardtia_latisecta)	Reinhardtia_simplex)))))	Geonoma_undata)	((Pelagodoxa_henryana	(Prestoea_acuminata	Manicaria_saccifera))	(Oenocarpus_bataua	Oenocarpus_minor)))	Burretiokentia_grandiflora)))))))	Kingia_australis);
((Dictyosperma_album	(((Kentiopsis_piersoniorum	((((((Pseudophoenix_vinifera	(Nypa_fruticans	Chamaedorea_seifrizii))	Iriartea_deltoidea)	((Calamus_caryotoides	(Phoenix_dactylifera	Serenoa_repens))	Sabal_domingensis))	((Attalea_speciosa	(Bactris_major	(Roystonea_regia	Orania_palindan)))	((Elaeis_oleifera	Elaeis_guineensis)	(Sclerosperma_profizianum	(Podococcus_barteri	((Reinhardtia_paiewonskiana	Reinhardtia_latisecta)	Reinhardtia_simplex))))))	((Geonoma_undata	(Prestoea_acuminata	(Oenocarpus_bataua	Oenocarpus_minor)))	((Burretiokentia_grandiflora	Pelagodoxa_henryana)	Manicaria_saccifera)))	(Hydriastele_microspadix	Heterospathe_cagayanensis)))	(Dypsis_decaryi	Veitchia_spiralis))	Leopoldinia_pulchra))	Kingia_australis);
((Veitchia_spiralis	((Kentiopsis_piersoniorum	(((((((Calamus_caryotoides	Nypa_fruticans)	(Chamaedorea_seifrizii	Attalea_speciosa))	(Podococcus_barteri	(((Phoenix_dactylifera	Serenoa_repens)	Sabal_domingensis)	(Pseudophoenix_vinifera	Iriartea_deltoidea))))	(((Sclerosperma_profizianum	((Bactris_major	(Elaeis_oleifera	Elaeis_guineensis))	((Reinhardtia_paiewonskiana	Reinhardtia_latisecta)	Reinhardtia_simplex)))	Roystonea_regia)	Orania_palindan))	((Geonoma_undata	(Oenocarpus_bataua	Oenocarpus_minor))	((Prestoea_acuminata	(Leopoldinia_pulchra	Manicaria_saccifera))	Pelagodoxa_henryana)))	Burretiokentia_grandiflora)	(Dypsis_decaryi	(Hydriastele_microspadix	Heterospathe_cagayanensis))))	Dictyosperma_album))	Kingia_australis);
((((Elaeis_oleifera	Elaeis_guineensis)	(Attalea_speciosa	(((Chamaedorea_seifrizii	Nypa_fruticans)	(Pseudophoenix_vinifera	(Iriartea_deltoidea	((Phoenix_dactylifera	Serenoa_repens)	Sabal_domingensis))))	(((Geonoma_undata	(Oenocarpus_bataua	Oenocarpus_minor))	(Podococcus_barteri	((Reinhardtia_paiewonskiana	Reinhardtia_latisecta)	Reinhardtia_simplex)))	((Sclerosperma_profizianum	((Prestoea_acuminata	((Leopoldinia_pulchra	Manicaria_saccifera)	Pelagodoxa_henryana))	(((Kentiopsis_piersoniorum	Dictyosperma_album)	Hydriastele_microspadix)	((Calamus_caryotoides	Heterospathe_cagayanensis)	Veitchia_spiralis))))	((Dypsis_decaryi	(Burretiokentia_grandiflora	Orania_palindan))	Roystonea_regia))))))	Bactris_major)	Kingia_australis);
(((((Roystonea_regia	((((Podococcus_barteri	((Reinhardtia_paiewonskiana	Reinhardtia_latisecta)	Reinhardtia_simplex))	((((Phoenix_dactylifera	Serenoa_repens)	Sabal_domingensis)	(Iriartea_deltoidea	(Pseudophoenix_vinifera	(Chamaedorea_seifrizii	(Calamus_caryotoides	Nypa_fruticans)))))	Sclerosperma_profizianum))	(((Geonoma_undata	(Oenocarpus_bataua	Oenocarpus_minor))	((Burretiokentia_grandiflora	Pelagodoxa_henryana)	(Prestoea_acuminata	Manicaria_saccifera)))	((Leopoldinia_pulchra	((Heterospathe_cagayanensis	Veitchia_spiralis)	(Dictyosperma_album	(Hydriastele_microspadix	Kentiopsis_piersoniorum))))	Dypsis_decaryi)))	Orania_palindan))	Attalea_speciosa)	(Elaeis_oleifera	Elaeis_guineensis))	Bactris_major)	Kingia_australis);
(((Nypa_fruticans	(Chamaedorea_seifrizii	(((((Roystonea_regia	Sclerosperma_profizianum)	(((Elaeis_guineensis	Elaeis_oleifera)	Bactris_major)	((Reinhardtia_latisecta	Reinhardtia_paiewonskiana)	Reinhardtia_simplex)))	(((((((Burretiokentia_grandiflora	Prestoea_acuminata)	Manicaria_saccifera)	Pelagodoxa_henryana)	(Oenocarpus_minor	Oenocarpus_bataua))	(Kentiopsis_piersoniorum	((Veitchia_spiralis	Dictyosperma_album)	((Leopoldinia_pulchra	(Heterospathe_cagayanensis	Hydriastele_microspadix))	Dypsis_decaryi))))	Geonoma_undata)	(Orania_palindan	Podococcus_barteri)))	Attalea_speciosa)	((Pseudophoenix_vinifera	Iriartea_deltoidea)	((Serenoa_repens	Phoenix_dactylifera)	Sabal_domingensis)))))	Calamus_caryotoides)	Kingia_australis);
((((Elaeis_guineensis	Elaeis_oleifera)	Bactris_major)	(((Reinhardtia_latisecta	Reinhardtia_paiewonskiana)	Reinhardtia_simplex)	((Orania_palindan	(((((((Geonoma_undata	((Leopoldinia_pulchra	Manicaria_saccifera)	Pelagodoxa_henryana))	(Prestoea_acuminata	(Oenocarpus_minor	Oenocarpus_bataua)))	((Veitchia_spiralis	Dictyosperma_album)	(Kentiopsis_piersoniorum	Hydriastele_microspadix)))	(Podococcus_barteri	Dypsis_decaryi))	Burretiokentia_grandiflora)	Heterospathe_cagayanensis)	(Attalea_speciosa	((((Calamus_caryotoides	Pseudophoenix_vinifera)	Iriartea_deltoidea)	((Serenoa_repens	Phoenix_dactylifera)	Sabal_domingensis))	(Nypa_fruticans	Chamaedorea_seifrizii)))))	(Roystonea_regia	Sclerosperma_profizianum))))	Kingia_australis);
((((Iriartea_deltoidea	(((Serenoa_repens	Phoenix_dactylifera)	Sabal_domingensis)	(((((Roystonea_regia	Sclerosperma_profizianum)	(((Elaeis_guineensis	Elaeis_oleifera)	Bactris_major)	(Reinhardtia_latisecta	(Reinhardtia_paiewonskiana	Reinhardtia_simplex))))	Orania_palindan)	((((Manicaria_saccifera	Pelagodoxa_henryana)	(Dypsis_decaryi	(Burretiokentia_grandiflora	(Prestoea_acuminata	(Oenocarpus_minor	Oenocarpus_bataua)))))	(((Kentiopsis_piersoniorum	(Heterospathe_cagayanensis	Hydriastele_microspadix))	Dictyosperma_album)	(Veitchia_spiralis	(Podococcus_barteri	Leopoldinia_pulchra))))	Geonoma_undata))	(Chamaedorea_seifrizii	Attalea_speciosa))))	(Nypa_fruticans	Calamus_caryotoides))	Pseudophoenix_vinifera)	Kingia_australis);
((Bactris_major	(((Reinhardtia_simplex	(Reinhardtia_latisecta	Reinhardtia_paiewonskiana))	(((Roystonea_regia	Orania_palindan)	((((Prestoea_acuminata	(Oenocarpus_minor	Oenocarpus_bataua))	(((Dictyosperma_album	Kentiopsis_piersoniorum)	((Burretiokentia_grandiflora	Hydriastele_microspadix)	((Veitchia_spiralis	Heterospathe_cagayanensis)	Dypsis_decaryi)))	((Leopoldinia_pulchra	Manicaria_saccifera)	Geonoma_undata)))	Pelagodoxa_henryana)	(Podococcus_barteri	((((Iriartea_deltoidea	Pseudophoenix_vinifera)	((Serenoa_repens	Phoenix_dactylifera)	Sabal_domingensis))	(Chamaedorea_seifrizii	(Nypa_fruticans	Calamus_caryotoides)))	Attalea_speciosa))))	Sclerosperma_profizianum))	(Elaeis_guineensis	Elaeis_oleifera)))	Kingia_australis);
((Bactris_major	(((Reinhardtia_simplex	(Reinhardtia_latisecta	Reinhardtia_paiewonskiana))	(((Roystonea_regia	Orania_palindan)	((((((Heterospathe_cagayanensis	(Hydriastele_microspadix	Dypsis_decaryi))	(Dictyosperma_album	Kentiopsis_piersoniorum))	(Veitchia_spiralis	(Leopoldinia_pulchra	Podococcus_barteri)))	(((Manicaria_saccifera	(Burretiokentia_grandiflora	Prestoea_acuminata))	Pelagodoxa_henryana)	(Oenocarpus_minor	Oenocarpus_bataua)))	Geonoma_undata)	((Attalea_speciosa	Chamaedorea_seifrizii)	(((Serenoa_repens	Phoenix_dactylifera)	Sabal_domingensis)	(Iriartea_deltoidea	((Nypa_fruticans	Calamus_caryotoides)	Pseudophoenix_vinifera))))))	Sclerosperma_profizianum))	(Elaeis_guineensis	Elaeis_oleifera)))	Kingia_australis);
((Nypa_fruticans	(Calamus_caryotoides	((((((Roystonea_regia	Sclerosperma_profizianum)	(((Elaeis_guineensis	Elaeis_oleifera)	Bactris_major)	(Reinhardtia_simplex	(Reinhardtia_latisecta	Reinhardtia_paiewonskiana))))	Orania_palindan)	((((Heterospathe_cagayanensis	(Hydriastele_microspadix	((Dictyosperma_album	Veitchia_spiralis)	Kentiopsis_piersoniorum)))	(Podococcus_barteri	(Leopoldinia_pulchra	Dypsis_decaryi)))	((Burretiokentia_grandiflora	(Manicaria_saccifera	Pelagodoxa_henryana))	(Prestoea_acuminata	(Oenocarpus_minor	Oenocarpus_bataua))))	Geonoma_undata))	(Attalea_speciosa	Chamaedorea_seifrizii))	(((Serenoa_repens	Phoenix_dactylifera)	Sabal_domingensis)	(Iriartea_deltoidea	Pseudophoenix_vinifera)))))	Kingia_australis);
(((((Heterospathe_cagayanensis	(Hydriastele_microspadix	Dypsis_decaryi))	((Geonoma_undata	((Manicaria_saccifera	Pelagodoxa_henryana)	(Prestoea_acuminata	(Oenocarpus_minor	Oenocarpus_bataua))))	((Podococcus_barteri	((Attalea_speciosa	Chamaedorea_seifrizii)	(((Phoenix_dactylifera	(Sabal_domingensis	Serenoa_repens))	(Iriartea_deltoidea	Pseudophoenix_vinifera))	(Nypa_fruticans	Calamus_caryotoides))))	(((Roystonea_regia	Sclerosperma_profizianum)	(((Elaeis_guineensis	Elaeis_oleifera)	Bactris_major)	(Reinhardtia_simplex	(Reinhardtia_latisecta	Reinhardtia_paiewonskiana))))	(Orania_palindan	Burretiokentia_grandiflora)))))	(Kentiopsis_piersoniorum	Leopoldinia_pulchra))	(Dictyosperma_album	Veitchia_spiralis))	Kingia_australis);
(((Elaeis_guineensis	Elaeis_oleifera)	(Bactris_major	((Reinhardtia_simplex	(Reinhardtia_latisecta	Reinhardtia_paiewonskiana))	((Orania_palindan	((Attalea_speciosa	((Phoenix_dactylifera	(Sabal_domingensis	(Leopoldinia_pulchra	(Calamus_caryotoides	Serenoa_repens))))	((Iriartea_deltoidea	Pseudophoenix_vinifera)	(Chamaedorea_seifrizii	Nypa_fruticans))))	(((Burretiokentia_grandiflora	Hydriastele_microspadix)	(Podococcus_barteri	((Kentiopsis_piersoniorum	(Dictyosperma_album	Veitchia_spiralis))	(Dypsis_decaryi	Heterospathe_cagayanensis))))	(((Prestoea_acuminata	Manicaria_saccifera)	Pelagodoxa_henryana)	((Oenocarpus_minor	Oenocarpus_bataua)	Geonoma_undata)))))	(Roystonea_regia	Sclerosperma_profizianum)))))	Kingia_australis);
(((Elaeis_guineensis	Elaeis_oleifera)	(Bactris_major	((Reinhardtia_simplex	(Reinhardtia_latisecta	Reinhardtia_paiewonskiana))	((((((Chamaedorea_seifrizii	(Leopoldinia_pulchra	Nypa_fruticans))	Attalea_speciosa)	(Podococcus_barteri	(((Iriartea_deltoidea	Calamus_caryotoides)	Pseudophoenix_vinifera)	((Phoenix_dactylifera	Serenoa_repens)	Sabal_domingensis))))	(Pelagodoxa_henryana	((Prestoea_acuminata	(Oenocarpus_minor	Oenocarpus_bataua))	(((Kentiopsis_piersoniorum	(Burretiokentia_grandiflora	(Dictyosperma_album	Veitchia_spiralis)))	((Dypsis_decaryi	Hydriastele_microspadix)	Heterospathe_cagayanensis))	(Geonoma_undata	Manicaria_saccifera)))))	(Orania_palindan	Roystonea_regia))	Sclerosperma_profizianum))))	Kingia_australis);
((((((((Phoenix_dactylifera	Serenoa_repens)	Sabal_domingensis)	Iriartea_deltoidea)	(Calamus_caryotoides	Pseudophoenix_vinifera))	(((Pelagodoxa_henryana	((Prestoea_acuminata	(Oenocarpus_minor	Oenocarpus_bataua))	((Leopoldinia_pulchra	(((Hydriastele_microspadix	Heterospathe_cagayanensis)	Dypsis_decaryi)	((Burretiokentia_grandiflora	(Dictyosperma_album	Veitchia_spiralis))	Kentiopsis_piersoniorum)))	(Geonoma_undata	Manicaria_saccifera))))	(Podococcus_barteri	((Orania_palindan	Roystonea_regia)	(Sclerosperma_profizianum	(((Elaeis_guineensis	Elaeis_oleifera)	Bactris_major)	(Reinhardtia_simplex	(Reinhardtia_latisecta	Reinhardtia_paiewonskiana)))))))	Attalea_speciosa))	Chamaedorea_seifrizii)	Nypa_fruticans)	Kingia_australis);
(((Sabal_domingensis	((((Attalea_speciosa	(((Orania_palindan	(Veitchia_spiralis	(Roystonea_regia	(((Bactris_major	(Elaeis_guineensis	Elaeis_oleifera))	(Reinhardtia_simplex	(Reinhardtia_latisecta	Reinhardtia_paiewonskiana)))	Sclerosperma_profizianum))))	Burretiokentia_grandiflora)	((((Geonoma_undata	((Pelagodoxa_henryana	Manicaria_saccifera)	(Prestoea_acuminata	(Oenocarpus_minor	Oenocarpus_bataua))))	(((Heterospathe_cagayanensis	Hydriastele_microspadix)	Dictyosperma_album)	Kentiopsis_piersoniorum))	(Podococcus_barteri	Leopoldinia_pulchra))	Dypsis_decaryi)))	(Chamaedorea_seifrizii	Nypa_fruticans))	(Pseudophoenix_vinifera	Iriartea_deltoidea))	(Phoenix_dactylifera	Serenoa_repens)))	Calamus_caryotoides)	Kingia_australis);
((Nypa_fruticans	(Attalea_speciosa	((Dypsis_decaryi	Chamaedorea_seifrizii)	((((((((Reinhardtia_simplex	(Reinhardtia_latisecta	Reinhardtia_paiewonskiana))	Sclerosperma_profizianum)	((Roystonea_regia	Orania_palindan)	(Veitchia_spiralis	(Bactris_major	(Elaeis_guineensis	Elaeis_oleifera)))))	(((Pelagodoxa_henryana	Manicaria_saccifera)	(Prestoea_acuminata	(Oenocarpus_minor	Oenocarpus_bataua)))	((Heterospathe_cagayanensis	Hydriastele_microspadix)	(Dictyosperma_album	Kentiopsis_piersoniorum))))	Geonoma_undata)	Leopoldinia_pulchra)	Burretiokentia_grandiflora)	(Podococcus_barteri	(((Calamus_caryotoides	Pseudophoenix_vinifera)	Iriartea_deltoidea)	((Phoenix_dactylifera	Serenoa_repens)	Sabal_domingensis)))))))	Kingia_australis);
((Dictyosperma_album	(Veitchia_spiralis	((((Leopoldinia_pulchra	Kentiopsis_piersoniorum)	Dypsis_decaryi)	((Heterospathe_cagayanensis	Hydriastele_microspadix)	((((Attalea_speciosa	((((Calamus_caryotoides	Iriartea_deltoidea)	Pseudophoenix_vinifera)	((Phoenix_dactylifera	Serenoa_repens)	Sabal_domingensis))	(Chamaedorea_seifrizii	Nypa_fruticans)))	((((Elaeis_guineensis	Elaeis_oleifera)	((Reinhardtia_simplex	(Reinhardtia_latisecta	Reinhardtia_paiewonskiana))	Bactris_major))	(Geonoma_undata	Sclerosperma_profizianum))	(Orania_palindan	Roystonea_regia)))	((Pelagodoxa_henryana	Manicaria_saccifera)	(Prestoea_acuminata	(Oenocarpus_minor	Oenocarpus_bataua))))	Podococcus_barteri)))	Burretiokentia_grandiflora)))	Kingia_australis);
(((Bactris_major	(Elaeis_guineensis	Elaeis_oleifera))	(((Sclerosperma_profizianum	(Podococcus_barteri	(Reinhardtia_simplex	(Reinhardtia_latisecta	Reinhardtia_paiewonskiana))))	(((((Prestoea_acuminata	(Leopoldinia_pulchra	Manicaria_saccifera))	(Pelagodoxa_henryana	(Geonoma_undata	(Oenocarpus_minor	Oenocarpus_bataua))))	(Hydriastele_microspadix	(((Burretiokentia_grandiflora	(Heterospathe_cagayanensis	Veitchia_spiralis))	Dypsis_decaryi)	(Dictyosperma_album	Kentiopsis_piersoniorum))))	(Attalea_speciosa	((((Phoenix_dactylifera	Serenoa_repens)	Sabal_domingensis)	((Calamus_caryotoides	Pseudophoenix_vinifera)	Iriartea_deltoidea))	(Chamaedorea_seifrizii	Nypa_fruticans))))	Orania_palindan))	Roystonea_regia))	Kingia_australis);
((((Phoenix_dactylifera	Serenoa_repens)	Sabal_domingensis)	(((Chamaedorea_seifrizii	Nypa_fruticans)	Iriartea_deltoidea)	((Calamus_caryotoides	Pseudophoenix_vinifera)	((((((Attalea_speciosa	Bactris_major)	(Elaeis_guineensis	Elaeis_oleifera))	(Reinhardtia_simplex	(Reinhardtia_latisecta	Reinhardtia_paiewonskiana)))	(Heterospathe_cagayanensis	((Burretiokentia_grandiflora	(Orania_palindan	(Dypsis_decaryi	Podococcus_barteri)))	(((Veitchia_spiralis	((Geonoma_undata	(Oenocarpus_minor	Oenocarpus_bataua))	(Pelagodoxa_henryana	(Prestoea_acuminata	(Leopoldinia_pulchra	Manicaria_saccifera)))))	Kentiopsis_piersoniorum)	(Dictyosperma_album	Hydriastele_microspadix)))))	Roystonea_regia)	Sclerosperma_profizianum))))	Kingia_australis);
((Nypa_fruticans	((((((Phoenix_dactylifera	Serenoa_repens)	Sabal_domingensis)	(Pseudophoenix_vinifera	Iriartea_deltoidea))	Calamus_caryotoides)	((((((Geonoma_undata	Sclerosperma_profizianum)	Roystonea_regia)	(Orania_palindan	((Bactris_major	(Elaeis_guineensis	Elaeis_oleifera))	(Reinhardtia_simplex	((Podococcus_barteri	Reinhardtia_latisecta)	Reinhardtia_paiewonskiana)))))	Burretiokentia_grandiflora)	(((Pelagodoxa_henryana	(Leopoldinia_pulchra	Manicaria_saccifera))	((Oenocarpus_minor	Oenocarpus_bataua)	Prestoea_acuminata))	((Dictyosperma_album	(Kentiopsis_piersoniorum	(Dypsis_decaryi	Hydriastele_microspadix)))	(Veitchia_spiralis	Heterospathe_cagayanensis))))	Attalea_speciosa))	Chamaedorea_seifrizii))	Kingia_australis);
((Calamus_caryotoides	((((((Sclerosperma_profizianum	(Reinhardtia_simplex	(Reinhardtia_latisecta	Reinhardtia_paiewonskiana)))	((Bactris_major	(Roystonea_regia	Orania_palindan))	(Elaeis_guineensis	Elaeis_oleifera)))	(((Attalea_speciosa	Geonoma_undata)	((((Pelagodoxa_henryana	(Leopoldinia_pulchra	Manicaria_saccifera))	((Oenocarpus_minor	Oenocarpus_bataua)	Prestoea_acuminata))	Burretiokentia_grandiflora)	(((Hydriastele_microspadix	Heterospathe_cagayanensis)	(Kentiopsis_piersoniorum	(Dictyosperma_album	Veitchia_spiralis)))	Dypsis_decaryi)))	Podococcus_barteri))	(((Phoenix_dactylifera	Serenoa_repens)	Sabal_domingensis)	(Pseudophoenix_vinifera	Iriartea_deltoidea)))	Chamaedorea_seifrizii)	Nypa_fruticans))	Kingia_australis);
((((((((Bactris_major	((Podococcus_barteri	(Roystonea_regia	(Elaeis_guineensis	Elaeis_oleifera)))	(Sclerosperma_profizianum	(Reinhardtia_simplex	(Reinhardtia_latisecta	Reinhardtia_paiewonskiana)))))	Orania_palindan)	((Geonoma_undata	(((Burretiokentia_grandiflora	Pelagodoxa_henryana)	(Leopoldinia_pulchra	Manicaria_saccifera))	((Oenocarpus_minor	Oenocarpus_bataua)	Prestoea_acuminata)))	((Kentiopsis_piersoniorum	(Dictyosperma_album	Veitchia_spiralis))	(Dypsis_decaryi	(Hydriastele_microspadix	Heterospathe_cagayanensis)))))	Attalea_speciosa)	(Calamus_caryotoides	((Phoenix_dactylifera	(Serenoa_repens	Sabal_domingensis))	(Pseudophoenix_vinifera	Iriartea_deltoidea))))	Chamaedorea_seifrizii)	Nypa_fruticans)	Kingia_australis);
(((Bactris_major	(Elaeis_guineensis	Elaeis_oleifera))	(((((((((Leopoldinia_pulchra	Podococcus_barteri)	(((Kentiopsis_piersoniorum	Dypsis_decaryi)	(Hydriastele_microspadix	Heterospathe_cagayanensis))	Dictyosperma_album))	((Veitchia_spiralis	(Oenocarpus_minor	Oenocarpus_bataua))	((Burretiokentia_grandiflora	Pelagodoxa_henryana)	(Prestoea_acuminata	Manicaria_saccifera))))	Geonoma_undata)	Orania_palindan)	(((Sabal_domingensis	(Phoenix_dactylifera	Serenoa_repens))	((Calamus_caryotoides	Pseudophoenix_vinifera)	Iriartea_deltoidea))	((Chamaedorea_seifrizii	Nypa_fruticans)	Attalea_speciosa)))	Roystonea_regia)	Sclerosperma_profizianum)	(Reinhardtia_simplex	(Reinhardtia_latisecta	Reinhardtia_paiewonskiana))))	Kingia_australis);
((Dictyosperma_album	((Kentiopsis_piersoniorum	((Podococcus_barteri	Veitchia_spiralis)	(((Orania_palindan	Dypsis_decaryi)	(((Pelagodoxa_henryana	(Leopoldinia_pulchra	Manicaria_saccifera))	(Geonoma_undata	(Oenocarpus_minor	Oenocarpus_bataua)))	Prestoea_acuminata))	((Burretiokentia_grandiflora	((Nypa_fruticans	((Sabal_domingensis	(Phoenix_dactylifera	Serenoa_repens))	((Calamus_caryotoides	Pseudophoenix_vinifera)	Iriartea_deltoidea)))	(Chamaedorea_seifrizii	Attalea_speciosa)))	(((Reinhardtia_latisecta	(Reinhardtia_paiewonskiana	Reinhardtia_simplex))	(Bactris_major	(Elaeis_guineensis	Elaeis_oleifera)))	(Roystonea_regia	Sclerosperma_profizianum))))))	(Hydriastele_microspadix	Heterospathe_cagayanensis)))	Kingia_australis);
(((((Phoenix_dactylifera	Serenoa_repens)	Sabal_domingensis)	((Pseudophoenix_vinifera	Iriartea_deltoidea)	((Attalea_speciosa	(Chamaedorea_seifrizii	Nypa_fruticans))	(((Podococcus_barteri	((((Oenocarpus_minor	Oenocarpus_bataua)	Geonoma_undata)	(Pelagodoxa_henryana	(Manicaria_saccifera	Prestoea_acuminata)))	((((Leopoldinia_pulchra	(Heterospathe_cagayanensis	Hydriastele_microspadix))	Dictyosperma_album)	(Kentiopsis_piersoniorum	(Burretiokentia_grandiflora	Dypsis_decaryi)))	Veitchia_spiralis)))	Orania_palindan)	((((Elaeis_oleifera	Elaeis_guineensis)	Bactris_major)	(Reinhardtia_latisecta	(Reinhardtia_simplex	Reinhardtia_paiewonskiana)))	(Roystonea_regia	Sclerosperma_profizianum))))))	Calamus_caryotoides)	Kingia_australis);
(((Nypa_fruticans	((((((Prestoea_acuminata	(((((Heterospathe_cagayanensis	Hydriastele_microspadix)	Kentiopsis_piersoniorum)	(Dictyosperma_album	Veitchia_spiralis))	(((((Elaeis_oleifera	Elaeis_guineensis)	Bactris_major)	(Reinhardtia_simplex	(Reinhardtia_paiewonskiana	Reinhardtia_latisecta)))	((Oenocarpus_minor	Oenocarpus_bataua)	(Roystonea_regia	Geonoma_undata)))	(Sclerosperma_profizianum	((Podococcus_barteri	Dypsis_decaryi)	Orania_palindan))))	Leopoldinia_pulchra))	Manicaria_saccifera)	(Burretiokentia_grandiflora	Pelagodoxa_henryana))	(((Phoenix_dactylifera	Serenoa_repens)	Sabal_domingensis)	(Pseudophoenix_vinifera	Iriartea_deltoidea)))	Attalea_speciosa)	Chamaedorea_seifrizii))	Calamus_caryotoides)	Kingia_australis);
(((Nypa_fruticans	(((Pseudophoenix_vinifera	(((Serenoa_repens	Sabal_domingensis)	Phoenix_dactylifera)	Iriartea_deltoidea))	(Attalea_speciosa	((Orania_palindan	((((Kentiopsis_piersoniorum	(Leopoldinia_pulchra	(Heterospathe_cagayanensis	Veitchia_spiralis)))	((Dypsis_decaryi	Hydriastele_microspadix)	Dictyosperma_album))	((Oenocarpus_minor	Oenocarpus_bataua)	(Pelagodoxa_henryana	(Manicaria_saccifera	Prestoea_acuminata))))	Geonoma_undata))	(((Burretiokentia_grandiflora	Sclerosperma_profizianum)	(((Elaeis_oleifera	Elaeis_guineensis)	Bactris_major)	(Reinhardtia_simplex	(Reinhardtia_paiewonskiana	Reinhardtia_latisecta))))	(Podococcus_barteri	Roystonea_regia)))))	Chamaedorea_seifrizii))	Calamus_caryotoides)	Kingia_australis);
((Dictyosperma_album	(Veitchia_spiralis	((((((((((Sabal_domingensis	(Serenoa_repens	Phoenix_dactylifera))	Iriartea_deltoidea)	Pseudophoenix_vinifera)	((Attalea_speciosa	(Calamus_caryotoides	Chamaedorea_seifrizii))	((Leopoldinia_pulchra	Nypa_fruticans)	Burretiokentia_grandiflora)))	(((((Elaeis_oleifera	Elaeis_guineensis)	Bactris_major)	(Reinhardtia_simplex	(Reinhardtia_paiewonskiana	Reinhardtia_latisecta)))	(Roystonea_regia	Sclerosperma_profizianum))	Orania_palindan))	Podococcus_barteri)	((Prestoea_acuminata	(Oenocarpus_minor	Oenocarpus_bataua))	Pelagodoxa_henryana))	(Manicaria_saccifera	Geonoma_undata))	(Dypsis_decaryi	(Hydriastele_microspadix	Heterospathe_cagayanensis)))	Kentiopsis_piersoniorum)))	Kingia_australis);
((Calamus_caryotoides	(Nypa_fruticans	(Attalea_speciosa	(((((Elaeis_oleifera	Elaeis_guineensis)	Bactris_major)	(Reinhardtia_simplex	(Reinhardtia_paiewonskiana	(Podococcus_barteri	Reinhardtia_latisecta))))	((((Veitchia_spiralis	((Geonoma_undata	Roystonea_regia)	Sclerosperma_profizianum))	Orania_palindan)	((((Pelagodoxa_henryana	Kentiopsis_piersoniorum)	(Dypsis_decaryi	Leopoldinia_pulchra))	(Dictyosperma_album	(Heterospathe_cagayanensis	Hydriastele_microspadix)))	(Burretiokentia_grandiflora	((Prestoea_acuminata	(Oenocarpus_minor	Oenocarpus_bataua))	Manicaria_saccifera))))	((Sabal_domingensis	(Serenoa_repens	Phoenix_dactylifera))	(Iriartea_deltoidea	Pseudophoenix_vinifera))))	Chamaedorea_seifrizii))))	Kingia_australis);
(((Nypa_fruticans	(Chamaedorea_seifrizii	((Iriartea_deltoidea	Pseudophoenix_vinifera)	(((((((((Kentiopsis_piersoniorum	Dypsis_decaryi)	(Veitchia_spiralis	Dictyosperma_album))	(Heterospathe_cagayanensis	Hydriastele_microspadix))	(Pelagodoxa_henryana	((Prestoea_acuminata	(Oenocarpus_minor	Oenocarpus_bataua))	(Burretiokentia_grandiflora	(Geonoma_undata	(Leopoldinia_pulchra	Manicaria_saccifera))))))	Podococcus_barteri)	(((Reinhardtia_simplex	(Reinhardtia_paiewonskiana	Reinhardtia_latisecta))	(Bactris_major	(Elaeis_oleifera	Elaeis_guineensis)))	(Roystonea_regia	Sclerosperma_profizianum)))	Orania_palindan)	Attalea_speciosa)	(Sabal_domingensis	(Serenoa_repens	Phoenix_dactylifera))))))	Calamus_caryotoides)	Kingia_australis);
((Dictyosperma_album	((((((Pelagodoxa_henryana	((Prestoea_acuminata	(Oenocarpus_minor	Oenocarpus_bataua))	(Geonoma_undata	(Leopoldinia_pulchra	Manicaria_saccifera))))	(Podococcus_barteri	((Burretiokentia_grandiflora	(Attalea_speciosa	((Calamus_caryotoides	Pseudophoenix_vinifera)	((Iriartea_deltoidea	(Sabal_domingensis	(Serenoa_repens	Phoenix_dactylifera)))	Nypa_fruticans))))	(((Reinhardtia_simplex	(Reinhardtia_paiewonskiana	Reinhardtia_latisecta))	(Bactris_major	(Elaeis_oleifera	Elaeis_guineensis)))	(Chamaedorea_seifrizii	(Roystonea_regia	Sclerosperma_profizianum))))))	(Dypsis_decaryi	Orania_palindan))	(Hydriastele_microspadix	Heterospathe_cagayanensis))	Kentiopsis_piersoniorum)	Veitchia_spiralis))	Kingia_australis);
(((Chamaedorea_seifrizii	Nypa_fruticans)	(((((Orania_palindan	((Attalea_speciosa	(Bactris_major	(Elaeis_oleifera	Elaeis_guineensis)))	((Roystonea_regia	Sclerosperma_profizianum)	(Reinhardtia_simplex	(Reinhardtia_paiewonskiana	Reinhardtia_latisecta)))))	(((Veitchia_spiralis	Dictyosperma_album)	((Hydriastele_microspadix	Heterospathe_cagayanensis)	(Kentiopsis_piersoniorum	Dypsis_decaryi)))	((Pelagodoxa_henryana	(Prestoea_acuminata	(Leopoldinia_pulchra	Manicaria_saccifera)))	(Geonoma_undata	(Oenocarpus_minor	Oenocarpus_bataua)))))	Podococcus_barteri)	Burretiokentia_grandiflora)	((Sabal_domingensis	(Serenoa_repens	Phoenix_dactylifera))	(Iriartea_deltoidea	(Calamus_caryotoides	Pseudophoenix_vinifera)))))	Kingia_australis);
((((Attalea_speciosa	((((Geonoma_undata	(Oenocarpus_minor	Oenocarpus_bataua))	Orania_palindan)	((((Kentiopsis_piersoniorum	(Hydriastele_microspadix	((Dypsis_decaryi	Heterospathe_cagayanensis)	(Podococcus_barteri	Veitchia_spiralis))))	Dictyosperma_album)	(Sclerosperma_profizianum	((Chamaedorea_seifrizii	((Calamus_caryotoides	Nypa_fruticans)	(((Sabal_domingensis	(Serenoa_repens	Phoenix_dactylifera))	(Iriartea_deltoidea	Pseudophoenix_vinifera))	Burretiokentia_grandiflora)))	Pelagodoxa_henryana)))	((Reinhardtia_simplex	(Reinhardtia_paiewonskiana	Reinhardtia_latisecta))	(Prestoea_acuminata	(Leopoldinia_pulchra	Manicaria_saccifera)))))	Roystonea_regia))	Bactris_major)	(Elaeis_oleifera	Elaeis_guineensis))	Kingia_australis);
((Pelagodoxa_henryana	((Leopoldinia_pulchra	Manicaria_saccifera)	((((Orania_palindan	(((Bactris_major	(Elaeis_oleifera	Elaeis_guineensis))	Roystonea_regia)	(Burretiokentia_grandiflora	((((Attalea_speciosa	Chamaedorea_seifrizii)	((Sabal_domingensis	(Serenoa_repens	Phoenix_dactylifera))	(Iriartea_deltoidea	((Calamus_caryotoides	Pseudophoenix_vinifera)	Nypa_fruticans))))	(Podococcus_barteri	(Reinhardtia_simplex	(Reinhardtia_paiewonskiana	Reinhardtia_latisecta))))	Sclerosperma_profizianum))))	Geonoma_undata)	(((Kentiopsis_piersoniorum	Dypsis_decaryi)	(Dictyosperma_album	Veitchia_spiralis))	(Hydriastele_microspadix	Heterospathe_cagayanensis)))	((Oenocarpus_minor	Oenocarpus_bataua)	Prestoea_acuminata))))	Kingia_australis);
(((Bactris_major	(Elaeis_oleifera	Elaeis_guineensis))	(((Reinhardtia_paiewonskiana	Reinhardtia_latisecta)	Reinhardtia_simplex)	((((Orania_palindan	Roystonea_regia)	Attalea_speciosa)	((((Podococcus_barteri	(((Calamus_caryotoides	Pseudophoenix_vinifera)	Iriartea_deltoidea)	(Phoenix_dactylifera	(Sabal_domingensis	Serenoa_repens))))	((Leopoldinia_pulchra	Nypa_fruticans)	Chamaedorea_seifrizii))	((Geonoma_undata	((Pelagodoxa_henryana	Manicaria_saccifera)	((Oenocarpus_bataua	Oenocarpus_minor)	Prestoea_acuminata)))	((Kentiopsis_piersoniorum	(Veitchia_spiralis	Dictyosperma_album))	(Dypsis_decaryi	(Hydriastele_microspadix	Heterospathe_cagayanensis)))))	Burretiokentia_grandiflora))	Sclerosperma_profizianum)))	Kingia_australis);
(((Bactris_major	(Elaeis_oleifera	Elaeis_guineensis))	((Podococcus_barteri	((Reinhardtia_paiewonskiana	Reinhardtia_latisecta)	Reinhardtia_simplex))	((((Pseudophoenix_vinifera	Iriartea_deltoidea)	(Sabal_domingensis	(Serenoa_repens	Phoenix_dactylifera)))	(Attalea_speciosa	((Calamus_caryotoides	Nypa_fruticans)	Chamaedorea_seifrizii)))	(Sclerosperma_profizianum	((((Pelagodoxa_henryana	(Leopoldinia_pulchra	Manicaria_saccifera))	((Oenocarpus_bataua	Oenocarpus_minor)	Prestoea_acuminata))	((Dictyosperma_album	(Kentiopsis_piersoniorum	(Dypsis_decaryi	(Heterospathe_cagayanensis	Veitchia_spiralis))))	Hydriastele_microspadix))	(((Geonoma_undata	Orania_palindan)	Roystonea_regia)	Burretiokentia_grandiflora))))))	Kingia_australis);
(((Bactris_major	(Elaeis_oleifera	Elaeis_guineensis))	((Sclerosperma_profizianum	(((((((Calamus_caryotoides	Nypa_fruticans)	Pseudophoenix_vinifera)	Iriartea_deltoidea)	(Sabal_domingensis	(Serenoa_repens	Phoenix_dactylifera)))	(Chamaedorea_seifrizii	Attalea_speciosa))	(Roystonea_regia	(((((Burretiokentia_grandiflora	Pelagodoxa_henryana)	(Leopoldinia_pulchra	Manicaria_saccifera))	((Oenocarpus_bataua	Oenocarpus_minor)	Prestoea_acuminata))	(Veitchia_spiralis	(((Dypsis_decaryi	(Hydriastele_microspadix	Heterospathe_cagayanensis))	Dictyosperma_album)	Kentiopsis_piersoniorum)))	(Podococcus_barteri	Orania_palindan))))	Geonoma_undata))	((Reinhardtia_paiewonskiana	Reinhardtia_latisecta)	Reinhardtia_simplex)))	Kingia_australis);
(((Bactris_major	(Elaeis_oleifera	Elaeis_guineensis))	(((Sclerosperma_profizianum	Roystonea_regia)	(((Attalea_speciosa	(((Pseudophoenix_vinifera	Calamus_caryotoides)	(Iriartea_deltoidea	(Phoenix_dactylifera	(Sabal_domingensis	Serenoa_repens))))	(Nypa_fruticans	Chamaedorea_seifrizii)))	((Geonoma_undata	((Pelagodoxa_henryana	((Burretiokentia_grandiflora	(((Dypsis_decaryi	Hydriastele_microspadix)	Heterospathe_cagayanensis)	((Dictyosperma_album	Veitchia_spiralis)	Kentiopsis_piersoniorum)))	(Leopoldinia_pulchra	Manicaria_saccifera)))	((Oenocarpus_bataua	Oenocarpus_minor)	Prestoea_acuminata)))	Orania_palindan))	Podococcus_barteri))	((Reinhardtia_paiewonskiana	Reinhardtia_latisecta)	Reinhardtia_simplex)))	Kingia_australis);
((Veitchia_spiralis	(((Kentiopsis_piersoniorum	Leopoldinia_pulchra)	((Dypsis_decaryi	(Hydriastele_microspadix	Heterospathe_cagayanensis))	(Burretiokentia_grandiflora	((Geonoma_undata	Manicaria_saccifera)	((((Oenocarpus_bataua	Oenocarpus_minor)	Prestoea_acuminata)	(((Attalea_speciosa	(((((Pseudophoenix_vinifera	Calamus_caryotoides)	((Phoenix_dactylifera	Serenoa_repens)	Sabal_domingensis))	Iriartea_deltoidea)	Nypa_fruticans)	Chamaedorea_seifrizii))	(((Reinhardtia_paiewonskiana	Reinhardtia_latisecta)	Reinhardtia_simplex)	((Podococcus_barteri	Bactris_major)	(Elaeis_oleifera	Elaeis_guineensis))))	(Orania_palindan	(Sclerosperma_profizianum	Roystonea_regia))))	Pelagodoxa_henryana)))))	Dictyosperma_album))	Kingia_australis);
((Pelagodoxa_henryana	(Manicaria_saccifera	(((Burretiokentia_grandiflora	((((((Iriartea_deltoidea	((Phoenix_dactylifera	Serenoa_repens)	Sabal_domingensis))	Pseudophoenix_vinifera)	(Attalea_speciosa	((Calamus_caryotoides	Nypa_fruticans)	Chamaedorea_seifrizii)))	((((Oenocarpus_bataua	Oenocarpus_minor)	((Reinhardtia_paiewonskiana	Reinhardtia_latisecta)	Reinhardtia_simplex))	Geonoma_undata)	Sclerosperma_profizianum))	((Elaeis_oleifera	Elaeis_guineensis)	(Bactris_major	Roystonea_regia)))	Orania_palindan))	(Leopoldinia_pulchra	((Kentiopsis_piersoniorum	(((Podococcus_barteri	Veitchia_spiralis)	Dypsis_decaryi)	Dictyosperma_album))	(Hydriastele_microspadix	Heterospathe_cagayanensis))))	Prestoea_acuminata)))	Kingia_australis);
((Calamus_caryotoides	(Nypa_fruticans	(Chamaedorea_seifrizii	((((Roystonea_regia	Sclerosperma_profizianum)	(Orania_palindan	((((Kentiopsis_piersoniorum	((Dypsis_decaryi	(Hydriastele_microspadix	Heterospathe_cagayanensis))	Dictyosperma_album))	((Oenocarpus_bataua	Oenocarpus_minor)	((Burretiokentia_grandiflora	Pelagodoxa_henryana)	(Manicaria_saccifera	Prestoea_acuminata))))	(Veitchia_spiralis	(Podococcus_barteri	Leopoldinia_pulchra)))	((((Elaeis_oleifera	Elaeis_guineensis)	Bactris_major)	((Reinhardtia_paiewonskiana	Reinhardtia_latisecta)	Reinhardtia_simplex))	Geonoma_undata))))	((Iriartea_deltoidea	((Phoenix_dactylifera	Serenoa_repens)	Sabal_domingensis))	Pseudophoenix_vinifera))	Attalea_speciosa))))	Kingia_australis);
((Calamus_caryotoides	(Nypa_fruticans	(Chamaedorea_seifrizii	((((Sclerosperma_profizianum	(Pelagodoxa_henryana	((Reinhardtia_paiewonskiana	Reinhardtia_latisecta)	Reinhardtia_simplex)))	((Attalea_speciosa	((Elaeis_oleifera	Elaeis_guineensis)	(Podococcus_barteri	Bactris_major)))	((Geonoma_undata	(Roystonea_regia	Orania_palindan))	(((Leopoldinia_pulchra	Manicaria_saccifera)	(Burretiokentia_grandiflora	(((((Hydriastele_microspadix	Heterospathe_cagayanensis)	Dypsis_decaryi)	Dictyosperma_album)	Kentiopsis_piersoniorum)	Veitchia_spiralis)))	(Prestoea_acuminata	(Oenocarpus_bataua	Oenocarpus_minor))))))	(((Phoenix_dactylifera	Serenoa_repens)	Sabal_domingensis)	Iriartea_deltoidea))	Pseudophoenix_vinifera))))	Kingia_australis);
((Calamus_caryotoides	(Nypa_fruticans	((((Phoenix_dactylifera	Serenoa_repens)	Sabal_domingensis)	(Pseudophoenix_vinifera	Iriartea_deltoidea))	(Attalea_speciosa	(((Roystonea_regia	Orania_palindan)	(Burretiokentia_grandiflora	((Geonoma_undata	((Leopoldinia_pulchra	Manicaria_saccifera)	(Prestoea_acuminata	(Oenocarpus_bataua	Oenocarpus_minor))))	((Podococcus_barteri	Dypsis_decaryi)	((Hydriastele_microspadix	Heterospathe_cagayanensis)	(Kentiopsis_piersoniorum	(Dictyosperma_album	Veitchia_spiralis)))))))	(Pelagodoxa_henryana	((Chamaedorea_seifrizii	Sclerosperma_profizianum)	(((Elaeis_oleifera	Elaeis_guineensis)	Bactris_major)	((Reinhardtia_paiewonskiana	Reinhardtia_latisecta)	Reinhardtia_simplex)))))))))	Kingia_australis);
((Calamus_caryotoides	(Nypa_fruticans	(((((((((Leopoldinia_pulchra	Manicaria_saccifera)	(Pelagodoxa_henryana	Prestoea_acuminata))	((Oenocarpus_bataua	Oenocarpus_minor)	Geonoma_undata))	(((Kentiopsis_piersoniorum	(Dictyosperma_album	(Hydriastele_microspadix	Podococcus_barteri)))	Heterospathe_cagayanensis)	((Orania_palindan	(Roystonea_regia	Sclerosperma_profizianum))	(Veitchia_spiralis	(((Elaeis_oleifera	Elaeis_guineensis)	Bactris_major)	((Reinhardtia_paiewonskiana	Reinhardtia_latisecta)	Reinhardtia_simplex))))))	Dypsis_decaryi)	Burretiokentia_grandiflora)	(((Phoenix_dactylifera	Serenoa_repens)	Sabal_domingensis)	(Pseudophoenix_vinifera	Iriartea_deltoidea)))	Attalea_speciosa)	Chamaedorea_seifrizii)))	Kingia_australis);
(((Nypa_fruticans	(((((Sabal_domingensis	(Phoenix_dactylifera	Serenoa_repens))	(Iriartea_deltoidea	Pseudophoenix_vinifera))	((((Heterospathe_cagayanensis	Hydriastele_microspadix)	(((Dypsis_decaryi	(Veitchia_spiralis	Podococcus_barteri))	Kentiopsis_piersoniorum)	Dictyosperma_album))	((Prestoea_acuminata	((Burretiokentia_grandiflora	Pelagodoxa_henryana)	(Leopoldinia_pulchra	Manicaria_saccifera)))	(Geonoma_undata	(Oenocarpus_bataua	Oenocarpus_minor))))	(((Sclerosperma_profizianum	Roystonea_regia)	Orania_palindan)	(((Elaeis_oleifera	Elaeis_guineensis)	Bactris_major)	(Reinhardtia_simplex	(Reinhardtia_latisecta	Reinhardtia_paiewonskiana))))))	Attalea_speciosa)	Chamaedorea_seifrizii))	Calamus_caryotoides)	Kingia_australis);
((Nypa_fruticans	((((((Sclerosperma_profizianum	Roystonea_regia)	(Orania_palindan	((((Podococcus_barteri	Dypsis_decaryi)	((Heterospathe_cagayanensis	Hydriastele_microspadix)	((Dictyosperma_album	Veitchia_spiralis)	Kentiopsis_piersoniorum)))	Burretiokentia_grandiflora)	(((Prestoea_acuminata	Manicaria_saccifera)	Pelagodoxa_henryana)	((Leopoldinia_pulchra	Geonoma_undata)	(Oenocarpus_bataua	Oenocarpus_minor))))))	(((Elaeis_oleifera	Elaeis_guineensis)	Bactris_major)	(Reinhardtia_simplex	(Reinhardtia_latisecta	Reinhardtia_paiewonskiana))))	Attalea_speciosa)	(((Sabal_domingensis	(Phoenix_dactylifera	Serenoa_repens))	(Iriartea_deltoidea	Pseudophoenix_vinifera))	Calamus_caryotoides))	Chamaedorea_seifrizii))	Kingia_australis);
((((Elaeis_oleifera	Elaeis_guineensis)	Bactris_major)	((Reinhardtia_simplex	(Reinhardtia_latisecta	Reinhardtia_paiewonskiana))	((((Podococcus_barteri	((Phoenix_dactylifera	(Serenoa_repens	Sabal_domingensis))	(Iriartea_deltoidea	(Calamus_caryotoides	Pseudophoenix_vinifera))))	(Burretiokentia_grandiflora	(((Hydriastele_microspadix	(((Dictyosperma_album	Veitchia_spiralis)	((Leopoldinia_pulchra	Dypsis_decaryi)	Kentiopsis_piersoniorum))	Heterospathe_cagayanensis))	(Pelagodoxa_henryana	(Manicaria_saccifera	(Prestoea_acuminata	(Oenocarpus_bataua	Oenocarpus_minor)))))	((Geonoma_undata	(Chamaedorea_seifrizii	Nypa_fruticans))	Attalea_speciosa))))	(Sclerosperma_profizianum	Roystonea_regia))	Orania_palindan)))	Kingia_australis);
((((Elaeis_oleifera	Elaeis_guineensis)	Bactris_major)	((Reinhardtia_simplex	(Reinhardtia_latisecta	Reinhardtia_paiewonskiana))	(Sclerosperma_profizianum	((((Attalea_speciosa	(Chamaedorea_seifrizii	Nypa_fruticans))	(((Leopoldinia_pulchra	Podococcus_barteri)	(((Dictyosperma_album	Veitchia_spiralis)	(Kentiopsis_piersoniorum	Dypsis_decaryi))	(Hydriastele_microspadix	(Calamus_caryotoides	Heterospathe_cagayanensis))))	(((Oenocarpus_bataua	Oenocarpus_minor)	Geonoma_undata)	((Burretiokentia_grandiflora	Pelagodoxa_henryana)	(Manicaria_saccifera	Prestoea_acuminata)))))	((Sabal_domingensis	(Phoenix_dactylifera	Serenoa_repens))	(Iriartea_deltoidea	Pseudophoenix_vinifera)))	(Roystonea_regia	Orania_palindan)))))	Kingia_australis);
((((Elaeis_oleifera	Elaeis_guineensis)	Bactris_major)	((Reinhardtia_simplex	(Reinhardtia_latisecta	Reinhardtia_paiewonskiana))	(Sclerosperma_profizianum	(((Podococcus_barteri	((Sabal_domingensis	(Phoenix_dactylifera	Serenoa_repens))	((Attalea_speciosa	((Leopoldinia_pulchra	(Calamus_caryotoides	Nypa_fruticans))	(Chamaedorea_seifrizii	Burretiokentia_grandiflora)))	(Iriartea_deltoidea	Pseudophoenix_vinifera))))	(((((Oenocarpus_bataua	Oenocarpus_minor)	Prestoea_acuminata)	(Manicaria_saccifera	Pelagodoxa_henryana))	(Hydriastele_microspadix	((Kentiopsis_piersoniorum	(Dictyosperma_album	Veitchia_spiralis))	(Dypsis_decaryi	Heterospathe_cagayanensis))))	Geonoma_undata))	(Roystonea_regia	Orania_palindan)))))	Kingia_australis);
((Pseudophoenix_vinifera	((((Chamaedorea_seifrizii	Attalea_speciosa)	(Calamus_caryotoides	Nypa_fruticans))	(((((((Oenocarpus_bataua	Oenocarpus_minor)	Prestoea_acuminata)	Pelagodoxa_henryana)	((Geonoma_undata	Leopoldinia_pulchra)	(Manicaria_saccifera	(((Dictyosperma_album	Veitchia_spiralis)	Kentiopsis_piersoniorum)	(Dypsis_decaryi	(Hydriastele_microspadix	Heterospathe_cagayanensis))))))	((Roystonea_regia	Orania_palindan)	((((Elaeis_oleifera	Elaeis_guineensis)	Bactris_major)	(Reinhardtia_simplex	(Reinhardtia_latisecta	Reinhardtia_paiewonskiana)))	Sclerosperma_profizianum)))	Podococcus_barteri)	Burretiokentia_grandiflora))	(Sabal_domingensis	(Iriartea_deltoidea	(Phoenix_dactylifera	Serenoa_repens)))))	Kingia_australis);
((Calamus_caryotoides	((((Geonoma_undata	((Roystonea_regia	Orania_palindan)	((((Pseudophoenix_vinifera	(Sabal_domingensis	(Serenoa_repens	Phoenix_dactylifera)))	Iriartea_deltoidea)	(((Elaeis_oleifera	Elaeis_guineensis)	Bactris_major)	((Podococcus_barteri	(Reinhardtia_simplex	(Reinhardtia_latisecta	Reinhardtia_paiewonskiana)))	Sclerosperma_profizianum)))	(((Oenocarpus_bataua	Oenocarpus_minor)	(Pelagodoxa_henryana	((Leopoldinia_pulchra	Manicaria_saccifera)	Prestoea_acuminata)))	(Burretiokentia_grandiflora	(((Dictyosperma_album	((Hydriastele_microspadix	Heterospathe_cagayanensis)	Dypsis_decaryi))	Kentiopsis_piersoniorum)	Veitchia_spiralis))))))	Attalea_speciosa)	Chamaedorea_seifrizii)	Nypa_fruticans))	Kingia_australis);
((Calamus_caryotoides	(((((Roystonea_regia	Geonoma_undata)	(Orania_palindan	((Podococcus_barteri	((Pseudophoenix_vinifera	(Phoenix_dactylifera	(Sabal_domingensis	Serenoa_repens)))	Iriartea_deltoidea))	((((Prestoea_acuminata	(Oenocarpus_bataua	Oenocarpus_minor))	(Pelagodoxa_henryana	Manicaria_saccifera))	(Leopoldinia_pulchra	(Hydriastele_microspadix	(((Kentiopsis_piersoniorum	Dypsis_decaryi)	(Burretiokentia_grandiflora	Dictyosperma_album))	(Heterospathe_cagayanensis	Veitchia_spiralis)))))	(Sclerosperma_profizianum	(((Elaeis_oleifera	Elaeis_guineensis)	Bactris_major)	(Reinhardtia_simplex	(Reinhardtia_latisecta	Reinhardtia_paiewonskiana))))))))	Attalea_speciosa)	Chamaedorea_seifrizii)	Nypa_fruticans))	Kingia_australis);
((Calamus_caryotoides	(((Phoenix_dactylifera	Serenoa_repens)	Sabal_domingensis)	(Iriartea_deltoidea	(Pseudophoenix_vinifera	((((((Elaeis_oleifera	Elaeis_guineensis)	(Attalea_speciosa	Bactris_major))	(Reinhardtia_simplex	(Reinhardtia_latisecta	Reinhardtia_paiewonskiana)))	((Podococcus_barteri	Sclerosperma_profizianum)	(((Orania_palindan	Roystonea_regia)	Geonoma_undata)	(((Prestoea_acuminata	(Oenocarpus_bataua	Oenocarpus_minor))	(Pelagodoxa_henryana	Manicaria_saccifera))	((Veitchia_spiralis	((Dictyosperma_album	((Hydriastele_microspadix	Heterospathe_cagayanensis)	Dypsis_decaryi))	Kentiopsis_piersoniorum))	Leopoldinia_pulchra)))))	(Chamaedorea_seifrizii	Nypa_fruticans))	Burretiokentia_grandiflora)))))	Kingia_australis);
((Calamus_caryotoides	(((Phoenix_dactylifera	Serenoa_repens)	Sabal_domingensis)	((Iriartea_deltoidea	Pseudophoenix_vinifera)	(((Sclerosperma_profizianum	((Elaeis_oleifera	Elaeis_guineensis)	((Bactris_major	Roystonea_regia)	(Reinhardtia_simplex	(Reinhardtia_latisecta	Reinhardtia_paiewonskiana)))))	(((Burretiokentia_grandiflora	((Prestoea_acuminata	(Oenocarpus_bataua	Oenocarpus_minor))	(Geonoma_undata	(Pelagodoxa_henryana	Manicaria_saccifera))))	(((Podococcus_barteri	Leopoldinia_pulchra)	Dypsis_decaryi)	((Kentiopsis_piersoniorum	Hydriastele_microspadix)	(Dictyosperma_album	(Veitchia_spiralis	Heterospathe_cagayanensis)))))	Orania_palindan))	(Attalea_speciosa	(Chamaedorea_seifrizii	Nypa_fruticans))))))	Kingia_australis);
(((Nypa_fruticans	((Sabal_domingensis	(Serenoa_repens	Phoenix_dactylifera))	(Iriartea_deltoidea	(Burretiokentia_grandiflora	(Pseudophoenix_vinifera	(((Dypsis_decaryi	Orania_palindan)	((((Prestoea_acuminata	(Oenocarpus_minor	Oenocarpus_bataua))	Geonoma_undata)	(Pelagodoxa_henryana	(Manicaria_saccifera	Leopoldinia_pulchra)))	((Hydriastele_microspadix	Heterospathe_cagayanensis)	(Kentiopsis_piersoniorum	(Dictyosperma_album	(Podococcus_barteri	Veitchia_spiralis))))))	((Roystonea_regia	Sclerosperma_profizianum)	(((Chamaedorea_seifrizii	Attalea_speciosa)	((Elaeis_oleifera	Elaeis_guineensis)	Bactris_major))	((Reinhardtia_latisecta	Reinhardtia_paiewonskiana)	Reinhardtia_simplex)))))))))	Calamus_caryotoides)	Kingia_australis);
(((Nypa_fruticans	(((Sabal_domingensis	(Serenoa_repens	Phoenix_dactylifera))	(Iriartea_deltoidea	Pseudophoenix_vinifera))	(Sclerosperma_profizianum	((((Pelagodoxa_henryana	((Prestoea_acuminata	(Oenocarpus_minor	Oenocarpus_bataua))	(((Veitchia_spiralis	((Kentiopsis_piersoniorum	(Dictyosperma_album	(Heterospathe_cagayanensis	Dypsis_decaryi)))	Hydriastele_microspadix))	Geonoma_undata)	(Leopoldinia_pulchra	Manicaria_saccifera))))	Burretiokentia_grandiflora)	((Orania_palindan	((Chamaedorea_seifrizii	Attalea_speciosa)	((Elaeis_oleifera	Elaeis_guineensis)	Bactris_major)))	(Reinhardtia_latisecta	((Podococcus_barteri	Reinhardtia_paiewonskiana)	Reinhardtia_simplex))))	Roystonea_regia))))	Calamus_caryotoides)	Kingia_australis);
((((Elaeis_oleifera	Elaeis_guineensis)	Bactris_major)	((Reinhardtia_simplex	(Reinhardtia_latisecta	Reinhardtia_paiewonskiana))	(Sclerosperma_profizianum	((Roystonea_regia	Orania_palindan)	(((Attalea_speciosa	(Nypa_fruticans	Chamaedorea_seifrizii))	((Calamus_caryotoides	Pseudophoenix_vinifera)	(((Sabal_domingensis	Serenoa_repens)	Phoenix_dactylifera)	Iriartea_deltoidea)))	(Podococcus_barteri	((((Burretiokentia_grandiflora	((Dictyosperma_album	Veitchia_spiralis)	((Leopoldinia_pulchra	Kentiopsis_piersoniorum)	((Hydriastele_microspadix	Heterospathe_cagayanensis)	Dypsis_decaryi))))	Geonoma_undata)	Manicaria_saccifera)	((Pelagodoxa_henryana	Prestoea_acuminata)	(Oenocarpus_minor	Oenocarpus_bataua)))))))))	Kingia_australis);
((Sabal_domingensis	((Serenoa_repens	Phoenix_dactylifera)	((Iriartea_deltoidea	((((((((Pelagodoxa_henryana	(Prestoea_acuminata	Manicaria_saccifera))	(Geonoma_undata	(Oenocarpus_minor	Oenocarpus_bataua)))	Orania_palindan)	((((Burretiokentia_grandiflora	Podococcus_barteri)	Dypsis_decaryi)	((Dictyosperma_album	Kentiopsis_piersoniorum)	(Hydriastele_microspadix	Heterospathe_cagayanensis)))	Veitchia_spiralis))	(Roystonea_regia	Sclerosperma_profizianum))	(((Elaeis_oleifera	Elaeis_guineensis)	Bactris_major)	(Reinhardtia_simplex	(Reinhardtia_latisecta	Reinhardtia_paiewonskiana))))	(Leopoldinia_pulchra	Attalea_speciosa))	(Nypa_fruticans	Chamaedorea_seifrizii)))	(Calamus_caryotoides	Pseudophoenix_vinifera))))	Kingia_australis);
((Nypa_fruticans	((Chamaedorea_seifrizii	((((((((Elaeis_oleifera	Elaeis_guineensis)	Bactris_major)	(Reinhardtia_simplex	(Reinhardtia_latisecta	Reinhardtia_paiewonskiana)))	(Roystonea_regia	Sclerosperma_profizianum))	Orania_palindan)	((((Pelagodoxa_henryana	(Prestoea_acuminata	Manicaria_saccifera))	(Geonoma_undata	(Oenocarpus_minor	Oenocarpus_bataua)))	((((Veitchia_spiralis	Dictyosperma_album)	Kentiopsis_piersoniorum)	(Dypsis_decaryi	Heterospathe_cagayanensis))	Hydriastele_microspadix))	Burretiokentia_grandiflora))	(Podococcus_barteri	((Pseudophoenix_vinifera	((Calamus_caryotoides	Sabal_domingensis)	(Serenoa_repens	Phoenix_dactylifera)))	Iriartea_deltoidea)))	Attalea_speciosa))	Leopoldinia_pulchra))	Kingia_australis);
((((Elaeis_oleifera	Elaeis_guineensis)	Bactris_major)	((Reinhardtia_simplex	(Reinhardtia_latisecta	Reinhardtia_paiewonskiana))	((Roystonea_regia	Sclerosperma_profizianum)	((((((Burretiokentia_grandiflora	(Pelagodoxa_henryana	(Leopoldinia_pulchra	Manicaria_saccifera)))	(Prestoea_acuminata	(Oenocarpus_minor	Oenocarpus_bataua)))	((Hydriastele_microspadix	(((Heterospathe_cagayanensis	Veitchia_spiralis)	Dictyosperma_album)	Kentiopsis_piersoniorum))	(Dypsis_decaryi	Podococcus_barteri)))	Geonoma_undata)	Orania_palindan)	(((Sabal_domingensis	(Iriartea_deltoidea	(Serenoa_repens	Phoenix_dactylifera)))	((Nypa_fruticans	Calamus_caryotoides)	Pseudophoenix_vinifera))	(Attalea_speciosa	Chamaedorea_seifrizii))))))	Kingia_australis);
((Nypa_fruticans	(((Leopoldinia_pulchra	Attalea_speciosa)	(((((Elaeis_oleifera	Elaeis_guineensis)	Bactris_major)	(Reinhardtia_simplex	(Reinhardtia_latisecta	Reinhardtia_paiewonskiana)))	(Chamaedorea_seifrizii	(Roystonea_regia	Sclerosperma_profizianum)))	((((((Prestoea_acuminata	(Oenocarpus_minor	Oenocarpus_bataua))	(Manicaria_saccifera	(Hydriastele_microspadix	Heterospathe_cagayanensis)))	(Kentiopsis_piersoniorum	(Pelagodoxa_henryana	Burretiokentia_grandiflora)))	(Veitchia_spiralis	Dictyosperma_album))	(Dypsis_decaryi	Orania_palindan))	Geonoma_undata)))	((Calamus_caryotoides	Pseudophoenix_vinifera)	((Iriartea_deltoidea	Podococcus_barteri)	((Serenoa_repens	Phoenix_dactylifera)	Sabal_domingensis)))))	Kingia_australis);
((Nypa_fruticans	((Pseudophoenix_vinifera	((Podococcus_barteri	(Attalea_speciosa	((Orania_palindan	((((Elaeis_oleifera	Elaeis_guineensis)	Bactris_major)	(Reinhardtia_simplex	(Reinhardtia_latisecta	Reinhardtia_paiewonskiana)))	(Chamaedorea_seifrizii	(Roystonea_regia	Sclerosperma_profizianum))))	(((Hydriastele_microspadix	Heterospathe_cagayanensis)	(Dypsis_decaryi	(Kentiopsis_piersoniorum	(Veitchia_spiralis	Dictyosperma_album))))	((((Prestoea_acuminata	(Leopoldinia_pulchra	Manicaria_saccifera))	Pelagodoxa_henryana)	Burretiokentia_grandiflora)	((Oenocarpus_minor	Oenocarpus_bataua)	Geonoma_undata))))))	(Iriartea_deltoidea	((Serenoa_repens	Phoenix_dactylifera)	Sabal_domingensis))))	Calamus_caryotoides))	Kingia_australis);
((Nypa_fruticans	(Chamaedorea_seifrizii	(Attalea_speciosa	((((((Burretiokentia_grandiflora	Hydriastele_microspadix)	((Kentiopsis_piersoniorum	Dictyosperma_album)	(Dypsis_decaryi	(Heterospathe_cagayanensis	Veitchia_spiralis))))	(Pelagodoxa_henryana	(((Leopoldinia_pulchra	Manicaria_saccifera)	Geonoma_undata)	(Prestoea_acuminata	(Oenocarpus_minor	Oenocarpus_bataua)))))	(Podococcus_barteri	Orania_palindan))	((Roystonea_regia	(((Elaeis_oleifera	Elaeis_guineensis)	Bactris_major)	(Reinhardtia_simplex	(Reinhardtia_latisecta	Reinhardtia_paiewonskiana))))	Sclerosperma_profizianum))	((Calamus_caryotoides	Pseudophoenix_vinifera)	(Iriartea_deltoidea	(Phoenix_dactylifera	(Sabal_domingensis	Serenoa_repens))))))))	Kingia_australis);
((((((((Reinhardtia_latisecta	Reinhardtia_paiewonskiana)	Reinhardtia_simplex)	Sclerosperma_profizianum)	((Burretiokentia_grandiflora	(((Calamus_caryotoides	Podococcus_barteri)	(((Phoenix_dactylifera	(Sabal_domingensis	Serenoa_repens))	Iriartea_deltoidea)	Pseudophoenix_vinifera))	((Nypa_fruticans	Chamaedorea_seifrizii)	Attalea_speciosa)))	(((((Heterospathe_cagayanensis	(Dypsis_decaryi	(Kentiopsis_piersoniorum	(Dictyosperma_album	Veitchia_spiralis))))	Hydriastele_microspadix)	(Leopoldinia_pulchra	Manicaria_saccifera))	((Prestoea_acuminata	(Oenocarpus_minor	Oenocarpus_bataua))	Pelagodoxa_henryana))	Geonoma_undata)))	(Elaeis_oleifera	Elaeis_guineensis))	(Roystonea_regia	Bactris_major))	Orania_palindan)	Kingia_australis);
((Nypa_fruticans	(Calamus_caryotoides	(((((((((Oenocarpus_bataua	Oenocarpus_minor)	(Geonoma_undata	Roystonea_regia))	Orania_palindan)	(((Heterospathe_cagayanensis	Hydriastele_microspadix)	((Dictyosperma_album	Veitchia_spiralis)	(Dypsis_decaryi	(Leopoldinia_pulchra	Kentiopsis_piersoniorum))))	(Podococcus_barteri	((Manicaria_saccifera	(Burretiokentia_grandiflora	Pelagodoxa_henryana))	Prestoea_acuminata))))	((Bactris_major	(Elaeis_oleifera	Elaeis_guineensis))	(Reinhardtia_simplex	(Reinhardtia_latisecta	Reinhardtia_paiewonskiana))))	Attalea_speciosa)	(Sclerosperma_profizianum	Chamaedorea_seifrizii))	(Sabal_domingensis	(Phoenix_dactylifera	Serenoa_repens)))	(Iriartea_deltoidea	Pseudophoenix_vinifera))))	Kingia_australis);
((Nypa_fruticans	(Calamus_caryotoides	(((Iriartea_deltoidea	(((Orania_palindan	(((Sclerosperma_profizianum	(Podococcus_barteri	(Reinhardtia_simplex	(Reinhardtia_latisecta	Reinhardtia_paiewonskiana))))	(Roystonea_regia	(Bactris_major	(Elaeis_oleifera	Elaeis_guineensis))))	(((Burretiokentia_grandiflora	((Dypsis_decaryi	(Heterospathe_cagayanensis	Veitchia_spiralis))	((Hydriastele_microspadix	Dictyosperma_album)	Kentiopsis_piersoniorum)))	(((Leopoldinia_pulchra	Manicaria_saccifera)	Prestoea_acuminata)	Pelagodoxa_henryana))	((Oenocarpus_bataua	Oenocarpus_minor)	Geonoma_undata))))	(Sabal_domingensis	(Phoenix_dactylifera	Serenoa_repens)))	Pseudophoenix_vinifera))	Attalea_speciosa)	Chamaedorea_seifrizii)))	Kingia_australis);
(((Bactris_major	(Elaeis_oleifera	Elaeis_guineensis))	((((Podococcus_barteri	(Attalea_speciosa	(((Iriartea_deltoidea	(Sabal_domingensis	(Phoenix_dactylifera	Serenoa_repens)))	Pseudophoenix_vinifera)	((Calamus_caryotoides	Nypa_fruticans)	Burretiokentia_grandiflora))))	((((Pelagodoxa_henryana	Manicaria_saccifera)	(Prestoea_acuminata	(Oenocarpus_bataua	Oenocarpus_minor)))	((Dypsis_decaryi	(Hydriastele_microspadix	Heterospathe_cagayanensis))	((Dictyosperma_album	Veitchia_spiralis)	(Leopoldinia_pulchra	Kentiopsis_piersoniorum))))	Geonoma_undata))	((Orania_palindan	Roystonea_regia)	Sclerosperma_profizianum))	(Chamaedorea_seifrizii	(Reinhardtia_simplex	(Reinhardtia_latisecta	Reinhardtia_paiewonskiana)))))	Kingia_australis);
((((Roystonea_regia	Bactris_major)	(Elaeis_oleifera	Elaeis_guineensis))	((((Reinhardtia_simplex	(Reinhardtia_latisecta	Reinhardtia_paiewonskiana))	(Sclerosperma_profizianum	Chamaedorea_seifrizii))	((Podococcus_barteri	(((Sabal_domingensis	(Phoenix_dactylifera	Serenoa_repens))	(Pseudophoenix_vinifera	Iriartea_deltoidea))	((Calamus_caryotoides	Nypa_fruticans)	Attalea_speciosa)))	(((Burretiokentia_grandiflora	Pelagodoxa_henryana)	(Prestoea_acuminata	(Oenocarpus_bataua	Oenocarpus_minor)))	((Geonoma_undata	(Leopoldinia_pulchra	((Dypsis_decaryi	(Hydriastele_microspadix	Heterospathe_cagayanensis))	((Dictyosperma_album	Veitchia_spiralis)	Kentiopsis_piersoniorum))))	Manicaria_saccifera))))	Orania_palindan))	Kingia_australis);
((Dictyosperma_album	(Veitchia_spiralis	(Kentiopsis_piersoniorum	((((Leopoldinia_pulchra	Manicaria_saccifera)	((((((Bactris_major	(Elaeis_oleifera	Elaeis_guineensis))	(Reinhardtia_simplex	(Reinhardtia_latisecta	Reinhardtia_paiewonskiana)))	(Sclerosperma_profizianum	Chamaedorea_seifrizii))	(Roystonea_regia	Orania_palindan))	((Podococcus_barteri	((Sabal_domingensis	(Phoenix_dactylifera	Serenoa_repens))	((Calamus_caryotoides	Nypa_fruticans)	(Pseudophoenix_vinifera	Iriartea_deltoidea))))	Attalea_speciosa))	((Burretiokentia_grandiflora	Pelagodoxa_henryana)	(Prestoea_acuminata	(Oenocarpus_bataua	Oenocarpus_minor)))))	Geonoma_undata)	(Dypsis_decaryi	(Hydriastele_microspadix	Heterospathe_cagayanensis))))))	Kingia_australis);
(((Dictyosperma_album	(Veitchia_spiralis	(Kentiopsis_piersoniorum	(((((Chamaedorea_seifrizii	(Attalea_speciosa	((Iriartea_deltoidea	(Sabal_domingensis	(Phoenix_dactylifera	Serenoa_repens)))	(Nypa_fruticans	(Calamus_caryotoides	Pseudophoenix_vinifera)))))	(Sclerosperma_profizianum	Roystonea_regia))	((Podococcus_barteri	Orania_palindan)	((Bactris_major	(Elaeis_oleifera	Elaeis_guineensis))	(Reinhardtia_simplex	(Reinhardtia_latisecta	Reinhardtia_paiewonskiana)))))	(((Oenocarpus_bataua	Oenocarpus_minor)	Geonoma_undata)	((Burretiokentia_grandiflora	Pelagodoxa_henryana)	(Manicaria_saccifera	Prestoea_acuminata))))	(Dypsis_decaryi	(Hydriastele_microspadix	Heterospathe_cagayanensis))))))	Leopoldinia_pulchra)	Kingia_australis);
((((((Sclerosperma_profizianum	Roystonea_regia)	(((Attalea_speciosa	Orania_palindan)	((Bactris_major	(Elaeis_oleifera	Elaeis_guineensis))	(Podococcus_barteri	(Reinhardtia_simplex	(Reinhardtia_latisecta	Reinhardtia_paiewonskiana)))))	((((Oenocarpus_bataua	Oenocarpus_minor)	Geonoma_undata)	(Pelagodoxa_henryana	((Leopoldinia_pulchra	Manicaria_saccifera)	Prestoea_acuminata)))	(Burretiokentia_grandiflora	((((Hydriastele_microspadix	Heterospathe_cagayanensis)	Dictyosperma_album)	(Kentiopsis_piersoniorum	Dypsis_decaryi))	Veitchia_spiralis)))))	((Pseudophoenix_vinifera	(Calamus_caryotoides	Iriartea_deltoidea))	(Sabal_domingensis	(Phoenix_dactylifera	Serenoa_repens))))	Chamaedorea_seifrizii)	Nypa_fruticans)	Kingia_australis);
((Calamus_caryotoides	(Burretiokentia_grandiflora	(((((Sabal_domingensis	(Phoenix_dactylifera	Serenoa_repens))	Iriartea_deltoidea)	(Pseudophoenix_vinifera	(Chamaedorea_seifrizii	((((Roystonea_regia	Orania_palindan)	((Podococcus_barteri	(((Oenocarpus_bataua	Oenocarpus_minor)	Geonoma_undata)	(Pelagodoxa_henryana	(Manicaria_saccifera	Prestoea_acuminata))))	(((Hydriastele_microspadix	Heterospathe_cagayanensis)	Dypsis_decaryi)	((Leopoldinia_pulchra	Kentiopsis_piersoniorum)	(Dictyosperma_album	Veitchia_spiralis)))))	Sclerosperma_profizianum)	((Bactris_major	(Elaeis_oleifera	Elaeis_guineensis))	(Reinhardtia_simplex	(Reinhardtia_latisecta	Reinhardtia_paiewonskiana)))))))	Attalea_speciosa)	Nypa_fruticans)))	Kingia_australis);
((((((Attalea_speciosa	((Calamus_caryotoides	Chamaedorea_seifrizii)	Nypa_fruticans))	((Sabal_domingensis	(Phoenix_dactylifera	Serenoa_repens))	(Iriartea_deltoidea	Pseudophoenix_vinifera)))	Roystonea_regia)	((Reinhardtia_simplex	(Reinhardtia_latisecta	Reinhardtia_paiewonskiana))	((Orania_palindan	((Podococcus_barteri	(((Oenocarpus_bataua	Oenocarpus_minor)	Geonoma_undata)	(Pelagodoxa_henryana	(Manicaria_saccifera	Prestoea_acuminata))))	(((Dypsis_decaryi	(Hydriastele_microspadix	Heterospathe_cagayanensis))	(Burretiokentia_grandiflora	Leopoldinia_pulchra))	(Kentiopsis_piersoniorum	(Dictyosperma_album	Veitchia_spiralis)))))	(Bactris_major	(Elaeis_oleifera	Elaeis_guineensis)))))	Sclerosperma_profizianum)	Kingia_australis);
(((Attalea_speciosa	Bactris_major)	((Elaeis_oleifera	Elaeis_guineensis)	((((Orania_palindan	Geonoma_undata)	((((Prestoea_acuminata	(Oenocarpus_bataua	Oenocarpus_minor))	((Leopoldinia_pulchra	Manicaria_saccifera)	((Heterospathe_cagayanensis	(Dypsis_decaryi	Hydriastele_microspadix))	(Kentiopsis_piersoniorum	(Dictyosperma_album	Veitchia_spiralis)))))	(Burretiokentia_grandiflora	Pelagodoxa_henryana))	Podococcus_barteri))	((Roystonea_regia	Sclerosperma_profizianum)	(((Sabal_domingensis	(Phoenix_dactylifera	Serenoa_repens))	(Iriartea_deltoidea	Pseudophoenix_vinifera))	(Chamaedorea_seifrizii	(Calamus_caryotoides	Nypa_fruticans)))))	(Reinhardtia_simplex	(Reinhardtia_latisecta	Reinhardtia_paiewonskiana)))))	Kingia_australis);
((Calamus_caryotoides	(Burretiokentia_grandiflora	((Chamaedorea_seifrizii	((((((((Sclerosperma_profizianum	Orania_palindan)	(((Leopoldinia_pulchra	Manicaria_saccifera)	(((Dictyosperma_album	((Dypsis_decaryi	(Heterospathe_cagayanensis	Veitchia_spiralis))	Kentiopsis_piersoniorum))	Hydriastele_microspadix)	Geonoma_undata))	(Prestoea_acuminata	(Oenocarpus_minor	Oenocarpus_bataua))))	Podococcus_barteri)	((Bactris_major	(Elaeis_guineensis	Elaeis_oleifera))	(Reinhardtia_simplex	(Reinhardtia_paiewonskiana	Reinhardtia_latisecta))))	Roystonea_regia)	Pelagodoxa_henryana)	Attalea_speciosa)	((Iriartea_deltoidea	(Sabal_domingensis	(Phoenix_dactylifera	Serenoa_repens)))	Pseudophoenix_vinifera)))	Nypa_fruticans)))	Kingia_australis);
((Calamus_caryotoides	((Chamaedorea_seifrizii	(((((Dypsis_decaryi	Orania_palindan)	Roystonea_regia)	(((((Pelagodoxa_henryana	(((Hydriastele_microspadix	Heterospathe_cagayanensis)	((Dictyosperma_album	Veitchia_spiralis)	Kentiopsis_piersoniorum))	(Leopoldinia_pulchra	Manicaria_saccifera)))	(Prestoea_acuminata	(Oenocarpus_minor	Oenocarpus_bataua)))	(Geonoma_undata	(Sclerosperma_profizianum	((Bactris_major	(Elaeis_guineensis	Elaeis_oleifera))	(Reinhardtia_simplex	(Reinhardtia_paiewonskiana	Reinhardtia_latisecta))))))	Podococcus_barteri)	Burretiokentia_grandiflora))	Attalea_speciosa)	((Iriartea_deltoidea	(Sabal_domingensis	(Phoenix_dactylifera	Serenoa_repens)))	Pseudophoenix_vinifera)))	Nypa_fruticans))	Kingia_australis);
((Calamus_caryotoides	((Chamaedorea_seifrizii	((((((Bactris_major	(Elaeis_guineensis	Elaeis_oleifera))	((Pelagodoxa_henryana	(Prestoea_acuminata	(Oenocarpus_minor	Oenocarpus_bataua)))	(Orania_palindan	((Roystonea_regia	Geonoma_undata)	((Burretiokentia_grandiflora	((Kentiopsis_piersoniorum	((Hydriastele_microspadix	Dictyosperma_album)	(Veitchia_spiralis	Heterospathe_cagayanensis)))	Manicaria_saccifera))	(Leopoldinia_pulchra	Dypsis_decaryi))))))	Sclerosperma_profizianum)	(Reinhardtia_simplex	(Reinhardtia_paiewonskiana	Reinhardtia_latisecta)))	(Podococcus_barteri	((Iriartea_deltoidea	(Sabal_domingensis	(Phoenix_dactylifera	Serenoa_repens)))	Pseudophoenix_vinifera)))	Attalea_speciosa))	Nypa_fruticans))	Kingia_australis);
((Calamus_caryotoides	(Nypa_fruticans	(((Chamaedorea_seifrizii	((((((Leopoldinia_pulchra	Manicaria_saccifera)	Pelagodoxa_henryana)	(Prestoea_acuminata	(Oenocarpus_minor	Oenocarpus_bataua)))	((Podococcus_barteri	Dypsis_decaryi)	((Hydriastele_microspadix	Heterospathe_cagayanensis)	((Dictyosperma_album	Veitchia_spiralis)	Kentiopsis_piersoniorum))))	((Bactris_major	(Elaeis_guineensis	Elaeis_oleifera))	(Orania_palindan	(Burretiokentia_grandiflora	((Reinhardtia_simplex	(Reinhardtia_paiewonskiana	Reinhardtia_latisecta))	(Roystonea_regia	(Geonoma_undata	Sclerosperma_profizianum)))))))	Attalea_speciosa))	(Sabal_domingensis	(Phoenix_dactylifera	Serenoa_repens)))	(Iriartea_deltoidea	Pseudophoenix_vinifera))))	Kingia_australis);
((Nypa_fruticans	(((Calamus_caryotoides	((Sabal_domingensis	(Phoenix_dactylifera	Serenoa_repens))	(Iriartea_deltoidea	Pseudophoenix_vinifera)))	((((Reinhardtia_simplex	(Reinhardtia_paiewonskiana	Reinhardtia_latisecta))	(Bactris_major	(Elaeis_guineensis	Elaeis_oleifera)))	((Sclerosperma_profizianum	((Roystonea_regia	Geonoma_undata)	Orania_palindan))	((((Manicaria_saccifera	Pelagodoxa_henryana)	(Prestoea_acuminata	(Oenocarpus_minor	Oenocarpus_bataua)))	Podococcus_barteri)	(((Hydriastele_microspadix	(Heterospathe_cagayanensis	Dypsis_decaryi))	((Dictyosperma_album	Veitchia_spiralis)	(Leopoldinia_pulchra	Kentiopsis_piersoniorum)))	Burretiokentia_grandiflora))))	Attalea_speciosa))	Chamaedorea_seifrizii))	Kingia_australis);
((Serenoa_repens	(Sabal_domingensis	(((((Chamaedorea_seifrizii	Nypa_fruticans)	(Iriartea_deltoidea	Pseudophoenix_vinifera))	((Pelagodoxa_henryana	Burretiokentia_grandiflora)	(((Reinhardtia_simplex	(Reinhardtia_paiewonskiana	Reinhardtia_latisecta))	((Attalea_speciosa	((Elaeis_guineensis	Elaeis_oleifera)	Bactris_major))	((Orania_palindan	(((Geonoma_undata	(((Leopoldinia_pulchra	Kentiopsis_piersoniorum)	(Dictyosperma_album	(Hydriastele_microspadix	Heterospathe_cagayanensis)))	Veitchia_spiralis))	(Manicaria_saccifera	Dypsis_decaryi))	(Prestoea_acuminata	(Oenocarpus_minor	Oenocarpus_bataua))))	Podococcus_barteri)))	(Roystonea_regia	Sclerosperma_profizianum))))	Calamus_caryotoides)	Phoenix_dactylifera)))	Kingia_australis);
((Calamus_caryotoides	((((Sabal_domingensis	(Phoenix_dactylifera	Serenoa_repens))	Iriartea_deltoidea)	(Pseudophoenix_vinifera	(((Roystonea_regia	Sclerosperma_profizianum)	(Pelagodoxa_henryana	(Reinhardtia_simplex	(Reinhardtia_paiewonskiana	Reinhardtia_latisecta))))	((Burretiokentia_grandiflora	(((Elaeis_guineensis	Elaeis_oleifera)	Bactris_major)	(Chamaedorea_seifrizii	Attalea_speciosa)))	((Podococcus_barteri	Orania_palindan)	((Oenocarpus_minor	Oenocarpus_bataua)	(((Geonoma_undata	Dypsis_decaryi)	((Hydriastele_microspadix	Heterospathe_cagayanensis)	(Kentiopsis_piersoniorum	(Veitchia_spiralis	Dictyosperma_album))))	(Prestoea_acuminata	(Leopoldinia_pulchra	Manicaria_saccifera)))))))))	Nypa_fruticans))	Kingia_australis);
(((((((Prestoea_acuminata	(Oenocarpus_minor	Oenocarpus_bataua))	((((Orania_palindan	(Roystonea_regia	Sclerosperma_profizianum))	((Attalea_speciosa	((Podococcus_barteri	(Reinhardtia_simplex	(Reinhardtia_paiewonskiana	Reinhardtia_latisecta)))	((Chamaedorea_seifrizii	(Nypa_fruticans	Calamus_caryotoides))	((Sabal_domingensis	(Phoenix_dactylifera	Serenoa_repens))	(Pseudophoenix_vinifera	Iriartea_deltoidea)))))	Burretiokentia_grandiflora))	((Elaeis_guineensis	Elaeis_oleifera)	Bactris_major))	Pelagodoxa_henryana))	(Geonoma_undata	(Leopoldinia_pulchra	Manicaria_saccifera)))	(((Hydriastele_microspadix	Heterospathe_cagayanensis)	Dypsis_decaryi)	Kentiopsis_piersoniorum))	Veitchia_spiralis)	Dictyosperma_album)	Kingia_australis);
((((Veitchia_spiralis	(((Podococcus_barteri	(Prestoea_acuminata	(Oenocarpus_minor	Oenocarpus_bataua)))	((((Attalea_speciosa	((Roystonea_regia	Sclerosperma_profizianum)	(((Elaeis_guineensis	Elaeis_oleifera)	Bactris_major)	(Reinhardtia_simplex	(Reinhardtia_paiewonskiana	Reinhardtia_latisecta)))))	(((Sabal_domingensis	(Phoenix_dactylifera	Serenoa_repens))	(Burretiokentia_grandiflora	((Pseudophoenix_vinifera	Iriartea_deltoidea)	(Nypa_fruticans	Calamus_caryotoides))))	Chamaedorea_seifrizii))	Orania_palindan)	Pelagodoxa_henryana))	(Geonoma_undata	((Leopoldinia_pulchra	Manicaria_saccifera)	Dypsis_decaryi))))	((Hydriastele_microspadix	Heterospathe_cagayanensis)	Kentiopsis_piersoniorum))	Dictyosperma_album)	Kingia_australis);
((Veitchia_spiralis	(((((Podococcus_barteri	(Prestoea_acuminata	(Oenocarpus_minor	Oenocarpus_bataua)))	((Leopoldinia_pulchra	Manicaria_saccifera)	((((Roystonea_regia	((((Elaeis_guineensis	Elaeis_oleifera)	Bactris_major)	Sclerosperma_profizianum)	(Reinhardtia_simplex	(Reinhardtia_paiewonskiana	Reinhardtia_latisecta))))	((Burretiokentia_grandiflora	Pelagodoxa_henryana)	((Sabal_domingensis	(Phoenix_dactylifera	Serenoa_repens))	(((Iriartea_deltoidea	Pseudophoenix_vinifera)	(Chamaedorea_seifrizii	Nypa_fruticans))	Calamus_caryotoides))))	(Dypsis_decaryi	Attalea_speciosa))	(Hydriastele_microspadix	Heterospathe_cagayanensis))))	(Orania_palindan	Geonoma_undata))	Kentiopsis_piersoniorum)	Dictyosperma_album))	Kingia_australis);
(((Chamaedorea_seifrizii	(((Geonoma_undata	(((Prestoea_acuminata	(Pelagodoxa_henryana	Manicaria_saccifera))	(((Roystonea_regia	Sclerosperma_profizianum)	(((Calamus_caryotoides	Pseudophoenix_vinifera)	Iriartea_deltoidea)	(Sabal_domingensis	(Phoenix_dactylifera	Serenoa_repens))))	((((Reinhardtia_simplex	(Reinhardtia_latisecta	Reinhardtia_paiewonskiana))	((Elaeis_guineensis	Elaeis_oleifera)	Bactris_major))	(((Hydriastele_microspadix	Heterospathe_cagayanensis)	((Veitchia_spiralis	Dictyosperma_album)	Kentiopsis_piersoniorum))	(Leopoldinia_pulchra	Podococcus_barteri)))	(Orania_palindan	Dypsis_decaryi))))	(Oenocarpus_minor	Oenocarpus_bataua)))	Attalea_speciosa)	Burretiokentia_grandiflora))	Nypa_fruticans)	Kingia_australis);
((Elaeis_oleifera	((Bactris_major	(((((((((Dypsis_decaryi	Hydriastele_microspadix)	Heterospathe_cagayanensis)	((Veitchia_spiralis	Dictyosperma_album)	Kentiopsis_piersoniorum))	(((Pelagodoxa_henryana	(Leopoldinia_pulchra	Manicaria_saccifera))	Prestoea_acuminata)	((Oenocarpus_minor	Oenocarpus_bataua)	Geonoma_undata)))	(Burretiokentia_grandiflora	Podococcus_barteri))	(Attalea_speciosa	(((Pseudophoenix_vinifera	Iriartea_deltoidea)	(Calamus_caryotoides	(Sabal_domingensis	(Phoenix_dactylifera	Serenoa_repens))))	(Nypa_fruticans	Chamaedorea_seifrizii))))	Orania_palindan)	(Roystonea_regia	Sclerosperma_profizianum))	(Reinhardtia_simplex	(Reinhardtia_latisecta	Reinhardtia_paiewonskiana))))	Elaeis_guineensis))	Kingia_australis);
((Pseudophoenix_vinifera	((Calamus_caryotoides	Nypa_fruticans)	(((Chamaedorea_seifrizii	((Podococcus_barteri	(Dypsis_decaryi	Attalea_speciosa))	((((Hydriastele_microspadix	Heterospathe_cagayanensis)	((Veitchia_spiralis	Dictyosperma_album)	Kentiopsis_piersoniorum))	(((Pelagodoxa_henryana	(Leopoldinia_pulchra	Manicaria_saccifera))	(Prestoea_acuminata	(Oenocarpus_minor	Oenocarpus_bataua)))	Geonoma_undata))	(Orania_palindan	(Roystonea_regia	((Sclerosperma_profizianum	(Reinhardtia_simplex	(Reinhardtia_latisecta	Reinhardtia_paiewonskiana)))	((Elaeis_guineensis	Elaeis_oleifera)	Bactris_major)))))))	(Iriartea_deltoidea	(Sabal_domingensis	(Phoenix_dactylifera	Serenoa_repens))))	Burretiokentia_grandiflora)))	Kingia_australis);
((((Elaeis_guineensis	Elaeis_oleifera)	Bactris_major)	((Reinhardtia_simplex	(Reinhardtia_latisecta	Reinhardtia_paiewonskiana))	((((Attalea_speciosa	(Orania_palindan	Roystonea_regia))	(Podococcus_barteri	((Sabal_domingensis	(Phoenix_dactylifera	Serenoa_repens))	(((Burretiokentia_grandiflora	Pseudophoenix_vinifera)	Iriartea_deltoidea)	(Chamaedorea_seifrizii	(Calamus_caryotoides	Nypa_fruticans))))))	(((((Dypsis_decaryi	Hydriastele_microspadix)	Dictyosperma_album)	Kentiopsis_piersoniorum)	(Heterospathe_cagayanensis	Veitchia_spiralis))	(((Leopoldinia_pulchra	Manicaria_saccifera)	Pelagodoxa_henryana)	(Prestoea_acuminata	(Oenocarpus_minor	Oenocarpus_bataua)))))	(Geonoma_undata	Sclerosperma_profizianum))))	Kingia_australis);
((((Elaeis_guineensis	Elaeis_oleifera)	Bactris_major)	((Reinhardtia_simplex	(Reinhardtia_latisecta	Reinhardtia_paiewonskiana))	(((Geonoma_undata	(Orania_palindan	Roystonea_regia))	((Podococcus_barteri	((Hydriastele_microspadix	(Dictyosperma_album	(Kentiopsis_piersoniorum	(Dypsis_decaryi	(Heterospathe_cagayanensis	Veitchia_spiralis)))))	((Burretiokentia_grandiflora	Pelagodoxa_henryana)	((Prestoea_acuminata	(Oenocarpus_minor	Oenocarpus_bataua))	(Leopoldinia_pulchra	Manicaria_saccifera)))))	((Nypa_fruticans	(Attalea_speciosa	Chamaedorea_seifrizii))	((Sabal_domingensis	(Phoenix_dactylifera	Serenoa_repens))	(Iriartea_deltoidea	(Calamus_caryotoides	Pseudophoenix_vinifera))))))	Sclerosperma_profizianum)))	Kingia_australis);
((((Elaeis_guineensis	Elaeis_oleifera)	Bactris_major)	((Reinhardtia_simplex	(Reinhardtia_latisecta	Reinhardtia_paiewonskiana))	((Roystonea_regia	(Orania_palindan	((((Heterospathe_cagayanensis	(((Dictyosperma_album	Veitchia_spiralis)	Kentiopsis_piersoniorum)	Hydriastele_microspadix))	((Prestoea_acuminata	(Oenocarpus_minor	Oenocarpus_bataua))	(((Burretiokentia_grandiflora	Pelagodoxa_henryana)	(Leopoldinia_pulchra	Manicaria_saccifera))	Dypsis_decaryi)))	Geonoma_undata)	((Attalea_speciosa	(Chamaedorea_seifrizii	Nypa_fruticans))	(Podococcus_barteri	((Sabal_domingensis	(Phoenix_dactylifera	Serenoa_repens))	(Iriartea_deltoidea	(Calamus_caryotoides	Pseudophoenix_vinifera))))))))	Sclerosperma_profizianum)))	Kingia_australis);
(((Leopoldinia_pulchra	Manicaria_saccifera)	(((((((Attalea_speciosa	Chamaedorea_seifrizii)	((Sabal_domingensis	(Phoenix_dactylifera	Serenoa_repens))	(Burretiokentia_grandiflora	((Calamus_caryotoides	Nypa_fruticans)	(Iriartea_deltoidea	Pseudophoenix_vinifera)))))	(((((Elaeis_guineensis	Elaeis_oleifera)	Bactris_major)	(Reinhardtia_simplex	(Reinhardtia_latisecta	Reinhardtia_paiewonskiana)))	(Roystonea_regia	Sclerosperma_profizianum))	Orania_palindan))	(Podococcus_barteri	(Hydriastele_microspadix	(Heterospathe_cagayanensis	((Dictyosperma_album	Veitchia_spiralis)	(Dypsis_decaryi	Kentiopsis_piersoniorum))))))	(Geonoma_undata	(Oenocarpus_minor	Oenocarpus_bataua)))	Prestoea_acuminata)	Pelagodoxa_henryana))	Kingia_australis);
((Nypa_fruticans	(Chamaedorea_seifrizii	((Calamus_caryotoides	(((Sabal_domingensis	(Phoenix_dactylifera	Serenoa_repens))	(Iriartea_deltoidea	Pseudophoenix_vinifera))	(((Sclerosperma_profizianum	(Roystonea_regia	Orania_palindan))	(((Heterospathe_cagayanensis	(Hydriastele_microspadix	((Dictyosperma_album	Veitchia_spiralis)	Kentiopsis_piersoniorum)))	((Geonoma_undata	(Oenocarpus_minor	Oenocarpus_bataua))	(((Manicaria_saccifera	Prestoea_acuminata)	Pelagodoxa_henryana)	Burretiokentia_grandiflora)))	((Dypsis_decaryi	Podococcus_barteri)	Leopoldinia_pulchra)))	(((Elaeis_guineensis	Elaeis_oleifera)	Bactris_major)	(Reinhardtia_simplex	(Reinhardtia_latisecta	Reinhardtia_paiewonskiana))))))	Attalea_speciosa)))	Kingia_australis);
((Calamus_caryotoides	((Nypa_fruticans	Leopoldinia_pulchra)	(Chamaedorea_seifrizii	(((Sabal_domingensis	(Phoenix_dactylifera	Serenoa_repens))	(Iriartea_deltoidea	Pseudophoenix_vinifera))	(((Podococcus_barteri	Attalea_speciosa)	((Roystonea_regia	(Sclerosperma_profizianum	Orania_palindan))	(((Elaeis_guineensis	Elaeis_oleifera)	Bactris_major)	(Reinhardtia_simplex	(Reinhardtia_latisecta	Reinhardtia_paiewonskiana)))))	(Pelagodoxa_henryana	((Burretiokentia_grandiflora	((Oenocarpus_minor	Oenocarpus_bataua)	Prestoea_acuminata))	(((Kentiopsis_piersoniorum	(Dictyosperma_album	Veitchia_spiralis))	(Dypsis_decaryi	(Hydriastele_microspadix	Heterospathe_cagayanensis)))	(Manicaria_saccifera	Geonoma_undata)))))))))	Kingia_australis);
((Calamus_caryotoides	(Nypa_fruticans	(((Sabal_domingensis	(Phoenix_dactylifera	Serenoa_repens))	(Iriartea_deltoidea	Pseudophoenix_vinifera))	((Chamaedorea_seifrizii	Attalea_speciosa)	(((Podococcus_barteri	Roystonea_regia)	((Orania_palindan	((((Oenocarpus_minor	Oenocarpus_bataua)	Prestoea_acuminata)	(Burretiokentia_grandiflora	Pelagodoxa_henryana))	(Manicaria_saccifera	(Geonoma_undata	(Leopoldinia_pulchra	(Veitchia_spiralis	(Kentiopsis_piersoniorum	((Dictyosperma_album	Dypsis_decaryi)	(Hydriastele_microspadix	Heterospathe_cagayanensis)))))))))	Sclerosperma_profizianum))	(((Elaeis_guineensis	Elaeis_oleifera)	Bactris_major)	(Reinhardtia_simplex	(Reinhardtia_latisecta	Reinhardtia_paiewonskiana))))))))	Kingia_australis);
((((Leopoldinia_pulchra	Nypa_fruticans)	Chamaedorea_seifrizii)	(((((Roystonea_regia	((Bactris_major	(Elaeis_oleifera	Elaeis_guineensis))	(Reinhardtia_latisecta	(Reinhardtia_paiewonskiana	Reinhardtia_simplex))))	((Geonoma_undata	Sclerosperma_profizianum)	((((Prestoea_acuminata	(Oenocarpus_bataua	Oenocarpus_minor))	(Manicaria_saccifera	Pelagodoxa_henryana))	((Podococcus_barteri	Veitchia_spiralis)	((Dictyosperma_album	(Dypsis_decaryi	(Heterospathe_cagayanensis	Hydriastele_microspadix)))	Kentiopsis_piersoniorum)))	Orania_palindan)))	Attalea_speciosa)	(Iriartea_deltoidea	(((Serenoa_repens	Phoenix_dactylifera)	Sabal_domingensis)	(Calamus_caryotoides	Pseudophoenix_vinifera))))	Burretiokentia_grandiflora))	Kingia_australis);
((Calamus_caryotoides	((Leopoldinia_pulchra	Nypa_fruticans)	((((Attalea_speciosa	Podococcus_barteri)	((Geonoma_undata	(((Prestoea_acuminata	(Oenocarpus_bataua	Oenocarpus_minor))	(Manicaria_saccifera	Pelagodoxa_henryana))	(((Veitchia_spiralis	Dictyosperma_album)	Burretiokentia_grandiflora)	((Dypsis_decaryi	(Heterospathe_cagayanensis	Hydriastele_microspadix))	Kentiopsis_piersoniorum))))	(Orania_palindan	((Chamaedorea_seifrizii	(Sclerosperma_profizianum	(Reinhardtia_simplex	(Reinhardtia_latisecta	Reinhardtia_paiewonskiana))))	(Roystonea_regia	(Bactris_major	(Elaeis_oleifera	Elaeis_guineensis)))))))	(Iriartea_deltoidea	((Serenoa_repens	Phoenix_dactylifera)	Sabal_domingensis)))	Pseudophoenix_vinifera)))	Kingia_australis);
(((((Iriartea_deltoidea	(Pseudophoenix_vinifera	((Serenoa_repens	Phoenix_dactylifera)	Sabal_domingensis)))	((((((Prestoea_acuminata	(Oenocarpus_bataua	Oenocarpus_minor))	Pelagodoxa_henryana)	(((Leopoldinia_pulchra	Manicaria_saccifera)	Geonoma_undata)	(((Burretiokentia_grandiflora	Dypsis_decaryi)	(Heterospathe_cagayanensis	Hydriastele_microspadix))	(Kentiopsis_piersoniorum	(Veitchia_spiralis	Dictyosperma_album)))))	(((Chamaedorea_seifrizii	(Sclerosperma_profizianum	((Bactris_major	(Elaeis_oleifera	Elaeis_guineensis))	(Reinhardtia_simplex	(Reinhardtia_latisecta	Reinhardtia_paiewonskiana)))))	Roystonea_regia)	Orania_palindan))	Podococcus_barteri)	Attalea_speciosa))	Calamus_caryotoides)	Nypa_fruticans)	Kingia_australis);
((Calamus_caryotoides	((Chamaedorea_seifrizii	(Attalea_speciosa	((((Serenoa_repens	Phoenix_dactylifera)	Sabal_domingensis)	(Iriartea_deltoidea	Pseudophoenix_vinifera))	(((((Prestoea_acuminata	(Pelagodoxa_henryana	(Leopoldinia_pulchra	Manicaria_saccifera)))	((Oenocarpus_bataua	Oenocarpus_minor)	Geonoma_undata))	(((Heterospathe_cagayanensis	Hydriastele_microspadix)	(Kentiopsis_piersoniorum	(Veitchia_spiralis	Dictyosperma_album)))	(Podococcus_barteri	Dypsis_decaryi)))	Burretiokentia_grandiflora)	(((Bactris_major	(Elaeis_oleifera	Elaeis_guineensis))	(Reinhardtia_simplex	(Reinhardtia_latisecta	Reinhardtia_paiewonskiana)))	(Orania_palindan	(Roystonea_regia	Sclerosperma_profizianum)))))))	Nypa_fruticans))	Kingia_australis);
((Calamus_caryotoides	((Chamaedorea_seifrizii	(Attalea_speciosa	((Podococcus_barteri	(((Serenoa_repens	Phoenix_dactylifera)	Sabal_domingensis)	(Iriartea_deltoidea	Pseudophoenix_vinifera)))	((Reinhardtia_simplex	(Reinhardtia_latisecta	Reinhardtia_paiewonskiana))	((((Bactris_major	Roystonea_regia)	Sclerosperma_profizianum)	(Orania_palindan	(Burretiokentia_grandiflora	(Elaeis_oleifera	Elaeis_guineensis))))	(((Pelagodoxa_henryana	(Manicaria_saccifera	Prestoea_acuminata))	((Oenocarpus_bataua	Oenocarpus_minor)	Geonoma_undata))	(((Hydriastele_microspadix	(Dictyosperma_album	Leopoldinia_pulchra))	Kentiopsis_piersoniorum)	((Veitchia_spiralis	Heterospathe_cagayanensis)	Dypsis_decaryi))))))))	Nypa_fruticans))	Kingia_australis);
((Calamus_caryotoides	(Pseudophoenix_vinifera	((((Nypa_fruticans	Chamaedorea_seifrizii)	((((Podococcus_barteri	Orania_palindan)	((Veitchia_spiralis	(((Dictyosperma_album	((Hydriastele_microspadix	Heterospathe_cagayanensis)	Dypsis_decaryi))	Kentiopsis_piersoniorum)	((Geonoma_undata	(Pelagodoxa_henryana	(Prestoea_acuminata	(Oenocarpus_bataua	Oenocarpus_minor))))	(Leopoldinia_pulchra	Manicaria_saccifera))))	Burretiokentia_grandiflora))	(Roystonea_regia	Sclerosperma_profizianum))	((Reinhardtia_simplex	(Reinhardtia_latisecta	Reinhardtia_paiewonskiana))	((Bactris_major	(Elaeis_oleifera	Elaeis_guineensis))	Attalea_speciosa))))	((Serenoa_repens	Phoenix_dactylifera)	Sabal_domingensis))	Iriartea_deltoidea)))	Kingia_australis);
((Dictyosperma_album	((Hydriastele_microspadix	Burretiokentia_grandiflora)	((Heterospathe_cagayanensis	(Podococcus_barteri	Veitchia_spiralis))	((Dypsis_decaryi	Kentiopsis_piersoniorum)	((((Sclerosperma_profizianum	((Reinhardtia_simplex	((Calamus_caryotoides	Reinhardtia_latisecta)	Reinhardtia_paiewonskiana))	((((Serenoa_repens	Phoenix_dactylifera)	Sabal_domingensis)	(Iriartea_deltoidea	Pseudophoenix_vinifera))	(Nypa_fruticans	(Attalea_speciosa	Chamaedorea_seifrizii)))))	(Roystonea_regia	(Bactris_major	(Elaeis_oleifera	Elaeis_guineensis))))	Orania_palindan)	((Leopoldinia_pulchra	Manicaria_saccifera)	(((Prestoea_acuminata	(Oenocarpus_bataua	Oenocarpus_minor))	Geonoma_undata)	Pelagodoxa_henryana)))))))	Kingia_australis);
(((Nypa_fruticans	(Pseudophoenix_vinifera	(((Serenoa_repens	Phoenix_dactylifera)	Sabal_domingensis)	(((Chamaedorea_seifrizii	(Roystonea_regia	Sclerosperma_profizianum))	(((Attalea_speciosa	(Bactris_major	(Elaeis_oleifera	Elaeis_guineensis)))	(Orania_palindan	(((((Hydriastele_microspadix	Heterospathe_cagayanensis)	(Kentiopsis_piersoniorum	(Dictyosperma_album	Veitchia_spiralis)))	((Podococcus_barteri	Leopoldinia_pulchra)	(Dypsis_decaryi	Burretiokentia_grandiflora)))	(Prestoea_acuminata	(Pelagodoxa_henryana	Manicaria_saccifera)))	((Oenocarpus_bataua	Oenocarpus_minor)	Geonoma_undata))))	(Reinhardtia_simplex	(Reinhardtia_latisecta	Reinhardtia_paiewonskiana))))	Iriartea_deltoidea))))	Calamus_caryotoides)	Kingia_australis);
((((((Kentiopsis_piersoniorum	Dictyosperma_album)	Hydriastele_microspadix)	((((((Reinhardtia_simplex	(Reinhardtia_latisecta	Reinhardtia_paiewonskiana))	((Roystonea_regia	Sclerosperma_profizianum)	(((Iriartea_deltoidea	(Pseudophoenix_vinifera	(Calamus_caryotoides	Nypa_fruticans)))	((Serenoa_repens	Phoenix_dactylifera)	Sabal_domingensis))	Chamaedorea_seifrizii)))	(Attalea_speciosa	(Bactris_major	(Elaeis_oleifera	Elaeis_guineensis))))	Orania_palindan)	Podococcus_barteri)	((((Oenocarpus_bataua	Oenocarpus_minor)	Prestoea_acuminata)	(Burretiokentia_grandiflora	Pelagodoxa_henryana))	(Manicaria_saccifera	Geonoma_undata))))	((Heterospathe_cagayanensis	Veitchia_spiralis)	Leopoldinia_pulchra))	Dypsis_decaryi)	Kingia_australis);
(((Attalea_speciosa	(((Reinhardtia_simplex	(Reinhardtia_latisecta	Reinhardtia_paiewonskiana))	((Orania_palindan	(((Prestoea_acuminata	(Pelagodoxa_henryana	Manicaria_saccifera))	(((Leopoldinia_pulchra	(Hydriastele_microspadix	Heterospathe_cagayanensis))	(Kentiopsis_piersoniorum	(Dictyosperma_album	Veitchia_spiralis)))	Dypsis_decaryi))	(Podococcus_barteri	(Geonoma_undata	(Oenocarpus_bataua	Oenocarpus_minor)))))	(Roystonea_regia	(Sclerosperma_profizianum	(Burretiokentia_grandiflora	((Pseudophoenix_vinifera	(Iriartea_deltoidea	(Calamus_caryotoides	((Serenoa_repens	Phoenix_dactylifera)	Sabal_domingensis))))	(Nypa_fruticans	Chamaedorea_seifrizii)))))))	(Elaeis_oleifera	Elaeis_guineensis)))	Bactris_major)	Kingia_australis);
(((Elaeis_guineensis	Elaeis_oleifera)	(Bactris_major	((((((Hydriastele_microspadix	(Dypsis_decaryi	(Dictyosperma_album	(Kentiopsis_piersoniorum	(((Podococcus_barteri	Leopoldinia_pulchra)	Veitchia_spiralis)	Heterospathe_cagayanensis)))))	((Manicaria_saccifera	Pelagodoxa_henryana)	((Oenocarpus_bataua	Oenocarpus_minor)	Prestoea_acuminata)))	(Orania_palindan	(Roystonea_regia	(Geonoma_undata	Sclerosperma_profizianum))))	Burretiokentia_grandiflora)	(Attalea_speciosa	(((Iriartea_deltoidea	Pseudophoenix_vinifera)	(Nypa_fruticans	Chamaedorea_seifrizii))	(Calamus_caryotoides	(Sabal_domingensis	(Serenoa_repens	Phoenix_dactylifera))))))	(Reinhardtia_simplex	(Reinhardtia_paiewonskiana	Reinhardtia_latisecta)))))	Kingia_australis);
(((Nypa_fruticans	(Chamaedorea_seifrizii	(((Sabal_domingensis	(Serenoa_repens	Phoenix_dactylifera))	(((((((Hydriastele_microspadix	Heterospathe_cagayanensis)	((Dypsis_decaryi	Kentiopsis_piersoniorum)	(Dictyosperma_album	Veitchia_spiralis)))	Leopoldinia_pulchra)	(((Prestoea_acuminata	Manicaria_saccifera)	(Burretiokentia_grandiflora	Pelagodoxa_henryana))	(Geonoma_undata	(Oenocarpus_bataua	Oenocarpus_minor))))	(Orania_palindan	(((Reinhardtia_simplex	(Reinhardtia_paiewonskiana	Reinhardtia_latisecta))	((Elaeis_guineensis	Elaeis_oleifera)	Bactris_major))	(Sclerosperma_profizianum	Roystonea_regia))))	Podococcus_barteri)	(Pseudophoenix_vinifera	Iriartea_deltoidea)))	Attalea_speciosa)))	Calamus_caryotoides)	Kingia_australis);
((Nypa_fruticans	(Chamaedorea_seifrizii	(Attalea_speciosa	((((Reinhardtia_simplex	(Reinhardtia_paiewonskiana	Reinhardtia_latisecta))	((Elaeis_guineensis	Elaeis_oleifera)	Bactris_major))	(Sclerosperma_profizianum	((((Hydriastele_microspadix	Heterospathe_cagayanensis)	((Leopoldinia_pulchra	Kentiopsis_piersoniorum)	((Dypsis_decaryi	Dictyosperma_album)	(Burretiokentia_grandiflora	Veitchia_spiralis))))	(((Prestoea_acuminata	Manicaria_saccifera)	Pelagodoxa_henryana)	(Geonoma_undata	(Oenocarpus_bataua	Oenocarpus_minor))))	(Roystonea_regia	Orania_palindan))))	(Podococcus_barteri	(Calamus_caryotoides	(Iriartea_deltoidea	((Sabal_domingensis	(Serenoa_repens	Phoenix_dactylifera))	Pseudophoenix_vinifera))))))))	Kingia_australis);
((Nypa_fruticans	(Chamaedorea_seifrizii	((Podococcus_barteri	((Calamus_caryotoides	Iriartea_deltoidea)	((Sabal_domingensis	(Serenoa_repens	Phoenix_dactylifera))	Pseudophoenix_vinifera)))	((Attalea_speciosa	((Reinhardtia_simplex	(Reinhardtia_paiewonskiana	Reinhardtia_latisecta))	((Elaeis_guineensis	Elaeis_oleifera)	Bactris_major)))	(Sclerosperma_profizianum	((((Dypsis_decaryi	(Hydriastele_microspadix	Heterospathe_cagayanensis))	(Kentiopsis_piersoniorum	((Leopoldinia_pulchra	Veitchia_spiralis)	Dictyosperma_album)))	(((Prestoea_acuminata	Manicaria_saccifera)	(Burretiokentia_grandiflora	Pelagodoxa_henryana))	(Geonoma_undata	(Oenocarpus_bataua	Oenocarpus_minor))))	(Roystonea_regia	Orania_palindan)))))))	Kingia_australis);
((Pseudophoenix_vinifera	((((Orania_palindan	((Sclerosperma_profizianum	Roystonea_regia)	((Podococcus_barteri	(Reinhardtia_simplex	(Reinhardtia_paiewonskiana	Reinhardtia_latisecta)))	((Elaeis_guineensis	Elaeis_oleifera)	Bactris_major))))	((Leopoldinia_pulchra	((Hydriastele_microspadix	Heterospathe_cagayanensis)	((Veitchia_spiralis	Dictyosperma_album)	(Kentiopsis_piersoniorum	Dypsis_decaryi))))	((Prestoea_acuminata	Manicaria_saccifera)	(Pelagodoxa_henryana	(Geonoma_undata	(Oenocarpus_bataua	Oenocarpus_minor))))))	(Attalea_speciosa	((Burretiokentia_grandiflora	(Calamus_caryotoides	Nypa_fruticans))	Chamaedorea_seifrizii)))	(Iriartea_deltoidea	(Sabal_domingensis	(Serenoa_repens	Phoenix_dactylifera)))))	Kingia_australis);
((Calamus_caryotoides	(Nypa_fruticans	(Pseudophoenix_vinifera	(Iriartea_deltoidea	((((((Reinhardtia_simplex	(Reinhardtia_paiewonskiana	Reinhardtia_latisecta))	((Elaeis_guineensis	Elaeis_oleifera)	Bactris_major))	(Orania_palindan	(Sclerosperma_profizianum	Roystonea_regia)))	(((((Hydriastele_microspadix	Heterospathe_cagayanensis)	(Dypsis_decaryi	Dictyosperma_album))	(Leopoldinia_pulchra	Kentiopsis_piersoniorum))	(Podococcus_barteri	Veitchia_spiralis))	(((Burretiokentia_grandiflora	(Pelagodoxa_henryana	Manicaria_saccifera))	Prestoea_acuminata)	(Geonoma_undata	(Oenocarpus_bataua	Oenocarpus_minor)))))	(Attalea_speciosa	Chamaedorea_seifrizii))	(Sabal_domingensis	(Serenoa_repens	Phoenix_dactylifera)))))))	Kingia_australis);
(((((((((((Reinhardtia_simplex	(Reinhardtia_paiewonskiana	Reinhardtia_latisecta))	((Elaeis_guineensis	Elaeis_oleifera)	Bactris_major))	(Chamaedorea_seifrizii	(Roystonea_regia	(Burretiokentia_grandiflora	Sclerosperma_profizianum))))	(Veitchia_spiralis	Orania_palindan))	((((((Hydriastele_microspadix	Heterospathe_cagayanensis)	Dypsis_decaryi)	Kentiopsis_piersoniorum)	Dictyosperma_album)	((Pelagodoxa_henryana	(Leopoldinia_pulchra	Manicaria_saccifera))	(Prestoea_acuminata	(Oenocarpus_bataua	Oenocarpus_minor))))	Geonoma_undata))	Attalea_speciosa)	Podococcus_barteri)	((Sabal_domingensis	(Serenoa_repens	Phoenix_dactylifera))	(Pseudophoenix_vinifera	Iriartea_deltoidea)))	Calamus_caryotoides)	Nypa_fruticans)	Kingia_australis);
((Calamus_caryotoides	(((((((((Reinhardtia_simplex	(Reinhardtia_paiewonskiana	Reinhardtia_latisecta))	((Elaeis_guineensis	Elaeis_oleifera)	Bactris_major))	(Roystonea_regia	Sclerosperma_profizianum))	Burretiokentia_grandiflora)	(Podococcus_barteri	(Orania_palindan	(((((Veitchia_spiralis	Heterospathe_cagayanensis)	Dypsis_decaryi)	Leopoldinia_pulchra)	(Kentiopsis_piersoniorum	(Dictyosperma_album	Hydriastele_microspadix)))	((Pelagodoxa_henryana	(Geonoma_undata	Manicaria_saccifera))	(Prestoea_acuminata	(Oenocarpus_bataua	Oenocarpus_minor)))))))	Attalea_speciosa)	Chamaedorea_seifrizii)	((Sabal_domingensis	(Serenoa_repens	Phoenix_dactylifera))	(Pseudophoenix_vinifera	Iriartea_deltoidea)))	Nypa_fruticans))	Kingia_australis);
((Dictyosperma_album	(Leopoldinia_pulchra	(Heterospathe_cagayanensis	((Kentiopsis_piersoniorum	(Dypsis_decaryi	Hydriastele_microspadix))	(Veitchia_spiralis	(Geonoma_undata	(Manicaria_saccifera	(((Prestoea_acuminata	(Oenocarpus_bataua	Oenocarpus_minor))	(Burretiokentia_grandiflora	Pelagodoxa_henryana))	(((((Sabal_domingensis	(Serenoa_repens	Phoenix_dactylifera))	((Calamus_caryotoides	Pseudophoenix_vinifera)	Iriartea_deltoidea))	(Nypa_fruticans	(Attalea_speciosa	Chamaedorea_seifrizii)))	(Sclerosperma_profizianum	(((Reinhardtia_simplex	(Reinhardtia_paiewonskiana	Reinhardtia_latisecta))	((Elaeis_guineensis	Elaeis_oleifera)	Bactris_major))	Roystonea_regia)))	(Podococcus_barteri	Orania_palindan))))))))))	Kingia_australis);
((((Sabal_domingensis	(Serenoa_repens	Phoenix_dactylifera))	((Nypa_fruticans	(Pseudophoenix_vinifera	Iriartea_deltoidea))	((Attalea_speciosa	Chamaedorea_seifrizii)	((Podococcus_barteri	(((Dypsis_decaryi	Hydriastele_microspadix)	(((Dictyosperma_album	Veitchia_spiralis)	Kentiopsis_piersoniorum)	Heterospathe_cagayanensis))	(Geonoma_undata	((Pelagodoxa_henryana	(Leopoldinia_pulchra	Manicaria_saccifera))	(Burretiokentia_grandiflora	(Prestoea_acuminata	(Oenocarpus_bataua	Oenocarpus_minor)))))))	((Sclerosperma_profizianum	((Reinhardtia_simplex	(Reinhardtia_paiewonskiana	Reinhardtia_latisecta))	((Elaeis_guineensis	Elaeis_oleifera)	Bactris_major)))	(Orania_palindan	Roystonea_regia))))))	Calamus_caryotoides)	Kingia_australis);
((Roystonea_regia	(Geonoma_undata	(Orania_palindan	(((Nypa_fruticans	Chamaedorea_seifrizii)	Attalea_speciosa)	(((Burretiokentia_grandiflora	(((Leopoldinia_pulchra	Manicaria_saccifera)	(Hydriastele_microspadix	(((Veitchia_spiralis	Dictyosperma_album)	Kentiopsis_piersoniorum)	(Heterospathe_cagayanensis	Dypsis_decaryi))))	((Prestoea_acuminata	(Oenocarpus_bataua	Oenocarpus_minor))	Pelagodoxa_henryana)))	(Sclerosperma_profizianum	((Reinhardtia_simplex	(Reinhardtia_latisecta	Reinhardtia_paiewonskiana))	((Elaeis_oleifera	Elaeis_guineensis)	Bactris_major))))	(Podococcus_barteri	(((Calamus_caryotoides	Iriartea_deltoidea)	Pseudophoenix_vinifera)	((Sabal_domingensis	Serenoa_repens)	Phoenix_dactylifera))))))))	Kingia_australis);
(((Nypa_fruticans	(Chamaedorea_seifrizii	(Attalea_speciosa	((((Sclerosperma_profizianum	(Reinhardtia_simplex	(Reinhardtia_latisecta	Reinhardtia_paiewonskiana)))	(((((Elaeis_oleifera	Elaeis_guineensis)	Bactris_major)	Roystonea_regia)	Geonoma_undata)	Orania_palindan))	((Podococcus_barteri	((Burretiokentia_grandiflora	Hydriastele_microspadix)	((Dictyosperma_album	Kentiopsis_piersoniorum)	((Dypsis_decaryi	(Heterospathe_cagayanensis	Veitchia_spiralis))	Leopoldinia_pulchra))))	((Oenocarpus_bataua	Oenocarpus_minor)	((Manicaria_saccifera	Pelagodoxa_henryana)	Prestoea_acuminata))))	((Iriartea_deltoidea	Pseudophoenix_vinifera)	(Sabal_domingensis	(Serenoa_repens	Phoenix_dactylifera)))))))	Calamus_caryotoides)	Kingia_australis);
(((Nypa_fruticans	(Chamaedorea_seifrizii	((((((((Leopoldinia_pulchra	Manicaria_saccifera)	((Heterospathe_cagayanensis	(Dypsis_decaryi	Hydriastele_microspadix))	(Kentiopsis_piersoniorum	(Veitchia_spiralis	Dictyosperma_album))))	Geonoma_undata)	((Prestoea_acuminata	(Oenocarpus_bataua	Oenocarpus_minor))	Pelagodoxa_henryana))	Burretiokentia_grandiflora)	(((Sclerosperma_profizianum	(Reinhardtia_simplex	(Reinhardtia_latisecta	Reinhardtia_paiewonskiana)))	(Elaeis_oleifera	Elaeis_guineensis))	((Bactris_major	Roystonea_regia)	(Podococcus_barteri	Orania_palindan))))	Attalea_speciosa)	(Pseudophoenix_vinifera	((Sabal_domingensis	(Serenoa_repens	Phoenix_dactylifera))	Iriartea_deltoidea)))))	Calamus_caryotoides)	Kingia_australis);
((Nypa_fruticans	(Chamaedorea_seifrizii	((((((((Heterospathe_cagayanensis	(Dypsis_decaryi	Hydriastele_microspadix))	(Kentiopsis_piersoniorum	(Veitchia_spiralis	Dictyosperma_album)))	(Geonoma_undata	(Leopoldinia_pulchra	Manicaria_saccifera)))	((Prestoea_acuminata	(Oenocarpus_bataua	Oenocarpus_minor))	(Burretiokentia_grandiflora	Pelagodoxa_henryana)))	(Orania_palindan	(((Bactris_major	(Elaeis_oleifera	Elaeis_guineensis))	Roystonea_regia)	(Sclerosperma_profizianum	(Reinhardtia_simplex	(Reinhardtia_latisecta	Reinhardtia_paiewonskiana))))))	Podococcus_barteri)	Attalea_speciosa)	((Calamus_caryotoides	Pseudophoenix_vinifera)	(Sabal_domingensis	((Serenoa_repens	Phoenix_dactylifera)	Iriartea_deltoidea))))))	Kingia_australis);
((Nypa_fruticans	(Chamaedorea_seifrizii	(((((((((Kentiopsis_piersoniorum	Leopoldinia_pulchra)	((Dypsis_decaryi	(Heterospathe_cagayanensis	Veitchia_spiralis))	(Hydriastele_microspadix	Dictyosperma_album)))	Manicaria_saccifera)	((Prestoea_acuminata	(Oenocarpus_bataua	Oenocarpus_minor))	(Burretiokentia_grandiflora	Pelagodoxa_henryana)))	Geonoma_undata)	(Orania_palindan	(((Bactris_major	(Elaeis_oleifera	Elaeis_guineensis))	(Reinhardtia_simplex	(Reinhardtia_latisecta	Reinhardtia_paiewonskiana)))	(Roystonea_regia	Sclerosperma_profizianum))))	Podococcus_barteri)	Attalea_speciosa)	((Sabal_domingensis	(Serenoa_repens	Phoenix_dactylifera))	(Iriartea_deltoidea	(Calamus_caryotoides	Pseudophoenix_vinifera))))))	Kingia_australis);
(((Sabal_domingensis	(Serenoa_repens	Phoenix_dactylifera))	((Iriartea_deltoidea	(Calamus_caryotoides	Pseudophoenix_vinifera))	((Nypa_fruticans	(Attalea_speciosa	Chamaedorea_seifrizii))	((Roystonea_regia	Sclerosperma_profizianum)	(((((Leopoldinia_pulchra	((Dictyosperma_album	(((Heterospathe_cagayanensis	Veitchia_spiralis)	Dypsis_decaryi)	Kentiopsis_piersoniorum))	Hydriastele_microspadix))	(((Pelagodoxa_henryana	Manicaria_saccifera)	Burretiokentia_grandiflora)	((Prestoea_acuminata	(Oenocarpus_bataua	Oenocarpus_minor))	Geonoma_undata)))	Orania_palindan)	(Bactris_major	(Elaeis_oleifera	Elaeis_guineensis)))	(Podococcus_barteri	(Reinhardtia_simplex	(Reinhardtia_latisecta	Reinhardtia_paiewonskiana))))))))	Kingia_australis);
((Bactris_major	((Elaeis_oleifera	Elaeis_guineensis)	(((((Podococcus_barteri	((Phoenix_dactylifera	(Sabal_domingensis	Serenoa_repens))	(Pseudophoenix_vinifera	(Iriartea_deltoidea	Calamus_caryotoides))))	(Sclerosperma_profizianum	(Reinhardtia_simplex	(Reinhardtia_latisecta	Reinhardtia_paiewonskiana))))	((Pelagodoxa_henryana	((Prestoea_acuminata	(Oenocarpus_bataua	Oenocarpus_minor))	((((Dictyosperma_album	((Heterospathe_cagayanensis	Hydriastele_microspadix)	Dypsis_decaryi))	Kentiopsis_piersoniorum)	Veitchia_spiralis)	((Leopoldinia_pulchra	Manicaria_saccifera)	Geonoma_undata))))	Burretiokentia_grandiflora))	((Nypa_fruticans	(Attalea_speciosa	Chamaedorea_seifrizii))	Orania_palindan))	Roystonea_regia)))	Kingia_australis);
(((((((((Sabal_domingensis	(Serenoa_repens	Phoenix_dactylifera))	(Pseudophoenix_vinifera	Calamus_caryotoides))	Iriartea_deltoidea)	((Orania_palindan	(Sclerosperma_profizianum	Roystonea_regia))	(Reinhardtia_simplex	(Reinhardtia_latisecta	Reinhardtia_paiewonskiana))))	((Pelagodoxa_henryana	((Prestoea_acuminata	(Oenocarpus_bataua	Oenocarpus_minor))	((((Kentiopsis_piersoniorum	Burretiokentia_grandiflora)	(((Heterospathe_cagayanensis	Hydriastele_microspadix)	Dypsis_decaryi)	Dictyosperma_album))	(Podococcus_barteri	Veitchia_spiralis))	(Leopoldinia_pulchra	Manicaria_saccifera))))	Geonoma_undata))	(Attalea_speciosa	(Chamaedorea_seifrizii	Nypa_fruticans)))	Bactris_major)	(Elaeis_oleifera	Elaeis_guineensis))	Kingia_australis);
(((Bactris_major	((Burretiokentia_grandiflora	((Chamaedorea_seifrizii	(Reinhardtia_simplex	(Reinhardtia_latisecta	Reinhardtia_paiewonskiana)))	(Sclerosperma_profizianum	Roystonea_regia)))	(Orania_palindan	((Pelagodoxa_henryana	((Prestoea_acuminata	(Oenocarpus_bataua	Oenocarpus_minor))	((((Dypsis_decaryi	Hydriastele_microspadix)	(Kentiopsis_piersoniorum	(Dictyosperma_album	Veitchia_spiralis)))	Heterospathe_cagayanensis)	(Geonoma_undata	(Leopoldinia_pulchra	Manicaria_saccifera)))))	((Podococcus_barteri	Attalea_speciosa)	(((Sabal_domingensis	(Serenoa_repens	Phoenix_dactylifera))	(Calamus_caryotoides	Iriartea_deltoidea))	(Pseudophoenix_vinifera	Nypa_fruticans)))))))	(Elaeis_oleifera	Elaeis_guineensis))	Kingia_australis);
((Nypa_fruticans	((((((Sclerosperma_profizianum	(((Orania_palindan	(((((Kentiopsis_piersoniorum	(Heterospathe_cagayanensis	(Dictyosperma_album	(Hydriastele_microspadix	Dypsis_decaryi))))	Veitchia_spiralis)	(Geonoma_undata	(Leopoldinia_pulchra	Manicaria_saccifera)))	(Prestoea_acuminata	(Oenocarpus_bataua	Oenocarpus_minor)))	Pelagodoxa_henryana))	Burretiokentia_grandiflora)	((Elaeis_oleifera	Elaeis_guineensis)	(Podococcus_barteri	Bactris_major))))	((Reinhardtia_simplex	(Reinhardtia_latisecta	Reinhardtia_paiewonskiana))	Roystonea_regia))	Attalea_speciosa)	(Sabal_domingensis	(Serenoa_repens	Phoenix_dactylifera)))	((Calamus_caryotoides	Iriartea_deltoidea)	Pseudophoenix_vinifera))	Chamaedorea_seifrizii))	Kingia_australis);
((Calamus_caryotoides	(Nypa_fruticans	(((Attalea_speciosa	(((Roystonea_regia	Orania_palindan)	(Sclerosperma_profizianum	((Pelagodoxa_henryana	(Prestoea_acuminata	(Oenocarpus_minor	Oenocarpus_bataua)))	(((Kentiopsis_piersoniorum	((Dypsis_decaryi	(Hydriastele_microspadix	Heterospathe_cagayanensis))	Dictyosperma_album))	Veitchia_spiralis)	((Manicaria_saccifera	Leopoldinia_pulchra)	Geonoma_undata)))))	(Burretiokentia_grandiflora	((Podococcus_barteri	(Reinhardtia_simplex	(Reinhardtia_paiewonskiana	Reinhardtia_latisecta)))	(Bactris_major	(Elaeis_guineensis	Elaeis_oleifera))))))	((Sabal_domingensis	(Serenoa_repens	Phoenix_dactylifera))	(Iriartea_deltoidea	Pseudophoenix_vinifera)))	Chamaedorea_seifrizii)))	Kingia_australis);
((Calamus_caryotoides	(Nypa_fruticans	((((Attalea_speciosa	(((((Prestoea_acuminata	(Oenocarpus_minor	Oenocarpus_bataua))	((Leopoldinia_pulchra	((Kentiopsis_piersoniorum	(Dictyosperma_album	(Heterospathe_cagayanensis	(Hydriastele_microspadix	Dypsis_decaryi))))	Veitchia_spiralis))	(Manicaria_saccifera	Geonoma_undata)))	Podococcus_barteri)	(Orania_palindan	(Pelagodoxa_henryana	(Sclerosperma_profizianum	(Burretiokentia_grandiflora	Roystonea_regia)))))	((Reinhardtia_simplex	(Reinhardtia_paiewonskiana	Reinhardtia_latisecta))	(Bactris_major	(Elaeis_guineensis	Elaeis_oleifera)))))	((Sabal_domingensis	(Serenoa_repens	Phoenix_dactylifera))	Iriartea_deltoidea))	Pseudophoenix_vinifera)	Chamaedorea_seifrizii)))	Kingia_australis);
((Calamus_caryotoides	(Nypa_fruticans	(((Chamaedorea_seifrizii	Attalea_speciosa)	(((Orania_palindan	((Sclerosperma_profizianum	Roystonea_regia)	((Reinhardtia_simplex	(Reinhardtia_paiewonskiana	Reinhardtia_latisecta))	(Bactris_major	(Elaeis_guineensis	Elaeis_oleifera)))))	Podococcus_barteri)	((Burretiokentia_grandiflora	Pelagodoxa_henryana)	((Prestoea_acuminata	(Oenocarpus_minor	Oenocarpus_bataua))	(((Heterospathe_cagayanensis	(Hydriastele_microspadix	Dypsis_decaryi))	((Dictyosperma_album	Veitchia_spiralis)	Kentiopsis_piersoniorum))	((Leopoldinia_pulchra	Manicaria_saccifera)	Geonoma_undata))))))	(Pseudophoenix_vinifera	((Sabal_domingensis	(Serenoa_repens	Phoenix_dactylifera))	Iriartea_deltoidea)))))	Kingia_australis);
((Calamus_caryotoides	(((Pseudophoenix_vinifera	(Iriartea_deltoidea	((((Orania_palindan	((Sclerosperma_profizianum	Roystonea_regia)	((Reinhardtia_simplex	(Reinhardtia_paiewonskiana	Reinhardtia_latisecta))	(Bactris_major	(Elaeis_guineensis	Elaeis_oleifera)))))	(((Prestoea_acuminata	(Oenocarpus_minor	Oenocarpus_bataua))	(((Dictyosperma_album	Veitchia_spiralis)	(Kentiopsis_piersoniorum	(Heterospathe_cagayanensis	((Burretiokentia_grandiflora	Hydriastele_microspadix)	Dypsis_decaryi))))	((Leopoldinia_pulchra	Manicaria_saccifera)	Geonoma_undata)))	(Podococcus_barteri	Attalea_speciosa)))	Pelagodoxa_henryana)	(Sabal_domingensis	(Serenoa_repens	Phoenix_dactylifera)))))	Chamaedorea_seifrizii)	Nypa_fruticans))	Kingia_australis);
(((Sabal_domingensis	(Serenoa_repens	Phoenix_dactylifera))	((((Attalea_speciosa	Chamaedorea_seifrizii)	(((Sclerosperma_profizianum	Roystonea_regia)	((Reinhardtia_simplex	(Reinhardtia_paiewonskiana	Reinhardtia_latisecta))	(Bactris_major	(Elaeis_guineensis	Elaeis_oleifera))))	((((Podococcus_barteri	Veitchia_spiralis)	((Dictyosperma_album	((Heterospathe_cagayanensis	Hydriastele_microspadix)	Dypsis_decaryi))	Kentiopsis_piersoniorum))	(((Burretiokentia_grandiflora	Pelagodoxa_henryana)	(Leopoldinia_pulchra	Manicaria_saccifera))	(Geonoma_undata	(Prestoea_acuminata	(Oenocarpus_minor	Oenocarpus_bataua)))))	Orania_palindan)))	Nypa_fruticans)	((Calamus_caryotoides	Pseudophoenix_vinifera)	Iriartea_deltoidea)))	Kingia_australis);
((Calamus_caryotoides	(((Attalea_speciosa	((Podococcus_barteri	(Orania_palindan	(((Roystonea_regia	Bactris_major)	(Elaeis_guineensis	Elaeis_oleifera))	((Chamaedorea_seifrizii	Sclerosperma_profizianum)	(Reinhardtia_simplex	(Reinhardtia_paiewonskiana	Reinhardtia_latisecta))))))	(((((Heterospathe_cagayanensis	Hydriastele_microspadix)	Dypsis_decaryi)	(Kentiopsis_piersoniorum	(Veitchia_spiralis	Dictyosperma_album)))	Burretiokentia_grandiflora)	((Prestoea_acuminata	Pelagodoxa_henryana)	(((Oenocarpus_minor	Oenocarpus_bataua)	Geonoma_undata)	(Leopoldinia_pulchra	Manicaria_saccifera))))))	((Sabal_domingensis	(Serenoa_repens	Phoenix_dactylifera))	(Pseudophoenix_vinifera	Iriartea_deltoidea)))	Nypa_fruticans))	Kingia_australis);
(((Veitchia_spiralis	Dictyosperma_album)	(((Kentiopsis_piersoniorum	Leopoldinia_pulchra)	(Dypsis_decaryi	Heterospathe_cagayanensis))	(Hydriastele_microspadix	(((Oenocarpus_minor	Oenocarpus_bataua)	((Manicaria_saccifera	Prestoea_acuminata)	Pelagodoxa_henryana))	(Geonoma_undata	(Burretiokentia_grandiflora	(((Sclerosperma_profizianum	(Reinhardtia_simplex	(Reinhardtia_paiewonskiana	Reinhardtia_latisecta)))	((((Elaeis_guineensis	Elaeis_oleifera)	Roystonea_regia)	Orania_palindan)	Bactris_major))	(Podococcus_barteri	(((Nypa_fruticans	Chamaedorea_seifrizii)	((Phoenix_dactylifera	(Sabal_domingensis	(Serenoa_repens	Calamus_caryotoides)))	(Iriartea_deltoidea	Pseudophoenix_vinifera)))	Attalea_speciosa)))))))))	Kingia_australis);
((Nypa_fruticans	(Pseudophoenix_vinifera	(((Phoenix_dactylifera	Sabal_domingensis)	(Serenoa_repens	((Chamaedorea_seifrizii	Attalea_speciosa)	(((Reinhardtia_simplex	(Reinhardtia_paiewonskiana	Reinhardtia_latisecta))	(Bactris_major	(Elaeis_guineensis	Elaeis_oleifera)))	(((Geonoma_undata	Roystonea_regia)	(Burretiokentia_grandiflora	Orania_palindan))	(Sclerosperma_profizianum	(((Hydriastele_microspadix	Heterospathe_cagayanensis)	(Kentiopsis_piersoniorum	((Dypsis_decaryi	(Podococcus_barteri	Veitchia_spiralis))	Dictyosperma_album)))	((Prestoea_acuminata	(Oenocarpus_minor	Oenocarpus_bataua))	(Pelagodoxa_henryana	(Leopoldinia_pulchra	Manicaria_saccifera))))))))))	(Calamus_caryotoides	Iriartea_deltoidea))))	Kingia_australis);
(((((Burretiokentia_grandiflora	((((Serenoa_repens	Phoenix_dactylifera)	Sabal_domingensis)	Pseudophoenix_vinifera)	Iriartea_deltoidea))	((((((Attalea_speciosa	Bactris_major)	(Elaeis_guineensis	Elaeis_oleifera))	Roystonea_regia)	Orania_palindan)	(((((Leopoldinia_pulchra	(Hydriastele_microspadix	Heterospathe_cagayanensis))	(Dictyosperma_album	(Podococcus_barteri	Dypsis_decaryi)))	Kentiopsis_piersoniorum)	Veitchia_spiralis)	((Geonoma_undata	(Oenocarpus_minor	Oenocarpus_bataua))	(Manicaria_saccifera	(Pelagodoxa_henryana	Prestoea_acuminata)))))	((Chamaedorea_seifrizii	Sclerosperma_profizianum)	(Reinhardtia_simplex	(Reinhardtia_paiewonskiana	Reinhardtia_latisecta)))))	Nypa_fruticans)	Calamus_caryotoides)	Kingia_australis);
((((((Pseudophoenix_vinifera	(Iriartea_deltoidea	((Serenoa_repens	Phoenix_dactylifera)	Sabal_domingensis)))	(Attalea_speciosa	(((Burretiokentia_grandiflora	(Bactris_major	((Reinhardtia_simplex	(Reinhardtia_paiewonskiana	Reinhardtia_latisecta))	(Elaeis_guineensis	Elaeis_oleifera))))	Sclerosperma_profizianum)	(((Roystonea_regia	Orania_palindan)	Geonoma_undata)	((((Dictyosperma_album	(Dypsis_decaryi	(Hydriastele_microspadix	Heterospathe_cagayanensis)))	Kentiopsis_piersoniorum)	Veitchia_spiralis)	(Podococcus_barteri	(((Oenocarpus_minor	Oenocarpus_bataua)	Prestoea_acuminata)	(Pelagodoxa_henryana	(Leopoldinia_pulchra	Manicaria_saccifera)))))))))	Chamaedorea_seifrizii)	Nypa_fruticans)	Calamus_caryotoides)	Kingia_australis);
((((Sabal_domingensis	(Serenoa_repens	Phoenix_dactylifera))	((Iriartea_deltoidea	Pseudophoenix_vinifera)	(((((Chamaedorea_seifrizii	Nypa_fruticans)	Attalea_speciosa)	(Roystonea_regia	Orania_palindan))	(((((Elaeis_guineensis	Elaeis_oleifera)	Bactris_major)	(Reinhardtia_simplex	(Reinhardtia_paiewonskiana	Reinhardtia_latisecta)))	(Geonoma_undata	Sclerosperma_profizianum))	(((((Oenocarpus_minor	Oenocarpus_bataua)	Prestoea_acuminata)	((Leopoldinia_pulchra	(Veitchia_spiralis	(Kentiopsis_piersoniorum	(Dictyosperma_album	((Hydriastele_microspadix	Heterospathe_cagayanensis)	Dypsis_decaryi)))))	Manicaria_saccifera))	Pelagodoxa_henryana)	Burretiokentia_grandiflora)))	Podococcus_barteri)))	Calamus_caryotoides)	Kingia_australis);
((((Elaeis_guineensis	Elaeis_oleifera)	Bactris_major)	((Reinhardtia_simplex	(Reinhardtia_paiewonskiana	Reinhardtia_latisecta))	(((Chamaedorea_seifrizii	Sclerosperma_profizianum)	Roystonea_regia)	(Orania_palindan	(Podococcus_barteri	((((Dypsis_decaryi	(((Dictyosperma_album	Veitchia_spiralis)	Kentiopsis_piersoniorum)	(Hydriastele_microspadix	Heterospathe_cagayanensis)))	((Pelagodoxa_henryana	(Leopoldinia_pulchra	Manicaria_saccifera))	(Geonoma_undata	((Oenocarpus_minor	Oenocarpus_bataua)	Prestoea_acuminata))))	Burretiokentia_grandiflora)	(((Iriartea_deltoidea	(Sabal_domingensis	(Serenoa_repens	Phoenix_dactylifera)))	((Calamus_caryotoides	Pseudophoenix_vinifera)	Nypa_fruticans))	Attalea_speciosa)))))))	Kingia_australis);
((Calamus_caryotoides	((Burretiokentia_grandiflora	(((Chamaedorea_seifrizii	Attalea_speciosa)	((((((Elaeis_guineensis	Elaeis_oleifera)	Bactris_major)	(Reinhardtia_simplex	(Reinhardtia_paiewonskiana	Reinhardtia_latisecta)))	(Sclerosperma_profizianum	Roystonea_regia))	Orania_palindan)	((Hydriastele_microspadix	((Leopoldinia_pulchra	Podococcus_barteri)	(Heterospathe_cagayanensis	((Dictyosperma_album	Veitchia_spiralis)	(Dypsis_decaryi	Kentiopsis_piersoniorum)))))	((Pelagodoxa_henryana	Manicaria_saccifera)	(Geonoma_undata	((Oenocarpus_minor	Oenocarpus_bataua)	Prestoea_acuminata))))))	((Sabal_domingensis	(Serenoa_repens	Phoenix_dactylifera))	(Iriartea_deltoidea	Pseudophoenix_vinifera))))	Nypa_fruticans))	Kingia_australis);
((Dictyosperma_album	(Veitchia_spiralis	((Hydriastele_microspadix	((((Pelagodoxa_henryana	Manicaria_saccifera)	(Geonoma_undata	((Oenocarpus_minor	Oenocarpus_bataua)	Prestoea_acuminata)))	((((((Sabal_domingensis	(Serenoa_repens	Phoenix_dactylifera))	(Iriartea_deltoidea	Pseudophoenix_vinifera))	(Chamaedorea_seifrizii	((Burretiokentia_grandiflora	Nypa_fruticans)	Calamus_caryotoides)))	Attalea_speciosa)	(((((Elaeis_guineensis	Elaeis_oleifera)	Bactris_major)	(Reinhardtia_simplex	(Reinhardtia_paiewonskiana	Reinhardtia_latisecta)))	(Sclerosperma_profizianum	Roystonea_regia))	Orania_palindan))	Podococcus_barteri))	Leopoldinia_pulchra))	((Dypsis_decaryi	Heterospathe_cagayanensis)	Kentiopsis_piersoniorum))))	Kingia_australis);
((Dictyosperma_album	((Hydriastele_microspadix	Heterospathe_cagayanensis)	(Kentiopsis_piersoniorum	(Dypsis_decaryi	((((Burretiokentia_grandiflora	Pelagodoxa_henryana)	(Leopoldinia_pulchra	Manicaria_saccifera))	((Oenocarpus_minor	Oenocarpus_bataua)	Prestoea_acuminata))	((((Sclerosperma_profizianum	(Geonoma_undata	Roystonea_regia))	Orania_palindan)	((((Iriartea_deltoidea	Pseudophoenix_vinifera)	((Nypa_fruticans	Calamus_caryotoides)	(Sabal_domingensis	(Serenoa_repens	Phoenix_dactylifera))))	(Chamaedorea_seifrizii	Attalea_speciosa))	((Podococcus_barteri	Bactris_major)	((Reinhardtia_simplex	(Reinhardtia_paiewonskiana	Reinhardtia_latisecta))	(Elaeis_guineensis	Elaeis_oleifera)))))	Veitchia_spiralis))))))	Kingia_australis);
(((Burretiokentia_grandiflora	Pelagodoxa_henryana)	(Manicaria_saccifera	(((((Dictyosperma_album	(Veitchia_spiralis	Kentiopsis_piersoniorum))	((Dypsis_decaryi	Hydriastele_microspadix)	Heterospathe_cagayanensis))	(((Orania_palindan	((((Nypa_fruticans	Chamaedorea_seifrizii)	Attalea_speciosa)	Geonoma_undata)	Roystonea_regia))	(Podococcus_barteri	((Iriartea_deltoidea	(Calamus_caryotoides	Pseudophoenix_vinifera))	(Sabal_domingensis	(Serenoa_repens	Phoenix_dactylifera)))))	(Sclerosperma_profizianum	((Reinhardtia_simplex	(Reinhardtia_paiewonskiana	Reinhardtia_latisecta))	((Elaeis_guineensis	Elaeis_oleifera)	Bactris_major)))))	((Oenocarpus_minor	Oenocarpus_bataua)	Prestoea_acuminata))	Leopoldinia_pulchra)))	Kingia_australis);
((Nypa_fruticans	(Chamaedorea_seifrizii	(Attalea_speciosa	(((Elaeis_guineensis	Elaeis_oleifera)	Bactris_major)	(((Podococcus_barteri	((Iriartea_deltoidea	(Calamus_caryotoides	Pseudophoenix_vinifera))	(Sabal_domingensis	(Serenoa_repens	Phoenix_dactylifera))))	(((((Oenocarpus_minor	Oenocarpus_bataua)	Prestoea_acuminata)	(((Geonoma_undata	Roystonea_regia)	(Leopoldinia_pulchra	Manicaria_saccifera))	((((Heterospathe_cagayanensis	Veitchia_spiralis)	Kentiopsis_piersoniorum)	(Dypsis_decaryi	Dictyosperma_album))	(Burretiokentia_grandiflora	Hydriastele_microspadix))))	Pelagodoxa_henryana)	(Sclerosperma_profizianum	Orania_palindan)))	(Reinhardtia_simplex	(Reinhardtia_paiewonskiana	Reinhardtia_latisecta)))))))	Kingia_australis);
((Veitchia_spiralis	((((Heterospathe_cagayanensis	Hydriastele_microspadix)	((((Burretiokentia_grandiflora	Pelagodoxa_henryana)	((Podococcus_barteri	(((Nypa_fruticans	Chamaedorea_seifrizii)	Calamus_caryotoides)	((Iriartea_deltoidea	Pseudophoenix_vinifera)	(Sabal_domingensis	(Serenoa_repens	Phoenix_dactylifera)))))	((Sclerosperma_profizianum	Orania_palindan)	((Reinhardtia_simplex	(Reinhardtia_paiewonskiana	Reinhardtia_latisecta))	(Attalea_speciosa	((Elaeis_guineensis	Elaeis_oleifera)	Bactris_major))))))	((Oenocarpus_minor	Oenocarpus_bataua)	Prestoea_acuminata))	((Geonoma_undata	Roystonea_regia)	(Leopoldinia_pulchra	Manicaria_saccifera))))	Kentiopsis_piersoniorum)	(Dypsis_decaryi	Dictyosperma_album)))	Kingia_australis);
((((((Iriartea_deltoidea	Pseudophoenix_vinifera)	(Sabal_domingensis	(Serenoa_repens	Phoenix_dactylifera)))	(Burretiokentia_grandiflora	(((Roystonea_regia	Sclerosperma_profizianum)	(((Elaeis_guineensis	Elaeis_oleifera)	Bactris_major)	(((((((Heterospathe_cagayanensis	Veitchia_spiralis)	Dypsis_decaryi)	(Kentiopsis_piersoniorum	Dictyosperma_album))	Hydriastele_microspadix)	(((Oenocarpus_minor	Oenocarpus_bataua)	Prestoea_acuminata)	(Geonoma_undata	(Pelagodoxa_henryana	Manicaria_saccifera))))	Leopoldinia_pulchra)	Orania_palindan)))	(Podococcus_barteri	(Reinhardtia_simplex	(Reinhardtia_paiewonskiana	Reinhardtia_latisecta))))))	(Calamus_caryotoides	Attalea_speciosa))	(Nypa_fruticans	Chamaedorea_seifrizii))	Kingia_australis);
(((Bactris_major	(((((((((Hydriastele_microspadix	Heterospathe_cagayanensis)	Dypsis_decaryi)	Dictyosperma_album)	Kentiopsis_piersoniorum)	Veitchia_spiralis)	((Attalea_speciosa	(Oenocarpus_minor	Oenocarpus_bataua))	(Geonoma_undata	(Pelagodoxa_henryana	(Prestoea_acuminata	(Leopoldinia_pulchra	Manicaria_saccifera))))))	Orania_palindan)	Burretiokentia_grandiflora)	(((Roystonea_regia	Sclerosperma_profizianum)	((Nypa_fruticans	Chamaedorea_seifrizii)	((Iriartea_deltoidea	(Calamus_caryotoides	Pseudophoenix_vinifera))	(Sabal_domingensis	(Serenoa_repens	Phoenix_dactylifera)))))	(Podococcus_barteri	(Reinhardtia_simplex	(Reinhardtia_paiewonskiana	Reinhardtia_latisecta))))))	(Elaeis_guineensis	Elaeis_oleifera))	Kingia_australis);
(((Phoenix_dactylifera	Serenoa_repens)	(((((Chamaedorea_seifrizii	Nypa_fruticans)	Iriartea_deltoidea)	(Calamus_caryotoides	Pseudophoenix_vinifera))	(((((Dypsis_decaryi	Orania_palindan)	Podococcus_barteri)	((Roystonea_regia	Sclerosperma_profizianum)	((Bactris_major	(Elaeis_oleifera	Elaeis_guineensis))	((Reinhardtia_latisecta	Reinhardtia_paiewonskiana)	Reinhardtia_simplex))))	((Burretiokentia_grandiflora	((Heterospathe_cagayanensis	Hydriastele_microspadix)	((Leopoldinia_pulchra	Kentiopsis_piersoniorum)	(Veitchia_spiralis	Dictyosperma_album))))	(((Prestoea_acuminata	Manicaria_saccifera)	Pelagodoxa_henryana)	(Geonoma_undata	(Oenocarpus_minor	Oenocarpus_bataua)))))	Attalea_speciosa))	Sabal_domingensis))	Kingia_australis);
(((Veitchia_spiralis	((((((Pelagodoxa_henryana	Prestoea_acuminata)	(Oenocarpus_minor	Oenocarpus_bataua))	((Leopoldinia_pulchra	Manicaria_saccifera)	Geonoma_undata))	(((Attalea_speciosa	((Sabal_domingensis	(Phoenix_dactylifera	Serenoa_repens))	(((Chamaedorea_seifrizii	Nypa_fruticans)	Iriartea_deltoidea)	Pseudophoenix_vinifera)))	(Podococcus_barteri	((Roystonea_regia	Sclerosperma_profizianum)	((Bactris_major	(Elaeis_oleifera	Elaeis_guineensis))	((Reinhardtia_latisecta	Reinhardtia_paiewonskiana)	Reinhardtia_simplex)))))	Orania_palindan))	((Dictyosperma_album	(Dypsis_decaryi	(Heterospathe_cagayanensis	Hydriastele_microspadix)))	Kentiopsis_piersoniorum))	Burretiokentia_grandiflora))	Calamus_caryotoides)	Kingia_australis);
(((Nypa_fruticans	(((Sabal_domingensis	(Phoenix_dactylifera	Serenoa_repens))	(Iriartea_deltoidea	Pseudophoenix_vinifera))	(Attalea_speciosa	((Orania_palindan	((Leopoldinia_pulchra	((Dictyosperma_album	Kentiopsis_piersoniorum)	((Hydriastele_microspadix	Burretiokentia_grandiflora)	(Heterospathe_cagayanensis	(Dypsis_decaryi	Veitchia_spiralis)))))	((Prestoea_acuminata	(Oenocarpus_minor	Oenocarpus_bataua))	(Manicaria_saccifera	Pelagodoxa_henryana))))	(Podococcus_barteri	(((Chamaedorea_seifrizii	(Roystonea_regia	Sclerosperma_profizianum))	((Bactris_major	(Elaeis_oleifera	Elaeis_guineensis))	((Reinhardtia_latisecta	Reinhardtia_paiewonskiana)	Reinhardtia_simplex)))	Geonoma_undata))))))	Calamus_caryotoides)	Kingia_australis);
((Nypa_fruticans	((((Podococcus_barteri	((Sabal_domingensis	((Calamus_caryotoides	Phoenix_dactylifera)	Serenoa_repens))	(Iriartea_deltoidea	Pseudophoenix_vinifera)))	(((((Leopoldinia_pulchra	((Heterospathe_cagayanensis	Hydriastele_microspadix)	(Burretiokentia_grandiflora	Dypsis_decaryi)))	((Dictyosperma_album	Veitchia_spiralis)	Kentiopsis_piersoniorum))	((Geonoma_undata	(Oenocarpus_minor	Oenocarpus_bataua))	((Prestoea_acuminata	Manicaria_saccifera)	Pelagodoxa_henryana)))	((Roystonea_regia	Sclerosperma_profizianum)	Orania_palindan))	((Bactris_major	(Elaeis_oleifera	Elaeis_guineensis))	((Reinhardtia_latisecta	Reinhardtia_paiewonskiana)	Reinhardtia_simplex))))	Attalea_speciosa)	Chamaedorea_seifrizii))	Kingia_australis);
((Nypa_fruticans	(((Calamus_caryotoides	Iriartea_deltoidea)	Pseudophoenix_vinifera)	((Phoenix_dactylifera	((((((Dictyosperma_album	((Heterospathe_cagayanensis	Hydriastele_microspadix)	Kentiopsis_piersoniorum))	(Leopoldinia_pulchra	(Dypsis_decaryi	Veitchia_spiralis)))	((Oenocarpus_minor	Oenocarpus_bataua)	((Prestoea_acuminata	Manicaria_saccifera)	(Burretiokentia_grandiflora	Pelagodoxa_henryana))))	((((Geonoma_undata	Roystonea_regia)	Sclerosperma_profizianum)	((Bactris_major	(Podococcus_barteri	(Elaeis_oleifera	Elaeis_guineensis)))	((Reinhardtia_latisecta	Reinhardtia_paiewonskiana)	Reinhardtia_simplex)))	Orania_palindan))	Attalea_speciosa)	Chamaedorea_seifrizii))	(Sabal_domingensis	Serenoa_repens))))	Kingia_australis);
((((Serenoa_repens	Phoenix_dactylifera)	Sabal_domingensis)	(Iriartea_deltoidea	(((Calamus_caryotoides	Pseudophoenix_vinifera)	(((Roystonea_regia	(((Reinhardtia_latisecta	Reinhardtia_paiewonskiana)	Reinhardtia_simplex)	(Bactris_major	(Elaeis_oleifera	Elaeis_guineensis))))	(((Burretiokentia_grandiflora	(Leopoldinia_pulchra	((Hydriastele_microspadix	(Heterospathe_cagayanensis	Dypsis_decaryi))	(Kentiopsis_piersoniorum	(Dictyosperma_album	Veitchia_spiralis)))))	(((Prestoea_acuminata	(Oenocarpus_minor	Oenocarpus_bataua))	Pelagodoxa_henryana)	Manicaria_saccifera))	((Orania_palindan	Podococcus_barteri)	(Geonoma_undata	Sclerosperma_profizianum))))	Attalea_speciosa))	(Nypa_fruticans	Chamaedorea_seifrizii))))	Kingia_australis);
((Bactris_major	(((((Geonoma_undata	(Burretiokentia_grandiflora	(((Oenocarpus_minor	Oenocarpus_bataua)	(Prestoea_acuminata	((Leopoldinia_pulchra	Manicaria_saccifera)	Pelagodoxa_henryana)))	(((Dypsis_decaryi	Hydriastele_microspadix)	Heterospathe_cagayanensis)	((Dictyosperma_album	(Veitchia_spiralis	Podococcus_barteri))	Kentiopsis_piersoniorum)))))	((Roystonea_regia	Orania_palindan)	Sclerosperma_profizianum))	((Chamaedorea_seifrizii	Attalea_speciosa)	((Nypa_fruticans	(Iriartea_deltoidea	((Serenoa_repens	Phoenix_dactylifera)	Sabal_domingensis)))	(Calamus_caryotoides	Pseudophoenix_vinifera))))	((Reinhardtia_latisecta	Reinhardtia_paiewonskiana)	Reinhardtia_simplex))	(Elaeis_oleifera	Elaeis_guineensis)))	Kingia_australis);
((Dictyosperma_album	(((Dypsis_decaryi	Hydriastele_microspadix)	((((((Reinhardtia_latisecta	Reinhardtia_paiewonskiana)	(Podococcus_barteri	Reinhardtia_simplex))	(Attalea_speciosa	((Elaeis_oleifera	Elaeis_guineensis)	Bactris_major)))	((((Nypa_fruticans	Calamus_caryotoides)	Chamaedorea_seifrizii)	((((Serenoa_repens	Phoenix_dactylifera)	Sabal_domingensis)	(Pseudophoenix_vinifera	Iriartea_deltoidea))	Burretiokentia_grandiflora))	(Orania_palindan	(Roystonea_regia	(Geonoma_undata	Sclerosperma_profizianum)))))	((Pelagodoxa_henryana	(Oenocarpus_minor	Oenocarpus_bataua))	(Prestoea_acuminata	Manicaria_saccifera)))	(Kentiopsis_piersoniorum	(Heterospathe_cagayanensis	Veitchia_spiralis))))	Leopoldinia_pulchra))	Kingia_australis);
((Leopoldinia_pulchra	(Nypa_fruticans	(Chamaedorea_seifrizii	(Attalea_speciosa	((Podococcus_barteri	((Pseudophoenix_vinifera	Iriartea_deltoidea)	((Calamus_caryotoides	(Serenoa_repens	Phoenix_dactylifera))	Sabal_domingensis)))	((((Geonoma_undata	(Oenocarpus_minor	Oenocarpus_bataua))	(Prestoea_acuminata	(Pelagodoxa_henryana	Manicaria_saccifera)))	((Kentiopsis_piersoniorum	((Burretiokentia_grandiflora	(Heterospathe_cagayanensis	Veitchia_spiralis))	Dictyosperma_album))	(Dypsis_decaryi	Hydriastele_microspadix)))	(Orania_palindan	(((Reinhardtia_latisecta	(Reinhardtia_paiewonskiana	Reinhardtia_simplex))	((Elaeis_oleifera	Elaeis_guineensis)	Bactris_major))	(Sclerosperma_profizianum	Roystonea_regia)))))))))	Kingia_australis);
((Nypa_fruticans	((Chamaedorea_seifrizii	(Attalea_speciosa	(((Elaeis_oleifera	Elaeis_guineensis)	Bactris_major)	((((Orania_palindan	(Sclerosperma_profizianum	Roystonea_regia))	(((Geonoma_undata	(Oenocarpus_minor	Oenocarpus_bataua))	(Prestoea_acuminata	(Pelagodoxa_henryana	Manicaria_saccifera)))	(Leopoldinia_pulchra	((Kentiopsis_piersoniorum	((Dypsis_decaryi	(Heterospathe_cagayanensis	Veitchia_spiralis))	Dictyosperma_album))	(Burretiokentia_grandiflora	Hydriastele_microspadix)))))	((Pseudophoenix_vinifera	Iriartea_deltoidea)	((Serenoa_repens	Phoenix_dactylifera)	Sabal_domingensis)))	(Podococcus_barteri	(Reinhardtia_simplex	(Reinhardtia_latisecta	Reinhardtia_paiewonskiana)))))))	Calamus_caryotoides))	Kingia_australis);
