# Supplementary material for: Data supporting the nuclear phylogenomics of the palm subfamily Arecoideae (Arecaceae)
Source: Data Brief. 2016 Mar 2;7:532–6. doi: 10.1016/j.dib.2016.02.063 (PMC4796708; doi:10.1016/j.dib.2016.02.063)
Supplement: Supplementary file 5 — Supplementary material [file mmc5.zip › RAxML_bootstrap.Elaeis_883.raxml.tre]

(((((Sabal_domingensis	Iriartea_deltoidea)	(((Podococcus_barteri	Sclerosperma_profizianum)	Orania_palindan)	((((Leopoldinia_pulchra	((Burretiokentia_grandiflora	Manicaria_saccifera)	((Prestoea_acuminata	(Oenocarpus_minor	Oenocarpus_bataua))	(Pelagodoxa_henryana	((Veitchia_spiralis	Kentiopsis_piersoniorum)	(Dictyosperma_album	((Heterospathe_cagayanensis	Hydriastele_microspadix)	Dypsis_decaryi)))))))	Geonoma_undata)	Chamaedorea_seifrizii)	(((((Bactris_major	Attalea_speciosa)	(Elaeis_oleifera	Elaeis_guineensis))	((Reinhardtia_simplex	Reinhardtia_gracilis)	(Reinhardtia_latisecta	Reinhardtia_paiewonskiana)))	(Calamus_caryotoides	Roystonea_regia))	Pseudophoenix_vinifera))))	(Serenoa_repens	Phoenix_dactylifera))	Nypa_fruticans)	Kingia_australis);
(((((Phoenix_dactylifera	(Sabal_domingensis	Serenoa_repens))	((Pseudophoenix_vinifera	((((Veitchia_spiralis	Kentiopsis_piersoniorum)	((Dictyosperma_album	(Hydriastele_microspadix	Dypsis_decaryi))	Heterospathe_cagayanensis))	((Leopoldinia_pulchra	Geonoma_undata)	(Burretiokentia_grandiflora	((Prestoea_acuminata	(Oenocarpus_minor	Oenocarpus_bataua))	(Manicaria_saccifera	Pelagodoxa_henryana)))))	((((((Elaeis_oleifera	Elaeis_guineensis)	Bactris_major)	Attalea_speciosa)	((Reinhardtia_simplex	Reinhardtia_gracilis)	(Reinhardtia_latisecta	Reinhardtia_paiewonskiana)))	(Calamus_caryotoides	Roystonea_regia))	((Podococcus_barteri	Sclerosperma_profizianum)	Orania_palindan))))	Chamaedorea_seifrizii))	Iriartea_deltoidea)	Nypa_fruticans)	Kingia_australis);
((Manicaria_saccifera	((Pelagodoxa_henryana	(((Geonoma_undata	(((((Iriartea_deltoidea	Nypa_fruticans)	(Serenoa_repens	(Phoenix_dactylifera	Sabal_domingensis)))	(Calamus_caryotoides	Pseudophoenix_vinifera))	((((((Elaeis_oleifera	Elaeis_guineensis)	Bactris_major)	Attalea_speciosa)	((Reinhardtia_simplex	Reinhardtia_gracilis)	(Reinhardtia_latisecta	Reinhardtia_paiewonskiana)))	Roystonea_regia)	((Podococcus_barteri	Sclerosperma_profizianum)	Orania_palindan)))	Chamaedorea_seifrizii))	(((Burretiokentia_grandiflora	Veitchia_spiralis)	Kentiopsis_piersoniorum)	(Dictyosperma_album	((Hydriastele_microspadix	Dypsis_decaryi)	Heterospathe_cagayanensis))))	(Prestoea_acuminata	(Oenocarpus_minor	Oenocarpus_bataua))))	Leopoldinia_pulchra))	Kingia_australis);
((Nypa_fruticans	((Serenoa_repens	Chamaedorea_seifrizii)	((((((Podococcus_barteri	Iriartea_deltoidea)	Sabal_domingensis)	(((((Elaeis_oleifera	Elaeis_guineensis)	Bactris_major)	Attalea_speciosa)	((Reinhardtia_simplex	Reinhardtia_gracilis)	(Reinhardtia_latisecta	Reinhardtia_paiewonskiana)))	(Calamus_caryotoides	Roystonea_regia)))	(Sclerosperma_profizianum	Orania_palindan))	(Phoenix_dactylifera	((((Prestoea_acuminata	(Oenocarpus_minor	Oenocarpus_bataua))	(Geonoma_undata	Leopoldinia_pulchra))	((Manicaria_saccifera	((Veitchia_spiralis	Kentiopsis_piersoniorum)	(((Dictyosperma_album	Hydriastele_microspadix)	Dypsis_decaryi)	Heterospathe_cagayanensis)))	Burretiokentia_grandiflora))	Pelagodoxa_henryana)))	Pseudophoenix_vinifera)))	Kingia_australis);
((Nypa_fruticans	(((Sabal_domingensis	Phoenix_dactylifera)	Serenoa_repens)	((((((Bactris_major	Attalea_speciosa)	(Elaeis_oleifera	Elaeis_guineensis))	((Reinhardtia_simplex	Reinhardtia_gracilis)	(Reinhardtia_latisecta	Reinhardtia_paiewonskiana)))	Roystonea_regia)	(Chamaedorea_seifrizii	((Geonoma_undata	(Burretiokentia_grandiflora	(((Dypsis_decaryi	(Veitchia_spiralis	Kentiopsis_piersoniorum))	(Heterospathe_cagayanensis	(Dictyosperma_album	Hydriastele_microspadix)))	Leopoldinia_pulchra)))	((Manicaria_saccifera	Pelagodoxa_henryana)	(Prestoea_acuminata	(Oenocarpus_minor	Oenocarpus_bataua))))))	((Pseudophoenix_vinifera	((Calamus_caryotoides	Sclerosperma_profizianum)	Orania_palindan))	(Podococcus_barteri	Iriartea_deltoidea)))))	Kingia_australis);
((Nypa_fruticans	((((Sabal_domingensis	Phoenix_dactylifera)	Serenoa_repens)	((Pseudophoenix_vinifera	((Chamaedorea_seifrizii	(Geonoma_undata	(((Dypsis_decaryi	(Heterospathe_cagayanensis	(Veitchia_spiralis	Kentiopsis_piersoniorum)))	(Dictyosperma_album	Hydriastele_microspadix))	(Leopoldinia_pulchra	(Burretiokentia_grandiflora	((Pelagodoxa_henryana	Manicaria_saccifera)	(Prestoea_acuminata	(Oenocarpus_minor	Oenocarpus_bataua))))))))	((((Bactris_major	Attalea_speciosa)	(Elaeis_oleifera	Elaeis_guineensis))	((Reinhardtia_simplex	Reinhardtia_gracilis)	(Reinhardtia_latisecta	Reinhardtia_paiewonskiana)))	(Calamus_caryotoides	Roystonea_regia))))	((Sclerosperma_profizianum	Orania_palindan)	Podococcus_barteri)))	Iriartea_deltoidea))	Kingia_australis);
((Nypa_fruticans	(((Sabal_domingensis	(Phoenix_dactylifera	Serenoa_repens))	(((((Bactris_major	Attalea_speciosa)	(Elaeis_oleifera	Elaeis_guineensis))	((Reinhardtia_simplex	Reinhardtia_gracilis)	(Reinhardtia_latisecta	Reinhardtia_paiewonskiana)))	((Calamus_caryotoides	Roystonea_regia)	(Pseudophoenix_vinifera	((Sclerosperma_profizianum	Orania_palindan)	Podococcus_barteri))))	(Chamaedorea_seifrizii	(Geonoma_undata	(Leopoldinia_pulchra	(((Prestoea_acuminata	(Oenocarpus_minor	Oenocarpus_bataua))	(Pelagodoxa_henryana	Manicaria_saccifera))	((Dictyosperma_album	((Dypsis_decaryi	Hydriastele_microspadix)	Heterospathe_cagayanensis))	(Veitchia_spiralis	(Burretiokentia_grandiflora	Kentiopsis_piersoniorum)))))))))	Iriartea_deltoidea))	Kingia_australis);
((Nypa_fruticans	(((Sabal_domingensis	(Phoenix_dactylifera	Serenoa_repens))	((((Roystonea_regia	(((Bactris_major	Attalea_speciosa)	(Elaeis_oleifera	Elaeis_guineensis))	((Reinhardtia_simplex	Reinhardtia_gracilis)	(Reinhardtia_latisecta	Reinhardtia_paiewonskiana))))	((Pseudophoenix_vinifera	(Sclerosperma_profizianum	Podococcus_barteri))	Orania_palindan))	(Chamaedorea_seifrizii	(Geonoma_undata	(((Leopoldinia_pulchra	(Prestoea_acuminata	(Oenocarpus_minor	Oenocarpus_bataua)))	(Pelagodoxa_henryana	Manicaria_saccifera))	(Burretiokentia_grandiflora	(((Dictyosperma_album	Hydriastele_microspadix)	Heterospathe_cagayanensis)	(Dypsis_decaryi	(Veitchia_spiralis	Kentiopsis_piersoniorum))))))))	Calamus_caryotoides))	Iriartea_deltoidea))	Kingia_australis);
((Nypa_fruticans	(((Phoenix_dactylifera	Serenoa_repens)	(((Chamaedorea_seifrizii	(((Prestoea_acuminata	(Oenocarpus_minor	Oenocarpus_bataua))	(Pelagodoxa_henryana	(Leopoldinia_pulchra	Manicaria_saccifera)))	(((Veitchia_spiralis	Kentiopsis_piersoniorum)	(((Hydriastele_microspadix	(Burretiokentia_grandiflora	Dictyosperma_album))	Heterospathe_cagayanensis)	Dypsis_decaryi))	Geonoma_undata)))	(Pseudophoenix_vinifera	((Calamus_caryotoides	Roystonea_regia)	(((Bactris_major	Attalea_speciosa)	(Elaeis_oleifera	Elaeis_guineensis))	((Reinhardtia_simplex	Reinhardtia_gracilis)	(Reinhardtia_latisecta	Reinhardtia_paiewonskiana))))))	((Orania_palindan	Sclerosperma_profizianum)	Podococcus_barteri)))	(Sabal_domingensis	Iriartea_deltoidea)))	Kingia_australis);
((Nypa_fruticans	(((Sabal_domingensis	(Iriartea_deltoidea	(Phoenix_dactylifera	Serenoa_repens)))	(((Podococcus_barteri	(Orania_palindan	(Roystonea_regia	(((Bactris_major	Attalea_speciosa)	(Elaeis_oleifera	Elaeis_guineensis))	((Reinhardtia_simplex	Reinhardtia_gracilis)	(Reinhardtia_latisecta	Reinhardtia_paiewonskiana))))))	((Chamaedorea_seifrizii	Sclerosperma_profizianum)	(((Leopoldinia_pulchra	Geonoma_undata)	(Burretiokentia_grandiflora	((Prestoea_acuminata	(Oenocarpus_minor	Oenocarpus_bataua))	(Pelagodoxa_henryana	Manicaria_saccifera))))	(Heterospathe_cagayanensis	(Dypsis_decaryi	((Veitchia_spiralis	Kentiopsis_piersoniorum)	(Hydriastele_microspadix	Dictyosperma_album)))))))	Pseudophoenix_vinifera))	Calamus_caryotoides))	Kingia_australis);
(((Calamus_caryotoides	((((Pseudophoenix_vinifera	(Orania_palindan	(Podococcus_barteri	Sclerosperma_profizianum)))	((((Reinhardtia_gracilis	Reinhardtia_simplex)	(Reinhardtia_latisecta	Reinhardtia_paiewonskiana))	(Attalea_speciosa	((Elaeis_guineensis	Elaeis_oleifera)	Bactris_major)))	Roystonea_regia))	(Chamaedorea_seifrizii	(((((((Heterospathe_cagayanensis	(Kentiopsis_piersoniorum	Veitchia_spiralis))	Dypsis_decaryi)	(Hydriastele_microspadix	Dictyosperma_album))	Manicaria_saccifera)	Leopoldinia_pulchra)	((((Burretiokentia_grandiflora	Oenocarpus_bataua)	Oenocarpus_minor)	Prestoea_acuminata)	Pelagodoxa_henryana))	Geonoma_undata)))	(Iriartea_deltoidea	((Sabal_domingensis	Phoenix_dactylifera)	Serenoa_repens))))	Nypa_fruticans)	Kingia_australis);
((((Chamaedorea_seifrizii	(((((Kentiopsis_piersoniorum	Veitchia_spiralis)	(Dypsis_decaryi	((Hydriastele_microspadix	Dictyosperma_album)	Heterospathe_cagayanensis)))	Manicaria_saccifera)	(((Oenocarpus_bataua	Oenocarpus_minor)	Prestoea_acuminata)	(Leopoldinia_pulchra	(Burretiokentia_grandiflora	Pelagodoxa_henryana))))	Geonoma_undata))	((Pseudophoenix_vinifera	(((Phoenix_dactylifera	Serenoa_repens)	(Orania_palindan	Sclerosperma_profizianum))	((Calamus_caryotoides	Roystonea_regia)	(((Reinhardtia_gracilis	Reinhardtia_simplex)	(Reinhardtia_latisecta	Reinhardtia_paiewonskiana))	((Attalea_speciosa	Bactris_major)	(Elaeis_guineensis	Elaeis_oleifera))))))	((Sabal_domingensis	Iriartea_deltoidea)	Podococcus_barteri)))	Nypa_fruticans)	Kingia_australis);
((((Phoenix_dactylifera	Serenoa_repens)	((Orania_palindan	Sclerosperma_profizianum)	((Chamaedorea_seifrizii	((Leopoldinia_pulchra	Geonoma_undata)	((((Oenocarpus_bataua	Oenocarpus_minor)	Prestoea_acuminata)	(Manicaria_saccifera	Pelagodoxa_henryana))	((Kentiopsis_piersoniorum	Veitchia_spiralis)	((Burretiokentia_grandiflora	Dictyosperma_album)	((Dypsis_decaryi	Hydriastele_microspadix)	Heterospathe_cagayanensis))))))	(Pseudophoenix_vinifera	(((Sabal_domingensis	Iriartea_deltoidea)	Podococcus_barteri)	((Calamus_caryotoides	Roystonea_regia)	(((Reinhardtia_gracilis	Reinhardtia_simplex)	(Reinhardtia_latisecta	Reinhardtia_paiewonskiana))	((Attalea_speciosa	Bactris_major)	(Elaeis_guineensis	Elaeis_oleifera)))))))))	Nypa_fruticans)	Kingia_australis);
(((Chamaedorea_seifrizii	(Geonoma_undata	(((((Leopoldinia_pulchra	Oenocarpus_bataua)	Oenocarpus_minor)	Prestoea_acuminata)	(Manicaria_saccifera	Pelagodoxa_henryana))	(((Burretiokentia_grandiflora	Kentiopsis_piersoniorum)	Veitchia_spiralis)	((Hydriastele_microspadix	Dictyosperma_album)	(Dypsis_decaryi	Heterospathe_cagayanensis))))))	(((Pseudophoenix_vinifera	((Sabal_domingensis	Iriartea_deltoidea)	Podococcus_barteri))	((Calamus_caryotoides	Roystonea_regia)	(((Reinhardtia_gracilis	Reinhardtia_simplex)	(Reinhardtia_latisecta	Reinhardtia_paiewonskiana))	((Attalea_speciosa	Bactris_major)	(Elaeis_guineensis	Elaeis_oleifera)))))	(((Orania_palindan	Sclerosperma_profizianum)	(Phoenix_dactylifera	Serenoa_repens))	Nypa_fruticans)))	Kingia_australis);
(((Kentiopsis_piersoniorum	Burretiokentia_grandiflora)	(Veitchia_spiralis	((Dictyosperma_album	((Hydriastele_microspadix	Dypsis_decaryi)	Heterospathe_cagayanensis))	((((((Calamus_caryotoides	Pseudophoenix_vinifera)	((Sabal_domingensis	(Iriartea_deltoidea	Podococcus_barteri))	(Sclerosperma_profizianum	(Phoenix_dactylifera	Serenoa_repens))))	(Orania_palindan	((Nypa_fruticans	(((Reinhardtia_gracilis	Reinhardtia_simplex)	(Reinhardtia_latisecta	Reinhardtia_paiewonskiana))	((Attalea_speciosa	Bactris_major)	(Elaeis_guineensis	Elaeis_oleifera))))	Roystonea_regia)))	Chamaedorea_seifrizii)	(Leopoldinia_pulchra	Geonoma_undata))	(((Oenocarpus_bataua	Oenocarpus_minor)	Prestoea_acuminata)	(Manicaria_saccifera	Pelagodoxa_henryana))))))	Kingia_australis);
((((Phoenix_dactylifera	((Sabal_domingensis	(Iriartea_deltoidea	Podococcus_barteri))	(Serenoa_repens	((Orania_palindan	((((Reinhardtia_gracilis	Reinhardtia_simplex)	(Reinhardtia_latisecta	Reinhardtia_paiewonskiana))	((Attalea_speciosa	Bactris_major)	(Elaeis_guineensis	Elaeis_oleifera)))	Roystonea_regia))	((Pseudophoenix_vinifera	Sclerosperma_profizianum)	((Leopoldinia_pulchra	Chamaedorea_seifrizii)	((Prestoea_acuminata	Geonoma_undata)	((Manicaria_saccifera	Pelagodoxa_henryana)	((((Kentiopsis_piersoniorum	Veitchia_spiralis)	((Burretiokentia_grandiflora	Hydriastele_microspadix)	Dictyosperma_album))	(Heterospathe_cagayanensis	Dypsis_decaryi))	(Oenocarpus_bataua	Oenocarpus_minor))))))))))	Calamus_caryotoides)	Nypa_fruticans)	Kingia_australis);
(((Iriartea_deltoidea	(((Sabal_domingensis	(Phoenix_dactylifera	Serenoa_repens))	((Chamaedorea_seifrizii	(((((Kentiopsis_piersoniorum	(Burretiokentia_grandiflora	Veitchia_spiralis))	Heterospathe_cagayanensis)	Dypsis_decaryi)	(Dictyosperma_album	Hydriastele_microspadix))	(((Manicaria_saccifera	Pelagodoxa_henryana)	Leopoldinia_pulchra)	(Geonoma_undata	(Prestoea_acuminata	(Oenocarpus_bataua	Oenocarpus_minor))))))	((Orania_palindan	(Podococcus_barteri	(Pseudophoenix_vinifera	Sclerosperma_profizianum)))	((((Reinhardtia_gracilis	Reinhardtia_simplex)	(Reinhardtia_latisecta	Reinhardtia_paiewonskiana))	((Attalea_speciosa	Bactris_major)	(Elaeis_guineensis	Elaeis_oleifera)))	Roystonea_regia))))	Calamus_caryotoides))	Nypa_fruticans)	Kingia_australis);
(((Iriartea_deltoidea	((Sabal_domingensis	(Phoenix_dactylifera	Serenoa_repens))	(((Chamaedorea_seifrizii	(((((Heterospathe_cagayanensis	Dypsis_decaryi)	(Dictyosperma_album	Hydriastele_microspadix))	(Kentiopsis_piersoniorum	Veitchia_spiralis))	((Leopoldinia_pulchra	Burretiokentia_grandiflora)	((Manicaria_saccifera	Pelagodoxa_henryana)	(Prestoea_acuminata	(Oenocarpus_bataua	Oenocarpus_minor)))))	Geonoma_undata))	((((Reinhardtia_gracilis	Reinhardtia_simplex)	(Reinhardtia_latisecta	Reinhardtia_paiewonskiana))	(Attalea_speciosa	((Elaeis_guineensis	Elaeis_oleifera)	Bactris_major)))	(Calamus_caryotoides	Roystonea_regia)))	(Orania_palindan	(Podococcus_barteri	(Pseudophoenix_vinifera	Sclerosperma_profizianum))))))	Nypa_fruticans)	Kingia_australis);
((((Sabal_domingensis	Iriartea_deltoidea)	((Phoenix_dactylifera	Serenoa_repens)	(Pseudophoenix_vinifera	((((((((Dictyosperma_album	Hydriastele_microspadix)	(Kentiopsis_piersoniorum	Veitchia_spiralis))	Dypsis_decaryi)	Heterospathe_cagayanensis)	(Burretiokentia_grandiflora	((Manicaria_saccifera	Pelagodoxa_henryana)	(Prestoea_acuminata	(Oenocarpus_bataua	Oenocarpus_minor)))))	Geonoma_undata)	Leopoldinia_pulchra)	((Orania_palindan	(Podococcus_barteri	(Chamaedorea_seifrizii	Sclerosperma_profizianum)))	((((Reinhardtia_gracilis	Reinhardtia_simplex)	(Reinhardtia_latisecta	Reinhardtia_paiewonskiana))	((Attalea_speciosa	Bactris_major)	(Elaeis_guineensis	Elaeis_oleifera)))	(Calamus_caryotoides	Roystonea_regia)))))))	Nypa_fruticans)	Kingia_australis);
(((((((((((Reinhardtia_gracilis	Reinhardtia_simplex)	(Reinhardtia_latisecta	Reinhardtia_paiewonskiana))	((Attalea_speciosa	Bactris_major)	(Elaeis_guineensis	Elaeis_oleifera)))	Roystonea_regia)	((Pseudophoenix_vinifera	(Orania_palindan	Sclerosperma_profizianum))	((Podococcus_barteri	Iriartea_deltoidea)	Sabal_domingensis)))	Calamus_caryotoides)	(Phoenix_dactylifera	(((Pelagodoxa_henryana	((Burretiokentia_grandiflora	(Prestoea_acuminata	(Oenocarpus_bataua	Oenocarpus_minor)))	(Leopoldinia_pulchra	((Kentiopsis_piersoniorum	Veitchia_spiralis)	((Heterospathe_cagayanensis	Dictyosperma_album)	(Dypsis_decaryi	Hydriastele_microspadix))))))	Manicaria_saccifera)	Geonoma_undata)))	Chamaedorea_seifrizii)	Serenoa_repens)	Nypa_fruticans)	Kingia_australis);
((Nypa_fruticans	(((Phoenix_dactylifera	Serenoa_repens)	(Iriartea_deltoidea	Sabal_domingensis))	((Podococcus_barteri	(Sclerosperma_profizianum	Orania_palindan))	(((((Bactris_major	Attalea_speciosa)	(Elaeis_guineensis	Elaeis_oleifera))	((Reinhardtia_paiewonskiana	Reinhardtia_latisecta)	(Reinhardtia_simplex	Reinhardtia_gracilis)))	(Roystonea_regia	Calamus_caryotoides))	((Chamaedorea_seifrizii	(((Manicaria_saccifera	((((Veitchia_spiralis	Kentiopsis_piersoniorum)	Heterospathe_cagayanensis)	(((Hydriastele_microspadix	Dypsis_decaryi)	Burretiokentia_grandiflora)	Leopoldinia_pulchra))	Dictyosperma_album))	(Geonoma_undata	((Oenocarpus_bataua	Oenocarpus_minor)	Prestoea_acuminata)))	Pelagodoxa_henryana))	Pseudophoenix_vinifera)))))	Kingia_australis);
((Manicaria_saccifera	(Pelagodoxa_henryana	((((((Nypa_fruticans	((Phoenix_dactylifera	Serenoa_repens)	(Iriartea_deltoidea	Sabal_domingensis)))	((Podococcus_barteri	(Sclerosperma_profizianum	Orania_palindan))	Pseudophoenix_vinifera))	((((Bactris_major	Attalea_speciosa)	(Elaeis_guineensis	Elaeis_oleifera))	((Reinhardtia_paiewonskiana	Reinhardtia_latisecta)	(Reinhardtia_simplex	Reinhardtia_gracilis)))	(Roystonea_regia	Calamus_caryotoides)))	Chamaedorea_seifrizii)	((Veitchia_spiralis	Kentiopsis_piersoniorum)	((Dictyosperma_album	(Hydriastele_microspadix	Dypsis_decaryi))	Heterospathe_cagayanensis)))	((Leopoldinia_pulchra	Geonoma_undata)	(Oenocarpus_minor	((Burretiokentia_grandiflora	Prestoea_acuminata)	Oenocarpus_bataua))))))	Kingia_australis);
((Manicaria_saccifera	((((Geonoma_undata	(((Oenocarpus_bataua	Burretiokentia_grandiflora)	Oenocarpus_minor)	Prestoea_acuminata))	(((((Calamus_caryotoides	((Phoenix_dactylifera	(Sabal_domingensis	Serenoa_repens))	(Iriartea_deltoidea	Nypa_fruticans)))	(Orania_palindan	(Podococcus_barteri	Sclerosperma_profizianum)))	(Pseudophoenix_vinifera	((((Bactris_major	Attalea_speciosa)	(Elaeis_guineensis	Elaeis_oleifera))	((Reinhardtia_paiewonskiana	Reinhardtia_latisecta)	(Reinhardtia_simplex	Reinhardtia_gracilis)))	Roystonea_regia)))	Chamaedorea_seifrizii)	((Dictyosperma_album	(Hydriastele_microspadix	Dypsis_decaryi))	(Heterospathe_cagayanensis	(Veitchia_spiralis	Kentiopsis_piersoniorum)))))	Pelagodoxa_henryana)	Leopoldinia_pulchra))	Kingia_australis);
((Nypa_fruticans	(Iriartea_deltoidea	((((((Burretiokentia_grandiflora	(((Oenocarpus_bataua	Oenocarpus_minor)	Prestoea_acuminata)	(Leopoldinia_pulchra	((Dypsis_decaryi	(Dictyosperma_album	Hydriastele_microspadix))	(Heterospathe_cagayanensis	(Veitchia_spiralis	Kentiopsis_piersoniorum))))))	(Manicaria_saccifera	Pelagodoxa_henryana))	(Geonoma_undata	Chamaedorea_seifrizii))	(((((Bactris_major	Attalea_speciosa)	(Elaeis_guineensis	Elaeis_oleifera))	((Reinhardtia_paiewonskiana	Reinhardtia_latisecta)	(Reinhardtia_simplex	Reinhardtia_gracilis)))	Roystonea_regia)	((Orania_palindan	(Podococcus_barteri	Sclerosperma_profizianum))	Pseudophoenix_vinifera)))	(Serenoa_repens	(Phoenix_dactylifera	Sabal_domingensis)))	Calamus_caryotoides)))	Kingia_australis);
((Nypa_fruticans	(Iriartea_deltoidea	(((((((Bactris_major	Attalea_speciosa)	(Elaeis_guineensis	Elaeis_oleifera))	((Reinhardtia_paiewonskiana	Reinhardtia_latisecta)	(Reinhardtia_simplex	Reinhardtia_gracilis)))	Roystonea_regia)	(Orania_palindan	(Podococcus_barteri	(Calamus_caryotoides	Sclerosperma_profizianum))))	(Pseudophoenix_vinifera	((Geonoma_undata	(((Veitchia_spiralis	Kentiopsis_piersoniorum)	(((Hydriastele_microspadix	Dypsis_decaryi)	Heterospathe_cagayanensis)	Dictyosperma_album))	(((Manicaria_saccifera	Pelagodoxa_henryana)	Burretiokentia_grandiflora)	((Oenocarpus_bataua	Oenocarpus_minor)	Prestoea_acuminata))))	(Leopoldinia_pulchra	Chamaedorea_seifrizii))))	(Serenoa_repens	(Phoenix_dactylifera	Sabal_domingensis)))))	Kingia_australis);
((Manicaria_saccifera	(Pelagodoxa_henryana	(((Heterospathe_cagayanensis	Dypsis_decaryi)	(Hydriastele_microspadix	((Burretiokentia_grandiflora	Dictyosperma_album)	(Veitchia_spiralis	Kentiopsis_piersoniorum))))	((Leopoldinia_pulchra	(Geonoma_undata	((Oenocarpus_bataua	Oenocarpus_minor)	Prestoea_acuminata)))	((((Pseudophoenix_vinifera	Nypa_fruticans)	(((Podococcus_barteri	Iriartea_deltoidea)	Sabal_domingensis)	((Serenoa_repens	Phoenix_dactylifera)	(Sclerosperma_profizianum	Orania_palindan))))	((Roystonea_regia	Calamus_caryotoides)	(((Bactris_major	Attalea_speciosa)	(Elaeis_guineensis	Elaeis_oleifera))	((Reinhardtia_paiewonskiana	Reinhardtia_latisecta)	(Reinhardtia_simplex	Reinhardtia_gracilis)))))	Chamaedorea_seifrizii)))))	Kingia_australis);
((Nypa_fruticans	((Serenoa_repens	Phoenix_dactylifera)	(((Sclerosperma_profizianum	Pseudophoenix_vinifera)	(Orania_palindan	((Podococcus_barteri	(Iriartea_deltoidea	Sabal_domingensis))	((Roystonea_regia	Calamus_caryotoides)	(((Bactris_major	Attalea_speciosa)	(Elaeis_guineensis	Elaeis_oleifera))	((Reinhardtia_paiewonskiana	Reinhardtia_latisecta)	(Reinhardtia_simplex	Reinhardtia_gracilis)))))))	((Leopoldinia_pulchra	Chamaedorea_seifrizii)	((((Burretiokentia_grandiflora	((Kentiopsis_piersoniorum	Veitchia_spiralis)	(((Hydriastele_microspadix	Dictyosperma_album)	Dypsis_decaryi)	Heterospathe_cagayanensis)))	((Oenocarpus_bataua	Oenocarpus_minor)	Prestoea_acuminata))	(Manicaria_saccifera	Pelagodoxa_henryana))	Geonoma_undata)))))	Kingia_australis);
((Nypa_fruticans	((Serenoa_repens	Phoenix_dactylifera)	(((((Roystonea_regia	(((Bactris_major	Attalea_speciosa)	(Elaeis_guineensis	Elaeis_oleifera))	((Reinhardtia_paiewonskiana	Reinhardtia_latisecta)	(Reinhardtia_simplex	Reinhardtia_gracilis))))	((Sabal_domingensis	(Podococcus_barteri	Iriartea_deltoidea))	((Sclerosperma_profizianum	Orania_palindan)	Pseudophoenix_vinifera)))	((((((Kentiopsis_piersoniorum	Veitchia_spiralis)	(Hydriastele_microspadix	Dictyosperma_album))	Dypsis_decaryi)	Heterospathe_cagayanensis)	((Burretiokentia_grandiflora	((Oenocarpus_bataua	Oenocarpus_minor)	Prestoea_acuminata))	(Manicaria_saccifera	Pelagodoxa_henryana)))	(Leopoldinia_pulchra	Geonoma_undata)))	Calamus_caryotoides)	Chamaedorea_seifrizii)))	Kingia_australis);
((Nypa_fruticans	(Serenoa_repens	(((((Sclerosperma_profizianum	Orania_palindan)	(Phoenix_dactylifera	(Roystonea_regia	Calamus_caryotoides)))	(((((Bactris_major	Attalea_speciosa)	(Elaeis_guineensis	Elaeis_oleifera))	((Reinhardtia_paiewonskiana	Reinhardtia_latisecta)	(Reinhardtia_simplex	Reinhardtia_gracilis)))	Pseudophoenix_vinifera)	(Sabal_domingensis	(Podococcus_barteri	Iriartea_deltoidea))))	(((Kentiopsis_piersoniorum	Veitchia_spiralis)	((Heterospathe_cagayanensis	(Hydriastele_microspadix	Dictyosperma_album))	Dypsis_decaryi))	(Manicaria_saccifera	((Leopoldinia_pulchra	(Burretiokentia_grandiflora	(Geonoma_undata	((Oenocarpus_bataua	Oenocarpus_minor)	Prestoea_acuminata))))	Pelagodoxa_henryana))))	Chamaedorea_seifrizii)))	Kingia_australis);
(((((Burretiokentia_grandiflora	(Hydriastele_microspadix	Dictyosperma_album))	(Heterospathe_cagayanensis	((Kentiopsis_piersoniorum	Veitchia_spiralis)	Dypsis_decaryi)))	(((Leopoldinia_pulchra	Geonoma_undata)	(((Chamaedorea_seifrizii	((((Bactris_major	Attalea_speciosa)	(Elaeis_guineensis	Elaeis_oleifera))	((Reinhardtia_paiewonskiana	Reinhardtia_latisecta)	(Reinhardtia_simplex	Reinhardtia_gracilis)))	Roystonea_regia))	((Sabal_domingensis	(Podococcus_barteri	Iriartea_deltoidea))	((Phoenix_dactylifera	Nypa_fruticans)	Serenoa_repens)))	(((Calamus_caryotoides	Sclerosperma_profizianum)	Orania_palindan)	Pseudophoenix_vinifera)))	(((Oenocarpus_bataua	Oenocarpus_minor)	Prestoea_acuminata)	Pelagodoxa_henryana)))	Manicaria_saccifera)	Kingia_australis);
((Nypa_fruticans	((Calamus_caryotoides	((((Burretiokentia_grandiflora	(Pelagodoxa_henryana	((((Dypsis_decaryi	((Dictyosperma_album	(Veitchia_spiralis	Kentiopsis_piersoniorum))	Hydriastele_microspadix))	Heterospathe_cagayanensis)	Manicaria_saccifera)	(Leopoldinia_pulchra	(Geonoma_undata	(Prestoea_acuminata	(Oenocarpus_bataua	Oenocarpus_minor)))))))	Chamaedorea_seifrizii)	(((((Elaeis_oleifera	Elaeis_guineensis)	(Bactris_major	Attalea_speciosa))	((Reinhardtia_simplex	Reinhardtia_gracilis)	(Reinhardtia_paiewonskiana	Reinhardtia_latisecta)))	Roystonea_regia)	((Podococcus_barteri	(Sclerosperma_profizianum	Orania_palindan))	Pseudophoenix_vinifera)))	(Serenoa_repens	(Sabal_domingensis	Phoenix_dactylifera))))	Iriartea_deltoidea))	Kingia_australis);
((Nypa_fruticans	((((Podococcus_barteri	((Leopoldinia_pulchra	(((Dypsis_decaryi	((Dictyosperma_album	(Veitchia_spiralis	Kentiopsis_piersoniorum))	Hydriastele_microspadix))	Heterospathe_cagayanensis)	((Geonoma_undata	Burretiokentia_grandiflora)	((Prestoea_acuminata	(Oenocarpus_bataua	Oenocarpus_minor))	(Manicaria_saccifera	Pelagodoxa_henryana)))))	Chamaedorea_seifrizii))	((Pseudophoenix_vinifera	((((Elaeis_oleifera	Elaeis_guineensis)	(Bactris_major	Attalea_speciosa))	((Reinhardtia_simplex	Reinhardtia_gracilis)	(Reinhardtia_paiewonskiana	Reinhardtia_latisecta)))	Roystonea_regia))	((Calamus_caryotoides	Sclerosperma_profizianum)	Orania_palindan)))	(Serenoa_repens	(Sabal_domingensis	Phoenix_dactylifera)))	Iriartea_deltoidea))	Kingia_australis);
((Manicaria_saccifera	(Leopoldinia_pulchra	(Pelagodoxa_henryana	((((Dypsis_decaryi	(Dictyosperma_album	((Veitchia_spiralis	Kentiopsis_piersoniorum)	Hydriastele_microspadix)))	Heterospathe_cagayanensis)	((Chamaedorea_seifrizii	(((((Elaeis_oleifera	Elaeis_guineensis)	(Bactris_major	Attalea_speciosa))	((Reinhardtia_simplex	Reinhardtia_gracilis)	(Reinhardtia_paiewonskiana	Reinhardtia_latisecta)))	Roystonea_regia)	(Pseudophoenix_vinifera	(((Serenoa_repens	(Sabal_domingensis	Phoenix_dactylifera))	(Calamus_caryotoides	Nypa_fruticans))	((Iriartea_deltoidea	Podococcus_barteri)	(Sclerosperma_profizianum	Orania_palindan))))))	Geonoma_undata))	((Prestoea_acuminata	(Oenocarpus_bataua	Oenocarpus_minor))	Burretiokentia_grandiflora)))))	Kingia_australis);
((((((Sabal_domingensis	(Phoenix_dactylifera	Serenoa_repens))	Calamus_caryotoides)	(((Geonoma_undata	((((Manicaria_saccifera	Pelagodoxa_henryana)	(Prestoea_acuminata	(Oenocarpus_bataua	Oenocarpus_minor)))	Burretiokentia_grandiflora)	((Dypsis_decaryi	((Dictyosperma_album	Hydriastele_microspadix)	Heterospathe_cagayanensis))	(Veitchia_spiralis	Kentiopsis_piersoniorum))))	(Leopoldinia_pulchra	Chamaedorea_seifrizii))	(((((Elaeis_oleifera	Elaeis_guineensis)	(Bactris_major	Attalea_speciosa))	((Reinhardtia_simplex	Reinhardtia_gracilis)	(Reinhardtia_paiewonskiana	Reinhardtia_latisecta)))	Roystonea_regia)	(Pseudophoenix_vinifera	(Podococcus_barteri	(Sclerosperma_profizianum	Orania_palindan))))))	Iriartea_deltoidea)	Nypa_fruticans)	Kingia_australis);
((((((Sabal_domingensis	(Phoenix_dactylifera	Serenoa_repens))	(((((((Leopoldinia_pulchra	Geonoma_undata)	(Prestoea_acuminata	(Oenocarpus_bataua	Oenocarpus_minor)))	(Manicaria_saccifera	(((Dictyosperma_album	Hydriastele_microspadix)	((Veitchia_spiralis	Kentiopsis_piersoniorum)	Heterospathe_cagayanensis))	Dypsis_decaryi)))	Pelagodoxa_henryana)	Burretiokentia_grandiflora)	Chamaedorea_seifrizii)	((Orania_palindan	(((((Elaeis_oleifera	Elaeis_guineensis)	Bactris_major)	Attalea_speciosa)	((Reinhardtia_simplex	Reinhardtia_gracilis)	(Reinhardtia_paiewonskiana	Reinhardtia_latisecta)))	Roystonea_regia))	((Sclerosperma_profizianum	Pseudophoenix_vinifera)	Podococcus_barteri))))	Iriartea_deltoidea)	Calamus_caryotoides)	Nypa_fruticans)	Kingia_australis);
(((((Sabal_domingensis	(Phoenix_dactylifera	Serenoa_repens))	((((((Geonoma_undata	(Prestoea_acuminata	(Oenocarpus_bataua	Oenocarpus_minor)))	((Pelagodoxa_henryana	Burretiokentia_grandiflora)	Manicaria_saccifera))	(Leopoldinia_pulchra	((Dictyosperma_album	Hydriastele_microspadix)	(((Veitchia_spiralis	Kentiopsis_piersoniorum)	Heterospathe_cagayanensis)	Dypsis_decaryi))))	(Podococcus_barteri	(Orania_palindan	Sclerosperma_profizianum)))	(Pseudophoenix_vinifera	((((Bactris_major	Attalea_speciosa)	(Elaeis_oleifera	Elaeis_guineensis))	((Reinhardtia_simplex	Reinhardtia_gracilis)	(Reinhardtia_paiewonskiana	Reinhardtia_latisecta)))	(Calamus_caryotoides	Roystonea_regia))))	Chamaedorea_seifrizii))	Iriartea_deltoidea)	Nypa_fruticans)	Kingia_australis);
(((Serenoa_repens	((Phoenix_dactylifera	(((((Leopoldinia_pulchra	Chamaedorea_seifrizii)	(Geonoma_undata	((Pelagodoxa_henryana	(Prestoea_acuminata	((Burretiokentia_grandiflora	Oenocarpus_bataua)	Oenocarpus_minor)))	(Manicaria_saccifera	(Heterospathe_cagayanensis	(Dypsis_decaryi	(((Veitchia_spiralis	Kentiopsis_piersoniorum)	Hydriastele_microspadix)	Dictyosperma_album)))))))	Pseudophoenix_vinifera)	((((Bactris_major	Attalea_speciosa)	(Elaeis_oleifera	Elaeis_guineensis))	((Reinhardtia_simplex	Reinhardtia_gracilis)	(Reinhardtia_paiewonskiana	Reinhardtia_latisecta)))	(Calamus_caryotoides	Roystonea_regia)))	(Sclerosperma_profizianum	(Podococcus_barteri	Orania_palindan))))	(Sabal_domingensis	Iriartea_deltoidea)))	Nypa_fruticans)	Kingia_australis);
(((((Chamaedorea_seifrizii	((((Geonoma_undata	(Prestoea_acuminata	(Oenocarpus_bataua	Oenocarpus_minor)))	Pelagodoxa_henryana)	(Manicaria_saccifera	(Leopoldinia_pulchra	Burretiokentia_grandiflora)))	((Heterospathe_cagayanensis	(Dypsis_decaryi	(Hydriastele_microspadix	Dictyosperma_album)))	(Veitchia_spiralis	Kentiopsis_piersoniorum))))	((((Serenoa_repens	(Phoenix_dactylifera	Sclerosperma_profizianum))	Orania_palindan)	(((((Elaeis_oleifera	Elaeis_guineensis)	Bactris_major)	Attalea_speciosa)	((Reinhardtia_simplex	Reinhardtia_gracilis)	(Reinhardtia_paiewonskiana	Reinhardtia_latisecta)))	Roystonea_regia))	(Pseudophoenix_vinifera	((Podococcus_barteri	Sabal_domingensis)	Iriartea_deltoidea))))	Calamus_caryotoides)	Nypa_fruticans)	Kingia_australis);
((Manicaria_saccifera	(((Geonoma_undata	Pelagodoxa_henryana)	(((((((((Bactris_major	Attalea_speciosa)	(Elaeis_oleifera	Elaeis_guineensis))	((Reinhardtia_simplex	Reinhardtia_gracilis)	(Reinhardtia_paiewonskiana	Reinhardtia_latisecta)))	Roystonea_regia)	(Podococcus_barteri	(Orania_palindan	Sclerosperma_profizianum)))	((((Phoenix_dactylifera	Sabal_domingensis)	Serenoa_repens)	Iriartea_deltoidea)	(Calamus_caryotoides	Nypa_fruticans)))	Pseudophoenix_vinifera)	(Leopoldinia_pulchra	Chamaedorea_seifrizii))	(((Dypsis_decaryi	(Heterospathe_cagayanensis	(Veitchia_spiralis	Kentiopsis_piersoniorum)))	(Hydriastele_microspadix	Dictyosperma_album))	Burretiokentia_grandiflora)))	(Prestoea_acuminata	(Oenocarpus_bataua	Oenocarpus_minor))))	Kingia_australis);
(((Calamus_caryotoides	Nypa_fruticans)	(((Phoenix_dactylifera	Serenoa_repens)	((Pseudophoenix_vinifera	(Podococcus_barteri	(Orania_palindan	Sclerosperma_profizianum)))	((((((Burretiokentia_grandiflora	(Prestoea_acuminata	(Oenocarpus_bataua	Oenocarpus_minor)))	(Leopoldinia_pulchra	Geonoma_undata))	(Manicaria_saccifera	Pelagodoxa_henryana))	((Dypsis_decaryi	(Heterospathe_cagayanensis	(Veitchia_spiralis	Kentiopsis_piersoniorum)))	(Hydriastele_microspadix	Dictyosperma_album)))	Chamaedorea_seifrizii)	((((Bactris_major	Attalea_speciosa)	(Elaeis_oleifera	Elaeis_guineensis))	((Reinhardtia_simplex	Reinhardtia_gracilis)	(Reinhardtia_paiewonskiana	Reinhardtia_latisecta)))	Roystonea_regia))))	(Sabal_domingensis	Iriartea_deltoidea)))	Kingia_australis);
((Nypa_fruticans	(Calamus_caryotoides	((Sabal_domingensis	((Iriartea_deltoidea	Serenoa_repens)	Phoenix_dactylifera))	((((Geonoma_undata	(((Dictyosperma_album	(Heterospathe_cagayanensis	(Dypsis_decaryi	Hydriastele_microspadix)))	(Veitchia_spiralis	Kentiopsis_piersoniorum))	((Manicaria_saccifera	Pelagodoxa_henryana)	((Prestoea_acuminata	(Oenocarpus_minor	(Burretiokentia_grandiflora	Oenocarpus_bataua)))	Leopoldinia_pulchra))))	Chamaedorea_seifrizii)	((((Reinhardtia_latisecta	Reinhardtia_paiewonskiana)	(Reinhardtia_simplex	Reinhardtia_gracilis))	((Attalea_speciosa	Bactris_major)	(Elaeis_oleifera	Elaeis_guineensis)))	Roystonea_regia))	(Orania_palindan	((Pseudophoenix_vinifera	Sclerosperma_profizianum)	Podococcus_barteri))))))	Kingia_australis);
((Nypa_fruticans	(Calamus_caryotoides	((((Iriartea_deltoidea	Podococcus_barteri)	Sabal_domingensis)	((((((Leopoldinia_pulchra	Geonoma_undata)	((Manicaria_saccifera	Pelagodoxa_henryana)	((Prestoea_acuminata	(Oenocarpus_minor	Oenocarpus_bataua))	((Burretiokentia_grandiflora	(Heterospathe_cagayanensis	(Veitchia_spiralis	Kentiopsis_piersoniorum)))	((Dypsis_decaryi	Hydriastele_microspadix)	Dictyosperma_album)))))	Chamaedorea_seifrizii)	(((((Reinhardtia_latisecta	Reinhardtia_paiewonskiana)	(Reinhardtia_simplex	Reinhardtia_gracilis))	((Attalea_speciosa	Bactris_major)	(Elaeis_oleifera	Elaeis_guineensis)))	Roystonea_regia)	(Sclerosperma_profizianum	Orania_palindan)))	Pseudophoenix_vinifera)	Serenoa_repens))	Phoenix_dactylifera)))	Kingia_australis);
((Nypa_fruticans	((((Iriartea_deltoidea	Sabal_domingensis)	Phoenix_dactylifera)	(((Geonoma_undata	((Pelagodoxa_henryana	((Dypsis_decaryi	(Veitchia_spiralis	Kentiopsis_piersoniorum))	((Burretiokentia_grandiflora	Heterospathe_cagayanensis)	(Hydriastele_microspadix	Dictyosperma_album))))	((Prestoea_acuminata	(Oenocarpus_minor	Oenocarpus_bataua))	(Leopoldinia_pulchra	Manicaria_saccifera))))	Chamaedorea_seifrizii)	(((Podococcus_barteri	(Pseudophoenix_vinifera	(Calamus_caryotoides	Sclerosperma_profizianum)))	Orania_palindan)	((((Reinhardtia_latisecta	Reinhardtia_paiewonskiana)	(Reinhardtia_simplex	Reinhardtia_gracilis))	((Attalea_speciosa	Bactris_major)	(Elaeis_oleifera	Elaeis_guineensis)))	Roystonea_regia))))	Serenoa_repens))	Kingia_australis);
((Nypa_fruticans	(((((Leopoldinia_pulchra	(Pelagodoxa_henryana	Chamaedorea_seifrizii))	Manicaria_saccifera)	((Geonoma_undata	(Prestoea_acuminata	(Oenocarpus_minor	Oenocarpus_bataua)))	Burretiokentia_grandiflora))	((Veitchia_spiralis	Kentiopsis_piersoniorum)	(((Hydriastele_microspadix	Dictyosperma_album)	Heterospathe_cagayanensis)	Dypsis_decaryi)))	(((((((Elaeis_oleifera	Elaeis_guineensis)	((Reinhardtia_latisecta	Reinhardtia_paiewonskiana)	(Reinhardtia_simplex	Reinhardtia_gracilis)))	(Attalea_speciosa	Bactris_major))	Roystonea_regia)	Orania_palindan)	((Phoenix_dactylifera	(Serenoa_repens	Sabal_domingensis))	(Iriartea_deltoidea	Podococcus_barteri)))	(Pseudophoenix_vinifera	(Calamus_caryotoides	Sclerosperma_profizianum)))))	Kingia_australis);
((Manicaria_saccifera	((((Leopoldinia_pulchra	Geonoma_undata)	(Prestoea_acuminata	(Oenocarpus_minor	Oenocarpus_bataua)))	(((((Veitchia_spiralis	Kentiopsis_piersoniorum)	Heterospathe_cagayanensis)	Burretiokentia_grandiflora)	((Dypsis_decaryi	Hydriastele_microspadix)	Dictyosperma_album))	((((Roystonea_regia	Calamus_caryotoides)	(((Reinhardtia_latisecta	Reinhardtia_paiewonskiana)	(Reinhardtia_simplex	Reinhardtia_gracilis))	((Elaeis_oleifera	Elaeis_guineensis)	(Attalea_speciosa	Bactris_major))))	(((Sabal_domingensis	(Phoenix_dactylifera	Serenoa_repens))	Iriartea_deltoidea)	(Orania_palindan	((Pseudophoenix_vinifera	Podococcus_barteri)	Sclerosperma_profizianum))))	(Chamaedorea_seifrizii	Nypa_fruticans))))	Pelagodoxa_henryana))	Kingia_australis);
((Nypa_fruticans	(Serenoa_repens	(((Iriartea_deltoidea	Sabal_domingensis)	((((Orania_palindan	(Podococcus_barteri	(Calamus_caryotoides	Sclerosperma_profizianum)))	Pseudophoenix_vinifera)	(((Heterospathe_cagayanensis	(Dypsis_decaryi	((Veitchia_spiralis	Kentiopsis_piersoniorum)	((Burretiokentia_grandiflora	Dictyosperma_album)	Hydriastele_microspadix))))	(((Pelagodoxa_henryana	Manicaria_saccifera)	(Prestoea_acuminata	(Oenocarpus_minor	Oenocarpus_bataua)))	(Leopoldinia_pulchra	Geonoma_undata)))	Chamaedorea_seifrizii))	(Roystonea_regia	(((Reinhardtia_latisecta	Reinhardtia_paiewonskiana)	(Reinhardtia_simplex	Reinhardtia_gracilis))	((Elaeis_oleifera	Elaeis_guineensis)	(Attalea_speciosa	Bactris_major))))))	Phoenix_dactylifera)))	Kingia_australis);
((Manicaria_saccifera	(((Prestoea_acuminata	(Oenocarpus_minor	Oenocarpus_bataua))	(((((Heterospathe_cagayanensis	(Veitchia_spiralis	Kentiopsis_piersoniorum))	(Dictyosperma_album	(Dypsis_decaryi	Hydriastele_microspadix)))	((Leopoldinia_pulchra	Chamaedorea_seifrizii)	((((Phoenix_dactylifera	Nypa_fruticans)	(Iriartea_deltoidea	Sabal_domingensis))	Serenoa_repens)	((Roystonea_regia	(((Reinhardtia_latisecta	Reinhardtia_paiewonskiana)	(Reinhardtia_simplex	Reinhardtia_gracilis))	((Elaeis_oleifera	Elaeis_guineensis)	(Attalea_speciosa	Bactris_major))))	((Orania_palindan	Podococcus_barteri)	(Sclerosperma_profizianum	(Calamus_caryotoides	Pseudophoenix_vinifera)))))))	Geonoma_undata)	Burretiokentia_grandiflora))	Pelagodoxa_henryana))	Kingia_australis);
(((((((((Roystonea_regia	(((Reinhardtia_latisecta	Reinhardtia_paiewonskiana)	(Reinhardtia_simplex	Reinhardtia_gracilis))	((Elaeis_oleifera	Elaeis_guineensis)	(Attalea_speciosa	Bactris_major))))	(Sabal_domingensis	(Podococcus_barteri	Iriartea_deltoidea)))	Pseudophoenix_vinifera)	(Serenoa_repens	(Sclerosperma_profizianum	Orania_palindan)))	(Phoenix_dactylifera	((Geonoma_undata	(Leopoldinia_pulchra	(Burretiokentia_grandiflora	((Pelagodoxa_henryana	Manicaria_saccifera)	(Prestoea_acuminata	(Oenocarpus_minor	Oenocarpus_bataua))))))	((Dypsis_decaryi	(Heterospathe_cagayanensis	(Veitchia_spiralis	Kentiopsis_piersoniorum)))	(Dictyosperma_album	Hydriastele_microspadix)))))	Chamaedorea_seifrizii)	Nypa_fruticans)	Calamus_caryotoides)	Kingia_australis);
((Nypa_fruticans	(((Serenoa_repens	((Sclerosperma_profizianum	Orania_palindan)	(Pseudophoenix_vinifera	(((Sabal_domingensis	(Podococcus_barteri	Iriartea_deltoidea))	((((Elaeis_oleifera	Elaeis_guineensis)	((Reinhardtia_latisecta	Reinhardtia_paiewonskiana)	(Reinhardtia_simplex	Reinhardtia_gracilis)))	(Attalea_speciosa	Bactris_major))	(Roystonea_regia	Calamus_caryotoides)))	Phoenix_dactylifera))))	((((Dypsis_decaryi	Heterospathe_cagayanensis)	((Veitchia_spiralis	Kentiopsis_piersoniorum)	(Dictyosperma_album	Hydriastele_microspadix)))	Manicaria_saccifera)	(Pelagodoxa_henryana	((Leopoldinia_pulchra	Geonoma_undata)	(((Oenocarpus_minor	Burretiokentia_grandiflora)	Oenocarpus_bataua)	Prestoea_acuminata)))))	Chamaedorea_seifrizii))	Kingia_australis);
(((((Sabal_domingensis	(Podococcus_barteri	Iriartea_deltoidea))	(Phoenix_dactylifera	Serenoa_repens))	((((((Reinhardtia_latisecta	Reinhardtia_paiewonskiana)	(Reinhardtia_simplex	Reinhardtia_gracilis))	((Elaeis_oleifera	Elaeis_guineensis)	(Attalea_speciosa	Bactris_major)))	(Roystonea_regia	Calamus_caryotoides))	Pseudophoenix_vinifera)	((Chamaedorea_seifrizii	(Geonoma_undata	(((((Veitchia_spiralis	Kentiopsis_piersoniorum)	((Dypsis_decaryi	Heterospathe_cagayanensis)	(Dictyosperma_album	Hydriastele_microspadix)))	Burretiokentia_grandiflora)	Manicaria_saccifera)	((Leopoldinia_pulchra	Pelagodoxa_henryana)	((Oenocarpus_minor	Oenocarpus_bataua)	Prestoea_acuminata)))))	(Sclerosperma_profizianum	Orania_palindan))))	Nypa_fruticans)	Kingia_australis);
((((Calamus_caryotoides	(((Sabal_domingensis	Phoenix_dactylifera)	Serenoa_repens)	(((((((Dictyosperma_album	Hydriastele_microspadix)	(Dypsis_decaryi	((Veitchia_spiralis	Kentiopsis_piersoniorum)	Heterospathe_cagayanensis)))	(((Pelagodoxa_henryana	Manicaria_saccifera)	((Oenocarpus_bataua	(Oenocarpus_minor	Burretiokentia_grandiflora))	Prestoea_acuminata))	(Leopoldinia_pulchra	Geonoma_undata)))	Chamaedorea_seifrizii)	(Roystonea_regia	(((Elaeis_guineensis	Elaeis_oleifera)	(Bactris_major	Attalea_speciosa))	((Reinhardtia_gracilis	Reinhardtia_simplex)	(Reinhardtia_paiewonskiana	Reinhardtia_latisecta)))))	(Podococcus_barteri	(Sclerosperma_profizianum	Orania_palindan)))	Pseudophoenix_vinifera)))	Iriartea_deltoidea)	Nypa_fruticans)	Kingia_australis);
((((((Sabal_domingensis	Phoenix_dactylifera)	Serenoa_repens)	(((((Manicaria_saccifera	(Chamaedorea_seifrizii	Pelagodoxa_henryana))	(Leopoldinia_pulchra	(((Oenocarpus_bataua	Oenocarpus_minor)	Prestoea_acuminata)	Geonoma_undata)))	((Veitchia_spiralis	(Kentiopsis_piersoniorum	Burretiokentia_grandiflora))	((Heterospathe_cagayanensis	(Hydriastele_microspadix	Dypsis_decaryi))	Dictyosperma_album)))	((Calamus_caryotoides	Roystonea_regia)	((((Elaeis_guineensis	Elaeis_oleifera)	Bactris_major)	Attalea_speciosa)	((Reinhardtia_gracilis	Reinhardtia_simplex)	(Reinhardtia_paiewonskiana	Reinhardtia_latisecta)))))	(Pseudophoenix_vinifera	(Orania_palindan	(Podococcus_barteri	Sclerosperma_profizianum)))))	Iriartea_deltoidea)	Nypa_fruticans)	Kingia_australis);
(((((((Sabal_domingensis	Phoenix_dactylifera)	Serenoa_repens)	((Orania_palindan	Sclerosperma_profizianum)	(Pseudophoenix_vinifera	((Podococcus_barteri	((Geonoma_undata	(((Veitchia_spiralis	Kentiopsis_piersoniorum)	((Hydriastele_microspadix	Dictyosperma_album)	(Heterospathe_cagayanensis	Dypsis_decaryi)))	(Leopoldinia_pulchra	(((Oenocarpus_bataua	Oenocarpus_minor)	Prestoea_acuminata)	((Pelagodoxa_henryana	Manicaria_saccifera)	Burretiokentia_grandiflora)))))	Chamaedorea_seifrizii))	(Roystonea_regia	(((Bactris_major	Attalea_speciosa)	(Elaeis_guineensis	Elaeis_oleifera))	((Reinhardtia_gracilis	Reinhardtia_simplex)	(Reinhardtia_paiewonskiana	Reinhardtia_latisecta))))))))	Iriartea_deltoidea)	Calamus_caryotoides)	Nypa_fruticans)	Kingia_australis);
((Manicaria_saccifera	((((Chamaedorea_seifrizii	((Roystonea_regia	(((Bactris_major	Attalea_speciosa)	(Elaeis_guineensis	Elaeis_oleifera))	(Reinhardtia_simplex	(Reinhardtia_paiewonskiana	(Reinhardtia_latisecta	Reinhardtia_gracilis)))))	((Podococcus_barteri	(Orania_palindan	Sclerosperma_profizianum))	(Pseudophoenix_vinifera	(Calamus_caryotoides	((Iriartea_deltoidea	Nypa_fruticans)	((Sabal_domingensis	Phoenix_dactylifera)	Serenoa_repens)))))))	Geonoma_undata)	(((((Veitchia_spiralis	Kentiopsis_piersoniorum)	Dypsis_decaryi)	((Burretiokentia_grandiflora	(Hydriastele_microspadix	Dictyosperma_album))	Heterospathe_cagayanensis))	Leopoldinia_pulchra)	((Oenocarpus_bataua	Oenocarpus_minor)	Prestoea_acuminata)))	Pelagodoxa_henryana))	Kingia_australis);
((Nypa_fruticans	((((((Pseudophoenix_vinifera	((((((((Veitchia_spiralis	Kentiopsis_piersoniorum)	Dypsis_decaryi)	((Hydriastele_microspadix	Dictyosperma_album)	Heterospathe_cagayanensis))	Manicaria_saccifera)	Burretiokentia_grandiflora)	((Oenocarpus_bataua	Oenocarpus_minor)	Prestoea_acuminata))	(Pelagodoxa_henryana	Geonoma_undata))	(Leopoldinia_pulchra	Chamaedorea_seifrizii)))	(Orania_palindan	(Sclerosperma_profizianum	Podococcus_barteri)))	(Roystonea_regia	(((Bactris_major	Attalea_speciosa)	(Elaeis_guineensis	Elaeis_oleifera))	((Reinhardtia_gracilis	Reinhardtia_simplex)	(Reinhardtia_paiewonskiana	Reinhardtia_latisecta)))))	((Sabal_domingensis	Phoenix_dactylifera)	Serenoa_repens))	Calamus_caryotoides)	Iriartea_deltoidea))	Kingia_australis);
((Nypa_fruticans	(Calamus_caryotoides	((((((Leopoldinia_pulchra	Geonoma_undata)	((((Oenocarpus_bataua	Oenocarpus_minor)	Prestoea_acuminata)	(Manicaria_saccifera	Pelagodoxa_henryana))	((Dypsis_decaryi	((Hydriastele_microspadix	Dictyosperma_album)	Heterospathe_cagayanensis))	((Burretiokentia_grandiflora	Veitchia_spiralis)	Kentiopsis_piersoniorum))))	Chamaedorea_seifrizii)	((Pseudophoenix_vinifera	(Roystonea_regia	((((Elaeis_guineensis	Elaeis_oleifera)	Bactris_major)	Attalea_speciosa)	((Reinhardtia_gracilis	Reinhardtia_simplex)	(Reinhardtia_paiewonskiana	Reinhardtia_latisecta)))))	(Orania_palindan	(Sclerosperma_profizianum	Podococcus_barteri))))	((Sabal_domingensis	Iriartea_deltoidea)	Phoenix_dactylifera))	Serenoa_repens)))	Kingia_australis);
((Nypa_fruticans	(((((Orania_palindan	Sclerosperma_profizianum)	((Pseudophoenix_vinifera	((Geonoma_undata	((Leopoldinia_pulchra	(((Oenocarpus_bataua	Oenocarpus_minor)	Prestoea_acuminata)	(Manicaria_saccifera	Pelagodoxa_henryana)))	((Dictyosperma_album	(Heterospathe_cagayanensis	(Dypsis_decaryi	Hydriastele_microspadix)))	((Burretiokentia_grandiflora	Veitchia_spiralis)	Kentiopsis_piersoniorum))))	Chamaedorea_seifrizii))	((Calamus_caryotoides	Roystonea_regia)	(((Bactris_major	Attalea_speciosa)	(Elaeis_guineensis	Elaeis_oleifera))	((Reinhardtia_gracilis	Reinhardtia_simplex)	(Reinhardtia_paiewonskiana	Reinhardtia_latisecta))))))	(Sabal_domingensis	(Podococcus_barteri	Iriartea_deltoidea)))	Serenoa_repens)	Phoenix_dactylifera))	Kingia_australis);
((Manicaria_saccifera	((((Dictyosperma_album	(Heterospathe_cagayanensis	(Dypsis_decaryi	Hydriastele_microspadix)))	(Veitchia_spiralis	(Burretiokentia_grandiflora	Kentiopsis_piersoniorum)))	(((Chamaedorea_seifrizii	(((Podococcus_barteri	(Orania_palindan	Sclerosperma_profizianum))	((((Sabal_domingensis	Iriartea_deltoidea)	(Serenoa_repens	Nypa_fruticans))	Phoenix_dactylifera)	((Calamus_caryotoides	Roystonea_regia)	(((Bactris_major	Attalea_speciosa)	(Elaeis_guineensis	Elaeis_oleifera))	((Reinhardtia_gracilis	Reinhardtia_simplex)	(Reinhardtia_paiewonskiana	Reinhardtia_latisecta))))))	Pseudophoenix_vinifera))	Geonoma_undata)	(Pelagodoxa_henryana	((Oenocarpus_bataua	Oenocarpus_minor)	Prestoea_acuminata))))	Leopoldinia_pulchra))	Kingia_australis);
((Nypa_fruticans	(((((Calamus_caryotoides	Sclerosperma_profizianum)	Pseudophoenix_vinifera)	((Orania_palindan	(Roystonea_regia	(((Bactris_major	Attalea_speciosa)	(Elaeis_guineensis	Elaeis_oleifera))	((Reinhardtia_gracilis	Reinhardtia_simplex)	(Reinhardtia_paiewonskiana	Reinhardtia_latisecta)))))	((Geonoma_undata	(((Pelagodoxa_henryana	(((Burretiokentia_grandiflora	Oenocarpus_bataua)	Oenocarpus_minor)	Prestoea_acuminata))	(Manicaria_saccifera	((Heterospathe_cagayanensis	(Veitchia_spiralis	Kentiopsis_piersoniorum))	((Dypsis_decaryi	Hydriastele_microspadix)	Dictyosperma_album))))	Leopoldinia_pulchra))	Chamaedorea_seifrizii)))	(Sabal_domingensis	(Podococcus_barteri	Iriartea_deltoidea)))	(Phoenix_dactylifera	Serenoa_repens)))	Kingia_australis);
((Nypa_fruticans	(((((Podococcus_barteri	(Sclerosperma_profizianum	Orania_palindan))	(((((Leopoldinia_pulchra	Geonoma_undata)	((((Oenocarpus_bataua	Oenocarpus_minor)	Prestoea_acuminata)	Manicaria_saccifera)	(Pelagodoxa_henryana	Burretiokentia_grandiflora)))	((Dypsis_decaryi	(Hydriastele_microspadix	(Dictyosperma_album	(Veitchia_spiralis	Kentiopsis_piersoniorum))))	Heterospathe_cagayanensis))	Chamaedorea_seifrizii)	Pseudophoenix_vinifera))	((Calamus_caryotoides	Roystonea_regia)	(((Bactris_major	Attalea_speciosa)	(Elaeis_guineensis	Elaeis_oleifera))	((Reinhardtia_gracilis	Reinhardtia_simplex)	(Reinhardtia_paiewonskiana	Reinhardtia_latisecta)))))	(Phoenix_dactylifera	(Sabal_domingensis	Serenoa_repens)))	Iriartea_deltoidea))	Kingia_australis);
((Nypa_fruticans	(((Calamus_caryotoides	Phoenix_dactylifera)	(((Leopoldinia_pulchra	Chamaedorea_seifrizii)	(Geonoma_undata	((Pelagodoxa_henryana	Manicaria_saccifera)	((Prestoea_acuminata	(Oenocarpus_bataua	(Oenocarpus_minor	Burretiokentia_grandiflora)))	((Kentiopsis_piersoniorum	Veitchia_spiralis)	((Heterospathe_cagayanensis	(Hydriastele_microspadix	Dypsis_decaryi))	Dictyosperma_album))))))	(((((Reinhardtia_gracilis	Reinhardtia_simplex)	(Reinhardtia_latisecta	Reinhardtia_paiewonskiana))	((Elaeis_guineensis	Elaeis_oleifera)	(Bactris_major	Attalea_speciosa)))	Roystonea_regia)	((Sclerosperma_profizianum	Orania_palindan)	((Sabal_domingensis	(Podococcus_barteri	Iriartea_deltoidea))	Pseudophoenix_vinifera)))))	Serenoa_repens))	Kingia_australis);
((Nypa_fruticans	(((Calamus_caryotoides	Phoenix_dactylifera)	((Sabal_domingensis	(Podococcus_barteri	Iriartea_deltoidea))	(((((Chamaedorea_seifrizii	Sclerosperma_profizianum)	Orania_palindan)	Pseudophoenix_vinifera)	((((Reinhardtia_gracilis	Reinhardtia_simplex)	(Reinhardtia_latisecta	Reinhardtia_paiewonskiana))	((Elaeis_guineensis	Elaeis_oleifera)	(Bactris_major	Attalea_speciosa)))	Roystonea_regia))	(((Kentiopsis_piersoniorum	Veitchia_spiralis)	(Heterospathe_cagayanensis	((Dictyosperma_album	Hydriastele_microspadix)	Dypsis_decaryi)))	((Burretiokentia_grandiflora	((Leopoldinia_pulchra	(Prestoea_acuminata	(Oenocarpus_bataua	Oenocarpus_minor)))	(Pelagodoxa_henryana	Manicaria_saccifera)))	Geonoma_undata)))))	Serenoa_repens))	Kingia_australis);
((Nypa_fruticans	((Podococcus_barteri	Iriartea_deltoidea)	((((((Leopoldinia_pulchra	Chamaedorea_seifrizii)	(Geonoma_undata	(((Kentiopsis_piersoniorum	Veitchia_spiralis)	((Heterospathe_cagayanensis	(Hydriastele_microspadix	Dypsis_decaryi))	Dictyosperma_album))	((Prestoea_acuminata	(Oenocarpus_bataua	Oenocarpus_minor))	((Burretiokentia_grandiflora	Pelagodoxa_henryana)	Manicaria_saccifera)))))	((((Reinhardtia_gracilis	Reinhardtia_simplex)	(Reinhardtia_latisecta	Reinhardtia_paiewonskiana))	((Elaeis_guineensis	Elaeis_oleifera)	(Bactris_major	Attalea_speciosa)))	(Calamus_caryotoides	Roystonea_regia)))	Pseudophoenix_vinifera)	(Sclerosperma_profizianum	Orania_palindan))	(Serenoa_repens	(Sabal_domingensis	Phoenix_dactylifera)))))	Kingia_australis);
((Nypa_fruticans	((Podococcus_barteri	Iriartea_deltoidea)	((((Sclerosperma_profizianum	((Leopoldinia_pulchra	Chamaedorea_seifrizii)	((Geonoma_undata	((((Hydriastele_microspadix	(Kentiopsis_piersoniorum	Veitchia_spiralis))	Dictyosperma_album)	Dypsis_decaryi)	Heterospathe_cagayanensis))	(Burretiokentia_grandiflora	((Prestoea_acuminata	(Oenocarpus_bataua	Oenocarpus_minor))	(Pelagodoxa_henryana	Manicaria_saccifera))))))	(Pseudophoenix_vinifera	(Orania_palindan	((((Reinhardtia_gracilis	Reinhardtia_simplex)	(Reinhardtia_latisecta	Reinhardtia_paiewonskiana))	((Elaeis_guineensis	Elaeis_oleifera)	(Bactris_major	Attalea_speciosa)))	Roystonea_regia))))	Calamus_caryotoides)	(Serenoa_repens	(Sabal_domingensis	Phoenix_dactylifera)))))	Kingia_australis);
((Nypa_fruticans	(((((Podococcus_barteri	Iriartea_deltoidea)	Orania_palindan)	((Chamaedorea_seifrizii	(((Pelagodoxa_henryana	Manicaria_saccifera)	(((((Hydriastele_microspadix	Dictyosperma_album)	Dypsis_decaryi)	((Kentiopsis_piersoniorum	Veitchia_spiralis)	Heterospathe_cagayanensis))	Leopoldinia_pulchra)	(Prestoea_acuminata	((Burretiokentia_grandiflora	Oenocarpus_bataua)	Oenocarpus_minor))))	Geonoma_undata))	(((Reinhardtia_paiewonskiana	((Reinhardtia_gracilis	Reinhardtia_simplex)	Reinhardtia_latisecta))	(((Elaeis_guineensis	Elaeis_oleifera)	Bactris_major)	Attalea_speciosa))	(Calamus_caryotoides	Roystonea_regia))))	(Sclerosperma_profizianum	Pseudophoenix_vinifera))	(Sabal_domingensis	(Phoenix_dactylifera	Serenoa_repens))))	Kingia_australis);
((Nypa_fruticans	(Phoenix_dactylifera	(((Iriartea_deltoidea	Sabal_domingensis)	Serenoa_repens)	(((Chamaedorea_seifrizii	((((Burretiokentia_grandiflora	(Pelagodoxa_henryana	(Prestoea_acuminata	(Oenocarpus_bataua	Oenocarpus_minor))))	Leopoldinia_pulchra)	(Manicaria_saccifera	((Kentiopsis_piersoniorum	Veitchia_spiralis)	(Heterospathe_cagayanensis	(Dictyosperma_album	(Dypsis_decaryi	Hydriastele_microspadix))))))	Geonoma_undata))	(((Roystonea_regia	Podococcus_barteri)	Orania_palindan)	(((Reinhardtia_latisecta	Reinhardtia_paiewonskiana)	(Reinhardtia_simplex	Reinhardtia_gracilis))	((Bactris_major	Attalea_speciosa)	(Elaeis_guineensis	Elaeis_oleifera)))))	(Sclerosperma_profizianum	(Calamus_caryotoides	Pseudophoenix_vinifera))))))	Kingia_australis);
(((Calamus_caryotoides	Nypa_fruticans)	((((((Sclerosperma_profizianum	Orania_palindan)	Serenoa_repens)	Pseudophoenix_vinifera)	(Chamaedorea_seifrizii	(((Manicaria_saccifera	(Pelagodoxa_henryana	(Prestoea_acuminata	((Burretiokentia_grandiflora	Oenocarpus_bataua)	Oenocarpus_minor))))	((Kentiopsis_piersoniorum	Veitchia_spiralis)	(Dictyosperma_album	(Dypsis_decaryi	(Heterospathe_cagayanensis	Hydriastele_microspadix)))))	(Leopoldinia_pulchra	Geonoma_undata))))	(Roystonea_regia	(((Reinhardtia_latisecta	Reinhardtia_paiewonskiana)	(Reinhardtia_simplex	Reinhardtia_gracilis))	((Bactris_major	Attalea_speciosa)	(Elaeis_guineensis	Elaeis_oleifera)))))	(((Podococcus_barteri	Iriartea_deltoidea)	Sabal_domingensis)	Phoenix_dactylifera)))	Kingia_australis);
((Nypa_fruticans	((((Podococcus_barteri	(Calamus_caryotoides	(Sclerosperma_profizianum	Pseudophoenix_vinifera)))	Orania_palindan)	(((Leopoldinia_pulchra	Chamaedorea_seifrizii)	(((((Prestoea_acuminata	(Oenocarpus_bataua	Oenocarpus_minor))	(Manicaria_saccifera	Pelagodoxa_henryana))	Burretiokentia_grandiflora)	((Dictyosperma_album	(Dypsis_decaryi	(Heterospathe_cagayanensis	Hydriastele_microspadix)))	(Kentiopsis_piersoniorum	Veitchia_spiralis)))	Geonoma_undata))	(Roystonea_regia	(((Reinhardtia_latisecta	Reinhardtia_paiewonskiana)	(Reinhardtia_simplex	Reinhardtia_gracilis))	((Bactris_major	Attalea_speciosa)	(Elaeis_guineensis	Elaeis_oleifera))))))	(Iriartea_deltoidea	(Sabal_domingensis	(Serenoa_repens	Phoenix_dactylifera)))))	Kingia_australis);
((Nypa_fruticans	(((((Pseudophoenix_vinifera	(((Dypsis_decaryi	((Heterospathe_cagayanensis	Hydriastele_microspadix)	Dictyosperma_album))	(Kentiopsis_piersoniorum	Veitchia_spiralis))	(Burretiokentia_grandiflora	((Leopoldinia_pulchra	Chamaedorea_seifrizii)	((Geonoma_undata	(Prestoea_acuminata	(Oenocarpus_bataua	Oenocarpus_minor)))	(Manicaria_saccifera	Pelagodoxa_henryana))))))	((Sclerosperma_profizianum	Orania_palindan)	(Roystonea_regia	(((Reinhardtia_latisecta	Reinhardtia_paiewonskiana)	(Reinhardtia_simplex	Reinhardtia_gracilis))	((Bactris_major	Attalea_speciosa)	(Elaeis_guineensis	Elaeis_oleifera))))))	(Sabal_domingensis	(Serenoa_repens	Phoenix_dactylifera)))	(Podococcus_barteri	Iriartea_deltoidea))	Calamus_caryotoides))	Kingia_australis);
((Nypa_fruticans	(((((Prestoea_acuminata	(Oenocarpus_bataua	Oenocarpus_minor))	(Leopoldinia_pulchra	(Pelagodoxa_henryana	Geonoma_undata)))	(Manicaria_saccifera	(Burretiokentia_grandiflora	(Heterospathe_cagayanensis	(((Kentiopsis_piersoniorum	Veitchia_spiralis)	Dictyosperma_album)	(Dypsis_decaryi	Hydriastele_microspadix))))))	Chamaedorea_seifrizii)	((Pseudophoenix_vinifera	((Calamus_caryotoides	Roystonea_regia)	(((Reinhardtia_latisecta	Reinhardtia_paiewonskiana)	(Reinhardtia_simplex	Reinhardtia_gracilis))	((Bactris_major	Attalea_speciosa)	(Elaeis_guineensis	Elaeis_oleifera)))))	((Podococcus_barteri	Iriartea_deltoidea)	((Sclerosperma_profizianum	Orania_palindan)	(Serenoa_repens	(Phoenix_dactylifera	Sabal_domingensis)))))))	Kingia_australis);
((((((((Prestoea_acuminata	(Oenocarpus_minor	Oenocarpus_bataua))	(Manicaria_saccifera	(((((Hydriastele_microspadix	Dypsis_decaryi)	Burretiokentia_grandiflora)	Dictyosperma_album)	Heterospathe_cagayanensis)	(Veitchia_spiralis	Kentiopsis_piersoniorum))))	Pelagodoxa_henryana)	(Leopoldinia_pulchra	Geonoma_undata))	(((Orania_palindan	Sclerosperma_profizianum)	Pseudophoenix_vinifera)	(((Podococcus_barteri	Iriartea_deltoidea)	Sabal_domingensis)	((((Reinhardtia_latisecta	Reinhardtia_paiewonskiana)	(Reinhardtia_gracilis	Reinhardtia_simplex))	((Bactris_major	Attalea_speciosa)	(Elaeis_guineensis	Elaeis_oleifera)))	(Calamus_caryotoides	(Chamaedorea_seifrizii	Roystonea_regia))))))	(Phoenix_dactylifera	Serenoa_repens))	Nypa_fruticans)	Kingia_australis);
((Manicaria_saccifera	(((((Leopoldinia_pulchra	Geonoma_undata)	((((Pseudophoenix_vinifera	((Podococcus_barteri	(Iriartea_deltoidea	Sabal_domingensis))	((((Reinhardtia_latisecta	Reinhardtia_paiewonskiana)	(Reinhardtia_gracilis	Reinhardtia_simplex))	((Bactris_major	Attalea_speciosa)	(Elaeis_guineensis	Elaeis_oleifera)))	Roystonea_regia)))	(Phoenix_dactylifera	(Serenoa_repens	(Orania_palindan	Sclerosperma_profizianum))))	(Calamus_caryotoides	Nypa_fruticans))	Chamaedorea_seifrizii))	((Dictyosperma_album	(Burretiokentia_grandiflora	(Hydriastele_microspadix	Dypsis_decaryi)))	(Heterospathe_cagayanensis	(Veitchia_spiralis	Kentiopsis_piersoniorum))))	(Prestoea_acuminata	(Oenocarpus_minor	Oenocarpus_bataua)))	Pelagodoxa_henryana))	Kingia_australis);
((Calamus_caryotoides	(Nypa_fruticans	(Roystonea_regia	((((((Orania_palindan	Sclerosperma_profizianum)	(Phoenix_dactylifera	Serenoa_repens))	Pseudophoenix_vinifera)	(Podococcus_barteri	(Iriartea_deltoidea	Sabal_domingensis)))	(Chamaedorea_seifrizii	(((Dypsis_decaryi	((Dictyosperma_album	Hydriastele_microspadix)	(Burretiokentia_grandiflora	Heterospathe_cagayanensis)))	(Veitchia_spiralis	Kentiopsis_piersoniorum))	(((Prestoea_acuminata	(Oenocarpus_minor	Oenocarpus_bataua))	(Pelagodoxa_henryana	Manicaria_saccifera))	(Leopoldinia_pulchra	Geonoma_undata)))))	(((Reinhardtia_latisecta	Reinhardtia_paiewonskiana)	(Reinhardtia_gracilis	Reinhardtia_simplex))	((Bactris_major	Attalea_speciosa)	(Elaeis_guineensis	Elaeis_oleifera)))))))	Kingia_australis);
((Nypa_fruticans	((Chamaedorea_seifrizii	((((Dypsis_decaryi	((Dictyosperma_album	Hydriastele_microspadix)	Heterospathe_cagayanensis))	(Veitchia_spiralis	Kentiopsis_piersoniorum))	((Prestoea_acuminata	(Oenocarpus_minor	Oenocarpus_bataua))	(Burretiokentia_grandiflora	((Pelagodoxa_henryana	Manicaria_saccifera)	Leopoldinia_pulchra))))	Geonoma_undata))	(((Orania_palindan	Sclerosperma_profizianum)	(Phoenix_dactylifera	Serenoa_repens))	(((((Reinhardtia_latisecta	Reinhardtia_paiewonskiana)	(Reinhardtia_gracilis	Reinhardtia_simplex))	((Bactris_major	Attalea_speciosa)	(Elaeis_guineensis	Elaeis_oleifera)))	(Calamus_caryotoides	Roystonea_regia))	((Sabal_domingensis	(Podococcus_barteri	Iriartea_deltoidea))	Pseudophoenix_vinifera)))))	Kingia_australis);
((Kentiopsis_piersoniorum	((((((((Prestoea_acuminata	(Oenocarpus_minor	Oenocarpus_bataua))	Burretiokentia_grandiflora)	Manicaria_saccifera)	Pelagodoxa_henryana)	(Geonoma_undata	(((((((Reinhardtia_latisecta	Reinhardtia_paiewonskiana)	(Reinhardtia_gracilis	Reinhardtia_simplex))	((Bactris_major	Attalea_speciosa)	(Elaeis_guineensis	Elaeis_oleifera)))	(Calamus_caryotoides	Roystonea_regia))	(Sabal_domingensis	(Podococcus_barteri	Iriartea_deltoidea)))	(Pseudophoenix_vinifera	(Nypa_fruticans	((Orania_palindan	Sclerosperma_profizianum)	(Phoenix_dactylifera	Serenoa_repens)))))	(Leopoldinia_pulchra	Chamaedorea_seifrizii))))	(Dictyosperma_album	(Dypsis_decaryi	Hydriastele_microspadix)))	Heterospathe_cagayanensis)	Veitchia_spiralis))	Kingia_australis);
((Kentiopsis_piersoniorum	(((Dictyosperma_album	((Dypsis_decaryi	Hydriastele_microspadix)	Heterospathe_cagayanensis))	((((Prestoea_acuminata	(Oenocarpus_minor	(Burretiokentia_grandiflora	Oenocarpus_bataua)))	Pelagodoxa_henryana)	(Geonoma_undata	(((((((Reinhardtia_latisecta	Reinhardtia_paiewonskiana)	(Reinhardtia_gracilis	Reinhardtia_simplex))	((Bactris_major	Attalea_speciosa)	(Elaeis_guineensis	Elaeis_oleifera)))	Roystonea_regia)	(Orania_palindan	Sclerosperma_profizianum))	(Pseudophoenix_vinifera	((Sabal_domingensis	(Podococcus_barteri	Iriartea_deltoidea))	(Calamus_caryotoides	(Nypa_fruticans	(Phoenix_dactylifera	Serenoa_repens))))))	(Leopoldinia_pulchra	Chamaedorea_seifrizii))))	Manicaria_saccifera))	Veitchia_spiralis))	Kingia_australis);
(((Iriartea_deltoidea	(((((((Reinhardtia_latisecta	Reinhardtia_paiewonskiana)	(Reinhardtia_gracilis	Reinhardtia_simplex))	(Calamus_caryotoides	(((Elaeis_guineensis	Elaeis_oleifera)	Bactris_major)	Attalea_speciosa)))	Roystonea_regia)	(Chamaedorea_seifrizii	((Leopoldinia_pulchra	(((Heterospathe_cagayanensis	(Veitchia_spiralis	Kentiopsis_piersoniorum))	((Burretiokentia_grandiflora	Dictyosperma_album)	(Dypsis_decaryi	Hydriastele_microspadix)))	((Prestoea_acuminata	(Oenocarpus_minor	Oenocarpus_bataua))	(Manicaria_saccifera	Pelagodoxa_henryana))))	Geonoma_undata)))	(Pseudophoenix_vinifera	(Orania_palindan	(Podococcus_barteri	Sclerosperma_profizianum))))	((Phoenix_dactylifera	Serenoa_repens)	Sabal_domingensis)))	Nypa_fruticans)	Kingia_australis);
(((Iriartea_deltoidea	(((((Orania_palindan	(Podococcus_barteri	(Pseudophoenix_vinifera	(Calamus_caryotoides	Sclerosperma_profizianum))))	(Chamaedorea_seifrizii	((((Hydriastele_microspadix	Dictyosperma_album)	(Dypsis_decaryi	Heterospathe_cagayanensis))	(Veitchia_spiralis	Kentiopsis_piersoniorum))	(((Burretiokentia_grandiflora	(Prestoea_acuminata	(Oenocarpus_minor	Oenocarpus_bataua)))	(Manicaria_saccifera	Pelagodoxa_henryana))	(Geonoma_undata	Leopoldinia_pulchra)))))	((((Bactris_major	Attalea_speciosa)	(Elaeis_guineensis	Elaeis_oleifera))	((Reinhardtia_latisecta	Reinhardtia_paiewonskiana)	(Reinhardtia_gracilis	Reinhardtia_simplex)))	Roystonea_regia))	(Phoenix_dactylifera	Sabal_domingensis))	Serenoa_repens))	Nypa_fruticans)	Kingia_australis);
(((((Serenoa_repens	((Iriartea_deltoidea	Sabal_domingensis)	Phoenix_dactylifera))	(((((((Elaeis_guineensis	Elaeis_oleifera)	Bactris_major)	Attalea_speciosa)	((Reinhardtia_latisecta	Reinhardtia_paiewonskiana)	(Reinhardtia_gracilis	Reinhardtia_simplex)))	Roystonea_regia)	Pseudophoenix_vinifera)	((Orania_palindan	(Podococcus_barteri	Sclerosperma_profizianum))	(Chamaedorea_seifrizii	(((((Hydriastele_microspadix	Dypsis_decaryi)	Heterospathe_cagayanensis)	Dictyosperma_album)	(Veitchia_spiralis	Kentiopsis_piersoniorum))	(((Geonoma_undata	(Prestoea_acuminata	(Oenocarpus_minor	Oenocarpus_bataua)))	Burretiokentia_grandiflora)	(Leopoldinia_pulchra	(Manicaria_saccifera	Pelagodoxa_henryana))))))))	Calamus_caryotoides)	Nypa_fruticans)	Kingia_australis);
(((((Iriartea_deltoidea	Sabal_domingensis)	(Calamus_caryotoides	Phoenix_dactylifera))	(((Chamaedorea_seifrizii	(((Manicaria_saccifera	Pelagodoxa_henryana)	(Geonoma_undata	(Prestoea_acuminata	(Oenocarpus_minor	(Burretiokentia_grandiflora	(Leopoldinia_pulchra	Oenocarpus_bataua))))))	(((Heterospathe_cagayanensis	Dypsis_decaryi)	(Dictyosperma_album	Hydriastele_microspadix))	(Veitchia_spiralis	Kentiopsis_piersoniorum))))	((Serenoa_repens	(Orania_palindan	(Podococcus_barteri	Sclerosperma_profizianum)))	Pseudophoenix_vinifera))	((((Bactris_major	Attalea_speciosa)	(Elaeis_guineensis	Elaeis_oleifera))	((Reinhardtia_latisecta	Reinhardtia_paiewonskiana)	(Reinhardtia_gracilis	Reinhardtia_simplex)))	Roystonea_regia)))	Nypa_fruticans)	Kingia_australis);
(((((Phoenix_dactylifera	(Iriartea_deltoidea	Nypa_fruticans))	((Orania_palindan	(Roystonea_regia	(((Reinhardtia_latisecta	Reinhardtia_paiewonskiana)	(Reinhardtia_gracilis	Reinhardtia_simplex))	((Elaeis_oleifera	Elaeis_guineensis)	(Bactris_major	Attalea_speciosa)))))	((Podococcus_barteri	(Sclerosperma_profizianum	(Calamus_caryotoides	Pseudophoenix_vinifera)))	(((((Dypsis_decaryi	(Hydriastele_microspadix	((Veitchia_spiralis	Kentiopsis_piersoniorum)	Dictyosperma_album)))	Heterospathe_cagayanensis)	((((Burretiokentia_grandiflora	Oenocarpus_minor)	Oenocarpus_bataua)	Prestoea_acuminata)	(Pelagodoxa_henryana	Manicaria_saccifera)))	Geonoma_undata)	(Leopoldinia_pulchra	Chamaedorea_seifrizii)))))	Sabal_domingensis)	Serenoa_repens)	Kingia_australis);
((Nypa_fruticans	((((Pseudophoenix_vinifera	(((((((Oenocarpus_minor	Oenocarpus_bataua)	Prestoea_acuminata)	(Pelagodoxa_henryana	Manicaria_saccifera))	((((Veitchia_spiralis	(Burretiokentia_grandiflora	Kentiopsis_piersoniorum))	Dypsis_decaryi)	(Hydriastele_microspadix	Dictyosperma_album))	Heterospathe_cagayanensis))	(Leopoldinia_pulchra	Geonoma_undata))	Chamaedorea_seifrizii)	(Podococcus_barteri	((Calamus_caryotoides	Roystonea_regia)	(((Reinhardtia_latisecta	Reinhardtia_paiewonskiana)	(Reinhardtia_gracilis	Reinhardtia_simplex))	((Elaeis_oleifera	Elaeis_guineensis)	(Bactris_major	Attalea_speciosa)))))))	(Sclerosperma_profizianum	Orania_palindan))	((Iriartea_deltoidea	Sabal_domingensis)	Phoenix_dactylifera))	Serenoa_repens))	Kingia_australis);
(((Nypa_fruticans	(((Iriartea_deltoidea	Sabal_domingensis)	((((((((Oenocarpus_minor	Oenocarpus_bataua)	Prestoea_acuminata)	(Pelagodoxa_henryana	Manicaria_saccifera))	((Burretiokentia_grandiflora	(Hydriastele_microspadix	Dictyosperma_album))	((Heterospathe_cagayanensis	(Veitchia_spiralis	Kentiopsis_piersoniorum))	Dypsis_decaryi)))	(Leopoldinia_pulchra	Geonoma_undata))	(Podococcus_barteri	((Chamaedorea_seifrizii	Sclerosperma_profizianum)	Orania_palindan)))	((Roystonea_regia	(((Reinhardtia_latisecta	Reinhardtia_paiewonskiana)	(Reinhardtia_gracilis	Reinhardtia_simplex))	((Elaeis_oleifera	Elaeis_guineensis)	(Bactris_major	Attalea_speciosa))))	Pseudophoenix_vinifera))	Calamus_caryotoides))	Phoenix_dactylifera))	Serenoa_repens)	Kingia_australis);
((Nypa_fruticans	((((Iriartea_deltoidea	Sabal_domingensis)	((((((((Oenocarpus_minor	Oenocarpus_bataua)	Prestoea_acuminata)	(Pelagodoxa_henryana	(Burretiokentia_grandiflora	Manicaria_saccifera)))	((Veitchia_spiralis	Kentiopsis_piersoniorum)	((Dypsis_decaryi	Heterospathe_cagayanensis)	(Hydriastele_microspadix	Dictyosperma_album))))	Geonoma_undata)	(Pseudophoenix_vinifera	(Podococcus_barteri	(((Leopoldinia_pulchra	Chamaedorea_seifrizii)	Sclerosperma_profizianum)	Orania_palindan))))	(Roystonea_regia	(((Reinhardtia_latisecta	Reinhardtia_paiewonskiana)	(Reinhardtia_gracilis	Reinhardtia_simplex))	((Elaeis_oleifera	Elaeis_guineensis)	(Bactris_major	Attalea_speciosa)))))	Calamus_caryotoides))	Phoenix_dactylifera)	Serenoa_repens))	Kingia_australis);
((Nypa_fruticans	((((((Hydriastele_microspadix	Dictyosperma_album)	(((Burretiokentia_grandiflora	(Veitchia_spiralis	Kentiopsis_piersoniorum))	Dypsis_decaryi)	Heterospathe_cagayanensis))	(Pelagodoxa_henryana	Manicaria_saccifera))	(Geonoma_undata	((Oenocarpus_minor	Oenocarpus_bataua)	Prestoea_acuminata)))	(Leopoldinia_pulchra	Chamaedorea_seifrizii))	(((((Podococcus_barteri	Iriartea_deltoidea)	Sabal_domingensis)	Pseudophoenix_vinifera)	((((Reinhardtia_latisecta	Reinhardtia_paiewonskiana)	(Reinhardtia_gracilis	Reinhardtia_simplex))	(((Elaeis_oleifera	Elaeis_guineensis)	Bactris_major)	Attalea_speciosa))	(Roystonea_regia	Calamus_caryotoides)))	((Orania_palindan	Sclerosperma_profizianum)	(Phoenix_dactylifera	Serenoa_repens)))))	Kingia_australis);
(((Serenoa_repens	((((Podococcus_barteri	Iriartea_deltoidea)	Sabal_domingensis)	((((((((Reinhardtia_latisecta	Reinhardtia_paiewonskiana)	(Reinhardtia_gracilis	Reinhardtia_simplex))	((Bactris_major	Attalea_speciosa)	(Elaeis_oleifera	Elaeis_guineensis)))	(Roystonea_regia	Calamus_caryotoides))	(Orania_palindan	Sclerosperma_profizianum))	((Leopoldinia_pulchra	Geonoma_undata)	(((Veitchia_spiralis	Kentiopsis_piersoniorum)	((Heterospathe_cagayanensis	(Hydriastele_microspadix	Dictyosperma_album))	Dypsis_decaryi))	((Pelagodoxa_henryana	Manicaria_saccifera)	(Burretiokentia_grandiflora	((Oenocarpus_minor	Oenocarpus_bataua)	Prestoea_acuminata))))))	Pseudophoenix_vinifera)	Phoenix_dactylifera))	Chamaedorea_seifrizii))	Nypa_fruticans)	Kingia_australis);
(((Iriartea_deltoidea	(((((Orania_palindan	Sclerosperma_profizianum)	(Pseudophoenix_vinifera	Podococcus_barteri))	((((Reinhardtia_latisecta	Reinhardtia_paiewonskiana)	(Reinhardtia_gracilis	Reinhardtia_simplex))	((Bactris_major	Attalea_speciosa)	(Elaeis_oleifera	Elaeis_guineensis)))	Roystonea_regia))	(Chamaedorea_seifrizii	(((((Veitchia_spiralis	Kentiopsis_piersoniorum)	(Hydriastele_microspadix	Dictyosperma_album))	Dypsis_decaryi)	Heterospathe_cagayanensis)	(((((Oenocarpus_minor	Oenocarpus_bataua)	Prestoea_acuminata)	Leopoldinia_pulchra)	((Pelagodoxa_henryana	Manicaria_saccifera)	Geonoma_undata))	Burretiokentia_grandiflora))))	(Calamus_caryotoides	(Phoenix_dactylifera	(Sabal_domingensis	Serenoa_repens)))))	Nypa_fruticans)	Kingia_australis);
(((((Iriartea_deltoidea	Podococcus_barteri)	(((Chamaedorea_seifrizii	(((((Veitchia_spiralis	Kentiopsis_piersoniorum)	(Hydriastele_microspadix	Dictyosperma_album))	Dypsis_decaryi)	Heterospathe_cagayanensis)	((((Oenocarpus_minor	Burretiokentia_grandiflora)	Oenocarpus_bataua)	Prestoea_acuminata)	(((Leopoldinia_pulchra	Geonoma_undata)	Pelagodoxa_henryana)	Manicaria_saccifera))))	(Orania_palindan	Sclerosperma_profizianum))	(Pseudophoenix_vinifera	((((Reinhardtia_latisecta	Reinhardtia_paiewonskiana)	(Reinhardtia_gracilis	Reinhardtia_simplex))	((Bactris_major	Attalea_speciosa)	(Elaeis_oleifera	Elaeis_guineensis)))	(Calamus_caryotoides	Roystonea_regia)))))	(Serenoa_repens	(Phoenix_dactylifera	Sabal_domingensis)))	Nypa_fruticans)	Kingia_australis);
(((((((Leopoldinia_pulchra	Chamaedorea_seifrizii)	((((((Hydriastele_microspadix	Burretiokentia_grandiflora)	(Dictyosperma_album	(Veitchia_spiralis	Kentiopsis_piersoniorum)))	Dypsis_decaryi)	Heterospathe_cagayanensis)	(((Oenocarpus_minor	Oenocarpus_bataua)	Prestoea_acuminata)	(Pelagodoxa_henryana	Manicaria_saccifera)))	Geonoma_undata))	((((Orania_palindan	Sclerosperma_profizianum)	(Iriartea_deltoidea	Podococcus_barteri))	Pseudophoenix_vinifera)	((((Reinhardtia_latisecta	Reinhardtia_paiewonskiana)	(Reinhardtia_gracilis	Reinhardtia_simplex))	((Bactris_major	Attalea_speciosa)	(Elaeis_oleifera	Elaeis_guineensis)))	Roystonea_regia)))	(Serenoa_repens	(Phoenix_dactylifera	Sabal_domingensis)))	Calamus_caryotoides)	Nypa_fruticans)	Kingia_australis);
(((((((((Orania_palindan	Sclerosperma_profizianum)	Podococcus_barteri)	Pseudophoenix_vinifera)	(Chamaedorea_seifrizii	((((Oenocarpus_minor	Oenocarpus_bataua)	Prestoea_acuminata)	(Pelagodoxa_henryana	Manicaria_saccifera))	((Leopoldinia_pulchra	Geonoma_undata)	((Hydriastele_microspadix	(Heterospathe_cagayanensis	(Dypsis_decaryi	(Burretiokentia_grandiflora	(Veitchia_spiralis	Kentiopsis_piersoniorum)))))	Dictyosperma_album)))))	((((Reinhardtia_latisecta	Reinhardtia_paiewonskiana)	(Reinhardtia_gracilis	Reinhardtia_simplex))	((Bactris_major	Attalea_speciosa)	(Elaeis_oleifera	Elaeis_guineensis)))	Roystonea_regia))	(Iriartea_deltoidea	(Serenoa_repens	(Phoenix_dactylifera	Sabal_domingensis))))	Calamus_caryotoides)	Nypa_fruticans)	Kingia_australis);
(((Iriartea_deltoidea	((((Roystonea_regia	(((Elaeis_guineensis	Elaeis_oleifera)	(Attalea_speciosa	Bactris_major))	((Reinhardtia_gracilis	Reinhardtia_simplex)	(Reinhardtia_paiewonskiana	Reinhardtia_latisecta))))	(Chamaedorea_seifrizii	(((Leopoldinia_pulchra	Geonoma_undata)	((Dypsis_decaryi	(Dictyosperma_album	Hydriastele_microspadix))	(Heterospathe_cagayanensis	(Veitchia_spiralis	Kentiopsis_piersoniorum))))	(Pelagodoxa_henryana	((Burretiokentia_grandiflora	Manicaria_saccifera)	((Oenocarpus_minor	Oenocarpus_bataua)	Prestoea_acuminata))))))	(Podococcus_barteri	((Pseudophoenix_vinifera	Sclerosperma_profizianum)	Orania_palindan)))	((Calamus_caryotoides	Phoenix_dactylifera)	(Serenoa_repens	Sabal_domingensis))))	Nypa_fruticans)	Kingia_australis);
(((Iriartea_deltoidea	(((Sclerosperma_profizianum	Orania_palindan)	(((Pseudophoenix_vinifera	Calamus_caryotoides)	(Podococcus_barteri	(Chamaedorea_seifrizii	((((Dictyosperma_album	Hydriastele_microspadix)	((Heterospathe_cagayanensis	((Burretiokentia_grandiflora	Veitchia_spiralis)	Kentiopsis_piersoniorum))	Dypsis_decaryi))	((Leopoldinia_pulchra	(Pelagodoxa_henryana	Manicaria_saccifera))	((Oenocarpus_minor	Oenocarpus_bataua)	Prestoea_acuminata)))	Geonoma_undata))))	(Roystonea_regia	(((Elaeis_guineensis	Elaeis_oleifera)	(Attalea_speciosa	Bactris_major))	((Reinhardtia_gracilis	Reinhardtia_simplex)	(Reinhardtia_paiewonskiana	Reinhardtia_latisecta))))))	(Serenoa_repens	(Phoenix_dactylifera	Sabal_domingensis))))	Nypa_fruticans)	Kingia_australis);
(((Calamus_caryotoides	(((Pseudophoenix_vinifera	((Chamaedorea_seifrizii	((((Dictyosperma_album	((Burretiokentia_grandiflora	Veitchia_spiralis)	Kentiopsis_piersoniorum))	((Dypsis_decaryi	Hydriastele_microspadix)	Heterospathe_cagayanensis))	((Pelagodoxa_henryana	Manicaria_saccifera)	(Leopoldinia_pulchra	((Oenocarpus_minor	Oenocarpus_bataua)	Prestoea_acuminata))))	Geonoma_undata))	((Roystonea_regia	(((Elaeis_guineensis	Elaeis_oleifera)	(Attalea_speciosa	Bactris_major))	((Reinhardtia_gracilis	Reinhardtia_simplex)	(Reinhardtia_paiewonskiana	Reinhardtia_latisecta))))	(Orania_palindan	Sclerosperma_profizianum))))	(Sabal_domingensis	(Podococcus_barteri	Iriartea_deltoidea)))	(Phoenix_dactylifera	Serenoa_repens)))	Nypa_fruticans)	Kingia_australis);
(((Calamus_caryotoides	((((Chamaedorea_seifrizii	((((Dictyosperma_album	Hydriastele_microspadix)	((Heterospathe_cagayanensis	(Veitchia_spiralis	Kentiopsis_piersoniorum))	Dypsis_decaryi))	(((Pelagodoxa_henryana	Manicaria_saccifera)	(Leopoldinia_pulchra	Burretiokentia_grandiflora))	((Oenocarpus_minor	Oenocarpus_bataua)	Prestoea_acuminata)))	Geonoma_undata))	((Pseudophoenix_vinifera	(Orania_palindan	Sclerosperma_profizianum))	(Roystonea_regia	(((Elaeis_guineensis	Elaeis_oleifera)	(Attalea_speciosa	Bactris_major))	((Reinhardtia_gracilis	Reinhardtia_simplex)	(Reinhardtia_paiewonskiana	Reinhardtia_latisecta))))))	(Podococcus_barteri	Iriartea_deltoidea))	(Sabal_domingensis	(Phoenix_dactylifera	Serenoa_repens))))	Nypa_fruticans)	Kingia_australis);
((((Chamaedorea_seifrizii	((Pseudophoenix_vinifera	((((Calamus_caryotoides	Roystonea_regia)	(((Elaeis_guineensis	Elaeis_oleifera)	(Attalea_speciosa	Bactris_major))	((Reinhardtia_gracilis	Reinhardtia_simplex)	(Reinhardtia_paiewonskiana	Reinhardtia_latisecta))))	(Orania_palindan	Sclerosperma_profizianum))	(((((Dypsis_decaryi	(Dictyosperma_album	Hydriastele_microspadix))	Heterospathe_cagayanensis)	(Veitchia_spiralis	Kentiopsis_piersoniorum))	((Pelagodoxa_henryana	Manicaria_saccifera)	((Oenocarpus_minor	(Burretiokentia_grandiflora	Oenocarpus_bataua))	Prestoea_acuminata)))	(Leopoldinia_pulchra	Geonoma_undata))))	((Podococcus_barteri	Iriartea_deltoidea)	Sabal_domingensis)))	(Phoenix_dactylifera	Serenoa_repens))	Nypa_fruticans)	Kingia_australis);
((((((((Pseudophoenix_vinifera	(Orania_palindan	Sclerosperma_profizianum))	(Chamaedorea_seifrizii	((((Burretiokentia_grandiflora	((Oenocarpus_minor	Oenocarpus_bataua)	Prestoea_acuminata))	Pelagodoxa_henryana)	(Manicaria_saccifera	((Dictyosperma_album	Hydriastele_microspadix)	(Dypsis_decaryi	(Heterospathe_cagayanensis	(Kentiopsis_piersoniorum	Veitchia_spiralis))))))	(Leopoldinia_pulchra	Geonoma_undata))))	(Roystonea_regia	(((Elaeis_guineensis	Elaeis_oleifera)	(Attalea_speciosa	Bactris_major))	((Reinhardtia_gracilis	Reinhardtia_simplex)	(Reinhardtia_paiewonskiana	Reinhardtia_latisecta)))))	((Podococcus_barteri	Iriartea_deltoidea)	Sabal_domingensis))	(Phoenix_dactylifera	Serenoa_repens))	Calamus_caryotoides)	Nypa_fruticans)	Kingia_australis);
((((((((Roystonea_regia	(((Elaeis_guineensis	Elaeis_oleifera)	(Attalea_speciosa	Bactris_major))	((Reinhardtia_gracilis	Reinhardtia_simplex)	(Reinhardtia_paiewonskiana	Reinhardtia_latisecta))))	Orania_palindan)	((Pseudophoenix_vinifera	Sclerosperma_profizianum)	((((Burretiokentia_grandiflora	(Manicaria_saccifera	Pelagodoxa_henryana))	((Dictyosperma_album	Hydriastele_microspadix)	(Dypsis_decaryi	(Heterospathe_cagayanensis	(Kentiopsis_piersoniorum	Veitchia_spiralis)))))	((Oenocarpus_minor	Oenocarpus_bataua)	Prestoea_acuminata))	(Geonoma_undata	(Leopoldinia_pulchra	Chamaedorea_seifrizii)))))	((Podococcus_barteri	Iriartea_deltoidea)	Sabal_domingensis))	(Phoenix_dactylifera	Serenoa_repens))	Calamus_caryotoides)	Nypa_fruticans)	Kingia_australis);
((((((((Pseudophoenix_vinifera	(Calamus_caryotoides	Sclerosperma_profizianum))	(((((Oenocarpus_minor	Oenocarpus_bataua)	Prestoea_acuminata)	(Manicaria_saccifera	Pelagodoxa_henryana))	((Dictyosperma_album	(Dypsis_decaryi	Hydriastele_microspadix))	(Heterospathe_cagayanensis	(Kentiopsis_piersoniorum	(Veitchia_spiralis	Burretiokentia_grandiflora)))))	(Leopoldinia_pulchra	Geonoma_undata)))	(((Roystonea_regia	(((Elaeis_guineensis	Elaeis_oleifera)	(Attalea_speciosa	Bactris_major))	((Reinhardtia_gracilis	Reinhardtia_simplex)	(Reinhardtia_paiewonskiana	Reinhardtia_latisecta))))	Orania_palindan)	(Podococcus_barteri	(Iriartea_deltoidea	Sabal_domingensis))))	Chamaedorea_seifrizii)	Serenoa_repens)	Phoenix_dactylifera)	Nypa_fruticans)	Kingia_australis);
((((((Dictyosperma_album	Hydriastele_microspadix)	(Dypsis_decaryi	(Heterospathe_cagayanensis	(Kentiopsis_piersoniorum	Veitchia_spiralis))))	(Leopoldinia_pulchra	(((Oenocarpus_minor	Oenocarpus_bataua)	Prestoea_acuminata)	((Burretiokentia_grandiflora	Manicaria_saccifera)	Pelagodoxa_henryana))))	Geonoma_undata)	(((((Roystonea_regia	Orania_palindan)	(((Elaeis_guineensis	Elaeis_oleifera)	(Attalea_speciosa	Bactris_major))	((Reinhardtia_gracilis	Reinhardtia_simplex)	(Reinhardtia_paiewonskiana	Reinhardtia_latisecta))))	(Sabal_domingensis	(Podococcus_barteri	Iriartea_deltoidea)))	(Chamaedorea_seifrizii	(Serenoa_repens	(Phoenix_dactylifera	Nypa_fruticans))))	(Pseudophoenix_vinifera	(Calamus_caryotoides	Sclerosperma_profizianum))))	Kingia_australis);
(((((((((Podococcus_barteri	Iriartea_deltoidea)	(Roystonea_regia	(((Elaeis_guineensis	Elaeis_oleifera)	(Attalea_speciosa	Bactris_major))	((Reinhardtia_gracilis	Reinhardtia_simplex)	(Reinhardtia_paiewonskiana	Reinhardtia_latisecta)))))	(Chamaedorea_seifrizii	(((((Manicaria_saccifera	Pelagodoxa_henryana)	((Oenocarpus_minor	Oenocarpus_bataua)	Prestoea_acuminata))	Burretiokentia_grandiflora)	((Hydriastele_microspadix	(Dictyosperma_album	(Dypsis_decaryi	Heterospathe_cagayanensis)))	(Kentiopsis_piersoniorum	Veitchia_spiralis)))	(Leopoldinia_pulchra	Geonoma_undata))))	(Sclerosperma_profizianum	Orania_palindan))	Pseudophoenix_vinifera)	(Serenoa_repens	(Phoenix_dactylifera	Sabal_domingensis)))	Calamus_caryotoides)	Nypa_fruticans)	Kingia_australis);
((((Phoenix_dactylifera	(Sabal_domingensis	Iriartea_deltoidea))	(((Orania_palindan	(Podococcus_barteri	Sclerosperma_profizianum))	(((Chamaedorea_seifrizii	(Geonoma_undata	((Leopoldinia_pulchra	(((Burretiokentia_grandiflora	Hydriastele_microspadix)	Dictyosperma_album)	(Dypsis_decaryi	(Heterospathe_cagayanensis	(Veitchia_spiralis	Kentiopsis_piersoniorum)))))	((Manicaria_saccifera	Pelagodoxa_henryana)	(Prestoea_acuminata	(Oenocarpus_minor	Oenocarpus_bataua))))))	Pseudophoenix_vinifera)	((((Reinhardtia_latisecta	Reinhardtia_paiewonskiana)	(Reinhardtia_simplex	Reinhardtia_gracilis))	((Elaeis_guineensis	Elaeis_oleifera)	(Bactris_major	Attalea_speciosa)))	Roystonea_regia)))	(Nypa_fruticans	Calamus_caryotoides)))	Serenoa_repens)	Kingia_australis);
((Nypa_fruticans	((Sabal_domingensis	Iriartea_deltoidea)	((Serenoa_repens	Phoenix_dactylifera)	(((Orania_palindan	(Pseudophoenix_vinifera	(Podococcus_barteri	Sclerosperma_profizianum)))	(Chamaedorea_seifrizii	(((Geonoma_undata	(Prestoea_acuminata	(Oenocarpus_minor	Oenocarpus_bataua)))	(((Burretiokentia_grandiflora	(((Dypsis_decaryi	Hydriastele_microspadix)	Dictyosperma_album)	(Heterospathe_cagayanensis	(Veitchia_spiralis	Kentiopsis_piersoniorum))))	Manicaria_saccifera)	Leopoldinia_pulchra))	Pelagodoxa_henryana)))	((((Reinhardtia_latisecta	Reinhardtia_paiewonskiana)	(Reinhardtia_simplex	Reinhardtia_gracilis))	(((Elaeis_guineensis	Elaeis_oleifera)	Bactris_major)	Attalea_speciosa))	(Calamus_caryotoides	Roystonea_regia))))))	Kingia_australis);
((Nypa_fruticans	(((Sabal_domingensis	Iriartea_deltoidea)	(Serenoa_repens	(((Orania_palindan	(Pseudophoenix_vinifera	(Podococcus_barteri	Sclerosperma_profizianum)))	(Chamaedorea_seifrizii	(((((Prestoea_acuminata	(Oenocarpus_minor	Oenocarpus_bataua))	(((Hydriastele_microspadix	(Dictyosperma_album	Burretiokentia_grandiflora))	(Dypsis_decaryi	(Heterospathe_cagayanensis	(Veitchia_spiralis	Kentiopsis_piersoniorum))))	Manicaria_saccifera))	Pelagodoxa_henryana)	Leopoldinia_pulchra)	Geonoma_undata)))	((((Reinhardtia_latisecta	Reinhardtia_paiewonskiana)	(Reinhardtia_simplex	Reinhardtia_gracilis))	((Bactris_major	Attalea_speciosa)	(Elaeis_guineensis	Elaeis_oleifera)))	(Calamus_caryotoides	Roystonea_regia)))))	Phoenix_dactylifera))	Kingia_australis);
((Nypa_fruticans	((Iriartea_deltoidea	((Sabal_domingensis	(Phoenix_dactylifera	Serenoa_repens))	(((Roystonea_regia	(((Bactris_major	Attalea_speciosa)	(Elaeis_guineensis	Elaeis_oleifera))	((Reinhardtia_latisecta	Reinhardtia_paiewonskiana)	(Reinhardtia_simplex	Reinhardtia_gracilis))))	(Orania_palindan	(Pseudophoenix_vinifera	(Podococcus_barteri	Sclerosperma_profizianum))))	(Chamaedorea_seifrizii	(((((Leopoldinia_pulchra	Geonoma_undata)	(Prestoea_acuminata	(Oenocarpus_minor	Oenocarpus_bataua)))	(((Hydriastele_microspadix	Dictyosperma_album)	(Dypsis_decaryi	(Heterospathe_cagayanensis	(Veitchia_spiralis	Kentiopsis_piersoniorum))))	Manicaria_saccifera))	Pelagodoxa_henryana)	Burretiokentia_grandiflora)))))	Calamus_caryotoides))	Kingia_australis);
((Nypa_fruticans	(Iriartea_deltoidea	((Sabal_domingensis	(Phoenix_dactylifera	Serenoa_repens))	(((((Sclerosperma_profizianum	Orania_palindan)	Podococcus_barteri)	((Calamus_caryotoides	Roystonea_regia)	(((Bactris_major	Attalea_speciosa)	(Elaeis_guineensis	Elaeis_oleifera))	((Reinhardtia_latisecta	Reinhardtia_paiewonskiana)	(Reinhardtia_simplex	Reinhardtia_gracilis)))))	(Chamaedorea_seifrizii	(((Manicaria_saccifera	((Burretiokentia_grandiflora	(Prestoea_acuminata	(Oenocarpus_minor	Oenocarpus_bataua)))	(((Veitchia_spiralis	Kentiopsis_piersoniorum)	(Dypsis_decaryi	((Hydriastele_microspadix	Dictyosperma_album)	Heterospathe_cagayanensis)))	Leopoldinia_pulchra)))	Pelagodoxa_henryana)	Geonoma_undata)))	Pseudophoenix_vinifera))))	Kingia_australis);
((Nypa_fruticans	(Iriartea_deltoidea	((Sabal_domingensis	(Phoenix_dactylifera	Serenoa_repens))	((((Bactris_major	Attalea_speciosa)	(Elaeis_guineensis	Elaeis_oleifera))	((Reinhardtia_latisecta	Reinhardtia_paiewonskiana)	(Reinhardtia_simplex	Reinhardtia_gracilis)))	((((Podococcus_barteri	(Pseudophoenix_vinifera	Sclerosperma_profizianum))	Orania_palindan)	(Calamus_caryotoides	Roystonea_regia))	(Chamaedorea_seifrizii	((Manicaria_saccifera	((Prestoea_acuminata	(Oenocarpus_minor	Oenocarpus_bataua))	(Leopoldinia_pulchra	Pelagodoxa_henryana)))	(Geonoma_undata	((Veitchia_spiralis	Kentiopsis_piersoniorum)	(Dypsis_decaryi	((Burretiokentia_grandiflora	(Hydriastele_microspadix	Dictyosperma_album))	Heterospathe_cagayanensis)))))))))))	Kingia_australis);
((Nypa_fruticans	((Sabal_domingensis	Iriartea_deltoidea)	((Phoenix_dactylifera	Serenoa_repens)	((Orania_palindan	(Podococcus_barteri	Sclerosperma_profizianum))	(((((Bactris_major	Attalea_speciosa)	(Elaeis_guineensis	Elaeis_oleifera))	((Reinhardtia_latisecta	Reinhardtia_paiewonskiana)	(Reinhardtia_simplex	Reinhardtia_gracilis)))	(Calamus_caryotoides	Roystonea_regia))	(Pseudophoenix_vinifera	((Leopoldinia_pulchra	Chamaedorea_seifrizii)	(Pelagodoxa_henryana	(((((Dypsis_decaryi	(Hydriastele_microspadix	Dictyosperma_album))	(Heterospathe_cagayanensis	(Veitchia_spiralis	Kentiopsis_piersoniorum)))	Manicaria_saccifera)	Burretiokentia_grandiflora)	(Geonoma_undata	(Prestoea_acuminata	(Oenocarpus_minor	Oenocarpus_bataua))))))))))))	Kingia_australis);
((Nypa_fruticans	((Podococcus_barteri	Iriartea_deltoidea)	((Sabal_domingensis	(Phoenix_dactylifera	Serenoa_repens))	(((Orania_palindan	Sclerosperma_profizianum)	(((((Bactris_major	Attalea_speciosa)	(Elaeis_guineensis	Elaeis_oleifera))	((Reinhardtia_latisecta	Reinhardtia_paiewonskiana)	(Reinhardtia_simplex	Reinhardtia_gracilis)))	(Calamus_caryotoides	Roystonea_regia))	Pseudophoenix_vinifera))	((Leopoldinia_pulchra	Chamaedorea_seifrizii)	(Pelagodoxa_henryana	((((Burretiokentia_grandiflora	((Dypsis_decaryi	(Hydriastele_microspadix	Dictyosperma_album))	Heterospathe_cagayanensis))	(Veitchia_spiralis	Kentiopsis_piersoniorum))	Manicaria_saccifera)	(Geonoma_undata	(Prestoea_acuminata	(Oenocarpus_minor	Oenocarpus_bataua))))))))))	Kingia_australis);
((Nypa_fruticans	(((Sabal_domingensis	Iriartea_deltoidea)	(Serenoa_repens	Phoenix_dactylifera))	(((((Podococcus_barteri	(Orania_palindan	Sclerosperma_profizianum))	Pseudophoenix_vinifera)	(Chamaedorea_seifrizii	((((((Veitchia_spiralis	Kentiopsis_piersoniorum)	Dypsis_decaryi)	(Hydriastele_microspadix	Dictyosperma_album))	Heterospathe_cagayanensis)	((Leopoldinia_pulchra	(Burretiokentia_grandiflora	(Manicaria_saccifera	Pelagodoxa_henryana)))	(Prestoea_acuminata	(Oenocarpus_minor	Oenocarpus_bataua))))	Geonoma_undata)))	((((Bactris_major	Attalea_speciosa)	(Elaeis_guineensis	Elaeis_oleifera))	((Reinhardtia_latisecta	Reinhardtia_paiewonskiana)	(Reinhardtia_simplex	Reinhardtia_gracilis)))	Roystonea_regia))	Calamus_caryotoides)))	Kingia_australis);
((Nypa_fruticans	((((Serenoa_repens	(((Chamaedorea_seifrizii	(((Veitchia_spiralis	Kentiopsis_piersoniorum)	(((Dypsis_decaryi	Hydriastele_microspadix)	Heterospathe_cagayanensis)	Dictyosperma_album))	((Burretiokentia_grandiflora	((Manicaria_saccifera	Pelagodoxa_henryana)	(Prestoea_acuminata	(Oenocarpus_minor	Oenocarpus_bataua))))	(Leopoldinia_pulchra	Geonoma_undata))))	Pseudophoenix_vinifera)	((Orania_palindan	Sclerosperma_profizianum)	(Roystonea_regia	(((Bactris_major	Attalea_speciosa)	(Elaeis_guineensis	Elaeis_oleifera))	((Reinhardtia_latisecta	Reinhardtia_paiewonskiana)	(Reinhardtia_simplex	Reinhardtia_gracilis)))))))	(Sabal_domingensis	(Podococcus_barteri	Iriartea_deltoidea)))	Phoenix_dactylifera)	Calamus_caryotoides))	Kingia_australis);
((Serenoa_repens	(((Phoenix_dactylifera	Nypa_fruticans)	(Sabal_domingensis	Iriartea_deltoidea))	((Chamaedorea_seifrizii	((((Dypsis_decaryi	((Dictyosperma_album	Hydriastele_microspadix)	(Kentiopsis_piersoniorum	Veitchia_spiralis)))	Heterospathe_cagayanensis)	((Burretiokentia_grandiflora	((Manicaria_saccifera	Pelagodoxa_henryana)	((Oenocarpus_minor	Oenocarpus_bataua)	Prestoea_acuminata)))	Leopoldinia_pulchra))	Geonoma_undata))	((((Podococcus_barteri	(Orania_palindan	Sclerosperma_profizianum))	Pseudophoenix_vinifera)	(Calamus_caryotoides	Roystonea_regia))	(((Reinhardtia_paiewonskiana	Reinhardtia_latisecta)	(Reinhardtia_gracilis	Reinhardtia_simplex))	((Elaeis_guineensis	Elaeis_oleifera)	(Attalea_speciosa	Bactris_major)))))))	Kingia_australis);
((Nypa_fruticans	((((Sabal_domingensis	Serenoa_repens)	Phoenix_dactylifera)	(((Pseudophoenix_vinifera	(Podococcus_barteri	(((Manicaria_saccifera	Pelagodoxa_henryana)	((Oenocarpus_minor	Oenocarpus_bataua)	Prestoea_acuminata))	((Burretiokentia_grandiflora	Leopoldinia_pulchra)	(((Dictyosperma_album	(Heterospathe_cagayanensis	(Kentiopsis_piersoniorum	Veitchia_spiralis)))	(Hydriastele_microspadix	Dypsis_decaryi))	(Chamaedorea_seifrizii	Geonoma_undata))))))	((Calamus_caryotoides	Roystonea_regia)	(((Reinhardtia_paiewonskiana	Reinhardtia_latisecta)	(Reinhardtia_gracilis	Reinhardtia_simplex))	((Elaeis_guineensis	Elaeis_oleifera)	(Attalea_speciosa	Bactris_major)))))	(Orania_palindan	Sclerosperma_profizianum)))	Iriartea_deltoidea))	Kingia_australis);
((Manicaria_saccifera	(Pelagodoxa_henryana	(((Chamaedorea_seifrizii	(Nypa_fruticans	((((Roystonea_regia	(((Reinhardtia_paiewonskiana	Reinhardtia_latisecta)	(Reinhardtia_gracilis	Reinhardtia_simplex))	((Elaeis_guineensis	Elaeis_oleifera)	(Attalea_speciosa	Bactris_major))))	(Sabal_domingensis	(Podococcus_barteri	Iriartea_deltoidea)))	(Calamus_caryotoides	Pseudophoenix_vinifera))	((Orania_palindan	Sclerosperma_profizianum)	(Serenoa_repens	Phoenix_dactylifera)))))	(((((Burretiokentia_grandiflora	Hydriastele_microspadix)	Dictyosperma_album)	(Kentiopsis_piersoniorum	Veitchia_spiralis))	Dypsis_decaryi)	Heterospathe_cagayanensis))	(Leopoldinia_pulchra	(((Oenocarpus_minor	Oenocarpus_bataua)	Prestoea_acuminata)	Geonoma_undata)))))	Kingia_australis);
((Nypa_fruticans	((((Sabal_domingensis	(Podococcus_barteri	Iriartea_deltoidea))	(Serenoa_repens	Phoenix_dactylifera))	((((Manicaria_saccifera	(((((Burretiokentia_grandiflora	(Kentiopsis_piersoniorum	Veitchia_spiralis))	Dictyosperma_album)	Hydriastele_microspadix)	Dypsis_decaryi)	Heterospathe_cagayanensis))	(((Oenocarpus_minor	Oenocarpus_bataua)	Prestoea_acuminata)	(Geonoma_undata	Leopoldinia_pulchra)))	(Chamaedorea_seifrizii	Pelagodoxa_henryana))	((Roystonea_regia	(((Reinhardtia_paiewonskiana	Reinhardtia_latisecta)	(Reinhardtia_gracilis	Reinhardtia_simplex))	((Elaeis_guineensis	Elaeis_oleifera)	(Attalea_speciosa	Bactris_major))))	((Orania_palindan	Sclerosperma_profizianum)	Pseudophoenix_vinifera))))	Calamus_caryotoides))	Kingia_australis);
(((((((Geonoma_undata	Leopoldinia_pulchra)	(Pelagodoxa_henryana	((Manicaria_saccifera	((Dypsis_decaryi	(Heterospathe_cagayanensis	(Kentiopsis_piersoniorum	Veitchia_spiralis)))	(Dictyosperma_album	Hydriastele_microspadix)))	((Oenocarpus_minor	(Burretiokentia_grandiflora	Oenocarpus_bataua))	Prestoea_acuminata))))	(Orania_palindan	(Podococcus_barteri	Sclerosperma_profizianum)))	(((Calamus_caryotoides	(Roystonea_regia	Chamaedorea_seifrizii))	(((Reinhardtia_paiewonskiana	Reinhardtia_latisecta)	(Reinhardtia_gracilis	Reinhardtia_simplex))	((Elaeis_guineensis	Elaeis_oleifera)	(Attalea_speciosa	Bactris_major))))	Pseudophoenix_vinifera))	(Serenoa_repens	(Sabal_domingensis	Phoenix_dactylifera)))	(Nypa_fruticans	Iriartea_deltoidea))	Kingia_australis);
((((Iriartea_deltoidea	((((Roystonea_regia	(((Reinhardtia_paiewonskiana	Reinhardtia_latisecta)	(Reinhardtia_gracilis	Reinhardtia_simplex))	((Elaeis_guineensis	Elaeis_oleifera)	(Attalea_speciosa	Bactris_major))))	(Chamaedorea_seifrizii	(Pelagodoxa_henryana	((Manicaria_saccifera	((Dypsis_decaryi	((Dictyosperma_album	(Hydriastele_microspadix	(Kentiopsis_piersoniorum	Veitchia_spiralis)))	Burretiokentia_grandiflora))	Heterospathe_cagayanensis))	((Geonoma_undata	Leopoldinia_pulchra)	((Oenocarpus_minor	Oenocarpus_bataua)	Prestoea_acuminata))))))	(Pseudophoenix_vinifera	(Orania_palindan	(Podococcus_barteri	Sclerosperma_profizianum))))	(Serenoa_repens	(Sabal_domingensis	Phoenix_dactylifera))))	Calamus_caryotoides)	Nypa_fruticans)	Kingia_australis);
(((((Podococcus_barteri	Iriartea_deltoidea)	((Serenoa_repens	(Sabal_domingensis	Phoenix_dactylifera))	((Calamus_caryotoides	(((Geonoma_undata	((Oenocarpus_minor	Oenocarpus_bataua)	Prestoea_acuminata))	((Manicaria_saccifera	Pelagodoxa_henryana)	(Heterospathe_cagayanensis	((Dypsis_decaryi	(Kentiopsis_piersoniorum	Veitchia_spiralis))	(Burretiokentia_grandiflora	(Dictyosperma_album	Hydriastele_microspadix))))))	Leopoldinia_pulchra))	(Pseudophoenix_vinifera	((Roystonea_regia	(((Reinhardtia_paiewonskiana	Reinhardtia_latisecta)	(Reinhardtia_gracilis	Reinhardtia_simplex))	((Elaeis_guineensis	Elaeis_oleifera)	(Attalea_speciosa	Bactris_major))))	(Orania_palindan	Sclerosperma_profizianum))))))	Chamaedorea_seifrizii)	Nypa_fruticans)	Kingia_australis);
(((Iriartea_deltoidea	((Sabal_domingensis	(Phoenix_dactylifera	Serenoa_repens))	((((Pseudophoenix_vinifera	(Podococcus_barteri	Sclerosperma_profizianum))	Orania_palindan)	((Roystonea_regia	(((Reinhardtia_paiewonskiana	Reinhardtia_latisecta)	(Reinhardtia_gracilis	Reinhardtia_simplex))	((Elaeis_guineensis	Elaeis_oleifera)	(Attalea_speciosa	Bactris_major))))	(Chamaedorea_seifrizii	(((Manicaria_saccifera	((Heterospathe_cagayanensis	(Dypsis_decaryi	((Dictyosperma_album	Hydriastele_microspadix)	Burretiokentia_grandiflora)))	(Kentiopsis_piersoniorum	Veitchia_spiralis)))	(((Oenocarpus_minor	Oenocarpus_bataua)	Prestoea_acuminata)	Pelagodoxa_henryana))	(Leopoldinia_pulchra	Geonoma_undata)))))	Calamus_caryotoides)))	Nypa_fruticans)	Kingia_australis);
(((Iriartea_deltoidea	((Sabal_domingensis	(Phoenix_dactylifera	Serenoa_repens))	(((Podococcus_barteri	Sclerosperma_profizianum)	Orania_palindan)	((Pseudophoenix_vinifera	((Calamus_caryotoides	Roystonea_regia)	(((Reinhardtia_paiewonskiana	Reinhardtia_latisecta)	(Reinhardtia_gracilis	Reinhardtia_simplex))	((Elaeis_guineensis	Elaeis_oleifera)	(Attalea_speciosa	Bactris_major)))))	(Chamaedorea_seifrizii	(((((Oenocarpus_minor	Burretiokentia_grandiflora)	Oenocarpus_bataua)	Prestoea_acuminata)	(Manicaria_saccifera	Pelagodoxa_henryana))	((((Hydriastele_microspadix	Heterospathe_cagayanensis)	(Dictyosperma_album	Dypsis_decaryi))	(Kentiopsis_piersoniorum	Veitchia_spiralis))	(Leopoldinia_pulchra	Geonoma_undata))))))))	Nypa_fruticans)	Kingia_australis);
(((((((Oenocarpus_minor	Oenocarpus_bataua)	Prestoea_acuminata)	(Manicaria_saccifera	Pelagodoxa_henryana))	((((Burretiokentia_grandiflora	(Kentiopsis_piersoniorum	Veitchia_spiralis))	(((Dypsis_decaryi	Hydriastele_microspadix)	Heterospathe_cagayanensis)	Dictyosperma_album))	Geonoma_undata)	(Leopoldinia_pulchra	Chamaedorea_seifrizii)))	(((Calamus_caryotoides	Roystonea_regia)	(((Reinhardtia_paiewonskiana	Reinhardtia_latisecta)	(Reinhardtia_gracilis	Reinhardtia_simplex))	((Elaeis_guineensis	Elaeis_oleifera)	(Attalea_speciosa	Bactris_major))))	(((((Iriartea_deltoidea	Podococcus_barteri)	Sclerosperma_profizianum)	Orania_palindan)	(Sabal_domingensis	(Phoenix_dactylifera	Serenoa_repens)))	Pseudophoenix_vinifera)))	Nypa_fruticans)	Kingia_australis);
(((((((((Reinhardtia_latisecta	Reinhardtia_paiewonskiana)	(Reinhardtia_simplex	Reinhardtia_gracilis))	((Elaeis_guineensis	Elaeis_oleifera)	(Attalea_speciosa	Bactris_major)))	(Calamus_caryotoides	Roystonea_regia))	(Chamaedorea_seifrizii	((((Leopoldinia_pulchra	(Prestoea_acuminata	(Oenocarpus_minor	Oenocarpus_bataua)))	(Manicaria_saccifera	Pelagodoxa_henryana))	Geonoma_undata)	(((((Hydriastele_microspadix	Dictyosperma_album)	(Kentiopsis_piersoniorum	Veitchia_spiralis))	Burretiokentia_grandiflora)	Dypsis_decaryi)	Heterospathe_cagayanensis))))	(Pseudophoenix_vinifera	(Podococcus_barteri	(Sclerosperma_profizianum	Orania_palindan))))	((Serenoa_repens	Phoenix_dactylifera)	Sabal_domingensis))	(Nypa_fruticans	Iriartea_deltoidea))	Kingia_australis);
((((((Serenoa_repens	Phoenix_dactylifera)	Sabal_domingensis)	(Calamus_caryotoides	(((((Reinhardtia_latisecta	Reinhardtia_paiewonskiana)	(Reinhardtia_simplex	Reinhardtia_gracilis))	((Elaeis_guineensis	Elaeis_oleifera)	(Attalea_speciosa	Bactris_major)))	Roystonea_regia)	(((Podococcus_barteri	(Sclerosperma_profizianum	Orania_palindan))	Pseudophoenix_vinifera)	((Leopoldinia_pulchra	Chamaedorea_seifrizii)	((((Manicaria_saccifera	((((Hydriastele_microspadix	Dictyosperma_album)	Dypsis_decaryi)	Heterospathe_cagayanensis)	(Kentiopsis_piersoniorum	Veitchia_spiralis)))	Burretiokentia_grandiflora)	(Pelagodoxa_henryana	(Prestoea_acuminata	(Oenocarpus_minor	Oenocarpus_bataua))))	Geonoma_undata))))))	Iriartea_deltoidea)	Nypa_fruticans)	Kingia_australis);
((((((Serenoa_repens	Phoenix_dactylifera)	Sabal_domingensis)	(((((Reinhardtia_latisecta	Reinhardtia_paiewonskiana)	(Reinhardtia_simplex	Reinhardtia_gracilis))	((Elaeis_guineensis	Elaeis_oleifera)	(Attalea_speciosa	Bactris_major)))	Roystonea_regia)	(((Sclerosperma_profizianum	Orania_palindan)	(Calamus_caryotoides	Pseudophoenix_vinifera))	(Podococcus_barteri	(Chamaedorea_seifrizii	((((((Kentiopsis_piersoniorum	Veitchia_spiralis)	(Hydriastele_microspadix	Dictyosperma_album))	Dypsis_decaryi)	Heterospathe_cagayanensis)	((Burretiokentia_grandiflora	(Manicaria_saccifera	Pelagodoxa_henryana))	(Prestoea_acuminata	(Oenocarpus_minor	Oenocarpus_bataua))))	(Leopoldinia_pulchra	Geonoma_undata)))))))	Iriartea_deltoidea)	Nypa_fruticans)	Kingia_australis);
(((((((((Serenoa_repens	Phoenix_dactylifera)	Sabal_domingensis)	(Sclerosperma_profizianum	Orania_palindan))	Pseudophoenix_vinifera)	((Chamaedorea_seifrizii	((((Manicaria_saccifera	((Kentiopsis_piersoniorum	Veitchia_spiralis)	((Heterospathe_cagayanensis	Dictyosperma_album)	(Hydriastele_microspadix	Dypsis_decaryi))))	Burretiokentia_grandiflora)	((Prestoea_acuminata	(Oenocarpus_minor	Oenocarpus_bataua))	Pelagodoxa_henryana))	(Leopoldinia_pulchra	Geonoma_undata)))	((((Reinhardtia_latisecta	Reinhardtia_paiewonskiana)	(Reinhardtia_simplex	Reinhardtia_gracilis))	((Elaeis_guineensis	Elaeis_oleifera)	(Attalea_speciosa	Bactris_major)))	Roystonea_regia)))	(Iriartea_deltoidea	Podococcus_barteri))	Calamus_caryotoides)	Nypa_fruticans)	Kingia_australis);
((((((((((Reinhardtia_latisecta	Reinhardtia_paiewonskiana)	(Reinhardtia_simplex	Reinhardtia_gracilis))	((Elaeis_guineensis	Elaeis_oleifera)	(Attalea_speciosa	Bactris_major)))	(Calamus_caryotoides	Roystonea_regia))	Pseudophoenix_vinifera)	(Podococcus_barteri	(Sclerosperma_profizianum	Orania_palindan)))	(Chamaedorea_seifrizii	((((Leopoldinia_pulchra	Geonoma_undata)	(Prestoea_acuminata	(Oenocarpus_minor	Oenocarpus_bataua)))	(Manicaria_saccifera	Pelagodoxa_henryana))	(Burretiokentia_grandiflora	((Dypsis_decaryi	(Heterospathe_cagayanensis	(Kentiopsis_piersoniorum	Veitchia_spiralis)))	(Hydriastele_microspadix	Dictyosperma_album))))))	(Iriartea_deltoidea	((Serenoa_repens	Phoenix_dactylifera)	Sabal_domingensis)))	Nypa_fruticans)	Kingia_australis);
(((Iriartea_deltoidea	(((((Burretiokentia_grandiflora	((((Reinhardtia_latisecta	Reinhardtia_paiewonskiana)	(Reinhardtia_simplex	Reinhardtia_gracilis))	(Attalea_speciosa	((Elaeis_guineensis	Elaeis_oleifera)	Bactris_major)))	Roystonea_regia))	(Orania_palindan	(Podococcus_barteri	Sclerosperma_profizianum)))	(Chamaedorea_seifrizii	((((Manicaria_saccifera	Pelagodoxa_henryana)	Leopoldinia_pulchra)	(Geonoma_undata	(Prestoea_acuminata	(Oenocarpus_minor	Oenocarpus_bataua))))	((Dypsis_decaryi	(Heterospathe_cagayanensis	(Kentiopsis_piersoniorum	Veitchia_spiralis)))	(Hydriastele_microspadix	Dictyosperma_album)))))	Pseudophoenix_vinifera)	((Serenoa_repens	(Calamus_caryotoides	Phoenix_dactylifera))	Sabal_domingensis)))	Nypa_fruticans)	Kingia_australis);
(((((((Serenoa_repens	Phoenix_dactylifera)	((((Podococcus_barteri	Iriartea_deltoidea)	Sabal_domingensis)	(((Reinhardtia_latisecta	Reinhardtia_paiewonskiana)	(Reinhardtia_simplex	Reinhardtia_gracilis))	((Attalea_speciosa	Bactris_major)	(Elaeis_guineensis	Elaeis_oleifera))))	((Orania_palindan	Sclerosperma_profizianum)	Roystonea_regia)))	Pseudophoenix_vinifera)	((Leopoldinia_pulchra	Chamaedorea_seifrizii)	((Geonoma_undata	(Manicaria_saccifera	Pelagodoxa_henryana))	((((Dypsis_decaryi	(Heterospathe_cagayanensis	(Kentiopsis_piersoniorum	Veitchia_spiralis)))	(Hydriastele_microspadix	Dictyosperma_album))	Burretiokentia_grandiflora)	(Prestoea_acuminata	(Oenocarpus_minor	Oenocarpus_bataua))))))	Calamus_caryotoides)	Nypa_fruticans)	Kingia_australis);
(((((Serenoa_repens	(Orania_palindan	Sclerosperma_profizianum))	(((((Phoenix_dactylifera	(Roystonea_regia	Calamus_caryotoides))	Chamaedorea_seifrizii)	((Podococcus_barteri	Iriartea_deltoidea)	Sabal_domingensis))	(((Reinhardtia_latisecta	Reinhardtia_paiewonskiana)	(Reinhardtia_simplex	Reinhardtia_gracilis))	((Attalea_speciosa	Bactris_major)	(Elaeis_guineensis	Elaeis_oleifera))))	Pseudophoenix_vinifera))	(Leopoldinia_pulchra	((Prestoea_acuminata	(Oenocarpus_minor	(Burretiokentia_grandiflora	Oenocarpus_bataua)))	((Manicaria_saccifera	Pelagodoxa_henryana)	(Geonoma_undata	(((Kentiopsis_piersoniorum	Veitchia_spiralis)	(Hydriastele_microspadix	Dictyosperma_album))	(Dypsis_decaryi	Heterospathe_cagayanensis)))))))	Nypa_fruticans)	Kingia_australis);
((((Phoenix_dactylifera	Serenoa_repens)	((Orania_palindan	Sclerosperma_profizianum)	((((Geonoma_undata	(Prestoea_acuminata	(Oenocarpus_minor	Oenocarpus_bataua)))	(Leopoldinia_pulchra	(((Kentiopsis_piersoniorum	(Burretiokentia_grandiflora	Veitchia_spiralis))	(Hydriastele_microspadix	Dictyosperma_album))	(Dypsis_decaryi	Heterospathe_cagayanensis))))	(Manicaria_saccifera	Pelagodoxa_henryana))	((((((Reinhardtia_latisecta	Reinhardtia_paiewonskiana)	(Reinhardtia_simplex	Reinhardtia_gracilis))	((Attalea_speciosa	Bactris_major)	(Elaeis_guineensis	Elaeis_oleifera)))	(Roystonea_regia	Calamus_caryotoides))	(((Podococcus_barteri	Iriartea_deltoidea)	Sabal_domingensis)	Chamaedorea_seifrizii))	Pseudophoenix_vinifera))))	Nypa_fruticans)	Kingia_australis);
((((((Phoenix_dactylifera	Serenoa_repens)	((Sclerosperma_profizianum	Orania_palindan)	((((((Reinhardtia_latisecta	Reinhardtia_paiewonskiana)	(Reinhardtia_simplex	Reinhardtia_gracilis))	((Attalea_speciosa	Bactris_major)	(Elaeis_guineensis	Elaeis_oleifera)))	(Roystonea_regia	Calamus_caryotoides))	(Pseudophoenix_vinifera	Podococcus_barteri))	((Chamaedorea_seifrizii	Leopoldinia_pulchra)	(((Pelagodoxa_henryana	(Manicaria_saccifera	(Prestoea_acuminata	((Oenocarpus_bataua	Oenocarpus_minor)	Burretiokentia_grandiflora))))	((((Kentiopsis_piersoniorum	Veitchia_spiralis)	Heterospathe_cagayanensis)	(Dypsis_decaryi	Hydriastele_microspadix))	Dictyosperma_album))	Geonoma_undata)))))	Sabal_domingensis)	Iriartea_deltoidea)	Nypa_fruticans)	Kingia_australis);
(((((Pseudophoenix_vinifera	((Chamaedorea_seifrizii	(Geonoma_undata	(((((Manicaria_saccifera	Pelagodoxa_henryana)	((Oenocarpus_bataua	Oenocarpus_minor)	Prestoea_acuminata))	Burretiokentia_grandiflora)	(((Dypsis_decaryi	Hydriastele_microspadix)	(Heterospathe_cagayanensis	(Veitchia_spiralis	Kentiopsis_piersoniorum)))	Dictyosperma_album))	Leopoldinia_pulchra)))	(((((Reinhardtia_gracilis	Reinhardtia_simplex)	(Reinhardtia_latisecta	Reinhardtia_paiewonskiana))	((Attalea_speciosa	Bactris_major)	(Elaeis_oleifera	Elaeis_guineensis)))	Roystonea_regia)	(Podococcus_barteri	(Sclerosperma_profizianum	Orania_palindan)))))	((Sabal_domingensis	(Serenoa_repens	Phoenix_dactylifera))	Calamus_caryotoides))	Iriartea_deltoidea)	Nypa_fruticans)	Kingia_australis);
((((((((Calamus_caryotoides	((Leopoldinia_pulchra	Chamaedorea_seifrizii)	(Geonoma_undata	((Pelagodoxa_henryana	((Oenocarpus_bataua	Oenocarpus_minor)	Prestoea_acuminata))	(Manicaria_saccifera	(((Dictyosperma_album	Hydriastele_microspadix)	((Heterospathe_cagayanensis	(Veitchia_spiralis	Kentiopsis_piersoniorum))	Burretiokentia_grandiflora))	Dypsis_decaryi))))))	(Pseudophoenix_vinifera	(Podococcus_barteri	Sclerosperma_profizianum)))	(((((Reinhardtia_gracilis	Reinhardtia_simplex)	(Reinhardtia_latisecta	Reinhardtia_paiewonskiana))	((Attalea_speciosa	Bactris_major)	(Elaeis_oleifera	Elaeis_guineensis)))	Roystonea_regia)	Orania_palindan))	Serenoa_repens)	Phoenix_dactylifera)	(Sabal_domingensis	Iriartea_deltoidea))	Nypa_fruticans)	Kingia_australis);
(((Veitchia_spiralis	Kentiopsis_piersoniorum)	((((Burretiokentia_grandiflora	((((((Reinhardtia_gracilis	Reinhardtia_simplex)	(Reinhardtia_latisecta	Reinhardtia_paiewonskiana))	((Attalea_speciosa	Bactris_major)	(Elaeis_oleifera	Elaeis_guineensis)))	Roystonea_regia)	((((Serenoa_repens	Phoenix_dactylifera)	Nypa_fruticans)	(Sclerosperma_profizianum	Orania_palindan))	((Podococcus_barteri	(Sabal_domingensis	Iriartea_deltoidea))	(Calamus_caryotoides	Pseudophoenix_vinifera))))	(Leopoldinia_pulchra	Chamaedorea_seifrizii)))	Geonoma_undata)	(Manicaria_saccifera	(Pelagodoxa_henryana	((Oenocarpus_bataua	Oenocarpus_minor)	Prestoea_acuminata))))	((Dictyosperma_album	Hydriastele_microspadix)	(Dypsis_decaryi	Heterospathe_cagayanensis))))	Kingia_australis);
(((((Dictyosperma_album	((Hydriastele_microspadix	Dypsis_decaryi)	Heterospathe_cagayanensis))	(Veitchia_spiralis	(Kentiopsis_piersoniorum	Burretiokentia_grandiflora)))	((Pelagodoxa_henryana	((Oenocarpus_bataua	Oenocarpus_minor)	Prestoea_acuminata))	((Pseudophoenix_vinifera	((Sclerosperma_profizianum	Orania_palindan)	((Calamus_caryotoides	(Chamaedorea_seifrizii	((Iriartea_deltoidea	Podococcus_barteri)	((Sabal_domingensis	(Serenoa_repens	Phoenix_dactylifera))	Nypa_fruticans))))	((((Reinhardtia_gracilis	Reinhardtia_simplex)	(Reinhardtia_latisecta	Reinhardtia_paiewonskiana))	((Attalea_speciosa	Bactris_major)	(Elaeis_oleifera	Elaeis_guineensis)))	Roystonea_regia))))	(Leopoldinia_pulchra	Geonoma_undata))))	Manicaria_saccifera)	Kingia_australis);
(((Calamus_caryotoides	Nypa_fruticans)	(((Chamaedorea_seifrizii	((Pseudophoenix_vinifera	Sclerosperma_profizianum)	((Orania_palindan	((((Reinhardtia_gracilis	Reinhardtia_simplex)	(Reinhardtia_latisecta	Reinhardtia_paiewonskiana))	((Attalea_speciosa	Bactris_major)	(Elaeis_oleifera	Elaeis_guineensis)))	Roystonea_regia))	(Geonoma_undata	(((Dypsis_decaryi	((Dictyosperma_album	Hydriastele_microspadix)	Heterospathe_cagayanensis))	(Veitchia_spiralis	Kentiopsis_piersoniorum))	(Leopoldinia_pulchra	(((Oenocarpus_bataua	Oenocarpus_minor)	Prestoea_acuminata)	(Burretiokentia_grandiflora	(Manicaria_saccifera	Pelagodoxa_henryana)))))))))	(Iriartea_deltoidea	Podococcus_barteri))	(Sabal_domingensis	(Serenoa_repens	Phoenix_dactylifera))))	Kingia_australis);
(((Calamus_caryotoides	Nypa_fruticans)	((((Podococcus_barteri	(Orania_palindan	Sclerosperma_profizianum))	(((((Reinhardtia_gracilis	Reinhardtia_simplex)	(Reinhardtia_latisecta	Reinhardtia_paiewonskiana))	((Attalea_speciosa	Bactris_major)	(Elaeis_oleifera	Elaeis_guineensis)))	Roystonea_regia)	(Pseudophoenix_vinifera	((((((Oenocarpus_bataua	Oenocarpus_minor)	Prestoea_acuminata)	(Manicaria_saccifera	Pelagodoxa_henryana))	(Geonoma_undata	Leopoldinia_pulchra))	(((Dypsis_decaryi	((Dictyosperma_album	Hydriastele_microspadix)	Heterospathe_cagayanensis))	(Veitchia_spiralis	Kentiopsis_piersoniorum))	Burretiokentia_grandiflora))	Chamaedorea_seifrizii))))	(Sabal_domingensis	(Serenoa_repens	Phoenix_dactylifera)))	Iriartea_deltoidea))	Kingia_australis);
((Nypa_fruticans	((((Podococcus_barteri	(Orania_palindan	Sclerosperma_profizianum))	(((((Reinhardtia_gracilis	Reinhardtia_simplex)	(Reinhardtia_latisecta	Reinhardtia_paiewonskiana))	((Attalea_speciosa	Bactris_major)	(Elaeis_oleifera	Elaeis_guineensis)))	(Calamus_caryotoides	Roystonea_regia))	(Pseudophoenix_vinifera	((((Dypsis_decaryi	((Dictyosperma_album	Hydriastele_microspadix)	(Heterospathe_cagayanensis	(Kentiopsis_piersoniorum	Veitchia_spiralis))))	(Leopoldinia_pulchra	(((Oenocarpus_bataua	Oenocarpus_minor)	Prestoea_acuminata)	(Manicaria_saccifera	(Burretiokentia_grandiflora	Pelagodoxa_henryana)))))	Geonoma_undata)	Chamaedorea_seifrizii))))	(Sabal_domingensis	(Serenoa_repens	Phoenix_dactylifera)))	Iriartea_deltoidea))	Kingia_australis);
((Nypa_fruticans	((((Sabal_domingensis	(Podococcus_barteri	Iriartea_deltoidea))	(Pseudophoenix_vinifera	(((((Dypsis_decaryi	(Heterospathe_cagayanensis	(Dictyosperma_album	(Hydriastele_microspadix	(Kentiopsis_piersoniorum	Veitchia_spiralis)))))	((((Oenocarpus_bataua	Burretiokentia_grandiflora)	Oenocarpus_minor)	Prestoea_acuminata)	((Manicaria_saccifera	Pelagodoxa_henryana)	Leopoldinia_pulchra)))	Geonoma_undata)	(Chamaedorea_seifrizii	Sclerosperma_profizianum))	(Orania_palindan	((((Reinhardtia_gracilis	Reinhardtia_simplex)	(Reinhardtia_latisecta	Reinhardtia_paiewonskiana))	((Attalea_speciosa	Bactris_major)	(Elaeis_oleifera	Elaeis_guineensis)))	Roystonea_regia)))))	(Serenoa_repens	Phoenix_dactylifera))	Calamus_caryotoides))	Kingia_australis);
((Manicaria_saccifera	((Burretiokentia_grandiflora	(((Geonoma_undata	((Leopoldinia_pulchra	Chamaedorea_seifrizii)	((((Phoenix_dactylifera	Serenoa_repens)	(Sclerosperma_profizianum	Orania_palindan))	(((((Reinhardtia_gracilis	Reinhardtia_simplex)	(Reinhardtia_latisecta	Reinhardtia_paiewonskiana))	((Attalea_speciosa	Bactris_major)	(Elaeis_oleifera	Elaeis_guineensis)))	(Roystonea_regia	Calamus_caryotoides))	((Sabal_domingensis	(Podococcus_barteri	Iriartea_deltoidea))	Pseudophoenix_vinifera)))	Nypa_fruticans)))	Pelagodoxa_henryana)	((Oenocarpus_bataua	Oenocarpus_minor)	Prestoea_acuminata)))	((Kentiopsis_piersoniorum	Veitchia_spiralis)	(Dictyosperma_album	((Dypsis_decaryi	Hydriastele_microspadix)	Heterospathe_cagayanensis)))))	Kingia_australis);
((Nypa_fruticans	((Phoenix_dactylifera	Serenoa_repens)	((Sclerosperma_profizianum	Orania_palindan)	(((Roystonea_regia	(((Attalea_speciosa	Bactris_major)	(Elaeis_oleifera	Elaeis_guineensis))	((Reinhardtia_gracilis	Reinhardtia_simplex)	(Reinhardtia_latisecta	Reinhardtia_paiewonskiana))))	((Podococcus_barteri	(Iriartea_deltoidea	Sabal_domingensis))	(Calamus_caryotoides	Pseudophoenix_vinifera)))	((((Leopoldinia_pulchra	Geonoma_undata)	((Oenocarpus_bataua	Oenocarpus_minor)	Prestoea_acuminata))	((Burretiokentia_grandiflora	Pelagodoxa_henryana)	(((Dypsis_decaryi	((Kentiopsis_piersoniorum	Veitchia_spiralis)	(Dictyosperma_album	Hydriastele_microspadix)))	Heterospathe_cagayanensis)	Manicaria_saccifera)))	Chamaedorea_seifrizii)))))	Kingia_australis);
(((Calamus_caryotoides	Nypa_fruticans)	(((((Chamaedorea_seifrizii	((((Prestoea_acuminata	(Oenocarpus_bataua	Oenocarpus_minor))	((Pelagodoxa_henryana	Manicaria_saccifera)	Burretiokentia_grandiflora))	((Veitchia_spiralis	Kentiopsis_piersoniorum)	(Leopoldinia_pulchra	(((Dictyosperma_album	Hydriastele_microspadix)	Heterospathe_cagayanensis)	Dypsis_decaryi))))	Geonoma_undata))	((((Elaeis_oleifera	Elaeis_guineensis)	(Bactris_major	Attalea_speciosa))	((Reinhardtia_simplex	Reinhardtia_gracilis)	(Reinhardtia_latisecta	Reinhardtia_paiewonskiana)))	Roystonea_regia))	(Pseudophoenix_vinifera	(Podococcus_barteri	(Sclerosperma_profizianum	Orania_palindan))))	(Sabal_domingensis	(Phoenix_dactylifera	Serenoa_repens)))	Iriartea_deltoidea))	Kingia_australis);
(((Calamus_caryotoides	Nypa_fruticans)	((((Pseudophoenix_vinifera	(Chamaedorea_seifrizii	((Geonoma_undata	(((Prestoea_acuminata	(Oenocarpus_bataua	Oenocarpus_minor))	(Pelagodoxa_henryana	Manicaria_saccifera))	Leopoldinia_pulchra))	((Dypsis_decaryi	(Heterospathe_cagayanensis	Hydriastele_microspadix))	((Dictyosperma_album	(Veitchia_spiralis	Kentiopsis_piersoniorum))	Burretiokentia_grandiflora)))))	(Podococcus_barteri	(Sclerosperma_profizianum	Orania_palindan)))	((((Elaeis_oleifera	Elaeis_guineensis)	(Bactris_major	Attalea_speciosa))	((Reinhardtia_simplex	Reinhardtia_gracilis)	(Reinhardtia_latisecta	Reinhardtia_paiewonskiana)))	Roystonea_regia))	(Sabal_domingensis	(Iriartea_deltoidea	(Phoenix_dactylifera	Serenoa_repens)))))	Kingia_australis);
((Nypa_fruticans	((((Sclerosperma_profizianum	Orania_palindan)	((((((Elaeis_oleifera	Elaeis_guineensis)	(Bactris_major	Attalea_speciosa))	((Reinhardtia_simplex	Reinhardtia_gracilis)	(Reinhardtia_latisecta	Reinhardtia_paiewonskiana)))	(Calamus_caryotoides	Roystonea_regia))	(Podococcus_barteri	(Chamaedorea_seifrizii	(((((Prestoea_acuminata	(Oenocarpus_bataua	Oenocarpus_minor))	(Pelagodoxa_henryana	Manicaria_saccifera))	Burretiokentia_grandiflora)	((Dictyosperma_album	((Hydriastele_microspadix	Dypsis_decaryi)	Heterospathe_cagayanensis))	(Veitchia_spiralis	Kentiopsis_piersoniorum)))	(Geonoma_undata	Leopoldinia_pulchra)))))	Pseudophoenix_vinifera))	(Sabal_domingensis	(Phoenix_dactylifera	Serenoa_repens)))	Iriartea_deltoidea))	Kingia_australis);
((Nypa_fruticans	(((((Sclerosperma_profizianum	Orania_palindan)	(Pseudophoenix_vinifera	((Podococcus_barteri	(Chamaedorea_seifrizii	((((Prestoea_acuminata	(Oenocarpus_bataua	Oenocarpus_minor))	((Pelagodoxa_henryana	Manicaria_saccifera)	Burretiokentia_grandiflora))	(Heterospathe_cagayanensis	(Dypsis_decaryi	((Dictyosperma_album	Hydriastele_microspadix)	(Veitchia_spiralis	Kentiopsis_piersoniorum)))))	(Geonoma_undata	Leopoldinia_pulchra))))	((((Elaeis_oleifera	Elaeis_guineensis)	(Bactris_major	Attalea_speciosa))	((Reinhardtia_simplex	Reinhardtia_gracilis)	(Reinhardtia_latisecta	Reinhardtia_paiewonskiana)))	Roystonea_regia))))	(Sabal_domingensis	(Phoenix_dactylifera	Serenoa_repens)))	Iriartea_deltoidea)	Calamus_caryotoides))	Kingia_australis);
((Nypa_fruticans	((Pseudophoenix_vinifera	((((Sabal_domingensis	(Iriartea_deltoidea	Podococcus_barteri))	(((Elaeis_oleifera	Elaeis_guineensis)	(Bactris_major	Attalea_speciosa))	((Reinhardtia_simplex	Reinhardtia_gracilis)	(Reinhardtia_latisecta	Reinhardtia_paiewonskiana))))	(Calamus_caryotoides	Roystonea_regia))	((Sclerosperma_profizianum	Orania_palindan)	(Phoenix_dactylifera	Serenoa_repens))))	(Chamaedorea_seifrizii	((((Burretiokentia_grandiflora	((Dypsis_decaryi	(Heterospathe_cagayanensis	(Dictyosperma_album	Hydriastele_microspadix)))	(Veitchia_spiralis	Kentiopsis_piersoniorum)))	(Prestoea_acuminata	(Oenocarpus_bataua	Oenocarpus_minor)))	(Pelagodoxa_henryana	Manicaria_saccifera))	(Geonoma_undata	Leopoldinia_pulchra)))))	Kingia_australis);
((Nypa_fruticans	((((((Podococcus_barteri	((((Elaeis_oleifera	Elaeis_guineensis)	(Bactris_major	Attalea_speciosa))	(Reinhardtia_paiewonskiana	((Reinhardtia_simplex	Reinhardtia_gracilis)	Reinhardtia_latisecta)))	(Calamus_caryotoides	Roystonea_regia)))	Pseudophoenix_vinifera)	(Sclerosperma_profizianum	Orania_palindan))	((((Chamaedorea_seifrizii	Leopoldinia_pulchra)	Geonoma_undata)	(Heterospathe_cagayanensis	((Hydriastele_microspadix	(Dictyosperma_album	(Veitchia_spiralis	Kentiopsis_piersoniorum)))	Dypsis_decaryi)))	((Burretiokentia_grandiflora	(Pelagodoxa_henryana	Manicaria_saccifera))	(Prestoea_acuminata	(Oenocarpus_bataua	Oenocarpus_minor)))))	(Sabal_domingensis	(Phoenix_dactylifera	Serenoa_repens)))	Iriartea_deltoidea))	Kingia_australis);
((Nypa_fruticans	((((Chamaedorea_seifrizii	(Leopoldinia_pulchra	Geonoma_undata))	(Heterospathe_cagayanensis	(((Hydriastele_microspadix	Dictyosperma_album)	((Veitchia_spiralis	Kentiopsis_piersoniorum)	Burretiokentia_grandiflora))	Dypsis_decaryi)))	((Pelagodoxa_henryana	Manicaria_saccifera)	(Prestoea_acuminata	(Oenocarpus_bataua	Oenocarpus_minor))))	(((Sabal_domingensis	(Podococcus_barteri	Iriartea_deltoidea))	((((Elaeis_oleifera	Elaeis_guineensis)	(Bactris_major	Attalea_speciosa))	((Reinhardtia_simplex	Reinhardtia_gracilis)	(Reinhardtia_latisecta	Reinhardtia_paiewonskiana)))	(Calamus_caryotoides	Roystonea_regia)))	(((Sclerosperma_profizianum	Orania_palindan)	(Serenoa_repens	Phoenix_dactylifera))	Pseudophoenix_vinifera))))	Kingia_australis);
((Nypa_fruticans	((((((Podococcus_barteri	(Sclerosperma_profizianum	Orania_palindan))	Pseudophoenix_vinifera)	(((Manicaria_saccifera	(Prestoea_acuminata	(Oenocarpus_bataua	Oenocarpus_minor)))	(((Heterospathe_cagayanensis	(((Hydriastele_microspadix	Burretiokentia_grandiflora)	Dictyosperma_album)	Dypsis_decaryi))	(Veitchia_spiralis	Kentiopsis_piersoniorum))	(Pelagodoxa_henryana	Geonoma_undata)))	(Leopoldinia_pulchra	Chamaedorea_seifrizii)))	((((Elaeis_oleifera	Elaeis_guineensis)	(Bactris_major	Attalea_speciosa))	((Reinhardtia_simplex	Reinhardtia_gracilis)	(Reinhardtia_latisecta	Reinhardtia_paiewonskiana)))	(Calamus_caryotoides	Roystonea_regia)))	(Serenoa_repens	(Phoenix_dactylifera	Sabal_domingensis)))	Iriartea_deltoidea))	Kingia_australis);
((Nypa_fruticans	((((((((((Elaeis_oleifera	Elaeis_guineensis)	(Bactris_major	Attalea_speciosa))	((Reinhardtia_simplex	Reinhardtia_gracilis)	(Reinhardtia_latisecta	Reinhardtia_paiewonskiana)))	Roystonea_regia)	Pseudophoenix_vinifera)	(Podococcus_barteri	(((Pelagodoxa_henryana	(Geonoma_undata	(Prestoea_acuminata	(Oenocarpus_bataua	Oenocarpus_minor))))	((Leopoldinia_pulchra	(Manicaria_saccifera	Burretiokentia_grandiflora))	((Hydriastele_microspadix	Dictyosperma_album)	(Dypsis_decaryi	(Heterospathe_cagayanensis	(Veitchia_spiralis	Kentiopsis_piersoniorum))))))	Chamaedorea_seifrizii)))	(Sclerosperma_profizianum	Orania_palindan))	(Serenoa_repens	(Phoenix_dactylifera	Sabal_domingensis)))	Iriartea_deltoidea)	Calamus_caryotoides))	Kingia_australis);
((Manicaria_saccifera	(Pelagodoxa_henryana	((Burretiokentia_grandiflora	((Leopoldinia_pulchra	Chamaedorea_seifrizii)	(Geonoma_undata	(((Veitchia_spiralis	Kentiopsis_piersoniorum)	(Hydriastele_microspadix	Dictyosperma_album))	(Dypsis_decaryi	Heterospathe_cagayanensis)))))	((Prestoea_acuminata	(Oenocarpus_bataua	Oenocarpus_minor))	(Sclerosperma_profizianum	((((Iriartea_deltoidea	Nypa_fruticans)	Orania_palindan)	(Podococcus_barteri	((((Elaeis_oleifera	Elaeis_guineensis)	(Bactris_major	Attalea_speciosa))	((Reinhardtia_simplex	Reinhardtia_gracilis)	(Reinhardtia_latisecta	Reinhardtia_paiewonskiana)))	Roystonea_regia)))	(Pseudophoenix_vinifera	(Calamus_caryotoides	(Serenoa_repens	(Phoenix_dactylifera	Sabal_domingensis))))))))))	Kingia_australis);
((Nypa_fruticans	(((((((Manicaria_saccifera	(((Dictyosperma_album	Hydriastele_microspadix)	Dypsis_decaryi)	((Kentiopsis_piersoniorum	Veitchia_spiralis)	Heterospathe_cagayanensis)))	Burretiokentia_grandiflora)	Leopoldinia_pulchra)	(Pelagodoxa_henryana	((Oenocarpus_bataua	Oenocarpus_minor)	Prestoea_acuminata)))	Geonoma_undata)	Chamaedorea_seifrizii)	((Roystonea_regia	((((Reinhardtia_gracilis	Reinhardtia_simplex)	(Reinhardtia_paiewonskiana	Reinhardtia_latisecta))	((Elaeis_guineensis	Elaeis_oleifera)	(Bactris_major	Attalea_speciosa)))	Serenoa_repens))	((Orania_palindan	Sclerosperma_profizianum)	((Calamus_caryotoides	Phoenix_dactylifera)	(Pseudophoenix_vinifera	(Sabal_domingensis	(Iriartea_deltoidea	Podococcus_barteri))))))))	Kingia_australis);
((((Oenocarpus_bataua	Oenocarpus_minor)	Prestoea_acuminata)	((Burretiokentia_grandiflora	Pelagodoxa_henryana)	((Manicaria_saccifera	((Dictyosperma_album	Hydriastele_microspadix)	(Dypsis_decaryi	((Kentiopsis_piersoniorum	Veitchia_spiralis)	Heterospathe_cagayanensis))))	((Leopoldinia_pulchra	Geonoma_undata)	(Chamaedorea_seifrizii	(((((((Elaeis_guineensis	Elaeis_oleifera)	(Bactris_major	Attalea_speciosa))	((Reinhardtia_gracilis	Reinhardtia_simplex)	(Reinhardtia_paiewonskiana	Reinhardtia_latisecta)))	Roystonea_regia)	(((Phoenix_dactylifera	Serenoa_repens)	Sclerosperma_profizianum)	Orania_palindan))	(Pseudophoenix_vinifera	(Sabal_domingensis	(Iriartea_deltoidea	Podococcus_barteri))))	(Calamus_caryotoides	Nypa_fruticans)))))))	Kingia_australis);
((((((Oenocarpus_bataua	Oenocarpus_minor)	Prestoea_acuminata)	(Manicaria_saccifera	Pelagodoxa_henryana))	((((Dictyosperma_album	((Hydriastele_microspadix	Dypsis_decaryi)	(Kentiopsis_piersoniorum	Veitchia_spiralis)))	Heterospathe_cagayanensis)	(Burretiokentia_grandiflora	(Leopoldinia_pulchra	Chamaedorea_seifrizii)))	Geonoma_undata))	((Sclerosperma_profizianum	Pseudophoenix_vinifera)	(((((Calamus_caryotoides	Roystonea_regia)	(((Elaeis_guineensis	Elaeis_oleifera)	(Bactris_major	Attalea_speciosa))	((Reinhardtia_gracilis	Reinhardtia_simplex)	(Reinhardtia_paiewonskiana	Reinhardtia_latisecta))))	(Nypa_fruticans	Orania_palindan))	(Podococcus_barteri	(Sabal_domingensis	Iriartea_deltoidea)))	(Phoenix_dactylifera	Serenoa_repens))))	Kingia_australis);
((Nypa_fruticans	((Chamaedorea_seifrizii	(Phoenix_dactylifera	Serenoa_repens))	((((Oenocarpus_bataua	Oenocarpus_minor)	Prestoea_acuminata)	((Manicaria_saccifera	Pelagodoxa_henryana)	((((Dictyosperma_album	(Heterospathe_cagayanensis	(Hydriastele_microspadix	Dypsis_decaryi)))	(Kentiopsis_piersoniorum	(Veitchia_spiralis	Burretiokentia_grandiflora)))	Leopoldinia_pulchra)	Geonoma_undata)))	((Sclerosperma_profizianum	Orania_palindan)	(((Calamus_caryotoides	Roystonea_regia)	((((Elaeis_guineensis	Elaeis_oleifera)	Bactris_major)	Attalea_speciosa)	((Reinhardtia_gracilis	Reinhardtia_simplex)	(Reinhardtia_paiewonskiana	Reinhardtia_latisecta))))	(Pseudophoenix_vinifera	(Podococcus_barteri	(Sabal_domingensis	Iriartea_deltoidea))))))))	Kingia_australis);
((Nypa_fruticans	((Chamaedorea_seifrizii	((Leopoldinia_pulchra	((Manicaria_saccifera	Pelagodoxa_henryana)	(Geonoma_undata	((Oenocarpus_bataua	Oenocarpus_minor)	Prestoea_acuminata))))	(((((Kentiopsis_piersoniorum	Veitchia_spiralis)	(Burretiokentia_grandiflora	Hydriastele_microspadix))	Dictyosperma_album)	Dypsis_decaryi)	Heterospathe_cagayanensis)))	(((Phoenix_dactylifera	Serenoa_repens)	(Sclerosperma_profizianum	Orania_palindan))	(((Calamus_caryotoides	Roystonea_regia)	(((Bactris_major	Attalea_speciosa)	(Elaeis_guineensis	Elaeis_oleifera))	((Reinhardtia_gracilis	Reinhardtia_simplex)	(Reinhardtia_paiewonskiana	Reinhardtia_latisecta))))	(Pseudophoenix_vinifera	(Sabal_domingensis	(Iriartea_deltoidea	Podococcus_barteri)))))))	Kingia_australis);
((Nypa_fruticans	(((Burretiokentia_grandiflora	(((Oenocarpus_bataua	Oenocarpus_minor)	Prestoea_acuminata)	((Geonoma_undata	(((Hydriastele_microspadix	(Dictyosperma_album	(Kentiopsis_piersoniorum	Veitchia_spiralis)))	Dypsis_decaryi)	Heterospathe_cagayanensis))	(Manicaria_saccifera	Pelagodoxa_henryana))))	(Leopoldinia_pulchra	Chamaedorea_seifrizii))	(((Roystonea_regia	(((Bactris_major	Attalea_speciosa)	(Elaeis_guineensis	Elaeis_oleifera))	((Reinhardtia_gracilis	Reinhardtia_simplex)	(Reinhardtia_paiewonskiana	Reinhardtia_latisecta))))	((Phoenix_dactylifera	(Sclerosperma_profizianum	(Calamus_caryotoides	Pseudophoenix_vinifera)))	(Sabal_domingensis	(Iriartea_deltoidea	Podococcus_barteri))))	(Orania_palindan	Serenoa_repens))))	Kingia_australis);
((Nypa_fruticans	(((((Kentiopsis_piersoniorum	Veitchia_spiralis)	((Heterospathe_cagayanensis	(Hydriastele_microspadix	Dictyosperma_album))	Dypsis_decaryi))	((((((Oenocarpus_bataua	Oenocarpus_minor)	Prestoea_acuminata)	Manicaria_saccifera)	Pelagodoxa_henryana)	Burretiokentia_grandiflora)	Geonoma_undata))	(Leopoldinia_pulchra	Chamaedorea_seifrizii))	((((Calamus_caryotoides	Pseudophoenix_vinifera)	(Podococcus_barteri	(Sabal_domingensis	Iriartea_deltoidea)))	(Roystonea_regia	(((Bactris_major	Attalea_speciosa)	(Elaeis_guineensis	Elaeis_oleifera))	((Reinhardtia_gracilis	Reinhardtia_simplex)	(Reinhardtia_paiewonskiana	Reinhardtia_latisecta)))))	((Sclerosperma_profizianum	Orania_palindan)	(Phoenix_dactylifera	Serenoa_repens)))))	Kingia_australis);
((Kentiopsis_piersoniorum	(Veitchia_spiralis	(((Heterospathe_cagayanensis	(Hydriastele_microspadix	Dypsis_decaryi))	Dictyosperma_album)	((((Chamaedorea_seifrizii	Nypa_fruticans)	((Pseudophoenix_vinifera	((((((Sabal_domingensis	Phoenix_dactylifera)	Serenoa_repens)	Calamus_caryotoides)	Iriartea_deltoidea)	(Sclerosperma_profizianum	Orania_palindan))	(Roystonea_regia	(((Bactris_major	Attalea_speciosa)	(Elaeis_guineensis	Elaeis_oleifera))	((Reinhardtia_gracilis	Reinhardtia_simplex)	(Reinhardtia_paiewonskiana	Reinhardtia_latisecta))))))	Podococcus_barteri))	Geonoma_undata)	(((Manicaria_saccifera	Pelagodoxa_henryana)	(Leopoldinia_pulchra	Burretiokentia_grandiflora))	((Oenocarpus_bataua	Oenocarpus_minor)	Prestoea_acuminata))))))	Kingia_australis);
((Nypa_fruticans	(((Phoenix_dactylifera	(Iriartea_deltoidea	Sabal_domingensis))	(Serenoa_repens	(((Roystonea_regia	(((Bactris_major	Attalea_speciosa)	(Elaeis_guineensis	Elaeis_oleifera))	((Reinhardtia_gracilis	Reinhardtia_simplex)	(Reinhardtia_paiewonskiana	Reinhardtia_latisecta))))	(Pseudophoenix_vinifera	((Geonoma_undata	((((Oenocarpus_bataua	Oenocarpus_minor)	Prestoea_acuminata)	(((Heterospathe_cagayanensis	(Kentiopsis_piersoniorum	Veitchia_spiralis))	(Dictyosperma_album	(Hydriastele_microspadix	Dypsis_decaryi)))	Burretiokentia_grandiflora))	(Manicaria_saccifera	Pelagodoxa_henryana)))	(Leopoldinia_pulchra	Chamaedorea_seifrizii))))	((Podococcus_barteri	Sclerosperma_profizianum)	Orania_palindan))))	Calamus_caryotoides))	Kingia_australis);
((Nypa_fruticans	((((((Geonoma_undata	((Oenocarpus_bataua	Oenocarpus_minor)	Prestoea_acuminata))	((Burretiokentia_grandiflora	Manicaria_saccifera)	((Dypsis_decaryi	((Heterospathe_cagayanensis	Hydriastele_microspadix)	Dictyosperma_album))	(Kentiopsis_piersoniorum	Veitchia_spiralis))))	Pelagodoxa_henryana)	(Leopoldinia_pulchra	Chamaedorea_seifrizii))	((Roystonea_regia	(((Bactris_major	Attalea_speciosa)	(Elaeis_guineensis	Elaeis_oleifera))	((Reinhardtia_gracilis	Reinhardtia_simplex)	(Reinhardtia_paiewonskiana	Reinhardtia_latisecta))))	(((Phoenix_dactylifera	Serenoa_repens)	(Sclerosperma_profizianum	Orania_palindan))	(((Podococcus_barteri	Iriartea_deltoidea)	Sabal_domingensis)	Pseudophoenix_vinifera))))	Calamus_caryotoides))	Kingia_australis);
(((((Sabal_domingensis	(Serenoa_repens	Phoenix_dactylifera))	((((((Geonoma_undata	(((((Veitchia_spiralis	Kentiopsis_piersoniorum)	Heterospathe_cagayanensis)	Dypsis_decaryi)	(Hydriastele_microspadix	Dictyosperma_album))	(Leopoldinia_pulchra	(((Oenocarpus_bataua	Oenocarpus_minor)	Prestoea_acuminata)	((Manicaria_saccifera	Pelagodoxa_henryana)	Burretiokentia_grandiflora)))))	Chamaedorea_seifrizii)	(Sclerosperma_profizianum	Pseudophoenix_vinifera))	Podococcus_barteri)	((Calamus_caryotoides	Roystonea_regia)	(((Reinhardtia_gracilis	Reinhardtia_simplex)	(Reinhardtia_latisecta	Reinhardtia_paiewonskiana))	((Elaeis_oleifera	Elaeis_guineensis)	(Bactris_major	Attalea_speciosa)))))	Orania_palindan))	Iriartea_deltoidea)	Nypa_fruticans)	Kingia_australis);
(((((Sabal_domingensis	(Serenoa_repens	Phoenix_dactylifera))	(((((Calamus_caryotoides	Roystonea_regia)	(((Reinhardtia_gracilis	Reinhardtia_simplex)	(Reinhardtia_latisecta	Reinhardtia_paiewonskiana))	((Elaeis_oleifera	Elaeis_guineensis)	(Bactris_major	Attalea_speciosa))))	((((Veitchia_spiralis	Kentiopsis_piersoniorum)	(Dypsis_decaryi	((Burretiokentia_grandiflora	Heterospathe_cagayanensis)	(Dictyosperma_album	Hydriastele_microspadix))))	((((Oenocarpus_bataua	Oenocarpus_minor)	Prestoea_acuminata)	(Manicaria_saccifera	Pelagodoxa_henryana))	(Leopoldinia_pulchra	Geonoma_undata)))	Chamaedorea_seifrizii))	(Orania_palindan	(Sclerosperma_profizianum	Podococcus_barteri)))	Pseudophoenix_vinifera))	Iriartea_deltoidea)	Nypa_fruticans)	Kingia_australis);
((((((Sabal_domingensis	(Serenoa_repens	Phoenix_dactylifera))	((Orania_palindan	(Sclerosperma_profizianum	Podococcus_barteri))	(((((((Geonoma_undata	((Oenocarpus_bataua	Oenocarpus_minor)	Prestoea_acuminata))	(Manicaria_saccifera	Pelagodoxa_henryana))	Burretiokentia_grandiflora)	((Veitchia_spiralis	Kentiopsis_piersoniorum)	((Heterospathe_cagayanensis	(Dypsis_decaryi	Hydriastele_microspadix))	Dictyosperma_album)))	(Leopoldinia_pulchra	Chamaedorea_seifrizii))	Pseudophoenix_vinifera)	(Roystonea_regia	(((Reinhardtia_gracilis	Reinhardtia_simplex)	(Reinhardtia_latisecta	Reinhardtia_paiewonskiana))	((Elaeis_oleifera	Elaeis_guineensis)	(Bactris_major	Attalea_speciosa)))))))	Calamus_caryotoides)	Iriartea_deltoidea)	Nypa_fruticans)	Kingia_australis);
(((Calamus_caryotoides	(((Sabal_domingensis	(Serenoa_repens	Phoenix_dactylifera))	((Pseudophoenix_vinifera	(Orania_palindan	(Sclerosperma_profizianum	Podococcus_barteri)))	(((((Manicaria_saccifera	Pelagodoxa_henryana)	(Burretiokentia_grandiflora	((Leopoldinia_pulchra	Geonoma_undata)	((Oenocarpus_bataua	Oenocarpus_minor)	Prestoea_acuminata))))	(Heterospathe_cagayanensis	(Dypsis_decaryi	((Dictyosperma_album	(Veitchia_spiralis	Kentiopsis_piersoniorum))	Hydriastele_microspadix))))	Chamaedorea_seifrizii)	(Roystonea_regia	(((Reinhardtia_gracilis	Reinhardtia_simplex)	(Reinhardtia_latisecta	Reinhardtia_paiewonskiana))	(((Elaeis_oleifera	Elaeis_guineensis)	Bactris_major)	Attalea_speciosa))))))	Iriartea_deltoidea))	Nypa_fruticans)	Kingia_australis);
((Manicaria_saccifera	(Pelagodoxa_henryana	((Burretiokentia_grandiflora	((Oenocarpus_bataua	Oenocarpus_minor)	Prestoea_acuminata))	((((Leopoldinia_pulchra	Chamaedorea_seifrizii)	((Pseudophoenix_vinifera	((Iriartea_deltoidea	(Nypa_fruticans	(Sabal_domingensis	(Serenoa_repens	Phoenix_dactylifera))))	(Orania_palindan	(Sclerosperma_profizianum	Podococcus_barteri))))	((Calamus_caryotoides	Roystonea_regia)	(((Reinhardtia_gracilis	Reinhardtia_simplex)	(Reinhardtia_latisecta	Reinhardtia_paiewonskiana))	((Bactris_major	Attalea_speciosa)	(Elaeis_oleifera	Elaeis_guineensis))))))	Geonoma_undata)	(((Dypsis_decaryi	Heterospathe_cagayanensis)	(Dictyosperma_album	Hydriastele_microspadix))	(Veitchia_spiralis	Kentiopsis_piersoniorum))))))	Kingia_australis);
((((Oenocarpus_bataua	Oenocarpus_minor)	Prestoea_acuminata)	((((Dypsis_decaryi	Heterospathe_cagayanensis)	(Dictyosperma_album	Hydriastele_microspadix))	(Veitchia_spiralis	Kentiopsis_piersoniorum))	(((Manicaria_saccifera	Pelagodoxa_henryana)	Burretiokentia_grandiflora)	(((Leopoldinia_pulchra	Chamaedorea_seifrizii)	(((Sabal_domingensis	Iriartea_deltoidea)	(Nypa_fruticans	(Serenoa_repens	Phoenix_dactylifera)))	((Roystonea_regia	(((Reinhardtia_gracilis	Reinhardtia_simplex)	(Reinhardtia_latisecta	Reinhardtia_paiewonskiana))	((Bactris_major	Attalea_speciosa)	(Elaeis_oleifera	Elaeis_guineensis))))	(Orania_palindan	((Pseudophoenix_vinifera	(Calamus_caryotoides	Sclerosperma_profizianum))	Podococcus_barteri)))))	Geonoma_undata))))	Kingia_australis);
((Nypa_fruticans	((Serenoa_repens	Phoenix_dactylifera)	((((((Orania_palindan	(Sclerosperma_profizianum	Podococcus_barteri))	Pseudophoenix_vinifera)	(Roystonea_regia	(((Reinhardtia_gracilis	Reinhardtia_simplex)	(Reinhardtia_latisecta	Reinhardtia_paiewonskiana))	((Bactris_major	Attalea_speciosa)	(Elaeis_oleifera	Elaeis_guineensis)))))	((((Leopoldinia_pulchra	Geonoma_undata)	(((Oenocarpus_bataua	Oenocarpus_minor)	Prestoea_acuminata)	(Manicaria_saccifera	Pelagodoxa_henryana)))	(Burretiokentia_grandiflora	((Heterospathe_cagayanensis	(Dictyosperma_album	Hydriastele_microspadix))	(Dypsis_decaryi	(Veitchia_spiralis	Kentiopsis_piersoniorum)))))	Chamaedorea_seifrizii))	Calamus_caryotoides)	(Sabal_domingensis	Iriartea_deltoidea))))	Kingia_australis);
((Nypa_fruticans	(((((Sabal_domingensis	Serenoa_repens)	Phoenix_dactylifera)	((Orania_palindan	Sclerosperma_profizianum)	(Pseudophoenix_vinifera	(((Podococcus_barteri	Roystonea_regia)	(((Reinhardtia_gracilis	Reinhardtia_simplex)	(Reinhardtia_latisecta	Reinhardtia_paiewonskiana))	((Bactris_major	Attalea_speciosa)	(Elaeis_oleifera	Elaeis_guineensis))))	((((Burretiokentia_grandiflora	(((Oenocarpus_bataua	Oenocarpus_minor)	Prestoea_acuminata)	(Manicaria_saccifera	Pelagodoxa_henryana)))	((Dictyosperma_album	Hydriastele_microspadix)	(Dypsis_decaryi	(Heterospathe_cagayanensis	(Kentiopsis_piersoniorum	Veitchia_spiralis)))))	Geonoma_undata)	(Leopoldinia_pulchra	Chamaedorea_seifrizii))))))	Iriartea_deltoidea)	Calamus_caryotoides))	Kingia_australis);
((Nypa_fruticans	(((((Pseudophoenix_vinifera	((Pelagodoxa_henryana	(Manicaria_saccifera	((Burretiokentia_grandiflora	((Oenocarpus_bataua	Oenocarpus_minor)	Prestoea_acuminata))	(Leopoldinia_pulchra	((Dypsis_decaryi	((Hydriastele_microspadix	Dictyosperma_album)	(Kentiopsis_piersoniorum	Veitchia_spiralis)))	Heterospathe_cagayanensis)))))	Geonoma_undata))	((Calamus_caryotoides	Roystonea_regia)	(((Reinhardtia_gracilis	Reinhardtia_simplex)	(Reinhardtia_latisecta	Reinhardtia_paiewonskiana))	((Bactris_major	Attalea_speciosa)	(Elaeis_oleifera	Elaeis_guineensis)))))	(Orania_palindan	Sclerosperma_profizianum))	((Iriartea_deltoidea	Podococcus_barteri)	Sabal_domingensis))	(Chamaedorea_seifrizii	(Serenoa_repens	Phoenix_dactylifera))))	Kingia_australis);
((Nypa_fruticans	(Iriartea_deltoidea	((((Podococcus_barteri	(Orania_palindan	Sclerosperma_profizianum))	Pseudophoenix_vinifera)	((((Burretiokentia_grandiflora	((Oenocarpus_bataua	Oenocarpus_minor)	Prestoea_acuminata))	(Pelagodoxa_henryana	Manicaria_saccifera))	(((Leopoldinia_pulchra	Chamaedorea_seifrizii)	Geonoma_undata)	((Dypsis_decaryi	(Kentiopsis_piersoniorum	Veitchia_spiralis))	(Heterospathe_cagayanensis	(Hydriastele_microspadix	Dictyosperma_album)))))	((Calamus_caryotoides	Roystonea_regia)	(((Reinhardtia_gracilis	Reinhardtia_simplex)	(Reinhardtia_latisecta	Reinhardtia_paiewonskiana))	((Bactris_major	Attalea_speciosa)	(Elaeis_oleifera	Elaeis_guineensis))))))	(Sabal_domingensis	(Serenoa_repens	Phoenix_dactylifera)))))	Kingia_australis);
((Nypa_fruticans	((((((Attalea_speciosa	((Elaeis_guineensis	Elaeis_oleifera)	Bactris_major))	((Reinhardtia_latisecta	Reinhardtia_paiewonskiana)	(Reinhardtia_simplex	Reinhardtia_gracilis)))	(Calamus_caryotoides	Roystonea_regia))	((Iriartea_deltoidea	Podococcus_barteri)	(((Serenoa_repens	Phoenix_dactylifera)	Sabal_domingensis)	(Sclerosperma_profizianum	Orania_palindan))))	Pseudophoenix_vinifera)	((Leopoldinia_pulchra	Chamaedorea_seifrizii)	(((((Kentiopsis_piersoniorum	Veitchia_spiralis)	(Dictyosperma_album	((Dypsis_decaryi	Hydriastele_microspadix)	Heterospathe_cagayanensis)))	(Burretiokentia_grandiflora	(Prestoea_acuminata	(Oenocarpus_minor	Oenocarpus_bataua))))	(Manicaria_saccifera	Pelagodoxa_henryana))	Geonoma_undata))))	Kingia_australis);
((Nypa_fruticans	(Iriartea_deltoidea	(((((Attalea_speciosa	((Elaeis_guineensis	Elaeis_oleifera)	Bactris_major))	((Reinhardtia_latisecta	Reinhardtia_paiewonskiana)	(Reinhardtia_simplex	Reinhardtia_gracilis)))	(Calamus_caryotoides	Roystonea_regia))	((Pseudophoenix_vinifera	(((((Kentiopsis_piersoniorum	Veitchia_spiralis)	(Dictyosperma_album	((Dypsis_decaryi	Hydriastele_microspadix)	Heterospathe_cagayanensis)))	((Burretiokentia_grandiflora	(Prestoea_acuminata	(Oenocarpus_minor	Oenocarpus_bataua)))	(Manicaria_saccifera	Pelagodoxa_henryana)))	Leopoldinia_pulchra)	Geonoma_undata))	(((Chamaedorea_seifrizii	Sclerosperma_profizianum)	Orania_palindan)	Podococcus_barteri)))	((Serenoa_repens	Phoenix_dactylifera)	Sabal_domingensis))))	Kingia_australis);
((Nypa_fruticans	(Iriartea_deltoidea	((((Burretiokentia_grandiflora	((((Prestoea_acuminata	(Oenocarpus_minor	Oenocarpus_bataua))	(Manicaria_saccifera	Pelagodoxa_henryana))	(Leopoldinia_pulchra	Geonoma_undata))	((Dypsis_decaryi	(Heterospathe_cagayanensis	(Kentiopsis_piersoniorum	Veitchia_spiralis)))	(Dictyosperma_album	Hydriastele_microspadix))))	Chamaedorea_seifrizii)	((Pseudophoenix_vinifera	((((Attalea_speciosa	Bactris_major)	(Elaeis_guineensis	Elaeis_oleifera))	((Reinhardtia_latisecta	Reinhardtia_paiewonskiana)	(Reinhardtia_simplex	Reinhardtia_gracilis)))	Roystonea_regia))	((Sclerosperma_profizianum	Orania_palindan)	Podococcus_barteri)))	(Calamus_caryotoides	((Serenoa_repens	Phoenix_dactylifera)	Sabal_domingensis)))))	Kingia_australis);
((Manicaria_saccifera	(Pelagodoxa_henryana	(((((Chamaedorea_seifrizii	(Phoenix_dactylifera	Sclerosperma_profizianum))	((((Podococcus_barteri	(Sabal_domingensis	Iriartea_deltoidea))	Pseudophoenix_vinifera)	(((Attalea_speciosa	((Elaeis_guineensis	Elaeis_oleifera)	Bactris_major))	((Reinhardtia_latisecta	Reinhardtia_paiewonskiana)	(Reinhardtia_simplex	Reinhardtia_gracilis)))	(Calamus_caryotoides	Roystonea_regia)))	(Orania_palindan	(Serenoa_repens	Nypa_fruticans))))	Leopoldinia_pulchra)	((Heterospathe_cagayanensis	(Dypsis_decaryi	Hydriastele_microspadix))	(((Veitchia_spiralis	Kentiopsis_piersoniorum)	Dictyosperma_album)	Burretiokentia_grandiflora)))	(Geonoma_undata	(Prestoea_acuminata	(Oenocarpus_minor	Oenocarpus_bataua))))))	Kingia_australis);
((Manicaria_saccifera	((((((((((Sabal_domingensis	(Iriartea_deltoidea	Podococcus_barteri))	(((Attalea_speciosa	((Elaeis_guineensis	Elaeis_oleifera)	Bactris_major))	((Reinhardtia_latisecta	Reinhardtia_paiewonskiana)	(Reinhardtia_simplex	Reinhardtia_gracilis)))	(Calamus_caryotoides	Roystonea_regia)))	Pseudophoenix_vinifera)	(Orania_palindan	((Phoenix_dactylifera	Serenoa_repens)	Sclerosperma_profizianum)))	Nypa_fruticans)	Chamaedorea_seifrizii)	(((Dypsis_decaryi	Hydriastele_microspadix)	Dictyosperma_album)	(Leopoldinia_pulchra	(Heterospathe_cagayanensis	(Veitchia_spiralis	Kentiopsis_piersoniorum)))))	(Pelagodoxa_henryana	Geonoma_undata))	(Prestoea_acuminata	(Oenocarpus_minor	Oenocarpus_bataua)))	Burretiokentia_grandiflora))	Kingia_australis);
((Nypa_fruticans	(((Serenoa_repens	(Sabal_domingensis	Phoenix_dactylifera))	(((Iriartea_deltoidea	Podococcus_barteri)	((((Attalea_speciosa	((Elaeis_guineensis	Elaeis_oleifera)	Bactris_major))	((Reinhardtia_latisecta	Reinhardtia_paiewonskiana)	(Reinhardtia_simplex	Reinhardtia_gracilis)))	Roystonea_regia)	(Sclerosperma_profizianum	Orania_palindan)))	((Chamaedorea_seifrizii	(Geonoma_undata	((((((Heterospathe_cagayanensis	(Dictyosperma_album	Hydriastele_microspadix))	Dypsis_decaryi)	((Burretiokentia_grandiflora	Kentiopsis_piersoniorum)	Veitchia_spiralis))	(Prestoea_acuminata	(Oenocarpus_minor	Oenocarpus_bataua)))	(Pelagodoxa_henryana	Manicaria_saccifera))	Leopoldinia_pulchra)))	Pseudophoenix_vinifera)))	Calamus_caryotoides))	Kingia_australis);
((Nypa_fruticans	((((((Attalea_speciosa	Bactris_major)	(Elaeis_guineensis	Elaeis_oleifera))	((Reinhardtia_latisecta	Reinhardtia_paiewonskiana)	(Reinhardtia_simplex	Reinhardtia_gracilis)))	((Chamaedorea_seifrizii	((((Heterospathe_cagayanensis	(Dictyosperma_album	Hydriastele_microspadix))	(Dypsis_decaryi	(Kentiopsis_piersoniorum	Veitchia_spiralis)))	Burretiokentia_grandiflora)	(((Pelagodoxa_henryana	Manicaria_saccifera)	(Prestoea_acuminata	(Oenocarpus_minor	Oenocarpus_bataua)))	(Geonoma_undata	Leopoldinia_pulchra))))	((Calamus_caryotoides	Roystonea_regia)	(Orania_palindan	(Podococcus_barteri	(Sclerosperma_profizianum	Pseudophoenix_vinifera))))))	(Serenoa_repens	(Sabal_domingensis	Phoenix_dactylifera)))	Iriartea_deltoidea))	Kingia_australis);
((Manicaria_saccifera	((((Geonoma_undata	(Prestoea_acuminata	(Oenocarpus_minor	Oenocarpus_bataua)))	(((((((Attalea_speciosa	Bactris_major)	(Elaeis_guineensis	Elaeis_oleifera))	((Reinhardtia_latisecta	Reinhardtia_paiewonskiana)	(Reinhardtia_simplex	Reinhardtia_gracilis)))	Roystonea_regia)	((((Podococcus_barteri	Iriartea_deltoidea)	Sabal_domingensis)	Pseudophoenix_vinifera)	((Serenoa_repens	Phoenix_dactylifera)	(Orania_palindan	Sclerosperma_profizianum))))	(Calamus_caryotoides	Nypa_fruticans))	(Leopoldinia_pulchra	Chamaedorea_seifrizii)))	((Dypsis_decaryi	Burretiokentia_grandiflora)	((Dictyosperma_album	Hydriastele_microspadix)	(Heterospathe_cagayanensis	(Veitchia_spiralis	Kentiopsis_piersoniorum)))))	Pelagodoxa_henryana))	Kingia_australis);
((Nypa_fruticans	((((Leopoldinia_pulchra	Chamaedorea_seifrizii)	((((Dictyosperma_album	Hydriastele_microspadix)	(Dypsis_decaryi	(Heterospathe_cagayanensis	(Veitchia_spiralis	Kentiopsis_piersoniorum))))	(Pelagodoxa_henryana	Manicaria_saccifera))	(Geonoma_undata	(Prestoea_acuminata	(Oenocarpus_bataua	(Oenocarpus_minor	Burretiokentia_grandiflora))))))	((((((Attalea_speciosa	Bactris_major)	(Elaeis_guineensis	Elaeis_oleifera))	((Reinhardtia_latisecta	Reinhardtia_paiewonskiana)	(Reinhardtia_simplex	Reinhardtia_gracilis)))	Roystonea_regia)	((Serenoa_repens	(Sabal_domingensis	Phoenix_dactylifera))	((Podococcus_barteri	Iriartea_deltoidea)	(Orania_palindan	Sclerosperma_profizianum))))	Pseudophoenix_vinifera))	Calamus_caryotoides))	Kingia_australis);
((Nypa_fruticans	(Pseudophoenix_vinifera	(((((Attalea_speciosa	Bactris_major)	(Elaeis_guineensis	Elaeis_oleifera))	((Reinhardtia_latisecta	Reinhardtia_paiewonskiana)	(Reinhardtia_simplex	Reinhardtia_gracilis)))	(Calamus_caryotoides	Roystonea_regia))	(((Podococcus_barteri	(Iriartea_deltoidea	Sabal_domingensis))	((Phoenix_dactylifera	Serenoa_repens)	(Orania_palindan	Sclerosperma_profizianum)))	(Chamaedorea_seifrizii	((((Dictyosperma_album	(Dypsis_decaryi	Hydriastele_microspadix))	(Heterospathe_cagayanensis	(Veitchia_spiralis	Kentiopsis_piersoniorum)))	Burretiokentia_grandiflora)	((Pelagodoxa_henryana	Manicaria_saccifera)	((Geonoma_undata	(Prestoea_acuminata	(Oenocarpus_bataua	Oenocarpus_minor)))	Leopoldinia_pulchra))))))))	Kingia_australis);
((Nypa_fruticans	(((Phoenix_dactylifera	Serenoa_repens)	((Sabal_domingensis	Iriartea_deltoidea)	((((Leopoldinia_pulchra	Chamaedorea_seifrizii)	(Geonoma_undata	(((Burretiokentia_grandiflora	((Kentiopsis_piersoniorum	Veitchia_spiralis)	((Hydriastele_microspadix	Dictyosperma_album)	(Heterospathe_cagayanensis	Dypsis_decaryi))))	((Oenocarpus_minor	Oenocarpus_bataua)	Prestoea_acuminata))	(Pelagodoxa_henryana	Manicaria_saccifera))))	Pseudophoenix_vinifera)	(((((Reinhardtia_simplex	Reinhardtia_gracilis)	(Reinhardtia_paiewonskiana	Reinhardtia_latisecta))	((Bactris_major	Attalea_speciosa)	(Elaeis_guineensis	Elaeis_oleifera)))	Roystonea_regia)	((Sclerosperma_profizianum	Podococcus_barteri)	Orania_palindan)))))	Calamus_caryotoides))	Kingia_australis);
((Nypa_fruticans	((((Sabal_domingensis	Iriartea_deltoidea)	(((((Kentiopsis_piersoniorum	Veitchia_spiralis)	((Burretiokentia_grandiflora	Dictyosperma_album)	((Dypsis_decaryi	Hydriastele_microspadix)	Heterospathe_cagayanensis)))	((((Oenocarpus_minor	Oenocarpus_bataua)	Prestoea_acuminata)	((Pelagodoxa_henryana	Manicaria_saccifera)	Leopoldinia_pulchra))	Geonoma_undata))	Chamaedorea_seifrizii)	(((((Reinhardtia_simplex	Reinhardtia_gracilis)	(Reinhardtia_paiewonskiana	Reinhardtia_latisecta))	((Bactris_major	Attalea_speciosa)	(Elaeis_guineensis	Elaeis_oleifera)))	Roystonea_regia)	((((Calamus_caryotoides	Pseudophoenix_vinifera)	Sclerosperma_profizianum)	Podococcus_barteri)	Orania_palindan))))	Serenoa_repens)	Phoenix_dactylifera))	Kingia_australis);
((Nypa_fruticans	(((Sabal_domingensis	(Serenoa_repens	Phoenix_dactylifera))	(((Podococcus_barteri	((Geonoma_undata	(((Kentiopsis_piersoniorum	Veitchia_spiralis)	((Hydriastele_microspadix	Dictyosperma_album)	(Dypsis_decaryi	Heterospathe_cagayanensis)))	((Pelagodoxa_henryana	Manicaria_saccifera)	(Burretiokentia_grandiflora	((Oenocarpus_minor	Oenocarpus_bataua)	Prestoea_acuminata)))))	(Leopoldinia_pulchra	Chamaedorea_seifrizii)))	(Pseudophoenix_vinifera	((Roystonea_regia	Calamus_caryotoides)	(((Reinhardtia_simplex	Reinhardtia_gracilis)	(Reinhardtia_paiewonskiana	Reinhardtia_latisecta))	((Bactris_major	Attalea_speciosa)	(Elaeis_guineensis	Elaeis_oleifera))))))	(Sclerosperma_profizianum	Orania_palindan)))	Iriartea_deltoidea))	Kingia_australis);
((((Manicaria_saccifera	((Dypsis_decaryi	Heterospathe_cagayanensis)	((Hydriastele_microspadix	Dictyosperma_album)	(Kentiopsis_piersoniorum	Veitchia_spiralis))))	((Burretiokentia_grandiflora	Pelagodoxa_henryana)	(Geonoma_undata	(Oenocarpus_minor	(Oenocarpus_bataua	Prestoea_acuminata)))))	((Leopoldinia_pulchra	Chamaedorea_seifrizii)	(((Roystonea_regia	Calamus_caryotoides)	(((Reinhardtia_simplex	Reinhardtia_gracilis)	(Reinhardtia_paiewonskiana	Reinhardtia_latisecta))	((Bactris_major	Attalea_speciosa)	(Elaeis_guineensis	Elaeis_oleifera))))	(((Nypa_fruticans	(Serenoa_repens	Phoenix_dactylifera))	(Iriartea_deltoidea	Sabal_domingensis))	(Pseudophoenix_vinifera	(Podococcus_barteri	(Sclerosperma_profizianum	Orania_palindan)))))))	Kingia_australis);
((Nypa_fruticans	(((((Serenoa_repens	Phoenix_dactylifera)	Sclerosperma_profizianum)	Orania_palindan)	(((Podococcus_barteri	(Iriartea_deltoidea	Sabal_domingensis))	(Roystonea_regia	(((Reinhardtia_simplex	Reinhardtia_gracilis)	(Reinhardtia_paiewonskiana	Reinhardtia_latisecta))	(((Elaeis_guineensis	Elaeis_oleifera)	Bactris_major)	Attalea_speciosa))))	Pseudophoenix_vinifera))	(Calamus_caryotoides	((Chamaedorea_seifrizii	(((((Manicaria_saccifera	Pelagodoxa_henryana)	(Prestoea_acuminata	(Oenocarpus_minor	Oenocarpus_bataua)))	Leopoldinia_pulchra)	Geonoma_undata)	((Dypsis_decaryi	Heterospathe_cagayanensis)	((Hydriastele_microspadix	Dictyosperma_album)	(Kentiopsis_piersoniorum	Veitchia_spiralis)))))	Burretiokentia_grandiflora))))	Kingia_australis);
((Nypa_fruticans	((((((Podococcus_barteri	(Sclerosperma_profizianum	Orania_palindan))	Pseudophoenix_vinifera)	(Chamaedorea_seifrizii	(((Prestoea_acuminata	(Oenocarpus_minor	Oenocarpus_bataua))	(Pelagodoxa_henryana	(Burretiokentia_grandiflora	((((Kentiopsis_piersoniorum	Veitchia_spiralis)	(((Hydriastele_microspadix	Dypsis_decaryi)	Heterospathe_cagayanensis)	Dictyosperma_album))	Manicaria_saccifera)	Leopoldinia_pulchra))))	Geonoma_undata)))	((Calamus_caryotoides	Roystonea_regia)	(((Reinhardtia_simplex	Reinhardtia_gracilis)	(Reinhardtia_paiewonskiana	Reinhardtia_latisecta))	((Bactris_major	Attalea_speciosa)	(Elaeis_guineensis	Elaeis_oleifera)))))	(Iriartea_deltoidea	Sabal_domingensis))	(Serenoa_repens	Phoenix_dactylifera)))	Kingia_australis);
((Nypa_fruticans	(Iriartea_deltoidea	(((Podococcus_barteri	(Sclerosperma_profizianum	Orania_palindan))	((Roystonea_regia	((Reinhardtia_paiewonskiana	(Reinhardtia_latisecta	(Reinhardtia_simplex	Reinhardtia_gracilis)))	((Bactris_major	Attalea_speciosa)	(Elaeis_guineensis	Elaeis_oleifera))))	((Chamaedorea_seifrizii	(((Prestoea_acuminata	(Oenocarpus_minor	Oenocarpus_bataua))	((((((Hydriastele_microspadix	Dypsis_decaryi)	Heterospathe_cagayanensis)	(Kentiopsis_piersoniorum	Veitchia_spiralis))	(Burretiokentia_grandiflora	Dictyosperma_album))	Manicaria_saccifera)	Leopoldinia_pulchra))	(Pelagodoxa_henryana	Geonoma_undata)))	(Calamus_caryotoides	Pseudophoenix_vinifera))))	((Sabal_domingensis	Serenoa_repens)	Phoenix_dactylifera))))	Kingia_australis);
((Nypa_fruticans	(Iriartea_deltoidea	(Orania_palindan	((Roystonea_regia	(((Reinhardtia_simplex	Reinhardtia_gracilis)	(Reinhardtia_paiewonskiana	Reinhardtia_latisecta))	((Bactris_major	Attalea_speciosa)	(Elaeis_guineensis	Elaeis_oleifera))))	((((Sabal_domingensis	Serenoa_repens)	Phoenix_dactylifera)	(Pseudophoenix_vinifera	(Podococcus_barteri	(Calamus_caryotoides	Sclerosperma_profizianum))))	(Chamaedorea_seifrizii	((Prestoea_acuminata	(Oenocarpus_minor	Oenocarpus_bataua))	((((Dypsis_decaryi	(((Burretiokentia_grandiflora	Dictyosperma_album)	Hydriastele_microspadix)	(Kentiopsis_piersoniorum	Veitchia_spiralis)))	Heterospathe_cagayanensis)	Manicaria_saccifera)	(Pelagodoxa_henryana	(Leopoldinia_pulchra	Geonoma_undata))))))))))	Kingia_australis);
((Manicaria_saccifera	(Pelagodoxa_henryana	((Prestoea_acuminata	(Oenocarpus_minor	Oenocarpus_bataua))	((Geonoma_undata	(((Pseudophoenix_vinifera	(((((Reinhardtia_simplex	Reinhardtia_gracilis)	(Reinhardtia_paiewonskiana	Reinhardtia_latisecta))	((Bactris_major	Attalea_speciosa)	(Elaeis_guineensis	Elaeis_oleifera)))	(Roystonea_regia	Calamus_caryotoides))	((Iriartea_deltoidea	((Sabal_domingensis	Serenoa_repens)	Phoenix_dactylifera))	(Orania_palindan	(Podococcus_barteri	Sclerosperma_profizianum)))))	Nypa_fruticans)	(Leopoldinia_pulchra	Chamaedorea_seifrizii)))	(((Dictyosperma_album	(Hydriastele_microspadix	Dypsis_decaryi))	Heterospathe_cagayanensis)	((Burretiokentia_grandiflora	Kentiopsis_piersoniorum)	Veitchia_spiralis))))))	Kingia_australis);
((Nypa_fruticans	((Chamaedorea_seifrizii	((((Heterospathe_cagayanensis	(Dypsis_decaryi	Burretiokentia_grandiflora))	(Dictyosperma_album	Hydriastele_microspadix))	(Kentiopsis_piersoniorum	Veitchia_spiralis))	((Pelagodoxa_henryana	(Prestoea_acuminata	(Oenocarpus_minor	Oenocarpus_bataua)))	((Leopoldinia_pulchra	Geonoma_undata)	Manicaria_saccifera))))	(Pseudophoenix_vinifera	(((((Reinhardtia_simplex	Reinhardtia_gracilis)	(Reinhardtia_paiewonskiana	Reinhardtia_latisecta))	((Bactris_major	Attalea_speciosa)	(Elaeis_guineensis	Elaeis_oleifera)))	(Roystonea_regia	Calamus_caryotoides))	((Serenoa_repens	(Phoenix_dactylifera	(Iriartea_deltoidea	Sabal_domingensis)))	(Orania_palindan	(Podococcus_barteri	Sclerosperma_profizianum)))))))	Kingia_australis);
((Nypa_fruticans	(Phoenix_dactylifera	(((((Calamus_caryotoides	((((((Veitchia_spiralis	(Burretiokentia_grandiflora	Kentiopsis_piersoniorum))	((Hydriastele_microspadix	Dictyosperma_album)	(Heterospathe_cagayanensis	Dypsis_decaryi)))	(Prestoea_acuminata	(Oenocarpus_bataua	Oenocarpus_minor)))	(Manicaria_saccifera	Pelagodoxa_henryana))	(Leopoldinia_pulchra	Geonoma_undata))	Chamaedorea_seifrizii))	(((((Reinhardtia_paiewonskiana	Reinhardtia_latisecta)	(Reinhardtia_gracilis	Reinhardtia_simplex))	((Elaeis_guineensis	Elaeis_oleifera)	(Attalea_speciosa	Bactris_major)))	Roystonea_regia)	Pseudophoenix_vinifera))	(Podococcus_barteri	(Sclerosperma_profizianum	Orania_palindan)))	(Sabal_domingensis	Iriartea_deltoidea))	Serenoa_repens)))	Kingia_australis);
((Nypa_fruticans	((((Sabal_domingensis	(Podococcus_barteri	Iriartea_deltoidea))	(((Chamaedorea_seifrizii	(((Dictyosperma_album	Burretiokentia_grandiflora)	((Dypsis_decaryi	Hydriastele_microspadix)	(Heterospathe_cagayanensis	(Veitchia_spiralis	Kentiopsis_piersoniorum))))	((((Pelagodoxa_henryana	Leopoldinia_pulchra)	Manicaria_saccifera)	(Prestoea_acuminata	(Oenocarpus_bataua	Oenocarpus_minor)))	Geonoma_undata)))	(Pseudophoenix_vinifera	((((Reinhardtia_paiewonskiana	Reinhardtia_latisecta)	(Reinhardtia_gracilis	Reinhardtia_simplex))	(Attalea_speciosa	((Elaeis_guineensis	Elaeis_oleifera)	Bactris_major)))	Roystonea_regia)))	(Sclerosperma_profizianum	Orania_palindan)))	(Phoenix_dactylifera	Serenoa_repens))	Calamus_caryotoides))	Kingia_australis);
((Nypa_fruticans	((((Sabal_domingensis	(Podococcus_barteri	Iriartea_deltoidea))	(((Leopoldinia_pulchra	Chamaedorea_seifrizii)	(Geonoma_undata	(((((Heterospathe_cagayanensis	(Veitchia_spiralis	Kentiopsis_piersoniorum))	(Dypsis_decaryi	Hydriastele_microspadix))	Dictyosperma_album)	(Pelagodoxa_henryana	Manicaria_saccifera))	(Prestoea_acuminata	((Burretiokentia_grandiflora	Oenocarpus_minor)	Oenocarpus_bataua)))))	((Pseudophoenix_vinifera	((((Reinhardtia_paiewonskiana	Reinhardtia_latisecta)	(Reinhardtia_gracilis	Reinhardtia_simplex))	((Attalea_speciosa	Bactris_major)	(Elaeis_guineensis	Elaeis_oleifera)))	Roystonea_regia))	(Sclerosperma_profizianum	Orania_palindan))))	(Phoenix_dactylifera	Serenoa_repens))	Calamus_caryotoides))	Kingia_australis);
((Nypa_fruticans	((((Sabal_domingensis	(Podococcus_barteri	Iriartea_deltoidea))	((Pseudophoenix_vinifera	(Chamaedorea_seifrizii	((((Heterospathe_cagayanensis	(Dictyosperma_album	Hydriastele_microspadix))	Dypsis_decaryi)	(Veitchia_spiralis	Kentiopsis_piersoniorum))	((((Pelagodoxa_henryana	Manicaria_saccifera)	(Prestoea_acuminata	(Oenocarpus_minor	Oenocarpus_bataua)))	Burretiokentia_grandiflora)	(Leopoldinia_pulchra	Geonoma_undata)))))	(((((Reinhardtia_paiewonskiana	Reinhardtia_latisecta)	(Reinhardtia_gracilis	Reinhardtia_simplex))	((Attalea_speciosa	Bactris_major)	(Elaeis_guineensis	Elaeis_oleifera)))	Roystonea_regia)	(Sclerosperma_profizianum	Orania_palindan))))	(Phoenix_dactylifera	Serenoa_repens))	Calamus_caryotoides))	Kingia_australis);
((Iriartea_deltoidea	(Nypa_fruticans	(((Sabal_domingensis	Phoenix_dactylifera)	Serenoa_repens)	(Calamus_caryotoides	((Pseudophoenix_vinifera	(Chamaedorea_seifrizii	((Pelagodoxa_henryana	((Manicaria_saccifera	(((Heterospathe_cagayanensis	(Dictyosperma_album	Hydriastele_microspadix))	Dypsis_decaryi)	(Veitchia_spiralis	Kentiopsis_piersoniorum)))	((Prestoea_acuminata	((Oenocarpus_minor	Burretiokentia_grandiflora)	Oenocarpus_bataua))	Geonoma_undata)))	Leopoldinia_pulchra)))	((Podococcus_barteri	(Sclerosperma_profizianum	Orania_palindan))	((((Reinhardtia_paiewonskiana	Reinhardtia_latisecta)	(Reinhardtia_gracilis	Reinhardtia_simplex))	((Attalea_speciosa	Bactris_major)	(Elaeis_guineensis	Elaeis_oleifera)))	Roystonea_regia)))))))	Kingia_australis);
((((((((((Reinhardtia_paiewonskiana	Reinhardtia_latisecta)	(Reinhardtia_gracilis	Reinhardtia_simplex))	((Attalea_speciosa	Bactris_major)	(Elaeis_guineensis	Elaeis_oleifera)))	(Calamus_caryotoides	Roystonea_regia))	(Chamaedorea_seifrizii	(Pelagodoxa_henryana	((Manicaria_saccifera	((Veitchia_spiralis	(Kentiopsis_piersoniorum	Burretiokentia_grandiflora))	(Heterospathe_cagayanensis	(Dictyosperma_album	(Dypsis_decaryi	Hydriastele_microspadix)))))	((Prestoea_acuminata	(Oenocarpus_minor	Oenocarpus_bataua))	(Leopoldinia_pulchra	Geonoma_undata))))))	(Pseudophoenix_vinifera	(Podococcus_barteri	(Sclerosperma_profizianum	Orania_palindan))))	((Sabal_domingensis	Iriartea_deltoidea)	Serenoa_repens))	Phoenix_dactylifera)	Nypa_fruticans)	Kingia_australis);
((((Calamus_caryotoides	(Phoenix_dactylifera	((Sabal_domingensis	Iriartea_deltoidea)	(((((((Reinhardtia_paiewonskiana	Reinhardtia_latisecta)	(Reinhardtia_gracilis	Reinhardtia_simplex))	((Attalea_speciosa	Bactris_major)	(Elaeis_guineensis	Elaeis_oleifera)))	Roystonea_regia)	((Pelagodoxa_henryana	(Manicaria_saccifera	((Oenocarpus_minor	Oenocarpus_bataua)	(Leopoldinia_pulchra	(Prestoea_acuminata	Geonoma_undata)))))	(((Heterospathe_cagayanensis	(Veitchia_spiralis	Kentiopsis_piersoniorum))	(Burretiokentia_grandiflora	(Dypsis_decaryi	Hydriastele_microspadix)))	Dictyosperma_album)))	(Podococcus_barteri	(Sclerosperma_profizianum	Orania_palindan)))	Pseudophoenix_vinifera))))	(Serenoa_repens	Chamaedorea_seifrizii))	Nypa_fruticans)	Kingia_australis);
((Manicaria_saccifera	(((Heterospathe_cagayanensis	(Veitchia_spiralis	Kentiopsis_piersoniorum))	(Dypsis_decaryi	(Dictyosperma_album	Hydriastele_microspadix)))	(((Leopoldinia_pulchra	Geonoma_undata)	((Chamaedorea_seifrizii	Nypa_fruticans)	(((Phoenix_dactylifera	Serenoa_repens)	(Sclerosperma_profizianum	Orania_palindan))	((Pseudophoenix_vinifera	((Roystonea_regia	Calamus_caryotoides)	(((Reinhardtia_paiewonskiana	Reinhardtia_latisecta)	(Reinhardtia_gracilis	Reinhardtia_simplex))	(Attalea_speciosa	((Elaeis_guineensis	Elaeis_oleifera)	Bactris_major)))))	(Sabal_domingensis	(Podococcus_barteri	Iriartea_deltoidea))))))	((Burretiokentia_grandiflora	(Prestoea_acuminata	(Oenocarpus_minor	Oenocarpus_bataua)))	Pelagodoxa_henryana))))	Kingia_australis);
((Nypa_fruticans	(((((((Prestoea_acuminata	((Oenocarpus_minor	Burretiokentia_grandiflora)	Oenocarpus_bataua))	(Manicaria_saccifera	Pelagodoxa_henryana))	Leopoldinia_pulchra)	(Heterospathe_cagayanensis	((Dictyosperma_album	Hydriastele_microspadix)	(Dypsis_decaryi	(Veitchia_spiralis	Kentiopsis_piersoniorum)))))	Geonoma_undata)	Chamaedorea_seifrizii)	((((Roystonea_regia	Calamus_caryotoides)	((Reinhardtia_paiewonskiana	(Reinhardtia_latisecta	(Reinhardtia_gracilis	Reinhardtia_simplex)))	((Attalea_speciosa	Bactris_major)	(Elaeis_guineensis	Elaeis_oleifera))))	((Podococcus_barteri	Iriartea_deltoidea)	((Sabal_domingensis	(Phoenix_dactylifera	Serenoa_repens))	(Sclerosperma_profizianum	Orania_palindan))))	Pseudophoenix_vinifera)))	Kingia_australis);
((Nypa_fruticans	(((((((Reinhardtia_gracilis	Reinhardtia_simplex)	(Reinhardtia_paiewonskiana	Reinhardtia_latisecta))	(Attalea_speciosa	((Elaeis_guineensis	Elaeis_oleifera)	Bactris_major)))	((((((Veitchia_spiralis	Kentiopsis_piersoniorum)	Heterospathe_cagayanensis)	Dictyosperma_album)	(Dypsis_decaryi	Hydriastele_microspadix))	(Geonoma_undata	((Pelagodoxa_henryana	((Prestoea_acuminata	(Oenocarpus_minor	Oenocarpus_bataua))	Manicaria_saccifera))	Burretiokentia_grandiflora)))	(Leopoldinia_pulchra	Chamaedorea_seifrizii)))	(((Roystonea_regia	Calamus_caryotoides)	(Sclerosperma_profizianum	Orania_palindan))	Pseudophoenix_vinifera))	(Podococcus_barteri	Iriartea_deltoidea))	(Sabal_domingensis	(Phoenix_dactylifera	Serenoa_repens))))	Kingia_australis);
((Manicaria_saccifera	(Pelagodoxa_henryana	((Geonoma_undata	(Prestoea_acuminata	(Oenocarpus_bataua	(Oenocarpus_minor	Burretiokentia_grandiflora))))	((Heterospathe_cagayanensis	(Dypsis_decaryi	(((Veitchia_spiralis	Kentiopsis_piersoniorum)	Dictyosperma_album)	Hydriastele_microspadix)))	((((((Sabal_domingensis	(Phoenix_dactylifera	Serenoa_repens))	(Sclerosperma_profizianum	Orania_palindan))	(Podococcus_barteri	Iriartea_deltoidea))	(Pseudophoenix_vinifera	(((Reinhardtia_latisecta	(Reinhardtia_paiewonskiana	(Reinhardtia_simplex	Reinhardtia_gracilis)))	(((Elaeis_guineensis	Elaeis_oleifera)	Bactris_major)	Attalea_speciosa))	Roystonea_regia)))	(Calamus_caryotoides	Nypa_fruticans))	(Chamaedorea_seifrizii	Leopoldinia_pulchra))))))	Kingia_australis);
((Nypa_fruticans	(((Phoenix_dactylifera	Calamus_caryotoides)	((((Sclerosperma_profizianum	Orania_palindan)	((((Reinhardtia_simplex	Reinhardtia_gracilis)	(Reinhardtia_latisecta	Reinhardtia_paiewonskiana))	(((Elaeis_guineensis	Elaeis_oleifera)	Bactris_major)	Attalea_speciosa))	Roystonea_regia))	(((Chamaedorea_seifrizii	Leopoldinia_pulchra)	((((Dictyosperma_album	(Hydriastele_microspadix	Dypsis_decaryi))	(Heterospathe_cagayanensis	(Veitchia_spiralis	Kentiopsis_piersoniorum)))	(((Prestoea_acuminata	(Oenocarpus_bataua	Oenocarpus_minor))	(Pelagodoxa_henryana	Burretiokentia_grandiflora))	Manicaria_saccifera))	Geonoma_undata))	Pseudophoenix_vinifera))	(Sabal_domingensis	(Podococcus_barteri	Iriartea_deltoidea))))	Serenoa_repens))	Kingia_australis);
(((Calamus_caryotoides	(((Phoenix_dactylifera	Serenoa_repens)	(Pseudophoenix_vinifera	((Chamaedorea_seifrizii	(Geonoma_undata	(((Prestoea_acuminata	((Burretiokentia_grandiflora	Oenocarpus_minor)	Oenocarpus_bataua))	(Leopoldinia_pulchra	Pelagodoxa_henryana))	(Manicaria_saccifera	((Veitchia_spiralis	Kentiopsis_piersoniorum)	((Hydriastele_microspadix	Dictyosperma_album)	(Dypsis_decaryi	Heterospathe_cagayanensis)))))))	((Sclerosperma_profizianum	Orania_palindan)	((((Reinhardtia_simplex	Reinhardtia_gracilis)	(Reinhardtia_latisecta	Reinhardtia_paiewonskiana))	((Bactris_major	Attalea_speciosa)	(Elaeis_guineensis	Elaeis_oleifera)))	Roystonea_regia)))))	(Sabal_domingensis	(Podococcus_barteri	Iriartea_deltoidea))))	Nypa_fruticans)	Kingia_australis);
(((((((((Phoenix_dactylifera	(Manicaria_saccifera	(((Leopoldinia_pulchra	Geonoma_undata)	(Prestoea_acuminata	(Oenocarpus_bataua	(Oenocarpus_minor	Burretiokentia_grandiflora))))	(Pelagodoxa_henryana	((Heterospathe_cagayanensis	(Dypsis_decaryi	Hydriastele_microspadix))	(Dictyosperma_album	(Veitchia_spiralis	Kentiopsis_piersoniorum)))))))	Pseudophoenix_vinifera)	(Sclerosperma_profizianum	Orania_palindan))	((((Reinhardtia_simplex	Reinhardtia_gracilis)	(Reinhardtia_latisecta	Reinhardtia_paiewonskiana))	((Bactris_major	Attalea_speciosa)	(Elaeis_guineensis	Elaeis_oleifera)))	(Calamus_caryotoides	Roystonea_regia)))	(Sabal_domingensis	(Podococcus_barteri	Iriartea_deltoidea)))	Serenoa_repens)	Chamaedorea_seifrizii)	Nypa_fruticans)	Kingia_australis);
(((Iriartea_deltoidea	(Pseudophoenix_vinifera	(((Leopoldinia_pulchra	Chamaedorea_seifrizii)	(((Manicaria_saccifera	Pelagodoxa_henryana)	(((Veitchia_spiralis	(Burretiokentia_grandiflora	Kentiopsis_piersoniorum))	((Dypsis_decaryi	Dictyosperma_album)	(Hydriastele_microspadix	Heterospathe_cagayanensis)))	(Prestoea_acuminata	(Oenocarpus_bataua	Oenocarpus_minor))))	Geonoma_undata))	((((Phoenix_dactylifera	Serenoa_repens)	Sabal_domingensis)	((Podococcus_barteri	Sclerosperma_profizianum)	Orania_palindan))	((((Reinhardtia_simplex	Reinhardtia_gracilis)	(Reinhardtia_latisecta	Reinhardtia_paiewonskiana))	((Bactris_major	Attalea_speciosa)	(Elaeis_guineensis	Elaeis_oleifera)))	(Calamus_caryotoides	Roystonea_regia))))))	Nypa_fruticans)	Kingia_australis);
((Manicaria_saccifera	(Pelagodoxa_henryana	((((Leopoldinia_pulchra	Geonoma_undata)	(((((Calamus_caryotoides	Nypa_fruticans)	(Iriartea_deltoidea	Sabal_domingensis))	(Phoenix_dactylifera	Serenoa_repens))	(((((Reinhardtia_simplex	Reinhardtia_gracilis)	(Reinhardtia_latisecta	Reinhardtia_paiewonskiana))	((Bactris_major	Attalea_speciosa)	(Elaeis_guineensis	Elaeis_oleifera)))	Roystonea_regia)	((Pseudophoenix_vinifera	(Podococcus_barteri	Sclerosperma_profizianum))	Orania_palindan)))	Chamaedorea_seifrizii))	(Heterospathe_cagayanensis	(Dypsis_decaryi	((Hydriastele_microspadix	(Veitchia_spiralis	Kentiopsis_piersoniorum))	Dictyosperma_album))))	(Prestoea_acuminata	(Oenocarpus_bataua	(Oenocarpus_minor	Burretiokentia_grandiflora))))))	Kingia_australis);
((Nypa_fruticans	((((((Pseudophoenix_vinifera	((Podococcus_barteri	Sclerosperma_profizianum)	Orania_palindan))	((Leopoldinia_pulchra	Chamaedorea_seifrizii)	((((Heterospathe_cagayanensis	(Dypsis_decaryi	(Hydriastele_microspadix	Dictyosperma_album)))	(Veitchia_spiralis	Kentiopsis_piersoniorum))	((Manicaria_saccifera	Pelagodoxa_henryana)	(Burretiokentia_grandiflora	(Prestoea_acuminata	(Oenocarpus_bataua	Oenocarpus_minor)))))	Geonoma_undata)))	((((Reinhardtia_simplex	Reinhardtia_gracilis)	(Reinhardtia_latisecta	Reinhardtia_paiewonskiana))	((Bactris_major	Attalea_speciosa)	(Elaeis_guineensis	Elaeis_oleifera)))	Roystonea_regia))	(Serenoa_repens	(Phoenix_dactylifera	Sabal_domingensis)))	Calamus_caryotoides)	Iriartea_deltoidea))	Kingia_australis);
((Nypa_fruticans	(Pseudophoenix_vinifera	(((((((Iriartea_deltoidea	Podococcus_barteri)	Sabal_domingensis)	(Serenoa_repens	Phoenix_dactylifera))	Orania_palindan)	Sclerosperma_profizianum)	(((((Reinhardtia_simplex	Reinhardtia_gracilis)	(Reinhardtia_latisecta	Reinhardtia_paiewonskiana))	((Bactris_major	Attalea_speciosa)	(Elaeis_guineensis	Elaeis_oleifera)))	Roystonea_regia)	Calamus_caryotoides))	(Chamaedorea_seifrizii	(((Dypsis_decaryi	(Hydriastele_microspadix	Dictyosperma_album))	((Veitchia_spiralis	Kentiopsis_piersoniorum)	Heterospathe_cagayanensis))	((Manicaria_saccifera	Pelagodoxa_henryana)	(((Prestoea_acuminata	((Burretiokentia_grandiflora	Oenocarpus_bataua)	Oenocarpus_minor))	Geonoma_undata)	Leopoldinia_pulchra)))))))	Kingia_australis);
((Manicaria_saccifera	((((Prestoea_acuminata	(Oenocarpus_bataua	Oenocarpus_minor))	(((((Phoenix_dactylifera	Sclerosperma_profizianum)	((Orania_palindan	(Serenoa_repens	Nypa_fruticans))	((((Iriartea_deltoidea	Podococcus_barteri)	Sabal_domingensis)	((Roystonea_regia	Calamus_caryotoides)	Pseudophoenix_vinifera))	(((Reinhardtia_simplex	Reinhardtia_gracilis)	(Reinhardtia_latisecta	Reinhardtia_paiewonskiana))	((Bactris_major	Attalea_speciosa)	(Elaeis_guineensis	Elaeis_oleifera))))))	Chamaedorea_seifrizii)	(Leopoldinia_pulchra	Geonoma_undata))	((Dypsis_decaryi	(Hydriastele_microspadix	Dictyosperma_album))	((Veitchia_spiralis	Kentiopsis_piersoniorum)	Heterospathe_cagayanensis))))	Burretiokentia_grandiflora)	Pelagodoxa_henryana))	Kingia_australis);
((Nypa_fruticans	((((Pseudophoenix_vinifera	(Orania_palindan	((Podococcus_barteri	(Sabal_domingensis	Iriartea_deltoidea))	((Roystonea_regia	Calamus_caryotoides)	(((Bactris_major	Attalea_speciosa)	(Elaeis_guineensis	Elaeis_oleifera))	((Reinhardtia_simplex	Reinhardtia_gracilis)	(Reinhardtia_latisecta	Reinhardtia_paiewonskiana)))))))	((Chamaedorea_seifrizii	(Geonoma_undata	((Burretiokentia_grandiflora	((Leopoldinia_pulchra	Manicaria_saccifera)	((Veitchia_spiralis	Kentiopsis_piersoniorum)	(Dypsis_decaryi	((Hydriastele_microspadix	Dictyosperma_album)	Heterospathe_cagayanensis)))))	((Prestoea_acuminata	(Oenocarpus_bataua	Oenocarpus_minor))	Pelagodoxa_henryana))))	Sclerosperma_profizianum))	Phoenix_dactylifera)	Serenoa_repens))	Kingia_australis);
((Nypa_fruticans	(((((((Reinhardtia_gracilis	Reinhardtia_simplex)	(Reinhardtia_latisecta	Reinhardtia_paiewonskiana))	(((Elaeis_guineensis	Elaeis_oleifera)	Bactris_major)	Attalea_speciosa))	(Pseudophoenix_vinifera	(Roystonea_regia	Calamus_caryotoides)))	((Sclerosperma_profizianum	Orania_palindan)	(Sabal_domingensis	(Serenoa_repens	Phoenix_dactylifera))))	(Iriartea_deltoidea	Podococcus_barteri))	(((((Veitchia_spiralis	Kentiopsis_piersoniorum)	((Burretiokentia_grandiflora	(Heterospathe_cagayanensis	(Hydriastele_microspadix	Dypsis_decaryi)))	Dictyosperma_album))	((Leopoldinia_pulchra	Geonoma_undata)	(Prestoea_acuminata	(Oenocarpus_minor	Oenocarpus_bataua))))	(Pelagodoxa_henryana	Manicaria_saccifera))	Chamaedorea_seifrizii)))	Kingia_australis);
((Nypa_fruticans	(((((Serenoa_repens	Phoenix_dactylifera)	(Sclerosperma_profizianum	Orania_palindan))	((((Reinhardtia_gracilis	Reinhardtia_simplex)	(Reinhardtia_latisecta	Reinhardtia_paiewonskiana))	(((Elaeis_guineensis	Elaeis_oleifera)	Bactris_major)	Attalea_speciosa))	(((Sabal_domingensis	Iriartea_deltoidea)	Podococcus_barteri)	(Roystonea_regia	Calamus_caryotoides))))	Pseudophoenix_vinifera)	((((Dypsis_decaryi	(Heterospathe_cagayanensis	(Veitchia_spiralis	Kentiopsis_piersoniorum)))	(Hydriastele_microspadix	Dictyosperma_album))	((Geonoma_undata	(Prestoea_acuminata	(Oenocarpus_minor	Oenocarpus_bataua)))	((Manicaria_saccifera	Pelagodoxa_henryana)	Burretiokentia_grandiflora)))	(Leopoldinia_pulchra	Chamaedorea_seifrizii))))	Kingia_australis);
((Nypa_fruticans	((Serenoa_repens	Phoenix_dactylifera)	((((Manicaria_saccifera	((Dypsis_decaryi	(Heterospathe_cagayanensis	(Veitchia_spiralis	Kentiopsis_piersoniorum)))	(Hydriastele_microspadix	Dictyosperma_album)))	((Geonoma_undata	(Prestoea_acuminata	((Oenocarpus_bataua	Oenocarpus_minor)	Burretiokentia_grandiflora)))	(Leopoldinia_pulchra	Pelagodoxa_henryana)))	((Sclerosperma_profizianum	Orania_palindan)	(Chamaedorea_seifrizii	(((Sabal_domingensis	Iriartea_deltoidea)	Podococcus_barteri)	((((Reinhardtia_gracilis	Reinhardtia_simplex)	(Reinhardtia_latisecta	Reinhardtia_paiewonskiana))	((Bactris_major	Attalea_speciosa)	(Elaeis_guineensis	Elaeis_oleifera)))	(Roystonea_regia	Calamus_caryotoides))))))	Pseudophoenix_vinifera)))	Kingia_australis);
((Nypa_fruticans	(Iriartea_deltoidea	((((((Leopoldinia_pulchra	Chamaedorea_seifrizii)	((((Heterospathe_cagayanensis	(Veitchia_spiralis	Kentiopsis_piersoniorum))	((Dypsis_decaryi	Hydriastele_microspadix)	Dictyosperma_album))	Pelagodoxa_henryana)	(Manicaria_saccifera	((Geonoma_undata	(Prestoea_acuminata	(Oenocarpus_bataua	Oenocarpus_minor)))	Burretiokentia_grandiflora))))	Pseudophoenix_vinifera)	(Podococcus_barteri	((((Reinhardtia_gracilis	Reinhardtia_simplex)	(Reinhardtia_latisecta	Reinhardtia_paiewonskiana))	((Bactris_major	Attalea_speciosa)	(Elaeis_guineensis	Elaeis_oleifera)))	(Roystonea_regia	Calamus_caryotoides))))	(Sclerosperma_profizianum	Orania_palindan))	((Serenoa_repens	Phoenix_dactylifera)	Sabal_domingensis))))	Kingia_australis);
((((Serenoa_repens	Phoenix_dactylifera)	Sabal_domingensis)	((((Leopoldinia_pulchra	Chamaedorea_seifrizii)	(((Manicaria_saccifera	Pelagodoxa_henryana)	(Geonoma_undata	(Prestoea_acuminata	((Burretiokentia_grandiflora	Oenocarpus_bataua)	Oenocarpus_minor))))	((Dypsis_decaryi	Heterospathe_cagayanensis)	((Veitchia_spiralis	Kentiopsis_piersoniorum)	(Hydriastele_microspadix	Dictyosperma_album)))))	((Iriartea_deltoidea	Podococcus_barteri)	(Orania_palindan	(Nypa_fruticans	((((Reinhardtia_gracilis	Reinhardtia_simplex)	(Reinhardtia_latisecta	Reinhardtia_paiewonskiana))	((Bactris_major	Attalea_speciosa)	(Elaeis_guineensis	Elaeis_oleifera)))	Roystonea_regia)))))	(Pseudophoenix_vinifera	(Calamus_caryotoides	Sclerosperma_profizianum))))	Kingia_australis);
((Nypa_fruticans	((Chamaedorea_seifrizii	((((Manicaria_saccifera	Pelagodoxa_henryana)	(Prestoea_acuminata	(Oenocarpus_bataua	Oenocarpus_minor)))	((Heterospathe_cagayanensis	Hydriastele_microspadix)	(Dictyosperma_album	(Burretiokentia_grandiflora	(Dypsis_decaryi	(Veitchia_spiralis	Kentiopsis_piersoniorum))))))	(Leopoldinia_pulchra	Geonoma_undata)))	((Pseudophoenix_vinifera	(((((Reinhardtia_gracilis	Reinhardtia_simplex)	(Reinhardtia_latisecta	Reinhardtia_paiewonskiana))	((Bactris_major	Attalea_speciosa)	(Elaeis_guineensis	Elaeis_oleifera)))	(Calamus_caryotoides	Roystonea_regia))	((Sclerosperma_profizianum	Orania_palindan)	((Sabal_domingensis	Iriartea_deltoidea)	(Serenoa_repens	Phoenix_dactylifera)))))	Podococcus_barteri)))	Kingia_australis);
((Nypa_fruticans	((Serenoa_repens	(((Pseudophoenix_vinifera	(Orania_palindan	(Podococcus_barteri	Sclerosperma_profizianum)))	((((Reinhardtia_gracilis	Reinhardtia_simplex)	(Reinhardtia_latisecta	Reinhardtia_paiewonskiana))	((Bactris_major	Attalea_speciosa)	(Elaeis_guineensis	Elaeis_oleifera)))	Roystonea_regia))	(Chamaedorea_seifrizii	(Pelagodoxa_henryana	(((Leopoldinia_pulchra	Geonoma_undata)	(Prestoea_acuminata	((Burretiokentia_grandiflora	Oenocarpus_bataua)	Oenocarpus_minor)))	(Manicaria_saccifera	((Dictyosperma_album	(Dypsis_decaryi	Hydriastele_microspadix))	(Heterospathe_cagayanensis	(Veitchia_spiralis	Kentiopsis_piersoniorum)))))))))	((Sabal_domingensis	Iriartea_deltoidea)	(Calamus_caryotoides	Phoenix_dactylifera))))	Kingia_australis);
((Nypa_fruticans	((Serenoa_repens	((((((((Reinhardtia_gracilis	Reinhardtia_simplex)	(Reinhardtia_latisecta	Reinhardtia_paiewonskiana))	((Bactris_major	Attalea_speciosa)	(Elaeis_guineensis	Elaeis_oleifera)))	Roystonea_regia)	Orania_palindan)	(Podococcus_barteri	(Pseudophoenix_vinifera	Sclerosperma_profizianum)))	(Chamaedorea_seifrizii	(((((Hydriastele_microspadix	Dictyosperma_album)	Heterospathe_cagayanensis)	(Dypsis_decaryi	(Veitchia_spiralis	Kentiopsis_piersoniorum)))	((Burretiokentia_grandiflora	(Manicaria_saccifera	Pelagodoxa_henryana))	(Prestoea_acuminata	(Oenocarpus_bataua	Oenocarpus_minor))))	(Leopoldinia_pulchra	Geonoma_undata))))	(Sabal_domingensis	(Calamus_caryotoides	Phoenix_dactylifera))))	Iriartea_deltoidea))	Kingia_australis);
((Nypa_fruticans	(((((((Calamus_caryotoides	Phoenix_dactylifera)	(Chamaedorea_seifrizii	((((Leopoldinia_pulchra	Geonoma_undata)	((Manicaria_saccifera	Pelagodoxa_henryana)	(Prestoea_acuminata	(Oenocarpus_bataua	Oenocarpus_minor))))	((Veitchia_spiralis	Kentiopsis_piersoniorum)	((Dypsis_decaryi	Heterospathe_cagayanensis)	(Hydriastele_microspadix	Dictyosperma_album))))	Burretiokentia_grandiflora)))	(Sabal_domingensis	(Podococcus_barteri	Iriartea_deltoidea)))	((((Reinhardtia_gracilis	Reinhardtia_simplex)	(Reinhardtia_latisecta	Reinhardtia_paiewonskiana))	(((Elaeis_guineensis	Elaeis_oleifera)	Bactris_major)	Attalea_speciosa))	Roystonea_regia))	(Pseudophoenix_vinifera	Sclerosperma_profizianum))	Orania_palindan)	Serenoa_repens))	Kingia_australis);
((Kentiopsis_piersoniorum	((Heterospathe_cagayanensis	((Hydriastele_microspadix	Dictyosperma_album)	((((Leopoldinia_pulchra	Geonoma_undata)	((((((Reinhardtia_paiewonskiana	((Reinhardtia_gracilis	Reinhardtia_simplex)	Reinhardtia_latisecta))	((Bactris_major	Attalea_speciosa)	(Elaeis_guineensis	Elaeis_oleifera)))	Roystonea_regia)	((Serenoa_repens	(Calamus_caryotoides	(Phoenix_dactylifera	Nypa_fruticans)))	(Iriartea_deltoidea	Sabal_domingensis)))	(Pseudophoenix_vinifera	(Podococcus_barteri	(Sclerosperma_profizianum	Orania_palindan))))	Chamaedorea_seifrizii))	((Manicaria_saccifera	Pelagodoxa_henryana)	(Prestoea_acuminata	(Oenocarpus_bataua	Oenocarpus_minor))))	Dypsis_decaryi)))	(Veitchia_spiralis	Burretiokentia_grandiflora)))	Kingia_australis);
(((((((Chamaedorea_seifrizii	(Geonoma_undata	((Leopoldinia_pulchra	(((Manicaria_saccifera	Pelagodoxa_henryana)	((Oenocarpus_bataua	Oenocarpus_minor)	Prestoea_acuminata))	Burretiokentia_grandiflora))	((Dictyosperma_album	(Dypsis_decaryi	Hydriastele_microspadix))	((Veitchia_spiralis	Kentiopsis_piersoniorum)	Heterospathe_cagayanensis)))))	((Pseudophoenix_vinifera	(Podococcus_barteri	Sclerosperma_profizianum))	Orania_palindan))	((Roystonea_regia	Calamus_caryotoides)	(((Elaeis_guineensis	Elaeis_oleifera)	(Attalea_speciosa	Bactris_major))	((Reinhardtia_paiewonskiana	Reinhardtia_latisecta)	(Reinhardtia_simplex	Reinhardtia_gracilis)))))	(Phoenix_dactylifera	(Iriartea_deltoidea	Sabal_domingensis)))	Serenoa_repens)	Nypa_fruticans)	Kingia_australis);
((((((((Chamaedorea_seifrizii	(((Leopoldinia_pulchra	Geonoma_undata)	((Manicaria_saccifera	Pelagodoxa_henryana)	((Oenocarpus_bataua	Oenocarpus_minor)	Prestoea_acuminata)))	(((Burretiokentia_grandiflora	((Dictyosperma_album	Hydriastele_microspadix)	(Veitchia_spiralis	Kentiopsis_piersoniorum)))	Dypsis_decaryi)	Heterospathe_cagayanensis)))	(Sclerosperma_profizianum	Orania_palindan))	Pseudophoenix_vinifera)	((Roystonea_regia	Calamus_caryotoides)	(((Elaeis_guineensis	Elaeis_oleifera)	(Attalea_speciosa	Bactris_major))	((Reinhardtia_paiewonskiana	Reinhardtia_latisecta)	(Reinhardtia_simplex	Reinhardtia_gracilis)))))	((Podococcus_barteri	Iriartea_deltoidea)	Sabal_domingensis))	(Phoenix_dactylifera	Serenoa_repens))	Nypa_fruticans)	Kingia_australis);
(((((((((Podococcus_barteri	Sclerosperma_profizianum)	Orania_palindan)	(Roystonea_regia	(((Elaeis_guineensis	Elaeis_oleifera)	(Attalea_speciosa	Bactris_major))	((Reinhardtia_paiewonskiana	Reinhardtia_latisecta)	(Reinhardtia_simplex	Reinhardtia_gracilis)))))	(Pseudophoenix_vinifera	(((Manicaria_saccifera	Pelagodoxa_henryana)	(Leopoldinia_pulchra	(Geonoma_undata	((Oenocarpus_bataua	Oenocarpus_minor)	Prestoea_acuminata))))	(((((Dictyosperma_album	Hydriastele_microspadix)	(Veitchia_spiralis	Kentiopsis_piersoniorum))	Dypsis_decaryi)	Heterospathe_cagayanensis)	Burretiokentia_grandiflora))))	Calamus_caryotoides)	(Iriartea_deltoidea	(Phoenix_dactylifera	Sabal_domingensis)))	(Chamaedorea_seifrizii	Serenoa_repens))	Nypa_fruticans)	Kingia_australis);
((((((Sabal_domingensis	(Phoenix_dactylifera	Serenoa_repens))	(((Roystonea_regia	(((Elaeis_guineensis	Elaeis_oleifera)	(Attalea_speciosa	Bactris_major))	((Reinhardtia_paiewonskiana	Reinhardtia_latisecta)	(Reinhardtia_simplex	Reinhardtia_gracilis))))	((Podococcus_barteri	Pseudophoenix_vinifera)	(Orania_palindan	Sclerosperma_profizianum)))	(Chamaedorea_seifrizii	((((Leopoldinia_pulchra	(Manicaria_saccifera	((Veitchia_spiralis	Kentiopsis_piersoniorum)	((Dictyosperma_album	Hydriastele_microspadix)	(Dypsis_decaryi	Heterospathe_cagayanensis)))))	Burretiokentia_grandiflora)	(Geonoma_undata	((Oenocarpus_bataua	Oenocarpus_minor)	Prestoea_acuminata)))	Pelagodoxa_henryana))))	Iriartea_deltoidea)	Calamus_caryotoides)	Nypa_fruticans)	Kingia_australis);
((((((Sabal_domingensis	(Podococcus_barteri	Iriartea_deltoidea))	(((Pseudophoenix_vinifera	((Orania_palindan	Sclerosperma_profizianum)	Serenoa_repens))	((Leopoldinia_pulchra	Chamaedorea_seifrizii)	(((Manicaria_saccifera	(Pelagodoxa_henryana	Geonoma_undata))	((Oenocarpus_bataua	Oenocarpus_minor)	Prestoea_acuminata))	(((Dypsis_decaryi	(Veitchia_spiralis	Kentiopsis_piersoniorum))	((Dictyosperma_album	Hydriastele_microspadix)	Heterospathe_cagayanensis))	Burretiokentia_grandiflora))))	(Roystonea_regia	(((Elaeis_guineensis	Elaeis_oleifera)	(Attalea_speciosa	Bactris_major))	((Reinhardtia_paiewonskiana	Reinhardtia_latisecta)	(Reinhardtia_simplex	Reinhardtia_gracilis))))))	Phoenix_dactylifera)	Calamus_caryotoides)	Nypa_fruticans)	Kingia_australis);
((((((((Leopoldinia_pulchra	Chamaedorea_seifrizii)	(((Pelagodoxa_henryana	Geonoma_undata)	((Oenocarpus_bataua	Oenocarpus_minor)	Prestoea_acuminata))	(Manicaria_saccifera	(((Heterospathe_cagayanensis	(Veitchia_spiralis	Kentiopsis_piersoniorum))	Dypsis_decaryi)	(Burretiokentia_grandiflora	(Dictyosperma_album	Hydriastele_microspadix))))))	((Pseudophoenix_vinifera	(Orania_palindan	Sclerosperma_profizianum))	(Roystonea_regia	((Attalea_speciosa	((Elaeis_guineensis	Elaeis_oleifera)	Bactris_major))	((Reinhardtia_paiewonskiana	Reinhardtia_latisecta)	(Reinhardtia_simplex	Reinhardtia_gracilis))))))	(Sabal_domingensis	(Podococcus_barteri	Iriartea_deltoidea)))	(Phoenix_dactylifera	Serenoa_repens))	Calamus_caryotoides)	Nypa_fruticans)	Kingia_australis);
(((((((Podococcus_barteri	(Orania_palindan	Sclerosperma_profizianum))	Pseudophoenix_vinifera)	((Roystonea_regia	(((Attalea_speciosa	Bactris_major)	(Elaeis_guineensis	Elaeis_oleifera))	((Reinhardtia_paiewonskiana	Reinhardtia_latisecta)	(Reinhardtia_simplex	Reinhardtia_gracilis))))	(Chamaedorea_seifrizii	((Leopoldinia_pulchra	((Pelagodoxa_henryana	((Oenocarpus_bataua	Oenocarpus_minor)	Prestoea_acuminata))	((Manicaria_saccifera	((Veitchia_spiralis	Kentiopsis_piersoniorum)	(Dypsis_decaryi	(Heterospathe_cagayanensis	(Dictyosperma_album	Hydriastele_microspadix)))))	Burretiokentia_grandiflora)))	Geonoma_undata))))	((Serenoa_repens	Sabal_domingensis)	(Phoenix_dactylifera	Calamus_caryotoides)))	Iriartea_deltoidea)	Nypa_fruticans)	Kingia_australis);
((((((Orania_palindan	Sclerosperma_profizianum)	((Pseudophoenix_vinifera	(Podococcus_barteri	((Leopoldinia_pulchra	Chamaedorea_seifrizii)	(((Heterospathe_cagayanensis	(((Veitchia_spiralis	Kentiopsis_piersoniorum)	(Dictyosperma_album	Hydriastele_microspadix))	Dypsis_decaryi))	((Pelagodoxa_henryana	((Burretiokentia_grandiflora	(Oenocarpus_bataua	Oenocarpus_minor))	Prestoea_acuminata))	Manicaria_saccifera))	Geonoma_undata))))	((Calamus_caryotoides	Roystonea_regia)	(((Attalea_speciosa	Bactris_major)	(Elaeis_guineensis	Elaeis_oleifera))	((Reinhardtia_paiewonskiana	Reinhardtia_latisecta)	(Reinhardtia_simplex	Reinhardtia_gracilis))))))	(Serenoa_repens	(Sabal_domingensis	Phoenix_dactylifera)))	Iriartea_deltoidea)	Nypa_fruticans)	Kingia_australis);
((Attalea_speciosa	(Bactris_major	((Elaeis_guineensis	Elaeis_oleifera)	(((Reinhardtia_paiewonskiana	Reinhardtia_latisecta)	(Reinhardtia_simplex	Reinhardtia_gracilis))	(((((Pelagodoxa_henryana	Burretiokentia_grandiflora)	((Manicaria_saccifera	((Veitchia_spiralis	Kentiopsis_piersoniorum)	((Heterospathe_cagayanensis	(Dictyosperma_album	Hydriastele_microspadix))	Dypsis_decaryi)))	(((Leopoldinia_pulchra	Chamaedorea_seifrizii)	(Prestoea_acuminata	Geonoma_undata))	(Oenocarpus_bataua	Oenocarpus_minor))))	((Calamus_caryotoides	Roystonea_regia)	(Orania_palindan	(Pseudophoenix_vinifera	Sclerosperma_profizianum))))	((Sabal_domingensis	(Iriartea_deltoidea	Podococcus_barteri))	(Nypa_fruticans	Phoenix_dactylifera)))	Serenoa_repens)))))	Kingia_australis);
(((((Serenoa_repens	Sabal_domingensis)	Phoenix_dactylifera)	(((Pseudophoenix_vinifera	(((Attalea_speciosa	((Elaeis_guineensis	Elaeis_oleifera)	Bactris_major))	((Reinhardtia_paiewonskiana	Reinhardtia_latisecta)	(Reinhardtia_simplex	Reinhardtia_gracilis)))	(Calamus_caryotoides	Roystonea_regia)))	((Iriartea_deltoidea	Podococcus_barteri)	(Orania_palindan	Sclerosperma_profizianum)))	(((Geonoma_undata	((Veitchia_spiralis	Kentiopsis_piersoniorum)	(Dictyosperma_album	(Heterospathe_cagayanensis	(Dypsis_decaryi	Hydriastele_microspadix)))))	(Burretiokentia_grandiflora	((Manicaria_saccifera	Pelagodoxa_henryana)	(Prestoea_acuminata	(Oenocarpus_bataua	Oenocarpus_minor)))))	(Leopoldinia_pulchra	Chamaedorea_seifrizii))))	Nypa_fruticans)	Kingia_australis);
((((((Pseudophoenix_vinifera	((Orania_palindan	Sclerosperma_profizianum)	Podococcus_barteri))	(((Calamus_caryotoides	Roystonea_regia)	((Reinhardtia_simplex	(Reinhardtia_latisecta	(Reinhardtia_gracilis	Reinhardtia_paiewonskiana)))	((Elaeis_guineensis	Elaeis_oleifera)	(Attalea_speciosa	Bactris_major))))	((((Leopoldinia_pulchra	(Geonoma_undata	((Oenocarpus_minor	Oenocarpus_bataua)	Prestoea_acuminata)))	(Pelagodoxa_henryana	Manicaria_saccifera))	(Burretiokentia_grandiflora	((Heterospathe_cagayanensis	((Hydriastele_microspadix	Dictyosperma_album)	Dypsis_decaryi))	(Veitchia_spiralis	Kentiopsis_piersoniorum))))	Chamaedorea_seifrizii)))	(Sabal_domingensis	(Serenoa_repens	Phoenix_dactylifera)))	Iriartea_deltoidea)	Nypa_fruticans)	Kingia_australis);
(((((((Orania_palindan	(Sclerosperma_profizianum	Podococcus_barteri))	(((Pelagodoxa_henryana	Manicaria_saccifera)	((Geonoma_undata	((Oenocarpus_minor	Oenocarpus_bataua)	Prestoea_acuminata))	Leopoldinia_pulchra))	((Heterospathe_cagayanensis	(Veitchia_spiralis	Kentiopsis_piersoniorum))	(Dictyosperma_album	(Burretiokentia_grandiflora	(Hydriastele_microspadix	Dypsis_decaryi))))))	((Chamaedorea_seifrizii	((Calamus_caryotoides	Roystonea_regia)	(((Reinhardtia_gracilis	Reinhardtia_simplex)	(Reinhardtia_latisecta	Reinhardtia_paiewonskiana))	((Elaeis_guineensis	Elaeis_oleifera)	(Attalea_speciosa	Bactris_major)))))	Pseudophoenix_vinifera))	(Serenoa_repens	Phoenix_dactylifera))	(Sabal_domingensis	Iriartea_deltoidea))	Nypa_fruticans)	Kingia_australis);
(((((Phoenix_dactylifera	(Sabal_domingensis	Iriartea_deltoidea))	((Pseudophoenix_vinifera	(Sclerosperma_profizianum	Orania_palindan))	((Leopoldinia_pulchra	((((Oenocarpus_minor	Oenocarpus_bataua)	Prestoea_acuminata)	(Pelagodoxa_henryana	Geonoma_undata))	(Manicaria_saccifera	((Veitchia_spiralis	Kentiopsis_piersoniorum)	(((Hydriastele_microspadix	Dictyosperma_album)	(Burretiokentia_grandiflora	Dypsis_decaryi))	Heterospathe_cagayanensis)))))	((Podococcus_barteri	((Calamus_caryotoides	Roystonea_regia)	(((Reinhardtia_gracilis	Reinhardtia_simplex)	(Reinhardtia_latisecta	Reinhardtia_paiewonskiana))	((Elaeis_guineensis	Elaeis_oleifera)	(Attalea_speciosa	Bactris_major)))))	Chamaedorea_seifrizii))))	Nypa_fruticans)	Serenoa_repens)	Kingia_australis);
((Manicaria_saccifera	(((((((Sabal_domingensis	(Podococcus_barteri	Iriartea_deltoidea))	(Phoenix_dactylifera	((Calamus_caryotoides	Pseudophoenix_vinifera)	Sclerosperma_profizianum)))	Serenoa_repens)	(Nypa_fruticans	(Orania_palindan	(Roystonea_regia	(((Reinhardtia_gracilis	Reinhardtia_simplex)	(Reinhardtia_latisecta	Reinhardtia_paiewonskiana))	((Elaeis_guineensis	Elaeis_oleifera)	(Attalea_speciosa	Bactris_major)))))))	((((Hydriastele_microspadix	Dictyosperma_album)	(Burretiokentia_grandiflora	((Heterospathe_cagayanensis	(Veitchia_spiralis	Kentiopsis_piersoniorum))	Dypsis_decaryi)))	(Leopoldinia_pulchra	Chamaedorea_seifrizii))	Geonoma_undata))	((Oenocarpus_minor	Oenocarpus_bataua)	Prestoea_acuminata))	Pelagodoxa_henryana))	Kingia_australis);
((Nypa_fruticans	(((Chamaedorea_seifrizii	(Phoenix_dactylifera	Serenoa_repens))	((((Oenocarpus_minor	Oenocarpus_bataua)	Prestoea_acuminata)	(((Leopoldinia_pulchra	Geonoma_undata)	Pelagodoxa_henryana)	((((Dypsis_decaryi	Hydriastele_microspadix)	Dictyosperma_album)	(Heterospathe_cagayanensis	((Burretiokentia_grandiflora	Veitchia_spiralis)	Kentiopsis_piersoniorum)))	Manicaria_saccifera)))	((Sclerosperma_profizianum	Orania_palindan)	(Pseudophoenix_vinifera	((Roystonea_regia	(((Reinhardtia_gracilis	Reinhardtia_simplex)	(Reinhardtia_latisecta	Reinhardtia_paiewonskiana))	((Elaeis_guineensis	Elaeis_oleifera)	(Attalea_speciosa	Bactris_major))))	(Sabal_domingensis	(Podococcus_barteri	Iriartea_deltoidea)))))))	Calamus_caryotoides))	Kingia_australis);
((Nypa_fruticans	(((Phoenix_dactylifera	Serenoa_repens)	((Orania_palindan	((Roystonea_regia	(((Reinhardtia_gracilis	Reinhardtia_simplex)	(Reinhardtia_latisecta	Reinhardtia_paiewonskiana))	((Elaeis_guineensis	Elaeis_oleifera)	(Attalea_speciosa	Bactris_major))))	(Podococcus_barteri	(Iriartea_deltoidea	Sabal_domingensis))))	((Chamaedorea_seifrizii	((((Hydriastele_microspadix	(Burretiokentia_grandiflora	Dictyosperma_album))	(Veitchia_spiralis	Kentiopsis_piersoniorum))	(Heterospathe_cagayanensis	Dypsis_decaryi))	(((Leopoldinia_pulchra	Geonoma_undata)	((Oenocarpus_minor	Oenocarpus_bataua)	Prestoea_acuminata))	(Manicaria_saccifera	Pelagodoxa_henryana))))	(Sclerosperma_profizianum	Pseudophoenix_vinifera))))	Calamus_caryotoides))	Kingia_australis);
((Nypa_fruticans	(((Phoenix_dactylifera	Serenoa_repens)	(((Sclerosperma_profizianum	Orania_palindan)	(((Chamaedorea_seifrizii	((((Veitchia_spiralis	Kentiopsis_piersoniorum)	(Heterospathe_cagayanensis	(Dypsis_decaryi	(Hydriastele_microspadix	Dictyosperma_album))))	((((Oenocarpus_bataua	(Oenocarpus_minor	Burretiokentia_grandiflora))	Prestoea_acuminata)	(Manicaria_saccifera	Pelagodoxa_henryana))	Leopoldinia_pulchra))	Geonoma_undata))	(Roystonea_regia	(((Reinhardtia_gracilis	Reinhardtia_simplex)	(Reinhardtia_latisecta	Reinhardtia_paiewonskiana))	((Elaeis_guineensis	Elaeis_oleifera)	(Attalea_speciosa	Bactris_major)))))	(Sabal_domingensis	(Podococcus_barteri	Iriartea_deltoidea))))	Pseudophoenix_vinifera))	Calamus_caryotoides))	Kingia_australis);
(((((Veitchia_spiralis	Kentiopsis_piersoniorum)	((Heterospathe_cagayanensis	((Leopoldinia_pulchra	Hydriastele_microspadix)	Dypsis_decaryi))	Dictyosperma_album))	(((((Oenocarpus_bataua	Oenocarpus_minor)	Prestoea_acuminata)	(Manicaria_saccifera	Pelagodoxa_henryana))	Burretiokentia_grandiflora)	Geonoma_undata))	(((((Podococcus_barteri	Sclerosperma_profizianum)	Orania_palindan)	((Calamus_caryotoides	Roystonea_regia)	(((Reinhardtia_gracilis	Reinhardtia_simplex)	(Reinhardtia_latisecta	Reinhardtia_paiewonskiana))	((Elaeis_guineensis	Elaeis_oleifera)	(Attalea_speciosa	Bactris_major)))))	(((((Phoenix_dactylifera	Serenoa_repens)	Sabal_domingensis)	Iriartea_deltoidea)	Nypa_fruticans)	Pseudophoenix_vinifera))	Chamaedorea_seifrizii))	Kingia_australis);
((Nypa_fruticans	(((Sabal_domingensis	Iriartea_deltoidea)	((Phoenix_dactylifera	Serenoa_repens)	((((Leopoldinia_pulchra	Chamaedorea_seifrizii)	(Geonoma_undata	((((Veitchia_spiralis	Kentiopsis_piersoniorum)	((Hydriastele_microspadix	Dictyosperma_album)	(Dypsis_decaryi	Heterospathe_cagayanensis)))	(Burretiokentia_grandiflora	(Manicaria_saccifera	Pelagodoxa_henryana)))	((Oenocarpus_bataua	Oenocarpus_minor)	Prestoea_acuminata))))	((Pseudophoenix_vinifera	(Roystonea_regia	(Orania_palindan	Sclerosperma_profizianum)))	Podococcus_barteri))	(((Reinhardtia_gracilis	Reinhardtia_simplex)	(Reinhardtia_latisecta	Reinhardtia_paiewonskiana))	(Attalea_speciosa	((Elaeis_guineensis	Elaeis_oleifera)	Bactris_major))))))	Calamus_caryotoides))	Kingia_australis);
(((Iriartea_deltoidea	((((Serenoa_repens	Phoenix_dactylifera)	Sabal_domingensis)	((Pseudophoenix_vinifera	(Chamaedorea_seifrizii	((Leopoldinia_pulchra	Geonoma_undata)	(((((Veitchia_spiralis	Kentiopsis_piersoniorum)	(((Dypsis_decaryi	Hydriastele_microspadix)	Dictyosperma_album)	Heterospathe_cagayanensis))	Burretiokentia_grandiflora)	(Manicaria_saccifera	Pelagodoxa_henryana))	((Oenocarpus_bataua	Oenocarpus_minor)	Prestoea_acuminata)))))	((Roystonea_regia	(((Reinhardtia_gracilis	Reinhardtia_simplex)	(Reinhardtia_latisecta	Reinhardtia_paiewonskiana))	((Attalea_speciosa	Bactris_major)	(Elaeis_guineensis	Elaeis_oleifera))))	((Orania_palindan	Podococcus_barteri)	Sclerosperma_profizianum))))	Calamus_caryotoides))	Nypa_fruticans)	Kingia_australis);
((((((Sabal_domingensis	Phoenix_dactylifera)	Serenoa_repens)	((Iriartea_deltoidea	Podococcus_barteri)	((((Pelagodoxa_henryana	(((Leopoldinia_pulchra	Geonoma_undata)	((Oenocarpus_bataua	(Oenocarpus_minor	Burretiokentia_grandiflora))	Prestoea_acuminata))	(((Dypsis_decaryi	((Dictyosperma_album	Hydriastele_microspadix)	Heterospathe_cagayanensis))	(Kentiopsis_piersoniorum	Veitchia_spiralis))	Manicaria_saccifera)))	Chamaedorea_seifrizii)	(Pseudophoenix_vinifera	(Sclerosperma_profizianum	Orania_palindan)))	(Roystonea_regia	(((Reinhardtia_latisecta	Reinhardtia_paiewonskiana)	(Reinhardtia_gracilis	Reinhardtia_simplex))	((Elaeis_guineensis	Elaeis_oleifera)	(Attalea_speciosa	Bactris_major)))))))	Calamus_caryotoides)	Nypa_fruticans)	Kingia_australis);
((((Phoenix_dactylifera	Serenoa_repens)	((Iriartea_deltoidea	Sabal_domingensis)	((((((Heterospathe_cagayanensis	((Dictyosperma_album	((Kentiopsis_piersoniorum	Veitchia_spiralis)	Hydriastele_microspadix))	Dypsis_decaryi))	((Manicaria_saccifera	Pelagodoxa_henryana)	((Leopoldinia_pulchra	Geonoma_undata)	(((Oenocarpus_minor	Burretiokentia_grandiflora)	Oenocarpus_bataua)	Prestoea_acuminata))))	Chamaedorea_seifrizii)	(Podococcus_barteri	((Calamus_caryotoides	Sclerosperma_profizianum)	Orania_palindan)))	Pseudophoenix_vinifera)	(Roystonea_regia	(((Reinhardtia_latisecta	Reinhardtia_paiewonskiana)	(Reinhardtia_gracilis	Reinhardtia_simplex))	((Elaeis_guineensis	Elaeis_oleifera)	(Attalea_speciosa	Bactris_major)))))))	Nypa_fruticans)	Kingia_australis);
(((Nypa_fruticans	((Sabal_domingensis	(Phoenix_dactylifera	Serenoa_repens))	((((Podococcus_barteri	(Sclerosperma_profizianum	Pseudophoenix_vinifera))	Orania_palindan)	((Calamus_caryotoides	Roystonea_regia)	(((Reinhardtia_latisecta	Reinhardtia_paiewonskiana)	(Reinhardtia_gracilis	Reinhardtia_simplex))	((Elaeis_guineensis	Elaeis_oleifera)	(Attalea_speciosa	Bactris_major)))))	((((Geonoma_undata	((Oenocarpus_minor	Oenocarpus_bataua)	Prestoea_acuminata))	((Leopoldinia_pulchra	(Manicaria_saccifera	((Dypsis_decaryi	(Kentiopsis_piersoniorum	Veitchia_spiralis))	(Heterospathe_cagayanensis	(Dictyosperma_album	Hydriastele_microspadix)))))	Burretiokentia_grandiflora))	Pelagodoxa_henryana)	Chamaedorea_seifrizii))))	Iriartea_deltoidea)	Kingia_australis);
((Serenoa_repens	(((Sabal_domingensis	Iriartea_deltoidea)	(Nypa_fruticans	Phoenix_dactylifera))	((((Podococcus_barteri	(Calamus_caryotoides	Pseudophoenix_vinifera))	(Sclerosperma_profizianum	Orania_palindan))	(((((Manicaria_saccifera	Pelagodoxa_henryana)	((Oenocarpus_minor	Oenocarpus_bataua)	Prestoea_acuminata))	(((Dypsis_decaryi	(Heterospathe_cagayanensis	(Kentiopsis_piersoniorum	Veitchia_spiralis)))	(Dictyosperma_album	Hydriastele_microspadix))	Geonoma_undata))	Burretiokentia_grandiflora)	(Leopoldinia_pulchra	Chamaedorea_seifrizii)))	(Roystonea_regia	(((Reinhardtia_latisecta	Reinhardtia_paiewonskiana)	(Reinhardtia_gracilis	Reinhardtia_simplex))	((Elaeis_guineensis	Elaeis_oleifera)	(Attalea_speciosa	Bactris_major)))))))	Kingia_australis);
((Nypa_fruticans	(((Sabal_domingensis	(Serenoa_repens	Phoenix_dactylifera))	((((Pseudophoenix_vinifera	Sclerosperma_profizianum)	((Geonoma_undata	(((Manicaria_saccifera	Pelagodoxa_henryana)	Burretiokentia_grandiflora)	((((Oenocarpus_minor	Oenocarpus_bataua)	Prestoea_acuminata)	Leopoldinia_pulchra)	((Heterospathe_cagayanensis	(Kentiopsis_piersoniorum	Veitchia_spiralis))	(Dictyosperma_album	(Dypsis_decaryi	Hydriastele_microspadix))))))	Chamaedorea_seifrizii))	(((Calamus_caryotoides	Roystonea_regia)	(((Reinhardtia_latisecta	Reinhardtia_paiewonskiana)	(Reinhardtia_gracilis	Reinhardtia_simplex))	((Elaeis_guineensis	Elaeis_oleifera)	(Attalea_speciosa	Bactris_major))))	Orania_palindan))	Podococcus_barteri))	Iriartea_deltoidea))	Kingia_australis);
((Nypa_fruticans	(((Sabal_domingensis	(Serenoa_repens	Phoenix_dactylifera))	(((((Pelagodoxa_henryana	((Burretiokentia_grandiflora	((Leopoldinia_pulchra	Geonoma_undata)	((Oenocarpus_minor	Oenocarpus_bataua)	Prestoea_acuminata)))	(Manicaria_saccifera	((Dypsis_decaryi	(Heterospathe_cagayanensis	(Kentiopsis_piersoniorum	Veitchia_spiralis)))	(Dictyosperma_album	Hydriastele_microspadix)))))	Chamaedorea_seifrizii)	Pseudophoenix_vinifera)	((Orania_palindan	(Sclerosperma_profizianum	Podococcus_barteri))	(Roystonea_regia	(((Reinhardtia_latisecta	Reinhardtia_paiewonskiana)	(Reinhardtia_gracilis	Reinhardtia_simplex))	((Elaeis_guineensis	Elaeis_oleifera)	(Attalea_speciosa	Bactris_major))))))	Iriartea_deltoidea))	Calamus_caryotoides))	Kingia_australis);
((Manicaria_saccifera	((((Leopoldinia_pulchra	Geonoma_undata)	((Heterospathe_cagayanensis	(Kentiopsis_piersoniorum	Veitchia_spiralis))	(Dictyosperma_album	(Dypsis_decaryi	Hydriastele_microspadix))))	(Chamaedorea_seifrizii	((Pseudophoenix_vinifera	(Orania_palindan	(Sclerosperma_profizianum	Podococcus_barteri)))	(((Calamus_caryotoides	Roystonea_regia)	(((Reinhardtia_latisecta	Reinhardtia_paiewonskiana)	(Reinhardtia_gracilis	Reinhardtia_simplex))	(Attalea_speciosa	((Elaeis_guineensis	Elaeis_oleifera)	Bactris_major))))	((Sabal_domingensis	(Serenoa_repens	Phoenix_dactylifera))	(Iriartea_deltoidea	Nypa_fruticans))))))	((Burretiokentia_grandiflora	((Oenocarpus_minor	Oenocarpus_bataua)	Prestoea_acuminata))	Pelagodoxa_henryana)))	Kingia_australis);
((Chamaedorea_seifrizii	(((((((Sabal_domingensis	Phoenix_dactylifera)	(Iriartea_deltoidea	Nypa_fruticans))	Serenoa_repens)	(Calamus_caryotoides	Pseudophoenix_vinifera))	(Orania_palindan	(Sclerosperma_profizianum	Podococcus_barteri)))	(Roystonea_regia	(((Reinhardtia_latisecta	Reinhardtia_paiewonskiana)	(Reinhardtia_gracilis	Reinhardtia_simplex))	((Attalea_speciosa	Bactris_major)	(Elaeis_guineensis	Elaeis_oleifera)))))	((((((Heterospathe_cagayanensis	(Kentiopsis_piersoniorum	Veitchia_spiralis))	(Dictyosperma_album	Hydriastele_microspadix))	Dypsis_decaryi)	((Oenocarpus_minor	(Burretiokentia_grandiflora	Oenocarpus_bataua))	Prestoea_acuminata))	(Leopoldinia_pulchra	(Manicaria_saccifera	Pelagodoxa_henryana)))	Geonoma_undata)))	Kingia_australis);
((Nypa_fruticans	(Iriartea_deltoidea	((((Orania_palindan	(Sclerosperma_profizianum	Podococcus_barteri))	(Pseudophoenix_vinifera	((((Kentiopsis_piersoniorum	Veitchia_spiralis)	((Dictyosperma_album	(Dypsis_decaryi	Hydriastele_microspadix))	Heterospathe_cagayanensis))	((Leopoldinia_pulchra	(Geonoma_undata	((Oenocarpus_minor	Oenocarpus_bataua)	Prestoea_acuminata)))	(Burretiokentia_grandiflora	(Manicaria_saccifera	Pelagodoxa_henryana))))	Chamaedorea_seifrizii)))	((Calamus_caryotoides	Roystonea_regia)	(((Reinhardtia_latisecta	Reinhardtia_paiewonskiana)	(Reinhardtia_gracilis	Reinhardtia_simplex))	((Attalea_speciosa	Bactris_major)	(Elaeis_guineensis	Elaeis_oleifera)))))	(Sabal_domingensis	(Phoenix_dactylifera	Serenoa_repens)))))	Kingia_australis);
((Nypa_fruticans	(Iriartea_deltoidea	(((((Calamus_caryotoides	Roystonea_regia)	(((Reinhardtia_latisecta	Reinhardtia_paiewonskiana)	(Reinhardtia_gracilis	Reinhardtia_simplex))	((Attalea_speciosa	Bactris_major)	(Elaeis_guineensis	Elaeis_oleifera))))	(Orania_palindan	(Pseudophoenix_vinifera	(Sclerosperma_profizianum	Podococcus_barteri))))	((((Manicaria_saccifera	((Kentiopsis_piersoniorum	Veitchia_spiralis)	(Burretiokentia_grandiflora	((Dictyosperma_album	(Dypsis_decaryi	Hydriastele_microspadix))	Heterospathe_cagayanensis))))	(Leopoldinia_pulchra	(Geonoma_undata	((Oenocarpus_minor	Oenocarpus_bataua)	Prestoea_acuminata))))	Pelagodoxa_henryana)	Chamaedorea_seifrizii))	(Sabal_domingensis	(Phoenix_dactylifera	Serenoa_repens)))))	Kingia_australis);
((Nypa_fruticans	(((Chamaedorea_seifrizii	(((((Veitchia_spiralis	Kentiopsis_piersoniorum)	Heterospathe_cagayanensis)	((Dictyosperma_album	Hydriastele_microspadix)	Dypsis_decaryi))	((Pelagodoxa_henryana	((Prestoea_acuminata	(Oenocarpus_bataua	Oenocarpus_minor))	(Burretiokentia_grandiflora	Manicaria_saccifera)))	Leopoldinia_pulchra))	Geonoma_undata))	(Pseudophoenix_vinifera	((Roystonea_regia	(((Reinhardtia_latisecta	Reinhardtia_paiewonskiana)	(Reinhardtia_gracilis	Reinhardtia_simplex))	((Attalea_speciosa	Bactris_major)	(Elaeis_guineensis	Elaeis_oleifera))))	((Serenoa_repens	(Sabal_domingensis	Phoenix_dactylifera))	((Podococcus_barteri	Iriartea_deltoidea)	(Orania_palindan	Sclerosperma_profizianum))))))	Calamus_caryotoides))	Kingia_australis);
(((((Serenoa_repens	((Podococcus_barteri	Iriartea_deltoidea)	Sabal_domingensis))	((((Orania_palindan	Sclerosperma_profizianum)	((Calamus_caryotoides	Roystonea_regia)	(((Reinhardtia_latisecta	Reinhardtia_paiewonskiana)	(Reinhardtia_gracilis	Reinhardtia_simplex))	((Attalea_speciosa	Bactris_major)	(Elaeis_guineensis	Elaeis_oleifera)))))	(Chamaedorea_seifrizii	((((Burretiokentia_grandiflora	(Prestoea_acuminata	(Oenocarpus_bataua	Oenocarpus_minor)))	((Veitchia_spiralis	Kentiopsis_piersoniorum)	(((Leopoldinia_pulchra	Heterospathe_cagayanensis)	Dypsis_decaryi)	(Dictyosperma_album	Hydriastele_microspadix))))	(Manicaria_saccifera	Pelagodoxa_henryana))	Geonoma_undata)))	Pseudophoenix_vinifera))	Phoenix_dactylifera)	Nypa_fruticans)	Kingia_australis);
((((((((Pseudophoenix_vinifera	(Podococcus_barteri	(Orania_palindan	Sclerosperma_profizianum)))	(Calamus_caryotoides	Roystonea_regia))	(((Reinhardtia_latisecta	Reinhardtia_paiewonskiana)	(Reinhardtia_gracilis	Reinhardtia_simplex))	(Attalea_speciosa	((Elaeis_guineensis	Elaeis_oleifera)	Bactris_major))))	(Chamaedorea_seifrizii	(((Prestoea_acuminata	(Oenocarpus_bataua	Oenocarpus_minor))	(((Manicaria_saccifera	((Veitchia_spiralis	Kentiopsis_piersoniorum)	(Dypsis_decaryi	(Heterospathe_cagayanensis	(Dictyosperma_album	Hydriastele_microspadix)))))	Leopoldinia_pulchra)	Burretiokentia_grandiflora))	(Pelagodoxa_henryana	Geonoma_undata))))	((Serenoa_repens	Phoenix_dactylifera)	Sabal_domingensis))	Iriartea_deltoidea)	Nypa_fruticans)	Kingia_australis);
((((((Chamaedorea_seifrizii	((Prestoea_acuminata	(Oenocarpus_bataua	Oenocarpus_minor))	((Leopoldinia_pulchra	(Manicaria_saccifera	(Burretiokentia_grandiflora	((Heterospathe_cagayanensis	(Dictyosperma_album	Hydriastele_microspadix))	((Veitchia_spiralis	Kentiopsis_piersoniorum)	Dypsis_decaryi)))))	(Pelagodoxa_henryana	Geonoma_undata))))	((((Pseudophoenix_vinifera	Sclerosperma_profizianum)	(Podococcus_barteri	(Calamus_caryotoides	Roystonea_regia)))	Orania_palindan)	((Reinhardtia_paiewonskiana	((Reinhardtia_gracilis	Reinhardtia_simplex)	Reinhardtia_latisecta))	((Attalea_speciosa	Bactris_major)	(Elaeis_guineensis	Elaeis_oleifera)))))	((Serenoa_repens	Phoenix_dactylifera)	Sabal_domingensis))	Iriartea_deltoidea)	Nypa_fruticans)	Kingia_australis);
(((Calamus_caryotoides	Nypa_fruticans)	((Chamaedorea_seifrizii	(((Pelagodoxa_henryana	(Manicaria_saccifera	((Leopoldinia_pulchra	Geonoma_undata)	(Prestoea_acuminata	(Oenocarpus_bataua	Oenocarpus_minor)))))	Burretiokentia_grandiflora)	((Dictyosperma_album	(Heterospathe_cagayanensis	(Hydriastele_microspadix	Dypsis_decaryi)))	(Veitchia_spiralis	Kentiopsis_piersoniorum))))	(Pseudophoenix_vinifera	(((Iriartea_deltoidea	Podococcus_barteri)	((Sclerosperma_profizianum	Orania_palindan)	((Serenoa_repens	Phoenix_dactylifera)	Sabal_domingensis)))	(Roystonea_regia	(((Reinhardtia_gracilis	Reinhardtia_simplex)	(Reinhardtia_latisecta	Reinhardtia_paiewonskiana))	((Attalea_speciosa	Bactris_major)	(Elaeis_guineensis	Elaeis_oleifera))))))))	Kingia_australis);
((Nypa_fruticans	((Serenoa_repens	Phoenix_dactylifera)	((Sabal_domingensis	(Iriartea_deltoidea	Podococcus_barteri))	(((Calamus_caryotoides	Roystonea_regia)	(((Reinhardtia_gracilis	Reinhardtia_simplex)	(Reinhardtia_latisecta	Reinhardtia_paiewonskiana))	(Attalea_speciosa	((Elaeis_guineensis	Elaeis_oleifera)	Bactris_major))))	((Chamaedorea_seifrizii	(Pelagodoxa_henryana	((Burretiokentia_grandiflora	((Leopoldinia_pulchra	Geonoma_undata)	(Prestoea_acuminata	(Oenocarpus_bataua	Oenocarpus_minor))))	(Manicaria_saccifera	((Dictyosperma_album	(Heterospathe_cagayanensis	(Hydriastele_microspadix	Dypsis_decaryi)))	(Veitchia_spiralis	Kentiopsis_piersoniorum))))))	((Pseudophoenix_vinifera	Sclerosperma_profizianum)	Orania_palindan))))))	Kingia_australis);
((Calamus_caryotoides	((((((Pseudophoenix_vinifera	(Chamaedorea_seifrizii	(((Dictyosperma_album	(Heterospathe_cagayanensis	((Veitchia_spiralis	Kentiopsis_piersoniorum)	(Hydriastele_microspadix	Dypsis_decaryi))))	((Manicaria_saccifera	Pelagodoxa_henryana)	(Prestoea_acuminata	(Oenocarpus_bataua	(Oenocarpus_minor	Burretiokentia_grandiflora)))))	(Leopoldinia_pulchra	Geonoma_undata))))	(Podococcus_barteri	(Roystonea_regia	(((Reinhardtia_gracilis	Reinhardtia_simplex)	(Reinhardtia_latisecta	Reinhardtia_paiewonskiana))	((Attalea_speciosa	Bactris_major)	(Elaeis_guineensis	Elaeis_oleifera))))))	(Orania_palindan	Sclerosperma_profizianum))	(Serenoa_repens	(Phoenix_dactylifera	Sabal_domingensis)))	Iriartea_deltoidea)	Nypa_fruticans))	Kingia_australis);
((Serenoa_repens	((Phoenix_dactylifera	Sabal_domingensis)	((Iriartea_deltoidea	Nypa_fruticans)	(((((Leopoldinia_pulchra	Chamaedorea_seifrizii)	(((Manicaria_saccifera	(Heterospathe_cagayanensis	((Dictyosperma_album	(Veitchia_spiralis	Kentiopsis_piersoniorum))	(Hydriastele_microspadix	Dypsis_decaryi))))	(Pelagodoxa_henryana	Geonoma_undata))	((Prestoea_acuminata	(Oenocarpus_bataua	Oenocarpus_minor))	Burretiokentia_grandiflora)))	(Roystonea_regia	(((Reinhardtia_gracilis	Reinhardtia_simplex)	(Reinhardtia_latisecta	Reinhardtia_paiewonskiana))	((Attalea_speciosa	Bactris_major)	(Elaeis_guineensis	Elaeis_oleifera)))))	(Pseudophoenix_vinifera	(Podococcus_barteri	(Orania_palindan	Sclerosperma_profizianum))))	Calamus_caryotoides))))	Kingia_australis);
((Manicaria_saccifera	(((Veitchia_spiralis	Kentiopsis_piersoniorum)	((Dypsis_decaryi	(Heterospathe_cagayanensis	Hydriastele_microspadix))	Dictyosperma_album))	(((((((Reinhardtia_gracilis	Reinhardtia_simplex)	(Reinhardtia_latisecta	Reinhardtia_paiewonskiana))	((Attalea_speciosa	Bactris_major)	(Elaeis_guineensis	Elaeis_oleifera)))	(Roystonea_regia	Calamus_caryotoides))	(((Serenoa_repens	(Phoenix_dactylifera	Sabal_domingensis))	(Iriartea_deltoidea	Nypa_fruticans))	(Pseudophoenix_vinifera	(Podococcus_barteri	(Orania_palindan	Sclerosperma_profizianum)))))	Chamaedorea_seifrizii)	((Leopoldinia_pulchra	(Pelagodoxa_henryana	Geonoma_undata))	(Prestoea_acuminata	((Burretiokentia_grandiflora	Oenocarpus_bataua)	Oenocarpus_minor))))))	Kingia_australis);
((Nypa_fruticans	(((((Pseudophoenix_vinifera	(Podococcus_barteri	(Orania_palindan	Sclerosperma_profizianum)))	(Chamaedorea_seifrizii	((Pelagodoxa_henryana	((Geonoma_undata	(Prestoea_acuminata	(Oenocarpus_bataua	Oenocarpus_minor)))	(Manicaria_saccifera	((((Veitchia_spiralis	Kentiopsis_piersoniorum)	(Dictyosperma_album	Hydriastele_microspadix))	(Dypsis_decaryi	Heterospathe_cagayanensis))	Leopoldinia_pulchra))))	Burretiokentia_grandiflora)))	((((Reinhardtia_gracilis	Reinhardtia_simplex)	(Reinhardtia_latisecta	Reinhardtia_paiewonskiana))	((Attalea_speciosa	Bactris_major)	(Elaeis_guineensis	Elaeis_oleifera)))	Roystonea_regia))	((Serenoa_repens	Sabal_domingensis)	(Calamus_caryotoides	Phoenix_dactylifera)))	Iriartea_deltoidea))	Kingia_australis);
((Nypa_fruticans	((Iriartea_deltoidea	((((Chamaedorea_seifrizii	((Leopoldinia_pulchra	Geonoma_undata)	(((Dypsis_decaryi	(Heterospathe_cagayanensis	(Dictyosperma_album	Hydriastele_microspadix)))	(Veitchia_spiralis	Kentiopsis_piersoniorum))	(Burretiokentia_grandiflora	((Manicaria_saccifera	Pelagodoxa_henryana)	(Prestoea_acuminata	(Oenocarpus_bataua	Oenocarpus_minor)))))))	((Orania_palindan	(Podococcus_barteri	Sclerosperma_profizianum))	((((Elaeis_oleifera	Elaeis_guineensis)	(Attalea_speciosa	Bactris_major))	((Reinhardtia_latisecta	Reinhardtia_paiewonskiana)	(Reinhardtia_simplex	Reinhardtia_gracilis)))	Roystonea_regia)))	Pseudophoenix_vinifera)	((Serenoa_repens	Phoenix_dactylifera)	Sabal_domingensis)))	Calamus_caryotoides))	Kingia_australis);
((Nypa_fruticans	((Iriartea_deltoidea	((((Chamaedorea_seifrizii	(((Burretiokentia_grandiflora	(((Hydriastele_microspadix	Dypsis_decaryi)	Heterospathe_cagayanensis)	Dictyosperma_album))	(Veitchia_spiralis	Kentiopsis_piersoniorum))	((Leopoldinia_pulchra	Geonoma_undata)	((Manicaria_saccifera	Pelagodoxa_henryana)	(Prestoea_acuminata	(Oenocarpus_bataua	Oenocarpus_minor))))))	(Orania_palindan	((Pseudophoenix_vinifera	Sclerosperma_profizianum)	Podococcus_barteri)))	((((Elaeis_oleifera	Elaeis_guineensis)	(Attalea_speciosa	Bactris_major))	((Reinhardtia_latisecta	Reinhardtia_paiewonskiana)	(Reinhardtia_simplex	Reinhardtia_gracilis)))	Roystonea_regia))	((Serenoa_repens	Phoenix_dactylifera)	Sabal_domingensis)))	Calamus_caryotoides))	Kingia_australis);
((Nypa_fruticans	(Iriartea_deltoidea	((Calamus_caryotoides	((Podococcus_barteri	(Chamaedorea_seifrizii	((Leopoldinia_pulchra	Geonoma_undata)	(((Prestoea_acuminata	(Oenocarpus_bataua	Oenocarpus_minor))	(Burretiokentia_grandiflora	(Manicaria_saccifera	Pelagodoxa_henryana)))	((Dypsis_decaryi	(Heterospathe_cagayanensis	(Dictyosperma_album	Hydriastele_microspadix)))	(Veitchia_spiralis	Kentiopsis_piersoniorum))))))	((((Attalea_speciosa	((Elaeis_oleifera	Elaeis_guineensis)	Bactris_major))	((Reinhardtia_latisecta	Reinhardtia_paiewonskiana)	(Reinhardtia_simplex	Reinhardtia_gracilis)))	Roystonea_regia)	((Sclerosperma_profizianum	Orania_palindan)	Pseudophoenix_vinifera))))	((Serenoa_repens	Phoenix_dactylifera)	Sabal_domingensis))))	Kingia_australis);
((Manicaria_saccifera	(Pelagodoxa_henryana	(Burretiokentia_grandiflora	(((Prestoea_acuminata	(Oenocarpus_bataua	Oenocarpus_minor))	(((Dypsis_decaryi	Hydriastele_microspadix)	((Heterospathe_cagayanensis	(Kentiopsis_piersoniorum	Veitchia_spiralis))	Dictyosperma_album))	(((((((Attalea_speciosa	((Elaeis_oleifera	Elaeis_guineensis)	Bactris_major))	((Reinhardtia_latisecta	Reinhardtia_paiewonskiana)	(Reinhardtia_simplex	Reinhardtia_gracilis)))	Roystonea_regia)	(((Serenoa_repens	Phoenix_dactylifera)	Sabal_domingensis)	(Nypa_fruticans	Iriartea_deltoidea)))	((Podococcus_barteri	((Calamus_caryotoides	Sclerosperma_profizianum)	Orania_palindan))	Pseudophoenix_vinifera))	Chamaedorea_seifrizii)	Geonoma_undata)))	Leopoldinia_pulchra))))	Kingia_australis);
((Manicaria_saccifera	(Pelagodoxa_henryana	(Burretiokentia_grandiflora	((Leopoldinia_pulchra	(Geonoma_undata	(Prestoea_acuminata	(Oenocarpus_bataua	Oenocarpus_minor))))	(((((((Attalea_speciosa	Bactris_major)	(Elaeis_oleifera	Elaeis_guineensis))	((Reinhardtia_latisecta	Reinhardtia_paiewonskiana)	(Reinhardtia_simplex	Reinhardtia_gracilis)))	(Calamus_caryotoides	Roystonea_regia))	(((Orania_palindan	((Sabal_domingensis	(Podococcus_barteri	Iriartea_deltoidea))	Pseudophoenix_vinifera))	Sclerosperma_profizianum)	(Nypa_fruticans	(Phoenix_dactylifera	Serenoa_repens))))	Chamaedorea_seifrizii)	((Kentiopsis_piersoniorum	Veitchia_spiralis)	((Dictyosperma_album	(Hydriastele_microspadix	Heterospathe_cagayanensis))	Dypsis_decaryi)))))))	Kingia_australis);
((Nypa_fruticans	(((((Chamaedorea_seifrizii	((Pelagodoxa_henryana	((Leopoldinia_pulchra	(Prestoea_acuminata	((Burretiokentia_grandiflora	Oenocarpus_minor)	Oenocarpus_bataua)))	(Manicaria_saccifera	((Kentiopsis_piersoniorum	Veitchia_spiralis)	(Dictyosperma_album	((Dypsis_decaryi	Hydriastele_microspadix)	Heterospathe_cagayanensis))))))	Geonoma_undata))	(((((Attalea_speciosa	Bactris_major)	(Elaeis_oleifera	Elaeis_guineensis))	((Reinhardtia_latisecta	Reinhardtia_paiewonskiana)	(Reinhardtia_simplex	Reinhardtia_gracilis)))	Roystonea_regia)	(Pseudophoenix_vinifera	(Podococcus_barteri	(Orania_palindan	Sclerosperma_profizianum)))))	((Phoenix_dactylifera	Serenoa_repens)	Sabal_domingensis))	Iriartea_deltoidea)	Calamus_caryotoides))	Kingia_australis);
((Nypa_fruticans	(((((Orania_palindan	(Sclerosperma_profizianum	Podococcus_barteri))	((((((Attalea_speciosa	Bactris_major)	(Elaeis_oleifera	Elaeis_guineensis))	((Reinhardtia_latisecta	Reinhardtia_paiewonskiana)	(Reinhardtia_simplex	Reinhardtia_gracilis)))	Roystonea_regia)	(Chamaedorea_seifrizii	(((((Kentiopsis_piersoniorum	Veitchia_spiralis)	(Dictyosperma_album	((Dypsis_decaryi	Hydriastele_microspadix)	Heterospathe_cagayanensis)))	(((Prestoea_acuminata	(Oenocarpus_minor	Oenocarpus_bataua))	(Manicaria_saccifera	Pelagodoxa_henryana))	Burretiokentia_grandiflora))	Leopoldinia_pulchra)	Geonoma_undata)))	Pseudophoenix_vinifera))	((Phoenix_dactylifera	Serenoa_repens)	Sabal_domingensis))	Iriartea_deltoidea)	Calamus_caryotoides))	Kingia_australis);
((Nypa_fruticans	((((((((Attalea_speciosa	Bactris_major)	(Elaeis_oleifera	Elaeis_guineensis))	((Reinhardtia_latisecta	Reinhardtia_paiewonskiana)	(Reinhardtia_simplex	Reinhardtia_gracilis)))	Roystonea_regia)	(((Pseudophoenix_vinifera	(Sclerosperma_profizianum	Podococcus_barteri))	((Leopoldinia_pulchra	Chamaedorea_seifrizii)	(((Geonoma_undata	(Prestoea_acuminata	(Oenocarpus_minor	Oenocarpus_bataua)))	(Manicaria_saccifera	(((Kentiopsis_piersoniorum	Veitchia_spiralis)	((Hydriastele_microspadix	Dictyosperma_album)	(Dypsis_decaryi	Heterospathe_cagayanensis)))	Burretiokentia_grandiflora)))	Pelagodoxa_henryana)))	Orania_palindan))	((Phoenix_dactylifera	Serenoa_repens)	Sabal_domingensis))	Iriartea_deltoidea)	Calamus_caryotoides))	Kingia_australis);
((Nypa_fruticans	((((((Pelagodoxa_henryana	(Manicaria_saccifera	((Geonoma_undata	(Prestoea_acuminata	(Oenocarpus_minor	Oenocarpus_bataua)))	(((Dypsis_decaryi	(Veitchia_spiralis	Kentiopsis_piersoniorum))	((Hydriastele_microspadix	Dictyosperma_album)	Heterospathe_cagayanensis))	Burretiokentia_grandiflora))))	Leopoldinia_pulchra)	(Sclerosperma_profizianum	Orania_palindan))	((Podococcus_barteri	(Chamaedorea_seifrizii	((((Attalea_speciosa	Bactris_major)	(Elaeis_oleifera	Elaeis_guineensis))	((Reinhardtia_latisecta	Reinhardtia_paiewonskiana)	(Reinhardtia_simplex	Reinhardtia_gracilis)))	(Calamus_caryotoides	Roystonea_regia))))	Pseudophoenix_vinifera))	((Phoenix_dactylifera	Serenoa_repens)	Sabal_domingensis))	Iriartea_deltoidea))	Kingia_australis);
((Nypa_fruticans	(Serenoa_repens	((((((((Dypsis_decaryi	(Heterospathe_cagayanensis	(Veitchia_spiralis	Kentiopsis_piersoniorum)))	(Hydriastele_microspadix	Dictyosperma_album))	(Geonoma_undata	(((Manicaria_saccifera	Pelagodoxa_henryana)	(Prestoea_acuminata	(Oenocarpus_bataua	(Oenocarpus_minor	Burretiokentia_grandiflora))))	Leopoldinia_pulchra)))	Sclerosperma_profizianum)	Chamaedorea_seifrizii)	Phoenix_dactylifera)	(((Iriartea_deltoidea	Sabal_domingensis)	Podococcus_barteri)	((((Attalea_speciosa	Bactris_major)	(Elaeis_oleifera	Elaeis_guineensis))	((Reinhardtia_latisecta	Reinhardtia_paiewonskiana)	(Reinhardtia_simplex	Reinhardtia_gracilis)))	(Orania_palindan	Roystonea_regia))))	(Pseudophoenix_vinifera	Calamus_caryotoides))))	Kingia_australis);
((Nypa_fruticans	(Serenoa_repens	(Iriartea_deltoidea	((Sabal_domingensis	Phoenix_dactylifera)	((((((Reinhardtia_latisecta	Reinhardtia_paiewonskiana)	(Reinhardtia_gracilis	Reinhardtia_simplex))	((Elaeis_oleifera	Elaeis_guineensis)	(Bactris_major	Attalea_speciosa)))	Roystonea_regia)	((Podococcus_barteri	((((Prestoea_acuminata	Geonoma_undata)	((Oenocarpus_minor	Oenocarpus_bataua)	(Manicaria_saccifera	Pelagodoxa_henryana)))	(((Burretiokentia_grandiflora	(Dypsis_decaryi	(Veitchia_spiralis	Kentiopsis_piersoniorum)))	(Hydriastele_microspadix	Dictyosperma_album))	Heterospathe_cagayanensis))	(Leopoldinia_pulchra	Chamaedorea_seifrizii)))	(Pseudophoenix_vinifera	(Sclerosperma_profizianum	Orania_palindan))))	Calamus_caryotoides)))))	Kingia_australis);
((Nypa_fruticans	(((Serenoa_repens	(Sabal_domingensis	Phoenix_dactylifera))	Iriartea_deltoidea)	((Podococcus_barteri	(Orania_palindan	Sclerosperma_profizianum))	((((((Leopoldinia_pulchra	Geonoma_undata)	(Burretiokentia_grandiflora	((Prestoea_acuminata	(Oenocarpus_minor	Oenocarpus_bataua))	(Manicaria_saccifera	Pelagodoxa_henryana))))	((Veitchia_spiralis	Kentiopsis_piersoniorum)	((Dypsis_decaryi	(Hydriastele_microspadix	Dictyosperma_album))	Heterospathe_cagayanensis)))	Chamaedorea_seifrizii)	(Calamus_caryotoides	Pseudophoenix_vinifera))	((((Reinhardtia_latisecta	Reinhardtia_paiewonskiana)	(Reinhardtia_gracilis	Reinhardtia_simplex))	((Elaeis_oleifera	Elaeis_guineensis)	(Bactris_major	Attalea_speciosa)))	Roystonea_regia)))))	Kingia_australis);
((Nypa_fruticans	((((((((Reinhardtia_latisecta	Reinhardtia_paiewonskiana)	(Reinhardtia_gracilis	Reinhardtia_simplex))	((Elaeis_oleifera	Elaeis_guineensis)	(Bactris_major	Attalea_speciosa)))	(Calamus_caryotoides	Roystonea_regia))	(Podococcus_barteri	(Orania_palindan	Sclerosperma_profizianum)))	(((((Manicaria_saccifera	(Leopoldinia_pulchra	((Hydriastele_microspadix	Dictyosperma_album)	(Heterospathe_cagayanensis	((Veitchia_spiralis	Kentiopsis_piersoniorum)	Dypsis_decaryi)))))	(Pelagodoxa_henryana	(Prestoea_acuminata	(Oenocarpus_bataua	(Oenocarpus_minor	Burretiokentia_grandiflora)))))	Geonoma_undata)	Chamaedorea_seifrizii)	Pseudophoenix_vinifera))	(Sabal_domingensis	(Phoenix_dactylifera	Serenoa_repens)))	Iriartea_deltoidea))	Kingia_australis);
((Nypa_fruticans	(((((Geonoma_undata	Leopoldinia_pulchra)	(((Prestoea_acuminata	(Oenocarpus_bataua	Oenocarpus_minor))	((Hydriastele_microspadix	Dictyosperma_album)	(Dypsis_decaryi	(Heterospathe_cagayanensis	(Veitchia_spiralis	Kentiopsis_piersoniorum)))))	((Manicaria_saccifera	Pelagodoxa_henryana)	Burretiokentia_grandiflora)))	Chamaedorea_seifrizii)	(((Orania_palindan	Sclerosperma_profizianum)	(Iriartea_deltoidea	Podococcus_barteri))	(((Sabal_domingensis	(Phoenix_dactylifera	Serenoa_repens))	Pseudophoenix_vinifera)	((((Reinhardtia_latisecta	Reinhardtia_paiewonskiana)	(Reinhardtia_gracilis	Reinhardtia_simplex))	((Elaeis_oleifera	Elaeis_guineensis)	(Bactris_major	Attalea_speciosa)))	Roystonea_regia))))	Calamus_caryotoides))	Kingia_australis);
((Nypa_fruticans	((((Geonoma_undata	(Prestoea_acuminata	(Oenocarpus_bataua	(Oenocarpus_minor	Burretiokentia_grandiflora))))	((Chamaedorea_seifrizii	Leopoldinia_pulchra)	((Veitchia_spiralis	Kentiopsis_piersoniorum)	(((Dypsis_decaryi	Hydriastele_microspadix)	Dictyosperma_album)	Heterospathe_cagayanensis))))	(Manicaria_saccifera	Pelagodoxa_henryana))	(((((Sabal_domingensis	(Phoenix_dactylifera	Serenoa_repens))	(Orania_palindan	Sclerosperma_profizianum))	(Iriartea_deltoidea	Podococcus_barteri))	((((Reinhardtia_latisecta	Reinhardtia_paiewonskiana)	(Reinhardtia_gracilis	Reinhardtia_simplex))	((Elaeis_oleifera	Elaeis_guineensis)	(Bactris_major	Attalea_speciosa)))	(Calamus_caryotoides	Roystonea_regia)))	Pseudophoenix_vinifera)))	Kingia_australis);
((Nypa_fruticans	(((Sabal_domingensis	(Phoenix_dactylifera	Serenoa_repens))	((Podococcus_barteri	(Orania_palindan	Sclerosperma_profizianum))	(((Chamaedorea_seifrizii	Leopoldinia_pulchra)	(((Pelagodoxa_henryana	Geonoma_undata)	(Burretiokentia_grandiflora	(Manicaria_saccifera	((Veitchia_spiralis	Kentiopsis_piersoniorum)	((Dypsis_decaryi	(Heterospathe_cagayanensis	Hydriastele_microspadix))	Dictyosperma_album)))))	(Prestoea_acuminata	(Oenocarpus_bataua	Oenocarpus_minor))))	((Calamus_caryotoides	Pseudophoenix_vinifera)	((((Reinhardtia_latisecta	Reinhardtia_paiewonskiana)	(Reinhardtia_gracilis	Reinhardtia_simplex))	((Elaeis_oleifera	Elaeis_guineensis)	(Bactris_major	Attalea_speciosa)))	Roystonea_regia)))))	Iriartea_deltoidea))	Kingia_australis);
((Nypa_fruticans	((((Pseudophoenix_vinifera	(Orania_palindan	Sclerosperma_profizianum))	(((((Reinhardtia_latisecta	Reinhardtia_paiewonskiana)	(Reinhardtia_gracilis	Reinhardtia_simplex))	((Elaeis_oleifera	Elaeis_guineensis)	(Bactris_major	Attalea_speciosa)))	Roystonea_regia)	(Chamaedorea_seifrizii	((((Geonoma_undata	(Prestoea_acuminata	(Oenocarpus_bataua	Oenocarpus_minor)))	Burretiokentia_grandiflora)	(Manicaria_saccifera	(Leopoldinia_pulchra	Pelagodoxa_henryana)))	((Veitchia_spiralis	Kentiopsis_piersoniorum)	((Heterospathe_cagayanensis	(Dypsis_decaryi	Hydriastele_microspadix))	Dictyosperma_album))))))	((Phoenix_dactylifera	Serenoa_repens)	(Sabal_domingensis	(Podococcus_barteri	Iriartea_deltoidea))))	Calamus_caryotoides))	Kingia_australis);
((Nypa_fruticans	((((Pseudophoenix_vinifera	(Orania_palindan	Sclerosperma_profizianum))	(((((Reinhardtia_latisecta	Reinhardtia_paiewonskiana)	(Reinhardtia_gracilis	Reinhardtia_simplex))	(((Elaeis_oleifera	Elaeis_guineensis)	Bactris_major)	Attalea_speciosa))	Roystonea_regia)	(Chamaedorea_seifrizii	(((((Leopoldinia_pulchra	Geonoma_undata)	(Prestoea_acuminata	(Oenocarpus_bataua	Oenocarpus_minor)))	(Manicaria_saccifera	Pelagodoxa_henryana))	Burretiokentia_grandiflora)	((Veitchia_spiralis	Kentiopsis_piersoniorum)	((Heterospathe_cagayanensis	(Dypsis_decaryi	Hydriastele_microspadix))	Dictyosperma_album))))))	((Phoenix_dactylifera	Serenoa_repens)	(Sabal_domingensis	(Podococcus_barteri	Iriartea_deltoidea))))	Calamus_caryotoides))	Kingia_australis);
((((((Prestoea_acuminata	(Oenocarpus_minor	Oenocarpus_bataua))	(Manicaria_saccifera	Pelagodoxa_henryana))	((Heterospathe_cagayanensis	(Dypsis_decaryi	((Burretiokentia_grandiflora	Veitchia_spiralis)	Kentiopsis_piersoniorum)))	(Dictyosperma_album	Hydriastele_microspadix)))	(Leopoldinia_pulchra	Geonoma_undata))	(((((Podococcus_barteri	Iriartea_deltoidea)	(Phoenix_dactylifera	(Sabal_domingensis	Serenoa_repens)))	(Orania_palindan	Sclerosperma_profizianum))	(Pseudophoenix_vinifera	(((((Reinhardtia_gracilis	Reinhardtia_latisecta)	Reinhardtia_paiewonskiana)	Reinhardtia_simplex)	((Bactris_major	Attalea_speciosa)	(Elaeis_oleifera	Elaeis_guineensis)))	(Calamus_caryotoides	(Nypa_fruticans	Roystonea_regia)))))	Chamaedorea_seifrizii))	Kingia_australis);
((Calamus_caryotoides	(Nypa_fruticans	((((((Chamaedorea_seifrizii	(((Manicaria_saccifera	Pelagodoxa_henryana)	(((Veitchia_spiralis	(Burretiokentia_grandiflora	Kentiopsis_piersoniorum))	(Dypsis_decaryi	(Leopoldinia_pulchra	((Dictyosperma_album	Hydriastele_microspadix)	Heterospathe_cagayanensis))))	(Prestoea_acuminata	(Oenocarpus_minor	Oenocarpus_bataua))))	Geonoma_undata))	((Phoenix_dactylifera	(Sabal_domingensis	Serenoa_repens))	(Orania_palindan	Sclerosperma_profizianum)))	Pseudophoenix_vinifera)	(((Reinhardtia_latisecta	Reinhardtia_paiewonskiana)	(Reinhardtia_gracilis	Reinhardtia_simplex))	((Bactris_major	Attalea_speciosa)	(Elaeis_oleifera	Elaeis_guineensis))))	(Podococcus_barteri	Iriartea_deltoidea))	Roystonea_regia)))	Kingia_australis);
((Nypa_fruticans	(Iriartea_deltoidea	((((Podococcus_barteri	(Orania_palindan	Sclerosperma_profizianum))	(((Calamus_caryotoides	Roystonea_regia)	(((Elaeis_oleifera	Elaeis_guineensis)	(Attalea_speciosa	Bactris_major))	((Reinhardtia_latisecta	Reinhardtia_paiewonskiana)	(Reinhardtia_gracilis	Reinhardtia_simplex))))	((((Manicaria_saccifera	Pelagodoxa_henryana)	((Geonoma_undata	(Prestoea_acuminata	((Oenocarpus_minor	Burretiokentia_grandiflora)	Oenocarpus_bataua)))	Leopoldinia_pulchra))	((((Dypsis_decaryi	Heterospathe_cagayanensis)	Dictyosperma_album)	Hydriastele_microspadix)	(Veitchia_spiralis	Kentiopsis_piersoniorum)))	Chamaedorea_seifrizii)))	Pseudophoenix_vinifera)	((Serenoa_repens	Phoenix_dactylifera)	Sabal_domingensis))))	Kingia_australis);
((Nypa_fruticans	((Iriartea_deltoidea	(((((((((Geonoma_undata	(Prestoea_acuminata	(Oenocarpus_minor	Oenocarpus_bataua)))	Leopoldinia_pulchra)	(Manicaria_saccifera	Pelagodoxa_henryana))	((Heterospathe_cagayanensis	((Dictyosperma_album	Hydriastele_microspadix)	Dypsis_decaryi))	(Veitchia_spiralis	Kentiopsis_piersoniorum)))	Chamaedorea_seifrizii)	(Pseudophoenix_vinifera	(((Podococcus_barteri	Sclerosperma_profizianum)	Orania_palindan)	Roystonea_regia)))	(((Elaeis_oleifera	Elaeis_guineensis)	(Attalea_speciosa	Bactris_major))	((Reinhardtia_latisecta	Reinhardtia_paiewonskiana)	(Reinhardtia_gracilis	Reinhardtia_simplex))))	((Serenoa_repens	Phoenix_dactylifera)	Sabal_domingensis))	Burretiokentia_grandiflora))	Calamus_caryotoides))	Kingia_australis);
((((((Burretiokentia_grandiflora	(Leopoldinia_pulchra	(Manicaria_saccifera	Pelagodoxa_henryana)))	(Geonoma_undata	(Prestoea_acuminata	(Oenocarpus_minor	Oenocarpus_bataua))))	((((Veitchia_spiralis	Kentiopsis_piersoniorum)	Heterospathe_cagayanensis)	(Hydriastele_microspadix	Dypsis_decaryi))	Dictyosperma_album))	Chamaedorea_seifrizii)	(((Sclerosperma_profizianum	Orania_palindan)	Podococcus_barteri)	((((Nypa_fruticans	Iriartea_deltoidea)	(Serenoa_repens	Sabal_domingensis))	(Calamus_caryotoides	Phoenix_dactylifera))	((Roystonea_regia	(((Elaeis_oleifera	Elaeis_guineensis)	(Attalea_speciosa	Bactris_major))	((Reinhardtia_latisecta	Reinhardtia_paiewonskiana)	(Reinhardtia_gracilis	Reinhardtia_simplex))))	Pseudophoenix_vinifera))))	Kingia_australis);
((Nypa_fruticans	((Podococcus_barteri	Iriartea_deltoidea)	((Calamus_caryotoides	((Pseudophoenix_vinifera	(((((Manicaria_saccifera	Pelagodoxa_henryana)	(Geonoma_undata	(Prestoea_acuminata	(Oenocarpus_minor	Oenocarpus_bataua))))	(((Heterospathe_cagayanensis	(Hydriastele_microspadix	Dypsis_decaryi))	Dictyosperma_album)	(Veitchia_spiralis	Kentiopsis_piersoniorum)))	Burretiokentia_grandiflora)	(Leopoldinia_pulchra	Chamaedorea_seifrizii)))	((Roystonea_regia	(((Elaeis_oleifera	Elaeis_guineensis)	(Attalea_speciosa	Bactris_major))	((Reinhardtia_latisecta	Reinhardtia_paiewonskiana)	(Reinhardtia_gracilis	Reinhardtia_simplex))))	(Sclerosperma_profizianum	Orania_palindan))))	(Serenoa_repens	(Phoenix_dactylifera	Sabal_domingensis)))))	Kingia_australis);
((Nypa_fruticans	(((Iriartea_deltoidea	(Serenoa_repens	(Phoenix_dactylifera	Sabal_domingensis)))	(((Roystonea_regia	(((Elaeis_oleifera	Elaeis_guineensis)	(Attalea_speciosa	Bactris_major))	(((Reinhardtia_gracilis	Reinhardtia_latisecta)	Reinhardtia_paiewonskiana)	Reinhardtia_simplex)))	(((Podococcus_barteri	Sclerosperma_profizianum)	Orania_palindan)	Pseudophoenix_vinifera))	((((Manicaria_saccifera	Pelagodoxa_henryana)	((Prestoea_acuminata	(Oenocarpus_minor	Oenocarpus_bataua))	((Burretiokentia_grandiflora	(Heterospathe_cagayanensis	(Veitchia_spiralis	Kentiopsis_piersoniorum)))	((Hydriastele_microspadix	Dypsis_decaryi)	Dictyosperma_album))))	(Leopoldinia_pulchra	Geonoma_undata))	Chamaedorea_seifrizii)))	Calamus_caryotoides))	Kingia_australis);
((Kentiopsis_piersoniorum	((((Heterospathe_cagayanensis	(Hydriastele_microspadix	Dictyosperma_album))	((Leopoldinia_pulchra	((Prestoea_acuminata	(Oenocarpus_minor	Oenocarpus_bataua))	(Manicaria_saccifera	Pelagodoxa_henryana)))	(Geonoma_undata	(Chamaedorea_seifrizii	(Pseudophoenix_vinifera	(((Roystonea_regia	(((Elaeis_oleifera	Elaeis_guineensis)	(Attalea_speciosa	Bactris_major))	((Reinhardtia_latisecta	Reinhardtia_paiewonskiana)	(Reinhardtia_gracilis	Reinhardtia_simplex))))	((Iriartea_deltoidea	(Nypa_fruticans	Calamus_caryotoides))	(Serenoa_repens	(Phoenix_dactylifera	Sabal_domingensis))))	((Podococcus_barteri	Sclerosperma_profizianum)	Orania_palindan)))))))	Dypsis_decaryi)	(Burretiokentia_grandiflora	Veitchia_spiralis)))	Kingia_australis);
((Serenoa_repens	(Sabal_domingensis	(((Calamus_caryotoides	Phoenix_dactylifera)	(((Podococcus_barteri	Sclerosperma_profizianum)	Orania_palindan)	((Roystonea_regia	(((Elaeis_oleifera	Elaeis_guineensis)	(Attalea_speciosa	Bactris_major))	((Reinhardtia_latisecta	Reinhardtia_paiewonskiana)	(Reinhardtia_gracilis	Reinhardtia_simplex))))	(Pseudophoenix_vinifera	(((((Dypsis_decaryi	(Heterospathe_cagayanensis	Burretiokentia_grandiflora))	(Hydriastele_microspadix	Dictyosperma_album))	(Veitchia_spiralis	Kentiopsis_piersoniorum))	(((Prestoea_acuminata	(Oenocarpus_minor	Oenocarpus_bataua))	Geonoma_undata)	(Manicaria_saccifera	Pelagodoxa_henryana)))	(Leopoldinia_pulchra	Chamaedorea_seifrizii))))))	(Iriartea_deltoidea	Nypa_fruticans))))	Kingia_australis);
((Nypa_fruticans	(((Serenoa_repens	(Sabal_domingensis	Phoenix_dactylifera))	((Pseudophoenix_vinifera	((Podococcus_barteri	Sclerosperma_profizianum)	Orania_palindan))	(((Calamus_caryotoides	Roystonea_regia)	(((Elaeis_oleifera	Elaeis_guineensis)	(Attalea_speciosa	Bactris_major))	((Reinhardtia_latisecta	Reinhardtia_paiewonskiana)	(Reinhardtia_gracilis	Reinhardtia_simplex))))	(((Leopoldinia_pulchra	Geonoma_undata)	((((Heterospathe_cagayanensis	(Dypsis_decaryi	Hydriastele_microspadix))	Dictyosperma_album)	(Veitchia_spiralis	Kentiopsis_piersoniorum))	((Manicaria_saccifera	Pelagodoxa_henryana)	(Prestoea_acuminata	(Oenocarpus_minor	(Burretiokentia_grandiflora	Oenocarpus_bataua))))))	Chamaedorea_seifrizii))))	Iriartea_deltoidea))	Kingia_australis);
((Nypa_fruticans	((((Leopoldinia_pulchra	Geonoma_undata)	((((Heterospathe_cagayanensis	(Dypsis_decaryi	Hydriastele_microspadix))	Dictyosperma_album)	((Burretiokentia_grandiflora	Veitchia_spiralis)	Kentiopsis_piersoniorum))	((Manicaria_saccifera	Pelagodoxa_henryana)	(Prestoea_acuminata	(Oenocarpus_minor	Oenocarpus_bataua)))))	Chamaedorea_seifrizii)	(((((Sclerosperma_profizianum	(Orania_palindan	Serenoa_repens))	Phoenix_dactylifera)	Pseudophoenix_vinifera)	((Calamus_caryotoides	Roystonea_regia)	(((Elaeis_oleifera	Elaeis_guineensis)	(Attalea_speciosa	Bactris_major))	((Reinhardtia_latisecta	Reinhardtia_paiewonskiana)	(Reinhardtia_gracilis	Reinhardtia_simplex)))))	((Podococcus_barteri	Iriartea_deltoidea)	Sabal_domingensis))))	Kingia_australis);
((Nypa_fruticans	(((((Sclerosperma_profizianum	Orania_palindan)	(Serenoa_repens	Phoenix_dactylifera))	(((Calamus_caryotoides	Roystonea_regia)	(((Elaeis_oleifera	Elaeis_guineensis)	(Attalea_speciosa	Bactris_major))	((Reinhardtia_latisecta	Reinhardtia_paiewonskiana)	(Reinhardtia_gracilis	Reinhardtia_simplex))))	((Podococcus_barteri	Iriartea_deltoidea)	Sabal_domingensis)))	Pseudophoenix_vinifera)	((((Manicaria_saccifera	Pelagodoxa_henryana)	((Geonoma_undata	(Prestoea_acuminata	(Oenocarpus_minor	Oenocarpus_bataua)))	((Dypsis_decaryi	((Veitchia_spiralis	Kentiopsis_piersoniorum)	(Dictyosperma_album	Hydriastele_microspadix)))	Heterospathe_cagayanensis)))	Burretiokentia_grandiflora)	(Leopoldinia_pulchra	Chamaedorea_seifrizii))))	Kingia_australis);
((Nypa_fruticans	(Iriartea_deltoidea	((Serenoa_repens	(Sabal_domingensis	Phoenix_dactylifera))	(((((((Dypsis_decaryi	(((Hydriastele_microspadix	Dictyosperma_album)	Leopoldinia_pulchra)	Heterospathe_cagayanensis))	((Burretiokentia_grandiflora	Veitchia_spiralis)	Kentiopsis_piersoniorum))	((Pelagodoxa_henryana	Manicaria_saccifera)	((Oenocarpus_minor	Oenocarpus_bataua)	Prestoea_acuminata)))	Geonoma_undata)	Chamaedorea_seifrizii)	(((((Reinhardtia_gracilis	Reinhardtia_simplex)	(Reinhardtia_paiewonskiana	Reinhardtia_latisecta))	((Elaeis_oleifera	Elaeis_guineensis)	(Bactris_major	Attalea_speciosa)))	Roystonea_regia)	(Pseudophoenix_vinifera	((Sclerosperma_profizianum	Podococcus_barteri)	Orania_palindan))))	Calamus_caryotoides))))	Kingia_australis);
((Manicaria_saccifera	((((Oenocarpus_minor	Oenocarpus_bataua)	Prestoea_acuminata)	(((Leopoldinia_pulchra	Geonoma_undata)	(Chamaedorea_seifrizii	(((Serenoa_repens	(((Reinhardtia_gracilis	Reinhardtia_simplex)	(Reinhardtia_paiewonskiana	Reinhardtia_latisecta))	((Elaeis_oleifera	Elaeis_guineensis)	(Bactris_major	Attalea_speciosa))))	(((Roystonea_regia	Calamus_caryotoides)	((Sclerosperma_profizianum	Podococcus_barteri)	Orania_palindan))	Pseudophoenix_vinifera))	((Nypa_fruticans	Phoenix_dactylifera)	(Iriartea_deltoidea	Sabal_domingensis)))))	(Heterospathe_cagayanensis	(((Hydriastele_microspadix	Dictyosperma_album)	((Kentiopsis_piersoniorum	Burretiokentia_grandiflora)	Veitchia_spiralis))	Dypsis_decaryi))))	Pelagodoxa_henryana))	Kingia_australis);
((((((Phoenix_dactylifera	Sabal_domingensis)	Serenoa_repens)	Iriartea_deltoidea)	(((((((Reinhardtia_gracilis	Reinhardtia_simplex)	(Reinhardtia_paiewonskiana	Reinhardtia_latisecta))	((Elaeis_oleifera	Elaeis_guineensis)	(Bactris_major	Attalea_speciosa)))	(Podococcus_barteri	(Sclerosperma_profizianum	(Roystonea_regia	Calamus_caryotoides))))	((((Geonoma_undata	((Oenocarpus_minor	Oenocarpus_bataua)	Prestoea_acuminata))	(Pelagodoxa_henryana	Manicaria_saccifera))	(((Hydriastele_microspadix	Dictyosperma_album)	(Heterospathe_cagayanensis	Dypsis_decaryi))	((Kentiopsis_piersoniorum	Burretiokentia_grandiflora)	Veitchia_spiralis)))	(Leopoldinia_pulchra	Chamaedorea_seifrizii)))	Orania_palindan)	Pseudophoenix_vinifera))	Nypa_fruticans)	Kingia_australis);
(((((((((Reinhardtia_gracilis	Reinhardtia_simplex)	(Reinhardtia_paiewonskiana	Reinhardtia_latisecta))	((Elaeis_oleifera	Elaeis_guineensis)	(Bactris_major	Attalea_speciosa)))	(Roystonea_regia	Calamus_caryotoides))	((Sabal_domingensis	Iriartea_deltoidea)	Pseudophoenix_vinifera))	((Phoenix_dactylifera	Serenoa_repens)	((Podococcus_barteri	Sclerosperma_profizianum)	Orania_palindan)))	((((((Oenocarpus_minor	Oenocarpus_bataua)	Prestoea_acuminata)	(Geonoma_undata	Pelagodoxa_henryana))	(Manicaria_saccifera	(Heterospathe_cagayanensis	(Dypsis_decaryi	(((Hydriastele_microspadix	Burretiokentia_grandiflora)	(Kentiopsis_piersoniorum	Veitchia_spiralis))	Dictyosperma_album)))))	Leopoldinia_pulchra)	Chamaedorea_seifrizii))	Nypa_fruticans)	Kingia_australis);
((((Serenoa_repens	((((Podococcus_barteri	Sclerosperma_profizianum)	Orania_palindan)	(((((Reinhardtia_gracilis	Reinhardtia_simplex)	(Reinhardtia_paiewonskiana	Reinhardtia_latisecta))	((Elaeis_oleifera	Elaeis_guineensis)	(Bactris_major	Attalea_speciosa)))	(Roystonea_regia	Calamus_caryotoides))	((Phoenix_dactylifera	Sabal_domingensis)	Iriartea_deltoidea)))	Pseudophoenix_vinifera))	(((Geonoma_undata	Pelagodoxa_henryana)	((((Oenocarpus_minor	Oenocarpus_bataua)	Prestoea_acuminata)	Manicaria_saccifera)	(Leopoldinia_pulchra	(Heterospathe_cagayanensis	(Dypsis_decaryi	((Hydriastele_microspadix	(Kentiopsis_piersoniorum	Veitchia_spiralis))	(Burretiokentia_grandiflora	Dictyosperma_album)))))))	Chamaedorea_seifrizii))	Nypa_fruticans)	Kingia_australis);
((((Pseudophoenix_vinifera	((((((Reinhardtia_gracilis	Reinhardtia_simplex)	(Reinhardtia_paiewonskiana	Reinhardtia_latisecta))	((Elaeis_oleifera	Elaeis_guineensis)	(Bactris_major	Attalea_speciosa)))	Roystonea_regia)	(Sclerosperma_profizianum	Orania_palindan))	((Calamus_caryotoides	(Sabal_domingensis	(Phoenix_dactylifera	Serenoa_repens)))	(Podococcus_barteri	Iriartea_deltoidea))))	(((Oenocarpus_minor	(Oenocarpus_bataua	Prestoea_acuminata))	((Manicaria_saccifera	(Heterospathe_cagayanensis	(Dypsis_decaryi	(((Burretiokentia_grandiflora	Hydriastele_microspadix)	(Kentiopsis_piersoniorum	Veitchia_spiralis))	Dictyosperma_album))))	((Leopoldinia_pulchra	Geonoma_undata)	Pelagodoxa_henryana)))	Chamaedorea_seifrizii))	Nypa_fruticans)	Kingia_australis);
(((((((((Podococcus_barteri	Sclerosperma_profizianum)	Orania_palindan)	(((((Heterospathe_cagayanensis	(Dypsis_decaryi	(Hydriastele_microspadix	Dictyosperma_album)))	((Burretiokentia_grandiflora	Kentiopsis_piersoniorum)	Veitchia_spiralis))	(((Manicaria_saccifera	(Prestoea_acuminata	(Oenocarpus_minor	Oenocarpus_bataua)))	Pelagodoxa_henryana)	Leopoldinia_pulchra))	Geonoma_undata)	Chamaedorea_seifrizii))	Pseudophoenix_vinifera)	((((Reinhardtia_gracilis	Reinhardtia_simplex)	(Reinhardtia_paiewonskiana	Reinhardtia_latisecta))	((Elaeis_oleifera	Elaeis_guineensis)	(Bactris_major	Attalea_speciosa)))	Roystonea_regia))	((Serenoa_repens	Phoenix_dactylifera)	(Sabal_domingensis	Iriartea_deltoidea)))	Calamus_caryotoides)	Nypa_fruticans)	Kingia_australis);
(((((((Podococcus_barteri	(Pseudophoenix_vinifera	Sclerosperma_profizianum))	Orania_palindan)	(((((Geonoma_undata	(Prestoea_acuminata	(Oenocarpus_minor	Oenocarpus_bataua)))	(((Burretiokentia_grandiflora	Leopoldinia_pulchra)	Pelagodoxa_henryana)	Manicaria_saccifera))	((((Dypsis_decaryi	Hydriastele_microspadix)	Heterospathe_cagayanensis)	Dictyosperma_album)	(Kentiopsis_piersoniorum	Veitchia_spiralis)))	Chamaedorea_seifrizii)	((((Reinhardtia_gracilis	Reinhardtia_simplex)	(Reinhardtia_paiewonskiana	Reinhardtia_latisecta))	((Elaeis_oleifera	Elaeis_guineensis)	(Bactris_major	Attalea_speciosa)))	Roystonea_regia)))	(Sabal_domingensis	Iriartea_deltoidea))	(Serenoa_repens	(Phoenix_dactylifera	Calamus_caryotoides)))	Nypa_fruticans)	Kingia_australis);
((Manicaria_saccifera	(((Leopoldinia_pulchra	(((((Dypsis_decaryi	Hydriastele_microspadix)	Heterospathe_cagayanensis)	Dictyosperma_album)	(Kentiopsis_piersoniorum	Veitchia_spiralis))	(Geonoma_undata	(Chamaedorea_seifrizii	((((Sabal_domingensis	(Podococcus_barteri	Iriartea_deltoidea))	(Phoenix_dactylifera	Nypa_fruticans))	Calamus_caryotoides)	((((((Reinhardtia_gracilis	Reinhardtia_simplex)	(Reinhardtia_paiewonskiana	Reinhardtia_latisecta))	(((Elaeis_oleifera	Elaeis_guineensis)	Bactris_major)	Attalea_speciosa))	Roystonea_regia)	((Serenoa_repens	Sclerosperma_profizianum)	Orania_palindan))	Pseudophoenix_vinifera))))))	(Prestoea_acuminata	((Oenocarpus_minor	Oenocarpus_bataua)	Burretiokentia_grandiflora)))	Pelagodoxa_henryana))	Kingia_australis);
((Manicaria_saccifera	((((((Dypsis_decaryi	Hydriastele_microspadix)	((Kentiopsis_piersoniorum	Veitchia_spiralis)	Heterospathe_cagayanensis))	Dictyosperma_album)	(((Leopoldinia_pulchra	Geonoma_undata)	Chamaedorea_seifrizii)	(((Orania_palindan	((((Reinhardtia_gracilis	Reinhardtia_simplex)	(Reinhardtia_paiewonskiana	Reinhardtia_latisecta))	((Bactris_major	Attalea_speciosa)	(Elaeis_oleifera	Elaeis_guineensis)))	Roystonea_regia))	((Sabal_domingensis	(Podococcus_barteri	Iriartea_deltoidea))	(((Nypa_fruticans	Serenoa_repens)	Calamus_caryotoides)	Phoenix_dactylifera)))	(Pseudophoenix_vinifera	Sclerosperma_profizianum))))	Pelagodoxa_henryana)	((Prestoea_acuminata	(Oenocarpus_minor	Oenocarpus_bataua))	Burretiokentia_grandiflora)))	Kingia_australis);
(((Nypa_fruticans	((((Sabal_domingensis	(Iriartea_deltoidea	Podococcus_barteri))	((((Elaeis_oleifera	Elaeis_guineensis)	Bactris_major)	Attalea_speciosa)	((Reinhardtia_gracilis	Reinhardtia_simplex)	(Reinhardtia_latisecta	Reinhardtia_paiewonskiana))))	(Orania_palindan	(Serenoa_repens	(Pseudophoenix_vinifera	(((((((Dypsis_decaryi	(Dictyosperma_album	Hydriastele_microspadix))	(Heterospathe_cagayanensis	(Kentiopsis_piersoniorum	Veitchia_spiralis)))	(Burretiokentia_grandiflora	Manicaria_saccifera))	(Pelagodoxa_henryana	((Oenocarpus_minor	Oenocarpus_bataua)	Prestoea_acuminata)))	(Leopoldinia_pulchra	Geonoma_undata))	Chamaedorea_seifrizii)	(Sclerosperma_profizianum	Phoenix_dactylifera))))))	Roystonea_regia))	Calamus_caryotoides)	Kingia_australis);
(((Nypa_fruticans	((((Sclerosperma_profizianum	Pseudophoenix_vinifera)	(((Podococcus_barteri	(Sabal_domingensis	Iriartea_deltoidea))	(Roystonea_regia	(((Bactris_major	Attalea_speciosa)	(Elaeis_oleifera	Elaeis_guineensis))	((Reinhardtia_gracilis	Reinhardtia_simplex)	(Reinhardtia_latisecta	Reinhardtia_paiewonskiana)))))	Orania_palindan))	(Phoenix_dactylifera	Serenoa_repens))	((((((Dypsis_decaryi	(Heterospathe_cagayanensis	((Dictyosperma_album	Hydriastele_microspadix)	(Kentiopsis_piersoniorum	Veitchia_spiralis))))	Manicaria_saccifera)	Burretiokentia_grandiflora)	(((Oenocarpus_minor	Oenocarpus_bataua)	Prestoea_acuminata)	Pelagodoxa_henryana))	Geonoma_undata)	(Leopoldinia_pulchra	Chamaedorea_seifrizii))))	Calamus_caryotoides)	Kingia_australis);
((Nypa_fruticans	((((Sabal_domingensis	(Iriartea_deltoidea	Podococcus_barteri))	Calamus_caryotoides)	((Sclerosperma_profizianum	Orania_palindan)	(Pseudophoenix_vinifera	((((((((Oenocarpus_minor	Oenocarpus_bataua)	Prestoea_acuminata)	(Burretiokentia_grandiflora	(Manicaria_saccifera	Pelagodoxa_henryana)))	Leopoldinia_pulchra)	(Dypsis_decaryi	(Heterospathe_cagayanensis	((Dictyosperma_album	Hydriastele_microspadix)	(Kentiopsis_piersoniorum	Veitchia_spiralis)))))	Geonoma_undata)	Chamaedorea_seifrizii)	(Roystonea_regia	(((Bactris_major	Attalea_speciosa)	(Elaeis_oleifera	Elaeis_guineensis))	((Reinhardtia_gracilis	Reinhardtia_simplex)	(Reinhardtia_latisecta	Reinhardtia_paiewonskiana))))))))	(Phoenix_dactylifera	Serenoa_repens)))	Kingia_australis);
((Nypa_fruticans	(Calamus_caryotoides	(Chamaedorea_seifrizii	((((Kentiopsis_piersoniorum	Veitchia_spiralis)	(Burretiokentia_grandiflora	((Dictyosperma_album	Heterospathe_cagayanensis)	(Dypsis_decaryi	Hydriastele_microspadix))))	((Leopoldinia_pulchra	Geonoma_undata)	(((Oenocarpus_minor	Oenocarpus_bataua)	Prestoea_acuminata)	(Manicaria_saccifera	Pelagodoxa_henryana))))	(((Roystonea_regia	(((Bactris_major	Attalea_speciosa)	(Elaeis_oleifera	Elaeis_guineensis))	((Reinhardtia_gracilis	Reinhardtia_simplex)	(Reinhardtia_latisecta	Reinhardtia_paiewonskiana))))	((Sabal_domingensis	(Iriartea_deltoidea	Podococcus_barteri))	((Phoenix_dactylifera	Serenoa_repens)	(Sclerosperma_profizianum	Orania_palindan))))	Pseudophoenix_vinifera)))))	Kingia_australis);
(((Chamaedorea_seifrizii	((((Manicaria_saccifera	Pelagodoxa_henryana)	(((Oenocarpus_minor	Oenocarpus_bataua)	Prestoea_acuminata)	((Heterospathe_cagayanensis	(Hydriastele_microspadix	Burretiokentia_grandiflora))	((Dypsis_decaryi	(Kentiopsis_piersoniorum	Veitchia_spiralis))	Dictyosperma_album))))	Leopoldinia_pulchra)	Geonoma_undata))	((((((Sclerosperma_profizianum	Pseudophoenix_vinifera)	Orania_palindan)	(Sabal_domingensis	(Iriartea_deltoidea	Podococcus_barteri)))	(Serenoa_repens	(((Bactris_major	Attalea_speciosa)	(Elaeis_oleifera	Elaeis_guineensis))	((Reinhardtia_gracilis	Reinhardtia_simplex)	(Reinhardtia_latisecta	Reinhardtia_paiewonskiana)))))	(Roystonea_regia	(Nypa_fruticans	Calamus_caryotoides)))	Phoenix_dactylifera))	Kingia_australis);
((Nypa_fruticans	(Calamus_caryotoides	(((Chamaedorea_seifrizii	((Pseudophoenix_vinifera	Sclerosperma_profizianum)	(Phoenix_dactylifera	(Geonoma_undata	(Pelagodoxa_henryana	((Leopoldinia_pulchra	(Manicaria_saccifera	(((Burretiokentia_grandiflora	(Hydriastele_microspadix	Dictyosperma_album))	Dypsis_decaryi)	(Heterospathe_cagayanensis	(Kentiopsis_piersoniorum	Veitchia_spiralis)))))	((Oenocarpus_minor	Oenocarpus_bataua)	Prestoea_acuminata)))))))	(((Roystonea_regia	(((Bactris_major	Attalea_speciosa)	(Elaeis_oleifera	Elaeis_guineensis))	((Reinhardtia_gracilis	Reinhardtia_simplex)	(Reinhardtia_latisecta	Reinhardtia_paiewonskiana))))	Orania_palindan)	(Podococcus_barteri	(Sabal_domingensis	Iriartea_deltoidea))))	Serenoa_repens)))	Kingia_australis);
((Manicaria_saccifera	(((Burretiokentia_grandiflora	(((((Calamus_caryotoides	(Pseudophoenix_vinifera	Sclerosperma_profizianum))	(((Orania_palindan	(Roystonea_regia	(((Bactris_major	Attalea_speciosa)	(Elaeis_oleifera	Elaeis_guineensis))	((Reinhardtia_gracilis	Reinhardtia_simplex)	(Reinhardtia_latisecta	Reinhardtia_paiewonskiana)))))	Nypa_fruticans)	(((Phoenix_dactylifera	Serenoa_repens)	Sabal_domingensis)	(Iriartea_deltoidea	Podococcus_barteri))))	Chamaedorea_seifrizii)	((Hydriastele_microspadix	Dictyosperma_album)	(Dypsis_decaryi	(Heterospathe_cagayanensis	(Kentiopsis_piersoniorum	Veitchia_spiralis)))))	(Geonoma_undata	Leopoldinia_pulchra)))	((Oenocarpus_minor	Oenocarpus_bataua)	Prestoea_acuminata))	Pelagodoxa_henryana))	Kingia_australis);
((Nypa_fruticans	(((Phoenix_dactylifera	Serenoa_repens)	Sabal_domingensis)	(((Pseudophoenix_vinifera	((((Geonoma_undata	Leopoldinia_pulchra)	((Manicaria_saccifera	(((Oenocarpus_minor	(Burretiokentia_grandiflora	Oenocarpus_bataua))	Prestoea_acuminata)	Pelagodoxa_henryana))	(((Dypsis_decaryi	(Hydriastele_microspadix	Dictyosperma_album))	Heterospathe_cagayanensis)	(Kentiopsis_piersoniorum	Veitchia_spiralis))))	Chamaedorea_seifrizii)	Sclerosperma_profizianum))	(((Calamus_caryotoides	Roystonea_regia)	((((Elaeis_oleifera	Elaeis_guineensis)	Bactris_major)	Attalea_speciosa)	((Reinhardtia_gracilis	Reinhardtia_simplex)	(Reinhardtia_latisecta	Reinhardtia_paiewonskiana))))	Orania_palindan))	(Iriartea_deltoidea	Podococcus_barteri))))	Kingia_australis);
((Nypa_fruticans	((Phoenix_dactylifera	(((((Sclerosperma_profizianum	Orania_palindan)	Pseudophoenix_vinifera)	(((((Oenocarpus_minor	Oenocarpus_bataua)	Prestoea_acuminata)	(Pelagodoxa_henryana	Manicaria_saccifera))	(((((Burretiokentia_grandiflora	Dypsis_decaryi)	Hydriastele_microspadix)	((Kentiopsis_piersoniorum	Veitchia_spiralis)	Heterospathe_cagayanensis))	Dictyosperma_album)	(Geonoma_undata	Leopoldinia_pulchra)))	Chamaedorea_seifrizii))	((Calamus_caryotoides	Roystonea_regia)	(((Bactris_major	Attalea_speciosa)	(Elaeis_oleifera	Elaeis_guineensis))	((Reinhardtia_gracilis	Reinhardtia_simplex)	(Reinhardtia_latisecta	Reinhardtia_paiewonskiana)))))	((Iriartea_deltoidea	Podococcus_barteri)	Sabal_domingensis)))	Serenoa_repens))	Kingia_australis);
((Nypa_fruticans	(((Phoenix_dactylifera	((((Sclerosperma_profizianum	Orania_palindan)	(((((Dictyosperma_album	((Dypsis_decaryi	Hydriastele_microspadix)	((Kentiopsis_piersoniorum	Veitchia_spiralis)	Heterospathe_cagayanensis)))	Burretiokentia_grandiflora)	((Geonoma_undata	Leopoldinia_pulchra)	(((Oenocarpus_minor	Oenocarpus_bataua)	Prestoea_acuminata)	(Pelagodoxa_henryana	Manicaria_saccifera))))	Chamaedorea_seifrizii)	Pseudophoenix_vinifera))	(Roystonea_regia	(((Bactris_major	Attalea_speciosa)	(Elaeis_oleifera	Elaeis_guineensis))	((Reinhardtia_gracilis	Reinhardtia_simplex)	(Reinhardtia_latisecta	Reinhardtia_paiewonskiana)))))	((Iriartea_deltoidea	Podococcus_barteri)	Sabal_domingensis)))	Serenoa_repens)	Calamus_caryotoides))	Kingia_australis);
((Nypa_fruticans	(((Sabal_domingensis	Iriartea_deltoidea)	(Phoenix_dactylifera	Serenoa_repens))	(((((((Reinhardtia_simplex	Reinhardtia_gracilis)	(Reinhardtia_latisecta	Reinhardtia_paiewonskiana))	((Attalea_speciosa	Bactris_major)	(Elaeis_guineensis	Elaeis_oleifera)))	(Calamus_caryotoides	Roystonea_regia))	((Chamaedorea_seifrizii	Sclerosperma_profizianum)	(Podococcus_barteri	Orania_palindan)))	(((((Hydriastele_microspadix	Dypsis_decaryi)	(Heterospathe_cagayanensis	(Veitchia_spiralis	(Burretiokentia_grandiflora	Kentiopsis_piersoniorum))))	Dictyosperma_album)	((Manicaria_saccifera	Pelagodoxa_henryana)	(Prestoea_acuminata	(Oenocarpus_minor	Oenocarpus_bataua))))	(Leopoldinia_pulchra	Geonoma_undata)))	Pseudophoenix_vinifera)))	Kingia_australis);
((Manicaria_saccifera	(Pelagodoxa_henryana	((Geonoma_undata	((((Orania_palindan	((((Reinhardtia_simplex	Reinhardtia_gracilis)	(Reinhardtia_latisecta	Reinhardtia_paiewonskiana))	((Attalea_speciosa	Bactris_major)	(Elaeis_guineensis	Elaeis_oleifera)))	Roystonea_regia))	((Calamus_caryotoides	Nypa_fruticans)	(Iriartea_deltoidea	(Phoenix_dactylifera	(Sabal_domingensis	Serenoa_repens)))))	(Pseudophoenix_vinifera	(Sclerosperma_profizianum	Podococcus_barteri)))	Chamaedorea_seifrizii))	((Leopoldinia_pulchra	(((Dictyosperma_album	Hydriastele_microspadix)	(Dypsis_decaryi	(Heterospathe_cagayanensis	(Veitchia_spiralis	Kentiopsis_piersoniorum))))	Burretiokentia_grandiflora))	(Prestoea_acuminata	(Oenocarpus_minor	Oenocarpus_bataua))))))	Kingia_australis);
((Nypa_fruticans	(Iriartea_deltoidea	((((((((Veitchia_spiralis	Kentiopsis_piersoniorum)	(Dictyosperma_album	((Dypsis_decaryi	Hydriastele_microspadix)	(Burretiokentia_grandiflora	Heterospathe_cagayanensis))))	((((Manicaria_saccifera	Pelagodoxa_henryana)	(Prestoea_acuminata	(Oenocarpus_minor	Oenocarpus_bataua)))	Leopoldinia_pulchra)	Geonoma_undata))	Chamaedorea_seifrizii)	((((Podococcus_barteri	Sclerosperma_profizianum)	Orania_palindan)	Roystonea_regia)	Pseudophoenix_vinifera))	(((Reinhardtia_simplex	Reinhardtia_gracilis)	(Reinhardtia_latisecta	Reinhardtia_paiewonskiana))	((Attalea_speciosa	Bactris_major)	(Elaeis_guineensis	Elaeis_oleifera))))	(Calamus_caryotoides	(Phoenix_dactylifera	Sabal_domingensis)))	Serenoa_repens)))	Kingia_australis);
((Nypa_fruticans	(Iriartea_deltoidea	((Calamus_caryotoides	((Pseudophoenix_vinifera	(Sclerosperma_profizianum	((((((Prestoea_acuminata	(Oenocarpus_minor	Oenocarpus_bataua))	(Manicaria_saccifera	Pelagodoxa_henryana))	Leopoldinia_pulchra)	Geonoma_undata)	(((((Dictyosperma_album	Hydriastele_microspadix)	(Veitchia_spiralis	Kentiopsis_piersoniorum))	Burretiokentia_grandiflora)	Heterospathe_cagayanensis)	Dypsis_decaryi))	Chamaedorea_seifrizii)))	((Orania_palindan	Podococcus_barteri)	(Roystonea_regia	(((Reinhardtia_simplex	Reinhardtia_gracilis)	(Reinhardtia_latisecta	Reinhardtia_paiewonskiana))	((Attalea_speciosa	Bactris_major)	(Elaeis_guineensis	Elaeis_oleifera)))))))	((Sabal_domingensis	Serenoa_repens)	Phoenix_dactylifera))))	Kingia_australis);
((((Chamaedorea_seifrizii	Geonoma_undata)	((Leopoldinia_pulchra	((Prestoea_acuminata	(Oenocarpus_minor	Oenocarpus_bataua))	(Manicaria_saccifera	Pelagodoxa_henryana)))	((Dictyosperma_album	Heterospathe_cagayanensis)	((Dypsis_decaryi	Hydriastele_microspadix)	(Veitchia_spiralis	(Burretiokentia_grandiflora	Kentiopsis_piersoniorum))))))	(((((Pseudophoenix_vinifera	Sclerosperma_profizianum)	Orania_palindan)	(Nypa_fruticans	(Iriartea_deltoidea	((Sabal_domingensis	Serenoa_repens)	Phoenix_dactylifera))))	((Calamus_caryotoides	Roystonea_regia)	(((Reinhardtia_simplex	Reinhardtia_gracilis)	(Reinhardtia_latisecta	Reinhardtia_paiewonskiana))	((Attalea_speciosa	Bactris_major)	(Elaeis_guineensis	Elaeis_oleifera)))))	Podococcus_barteri))	Kingia_australis);
((Nypa_fruticans	((Iriartea_deltoidea	(((((Podococcus_barteri	(Sclerosperma_profizianum	Orania_palindan))	Pseudophoenix_vinifera)	(Roystonea_regia	(((Reinhardtia_simplex	Reinhardtia_gracilis)	(Reinhardtia_latisecta	Reinhardtia_paiewonskiana))	(Attalea_speciosa	((Elaeis_guineensis	Elaeis_oleifera)	Bactris_major)))))	(Chamaedorea_seifrizii	(((Geonoma_undata	(Prestoea_acuminata	(Oenocarpus_minor	Oenocarpus_bataua)))	(Leopoldinia_pulchra	(Manicaria_saccifera	Pelagodoxa_henryana)))	((((Dictyosperma_album	(Hydriastele_microspadix	Burretiokentia_grandiflora))	(Veitchia_spiralis	Kentiopsis_piersoniorum))	Dypsis_decaryi)	Heterospathe_cagayanensis))))	(Serenoa_repens	(Phoenix_dactylifera	Sabal_domingensis))))	Calamus_caryotoides))	Kingia_australis);
((Nypa_fruticans	(Calamus_caryotoides	(((Pseudophoenix_vinifera	(Chamaedorea_seifrizii	(((((Veitchia_spiralis	Kentiopsis_piersoniorum)	Dypsis_decaryi)	((Hydriastele_microspadix	Dictyosperma_album)	Heterospathe_cagayanensis))	(((Prestoea_acuminata	((Oenocarpus_minor	Burretiokentia_grandiflora)	Oenocarpus_bataua))	(Manicaria_saccifera	Pelagodoxa_henryana))	Leopoldinia_pulchra))	Geonoma_undata)))	((Podococcus_barteri	(Sclerosperma_profizianum	Orania_palindan))	(Roystonea_regia	(((Reinhardtia_simplex	Reinhardtia_gracilis)	(Reinhardtia_latisecta	Reinhardtia_paiewonskiana))	((Attalea_speciosa	Bactris_major)	(Elaeis_guineensis	Elaeis_oleifera))))))	((Serenoa_repens	Phoenix_dactylifera)	(Iriartea_deltoidea	Sabal_domingensis)))))	Kingia_australis);
((Nypa_fruticans	((Serenoa_repens	Phoenix_dactylifera)	(Calamus_caryotoides	(((Pseudophoenix_vinifera	(Sclerosperma_profizianum	(Chamaedorea_seifrizii	((((Dypsis_decaryi	(Heterospathe_cagayanensis	(Veitchia_spiralis	Kentiopsis_piersoniorum)))	(Hydriastele_microspadix	Dictyosperma_album))	(((Prestoea_acuminata	(Oenocarpus_minor	Oenocarpus_bataua))	Burretiokentia_grandiflora)	(Manicaria_saccifera	Pelagodoxa_henryana)))	(Leopoldinia_pulchra	Geonoma_undata)))))	(Orania_palindan	(Roystonea_regia	(((Reinhardtia_simplex	Reinhardtia_gracilis)	(Reinhardtia_latisecta	Reinhardtia_paiewonskiana))	((Attalea_speciosa	Bactris_major)	(Elaeis_guineensis	Elaeis_oleifera))))))	((Podococcus_barteri	Iriartea_deltoidea)	Sabal_domingensis)))))	Kingia_australis);
((Manicaria_saccifera	(((Burretiokentia_grandiflora	(Prestoea_acuminata	(Oenocarpus_minor	Oenocarpus_bataua)))	Pelagodoxa_henryana)	(((Veitchia_spiralis	Kentiopsis_piersoniorum)	((Hydriastele_microspadix	Dictyosperma_album)	(Dypsis_decaryi	Heterospathe_cagayanensis)))	(Geonoma_undata	((((Sclerosperma_profizianum	Orania_palindan)	(Pseudophoenix_vinifera	(((Podococcus_barteri	Iriartea_deltoidea)	Sabal_domingensis)	((Serenoa_repens	Phoenix_dactylifera)	(Nypa_fruticans	Calamus_caryotoides)))))	(Roystonea_regia	(((Reinhardtia_simplex	Reinhardtia_gracilis)	(Reinhardtia_latisecta	Reinhardtia_paiewonskiana))	((Attalea_speciosa	Bactris_major)	(Elaeis_guineensis	Elaeis_oleifera)))))	(Leopoldinia_pulchra	Chamaedorea_seifrizii))))))	Kingia_australis);
((Leopoldinia_pulchra	(Chamaedorea_seifrizii	(((((Roystonea_regia	(((Reinhardtia_simplex	Reinhardtia_gracilis)	(Reinhardtia_latisecta	Reinhardtia_paiewonskiana))	((Attalea_speciosa	Bactris_major)	(Elaeis_guineensis	Elaeis_oleifera))))	(Sclerosperma_profizianum	Orania_palindan))	(((Podococcus_barteri	Iriartea_deltoidea)	Sabal_domingensis)	((Serenoa_repens	Phoenix_dactylifera)	(Nypa_fruticans	Calamus_caryotoides))))	Pseudophoenix_vinifera)	(((((Manicaria_saccifera	Pelagodoxa_henryana)	(Prestoea_acuminata	(Oenocarpus_minor	Oenocarpus_bataua)))	Burretiokentia_grandiflora)	((((Hydriastele_microspadix	Dypsis_decaryi)	Dictyosperma_album)	Heterospathe_cagayanensis)	(Veitchia_spiralis	Kentiopsis_piersoniorum)))	Geonoma_undata))))	Kingia_australis);
((Manicaria_saccifera	((((Oenocarpus_minor	(Burretiokentia_grandiflora	Oenocarpus_bataua))	Prestoea_acuminata)	(((Kentiopsis_piersoniorum	Veitchia_spiralis)	(((Hydriastele_microspadix	Dypsis_decaryi)	Heterospathe_cagayanensis)	Dictyosperma_album))	Leopoldinia_pulchra))	((Pelagodoxa_henryana	Geonoma_undata)	((Chamaedorea_seifrizii	((((Sclerosperma_profizianum	Orania_palindan)	((Sabal_domingensis	(Serenoa_repens	Phoenix_dactylifera))	(Iriartea_deltoidea	Nypa_fruticans)))	Pseudophoenix_vinifera)	((Calamus_caryotoides	Roystonea_regia)	(((Reinhardtia_gracilis	Reinhardtia_simplex)	(Reinhardtia_paiewonskiana	Reinhardtia_latisecta))	(Attalea_speciosa	((Elaeis_guineensis	Elaeis_oleifera)	Bactris_major))))))	Podococcus_barteri))))	Kingia_australis);
((Nypa_fruticans	((((((Pseudophoenix_vinifera	(Roystonea_regia	(((Reinhardtia_gracilis	Reinhardtia_simplex)	(Reinhardtia_paiewonskiana	Reinhardtia_latisecta))	((Attalea_speciosa	Bactris_major)	(Elaeis_guineensis	Elaeis_oleifera)))))	(Sabal_domingensis	(Iriartea_deltoidea	Podococcus_barteri)))	((Calamus_caryotoides	Sclerosperma_profizianum)	Orania_palindan))	(Chamaedorea_seifrizii	(((Pelagodoxa_henryana	(Leopoldinia_pulchra	Geonoma_undata))	(Manicaria_saccifera	(Heterospathe_cagayanensis	(Dypsis_decaryi	(Hydriastele_microspadix	((Kentiopsis_piersoniorum	Veitchia_spiralis)	Dictyosperma_album))))))	(Burretiokentia_grandiflora	((Oenocarpus_minor	Oenocarpus_bataua)	Prestoea_acuminata)))))	Serenoa_repens)	Phoenix_dactylifera))	Kingia_australis);
((Nypa_fruticans	((Calamus_caryotoides	(((((Podococcus_barteri	(Sabal_domingensis	Iriartea_deltoidea))	(Roystonea_regia	(((Reinhardtia_gracilis	Reinhardtia_simplex)	(Reinhardtia_paiewonskiana	Reinhardtia_latisecta))	((Attalea_speciosa	Bactris_major)	(Elaeis_guineensis	Elaeis_oleifera)))))	Pseudophoenix_vinifera)	(Sclerosperma_profizianum	Orania_palindan))	((Pelagodoxa_henryana	((Manicaria_saccifera	(((Heterospathe_cagayanensis	(Dypsis_decaryi	Hydriastele_microspadix))	(Burretiokentia_grandiflora	Dictyosperma_album))	(Kentiopsis_piersoniorum	Veitchia_spiralis)))	Geonoma_undata))	((Oenocarpus_minor	Oenocarpus_bataua)	Prestoea_acuminata))))	((Leopoldinia_pulchra	Chamaedorea_seifrizii)	(Serenoa_repens	Phoenix_dactylifera))))	Kingia_australis);
((((((Leopoldinia_pulchra	(((Oenocarpus_minor	Oenocarpus_bataua)	Prestoea_acuminata)	(Manicaria_saccifera	Pelagodoxa_henryana)))	Burretiokentia_grandiflora)	(((Kentiopsis_piersoniorum	Veitchia_spiralis)	Heterospathe_cagayanensis)	((Dypsis_decaryi	Hydriastele_microspadix)	Dictyosperma_album)))	Geonoma_undata)	(Chamaedorea_seifrizii	(((((Serenoa_repens	Phoenix_dactylifera)	Sabal_domingensis)	(Nypa_fruticans	Iriartea_deltoidea))	(Orania_palindan	(Roystonea_regia	(((Reinhardtia_gracilis	Reinhardtia_simplex)	(Reinhardtia_paiewonskiana	Reinhardtia_latisecta))	((Attalea_speciosa	Bactris_major)	(Elaeis_guineensis	Elaeis_oleifera))))))	(Pseudophoenix_vinifera	((Sclerosperma_profizianum	Calamus_caryotoides)	Podococcus_barteri)))))	Kingia_australis);
((Nypa_fruticans	(Serenoa_repens	(((Phoenix_dactylifera	Calamus_caryotoides)	(Sabal_domingensis	Iriartea_deltoidea))	(((Pseudophoenix_vinifera	(Podococcus_barteri	(Sclerosperma_profizianum	Orania_palindan)))	((Chamaedorea_seifrizii	Roystonea_regia)	(((Reinhardtia_gracilis	Reinhardtia_simplex)	(Reinhardtia_paiewonskiana	Reinhardtia_latisecta))	((Attalea_speciosa	Bactris_major)	(Elaeis_guineensis	Elaeis_oleifera)))))	(((Burretiokentia_grandiflora	((Kentiopsis_piersoniorum	Veitchia_spiralis)	(Heterospathe_cagayanensis	((Dictyosperma_album	Hydriastele_microspadix)	Dypsis_decaryi))))	(Leopoldinia_pulchra	Geonoma_undata))	(((Oenocarpus_minor	Oenocarpus_bataua)	Prestoea_acuminata)	(Manicaria_saccifera	Pelagodoxa_henryana)))))))	Kingia_australis);
((Manicaria_saccifera	(Pelagodoxa_henryana	((Burretiokentia_grandiflora	(((Kentiopsis_piersoniorum	Veitchia_spiralis)	((Heterospathe_cagayanensis	(Hydriastele_microspadix	Dypsis_decaryi))	Dictyosperma_album))	((((Roystonea_regia	(Serenoa_repens	(((Reinhardtia_gracilis	Reinhardtia_simplex)	(Reinhardtia_paiewonskiana	Reinhardtia_latisecta))	((Attalea_speciosa	Bactris_major)	(Elaeis_guineensis	Elaeis_oleifera)))))	((Orania_palindan	(Pseudophoenix_vinifera	(Calamus_caryotoides	Sclerosperma_profizianum)))	(Podococcus_barteri	(Sabal_domingensis	Iriartea_deltoidea))))	(Nypa_fruticans	Phoenix_dactylifera))	Chamaedorea_seifrizii)))	((Leopoldinia_pulchra	Geonoma_undata)	((Oenocarpus_minor	Oenocarpus_bataua)	Prestoea_acuminata)))))	Kingia_australis);
((Serenoa_repens	((((Sabal_domingensis	(Iriartea_deltoidea	Podococcus_barteri))	((((Reinhardtia_gracilis	Reinhardtia_simplex)	(Reinhardtia_paiewonskiana	Reinhardtia_latisecta))	((Attalea_speciosa	Bactris_major)	(Elaeis_guineensis	Elaeis_oleifera)))	(((Phoenix_dactylifera	((Leopoldinia_pulchra	Geonoma_undata)	(((Kentiopsis_piersoniorum	Veitchia_spiralis)	(Heterospathe_cagayanensis	((Dictyosperma_album	Hydriastele_microspadix)	Dypsis_decaryi)))	(((Pelagodoxa_henryana	Manicaria_saccifera)	((Oenocarpus_minor	Oenocarpus_bataua)	Prestoea_acuminata))	Burretiokentia_grandiflora))))	Pseudophoenix_vinifera)	((Sclerosperma_profizianum	Orania_palindan)	(Roystonea_regia	Calamus_caryotoides)))))	Chamaedorea_seifrizii)	Nypa_fruticans))	Kingia_australis);
((((Chamaedorea_seifrizii	Serenoa_repens)	((Sabal_domingensis	(Iriartea_deltoidea	Podococcus_barteri))	((Phoenix_dactylifera	Calamus_caryotoides)	(Pseudophoenix_vinifera	(((Sclerosperma_profizianum	Orania_palindan)	(Roystonea_regia	(((Reinhardtia_gracilis	Reinhardtia_simplex)	(Reinhardtia_paiewonskiana	Reinhardtia_latisecta))	((Attalea_speciosa	Bactris_major)	(Elaeis_guineensis	Elaeis_oleifera)))))	(((((Dypsis_decaryi	(Kentiopsis_piersoniorum	Veitchia_spiralis))	Burretiokentia_grandiflora)	Heterospathe_cagayanensis)	(Dictyosperma_album	Hydriastele_microspadix))	(((Pelagodoxa_henryana	Manicaria_saccifera)	((Oenocarpus_minor	Oenocarpus_bataua)	Prestoea_acuminata))	(Geonoma_undata	Leopoldinia_pulchra))))))))	Nypa_fruticans)	Kingia_australis);
((((Pseudophoenix_vinifera	((Phoenix_dactylifera	(Calamus_caryotoides	Sclerosperma_profizianum))	((Chamaedorea_seifrizii	((((((Dictyosperma_album	Hydriastele_microspadix)	(((Kentiopsis_piersoniorum	Veitchia_spiralis)	Heterospathe_cagayanensis)	Dypsis_decaryi))	Burretiokentia_grandiflora)	((Pelagodoxa_henryana	Manicaria_saccifera)	((Oenocarpus_minor	Oenocarpus_bataua)	Prestoea_acuminata)))	Leopoldinia_pulchra)	Geonoma_undata))	((Sabal_domingensis	(Iriartea_deltoidea	Podococcus_barteri))	((Roystonea_regia	(((Reinhardtia_gracilis	Reinhardtia_simplex)	(Reinhardtia_paiewonskiana	Reinhardtia_latisecta))	((Attalea_speciosa	Bactris_major)	(Elaeis_guineensis	Elaeis_oleifera))))	Orania_palindan)))))	Serenoa_repens)	Nypa_fruticans)	Kingia_australis);
((((((Sabal_domingensis	Serenoa_repens)	Phoenix_dactylifera)	(((((Chamaedorea_seifrizii	(((Kentiopsis_piersoniorum	Veitchia_spiralis)	((Heterospathe_cagayanensis	(Dictyosperma_album	Hydriastele_microspadix))	Dypsis_decaryi))	(((Pelagodoxa_henryana	Manicaria_saccifera)	((Leopoldinia_pulchra	Geonoma_undata)	((Oenocarpus_minor	Oenocarpus_bataua)	Prestoea_acuminata)))	Burretiokentia_grandiflora)))	Pseudophoenix_vinifera)	(((Reinhardtia_gracilis	Reinhardtia_simplex)	(Reinhardtia_paiewonskiana	Reinhardtia_latisecta))	((Attalea_speciosa	Bactris_major)	(Elaeis_guineensis	Elaeis_oleifera))))	((Calamus_caryotoides	Roystonea_regia)	(Sclerosperma_profizianum	Orania_palindan)))	Podococcus_barteri))	Iriartea_deltoidea)	Nypa_fruticans)	Kingia_australis);
(((Nypa_fruticans	(((Phoenix_dactylifera	Serenoa_repens)	Sabal_domingensis)	((((((((Heterospathe_cagayanensis	(Dypsis_decaryi	(Veitchia_spiralis	Kentiopsis_piersoniorum)))	(Hydriastele_microspadix	Dictyosperma_album))	((Burretiokentia_grandiflora	((Pelagodoxa_henryana	Manicaria_saccifera)	(Prestoea_acuminata	(Oenocarpus_bataua	Oenocarpus_minor))))	Leopoldinia_pulchra))	Geonoma_undata)	Chamaedorea_seifrizii)	(Roystonea_regia	(((Reinhardtia_latisecta	Reinhardtia_paiewonskiana)	(Reinhardtia_gracilis	Reinhardtia_simplex))	((Bactris_major	Attalea_speciosa)	(Elaeis_guineensis	Elaeis_oleifera)))))	((Orania_palindan	Sclerosperma_profizianum)	Pseudophoenix_vinifera))	(Iriartea_deltoidea	Podococcus_barteri))))	Calamus_caryotoides)	Kingia_australis);
(((Nypa_fruticans	(((Phoenix_dactylifera	Serenoa_repens)	Sabal_domingensis)	((((Pseudophoenix_vinifera	((((Pelagodoxa_henryana	Manicaria_saccifera)	((Prestoea_acuminata	((Burretiokentia_grandiflora	Oenocarpus_bataua)	Oenocarpus_minor))	(Leopoldinia_pulchra	((((Veitchia_spiralis	Kentiopsis_piersoniorum)	Heterospathe_cagayanensis)	Dictyosperma_album)	(Hydriastele_microspadix	Dypsis_decaryi)))))	Geonoma_undata)	Chamaedorea_seifrizii))	(Orania_palindan	Sclerosperma_profizianum))	(Roystonea_regia	(((Reinhardtia_latisecta	Reinhardtia_paiewonskiana)	(Reinhardtia_gracilis	Reinhardtia_simplex))	(((Elaeis_guineensis	Elaeis_oleifera)	Bactris_major)	Attalea_speciosa))))	(Iriartea_deltoidea	Podococcus_barteri))))	Calamus_caryotoides)	Kingia_australis);
(((Nypa_fruticans	((Phoenix_dactylifera	Serenoa_repens)	(((Iriartea_deltoidea	Podococcus_barteri)	Sabal_domingensis)	(Pseudophoenix_vinifera	((Roystonea_regia	((((Reinhardtia_gracilis	Reinhardtia_latisecta)	Reinhardtia_paiewonskiana)	Reinhardtia_simplex)	((Bactris_major	Attalea_speciosa)	(Elaeis_guineensis	Elaeis_oleifera))))	(((((Geonoma_undata	Pelagodoxa_henryana)	((Prestoea_acuminata	((Burretiokentia_grandiflora	Oenocarpus_bataua)	Oenocarpus_minor))	Leopoldinia_pulchra))	(Manicaria_saccifera	(((Dypsis_decaryi	(Hydriastele_microspadix	Heterospathe_cagayanensis))	Dictyosperma_album)	(Veitchia_spiralis	Kentiopsis_piersoniorum))))	Chamaedorea_seifrizii)	(Orania_palindan	Sclerosperma_profizianum)))))))	Calamus_caryotoides)	Kingia_australis);
((Nypa_fruticans	(((Sabal_domingensis	(Phoenix_dactylifera	Serenoa_repens))	(((((((Dypsis_decaryi	(Heterospathe_cagayanensis	(Veitchia_spiralis	Kentiopsis_piersoniorum)))	(Hydriastele_microspadix	Dictyosperma_album))	((Pelagodoxa_henryana	(Prestoea_acuminata	(Oenocarpus_bataua	(Oenocarpus_minor	Burretiokentia_grandiflora))))	Manicaria_saccifera))	Geonoma_undata)	(Leopoldinia_pulchra	Chamaedorea_seifrizii))	(Roystonea_regia	(((Reinhardtia_latisecta	Reinhardtia_paiewonskiana)	(Reinhardtia_gracilis	Reinhardtia_simplex))	((Bactris_major	Attalea_speciosa)	(Elaeis_guineensis	Elaeis_oleifera)))))	((Orania_palindan	(Podococcus_barteri	Sclerosperma_profizianum))	Pseudophoenix_vinifera)))	(Iriartea_deltoidea	Calamus_caryotoides)))	Kingia_australis);
((Nypa_fruticans	(((Sabal_domingensis	(Phoenix_dactylifera	Serenoa_repens))	(((((Podococcus_barteri	Pseudophoenix_vinifera)	Sclerosperma_profizianum)	(Calamus_caryotoides	(((((Dypsis_decaryi	(Heterospathe_cagayanensis	(Veitchia_spiralis	Kentiopsis_piersoniorum)))	(Hydriastele_microspadix	Dictyosperma_album))	(((Pelagodoxa_henryana	(Prestoea_acuminata	(Oenocarpus_bataua	Oenocarpus_minor)))	Manicaria_saccifera)	Burretiokentia_grandiflora))	Geonoma_undata)	(Leopoldinia_pulchra	Chamaedorea_seifrizii))))	(Roystonea_regia	(((Reinhardtia_latisecta	Reinhardtia_paiewonskiana)	(Reinhardtia_gracilis	Reinhardtia_simplex))	((Bactris_major	Attalea_speciosa)	(Elaeis_guineensis	Elaeis_oleifera)))))	Orania_palindan))	Iriartea_deltoidea))	Kingia_australis);
((Nypa_fruticans	(((Sabal_domingensis	(Phoenix_dactylifera	Serenoa_repens))	((((((((Hydriastele_microspadix	(Veitchia_spiralis	Kentiopsis_piersoniorum))	(Burretiokentia_grandiflora	Dictyosperma_album))	Heterospathe_cagayanensis)	Dypsis_decaryi)	((Oenocarpus_minor	(Prestoea_acuminata	Oenocarpus_bataua))	(Manicaria_saccifera	Pelagodoxa_henryana)))	Geonoma_undata)	(Leopoldinia_pulchra	Chamaedorea_seifrizii))	(((Podococcus_barteri	Orania_palindan)	(Roystonea_regia	(((Reinhardtia_latisecta	Reinhardtia_paiewonskiana)	(Reinhardtia_gracilis	Reinhardtia_simplex))	((Bactris_major	Attalea_speciosa)	(Elaeis_guineensis	Elaeis_oleifera)))))	(Pseudophoenix_vinifera	(Calamus_caryotoides	Sclerosperma_profizianum)))))	Iriartea_deltoidea))	Kingia_australis);
((Nypa_fruticans	(((Sabal_domingensis	(Phoenix_dactylifera	Serenoa_repens))	((Sclerosperma_profizianum	(Podococcus_barteri	Orania_palindan))	((((((((Hydriastele_microspadix	Dictyosperma_album)	Heterospathe_cagayanensis)	Dypsis_decaryi)	(Veitchia_spiralis	Kentiopsis_piersoniorum))	((Leopoldinia_pulchra	((Prestoea_acuminata	(Oenocarpus_bataua	Oenocarpus_minor))	(Manicaria_saccifera	Pelagodoxa_henryana)))	(Burretiokentia_grandiflora	Geonoma_undata)))	Chamaedorea_seifrizii)	Pseudophoenix_vinifera)	((Calamus_caryotoides	Roystonea_regia)	(((Reinhardtia_latisecta	Reinhardtia_paiewonskiana)	(Reinhardtia_gracilis	Reinhardtia_simplex))	((Bactris_major	Attalea_speciosa)	(Elaeis_guineensis	Elaeis_oleifera)))))))	Iriartea_deltoidea))	Kingia_australis);
((Manicaria_saccifera	(Pelagodoxa_henryana	((Leopoldinia_pulchra	((Chamaedorea_seifrizii	((Phoenix_dactylifera	Sclerosperma_profizianum)	((Pseudophoenix_vinifera	(Sabal_domingensis	Serenoa_repens))	(((Iriartea_deltoidea	Podococcus_barteri)	(((Nypa_fruticans	Calamus_caryotoides)	Roystonea_regia)	Orania_palindan))	(((Reinhardtia_latisecta	Reinhardtia_paiewonskiana)	(Reinhardtia_gracilis	Reinhardtia_simplex))	((Bactris_major	Attalea_speciosa)	(Elaeis_guineensis	Elaeis_oleifera)))))))	(Dypsis_decaryi	(((Veitchia_spiralis	Kentiopsis_piersoniorum)	Heterospathe_cagayanensis)	(Burretiokentia_grandiflora	(Hydriastele_microspadix	Dictyosperma_album))))))	((Prestoea_acuminata	Geonoma_undata)	(Oenocarpus_bataua	Oenocarpus_minor)))))	Kingia_australis);
((((((Calamus_caryotoides	Serenoa_repens)	(Sabal_domingensis	Phoenix_dactylifera))	Iriartea_deltoidea)	(((((Manicaria_saccifera	Pelagodoxa_henryana)	((Heterospathe_cagayanensis	(((Hydriastele_microspadix	(Veitchia_spiralis	Kentiopsis_piersoniorum))	(Burretiokentia_grandiflora	Dictyosperma_album))	Dypsis_decaryi))	((Leopoldinia_pulchra	Geonoma_undata)	(Oenocarpus_bataua	(Prestoea_acuminata	Oenocarpus_minor)))))	Pseudophoenix_vinifera)	(Podococcus_barteri	((Chamaedorea_seifrizii	Sclerosperma_profizianum)	Orania_palindan)))	(Roystonea_regia	(((Reinhardtia_latisecta	Reinhardtia_paiewonskiana)	(Reinhardtia_gracilis	Reinhardtia_simplex))	((Bactris_major	Attalea_speciosa)	(Elaeis_guineensis	Elaeis_oleifera))))))	Nypa_fruticans)	Kingia_australis);
((Manicaria_saccifera	(Burretiokentia_grandiflora	(((Leopoldinia_pulchra	Pelagodoxa_henryana)	(((((Roystonea_regia	(((Reinhardtia_latisecta	Reinhardtia_paiewonskiana)	(Reinhardtia_gracilis	Reinhardtia_simplex))	((Bactris_major	Attalea_speciosa)	(Elaeis_guineensis	Elaeis_oleifera))))	(Podococcus_barteri	(Sclerosperma_profizianum	Orania_palindan)))	(Pseudophoenix_vinifera	((Calamus_caryotoides	Nypa_fruticans)	(((Phoenix_dactylifera	Serenoa_repens)	Sabal_domingensis)	Iriartea_deltoidea))))	Chamaedorea_seifrizii)	(Geonoma_undata	(Oenocarpus_bataua	(Prestoea_acuminata	Oenocarpus_minor)))))	(Heterospathe_cagayanensis	((Hydriastele_microspadix	Dictyosperma_album)	((Veitchia_spiralis	Kentiopsis_piersoniorum)	Dypsis_decaryi))))))	Kingia_australis);
(((((Chamaedorea_seifrizii	(((((Oenocarpus_minor	Oenocarpus_bataua)	Prestoea_acuminata)	(Burretiokentia_grandiflora	(Manicaria_saccifera	(((Veitchia_spiralis	Kentiopsis_piersoniorum)	Dictyosperma_album)	(Heterospathe_cagayanensis	(Dypsis_decaryi	Hydriastele_microspadix))))))	Pelagodoxa_henryana)	(Leopoldinia_pulchra	Geonoma_undata)))	((((Iriartea_deltoidea	Podococcus_barteri)	((Serenoa_repens	(Sabal_domingensis	Phoenix_dactylifera))	Sclerosperma_profizianum))	((Roystonea_regia	((((Elaeis_oleifera	Elaeis_guineensis)	Bactris_major)	Attalea_speciosa)	((Reinhardtia_gracilis	Reinhardtia_simplex)	(Reinhardtia_paiewonskiana	Reinhardtia_latisecta))))	Orania_palindan))	Pseudophoenix_vinifera))	Calamus_caryotoides)	Nypa_fruticans)	Kingia_australis);
((((((Sabal_domingensis	(Iriartea_deltoidea	Podococcus_barteri))	(Serenoa_repens	Phoenix_dactylifera))	(((Roystonea_regia	(((Bactris_major	Attalea_speciosa)	(Elaeis_oleifera	Elaeis_guineensis))	((Reinhardtia_gracilis	Reinhardtia_simplex)	(Reinhardtia_paiewonskiana	Reinhardtia_latisecta))))	((Sclerosperma_profizianum	Orania_palindan)	Pseudophoenix_vinifera))	(Chamaedorea_seifrizii	((Pelagodoxa_henryana	Leopoldinia_pulchra)	((Geonoma_undata	((Oenocarpus_minor	Oenocarpus_bataua)	Prestoea_acuminata))	(((Dypsis_decaryi	Hydriastele_microspadix)	((Burretiokentia_grandiflora	(Heterospathe_cagayanensis	(Veitchia_spiralis	Kentiopsis_piersoniorum)))	Dictyosperma_album))	Manicaria_saccifera))))))	Calamus_caryotoides)	Nypa_fruticans)	Kingia_australis);
((Manicaria_saccifera	((((Geonoma_undata	((Oenocarpus_minor	Oenocarpus_bataua)	Prestoea_acuminata))	(((Pseudophoenix_vinifera	((Podococcus_barteri	(Sclerosperma_profizianum	Orania_palindan))	(((Calamus_caryotoides	Roystonea_regia)	(((Bactris_major	Attalea_speciosa)	(Elaeis_oleifera	Elaeis_guineensis))	((Reinhardtia_gracilis	Reinhardtia_simplex)	(Reinhardtia_paiewonskiana	Reinhardtia_latisecta))))	(Nypa_fruticans	(Iriartea_deltoidea	(Sabal_domingensis	(Serenoa_repens	Phoenix_dactylifera)))))))	Chamaedorea_seifrizii)	Leopoldinia_pulchra))	(((Dypsis_decaryi	Hydriastele_microspadix)	(Burretiokentia_grandiflora	Dictyosperma_album))	(Heterospathe_cagayanensis	(Veitchia_spiralis	Kentiopsis_piersoniorum))))	Pelagodoxa_henryana))	Kingia_australis);
((Nypa_fruticans	(((((Roystonea_regia	(((Bactris_major	Attalea_speciosa)	(Elaeis_oleifera	Elaeis_guineensis))	((Reinhardtia_gracilis	Reinhardtia_simplex)	(Reinhardtia_paiewonskiana	Reinhardtia_latisecta))))	((Chamaedorea_seifrizii	((Leopoldinia_pulchra	Geonoma_undata)	(((Hydriastele_microspadix	Dictyosperma_album)	(Dypsis_decaryi	(((Burretiokentia_grandiflora	Veitchia_spiralis)	Kentiopsis_piersoniorum)	Heterospathe_cagayanensis)))	(Manicaria_saccifera	(Pelagodoxa_henryana	((Oenocarpus_minor	Oenocarpus_bataua)	Prestoea_acuminata))))))	(((Iriartea_deltoidea	Podococcus_barteri)	Sabal_domingensis)	Pseudophoenix_vinifera)))	(Sclerosperma_profizianum	Orania_palindan))	(Serenoa_repens	Phoenix_dactylifera))	Calamus_caryotoides))	Kingia_australis);
(((((((Roystonea_regia	((((Elaeis_oleifera	Elaeis_guineensis)	Bactris_major)	Attalea_speciosa)	((Reinhardtia_gracilis	Reinhardtia_simplex)	(Reinhardtia_paiewonskiana	Reinhardtia_latisecta))))	(((Iriartea_deltoidea	Podococcus_barteri)	Sabal_domingensis)	((Sclerosperma_profizianum	Orania_palindan)	Pseudophoenix_vinifera)))	(Chamaedorea_seifrizii	((((Oenocarpus_minor	Oenocarpus_bataua)	Prestoea_acuminata)	(Manicaria_saccifera	Pelagodoxa_henryana))	((Leopoldinia_pulchra	Geonoma_undata)	(((Dypsis_decaryi	(Veitchia_spiralis	Kentiopsis_piersoniorum))	(Burretiokentia_grandiflora	Heterospathe_cagayanensis))	(Hydriastele_microspadix	Dictyosperma_album))))))	(Serenoa_repens	Phoenix_dactylifera))	Nypa_fruticans)	Calamus_caryotoides)	Kingia_australis);
((((((Iriartea_deltoidea	Podococcus_barteri)	Sabal_domingensis)	(Pseudophoenix_vinifera	(((Calamus_caryotoides	Roystonea_regia)	(((Bactris_major	Attalea_speciosa)	(Elaeis_oleifera	Elaeis_guineensis))	((Reinhardtia_gracilis	Reinhardtia_simplex)	(Reinhardtia_paiewonskiana	Reinhardtia_latisecta))))	((Sclerosperma_profizianum	Orania_palindan)	((Leopoldinia_pulchra	Chamaedorea_seifrizii)	((((Dypsis_decaryi	((Veitchia_spiralis	Kentiopsis_piersoniorum)	(Hydriastele_microspadix	Dictyosperma_album)))	Heterospathe_cagayanensis)	(((Oenocarpus_minor	Oenocarpus_bataua)	Prestoea_acuminata)	(Manicaria_saccifera	Pelagodoxa_henryana)))	(Burretiokentia_grandiflora	Geonoma_undata)))))))	(Serenoa_repens	Phoenix_dactylifera))	Nypa_fruticans)	Kingia_australis);
((Manicaria_saccifera	((Burretiokentia_grandiflora	(((((Iriartea_deltoidea	(Sabal_domingensis	(Serenoa_repens	Phoenix_dactylifera)))	(Calamus_caryotoides	Nypa_fruticans))	((Pseudophoenix_vinifera	(Podococcus_barteri	(Sclerosperma_profizianum	Orania_palindan)))	(Roystonea_regia	(((Bactris_major	Attalea_speciosa)	(Elaeis_oleifera	Elaeis_guineensis))	((Reinhardtia_gracilis	Reinhardtia_simplex)	(Reinhardtia_paiewonskiana	Reinhardtia_latisecta))))))	Chamaedorea_seifrizii)	((Pelagodoxa_henryana	(Geonoma_undata	Leopoldinia_pulchra))	((Oenocarpus_minor	Oenocarpus_bataua)	Prestoea_acuminata))))	((Dypsis_decaryi	((Veitchia_spiralis	Kentiopsis_piersoniorum)	(Hydriastele_microspadix	Dictyosperma_album)))	Heterospathe_cagayanensis)))	Kingia_australis);
((Nypa_fruticans	((Iriartea_deltoidea	(((Chamaedorea_seifrizii	((Leopoldinia_pulchra	Geonoma_undata)	((((Dypsis_decaryi	(Hydriastele_microspadix	Dictyosperma_album))	Heterospathe_cagayanensis)	(Veitchia_spiralis	Kentiopsis_piersoniorum))	(Burretiokentia_grandiflora	((Manicaria_saccifera	Pelagodoxa_henryana)	((Oenocarpus_minor	Oenocarpus_bataua)	Prestoea_acuminata))))))	((Roystonea_regia	(((Bactris_major	Attalea_speciosa)	(Elaeis_oleifera	Elaeis_guineensis))	((Reinhardtia_gracilis	Reinhardtia_simplex)	(Reinhardtia_paiewonskiana	Reinhardtia_latisecta))))	((Podococcus_barteri	(Sclerosperma_profizianum	Orania_palindan))	Pseudophoenix_vinifera)))	(Serenoa_repens	(Phoenix_dactylifera	Sabal_domingensis))))	Calamus_caryotoides))	Kingia_australis);
((Nypa_fruticans	(Iriartea_deltoidea	((((Chamaedorea_seifrizii	((((Hydriastele_microspadix	Dictyosperma_album)	(Heterospathe_cagayanensis	Dypsis_decaryi))	(Veitchia_spiralis	Kentiopsis_piersoniorum))	((Manicaria_saccifera	Pelagodoxa_henryana)	((Leopoldinia_pulchra	Geonoma_undata)	((Oenocarpus_minor	(Burretiokentia_grandiflora	Oenocarpus_bataua))	Prestoea_acuminata)))))	((Orania_palindan	Roystonea_regia)	(((Bactris_major	Attalea_speciosa)	(Elaeis_oleifera	Elaeis_guineensis))	((Reinhardtia_gracilis	Reinhardtia_simplex)	(Reinhardtia_paiewonskiana	Reinhardtia_latisecta)))))	(Podococcus_barteri	(Sclerosperma_profizianum	(Calamus_caryotoides	Pseudophoenix_vinifera))))	(Serenoa_repens	(Phoenix_dactylifera	Sabal_domingensis)))))	Kingia_australis);
((Nypa_fruticans	((((Serenoa_repens	Phoenix_dactylifera)	(Sabal_domingensis	Iriartea_deltoidea))	(((Sclerosperma_profizianum	(Chamaedorea_seifrizii	((((Hydriastele_microspadix	Dictyosperma_album)	(Heterospathe_cagayanensis	Dypsis_decaryi))	(Veitchia_spiralis	Kentiopsis_piersoniorum))	(((Manicaria_saccifera	Pelagodoxa_henryana)	(((Oenocarpus_bataua	Burretiokentia_grandiflora)	Oenocarpus_minor)	Prestoea_acuminata))	(Leopoldinia_pulchra	Geonoma_undata)))))	((Podococcus_barteri	Orania_palindan)	Pseudophoenix_vinifera))	(Roystonea_regia	(((Bactris_major	Attalea_speciosa)	(Elaeis_oleifera	Elaeis_guineensis))	((Reinhardtia_gracilis	Reinhardtia_simplex)	(Reinhardtia_paiewonskiana	Reinhardtia_latisecta))))))	Calamus_caryotoides))	Kingia_australis);
((Nypa_fruticans	(Phoenix_dactylifera	((Sabal_domingensis	(((((((Reinhardtia_gracilis	Reinhardtia_simplex)	(Reinhardtia_latisecta	Reinhardtia_paiewonskiana))	((Elaeis_oleifera	Elaeis_guineensis)	(Bactris_major	Attalea_speciosa)))	(Orania_palindan	Roystonea_regia))	(Iriartea_deltoidea	Podococcus_barteri))	(Pseudophoenix_vinifera	(Sclerosperma_profizianum	(Chamaedorea_seifrizii	(Burretiokentia_grandiflora	(((Prestoea_acuminata	(Oenocarpus_bataua	Oenocarpus_minor))	(Manicaria_saccifera	((Veitchia_spiralis	Kentiopsis_piersoniorum)	(((Dypsis_decaryi	Hydriastele_microspadix)	Heterospathe_cagayanensis)	Dictyosperma_album))))	(Pelagodoxa_henryana	(Leopoldinia_pulchra	Geonoma_undata))))))))	Calamus_caryotoides))	Serenoa_repens)))	Kingia_australis);
((Nypa_fruticans	(((((Pseudophoenix_vinifera	((Podococcus_barteri	Sclerosperma_profizianum)	Orania_palindan))	((((Prestoea_acuminata	(Oenocarpus_bataua	Oenocarpus_minor))	Manicaria_saccifera)	((((Dypsis_decaryi	(Veitchia_spiralis	Kentiopsis_piersoniorum))	(Hydriastele_microspadix	Dictyosperma_album))	(Burretiokentia_grandiflora	Heterospathe_cagayanensis))	((Chamaedorea_seifrizii	Leopoldinia_pulchra)	Geonoma_undata)))	Pelagodoxa_henryana))	((Calamus_caryotoides	Roystonea_regia)	(((Elaeis_oleifera	Elaeis_guineensis)	(Bactris_major	Attalea_speciosa))	((Reinhardtia_latisecta	Reinhardtia_paiewonskiana)	(Reinhardtia_gracilis	Reinhardtia_simplex)))))	((Serenoa_repens	Phoenix_dactylifera)	Sabal_domingensis))	Iriartea_deltoidea))	Kingia_australis);
((Nypa_fruticans	((((Leopoldinia_pulchra	(((Manicaria_saccifera	Pelagodoxa_henryana)	Burretiokentia_grandiflora)	(Heterospathe_cagayanensis	(Dypsis_decaryi	((Veitchia_spiralis	Kentiopsis_piersoniorum)	(Hydriastele_microspadix	Dictyosperma_album))))))	(Geonoma_undata	(Prestoea_acuminata	(Oenocarpus_bataua	Oenocarpus_minor))))	Chamaedorea_seifrizii)	((Roystonea_regia	(((Elaeis_oleifera	Elaeis_guineensis)	(Bactris_major	Attalea_speciosa))	((Reinhardtia_latisecta	Reinhardtia_paiewonskiana)	(Reinhardtia_gracilis	Reinhardtia_simplex))))	(((Iriartea_deltoidea	Podococcus_barteri)	Pseudophoenix_vinifera)	((Serenoa_repens	(Phoenix_dactylifera	Sabal_domingensis))	((Calamus_caryotoides	Sclerosperma_profizianum)	Orania_palindan))))))	Kingia_australis);
((Nypa_fruticans	((Iriartea_deltoidea	((((Roystonea_regia	(((Elaeis_oleifera	Elaeis_guineensis)	(Bactris_major	Attalea_speciosa))	((Reinhardtia_latisecta	Reinhardtia_paiewonskiana)	(Reinhardtia_gracilis	Reinhardtia_simplex))))	(Sclerosperma_profizianum	(Podococcus_barteri	Orania_palindan)))	(((Geonoma_undata	((Leopoldinia_pulchra	((((Burretiokentia_grandiflora	Hydriastele_microspadix)	(Heterospathe_cagayanensis	(Veitchia_spiralis	Kentiopsis_piersoniorum)))	Dictyosperma_album)	Dypsis_decaryi))	((Prestoea_acuminata	(Oenocarpus_bataua	Oenocarpus_minor))	(Manicaria_saccifera	Pelagodoxa_henryana))))	Chamaedorea_seifrizii)	Pseudophoenix_vinifera))	(Sabal_domingensis	(Serenoa_repens	Phoenix_dactylifera))))	Calamus_caryotoides))	Kingia_australis);
((Nypa_fruticans	(((Sabal_domingensis	Iriartea_deltoidea)	(Serenoa_repens	Phoenix_dactylifera))	(((Roystonea_regia	(((Elaeis_oleifera	Elaeis_guineensis)	(Bactris_major	Attalea_speciosa))	((Reinhardtia_latisecta	Reinhardtia_paiewonskiana)	(Reinhardtia_gracilis	Reinhardtia_simplex))))	(Podococcus_barteri	(Orania_palindan	Sclerosperma_profizianum)))	((Calamus_caryotoides	((((((Pelagodoxa_henryana	Manicaria_saccifera)	(Prestoea_acuminata	(Oenocarpus_bataua	Oenocarpus_minor)))	Leopoldinia_pulchra)	Geonoma_undata)	((Dictyosperma_album	(Hydriastele_microspadix	(Dypsis_decaryi	Heterospathe_cagayanensis)))	((Veitchia_spiralis	Kentiopsis_piersoniorum)	Burretiokentia_grandiflora)))	Chamaedorea_seifrizii))	Pseudophoenix_vinifera))))	Kingia_australis);
((Nypa_fruticans	((Chamaedorea_seifrizii	Serenoa_repens)	((((Orania_palindan	Sclerosperma_profizianum)	((Sabal_domingensis	(Podococcus_barteri	Iriartea_deltoidea))	(Pseudophoenix_vinifera	((((Elaeis_oleifera	Elaeis_guineensis)	(Bactris_major	Attalea_speciosa))	((Reinhardtia_latisecta	Reinhardtia_paiewonskiana)	(Reinhardtia_gracilis	Reinhardtia_simplex)))	(Roystonea_regia	Calamus_caryotoides)))))	((((Prestoea_acuminata	(Oenocarpus_bataua	Oenocarpus_minor))	Leopoldinia_pulchra)	((Manicaria_saccifera	((Dictyosperma_album	Hydriastele_microspadix)	(Dypsis_decaryi	(Heterospathe_cagayanensis	(Veitchia_spiralis	Kentiopsis_piersoniorum)))))	Burretiokentia_grandiflora))	(Pelagodoxa_henryana	Geonoma_undata)))	Phoenix_dactylifera)))	Kingia_australis);
((Nypa_fruticans	((Serenoa_repens	(Phoenix_dactylifera	((((Sclerosperma_profizianum	Pseudophoenix_vinifera)	((Orania_palindan	((((Elaeis_oleifera	Elaeis_guineensis)	(Bactris_major	Attalea_speciosa))	((Reinhardtia_latisecta	Reinhardtia_paiewonskiana)	(Reinhardtia_gracilis	Reinhardtia_simplex)))	Roystonea_regia))	(((Pelagodoxa_henryana	Manicaria_saccifera)	((Leopoldinia_pulchra	Geonoma_undata)	(Prestoea_acuminata	(Oenocarpus_bataua	Oenocarpus_minor))))	((Heterospathe_cagayanensis	Dypsis_decaryi)	((Dictyosperma_album	(Veitchia_spiralis	Kentiopsis_piersoniorum))	(Hydriastele_microspadix	Burretiokentia_grandiflora))))))	Chamaedorea_seifrizii)	(Sabal_domingensis	(Podococcus_barteri	Iriartea_deltoidea)))))	Calamus_caryotoides))	Kingia_australis);
((Nypa_fruticans	((Phoenix_dactylifera	Serenoa_repens)	(Orania_palindan	(((Roystonea_regia	(((Elaeis_oleifera	Elaeis_guineensis)	(Bactris_major	Attalea_speciosa))	((Reinhardtia_latisecta	Reinhardtia_paiewonskiana)	(Reinhardtia_gracilis	Reinhardtia_simplex))))	((Leopoldinia_pulchra	Chamaedorea_seifrizii)	((((Pelagodoxa_henryana	Manicaria_saccifera)	(Prestoea_acuminata	(Oenocarpus_bataua	Oenocarpus_minor)))	((Heterospathe_cagayanensis	Dypsis_decaryi)	((Hydriastele_microspadix	(Dictyosperma_album	Burretiokentia_grandiflora))	(Veitchia_spiralis	Kentiopsis_piersoniorum))))	Geonoma_undata)))	((Podococcus_barteri	(Iriartea_deltoidea	Sabal_domingensis))	(Calamus_caryotoides	(Sclerosperma_profizianum	Pseudophoenix_vinifera)))))))	Kingia_australis);
((((((Phoenix_dactylifera	(Sabal_domingensis	Serenoa_repens))	(((((Podococcus_barteri	Sclerosperma_profizianum)	Orania_palindan)	Pseudophoenix_vinifera)	(Roystonea_regia	(((Elaeis_oleifera	Elaeis_guineensis)	(Bactris_major	Attalea_speciosa))	((Reinhardtia_latisecta	Reinhardtia_paiewonskiana)	(Reinhardtia_gracilis	Reinhardtia_simplex)))))	((Leopoldinia_pulchra	Chamaedorea_seifrizii)	((((Pelagodoxa_henryana	Manicaria_saccifera)	Burretiokentia_grandiflora)	(((Hydriastele_microspadix	Dictyosperma_album)	(Dypsis_decaryi	(Heterospathe_cagayanensis	(Veitchia_spiralis	Kentiopsis_piersoniorum))))	(Prestoea_acuminata	(Oenocarpus_bataua	Oenocarpus_minor))))	Geonoma_undata))))	Iriartea_deltoidea)	Nypa_fruticans)	Calamus_caryotoides)	Kingia_australis);
((Nypa_fruticans	(((Phoenix_dactylifera	((((Roystonea_regia	((Podococcus_barteri	(Sclerosperma_profizianum	Orania_palindan))	Pseudophoenix_vinifera))	((Leopoldinia_pulchra	Chamaedorea_seifrizii)	((((Dypsis_decaryi	Heterospathe_cagayanensis)	(((Burretiokentia_grandiflora	Hydriastele_microspadix)	(Kentiopsis_piersoniorum	Veitchia_spiralis))	Dictyosperma_album))	((Prestoea_acuminata	(Oenocarpus_bataua	Oenocarpus_minor))	(Pelagodoxa_henryana	Manicaria_saccifera)))	Geonoma_undata)))	(((Elaeis_oleifera	Elaeis_guineensis)	(Bactris_major	Attalea_speciosa))	((Reinhardtia_latisecta	Reinhardtia_paiewonskiana)	(Reinhardtia_gracilis	Reinhardtia_simplex))))	Serenoa_repens))	(Sabal_domingensis	Iriartea_deltoidea))	Calamus_caryotoides))	Kingia_australis);
((Nypa_fruticans	((((Sabal_domingensis	Iriartea_deltoidea)	((Podococcus_barteri	(Orania_palindan	Sclerosperma_profizianum))	((Pseudophoenix_vinifera	((((((Dypsis_decaryi	Heterospathe_cagayanensis)	(Hydriastele_microspadix	Dictyosperma_album))	(Veitchia_spiralis	(Kentiopsis_piersoniorum	Burretiokentia_grandiflora)))	(Leopoldinia_pulchra	((Prestoea_acuminata	(Oenocarpus_bataua	Oenocarpus_minor))	(Manicaria_saccifera	Pelagodoxa_henryana))))	Geonoma_undata)	Chamaedorea_seifrizii))	(Roystonea_regia	(((Reinhardtia_gracilis	Reinhardtia_simplex)	(Reinhardtia_paiewonskiana	Reinhardtia_latisecta))	((Bactris_major	Attalea_speciosa)	(Elaeis_guineensis	Elaeis_oleifera)))))))	(Serenoa_repens	Phoenix_dactylifera))	Calamus_caryotoides))	Kingia_australis);
((Nypa_fruticans	((Roystonea_regia	((((Reinhardtia_gracilis	Reinhardtia_simplex)	(Reinhardtia_paiewonskiana	Reinhardtia_latisecta))	((Bactris_major	Attalea_speciosa)	(Elaeis_guineensis	Elaeis_oleifera)))	((((((((Burretiokentia_grandiflora	Heterospathe_cagayanensis)	((Hydriastele_microspadix	Dictyosperma_album)	(Dypsis_decaryi	(Veitchia_spiralis	Kentiopsis_piersoniorum))))	((Prestoea_acuminata	(Oenocarpus_bataua	Oenocarpus_minor))	(Manicaria_saccifera	(Leopoldinia_pulchra	Pelagodoxa_henryana))))	Geonoma_undata)	Chamaedorea_seifrizii)	(Sabal_domingensis	(Podococcus_barteri	Iriartea_deltoidea)))	((Serenoa_repens	Phoenix_dactylifera)	Pseudophoenix_vinifera))	(Orania_palindan	Sclerosperma_profizianum))))	Calamus_caryotoides))	Kingia_australis);
((Nypa_fruticans	(((((((((Hydriastele_microspadix	Dictyosperma_album)	Heterospathe_cagayanensis)	Dypsis_decaryi)	(Veitchia_spiralis	Kentiopsis_piersoniorum))	((Prestoea_acuminata	(Oenocarpus_bataua	Oenocarpus_minor))	((Manicaria_saccifera	Pelagodoxa_henryana)	Burretiokentia_grandiflora)))	Geonoma_undata)	(Leopoldinia_pulchra	Chamaedorea_seifrizii))	((((Sabal_domingensis	(Podococcus_barteri	Iriartea_deltoidea))	((Orania_palindan	Sclerosperma_profizianum)	(Phoenix_dactylifera	Serenoa_repens)))	(Roystonea_regia	(((Bactris_major	Attalea_speciosa)	(Elaeis_guineensis	Elaeis_oleifera))	((Reinhardtia_gracilis	Reinhardtia_simplex)	(Reinhardtia_paiewonskiana	Reinhardtia_latisecta)))))	Pseudophoenix_vinifera))	Calamus_caryotoides))	Kingia_australis);
((Nypa_fruticans	((Phoenix_dactylifera	Serenoa_repens)	((Sabal_domingensis	(Podococcus_barteri	Iriartea_deltoidea))	((((Leopoldinia_pulchra	(Manicaria_saccifera	((Burretiokentia_grandiflora	(Veitchia_spiralis	Kentiopsis_piersoniorum))	((Heterospathe_cagayanensis	(Dypsis_decaryi	Hydriastele_microspadix))	Dictyosperma_album))))	((Geonoma_undata	(Prestoea_acuminata	(Oenocarpus_bataua	Oenocarpus_minor)))	Pelagodoxa_henryana))	((Orania_palindan	(Pseudophoenix_vinifera	Sclerosperma_profizianum))	((Calamus_caryotoides	Roystonea_regia)	((((Elaeis_guineensis	Elaeis_oleifera)	Bactris_major)	Attalea_speciosa)	((Reinhardtia_gracilis	Reinhardtia_simplex)	(Reinhardtia_paiewonskiana	Reinhardtia_latisecta))))))	Chamaedorea_seifrizii))))	Kingia_australis);
((Nypa_fruticans	((((((((((Dypsis_decaryi	Hydriastele_microspadix)	(Heterospathe_cagayanensis	(Veitchia_spiralis	Kentiopsis_piersoniorum)))	(Burretiokentia_grandiflora	Dictyosperma_album))	(Leopoldinia_pulchra	(Manicaria_saccifera	Pelagodoxa_henryana)))	(Geonoma_undata	(Prestoea_acuminata	(Oenocarpus_bataua	Oenocarpus_minor))))	(((Chamaedorea_seifrizii	Roystonea_regia)	(((Bactris_major	Attalea_speciosa)	(Elaeis_guineensis	Elaeis_oleifera))	((Reinhardtia_gracilis	Reinhardtia_simplex)	(Reinhardtia_paiewonskiana	Reinhardtia_latisecta))))	Pseudophoenix_vinifera))	(Podococcus_barteri	(Orania_palindan	Sclerosperma_profizianum)))	(Serenoa_repens	(Phoenix_dactylifera	Sabal_domingensis)))	Iriartea_deltoidea)	Calamus_caryotoides))	Kingia_australis);
((Nypa_fruticans	(((((Orania_palindan	(Sclerosperma_profizianum	Podococcus_barteri))	((Calamus_caryotoides	Roystonea_regia)	(((Bactris_major	Attalea_speciosa)	(Elaeis_guineensis	Elaeis_oleifera))	((Reinhardtia_gracilis	Reinhardtia_simplex)	(Reinhardtia_paiewonskiana	Reinhardtia_latisecta)))))	((((Manicaria_saccifera	Pelagodoxa_henryana)	((Prestoea_acuminata	(Oenocarpus_bataua	Oenocarpus_minor))	((Veitchia_spiralis	Kentiopsis_piersoniorum)	((((Dypsis_decaryi	Hydriastele_microspadix)	Heterospathe_cagayanensis)	Dictyosperma_album)	Burretiokentia_grandiflora))))	Geonoma_undata)	(Leopoldinia_pulchra	Chamaedorea_seifrizii)))	Pseudophoenix_vinifera)	((Phoenix_dactylifera	(Iriartea_deltoidea	Sabal_domingensis))	Serenoa_repens)))	Kingia_australis);
((Nypa_fruticans	(((((((Prestoea_acuminata	(Oenocarpus_bataua	Oenocarpus_minor))	(Leopoldinia_pulchra	((Dictyosperma_album	((Dypsis_decaryi	Hydriastele_microspadix)	(Heterospathe_cagayanensis	(Veitchia_spiralis	Kentiopsis_piersoniorum))))	Burretiokentia_grandiflora)))	(Manicaria_saccifera	Pelagodoxa_henryana))	(Geonoma_undata	Chamaedorea_seifrizii))	(((Orania_palindan	(Sclerosperma_profizianum	Podococcus_barteri))	(Calamus_caryotoides	Pseudophoenix_vinifera))	(Roystonea_regia	(((Bactris_major	Attalea_speciosa)	(Elaeis_guineensis	Elaeis_oleifera))	((Reinhardtia_gracilis	Reinhardtia_simplex)	(Reinhardtia_paiewonskiana	Reinhardtia_latisecta))))))	(Sabal_domingensis	(Serenoa_repens	Phoenix_dactylifera)))	Iriartea_deltoidea))	Kingia_australis);
((Nypa_fruticans	(((((Leopoldinia_pulchra	Geonoma_undata)	((Veitchia_spiralis	Kentiopsis_piersoniorum)	((Heterospathe_cagayanensis	Dypsis_decaryi)	(Hydriastele_microspadix	Dictyosperma_album))))	((Manicaria_saccifera	Pelagodoxa_henryana)	(Prestoea_acuminata	((Burretiokentia_grandiflora	Oenocarpus_bataua)	Oenocarpus_minor))))	((Orania_palindan	(Sclerosperma_profizianum	Pseudophoenix_vinifera))	(((Roystonea_regia	Calamus_caryotoides)	Podococcus_barteri)	(((Bactris_major	Attalea_speciosa)	(Elaeis_guineensis	Elaeis_oleifera))	((Reinhardtia_gracilis	Reinhardtia_simplex)	(Reinhardtia_paiewonskiana	Reinhardtia_latisecta))))))	((Iriartea_deltoidea	Sabal_domingensis)	(Chamaedorea_seifrizii	(Serenoa_repens	Phoenix_dactylifera)))))	Kingia_australis);
((Nypa_fruticans	((Chamaedorea_seifrizii	((((Prestoea_acuminata	(Oenocarpus_bataua	Oenocarpus_minor))	((Veitchia_spiralis	Kentiopsis_piersoniorum)	(Dictyosperma_album	((Heterospathe_cagayanensis	Burretiokentia_grandiflora)	(Dypsis_decaryi	Hydriastele_microspadix)))))	(Leopoldinia_pulchra	Geonoma_undata))	(Manicaria_saccifera	Pelagodoxa_henryana)))	((Calamus_caryotoides	Sclerosperma_profizianum)	(((Phoenix_dactylifera	Serenoa_repens)	Pseudophoenix_vinifera)	(((Roystonea_regia	(((Bactris_major	Attalea_speciosa)	(Elaeis_guineensis	Elaeis_oleifera))	((Reinhardtia_gracilis	Reinhardtia_simplex)	(Reinhardtia_paiewonskiana	Reinhardtia_latisecta))))	Orania_palindan)	(Sabal_domingensis	(Iriartea_deltoidea	Podococcus_barteri)))))))	Kingia_australis);
((Nypa_fruticans	((Chamaedorea_seifrizii	((((Prestoea_acuminata	(Oenocarpus_bataua	Oenocarpus_minor))	((((Hydriastele_microspadix	Dictyosperma_album)	(Heterospathe_cagayanensis	(Veitchia_spiralis	Kentiopsis_piersoniorum)))	Dypsis_decaryi)	Burretiokentia_grandiflora))	(Manicaria_saccifera	Pelagodoxa_henryana))	(Leopoldinia_pulchra	Geonoma_undata)))	((Roystonea_regia	((((Elaeis_guineensis	Elaeis_oleifera)	Calamus_caryotoides)	(Bactris_major	Attalea_speciosa))	((Reinhardtia_gracilis	Reinhardtia_simplex)	(Reinhardtia_paiewonskiana	Reinhardtia_latisecta))))	(((Podococcus_barteri	(Sabal_domingensis	Iriartea_deltoidea))	(Sclerosperma_profizianum	(Orania_palindan	(Phoenix_dactylifera	Serenoa_repens))))	Pseudophoenix_vinifera))))	Kingia_australis);
((Nypa_fruticans	(((Phoenix_dactylifera	Serenoa_repens)	((Chamaedorea_seifrizii	((Burretiokentia_grandiflora	(((Leopoldinia_pulchra	Geonoma_undata)	(Prestoea_acuminata	(Oenocarpus_minor	Oenocarpus_bataua)))	(Manicaria_saccifera	Pelagodoxa_henryana)))	((((Dypsis_decaryi	Hydriastele_microspadix)	Dictyosperma_album)	Heterospathe_cagayanensis)	(Veitchia_spiralis	Kentiopsis_piersoniorum))))	((((((Attalea_speciosa	((Elaeis_oleifera	Elaeis_guineensis)	Bactris_major))	((Reinhardtia_gracilis	Reinhardtia_simplex)	(Reinhardtia_latisecta	Reinhardtia_paiewonskiana)))	Roystonea_regia)	(Podococcus_barteri	(Sabal_domingensis	Iriartea_deltoidea)))	(Sclerosperma_profizianum	Orania_palindan))	Pseudophoenix_vinifera)))	Calamus_caryotoides))	Kingia_australis);
(((((((Manicaria_saccifera	Pelagodoxa_henryana)	(Burretiokentia_grandiflora	(Prestoea_acuminata	(Oenocarpus_bataua	Oenocarpus_minor))))	Leopoldinia_pulchra)	(((Dypsis_decaryi	Hydriastele_microspadix)	((Veitchia_spiralis	Kentiopsis_piersoniorum)	Heterospathe_cagayanensis))	Dictyosperma_album))	Geonoma_undata)	((Pseudophoenix_vinifera	(((((Attalea_speciosa	Bactris_major)	(Elaeis_oleifera	Elaeis_guineensis))	((Reinhardtia_gracilis	Reinhardtia_simplex)	(Reinhardtia_latisecta	Reinhardtia_paiewonskiana)))	(Podococcus_barteri	(Sabal_domingensis	Iriartea_deltoidea)))	((Sclerosperma_profizianum	Orania_palindan)	((Chamaedorea_seifrizii	Serenoa_repens)	(Calamus_caryotoides	(Nypa_fruticans	Roystonea_regia))))))	Phoenix_dactylifera))	Kingia_australis);
((((Chamaedorea_seifrizii	Leopoldinia_pulchra)	(Geonoma_undata	(((Manicaria_saccifera	Pelagodoxa_henryana)	(Burretiokentia_grandiflora	(Prestoea_acuminata	(Oenocarpus_bataua	Oenocarpus_minor))))	((Veitchia_spiralis	Kentiopsis_piersoniorum)	(Heterospathe_cagayanensis	(Dypsis_decaryi	(Dictyosperma_album	Hydriastele_microspadix)))))))	((Roystonea_regia	(((Attalea_speciosa	Bactris_major)	(Elaeis_oleifera	Elaeis_guineensis))	((Reinhardtia_gracilis	Reinhardtia_simplex)	(Reinhardtia_latisecta	Reinhardtia_paiewonskiana))))	((Podococcus_barteri	(Sclerosperma_profizianum	Orania_palindan))	(((Phoenix_dactylifera	Serenoa_repens)	((Calamus_caryotoides	Nypa_fruticans)	(Sabal_domingensis	Iriartea_deltoidea)))	Pseudophoenix_vinifera))))	Kingia_australis);
((Nypa_fruticans	((Sabal_domingensis	Iriartea_deltoidea)	((Calamus_caryotoides	((Chamaedorea_seifrizii	((Leopoldinia_pulchra	Geonoma_undata)	(((Manicaria_saccifera	Pelagodoxa_henryana)	(Burretiokentia_grandiflora	(Prestoea_acuminata	(Oenocarpus_bataua	Oenocarpus_minor))))	((Veitchia_spiralis	Kentiopsis_piersoniorum)	(Heterospathe_cagayanensis	(Dypsis_decaryi	(Dictyosperma_album	Hydriastele_microspadix)))))))	((Roystonea_regia	(((Attalea_speciosa	Bactris_major)	(Elaeis_oleifera	Elaeis_guineensis))	((Reinhardtia_gracilis	Reinhardtia_simplex)	(Reinhardtia_latisecta	Reinhardtia_paiewonskiana))))	(Pseudophoenix_vinifera	(Podococcus_barteri	(Sclerosperma_profizianum	Orania_palindan))))))	(Phoenix_dactylifera	Serenoa_repens))))	Kingia_australis);
((Nypa_fruticans	(((Sabal_domingensis	(Podococcus_barteri	Iriartea_deltoidea))	((((Chamaedorea_seifrizii	(((Dypsis_decaryi	(Heterospathe_cagayanensis	(Veitchia_spiralis	Kentiopsis_piersoniorum)))	(Dictyosperma_album	Hydriastele_microspadix))	((Leopoldinia_pulchra	Geonoma_undata)	(Burretiokentia_grandiflora	(Pelagodoxa_henryana	((Prestoea_acuminata	(Oenocarpus_bataua	Oenocarpus_minor))	Manicaria_saccifera))))))	Pseudophoenix_vinifera)	((Calamus_caryotoides	Roystonea_regia)	(((Attalea_speciosa	Bactris_major)	(Elaeis_oleifera	Elaeis_guineensis))	((Reinhardtia_gracilis	Reinhardtia_simplex)	(Reinhardtia_latisecta	Reinhardtia_paiewonskiana)))))	(Sclerosperma_profizianum	Orania_palindan)))	(Phoenix_dactylifera	Serenoa_repens)))	Kingia_australis);
((((Pelagodoxa_henryana	(Burretiokentia_grandiflora	((Geonoma_undata	((((Calamus_caryotoides	Roystonea_regia)	(((Attalea_speciosa	Bactris_major)	(Elaeis_oleifera	Elaeis_guineensis))	((Reinhardtia_gracilis	Reinhardtia_simplex)	(Reinhardtia_latisecta	Reinhardtia_paiewonskiana))))	((Sclerosperma_profizianum	Orania_palindan)	(((Podococcus_barteri	Iriartea_deltoidea)	((Sabal_domingensis	(Phoenix_dactylifera	Serenoa_repens))	Nypa_fruticans))	Pseudophoenix_vinifera)))	Chamaedorea_seifrizii))	((Prestoea_acuminata	(Oenocarpus_bataua	Oenocarpus_minor))	((Dictyosperma_album	(Dypsis_decaryi	Hydriastele_microspadix))	(Heterospathe_cagayanensis	(Veitchia_spiralis	Kentiopsis_piersoniorum)))))))	Leopoldinia_pulchra)	Manicaria_saccifera)	Kingia_australis);
((Nypa_fruticans	(((Sabal_domingensis	(Phoenix_dactylifera	Serenoa_repens))	((Pseudophoenix_vinifera	((Chamaedorea_seifrizii	((((Dictyosperma_album	(Dypsis_decaryi	Hydriastele_microspadix))	(Heterospathe_cagayanensis	(Veitchia_spiralis	Kentiopsis_piersoniorum)))	((Burretiokentia_grandiflora	Leopoldinia_pulchra)	((Pelagodoxa_henryana	Manicaria_saccifera)	(Prestoea_acuminata	(Oenocarpus_bataua	Oenocarpus_minor)))))	Geonoma_undata))	(((Podococcus_barteri	Sclerosperma_profizianum)	Orania_palindan)	(Roystonea_regia	(((Attalea_speciosa	Bactris_major)	(Elaeis_oleifera	Elaeis_guineensis))	(Reinhardtia_simplex	((Reinhardtia_gracilis	Reinhardtia_latisecta)	Reinhardtia_paiewonskiana)))))))	Calamus_caryotoides))	Iriartea_deltoidea))	Kingia_australis);
((Nypa_fruticans	(((Phoenix_dactylifera	Serenoa_repens)	((Chamaedorea_seifrizii	((((Pelagodoxa_henryana	Manicaria_saccifera)	(Prestoea_acuminata	(Oenocarpus_bataua	Oenocarpus_minor)))	(((Heterospathe_cagayanensis	(Dypsis_decaryi	(Dictyosperma_album	Hydriastele_microspadix)))	(Veitchia_spiralis	Kentiopsis_piersoniorum))	Burretiokentia_grandiflora))	(Leopoldinia_pulchra	Geonoma_undata)))	((((Calamus_caryotoides	Roystonea_regia)	((Podococcus_barteri	Sclerosperma_profizianum)	Orania_palindan))	Pseudophoenix_vinifera)	(((Attalea_speciosa	Bactris_major)	(Elaeis_oleifera	Elaeis_guineensis))	((Reinhardtia_gracilis	Reinhardtia_simplex)	(Reinhardtia_latisecta	Reinhardtia_paiewonskiana))))))	(Sabal_domingensis	Iriartea_deltoidea)))	Kingia_australis);
(((Iriartea_deltoidea	((Sabal_domingensis	(Phoenix_dactylifera	Serenoa_repens))	((Chamaedorea_seifrizii	((Geonoma_undata	(Prestoea_acuminata	(Oenocarpus_bataua	Oenocarpus_minor)))	((((Hydriastele_microspadix	Dictyosperma_album)	(Dypsis_decaryi	(Veitchia_spiralis	Kentiopsis_piersoniorum)))	(Heterospathe_cagayanensis	Burretiokentia_grandiflora))	((Pelagodoxa_henryana	Manicaria_saccifera)	Leopoldinia_pulchra))))	(((((Attalea_speciosa	Bactris_major)	(Elaeis_oleifera	Elaeis_guineensis))	((Reinhardtia_gracilis	Reinhardtia_simplex)	(Reinhardtia_latisecta	Reinhardtia_paiewonskiana)))	(Calamus_caryotoides	Roystonea_regia))	((Pseudophoenix_vinifera	(Podococcus_barteri	Sclerosperma_profizianum))	Orania_palindan)))))	Nypa_fruticans)	Kingia_australis);
((((Sabal_domingensis	(Phoenix_dactylifera	Serenoa_repens))	(((Iriartea_deltoidea	Podococcus_barteri)	(((Chamaedorea_seifrizii	((Burretiokentia_grandiflora	(Dypsis_decaryi	((Hydriastele_microspadix	Dictyosperma_album)	(Heterospathe_cagayanensis	(Kentiopsis_piersoniorum	Veitchia_spiralis)))))	(((Geonoma_undata	Leopoldinia_pulchra)	(Prestoea_acuminata	(Oenocarpus_bataua	Oenocarpus_minor)))	(Pelagodoxa_henryana	Manicaria_saccifera))))	((Sclerosperma_profizianum	Orania_palindan)	Pseudophoenix_vinifera))	(((Attalea_speciosa	((Elaeis_oleifera	Elaeis_guineensis)	Bactris_major))	((Reinhardtia_gracilis	Reinhardtia_simplex)	(Reinhardtia_latisecta	Reinhardtia_paiewonskiana)))	Roystonea_regia)))	Calamus_caryotoides))	Nypa_fruticans)	Kingia_australis);
((Nypa_fruticans	(Iriartea_deltoidea	((((Calamus_caryotoides	Roystonea_regia)	(Sclerosperma_profizianum	Orania_palindan))	((((Reinhardtia_gracilis	Reinhardtia_simplex)	(Reinhardtia_paiewonskiana	Reinhardtia_latisecta))	((Elaeis_oleifera	Elaeis_guineensis)	(Bactris_major	Attalea_speciosa)))	(Pseudophoenix_vinifera	(Podococcus_barteri	(Chamaedorea_seifrizii	((((Burretiokentia_grandiflora	((Manicaria_saccifera	Pelagodoxa_henryana)	((Oenocarpus_bataua	Oenocarpus_minor)	Prestoea_acuminata)))	((((Kentiopsis_piersoniorum	Veitchia_spiralis)	(Dictyosperma_album	Hydriastele_microspadix))	Dypsis_decaryi)	Heterospathe_cagayanensis))	Leopoldinia_pulchra)	Geonoma_undata))))))	((Serenoa_repens	Phoenix_dactylifera)	Sabal_domingensis))))	Kingia_australis);
((Nypa_fruticans	(Iriartea_deltoidea	((((Pseudophoenix_vinifera	(((Attalea_speciosa	((Elaeis_oleifera	Elaeis_guineensis)	Bactris_major))	((Reinhardtia_gracilis	Reinhardtia_simplex)	(Reinhardtia_paiewonskiana	Reinhardtia_latisecta)))	Roystonea_regia))	((Podococcus_barteri	(Sclerosperma_profizianum	Orania_palindan))	(Chamaedorea_seifrizii	(((((Kentiopsis_piersoniorum	Veitchia_spiralis)	(Dictyosperma_album	Hydriastele_microspadix))	Dypsis_decaryi)	Heterospathe_cagayanensis)	((Leopoldinia_pulchra	Geonoma_undata)	(Burretiokentia_grandiflora	((Manicaria_saccifera	Pelagodoxa_henryana)	((Oenocarpus_bataua	Oenocarpus_minor)	Prestoea_acuminata))))))))	(Calamus_caryotoides	(Phoenix_dactylifera	Sabal_domingensis)))	Serenoa_repens)))	Kingia_australis);
(((Calamus_caryotoides	(Iriartea_deltoidea	((((Pseudophoenix_vinifera	((Leopoldinia_pulchra	Chamaedorea_seifrizii)	((((((Oenocarpus_bataua	Oenocarpus_minor)	Prestoea_acuminata)	Burretiokentia_grandiflora)	Pelagodoxa_henryana)	(Manicaria_saccifera	((Kentiopsis_piersoniorum	Veitchia_spiralis)	(Dictyosperma_album	((Heterospathe_cagayanensis	Dypsis_decaryi)	Hydriastele_microspadix)))))	Geonoma_undata)))	(Podococcus_barteri	(Sclerosperma_profizianum	Orania_palindan)))	((((Attalea_speciosa	Bactris_major)	(Elaeis_oleifera	Elaeis_guineensis))	((Reinhardtia_simplex	(Reinhardtia_paiewonskiana	Reinhardtia_latisecta))	Reinhardtia_gracilis))	Roystonea_regia))	(Serenoa_repens	(Phoenix_dactylifera	Sabal_domingensis)))))	Nypa_fruticans)	Kingia_australis);
(((Iriartea_deltoidea	((((Sclerosperma_profizianum	Orania_palindan)	(Pseudophoenix_vinifera	((((Oenocarpus_bataua	Oenocarpus_minor)	Prestoea_acuminata)	(Manicaria_saccifera	Pelagodoxa_henryana))	(((Leopoldinia_pulchra	Chamaedorea_seifrizii)	(((Kentiopsis_piersoniorum	Veitchia_spiralis)	(Dictyosperma_album	((Heterospathe_cagayanensis	Dypsis_decaryi)	Hydriastele_microspadix)))	Geonoma_undata))	Burretiokentia_grandiflora))))	(Podococcus_barteri	((((Attalea_speciosa	Bactris_major)	(Elaeis_oleifera	Elaeis_guineensis))	((Reinhardtia_paiewonskiana	Reinhardtia_latisecta)	(Reinhardtia_gracilis	Reinhardtia_simplex)))	(Calamus_caryotoides	Roystonea_regia))))	(Serenoa_repens	(Phoenix_dactylifera	Sabal_domingensis))))	Nypa_fruticans)	Kingia_australis);
(((Iriartea_deltoidea	((((((Attalea_speciosa	Bactris_major)	(Elaeis_oleifera	Elaeis_guineensis))	((Reinhardtia_paiewonskiana	Reinhardtia_latisecta)	(Reinhardtia_gracilis	Reinhardtia_simplex)))	(Calamus_caryotoides	Roystonea_regia))	(((Geonoma_undata	((Burretiokentia_grandiflora	(((Oenocarpus_bataua	Oenocarpus_minor)	Prestoea_acuminata)	(Manicaria_saccifera	Pelagodoxa_henryana)))	(((Heterospathe_cagayanensis	(Kentiopsis_piersoniorum	Veitchia_spiralis))	(Dictyosperma_album	Hydriastele_microspadix))	Dypsis_decaryi)))	(Leopoldinia_pulchra	Chamaedorea_seifrizii))	((Sclerosperma_profizianum	Orania_palindan)	(Podococcus_barteri	Pseudophoenix_vinifera))))	(Serenoa_repens	(Phoenix_dactylifera	Sabal_domingensis))))	Nypa_fruticans)	Kingia_australis);
((((Iriartea_deltoidea	((((((Attalea_speciosa	Bactris_major)	(Elaeis_oleifera	Elaeis_guineensis))	((Reinhardtia_paiewonskiana	Reinhardtia_latisecta)	(Reinhardtia_gracilis	Reinhardtia_simplex)))	Roystonea_regia)	((((Leopoldinia_pulchra	Geonoma_undata)	((((Oenocarpus_bataua	Oenocarpus_minor)	Prestoea_acuminata)	Pelagodoxa_henryana)	(Manicaria_saccifera	(((Dypsis_decaryi	(Kentiopsis_piersoniorum	(Burretiokentia_grandiflora	Veitchia_spiralis)))	(Dictyosperma_album	Heterospathe_cagayanensis))	Hydriastele_microspadix))))	Chamaedorea_seifrizii)	((Orania_palindan	(Podococcus_barteri	Sclerosperma_profizianum))	Pseudophoenix_vinifera)))	(Serenoa_repens	(Phoenix_dactylifera	Sabal_domingensis))))	Calamus_caryotoides)	Nypa_fruticans)	Kingia_australis);
(((Iriartea_deltoidea	(((Orania_palindan	(Podococcus_barteri	Sclerosperma_profizianum))	(((((Leopoldinia_pulchra	Geonoma_undata)	((Heterospathe_cagayanensis	(Dypsis_decaryi	((Dictyosperma_album	Hydriastele_microspadix)	(Kentiopsis_piersoniorum	Veitchia_spiralis))))	((Manicaria_saccifera	Pelagodoxa_henryana)	(Burretiokentia_grandiflora	((Oenocarpus_bataua	Oenocarpus_minor)	Prestoea_acuminata)))))	Chamaedorea_seifrizii)	Pseudophoenix_vinifera)	((((Attalea_speciosa	Bactris_major)	(Elaeis_oleifera	Elaeis_guineensis))	((Reinhardtia_paiewonskiana	Reinhardtia_latisecta)	(Reinhardtia_gracilis	Reinhardtia_simplex)))	(Calamus_caryotoides	Roystonea_regia))))	(Sabal_domingensis	(Serenoa_repens	Phoenix_dactylifera))))	Nypa_fruticans)	Kingia_australis);
(((Iriartea_deltoidea	(((Pseudophoenix_vinifera	(Orania_palindan	(Podococcus_barteri	Sclerosperma_profizianum)))	(((Pelagodoxa_henryana	(((Manicaria_saccifera	(((Dictyosperma_album	Hydriastele_microspadix)	(Kentiopsis_piersoniorum	Veitchia_spiralis))	((Leopoldinia_pulchra	Heterospathe_cagayanensis)	Dypsis_decaryi)))	Burretiokentia_grandiflora)	(Geonoma_undata	((Oenocarpus_bataua	Oenocarpus_minor)	Prestoea_acuminata))))	Chamaedorea_seifrizii)	((((Attalea_speciosa	Bactris_major)	(Elaeis_oleifera	Elaeis_guineensis))	((Reinhardtia_paiewonskiana	Reinhardtia_latisecta)	(Reinhardtia_gracilis	Reinhardtia_simplex)))	(Calamus_caryotoides	Roystonea_regia))))	(Sabal_domingensis	(Serenoa_repens	Phoenix_dactylifera))))	Nypa_fruticans)	Kingia_australis);
((Manicaria_saccifera	(Pelagodoxa_henryana	(((Burretiokentia_grandiflora	((Heterospathe_cagayanensis	(Dictyosperma_album	(Dypsis_decaryi	Hydriastele_microspadix)))	(Kentiopsis_piersoniorum	Veitchia_spiralis)))	((Oenocarpus_bataua	Oenocarpus_minor)	Prestoea_acuminata))	((Chamaedorea_seifrizii	((Leopoldinia_pulchra	Nypa_fruticans)	((((((Attalea_speciosa	Bactris_major)	(Elaeis_oleifera	Elaeis_guineensis))	((Reinhardtia_paiewonskiana	Reinhardtia_latisecta)	(Reinhardtia_gracilis	Reinhardtia_simplex)))	(Calamus_caryotoides	Roystonea_regia))	((Orania_palindan	Sclerosperma_profizianum)	(Phoenix_dactylifera	Serenoa_repens)))	(((Podococcus_barteri	Iriartea_deltoidea)	Sabal_domingensis)	Pseudophoenix_vinifera))))	Geonoma_undata))))	Kingia_australis);
((Nypa_fruticans	((((Orania_palindan	Sclerosperma_profizianum)	(Phoenix_dactylifera	Serenoa_repens))	(((((Attalea_speciosa	Bactris_major)	(Elaeis_oleifera	Elaeis_guineensis))	(Reinhardtia_paiewonskiana	(Reinhardtia_latisecta	(Reinhardtia_gracilis	Reinhardtia_simplex))))	Roystonea_regia)	(((Podococcus_barteri	Iriartea_deltoidea)	Sabal_domingensis)	(Calamus_caryotoides	Pseudophoenix_vinifera))))	((((Leopoldinia_pulchra	((Oenocarpus_bataua	(Oenocarpus_minor	Burretiokentia_grandiflora))	Prestoea_acuminata))	(Manicaria_saccifera	Pelagodoxa_henryana))	((((Heterospathe_cagayanensis	(Dictyosperma_album	Hydriastele_microspadix))	Dypsis_decaryi)	(Kentiopsis_piersoniorum	Veitchia_spiralis))	Geonoma_undata))	Chamaedorea_seifrizii)))	Kingia_australis);
((Iriartea_deltoidea	(((((Leopoldinia_pulchra	Chamaedorea_seifrizii)	(Geonoma_undata	((Dypsis_decaryi	(Heterospathe_cagayanensis	((Hydriastele_microspadix	Dictyosperma_album)	(Veitchia_spiralis	Kentiopsis_piersoniorum))))	(Burretiokentia_grandiflora	((Manicaria_saccifera	Pelagodoxa_henryana)	(Prestoea_acuminata	(Oenocarpus_minor	Oenocarpus_bataua)))))))	((((Reinhardtia_latisecta	Reinhardtia_paiewonskiana)	(Reinhardtia_simplex	Reinhardtia_gracilis))	((Elaeis_oleifera	Elaeis_guineensis)	(Bactris_major	Attalea_speciosa)))	((Calamus_caryotoides	Roystonea_regia)	(Pseudophoenix_vinifera	((Podococcus_barteri	Sclerosperma_profizianum)	Orania_palindan)))))	(Sabal_domingensis	(Serenoa_repens	Phoenix_dactylifera)))	Nypa_fruticans))	Kingia_australis);
(((Burretiokentia_grandiflora	((((((((Calamus_caryotoides	Roystonea_regia)	(((Reinhardtia_latisecta	Reinhardtia_paiewonskiana)	(Reinhardtia_simplex	Reinhardtia_gracilis))	((Elaeis_oleifera	Elaeis_guineensis)	(Bactris_major	Attalea_speciosa))))	((Podococcus_barteri	Orania_palindan)	((Sabal_domingensis	Phoenix_dactylifera)	(Serenoa_repens	(Iriartea_deltoidea	Nypa_fruticans)))))	Pseudophoenix_vinifera)	(Chamaedorea_seifrizii	Sclerosperma_profizianum))	((Leopoldinia_pulchra	Geonoma_undata)	(Manicaria_saccifera	(Pelagodoxa_henryana	(Prestoea_acuminata	(Oenocarpus_minor	Oenocarpus_bataua))))))	(Dypsis_decaryi	(Heterospathe_cagayanensis	(Hydriastele_microspadix	Dictyosperma_album))))	Veitchia_spiralis))	Kentiopsis_piersoniorum)	Kingia_australis);
((Serenoa_repens	(Nypa_fruticans	(((Pseudophoenix_vinifera	(Podococcus_barteri	(Sclerosperma_profizianum	Orania_palindan)))	((Chamaedorea_seifrizii	((Geonoma_undata	((Burretiokentia_grandiflora	(Manicaria_saccifera	(Pelagodoxa_henryana	(Prestoea_acuminata	(Oenocarpus_minor	Oenocarpus_bataua)))))	Leopoldinia_pulchra))	((Heterospathe_cagayanensis	((Dypsis_decaryi	Hydriastele_microspadix)	Dictyosperma_album))	(Veitchia_spiralis	Kentiopsis_piersoniorum))))	(Roystonea_regia	(((Reinhardtia_latisecta	Reinhardtia_paiewonskiana)	(Reinhardtia_simplex	Reinhardtia_gracilis))	(((Elaeis_oleifera	Elaeis_guineensis)	Bactris_major)	Attalea_speciosa)))))	((Calamus_caryotoides	Phoenix_dactylifera)	(Iriartea_deltoidea	Sabal_domingensis)))))	Kingia_australis);
((Manicaria_saccifera	(Pelagodoxa_henryana	(((((Hydriastele_microspadix	Dictyosperma_album)	(Dypsis_decaryi	(Heterospathe_cagayanensis	(Veitchia_spiralis	Kentiopsis_piersoniorum))))	(((((Orania_palindan	Roystonea_regia)	((Iriartea_deltoidea	Nypa_fruticans)	(((Reinhardtia_latisecta	Reinhardtia_paiewonskiana)	(Reinhardtia_simplex	Reinhardtia_gracilis))	(((Elaeis_oleifera	Elaeis_guineensis)	Bactris_major)	Attalea_speciosa))))	((Phoenix_dactylifera	(Serenoa_repens	Sabal_domingensis))	(Pseudophoenix_vinifera	(Podococcus_barteri	Sclerosperma_profizianum))))	Calamus_caryotoides)	Chamaedorea_seifrizii))	((Leopoldinia_pulchra	Geonoma_undata)	(Prestoea_acuminata	(Oenocarpus_minor	Oenocarpus_bataua))))	Burretiokentia_grandiflora)))	Kingia_australis);
((Nypa_fruticans	(Iriartea_deltoidea	((Serenoa_repens	(Sabal_domingensis	Phoenix_dactylifera))	((Burretiokentia_grandiflora	(Pseudophoenix_vinifera	(Orania_palindan	(Podococcus_barteri	Sclerosperma_profizianum))))	((Chamaedorea_seifrizii	((((Pelagodoxa_henryana	(Prestoea_acuminata	(Oenocarpus_minor	Oenocarpus_bataua)))	(Leopoldinia_pulchra	Manicaria_saccifera))	Geonoma_undata)	(((Heterospathe_cagayanensis	(Dypsis_decaryi	Hydriastele_microspadix))	Dictyosperma_album)	(Veitchia_spiralis	Kentiopsis_piersoniorum))))	((Calamus_caryotoides	Roystonea_regia)	(((Reinhardtia_latisecta	Reinhardtia_paiewonskiana)	(Reinhardtia_simplex	Reinhardtia_gracilis))	((Bactris_major	Attalea_speciosa)	(Elaeis_oleifera	Elaeis_guineensis)))))))))	Kingia_australis);
((Nypa_fruticans	((Iriartea_deltoidea	((Serenoa_repens	(Sabal_domingensis	Phoenix_dactylifera))	((Pseudophoenix_vinifera	(Orania_palindan	(Podococcus_barteri	Sclerosperma_profizianum)))	((Chamaedorea_seifrizii	((((Heterospathe_cagayanensis	(Dypsis_decaryi	Hydriastele_microspadix))	Dictyosperma_album)	(Veitchia_spiralis	Kentiopsis_piersoniorum))	(((Burretiokentia_grandiflora	(Manicaria_saccifera	Pelagodoxa_henryana))	(Geonoma_undata	(Prestoea_acuminata	(Oenocarpus_minor	Oenocarpus_bataua))))	Leopoldinia_pulchra)))	(Roystonea_regia	((Reinhardtia_paiewonskiana	((Reinhardtia_simplex	Reinhardtia_gracilis)	Reinhardtia_latisecta))	(((Elaeis_oleifera	Elaeis_guineensis)	Bactris_major)	Attalea_speciosa)))))))	Calamus_caryotoides))	Kingia_australis);
((Serenoa_repens	((Nypa_fruticans	Calamus_caryotoides)	((((((((Leopoldinia_pulchra	Geonoma_undata)	(Prestoea_acuminata	(Oenocarpus_minor	Oenocarpus_bataua)))	(Manicaria_saccifera	Pelagodoxa_henryana))	((Hydriastele_microspadix	(((Veitchia_spiralis	Kentiopsis_piersoniorum)	Heterospathe_cagayanensis)	Dypsis_decaryi))	(Burretiokentia_grandiflora	Dictyosperma_album)))	(Orania_palindan	(Podococcus_barteri	Sclerosperma_profizianum)))	((((Reinhardtia_simplex	Reinhardtia_gracilis)	(Reinhardtia_latisecta	Reinhardtia_paiewonskiana))	((Bactris_major	Attalea_speciosa)	(Elaeis_oleifera	Elaeis_guineensis)))	Pseudophoenix_vinifera))	((Iriartea_deltoidea	Sabal_domingensis)	Phoenix_dactylifera))	(Roystonea_regia	Chamaedorea_seifrizii))))	Kingia_australis);
((Calamus_caryotoides	(((((((Pseudophoenix_vinifera	Sclerosperma_profizianum)	(Phoenix_dactylifera	(((Prestoea_acuminata	(Oenocarpus_minor	Oenocarpus_bataua))	(Manicaria_saccifera	Pelagodoxa_henryana))	(Geonoma_undata	((Burretiokentia_grandiflora	(Dictyosperma_album	Hydriastele_microspadix))	(Dypsis_decaryi	(Leopoldinia_pulchra	((Veitchia_spiralis	Kentiopsis_piersoniorum)	Heterospathe_cagayanensis))))))))	(Orania_palindan	((Podococcus_barteri	Iriartea_deltoidea)	Sabal_domingensis)))	(((Reinhardtia_simplex	Reinhardtia_gracilis)	(Reinhardtia_latisecta	Reinhardtia_paiewonskiana))	((Bactris_major	Attalea_speciosa)	(Elaeis_oleifera	Elaeis_guineensis))))	(Roystonea_regia	Chamaedorea_seifrizii))	Serenoa_repens)	Nypa_fruticans))	Kingia_australis);
((((Iriartea_deltoidea	((Serenoa_repens	Sabal_domingensis)	Phoenix_dactylifera))	((Roystonea_regia	(((Reinhardtia_simplex	Reinhardtia_gracilis)	(Reinhardtia_latisecta	Reinhardtia_paiewonskiana))	((Bactris_major	Attalea_speciosa)	(Elaeis_oleifera	Elaeis_guineensis))))	((Orania_palindan	(Podococcus_barteri	(Pseudophoenix_vinifera	(Calamus_caryotoides	Sclerosperma_profizianum))))	((Leopoldinia_pulchra	Chamaedorea_seifrizii)	(((Burretiokentia_grandiflora	(Prestoea_acuminata	(Oenocarpus_minor	Oenocarpus_bataua)))	(((Dictyosperma_album	((Veitchia_spiralis	Kentiopsis_piersoniorum)	Hydriastele_microspadix))	Dypsis_decaryi)	Heterospathe_cagayanensis))	(Geonoma_undata	(Manicaria_saccifera	Pelagodoxa_henryana)))))))	Nypa_fruticans)	Kingia_australis);
((Serenoa_repens	((((Iriartea_deltoidea	Sabal_domingensis)	Phoenix_dactylifera)	(Calamus_caryotoides	Nypa_fruticans))	(((((Sclerosperma_profizianum	Orania_palindan)	Podococcus_barteri)	Pseudophoenix_vinifera)	(Roystonea_regia	(((Reinhardtia_simplex	Reinhardtia_gracilis)	(Reinhardtia_latisecta	Reinhardtia_paiewonskiana))	((Bactris_major	Attalea_speciosa)	(Elaeis_oleifera	Elaeis_guineensis)))))	((Leopoldinia_pulchra	Chamaedorea_seifrizii)	(((Geonoma_undata	(Manicaria_saccifera	((Prestoea_acuminata	(Oenocarpus_minor	Oenocarpus_bataua))	Pelagodoxa_henryana)))	(((Dictyosperma_album	((Veitchia_spiralis	Kentiopsis_piersoniorum)	Hydriastele_microspadix))	Dypsis_decaryi)	Heterospathe_cagayanensis))	Burretiokentia_grandiflora)))))	Kingia_australis);
(((((Sabal_domingensis	(Serenoa_repens	Phoenix_dactylifera))	(((Podococcus_barteri	Iriartea_deltoidea)	(Pseudophoenix_vinifera	(Orania_palindan	Sclerosperma_profizianum)))	((((((Dypsis_decaryi	(Kentiopsis_piersoniorum	Veitchia_spiralis))	(Heterospathe_cagayanensis	(Dictyosperma_album	Hydriastele_microspadix)))	((Manicaria_saccifera	Pelagodoxa_henryana)	(Prestoea_acuminata	(Oenocarpus_bataua	(Oenocarpus_minor	Burretiokentia_grandiflora)))))	(Leopoldinia_pulchra	Geonoma_undata))	Chamaedorea_seifrizii)	(Roystonea_regia	(((Reinhardtia_gracilis	Reinhardtia_simplex)	(Reinhardtia_paiewonskiana	Reinhardtia_latisecta))	((Attalea_speciosa	Bactris_major)	(Elaeis_guineensis	Elaeis_oleifera)))))))	Calamus_caryotoides)	Nypa_fruticans)	Kingia_australis);
(((((((((Geonoma_undata	(Prestoea_acuminata	(Oenocarpus_bataua	Oenocarpus_minor)))	Manicaria_saccifera)	(Leopoldinia_pulchra	Pelagodoxa_henryana))	((Kentiopsis_piersoniorum	Veitchia_spiralis)	((Dictyosperma_album	Burretiokentia_grandiflora)	((Dypsis_decaryi	Hydriastele_microspadix)	Heterospathe_cagayanensis))))	Chamaedorea_seifrizii)	(((Roystonea_regia	(((Reinhardtia_gracilis	Reinhardtia_simplex)	(Reinhardtia_paiewonskiana	Reinhardtia_latisecta))	((Attalea_speciosa	Bactris_major)	(Elaeis_guineensis	Elaeis_oleifera))))	(Pseudophoenix_vinifera	((Sabal_domingensis	(Serenoa_repens	Phoenix_dactylifera))	(Orania_palindan	Sclerosperma_profizianum))))	(Podococcus_barteri	Iriartea_deltoidea)))	Calamus_caryotoides)	Nypa_fruticans)	Kingia_australis);
((((Serenoa_repens	Phoenix_dactylifera)	(((Orania_palindan	Sclerosperma_profizianum)	(((Calamus_caryotoides	Roystonea_regia)	(((Reinhardtia_gracilis	Reinhardtia_simplex)	(Reinhardtia_paiewonskiana	Reinhardtia_latisecta))	((Attalea_speciosa	Bactris_major)	(Elaeis_guineensis	Elaeis_oleifera))))	(Pseudophoenix_vinifera	((((((Manicaria_saccifera	Pelagodoxa_henryana)	Burretiokentia_grandiflora)	(Prestoea_acuminata	(Oenocarpus_bataua	Oenocarpus_minor)))	((Kentiopsis_piersoniorum	Veitchia_spiralis)	(Dictyosperma_album	((Dypsis_decaryi	Hydriastele_microspadix)	Heterospathe_cagayanensis))))	Geonoma_undata)	(Leopoldinia_pulchra	Chamaedorea_seifrizii)))))	((Podococcus_barteri	Iriartea_deltoidea)	Sabal_domingensis)))	Nypa_fruticans)	Kingia_australis);
((Kentiopsis_piersoniorum	(Veitchia_spiralis	((Dictyosperma_album	((Dypsis_decaryi	Hydriastele_microspadix)	Heterospathe_cagayanensis))	(((Burretiokentia_grandiflora	(Geonoma_undata	(Prestoea_acuminata	(Oenocarpus_bataua	Oenocarpus_minor))))	(Manicaria_saccifera	Pelagodoxa_henryana))	((Leopoldinia_pulchra	Chamaedorea_seifrizii)	((((Pseudophoenix_vinifera	Serenoa_repens)	(((((Podococcus_barteri	Iriartea_deltoidea)	Sabal_domingensis)	Nypa_fruticans)	Orania_palindan)	(Roystonea_regia	(((Reinhardtia_gracilis	Reinhardtia_simplex)	(Reinhardtia_paiewonskiana	Reinhardtia_latisecta))	((Attalea_speciosa	Bactris_major)	(Elaeis_guineensis	Elaeis_oleifera))))))	Sclerosperma_profizianum)	(Calamus_caryotoides	Phoenix_dactylifera)))))))	Kingia_australis);
(((((((((Calamus_caryotoides	Sclerosperma_profizianum)	Podococcus_barteri)	Orania_palindan)	Pseudophoenix_vinifera)	(((Geonoma_undata	((((Prestoea_acuminata	(Oenocarpus_bataua	Oenocarpus_minor))	(Manicaria_saccifera	Pelagodoxa_henryana))	Burretiokentia_grandiflora)	Leopoldinia_pulchra))	((((Heterospathe_cagayanensis	(Kentiopsis_piersoniorum	Veitchia_spiralis))	Dypsis_decaryi)	Hydriastele_microspadix)	Dictyosperma_album))	Chamaedorea_seifrizii))	(Roystonea_regia	(((Reinhardtia_gracilis	Reinhardtia_simplex)	(Reinhardtia_paiewonskiana	Reinhardtia_latisecta))	((Attalea_speciosa	Bactris_major)	(Elaeis_guineensis	Elaeis_oleifera)))))	(Iriartea_deltoidea	(Sabal_domingensis	(Phoenix_dactylifera	Serenoa_repens))))	Nypa_fruticans)	Kingia_australis);
((((((((Burretiokentia_grandiflora	Heterospathe_cagayanensis)	(Dictyosperma_album	Hydriastele_microspadix))	((Kentiopsis_piersoniorum	Veitchia_spiralis)	Dypsis_decaryi))	(Nypa_fruticans	((Chamaedorea_seifrizii	(((Podococcus_barteri	Iriartea_deltoidea)	Sabal_domingensis)	(((Calamus_caryotoides	Roystonea_regia)	(((Reinhardtia_gracilis	Reinhardtia_simplex)	(Reinhardtia_paiewonskiana	Reinhardtia_latisecta))	((Attalea_speciosa	Bactris_major)	(Elaeis_guineensis	Elaeis_oleifera))))	Pseudophoenix_vinifera)))	((Phoenix_dactylifera	Serenoa_repens)	(Sclerosperma_profizianum	Orania_palindan)))))	(Leopoldinia_pulchra	(Geonoma_undata	(Prestoea_acuminata	(Oenocarpus_bataua	Oenocarpus_minor)))))	Pelagodoxa_henryana)	Manicaria_saccifera)	Kingia_australis);
((Nypa_fruticans	((((Phoenix_dactylifera	(Pseudophoenix_vinifera	(((Calamus_caryotoides	Roystonea_regia)	(((Reinhardtia_gracilis	Reinhardtia_simplex)	(Reinhardtia_paiewonskiana	Reinhardtia_latisecta))	((Attalea_speciosa	Bactris_major)	(Elaeis_guineensis	Elaeis_oleifera))))	((Podococcus_barteri	Iriartea_deltoidea)	Sabal_domingensis))))	(Sclerosperma_profizianum	Orania_palindan))	Serenoa_repens)	(Chamaedorea_seifrizii	((Pelagodoxa_henryana	((Manicaria_saccifera	(((Dictyosperma_album	Hydriastele_microspadix)	(Heterospathe_cagayanensis	Dypsis_decaryi))	(Kentiopsis_piersoniorum	Veitchia_spiralis)))	(Leopoldinia_pulchra	(Burretiokentia_grandiflora	(Prestoea_acuminata	(Oenocarpus_bataua	Oenocarpus_minor))))))	Geonoma_undata))))	Kingia_australis);
((Manicaria_saccifera	((((Dictyosperma_album	Hydriastele_microspadix)	(Heterospathe_cagayanensis	Dypsis_decaryi))	(Kentiopsis_piersoniorum	Veitchia_spiralis))	((Leopoldinia_pulchra	(Prestoea_acuminata	(Geonoma_undata	(Oenocarpus_bataua	Oenocarpus_minor))))	((Burretiokentia_grandiflora	Pelagodoxa_henryana)	(((Nypa_fruticans	(Calamus_caryotoides	(Phoenix_dactylifera	Serenoa_repens)))	((((Roystonea_regia	(((Reinhardtia_gracilis	Reinhardtia_simplex)	(Reinhardtia_paiewonskiana	Reinhardtia_latisecta))	((Attalea_speciosa	Bactris_major)	(Elaeis_guineensis	Elaeis_oleifera))))	Pseudophoenix_vinifera)	((Podococcus_barteri	Iriartea_deltoidea)	Sabal_domingensis))	(Sclerosperma_profizianum	Orania_palindan)))	Chamaedorea_seifrizii)))))	Kingia_australis);
((Nypa_fruticans	((((((Reinhardtia_gracilis	Reinhardtia_simplex)	(Reinhardtia_paiewonskiana	Reinhardtia_latisecta))	((Calamus_caryotoides	Attalea_speciosa)	((Elaeis_guineensis	Elaeis_oleifera)	Bactris_major)))	((Pseudophoenix_vinifera	((Podococcus_barteri	Iriartea_deltoidea)	Sabal_domingensis))	Roystonea_regia))	((Phoenix_dactylifera	Serenoa_repens)	(Sclerosperma_profizianum	Orania_palindan)))	(Chamaedorea_seifrizii	(((Leopoldinia_pulchra	Geonoma_undata)	(Prestoea_acuminata	(Oenocarpus_bataua	Oenocarpus_minor)))	(Pelagodoxa_henryana	(Manicaria_saccifera	(((Heterospathe_cagayanensis	Dictyosperma_album)	(Hydriastele_microspadix	Dypsis_decaryi))	(Kentiopsis_piersoniorum	(Burretiokentia_grandiflora	Veitchia_spiralis)))))))))	Kingia_australis);
((Nypa_fruticans	(((Pseudophoenix_vinifera	(((Leopoldinia_pulchra	Chamaedorea_seifrizii)	(Burretiokentia_grandiflora	(((Geonoma_undata	(Prestoea_acuminata	(Oenocarpus_bataua	Oenocarpus_minor)))	(Manicaria_saccifera	Pelagodoxa_henryana))	((Heterospathe_cagayanensis	((Dictyosperma_album	Hydriastele_microspadix)	Dypsis_decaryi))	(Kentiopsis_piersoniorum	Veitchia_spiralis)))))	((Sclerosperma_profizianum	Orania_palindan)	((((Reinhardtia_gracilis	Reinhardtia_simplex)	(Reinhardtia_paiewonskiana	Reinhardtia_latisecta))	((Attalea_speciosa	Bactris_major)	(Elaeis_guineensis	Elaeis_oleifera)))	(Calamus_caryotoides	Roystonea_regia)))))	((Podococcus_barteri	Iriartea_deltoidea)	Sabal_domingensis))	(Phoenix_dactylifera	Serenoa_repens)))	Kingia_australis);
(((((Phoenix_dactylifera	Sabal_domingensis)	Serenoa_repens)	(((Sclerosperma_profizianum	Pseudophoenix_vinifera)	(((Iriartea_deltoidea	Podococcus_barteri)	(Orania_palindan	((((Reinhardtia_latisecta	Reinhardtia_paiewonskiana)	(Reinhardtia_gracilis	Reinhardtia_simplex))	(((Elaeis_guineensis	Elaeis_oleifera)	Bactris_major)	Attalea_speciosa))	Roystonea_regia)))	((Leopoldinia_pulchra	Chamaedorea_seifrizii)	(((((((Kentiopsis_piersoniorum	Veitchia_spiralis)	(Dictyosperma_album	Hydriastele_microspadix))	Dypsis_decaryi)	Heterospathe_cagayanensis)	Burretiokentia_grandiflora)	(Pelagodoxa_henryana	Manicaria_saccifera))	(Geonoma_undata	((Oenocarpus_minor	Oenocarpus_bataua)	Prestoea_acuminata))))))	Calamus_caryotoides))	Nypa_fruticans)	Kingia_australis);
(((((Sabal_domingensis	(Serenoa_repens	Phoenix_dactylifera))	((Podococcus_barteri	(Sclerosperma_profizianum	(Calamus_caryotoides	Pseudophoenix_vinifera)))	((((Leopoldinia_pulchra	Geonoma_undata)	Chamaedorea_seifrizii)	((((Heterospathe_cagayanensis	(Dypsis_decaryi	Hydriastele_microspadix))	Dictyosperma_album)	(Kentiopsis_piersoniorum	(Burretiokentia_grandiflora	Veitchia_spiralis)))	((Pelagodoxa_henryana	Manicaria_saccifera)	((Oenocarpus_minor	Oenocarpus_bataua)	Prestoea_acuminata))))	(Orania_palindan	((((Reinhardtia_latisecta	Reinhardtia_paiewonskiana)	(Reinhardtia_gracilis	Reinhardtia_simplex))	((Bactris_major	Attalea_speciosa)	(Elaeis_guineensis	Elaeis_oleifera)))	Roystonea_regia)))))	Iriartea_deltoidea)	Nypa_fruticans)	Kingia_australis);
(((((Serenoa_repens	(Phoenix_dactylifera	Sabal_domingensis))	(((Sclerosperma_profizianum	(Calamus_caryotoides	Pseudophoenix_vinifera))	((Geonoma_undata	((((Leopoldinia_pulchra	Pelagodoxa_henryana)	Manicaria_saccifera)	((Oenocarpus_minor	Oenocarpus_bataua)	Prestoea_acuminata))	(((Hydriastele_microspadix	Dictyosperma_album)	((Kentiopsis_piersoniorum	Veitchia_spiralis)	Heterospathe_cagayanensis))	(Burretiokentia_grandiflora	Dypsis_decaryi))))	(Podococcus_barteri	(Orania_palindan	((((Reinhardtia_latisecta	Reinhardtia_paiewonskiana)	(Reinhardtia_gracilis	Reinhardtia_simplex))	((Bactris_major	Attalea_speciosa)	(Elaeis_guineensis	Elaeis_oleifera)))	Roystonea_regia)))))	Chamaedorea_seifrizii))	Iriartea_deltoidea)	Nypa_fruticans)	Kingia_australis);
(((((Sabal_domingensis	(Serenoa_repens	Phoenix_dactylifera))	((((((Reinhardtia_latisecta	Reinhardtia_paiewonskiana)	(Reinhardtia_gracilis	Reinhardtia_simplex))	((Bactris_major	Attalea_speciosa)	(Elaeis_guineensis	Elaeis_oleifera)))	Roystonea_regia)	((((Leopoldinia_pulchra	Chamaedorea_seifrizii)	Geonoma_undata)	(((Manicaria_saccifera	((Oenocarpus_minor	Oenocarpus_bataua)	Prestoea_acuminata))	Pelagodoxa_henryana)	(((Hydriastele_microspadix	Dictyosperma_album)	(Dypsis_decaryi	Heterospathe_cagayanensis))	(Kentiopsis_piersoniorum	(Burretiokentia_grandiflora	Veitchia_spiralis)))))	(Pseudophoenix_vinifera	(Orania_palindan	(Sclerosperma_profizianum	Podococcus_barteri)))))	Calamus_caryotoides))	Iriartea_deltoidea)	Nypa_fruticans)	Kingia_australis);
(((((((((((Manicaria_saccifera	(((Oenocarpus_minor	Oenocarpus_bataua)	Prestoea_acuminata)	Pelagodoxa_henryana))	Burretiokentia_grandiflora)	(((Hydriastele_microspadix	Dictyosperma_album)	(Dypsis_decaryi	Heterospathe_cagayanensis))	(Kentiopsis_piersoniorum	Veitchia_spiralis)))	Leopoldinia_pulchra)	Geonoma_undata)	Chamaedorea_seifrizii)	((((((Reinhardtia_latisecta	Reinhardtia_paiewonskiana)	(Reinhardtia_gracilis	Reinhardtia_simplex))	((Bactris_major	Attalea_speciosa)	(Elaeis_guineensis	Elaeis_oleifera)))	Roystonea_regia)	((Iriartea_deltoidea	Sabal_domingensis)	(Orania_palindan	(Sclerosperma_profizianum	Podococcus_barteri))))	Pseudophoenix_vinifera))	(Calamus_caryotoides	Phoenix_dactylifera))	Serenoa_repens)	Nypa_fruticans)	Kingia_australis);
((Manicaria_saccifera	(Pelagodoxa_henryana	((((Heterospathe_cagayanensis	(Dypsis_decaryi	(((Kentiopsis_piersoniorum	Veitchia_spiralis)	Hydriastele_microspadix)	Dictyosperma_album)))	(((Chamaedorea_seifrizii	Leopoldinia_pulchra)	Burretiokentia_grandiflora)	Geonoma_undata))	(((Sclerosperma_profizianum	Orania_palindan)	(Phoenix_dactylifera	(Serenoa_repens	Nypa_fruticans)))	((((((Reinhardtia_latisecta	Reinhardtia_paiewonskiana)	(Reinhardtia_gracilis	Reinhardtia_simplex))	((Bactris_major	Attalea_speciosa)	(Elaeis_guineensis	Elaeis_oleifera)))	(Calamus_caryotoides	Roystonea_regia))	(Podococcus_barteri	(Iriartea_deltoidea	Sabal_domingensis)))	Pseudophoenix_vinifera)))	((Oenocarpus_minor	Oenocarpus_bataua)	Prestoea_acuminata))))	Kingia_australis);
((Nypa_fruticans	(Phoenix_dactylifera	((Serenoa_repens	(((((((Reinhardtia_latisecta	Reinhardtia_paiewonskiana)	(Reinhardtia_gracilis	Reinhardtia_simplex))	((Bactris_major	Attalea_speciosa)	(Elaeis_guineensis	Elaeis_oleifera)))	(Calamus_caryotoides	Roystonea_regia))	((((Oenocarpus_minor	(Burretiokentia_grandiflora	Oenocarpus_bataua))	Prestoea_acuminata)	((Manicaria_saccifera	(Heterospathe_cagayanensis	(Dypsis_decaryi	(((Kentiopsis_piersoniorum	Veitchia_spiralis)	Hydriastele_microspadix)	Dictyosperma_album))))	((Geonoma_undata	Leopoldinia_pulchra)	Pelagodoxa_henryana)))	Chamaedorea_seifrizii))	Pseudophoenix_vinifera)	(Orania_palindan	(Sclerosperma_profizianum	Podococcus_barteri))))	(Iriartea_deltoidea	Sabal_domingensis))))	Kingia_australis);
((Manicaria_saccifera	(Pelagodoxa_henryana	(((Leopoldinia_pulchra	(Geonoma_undata	(Chamaedorea_seifrizii	(((((Iriartea_deltoidea	Sabal_domingensis)	Phoenix_dactylifera)	(Nypa_fruticans	Serenoa_repens))	((Orania_palindan	(Sclerosperma_profizianum	Podococcus_barteri))	((((Reinhardtia_latisecta	Reinhardtia_paiewonskiana)	(Reinhardtia_gracilis	Reinhardtia_simplex))	((Bactris_major	Attalea_speciosa)	(Elaeis_guineensis	Elaeis_oleifera)))	(Calamus_caryotoides	Roystonea_regia))))	Pseudophoenix_vinifera))))	(((Dictyosperma_album	(Kentiopsis_piersoniorum	Veitchia_spiralis))	(Dypsis_decaryi	Hydriastele_microspadix))	Heterospathe_cagayanensis))	((Oenocarpus_minor	(Burretiokentia_grandiflora	Oenocarpus_bataua))	Prestoea_acuminata))))	Kingia_australis);
((Nypa_fruticans	((Phoenix_dactylifera	Serenoa_repens)	(((((((((Oenocarpus_minor	Oenocarpus_bataua)	Prestoea_acuminata)	(Manicaria_saccifera	Pelagodoxa_henryana))	Burretiokentia_grandiflora)	(Geonoma_undata	((Heterospathe_cagayanensis	(Kentiopsis_piersoniorum	Veitchia_spiralis))	((Dypsis_decaryi	Hydriastele_microspadix)	Dictyosperma_album))))	(Leopoldinia_pulchra	Chamaedorea_seifrizii))	(((((Reinhardtia_latisecta	Reinhardtia_paiewonskiana)	(Reinhardtia_gracilis	Reinhardtia_simplex))	(((Elaeis_guineensis	Elaeis_oleifera)	Bactris_major)	Attalea_speciosa))	(Calamus_caryotoides	Roystonea_regia))	Pseudophoenix_vinifera))	(Orania_palindan	Sclerosperma_profizianum))	((Podococcus_barteri	Iriartea_deltoidea)	Sabal_domingensis))))	Kingia_australis);
((Nypa_fruticans	(((((Leopoldinia_pulchra	Geonoma_undata)	((Manicaria_saccifera	((Heterospathe_cagayanensis	((Kentiopsis_piersoniorum	Veitchia_spiralis)	Dypsis_decaryi))	(Hydriastele_microspadix	Dictyosperma_album)))	(((Oenocarpus_bataua	(Oenocarpus_minor	Burretiokentia_grandiflora))	Prestoea_acuminata)	Pelagodoxa_henryana)))	Chamaedorea_seifrizii)	((Phoenix_dactylifera	Serenoa_repens)	(((((Podococcus_barteri	Iriartea_deltoidea)	Sabal_domingensis)	Pseudophoenix_vinifera)	((((Reinhardtia_latisecta	Reinhardtia_paiewonskiana)	(Reinhardtia_gracilis	Reinhardtia_simplex))	((Bactris_major	Attalea_speciosa)	(Elaeis_guineensis	Elaeis_oleifera)))	Roystonea_regia))	(Orania_palindan	Sclerosperma_profizianum))))	Calamus_caryotoides))	Kingia_australis);
((Nypa_fruticans	(((((Roystonea_regia	(((Elaeis_oleifera	Elaeis_guineensis)	(Attalea_speciosa	Bactris_major))	((Reinhardtia_paiewonskiana	Reinhardtia_latisecta)	(Reinhardtia_simplex	Reinhardtia_gracilis))))	((Calamus_caryotoides	Pseudophoenix_vinifera)	(Podococcus_barteri	(Sclerosperma_profizianum	Orania_palindan))))	(Chamaedorea_seifrizii	((((Pelagodoxa_henryana	Manicaria_saccifera)	((Geonoma_undata	(Prestoea_acuminata	(Oenocarpus_bataua	Oenocarpus_minor)))	Leopoldinia_pulchra))	Burretiokentia_grandiflora)	((Kentiopsis_piersoniorum	Veitchia_spiralis)	(Heterospathe_cagayanensis	((Dypsis_decaryi	Hydriastele_microspadix)	Dictyosperma_album))))))	(Serenoa_repens	(Sabal_domingensis	Phoenix_dactylifera)))	Iriartea_deltoidea))	Kingia_australis);
((Manicaria_saccifera	(((Prestoea_acuminata	(Oenocarpus_bataua	Oenocarpus_minor))	((Nypa_fruticans	((((Calamus_caryotoides	Roystonea_regia)	(((Elaeis_oleifera	Elaeis_guineensis)	(Attalea_speciosa	Bactris_major))	((Reinhardtia_paiewonskiana	Reinhardtia_latisecta)	(Reinhardtia_simplex	Reinhardtia_gracilis))))	(Burretiokentia_grandiflora	Pseudophoenix_vinifera))	((Iriartea_deltoidea	Podococcus_barteri)	((Sclerosperma_profizianum	Orania_palindan)	(Sabal_domingensis	(Phoenix_dactylifera	Serenoa_repens))))))	((Geonoma_undata	((Kentiopsis_piersoniorum	Veitchia_spiralis)	(Heterospathe_cagayanensis	(Dypsis_decaryi	(Hydriastele_microspadix	Dictyosperma_album)))))	(Leopoldinia_pulchra	Chamaedorea_seifrizii))))	Pelagodoxa_henryana))	Kingia_australis);
((Kentiopsis_piersoniorum	(Veitchia_spiralis	(((Heterospathe_cagayanensis	(Dypsis_decaryi	Hydriastele_microspadix))	Dictyosperma_album)	((Manicaria_saccifera	Burretiokentia_grandiflora)	((Geonoma_undata	(Prestoea_acuminata	(Oenocarpus_bataua	Oenocarpus_minor)))	(Pelagodoxa_henryana	(((Pseudophoenix_vinifera	(Calamus_caryotoides	Nypa_fruticans))	((((Sclerosperma_profizianum	Orania_palindan)	(Phoenix_dactylifera	Serenoa_repens))	(Sabal_domingensis	(Iriartea_deltoidea	Podococcus_barteri)))	(Roystonea_regia	(((Elaeis_oleifera	Elaeis_guineensis)	(Attalea_speciosa	Bactris_major))	((Reinhardtia_paiewonskiana	Reinhardtia_latisecta)	(Reinhardtia_simplex	Reinhardtia_gracilis))))))	(Leopoldinia_pulchra	Chamaedorea_seifrizii))))))))	Kingia_australis);
((((Pseudophoenix_vinifera	(((Calamus_caryotoides	Roystonea_regia)	(((Elaeis_oleifera	Elaeis_guineensis)	(Attalea_speciosa	Bactris_major))	((Reinhardtia_paiewonskiana	Reinhardtia_latisecta)	(Reinhardtia_simplex	Reinhardtia_gracilis))))	(Sabal_domingensis	(Iriartea_deltoidea	Podococcus_barteri))))	((Sclerosperma_profizianum	Orania_palindan)	(Phoenix_dactylifera	(Nypa_fruticans	Serenoa_repens))))	((Leopoldinia_pulchra	Chamaedorea_seifrizii)	(Geonoma_undata	(((Kentiopsis_piersoniorum	Veitchia_spiralis)	((Heterospathe_cagayanensis	(Dypsis_decaryi	Hydriastele_microspadix))	Dictyosperma_album))	((Prestoea_acuminata	((Burretiokentia_grandiflora	Oenocarpus_bataua)	Oenocarpus_minor))	(Manicaria_saccifera	Pelagodoxa_henryana))))))	Kingia_australis);
((Nypa_fruticans	((Serenoa_repens	Phoenix_dactylifera)	(((((Sclerosperma_profizianum	Orania_palindan)	Pseudophoenix_vinifera)	((Calamus_caryotoides	Roystonea_regia)	((Attalea_speciosa	((Elaeis_oleifera	Elaeis_guineensis)	Bactris_major))	((Reinhardtia_paiewonskiana	Reinhardtia_latisecta)	(Reinhardtia_simplex	Reinhardtia_gracilis)))))	((Leopoldinia_pulchra	Chamaedorea_seifrizii)	((Pelagodoxa_henryana	(Manicaria_saccifera	(((Heterospathe_cagayanensis	Dypsis_decaryi)	((Kentiopsis_piersoniorum	Veitchia_spiralis)	(Hydriastele_microspadix	Dictyosperma_album)))	Burretiokentia_grandiflora)))	(Geonoma_undata	(Prestoea_acuminata	(Oenocarpus_bataua	Oenocarpus_minor))))))	(Sabal_domingensis	(Iriartea_deltoidea	Podococcus_barteri)))))	Kingia_australis);
((Nypa_fruticans	((Sabal_domingensis	(Serenoa_repens	Phoenix_dactylifera))	((Iriartea_deltoidea	Podococcus_barteri)	((Pseudophoenix_vinifera	(Sclerosperma_profizianum	Orania_palindan))	(((Calamus_caryotoides	Roystonea_regia)	((Attalea_speciosa	((Elaeis_oleifera	Elaeis_guineensis)	Bactris_major))	((Reinhardtia_paiewonskiana	Reinhardtia_latisecta)	(Reinhardtia_simplex	Reinhardtia_gracilis))))	((Leopoldinia_pulchra	Chamaedorea_seifrizii)	(((Manicaria_saccifera	Pelagodoxa_henryana)	((Burretiokentia_grandiflora	(Hydriastele_microspadix	(Dictyosperma_album	(Heterospathe_cagayanensis	Dypsis_decaryi))))	(Kentiopsis_piersoniorum	Veitchia_spiralis)))	(Geonoma_undata	(Prestoea_acuminata	(Oenocarpus_bataua	Oenocarpus_minor))))))))))	Kingia_australis);
((Nypa_fruticans	(Serenoa_repens	(Phoenix_dactylifera	(((((Calamus_caryotoides	Roystonea_regia)	(((Attalea_speciosa	Bactris_major)	(Elaeis_oleifera	Elaeis_guineensis))	((Reinhardtia_paiewonskiana	Reinhardtia_latisecta)	(Reinhardtia_simplex	Reinhardtia_gracilis))))	(Pseudophoenix_vinifera	((Sabal_domingensis	Iriartea_deltoidea)	Podococcus_barteri)))	(Sclerosperma_profizianum	Orania_palindan))	((((Chamaedorea_seifrizii	Geonoma_undata)	((Dypsis_decaryi	(Heterospathe_cagayanensis	((Leopoldinia_pulchra	Kentiopsis_piersoniorum)	Veitchia_spiralis)))	(Hydriastele_microspadix	(Dictyosperma_album	Burretiokentia_grandiflora))))	(Manicaria_saccifera	Pelagodoxa_henryana))	(Prestoea_acuminata	(Oenocarpus_bataua	Oenocarpus_minor)))))))	Kingia_australis);
((Nypa_fruticans	((Chamaedorea_seifrizii	Serenoa_repens)	((Calamus_caryotoides	Phoenix_dactylifera)	(((Sclerosperma_profizianum	Orania_palindan)	(((((Manicaria_saccifera	Pelagodoxa_henryana)	((Prestoea_acuminata	(Oenocarpus_bataua	Oenocarpus_minor))	(((Dypsis_decaryi	(Kentiopsis_piersoniorum	Veitchia_spiralis))	Burretiokentia_grandiflora)	((Hydriastele_microspadix	Dictyosperma_album)	Heterospathe_cagayanensis))))	(Leopoldinia_pulchra	Geonoma_undata))	(Roystonea_regia	(((Attalea_speciosa	Bactris_major)	(Elaeis_oleifera	Elaeis_guineensis))	((Reinhardtia_paiewonskiana	Reinhardtia_latisecta)	(Reinhardtia_simplex	Reinhardtia_gracilis)))))	Pseudophoenix_vinifera))	(Sabal_domingensis	(Iriartea_deltoidea	Podococcus_barteri))))))	Kingia_australis);
((Nypa_fruticans	((Calamus_caryotoides	(((Leopoldinia_pulchra	Chamaedorea_seifrizii)	((((Manicaria_saccifera	((Dypsis_decaryi	(Heterospathe_cagayanensis	(Kentiopsis_piersoniorum	Veitchia_spiralis)))	(Burretiokentia_grandiflora	(Hydriastele_microspadix	Dictyosperma_album))))	(Prestoea_acuminata	(Oenocarpus_bataua	Oenocarpus_minor)))	Pelagodoxa_henryana)	(Phoenix_dactylifera	Geonoma_undata)))	((((Sclerosperma_profizianum	Orania_palindan)	(Podococcus_barteri	(Sabal_domingensis	Iriartea_deltoidea)))	Pseudophoenix_vinifera)	(Roystonea_regia	(((Attalea_speciosa	Bactris_major)	(Elaeis_oleifera	Elaeis_guineensis))	((Reinhardtia_paiewonskiana	Reinhardtia_latisecta)	(Reinhardtia_simplex	Reinhardtia_gracilis)))))))	Serenoa_repens))	Kingia_australis);
((Nypa_fruticans	((Chamaedorea_seifrizii	((((Prestoea_acuminata	((Burretiokentia_grandiflora	Oenocarpus_bataua)	Oenocarpus_minor))	(Leopoldinia_pulchra	(Manicaria_saccifera	Pelagodoxa_henryana)))	((Dypsis_decaryi	(Heterospathe_cagayanensis	(Kentiopsis_piersoniorum	Veitchia_spiralis)))	(Hydriastele_microspadix	Dictyosperma_album)))	Geonoma_undata))	(((Phoenix_dactylifera	Serenoa_repens)	(Sclerosperma_profizianum	Orania_palindan))	(((Calamus_caryotoides	Roystonea_regia)	(((Attalea_speciosa	Bactris_major)	(Elaeis_oleifera	Elaeis_guineensis))	((Reinhardtia_paiewonskiana	Reinhardtia_latisecta)	(Reinhardtia_simplex	Reinhardtia_gracilis))))	((Podococcus_barteri	(Sabal_domingensis	Iriartea_deltoidea))	Pseudophoenix_vinifera)))))	Kingia_australis);
((Nypa_fruticans	((((Iriartea_deltoidea	Podococcus_barteri)	((((Sclerosperma_profizianum	Orania_palindan)	Chamaedorea_seifrizii)	Pseudophoenix_vinifera)	((((Manicaria_saccifera	(Dypsis_decaryi	(((Heterospathe_cagayanensis	(Kentiopsis_piersoniorum	Veitchia_spiralis))	Burretiokentia_grandiflora)	(Hydriastele_microspadix	Dictyosperma_album))))	(Leopoldinia_pulchra	(Geonoma_undata	(Prestoea_acuminata	(Oenocarpus_bataua	Oenocarpus_minor)))))	Pelagodoxa_henryana)	((((Attalea_speciosa	Bactris_major)	(Elaeis_oleifera	Elaeis_guineensis))	((Reinhardtia_latisecta	Reinhardtia_paiewonskiana)	(Reinhardtia_gracilis	Reinhardtia_simplex)))	Roystonea_regia))))	(Sabal_domingensis	(Serenoa_repens	Phoenix_dactylifera)))	Calamus_caryotoides))	Kingia_australis);
((Nypa_fruticans	((Iriartea_deltoidea	(((Chamaedorea_seifrizii	((((((Kentiopsis_piersoniorum	Veitchia_spiralis)	(((Heterospathe_cagayanensis	Dypsis_decaryi)	Hydriastele_microspadix)	Dictyosperma_album))	Burretiokentia_grandiflora)	Manicaria_saccifera)	(Geonoma_undata	(Prestoea_acuminata	(Oenocarpus_bataua	Oenocarpus_minor))))	(Leopoldinia_pulchra	Pelagodoxa_henryana)))	((((Podococcus_barteri	Sclerosperma_profizianum)	Orania_palindan)	Pseudophoenix_vinifera)	((((Attalea_speciosa	Bactris_major)	(Elaeis_oleifera	Elaeis_guineensis))	((Reinhardtia_latisecta	Reinhardtia_paiewonskiana)	(Reinhardtia_gracilis	Reinhardtia_simplex)))	Roystonea_regia)))	(Sabal_domingensis	(Serenoa_repens	Phoenix_dactylifera))))	Calamus_caryotoides))	Kingia_australis);
((Nypa_fruticans	(Iriartea_deltoidea	((((Chamaedorea_seifrizii	((((Hydriastele_microspadix	(((Leopoldinia_pulchra	Dictyosperma_album)	Burretiokentia_grandiflora)	(Kentiopsis_piersoniorum	Veitchia_spiralis)))	(Dypsis_decaryi	Heterospathe_cagayanensis))	((Prestoea_acuminata	(Oenocarpus_bataua	Oenocarpus_minor))	(Manicaria_saccifera	Pelagodoxa_henryana)))	Geonoma_undata))	((((Attalea_speciosa	Bactris_major)	(Elaeis_oleifera	Elaeis_guineensis))	((Reinhardtia_latisecta	Reinhardtia_paiewonskiana)	(Reinhardtia_gracilis	Reinhardtia_simplex)))	(Calamus_caryotoides	Roystonea_regia)))	((Podococcus_barteri	(Pseudophoenix_vinifera	Sclerosperma_profizianum))	Orania_palindan))	(Sabal_domingensis	(Serenoa_repens	Phoenix_dactylifera)))))	Kingia_australis);
((Serenoa_repens	(Nypa_fruticans	((Phoenix_dactylifera	((((Chamaedorea_seifrizii	((Heterospathe_cagayanensis	(((Kentiopsis_piersoniorum	Veitchia_spiralis)	(Hydriastele_microspadix	Dictyosperma_album))	Dypsis_decaryi))	(Burretiokentia_grandiflora	((Leopoldinia_pulchra	Geonoma_undata)	((Prestoea_acuminata	(Oenocarpus_bataua	Oenocarpus_minor))	(Manicaria_saccifera	Pelagodoxa_henryana))))))	(Podococcus_barteri	((Calamus_caryotoides	Pseudophoenix_vinifera)	Sclerosperma_profizianum)))	((((Attalea_speciosa	Bactris_major)	(Elaeis_oleifera	Elaeis_guineensis))	((Reinhardtia_latisecta	Reinhardtia_paiewonskiana)	(Reinhardtia_gracilis	Reinhardtia_simplex)))	Roystonea_regia))	Orania_palindan))	(Sabal_domingensis	Iriartea_deltoidea))))	Kingia_australis);
((Serenoa_repens	(((Nypa_fruticans	Phoenix_dactylifera)	(Sabal_domingensis	Iriartea_deltoidea))	((((((Attalea_speciosa	Bactris_major)	(Elaeis_oleifera	Elaeis_guineensis))	((Reinhardtia_latisecta	Reinhardtia_paiewonskiana)	(Reinhardtia_gracilis	Reinhardtia_simplex)))	Roystonea_regia)	(Chamaedorea_seifrizii	(((((Hydriastele_microspadix	Dictyosperma_album)	((Dypsis_decaryi	(Kentiopsis_piersoniorum	Veitchia_spiralis))	Heterospathe_cagayanensis))	(Leopoldinia_pulchra	(Manicaria_saccifera	Pelagodoxa_henryana)))	(Prestoea_acuminata	(Oenocarpus_bataua	(Oenocarpus_minor	Burretiokentia_grandiflora))))	Geonoma_undata)))	(Orania_palindan	(Podococcus_barteri	((Calamus_caryotoides	Pseudophoenix_vinifera)	Sclerosperma_profizianum))))))	Kingia_australis);
((Nypa_fruticans	((Iriartea_deltoidea	((((Podococcus_barteri	(((Attalea_speciosa	Bactris_major)	(Elaeis_oleifera	Elaeis_guineensis))	((Reinhardtia_latisecta	Reinhardtia_paiewonskiana)	(Reinhardtia_gracilis	Reinhardtia_simplex))))	(Chamaedorea_seifrizii	Roystonea_regia))	((Sclerosperma_profizianum	Orania_palindan)	((Pelagodoxa_henryana	(Manicaria_saccifera	(((((Heterospathe_cagayanensis	Dypsis_decaryi)	Hydriastele_microspadix)	Dictyosperma_album)	(Kentiopsis_piersoniorum	(Veitchia_spiralis	Burretiokentia_grandiflora)))	(((Prestoea_acuminata	Leopoldinia_pulchra)	Geonoma_undata)	(Oenocarpus_bataua	Oenocarpus_minor)))))	Pseudophoenix_vinifera)))	((Sabal_domingensis	Phoenix_dactylifera)	Serenoa_repens)))	Calamus_caryotoides))	Kingia_australis);
((Nypa_fruticans	(Iriartea_deltoidea	(((((Calamus_caryotoides	(Chamaedorea_seifrizii	Roystonea_regia))	(((Attalea_speciosa	Bactris_major)	(Elaeis_oleifera	Elaeis_guineensis))	((Reinhardtia_latisecta	Reinhardtia_paiewonskiana)	(Reinhardtia_gracilis	Reinhardtia_simplex))))	(Pseudophoenix_vinifera	(Sclerosperma_profizianum	Podococcus_barteri)))	(((((Prestoea_acuminata	(Oenocarpus_bataua	Oenocarpus_minor))	(Leopoldinia_pulchra	Geonoma_undata))	(Pelagodoxa_henryana	Manicaria_saccifera))	(Burretiokentia_grandiflora	(((Heterospathe_cagayanensis	(Kentiopsis_piersoniorum	Veitchia_spiralis))	(Dypsis_decaryi	Hydriastele_microspadix))	Dictyosperma_album)))	Orania_palindan))	((Sabal_domingensis	Phoenix_dactylifera)	Serenoa_repens))))	Kingia_australis);
((Nypa_fruticans	((Iriartea_deltoidea	((((Chamaedorea_seifrizii	Leopoldinia_pulchra)	((Burretiokentia_grandiflora	(((Dictyosperma_album	Hydriastele_microspadix)	Heterospathe_cagayanensis)	(Dypsis_decaryi	(Veitchia_spiralis	Kentiopsis_piersoniorum))))	(((Prestoea_acuminata	(Oenocarpus_bataua	Oenocarpus_minor))	Geonoma_undata)	(Pelagodoxa_henryana	Manicaria_saccifera))))	((Orania_palindan	(Pseudophoenix_vinifera	(Sclerosperma_profizianum	Podococcus_barteri)))	(Roystonea_regia	(((Attalea_speciosa	Bactris_major)	(Elaeis_oleifera	Elaeis_guineensis))	((Reinhardtia_latisecta	Reinhardtia_paiewonskiana)	(Reinhardtia_gracilis	Reinhardtia_simplex))))))	((Sabal_domingensis	Phoenix_dactylifera)	Serenoa_repens)))	Calamus_caryotoides))	Kingia_australis);
((Manicaria_saccifera	((((((Leopoldinia_pulchra	Geonoma_undata)	(((Pseudophoenix_vinifera	(((Sabal_domingensis	(Podococcus_barteri	Iriartea_deltoidea))	(Orania_palindan	Sclerosperma_profizianum))	(Roystonea_regia	(((Attalea_speciosa	Bactris_major)	(Elaeis_oleifera	Elaeis_guineensis))	((Reinhardtia_latisecta	Reinhardtia_paiewonskiana)	(Reinhardtia_gracilis	Reinhardtia_simplex))))))	((Phoenix_dactylifera	(Calamus_caryotoides	Nypa_fruticans))	Serenoa_repens))	Chamaedorea_seifrizii))	((Dictyosperma_album	Hydriastele_microspadix)	(Heterospathe_cagayanensis	(Dypsis_decaryi	(Veitchia_spiralis	Kentiopsis_piersoniorum)))))	Burretiokentia_grandiflora)	(Prestoea_acuminata	(Oenocarpus_bataua	Oenocarpus_minor)))	Pelagodoxa_henryana))	Kingia_australis);
((Nypa_fruticans	(((Orania_palindan	Sclerosperma_profizianum)	(((((Sabal_domingensis	(Podococcus_barteri	Iriartea_deltoidea))	((Calamus_caryotoides	Roystonea_regia)	(((Attalea_speciosa	Bactris_major)	(Elaeis_oleifera	Elaeis_guineensis))	((Reinhardtia_latisecta	Reinhardtia_paiewonskiana)	(Reinhardtia_gracilis	Reinhardtia_simplex)))))	Pseudophoenix_vinifera)	Phoenix_dactylifera)	(Chamaedorea_seifrizii	(((Pelagodoxa_henryana	Manicaria_saccifera)	(Geonoma_undata	(Prestoea_acuminata	(Oenocarpus_bataua	Oenocarpus_minor))))	((Leopoldinia_pulchra	((Dictyosperma_album	((Dypsis_decaryi	(Veitchia_spiralis	Kentiopsis_piersoniorum))	Hydriastele_microspadix))	Heterospathe_cagayanensis))	Burretiokentia_grandiflora)))))	Serenoa_repens))	Kingia_australis);
((Nypa_fruticans	(((((((Podococcus_barteri	(Sclerosperma_profizianum	Orania_palindan))	(Roystonea_regia	(((Attalea_speciosa	Bactris_major)	(Elaeis_oleifera	Elaeis_guineensis))	((Reinhardtia_paiewonskiana	Reinhardtia_latisecta)	(Reinhardtia_simplex	Reinhardtia_gracilis)))))	(((((Heterospathe_cagayanensis	((Hydriastele_microspadix	Dypsis_decaryi)	(Dictyosperma_album	(Kentiopsis_piersoniorum	Veitchia_spiralis))))	((Prestoea_acuminata	(Oenocarpus_bataua	Oenocarpus_minor))	Burretiokentia_grandiflora))	(Pelagodoxa_henryana	Manicaria_saccifera))	Geonoma_undata)	(Leopoldinia_pulchra	Chamaedorea_seifrizii)))	Pseudophoenix_vinifera)	((Phoenix_dactylifera	Serenoa_repens)	Sabal_domingensis))	Iriartea_deltoidea)	Calamus_caryotoides))	Kingia_australis);
((Nypa_fruticans	(Phoenix_dactylifera	(((((Pseudophoenix_vinifera	((Orania_palindan	Sclerosperma_profizianum)	Podococcus_barteri))	(Calamus_caryotoides	(((Geonoma_undata	Leopoldinia_pulchra)	(((Kentiopsis_piersoniorum	Veitchia_spiralis)	(((Hydriastele_microspadix	Dictyosperma_album)	Dypsis_decaryi)	Heterospathe_cagayanensis))	((Prestoea_acuminata	(Oenocarpus_bataua	(Oenocarpus_minor	Burretiokentia_grandiflora)))	(Pelagodoxa_henryana	Manicaria_saccifera))))	Chamaedorea_seifrizii)))	(Roystonea_regia	(((Attalea_speciosa	Bactris_major)	(Elaeis_oleifera	Elaeis_guineensis))	((Reinhardtia_paiewonskiana	Reinhardtia_latisecta)	(Reinhardtia_simplex	Reinhardtia_gracilis)))))	Serenoa_repens)	(Iriartea_deltoidea	Sabal_domingensis))))	Kingia_australis);
((Nypa_fruticans	(Serenoa_repens	((((Roystonea_regia	(((Attalea_speciosa	Bactris_major)	(Elaeis_oleifera	Elaeis_guineensis))	((Reinhardtia_paiewonskiana	Reinhardtia_latisecta)	(Reinhardtia_simplex	Reinhardtia_gracilis))))	((Pseudophoenix_vinifera	Calamus_caryotoides)	(Phoenix_dactylifera	((Orania_palindan	Sclerosperma_profizianum)	Podococcus_barteri))))	((((Prestoea_acuminata	(Oenocarpus_bataua	Oenocarpus_minor))	((Geonoma_undata	Leopoldinia_pulchra)	(Manicaria_saccifera	((Dypsis_decaryi	(Heterospathe_cagayanensis	(Kentiopsis_piersoniorum	Veitchia_spiralis)))	(Dictyosperma_album	(Burretiokentia_grandiflora	Hydriastele_microspadix))))))	Pelagodoxa_henryana)	Chamaedorea_seifrizii))	(Iriartea_deltoidea	Sabal_domingensis))))	Kingia_australis);
((Nypa_fruticans	((((((((Attalea_speciosa	Bactris_major)	(Elaeis_oleifera	Elaeis_guineensis))	((Reinhardtia_paiewonskiana	Reinhardtia_latisecta)	(Reinhardtia_simplex	Reinhardtia_gracilis)))	(Roystonea_regia	Calamus_caryotoides))	(((Orania_palindan	Sclerosperma_profizianum)	Podococcus_barteri)	Pseudophoenix_vinifera))	(((((Dypsis_decaryi	(Heterospathe_cagayanensis	(Dictyosperma_album	Hydriastele_microspadix)))	(Kentiopsis_piersoniorum	Veitchia_spiralis))	(Burretiokentia_grandiflora	((Prestoea_acuminata	(Oenocarpus_bataua	Oenocarpus_minor))	(Pelagodoxa_henryana	Manicaria_saccifera))))	(Leopoldinia_pulchra	Geonoma_undata))	Chamaedorea_seifrizii))	(Serenoa_repens	(Sabal_domingensis	Phoenix_dactylifera)))	Iriartea_deltoidea))	Kingia_australis);
(((((((Nypa_fruticans	Iriartea_deltoidea)	(Serenoa_repens	(Sabal_domingensis	Phoenix_dactylifera)))	((Orania_palindan	Sclerosperma_profizianum)	Podococcus_barteri))	(((Attalea_speciosa	((Elaeis_oleifera	Elaeis_guineensis)	Bactris_major))	((Reinhardtia_paiewonskiana	Reinhardtia_latisecta)	(Reinhardtia_simplex	Reinhardtia_gracilis)))	(Roystonea_regia	Calamus_caryotoides)))	Pseudophoenix_vinifera)	(Chamaedorea_seifrizii	((((Dypsis_decaryi	Heterospathe_cagayanensis)	(Hydriastele_microspadix	(Dictyosperma_album	((Veitchia_spiralis	Kentiopsis_piersoniorum)	Burretiokentia_grandiflora))))	((Prestoea_acuminata	(Oenocarpus_bataua	Oenocarpus_minor))	(Pelagodoxa_henryana	Manicaria_saccifera)))	(Leopoldinia_pulchra	Geonoma_undata))))	Kingia_australis);
((Oenocarpus_bataua	(Oenocarpus_minor	((((Pelagodoxa_henryana	Manicaria_saccifera)	(((Hydriastele_microspadix	Heterospathe_cagayanensis)	((Dypsis_decaryi	(Veitchia_spiralis	Kentiopsis_piersoniorum))	(Burretiokentia_grandiflora	Dictyosperma_album)))	(((((((Orania_palindan	Sclerosperma_profizianum)	Podococcus_barteri)	(Iriartea_deltoidea	(Sabal_domingensis	(Phoenix_dactylifera	Serenoa_repens))))	((((Attalea_speciosa	Bactris_major)	(Elaeis_oleifera	Elaeis_guineensis))	((Reinhardtia_paiewonskiana	Reinhardtia_latisecta)	(Reinhardtia_simplex	Reinhardtia_gracilis)))	(Roystonea_regia	Calamus_caryotoides)))	Pseudophoenix_vinifera)	Nypa_fruticans)	Chamaedorea_seifrizii)))	(Leopoldinia_pulchra	Geonoma_undata))	Prestoea_acuminata)))	Kingia_australis);
((Nypa_fruticans	(Iriartea_deltoidea	((Sabal_domingensis	(Phoenix_dactylifera	Serenoa_repens))	(((((Attalea_speciosa	Bactris_major)	(Elaeis_oleifera	Elaeis_guineensis))	((Reinhardtia_paiewonskiana	Reinhardtia_latisecta)	(Reinhardtia_simplex	Reinhardtia_gracilis)))	((((Pelagodoxa_henryana	Manicaria_saccifera)	((Prestoea_acuminata	Geonoma_undata)	(Oenocarpus_bataua	Oenocarpus_minor)))	((((Hydriastele_microspadix	Dictyosperma_album)	(Dypsis_decaryi	Heterospathe_cagayanensis))	(Veitchia_spiralis	Kentiopsis_piersoniorum))	Burretiokentia_grandiflora))	Leopoldinia_pulchra))	((Roystonea_regia	Calamus_caryotoides)	(Pseudophoenix_vinifera	((Orania_palindan	(Chamaedorea_seifrizii	Sclerosperma_profizianum))	Podococcus_barteri)))))))	Kingia_australis);
((Calamus_caryotoides	(Nypa_fruticans	(Iriartea_deltoidea	((Sabal_domingensis	(Phoenix_dactylifera	Serenoa_repens))	((Roystonea_regia	(((Attalea_speciosa	Bactris_major)	(Elaeis_oleifera	Elaeis_guineensis))	((Reinhardtia_paiewonskiana	Reinhardtia_latisecta)	(Reinhardtia_simplex	Reinhardtia_gracilis))))	(((Leopoldinia_pulchra	Chamaedorea_seifrizii)	(((Pelagodoxa_henryana	Manicaria_saccifera)	(Geonoma_undata	(Prestoea_acuminata	(Oenocarpus_bataua	(Oenocarpus_minor	Burretiokentia_grandiflora)))))	(((Veitchia_spiralis	Kentiopsis_piersoniorum)	Heterospathe_cagayanensis)	((Dypsis_decaryi	Hydriastele_microspadix)	Dictyosperma_album))))	(((Orania_palindan	Sclerosperma_profizianum)	Podococcus_barteri)	Pseudophoenix_vinifera)))))))	Kingia_australis);
((Nypa_fruticans	(Iriartea_deltoidea	((Sabal_domingensis	(Phoenix_dactylifera	Serenoa_repens))	(((Leopoldinia_pulchra	Chamaedorea_seifrizii)	((((Pelagodoxa_henryana	Manicaria_saccifera)	(Prestoea_acuminata	(Oenocarpus_bataua	(Oenocarpus_minor	Burretiokentia_grandiflora))))	((Heterospathe_cagayanensis	((Hydriastele_microspadix	Dictyosperma_album)	Dypsis_decaryi))	(Veitchia_spiralis	Kentiopsis_piersoniorum)))	Geonoma_undata))	((((Attalea_speciosa	Bactris_major)	(Elaeis_oleifera	Elaeis_guineensis))	((Reinhardtia_paiewonskiana	Reinhardtia_latisecta)	(Reinhardtia_simplex	Reinhardtia_gracilis)))	((Calamus_caryotoides	Roystonea_regia)	(((Orania_palindan	Sclerosperma_profizianum)	Podococcus_barteri)	Pseudophoenix_vinifera)))))))	Kingia_australis);
((Nypa_fruticans	(Iriartea_deltoidea	(((Sabal_domingensis	Phoenix_dactylifera)	((((((Calamus_caryotoides	Sclerosperma_profizianum)	Podococcus_barteri)	Pseudophoenix_vinifera)	Orania_palindan)	(Roystonea_regia	(((Attalea_speciosa	Bactris_major)	(Elaeis_oleifera	Elaeis_guineensis))	((Reinhardtia_paiewonskiana	Reinhardtia_latisecta)	(Reinhardtia_simplex	Reinhardtia_gracilis)))))	(Chamaedorea_seifrizii	((((Pelagodoxa_henryana	(Prestoea_acuminata	((Burretiokentia_grandiflora	Oenocarpus_minor)	Oenocarpus_bataua)))	(Leopoldinia_pulchra	Manicaria_saccifera))	(((Heterospathe_cagayanensis	(Veitchia_spiralis	Kentiopsis_piersoniorum))	Dypsis_decaryi)	(Dictyosperma_album	Hydriastele_microspadix)))	Geonoma_undata))))	Serenoa_repens)))	Kingia_australis);
((Manicaria_saccifera	(Pelagodoxa_henryana	(((((Burretiokentia_grandiflora	Leopoldinia_pulchra)	(Heterospathe_cagayanensis	(Dypsis_decaryi	((Veitchia_spiralis	Kentiopsis_piersoniorum)	(Dictyosperma_album	Hydriastele_microspadix)))))	Geonoma_undata)	((((Pseudophoenix_vinifera	(Orania_palindan	Sclerosperma_profizianum))	((((Elaeis_oleifera	Elaeis_guineensis)	(Bactris_major	Attalea_speciosa))	((Reinhardtia_paiewonskiana	Reinhardtia_latisecta)	(Reinhardtia_simplex	Reinhardtia_gracilis)))	Roystonea_regia))	(((Sabal_domingensis	Iriartea_deltoidea)	Podococcus_barteri)	((Phoenix_dactylifera	Calamus_caryotoides)	(Serenoa_repens	Nypa_fruticans))))	Chamaedorea_seifrizii))	(Prestoea_acuminata	(Oenocarpus_bataua	Oenocarpus_minor)))))	Kingia_australis);
((Nypa_fruticans	(Calamus_caryotoides	(((((Chamaedorea_seifrizii	((Leopoldinia_pulchra	Geonoma_undata)	((Manicaria_saccifera	Pelagodoxa_henryana)	((Burretiokentia_grandiflora	((Heterospathe_cagayanensis	(Dypsis_decaryi	(Hydriastele_microspadix	Dictyosperma_album)))	(Veitchia_spiralis	Kentiopsis_piersoniorum)))	(Prestoea_acuminata	(Oenocarpus_bataua	Oenocarpus_minor))))))	(Pseudophoenix_vinifera	(Orania_palindan	Sclerosperma_profizianum)))	((((Elaeis_oleifera	Elaeis_guineensis)	(Bactris_major	Attalea_speciosa))	((Reinhardtia_paiewonskiana	Reinhardtia_latisecta)	(Reinhardtia_simplex	Reinhardtia_gracilis)))	Roystonea_regia))	(Phoenix_dactylifera	Serenoa_repens))	((Sabal_domingensis	Iriartea_deltoidea)	Podococcus_barteri))))	Kingia_australis);
(((((Calamus_caryotoides	((Chamaedorea_seifrizii	(Geonoma_undata	(((Heterospathe_cagayanensis	(Dypsis_decaryi	(Hydriastele_microspadix	Dictyosperma_album)))	(Veitchia_spiralis	Kentiopsis_piersoniorum))	(((Burretiokentia_grandiflora	(Manicaria_saccifera	Pelagodoxa_henryana))	Leopoldinia_pulchra)	(Prestoea_acuminata	(Oenocarpus_bataua	Oenocarpus_minor))))))	(((((Elaeis_oleifera	Elaeis_guineensis)	(Bactris_major	Attalea_speciosa))	((Reinhardtia_paiewonskiana	Reinhardtia_latisecta)	(Reinhardtia_simplex	Reinhardtia_gracilis)))	Roystonea_regia)	(Pseudophoenix_vinifera	(Podococcus_barteri	(Orania_palindan	Sclerosperma_profizianum))))))	((Phoenix_dactylifera	Serenoa_repens)	Sabal_domingensis))	Iriartea_deltoidea)	Nypa_fruticans)	Kingia_australis);
((((((Pseudophoenix_vinifera	(Sclerosperma_profizianum	(Chamaedorea_seifrizii	((Pelagodoxa_henryana	(Manicaria_saccifera	(Heterospathe_cagayanensis	(Dypsis_decaryi	((Veitchia_spiralis	Kentiopsis_piersoniorum)	(Hydriastele_microspadix	(Burretiokentia_grandiflora	Dictyosperma_album)))))))	((Leopoldinia_pulchra	Geonoma_undata)	(Prestoea_acuminata	(Oenocarpus_bataua	Oenocarpus_minor)))))))	((((Elaeis_oleifera	Elaeis_guineensis)	(Bactris_major	Attalea_speciosa))	((Reinhardtia_paiewonskiana	Reinhardtia_latisecta)	(Reinhardtia_simplex	Reinhardtia_gracilis)))	((Calamus_caryotoides	Roystonea_regia)	Orania_palindan)))	((Phoenix_dactylifera	Serenoa_repens)	Sabal_domingensis))	(Podococcus_barteri	Iriartea_deltoidea))	Nypa_fruticans)	Kingia_australis);
(((((((Roystonea_regia	(((Elaeis_oleifera	Elaeis_guineensis)	(Bactris_major	Attalea_speciosa))	((Reinhardtia_paiewonskiana	Reinhardtia_latisecta)	(Reinhardtia_simplex	Reinhardtia_gracilis))))	Pseudophoenix_vinifera)	((Podococcus_barteri	Iriartea_deltoidea)	((Orania_palindan	(Calamus_caryotoides	Sclerosperma_profizianum))	((Phoenix_dactylifera	Serenoa_repens)	Sabal_domingensis))))	(((Heterospathe_cagayanensis	((Hydriastele_microspadix	Dictyosperma_album)	(Dypsis_decaryi	(Veitchia_spiralis	Kentiopsis_piersoniorum))))	(((Prestoea_acuminata	(Oenocarpus_bataua	Oenocarpus_minor))	(Burretiokentia_grandiflora	(Pelagodoxa_henryana	Manicaria_saccifera)))	Leopoldinia_pulchra))	Geonoma_undata))	Chamaedorea_seifrizii)	Nypa_fruticans)	Kingia_australis);
((((((((Roystonea_regia	(((Elaeis_oleifera	Elaeis_guineensis)	(Bactris_major	Attalea_speciosa))	((Reinhardtia_paiewonskiana	Reinhardtia_latisecta)	(Reinhardtia_simplex	Reinhardtia_gracilis))))	((Chamaedorea_seifrizii	Leopoldinia_pulchra)	((((Dypsis_decaryi	Hydriastele_microspadix)	Dictyosperma_album)	((Veitchia_spiralis	Kentiopsis_piersoniorum)	Heterospathe_cagayanensis))	((Geonoma_undata	(Prestoea_acuminata	(Oenocarpus_bataua	Oenocarpus_minor)))	(Pelagodoxa_henryana	Manicaria_saccifera)))))	(Orania_palindan	(Podococcus_barteri	(Sclerosperma_profizianum	Pseudophoenix_vinifera))))	Burretiokentia_grandiflora)	((Sabal_domingensis	Iriartea_deltoidea)	(Serenoa_repens	Phoenix_dactylifera)))	Calamus_caryotoides)	Nypa_fruticans)	Kingia_australis);
(((((((Chamaedorea_seifrizii	(((((Dypsis_decaryi	(Hydriastele_microspadix	Dictyosperma_album))	Heterospathe_cagayanensis)	(Veitchia_spiralis	Kentiopsis_piersoniorum))	((Leopoldinia_pulchra	Burretiokentia_grandiflora)	((Pelagodoxa_henryana	Manicaria_saccifera)	(Prestoea_acuminata	(Oenocarpus_bataua	Oenocarpus_minor)))))	Geonoma_undata))	(Pseudophoenix_vinifera	(Orania_palindan	(Podococcus_barteri	Sclerosperma_profizianum))))	((Calamus_caryotoides	Roystonea_regia)	(((Elaeis_oleifera	Elaeis_guineensis)	(Bactris_major	Attalea_speciosa))	((Reinhardtia_paiewonskiana	Reinhardtia_latisecta)	(Reinhardtia_simplex	Reinhardtia_gracilis)))))	(Sabal_domingensis	(Serenoa_repens	Phoenix_dactylifera)))	Iriartea_deltoidea)	Nypa_fruticans)	Kingia_australis);
((((Leopoldinia_pulchra	Chamaedorea_seifrizii)	((((Hydriastele_microspadix	Dictyosperma_album)	((Heterospathe_cagayanensis	(Veitchia_spiralis	Kentiopsis_piersoniorum))	Dypsis_decaryi))	(((Pelagodoxa_henryana	Manicaria_saccifera)	Burretiokentia_grandiflora)	(Prestoea_acuminata	(Oenocarpus_bataua	Oenocarpus_minor))))	Geonoma_undata))	(((((Serenoa_repens	Phoenix_dactylifera)	Sclerosperma_profizianum)	((Nypa_fruticans	Orania_palindan)	(((Podococcus_barteri	Iriartea_deltoidea)	Sabal_domingensis)	(Roystonea_regia	(((Elaeis_oleifera	Elaeis_guineensis)	(Bactris_major	Attalea_speciosa))	((Reinhardtia_paiewonskiana	Reinhardtia_latisecta)	(Reinhardtia_simplex	Reinhardtia_gracilis)))))))	Pseudophoenix_vinifera)	Calamus_caryotoides))	Kingia_australis);
((Manicaria_saccifera	(((Prestoea_acuminata	((Burretiokentia_grandiflora	Oenocarpus_bataua)	Oenocarpus_minor))	(((Leopoldinia_pulchra	Geonoma_undata)	(((((((Podococcus_barteri	Iriartea_deltoidea)	Sabal_domingensis)	Pseudophoenix_vinifera)	(Roystonea_regia	(((Elaeis_oleifera	Elaeis_guineensis)	(Bactris_major	Attalea_speciosa))	((Reinhardtia_paiewonskiana	Reinhardtia_latisecta)	(Reinhardtia_simplex	Reinhardtia_gracilis)))))	(Orania_palindan	((Serenoa_repens	Phoenix_dactylifera)	Sclerosperma_profizianum)))	(Calamus_caryotoides	Nypa_fruticans))	Chamaedorea_seifrizii))	(Dictyosperma_album	((Heterospathe_cagayanensis	(Veitchia_spiralis	Kentiopsis_piersoniorum))	(Dypsis_decaryi	Hydriastele_microspadix)))))	Pelagodoxa_henryana))	Kingia_australis);
((((Prestoea_acuminata	(Oenocarpus_bataua	Oenocarpus_minor))	(Pelagodoxa_henryana	Manicaria_saccifera))	((Leopoldinia_pulchra	Geonoma_undata)	((Chamaedorea_seifrizii	(((((Podococcus_barteri	(Iriartea_deltoidea	(Phoenix_dactylifera	Sabal_domingensis)))	(Calamus_caryotoides	Pseudophoenix_vinifera))	Burretiokentia_grandiflora)	(Roystonea_regia	(((Elaeis_oleifera	Elaeis_guineensis)	(Bactris_major	Attalea_speciosa))	((Reinhardtia_paiewonskiana	Reinhardtia_latisecta)	(Reinhardtia_simplex	Reinhardtia_gracilis)))))	(Sclerosperma_profizianum	(Orania_palindan	(Nypa_fruticans	Serenoa_repens)))))	(((Heterospathe_cagayanensis	Dypsis_decaryi)	(Hydriastele_microspadix	Dictyosperma_album))	(Veitchia_spiralis	Kentiopsis_piersoniorum)))))	Kingia_australis);
(((Phoenix_dactylifera	(((((Pseudophoenix_vinifera	((((Leopoldinia_pulchra	(Manicaria_saccifera	((Kentiopsis_piersoniorum	Veitchia_spiralis)	((Hydriastele_microspadix	(Dypsis_decaryi	Heterospathe_cagayanensis))	Dictyosperma_album))))	(Geonoma_undata	((Oenocarpus_bataua	Oenocarpus_minor)	Prestoea_acuminata)))	Pelagodoxa_henryana)	Burretiokentia_grandiflora))	(Sclerosperma_profizianum	Orania_palindan))	(Chamaedorea_seifrizii	(Podococcus_barteri	((((Elaeis_guineensis	Elaeis_oleifera)	(Bactris_major	Attalea_speciosa))	((Reinhardtia_latisecta	Reinhardtia_paiewonskiana)	(Reinhardtia_gracilis	Reinhardtia_simplex)))	(Calamus_caryotoides	Roystonea_regia)))))	Serenoa_repens)	(Sabal_domingensis	Iriartea_deltoidea)))	Nypa_fruticans)	Kingia_australis);
((((((Sclerosperma_profizianum	Orania_palindan)	((Chamaedorea_seifrizii	(((((Dypsis_decaryi	(Kentiopsis_piersoniorum	Veitchia_spiralis))	Burretiokentia_grandiflora)	Heterospathe_cagayanensis)	(Hydriastele_microspadix	(Leopoldinia_pulchra	Dictyosperma_album)))	((((Oenocarpus_bataua	Oenocarpus_minor)	Prestoea_acuminata)	(Manicaria_saccifera	Pelagodoxa_henryana))	Geonoma_undata)))	(((((Elaeis_guineensis	Elaeis_oleifera)	(Bactris_major	Attalea_speciosa))	((Reinhardtia_latisecta	Reinhardtia_paiewonskiana)	(Reinhardtia_gracilis	Reinhardtia_simplex)))	(Calamus_caryotoides	Roystonea_regia))	(Pseudophoenix_vinifera	Podococcus_barteri))))	((Serenoa_repens	Sabal_domingensis)	Phoenix_dactylifera))	Iriartea_deltoidea)	Nypa_fruticans)	Kingia_australis);
(((((Burretiokentia_grandiflora	(((Oenocarpus_bataua	Oenocarpus_minor)	Prestoea_acuminata)	(Manicaria_saccifera	Pelagodoxa_henryana)))	((Dictyosperma_album	(Dypsis_decaryi	Hydriastele_microspadix))	((Kentiopsis_piersoniorum	Veitchia_spiralis)	Heterospathe_cagayanensis)))	Geonoma_undata)	((((Sabal_domingensis	(Podococcus_barteri	Iriartea_deltoidea))	((Calamus_caryotoides	Nypa_fruticans)	(Serenoa_repens	Phoenix_dactylifera)))	(((Sclerosperma_profizianum	Orania_palindan)	Pseudophoenix_vinifera)	(((((Elaeis_guineensis	Elaeis_oleifera)	Bactris_major)	Attalea_speciosa)	((Reinhardtia_latisecta	Reinhardtia_paiewonskiana)	(Reinhardtia_gracilis	Reinhardtia_simplex)))	Roystonea_regia)))	(Leopoldinia_pulchra	Chamaedorea_seifrizii)))	Kingia_australis);
((Kentiopsis_piersoniorum	(Veitchia_spiralis	(Heterospathe_cagayanensis	(((Leopoldinia_pulchra	((((Burretiokentia_grandiflora	Oenocarpus_bataua)	Oenocarpus_minor)	Prestoea_acuminata)	(Manicaria_saccifera	Pelagodoxa_henryana)))	(Geonoma_undata	(((((Pseudophoenix_vinifera	(Sabal_domingensis	(Podococcus_barteri	Iriartea_deltoidea)))	((Serenoa_repens	(Sclerosperma_profizianum	Orania_palindan))	(((((Elaeis_guineensis	Elaeis_oleifera)	Bactris_major)	Attalea_speciosa)	((Reinhardtia_latisecta	Reinhardtia_paiewonskiana)	(Reinhardtia_gracilis	Reinhardtia_simplex)))	(Calamus_caryotoides	Roystonea_regia))))	Nypa_fruticans)	Chamaedorea_seifrizii)	Phoenix_dactylifera)))	(Dictyosperma_album	(Dypsis_decaryi	Hydriastele_microspadix))))))	Kingia_australis);
((Nypa_fruticans	(((((Geonoma_undata	((Oenocarpus_bataua	Oenocarpus_minor)	Prestoea_acuminata))	(((Kentiopsis_piersoniorum	Veitchia_spiralis)	((Heterospathe_cagayanensis	(Dictyosperma_album	Hydriastele_microspadix))	Dypsis_decaryi))	(Manicaria_saccifera	Pelagodoxa_henryana)))	Burretiokentia_grandiflora)	(Leopoldinia_pulchra	Chamaedorea_seifrizii))	((((((Bactris_major	Attalea_speciosa)	(Elaeis_guineensis	Elaeis_oleifera))	((Reinhardtia_latisecta	Reinhardtia_paiewonskiana)	(Reinhardtia_gracilis	Reinhardtia_simplex)))	(Calamus_caryotoides	Roystonea_regia))	Pseudophoenix_vinifera)	((Podococcus_barteri	Iriartea_deltoidea)	((Sclerosperma_profizianum	Orania_palindan)	(Sabal_domingensis	(Phoenix_dactylifera	Serenoa_repens)))))))	Kingia_australis);
((Nypa_fruticans	(((Iriartea_deltoidea	(Sabal_domingensis	(Phoenix_dactylifera	Serenoa_repens)))	(((((((Oenocarpus_bataua	Oenocarpus_minor)	Prestoea_acuminata)	((((Dypsis_decaryi	Hydriastele_microspadix)	Dictyosperma_album)	(Heterospathe_cagayanensis	(Kentiopsis_piersoniorum	(Veitchia_spiralis	Burretiokentia_grandiflora))))	(Manicaria_saccifera	Pelagodoxa_henryana)))	Geonoma_undata)	(Leopoldinia_pulchra	Chamaedorea_seifrizii))	((((Bactris_major	Attalea_speciosa)	(Elaeis_guineensis	Elaeis_oleifera))	((Reinhardtia_latisecta	Reinhardtia_paiewonskiana)	(Reinhardtia_gracilis	Reinhardtia_simplex)))	Roystonea_regia))	(Pseudophoenix_vinifera	((Podococcus_barteri	Sclerosperma_profizianum)	Orania_palindan))))	Calamus_caryotoides))	Kingia_australis);
((Nypa_fruticans	((Iriartea_deltoidea	(Sabal_domingensis	(Phoenix_dactylifera	Serenoa_repens)))	(((Podococcus_barteri	Sclerosperma_profizianum)	Orania_palindan)	(((((((Heterospathe_cagayanensis	Dypsis_decaryi)	((Burretiokentia_grandiflora	Hydriastele_microspadix)	((Kentiopsis_piersoniorum	Veitchia_spiralis)	Dictyosperma_album)))	((Manicaria_saccifera	Pelagodoxa_henryana)	(Oenocarpus_bataua	Oenocarpus_minor)))	(Prestoea_acuminata	(Leopoldinia_pulchra	Geonoma_undata)))	Chamaedorea_seifrizii)	Pseudophoenix_vinifera)	((((Bactris_major	Attalea_speciosa)	(Elaeis_guineensis	Elaeis_oleifera))	((Reinhardtia_latisecta	Reinhardtia_paiewonskiana)	(Reinhardtia_gracilis	Reinhardtia_simplex)))	(Calamus_caryotoides	Roystonea_regia))))))	Kingia_australis);
((Nypa_fruticans	((((Phoenix_dactylifera	Serenoa_repens)	(((((((Heterospathe_cagayanensis	Dypsis_decaryi)	(Hydriastele_microspadix	Dictyosperma_album))	(Kentiopsis_piersoniorum	Veitchia_spiralis))	(Burretiokentia_grandiflora	((Manicaria_saccifera	Pelagodoxa_henryana)	(Prestoea_acuminata	(Oenocarpus_bataua	Oenocarpus_minor)))))	Geonoma_undata)	(Leopoldinia_pulchra	Chamaedorea_seifrizii))	((((Podococcus_barteri	Sclerosperma_profizianum)	Orania_palindan)	Pseudophoenix_vinifera)	((((Bactris_major	Attalea_speciosa)	(Elaeis_guineensis	Elaeis_oleifera))	((Reinhardtia_latisecta	Reinhardtia_paiewonskiana)	(Reinhardtia_gracilis	Reinhardtia_simplex)))	Roystonea_regia))))	(Sabal_domingensis	Iriartea_deltoidea))	Calamus_caryotoides))	Kingia_australis);
((Manicaria_saccifera	(Pelagodoxa_henryana	((((Hydriastele_microspadix	Dictyosperma_album)	(Dypsis_decaryi	(Heterospathe_cagayanensis	((Kentiopsis_piersoniorum	Burretiokentia_grandiflora)	Veitchia_spiralis))))	(Chamaedorea_seifrizii	((((Podococcus_barteri	Iriartea_deltoidea)	Nypa_fruticans)	(Orania_palindan	((((Bactris_major	Attalea_speciosa)	(Elaeis_guineensis	Elaeis_oleifera))	((Reinhardtia_latisecta	Reinhardtia_paiewonskiana)	(Reinhardtia_gracilis	Reinhardtia_simplex)))	Roystonea_regia)))	(Pseudophoenix_vinifera	((Sabal_domingensis	(Serenoa_repens	Phoenix_dactylifera))	(Sclerosperma_profizianum	Calamus_caryotoides))))))	((Leopoldinia_pulchra	Geonoma_undata)	(Prestoea_acuminata	(Oenocarpus_bataua	Oenocarpus_minor))))))	Kingia_australis);
((((Orania_palindan	((Phoenix_dactylifera	Sclerosperma_profizianum)	Serenoa_repens))	(((Calamus_caryotoides	Pseudophoenix_vinifera)	(Podococcus_barteri	(Sabal_domingensis	Iriartea_deltoidea)))	(((((Bactris_major	Attalea_speciosa)	(Elaeis_guineensis	Elaeis_oleifera))	((Reinhardtia_latisecta	Reinhardtia_paiewonskiana)	(Reinhardtia_gracilis	Reinhardtia_simplex)))	Roystonea_regia)	Nypa_fruticans)))	(((((Burretiokentia_grandiflora	Heterospathe_cagayanensis)	((Dypsis_decaryi	(Kentiopsis_piersoniorum	Veitchia_spiralis))	(Hydriastele_microspadix	Dictyosperma_album)))	((Prestoea_acuminata	(Oenocarpus_bataua	Oenocarpus_minor))	(Pelagodoxa_henryana	Manicaria_saccifera)))	(Leopoldinia_pulchra	Geonoma_undata))	Chamaedorea_seifrizii))	Kingia_australis);
(((Manicaria_saccifera	Pelagodoxa_henryana)	((Prestoea_acuminata	(Oenocarpus_bataua	Oenocarpus_minor))	(Geonoma_undata	((Burretiokentia_grandiflora	((Dictyosperma_album	Hydriastele_microspadix)	(Dypsis_decaryi	(Heterospathe_cagayanensis	(Kentiopsis_piersoniorum	Veitchia_spiralis)))))	((Leopoldinia_pulchra	Chamaedorea_seifrizii)	(Phoenix_dactylifera	((((Orania_palindan	(Serenoa_repens	Nypa_fruticans))	(Sabal_domingensis	(Podococcus_barteri	Iriartea_deltoidea)))	((((Elaeis_oleifera	Elaeis_guineensis)	(Attalea_speciosa	Bactris_major))	((Reinhardtia_latisecta	Reinhardtia_paiewonskiana)	(Reinhardtia_simplex	Reinhardtia_gracilis)))	(Calamus_caryotoides	Roystonea_regia)))	(Pseudophoenix_vinifera	Sclerosperma_profizianum))))))))	Kingia_australis);
((Nypa_fruticans	(((Sabal_domingensis	(Podococcus_barteri	Iriartea_deltoidea))	((Pseudophoenix_vinifera	(((Chamaedorea_seifrizii	Sclerosperma_profizianum)	(Geonoma_undata	(((Dictyosperma_album	Hydriastele_microspadix)	(Dypsis_decaryi	(Heterospathe_cagayanensis	(Kentiopsis_piersoniorum	Veitchia_spiralis))))	(Leopoldinia_pulchra	((Manicaria_saccifera	(Burretiokentia_grandiflora	Pelagodoxa_henryana))	(Prestoea_acuminata	(Oenocarpus_bataua	Oenocarpus_minor)))))))	Orania_palindan))	(((Attalea_speciosa	((Elaeis_oleifera	Elaeis_guineensis)	Bactris_major))	((Reinhardtia_latisecta	Reinhardtia_paiewonskiana)	(Reinhardtia_simplex	Reinhardtia_gracilis)))	(Calamus_caryotoides	Roystonea_regia))))	(Phoenix_dactylifera	Serenoa_repens)))	Kingia_australis);
((Nypa_fruticans	(((((Geonoma_undata	((Dictyosperma_album	((Hydriastele_microspadix	Dypsis_decaryi)	(Heterospathe_cagayanensis	(Kentiopsis_piersoniorum	Veitchia_spiralis))))	((Manicaria_saccifera	Pelagodoxa_henryana)	(Prestoea_acuminata	((Burretiokentia_grandiflora	Oenocarpus_bataua)	Oenocarpus_minor)))))	(Leopoldinia_pulchra	Chamaedorea_seifrizii))	((Pseudophoenix_vinifera	(Sabal_domingensis	(Podococcus_barteri	Iriartea_deltoidea)))	((((Attalea_speciosa	Bactris_major)	(Elaeis_oleifera	Elaeis_guineensis))	((Reinhardtia_latisecta	Reinhardtia_paiewonskiana)	(Reinhardtia_simplex	Reinhardtia_gracilis)))	(Calamus_caryotoides	Roystonea_regia))))	(Sclerosperma_profizianum	Orania_palindan))	(Phoenix_dactylifera	Serenoa_repens)))	Kingia_australis);
(((((Burretiokentia_grandiflora	(((Kentiopsis_piersoniorum	Veitchia_spiralis)	((Hydriastele_microspadix	Dictyosperma_album)	(Dypsis_decaryi	Heterospathe_cagayanensis)))	(Pseudophoenix_vinifera	((((Sclerosperma_profizianum	Orania_palindan)	((((Attalea_speciosa	Bactris_major)	(Elaeis_oleifera	Elaeis_guineensis))	((Reinhardtia_latisecta	Reinhardtia_paiewonskiana)	(Reinhardtia_simplex	Reinhardtia_gracilis)))	Roystonea_regia))	(Sabal_domingensis	(Podococcus_barteri	Iriartea_deltoidea)))	(Chamaedorea_seifrizii	(Calamus_caryotoides	(Serenoa_repens	(Nypa_fruticans	Phoenix_dactylifera))))))))	(Manicaria_saccifera	Pelagodoxa_henryana))	(Oenocarpus_bataua	Oenocarpus_minor))	((Leopoldinia_pulchra	Prestoea_acuminata)	Geonoma_undata))	Kingia_australis);
((Nypa_fruticans	((((Pseudophoenix_vinifera	((Calamus_caryotoides	Roystonea_regia)	(((Attalea_speciosa	Bactris_major)	(Elaeis_oleifera	Elaeis_guineensis))	((Reinhardtia_latisecta	Reinhardtia_paiewonskiana)	(Reinhardtia_simplex	Reinhardtia_gracilis)))))	(Sabal_domingensis	(Podococcus_barteri	Iriartea_deltoidea)))	((Sclerosperma_profizianum	Orania_palindan)	(Phoenix_dactylifera	Serenoa_repens)))	(Chamaedorea_seifrizii	(((Manicaria_saccifera	Pelagodoxa_henryana)	(Leopoldinia_pulchra	(((Prestoea_acuminata	(Oenocarpus_bataua	Oenocarpus_minor))	Geonoma_undata)	Burretiokentia_grandiflora)))	((Heterospathe_cagayanensis	((Kentiopsis_piersoniorum	Veitchia_spiralis)	Dypsis_decaryi))	(Hydriastele_microspadix	Dictyosperma_album))))))	Kingia_australis);
((Manicaria_saccifera	(Pelagodoxa_henryana	(((Calamus_caryotoides	Nypa_fruticans)	((((Sabal_domingensis	(Podococcus_barteri	Iriartea_deltoidea))	((Sclerosperma_profizianum	Orania_palindan)	(Phoenix_dactylifera	Serenoa_repens)))	(Roystonea_regia	(((Attalea_speciosa	Bactris_major)	(Elaeis_oleifera	Elaeis_guineensis))	((Reinhardtia_latisecta	Reinhardtia_paiewonskiana)	(Reinhardtia_simplex	Reinhardtia_gracilis)))))	Pseudophoenix_vinifera))	((Prestoea_acuminata	(Oenocarpus_bataua	Oenocarpus_minor))	(((Chamaedorea_seifrizii	(Leopoldinia_pulchra	Geonoma_undata))	((((Hydriastele_microspadix	Dictyosperma_album)	(Kentiopsis_piersoniorum	Veitchia_spiralis))	Dypsis_decaryi)	Heterospathe_cagayanensis))	Burretiokentia_grandiflora)))))	Kingia_australis);
((((((((Hydriastele_microspadix	Dictyosperma_album)	(Dypsis_decaryi	((Kentiopsis_piersoniorum	Veitchia_spiralis)	Heterospathe_cagayanensis)))	((Burretiokentia_grandiflora	(Pelagodoxa_henryana	Manicaria_saccifera))	(Geonoma_undata	(Prestoea_acuminata	(Oenocarpus_bataua	Oenocarpus_minor)))))	(Leopoldinia_pulchra	Chamaedorea_seifrizii))	(Pseudophoenix_vinifera	(Sclerosperma_profizianum	Orania_palindan)))	((Calamus_caryotoides	Roystonea_regia)	(((Attalea_speciosa	Bactris_major)	(Elaeis_oleifera	Elaeis_guineensis))	((Reinhardtia_latisecta	Reinhardtia_paiewonskiana)	(Reinhardtia_simplex	Reinhardtia_gracilis)))))	((Nypa_fruticans	((Phoenix_dactylifera	Serenoa_repens)	Sabal_domingensis))	(Podococcus_barteri	Iriartea_deltoidea)))	Kingia_australis);
(((Serenoa_repens	(((((Calamus_caryotoides	Roystonea_regia)	(((Attalea_speciosa	Bactris_major)	(Elaeis_oleifera	Elaeis_guineensis))	((Reinhardtia_latisecta	Reinhardtia_paiewonskiana)	(Reinhardtia_simplex	Reinhardtia_gracilis))))	(((((Hydriastele_microspadix	Dictyosperma_album)	(Dypsis_decaryi	((Kentiopsis_piersoniorum	Veitchia_spiralis)	Heterospathe_cagayanensis)))	(Burretiokentia_grandiflora	(Leopoldinia_pulchra	((Prestoea_acuminata	(Oenocarpus_bataua	Oenocarpus_minor))	(Pelagodoxa_henryana	Manicaria_saccifera)))))	Geonoma_undata)	Chamaedorea_seifrizii))	(Pseudophoenix_vinifera	(Podococcus_barteri	(Sclerosperma_profizianum	Orania_palindan))))	(Sabal_domingensis	Iriartea_deltoidea)))	(Phoenix_dactylifera	Nypa_fruticans))	Kingia_australis);
((((Serenoa_repens	(Phoenix_dactylifera	Sabal_domingensis))	(((Pseudophoenix_vinifera	(Podococcus_barteri	(Sclerosperma_profizianum	Orania_palindan)))	((Calamus_caryotoides	Roystonea_regia)	(((Attalea_speciosa	Bactris_major)	(Elaeis_oleifera	Elaeis_guineensis))	((Reinhardtia_latisecta	Reinhardtia_paiewonskiana)	(Reinhardtia_simplex	Reinhardtia_gracilis)))))	(((Geonoma_undata	(Burretiokentia_grandiflora	(Leopoldinia_pulchra	((Prestoea_acuminata	(Oenocarpus_bataua	Oenocarpus_minor))	(Pelagodoxa_henryana	Manicaria_saccifera)))))	((((Kentiopsis_piersoniorum	Veitchia_spiralis)	Heterospathe_cagayanensis)	(Hydriastele_microspadix	Dypsis_decaryi))	Dictyosperma_album))	Chamaedorea_seifrizii)))	(Iriartea_deltoidea	Nypa_fruticans))	Kingia_australis);
(((Calamus_caryotoides	((Serenoa_repens	(((Phoenix_dactylifera	Sclerosperma_profizianum)	Pseudophoenix_vinifera)	((Sabal_domingensis	(Podococcus_barteri	Iriartea_deltoidea))	((Roystonea_regia	(((Attalea_speciosa	Bactris_major)	(Elaeis_oleifera	Elaeis_guineensis))	((Reinhardtia_latisecta	Reinhardtia_paiewonskiana)	(Reinhardtia_simplex	Reinhardtia_gracilis))))	Orania_palindan))))	(((((Burretiokentia_grandiflora	((Kentiopsis_piersoniorum	Veitchia_spiralis)	(Heterospathe_cagayanensis	(Dictyosperma_album	(Hydriastele_microspadix	Dypsis_decaryi)))))	(Prestoea_acuminata	(Oenocarpus_bataua	Oenocarpus_minor)))	(Pelagodoxa_henryana	Manicaria_saccifera))	(Leopoldinia_pulchra	Geonoma_undata))	Chamaedorea_seifrizii)))	Nypa_fruticans)	Kingia_australis);
((Nypa_fruticans	(Iriartea_deltoidea	((Phoenix_dactylifera	(Serenoa_repens	Sabal_domingensis))	((Pseudophoenix_vinifera	(Podococcus_barteri	(Orania_palindan	Sclerosperma_profizianum)))	(((Leopoldinia_pulchra	Chamaedorea_seifrizii)	(((Prestoea_acuminata	(Oenocarpus_bataua	Oenocarpus_minor))	(Manicaria_saccifera	Pelagodoxa_henryana))	((((Dictyosperma_album	(Dypsis_decaryi	(Kentiopsis_piersoniorum	Veitchia_spiralis)))	Hydriastele_microspadix)	(Burretiokentia_grandiflora	Heterospathe_cagayanensis))	Geonoma_undata)))	((Calamus_caryotoides	Roystonea_regia)	((((Elaeis_oleifera	Elaeis_guineensis)	Bactris_major)	Attalea_speciosa)	((Reinhardtia_gracilis	Reinhardtia_simplex)	(Reinhardtia_latisecta	Reinhardtia_paiewonskiana)))))))))	Kingia_australis);
((Nypa_fruticans	(Iriartea_deltoidea	(((Phoenix_dactylifera	Sabal_domingensis)	Serenoa_repens)	((((Orania_palindan	(Roystonea_regia	(((Bactris_major	Attalea_speciosa)	(Elaeis_oleifera	Elaeis_guineensis))	((Reinhardtia_gracilis	Reinhardtia_simplex)	(Reinhardtia_latisecta	Reinhardtia_paiewonskiana)))))	(Pseudophoenix_vinifera	(Podococcus_barteri	Sclerosperma_profizianum)))	(Chamaedorea_seifrizii	((Leopoldinia_pulchra	Geonoma_undata)	((Burretiokentia_grandiflora	((Prestoea_acuminata	(Oenocarpus_bataua	Oenocarpus_minor))	(Manicaria_saccifera	Pelagodoxa_henryana)))	(((Heterospathe_cagayanensis	(Kentiopsis_piersoniorum	Veitchia_spiralis))	Dypsis_decaryi)	(Hydriastele_microspadix	Dictyosperma_album))))))	Calamus_caryotoides))))	Kingia_australis);
((Nypa_fruticans	((Iriartea_deltoidea	((Sabal_domingensis	(Serenoa_repens	Phoenix_dactylifera))	(Chamaedorea_seifrizii	((Roystonea_regia	(((Bactris_major	Attalea_speciosa)	(Elaeis_oleifera	Elaeis_guineensis))	((Reinhardtia_gracilis	Reinhardtia_simplex)	(Reinhardtia_latisecta	Reinhardtia_paiewonskiana))))	((Podococcus_barteri	(Orania_palindan	Sclerosperma_profizianum))	(((Leopoldinia_pulchra	Geonoma_undata)	(((Burretiokentia_grandiflora	(Prestoea_acuminata	(Oenocarpus_bataua	Oenocarpus_minor)))	(Manicaria_saccifera	Pelagodoxa_henryana))	((Kentiopsis_piersoniorum	Veitchia_spiralis)	(((Hydriastele_microspadix	Dictyosperma_album)	Heterospathe_cagayanensis)	Dypsis_decaryi))))	Pseudophoenix_vinifera))))))	Calamus_caryotoides))	Kingia_australis);
((Nypa_fruticans	(Calamus_caryotoides	((((Chamaedorea_seifrizii	(Geonoma_undata	(((Leopoldinia_pulchra	Manicaria_saccifera)	Pelagodoxa_henryana)	((Heterospathe_cagayanensis	((Dictyosperma_album	Hydriastele_microspadix)	((Kentiopsis_piersoniorum	Veitchia_spiralis)	Dypsis_decaryi)))	(Prestoea_acuminata	((Burretiokentia_grandiflora	Oenocarpus_bataua)	Oenocarpus_minor))))))	Pseudophoenix_vinifera)	((Podococcus_barteri	(Orania_palindan	Sclerosperma_profizianum))	(Roystonea_regia	(((Bactris_major	Attalea_speciosa)	(Elaeis_oleifera	Elaeis_guineensis))	((Reinhardtia_gracilis	Reinhardtia_simplex)	(Reinhardtia_latisecta	Reinhardtia_paiewonskiana))))))	((Serenoa_repens	Phoenix_dactylifera)	(Sabal_domingensis	Iriartea_deltoidea)))))	Kingia_australis);
((Nypa_fruticans	(((Phoenix_dactylifera	((Chamaedorea_seifrizii	(((Leopoldinia_pulchra	((Prestoea_acuminata	(Oenocarpus_bataua	Oenocarpus_minor))	(Manicaria_saccifera	Pelagodoxa_henryana)))	Geonoma_undata)	((Dypsis_decaryi	Hydriastele_microspadix)	(Dictyosperma_album	(Burretiokentia_grandiflora	((Kentiopsis_piersoniorum	Veitchia_spiralis)	Heterospathe_cagayanensis))))))	((Pseudophoenix_vinifera	(Calamus_caryotoides	Sclerosperma_profizianum))	((Roystonea_regia	(((Bactris_major	Attalea_speciosa)	(Elaeis_oleifera	Elaeis_guineensis))	(Reinhardtia_simplex	((Reinhardtia_gracilis	Reinhardtia_latisecta)	Reinhardtia_paiewonskiana))))	Orania_palindan))))	(Sabal_domingensis	(Podococcus_barteri	Iriartea_deltoidea)))	Serenoa_repens))	Kingia_australis);
((Nypa_fruticans	((Pseudophoenix_vinifera	(Serenoa_repens	(Phoenix_dactylifera	(Sclerosperma_profizianum	Orania_palindan))))	((Chamaedorea_seifrizii	((Leopoldinia_pulchra	Geonoma_undata)	(((Dypsis_decaryi	(Veitchia_spiralis	Kentiopsis_piersoniorum))	((Burretiokentia_grandiflora	(Dictyosperma_album	Hydriastele_microspadix))	Heterospathe_cagayanensis))	(Manicaria_saccifera	(Pelagodoxa_henryana	(Prestoea_acuminata	(Oenocarpus_bataua	Oenocarpus_minor)))))))	((Sabal_domingensis	(Podococcus_barteri	Iriartea_deltoidea))	((Calamus_caryotoides	Roystonea_regia)	((((Elaeis_oleifera	Elaeis_guineensis)	Bactris_major)	Attalea_speciosa)	((Reinhardtia_gracilis	Reinhardtia_simplex)	(Reinhardtia_latisecta	Reinhardtia_paiewonskiana))))))))	Kingia_australis);
((Nypa_fruticans	(((Prestoea_acuminata	Geonoma_undata)	(((Dypsis_decaryi	(Veitchia_spiralis	(Burretiokentia_grandiflora	Kentiopsis_piersoniorum)))	((Dictyosperma_album	Hydriastele_microspadix)	Heterospathe_cagayanensis))	(Pelagodoxa_henryana	(Manicaria_saccifera	(Oenocarpus_bataua	Oenocarpus_minor)))))	(((((Podococcus_barteri	(Iriartea_deltoidea	Sabal_domingensis))	((Sclerosperma_profizianum	Orania_palindan)	(Serenoa_repens	Phoenix_dactylifera)))	((Calamus_caryotoides	Roystonea_regia)	(((Bactris_major	Attalea_speciosa)	(Elaeis_oleifera	Elaeis_guineensis))	((Reinhardtia_gracilis	Reinhardtia_simplex)	(Reinhardtia_latisecta	Reinhardtia_paiewonskiana)))))	Pseudophoenix_vinifera)	(Leopoldinia_pulchra	Chamaedorea_seifrizii))))	Kingia_australis);
((Nypa_fruticans	(((Sabal_domingensis	(Serenoa_repens	Phoenix_dactylifera))	(Pseudophoenix_vinifera	((Roystonea_regia	(((Bactris_major	Attalea_speciosa)	(Elaeis_oleifera	Elaeis_guineensis))	((Reinhardtia_gracilis	Reinhardtia_simplex)	(Reinhardtia_latisecta	Reinhardtia_paiewonskiana))))	(((Podococcus_barteri	Iriartea_deltoidea)	(Sclerosperma_profizianum	Orania_palindan))	((Leopoldinia_pulchra	Chamaedorea_seifrizii)	(Geonoma_undata	((((Veitchia_spiralis	Kentiopsis_piersoniorum)	(Heterospathe_cagayanensis	((Hydriastele_microspadix	Dictyosperma_album)	Dypsis_decaryi)))	Burretiokentia_grandiflora)	((Manicaria_saccifera	Pelagodoxa_henryana)	(Prestoea_acuminata	(Oenocarpus_bataua	Oenocarpus_minor))))))))))	Calamus_caryotoides))	Kingia_australis);
(((Chamaedorea_seifrizii	((((Leopoldinia_pulchra	Pelagodoxa_henryana)	Manicaria_saccifera)	(Geonoma_undata	(Prestoea_acuminata	(Oenocarpus_bataua	Oenocarpus_minor))))	(Burretiokentia_grandiflora	((Veitchia_spiralis	Kentiopsis_piersoniorum)	(Heterospathe_cagayanensis	((Hydriastele_microspadix	Dictyosperma_album)	Dypsis_decaryi))))))	(((Nypa_fruticans	(Orania_palindan	(Roystonea_regia	(((Bactris_major	Attalea_speciosa)	(Elaeis_oleifera	Elaeis_guineensis))	((Reinhardtia_gracilis	Reinhardtia_simplex)	(Reinhardtia_latisecta	Reinhardtia_paiewonskiana))))))	(Podococcus_barteri	Iriartea_deltoidea))	(((Sclerosperma_profizianum	Pseudophoenix_vinifera)	Calamus_caryotoides)	(Sabal_domingensis	(Serenoa_repens	Phoenix_dactylifera)))))	Kingia_australis);
((((Leopoldinia_pulchra	Chamaedorea_seifrizii)	(((Manicaria_saccifera	(((Veitchia_spiralis	Kentiopsis_piersoniorum)	(Dypsis_decaryi	(Heterospathe_cagayanensis	(Hydriastele_microspadix	Dictyosperma_album))))	Burretiokentia_grandiflora))	((Prestoea_acuminata	(Oenocarpus_bataua	Oenocarpus_minor))	Pelagodoxa_henryana))	Geonoma_undata))	(((Nypa_fruticans	Orania_palindan)	(Roystonea_regia	(((Bactris_major	Attalea_speciosa)	(Elaeis_oleifera	Elaeis_guineensis))	((Reinhardtia_gracilis	Reinhardtia_simplex)	(Reinhardtia_latisecta	Reinhardtia_paiewonskiana)))))	(((Serenoa_repens	Phoenix_dactylifera)	((Podococcus_barteri	Iriartea_deltoidea)	Sabal_domingensis))	((Calamus_caryotoides	Sclerosperma_profizianum)	Pseudophoenix_vinifera))))	Kingia_australis);
((Nypa_fruticans	(((Sabal_domingensis	(Phoenix_dactylifera	Serenoa_repens))	(((((Elaeis_guineensis	Elaeis_oleifera)	(Attalea_speciosa	Bactris_major))	((Reinhardtia_simplex	Reinhardtia_gracilis)	(Reinhardtia_latisecta	Reinhardtia_paiewonskiana)))	(Orania_palindan	(Podococcus_barteri	Roystonea_regia)))	(((Geonoma_undata	((Pelagodoxa_henryana	(Prestoea_acuminata	(Oenocarpus_minor	Oenocarpus_bataua)))	(Manicaria_saccifera	((Burretiokentia_grandiflora	((Dypsis_decaryi	(Veitchia_spiralis	Kentiopsis_piersoniorum))	Heterospathe_cagayanensis))	(Hydriastele_microspadix	Dictyosperma_album)))))	(Leopoldinia_pulchra	Chamaedorea_seifrizii))	(Pseudophoenix_vinifera	(Calamus_caryotoides	Sclerosperma_profizianum)))))	Iriartea_deltoidea))	Kingia_australis);
((Nypa_fruticans	((((Phoenix_dactylifera	Serenoa_repens)	(Sabal_domingensis	Iriartea_deltoidea))	((Pseudophoenix_vinifera	((Sclerosperma_profizianum	Orania_palindan)	Podococcus_barteri))	(((((((Leopoldinia_pulchra	Geonoma_undata)	(Prestoea_acuminata	(Oenocarpus_minor	Oenocarpus_bataua)))	Manicaria_saccifera)	Pelagodoxa_henryana)	((Heterospathe_cagayanensis	((Hydriastele_microspadix	Dictyosperma_album)	((Veitchia_spiralis	Kentiopsis_piersoniorum)	Burretiokentia_grandiflora)))	Dypsis_decaryi))	Chamaedorea_seifrizii)	(Roystonea_regia	(((Elaeis_guineensis	Elaeis_oleifera)	(Attalea_speciosa	Bactris_major))	((Reinhardtia_simplex	Reinhardtia_gracilis)	(Reinhardtia_latisecta	Reinhardtia_paiewonskiana)))))))	Calamus_caryotoides))	Kingia_australis);
((Nypa_fruticans	((((Phoenix_dactylifera	Serenoa_repens)	(Sabal_domingensis	Iriartea_deltoidea))	((((Sclerosperma_profizianum	Orania_palindan)	Podococcus_barteri)	(Pseudophoenix_vinifera	(((((Prestoea_acuminata	(Oenocarpus_minor	Oenocarpus_bataua))	Leopoldinia_pulchra)	(((((Dypsis_decaryi	(Veitchia_spiralis	Kentiopsis_piersoniorum))	Heterospathe_cagayanensis)	(Dictyosperma_album	Hydriastele_microspadix))	Burretiokentia_grandiflora)	(Pelagodoxa_henryana	Manicaria_saccifera)))	Geonoma_undata)	Chamaedorea_seifrizii)))	(Roystonea_regia	(((Elaeis_guineensis	Elaeis_oleifera)	(Attalea_speciosa	Bactris_major))	((Reinhardtia_simplex	Reinhardtia_gracilis)	(Reinhardtia_latisecta	Reinhardtia_paiewonskiana))))))	Calamus_caryotoides))	Kingia_australis);
((Nypa_fruticans	((((Sclerosperma_profizianum	Orania_palindan)	Podococcus_barteri)	(((Calamus_caryotoides	Roystonea_regia)	(((Elaeis_guineensis	Elaeis_oleifera)	(Attalea_speciosa	Bactris_major))	((Reinhardtia_simplex	Reinhardtia_gracilis)	(Reinhardtia_latisecta	Reinhardtia_paiewonskiana))))	(Pseudophoenix_vinifera	(((Burretiokentia_grandiflora	((Pelagodoxa_henryana	(Leopoldinia_pulchra	Manicaria_saccifera))	(Geonoma_undata	(Prestoea_acuminata	(Oenocarpus_minor	Oenocarpus_bataua)))))	((Veitchia_spiralis	Kentiopsis_piersoniorum)	(Dictyosperma_album	((Heterospathe_cagayanensis	Dypsis_decaryi)	Hydriastele_microspadix))))	Chamaedorea_seifrizii))))	(((Sabal_domingensis	Iriartea_deltoidea)	Phoenix_dactylifera)	Serenoa_repens)))	Kingia_australis);
((Serenoa_repens	(Nypa_fruticans	((((Sabal_domingensis	(Iriartea_deltoidea	Podococcus_barteri))	(((Calamus_caryotoides	Roystonea_regia)	(((Elaeis_guineensis	Elaeis_oleifera)	(Attalea_speciosa	Bactris_major))	((Reinhardtia_simplex	Reinhardtia_gracilis)	(Reinhardtia_latisecta	Reinhardtia_paiewonskiana))))	(Pseudophoenix_vinifera	(Phoenix_dactylifera	((((Pelagodoxa_henryana	Manicaria_saccifera)	(Leopoldinia_pulchra	(Prestoea_acuminata	(Oenocarpus_minor	(Burretiokentia_grandiflora	Oenocarpus_bataua)))))	(((Heterospathe_cagayanensis	(Veitchia_spiralis	Kentiopsis_piersoniorum))	Dypsis_decaryi)	(Hydriastele_microspadix	Dictyosperma_album)))	Geonoma_undata)))))	(Sclerosperma_profizianum	Orania_palindan))	Chamaedorea_seifrizii)))	Kingia_australis);
((Nypa_fruticans	((Iriartea_deltoidea	Podococcus_barteri)	((((Elaeis_guineensis	Elaeis_oleifera)	(Attalea_speciosa	Bactris_major))	((Reinhardtia_simplex	Reinhardtia_gracilis)	(Reinhardtia_latisecta	Reinhardtia_paiewonskiana)))	((Calamus_caryotoides	Roystonea_regia)	((Pseudophoenix_vinifera	(((Manicaria_saccifera	((Pelagodoxa_henryana	(Burretiokentia_grandiflora	((Dypsis_decaryi	((Veitchia_spiralis	Kentiopsis_piersoniorum)	(Hydriastele_microspadix	Dictyosperma_album)))	Heterospathe_cagayanensis)))	(Prestoea_acuminata	(Oenocarpus_minor	Oenocarpus_bataua))))	Geonoma_undata)	(Leopoldinia_pulchra	Chamaedorea_seifrizii)))	((Sabal_domingensis	(Phoenix_dactylifera	Serenoa_repens))	(Sclerosperma_profizianum	Orania_palindan)))))))	Kingia_australis);
((Nypa_fruticans	((((Sabal_domingensis	(Iriartea_deltoidea	Podococcus_barteri))	(((Sclerosperma_profizianum	Orania_palindan)	Pseudophoenix_vinifera)	((((((Prestoea_acuminata	(Oenocarpus_minor	Oenocarpus_bataua))	(Burretiokentia_grandiflora	(Manicaria_saccifera	Pelagodoxa_henryana)))	(((Hydriastele_microspadix	Dypsis_decaryi)	((Veitchia_spiralis	Kentiopsis_piersoniorum)	Dictyosperma_album))	Heterospathe_cagayanensis))	Geonoma_undata)	(Leopoldinia_pulchra	Chamaedorea_seifrizii))	(Roystonea_regia	(((Elaeis_guineensis	Elaeis_oleifera)	(Attalea_speciosa	Bactris_major))	((Reinhardtia_simplex	Reinhardtia_gracilis)	(Reinhardtia_latisecta	Reinhardtia_paiewonskiana)))))))	(Phoenix_dactylifera	Serenoa_repens))	Calamus_caryotoides))	Kingia_australis);
((Nypa_fruticans	((((Sabal_domingensis	(Iriartea_deltoidea	Podococcus_barteri))	(((Sclerosperma_profizianum	Orania_palindan)	Pseudophoenix_vinifera)	((((((Prestoea_acuminata	(Oenocarpus_minor	Oenocarpus_bataua))	(Manicaria_saccifera	Pelagodoxa_henryana))	(((Hydriastele_microspadix	Dypsis_decaryi)	(Burretiokentia_grandiflora	(Heterospathe_cagayanensis	(Veitchia_spiralis	Kentiopsis_piersoniorum))))	Dictyosperma_album))	Geonoma_undata)	(Leopoldinia_pulchra	Chamaedorea_seifrizii))	(Roystonea_regia	(((Elaeis_guineensis	Elaeis_oleifera)	(Attalea_speciosa	Bactris_major))	((Reinhardtia_simplex	Reinhardtia_gracilis)	(Reinhardtia_latisecta	Reinhardtia_paiewonskiana)))))))	(Phoenix_dactylifera	Serenoa_repens))	Calamus_caryotoides))	Kingia_australis);
((Nypa_fruticans	(((Sabal_domingensis	(Iriartea_deltoidea	Podococcus_barteri))	(Calamus_caryotoides	Phoenix_dactylifera))	((((Sclerosperma_profizianum	Orania_palindan)	(Pseudophoenix_vinifera	((Pelagodoxa_henryana	((((Heterospathe_cagayanensis	(Dictyosperma_album	((Veitchia_spiralis	(Burretiokentia_grandiflora	Kentiopsis_piersoniorum))	Hydriastele_microspadix)))	Dypsis_decaryi)	((Geonoma_undata	(Prestoea_acuminata	(Oenocarpus_minor	Oenocarpus_bataua)))	Leopoldinia_pulchra))	Manicaria_saccifera))	Chamaedorea_seifrizii)))	(Roystonea_regia	(((Elaeis_guineensis	Elaeis_oleifera)	(Attalea_speciosa	Bactris_major))	((Reinhardtia_simplex	Reinhardtia_gracilis)	(Reinhardtia_latisecta	Reinhardtia_paiewonskiana)))))	Serenoa_repens)))	Kingia_australis);
((Nypa_fruticans	(((((((Heterospathe_cagayanensis	(Dictyosperma_album	((Veitchia_spiralis	Kentiopsis_piersoniorum)	Hydriastele_microspadix)))	Dypsis_decaryi)	((Pelagodoxa_henryana	Manicaria_saccifera)	(Prestoea_acuminata	(Oenocarpus_bataua	(Oenocarpus_minor	Burretiokentia_grandiflora)))))	Geonoma_undata)	(Leopoldinia_pulchra	Chamaedorea_seifrizii))	((Serenoa_repens	((Phoenix_dactylifera	Sclerosperma_profizianum)	Orania_palindan))	((Pseudophoenix_vinifera	(Sabal_domingensis	(Iriartea_deltoidea	Podococcus_barteri)))	(Roystonea_regia	(((Elaeis_guineensis	Elaeis_oleifera)	(Attalea_speciosa	Bactris_major))	((Reinhardtia_simplex	Reinhardtia_gracilis)	(Reinhardtia_latisecta	Reinhardtia_paiewonskiana)))))))	Calamus_caryotoides))	Kingia_australis);
