# Supplementary material for: Data supporting the nuclear phylogenomics of the palm subfamily Arecoideae (Arecaceae)
Source: Data Brief. 2016 Mar 2;7:532–6. doi: 10.1016/j.dib.2016.02.063 (PMC4796708; doi:10.1016/j.dib.2016.02.063)
Supplement: Supplementary file 5 — Supplementary material [file mmc5.zip › RAxML_bootstrap.Elaeis_89.raxml.tre]

((Sabal_domingensis	((Nypa_fruticans	Phoenix_dactylifera)	(Roystonea_regia	((((((Heterospathe_cagayanensis	(Veitchia_spiralis	(Kentiopsis_piersoniorum	Hydriastele_microspadix)))	Dictyosperma_album)	Oenocarpus_bataua)	Oenocarpus_minor)	Prestoea_acuminata)	(((Iriartea_deltoidea	(Pseudophoenix_vinifera	(Podococcus_barteri	(Sclerosperma_profizianum	Orania_palindan))))	((Calamus_caryotoides	Burretiokentia_grandiflora)	Pelagodoxa_henryana))	(((Reinhardtia_simplex	(Reinhardtia_paiewonskiana	Reinhardtia_latisecta))	(Attalea_speciosa	Bactris_major))	(Manicaria_saccifera	Geonoma_undata)))))))	Kingia_australis);
(((Sabal_domingensis	(Roystonea_regia	((Nypa_fruticans	((((Dictyosperma_album	((Veitchia_spiralis	Kentiopsis_piersoniorum)	(Heterospathe_cagayanensis	(Phoenix_dactylifera	Hydriastele_microspadix))))	(((Reinhardtia_simplex	(Reinhardtia_paiewonskiana	Reinhardtia_latisecta))	(Attalea_speciosa	Bactris_major))	(Prestoea_acuminata	Pelagodoxa_henryana)))	(((Pseudophoenix_vinifera	(Podococcus_barteri	Orania_palindan))	Sclerosperma_profizianum)	(Manicaria_saccifera	Geonoma_undata)))	(Oenocarpus_bataua	Oenocarpus_minor)))	Iriartea_deltoidea)))	(Calamus_caryotoides	Burretiokentia_grandiflora))	Kingia_australis);
((Sabal_domingensis	(((Phoenix_dactylifera	Pseudophoenix_vinifera)	(Podococcus_barteri	((Nypa_fruticans	Orania_palindan)	Sclerosperma_profizianum)))	(((Reinhardtia_paiewonskiana	((Attalea_speciosa	Bactris_major)	Reinhardtia_latisecta))	Reinhardtia_simplex)	(((Iriartea_deltoidea	Roystonea_regia)	Manicaria_saccifera)	(((Calamus_caryotoides	Burretiokentia_grandiflora)	Pelagodoxa_henryana)	(Geonoma_undata	(Prestoea_acuminata	((Oenocarpus_bataua	Oenocarpus_minor)	(Dictyosperma_album	((Veitchia_spiralis	(Heterospathe_cagayanensis	Hydriastele_microspadix))	Kentiopsis_piersoniorum))))))))))	Kingia_australis);
((Sabal_domingensis	((((Prestoea_acuminata	((Oenocarpus_bataua	Oenocarpus_minor)	(Veitchia_spiralis	((Heterospathe_cagayanensis	Hydriastele_microspadix)	(Kentiopsis_piersoniorum	Dictyosperma_album)))))	Roystonea_regia)	(((Attalea_speciosa	Bactris_major)	((Reinhardtia_latisecta	Reinhardtia_paiewonskiana)	Reinhardtia_simplex))	(Manicaria_saccifera	Geonoma_undata)))	(((Iriartea_deltoidea	Podococcus_barteri)	((Calamus_caryotoides	Burretiokentia_grandiflora)	Pelagodoxa_henryana))	((Sclerosperma_profizianum	(Phoenix_dactylifera	Pseudophoenix_vinifera))	(Nypa_fruticans	Orania_palindan)))))	Kingia_australis);
(((Sabal_domingensis	((Pseudophoenix_vinifera	(((((Manicaria_saccifera	Geonoma_undata)	Prestoea_acuminata)	(((Iriartea_deltoidea	Podococcus_barteri)	Pelagodoxa_henryana)	((Attalea_speciosa	Bactris_major)	((Reinhardtia_latisecta	Reinhardtia_paiewonskiana)	Reinhardtia_simplex))))	(((Veitchia_spiralis	(Kentiopsis_piersoniorum	Heterospathe_cagayanensis))	(Phoenix_dactylifera	Hydriastele_microspadix))	Dictyosperma_album))	((Oenocarpus_bataua	Oenocarpus_minor)	(Orania_palindan	Sclerosperma_profizianum))))	(Nypa_fruticans	Roystonea_regia)))	(Calamus_caryotoides	Burretiokentia_grandiflora))	Kingia_australis);
((Sabal_domingensis	(Oenocarpus_bataua	((Oenocarpus_minor	(Prestoea_acuminata	((Veitchia_spiralis	(Kentiopsis_piersoniorum	(Dictyosperma_album	(Heterospathe_cagayanensis	(Geonoma_undata	((Calamus_caryotoides	Burretiokentia_grandiflora)	Hydriastele_microspadix))))))	((Pelagodoxa_henryana	(Manicaria_saccifera	(Roystonea_regia	(Iriartea_deltoidea	Podococcus_barteri))))	(((Attalea_speciosa	Bactris_major)	(((Nypa_fruticans	Reinhardtia_latisecta)	Reinhardtia_paiewonskiana)	Reinhardtia_simplex))	(Orania_palindan	Sclerosperma_profizianum))))))	(Pseudophoenix_vinifera	Phoenix_dactylifera))))	Kingia_australis);
((Sabal_domingensis	((((Nypa_fruticans	Orania_palindan)	Sclerosperma_profizianum)	(Iriartea_deltoidea	Podococcus_barteri))	((((Geonoma_undata	Manicaria_saccifera)	((((Oenocarpus_bataua	(Pseudophoenix_vinifera	Phoenix_dactylifera))	Oenocarpus_minor)	(Dictyosperma_album	Prestoea_acuminata))	((((Heterospathe_cagayanensis	(Hydriastele_microspadix	(Calamus_caryotoides	Burretiokentia_grandiflora)))	Veitchia_spiralis)	Kentiopsis_piersoniorum)	((Attalea_speciosa	Bactris_major)	((Reinhardtia_latisecta	Reinhardtia_paiewonskiana)	Reinhardtia_simplex)))))	Roystonea_regia)	Pelagodoxa_henryana)))	Kingia_australis);
((((Sabal_domingensis	(Pseudophoenix_vinifera	(Oenocarpus_bataua	(((Heterospathe_cagayanensis	((Hydriastele_microspadix	Kentiopsis_piersoniorum)	Veitchia_spiralis))	((Attalea_speciosa	Bactris_major)	((Reinhardtia_latisecta	Reinhardtia_paiewonskiana)	Reinhardtia_simplex)))	((Prestoea_acuminata	((Iriartea_deltoidea	Oenocarpus_minor)	(Pelagodoxa_henryana	(Geonoma_undata	((Podococcus_barteri	(Orania_palindan	Sclerosperma_profizianum))	(Roystonea_regia	(Nypa_fruticans	Manicaria_saccifera)))))))	Dictyosperma_album)))))	(Calamus_caryotoides	Burretiokentia_grandiflora))	Phoenix_dactylifera)	Kingia_australis);
((Sabal_domingensis	((Manicaria_saccifera	((Roystonea_regia	(((((Iriartea_deltoidea	Podococcus_barteri)	(Orania_palindan	Sclerosperma_profizianum))	((Calamus_caryotoides	Burretiokentia_grandiflora)	Pelagodoxa_henryana))	((Oenocarpus_bataua	Oenocarpus_minor)	((Prestoea_acuminata	Dictyosperma_album)	(Veitchia_spiralis	(Kentiopsis_piersoniorum	(((Attalea_speciosa	Bactris_major)	((Reinhardtia_latisecta	Reinhardtia_paiewonskiana)	Reinhardtia_simplex))	(Heterospathe_cagayanensis	Hydriastele_microspadix)))))))	Geonoma_undata))	Pseudophoenix_vinifera))	(Nypa_fruticans	Phoenix_dactylifera)))	Kingia_australis);
(((((Calamus_caryotoides	Burretiokentia_grandiflora)	Nypa_fruticans)	Phoenix_dactylifera)	(Manicaria_saccifera	(Geonoma_undata	(Roystonea_regia	(((((Pseudophoenix_vinifera	Oenocarpus_bataua)	(Sabal_domingensis	Oenocarpus_minor))	(Prestoea_acuminata	(Dictyosperma_album	((Kentiopsis_piersoniorum	Veitchia_spiralis)	(Heterospathe_cagayanensis	Hydriastele_microspadix)))))	((Attalea_speciosa	Bactris_major)	((Reinhardtia_latisecta	Reinhardtia_paiewonskiana)	Reinhardtia_simplex)))	(((Iriartea_deltoidea	Podococcus_barteri)	(Orania_palindan	Sclerosperma_profizianum))	Pelagodoxa_henryana))))))	Kingia_australis);
(((((Sclerosperma_profizianum	Pseudophoenix_vinifera)	((((Heterospathe_cagayanensis	(Veitchia_spiralis	(Manicaria_saccifera	Geonoma_undata)))	(((Kentiopsis_piersoniorum	((Iriartea_deltoidea	Podococcus_barteri)	Pelagodoxa_henryana))	Prestoea_acuminata)	(((Reinhardtia_simplex	(Reinhardtia_latisecta	Reinhardtia_paiewonskiana))	(Attalea_speciosa	Bactris_major))	Dictyosperma_album)))	(Roystonea_regia	Hydriastele_microspadix))	(Oenocarpus_bataua	Oenocarpus_minor)))	(Orania_palindan	(Phoenix_dactylifera	((Nypa_fruticans	Burretiokentia_grandiflora)	Calamus_caryotoides))))	Sabal_domingensis)	Kingia_australis);
(((((((Podococcus_barteri	(Orania_palindan	Sclerosperma_profizianum))	((Geonoma_undata	((Oenocarpus_minor	Oenocarpus_bataua)	(Prestoea_acuminata	(((Veitchia_spiralis	Kentiopsis_piersoniorum)	Dictyosperma_album)	(Heterospathe_cagayanensis	Hydriastele_microspadix)))))	(((Reinhardtia_simplex	(Reinhardtia_latisecta	Reinhardtia_paiewonskiana))	(Attalea_speciosa	Bactris_major))	(Roystonea_regia	Manicaria_saccifera))))	Iriartea_deltoidea)	(Pelagodoxa_henryana	(Pseudophoenix_vinifera	(Nypa_fruticans	Phoenix_dactylifera))))	Sabal_domingensis)	(Burretiokentia_grandiflora	Calamus_caryotoides))	Kingia_australis);
(((((((Oenocarpus_bataua	(((Pelagodoxa_henryana	((Orania_palindan	Sclerosperma_profizianum)	(Podococcus_barteri	Iriartea_deltoidea)))	((Prestoea_acuminata	(Roystonea_regia	Dictyosperma_album))	((Manicaria_saccifera	Geonoma_undata)	((((Heterospathe_cagayanensis	Hydriastele_microspadix)	((Reinhardtia_simplex	(Reinhardtia_latisecta	Reinhardtia_paiewonskiana))	(Attalea_speciosa	Bactris_major)))	Veitchia_spiralis)	Kentiopsis_piersoniorum))))	Oenocarpus_minor))	Pseudophoenix_vinifera)	Sabal_domingensis)	Nypa_fruticans)	Phoenix_dactylifera)	(Burretiokentia_grandiflora	Calamus_caryotoides))	Kingia_australis);
((((((Sclerosperma_profizianum	(Phoenix_dactylifera	((((((((Reinhardtia_simplex	(Reinhardtia_latisecta	Reinhardtia_paiewonskiana))	(Attalea_speciosa	Bactris_major))	(Heterospathe_cagayanensis	Hydriastele_microspadix))	(Veitchia_spiralis	Kentiopsis_piersoniorum))	((Manicaria_saccifera	Geonoma_undata)	(Iriartea_deltoidea	Oenocarpus_minor)))	(Roystonea_regia	Prestoea_acuminata))	(Dictyosperma_album	Pelagodoxa_henryana))	Oenocarpus_bataua)))	(Podococcus_barteri	(Nypa_fruticans	Pseudophoenix_vinifera)))	Orania_palindan)	Sabal_domingensis)	(Burretiokentia_grandiflora	Calamus_caryotoides))	Kingia_australis);
(((((((Iriartea_deltoidea	Podococcus_barteri)	(((Orania_palindan	Sclerosperma_profizianum)	((((Manicaria_saccifera	Geonoma_undata)	(((Heterospathe_cagayanensis	Hydriastele_microspadix)	Kentiopsis_piersoniorum)	(((Reinhardtia_simplex	(Reinhardtia_latisecta	Reinhardtia_paiewonskiana))	(Attalea_speciosa	Bactris_major))	Veitchia_spiralis)))	((Dictyosperma_album	Prestoea_acuminata)	(Oenocarpus_minor	Oenocarpus_bataua)))	Pelagodoxa_henryana))	Roystonea_regia))	Pseudophoenix_vinifera)	(Nypa_fruticans	Phoenix_dactylifera))	Sabal_domingensis)	(Burretiokentia_grandiflora	Calamus_caryotoides))	Kingia_australis);
((((((Oenocarpus_bataua	(Oenocarpus_minor	(((Veitchia_spiralis	Kentiopsis_piersoniorum)	((Heterospathe_cagayanensis	Hydriastele_microspadix)	Dictyosperma_album))	(((((Pelagodoxa_henryana	(((Nypa_fruticans	Orania_palindan)	Sclerosperma_profizianum)	(Iriartea_deltoidea	Podococcus_barteri)))	((Reinhardtia_latisecta	(Reinhardtia_paiewonskiana	Reinhardtia_simplex))	(Attalea_speciosa	Bactris_major)))	Roystonea_regia)	(Manicaria_saccifera	Geonoma_undata))	Prestoea_acuminata))))	Pseudophoenix_vinifera)	Sabal_domingensis)	Phoenix_dactylifera)	(Burretiokentia_grandiflora	Calamus_caryotoides))	Kingia_australis);
(((((((((Nypa_fruticans	Orania_palindan)	Sclerosperma_profizianum)	Podococcus_barteri)	(Pelagodoxa_henryana	((((Manicaria_saccifera	Geonoma_undata)	Dictyosperma_album)	(((Oenocarpus_bataua	Oenocarpus_minor)	Prestoea_acuminata)	(Iriartea_deltoidea	((Veitchia_spiralis	Kentiopsis_piersoniorum)	(((Attalea_speciosa	Bactris_major)	((Reinhardtia_latisecta	Reinhardtia_paiewonskiana)	Reinhardtia_simplex))	(Heterospathe_cagayanensis	Hydriastele_microspadix))))))	Roystonea_regia)))	Pseudophoenix_vinifera)	Sabal_domingensis)	Phoenix_dactylifera)	(Burretiokentia_grandiflora	Calamus_caryotoides))	Kingia_australis);
(((Phoenix_dactylifera	(Burretiokentia_grandiflora	Calamus_caryotoides))	(((((((Attalea_speciosa	Bactris_major)	((Reinhardtia_latisecta	Reinhardtia_paiewonskiana)	Reinhardtia_simplex))	((Veitchia_spiralis	((Iriartea_deltoidea	Kentiopsis_piersoniorum)	Hydriastele_microspadix))	(Heterospathe_cagayanensis	((Oenocarpus_bataua	Oenocarpus_minor)	(Prestoea_acuminata	Dictyosperma_album)))))	((Manicaria_saccifera	Geonoma_undata)	Roystonea_regia))	Pelagodoxa_henryana)	((((Nypa_fruticans	Orania_palindan)	Sclerosperma_profizianum)	Podococcus_barteri)	Pseudophoenix_vinifera))	Sabal_domingensis))	Kingia_australis);
(((Burretiokentia_grandiflora	Calamus_caryotoides)	(((Pseudophoenix_vinifera	(((((((Kentiopsis_piersoniorum	Veitchia_spiralis)	(((Attalea_speciosa	Bactris_major)	((Reinhardtia_latisecta	Reinhardtia_paiewonskiana)	Reinhardtia_simplex))	(Heterospathe_cagayanensis	Hydriastele_microspadix)))	((Nypa_fruticans	(Orania_palindan	Sclerosperma_profizianum))	((Iriartea_deltoidea	Podococcus_barteri)	Pelagodoxa_henryana)))	((Dictyosperma_album	Roystonea_regia)	Prestoea_acuminata))	(Manicaria_saccifera	Geonoma_undata))	Oenocarpus_minor)	Oenocarpus_bataua))	Sabal_domingensis)	Phoenix_dactylifera))	Kingia_australis);
((((Manicaria_saccifera	((((Geonoma_undata	((((((Hydriastele_microspadix	((Attalea_speciosa	Bactris_major)	((Reinhardtia_latisecta	Reinhardtia_paiewonskiana)	Reinhardtia_simplex)))	(Heterospathe_cagayanensis	Veitchia_spiralis))	Kentiopsis_piersoniorum)	Oenocarpus_bataua)	Prestoea_acuminata)	(Oenocarpus_minor	Dictyosperma_album)))	((((Orania_palindan	(Nypa_fruticans	(Burretiokentia_grandiflora	Calamus_caryotoides)))	Sclerosperma_profizianum)	(Iriartea_deltoidea	Podococcus_barteri))	Pelagodoxa_henryana))	Pseudophoenix_vinifera)	Roystonea_regia))	Sabal_domingensis)	Phoenix_dactylifera)	Kingia_australis);
((((Pseudophoenix_vinifera	(((Manicaria_saccifera	((Dictyosperma_album	(((Reinhardtia_simplex	(Reinhardtia_latisecta	Reinhardtia_paiewonskiana))	(Bactris_major	Attalea_speciosa))	(Kentiopsis_piersoniorum	(Veitchia_spiralis	(Heterospathe_cagayanensis	((Calamus_caryotoides	Burretiokentia_grandiflora)	Hydriastele_microspadix))))))	((((Sclerosperma_profizianum	(Nypa_fruticans	Orania_palindan))	((Podococcus_barteri	Iriartea_deltoidea)	Pelagodoxa_henryana))	Prestoea_acuminata)	(Roystonea_regia	Geonoma_undata))))	Oenocarpus_minor)	Oenocarpus_bataua))	Sabal_domingensis)	Phoenix_dactylifera)	Kingia_australis);
((((Pseudophoenix_vinifera	(Oenocarpus_minor	(Oenocarpus_bataua	(((Geonoma_undata	(Pelagodoxa_henryana	(Roystonea_regia	Manicaria_saccifera)))	(((((Reinhardtia_latisecta	(Reinhardtia_paiewonskiana	Reinhardtia_simplex))	(Bactris_major	Attalea_speciosa))	(Kentiopsis_piersoniorum	(Veitchia_spiralis	(Heterospathe_cagayanensis	((Calamus_caryotoides	Burretiokentia_grandiflora)	Hydriastele_microspadix)))))	Dictyosperma_album)	(Prestoea_acuminata	Iriartea_deltoidea)))	(Podococcus_barteri	(Sclerosperma_profizianum	(Nypa_fruticans	Orania_palindan)))))))	Sabal_domingensis)	Phoenix_dactylifera)	Kingia_australis);
((((Pseudophoenix_vinifera	(Oenocarpus_bataua	(Oenocarpus_minor	(Prestoea_acuminata	((Roystonea_regia	(((((Nypa_fruticans	Podococcus_barteri)	(Sclerosperma_profizianum	Orania_palindan))	Pelagodoxa_henryana)	Iriartea_deltoidea)	(Manicaria_saccifera	Geonoma_undata)))	(Dictyosperma_album	(((Heterospathe_cagayanensis	((Calamus_caryotoides	Burretiokentia_grandiflora)	Hydriastele_microspadix))	((Bactris_major	Attalea_speciosa)	((Reinhardtia_latisecta	Reinhardtia_paiewonskiana)	Reinhardtia_simplex)))	(Kentiopsis_piersoniorum	Veitchia_spiralis))))))))	Sabal_domingensis)	Phoenix_dactylifera)	Kingia_australis);
(((Pseudophoenix_vinifera	((((Manicaria_saccifera	Roystonea_regia)	((Sclerosperma_profizianum	Orania_palindan)	(Pelagodoxa_henryana	((Geonoma_undata	(((Oenocarpus_bataua	Oenocarpus_minor)	(Prestoea_acuminata	(Veitchia_spiralis	((((Calamus_caryotoides	Burretiokentia_grandiflora)	Hydriastele_microspadix)	Kentiopsis_piersoniorum)	Heterospathe_cagayanensis))))	Dictyosperma_album))	((Bactris_major	Attalea_speciosa)	((Reinhardtia_latisecta	Reinhardtia_paiewonskiana)	Reinhardtia_simplex))))))	(Iriartea_deltoidea	Podococcus_barteri))	(Phoenix_dactylifera	Nypa_fruticans)))	Sabal_domingensis)	Kingia_australis);
((((Pseudophoenix_vinifera	(((Manicaria_saccifera	Roystonea_regia)	((Sclerosperma_profizianum	Orania_palindan)	(Pelagodoxa_henryana	((((Calamus_caryotoides	Burretiokentia_grandiflora)	Geonoma_undata)	((Oenocarpus_bataua	Oenocarpus_minor)	(Prestoea_acuminata	(Kentiopsis_piersoniorum	((Dictyosperma_album	Veitchia_spiralis)	(Hydriastele_microspadix	Heterospathe_cagayanensis))))))	((Attalea_speciosa	((Reinhardtia_latisecta	Reinhardtia_paiewonskiana)	Reinhardtia_simplex))	Bactris_major)))))	(Iriartea_deltoidea	Podococcus_barteri)))	Sabal_domingensis)	(Phoenix_dactylifera	Nypa_fruticans))	Kingia_australis);
((Manicaria_saccifera	((Geonoma_undata	((((Reinhardtia_simplex	(Reinhardtia_latisecta	Reinhardtia_paiewonskiana))	(Attalea_speciosa	Bactris_major))	((Kentiopsis_piersoniorum	Veitchia_spiralis)	(Hydriastele_microspadix	Heterospathe_cagayanensis)))	(((Prestoea_acuminata	((Dictyosperma_album	Roystonea_regia)	Iriartea_deltoidea))	Pelagodoxa_henryana)	(((Pseudophoenix_vinifera	(Sclerosperma_profizianum	(Podococcus_barteri	Orania_palindan)))	(Oenocarpus_bataua	Sabal_domingensis))	Oenocarpus_minor))))	(Phoenix_dactylifera	((Calamus_caryotoides	Burretiokentia_grandiflora)	Nypa_fruticans))))	Kingia_australis);
(((Geonoma_undata	(Manicaria_saccifera	((((Dictyosperma_album	((Sabal_domingensis	Pseudophoenix_vinifera)	Oenocarpus_bataua))	(Oenocarpus_minor	Prestoea_acuminata))	(Veitchia_spiralis	(Kentiopsis_piersoniorum	(Hydriastele_microspadix	Heterospathe_cagayanensis))))	((((Reinhardtia_simplex	(Reinhardtia_latisecta	Reinhardtia_paiewonskiana))	(Attalea_speciosa	Bactris_major))	Roystonea_regia)	(((Sclerosperma_profizianum	Orania_palindan)	(Iriartea_deltoidea	Podococcus_barteri))	Pelagodoxa_henryana)))))	(Phoenix_dactylifera	(Nypa_fruticans	(Calamus_caryotoides	Burretiokentia_grandiflora))))	Kingia_australis);
(((Calamus_caryotoides	Burretiokentia_grandiflora)	(((Pelagodoxa_henryana	((((Manicaria_saccifera	Geonoma_undata)	(((((Hydriastele_microspadix	Heterospathe_cagayanensis)	Dictyosperma_album)	(Veitchia_spiralis	Kentiopsis_piersoniorum))	(Prestoea_acuminata	(((Sabal_domingensis	Pseudophoenix_vinifera)	Oenocarpus_bataua)	Oenocarpus_minor)))	(((Reinhardtia_simplex	(Reinhardtia_latisecta	Reinhardtia_paiewonskiana))	(Attalea_speciosa	Bactris_major))	Roystonea_regia)))	Iriartea_deltoidea)	(Sclerosperma_profizianum	(Podococcus_barteri	Orania_palindan))))	Phoenix_dactylifera)	Nypa_fruticans))	Kingia_australis);
(((Calamus_caryotoides	Burretiokentia_grandiflora)	(((Phoenix_dactylifera	Nypa_fruticans)	((((Sclerosperma_profizianum	(Podococcus_barteri	Orania_palindan))	(Roystonea_regia	((Pelagodoxa_henryana	((Reinhardtia_simplex	(Reinhardtia_latisecta	Reinhardtia_paiewonskiana))	(Attalea_speciosa	Bactris_major)))	(Iriartea_deltoidea	(((Dictyosperma_album	((Veitchia_spiralis	Kentiopsis_piersoniorum)	(Hydriastele_microspadix	Heterospathe_cagayanensis)))	((Pseudophoenix_vinifera	Oenocarpus_bataua)	Oenocarpus_minor))	Prestoea_acuminata)))))	Geonoma_undata)	Manicaria_saccifera))	Sabal_domingensis))	Kingia_australis);
(((Calamus_caryotoides	Burretiokentia_grandiflora)	((Nypa_fruticans	Phoenix_dactylifera)	(((((Manicaria_saccifera	Prestoea_acuminata)	((((Dictyosperma_album	(((Reinhardtia_simplex	(Reinhardtia_latisecta	Reinhardtia_paiewonskiana))	(Attalea_speciosa	Bactris_major))	((Kentiopsis_piersoniorum	Hydriastele_microspadix)	(Heterospathe_cagayanensis	Veitchia_spiralis))))	Oenocarpus_bataua)	Oenocarpus_minor)	Geonoma_undata))	(((Iriartea_deltoidea	Podococcus_barteri)	Pelagodoxa_henryana)	(Pseudophoenix_vinifera	(Sclerosperma_profizianum	Orania_palindan))))	Roystonea_regia)	Sabal_domingensis)))	Kingia_australis);
(((Calamus_caryotoides	Burretiokentia_grandiflora)	(Sabal_domingensis	(Manicaria_saccifera	((((((Bactris_major	Attalea_speciosa)	(Reinhardtia_simplex	(Reinhardtia_paiewonskiana	Reinhardtia_latisecta)))	(Pelagodoxa_henryana	(Iriartea_deltoidea	Podococcus_barteri)))	(Roystonea_regia	(Nypa_fruticans	Orania_palindan)))	(((Oenocarpus_minor	((Phoenix_dactylifera	(Sclerosperma_profizianum	Pseudophoenix_vinifera))	Oenocarpus_bataua))	(((Hydriastele_microspadix	Heterospathe_cagayanensis)	Kentiopsis_piersoniorum)	(Veitchia_spiralis	Dictyosperma_album)))	Prestoea_acuminata))	Geonoma_undata))))	Kingia_australis);
(((Calamus_caryotoides	Burretiokentia_grandiflora)	(Manicaria_saccifera	(Roystonea_regia	((Prestoea_acuminata	(((Oenocarpus_minor	((Hydriastele_microspadix	Heterospathe_cagayanensis)	Geonoma_undata))	((((Sabal_domingensis	Orania_palindan)	(Pelagodoxa_henryana	(Iriartea_deltoidea	Podococcus_barteri)))	(Sclerosperma_profizianum	(Pseudophoenix_vinifera	(Nypa_fruticans	Phoenix_dactylifera))))	Oenocarpus_bataua))	(((Bactris_major	Attalea_speciosa)	(Reinhardtia_simplex	(Reinhardtia_paiewonskiana	Reinhardtia_latisecta)))	(Veitchia_spiralis	Kentiopsis_piersoniorum))))	Dictyosperma_album))))	Kingia_australis);
(((Calamus_caryotoides	Burretiokentia_grandiflora)	((Orania_palindan	(((Iriartea_deltoidea	Podococcus_barteri)	(((((Oenocarpus_bataua	Oenocarpus_minor)	(Prestoea_acuminata	(Dictyosperma_album	((((Kentiopsis_piersoniorum	Heterospathe_cagayanensis)	Veitchia_spiralis)	Hydriastele_microspadix)	((Bactris_major	Attalea_speciosa)	(Reinhardtia_simplex	(Reinhardtia_paiewonskiana	Reinhardtia_latisecta)))))))	Roystonea_regia)	(Geonoma_undata	Manicaria_saccifera))	(Pelagodoxa_henryana	(Pseudophoenix_vinifera	(Nypa_fruticans	Phoenix_dactylifera)))))	Sclerosperma_profizianum))	Sabal_domingensis))	Kingia_australis);
(((Calamus_caryotoides	Burretiokentia_grandiflora)	((((((Nypa_fruticans	Orania_palindan)	Sclerosperma_profizianum)	Pseudophoenix_vinifera)	((Pelagodoxa_henryana	(Iriartea_deltoidea	Podococcus_barteri))	(((Geonoma_undata	((Oenocarpus_bataua	Oenocarpus_minor)	(Prestoea_acuminata	(Dictyosperma_album	((Heterospathe_cagayanensis	Hydriastele_microspadix)	(Veitchia_spiralis	Kentiopsis_piersoniorum))))))	Roystonea_regia)	(((Bactris_major	Attalea_speciosa)	(Reinhardtia_simplex	(Reinhardtia_paiewonskiana	Reinhardtia_latisecta)))	Manicaria_saccifera))))	Sabal_domingensis)	Phoenix_dactylifera))	Kingia_australis);
((((Pseudophoenix_vinifera	(Phoenix_dactylifera	Nypa_fruticans))	(((Orania_palindan	Sclerosperma_profizianum)	(Pelagodoxa_henryana	(((Geonoma_undata	Manicaria_saccifera)	(Iriartea_deltoidea	(((Prestoea_acuminata	Dictyosperma_album)	(Oenocarpus_bataua	Oenocarpus_minor))	(((Heterospathe_cagayanensis	((Calamus_caryotoides	Burretiokentia_grandiflora)	Hydriastele_microspadix))	(Veitchia_spiralis	Kentiopsis_piersoniorum))	((((Bactris_major	Attalea_speciosa)	Reinhardtia_simplex)	Reinhardtia_paiewonskiana)	Reinhardtia_latisecta)))))	Roystonea_regia)))	Podococcus_barteri))	Sabal_domingensis)	Kingia_australis);
(((Phoenix_dactylifera	Nypa_fruticans)	(Manicaria_saccifera	((((Pseudophoenix_vinifera	Sabal_domingensis)	(Iriartea_deltoidea	Podococcus_barteri))	Roystonea_regia)	(((((Calamus_caryotoides	Burretiokentia_grandiflora)	Pelagodoxa_henryana)	(Orania_palindan	Sclerosperma_profizianum))	(Prestoea_acuminata	((Dictyosperma_album	((Heterospathe_cagayanensis	Hydriastele_microspadix)	(Veitchia_spiralis	Kentiopsis_piersoniorum)))	(((Bactris_major	(Reinhardtia_paiewonskiana	Reinhardtia_latisecta))	Reinhardtia_simplex)	Attalea_speciosa))))	((Oenocarpus_bataua	Oenocarpus_minor)	Geonoma_undata)))))	Kingia_australis);
(((Pseudophoenix_vinifera	(((Reinhardtia_simplex	(Reinhardtia_paiewonskiana	(Nypa_fruticans	Reinhardtia_latisecta)))	(Attalea_speciosa	Bactris_major))	((((Oenocarpus_bataua	Oenocarpus_minor)	Prestoea_acuminata)	(Veitchia_spiralis	(Dictyosperma_album	((Kentiopsis_piersoniorum	Heterospathe_cagayanensis)	(Phoenix_dactylifera	Hydriastele_microspadix)))))	((Roystonea_regia	(((Calamus_caryotoides	Burretiokentia_grandiflora)	Pelagodoxa_henryana)	((Iriartea_deltoidea	Podococcus_barteri)	(Orania_palindan	Sclerosperma_profizianum))))	(Geonoma_undata	Manicaria_saccifera)))))	Sabal_domingensis)	Kingia_australis);
((((((Pseudophoenix_vinifera	(Orania_palindan	Sclerosperma_profizianum))	((Oenocarpus_bataua	(Oenocarpus_minor	((Prestoea_acuminata	(Roystonea_regia	Manicaria_saccifera))	(Geonoma_undata	((Dictyosperma_album	(Veitchia_spiralis	((Kentiopsis_piersoniorum	Hydriastele_microspadix)	Heterospathe_cagayanensis)))	((Reinhardtia_simplex	(Reinhardtia_paiewonskiana	Reinhardtia_latisecta))	(Attalea_speciosa	Bactris_major)))))))	((Iriartea_deltoidea	Podococcus_barteri)	Pelagodoxa_henryana)))	Sabal_domingensis)	(Nypa_fruticans	Phoenix_dactylifera))	(Calamus_caryotoides	Burretiokentia_grandiflora))	Kingia_australis);
(((((Pseudophoenix_vinifera	(((((Roystonea_regia	(Geonoma_undata	Manicaria_saccifera))	((Reinhardtia_latisecta	(Reinhardtia_simplex	Reinhardtia_paiewonskiana))	(Attalea_speciosa	Bactris_major)))	((Prestoea_acuminata	(Oenocarpus_minor	Oenocarpus_bataua))	((Kentiopsis_piersoniorum	((Hydriastele_microspadix	Heterospathe_cagayanensis)	Dictyosperma_album))	Veitchia_spiralis)))	((Iriartea_deltoidea	Podococcus_barteri)	Pelagodoxa_henryana))	(Orania_palindan	Sclerosperma_profizianum)))	Sabal_domingensis)	(Nypa_fruticans	Phoenix_dactylifera))	(Calamus_caryotoides	Burretiokentia_grandiflora))	Kingia_australis);
(((((Pseudophoenix_vinifera	((Oenocarpus_bataua	(Oenocarpus_minor	(((Kentiopsis_piersoniorum	((Hydriastele_microspadix	Heterospathe_cagayanensis)	Dictyosperma_album))	Veitchia_spiralis)	((((Geonoma_undata	Roystonea_regia)	(((Reinhardtia_latisecta	(Reinhardtia_simplex	Reinhardtia_paiewonskiana))	(Attalea_speciosa	Bactris_major))	Manicaria_saccifera))	((Iriartea_deltoidea	Podococcus_barteri)	Pelagodoxa_henryana))	Prestoea_acuminata))))	(Orania_palindan	Sclerosperma_profizianum)))	Sabal_domingensis)	(Nypa_fruticans	Phoenix_dactylifera))	(Calamus_caryotoides	Burretiokentia_grandiflora))	Kingia_australis);
(((Burretiokentia_grandiflora	Calamus_caryotoides)	((Nypa_fruticans	Phoenix_dactylifera)	(Manicaria_saccifera	(((Iriartea_deltoidea	Podococcus_barteri)	(Sabal_domingensis	Pseudophoenix_vinifera))	((Oenocarpus_bataua	((((Hydriastele_microspadix	(Geonoma_undata	Heterospathe_cagayanensis))	(Veitchia_spiralis	(Pelagodoxa_henryana	Kentiopsis_piersoniorum)))	((((Attalea_speciosa	Bactris_major)	(Reinhardtia_simplex	(Reinhardtia_latisecta	Reinhardtia_paiewonskiana)))	Oenocarpus_minor)	((Orania_palindan	Sclerosperma_profizianum)	Dictyosperma_album)))	Prestoea_acuminata))	Roystonea_regia)))))	Kingia_australis);
(((Burretiokentia_grandiflora	Calamus_caryotoides)	((Nypa_fruticans	Phoenix_dactylifera)	(Manicaria_saccifera	((Roystonea_regia	(((Prestoea_acuminata	(Oenocarpus_minor	Oenocarpus_bataua))	(((Attalea_speciosa	Bactris_major)	(Reinhardtia_simplex	(Reinhardtia_latisecta	Reinhardtia_paiewonskiana)))	(Dictyosperma_album	((Hydriastele_microspadix	Heterospathe_cagayanensis)	(Veitchia_spiralis	Kentiopsis_piersoniorum)))))	(((Sabal_domingensis	Orania_palindan)	(Pseudophoenix_vinifera	Sclerosperma_profizianum))	(Pelagodoxa_henryana	(Iriartea_deltoidea	Podococcus_barteri)))))	Geonoma_undata))))	Kingia_australis);
(((Burretiokentia_grandiflora	Calamus_caryotoides)	((((Phoenix_dactylifera	Nypa_fruticans)	Manicaria_saccifera)	((Roystonea_regia	(((Dictyosperma_album	(((Attalea_speciosa	Bactris_major)	(Reinhardtia_simplex	(Reinhardtia_latisecta	Reinhardtia_paiewonskiana)))	((Hydriastele_microspadix	Heterospathe_cagayanensis)	(Veitchia_spiralis	Kentiopsis_piersoniorum))))	(Prestoea_acuminata	(Oenocarpus_minor	Oenocarpus_bataua)))	((Pseudophoenix_vinifera	Pelagodoxa_henryana)	(Iriartea_deltoidea	(Podococcus_barteri	(Orania_palindan	Sclerosperma_profizianum))))))	Geonoma_undata))	Sabal_domingensis))	Kingia_australis);
(((Burretiokentia_grandiflora	Calamus_caryotoides)	((Phoenix_dactylifera	Nypa_fruticans)	((Roystonea_regia	(((Prestoea_acuminata	((Oenocarpus_minor	(Sabal_domingensis	Oenocarpus_bataua))	((Dictyosperma_album	((Geonoma_undata	Hydriastele_microspadix)	Heterospathe_cagayanensis))	(Veitchia_spiralis	Kentiopsis_piersoniorum))))	((Attalea_speciosa	Bactris_major)	(Reinhardtia_latisecta	(Reinhardtia_paiewonskiana	Reinhardtia_simplex))))	((Pelagodoxa_henryana	(Iriartea_deltoidea	Podococcus_barteri))	(Pseudophoenix_vinifera	(Orania_palindan	Sclerosperma_profizianum)))))	Manicaria_saccifera)))	Kingia_australis);
(((Burretiokentia_grandiflora	Calamus_caryotoides)	((Phoenix_dactylifera	Nypa_fruticans)	(((((((Attalea_speciosa	Bactris_major)	((Reinhardtia_latisecta	Reinhardtia_paiewonskiana)	Reinhardtia_simplex))	(Prestoea_acuminata	((Dictyosperma_album	(((Veitchia_spiralis	Kentiopsis_piersoniorum)	Hydriastele_microspadix)	Heterospathe_cagayanensis))	(Oenocarpus_minor	(Sabal_domingensis	Oenocarpus_bataua)))))	((Pelagodoxa_henryana	(Iriartea_deltoidea	Podococcus_barteri))	(Pseudophoenix_vinifera	(Orania_palindan	Sclerosperma_profizianum))))	Roystonea_regia)	Geonoma_undata)	Manicaria_saccifera)))	Kingia_australis);
(((Burretiokentia_grandiflora	Calamus_caryotoides)	((((Phoenix_dactylifera	Nypa_fruticans)	(((Iriartea_deltoidea	Podococcus_barteri)	Roystonea_regia)	((Geonoma_undata	((Pelagodoxa_henryana	Prestoea_acuminata)	(Dictyosperma_album	(((Attalea_speciosa	Bactris_major)	((Reinhardtia_latisecta	Reinhardtia_paiewonskiana)	Reinhardtia_simplex))	((Heterospathe_cagayanensis	Hydriastele_microspadix)	(Kentiopsis_piersoniorum	Veitchia_spiralis))))))	((Orania_palindan	(Sclerosperma_profizianum	Pseudophoenix_vinifera))	(Oenocarpus_minor	Oenocarpus_bataua)))))	Manicaria_saccifera)	Sabal_domingensis))	Kingia_australis);
(((Burretiokentia_grandiflora	Calamus_caryotoides)	((((((Phoenix_dactylifera	Nypa_fruticans)	Pseudophoenix_vinifera)	(Sclerosperma_profizianum	(((Geonoma_undata	(((Roystonea_regia	Prestoea_acuminata)	((Attalea_speciosa	Bactris_major)	((Reinhardtia_latisecta	Reinhardtia_paiewonskiana)	Reinhardtia_simplex)))	(Hydriastele_microspadix	(((Veitchia_spiralis	Kentiopsis_piersoniorum)	Heterospathe_cagayanensis)	Dictyosperma_album))))	Manicaria_saccifera)	(Oenocarpus_minor	Oenocarpus_bataua))))	Pelagodoxa_henryana)	((Iriartea_deltoidea	Podococcus_barteri)	Orania_palindan))	Sabal_domingensis))	Kingia_australis);
((Calamus_caryotoides	((((Oenocarpus_bataua	(Sabal_domingensis	((Phoenix_dactylifera	Nypa_fruticans)	Pseudophoenix_vinifera)))	((((((Dictyosperma_album	((Heterospathe_cagayanensis	Hydriastele_microspadix)	(Veitchia_spiralis	Kentiopsis_piersoniorum)))	((Attalea_speciosa	(Burretiokentia_grandiflora	Bactris_major))	((Reinhardtia_latisecta	Reinhardtia_paiewonskiana)	Reinhardtia_simplex)))	((Pelagodoxa_henryana	(Iriartea_deltoidea	Podococcus_barteri))	Roystonea_regia))	Prestoea_acuminata)	(Manicaria_saccifera	Geonoma_undata))	Oenocarpus_minor))	Sclerosperma_profizianum)	Orania_palindan))	Kingia_australis);
((((Nypa_fruticans	((((Roystonea_regia	(((Pelagodoxa_henryana	(Iriartea_deltoidea	Podococcus_barteri))	(Manicaria_saccifera	Geonoma_undata))	((((Heterospathe_cagayanensis	((Veitchia_spiralis	Kentiopsis_piersoniorum)	(Phoenix_dactylifera	Hydriastele_microspadix)))	Dictyosperma_album)	(Reinhardtia_simplex	(((Reinhardtia_latisecta	Reinhardtia_paiewonskiana)	Bactris_major)	Attalea_speciosa)))	Prestoea_acuminata)))	Pseudophoenix_vinifera)	(Oenocarpus_bataua	Oenocarpus_minor))	Sclerosperma_profizianum))	Orania_palindan)	(Sabal_domingensis	(Burretiokentia_grandiflora	Calamus_caryotoides)))	Kingia_australis);
((((((Prestoea_acuminata	(((Oenocarpus_bataua	Oenocarpus_minor)	(Manicaria_saccifera	Geonoma_undata))	(((((Veitchia_spiralis	Kentiopsis_piersoniorum)	((Phoenix_dactylifera	Hydriastele_microspadix)	Heterospathe_cagayanensis))	Dictyosperma_album)	(Bactris_major	(Attalea_speciosa	(Reinhardtia_simplex	(Reinhardtia_latisecta	Reinhardtia_paiewonskiana)))))	Roystonea_regia)))	(Pelagodoxa_henryana	(Iriartea_deltoidea	Podococcus_barteri)))	((Nypa_fruticans	Pseudophoenix_vinifera)	(Orania_palindan	Sclerosperma_profizianum)))	Sabal_domingensis)	(Burretiokentia_grandiflora	Calamus_caryotoides))	Kingia_australis);
((((Nypa_fruticans	Phoenix_dactylifera)	(((((Sclerosperma_profizianum	Orania_palindan)	(Iriartea_deltoidea	Podococcus_barteri))	((((Reinhardtia_simplex	((Reinhardtia_latisecta	Reinhardtia_paiewonskiana)	(Attalea_speciosa	Bactris_major)))	(Prestoea_acuminata	((Dictyosperma_album	((Heterospathe_cagayanensis	Hydriastele_microspadix)	(Veitchia_spiralis	Kentiopsis_piersoniorum)))	(Oenocarpus_bataua	Oenocarpus_minor))))	(Roystonea_regia	(Geonoma_undata	Manicaria_saccifera)))	Pelagodoxa_henryana))	Pseudophoenix_vinifera)	Sabal_domingensis))	(Calamus_caryotoides	Burretiokentia_grandiflora))	Kingia_australis);
((((Nypa_fruticans	Phoenix_dactylifera)	(((((Sclerosperma_profizianum	Orania_palindan)	(Iriartea_deltoidea	Podococcus_barteri))	(((((Attalea_speciosa	Bactris_major)	(Reinhardtia_simplex	(Reinhardtia_latisecta	Reinhardtia_paiewonskiana)))	((Dictyosperma_album	((Heterospathe_cagayanensis	Hydriastele_microspadix)	(Veitchia_spiralis	Kentiopsis_piersoniorum)))	((Oenocarpus_bataua	Oenocarpus_minor)	Prestoea_acuminata)))	(Roystonea_regia	(Geonoma_undata	Manicaria_saccifera)))	Pelagodoxa_henryana))	Pseudophoenix_vinifera)	Sabal_domingensis))	(Calamus_caryotoides	Burretiokentia_grandiflora))	Kingia_australis);
(((Phoenix_dactylifera	(((((((Attalea_speciosa	Bactris_major)	(Reinhardtia_simplex	(Reinhardtia_latisecta	Reinhardtia_paiewonskiana)))	((Prestoea_acuminata	(Kentiopsis_piersoniorum	(Pelagodoxa_henryana	Hydriastele_microspadix)))	((((Oenocarpus_bataua	Oenocarpus_minor)	(Geonoma_undata	Dictyosperma_album))	Heterospathe_cagayanensis)	(((Sclerosperma_profizianum	Orania_palindan)	(Iriartea_deltoidea	Podococcus_barteri))	Veitchia_spiralis))))	Manicaria_saccifera)	(Nypa_fruticans	Roystonea_regia))	Pseudophoenix_vinifera)	Sabal_domingensis))	(Calamus_caryotoides	Burretiokentia_grandiflora))	Kingia_australis);
(((Orania_palindan	(((((((((Attalea_speciosa	Bactris_major)	((Reinhardtia_latisecta	Reinhardtia_paiewonskiana)	Reinhardtia_simplex))	((Heterospathe_cagayanensis	((Kentiopsis_piersoniorum	((Calamus_caryotoides	Burretiokentia_grandiflora)	(Phoenix_dactylifera	Hydriastele_microspadix)))	Veitchia_spiralis))	Dictyosperma_album))	(Geonoma_undata	((Pelagodoxa_henryana	(Iriartea_deltoidea	Podococcus_barteri))	Prestoea_acuminata)))	(Roystonea_regia	Manicaria_saccifera))	Oenocarpus_minor)	Oenocarpus_bataua)	(Pseudophoenix_vinifera	Nypa_fruticans))	Sclerosperma_profizianum))	Sabal_domingensis)	Kingia_australis);
((((((Oenocarpus_bataua	Oenocarpus_minor)	(((Kentiopsis_piersoniorum	(Heterospathe_cagayanensis	(Geonoma_undata	(Phoenix_dactylifera	Hydriastele_microspadix))))	(Prestoea_acuminata	((Pelagodoxa_henryana	(Dictyosperma_album	(((Attalea_speciosa	Bactris_major)	((Reinhardtia_latisecta	Reinhardtia_paiewonskiana)	Reinhardtia_simplex))	Iriartea_deltoidea)))	(Manicaria_saccifera	Roystonea_regia))))	Veitchia_spiralis))	((Podococcus_barteri	(Pseudophoenix_vinifera	Nypa_fruticans))	(Sclerosperma_profizianum	Orania_palindan)))	Sabal_domingensis)	(Calamus_caryotoides	Burretiokentia_grandiflora))	Kingia_australis);
(((Manicaria_saccifera	((((Attalea_speciosa	Bactris_major)	((Reinhardtia_latisecta	Reinhardtia_paiewonskiana)	Reinhardtia_simplex))	(Podococcus_barteri	Pelagodoxa_henryana))	(Roystonea_regia	(((Iriartea_deltoidea	Oenocarpus_minor)	(Dictyosperma_album	(((Heterospathe_cagayanensis	(Geonoma_undata	Hydriastele_microspadix))	Veitchia_spiralis)	Kentiopsis_piersoniorum)))	(((((Phoenix_dactylifera	Pseudophoenix_vinifera)	(Sclerosperma_profizianum	(Nypa_fruticans	Orania_palindan)))	Sabal_domingensis)	Oenocarpus_bataua)	Prestoea_acuminata)))))	(Calamus_caryotoides	Burretiokentia_grandiflora))	Kingia_australis);
(((((((Roystonea_regia	Manicaria_saccifera)	((((Prestoea_acuminata	Pelagodoxa_henryana)	((Oenocarpus_bataua	Oenocarpus_minor)	(((Hydriastele_microspadix	Heterospathe_cagayanensis)	((Attalea_speciosa	Bactris_major)	((Reinhardtia_latisecta	Reinhardtia_paiewonskiana)	Reinhardtia_simplex)))	(Veitchia_spiralis	Kentiopsis_piersoniorum))))	((Sclerosperma_profizianum	Orania_palindan)	Dictyosperma_album))	Geonoma_undata))	(Pseudophoenix_vinifera	(Phoenix_dactylifera	Nypa_fruticans)))	(Iriartea_deltoidea	Podococcus_barteri))	Sabal_domingensis)	(Calamus_caryotoides	Burretiokentia_grandiflora))	Kingia_australis);
((((((Sclerosperma_profizianum	Orania_palindan)	((((Veitchia_spiralis	Kentiopsis_piersoniorum)	(Prestoea_acuminata	Dictyosperma_album))	((Oenocarpus_bataua	Oenocarpus_minor)	(Hydriastele_microspadix	Heterospathe_cagayanensis)))	((((Attalea_speciosa	Bactris_major)	((Reinhardtia_latisecta	Reinhardtia_paiewonskiana)	Reinhardtia_simplex))	Iriartea_deltoidea)	(Pelagodoxa_henryana	((Manicaria_saccifera	Geonoma_undata)	Roystonea_regia)))))	(Podococcus_barteri	(Pseudophoenix_vinifera	(Phoenix_dactylifera	Nypa_fruticans))))	Sabal_domingensis)	(Calamus_caryotoides	Burretiokentia_grandiflora))	Kingia_australis);
(((Manicaria_saccifera	(Geonoma_undata	(((Pelagodoxa_henryana	Sabal_domingensis)	(Pseudophoenix_vinifera	(Podococcus_barteri	(Sclerosperma_profizianum	Orania_palindan))))	((((Oenocarpus_bataua	(Iriartea_deltoidea	Oenocarpus_minor))	((Attalea_speciosa	Bactris_major)	((Reinhardtia_latisecta	Reinhardtia_paiewonskiana)	Reinhardtia_simplex)))	(Dictyosperma_album	(Veitchia_spiralis	((((Phoenix_dactylifera	Nypa_fruticans)	Hydriastele_microspadix)	Heterospathe_cagayanensis)	Kentiopsis_piersoniorum))))	(Roystonea_regia	Prestoea_acuminata)))))	(Calamus_caryotoides	Burretiokentia_grandiflora))	Kingia_australis);
(((Manicaria_saccifera	(Geonoma_undata	((Roystonea_regia	(((((((Attalea_speciosa	Bactris_major)	((Reinhardtia_latisecta	Reinhardtia_paiewonskiana)	Reinhardtia_simplex))	(((Phoenix_dactylifera	Nypa_fruticans)	Hydriastele_microspadix)	Heterospathe_cagayanensis))	(Kentiopsis_piersoniorum	Veitchia_spiralis))	Prestoea_acuminata)	((Iriartea_deltoidea	Oenocarpus_minor)	((((Pseudophoenix_vinifera	(Podococcus_barteri	Orania_palindan))	Sclerosperma_profizianum)	Sabal_domingensis)	Oenocarpus_bataua)))	Dictyosperma_album))	Pelagodoxa_henryana)))	(Calamus_caryotoides	Burretiokentia_grandiflora))	Kingia_australis);
((Phoenix_dactylifera	(((Orania_palindan	Nypa_fruticans)	(Manicaria_saccifera	((Iriartea_deltoidea	Podococcus_barteri)	(Roystonea_regia	((((Calamus_caryotoides	Burretiokentia_grandiflora)	Pelagodoxa_henryana)	(Sclerosperma_profizianum	Pseudophoenix_vinifera))	(((Oenocarpus_bataua	Oenocarpus_minor)	((Kentiopsis_piersoniorum	(Heterospathe_cagayanensis	(Geonoma_undata	Hydriastele_microspadix)))	((Dictyosperma_album	Prestoea_acuminata)	Veitchia_spiralis)))	((Bactris_major	Attalea_speciosa)	((Reinhardtia_paiewonskiana	Reinhardtia_latisecta)	Reinhardtia_simplex))))))))	Sabal_domingensis))	Kingia_australis);
((Phoenix_dactylifera	((((Podococcus_barteri	Orania_palindan)	Nypa_fruticans)	(Manicaria_saccifera	(Roystonea_regia	((((Bactris_major	Attalea_speciosa)	((Reinhardtia_paiewonskiana	Reinhardtia_latisecta)	Reinhardtia_simplex))	(((Geonoma_undata	(Hydriastele_microspadix	(Calamus_caryotoides	Burretiokentia_grandiflora)))	Heterospathe_cagayanensis)	((Veitchia_spiralis	(((Sclerosperma_profizianum	Pseudophoenix_vinifera)	Oenocarpus_bataua)	Oenocarpus_minor))	((Prestoea_acuminata	(Iriartea_deltoidea	Dictyosperma_album))	Kentiopsis_piersoniorum))))	Pelagodoxa_henryana))))	Sabal_domingensis))	Kingia_australis);
(((Nypa_fruticans	Phoenix_dactylifera)	(Manicaria_saccifera	((((Iriartea_deltoidea	Podococcus_barteri)	((Calamus_caryotoides	Burretiokentia_grandiflora)	Pelagodoxa_henryana))	(Roystonea_regia	(((Sclerosperma_profizianum	(Sabal_domingensis	Pseudophoenix_vinifera))	(Oenocarpus_bataua	Oenocarpus_minor))	((Prestoea_acuminata	Geonoma_undata)	((((Bactris_major	Attalea_speciosa)	(Reinhardtia_latisecta	(Reinhardtia_simplex	Reinhardtia_paiewonskiana)))	(((Hydriastele_microspadix	Kentiopsis_piersoniorum)	Veitchia_spiralis)	Heterospathe_cagayanensis))	Dictyosperma_album)))))	Orania_palindan)))	Kingia_australis);
(((Phoenix_dactylifera	((((Orania_palindan	((Iriartea_deltoidea	Podococcus_barteri)	Pelagodoxa_henryana))	((Geonoma_undata	Manicaria_saccifera)	(Roystonea_regia	(((Prestoea_acuminata	Dictyosperma_album)	(((Bactris_major	Attalea_speciosa)	(Reinhardtia_simplex	(Reinhardtia_paiewonskiana	Reinhardtia_latisecta)))	((Kentiopsis_piersoniorum	Veitchia_spiralis)	(Hydriastele_microspadix	Heterospathe_cagayanensis))))	(Oenocarpus_minor	((Sclerosperma_profizianum	Pseudophoenix_vinifera)	Oenocarpus_bataua))))))	Nypa_fruticans)	Sabal_domingensis))	(Calamus_caryotoides	Burretiokentia_grandiflora))	Kingia_australis);
(((((Sclerosperma_profizianum	((Oenocarpus_minor	(Pseudophoenix_vinifera	Oenocarpus_bataua))	((((((((Geonoma_undata	Manicaria_saccifera)	Hydriastele_microspadix)	Heterospathe_cagayanensis)	((Bactris_major	Attalea_speciosa)	(Reinhardtia_simplex	(Reinhardtia_paiewonskiana	Reinhardtia_latisecta))))	Prestoea_acuminata)	((((Iriartea_deltoidea	Podococcus_barteri)	Pelagodoxa_henryana)	Kentiopsis_piersoniorum)	Veitchia_spiralis))	Dictyosperma_album)	Roystonea_regia)))	((Nypa_fruticans	Phoenix_dactylifera)	Orania_palindan))	Sabal_domingensis)	(Calamus_caryotoides	Burretiokentia_grandiflora))	Kingia_australis);
(((((Pseudophoenix_vinifera	Phoenix_dactylifera)	(((((Nypa_fruticans	(Iriartea_deltoidea	Podococcus_barteri))	Orania_palindan)	((((((Dictyosperma_album	(Geonoma_undata	(Hydriastele_microspadix	Heterospathe_cagayanensis)))	(Prestoea_acuminata	Kentiopsis_piersoniorum))	((Oenocarpus_minor	Oenocarpus_bataua)	Veitchia_spiralis))	Roystonea_regia)	((Bactris_major	Attalea_speciosa)	(Reinhardtia_simplex	(Reinhardtia_paiewonskiana	Reinhardtia_latisecta))))	Manicaria_saccifera))	Pelagodoxa_henryana)	Sclerosperma_profizianum))	Sabal_domingensis)	(Calamus_caryotoides	Burretiokentia_grandiflora))	Kingia_australis);
((((Roystonea_regia	(((Iriartea_deltoidea	(((Dictyosperma_album	(((Kentiopsis_piersoniorum	((Nypa_fruticans	Phoenix_dactylifera)	Hydriastele_microspadix))	Veitchia_spiralis)	Heterospathe_cagayanensis))	Prestoea_acuminata)	(Oenocarpus_minor	Oenocarpus_bataua)))	(((Bactris_major	Attalea_speciosa)	((Reinhardtia_paiewonskiana	Reinhardtia_latisecta)	Reinhardtia_simplex))	((Pelagodoxa_henryana	Podococcus_barteri)	(Pseudophoenix_vinifera	(Sclerosperma_profizianum	Orania_palindan)))))	(Geonoma_undata	Manicaria_saccifera)))	Sabal_domingensis)	(Calamus_caryotoides	Burretiokentia_grandiflora))	Kingia_australis);
(((((Iriartea_deltoidea	Podococcus_barteri)	((Sclerosperma_profizianum	Orania_palindan)	((((Geonoma_undata	Manicaria_saccifera)	Roystonea_regia)	((Oenocarpus_bataua	((Bactris_major	Attalea_speciosa)	((Reinhardtia_paiewonskiana	Reinhardtia_latisecta)	Reinhardtia_simplex)))	((Dictyosperma_album	((Kentiopsis_piersoniorum	(Heterospathe_cagayanensis	Hydriastele_microspadix))	Veitchia_spiralis))	(Oenocarpus_minor	Prestoea_acuminata))))	(((Nypa_fruticans	Phoenix_dactylifera)	Pseudophoenix_vinifera)	Pelagodoxa_henryana))))	Sabal_domingensis)	(Calamus_caryotoides	Burretiokentia_grandiflora))	Kingia_australis);
((((Nypa_fruticans	((Calamus_caryotoides	Burretiokentia_grandiflora)	Phoenix_dactylifera))	(Pseudophoenix_vinifera	((Pelagodoxa_henryana	(Roystonea_regia	((Geonoma_undata	Manicaria_saccifera)	((((Dictyosperma_album	((Heterospathe_cagayanensis	Hydriastele_microspadix)	(Kentiopsis_piersoniorum	Veitchia_spiralis)))	(Oenocarpus_minor	Oenocarpus_bataua))	Prestoea_acuminata)	(Reinhardtia_simplex	((Bactris_major	Attalea_speciosa)	(Reinhardtia_paiewonskiana	Reinhardtia_latisecta)))))))	((Sclerosperma_profizianum	Orania_palindan)	(Iriartea_deltoidea	Podococcus_barteri)))))	Sabal_domingensis)	Kingia_australis);
(((Calamus_caryotoides	Burretiokentia_grandiflora)	(Phoenix_dactylifera	((Manicaria_saccifera	((((((((Bactris_major	Attalea_speciosa)	((Reinhardtia_paiewonskiana	Reinhardtia_latisecta)	Reinhardtia_simplex))	(Heterospathe_cagayanensis	Hydriastele_microspadix))	(Kentiopsis_piersoniorum	Veitchia_spiralis))	(((Sabal_domingensis	Orania_palindan)	(Iriartea_deltoidea	Podococcus_barteri))	Pelagodoxa_henryana))	(((Sclerosperma_profizianum	Pseudophoenix_vinifera)	(Oenocarpus_minor	Oenocarpus_bataua))	Prestoea_acuminata))	(Roystonea_regia	Dictyosperma_album))	Geonoma_undata))	Nypa_fruticans)))	Kingia_australis);
(((Sabal_domingensis	((Nypa_fruticans	Phoenix_dactylifera)	((((Roystonea_regia	((Oenocarpus_bataua	Oenocarpus_minor)	((Prestoea_acuminata	Dictyosperma_album)	(Veitchia_spiralis	(Kentiopsis_piersoniorum	(((Bactris_major	Attalea_speciosa)	(Reinhardtia_simplex	(Reinhardtia_paiewonskiana	Reinhardtia_latisecta)))	(Hydriastele_microspadix	Heterospathe_cagayanensis)))))))	(Geonoma_undata	Manicaria_saccifera))	(Pseudophoenix_vinifera	Pelagodoxa_henryana))	((Iriartea_deltoidea	Podococcus_barteri)	(Sclerosperma_profizianum	Orania_palindan)))))	(Calamus_caryotoides	Burretiokentia_grandiflora))	Kingia_australis);
((Sabal_domingensis	((Pseudophoenix_vinifera	Phoenix_dactylifera)	((((Calamus_caryotoides	Burretiokentia_grandiflora)	Pelagodoxa_henryana)	(((((Bactris_major	Attalea_speciosa)	(Reinhardtia_simplex	(Reinhardtia_paiewonskiana	Reinhardtia_latisecta)))	Roystonea_regia)	Manicaria_saccifera)	(((Geonoma_undata	Heterospathe_cagayanensis)	Hydriastele_microspadix)	((Kentiopsis_piersoniorum	(Prestoea_acuminata	(Iriartea_deltoidea	Dictyosperma_album)))	((Oenocarpus_bataua	Oenocarpus_minor)	Veitchia_spiralis)))))	(Podococcus_barteri	((Nypa_fruticans	Sclerosperma_profizianum)	Orania_palindan)))))	Kingia_australis);
((Sabal_domingensis	((((Calamus_caryotoides	Burretiokentia_grandiflora)	Phoenix_dactylifera)	(((((Pelagodoxa_henryana	(Veitchia_spiralis	((((Kentiopsis_piersoniorum	Hydriastele_microspadix)	Iriartea_deltoidea)	Heterospathe_cagayanensis)	((Bactris_major	Attalea_speciosa)	(Reinhardtia_simplex	(Reinhardtia_paiewonskiana	Reinhardtia_latisecta))))))	((Roystonea_regia	Dictyosperma_album)	Prestoea_acuminata))	(Manicaria_saccifera	Geonoma_undata))	(Oenocarpus_bataua	Oenocarpus_minor))	(Pseudophoenix_vinifera	(Podococcus_barteri	(Sclerosperma_profizianum	Orania_palindan)))))	Nypa_fruticans))	Kingia_australis);
(((Calamus_caryotoides	Burretiokentia_grandiflora)	((Sabal_domingensis	(((Iriartea_deltoidea	Podococcus_barteri)	(Sclerosperma_profizianum	Orania_palindan))	((((Roystonea_regia	(Manicaria_saccifera	Geonoma_undata))	((Prestoea_acuminata	(Oenocarpus_bataua	Oenocarpus_minor))	((Veitchia_spiralis	Kentiopsis_piersoniorum)	((Heterospathe_cagayanensis	Hydriastele_microspadix)	Dictyosperma_album))))	((Bactris_major	Attalea_speciosa)	(Reinhardtia_simplex	(Reinhardtia_paiewonskiana	Reinhardtia_latisecta))))	(Pseudophoenix_vinifera	Pelagodoxa_henryana))))	(Nypa_fruticans	Phoenix_dactylifera)))	Kingia_australis);
(((((((((Bactris_major	Attalea_speciosa)	(Reinhardtia_simplex	(Reinhardtia_paiewonskiana	Reinhardtia_latisecta)))	((Prestoea_acuminata	(Oenocarpus_bataua	Oenocarpus_minor))	(((Heterospathe_cagayanensis	Hydriastele_microspadix)	Dictyosperma_album)	(Kentiopsis_piersoniorum	Veitchia_spiralis))))	(Pelagodoxa_henryana	((Iriartea_deltoidea	Podococcus_barteri)	((Sabal_domingensis	Orania_palindan)	(Pseudophoenix_vinifera	Sclerosperma_profizianum)))))	Roystonea_regia)	Manicaria_saccifera)	Geonoma_undata)	(Phoenix_dactylifera	(Nypa_fruticans	(Calamus_caryotoides	Burretiokentia_grandiflora))))	Kingia_australis);
(((Manicaria_saccifera	(((((Pseudophoenix_vinifera	Pelagodoxa_henryana)	Prestoea_acuminata)	(((Iriartea_deltoidea	Podococcus_barteri)	(Nypa_fruticans	Roystonea_regia))	((Orania_palindan	Sclerosperma_profizianum)	(Sabal_domingensis	(Oenocarpus_bataua	Oenocarpus_minor)))))	(((Bactris_major	Attalea_speciosa)	(Reinhardtia_simplex	(Reinhardtia_paiewonskiana	Reinhardtia_latisecta)))	((Heterospathe_cagayanensis	(Hydriastele_microspadix	(Veitchia_spiralis	Kentiopsis_piersoniorum)))	Dictyosperma_album)))	Geonoma_undata))	((Calamus_caryotoides	Burretiokentia_grandiflora)	Phoenix_dactylifera))	Kingia_australis);
(((Calamus_caryotoides	Burretiokentia_grandiflora)	((Manicaria_saccifera	((((Kentiopsis_piersoniorum	((Iriartea_deltoidea	Podococcus_barteri)	((Nypa_fruticans	Pseudophoenix_vinifera)	Pelagodoxa_henryana)))	(((Prestoea_acuminata	(((Hydriastele_microspadix	Roystonea_regia)	(Orania_palindan	Sclerosperma_profizianum))	((Oenocarpus_bataua	Oenocarpus_minor)	Sabal_domingensis)))	(Dictyosperma_album	((Bactris_major	Attalea_speciosa)	(Reinhardtia_simplex	(Reinhardtia_paiewonskiana	Reinhardtia_latisecta)))))	Heterospathe_cagayanensis))	Veitchia_spiralis)	Geonoma_undata))	Phoenix_dactylifera))	Kingia_australis);
(((((Nypa_fruticans	Phoenix_dactylifera)	Pseudophoenix_vinifera)	(Oenocarpus_bataua	(Oenocarpus_minor	(((Sclerosperma_profizianum	Orania_palindan)	Hydriastele_microspadix)	(Prestoea_acuminata	((((Manicaria_saccifera	(Roystonea_regia	((Bactris_major	Attalea_speciosa)	(Reinhardtia_simplex	(Reinhardtia_paiewonskiana	Reinhardtia_latisecta)))))	((Calamus_caryotoides	Burretiokentia_grandiflora)	Pelagodoxa_henryana))	Geonoma_undata)	(Kentiopsis_piersoniorum	(((Veitchia_spiralis	(Iriartea_deltoidea	Podococcus_barteri))	Dictyosperma_album)	Heterospathe_cagayanensis))))))))	Sabal_domingensis)	Kingia_australis);
((((((Nypa_fruticans	Phoenix_dactylifera)	Pseudophoenix_vinifera)	((Oenocarpus_bataua	(Oenocarpus_minor	((Roystonea_regia	Orania_palindan)	((Prestoea_acuminata	((((Bactris_major	Attalea_speciosa)	(Reinhardtia_simplex	(Reinhardtia_paiewonskiana	Reinhardtia_latisecta)))	((Hydriastele_microspadix	Heterospathe_cagayanensis)	(Kentiopsis_piersoniorum	Veitchia_spiralis)))	Dictyosperma_album))	((Geonoma_undata	Manicaria_saccifera)	((Iriartea_deltoidea	Podococcus_barteri)	Pelagodoxa_henryana))))))	Sclerosperma_profizianum))	Sabal_domingensis)	(Calamus_caryotoides	Burretiokentia_grandiflora))	Kingia_australis);
(((Phoenix_dactylifera	((((Sclerosperma_profizianum	Pseudophoenix_vinifera)	(Sabal_domingensis	((Oenocarpus_bataua	Oenocarpus_minor)	((Dictyosperma_album	(Kentiopsis_piersoniorum	((Hydriastele_microspadix	Heterospathe_cagayanensis)	Veitchia_spiralis)))	(Prestoea_acuminata	(((Iriartea_deltoidea	Podococcus_barteri)	Pelagodoxa_henryana)	(((Bactris_major	Attalea_speciosa)	(Reinhardtia_simplex	(Reinhardtia_paiewonskiana	Reinhardtia_latisecta)))	((Geonoma_undata	Manicaria_saccifera)	Roystonea_regia))))))))	Orania_palindan)	Nypa_fruticans))	(Calamus_caryotoides	Burretiokentia_grandiflora))	Kingia_australis);
(((((((((Iriartea_deltoidea	Podococcus_barteri)	Pelagodoxa_henryana)	((((Dictyosperma_album	(Kentiopsis_piersoniorum	((Hydriastele_microspadix	Heterospathe_cagayanensis)	Veitchia_spiralis)))	((Oenocarpus_minor	Oenocarpus_bataua)	Prestoea_acuminata))	Roystonea_regia)	((Geonoma_undata	Manicaria_saccifera)	((Attalea_speciosa	Bactris_major)	((Reinhardtia_latisecta	Reinhardtia_paiewonskiana)	Reinhardtia_simplex)))))	((Nypa_fruticans	Orania_palindan)	Sclerosperma_profizianum))	Pseudophoenix_vinifera)	Sabal_domingensis)	Phoenix_dactylifera)	(Calamus_caryotoides	Burretiokentia_grandiflora))	Kingia_australis);
((((((((((((((Attalea_speciosa	Bactris_major)	((Reinhardtia_latisecta	Reinhardtia_paiewonskiana)	Reinhardtia_simplex))	(Veitchia_spiralis	Kentiopsis_piersoniorum))	(Hydriastele_microspadix	Heterospathe_cagayanensis))	Dictyosperma_album)	(Prestoea_acuminata	Roystonea_regia))	((Geonoma_undata	Manicaria_saccifera)	(Iriartea_deltoidea	Oenocarpus_minor)))	Oenocarpus_bataua)	(Pelagodoxa_henryana	(Pseudophoenix_vinifera	(Podococcus_barteri	(Orania_palindan	Sclerosperma_profizianum)))))	Sabal_domingensis)	Phoenix_dactylifera)	Nypa_fruticans)	(Calamus_caryotoides	Burretiokentia_grandiflora))	Kingia_australis);
((((((((((Geonoma_undata	Manicaria_saccifera)	Pelagodoxa_henryana)	(((((Attalea_speciosa	Bactris_major)	((Reinhardtia_latisecta	Reinhardtia_paiewonskiana)	Reinhardtia_simplex))	Iriartea_deltoidea)	Prestoea_acuminata)	((Dictyosperma_album	(Veitchia_spiralis	Kentiopsis_piersoniorum))	(Hydriastele_microspadix	Heterospathe_cagayanensis))))	Roystonea_regia)	(Oenocarpus_minor	Oenocarpus_bataua))	(Podococcus_barteri	(Orania_palindan	Sclerosperma_profizianum)))	(Nypa_fruticans	Pseudophoenix_vinifera))	((Calamus_caryotoides	Burretiokentia_grandiflora)	Phoenix_dactylifera))	Sabal_domingensis)	Kingia_australis);
((((((((((Roystonea_regia	Dictyosperma_album)	Pelagodoxa_henryana)	Prestoea_acuminata)	((Geonoma_undata	Manicaria_saccifera)	(Iriartea_deltoidea	(((Attalea_speciosa	Bactris_major)	((Reinhardtia_latisecta	Reinhardtia_paiewonskiana)	Reinhardtia_simplex))	((Kentiopsis_piersoniorum	Veitchia_spiralis)	(Hydriastele_microspadix	Heterospathe_cagayanensis))))))	(Oenocarpus_minor	Oenocarpus_bataua))	(Podococcus_barteri	(Orania_palindan	Sclerosperma_profizianum)))	(Pseudophoenix_vinifera	(Nypa_fruticans	Phoenix_dactylifera)))	Sabal_domingensis)	(Calamus_caryotoides	Burretiokentia_grandiflora))	Kingia_australis);
((((((Calamus_caryotoides	Burretiokentia_grandiflora)	Nypa_fruticans)	Orania_palindan)	((Sclerosperma_profizianum	((Pseudophoenix_vinifera	(((((Kentiopsis_piersoniorum	(Heterospathe_cagayanensis	(Veitchia_spiralis	Hydriastele_microspadix)))	((Attalea_speciosa	Bactris_major)	((Reinhardtia_latisecta	Reinhardtia_paiewonskiana)	Reinhardtia_simplex)))	(Roystonea_regia	(Pelagodoxa_henryana	(Geonoma_undata	Manicaria_saccifera))))	(Dictyosperma_album	Prestoea_acuminata))	(Oenocarpus_minor	Iriartea_deltoidea)))	(Phoenix_dactylifera	Oenocarpus_bataua)))	Podococcus_barteri))	Sabal_domingensis)	Kingia_australis);
(((Calamus_caryotoides	Burretiokentia_grandiflora)	((Phoenix_dactylifera	Nypa_fruticans)	(Pseudophoenix_vinifera	((Podococcus_barteri	Orania_palindan)	(Sclerosperma_profizianum	(Sabal_domingensis	(Pelagodoxa_henryana	(((((Dictyosperma_album	((Kentiopsis_piersoniorum	(Heterospathe_cagayanensis	Hydriastele_microspadix))	Veitchia_spiralis))	Prestoea_acuminata)	((Oenocarpus_minor	Oenocarpus_bataua)	Iriartea_deltoidea))	Roystonea_regia)	((Geonoma_undata	Manicaria_saccifera)	((Attalea_speciosa	Bactris_major)	((Reinhardtia_latisecta	Reinhardtia_paiewonskiana)	Reinhardtia_simplex)))))))))))	Kingia_australis);
((Phoenix_dactylifera	((Pseudophoenix_vinifera	((Sclerosperma_profizianum	Nypa_fruticans)	(Podococcus_barteri	(Sabal_domingensis	Orania_palindan))))	((Oenocarpus_minor	Oenocarpus_bataua)	((((Manicaria_saccifera	(Pelagodoxa_henryana	Iriartea_deltoidea))	Geonoma_undata)	((((Attalea_speciosa	Bactris_major)	((Reinhardtia_latisecta	Reinhardtia_paiewonskiana)	Reinhardtia_simplex))	(Dictyosperma_album	(((Calamus_caryotoides	Burretiokentia_grandiflora)	Hydriastele_microspadix)	((Heterospathe_cagayanensis	Veitchia_spiralis)	Kentiopsis_piersoniorum))))	Prestoea_acuminata))	Roystonea_regia))))	Kingia_australis);
((((Phoenix_dactylifera	Pseudophoenix_vinifera)	(((Sclerosperma_profizianum	(Orania_palindan	Nypa_fruticans))	Podococcus_barteri)	((Oenocarpus_minor	Oenocarpus_bataua)	(((Veitchia_spiralis	((Kentiopsis_piersoniorum	((Geonoma_undata	Heterospathe_cagayanensis)	Hydriastele_microspadix))	Dictyosperma_album))	(Iriartea_deltoidea	(((Calamus_caryotoides	Burretiokentia_grandiflora)	Pelagodoxa_henryana)	((((Attalea_speciosa	Bactris_major)	((Reinhardtia_latisecta	Reinhardtia_paiewonskiana)	Reinhardtia_simplex))	Roystonea_regia)	Manicaria_saccifera))))	Prestoea_acuminata))))	Sabal_domingensis)	Kingia_australis);
(((((((Sclerosperma_profizianum	Orania_palindan)	((Nypa_fruticans	Phoenix_dactylifera)	Pseudophoenix_vinifera))	Podococcus_barteri)	(Pelagodoxa_henryana	(((((Attalea_speciosa	Bactris_major)	((Reinhardtia_latisecta	Reinhardtia_paiewonskiana)	Reinhardtia_simplex))	(((Prestoea_acuminata	(Oenocarpus_minor	Oenocarpus_bataua))	(Dictyosperma_album	(Heterospathe_cagayanensis	((Hydriastele_microspadix	Kentiopsis_piersoniorum)	Veitchia_spiralis))))	Roystonea_regia))	(Geonoma_undata	Manicaria_saccifera))	Iriartea_deltoidea)))	Sabal_domingensis)	(Calamus_caryotoides	Burretiokentia_grandiflora))	Kingia_australis);
(((((Pseudophoenix_vinifera	(Podococcus_barteri	(((Oenocarpus_minor	Oenocarpus_bataua)	(((Dictyosperma_album	(Heterospathe_cagayanensis	((Hydriastele_microspadix	Kentiopsis_piersoniorum)	Veitchia_spiralis)))	Prestoea_acuminata)	(((Pelagodoxa_henryana	Roystonea_regia)	(Iriartea_deltoidea	((Attalea_speciosa	Bactris_major)	((Reinhardtia_latisecta	Reinhardtia_paiewonskiana)	Reinhardtia_simplex))))	(Geonoma_undata	Manicaria_saccifera))))	(Sclerosperma_profizianum	Orania_palindan))))	Sabal_domingensis)	(Nypa_fruticans	Phoenix_dactylifera))	(Calamus_caryotoides	Burretiokentia_grandiflora))	Kingia_australis);
(((Calamus_caryotoides	Burretiokentia_grandiflora)	(Sabal_domingensis	((((Geonoma_undata	Manicaria_saccifera)	((((Reinhardtia_paiewonskiana	(Reinhardtia_latisecta	Reinhardtia_simplex))	(Bactris_major	Attalea_speciosa))	((Pseudophoenix_vinifera	Sclerosperma_profizianum)	Orania_palindan))	(Pelagodoxa_henryana	(Oenocarpus_minor	(Prestoea_acuminata	(((((Phoenix_dactylifera	Hydriastele_microspadix)	Heterospathe_cagayanensis)	(Veitchia_spiralis	Kentiopsis_piersoniorum))	Dictyosperma_album)	Oenocarpus_bataua))))))	(Iriartea_deltoidea	Podococcus_barteri))	(Roystonea_regia	Nypa_fruticans))))	Kingia_australis);
(((Calamus_caryotoides	Burretiokentia_grandiflora)	(Sabal_domingensis	(((Oenocarpus_minor	(Prestoea_acuminata	((((Reinhardtia_simplex	(Reinhardtia_paiewonskiana	(Nypa_fruticans	Reinhardtia_latisecta)))	(Bactris_major	Attalea_speciosa))	(((Geonoma_undata	Manicaria_saccifera)	((Iriartea_deltoidea	Podococcus_barteri)	Roystonea_regia))	Pelagodoxa_henryana))	((Heterospathe_cagayanensis	((Veitchia_spiralis	Kentiopsis_piersoniorum)	Hydriastele_microspadix))	Dictyosperma_album))))	Oenocarpus_bataua)	((Phoenix_dactylifera	Pseudophoenix_vinifera)	(Sclerosperma_profizianum	Orania_palindan)))))	Kingia_australis);
(((Calamus_caryotoides	Burretiokentia_grandiflora)	((Sabal_domingensis	((Nypa_fruticans	Pseudophoenix_vinifera)	((Sclerosperma_profizianum	Orania_palindan)	((Oenocarpus_minor	Oenocarpus_bataua)	(((Prestoea_acuminata	((Geonoma_undata	Manicaria_saccifera)	(Pelagodoxa_henryana	(Iriartea_deltoidea	Podococcus_barteri))))	(Dictyosperma_album	(((Reinhardtia_simplex	(Reinhardtia_paiewonskiana	Reinhardtia_latisecta))	(Bactris_major	Attalea_speciosa))	((Veitchia_spiralis	Kentiopsis_piersoniorum)	(Hydriastele_microspadix	Heterospathe_cagayanensis)))))	Roystonea_regia)))))	Phoenix_dactylifera))	Kingia_australis);
(((Sabal_domingensis	(Pseudophoenix_vinifera	((((Prestoea_acuminata	(Nypa_fruticans	Roystonea_regia))	(((Pelagodoxa_henryana	((Iriartea_deltoidea	Podococcus_barteri)	(Sclerosperma_profizianum	Orania_palindan)))	((Heterospathe_cagayanensis	(Veitchia_spiralis	(Hydriastele_microspadix	Kentiopsis_piersoniorum)))	(((Reinhardtia_latisecta	Reinhardtia_simplex)	Reinhardtia_paiewonskiana)	(Bactris_major	Attalea_speciosa))))	((Geonoma_undata	Manicaria_saccifera)	Dictyosperma_album)))	Oenocarpus_minor)	Oenocarpus_bataua)))	((Calamus_caryotoides	Burretiokentia_grandiflora)	Phoenix_dactylifera))	Kingia_australis);
(((Sabal_domingensis	((((Roystonea_regia	(((Reinhardtia_simplex	(Reinhardtia_paiewonskiana	Reinhardtia_latisecta))	(Bactris_major	Attalea_speciosa))	(Geonoma_undata	Manicaria_saccifera)))	((Prestoea_acuminata	(Dictyosperma_album	((Heterospathe_cagayanensis	(Veitchia_spiralis	((Calamus_caryotoides	Burretiokentia_grandiflora)	Hydriastele_microspadix)))	Kentiopsis_piersoniorum)))	(Oenocarpus_minor	Oenocarpus_bataua)))	((Iriartea_deltoidea	Podococcus_barteri)	Pelagodoxa_henryana))	(Sclerosperma_profizianum	((Nypa_fruticans	Pseudophoenix_vinifera)	Orania_palindan))))	Phoenix_dactylifera)	Kingia_australis);
(((Sabal_domingensis	((Oenocarpus_bataua	(((((Pelagodoxa_henryana	((Geonoma_undata	Manicaria_saccifera)	(Roystonea_regia	((((Reinhardtia_simplex	(Reinhardtia_paiewonskiana	Reinhardtia_latisecta))	Bactris_major)	Attalea_speciosa)	Iriartea_deltoidea))))	Prestoea_acuminata)	(Dictyosperma_album	((Kentiopsis_piersoniorum	(Heterospathe_cagayanensis	Hydriastele_microspadix))	Veitchia_spiralis)))	(Podococcus_barteri	(Sclerosperma_profizianum	Orania_palindan)))	Oenocarpus_minor))	(Nypa_fruticans	Pseudophoenix_vinifera)))	((Calamus_caryotoides	Burretiokentia_grandiflora)	Phoenix_dactylifera))	Kingia_australis);
(((Sabal_domingensis	(((((Iriartea_deltoidea	Podococcus_barteri)	(Sclerosperma_profizianum	Orania_palindan))	Pelagodoxa_henryana)	((((Geonoma_undata	Manicaria_saccifera)	Roystonea_regia)	(((Dictyosperma_album	(Heterospathe_cagayanensis	((Veitchia_spiralis	Hydriastele_microspadix)	Kentiopsis_piersoniorum)))	(Oenocarpus_minor	Oenocarpus_bataua))	Prestoea_acuminata))	(((Reinhardtia_simplex	(Reinhardtia_paiewonskiana	Reinhardtia_latisecta))	Bactris_major)	Attalea_speciosa)))	((Nypa_fruticans	Phoenix_dactylifera)	Pseudophoenix_vinifera)))	(Calamus_caryotoides	Burretiokentia_grandiflora))	Kingia_australis);
(((((((Pseudophoenix_vinifera	Pelagodoxa_henryana)	(((Roystonea_regia	Dictyosperma_album)	(((Geonoma_undata	Manicaria_saccifera)	(((Hydriastele_microspadix	Kentiopsis_piersoniorum)	Iriartea_deltoidea)	(Heterospathe_cagayanensis	((((Reinhardtia_simplex	(Reinhardtia_paiewonskiana	Reinhardtia_latisecta))	Bactris_major)	Attalea_speciosa)	Veitchia_spiralis))))	Prestoea_acuminata))	(Oenocarpus_minor	Oenocarpus_bataua)))	(Podococcus_barteri	(Sclerosperma_profizianum	Orania_palindan)))	Sabal_domingensis)	(Nypa_fruticans	Phoenix_dactylifera))	(Calamus_caryotoides	Burretiokentia_grandiflora))	Kingia_australis);
(((((Manicaria_saccifera	(((Roystonea_regia	(Iriartea_deltoidea	Podococcus_barteri))	((Pelagodoxa_henryana	(Sclerosperma_profizianum	Orania_palindan))	((Geonoma_undata	((Prestoea_acuminata	Sabal_domingensis)	((Oenocarpus_bataua	Oenocarpus_minor)	(Dictyosperma_album	((Heterospathe_cagayanensis	Hydriastele_microspadix)	(Kentiopsis_piersoniorum	Veitchia_spiralis))))))	((Reinhardtia_simplex	(Reinhardtia_paiewonskiana	Reinhardtia_latisecta))	(Bactris_major	Attalea_speciosa)))))	Pseudophoenix_vinifera))	Phoenix_dactylifera)	Nypa_fruticans)	(Calamus_caryotoides	Burretiokentia_grandiflora))	Kingia_australis);
(((Sabal_domingensis	(((Phoenix_dactylifera	Nypa_fruticans)	Manicaria_saccifera)	((Roystonea_regia	((Pelagodoxa_henryana	(((Prestoea_acuminata	((Oenocarpus_bataua	Oenocarpus_minor)	(Dictyosperma_album	((Kentiopsis_piersoniorum	Hydriastele_microspadix)	(Heterospathe_cagayanensis	Veitchia_spiralis)))))	(Sclerosperma_profizianum	Orania_palindan))	((Reinhardtia_simplex	(Reinhardtia_paiewonskiana	Reinhardtia_latisecta))	(Bactris_major	Attalea_speciosa))))	Geonoma_undata))	(Pseudophoenix_vinifera	(Iriartea_deltoidea	Podococcus_barteri)))))	(Calamus_caryotoides	Burretiokentia_grandiflora))	Kingia_australis);
((((Orania_palindan	(Manicaria_saccifera	((Pseudophoenix_vinifera	(((((Reinhardtia_latisecta	(Reinhardtia_paiewonskiana	Reinhardtia_simplex))	(Attalea_speciosa	Bactris_major))	(((Kentiopsis_piersoniorum	(Veitchia_spiralis	(Heterospathe_cagayanensis	(Geonoma_undata	Hydriastele_microspadix))))	(Dictyosperma_album	Prestoea_acuminata))	(Oenocarpus_minor	Oenocarpus_bataua)))	Roystonea_regia)	(Pelagodoxa_henryana	(Iriartea_deltoidea	Podococcus_barteri))))	Sclerosperma_profizianum)))	(Sabal_domingensis	Nypa_fruticans))	((Burretiokentia_grandiflora	Calamus_caryotoides)	Phoenix_dactylifera))	Kingia_australis);
((((Nypa_fruticans	(Manicaria_saccifera	((((((Reinhardtia_simplex	Reinhardtia_paiewonskiana)	Reinhardtia_latisecta)	(Attalea_speciosa	Bactris_major))	((Prestoea_acuminata	((Oenocarpus_minor	Oenocarpus_bataua)	(((Hydriastele_microspadix	Kentiopsis_piersoniorum)	Veitchia_spiralis)	(Dictyosperma_album	Heterospathe_cagayanensis))))	Geonoma_undata))	((Pseudophoenix_vinifera	(Sclerosperma_profizianum	Orania_palindan))	(Pelagodoxa_henryana	(Iriartea_deltoidea	Podococcus_barteri))))	Roystonea_regia)))	Sabal_domingensis)	((Burretiokentia_grandiflora	Calamus_caryotoides)	Phoenix_dactylifera))	Kingia_australis);
(((Burretiokentia_grandiflora	Calamus_caryotoides)	((((((Pelagodoxa_henryana	(Iriartea_deltoidea	Podococcus_barteri))	((Prestoea_acuminata	((((((Nypa_fruticans	Orania_palindan)	Sclerosperma_profizianum)	Pseudophoenix_vinifera)	Sabal_domingensis)	(Oenocarpus_minor	Oenocarpus_bataua))	((((Veitchia_spiralis	Hydriastele_microspadix)	Kentiopsis_piersoniorum)	Heterospathe_cagayanensis)	Dictyosperma_album)))	Roystonea_regia))	(((Reinhardtia_paiewonskiana	Reinhardtia_latisecta)	Reinhardtia_simplex)	(Attalea_speciosa	Bactris_major)))	Geonoma_undata)	Manicaria_saccifera)	Phoenix_dactylifera))	Kingia_australis);
(((Burretiokentia_grandiflora	Calamus_caryotoides)	((((((Roystonea_regia	((((Oenocarpus_bataua	Oenocarpus_minor)	((Prestoea_acuminata	Hydriastele_microspadix)	Kentiopsis_piersoniorum))	(Heterospathe_cagayanensis	(Sabal_domingensis	Dictyosperma_album)))	Veitchia_spiralis))	(Pelagodoxa_henryana	(((Iriartea_deltoidea	Podococcus_barteri)	((Nypa_fruticans	Orania_palindan)	Sclerosperma_profizianum))	Pseudophoenix_vinifera)))	(((Reinhardtia_paiewonskiana	Reinhardtia_latisecta)	Reinhardtia_simplex)	(Attalea_speciosa	Bactris_major)))	Geonoma_undata)	Manicaria_saccifera)	Phoenix_dactylifera))	Kingia_australis);
(((Burretiokentia_grandiflora	Calamus_caryotoides)	((((((((Veitchia_spiralis	((Heterospathe_cagayanensis	Hydriastele_microspadix)	Kentiopsis_piersoniorum))	(Dictyosperma_album	Prestoea_acuminata))	(Oenocarpus_bataua	Oenocarpus_minor))	(((Reinhardtia_paiewonskiana	Reinhardtia_latisecta)	Reinhardtia_simplex)	(Attalea_speciosa	(Phoenix_dactylifera	Bactris_major))))	(((Iriartea_deltoidea	Podococcus_barteri)	Pelagodoxa_henryana)	((Sabal_domingensis	(Nypa_fruticans	Pseudophoenix_vinifera))	(Sclerosperma_profizianum	Orania_palindan))))	Roystonea_regia)	Geonoma_undata)	Manicaria_saccifera))	Kingia_australis);
(((Burretiokentia_grandiflora	Calamus_caryotoides)	(((Nypa_fruticans	Phoenix_dactylifera)	(Orania_palindan	(((((((Attalea_speciosa	Bactris_major)	(Reinhardtia_simplex	(Reinhardtia_paiewonskiana	Reinhardtia_latisecta)))	(Heterospathe_cagayanensis	(Veitchia_spiralis	(Kentiopsis_piersoniorum	Hydriastele_microspadix))))	Dictyosperma_album)	(((Oenocarpus_bataua	(Sabal_domingensis	(Sclerosperma_profizianum	Pseudophoenix_vinifera)))	(Pelagodoxa_henryana	Prestoea_acuminata))	Oenocarpus_minor))	Geonoma_undata)	(Roystonea_regia	(Iriartea_deltoidea	Podococcus_barteri)))))	Manicaria_saccifera))	Kingia_australis);
((((((((Pseudophoenix_vinifera	((Burretiokentia_grandiflora	Calamus_caryotoides)	Phoenix_dactylifera))	(Roystonea_regia	(((Prestoea_acuminata	((((Veitchia_spiralis	Kentiopsis_piersoniorum)	Heterospathe_cagayanensis)	Dictyosperma_album)	Hydriastele_microspadix))	(Oenocarpus_bataua	Oenocarpus_minor))	((Geonoma_undata	Manicaria_saccifera)	((Attalea_speciosa	Bactris_major)	(Reinhardtia_simplex	(Reinhardtia_paiewonskiana	Reinhardtia_latisecta)))))))	Nypa_fruticans)	Sclerosperma_profizianum)	(Pelagodoxa_henryana	(Iriartea_deltoidea	Podococcus_barteri)))	Orania_palindan)	Sabal_domingensis)	Kingia_australis);
((((((Phoenix_dactylifera	Pseudophoenix_vinifera)	(((Nypa_fruticans	Orania_palindan)	Sclerosperma_profizianum)	(Pelagodoxa_henryana	(Iriartea_deltoidea	Podococcus_barteri))))	(((Geonoma_undata	Manicaria_saccifera)	Roystonea_regia)	((((Dictyosperma_album	(Kentiopsis_piersoniorum	(Veitchia_spiralis	(Heterospathe_cagayanensis	Hydriastele_microspadix))))	Prestoea_acuminata)	(Oenocarpus_bataua	Oenocarpus_minor))	((Attalea_speciosa	Bactris_major)	(Reinhardtia_simplex	(Reinhardtia_paiewonskiana	Reinhardtia_latisecta))))))	Sabal_domingensis)	(Burretiokentia_grandiflora	Calamus_caryotoides))	Kingia_australis);
((((Nypa_fruticans	Phoenix_dactylifera)	(Sabal_domingensis	(Pseudophoenix_vinifera	((((Iriartea_deltoidea	Podococcus_barteri)	(Orania_palindan	Sclerosperma_profizianum))	(((Geonoma_undata	Manicaria_saccifera)	Roystonea_regia)	((((Dictyosperma_album	(Kentiopsis_piersoniorum	(Veitchia_spiralis	(Heterospathe_cagayanensis	Hydriastele_microspadix))))	Prestoea_acuminata)	(Oenocarpus_bataua	Oenocarpus_minor))	((Attalea_speciosa	Bactris_major)	(Reinhardtia_simplex	(Reinhardtia_paiewonskiana	Reinhardtia_latisecta))))))	Pelagodoxa_henryana))))	(Burretiokentia_grandiflora	Calamus_caryotoides))	Kingia_australis);
((Sabal_domingensis	(((((Dictyosperma_album	(Kentiopsis_piersoniorum	(Veitchia_spiralis	(Heterospathe_cagayanensis	(Phoenix_dactylifera	Hydriastele_microspadix)))))	Prestoea_acuminata)	((Pseudophoenix_vinifera	Oenocarpus_bataua)	Oenocarpus_minor))	((((Iriartea_deltoidea	Podococcus_barteri)	Orania_palindan)	Pelagodoxa_henryana)	((Attalea_speciosa	(Reinhardtia_simplex	((Reinhardtia_paiewonskiana	Reinhardtia_latisecta)	Bactris_major)))	(Sclerosperma_profizianum	(Nypa_fruticans	Roystonea_regia)))))	(Manicaria_saccifera	((Burretiokentia_grandiflora	Calamus_caryotoides)	Geonoma_undata))))	Kingia_australis);
(((((Oenocarpus_bataua	(((((Veitchia_spiralis	(Geonoma_undata	(Heterospathe_cagayanensis	Hydriastele_microspadix)))	(Prestoea_acuminata	Kentiopsis_piersoniorum))	(((((Attalea_speciosa	Bactris_major)	((Reinhardtia_latisecta	Reinhardtia_paiewonskiana)	Reinhardtia_simplex))	(Pelagodoxa_henryana	(Podococcus_barteri	Iriartea_deltoidea)))	((Nypa_fruticans	Roystonea_regia)	Manicaria_saccifera))	Dictyosperma_album))	(Orania_palindan	Sclerosperma_profizianum))	Oenocarpus_minor))	(Pseudophoenix_vinifera	Phoenix_dactylifera))	Sabal_domingensis)	(Calamus_caryotoides	Burretiokentia_grandiflora))	Kingia_australis);
((((((Oenocarpus_bataua	(Oenocarpus_minor	(Prestoea_acuminata	((((((Orania_palindan	Sclerosperma_profizianum)	(Pelagodoxa_henryana	(Podococcus_barteri	Iriartea_deltoidea)))	Roystonea_regia)	(Geonoma_undata	Manicaria_saccifera))	Dictyosperma_album)	((Kentiopsis_piersoniorum	(Veitchia_spiralis	Heterospathe_cagayanensis))	(((Attalea_speciosa	Bactris_major)	((Reinhardtia_latisecta	Reinhardtia_paiewonskiana)	Reinhardtia_simplex))	Hydriastele_microspadix))))))	Pseudophoenix_vinifera)	Sabal_domingensis)	Nypa_fruticans)	(Phoenix_dactylifera	(Calamus_caryotoides	Burretiokentia_grandiflora)))	Kingia_australis);
((((((((Reinhardtia_simplex	(Reinhardtia_latisecta	Reinhardtia_paiewonskiana))	Attalea_speciosa)	Bactris_major)	((((((Veitchia_spiralis	(((Kentiopsis_piersoniorum	Pelagodoxa_henryana)	Hydriastele_microspadix)	Prestoea_acuminata))	Oenocarpus_minor)	Heterospathe_cagayanensis)	Oenocarpus_bataua)	Dictyosperma_album)	(((Geonoma_undata	(Nypa_fruticans	Manicaria_saccifera))	Roystonea_regia)	((Iriartea_deltoidea	Podococcus_barteri)	(Orania_palindan	Sclerosperma_profizianum)))))	Pseudophoenix_vinifera)	Sabal_domingensis)	(Phoenix_dactylifera	(Calamus_caryotoides	Burretiokentia_grandiflora)))	Kingia_australis);
((((Orania_palindan	((Podococcus_barteri	Sclerosperma_profizianum)	((((Dictyosperma_album	((((Phoenix_dactylifera	Hydriastele_microspadix)	Kentiopsis_piersoniorum)	Veitchia_spiralis)	Heterospathe_cagayanensis))	((Prestoea_acuminata	(Pelagodoxa_henryana	Iriartea_deltoidea))	((Geonoma_undata	Manicaria_saccifera)	((Reinhardtia_simplex	(Reinhardtia_latisecta	Reinhardtia_paiewonskiana))	(Attalea_speciosa	Bactris_major)))))	(Nypa_fruticans	Roystonea_regia))	((Pseudophoenix_vinifera	Oenocarpus_minor)	Oenocarpus_bataua))))	Sabal_domingensis)	(Calamus_caryotoides	Burretiokentia_grandiflora))	Kingia_australis);
((((Nypa_fruticans	Pseudophoenix_vinifera)	(Oenocarpus_bataua	((((((((Dictyosperma_album	Kentiopsis_piersoniorum)	Heterospathe_cagayanensis)	((Phoenix_dactylifera	Hydriastele_microspadix)	Veitchia_spiralis))	(((Reinhardtia_simplex	(Reinhardtia_latisecta	Reinhardtia_paiewonskiana))	(Attalea_speciosa	Bactris_major))	(Geonoma_undata	(Roystonea_regia	((Iriartea_deltoidea	Podococcus_barteri)	Manicaria_saccifera)))))	Prestoea_acuminata)	((Calamus_caryotoides	Burretiokentia_grandiflora)	Pelagodoxa_henryana))	(Orania_palindan	Sclerosperma_profizianum))	Oenocarpus_minor)))	Sabal_domingensis)	Kingia_australis);
((((Nypa_fruticans	(Roystonea_regia	(((((Sclerosperma_profizianum	(Orania_palindan	Podococcus_barteri))	(Oenocarpus_minor	((Phoenix_dactylifera	Pseudophoenix_vinifera)	Oenocarpus_bataua)))	(Pelagodoxa_henryana	(Dictyosperma_album	((Reinhardtia_simplex	((Reinhardtia_latisecta	Reinhardtia_paiewonskiana)	(Attalea_speciosa	Bactris_major)))	((Kentiopsis_piersoniorum	(Heterospathe_cagayanensis	Hydriastele_microspadix))	Veitchia_spiralis)))))	Prestoea_acuminata)	(Iriartea_deltoidea	(Geonoma_undata	Manicaria_saccifera)))))	Sabal_domingensis)	(Calamus_caryotoides	Burretiokentia_grandiflora))	Kingia_australis);
(((Nypa_fruticans	((Manicaria_saccifera	((Roystonea_regia	((Prestoea_acuminata	(((((Attalea_speciosa	Bactris_major)	(Reinhardtia_simplex	(Reinhardtia_latisecta	Reinhardtia_paiewonskiana)))	((Kentiopsis_piersoniorum	(Heterospathe_cagayanensis	Hydriastele_microspadix))	Veitchia_spiralis))	Dictyosperma_album)	(Oenocarpus_minor	(((Sabal_domingensis	((Sclerosperma_profizianum	Orania_palindan)	(Podococcus_barteri	Pseudophoenix_vinifera)))	Oenocarpus_bataua)	Iriartea_deltoidea))))	Pelagodoxa_henryana))	Geonoma_undata))	Phoenix_dactylifera))	(Calamus_caryotoides	Burretiokentia_grandiflora))	Kingia_australis);
(((Nypa_fruticans	(Manicaria_saccifera	(((Roystonea_regia	((Heterospathe_cagayanensis	((((Iriartea_deltoidea	Oenocarpus_minor)	Oenocarpus_bataua)	Dictyosperma_album)	(((Sclerosperma_profizianum	Orania_palindan)	((Pseudophoenix_vinifera	Podococcus_barteri)	Sabal_domingensis))	((Attalea_speciosa	Bactris_major)	(Reinhardtia_simplex	(Reinhardtia_latisecta	Reinhardtia_paiewonskiana))))))	(((Hydriastele_microspadix	Pelagodoxa_henryana)	Kentiopsis_piersoniorum)	Prestoea_acuminata)))	Veitchia_spiralis)	Geonoma_undata)))	(Phoenix_dactylifera	(Calamus_caryotoides	Burretiokentia_grandiflora)))	Kingia_australis);
(((Nypa_fruticans	(Manicaria_saccifera	((Roystonea_regia	(((Podococcus_barteri	(Sclerosperma_profizianum	Orania_palindan))	Pseudophoenix_vinifera)	Sabal_domingensis))	((Geonoma_undata	Iriartea_deltoidea)	((Pelagodoxa_henryana	(Prestoea_acuminata	((Oenocarpus_minor	Oenocarpus_bataua)	(Dictyosperma_album	(((Heterospathe_cagayanensis	Hydriastele_microspadix)	Veitchia_spiralis)	Kentiopsis_piersoniorum)))))	((Attalea_speciosa	Bactris_major)	(Reinhardtia_simplex	(Reinhardtia_latisecta	Reinhardtia_paiewonskiana))))))))	(Phoenix_dactylifera	(Calamus_caryotoides	Burretiokentia_grandiflora)))	Kingia_australis);
((((Nypa_fruticans	Phoenix_dactylifera)	(Calamus_caryotoides	Burretiokentia_grandiflora))	(Sabal_domingensis	(Pseudophoenix_vinifera	(((Podococcus_barteri	Orania_palindan)	((Oenocarpus_minor	Oenocarpus_bataua)	((Kentiopsis_piersoniorum	Pelagodoxa_henryana)	((((Dictyosperma_album	Roystonea_regia)	Prestoea_acuminata)	((Iriartea_deltoidea	((Attalea_speciosa	Bactris_major)	(Reinhardtia_simplex	(Reinhardtia_latisecta	Reinhardtia_paiewonskiana))))	Veitchia_spiralis))	(Heterospathe_cagayanensis	((Manicaria_saccifera	Geonoma_undata)	Hydriastele_microspadix))))))	Sclerosperma_profizianum))))	Kingia_australis);
(((Sabal_domingensis	(((Sclerosperma_profizianum	Podococcus_barteri)	Pseudophoenix_vinifera)	(Pelagodoxa_henryana	(((((((((Reinhardtia_simplex	(Bactris_major	(Reinhardtia_paiewonskiana	Reinhardtia_latisecta)))	Attalea_speciosa)	(Heterospathe_cagayanensis	Hydriastele_microspadix))	Veitchia_spiralis)	Kentiopsis_piersoniorum)	Prestoea_acuminata)	((Oenocarpus_bataua	Oenocarpus_minor)	(Roystonea_regia	(Orania_palindan	Dictyosperma_album))))	(Geonoma_undata	Manicaria_saccifera))	Iriartea_deltoidea))))	((Nypa_fruticans	(Calamus_caryotoides	Burretiokentia_grandiflora))	Phoenix_dactylifera))	Kingia_australis);
((((Sabal_domingensis	(Roystonea_regia	((Pseudophoenix_vinifera	Manicaria_saccifera)	(((((Dictyosperma_album	(((Veitchia_spiralis	Hydriastele_microspadix)	Kentiopsis_piersoniorum)	Heterospathe_cagayanensis))	((Oenocarpus_bataua	Oenocarpus_minor)	Prestoea_acuminata))	Geonoma_undata)	((((Reinhardtia_simplex	Reinhardtia_paiewonskiana)	Reinhardtia_latisecta)	Bactris_major)	Attalea_speciosa))	((Pelagodoxa_henryana	Iriartea_deltoidea)	((Sclerosperma_profizianum	Podococcus_barteri)	Orania_palindan))))))	(Nypa_fruticans	Phoenix_dactylifera))	(Calamus_caryotoides	Burretiokentia_grandiflora))	Kingia_australis);
(((Sabal_domingensis	((Oenocarpus_bataua	(Oenocarpus_minor	((((Veitchia_spiralis	(Dictyosperma_album	(Heterospathe_cagayanensis	((Calamus_caryotoides	Burretiokentia_grandiflora)	Hydriastele_microspadix))))	Kentiopsis_piersoniorum)	(((((Iriartea_deltoidea	Podococcus_barteri)	Pelagodoxa_henryana)	(Sclerosperma_profizianum	Orania_palindan))	((Manicaria_saccifera	Geonoma_undata)	Roystonea_regia))	(((Reinhardtia_paiewonskiana	Reinhardtia_latisecta)	Reinhardtia_simplex)	(Attalea_speciosa	Bactris_major))))	Prestoea_acuminata)))	Pseudophoenix_vinifera))	(Nypa_fruticans	Phoenix_dactylifera))	Kingia_australis);
((Sabal_domingensis	((Manicaria_saccifera	Geonoma_undata)	((((((((Reinhardtia_paiewonskiana	Reinhardtia_latisecta)	Reinhardtia_simplex)	(Attalea_speciosa	Bactris_major))	((Veitchia_spiralis	(Heterospathe_cagayanensis	((Calamus_caryotoides	Burretiokentia_grandiflora)	Hydriastele_microspadix)))	Kentiopsis_piersoniorum))	Dictyosperma_album)	(Prestoea_acuminata	Roystonea_regia))	(((Iriartea_deltoidea	Podococcus_barteri)	(Sclerosperma_profizianum	Orania_palindan))	Pelagodoxa_henryana))	((((Nypa_fruticans	Pseudophoenix_vinifera)	Phoenix_dactylifera)	Oenocarpus_bataua)	Oenocarpus_minor))))	Kingia_australis);
((Sabal_domingensis	(Orania_palindan	(((Pelagodoxa_henryana	((((((Heterospathe_cagayanensis	((Calamus_caryotoides	Burretiokentia_grandiflora)	Hydriastele_microspadix))	(Kentiopsis_piersoniorum	((((Reinhardtia_paiewonskiana	Reinhardtia_latisecta)	Reinhardtia_simplex)	(Attalea_speciosa	Bactris_major))	Veitchia_spiralis)))	Prestoea_acuminata)	(Oenocarpus_minor	((Pseudophoenix_vinifera	(Phoenix_dactylifera	Nypa_fruticans))	Oenocarpus_bataua)))	Dictyosperma_album)	(Roystonea_regia	(Geonoma_undata	Manicaria_saccifera))))	(Iriartea_deltoidea	Podococcus_barteri))	Sclerosperma_profizianum)))	Kingia_australis);
(((Sabal_domingensis	(Pseudophoenix_vinifera	((Iriartea_deltoidea	Podococcus_barteri)	((Orania_palindan	Sclerosperma_profizianum)	(Pelagodoxa_henryana	((((((Veitchia_spiralis	Kentiopsis_piersoniorum)	((Heterospathe_cagayanensis	((Calamus_caryotoides	Burretiokentia_grandiflora)	Hydriastele_microspadix))	Dictyosperma_album))	Prestoea_acuminata)	(Oenocarpus_minor	Oenocarpus_bataua))	((Reinhardtia_latisecta	(Reinhardtia_simplex	Reinhardtia_paiewonskiana))	(Attalea_speciosa	Bactris_major)))	(Roystonea_regia	(Geonoma_undata	Manicaria_saccifera))))))))	(Phoenix_dactylifera	Nypa_fruticans))	Kingia_australis);
((Sabal_domingensis	(((Phoenix_dactylifera	Nypa_fruticans)	Pseudophoenix_vinifera)	(((Orania_palindan	Sclerosperma_profizianum)	(Pelagodoxa_henryana	(((Geonoma_undata	Manicaria_saccifera)	((Attalea_speciosa	Bactris_major)	((Reinhardtia_latisecta	Reinhardtia_paiewonskiana)	Reinhardtia_simplex)))	(((((Dictyosperma_album	Veitchia_spiralis)	Kentiopsis_piersoniorum)	(Heterospathe_cagayanensis	((Calamus_caryotoides	Burretiokentia_grandiflora)	Hydriastele_microspadix)))	Oenocarpus_bataua)	((Roystonea_regia	Prestoea_acuminata)	Oenocarpus_minor)))))	(Iriartea_deltoidea	Podococcus_barteri))))	Kingia_australis);
(((Sabal_domingensis	((((Orania_palindan	Sclerosperma_profizianum)	((((((Attalea_speciosa	Bactris_major)	((Reinhardtia_latisecta	Reinhardtia_paiewonskiana)	Reinhardtia_simplex))	(((Veitchia_spiralis	Kentiopsis_piersoniorum)	(Heterospathe_cagayanensis	Hydriastele_microspadix))	Dictyosperma_album))	(Prestoea_acuminata	Pelagodoxa_henryana))	((Geonoma_undata	Iriartea_deltoidea)	(Roystonea_regia	Manicaria_saccifera)))	(Oenocarpus_minor	Oenocarpus_bataua)))	Podococcus_barteri)	((Phoenix_dactylifera	Nypa_fruticans)	Pseudophoenix_vinifera)))	(Calamus_caryotoides	Burretiokentia_grandiflora))	Kingia_australis);
(((Sabal_domingensis	(((Sclerosperma_profizianum	(((((Roystonea_regia	(Geonoma_undata	Manicaria_saccifera))	((((((Heterospathe_cagayanensis	Hydriastele_microspadix)	Veitchia_spiralis)	Kentiopsis_piersoniorum)	(((Attalea_speciosa	Bactris_major)	((Reinhardtia_latisecta	Reinhardtia_paiewonskiana)	Reinhardtia_simplex))	Iriartea_deltoidea))	Dictyosperma_album)	Pelagodoxa_henryana))	Prestoea_acuminata)	(Oenocarpus_minor	Oenocarpus_bataua))	((Phoenix_dactylifera	Nypa_fruticans)	Orania_palindan)))	Podococcus_barteri)	Pseudophoenix_vinifera))	(Calamus_caryotoides	Burretiokentia_grandiflora))	Kingia_australis);
((((Sabal_domingensis	(((Pelagodoxa_henryana	((((((Veitchia_spiralis	Kentiopsis_piersoniorum)	(Heterospathe_cagayanensis	Hydriastele_microspadix))	Dictyosperma_album)	(Prestoea_acuminata	(Oenocarpus_minor	Oenocarpus_bataua)))	(Roystonea_regia	(Geonoma_undata	Manicaria_saccifera)))	((Attalea_speciosa	Bactris_major)	(Reinhardtia_latisecta	(Reinhardtia_paiewonskiana	Reinhardtia_simplex)))))	((Iriartea_deltoidea	Podococcus_barteri)	(Sclerosperma_profizianum	Orania_palindan)))	Pseudophoenix_vinifera))	(Phoenix_dactylifera	Nypa_fruticans))	(Calamus_caryotoides	Burretiokentia_grandiflora))	Kingia_australis);
(((Sabal_domingensis	(Pseudophoenix_vinifera	((Oenocarpus_bataua	Oenocarpus_minor)	(((((Heterospathe_cagayanensis	((Roystonea_regia	Geonoma_undata)	Dictyosperma_album))	(Veitchia_spiralis	(Kentiopsis_piersoniorum	(Pelagodoxa_henryana	(Iriartea_deltoidea	Podococcus_barteri)))))	((Phoenix_dactylifera	((Attalea_speciosa	Bactris_major)	((Reinhardtia_latisecta	Reinhardtia_paiewonskiana)	Reinhardtia_simplex)))	Manicaria_saccifera))	Prestoea_acuminata)	(Hydriastele_microspadix	(Sclerosperma_profizianum	(Orania_palindan	Nypa_fruticans)))))))	(Burretiokentia_grandiflora	Calamus_caryotoides))	Kingia_australis);
(((Sabal_domingensis	(((((Pelagodoxa_henryana	(Prestoea_acuminata	(((Geonoma_undata	(Manicaria_saccifera	(Iriartea_deltoidea	Podococcus_barteri)))	(Nypa_fruticans	Roystonea_regia))	(((Heterospathe_cagayanensis	(Phoenix_dactylifera	Hydriastele_microspadix))	Kentiopsis_piersoniorum)	(((Attalea_speciosa	Bactris_major)	((Reinhardtia_latisecta	Reinhardtia_simplex)	Reinhardtia_paiewonskiana))	Veitchia_spiralis)))))	Oenocarpus_minor)	(Oenocarpus_bataua	(Pseudophoenix_vinifera	Sclerosperma_profizianum)))	Orania_palindan)	Dictyosperma_album))	(Burretiokentia_grandiflora	Calamus_caryotoides))	Kingia_australis);
((Sabal_domingensis	(Roystonea_regia	(((((Burretiokentia_grandiflora	Calamus_caryotoides)	(Nypa_fruticans	Phoenix_dactylifera))	((Attalea_speciosa	Bactris_major)	((Reinhardtia_paiewonskiana	Reinhardtia_latisecta)	Reinhardtia_simplex)))	(Geonoma_undata	Manicaria_saccifera))	((((Dictyosperma_album	(Veitchia_spiralis	((Heterospathe_cagayanensis	Hydriastele_microspadix)	Kentiopsis_piersoniorum)))	(Oenocarpus_minor	((Pseudophoenix_vinifera	Sclerosperma_profizianum)	Oenocarpus_bataua)))	Prestoea_acuminata)	((Orania_palindan	(Iriartea_deltoidea	Podococcus_barteri))	Pelagodoxa_henryana)))))	Kingia_australis);
(((Sabal_domingensis	((Nypa_fruticans	Phoenix_dactylifera)	((Roystonea_regia	(((((Prestoea_acuminata	Dictyosperma_album)	(Kentiopsis_piersoniorum	((((Heterospathe_cagayanensis	Geonoma_undata)	Hydriastele_microspadix)	(Oenocarpus_bataua	Oenocarpus_minor))	Veitchia_spiralis)))	((Pseudophoenix_vinifera	(Orania_palindan	Sclerosperma_profizianum))	Pelagodoxa_henryana))	((Attalea_speciosa	Bactris_major)	((Reinhardtia_paiewonskiana	Reinhardtia_latisecta)	Reinhardtia_simplex)))	Manicaria_saccifera))	(Iriartea_deltoidea	Podococcus_barteri))))	(Burretiokentia_grandiflora	Calamus_caryotoides))	Kingia_australis);
(((((((((Attalea_speciosa	Bactris_major)	((Reinhardtia_paiewonskiana	Reinhardtia_latisecta)	Reinhardtia_simplex))	((Prestoea_acuminata	((Dictyosperma_album	((Veitchia_spiralis	Kentiopsis_piersoniorum)	(Heterospathe_cagayanensis	Hydriastele_microspadix)))	(Oenocarpus_bataua	Oenocarpus_minor)))	((Burretiokentia_grandiflora	Calamus_caryotoides)	Geonoma_undata)))	(Manicaria_saccifera	Roystonea_regia))	((Pseudophoenix_vinifera	(Orania_palindan	Sclerosperma_profizianum))	((Iriartea_deltoidea	Podococcus_barteri)	Pelagodoxa_henryana)))	Sabal_domingensis)	Nypa_fruticans)	Phoenix_dactylifera)	Kingia_australis);
((((((Manicaria_saccifera	(Veitchia_spiralis	((((Dictyosperma_album	Oenocarpus_minor)	Oenocarpus_bataua)	(Prestoea_acuminata	Kentiopsis_piersoniorum))	(Heterospathe_cagayanensis	(Geonoma_undata	Hydriastele_microspadix)))))	(((Attalea_speciosa	Bactris_major)	((Reinhardtia_paiewonskiana	Reinhardtia_latisecta)	Reinhardtia_simplex))	Roystonea_regia))	((Iriartea_deltoidea	Podococcus_barteri)	((Phoenix_dactylifera	Pseudophoenix_vinifera)	((Nypa_fruticans	Orania_palindan)	Sclerosperma_profizianum))))	((Burretiokentia_grandiflora	Calamus_caryotoides)	Pelagodoxa_henryana))	Sabal_domingensis)	Kingia_australis);
(((((Phoenix_dactylifera	Nypa_fruticans)	Orania_palindan)	((Sclerosperma_profizianum	Pseudophoenix_vinifera)	((((((Prestoea_acuminata	(Oenocarpus_minor	Oenocarpus_bataua))	(Dictyosperma_album	((Heterospathe_cagayanensis	(Hydriastele_microspadix	(Burretiokentia_grandiflora	Calamus_caryotoides)))	(Veitchia_spiralis	Kentiopsis_piersoniorum))))	Roystonea_regia)	((Geonoma_undata	Manicaria_saccifera)	((Attalea_speciosa	Bactris_major)	((Reinhardtia_paiewonskiana	Reinhardtia_latisecta)	Reinhardtia_simplex))))	(Iriartea_deltoidea	Podococcus_barteri))	Pelagodoxa_henryana)))	Sabal_domingensis)	Kingia_australis);
(((((Phoenix_dactylifera	Nypa_fruticans)	Orania_palindan)	((Podococcus_barteri	Sclerosperma_profizianum)	(((Iriartea_deltoidea	Roystonea_regia)	((Geonoma_undata	Manicaria_saccifera)	((Oenocarpus_minor	Oenocarpus_bataua)	((((Attalea_speciosa	Bactris_major)	((Reinhardtia_paiewonskiana	Reinhardtia_latisecta)	Reinhardtia_simplex))	((Heterospathe_cagayanensis	(Kentiopsis_piersoniorum	(Hydriastele_microspadix	(Burretiokentia_grandiflora	Calamus_caryotoides))))	Veitchia_spiralis))	(Prestoea_acuminata	Dictyosperma_album)))))	(Pseudophoenix_vinifera	Pelagodoxa_henryana))))	Sabal_domingensis)	Kingia_australis);
((((Pseudophoenix_vinifera	((Burretiokentia_grandiflora	Calamus_caryotoides)	(Nypa_fruticans	Phoenix_dactylifera)))	((((((Hydriastele_microspadix	Roystonea_regia)	((Prestoea_acuminata	((Heterospathe_cagayanensis	Dictyosperma_album)	(Veitchia_spiralis	Kentiopsis_piersoniorum)))	((Geonoma_undata	Manicaria_saccifera)	((Attalea_speciosa	Bactris_major)	((Reinhardtia_paiewonskiana	Reinhardtia_latisecta)	Reinhardtia_simplex)))))	(Oenocarpus_minor	Oenocarpus_bataua))	Pelagodoxa_henryana)	(Orania_palindan	(Iriartea_deltoidea	Podococcus_barteri)))	Sclerosperma_profizianum))	Sabal_domingensis)	Kingia_australis);
((((Pseudophoenix_vinifera	((Burretiokentia_grandiflora	Calamus_caryotoides)	(Nypa_fruticans	Phoenix_dactylifera)))	(((Iriartea_deltoidea	((((Hydriastele_microspadix	((Heterospathe_cagayanensis	(Veitchia_spiralis	Dictyosperma_album))	Kentiopsis_piersoniorum))	(((Attalea_speciosa	Bactris_major)	((Reinhardtia_paiewonskiana	Reinhardtia_latisecta)	Reinhardtia_simplex))	Prestoea_acuminata))	((Geonoma_undata	Manicaria_saccifera)	Roystonea_regia))	Pelagodoxa_henryana))	(Oenocarpus_minor	Oenocarpus_bataua))	(Orania_palindan	(Sclerosperma_profizianum	Podococcus_barteri))))	Sabal_domingensis)	Kingia_australis);
((((Orania_palindan	(((Oenocarpus_bataua	Oenocarpus_minor)	((((((Burretiokentia_grandiflora	Calamus_caryotoides)	Pelagodoxa_henryana)	Prestoea_acuminata)	((Iriartea_deltoidea	Roystonea_regia)	(Manicaria_saccifera	Geonoma_undata)))	((Veitchia_spiralis	((Heterospathe_cagayanensis	Hydriastele_microspadix)	Dictyosperma_album))	Kentiopsis_piersoniorum))	((Bactris_major	Attalea_speciosa)	(Reinhardtia_simplex	(Reinhardtia_latisecta	Reinhardtia_paiewonskiana)))))	(Sclerosperma_profizianum	(Podococcus_barteri	Pseudophoenix_vinifera))))	Sabal_domingensis)	(Nypa_fruticans	Phoenix_dactylifera))	Kingia_australis);
((((Pseudophoenix_vinifera	((Podococcus_barteri	(Sclerosperma_profizianum	Orania_palindan))	(Oenocarpus_bataua	(((((((Manicaria_saccifera	Geonoma_undata)	Pelagodoxa_henryana)	Prestoea_acuminata)	(Iriartea_deltoidea	(((Veitchia_spiralis	(Heterospathe_cagayanensis	Hydriastele_microspadix))	Kentiopsis_piersoniorum)	((Bactris_major	Attalea_speciosa)	(Reinhardtia_simplex	(Reinhardtia_latisecta	Reinhardtia_paiewonskiana))))))	Dictyosperma_album)	Roystonea_regia)	Oenocarpus_minor))))	Sabal_domingensis)	(Nypa_fruticans	((Burretiokentia_grandiflora	Calamus_caryotoides)	Phoenix_dactylifera)))	Kingia_australis);
(((((Pseudophoenix_vinifera	(((Podococcus_barteri	(Sclerosperma_profizianum	(Nypa_fruticans	Orania_palindan)))	((((Veitchia_spiralis	Kentiopsis_piersoniorum)	((Heterospathe_cagayanensis	Hydriastele_microspadix)	((Bactris_major	Attalea_speciosa)	(Reinhardtia_simplex	(Reinhardtia_latisecta	Reinhardtia_paiewonskiana)))))	((Dictyosperma_album	(Iriartea_deltoidea	(Manicaria_saccifera	Geonoma_undata)))	(Prestoea_acuminata	Pelagodoxa_henryana)))	Roystonea_regia))	(Oenocarpus_minor	Oenocarpus_bataua)))	Sabal_domingensis)	(Burretiokentia_grandiflora	Calamus_caryotoides))	Phoenix_dactylifera)	Kingia_australis);
((((((((Oenocarpus_minor	Oenocarpus_bataua)	((Prestoea_acuminata	(Manicaria_saccifera	Geonoma_undata))	((((Dictyosperma_album	(Heterospathe_cagayanensis	Hydriastele_microspadix))	Veitchia_spiralis)	Kentiopsis_piersoniorum)	(Roystonea_regia	((Bactris_major	Attalea_speciosa)	(Reinhardtia_simplex	(Reinhardtia_latisecta	Reinhardtia_paiewonskiana)))))))	(Pelagodoxa_henryana	((Iriartea_deltoidea	Podococcus_barteri)	(Sclerosperma_profizianum	Orania_palindan))))	Pseudophoenix_vinifera)	Nypa_fruticans)	Sabal_domingensis)	(Phoenix_dactylifera	(Burretiokentia_grandiflora	Calamus_caryotoides)))	Kingia_australis);
(((((((((Iriartea_deltoidea	Podococcus_barteri)	Pelagodoxa_henryana)	(((((Heterospathe_cagayanensis	Hydriastele_microspadix)	(Veitchia_spiralis	Kentiopsis_piersoniorum))	((Bactris_major	Attalea_speciosa)	(Reinhardtia_simplex	(Reinhardtia_latisecta	Reinhardtia_paiewonskiana))))	Dictyosperma_album)	(((Oenocarpus_minor	Oenocarpus_bataua)	Prestoea_acuminata)	(Roystonea_regia	(Manicaria_saccifera	Geonoma_undata)))))	(Sclerosperma_profizianum	Pseudophoenix_vinifera))	Orania_palindan)	Sabal_domingensis)	(Nypa_fruticans	Phoenix_dactylifera))	(Burretiokentia_grandiflora	Calamus_caryotoides))	Kingia_australis);
((((((((Pelagodoxa_henryana	((Geonoma_undata	(Oenocarpus_minor	Oenocarpus_bataua))	(((((Heterospathe_cagayanensis	Hydriastele_microspadix)	(Veitchia_spiralis	Kentiopsis_piersoniorum))	((Bactris_major	Attalea_speciosa)	(Reinhardtia_simplex	(Reinhardtia_latisecta	Reinhardtia_paiewonskiana))))	((Orania_palindan	Sclerosperma_profizianum)	Dictyosperma_album))	Prestoea_acuminata)))	(Manicaria_saccifera	Roystonea_regia))	(Iriartea_deltoidea	Podococcus_barteri))	Pseudophoenix_vinifera)	Sabal_domingensis)	(Nypa_fruticans	Phoenix_dactylifera))	(Burretiokentia_grandiflora	Calamus_caryotoides))	Kingia_australis);
(((((((Iriartea_deltoidea	Podococcus_barteri)	(((((((Bactris_major	Attalea_speciosa)	(Reinhardtia_simplex	(Reinhardtia_latisecta	Reinhardtia_paiewonskiana)))	(Orania_palindan	Sclerosperma_profizianum))	(((Oenocarpus_minor	Oenocarpus_bataua)	Prestoea_acuminata)	((Dictyosperma_album	(Heterospathe_cagayanensis	(Geonoma_undata	Hydriastele_microspadix)))	(Veitchia_spiralis	Kentiopsis_piersoniorum))))	Pelagodoxa_henryana)	Manicaria_saccifera)	(Nypa_fruticans	Roystonea_regia)))	Pseudophoenix_vinifera)	Sabal_domingensis)	Phoenix_dactylifera)	(Burretiokentia_grandiflora	Calamus_caryotoides))	Kingia_australis);
(((((((Pelagodoxa_henryana	(Iriartea_deltoidea	Podococcus_barteri))	((((Bactris_major	Attalea_speciosa)	(Reinhardtia_simplex	(Reinhardtia_latisecta	Reinhardtia_paiewonskiana)))	(((Oenocarpus_minor	Oenocarpus_bataua)	Prestoea_acuminata)	(Dictyosperma_album	(((Hydriastele_microspadix	Geonoma_undata)	Heterospathe_cagayanensis)	(Veitchia_spiralis	Kentiopsis_piersoniorum)))))	(Manicaria_saccifera	Roystonea_regia)))	((Orania_palindan	Sclerosperma_profizianum)	(Nypa_fruticans	Pseudophoenix_vinifera)))	Sabal_domingensis)	Phoenix_dactylifera)	(Burretiokentia_grandiflora	Calamus_caryotoides))	Kingia_australis);
((((Manicaria_saccifera	(((((Bactris_major	Attalea_speciosa)	(Reinhardtia_simplex	(Reinhardtia_latisecta	Reinhardtia_paiewonskiana)))	Roystonea_regia)	(((Pelagodoxa_henryana	(Iriartea_deltoidea	Podococcus_barteri))	(Orania_palindan	Sclerosperma_profizianum))	Pseudophoenix_vinifera))	(Geonoma_undata	(Oenocarpus_minor	(((Sabal_domingensis	Oenocarpus_bataua)	Prestoea_acuminata)	(Veitchia_spiralis	(Kentiopsis_piersoniorum	(Dictyosperma_album	(Hydriastele_microspadix	Heterospathe_cagayanensis)))))))))	(Nypa_fruticans	Phoenix_dactylifera))	(Burretiokentia_grandiflora	Calamus_caryotoides))	Kingia_australis);
((((((Nypa_fruticans	Roystonea_regia)	((Iriartea_deltoidea	Podococcus_barteri)	Manicaria_saccifera))	((Pelagodoxa_henryana	((Prestoea_acuminata	((((Veitchia_spiralis	Kentiopsis_piersoniorum)	(Hydriastele_microspadix	Heterospathe_cagayanensis))	Dictyosperma_album)	((Bactris_major	Attalea_speciosa)	(Reinhardtia_simplex	(Reinhardtia_latisecta	Reinhardtia_paiewonskiana)))))	((Orania_palindan	Sclerosperma_profizianum)	(Oenocarpus_minor	Oenocarpus_bataua))))	Geonoma_undata))	(((Burretiokentia_grandiflora	Calamus_caryotoides)	Phoenix_dactylifera)	Pseudophoenix_vinifera))	Sabal_domingensis)	Kingia_australis);
((((Pseudophoenix_vinifera	(Oenocarpus_bataua	(Oenocarpus_minor	(((Prestoea_acuminata	(Dictyosperma_album	(Heterospathe_cagayanensis	((Hydriastele_microspadix	Veitchia_spiralis)	Kentiopsis_piersoniorum))))	((((Geonoma_undata	Manicaria_saccifera)	((Bactris_major	Attalea_speciosa)	((Reinhardtia_latisecta	Reinhardtia_paiewonskiana)	Reinhardtia_simplex)))	(((Burretiokentia_grandiflora	Calamus_caryotoides)	Pelagodoxa_henryana)	(Nypa_fruticans	Roystonea_regia)))	Iriartea_deltoidea))	(Podococcus_barteri	(Sclerosperma_profizianum	Orania_palindan))))))	Sabal_domingensis)	Phoenix_dactylifera)	Kingia_australis);
(((((Nypa_fruticans	Roystonea_regia)	((Geonoma_undata	(((Kentiopsis_piersoniorum	(Prestoea_acuminata	Hydriastele_microspadix))	(Heterospathe_cagayanensis	(Veitchia_spiralis	(Dictyosperma_album	Oenocarpus_minor))))	(Pseudophoenix_vinifera	Oenocarpus_bataua)))	((Iriartea_deltoidea	(((Orania_palindan	((Burretiokentia_grandiflora	Calamus_caryotoides)	Podococcus_barteri))	Sclerosperma_profizianum)	Pelagodoxa_henryana))	(((Bactris_major	Attalea_speciosa)	((Reinhardtia_latisecta	Reinhardtia_paiewonskiana)	Reinhardtia_simplex))	Manicaria_saccifera))))	Sabal_domingensis)	Phoenix_dactylifera)	Kingia_australis);
(((((Nypa_fruticans	Phoenix_dactylifera)	Pseudophoenix_vinifera)	((Oenocarpus_bataua	(((Veitchia_spiralis	Kentiopsis_piersoniorum)	((Heterospathe_cagayanensis	Hydriastele_microspadix)	Dictyosperma_album))	((Prestoea_acuminata	Oenocarpus_minor)	(((Manicaria_saccifera	((Burretiokentia_grandiflora	Calamus_caryotoides)	Geonoma_undata))	Roystonea_regia)	((Bactris_major	Attalea_speciosa)	((Reinhardtia_latisecta	Reinhardtia_paiewonskiana)	Reinhardtia_simplex))))))	((Orania_palindan	Sclerosperma_profizianum)	((Iriartea_deltoidea	Podococcus_barteri)	Pelagodoxa_henryana))))	Sabal_domingensis)	Kingia_australis);
((((((Nypa_fruticans	Phoenix_dactylifera)	Pseudophoenix_vinifera)	((((Dictyosperma_album	(Heterospathe_cagayanensis	(Veitchia_spiralis	(Kentiopsis_piersoniorum	Hydriastele_microspadix))))	((Oenocarpus_bataua	Oenocarpus_minor)	Prestoea_acuminata))	(((Manicaria_saccifera	Geonoma_undata)	Roystonea_regia)	(Attalea_speciosa	(((Reinhardtia_latisecta	Reinhardtia_paiewonskiana)	Reinhardtia_simplex)	Bactris_major))))	(((Sclerosperma_profizianum	Orania_palindan)	(Iriartea_deltoidea	Podococcus_barteri))	Pelagodoxa_henryana)))	Sabal_domingensis)	(Burretiokentia_grandiflora	Calamus_caryotoides))	Kingia_australis);
((((Orania_palindan	(Nypa_fruticans	(((Roystonea_regia	(Iriartea_deltoidea	Podococcus_barteri))	(Pelagodoxa_henryana	((((Reinhardtia_simplex	Reinhardtia_latisecta)	Reinhardtia_paiewonskiana)	(Bactris_major	Attalea_speciosa))	(((Dictyosperma_album	(Veitchia_spiralis	(Kentiopsis_piersoniorum	(Heterospathe_cagayanensis	(Phoenix_dactylifera	Hydriastele_microspadix)))))	(((Oenocarpus_bataua	Oenocarpus_minor)	(Sclerosperma_profizianum	Pseudophoenix_vinifera))	Prestoea_acuminata))	Geonoma_undata))))	Manicaria_saccifera)))	Sabal_domingensis)	(Burretiokentia_grandiflora	Calamus_caryotoides))	Kingia_australis);
(((((Oenocarpus_bataua	(Sabal_domingensis	((((((Podococcus_barteri	Pelagodoxa_henryana)	((Heterospathe_cagayanensis	(Phoenix_dactylifera	Hydriastele_microspadix))	(Kentiopsis_piersoniorum	(Veitchia_spiralis	((Reinhardtia_simplex	(Reinhardtia_latisecta	Reinhardtia_paiewonskiana))	(Bactris_major	Attalea_speciosa))))))	Prestoea_acuminata)	(Dictyosperma_album	Roystonea_regia))	(Geonoma_undata	Manicaria_saccifera))	(Iriartea_deltoidea	Oenocarpus_minor))))	(Orania_palindan	Sclerosperma_profizianum))	(Nypa_fruticans	Pseudophoenix_vinifera))	(Burretiokentia_grandiflora	Calamus_caryotoides))	Kingia_australis);
((Phoenix_dactylifera	(Manicaria_saccifera	(((((Oenocarpus_bataua	(Sabal_domingensis	Oenocarpus_minor))	((Dictyosperma_album	((Kentiopsis_piersoniorum	((Heterospathe_cagayanensis	Hydriastele_microspadix)	Veitchia_spiralis))	((Reinhardtia_simplex	(Reinhardtia_latisecta	Reinhardtia_paiewonskiana))	(Bactris_major	Attalea_speciosa))))	Prestoea_acuminata))	Roystonea_regia)	((((Nypa_fruticans	Orania_palindan)	Sclerosperma_profizianum)	(Iriartea_deltoidea	Podococcus_barteri))	(Pseudophoenix_vinifera	Pelagodoxa_henryana)))	((Burretiokentia_grandiflora	Calamus_caryotoides)	Geonoma_undata))))	Kingia_australis);
((((Burretiokentia_grandiflora	Calamus_caryotoides)	Geonoma_undata)	(Manicaria_saccifera	((Pelagodoxa_henryana	(Iriartea_deltoidea	Podococcus_barteri))	((((Dictyosperma_album	((Kentiopsis_piersoniorum	(Heterospathe_cagayanensis	Hydriastele_microspadix))	Veitchia_spiralis))	((Reinhardtia_simplex	((Nypa_fruticans	Reinhardtia_latisecta)	Reinhardtia_paiewonskiana))	(Bactris_major	Attalea_speciosa)))	(((Pseudophoenix_vinifera	(Phoenix_dactylifera	Sabal_domingensis))	(Oenocarpus_minor	Oenocarpus_bataua))	(Roystonea_regia	(Orania_palindan	Sclerosperma_profizianum))))	Prestoea_acuminata))))	Kingia_australis);
(((Pseudophoenix_vinifera	((((((Reinhardtia_simplex	(Reinhardtia_latisecta	Reinhardtia_paiewonskiana))	(Bactris_major	Attalea_speciosa))	(Pelagodoxa_henryana	Orania_palindan))	((Sclerosperma_profizianum	((Oenocarpus_minor	(Prestoea_acuminata	Oenocarpus_bataua))	(Dictyosperma_album	((Veitchia_spiralis	Kentiopsis_piersoniorum)	(Heterospathe_cagayanensis	((Burretiokentia_grandiflora	Calamus_caryotoides)	Hydriastele_microspadix))))))	Geonoma_undata))	((Phoenix_dactylifera	Manicaria_saccifera)	(Iriartea_deltoidea	Podococcus_barteri)))	(Nypa_fruticans	Roystonea_regia)))	Sabal_domingensis)	Kingia_australis);
(((((Phoenix_dactylifera	Nypa_fruticans)	(((((((Heterospathe_cagayanensis	(Geonoma_undata	Hydriastele_microspadix))	(Dictyosperma_album	Orania_palindan))	((Kentiopsis_piersoniorum	Pelagodoxa_henryana)	Veitchia_spiralis))	((Oenocarpus_minor	Oenocarpus_bataua)	(Prestoea_acuminata	((Reinhardtia_simplex	(Reinhardtia_latisecta	Reinhardtia_paiewonskiana))	(Bactris_major	Attalea_speciosa)))))	(Manicaria_saccifera	Roystonea_regia))	(Iriartea_deltoidea	Podococcus_barteri))	(Pseudophoenix_vinifera	Sclerosperma_profizianum)))	(Burretiokentia_grandiflora	Calamus_caryotoides))	Sabal_domingensis)	Kingia_australis);
((((Nypa_fruticans	Orania_palindan)	((((((Manicaria_saccifera	((Calamus_caryotoides	Burretiokentia_grandiflora)	Geonoma_undata))	((Attalea_speciosa	Bactris_major)	(Reinhardtia_simplex	(Reinhardtia_paiewonskiana	Reinhardtia_latisecta))))	(Prestoea_acuminata	(Pelagodoxa_henryana	(Iriartea_deltoidea	Podococcus_barteri))))	(Dictyosperma_album	(((Phoenix_dactylifera	Hydriastele_microspadix)	Heterospathe_cagayanensis)	(Kentiopsis_piersoniorum	Veitchia_spiralis))))	(Oenocarpus_minor	((Sclerosperma_profizianum	Oenocarpus_bataua)	Pseudophoenix_vinifera)))	Roystonea_regia))	Sabal_domingensis)	Kingia_australis);
((((Nypa_fruticans	Orania_palindan)	(Manicaria_saccifera	((((((Reinhardtia_simplex	(Reinhardtia_paiewonskiana	Reinhardtia_latisecta))	Bactris_major)	Attalea_speciosa)	((((Oenocarpus_minor	(Oenocarpus_bataua	(Phoenix_dactylifera	Pseudophoenix_vinifera)))	Dictyosperma_album)	((Veitchia_spiralis	Heterospathe_cagayanensis)	(Kentiopsis_piersoniorum	(Hydriastele_microspadix	Prestoea_acuminata))))	Geonoma_undata))	(Sclerosperma_profizianum	((Iriartea_deltoidea	Podococcus_barteri)	(Pelagodoxa_henryana	(Calamus_caryotoides	Burretiokentia_grandiflora)))))	Roystonea_regia)))	Sabal_domingensis)	Kingia_australis);
(((((Pseudophoenix_vinifera	(Oenocarpus_bataua	((((Geonoma_undata	(((Roystonea_regia	(Iriartea_deltoidea	Podococcus_barteri))	Manicaria_saccifera)	(Pelagodoxa_henryana	(((Nypa_fruticans	Reinhardtia_latisecta)	(Reinhardtia_simplex	Reinhardtia_paiewonskiana))	(Bactris_major	Attalea_speciosa)))))	(Prestoea_acuminata	(((Veitchia_spiralis	(Heterospathe_cagayanensis	Hydriastele_microspadix))	Kentiopsis_piersoniorum)	Dictyosperma_album)))	(Sclerosperma_profizianum	Orania_palindan))	Oenocarpus_minor)))	Sabal_domingensis)	Phoenix_dactylifera)	(Calamus_caryotoides	Burretiokentia_grandiflora))	Kingia_australis);
(((Manicaria_saccifera	(Geonoma_undata	(((((Hydriastele_microspadix	((Calamus_caryotoides	Burretiokentia_grandiflora)	Pelagodoxa_henryana))	Prestoea_acuminata)	((Veitchia_spiralis	((Heterospathe_cagayanensis	Kentiopsis_piersoniorum)	((Reinhardtia_latisecta	(Reinhardtia_simplex	Reinhardtia_paiewonskiana))	(Bactris_major	Attalea_speciosa))))	Dictyosperma_album))	((Roystonea_regia	(Sclerosperma_profizianum	(Nypa_fruticans	Orania_palindan)))	(Oenocarpus_minor	((Sabal_domingensis	Pseudophoenix_vinifera)	Oenocarpus_bataua))))	(Iriartea_deltoidea	Podococcus_barteri))))	Phoenix_dactylifera)	Kingia_australis);
(((Sabal_domingensis	(Pseudophoenix_vinifera	(Sclerosperma_profizianum	(((Nypa_fruticans	Orania_palindan)	Podococcus_barteri)	(Pelagodoxa_henryana	(((Prestoea_acuminata	((Oenocarpus_minor	Oenocarpus_bataua)	((Heterospathe_cagayanensis	(Veitchia_spiralis	((Phoenix_dactylifera	Hydriastele_microspadix)	Kentiopsis_piersoniorum)))	Dictyosperma_album)))	(((Reinhardtia_simplex	(Reinhardtia_paiewonskiana	Reinhardtia_latisecta))	(Bactris_major	Attalea_speciosa))	(Manicaria_saccifera	Geonoma_undata)))	(Roystonea_regia	Iriartea_deltoidea)))))))	(Calamus_caryotoides	Burretiokentia_grandiflora))	Kingia_australis);
((((Phoenix_dactylifera	Manicaria_saccifera)	(Geonoma_undata	(((((((Reinhardtia_simplex	(Reinhardtia_paiewonskiana	Reinhardtia_latisecta))	(Bactris_major	Attalea_speciosa))	((Kentiopsis_piersoniorum	Veitchia_spiralis)	(Heterospathe_cagayanensis	Hydriastele_microspadix)))	Dictyosperma_album)	Pelagodoxa_henryana)	((Oenocarpus_bataua	((Sclerosperma_profizianum	((Podococcus_barteri	Pseudophoenix_vinifera)	(Nypa_fruticans	Orania_palindan)))	Sabal_domingensis))	Oenocarpus_minor))	(Prestoea_acuminata	(Roystonea_regia	Iriartea_deltoidea)))))	(Calamus_caryotoides	Burretiokentia_grandiflora))	Kingia_australis);
((((Manicaria_saccifera	(Geonoma_undata	((((Dictyosperma_album	(Prestoea_acuminata	Roystonea_regia))	(((Reinhardtia_simplex	(Reinhardtia_paiewonskiana	Reinhardtia_latisecta))	(Bactris_major	Attalea_speciosa))	((Kentiopsis_piersoniorum	Veitchia_spiralis)	(Heterospathe_cagayanensis	((Calamus_caryotoides	Burretiokentia_grandiflora)	Hydriastele_microspadix)))))	(Oenocarpus_bataua	(((Iriartea_deltoidea	Podococcus_barteri)	Pelagodoxa_henryana)	((Pseudophoenix_vinifera	Sclerosperma_profizianum)	(Nypa_fruticans	Orania_palindan)))))	Oenocarpus_minor)))	Sabal_domingensis)	Phoenix_dactylifera)	Kingia_australis);
((Sabal_domingensis	((((Prestoea_acuminata	((Veitchia_spiralis	(((Reinhardtia_simplex	(Reinhardtia_paiewonskiana	Reinhardtia_latisecta))	(Bactris_major	Attalea_speciosa))	((Heterospathe_cagayanensis	Geonoma_undata)	((Calamus_caryotoides	Burretiokentia_grandiflora)	Hydriastele_microspadix))))	Kentiopsis_piersoniorum))	(Dictyosperma_album	(Oenocarpus_bataua	Oenocarpus_minor)))	(Roystonea_regia	Manicaria_saccifera))	(((Iriartea_deltoidea	Podococcus_barteri)	Pelagodoxa_henryana)	(((Phoenix_dactylifera	Nypa_fruticans)	Pseudophoenix_vinifera)	(Orania_palindan	Sclerosperma_profizianum)))))	Kingia_australis);
(((Sabal_domingensis	((((Nypa_fruticans	Orania_palindan)	Sclerosperma_profizianum)	(Iriartea_deltoidea	Podococcus_barteri))	((Pelagodoxa_henryana	Pseudophoenix_vinifera)	((((Reinhardtia_simplex	(Reinhardtia_paiewonskiana	Reinhardtia_latisecta))	(Bactris_major	Attalea_speciosa))	Roystonea_regia)	((((Prestoea_acuminata	((Kentiopsis_piersoniorum	Veitchia_spiralis)	(((Phoenix_dactylifera	Hydriastele_microspadix)	Heterospathe_cagayanensis)	Dictyosperma_album)))	Oenocarpus_minor)	Oenocarpus_bataua)	(Geonoma_undata	Manicaria_saccifera))))))	(Calamus_caryotoides	Burretiokentia_grandiflora))	Kingia_australis);
(((Sabal_domingensis	((Nypa_fruticans	Orania_palindan)	(Phoenix_dactylifera	(Manicaria_saccifera	((Sclerosperma_profizianum	Pseudophoenix_vinifera)	((Pelagodoxa_henryana	(Iriartea_deltoidea	Podococcus_barteri))	(Roystonea_regia	(((Reinhardtia_simplex	(Reinhardtia_paiewonskiana	Reinhardtia_latisecta))	(Bactris_major	Attalea_speciosa))	(Dictyosperma_album	(((Prestoea_acuminata	((Hydriastele_microspadix	Geonoma_undata)	Heterospathe_cagayanensis))	Kentiopsis_piersoniorum)	((Oenocarpus_minor	Oenocarpus_bataua)	Veitchia_spiralis)))))))))))	(Calamus_caryotoides	Burretiokentia_grandiflora))	Kingia_australis);
((((Manicaria_saccifera	(((Roystonea_regia	Prestoea_acuminata)	((((Podococcus_barteri	Iriartea_deltoidea)	(Sclerosperma_profizianum	Orania_palindan))	(Oenocarpus_minor	((Pseudophoenix_vinifera	Sabal_domingensis)	Oenocarpus_bataua)))	(Pelagodoxa_henryana	(Dictyosperma_album	((Kentiopsis_piersoniorum	((Hydriastele_microspadix	Heterospathe_cagayanensis)	Veitchia_spiralis))	(Bactris_major	(Attalea_speciosa	(Reinhardtia_simplex	(Reinhardtia_latisecta	Reinhardtia_paiewonskiana)))))))))	Geonoma_undata))	(Nypa_fruticans	Phoenix_dactylifera))	(Calamus_caryotoides	Burretiokentia_grandiflora))	Kingia_australis);
((((Manicaria_saccifera	(((((Reinhardtia_simplex	(Reinhardtia_latisecta	Reinhardtia_paiewonskiana))	(Bactris_major	Attalea_speciosa))	((((((((Pseudophoenix_vinifera	Podococcus_barteri)	(Sclerosperma_profizianum	Orania_palindan))	Sabal_domingensis)	Oenocarpus_bataua)	Oenocarpus_minor)	((Kentiopsis_piersoniorum	Veitchia_spiralis)	((Geonoma_undata	(Hydriastele_microspadix	Heterospathe_cagayanensis))	Dictyosperma_album)))	Prestoea_acuminata)	Pelagodoxa_henryana))	Iriartea_deltoidea)	Roystonea_regia))	(Nypa_fruticans	Phoenix_dactylifera))	(Calamus_caryotoides	Burretiokentia_grandiflora))	Kingia_australis);
((((Manicaria_saccifera	(Geonoma_undata	(Sabal_domingensis	(((Reinhardtia_simplex	(Reinhardtia_latisecta	Reinhardtia_paiewonskiana))	(Bactris_major	Attalea_speciosa))	((((Sclerosperma_profizianum	Orania_palindan)	(Iriartea_deltoidea	Podococcus_barteri))	(Pseudophoenix_vinifera	Pelagodoxa_henryana))	((((Oenocarpus_bataua	Oenocarpus_minor)	(((Hydriastele_microspadix	Heterospathe_cagayanensis)	Dictyosperma_album)	(Kentiopsis_piersoniorum	Veitchia_spiralis)))	Prestoea_acuminata)	Roystonea_regia))))))	(Nypa_fruticans	Phoenix_dactylifera))	(Calamus_caryotoides	Burretiokentia_grandiflora))	Kingia_australis);
((((Manicaria_saccifera	(Geonoma_undata	(((((((Pseudophoenix_vinifera	Sabal_domingensis)	Oenocarpus_bataua)	Oenocarpus_minor)	((Sclerosperma_profizianum	Orania_palindan)	(Iriartea_deltoidea	Podococcus_barteri)))	((Kentiopsis_piersoniorum	Veitchia_spiralis)	(((Reinhardtia_simplex	(Reinhardtia_latisecta	Reinhardtia_paiewonskiana))	(Bactris_major	Attalea_speciosa))	(Hydriastele_microspadix	Heterospathe_cagayanensis))))	(Prestoea_acuminata	((Nypa_fruticans	Roystonea_regia)	Dictyosperma_album)))	Pelagodoxa_henryana)))	Phoenix_dactylifera)	(Calamus_caryotoides	Burretiokentia_grandiflora))	Kingia_australis);
((((Orania_palindan	(((Iriartea_deltoidea	Podococcus_barteri)	Pelagodoxa_henryana)	((Nypa_fruticans	Manicaria_saccifera)	(Roystonea_regia	(((Bactris_major	Attalea_speciosa)	(Reinhardtia_latisecta	(Reinhardtia_paiewonskiana	Reinhardtia_simplex)))	((((Dictyosperma_album	(((Phoenix_dactylifera	Hydriastele_microspadix)	(Heterospathe_cagayanensis	Geonoma_undata))	(Kentiopsis_piersoniorum	Veitchia_spiralis)))	((Pseudophoenix_vinifera	Oenocarpus_bataua)	Oenocarpus_minor))	Prestoea_acuminata)	Sclerosperma_profizianum))))))	Sabal_domingensis)	(Calamus_caryotoides	Burretiokentia_grandiflora))	Kingia_australis);
((((((((((Bactris_major	Attalea_speciosa)	(Reinhardtia_latisecta	(Reinhardtia_paiewonskiana	Reinhardtia_simplex)))	(((Veitchia_spiralis	(Kentiopsis_piersoniorum	Heterospathe_cagayanensis))	Hydriastele_microspadix)	Dictyosperma_album))	((Roystonea_regia	(Oenocarpus_bataua	Oenocarpus_minor))	((Geonoma_undata	Manicaria_saccifera)	Prestoea_acuminata)))	((Sclerosperma_profizianum	(Nypa_fruticans	Orania_palindan))	((Iriartea_deltoidea	Podococcus_barteri)	Pelagodoxa_henryana)))	Pseudophoenix_vinifera)	Sabal_domingensis)	Phoenix_dactylifera)	(Calamus_caryotoides	Burretiokentia_grandiflora))	Kingia_australis);
((((((((((Bactris_major	Attalea_speciosa)	((Reinhardtia_latisecta	Reinhardtia_paiewonskiana)	Reinhardtia_simplex))	((Veitchia_spiralis	((Heterospathe_cagayanensis	Hydriastele_microspadix)	Kentiopsis_piersoniorum))	((Prestoea_acuminata	(Oenocarpus_bataua	Oenocarpus_minor))	Dictyosperma_album)))	((Geonoma_undata	Manicaria_saccifera)	Roystonea_regia))	((Iriartea_deltoidea	Podococcus_barteri)	Pelagodoxa_henryana))	(Pseudophoenix_vinifera	(Sclerosperma_profizianum	(Nypa_fruticans	Orania_palindan))))	Sabal_domingensis)	Phoenix_dactylifera)	(Calamus_caryotoides	Burretiokentia_grandiflora))	Kingia_australis);
(((Manicaria_saccifera	((Sabal_domingensis	(((Oenocarpus_minor	((((Sclerosperma_profizianum	Orania_palindan)	Roystonea_regia)	((Iriartea_deltoidea	Podococcus_barteri)	(Pseudophoenix_vinifera	Pelagodoxa_henryana)))	Prestoea_acuminata))	(((Bactris_major	Attalea_speciosa)	((Nypa_fruticans	(Reinhardtia_latisecta	Reinhardtia_paiewonskiana))	Reinhardtia_simplex))	Oenocarpus_bataua))	(Dictyosperma_album	((Heterospathe_cagayanensis	(Phoenix_dactylifera	Hydriastele_microspadix))	(Veitchia_spiralis	Kentiopsis_piersoniorum)))))	Geonoma_undata))	(Calamus_caryotoides	Burretiokentia_grandiflora))	Kingia_australis);
((((Nypa_fruticans	(((Roystonea_regia	((((Bactris_major	Attalea_speciosa)	((Reinhardtia_latisecta	Reinhardtia_paiewonskiana)	Reinhardtia_simplex))	(((((Sabal_domingensis	Pseudophoenix_vinifera)	Oenocarpus_bataua)	Oenocarpus_minor)	Prestoea_acuminata)	(Dictyosperma_album	((Heterospathe_cagayanensis	Hydriastele_microspadix)	(Veitchia_spiralis	Kentiopsis_piersoniorum)))))	(((Iriartea_deltoidea	Podococcus_barteri)	Pelagodoxa_henryana)	(Sclerosperma_profizianum	Orania_palindan))))	Geonoma_undata)	Manicaria_saccifera))	Phoenix_dactylifera)	(Calamus_caryotoides	Burretiokentia_grandiflora))	Kingia_australis);
(((((((Roystonea_regia	(((Oenocarpus_bataua	Oenocarpus_minor)	Prestoea_acuminata)	((Veitchia_spiralis	Kentiopsis_piersoniorum)	(Dictyosperma_album	(Heterospathe_cagayanensis	Hydriastele_microspadix)))))	(Sabal_domingensis	((Bactris_major	Attalea_speciosa)	(Reinhardtia_latisecta	(Reinhardtia_paiewonskiana	Reinhardtia_simplex)))))	(((Nypa_fruticans	Pseudophoenix_vinifera)	Pelagodoxa_henryana)	((Iriartea_deltoidea	Podococcus_barteri)	(Sclerosperma_profizianum	Orania_palindan))))	Geonoma_undata)	Manicaria_saccifera)	(Phoenix_dactylifera	(Calamus_caryotoides	Burretiokentia_grandiflora)))	Kingia_australis);
(((((Oenocarpus_bataua	(((((((Burretiokentia_grandiflora	Calamus_caryotoides)	Pelagodoxa_henryana)	(Iriartea_deltoidea	Podococcus_barteri))	(Orania_palindan	Sclerosperma_profizianum))	((Veitchia_spiralis	((Kentiopsis_piersoniorum	(Prestoea_acuminata	((Attalea_speciosa	Bactris_major)	(Reinhardtia_simplex	(Reinhardtia_latisecta	Reinhardtia_paiewonskiana)))))	Dictyosperma_album))	(((Geonoma_undata	Manicaria_saccifera)	Hydriastele_microspadix)	Heterospathe_cagayanensis)))	Roystonea_regia)	Oenocarpus_minor))	Pseudophoenix_vinifera)	Sabal_domingensis)	(Nypa_fruticans	Phoenix_dactylifera))	Kingia_australis);
(((Manicaria_saccifera	(((Burretiokentia_grandiflora	Calamus_caryotoides)	Phoenix_dactylifera)	(Geonoma_undata	((((Prestoea_acuminata	(((Hydriastele_microspadix	Heterospathe_cagayanensis)	(Veitchia_spiralis	Kentiopsis_piersoniorum))	Dictyosperma_album))	(Oenocarpus_bataua	Oenocarpus_minor))	(Iriartea_deltoidea	Podococcus_barteri))	((Pseudophoenix_vinifera	Pelagodoxa_henryana)	(((Attalea_speciosa	Bactris_major)	(Reinhardtia_simplex	(Reinhardtia_latisecta	Reinhardtia_paiewonskiana)))	(((Nypa_fruticans	Orania_palindan)	Sclerosperma_profizianum)	Roystonea_regia)))))))	Sabal_domingensis)	Kingia_australis);
(((Burretiokentia_grandiflora	Calamus_caryotoides)	(Manicaria_saccifera	(Geonoma_undata	((Phoenix_dactylifera	Hydriastele_microspadix)	(Heterospathe_cagayanensis	(Kentiopsis_piersoniorum	(((Veitchia_spiralis	((Sabal_domingensis	Dictyosperma_album)	(Oenocarpus_bataua	Oenocarpus_minor)))	Prestoea_acuminata)	((((((Nypa_fruticans	Orania_palindan)	Sclerosperma_profizianum)	(Iriartea_deltoidea	Podococcus_barteri))	(Pseudophoenix_vinifera	Pelagodoxa_henryana))	((Attalea_speciosa	Bactris_major)	(Reinhardtia_simplex	(Reinhardtia_latisecta	Reinhardtia_paiewonskiana))))	Roystonea_regia))))))))	Kingia_australis);
(((((Geonoma_undata	((((((Pseudophoenix_vinifera	(Podococcus_barteri	(Nypa_fruticans	Orania_palindan)))	Sclerosperma_profizianum)	(Oenocarpus_bataua	Oenocarpus_minor))	Pelagodoxa_henryana)	(Iriartea_deltoidea	(((Attalea_speciosa	Bactris_major)	(Reinhardtia_simplex	(Reinhardtia_latisecta	Reinhardtia_paiewonskiana)))	((Hydriastele_microspadix	Heterospathe_cagayanensis)	(Kentiopsis_piersoniorum	Veitchia_spiralis)))))	((Roystonea_regia	(Sabal_domingensis	Dictyosperma_album))	Prestoea_acuminata)))	Manicaria_saccifera)	Phoenix_dactylifera)	(Burretiokentia_grandiflora	Calamus_caryotoides))	Kingia_australis);
((((Geonoma_undata	((Podococcus_barteri	Iriartea_deltoidea)	((Pseudophoenix_vinifera	((Nypa_fruticans	Orania_palindan)	Sclerosperma_profizianum))	(((Oenocarpus_minor	((Burretiokentia_grandiflora	Calamus_caryotoides)	Pelagodoxa_henryana))	Oenocarpus_bataua)	(((Hydriastele_microspadix	(Sabal_domingensis	((Attalea_speciosa	Bactris_major)	(Reinhardtia_latisecta	(Reinhardtia_paiewonskiana	Reinhardtia_simplex)))))	((Kentiopsis_piersoniorum	Veitchia_spiralis)	Heterospathe_cagayanensis))	((Roystonea_regia	Dictyosperma_album)	Prestoea_acuminata))))))	Manicaria_saccifera)	Phoenix_dactylifera)	Kingia_australis);
(((((Geonoma_undata	((Roystonea_regia	((Pelagodoxa_henryana	(Podococcus_barteri	Iriartea_deltoidea))	(Pseudophoenix_vinifera	((Nypa_fruticans	Orania_palindan)	Sclerosperma_profizianum))))	((((Kentiopsis_piersoniorum	Veitchia_spiralis)	(((Attalea_speciosa	Bactris_major)	(Reinhardtia_latisecta	(Reinhardtia_paiewonskiana	Reinhardtia_simplex)))	(Heterospathe_cagayanensis	Hydriastele_microspadix)))	(Dictyosperma_album	((Sabal_domingensis	Oenocarpus_minor)	Oenocarpus_bataua)))	Prestoea_acuminata)))	Manicaria_saccifera)	Phoenix_dactylifera)	(Burretiokentia_grandiflora	Calamus_caryotoides))	Kingia_australis);
(((((Geonoma_undata	((Podococcus_barteri	Iriartea_deltoidea)	((((Sabal_domingensis	((Pseudophoenix_vinifera	(Orania_palindan	Sclerosperma_profizianum))	Oenocarpus_bataua))	Oenocarpus_minor)	(((Kentiopsis_piersoniorum	Veitchia_spiralis)	(((Attalea_speciosa	Bactris_major)	(Reinhardtia_latisecta	(Reinhardtia_paiewonskiana	Reinhardtia_simplex)))	(Heterospathe_cagayanensis	Hydriastele_microspadix)))	(Prestoea_acuminata	(Dictyosperma_album	(Nypa_fruticans	Roystonea_regia)))))	Pelagodoxa_henryana)))	Manicaria_saccifera)	Phoenix_dactylifera)	(Burretiokentia_grandiflora	Calamus_caryotoides))	Kingia_australis);
((((Roystonea_regia	((Manicaria_saccifera	((Geonoma_undata	((((Dictyosperma_album	(Sabal_domingensis	Orania_palindan))	(Sclerosperma_profizianum	((Pseudophoenix_vinifera	Oenocarpus_bataua)	Oenocarpus_minor)))	(Prestoea_acuminata	Pelagodoxa_henryana))	(((Attalea_speciosa	Bactris_major)	(Reinhardtia_latisecta	(Reinhardtia_paiewonskiana	Reinhardtia_simplex)))	(((Heterospathe_cagayanensis	Hydriastele_microspadix)	Veitchia_spiralis)	Kentiopsis_piersoniorum))))	(Podococcus_barteri	Iriartea_deltoidea)))	Nypa_fruticans))	Phoenix_dactylifera)	(Burretiokentia_grandiflora	Calamus_caryotoides))	Kingia_australis);
((((Phoenix_dactylifera	Nypa_fruticans)	((Roystonea_regia	((((Attalea_speciosa	Bactris_major)	(Reinhardtia_simplex	(Reinhardtia_latisecta	Reinhardtia_paiewonskiana)))	((Oenocarpus_minor	((((Dictyosperma_album	Veitchia_spiralis)	((Heterospathe_cagayanensis	Hydriastele_microspadix)	Kentiopsis_piersoniorum))	Prestoea_acuminata)	Geonoma_undata))	((Sabal_domingensis	Pseudophoenix_vinifera)	Oenocarpus_bataua)))	(((Orania_palindan	Sclerosperma_profizianum)	(Podococcus_barteri	Iriartea_deltoidea))	Pelagodoxa_henryana)))	Manicaria_saccifera))	(Burretiokentia_grandiflora	Calamus_caryotoides))	Kingia_australis);
(((((Phoenix_dactylifera	Pseudophoenix_vinifera)	(((((((Manicaria_saccifera	Geonoma_undata)	(((Orania_palindan	Sclerosperma_profizianum)	Hydriastele_microspadix)	(Nypa_fruticans	Roystonea_regia)))	((Attalea_speciosa	Bactris_major)	(Reinhardtia_simplex	(Reinhardtia_latisecta	Reinhardtia_paiewonskiana))))	((Podococcus_barteri	Iriartea_deltoidea)	Pelagodoxa_henryana))	(((Kentiopsis_piersoniorum	Veitchia_spiralis)	(Prestoea_acuminata	Dictyosperma_album))	Heterospathe_cagayanensis))	Oenocarpus_minor)	Oenocarpus_bataua))	Sabal_domingensis)	(Burretiokentia_grandiflora	Calamus_caryotoides))	Kingia_australis);
(((((((Calamus_caryotoides	Burretiokentia_grandiflora)	(Nypa_fruticans	Phoenix_dactylifera))	((Oenocarpus_minor	((Podococcus_barteri	Orania_palindan)	(((((Veitchia_spiralis	(Heterospathe_cagayanensis	((((Reinhardtia_simplex	(Reinhardtia_paiewonskiana	Reinhardtia_latisecta))	(Bactris_major	Attalea_speciosa))	Hydriastele_microspadix)	Kentiopsis_piersoniorum)))	Dictyosperma_album)	((Manicaria_saccifera	Geonoma_undata)	(Pelagodoxa_henryana	Iriartea_deltoidea)))	Prestoea_acuminata)	Roystonea_regia)))	Oenocarpus_bataua))	Pseudophoenix_vinifera)	Sclerosperma_profizianum)	Sabal_domingensis)	Kingia_australis);
(((((Oenocarpus_minor	Oenocarpus_bataua)	(((Podococcus_barteri	Orania_palindan)	(Sclerosperma_profizianum	Pseudophoenix_vinifera))	((((((Nypa_fruticans	Phoenix_dactylifera)	(Reinhardtia_paiewonskiana	(Reinhardtia_latisecta	Reinhardtia_simplex)))	(Bactris_major	Attalea_speciosa))	((((Iriartea_deltoidea	Kentiopsis_piersoniorum)	Hydriastele_microspadix)	Veitchia_spiralis)	Heterospathe_cagayanensis))	(Roystonea_regia	((Manicaria_saccifera	Geonoma_undata)	Pelagodoxa_henryana)))	(Prestoea_acuminata	Dictyosperma_album))))	Sabal_domingensis)	(Calamus_caryotoides	Burretiokentia_grandiflora))	Kingia_australis);
((((((Roystonea_regia	((((((Reinhardtia_paiewonskiana	Reinhardtia_latisecta)	Reinhardtia_simplex)	(Bactris_major	Attalea_speciosa))	(Veitchia_spiralis	(Kentiopsis_piersoniorum	(Heterospathe_cagayanensis	((Nypa_fruticans	Phoenix_dactylifera)	Hydriastele_microspadix)))))	Dictyosperma_album)	(((Manicaria_saccifera	Geonoma_undata)	Iriartea_deltoidea)	Prestoea_acuminata)))	(Oenocarpus_minor	Oenocarpus_bataua))	(((Pelagodoxa_henryana	Podococcus_barteri)	Pseudophoenix_vinifera)	(Sclerosperma_profizianum	Orania_palindan)))	Sabal_domingensis)	(Calamus_caryotoides	Burretiokentia_grandiflora))	Kingia_australis);
(((((Manicaria_saccifera	((((Podococcus_barteri	Orania_palindan)	(Iriartea_deltoidea	(((Oenocarpus_minor	Oenocarpus_bataua)	Sclerosperma_profizianum)	(Veitchia_spiralis	((Prestoea_acuminata	Kentiopsis_piersoniorum)	((Heterospathe_cagayanensis	(Geonoma_undata	((Nypa_fruticans	Phoenix_dactylifera)	Hydriastele_microspadix)))	Dictyosperma_album))))))	((Reinhardtia_latisecta	(Reinhardtia_simplex	Reinhardtia_paiewonskiana))	(Bactris_major	Attalea_speciosa)))	(Pelagodoxa_henryana	Pseudophoenix_vinifera)))	Roystonea_regia)	Sabal_domingensis)	(Calamus_caryotoides	Burretiokentia_grandiflora))	Kingia_australis);
((((Dictyosperma_album	((((Prestoea_acuminata	(Heterospathe_cagayanensis	(Geonoma_undata	Hydriastele_microspadix)))	(Veitchia_spiralis	Kentiopsis_piersoniorum))	(Oenocarpus_minor	Oenocarpus_bataua))	(((Reinhardtia_simplex	(Reinhardtia_paiewonskiana	Reinhardtia_latisecta))	(Bactris_major	Attalea_speciosa))	(((((Nypa_fruticans	Phoenix_dactylifera)	Pseudophoenix_vinifera)	Pelagodoxa_henryana)	((Iriartea_deltoidea	Podococcus_barteri)	(Sclerosperma_profizianum	Orania_palindan)))	(Roystonea_regia	Manicaria_saccifera)))))	Sabal_domingensis)	(Calamus_caryotoides	Burretiokentia_grandiflora))	Kingia_australis);
((((((((((((Sclerosperma_profizianum	Orania_palindan)	(Nypa_fruticans	Pseudophoenix_vinifera))	((Iriartea_deltoidea	Podococcus_barteri)	Pelagodoxa_henryana))	(((Bactris_major	Attalea_speciosa)	(Reinhardtia_simplex	(Reinhardtia_paiewonskiana	Reinhardtia_latisecta)))	Roystonea_regia))	(Geonoma_undata	Manicaria_saccifera))	Prestoea_acuminata)	(((Veitchia_spiralis	((Phoenix_dactylifera	Hydriastele_microspadix)	Kentiopsis_piersoniorum))	Heterospathe_cagayanensis)	Dictyosperma_album))	Oenocarpus_minor)	Oenocarpus_bataua)	Sabal_domingensis)	(Calamus_caryotoides	Burretiokentia_grandiflora))	Kingia_australis);
(((Burretiokentia_grandiflora	(((Sclerosperma_profizianum	(Nypa_fruticans	Orania_palindan))	(((Pelagodoxa_henryana	(Phoenix_dactylifera	Pseudophoenix_vinifera))	((((Oenocarpus_minor	Oenocarpus_bataua)	(((((Heterospathe_cagayanensis	Hydriastele_microspadix)	((Bactris_major	Attalea_speciosa)	(Reinhardtia_simplex	(Reinhardtia_paiewonskiana	Reinhardtia_latisecta))))	Veitchia_spiralis)	Kentiopsis_piersoniorum)	Dictyosperma_album))	Prestoea_acuminata)	(Roystonea_regia	(Geonoma_undata	Manicaria_saccifera))))	(Iriartea_deltoidea	Podococcus_barteri)))	Sabal_domingensis))	Calamus_caryotoides)	Kingia_australis);
(((((((Oenocarpus_minor	Oenocarpus_bataua)	((((Geonoma_undata	Manicaria_saccifera)	(Prestoea_acuminata	Iriartea_deltoidea))	((((Bactris_major	Attalea_speciosa)	(Reinhardtia_simplex	(Reinhardtia_paiewonskiana	Reinhardtia_latisecta)))	((Heterospathe_cagayanensis	Kentiopsis_piersoniorum)	(Hydriastele_microspadix	Veitchia_spiralis)))	Dictyosperma_album))	Roystonea_regia))	((Podococcus_barteri	Pelagodoxa_henryana)	(((Calamus_caryotoides	Burretiokentia_grandiflora)	(Nypa_fruticans	Phoenix_dactylifera))	Pseudophoenix_vinifera)))	Sclerosperma_profizianum)	Orania_palindan)	Sabal_domingensis)	Kingia_australis);
(((Geonoma_undata	((Sabal_domingensis	Manicaria_saccifera)	(((((Calamus_caryotoides	Burretiokentia_grandiflora)	Pelagodoxa_henryana)	(((Bactris_major	Attalea_speciosa)	(Reinhardtia_simplex	(Reinhardtia_paiewonskiana	Reinhardtia_latisecta)))	(Sclerosperma_profizianum	((Oenocarpus_minor	(Pseudophoenix_vinifera	Oenocarpus_bataua))	(((Veitchia_spiralis	Kentiopsis_piersoniorum)	(Dictyosperma_album	(Heterospathe_cagayanensis	Hydriastele_microspadix)))	Prestoea_acuminata)))))	(Nypa_fruticans	Orania_palindan))	(Roystonea_regia	(Iriartea_deltoidea	Podococcus_barteri)))))	Phoenix_dactylifera)	Kingia_australis);
(((((((((Pseudophoenix_vinifera	(Sclerosperma_profizianum	(Nypa_fruticans	Orania_palindan)))	(Pelagodoxa_henryana	(Iriartea_deltoidea	Podococcus_barteri)))	(((Bactris_major	Attalea_speciosa)	(Reinhardtia_simplex	(Reinhardtia_paiewonskiana	Reinhardtia_latisecta)))	(((Prestoea_acuminata	Kentiopsis_piersoniorum)	((Heterospathe_cagayanensis	((Calamus_caryotoides	Burretiokentia_grandiflora)	Hydriastele_microspadix))	Veitchia_spiralis))	((Oenocarpus_minor	Oenocarpus_bataua)	Dictyosperma_album))))	Roystonea_regia)	Geonoma_undata)	Manicaria_saccifera)	Sabal_domingensis)	Phoenix_dactylifera)	Kingia_australis);
((((Dictyosperma_album	(Roystonea_regia	(((((Oenocarpus_minor	Oenocarpus_bataua)	(Pseudophoenix_vinifera	Pelagodoxa_henryana))	(((Reinhardtia_simplex	(Reinhardtia_latisecta	Reinhardtia_paiewonskiana))	(Bactris_major	Attalea_speciosa))	((Kentiopsis_piersoniorum	Veitchia_spiralis)	(Hydriastele_microspadix	Heterospathe_cagayanensis))))	(((Sclerosperma_profizianum	Orania_palindan)	(Iriartea_deltoidea	Podococcus_barteri))	(((Calamus_caryotoides	Burretiokentia_grandiflora)	Geonoma_undata)	Manicaria_saccifera)))	Prestoea_acuminata)))	Sabal_domingensis)	(Nypa_fruticans	Phoenix_dactylifera))	Kingia_australis);
(((Sabal_domingensis	((Sclerosperma_profizianum	(Orania_palindan	(((Iriartea_deltoidea	Podococcus_barteri)	Pelagodoxa_henryana)	((((Dictyosperma_album	((Kentiopsis_piersoniorum	Veitchia_spiralis)	(Hydriastele_microspadix	Heterospathe_cagayanensis)))	((Oenocarpus_bataua	Oenocarpus_minor)	Prestoea_acuminata))	Roystonea_regia)	((Geonoma_undata	Manicaria_saccifera)	((Reinhardtia_simplex	(Reinhardtia_latisecta	Reinhardtia_paiewonskiana))	(Bactris_major	Attalea_speciosa)))))))	(Pseudophoenix_vinifera	(Nypa_fruticans	Phoenix_dactylifera))))	(Calamus_caryotoides	Burretiokentia_grandiflora))	Kingia_australis);
(((Sabal_domingensis	(((Sclerosperma_profizianum	Orania_palindan)	((((Nypa_fruticans	Roystonea_regia)	((Geonoma_undata	Manicaria_saccifera)	(((Iriartea_deltoidea	Podococcus_barteri)	Pelagodoxa_henryana)	((Reinhardtia_simplex	(Reinhardtia_latisecta	Reinhardtia_paiewonskiana))	(Bactris_major	Attalea_speciosa)))))	((Dictyosperma_album	((Kentiopsis_piersoniorum	Veitchia_spiralis)	(Hydriastele_microspadix	Heterospathe_cagayanensis)))	Prestoea_acuminata))	(Oenocarpus_minor	Oenocarpus_bataua)))	(Pseudophoenix_vinifera	Phoenix_dactylifera)))	(Calamus_caryotoides	Burretiokentia_grandiflora))	Kingia_australis);
((Phoenix_dactylifera	(((((Sclerosperma_profizianum	Orania_palindan)	Pseudophoenix_vinifera)	(((((Geonoma_undata	Manicaria_saccifera)	(((Reinhardtia_paiewonskiana	(Bactris_major	Reinhardtia_latisecta))	Reinhardtia_simplex)	Attalea_speciosa))	((Kentiopsis_piersoniorum	(((Hydriastele_microspadix	Heterospathe_cagayanensis)	Dictyosperma_album)	Veitchia_spiralis))	(Oenocarpus_minor	Oenocarpus_bataua)))	(Prestoea_acuminata	Roystonea_regia))	((Iriartea_deltoidea	Podococcus_barteri)	((Calamus_caryotoides	Burretiokentia_grandiflora)	Pelagodoxa_henryana))))	Sabal_domingensis)	Nypa_fruticans))	Kingia_australis);
(((Phoenix_dactylifera	Nypa_fruticans)	(((Dictyosperma_album	(((Roystonea_regia	((Iriartea_deltoidea	Podococcus_barteri)	Manicaria_saccifera))	Pelagodoxa_henryana)	(Prestoea_acuminata	((Oenocarpus_minor	((Pseudophoenix_vinifera	Oenocarpus_bataua)	Sclerosperma_profizianum))	((((Reinhardtia_paiewonskiana	Reinhardtia_latisecta)	Reinhardtia_simplex)	(Bactris_major	Attalea_speciosa))	(((((Calamus_caryotoides	Burretiokentia_grandiflora)	Geonoma_undata)	Hydriastele_microspadix)	Heterospathe_cagayanensis)	(Veitchia_spiralis	Kentiopsis_piersoniorum)))))))	Orania_palindan)	Sabal_domingensis))	Kingia_australis);
(((Phoenix_dactylifera	Nypa_fruticans)	((((Pseudophoenix_vinifera	((((Prestoea_acuminata	(((((Reinhardtia_paiewonskiana	Reinhardtia_latisecta)	Reinhardtia_simplex)	(Bactris_major	Attalea_speciosa))	(Kentiopsis_piersoniorum	((((Calamus_caryotoides	Burretiokentia_grandiflora)	Hydriastele_microspadix)	Heterospathe_cagayanensis)	Veitchia_spiralis)))	Dictyosperma_album))	(Oenocarpus_minor	Oenocarpus_bataua))	((Manicaria_saccifera	Geonoma_undata)	Roystonea_regia))	Sclerosperma_profizianum))	(Pelagodoxa_henryana	(Iriartea_deltoidea	Podococcus_barteri)))	Orania_palindan)	Sabal_domingensis))	Kingia_australis);
((((Nypa_fruticans	Pseudophoenix_vinifera)	((Oenocarpus_bataua	((((Dictyosperma_album	((Kentiopsis_piersoniorum	Veitchia_spiralis)	((Phoenix_dactylifera	Hydriastele_microspadix)	Heterospathe_cagayanensis)))	Prestoea_acuminata)	(Roystonea_regia	((Orania_palindan	(Iriartea_deltoidea	Podococcus_barteri))	(((Calamus_caryotoides	Burretiokentia_grandiflora)	Pelagodoxa_henryana)	((Manicaria_saccifera	Geonoma_undata)	(((Reinhardtia_paiewonskiana	Reinhardtia_latisecta)	Reinhardtia_simplex)	(Bactris_major	Attalea_speciosa)))))))	Oenocarpus_minor))	Sclerosperma_profizianum))	Sabal_domingensis)	Kingia_australis);
(((((Orania_palindan	((Iriartea_deltoidea	Podococcus_barteri)	((Pseudophoenix_vinifera	Sclerosperma_profizianum)	((((Roystonea_regia	Manicaria_saccifera)	((Reinhardtia_paiewonskiana	(Reinhardtia_latisecta	Reinhardtia_simplex))	(Bactris_major	Attalea_speciosa)))	(((((Oenocarpus_minor	Oenocarpus_bataua)	(Prestoea_acuminata	Hydriastele_microspadix))	Kentiopsis_piersoniorum)	(Heterospathe_cagayanensis	Geonoma_undata))	(Veitchia_spiralis	Dictyosperma_album)))	Pelagodoxa_henryana))))	(Phoenix_dactylifera	Nypa_fruticans))	Sabal_domingensis)	(Calamus_caryotoides	Burretiokentia_grandiflora))	Kingia_australis);
(((((Orania_palindan	(Nypa_fruticans	Phoenix_dactylifera))	(Manicaria_saccifera	(Geonoma_undata	((Pelagodoxa_henryana	(Iriartea_deltoidea	Podococcus_barteri))	(((((Reinhardtia_paiewonskiana	Reinhardtia_latisecta)	Reinhardtia_simplex)	(Bactris_major	Attalea_speciosa))	Prestoea_acuminata)	((Dictyosperma_album	((Veitchia_spiralis	(Hydriastele_microspadix	Kentiopsis_piersoniorum))	Heterospathe_cagayanensis))	(Roystonea_regia	((Oenocarpus_minor	Oenocarpus_bataua)	(Pseudophoenix_vinifera	Sclerosperma_profizianum)))))))))	Sabal_domingensis)	(Calamus_caryotoides	Burretiokentia_grandiflora))	Kingia_australis);
((((Geonoma_undata	((Pelagodoxa_henryana	(Iriartea_deltoidea	Podococcus_barteri))	((Prestoea_acuminata	(((Sclerosperma_profizianum	Orania_palindan)	(Oenocarpus_minor	((Sabal_domingensis	(Nypa_fruticans	Pseudophoenix_vinifera))	Oenocarpus_bataua)))	Roystonea_regia))	((Dictyosperma_album	(Veitchia_spiralis	((Heterospathe_cagayanensis	Hydriastele_microspadix)	Kentiopsis_piersoniorum)))	(((Reinhardtia_paiewonskiana	Reinhardtia_latisecta)	Reinhardtia_simplex)	(Bactris_major	Attalea_speciosa))))))	Manicaria_saccifera)	((Calamus_caryotoides	Burretiokentia_grandiflora)	Phoenix_dactylifera))	Kingia_australis);
(((Burretiokentia_grandiflora	Calamus_caryotoides)	(Sabal_domingensis	((Phoenix_dactylifera	Pseudophoenix_vinifera)	(((Manicaria_saccifera	Geonoma_undata)	(((((Veitchia_spiralis	(((Bactris_major	Attalea_speciosa)	(Reinhardtia_simplex	(Reinhardtia_paiewonskiana	Reinhardtia_latisecta)))	(Kentiopsis_piersoniorum	(Hydriastele_microspadix	Heterospathe_cagayanensis))))	(Pelagodoxa_henryana	((Iriartea_deltoidea	Podococcus_barteri)	(Sclerosperma_profizianum	Orania_palindan))))	(Dictyosperma_album	Prestoea_acuminata))	Oenocarpus_bataua)	Oenocarpus_minor))	(Nypa_fruticans	Roystonea_regia)))))	Kingia_australis);
(((Sabal_domingensis	(Pseudophoenix_vinifera	((((Pelagodoxa_henryana	((Iriartea_deltoidea	Podococcus_barteri)	(Sclerosperma_profizianum	Orania_palindan)))	((Prestoea_acuminata	(((Bactris_major	Attalea_speciosa)	(Reinhardtia_simplex	(Reinhardtia_paiewonskiana	Reinhardtia_latisecta)))	((Veitchia_spiralis	Kentiopsis_piersoniorum)	(Hydriastele_microspadix	Heterospathe_cagayanensis))))	((Oenocarpus_minor	Oenocarpus_bataua)	Dictyosperma_album)))	Geonoma_undata)	(Manicaria_saccifera	Roystonea_regia))))	(((Burretiokentia_grandiflora	Calamus_caryotoides)	Nypa_fruticans)	Phoenix_dactylifera))	Kingia_australis);
(((Burretiokentia_grandiflora	Calamus_caryotoides)	(Phoenix_dactylifera	(Sabal_domingensis	(((((Prestoea_acuminata	(((Veitchia_spiralis	Kentiopsis_piersoniorum)	(Hydriastele_microspadix	Heterospathe_cagayanensis))	Dictyosperma_album))	(Oenocarpus_minor	Oenocarpus_bataua))	(((Bactris_major	Attalea_speciosa)	(Reinhardtia_simplex	(Reinhardtia_paiewonskiana	Reinhardtia_latisecta)))	(Roystonea_regia	(Geonoma_undata	Manicaria_saccifera))))	((Iriartea_deltoidea	Podococcus_barteri)	Pelagodoxa_henryana))	((Nypa_fruticans	Pseudophoenix_vinifera)	(Sclerosperma_profizianum	Orania_palindan))))))	Kingia_australis);
(((Burretiokentia_grandiflora	Calamus_caryotoides)	(Phoenix_dactylifera	((Sabal_domingensis	Nypa_fruticans)	(Pelagodoxa_henryana	((((((Oenocarpus_minor	(Veitchia_spiralis	Kentiopsis_piersoniorum))	Heterospathe_cagayanensis)	(Oenocarpus_bataua	Dictyosperma_album))	(Prestoea_acuminata	Hydriastele_microspadix))	(((Bactris_major	Attalea_speciosa)	(Reinhardtia_simplex	(Reinhardtia_paiewonskiana	Reinhardtia_latisecta)))	(Roystonea_regia	(Geonoma_undata	Manicaria_saccifera))))	((Iriartea_deltoidea	Podococcus_barteri)	((Pseudophoenix_vinifera	Sclerosperma_profizianum)	Orania_palindan)))))))	Kingia_australis);
(((Burretiokentia_grandiflora	Calamus_caryotoides)	(Sabal_domingensis	((Phoenix_dactylifera	(Nypa_fruticans	Roystonea_regia))	(((((((Pelagodoxa_henryana	Hydriastele_microspadix)	Kentiopsis_piersoniorum)	Prestoea_acuminata)	Sclerosperma_profizianum)	Veitchia_spiralis)	(((Dictyosperma_album	Orania_palindan)	((Bactris_major	Attalea_speciosa)	(Reinhardtia_latisecta	(Reinhardtia_simplex	Reinhardtia_paiewonskiana))))	(((Iriartea_deltoidea	Oenocarpus_minor)	(Heterospathe_cagayanensis	Geonoma_undata))	Oenocarpus_bataua)))	(Podococcus_barteri	(Manicaria_saccifera	Pseudophoenix_vinifera))))))	Kingia_australis);
(((Burretiokentia_grandiflora	Calamus_caryotoides)	(Sabal_domingensis	(((((Dictyosperma_album	Orania_palindan)	(((((((Heterospathe_cagayanensis	Hydriastele_microspadix)	(Veitchia_spiralis	Kentiopsis_piersoniorum))	((Bactris_major	Attalea_speciosa)	(Reinhardtia_latisecta	(Reinhardtia_simplex	Reinhardtia_paiewonskiana))))	(Manicaria_saccifera	Geonoma_undata))	((Prestoea_acuminata	Roystonea_regia)	Sclerosperma_profizianum))	(Oenocarpus_bataua	Oenocarpus_minor))	(Pelagodoxa_henryana	(Podococcus_barteri	Iriartea_deltoidea))))	Pseudophoenix_vinifera)	Nypa_fruticans)	Phoenix_dactylifera)))	Kingia_australis);
(((Burretiokentia_grandiflora	Calamus_caryotoides)	(Sabal_domingensis	(((Pseudophoenix_vinifera	Nypa_fruticans)	(((Orania_palindan	Podococcus_barteri)	((Oenocarpus_bataua	Oenocarpus_minor)	((((Pelagodoxa_henryana	(Roystonea_regia	Manicaria_saccifera))	(Prestoea_acuminata	Dictyosperma_album))	(Iriartea_deltoidea	(((Veitchia_spiralis	Kentiopsis_piersoniorum)	(Heterospathe_cagayanensis	Hydriastele_microspadix))	((Bactris_major	Attalea_speciosa)	((Reinhardtia_latisecta	Reinhardtia_paiewonskiana)	Reinhardtia_simplex)))))	Geonoma_undata)))	Sclerosperma_profizianum))	Phoenix_dactylifera)))	Kingia_australis);
(((Burretiokentia_grandiflora	Calamus_caryotoides)	(Sabal_domingensis	(((((Oenocarpus_bataua	Oenocarpus_minor)	(Iriartea_deltoidea	((Dictyosperma_album	Pelagodoxa_henryana)	(((Roystonea_regia	(Geonoma_undata	Manicaria_saccifera))	Prestoea_acuminata)	(((Veitchia_spiralis	Kentiopsis_piersoniorum)	(Heterospathe_cagayanensis	Hydriastele_microspadix))	((Bactris_major	Attalea_speciosa)	((Reinhardtia_latisecta	Reinhardtia_paiewonskiana)	Reinhardtia_simplex)))))))	(Orania_palindan	Sclerosperma_profizianum))	((Nypa_fruticans	Phoenix_dactylifera)	Pseudophoenix_vinifera))	Podococcus_barteri)))	Kingia_australis);
(((Sabal_domingensis	((((Bactris_major	Attalea_speciosa)	((Reinhardtia_latisecta	Reinhardtia_paiewonskiana)	Reinhardtia_simplex))	((Geonoma_undata	Manicaria_saccifera)	(((Oenocarpus_minor	Oenocarpus_bataua)	(Prestoea_acuminata	((Dictyosperma_album	Hydriastele_microspadix)	(Heterospathe_cagayanensis	(Veitchia_spiralis	Kentiopsis_piersoniorum)))))	Roystonea_regia)))	((Orania_palindan	Sclerosperma_profizianum)	((((Burretiokentia_grandiflora	Calamus_caryotoides)	Pelagodoxa_henryana)	(Iriartea_deltoidea	Podococcus_barteri))	Pseudophoenix_vinifera))))	(Nypa_fruticans	Phoenix_dactylifera))	Kingia_australis);
(((Sabal_domingensis	((((((((Bactris_major	Attalea_speciosa)	((Reinhardtia_latisecta	Reinhardtia_paiewonskiana)	Reinhardtia_simplex))	Manicaria_saccifera)	(((Prestoea_acuminata	Iriartea_deltoidea)	Pelagodoxa_henryana)	((Dictyosperma_album	((Veitchia_spiralis	(Kentiopsis_piersoniorum	((Nypa_fruticans	Phoenix_dactylifera)	Hydriastele_microspadix)))	Heterospathe_cagayanensis))	Geonoma_undata)))	Oenocarpus_minor)	Roystonea_regia)	Oenocarpus_bataua)	(Pseudophoenix_vinifera	(Podococcus_barteri	(Orania_palindan	Sclerosperma_profizianum)))))	(Burretiokentia_grandiflora	Calamus_caryotoides))	Kingia_australis);
(((Calamus_caryotoides	Burretiokentia_grandiflora)	(Sabal_domingensis	(((Oenocarpus_bataua	((Prestoea_acuminata	((Dictyosperma_album	(((Phoenix_dactylifera	Hydriastele_microspadix)	Veitchia_spiralis)	(Kentiopsis_piersoniorum	Heterospathe_cagayanensis)))	(((Pelagodoxa_henryana	(Podococcus_barteri	Iriartea_deltoidea))	(((Reinhardtia_simplex	(Reinhardtia_paiewonskiana	(Nypa_fruticans	Reinhardtia_latisecta)))	(Bactris_major	Attalea_speciosa))	(Roystonea_regia	Orania_palindan)))	(Manicaria_saccifera	Geonoma_undata))))	Oenocarpus_minor))	Sclerosperma_profizianum)	Pseudophoenix_vinifera)))	Kingia_australis);
((Sabal_domingensis	((Oenocarpus_bataua	((((Nypa_fruticans	Roystonea_regia)	(Prestoea_acuminata	(Pelagodoxa_henryana	((((Dictyosperma_album	(Kentiopsis_piersoniorum	(Heterospathe_cagayanensis	((Phoenix_dactylifera	Hydriastele_microspadix)	Veitchia_spiralis))))	((Reinhardtia_simplex	(Reinhardtia_paiewonskiana	Reinhardtia_latisecta))	(Bactris_major	Attalea_speciosa)))	Iriartea_deltoidea)	(Geonoma_undata	Manicaria_saccifera)))))	(Podococcus_barteri	(Sclerosperma_profizianum	((Calamus_caryotoides	Burretiokentia_grandiflora)	Orania_palindan))))	Oenocarpus_minor))	Pseudophoenix_vinifera))	Kingia_australis);
(((Sabal_domingensis	((Oenocarpus_bataua	(((Prestoea_acuminata	(((Kentiopsis_piersoniorum	Veitchia_spiralis)	(Dictyosperma_album	(Heterospathe_cagayanensis	(Phoenix_dactylifera	Hydriastele_microspadix))))	(((Pelagodoxa_henryana	((Geonoma_undata	(Nypa_fruticans	Manicaria_saccifera))	Roystonea_regia))	((Reinhardtia_simplex	(Reinhardtia_paiewonskiana	Reinhardtia_latisecta))	(Bactris_major	Attalea_speciosa)))	Iriartea_deltoidea)))	(Podococcus_barteri	(Orania_palindan	Sclerosperma_profizianum)))	Oenocarpus_minor))	Pseudophoenix_vinifera))	(Calamus_caryotoides	Burretiokentia_grandiflora))	Kingia_australis);
(((Sabal_domingensis	((Nypa_fruticans	Manicaria_saccifera)	(((Podococcus_barteri	Iriartea_deltoidea)	(Oenocarpus_minor	((Pelagodoxa_henryana	Prestoea_acuminata)	(((Bactris_major	((Reinhardtia_latisecta	Attalea_speciosa)	(Reinhardtia_simplex	Reinhardtia_paiewonskiana)))	(Dictyosperma_album	((Heterospathe_cagayanensis	(Phoenix_dactylifera	Hydriastele_microspadix))	(Kentiopsis_piersoniorum	Veitchia_spiralis))))	((Roystonea_regia	(Orania_palindan	Sclerosperma_profizianum))	(Pseudophoenix_vinifera	Oenocarpus_bataua))))))	Geonoma_undata)))	(Calamus_caryotoides	Burretiokentia_grandiflora))	Kingia_australis);
(((Sabal_domingensis	(Orania_palindan	(((Podococcus_barteri	Iriartea_deltoidea)	Sclerosperma_profizianum)	(((Nypa_fruticans	Pseudophoenix_vinifera)	Pelagodoxa_henryana)	(((Oenocarpus_minor	Oenocarpus_bataua)	((Dictyosperma_album	(((Heterospathe_cagayanensis	(Phoenix_dactylifera	Hydriastele_microspadix))	Veitchia_spiralis)	Kentiopsis_piersoniorum))	Prestoea_acuminata))	(((Reinhardtia_simplex	(Reinhardtia_latisecta	Reinhardtia_paiewonskiana))	(Bactris_major	Attalea_speciosa))	((Manicaria_saccifera	Geonoma_undata)	Roystonea_regia)))))))	(Calamus_caryotoides	Burretiokentia_grandiflora))	Kingia_australis);
(((Sabal_domingensis	(Roystonea_regia	(Manicaria_saccifera	((Prestoea_acuminata	((Oenocarpus_minor	Oenocarpus_bataua)	(Dictyosperma_album	(Kentiopsis_piersoniorum	(Veitchia_spiralis	(Heterospathe_cagayanensis	(Geonoma_undata	Hydriastele_microspadix)))))))	(((((Phoenix_dactylifera	Nypa_fruticans)	Pseudophoenix_vinifera)	(Orania_palindan	Sclerosperma_profizianum))	(Pelagodoxa_henryana	(Podococcus_barteri	Iriartea_deltoidea)))	((Reinhardtia_simplex	(Reinhardtia_latisecta	Reinhardtia_paiewonskiana))	(Bactris_major	Attalea_speciosa)))))))	(Calamus_caryotoides	Burretiokentia_grandiflora))	Kingia_australis);
(((Sabal_domingensis	((Phoenix_dactylifera	Pseudophoenix_vinifera)	((Orania_palindan	(Nypa_fruticans	Sclerosperma_profizianum))	((Pelagodoxa_henryana	(Podococcus_barteri	Iriartea_deltoidea))	(Roystonea_regia	((Veitchia_spiralis	((Heterospathe_cagayanensis	(Hydriastele_microspadix	(Prestoea_acuminata	Kentiopsis_piersoniorum)))	((Oenocarpus_minor	Oenocarpus_bataua)	Dictyosperma_album)))	(((Reinhardtia_simplex	(Reinhardtia_latisecta	Reinhardtia_paiewonskiana))	(Bactris_major	Attalea_speciosa))	(Geonoma_undata	Manicaria_saccifera))))))))	(Calamus_caryotoides	Burretiokentia_grandiflora))	Kingia_australis);
(((Sabal_domingensis	(((Nypa_fruticans	Phoenix_dactylifera)	Pseudophoenix_vinifera)	((Orania_palindan	((Pelagodoxa_henryana	(Podococcus_barteri	Iriartea_deltoidea))	(((Prestoea_acuminata	(Oenocarpus_minor	Oenocarpus_bataua))	((Veitchia_spiralis	Dictyosperma_album)	((Heterospathe_cagayanensis	Hydriastele_microspadix)	Kentiopsis_piersoniorum)))	(((Reinhardtia_simplex	(Reinhardtia_latisecta	Reinhardtia_paiewonskiana))	(Bactris_major	Attalea_speciosa))	(Roystonea_regia	(Geonoma_undata	Manicaria_saccifera))))))	Sclerosperma_profizianum)))	(Calamus_caryotoides	Burretiokentia_grandiflora))	Kingia_australis);
(((((Sabal_domingensis	(Pseudophoenix_vinifera	((Orania_palindan	((Pelagodoxa_henryana	(Podococcus_barteri	Iriartea_deltoidea))	((((Reinhardtia_simplex	(Reinhardtia_latisecta	Reinhardtia_paiewonskiana))	(Bactris_major	Attalea_speciosa))	Manicaria_saccifera)	((Geonoma_undata	Roystonea_regia)	((Prestoea_acuminata	(Oenocarpus_minor	Oenocarpus_bataua))	(Dictyosperma_album	(((Heterospathe_cagayanensis	Hydriastele_microspadix)	Kentiopsis_piersoniorum)	Veitchia_spiralis)))))))	Sclerosperma_profizianum)))	Nypa_fruticans)	Phoenix_dactylifera)	(Calamus_caryotoides	Burretiokentia_grandiflora))	Kingia_australis);
(((Sabal_domingensis	(((Pseudophoenix_vinifera	Sclerosperma_profizianum)	(((Pelagodoxa_henryana	(Podococcus_barteri	Iriartea_deltoidea))	(Roystonea_regia	((((Phoenix_dactylifera	Manicaria_saccifera)	Geonoma_undata)	((Reinhardtia_simplex	(Reinhardtia_latisecta	Reinhardtia_paiewonskiana))	(Bactris_major	Attalea_speciosa)))	(Prestoea_acuminata	((((Veitchia_spiralis	Hydriastele_microspadix)	Dictyosperma_album)	Kentiopsis_piersoniorum)	Heterospathe_cagayanensis)))))	(Oenocarpus_minor	Oenocarpus_bataua)))	(Nypa_fruticans	Orania_palindan)))	(Calamus_caryotoides	Burretiokentia_grandiflora))	Kingia_australis);
(((Calamus_caryotoides	Burretiokentia_grandiflora)	(((Sclerosperma_profizianum	((Nypa_fruticans	Orania_palindan)	((((((Attalea_speciosa	Bactris_major)	((Reinhardtia_paiewonskiana	Reinhardtia_latisecta)	Reinhardtia_simplex))	((Oenocarpus_minor	Oenocarpus_bataua)	(Prestoea_acuminata	(((Heterospathe_cagayanensis	Hydriastele_microspadix)	Dictyosperma_album)	(Kentiopsis_piersoniorum	Veitchia_spiralis)))))	Roystonea_regia)	(Geonoma_undata	Manicaria_saccifera))	((Podococcus_barteri	Iriartea_deltoidea)	Pelagodoxa_henryana))))	(Phoenix_dactylifera	Pseudophoenix_vinifera))	Sabal_domingensis))	Kingia_australis);
(((((Sclerosperma_profizianum	(((Oenocarpus_minor	Oenocarpus_bataua)	(((((Heterospathe_cagayanensis	Hydriastele_microspadix)	((Calamus_caryotoides	Burretiokentia_grandiflora)	Geonoma_undata))	Manicaria_saccifera)	Veitchia_spiralis)	((Kentiopsis_piersoniorum	((Attalea_speciosa	Bactris_major)	((Reinhardtia_paiewonskiana	Reinhardtia_latisecta)	Reinhardtia_simplex)))	(Prestoea_acuminata	(Roystonea_regia	Dictyosperma_album)))))	((Podococcus_barteri	Iriartea_deltoidea)	Pelagodoxa_henryana)))	Pseudophoenix_vinifera)	(Phoenix_dactylifera	(Nypa_fruticans	Orania_palindan)))	Sabal_domingensis)	Kingia_australis);
((((((Phoenix_dactylifera	Nypa_fruticans)	Pseudophoenix_vinifera)	(((Roystonea_regia	(((((Reinhardtia_paiewonskiana	Reinhardtia_latisecta)	Reinhardtia_simplex)	(Attalea_speciosa	Bactris_major))	Prestoea_acuminata)	((Dictyosperma_album	((Heterospathe_cagayanensis	Hydriastele_microspadix)	(Kentiopsis_piersoniorum	Veitchia_spiralis)))	(Geonoma_undata	Manicaria_saccifera))))	(Oenocarpus_minor	Oenocarpus_bataua))	(((Sclerosperma_profizianum	Orania_palindan)	(Podococcus_barteri	Iriartea_deltoidea))	Pelagodoxa_henryana)))	Sabal_domingensis)	(Calamus_caryotoides	Burretiokentia_grandiflora))	Kingia_australis);
(((((Nypa_fruticans	(((Oenocarpus_minor	(((((((((Reinhardtia_paiewonskiana	Reinhardtia_latisecta)	Reinhardtia_simplex)	(Attalea_speciosa	Bactris_major))	(Heterospathe_cagayanensis	Hydriastele_microspadix))	(Kentiopsis_piersoniorum	Veitchia_spiralis))	Prestoea_acuminata)	(Pelagodoxa_henryana	((Sclerosperma_profizianum	Orania_palindan)	(Podococcus_barteri	Iriartea_deltoidea))))	(Dictyosperma_album	(Geonoma_undata	Manicaria_saccifera)))	Roystonea_regia))	Oenocarpus_bataua)	Pseudophoenix_vinifera))	Sabal_domingensis)	Phoenix_dactylifera)	(Calamus_caryotoides	Burretiokentia_grandiflora))	Kingia_australis);
((((((Podococcus_barteri	Iriartea_deltoidea)	(((((Geonoma_undata	(Roystonea_regia	Manicaria_saccifera))	(((((Reinhardtia_paiewonskiana	(Reinhardtia_latisecta	Reinhardtia_simplex))	(Attalea_speciosa	Bactris_major))	((Veitchia_spiralis	Kentiopsis_piersoniorum)	(Heterospathe_cagayanensis	Hydriastele_microspadix)))	Dictyosperma_album)	Oenocarpus_bataua))	(Prestoea_acuminata	Oenocarpus_minor))	(Sclerosperma_profizianum	Orania_palindan))	(Pseudophoenix_vinifera	Pelagodoxa_henryana)))	Sabal_domingensis)	(Nypa_fruticans	Phoenix_dactylifera))	(Calamus_caryotoides	Burretiokentia_grandiflora))	Kingia_australis);
((Sabal_domingensis	((((Podococcus_barteri	Iriartea_deltoidea)	(Orania_palindan	((Pelagodoxa_henryana	(((Roystonea_regia	Manicaria_saccifera)	(Geonoma_undata	(Prestoea_acuminata	((Oenocarpus_bataua	Oenocarpus_minor)	(((Veitchia_spiralis	Kentiopsis_piersoniorum)	(Heterospathe_cagayanensis	Hydriastele_microspadix))	Dictyosperma_album)))))	((Reinhardtia_simplex	(Reinhardtia_paiewonskiana	Reinhardtia_latisecta))	(Attalea_speciosa	Bactris_major))))	Sclerosperma_profizianum)))	Pseudophoenix_vinifera)	(Nypa_fruticans	((Calamus_caryotoides	Burretiokentia_grandiflora)	Phoenix_dactylifera))))	Kingia_australis);
(((Calamus_caryotoides	Burretiokentia_grandiflora)	((Phoenix_dactylifera	((((Oenocarpus_bataua	(Oenocarpus_minor	((((Veitchia_spiralis	Kentiopsis_piersoniorum)	(Heterospathe_cagayanensis	Hydriastele_microspadix))	Dictyosperma_album)	(((Bactris_major	((Reinhardtia_simplex	(Reinhardtia_paiewonskiana	Reinhardtia_latisecta))	Attalea_speciosa))	((Pelagodoxa_henryana	((Podococcus_barteri	Iriartea_deltoidea)	Orania_palindan))	(Roystonea_regia	(Manicaria_saccifera	Geonoma_undata))))	Prestoea_acuminata))))	Sclerosperma_profizianum)	Pseudophoenix_vinifera)	Sabal_domingensis))	Nypa_fruticans))	Kingia_australis);
(((Calamus_caryotoides	Burretiokentia_grandiflora)	((Phoenix_dactylifera	(((Oenocarpus_bataua	((((Heterospathe_cagayanensis	Hydriastele_microspadix)	Prestoea_acuminata)	(((((Manicaria_saccifera	Geonoma_undata)	Pelagodoxa_henryana)	(Roystonea_regia	((Sclerosperma_profizianum	Orania_palindan)	(Podococcus_barteri	Iriartea_deltoidea))))	((Reinhardtia_latisecta	(Reinhardtia_simplex	Reinhardtia_paiewonskiana))	(Attalea_speciosa	Bactris_major)))	(Veitchia_spiralis	Kentiopsis_piersoniorum)))	(Oenocarpus_minor	Dictyosperma_album)))	Pseudophoenix_vinifera)	Sabal_domingensis))	Nypa_fruticans))	Kingia_australis);
(((Calamus_caryotoides	Burretiokentia_grandiflora)	(Phoenix_dactylifera	(((((Manicaria_saccifera	Geonoma_undata)	((Dictyosperma_album	(((Heterospathe_cagayanensis	(Veitchia_spiralis	Kentiopsis_piersoniorum))	Hydriastele_microspadix)	((Attalea_speciosa	Bactris_major)	(((Reinhardtia_latisecta	Reinhardtia_paiewonskiana)	Iriartea_deltoidea)	Reinhardtia_simplex))))	(Pelagodoxa_henryana	Prestoea_acuminata)))	Roystonea_regia)	((Oenocarpus_minor	Oenocarpus_bataua)	(((Sclerosperma_profizianum	(Nypa_fruticans	Orania_palindan))	Podococcus_barteri)	Pseudophoenix_vinifera)))	Sabal_domingensis)))	Kingia_australis);
(((Calamus_caryotoides	Burretiokentia_grandiflora)	(((((((Attalea_speciosa	Bactris_major)	((Reinhardtia_latisecta	Reinhardtia_paiewonskiana)	Reinhardtia_simplex))	(Manicaria_saccifera	Geonoma_undata))	(((Prestoea_acuminata	Kentiopsis_piersoniorum)	(Oenocarpus_minor	Oenocarpus_bataua))	(Veitchia_spiralis	(Dictyosperma_album	(Heterospathe_cagayanensis	Hydriastele_microspadix)))))	((((Nypa_fruticans	Orania_palindan)	(Iriartea_deltoidea	Podococcus_barteri))	Sclerosperma_profizianum)	(Pelagodoxa_henryana	(Phoenix_dactylifera	Pseudophoenix_vinifera))))	Roystonea_regia)	Sabal_domingensis))	Kingia_australis);
(((Burretiokentia_grandiflora	Calamus_caryotoides)	(((Phoenix_dactylifera	Nypa_fruticans)	(Pseudophoenix_vinifera	((Roystonea_regia	((Pelagodoxa_henryana	(((Sclerosperma_profizianum	Orania_palindan)	((Reinhardtia_latisecta	Reinhardtia_paiewonskiana)	(Reinhardtia_simplex	(Bactris_major	Attalea_speciosa))))	(Prestoea_acuminata	((Oenocarpus_minor	Oenocarpus_bataua)	((Heterospathe_cagayanensis	(Veitchia_spiralis	(Kentiopsis_piersoniorum	Hydriastele_microspadix)))	Dictyosperma_album)))))	(Geonoma_undata	Manicaria_saccifera)))	(Iriartea_deltoidea	Podococcus_barteri))))	Sabal_domingensis))	Kingia_australis);
((Sabal_domingensis	((Phoenix_dactylifera	Pseudophoenix_vinifera)	(((Roystonea_regia	((((Oenocarpus_minor	(Oenocarpus_bataua	(Sclerosperma_profizianum	Orania_palindan)))	(Geonoma_undata	Pelagodoxa_henryana))	(((Veitchia_spiralis	Dictyosperma_album)	(Heterospathe_cagayanensis	(Kentiopsis_piersoniorum	Hydriastele_microspadix)))	(Attalea_speciosa	(Bactris_major	(Reinhardtia_latisecta	(Reinhardtia_simplex	Reinhardtia_paiewonskiana))))))	Prestoea_acuminata))	(Manicaria_saccifera	((Burretiokentia_grandiflora	Calamus_caryotoides)	Nypa_fruticans)))	(Iriartea_deltoidea	Podococcus_barteri))))	Kingia_australis);
((Sabal_domingensis	(Pseudophoenix_vinifera	(((Reinhardtia_simplex	(Reinhardtia_paiewonskiana	Reinhardtia_latisecta))	(Bactris_major	Attalea_speciosa))	((((Geonoma_undata	(Manicaria_saccifera	((Burretiokentia_grandiflora	Calamus_caryotoides)	(Phoenix_dactylifera	Nypa_fruticans))))	Roystonea_regia)	(Pelagodoxa_henryana	((Podococcus_barteri	(Sclerosperma_profizianum	Orania_palindan))	Iriartea_deltoidea)))	(Oenocarpus_bataua	(Prestoea_acuminata	((Dictyosperma_album	(Heterospathe_cagayanensis	(Veitchia_spiralis	(Kentiopsis_piersoniorum	Hydriastele_microspadix))))	Oenocarpus_minor)))))))	Kingia_australis);
(((Sabal_domingensis	(((((((Reinhardtia_latisecta	(Reinhardtia_simplex	Reinhardtia_paiewonskiana))	(Bactris_major	Attalea_speciosa))	(((Podococcus_barteri	Pseudophoenix_vinifera)	Pelagodoxa_henryana)	(Sclerosperma_profizianum	Orania_palindan)))	(((Dictyosperma_album	Prestoea_acuminata)	(Oenocarpus_bataua	(Iriartea_deltoidea	Oenocarpus_minor)))	((Veitchia_spiralis	Kentiopsis_piersoniorum)	((Geonoma_undata	(Phoenix_dactylifera	Hydriastele_microspadix))	Heterospathe_cagayanensis))))	Manicaria_saccifera)	Roystonea_regia)	Nypa_fruticans))	(Burretiokentia_grandiflora	Calamus_caryotoides))	Kingia_australis);
(((Sabal_domingensis	((Pseudophoenix_vinifera	(Podococcus_barteri	(Sclerosperma_profizianum	(Nypa_fruticans	Orania_palindan))))	(((Oenocarpus_bataua	Oenocarpus_minor)	((Dictyosperma_album	Prestoea_acuminata)	((((Veitchia_spiralis	Kentiopsis_piersoniorum)	((Phoenix_dactylifera	Hydriastele_microspadix)	Heterospathe_cagayanensis))	(((Bactris_major	Attalea_speciosa)	(Reinhardtia_latisecta	Reinhardtia_paiewonskiana))	Reinhardtia_simplex))	((Iriartea_deltoidea	Pelagodoxa_henryana)	(Geonoma_undata	Manicaria_saccifera)))))	Roystonea_regia)))	(Burretiokentia_grandiflora	Calamus_caryotoides))	Kingia_australis);
(((Sabal_domingensis	(Pseudophoenix_vinifera	((Oenocarpus_bataua	Oenocarpus_minor)	((Hydriastele_microspadix	((Nypa_fruticans	Roystonea_regia)	(Sclerosperma_profizianum	Orania_palindan)))	(((Prestoea_acuminata	(Veitchia_spiralis	Kentiopsis_piersoniorum))	(((((Bactris_major	Attalea_speciosa)	(Reinhardtia_simplex	(Reinhardtia_paiewonskiana	Reinhardtia_latisecta)))	((Podococcus_barteri	Iriartea_deltoidea)	Pelagodoxa_henryana))	(Phoenix_dactylifera	Manicaria_saccifera))	Dictyosperma_album))	(Geonoma_undata	Heterospathe_cagayanensis))))))	(Burretiokentia_grandiflora	Calamus_caryotoides))	Kingia_australis);
((Sabal_domingensis	((Podococcus_barteri	Iriartea_deltoidea)	((Sclerosperma_profizianum	Orania_palindan)	(((Phoenix_dactylifera	Pseudophoenix_vinifera)	Oenocarpus_bataua)	((((((((Bactris_major	Attalea_speciosa)	Reinhardtia_latisecta)	Reinhardtia_simplex)	Reinhardtia_paiewonskiana)	Oenocarpus_minor)	((Manicaria_saccifera	Geonoma_undata)	((Burretiokentia_grandiflora	Calamus_caryotoides)	Pelagodoxa_henryana)))	((Nypa_fruticans	Roystonea_regia)	Prestoea_acuminata))	(Dictyosperma_album	(((Hydriastele_microspadix	Kentiopsis_piersoniorum)	Heterospathe_cagayanensis)	Veitchia_spiralis)))))))	Kingia_australis);
(((Sabal_domingensis	(Pseudophoenix_vinifera	(Oenocarpus_bataua	(((Dictyosperma_album	((Veitchia_spiralis	(Hydriastele_microspadix	Heterospathe_cagayanensis))	Kentiopsis_piersoniorum))	(((Pelagodoxa_henryana	((Attalea_speciosa	Bactris_major)	((Reinhardtia_simplex	(Reinhardtia_latisecta	Nypa_fruticans))	Reinhardtia_paiewonskiana)))	((((Sclerosperma_profizianum	Orania_palindan)	(Podococcus_barteri	Iriartea_deltoidea))	Roystonea_regia)	(Manicaria_saccifera	((Burretiokentia_grandiflora	Calamus_caryotoides)	Geonoma_undata))))	Prestoea_acuminata))	Oenocarpus_minor))))	Phoenix_dactylifera)	Kingia_australis);
(((Sabal_domingensis	(Pseudophoenix_vinifera	(Oenocarpus_bataua	(((Dictyosperma_album	(((Kentiopsis_piersoniorum	Veitchia_spiralis)	Heterospathe_cagayanensis)	Hydriastele_microspadix))	(((((Roystonea_regia	(Sclerosperma_profizianum	(Nypa_fruticans	Orania_palindan)))	Manicaria_saccifera)	(Geonoma_undata	(((Burretiokentia_grandiflora	Calamus_caryotoides)	Pelagodoxa_henryana)	(Podococcus_barteri	Iriartea_deltoidea))))	((Attalea_speciosa	Bactris_major)	(Reinhardtia_simplex	(Reinhardtia_latisecta	Reinhardtia_paiewonskiana))))	Prestoea_acuminata))	Oenocarpus_minor))))	Phoenix_dactylifera)	Kingia_australis);
(((Sabal_domingensis	(Pseudophoenix_vinifera	(((Dictyosperma_album	(Heterospathe_cagayanensis	((Prestoea_acuminata	Veitchia_spiralis)	(((((Manicaria_saccifera	((Podococcus_barteri	Iriartea_deltoidea)	Roystonea_regia))	Pelagodoxa_henryana)	(((Reinhardtia_simplex	(Reinhardtia_latisecta	Reinhardtia_paiewonskiana))	Bactris_major)	Attalea_speciosa))	Geonoma_undata)	Kentiopsis_piersoniorum))))	(Hydriastele_microspadix	(Sclerosperma_profizianum	((Phoenix_dactylifera	Nypa_fruticans)	Orania_palindan))))	(Oenocarpus_minor	Oenocarpus_bataua))))	(Burretiokentia_grandiflora	Calamus_caryotoides))	Kingia_australis);
((Sabal_domingensis	((Phoenix_dactylifera	Pseudophoenix_vinifera)	((Oenocarpus_bataua	Oenocarpus_minor)	(((Prestoea_acuminata	((((Manicaria_saccifera	Geonoma_undata)	(((Reinhardtia_paiewonskiana	Reinhardtia_latisecta)	Reinhardtia_simplex)	(Attalea_speciosa	Bactris_major)))	((Iriartea_deltoidea	Podococcus_barteri)	Pelagodoxa_henryana))	Roystonea_regia))	(((Kentiopsis_piersoniorum	Veitchia_spiralis)	(Heterospathe_cagayanensis	((Burretiokentia_grandiflora	Calamus_caryotoides)	Hydriastele_microspadix)))	Dictyosperma_album))	((Nypa_fruticans	Orania_palindan)	Sclerosperma_profizianum)))))	Kingia_australis);
((Sabal_domingensis	(Pseudophoenix_vinifera	((((Reinhardtia_paiewonskiana	Reinhardtia_latisecta)	Reinhardtia_simplex)	(Attalea_speciosa	Bactris_major))	((((((Nypa_fruticans	Phoenix_dactylifera)	Manicaria_saccifera)	Roystonea_regia)	(Geonoma_undata	(((Oenocarpus_bataua	Oenocarpus_minor)	Prestoea_acuminata)	(((Kentiopsis_piersoniorum	Veitchia_spiralis)	(Heterospathe_cagayanensis	((Burretiokentia_grandiflora	Calamus_caryotoides)	Hydriastele_microspadix)))	Dictyosperma_album))))	(Pelagodoxa_henryana	((Iriartea_deltoidea	Podococcus_barteri)	Orania_palindan)))	Sclerosperma_profizianum))))	Kingia_australis);
((Sabal_domingensis	((Phoenix_dactylifera	Pseudophoenix_vinifera)	(((((((Manicaria_saccifera	Geonoma_undata)	Pelagodoxa_henryana)	(Oenocarpus_minor	((((Reinhardtia_paiewonskiana	Reinhardtia_latisecta)	Reinhardtia_simplex)	(Attalea_speciosa	Bactris_major))	((Kentiopsis_piersoniorum	(Veitchia_spiralis	(Heterospathe_cagayanensis	((Burretiokentia_grandiflora	Calamus_caryotoides)	Hydriastele_microspadix))))	Dictyosperma_album))))	Prestoea_acuminata)	Roystonea_regia)	Oenocarpus_bataua)	((Iriartea_deltoidea	Podococcus_barteri)	(Sclerosperma_profizianum	(Nypa_fruticans	Orania_palindan))))))	Kingia_australis);
((((Sabal_domingensis	(Orania_palindan	((Sclerosperma_profizianum	Pseudophoenix_vinifera)	(Oenocarpus_bataua	(((((Kentiopsis_piersoniorum	(Veitchia_spiralis	(Heterospathe_cagayanensis	Hydriastele_microspadix)))	Dictyosperma_album)	((Roystonea_regia	(Manicaria_saccifera	Geonoma_undata))	(((Iriartea_deltoidea	Podococcus_barteri)	Pelagodoxa_henryana)	(((Reinhardtia_paiewonskiana	Reinhardtia_latisecta)	Reinhardtia_simplex)	(Attalea_speciosa	Bactris_major)))))	Prestoea_acuminata)	Oenocarpus_minor)))))	(Nypa_fruticans	Phoenix_dactylifera))	(Burretiokentia_grandiflora	Calamus_caryotoides))	Kingia_australis);
((((Sabal_domingensis	(((Pelagodoxa_henryana	(Nypa_fruticans	Pseudophoenix_vinifera))	(Orania_palindan	(Sclerosperma_profizianum	Podococcus_barteri)))	((((Oenocarpus_minor	Oenocarpus_bataua)	((Prestoea_acuminata	Dictyosperma_album)	(((Heterospathe_cagayanensis	Hydriastele_microspadix)	Kentiopsis_piersoniorum)	Veitchia_spiralis)))	(((Reinhardtia_paiewonskiana	Reinhardtia_latisecta)	Reinhardtia_simplex)	(Attalea_speciosa	Bactris_major)))	((Manicaria_saccifera	Geonoma_undata)	(Roystonea_regia	Iriartea_deltoidea)))))	Phoenix_dactylifera)	(Burretiokentia_grandiflora	Calamus_caryotoides))	Kingia_australis);
(((Sabal_domingensis	(Pseudophoenix_vinifera	((Orania_palindan	(Oenocarpus_bataua	(Heterospathe_cagayanensis	(((((Roystonea_regia	Geonoma_undata)	(Nypa_fruticans	Manicaria_saccifera))	((((Reinhardtia_paiewonskiana	Reinhardtia_latisecta)	Reinhardtia_simplex)	(Attalea_speciosa	Bactris_major))	(Podococcus_barteri	Pelagodoxa_henryana)))	(Prestoea_acuminata	Hydriastele_microspadix))	((Veitchia_spiralis	Kentiopsis_piersoniorum)	((Iriartea_deltoidea	Oenocarpus_minor)	Dictyosperma_album))))))	Sclerosperma_profizianum)))	(Phoenix_dactylifera	(Burretiokentia_grandiflora	Calamus_caryotoides)))	Kingia_australis);
(((Sabal_domingensis	(Pseudophoenix_vinifera	((Oenocarpus_bataua	((((Manicaria_saccifera	Geonoma_undata)	((Prestoea_acuminata	Pelagodoxa_henryana)	(Dictyosperma_album	((((Reinhardtia_paiewonskiana	Reinhardtia_latisecta)	Reinhardtia_simplex)	(Attalea_speciosa	Bactris_major))	((Heterospathe_cagayanensis	(Kentiopsis_piersoniorum	Veitchia_spiralis))	Hydriastele_microspadix)))))	(Oenocarpus_minor	(Orania_palindan	(Iriartea_deltoidea	Podococcus_barteri))))	(Roystonea_regia	Nypa_fruticans)))	Sclerosperma_profizianum)))	(Phoenix_dactylifera	(Burretiokentia_grandiflora	Calamus_caryotoides)))	Kingia_australis);
((Sabal_domingensis	(Pseudophoenix_vinifera	((((((Manicaria_saccifera	Geonoma_undata)	((Dictyosperma_album	(Kentiopsis_piersoniorum	(Veitchia_spiralis	(Heterospathe_cagayanensis	(Phoenix_dactylifera	Hydriastele_microspadix)))))	(Prestoea_acuminata	(Oenocarpus_minor	Oenocarpus_bataua))))	((((Reinhardtia_paiewonskiana	Reinhardtia_latisecta)	Reinhardtia_simplex)	(Attalea_speciosa	Bactris_major))	Roystonea_regia))	Pelagodoxa_henryana)	(Burretiokentia_grandiflora	Calamus_caryotoides))	((Sclerosperma_profizianum	(Nypa_fruticans	Orania_palindan))	(Iriartea_deltoidea	Podococcus_barteri)))))	Kingia_australis);
(((Sabal_domingensis	((Pseudophoenix_vinifera	(((Orania_palindan	Podococcus_barteri)	Sclerosperma_profizianum)	((((((Reinhardtia_paiewonskiana	Reinhardtia_latisecta)	Reinhardtia_simplex)	(Attalea_speciosa	Bactris_major))	Pelagodoxa_henryana)	(((Iriartea_deltoidea	Oenocarpus_minor)	(Prestoea_acuminata	(Dictyosperma_album	(Veitchia_spiralis	((Heterospathe_cagayanensis	(Phoenix_dactylifera	Hydriastele_microspadix))	Kentiopsis_piersoniorum)))))	(Manicaria_saccifera	Geonoma_undata)))	Oenocarpus_bataua)))	(Nypa_fruticans	Roystonea_regia)))	(Burretiokentia_grandiflora	Calamus_caryotoides))	Kingia_australis);
(((Sabal_domingensis	((Sclerosperma_profizianum	(((Roystonea_regia	((((((Reinhardtia_paiewonskiana	Reinhardtia_latisecta)	Reinhardtia_simplex)	(Attalea_speciosa	Bactris_major))	Pelagodoxa_henryana)	Prestoea_acuminata)	((Veitchia_spiralis	((Dictyosperma_album	Kentiopsis_piersoniorum)	(Heterospathe_cagayanensis	Hydriastele_microspadix)))	((Manicaria_saccifera	Geonoma_undata)	Iriartea_deltoidea))))	(Oenocarpus_bataua	Oenocarpus_minor))	Orania_palindan))	((Pseudophoenix_vinifera	(Phoenix_dactylifera	Nypa_fruticans))	Podococcus_barteri)))	(Burretiokentia_grandiflora	Calamus_caryotoides))	Kingia_australis);
(((Manicaria_saccifera	(Roystonea_regia	(((Pelagodoxa_henryana	((Orania_palindan	Sclerosperma_profizianum)	((Podococcus_barteri	Pseudophoenix_vinifera)	Sabal_domingensis)))	(Iriartea_deltoidea	((Prestoea_acuminata	((Dictyosperma_album	(Veitchia_spiralis	((Hydriastele_microspadix	Heterospathe_cagayanensis)	Kentiopsis_piersoniorum)))	(Oenocarpus_minor	Oenocarpus_bataua)))	Geonoma_undata)))	(((Reinhardtia_paiewonskiana	Reinhardtia_latisecta)	Reinhardtia_simplex)	(Bactris_major	Attalea_speciosa)))))	((Nypa_fruticans	(Calamus_caryotoides	Burretiokentia_grandiflora))	Phoenix_dactylifera))	Kingia_australis);
(((Calamus_caryotoides	Burretiokentia_grandiflora)	((Phoenix_dactylifera	Nypa_fruticans)	((Manicaria_saccifera	(Pelagodoxa_henryana	(((Dictyosperma_album	Prestoea_acuminata)	(Geonoma_undata	(Iriartea_deltoidea	(((((Reinhardtia_paiewonskiana	Reinhardtia_latisecta)	Reinhardtia_simplex)	(Bactris_major	Attalea_speciosa))	(Hydriastele_microspadix	Heterospathe_cagayanensis))	(Kentiopsis_piersoniorum	Veitchia_spiralis)))))	(((Orania_palindan	Sclerosperma_profizianum)	(Pseudophoenix_vinifera	(Podococcus_barteri	Sabal_domingensis)))	(Oenocarpus_minor	Oenocarpus_bataua)))))	Roystonea_regia)))	Kingia_australis);
(((Phoenix_dactylifera	Nypa_fruticans)	(Manicaria_saccifera	((((Calamus_caryotoides	Burretiokentia_grandiflora)	Pelagodoxa_henryana)	(((((Oenocarpus_minor	Iriartea_deltoidea)	Dictyosperma_album)	(((((Reinhardtia_paiewonskiana	Reinhardtia_latisecta)	Reinhardtia_simplex)	(Bactris_major	Attalea_speciosa))	(Kentiopsis_piersoniorum	(Veitchia_spiralis	(Hydriastele_microspadix	Heterospathe_cagayanensis))))	(((Orania_palindan	Sclerosperma_profizianum)	(Pseudophoenix_vinifera	(Podococcus_barteri	Sabal_domingensis)))	Oenocarpus_bataua)))	Prestoea_acuminata)	Roystonea_regia))	Geonoma_undata)))	Kingia_australis);
(((((Calamus_caryotoides	Burretiokentia_grandiflora)	Phoenix_dactylifera)	Nypa_fruticans)	(Manicaria_saccifera	((((((Heterospathe_cagayanensis	(((Hydriastele_microspadix	Oenocarpus_bataua)	((Oenocarpus_minor	Iriartea_deltoidea)	Dictyosperma_album))	(Veitchia_spiralis	Kentiopsis_piersoniorum)))	Prestoea_acuminata)	(((Reinhardtia_paiewonskiana	Reinhardtia_latisecta)	Reinhardtia_simplex)	(Bactris_major	Attalea_speciosa)))	((Orania_palindan	((Pseudophoenix_vinifera	(Podococcus_barteri	Sabal_domingensis))	Sclerosperma_profizianum))	Pelagodoxa_henryana))	Roystonea_regia)	Geonoma_undata)))	Kingia_australis);
(((Phoenix_dactylifera	(Nypa_fruticans	(Calamus_caryotoides	Burretiokentia_grandiflora)))	(Manicaria_saccifera	(((Iriartea_deltoidea	((((Heterospathe_cagayanensis	(Kentiopsis_piersoniorum	Veitchia_spiralis))	(((Reinhardtia_paiewonskiana	Reinhardtia_latisecta)	Reinhardtia_simplex)	(Bactris_major	Attalea_speciosa)))	(Geonoma_undata	(Pelagodoxa_henryana	(Prestoea_acuminata	Hydriastele_microspadix))))	((Oenocarpus_minor	Oenocarpus_bataua)	(Sabal_domingensis	((Orania_palindan	Sclerosperma_profizianum)	(Pseudophoenix_vinifera	Podococcus_barteri))))))	Dictyosperma_album)	Roystonea_regia)))	Kingia_australis);
(((((Phoenix_dactylifera	(Nypa_fruticans	(Calamus_caryotoides	Burretiokentia_grandiflora)))	Pseudophoenix_vinifera)	(Oenocarpus_bataua	(((((((Reinhardtia_paiewonskiana	Reinhardtia_latisecta)	Reinhardtia_simplex)	(Bactris_major	Attalea_speciosa))	(Dictyosperma_album	((Heterospathe_cagayanensis	Veitchia_spiralis)	Kentiopsis_piersoniorum)))	(Geonoma_undata	Manicaria_saccifera))	((Prestoea_acuminata	(((Hydriastele_microspadix	Orania_palindan)	Sclerosperma_profizianum)	Roystonea_regia))	(Pelagodoxa_henryana	(Podococcus_barteri	Iriartea_deltoidea))))	Oenocarpus_minor)))	Sabal_domingensis)	Kingia_australis);
(((Manicaria_saccifera	((((Podococcus_barteri	Iriartea_deltoidea)	((Nypa_fruticans	Orania_palindan)	Sclerosperma_profizianum))	(Roystonea_regia	((((Reinhardtia_paiewonskiana	Reinhardtia_latisecta)	Reinhardtia_simplex)	(Bactris_major	Attalea_speciosa))	((Oenocarpus_minor	((Phoenix_dactylifera	Pseudophoenix_vinifera)	Oenocarpus_bataua))	((Prestoea_acuminata	(Hydriastele_microspadix	Pelagodoxa_henryana))	(((Dictyosperma_album	Heterospathe_cagayanensis)	Veitchia_spiralis)	Kentiopsis_piersoniorum))))))	((Calamus_caryotoides	Burretiokentia_grandiflora)	Geonoma_undata)))	Sabal_domingensis)	Kingia_australis);
(((((Nypa_fruticans	Orania_palindan)	Sclerosperma_profizianum)	((((Prestoea_acuminata	(Dictyosperma_album	(Oenocarpus_minor	((Phoenix_dactylifera	Pseudophoenix_vinifera)	Oenocarpus_bataua))))	((Iriartea_deltoidea	(Kentiopsis_piersoniorum	Hydriastele_microspadix))	(Heterospathe_cagayanensis	((((Reinhardtia_paiewonskiana	Reinhardtia_latisecta)	Reinhardtia_simplex)	(Bactris_major	Attalea_speciosa))	Veitchia_spiralis))))	((Geonoma_undata	Manicaria_saccifera)	Roystonea_regia))	(((Calamus_caryotoides	Burretiokentia_grandiflora)	Pelagodoxa_henryana)	Podococcus_barteri)))	Sabal_domingensis)	Kingia_australis);
((Phoenix_dactylifera	((Pseudophoenix_vinifera	(Oenocarpus_bataua	(((((Geonoma_undata	((Iriartea_deltoidea	Podococcus_barteri)	(Manicaria_saccifera	(Nypa_fruticans	Roystonea_regia))))	((((Calamus_caryotoides	Burretiokentia_grandiflora)	Pelagodoxa_henryana)	Prestoea_acuminata)	Dictyosperma_album))	((Hydriastele_microspadix	Veitchia_spiralis)	(((Bactris_major	(Attalea_speciosa	((Reinhardtia_paiewonskiana	Reinhardtia_latisecta)	Reinhardtia_simplex)))	Heterospathe_cagayanensis)	Kentiopsis_piersoniorum)))	(Orania_palindan	Sclerosperma_profizianum))	Oenocarpus_minor)))	Sabal_domingensis))	Kingia_australis);
((((((Phoenix_dactylifera	(Nypa_fruticans	Pseudophoenix_vinifera))	(Sclerosperma_profizianum	Orania_palindan))	((Oenocarpus_minor	((Prestoea_acuminata	(((Manicaria_saccifera	Roystonea_regia)	Dictyosperma_album)	((((((Reinhardtia_paiewonskiana	Reinhardtia_latisecta)	Reinhardtia_simplex)	(Bactris_major	Attalea_speciosa))	Veitchia_spiralis)	(Heterospathe_cagayanensis	(Geonoma_undata	Hydriastele_microspadix)))	Kentiopsis_piersoniorum)))	Oenocarpus_bataua))	(Pelagodoxa_henryana	(Iriartea_deltoidea	Podococcus_barteri))))	Sabal_domingensis)	(Calamus_caryotoides	Burretiokentia_grandiflora))	Kingia_australis);
((Phoenix_dactylifera	(Sabal_domingensis	(((Iriartea_deltoidea	Podococcus_barteri)	((Nypa_fruticans	Manicaria_saccifera)	Pseudophoenix_vinifera))	((Pelagodoxa_henryana	((Geonoma_undata	((Prestoea_acuminata	(Oenocarpus_minor	Oenocarpus_bataua))	((Heterospathe_cagayanensis	((Kentiopsis_piersoniorum	((Calamus_caryotoides	Burretiokentia_grandiflora)	Hydriastele_microspadix))	Veitchia_spiralis))	Dictyosperma_album)))	((Sclerosperma_profizianum	Orania_palindan)	((Reinhardtia_paiewonskiana	Reinhardtia_latisecta)	((Bactris_major	Attalea_speciosa)	Reinhardtia_simplex)))))	Roystonea_regia))))	Kingia_australis);
((Sabal_domingensis	(Orania_palindan	(Dictyosperma_album	(((((Nypa_fruticans	Roystonea_regia)	((Iriartea_deltoidea	Podococcus_barteri)	Manicaria_saccifera))	((Veitchia_spiralis	Kentiopsis_piersoniorum)	((Attalea_speciosa	((Reinhardtia_simplex	(Reinhardtia_latisecta	Reinhardtia_paiewonskiana))	Bactris_major))	((Heterospathe_cagayanensis	Geonoma_undata)	((Phoenix_dactylifera	Hydriastele_microspadix)	(Calamus_caryotoides	Burretiokentia_grandiflora))))))	((Pseudophoenix_vinifera	Pelagodoxa_henryana)	Prestoea_acuminata))	((Oenocarpus_minor	Oenocarpus_bataua)	Sclerosperma_profizianum)))))	Kingia_australis);
((Sabal_domingensis	((Phoenix_dactylifera	Pseudophoenix_vinifera)	(Sclerosperma_profizianum	(Orania_palindan	(((((((Kentiopsis_piersoniorum	(((Veitchia_spiralis	Hydriastele_microspadix)	Dictyosperma_album)	Heterospathe_cagayanensis))	Prestoea_acuminata)	(((((Calamus_caryotoides	Burretiokentia_grandiflora)	Pelagodoxa_henryana)	(Geonoma_undata	Manicaria_saccifera))	((Reinhardtia_simplex	(Reinhardtia_latisecta	Reinhardtia_paiewonskiana))	(Bactris_major	Attalea_speciosa)))	(Iriartea_deltoidea	Roystonea_regia)))	Oenocarpus_minor)	Oenocarpus_bataua)	Podococcus_barteri)	Nypa_fruticans)))))	Kingia_australis);
(((Sabal_domingensis	(((Nypa_fruticans	Phoenix_dactylifera)	Pseudophoenix_vinifera)	(Sclerosperma_profizianum	((Podococcus_barteri	Orania_palindan)	(((((((Hydriastele_microspadix	Heterospathe_cagayanensis)	Dictyosperma_album)	(Veitchia_spiralis	Kentiopsis_piersoniorum))	Oenocarpus_minor)	(Iriartea_deltoidea	(Pelagodoxa_henryana	(((Reinhardtia_simplex	(Reinhardtia_latisecta	Reinhardtia_paiewonskiana))	(Bactris_major	Attalea_speciosa))	((Geonoma_undata	Manicaria_saccifera)	Roystonea_regia)))))	Prestoea_acuminata)	Oenocarpus_bataua)))))	(Calamus_caryotoides	Burretiokentia_grandiflora))	Kingia_australis);
(((Sabal_domingensis	((Nypa_fruticans	Phoenix_dactylifera)	((((Pseudophoenix_vinifera	Sclerosperma_profizianum)	(Oenocarpus_minor	Oenocarpus_bataua))	((((Geonoma_undata	Manicaria_saccifera)	((Dictyosperma_album	((Veitchia_spiralis	Kentiopsis_piersoniorum)	(Hydriastele_microspadix	Heterospathe_cagayanensis)))	((Reinhardtia_simplex	(Reinhardtia_latisecta	Reinhardtia_paiewonskiana))	(Bactris_major	Attalea_speciosa))))	((Podococcus_barteri	Iriartea_deltoidea)	(Prestoea_acuminata	Roystonea_regia)))	Pelagodoxa_henryana))	Orania_palindan)))	(Calamus_caryotoides	Burretiokentia_grandiflora))	Kingia_australis);
(((Sabal_domingensis	((Nypa_fruticans	Phoenix_dactylifera)	(Roystonea_regia	((Dictyosperma_album	((Veitchia_spiralis	(Kentiopsis_piersoniorum	(Hydriastele_microspadix	Heterospathe_cagayanensis)))	((Reinhardtia_simplex	(Reinhardtia_latisecta	Reinhardtia_paiewonskiana))	(Bactris_major	Attalea_speciosa))))	(((Prestoea_acuminata	Oenocarpus_bataua)	((Geonoma_undata	Manicaria_saccifera)	((Podococcus_barteri	Iriartea_deltoidea)	(Orania_palindan	Sclerosperma_profizianum))))	((Pseudophoenix_vinifera	Pelagodoxa_henryana)	Oenocarpus_minor))))))	(Calamus_caryotoides	Burretiokentia_grandiflora))	Kingia_australis);
((((Nypa_fruticans	Phoenix_dactylifera)	(Sabal_domingensis	(((Orania_palindan	Sclerosperma_profizianum)	((Pelagodoxa_henryana	(Podococcus_barteri	Iriartea_deltoidea))	((((Geonoma_undata	Manicaria_saccifera)	(Oenocarpus_bataua	Oenocarpus_minor))	(Dictyosperma_album	(Prestoea_acuminata	Roystonea_regia)))	((Veitchia_spiralis	Kentiopsis_piersoniorum)	((Hydriastele_microspadix	Heterospathe_cagayanensis)	(Bactris_major	(Attalea_speciosa	(Reinhardtia_simplex	(Reinhardtia_latisecta	Reinhardtia_paiewonskiana)))))))))	Pseudophoenix_vinifera)))	(Calamus_caryotoides	Burretiokentia_grandiflora))	Kingia_australis);
((((Phoenix_dactylifera	(Nypa_fruticans	(Calamus_caryotoides	Burretiokentia_grandiflora)))	(((Orania_palindan	Sclerosperma_profizianum)	((Pelagodoxa_henryana	(Podococcus_barteri	Iriartea_deltoidea))	((((Oenocarpus_bataua	Oenocarpus_minor)	((Hydriastele_microspadix	((Kentiopsis_piersoniorum	Heterospathe_cagayanensis)	Veitchia_spiralis))	(Prestoea_acuminata	Dictyosperma_album)))	Geonoma_undata)	(((Reinhardtia_simplex	(Reinhardtia_latisecta	Reinhardtia_paiewonskiana))	(Bactris_major	Attalea_speciosa))	(Manicaria_saccifera	Roystonea_regia)))))	Pseudophoenix_vinifera))	Sabal_domingensis)	Kingia_australis);
(((Calamus_caryotoides	Burretiokentia_grandiflora)	(Sabal_domingensis	(((Phoenix_dactylifera	Nypa_fruticans)	Manicaria_saccifera)	((Pseudophoenix_vinifera	Roystonea_regia)	(Pelagodoxa_henryana	(((Sclerosperma_profizianum	(Orania_palindan	(Podococcus_barteri	Iriartea_deltoidea)))	Dictyosperma_album)	(((Hydriastele_microspadix	(Heterospathe_cagayanensis	Geonoma_undata))	((((Reinhardtia_simplex	(Reinhardtia_latisecta	Reinhardtia_paiewonskiana))	(Bactris_major	Attalea_speciosa))	Kentiopsis_piersoniorum)	Veitchia_spiralis))	((Oenocarpus_bataua	Oenocarpus_minor)	Prestoea_acuminata))))))))	Kingia_australis);
(((Calamus_caryotoides	Burretiokentia_grandiflora)	(Sabal_domingensis	(((Oenocarpus_bataua	(Oenocarpus_minor	((Dictyosperma_album	((Veitchia_spiralis	Kentiopsis_piersoniorum)	(((Phoenix_dactylifera	Nypa_fruticans)	Hydriastele_microspadix)	Heterospathe_cagayanensis)))	(Prestoea_acuminata	(((Geonoma_undata	Roystonea_regia)	(((Podococcus_barteri	Iriartea_deltoidea)	Pelagodoxa_henryana)	Manicaria_saccifera))	(Bactris_major	(Attalea_speciosa	(Reinhardtia_simplex	(Reinhardtia_latisecta	Reinhardtia_paiewonskiana)))))))))	(Sclerosperma_profizianum	Orania_palindan))	Pseudophoenix_vinifera)))	Kingia_australis);
((((((Phoenix_dactylifera	Nypa_fruticans)	Manicaria_saccifera)	(Geonoma_undata	((((Oenocarpus_bataua	Oenocarpus_minor)	(Pelagodoxa_henryana	(Orania_palindan	Sclerosperma_profizianum)))	((Prestoea_acuminata	(Roystonea_regia	((Iriartea_deltoidea	Podococcus_barteri)	Pseudophoenix_vinifera)))	(Dictyosperma_album	((Heterospathe_cagayanensis	Hydriastele_microspadix)	(Kentiopsis_piersoniorum	Veitchia_spiralis)))))	((Reinhardtia_paiewonskiana	((Bactris_major	Attalea_speciosa)	Reinhardtia_latisecta))	Reinhardtia_simplex))))	Sabal_domingensis)	(Calamus_caryotoides	Burretiokentia_grandiflora))	Kingia_australis);
(((((((Roystonea_regia	((((Dictyosperma_album	(Heterospathe_cagayanensis	(Veitchia_spiralis	(Kentiopsis_piersoniorum	Hydriastele_microspadix))))	((Oenocarpus_bataua	Prestoea_acuminata)	(Iriartea_deltoidea	Oenocarpus_minor)))	((Bactris_major	Attalea_speciosa)	((Reinhardtia_latisecta	Reinhardtia_paiewonskiana)	Reinhardtia_simplex)))	(Manicaria_saccifera	Geonoma_undata)))	((Podococcus_barteri	Pseudophoenix_vinifera)	(Orania_palindan	Sclerosperma_profizianum)))	Pelagodoxa_henryana)	(Phoenix_dactylifera	Nypa_fruticans))	Sabal_domingensis)	(Calamus_caryotoides	Burretiokentia_grandiflora))	Kingia_australis);
((((Pseudophoenix_vinifera	((Pelagodoxa_henryana	(((Nypa_fruticans	Orania_palindan)	Sclerosperma_profizianum)	(Iriartea_deltoidea	Podococcus_barteri)))	(((((Oenocarpus_minor	Oenocarpus_bataua)	((Dictyosperma_album	(((Veitchia_spiralis	Kentiopsis_piersoniorum)	Heterospathe_cagayanensis)	(Phoenix_dactylifera	Hydriastele_microspadix)))	Prestoea_acuminata))	Geonoma_undata)	((Bactris_major	Attalea_speciosa)	((Reinhardtia_latisecta	Reinhardtia_paiewonskiana)	Reinhardtia_simplex)))	(Roystonea_regia	Manicaria_saccifera))))	Sabal_domingensis)	(Calamus_caryotoides	Burretiokentia_grandiflora))	Kingia_australis);
(((((((Nypa_fruticans	Orania_palindan)	(Iriartea_deltoidea	Podococcus_barteri))	(((Manicaria_saccifera	(((Bactris_major	Attalea_speciosa)	((Reinhardtia_latisecta	Reinhardtia_paiewonskiana)	Reinhardtia_simplex))	(Roystonea_regia	Geonoma_undata)))	(((Dictyosperma_album	(Veitchia_spiralis	(Heterospathe_cagayanensis	(Phoenix_dactylifera	Hydriastele_microspadix))))	Kentiopsis_piersoniorum)	(Prestoea_acuminata	(Oenocarpus_minor	Oenocarpus_bataua))))	Pelagodoxa_henryana))	(Pseudophoenix_vinifera	Sclerosperma_profizianum))	Sabal_domingensis)	(Calamus_caryotoides	Burretiokentia_grandiflora))	Kingia_australis);
(((Pseudophoenix_vinifera	(Phoenix_dactylifera	((((Nypa_fruticans	Roystonea_regia)	(((Sclerosperma_profizianum	Orania_palindan)	Pelagodoxa_henryana)	(((((Prestoea_acuminata	Oenocarpus_bataua)	Oenocarpus_minor)	(((Veitchia_spiralis	(Heterospathe_cagayanensis	Hydriastele_microspadix))	Kentiopsis_piersoniorum)	Dictyosperma_album))	((Calamus_caryotoides	Burretiokentia_grandiflora)	Geonoma_undata))	((Bactris_major	Attalea_speciosa)	((Reinhardtia_latisecta	Reinhardtia_paiewonskiana)	Reinhardtia_simplex)))))	Manicaria_saccifera)	(Iriartea_deltoidea	Podococcus_barteri))))	Sabal_domingensis)	Kingia_australis);
(((Calamus_caryotoides	Burretiokentia_grandiflora)	((((((Veitchia_spiralis	(Dictyosperma_album	Kentiopsis_piersoniorum))	(Heterospathe_cagayanensis	Hydriastele_microspadix))	(((Bactris_major	Attalea_speciosa)	((Reinhardtia_paiewonskiana	Reinhardtia_simplex)	Reinhardtia_latisecta))	Roystonea_regia))	(((Prestoea_acuminata	Pelagodoxa_henryana)	(Iriartea_deltoidea	Podococcus_barteri))	(((Sclerosperma_profizianum	Pseudophoenix_vinifera)	Orania_palindan)	(Sabal_domingensis	(Oenocarpus_minor	Oenocarpus_bataua)))))	Geonoma_undata)	((Phoenix_dactylifera	Nypa_fruticans)	Manicaria_saccifera)))	Kingia_australis);
((((Calamus_caryotoides	Burretiokentia_grandiflora)	Phoenix_dactylifera)	(Nypa_fruticans	(((Roystonea_regia	Pelagodoxa_henryana)	(((Bactris_major	Attalea_speciosa)	((Reinhardtia_paiewonskiana	Reinhardtia_latisecta)	Reinhardtia_simplex))	(((Heterospathe_cagayanensis	Geonoma_undata)	Veitchia_spiralis)	(Dictyosperma_album	((Prestoea_acuminata	(Kentiopsis_piersoniorum	(Iriartea_deltoidea	Podococcus_barteri)))	((Hydriastele_microspadix	(Sclerosperma_profizianum	Orania_palindan))	((Sabal_domingensis	Pseudophoenix_vinifera)	(Oenocarpus_minor	Oenocarpus_bataua))))))))	Manicaria_saccifera)))	Kingia_australis);
((((Calamus_caryotoides	Burretiokentia_grandiflora)	Geonoma_undata)	(Manicaria_saccifera	((((Sabal_domingensis	Dictyosperma_album)	Prestoea_acuminata)	(((((Reinhardtia_paiewonskiana	Reinhardtia_latisecta)	Reinhardtia_simplex)	(Bactris_major	Attalea_speciosa))	(Veitchia_spiralis	(Heterospathe_cagayanensis	Kentiopsis_piersoniorum)))	(((Nypa_fruticans	Roystonea_regia)	((Phoenix_dactylifera	Hydriastele_microspadix)	(Sclerosperma_profizianum	Orania_palindan)))	(Pelagodoxa_henryana	(Iriartea_deltoidea	Podococcus_barteri)))))	(Oenocarpus_minor	(Oenocarpus_bataua	Pseudophoenix_vinifera)))))	Kingia_australis);
(((Manicaria_saccifera	((((Roystonea_regia	(((Reinhardtia_paiewonskiana	Reinhardtia_latisecta)	Reinhardtia_simplex)	(Bactris_major	Attalea_speciosa)))	(((Calamus_caryotoides	Burretiokentia_grandiflora)	Pelagodoxa_henryana)	((Iriartea_deltoidea	Podococcus_barteri)	(Sclerosperma_profizianum	(Nypa_fruticans	Orania_palindan)))))	(Prestoea_acuminata	((Oenocarpus_minor	(Oenocarpus_bataua	Pseudophoenix_vinifera))	(Dictyosperma_album	(Heterospathe_cagayanensis	(Veitchia_spiralis	(Hydriastele_microspadix	Kentiopsis_piersoniorum)))))))	(Sabal_domingensis	Geonoma_undata)))	Phoenix_dactylifera)	Kingia_australis);
(((((Iriartea_deltoidea	Podococcus_barteri)	((Sclerosperma_profizianum	(Nypa_fruticans	Orania_palindan))	(((((((((Reinhardtia_paiewonskiana	Reinhardtia_latisecta)	Reinhardtia_simplex)	(Bactris_major	Attalea_speciosa))	(Heterospathe_cagayanensis	(Veitchia_spiralis	(Hydriastele_microspadix	Kentiopsis_piersoniorum))))	(Oenocarpus_minor	Oenocarpus_bataua))	((Dictyosperma_album	Roystonea_regia)	Prestoea_acuminata))	(Geonoma_undata	Manicaria_saccifera))	(Phoenix_dactylifera	Pseudophoenix_vinifera))	Pelagodoxa_henryana)))	Sabal_domingensis)	(Calamus_caryotoides	Burretiokentia_grandiflora))	Kingia_australis);
(((Calamus_caryotoides	Burretiokentia_grandiflora)	(((Oenocarpus_bataua	((((((Pelagodoxa_henryana	(((Bactris_major	Attalea_speciosa)	(Reinhardtia_simplex	(Reinhardtia_latisecta	Reinhardtia_paiewonskiana)))	((Manicaria_saccifera	(Iriartea_deltoidea	Podococcus_barteri))	Roystonea_regia)))	Geonoma_undata)	(Dictyosperma_album	(Heterospathe_cagayanensis	((Hydriastele_microspadix	Veitchia_spiralis)	Kentiopsis_piersoniorum))))	Prestoea_acuminata)	Oenocarpus_minor)	(Sclerosperma_profizianum	Orania_palindan)))	(Phoenix_dactylifera	(Nypa_fruticans	Pseudophoenix_vinifera)))	Sabal_domingensis))	Kingia_australis);
(((Calamus_caryotoides	Burretiokentia_grandiflora)	(((Pseudophoenix_vinifera	(Phoenix_dactylifera	Nypa_fruticans))	(Oenocarpus_bataua	(Oenocarpus_minor	((((Dictyosperma_album	((Veitchia_spiralis	Heterospathe_cagayanensis)	(Kentiopsis_piersoniorum	Hydriastele_microspadix)))	Prestoea_acuminata)	((Pelagodoxa_henryana	((Attalea_speciosa	((Reinhardtia_simplex	(Reinhardtia_latisecta	Reinhardtia_paiewonskiana))	Bactris_major))	((Manicaria_saccifera	(Iriartea_deltoidea	Podococcus_barteri))	Roystonea_regia)))	Geonoma_undata))	(Sclerosperma_profizianum	Orania_palindan)))))	Sabal_domingensis))	Kingia_australis);
(((Calamus_caryotoides	Burretiokentia_grandiflora)	(((Sclerosperma_profizianum	(((Podococcus_barteri	Orania_palindan)	(((Prestoea_acuminata	Dictyosperma_album)	((((Roystonea_regia	(Manicaria_saccifera	Pelagodoxa_henryana))	Geonoma_undata)	Iriartea_deltoidea)	((Bactris_major	(Attalea_speciosa	(Reinhardtia_simplex	(Reinhardtia_latisecta	Reinhardtia_paiewonskiana))))	(Kentiopsis_piersoniorum	((Heterospathe_cagayanensis	Hydriastele_microspadix)	Veitchia_spiralis)))))	Oenocarpus_minor))	Oenocarpus_bataua))	(Pseudophoenix_vinifera	(Phoenix_dactylifera	Nypa_fruticans)))	Sabal_domingensis))	Kingia_australis);
(((Calamus_caryotoides	Burretiokentia_grandiflora)	(((((((Pelagodoxa_henryana	(Dictyosperma_album	Geonoma_undata))	Iriartea_deltoidea)	Prestoea_acuminata)	(((Bactris_major	(Attalea_speciosa	(Reinhardtia_simplex	(Reinhardtia_latisecta	Reinhardtia_paiewonskiana))))	((Heterospathe_cagayanensis	(Kentiopsis_piersoniorum	Hydriastele_microspadix))	Veitchia_spiralis))	(Oenocarpus_bataua	Oenocarpus_minor)))	(Roystonea_regia	Manicaria_saccifera))	((Podococcus_barteri	(Sclerosperma_profizianum	Orania_palindan))	(Pseudophoenix_vinifera	(Phoenix_dactylifera	Nypa_fruticans))))	Sabal_domingensis))	Kingia_australis);
(((Orania_palindan	(((Pelagodoxa_henryana	(((Roystonea_regia	(Geonoma_undata	Manicaria_saccifera))	(((Prestoea_acuminata	((Oenocarpus_bataua	Oenocarpus_minor)	(Dictyosperma_album	((Veitchia_spiralis	Kentiopsis_piersoniorum)	(Hydriastele_microspadix	Heterospathe_cagayanensis)))))	Iriartea_deltoidea)	(Calamus_caryotoides	Burretiokentia_grandiflora)))	(Bactris_major	(Attalea_speciosa	(Reinhardtia_simplex	(Reinhardtia_latisecta	Reinhardtia_paiewonskiana))))))	(Podococcus_barteri	(Phoenix_dactylifera	(Nypa_fruticans	Pseudophoenix_vinifera))))	Sclerosperma_profizianum))	Sabal_domingensis)	Kingia_australis);
((((Orania_palindan	((Iriartea_deltoidea	Podococcus_barteri)	((((Nypa_fruticans	Pseudophoenix_vinifera)	((Calamus_caryotoides	Burretiokentia_grandiflora)	Pelagodoxa_henryana))	((((Attalea_speciosa	Bactris_major)	(Reinhardtia_simplex	(Reinhardtia_latisecta	Reinhardtia_paiewonskiana)))	((Geonoma_undata	Manicaria_saccifera)	Roystonea_regia))	(Dictyosperma_album	((Oenocarpus_bataua	Oenocarpus_minor)	(Heterospathe_cagayanensis	(((Prestoea_acuminata	Hydriastele_microspadix)	Kentiopsis_piersoniorum)	Veitchia_spiralis))))))	Sclerosperma_profizianum)))	Sabal_domingensis)	Phoenix_dactylifera)	Kingia_australis);
(((((((((Prestoea_acuminata	(Oenocarpus_bataua	Oenocarpus_minor))	(((Dictyosperma_album	Veitchia_spiralis)	(Hydriastele_microspadix	Kentiopsis_piersoniorum))	Heterospathe_cagayanensis))	(((Attalea_speciosa	Bactris_major)	(Reinhardtia_simplex	(Reinhardtia_latisecta	Reinhardtia_paiewonskiana)))	((Geonoma_undata	Manicaria_saccifera)	Roystonea_regia)))	(Pelagodoxa_henryana	(Iriartea_deltoidea	(((Nypa_fruticans	Orania_palindan)	Sclerosperma_profizianum)	Podococcus_barteri))))	Pseudophoenix_vinifera)	Sabal_domingensis)	Phoenix_dactylifera)	(Calamus_caryotoides	Burretiokentia_grandiflora))	Kingia_australis);
((((((((((((Veitchia_spiralis	((Hydriastele_microspadix	Heterospathe_cagayanensis)	Dictyosperma_album))	Kentiopsis_piersoniorum)	((Prestoea_acuminata	(Geonoma_undata	(Manicaria_saccifera	Roystonea_regia)))	(((Attalea_speciosa	Bactris_major)	(Reinhardtia_simplex	(Reinhardtia_latisecta	Reinhardtia_paiewonskiana)))	(Iriartea_deltoidea	Oenocarpus_minor))))	Pelagodoxa_henryana)	(Podococcus_barteri	Orania_palindan))	Oenocarpus_bataua)	Sclerosperma_profizianum)	(Nypa_fruticans	Pseudophoenix_vinifera))	Sabal_domingensis)	Phoenix_dactylifera)	(Calamus_caryotoides	Burretiokentia_grandiflora))	Kingia_australis);
((((Sabal_domingensis	Phoenix_dactylifera)	(((((((Attalea_speciosa	Bactris_major)	(Reinhardtia_simplex	(Reinhardtia_latisecta	Reinhardtia_paiewonskiana)))	(((Geonoma_undata	Manicaria_saccifera)	Roystonea_regia)	((Oenocarpus_bataua	Oenocarpus_minor)	(Prestoea_acuminata	((Kentiopsis_piersoniorum	Veitchia_spiralis)	(Dictyosperma_album	(Hydriastele_microspadix	Heterospathe_cagayanensis)))))))	((Iriartea_deltoidea	Podococcus_barteri)	Pelagodoxa_henryana))	Orania_palindan)	Sclerosperma_profizianum)	(Nypa_fruticans	Pseudophoenix_vinifera)))	(Calamus_caryotoides	Burretiokentia_grandiflora))	Kingia_australis);
((((Calamus_caryotoides	Burretiokentia_grandiflora)	Phoenix_dactylifera)	((((Orania_palindan	Sclerosperma_profizianum)	(Nypa_fruticans	Pseudophoenix_vinifera))	(((Geonoma_undata	Manicaria_saccifera)	((((Oenocarpus_bataua	Oenocarpus_minor)	(Prestoea_acuminata	(Dictyosperma_album	((Hydriastele_microspadix	Heterospathe_cagayanensis)	(Kentiopsis_piersoniorum	Veitchia_spiralis)))))	((Attalea_speciosa	Bactris_major)	(Reinhardtia_simplex	(Reinhardtia_latisecta	Reinhardtia_paiewonskiana))))	Roystonea_regia))	((Iriartea_deltoidea	Podococcus_barteri)	Pelagodoxa_henryana)))	Sabal_domingensis))	Kingia_australis);
(((Sabal_domingensis	((Phoenix_dactylifera	Nypa_fruticans)	(((Podococcus_barteri	(((Oenocarpus_minor	Oenocarpus_bataua)	((((Dictyosperma_album	((Heterospathe_cagayanensis	(Veitchia_spiralis	Kentiopsis_piersoniorum))	Hydriastele_microspadix))	(Geonoma_undata	Manicaria_saccifera))	(Prestoea_acuminata	Pelagodoxa_henryana))	(Iriartea_deltoidea	((Bactris_major	Attalea_speciosa)	(Reinhardtia_simplex	(Reinhardtia_paiewonskiana	Reinhardtia_latisecta))))))	(Orania_palindan	Sclerosperma_profizianum)))	Pseudophoenix_vinifera)	Roystonea_regia)))	(Burretiokentia_grandiflora	Calamus_caryotoides))	Kingia_australis);
(((Sabal_domingensis	((((((Sclerosperma_profizianum	(Attalea_speciosa	(Reinhardtia_simplex	(Bactris_major	(Reinhardtia_paiewonskiana	Reinhardtia_latisecta)))))	((((Kentiopsis_piersoniorum	Veitchia_spiralis)	(Dictyosperma_album	(Heterospathe_cagayanensis	(Phoenix_dactylifera	Hydriastele_microspadix))))	(((Iriartea_deltoidea	Oenocarpus_minor)	Prestoea_acuminata)	Oenocarpus_bataua))	Geonoma_undata))	(Pelagodoxa_henryana	(Nypa_fruticans	Orania_palindan)))	Roystonea_regia)	Manicaria_saccifera)	(Podococcus_barteri	Pseudophoenix_vinifera)))	(Burretiokentia_grandiflora	Calamus_caryotoides))	Kingia_australis);
(((Sabal_domingensis	(((Nypa_fruticans	Orania_palindan)	(Sclerosperma_profizianum	((((Prestoea_acuminata	((((Hydriastele_microspadix	Heterospathe_cagayanensis)	Kentiopsis_piersoniorum)	Veitchia_spiralis)	(((Reinhardtia_simplex	Reinhardtia_paiewonskiana)	Reinhardtia_latisecta)	(Attalea_speciosa	Bactris_major))))	(Dictyosperma_album	(((Phoenix_dactylifera	Oenocarpus_minor)	Iriartea_deltoidea)	Oenocarpus_bataua)))	((Roystonea_regia	Manicaria_saccifera)	Geonoma_undata))	Pelagodoxa_henryana)))	(Podococcus_barteri	Pseudophoenix_vinifera)))	(Burretiokentia_grandiflora	Calamus_caryotoides))	Kingia_australis);
(((Sabal_domingensis	((((Iriartea_deltoidea	Podococcus_barteri)	((Burretiokentia_grandiflora	Calamus_caryotoides)	Pelagodoxa_henryana))	(((Nypa_fruticans	Orania_palindan)	Sclerosperma_profizianum)	(((((Reinhardtia_simplex	Reinhardtia_paiewonskiana)	Reinhardtia_latisecta)	(Attalea_speciosa	Bactris_major))	Roystonea_regia)	((Geonoma_undata	Manicaria_saccifera)	((Prestoea_acuminata	((Kentiopsis_piersoniorum	(Hydriastele_microspadix	Veitchia_spiralis))	(Heterospathe_cagayanensis	Dictyosperma_album)))	(Oenocarpus_minor	Oenocarpus_bataua))))))	Pseudophoenix_vinifera))	Phoenix_dactylifera)	Kingia_australis);
(((Sabal_domingensis	(((((((Geonoma_undata	(Phoenix_dactylifera	Manicaria_saccifera))	((((Reinhardtia_simplex	Reinhardtia_latisecta)	Reinhardtia_paiewonskiana)	Bactris_major)	Attalea_speciosa))	(((Prestoea_acuminata	Dictyosperma_album)	((Veitchia_spiralis	(Hydriastele_microspadix	Kentiopsis_piersoniorum))	Heterospathe_cagayanensis))	(Oenocarpus_bataua	Oenocarpus_minor)))	(Orania_palindan	((Nypa_fruticans	Pseudophoenix_vinifera)	Sclerosperma_profizianum)))	Pelagodoxa_henryana)	(Iriartea_deltoidea	Podococcus_barteri))	Roystonea_regia))	(Burretiokentia_grandiflora	Calamus_caryotoides))	Kingia_australis);
(((Phoenix_dactylifera	(((((Sabal_domingensis	((Attalea_speciosa	Bactris_major)	(Reinhardtia_simplex	(Reinhardtia_latisecta	Reinhardtia_paiewonskiana))))	(((Prestoea_acuminata	(((Heterospathe_cagayanensis	Hydriastele_microspadix)	(Kentiopsis_piersoniorum	Veitchia_spiralis))	Dictyosperma_album))	(Oenocarpus_bataua	Oenocarpus_minor))	Geonoma_undata))	((((Nypa_fruticans	Orania_palindan)	Sclerosperma_profizianum)	(Iriartea_deltoidea	Podococcus_barteri))	(Pseudophoenix_vinifera	Pelagodoxa_henryana)))	Roystonea_regia)	Manicaria_saccifera))	(Burretiokentia_grandiflora	Calamus_caryotoides))	Kingia_australis);
(((((Nypa_fruticans	Orania_palindan)	(Sclerosperma_profizianum	((Iriartea_deltoidea	Podococcus_barteri)	((Pseudophoenix_vinifera	Pelagodoxa_henryana)	((((Attalea_speciosa	Bactris_major)	(Reinhardtia_simplex	(Reinhardtia_latisecta	Reinhardtia_paiewonskiana)))	Roystonea_regia)	((Geonoma_undata	Manicaria_saccifera)	((Heterospathe_cagayanensis	(((Phoenix_dactylifera	Hydriastele_microspadix)	Veitchia_spiralis)	(Prestoea_acuminata	Kentiopsis_piersoniorum)))	((Oenocarpus_bataua	Oenocarpus_minor)	Dictyosperma_album))))))))	Sabal_domingensis)	(Burretiokentia_grandiflora	Calamus_caryotoides))	Kingia_australis);
((((Orania_palindan	((Podococcus_barteri	Iriartea_deltoidea)	(((Roystonea_regia	((Attalea_speciosa	Bactris_major)	(Reinhardtia_simplex	(Reinhardtia_latisecta	Reinhardtia_paiewonskiana))))	(((Dictyosperma_album	((((Nypa_fruticans	Phoenix_dactylifera)	Hydriastele_microspadix)	Heterospathe_cagayanensis)	(Veitchia_spiralis	Kentiopsis_piersoniorum)))	(Prestoea_acuminata	(Oenocarpus_bataua	Oenocarpus_minor)))	(Geonoma_undata	Manicaria_saccifera)))	((Pseudophoenix_vinifera	Pelagodoxa_henryana)	Sclerosperma_profizianum))))	Sabal_domingensis)	(Burretiokentia_grandiflora	Calamus_caryotoides))	Kingia_australis);
((((Pseudophoenix_vinifera	(((((Pelagodoxa_henryana	(Sclerosperma_profizianum	Orania_palindan))	(Geonoma_undata	(((((Bactris_major	((Reinhardtia_latisecta	(Reinhardtia_paiewonskiana	Reinhardtia_simplex))	Attalea_speciosa))	(Hydriastele_microspadix	Heterospathe_cagayanensis))	(Veitchia_spiralis	Kentiopsis_piersoniorum))	(Dictyosperma_album	(Oenocarpus_bataua	Oenocarpus_minor)))	Prestoea_acuminata)))	(Podococcus_barteri	Iriartea_deltoidea))	(Nypa_fruticans	Roystonea_regia))	(Phoenix_dactylifera	Manicaria_saccifera)))	Sabal_domingensis)	(Burretiokentia_grandiflora	Calamus_caryotoides))	Kingia_australis);
((((Pseudophoenix_vinifera	((((Veitchia_spiralis	Kentiopsis_piersoniorum)	((Roystonea_regia	((Pelagodoxa_henryana	(Podococcus_barteri	Iriartea_deltoidea))	((Nypa_fruticans	Manicaria_saccifera)	(((Reinhardtia_latisecta	Reinhardtia_paiewonskiana)	Reinhardtia_simplex)	(Attalea_speciosa	Bactris_major)))))	((Dictyosperma_album	((Phoenix_dactylifera	Hydriastele_microspadix)	(Heterospathe_cagayanensis	Geonoma_undata)))	Prestoea_acuminata)))	(Sclerosperma_profizianum	Orania_palindan))	(Oenocarpus_bataua	Oenocarpus_minor)))	Sabal_domingensis)	(Burretiokentia_grandiflora	Calamus_caryotoides))	Kingia_australis);
(((Geonoma_undata	(Manicaria_saccifera	((((Podococcus_barteri	Iriartea_deltoidea)	(Sabal_domingensis	Orania_palindan))	((Pelagodoxa_henryana	Pseudophoenix_vinifera)	Sclerosperma_profizianum))	(((Roystonea_regia	Prestoea_acuminata)	(Oenocarpus_minor	Oenocarpus_bataua))	(((Attalea_speciosa	Bactris_major)	(Reinhardtia_simplex	(Reinhardtia_latisecta	Reinhardtia_paiewonskiana)))	(((Heterospathe_cagayanensis	Hydriastele_microspadix)	(Kentiopsis_piersoniorum	Veitchia_spiralis))	Dictyosperma_album))))))	((Calamus_caryotoides	(Nypa_fruticans	Burretiokentia_grandiflora))	Phoenix_dactylifera))	Kingia_australis);
(((((Nypa_fruticans	(Burretiokentia_grandiflora	Calamus_caryotoides))	Phoenix_dactylifera)	(Roystonea_regia	(Prestoea_acuminata	(((((Pelagodoxa_henryana	(Podococcus_barteri	Iriartea_deltoidea))	(Pseudophoenix_vinifera	(Sclerosperma_profizianum	Orania_palindan)))	(Geonoma_undata	Manicaria_saccifera))	(((Attalea_speciosa	Bactris_major)	(Reinhardtia_simplex	(Reinhardtia_latisecta	Reinhardtia_paiewonskiana)))	((((Veitchia_spiralis	Hydriastele_microspadix)	Heterospathe_cagayanensis)	Kentiopsis_piersoniorum)	Dictyosperma_album)))	(Oenocarpus_minor	Oenocarpus_bataua)))))	Sabal_domingensis)	Kingia_australis);
(((((Nypa_fruticans	(Burretiokentia_grandiflora	Calamus_caryotoides))	Phoenix_dactylifera)	(Roystonea_regia	(((((Prestoea_acuminata	(((Attalea_speciosa	Bactris_major)	(Reinhardtia_simplex	(Reinhardtia_latisecta	Reinhardtia_paiewonskiana)))	(Pelagodoxa_henryana	Iriartea_deltoidea)))	((Dictyosperma_album	(Kentiopsis_piersoniorum	(Heterospathe_cagayanensis	Hydriastele_microspadix)))	Veitchia_spiralis))	(Geonoma_undata	Manicaria_saccifera))	(Oenocarpus_minor	Oenocarpus_bataua))	(Pseudophoenix_vinifera	(Podococcus_barteri	(Sclerosperma_profizianum	Orania_palindan))))))	Sabal_domingensis)	Kingia_australis);
(((((Sclerosperma_profizianum	Orania_palindan)	(((Prestoea_acuminata	((Dictyosperma_album	((Heterospathe_cagayanensis	((Burretiokentia_grandiflora	Calamus_caryotoides)	Hydriastele_microspadix))	(Veitchia_spiralis	Kentiopsis_piersoniorum)))	((Roystonea_regia	((Geonoma_undata	Manicaria_saccifera)	(((Attalea_speciosa	Bactris_major)	(Reinhardtia_latisecta	(Reinhardtia_paiewonskiana	Reinhardtia_simplex)))	Pelagodoxa_henryana)))	Iriartea_deltoidea)))	(Phoenix_dactylifera	Oenocarpus_minor))	Oenocarpus_bataua))	(Podococcus_barteri	(Nypa_fruticans	Pseudophoenix_vinifera)))	Sabal_domingensis)	Kingia_australis);
(((((((Pseudophoenix_vinifera	(Podococcus_barteri	Orania_palindan))	Sclerosperma_profizianum)	(Pelagodoxa_henryana	((Roystonea_regia	((((Heterospathe_cagayanensis	Hydriastele_microspadix)	(Veitchia_spiralis	Kentiopsis_piersoniorum))	((Attalea_speciosa	Bactris_major)	(Reinhardtia_simplex	(Reinhardtia_latisecta	Reinhardtia_paiewonskiana))))	(Dictyosperma_album	(Prestoea_acuminata	(Oenocarpus_bataua	Oenocarpus_minor)))))	((Geonoma_undata	Manicaria_saccifera)	Iriartea_deltoidea))))	Sabal_domingensis)	(Nypa_fruticans	Phoenix_dactylifera))	(Burretiokentia_grandiflora	Calamus_caryotoides))	Kingia_australis);
(((Geonoma_undata	(Manicaria_saccifera	((Oenocarpus_bataua	((Nypa_fruticans	Pseudophoenix_vinifera)	(Sabal_domingensis	Phoenix_dactylifera)))	((((Pelagodoxa_henryana	(Iriartea_deltoidea	Podococcus_barteri))	(Sclerosperma_profizianum	Orania_palindan))	(Roystonea_regia	Prestoea_acuminata))	(Oenocarpus_minor	((Dictyosperma_album	((Veitchia_spiralis	Kentiopsis_piersoniorum)	(Heterospathe_cagayanensis	Hydriastele_microspadix)))	((Attalea_speciosa	Bactris_major)	(Reinhardtia_simplex	(Reinhardtia_latisecta	Reinhardtia_paiewonskiana)))))))))	(Burretiokentia_grandiflora	Calamus_caryotoides))	Kingia_australis);
(((Manicaria_saccifera	(((Geonoma_undata	(((Pseudophoenix_vinifera	(Sabal_domingensis	Nypa_fruticans))	((Sclerosperma_profizianum	Orania_palindan)	(Iriartea_deltoidea	Podococcus_barteri)))	Pelagodoxa_henryana))	(((Prestoea_acuminata	(((Heterospathe_cagayanensis	Hydriastele_microspadix)	Kentiopsis_piersoniorum)	(Dictyosperma_album	Veitchia_spiralis)))	(Oenocarpus_minor	Oenocarpus_bataua))	((Attalea_speciosa	Bactris_major)	(Reinhardtia_latisecta	(Reinhardtia_paiewonskiana	Reinhardtia_simplex)))))	Roystonea_regia))	((Burretiokentia_grandiflora	Calamus_caryotoides)	Phoenix_dactylifera))	Kingia_australis);
(((Manicaria_saccifera	(((Attalea_speciosa	(Bactris_major	(Reinhardtia_simplex	(Reinhardtia_latisecta	Reinhardtia_paiewonskiana))))	((((((Roystonea_regia	(Orania_palindan	Nypa_fruticans))	Sclerosperma_profizianum)	Sabal_domingensis)	Pseudophoenix_vinifera)	(Prestoea_acuminata	(((Dictyosperma_album	(Veitchia_spiralis	Kentiopsis_piersoniorum))	(Heterospathe_cagayanensis	Hydriastele_microspadix))	(Oenocarpus_minor	Oenocarpus_bataua))))	((Podococcus_barteri	Iriartea_deltoidea)	Pelagodoxa_henryana)))	Geonoma_undata))	((Burretiokentia_grandiflora	Calamus_caryotoides)	Phoenix_dactylifera))	Kingia_australis);
(((Manicaria_saccifera	(Roystonea_regia	((((((Podococcus_barteri	Iriartea_deltoidea)	((Burretiokentia_grandiflora	Calamus_caryotoides)	Pelagodoxa_henryana))	(((Orania_palindan	Nypa_fruticans)	Sclerosperma_profizianum)	Pseudophoenix_vinifera))	((Heterospathe_cagayanensis	((Hydriastele_microspadix	Veitchia_spiralis)	Kentiopsis_piersoniorum))	((Oenocarpus_bataua	Oenocarpus_minor)	(Dictyosperma_album	Prestoea_acuminata))))	((Reinhardtia_simplex	(Reinhardtia_latisecta	Reinhardtia_paiewonskiana))	((Sabal_domingensis	Attalea_speciosa)	Bactris_major)))	Geonoma_undata)))	Phoenix_dactylifera)	Kingia_australis);
((((((((Podococcus_barteri	Iriartea_deltoidea)	Pelagodoxa_henryana)	((Manicaria_saccifera	Geonoma_undata)	(((Dictyosperma_album	((((Reinhardtia_latisecta	Reinhardtia_paiewonskiana)	Reinhardtia_simplex)	(Attalea_speciosa	Bactris_major))	(((Heterospathe_cagayanensis	Hydriastele_microspadix)	Kentiopsis_piersoniorum)	Veitchia_spiralis)))	(Oenocarpus_bataua	Oenocarpus_minor))	(Roystonea_regia	Prestoea_acuminata))))	((Orania_palindan	Sclerosperma_profizianum)	(Nypa_fruticans	Pseudophoenix_vinifera)))	Sabal_domingensis)	Phoenix_dactylifera)	(Burretiokentia_grandiflora	Calamus_caryotoides))	Kingia_australis);
((((Pseudophoenix_vinifera	((((((Pelagodoxa_henryana	Oenocarpus_minor)	(Dictyosperma_album	(((Bactris_major	Attalea_speciosa)	(Reinhardtia_simplex	((Nypa_fruticans	Reinhardtia_latisecta)	Reinhardtia_paiewonskiana)))	(Veitchia_spiralis	((Heterospathe_cagayanensis	Hydriastele_microspadix)	Kentiopsis_piersoniorum)))))	(Prestoea_acuminata	(Roystonea_regia	Orania_palindan)))	((Manicaria_saccifera	Geonoma_undata)	(Iriartea_deltoidea	Podococcus_barteri)))	Oenocarpus_bataua)	Sclerosperma_profizianum))	Sabal_domingensis)	(Phoenix_dactylifera	(Burretiokentia_grandiflora	Calamus_caryotoides)))	Kingia_australis);
(((Burretiokentia_grandiflora	Calamus_caryotoides)	(Sabal_domingensis	(((Oenocarpus_bataua	(Prestoea_acuminata	((Dictyosperma_album	Oenocarpus_minor)	((((Bactris_major	Attalea_speciosa)	(Reinhardtia_simplex	(Reinhardtia_latisecta	Reinhardtia_paiewonskiana)))	(Veitchia_spiralis	(Kentiopsis_piersoniorum	(Heterospathe_cagayanensis	Hydriastele_microspadix))))	(Geonoma_undata	(((Iriartea_deltoidea	Podococcus_barteri)	(Manicaria_saccifera	((Nypa_fruticans	Phoenix_dactylifera)	Roystonea_regia)))	Pelagodoxa_henryana))))))	(Orania_palindan	Sclerosperma_profizianum))	Pseudophoenix_vinifera)))	Kingia_australis);
((Sabal_domingensis	(((Podococcus_barteri	(Orania_palindan	Sclerosperma_profizianum))	Pseudophoenix_vinifera)	((Oenocarpus_minor	Oenocarpus_bataua)	(Prestoea_acuminata	((Kentiopsis_piersoniorum	(Veitchia_spiralis	((Heterospathe_cagayanensis	(Phoenix_dactylifera	Hydriastele_microspadix))	(Dictyosperma_album	Nypa_fruticans))))	(((Bactris_major	Attalea_speciosa)	(Reinhardtia_simplex	(Reinhardtia_latisecta	Reinhardtia_paiewonskiana)))	(Iriartea_deltoidea	((Pelagodoxa_henryana	Roystonea_regia)	(Manicaria_saccifera	((Burretiokentia_grandiflora	Calamus_caryotoides)	Geonoma_undata))))))))))	Kingia_australis);
((Sabal_domingensis	(Phoenix_dactylifera	(((Orania_palindan	(Oenocarpus_bataua	(Veitchia_spiralis	(((Oenocarpus_minor	Dictyosperma_album)	Heterospathe_cagayanensis)	(((Iriartea_deltoidea	(((Burretiokentia_grandiflora	Calamus_caryotoides)	Hydriastele_microspadix)	Kentiopsis_piersoniorum))	(((Pelagodoxa_henryana	(Roystonea_regia	Manicaria_saccifera))	((Attalea_speciosa	Bactris_major)	(Reinhardtia_simplex	(Reinhardtia_latisecta	Reinhardtia_paiewonskiana))))	Geonoma_undata))	Prestoea_acuminata)))))	Sclerosperma_profizianum)	(Nypa_fruticans	(Podococcus_barteri	Pseudophoenix_vinifera)))))	Kingia_australis);
((((Sabal_domingensis	(((Podococcus_barteri	(Sclerosperma_profizianum	(Nypa_fruticans	Orania_palindan)))	(Oenocarpus_bataua	(Oenocarpus_minor	(Prestoea_acuminata	((((Roystonea_regia	Manicaria_saccifera)	(((Attalea_speciosa	Bactris_major)	(Reinhardtia_simplex	(Reinhardtia_latisecta	Reinhardtia_paiewonskiana)))	(Iriartea_deltoidea	Pelagodoxa_henryana)))	Geonoma_undata)	((Dictyosperma_album	Veitchia_spiralis)	((Kentiopsis_piersoniorum	Hydriastele_microspadix)	Heterospathe_cagayanensis)))))))	Pseudophoenix_vinifera))	Phoenix_dactylifera)	(Burretiokentia_grandiflora	Calamus_caryotoides))	Kingia_australis);
(((Sabal_domingensis	((((Sclerosperma_profizianum	(Pelagodoxa_henryana	((Phoenix_dactylifera	Nypa_fruticans)	Pseudophoenix_vinifera)))	(Oenocarpus_bataua	(((((((Attalea_speciosa	Bactris_major)	(Reinhardtia_simplex	(Reinhardtia_latisecta	Reinhardtia_paiewonskiana)))	((Hydriastele_microspadix	Heterospathe_cagayanensis)	(Veitchia_spiralis	Kentiopsis_piersoniorum)))	Dictyosperma_album)	(Oenocarpus_minor	Iriartea_deltoidea))	((Geonoma_undata	Manicaria_saccifera)	Prestoea_acuminata))	Roystonea_regia)))	Podococcus_barteri)	Orania_palindan))	(Burretiokentia_grandiflora	Calamus_caryotoides))	Kingia_australis);
(((Phoenix_dactylifera	Nypa_fruticans)	(((Oenocarpus_bataua	((Oenocarpus_minor	((((Pelagodoxa_henryana	(Roystonea_regia	Manicaria_saccifera))	((Attalea_speciosa	Bactris_major)	(Reinhardtia_latisecta	(Reinhardtia_paiewonskiana	Reinhardtia_simplex))))	Dictyosperma_album)	(((((Burretiokentia_grandiflora	Calamus_caryotoides)	Hydriastele_microspadix)	(Heterospathe_cagayanensis	Geonoma_undata))	Prestoea_acuminata)	((Podococcus_barteri	Iriartea_deltoidea)	(Veitchia_spiralis	Kentiopsis_piersoniorum)))))	(Sclerosperma_profizianum	Orania_palindan)))	Pseudophoenix_vinifera)	Sabal_domingensis))	Kingia_australis);
(((Phoenix_dactylifera	Nypa_fruticans)	(((Oenocarpus_bataua	(((Oenocarpus_minor	Prestoea_acuminata)	(((Heterospathe_cagayanensis	(Geonoma_undata	((Burretiokentia_grandiflora	Calamus_caryotoides)	Hydriastele_microspadix)))	(Dictyosperma_album	Veitchia_spiralis))	Kentiopsis_piersoniorum))	((Pelagodoxa_henryana	((((Attalea_speciosa	Bactris_major)	(Reinhardtia_simplex	(Reinhardtia_latisecta	Reinhardtia_paiewonskiana)))	Roystonea_regia)	Manicaria_saccifera))	((Iriartea_deltoidea	Podococcus_barteri)	(Sclerosperma_profizianum	Orania_palindan)))))	Pseudophoenix_vinifera)	Sabal_domingensis))	Kingia_australis);
((((Phoenix_dactylifera	Pseudophoenix_vinifera)	((Oenocarpus_bataua	(((Prestoea_acuminata	((((((Burretiokentia_grandiflora	Calamus_caryotoides)	Hydriastele_microspadix)	Heterospathe_cagayanensis)	Veitchia_spiralis)	Kentiopsis_piersoniorum)	(Orania_palindan	Dictyosperma_album)))	((Manicaria_saccifera	Geonoma_undata)	((Pelagodoxa_henryana	(Iriartea_deltoidea	Podococcus_barteri))	(((Attalea_speciosa	Bactris_major)	(Nypa_fruticans	(Reinhardtia_simplex	(Reinhardtia_latisecta	Reinhardtia_paiewonskiana))))	Roystonea_regia))))	Oenocarpus_minor))	Sclerosperma_profizianum))	Sabal_domingensis)	Kingia_australis);
((((Phoenix_dactylifera	Pseudophoenix_vinifera)	(((Oenocarpus_bataua	(((((Kentiopsis_piersoniorum	(Iriartea_deltoidea	Veitchia_spiralis))	(Roystonea_regia	Manicaria_saccifera))	(Prestoea_acuminata	(((Attalea_speciosa	Bactris_major)	(Reinhardtia_simplex	((Nypa_fruticans	Reinhardtia_latisecta)	Reinhardtia_paiewonskiana)))	(Geonoma_undata	(((Burretiokentia_grandiflora	Calamus_caryotoides)	Hydriastele_microspadix)	Heterospathe_cagayanensis)))))	(Orania_palindan	Dictyosperma_album))	Oenocarpus_minor))	(Pelagodoxa_henryana	Podococcus_barteri))	Sclerosperma_profizianum))	Sabal_domingensis)	Kingia_australis);
((Sabal_domingensis	((((Orania_palindan	Sclerosperma_profizianum)	(((((Oenocarpus_minor	Phoenix_dactylifera)	Iriartea_deltoidea)	(((Heterospathe_cagayanensis	Hydriastele_microspadix)	Kentiopsis_piersoniorum)	(((Reinhardtia_simplex	(Reinhardtia_latisecta	Reinhardtia_paiewonskiana))	(Bactris_major	Attalea_speciosa))	Veitchia_spiralis)))	(Prestoea_acuminata	Dictyosperma_album))	(((Podococcus_barteri	((Burretiokentia_grandiflora	Calamus_caryotoides)	Pelagodoxa_henryana))	Roystonea_regia)	((Nypa_fruticans	Manicaria_saccifera)	Geonoma_undata))))	Oenocarpus_bataua)	Pseudophoenix_vinifera))	Kingia_australis);
((Sabal_domingensis	(((((Burretiokentia_grandiflora	Calamus_caryotoides)	Pelagodoxa_henryana)	(Orania_palindan	((Nypa_fruticans	Podococcus_barteri)	Sclerosperma_profizianum)))	(((((Roystonea_regia	Geonoma_undata)	(Dictyosperma_album	(((Reinhardtia_simplex	(Reinhardtia_latisecta	Reinhardtia_paiewonskiana))	(Bactris_major	Attalea_speciosa))	(Heterospathe_cagayanensis	((Kentiopsis_piersoniorum	Veitchia_spiralis)	Hydriastele_microspadix)))))	((Oenocarpus_minor	Oenocarpus_bataua)	Manicaria_saccifera))	Prestoea_acuminata)	Iriartea_deltoidea))	(Phoenix_dactylifera	Pseudophoenix_vinifera)))	Kingia_australis);
((Sabal_domingensis	((((Pelagodoxa_henryana	((Dictyosperma_album	((Geonoma_undata	(Roystonea_regia	Manicaria_saccifera))	(Prestoea_acuminata	(Oenocarpus_minor	Iriartea_deltoidea))))	(Veitchia_spiralis	(Kentiopsis_piersoniorum	((Heterospathe_cagayanensis	Hydriastele_microspadix)	((Reinhardtia_simplex	(Reinhardtia_latisecta	Reinhardtia_paiewonskiana))	(Bactris_major	Attalea_speciosa)))))))	Oenocarpus_bataua)	(Orania_palindan	Sclerosperma_profizianum))	(Podococcus_barteri	(((Burretiokentia_grandiflora	Calamus_caryotoides)	(Nypa_fruticans	Phoenix_dactylifera))	Pseudophoenix_vinifera))))	Kingia_australis);
(((Sabal_domingensis	(Pseudophoenix_vinifera	((Podococcus_barteri	((Nypa_fruticans	Orania_palindan)	Sclerosperma_profizianum))	(((Dictyosperma_album	(Oenocarpus_minor	Iriartea_deltoidea))	(((Veitchia_spiralis	Kentiopsis_piersoniorum)	((Hydriastele_microspadix	(Heterospathe_cagayanensis	Geonoma_undata))	((Attalea_speciosa	Bactris_major)	(Reinhardtia_simplex	(Reinhardtia_latisecta	Reinhardtia_paiewonskiana)))))	((Pelagodoxa_henryana	(Roystonea_regia	Manicaria_saccifera))	Prestoea_acuminata)))	Oenocarpus_bataua))))	((Burretiokentia_grandiflora	Calamus_caryotoides)	Phoenix_dactylifera))	Kingia_australis);
(((Sabal_domingensis	(((Nypa_fruticans	Phoenix_dactylifera)	Pseudophoenix_vinifera)	((Podococcus_barteri	(Orania_palindan	Sclerosperma_profizianum))	((Oenocarpus_bataua	Oenocarpus_minor)	((Iriartea_deltoidea	((((Attalea_speciosa	Bactris_major)	(Reinhardtia_simplex	(Reinhardtia_latisecta	Reinhardtia_paiewonskiana)))	Pelagodoxa_henryana)	(Roystonea_regia	Manicaria_saccifera)))	((((Veitchia_spiralis	Kentiopsis_piersoniorum)	Dictyosperma_album)	(Hydriastele_microspadix	(Heterospathe_cagayanensis	Geonoma_undata)))	Prestoea_acuminata))))))	(Burretiokentia_grandiflora	Calamus_caryotoides))	Kingia_australis);
((Sabal_domingensis	((Roystonea_regia	((((Calamus_caryotoides	(Nypa_fruticans	Burretiokentia_grandiflora))	Phoenix_dactylifera)	Pseudophoenix_vinifera)	Manicaria_saccifera))	(((((Attalea_speciosa	Bactris_major)	(Reinhardtia_latisecta	(Reinhardtia_paiewonskiana	Reinhardtia_simplex)))	(Geonoma_undata	((Oenocarpus_bataua	Heterospathe_cagayanensis)	(((Dictyosperma_album	Prestoea_acuminata)	((Oenocarpus_minor	Veitchia_spiralis)	Hydriastele_microspadix))	Kentiopsis_piersoniorum))))	(Orania_palindan	Sclerosperma_profizianum))	((Iriartea_deltoidea	Podococcus_barteri)	Pelagodoxa_henryana))))	Kingia_australis);
(((Sabal_domingensis	(((Nypa_fruticans	Phoenix_dactylifera)	Pseudophoenix_vinifera)	((((Roystonea_regia	(Geonoma_undata	Manicaria_saccifera))	((((Heterospathe_cagayanensis	((Kentiopsis_piersoniorum	Hydriastele_microspadix)	Veitchia_spiralis))	Dictyosperma_album)	((Oenocarpus_minor	Oenocarpus_bataua)	Prestoea_acuminata))	((Attalea_speciosa	Bactris_major)	((Reinhardtia_latisecta	Reinhardtia_paiewonskiana)	Reinhardtia_simplex))))	((Iriartea_deltoidea	Podococcus_barteri)	Pelagodoxa_henryana))	(Orania_palindan	Sclerosperma_profizianum))))	(Calamus_caryotoides	Burretiokentia_grandiflora))	Kingia_australis);
((Sabal_domingensis	((Podococcus_barteri	((Nypa_fruticans	Phoenix_dactylifera)	Pseudophoenix_vinifera))	(((Oenocarpus_minor	Oenocarpus_bataua)	(((Geonoma_undata	Dictyosperma_album)	((((Manicaria_saccifera	Roystonea_regia)	Iriartea_deltoidea)	((Calamus_caryotoides	Burretiokentia_grandiflora)	Pelagodoxa_henryana))	Prestoea_acuminata))	((Hydriastele_microspadix	((Attalea_speciosa	Bactris_major)	((Reinhardtia_latisecta	Reinhardtia_paiewonskiana)	Reinhardtia_simplex)))	(Heterospathe_cagayanensis	(Kentiopsis_piersoniorum	Veitchia_spiralis)))))	(Orania_palindan	Sclerosperma_profizianum))))	Kingia_australis);
((Sabal_domingensis	(((Phoenix_dactylifera	Pseudophoenix_vinifera)	(Sclerosperma_profizianum	((Pelagodoxa_henryana	((Manicaria_saccifera	Roystonea_regia)	((Dictyosperma_album	(Geonoma_undata	Oenocarpus_bataua))	(((Iriartea_deltoidea	Oenocarpus_minor)	Prestoea_acuminata)	((Bactris_major	(Attalea_speciosa	(Reinhardtia_paiewonskiana	(Reinhardtia_latisecta	Reinhardtia_simplex))))	((Kentiopsis_piersoniorum	Veitchia_spiralis)	(Heterospathe_cagayanensis	((Calamus_caryotoides	Burretiokentia_grandiflora)	Hydriastele_microspadix))))))))	(Nypa_fruticans	Orania_palindan))))	Podococcus_barteri))	Kingia_australis);
(((Sabal_domingensis	(((((Manicaria_saccifera	(Geonoma_undata	Roystonea_regia))	(((Reinhardtia_simplex	(Reinhardtia_paiewonskiana	Reinhardtia_latisecta))	(Bactris_major	Attalea_speciosa))	((((Kentiopsis_piersoniorum	Veitchia_spiralis)	(Heterospathe_cagayanensis	Hydriastele_microspadix))	Dictyosperma_album)	((Oenocarpus_bataua	Oenocarpus_minor)	Prestoea_acuminata))))	Iriartea_deltoidea)	(Pseudophoenix_vinifera	(Podococcus_barteri	(Sclerosperma_profizianum	(Nypa_fruticans	Orania_palindan)))))	((Calamus_caryotoides	Burretiokentia_grandiflora)	Pelagodoxa_henryana)))	Phoenix_dactylifera)	Kingia_australis);
(((Burretiokentia_grandiflora	Calamus_caryotoides)	(((Nypa_fruticans	(((Orania_palindan	Sclerosperma_profizianum)	(((((Iriartea_deltoidea	((((Hydriastele_microspadix	Heterospathe_cagayanensis)	Veitchia_spiralis)	Kentiopsis_piersoniorum)	((Attalea_speciosa	Bactris_major)	((Reinhardtia_latisecta	Reinhardtia_paiewonskiana)	Reinhardtia_simplex))))	(Prestoea_acuminata	(Roystonea_regia	Dictyosperma_album)))	((Manicaria_saccifera	Geonoma_undata)	Pelagodoxa_henryana))	Oenocarpus_minor)	Oenocarpus_bataua))	(Podococcus_barteri	Pseudophoenix_vinifera)))	Sabal_domingensis)	Phoenix_dactylifera))	Kingia_australis);
(((Burretiokentia_grandiflora	Calamus_caryotoides)	(((Manicaria_saccifera	(Geonoma_undata	(((Roystonea_regia	((Attalea_speciosa	Bactris_major)	(Reinhardtia_latisecta	(Reinhardtia_paiewonskiana	Reinhardtia_simplex))))	(Pelagodoxa_henryana	((Podococcus_barteri	Orania_palindan)	(Pseudophoenix_vinifera	Sclerosperma_profizianum))))	((((((Hydriastele_microspadix	Heterospathe_cagayanensis)	Veitchia_spiralis)	Kentiopsis_piersoniorum)	Dictyosperma_album)	(Prestoea_acuminata	(Oenocarpus_bataua	Oenocarpus_minor)))	Iriartea_deltoidea))))	Sabal_domingensis)	(Nypa_fruticans	Phoenix_dactylifera)))	Kingia_australis);
(((Manicaria_saccifera	(Geonoma_undata	(((((Hydriastele_microspadix	Heterospathe_cagayanensis)	(Dictyosperma_album	Veitchia_spiralis))	Kentiopsis_piersoniorum)	(((Oenocarpus_bataua	(Iriartea_deltoidea	Oenocarpus_minor))	(((Sabal_domingensis	Attalea_speciosa)	Bactris_major)	(Reinhardtia_simplex	(Reinhardtia_latisecta	Reinhardtia_paiewonskiana))))	(((Podococcus_barteri	(Sclerosperma_profizianum	Orania_palindan))	Pseudophoenix_vinifera)	Pelagodoxa_henryana)))	(Roystonea_regia	Prestoea_acuminata))))	(Nypa_fruticans	((Burretiokentia_grandiflora	Calamus_caryotoides)	Phoenix_dactylifera)))	Kingia_australis);
(((Geonoma_undata	((((Nypa_fruticans	Roystonea_regia)	(Podococcus_barteri	(Sclerosperma_profizianum	Orania_palindan)))	(Pelagodoxa_henryana	(((Attalea_speciosa	Bactris_major)	(Reinhardtia_simplex	(Reinhardtia_latisecta	Reinhardtia_paiewonskiana)))	(Iriartea_deltoidea	(((Oenocarpus_minor	(Pseudophoenix_vinifera	(Phoenix_dactylifera	Oenocarpus_bataua)))	Sabal_domingensis)	(Prestoea_acuminata	((((Hydriastele_microspadix	Heterospathe_cagayanensis)	Veitchia_spiralis)	Kentiopsis_piersoniorum)	Dictyosperma_album)))))))	Manicaria_saccifera))	(Burretiokentia_grandiflora	Calamus_caryotoides))	Kingia_australis);
((Manicaria_saccifera	(((Prestoea_acuminata	(Roystonea_regia	Dictyosperma_album))	(((((Podococcus_barteri	Orania_palindan)	(Sclerosperma_profizianum	(((Nypa_fruticans	Phoenix_dactylifera)	Sabal_domingensis)	Pseudophoenix_vinifera)))	Oenocarpus_bataua)	Oenocarpus_minor)	(((Veitchia_spiralis	((((Attalea_speciosa	Bactris_major)	(Reinhardtia_simplex	(Reinhardtia_latisecta	Reinhardtia_paiewonskiana)))	((Burretiokentia_grandiflora	Calamus_caryotoides)	Hydriastele_microspadix))	(Kentiopsis_piersoniorum	Heterospathe_cagayanensis)))	Iriartea_deltoidea)	Pelagodoxa_henryana)))	Geonoma_undata))	Kingia_australis);
((((Manicaria_saccifera	(Nypa_fruticans	(((((Pseudophoenix_vinifera	Podococcus_barteri)	(Sclerosperma_profizianum	Orania_palindan))	Pelagodoxa_henryana)	((((Prestoea_acuminata	(Iriartea_deltoidea	(Oenocarpus_bataua	Oenocarpus_minor)))	(((Kentiopsis_piersoniorum	Veitchia_spiralis)	(Heterospathe_cagayanensis	Hydriastele_microspadix))	((Attalea_speciosa	Bactris_major)	(Sabal_domingensis	(Reinhardtia_simplex	(Reinhardtia_latisecta	Reinhardtia_paiewonskiana))))))	Dictyosperma_album)	Roystonea_regia))	Geonoma_undata)))	Phoenix_dactylifera)	(Burretiokentia_grandiflora	Calamus_caryotoides))	Kingia_australis);
(((Nypa_fruticans	(Phoenix_dactylifera	(Burretiokentia_grandiflora	Calamus_caryotoides)))	((((Pelagodoxa_henryana	(Podococcus_barteri	Iriartea_deltoidea))	(((Attalea_speciosa	Bactris_major)	(Reinhardtia_simplex	(Reinhardtia_latisecta	Reinhardtia_paiewonskiana)))	(((Kentiopsis_piersoniorum	Dictyosperma_album)	((Hydriastele_microspadix	Veitchia_spiralis)	Heterospathe_cagayanensis))	((Oenocarpus_minor	(Roystonea_regia	((Sabal_domingensis	Oenocarpus_bataua)	(Pseudophoenix_vinifera	(Sclerosperma_profizianum	Orania_palindan)))))	Prestoea_acuminata))))	Geonoma_undata)	Manicaria_saccifera))	Kingia_australis);
((((Geonoma_undata	(((Nypa_fruticans	Phoenix_dactylifera)	((Roystonea_regia	Pseudophoenix_vinifera)	((((Prestoea_acuminata	(((Attalea_speciosa	Bactris_major)	(Reinhardtia_simplex	(Reinhardtia_latisecta	Reinhardtia_paiewonskiana)))	Sclerosperma_profizianum))	(Oenocarpus_bataua	Oenocarpus_minor))	(Dictyosperma_album	(Kentiopsis_piersoniorum	((Hydriastele_microspadix	Heterospathe_cagayanensis)	Veitchia_spiralis))))	(Orania_palindan	(Pelagodoxa_henryana	(Podococcus_barteri	Iriartea_deltoidea))))))	Manicaria_saccifera))	Sabal_domingensis)	(Burretiokentia_grandiflora	Calamus_caryotoides))	Kingia_australis);
(((((Phoenix_dactylifera	Pseudophoenix_vinifera)	(Nypa_fruticans	((Pelagodoxa_henryana	(Podococcus_barteri	Iriartea_deltoidea))	((Orania_palindan	Sclerosperma_profizianum)	(((Prestoea_acuminata	(Dictyosperma_album	(Geonoma_undata	(Manicaria_saccifera	Roystonea_regia))))	((Kentiopsis_piersoniorum	Veitchia_spiralis)	((Hydriastele_microspadix	Heterospathe_cagayanensis)	((Attalea_speciosa	Bactris_major)	((Reinhardtia_latisecta	Reinhardtia_paiewonskiana)	Reinhardtia_simplex)))))	(Oenocarpus_minor	Oenocarpus_bataua))))))	Sabal_domingensis)	(Burretiokentia_grandiflora	Calamus_caryotoides))	Kingia_australis);
((((Phoenix_dactylifera	(((Nypa_fruticans	Pseudophoenix_vinifera)	Pelagodoxa_henryana)	((Podococcus_barteri	(Orania_palindan	Sclerosperma_profizianum))	((((Veitchia_spiralis	(Kentiopsis_piersoniorum	(Hydriastele_microspadix	Heterospathe_cagayanensis)))	(Prestoea_acuminata	(Dictyosperma_album	((Iriartea_deltoidea	Oenocarpus_minor)	Oenocarpus_bataua))))	((Geonoma_undata	Manicaria_saccifera)	((Attalea_speciosa	Bactris_major)	((Reinhardtia_latisecta	Reinhardtia_paiewonskiana)	Reinhardtia_simplex))))	Roystonea_regia))))	Sabal_domingensis)	(Burretiokentia_grandiflora	Calamus_caryotoides))	Kingia_australis);
((((Calamus_caryotoides	Burretiokentia_grandiflora)	Phoenix_dactylifera)	((Nypa_fruticans	(((((((Dictyosperma_album	Oenocarpus_minor)	(Roystonea_regia	Prestoea_acuminata))	(((Veitchia_spiralis	Kentiopsis_piersoniorum)	((Attalea_speciosa	(Reinhardtia_simplex	((Reinhardtia_latisecta	Reinhardtia_paiewonskiana)	Bactris_major)))	(Heterospathe_cagayanensis	Hydriastele_microspadix)))	Iriartea_deltoidea))	((Manicaria_saccifera	Geonoma_undata)	Pelagodoxa_henryana))	Oenocarpus_bataua)	(Podococcus_barteri	(Orania_palindan	Sclerosperma_profizianum)))	Pseudophoenix_vinifera))	Sabal_domingensis))	Kingia_australis);
((Phoenix_dactylifera	(((((Dictyosperma_album	(((Roystonea_regia	((Calamus_caryotoides	Burretiokentia_grandiflora)	Pelagodoxa_henryana))	(((Nypa_fruticans	Manicaria_saccifera)	Geonoma_undata)	(Podococcus_barteri	Iriartea_deltoidea)))	((Prestoea_acuminata	((((Heterospathe_cagayanensis	Hydriastele_microspadix)	((Attalea_speciosa	(Reinhardtia_simplex	(Reinhardtia_latisecta	Reinhardtia_paiewonskiana)))	Bactris_major))	Veitchia_spiralis)	Kentiopsis_piersoniorum))	Oenocarpus_minor)))	Oenocarpus_bataua)	(Orania_palindan	Sclerosperma_profizianum))	Pseudophoenix_vinifera)	Sabal_domingensis))	Kingia_australis);
((Orania_palindan	((Sclerosperma_profizianum	Pseudophoenix_vinifera)	((Pelagodoxa_henryana	(Podococcus_barteri	Iriartea_deltoidea))	((((((Dictyosperma_album	(Heterospathe_cagayanensis	Hydriastele_microspadix))	(Kentiopsis_piersoniorum	Veitchia_spiralis))	(Oenocarpus_minor	Oenocarpus_bataua))	Prestoea_acuminata)	(Roystonea_regia	((Geonoma_undata	(Calamus_caryotoides	Burretiokentia_grandiflora))	(Manicaria_saccifera	(Phoenix_dactylifera	Nypa_fruticans)))))	(((Reinhardtia_latisecta	Reinhardtia_paiewonskiana)	Sabal_domingensis)	(Reinhardtia_simplex	(Attalea_speciosa	Bactris_major)))))))	Kingia_australis);
(((Orania_palindan	((Oenocarpus_minor	Oenocarpus_bataua)	((Sclerosperma_profizianum	Pseudophoenix_vinifera)	((Pelagodoxa_henryana	(Podococcus_barteri	Iriartea_deltoidea))	((Roystonea_regia	((Geonoma_undata	(Manicaria_saccifera	Nypa_fruticans))	((Dictyosperma_album	(((Heterospathe_cagayanensis	((Calamus_caryotoides	Burretiokentia_grandiflora)	(Phoenix_dactylifera	Hydriastele_microspadix)))	Kentiopsis_piersoniorum)	Veitchia_spiralis))	Prestoea_acuminata)))	(Bactris_major	((Reinhardtia_simplex	(Reinhardtia_paiewonskiana	Reinhardtia_latisecta))	Attalea_speciosa)))))))	Sabal_domingensis)	Kingia_australis);
(((((((Roystonea_regia	(((Attalea_speciosa	(Bactris_major	(Reinhardtia_simplex	(Reinhardtia_paiewonskiana	Reinhardtia_latisecta))))	(((Hydriastele_microspadix	Pelagodoxa_henryana)	Prestoea_acuminata)	Kentiopsis_piersoniorum))	(Heterospathe_cagayanensis	((Veitchia_spiralis	(Geonoma_undata	Manicaria_saccifera))	Dictyosperma_album))))	(Oenocarpus_minor	Oenocarpus_bataua))	((Podococcus_barteri	Iriartea_deltoidea)	(Orania_palindan	Sclerosperma_profizianum)))	((Nypa_fruticans	Phoenix_dactylifera)	Pseudophoenix_vinifera))	Sabal_domingensis)	(Calamus_caryotoides	Burretiokentia_grandiflora))	Kingia_australis);
(((Pseudophoenix_vinifera	(Podococcus_barteri	((Orania_palindan	Sclerosperma_profizianum)	(Pelagodoxa_henryana	((Roystonea_regia	Manicaria_saccifera)	((Prestoea_acuminata	(Dictyosperma_album	((Oenocarpus_minor	(Oenocarpus_bataua	Sabal_domingensis))	((((Reinhardtia_latisecta	(Reinhardtia_simplex	Reinhardtia_paiewonskiana))	(Attalea_speciosa	Bactris_major))	((Veitchia_spiralis	Kentiopsis_piersoniorum)	(Heterospathe_cagayanensis	((Nypa_fruticans	Phoenix_dactylifera)	Hydriastele_microspadix))))	Geonoma_undata))))	Iriartea_deltoidea))))))	(Calamus_caryotoides	Burretiokentia_grandiflora))	Kingia_australis);
(((((Sclerosperma_profizianum	((Orania_palindan	(Iriartea_deltoidea	Podococcus_barteri))	(((Roystonea_regia	(Geonoma_undata	Manicaria_saccifera))	((Prestoea_acuminata	(((Kentiopsis_piersoniorum	Veitchia_spiralis)	(Heterospathe_cagayanensis	((Nypa_fruticans	Phoenix_dactylifera)	Hydriastele_microspadix)))	((Oenocarpus_minor	Oenocarpus_bataua)	Dictyosperma_album)))	((Reinhardtia_simplex	(Reinhardtia_paiewonskiana	Reinhardtia_latisecta))	(Attalea_speciosa	Bactris_major))))	Pelagodoxa_henryana)))	Pseudophoenix_vinifera)	Sabal_domingensis)	(Calamus_caryotoides	Burretiokentia_grandiflora))	Kingia_australis);
(((((Orania_palindan	Sclerosperma_profizianum)	(Pelagodoxa_henryana	(((Geonoma_undata	Manicaria_saccifera)	Roystonea_regia)	((((Kentiopsis_piersoniorum	(((Reinhardtia_simplex	(Reinhardtia_paiewonskiana	Reinhardtia_latisecta))	(Attalea_speciosa	Bactris_major))	((Heterospathe_cagayanensis	Hydriastele_microspadix)	Veitchia_spiralis)))	(Prestoea_acuminata	Dictyosperma_album))	Oenocarpus_bataua)	(Iriartea_deltoidea	Oenocarpus_minor)))))	(Podococcus_barteri	((Nypa_fruticans	((Calamus_caryotoides	Burretiokentia_grandiflora)	Phoenix_dactylifera))	Pseudophoenix_vinifera)))	Sabal_domingensis)	Kingia_australis);
((((((Pseudophoenix_vinifera	((Podococcus_barteri	Orania_palindan)	Sclerosperma_profizianum))	((Oenocarpus_bataua	Oenocarpus_minor)	(Prestoea_acuminata	((Dictyosperma_album	Pelagodoxa_henryana)	((Iriartea_deltoidea	(Geonoma_undata	Roystonea_regia))	(((Kentiopsis_piersoniorum	(((Reinhardtia_simplex	(Reinhardtia_paiewonskiana	Reinhardtia_latisecta))	(Attalea_speciosa	Bactris_major))	(Heterospathe_cagayanensis	Hydriastele_microspadix)))	Veitchia_spiralis)	Manicaria_saccifera))))))	(Nypa_fruticans	Phoenix_dactylifera))	Sabal_domingensis)	(Calamus_caryotoides	Burretiokentia_grandiflora))	Kingia_australis);
(((((((((Nypa_fruticans	Roystonea_regia)	(Geonoma_undata	Manicaria_saccifera))	Pelagodoxa_henryana)	((Podococcus_barteri	Iriartea_deltoidea)	((Prestoea_acuminata	((((Reinhardtia_simplex	(Reinhardtia_paiewonskiana	Reinhardtia_latisecta))	(Attalea_speciosa	Bactris_major))	((Heterospathe_cagayanensis	Hydriastele_microspadix)	(Kentiopsis_piersoniorum	Veitchia_spiralis)))	Oenocarpus_minor))	((Sclerosperma_profizianum	(Phoenix_dactylifera	Pseudophoenix_vinifera))	Oenocarpus_bataua))))	Dictyosperma_album)	Orania_palindan)	Sabal_domingensis)	(Calamus_caryotoides	Burretiokentia_grandiflora))	Kingia_australis);
(((Calamus_caryotoides	Burretiokentia_grandiflora)	((Roystonea_regia	((Manicaria_saccifera	Geonoma_undata)	(((Pelagodoxa_henryana	((Podococcus_barteri	Iriartea_deltoidea)	(Orania_palindan	Sclerosperma_profizianum)))	((Attalea_speciosa	Bactris_major)	(Reinhardtia_simplex	(Reinhardtia_paiewonskiana	(Nypa_fruticans	Reinhardtia_latisecta)))))	(Prestoea_acuminata	((Oenocarpus_minor	(Pseudophoenix_vinifera	Oenocarpus_bataua))	(((Veitchia_spiralis	(Kentiopsis_piersoniorum	(Phoenix_dactylifera	Hydriastele_microspadix)))	Heterospathe_cagayanensis)	Dictyosperma_album))))))	Sabal_domingensis))	Kingia_australis);
(((Calamus_caryotoides	Burretiokentia_grandiflora)	((Manicaria_saccifera	(Geonoma_undata	(((((Attalea_speciosa	Bactris_major)	(Reinhardtia_paiewonskiana	Reinhardtia_latisecta))	Reinhardtia_simplex)	((Pelagodoxa_henryana	Roystonea_regia)	((((Oenocarpus_minor	Oenocarpus_bataua)	(((Heterospathe_cagayanensis	Hydriastele_microspadix)	(Veitchia_spiralis	Kentiopsis_piersoniorum))	Dictyosperma_album))	Prestoea_acuminata)	(((Nypa_fruticans	Orania_palindan)	Sclerosperma_profizianum)	(Phoenix_dactylifera	Pseudophoenix_vinifera)))))	(Podococcus_barteri	Iriartea_deltoidea))))	Sabal_domingensis))	Kingia_australis);
(((Calamus_caryotoides	Burretiokentia_grandiflora)	(((Orania_palindan	(Sclerosperma_profizianum	((Nypa_fruticans	Pseudophoenix_vinifera)	(((((Attalea_speciosa	Bactris_major)	((Reinhardtia_latisecta	Reinhardtia_paiewonskiana)	Reinhardtia_simplex))	(Roystonea_regia	(Manicaria_saccifera	Geonoma_undata)))	(((Oenocarpus_minor	Oenocarpus_bataua)	((Dictyosperma_album	(Heterospathe_cagayanensis	Hydriastele_microspadix))	(Veitchia_spiralis	Kentiopsis_piersoniorum)))	Prestoea_acuminata))	(Pelagodoxa_henryana	(Podococcus_barteri	Iriartea_deltoidea))))))	Sabal_domingensis)	Phoenix_dactylifera))	Kingia_australis);
(((Calamus_caryotoides	Burretiokentia_grandiflora)	(Manicaria_saccifera	((Geonoma_undata	((((Attalea_speciosa	Bactris_major)	((Reinhardtia_latisecta	Reinhardtia_paiewonskiana)	Reinhardtia_simplex))	((Sabal_domingensis	Pseudophoenix_vinifera)	Sclerosperma_profizianum))	(Roystonea_regia	(((Podococcus_barteri	Iriartea_deltoidea)	(Prestoea_acuminata	((((Heterospathe_cagayanensis	Hydriastele_microspadix)	(Veitchia_spiralis	Kentiopsis_piersoniorum))	Dictyosperma_album)	(Oenocarpus_minor	Oenocarpus_bataua))))	Pelagodoxa_henryana))))	(Orania_palindan	(Phoenix_dactylifera	Nypa_fruticans)))))	Kingia_australis);
(((Calamus_caryotoides	Burretiokentia_grandiflora)	(((Orania_palindan	Nypa_fruticans)	((((((Prestoea_acuminata	(Roystonea_regia	Dictyosperma_album))	((((Heterospathe_cagayanensis	Hydriastele_microspadix)	(Veitchia_spiralis	Kentiopsis_piersoniorum))	(Attalea_speciosa	(Bactris_major	(Reinhardtia_simplex	(Reinhardtia_latisecta	Reinhardtia_paiewonskiana)))))	(Oenocarpus_minor	Oenocarpus_bataua)))	(Manicaria_saccifera	Geonoma_undata))	Pelagodoxa_henryana)	((Phoenix_dactylifera	Pseudophoenix_vinifera)	Sclerosperma_profizianum))	(Podococcus_barteri	Iriartea_deltoidea)))	Sabal_domingensis))	Kingia_australis);
(((Calamus_caryotoides	Burretiokentia_grandiflora)	(((Oenocarpus_bataua	(((((Prestoea_acuminata	Dictyosperma_album)	((Heterospathe_cagayanensis	(Phoenix_dactylifera	Hydriastele_microspadix))	(Veitchia_spiralis	(Kentiopsis_piersoniorum	((Reinhardtia_simplex	(Reinhardtia_latisecta	Reinhardtia_paiewonskiana))	(Attalea_speciosa	Bactris_major))))))	((Manicaria_saccifera	Geonoma_undata)	((Nypa_fruticans	Roystonea_regia)	(Pelagodoxa_henryana	(Podococcus_barteri	Iriartea_deltoidea)))))	(Sclerosperma_profizianum	Orania_palindan))	Oenocarpus_minor))	Pseudophoenix_vinifera)	Sabal_domingensis))	Kingia_australis);
(((Calamus_caryotoides	Burretiokentia_grandiflora)	(((Manicaria_saccifera	(Geonoma_undata	(((((Prestoea_acuminata	Dictyosperma_album)	(Kentiopsis_piersoniorum	Hydriastele_microspadix))	Veitchia_spiralis)	((Oenocarpus_minor	(Oenocarpus_bataua	Pseudophoenix_vinifera))	Heterospathe_cagayanensis))	(((Pelagodoxa_henryana	((Podococcus_barteri	Iriartea_deltoidea)	(Sclerosperma_profizianum	(Nypa_fruticans	Orania_palindan))))	(Bactris_major	Roystonea_regia))	(Attalea_speciosa	(Reinhardtia_simplex	(Reinhardtia_latisecta	Reinhardtia_paiewonskiana)))))))	Phoenix_dactylifera)	Sabal_domingensis))	Kingia_australis);
(((Pseudophoenix_vinifera	((((Roystonea_regia	(((Attalea_speciosa	Bactris_major)	((Reinhardtia_latisecta	Reinhardtia_paiewonskiana)	Reinhardtia_simplex))	((Prestoea_acuminata	(Oenocarpus_minor	Oenocarpus_bataua))	(Dictyosperma_album	((Veitchia_spiralis	Kentiopsis_piersoniorum)	(Heterospathe_cagayanensis	Hydriastele_microspadix))))))	(Manicaria_saccifera	Geonoma_undata))	(Orania_palindan	((Iriartea_deltoidea	Podococcus_barteri)	Pelagodoxa_henryana)))	(Nypa_fruticans	Sclerosperma_profizianum)))	(Sabal_domingensis	(Phoenix_dactylifera	(Calamus_caryotoides	Burretiokentia_grandiflora))))	Kingia_australis);
(((Phoenix_dactylifera	((Pseudophoenix_vinifera	((((((Oenocarpus_bataua	Oenocarpus_minor)	(Dictyosperma_album	Prestoea_acuminata))	((Kentiopsis_piersoniorum	((Geonoma_undata	Heterospathe_cagayanensis)	((Calamus_caryotoides	Burretiokentia_grandiflora)	Hydriastele_microspadix)))	((Roystonea_regia	Manicaria_saccifera)	(Attalea_speciosa	(Bactris_major	((Reinhardtia_latisecta	Reinhardtia_paiewonskiana)	Reinhardtia_simplex))))))	Veitchia_spiralis)	(Pelagodoxa_henryana	(Orania_palindan	Sclerosperma_profizianum)))	(Iriartea_deltoidea	Podococcus_barteri)))	Sabal_domingensis))	Nypa_fruticans)	Kingia_australis);
(((Phoenix_dactylifera	((Pseudophoenix_vinifera	(((((((Roystonea_regia	Manicaria_saccifera)	(((Reinhardtia_latisecta	Reinhardtia_paiewonskiana)	Reinhardtia_simplex)	(Attalea_speciosa	Bactris_major)))	(Geonoma_undata	Heterospathe_cagayanensis))	(Veitchia_spiralis	((Pelagodoxa_henryana	Hydriastele_microspadix)	Kentiopsis_piersoniorum)))	(Prestoea_acuminata	(Iriartea_deltoidea	Dictyosperma_album)))	(Oenocarpus_bataua	Oenocarpus_minor))	((Nypa_fruticans	Orania_palindan)	(Podococcus_barteri	Sclerosperma_profizianum))))	Sabal_domingensis))	(Calamus_caryotoides	Burretiokentia_grandiflora))	Kingia_australis);
(((Calamus_caryotoides	Burretiokentia_grandiflora)	(Manicaria_saccifera	(Geonoma_undata	(((((Dictyosperma_album	(Kentiopsis_piersoniorum	(Veitchia_spiralis	(Hydriastele_microspadix	Heterospathe_cagayanensis))))	(Prestoea_acuminata	(((Sclerosperma_profizianum	(Sabal_domingensis	(Phoenix_dactylifera	(Nypa_fruticans	Pseudophoenix_vinifera))))	Oenocarpus_bataua)	Oenocarpus_minor)))	Roystonea_regia)	((Orania_palindan	(Iriartea_deltoidea	Podococcus_barteri))	Pelagodoxa_henryana))	((Bactris_major	Attalea_speciosa)	(Reinhardtia_simplex	(Reinhardtia_paiewonskiana	Reinhardtia_latisecta)))))))	Kingia_australis);
(((Calamus_caryotoides	Burretiokentia_grandiflora)	(((Manicaria_saccifera	((Geonoma_undata	((Pelagodoxa_henryana	(((Iriartea_deltoidea	((Heterospathe_cagayanensis	((((Bactris_major	Attalea_speciosa)	(Reinhardtia_simplex	(Reinhardtia_paiewonskiana	Reinhardtia_latisecta)))	Hydriastele_microspadix)	Kentiopsis_piersoniorum))	Veitchia_spiralis))	Prestoea_acuminata)	((Oenocarpus_minor	Oenocarpus_bataua)	((Sabal_domingensis	(Sclerosperma_profizianum	Orania_palindan))	(Podococcus_barteri	Pseudophoenix_vinifera)))))	Dictyosperma_album))	Roystonea_regia))	Phoenix_dactylifera)	Nypa_fruticans))	Kingia_australis);
(((Manicaria_saccifera	(((((Veitchia_spiralis	((Dictyosperma_album	(Heterospathe_cagayanensis	Hydriastele_microspadix))	Kentiopsis_piersoniorum))	(Prestoea_acuminata	(((Sabal_domingensis	(Pseudophoenix_vinifera	Oenocarpus_bataua))	(Sclerosperma_profizianum	Orania_palindan))	Oenocarpus_minor)))	(((Bactris_major	Attalea_speciosa)	(Reinhardtia_simplex	(Reinhardtia_paiewonskiana	Reinhardtia_latisecta)))	((Calamus_caryotoides	Burretiokentia_grandiflora)	Pelagodoxa_henryana)))	((Iriartea_deltoidea	Podococcus_barteri)	Roystonea_regia))	Geonoma_undata))	(Phoenix_dactylifera	Nypa_fruticans))	Kingia_australis);
((Manicaria_saccifera	((((((((Heterospathe_cagayanensis	((Calamus_caryotoides	Burretiokentia_grandiflora)	Hydriastele_microspadix))	(Kentiopsis_piersoniorum	Veitchia_spiralis))	Dictyosperma_album)	(Prestoea_acuminata	((((Phoenix_dactylifera	Nypa_fruticans)	Pseudophoenix_vinifera)	(Sclerosperma_profizianum	Orania_palindan))	(Sabal_domingensis	(Oenocarpus_minor	Oenocarpus_bataua)))))	Roystonea_regia)	(Pelagodoxa_henryana	(Iriartea_deltoidea	Podococcus_barteri)))	((Bactris_major	Attalea_speciosa)	(Reinhardtia_simplex	(Reinhardtia_paiewonskiana	Reinhardtia_latisecta))))	Geonoma_undata))	Kingia_australis);
(((Manicaria_saccifera	(((((Geonoma_undata	(((Dictyosperma_album	((((Phoenix_dactylifera	Hydriastele_microspadix)	Kentiopsis_piersoniorum)	Veitchia_spiralis)	Heterospathe_cagayanensis))	(Oenocarpus_minor	Oenocarpus_bataua))	Prestoea_acuminata))	(Pseudophoenix_vinifera	(Sclerosperma_profizianum	(Nypa_fruticans	Orania_palindan))))	((Sabal_domingensis	Pelagodoxa_henryana)	(Iriartea_deltoidea	Podococcus_barteri)))	Roystonea_regia)	((Bactris_major	Attalea_speciosa)	(Reinhardtia_simplex	(Reinhardtia_paiewonskiana	Reinhardtia_latisecta)))))	(Calamus_caryotoides	Burretiokentia_grandiflora))	Kingia_australis);
(((Oenocarpus_bataua	(((Dictyosperma_album	(((Hydriastele_microspadix	Veitchia_spiralis)	Kentiopsis_piersoniorum)	Heterospathe_cagayanensis))	(Prestoea_acuminata	((Pelagodoxa_henryana	(Iriartea_deltoidea	Podococcus_barteri))	((Roystonea_regia	(Pseudophoenix_vinifera	(Sclerosperma_profizianum	(((Calamus_caryotoides	Burretiokentia_grandiflora)	Nypa_fruticans)	Orania_palindan))))	((Geonoma_undata	Manicaria_saccifera)	((Bactris_major	Attalea_speciosa)	(Reinhardtia_simplex	(Reinhardtia_paiewonskiana	Reinhardtia_latisecta))))))))	(Phoenix_dactylifera	Oenocarpus_minor)))	Sabal_domingensis)	Kingia_australis);
((((Pseudophoenix_vinifera	((Sclerosperma_profizianum	(Nypa_fruticans	Orania_palindan))	((Oenocarpus_minor	Oenocarpus_bataua)	(Dictyosperma_album	((((Veitchia_spiralis	(((Bactris_major	Attalea_speciosa)	(Reinhardtia_simplex	(Reinhardtia_paiewonskiana	Reinhardtia_latisecta)))	(Heterospathe_cagayanensis	Hydriastele_microspadix)))	Kentiopsis_piersoniorum)	Prestoea_acuminata)	((((Calamus_caryotoides	Burretiokentia_grandiflora)	Pelagodoxa_henryana)	((Roystonea_regia	Manicaria_saccifera)	(Iriartea_deltoidea	Podococcus_barteri)))	Geonoma_undata))))))	Sabal_domingensis)	Phoenix_dactylifera)	Kingia_australis);
((((Manicaria_saccifera	((((Pseudophoenix_vinifera	Oenocarpus_bataua)	(Phoenix_dactylifera	Oenocarpus_minor))	(Prestoea_acuminata	((Kentiopsis_piersoniorum	((Heterospathe_cagayanensis	Geonoma_undata)	((Calamus_caryotoides	Burretiokentia_grandiflora)	Hydriastele_microspadix)))	(Veitchia_spiralis	Dictyosperma_album))))	(((Sclerosperma_profizianum	Orania_palindan)	((Iriartea_deltoidea	Podococcus_barteri)	Pelagodoxa_henryana))	((Reinhardtia_simplex	Attalea_speciosa)	((Reinhardtia_paiewonskiana	Reinhardtia_latisecta)	Bactris_major)))))	(Roystonea_regia	Nypa_fruticans))	Sabal_domingensis)	Kingia_australis);
((((Manicaria_saccifera	((((Roystonea_regia	((Pelagodoxa_henryana	((Sclerosperma_profizianum	Orania_palindan)	(Iriartea_deltoidea	Podococcus_barteri)))	(Dictyosperma_album	Prestoea_acuminata)))	((((Heterospathe_cagayanensis	Hydriastele_microspadix)	Veitchia_spiralis)	Kentiopsis_piersoniorum)	(Attalea_speciosa	((Reinhardtia_simplex	(Reinhardtia_paiewonskiana	Reinhardtia_latisecta))	(Phoenix_dactylifera	Bactris_major)))))	(((Sabal_domingensis	Pseudophoenix_vinifera)	Oenocarpus_bataua)	Oenocarpus_minor))	Geonoma_undata))	Nypa_fruticans)	(Calamus_caryotoides	Burretiokentia_grandiflora))	Kingia_australis);
(((Manicaria_saccifera	((((((Sclerosperma_profizianum	Orania_palindan)	((Sabal_domingensis	Pseudophoenix_vinifera)	(Oenocarpus_minor	Oenocarpus_bataua)))	(Prestoea_acuminata	(Heterospathe_cagayanensis	((Hydriastele_microspadix	(Dictyosperma_album	Kentiopsis_piersoniorum))	Veitchia_spiralis))))	((Iriartea_deltoidea	Podococcus_barteri)	Pelagodoxa_henryana))	((Reinhardtia_simplex	(Reinhardtia_paiewonskiana	((Attalea_speciosa	Bactris_major)	Reinhardtia_latisecta)))	Roystonea_regia))	Geonoma_undata))	((Calamus_caryotoides	Burretiokentia_grandiflora)	(Nypa_fruticans	Phoenix_dactylifera)))	Kingia_australis);
(((Calamus_caryotoides	Burretiokentia_grandiflora)	(((((Prestoea_acuminata	(Dictyosperma_album	((Phoenix_dactylifera	Hydriastele_microspadix)	(Veitchia_spiralis	(Heterospathe_cagayanensis	Kentiopsis_piersoniorum)))))	(((Roystonea_regia	Geonoma_undata)	(((Reinhardtia_simplex	(Reinhardtia_paiewonskiana	Reinhardtia_latisecta))	(Attalea_speciosa	Bactris_major))	(Pelagodoxa_henryana	Manicaria_saccifera)))	(Iriartea_deltoidea	Podococcus_barteri)))	((Sclerosperma_profizianum	(Oenocarpus_bataua	Oenocarpus_minor))	Pseudophoenix_vinifera))	(Nypa_fruticans	Orania_palindan))	Sabal_domingensis))	Kingia_australis);
(((Calamus_caryotoides	Burretiokentia_grandiflora)	((Pseudophoenix_vinifera	(((((Pelagodoxa_henryana	(Podococcus_barteri	(Sclerosperma_profizianum	(Nypa_fruticans	Orania_palindan))))	(Geonoma_undata	((Prestoea_acuminata	((Oenocarpus_bataua	Oenocarpus_minor)	((Heterospathe_cagayanensis	((Kentiopsis_piersoniorum	(Phoenix_dactylifera	Hydriastele_microspadix))	Veitchia_spiralis))	Dictyosperma_album)))	Iriartea_deltoidea)))	((Reinhardtia_simplex	(Reinhardtia_paiewonskiana	Reinhardtia_latisecta))	(Attalea_speciosa	Bactris_major)))	Manicaria_saccifera)	Roystonea_regia))	Sabal_domingensis))	Kingia_australis);
(((Sabal_domingensis	(Pseudophoenix_vinifera	(((Calamus_caryotoides	Burretiokentia_grandiflora)	Nypa_fruticans)	(Orania_palindan	((((((Geonoma_undata	Manicaria_saccifera)	((Heterospathe_cagayanensis	((Kentiopsis_piersoniorum	Hydriastele_microspadix)	Veitchia_spiralis))	((Attalea_speciosa	Bactris_major)	(Reinhardtia_simplex	(Reinhardtia_paiewonskiana	Reinhardtia_latisecta)))))	((Dictyosperma_album	(Prestoea_acuminata	Roystonea_regia))	Oenocarpus_minor))	Oenocarpus_bataua)	((Iriartea_deltoidea	Podococcus_barteri)	Pelagodoxa_henryana))	Sclerosperma_profizianum)))))	Phoenix_dactylifera)	Kingia_australis);
(((Sabal_domingensis	(((Nypa_fruticans	Phoenix_dactylifera)	Pseudophoenix_vinifera)	(((Iriartea_deltoidea	Podococcus_barteri)	(Orania_palindan	Sclerosperma_profizianum))	((((Dictyosperma_album	(((Oenocarpus_bataua	Oenocarpus_minor)	Hydriastele_microspadix)	(Heterospathe_cagayanensis	((Kentiopsis_piersoniorum	Veitchia_spiralis)	Prestoea_acuminata))))	(Roystonea_regia	(Geonoma_undata	Manicaria_saccifera)))	((Attalea_speciosa	Bactris_major)	(Reinhardtia_simplex	(Reinhardtia_paiewonskiana	Reinhardtia_latisecta))))	Pelagodoxa_henryana))))	(Calamus_caryotoides	Burretiokentia_grandiflora))	Kingia_australis);
(((Sabal_domingensis	(Pelagodoxa_henryana	(((((Nypa_fruticans	Orania_palindan)	Sclerosperma_profizianum)	Pseudophoenix_vinifera)	(Iriartea_deltoidea	Podococcus_barteri))	((((Attalea_speciosa	Bactris_major)	(Reinhardtia_simplex	(Reinhardtia_paiewonskiana	Reinhardtia_latisecta)))	((Oenocarpus_bataua	Oenocarpus_minor)	(((((Phoenix_dactylifera	Hydriastele_microspadix)	Heterospathe_cagayanensis)	Dictyosperma_album)	(Veitchia_spiralis	Kentiopsis_piersoniorum))	Prestoea_acuminata)))	(Roystonea_regia	(Geonoma_undata	Manicaria_saccifera))))))	(Calamus_caryotoides	Burretiokentia_grandiflora))	Kingia_australis);
(((Sabal_domingensis	(Pseudophoenix_vinifera	(((Iriartea_deltoidea	Podococcus_barteri)	(((((Attalea_speciosa	Bactris_major)	(Reinhardtia_simplex	(Reinhardtia_paiewonskiana	Reinhardtia_latisecta)))	Pelagodoxa_henryana)	(((Prestoea_acuminata	(Geonoma_undata	((Phoenix_dactylifera	Hydriastele_microspadix)	Heterospathe_cagayanensis)))	(Dictyosperma_album	((Orania_palindan	Sclerosperma_profizianum)	(Oenocarpus_bataua	Oenocarpus_minor))))	(Veitchia_spiralis	Kentiopsis_piersoniorum)))	Manicaria_saccifera))	(Roystonea_regia	Nypa_fruticans))))	(Calamus_caryotoides	Burretiokentia_grandiflora))	Kingia_australis);
(((Sabal_domingensis	((((Podococcus_barteri	Sclerosperma_profizianum)	Nypa_fruticans)	(Pseudophoenix_vinifera	((((((Phoenix_dactylifera	Manicaria_saccifera)	Geonoma_undata)	((((Attalea_speciosa	Bactris_major)	(Reinhardtia_simplex	(Reinhardtia_paiewonskiana	Reinhardtia_latisecta)))	(Dictyosperma_album	(Veitchia_spiralis	(Kentiopsis_piersoniorum	(Hydriastele_microspadix	Heterospathe_cagayanensis)))))	Prestoea_acuminata))	(Iriartea_deltoidea	Pelagodoxa_henryana))	Roystonea_regia)	(Oenocarpus_bataua	Oenocarpus_minor))))	Orania_palindan))	(Calamus_caryotoides	Burretiokentia_grandiflora))	Kingia_australis);
(((Sabal_domingensis	(Geonoma_undata	((((((Attalea_speciosa	Bactris_major)	(Reinhardtia_simplex	(Reinhardtia_paiewonskiana	Reinhardtia_latisecta)))	((Kentiopsis_piersoniorum	((((Phoenix_dactylifera	Hydriastele_microspadix)	Veitchia_spiralis)	Dictyosperma_album)	Heterospathe_cagayanensis))	(Prestoea_acuminata	(Oenocarpus_minor	(Pseudophoenix_vinifera	Oenocarpus_bataua)))))	(Pelagodoxa_henryana	((Orania_palindan	Sclerosperma_profizianum)	(Podococcus_barteri	Iriartea_deltoidea))))	(Nypa_fruticans	Roystonea_regia))	Manicaria_saccifera)))	(Calamus_caryotoides	Burretiokentia_grandiflora))	Kingia_australis);
(((Sabal_domingensis	(((Pseudophoenix_vinifera	Pelagodoxa_henryana)	(((Nypa_fruticans	Orania_palindan)	Sclerosperma_profizianum)	(Podococcus_barteri	Iriartea_deltoidea)))	((((Kentiopsis_piersoniorum	Veitchia_spiralis)	(((Phoenix_dactylifera	Hydriastele_microspadix)	Heterospathe_cagayanensis)	Dictyosperma_album))	(Manicaria_saccifera	Geonoma_undata))	(((Oenocarpus_minor	Oenocarpus_bataua)	((Attalea_speciosa	Bactris_major)	(Reinhardtia_simplex	(Reinhardtia_paiewonskiana	Reinhardtia_latisecta))))	(Roystonea_regia	Prestoea_acuminata)))))	(Calamus_caryotoides	Burretiokentia_grandiflora))	Kingia_australis);
(((Sabal_domingensis	((((Oenocarpus_minor	Oenocarpus_bataua)	((((Iriartea_deltoidea	Roystonea_regia)	(Pelagodoxa_henryana	(Manicaria_saccifera	Geonoma_undata)))	((Attalea_speciosa	Bactris_major)	(Reinhardtia_simplex	(Reinhardtia_paiewonskiana	Reinhardtia_latisecta))))	((Dictyosperma_album	(Hydriastele_microspadix	((Kentiopsis_piersoniorum	Veitchia_spiralis)	Heterospathe_cagayanensis)))	Prestoea_acuminata)))	((Podococcus_barteri	(Nypa_fruticans	Orania_palindan))	Sclerosperma_profizianum))	(Phoenix_dactylifera	Pseudophoenix_vinifera)))	(Calamus_caryotoides	Burretiokentia_grandiflora))	Kingia_australis);
((((((Phoenix_dactylifera	Nypa_fruticans)	Orania_palindan)	(((((Oenocarpus_minor	Oenocarpus_bataua)	((((Dictyosperma_album	Iriartea_deltoidea)	(Manicaria_saccifera	Geonoma_undata))	(Prestoea_acuminata	((Hydriastele_microspadix	((Attalea_speciosa	Bactris_major)	((Reinhardtia_paiewonskiana	Reinhardtia_latisecta)	Reinhardtia_simplex)))	((Kentiopsis_piersoniorum	Veitchia_spiralis)	Heterospathe_cagayanensis))))	Roystonea_regia))	(Podococcus_barteri	Pelagodoxa_henryana))	Pseudophoenix_vinifera)	Sclerosperma_profizianum))	(Calamus_caryotoides	Burretiokentia_grandiflora))	Sabal_domingensis)	Kingia_australis);
((((Roystonea_regia	(Manicaria_saccifera	((Pelagodoxa_henryana	(Geonoma_undata	(((Prestoea_acuminata	(Iriartea_deltoidea	Dictyosperma_album))	((Veitchia_spiralis	Kentiopsis_piersoniorum)	(((Attalea_speciosa	Bactris_major)	((Reinhardtia_paiewonskiana	Reinhardtia_latisecta)	Reinhardtia_simplex))	(Heterospathe_cagayanensis	((Calamus_caryotoides	Burretiokentia_grandiflora)	Hydriastele_microspadix)))))	((Orania_palindan	Sclerosperma_profizianum)	(Oenocarpus_minor	Oenocarpus_bataua)))))	Podococcus_barteri)))	Pseudophoenix_vinifera)	(Sabal_domingensis	(Phoenix_dactylifera	Nypa_fruticans)))	Kingia_australis);
((((Orania_palindan	(Sclerosperma_profizianum	((((((Dictyosperma_album	(Prestoea_acuminata	Roystonea_regia))	(((Iriartea_deltoidea	Podococcus_barteri)	Pelagodoxa_henryana)	(((Phoenix_dactylifera	Nypa_fruticans)	Manicaria_saccifera)	Geonoma_undata)))	(((Attalea_speciosa	Bactris_major)	((Reinhardtia_paiewonskiana	Reinhardtia_latisecta)	Reinhardtia_simplex))	(Kentiopsis_piersoniorum	(Heterospathe_cagayanensis	(Hydriastele_microspadix	Veitchia_spiralis)))))	Oenocarpus_minor)	Oenocarpus_bataua)	Pseudophoenix_vinifera)))	Sabal_domingensis)	(Calamus_caryotoides	Burretiokentia_grandiflora))	Kingia_australis);
((((((Iriartea_deltoidea	Podococcus_barteri)	((Orania_palindan	Sclerosperma_profizianum)	(((Roystonea_regia	Manicaria_saccifera)	(Geonoma_undata	((((Attalea_speciosa	Bactris_major)	((Reinhardtia_paiewonskiana	Reinhardtia_latisecta)	Reinhardtia_simplex))	((Veitchia_spiralis	Kentiopsis_piersoniorum)	(Hydriastele_microspadix	Heterospathe_cagayanensis)))	((Oenocarpus_minor	(Oenocarpus_bataua	Dictyosperma_album))	Prestoea_acuminata))))	Pelagodoxa_henryana)))	((Phoenix_dactylifera	Nypa_fruticans)	Pseudophoenix_vinifera))	Sabal_domingensis)	(Calamus_caryotoides	Burretiokentia_grandiflora))	Kingia_australis);
((Sabal_domingensis	((Oenocarpus_minor	Oenocarpus_bataua)	(Prestoea_acuminata	(((((Iriartea_deltoidea	Podococcus_barteri)	((Nypa_fruticans	Orania_palindan)	Sclerosperma_profizianum))	(Roystonea_regia	(((Calamus_caryotoides	Burretiokentia_grandiflora)	Pelagodoxa_henryana)	Pseudophoenix_vinifera)))	(Geonoma_undata	Manicaria_saccifera))	(Dictyosperma_album	(((Attalea_speciosa	Bactris_major)	((Reinhardtia_paiewonskiana	Reinhardtia_latisecta)	Reinhardtia_simplex))	(Veitchia_spiralis	(((Phoenix_dactylifera	Hydriastele_microspadix)	Kentiopsis_piersoniorum)	Heterospathe_cagayanensis))))))))	Kingia_australis);
(((Sabal_domingensis	(Pseudophoenix_vinifera	(((Nypa_fruticans	Orania_palindan)	Sclerosperma_profizianum)	(((Geonoma_undata	Manicaria_saccifera)	((Prestoea_acuminata	Roystonea_regia)	(((((Attalea_speciosa	Bactris_major)	(Reinhardtia_paiewonskiana	Reinhardtia_simplex))	Reinhardtia_latisecta)	((Veitchia_spiralis	((Phoenix_dactylifera	Hydriastele_microspadix)	Kentiopsis_piersoniorum))	Heterospathe_cagayanensis))	((Oenocarpus_bataua	Oenocarpus_minor)	Dictyosperma_album))))	((Iriartea_deltoidea	Podococcus_barteri)	Pelagodoxa_henryana)))))	(Calamus_caryotoides	Burretiokentia_grandiflora))	Kingia_australis);
(((Sabal_domingensis	((Orania_palindan	Sclerosperma_profizianum)	(((Roystonea_regia	Manicaria_saccifera)	(((Reinhardtia_simplex	(Reinhardtia_latisecta	Reinhardtia_paiewonskiana))	(Attalea_speciosa	Bactris_major))	(Kentiopsis_piersoniorum	((((Heterospathe_cagayanensis	(Geonoma_undata	(Phoenix_dactylifera	Hydriastele_microspadix)))	Dictyosperma_album)	((Oenocarpus_bataua	Oenocarpus_minor)	Iriartea_deltoidea))	(Veitchia_spiralis	Prestoea_acuminata)))))	((Nypa_fruticans	Pseudophoenix_vinifera)	(Podococcus_barteri	Pelagodoxa_henryana)))))	(Calamus_caryotoides	Burretiokentia_grandiflora))	Kingia_australis);
(((Sabal_domingensis	(Pseudophoenix_vinifera	(Oenocarpus_bataua	(((Pelagodoxa_henryana	(Prestoea_acuminata	(((Iriartea_deltoidea	((Reinhardtia_simplex	(Reinhardtia_latisecta	Reinhardtia_paiewonskiana))	(Attalea_speciosa	Bactris_major)))	(Manicaria_saccifera	Geonoma_undata))	(Roystonea_regia	((Kentiopsis_piersoniorum	(Phoenix_dactylifera	Hydriastele_microspadix))	((Veitchia_spiralis	(Nypa_fruticans	Dictyosperma_album))	Heterospathe_cagayanensis))))))	Oenocarpus_minor)	(Podococcus_barteri	(Orania_palindan	Sclerosperma_profizianum))))))	(Calamus_caryotoides	Burretiokentia_grandiflora))	Kingia_australis);
(((Sabal_domingensis	((Sclerosperma_profizianum	(Oenocarpus_minor	(((((Veitchia_spiralis	(Heterospathe_cagayanensis	Hydriastele_microspadix))	Kentiopsis_piersoniorum)	Dictyosperma_album)	((((((Reinhardtia_simplex	(Reinhardtia_latisecta	Reinhardtia_paiewonskiana))	(Attalea_speciosa	Bactris_major))	Manicaria_saccifera)	((Roystonea_regia	Nypa_fruticans)	(Orania_palindan	(Podococcus_barteri	Iriartea_deltoidea))))	Pelagodoxa_henryana)	Geonoma_undata))	Prestoea_acuminata)))	((Phoenix_dactylifera	Pseudophoenix_vinifera)	Oenocarpus_bataua)))	(Calamus_caryotoides	Burretiokentia_grandiflora))	Kingia_australis);
(((Sabal_domingensis	((Nypa_fruticans	Orania_palindan)	((Pelagodoxa_henryana	(Podococcus_barteri	Iriartea_deltoidea))	((Sclerosperma_profizianum	(Pseudophoenix_vinifera	Phoenix_dactylifera))	((Oenocarpus_minor	Oenocarpus_bataua)	((Prestoea_acuminata	Roystonea_regia)	(((((Veitchia_spiralis	(Heterospathe_cagayanensis	Hydriastele_microspadix))	Kentiopsis_piersoniorum)	Dictyosperma_album)	((Reinhardtia_simplex	(Reinhardtia_latisecta	Reinhardtia_paiewonskiana))	(Attalea_speciosa	Bactris_major)))	(Manicaria_saccifera	Geonoma_undata))))))))	(Calamus_caryotoides	Burretiokentia_grandiflora))	Kingia_australis);
((((Phoenix_dactylifera	Nypa_fruticans)	(((((Dictyosperma_album	(((Kentiopsis_piersoniorum	Hydriastele_microspadix)	Veitchia_spiralis)	Heterospathe_cagayanensis))	((((Oenocarpus_minor	Oenocarpus_bataua)	((Bactris_major	Attalea_speciosa)	(Reinhardtia_simplex	(Reinhardtia_latisecta	Reinhardtia_paiewonskiana))))	(Geonoma_undata	Manicaria_saccifera))	(Prestoea_acuminata	Roystonea_regia)))	(Sclerosperma_profizianum	(Orania_palindan	(Iriartea_deltoidea	Podococcus_barteri))))	(Pelagodoxa_henryana	Pseudophoenix_vinifera))	Sabal_domingensis))	(Burretiokentia_grandiflora	Calamus_caryotoides))	Kingia_australis);
(((((Iriartea_deltoidea	Podococcus_barteri)	(((Pseudophoenix_vinifera	(Nypa_fruticans	Manicaria_saccifera))	Roystonea_regia)	(((Geonoma_undata	(Prestoea_acuminata	(((Kentiopsis_piersoniorum	Veitchia_spiralis)	((Phoenix_dactylifera	Hydriastele_microspadix)	Heterospathe_cagayanensis))	((Oenocarpus_minor	Oenocarpus_bataua)	Dictyosperma_album))))	((Sclerosperma_profizianum	Orania_palindan)	Pelagodoxa_henryana))	((Bactris_major	Attalea_speciosa)	(Reinhardtia_simplex	(Reinhardtia_latisecta	Reinhardtia_paiewonskiana))))))	Sabal_domingensis)	(Burretiokentia_grandiflora	Calamus_caryotoides))	Kingia_australis);
(((Manicaria_saccifera	(Geonoma_undata	(((((Pelagodoxa_henryana	(Iriartea_deltoidea	Podococcus_barteri))	(Reinhardtia_latisecta	(Reinhardtia_paiewonskiana	((((((Burretiokentia_grandiflora	Calamus_caryotoides)	Nypa_fruticans)	Phoenix_dactylifera)	Bactris_major)	Attalea_speciosa)	Reinhardtia_simplex))))	Prestoea_acuminata)	(((Oenocarpus_minor	Oenocarpus_bataua)	((Pseudophoenix_vinifera	Sclerosperma_profizianum)	Orania_palindan))	Roystonea_regia))	((Hydriastele_microspadix	(Kentiopsis_piersoniorum	Veitchia_spiralis))	(Heterospathe_cagayanensis	Dictyosperma_album)))))	Sabal_domingensis)	Kingia_australis);
(((((((Oenocarpus_minor	Oenocarpus_bataua)	((Sclerosperma_profizianum	(Podococcus_barteri	Orania_palindan))	Pseudophoenix_vinifera))	Roystonea_regia)	(Manicaria_saccifera	((Veitchia_spiralis	((Prestoea_acuminata	Iriartea_deltoidea)	(((((Nypa_fruticans	Phoenix_dactylifera)	Bactris_major)	Attalea_speciosa)	(Reinhardtia_simplex	(Reinhardtia_latisecta	Reinhardtia_paiewonskiana)))	(Hydriastele_microspadix	(Kentiopsis_piersoniorum	Pelagodoxa_henryana)))))	((Heterospathe_cagayanensis	Geonoma_undata)	Dictyosperma_album))))	Sabal_domingensis)	(Burretiokentia_grandiflora	Calamus_caryotoides))	Kingia_australis);
(((((Podococcus_barteri	Pseudophoenix_vinifera)	((Orania_palindan	(Pelagodoxa_henryana	(((((Kentiopsis_piersoniorum	Dictyosperma_album)	((Hydriastele_microspadix	Veitchia_spiralis)	Heterospathe_cagayanensis))	((Iriartea_deltoidea	Prestoea_acuminata)	(Oenocarpus_minor	(Phoenix_dactylifera	Oenocarpus_bataua))))	Geonoma_undata)	((Roystonea_regia	Manicaria_saccifera)	((((Attalea_speciosa	(Nypa_fruticans	Bactris_major))	Reinhardtia_paiewonskiana)	Reinhardtia_simplex)	Reinhardtia_latisecta)))))	Sclerosperma_profizianum))	Sabal_domingensis)	(Burretiokentia_grandiflora	Calamus_caryotoides))	Kingia_australis);
((((((Nypa_fruticans	Phoenix_dactylifera)	Manicaria_saccifera)	((((Prestoea_acuminata	((Roystonea_regia	Iriartea_deltoidea)	Dictyosperma_album))	((((Heterospathe_cagayanensis	Veitchia_spiralis)	(Kentiopsis_piersoniorum	(Attalea_speciosa	(Bactris_major	((Reinhardtia_paiewonskiana	Reinhardtia_simplex)	Reinhardtia_latisecta)))))	Hydriastele_microspadix)	(Pelagodoxa_henryana	((Sclerosperma_profizianum	(Podococcus_barteri	Pseudophoenix_vinifera))	Orania_palindan))))	(Oenocarpus_minor	Oenocarpus_bataua))	Geonoma_undata))	Sabal_domingensis)	(Burretiokentia_grandiflora	Calamus_caryotoides))	Kingia_australis);
(((((Pseudophoenix_vinifera	(((Iriartea_deltoidea	Podococcus_barteri)	((((Prestoea_acuminata	((Dictyosperma_album	(Veitchia_spiralis	(Heterospathe_cagayanensis	(Kentiopsis_piersoniorum	Hydriastele_microspadix))))	((Oenocarpus_minor	Oenocarpus_bataua)	Geonoma_undata)))	((Reinhardtia_simplex	(Reinhardtia_latisecta	Reinhardtia_paiewonskiana))	(Attalea_speciosa	Bactris_major)))	Manicaria_saccifera)	Roystonea_regia))	((Sclerosperma_profizianum	Orania_palindan)	Pelagodoxa_henryana)))	Sabal_domingensis)	(Nypa_fruticans	Phoenix_dactylifera))	(Burretiokentia_grandiflora	Calamus_caryotoides))	Kingia_australis);
(((((Podococcus_barteri	Pseudophoenix_vinifera)	((Oenocarpus_bataua	(((((Reinhardtia_simplex	(Reinhardtia_latisecta	Reinhardtia_paiewonskiana))	(Attalea_speciosa	Bactris_major))	(Roystonea_regia	(Pelagodoxa_henryana	Manicaria_saccifera)))	Geonoma_undata)	(((Dictyosperma_album	((Hydriastele_microspadix	Heterospathe_cagayanensis)	(Veitchia_spiralis	Kentiopsis_piersoniorum)))	Prestoea_acuminata)	(Iriartea_deltoidea	Oenocarpus_minor))))	(Sclerosperma_profizianum	((Nypa_fruticans	Phoenix_dactylifera)	Orania_palindan))))	Sabal_domingensis)	(Burretiokentia_grandiflora	Calamus_caryotoides))	Kingia_australis);
(((((Podococcus_barteri	((Nypa_fruticans	Phoenix_dactylifera)	Pseudophoenix_vinifera))	((Pelagodoxa_henryana	((Manicaria_saccifera	Roystonea_regia)	((((((Geonoma_undata	Heterospathe_cagayanensis)	Hydriastele_microspadix)	(Veitchia_spiralis	Kentiopsis_piersoniorum))	((Iriartea_deltoidea	Oenocarpus_minor)	Prestoea_acuminata))	(Oenocarpus_bataua	Dictyosperma_album))	((Reinhardtia_simplex	(Reinhardtia_latisecta	Reinhardtia_paiewonskiana))	(Attalea_speciosa	Bactris_major)))))	(Sclerosperma_profizianum	Orania_palindan)))	Sabal_domingensis)	(Burretiokentia_grandiflora	Calamus_caryotoides))	Kingia_australis);
((((Pseudophoenix_vinifera	(Oenocarpus_bataua	((((Podococcus_barteri	(Sclerosperma_profizianum	(Nypa_fruticans	Orania_palindan)))	(Geonoma_undata	Manicaria_saccifera))	(((Iriartea_deltoidea	(Phoenix_dactylifera	Oenocarpus_minor))	((Dictyosperma_album	(Heterospathe_cagayanensis	(Veitchia_spiralis	(Kentiopsis_piersoniorum	Hydriastele_microspadix))))	((Reinhardtia_simplex	(Reinhardtia_latisecta	Reinhardtia_paiewonskiana))	(Attalea_speciosa	Bactris_major))))	(Prestoea_acuminata	Roystonea_regia)))	Pelagodoxa_henryana)))	Sabal_domingensis)	(Burretiokentia_grandiflora	Calamus_caryotoides))	Kingia_australis);
(((Phoenix_dactylifera	(Calamus_caryotoides	Burretiokentia_grandiflora))	((Pseudophoenix_vinifera	((Podococcus_barteri	((Nypa_fruticans	Orania_palindan)	Sclerosperma_profizianum))	(((Oenocarpus_minor	((Geonoma_undata	Manicaria_saccifera)	((Pelagodoxa_henryana	(Prestoea_acuminata	Iriartea_deltoidea))	(Dictyosperma_album	(((Heterospathe_cagayanensis	Hydriastele_microspadix)	(Kentiopsis_piersoniorum	Veitchia_spiralis))	((Reinhardtia_latisecta	Reinhardtia_paiewonskiana)	((Bactris_major	Attalea_speciosa)	Reinhardtia_simplex)))))))	Roystonea_regia)	Oenocarpus_bataua)))	Sabal_domingensis))	Kingia_australis);
(((Burretiokentia_grandiflora	Calamus_caryotoides)	(((Pseudophoenix_vinifera	(Podococcus_barteri	(Sclerosperma_profizianum	(((((Iriartea_deltoidea	((Pelagodoxa_henryana	((Geonoma_undata	Manicaria_saccifera)	Roystonea_regia))	((Bactris_major	Attalea_speciosa)	(Reinhardtia_simplex	(Reinhardtia_paiewonskiana	Reinhardtia_latisecta)))))	Prestoea_acuminata)	(Dictyosperma_album	(((Heterospathe_cagayanensis	Hydriastele_microspadix)	Veitchia_spiralis)	Kentiopsis_piersoniorum)))	(Oenocarpus_minor	Oenocarpus_bataua))	Orania_palindan))))	Sabal_domingensis)	(Nypa_fruticans	Phoenix_dactylifera)))	Kingia_australis);
(((Burretiokentia_grandiflora	Calamus_caryotoides)	((Orania_palindan	(((Pseudophoenix_vinifera	(((Prestoea_acuminata	((((((Phoenix_dactylifera	Bactris_major)	Attalea_speciosa)	(Reinhardtia_simplex	(Reinhardtia_paiewonskiana	(Nypa_fruticans	Reinhardtia_latisecta))))	Pelagodoxa_henryana)	((Iriartea_deltoidea	(Geonoma_undata	Manicaria_saccifera))	Roystonea_regia))	(Veitchia_spiralis	(Kentiopsis_piersoniorum	(Dictyosperma_album	(Heterospathe_cagayanensis	Hydriastele_microspadix))))))	Oenocarpus_minor)	Oenocarpus_bataua))	Podococcus_barteri)	Sclerosperma_profizianum))	Sabal_domingensis))	Kingia_australis);
(((Burretiokentia_grandiflora	Calamus_caryotoides)	(((Sclerosperma_profizianum	(Podococcus_barteri	Orania_palindan))	(((Prestoea_acuminata	((((Bactris_major	Attalea_speciosa)	((Reinhardtia_latisecta	Reinhardtia_paiewonskiana)	Reinhardtia_simplex))	((Heterospathe_cagayanensis	(Phoenix_dactylifera	Hydriastele_microspadix))	(Veitchia_spiralis	Kentiopsis_piersoniorum)))	Dictyosperma_album))	(((Iriartea_deltoidea	(Geonoma_undata	(Nypa_fruticans	Roystonea_regia)))	Pelagodoxa_henryana)	Manicaria_saccifera))	(Oenocarpus_minor	(Oenocarpus_bataua	Pseudophoenix_vinifera))))	Sabal_domingensis))	Kingia_australis);
(((Burretiokentia_grandiflora	Calamus_caryotoides)	(((((((((Bactris_major	Attalea_speciosa)	((Reinhardtia_latisecta	Reinhardtia_paiewonskiana)	Reinhardtia_simplex))	Roystonea_regia)	((Manicaria_saccifera	Geonoma_undata)	(((Oenocarpus_minor	Oenocarpus_bataua)	(Prestoea_acuminata	Dictyosperma_album))	(Veitchia_spiralis	((Heterospathe_cagayanensis	Hydriastele_microspadix)	Kentiopsis_piersoniorum)))))	Pelagodoxa_henryana)	((Nypa_fruticans	Orania_palindan)	(Iriartea_deltoidea	Podococcus_barteri)))	(Sclerosperma_profizianum	Pseudophoenix_vinifera))	Sabal_domingensis)	Phoenix_dactylifera))	Kingia_australis);
(((Manicaria_saccifera	((Roystonea_regia	(Iriartea_deltoidea	Podococcus_barteri))	(((((Bactris_major	Attalea_speciosa)	((Reinhardtia_latisecta	Reinhardtia_paiewonskiana)	Reinhardtia_simplex))	(Orania_palindan	Sclerosperma_profizianum))	((Oenocarpus_minor	Oenocarpus_bataua)	(((Dictyosperma_album	(Heterospathe_cagayanensis	(Veitchia_spiralis	(Kentiopsis_piersoniorum	Hydriastele_microspadix))))	Pelagodoxa_henryana)	(Geonoma_undata	Prestoea_acuminata))))	(Pseudophoenix_vinifera	Sabal_domingensis))))	((Nypa_fruticans	Phoenix_dactylifera)	(Burretiokentia_grandiflora	Calamus_caryotoides)))	Kingia_australis);
(((Burretiokentia_grandiflora	Calamus_caryotoides)	(Geonoma_undata	(((((Bactris_major	Attalea_speciosa)	((Reinhardtia_latisecta	Reinhardtia_paiewonskiana)	Reinhardtia_simplex))	Pelagodoxa_henryana)	(((((Phoenix_dactylifera	Pseudophoenix_vinifera)	Oenocarpus_bataua)	Oenocarpus_minor)	((Sabal_domingensis	Podococcus_barteri)	(Orania_palindan	Sclerosperma_profizianum)))	((Roystonea_regia	Nypa_fruticans)	((Dictyosperma_album	(Veitchia_spiralis	(Kentiopsis_piersoniorum	(Heterospathe_cagayanensis	Hydriastele_microspadix))))	(Prestoea_acuminata	Iriartea_deltoidea)))))	Manicaria_saccifera)))	Kingia_australis);
((((Manicaria_saccifera	(Geonoma_undata	(Iriartea_deltoidea	(Pelagodoxa_henryana	(((Dictyosperma_album	Prestoea_acuminata)	((Sabal_domingensis	(Oenocarpus_bataua	(Phoenix_dactylifera	Oenocarpus_minor)))	((Sclerosperma_profizianum	Pseudophoenix_vinifera)	(Orania_palindan	Podococcus_barteri))))	((((Veitchia_spiralis	Kentiopsis_piersoniorum)	(Heterospathe_cagayanensis	(Calamus_caryotoides	Hydriastele_microspadix)))	((Bactris_major	Attalea_speciosa)	((Reinhardtia_latisecta	Reinhardtia_paiewonskiana)	Reinhardtia_simplex)))	Roystonea_regia))))))	Nypa_fruticans)	Burretiokentia_grandiflora)	Kingia_australis);
(((Manicaria_saccifera	(Geonoma_undata	(((Pelagodoxa_henryana	(Burretiokentia_grandiflora	Calamus_caryotoides))	Iriartea_deltoidea)	((((Dictyosperma_album	((Veitchia_spiralis	Kentiopsis_piersoniorum)	(Heterospathe_cagayanensis	Hydriastele_microspadix)))	(((Reinhardtia_simplex	Reinhardtia_latisecta)	Reinhardtia_paiewonskiana)	(Bactris_major	Attalea_speciosa)))	(((Oenocarpus_bataua	Oenocarpus_minor)	((Sclerosperma_profizianum	(Podococcus_barteri	(Sabal_domingensis	(Phoenix_dactylifera	Pseudophoenix_vinifera))))	Orania_palindan))	Roystonea_regia))	Prestoea_acuminata))))	Nypa_fruticans)	Kingia_australis);
(((Burretiokentia_grandiflora	Calamus_caryotoides)	(Sabal_domingensis	((Phoenix_dactylifera	Nypa_fruticans)	(Pseudophoenix_vinifera	((Podococcus_barteri	(Sclerosperma_profizianum	Orania_palindan))	(Oenocarpus_bataua	((((Manicaria_saccifera	Geonoma_undata)	Pelagodoxa_henryana)	(Prestoea_acuminata	Oenocarpus_minor))	((((((((Reinhardtia_simplex	(Reinhardtia_latisecta	Reinhardtia_paiewonskiana))	(Bactris_major	Attalea_speciosa))	Hydriastele_microspadix)	Veitchia_spiralis)	Heterospathe_cagayanensis)	Kentiopsis_piersoniorum)	Dictyosperma_album)	(Roystonea_regia	Iriartea_deltoidea)))))))))	Kingia_australis);
((((((Orania_palindan	Sclerosperma_profizianum)	((Pelagodoxa_henryana	((((((Bactris_major	Attalea_speciosa)	((Reinhardtia_latisecta	Reinhardtia_paiewonskiana)	Reinhardtia_simplex))	Veitchia_spiralis)	((Kentiopsis_piersoniorum	Hydriastele_microspadix)	Heterospathe_cagayanensis))	((Dictyosperma_album	Prestoea_acuminata)	(Oenocarpus_bataua	Oenocarpus_minor)))	((Nypa_fruticans	Roystonea_regia)	(Geonoma_undata	Manicaria_saccifera))))	(Podococcus_barteri	Iriartea_deltoidea)))	Pseudophoenix_vinifera)	Sabal_domingensis)	(Phoenix_dactylifera	(Calamus_caryotoides	Burretiokentia_grandiflora)))	Kingia_australis);
(((((Sclerosperma_profizianum	((Podococcus_barteri	Iriartea_deltoidea)	((((((Bactris_major	Attalea_speciosa)	((Reinhardtia_latisecta	Reinhardtia_paiewonskiana)	Reinhardtia_simplex))	Roystonea_regia)	((Geonoma_undata	Manicaria_saccifera)	((Dictyosperma_album	((Hydriastele_microspadix	Kentiopsis_piersoniorum)	(Heterospathe_cagayanensis	Veitchia_spiralis)))	((Oenocarpus_bataua	Oenocarpus_minor)	Prestoea_acuminata))))	Pelagodoxa_henryana)	Orania_palindan)))	(Phoenix_dactylifera	(Nypa_fruticans	Pseudophoenix_vinifera)))	Sabal_domingensis)	(Calamus_caryotoides	Burretiokentia_grandiflora))	Kingia_australis);
(((((Sclerosperma_profizianum	(((Pelagodoxa_henryana	(Podococcus_barteri	Iriartea_deltoidea))	(((Geonoma_undata	Roystonea_regia)	(((Bactris_major	Attalea_speciosa)	((Reinhardtia_latisecta	Reinhardtia_paiewonskiana)	Reinhardtia_simplex))	(((Oenocarpus_minor	(Oenocarpus_bataua	Dictyosperma_album))	(((Heterospathe_cagayanensis	Hydriastele_microspadix)	Kentiopsis_piersoniorum)	Veitchia_spiralis))	Prestoea_acuminata)))	Manicaria_saccifera))	(Nypa_fruticans	Orania_palindan)))	(Phoenix_dactylifera	Pseudophoenix_vinifera))	Sabal_domingensis)	(Calamus_caryotoides	Burretiokentia_grandiflora))	Kingia_australis);
((((((((((((Bactris_major	Attalea_speciosa)	(Reinhardtia_latisecta	(Reinhardtia_paiewonskiana	Reinhardtia_simplex)))	((((Oenocarpus_minor	(Sclerosperma_profizianum	Oenocarpus_bataua))	(Dictyosperma_album	(Hydriastele_microspadix	((Kentiopsis_piersoniorum	Veitchia_spiralis)	Heterospathe_cagayanensis))))	Prestoea_acuminata)	Geonoma_undata))	(Pelagodoxa_henryana	((Iriartea_deltoidea	Podococcus_barteri)	Orania_palindan)))	Manicaria_saccifera)	Pseudophoenix_vinifera)	Roystonea_regia)	Phoenix_dactylifera)	Nypa_fruticans)	Sabal_domingensis)	(Calamus_caryotoides	Burretiokentia_grandiflora))	Kingia_australis);
(((((((Iriartea_deltoidea	Podococcus_barteri)	(((Roystonea_regia	(Geonoma_undata	Manicaria_saccifera))	((Dictyosperma_album	Prestoea_acuminata)	((Oenocarpus_bataua	Oenocarpus_minor)	(Veitchia_spiralis	(((Bactris_major	(Attalea_speciosa	(Reinhardtia_simplex	(Reinhardtia_latisecta	Reinhardtia_paiewonskiana))))	Kentiopsis_piersoniorum)	(Heterospathe_cagayanensis	Hydriastele_microspadix))))))	Pelagodoxa_henryana))	(Pseudophoenix_vinifera	Sclerosperma_profizianum))	((Phoenix_dactylifera	Nypa_fruticans)	Orania_palindan))	Sabal_domingensis)	(Calamus_caryotoides	Burretiokentia_grandiflora))	Kingia_australis);
((((((Manicaria_saccifera	(((((Dictyosperma_album	(((Pseudophoenix_vinifera	Sclerosperma_profizianum)	(Oenocarpus_bataua	Oenocarpus_minor))	Prestoea_acuminata))	(((Heterospathe_cagayanensis	Hydriastele_microspadix)	Veitchia_spiralis)	Kentiopsis_piersoniorum))	(Roystonea_regia	((Reinhardtia_simplex	(Reinhardtia_latisecta	Reinhardtia_paiewonskiana))	(Bactris_major	Attalea_speciosa))))	((Iriartea_deltoidea	Podococcus_barteri)	Pelagodoxa_henryana))	Geonoma_undata))	(Nypa_fruticans	Orania_palindan))	Phoenix_dactylifera)	Sabal_domingensis)	(Calamus_caryotoides	Burretiokentia_grandiflora))	Kingia_australis);
(((((Nypa_fruticans	(Pseudophoenix_vinifera	(Sclerosperma_profizianum	((((Iriartea_deltoidea	Podococcus_barteri)	Pelagodoxa_henryana)	(((Veitchia_spiralis	Kentiopsis_piersoniorum)	((Prestoea_acuminata	Dictyosperma_album)	((Oenocarpus_bataua	Oenocarpus_minor)	(Geonoma_undata	(Heterospathe_cagayanensis	Hydriastele_microspadix)))))	((Manicaria_saccifera	Roystonea_regia)	((Reinhardtia_simplex	(Reinhardtia_latisecta	Reinhardtia_paiewonskiana))	(Bactris_major	Attalea_speciosa)))))	Orania_palindan))))	Sabal_domingensis)	Phoenix_dactylifera)	(Calamus_caryotoides	Burretiokentia_grandiflora))	Kingia_australis);
((((Nypa_fruticans	(Calamus_caryotoides	Burretiokentia_grandiflora))	Phoenix_dactylifera)	(Sabal_domingensis	(Pseudophoenix_vinifera	((Sclerosperma_profizianum	Orania_palindan)	(((Iriartea_deltoidea	Podococcus_barteri)	Pelagodoxa_henryana)	(((Prestoea_acuminata	Roystonea_regia)	(((Dictyosperma_album	(Veitchia_spiralis	(Heterospathe_cagayanensis	(Hydriastele_microspadix	Kentiopsis_piersoniorum))))	((Reinhardtia_simplex	(Reinhardtia_latisecta	Reinhardtia_paiewonskiana))	(Bactris_major	Attalea_speciosa)))	(Manicaria_saccifera	Geonoma_undata)))	(Oenocarpus_bataua	Oenocarpus_minor)))))))	Kingia_australis);
((((Nypa_fruticans	Phoenix_dactylifera)	(Sabal_domingensis	(Oenocarpus_bataua	((Oenocarpus_minor	((Podococcus_barteri	(Sclerosperma_profizianum	Orania_palindan))	((Pelagodoxa_henryana	(Manicaria_saccifera	Geonoma_undata))	((Prestoea_acuminata	(Roystonea_regia	Dictyosperma_album))	(Iriartea_deltoidea	(((Heterospathe_cagayanensis	Hydriastele_microspadix)	(Veitchia_spiralis	Kentiopsis_piersoniorum))	((Reinhardtia_simplex	(Reinhardtia_latisecta	Reinhardtia_paiewonskiana))	(Bactris_major	Attalea_speciosa))))))))	Pseudophoenix_vinifera))))	(Calamus_caryotoides	Burretiokentia_grandiflora))	Kingia_australis);
(((((Sclerosperma_profizianum	((((Calamus_caryotoides	Burretiokentia_grandiflora)	(Nypa_fruticans	Phoenix_dactylifera))	Orania_palindan)	((Oenocarpus_bataua	Oenocarpus_minor)	((Pelagodoxa_henryana	((Manicaria_saccifera	Geonoma_undata)	Roystonea_regia))	((((Heterospathe_cagayanensis	((Iriartea_deltoidea	Kentiopsis_piersoniorum)	Veitchia_spiralis))	(((Reinhardtia_simplex	(Reinhardtia_latisecta	Reinhardtia_paiewonskiana))	(Bactris_major	Attalea_speciosa))	Hydriastele_microspadix))	Dictyosperma_album)	Prestoea_acuminata)))))	Podococcus_barteri)	Pseudophoenix_vinifera)	Sabal_domingensis)	Kingia_australis);
((Sabal_domingensis	(((Sclerosperma_profizianum	Orania_palindan)	(((((Reinhardtia_paiewonskiana	Reinhardtia_latisecta)	Reinhardtia_simplex)	(Attalea_speciosa	Bactris_major))	(((Geonoma_undata	Manicaria_saccifera)	Roystonea_regia)	((Dictyosperma_album	((Veitchia_spiralis	(Kentiopsis_piersoniorum	Hydriastele_microspadix))	Heterospathe_cagayanensis))	(Prestoea_acuminata	(Oenocarpus_minor	Oenocarpus_bataua)))))	((Iriartea_deltoidea	Podococcus_barteri)	((Burretiokentia_grandiflora	Calamus_caryotoides)	Pelagodoxa_henryana))))	((Nypa_fruticans	Phoenix_dactylifera)	Pseudophoenix_vinifera)))	Kingia_australis);
(((Sabal_domingensis	(Orania_palindan	(Sclerosperma_profizianum	(((Nypa_fruticans	Phoenix_dactylifera)	Pseudophoenix_vinifera)	(((((Reinhardtia_paiewonskiana	Reinhardtia_latisecta)	Reinhardtia_simplex)	(Attalea_speciosa	Bactris_major))	(((Geonoma_undata	Manicaria_saccifera)	Roystonea_regia)	((Dictyosperma_album	(Veitchia_spiralis	(Kentiopsis_piersoniorum	(Heterospathe_cagayanensis	Hydriastele_microspadix))))	(Prestoea_acuminata	(Oenocarpus_minor	Oenocarpus_bataua)))))	((Iriartea_deltoidea	Podococcus_barteri)	Pelagodoxa_henryana))))))	(Burretiokentia_grandiflora	Calamus_caryotoides))	Kingia_australis);
((Sabal_domingensis	(Orania_palindan	((Sclerosperma_profizianum	Pseudophoenix_vinifera)	((((Geonoma_undata	(((Burretiokentia_grandiflora	Calamus_caryotoides)	(Nypa_fruticans	Phoenix_dactylifera))	Manicaria_saccifera))	((((Veitchia_spiralis	Kentiopsis_piersoniorum)	((Heterospathe_cagayanensis	Hydriastele_microspadix)	(((Reinhardtia_paiewonskiana	Reinhardtia_latisecta)	Reinhardtia_simplex)	(Attalea_speciosa	Bactris_major))))	(Prestoea_acuminata	Dictyosperma_album))	(Oenocarpus_minor	Oenocarpus_bataua)))	Roystonea_regia)	((Iriartea_deltoidea	Podococcus_barteri)	Pelagodoxa_henryana)))))	Kingia_australis);
(((Sabal_domingensis	(Orania_palindan	((Sclerosperma_profizianum	((((((Prestoea_acuminata	Hydriastele_microspadix)	((Heterospathe_cagayanensis	(Veitchia_spiralis	Kentiopsis_piersoniorum))	((Oenocarpus_minor	Oenocarpus_bataua)	Dictyosperma_album)))	Roystonea_regia)	(((Reinhardtia_paiewonskiana	Reinhardtia_latisecta)	Reinhardtia_simplex)	(Attalea_speciosa	Bactris_major)))	(Geonoma_undata	Manicaria_saccifera))	(((Nypa_fruticans	Phoenix_dactylifera)	Pseudophoenix_vinifera)	Pelagodoxa_henryana)))	(Iriartea_deltoidea	Podococcus_barteri))))	(Burretiokentia_grandiflora	Calamus_caryotoides))	Kingia_australis);
(((Sabal_domingensis	(Manicaria_saccifera	((((((((Oenocarpus_bataua	((Nypa_fruticans	Phoenix_dactylifera)	Pseudophoenix_vinifera))	Oenocarpus_minor)	Veitchia_spiralis)	(Heterospathe_cagayanensis	Dictyosperma_album))	(Prestoea_acuminata	(Kentiopsis_piersoniorum	(Pelagodoxa_henryana	Hydriastele_microspadix))))	(Roystonea_regia	(((Reinhardtia_paiewonskiana	Reinhardtia_latisecta)	(Attalea_speciosa	Bactris_major))	Reinhardtia_simplex)))	((Orania_palindan	Sclerosperma_profizianum)	(Iriartea_deltoidea	Podococcus_barteri)))	Geonoma_undata)))	(Burretiokentia_grandiflora	Calamus_caryotoides))	Kingia_australis);
(((Sabal_domingensis	(Pseudophoenix_vinifera	((Oenocarpus_minor	Oenocarpus_bataua)	(Dictyosperma_album	((Prestoea_acuminata	(Iriartea_deltoidea	(((Pelagodoxa_henryana	(Roystonea_regia	((Orania_palindan	Sclerosperma_profizianum)	Podococcus_barteri)))	(((Reinhardtia_paiewonskiana	Reinhardtia_latisecta)	(Attalea_speciosa	Bactris_major))	Reinhardtia_simplex))	Manicaria_saccifera)))	((Kentiopsis_piersoniorum	Veitchia_spiralis)	((Geonoma_undata	((Nypa_fruticans	Phoenix_dactylifera)	Hydriastele_microspadix))	Heterospathe_cagayanensis)))))))	(Burretiokentia_grandiflora	Calamus_caryotoides))	Kingia_australis);
((((Sabal_domingensis	(Pseudophoenix_vinifera	((Roystonea_regia	((((((Reinhardtia_latisecta	Reinhardtia_paiewonskiana)	(Attalea_speciosa	Bactris_major))	Reinhardtia_simplex)	(Dictyosperma_album	(Kentiopsis_piersoniorum	((Hydriastele_microspadix	Heterospathe_cagayanensis)	Veitchia_spiralis))))	Prestoea_acuminata)	((Oenocarpus_minor	Oenocarpus_bataua)	(Geonoma_undata	Manicaria_saccifera))))	(Pelagodoxa_henryana	((Orania_palindan	Sclerosperma_profizianum)	(Iriartea_deltoidea	Podococcus_barteri))))))	(Nypa_fruticans	Phoenix_dactylifera))	(Burretiokentia_grandiflora	Calamus_caryotoides))	Kingia_australis);
((((Pseudophoenix_vinifera	((((((Roystonea_regia	(Prestoea_acuminata	((Dictyosperma_album	(Kentiopsis_piersoniorum	((Hydriastele_microspadix	Heterospathe_cagayanensis)	Veitchia_spiralis)))	(Oenocarpus_minor	Oenocarpus_bataua))))	((Geonoma_undata	Manicaria_saccifera)	((((Reinhardtia_latisecta	Reinhardtia_paiewonskiana)	Reinhardtia_simplex)	Attalea_speciosa)	Bactris_major)))	Pelagodoxa_henryana)	Iriartea_deltoidea)	Sabal_domingensis)	((Podococcus_barteri	Orania_palindan)	Sclerosperma_profizianum)))	(Nypa_fruticans	Phoenix_dactylifera))	(Burretiokentia_grandiflora	Calamus_caryotoides))	Kingia_australis);
((((Pseudophoenix_vinifera	(((((Prestoea_acuminata	((Kentiopsis_piersoniorum	((Dictyosperma_album	(Hydriastele_microspadix	Heterospathe_cagayanensis))	Veitchia_spiralis))	(Oenocarpus_minor	(Iriartea_deltoidea	Oenocarpus_bataua))))	(((Sabal_domingensis	(Geonoma_undata	Manicaria_saccifera))	(((Reinhardtia_latisecta	Reinhardtia_paiewonskiana)	Reinhardtia_simplex)	(Attalea_speciosa	Bactris_major)))	Roystonea_regia))	Pelagodoxa_henryana)	(Orania_palindan	Sclerosperma_profizianum))	Podococcus_barteri))	(Nypa_fruticans	Phoenix_dactylifera))	(Burretiokentia_grandiflora	Calamus_caryotoides))	Kingia_australis);
(((((Pseudophoenix_vinifera	(Sclerosperma_profizianum	(Orania_palindan	(Nypa_fruticans	Phoenix_dactylifera))))	(((((((Reinhardtia_latisecta	Reinhardtia_paiewonskiana)	Reinhardtia_simplex)	(Attalea_speciosa	Bactris_major))	((Oenocarpus_minor	Oenocarpus_bataua)	Roystonea_regia))	((Dictyosperma_album	(Hydriastele_microspadix	Heterospathe_cagayanensis))	(Kentiopsis_piersoniorum	Veitchia_spiralis)))	((Geonoma_undata	Manicaria_saccifera)	Prestoea_acuminata))	(Pelagodoxa_henryana	(Iriartea_deltoidea	Podococcus_barteri))))	Sabal_domingensis)	(Burretiokentia_grandiflora	Calamus_caryotoides))	Kingia_australis);
((((Nypa_fruticans	Phoenix_dactylifera)	((((((((Reinhardtia_latisecta	Reinhardtia_paiewonskiana)	Reinhardtia_simplex)	(Attalea_speciosa	Bactris_major))	Pelagodoxa_henryana)	((Geonoma_undata	((Prestoea_acuminata	Dictyosperma_album)	(((Pseudophoenix_vinifera	Oenocarpus_bataua)	Oenocarpus_minor)	(Heterospathe_cagayanensis	((Kentiopsis_piersoniorum	Hydriastele_microspadix)	Veitchia_spiralis)))))	(Sclerosperma_profizianum	Orania_palindan)))	((Iriartea_deltoidea	Podococcus_barteri)	Roystonea_regia))	Manicaria_saccifera)	Sabal_domingensis))	(Burretiokentia_grandiflora	Calamus_caryotoides))	Kingia_australis);
((((Pseudophoenix_vinifera	(Oenocarpus_bataua	(Oenocarpus_minor	((((Pelagodoxa_henryana	(Iriartea_deltoidea	Podococcus_barteri))	((Manicaria_saccifera	Geonoma_undata)	((((Reinhardtia_latisecta	Reinhardtia_paiewonskiana)	Reinhardtia_simplex)	(Attalea_speciosa	Bactris_major))	(Roystonea_regia	(Sclerosperma_profizianum	(Nypa_fruticans	Orania_palindan))))))	(Dictyosperma_album	((((Phoenix_dactylifera	Hydriastele_microspadix)	Kentiopsis_piersoniorum)	Veitchia_spiralis)	Heterospathe_cagayanensis)))	Prestoea_acuminata))))	Sabal_domingensis)	(Burretiokentia_grandiflora	Calamus_caryotoides))	Kingia_australis);
(((((Pseudophoenix_vinifera	((Oenocarpus_bataua	((Iriartea_deltoidea	Oenocarpus_minor)	(((Prestoea_acuminata	(Dictyosperma_album	Roystonea_regia))	(Manicaria_saccifera	Geonoma_undata))	(Pelagodoxa_henryana	((((Reinhardtia_latisecta	Reinhardtia_paiewonskiana)	Reinhardtia_simplex)	(Attalea_speciosa	Bactris_major))	((Hydriastele_microspadix	Heterospathe_cagayanensis)	(Veitchia_spiralis	Kentiopsis_piersoniorum)))))))	(Podococcus_barteri	(Sclerosperma_profizianum	(Nypa_fruticans	Orania_palindan)))))	Phoenix_dactylifera)	Sabal_domingensis)	(Burretiokentia_grandiflora	Calamus_caryotoides))	Kingia_australis);
((((Pseudophoenix_vinifera	(((Oenocarpus_bataua	(((((Prestoea_acuminata	Pelagodoxa_henryana)	((((Reinhardtia_latisecta	Reinhardtia_paiewonskiana)	Reinhardtia_simplex)	(Attalea_speciosa	Bactris_major))	(Manicaria_saccifera	Geonoma_undata)))	(Dictyosperma_album	(((Kentiopsis_piersoniorum	Hydriastele_microspadix)	Veitchia_spiralis)	Heterospathe_cagayanensis)))	(Iriartea_deltoidea	(Phoenix_dactylifera	Oenocarpus_minor)))	Roystonea_regia))	(Podococcus_barteri	(Nypa_fruticans	Orania_palindan)))	Sclerosperma_profizianum))	Sabal_domingensis)	(Burretiokentia_grandiflora	Calamus_caryotoides))	Kingia_australis);
(((((Pseudophoenix_vinifera	(Oenocarpus_bataua	(Oenocarpus_minor	((((Prestoea_acuminata	(Roystonea_regia	Dictyosperma_album))	((Manicaria_saccifera	Geonoma_undata)	Pelagodoxa_henryana))	((Kentiopsis_piersoniorum	Veitchia_spiralis)	((Heterospathe_cagayanensis	Hydriastele_microspadix)	(((Reinhardtia_latisecta	Reinhardtia_paiewonskiana)	Reinhardtia_simplex)	(Attalea_speciosa	Bactris_major)))))	((Sclerosperma_profizianum	(Nypa_fruticans	Orania_palindan))	(Podococcus_barteri	Iriartea_deltoidea))))))	Sabal_domingensis)	Phoenix_dactylifera)	(Burretiokentia_grandiflora	Calamus_caryotoides))	Kingia_australis);
((((((Nypa_fruticans	Phoenix_dactylifera)	Pseudophoenix_vinifera)	(((Sclerosperma_profizianum	Orania_palindan)	(Pelagodoxa_henryana	(Podococcus_barteri	Iriartea_deltoidea)))	((((Roystonea_regia	Prestoea_acuminata)	Oenocarpus_minor)	(Oenocarpus_bataua	(Manicaria_saccifera	Geonoma_undata)))	(((Bactris_major	((Reinhardtia_latisecta	Reinhardtia_paiewonskiana)	Reinhardtia_simplex))	Attalea_speciosa)	(((Kentiopsis_piersoniorum	Veitchia_spiralis)	(Heterospathe_cagayanensis	Hydriastele_microspadix))	Dictyosperma_album)))))	Sabal_domingensis)	(Burretiokentia_grandiflora	Calamus_caryotoides))	Kingia_australis);
((((((Oenocarpus_bataua	(Oenocarpus_minor	(((((Manicaria_saccifera	Geonoma_undata)	Roystonea_regia)	((Sclerosperma_profizianum	((Nypa_fruticans	Phoenix_dactylifera)	Orania_palindan))	(Pelagodoxa_henryana	(Podococcus_barteri	Iriartea_deltoidea))))	((Bactris_major	((Reinhardtia_latisecta	Reinhardtia_paiewonskiana)	Reinhardtia_simplex))	Attalea_speciosa))	(Prestoea_acuminata	(((Kentiopsis_piersoniorum	Veitchia_spiralis)	(Heterospathe_cagayanensis	Hydriastele_microspadix))	Dictyosperma_album)))))	Pseudophoenix_vinifera)	Sabal_domingensis)	Burretiokentia_grandiflora)	Calamus_caryotoides)	Kingia_australis);
(((((Pseudophoenix_vinifera	((((Podococcus_barteri	Iriartea_deltoidea)	(Sclerosperma_profizianum	(Nypa_fruticans	Orania_palindan)))	Pelagodoxa_henryana)	(((((Reinhardtia_latisecta	Reinhardtia_paiewonskiana)	Reinhardtia_simplex)	(Attalea_speciosa	Bactris_major))	Roystonea_regia)	((((Oenocarpus_bataua	Oenocarpus_minor)	Prestoea_acuminata)	(((Kentiopsis_piersoniorum	Veitchia_spiralis)	(Heterospathe_cagayanensis	Hydriastele_microspadix))	Dictyosperma_album))	(Manicaria_saccifera	Geonoma_undata)))))	Sabal_domingensis)	Phoenix_dactylifera)	(Burretiokentia_grandiflora	Calamus_caryotoides))	Kingia_australis);
(((((Phoenix_dactylifera	Pseudophoenix_vinifera)	(Oenocarpus_bataua	(Oenocarpus_minor	((((((Podococcus_barteri	Iriartea_deltoidea)	Pelagodoxa_henryana)	((Kentiopsis_piersoniorum	Veitchia_spiralis)	((((Reinhardtia_latisecta	Reinhardtia_paiewonskiana)	Reinhardtia_simplex)	(Attalea_speciosa	Bactris_major))	(Heterospathe_cagayanensis	Hydriastele_microspadix))))	(((Nypa_fruticans	Roystonea_regia)	Dictyosperma_album)	Prestoea_acuminata))	(Manicaria_saccifera	Geonoma_undata))	(Sclerosperma_profizianum	Orania_palindan)))))	Sabal_domingensis)	(Burretiokentia_grandiflora	Calamus_caryotoides))	Kingia_australis);
(((((Pseudophoenix_vinifera	(Sclerosperma_profizianum	((Podococcus_barteri	Orania_palindan)	((Oenocarpus_minor	Oenocarpus_bataua)	((((Dictyosperma_album	((Heterospathe_cagayanensis	Hydriastele_microspadix)	(Kentiopsis_piersoniorum	Veitchia_spiralis)))	(((Reinhardtia_latisecta	Reinhardtia_paiewonskiana)	Reinhardtia_simplex)	(Attalea_speciosa	Bactris_major)))	(Pelagodoxa_henryana	((Manicaria_saccifera	Geonoma_undata)	(Iriartea_deltoidea	Roystonea_regia))))	Prestoea_acuminata)))))	Nypa_fruticans)	(Phoenix_dactylifera	Sabal_domingensis))	(Burretiokentia_grandiflora	Calamus_caryotoides))	Kingia_australis);
((((((Podococcus_barteri	(Orania_palindan	Sclerosperma_profizianum))	((Oenocarpus_minor	(Roystonea_regia	(((((Hydriastele_microspadix	Pelagodoxa_henryana)	Kentiopsis_piersoniorum)	((Manicaria_saccifera	Geonoma_undata)	((Attalea_speciosa	Bactris_major)	(Reinhardtia_simplex	(Reinhardtia_paiewonskiana	Reinhardtia_latisecta)))))	(Heterospathe_cagayanensis	(Veitchia_spiralis	(Prestoea_acuminata	Iriartea_deltoidea))))	Dictyosperma_album)))	Oenocarpus_bataua))	Pseudophoenix_vinifera)	Sabal_domingensis)	(Phoenix_dactylifera	((Burretiokentia_grandiflora	Calamus_caryotoides)	Nypa_fruticans)))	Kingia_australis);
(((Burretiokentia_grandiflora	Calamus_caryotoides)	(((((Iriartea_deltoidea	Podococcus_barteri)	(Orania_palindan	Sclerosperma_profizianum))	(Pelagodoxa_henryana	(((Roystonea_regia	((((Attalea_speciosa	Bactris_major)	(Reinhardtia_simplex	(Reinhardtia_paiewonskiana	Reinhardtia_latisecta)))	((Oenocarpus_minor	Sabal_domingensis)	Oenocarpus_bataua))	(Dictyosperma_album	((Kentiopsis_piersoniorum	(Veitchia_spiralis	Hydriastele_microspadix))	Heterospathe_cagayanensis))))	Prestoea_acuminata)	(Manicaria_saccifera	Geonoma_undata))))	Pseudophoenix_vinifera)	(Nypa_fruticans	Phoenix_dactylifera)))	Kingia_australis);
(((Orania_palindan	(((((Roystonea_regia	(Oenocarpus_minor	(((((Veitchia_spiralis	Hydriastele_microspadix)	((Dictyosperma_album	Heterospathe_cagayanensis)	Kentiopsis_piersoniorum))	(((Burretiokentia_grandiflora	Calamus_caryotoides)	Pelagodoxa_henryana)	(Manicaria_saccifera	Geonoma_undata)))	(Prestoea_acuminata	Iriartea_deltoidea))	((Attalea_speciosa	Bactris_major)	(Reinhardtia_simplex	(Reinhardtia_paiewonskiana	Reinhardtia_latisecta))))))	Oenocarpus_bataua)	(Phoenix_dactylifera	Pseudophoenix_vinifera))	(Nypa_fruticans	Podococcus_barteri))	Sclerosperma_profizianum))	Sabal_domingensis)	Kingia_australis);
(((((Podococcus_barteri	((Nypa_fruticans	Pseudophoenix_vinifera)	(Orania_palindan	Sclerosperma_profizianum)))	((((Dictyosperma_album	((Veitchia_spiralis	Kentiopsis_piersoniorum)	(Heterospathe_cagayanensis	(Phoenix_dactylifera	Hydriastele_microspadix))))	(Prestoea_acuminata	(Iriartea_deltoidea	Oenocarpus_minor)))	(((((Attalea_speciosa	Bactris_major)	(Reinhardtia_simplex	(Reinhardtia_paiewonskiana	Reinhardtia_latisecta)))	Pelagodoxa_henryana)	(Manicaria_saccifera	Geonoma_undata))	Roystonea_regia))	Oenocarpus_bataua))	Sabal_domingensis)	(Burretiokentia_grandiflora	Calamus_caryotoides))	Kingia_australis);
((Sabal_domingensis	((Pseudophoenix_vinifera	(Podococcus_barteri	((Orania_palindan	Sclerosperma_profizianum)	(((Iriartea_deltoidea	Oenocarpus_minor)	((Prestoea_acuminata	Pelagodoxa_henryana)	((Geonoma_undata	(Manicaria_saccifera	Roystonea_regia))	(((Dictyosperma_album	((Kentiopsis_piersoniorum	(Phoenix_dactylifera	Hydriastele_microspadix))	Veitchia_spiralis))	Heterospathe_cagayanensis)	((Attalea_speciosa	Bactris_major)	(Reinhardtia_simplex	(Reinhardtia_paiewonskiana	Reinhardtia_latisecta)))))))	Oenocarpus_bataua))))	((Burretiokentia_grandiflora	Calamus_caryotoides)	Nypa_fruticans)))	Kingia_australis);
(((Sabal_domingensis	(Orania_palindan	((((Nypa_fruticans	Pseudophoenix_vinifera)	Sclerosperma_profizianum)	((Oenocarpus_bataua	Oenocarpus_minor)	(((Pelagodoxa_henryana	Prestoea_acuminata)	((Iriartea_deltoidea	(Geonoma_undata	Manicaria_saccifera))	((((Kentiopsis_piersoniorum	Veitchia_spiralis)	((Phoenix_dactylifera	Hydriastele_microspadix)	Heterospathe_cagayanensis))	Dictyosperma_album)	((Attalea_speciosa	Bactris_major)	(Reinhardtia_simplex	(Reinhardtia_paiewonskiana	Reinhardtia_latisecta))))))	Roystonea_regia)))	Podococcus_barteri)))	(Burretiokentia_grandiflora	Calamus_caryotoides))	Kingia_australis);
(((Sabal_domingensis	(Pseudophoenix_vinifera	((((Heterospathe_cagayanensis	Geonoma_undata)	((Kentiopsis_piersoniorum	Veitchia_spiralis)	((Dictyosperma_album	Prestoea_acuminata)	(((Attalea_speciosa	Bactris_major)	((Nypa_fruticans	Reinhardtia_latisecta)	(Reinhardtia_simplex	Reinhardtia_paiewonskiana)))	(((Podococcus_barteri	Iriartea_deltoidea)	Pelagodoxa_henryana)	Manicaria_saccifera)))))	(Oenocarpus_bataua	((Phoenix_dactylifera	Hydriastele_microspadix)	(Roystonea_regia	(Sclerosperma_profizianum	Orania_palindan)))))	Oenocarpus_minor)))	(Burretiokentia_grandiflora	Calamus_caryotoides))	Kingia_australis);
((Sabal_domingensis	(((Oenocarpus_minor	(Prestoea_acuminata	((Dictyosperma_album	((Kentiopsis_piersoniorum	Veitchia_spiralis)	Heterospathe_cagayanensis))	((((Podococcus_barteri	Pelagodoxa_henryana)	((Attalea_speciosa	Bactris_major)	((Reinhardtia_simplex	Reinhardtia_paiewonskiana)	(Nypa_fruticans	Reinhardtia_latisecta))))	((Iriartea_deltoidea	(Hydriastele_microspadix	(Sclerosperma_profizianum	Orania_palindan)))	Roystonea_regia))	(Geonoma_undata	(((Burretiokentia_grandiflora	Calamus_caryotoides)	Phoenix_dactylifera)	Manicaria_saccifera))))))	Oenocarpus_bataua)	Pseudophoenix_vinifera))	Kingia_australis);
((((Sabal_domingensis	(((Oenocarpus_bataua	(((((Pelagodoxa_henryana	(((Nypa_fruticans	(Iriartea_deltoidea	Podococcus_barteri))	Manicaria_saccifera)	Roystonea_regia))	((Attalea_speciosa	Bactris_major)	((Reinhardtia_simplex	Reinhardtia_paiewonskiana)	Reinhardtia_latisecta)))	Prestoea_acuminata)	((Oenocarpus_minor	Dictyosperma_album)	(Geonoma_undata	(Heterospathe_cagayanensis	Hydriastele_microspadix))))	(Veitchia_spiralis	Kentiopsis_piersoniorum)))	(Sclerosperma_profizianum	Orania_palindan))	Pseudophoenix_vinifera))	(Burretiokentia_grandiflora	Calamus_caryotoides))	Phoenix_dactylifera)	Kingia_australis);
(((Sabal_domingensis	((Sclerosperma_profizianum	((Oenocarpus_bataua	((Prestoea_acuminata	((Heterospathe_cagayanensis	(Dictyosperma_album	((((Manicaria_saccifera	Geonoma_undata)	(Bactris_major	((Reinhardtia_simplex	(Reinhardtia_paiewonskiana	Reinhardtia_latisecta))	Attalea_speciosa)))	(Hydriastele_microspadix	Roystonea_regia))	(Pelagodoxa_henryana	((Nypa_fruticans	Podococcus_barteri)	Iriartea_deltoidea)))))	(Veitchia_spiralis	Kentiopsis_piersoniorum)))	Oenocarpus_minor))	Pseudophoenix_vinifera))	Orania_palindan))	((Phoenix_dactylifera	Burretiokentia_grandiflora)	Calamus_caryotoides))	Kingia_australis);
((((Calamus_caryotoides	Burretiokentia_grandiflora)	(Nypa_fruticans	Phoenix_dactylifera))	((Pseudophoenix_vinifera	(Oenocarpus_bataua	(Oenocarpus_minor	((((Roystonea_regia	Geonoma_undata)	(((Orania_palindan	Sclerosperma_profizianum)	((Iriartea_deltoidea	Podococcus_barteri)	Pelagodoxa_henryana))	(((Attalea_speciosa	Bactris_major)	(Reinhardtia_latisecta	(Reinhardtia_simplex	Reinhardtia_paiewonskiana)))	Manicaria_saccifera)))	Prestoea_acuminata)	(Dictyosperma_album	((Heterospathe_cagayanensis	Hydriastele_microspadix)	(Veitchia_spiralis	Kentiopsis_piersoniorum)))))))	Sabal_domingensis))	Kingia_australis);
(((((Nypa_fruticans	Pseudophoenix_vinifera)	((Oenocarpus_bataua	Oenocarpus_minor)	((((((((Attalea_speciosa	Bactris_major)	(Reinhardtia_simplex	(Reinhardtia_paiewonskiana	Reinhardtia_latisecta)))	(Manicaria_saccifera	Geonoma_undata))	(((Iriartea_deltoidea	Podococcus_barteri)	Pelagodoxa_henryana)	Roystonea_regia))	(Prestoea_acuminata	Dictyosperma_album))	(Veitchia_spiralis	Kentiopsis_piersoniorum))	(Heterospathe_cagayanensis	(Phoenix_dactylifera	Hydriastele_microspadix)))	(Orania_palindan	Sclerosperma_profizianum))))	Sabal_domingensis)	(Calamus_caryotoides	Burretiokentia_grandiflora))	Kingia_australis);
((Calamus_caryotoides	(((Pseudophoenix_vinifera	((((Iriartea_deltoidea	Podococcus_barteri)	Pelagodoxa_henryana)	((((Attalea_speciosa	Bactris_major)	(Reinhardtia_simplex	(Reinhardtia_paiewonskiana	Reinhardtia_latisecta)))	(Prestoea_acuminata	((Oenocarpus_bataua	Oenocarpus_minor)	(Dictyosperma_album	(Veitchia_spiralis	(Kentiopsis_piersoniorum	(Heterospathe_cagayanensis	(Phoenix_dactylifera	Hydriastele_microspadix))))))))	(Roystonea_regia	(Manicaria_saccifera	Geonoma_undata))))	((Nypa_fruticans	Orania_palindan)	Sclerosperma_profizianum)))	Sabal_domingensis)	Burretiokentia_grandiflora))	Kingia_australis);
(((((Nypa_fruticans	Pseudophoenix_vinifera)	((((Iriartea_deltoidea	Podococcus_barteri)	Pelagodoxa_henryana)	(((Prestoea_acuminata	((Oenocarpus_bataua	Oenocarpus_minor)	(Dictyosperma_album	((Heterospathe_cagayanensis	(Phoenix_dactylifera	Hydriastele_microspadix))	(Veitchia_spiralis	Kentiopsis_piersoniorum)))))	((Manicaria_saccifera	Geonoma_undata)	Roystonea_regia))	(Reinhardtia_simplex	(Reinhardtia_paiewonskiana	((Attalea_speciosa	Bactris_major)	Reinhardtia_latisecta)))))	(Orania_palindan	Sclerosperma_profizianum)))	Sabal_domingensis)	(Burretiokentia_grandiflora	Calamus_caryotoides))	Kingia_australis);
((((((Iriartea_deltoidea	Podococcus_barteri)	((Burretiokentia_grandiflora	Calamus_caryotoides)	Pelagodoxa_henryana))	(((((Oenocarpus_minor	Veitchia_spiralis)	(Phoenix_dactylifera	Hydriastele_microspadix))	(Heterospathe_cagayanensis	((Prestoea_acuminata	Kentiopsis_piersoniorum)	(Oenocarpus_bataua	Dictyosperma_album))))	Roystonea_regia)	((Manicaria_saccifera	Geonoma_undata)	((Attalea_speciosa	Bactris_major)	((Reinhardtia_paiewonskiana	Reinhardtia_simplex)	Reinhardtia_latisecta)))))	(Pseudophoenix_vinifera	((Nypa_fruticans	Orania_palindan)	Sclerosperma_profizianum)))	Sabal_domingensis)	Kingia_australis);
((((((Iriartea_deltoidea	Podococcus_barteri)	Pelagodoxa_henryana)	((((Prestoea_acuminata	((Dictyosperma_album	(Kentiopsis_piersoniorum	(Heterospathe_cagayanensis	((Burretiokentia_grandiflora	Calamus_caryotoides)	(Phoenix_dactylifera	Hydriastele_microspadix)))))	Veitchia_spiralis))	(Oenocarpus_minor	Oenocarpus_bataua))	(((Attalea_speciosa	Bactris_major)	((Reinhardtia_paiewonskiana	Reinhardtia_simplex)	Reinhardtia_latisecta))	Roystonea_regia))	(Manicaria_saccifera	Geonoma_undata)))	(Pseudophoenix_vinifera	((Nypa_fruticans	Orania_palindan)	Sclerosperma_profizianum)))	Sabal_domingensis)	Kingia_australis);
(((Pseudophoenix_vinifera	((((Iriartea_deltoidea	Podococcus_barteri)	Pelagodoxa_henryana)	(((Oenocarpus_minor	Oenocarpus_bataua)	((Dictyosperma_album	((Heterospathe_cagayanensis	(Roystonea_regia	((Burretiokentia_grandiflora	Calamus_caryotoides)	Hydriastele_microspadix)))	Geonoma_undata))	((Kentiopsis_piersoniorum	Prestoea_acuminata)	((Manicaria_saccifera	Veitchia_spiralis)	((Attalea_speciosa	Bactris_major)	((Reinhardtia_paiewonskiana	Reinhardtia_latisecta)	Reinhardtia_simplex))))))	Phoenix_dactylifera))	((Nypa_fruticans	Orania_palindan)	Sclerosperma_profizianum)))	Sabal_domingensis)	Kingia_australis);
((((((((Heterospathe_cagayanensis	(Veitchia_spiralis	((Dictyosperma_album	Prestoea_acuminata)	((((Iriartea_deltoidea	Podococcus_barteri)	Pelagodoxa_henryana)	((Geonoma_undata	Manicaria_saccifera)	Roystonea_regia))	((Attalea_speciosa	Bactris_major)	((Reinhardtia_paiewonskiana	Reinhardtia_latisecta)	Reinhardtia_simplex))))))	Kentiopsis_piersoniorum)	(Oenocarpus_minor	((Oenocarpus_bataua	Pseudophoenix_vinifera)	Sclerosperma_profizianum)))	(Phoenix_dactylifera	Hydriastele_microspadix))	(Nypa_fruticans	Orania_palindan))	Sabal_domingensis)	(Burretiokentia_grandiflora	Calamus_caryotoides))	Kingia_australis);
(((((((((Heterospathe_cagayanensis	(Kentiopsis_piersoniorum	(((Nypa_fruticans	Phoenix_dactylifera)	Hydriastele_microspadix)	Veitchia_spiralis)))	Dictyosperma_album)	Prestoea_acuminata)	(((Attalea_speciosa	Bactris_major)	((Reinhardtia_paiewonskiana	Reinhardtia_latisecta)	Reinhardtia_simplex))	((((Burretiokentia_grandiflora	Calamus_caryotoides)	Pelagodoxa_henryana)	Roystonea_regia)	(Geonoma_undata	Manicaria_saccifera))))	(Oenocarpus_minor	Oenocarpus_bataua))	(Iriartea_deltoidea	Podococcus_barteri))	(Pseudophoenix_vinifera	(Sclerosperma_profizianum	Orania_palindan)))	Sabal_domingensis)	Kingia_australis);
((((Pseudophoenix_vinifera	((((Geonoma_undata	Manicaria_saccifera)	(((Oenocarpus_minor	Oenocarpus_bataua)	(((Kentiopsis_piersoniorum	((Heterospathe_cagayanensis	((Nypa_fruticans	Phoenix_dactylifera)	Hydriastele_microspadix))	Veitchia_spiralis))	Dictyosperma_album)	((Attalea_speciosa	Bactris_major)	((Reinhardtia_paiewonskiana	Reinhardtia_latisecta)	Reinhardtia_simplex))))	(Prestoea_acuminata	Roystonea_regia)))	((Sclerosperma_profizianum	Orania_palindan)	(Iriartea_deltoidea	Podococcus_barteri)))	Pelagodoxa_henryana))	Sabal_domingensis)	(Burretiokentia_grandiflora	Calamus_caryotoides))	Kingia_australis);
(((((Pseudophoenix_vinifera	Phoenix_dactylifera)	((((Prestoea_acuminata	((Veitchia_spiralis	(((Reinhardtia_simplex	(Reinhardtia_paiewonskiana	(Reinhardtia_latisecta	Nypa_fruticans)))	(Bactris_major	Attalea_speciosa))	((Hydriastele_microspadix	Heterospathe_cagayanensis)	Kentiopsis_piersoniorum)))	(Iriartea_deltoidea	Oenocarpus_minor)))	(((Pelagodoxa_henryana	Manicaria_saccifera)	(Geonoma_undata	Roystonea_regia))	Dictyosperma_album))	(Podococcus_barteri	(Orania_palindan	Sclerosperma_profizianum)))	Oenocarpus_bataua))	Sabal_domingensis)	(Burretiokentia_grandiflora	Calamus_caryotoides))	Kingia_australis);
(((((Pseudophoenix_vinifera	((((Iriartea_deltoidea	Podococcus_barteri)	((Nypa_fruticans	Orania_palindan)	Sclerosperma_profizianum))	Pelagodoxa_henryana)	(((((Dictyosperma_album	(((Veitchia_spiralis	Kentiopsis_piersoniorum)	Heterospathe_cagayanensis)	Hydriastele_microspadix))	(Oenocarpus_minor	Oenocarpus_bataua))	Prestoea_acuminata)	((Reinhardtia_simplex	(Reinhardtia_paiewonskiana	Reinhardtia_latisecta))	(Bactris_major	Attalea_speciosa)))	(Roystonea_regia	(Manicaria_saccifera	Geonoma_undata)))))	Sabal_domingensis)	Phoenix_dactylifera)	(Burretiokentia_grandiflora	Calamus_caryotoides))	Kingia_australis);
(((((((Nypa_fruticans	Phoenix_dactylifera)	Pseudophoenix_vinifera)	(Orania_palindan	Sclerosperma_profizianum))	(Oenocarpus_bataua	(((Prestoea_acuminata	(Roystonea_regia	Dictyosperma_album))	(((Heterospathe_cagayanensis	(((Reinhardtia_simplex	(Reinhardtia_paiewonskiana	Reinhardtia_latisecta))	(Bactris_major	Attalea_speciosa))	(Veitchia_spiralis	(Kentiopsis_piersoniorum	Hydriastele_microspadix))))	((Iriartea_deltoidea	Podococcus_barteri)	Pelagodoxa_henryana))	(Manicaria_saccifera	Geonoma_undata)))	Oenocarpus_minor)))	(Burretiokentia_grandiflora	Calamus_caryotoides))	Sabal_domingensis)	Kingia_australis);
((Geonoma_undata	((((Prestoea_acuminata	((Reinhardtia_simplex	(Reinhardtia_paiewonskiana	Reinhardtia_latisecta))	(Bactris_major	Attalea_speciosa)))	(((Heterospathe_cagayanensis	Hydriastele_microspadix)	(Dictyosperma_album	(Veitchia_spiralis	Kentiopsis_piersoniorum)))	((Oenocarpus_minor	(((Sclerosperma_profizianum	(Sabal_domingensis	((Burretiokentia_grandiflora	Calamus_caryotoides)	Phoenix_dactylifera)))	(Nypa_fruticans	Pseudophoenix_vinifera))	Oenocarpus_bataua))	(Orania_palindan	Roystonea_regia))))	((Iriartea_deltoidea	Podococcus_barteri)	Pelagodoxa_henryana))	Manicaria_saccifera))	Kingia_australis);
(((((((Reinhardtia_simplex	(Reinhardtia_paiewonskiana	Reinhardtia_latisecta))	Bactris_major)	Attalea_speciosa)	(((((Kentiopsis_piersoniorum	Veitchia_spiralis)	(((((Nypa_fruticans	Phoenix_dactylifera)	Hydriastele_microspadix)	(Heterospathe_cagayanensis	Geonoma_undata))	Dictyosperma_album)	Prestoea_acuminata))	(Oenocarpus_minor	Oenocarpus_bataua))	Sclerosperma_profizianum)	(((Pelagodoxa_henryana	Pseudophoenix_vinifera)	Manicaria_saccifera)	((Iriartea_deltoidea	Podococcus_barteri)	(Sabal_domingensis	Orania_palindan)))))	Roystonea_regia)	(Burretiokentia_grandiflora	Calamus_caryotoides))	Kingia_australis);
(((Sabal_domingensis	(Dictyosperma_album	(Roystonea_regia	((((Nypa_fruticans	Phoenix_dactylifera)	((Sclerosperma_profizianum	(Pseudophoenix_vinifera	(Orania_palindan	(Iriartea_deltoidea	Podococcus_barteri))))	Pelagodoxa_henryana))	(((Oenocarpus_minor	Oenocarpus_bataua)	(Manicaria_saccifera	Geonoma_undata))	Prestoea_acuminata))	(((Kentiopsis_piersoniorum	Veitchia_spiralis)	(Hydriastele_microspadix	Heterospathe_cagayanensis))	(Bactris_major	(Attalea_speciosa	(Reinhardtia_simplex	(Reinhardtia_paiewonskiana	Reinhardtia_latisecta)))))))))	(Burretiokentia_grandiflora	Calamus_caryotoides))	Kingia_australis);
(((Sabal_domingensis	((Nypa_fruticans	Pseudophoenix_vinifera)	(Phoenix_dactylifera	((((Pelagodoxa_henryana	(Iriartea_deltoidea	Podococcus_barteri))	((((((Bactris_major	(Attalea_speciosa	(Reinhardtia_simplex	(Reinhardtia_paiewonskiana	Reinhardtia_latisecta))))	Kentiopsis_piersoniorum)	Veitchia_spiralis)	(Hydriastele_microspadix	Heterospathe_cagayanensis))	Dictyosperma_album)	((Roystonea_regia	Prestoea_acuminata)	((Oenocarpus_minor	Oenocarpus_bataua)	(Manicaria_saccifera	Geonoma_undata)))))	Orania_palindan)	Sclerosperma_profizianum))))	(Burretiokentia_grandiflora	Calamus_caryotoides))	Kingia_australis);
(((Sabal_domingensis	(((((Phoenix_dactylifera	Oenocarpus_minor)	Oenocarpus_bataua)	(Orania_palindan	(Sclerosperma_profizianum	Pseudophoenix_vinifera)))	(((Prestoea_acuminata	Dictyosperma_album)	((((Reinhardtia_simplex	(Reinhardtia_paiewonskiana	Reinhardtia_latisecta))	(Bactris_major	Attalea_speciosa))	((Veitchia_spiralis	(Kentiopsis_piersoniorum	Hydriastele_microspadix))	Heterospathe_cagayanensis))	((Iriartea_deltoidea	Podococcus_barteri)	(Manicaria_saccifera	Geonoma_undata))))	Pelagodoxa_henryana))	(Nypa_fruticans	Roystonea_regia)))	(Burretiokentia_grandiflora	Calamus_caryotoides))	Kingia_australis);
(((Sabal_domingensis	(((Nypa_fruticans	Pseudophoenix_vinifera)	(Phoenix_dactylifera	(Orania_palindan	Sclerosperma_profizianum)))	(((Oenocarpus_minor	(((Manicaria_saccifera	Roystonea_regia)	((Reinhardtia_simplex	(Reinhardtia_paiewonskiana	Reinhardtia_latisecta))	(Bactris_major	Attalea_speciosa)))	(Prestoea_acuminata	(((Hydriastele_microspadix	(Heterospathe_cagayanensis	Geonoma_undata))	Veitchia_spiralis)	(Kentiopsis_piersoniorum	Dictyosperma_album)))))	Oenocarpus_bataua)	(Pelagodoxa_henryana	(Iriartea_deltoidea	Podococcus_barteri)))))	(Burretiokentia_grandiflora	Calamus_caryotoides))	Kingia_australis);
(((Sabal_domingensis	((Nypa_fruticans	Phoenix_dactylifera)	(((((((Kentiopsis_piersoniorum	((((((Reinhardtia_latisecta	Reinhardtia_paiewonskiana)	Reinhardtia_simplex)	(Bactris_major	Attalea_speciosa))	Hydriastele_microspadix)	Veitchia_spiralis)	Heterospathe_cagayanensis))	((Geonoma_undata	Manicaria_saccifera)	Prestoea_acuminata))	(Roystonea_regia	Dictyosperma_album))	(Pelagodoxa_henryana	(Iriartea_deltoidea	Podococcus_barteri)))	(Oenocarpus_bataua	Oenocarpus_minor))	(Orania_palindan	Sclerosperma_profizianum))	Pseudophoenix_vinifera)))	(Burretiokentia_grandiflora	Calamus_caryotoides))	Kingia_australis);
(((Sabal_domingensis	(((((((Heterospathe_cagayanensis	(Veitchia_spiralis	((Nypa_fruticans	Phoenix_dactylifera)	Hydriastele_microspadix)))	(Kentiopsis_piersoniorum	Dictyosperma_album))	(Prestoea_acuminata	(Oenocarpus_minor	Oenocarpus_bataua)))	((Attalea_speciosa	Bactris_major)	(Reinhardtia_simplex	(Reinhardtia_latisecta	Reinhardtia_paiewonskiana))))	((Manicaria_saccifera	Geonoma_undata)	Roystonea_regia))	(Pseudophoenix_vinifera	Pelagodoxa_henryana))	((Iriartea_deltoidea	Podococcus_barteri)	(Orania_palindan	Sclerosperma_profizianum))))	(Calamus_caryotoides	Burretiokentia_grandiflora))	Kingia_australis);
(((Sabal_domingensis	(Dictyosperma_album	((((((Oenocarpus_minor	Oenocarpus_bataua)	(((Attalea_speciosa	(((Reinhardtia_paiewonskiana	Reinhardtia_simplex)	Reinhardtia_latisecta)	Bactris_major))	Hydriastele_microspadix)	((Veitchia_spiralis	Kentiopsis_piersoniorum)	Heterospathe_cagayanensis)))	(Roystonea_regia	Prestoea_acuminata))	(Manicaria_saccifera	Geonoma_undata))	((Pelagodoxa_henryana	(Iriartea_deltoidea	Podococcus_barteri))	(Sclerosperma_profizianum	Pseudophoenix_vinifera)))	((Nypa_fruticans	Phoenix_dactylifera)	Orania_palindan))))	(Calamus_caryotoides	Burretiokentia_grandiflora))	Kingia_australis);
(((Sabal_domingensis	(((Oenocarpus_minor	Oenocarpus_bataua)	(((Kentiopsis_piersoniorum	(((Reinhardtia_simplex	(Reinhardtia_latisecta	Reinhardtia_paiewonskiana))	(Bactris_major	Attalea_speciosa))	(Heterospathe_cagayanensis	(Veitchia_spiralis	Hydriastele_microspadix))))	(Prestoea_acuminata	Dictyosperma_album))	((Manicaria_saccifera	(Pelagodoxa_henryana	(((Nypa_fruticans	Orania_palindan)	Sclerosperma_profizianum)	(Iriartea_deltoidea	Podococcus_barteri))))	(Geonoma_undata	Roystonea_regia))))	(Phoenix_dactylifera	Pseudophoenix_vinifera)))	(Calamus_caryotoides	Burretiokentia_grandiflora))	Kingia_australis);
((Sabal_domingensis	(((((Oenocarpus_minor	(((((Heterospathe_cagayanensis	(Manicaria_saccifera	Geonoma_undata))	Dictyosperma_album)	(Veitchia_spiralis	(Pelagodoxa_henryana	Kentiopsis_piersoniorum)))	(Prestoea_acuminata	(Roystonea_regia	Hydriastele_microspadix)))	((Reinhardtia_simplex	(Reinhardtia_latisecta	Reinhardtia_paiewonskiana))	(Bactris_major	Attalea_speciosa))))	Oenocarpus_bataua)	(((Nypa_fruticans	Orania_palindan)	Sclerosperma_profizianum)	(Iriartea_deltoidea	Podococcus_barteri)))	Pseudophoenix_vinifera)	((Calamus_caryotoides	Burretiokentia_grandiflora)	Phoenix_dactylifera)))	Kingia_australis);
(((Calamus_caryotoides	Burretiokentia_grandiflora)	(((((Podococcus_barteri	Sabal_domingensis)	((((Roystonea_regia	Manicaria_saccifera)	(((Prestoea_acuminata	Pelagodoxa_henryana)	((((Reinhardtia_simplex	(Reinhardtia_latisecta	Reinhardtia_paiewonskiana))	(Bactris_major	Attalea_speciosa))	(Dictyosperma_album	(Kentiopsis_piersoniorum	(Veitchia_spiralis	(Hydriastele_microspadix	Heterospathe_cagayanensis)))))	(Oenocarpus_minor	Iriartea_deltoidea)))	Geonoma_undata))	Oenocarpus_bataua)	(Orania_palindan	Sclerosperma_profizianum)))	Pseudophoenix_vinifera)	Nypa_fruticans)	Phoenix_dactylifera))	Kingia_australis);
(((((Phoenix_dactylifera	Nypa_fruticans)	Pseudophoenix_vinifera)	(Oenocarpus_bataua	(((Sclerosperma_profizianum	Orania_palindan)	(Roystonea_regia	(((Dictyosperma_album	(((Hydriastele_microspadix	Heterospathe_cagayanensis)	(Kentiopsis_piersoniorum	Veitchia_spiralis))	((Bactris_major	Attalea_speciosa)	(Reinhardtia_simplex	(Reinhardtia_latisecta	Reinhardtia_paiewonskiana)))))	((((Calamus_caryotoides	Burretiokentia_grandiflora)	Pelagodoxa_henryana)	(Iriartea_deltoidea	Podococcus_barteri))	(Geonoma_undata	Manicaria_saccifera)))	Prestoea_acuminata)))	Oenocarpus_minor)))	Sabal_domingensis)	Kingia_australis);
(((((Oenocarpus_bataua	((((Dictyosperma_album	((Hydriastele_microspadix	Heterospathe_cagayanensis)	(Kentiopsis_piersoniorum	Veitchia_spiralis)))	Prestoea_acuminata)	((((Calamus_caryotoides	Burretiokentia_grandiflora)	Pelagodoxa_henryana)	((Iriartea_deltoidea	Podococcus_barteri)	(Sclerosperma_profizianum	Orania_palindan)))	(((Bactris_major	Attalea_speciosa)	(Reinhardtia_simplex	((Nypa_fruticans	Reinhardtia_latisecta)	Reinhardtia_paiewonskiana)))	((Geonoma_undata	Manicaria_saccifera)	Roystonea_regia))))	Oenocarpus_minor))	Pseudophoenix_vinifera)	Sabal_domingensis)	Phoenix_dactylifera)	Kingia_australis);
((((Pseudophoenix_vinifera	(Oenocarpus_bataua	((((((Phoenix_dactylifera	Hydriastele_microspadix)	Dictyosperma_album)	Prestoea_acuminata)	((((Geonoma_undata	Manicaria_saccifera)	Pelagodoxa_henryana)	(((Bactris_major	Attalea_speciosa)	(Reinhardtia_simplex	((Nypa_fruticans	Reinhardtia_latisecta)	Reinhardtia_paiewonskiana)))	(((Iriartea_deltoidea	Podococcus_barteri)	(Sclerosperma_profizianum	Orania_palindan))	Roystonea_regia)))	Heterospathe_cagayanensis))	(Veitchia_spiralis	Kentiopsis_piersoniorum))	Oenocarpus_minor)))	Sabal_domingensis)	(Calamus_caryotoides	Burretiokentia_grandiflora))	Kingia_australis);
((((Orania_palindan	((((((((Prestoea_acuminata	Dictyosperma_album)	(Oenocarpus_bataua	(Oenocarpus_minor	((Hydriastele_microspadix	(Geonoma_undata	Heterospathe_cagayanensis))	(Veitchia_spiralis	Kentiopsis_piersoniorum)))))	((Roystonea_regia	Manicaria_saccifera)	((Bactris_major	Attalea_speciosa)	(Reinhardtia_simplex	(Reinhardtia_latisecta	Reinhardtia_paiewonskiana)))))	Pelagodoxa_henryana)	(Phoenix_dactylifera	Pseudophoenix_vinifera))	(Iriartea_deltoidea	Podococcus_barteri))	Sclerosperma_profizianum)	Nypa_fruticans))	Sabal_domingensis)	(Calamus_caryotoides	Burretiokentia_grandiflora))	Kingia_australis);
((((Phoenix_dactylifera	(Pseudophoenix_vinifera	((Pelagodoxa_henryana	(((Bactris_major	Attalea_speciosa)	(Reinhardtia_simplex	(Reinhardtia_latisecta	Reinhardtia_paiewonskiana)))	((((Oenocarpus_minor	Oenocarpus_bataua)	Prestoea_acuminata)	(Dictyosperma_album	(Kentiopsis_piersoniorum	((Hydriastele_microspadix	(Geonoma_undata	Heterospathe_cagayanensis))	Veitchia_spiralis))))	(Roystonea_regia	Manicaria_saccifera))))	((Iriartea_deltoidea	Podococcus_barteri)	((Nypa_fruticans	Orania_palindan)	Sclerosperma_profizianum)))))	Sabal_domingensis)	(Calamus_caryotoides	Burretiokentia_grandiflora))	Kingia_australis);
(((Phoenix_dactylifera	(Nypa_fruticans	(Burretiokentia_grandiflora	Calamus_caryotoides)))	((((Sclerosperma_profizianum	(Oenocarpus_bataua	(((Iriartea_deltoidea	Oenocarpus_minor)	((((Veitchia_spiralis	(Kentiopsis_piersoniorum	Hydriastele_microspadix))	Heterospathe_cagayanensis)	Dictyosperma_album)	Prestoea_acuminata))	((Manicaria_saccifera	Geonoma_undata)	(Roystonea_regia	((Reinhardtia_simplex	(Reinhardtia_paiewonskiana	Reinhardtia_latisecta))	(Bactris_major	Attalea_speciosa)))))))	((Pelagodoxa_henryana	Podococcus_barteri)	Pseudophoenix_vinifera))	Orania_palindan)	Sabal_domingensis))	Kingia_australis);
(((Phoenix_dactylifera	Nypa_fruticans)	((((Pelagodoxa_henryana	(((Dictyosperma_album	((Kentiopsis_piersoniorum	(Heterospathe_cagayanensis	((Burretiokentia_grandiflora	Calamus_caryotoides)	Hydriastele_microspadix)))	Veitchia_spiralis))	(Prestoea_acuminata	(Oenocarpus_minor	Oenocarpus_bataua)))	(((Reinhardtia_latisecta	(Reinhardtia_simplex	Reinhardtia_paiewonskiana))	(Bactris_major	Attalea_speciosa))	((Manicaria_saccifera	Geonoma_undata)	(Iriartea_deltoidea	Roystonea_regia)))))	((Podococcus_barteri	Orania_palindan)	Sclerosperma_profizianum))	Pseudophoenix_vinifera)	Sabal_domingensis))	Kingia_australis);
((((((((Roystonea_regia	Prestoea_acuminata)	(((Kentiopsis_piersoniorum	Nypa_fruticans)	((Hydriastele_microspadix	Heterospathe_cagayanensis)	Veitchia_spiralis))	((Reinhardtia_simplex	(Reinhardtia_paiewonskiana	Reinhardtia_latisecta))	(Bactris_major	Attalea_speciosa))))	(Dictyosperma_album	((Iriartea_deltoidea	Podococcus_barteri)	Pelagodoxa_henryana)))	((Oenocarpus_minor	Oenocarpus_bataua)	((Orania_palindan	Sclerosperma_profizianum)	(Phoenix_dactylifera	Pseudophoenix_vinifera))))	(Manicaria_saccifera	Geonoma_undata))	Sabal_domingensis)	(Burretiokentia_grandiflora	Calamus_caryotoides))	Kingia_australis);
(((((((Phoenix_dactylifera	Pseudophoenix_vinifera)	(Nypa_fruticans	Orania_palindan))	Sclerosperma_profizianum)	((((Geonoma_undata	Manicaria_saccifera)	(((((Reinhardtia_latisecta	Reinhardtia_paiewonskiana)	Reinhardtia_simplex)	(Bactris_major	Attalea_speciosa))	(Heterospathe_cagayanensis	((Kentiopsis_piersoniorum	Hydriastele_microspadix)	Veitchia_spiralis)))	((Prestoea_acuminata	Roystonea_regia)	Dictyosperma_album)))	(Oenocarpus_minor	((Iriartea_deltoidea	Podococcus_barteri)	Pelagodoxa_henryana)))	Oenocarpus_bataua))	Sabal_domingensis)	(Burretiokentia_grandiflora	Calamus_caryotoides))	Kingia_australis);
(((((((Nypa_fruticans	Phoenix_dactylifera)	Pseudophoenix_vinifera)	(Orania_palindan	Sclerosperma_profizianum))	((((Pelagodoxa_henryana	(((Reinhardtia_latisecta	(Reinhardtia_paiewonskiana	Reinhardtia_simplex))	(Bactris_major	Attalea_speciosa))	(Roystonea_regia	((Iriartea_deltoidea	Podococcus_barteri)	Manicaria_saccifera))))	Geonoma_undata)	(Prestoea_acuminata	((Veitchia_spiralis	(Heterospathe_cagayanensis	(Hydriastele_microspadix	Kentiopsis_piersoniorum)))	Dictyosperma_album)))	(Oenocarpus_minor	Oenocarpus_bataua)))	Sabal_domingensis)	(Burretiokentia_grandiflora	Calamus_caryotoides))	Kingia_australis);
(((((Nypa_fruticans	((Pseudophoenix_vinifera	(Podococcus_barteri	(Orania_palindan	Sclerosperma_profizianum)))	((((((Geonoma_undata	Manicaria_saccifera)	Iriartea_deltoidea)	Roystonea_regia)	(Pelagodoxa_henryana	((Reinhardtia_latisecta	(Reinhardtia_paiewonskiana	Reinhardtia_simplex))	(Bactris_major	Attalea_speciosa))))	(Prestoea_acuminata	(((Veitchia_spiralis	Kentiopsis_piersoniorum)	(Heterospathe_cagayanensis	Hydriastele_microspadix))	Dictyosperma_album)))	(Oenocarpus_minor	Oenocarpus_bataua))))	Sabal_domingensis)	Phoenix_dactylifera)	(Burretiokentia_grandiflora	Calamus_caryotoides))	Kingia_australis);
(((((((Oenocarpus_minor	Oenocarpus_bataua)	(((Podococcus_barteri	(Orania_palindan	Sclerosperma_profizianum))	(((((Geonoma_undata	Manicaria_saccifera)	Pelagodoxa_henryana)	Roystonea_regia)	Iriartea_deltoidea)	(((Veitchia_spiralis	Kentiopsis_piersoniorum)	(((Bactris_major	Attalea_speciosa)	((Reinhardtia_latisecta	Reinhardtia_paiewonskiana)	Reinhardtia_simplex))	(Heterospathe_cagayanensis	Hydriastele_microspadix)))	(Dictyosperma_album	Prestoea_acuminata))))	Pseudophoenix_vinifera))	Sabal_domingensis)	Phoenix_dactylifera)	Nypa_fruticans)	(Burretiokentia_grandiflora	Calamus_caryotoides))	Kingia_australis);
((((((Pseudophoenix_vinifera	(Podococcus_barteri	((Nypa_fruticans	Orania_palindan)	Sclerosperma_profizianum)))	((Oenocarpus_minor	Oenocarpus_bataua)	(((Hydriastele_microspadix	(((Reinhardtia_paiewonskiana	Reinhardtia_simplex)	Reinhardtia_latisecta)	(Bactris_major	Attalea_speciosa)))	(Heterospathe_cagayanensis	(Veitchia_spiralis	Kentiopsis_piersoniorum)))	((Prestoea_acuminata	Dictyosperma_album)	(Iriartea_deltoidea	(((Geonoma_undata	Manicaria_saccifera)	Pelagodoxa_henryana)	Roystonea_regia))))))	Sabal_domingensis)	Phoenix_dactylifera)	(Burretiokentia_grandiflora	Calamus_caryotoides))	Kingia_australis);
(((((Pseudophoenix_vinifera	(Podococcus_barteri	(Orania_palindan	Sclerosperma_profizianum)))	((Oenocarpus_minor	Oenocarpus_bataua)	(((Prestoea_acuminata	(((Attalea_speciosa	((Reinhardtia_paiewonskiana	Reinhardtia_latisecta)	Reinhardtia_simplex))	Bactris_major)	((Veitchia_spiralis	Kentiopsis_piersoniorum)	(Heterospathe_cagayanensis	Hydriastele_microspadix))))	Dictyosperma_album)	(Iriartea_deltoidea	(((Burretiokentia_grandiflora	Calamus_caryotoides)	Pelagodoxa_henryana)	(Roystonea_regia	(Geonoma_undata	Manicaria_saccifera)))))))	Sabal_domingensis)	(Nypa_fruticans	Phoenix_dactylifera))	Kingia_australis);
(((((Nypa_fruticans	Phoenix_dactylifera)	Pseudophoenix_vinifera)	((Podococcus_barteri	(Orania_palindan	Sclerosperma_profizianum))	(Roystonea_regia	((Pelagodoxa_henryana	((((Burretiokentia_grandiflora	Calamus_caryotoides)	Geonoma_undata)	(Iriartea_deltoidea	(Prestoea_acuminata	((Oenocarpus_minor	Oenocarpus_bataua)	(Dictyosperma_album	(((Heterospathe_cagayanensis	Hydriastele_microspadix)	Veitchia_spiralis)	Kentiopsis_piersoniorum))))))	((Reinhardtia_simplex	(Reinhardtia_paiewonskiana	Reinhardtia_latisecta))	(Attalea_speciosa	Bactris_major))))	Manicaria_saccifera))))	Sabal_domingensis)	Kingia_australis);
