# Supplementary material for: Data supporting the nuclear phylogenomics of the palm subfamily Arecoideae (Arecaceae)
Source: Data Brief. 2016 Mar 2;7:532–6. doi: 10.1016/j.dib.2016.02.063 (PMC4796708; doi:10.1016/j.dib.2016.02.063)
Supplement: Supplementary file 5 — Supplementary material [file mmc5.zip › RAxML_bootstrap.Elaeis_897.raxml.tre]

((Sabal_domingensis	((Phoenix_dactylifera	(((Pseudophoenix_vinifera	Nypa_fruticans)	(Chamaedorea_seifrizii	(Sclerosperma_profizianum	(((((Geonoma_undata	Manicaria_saccifera)	((Leopoldinia_pulchra	Prestoea_acuminata)	(Calamus_caryotoides	(Oenocarpus_minor	Oenocarpus_bataua))))	(Hydriastele_microspadix	((Dictyosperma_album	(Burretiokentia_grandiflora	Kentiopsis_piersoniorum))	(Veitchia_spiralis	Heterospathe_cagayanensis))))	(((Attalea_speciosa	(Bactris_major	(Elaeis_guineensis	Elaeis_oleifera)))	((Reinhardtia_gracilis	Reinhardtia_simplex)	(Reinhardtia_paiewonskiana	Reinhardtia_latisecta)))	Podococcus_barteri))	((Roystonea_regia	Pelagodoxa_henryana)	Orania_palindan)))))	Iriartea_deltoidea))	Serenoa_repens))	Kingia_australis);
((Serenoa_repens	(Sabal_domingensis	(Phoenix_dactylifera	(Nypa_fruticans	((Chamaedorea_seifrizii	Iriartea_deltoidea)	(((((Attalea_speciosa	(Bactris_major	(Elaeis_guineensis	Elaeis_oleifera)))	(((Pseudophoenix_vinifera	(Reinhardtia_gracilis	Reinhardtia_simplex))	Reinhardtia_paiewonskiana)	Reinhardtia_latisecta))	((Orania_palindan	Sclerosperma_profizianum)	Podococcus_barteri))	((((Geonoma_undata	Manicaria_saccifera)	Pelagodoxa_henryana)	((Leopoldinia_pulchra	Prestoea_acuminata)	(Calamus_caryotoides	(Oenocarpus_minor	Oenocarpus_bataua))))	(((Heterospathe_cagayanensis	Kentiopsis_piersoniorum)	(Hydriastele_microspadix	Veitchia_spiralis))	(Burretiokentia_grandiflora	Dictyosperma_album))))	Roystonea_regia))))))	Kingia_australis);
((Nypa_fruticans	(((Sabal_domingensis	Serenoa_repens)	Pseudophoenix_vinifera)	(Chamaedorea_seifrizii	(Phoenix_dactylifera	((((((Leopoldinia_pulchra	Prestoea_acuminata)	(Oenocarpus_minor	Oenocarpus_bataua))	(Manicaria_saccifera	Geonoma_undata))	((((Burretiokentia_grandiflora	Dictyosperma_album)	(Veitchia_spiralis	Kentiopsis_piersoniorum))	Hydriastele_microspadix)	Heterospathe_cagayanensis))	(((Attalea_speciosa	(Bactris_major	(Elaeis_guineensis	Elaeis_oleifera)))	((Reinhardtia_paiewonskiana	Reinhardtia_latisecta)	(Reinhardtia_simplex	Reinhardtia_gracilis)))	(((Calamus_caryotoides	Pelagodoxa_henryana)	Roystonea_regia)	((Orania_palindan	Sclerosperma_profizianum)	Podococcus_barteri))))	Iriartea_deltoidea)))))	Kingia_australis);
(((Sabal_domingensis	(((((((Geonoma_undata	((Pelagodoxa_henryana	((Leopoldinia_pulchra	Prestoea_acuminata)	(Calamus_caryotoides	(Oenocarpus_minor	Oenocarpus_bataua))))	Manicaria_saccifera))	(Hydriastele_microspadix	((Burretiokentia_grandiflora	(Veitchia_spiralis	Heterospathe_cagayanensis))	(Dictyosperma_album	Kentiopsis_piersoniorum))))	(((Attalea_speciosa	(Bactris_major	(Elaeis_guineensis	Elaeis_oleifera)))	((Reinhardtia_paiewonskiana	Reinhardtia_latisecta)	(Reinhardtia_simplex	Reinhardtia_gracilis)))	Iriartea_deltoidea))	(Chamaedorea_seifrizii	Podococcus_barteri))	(Roystonea_regia	(Orania_palindan	Sclerosperma_profizianum)))	(Serenoa_repens	Phoenix_dactylifera))	Pseudophoenix_vinifera))	Nypa_fruticans)	Kingia_australis);
(((Pseudophoenix_vinifera	(Sabal_domingensis	((((((Geonoma_undata	(((Leopoldinia_pulchra	Prestoea_acuminata)	(Oenocarpus_minor	Oenocarpus_bataua))	Manicaria_saccifera))	(Hydriastele_microspadix	((Burretiokentia_grandiflora	(Veitchia_spiralis	Heterospathe_cagayanensis))	(Dictyosperma_album	Kentiopsis_piersoniorum))))	(((Pelagodoxa_henryana	(Podococcus_barteri	Roystonea_regia))	(Orania_palindan	Sclerosperma_profizianum))	((Attalea_speciosa	(Bactris_major	(Elaeis_guineensis	Elaeis_oleifera)))	((Reinhardtia_paiewonskiana	Reinhardtia_latisecta)	(Reinhardtia_simplex	Reinhardtia_gracilis)))))	(Phoenix_dactylifera	Iriartea_deltoidea))	Chamaedorea_seifrizii)	(Calamus_caryotoides	Serenoa_repens))))	Nypa_fruticans)	Kingia_australis);
(((((Iriartea_deltoidea	(Chamaedorea_seifrizii	((((((Leopoldinia_pulchra	Prestoea_acuminata)	(Oenocarpus_minor	Oenocarpus_bataua))	(Manicaria_saccifera	Geonoma_undata))	(Heterospathe_cagayanensis	((Hydriastele_microspadix	Dictyosperma_album)	(Veitchia_spiralis	(Burretiokentia_grandiflora	Kentiopsis_piersoniorum)))))	(Pelagodoxa_henryana	Roystonea_regia))	((Orania_palindan	Sclerosperma_profizianum)	(Podococcus_barteri	((Attalea_speciosa	(Bactris_major	(Elaeis_guineensis	Elaeis_oleifera)))	((Reinhardtia_paiewonskiana	Reinhardtia_latisecta)	(Reinhardtia_simplex	Reinhardtia_gracilis))))))))	(Calamus_caryotoides	(Phoenix_dactylifera	(Sabal_domingensis	Serenoa_repens))))	Pseudophoenix_vinifera)	Nypa_fruticans)	Kingia_australis);
(((Sabal_domingensis	Serenoa_repens)	(((Pseudophoenix_vinifera	Nypa_fruticans)	((((Pelagodoxa_henryana	Roystonea_regia)	(Podococcus_barteri	(((((Geonoma_undata	Manicaria_saccifera)	((Leopoldinia_pulchra	Prestoea_acuminata)	(Calamus_caryotoides	(Oenocarpus_minor	Oenocarpus_bataua))))	(((Veitchia_spiralis	(Dictyosperma_album	(Burretiokentia_grandiflora	Kentiopsis_piersoniorum)))	Heterospathe_cagayanensis)	Hydriastele_microspadix))	((Bactris_major	(Elaeis_guineensis	Elaeis_oleifera))	(((Reinhardtia_paiewonskiana	Reinhardtia_latisecta)	(Reinhardtia_simplex	Reinhardtia_gracilis))	Attalea_speciosa)))	Iriartea_deltoidea)))	(Orania_palindan	Sclerosperma_profizianum))	Chamaedorea_seifrizii))	Phoenix_dactylifera))	Kingia_australis);
((Elaeis_guineensis	(Elaeis_oleifera	((((Reinhardtia_paiewonskiana	Reinhardtia_latisecta)	(Reinhardtia_simplex	Reinhardtia_gracilis))	(((((((Leopoldinia_pulchra	Prestoea_acuminata)	(Oenocarpus_minor	Oenocarpus_bataua))	(Manicaria_saccifera	(Pelagodoxa_henryana	Geonoma_undata)))	(((Veitchia_spiralis	Heterospathe_cagayanensis)	Kentiopsis_piersoniorum)	(Dictyosperma_album	Hydriastele_microspadix)))	((Burretiokentia_grandiflora	Chamaedorea_seifrizii)	Podococcus_barteri))	(Iriartea_deltoidea	(((((Phoenix_dactylifera	(Sabal_domingensis	Serenoa_repens))	(Pseudophoenix_vinifera	Nypa_fruticans))	Calamus_caryotoides)	Roystonea_regia)	(Orania_palindan	Sclerosperma_profizianum))))	Attalea_speciosa))	Bactris_major)))	Kingia_australis);
((Serenoa_repens	((((Pseudophoenix_vinifera	Nypa_fruticans)	(Calamus_caryotoides	((Roystonea_regia	(Orania_palindan	Sclerosperma_profizianum))	(((((Attalea_speciosa	((Reinhardtia_paiewonskiana	Reinhardtia_latisecta)	(Reinhardtia_simplex	Reinhardtia_gracilis)))	(Bactris_major	(Elaeis_guineensis	Elaeis_oleifera)))	(((Manicaria_saccifera	Geonoma_undata)	((Burretiokentia_grandiflora	((Kentiopsis_piersoniorum	(Dictyosperma_album	Hydriastele_microspadix))	(Veitchia_spiralis	Heterospathe_cagayanensis)))	((Leopoldinia_pulchra	Prestoea_acuminata)	(Oenocarpus_minor	Oenocarpus_bataua))))	Pelagodoxa_henryana))	Iriartea_deltoidea)	(Chamaedorea_seifrizii	Podococcus_barteri)))))	Phoenix_dactylifera)	Sabal_domingensis))	Kingia_australis);
((Iriartea_deltoidea	(Phoenix_dactylifera	((Sabal_domingensis	Serenoa_repens)	(((Pseudophoenix_vinifera	Nypa_fruticans)	(((Calamus_caryotoides	Roystonea_regia)	(Orania_palindan	Sclerosperma_profizianum))	(((Attalea_speciosa	(((Reinhardtia_paiewonskiana	Reinhardtia_latisecta)	(Reinhardtia_simplex	Reinhardtia_gracilis))	(Bactris_major	(Elaeis_guineensis	Elaeis_oleifera))))	((Hydriastele_microspadix	(((Veitchia_spiralis	Heterospathe_cagayanensis)	Kentiopsis_piersoniorum)	(Burretiokentia_grandiflora	Dictyosperma_album)))	(((((Leopoldinia_pulchra	Prestoea_acuminata)	(Oenocarpus_minor	Oenocarpus_bataua))	Pelagodoxa_henryana)	Manicaria_saccifera)	Geonoma_undata)))	Podococcus_barteri)))	Chamaedorea_seifrizii))))	Kingia_australis);
(((Prestoea_acuminata	Leopoldinia_pulchra)	((((Hydriastele_microspadix	(Heterospathe_cagayanensis	(Veitchia_spiralis	(Kentiopsis_piersoniorum	(Dictyosperma_album	Burretiokentia_grandiflora)))))	(((Attalea_speciosa	((Nypa_fruticans	Bactris_major)	(Elaeis_guineensis	Elaeis_oleifera)))	((Reinhardtia_gracilis	Reinhardtia_simplex)	(Reinhardtia_paiewonskiana	Reinhardtia_latisecta)))	((((Orania_palindan	Sclerosperma_profizianum)	(Pseudophoenix_vinifera	(Phoenix_dactylifera	(Sabal_domingensis	Serenoa_repens))))	(((Chamaedorea_seifrizii	Podococcus_barteri)	(Pelagodoxa_henryana	Roystonea_regia))	Calamus_caryotoides))	Iriartea_deltoidea)))	(Manicaria_saccifera	Geonoma_undata))	(Oenocarpus_minor	Oenocarpus_bataua)))	Kingia_australis);
((Serenoa_repens	((Phoenix_dactylifera	(((Pseudophoenix_vinifera	Nypa_fruticans)	(((((((Manicaria_saccifera	(Pelagodoxa_henryana	Geonoma_undata))	((Oenocarpus_minor	Oenocarpus_bataua)	(Prestoea_acuminata	Leopoldinia_pulchra)))	((((Veitchia_spiralis	Heterospathe_cagayanensis)	Kentiopsis_piersoniorum)	(Dictyosperma_album	Hydriastele_microspadix))	Burretiokentia_grandiflora))	((Bactris_major	(Elaeis_guineensis	Elaeis_oleifera))	(((Reinhardtia_gracilis	Reinhardtia_simplex)	(Reinhardtia_paiewonskiana	Reinhardtia_latisecta))	Attalea_speciosa)))	(Roystonea_regia	(Orania_palindan	Sclerosperma_profizianum)))	(Chamaedorea_seifrizii	Podococcus_barteri))	Iriartea_deltoidea))	Calamus_caryotoides))	Sabal_domingensis))	Kingia_australis);
((Sabal_domingensis	(Serenoa_repens	(Phoenix_dactylifera	(Nypa_fruticans	((Roystonea_regia	(Orania_palindan	Sclerosperma_profizianum))	((Chamaedorea_seifrizii	Podococcus_barteri)	((Iriartea_deltoidea	((Bactris_major	(Elaeis_guineensis	Elaeis_oleifera))	((((Pseudophoenix_vinifera	Reinhardtia_gracilis)	Reinhardtia_simplex)	((Calamus_caryotoides	Reinhardtia_paiewonskiana)	Reinhardtia_latisecta))	Attalea_speciosa)))	(((Pelagodoxa_henryana	((Oenocarpus_minor	Oenocarpus_bataua)	(Prestoea_acuminata	Leopoldinia_pulchra)))	(Manicaria_saccifera	Geonoma_undata))	((((Veitchia_spiralis	Heterospathe_cagayanensis)	Kentiopsis_piersoniorum)	(Dictyosperma_album	Hydriastele_microspadix))	Burretiokentia_grandiflora)))))))))	Kingia_australis);
((Sabal_domingensis	(Serenoa_repens	(Phoenix_dactylifera	((Nypa_fruticans	(Iriartea_deltoidea	(Chamaedorea_seifrizii	((Podococcus_barteri	Roystonea_regia)	(((((Pseudophoenix_vinifera	Reinhardtia_gracilis)	Reinhardtia_simplex)	(Reinhardtia_paiewonskiana	Reinhardtia_latisecta))	(Attalea_speciosa	(Bactris_major	(Elaeis_guineensis	Elaeis_oleifera))))	((Orania_palindan	Sclerosperma_profizianum)	(((Pelagodoxa_henryana	((Oenocarpus_minor	Oenocarpus_bataua)	(Prestoea_acuminata	Leopoldinia_pulchra)))	(Manicaria_saccifera	Geonoma_undata))	((((Heterospathe_cagayanensis	Kentiopsis_piersoniorum)	(Dictyosperma_album	Hydriastele_microspadix))	Veitchia_spiralis)	Burretiokentia_grandiflora))))))))	Calamus_caryotoides))))	Kingia_australis);
((Serenoa_repens	((Phoenix_dactylifera	((Calamus_caryotoides	Nypa_fruticans)	(Chamaedorea_seifrizii	(((Podococcus_barteri	((Orania_palindan	Sclerosperma_profizianum)	((((Pseudophoenix_vinifera	Reinhardtia_gracilis)	Reinhardtia_simplex)	(Reinhardtia_paiewonskiana	Reinhardtia_latisecta))	(Attalea_speciosa	(Bactris_major	(Elaeis_guineensis	Elaeis_oleifera))))))	Roystonea_regia)	((Iriartea_deltoidea	((((((Veitchia_spiralis	Heterospathe_cagayanensis)	Burretiokentia_grandiflora)	Kentiopsis_piersoniorum)	(Dictyosperma_album	Hydriastele_microspadix))	((Oenocarpus_minor	Oenocarpus_bataua)	(Prestoea_acuminata	Leopoldinia_pulchra)))	(Manicaria_saccifera	Geonoma_undata)))	Pelagodoxa_henryana)))))	Sabal_domingensis))	Kingia_australis);
((Nypa_fruticans	((((((((Orania_palindan	Sclerosperma_profizianum)	((((Reinhardtia_gracilis	Reinhardtia_simplex)	(Reinhardtia_paiewonskiana	Reinhardtia_latisecta))	(Attalea_speciosa	(Bactris_major	(Elaeis_guineensis	Elaeis_oleifera))))	Podococcus_barteri))	(Roystonea_regia	((Pelagodoxa_henryana	(((Oenocarpus_minor	Oenocarpus_bataua)	(Prestoea_acuminata	Leopoldinia_pulchra))	(Manicaria_saccifera	Geonoma_undata)))	(Hydriastele_microspadix	((((Veitchia_spiralis	Heterospathe_cagayanensis)	Burretiokentia_grandiflora)	Kentiopsis_piersoniorum)	Dictyosperma_album)))))	(Iriartea_deltoidea	Chamaedorea_seifrizii))	(Serenoa_repens	Phoenix_dactylifera))	Calamus_caryotoides)	Pseudophoenix_vinifera)	Sabal_domingensis))	Kingia_australis);
((Iriartea_deltoidea	(Nypa_fruticans	((((Podococcus_barteri	((((Reinhardtia_gracilis	Reinhardtia_simplex)	(Reinhardtia_paiewonskiana	Reinhardtia_latisecta))	(Attalea_speciosa	(Bactris_major	(Elaeis_guineensis	Elaeis_oleifera))))	((Orania_palindan	Sclerosperma_profizianum)	((Pelagodoxa_henryana	Roystonea_regia)	((((Burretiokentia_grandiflora	Heterospathe_cagayanensis)	((Dictyosperma_album	Hydriastele_microspadix)	(Veitchia_spiralis	Kentiopsis_piersoniorum)))	((Oenocarpus_minor	Oenocarpus_bataua)	(Calamus_caryotoides	(Prestoea_acuminata	Leopoldinia_pulchra))))	(Manicaria_saccifera	Geonoma_undata))))))	Chamaedorea_seifrizii)	(Serenoa_repens	(Phoenix_dactylifera	Sabal_domingensis)))	Pseudophoenix_vinifera)))	Kingia_australis);
((Iriartea_deltoidea	((Roystonea_regia	(((Chamaedorea_seifrizii	Podococcus_barteri)	((Reinhardtia_simplex	((Reinhardtia_gracilis	Reinhardtia_paiewonskiana)	Reinhardtia_latisecta))	(Attalea_speciosa	(Bactris_major	(Pseudophoenix_vinifera	(Elaeis_guineensis	Elaeis_oleifera))))))	((Orania_palindan	Sclerosperma_profizianum)	(Pelagodoxa_henryana	(((Oenocarpus_minor	Oenocarpus_bataua)	(Prestoea_acuminata	Leopoldinia_pulchra))	((Manicaria_saccifera	Geonoma_undata)	(((Veitchia_spiralis	Heterospathe_cagayanensis)	(Burretiokentia_grandiflora	Kentiopsis_piersoniorum))	(Dictyosperma_album	Hydriastele_microspadix))))))))	((Calamus_caryotoides	(Phoenix_dactylifera	(Sabal_domingensis	Serenoa_repens)))	Nypa_fruticans)))	Kingia_australis);
((Sabal_domingensis	(Serenoa_repens	((((Nypa_fruticans	Pseudophoenix_vinifera)	Iriartea_deltoidea)	(Chamaedorea_seifrizii	(((Orania_palindan	Sclerosperma_profizianum)	((Roystonea_regia	Pelagodoxa_henryana)	((((Calamus_caryotoides	Oenocarpus_minor)	Oenocarpus_bataua)	(Prestoea_acuminata	Leopoldinia_pulchra))	((Manicaria_saccifera	Geonoma_undata)	(Hydriastele_microspadix	(((Veitchia_spiralis	Heterospathe_cagayanensis)	Kentiopsis_piersoniorum)	(Burretiokentia_grandiflora	Dictyosperma_album)))))))	((((Reinhardtia_gracilis	Reinhardtia_simplex)	(Reinhardtia_paiewonskiana	Reinhardtia_latisecta))	(Attalea_speciosa	(Bactris_major	(Elaeis_guineensis	Elaeis_oleifera))))	Podococcus_barteri))))	Phoenix_dactylifera)))	Kingia_australis);
((Nypa_fruticans	(Pseudophoenix_vinifera	(Iriartea_deltoidea	((Sabal_domingensis	Serenoa_repens)	(Chamaedorea_seifrizii	(Phoenix_dactylifera	((Roystonea_regia	(((Calamus_caryotoides	(((Manicaria_saccifera	Geonoma_undata)	((((Oenocarpus_minor	Oenocarpus_bataua)	Prestoea_acuminata)	Leopoldinia_pulchra)	Pelagodoxa_henryana))	(Hydriastele_microspadix	((Dictyosperma_album	Burretiokentia_grandiflora)	((Veitchia_spiralis	Heterospathe_cagayanensis)	Kentiopsis_piersoniorum)))))	(((Reinhardtia_gracilis	Reinhardtia_simplex)	(Reinhardtia_paiewonskiana	Reinhardtia_latisecta))	(Attalea_speciosa	(Bactris_major	(Elaeis_guineensis	Elaeis_oleifera)))))	Podococcus_barteri))	(Orania_palindan	Sclerosperma_profizianum))))))))	Kingia_australis);
((((((Nypa_fruticans	(Chamaedorea_seifrizii	((((Sclerosperma_profizianum	Orania_palindan)	Roystonea_regia)	(Podococcus_barteri	((((Pelagodoxa_henryana	Geonoma_undata)	(Manicaria_saccifera	((Leopoldinia_pulchra	Prestoea_acuminata)	(Oenocarpus_bataua	Oenocarpus_minor))))	(((((Veitchia_spiralis	Burretiokentia_grandiflora)	Kentiopsis_piersoniorum)	Dictyosperma_album)	Hydriastele_microspadix)	Heterospathe_cagayanensis))	((((Elaeis_guineensis	Elaeis_oleifera)	Bactris_major)	Attalea_speciosa)	((Reinhardtia_gracilis	Reinhardtia_simplex)	(Reinhardtia_paiewonskiana	Reinhardtia_latisecta))))))	Iriartea_deltoidea)))	Calamus_caryotoides)	Pseudophoenix_vinifera)	(Serenoa_repens	Phoenix_dactylifera))	Sabal_domingensis)	Kingia_australis);
((Nypa_fruticans	(Orania_palindan	((((((Iriartea_deltoidea	((Sabal_domingensis	Serenoa_repens)	Phoenix_dactylifera))	((((Calamus_caryotoides	Geonoma_undata)	Manicaria_saccifera)	((Leopoldinia_pulchra	Prestoea_acuminata)	(Oenocarpus_bataua	Oenocarpus_minor)))	((Hydriastele_microspadix	Dictyosperma_album)	(Heterospathe_cagayanensis	((Kentiopsis_piersoniorum	Veitchia_spiralis)	Burretiokentia_grandiflora)))))	Roystonea_regia)	(Podococcus_barteri	Chamaedorea_seifrizii))	(((Pseudophoenix_vinifera	((Elaeis_guineensis	Elaeis_oleifera)	Bactris_major))	(Pelagodoxa_henryana	Attalea_speciosa))	((Reinhardtia_gracilis	Reinhardtia_simplex)	(Reinhardtia_paiewonskiana	Reinhardtia_latisecta))))	Sclerosperma_profizianum)))	Kingia_australis);
(((Calamus_caryotoides	(((((Pelagodoxa_henryana	((Manicaria_saccifera	Geonoma_undata)	((Leopoldinia_pulchra	Prestoea_acuminata)	(Oenocarpus_bataua	Oenocarpus_minor))))	(Hydriastele_microspadix	((Burretiokentia_grandiflora	Dictyosperma_album)	((Veitchia_spiralis	Heterospathe_cagayanensis)	Kentiopsis_piersoniorum))))	((((Roystonea_regia	(Podococcus_barteri	Chamaedorea_seifrizii))	Sclerosperma_profizianum)	Orania_palindan)	(((Pseudophoenix_vinifera	((Elaeis_guineensis	Elaeis_oleifera)	Bactris_major))	Attalea_speciosa)	((Reinhardtia_gracilis	Reinhardtia_simplex)	(Reinhardtia_paiewonskiana	Reinhardtia_latisecta)))))	Iriartea_deltoidea)	Nypa_fruticans))	(Serenoa_repens	(Sabal_domingensis	Phoenix_dactylifera)))	Kingia_australis);
((((Calamus_caryotoides	(((Iriartea_deltoidea	Nypa_fruticans)	(((((Manicaria_saccifera	(Pelagodoxa_henryana	Geonoma_undata))	((Leopoldinia_pulchra	Prestoea_acuminata)	(Oenocarpus_bataua	Oenocarpus_minor)))	(Hydriastele_microspadix	((Dictyosperma_album	(Burretiokentia_grandiflora	Kentiopsis_piersoniorum))	(Veitchia_spiralis	Heterospathe_cagayanensis))))	(((Sclerosperma_profizianum	(Orania_palindan	((((Elaeis_guineensis	Elaeis_oleifera)	Bactris_major)	Attalea_speciosa)	((Reinhardtia_gracilis	Reinhardtia_simplex)	(Reinhardtia_paiewonskiana	Reinhardtia_latisecta)))))	Podococcus_barteri)	Roystonea_regia))	Pseudophoenix_vinifera))	Chamaedorea_seifrizii))	Phoenix_dactylifera)	(Sabal_domingensis	Serenoa_repens))	Kingia_australis);
((((Calamus_caryotoides	((Chamaedorea_seifrizii	((((((Manicaria_saccifera	Geonoma_undata)	(Pelagodoxa_henryana	((Leopoldinia_pulchra	Prestoea_acuminata)	(Oenocarpus_bataua	Oenocarpus_minor))))	((Hydriastele_microspadix	Dictyosperma_album)	(Veitchia_spiralis	(Heterospathe_cagayanensis	(Burretiokentia_grandiflora	Kentiopsis_piersoniorum)))))	(Podococcus_barteri	((((Elaeis_guineensis	Elaeis_oleifera)	Bactris_major)	Attalea_speciosa)	((Reinhardtia_gracilis	Reinhardtia_simplex)	(Reinhardtia_paiewonskiana	Reinhardtia_latisecta)))))	(Sclerosperma_profizianum	Orania_palindan))	Roystonea_regia))	(Iriartea_deltoidea	(Pseudophoenix_vinifera	Nypa_fruticans))))	(Phoenix_dactylifera	Serenoa_repens))	Sabal_domingensis)	Kingia_australis);
((((((((((Manicaria_saccifera	Geonoma_undata)	(Pelagodoxa_henryana	((Chamaedorea_seifrizii	(Leopoldinia_pulchra	Prestoea_acuminata))	(Calamus_caryotoides	(Oenocarpus_bataua	Oenocarpus_minor)))))	(Hydriastele_microspadix	(Dictyosperma_album	((Veitchia_spiralis	Heterospathe_cagayanensis)	(Burretiokentia_grandiflora	Kentiopsis_piersoniorum)))))	((Orania_palindan	((((Elaeis_guineensis	Elaeis_oleifera)	Bactris_major)	Attalea_speciosa)	(((Pseudophoenix_vinifera	Reinhardtia_gracilis)	Reinhardtia_simplex)	(Reinhardtia_paiewonskiana	Reinhardtia_latisecta))))	(Sclerosperma_profizianum	(Roystonea_regia	Podococcus_barteri))))	Nypa_fruticans)	Iriartea_deltoidea)	Phoenix_dactylifera)	Sabal_domingensis)	Serenoa_repens)	Kingia_australis);
((((((Pseudophoenix_vinifera	Nypa_fruticans)	((((Chamaedorea_seifrizii	Orania_palindan)	Sclerosperma_profizianum)	(Roystonea_regia	Podococcus_barteri))	((((Elaeis_guineensis	Elaeis_oleifera)	Bactris_major)	(Attalea_speciosa	(Reinhardtia_simplex	((Reinhardtia_gracilis	Reinhardtia_paiewonskiana)	Reinhardtia_latisecta))))	((Calamus_caryotoides	Iriartea_deltoidea)	((((Leopoldinia_pulchra	Prestoea_acuminata)	(Oenocarpus_bataua	Oenocarpus_minor))	((Manicaria_saccifera	Geonoma_undata)	Pelagodoxa_henryana))	(Hydriastele_microspadix	(Dictyosperma_album	(((Burretiokentia_grandiflora	Veitchia_spiralis)	Heterospathe_cagayanensis)	Kentiopsis_piersoniorum))))))))	Phoenix_dactylifera)	Sabal_domingensis)	Serenoa_repens)	Kingia_australis);
((((((Pseudophoenix_vinifera	(((Podococcus_barteri	((Iriartea_deltoidea	((((Leopoldinia_pulchra	Prestoea_acuminata)	(Oenocarpus_bataua	Oenocarpus_minor))	((Manicaria_saccifera	Geonoma_undata)	Pelagodoxa_henryana))	(((Hydriastele_microspadix	(Burretiokentia_grandiflora	Dictyosperma_album))	(Veitchia_spiralis	Kentiopsis_piersoniorum))	Heterospathe_cagayanensis)))	((Reinhardtia_simplex	(Reinhardtia_paiewonskiana	Reinhardtia_latisecta))	(((Elaeis_guineensis	Elaeis_oleifera)	Bactris_major)	Attalea_speciosa))))	((Orania_palindan	Sclerosperma_profizianum)	Roystonea_regia))	Reinhardtia_gracilis))	Chamaedorea_seifrizii)	(Nypa_fruticans	Calamus_caryotoides))	Phoenix_dactylifera)	(Sabal_domingensis	Serenoa_repens))	Kingia_australis);
((Serenoa_repens	(((((((Iriartea_deltoidea	((((Leopoldinia_pulchra	Prestoea_acuminata)	(Oenocarpus_bataua	Oenocarpus_minor))	(Manicaria_saccifera	Geonoma_undata))	(((Burretiokentia_grandiflora	Dictyosperma_album)	(Kentiopsis_piersoniorum	(Veitchia_spiralis	Heterospathe_cagayanensis)))	Hydriastele_microspadix)))	(((Pseudophoenix_vinifera	(Reinhardtia_gracilis	Reinhardtia_simplex))	(Reinhardtia_paiewonskiana	Reinhardtia_latisecta))	(((Elaeis_guineensis	Elaeis_oleifera)	Bactris_major)	Attalea_speciosa)))	((Orania_palindan	Sclerosperma_profizianum)	(Pelagodoxa_henryana	Roystonea_regia)))	(Podococcus_barteri	Chamaedorea_seifrizii))	(Nypa_fruticans	Calamus_caryotoides))	Phoenix_dactylifera)	Sabal_domingensis))	Kingia_australis);
((Nypa_fruticans	(Calamus_caryotoides	((Phoenix_dactylifera	(Sabal_domingensis	Serenoa_repens))	(((Pelagodoxa_henryana	((Manicaria_saccifera	Geonoma_undata)	((((Heterospathe_cagayanensis	Dictyosperma_album)	((Burretiokentia_grandiflora	Kentiopsis_piersoniorum)	Veitchia_spiralis))	Hydriastele_microspadix)	((Leopoldinia_pulchra	Prestoea_acuminata)	(Oenocarpus_bataua	Oenocarpus_minor)))))	(((Podococcus_barteri	Chamaedorea_seifrizii)	Roystonea_regia)	(Sclerosperma_profizianum	(Orania_palindan	(((Reinhardtia_simplex	(Pseudophoenix_vinifera	Reinhardtia_gracilis))	(Reinhardtia_paiewonskiana	Reinhardtia_latisecta))	(((Elaeis_guineensis	Elaeis_oleifera)	Bactris_major)	Attalea_speciosa))))))	Iriartea_deltoidea))))	Kingia_australis);
((Sabal_domingensis	((((Calamus_caryotoides	(Pseudophoenix_vinifera	((Iriartea_deltoidea	(((Roystonea_regia	Podococcus_barteri)	((Orania_palindan	Sclerosperma_profizianum)	(Pelagodoxa_henryana	(((Leopoldinia_pulchra	Prestoea_acuminata)	(Oenocarpus_minor	Oenocarpus_bataua))	((Hydriastele_microspadix	(((Burretiokentia_grandiflora	Kentiopsis_piersoniorum)	(Heterospathe_cagayanensis	Veitchia_spiralis))	Dictyosperma_album))	(Geonoma_undata	Manicaria_saccifera))))))	((Reinhardtia_simplex	(Reinhardtia_latisecta	(Reinhardtia_gracilis	Reinhardtia_paiewonskiana)))	(Attalea_speciosa	(Bactris_major	(Elaeis_guineensis	Elaeis_oleifera))))))	Chamaedorea_seifrizii)))	Nypa_fruticans)	Phoenix_dactylifera)	Serenoa_repens))	Kingia_australis);
((Sabal_domingensis	((((Roystonea_regia	((Orania_palindan	Sclerosperma_profizianum)	(((Iriartea_deltoidea	(((Reinhardtia_simplex	(Pseudophoenix_vinifera	Reinhardtia_gracilis))	(Reinhardtia_paiewonskiana	Reinhardtia_latisecta))	(Attalea_speciosa	(Bactris_major	(Elaeis_guineensis	Elaeis_oleifera)))))	((Hydriastele_microspadix	((((Burretiokentia_grandiflora	Kentiopsis_piersoniorum)	Veitchia_spiralis)	Dictyosperma_album)	Heterospathe_cagayanensis))	((Geonoma_undata	Manicaria_saccifera)	(((Calamus_caryotoides	(Leopoldinia_pulchra	Prestoea_acuminata))	(Oenocarpus_minor	Oenocarpus_bataua))	Pelagodoxa_henryana))))	(Chamaedorea_seifrizii	Podococcus_barteri))))	Nypa_fruticans)	Phoenix_dactylifera)	Serenoa_repens))	Kingia_australis);
((Sabal_domingensis	(((Pseudophoenix_vinifera	Nypa_fruticans)	((Chamaedorea_seifrizii	((Podococcus_barteri	(((Iriartea_deltoidea	(((Reinhardtia_simplex	Reinhardtia_gracilis)	(Reinhardtia_paiewonskiana	Reinhardtia_latisecta))	(Attalea_speciosa	(Bactris_major	(Elaeis_guineensis	Elaeis_oleifera)))))	((Hydriastele_microspadix	((Kentiopsis_piersoniorum	(Burretiokentia_grandiflora	Dictyosperma_album))	(Veitchia_spiralis	Heterospathe_cagayanensis)))	((Geonoma_undata	Manicaria_saccifera)	(((Leopoldinia_pulchra	Prestoea_acuminata)	(Oenocarpus_minor	Oenocarpus_bataua))	Pelagodoxa_henryana))))	(Orania_palindan	Sclerosperma_profizianum)))	Roystonea_regia))	Calamus_caryotoides))	(Phoenix_dactylifera	Serenoa_repens)))	Kingia_australis);
((Sabal_domingensis	(Serenoa_repens	(((Nypa_fruticans	((Chamaedorea_seifrizii	((Orania_palindan	Sclerosperma_profizianum)	(Roystonea_regia	((((Reinhardtia_simplex	((Reinhardtia_gracilis	Reinhardtia_paiewonskiana)	Reinhardtia_latisecta))	(Attalea_speciosa	(Bactris_major	(Elaeis_guineensis	Elaeis_oleifera))))	(((Dictyosperma_album	(Kentiopsis_piersoniorum	Hydriastele_microspadix))	(Burretiokentia_grandiflora	(Veitchia_spiralis	Heterospathe_cagayanensis)))	(Geonoma_undata	(Manicaria_saccifera	(Pelagodoxa_henryana	((Leopoldinia_pulchra	Prestoea_acuminata)	(Oenocarpus_minor	Oenocarpus_bataua)))))))	Podococcus_barteri))))	(Iriartea_deltoidea	Pseudophoenix_vinifera)))	Calamus_caryotoides)	Phoenix_dactylifera)))	Kingia_australis);
(((((((Iriartea_deltoidea	((Roystonea_regia	((Orania_palindan	Sclerosperma_profizianum)	(((Dictyosperma_album	(Kentiopsis_piersoniorum	Hydriastele_microspadix))	(Veitchia_spiralis	Heterospathe_cagayanensis))	((Pelagodoxa_henryana	((Leopoldinia_pulchra	Prestoea_acuminata)	(Oenocarpus_minor	Oenocarpus_bataua)))	(Geonoma_undata	Manicaria_saccifera)))))	((((Reinhardtia_gracilis	Reinhardtia_simplex)	(Reinhardtia_paiewonskiana	Reinhardtia_latisecta))	(Attalea_speciosa	(Bactris_major	(Elaeis_guineensis	Elaeis_oleifera))))	Podococcus_barteri)))	(Burretiokentia_grandiflora	Chamaedorea_seifrizii))	(Pseudophoenix_vinifera	Nypa_fruticans))	Calamus_caryotoides)	Phoenix_dactylifera)	(Sabal_domingensis	Serenoa_repens))	Kingia_australis);
((Serenoa_repens	(((((Iriartea_deltoidea	(((Sclerosperma_profizianum	(Pelagodoxa_henryana	((((Hydriastele_microspadix	Dictyosperma_album)	((Kentiopsis_piersoniorum	Burretiokentia_grandiflora)	(Veitchia_spiralis	Heterospathe_cagayanensis)))	(Geonoma_undata	Manicaria_saccifera))	((Leopoldinia_pulchra	Prestoea_acuminata)	(Oenocarpus_minor	Oenocarpus_bataua)))))	((Orania_palindan	(((Reinhardtia_gracilis	Reinhardtia_simplex)	(Reinhardtia_paiewonskiana	Reinhardtia_latisecta))	(Attalea_speciosa	(Bactris_major	(Elaeis_guineensis	Elaeis_oleifera)))))	(Roystonea_regia	Podococcus_barteri)))	(Pseudophoenix_vinifera	Chamaedorea_seifrizii)))	Nypa_fruticans)	Calamus_caryotoides)	Phoenix_dactylifera)	Sabal_domingensis))	Kingia_australis);
((Roystonea_regia	((Chamaedorea_seifrizii	(((Pseudophoenix_vinifera	Nypa_fruticans)	((Calamus_caryotoides	Sabal_domingensis)	(Phoenix_dactylifera	Serenoa_repens)))	Iriartea_deltoidea))	((Podococcus_barteri	(((Hydriastele_microspadix	(Kentiopsis_piersoniorum	(Veitchia_spiralis	(Heterospathe_cagayanensis	(Burretiokentia_grandiflora	Dictyosperma_album)))))	((Pelagodoxa_henryana	(Geonoma_undata	Manicaria_saccifera))	((Leopoldinia_pulchra	Prestoea_acuminata)	(Oenocarpus_minor	Oenocarpus_bataua))))	((Bactris_major	(Elaeis_guineensis	Elaeis_oleifera))	(((Reinhardtia_gracilis	Reinhardtia_simplex)	(Reinhardtia_paiewonskiana	Reinhardtia_latisecta))	Attalea_speciosa))))	(Sclerosperma_profizianum	Orania_palindan))))	Kingia_australis);
((Elaeis_guineensis	(Elaeis_oleifera	((((((((Sclerosperma_profizianum	Orania_palindan)	Calamus_caryotoides)	Roystonea_regia)	(((Hydriastele_microspadix	(((Dictyosperma_album	Burretiokentia_grandiflora)	Kentiopsis_piersoniorum)	(Veitchia_spiralis	Heterospathe_cagayanensis)))	((Pelagodoxa_henryana	(Geonoma_undata	Manicaria_saccifera))	((Leopoldinia_pulchra	Prestoea_acuminata)	(Oenocarpus_minor	Oenocarpus_bataua))))	((Iriartea_deltoidea	(Nypa_fruticans	Pseudophoenix_vinifera))	(Phoenix_dactylifera	(Sabal_domingensis	Serenoa_repens)))))	(Chamaedorea_seifrizii	Podococcus_barteri))	(Reinhardtia_simplex	((Reinhardtia_gracilis	Reinhardtia_paiewonskiana)	Reinhardtia_latisecta)))	Attalea_speciosa)	Bactris_major)))	Kingia_australis);
((Iriartea_deltoidea	(Phoenix_dactylifera	((Sabal_domingensis	Serenoa_repens)	(((((Chamaedorea_seifrizii	Podococcus_barteri)	(((((Pseudophoenix_vinifera	Reinhardtia_gracilis)	Reinhardtia_simplex)	(Reinhardtia_paiewonskiana	Reinhardtia_latisecta))	(Attalea_speciosa	(Bactris_major	(Elaeis_guineensis	Elaeis_oleifera))))	((Hydriastele_microspadix	(((Burretiokentia_grandiflora	Kentiopsis_piersoniorum)	(Veitchia_spiralis	Heterospathe_cagayanensis))	Dictyosperma_album))	((Pelagodoxa_henryana	((Calamus_caryotoides	Geonoma_undata)	Manicaria_saccifera))	((Leopoldinia_pulchra	Prestoea_acuminata)	(Oenocarpus_minor	Oenocarpus_bataua))))))	(Sclerosperma_profizianum	Orania_palindan))	Roystonea_regia)	Nypa_fruticans))))	Kingia_australis);
((Sabal_domingensis	(Serenoa_repens	((((Iriartea_deltoidea	(((Hydriastele_microspadix	((Dictyosperma_album	Kentiopsis_piersoniorum)	((Veitchia_spiralis	Heterospathe_cagayanensis)	Burretiokentia_grandiflora)))	((Pelagodoxa_henryana	(Geonoma_undata	Manicaria_saccifera))	((Leopoldinia_pulchra	Prestoea_acuminata)	(Oenocarpus_minor	Oenocarpus_bataua))))	(((((Chamaedorea_seifrizii	Podococcus_barteri)	(((Reinhardtia_paiewonskiana	Reinhardtia_latisecta)	(Reinhardtia_gracilis	Reinhardtia_simplex))	(Attalea_speciosa	(Bactris_major	(Elaeis_guineensis	Elaeis_oleifera)))))	Pseudophoenix_vinifera)	(Sclerosperma_profizianum	Orania_palindan))	Roystonea_regia)))	Nypa_fruticans)	Calamus_caryotoides)	Phoenix_dactylifera)))	Kingia_australis);
((Serenoa_repens	(Sabal_domingensis	((Iriartea_deltoidea	(((Pelagodoxa_henryana	((Manicaria_saccifera	(Calamus_caryotoides	Geonoma_undata))	((Leopoldinia_pulchra	Prestoea_acuminata)	(Oenocarpus_bataua	Oenocarpus_minor))))	(((Veitchia_spiralis	Heterospathe_cagayanensis)	Burretiokentia_grandiflora)	((Dictyosperma_album	Hydriastele_microspadix)	Kentiopsis_piersoniorum)))	(Roystonea_regia	((Chamaedorea_seifrizii	Podococcus_barteri)	(((Nypa_fruticans	Orania_palindan)	Sclerosperma_profizianum)	(((Reinhardtia_paiewonskiana	Reinhardtia_latisecta)	((Pseudophoenix_vinifera	Reinhardtia_gracilis)	Reinhardtia_simplex))	(Attalea_speciosa	(Bactris_major	(Elaeis_guineensis	Elaeis_oleifera)))))))))	Phoenix_dactylifera)))	Kingia_australis);
((Nypa_fruticans	(Pseudophoenix_vinifera	(((Chamaedorea_seifrizii	((((Pelagodoxa_henryana	((Leopoldinia_pulchra	Prestoea_acuminata)	(Calamus_caryotoides	(Oenocarpus_bataua	Oenocarpus_minor))))	(Manicaria_saccifera	Geonoma_undata))	((((Veitchia_spiralis	Heterospathe_cagayanensis)	Burretiokentia_grandiflora)	(Kentiopsis_piersoniorum	Dictyosperma_album))	Hydriastele_microspadix))	(Roystonea_regia	((Orania_palindan	Sclerosperma_profizianum)	(Podococcus_barteri	(((Reinhardtia_paiewonskiana	Reinhardtia_latisecta)	(Reinhardtia_gracilis	Reinhardtia_simplex))	(Attalea_speciosa	(Bactris_major	(Elaeis_guineensis	Elaeis_oleifera)))))))))	(Phoenix_dactylifera	(Serenoa_repens	Sabal_domingensis)))	Iriartea_deltoidea)))	Kingia_australis);
(((((((Chamaedorea_seifrizii	(((((Heterospathe_cagayanensis	(((Veitchia_spiralis	Burretiokentia_grandiflora)	Kentiopsis_piersoniorum)	Dictyosperma_album))	Hydriastele_microspadix)	(Manicaria_saccifera	(((Leopoldinia_pulchra	Prestoea_acuminata)	(Oenocarpus_bataua	Oenocarpus_minor))	Geonoma_undata)))	Pelagodoxa_henryana)	((Podococcus_barteri	((((Reinhardtia_paiewonskiana	Reinhardtia_latisecta)	(Reinhardtia_gracilis	Reinhardtia_simplex))	(Attalea_speciosa	(Bactris_major	(Elaeis_guineensis	Elaeis_oleifera))))	(Orania_palindan	Sclerosperma_profizianum)))	Roystonea_regia)))	Iriartea_deltoidea)	(Nypa_fruticans	Pseudophoenix_vinifera))	Calamus_caryotoides)	Phoenix_dactylifera)	(Serenoa_repens	Sabal_domingensis))	Kingia_australis);
(((Serenoa_repens	Sabal_domingensis)	((((((Chamaedorea_seifrizii	Podococcus_barteri)	(Sclerosperma_profizianum	((((Reinhardtia_paiewonskiana	Reinhardtia_latisecta)	(Pseudophoenix_vinifera	(Reinhardtia_gracilis	Reinhardtia_simplex)))	(Attalea_speciosa	(Bactris_major	(Elaeis_guineensis	Elaeis_oleifera))))	Orania_palindan)))	(Roystonea_regia	((((((Burretiokentia_grandiflora	Kentiopsis_piersoniorum)	(Veitchia_spiralis	Heterospathe_cagayanensis))	(Dictyosperma_album	Hydriastele_microspadix))	(Manicaria_saccifera	Geonoma_undata))	((Leopoldinia_pulchra	Prestoea_acuminata)	(Oenocarpus_bataua	Oenocarpus_minor)))	Pelagodoxa_henryana)))	(Nypa_fruticans	Iriartea_deltoidea))	Calamus_caryotoides)	Phoenix_dactylifera))	Kingia_australis);
((Serenoa_repens	(Sabal_domingensis	((((((((((Kentiopsis_piersoniorum	(Veitchia_spiralis	(Burretiokentia_grandiflora	Heterospathe_cagayanensis)))	(Dictyosperma_album	Hydriastele_microspadix))	(Manicaria_saccifera	Geonoma_undata))	((Leopoldinia_pulchra	Prestoea_acuminata)	(Oenocarpus_bataua	Oenocarpus_minor)))	(((((Reinhardtia_paiewonskiana	Reinhardtia_latisecta)	(Reinhardtia_gracilis	Reinhardtia_simplex))	(Attalea_speciosa	(Bactris_major	(Elaeis_guineensis	Elaeis_oleifera))))	(Orania_palindan	Sclerosperma_profizianum))	((Podococcus_barteri	Roystonea_regia)	Pelagodoxa_henryana)))	Iriartea_deltoidea)	Chamaedorea_seifrizii)	(Pseudophoenix_vinifera	Nypa_fruticans))	Calamus_caryotoides)	Phoenix_dactylifera)))	Kingia_australis);
((Sabal_domingensis	(((((Iriartea_deltoidea	(((((Reinhardtia_paiewonskiana	Reinhardtia_latisecta)	(Reinhardtia_gracilis	Reinhardtia_simplex))	(Attalea_speciosa	(Bactris_major	(Elaeis_guineensis	Elaeis_oleifera))))	(Orania_palindan	Sclerosperma_profizianum))	(Calamus_caryotoides	((((Podococcus_barteri	Roystonea_regia)	Pelagodoxa_henryana)	(((Leopoldinia_pulchra	Prestoea_acuminata)	(Oenocarpus_bataua	Oenocarpus_minor))	(Manicaria_saccifera	Geonoma_undata)))	((Kentiopsis_piersoniorum	(Veitchia_spiralis	Heterospathe_cagayanensis))	((Burretiokentia_grandiflora	Dictyosperma_album)	Hydriastele_microspadix))))))	Chamaedorea_seifrizii)	(Pseudophoenix_vinifera	Nypa_fruticans))	Phoenix_dactylifera)	Serenoa_repens))	Kingia_australis);
((Sabal_domingensis	((((((Sclerosperma_profizianum	Orania_palindan)	((Roystonea_regia	Pelagodoxa_henryana)	((((((Reinhardtia_gracilis	Reinhardtia_paiewonskiana)	Reinhardtia_latisecta)	Reinhardtia_simplex)	(Attalea_speciosa	(Bactris_major	(Elaeis_guineensis	Elaeis_oleifera))))	Podococcus_barteri)	((((Leopoldinia_pulchra	Prestoea_acuminata)	(Oenocarpus_bataua	(Calamus_caryotoides	Oenocarpus_minor)))	(Manicaria_saccifera	Geonoma_undata))	((Dictyosperma_album	(Veitchia_spiralis	Hydriastele_microspadix))	((Burretiokentia_grandiflora	Kentiopsis_piersoniorum)	Heterospathe_cagayanensis))))))	Chamaedorea_seifrizii)	(Pseudophoenix_vinifera	Nypa_fruticans))	(Iriartea_deltoidea	Phoenix_dactylifera))	Serenoa_repens))	Kingia_australis);
(((Sabal_domingensis	((Phoenix_dactylifera	(Iriartea_deltoidea	(((((Leopoldinia_pulchra	Prestoea_acuminata)	(Oenocarpus_bataua	Oenocarpus_minor))	(Manicaria_saccifera	Geonoma_undata))	(Hydriastele_microspadix	(((Burretiokentia_grandiflora	(Veitchia_spiralis	Heterospathe_cagayanensis))	Kentiopsis_piersoniorum)	Dictyosperma_album)))	((((Podococcus_barteri	Roystonea_regia)	(Calamus_caryotoides	Pelagodoxa_henryana))	(Sclerosperma_profizianum	Orania_palindan))	(Attalea_speciosa	((Bactris_major	(Elaeis_guineensis	Elaeis_oleifera))	((Reinhardtia_latisecta	Reinhardtia_paiewonskiana)	(Reinhardtia_gracilis	Reinhardtia_simplex))))))))	(Chamaedorea_seifrizii	Serenoa_repens)))	(Pseudophoenix_vinifera	Nypa_fruticans))	Kingia_australis);
((Serenoa_repens	(Sabal_domingensis	((((Orania_palindan	((((Iriartea_deltoidea	(((Bactris_major	(Elaeis_guineensis	Elaeis_oleifera))	((Reinhardtia_latisecta	Reinhardtia_paiewonskiana)	(Reinhardtia_gracilis	Reinhardtia_simplex)))	Attalea_speciosa))	(((Pelagodoxa_henryana	((Leopoldinia_pulchra	Prestoea_acuminata)	(Oenocarpus_bataua	Oenocarpus_minor)))	(Manicaria_saccifera	(Calamus_caryotoides	Geonoma_undata)))	(Hydriastele_microspadix	((Veitchia_spiralis	Kentiopsis_piersoniorum)	(Heterospathe_cagayanensis	(Burretiokentia_grandiflora	Dictyosperma_album))))))	(Podococcus_barteri	Roystonea_regia))	Sclerosperma_profizianum))	Chamaedorea_seifrizii)	(Pseudophoenix_vinifera	Nypa_fruticans))	Phoenix_dactylifera)))	Kingia_australis);
(((Serenoa_repens	(((((((Iriartea_deltoidea	(((Reinhardtia_latisecta	(Reinhardtia_gracilis	Reinhardtia_paiewonskiana))	Reinhardtia_simplex)	(Attalea_speciosa	(Bactris_major	(Elaeis_guineensis	Elaeis_oleifera)))))	((((Pelagodoxa_henryana	((Calamus_caryotoides	(Leopoldinia_pulchra	Prestoea_acuminata))	(Oenocarpus_bataua	Oenocarpus_minor)))	Manicaria_saccifera)	Geonoma_undata)	((Hydriastele_microspadix	((Veitchia_spiralis	Kentiopsis_piersoniorum)	(Burretiokentia_grandiflora	Dictyosperma_album)))	Heterospathe_cagayanensis)))	(Orania_palindan	Roystonea_regia))	Sclerosperma_profizianum)	(Podococcus_barteri	Chamaedorea_seifrizii))	(Pseudophoenix_vinifera	Nypa_fruticans))	Phoenix_dactylifera))	Sabal_domingensis)	Kingia_australis);
((Nypa_fruticans	((((Phoenix_dactylifera	(Serenoa_repens	Sabal_domingensis))	((Chamaedorea_seifrizii	Podococcus_barteri)	((Calamus_caryotoides	Roystonea_regia)	((((Bactris_major	(Elaeis_oleifera	Elaeis_guineensis))	((((Reinhardtia_gracilis	Reinhardtia_paiewonskiana)	Reinhardtia_latisecta)	Reinhardtia_simplex)	Attalea_speciosa))	(((Geonoma_undata	Manicaria_saccifera)	((Oenocarpus_minor	Oenocarpus_bataua)	(Prestoea_acuminata	Leopoldinia_pulchra)))	((Dictyosperma_album	((Burretiokentia_grandiflora	(Heterospathe_cagayanensis	Veitchia_spiralis))	Kentiopsis_piersoniorum))	Hydriastele_microspadix)))	(Pelagodoxa_henryana	(Sclerosperma_profizianum	Orania_palindan))))))	Iriartea_deltoidea)	Pseudophoenix_vinifera))	Kingia_australis);
((Sabal_domingensis	((((Nypa_fruticans	Calamus_caryotoides)	(((Iriartea_deltoidea	(Sclerosperma_profizianum	(Orania_palindan	((Roystonea_regia	Podococcus_barteri)	((((Reinhardtia_paiewonskiana	Reinhardtia_latisecta)	(Reinhardtia_gracilis	Reinhardtia_simplex))	((Pelagodoxa_henryana	Attalea_speciosa)	(Bactris_major	(Elaeis_oleifera	Elaeis_guineensis))))	(((Geonoma_undata	Manicaria_saccifera)	((Oenocarpus_minor	Oenocarpus_bataua)	(Prestoea_acuminata	Leopoldinia_pulchra)))	((Dictyosperma_album	((Heterospathe_cagayanensis	Veitchia_spiralis)	(Kentiopsis_piersoniorum	Burretiokentia_grandiflora)))	Hydriastele_microspadix)))))))	Chamaedorea_seifrizii)	Pseudophoenix_vinifera))	Phoenix_dactylifera)	Serenoa_repens))	Kingia_australis);
((Iriartea_deltoidea	(((Roystonea_regia	(((Geonoma_undata	Manicaria_saccifera)	(Pelagodoxa_henryana	((Oenocarpus_minor	Oenocarpus_bataua)	(Prestoea_acuminata	Leopoldinia_pulchra))))	(((Veitchia_spiralis	Heterospathe_cagayanensis)	(Burretiokentia_grandiflora	Dictyosperma_album))	(Hydriastele_microspadix	Kentiopsis_piersoniorum))))	(Podococcus_barteri	((Orania_palindan	Sclerosperma_profizianum)	((((Reinhardtia_gracilis	Reinhardtia_paiewonskiana)	Reinhardtia_latisecta)	Reinhardtia_simplex)	(Attalea_speciosa	(Bactris_major	(Elaeis_oleifera	Elaeis_guineensis)))))))	(Chamaedorea_seifrizii	((Phoenix_dactylifera	(Serenoa_repens	Sabal_domingensis))	(Calamus_caryotoides	(Pseudophoenix_vinifera	Nypa_fruticans))))))	Kingia_australis);
((Kentiopsis_piersoniorum	(((Veitchia_spiralis	Heterospathe_cagayanensis)	((((Pelagodoxa_henryana	(((((Chamaedorea_seifrizii	Podococcus_barteri)	((Nypa_fruticans	Orania_palindan)	Sclerosperma_profizianum))	Roystonea_regia)	((((Reinhardtia_gracilis	Reinhardtia_paiewonskiana)	Reinhardtia_latisecta)	Reinhardtia_simplex)	(Attalea_speciosa	(Bactris_major	(Elaeis_oleifera	Elaeis_guineensis)))))	(((Phoenix_dactylifera	(Serenoa_repens	Sabal_domingensis))	Iriartea_deltoidea)	Pseudophoenix_vinifera)))	((Geonoma_undata	Manicaria_saccifera)	((Oenocarpus_minor	Oenocarpus_bataua)	(Prestoea_acuminata	Leopoldinia_pulchra))))	Hydriastele_microspadix)	(Calamus_caryotoides	Dictyosperma_album)))	Burretiokentia_grandiflora))	Kingia_australis);
((Kentiopsis_piersoniorum	(((((Geonoma_undata	Manicaria_saccifera)	(Pelagodoxa_henryana	((Oenocarpus_minor	Oenocarpus_bataua)	(Prestoea_acuminata	Leopoldinia_pulchra))))	(((Podococcus_barteri	((Orania_palindan	Sclerosperma_profizianum)	(Roystonea_regia	(Chamaedorea_seifrizii	(Calamus_caryotoides	((Pseudophoenix_vinifera	Nypa_fruticans)	(Phoenix_dactylifera	(Serenoa_repens	Sabal_domingensis))))))))	Iriartea_deltoidea)	((Bactris_major	(Elaeis_oleifera	Elaeis_guineensis))	(((Reinhardtia_paiewonskiana	Reinhardtia_latisecta)	(Reinhardtia_gracilis	Reinhardtia_simplex))	Attalea_speciosa))))	(Hydriastele_microspadix	Dictyosperma_album))	((Veitchia_spiralis	Heterospathe_cagayanensis)	Burretiokentia_grandiflora)))	Kingia_australis);
((Iriartea_deltoidea	(((((Dictyosperma_album	(Burretiokentia_grandiflora	Kentiopsis_piersoniorum))	(Veitchia_spiralis	Heterospathe_cagayanensis))	Hydriastele_microspadix)	((Geonoma_undata	Manicaria_saccifera)	((Oenocarpus_minor	Oenocarpus_bataua)	(Prestoea_acuminata	Leopoldinia_pulchra))))	(((Pelagodoxa_henryana	(Orania_palindan	Sclerosperma_profizianum))	(Roystonea_regia	(Podococcus_barteri	((Reinhardtia_gracilis	((Chamaedorea_seifrizii	(Nypa_fruticans	(Phoenix_dactylifera	(Serenoa_repens	Sabal_domingensis))))	Pseudophoenix_vinifera))	Calamus_caryotoides))))	(((Reinhardtia_paiewonskiana	Reinhardtia_latisecta)	Reinhardtia_simplex)	(Attalea_speciosa	(Bactris_major	(Elaeis_oleifera	Elaeis_guineensis)))))))	Kingia_australis);
((Sabal_domingensis	((((((((Orania_palindan	Sclerosperma_profizianum)	((Roystonea_regia	Podococcus_barteri)	(((Reinhardtia_paiewonskiana	Reinhardtia_latisecta)	(Reinhardtia_gracilis	Reinhardtia_simplex))	(Attalea_speciosa	(Bactris_major	(Elaeis_oleifera	Elaeis_guineensis))))))	((Geonoma_undata	((((Oenocarpus_minor	Oenocarpus_bataua)	(Prestoea_acuminata	Leopoldinia_pulchra))	Pelagodoxa_henryana)	Manicaria_saccifera))	(Burretiokentia_grandiflora	((Hydriastele_microspadix	Dictyosperma_album)	(Kentiopsis_piersoniorum	(Veitchia_spiralis	Heterospathe_cagayanensis))))))	Chamaedorea_seifrizii)	Iriartea_deltoidea)	(Calamus_caryotoides	(Pseudophoenix_vinifera	Nypa_fruticans)))	Phoenix_dactylifera)	Serenoa_repens))	Kingia_australis);
((Serenoa_repens	(Sabal_domingensis	(((((((Orania_palindan	(Sclerosperma_profizianum	(Podococcus_barteri	((Bactris_major	(Elaeis_oleifera	Elaeis_guineensis))	(((Reinhardtia_paiewonskiana	Reinhardtia_latisecta)	(Reinhardtia_gracilis	Reinhardtia_simplex))	Attalea_speciosa)))))	Roystonea_regia)	((((Geonoma_undata	Manicaria_saccifera)	Pelagodoxa_henryana)	((Oenocarpus_minor	Oenocarpus_bataua)	(Prestoea_acuminata	Leopoldinia_pulchra)))	((Hydriastele_microspadix	Dictyosperma_album)	((Burretiokentia_grandiflora	Kentiopsis_piersoniorum)	(Veitchia_spiralis	Heterospathe_cagayanensis)))))	Chamaedorea_seifrizii)	Iriartea_deltoidea)	(Calamus_caryotoides	(Pseudophoenix_vinifera	Nypa_fruticans)))	Phoenix_dactylifera)))	Kingia_australis);
((Serenoa_repens	((((((((((Burretiokentia_grandiflora	Orania_palindan)	Sclerosperma_profizianum)	(Podococcus_barteri	(((Reinhardtia_paiewonskiana	Reinhardtia_latisecta)	(Reinhardtia_gracilis	Reinhardtia_simplex))	(Attalea_speciosa	(Bactris_major	(Elaeis_oleifera	Elaeis_guineensis))))))	Roystonea_regia)	(((Geonoma_undata	Pelagodoxa_henryana)	(((Oenocarpus_minor	Oenocarpus_bataua)	(Prestoea_acuminata	Leopoldinia_pulchra))	Manicaria_saccifera))	(((Hydriastele_microspadix	Dictyosperma_album)	(Kentiopsis_piersoniorum	Heterospathe_cagayanensis))	Veitchia_spiralis)))	Chamaedorea_seifrizii)	Iriartea_deltoidea)	(Pseudophoenix_vinifera	Nypa_fruticans))	Phoenix_dactylifera)	(Calamus_caryotoides	Sabal_domingensis)))	Kingia_australis);
(((Sabal_domingensis	((Calamus_caryotoides	(((Chamaedorea_seifrizii	(((Orania_palindan	Sclerosperma_profizianum)	((Iriartea_deltoidea	((Pelagodoxa_henryana	(((Oenocarpus_minor	Oenocarpus_bataua)	(Prestoea_acuminata	Leopoldinia_pulchra))	(Geonoma_undata	Manicaria_saccifera)))	(((Kentiopsis_piersoniorum	Burretiokentia_grandiflora)	((Heterospathe_cagayanensis	Veitchia_spiralis)	Dictyosperma_album))	Hydriastele_microspadix)))	(((Reinhardtia_latisecta	(Reinhardtia_gracilis	Reinhardtia_paiewonskiana))	Reinhardtia_simplex)	(Attalea_speciosa	(Bactris_major	(Elaeis_oleifera	Elaeis_guineensis))))))	(Podococcus_barteri	Roystonea_regia)))	Pseudophoenix_vinifera)	Nypa_fruticans))	Phoenix_dactylifera))	Serenoa_repens)	Kingia_australis);
((Nypa_fruticans	((Chamaedorea_seifrizii	(((Roystonea_regia	Podococcus_barteri)	(Orania_palindan	Sclerosperma_profizianum))	(((Reinhardtia_simplex	(Reinhardtia_latisecta	(Reinhardtia_gracilis	Reinhardtia_paiewonskiana)))	(Attalea_speciosa	(Pseudophoenix_vinifera	((Elaeis_oleifera	Elaeis_guineensis)	Bactris_major))))	(((Heterospathe_cagayanensis	(Hydriastele_microspadix	(Dictyosperma_album	(Veitchia_spiralis	(Burretiokentia_grandiflora	Kentiopsis_piersoniorum)))))	(((Prestoea_acuminata	Leopoldinia_pulchra)	(Oenocarpus_bataua	Oenocarpus_minor))	((Pelagodoxa_henryana	Manicaria_saccifera)	Geonoma_undata)))	Iriartea_deltoidea))))	(Calamus_caryotoides	(Phoenix_dactylifera	(Sabal_domingensis	Serenoa_repens)))))	Kingia_australis);
((Sabal_domingensis	(Serenoa_repens	(((((((Hydriastele_microspadix	((Dictyosperma_album	Burretiokentia_grandiflora)	(Kentiopsis_piersoniorum	(Veitchia_spiralis	Heterospathe_cagayanensis))))	((Geonoma_undata	Manicaria_saccifera)	(Pelagodoxa_henryana	((Prestoea_acuminata	Leopoldinia_pulchra)	(Oenocarpus_bataua	Oenocarpus_minor)))))	((((((Reinhardtia_gracilis	Reinhardtia_simplex)	(Reinhardtia_latisecta	Reinhardtia_paiewonskiana))	(Attalea_speciosa	(Pseudophoenix_vinifera	((Elaeis_oleifera	Elaeis_guineensis)	Bactris_major))))	(Orania_palindan	Sclerosperma_profizianum))	Roystonea_regia)	(Chamaedorea_seifrizii	Podococcus_barteri)))	Iriartea_deltoidea)	Nypa_fruticans)	Calamus_caryotoides)	Phoenix_dactylifera)))	Kingia_australis);
((Nypa_fruticans	(Iriartea_deltoidea	((Chamaedorea_seifrizii	((Sabal_domingensis	Serenoa_repens)	Phoenix_dactylifera))	((((Hydriastele_microspadix	(((Dictyosperma_album	Kentiopsis_piersoniorum)	(Veitchia_spiralis	Burretiokentia_grandiflora))	Heterospathe_cagayanensis))	(((Pelagodoxa_henryana	Manicaria_saccifera)	Geonoma_undata)	((Prestoea_acuminata	Leopoldinia_pulchra)	(Oenocarpus_bataua	Oenocarpus_minor))))	((((Reinhardtia_simplex	(Reinhardtia_latisecta	(Reinhardtia_paiewonskiana	(Calamus_caryotoides	Reinhardtia_gracilis))))	(Attalea_speciosa	((Elaeis_oleifera	Elaeis_guineensis)	Bactris_major)))	Orania_palindan)	((Roystonea_regia	Podococcus_barteri)	Sclerosperma_profizianum)))	Pseudophoenix_vinifera))))	Kingia_australis);
((Serenoa_repens	(Sabal_domingensis	(Phoenix_dactylifera	((((((((Reinhardtia_simplex	(Reinhardtia_latisecta	(Reinhardtia_paiewonskiana	Reinhardtia_gracilis)))	(Attalea_speciosa	((Elaeis_oleifera	Elaeis_guineensis)	Bactris_major)))	Orania_palindan)	(Roystonea_regia	Podococcus_barteri))	(Sclerosperma_profizianum	((((Burretiokentia_grandiflora	Kentiopsis_piersoniorum)	(Veitchia_spiralis	Heterospathe_cagayanensis))	(Hydriastele_microspadix	(Calamus_caryotoides	Dictyosperma_album)))	((Pelagodoxa_henryana	((Prestoea_acuminata	Leopoldinia_pulchra)	(Oenocarpus_bataua	Oenocarpus_minor)))	(Manicaria_saccifera	Geonoma_undata)))))	(Pseudophoenix_vinifera	Chamaedorea_seifrizii))	Iriartea_deltoidea)	Nypa_fruticans))))	Kingia_australis);
((Sabal_domingensis	((Phoenix_dactylifera	((((Iriartea_deltoidea	(((Orania_palindan	(Roystonea_regia	Podococcus_barteri))	((((Reinhardtia_gracilis	Reinhardtia_simplex)	(Reinhardtia_latisecta	Reinhardtia_paiewonskiana))	(Attalea_speciosa	((Elaeis_oleifera	Elaeis_guineensis)	Bactris_major)))	(((((Burretiokentia_grandiflora	Kentiopsis_piersoniorum)	Heterospathe_cagayanensis)	(Hydriastele_microspadix	Dictyosperma_album))	Veitchia_spiralis)	((Pelagodoxa_henryana	((Prestoea_acuminata	Leopoldinia_pulchra)	(Oenocarpus_bataua	Oenocarpus_minor)))	(Manicaria_saccifera	Geonoma_undata)))))	Sclerosperma_profizianum))	Chamaedorea_seifrizii)	Pseudophoenix_vinifera)	(Calamus_caryotoides	Nypa_fruticans)))	Serenoa_repens))	Kingia_australis);
((Sabal_domingensis	((Phoenix_dactylifera	((Iriartea_deltoidea	((((Sclerosperma_profizianum	Orania_palindan)	(Roystonea_regia	Podococcus_barteri))	((((Elaeis_oleifera	Elaeis_guineensis)	Bactris_major)	(((Reinhardtia_gracilis	Reinhardtia_simplex)	(Reinhardtia_latisecta	Reinhardtia_paiewonskiana))	Attalea_speciosa))	(((Kentiopsis_piersoniorum	((Veitchia_spiralis	Heterospathe_cagayanensis)	Dictyosperma_album))	(Hydriastele_microspadix	Burretiokentia_grandiflora))	((Pelagodoxa_henryana	((Prestoea_acuminata	Leopoldinia_pulchra)	(Oenocarpus_bataua	Oenocarpus_minor)))	(Manicaria_saccifera	Geonoma_undata)))))	Chamaedorea_seifrizii))	(Calamus_caryotoides	(Pseudophoenix_vinifera	Nypa_fruticans))))	Serenoa_repens))	Kingia_australis);
((Sabal_domingensis	(((Phoenix_dactylifera	Nypa_fruticans)	((Roystonea_regia	(((Chamaedorea_seifrizii	Podococcus_barteri)	((((Pseudophoenix_vinifera	(Reinhardtia_gracilis	Reinhardtia_simplex))	(Reinhardtia_latisecta	Reinhardtia_paiewonskiana))	(Attalea_speciosa	((Elaeis_oleifera	Elaeis_guineensis)	Bactris_major)))	(((((Veitchia_spiralis	Heterospathe_cagayanensis)	Kentiopsis_piersoniorum)	(Burretiokentia_grandiflora	(Calamus_caryotoides	Dictyosperma_album)))	Hydriastele_microspadix)	(Pelagodoxa_henryana	(((Prestoea_acuminata	Leopoldinia_pulchra)	(Oenocarpus_bataua	Oenocarpus_minor))	(Manicaria_saccifera	Geonoma_undata))))))	(Sclerosperma_profizianum	Orania_palindan)))	Iriartea_deltoidea))	Serenoa_repens))	Kingia_australis);
((Sabal_domingensis	((Phoenix_dactylifera	((Pseudophoenix_vinifera	Nypa_fruticans)	(((Chamaedorea_seifrizii	Podococcus_barteri)	((((((Elaeis_oleifera	Elaeis_guineensis)	Bactris_major)	(((Reinhardtia_gracilis	Reinhardtia_simplex)	(Reinhardtia_latisecta	Reinhardtia_paiewonskiana))	Attalea_speciosa))	((((((Veitchia_spiralis	Kentiopsis_piersoniorum)	(Burretiokentia_grandiflora	Dictyosperma_album))	Heterospathe_cagayanensis)	Hydriastele_microspadix)	(((Prestoea_acuminata	Leopoldinia_pulchra)	(Oenocarpus_bataua	Oenocarpus_minor))	(Manicaria_saccifera	(Pelagodoxa_henryana	Geonoma_undata))))	Iriartea_deltoidea))	(Sclerosperma_profizianum	Orania_palindan))	Roystonea_regia))	Calamus_caryotoides)))	Serenoa_repens))	Kingia_australis);
((Roystonea_regia	(((Chamaedorea_seifrizii	(((Serenoa_repens	Sabal_domingensis)	Phoenix_dactylifera)	(Pseudophoenix_vinifera	(Iriartea_deltoidea	Nypa_fruticans))))	(Pelagodoxa_henryana	(((Geonoma_undata	Manicaria_saccifera)	((Prestoea_acuminata	Leopoldinia_pulchra)	(Oenocarpus_bataua	Oenocarpus_minor)))	((Hydriastele_microspadix	(Calamus_caryotoides	Dictyosperma_album))	((Veitchia_spiralis	Heterospathe_cagayanensis)	(Burretiokentia_grandiflora	Kentiopsis_piersoniorum))))))	((Sclerosperma_profizianum	Podococcus_barteri)	(Orania_palindan	(((Reinhardtia_gracilis	Reinhardtia_simplex)	(Reinhardtia_latisecta	Reinhardtia_paiewonskiana))	(Attalea_speciosa	((Elaeis_oleifera	Elaeis_guineensis)	Bactris_major)))))))	Kingia_australis);
((Serenoa_repens	(Sabal_domingensis	(Phoenix_dactylifera	(Nypa_fruticans	(((Pseudophoenix_vinifera	((((Iriartea_deltoidea	(((Geonoma_undata	Manicaria_saccifera)	((Prestoea_acuminata	Leopoldinia_pulchra)	(Oenocarpus_bataua	Oenocarpus_minor)))	(Heterospathe_cagayanensis	((Dictyosperma_album	Kentiopsis_piersoniorum)	(Burretiokentia_grandiflora	(Veitchia_spiralis	Hydriastele_microspadix))))))	(Orania_palindan	(((Reinhardtia_gracilis	Reinhardtia_simplex)	(Reinhardtia_latisecta	Reinhardtia_paiewonskiana))	(Attalea_speciosa	((Elaeis_oleifera	Elaeis_guineensis)	Bactris_major)))))	(Pelagodoxa_henryana	(Podococcus_barteri	Roystonea_regia)))	Sclerosperma_profizianum))	Chamaedorea_seifrizii)	Calamus_caryotoides)))))	Kingia_australis);
(((Sabal_domingensis	(((Pseudophoenix_vinifera	(Chamaedorea_seifrizii	((Roystonea_regia	(Iriartea_deltoidea	((((Dictyosperma_album	((Burretiokentia_grandiflora	Kentiopsis_piersoniorum)	(Veitchia_spiralis	Heterospathe_cagayanensis)))	Hydriastele_microspadix)	((Manicaria_saccifera	Geonoma_undata)	(Pelagodoxa_henryana	((Oenocarpus_minor	Oenocarpus_bataua)	(Prestoea_acuminata	Leopoldinia_pulchra)))))	(((Reinhardtia_latisecta	Reinhardtia_paiewonskiana)	(Reinhardtia_gracilis	Reinhardtia_simplex))	(Attalea_speciosa	((Elaeis_guineensis	Elaeis_oleifera)	Bactris_major))))))	((Orania_palindan	Sclerosperma_profizianum)	Podococcus_barteri))))	(Nypa_fruticans	Calamus_caryotoides))	Phoenix_dactylifera))	Serenoa_repens)	Kingia_australis);
(((Sabal_domingensis	(((Pseudophoenix_vinifera	(Chamaedorea_seifrizii	((Roystonea_regia	(Iriartea_deltoidea	((((Dictyosperma_album	((Burretiokentia_grandiflora	Kentiopsis_piersoniorum)	(Veitchia_spiralis	Heterospathe_cagayanensis)))	Hydriastele_microspadix)	((Manicaria_saccifera	Geonoma_undata)	(Pelagodoxa_henryana	((Oenocarpus_minor	Oenocarpus_bataua)	(Prestoea_acuminata	Leopoldinia_pulchra)))))	(((Reinhardtia_latisecta	Reinhardtia_paiewonskiana)	(Reinhardtia_gracilis	Reinhardtia_simplex))	(Attalea_speciosa	((Elaeis_guineensis	Elaeis_oleifera)	Bactris_major))))))	((Orania_palindan	Sclerosperma_profizianum)	Podococcus_barteri))))	(Nypa_fruticans	Calamus_caryotoides))	Phoenix_dactylifera))	Serenoa_repens)	Kingia_australis);
((Serenoa_repens	(Sabal_domingensis	((((((Podococcus_barteri	((Iriartea_deltoidea	(((Dictyosperma_album	((Burretiokentia_grandiflora	Kentiopsis_piersoniorum)	(Veitchia_spiralis	Heterospathe_cagayanensis)))	Hydriastele_microspadix)	((Manicaria_saccifera	Geonoma_undata)	(Pelagodoxa_henryana	((Oenocarpus_minor	Oenocarpus_bataua)	(Prestoea_acuminata	Leopoldinia_pulchra))))))	(((Elaeis_guineensis	Elaeis_oleifera)	Bactris_major)	(((Reinhardtia_latisecta	Reinhardtia_paiewonskiana)	(Reinhardtia_gracilis	Reinhardtia_simplex))	Attalea_speciosa))))	(Orania_palindan	(Calamus_caryotoides	Roystonea_regia)))	Sclerosperma_profizianum)	(Pseudophoenix_vinifera	Chamaedorea_seifrizii))	Nypa_fruticans)	Phoenix_dactylifera)))	Kingia_australis);
((Sabal_domingensis	(((((((((((Prestoea_acuminata	Leopoldinia_pulchra)	((Heterospathe_cagayanensis	(((Hydriastele_microspadix	Dictyosperma_album)	Kentiopsis_piersoniorum)	Veitchia_spiralis))	Burretiokentia_grandiflora))	((Manicaria_saccifera	Geonoma_undata)	(Pelagodoxa_henryana	(Oenocarpus_minor	Oenocarpus_bataua))))	(((Reinhardtia_latisecta	(Reinhardtia_gracilis	Reinhardtia_paiewonskiana))	Reinhardtia_simplex)	(Attalea_speciosa	((Elaeis_guineensis	Elaeis_oleifera)	Bactris_major))))	((Sclerosperma_profizianum	Orania_palindan)	(Roystonea_regia	Podococcus_barteri)))	Iriartea_deltoidea)	Chamaedorea_seifrizii)	Calamus_caryotoides)	(Pseudophoenix_vinifera	Nypa_fruticans))	Phoenix_dactylifera)	Serenoa_repens))	Kingia_australis);
((Prestoea_acuminata	(Leopoldinia_pulchra	((((((Dictyosperma_album	Veitchia_spiralis)	(Burretiokentia_grandiflora	Kentiopsis_piersoniorum))	Heterospathe_cagayanensis)	Hydriastele_microspadix)	((Pelagodoxa_henryana	(((Iriartea_deltoidea	(Calamus_caryotoides	(Chamaedorea_seifrizii	(Pseudophoenix_vinifera	(Nypa_fruticans	(Phoenix_dactylifera	(Serenoa_repens	Sabal_domingensis)))))))	((Podococcus_barteri	(((Reinhardtia_latisecta	Reinhardtia_paiewonskiana)	(Reinhardtia_gracilis	Reinhardtia_simplex))	(Attalea_speciosa	((Elaeis_guineensis	Elaeis_oleifera)	Bactris_major))))	(Sclerosperma_profizianum	Orania_palindan)))	Roystonea_regia))	(Manicaria_saccifera	Geonoma_undata)))	(Oenocarpus_minor	Oenocarpus_bataua))))	Kingia_australis);
((Kentiopsis_piersoniorum	((Veitchia_spiralis	Heterospathe_cagayanensis)	((Hydriastele_microspadix	(((Podococcus_barteri	(((Elaeis_guineensis	Elaeis_oleifera)	Bactris_major)	(((Reinhardtia_latisecta	Reinhardtia_paiewonskiana)	(Reinhardtia_gracilis	Reinhardtia_simplex))	Attalea_speciosa)))	(((Sclerosperma_profizianum	Orania_palindan)	Roystonea_regia)	(Chamaedorea_seifrizii	((Phoenix_dactylifera	(Serenoa_repens	Sabal_domingensis))	((Iriartea_deltoidea	Nypa_fruticans)	Pseudophoenix_vinifera)))))	((Pelagodoxa_henryana	(Manicaria_saccifera	Geonoma_undata))	((Calamus_caryotoides	(Oenocarpus_minor	Oenocarpus_bataua))	(Prestoea_acuminata	Leopoldinia_pulchra)))))	(Burretiokentia_grandiflora	Dictyosperma_album))))	Kingia_australis);
((Prestoea_acuminata	(Leopoldinia_pulchra	((((Manicaria_saccifera	Geonoma_undata)	((Roystonea_regia	Pelagodoxa_henryana)	((Chamaedorea_seifrizii	(((Phoenix_dactylifera	(Serenoa_repens	Sabal_domingensis))	(Nypa_fruticans	Pseudophoenix_vinifera))	Iriartea_deltoidea))	((Podococcus_barteri	(((Reinhardtia_latisecta	Reinhardtia_paiewonskiana)	(Reinhardtia_gracilis	Reinhardtia_simplex))	(Attalea_speciosa	((Elaeis_guineensis	Elaeis_oleifera)	Bactris_major))))	(Sclerosperma_profizianum	Orania_palindan)))))	((((Calamus_caryotoides	Dictyosperma_album)	Hydriastele_microspadix)	((Veitchia_spiralis	Heterospathe_cagayanensis)	Kentiopsis_piersoniorum))	Burretiokentia_grandiflora))	(Oenocarpus_minor	Oenocarpus_bataua))))	Kingia_australis);
((Serenoa_repens	(Sabal_domingensis	(((Nypa_fruticans	(Iriartea_deltoidea	(Pseudophoenix_vinifera	(((((Podococcus_barteri	(((Reinhardtia_latisecta	Reinhardtia_paiewonskiana)	(Reinhardtia_gracilis	Reinhardtia_simplex))	(Attalea_speciosa	((Elaeis_guineensis	Elaeis_oleifera)	Bactris_major))))	(Sclerosperma_profizianum	Orania_palindan))	Roystonea_regia)	((((Oenocarpus_minor	Oenocarpus_bataua)	(Prestoea_acuminata	Leopoldinia_pulchra))	(((Dictyosperma_album	Hydriastele_microspadix)	((Veitchia_spiralis	Heterospathe_cagayanensis)	(Burretiokentia_grandiflora	Kentiopsis_piersoniorum)))	(Manicaria_saccifera	Geonoma_undata)))	Pelagodoxa_henryana))	Chamaedorea_seifrizii))))	Calamus_caryotoides)	Phoenix_dactylifera)))	Kingia_australis);
((Iriartea_deltoidea	(((Nypa_fruticans	Phoenix_dactylifera)	(Sabal_domingensis	Serenoa_repens))	(Roystonea_regia	(Calamus_caryotoides	(((Chamaedorea_seifrizii	Podococcus_barteri)	(((Reinhardtia_latisecta	Reinhardtia_paiewonskiana)	(Pseudophoenix_vinifera	(Reinhardtia_gracilis	Reinhardtia_simplex)))	(Attalea_speciosa	((Elaeis_guineensis	Elaeis_oleifera)	Bactris_major))))	(((Hydriastele_microspadix	((Dictyosperma_album	(Veitchia_spiralis	Heterospathe_cagayanensis))	(Burretiokentia_grandiflora	Kentiopsis_piersoniorum)))	(Pelagodoxa_henryana	(((Oenocarpus_minor	Oenocarpus_bataua)	(Prestoea_acuminata	Leopoldinia_pulchra))	(Manicaria_saccifera	Geonoma_undata))))	(Sclerosperma_profizianum	Orania_palindan)))))))	Kingia_australis);
((Orania_palindan	(((Podococcus_barteri	Roystonea_regia)	(((Chamaedorea_seifrizii	Nypa_fruticans)	(Phoenix_dactylifera	(Sabal_domingensis	Serenoa_repens)))	((((((Oenocarpus_minor	Oenocarpus_bataua)	(Prestoea_acuminata	Leopoldinia_pulchra))	Manicaria_saccifera)	((Hydriastele_microspadix	((Dictyosperma_album	Heterospathe_cagayanensis)	(Veitchia_spiralis	(Burretiokentia_grandiflora	Kentiopsis_piersoniorum))))	((Calamus_caryotoides	Geonoma_undata)	Iriartea_deltoidea)))	Pelagodoxa_henryana)	(((Reinhardtia_latisecta	Reinhardtia_paiewonskiana)	(Reinhardtia_simplex	(Pseudophoenix_vinifera	Reinhardtia_gracilis)))	(Attalea_speciosa	((Elaeis_guineensis	Elaeis_oleifera)	Bactris_major))))))	Sclerosperma_profizianum))	Kingia_australis);
((((((((((((Reinhardtia_simplex	Reinhardtia_gracilis)	(Reinhardtia_latisecta	Reinhardtia_paiewonskiana))	((Bactris_major	((Pseudophoenix_vinifera	Elaeis_guineensis)	Elaeis_oleifera))	Attalea_speciosa))	(Sclerosperma_profizianum	Orania_palindan))	(Podococcus_barteri	Roystonea_regia))	((((Burretiokentia_grandiflora	Dictyosperma_album)	Hydriastele_microspadix)	((Heterospathe_cagayanensis	Veitchia_spiralis)	Kentiopsis_piersoniorum))	((Manicaria_saccifera	Geonoma_undata)	(Pelagodoxa_henryana	((Oenocarpus_bataua	Oenocarpus_minor)	(Prestoea_acuminata	Leopoldinia_pulchra))))))	Chamaedorea_seifrizii)	Iriartea_deltoidea)	(Nypa_fruticans	Calamus_caryotoides))	Phoenix_dactylifera)	(Sabal_domingensis	Serenoa_repens))	Kingia_australis);
((Sabal_domingensis	(Serenoa_repens	(((((((Orania_palindan	Sclerosperma_profizianum)	((((Dictyosperma_album	Hydriastele_microspadix)	((Burretiokentia_grandiflora	Heterospathe_cagayanensis)	Kentiopsis_piersoniorum))	Veitchia_spiralis)	((Manicaria_saccifera	(Pelagodoxa_henryana	Geonoma_undata))	((Calamus_caryotoides	(Oenocarpus_bataua	Oenocarpus_minor))	(Prestoea_acuminata	Leopoldinia_pulchra)))))	(Roystonea_regia	((((Pseudophoenix_vinifera	Reinhardtia_gracilis)	Reinhardtia_simplex)	(Reinhardtia_latisecta	Reinhardtia_paiewonskiana))	((Bactris_major	(Elaeis_guineensis	Elaeis_oleifera))	Attalea_speciosa))))	Podococcus_barteri)	Chamaedorea_seifrizii)	(Iriartea_deltoidea	Nypa_fruticans))	Phoenix_dactylifera)))	Kingia_australis);
((Serenoa_repens	((Calamus_caryotoides	(Nypa_fruticans	(Chamaedorea_seifrizii	((Iriartea_deltoidea	Phoenix_dactylifera)	((((Orania_palindan	Sclerosperma_profizianum)	Pelagodoxa_henryana)	(((Geonoma_undata	((((Kentiopsis_piersoniorum	((Heterospathe_cagayanensis	Veitchia_spiralis)	(Burretiokentia_grandiflora	Dictyosperma_album)))	Hydriastele_microspadix)	((Oenocarpus_bataua	Oenocarpus_minor)	(Prestoea_acuminata	Leopoldinia_pulchra)))	Manicaria_saccifera))	(((Reinhardtia_gracilis	Reinhardtia_simplex)	(Reinhardtia_latisecta	Reinhardtia_paiewonskiana))	((Pseudophoenix_vinifera	(Bactris_major	(Elaeis_guineensis	Elaeis_oleifera)))	Attalea_speciosa)))	Podococcus_barteri))	Roystonea_regia)))))	Sabal_domingensis))	Kingia_australis);
((Sabal_domingensis	(Phoenix_dactylifera	((Calamus_caryotoides	(Nypa_fruticans	(Chamaedorea_seifrizii	(((Orania_palindan	((Iriartea_deltoidea	(Pelagodoxa_henryana	((Manicaria_saccifera	Geonoma_undata)	((((Dictyosperma_album	Hydriastele_microspadix)	Kentiopsis_piersoniorum)	(Burretiokentia_grandiflora	(Heterospathe_cagayanensis	Veitchia_spiralis)))	((Oenocarpus_bataua	Oenocarpus_minor)	(Prestoea_acuminata	Leopoldinia_pulchra))))))	(((Reinhardtia_gracilis	Reinhardtia_simplex)	(Reinhardtia_latisecta	Reinhardtia_paiewonskiana))	((Pseudophoenix_vinifera	(Bactris_major	(Elaeis_guineensis	Elaeis_oleifera)))	Attalea_speciosa))))	(Roystonea_regia	Podococcus_barteri))	Sclerosperma_profizianum))))	Serenoa_repens)))	Kingia_australis);
((Serenoa_repens	((Phoenix_dactylifera	((Chamaedorea_seifrizii	((((Pelagodoxa_henryana	Roystonea_regia)	((Manicaria_saccifera	Geonoma_undata)	(((Dictyosperma_album	Hydriastele_microspadix)	((Veitchia_spiralis	Heterospathe_cagayanensis)	(Burretiokentia_grandiflora	Kentiopsis_piersoniorum)))	((Oenocarpus_bataua	Oenocarpus_minor)	(Prestoea_acuminata	Leopoldinia_pulchra)))))	(Podococcus_barteri	((Orania_palindan	((Bactris_major	(Elaeis_guineensis	Elaeis_oleifera))	(Attalea_speciosa	((Reinhardtia_gracilis	Reinhardtia_simplex)	(Reinhardtia_latisecta	Reinhardtia_paiewonskiana)))))	Sclerosperma_profizianum)))	Iriartea_deltoidea))	((Nypa_fruticans	Pseudophoenix_vinifera)	Calamus_caryotoides)))	Sabal_domingensis))	Kingia_australis);
(((((Nypa_fruticans	Pseudophoenix_vinifera)	((Iriartea_deltoidea	(((Orania_palindan	Roystonea_regia)	Sclerosperma_profizianum)	(Podococcus_barteri	(((Reinhardtia_simplex	(Reinhardtia_latisecta	(Reinhardtia_gracilis	Reinhardtia_paiewonskiana)))	((Bactris_major	(Elaeis_guineensis	Elaeis_oleifera))	Attalea_speciosa))	(((((Kentiopsis_piersoniorum	Dictyosperma_album)	(Veitchia_spiralis	Heterospathe_cagayanensis))	Burretiokentia_grandiflora)	Hydriastele_microspadix)	(Pelagodoxa_henryana	((Manicaria_saccifera	Geonoma_undata)	((Oenocarpus_bataua	Oenocarpus_minor)	(Prestoea_acuminata	Leopoldinia_pulchra)))))))))	Chamaedorea_seifrizii))	(Sabal_domingensis	Calamus_caryotoides))	(Serenoa_repens	Phoenix_dactylifera))	Kingia_australis);
((Serenoa_repens	(Sabal_domingensis	(Phoenix_dactylifera	((Nypa_fruticans	Pseudophoenix_vinifera)	(Calamus_caryotoides	(((((Iriartea_deltoidea	(((((Veitchia_spiralis	Kentiopsis_piersoniorum)	Dictyosperma_album)	Heterospathe_cagayanensis)	Hydriastele_microspadix)	((Manicaria_saccifera	Geonoma_undata)	(((Oenocarpus_bataua	Oenocarpus_minor)	(Prestoea_acuminata	Leopoldinia_pulchra))	Pelagodoxa_henryana))))	(Orania_palindan	(((Reinhardtia_gracilis	Reinhardtia_simplex)	(Reinhardtia_latisecta	Reinhardtia_paiewonskiana))	((Bactris_major	(Elaeis_guineensis	Elaeis_oleifera))	Attalea_speciosa))))	(Burretiokentia_grandiflora	(Podococcus_barteri	Roystonea_regia)))	Sclerosperma_profizianum)	Chamaedorea_seifrizii))))))	Kingia_australis);
((Phoenix_dactylifera	(((Nypa_fruticans	(((Podococcus_barteri	Chamaedorea_seifrizii)	(Roystonea_regia	((Orania_palindan	((((Pseudophoenix_vinifera	Reinhardtia_gracilis)	Reinhardtia_simplex)	(Reinhardtia_latisecta	Reinhardtia_paiewonskiana))	((Bactris_major	(Elaeis_guineensis	Elaeis_oleifera))	Attalea_speciosa)))	(Sclerosperma_profizianum	(Pelagodoxa_henryana	(((Geonoma_undata	Manicaria_saccifera)	((Oenocarpus_bataua	Oenocarpus_minor)	(Prestoea_acuminata	Leopoldinia_pulchra)))	((((Burretiokentia_grandiflora	Kentiopsis_piersoniorum)	Dictyosperma_album)	(Veitchia_spiralis	Heterospathe_cagayanensis))	Hydriastele_microspadix)))))))	Iriartea_deltoidea))	Calamus_caryotoides)	(Sabal_domingensis	Serenoa_repens)))	Kingia_australis);
((Iriartea_deltoidea	((Chamaedorea_seifrizii	(Pseudophoenix_vinifera	(((((Burretiokentia_grandiflora	(Veitchia_spiralis	Heterospathe_cagayanensis))	Kentiopsis_piersoniorum)	(Dictyosperma_album	Hydriastele_microspadix))	((Geonoma_undata	Manicaria_saccifera)	(Pelagodoxa_henryana	((Oenocarpus_bataua	Oenocarpus_minor)	(Prestoea_acuminata	Leopoldinia_pulchra)))))	(((Sclerosperma_profizianum	Orania_palindan)	((((Reinhardtia_gracilis	Reinhardtia_simplex)	(Reinhardtia_latisecta	Reinhardtia_paiewonskiana))	((Bactris_major	(Elaeis_guineensis	Elaeis_oleifera))	Attalea_speciosa))	Podococcus_barteri))	Roystonea_regia))))	((Calamus_caryotoides	Nypa_fruticans)	((Sabal_domingensis	Serenoa_repens)	Phoenix_dactylifera))))	Kingia_australis);
((Serenoa_repens	(((Calamus_caryotoides	(Iriartea_deltoidea	(((((Burretiokentia_grandiflora	(Veitchia_spiralis	Heterospathe_cagayanensis))	Kentiopsis_piersoniorum)	(Dictyosperma_album	Hydriastele_microspadix))	((Geonoma_undata	Manicaria_saccifera)	(Pelagodoxa_henryana	((Oenocarpus_bataua	Oenocarpus_minor)	(Prestoea_acuminata	Leopoldinia_pulchra)))))	((((Bactris_major	(Elaeis_guineensis	Elaeis_oleifera))	(Attalea_speciosa	((Reinhardtia_gracilis	Reinhardtia_simplex)	(Reinhardtia_latisecta	Reinhardtia_paiewonskiana))))	(Chamaedorea_seifrizii	Podococcus_barteri))	(Roystonea_regia	(Sclerosperma_profizianum	((Pseudophoenix_vinifera	Nypa_fruticans)	Orania_palindan)))))))	Phoenix_dactylifera)	Sabal_domingensis))	Kingia_australis);
((Serenoa_repens	(((((Pseudophoenix_vinifera	Chamaedorea_seifrizii)	((Podococcus_barteri	((Orania_palindan	((((Elaeis_oleifera	Elaeis_guineensis)	Bactris_major)	Attalea_speciosa)	((Reinhardtia_gracilis	Reinhardtia_simplex)	(Reinhardtia_paiewonskiana	Reinhardtia_latisecta))))	Sclerosperma_profizianum))	((Roystonea_regia	((Heterospathe_cagayanensis	((Hydriastele_microspadix	Dictyosperma_album)	((Veitchia_spiralis	Burretiokentia_grandiflora)	Kentiopsis_piersoniorum)))	((Geonoma_undata	Manicaria_saccifera)	(((Leopoldinia_pulchra	Prestoea_acuminata)	(Oenocarpus_bataua	Oenocarpus_minor))	Pelagodoxa_henryana))))	Calamus_caryotoides)))	(Iriartea_deltoidea	Nypa_fruticans))	Phoenix_dactylifera)	Sabal_domingensis))	Kingia_australis);
(((Serenoa_repens	((((((Orania_palindan	((((Elaeis_oleifera	Elaeis_guineensis)	Bactris_major)	Attalea_speciosa)	(Reinhardtia_simplex	((Reinhardtia_gracilis	Reinhardtia_paiewonskiana)	Reinhardtia_latisecta))))	(Roystonea_regia	Podococcus_barteri))	(Sclerosperma_profizianum	((((Veitchia_spiralis	Heterospathe_cagayanensis)	(Dictyosperma_album	(Burretiokentia_grandiflora	Kentiopsis_piersoniorum)))	Hydriastele_microspadix)	((Geonoma_undata	Manicaria_saccifera)	(((Leopoldinia_pulchra	Prestoea_acuminata)	(Oenocarpus_bataua	Oenocarpus_minor))	Pelagodoxa_henryana)))))	((Pseudophoenix_vinifera	Iriartea_deltoidea)	Chamaedorea_seifrizii))	(Calamus_caryotoides	Nypa_fruticans))	Phoenix_dactylifera))	Sabal_domingensis)	Kingia_australis);
((Serenoa_repens	(((((((Roystonea_regia	(Podococcus_barteri	((((Geonoma_undata	Manicaria_saccifera)	(((Leopoldinia_pulchra	Prestoea_acuminata)	(Oenocarpus_bataua	Oenocarpus_minor))	((Kentiopsis_piersoniorum	(Veitchia_spiralis	Heterospathe_cagayanensis))	((Dictyosperma_album	Burretiokentia_grandiflora)	Hydriastele_microspadix))))	Pelagodoxa_henryana)	((((Elaeis_oleifera	Elaeis_guineensis)	Bactris_major)	Attalea_speciosa)	(Reinhardtia_simplex	((Reinhardtia_gracilis	Reinhardtia_paiewonskiana)	Reinhardtia_latisecta))))))	Orania_palindan)	Sclerosperma_profizianum)	(Iriartea_deltoidea	Chamaedorea_seifrizii))	(Calamus_caryotoides	(Pseudophoenix_vinifera	Nypa_fruticans)))	Phoenix_dactylifera)	Sabal_domingensis))	Kingia_australis);
((Prestoea_acuminata	(((Oenocarpus_bataua	Oenocarpus_minor)	(((((Attalea_speciosa	(((Reinhardtia_gracilis	Reinhardtia_simplex)	(Reinhardtia_paiewonskiana	Reinhardtia_latisecta))	((Elaeis_oleifera	Elaeis_guineensis)	Bactris_major)))	(((Orania_palindan	Sclerosperma_profizianum)	(Roystonea_regia	(Chamaedorea_seifrizii	((Calamus_caryotoides	(Pseudophoenix_vinifera	Nypa_fruticans))	(Phoenix_dactylifera	(Sabal_domingensis	Serenoa_repens))))))	Podococcus_barteri))	Iriartea_deltoidea)	((Veitchia_spiralis	Heterospathe_cagayanensis)	((Dictyosperma_album	Hydriastele_microspadix)	(Burretiokentia_grandiflora	Kentiopsis_piersoniorum))))	((Pelagodoxa_henryana	Geonoma_undata)	Manicaria_saccifera)))	Leopoldinia_pulchra))	Kingia_australis);
((Nypa_fruticans	((Phoenix_dactylifera	((Chamaedorea_seifrizii	(((((Hydriastele_microspadix	((Veitchia_spiralis	(Dictyosperma_album	(Burretiokentia_grandiflora	Kentiopsis_piersoniorum)))	Heterospathe_cagayanensis))	((Geonoma_undata	Manicaria_saccifera)	(Pelagodoxa_henryana	((Leopoldinia_pulchra	Prestoea_acuminata)	(Oenocarpus_bataua	Oenocarpus_minor)))))	(Iriartea_deltoidea	(((Elaeis_oleifera	Elaeis_guineensis)	Bactris_major)	(Attalea_speciosa	((Reinhardtia_gracilis	Reinhardtia_simplex)	(Reinhardtia_paiewonskiana	(Calamus_caryotoides	Reinhardtia_latisecta)))))))	(Roystonea_regia	Podococcus_barteri))	(Orania_palindan	Sclerosperma_profizianum)))	Pseudophoenix_vinifera))	(Serenoa_repens	Sabal_domingensis)))	Kingia_australis);
(((((Pseudophoenix_vinifera	Nypa_fruticans)	((((((Orania_palindan	Sclerosperma_profizianum)	(Podococcus_barteri	((Reinhardtia_simplex	((Reinhardtia_gracilis	Reinhardtia_paiewonskiana)	Reinhardtia_latisecta))	(((Elaeis_oleifera	Elaeis_guineensis)	Bactris_major)	Attalea_speciosa))))	Roystonea_regia)	(Iriartea_deltoidea	((Hydriastele_microspadix	((Kentiopsis_piersoniorum	(Dictyosperma_album	Burretiokentia_grandiflora))	(Veitchia_spiralis	Heterospathe_cagayanensis)))	(((Pelagodoxa_henryana	Geonoma_undata)	Manicaria_saccifera)	((Leopoldinia_pulchra	Prestoea_acuminata)	(Oenocarpus_bataua	Oenocarpus_minor))))))	Calamus_caryotoides)	Chamaedorea_seifrizii))	Phoenix_dactylifera)	(Serenoa_repens	Sabal_domingensis))	Kingia_australis);
(((Serenoa_repens	(((((((((((Manicaria_saccifera	Geonoma_undata)	(((((Veitchia_spiralis	Burretiokentia_grandiflora)	Kentiopsis_piersoniorum)	(Hydriastele_microspadix	Dictyosperma_album))	Heterospathe_cagayanensis)	((Leopoldinia_pulchra	Prestoea_acuminata)	(Oenocarpus_bataua	Oenocarpus_minor))))	Pelagodoxa_henryana)	((Reinhardtia_simplex	((Reinhardtia_gracilis	Reinhardtia_paiewonskiana)	Reinhardtia_latisecta))	(((Elaeis_oleifera	Elaeis_guineensis)	Bactris_major)	Attalea_speciosa)))	((Orania_palindan	Sclerosperma_profizianum)	Roystonea_regia))	(Chamaedorea_seifrizii	Podococcus_barteri))	Iriartea_deltoidea)	Pseudophoenix_vinifera)	Calamus_caryotoides)	Nypa_fruticans)	Phoenix_dactylifera))	Sabal_domingensis)	Kingia_australis);
((Nypa_fruticans	(Iriartea_deltoidea	((Pseudophoenix_vinifera	(Phoenix_dactylifera	(Sabal_domingensis	Serenoa_repens)))	((Orania_palindan	Sclerosperma_profizianum)	(((Burretiokentia_grandiflora	Chamaedorea_seifrizii)	Podococcus_barteri)	((((Kentiopsis_piersoniorum	(Hydriastele_microspadix	(Calamus_caryotoides	Dictyosperma_album)))	(Veitchia_spiralis	Heterospathe_cagayanensis))	(((Pelagodoxa_henryana	Roystonea_regia)	((Leopoldinia_pulchra	Prestoea_acuminata)	(Oenocarpus_bataua	Oenocarpus_minor)))	(Manicaria_saccifera	Geonoma_undata)))	((Reinhardtia_simplex	((Reinhardtia_paiewonskiana	Reinhardtia_latisecta)	Reinhardtia_gracilis))	(((Elaeis_oleifera	Elaeis_guineensis)	Bactris_major)	Attalea_speciosa))))))))	Kingia_australis);
((Serenoa_repens	(Sabal_domingensis	((((Pseudophoenix_vinifera	Chamaedorea_seifrizii)	((Orania_palindan	Sclerosperma_profizianum)	((Podococcus_barteri	((((Leopoldinia_pulchra	Prestoea_acuminata)	(((Burretiokentia_grandiflora	Kentiopsis_piersoniorum)	(Hydriastele_microspadix	Dictyosperma_album))	(Veitchia_spiralis	Heterospathe_cagayanensis)))	(Iriartea_deltoidea	(Manicaria_saccifera	((Calamus_caryotoides	(Oenocarpus_bataua	Oenocarpus_minor))	Geonoma_undata))))	(((Reinhardtia_paiewonskiana	Reinhardtia_latisecta)	(Reinhardtia_gracilis	Reinhardtia_simplex))	(((Elaeis_oleifera	Elaeis_guineensis)	Bactris_major)	Attalea_speciosa))))	(Pelagodoxa_henryana	Roystonea_regia))))	Nypa_fruticans)	Phoenix_dactylifera)))	Kingia_australis);
((Serenoa_repens	((((Pseudophoenix_vinifera	Nypa_fruticans)	(Phoenix_dactylifera	(((Orania_palindan	Sclerosperma_profizianum)	((Iriartea_deltoidea	(((Reinhardtia_paiewonskiana	Reinhardtia_latisecta)	(Reinhardtia_gracilis	Reinhardtia_simplex))	(((Elaeis_oleifera	Elaeis_guineensis)	Bactris_major)	Attalea_speciosa)))	((Hydriastele_microspadix	((Calamus_caryotoides	(Burretiokentia_grandiflora	Dictyosperma_album))	(Kentiopsis_piersoniorum	(Veitchia_spiralis	Heterospathe_cagayanensis))))	((Geonoma_undata	(Pelagodoxa_henryana	Manicaria_saccifera))	((Oenocarpus_bataua	Oenocarpus_minor)	(Leopoldinia_pulchra	Prestoea_acuminata))))))	(Roystonea_regia	Podococcus_barteri))))	Chamaedorea_seifrizii)	Sabal_domingensis))	Kingia_australis);
((Serenoa_repens	(Sabal_domingensis	(Phoenix_dactylifera	((((((Sclerosperma_profizianum	Orania_palindan)	Roystonea_regia)	((((Heterospathe_cagayanensis	Veitchia_spiralis)	((Burretiokentia_grandiflora	Kentiopsis_piersoniorum)	(Hydriastele_microspadix	(Calamus_caryotoides	Dictyosperma_album))))	(((Oenocarpus_bataua	Oenocarpus_minor)	(Leopoldinia_pulchra	Prestoea_acuminata))	(Pelagodoxa_henryana	(Geonoma_undata	Manicaria_saccifera))))	(Podococcus_barteri	((Attalea_speciosa	((Elaeis_guineensis	Elaeis_oleifera)	Bactris_major))	(((Reinhardtia_gracilis	Reinhardtia_paiewonskiana)	Reinhardtia_latisecta)	Reinhardtia_simplex)))))	(Chamaedorea_seifrizii	Iriartea_deltoidea))	Pseudophoenix_vinifera)	Nypa_fruticans))))	Kingia_australis);
((Sabal_domingensis	(Phoenix_dactylifera	(((((Chamaedorea_seifrizii	((((Sclerosperma_profizianum	Orania_palindan)	(Podococcus_barteri	(Pelagodoxa_henryana	Roystonea_regia)))	((Attalea_speciosa	((Elaeis_guineensis	Elaeis_oleifera)	Bactris_major))	((Reinhardtia_paiewonskiana	Reinhardtia_latisecta)	(Reinhardtia_gracilis	Reinhardtia_simplex))))	(((Geonoma_undata	Manicaria_saccifera)	((Oenocarpus_bataua	Oenocarpus_minor)	(Leopoldinia_pulchra	Prestoea_acuminata)))	((Veitchia_spiralis	((Heterospathe_cagayanensis	Burretiokentia_grandiflora)	Kentiopsis_piersoniorum))	(Hydriastele_microspadix	Dictyosperma_album)))))	Iriartea_deltoidea)	Calamus_caryotoides)	(Pseudophoenix_vinifera	Nypa_fruticans))	Serenoa_repens)))	Kingia_australis);
((((Calamus_caryotoides	Serenoa_repens)	(Phoenix_dactylifera	((Pseudophoenix_vinifera	(Iriartea_deltoidea	Nypa_fruticans))	(Chamaedorea_seifrizii	((((Sclerosperma_profizianum	Orania_palindan)	(Podococcus_barteri	Roystonea_regia))	(((Pelagodoxa_henryana	Attalea_speciosa)	((Elaeis_guineensis	Elaeis_oleifera)	Bactris_major))	((Reinhardtia_paiewonskiana	Reinhardtia_latisecta)	(Reinhardtia_gracilis	Reinhardtia_simplex))))	(((Geonoma_undata	Manicaria_saccifera)	((Oenocarpus_bataua	Oenocarpus_minor)	(Leopoldinia_pulchra	Prestoea_acuminata)))	(Hydriastele_microspadix	((Dictyosperma_album	(Burretiokentia_grandiflora	Kentiopsis_piersoniorum))	(Veitchia_spiralis	Heterospathe_cagayanensis)))))))))	Sabal_domingensis)	Kingia_australis);
(((Phoenix_dactylifera	(((Calamus_caryotoides	Nypa_fruticans)	(Iriartea_deltoidea	((((Chamaedorea_seifrizii	Podococcus_barteri)	(((Attalea_speciosa	(Pseudophoenix_vinifera	((Elaeis_guineensis	Elaeis_oleifera)	Bactris_major)))	((Reinhardtia_paiewonskiana	Reinhardtia_latisecta)	(Reinhardtia_gracilis	Reinhardtia_simplex)))	(Sclerosperma_profizianum	Orania_palindan)))	Roystonea_regia)	((((Oenocarpus_bataua	Oenocarpus_minor)	(Leopoldinia_pulchra	Prestoea_acuminata))	(Geonoma_undata	Manicaria_saccifera))	(Pelagodoxa_henryana	(Hydriastele_microspadix	(((Burretiokentia_grandiflora	Kentiopsis_piersoniorum)	Dictyosperma_album)	(Veitchia_spiralis	Heterospathe_cagayanensis))))))))	Serenoa_repens))	Sabal_domingensis)	Kingia_australis);
(((((Calamus_caryotoides	(Iriartea_deltoidea	Nypa_fruticans))	(((Podococcus_barteri	Roystonea_regia)	(Sclerosperma_profizianum	(Chamaedorea_seifrizii	Orania_palindan)))	(((((Kentiopsis_piersoniorum	(Hydriastele_microspadix	Dictyosperma_album))	(Veitchia_spiralis	Heterospathe_cagayanensis))	Burretiokentia_grandiflora)	((Pelagodoxa_henryana	((Oenocarpus_bataua	Oenocarpus_minor)	(Leopoldinia_pulchra	Prestoea_acuminata)))	(Geonoma_undata	Manicaria_saccifera)))	((Attalea_speciosa	(Pseudophoenix_vinifera	((Elaeis_guineensis	Elaeis_oleifera)	Bactris_major)))	((Reinhardtia_paiewonskiana	Reinhardtia_latisecta)	(Reinhardtia_gracilis	Reinhardtia_simplex))))))	(Serenoa_repens	Phoenix_dactylifera))	Sabal_domingensis)	Kingia_australis);
((Phoenix_dactylifera	(((Nypa_fruticans	((((Sclerosperma_profizianum	Orania_palindan)	((((Attalea_speciosa	((Elaeis_guineensis	Elaeis_oleifera)	Bactris_major))	(((Reinhardtia_gracilis	Reinhardtia_paiewonskiana)	Reinhardtia_latisecta)	Reinhardtia_simplex))	(Iriartea_deltoidea	((Hydriastele_microspadix	((Heterospathe_cagayanensis	Dictyosperma_album)	(Veitchia_spiralis	(Burretiokentia_grandiflora	Kentiopsis_piersoniorum))))	(((Calamus_caryotoides	(Oenocarpus_bataua	Oenocarpus_minor))	(Leopoldinia_pulchra	Prestoea_acuminata))	(Geonoma_undata	Manicaria_saccifera)))))	(Pelagodoxa_henryana	(Podococcus_barteri	Roystonea_regia))))	Pseudophoenix_vinifera)	Chamaedorea_seifrizii))	Serenoa_repens)	Sabal_domingensis))	Kingia_australis);
((Sabal_domingensis	((Phoenix_dactylifera	(Nypa_fruticans	(Calamus_caryotoides	((Chamaedorea_seifrizii	((Podococcus_barteri	(((Attalea_speciosa	((Elaeis_guineensis	Elaeis_oleifera)	Bactris_major))	((Reinhardtia_paiewonskiana	Reinhardtia_latisecta)	(Reinhardtia_gracilis	Reinhardtia_simplex)))	(Iriartea_deltoidea	((Hydriastele_microspadix	((((Veitchia_spiralis	Heterospathe_cagayanensis)	Burretiokentia_grandiflora)	Kentiopsis_piersoniorum)	Dictyosperma_album))	(Geonoma_undata	(Manicaria_saccifera	(Pelagodoxa_henryana	((Oenocarpus_bataua	Oenocarpus_minor)	(Leopoldinia_pulchra	Prestoea_acuminata)))))))))	(Roystonea_regia	(Sclerosperma_profizianum	Orania_palindan))))	Pseudophoenix_vinifera))))	Serenoa_repens))	Kingia_australis);
(((Phoenix_dactylifera	((Pseudophoenix_vinifera	Nypa_fruticans)	(Calamus_caryotoides	(Chamaedorea_seifrizii	((Podococcus_barteri	(((Attalea_speciosa	((Elaeis_guineensis	Elaeis_oleifera)	Bactris_major))	((Reinhardtia_paiewonskiana	Reinhardtia_latisecta)	(Reinhardtia_gracilis	Reinhardtia_simplex)))	(Iriartea_deltoidea	((((Hydriastele_microspadix	(Kentiopsis_piersoniorum	Dictyosperma_album))	((Veitchia_spiralis	Heterospathe_cagayanensis)	Burretiokentia_grandiflora))	(((Oenocarpus_bataua	Oenocarpus_minor)	(Leopoldinia_pulchra	Prestoea_acuminata))	(Geonoma_undata	Manicaria_saccifera)))	Pelagodoxa_henryana))))	(Roystonea_regia	(Sclerosperma_profizianum	Orania_palindan)))))))	(Serenoa_repens	Sabal_domingensis))	Kingia_australis);
((Serenoa_repens	(Sabal_domingensis	(Phoenix_dactylifera	((Pseudophoenix_vinifera	(Iriartea_deltoidea	Nypa_fruticans))	(((Chamaedorea_seifrizii	Podococcus_barteri)	(((Attalea_speciosa	((Elaeis_guineensis	Elaeis_oleifera)	Bactris_major))	((Reinhardtia_paiewonskiana	Reinhardtia_latisecta)	(Reinhardtia_gracilis	Reinhardtia_simplex)))	((Veitchia_spiralis	((Dictyosperma_album	Burretiokentia_grandiflora)	((Kentiopsis_piersoniorum	Heterospathe_cagayanensis)	Hydriastele_microspadix)))	((Pelagodoxa_henryana	(Geonoma_undata	Manicaria_saccifera))	((Calamus_caryotoides	(Oenocarpus_bataua	Oenocarpus_minor))	(Leopoldinia_pulchra	Prestoea_acuminata))))))	(Roystonea_regia	(Sclerosperma_profizianum	Orania_palindan)))))))	Kingia_australis);
((((Phoenix_dactylifera	(Pseudophoenix_vinifera	Nypa_fruticans))	(((Chamaedorea_seifrizii	Podococcus_barteri)	((((Iriartea_deltoidea	((Hydriastele_microspadix	(Dictyosperma_album	((Burretiokentia_grandiflora	Kentiopsis_piersoniorum)	(Veitchia_spiralis	Heterospathe_cagayanensis))))	((Geonoma_undata	Manicaria_saccifera)	((Oenocarpus_bataua	Oenocarpus_minor)	(Leopoldinia_pulchra	Prestoea_acuminata)))))	((Attalea_speciosa	((Elaeis_guineensis	Elaeis_oleifera)	Bactris_major))	((Reinhardtia_paiewonskiana	Reinhardtia_latisecta)	(Reinhardtia_gracilis	Reinhardtia_simplex))))	(Sclerosperma_profizianum	Orania_palindan))	(Pelagodoxa_henryana	Roystonea_regia)))	Calamus_caryotoides))	(Sabal_domingensis	Serenoa_repens))	Kingia_australis);
((Sabal_domingensis	((Phoenix_dactylifera	(((Nypa_fruticans	Pseudophoenix_vinifera)	((Roystonea_regia	(Sclerosperma_profizianum	Orania_palindan))	((Chamaedorea_seifrizii	Podococcus_barteri)	((((((Heterospathe_cagayanensis	Veitchia_spiralis)	Kentiopsis_piersoniorum)	(Burretiokentia_grandiflora	Dictyosperma_album))	Hydriastele_microspadix)	((Pelagodoxa_henryana	((Oenocarpus_minor	Oenocarpus_bataua)	(Leopoldinia_pulchra	Prestoea_acuminata)))	(Manicaria_saccifera	Geonoma_undata)))	(Iriartea_deltoidea	(((Reinhardtia_latisecta	(Reinhardtia_gracilis	Reinhardtia_paiewonskiana))	Reinhardtia_simplex)	(Attalea_speciosa	((Elaeis_oleifera	Elaeis_guineensis)	Bactris_major))))))))	Calamus_caryotoides))	Serenoa_repens))	Kingia_australis);
((Sabal_domingensis	((Phoenix_dactylifera	((Calamus_caryotoides	((((Burretiokentia_grandiflora	((Kentiopsis_piersoniorum	(Heterospathe_cagayanensis	Veitchia_spiralis))	(Dictyosperma_album	Hydriastele_microspadix)))	((Geonoma_undata	Manicaria_saccifera)	(Pelagodoxa_henryana	((Oenocarpus_minor	Oenocarpus_bataua)	(Leopoldinia_pulchra	Prestoea_acuminata)))))	((((Reinhardtia_latisecta	Reinhardtia_paiewonskiana)	((Pseudophoenix_vinifera	Reinhardtia_gracilis)	Reinhardtia_simplex))	(Attalea_speciosa	((Elaeis_oleifera	Elaeis_guineensis)	Bactris_major)))	((Sclerosperma_profizianum	Orania_palindan)	(Roystonea_regia	(Chamaedorea_seifrizii	Podococcus_barteri)))))	Iriartea_deltoidea))	Nypa_fruticans))	Serenoa_repens))	Kingia_australis);
((Serenoa_repens	(Sabal_domingensis	(Phoenix_dactylifera	(((((((Dictyosperma_album	(Burretiokentia_grandiflora	Kentiopsis_piersoniorum))	(Heterospathe_cagayanensis	Veitchia_spiralis))	Hydriastele_microspadix)	(((Pelagodoxa_henryana	Geonoma_undata)	Manicaria_saccifera)	((Oenocarpus_minor	Oenocarpus_bataua)	(Leopoldinia_pulchra	Prestoea_acuminata))))	(((Sclerosperma_profizianum	((((Reinhardtia_latisecta	Reinhardtia_paiewonskiana)	((Pseudophoenix_vinifera	Reinhardtia_gracilis)	Reinhardtia_simplex))	(Attalea_speciosa	((Elaeis_oleifera	Elaeis_guineensis)	Bactris_major)))	(Chamaedorea_seifrizii	Podococcus_barteri)))	Orania_palindan)	Roystonea_regia))	(Iriartea_deltoidea	Nypa_fruticans))	Calamus_caryotoides))))	Kingia_australis);
(((Serenoa_repens	(Phoenix_dactylifera	(Calamus_caryotoides	(((Orania_palindan	Sclerosperma_profizianum)	(((((Reinhardtia_latisecta	Reinhardtia_paiewonskiana)	((Reinhardtia_gracilis	Reinhardtia_simplex)	Pseudophoenix_vinifera))	(Attalea_speciosa	((Elaeis_oleifera	Elaeis_guineensis)	Bactris_major)))	(Iriartea_deltoidea	(((Burretiokentia_grandiflora	(Heterospathe_cagayanensis	Veitchia_spiralis))	(Kentiopsis_piersoniorum	(Dictyosperma_album	Hydriastele_microspadix)))	((Geonoma_undata	Manicaria_saccifera)	(Pelagodoxa_henryana	((Oenocarpus_minor	Oenocarpus_bataua)	(Leopoldinia_pulchra	Prestoea_acuminata)))))))	(Roystonea_regia	(Chamaedorea_seifrizii	Podococcus_barteri))))	Nypa_fruticans))))	Sabal_domingensis)	Kingia_australis);
((Serenoa_repens	((Phoenix_dactylifera	((((((Burretiokentia_grandiflora	(Heterospathe_cagayanensis	Veitchia_spiralis))	(Kentiopsis_piersoniorum	((Calamus_caryotoides	Dictyosperma_album)	Hydriastele_microspadix)))	((Geonoma_undata	Manicaria_saccifera)	(Pelagodoxa_henryana	((Oenocarpus_minor	Oenocarpus_bataua)	(Leopoldinia_pulchra	Prestoea_acuminata)))))	(((Chamaedorea_seifrizii	Podococcus_barteri)	(((Reinhardtia_latisecta	Reinhardtia_paiewonskiana)	(Reinhardtia_gracilis	Reinhardtia_simplex))	(Attalea_speciosa	((Elaeis_oleifera	Elaeis_guineensis)	Bactris_major))))	(Orania_palindan	Sclerosperma_profizianum)))	Roystonea_regia)	(Pseudophoenix_vinifera	(Iriartea_deltoidea	Nypa_fruticans))))	Sabal_domingensis))	Kingia_australis);
(((((Iriartea_deltoidea	((((Chamaedorea_seifrizii	Podococcus_barteri)	(((Reinhardtia_latisecta	Reinhardtia_paiewonskiana)	((Pseudophoenix_vinifera	Reinhardtia_gracilis)	Reinhardtia_simplex))	(Attalea_speciosa	((Elaeis_oleifera	Elaeis_guineensis)	Bactris_major))))	((Orania_palindan	Sclerosperma_profizianum)	(((Burretiokentia_grandiflora	(Heterospathe_cagayanensis	Veitchia_spiralis))	(Kentiopsis_piersoniorum	(Dictyosperma_album	Hydriastele_microspadix)))	((Geonoma_undata	Manicaria_saccifera)	(Pelagodoxa_henryana	((Oenocarpus_minor	Oenocarpus_bataua)	(Leopoldinia_pulchra	Prestoea_acuminata)))))))	Roystonea_regia))	Nypa_fruticans)	Calamus_caryotoides)	(Sabal_domingensis	(Phoenix_dactylifera	Serenoa_repens)))	Kingia_australis);
((Kentiopsis_piersoniorum	(Burretiokentia_grandiflora	((Heterospathe_cagayanensis	Veitchia_spiralis)	(Dictyosperma_album	((((Geonoma_undata	Manicaria_saccifera)	((Oenocarpus_minor	Oenocarpus_bataua)	(Leopoldinia_pulchra	Prestoea_acuminata)))	((((Pelagodoxa_henryana	Roystonea_regia)	(((Chamaedorea_seifrizii	Podococcus_barteri)	(Calamus_caryotoides	((Pseudophoenix_vinifera	Nypa_fruticans)	(Phoenix_dactylifera	(Serenoa_repens	Sabal_domingensis)))))	(Orania_palindan	Sclerosperma_profizianum)))	(((Reinhardtia_latisecta	Reinhardtia_paiewonskiana)	(Reinhardtia_gracilis	Reinhardtia_simplex))	(Attalea_speciosa	((Elaeis_oleifera	Elaeis_guineensis)	Bactris_major))))	Iriartea_deltoidea))	Hydriastele_microspadix)))))	Kingia_australis);
((Sabal_domingensis	(((((Pseudophoenix_vinifera	Nypa_fruticans)	(((Orania_palindan	Sclerosperma_profizianum)	((Podococcus_barteri	Roystonea_regia)	(((Reinhardtia_simplex	((Reinhardtia_latisecta	Reinhardtia_paiewonskiana)	Reinhardtia_gracilis))	(Attalea_speciosa	((Elaeis_oleifera	Elaeis_guineensis)	Bactris_major)))	(Iriartea_deltoidea	(((Kentiopsis_piersoniorum	(Dictyosperma_album	Hydriastele_microspadix))	((Burretiokentia_grandiflora	Veitchia_spiralis)	Heterospathe_cagayanensis))	((Geonoma_undata	Manicaria_saccifera)	(Pelagodoxa_henryana	((Oenocarpus_minor	Oenocarpus_bataua)	(Leopoldinia_pulchra	Prestoea_acuminata)))))))))	Chamaedorea_seifrizii))	Calamus_caryotoides)	Phoenix_dactylifera)	Serenoa_repens))	Kingia_australis);
((Serenoa_repens	(Sabal_domingensis	(((((((((Burretiokentia_grandiflora	(Dictyosperma_album	Hydriastele_microspadix))	(Kentiopsis_piersoniorum	(Veitchia_spiralis	Heterospathe_cagayanensis)))	((Geonoma_undata	Manicaria_saccifera)	((Pelagodoxa_henryana	((Oenocarpus_minor	Oenocarpus_bataua)	(Leopoldinia_pulchra	Prestoea_acuminata)))	Roystonea_regia)))	(Podococcus_barteri	((Orania_palindan	Sclerosperma_profizianum)	(((Reinhardtia_latisecta	Reinhardtia_paiewonskiana)	(Reinhardtia_gracilis	Reinhardtia_simplex))	(Attalea_speciosa	((Elaeis_oleifera	Elaeis_guineensis)	Bactris_major))))))	Iriartea_deltoidea)	(Chamaedorea_seifrizii	Pseudophoenix_vinifera))	Nypa_fruticans)	Calamus_caryotoides)	Phoenix_dactylifera)))	Kingia_australis);
((Nypa_fruticans	(((((((Dictyosperma_album	Hydriastele_microspadix)	((Burretiokentia_grandiflora	Kentiopsis_piersoniorum)	(Veitchia_spiralis	Heterospathe_cagayanensis)))	((((Oenocarpus_minor	Oenocarpus_bataua)	(Leopoldinia_pulchra	Prestoea_acuminata))	(Calamus_caryotoides	Geonoma_undata))	Manicaria_saccifera))	((((Reinhardtia_latisecta	Reinhardtia_paiewonskiana)	(Reinhardtia_gracilis	Reinhardtia_simplex))	(Attalea_speciosa	((Elaeis_oleifera	Elaeis_guineensis)	Bactris_major)))	(((Pelagodoxa_henryana	Roystonea_regia)	Podococcus_barteri)	(Orania_palindan	Sclerosperma_profizianum))))	Iriartea_deltoidea)	((Phoenix_dactylifera	(Sabal_domingensis	Serenoa_repens))	Chamaedorea_seifrizii))	Pseudophoenix_vinifera))	Kingia_australis);
((Iriartea_deltoidea	((Podococcus_barteri	((Pelagodoxa_henryana	Roystonea_regia)	((Chamaedorea_seifrizii	((Nypa_fruticans	(Phoenix_dactylifera	(Serenoa_repens	Sabal_domingensis)))	Pseudophoenix_vinifera))	(Sclerosperma_profizianum	Orania_palindan))))	(((Hydriastele_microspadix	(((Veitchia_spiralis	Kentiopsis_piersoniorum)	(Dictyosperma_album	Burretiokentia_grandiflora))	Heterospathe_cagayanensis))	((Manicaria_saccifera	(Calamus_caryotoides	Geonoma_undata))	((Prestoea_acuminata	Leopoldinia_pulchra)	(Oenocarpus_minor	Oenocarpus_bataua))))	(((Reinhardtia_latisecta	Reinhardtia_paiewonskiana)	(Reinhardtia_simplex	Reinhardtia_gracilis))	(((Elaeis_oleifera	Elaeis_guineensis)	Bactris_major)	Attalea_speciosa)))))	Kingia_australis);
((Sabal_domingensis	((((Pseudophoenix_vinifera	((((Calamus_caryotoides	(((((Hydriastele_microspadix	((Kentiopsis_piersoniorum	Dictyosperma_album)	((Veitchia_spiralis	Heterospathe_cagayanensis)	Burretiokentia_grandiflora)))	((Manicaria_saccifera	Geonoma_undata)	(Pelagodoxa_henryana	((Prestoea_acuminata	Leopoldinia_pulchra)	(Oenocarpus_minor	Oenocarpus_bataua)))))	(((Reinhardtia_latisecta	Reinhardtia_paiewonskiana)	(Reinhardtia_simplex	Reinhardtia_gracilis))	(((Elaeis_oleifera	Elaeis_guineensis)	Bactris_major)	Attalea_speciosa)))	Iriartea_deltoidea)	Podococcus_barteri))	Roystonea_regia)	(Sclerosperma_profizianum	Orania_palindan))	Chamaedorea_seifrizii))	Nypa_fruticans)	Phoenix_dactylifera)	Serenoa_repens))	Kingia_australis);
((Sabal_domingensis	(((Calamus_caryotoides	((Pseudophoenix_vinifera	Nypa_fruticans)	(((((((Manicaria_saccifera	Geonoma_undata)	(((Prestoea_acuminata	Leopoldinia_pulchra)	(Oenocarpus_minor	Oenocarpus_bataua))	(((Burretiokentia_grandiflora	(Veitchia_spiralis	Hydriastele_microspadix))	Dictyosperma_album)	(Heterospathe_cagayanensis	Kentiopsis_piersoniorum))))	(((Reinhardtia_latisecta	Reinhardtia_paiewonskiana)	(Reinhardtia_simplex	Reinhardtia_gracilis))	(((Elaeis_oleifera	Elaeis_guineensis)	Bactris_major)	(Pelagodoxa_henryana	Attalea_speciosa))))	(Roystonea_regia	Podococcus_barteri))	(Sclerosperma_profizianum	Orania_palindan))	Chamaedorea_seifrizii)	Iriartea_deltoidea)))	Phoenix_dactylifera)	Serenoa_repens))	Kingia_australis);
((Sabal_domingensis	((((Pseudophoenix_vinifera	Nypa_fruticans)	(((Roystonea_regia	(Iriartea_deltoidea	((((Manicaria_saccifera	Geonoma_undata)	(((Prestoea_acuminata	Leopoldinia_pulchra)	(Oenocarpus_minor	Oenocarpus_bataua))	Pelagodoxa_henryana))	((Veitchia_spiralis	Heterospathe_cagayanensis)	((Burretiokentia_grandiflora	Kentiopsis_piersoniorum)	(Hydriastele_microspadix	(Calamus_caryotoides	Dictyosperma_album)))))	(((Reinhardtia_latisecta	Reinhardtia_paiewonskiana)	(Reinhardtia_simplex	Reinhardtia_gracilis))	(((Elaeis_oleifera	Elaeis_guineensis)	Bactris_major)	Attalea_speciosa)))))	(Sclerosperma_profizianum	Orania_palindan))	(Podococcus_barteri	Chamaedorea_seifrizii)))	Phoenix_dactylifera)	Serenoa_repens))	Kingia_australis);
(((Serenoa_repens	((Pseudophoenix_vinifera	(Chamaedorea_seifrizii	(Nypa_fruticans	(((Pelagodoxa_henryana	(Podococcus_barteri	Roystonea_regia))	(Iriartea_deltoidea	((((Manicaria_saccifera	Geonoma_undata)	((Prestoea_acuminata	Leopoldinia_pulchra)	(Oenocarpus_minor	Oenocarpus_bataua)))	(Heterospathe_cagayanensis	(Hydriastele_microspadix	((Kentiopsis_piersoniorum	(Burretiokentia_grandiflora	Veitchia_spiralis))	(Calamus_caryotoides	Dictyosperma_album)))))	(((Reinhardtia_latisecta	(Reinhardtia_gracilis	Reinhardtia_paiewonskiana))	Reinhardtia_simplex)	(((Elaeis_oleifera	Elaeis_guineensis)	Bactris_major)	Attalea_speciosa)))))	(Sclerosperma_profizianum	Orania_palindan)))))	Phoenix_dactylifera))	Sabal_domingensis)	Kingia_australis);
((Sabal_domingensis	(Serenoa_repens	((Chamaedorea_seifrizii	(Nypa_fruticans	(Phoenix_dactylifera	(((((Podococcus_barteri	Roystonea_regia)	(((Reinhardtia_latisecta	(Reinhardtia_gracilis	Reinhardtia_paiewonskiana))	Reinhardtia_simplex)	(((Elaeis_oleifera	Elaeis_guineensis)	Bactris_major)	Attalea_speciosa)))	((Orania_palindan	(Pelagodoxa_henryana	Sclerosperma_profizianum))	(((Manicaria_saccifera	Geonoma_undata)	((Prestoea_acuminata	Leopoldinia_pulchra)	(Oenocarpus_minor	Oenocarpus_bataua)))	(Heterospathe_cagayanensis	(Hydriastele_microspadix	((Kentiopsis_piersoniorum	Veitchia_spiralis)	(Burretiokentia_grandiflora	Dictyosperma_album)))))))	Iriartea_deltoidea)	Calamus_caryotoides))))	Pseudophoenix_vinifera)))	Kingia_australis);
((Sabal_domingensis	(Serenoa_repens	(((Calamus_caryotoides	(((((Pseudophoenix_vinifera	(((Reinhardtia_latisecta	(Reinhardtia_gracilis	Reinhardtia_paiewonskiana))	Reinhardtia_simplex)	(((Elaeis_oleifera	Elaeis_guineensis)	Bactris_major)	Attalea_speciosa)))	(Pelagodoxa_henryana	(((Manicaria_saccifera	Geonoma_undata)	((Prestoea_acuminata	Leopoldinia_pulchra)	(Oenocarpus_minor	Oenocarpus_bataua)))	(Hydriastele_microspadix	((Kentiopsis_piersoniorum	Veitchia_spiralis)	(Heterospathe_cagayanensis	(Burretiokentia_grandiflora	Dictyosperma_album)))))))	(Orania_palindan	Sclerosperma_profizianum))	(Roystonea_regia	(Chamaedorea_seifrizii	Podococcus_barteri)))	Iriartea_deltoidea))	Nypa_fruticans)	Phoenix_dactylifera)))	Kingia_australis);
((Roystonea_regia	(((Chamaedorea_seifrizii	Podococcus_barteri)	((((Reinhardtia_latisecta	(Reinhardtia_gracilis	Reinhardtia_paiewonskiana))	Reinhardtia_simplex)	(((Elaeis_oleifera	Elaeis_guineensis)	Bactris_major)	Attalea_speciosa))	((((Calamus_caryotoides	Geonoma_undata)	(((Prestoea_acuminata	Leopoldinia_pulchra)	(Oenocarpus_minor	Oenocarpus_bataua))	Pelagodoxa_henryana))	Manicaria_saccifera)	((Kentiopsis_piersoniorum	(Veitchia_spiralis	Heterospathe_cagayanensis))	(Hydriastele_microspadix	(Burretiokentia_grandiflora	Dictyosperma_album))))))	((Iriartea_deltoidea	(Phoenix_dactylifera	(Sabal_domingensis	Serenoa_repens)))	(((Pseudophoenix_vinifera	Nypa_fruticans)	Orania_palindan)	Sclerosperma_profizianum))))	Kingia_australis);
((Kentiopsis_piersoniorum	((Veitchia_spiralis	Heterospathe_cagayanensis)	((((Iriartea_deltoidea	((Sclerosperma_profizianum	((Nypa_fruticans	(Phoenix_dactylifera	(Sabal_domingensis	Serenoa_repens)))	(Roystonea_regia	((Chamaedorea_seifrizii	Podococcus_barteri)	Orania_palindan))))	(((Reinhardtia_latisecta	Reinhardtia_paiewonskiana)	((Reinhardtia_gracilis	Pseudophoenix_vinifera)	Reinhardtia_simplex))	(((Elaeis_oleifera	Elaeis_guineensis)	Bactris_major)	Attalea_speciosa))))	((((Prestoea_acuminata	Leopoldinia_pulchra)	(Oenocarpus_minor	Oenocarpus_bataua))	Pelagodoxa_henryana)	(Manicaria_saccifera	Geonoma_undata)))	Hydriastele_microspadix)	(Burretiokentia_grandiflora	(Calamus_caryotoides	Dictyosperma_album)))))	Kingia_australis);
((Prestoea_acuminata	(Leopoldinia_pulchra	((Oenocarpus_minor	Oenocarpus_bataua)	((Manicaria_saccifera	Geonoma_undata)	((Hydriastele_microspadix	((Calamus_caryotoides	Dictyosperma_album)	(Kentiopsis_piersoniorum	(Pelagodoxa_henryana	(Veitchia_spiralis	Heterospathe_cagayanensis)))))	(Roystonea_regia	(((Phoenix_dactylifera	(Sabal_domingensis	Serenoa_repens))	((Burretiokentia_grandiflora	(Chamaedorea_seifrizii	Podococcus_barteri))	((Orania_palindan	((Attalea_speciosa	((Reinhardtia_latisecta	(Reinhardtia_gracilis	Reinhardtia_paiewonskiana))	Reinhardtia_simplex))	(Pseudophoenix_vinifera	((Elaeis_oleifera	Elaeis_guineensis)	Bactris_major))))	Sclerosperma_profizianum)))	(Nypa_fruticans	Iriartea_deltoidea))))))))	Kingia_australis);
((Sabal_domingensis	(Serenoa_repens	(Phoenix_dactylifera	((Pseudophoenix_vinifera	Nypa_fruticans)	(Calamus_caryotoides	(((Podococcus_barteri	((((((Burretiokentia_grandiflora	Dictyosperma_album)	(Kentiopsis_piersoniorum	(Heterospathe_cagayanensis	Veitchia_spiralis)))	Hydriastele_microspadix)	(Pelagodoxa_henryana	((Geonoma_undata	Manicaria_saccifera)	((Leopoldinia_pulchra	Prestoea_acuminata)	(Oenocarpus_minor	Oenocarpus_bataua)))))	Iriartea_deltoidea)	((Reinhardtia_simplex	((Reinhardtia_gracilis	Reinhardtia_paiewonskiana)	Reinhardtia_latisecta))	(Attalea_speciosa	((Elaeis_guineensis	Elaeis_oleifera)	Bactris_major)))))	(Roystonea_regia	(Sclerosperma_profizianum	Orania_palindan)))	Chamaedorea_seifrizii))))))	Kingia_australis);
((Iriartea_deltoidea	(Phoenix_dactylifera	(((((Elaeis_guineensis	Elaeis_oleifera)	Bactris_major)	(((Pseudophoenix_vinifera	(Reinhardtia_gracilis	Reinhardtia_simplex))	(Reinhardtia_paiewonskiana	Reinhardtia_latisecta))	Attalea_speciosa))	((((Nypa_fruticans	Orania_palindan)	((Sabal_domingensis	Serenoa_repens)	Sclerosperma_profizianum))	(Pelagodoxa_henryana	Roystonea_regia))	(Chamaedorea_seifrizii	Podococcus_barteri)))	(((Kentiopsis_piersoniorum	(Heterospathe_cagayanensis	Veitchia_spiralis))	(Hydriastele_microspadix	(Burretiokentia_grandiflora	Dictyosperma_album)))	(((Calamus_caryotoides	Geonoma_undata)	Manicaria_saccifera)	((Leopoldinia_pulchra	Prestoea_acuminata)	(Oenocarpus_minor	Oenocarpus_bataua)))))))	Kingia_australis);
((Sabal_domingensis	(Serenoa_repens	((((((Chamaedorea_seifrizii	Podococcus_barteri)	(((((Veitchia_spiralis	Kentiopsis_piersoniorum)	(Dictyosperma_album	(Burretiokentia_grandiflora	Heterospathe_cagayanensis)))	Hydriastele_microspadix)	((Geonoma_undata	Manicaria_saccifera)	(Pelagodoxa_henryana	((Leopoldinia_pulchra	Prestoea_acuminata)	(Oenocarpus_minor	Oenocarpus_bataua)))))	(((Elaeis_guineensis	Elaeis_oleifera)	Bactris_major)	(((Pseudophoenix_vinifera	(Reinhardtia_gracilis	Reinhardtia_simplex))	(Reinhardtia_paiewonskiana	Reinhardtia_latisecta))	Attalea_speciosa))))	((Orania_palindan	Roystonea_regia)	Sclerosperma_profizianum))	(Calamus_caryotoides	Nypa_fruticans))	Iriartea_deltoidea)	Phoenix_dactylifera)))	Kingia_australis);
((Sabal_domingensis	(Phoenix_dactylifera	(Serenoa_repens	(((Iriartea_deltoidea	(Roystonea_regia	((Podococcus_barteri	(((((Veitchia_spiralis	(Heterospathe_cagayanensis	(Burretiokentia_grandiflora	Kentiopsis_piersoniorum)))	Dictyosperma_album)	Hydriastele_microspadix)	((Geonoma_undata	Manicaria_saccifera)	(Pelagodoxa_henryana	((Leopoldinia_pulchra	Prestoea_acuminata)	(Oenocarpus_minor	Oenocarpus_bataua)))))	(((Reinhardtia_simplex	(Pseudophoenix_vinifera	Reinhardtia_gracilis))	(Reinhardtia_paiewonskiana	Reinhardtia_latisecta))	(Attalea_speciosa	((Elaeis_guineensis	Elaeis_oleifera)	Bactris_major)))))	(Orania_palindan	Sclerosperma_profizianum))))	Chamaedorea_seifrizii)	(Calamus_caryotoides	Nypa_fruticans)))))	Kingia_australis);
(((((Iriartea_deltoidea	(Chamaedorea_seifrizii	((Orania_palindan	Sclerosperma_profizianum)	((Pelagodoxa_henryana	Roystonea_regia)	(((((Veitchia_spiralis	(Heterospathe_cagayanensis	(Burretiokentia_grandiflora	Kentiopsis_piersoniorum)))	Dictyosperma_album)	Hydriastele_microspadix)	((Geonoma_undata	Manicaria_saccifera)	((Leopoldinia_pulchra	Prestoea_acuminata)	(Oenocarpus_minor	Oenocarpus_bataua))))	((((Reinhardtia_simplex	Reinhardtia_gracilis)	(Reinhardtia_paiewonskiana	Reinhardtia_latisecta))	(Attalea_speciosa	((Elaeis_guineensis	Elaeis_oleifera)	Bactris_major)))	Podococcus_barteri))))))	(Pseudophoenix_vinifera	Nypa_fruticans))	Phoenix_dactylifera)	((Serenoa_repens	Calamus_caryotoides)	Sabal_domingensis))	Kingia_australis);
((Nypa_fruticans	(((Phoenix_dactylifera	(Serenoa_repens	Sabal_domingensis))	Calamus_caryotoides)	((Chamaedorea_seifrizii	((Orania_palindan	Sclerosperma_profizianum)	((Podococcus_barteri	((Iriartea_deltoidea	((Hydriastele_microspadix	(((Veitchia_spiralis	Heterospathe_cagayanensis)	(Burretiokentia_grandiflora	Kentiopsis_piersoniorum))	Dictyosperma_album))	((Geonoma_undata	Manicaria_saccifera)	(Pelagodoxa_henryana	((Leopoldinia_pulchra	Prestoea_acuminata)	(Oenocarpus_minor	Oenocarpus_bataua))))))	(((Reinhardtia_simplex	Reinhardtia_gracilis)	(Reinhardtia_paiewonskiana	Reinhardtia_latisecta))	(Attalea_speciosa	((Elaeis_guineensis	Elaeis_oleifera)	Bactris_major)))))	Roystonea_regia)))	Pseudophoenix_vinifera)))	Kingia_australis);
((Serenoa_repens	(Sabal_domingensis	(((((((Veitchia_spiralis	Kentiopsis_piersoniorum)	((Burretiokentia_grandiflora	Dictyosperma_album)	Hydriastele_microspadix))	Heterospathe_cagayanensis)	((Geonoma_undata	Manicaria_saccifera)	((Leopoldinia_pulchra	Prestoea_acuminata)	(Calamus_caryotoides	(Oenocarpus_minor	Oenocarpus_bataua)))))	((Pelagodoxa_henryana	Roystonea_regia)	((Orania_palindan	Sclerosperma_profizianum)	((((Reinhardtia_simplex	(Pseudophoenix_vinifera	Reinhardtia_gracilis))	(Reinhardtia_paiewonskiana	Reinhardtia_latisecta))	(Attalea_speciosa	((Elaeis_guineensis	Elaeis_oleifera)	Bactris_major)))	(Chamaedorea_seifrizii	Podococcus_barteri)))))	Nypa_fruticans)	(Iriartea_deltoidea	Phoenix_dactylifera))))	Kingia_australis);
(((((Nypa_fruticans	(Iriartea_deltoidea	((Pelagodoxa_henryana	((((Leopoldinia_pulchra	Prestoea_acuminata)	(Oenocarpus_minor	Oenocarpus_bataua))	(Hydriastele_microspadix	(((Burretiokentia_grandiflora	Kentiopsis_piersoniorum)	(Veitchia_spiralis	Heterospathe_cagayanensis))	Dictyosperma_album)))	(Geonoma_undata	Manicaria_saccifera)))	(Roystonea_regia	((((Reinhardtia_simplex	Reinhardtia_gracilis)	(Reinhardtia_paiewonskiana	Reinhardtia_latisecta))	(Attalea_speciosa	(Pseudophoenix_vinifera	((Elaeis_guineensis	Elaeis_oleifera)	Bactris_major))))	(Sclerosperma_profizianum	(Orania_palindan	(Chamaedorea_seifrizii	Podococcus_barteri))))))))	Calamus_caryotoides)	Phoenix_dactylifera)	(Sabal_domingensis	Serenoa_repens))	Kingia_australis);
(((((((Iriartea_deltoidea	((((Kentiopsis_piersoniorum	(Veitchia_spiralis	Heterospathe_cagayanensis))	(Dictyosperma_album	Hydriastele_microspadix))	((Geonoma_undata	Manicaria_saccifera)	(Pelagodoxa_henryana	((Leopoldinia_pulchra	Prestoea_acuminata)	(Oenocarpus_minor	Oenocarpus_bataua)))))	((((Reinhardtia_simplex	Reinhardtia_gracilis)	(Reinhardtia_paiewonskiana	Reinhardtia_latisecta))	(Attalea_speciosa	((Elaeis_guineensis	Elaeis_oleifera)	Bactris_major)))	(((Burretiokentia_grandiflora	Chamaedorea_seifrizii)	Podococcus_barteri)	(Roystonea_regia	(Sclerosperma_profizianum	Orania_palindan))))))	(Pseudophoenix_vinifera	Nypa_fruticans))	Calamus_caryotoides)	Phoenix_dactylifera)	Sabal_domingensis)	Serenoa_repens)	Kingia_australis);
((((((Nypa_fruticans	Phoenix_dactylifera)	((Roystonea_regia	((((((Calamus_caryotoides	Geonoma_undata)	Manicaria_saccifera)	((Leopoldinia_pulchra	Prestoea_acuminata)	(Oenocarpus_minor	Oenocarpus_bataua)))	(((Hydriastele_microspadix	(Burretiokentia_grandiflora	Veitchia_spiralis))	Kentiopsis_piersoniorum)	(Dictyosperma_album	Heterospathe_cagayanensis)))	Pelagodoxa_henryana)	(Podococcus_barteri	((Sclerosperma_profizianum	Orania_palindan)	(((Reinhardtia_simplex	(Pseudophoenix_vinifera	Reinhardtia_gracilis))	(Reinhardtia_paiewonskiana	Reinhardtia_latisecta))	(Attalea_speciosa	((Elaeis_guineensis	Elaeis_oleifera)	Bactris_major)))))))	Chamaedorea_seifrizii))	Iriartea_deltoidea)	Serenoa_repens)	Sabal_domingensis)	Kingia_australis);
((Serenoa_repens	((Phoenix_dactylifera	(Calamus_caryotoides	(Nypa_fruticans	(Iriartea_deltoidea	(Pseudophoenix_vinifera	(Chamaedorea_seifrizii	(((((Heterospathe_cagayanensis	((Veitchia_spiralis	(Burretiokentia_grandiflora	Kentiopsis_piersoniorum))	(Hydriastele_microspadix	Dictyosperma_album)))	(((Prestoea_acuminata	Leopoldinia_pulchra)	(Oenocarpus_bataua	Oenocarpus_minor))	(Pelagodoxa_henryana	(Geonoma_undata	Manicaria_saccifera))))	(Orania_palindan	Sclerosperma_profizianum))	Roystonea_regia)	(Podococcus_barteri	(((Reinhardtia_gracilis	Reinhardtia_simplex)	(Reinhardtia_latisecta	Reinhardtia_paiewonskiana))	(Attalea_speciosa	((Elaeis_guineensis	Elaeis_oleifera)	Bactris_major)))))))))))	Sabal_domingensis))	Kingia_australis);
((Nypa_fruticans	((((Sabal_domingensis	(Calamus_caryotoides	Serenoa_repens))	(Phoenix_dactylifera	((Podococcus_barteri	Chamaedorea_seifrizii)	((Orania_palindan	Sclerosperma_profizianum)	(Roystonea_regia	(((((Geonoma_undata	Manicaria_saccifera)	((Prestoea_acuminata	Leopoldinia_pulchra)	(Oenocarpus_bataua	Oenocarpus_minor)))	Pelagodoxa_henryana)	(((Hydriastele_microspadix	Dictyosperma_album)	(Burretiokentia_grandiflora	Kentiopsis_piersoniorum))	(Veitchia_spiralis	Heterospathe_cagayanensis)))	(((Reinhardtia_simplex	Reinhardtia_gracilis)	(Reinhardtia_latisecta	Reinhardtia_paiewonskiana))	(Attalea_speciosa	((Elaeis_guineensis	Elaeis_oleifera)	Bactris_major)))))))))	Iriartea_deltoidea)	Pseudophoenix_vinifera))	Kingia_australis);
((Elaeis_oleifera	((Bactris_major	((((((Orania_palindan	Sclerosperma_profizianum)	Roystonea_regia)	(Podococcus_barteri	Chamaedorea_seifrizii))	((Iriartea_deltoidea	((Calamus_caryotoides	(Phoenix_dactylifera	(Sabal_domingensis	Serenoa_repens)))	(Nypa_fruticans	Pseudophoenix_vinifera)))	(Pelagodoxa_henryana	((Geonoma_undata	Manicaria_saccifera)	((((Hydriastele_microspadix	Dictyosperma_album)	Kentiopsis_piersoniorum)	((Veitchia_spiralis	Heterospathe_cagayanensis)	Burretiokentia_grandiflora))	((Prestoea_acuminata	Leopoldinia_pulchra)	(Oenocarpus_bataua	Oenocarpus_minor)))))))	((Reinhardtia_simplex	Reinhardtia_gracilis)	(Reinhardtia_latisecta	Reinhardtia_paiewonskiana)))	Attalea_speciosa))	Elaeis_guineensis))	Kingia_australis);
(((Serenoa_repens	(((Iriartea_deltoidea	(Nypa_fruticans	Pseudophoenix_vinifera))	(((Podococcus_barteri	Chamaedorea_seifrizii)	((((Reinhardtia_simplex	Reinhardtia_gracilis)	(Reinhardtia_latisecta	Reinhardtia_paiewonskiana))	(Attalea_speciosa	((Elaeis_guineensis	Elaeis_oleifera)	Bactris_major)))	((((Hydriastele_microspadix	(Calamus_caryotoides	Dictyosperma_album))	(Veitchia_spiralis	(Burretiokentia_grandiflora	Kentiopsis_piersoniorum)))	Heterospathe_cagayanensis)	((((Prestoea_acuminata	Leopoldinia_pulchra)	(Oenocarpus_bataua	Oenocarpus_minor))	(Geonoma_undata	Manicaria_saccifera))	Pelagodoxa_henryana))))	((Orania_palindan	Sclerosperma_profizianum)	Roystonea_regia)))	Phoenix_dactylifera))	Sabal_domingensis)	Kingia_australis);
((Serenoa_repens	(((((((((Reinhardtia_simplex	Reinhardtia_gracilis)	(Reinhardtia_latisecta	Reinhardtia_paiewonskiana))	(Attalea_speciosa	((Elaeis_guineensis	Elaeis_oleifera)	Bactris_major)))	((Manicaria_saccifera	(Pelagodoxa_henryana	((Prestoea_acuminata	Leopoldinia_pulchra)	(Oenocarpus_bataua	Oenocarpus_minor))))	(Geonoma_undata	(Hydriastele_microspadix	((Calamus_caryotoides	(Burretiokentia_grandiflora	Dictyosperma_album))	(Kentiopsis_piersoniorum	(Veitchia_spiralis	Heterospathe_cagayanensis)))))))	((Orania_palindan	Sclerosperma_profizianum)	(Podococcus_barteri	Roystonea_regia)))	(Pseudophoenix_vinifera	Chamaedorea_seifrizii))	(Iriartea_deltoidea	Nypa_fruticans))	Phoenix_dactylifera)	Sabal_domingensis))	Kingia_australis);
((((((((Podococcus_barteri	((Reinhardtia_simplex	(Reinhardtia_latisecta	(Reinhardtia_gracilis	Reinhardtia_paiewonskiana)))	(Attalea_speciosa	((Elaeis_guineensis	Elaeis_oleifera)	Bactris_major))))	((Manicaria_saccifera	((Prestoea_acuminata	Leopoldinia_pulchra)	(Oenocarpus_bataua	Oenocarpus_minor)))	(Geonoma_undata	((Kentiopsis_piersoniorum	(Hydriastele_microspadix	(Calamus_caryotoides	Dictyosperma_album)))	(Burretiokentia_grandiflora	(Veitchia_spiralis	Heterospathe_cagayanensis))))))	((Sclerosperma_profizianum	(Pelagodoxa_henryana	Roystonea_regia))	(Nypa_fruticans	Orania_palindan)))	(Pseudophoenix_vinifera	Chamaedorea_seifrizii))	Iriartea_deltoidea)	Phoenix_dactylifera)	(Sabal_domingensis	Serenoa_repens))	Kingia_australis);
((Iriartea_deltoidea	((Phoenix_dactylifera	(Sabal_domingensis	Serenoa_repens))	(((Sclerosperma_profizianum	(Nypa_fruticans	Orania_palindan))	((Podococcus_barteri	Chamaedorea_seifrizii)	((Attalea_speciosa	(((Elaeis_guineensis	Elaeis_oleifera)	Bactris_major)	(Reinhardtia_simplex	(Reinhardtia_latisecta	((Pseudophoenix_vinifera	Reinhardtia_gracilis)	Reinhardtia_paiewonskiana)))))	(((((Heterospathe_cagayanensis	(Burretiokentia_grandiflora	Kentiopsis_piersoniorum))	(Hydriastele_microspadix	Dictyosperma_album))	(Veitchia_spiralis	Calamus_caryotoides))	(((Prestoea_acuminata	Leopoldinia_pulchra)	(Oenocarpus_bataua	Oenocarpus_minor))	(Geonoma_undata	Manicaria_saccifera)))	Pelagodoxa_henryana))))	Roystonea_regia)))	Kingia_australis);
((Serenoa_repens	(Sabal_domingensis	(((((((Reinhardtia_gracilis	Reinhardtia_simplex)	(Reinhardtia_latisecta	Reinhardtia_paiewonskiana))	(Attalea_speciosa	((Elaeis_guineensis	Elaeis_oleifera)	Bactris_major)))	(((Prestoea_acuminata	Leopoldinia_pulchra)	(Hydriastele_microspadix	(((Veitchia_spiralis	Heterospathe_cagayanensis)	Kentiopsis_piersoniorum)	(Burretiokentia_grandiflora	Dictyosperma_album))))	((Pelagodoxa_henryana	(Oenocarpus_bataua	Oenocarpus_minor))	(Geonoma_undata	Manicaria_saccifera))))	((Sclerosperma_profizianum	Orania_palindan)	(Roystonea_regia	Podococcus_barteri)))	(Chamaedorea_seifrizii	Iriartea_deltoidea))	(Calamus_caryotoides	((Pseudophoenix_vinifera	Nypa_fruticans)	Phoenix_dactylifera)))))	Kingia_australis);
((Serenoa_repens	(((((((Roystonea_regia	(Chamaedorea_seifrizii	Podococcus_barteri))	(((((Elaeis_guineensis	Elaeis_oleifera)	Bactris_major)	((Reinhardtia_simplex	(Reinhardtia_latisecta	(Reinhardtia_gracilis	Reinhardtia_paiewonskiana)))	Attalea_speciosa))	((Hydriastele_microspadix	(((Veitchia_spiralis	Heterospathe_cagayanensis)	(Burretiokentia_grandiflora	Kentiopsis_piersoniorum))	Dictyosperma_album))	((Pelagodoxa_henryana	((Prestoea_acuminata	Leopoldinia_pulchra)	(Oenocarpus_bataua	Oenocarpus_minor)))	(Geonoma_undata	Manicaria_saccifera))))	(Sclerosperma_profizianum	Orania_palindan)))	Iriartea_deltoidea)	(Pseudophoenix_vinifera	Nypa_fruticans))	Phoenix_dactylifera)	Calamus_caryotoides)	Sabal_domingensis))	Kingia_australis);
((Roystonea_regia	((((Geonoma_undata	Manicaria_saccifera)	((((Sclerosperma_profizianum	Orania_palindan)	(Podococcus_barteri	((Attalea_speciosa	((Elaeis_guineensis	Elaeis_oleifera)	Bactris_major))	((Reinhardtia_gracilis	Reinhardtia_simplex)	(Reinhardtia_latisecta	Reinhardtia_paiewonskiana)))))	(Chamaedorea_seifrizii	(((Sabal_domingensis	Serenoa_repens)	Phoenix_dactylifera)	(Iriartea_deltoidea	Nypa_fruticans))))	((((Veitchia_spiralis	Burretiokentia_grandiflora)	Kentiopsis_piersoniorum)	(Heterospathe_cagayanensis	(Calamus_caryotoides	(Pseudophoenix_vinifera	Dictyosperma_album))))	Hydriastele_microspadix)))	((Prestoea_acuminata	Leopoldinia_pulchra)	(Oenocarpus_bataua	Oenocarpus_minor)))	Pelagodoxa_henryana))	Kingia_australis);
((Roystonea_regia	(((Iriartea_deltoidea	(((Kentiopsis_piersoniorum	(Hydriastele_microspadix	Dictyosperma_album))	(Burretiokentia_grandiflora	(Veitchia_spiralis	Heterospathe_cagayanensis)))	(((Manicaria_saccifera	Pelagodoxa_henryana)	((Leopoldinia_pulchra	Prestoea_acuminata)	(Oenocarpus_minor	Oenocarpus_bataua)))	Geonoma_undata)))	((Phoenix_dactylifera	(Sabal_domingensis	Serenoa_repens))	(Nypa_fruticans	Pseudophoenix_vinifera)))	(Calamus_caryotoides	((Sclerosperma_profizianum	Orania_palindan)	((Chamaedorea_seifrizii	Podococcus_barteri)	((((Elaeis_guineensis	Elaeis_oleifera)	Bactris_major)	Attalea_speciosa)	(Reinhardtia_paiewonskiana	(Reinhardtia_latisecta	(Reinhardtia_gracilis	Reinhardtia_simplex)))))))))	Kingia_australis);
((Nypa_fruticans	(Pseudophoenix_vinifera	((((Sclerosperma_profizianum	Orania_palindan)	((Chamaedorea_seifrizii	Podococcus_barteri)	(((((Elaeis_guineensis	Elaeis_oleifera)	Bactris_major)	Attalea_speciosa)	((Reinhardtia_gracilis	Reinhardtia_simplex)	(Reinhardtia_paiewonskiana	Reinhardtia_latisecta)))	(Roystonea_regia	(((Hydriastele_microspadix	(((Burretiokentia_grandiflora	Dictyosperma_album)	(Veitchia_spiralis	Kentiopsis_piersoniorum))	Heterospathe_cagayanensis))	((Calamus_caryotoides	Pelagodoxa_henryana)	((Leopoldinia_pulchra	Prestoea_acuminata)	(Oenocarpus_minor	Oenocarpus_bataua))))	(Manicaria_saccifera	Geonoma_undata))))))	(Phoenix_dactylifera	(Sabal_domingensis	Serenoa_repens)))	Iriartea_deltoidea)))	Kingia_australis);
(((Sabal_domingensis	Serenoa_repens)	((((Nypa_fruticans	Pseudophoenix_vinifera)	(((Iriartea_deltoidea	(((((Elaeis_guineensis	Elaeis_oleifera)	Bactris_major)	Attalea_speciosa)	((Reinhardtia_gracilis	Reinhardtia_simplex)	(Reinhardtia_paiewonskiana	Reinhardtia_latisecta)))	(((Leopoldinia_pulchra	Prestoea_acuminata)	((Veitchia_spiralis	Heterospathe_cagayanensis)	(Kentiopsis_piersoniorum	(Hydriastele_microspadix	(Burretiokentia_grandiflora	Dictyosperma_album)))))	(((Pelagodoxa_henryana	Manicaria_saccifera)	Geonoma_undata)	(Oenocarpus_minor	Oenocarpus_bataua)))))	Calamus_caryotoides)	((Sclerosperma_profizianum	Orania_palindan)	(Roystonea_regia	Podococcus_barteri))))	Chamaedorea_seifrizii)	Phoenix_dactylifera))	Kingia_australis);
(((Serenoa_repens	Sabal_domingensis)	(((Chamaedorea_seifrizii	(Pseudophoenix_vinifera	((Roystonea_regia	(((Geonoma_undata	Manicaria_saccifera)	(((Veitchia_spiralis	(Heterospathe_cagayanensis	(Kentiopsis_piersoniorum	Burretiokentia_grandiflora)))	(Hydriastele_microspadix	Dictyosperma_album))	((Leopoldinia_pulchra	Prestoea_acuminata)	((Calamus_caryotoides	Oenocarpus_minor)	Oenocarpus_bataua))))	Pelagodoxa_henryana))	((Sclerosperma_profizianum	Podococcus_barteri)	(Orania_palindan	((((Elaeis_guineensis	Elaeis_oleifera)	Bactris_major)	Attalea_speciosa)	(Reinhardtia_paiewonskiana	(Reinhardtia_latisecta	(Reinhardtia_gracilis	Reinhardtia_simplex)))))))))	(Nypa_fruticans	Iriartea_deltoidea))	Phoenix_dactylifera))	Kingia_australis);
((Sabal_domingensis	((Serenoa_repens	((((Orania_palindan	(((Geonoma_undata	(((Leopoldinia_pulchra	Prestoea_acuminata)	(Oenocarpus_minor	Oenocarpus_bataua))	Manicaria_saccifera))	((Heterospathe_cagayanensis	Veitchia_spiralis)	((Hydriastele_microspadix	(Calamus_caryotoides	Dictyosperma_album))	Kentiopsis_piersoniorum)))	(((Pseudophoenix_vinifera	((Elaeis_guineensis	Elaeis_oleifera)	Bactris_major))	Attalea_speciosa)	(Reinhardtia_simplex	((Reinhardtia_gracilis	Reinhardtia_paiewonskiana)	Reinhardtia_latisecta)))))	((Burretiokentia_grandiflora	Chamaedorea_seifrizii)	((Podococcus_barteri	Roystonea_regia)	Pelagodoxa_henryana)))	Sclerosperma_profizianum)	(Nypa_fruticans	Iriartea_deltoidea)))	Phoenix_dactylifera))	Kingia_australis);
((Sabal_domingensis	(Serenoa_repens	(((Calamus_caryotoides	(Iriartea_deltoidea	(Roystonea_regia	((Sclerosperma_profizianum	Orania_palindan)	((((Manicaria_saccifera	Geonoma_undata)	(Pelagodoxa_henryana	((Leopoldinia_pulchra	Prestoea_acuminata)	(Oenocarpus_minor	Oenocarpus_bataua))))	((Dictyosperma_album	((Kentiopsis_piersoniorum	Burretiokentia_grandiflora)	(Heterospathe_cagayanensis	Veitchia_spiralis)))	Hydriastele_microspadix))	((Chamaedorea_seifrizii	Podococcus_barteri)	((((Elaeis_guineensis	Elaeis_oleifera)	Bactris_major)	Attalea_speciosa)	(((Reinhardtia_gracilis	Reinhardtia_simplex)	Pseudophoenix_vinifera)	(Reinhardtia_paiewonskiana	Reinhardtia_latisecta)))))))))	Nypa_fruticans)	Phoenix_dactylifera)))	Kingia_australis);
(((Calamus_caryotoides	Serenoa_repens)	(((Nypa_fruticans	(((((((Manicaria_saccifera	Geonoma_undata)	((Leopoldinia_pulchra	Prestoea_acuminata)	(Oenocarpus_minor	Oenocarpus_bataua)))	(((Burretiokentia_grandiflora	Dictyosperma_album)	(Kentiopsis_piersoniorum	(Heterospathe_cagayanensis	Veitchia_spiralis)))	Hydriastele_microspadix))	(((((Elaeis_guineensis	Elaeis_oleifera)	Bactris_major)	Attalea_speciosa)	((Reinhardtia_gracilis	Reinhardtia_simplex)	(Reinhardtia_paiewonskiana	Reinhardtia_latisecta)))	Iriartea_deltoidea))	(((Sclerosperma_profizianum	Orania_palindan)	(Pelagodoxa_henryana	Roystonea_regia))	Podococcus_barteri))	Chamaedorea_seifrizii)	Pseudophoenix_vinifera))	Phoenix_dactylifera)	Sabal_domingensis))	Kingia_australis);
((Sabal_domingensis	(((((((((Manicaria_saccifera	Geonoma_undata)	(Pelagodoxa_henryana	((Leopoldinia_pulchra	Prestoea_acuminata)	(Oenocarpus_minor	Oenocarpus_bataua))))	(((Burretiokentia_grandiflora	Kentiopsis_piersoniorum)	(Heterospathe_cagayanensis	Veitchia_spiralis))	(Dictyosperma_album	Hydriastele_microspadix)))	((((Elaeis_guineensis	Elaeis_oleifera)	Bactris_major)	(Attalea_speciosa	((Reinhardtia_gracilis	Reinhardtia_simplex)	(Reinhardtia_paiewonskiana	Reinhardtia_latisecta))))	Iriartea_deltoidea))	((Podococcus_barteri	Chamaedorea_seifrizii)	Roystonea_regia))	(Orania_palindan	Sclerosperma_profizianum))	((Pseudophoenix_vinifera	Nypa_fruticans)	Calamus_caryotoides))	Phoenix_dactylifera)	Serenoa_repens))	Kingia_australis);
((Iriartea_deltoidea	(Nypa_fruticans	(((((Podococcus_barteri	Roystonea_regia)	(Orania_palindan	(((Reinhardtia_gracilis	Reinhardtia_simplex)	(Reinhardtia_paiewonskiana	Reinhardtia_latisecta))	(((Elaeis_guineensis	Elaeis_oleifera)	Bactris_major)	Attalea_speciosa))))	(Sclerosperma_profizianum	(((Manicaria_saccifera	Geonoma_undata)	(Pelagodoxa_henryana	((Leopoldinia_pulchra	Prestoea_acuminata)	(Calamus_caryotoides	(Oenocarpus_minor	Oenocarpus_bataua)))))	((Kentiopsis_piersoniorum	(Dictyosperma_album	(Hydriastele_microspadix	(Burretiokentia_grandiflora	Veitchia_spiralis))))	Heterospathe_cagayanensis))))	Pseudophoenix_vinifera)	(Chamaedorea_seifrizii	(Phoenix_dactylifera	(Serenoa_repens	Sabal_domingensis))))))	Kingia_australis);
((Serenoa_repens	(Sabal_domingensis	((((((((Podococcus_barteri	Roystonea_regia)	((((((Burretiokentia_grandiflora	Reinhardtia_gracilis)	Reinhardtia_simplex)	(Reinhardtia_paiewonskiana	Reinhardtia_latisecta))	(((Elaeis_guineensis	Elaeis_oleifera)	Bactris_major)	Attalea_speciosa))	Orania_palindan)	Sclerosperma_profizianum))	(((((Leopoldinia_pulchra	Prestoea_acuminata)	(Oenocarpus_minor	Oenocarpus_bataua))	Pelagodoxa_henryana)	(Manicaria_saccifera	Geonoma_undata))	(((Veitchia_spiralis	Kentiopsis_piersoniorum)	(Dictyosperma_album	Hydriastele_microspadix))	Heterospathe_cagayanensis)))	Iriartea_deltoidea)	Chamaedorea_seifrizii)	Calamus_caryotoides)	(Pseudophoenix_vinifera	Nypa_fruticans))	Phoenix_dactylifera)))	Kingia_australis);
((Iriartea_deltoidea	(((Roystonea_regia	((((Pseudophoenix_vinifera	Nypa_fruticans)	Orania_palindan)	Sclerosperma_profizianum)	(((Chamaedorea_seifrizii	Podococcus_barteri)	((Attalea_speciosa	((Elaeis_guineensis	Elaeis_oleifera)	Bactris_major))	(Reinhardtia_simplex	((Reinhardtia_gracilis	Reinhardtia_paiewonskiana)	Reinhardtia_latisecta))))	(((Kentiopsis_piersoniorum	(((Heterospathe_cagayanensis	Veitchia_spiralis)	Burretiokentia_grandiflora)	Dictyosperma_album))	Hydriastele_microspadix)	(Pelagodoxa_henryana	(((Leopoldinia_pulchra	Prestoea_acuminata)	(Calamus_caryotoides	(Oenocarpus_bataua	Oenocarpus_minor)))	(Geonoma_undata	Manicaria_saccifera)))))))	Phoenix_dactylifera)	(Serenoa_repens	Sabal_domingensis)))	Kingia_australis);
((Sabal_domingensis	((((((((Kentiopsis_piersoniorum	Dictyosperma_album)	(((Heterospathe_cagayanensis	Veitchia_spiralis)	Burretiokentia_grandiflora)	Hydriastele_microspadix))	(Pelagodoxa_henryana	(((Leopoldinia_pulchra	Prestoea_acuminata)	(Calamus_caryotoides	(Oenocarpus_bataua	Oenocarpus_minor)))	(Geonoma_undata	Manicaria_saccifera))))	(((Orania_palindan	Sclerosperma_profizianum)	(Podococcus_barteri	((Attalea_speciosa	((Elaeis_guineensis	Elaeis_oleifera)	Bactris_major))	((Reinhardtia_gracilis	Reinhardtia_simplex)	(Reinhardtia_paiewonskiana	Reinhardtia_latisecta)))))	Roystonea_regia))	(Chamaedorea_seifrizii	Pseudophoenix_vinifera))	(Nypa_fruticans	Iriartea_deltoidea))	Phoenix_dactylifera)	Serenoa_repens))	Kingia_australis);
((Sabal_domingensis	((((((Orania_palindan	Sclerosperma_profizianum)	((Podococcus_barteri	(((((Veitchia_spiralis	(Burretiokentia_grandiflora	Kentiopsis_piersoniorum))	(Heterospathe_cagayanensis	(Calamus_caryotoides	Dictyosperma_album)))	Hydriastele_microspadix)	((Pelagodoxa_henryana	((Leopoldinia_pulchra	Prestoea_acuminata)	(Oenocarpus_bataua	Oenocarpus_minor)))	(Geonoma_undata	Manicaria_saccifera)))	((Attalea_speciosa	((Elaeis_guineensis	Elaeis_oleifera)	Bactris_major))	(Reinhardtia_simplex	((Reinhardtia_gracilis	Reinhardtia_paiewonskiana)	Reinhardtia_latisecta)))))	Roystonea_regia))	Chamaedorea_seifrizii)	((Pseudophoenix_vinifera	Nypa_fruticans)	Iriartea_deltoidea))	Phoenix_dactylifera)	Serenoa_repens))	Kingia_australis);
((Sabal_domingensis	(((((Iriartea_deltoidea	(Roystonea_regia	(((((Heterospathe_cagayanensis	(Dictyosperma_album	(Veitchia_spiralis	(Burretiokentia_grandiflora	Kentiopsis_piersoniorum))))	Hydriastele_microspadix)	(((Leopoldinia_pulchra	Prestoea_acuminata)	(Oenocarpus_bataua	Oenocarpus_minor))	(Geonoma_undata	Manicaria_saccifera)))	Pelagodoxa_henryana)	(((((Elaeis_guineensis	Elaeis_oleifera)	Bactris_major)	(((Reinhardtia_gracilis	Reinhardtia_simplex)	(Reinhardtia_paiewonskiana	Reinhardtia_latisecta))	Attalea_speciosa))	Podococcus_barteri)	((Orania_palindan	Sclerosperma_profizianum)	Calamus_caryotoides)))))	Chamaedorea_seifrizii)	(Pseudophoenix_vinifera	Nypa_fruticans))	Phoenix_dactylifera)	Serenoa_repens))	Kingia_australis);
((Iriartea_deltoidea	((Phoenix_dactylifera	(Serenoa_repens	((((Orania_palindan	((Reinhardtia_simplex	((Reinhardtia_gracilis	Reinhardtia_paiewonskiana)	Reinhardtia_latisecta))	(Attalea_speciosa	((Elaeis_guineensis	Elaeis_oleifera)	Bactris_major))))	((((Pelagodoxa_henryana	Roystonea_regia)	(((Leopoldinia_pulchra	Prestoea_acuminata)	(Calamus_caryotoides	(Oenocarpus_bataua	Oenocarpus_minor)))	((Geonoma_undata	Manicaria_saccifera)	(((Kentiopsis_piersoniorum	(Veitchia_spiralis	Heterospathe_cagayanensis))	(Dictyosperma_album	Burretiokentia_grandiflora))	Hydriastele_microspadix))))	Sclerosperma_profizianum)	Podococcus_barteri))	Chamaedorea_seifrizii)	(Pseudophoenix_vinifera	Nypa_fruticans))))	Sabal_domingensis))	Kingia_australis);
((Sabal_domingensis	(Serenoa_repens	(((((Podococcus_barteri	Roystonea_regia)	(((((Reinhardtia_gracilis	Reinhardtia_simplex)	(Reinhardtia_paiewonskiana	Reinhardtia_latisecta))	(Attalea_speciosa	((Elaeis_guineensis	Elaeis_oleifera)	Bactris_major)))	((Pelagodoxa_henryana	(((Leopoldinia_pulchra	Prestoea_acuminata)	(Oenocarpus_bataua	Oenocarpus_minor))	((Calamus_caryotoides	Geonoma_undata)	Manicaria_saccifera)))	(((Hydriastele_microspadix	(Dictyosperma_album	((Burretiokentia_grandiflora	Kentiopsis_piersoniorum)	Veitchia_spiralis)))	Heterospathe_cagayanensis)	Iriartea_deltoidea)))	(Sclerosperma_profizianum	Orania_palindan)))	Chamaedorea_seifrizii)	(Pseudophoenix_vinifera	Nypa_fruticans))	Phoenix_dactylifera)))	Kingia_australis);
((Kentiopsis_piersoniorum	((((((((((Pseudophoenix_vinifera	(Nypa_fruticans	((Iriartea_deltoidea	Phoenix_dactylifera)	(Sabal_domingensis	Serenoa_repens))))	Chamaedorea_seifrizii)	(Pelagodoxa_henryana	(Sclerosperma_profizianum	Orania_palindan)))	(Podococcus_barteri	Roystonea_regia))	(((Reinhardtia_gracilis	Reinhardtia_simplex)	(Reinhardtia_paiewonskiana	Reinhardtia_latisecta))	(Attalea_speciosa	((Elaeis_guineensis	Elaeis_oleifera)	Bactris_major))))	(((Leopoldinia_pulchra	Prestoea_acuminata)	(Oenocarpus_bataua	Oenocarpus_minor))	((Calamus_caryotoides	Geonoma_undata)	Manicaria_saccifera)))	Hydriastele_microspadix)	Dictyosperma_album)	(Veitchia_spiralis	Heterospathe_cagayanensis))	Burretiokentia_grandiflora))	Kingia_australis);
((Sabal_domingensis	(Serenoa_repens	((((Calamus_caryotoides	Chamaedorea_seifrizii)	(((((Leopoldinia_pulchra	Prestoea_acuminata)	(Oenocarpus_bataua	Oenocarpus_minor))	(Geonoma_undata	Manicaria_saccifera))	((Dictyosperma_album	Hydriastele_microspadix)	(Heterospathe_cagayanensis	((Burretiokentia_grandiflora	Kentiopsis_piersoniorum)	Veitchia_spiralis))))	((Pelagodoxa_henryana	Roystonea_regia)	((Sclerosperma_profizianum	Orania_palindan)	(Podococcus_barteri	((Reinhardtia_simplex	((Reinhardtia_gracilis	Reinhardtia_paiewonskiana)	Reinhardtia_latisecta))	(Attalea_speciosa	((Elaeis_guineensis	Elaeis_oleifera)	Bactris_major))))))))	(Pseudophoenix_vinifera	(Iriartea_deltoidea	Nypa_fruticans)))	Phoenix_dactylifera)))	Kingia_australis);
(((((((Sclerosperma_profizianum	(Roystonea_regia	Orania_palindan))	((Chamaedorea_seifrizii	Podococcus_barteri)	((Iriartea_deltoidea	((Pelagodoxa_henryana	(((Leopoldinia_pulchra	Prestoea_acuminata)	(Oenocarpus_bataua	Oenocarpus_minor))	(Geonoma_undata	Manicaria_saccifera)))	((Dictyosperma_album	Hydriastele_microspadix)	((Heterospathe_cagayanensis	(Kentiopsis_piersoniorum	Burretiokentia_grandiflora))	Veitchia_spiralis))))	((Reinhardtia_simplex	((Reinhardtia_gracilis	Reinhardtia_paiewonskiana)	Reinhardtia_latisecta))	(Attalea_speciosa	(Pseudophoenix_vinifera	((Elaeis_guineensis	Elaeis_oleifera)	Bactris_major)))))))	Nypa_fruticans)	Calamus_caryotoides)	Phoenix_dactylifera)	(Sabal_domingensis	Serenoa_repens))	Kingia_australis);
((Serenoa_repens	((((((Pseudophoenix_vinifera	((((Sclerosperma_profizianum	Orania_palindan)	(((Reinhardtia_gracilis	Reinhardtia_simplex)	(Reinhardtia_paiewonskiana	Reinhardtia_latisecta))	(Attalea_speciosa	((Elaeis_guineensis	Elaeis_oleifera)	Bactris_major))))	Podococcus_barteri)	(Roystonea_regia	((Pelagodoxa_henryana	(((Leopoldinia_pulchra	Prestoea_acuminata)	(Oenocarpus_bataua	Oenocarpus_minor))	(Geonoma_undata	Manicaria_saccifera)))	((Dictyosperma_album	Hydriastele_microspadix)	((Heterospathe_cagayanensis	Veitchia_spiralis)	(Burretiokentia_grandiflora	Kentiopsis_piersoniorum)))))))	Iriartea_deltoidea)	Chamaedorea_seifrizii)	(Calamus_caryotoides	Nypa_fruticans))	Phoenix_dactylifera)	Sabal_domingensis))	Kingia_australis);
(((((((Podococcus_barteri	(((((Manicaria_saccifera	Geonoma_undata)	((Oenocarpus_bataua	Oenocarpus_minor)	(Leopoldinia_pulchra	Prestoea_acuminata)))	(((Calamus_caryotoides	Dictyosperma_album)	Hydriastele_microspadix)	((Burretiokentia_grandiflora	(Iriartea_deltoidea	Kentiopsis_piersoniorum))	(Heterospathe_cagayanensis	Veitchia_spiralis))))	(Pelagodoxa_henryana	Roystonea_regia))	(((((Bactris_major	(Elaeis_guineensis	Elaeis_oleifera))	Attalea_speciosa)	((Reinhardtia_gracilis	Reinhardtia_simplex)	(Reinhardtia_paiewonskiana	Reinhardtia_latisecta)))	Orania_palindan)	Sclerosperma_profizianum)))	Chamaedorea_seifrizii)	(Pseudophoenix_vinifera	Nypa_fruticans))	Phoenix_dactylifera)	Sabal_domingensis)	Serenoa_repens)	Kingia_australis);
((Serenoa_repens	((((((((((Dictyosperma_album	(Hydriastele_microspadix	Kentiopsis_piersoniorum))	((Heterospathe_cagayanensis	Veitchia_spiralis)	Burretiokentia_grandiflora))	((Manicaria_saccifera	((Oenocarpus_bataua	Oenocarpus_minor)	(Leopoldinia_pulchra	Prestoea_acuminata)))	Geonoma_undata))	Iriartea_deltoidea)	((Pelagodoxa_henryana	(Roystonea_regia	Podococcus_barteri))	(Sclerosperma_profizianum	((((Bactris_major	(Elaeis_guineensis	Elaeis_oleifera))	Attalea_speciosa)	(Reinhardtia_simplex	((Reinhardtia_gracilis	Reinhardtia_paiewonskiana)	Reinhardtia_latisecta)))	Orania_palindan))))	Chamaedorea_seifrizii)	(Nypa_fruticans	Calamus_caryotoides))	Pseudophoenix_vinifera)	Phoenix_dactylifera)	Sabal_domingensis))	Kingia_australis);
((Iriartea_deltoidea	(((((Pseudophoenix_vinifera	Nypa_fruticans)	Calamus_caryotoides)	(Phoenix_dactylifera	(Sabal_domingensis	Serenoa_repens)))	(((Podococcus_barteri	((((Bactris_major	(Elaeis_guineensis	Elaeis_oleifera))	Attalea_speciosa)	(Reinhardtia_simplex	((Reinhardtia_gracilis	Reinhardtia_paiewonskiana)	Reinhardtia_latisecta)))	(((Dictyosperma_album	(Hydriastele_microspadix	(Burretiokentia_grandiflora	Kentiopsis_piersoniorum)))	(Heterospathe_cagayanensis	Veitchia_spiralis))	((Manicaria_saccifera	(Pelagodoxa_henryana	((Oenocarpus_bataua	Oenocarpus_minor)	(Leopoldinia_pulchra	Prestoea_acuminata))))	Geonoma_undata))))	Roystonea_regia)	(Orania_palindan	Sclerosperma_profizianum)))	Chamaedorea_seifrizii))	Kingia_australis);
((Serenoa_repens	(Sabal_domingensis	((((((Hydriastele_microspadix	((Veitchia_spiralis	(Burretiokentia_grandiflora	Kentiopsis_piersoniorum))	(Heterospathe_cagayanensis	Dictyosperma_album)))	((Leopoldinia_pulchra	Prestoea_acuminata)	((Pelagodoxa_henryana	(Oenocarpus_bataua	Oenocarpus_minor))	(Geonoma_undata	Manicaria_saccifera))))	((Podococcus_barteri	((Bactris_major	(Elaeis_guineensis	Elaeis_oleifera))	(Attalea_speciosa	((Reinhardtia_gracilis	Reinhardtia_simplex)	(Reinhardtia_paiewonskiana	Reinhardtia_latisecta)))))	((Orania_palindan	Sclerosperma_profizianum)	Roystonea_regia)))	(Calamus_caryotoides	Chamaedorea_seifrizii))	(Iriartea_deltoidea	(Pseudophoenix_vinifera	Nypa_fruticans)))	Phoenix_dactylifera)))	Kingia_australis);
((Phoenix_dactylifera	((Serenoa_repens	Sabal_domingensis)	((((Sclerosperma_profizianum	((Roystonea_regia	Podococcus_barteri)	(((((Pseudophoenix_vinifera	(Reinhardtia_gracilis	Reinhardtia_simplex))	(Reinhardtia_paiewonskiana	Reinhardtia_latisecta))	((Bactris_major	(Elaeis_guineensis	Elaeis_oleifera))	Attalea_speciosa))	(((Veitchia_spiralis	(Iriartea_deltoidea	Heterospathe_cagayanensis))	((Dictyosperma_album	(Burretiokentia_grandiflora	Kentiopsis_piersoniorum))	Hydriastele_microspadix))	((Geonoma_undata	Manicaria_saccifera)	(Pelagodoxa_henryana	((Leopoldinia_pulchra	Prestoea_acuminata)	(Oenocarpus_bataua	Oenocarpus_minor))))))	Orania_palindan)))	Chamaedorea_seifrizii)	Calamus_caryotoides)	Nypa_fruticans)))	Kingia_australis);
((Sabal_domingensis	(((((((Sclerosperma_profizianum	Orania_palindan)	(Roystonea_regia	(Podococcus_barteri	((((Reinhardtia_gracilis	Reinhardtia_simplex)	(Reinhardtia_paiewonskiana	Reinhardtia_latisecta))	((Bactris_major	(Elaeis_guineensis	Elaeis_oleifera))	Attalea_speciosa))	(((((Kentiopsis_piersoniorum	(Dictyosperma_album	(Heterospathe_cagayanensis	Veitchia_spiralis)))	Hydriastele_microspadix)	Burretiokentia_grandiflora)	((Manicaria_saccifera	(Pelagodoxa_henryana	((Leopoldinia_pulchra	Prestoea_acuminata)	(Oenocarpus_bataua	Oenocarpus_minor))))	Geonoma_undata))	Iriartea_deltoidea)))))	Chamaedorea_seifrizii)	Calamus_caryotoides)	(Pseudophoenix_vinifera	Nypa_fruticans))	Phoenix_dactylifera)	Serenoa_repens))	Kingia_australis);
(((((Pseudophoenix_vinifera	((Calamus_caryotoides	((Sclerosperma_profizianum	Orania_palindan)	(Roystonea_regia	(Podococcus_barteri	(((Reinhardtia_simplex	((Reinhardtia_gracilis	Reinhardtia_paiewonskiana)	Reinhardtia_latisecta))	((Bactris_major	(Elaeis_guineensis	Elaeis_oleifera))	Attalea_speciosa))	((((Kentiopsis_piersoniorum	(Burretiokentia_grandiflora	(Heterospathe_cagayanensis	Veitchia_spiralis)))	(Dictyosperma_album	Hydriastele_microspadix))	((Pelagodoxa_henryana	((Leopoldinia_pulchra	Prestoea_acuminata)	(Oenocarpus_bataua	Oenocarpus_minor)))	(Geonoma_undata	Manicaria_saccifera)))	Iriartea_deltoidea))))))	Chamaedorea_seifrizii))	Nypa_fruticans)	Phoenix_dactylifera)	(Serenoa_repens	Sabal_domingensis))	Kingia_australis);
((Sabal_domingensis	((((((Sclerosperma_profizianum	Orania_palindan)	(Roystonea_regia	Calamus_caryotoides))	((Chamaedorea_seifrizii	Podococcus_barteri)	((((Reinhardtia_gracilis	Reinhardtia_simplex)	(Reinhardtia_paiewonskiana	Reinhardtia_latisecta))	((Bactris_major	(Elaeis_guineensis	Elaeis_oleifera))	Attalea_speciosa))	((((Dictyosperma_album	(Kentiopsis_piersoniorum	(Burretiokentia_grandiflora	(Heterospathe_cagayanensis	Veitchia_spiralis))))	Hydriastele_microspadix)	((Pelagodoxa_henryana	((Leopoldinia_pulchra	Prestoea_acuminata)	(Oenocarpus_bataua	Oenocarpus_minor)))	(Geonoma_undata	Manicaria_saccifera)))	Iriartea_deltoidea))))	(Nypa_fruticans	Pseudophoenix_vinifera))	Phoenix_dactylifera)	Serenoa_repens))	Kingia_australis);
((((Phoenix_dactylifera	(Nypa_fruticans	((Pseudophoenix_vinifera	(Chamaedorea_seifrizii	((((Orania_palindan	Sclerosperma_profizianum)	((((Dictyosperma_album	(Kentiopsis_piersoniorum	(Veitchia_spiralis	(Burretiokentia_grandiflora	Heterospathe_cagayanensis))))	Hydriastele_microspadix)	(((Leopoldinia_pulchra	Prestoea_acuminata)	(Oenocarpus_bataua	Oenocarpus_minor))	(Geonoma_undata	Manicaria_saccifera)))	Pelagodoxa_henryana))	((Roystonea_regia	Podococcus_barteri)	(((Reinhardtia_gracilis	Reinhardtia_simplex)	(Reinhardtia_paiewonskiana	Reinhardtia_latisecta))	((Bactris_major	(Elaeis_guineensis	Elaeis_oleifera))	Attalea_speciosa))))	Iriartea_deltoidea)))	Calamus_caryotoides)))	Serenoa_repens)	Sabal_domingensis)	Kingia_australis);
((Serenoa_repens	(Sabal_domingensis	(Phoenix_dactylifera	((Pseudophoenix_vinifera	(Chamaedorea_seifrizii	((((((Dictyosperma_album	Hydriastele_microspadix)	((Kentiopsis_piersoniorum	Burretiokentia_grandiflora)	Heterospathe_cagayanensis))	Veitchia_spiralis)	(((Leopoldinia_pulchra	Prestoea_acuminata)	(Oenocarpus_bataua	Oenocarpus_minor))	(Geonoma_undata	Manicaria_saccifera)))	((Orania_palindan	(((Reinhardtia_gracilis	Reinhardtia_simplex)	(Reinhardtia_paiewonskiana	Reinhardtia_latisecta))	((Bactris_major	(Elaeis_guineensis	Elaeis_oleifera))	Attalea_speciosa)))	(Sclerosperma_profizianum	((Pelagodoxa_henryana	Roystonea_regia)	Podococcus_barteri))))	Iriartea_deltoidea)))	(Calamus_caryotoides	Nypa_fruticans)))))	Kingia_australis);
((Nypa_fruticans	((((Sabal_domingensis	Serenoa_repens)	Phoenix_dactylifera)	(((((((((Reinhardtia_paiewonskiana	Reinhardtia_latisecta)	Reinhardtia_simplex)	(Attalea_speciosa	((Elaeis_guineensis	Elaeis_oleifera)	Bactris_major)))	((Dictyosperma_album	((((Veitchia_spiralis	Heterospathe_cagayanensis)	Hydriastele_microspadix)	Kentiopsis_piersoniorum)	Burretiokentia_grandiflora))	(((Prestoea_acuminata	Leopoldinia_pulchra)	(Oenocarpus_bataua	Oenocarpus_minor))	(Manicaria_saccifera	(Reinhardtia_gracilis	Geonoma_undata)))))	((Podococcus_barteri	Roystonea_regia)	Pelagodoxa_henryana))	(Orania_palindan	Sclerosperma_profizianum))	Chamaedorea_seifrizii)	Iriartea_deltoidea)	Calamus_caryotoides))	Pseudophoenix_vinifera))	Kingia_australis);
((Elaeis_guineensis	(Elaeis_oleifera	(Bactris_major	(((((((Prestoea_acuminata	Leopoldinia_pulchra)	(Oenocarpus_bataua	Oenocarpus_minor))	Manicaria_saccifera)	(Geonoma_undata	((Dictyosperma_album	((Veitchia_spiralis	Heterospathe_cagayanensis)	(Kentiopsis_piersoniorum	Burretiokentia_grandiflora)))	Hydriastele_microspadix)))	((((Sclerosperma_profizianum	Orania_palindan)	(Roystonea_regia	(Calamus_caryotoides	Pelagodoxa_henryana)))	(Iriartea_deltoidea	(Chamaedorea_seifrizii	((Pseudophoenix_vinifera	Nypa_fruticans)	((Sabal_domingensis	Serenoa_repens)	Phoenix_dactylifera)))))	Podococcus_barteri))	((Reinhardtia_paiewonskiana	Reinhardtia_latisecta)	(Reinhardtia_gracilis	Reinhardtia_simplex)))	Attalea_speciosa))))	Kingia_australis);
(((Serenoa_repens	Sabal_domingensis)	(Phoenix_dactylifera	((((((((((Elaeis_guineensis	Elaeis_oleifera)	Bactris_major)	((Reinhardtia_paiewonskiana	Reinhardtia_latisecta)	(Reinhardtia_gracilis	Reinhardtia_simplex)))	Attalea_speciosa)	(Chamaedorea_seifrizii	Podococcus_barteri))	((Pelagodoxa_henryana	(((Prestoea_acuminata	Leopoldinia_pulchra)	(Oenocarpus_bataua	Oenocarpus_minor))	((Geonoma_undata	Manicaria_saccifera)	(((Dictyosperma_album	Kentiopsis_piersoniorum)	(Burretiokentia_grandiflora	(Veitchia_spiralis	Heterospathe_cagayanensis)))	Hydriastele_microspadix))))	(Sclerosperma_profizianum	Orania_palindan)))	Roystonea_regia)	Iriartea_deltoidea)	(Pseudophoenix_vinifera	Nypa_fruticans))	Calamus_caryotoides)))	Kingia_australis);
((Sabal_domingensis	(Phoenix_dactylifera	(((((Chamaedorea_seifrizii	Podococcus_barteri)	Roystonea_regia)	((((((Reinhardtia_paiewonskiana	Reinhardtia_latisecta)	(Pseudophoenix_vinifera	(Reinhardtia_gracilis	Reinhardtia_simplex)))	(Attalea_speciosa	((Elaeis_guineensis	Elaeis_oleifera)	Bactris_major)))	((((Burretiokentia_grandiflora	Dictyosperma_album)	((Veitchia_spiralis	Heterospathe_cagayanensis)	Kentiopsis_piersoniorum))	Hydriastele_microspadix)	((Geonoma_undata	Manicaria_saccifera)	(Pelagodoxa_henryana	((Prestoea_acuminata	Leopoldinia_pulchra)	(Oenocarpus_bataua	Oenocarpus_minor))))))	(Calamus_caryotoides	Iriartea_deltoidea))	(Sclerosperma_profizianum	Orania_palindan)))	Nypa_fruticans)	Serenoa_repens)))	Kingia_australis);
((((Phoenix_dactylifera	((((Pelagodoxa_henryana	(Podococcus_barteri	((Iriartea_deltoidea	(((Reinhardtia_paiewonskiana	Reinhardtia_latisecta)	(Reinhardtia_gracilis	Reinhardtia_simplex))	(Attalea_speciosa	((Elaeis_guineensis	Elaeis_oleifera)	Bactris_major))))	(((Veitchia_spiralis	(Heterospathe_cagayanensis	(Hydriastele_microspadix	(Burretiokentia_grandiflora	Kentiopsis_piersoniorum))))	Dictyosperma_album)	((Geonoma_undata	Manicaria_saccifera)	((Prestoea_acuminata	Leopoldinia_pulchra)	(Oenocarpus_bataua	Oenocarpus_minor)))))))	((Sclerosperma_profizianum	Orania_palindan)	Roystonea_regia))	Chamaedorea_seifrizii)	(Calamus_caryotoides	(Pseudophoenix_vinifera	Nypa_fruticans))))	Sabal_domingensis)	Serenoa_repens)	Kingia_australis);
((Sabal_domingensis	(Serenoa_repens	(Phoenix_dactylifera	(((((((((Burretiokentia_grandiflora	(Veitchia_spiralis	Hydriastele_microspadix))	(Heterospathe_cagayanensis	Kentiopsis_piersoniorum))	Dictyosperma_album)	(Geonoma_undata	(Manicaria_saccifera	(Pelagodoxa_henryana	((Prestoea_acuminata	Leopoldinia_pulchra)	(Oenocarpus_bataua	Oenocarpus_minor))))))	(Podococcus_barteri	(((Elaeis_guineensis	Elaeis_oleifera)	Bactris_major)	(((Reinhardtia_paiewonskiana	Reinhardtia_latisecta)	(Reinhardtia_gracilis	Reinhardtia_simplex))	Attalea_speciosa))))	((Sclerosperma_profizianum	Orania_palindan)	Roystonea_regia))	Iriartea_deltoidea)	Chamaedorea_seifrizii)	(Calamus_caryotoides	(Pseudophoenix_vinifera	Nypa_fruticans))))))	Kingia_australis);
((Kentiopsis_piersoniorum	((Burretiokentia_grandiflora	Dictyosperma_album)	(((((Pelagodoxa_henryana	((Prestoea_acuminata	Leopoldinia_pulchra)	(Oenocarpus_bataua	Oenocarpus_minor)))	(Geonoma_undata	Manicaria_saccifera))	((((Chamaedorea_seifrizii	((Calamus_caryotoides	(Pseudophoenix_vinifera	Nypa_fruticans))	((Sabal_domingensis	Serenoa_repens)	Phoenix_dactylifera)))	Iriartea_deltoidea)	(Sclerosperma_profizianum	((((Reinhardtia_paiewonskiana	Reinhardtia_latisecta)	(Reinhardtia_gracilis	Reinhardtia_simplex))	(Attalea_speciosa	((Elaeis_guineensis	Elaeis_oleifera)	Bactris_major)))	Orania_palindan)))	(Podococcus_barteri	Roystonea_regia)))	Hydriastele_microspadix)	(Veitchia_spiralis	Heterospathe_cagayanensis))))	Kingia_australis);
((Iriartea_deltoidea	((Pseudophoenix_vinifera	Nypa_fruticans)	(((Sabal_domingensis	(Calamus_caryotoides	Serenoa_repens))	Phoenix_dactylifera)	((((Chamaedorea_seifrizii	Podococcus_barteri)	((((Reinhardtia_paiewonskiana	Reinhardtia_latisecta)	(Reinhardtia_gracilis	Reinhardtia_simplex))	(Attalea_speciosa	((Elaeis_guineensis	Elaeis_oleifera)	Bactris_major)))	(Orania_palindan	Sclerosperma_profizianum)))	Roystonea_regia)	((Hydriastele_microspadix	(Dictyosperma_album	((Veitchia_spiralis	Heterospathe_cagayanensis)	Kentiopsis_piersoniorum)))	((((Burretiokentia_grandiflora	Geonoma_undata)	Pelagodoxa_henryana)	((Prestoea_acuminata	Leopoldinia_pulchra)	(Oenocarpus_bataua	Oenocarpus_minor)))	Manicaria_saccifera))))))	Kingia_australis);
((Iriartea_deltoidea	(Nypa_fruticans	((((Calamus_caryotoides	Serenoa_repens)	Phoenix_dactylifera)	((Pseudophoenix_vinifera	(((Sclerosperma_profizianum	Orania_palindan)	(Podococcus_barteri	(((Reinhardtia_paiewonskiana	Reinhardtia_latisecta)	(Reinhardtia_gracilis	Reinhardtia_simplex))	(Attalea_speciosa	((Elaeis_guineensis	Elaeis_oleifera)	Bactris_major)))))	((Hydriastele_microspadix	((Burretiokentia_grandiflora	Dictyosperma_album)	((Veitchia_spiralis	Heterospathe_cagayanensis)	Kentiopsis_piersoniorum)))	(((Roystonea_regia	Pelagodoxa_henryana)	((Prestoea_acuminata	Leopoldinia_pulchra)	(Oenocarpus_bataua	Oenocarpus_minor)))	(Geonoma_undata	Manicaria_saccifera)))))	Chamaedorea_seifrizii))	Sabal_domingensis)))	Kingia_australis);
((Nypa_fruticans	(Pseudophoenix_vinifera	((Calamus_caryotoides	((Sabal_domingensis	Serenoa_repens)	Phoenix_dactylifera))	(Chamaedorea_seifrizii	(Iriartea_deltoidea	(((Sclerosperma_profizianum	Orania_palindan)	(Roystonea_regia	(Podococcus_barteri	((((Reinhardtia_gracilis	Reinhardtia_paiewonskiana)	Reinhardtia_latisecta)	Reinhardtia_simplex)	(Attalea_speciosa	((Elaeis_guineensis	Elaeis_oleifera)	Bactris_major))))))	((((Geonoma_undata	Manicaria_saccifera)	(Oenocarpus_bataua	Oenocarpus_minor))	((Prestoea_acuminata	Leopoldinia_pulchra)	(((Veitchia_spiralis	Heterospathe_cagayanensis)	((Burretiokentia_grandiflora	Dictyosperma_album)	Kentiopsis_piersoniorum))	Hydriastele_microspadix)))	Pelagodoxa_henryana)))))))	Kingia_australis);
(((Serenoa_repens	Sabal_domingensis)	((((Chamaedorea_seifrizii	(((Orania_palindan	Sclerosperma_profizianum)	Roystonea_regia)	(Podococcus_barteri	(Iriartea_deltoidea	((((((Prestoea_acuminata	Leopoldinia_pulchra)	(Oenocarpus_bataua	Oenocarpus_minor))	Pelagodoxa_henryana)	(Geonoma_undata	Manicaria_saccifera))	((Veitchia_spiralis	Heterospathe_cagayanensis)	((Burretiokentia_grandiflora	Kentiopsis_piersoniorum)	(Dictyosperma_album	Hydriastele_microspadix))))	(Bactris_major	((Elaeis_oleifera	Elaeis_guineensis)	(((Reinhardtia_gracilis	Reinhardtia_simplex)	(Reinhardtia_latisecta	Reinhardtia_paiewonskiana))	Attalea_speciosa))))))))	(Pseudophoenix_vinifera	Nypa_fruticans))	Calamus_caryotoides)	Phoenix_dactylifera))	Kingia_australis);
((Nypa_fruticans	((Pseudophoenix_vinifera	(Calamus_caryotoides	((Serenoa_repens	Sabal_domingensis)	(Chamaedorea_seifrizii	(((((((Elaeis_oleifera	Elaeis_guineensis)	Bactris_major)	(((Reinhardtia_gracilis	Reinhardtia_simplex)	(Reinhardtia_latisecta	Reinhardtia_paiewonskiana))	Attalea_speciosa))	(((((Prestoea_acuminata	Leopoldinia_pulchra)	(Oenocarpus_bataua	Oenocarpus_minor))	Pelagodoxa_henryana)	(Geonoma_undata	Manicaria_saccifera))	(Hydriastele_microspadix	(((Veitchia_spiralis	Heterospathe_cagayanensis)	(Burretiokentia_grandiflora	Kentiopsis_piersoniorum))	Dictyosperma_album))))	Iriartea_deltoidea)	(Roystonea_regia	Podococcus_barteri))	(Orania_palindan	Sclerosperma_profizianum))))))	Phoenix_dactylifera))	Kingia_australis);
((Sabal_domingensis	(((((Chamaedorea_seifrizii	(((((Reinhardtia_simplex	(Reinhardtia_latisecta	(Reinhardtia_gracilis	Reinhardtia_paiewonskiana)))	(Attalea_speciosa	((Elaeis_oleifera	Elaeis_guineensis)	Bactris_major)))	((((Prestoea_acuminata	Leopoldinia_pulchra)	(Oenocarpus_bataua	Oenocarpus_minor))	((Pelagodoxa_henryana	Geonoma_undata)	Manicaria_saccifera))	(Hydriastele_microspadix	(((Veitchia_spiralis	Heterospathe_cagayanensis)	(Burretiokentia_grandiflora	Kentiopsis_piersoniorum))	Dictyosperma_album))))	Iriartea_deltoidea)	(Sclerosperma_profizianum	((Roystonea_regia	Podococcus_barteri)	Orania_palindan))))	Calamus_caryotoides)	(Pseudophoenix_vinifera	Nypa_fruticans))	Phoenix_dactylifera)	Serenoa_repens))	Kingia_australis);
((Nypa_fruticans	((((Phoenix_dactylifera	(Serenoa_repens	Sabal_domingensis))	(Chamaedorea_seifrizii	((((((Geonoma_undata	Manicaria_saccifera)	((Prestoea_acuminata	Leopoldinia_pulchra)	(Oenocarpus_bataua	Oenocarpus_minor)))	(Hydriastele_microspadix	(Dictyosperma_album	(((Veitchia_spiralis	Heterospathe_cagayanensis)	Burretiokentia_grandiflora)	Kentiopsis_piersoniorum))))	(Iriartea_deltoidea	(Orania_palindan	(((Reinhardtia_gracilis	Reinhardtia_simplex)	(Reinhardtia_latisecta	Reinhardtia_paiewonskiana))	(Attalea_speciosa	((Elaeis_oleifera	Elaeis_guineensis)	Bactris_major))))))	(Podococcus_barteri	(Pelagodoxa_henryana	Roystonea_regia)))	Sclerosperma_profizianum)))	Pseudophoenix_vinifera)	Calamus_caryotoides))	Kingia_australis);
((Serenoa_repens	(Sabal_domingensis	((((Chamaedorea_seifrizii	(((Pelagodoxa_henryana	Roystonea_regia)	(Sclerosperma_profizianum	Orania_palindan))	(Podococcus_barteri	((((Elaeis_oleifera	Elaeis_guineensis)	Bactris_major)	((Reinhardtia_simplex	(Reinhardtia_latisecta	(Reinhardtia_gracilis	Reinhardtia_paiewonskiana)))	Attalea_speciosa))	((((Calamus_caryotoides	Geonoma_undata)	Manicaria_saccifera)	((Prestoea_acuminata	Leopoldinia_pulchra)	(Oenocarpus_bataua	Oenocarpus_minor)))	((Dictyosperma_album	Hydriastele_microspadix)	((Veitchia_spiralis	Heterospathe_cagayanensis)	(Burretiokentia_grandiflora	Kentiopsis_piersoniorum))))))))	(Iriartea_deltoidea	Pseudophoenix_vinifera))	Nypa_fruticans)	Phoenix_dactylifera)))	Kingia_australis);
((Sabal_domingensis	((((Calamus_caryotoides	Nypa_fruticans)	((Pseudophoenix_vinifera	(Iriartea_deltoidea	((Sclerosperma_profizianum	Orania_palindan)	((Roystonea_regia	Podococcus_barteri)	((((Reinhardtia_simplex	(Reinhardtia_latisecta	Reinhardtia_paiewonskiana))	Reinhardtia_gracilis)	(Attalea_speciosa	((Elaeis_oleifera	Elaeis_guineensis)	Bactris_major)))	(Pelagodoxa_henryana	(((Geonoma_undata	Manicaria_saccifera)	((Prestoea_acuminata	Leopoldinia_pulchra)	(Oenocarpus_bataua	Oenocarpus_minor)))	(Hydriastele_microspadix	(((Dictyosperma_album	(Veitchia_spiralis	Heterospathe_cagayanensis))	Kentiopsis_piersoniorum)	Burretiokentia_grandiflora)))))))))	Chamaedorea_seifrizii))	Phoenix_dactylifera)	Serenoa_repens))	Kingia_australis);
(((((Nypa_fruticans	((Pseudophoenix_vinifera	(Iriartea_deltoidea	(((Orania_palindan	(Podococcus_barteri	Roystonea_regia))	((((Calamus_caryotoides	(Reinhardtia_latisecta	Reinhardtia_paiewonskiana))	(Reinhardtia_gracilis	Reinhardtia_simplex))	(Attalea_speciosa	((Elaeis_oleifera	Elaeis_guineensis)	Bactris_major)))	Sclerosperma_profizianum))	((Pelagodoxa_henryana	(((Prestoea_acuminata	Leopoldinia_pulchra)	(Oenocarpus_bataua	Oenocarpus_minor))	(Geonoma_undata	Manicaria_saccifera)))	((Hydriastele_microspadix	(Dictyosperma_album	(Heterospathe_cagayanensis	(Burretiokentia_grandiflora	Kentiopsis_piersoniorum))))	Veitchia_spiralis)))))	Chamaedorea_seifrizii))	Phoenix_dactylifera)	Sabal_domingensis)	Serenoa_repens)	Kingia_australis);
(((((Pseudophoenix_vinifera	Nypa_fruticans)	(Calamus_caryotoides	(((((((Reinhardtia_latisecta	Reinhardtia_paiewonskiana)	(Reinhardtia_gracilis	Reinhardtia_simplex))	(Attalea_speciosa	((Elaeis_oleifera	Elaeis_guineensis)	Bactris_major)))	(((Geonoma_undata	(Manicaria_saccifera	((Prestoea_acuminata	Leopoldinia_pulchra)	(Oenocarpus_bataua	Oenocarpus_minor))))	(((Veitchia_spiralis	Heterospathe_cagayanensis)	(Burretiokentia_grandiflora	Kentiopsis_piersoniorum))	(Hydriastele_microspadix	Dictyosperma_album)))	Iriartea_deltoidea))	(Chamaedorea_seifrizii	Podococcus_barteri))	(Sclerosperma_profizianum	Orania_palindan))	(Pelagodoxa_henryana	Roystonea_regia))))	Phoenix_dactylifera)	(Sabal_domingensis	Serenoa_repens))	Kingia_australis);
((Serenoa_repens	(((((Pseudophoenix_vinifera	Nypa_fruticans)	((Chamaedorea_seifrizii	(((((Prestoea_acuminata	Leopoldinia_pulchra)	(Oenocarpus_bataua	Oenocarpus_minor))	((Pelagodoxa_henryana	Geonoma_undata)	Manicaria_saccifera))	(((Veitchia_spiralis	Heterospathe_cagayanensis)	Kentiopsis_piersoniorum)	(Hydriastele_microspadix	(Burretiokentia_grandiflora	Dictyosperma_album))))	(Roystonea_regia	((Podococcus_barteri	(((Reinhardtia_latisecta	Reinhardtia_paiewonskiana)	(Reinhardtia_gracilis	Reinhardtia_simplex))	(Attalea_speciosa	((Elaeis_oleifera	Elaeis_guineensis)	Bactris_major))))	(Sclerosperma_profizianum	Orania_palindan)))))	Iriartea_deltoidea))	Calamus_caryotoides)	Phoenix_dactylifera)	Sabal_domingensis))	Kingia_australis);
((Serenoa_repens	((((Pseudophoenix_vinifera	(Calamus_caryotoides	Nypa_fruticans))	((Burretiokentia_grandiflora	Chamaedorea_seifrizii)	(((Podococcus_barteri	(Pelagodoxa_henryana	Roystonea_regia))	(Sclerosperma_profizianum	Orania_palindan))	(((((Prestoea_acuminata	Leopoldinia_pulchra)	(Oenocarpus_bataua	Oenocarpus_minor))	(Geonoma_undata	Manicaria_saccifera))	((Veitchia_spiralis	Heterospathe_cagayanensis)	((Kentiopsis_piersoniorum	Hydriastele_microspadix)	Dictyosperma_album)))	((((Reinhardtia_latisecta	Reinhardtia_paiewonskiana)	(Reinhardtia_gracilis	Reinhardtia_simplex))	(Attalea_speciosa	((Elaeis_oleifera	Elaeis_guineensis)	Bactris_major)))	Iriartea_deltoidea)))))	Phoenix_dactylifera)	Sabal_domingensis))	Kingia_australis);
(((Sabal_domingensis	(Phoenix_dactylifera	((((((Manicaria_saccifera	(Geonoma_undata	(((Leopoldinia_pulchra	Prestoea_acuminata)	(Oenocarpus_bataua	Oenocarpus_minor))	(((Dictyosperma_album	Hydriastele_microspadix)	((Heterospathe_cagayanensis	Veitchia_spiralis)	(Burretiokentia_grandiflora	Kentiopsis_piersoniorum)))	Iriartea_deltoidea))))	Pelagodoxa_henryana)	(Sclerosperma_profizianum	(Podococcus_barteri	(Orania_palindan	(((Reinhardtia_gracilis	Reinhardtia_simplex)	(Reinhardtia_paiewonskiana	Reinhardtia_latisecta))	(Attalea_speciosa	((Elaeis_oleifera	Elaeis_guineensis)	Bactris_major)))))))	Roystonea_regia)	Chamaedorea_seifrizii)	(Calamus_caryotoides	(Pseudophoenix_vinifera	Nypa_fruticans)))))	Serenoa_repens)	Kingia_australis);
((Sabal_domingensis	((((((((Podococcus_barteri	(((Reinhardtia_gracilis	Reinhardtia_simplex)	(Reinhardtia_paiewonskiana	Reinhardtia_latisecta))	(Attalea_speciosa	((Elaeis_oleifera	Elaeis_guineensis)	Bactris_major))))	(Orania_palindan	Sclerosperma_profizianum))	Roystonea_regia)	(((Dictyosperma_album	Hydriastele_microspadix)	((Burretiokentia_grandiflora	Kentiopsis_piersoniorum)	(Heterospathe_cagayanensis	Veitchia_spiralis)))	(((Manicaria_saccifera	Pelagodoxa_henryana)	((Leopoldinia_pulchra	Prestoea_acuminata)	(Oenocarpus_bataua	Oenocarpus_minor)))	Geonoma_undata)))	(Iriartea_deltoidea	Chamaedorea_seifrizii))	(Calamus_caryotoides	(Pseudophoenix_vinifera	Nypa_fruticans)))	Phoenix_dactylifera)	Serenoa_repens))	Kingia_australis);
((((Pseudophoenix_vinifera	((((((Podococcus_barteri	(((Reinhardtia_gracilis	Reinhardtia_simplex)	(Reinhardtia_paiewonskiana	Reinhardtia_latisecta))	(Attalea_speciosa	((Elaeis_oleifera	Elaeis_guineensis)	Bactris_major))))	(Orania_palindan	Sclerosperma_profizianum))	Roystonea_regia)	(((Dictyosperma_album	Hydriastele_microspadix)	(Heterospathe_cagayanensis	(Veitchia_spiralis	(Burretiokentia_grandiflora	Kentiopsis_piersoniorum))))	(((Manicaria_saccifera	Pelagodoxa_henryana)	((Leopoldinia_pulchra	Prestoea_acuminata)	(Oenocarpus_bataua	Oenocarpus_minor)))	Geonoma_undata)))	Iriartea_deltoidea)	Chamaedorea_seifrizii))	(Nypa_fruticans	Phoenix_dactylifera))	((Calamus_caryotoides	Serenoa_repens)	Sabal_domingensis))	Kingia_australis);
((Sabal_domingensis	(Serenoa_repens	(Phoenix_dactylifera	((Nypa_fruticans	Calamus_caryotoides)	(((((Chamaedorea_seifrizii	Podococcus_barteri)	((((Pseudophoenix_vinifera	Reinhardtia_gracilis)	Reinhardtia_simplex)	(Reinhardtia_paiewonskiana	Reinhardtia_latisecta))	(Attalea_speciosa	((Elaeis_oleifera	Elaeis_guineensis)	Bactris_major))))	(Orania_palindan	Sclerosperma_profizianum))	Roystonea_regia)	(((((Burretiokentia_grandiflora	(Heterospathe_cagayanensis	Veitchia_spiralis))	(Dictyosperma_album	Kentiopsis_piersoniorum))	Hydriastele_microspadix)	((Manicaria_saccifera	((Leopoldinia_pulchra	Prestoea_acuminata)	(Oenocarpus_bataua	Oenocarpus_minor)))	(Pelagodoxa_henryana	Geonoma_undata)))	Iriartea_deltoidea))))))	Kingia_australis);
((Sabal_domingensis	((((Nypa_fruticans	Calamus_caryotoides)	((((((Reinhardtia_gracilis	Reinhardtia_simplex)	(Reinhardtia_paiewonskiana	Reinhardtia_latisecta))	((Pelagodoxa_henryana	Attalea_speciosa)	((Elaeis_oleifera	Elaeis_guineensis)	Bactris_major)))	Podococcus_barteri)	((Orania_palindan	Sclerosperma_profizianum)	(Roystonea_regia	(((Geonoma_undata	Manicaria_saccifera)	((Leopoldinia_pulchra	Prestoea_acuminata)	(Oenocarpus_bataua	Oenocarpus_minor)))	((((Heterospathe_cagayanensis	Veitchia_spiralis)	Dictyosperma_album)	(Burretiokentia_grandiflora	Kentiopsis_piersoniorum))	Hydriastele_microspadix)))))	((Iriartea_deltoidea	Pseudophoenix_vinifera)	Chamaedorea_seifrizii)))	Phoenix_dactylifera)	Serenoa_repens))	Kingia_australis);
((Sabal_domingensis	((((Calamus_caryotoides	((Sclerosperma_profizianum	((Roystonea_regia	((((Pelagodoxa_henryana	Geonoma_undata)	Manicaria_saccifera)	((Leopoldinia_pulchra	Prestoea_acuminata)	(Oenocarpus_bataua	Oenocarpus_minor)))	(((((Burretiokentia_grandiflora	Heterospathe_cagayanensis)	Veitchia_spiralis)	Dictyosperma_album)	Kentiopsis_piersoniorum)	Hydriastele_microspadix)))	(Orania_palindan	(((Reinhardtia_gracilis	Reinhardtia_simplex)	(Reinhardtia_paiewonskiana	Reinhardtia_latisecta))	(((Elaeis_oleifera	Elaeis_guineensis)	Bactris_major)	Attalea_speciosa)))))	(Podococcus_barteri	Chamaedorea_seifrizii)))	(Pseudophoenix_vinifera	(Iriartea_deltoidea	Nypa_fruticans)))	Phoenix_dactylifera)	Serenoa_repens))	Kingia_australis);
((Serenoa_repens	(Sabal_domingensis	(((Nypa_fruticans	(Roystonea_regia	((Orania_palindan	Sclerosperma_profizianum)	((Podococcus_barteri	Chamaedorea_seifrizii)	((Iriartea_deltoidea	(((Pseudophoenix_vinifera	(Elaeis_oleifera	Elaeis_guineensis))	Bactris_major)	(Attalea_speciosa	((Reinhardtia_gracilis	Reinhardtia_simplex)	(Reinhardtia_paiewonskiana	Reinhardtia_latisecta)))))	(((((Geonoma_undata	Manicaria_saccifera)	(Oenocarpus_bataua	Oenocarpus_minor))	Pelagodoxa_henryana)	(Leopoldinia_pulchra	Prestoea_acuminata))	(Heterospathe_cagayanensis	((Dictyosperma_album	(Veitchia_spiralis	(Burretiokentia_grandiflora	Kentiopsis_piersoniorum)))	Hydriastele_microspadix))))))))	Calamus_caryotoides)	Phoenix_dactylifera)))	Kingia_australis);
((Iriartea_deltoidea	((Phoenix_dactylifera	((Calamus_caryotoides	((Orania_palindan	Sclerosperma_profizianum)	(Roystonea_regia	Podococcus_barteri)))	((((Reinhardtia_gracilis	Reinhardtia_simplex)	(Reinhardtia_paiewonskiana	Reinhardtia_latisecta))	(((Elaeis_oleifera	Elaeis_guineensis)	Bactris_major)	(Pelagodoxa_henryana	Attalea_speciosa)))	(((((Burretiokentia_grandiflora	Kentiopsis_piersoniorum)	(Veitchia_spiralis	Heterospathe_cagayanensis))	(Dictyosperma_album	Hydriastele_microspadix))	((Leopoldinia_pulchra	Prestoea_acuminata)	(Oenocarpus_bataua	Oenocarpus_minor)))	(Geonoma_undata	Manicaria_saccifera)))))	((Chamaedorea_seifrizii	(Pseudophoenix_vinifera	Nypa_fruticans))	(Serenoa_repens	Sabal_domingensis))))	Kingia_australis);
((Nypa_fruticans	((Serenoa_repens	Sabal_domingensis)	((Chamaedorea_seifrizii	(((Orania_palindan	Sclerosperma_profizianum)	Roystonea_regia)	(Podococcus_barteri	((Attalea_speciosa	(((Reinhardtia_gracilis	Reinhardtia_simplex)	(Reinhardtia_paiewonskiana	Reinhardtia_latisecta))	(Pseudophoenix_vinifera	((Elaeis_oleifera	Elaeis_guineensis)	Bactris_major))))	((Phoenix_dactylifera	Iriartea_deltoidea)	(((Calamus_caryotoides	(Oenocarpus_bataua	Oenocarpus_minor))	(Manicaria_saccifera	Geonoma_undata))	((((Kentiopsis_piersoniorum	(Burretiokentia_grandiflora	Dictyosperma_album))	(Veitchia_spiralis	Heterospathe_cagayanensis))	Hydriastele_microspadix)	(Leopoldinia_pulchra	Prestoea_acuminata))))))))	Pelagodoxa_henryana)))	Kingia_australis);
((Nypa_fruticans	((Calamus_caryotoides	((Chamaedorea_seifrizii	(Iriartea_deltoidea	(((((Pelagodoxa_henryana	((Manicaria_saccifera	Geonoma_undata)	((Oenocarpus_bataua	Oenocarpus_minor)	(Leopoldinia_pulchra	Prestoea_acuminata))))	(Heterospathe_cagayanensis	((Hydriastele_microspadix	Dictyosperma_album)	((Burretiokentia_grandiflora	Kentiopsis_piersoniorum)	Veitchia_spiralis))))	(Attalea_speciosa	((Reinhardtia_simplex	((Reinhardtia_gracilis	Reinhardtia_paiewonskiana)	Reinhardtia_latisecta))	((Elaeis_oleifera	Elaeis_guineensis)	Bactris_major))))	(Roystonea_regia	Podococcus_barteri))	(Orania_palindan	Sclerosperma_profizianum))))	((Serenoa_repens	Sabal_domingensis)	Phoenix_dactylifera)))	Pseudophoenix_vinifera))	Kingia_australis);
((Kentiopsis_piersoniorum	(Dictyosperma_album	(Hydriastele_microspadix	((Burretiokentia_grandiflora	(((Leopoldinia_pulchra	Prestoea_acuminata)	(Oenocarpus_bataua	Oenocarpus_minor))	((((((Sclerosperma_profizianum	Orania_palindan)	((((Sabal_domingensis	Serenoa_repens)	Phoenix_dactylifera)	(Nypa_fruticans	Pseudophoenix_vinifera))	(Chamaedorea_seifrizii	Podococcus_barteri)))	((Calamus_caryotoides	Roystonea_regia)	Pelagodoxa_henryana))	Iriartea_deltoidea)	((Bactris_major	(Elaeis_guineensis	Elaeis_oleifera))	(((Reinhardtia_simplex	Reinhardtia_gracilis)	(Reinhardtia_paiewonskiana	Reinhardtia_latisecta))	Attalea_speciosa)))	(Manicaria_saccifera	Geonoma_undata))))	(Veitchia_spiralis	Heterospathe_cagayanensis)))))	Kingia_australis);
((Sabal_domingensis	(Serenoa_repens	(Phoenix_dactylifera	(((Chamaedorea_seifrizii	(((((((Leopoldinia_pulchra	Prestoea_acuminata)	(Oenocarpus_bataua	Oenocarpus_minor))	(Manicaria_saccifera	Geonoma_undata))	((Kentiopsis_piersoniorum	(Dictyosperma_album	Hydriastele_microspadix))	(Burretiokentia_grandiflora	(Veitchia_spiralis	Heterospathe_cagayanensis))))	(Podococcus_barteri	(((Reinhardtia_simplex	Reinhardtia_gracilis)	(Reinhardtia_paiewonskiana	Reinhardtia_latisecta))	(Attalea_speciosa	(Bactris_major	(Elaeis_guineensis	Elaeis_oleifera))))))	((Sclerosperma_profizianum	Orania_palindan)	(Roystonea_regia	Pelagodoxa_henryana)))	Iriartea_deltoidea))	(Nypa_fruticans	Pseudophoenix_vinifera))	Calamus_caryotoides))))	Kingia_australis);
((Nypa_fruticans	(((Sabal_domingensis	(Calamus_caryotoides	Serenoa_repens))	Phoenix_dactylifera)	((Pseudophoenix_vinifera	Chamaedorea_seifrizii)	((Roystonea_regia	((Orania_palindan	(Podococcus_barteri	((Bactris_major	(Elaeis_guineensis	Elaeis_oleifera))	(((Reinhardtia_simplex	Reinhardtia_gracilis)	(Reinhardtia_paiewonskiana	Reinhardtia_latisecta))	Attalea_speciosa))))	Sclerosperma_profizianum))	(Iriartea_deltoidea	((Pelagodoxa_henryana	(((Leopoldinia_pulchra	Prestoea_acuminata)	(Oenocarpus_bataua	Oenocarpus_minor))	(Manicaria_saccifera	Geonoma_undata)))	((((Burretiokentia_grandiflora	Kentiopsis_piersoniorum)	Dictyosperma_album)	(Veitchia_spiralis	Heterospathe_cagayanensis))	Hydriastele_microspadix)))))))	Kingia_australis);
((Nypa_fruticans	(((Sabal_domingensis	Serenoa_repens)	Phoenix_dactylifera)	(Calamus_caryotoides	(Pseudophoenix_vinifera	((Chamaedorea_seifrizii	Iriartea_deltoidea)	(((Pelagodoxa_henryana	Roystonea_regia)	(Orania_palindan	Sclerosperma_profizianum))	(((Attalea_speciosa	((Elaeis_guineensis	Elaeis_oleifera)	Bactris_major))	(Reinhardtia_simplex	((Reinhardtia_gracilis	Reinhardtia_paiewonskiana)	Reinhardtia_latisecta)))	(Podococcus_barteri	((((Leopoldinia_pulchra	Prestoea_acuminata)	(Oenocarpus_bataua	Oenocarpus_minor))	(Manicaria_saccifera	Geonoma_undata))	((((Burretiokentia_grandiflora	Kentiopsis_piersoniorum)	Dictyosperma_album)	(Veitchia_spiralis	Heterospathe_cagayanensis))	Hydriastele_microspadix))))))))))	Kingia_australis);
((((Phoenix_dactylifera	((Nypa_fruticans	Calamus_caryotoides)	(Iriartea_deltoidea	(Roystonea_regia	(((Orania_palindan	Sclerosperma_profizianum)	((((((Veitchia_spiralis	Burretiokentia_grandiflora)	Kentiopsis_piersoniorum)	Dictyosperma_album)	Heterospathe_cagayanensis)	Hydriastele_microspadix)	((((Leopoldinia_pulchra	Prestoea_acuminata)	(Oenocarpus_bataua	Oenocarpus_minor))	(Manicaria_saccifera	Geonoma_undata))	Pelagodoxa_henryana)))	((Chamaedorea_seifrizii	Podococcus_barteri)	((Attalea_speciosa	((Elaeis_guineensis	Elaeis_oleifera)	Bactris_major))	(((Pseudophoenix_vinifera	Reinhardtia_gracilis)	Reinhardtia_simplex)	(Reinhardtia_paiewonskiana	Reinhardtia_latisecta)))))))))	Sabal_domingensis)	Serenoa_repens)	Kingia_australis);
((Sabal_domingensis	(Serenoa_repens	(Phoenix_dactylifera	((Pseudophoenix_vinifera	Nypa_fruticans)	(((((Veitchia_spiralis	Heterospathe_cagayanensis)	((Hydriastele_microspadix	(Calamus_caryotoides	Dictyosperma_album))	(Burretiokentia_grandiflora	Kentiopsis_piersoniorum)))	(Iriartea_deltoidea	(((Leopoldinia_pulchra	Prestoea_acuminata)	(Oenocarpus_bataua	Oenocarpus_minor))	(Manicaria_saccifera	Geonoma_undata))))	(((Podococcus_barteri	((Attalea_speciosa	((Elaeis_guineensis	Elaeis_oleifera)	Bactris_major))	((Reinhardtia_gracilis	Reinhardtia_simplex)	(Reinhardtia_paiewonskiana	Reinhardtia_latisecta))))	(Orania_palindan	Sclerosperma_profizianum))	(Pelagodoxa_henryana	Roystonea_regia)))	Chamaedorea_seifrizii)))))	Kingia_australis);
((Nypa_fruticans	(((((Calamus_caryotoides	((((((Dictyosperma_album	((Veitchia_spiralis	Heterospathe_cagayanensis)	(Kentiopsis_piersoniorum	Burretiokentia_grandiflora)))	Hydriastele_microspadix)	((((Leopoldinia_pulchra	Prestoea_acuminata)	(Oenocarpus_bataua	Oenocarpus_minor))	(Manicaria_saccifera	Geonoma_undata))	Pelagodoxa_henryana))	(((Podococcus_barteri	((Attalea_speciosa	((Elaeis_guineensis	Elaeis_oleifera)	Bactris_major))	((Reinhardtia_gracilis	Reinhardtia_simplex)	(Reinhardtia_paiewonskiana	Reinhardtia_latisecta))))	(Orania_palindan	Sclerosperma_profizianum))	Roystonea_regia))	Iriartea_deltoidea)	Chamaedorea_seifrizii))	Phoenix_dactylifera)	Serenoa_repens)	Pseudophoenix_vinifera)	Sabal_domingensis))	Kingia_australis);
(((Serenoa_repens	(((((((Podococcus_barteri	(Pelagodoxa_henryana	Roystonea_regia))	(Iriartea_deltoidea	((((Kentiopsis_piersoniorum	((Burretiokentia_grandiflora	(Veitchia_spiralis	Heterospathe_cagayanensis))	Dictyosperma_album))	Hydriastele_microspadix)	(((Leopoldinia_pulchra	Prestoea_acuminata)	(Oenocarpus_bataua	Oenocarpus_minor))	(Manicaria_saccifera	Geonoma_undata)))	(Orania_palindan	((Attalea_speciosa	((Elaeis_guineensis	Elaeis_oleifera)	Bactris_major))	((Pseudophoenix_vinifera	(Reinhardtia_gracilis	Reinhardtia_simplex))	(Reinhardtia_paiewonskiana	Reinhardtia_latisecta)))))))	Sclerosperma_profizianum)	Chamaedorea_seifrizii)	Nypa_fruticans)	Calamus_caryotoides)	Phoenix_dactylifera))	Sabal_domingensis)	Kingia_australis);
(((Serenoa_repens	((((((((Orania_palindan	Sclerosperma_profizianum)	(Pelagodoxa_henryana	Roystonea_regia))	(((Iriartea_deltoidea	((Manicaria_saccifera	((Leopoldinia_pulchra	Prestoea_acuminata)	(Oenocarpus_bataua	Oenocarpus_minor)))	(Geonoma_undata	(((Kentiopsis_piersoniorum	(Veitchia_spiralis	Heterospathe_cagayanensis))	(Burretiokentia_grandiflora	Dictyosperma_album))	Hydriastele_microspadix))))	((Attalea_speciosa	((Elaeis_guineensis	Elaeis_oleifera)	Bactris_major))	(Reinhardtia_simplex	((Reinhardtia_gracilis	Reinhardtia_paiewonskiana)	Reinhardtia_latisecta))))	Podococcus_barteri))	Pseudophoenix_vinifera)	Chamaedorea_seifrizii)	Nypa_fruticans)	Calamus_caryotoides)	Phoenix_dactylifera))	Sabal_domingensis)	Kingia_australis);
((Nypa_fruticans	(((Calamus_caryotoides	(Phoenix_dactylifera	(Sabal_domingensis	Serenoa_repens)))	(((((Orania_palindan	Sclerosperma_profizianum)	(((((Pelagodoxa_henryana	Geonoma_undata)	Manicaria_saccifera)	((Leopoldinia_pulchra	Prestoea_acuminata)	(Oenocarpus_bataua	Oenocarpus_minor)))	(Hydriastele_microspadix	(((Veitchia_spiralis	Heterospathe_cagayanensis)	(Burretiokentia_grandiflora	Dictyosperma_album))	Kentiopsis_piersoniorum)))	((Attalea_speciosa	((Elaeis_guineensis	Elaeis_oleifera)	Bactris_major))	((Reinhardtia_gracilis	Reinhardtia_simplex)	(Reinhardtia_paiewonskiana	Reinhardtia_latisecta)))))	(Roystonea_regia	Podococcus_barteri))	Chamaedorea_seifrizii)	Iriartea_deltoidea))	Pseudophoenix_vinifera))	Kingia_australis);
((Sabal_domingensis	(Phoenix_dactylifera	(((((((Podococcus_barteri	(Roystonea_regia	((Hydriastele_microspadix	((Heterospathe_cagayanensis	Dictyosperma_album)	(Veitchia_spiralis	(Burretiokentia_grandiflora	Kentiopsis_piersoniorum))))	((Pelagodoxa_henryana	((Leopoldinia_pulchra	Prestoea_acuminata)	(Oenocarpus_bataua	Oenocarpus_minor)))	(Geonoma_undata	Manicaria_saccifera)))))	(((((Elaeis_oleifera	Elaeis_guineensis)	Bactris_major)	Attalea_speciosa)	(Reinhardtia_simplex	((Reinhardtia_paiewonskiana	Reinhardtia_gracilis)	Reinhardtia_latisecta)))	(Sclerosperma_profizianum	Orania_palindan)))	Chamaedorea_seifrizii)	(Pseudophoenix_vinifera	Iriartea_deltoidea))	Nypa_fruticans)	Calamus_caryotoides)	Serenoa_repens)))	Kingia_australis);
((Sabal_domingensis	(Phoenix_dactylifera	(((((Nypa_fruticans	Pseudophoenix_vinifera)	Iriartea_deltoidea)	((((Sclerosperma_profizianum	Orania_palindan)	((((Hydriastele_microspadix	((Veitchia_spiralis	Heterospathe_cagayanensis)	(Kentiopsis_piersoniorum	(Burretiokentia_grandiflora	Dictyosperma_album))))	(((Leopoldinia_pulchra	Prestoea_acuminata)	(Oenocarpus_bataua	Oenocarpus_minor))	(Geonoma_undata	Manicaria_saccifera)))	Pelagodoxa_henryana)	((((Elaeis_oleifera	Elaeis_guineensis)	Bactris_major)	Attalea_speciosa)	((Reinhardtia_gracilis	Reinhardtia_simplex)	(Reinhardtia_paiewonskiana	Reinhardtia_latisecta)))))	(Podococcus_barteri	Roystonea_regia))	Chamaedorea_seifrizii))	Calamus_caryotoides)	Serenoa_repens)))	Kingia_australis);
((Iriartea_deltoidea	((((Podococcus_barteri	(((((Elaeis_oleifera	Elaeis_guineensis)	Bactris_major)	Attalea_speciosa)	((Reinhardtia_gracilis	Reinhardtia_simplex)	(Reinhardtia_paiewonskiana	Reinhardtia_latisecta)))	(Sclerosperma_profizianum	Orania_palindan)))	(Roystonea_regia	(((((Dictyosperma_album	Hydriastele_microspadix)	((Veitchia_spiralis	Heterospathe_cagayanensis)	(Kentiopsis_piersoniorum	Burretiokentia_grandiflora)))	(((Leopoldinia_pulchra	Prestoea_acuminata)	(Oenocarpus_bataua	Oenocarpus_minor))	Manicaria_saccifera))	Geonoma_undata)	Pelagodoxa_henryana)))	Chamaedorea_seifrizii)	(((Sabal_domingensis	(Nypa_fruticans	Pseudophoenix_vinifera))	(Serenoa_repens	Calamus_caryotoides))	Phoenix_dactylifera)))	Kingia_australis);
((((((Roystonea_regia	((Iriartea_deltoidea	(((Hydriastele_microspadix	Dictyosperma_album)	(Heterospathe_cagayanensis	(Kentiopsis_piersoniorum	Veitchia_spiralis)))	((Pelagodoxa_henryana	((Leopoldinia_pulchra	Prestoea_acuminata)	(Oenocarpus_bataua	Oenocarpus_minor)))	(Manicaria_saccifera	Geonoma_undata))))	(Podococcus_barteri	((((Elaeis_oleifera	Elaeis_guineensis)	Bactris_major)	Attalea_speciosa)	(Reinhardtia_simplex	((Reinhardtia_gracilis	Reinhardtia_paiewonskiana)	Reinhardtia_latisecta))))))	(Sclerosperma_profizianum	((Burretiokentia_grandiflora	Chamaedorea_seifrizii)	Orania_palindan)))	(Nypa_fruticans	Pseudophoenix_vinifera))	Calamus_caryotoides)	(Phoenix_dactylifera	(Sabal_domingensis	Serenoa_repens)))	Kingia_australis);
((Nypa_fruticans	((Calamus_caryotoides	(Phoenix_dactylifera	(Sabal_domingensis	Serenoa_repens)))	((((Iriartea_deltoidea	Orania_palindan)	((((Elaeis_oleifera	Elaeis_guineensis)	Bactris_major)	Attalea_speciosa)	(((Reinhardtia_gracilis	Pseudophoenix_vinifera)	Reinhardtia_simplex)	(Reinhardtia_paiewonskiana	Reinhardtia_latisecta))))	((Roystonea_regia	((((Manicaria_saccifera	Geonoma_undata)	((Leopoldinia_pulchra	Prestoea_acuminata)	(Oenocarpus_bataua	Oenocarpus_minor)))	((Hydriastele_microspadix	(Heterospathe_cagayanensis	(Kentiopsis_piersoniorum	Veitchia_spiralis)))	(Burretiokentia_grandiflora	Dictyosperma_album)))	Pelagodoxa_henryana))	(Chamaedorea_seifrizii	Podococcus_barteri)))	Sclerosperma_profizianum)))	Kingia_australis);
((Nypa_fruticans	(((Phoenix_dactylifera	(Sabal_domingensis	Serenoa_repens))	((Iriartea_deltoidea	(((((Leopoldinia_pulchra	Prestoea_acuminata)	(Oenocarpus_bataua	Oenocarpus_minor))	((Pelagodoxa_henryana	(((Veitchia_spiralis	(Burretiokentia_grandiflora	Kentiopsis_piersoniorum))	(Hydriastele_microspadix	Dictyosperma_album))	Heterospathe_cagayanensis))	(Manicaria_saccifera	Geonoma_undata)))	(((((((Elaeis_oleifera	Elaeis_guineensis)	Bactris_major)	Attalea_speciosa)	((Reinhardtia_gracilis	Reinhardtia_simplex)	(Reinhardtia_paiewonskiana	Reinhardtia_latisecta)))	Podococcus_barteri)	(Sclerosperma_profizianum	Orania_palindan))	Roystonea_regia))	Chamaedorea_seifrizii))	Calamus_caryotoides))	Pseudophoenix_vinifera))	Kingia_australis);
((Sabal_domingensis	(Serenoa_repens	((((((Hydriastele_microspadix	(Dictyosperma_album	((Veitchia_spiralis	Heterospathe_cagayanensis)	Kentiopsis_piersoniorum)))	((Pelagodoxa_henryana	((Leopoldinia_pulchra	Prestoea_acuminata)	(Oenocarpus_bataua	Oenocarpus_minor)))	(Manicaria_saccifera	Geonoma_undata)))	((((((((Elaeis_oleifera	Elaeis_guineensis)	Bactris_major)	Attalea_speciosa)	((Reinhardtia_gracilis	Reinhardtia_simplex)	(Reinhardtia_paiewonskiana	Reinhardtia_latisecta)))	Podococcus_barteri)	(Sclerosperma_profizianum	Orania_palindan))	Iriartea_deltoidea)	(Calamus_caryotoides	Roystonea_regia)))	(Pseudophoenix_vinifera	(Burretiokentia_grandiflora	Chamaedorea_seifrizii)))	Nypa_fruticans)	Phoenix_dactylifera)))	Kingia_australis);
((Serenoa_repens	((((Pseudophoenix_vinifera	Nypa_fruticans)	(((Calamus_caryotoides	(Sclerosperma_profizianum	Orania_palindan))	(Phoenix_dactylifera	Roystonea_regia))	(Podococcus_barteri	((Iriartea_deltoidea	((((Elaeis_oleifera	Elaeis_guineensis)	Bactris_major)	Attalea_speciosa)	((Reinhardtia_gracilis	Reinhardtia_simplex)	(Reinhardtia_paiewonskiana	Reinhardtia_latisecta))))	(((Leopoldinia_pulchra	Prestoea_acuminata)	(Hydriastele_microspadix	((Burretiokentia_grandiflora	Dictyosperma_album)	((Veitchia_spiralis	Heterospathe_cagayanensis)	Kentiopsis_piersoniorum))))	((Pelagodoxa_henryana	(Oenocarpus_bataua	Oenocarpus_minor))	(Manicaria_saccifera	Geonoma_undata)))))))	Chamaedorea_seifrizii)	Sabal_domingensis))	Kingia_australis);
(((((Pseudophoenix_vinifera	(Chamaedorea_seifrizii	(((Hydriastele_microspadix	(((Veitchia_spiralis	Heterospathe_cagayanensis)	(Iriartea_deltoidea	(Burretiokentia_grandiflora	Kentiopsis_piersoniorum)))	Dictyosperma_album))	((Pelagodoxa_henryana	((Leopoldinia_pulchra	Prestoea_acuminata)	(Oenocarpus_bataua	Oenocarpus_minor)))	(Geonoma_undata	Manicaria_saccifera)))	((Roystonea_regia	Podococcus_barteri)	((Sclerosperma_profizianum	Orania_palindan)	(((Elaeis_oleifera	Elaeis_guineensis)	Bactris_major)	(Attalea_speciosa	((Reinhardtia_gracilis	Reinhardtia_simplex)	(Reinhardtia_paiewonskiana	Reinhardtia_latisecta)))))))))	(Calamus_caryotoides	Nypa_fruticans))	(Phoenix_dactylifera	Serenoa_repens))	Sabal_domingensis)	Kingia_australis);
((Nypa_fruticans	(((Phoenix_dactylifera	(Sabal_domingensis	Serenoa_repens))	((Pseudophoenix_vinifera	(((((Attalea_speciosa	((Elaeis_oleifera	Elaeis_guineensis)	Bactris_major))	((Reinhardtia_gracilis	Reinhardtia_simplex)	(Reinhardtia_paiewonskiana	Reinhardtia_latisecta)))	(((Hydriastele_microspadix	Dictyosperma_album)	(Kentiopsis_piersoniorum	((Veitchia_spiralis	Heterospathe_cagayanensis)	Burretiokentia_grandiflora)))	((Pelagodoxa_henryana	((Leopoldinia_pulchra	Prestoea_acuminata)	(Oenocarpus_bataua	Oenocarpus_minor)))	(Geonoma_undata	Manicaria_saccifera))))	Iriartea_deltoidea)	((Podococcus_barteri	(Sclerosperma_profizianum	Orania_palindan))	Roystonea_regia)))	Chamaedorea_seifrizii))	Calamus_caryotoides))	Kingia_australis);
((Iriartea_deltoidea	((Nypa_fruticans	Pseudophoenix_vinifera)	((Chamaedorea_seifrizii	(Roystonea_regia	(((Pelagodoxa_henryana	((((Calamus_caryotoides	(Oenocarpus_bataua	Oenocarpus_minor))	(Prestoea_acuminata	Leopoldinia_pulchra))	(Manicaria_saccifera	Geonoma_undata))	(Hydriastele_microspadix	((Veitchia_spiralis	((Dictyosperma_album	Burretiokentia_grandiflora)	Kentiopsis_piersoniorum))	Heterospathe_cagayanensis))))	(Podococcus_barteri	(((Bactris_major	(Elaeis_guineensis	Elaeis_oleifera))	Attalea_speciosa)	((Reinhardtia_gracilis	Reinhardtia_simplex)	(Reinhardtia_latisecta	Reinhardtia_paiewonskiana)))))	(Sclerosperma_profizianum	Orania_palindan))))	((Sabal_domingensis	Serenoa_repens)	Phoenix_dactylifera))))	Kingia_australis);
(((Sabal_domingensis	Serenoa_repens)	(Phoenix_dactylifera	(((Nypa_fruticans	Pseudophoenix_vinifera)	((Chamaedorea_seifrizii	((Pelagodoxa_henryana	(((Hydriastele_microspadix	(((Veitchia_spiralis	(Burretiokentia_grandiflora	Kentiopsis_piersoniorum))	Dictyosperma_album)	Heterospathe_cagayanensis))	((Oenocarpus_bataua	Oenocarpus_minor)	(Prestoea_acuminata	Leopoldinia_pulchra)))	(Manicaria_saccifera	Geonoma_undata)))	((((((Bactris_major	(Elaeis_guineensis	Elaeis_oleifera))	Attalea_speciosa)	(Reinhardtia_simplex	(Reinhardtia_latisecta	(Reinhardtia_gracilis	Reinhardtia_paiewonskiana))))	(Sclerosperma_profizianum	Orania_palindan))	Podococcus_barteri)	Roystonea_regia)))	Iriartea_deltoidea))	Calamus_caryotoides)))	Kingia_australis);
((Iriartea_deltoidea	(((Nypa_fruticans	Pseudophoenix_vinifera)	(Chamaedorea_seifrizii	(Calamus_caryotoides	((Roystonea_regia	(Pelagodoxa_henryana	(((Oenocarpus_bataua	Oenocarpus_minor)	(Prestoea_acuminata	Leopoldinia_pulchra))	((Manicaria_saccifera	Geonoma_undata)	(Hydriastele_microspadix	(((Burretiokentia_grandiflora	Kentiopsis_piersoniorum)	Dictyosperma_album)	(Veitchia_spiralis	Heterospathe_cagayanensis)))))))	(((Sclerosperma_profizianum	Orania_palindan)	(((Bactris_major	(Elaeis_guineensis	Elaeis_oleifera))	Attalea_speciosa)	((Reinhardtia_gracilis	Reinhardtia_simplex)	(Reinhardtia_latisecta	Reinhardtia_paiewonskiana))))	Podococcus_barteri)))))	((Sabal_domingensis	Serenoa_repens)	Phoenix_dactylifera)))	Kingia_australis);
(((Phoenix_dactylifera	(((Roystonea_regia	Podococcus_barteri)	(((((((Dictyosperma_album	(Burretiokentia_grandiflora	(Veitchia_spiralis	Hydriastele_microspadix)))	Kentiopsis_piersoniorum)	Heterospathe_cagayanensis)	((((Oenocarpus_bataua	Oenocarpus_minor)	(Prestoea_acuminata	Leopoldinia_pulchra))	Manicaria_saccifera)	Geonoma_undata))	(Iriartea_deltoidea	(((Bactris_major	(Elaeis_guineensis	Elaeis_oleifera))	Attalea_speciosa)	((Reinhardtia_gracilis	Reinhardtia_simplex)	(Reinhardtia_latisecta	Reinhardtia_paiewonskiana)))))	Calamus_caryotoides)	(Pelagodoxa_henryana	(Sclerosperma_profizianum	Orania_palindan))))	((Nypa_fruticans	Pseudophoenix_vinifera)	Chamaedorea_seifrizii)))	(Sabal_domingensis	Serenoa_repens))	Kingia_australis);
((Phoenix_dactylifera	(((Pseudophoenix_vinifera	Nypa_fruticans)	(Chamaedorea_seifrizii	(Sabal_domingensis	Serenoa_repens)))	((Pelagodoxa_henryana	(Roystonea_regia	Podococcus_barteri))	((((((Burretiokentia_grandiflora	(Calamus_caryotoides	Dictyosperma_album))	Hydriastele_microspadix)	(Kentiopsis_piersoniorum	(Veitchia_spiralis	Heterospathe_cagayanensis)))	(((Oenocarpus_bataua	Oenocarpus_minor)	(Prestoea_acuminata	Leopoldinia_pulchra))	(Manicaria_saccifera	Geonoma_undata)))	(Iriartea_deltoidea	(((Bactris_major	(Elaeis_guineensis	Elaeis_oleifera))	Attalea_speciosa)	((Reinhardtia_gracilis	Reinhardtia_simplex)	(Reinhardtia_latisecta	Reinhardtia_paiewonskiana)))))	(Sclerosperma_profizianum	Orania_palindan)))))	Kingia_australis);
((Sabal_domingensis	(Calamus_caryotoides	(Serenoa_repens	(((Pseudophoenix_vinifera	Nypa_fruticans)	((Sclerosperma_profizianum	((Pelagodoxa_henryana	(Roystonea_regia	Podococcus_barteri))	(((Orania_palindan	Iriartea_deltoidea)	((Bactris_major	(Elaeis_guineensis	Elaeis_oleifera))	(Attalea_speciosa	((Reinhardtia_gracilis	Reinhardtia_simplex)	(Reinhardtia_latisecta	Reinhardtia_paiewonskiana)))))	((Hydriastele_microspadix	(Dictyosperma_album	((Burretiokentia_grandiflora	Kentiopsis_piersoniorum)	(Veitchia_spiralis	Heterospathe_cagayanensis))))	(((Oenocarpus_bataua	Oenocarpus_minor)	(Prestoea_acuminata	Leopoldinia_pulchra))	(Manicaria_saccifera	Geonoma_undata))))))	Chamaedorea_seifrizii))	Phoenix_dactylifera))))	Kingia_australis);
((Iriartea_deltoidea	((((Serenoa_repens	Sabal_domingensis)	Phoenix_dactylifera)	((Hydriastele_microspadix	(Dictyosperma_album	((Burretiokentia_grandiflora	Kentiopsis_piersoniorum)	(Veitchia_spiralis	Heterospathe_cagayanensis))))	((Geonoma_undata	Manicaria_saccifera)	((Oenocarpus_bataua	Oenocarpus_minor)	(Prestoea_acuminata	Leopoldinia_pulchra)))))	(((((Pseudophoenix_vinifera	Reinhardtia_gracilis)	Reinhardtia_simplex)	(Reinhardtia_latisecta	Reinhardtia_paiewonskiana))	((Bactris_major	(Elaeis_guineensis	Elaeis_oleifera))	Attalea_speciosa))	((Podococcus_barteri	Chamaedorea_seifrizii)	(((Pelagodoxa_henryana	Roystonea_regia)	(Calamus_caryotoides	Sclerosperma_profizianum))	(Orania_palindan	Nypa_fruticans))))))	Kingia_australis);
((Nypa_fruticans	((Serenoa_repens	(Phoenix_dactylifera	(Calamus_caryotoides	(((Pseudophoenix_vinifera	Podococcus_barteri)	Chamaedorea_seifrizii)	((Iriartea_deltoidea	(Sclerosperma_profizianum	((((Reinhardtia_gracilis	Reinhardtia_simplex)	(Reinhardtia_latisecta	Reinhardtia_paiewonskiana))	((Bactris_major	(Elaeis_guineensis	Elaeis_oleifera))	Attalea_speciosa))	Orania_palindan)))	((((Veitchia_spiralis	Heterospathe_cagayanensis)	((Hydriastele_microspadix	Dictyosperma_album)	(Burretiokentia_grandiflora	Kentiopsis_piersoniorum)))	((Pelagodoxa_henryana	((Oenocarpus_bataua	Oenocarpus_minor)	(Prestoea_acuminata	Leopoldinia_pulchra)))	(Geonoma_undata	Manicaria_saccifera)))	Roystonea_regia))))))	Sabal_domingensis))	Kingia_australis);
((Nypa_fruticans	((Calamus_caryotoides	(Iriartea_deltoidea	((Roystonea_regia	((((((Geonoma_undata	Manicaria_saccifera)	((Oenocarpus_bataua	Oenocarpus_minor)	(Prestoea_acuminata	Leopoldinia_pulchra)))	((Hydriastele_microspadix	(Burretiokentia_grandiflora	(Veitchia_spiralis	Heterospathe_cagayanensis)))	(Dictyosperma_album	Kentiopsis_piersoniorum)))	Pelagodoxa_henryana)	((((Reinhardtia_gracilis	Reinhardtia_simplex)	(Reinhardtia_latisecta	Reinhardtia_paiewonskiana))	((Pseudophoenix_vinifera	(Bactris_major	(Elaeis_guineensis	Elaeis_oleifera)))	Attalea_speciosa))	Podococcus_barteri))	(Orania_palindan	Sclerosperma_profizianum)))	Chamaedorea_seifrizii)))	((Serenoa_repens	Sabal_domingensis)	Phoenix_dactylifera)))	Kingia_australis);
((Serenoa_repens	(Sabal_domingensis	(Phoenix_dactylifera	(Nypa_fruticans	(Calamus_caryotoides	((((((((Pseudophoenix_vinifera	Reinhardtia_gracilis)	Reinhardtia_simplex)	(Reinhardtia_latisecta	Reinhardtia_paiewonskiana))	((Bactris_major	(Elaeis_guineensis	Elaeis_oleifera))	Attalea_speciosa))	((Geonoma_undata	Manicaria_saccifera)	((Pelagodoxa_henryana	((Oenocarpus_bataua	Oenocarpus_minor)	(Prestoea_acuminata	Leopoldinia_pulchra)))	((Hydriastele_microspadix	(Dictyosperma_album	(Veitchia_spiralis	(Burretiokentia_grandiflora	Kentiopsis_piersoniorum))))	Heterospathe_cagayanensis))))	Iriartea_deltoidea)	(Chamaedorea_seifrizii	Podococcus_barteri))	((Orania_palindan	Sclerosperma_profizianum)	Roystonea_regia)))))))	Kingia_australis);
((Serenoa_repens	(Sabal_domingensis	(((Nypa_fruticans	(Pseudophoenix_vinifera	((Chamaedorea_seifrizii	Podococcus_barteri)	(((((Pelagodoxa_henryana	(((Heterospathe_cagayanensis	Veitchia_spiralis)	((Kentiopsis_piersoniorum	Burretiokentia_grandiflora)	(Hydriastele_microspadix	Dictyosperma_album)))	((Geonoma_undata	Manicaria_saccifera)	((Oenocarpus_bataua	Oenocarpus_minor)	(Leopoldinia_pulchra	Prestoea_acuminata)))))	((Attalea_speciosa	(Bactris_major	(Elaeis_guineensis	Elaeis_oleifera)))	((Reinhardtia_gracilis	Reinhardtia_simplex)	(Reinhardtia_latisecta	Reinhardtia_paiewonskiana))))	Iriartea_deltoidea)	(Orania_palindan	Sclerosperma_profizianum))	Roystonea_regia))))	Calamus_caryotoides)	Phoenix_dactylifera)))	Kingia_australis);
((Serenoa_repens	(Sabal_domingensis	(((Iriartea_deltoidea	((Roystonea_regia	((Orania_palindan	Sclerosperma_profizianum)	(((((Oenocarpus_bataua	Oenocarpus_minor)	(Leopoldinia_pulchra	Prestoea_acuminata))	(Geonoma_undata	Manicaria_saccifera))	(Hydriastele_microspadix	(Dictyosperma_album	((Heterospathe_cagayanensis	Veitchia_spiralis)	Kentiopsis_piersoniorum))))	Pelagodoxa_henryana)))	(((Burretiokentia_grandiflora	Chamaedorea_seifrizii)	Podococcus_barteri)	((Attalea_speciosa	(Bactris_major	(Elaeis_guineensis	Elaeis_oleifera)))	((Reinhardtia_paiewonskiana	Reinhardtia_latisecta)	(Reinhardtia_gracilis	Reinhardtia_simplex))))))	((Nypa_fruticans	Pseudophoenix_vinifera)	Calamus_caryotoides))	Phoenix_dactylifera)))	Kingia_australis);
(((Phoenix_dactylifera	(Serenoa_repens	(Iriartea_deltoidea	(((Roystonea_regia	(Pelagodoxa_henryana	((((Calamus_caryotoides	Geonoma_undata)	Manicaria_saccifera)	((Oenocarpus_bataua	Oenocarpus_minor)	(Leopoldinia_pulchra	Prestoea_acuminata)))	(Veitchia_spiralis	((Hydriastele_microspadix	Dictyosperma_album)	(Heterospathe_cagayanensis	(Burretiokentia_grandiflora	Kentiopsis_piersoniorum)))))))	(Podococcus_barteri	((((Attalea_speciosa	(Bactris_major	(Elaeis_guineensis	Elaeis_oleifera)))	(((Reinhardtia_gracilis	Reinhardtia_paiewonskiana)	Reinhardtia_latisecta)	Reinhardtia_simplex))	Orania_palindan)	Sclerosperma_profizianum)))	(Chamaedorea_seifrizii	(Nypa_fruticans	Pseudophoenix_vinifera))))))	Sabal_domingensis)	Kingia_australis);
((Iriartea_deltoidea	((Heterospathe_cagayanensis	((Veitchia_spiralis	(Dictyosperma_album	Hydriastele_microspadix))	Kentiopsis_piersoniorum))	((((((((Attalea_speciosa	(Bactris_major	(Elaeis_guineensis	Elaeis_oleifera)))	(((Reinhardtia_gracilis	Reinhardtia_paiewonskiana)	Reinhardtia_latisecta)	(Pseudophoenix_vinifera	Reinhardtia_simplex)))	((Burretiokentia_grandiflora	Chamaedorea_seifrizii)	Podococcus_barteri))	((Nypa_fruticans	Orania_palindan)	Sclerosperma_profizianum))	Roystonea_regia)	(Phoenix_dactylifera	(Sabal_domingensis	Serenoa_repens)))	Pelagodoxa_henryana)	((Geonoma_undata	Manicaria_saccifera)	((Calamus_caryotoides	(Oenocarpus_bataua	Oenocarpus_minor))	(Leopoldinia_pulchra	Prestoea_acuminata))))))	Kingia_australis);
((Sabal_domingensis	(Serenoa_repens	((((((Pelagodoxa_henryana	(((Hydriastele_microspadix	(Dictyosperma_album	((Veitchia_spiralis	(Iriartea_deltoidea	Heterospathe_cagayanensis))	(Burretiokentia_grandiflora	Kentiopsis_piersoniorum))))	Geonoma_undata)	(Manicaria_saccifera	((Oenocarpus_bataua	(Oenocarpus_minor	Calamus_caryotoides))	(Leopoldinia_pulchra	Prestoea_acuminata)))))	((Roystonea_regia	Podococcus_barteri)	((((Attalea_speciosa	(Bactris_major	(Elaeis_guineensis	Elaeis_oleifera)))	((Reinhardtia_paiewonskiana	Reinhardtia_latisecta)	(Reinhardtia_gracilis	Reinhardtia_simplex)))	Orania_palindan)	Sclerosperma_profizianum)))	Chamaedorea_seifrizii)	Pseudophoenix_vinifera)	Nypa_fruticans)	Phoenix_dactylifera)))	Kingia_australis);
((((((((((((Attalea_speciosa	(Bactris_major	(Elaeis_guineensis	Elaeis_oleifera)))	(Reinhardtia_simplex	(((Pseudophoenix_vinifera	Reinhardtia_gracilis)	Reinhardtia_paiewonskiana)	Reinhardtia_latisecta)))	(((((Veitchia_spiralis	Burretiokentia_grandiflora)	Heterospathe_cagayanensis)	(Kentiopsis_piersoniorum	Dictyosperma_album))	Hydriastele_microspadix)	((Geonoma_undata	Manicaria_saccifera)	(Pelagodoxa_henryana	((Oenocarpus_bataua	Oenocarpus_minor)	(Leopoldinia_pulchra	Prestoea_acuminata))))))	(Chamaedorea_seifrizii	Podococcus_barteri))	(Orania_palindan	Sclerosperma_profizianum))	Roystonea_regia)	Iriartea_deltoidea)	(Calamus_caryotoides	Nypa_fruticans))	Phoenix_dactylifera)	Sabal_domingensis)	Serenoa_repens)	Kingia_australis);
((Serenoa_repens	(((((Chamaedorea_seifrizii	Podococcus_barteri)	(Pelagodoxa_henryana	(((((Attalea_speciosa	(Bactris_major	(Elaeis_guineensis	Elaeis_oleifera)))	((Reinhardtia_simplex	(Reinhardtia_paiewonskiana	Reinhardtia_latisecta))	Reinhardtia_gracilis))	(((Heterospathe_cagayanensis	((Dictyosperma_album	Hydriastele_microspadix)	(Kentiopsis_piersoniorum	(Veitchia_spiralis	Burretiokentia_grandiflora))))	((Geonoma_undata	Manicaria_saccifera)	((Oenocarpus_bataua	Oenocarpus_minor)	(Leopoldinia_pulchra	Prestoea_acuminata))))	Iriartea_deltoidea))	(Orania_palindan	Sclerosperma_profizianum))	Roystonea_regia)))	(Calamus_caryotoides	(Pseudophoenix_vinifera	Nypa_fruticans)))	Phoenix_dactylifera)	Sabal_domingensis))	Kingia_australis);
((((((((Chamaedorea_seifrizii	Podococcus_barteri)	((Bactris_major	(Elaeis_guineensis	Elaeis_oleifera))	(((Reinhardtia_gracilis	Reinhardtia_simplex)	(Reinhardtia_paiewonskiana	Reinhardtia_latisecta))	Attalea_speciosa)))	((Sclerosperma_profizianum	(((Hydriastele_microspadix	((Kentiopsis_piersoniorum	(Veitchia_spiralis	Heterospathe_cagayanensis))	(Burretiokentia_grandiflora	Dictyosperma_album)))	(((Oenocarpus_bataua	Oenocarpus_minor)	(Leopoldinia_pulchra	Prestoea_acuminata))	Pelagodoxa_henryana))	((Calamus_caryotoides	Geonoma_undata)	Manicaria_saccifera)))	Orania_palindan))	Roystonea_regia)	((Nypa_fruticans	Iriartea_deltoidea)	Pseudophoenix_vinifera))	Phoenix_dactylifera)	(Sabal_domingensis	Serenoa_repens))	Kingia_australis);
((Iriartea_deltoidea	((((Roystonea_regia	(Chamaedorea_seifrizii	Podococcus_barteri))	((Orania_palindan	((((Pseudophoenix_vinifera	Reinhardtia_gracilis)	Reinhardtia_simplex)	(Reinhardtia_paiewonskiana	Reinhardtia_latisecta))	(Attalea_speciosa	(Bactris_major	(Elaeis_guineensis	Elaeis_oleifera)))))	Sclerosperma_profizianum))	((Geonoma_undata	((Hydriastele_microspadix	(((Burretiokentia_grandiflora	Kentiopsis_piersoniorum)	(Veitchia_spiralis	Heterospathe_cagayanensis))	Dictyosperma_album))	(((Oenocarpus_bataua	Oenocarpus_minor)	(Leopoldinia_pulchra	Prestoea_acuminata))	Manicaria_saccifera)))	Pelagodoxa_henryana))	((Nypa_fruticans	Calamus_caryotoides)	(Phoenix_dactylifera	(Sabal_domingensis	Serenoa_repens)))))	Kingia_australis);
((Sabal_domingensis	(Serenoa_repens	((((((((Reinhardtia_gracilis	Reinhardtia_simplex)	(Reinhardtia_paiewonskiana	Reinhardtia_latisecta))	(Attalea_speciosa	(Bactris_major	(Elaeis_guineensis	Elaeis_oleifera))))	((Sclerosperma_profizianum	Orania_palindan)	(Roystonea_regia	(Chamaedorea_seifrizii	Podococcus_barteri))))	(((((Burretiokentia_grandiflora	(Veitchia_spiralis	Heterospathe_cagayanensis))	Dictyosperma_album)	Kentiopsis_piersoniorum)	Hydriastele_microspadix)	((Geonoma_undata	Manicaria_saccifera)	(((Oenocarpus_bataua	Oenocarpus_minor)	(Leopoldinia_pulchra	Prestoea_acuminata))	Pelagodoxa_henryana))))	Iriartea_deltoidea)	(Calamus_caryotoides	(Pseudophoenix_vinifera	Nypa_fruticans)))	Phoenix_dactylifera)))	Kingia_australis);
(((Iriartea_deltoidea	((Calamus_caryotoides	((Serenoa_repens	Phoenix_dactylifera)	Sabal_domingensis))	((((Podococcus_barteri	Roystonea_regia)	((Sclerosperma_profizianum	Orania_palindan)	(((((Leopoldinia_pulchra	Prestoea_acuminata)	(Oenocarpus_bataua	Oenocarpus_minor))	((Manicaria_saccifera	Geonoma_undata)	(Hydriastele_microspadix	(((Veitchia_spiralis	Kentiopsis_piersoniorum)	(Burretiokentia_grandiflora	Dictyosperma_album))	Heterospathe_cagayanensis))))	Pelagodoxa_henryana)	((Attalea_speciosa	(Bactris_major	(Elaeis_guineensis	Elaeis_oleifera)))	((Reinhardtia_latisecta	Reinhardtia_paiewonskiana)	(Reinhardtia_gracilis	Reinhardtia_simplex))))))	Pseudophoenix_vinifera)	Chamaedorea_seifrizii)))	Nypa_fruticans)	Kingia_australis);
((Iriartea_deltoidea	((((Hydriastele_microspadix	((Veitchia_spiralis	(Burretiokentia_grandiflora	Kentiopsis_piersoniorum))	(Dictyosperma_album	Heterospathe_cagayanensis)))	(((Manicaria_saccifera	Geonoma_undata)	((Leopoldinia_pulchra	Prestoea_acuminata)	(Oenocarpus_bataua	Oenocarpus_minor)))	Pelagodoxa_henryana))	((Sclerosperma_profizianum	(Orania_palindan	(Podococcus_barteri	((Attalea_speciosa	(Bactris_major	(Elaeis_guineensis	Elaeis_oleifera)))	((Reinhardtia_latisecta	Reinhardtia_paiewonskiana)	(Reinhardtia_gracilis	Reinhardtia_simplex))))))	Roystonea_regia))	(Chamaedorea_seifrizii	(Calamus_caryotoides	((Pseudophoenix_vinifera	Nypa_fruticans)	((Serenoa_repens	Sabal_domingensis)	Phoenix_dactylifera))))))	Kingia_australis);
(((Phoenix_dactylifera	((((((Orania_palindan	(Podococcus_barteri	(Pelagodoxa_henryana	Roystonea_regia)))	((Iriartea_deltoidea	((Manicaria_saccifera	Geonoma_undata)	(((Leopoldinia_pulchra	Prestoea_acuminata)	(Oenocarpus_bataua	Oenocarpus_minor))	(Hydriastele_microspadix	((Veitchia_spiralis	Heterospathe_cagayanensis)	((Burretiokentia_grandiflora	Kentiopsis_piersoniorum)	Dictyosperma_album))))))	((Bactris_major	(Elaeis_guineensis	Elaeis_oleifera))	(((Reinhardtia_latisecta	Reinhardtia_paiewonskiana)	(Reinhardtia_gracilis	Reinhardtia_simplex))	Attalea_speciosa))))	Sclerosperma_profizianum)	Chamaedorea_seifrizii)	Calamus_caryotoides)	(Pseudophoenix_vinifera	Nypa_fruticans)))	(Serenoa_repens	Sabal_domingensis))	Kingia_australis);
((Nypa_fruticans	((((Serenoa_repens	Sabal_domingensis)	Phoenix_dactylifera)	((((Sclerosperma_profizianum	Orania_palindan)	(Pelagodoxa_henryana	(Calamus_caryotoides	Roystonea_regia)))	(Podococcus_barteri	((Iriartea_deltoidea	(((Veitchia_spiralis	Heterospathe_cagayanensis)	((Burretiokentia_grandiflora	Kentiopsis_piersoniorum)	(Hydriastele_microspadix	Dictyosperma_album)))	((Manicaria_saccifera	Geonoma_undata)	((Leopoldinia_pulchra	Prestoea_acuminata)	(Oenocarpus_bataua	Oenocarpus_minor)))))	(((Reinhardtia_latisecta	Reinhardtia_paiewonskiana)	(Reinhardtia_gracilis	Reinhardtia_simplex))	(Attalea_speciosa	(Bactris_major	(Elaeis_guineensis	Elaeis_oleifera)))))))	Chamaedorea_seifrizii))	Pseudophoenix_vinifera))	Kingia_australis);
((Sabal_domingensis	((Phoenix_dactylifera	(Nypa_fruticans	(Iriartea_deltoidea	(((((Calamus_caryotoides	(Leopoldinia_pulchra	Prestoea_acuminata))	(Oenocarpus_bataua	Oenocarpus_minor))	Manicaria_saccifera)	((((((Heterospathe_cagayanensis	Veitchia_spiralis)	Kentiopsis_piersoniorum)	Dictyosperma_album)	Burretiokentia_grandiflora)	(Pseudophoenix_vinifera	Hydriastele_microspadix))	((Pelagodoxa_henryana	Roystonea_regia)	Geonoma_undata)))	((Sclerosperma_profizianum	Orania_palindan)	((((Reinhardtia_latisecta	(Reinhardtia_gracilis	Reinhardtia_paiewonskiana))	Reinhardtia_simplex)	(Attalea_speciosa	(Bactris_major	(Elaeis_guineensis	Elaeis_oleifera))))	(Chamaedorea_seifrizii	Podococcus_barteri)))))))	Serenoa_repens))	Kingia_australis);
(((Serenoa_repens	(Phoenix_dactylifera	((Nypa_fruticans	((Pseudophoenix_vinifera	(((((((Leopoldinia_pulchra	Prestoea_acuminata)	(Oenocarpus_bataua	Oenocarpus_minor))	(Pelagodoxa_henryana	Geonoma_undata))	Manicaria_saccifera)	((((Dictyosperma_album	Kentiopsis_piersoniorum)	(Heterospathe_cagayanensis	Veitchia_spiralis))	Burretiokentia_grandiflora)	Hydriastele_microspadix))	((Roystonea_regia	(Sclerosperma_profizianum	Orania_palindan))	((((Reinhardtia_latisecta	Reinhardtia_paiewonskiana)	(Reinhardtia_gracilis	Reinhardtia_simplex))	(Attalea_speciosa	(Bactris_major	(Elaeis_guineensis	Elaeis_oleifera))))	Podococcus_barteri)))	Iriartea_deltoidea))	Chamaedorea_seifrizii))	Calamus_caryotoides)))	Sabal_domingensis)	Kingia_australis);
(((Phoenix_dactylifera	(Nypa_fruticans	(((Pelagodoxa_henryana	(((Sclerosperma_profizianum	Orania_palindan)	((((((Leopoldinia_pulchra	Prestoea_acuminata)	(Oenocarpus_bataua	Oenocarpus_minor))	(Geonoma_undata	Manicaria_saccifera))	(((Dictyosperma_album	Burretiokentia_grandiflora)	(Kentiopsis_piersoniorum	(Heterospathe_cagayanensis	Veitchia_spiralis)))	Hydriastele_microspadix))	(((Reinhardtia_latisecta	Reinhardtia_paiewonskiana)	(Reinhardtia_gracilis	Reinhardtia_simplex))	(Attalea_speciosa	(Pseudophoenix_vinifera	(Bactris_major	(Elaeis_guineensis	Elaeis_oleifera))))))	(Chamaedorea_seifrizii	Podococcus_barteri)))	Roystonea_regia))	Iriartea_deltoidea)	Calamus_caryotoides)))	(Sabal_domingensis	Serenoa_repens))	Kingia_australis);
(((Phoenix_dactylifera	((Calamus_caryotoides	(((((Leopoldinia_pulchra	Prestoea_acuminata)	(Oenocarpus_bataua	Oenocarpus_minor))	((Pelagodoxa_henryana	Geonoma_undata)	Manicaria_saccifera))	(((Burretiokentia_grandiflora	Dictyosperma_album)	Hydriastele_microspadix)	(Kentiopsis_piersoniorum	(Heterospathe_cagayanensis	Veitchia_spiralis))))	((((Reinhardtia_latisecta	Reinhardtia_paiewonskiana)	((Pseudophoenix_vinifera	Reinhardtia_gracilis)	Reinhardtia_simplex))	(Attalea_speciosa	(Bactris_major	(Elaeis_guineensis	Elaeis_oleifera))))	((Roystonea_regia	(Sclerosperma_profizianum	(Nypa_fruticans	Orania_palindan)))	(Chamaedorea_seifrizii	Podococcus_barteri)))))	Iriartea_deltoidea))	(Sabal_domingensis	Serenoa_repens))	Kingia_australis);
((Roystonea_regia	(((((((Geonoma_undata	Manicaria_saccifera)	((Leopoldinia_pulchra	Prestoea_acuminata)	(Oenocarpus_bataua	Oenocarpus_minor)))	(((Dictyosperma_album	Hydriastele_microspadix)	((Burretiokentia_grandiflora	Kentiopsis_piersoniorum)	Veitchia_spiralis))	Heterospathe_cagayanensis))	((((Pelagodoxa_henryana	Reinhardtia_latisecta)	Reinhardtia_paiewonskiana)	((Pseudophoenix_vinifera	Reinhardtia_gracilis)	Reinhardtia_simplex))	(Attalea_speciosa	(Bactris_major	(Elaeis_guineensis	Elaeis_oleifera)))))	(Sclerosperma_profizianum	Orania_palindan))	((Chamaedorea_seifrizii	((Nypa_fruticans	Iriartea_deltoidea)	((Sabal_domingensis	Serenoa_repens)	Phoenix_dactylifera)))	Calamus_caryotoides))	Podococcus_barteri))	Kingia_australis);
((Sabal_domingensis	((Calamus_caryotoides	(Nypa_fruticans	((Iriartea_deltoidea	(Roystonea_regia	(((Sclerosperma_profizianum	((Pelagodoxa_henryana	((Geonoma_undata	Manicaria_saccifera)	((Leopoldinia_pulchra	Prestoea_acuminata)	(Oenocarpus_bataua	Oenocarpus_minor))))	(((Dictyosperma_album	Hydriastele_microspadix)	(Burretiokentia_grandiflora	Kentiopsis_piersoniorum))	(Veitchia_spiralis	Heterospathe_cagayanensis))))	(Podococcus_barteri	((Bactris_major	(Elaeis_guineensis	Elaeis_oleifera))	(((Reinhardtia_latisecta	Reinhardtia_paiewonskiana)	((Pseudophoenix_vinifera	Reinhardtia_gracilis)	Reinhardtia_simplex))	Attalea_speciosa))))	Orania_palindan)))	Chamaedorea_seifrizii)))	(Serenoa_repens	Phoenix_dactylifera)))	Kingia_australis);
((((Nypa_fruticans	Pseudophoenix_vinifera)	((Phoenix_dactylifera	(Calamus_caryotoides	(Iriartea_deltoidea	(((((Leopoldinia_pulchra	Prestoea_acuminata)	(Oenocarpus_bataua	Oenocarpus_minor))	(Manicaria_saccifera	Geonoma_undata))	(((Heterospathe_cagayanensis	(Burretiokentia_grandiflora	Dictyosperma_album))	(Kentiopsis_piersoniorum	Veitchia_spiralis))	Hydriastele_microspadix))	((Orania_palindan	(Attalea_speciosa	((Bactris_major	(Elaeis_guineensis	Elaeis_oleifera))	((Reinhardtia_simplex	Reinhardtia_gracilis)	(Reinhardtia_paiewonskiana	Reinhardtia_latisecta)))))	(((Pelagodoxa_henryana	Roystonea_regia)	(Chamaedorea_seifrizii	Podococcus_barteri))	Sclerosperma_profizianum))))))	Sabal_domingensis))	Serenoa_repens)	Kingia_australis);
((Nypa_fruticans	(Pseudophoenix_vinifera	(Iriartea_deltoidea	(((((((Pelagodoxa_henryana	((Leopoldinia_pulchra	Prestoea_acuminata)	(Oenocarpus_bataua	Oenocarpus_minor)))	(Manicaria_saccifera	(Calamus_caryotoides	Geonoma_undata)))	(((Veitchia_spiralis	Heterospathe_cagayanensis)	(Burretiokentia_grandiflora	Kentiopsis_piersoniorum))	(Dictyosperma_album	Hydriastele_microspadix)))	((Sclerosperma_profizianum	(Orania_palindan	((Reinhardtia_simplex	((Reinhardtia_gracilis	Reinhardtia_paiewonskiana)	Reinhardtia_latisecta))	(Attalea_speciosa	(Bactris_major	(Elaeis_guineensis	Elaeis_oleifera))))))	(Podococcus_barteri	Roystonea_regia)))	Chamaedorea_seifrizii)	Phoenix_dactylifera)	(Sabal_domingensis	Serenoa_repens)))))	Kingia_australis);
((Sabal_domingensis	((((((Roystonea_regia	((((Manicaria_saccifera	Geonoma_undata)	((Leopoldinia_pulchra	Prestoea_acuminata)	(Oenocarpus_bataua	Oenocarpus_minor)))	(Hydriastele_microspadix	((Veitchia_spiralis	Kentiopsis_piersoniorum)	(Heterospathe_cagayanensis	(Burretiokentia_grandiflora	Dictyosperma_album)))))	Pelagodoxa_henryana))	((Sclerosperma_profizianum	Orania_palindan)	(((Reinhardtia_simplex	((Reinhardtia_gracilis	Reinhardtia_paiewonskiana)	Reinhardtia_latisecta))	(Attalea_speciosa	(Bactris_major	(Elaeis_guineensis	Elaeis_oleifera))))	(Podococcus_barteri	Chamaedorea_seifrizii))))	(Pseudophoenix_vinifera	(Nypa_fruticans	Iriartea_deltoidea)))	Calamus_caryotoides)	Phoenix_dactylifera)	Serenoa_repens))	Kingia_australis);
((Iriartea_deltoidea	(((Nypa_fruticans	(((((Manicaria_saccifera	Geonoma_undata)	((Hydriastele_microspadix	(Heterospathe_cagayanensis	((Burretiokentia_grandiflora	Dictyosperma_album)	(Veitchia_spiralis	Kentiopsis_piersoniorum))))	((Leopoldinia_pulchra	Prestoea_acuminata)	(Oenocarpus_bataua	Oenocarpus_minor))))	((Podococcus_barteri	((Sclerosperma_profizianum	Orania_palindan)	(((Reinhardtia_gracilis	Reinhardtia_simplex)	(Reinhardtia_paiewonskiana	Reinhardtia_latisecta))	(Attalea_speciosa	(Bactris_major	(Elaeis_guineensis	Elaeis_oleifera))))))	(Pelagodoxa_henryana	Roystonea_regia)))	Calamus_caryotoides)	Chamaedorea_seifrizii))	Pseudophoenix_vinifera)	(Phoenix_dactylifera	(Serenoa_repens	Sabal_domingensis))))	Kingia_australis);
(((Calamus_caryotoides	Serenoa_repens)	(Sabal_domingensis	((Nypa_fruticans	(((Pelagodoxa_henryana	((Manicaria_saccifera	Geonoma_undata)	((Hydriastele_microspadix	(Kentiopsis_piersoniorum	((Veitchia_spiralis	Heterospathe_cagayanensis)	(Burretiokentia_grandiflora	Dictyosperma_album))))	((Leopoldinia_pulchra	Prestoea_acuminata)	(Oenocarpus_bataua	Oenocarpus_minor)))))	((Podococcus_barteri	((Sclerosperma_profizianum	Orania_palindan)	((Reinhardtia_simplex	((Reinhardtia_gracilis	Reinhardtia_paiewonskiana)	Reinhardtia_latisecta))	(Attalea_speciosa	(Bactris_major	(Elaeis_guineensis	Elaeis_oleifera))))))	Roystonea_regia))	(Pseudophoenix_vinifera	Chamaedorea_seifrizii)))	(Iriartea_deltoidea	Phoenix_dactylifera))))	Kingia_australis);
(((Phoenix_dactylifera	(((Iriartea_deltoidea	(Pseudophoenix_vinifera	Nypa_fruticans))	(((Roystonea_regia	((Sclerosperma_profizianum	Orania_palindan)	(((Bactris_major	(Elaeis_guineensis	Elaeis_oleifera))	(((Reinhardtia_gracilis	Reinhardtia_simplex)	(Reinhardtia_paiewonskiana	Reinhardtia_latisecta))	Attalea_speciosa))	Podococcus_barteri)))	(((Dictyosperma_album	Hydriastele_microspadix)	((Burretiokentia_grandiflora	Kentiopsis_piersoniorum)	(Veitchia_spiralis	Heterospathe_cagayanensis)))	((Pelagodoxa_henryana	((Leopoldinia_pulchra	Prestoea_acuminata)	(Oenocarpus_bataua	Oenocarpus_minor)))	(Manicaria_saccifera	Geonoma_undata))))	Chamaedorea_seifrizii))	Calamus_caryotoides))	(Sabal_domingensis	Serenoa_repens))	Kingia_australis);
((Kentiopsis_piersoniorum	((Veitchia_spiralis	(Burretiokentia_grandiflora	Heterospathe_cagayanensis))	(Dictyosperma_album	((((Pelagodoxa_henryana	((Leopoldinia_pulchra	Prestoea_acuminata)	(Oenocarpus_bataua	Oenocarpus_minor)))	(Manicaria_saccifera	Geonoma_undata))	((((Reinhardtia_gracilis	Reinhardtia_simplex)	(Reinhardtia_paiewonskiana	Reinhardtia_latisecta))	(Attalea_speciosa	(Bactris_major	(Elaeis_guineensis	Elaeis_oleifera))))	((((Roystonea_regia	Podococcus_barteri)	Calamus_caryotoides)	(Chamaedorea_seifrizii	((((Sabal_domingensis	Serenoa_repens)	Phoenix_dactylifera)	(Iriartea_deltoidea	Nypa_fruticans))	Pseudophoenix_vinifera)))	(Sclerosperma_profizianum	Orania_palindan))))	Hydriastele_microspadix))))	Kingia_australis);
(((Serenoa_repens	Sabal_domingensis)	(Phoenix_dactylifera	((Pseudophoenix_vinifera	Nypa_fruticans)	(((((Hydriastele_microspadix	(((Burretiokentia_grandiflora	Kentiopsis_piersoniorum)	(Veitchia_spiralis	Heterospathe_cagayanensis))	Dictyosperma_album))	(((Leopoldinia_pulchra	Prestoea_acuminata)	(Oenocarpus_bataua	Oenocarpus_minor))	(Manicaria_saccifera	Geonoma_undata)))	((((Reinhardtia_gracilis	Reinhardtia_simplex)	(Reinhardtia_paiewonskiana	Reinhardtia_latisecta))	(Attalea_speciosa	(Bactris_major	(Elaeis_guineensis	Elaeis_oleifera))))	Iriartea_deltoidea))	(((Pelagodoxa_henryana	Roystonea_regia)	(Chamaedorea_seifrizii	Podococcus_barteri))	(Sclerosperma_profizianum	Orania_palindan)))	Calamus_caryotoides))))	Kingia_australis);
(((Phoenix_dactylifera	((Pseudophoenix_vinifera	Nypa_fruticans)	((((((Sclerosperma_profizianum	Orania_palindan)	(Podococcus_barteri	(((Hydriastele_microspadix	((Kentiopsis_piersoniorum	(Veitchia_spiralis	Heterospathe_cagayanensis))	(Burretiokentia_grandiflora	Dictyosperma_album)))	((Pelagodoxa_henryana	((Leopoldinia_pulchra	Prestoea_acuminata)	(Oenocarpus_bataua	Oenocarpus_minor)))	(Manicaria_saccifera	Geonoma_undata)))	(((Reinhardtia_gracilis	Reinhardtia_simplex)	(Reinhardtia_paiewonskiana	Reinhardtia_latisecta))	(Attalea_speciosa	(Bactris_major	(Elaeis_guineensis	Elaeis_oleifera)))))))	Roystonea_regia)	Iriartea_deltoidea)	Chamaedorea_seifrizii)	Calamus_caryotoides)))	(Serenoa_repens	Sabal_domingensis))	Kingia_australis);
((((Pseudophoenix_vinifera	(((Phoenix_dactylifera	Serenoa_repens)	((((Sclerosperma_profizianum	Orania_palindan)	(((Reinhardtia_gracilis	Reinhardtia_simplex)	(Reinhardtia_paiewonskiana	Reinhardtia_latisecta))	(Attalea_speciosa	(Bactris_major	(Elaeis_guineensis	Elaeis_oleifera)))))	((Pelagodoxa_henryana	(((((Leopoldinia_pulchra	Prestoea_acuminata)	(Oenocarpus_bataua	Oenocarpus_minor))	Manicaria_saccifera)	(Iriartea_deltoidea	(Dictyosperma_album	(Hydriastele_microspadix	((Burretiokentia_grandiflora	(Veitchia_spiralis	Heterospathe_cagayanensis))	Kentiopsis_piersoniorum)))))	Geonoma_undata))	Roystonea_regia))	(Podococcus_barteri	Chamaedorea_seifrizii)))	Calamus_caryotoides))	Sabal_domingensis)	Nypa_fruticans)	Kingia_australis);
((Kentiopsis_piersoniorum	(Heterospathe_cagayanensis	((Dictyosperma_album	Hydriastele_microspadix)	((Veitchia_spiralis	Burretiokentia_grandiflora)	(((((Chamaedorea_seifrizii	Podococcus_barteri)	(((Calamus_caryotoides	((Iriartea_deltoidea	Nypa_fruticans)	((Serenoa_repens	Sabal_domingensis)	Phoenix_dactylifera)))	(Orania_palindan	Sclerosperma_profizianum))	Roystonea_regia))	((((Pseudophoenix_vinifera	Reinhardtia_gracilis)	Reinhardtia_simplex)	(Reinhardtia_latisecta	Reinhardtia_paiewonskiana))	(Attalea_speciosa	((Elaeis_guineensis	Elaeis_oleifera)	Bactris_major))))	(Manicaria_saccifera	Geonoma_undata))	(Pelagodoxa_henryana	((Leopoldinia_pulchra	Prestoea_acuminata)	(Oenocarpus_minor	Oenocarpus_bataua))))))))	Kingia_australis);
((Serenoa_repens	(Sabal_domingensis	(Phoenix_dactylifera	(((((((Reinhardtia_simplex	(Reinhardtia_latisecta	(Reinhardtia_gracilis	(Calamus_caryotoides	Reinhardtia_paiewonskiana))))	(Attalea_speciosa	(Pseudophoenix_vinifera	((Elaeis_guineensis	Elaeis_oleifera)	Bactris_major))))	(Chamaedorea_seifrizii	Podococcus_barteri))	(((Manicaria_saccifera	Geonoma_undata)	(Pelagodoxa_henryana	((Leopoldinia_pulchra	Prestoea_acuminata)	(Oenocarpus_minor	Oenocarpus_bataua))))	(((Dictyosperma_album	(Burretiokentia_grandiflora	Kentiopsis_piersoniorum))	(Veitchia_spiralis	Heterospathe_cagayanensis))	Hydriastele_microspadix)))	(Orania_palindan	Sclerosperma_profizianum))	Roystonea_regia)	(Iriartea_deltoidea	Nypa_fruticans)))))	Kingia_australis);
(((Phoenix_dactylifera	(((((((Manicaria_saccifera	Geonoma_undata)	((Leopoldinia_pulchra	Prestoea_acuminata)	(Oenocarpus_minor	Oenocarpus_bataua)))	(((Hydriastele_microspadix	Veitchia_spiralis)	Dictyosperma_album)	(Heterospathe_cagayanensis	(Burretiokentia_grandiflora	Kentiopsis_piersoniorum))))	(Iriartea_deltoidea	(((Reinhardtia_gracilis	Reinhardtia_simplex)	(Reinhardtia_latisecta	Reinhardtia_paiewonskiana))	(Attalea_speciosa	((Elaeis_guineensis	Elaeis_oleifera)	Bactris_major)))))	((Orania_palindan	Sclerosperma_profizianum)	(Pelagodoxa_henryana	(Podococcus_barteri	Roystonea_regia))))	Chamaedorea_seifrizii)	(Calamus_caryotoides	(Pseudophoenix_vinifera	Nypa_fruticans))))	(Serenoa_repens	Sabal_domingensis))	Kingia_australis);
((Sabal_domingensis	((Phoenix_dactylifera	((Pseudophoenix_vinifera	((((((Manicaria_saccifera	Geonoma_undata)	((Leopoldinia_pulchra	Prestoea_acuminata)	(Oenocarpus_minor	Oenocarpus_bataua)))	((Hydriastele_microspadix	Dictyosperma_album)	((Veitchia_spiralis	Heterospathe_cagayanensis)	(Burretiokentia_grandiflora	Kentiopsis_piersoniorum))))	(Iriartea_deltoidea	((Reinhardtia_simplex	(Reinhardtia_latisecta	(Reinhardtia_gracilis	Reinhardtia_paiewonskiana)))	(Attalea_speciosa	((Elaeis_guineensis	Elaeis_oleifera)	Bactris_major)))))	((Pelagodoxa_henryana	Roystonea_regia)	(Sclerosperma_profizianum	Orania_palindan)))	(Podococcus_barteri	Chamaedorea_seifrizii)))	(Calamus_caryotoides	Nypa_fruticans)))	Serenoa_repens))	Kingia_australis);
((Nypa_fruticans	((Calamus_caryotoides	((((((Manicaria_saccifera	Geonoma_undata)	(Pelagodoxa_henryana	((Leopoldinia_pulchra	Prestoea_acuminata)	(Oenocarpus_minor	Oenocarpus_bataua))))	((Veitchia_spiralis	Heterospathe_cagayanensis)	(Kentiopsis_piersoniorum	(Hydriastele_microspadix	(Burretiokentia_grandiflora	Dictyosperma_album)))))	(((Podococcus_barteri	Chamaedorea_seifrizii)	(((Reinhardtia_gracilis	Reinhardtia_simplex)	(Reinhardtia_latisecta	Reinhardtia_paiewonskiana))	(Attalea_speciosa	((Elaeis_guineensis	Elaeis_oleifera)	Bactris_major))))	(Roystonea_regia	(Sclerosperma_profizianum	Orania_palindan))))	Iriartea_deltoidea)	((Phoenix_dactylifera	Sabal_domingensis)	Serenoa_repens)))	Pseudophoenix_vinifera))	Kingia_australis);
(((Sabal_domingensis	Serenoa_repens)	(((((((((Leopoldinia_pulchra	Prestoea_acuminata)	(Oenocarpus_minor	Oenocarpus_bataua))	Pelagodoxa_henryana)	((((Veitchia_spiralis	Hydriastele_microspadix)	Dictyosperma_album)	(Heterospathe_cagayanensis	(Burretiokentia_grandiflora	Kentiopsis_piersoniorum)))	(Manicaria_saccifera	Geonoma_undata)))	(((((Reinhardtia_gracilis	Reinhardtia_simplex)	(Reinhardtia_latisecta	Reinhardtia_paiewonskiana))	(Attalea_speciosa	((Elaeis_guineensis	Elaeis_oleifera)	Bactris_major)))	(Podococcus_barteri	(Iriartea_deltoidea	(Sclerosperma_profizianum	Orania_palindan))))	Roystonea_regia))	Chamaedorea_seifrizii)	(Pseudophoenix_vinifera	Nypa_fruticans))	Calamus_caryotoides)	Phoenix_dactylifera))	Kingia_australis);
(((((Iriartea_deltoidea	(Nypa_fruticans	(((Roystonea_regia	(Sclerosperma_profizianum	Orania_palindan))	((((Hydriastele_microspadix	((Dictyosperma_album	((Veitchia_spiralis	Burretiokentia_grandiflora)	Kentiopsis_piersoniorum))	Heterospathe_cagayanensis))	((Manicaria_saccifera	Geonoma_undata)	(((Leopoldinia_pulchra	Prestoea_acuminata)	(Oenocarpus_minor	Oenocarpus_bataua))	Pelagodoxa_henryana)))	((((Pseudophoenix_vinifera	Reinhardtia_gracilis)	Reinhardtia_simplex)	(Reinhardtia_latisecta	(Calamus_caryotoides	Reinhardtia_paiewonskiana)))	(Attalea_speciosa	((Elaeis_guineensis	Elaeis_oleifera)	Bactris_major))))	Podococcus_barteri))	Chamaedorea_seifrizii)))	Phoenix_dactylifera)	Serenoa_repens)	Sabal_domingensis)	Kingia_australis);
((Roystonea_regia	((((Sclerosperma_profizianum	Orania_palindan)	(((Iriartea_deltoidea	(((Hydriastele_microspadix	(((Burretiokentia_grandiflora	Dictyosperma_album)	(Veitchia_spiralis	Kentiopsis_piersoniorum))	Heterospathe_cagayanensis))	(Manicaria_saccifera	((Leopoldinia_pulchra	Prestoea_acuminata)	(Oenocarpus_minor	Oenocarpus_bataua))))	Geonoma_undata))	(((Reinhardtia_gracilis	Reinhardtia_simplex)	(Reinhardtia_latisecta	Reinhardtia_paiewonskiana))	(Attalea_speciosa	((Elaeis_guineensis	Elaeis_oleifera)	Bactris_major))))	Podococcus_barteri))	((((Chamaedorea_seifrizii	(Sabal_domingensis	Calamus_caryotoides))	Serenoa_repens)	(Pseudophoenix_vinifera	Nypa_fruticans))	Phoenix_dactylifera))	Pelagodoxa_henryana))	Kingia_australis);
((Elaeis_guineensis	(Elaeis_oleifera	(Bactris_major	((((((Roystonea_regia	Podococcus_barteri)	Orania_palindan)	(((((Sabal_domingensis	Serenoa_repens)	Phoenix_dactylifera)	Calamus_caryotoides)	(Iriartea_deltoidea	Nypa_fruticans))	Sclerosperma_profizianum))	(((Veitchia_spiralis	Heterospathe_cagayanensis)	((Burretiokentia_grandiflora	Kentiopsis_piersoniorum)	(Dictyosperma_album	Hydriastele_microspadix)))	(Pelagodoxa_henryana	((Geonoma_undata	Manicaria_saccifera)	((Leopoldinia_pulchra	Prestoea_acuminata)	(Oenocarpus_minor	Oenocarpus_bataua))))))	(((Pseudophoenix_vinifera	Reinhardtia_gracilis)	Reinhardtia_simplex)	(Reinhardtia_latisecta	Reinhardtia_paiewonskiana)))	(Chamaedorea_seifrizii	Attalea_speciosa)))))	Kingia_australis);
((Serenoa_repens	((Phoenix_dactylifera	((Iriartea_deltoidea	(Pseudophoenix_vinifera	Nypa_fruticans))	(((Hydriastele_microspadix	((Kentiopsis_piersoniorum	(Burretiokentia_grandiflora	Dictyosperma_album))	(Veitchia_spiralis	Heterospathe_cagayanensis)))	((Geonoma_undata	Manicaria_saccifera)	((Leopoldinia_pulchra	Prestoea_acuminata)	(Oenocarpus_minor	Oenocarpus_bataua))))	(((Chamaedorea_seifrizii	Podococcus_barteri)	((((Reinhardtia_gracilis	Reinhardtia_simplex)	(Reinhardtia_latisecta	Reinhardtia_paiewonskiana))	(Attalea_speciosa	((Elaeis_guineensis	Elaeis_oleifera)	Bactris_major)))	(Sclerosperma_profizianum	Orania_palindan)))	(Calamus_caryotoides	(Pelagodoxa_henryana	Roystonea_regia))))))	Sabal_domingensis))	Kingia_australis);
(((Calamus_caryotoides	Serenoa_repens)	(Sabal_domingensis	(((((Pelagodoxa_henryana	Roystonea_regia)	(((((Bactris_major	(Elaeis_oleifera	Elaeis_guineensis))	Attalea_speciosa)	((Reinhardtia_gracilis	Reinhardtia_simplex)	(Reinhardtia_latisecta	Reinhardtia_paiewonskiana)))	((Oenocarpus_minor	Oenocarpus_bataua)	((((Hydriastele_microspadix	(Burretiokentia_grandiflora	Dictyosperma_album))	(Kentiopsis_piersoniorum	(Veitchia_spiralis	Heterospathe_cagayanensis)))	(Leopoldinia_pulchra	Prestoea_acuminata))	(Manicaria_saccifera	Geonoma_undata))))	(Podococcus_barteri	(Orania_palindan	Sclerosperma_profizianum))))	Chamaedorea_seifrizii)	(Pseudophoenix_vinifera	Nypa_fruticans))	(Iriartea_deltoidea	Phoenix_dactylifera))))	Kingia_australis);
((Nypa_fruticans	(((Calamus_caryotoides	Serenoa_repens)	(Sabal_domingensis	Phoenix_dactylifera))	((Pseudophoenix_vinifera	(((Hydriastele_microspadix	(Dictyosperma_album	((Burretiokentia_grandiflora	Kentiopsis_piersoniorum)	(Veitchia_spiralis	Heterospathe_cagayanensis))))	(((Oenocarpus_minor	Oenocarpus_bataua)	(Leopoldinia_pulchra	Prestoea_acuminata))	(Manicaria_saccifera	Geonoma_undata)))	((Podococcus_barteri	((Orania_palindan	Sclerosperma_profizianum)	(((Bactris_major	(Elaeis_oleifera	Elaeis_guineensis))	Attalea_speciosa)	((Reinhardtia_gracilis	Reinhardtia_simplex)	(Reinhardtia_latisecta	Reinhardtia_paiewonskiana)))))	(Pelagodoxa_henryana	Roystonea_regia))))	(Chamaedorea_seifrizii	Iriartea_deltoidea))))	Kingia_australis);
((Sabal_domingensis	((Phoenix_dactylifera	(((((Sclerosperma_profizianum	((Pelagodoxa_henryana	((Leopoldinia_pulchra	Prestoea_acuminata)	(((Hydriastele_microspadix	(Calamus_caryotoides	Dictyosperma_album))	(Kentiopsis_piersoniorum	Veitchia_spiralis))	(Burretiokentia_grandiflora	Heterospathe_cagayanensis))))	((Oenocarpus_minor	Oenocarpus_bataua)	(Manicaria_saccifera	Geonoma_undata))))	Orania_palindan)	(((((Bactris_major	(Elaeis_oleifera	Elaeis_guineensis))	Attalea_speciosa)	((Reinhardtia_gracilis	Reinhardtia_simplex)	(Reinhardtia_latisecta	Reinhardtia_paiewonskiana)))	Podococcus_barteri)	Roystonea_regia))	Chamaedorea_seifrizii)	(Iriartea_deltoidea	(Pseudophoenix_vinifera	Nypa_fruticans))))	Serenoa_repens))	Kingia_australis);
((Serenoa_repens	(Sabal_domingensis	(Phoenix_dactylifera	(Iriartea_deltoidea	(((((Geonoma_undata	(((Oenocarpus_minor	Oenocarpus_bataua)	(Leopoldinia_pulchra	Prestoea_acuminata))	Manicaria_saccifera))	((Hydriastele_microspadix	((Calamus_caryotoides	Dictyosperma_album)	Burretiokentia_grandiflora))	(Kentiopsis_piersoniorum	(Veitchia_spiralis	Heterospathe_cagayanensis))))	(Roystonea_regia	Pelagodoxa_henryana))	(Sclerosperma_profizianum	(Orania_palindan	(((Bactris_major	(Elaeis_oleifera	Elaeis_guineensis))	Attalea_speciosa)	(Reinhardtia_simplex	(Reinhardtia_latisecta	(Reinhardtia_gracilis	Reinhardtia_paiewonskiana)))))))	((Podococcus_barteri	Chamaedorea_seifrizii)	(Pseudophoenix_vinifera	Nypa_fruticans)))))))	Kingia_australis);
((Serenoa_repens	((Phoenix_dactylifera	((Chamaedorea_seifrizii	(((Burretiokentia_grandiflora	(Veitchia_spiralis	Heterospathe_cagayanensis))	(Kentiopsis_piersoniorum	(Hydriastele_microspadix	Dictyosperma_album)))	((((Oenocarpus_minor	Oenocarpus_bataua)	(Calamus_caryotoides	(Leopoldinia_pulchra	Prestoea_acuminata)))	((Roystonea_regia	Pelagodoxa_henryana)	(Manicaria_saccifera	Geonoma_undata)))	((Sclerosperma_profizianum	Orania_palindan)	(Podococcus_barteri	((Bactris_major	(Elaeis_oleifera	Elaeis_guineensis))	(Attalea_speciosa	((Reinhardtia_gracilis	Reinhardtia_simplex)	(Reinhardtia_latisecta	Reinhardtia_paiewonskiana)))))))))	((Pseudophoenix_vinifera	Nypa_fruticans)	Iriartea_deltoidea)))	Sabal_domingensis))	Kingia_australis);
((((Phoenix_dactylifera	((Chamaedorea_seifrizii	(Iriartea_deltoidea	((((Bactris_major	(Elaeis_oleifera	Elaeis_guineensis))	(Attalea_speciosa	((Reinhardtia_gracilis	Reinhardtia_simplex)	(Reinhardtia_latisecta	Reinhardtia_paiewonskiana))))	(Podococcus_barteri	(Roystonea_regia	(Sclerosperma_profizianum	Orania_palindan))))	(((((Oenocarpus_minor	Oenocarpus_bataua)	(Leopoldinia_pulchra	Prestoea_acuminata))	Pelagodoxa_henryana)	(Manicaria_saccifera	Geonoma_undata))	((Veitchia_spiralis	Heterospathe_cagayanensis)	((((Calamus_caryotoides	Dictyosperma_album)	Burretiokentia_grandiflora)	Hydriastele_microspadix)	Kentiopsis_piersoniorum))))))	(Pseudophoenix_vinifera	Nypa_fruticans)))	Sabal_domingensis)	Serenoa_repens)	Kingia_australis);
((Phoenix_dactylifera	((Sabal_domingensis	(Calamus_caryotoides	Serenoa_repens))	(Nypa_fruticans	(((((Podococcus_barteri	((Sclerosperma_profizianum	Orania_palindan)	((((Pseudophoenix_vinifera	Reinhardtia_gracilis)	Reinhardtia_simplex)	(Reinhardtia_latisecta	Reinhardtia_paiewonskiana))	((Bactris_major	(Elaeis_oleifera	Elaeis_guineensis))	Attalea_speciosa))))	Roystonea_regia)	(((((Oenocarpus_minor	Oenocarpus_bataua)	(Leopoldinia_pulchra	Prestoea_acuminata))	Pelagodoxa_henryana)	(Manicaria_saccifera	Geonoma_undata))	(((Veitchia_spiralis	Heterospathe_cagayanensis)	(Burretiokentia_grandiflora	Kentiopsis_piersoniorum))	(Dictyosperma_album	Hydriastele_microspadix))))	Iriartea_deltoidea)	Chamaedorea_seifrizii))))	Kingia_australis);
((Sabal_domingensis	(Serenoa_repens	((Nypa_fruticans	((Sclerosperma_profizianum	Orania_palindan)	(((((((Roystonea_regia	((Calamus_caryotoides	(Oenocarpus_minor	Oenocarpus_bataua))	(Leopoldinia_pulchra	Prestoea_acuminata)))	Pelagodoxa_henryana)	(Manicaria_saccifera	Geonoma_undata))	(((Veitchia_spiralis	Heterospathe_cagayanensis)	Burretiokentia_grandiflora)	(Dictyosperma_album	(Kentiopsis_piersoniorum	Hydriastele_microspadix))))	(((Reinhardtia_gracilis	Reinhardtia_simplex)	(Reinhardtia_latisecta	Reinhardtia_paiewonskiana))	(((Elaeis_oleifera	Elaeis_guineensis)	(Pseudophoenix_vinifera	Bactris_major))	Attalea_speciosa)))	Iriartea_deltoidea)	(Chamaedorea_seifrizii	Podococcus_barteri))))	Phoenix_dactylifera)))	Kingia_australis);
((Serenoa_repens	((((Pseudophoenix_vinifera	Nypa_fruticans)	((Roystonea_regia	((Podococcus_barteri	(Sclerosperma_profizianum	Orania_palindan))	((((Geonoma_undata	((((Oenocarpus_minor	Oenocarpus_bataua)	(Leopoldinia_pulchra	Prestoea_acuminata))	Pelagodoxa_henryana)	Manicaria_saccifera))	(Hydriastele_microspadix	(((Veitchia_spiralis	Heterospathe_cagayanensis)	Dictyosperma_album)	(Burretiokentia_grandiflora	Kentiopsis_piersoniorum))))	(((Reinhardtia_gracilis	Reinhardtia_simplex)	(Reinhardtia_latisecta	(Calamus_caryotoides	Reinhardtia_paiewonskiana)))	(((Elaeis_oleifera	Elaeis_guineensis)	Bactris_major)	Attalea_speciosa)))	Iriartea_deltoidea)))	Chamaedorea_seifrizii))	Phoenix_dactylifera)	Sabal_domingensis))	Kingia_australis);
((Iriartea_deltoidea	((Chamaedorea_seifrizii	(Roystonea_regia	((Sclerosperma_profizianum	Orania_palindan)	(Podococcus_barteri	((((((Oenocarpus_minor	Oenocarpus_bataua)	(Leopoldinia_pulchra	Prestoea_acuminata))	(Manicaria_saccifera	(Calamus_caryotoides	Geonoma_undata)))	Pelagodoxa_henryana)	(Hydriastele_microspadix	(((Veitchia_spiralis	Heterospathe_cagayanensis)	Dictyosperma_album)	(Burretiokentia_grandiflora	Kentiopsis_piersoniorum))))	((Reinhardtia_simplex	(Reinhardtia_latisecta	(Reinhardtia_gracilis	Reinhardtia_paiewonskiana)))	(((Elaeis_oleifera	Elaeis_guineensis)	Bactris_major)	Attalea_speciosa)))))))	((Phoenix_dactylifera	(Sabal_domingensis	Serenoa_repens))	(Pseudophoenix_vinifera	Nypa_fruticans))))	Kingia_australis);
(((Calamus_caryotoides	(Sabal_domingensis	((Phoenix_dactylifera	Serenoa_repens)	((((Sclerosperma_profizianum	Orania_palindan)	(Iriartea_deltoidea	(Podococcus_barteri	(((((Oenocarpus_bataua	Oenocarpus_minor)	(Leopoldinia_pulchra	Prestoea_acuminata))	(Pelagodoxa_henryana	(Geonoma_undata	Manicaria_saccifera)))	(Hydriastele_microspadix	(Heterospathe_cagayanensis	((Kentiopsis_piersoniorum	(Dictyosperma_album	Burretiokentia_grandiflora))	Veitchia_spiralis))))	((Attalea_speciosa	(Bactris_major	(Elaeis_guineensis	Elaeis_oleifera)))	((Reinhardtia_latisecta	Reinhardtia_paiewonskiana)	(Reinhardtia_gracilis	Reinhardtia_simplex)))))))	Roystonea_regia)	(Pseudophoenix_vinifera	Chamaedorea_seifrizii)))))	Nypa_fruticans)	Kingia_australis);
((((Phoenix_dactylifera	(Serenoa_repens	Sabal_domingensis))	(Calamus_caryotoides	(Nypa_fruticans	((Sclerosperma_profizianum	Orania_palindan)	(((Chamaedorea_seifrizii	Podococcus_barteri)	((((Geonoma_undata	Manicaria_saccifera)	(((Oenocarpus_bataua	Oenocarpus_minor)	(Leopoldinia_pulchra	Prestoea_acuminata))	Pelagodoxa_henryana))	((Heterospathe_cagayanensis	Veitchia_spiralis)	(Kentiopsis_piersoniorum	(Hydriastele_microspadix	(Burretiokentia_grandiflora	Dictyosperma_album)))))	((Attalea_speciosa	(Bactris_major	(Elaeis_guineensis	Elaeis_oleifera)))	((Reinhardtia_latisecta	Reinhardtia_paiewonskiana)	((Pseudophoenix_vinifera	Reinhardtia_gracilis)	Reinhardtia_simplex)))))	Roystonea_regia)))))	Iriartea_deltoidea)	Kingia_australis);
((Sabal_domingensis	((((Iriartea_deltoidea	(((Nypa_fruticans	Pseudophoenix_vinifera)	((Pelagodoxa_henryana	((Hydriastele_microspadix	(Heterospathe_cagayanensis	((Burretiokentia_grandiflora	Kentiopsis_piersoniorum)	(Veitchia_spiralis	Dictyosperma_album))))	((Geonoma_undata	Manicaria_saccifera)	((Oenocarpus_bataua	Oenocarpus_minor)	(Leopoldinia_pulchra	Prestoea_acuminata)))))	((Podococcus_barteri	((Attalea_speciosa	(Bactris_major	(Elaeis_guineensis	Elaeis_oleifera)))	((Reinhardtia_latisecta	Reinhardtia_paiewonskiana)	(Reinhardtia_gracilis	Reinhardtia_simplex))))	(Roystonea_regia	(Sclerosperma_profizianum	Orania_palindan)))))	Chamaedorea_seifrizii))	Phoenix_dactylifera)	Calamus_caryotoides)	Serenoa_repens))	Kingia_australis);
((Sabal_domingensis	(((((Iriartea_deltoidea	Nypa_fruticans)	Pseudophoenix_vinifera)	((Roystonea_regia	(Pelagodoxa_henryana	(((Geonoma_undata	Manicaria_saccifera)	((Oenocarpus_bataua	Oenocarpus_minor)	(Leopoldinia_pulchra	Prestoea_acuminata)))	(Hydriastele_microspadix	((Veitchia_spiralis	Heterospathe_cagayanensis)	((Burretiokentia_grandiflora	Kentiopsis_piersoniorum)	Dictyosperma_album))))))	(((Chamaedorea_seifrizii	Podococcus_barteri)	((Attalea_speciosa	(Bactris_major	(Elaeis_guineensis	Elaeis_oleifera)))	((Reinhardtia_latisecta	Reinhardtia_paiewonskiana)	(Reinhardtia_gracilis	Reinhardtia_simplex))))	(Calamus_caryotoides	(Sclerosperma_profizianum	Orania_palindan)))))	Phoenix_dactylifera)	Serenoa_repens))	Kingia_australis);
((Roystonea_regia	(((Sclerosperma_profizianum	Orania_palindan)	((Chamaedorea_seifrizii	Podococcus_barteri)	(((Bactris_major	(Elaeis_guineensis	Elaeis_oleifera))	(((Reinhardtia_latisecta	Reinhardtia_paiewonskiana)	(Pseudophoenix_vinifera	(Reinhardtia_gracilis	Reinhardtia_simplex)))	Attalea_speciosa))	(Iriartea_deltoidea	((Hydriastele_microspadix	((Dictyosperma_album	(Burretiokentia_grandiflora	Kentiopsis_piersoniorum))	(Veitchia_spiralis	Heterospathe_cagayanensis)))	((Pelagodoxa_henryana	(Geonoma_undata	Manicaria_saccifera))	((Oenocarpus_bataua	Oenocarpus_minor)	(Leopoldinia_pulchra	Prestoea_acuminata))))))))	((Phoenix_dactylifera	(Serenoa_repens	Sabal_domingensis))	(Nypa_fruticans	Calamus_caryotoides))))	Kingia_australis);
((Elaeis_oleifera	((Bactris_major	((((Reinhardtia_latisecta	Reinhardtia_paiewonskiana)	(Reinhardtia_gracilis	Reinhardtia_simplex))	(((((Iriartea_deltoidea	(((Phoenix_dactylifera	(Serenoa_repens	Sabal_domingensis))	(Pseudophoenix_vinifera	Nypa_fruticans))	Calamus_caryotoides))	((((Dictyosperma_album	Hydriastele_microspadix)	(Burretiokentia_grandiflora	Kentiopsis_piersoniorum))	(Veitchia_spiralis	Heterospathe_cagayanensis))	((Geonoma_undata	Manicaria_saccifera)	(((Oenocarpus_bataua	Oenocarpus_minor)	(Leopoldinia_pulchra	Prestoea_acuminata))	Pelagodoxa_henryana))))	Roystonea_regia)	(Chamaedorea_seifrizii	Podococcus_barteri))	(Sclerosperma_profizianum	Orania_palindan)))	Attalea_speciosa))	Elaeis_guineensis))	Kingia_australis);
((Serenoa_repens	(Sabal_domingensis	((Iriartea_deltoidea	((Nypa_fruticans	(((Sclerosperma_profizianum	Orania_palindan)	((Chamaedorea_seifrizii	Podococcus_barteri)	(((((Geonoma_undata	Manicaria_saccifera)	((Oenocarpus_bataua	Oenocarpus_minor)	(Leopoldinia_pulchra	Prestoea_acuminata)))	Pelagodoxa_henryana)	(((Burretiokentia_grandiflora	(Veitchia_spiralis	Heterospathe_cagayanensis))	(Hydriastele_microspadix	Dictyosperma_album))	Kentiopsis_piersoniorum))	((Attalea_speciosa	((Elaeis_guineensis	Elaeis_oleifera)	Bactris_major))	((Reinhardtia_latisecta	Reinhardtia_paiewonskiana)	((Pseudophoenix_vinifera	Reinhardtia_gracilis)	Reinhardtia_simplex))))))	Roystonea_regia))	Calamus_caryotoides))	Phoenix_dactylifera)))	Kingia_australis);
((Roystonea_regia	((((((Calamus_caryotoides	Serenoa_repens)	Phoenix_dactylifera)	(Sabal_domingensis	Nypa_fruticans))	Iriartea_deltoidea)	(Sclerosperma_profizianum	Orania_palindan))	(((Burretiokentia_grandiflora	Chamaedorea_seifrizii)	Podococcus_barteri)	(((((Geonoma_undata	Manicaria_saccifera)	((Oenocarpus_bataua	Oenocarpus_minor)	(Leopoldinia_pulchra	Prestoea_acuminata)))	Pelagodoxa_henryana)	((Hydriastele_microspadix	(Pseudophoenix_vinifera	Dictyosperma_album))	((Veitchia_spiralis	Heterospathe_cagayanensis)	Kentiopsis_piersoniorum)))	((Attalea_speciosa	((Elaeis_guineensis	Elaeis_oleifera)	Bactris_major))	(((Reinhardtia_latisecta	Reinhardtia_paiewonskiana)	Reinhardtia_simplex)	Reinhardtia_gracilis))))))	Kingia_australis);
(((Sabal_domingensis	(((Iriartea_deltoidea	(Chamaedorea_seifrizii	((Sclerosperma_profizianum	Orania_palindan)	(((((((Hydriastele_microspadix	Dictyosperma_album)	(Veitchia_spiralis	Heterospathe_cagayanensis))	(Burretiokentia_grandiflora	Kentiopsis_piersoniorum))	((((Oenocarpus_bataua	Oenocarpus_minor)	(Leopoldinia_pulchra	Prestoea_acuminata))	Pelagodoxa_henryana)	(Geonoma_undata	Manicaria_saccifera)))	((Attalea_speciosa	((Elaeis_guineensis	Elaeis_oleifera)	Bactris_major))	((Reinhardtia_latisecta	(Reinhardtia_gracilis	Reinhardtia_paiewonskiana))	Reinhardtia_simplex)))	Podococcus_barteri)	Roystonea_regia))))	(Calamus_caryotoides	(Pseudophoenix_vinifera	Nypa_fruticans)))	Phoenix_dactylifera))	Serenoa_repens)	Kingia_australis);
(((Serenoa_repens	Sabal_domingensis)	(((Chamaedorea_seifrizii	((Sclerosperma_profizianum	Orania_palindan)	((((Attalea_speciosa	((Elaeis_guineensis	Elaeis_oleifera)	Bactris_major))	((Reinhardtia_latisecta	(Reinhardtia_gracilis	Reinhardtia_paiewonskiana))	Reinhardtia_simplex))	(Iriartea_deltoidea	((Hydriastele_microspadix	((Burretiokentia_grandiflora	Dictyosperma_album)	(Heterospathe_cagayanensis	(Veitchia_spiralis	Kentiopsis_piersoniorum))))	((((Oenocarpus_bataua	Oenocarpus_minor)	(Leopoldinia_pulchra	Prestoea_acuminata))	(Roystonea_regia	Pelagodoxa_henryana))	(Geonoma_undata	Manicaria_saccifera)))))	Podococcus_barteri)))	(Phoenix_dactylifera	(Pseudophoenix_vinifera	Nypa_fruticans)))	Calamus_caryotoides))	Kingia_australis);
((Sabal_domingensis	((Phoenix_dactylifera	((((Burretiokentia_grandiflora	Chamaedorea_seifrizii)	Podococcus_barteri)	((Iriartea_deltoidea	(Orania_palindan	(((Reinhardtia_gracilis	Reinhardtia_simplex)	(Reinhardtia_paiewonskiana	Reinhardtia_latisecta))	(Attalea_speciosa	(Bactris_major	(Elaeis_oleifera	Elaeis_guineensis))))))	(Sclerosperma_profizianum	(Roystonea_regia	(Pelagodoxa_henryana	((((Leopoldinia_pulchra	Prestoea_acuminata)	(Oenocarpus_bataua	Oenocarpus_minor))	(Manicaria_saccifera	Geonoma_undata))	(Kentiopsis_piersoniorum	((Hydriastele_microspadix	Dictyosperma_album)	(Heterospathe_cagayanensis	Veitchia_spiralis)))))))))	(Calamus_caryotoides	(Nypa_fruticans	Pseudophoenix_vinifera))))	Serenoa_repens))	Kingia_australis);
((Sabal_domingensis	((Phoenix_dactylifera	((((((Iriartea_deltoidea	(((Reinhardtia_gracilis	Reinhardtia_simplex)	(Reinhardtia_paiewonskiana	Reinhardtia_latisecta))	(Attalea_speciosa	(Bactris_major	(Elaeis_oleifera	Elaeis_guineensis)))))	(((((Dictyosperma_album	Burretiokentia_grandiflora)	Kentiopsis_piersoniorum)	(Heterospathe_cagayanensis	Veitchia_spiralis))	Hydriastele_microspadix)	(((Leopoldinia_pulchra	Prestoea_acuminata)	(Oenocarpus_bataua	Oenocarpus_minor))	(Manicaria_saccifera	Geonoma_undata))))	Roystonea_regia)	(Pelagodoxa_henryana	(Orania_palindan	Sclerosperma_profizianum)))	(Chamaedorea_seifrizii	Podococcus_barteri))	(Calamus_caryotoides	(Nypa_fruticans	Pseudophoenix_vinifera))))	Serenoa_repens))	Kingia_australis);
((Serenoa_repens	(Sabal_domingensis	(Phoenix_dactylifera	((((Iriartea_deltoidea	(((Orania_palindan	Sclerosperma_profizianum)	((((Burretiokentia_grandiflora	Kentiopsis_piersoniorum)	(Heterospathe_cagayanensis	Veitchia_spiralis))	(Dictyosperma_album	Hydriastele_microspadix))	(Pelagodoxa_henryana	(((Leopoldinia_pulchra	Prestoea_acuminata)	(Oenocarpus_bataua	Oenocarpus_minor))	(Manicaria_saccifera	Geonoma_undata)))))	(Roystonea_regia	(Podococcus_barteri	((Reinhardtia_simplex	(((Pseudophoenix_vinifera	Reinhardtia_gracilis)	Reinhardtia_paiewonskiana)	Reinhardtia_latisecta))	(Attalea_speciosa	(Bactris_major	(Elaeis_oleifera	Elaeis_guineensis))))))))	Chamaedorea_seifrizii)	Nypa_fruticans)	Calamus_caryotoides))))	Kingia_australis);
(((Phoenix_dactylifera	((((Chamaedorea_seifrizii	(((Podococcus_barteri	(((((Burretiokentia_grandiflora	Kentiopsis_piersoniorum)	(Heterospathe_cagayanensis	Veitchia_spiralis))	(Dictyosperma_album	Hydriastele_microspadix))	((Pelagodoxa_henryana	((Leopoldinia_pulchra	Prestoea_acuminata)	(Oenocarpus_bataua	Oenocarpus_minor)))	(Manicaria_saccifera	Geonoma_undata)))	((Bactris_major	(Elaeis_oleifera	Elaeis_guineensis))	((Reinhardtia_simplex	((Reinhardtia_gracilis	Reinhardtia_paiewonskiana)	Reinhardtia_latisecta))	Attalea_speciosa))))	(Orania_palindan	Sclerosperma_profizianum))	Roystonea_regia))	Iriartea_deltoidea)	Calamus_caryotoides)	(Pseudophoenix_vinifera	Nypa_fruticans)))	(Serenoa_repens	Sabal_domingensis))	Kingia_australis);
((((Phoenix_dactylifera	((((((((Burretiokentia_grandiflora	Kentiopsis_piersoniorum)	(Heterospathe_cagayanensis	Veitchia_spiralis))	(Dictyosperma_album	Hydriastele_microspadix))	(((Leopoldinia_pulchra	Prestoea_acuminata)	(Oenocarpus_bataua	Oenocarpus_minor))	(Manicaria_saccifera	Geonoma_undata)))	(((Chamaedorea_seifrizii	Podococcus_barteri)	(Roystonea_regia	Pelagodoxa_henryana))	(Sclerosperma_profizianum	(Orania_palindan	((Reinhardtia_paiewonskiana	(Reinhardtia_latisecta	(Reinhardtia_gracilis	Reinhardtia_simplex)))	(Attalea_speciosa	(Bactris_major	(Elaeis_oleifera	Elaeis_guineensis))))))))	Iriartea_deltoidea)	Calamus_caryotoides)	(Pseudophoenix_vinifera	Nypa_fruticans)))	Sabal_domingensis)	Serenoa_repens)	Kingia_australis);
((((Phoenix_dactylifera	(((((((Kentiopsis_piersoniorum	Heterospathe_cagayanensis)	(Dictyosperma_album	(Hydriastele_microspadix	(Burretiokentia_grandiflora	Veitchia_spiralis))))	(((Leopoldinia_pulchra	Prestoea_acuminata)	(Oenocarpus_bataua	Oenocarpus_minor))	(Manicaria_saccifera	Geonoma_undata)))	(((Reinhardtia_simplex	((Reinhardtia_gracilis	Reinhardtia_paiewonskiana)	Reinhardtia_latisecta))	(Attalea_speciosa	(Bactris_major	(Elaeis_oleifera	Elaeis_guineensis))))	((Sclerosperma_profizianum	Orania_palindan)	(Chamaedorea_seifrizii	((Podococcus_barteri	Roystonea_regia)	Pelagodoxa_henryana)))))	Iriartea_deltoidea)	Calamus_caryotoides)	(Pseudophoenix_vinifera	Nypa_fruticans)))	Sabal_domingensis)	Serenoa_repens)	Kingia_australis);
((Phoenix_dactylifera	(((Sabal_domingensis	Serenoa_repens)	((Roystonea_regia	Pelagodoxa_henryana)	((Podococcus_barteri	Chamaedorea_seifrizii)	((Sclerosperma_profizianum	Orania_palindan)	((((Oenocarpus_bataua	Oenocarpus_minor)	((Nypa_fruticans	Manicaria_saccifera)	(Calamus_caryotoides	Geonoma_undata)))	((((Kentiopsis_piersoniorum	Veitchia_spiralis)	((Burretiokentia_grandiflora	Dictyosperma_album)	Heterospathe_cagayanensis))	Hydriastele_microspadix)	(Leopoldinia_pulchra	Prestoea_acuminata)))	((((Reinhardtia_gracilis	Pseudophoenix_vinifera)	Reinhardtia_simplex)	(Reinhardtia_paiewonskiana	Reinhardtia_latisecta))	(Attalea_speciosa	(Bactris_major	(Elaeis_oleifera	Elaeis_guineensis)))))))))	Iriartea_deltoidea))	Kingia_australis);
((((((Pelagodoxa_henryana	((Geonoma_undata	Manicaria_saccifera)	((((Dictyosperma_album	((Veitchia_spiralis	Hydriastele_microspadix)	Burretiokentia_grandiflora))	Kentiopsis_piersoniorum)	Heterospathe_cagayanensis)	((Oenocarpus_bataua	Oenocarpus_minor)	(Leopoldinia_pulchra	Prestoea_acuminata)))))	(((Bactris_major	(Elaeis_oleifera	Elaeis_guineensis))	((((Reinhardtia_gracilis	Pseudophoenix_vinifera)	Reinhardtia_simplex)	(Reinhardtia_paiewonskiana	Reinhardtia_latisecta))	Attalea_speciosa))	((Podococcus_barteri	Roystonea_regia)	(Sclerosperma_profizianum	Orania_palindan))))	Chamaedorea_seifrizii)	((Iriartea_deltoidea	Phoenix_dactylifera)	((Calamus_caryotoides	Sabal_domingensis)	Serenoa_repens)))	Nypa_fruticans)	Kingia_australis);
((Kentiopsis_piersoniorum	((Veitchia_spiralis	(Heterospathe_cagayanensis	((((((Oenocarpus_bataua	Oenocarpus_minor)	(Leopoldinia_pulchra	Prestoea_acuminata))	((Calamus_caryotoides	Geonoma_undata)	Manicaria_saccifera))	Pelagodoxa_henryana)	(((((Reinhardtia_gracilis	Pseudophoenix_vinifera)	Reinhardtia_simplex)	(Reinhardtia_paiewonskiana	Reinhardtia_latisecta))	(Attalea_speciosa	(Bactris_major	(Elaeis_oleifera	Elaeis_guineensis))))	(Orania_palindan	(((Chamaedorea_seifrizii	Podococcus_barteri)	Roystonea_regia)	((((Iriartea_deltoidea	Phoenix_dactylifera)	(Sabal_domingensis	Serenoa_repens))	Nypa_fruticans)	Sclerosperma_profizianum)))))	(Dictyosperma_album	Hydriastele_microspadix))))	Burretiokentia_grandiflora))	Kingia_australis);
((((((Nypa_fruticans	Calamus_caryotoides)	(((Roystonea_regia	((Iriartea_deltoidea	((((Oenocarpus_bataua	Oenocarpus_minor)	(Leopoldinia_pulchra	Prestoea_acuminata))	(Hydriastele_microspadix	((Heterospathe_cagayanensis	(Burretiokentia_grandiflora	Dictyosperma_album))	(Kentiopsis_piersoniorum	Veitchia_spiralis))))	((Geonoma_undata	Manicaria_saccifera)	Pelagodoxa_henryana)))	(((Reinhardtia_gracilis	Reinhardtia_simplex)	(Reinhardtia_paiewonskiana	Reinhardtia_latisecta))	(Attalea_speciosa	(Bactris_major	(Elaeis_oleifera	Elaeis_guineensis))))))	(Sclerosperma_profizianum	Orania_palindan))	((Pseudophoenix_vinifera	Chamaedorea_seifrizii)	Podococcus_barteri)))	Phoenix_dactylifera)	Serenoa_repens)	Sabal_domingensis)	Kingia_australis);
((Kentiopsis_piersoniorum	((((Dictyosperma_album	Hydriastele_microspadix)	((((Calamus_caryotoides	Geonoma_undata)	Manicaria_saccifera)	((Oenocarpus_minor	Oenocarpus_bataua)	(Leopoldinia_pulchra	Prestoea_acuminata)))	((((Chamaedorea_seifrizii	((Pseudophoenix_vinifera	Nypa_fruticans)	((Phoenix_dactylifera	Serenoa_repens)	Sabal_domingensis)))	((Orania_palindan	((Podococcus_barteri	Roystonea_regia)	Pelagodoxa_henryana))	Sclerosperma_profizianum))	((Attalea_speciosa	(Bactris_major	(Elaeis_guineensis	Elaeis_oleifera)))	((Reinhardtia_paiewonskiana	Reinhardtia_latisecta)	(Reinhardtia_gracilis	Reinhardtia_simplex))))	Iriartea_deltoidea)))	(Heterospathe_cagayanensis	Veitchia_spiralis))	Burretiokentia_grandiflora))	Kingia_australis);
((Kentiopsis_piersoniorum	((((Burretiokentia_grandiflora	Dictyosperma_album)	Hydriastele_microspadix)	(((Geonoma_undata	Manicaria_saccifera)	((Oenocarpus_minor	Oenocarpus_bataua)	(Leopoldinia_pulchra	Prestoea_acuminata)))	((((Sclerosperma_profizianum	Orania_palindan)	(((Iriartea_deltoidea	(Pseudophoenix_vinifera	Nypa_fruticans))	(Phoenix_dactylifera	(Serenoa_repens	Sabal_domingensis)))	((Chamaedorea_seifrizii	Podococcus_barteri)	((Attalea_speciosa	(Bactris_major	(Elaeis_guineensis	Elaeis_oleifera)))	((Reinhardtia_paiewonskiana	Reinhardtia_latisecta)	(Reinhardtia_gracilis	Reinhardtia_simplex))))))	(Roystonea_regia	Pelagodoxa_henryana))	Calamus_caryotoides)))	(Heterospathe_cagayanensis	Veitchia_spiralis)))	Kingia_australis);
((Prestoea_acuminata	(((((Geonoma_undata	((((Bactris_major	(Elaeis_guineensis	Elaeis_oleifera))	Attalea_speciosa)	((Reinhardtia_paiewonskiana	Reinhardtia_latisecta)	(Reinhardtia_gracilis	Reinhardtia_simplex)))	((((Sclerosperma_profizianum	(((Iriartea_deltoidea	Nypa_fruticans)	(Calamus_caryotoides	(Phoenix_dactylifera	(Serenoa_repens	Sabal_domingensis))))	Pseudophoenix_vinifera))	(Roystonea_regia	Pelagodoxa_henryana))	Orania_palindan)	(Chamaedorea_seifrizii	Podococcus_barteri))))	((((Heterospathe_cagayanensis	Burretiokentia_grandiflora)	Veitchia_spiralis)	Kentiopsis_piersoniorum)	(Dictyosperma_album	Hydriastele_microspadix)))	Manicaria_saccifera)	(Oenocarpus_minor	Oenocarpus_bataua))	Leopoldinia_pulchra))	Kingia_australis);
(((Phoenix_dactylifera	(Serenoa_repens	Sabal_domingensis))	((Calamus_caryotoides	((Roystonea_regia	(Sclerosperma_profizianum	Orania_palindan))	((Chamaedorea_seifrizii	Podococcus_barteri)	((Iriartea_deltoidea	((((Heterospathe_cagayanensis	Veitchia_spiralis)	(Burretiokentia_grandiflora	Kentiopsis_piersoniorum))	(Dictyosperma_album	Hydriastele_microspadix))	((((Oenocarpus_minor	Oenocarpus_bataua)	(Leopoldinia_pulchra	Prestoea_acuminata))	Pelagodoxa_henryana)	(Geonoma_undata	Manicaria_saccifera))))	(((Bactris_major	(Elaeis_guineensis	Elaeis_oleifera))	Attalea_speciosa)	((Reinhardtia_paiewonskiana	Reinhardtia_latisecta)	(Reinhardtia_gracilis	Reinhardtia_simplex)))))))	(Pseudophoenix_vinifera	Nypa_fruticans)))	Kingia_australis);
((Iriartea_deltoidea	(Nypa_fruticans	((Phoenix_dactylifera	(Serenoa_repens	Sabal_domingensis))	((Chamaedorea_seifrizii	Pseudophoenix_vinifera)	(((Sclerosperma_profizianum	Orania_palindan)	((((Heterospathe_cagayanensis	((Burretiokentia_grandiflora	Veitchia_spiralis)	Kentiopsis_piersoniorum))	(Dictyosperma_album	Hydriastele_microspadix))	((((Oenocarpus_minor	Oenocarpus_bataua)	(Leopoldinia_pulchra	Prestoea_acuminata))	Pelagodoxa_henryana)	((Calamus_caryotoides	Geonoma_undata)	Manicaria_saccifera)))	(((Bactris_major	(Elaeis_guineensis	Elaeis_oleifera))	Attalea_speciosa)	((Reinhardtia_paiewonskiana	Reinhardtia_latisecta)	(Reinhardtia_gracilis	Reinhardtia_simplex)))))	(Podococcus_barteri	Roystonea_regia))))))	Kingia_australis);
(((Serenoa_repens	Sabal_domingensis)	(((((Chamaedorea_seifrizii	Pseudophoenix_vinifera)	((Podococcus_barteri	Roystonea_regia)	((Sclerosperma_profizianum	Orania_palindan)	(((Heterospathe_cagayanensis	((Veitchia_spiralis	(Kentiopsis_piersoniorum	Burretiokentia_grandiflora))	(Dictyosperma_album	Hydriastele_microspadix)))	((((Oenocarpus_minor	Oenocarpus_bataua)	(Leopoldinia_pulchra	Prestoea_acuminata))	Pelagodoxa_henryana)	(Geonoma_undata	Manicaria_saccifera)))	(((Bactris_major	(Elaeis_guineensis	Elaeis_oleifera))	(Attalea_speciosa	((Reinhardtia_paiewonskiana	Reinhardtia_latisecta)	(Reinhardtia_gracilis	Reinhardtia_simplex))))	Iriartea_deltoidea)))))	Calamus_caryotoides)	Nypa_fruticans)	Phoenix_dactylifera))	Kingia_australis);
((Sabal_domingensis	((((((((Veitchia_spiralis	Heterospathe_cagayanensis)	((Kentiopsis_piersoniorum	Burretiokentia_grandiflora)	(Dictyosperma_album	Hydriastele_microspadix)))	(((((Calamus_caryotoides	Oenocarpus_minor)	Oenocarpus_bataua)	(Leopoldinia_pulchra	Prestoea_acuminata))	Pelagodoxa_henryana)	(Geonoma_undata	Manicaria_saccifera)))	(Sclerosperma_profizianum	(((((Reinhardtia_paiewonskiana	Reinhardtia_latisecta)	(Reinhardtia_gracilis	Reinhardtia_simplex))	((Bactris_major	(Elaeis_guineensis	Elaeis_oleifera))	Attalea_speciosa))	Orania_palindan)	((Chamaedorea_seifrizii	Podococcus_barteri)	Roystonea_regia))))	Iriartea_deltoidea)	(Pseudophoenix_vinifera	Nypa_fruticans))	Phoenix_dactylifera)	Serenoa_repens))	Kingia_australis);
((Iriartea_deltoidea	(Nypa_fruticans	(((Phoenix_dactylifera	(Roystonea_regia	(((((Veitchia_spiralis	Kentiopsis_piersoniorum)	(Dictyosperma_album	(Burretiokentia_grandiflora	Heterospathe_cagayanensis)))	Hydriastele_microspadix)	((((Oenocarpus_minor	Oenocarpus_bataua)	(Leopoldinia_pulchra	Prestoea_acuminata))	Pelagodoxa_henryana)	(Geonoma_undata	Manicaria_saccifera)))	((Sclerosperma_profizianum	Orania_palindan)	((Chamaedorea_seifrizii	Podococcus_barteri)	((((Calamus_caryotoides	Reinhardtia_paiewonskiana)	Reinhardtia_latisecta)	((Pseudophoenix_vinifera	Reinhardtia_gracilis)	Reinhardtia_simplex))	((Bactris_major	(Elaeis_guineensis	Elaeis_oleifera))	Attalea_speciosa)))))))	Sabal_domingensis)	Serenoa_repens)))	Kingia_australis);
((Kentiopsis_piersoniorum	(((Veitchia_spiralis	Heterospathe_cagayanensis)	(((Iriartea_deltoidea	(((Oenocarpus_minor	Oenocarpus_bataua)	(Leopoldinia_pulchra	Prestoea_acuminata))	((Pelagodoxa_henryana	Geonoma_undata)	Manicaria_saccifera)))	(((Roystonea_regia	(Sclerosperma_profizianum	Orania_palindan))	(Podococcus_barteri	(((Reinhardtia_paiewonskiana	Reinhardtia_latisecta)	(Reinhardtia_gracilis	Reinhardtia_simplex))	((Bactris_major	(Elaeis_guineensis	Elaeis_oleifera))	Attalea_speciosa))))	(Chamaedorea_seifrizii	((((Serenoa_repens	Sabal_domingensis)	Phoenix_dactylifera)	Calamus_caryotoides)	(Pseudophoenix_vinifera	Nypa_fruticans)))))	(Hydriastele_microspadix	Dictyosperma_album)))	Burretiokentia_grandiflora))	Kingia_australis);
((Sabal_domingensis	((Phoenix_dactylifera	(Calamus_caryotoides	(Nypa_fruticans	((((((Reinhardtia_paiewonskiana	Reinhardtia_latisecta)	((Pseudophoenix_vinifera	Reinhardtia_gracilis)	Reinhardtia_simplex))	((Bactris_major	(Elaeis_guineensis	Elaeis_oleifera))	Attalea_speciosa))	(Iriartea_deltoidea	(((Geonoma_undata	Manicaria_saccifera)	(((Oenocarpus_minor	Oenocarpus_bataua)	(Leopoldinia_pulchra	Prestoea_acuminata))	Pelagodoxa_henryana))	(Hydriastele_microspadix	(Dictyosperma_album	((Veitchia_spiralis	Heterospathe_cagayanensis)	(Burretiokentia_grandiflora	Kentiopsis_piersoniorum)))))))	((Sclerosperma_profizianum	Orania_palindan)	(Roystonea_regia	Podococcus_barteri)))	Chamaedorea_seifrizii))))	Serenoa_repens))	Kingia_australis);
((Roystonea_regia	((Podococcus_barteri	(((((Bactris_major	(Elaeis_guineensis	Elaeis_oleifera))	(((Reinhardtia_gracilis	Reinhardtia_simplex)	(Reinhardtia_latisecta	Reinhardtia_paiewonskiana))	Attalea_speciosa))	((((Hydriastele_microspadix	(Heterospathe_cagayanensis	(Dictyosperma_album	(Veitchia_spiralis	(Burretiokentia_grandiflora	Kentiopsis_piersoniorum)))))	(Manicaria_saccifera	Geonoma_undata))	((Oenocarpus_bataua	Oenocarpus_minor)	(Leopoldinia_pulchra	Prestoea_acuminata)))	Iriartea_deltoidea))	(Sclerosperma_profizianum	(((Pseudophoenix_vinifera	Nypa_fruticans)	Calamus_caryotoides)	(Sabal_domingensis	(Serenoa_repens	Phoenix_dactylifera)))))	(Chamaedorea_seifrizii	Orania_palindan)))	Pelagodoxa_henryana))	Kingia_australis);
((Kentiopsis_piersoniorum	((Veitchia_spiralis	Heterospathe_cagayanensis)	((Burretiokentia_grandiflora	((((Oenocarpus_bataua	Oenocarpus_minor)	(Manicaria_saccifera	Geonoma_undata))	(Iriartea_deltoidea	((((Calamus_caryotoides	(Sclerosperma_profizianum	(Orania_palindan	Nypa_fruticans)))	((Pelagodoxa_henryana	Roystonea_regia)	(Sabal_domingensis	(Serenoa_repens	Phoenix_dactylifera))))	(Chamaedorea_seifrizii	Podococcus_barteri))	((((Pseudophoenix_vinifera	Reinhardtia_gracilis)	Reinhardtia_simplex)	(Reinhardtia_latisecta	Reinhardtia_paiewonskiana))	(Attalea_speciosa	(Bactris_major	(Elaeis_guineensis	Elaeis_oleifera)))))))	(Leopoldinia_pulchra	Prestoea_acuminata)))	(Hydriastele_microspadix	Dictyosperma_album))))	Kingia_australis);
((Prestoea_acuminata	((((Pelagodoxa_henryana	(Manicaria_saccifera	Geonoma_undata))	(((((Sclerosperma_profizianum	Orania_palindan)	((Chamaedorea_seifrizii	((((Sabal_domingensis	Serenoa_repens)	Phoenix_dactylifera)	Calamus_caryotoides)	(Pseudophoenix_vinifera	Nypa_fruticans)))	(Podococcus_barteri	Roystonea_regia)))	(((Reinhardtia_gracilis	Reinhardtia_simplex)	(Reinhardtia_latisecta	Reinhardtia_paiewonskiana))	(Attalea_speciosa	(Bactris_major	(Elaeis_guineensis	Elaeis_oleifera)))))	Iriartea_deltoidea)	(((Kentiopsis_piersoniorum	(Hydriastele_microspadix	Veitchia_spiralis))	(Burretiokentia_grandiflora	Dictyosperma_album))	Heterospathe_cagayanensis)))	(Oenocarpus_bataua	Oenocarpus_minor))	Leopoldinia_pulchra))	Kingia_australis);
((Pelagodoxa_henryana	((Manicaria_saccifera	Geonoma_undata)	((((((Roystonea_regia	((Sclerosperma_profizianum	Orania_palindan)	((Chamaedorea_seifrizii	((((Sabal_domingensis	Serenoa_repens)	Phoenix_dactylifera)	Calamus_caryotoides)	Nypa_fruticans))	Pseudophoenix_vinifera)))	Podococcus_barteri)	((Reinhardtia_simplex	(Reinhardtia_latisecta	(Reinhardtia_gracilis	Reinhardtia_paiewonskiana)))	(Attalea_speciosa	(Bactris_major	(Elaeis_guineensis	Elaeis_oleifera)))))	Iriartea_deltoidea)	(((Dictyosperma_album	Hydriastele_microspadix)	(Veitchia_spiralis	(Burretiokentia_grandiflora	Kentiopsis_piersoniorum)))	Heterospathe_cagayanensis))	((Oenocarpus_bataua	Oenocarpus_minor)	(Leopoldinia_pulchra	Prestoea_acuminata)))))	Kingia_australis);
((((Phoenix_dactylifera	(Calamus_caryotoides	((Pseudophoenix_vinifera	Nypa_fruticans)	(Iriartea_deltoidea	(((((Manicaria_saccifera	Geonoma_undata)	((Oenocarpus_bataua	Oenocarpus_minor)	(Leopoldinia_pulchra	Prestoea_acuminata)))	(((Dictyosperma_album	Hydriastele_microspadix)	Burretiokentia_grandiflora)	((Heterospathe_cagayanensis	Veitchia_spiralis)	Kentiopsis_piersoniorum)))	(((((Bactris_major	(Elaeis_guineensis	Elaeis_oleifera))	(((Reinhardtia_gracilis	Reinhardtia_simplex)	(Reinhardtia_latisecta	Reinhardtia_paiewonskiana))	Attalea_speciosa))	(Sclerosperma_profizianum	Orania_palindan))	Podococcus_barteri)	(Pelagodoxa_henryana	Roystonea_regia)))	Chamaedorea_seifrizii)))))	Serenoa_repens)	Sabal_domingensis)	Kingia_australis);
((Iriartea_deltoidea	(Nypa_fruticans	((Chamaedorea_seifrizii	(Serenoa_repens	Sabal_domingensis))	((Phoenix_dactylifera	((((Manicaria_saccifera	(Calamus_caryotoides	Geonoma_undata))	(((Oenocarpus_bataua	Oenocarpus_minor)	(Leopoldinia_pulchra	Prestoea_acuminata))	Pelagodoxa_henryana))	(Hydriastele_microspadix	(((Heterospathe_cagayanensis	Veitchia_spiralis)	(Burretiokentia_grandiflora	Kentiopsis_piersoniorum))	Dictyosperma_album)))	(((((Bactris_major	(Elaeis_guineensis	Elaeis_oleifera))	((Reinhardtia_simplex	(Reinhardtia_latisecta	(Reinhardtia_gracilis	Reinhardtia_paiewonskiana)))	Attalea_speciosa))	(Sclerosperma_profizianum	Orania_palindan))	Podococcus_barteri)	Roystonea_regia)))	Pseudophoenix_vinifera))))	Kingia_australis);
((Serenoa_repens	(Sabal_domingensis	(((((Chamaedorea_seifrizii	((((((Oenocarpus_bataua	Oenocarpus_minor)	Geonoma_undata)	Manicaria_saccifera)	Pelagodoxa_henryana)	((Leopoldinia_pulchra	Prestoea_acuminata)	(Hydriastele_microspadix	((Heterospathe_cagayanensis	Veitchia_spiralis)	(Dictyosperma_album	(Burretiokentia_grandiflora	Kentiopsis_piersoniorum))))))	(Roystonea_regia	((Sclerosperma_profizianum	Orania_palindan)	(Podococcus_barteri	((Bactris_major	(Elaeis_guineensis	Elaeis_oleifera))	((((Pseudophoenix_vinifera	Reinhardtia_gracilis)	Reinhardtia_simplex)	(Reinhardtia_latisecta	Reinhardtia_paiewonskiana))	Attalea_speciosa)))))))	Iriartea_deltoidea)	Calamus_caryotoides)	Nypa_fruticans)	Phoenix_dactylifera)))	Kingia_australis);
(((Serenoa_repens	Sabal_domingensis)	((((Chamaedorea_seifrizii	((Pelagodoxa_henryana	Sclerosperma_profizianum)	((Podococcus_barteri	Roystonea_regia)	(((((Leopoldinia_pulchra	Prestoea_acuminata)	(Oenocarpus_bataua	Oenocarpus_minor))	(Manicaria_saccifera	(Hydriastele_microspadix	(((Burretiokentia_grandiflora	(Heterospathe_cagayanensis	Veitchia_spiralis))	Kentiopsis_piersoniorum)	Dictyosperma_album))))	Geonoma_undata)	(Orania_palindan	((((Pseudophoenix_vinifera	Reinhardtia_gracilis)	Reinhardtia_simplex)	(Reinhardtia_latisecta	Reinhardtia_paiewonskiana))	(Attalea_speciosa	(Bactris_major	(Elaeis_guineensis	Elaeis_oleifera)))))))))	Iriartea_deltoidea)	(Calamus_caryotoides	Nypa_fruticans))	Phoenix_dactylifera))	Kingia_australis);
((Roystonea_regia	((((Pseudophoenix_vinifera	(((Iriartea_deltoidea	Nypa_fruticans)	(Phoenix_dactylifera	(Serenoa_repens	Sabal_domingensis)))	Chamaedorea_seifrizii))	(((((Geonoma_undata	Pelagodoxa_henryana)	Manicaria_saccifera)	(((Leopoldinia_pulchra	Prestoea_acuminata)	(Oenocarpus_bataua	Oenocarpus_minor))	(Hydriastele_microspadix	(((Burretiokentia_grandiflora	Veitchia_spiralis)	Kentiopsis_piersoniorum)	(Heterospathe_cagayanensis	Dictyosperma_album)))))	(((Reinhardtia_gracilis	Reinhardtia_simplex)	(Reinhardtia_latisecta	Reinhardtia_paiewonskiana))	(Attalea_speciosa	(Bactris_major	(Elaeis_guineensis	Elaeis_oleifera)))))	Podococcus_barteri))	(Sclerosperma_profizianum	Orania_palindan))	Calamus_caryotoides))	Kingia_australis);
((((((Pseudophoenix_vinifera	Nypa_fruticans)	(Calamus_caryotoides	(Chamaedorea_seifrizii	((Roystonea_regia	Pelagodoxa_henryana)	((Podococcus_barteri	(Orania_palindan	(Sclerosperma_profizianum	(((Reinhardtia_gracilis	Reinhardtia_simplex)	(Reinhardtia_latisecta	Reinhardtia_paiewonskiana))	(Attalea_speciosa	(Bactris_major	(Elaeis_guineensis	Elaeis_oleifera)))))))	(((Geonoma_undata	Manicaria_saccifera)	((Leopoldinia_pulchra	Prestoea_acuminata)	(Oenocarpus_bataua	Oenocarpus_minor)))	(Iriartea_deltoidea	(Hydriastele_microspadix	((Veitchia_spiralis	Heterospathe_cagayanensis)	((Kentiopsis_piersoniorum	Burretiokentia_grandiflora)	Dictyosperma_album))))))))))	Phoenix_dactylifera)	Serenoa_repens)	Sabal_domingensis)	Kingia_australis);
((Iriartea_deltoidea	((Nypa_fruticans	(Chamaedorea_seifrizii	(Phoenix_dactylifera	(Sabal_domingensis	Serenoa_repens))))	((Podococcus_barteri	(((Attalea_speciosa	(Bactris_major	(Elaeis_oleifera	Elaeis_guineensis)))	(((Pseudophoenix_vinifera	Reinhardtia_gracilis)	Reinhardtia_simplex)	(Reinhardtia_latisecta	Reinhardtia_paiewonskiana)))	((((((Calamus_caryotoides	(Burretiokentia_grandiflora	Dictyosperma_album))	(Kentiopsis_piersoniorum	(Veitchia_spiralis	Heterospathe_cagayanensis)))	Hydriastele_microspadix)	((Oenocarpus_minor	Oenocarpus_bataua)	(Prestoea_acuminata	Leopoldinia_pulchra)))	(Manicaria_saccifera	Geonoma_undata))	Pelagodoxa_henryana)))	((Sclerosperma_profizianum	Orania_palindan)	Roystonea_regia))))	Kingia_australis);
((Serenoa_repens	(((((Pseudophoenix_vinifera	(Iriartea_deltoidea	Nypa_fruticans))	(Chamaedorea_seifrizii	((Pelagodoxa_henryana	((((Oenocarpus_minor	Oenocarpus_bataua)	(Prestoea_acuminata	Leopoldinia_pulchra))	(Manicaria_saccifera	Geonoma_undata))	((Kentiopsis_piersoniorum	((Veitchia_spiralis	Heterospathe_cagayanensis)	(Burretiokentia_grandiflora	Dictyosperma_album)))	Hydriastele_microspadix)))	((Podococcus_barteri	(Sclerosperma_profizianum	(Orania_palindan	((Attalea_speciosa	(Bactris_major	(Elaeis_oleifera	Elaeis_guineensis)))	((Reinhardtia_gracilis	Reinhardtia_simplex)	(Reinhardtia_latisecta	Reinhardtia_paiewonskiana))))))	Roystonea_regia))))	Calamus_caryotoides)	Phoenix_dactylifera)	Sabal_domingensis))	Kingia_australis);
((((Serenoa_repens	((Nypa_fruticans	(((Roystonea_regia	(Sclerosperma_profizianum	Orania_palindan))	((Podococcus_barteri	Calamus_caryotoides)	((Pelagodoxa_henryana	((((Oenocarpus_minor	Oenocarpus_bataua)	(Prestoea_acuminata	Leopoldinia_pulchra))	(Manicaria_saccifera	Geonoma_undata))	(((Veitchia_spiralis	(Burretiokentia_grandiflora	Kentiopsis_piersoniorum))	Dictyosperma_album)	(Hydriastele_microspadix	Heterospathe_cagayanensis))))	((Attalea_speciosa	(Bactris_major	(Elaeis_oleifera	Elaeis_guineensis)))	(((Pseudophoenix_vinifera	Reinhardtia_gracilis)	Reinhardtia_simplex)	(Reinhardtia_latisecta	Reinhardtia_paiewonskiana))))))	Chamaedorea_seifrizii))	Iriartea_deltoidea))	Phoenix_dactylifera)	Sabal_domingensis)	Kingia_australis);
((Sabal_domingensis	(((Nypa_fruticans	(((Iriartea_deltoidea	(Chamaedorea_seifrizii	(((Roystonea_regia	Orania_palindan)	(Podococcus_barteri	(((Hydriastele_microspadix	(((Dictyosperma_album	Burretiokentia_grandiflora)	(Veitchia_spiralis	Heterospathe_cagayanensis))	Kentiopsis_piersoniorum))	((Pelagodoxa_henryana	((Oenocarpus_minor	Oenocarpus_bataua)	(Prestoea_acuminata	Leopoldinia_pulchra)))	(Manicaria_saccifera	Geonoma_undata)))	((Attalea_speciosa	(Bactris_major	(Elaeis_oleifera	Elaeis_guineensis)))	(Reinhardtia_simplex	(Reinhardtia_latisecta	(Reinhardtia_gracilis	Reinhardtia_paiewonskiana)))))))	Sclerosperma_profizianum)))	Pseudophoenix_vinifera)	Calamus_caryotoides))	Phoenix_dactylifera)	Serenoa_repens))	Kingia_australis);
((Sabal_domingensis	((((Pseudophoenix_vinifera	Nypa_fruticans)	(Chamaedorea_seifrizii	((Sclerosperma_profizianum	Orania_palindan)	((Pelagodoxa_henryana	(Roystonea_regia	Podococcus_barteri))	(((Hydriastele_microspadix	(((Dictyosperma_album	Burretiokentia_grandiflora)	(Veitchia_spiralis	Heterospathe_cagayanensis))	Kentiopsis_piersoniorum))	(((Oenocarpus_minor	Oenocarpus_bataua)	(Prestoea_acuminata	Leopoldinia_pulchra))	(Manicaria_saccifera	Geonoma_undata)))	((Attalea_speciosa	(Iriartea_deltoidea	(Bactris_major	(Elaeis_oleifera	Elaeis_guineensis))))	((Reinhardtia_simplex	(Reinhardtia_latisecta	(Calamus_caryotoides	Reinhardtia_paiewonskiana)))	Reinhardtia_gracilis)))))))	Phoenix_dactylifera)	Serenoa_repens))	Kingia_australis);
((Sabal_domingensis	((((Iriartea_deltoidea	(((((Hydriastele_microspadix	(Dictyosperma_album	((Veitchia_spiralis	Burretiokentia_grandiflora)	Kentiopsis_piersoniorum)))	Heterospathe_cagayanensis)	Geonoma_undata)	(((Oenocarpus_minor	Oenocarpus_bataua)	(Prestoea_acuminata	Leopoldinia_pulchra))	Manicaria_saccifera))	(((Chamaedorea_seifrizii	Podococcus_barteri)	((Pelagodoxa_henryana	Roystonea_regia)	(Sclerosperma_profizianum	Orania_palindan)))	((Attalea_speciosa	(Bactris_major	(Elaeis_oleifera	Elaeis_guineensis)))	((Reinhardtia_gracilis	Reinhardtia_simplex)	(Reinhardtia_latisecta	Reinhardtia_paiewonskiana))))))	(Calamus_caryotoides	(Pseudophoenix_vinifera	Nypa_fruticans)))	Phoenix_dactylifera)	Serenoa_repens))	Kingia_australis);
((Kentiopsis_piersoniorum	(((Veitchia_spiralis	Heterospathe_cagayanensis)	((Dictyosperma_album	Hydriastele_microspadix)	((((((Calamus_caryotoides	(Oenocarpus_minor	Oenocarpus_bataua))	(Prestoea_acuminata	Leopoldinia_pulchra))	(Geonoma_undata	Manicaria_saccifera))	(((Chamaedorea_seifrizii	Podococcus_barteri)	(((Phoenix_dactylifera	(Serenoa_repens	Sabal_domingensis))	Roystonea_regia)	(Sclerosperma_profizianum	((Pseudophoenix_vinifera	Nypa_fruticans)	Orania_palindan))))	((Attalea_speciosa	(Bactris_major	(Elaeis_oleifera	Elaeis_guineensis)))	((Reinhardtia_gracilis	Reinhardtia_simplex)	(Reinhardtia_latisecta	Reinhardtia_paiewonskiana)))))	Pelagodoxa_henryana)	Iriartea_deltoidea)))	Burretiokentia_grandiflora))	Kingia_australis);
((Kentiopsis_piersoniorum	(((Veitchia_spiralis	Heterospathe_cagayanensis)	(((((Geonoma_undata	Manicaria_saccifera)	((Oenocarpus_minor	Oenocarpus_bataua)	(Prestoea_acuminata	Leopoldinia_pulchra)))	(Iriartea_deltoidea	(((Chamaedorea_seifrizii	Podococcus_barteri)	(((Phoenix_dactylifera	(Serenoa_repens	Sabal_domingensis))	(Pelagodoxa_henryana	Roystonea_regia))	(Calamus_caryotoides	(Sclerosperma_profizianum	(Nypa_fruticans	Orania_palindan)))))	((Attalea_speciosa	(Bactris_major	(Elaeis_oleifera	Elaeis_guineensis)))	(((Pseudophoenix_vinifera	Reinhardtia_gracilis)	Reinhardtia_simplex)	(Reinhardtia_latisecta	Reinhardtia_paiewonskiana))))))	Hydriastele_microspadix)	Dictyosperma_album))	Burretiokentia_grandiflora))	Kingia_australis);
(((Serenoa_repens	Sabal_domingensis)	(((Calamus_caryotoides	(Pseudophoenix_vinifera	Nypa_fruticans))	(((Sclerosperma_profizianum	Orania_palindan)	((Iriartea_deltoidea	Roystonea_regia)	(((Attalea_speciosa	(Bactris_major	(Elaeis_oleifera	Elaeis_guineensis)))	(Reinhardtia_simplex	(Reinhardtia_latisecta	(Reinhardtia_gracilis	Reinhardtia_paiewonskiana))))	((Pelagodoxa_henryana	((Geonoma_undata	Manicaria_saccifera)	((Oenocarpus_minor	Oenocarpus_bataua)	(Prestoea_acuminata	Leopoldinia_pulchra))))	(Hydriastele_microspadix	(Dictyosperma_album	((Burretiokentia_grandiflora	(Veitchia_spiralis	Heterospathe_cagayanensis))	Kentiopsis_piersoniorum)))))))	(Chamaedorea_seifrizii	Podococcus_barteri)))	Phoenix_dactylifera))	Kingia_australis);
((((((Calamus_caryotoides	Nypa_fruticans)	(((((Orania_palindan	(Roystonea_regia	(Chamaedorea_seifrizii	Podococcus_barteri)))	Sclerosperma_profizianum)	((Attalea_speciosa	(Bactris_major	(Elaeis_oleifera	Elaeis_guineensis)))	(((Pseudophoenix_vinifera	Reinhardtia_gracilis)	Reinhardtia_simplex)	(Reinhardtia_latisecta	Reinhardtia_paiewonskiana))))	((Geonoma_undata	Manicaria_saccifera)	((Hydriastele_microspadix	(Dictyosperma_album	((Heterospathe_cagayanensis	(Burretiokentia_grandiflora	Kentiopsis_piersoniorum))	Veitchia_spiralis)))	(Pelagodoxa_henryana	((Oenocarpus_minor	Oenocarpus_bataua)	(Prestoea_acuminata	Leopoldinia_pulchra))))))	Iriartea_deltoidea))	Phoenix_dactylifera)	Sabal_domingensis)	Serenoa_repens)	Kingia_australis);
((Sabal_domingensis	(Serenoa_repens	((Nypa_fruticans	(((((Geonoma_undata	Manicaria_saccifera)	((Leopoldinia_pulchra	Prestoea_acuminata)	(Oenocarpus_minor	Oenocarpus_bataua)))	((Heterospathe_cagayanensis	(Burretiokentia_grandiflora	(Veitchia_spiralis	(Dictyosperma_album	Kentiopsis_piersoniorum))))	Hydriastele_microspadix))	(((Pelagodoxa_henryana	Roystonea_regia)	Calamus_caryotoides)	((((Reinhardtia_simplex	(Reinhardtia_paiewonskiana	(Reinhardtia_latisecta	(Pseudophoenix_vinifera	Reinhardtia_gracilis))))	((Bactris_major	(Elaeis_guineensis	Elaeis_oleifera))	Attalea_speciosa))	(Sclerosperma_profizianum	Orania_palindan))	(Chamaedorea_seifrizii	Podococcus_barteri))))	Iriartea_deltoidea))	Phoenix_dactylifera)))	Kingia_australis);
(((Serenoa_repens	((((Pseudophoenix_vinifera	Nypa_fruticans)	Calamus_caryotoides)	(((Roystonea_regia	Podococcus_barteri)	((Iriartea_deltoidea	(((Bactris_major	(Elaeis_guineensis	Elaeis_oleifera))	(Attalea_speciosa	((Reinhardtia_gracilis	Reinhardtia_simplex)	(Reinhardtia_paiewonskiana	Reinhardtia_latisecta))))	((Pelagodoxa_henryana	((Geonoma_undata	Manicaria_saccifera)	((Leopoldinia_pulchra	Prestoea_acuminata)	(Oenocarpus_minor	Oenocarpus_bataua))))	((((Burretiokentia_grandiflora	Dictyosperma_album)	Hydriastele_microspadix)	(Veitchia_spiralis	Kentiopsis_piersoniorum))	Heterospathe_cagayanensis))))	(Sclerosperma_profizianum	Orania_palindan)))	Chamaedorea_seifrizii))	Phoenix_dactylifera))	Sabal_domingensis)	Kingia_australis);
(((((Pseudophoenix_vinifera	Nypa_fruticans)	((((Pelagodoxa_henryana	Roystonea_regia)	(((((Reinhardtia_gracilis	Reinhardtia_simplex)	(Reinhardtia_paiewonskiana	Reinhardtia_latisecta))	((Bactris_major	(Elaeis_guineensis	Elaeis_oleifera))	Attalea_speciosa))	(((Geonoma_undata	Manicaria_saccifera)	((Leopoldinia_pulchra	Prestoea_acuminata)	(Oenocarpus_minor	Oenocarpus_bataua)))	(Iriartea_deltoidea	(((Dictyosperma_album	Kentiopsis_piersoniorum)	((Veitchia_spiralis	Heterospathe_cagayanensis)	Burretiokentia_grandiflora))	Hydriastele_microspadix))))	((Sclerosperma_profizianum	Orania_palindan)	Podococcus_barteri)))	Calamus_caryotoides)	Chamaedorea_seifrizii))	Phoenix_dactylifera)	(Sabal_domingensis	Serenoa_repens))	Kingia_australis);
(((((((Geonoma_undata	Manicaria_saccifera)	(((Leopoldinia_pulchra	Prestoea_acuminata)	(Oenocarpus_minor	Oenocarpus_bataua))	Pelagodoxa_henryana))	(((Dictyosperma_album	Kentiopsis_piersoniorum)	(Veitchia_spiralis	Heterospathe_cagayanensis))	Hydriastele_microspadix))	(((((Sclerosperma_profizianum	(Nypa_fruticans	Orania_palindan))	(((Burretiokentia_grandiflora	Chamaedorea_seifrizii)	Podococcus_barteri)	(((Pseudophoenix_vinifera	(Reinhardtia_gracilis	Reinhardtia_simplex))	(Reinhardtia_paiewonskiana	Reinhardtia_latisecta))	((Bactris_major	(Elaeis_guineensis	Elaeis_oleifera))	Attalea_speciosa))))	Iriartea_deltoidea)	Calamus_caryotoides)	Roystonea_regia))	Phoenix_dactylifera)	(Sabal_domingensis	Serenoa_repens))	Kingia_australis);
((Phoenix_dactylifera	((Sabal_domingensis	Serenoa_repens)	((Calamus_caryotoides	(Sclerosperma_profizianum	((Roystonea_regia	Orania_palindan)	((Chamaedorea_seifrizii	Podococcus_barteri)	(Iriartea_deltoidea	(((((Geonoma_undata	Manicaria_saccifera)	((Leopoldinia_pulchra	Prestoea_acuminata)	(Oenocarpus_minor	Oenocarpus_bataua)))	Pelagodoxa_henryana)	((((Burretiokentia_grandiflora	Kentiopsis_piersoniorum)	(Veitchia_spiralis	Heterospathe_cagayanensis))	Dictyosperma_album)	Hydriastele_microspadix))	((((Pseudophoenix_vinifera	Reinhardtia_gracilis)	Reinhardtia_simplex)	(Reinhardtia_paiewonskiana	Reinhardtia_latisecta))	((Bactris_major	(Elaeis_guineensis	Elaeis_oleifera))	Attalea_speciosa))))))))	Nypa_fruticans)))	Kingia_australis);
((Sabal_domingensis	(Serenoa_repens	((Calamus_caryotoides	(((((Leopoldinia_pulchra	Prestoea_acuminata)	(Oenocarpus_minor	Oenocarpus_bataua))	((Burretiokentia_grandiflora	((Kentiopsis_piersoniorum	(Veitchia_spiralis	Heterospathe_cagayanensis))	(Hydriastele_microspadix	Dictyosperma_album)))	(Geonoma_undata	Manicaria_saccifera)))	((((Reinhardtia_gracilis	Reinhardtia_paiewonskiana)	((Pelagodoxa_henryana	Reinhardtia_latisecta)	Reinhardtia_simplex))	((Bactris_major	(Elaeis_guineensis	Elaeis_oleifera))	Attalea_speciosa))	((Chamaedorea_seifrizii	Podococcus_barteri)	(Roystonea_regia	(Orania_palindan	Sclerosperma_profizianum)))))	((Iriartea_deltoidea	Nypa_fruticans)	Pseudophoenix_vinifera)))	Phoenix_dactylifera)))	Kingia_australis);
((Serenoa_repens	(((((Pelagodoxa_henryana	((Geonoma_undata	(((Leopoldinia_pulchra	Prestoea_acuminata)	(Oenocarpus_minor	Oenocarpus_bataua))	Manicaria_saccifera))	((((Kentiopsis_piersoniorum	(Hydriastele_microspadix	Dictyosperma_album))	Veitchia_spiralis)	Heterospathe_cagayanensis)	Burretiokentia_grandiflora)))	(((((Reinhardtia_paiewonskiana	Reinhardtia_latisecta)	(Reinhardtia_gracilis	Reinhardtia_simplex))	((Bactris_major	(Elaeis_guineensis	Elaeis_oleifera))	Attalea_speciosa))	(Orania_palindan	Sclerosperma_profizianum))	(Roystonea_regia	Podococcus_barteri)))	(Pseudophoenix_vinifera	(Chamaedorea_seifrizii	(Iriartea_deltoidea	Nypa_fruticans))))	(Phoenix_dactylifera	Calamus_caryotoides))	Sabal_domingensis))	Kingia_australis);
((Sabal_domingensis	(Serenoa_repens	(((((Chamaedorea_seifrizii	Podococcus_barteri)	(Iriartea_deltoidea	((((Reinhardtia_latisecta	(Reinhardtia_gracilis	Reinhardtia_paiewonskiana))	Reinhardtia_simplex)	((Bactris_major	(Elaeis_guineensis	Elaeis_oleifera))	Attalea_speciosa))	(((Pelagodoxa_henryana	((Leopoldinia_pulchra	Prestoea_acuminata)	(Oenocarpus_minor	Oenocarpus_bataua)))	(Manicaria_saccifera	Geonoma_undata))	((Hydriastele_microspadix	((Kentiopsis_piersoniorum	Veitchia_spiralis)	(Burretiokentia_grandiflora	(Calamus_caryotoides	Dictyosperma_album))))	Heterospathe_cagayanensis)))))	((Orania_palindan	Sclerosperma_profizianum)	Roystonea_regia))	(Pseudophoenix_vinifera	Nypa_fruticans))	Phoenix_dactylifera)))	Kingia_australis);
((Iriartea_deltoidea	((Chamaedorea_seifrizii	((Pseudophoenix_vinifera	Nypa_fruticans)	(Phoenix_dactylifera	(Sabal_domingensis	Serenoa_repens))))	(((((Calamus_caryotoides	Geonoma_undata)	((Pelagodoxa_henryana	((Leopoldinia_pulchra	Prestoea_acuminata)	(Oenocarpus_minor	Oenocarpus_bataua)))	Manicaria_saccifera))	(((Heterospathe_cagayanensis	Dictyosperma_album)	Hydriastele_microspadix)	((Burretiokentia_grandiflora	Kentiopsis_piersoniorum)	Veitchia_spiralis)))	(Podococcus_barteri	(((Reinhardtia_latisecta	Reinhardtia_paiewonskiana)	(Reinhardtia_simplex	Reinhardtia_gracilis))	((Bactris_major	(Elaeis_guineensis	Elaeis_oleifera))	Attalea_speciosa))))	((Orania_palindan	Sclerosperma_profizianum)	Roystonea_regia))))	Kingia_australis);
((Serenoa_repens	(Sabal_domingensis	(Nypa_fruticans	(Chamaedorea_seifrizii	(Pseudophoenix_vinifera	(((((Manicaria_saccifera	((Burretiokentia_grandiflora	Pelagodoxa_henryana)	((Leopoldinia_pulchra	Prestoea_acuminata)	(Oenocarpus_minor	Oenocarpus_bataua))))	(((Veitchia_spiralis	Heterospathe_cagayanensis)	((Dictyosperma_album	Hydriastele_microspadix)	Kentiopsis_piersoniorum))	Geonoma_undata))	((Roystonea_regia	(Orania_palindan	Sclerosperma_profizianum))	(Podococcus_barteri	((Bactris_major	(Elaeis_guineensis	Elaeis_oleifera))	(Attalea_speciosa	((Reinhardtia_latisecta	Reinhardtia_paiewonskiana)	(Reinhardtia_simplex	Reinhardtia_gracilis)))))))	Iriartea_deltoidea)	(Calamus_caryotoides	Phoenix_dactylifera)))))))	Kingia_australis);
(((Sabal_domingensis	Serenoa_repens)	(((Nypa_fruticans	((((Chamaedorea_seifrizii	Podococcus_barteri)	(Roystonea_regia	(Sclerosperma_profizianum	Orania_palindan)))	((Bactris_major	(Elaeis_guineensis	Elaeis_oleifera))	((((Pseudophoenix_vinifera	Reinhardtia_gracilis)	Reinhardtia_simplex)	(Reinhardtia_paiewonskiana	Reinhardtia_latisecta))	Attalea_speciosa)))	((((((Heterospathe_cagayanensis	Veitchia_spiralis)	Burretiokentia_grandiflora)	Kentiopsis_piersoniorum)	(Calamus_caryotoides	Dictyosperma_album))	Hydriastele_microspadix)	((Geonoma_undata	(Pelagodoxa_henryana	Manicaria_saccifera))	((Prestoea_acuminata	Leopoldinia_pulchra)	(Oenocarpus_bataua	Oenocarpus_minor))))))	Iriartea_deltoidea)	Phoenix_dactylifera))	Kingia_australis);
(((Serenoa_repens	Sabal_domingensis)	(((Calamus_caryotoides	(Pseudophoenix_vinifera	Nypa_fruticans))	((Roystonea_regia	(Sclerosperma_profizianum	Orania_palindan))	(((((Reinhardtia_gracilis	Reinhardtia_simplex)	(Reinhardtia_paiewonskiana	Reinhardtia_latisecta))	(Attalea_speciosa	(Bactris_major	(Elaeis_guineensis	Elaeis_oleifera))))	((((Heterospathe_cagayanensis	((Burretiokentia_grandiflora	Dictyosperma_album)	(Veitchia_spiralis	Kentiopsis_piersoniorum)))	Hydriastele_microspadix)	(((Geonoma_undata	Pelagodoxa_henryana)	((Prestoea_acuminata	Leopoldinia_pulchra)	(Oenocarpus_bataua	Oenocarpus_minor)))	Manicaria_saccifera))	Iriartea_deltoidea))	(Chamaedorea_seifrizii	Podococcus_barteri))))	Phoenix_dactylifera))	Kingia_australis);
(((Sabal_domingensis	(((Phoenix_dactylifera	(((Pelagodoxa_henryana	(Calamus_caryotoides	Roystonea_regia))	((Burretiokentia_grandiflora	Sclerosperma_profizianum)	Orania_palindan))	(Podococcus_barteri	(((Bactris_major	(Elaeis_guineensis	Elaeis_oleifera))	(((Reinhardtia_gracilis	Reinhardtia_simplex)	(Reinhardtia_paiewonskiana	Reinhardtia_latisecta))	Attalea_speciosa))	((((Heterospathe_cagayanensis	(Dictyosperma_album	(Veitchia_spiralis	Kentiopsis_piersoniorum)))	Hydriastele_microspadix)	(((Prestoea_acuminata	Leopoldinia_pulchra)	(Oenocarpus_bataua	Oenocarpus_minor))	(Geonoma_undata	Manicaria_saccifera)))	Iriartea_deltoidea)))))	Chamaedorea_seifrizii)	(Pseudophoenix_vinifera	Nypa_fruticans)))	Serenoa_repens)	Kingia_australis);
(((((Pseudophoenix_vinifera	Nypa_fruticans)	((((((Orania_palindan	Roystonea_regia)	(((Attalea_speciosa	((Elaeis_guineensis	Elaeis_oleifera)	Bactris_major))	(Reinhardtia_simplex	((Reinhardtia_gracilis	Reinhardtia_paiewonskiana)	Reinhardtia_latisecta)))	((((Veitchia_spiralis	Heterospathe_cagayanensis)	(Dictyosperma_album	(Burretiokentia_grandiflora	Kentiopsis_piersoniorum)))	Hydriastele_microspadix)	((Pelagodoxa_henryana	((Prestoea_acuminata	Leopoldinia_pulchra)	(Oenocarpus_bataua	Oenocarpus_minor)))	(Geonoma_undata	Manicaria_saccifera)))))	Sclerosperma_profizianum)	(Podococcus_barteri	Chamaedorea_seifrizii))	Iriartea_deltoidea)	Calamus_caryotoides))	Phoenix_dactylifera)	(Serenoa_repens	Sabal_domingensis))	Kingia_australis);
((Serenoa_repens	(Sabal_domingensis	(((Pseudophoenix_vinifera	Nypa_fruticans)	((((Sclerosperma_profizianum	Orania_palindan)	(Roystonea_regia	((Podococcus_barteri	Chamaedorea_seifrizii)	(((Attalea_speciosa	((Elaeis_guineensis	Elaeis_oleifera)	Bactris_major))	((Reinhardtia_gracilis	Reinhardtia_simplex)	(Reinhardtia_paiewonskiana	Reinhardtia_latisecta)))	(((Dictyosperma_album	((Burretiokentia_grandiflora	Kentiopsis_piersoniorum)	(Veitchia_spiralis	Heterospathe_cagayanensis)))	Hydriastele_microspadix)	((Pelagodoxa_henryana	((Prestoea_acuminata	Leopoldinia_pulchra)	(Oenocarpus_bataua	Oenocarpus_minor)))	(Geonoma_undata	Manicaria_saccifera)))))))	Iriartea_deltoidea)	Calamus_caryotoides))	Phoenix_dactylifera)))	Kingia_australis);
(((Serenoa_repens	(((Nypa_fruticans	(((Pseudophoenix_vinifera	((Podococcus_barteri	Roystonea_regia)	((Sclerosperma_profizianum	Orania_palindan)	(((Attalea_speciosa	((Elaeis_guineensis	Elaeis_oleifera)	Bactris_major))	((Reinhardtia_gracilis	Reinhardtia_simplex)	(Reinhardtia_paiewonskiana	Reinhardtia_latisecta)))	(((Dictyosperma_album	(Burretiokentia_grandiflora	(Veitchia_spiralis	(Heterospathe_cagayanensis	Kentiopsis_piersoniorum))))	Hydriastele_microspadix)	(((Prestoea_acuminata	Leopoldinia_pulchra)	(Oenocarpus_bataua	Oenocarpus_minor))	((Pelagodoxa_henryana	Geonoma_undata)	Manicaria_saccifera)))))))	Iriartea_deltoidea)	Chamaedorea_seifrizii))	Calamus_caryotoides)	Phoenix_dactylifera))	Sabal_domingensis)	Kingia_australis);
(((Phoenix_dactylifera	(Serenoa_repens	(((Pseudophoenix_vinifera	Nypa_fruticans)	((((((Sclerosperma_profizianum	Orania_palindan)	(Podococcus_barteri	(((Elaeis_guineensis	Elaeis_oleifera)	Bactris_major)	(((Reinhardtia_gracilis	Reinhardtia_paiewonskiana)	(Reinhardtia_latisecta	Reinhardtia_simplex))	Attalea_speciosa))))	Roystonea_regia)	((((Dictyosperma_album	Burretiokentia_grandiflora)	Hydriastele_microspadix)	(Kentiopsis_piersoniorum	(Veitchia_spiralis	Heterospathe_cagayanensis)))	((((Prestoea_acuminata	Leopoldinia_pulchra)	(Oenocarpus_bataua	Oenocarpus_minor))	Pelagodoxa_henryana)	(Geonoma_undata	Manicaria_saccifera))))	Iriartea_deltoidea)	Chamaedorea_seifrizii))	Calamus_caryotoides)))	Sabal_domingensis)	Kingia_australis);
(((((Phoenix_dactylifera	((Pseudophoenix_vinifera	Nypa_fruticans)	(((((Hydriastele_microspadix	(((Burretiokentia_grandiflora	(Veitchia_spiralis	Heterospathe_cagayanensis))	Dictyosperma_album)	Kentiopsis_piersoniorum))	(((Prestoea_acuminata	Leopoldinia_pulchra)	(Oenocarpus_bataua	Oenocarpus_minor))	((Calamus_caryotoides	Geonoma_undata)	Manicaria_saccifera)))	Pelagodoxa_henryana)	((Sclerosperma_profizianum	(Orania_palindan	((Attalea_speciosa	((Elaeis_guineensis	Elaeis_oleifera)	Bactris_major))	((Reinhardtia_gracilis	Reinhardtia_simplex)	(Reinhardtia_paiewonskiana	Reinhardtia_latisecta)))))	(Podococcus_barteri	Roystonea_regia)))	Chamaedorea_seifrizii)))	Serenoa_repens)	Sabal_domingensis)	Iriartea_deltoidea)	Kingia_australis);
((((Phoenix_dactylifera	((Nypa_fruticans	(((Chamaedorea_seifrizii	(((Orania_palindan	((Attalea_speciosa	((Elaeis_guineensis	Elaeis_oleifera)	Bactris_major))	((Reinhardtia_gracilis	Reinhardtia_simplex)	(Reinhardtia_paiewonskiana	Reinhardtia_latisecta))))	(Sclerosperma_profizianum	Podococcus_barteri))	(((Veitchia_spiralis	Heterospathe_cagayanensis)	((Burretiokentia_grandiflora	Kentiopsis_piersoniorum)	(Dictyosperma_album	Hydriastele_microspadix)))	((Geonoma_undata	((Pelagodoxa_henryana	Manicaria_saccifera)	(Oenocarpus_bataua	Oenocarpus_minor)))	(Roystonea_regia	(Prestoea_acuminata	Leopoldinia_pulchra))))))	Pseudophoenix_vinifera)	Iriartea_deltoidea))	Calamus_caryotoides))	Serenoa_repens)	Sabal_domingensis)	Kingia_australis);
((Nypa_fruticans	(((Serenoa_repens	Sabal_domingensis)	(Chamaedorea_seifrizii	((Phoenix_dactylifera	((Roystonea_regia	Podococcus_barteri)	(((Sclerosperma_profizianum	Orania_palindan)	((((Burretiokentia_grandiflora	Dictyosperma_album)	(Kentiopsis_piersoniorum	Hydriastele_microspadix))	(Veitchia_spiralis	Heterospathe_cagayanensis))	(((Geonoma_undata	Manicaria_saccifera)	Pelagodoxa_henryana)	((Calamus_caryotoides	(Oenocarpus_bataua	Oenocarpus_minor))	(Prestoea_acuminata	Leopoldinia_pulchra)))))	((Attalea_speciosa	((Elaeis_guineensis	Elaeis_oleifera)	Bactris_major))	((Reinhardtia_gracilis	Reinhardtia_simplex)	(Reinhardtia_paiewonskiana	Reinhardtia_latisecta))))))	Iriartea_deltoidea)))	Pseudophoenix_vinifera))	Kingia_australis);
((Sabal_domingensis	((Calamus_caryotoides	Serenoa_repens)	(Phoenix_dactylifera	(((((Podococcus_barteri	Roystonea_regia)	((Sclerosperma_profizianum	Orania_palindan)	(((((Geonoma_undata	Manicaria_saccifera)	((Oenocarpus_bataua	Oenocarpus_minor)	(Prestoea_acuminata	Leopoldinia_pulchra)))	((Heterospathe_cagayanensis	((Veitchia_spiralis	(Burretiokentia_grandiflora	Kentiopsis_piersoniorum))	Dictyosperma_album))	Hydriastele_microspadix))	Pelagodoxa_henryana)	((Bactris_major	(Elaeis_guineensis	Elaeis_oleifera))	(Attalea_speciosa	(((Reinhardtia_gracilis	Reinhardtia_paiewonskiana)	Reinhardtia_latisecta)	Reinhardtia_simplex))))))	Iriartea_deltoidea)	Chamaedorea_seifrizii)	(Pseudophoenix_vinifera	Nypa_fruticans)))))	Kingia_australis);
((Serenoa_repens	((Phoenix_dactylifera	(((((Roystonea_regia	(((Pelagodoxa_henryana	(Oenocarpus_bataua	Oenocarpus_minor))	(Geonoma_undata	Manicaria_saccifera))	((Calamus_caryotoides	(Prestoea_acuminata	Leopoldinia_pulchra))	((Dictyosperma_album	(Veitchia_spiralis	(Heterospathe_cagayanensis	(Burretiokentia_grandiflora	Kentiopsis_piersoniorum))))	Hydriastele_microspadix))))	((((Bactris_major	(Elaeis_guineensis	Elaeis_oleifera))	(Attalea_speciosa	(Reinhardtia_paiewonskiana	(Reinhardtia_latisecta	Reinhardtia_simplex))))	Podococcus_barteri)	(Sclerosperma_profizianum	Orania_palindan)))	Reinhardtia_gracilis)	Chamaedorea_seifrizii)	(Pseudophoenix_vinifera	(Iriartea_deltoidea	Nypa_fruticans))))	Sabal_domingensis))	Kingia_australis);
((Pseudophoenix_vinifera	(Nypa_fruticans	((((Sabal_domingensis	Phoenix_dactylifera)	Serenoa_repens)	(((Pelagodoxa_henryana	Roystonea_regia)	((((Heterospathe_cagayanensis	((Hydriastele_microspadix	Dictyosperma_album)	((Burretiokentia_grandiflora	Veitchia_spiralis)	Kentiopsis_piersoniorum)))	Geonoma_undata)	Manicaria_saccifera)	((Oenocarpus_bataua	Oenocarpus_minor)	(Prestoea_acuminata	Leopoldinia_pulchra))))	(((Orania_palindan	(((Reinhardtia_simplex	((Reinhardtia_gracilis	Reinhardtia_paiewonskiana)	Calamus_caryotoides))	Reinhardtia_latisecta)	((Bactris_major	(Elaeis_guineensis	Elaeis_oleifera))	Attalea_speciosa)))	(Chamaedorea_seifrizii	Podococcus_barteri))	Sclerosperma_profizianum)))	Iriartea_deltoidea)))	Kingia_australis);
((Sabal_domingensis	(Serenoa_repens	(Phoenix_dactylifera	((((((Sclerosperma_profizianum	Orania_palindan)	(Roystonea_regia	(Podococcus_barteri	((((Reinhardtia_gracilis	Reinhardtia_simplex)	(Reinhardtia_paiewonskiana	Reinhardtia_latisecta))	((Bactris_major	(Elaeis_guineensis	Elaeis_oleifera))	Attalea_speciosa))	(((((Oenocarpus_bataua	Oenocarpus_minor)	(Prestoea_acuminata	Leopoldinia_pulchra))	(Geonoma_undata	Manicaria_saccifera))	Pelagodoxa_henryana)	(Hydriastele_microspadix	(Dictyosperma_album	((Veitchia_spiralis	Heterospathe_cagayanensis)	(Burretiokentia_grandiflora	Kentiopsis_piersoniorum)))))))))	Iriartea_deltoidea)	(Pseudophoenix_vinifera	Chamaedorea_seifrizii))	Calamus_caryotoides)	Nypa_fruticans))))	Kingia_australis);
((Sabal_domingensis	(Serenoa_repens	(Phoenix_dactylifera	(((((Iriartea_deltoidea	((Sclerosperma_profizianum	Orania_palindan)	(((((Prestoea_acuminata	Leopoldinia_pulchra)	(Oenocarpus_bataua	Oenocarpus_minor))	(Roystonea_regia	Pelagodoxa_henryana))	(Geonoma_undata	Manicaria_saccifera))	(Hydriastele_microspadix	((Dictyosperma_album	Burretiokentia_grandiflora)	((Veitchia_spiralis	Heterospathe_cagayanensis)	Kentiopsis_piersoniorum))))))	(Podococcus_barteri	((Reinhardtia_simplex	((Reinhardtia_gracilis	Reinhardtia_paiewonskiana)	Reinhardtia_latisecta))	((Bactris_major	(Elaeis_guineensis	Elaeis_oleifera))	Attalea_speciosa))))	(Pseudophoenix_vinifera	Chamaedorea_seifrizii))	Calamus_caryotoides)	Nypa_fruticans))))	Kingia_australis);
((Sabal_domingensis	(Serenoa_repens	(Phoenix_dactylifera	(((Pseudophoenix_vinifera	Nypa_fruticans)	((((Roystonea_regia	Pelagodoxa_henryana)	((((Geonoma_undata	Manicaria_saccifera)	((Prestoea_acuminata	Leopoldinia_pulchra)	(Oenocarpus_bataua	Oenocarpus_minor)))	(Iriartea_deltoidea	(((Burretiokentia_grandiflora	Kentiopsis_piersoniorum)	(Hydriastele_microspadix	Dictyosperma_album))	(Veitchia_spiralis	Heterospathe_cagayanensis))))	(((Reinhardtia_gracilis	Reinhardtia_simplex)	(Reinhardtia_paiewonskiana	Reinhardtia_latisecta))	((Bactris_major	(Elaeis_guineensis	Elaeis_oleifera))	Attalea_speciosa))))	(Orania_palindan	Sclerosperma_profizianum))	(Podococcus_barteri	Chamaedorea_seifrizii)))	Calamus_caryotoides))))	Kingia_australis);
((Serenoa_repens	(((((Pseudophoenix_vinifera	Nypa_fruticans)	(((((Orania_palindan	Sclerosperma_profizianum)	(Podococcus_barteri	(((Reinhardtia_gracilis	Reinhardtia_simplex)	(Reinhardtia_paiewonskiana	Reinhardtia_latisecta))	((Bactris_major	(Elaeis_guineensis	Elaeis_oleifera))	Attalea_speciosa))))	(Roystonea_regia	(((Geonoma_undata	Manicaria_saccifera)	(Pelagodoxa_henryana	((Prestoea_acuminata	Leopoldinia_pulchra)	(Oenocarpus_bataua	Oenocarpus_minor))))	(((Veitchia_spiralis	Heterospathe_cagayanensis)	(Burretiokentia_grandiflora	Kentiopsis_piersoniorum))	(Hydriastele_microspadix	Dictyosperma_album)))))	Chamaedorea_seifrizii)	Iriartea_deltoidea))	Calamus_caryotoides)	Phoenix_dactylifera)	Sabal_domingensis))	Kingia_australis);
((Kentiopsis_piersoniorum	((Burretiokentia_grandiflora	(Veitchia_spiralis	Heterospathe_cagayanensis))	((Dictyosperma_album	Hydriastele_microspadix)	((((Roystonea_regia	((((Calamus_caryotoides	Chamaedorea_seifrizii)	((Serenoa_repens	Sabal_domingensis)	(Pseudophoenix_vinifera	Nypa_fruticans)))	(Iriartea_deltoidea	Phoenix_dactylifera))	(Orania_palindan	Sclerosperma_profizianum)))	Podococcus_barteri)	((Bactris_major	(Elaeis_guineensis	Elaeis_oleifera))	(Attalea_speciosa	(Reinhardtia_simplex	((Reinhardtia_gracilis	Reinhardtia_paiewonskiana)	Reinhardtia_latisecta)))))	((Geonoma_undata	Manicaria_saccifera)	(Pelagodoxa_henryana	((Prestoea_acuminata	Leopoldinia_pulchra)	(Oenocarpus_bataua	Oenocarpus_minor))))))))	Kingia_australis);
((Sabal_domingensis	((((Pseudophoenix_vinifera	Nypa_fruticans)	(Calamus_caryotoides	((((Orania_palindan	Sclerosperma_profizianum)	(Pelagodoxa_henryana	Roystonea_regia))	(Podococcus_barteri	((Iriartea_deltoidea	((((Burretiokentia_grandiflora	Kentiopsis_piersoniorum)	(Veitchia_spiralis	Heterospathe_cagayanensis))	(Dictyosperma_album	Hydriastele_microspadix))	(((Prestoea_acuminata	Leopoldinia_pulchra)	(Oenocarpus_bataua	Oenocarpus_minor))	(Geonoma_undata	Manicaria_saccifera))))	((Bactris_major	(Elaeis_guineensis	Elaeis_oleifera))	(Attalea_speciosa	((Reinhardtia_gracilis	Reinhardtia_simplex)	(Reinhardtia_paiewonskiana	Reinhardtia_latisecta)))))))	Chamaedorea_seifrizii)))	Phoenix_dactylifera)	Serenoa_repens))	Kingia_australis);
(((Pseudophoenix_vinifera	Nypa_fruticans)	(((((((Pelagodoxa_henryana	((((Prestoea_acuminata	Leopoldinia_pulchra)	(Oenocarpus_bataua	Oenocarpus_minor))	(Geonoma_undata	Manicaria_saccifera))	((Burretiokentia_grandiflora	(Veitchia_spiralis	Heterospathe_cagayanensis))	(Kentiopsis_piersoniorum	(Dictyosperma_album	Hydriastele_microspadix)))))	(Roystonea_regia	(((((Reinhardtia_gracilis	Reinhardtia_simplex)	(Reinhardtia_paiewonskiana	Reinhardtia_latisecta))	((Bactris_major	(Elaeis_guineensis	Elaeis_oleifera))	Attalea_speciosa))	Podococcus_barteri)	(Orania_palindan	Sclerosperma_profizianum))))	Iriartea_deltoidea)	Chamaedorea_seifrizii)	(Serenoa_repens	Phoenix_dactylifera))	Calamus_caryotoides)	Sabal_domingensis))	Kingia_australis);
((Roystonea_regia	((Chamaedorea_seifrizii	Podococcus_barteri)	(((((Reinhardtia_gracilis	Reinhardtia_simplex)	(Reinhardtia_paiewonskiana	Reinhardtia_latisecta))	(Attalea_speciosa	(Bactris_major	(Elaeis_guineensis	Elaeis_oleifera))))	Orania_palindan)	((Sclerosperma_profizianum	(((((Veitchia_spiralis	Heterospathe_cagayanensis)	Kentiopsis_piersoniorum)	(Dictyosperma_album	Hydriastele_microspadix))	Burretiokentia_grandiflora)	(Pelagodoxa_henryana	(((Calamus_caryotoides	(Leopoldinia_pulchra	Prestoea_acuminata))	(Oenocarpus_bataua	Oenocarpus_minor))	(Manicaria_saccifera	Geonoma_undata)))))	((Pseudophoenix_vinifera	Nypa_fruticans)	(Iriartea_deltoidea	((Serenoa_repens	Sabal_domingensis)	Phoenix_dactylifera)))))))	Kingia_australis);
((Phoenix_dactylifera	((((Sclerosperma_profizianum	Orania_palindan)	(((Chamaedorea_seifrizii	Podococcus_barteri)	(((Bactris_major	(Elaeis_guineensis	Elaeis_oleifera))	(((Reinhardtia_gracilis	Reinhardtia_simplex)	(Reinhardtia_paiewonskiana	Reinhardtia_latisecta))	Attalea_speciosa))	((((Leopoldinia_pulchra	Prestoea_acuminata)	(Oenocarpus_bataua	Oenocarpus_minor))	(Manicaria_saccifera	Geonoma_undata))	(Iriartea_deltoidea	((Hydriastele_microspadix	(((Veitchia_spiralis	Burretiokentia_grandiflora)	Kentiopsis_piersoniorum)	Dictyosperma_album))	Heterospathe_cagayanensis)))))	(Pelagodoxa_henryana	Roystonea_regia)))	(Pseudophoenix_vinifera	(Nypa_fruticans	Calamus_caryotoides)))	(Serenoa_repens	Sabal_domingensis)))	Kingia_australis);
((Iriartea_deltoidea	((Nypa_fruticans	((Serenoa_repens	Sabal_domingensis)	Phoenix_dactylifera))	(((Chamaedorea_seifrizii	Podococcus_barteri)	(((Calamus_caryotoides	((Pseudophoenix_vinifera	(Reinhardtia_gracilis	Reinhardtia_simplex))	(Reinhardtia_paiewonskiana	Reinhardtia_latisecta)))	((Pelagodoxa_henryana	Attalea_speciosa)	(Bactris_major	(Elaeis_guineensis	Elaeis_oleifera))))	((Manicaria_saccifera	Geonoma_undata)	((Hydriastele_microspadix	((Dictyosperma_album	(Burretiokentia_grandiflora	Kentiopsis_piersoniorum))	(Veitchia_spiralis	Heterospathe_cagayanensis)))	((Leopoldinia_pulchra	Prestoea_acuminata)	(Oenocarpus_bataua	Oenocarpus_minor))))))	(Roystonea_regia	(Sclerosperma_profizianum	Orania_palindan)))))	Kingia_australis);
((Serenoa_repens	(Sabal_domingensis	(Phoenix_dactylifera	((Nypa_fruticans	((((Podococcus_barteri	((((Reinhardtia_gracilis	Reinhardtia_simplex)	(Reinhardtia_paiewonskiana	Reinhardtia_latisecta))	(Attalea_speciosa	(Bactris_major	(Elaeis_guineensis	Elaeis_oleifera))))	(Iriartea_deltoidea	((Manicaria_saccifera	Geonoma_undata)	(((Dictyosperma_album	Hydriastele_microspadix)	((Burretiokentia_grandiflora	Kentiopsis_piersoniorum)	(Veitchia_spiralis	Heterospathe_cagayanensis)))	((Leopoldinia_pulchra	Prestoea_acuminata)	(Oenocarpus_bataua	Oenocarpus_minor)))))))	((Pelagodoxa_henryana	Roystonea_regia)	(Sclerosperma_profizianum	Orania_palindan)))	Chamaedorea_seifrizii)	Pseudophoenix_vinifera))	Calamus_caryotoides))))	Kingia_australis);
((Serenoa_repens	(Sabal_domingensis	(Phoenix_dactylifera	((Iriartea_deltoidea	Nypa_fruticans)	(((((Hydriastele_microspadix	((Kentiopsis_piersoniorum	(Veitchia_spiralis	Heterospathe_cagayanensis))	(Burretiokentia_grandiflora	(Calamus_caryotoides	Dictyosperma_album))))	(((Leopoldinia_pulchra	Prestoea_acuminata)	(Oenocarpus_bataua	Oenocarpus_minor))	(Pelagodoxa_henryana	(Manicaria_saccifera	Geonoma_undata))))	(Roystonea_regia	(Podococcus_barteri	((((Reinhardtia_gracilis	Reinhardtia_simplex)	(Reinhardtia_paiewonskiana	Reinhardtia_latisecta))	(Attalea_speciosa	(Bactris_major	(Elaeis_guineensis	Elaeis_oleifera))))	(Sclerosperma_profizianum	Orania_palindan)))))	Chamaedorea_seifrizii)	Pseudophoenix_vinifera)))))	Kingia_australis);
(((Serenoa_repens	(Phoenix_dactylifera	((Iriartea_deltoidea	(((((Leopoldinia_pulchra	Prestoea_acuminata)	(Calamus_caryotoides	(Oenocarpus_bataua	Oenocarpus_minor)))	((Manicaria_saccifera	Geonoma_undata)	(Hydriastele_microspadix	(((Burretiokentia_grandiflora	Dictyosperma_album)	Veitchia_spiralis)	(Kentiopsis_piersoniorum	Heterospathe_cagayanensis)))))	Pelagodoxa_henryana)	(Roystonea_regia	((Sclerosperma_profizianum	Orania_palindan)	(Podococcus_barteri	(((Reinhardtia_gracilis	Reinhardtia_simplex)	(Reinhardtia_paiewonskiana	Reinhardtia_latisecta))	(Attalea_speciosa	(Bactris_major	(Elaeis_guineensis	Elaeis_oleifera)))))))))	(Chamaedorea_seifrizii	(Pseudophoenix_vinifera	Nypa_fruticans)))))	Sabal_domingensis)	Kingia_australis);
((Nypa_fruticans	((((Iriartea_deltoidea	(((Manicaria_saccifera	Geonoma_undata)	((Leopoldinia_pulchra	Prestoea_acuminata)	(Oenocarpus_bataua	Oenocarpus_minor)))	(Hydriastele_microspadix	(((Burretiokentia_grandiflora	(Veitchia_spiralis	Heterospathe_cagayanensis))	Dictyosperma_album)	Kentiopsis_piersoniorum))))	(Roystonea_regia	(Pelagodoxa_henryana	(((Sclerosperma_profizianum	Orania_palindan)	((((Pseudophoenix_vinifera	Reinhardtia_gracilis)	Reinhardtia_simplex)	(Reinhardtia_paiewonskiana	Reinhardtia_latisecta))	(Attalea_speciosa	(Bactris_major	(Elaeis_guineensis	Elaeis_oleifera)))))	(Chamaedorea_seifrizii	Podococcus_barteri)))))	((Sabal_domingensis	Serenoa_repens)	Phoenix_dactylifera))	Calamus_caryotoides))	Kingia_australis);
((((Sabal_domingensis	Serenoa_repens)	(Phoenix_dactylifera	(Calamus_caryotoides	(((Hydriastele_microspadix	((((Burretiokentia_grandiflora	(Heterospathe_cagayanensis	Iriartea_deltoidea))	Veitchia_spiralis)	Kentiopsis_piersoniorum)	Dictyosperma_album))	((Manicaria_saccifera	Geonoma_undata)	((Leopoldinia_pulchra	Prestoea_acuminata)	(Oenocarpus_bataua	Oenocarpus_minor))))	(((((Pseudophoenix_vinifera	Reinhardtia_gracilis)	Reinhardtia_simplex)	(Reinhardtia_paiewonskiana	Reinhardtia_latisecta))	(Attalea_speciosa	(Bactris_major	(Elaeis_guineensis	Elaeis_oleifera))))	((Chamaedorea_seifrizii	Podococcus_barteri)	((Roystonea_regia	Pelagodoxa_henryana)	(Sclerosperma_profizianum	Orania_palindan))))))))	Nypa_fruticans)	Kingia_australis);
((((Phoenix_dactylifera	((Iriartea_deltoidea	Nypa_fruticans)	((Pseudophoenix_vinifera	((Roystonea_regia	(((Hydriastele_microspadix	((Veitchia_spiralis	(Heterospathe_cagayanensis	(Burretiokentia_grandiflora	Kentiopsis_piersoniorum)))	Dictyosperma_album))	((Manicaria_saccifera	(Calamus_caryotoides	Geonoma_undata))	((Leopoldinia_pulchra	Prestoea_acuminata)	(Oenocarpus_bataua	Oenocarpus_minor))))	Pelagodoxa_henryana))	((Sclerosperma_profizianum	Orania_palindan)	(Podococcus_barteri	((Reinhardtia_latisecta	(Reinhardtia_paiewonskiana	(Reinhardtia_gracilis	Reinhardtia_simplex)))	(Attalea_speciosa	(Bactris_major	(Elaeis_guineensis	Elaeis_oleifera))))))))	Chamaedorea_seifrizii)))	Sabal_domingensis)	Serenoa_repens)	Kingia_australis);
((((Phoenix_dactylifera	((Iriartea_deltoidea	(Pseudophoenix_vinifera	Nypa_fruticans))	((Roystonea_regia	(((((Burretiokentia_grandiflora	Hydriastele_microspadix)	(Veitchia_spiralis	(Kentiopsis_piersoniorum	Dictyosperma_album)))	Heterospathe_cagayanensis)	((Pelagodoxa_henryana	((Leopoldinia_pulchra	Prestoea_acuminata)	(Calamus_caryotoides	(Oenocarpus_bataua	Oenocarpus_minor))))	(Manicaria_saccifera	Geonoma_undata)))	((Sclerosperma_profizianum	Podococcus_barteri)	(Orania_palindan	(((Reinhardtia_gracilis	Reinhardtia_simplex)	(Reinhardtia_latisecta	Reinhardtia_paiewonskiana))	(Attalea_speciosa	(Bactris_major	(Elaeis_guineensis	Elaeis_oleifera))))))))	Chamaedorea_seifrizii)))	Sabal_domingensis)	Serenoa_repens)	Kingia_australis);
((Sabal_domingensis	((((((Pseudophoenix_vinifera	Iriartea_deltoidea)	Nypa_fruticans)	((Podococcus_barteri	(((((Manicaria_saccifera	Geonoma_undata)	((Pelagodoxa_henryana	Roystonea_regia)	((Oenocarpus_bataua	Oenocarpus_minor)	(Leopoldinia_pulchra	Prestoea_acuminata))))	((Heterospathe_cagayanensis	(Veitchia_spiralis	(Burretiokentia_grandiflora	Kentiopsis_piersoniorum)))	(Hydriastele_microspadix	Dictyosperma_album)))	((Reinhardtia_simplex	((Reinhardtia_gracilis	Reinhardtia_paiewonskiana)	Reinhardtia_latisecta))	(((Elaeis_guineensis	Elaeis_oleifera)	Bactris_major)	Attalea_speciosa)))	(Sclerosperma_profizianum	Orania_palindan)))	Chamaedorea_seifrizii))	Calamus_caryotoides)	Phoenix_dactylifera)	Serenoa_repens))	Kingia_australis);
((Sabal_domingensis	(((((((Sclerosperma_profizianum	((((Kentiopsis_piersoniorum	(Heterospathe_cagayanensis	Veitchia_spiralis))	(Dictyosperma_album	Burretiokentia_grandiflora))	Hydriastele_microspadix)	(Pelagodoxa_henryana	(((Oenocarpus_bataua	Oenocarpus_minor)	(Calamus_caryotoides	(Leopoldinia_pulchra	Prestoea_acuminata)))	(Manicaria_saccifera	Geonoma_undata)))))	(Roystonea_regia	(Orania_palindan	(((Reinhardtia_gracilis	Reinhardtia_paiewonskiana)	(Reinhardtia_latisecta	Reinhardtia_simplex))	(((Elaeis_guineensis	Elaeis_oleifera)	Bactris_major)	Attalea_speciosa)))))	(Chamaedorea_seifrizii	Podococcus_barteri))	Pseudophoenix_vinifera)	(Iriartea_deltoidea	Nypa_fruticans))	Phoenix_dactylifera)	Serenoa_repens))	Kingia_australis);
((Sabal_domingensis	((((((((((Dictyosperma_album	Burretiokentia_grandiflora)	(Heterospathe_cagayanensis	(Kentiopsis_piersoniorum	Veitchia_spiralis)))	Hydriastele_microspadix)	(((Calamus_caryotoides	(Oenocarpus_bataua	Oenocarpus_minor))	(Leopoldinia_pulchra	Prestoea_acuminata))	((Manicaria_saccifera	Geonoma_undata)	Pelagodoxa_henryana)))	(((Reinhardtia_simplex	(Pseudophoenix_vinifera	Reinhardtia_gracilis))	(Reinhardtia_paiewonskiana	Reinhardtia_latisecta))	(((Elaeis_guineensis	Elaeis_oleifera)	Bactris_major)	Attalea_speciosa)))	(Sclerosperma_profizianum	Orania_palindan))	(Roystonea_regia	(Chamaedorea_seifrizii	Podococcus_barteri)))	(Iriartea_deltoidea	Nypa_fruticans))	Phoenix_dactylifera)	Serenoa_repens))	Kingia_australis);
(((Phoenix_dactylifera	(Serenoa_repens	Sabal_domingensis))	(((((Pelagodoxa_henryana	(Sclerosperma_profizianum	Orania_palindan))	(((Iriartea_deltoidea	((((Kentiopsis_piersoniorum	(Hydriastele_microspadix	(Dictyosperma_album	Burretiokentia_grandiflora)))	(Veitchia_spiralis	Heterospathe_cagayanensis))	((Oenocarpus_bataua	Oenocarpus_minor)	Prestoea_acuminata))	(Manicaria_saccifera	(Calamus_caryotoides	Geonoma_undata))))	(((Reinhardtia_simplex	Reinhardtia_gracilis)	(Reinhardtia_paiewonskiana	Reinhardtia_latisecta))	(((Elaeis_guineensis	Elaeis_oleifera)	Bactris_major)	Attalea_speciosa)))	(Leopoldinia_pulchra	Podococcus_barteri)))	Roystonea_regia)	Chamaedorea_seifrizii)	(Pseudophoenix_vinifera	Nypa_fruticans)))	Kingia_australis);
((Iriartea_deltoidea	((Calamus_caryotoides	((Pseudophoenix_vinifera	Nypa_fruticans)	((Phoenix_dactylifera	Serenoa_repens)	Sabal_domingensis)))	((((Hydriastele_microspadix	(Dictyosperma_album	((Veitchia_spiralis	Kentiopsis_piersoniorum)	(Heterospathe_cagayanensis	Burretiokentia_grandiflora))))	(Pelagodoxa_henryana	(Manicaria_saccifera	(((Oenocarpus_bataua	Oenocarpus_minor)	(Leopoldinia_pulchra	Prestoea_acuminata))	Geonoma_undata))))	(Roystonea_regia	((Sclerosperma_profizianum	Orania_palindan)	((((Reinhardtia_simplex	Reinhardtia_gracilis)	(Reinhardtia_paiewonskiana	Reinhardtia_latisecta))	(((Elaeis_guineensis	Elaeis_oleifera)	Bactris_major)	Attalea_speciosa))	Podococcus_barteri))))	Chamaedorea_seifrizii)))	Kingia_australis);
(((((((Roystonea_regia	Sclerosperma_profizianum)	(Orania_palindan	(((((Reinhardtia_simplex	(Pseudophoenix_vinifera	Reinhardtia_gracilis))	(Reinhardtia_paiewonskiana	Reinhardtia_latisecta))	(((Elaeis_guineensis	Elaeis_oleifera)	Bactris_major)	Attalea_speciosa))	(Iriartea_deltoidea	((((Oenocarpus_bataua	Oenocarpus_minor)	(Leopoldinia_pulchra	Prestoea_acuminata))	(Pelagodoxa_henryana	(Geonoma_undata	Manicaria_saccifera)))	(Hydriastele_microspadix	((Burretiokentia_grandiflora	Dictyosperma_album)	(Veitchia_spiralis	(Kentiopsis_piersoniorum	Heterospathe_cagayanensis)))))))	Podococcus_barteri)))	Chamaedorea_seifrizii)	(Calamus_caryotoides	Nypa_fruticans))	Phoenix_dactylifera)	(Serenoa_repens	Sabal_domingensis))	Kingia_australis);
((Serenoa_repens	(Sabal_domingensis	(((((((Reinhardtia_simplex	((Reinhardtia_gracilis	Reinhardtia_paiewonskiana)	Reinhardtia_latisecta))	((Pseudophoenix_vinifera	((Elaeis_guineensis	Elaeis_oleifera)	Bactris_major))	Attalea_speciosa))	(Iriartea_deltoidea	(((Geonoma_undata	(Pelagodoxa_henryana	((Oenocarpus_bataua	Oenocarpus_minor)	(Leopoldinia_pulchra	Prestoea_acuminata))))	Manicaria_saccifera)	(((Veitchia_spiralis	Heterospathe_cagayanensis)	Kentiopsis_piersoniorum)	(Hydriastele_microspadix	(Burretiokentia_grandiflora	Dictyosperma_album))))))	(Orania_palindan	Sclerosperma_profizianum))	(Roystonea_regia	(Podococcus_barteri	Chamaedorea_seifrizii)))	(Calamus_caryotoides	Nypa_fruticans))	Phoenix_dactylifera)))	Kingia_australis);
((Serenoa_repens	(((((Pelagodoxa_henryana	((((Calamus_caryotoides	(Oenocarpus_bataua	Oenocarpus_minor))	(Leopoldinia_pulchra	Prestoea_acuminata))	((((Veitchia_spiralis	Heterospathe_cagayanensis)	(Dictyosperma_album	Kentiopsis_piersoniorum))	Hydriastele_microspadix)	(Iriartea_deltoidea	Geonoma_undata)))	Manicaria_saccifera))	(((Orania_palindan	Sclerosperma_profizianum)	((Podococcus_barteri	(Burretiokentia_grandiflora	Chamaedorea_seifrizii))	(((Elaeis_guineensis	Elaeis_oleifera)	Bactris_major)	(Attalea_speciosa	((Reinhardtia_gracilis	Reinhardtia_simplex)	(Reinhardtia_paiewonskiana	Reinhardtia_latisecta))))))	Roystonea_regia))	(Pseudophoenix_vinifera	Nypa_fruticans))	Phoenix_dactylifera)	Sabal_domingensis))	Kingia_australis);
((((((Podococcus_barteri	Chamaedorea_seifrizii)	(((Sclerosperma_profizianum	((((Elaeis_guineensis	Elaeis_oleifera)	Bactris_major)	(Attalea_speciosa	(Reinhardtia_simplex	((Reinhardtia_gracilis	Reinhardtia_paiewonskiana)	Reinhardtia_latisecta))))	Orania_palindan))	(Roystonea_regia	(((Burretiokentia_grandiflora	((((Calamus_caryotoides	Dictyosperma_album)	Hydriastele_microspadix)	(Heterospathe_cagayanensis	Kentiopsis_piersoniorum))	Veitchia_spiralis))	((Geonoma_undata	Manicaria_saccifera)	((Oenocarpus_bataua	Oenocarpus_minor)	(Leopoldinia_pulchra	Prestoea_acuminata))))	Pelagodoxa_henryana)))	(Pseudophoenix_vinifera	Nypa_fruticans)))	(Iriartea_deltoidea	Phoenix_dactylifera))	Serenoa_repens)	Sabal_domingensis)	Kingia_australis);
((Iriartea_deltoidea	((((Sabal_domingensis	Serenoa_repens)	Phoenix_dactylifera)	(((((Hydriastele_microspadix	(((Veitchia_spiralis	Heterospathe_cagayanensis)	Kentiopsis_piersoniorum)	(Burretiokentia_grandiflora	Dictyosperma_album)))	((Geonoma_undata	Manicaria_saccifera)	((Oenocarpus_bataua	Oenocarpus_minor)	(Leopoldinia_pulchra	Prestoea_acuminata))))	Pelagodoxa_henryana)	(Calamus_caryotoides	(Sclerosperma_profizianum	(((((Reinhardtia_gracilis	Reinhardtia_simplex)	(Reinhardtia_paiewonskiana	Reinhardtia_latisecta))	(((Elaeis_guineensis	Elaeis_oleifera)	Bactris_major)	Attalea_speciosa))	Orania_palindan)	(Podococcus_barteri	Roystonea_regia)))))	Chamaedorea_seifrizii))	(Pseudophoenix_vinifera	Nypa_fruticans)))	Kingia_australis);
((((((((((((Dictyosperma_album	(((Veitchia_spiralis	Burretiokentia_grandiflora)	Kentiopsis_piersoniorum)	Heterospathe_cagayanensis))	Hydriastele_microspadix)	(Pelagodoxa_henryana	((Manicaria_saccifera	Geonoma_undata)	((Leopoldinia_pulchra	Prestoea_acuminata)	(Oenocarpus_minor	Oenocarpus_bataua)))))	(Roystonea_regia	((Sclerosperma_profizianum	(Orania_palindan	(((Reinhardtia_paiewonskiana	Reinhardtia_latisecta)	(Reinhardtia_gracilis	Reinhardtia_simplex))	((Bactris_major	(Elaeis_oleifera	Elaeis_guineensis))	Attalea_speciosa))))	Podococcus_barteri)))	Iriartea_deltoidea)	Chamaedorea_seifrizii)	(Pseudophoenix_vinifera	Nypa_fruticans))	Calamus_caryotoides)	Phoenix_dactylifera)	Serenoa_repens)	Sabal_domingensis)	Kingia_australis);
((Iriartea_deltoidea	((Pseudophoenix_vinifera	Nypa_fruticans)	((Phoenix_dactylifera	(Serenoa_repens	Sabal_domingensis))	((Roystonea_regia	((Sclerosperma_profizianum	(Orania_palindan	(((Reinhardtia_paiewonskiana	Reinhardtia_latisecta)	(Reinhardtia_gracilis	Reinhardtia_simplex))	((Bactris_major	(Elaeis_oleifera	Elaeis_guineensis))	Attalea_speciosa))))	(Chamaedorea_seifrizii	Podococcus_barteri)))	((Burretiokentia_grandiflora	((Veitchia_spiralis	Heterospathe_cagayanensis)	(Kentiopsis_piersoniorum	((Calamus_caryotoides	Dictyosperma_album)	Hydriastele_microspadix))))	((Manicaria_saccifera	Geonoma_undata)	(((Leopoldinia_pulchra	Prestoea_acuminata)	(Oenocarpus_minor	Oenocarpus_bataua))	Pelagodoxa_henryana)))))))	Kingia_australis);
(((Serenoa_repens	Sabal_domingensis)	((((Chamaedorea_seifrizii	(Iriartea_deltoidea	((((((((Reinhardtia_gracilis	Reinhardtia_paiewonskiana)	Reinhardtia_latisecta)	Reinhardtia_simplex)	((Bactris_major	(Elaeis_oleifera	Elaeis_guineensis))	Attalea_speciosa))	(Sclerosperma_profizianum	Orania_palindan))	Podococcus_barteri)	Roystonea_regia)	(((Dictyosperma_album	(Burretiokentia_grandiflora	Hydriastele_microspadix))	((Veitchia_spiralis	Heterospathe_cagayanensis)	Kentiopsis_piersoniorum))	(Manicaria_saccifera	(Geonoma_undata	(((Leopoldinia_pulchra	Prestoea_acuminata)	(Oenocarpus_minor	Oenocarpus_bataua))	Pelagodoxa_henryana)))))))	Calamus_caryotoides)	(Pseudophoenix_vinifera	Nypa_fruticans))	Phoenix_dactylifera))	Kingia_australis);
(((((Chamaedorea_seifrizii	((((((((Reinhardtia_paiewonskiana	Reinhardtia_latisecta)	((Pseudophoenix_vinifera	Reinhardtia_gracilis)	Reinhardtia_simplex))	((Bactris_major	(Elaeis_oleifera	Elaeis_guineensis))	Attalea_speciosa))	(Sclerosperma_profizianum	Orania_palindan))	Podococcus_barteri)	Calamus_caryotoides)	Roystonea_regia)	((((Hydriastele_microspadix	((((Veitchia_spiralis	Heterospathe_cagayanensis)	Burretiokentia_grandiflora)	Kentiopsis_piersoniorum)	Dictyosperma_album))	((Leopoldinia_pulchra	Prestoea_acuminata)	(Oenocarpus_minor	Oenocarpus_bataua)))	(Manicaria_saccifera	Geonoma_undata))	Pelagodoxa_henryana)))	(Iriartea_deltoidea	Nypa_fruticans))	Phoenix_dactylifera)	(Serenoa_repens	Sabal_domingensis))	Kingia_australis);
((Phoenix_dactylifera	(Sabal_domingensis	(Serenoa_repens	(((Chamaedorea_seifrizii	(((Sclerosperma_profizianum	Orania_palindan)	(Podococcus_barteri	(((Hydriastele_microspadix	(((Veitchia_spiralis	Heterospathe_cagayanensis)	(Burretiokentia_grandiflora	Kentiopsis_piersoniorum))	Dictyosperma_album))	(((Pelagodoxa_henryana	Roystonea_regia)	((Leopoldinia_pulchra	Prestoea_acuminata)	(Oenocarpus_minor	Oenocarpus_bataua)))	(Manicaria_saccifera	Geonoma_undata)))	(Iriartea_deltoidea	(Attalea_speciosa	((Bactris_major	(Elaeis_oleifera	Elaeis_guineensis))	(((Reinhardtia_paiewonskiana	Reinhardtia_latisecta)	Reinhardtia_simplex)	Reinhardtia_gracilis)))))))	Pseudophoenix_vinifera))	Calamus_caryotoides)	Nypa_fruticans))))	Kingia_australis);
((Serenoa_repens	(Sabal_domingensis	(Phoenix_dactylifera	(((Chamaedorea_seifrizii	(((Podococcus_barteri	((((((Leopoldinia_pulchra	Prestoea_acuminata)	(Oenocarpus_minor	Oenocarpus_bataua))	Manicaria_saccifera)	((Hydriastele_microspadix	((Veitchia_spiralis	Heterospathe_cagayanensis)	(Kentiopsis_piersoniorum	(Burretiokentia_grandiflora	Dictyosperma_album))))	Geonoma_undata))	Pelagodoxa_henryana)	((Attalea_speciosa	((Elaeis_oleifera	Elaeis_guineensis)	Bactris_major))	((Reinhardtia_paiewonskiana	Reinhardtia_latisecta)	(Reinhardtia_gracilis	Reinhardtia_simplex)))))	(Roystonea_regia	(Sclerosperma_profizianum	Orania_palindan)))	Iriartea_deltoidea))	Calamus_caryotoides)	(Pseudophoenix_vinifera	Nypa_fruticans)))))	Kingia_australis);
((Elaeis_guineensis	((Bactris_major	((((Reinhardtia_paiewonskiana	Reinhardtia_latisecta)	(Pseudophoenix_vinifera	(Reinhardtia_gracilis	Reinhardtia_simplex)))	(Podococcus_barteri	((((Iriartea_deltoidea	Nypa_fruticans)	(((Serenoa_repens	Sabal_domingensis)	Phoenix_dactylifera)	Chamaedorea_seifrizii))	((Pelagodoxa_henryana	(Geonoma_undata	((((Dictyosperma_album	Hydriastele_microspadix)	((Heterospathe_cagayanensis	(Burretiokentia_grandiflora	Veitchia_spiralis))	Kentiopsis_piersoniorum))	((Leopoldinia_pulchra	Prestoea_acuminata)	(Oenocarpus_minor	Oenocarpus_bataua)))	Manicaria_saccifera)))	(Sclerosperma_profizianum	Orania_palindan)))	(Calamus_caryotoides	Roystonea_regia))))	Attalea_speciosa))	Elaeis_oleifera))	Kingia_australis);
((Elaeis_guineensis	((Bactris_major	((((((Sclerosperma_profizianum	Orania_palindan)	(((Serenoa_repens	Sabal_domingensis)	Phoenix_dactylifera)	(Chamaedorea_seifrizii	(Nypa_fruticans	Pseudophoenix_vinifera))))	(Roystonea_regia	Podococcus_barteri))	((Hydriastele_microspadix	((Heterospathe_cagayanensis	Veitchia_spiralis)	(Dictyosperma_album	(Burretiokentia_grandiflora	Kentiopsis_piersoniorum))))	((Pelagodoxa_henryana	((Leopoldinia_pulchra	Prestoea_acuminata)	(Oenocarpus_minor	Oenocarpus_bataua)))	(Geonoma_undata	Manicaria_saccifera))))	Iriartea_deltoidea)	(Attalea_speciosa	((Calamus_caryotoides	(Reinhardtia_paiewonskiana	Reinhardtia_latisecta))	(Reinhardtia_gracilis	Reinhardtia_simplex)))))	Elaeis_oleifera))	Kingia_australis);
((Serenoa_repens	(Sabal_domingensis	(Phoenix_dactylifera	(((((((Hydriastele_microspadix	Dictyosperma_album)	((Burretiokentia_grandiflora	Kentiopsis_piersoniorum)	(Heterospathe_cagayanensis	Veitchia_spiralis)))	((Pelagodoxa_henryana	((Leopoldinia_pulchra	Prestoea_acuminata)	(Oenocarpus_minor	Oenocarpus_bataua)))	(Geonoma_undata	Manicaria_saccifera)))	(((Sclerosperma_profizianum	Orania_palindan)	((Calamus_caryotoides	Roystonea_regia)	Podococcus_barteri))	((((Elaeis_oleifera	Elaeis_guineensis)	Bactris_major)	Attalea_speciosa)	(((Reinhardtia_gracilis	Reinhardtia_paiewonskiana)	Reinhardtia_latisecta)	Reinhardtia_simplex))))	(Pseudophoenix_vinifera	Chamaedorea_seifrizii))	Iriartea_deltoidea)	Nypa_fruticans))))	Kingia_australis);
((Sabal_domingensis	((Phoenix_dactylifera	(((((((Podococcus_barteri	((((Elaeis_oleifera	Elaeis_guineensis)	Bactris_major)	(Attalea_speciosa	((Reinhardtia_paiewonskiana	Reinhardtia_latisecta)	(Reinhardtia_gracilis	Reinhardtia_simplex))))	(Sclerosperma_profizianum	Orania_palindan)))	Roystonea_regia)	(((Hydriastele_microspadix	Dictyosperma_album)	((Burretiokentia_grandiflora	Kentiopsis_piersoniorum)	(Heterospathe_cagayanensis	Veitchia_spiralis)))	((Pelagodoxa_henryana	((Leopoldinia_pulchra	Prestoea_acuminata)	(Oenocarpus_minor	Oenocarpus_bataua)))	(Geonoma_undata	Manicaria_saccifera))))	Chamaedorea_seifrizii)	Iriartea_deltoidea)	Calamus_caryotoides)	(Pseudophoenix_vinifera	Nypa_fruticans)))	Serenoa_repens))	Kingia_australis);
(((Sabal_domingensis	Serenoa_repens)	(Phoenix_dactylifera	((Nypa_fruticans	Pseudophoenix_vinifera)	(((Podococcus_barteri	((Iriartea_deltoidea	(Attalea_speciosa	(Bactris_major	(Elaeis_guineensis	Elaeis_oleifera))))	((((Oenocarpus_minor	Oenocarpus_bataua)	(Prestoea_acuminata	Leopoldinia_pulchra))	(Manicaria_saccifera	Geonoma_undata))	((Kentiopsis_piersoniorum	((Dictyosperma_album	Burretiokentia_grandiflora)	(Heterospathe_cagayanensis	Veitchia_spiralis)))	Hydriastele_microspadix))))	(((((Reinhardtia_latisecta	Reinhardtia_paiewonskiana)	(Reinhardtia_gracilis	Reinhardtia_simplex))	Calamus_caryotoides)	(Pelagodoxa_henryana	Roystonea_regia))	(Orania_palindan	Sclerosperma_profizianum)))	Chamaedorea_seifrizii))))	Kingia_australis);
((Elaeis_guineensis	(Elaeis_oleifera	((((((Reinhardtia_latisecta	Reinhardtia_paiewonskiana)	(Reinhardtia_gracilis	Reinhardtia_simplex))	((((Nypa_fruticans	Orania_palindan)	Sclerosperma_profizianum)	((Pelagodoxa_henryana	Roystonea_regia)	(((((Calamus_caryotoides	(Oenocarpus_minor	Oenocarpus_bataua))	(Prestoea_acuminata	Leopoldinia_pulchra))	(Manicaria_saccifera	Geonoma_undata))	((Veitchia_spiralis	(Kentiopsis_piersoniorum	((Dictyosperma_album	Burretiokentia_grandiflora)	Hydriastele_microspadix)))	Heterospathe_cagayanensis))	((Serenoa_repens	(Sabal_domingensis	Phoenix_dactylifera))	Iriartea_deltoidea))))	(Chamaedorea_seifrizii	Podococcus_barteri)))	Attalea_speciosa)	Bactris_major)	Pseudophoenix_vinifera)))	Kingia_australis);
((Serenoa_repens	((Phoenix_dactylifera	(Calamus_caryotoides	((Iriartea_deltoidea	(((((Orania_palindan	Sclerosperma_profizianum)	Roystonea_regia)	(Chamaedorea_seifrizii	Podococcus_barteri))	((Attalea_speciosa	((Bactris_major	(Elaeis_guineensis	Elaeis_oleifera))	Pseudophoenix_vinifera))	((Reinhardtia_latisecta	Reinhardtia_paiewonskiana)	(Reinhardtia_gracilis	Reinhardtia_simplex))))	((Pelagodoxa_henryana	(((Oenocarpus_minor	Oenocarpus_bataua)	(Prestoea_acuminata	Leopoldinia_pulchra))	(Manicaria_saccifera	Geonoma_undata)))	(((Veitchia_spiralis	(Kentiopsis_piersoniorum	Burretiokentia_grandiflora))	(Dictyosperma_album	Hydriastele_microspadix))	Heterospathe_cagayanensis))))	Nypa_fruticans)))	Sabal_domingensis))	Kingia_australis);
((Nypa_fruticans	((Sabal_domingensis	(Calamus_caryotoides	(Phoenix_dactylifera	(Iriartea_deltoidea	((((((Orania_palindan	Sclerosperma_profizianum)	(Podococcus_barteri	((Attalea_speciosa	(Bactris_major	(Elaeis_guineensis	Elaeis_oleifera)))	((Reinhardtia_latisecta	Reinhardtia_paiewonskiana)	(Reinhardtia_gracilis	Reinhardtia_simplex)))))	Roystonea_regia)	(Pelagodoxa_henryana	(((Manicaria_saccifera	Geonoma_undata)	((Oenocarpus_minor	Oenocarpus_bataua)	(Prestoea_acuminata	Leopoldinia_pulchra)))	(((Burretiokentia_grandiflora	Kentiopsis_piersoniorum)	(Dictyosperma_album	Hydriastele_microspadix))	(Veitchia_spiralis	Heterospathe_cagayanensis)))))	Pseudophoenix_vinifera)	Chamaedorea_seifrizii)))))	Serenoa_repens))	Kingia_australis);
((Serenoa_repens	((((Nypa_fruticans	(((((Sclerosperma_profizianum	Orania_palindan)	(Pelagodoxa_henryana	Roystonea_regia))	(Podococcus_barteri	(((((Bactris_major	(Elaeis_guineensis	Elaeis_oleifera))	Attalea_speciosa)	((Reinhardtia_latisecta	Reinhardtia_paiewonskiana)	(Reinhardtia_gracilis	Reinhardtia_simplex)))	(((Manicaria_saccifera	Geonoma_undata)	((Oenocarpus_minor	Oenocarpus_bataua)	(Prestoea_acuminata	Leopoldinia_pulchra)))	(Dictyosperma_album	((Hydriastele_microspadix	Heterospathe_cagayanensis)	(Veitchia_spiralis	Kentiopsis_piersoniorum)))))	Iriartea_deltoidea)))	(Burretiokentia_grandiflora	Chamaedorea_seifrizii))	Pseudophoenix_vinifera))	Calamus_caryotoides)	Phoenix_dactylifera)	Sabal_domingensis))	Kingia_australis);
((Nypa_fruticans	((((Phoenix_dactylifera	(Sabal_domingensis	Serenoa_repens))	((((((((Manicaria_saccifera	Geonoma_undata)	(Pelagodoxa_henryana	((Oenocarpus_minor	Oenocarpus_bataua)	(Prestoea_acuminata	Leopoldinia_pulchra))))	((Hydriastele_microspadix	Dictyosperma_album)	((Veitchia_spiralis	Heterospathe_cagayanensis)	(Burretiokentia_grandiflora	Kentiopsis_piersoniorum))))	Sclerosperma_profizianum)	((((Bactris_major	(Elaeis_guineensis	Elaeis_oleifera))	Attalea_speciosa)	((Reinhardtia_latisecta	Reinhardtia_paiewonskiana)	(Reinhardtia_gracilis	Reinhardtia_simplex)))	Orania_palindan))	(Podococcus_barteri	Roystonea_regia))	Iriartea_deltoidea)	Chamaedorea_seifrizii))	Calamus_caryotoides)	Pseudophoenix_vinifera))	Kingia_australis);
(((((((((((Manicaria_saccifera	Geonoma_undata)	((((Hydriastele_microspadix	(Burretiokentia_grandiflora	Dictyosperma_album))	(Heterospathe_cagayanensis	Kentiopsis_piersoniorum))	Veitchia_spiralis)	(((Oenocarpus_minor	Oenocarpus_bataua)	(Prestoea_acuminata	Leopoldinia_pulchra))	Pelagodoxa_henryana)))	(Sclerosperma_profizianum	(((Bactris_major	(Elaeis_guineensis	Elaeis_oleifera))	(Attalea_speciosa	((Reinhardtia_latisecta	(Reinhardtia_gracilis	Reinhardtia_paiewonskiana))	Reinhardtia_simplex)))	(Podococcus_barteri	(Roystonea_regia	Orania_palindan)))))	Iriartea_deltoidea)	Chamaedorea_seifrizii)	(Pseudophoenix_vinifera	Nypa_fruticans))	Calamus_caryotoides)	Phoenix_dactylifera)	Serenoa_repens)	Sabal_domingensis)	Kingia_australis);
((Iriartea_deltoidea	(Phoenix_dactylifera	((Serenoa_repens	(Nypa_fruticans	((Chamaedorea_seifrizii	Pseudophoenix_vinifera)	(((((Kentiopsis_piersoniorum	(Hydriastele_microspadix	Dictyosperma_album))	((Veitchia_spiralis	Heterospathe_cagayanensis)	Burretiokentia_grandiflora))	(((Oenocarpus_minor	Oenocarpus_bataua)	(Prestoea_acuminata	Leopoldinia_pulchra))	(Manicaria_saccifera	Geonoma_undata)))	Pelagodoxa_henryana)	((Sclerosperma_profizianum	(Orania_palindan	(((Reinhardtia_latisecta	Reinhardtia_paiewonskiana)	(Reinhardtia_gracilis	Reinhardtia_simplex))	((Bactris_major	(Elaeis_guineensis	Elaeis_oleifera))	Attalea_speciosa))))	(Podococcus_barteri	(Calamus_caryotoides	Roystonea_regia)))))))	Sabal_domingensis)))	Kingia_australis);
((Sabal_domingensis	((Phoenix_dactylifera	(((Pseudophoenix_vinifera	Nypa_fruticans)	(Chamaedorea_seifrizii	(Podococcus_barteri	(((Sclerosperma_profizianum	Orania_palindan)	Roystonea_regia)	((((Reinhardtia_latisecta	(Reinhardtia_gracilis	Reinhardtia_paiewonskiana))	Reinhardtia_simplex)	((Bactris_major	(Elaeis_guineensis	Elaeis_oleifera))	Attalea_speciosa))	((Hydriastele_microspadix	(Dictyosperma_album	((Veitchia_spiralis	(Heterospathe_cagayanensis	Burretiokentia_grandiflora))	Kentiopsis_piersoniorum)))	((Manicaria_saccifera	Geonoma_undata)	(((Calamus_caryotoides	(Oenocarpus_minor	Oenocarpus_bataua))	(Prestoea_acuminata	Leopoldinia_pulchra))	Pelagodoxa_henryana))))))))	Iriartea_deltoidea))	Serenoa_repens))	Kingia_australis);
((Sabal_domingensis	(((Chamaedorea_seifrizii	(Pseudophoenix_vinifera	(Calamus_caryotoides	((((((Reinhardtia_latisecta	Reinhardtia_paiewonskiana)	(Reinhardtia_gracilis	Reinhardtia_simplex))	((Bactris_major	(Elaeis_guineensis	Elaeis_oleifera))	Attalea_speciosa))	((((Prestoea_acuminata	Leopoldinia_pulchra)	(Hydriastele_microspadix	((Burretiokentia_grandiflora	Dictyosperma_album)	((Veitchia_spiralis	Heterospathe_cagayanensis)	Kentiopsis_piersoniorum))))	((Geonoma_undata	Manicaria_saccifera)	(Oenocarpus_minor	Oenocarpus_bataua)))	Pelagodoxa_henryana))	(Roystonea_regia	Podococcus_barteri))	(Sclerosperma_profizianum	Orania_palindan)))))	(Iriartea_deltoidea	Nypa_fruticans))	(Serenoa_repens	Phoenix_dactylifera)))	Kingia_australis);
((Sabal_domingensis	(Serenoa_repens	(Phoenix_dactylifera	(((Burretiokentia_grandiflora	Chamaedorea_seifrizii)	(((Orania_palindan	Sclerosperma_profizianum)	Roystonea_regia)	(Podococcus_barteri	((Iriartea_deltoidea	((Geonoma_undata	(Pelagodoxa_henryana	(Kentiopsis_piersoniorum	((Heterospathe_cagayanensis	Veitchia_spiralis)	(Dictyosperma_album	Hydriastele_microspadix)))))	(((Leopoldinia_pulchra	Prestoea_acuminata)	(Oenocarpus_bataua	Oenocarpus_minor))	Manicaria_saccifera)))	((Bactris_major	(Elaeis_guineensis	Elaeis_oleifera))	(Attalea_speciosa	((Reinhardtia_latisecta	Reinhardtia_paiewonskiana)	(Reinhardtia_gracilis	Reinhardtia_simplex))))))))	((Calamus_caryotoides	Pseudophoenix_vinifera)	Nypa_fruticans)))))	Kingia_australis);
(((Phoenix_dactylifera	((Pseudophoenix_vinifera	(Chamaedorea_seifrizii	((((((Reinhardtia_latisecta	Reinhardtia_paiewonskiana)	(Reinhardtia_gracilis	Reinhardtia_simplex))	((Bactris_major	(Elaeis_guineensis	Elaeis_oleifera))	Attalea_speciosa))	(Orania_palindan	Sclerosperma_profizianum))	((Roystonea_regia	((((Heterospathe_cagayanensis	Veitchia_spiralis)	(Dictyosperma_album	(Burretiokentia_grandiflora	Kentiopsis_piersoniorum)))	Hydriastele_microspadix)	((Pelagodoxa_henryana	((Leopoldinia_pulchra	Prestoea_acuminata)	(Oenocarpus_bataua	Oenocarpus_minor)))	(Geonoma_undata	Manicaria_saccifera))))	Podococcus_barteri))	Iriartea_deltoidea)))	(Calamus_caryotoides	Nypa_fruticans)))	(Sabal_domingensis	Serenoa_repens))	Kingia_australis);
((((Phoenix_dactylifera	((Iriartea_deltoidea	(((Geonoma_undata	Manicaria_saccifera)	((((Heterospathe_cagayanensis	Veitchia_spiralis)	Burretiokentia_grandiflora)	(Kentiopsis_piersoniorum	(Dictyosperma_album	Hydriastele_microspadix)))	((Leopoldinia_pulchra	Prestoea_acuminata)	(Oenocarpus_bataua	Oenocarpus_minor))))	((Roystonea_regia	Pelagodoxa_henryana)	((Chamaedorea_seifrizii	Podococcus_barteri)	(Nypa_fruticans	(Sclerosperma_profizianum	((((Reinhardtia_latisecta	(Reinhardtia_gracilis	Reinhardtia_paiewonskiana))	Reinhardtia_simplex)	((Pseudophoenix_vinifera	(Bactris_major	(Elaeis_guineensis	Elaeis_oleifera)))	Attalea_speciosa))	Orania_palindan)))))))	Calamus_caryotoides))	Sabal_domingensis)	Serenoa_repens)	Kingia_australis);
(((Calamus_caryotoides	Serenoa_repens)	((((Phoenix_dactylifera	(Iriartea_deltoidea	((((Geonoma_undata	Manicaria_saccifera)	(((Heterospathe_cagayanensis	Veitchia_spiralis)	((Burretiokentia_grandiflora	Kentiopsis_piersoniorum)	(Dictyosperma_album	Hydriastele_microspadix)))	((Leopoldinia_pulchra	Prestoea_acuminata)	(Oenocarpus_bataua	Oenocarpus_minor))))	Pelagodoxa_henryana)	((((Reinhardtia_latisecta	(Reinhardtia_gracilis	Reinhardtia_paiewonskiana))	Reinhardtia_simplex)	((Bactris_major	(Elaeis_guineensis	Elaeis_oleifera))	Attalea_speciosa))	(((Orania_palindan	Sclerosperma_profizianum)	(Chamaedorea_seifrizii	Podococcus_barteri))	Roystonea_regia)))))	Nypa_fruticans)	Pseudophoenix_vinifera)	Sabal_domingensis))	Kingia_australis);
((Elaeis_guineensis	(Elaeis_oleifera	(((Attalea_speciosa	((Reinhardtia_latisecta	Reinhardtia_paiewonskiana)	(Reinhardtia_gracilis	Reinhardtia_simplex)))	(((Orania_palindan	Sclerosperma_profizianum)	((((Iriartea_deltoidea	(Pseudophoenix_vinifera	Nypa_fruticans))	(Phoenix_dactylifera	(Serenoa_repens	Sabal_domingensis)))	(Chamaedorea_seifrizii	Podococcus_barteri))	Roystonea_regia))	(((Heterospathe_cagayanensis	Veitchia_spiralis)	((Burretiokentia_grandiflora	Kentiopsis_piersoniorum)	(Dictyosperma_album	Hydriastele_microspadix)))	((Pelagodoxa_henryana	((Leopoldinia_pulchra	Prestoea_acuminata)	(Calamus_caryotoides	(Oenocarpus_bataua	Oenocarpus_minor))))	(Geonoma_undata	Manicaria_saccifera)))))	Bactris_major)))	Kingia_australis);
((Sabal_domingensis	((((((Sclerosperma_profizianum	Orania_palindan)	(Calamus_caryotoides	Roystonea_regia))	((Iriartea_deltoidea	((Hydriastele_microspadix	(((Veitchia_spiralis	Kentiopsis_piersoniorum)	(Burretiokentia_grandiflora	Dictyosperma_album))	Heterospathe_cagayanensis))	((Pelagodoxa_henryana	((Leopoldinia_pulchra	Prestoea_acuminata)	(Oenocarpus_bataua	Oenocarpus_minor)))	(Geonoma_undata	Manicaria_saccifera))))	(Podococcus_barteri	((Attalea_speciosa	(Bactris_major	(Elaeis_oleifera	Elaeis_guineensis)))	((Reinhardtia_latisecta	(Reinhardtia_gracilis	Reinhardtia_paiewonskiana))	Reinhardtia_simplex)))))	((Pseudophoenix_vinifera	Nypa_fruticans)	Chamaedorea_seifrizii))	Phoenix_dactylifera)	Serenoa_repens))	Kingia_australis);
((Elaeis_guineensis	((((((Reinhardtia_latisecta	Reinhardtia_paiewonskiana)	(Reinhardtia_gracilis	Reinhardtia_simplex))	((((Podococcus_barteri	Roystonea_regia)	(Sclerosperma_profizianum	(Chamaedorea_seifrizii	Orania_palindan)))	((Iriartea_deltoidea	(Pseudophoenix_vinifera	Nypa_fruticans))	(Phoenix_dactylifera	(Serenoa_repens	Sabal_domingensis))))	((Hydriastele_microspadix	(((Kentiopsis_piersoniorum	Burretiokentia_grandiflora)	(Veitchia_spiralis	Heterospathe_cagayanensis))	(Calamus_caryotoides	Dictyosperma_album)))	(((Leopoldinia_pulchra	Prestoea_acuminata)	(Oenocarpus_bataua	Oenocarpus_minor))	(Geonoma_undata	(Pelagodoxa_henryana	Manicaria_saccifera))))))	Attalea_speciosa)	Bactris_major)	Elaeis_oleifera))	Kingia_australis);
(((Serenoa_repens	((Chamaedorea_seifrizii	(Phoenix_dactylifera	((Podococcus_barteri	(((((Leopoldinia_pulchra	Prestoea_acuminata)	(Oenocarpus_bataua	Oenocarpus_minor))	(Geonoma_undata	Manicaria_saccifera))	(Iriartea_deltoidea	(Hydriastele_microspadix	(((Burretiokentia_grandiflora	Kentiopsis_piersoniorum)	(Veitchia_spiralis	Heterospathe_cagayanensis))	Dictyosperma_album))))	((Attalea_speciosa	(Bactris_major	(Elaeis_oleifera	Elaeis_guineensis)))	((Reinhardtia_latisecta	Reinhardtia_paiewonskiana)	(Reinhardtia_gracilis	Reinhardtia_simplex)))))	((Sclerosperma_profizianum	Orania_palindan)	(Pelagodoxa_henryana	Roystonea_regia)))))	(Pseudophoenix_vinifera	(Calamus_caryotoides	Nypa_fruticans))))	Sabal_domingensis)	Kingia_australis);
((((((Chamaedorea_seifrizii	((Podococcus_barteri	(((((Manicaria_saccifera	Geonoma_undata)	((Leopoldinia_pulchra	Prestoea_acuminata)	(Oenocarpus_bataua	Oenocarpus_minor)))	(Hydriastele_microspadix	(((Burretiokentia_grandiflora	Kentiopsis_piersoniorum)	(Veitchia_spiralis	Heterospathe_cagayanensis))	Dictyosperma_album)))	((Attalea_speciosa	(Bactris_major	(Elaeis_oleifera	Elaeis_guineensis)))	((Reinhardtia_latisecta	Reinhardtia_paiewonskiana)	(Reinhardtia_gracilis	Reinhardtia_simplex))))	Iriartea_deltoidea))	((Sclerosperma_profizianum	Orania_palindan)	(Pelagodoxa_henryana	Roystonea_regia))))	Calamus_caryotoides)	(Pseudophoenix_vinifera	Nypa_fruticans))	Phoenix_dactylifera)	(Sabal_domingensis	Serenoa_repens))	Kingia_australis);
((Sabal_domingensis	(Serenoa_repens	((((Chamaedorea_seifrizii	(((Orania_palindan	Roystonea_regia)	(Iriartea_deltoidea	(Podococcus_barteri	((((Manicaria_saccifera	Geonoma_undata)	(Pelagodoxa_henryana	((Leopoldinia_pulchra	Prestoea_acuminata)	(Oenocarpus_bataua	Oenocarpus_minor))))	((((Veitchia_spiralis	Hydriastele_microspadix)	(Burretiokentia_grandiflora	Dictyosperma_album))	Kentiopsis_piersoniorum)	Heterospathe_cagayanensis))	((Attalea_speciosa	(Bactris_major	(Elaeis_oleifera	Elaeis_guineensis)))	((Reinhardtia_latisecta	Reinhardtia_paiewonskiana)	(Reinhardtia_gracilis	Reinhardtia_simplex)))))))	Sclerosperma_profizianum))	Pseudophoenix_vinifera)	(Nypa_fruticans	Calamus_caryotoides))	Phoenix_dactylifera)))	Kingia_australis);
((Nypa_fruticans	((Phoenix_dactylifera	(Serenoa_repens	(Chamaedorea_seifrizii	(((Iriartea_deltoidea	((Pseudophoenix_vinifera	(Bactris_major	(Elaeis_guineensis	Elaeis_oleifera)))	(((Reinhardtia_latisecta	Reinhardtia_paiewonskiana)	(Reinhardtia_gracilis	Reinhardtia_simplex))	Attalea_speciosa)))	((((((Heterospathe_cagayanensis	Veitchia_spiralis)	Burretiokentia_grandiflora)	Kentiopsis_piersoniorum)	Dictyosperma_album)	Hydriastele_microspadix)	((Geonoma_undata	Manicaria_saccifera)	(((Oenocarpus_bataua	Oenocarpus_minor)	(Prestoea_acuminata	Leopoldinia_pulchra))	Pelagodoxa_henryana))))	((Podococcus_barteri	Roystonea_regia)	(Sclerosperma_profizianum	Orania_palindan))))))	(Sabal_domingensis	Calamus_caryotoides)))	Kingia_australis);
(((((Calamus_caryotoides	((Pseudophoenix_vinifera	Nypa_fruticans)	(((((((Reinhardtia_latisecta	Reinhardtia_paiewonskiana)	(Reinhardtia_gracilis	Reinhardtia_simplex))	(Attalea_speciosa	(Bactris_major	(Elaeis_guineensis	Elaeis_oleifera))))	(((Prestoea_acuminata	Leopoldinia_pulchra)	(((((Burretiokentia_grandiflora	Kentiopsis_piersoniorum)	Veitchia_spiralis)	Dictyosperma_album)	Heterospathe_cagayanensis)	Hydriastele_microspadix))	((Geonoma_undata	Manicaria_saccifera)	(Oenocarpus_bataua	Oenocarpus_minor))))	((Sclerosperma_profizianum	Orania_palindan)	((Pelagodoxa_henryana	Roystonea_regia)	Podococcus_barteri)))	Chamaedorea_seifrizii)	Iriartea_deltoidea)))	Phoenix_dactylifera)	Sabal_domingensis)	Serenoa_repens)	Kingia_australis);
((((((Pseudophoenix_vinifera	Nypa_fruticans)	((((Sclerosperma_profizianum	(Roystonea_regia	(Podococcus_barteri	(((Bactris_major	(Elaeis_guineensis	Elaeis_oleifera))	(((Reinhardtia_latisecta	(Reinhardtia_gracilis	Reinhardtia_paiewonskiana))	Reinhardtia_simplex)	Attalea_speciosa))	(Pelagodoxa_henryana	((Calamus_caryotoides	Geonoma_undata)	(Manicaria_saccifera	((((Burretiokentia_grandiflora	Dictyosperma_album)	(Kentiopsis_piersoniorum	(Veitchia_spiralis	Heterospathe_cagayanensis)))	Hydriastele_microspadix)	((Prestoea_acuminata	Leopoldinia_pulchra)	(Oenocarpus_bataua	Oenocarpus_minor))))))))))	Orania_palindan)	Chamaedorea_seifrizii)	Iriartea_deltoidea))	Phoenix_dactylifera)	Sabal_domingensis)	Serenoa_repens)	Kingia_australis);
((Sabal_domingensis	(Serenoa_repens	((Nypa_fruticans	(((Iriartea_deltoidea	((((Manicaria_saccifera	Geonoma_undata)	(Pelagodoxa_henryana	((Prestoea_acuminata	Leopoldinia_pulchra)	(Calamus_caryotoides	(Oenocarpus_bataua	Oenocarpus_minor)))))	((Heterospathe_cagayanensis	((Hydriastele_microspadix	Dictyosperma_album)	(Burretiokentia_grandiflora	Kentiopsis_piersoniorum)))	Veitchia_spiralis))	(((Podococcus_barteri	((Attalea_speciosa	((Elaeis_guineensis	Elaeis_oleifera)	Bactris_major))	((Reinhardtia_latisecta	(Reinhardtia_gracilis	Reinhardtia_paiewonskiana))	Reinhardtia_simplex)))	(Sclerosperma_profizianum	Orania_palindan))	Roystonea_regia)))	Chamaedorea_seifrizii)	Pseudophoenix_vinifera))	Phoenix_dactylifera)))	Kingia_australis);
((Serenoa_repens	(((Nypa_fruticans	(((((Chamaedorea_seifrizii	Podococcus_barteri)	(((Attalea_speciosa	((Elaeis_guineensis	Elaeis_oleifera)	Bactris_major))	((Reinhardtia_latisecta	Reinhardtia_paiewonskiana)	(Pseudophoenix_vinifera	(Reinhardtia_gracilis	Reinhardtia_simplex))))	(Sclerosperma_profizianum	Orania_palindan)))	Roystonea_regia)	(Iriartea_deltoidea	((((Pelagodoxa_henryana	Geonoma_undata)	Manicaria_saccifera)	((Prestoea_acuminata	Leopoldinia_pulchra)	(Oenocarpus_bataua	Oenocarpus_minor)))	(((Hydriastele_microspadix	Dictyosperma_album)	Burretiokentia_grandiflora)	((Heterospathe_cagayanensis	Veitchia_spiralis)	Kentiopsis_piersoniorum)))))	Calamus_caryotoides))	Phoenix_dactylifera)	Sabal_domingensis))	Kingia_australis);
(((Sabal_domingensis	Serenoa_repens)	((Nypa_fruticans	(((((Geonoma_undata	(((Prestoea_acuminata	Leopoldinia_pulchra)	(Oenocarpus_bataua	Oenocarpus_minor))	((Hydriastele_microspadix	((Kentiopsis_piersoniorum	(Veitchia_spiralis	(Heterospathe_cagayanensis	Iriartea_deltoidea)))	(Dictyosperma_album	Burretiokentia_grandiflora)))	Manicaria_saccifera)))	Pelagodoxa_henryana)	(Reinhardtia_gracilis	(Roystonea_regia	(((Chamaedorea_seifrizii	Podococcus_barteri)	((Attalea_speciosa	((Elaeis_guineensis	Elaeis_oleifera)	Bactris_major))	((Reinhardtia_latisecta	Reinhardtia_paiewonskiana)	Reinhardtia_simplex)))	(Sclerosperma_profizianum	Orania_palindan)))))	Calamus_caryotoides)	Pseudophoenix_vinifera))	Phoenix_dactylifera))	Kingia_australis);
((Roystonea_regia	((((Chamaedorea_seifrizii	Podococcus_barteri)	((((Veitchia_spiralis	Heterospathe_cagayanensis)	(Dictyosperma_album	(Hydriastele_microspadix	Kentiopsis_piersoniorum)))	((Burretiokentia_grandiflora	((Prestoea_acuminata	Leopoldinia_pulchra)	(Calamus_caryotoides	(Oenocarpus_bataua	Oenocarpus_minor))))	(Geonoma_undata	Manicaria_saccifera)))	(((Elaeis_guineensis	Elaeis_oleifera)	Bactris_major)	(((Reinhardtia_latisecta	Reinhardtia_paiewonskiana)	(Reinhardtia_gracilis	Reinhardtia_simplex))	Attalea_speciosa))))	(((Iriartea_deltoidea	(Pseudophoenix_vinifera	Nypa_fruticans))	(Phoenix_dactylifera	(Sabal_domingensis	Serenoa_repens)))	(Sclerosperma_profizianum	Orania_palindan)))	Pelagodoxa_henryana))	Kingia_australis);
((Kentiopsis_piersoniorum	(((Veitchia_spiralis	Heterospathe_cagayanensis)	(((((Prestoea_acuminata	Leopoldinia_pulchra)	(Oenocarpus_bataua	Oenocarpus_minor))	(Geonoma_undata	Manicaria_saccifera))	((((Reinhardtia_latisecta	(Calamus_caryotoides	Reinhardtia_paiewonskiana))	(Reinhardtia_gracilis	Reinhardtia_simplex))	(Attalea_speciosa	(((Elaeis_guineensis	Elaeis_oleifera)	Bactris_major)	Iriartea_deltoidea)))	((((Pelagodoxa_henryana	Roystonea_regia)	(Chamaedorea_seifrizii	((Pseudophoenix_vinifera	Nypa_fruticans)	(Phoenix_dactylifera	(Sabal_domingensis	Serenoa_repens)))))	(Sclerosperma_profizianum	Orania_palindan))	Podococcus_barteri)))	(Dictyosperma_album	Hydriastele_microspadix)))	Burretiokentia_grandiflora))	Kingia_australis);
(((Serenoa_repens	Sabal_domingensis)	(((((((((Veitchia_spiralis	Heterospathe_cagayanensis)	((Dictyosperma_album	Hydriastele_microspadix)	Kentiopsis_piersoniorum))	Burretiokentia_grandiflora)	(Pelagodoxa_henryana	(((Prestoea_acuminata	Leopoldinia_pulchra)	(Oenocarpus_bataua	Oenocarpus_minor))	(Geonoma_undata	Manicaria_saccifera))))	(((Reinhardtia_latisecta	Reinhardtia_paiewonskiana)	((Pseudophoenix_vinifera	Reinhardtia_gracilis)	Reinhardtia_simplex))	(((Elaeis_guineensis	Elaeis_oleifera)	Bactris_major)	Attalea_speciosa)))	Iriartea_deltoidea)	(Podococcus_barteri	Chamaedorea_seifrizii))	((Calamus_caryotoides	Roystonea_regia)	(Sclerosperma_profizianum	(Nypa_fruticans	Orania_palindan))))	Phoenix_dactylifera))	Kingia_australis);
((Serenoa_repens	(Sabal_domingensis	(((((((((Sclerosperma_profizianum	Orania_palindan)	(((Reinhardtia_latisecta	Reinhardtia_paiewonskiana)	((Pseudophoenix_vinifera	Reinhardtia_gracilis)	Reinhardtia_simplex))	(((Elaeis_guineensis	Elaeis_oleifera)	Bactris_major)	Attalea_speciosa)))	Podococcus_barteri)	((Pelagodoxa_henryana	Roystonea_regia)	((Burretiokentia_grandiflora	((Veitchia_spiralis	Heterospathe_cagayanensis)	((Dictyosperma_album	Hydriastele_microspadix)	Kentiopsis_piersoniorum)))	(((Prestoea_acuminata	Leopoldinia_pulchra)	(Oenocarpus_bataua	Oenocarpus_minor))	(Geonoma_undata	Manicaria_saccifera)))))	Iriartea_deltoidea)	Chamaedorea_seifrizii)	Calamus_caryotoides)	Nypa_fruticans)	Phoenix_dactylifera)))	Kingia_australis);
((Iriartea_deltoidea	(((Sabal_domingensis	(Phoenix_dactylifera	Serenoa_repens))	((Podococcus_barteri	Chamaedorea_seifrizii)	((Roystonea_regia	Calamus_caryotoides)	(((((Elaeis_oleifera	Elaeis_guineensis)	Bactris_major)	(((Reinhardtia_latisecta	(Reinhardtia_gracilis	Reinhardtia_paiewonskiana))	Reinhardtia_simplex)	Attalea_speciosa))	((Heterospathe_cagayanensis	((Dictyosperma_album	Hydriastele_microspadix)	((Burretiokentia_grandiflora	Veitchia_spiralis)	Kentiopsis_piersoniorum)))	(Geonoma_undata	((Pelagodoxa_henryana	((Prestoea_acuminata	Leopoldinia_pulchra)	(Oenocarpus_bataua	Oenocarpus_minor)))	Manicaria_saccifera))))	(Sclerosperma_profizianum	Orania_palindan)))))	(Pseudophoenix_vinifera	Nypa_fruticans)))	Kingia_australis);
((((Phoenix_dactylifera	((Roystonea_regia	(((Sclerosperma_profizianum	Orania_palindan)	((Podococcus_barteri	Chamaedorea_seifrizii)	(((Reinhardtia_latisecta	Reinhardtia_paiewonskiana)	(Reinhardtia_gracilis	Reinhardtia_simplex))	(Attalea_speciosa	(Pseudophoenix_vinifera	((Elaeis_oleifera	Elaeis_guineensis)	Bactris_major))))))	(Iriartea_deltoidea	(((Veitchia_spiralis	Heterospathe_cagayanensis)	((Dictyosperma_album	Hydriastele_microspadix)	(Burretiokentia_grandiflora	Kentiopsis_piersoniorum)))	(((Calamus_caryotoides	Geonoma_undata)	Manicaria_saccifera)	(Pelagodoxa_henryana	((Prestoea_acuminata	Leopoldinia_pulchra)	(Oenocarpus_bataua	Oenocarpus_minor))))))))	Nypa_fruticans))	Serenoa_repens)	Sabal_domingensis)	Kingia_australis);
((Sabal_domingensis	((Phoenix_dactylifera	((Iriartea_deltoidea	((Podococcus_barteri	((Orania_palindan	(((Elaeis_oleifera	Elaeis_guineensis)	Bactris_major)	(((Reinhardtia_latisecta	Reinhardtia_paiewonskiana)	(Reinhardtia_gracilis	Reinhardtia_simplex))	Attalea_speciosa)))	((Sclerosperma_profizianum	((((((Burretiokentia_grandiflora	Dictyosperma_album)	Kentiopsis_piersoniorum)	(Veitchia_spiralis	Heterospathe_cagayanensis))	Hydriastele_microspadix)	((Geonoma_undata	Manicaria_saccifera)	((Prestoea_acuminata	Leopoldinia_pulchra)	(Calamus_caryotoides	(Oenocarpus_bataua	Oenocarpus_minor)))))	Pelagodoxa_henryana))	Roystonea_regia)))	Chamaedorea_seifrizii))	(Pseudophoenix_vinifera	Nypa_fruticans)))	Serenoa_repens))	Kingia_australis);
((Serenoa_repens	(Sabal_domingensis	((Nypa_fruticans	Phoenix_dactylifera)	((((Iriartea_deltoidea	(((((Burretiokentia_grandiflora	(Veitchia_spiralis	Heterospathe_cagayanensis))	Kentiopsis_piersoniorum)	(Dictyosperma_album	Hydriastele_microspadix))	((Geonoma_undata	Manicaria_saccifera)	((Prestoea_acuminata	Leopoldinia_pulchra)	(Oenocarpus_bataua	Oenocarpus_minor))))	(((Reinhardtia_latisecta	(Reinhardtia_gracilis	Reinhardtia_paiewonskiana))	Reinhardtia_simplex)	(Attalea_speciosa	((Elaeis_oleifera	(Pseudophoenix_vinifera	Elaeis_guineensis))	Bactris_major)))))	((Orania_palindan	Sclerosperma_profizianum)	Pelagodoxa_henryana))	(Roystonea_regia	(Chamaedorea_seifrizii	Podococcus_barteri)))	Calamus_caryotoides))))	Kingia_australis);
((Sabal_domingensis	(Serenoa_repens	(Phoenix_dactylifera	((Nypa_fruticans	Pseudophoenix_vinifera)	((Chamaedorea_seifrizii	Podococcus_barteri)	(((Pelagodoxa_henryana	Roystonea_regia)	(Calamus_caryotoides	(((((((Veitchia_spiralis	Heterospathe_cagayanensis)	Burretiokentia_grandiflora)	Kentiopsis_piersoniorum)	(Dictyosperma_album	Hydriastele_microspadix))	(Manicaria_saccifera	((Prestoea_acuminata	Leopoldinia_pulchra)	(Oenocarpus_bataua	Oenocarpus_minor))))	Geonoma_undata)	((((Reinhardtia_latisecta	Reinhardtia_paiewonskiana)	(Reinhardtia_gracilis	Reinhardtia_simplex))	(Attalea_speciosa	((Elaeis_oleifera	Elaeis_guineensis)	Bactris_major)))	Iriartea_deltoidea))))	(Orania_palindan	Sclerosperma_profizianum)))))))	Kingia_australis);
((Kentiopsis_piersoniorum	((Dictyosperma_album	Hydriastele_microspadix)	(((Pelagodoxa_henryana	((Geonoma_undata	Manicaria_saccifera)	((Prestoea_acuminata	Leopoldinia_pulchra)	(Oenocarpus_bataua	Oenocarpus_minor))))	((((Elaeis_oleifera	Elaeis_guineensis)	Bactris_major)	(((Reinhardtia_latisecta	Reinhardtia_paiewonskiana)	((Pseudophoenix_vinifera	Reinhardtia_gracilis)	Reinhardtia_simplex))	Attalea_speciosa))	((((Calamus_caryotoides	Chamaedorea_seifrizii)	(Orania_palindan	Sclerosperma_profizianum))	(Podococcus_barteri	Roystonea_regia))	((((Iriartea_deltoidea	Phoenix_dactylifera)	Sabal_domingensis)	Serenoa_repens)	Nypa_fruticans))))	((Veitchia_spiralis	Heterospathe_cagayanensis)	Burretiokentia_grandiflora))))	Kingia_australis);
((Serenoa_repens	((Phoenix_dactylifera	((Iriartea_deltoidea	(Pseudophoenix_vinifera	Nypa_fruticans))	(((Heterospathe_cagayanensis	((Dictyosperma_album	(Kentiopsis_piersoniorum	Veitchia_spiralis))	Hydriastele_microspadix))	((Geonoma_undata	Manicaria_saccifera)	((Prestoea_acuminata	Leopoldinia_pulchra)	(Oenocarpus_bataua	Oenocarpus_minor))))	((Calamus_caryotoides	Roystonea_regia)	(((((Reinhardtia_latisecta	Reinhardtia_paiewonskiana)	(Reinhardtia_gracilis	Reinhardtia_simplex))	((Pelagodoxa_henryana	Attalea_speciosa)	((Elaeis_oleifera	Elaeis_guineensis)	Bactris_major)))	(Podococcus_barteri	(Burretiokentia_grandiflora	Chamaedorea_seifrizii)))	(Sclerosperma_profizianum	Orania_palindan))))))	Sabal_domingensis))	Kingia_australis);
((((Phoenix_dactylifera	(((((Podococcus_barteri	Chamaedorea_seifrizii)	((Sclerosperma_profizianum	Orania_palindan)	((((Burretiokentia_grandiflora	((Veitchia_spiralis	Heterospathe_cagayanensis)	(Dictyosperma_album	Kentiopsis_piersoniorum)))	Hydriastele_microspadix)	((Geonoma_undata	Manicaria_saccifera)	((Pelagodoxa_henryana	Roystonea_regia)	((Prestoea_acuminata	Leopoldinia_pulchra)	(Oenocarpus_bataua	Oenocarpus_minor)))))	(((Reinhardtia_latisecta	(Reinhardtia_gracilis	Reinhardtia_paiewonskiana))	Reinhardtia_simplex)	(Attalea_speciosa	((Elaeis_oleifera	Elaeis_guineensis)	Bactris_major))))))	Iriartea_deltoidea)	(Pseudophoenix_vinifera	Nypa_fruticans))	Calamus_caryotoides))	Sabal_domingensis)	Serenoa_repens)	Kingia_australis);
(((Phoenix_dactylifera	(((((((((Veitchia_spiralis	Heterospathe_cagayanensis)	Kentiopsis_piersoniorum)	(Burretiokentia_grandiflora	Dictyosperma_album))	Hydriastele_microspadix)	(((Prestoea_acuminata	Leopoldinia_pulchra)	(Oenocarpus_bataua	Oenocarpus_minor))	((Pelagodoxa_henryana	Geonoma_undata)	Manicaria_saccifera)))	(((Reinhardtia_latisecta	Reinhardtia_paiewonskiana)	((Pseudophoenix_vinifera	Reinhardtia_gracilis)	Reinhardtia_simplex))	(Attalea_speciosa	((Elaeis_oleifera	Elaeis_guineensis)	Bactris_major))))	(((Podococcus_barteri	Chamaedorea_seifrizii)	Roystonea_regia)	(Sclerosperma_profizianum	Orania_palindan)))	Iriartea_deltoidea)	Nypa_fruticans))	(Sabal_domingensis	(Calamus_caryotoides	Serenoa_repens)))	Kingia_australis);
((Sabal_domingensis	(Serenoa_repens	((Iriartea_deltoidea	Phoenix_dactylifera)	(((((Calamus_caryotoides	Roystonea_regia)	(Podococcus_barteri	((((Veitchia_spiralis	Heterospathe_cagayanensis)	((Burretiokentia_grandiflora	Kentiopsis_piersoniorum)	(Dictyosperma_album	Hydriastele_microspadix)))	((((Prestoea_acuminata	Leopoldinia_pulchra)	(Oenocarpus_bataua	Oenocarpus_minor))	(Geonoma_undata	Manicaria_saccifera))	Pelagodoxa_henryana))	(((Reinhardtia_latisecta	Reinhardtia_paiewonskiana)	(Reinhardtia_gracilis	Reinhardtia_simplex))	(Attalea_speciosa	((Elaeis_oleifera	Elaeis_guineensis)	Bactris_major))))))	(Sclerosperma_profizianum	Orania_palindan))	(Pseudophoenix_vinifera	Nypa_fruticans))	Chamaedorea_seifrizii))))	Kingia_australis);
((Prestoea_acuminata	(((Calamus_caryotoides	(Oenocarpus_bataua	Oenocarpus_minor))	(((((Dictyosperma_album	(Veitchia_spiralis	Heterospathe_cagayanensis))	Kentiopsis_piersoniorum)	Hydriastele_microspadix)	(((Attalea_speciosa	(Bactris_major	(Elaeis_guineensis	Elaeis_oleifera)))	(Reinhardtia_simplex	((Reinhardtia_gracilis	Reinhardtia_paiewonskiana)	Reinhardtia_latisecta)))	(((Burretiokentia_grandiflora	Chamaedorea_seifrizii)	Podococcus_barteri)	(((Orania_palindan	Sclerosperma_profizianum)	(Pelagodoxa_henryana	Roystonea_regia))	((Iriartea_deltoidea	(Serenoa_repens	(Sabal_domingensis	Phoenix_dactylifera)))	(Pseudophoenix_vinifera	Nypa_fruticans))))))	(Manicaria_saccifera	Geonoma_undata)))	Leopoldinia_pulchra))	Kingia_australis);
((Nypa_fruticans	((((((Orania_palindan	Roystonea_regia)	(Sclerosperma_profizianum	(((((((Leopoldinia_pulchra	Prestoea_acuminata)	(Oenocarpus_bataua	Oenocarpus_minor))	Pelagodoxa_henryana)	(Manicaria_saccifera	Geonoma_undata))	((((Burretiokentia_grandiflora	(Veitchia_spiralis	Heterospathe_cagayanensis))	Kentiopsis_piersoniorum)	Dictyosperma_album)	Hydriastele_microspadix))	((Attalea_speciosa	(Bactris_major	(Elaeis_guineensis	Elaeis_oleifera)))	((Reinhardtia_gracilis	Reinhardtia_simplex)	(Reinhardtia_paiewonskiana	Reinhardtia_latisecta))))	Podococcus_barteri)))	Iriartea_deltoidea)	Chamaedorea_seifrizii)	((Pseudophoenix_vinifera	(Serenoa_repens	Sabal_domingensis))	Phoenix_dactylifera))	Calamus_caryotoides))	Kingia_australis);
(((((Pseudophoenix_vinifera	(Iriartea_deltoidea	Nypa_fruticans))	(((((((((Leopoldinia_pulchra	Prestoea_acuminata)	(Oenocarpus_bataua	Oenocarpus_minor))	Pelagodoxa_henryana)	(Manicaria_saccifera	Geonoma_undata))	((((Veitchia_spiralis	Heterospathe_cagayanensis)	Kentiopsis_piersoniorum)	Dictyosperma_album)	Hydriastele_microspadix))	(((Attalea_speciosa	(Bactris_major	(Elaeis_guineensis	Elaeis_oleifera)))	((Reinhardtia_gracilis	Reinhardtia_simplex)	(Reinhardtia_paiewonskiana	Reinhardtia_latisecta)))	Podococcus_barteri))	((Sclerosperma_profizianum	Orania_palindan)	Roystonea_regia))	(Burretiokentia_grandiflora	Chamaedorea_seifrizii))	(Phoenix_dactylifera	Calamus_caryotoides)))	Sabal_domingensis)	Serenoa_repens)	Kingia_australis);
((Sabal_domingensis	(Serenoa_repens	((((((Sclerosperma_profizianum	Orania_palindan)	((Podococcus_barteri	Roystonea_regia)	((((((Leopoldinia_pulchra	Prestoea_acuminata)	(Oenocarpus_bataua	Oenocarpus_minor))	Pelagodoxa_henryana)	(Manicaria_saccifera	Geonoma_undata))	((Kentiopsis_piersoniorum	((Burretiokentia_grandiflora	Dictyosperma_album)	(Veitchia_spiralis	Heterospathe_cagayanensis)))	Hydriastele_microspadix))	(((Chamaedorea_seifrizii	Attalea_speciosa)	(Bactris_major	(Elaeis_guineensis	Elaeis_oleifera)))	((Reinhardtia_gracilis	Reinhardtia_simplex)	(Reinhardtia_paiewonskiana	Reinhardtia_latisecta))))))	Iriartea_deltoidea)	(Pseudophoenix_vinifera	Nypa_fruticans))	Calamus_caryotoides)	Phoenix_dactylifera)))	Kingia_australis);
((Serenoa_repens	((((Iriartea_deltoidea	(((((Leopoldinia_pulchra	Prestoea_acuminata)	(Oenocarpus_bataua	Oenocarpus_minor))	(Manicaria_saccifera	(Pelagodoxa_henryana	Geonoma_undata)))	((Veitchia_spiralis	Heterospathe_cagayanensis)	(((Dictyosperma_album	Burretiokentia_grandiflora)	Hydriastele_microspadix)	Kentiopsis_piersoniorum)))	(((Attalea_speciosa	(Bactris_major	((Pseudophoenix_vinifera	Elaeis_guineensis)	Elaeis_oleifera)))	((Reinhardtia_gracilis	Reinhardtia_simplex)	(Reinhardtia_paiewonskiana	Reinhardtia_latisecta)))	((Podococcus_barteri	Roystonea_regia)	((Sclerosperma_profizianum	Orania_palindan)	(Chamaedorea_seifrizii	Nypa_fruticans))))))	Calamus_caryotoides)	Phoenix_dactylifera)	Sabal_domingensis))	Kingia_australis);
((Iriartea_deltoidea	((((((Leopoldinia_pulchra	Prestoea_acuminata)	(Calamus_caryotoides	(Oenocarpus_bataua	Oenocarpus_minor)))	(Manicaria_saccifera	Geonoma_undata))	((Veitchia_spiralis	Heterospathe_cagayanensis)	((Dictyosperma_album	Hydriastele_microspadix)	(Burretiokentia_grandiflora	Kentiopsis_piersoniorum))))	((Orania_palindan	((Bactris_major	(Elaeis_guineensis	Elaeis_oleifera))	(((Reinhardtia_gracilis	Reinhardtia_simplex)	(Reinhardtia_paiewonskiana	Reinhardtia_latisecta))	Attalea_speciosa)))	(Sclerosperma_profizianum	((Podococcus_barteri	Chamaedorea_seifrizii)	(Roystonea_regia	Pelagodoxa_henryana)))))	((Pseudophoenix_vinifera	Nypa_fruticans)	(Phoenix_dactylifera	(Sabal_domingensis	Serenoa_repens)))))	Kingia_australis);
(((Serenoa_repens	(((Chamaedorea_seifrizii	(((Pelagodoxa_henryana	Sclerosperma_profizianum)	((Podococcus_barteri	Roystonea_regia)	((((Bactris_major	(Elaeis_guineensis	Elaeis_oleifera))	((Reinhardtia_simplex	((Reinhardtia_gracilis	Reinhardtia_paiewonskiana)	Reinhardtia_latisecta))	Attalea_speciosa))	Iriartea_deltoidea)	((Manicaria_saccifera	Geonoma_undata)	((Hydriastele_microspadix	((Kentiopsis_piersoniorum	(Burretiokentia_grandiflora	(Veitchia_spiralis	Heterospathe_cagayanensis)))	Dictyosperma_album))	((Leopoldinia_pulchra	Prestoea_acuminata)	(Oenocarpus_bataua	(Oenocarpus_minor	Calamus_caryotoides))))))))	Orania_palindan))	(Pseudophoenix_vinifera	Nypa_fruticans))	Phoenix_dactylifera))	Sabal_domingensis)	Kingia_australis);
((Serenoa_repens	((((Nypa_fruticans	(((((Manicaria_saccifera	Geonoma_undata)	(((Leopoldinia_pulchra	Prestoea_acuminata)	(Oenocarpus_bataua	Oenocarpus_minor))	Pelagodoxa_henryana))	((((Dictyosperma_album	Hydriastele_microspadix)	(Kentiopsis_piersoniorum	Heterospathe_cagayanensis))	(Veitchia_spiralis	Burretiokentia_grandiflora))	Iriartea_deltoidea))	((((((Pseudophoenix_vinifera	Reinhardtia_gracilis)	Reinhardtia_simplex)	(Reinhardtia_paiewonskiana	Reinhardtia_latisecta))	(Attalea_speciosa	(Bactris_major	(Elaeis_guineensis	Elaeis_oleifera))))	Sclerosperma_profizianum)	Orania_palindan))	((Chamaedorea_seifrizii	Podococcus_barteri)	Roystonea_regia)))	Calamus_caryotoides)	Phoenix_dactylifera)	Sabal_domingensis))	Kingia_australis);
((Serenoa_repens	((((((((Podococcus_barteri	Roystonea_regia)	((((Manicaria_saccifera	Geonoma_undata)	(((Leopoldinia_pulchra	Prestoea_acuminata)	(Oenocarpus_bataua	Oenocarpus_minor))	Pelagodoxa_henryana))	((Veitchia_spiralis	Heterospathe_cagayanensis)	((Dictyosperma_album	Hydriastele_microspadix)	(Burretiokentia_grandiflora	Kentiopsis_piersoniorum))))	((((Reinhardtia_gracilis	Reinhardtia_simplex)	(Reinhardtia_paiewonskiana	Reinhardtia_latisecta))	(Attalea_speciosa	(Bactris_major	(Elaeis_guineensis	Elaeis_oleifera))))	Iriartea_deltoidea)))	(Orania_palindan	Sclerosperma_profizianum))	Chamaedorea_seifrizii)	(Nypa_fruticans	Pseudophoenix_vinifera))	Calamus_caryotoides)	Phoenix_dactylifera)	Sabal_domingensis))	Kingia_australis);
((Nypa_fruticans	((Calamus_caryotoides	(Phoenix_dactylifera	(Sabal_domingensis	Serenoa_repens)))	((((Orania_palindan	Sclerosperma_profizianum)	Pelagodoxa_henryana)	((Podococcus_barteri	Roystonea_regia)	(((Iriartea_deltoidea	(Hydriastele_microspadix	((Veitchia_spiralis	Kentiopsis_piersoniorum)	(Heterospathe_cagayanensis	(Burretiokentia_grandiflora	Dictyosperma_album)))))	((Manicaria_saccifera	Geonoma_undata)	((Leopoldinia_pulchra	Prestoea_acuminata)	(Oenocarpus_bataua	Oenocarpus_minor))))	((((Pseudophoenix_vinifera	Reinhardtia_gracilis)	Reinhardtia_simplex)	(Reinhardtia_paiewonskiana	Reinhardtia_latisecta))	(Attalea_speciosa	(Bactris_major	(Elaeis_guineensis	Elaeis_oleifera)))))))	Chamaedorea_seifrizii)))	Kingia_australis);
(((Serenoa_repens	Sabal_domingensis)	(((Pseudophoenix_vinifera	Nypa_fruticans)	((((((Pelagodoxa_henryana	Geonoma_undata)	Manicaria_saccifera)	((Calamus_caryotoides	(Prestoea_acuminata	Leopoldinia_pulchra))	(Oenocarpus_minor	Oenocarpus_bataua)))	((Dictyosperma_album	Hydriastele_microspadix)	((Burretiokentia_grandiflora	Kentiopsis_piersoniorum)	(Veitchia_spiralis	Heterospathe_cagayanensis))))	((Attalea_speciosa	((Bactris_major	(Elaeis_guineensis	Elaeis_oleifera))	((Reinhardtia_gracilis	Reinhardtia_simplex)	(Reinhardtia_latisecta	Reinhardtia_paiewonskiana))))	(((Podococcus_barteri	Roystonea_regia)	Sclerosperma_profizianum)	(Orania_palindan	Iriartea_deltoidea))))	Chamaedorea_seifrizii))	Phoenix_dactylifera))	Kingia_australis);
((Sabal_domingensis	(((((((((Geonoma_undata	Manicaria_saccifera)	(((Prestoea_acuminata	Leopoldinia_pulchra)	(Oenocarpus_minor	Oenocarpus_bataua))	Pelagodoxa_henryana))	(Hydriastele_microspadix	(((Burretiokentia_grandiflora	(Veitchia_spiralis	Heterospathe_cagayanensis))	Dictyosperma_album)	Kentiopsis_piersoniorum)))	(Orania_palindan	((((Pseudophoenix_vinifera	Reinhardtia_gracilis)	Reinhardtia_simplex)	(Reinhardtia_latisecta	Reinhardtia_paiewonskiana))	(Attalea_speciosa	(Bactris_major	(Elaeis_guineensis	Elaeis_oleifera))))))	(((Chamaedorea_seifrizii	Podococcus_barteri)	Roystonea_regia)	Sclerosperma_profizianum))	Iriartea_deltoidea)	Nypa_fruticans)	Calamus_caryotoides)	(Serenoa_repens	Phoenix_dactylifera)))	Kingia_australis);
((Serenoa_repens	((Phoenix_dactylifera	((((((Calamus_caryotoides	Geonoma_undata)	Manicaria_saccifera)	(((Prestoea_acuminata	Leopoldinia_pulchra)	(Oenocarpus_minor	Oenocarpus_bataua))	Pelagodoxa_henryana))	(Hydriastele_microspadix	((Veitchia_spiralis	Heterospathe_cagayanensis)	(Dictyosperma_album	(Burretiokentia_grandiflora	Kentiopsis_piersoniorum)))))	((((Pseudophoenix_vinifera	(Reinhardtia_gracilis	Reinhardtia_simplex))	(Reinhardtia_latisecta	Reinhardtia_paiewonskiana))	(Attalea_speciosa	(Bactris_major	(Elaeis_guineensis	Elaeis_oleifera))))	((Orania_palindan	Sclerosperma_profizianum)	(Roystonea_regia	(Chamaedorea_seifrizii	Podococcus_barteri)))))	(Nypa_fruticans	Iriartea_deltoidea)))	Sabal_domingensis))	Kingia_australis);
((Serenoa_repens	((Phoenix_dactylifera	((((((((Geonoma_undata	Manicaria_saccifera)	(((Prestoea_acuminata	Leopoldinia_pulchra)	(Oenocarpus_minor	Oenocarpus_bataua))	Pelagodoxa_henryana))	(((Dictyosperma_album	((Veitchia_spiralis	Heterospathe_cagayanensis)	Kentiopsis_piersoniorum))	Hydriastele_microspadix)	Burretiokentia_grandiflora))	(((((Reinhardtia_simplex	(Reinhardtia_latisecta	Reinhardtia_paiewonskiana))	(Attalea_speciosa	(Bactris_major	(Elaeis_guineensis	Elaeis_oleifera))))	(Orania_palindan	Sclerosperma_profizianum))	Podococcus_barteri)	(Iriartea_deltoidea	Roystonea_regia)))	Reinhardtia_gracilis)	Chamaedorea_seifrizii)	(Pseudophoenix_vinifera	Nypa_fruticans))	Calamus_caryotoides))	Sabal_domingensis))	Kingia_australis);
((Serenoa_repens	((Phoenix_dactylifera	(((((Pseudophoenix_vinifera	(Burretiokentia_grandiflora	Reinhardtia_gracilis))	Chamaedorea_seifrizii)	(((((Geonoma_undata	Manicaria_saccifera)	((Prestoea_acuminata	Leopoldinia_pulchra)	(Oenocarpus_minor	Oenocarpus_bataua)))	((Dictyosperma_album	((Veitchia_spiralis	Heterospathe_cagayanensis)	Kentiopsis_piersoniorum))	Hydriastele_microspadix))	(Iriartea_deltoidea	((Reinhardtia_simplex	(Reinhardtia_latisecta	Reinhardtia_paiewonskiana))	(Attalea_speciosa	(Bactris_major	(Elaeis_guineensis	Elaeis_oleifera))))))	((Orania_palindan	Sclerosperma_profizianum)	((Pelagodoxa_henryana	Podococcus_barteri)	Roystonea_regia))))	Nypa_fruticans)	Calamus_caryotoides))	Sabal_domingensis))	Kingia_australis);
(((Phoenix_dactylifera	(((((Chamaedorea_seifrizii	(((Podococcus_barteri	((((Geonoma_undata	Manicaria_saccifera)	(Pelagodoxa_henryana	((Prestoea_acuminata	Leopoldinia_pulchra)	(Oenocarpus_minor	Oenocarpus_bataua))))	(((Heterospathe_cagayanensis	Kentiopsis_piersoniorum)	(Dictyosperma_album	Hydriastele_microspadix))	(Veitchia_spiralis	Burretiokentia_grandiflora)))	((Bactris_major	(Elaeis_guineensis	Elaeis_oleifera))	(((Reinhardtia_gracilis	Reinhardtia_simplex)	(Reinhardtia_latisecta	Reinhardtia_paiewonskiana))	Attalea_speciosa))))	Roystonea_regia)	(Orania_palindan	Sclerosperma_profizianum)))	Pseudophoenix_vinifera)	Iriartea_deltoidea)	Nypa_fruticans)	Calamus_caryotoides))	(Sabal_domingensis	Serenoa_repens))	Kingia_australis);
(((Serenoa_repens	Sabal_domingensis)	(((Chamaedorea_seifrizii	((Orania_palindan	Sclerosperma_profizianum)	((Pelagodoxa_henryana	((Calamus_caryotoides	Roystonea_regia)	Podococcus_barteri))	(((Geonoma_undata	Manicaria_saccifera)	(((Prestoea_acuminata	Leopoldinia_pulchra)	(Oenocarpus_minor	Oenocarpus_bataua))	((((Veitchia_spiralis	Heterospathe_cagayanensis)	Kentiopsis_piersoniorum)	(Dictyosperma_album	Hydriastele_microspadix))	Burretiokentia_grandiflora)))	((((Pseudophoenix_vinifera	Reinhardtia_gracilis)	Reinhardtia_simplex)	(Reinhardtia_latisecta	Reinhardtia_paiewonskiana))	(Attalea_speciosa	(Bactris_major	(Elaeis_guineensis	Elaeis_oleifera))))))))	Nypa_fruticans)	(Iriartea_deltoidea	Phoenix_dactylifera)))	Kingia_australis);
((Sabal_domingensis	((Iriartea_deltoidea	(Nypa_fruticans	(Chamaedorea_seifrizii	((Orania_palindan	Sclerosperma_profizianum)	((Podococcus_barteri	((((Pseudophoenix_vinifera	Reinhardtia_gracilis)	Reinhardtia_simplex)	(Reinhardtia_latisecta	Reinhardtia_paiewonskiana))	(Attalea_speciosa	(Bactris_major	(Elaeis_guineensis	Elaeis_oleifera)))))	(Pelagodoxa_henryana	(((Hydriastele_microspadix	(((Veitchia_spiralis	Heterospathe_cagayanensis)	Kentiopsis_piersoniorum)	(Burretiokentia_grandiflora	Dictyosperma_album)))	((Geonoma_undata	Manicaria_saccifera)	((Prestoea_acuminata	Leopoldinia_pulchra)	(Calamus_caryotoides	(Oenocarpus_minor	Oenocarpus_bataua)))))	Roystonea_regia)))))))	(Phoenix_dactylifera	Serenoa_repens)))	Kingia_australis);
(((Serenoa_repens	(((((Podococcus_barteri	Sclerosperma_profizianum)	((Roystonea_regia	Calamus_caryotoides)	((Orania_palindan	((Reinhardtia_simplex	(Reinhardtia_latisecta	Reinhardtia_paiewonskiana))	(Attalea_speciosa	(Bactris_major	(Elaeis_guineensis	Elaeis_oleifera)))))	((Iriartea_deltoidea	Phoenix_dactylifera)	((Geonoma_undata	Manicaria_saccifera)	(((Prestoea_acuminata	Leopoldinia_pulchra)	(Oenocarpus_minor	Oenocarpus_bataua))	(((Burretiokentia_grandiflora	Kentiopsis_piersoniorum)	(Dictyosperma_album	Hydriastele_microspadix))	(Veitchia_spiralis	Heterospathe_cagayanensis))))))))	Reinhardtia_gracilis)	Pelagodoxa_henryana)	((Chamaedorea_seifrizii	Nypa_fruticans)	Pseudophoenix_vinifera)))	Sabal_domingensis)	Kingia_australis);
((Nypa_fruticans	(((Calamus_caryotoides	(Phoenix_dactylifera	(Sabal_domingensis	Serenoa_repens)))	(((((((Geonoma_undata	Manicaria_saccifera)	(((Prestoea_acuminata	Leopoldinia_pulchra)	(Oenocarpus_minor	Oenocarpus_bataua))	(((Burretiokentia_grandiflora	Kentiopsis_piersoniorum)	(Dictyosperma_album	Hydriastele_microspadix))	(Veitchia_spiralis	Heterospathe_cagayanensis))))	Pelagodoxa_henryana)	Sclerosperma_profizianum)	((Orania_palindan	(((Reinhardtia_gracilis	Reinhardtia_simplex)	(Reinhardtia_latisecta	Reinhardtia_paiewonskiana))	(Attalea_speciosa	(Bactris_major	(Elaeis_guineensis	Elaeis_oleifera)))))	Iriartea_deltoidea))	(Roystonea_regia	Podococcus_barteri))	Chamaedorea_seifrizii))	Pseudophoenix_vinifera))	Kingia_australis);
((((Phoenix_dactylifera	((Nypa_fruticans	Pseudophoenix_vinifera)	(Calamus_caryotoides	(((((Hydriastele_microspadix	(((Burretiokentia_grandiflora	Dictyosperma_album)	(Veitchia_spiralis	Kentiopsis_piersoniorum))	Heterospathe_cagayanensis))	((Manicaria_saccifera	Geonoma_undata)	(((Prestoea_acuminata	Leopoldinia_pulchra)	(Oenocarpus_bataua	Oenocarpus_minor))	Pelagodoxa_henryana)))	((Sclerosperma_profizianum	(Podococcus_barteri	Roystonea_regia))	((((Reinhardtia_gracilis	Reinhardtia_simplex)	(Reinhardtia_latisecta	Reinhardtia_paiewonskiana))	((Bactris_major	(Elaeis_guineensis	Elaeis_oleifera))	Attalea_speciosa))	Orania_palindan)))	Iriartea_deltoidea)	Chamaedorea_seifrizii))))	Serenoa_repens)	Sabal_domingensis)	Kingia_australis);
(((Sabal_domingensis	((Iriartea_deltoidea	Phoenix_dactylifera)	((Nypa_fruticans	Pseudophoenix_vinifera)	((((((((Manicaria_saccifera	Geonoma_undata)	Pelagodoxa_henryana)	((Prestoea_acuminata	Leopoldinia_pulchra)	(Oenocarpus_bataua	Oenocarpus_minor)))	(Hydriastele_microspadix	((Veitchia_spiralis	(Burretiokentia_grandiflora	Kentiopsis_piersoniorum))	(Dictyosperma_album	Heterospathe_cagayanensis))))	(((Reinhardtia_gracilis	Reinhardtia_simplex)	(Reinhardtia_latisecta	Reinhardtia_paiewonskiana))	((Bactris_major	(Elaeis_guineensis	Elaeis_oleifera))	Attalea_speciosa)))	(Podococcus_barteri	(Roystonea_regia	Calamus_caryotoides)))	(Sclerosperma_profizianum	Orania_palindan))	Chamaedorea_seifrizii))))	Serenoa_repens)	Kingia_australis);
(((Phoenix_dactylifera	(((Iriartea_deltoidea	((((Manicaria_saccifera	Geonoma_undata)	((Prestoea_acuminata	Leopoldinia_pulchra)	(Oenocarpus_bataua	Oenocarpus_minor)))	((Kentiopsis_piersoniorum	(Dictyosperma_album	Hydriastele_microspadix))	(Burretiokentia_grandiflora	(Veitchia_spiralis	Heterospathe_cagayanensis))))	((Podococcus_barteri	(((Reinhardtia_gracilis	Reinhardtia_simplex)	(Reinhardtia_latisecta	Reinhardtia_paiewonskiana))	((Bactris_major	(Elaeis_guineensis	Elaeis_oleifera))	Attalea_speciosa)))	((Pelagodoxa_henryana	Roystonea_regia)	(Sclerosperma_profizianum	Orania_palindan)))))	Chamaedorea_seifrizii)	(Calamus_caryotoides	(Nypa_fruticans	Pseudophoenix_vinifera))))	(Serenoa_repens	Sabal_domingensis))	Kingia_australis);
((Serenoa_repens	(Sabal_domingensis	(Phoenix_dactylifera	((((Roystonea_regia	Podococcus_barteri)	(Iriartea_deltoidea	((((Manicaria_saccifera	Geonoma_undata)	((Prestoea_acuminata	Leopoldinia_pulchra)	(Oenocarpus_bataua	Oenocarpus_minor)))	((((Calamus_caryotoides	Veitchia_spiralis)	(Burretiokentia_grandiflora	Kentiopsis_piersoniorum))	(Dictyosperma_album	Hydriastele_microspadix))	Heterospathe_cagayanensis))	(((Reinhardtia_gracilis	Reinhardtia_simplex)	(Reinhardtia_latisecta	Reinhardtia_paiewonskiana))	((Bactris_major	(Elaeis_guineensis	Elaeis_oleifera))	Attalea_speciosa)))))	((Pelagodoxa_henryana	Sclerosperma_profizianum)	Orania_palindan))	(Chamaedorea_seifrizii	(Nypa_fruticans	Pseudophoenix_vinifera))))))	Kingia_australis);
((Iriartea_deltoidea	((Calamus_caryotoides	((Nypa_fruticans	Pseudophoenix_vinifera)	(((Burretiokentia_grandiflora	Chamaedorea_seifrizii)	(Sclerosperma_profizianum	Orania_palindan))	((Pelagodoxa_henryana	(Roystonea_regia	Podococcus_barteri))	((((Manicaria_saccifera	Geonoma_undata)	((Prestoea_acuminata	Leopoldinia_pulchra)	(Oenocarpus_bataua	Oenocarpus_minor)))	((Kentiopsis_piersoniorum	(Dictyosperma_album	Hydriastele_microspadix))	(Veitchia_spiralis	Heterospathe_cagayanensis)))	(((Reinhardtia_gracilis	Reinhardtia_simplex)	(Reinhardtia_latisecta	Reinhardtia_paiewonskiana))	((Bactris_major	(Elaeis_guineensis	Elaeis_oleifera))	Attalea_speciosa)))))))	(Serenoa_repens	(Sabal_domingensis	Phoenix_dactylifera))))	Kingia_australis);
(((Serenoa_repens	Sabal_domingensis)	(((((Manicaria_saccifera	(Pelagodoxa_henryana	Geonoma_undata))	((Prestoea_acuminata	Leopoldinia_pulchra)	(Oenocarpus_bataua	Oenocarpus_minor)))	(Hydriastele_microspadix	(Heterospathe_cagayanensis	((Kentiopsis_piersoniorum	Veitchia_spiralis)	(Dictyosperma_album	Burretiokentia_grandiflora)))))	((Calamus_caryotoides	(Orania_palindan	((Reinhardtia_simplex	(Reinhardtia_latisecta	(Reinhardtia_gracilis	Reinhardtia_paiewonskiana)))	((Pseudophoenix_vinifera	(Bactris_major	(Elaeis_guineensis	Elaeis_oleifera)))	Attalea_speciosa))))	((Sclerosperma_profizianum	(Podococcus_barteri	Chamaedorea_seifrizii))	(Nypa_fruticans	Roystonea_regia))))	(Iriartea_deltoidea	Phoenix_dactylifera)))	Kingia_australis);
((Iriartea_deltoidea	((Serenoa_repens	(Phoenix_dactylifera	((Chamaedorea_seifrizii	(Pseudophoenix_vinifera	Nypa_fruticans))	(((Calamus_caryotoides	(Sclerosperma_profizianum	Orania_palindan))	((((Reinhardtia_gracilis	Reinhardtia_simplex)	(Reinhardtia_latisecta	Reinhardtia_paiewonskiana))	((Bactris_major	(Elaeis_guineensis	Elaeis_oleifera))	Attalea_speciosa))	(Pelagodoxa_henryana	(((Manicaria_saccifera	Geonoma_undata)	((Prestoea_acuminata	Leopoldinia_pulchra)	(Oenocarpus_bataua	Oenocarpus_minor)))	(Hydriastele_microspadix	((Kentiopsis_piersoniorum	(Heterospathe_cagayanensis	Veitchia_spiralis))	(Dictyosperma_album	Burretiokentia_grandiflora)))))))	(Roystonea_regia	Podococcus_barteri)))))	Sabal_domingensis))	Kingia_australis);
((Serenoa_repens	((Phoenix_dactylifera	((Calamus_caryotoides	(Chamaedorea_seifrizii	(Pseudophoenix_vinifera	((Sclerosperma_profizianum	Orania_palindan)	((Podococcus_barteri	((((Bactris_major	(Elaeis_guineensis	Elaeis_oleifera))	(Attalea_speciosa	((Reinhardtia_gracilis	Reinhardtia_simplex)	(Reinhardtia_latisecta	Reinhardtia_paiewonskiana))))	(((Manicaria_saccifera	Geonoma_undata)	(Pelagodoxa_henryana	((Prestoea_acuminata	Leopoldinia_pulchra)	(Oenocarpus_bataua	Oenocarpus_minor))))	(Hydriastele_microspadix	((Veitchia_spiralis	(Dictyosperma_album	(Burretiokentia_grandiflora	Kentiopsis_piersoniorum)))	Heterospathe_cagayanensis))))	Iriartea_deltoidea))	Roystonea_regia)))))	Nypa_fruticans))	Sabal_domingensis))	Kingia_australis);
((Kentiopsis_piersoniorum	((((((((Roystonea_regia	(Sclerosperma_profizianum	Orania_palindan))	(Iriartea_deltoidea	((Pseudophoenix_vinifera	Nypa_fruticans)	((Sabal_domingensis	Serenoa_repens)	Phoenix_dactylifera))))	(Podococcus_barteri	Chamaedorea_seifrizii))	(Calamus_caryotoides	((Attalea_speciosa	(Bactris_major	(Elaeis_guineensis	Elaeis_oleifera)))	((Reinhardtia_gracilis	Reinhardtia_simplex)	(Reinhardtia_latisecta	Reinhardtia_paiewonskiana)))))	((Manicaria_saccifera	Geonoma_undata)	(Pelagodoxa_henryana	((Prestoea_acuminata	Leopoldinia_pulchra)	(Oenocarpus_bataua	Oenocarpus_minor)))))	Hydriastele_microspadix)	Dictyosperma_album)	(Burretiokentia_grandiflora	(Heterospathe_cagayanensis	Veitchia_spiralis))))	Kingia_australis);
((Prestoea_acuminata	(Leopoldinia_pulchra	((Calamus_caryotoides	(Oenocarpus_bataua	Oenocarpus_minor))	((((Hydriastele_microspadix	(Dictyosperma_album	(Kentiopsis_piersoniorum	(Heterospathe_cagayanensis	Veitchia_spiralis))))	((Roystonea_regia	((Iriartea_deltoidea	Nypa_fruticans)	((Sabal_domingensis	Serenoa_repens)	Phoenix_dactylifera)))	(((Podococcus_barteri	(Burretiokentia_grandiflora	Chamaedorea_seifrizii))	(Orania_palindan	((Attalea_speciosa	(Bactris_major	(Elaeis_guineensis	Elaeis_oleifera)))	((Reinhardtia_latisecta	Reinhardtia_paiewonskiana)	(Reinhardtia_simplex	(Pseudophoenix_vinifera	Reinhardtia_gracilis))))))	Sclerosperma_profizianum)))	(Manicaria_saccifera	Geonoma_undata))	Pelagodoxa_henryana))))	Kingia_australis);
((Nypa_fruticans	(((Phoenix_dactylifera	(Serenoa_repens	Sabal_domingensis))	(Calamus_caryotoides	(((Pelagodoxa_henryana	(((Prestoea_acuminata	Leopoldinia_pulchra)	(Oenocarpus_bataua	Oenocarpus_minor))	((Burretiokentia_grandiflora	((Kentiopsis_piersoniorum	(Hydriastele_microspadix	Dictyosperma_album))	(Heterospathe_cagayanensis	Veitchia_spiralis)))	(Manicaria_saccifera	Geonoma_undata))))	(((Roystonea_regia	Podococcus_barteri)	Sclerosperma_profizianum)	(((Reinhardtia_latisecta	Reinhardtia_paiewonskiana)	(Reinhardtia_gracilis	Reinhardtia_simplex))	(Orania_palindan	(Attalea_speciosa	((Bactris_major	(Elaeis_oleifera	Elaeis_guineensis))	Iriartea_deltoidea))))))	Chamaedorea_seifrizii)))	Pseudophoenix_vinifera))	Kingia_australis);
(((((Calamus_caryotoides	(((Pelagodoxa_henryana	((Hydriastele_microspadix	(Dictyosperma_album	((Heterospathe_cagayanensis	Veitchia_spiralis)	(Burretiokentia_grandiflora	Kentiopsis_piersoniorum))))	((Manicaria_saccifera	Geonoma_undata)	((Prestoea_acuminata	Leopoldinia_pulchra)	(Oenocarpus_bataua	Oenocarpus_minor)))))	(((Chamaedorea_seifrizii	Podococcus_barteri)	((((Reinhardtia_latisecta	Reinhardtia_paiewonskiana)	(Reinhardtia_gracilis	Reinhardtia_simplex))	(Attalea_speciosa	(Bactris_major	(Elaeis_oleifera	Elaeis_guineensis))))	(Sclerosperma_profizianum	Orania_palindan)))	Roystonea_regia))	Iriartea_deltoidea))	(Pseudophoenix_vinifera	Nypa_fruticans))	Phoenix_dactylifera)	(Serenoa_repens	Sabal_domingensis))	Kingia_australis);
(((Serenoa_repens	((((((Manicaria_saccifera	Geonoma_undata)	(((Prestoea_acuminata	Leopoldinia_pulchra)	(Oenocarpus_bataua	Oenocarpus_minor))	Pelagodoxa_henryana))	(((Hydriastele_microspadix	(Calamus_caryotoides	Dictyosperma_album))	(Veitchia_spiralis	Kentiopsis_piersoniorum))	Heterospathe_cagayanensis))	(((Reinhardtia_latisecta	Reinhardtia_paiewonskiana)	(Reinhardtia_gracilis	Reinhardtia_simplex))	(Attalea_speciosa	(Pseudophoenix_vinifera	(Bactris_major	(Elaeis_oleifera	Elaeis_guineensis))))))	(((Sclerosperma_profizianum	(Nypa_fruticans	Orania_palindan))	Roystonea_regia)	((Burretiokentia_grandiflora	Chamaedorea_seifrizii)	Podococcus_barteri)))	(Iriartea_deltoidea	Phoenix_dactylifera)))	Sabal_domingensis)	Kingia_australis);
((((Serenoa_repens	((((((((Manicaria_saccifera	Geonoma_undata)	((Prestoea_acuminata	Leopoldinia_pulchra)	(Oenocarpus_bataua	Oenocarpus_minor)))	((Veitchia_spiralis	Heterospathe_cagayanensis)	(Dictyosperma_album	(Hydriastele_microspadix	(Burretiokentia_grandiflora	Kentiopsis_piersoniorum)))))	(((Reinhardtia_latisecta	(Reinhardtia_gracilis	Reinhardtia_paiewonskiana))	Reinhardtia_simplex)	(Attalea_speciosa	(Bactris_major	(Elaeis_oleifera	Elaeis_guineensis)))))	((Orania_palindan	(Pelagodoxa_henryana	Sclerosperma_profizianum))	(Podococcus_barteri	Roystonea_regia)))	(Iriartea_deltoidea	Phoenix_dactylifera))	Chamaedorea_seifrizii)	(Pseudophoenix_vinifera	Nypa_fruticans)))	Calamus_caryotoides)	Sabal_domingensis)	Kingia_australis);
((Sabal_domingensis	(Serenoa_repens	(((Iriartea_deltoidea	Nypa_fruticans)	(((((Manicaria_saccifera	Geonoma_undata)	((Pelagodoxa_henryana	Roystonea_regia)	((Prestoea_acuminata	Leopoldinia_pulchra)	(Oenocarpus_bataua	Oenocarpus_minor))))	(Heterospathe_cagayanensis	((Kentiopsis_piersoniorum	Dictyosperma_album)	(Hydriastele_microspadix	(Burretiokentia_grandiflora	Veitchia_spiralis)))))	((Podococcus_barteri	(((Reinhardtia_latisecta	Reinhardtia_paiewonskiana)	((Pseudophoenix_vinifera	Reinhardtia_gracilis)	Reinhardtia_simplex))	(Attalea_speciosa	(Bactris_major	(Elaeis_oleifera	Elaeis_guineensis)))))	(Orania_palindan	Sclerosperma_profizianum)))	(Calamus_caryotoides	Chamaedorea_seifrizii)))	Phoenix_dactylifera)))	Kingia_australis);
((Nypa_fruticans	((((((((Manicaria_saccifera	Geonoma_undata)	(Pelagodoxa_henryana	((Prestoea_acuminata	Leopoldinia_pulchra)	(Oenocarpus_bataua	Oenocarpus_minor))))	(Hydriastele_microspadix	((Burretiokentia_grandiflora	Dictyosperma_album)	((Kentiopsis_piersoniorum	Heterospathe_cagayanensis)	Veitchia_spiralis))))	(((((Reinhardtia_latisecta	Reinhardtia_paiewonskiana)	Reinhardtia_simplex)	Reinhardtia_gracilis)	(Attalea_speciosa	(Bactris_major	(Elaeis_oleifera	Elaeis_guineensis))))	((Podococcus_barteri	Roystonea_regia)	(Orania_palindan	Sclerosperma_profizianum))))	Chamaedorea_seifrizii)	(Calamus_caryotoides	(Phoenix_dactylifera	(Sabal_domingensis	Serenoa_repens))))	Iriartea_deltoidea)	Pseudophoenix_vinifera))	Kingia_australis);
((Serenoa_repens	((((((Iriartea_deltoidea	(((((Oenocarpus_bataua	Oenocarpus_minor)	(Manicaria_saccifera	Geonoma_undata))	Pelagodoxa_henryana)	((Prestoea_acuminata	Leopoldinia_pulchra)	(Hydriastele_microspadix	(Dictyosperma_album	(((Burretiokentia_grandiflora	Kentiopsis_piersoniorum)	Heterospathe_cagayanensis)	Veitchia_spiralis)))))	((Roystonea_regia	(Orania_palindan	Sclerosperma_profizianum))	(Podococcus_barteri	(((Reinhardtia_latisecta	Reinhardtia_paiewonskiana)	(Reinhardtia_gracilis	Reinhardtia_simplex))	(Attalea_speciosa	(Bactris_major	(Elaeis_oleifera	Elaeis_guineensis))))))))	Chamaedorea_seifrizii)	(Pseudophoenix_vinifera	Nypa_fruticans))	Calamus_caryotoides)	Phoenix_dactylifera)	Sabal_domingensis))	Kingia_australis);
(((Phoenix_dactylifera	(((Pseudophoenix_vinifera	Nypa_fruticans)	(Calamus_caryotoides	((Iriartea_deltoidea	(((((((Prestoea_acuminata	Leopoldinia_pulchra)	(Oenocarpus_bataua	Oenocarpus_minor))	(Manicaria_saccifera	Geonoma_undata))	Pelagodoxa_henryana)	(Hydriastele_microspadix	((Burretiokentia_grandiflora	((Heterospathe_cagayanensis	Veitchia_spiralis)	Kentiopsis_piersoniorum))	Dictyosperma_album)))	(Orania_palindan	Sclerosperma_profizianum))	((Podococcus_barteri	(((Reinhardtia_latisecta	Reinhardtia_paiewonskiana)	(Reinhardtia_gracilis	Reinhardtia_simplex))	(Attalea_speciosa	(Bactris_major	(Elaeis_oleifera	Elaeis_guineensis)))))	Roystonea_regia)))	Chamaedorea_seifrizii)))	Serenoa_repens))	Sabal_domingensis)	Kingia_australis);
((Sabal_domingensis	(Serenoa_repens	(Phoenix_dactylifera	((Iriartea_deltoidea	((((((((Manicaria_saccifera	Geonoma_undata)	((Prestoea_acuminata	Leopoldinia_pulchra)	(Oenocarpus_bataua	Oenocarpus_minor)))	(Hydriastele_microspadix	(((Heterospathe_cagayanensis	(Pseudophoenix_vinifera	Veitchia_spiralis))	Kentiopsis_piersoniorum)	Dictyosperma_album)))	((Orania_palindan	Sclerosperma_profizianum)	Pelagodoxa_henryana))	(Podococcus_barteri	(((Reinhardtia_latisecta	Reinhardtia_paiewonskiana)	(Reinhardtia_gracilis	Reinhardtia_simplex))	(Attalea_speciosa	(Bactris_major	(Elaeis_oleifera	Elaeis_guineensis))))))	Burretiokentia_grandiflora)	Roystonea_regia)	Chamaedorea_seifrizii))	(Nypa_fruticans	Calamus_caryotoides)))))	Kingia_australis);
((Sabal_domingensis	(Serenoa_repens	(Phoenix_dactylifera	((Iriartea_deltoidea	((Pseudophoenix_vinifera	(((((Reinhardtia_latisecta	Reinhardtia_paiewonskiana)	(Reinhardtia_gracilis	Reinhardtia_simplex))	(Attalea_speciosa	(Bactris_major	(Elaeis_oleifera	Elaeis_guineensis))))	((Pelagodoxa_henryana	((Manicaria_saccifera	Geonoma_undata)	((Prestoea_acuminata	Leopoldinia_pulchra)	(Oenocarpus_bataua	Oenocarpus_minor))))	(((Veitchia_spiralis	Kentiopsis_piersoniorum)	(Dictyosperma_album	Hydriastele_microspadix))	(Heterospathe_cagayanensis	Burretiokentia_grandiflora))))	(((Podococcus_barteri	Roystonea_regia)	Orania_palindan)	Sclerosperma_profizianum)))	Chamaedorea_seifrizii))	(Nypa_fruticans	Calamus_caryotoides)))))	Kingia_australis);
(((Sabal_domingensis	(Phoenix_dactylifera	(((Pseudophoenix_vinifera	Nypa_fruticans)	Iriartea_deltoidea)	(((Roystonea_regia	Podococcus_barteri)	(((Orania_palindan	Sclerosperma_profizianum)	((Geonoma_undata	(Manicaria_saccifera	(Pelagodoxa_henryana	((Oenocarpus_bataua	Oenocarpus_minor)	(Leopoldinia_pulchra	Prestoea_acuminata)))))	((Veitchia_spiralis	(((Burretiokentia_grandiflora	Kentiopsis_piersoniorum)	Hydriastele_microspadix)	Heterospathe_cagayanensis))	(Calamus_caryotoides	Dictyosperma_album))))	(((Reinhardtia_latisecta	Reinhardtia_paiewonskiana)	(Reinhardtia_gracilis	Reinhardtia_simplex))	(Attalea_speciosa	(Bactris_major	(Elaeis_guineensis	Elaeis_oleifera))))))	Chamaedorea_seifrizii))))	Serenoa_repens)	Kingia_australis);
(((Sabal_domingensis	(Phoenix_dactylifera	((((Pseudophoenix_vinifera	Nypa_fruticans)	Iriartea_deltoidea)	(((((Geonoma_undata	(Manicaria_saccifera	((Oenocarpus_bataua	Oenocarpus_minor)	(Leopoldinia_pulchra	Prestoea_acuminata))))	Pelagodoxa_henryana)	(((Burretiokentia_grandiflora	Kentiopsis_piersoniorum)	(Heterospathe_cagayanensis	Veitchia_spiralis))	(Hydriastele_microspadix	Dictyosperma_album)))	(((Orania_palindan	((Bactris_major	(Elaeis_guineensis	Elaeis_oleifera))	(((Reinhardtia_latisecta	Reinhardtia_paiewonskiana)	(Reinhardtia_gracilis	Reinhardtia_simplex))	Attalea_speciosa)))	Sclerosperma_profizianum)	(Roystonea_regia	Podococcus_barteri)))	Chamaedorea_seifrizii))	Calamus_caryotoides)))	Serenoa_repens)	Kingia_australis);
((Kentiopsis_piersoniorum	(Heterospathe_cagayanensis	((((Burretiokentia_grandiflora	Veitchia_spiralis)	Hydriastele_microspadix)	Dictyosperma_album)	(((((Reinhardtia_latisecta	((Calamus_caryotoides	(Pseudophoenix_vinifera	Reinhardtia_gracilis))	Reinhardtia_paiewonskiana))	Reinhardtia_simplex)	(Attalea_speciosa	(Bactris_major	(Elaeis_guineensis	Elaeis_oleifera))))	(Podococcus_barteri	((Chamaedorea_seifrizii	(((Serenoa_repens	Sabal_domingensis)	Phoenix_dactylifera)	(Nypa_fruticans	Iriartea_deltoidea)))	(Roystonea_regia	(Sclerosperma_profizianum	Orania_palindan)))))	((Pelagodoxa_henryana	((Oenocarpus_bataua	Oenocarpus_minor)	(Leopoldinia_pulchra	Prestoea_acuminata)))	(Manicaria_saccifera	Geonoma_undata))))))	Kingia_australis);
((Kentiopsis_piersoniorum	(((Hydriastele_microspadix	Dictyosperma_album)	(((Leopoldinia_pulchra	Prestoea_acuminata)	(((((Serenoa_repens	Phoenix_dactylifera)	(Sabal_domingensis	Nypa_fruticans))	(Chamaedorea_seifrizii	Pseudophoenix_vinifera))	Iriartea_deltoidea)	((Orania_palindan	(((Reinhardtia_latisecta	(Calamus_caryotoides	Reinhardtia_paiewonskiana))	(Reinhardtia_gracilis	Reinhardtia_simplex))	(Attalea_speciosa	(Bactris_major	(Elaeis_guineensis	Elaeis_oleifera)))))	((Roystonea_regia	Podococcus_barteri)	Sclerosperma_profizianum))))	((Oenocarpus_bataua	Oenocarpus_minor)	(Manicaria_saccifera	(Pelagodoxa_henryana	Geonoma_undata)))))	(Burretiokentia_grandiflora	(Veitchia_spiralis	Heterospathe_cagayanensis))))	Kingia_australis);
((Serenoa_repens	((((Pseudophoenix_vinifera	Nypa_fruticans)	((((Sclerosperma_profizianum	(((((Oenocarpus_bataua	Oenocarpus_minor)	(Calamus_caryotoides	(Leopoldinia_pulchra	Prestoea_acuminata)))	Pelagodoxa_henryana)	(Geonoma_undata	Manicaria_saccifera))	(Hydriastele_microspadix	((Heterospathe_cagayanensis	Burretiokentia_grandiflora)	((Veitchia_spiralis	Kentiopsis_piersoniorum)	Dictyosperma_album)))))	(Iriartea_deltoidea	(Orania_palindan	(((Reinhardtia_latisecta	Reinhardtia_paiewonskiana)	(Reinhardtia_gracilis	Reinhardtia_simplex))	(Attalea_speciosa	(Bactris_major	(Elaeis_guineensis	Elaeis_oleifera)))))))	(Roystonea_regia	Podococcus_barteri))	Chamaedorea_seifrizii))	Phoenix_dactylifera)	Sabal_domingensis))	Kingia_australis);
((Serenoa_repens	(((((Roystonea_regia	Podococcus_barteri)	((((Attalea_speciosa	((Bactris_major	(Elaeis_guineensis	Elaeis_oleifera))	((Reinhardtia_latisecta	(Reinhardtia_gracilis	Reinhardtia_paiewonskiana))	Reinhardtia_simplex)))	((((Oenocarpus_bataua	Oenocarpus_minor)	(Leopoldinia_pulchra	Prestoea_acuminata))	(Geonoma_undata	Manicaria_saccifera))	((Dictyosperma_album	Hydriastele_microspadix)	(Veitchia_spiralis	(Heterospathe_cagayanensis	(Burretiokentia_grandiflora	Kentiopsis_piersoniorum))))))	Pelagodoxa_henryana)	(Sclerosperma_profizianum	Orania_palindan)))	Chamaedorea_seifrizii)	((Phoenix_dactylifera	Iriartea_deltoidea)	(Pseudophoenix_vinifera	(Calamus_caryotoides	Nypa_fruticans))))	Sabal_domingensis))	Kingia_australis);
(((Serenoa_repens	Sabal_domingensis)	((((((Geonoma_undata	Manicaria_saccifera)	((Calamus_caryotoides	(Oenocarpus_bataua	Oenocarpus_minor))	(Leopoldinia_pulchra	Prestoea_acuminata)))	(Hydriastele_microspadix	(Heterospathe_cagayanensis	((Burretiokentia_grandiflora	Dictyosperma_album)	(Veitchia_spiralis	Kentiopsis_piersoniorum)))))	(((Sclerosperma_profizianum	Orania_palindan)	((Pelagodoxa_henryana	Roystonea_regia)	Podococcus_barteri))	(((Reinhardtia_latisecta	Reinhardtia_paiewonskiana)	(Pseudophoenix_vinifera	(Reinhardtia_gracilis	Reinhardtia_simplex)))	(Attalea_speciosa	(Bactris_major	(Elaeis_guineensis	Elaeis_oleifera))))))	(Chamaedorea_seifrizii	(Iriartea_deltoidea	Nypa_fruticans)))	Phoenix_dactylifera))	Kingia_australis);
((Sabal_domingensis	(((((((((Bactris_major	(Elaeis_guineensis	Elaeis_oleifera))	(((Reinhardtia_latisecta	Reinhardtia_paiewonskiana)	(Reinhardtia_gracilis	Reinhardtia_simplex))	Attalea_speciosa))	((((Geonoma_undata	Manicaria_saccifera)	((Oenocarpus_bataua	Oenocarpus_minor)	(Leopoldinia_pulchra	Prestoea_acuminata)))	((Hydriastele_microspadix	(Dictyosperma_album	(Veitchia_spiralis	Kentiopsis_piersoniorum)))	Heterospathe_cagayanensis))	Iriartea_deltoidea))	(Pelagodoxa_henryana	(Roystonea_regia	Podococcus_barteri)))	(Sclerosperma_profizianum	Orania_palindan))	(Burretiokentia_grandiflora	Chamaedorea_seifrizii))	(Calamus_caryotoides	(Pseudophoenix_vinifera	Nypa_fruticans)))	Phoenix_dactylifera)	Serenoa_repens))	Kingia_australis);
((Phoenix_dactylifera	((Serenoa_repens	Sabal_domingensis)	((Iriartea_deltoidea	((Orania_palindan	(Roystonea_regia	((Chamaedorea_seifrizii	Podococcus_barteri)	((((Reinhardtia_latisecta	Reinhardtia_paiewonskiana)	(Pseudophoenix_vinifera	(Reinhardtia_gracilis	Reinhardtia_simplex)))	(Attalea_speciosa	(Bactris_major	(Elaeis_guineensis	Elaeis_oleifera))))	((Geonoma_undata	(Heterospathe_cagayanensis	((Veitchia_spiralis	Kentiopsis_piersoniorum)	(Hydriastele_microspadix	(Burretiokentia_grandiflora	Dictyosperma_album)))))	((Pelagodoxa_henryana	((Oenocarpus_bataua	Oenocarpus_minor)	(Leopoldinia_pulchra	Prestoea_acuminata)))	Manicaria_saccifera))))))	Sclerosperma_profizianum))	(Calamus_caryotoides	Nypa_fruticans))))	Kingia_australis);
((Serenoa_repens	(Sabal_domingensis	((((((((Chamaedorea_seifrizii	Podococcus_barteri)	(((((((Veitchia_spiralis	Kentiopsis_piersoniorum)	(Burretiokentia_grandiflora	Dictyosperma_album))	Heterospathe_cagayanensis)	Hydriastele_microspadix)	((Pelagodoxa_henryana	(Geonoma_undata	Manicaria_saccifera))	((Oenocarpus_bataua	Oenocarpus_minor)	(Leopoldinia_pulchra	Prestoea_acuminata))))	(Iriartea_deltoidea	(Attalea_speciosa	(Bactris_major	(Elaeis_guineensis	Elaeis_oleifera)))))	((Reinhardtia_latisecta	Reinhardtia_paiewonskiana)	(Reinhardtia_gracilis	Reinhardtia_simplex))))	Pseudophoenix_vinifera)	Orania_palindan)	Sclerosperma_profizianum)	Roystonea_regia)	(Calamus_caryotoides	Nypa_fruticans))	Phoenix_dactylifera)))	Kingia_australis);
((((Sabal_domingensis	(((Roystonea_regia	((Orania_palindan	Sclerosperma_profizianum)	((Podococcus_barteri	Chamaedorea_seifrizii)	((((Reinhardtia_latisecta	Reinhardtia_paiewonskiana)	(Reinhardtia_gracilis	Reinhardtia_simplex))	((Bactris_major	(Elaeis_guineensis	Elaeis_oleifera))	Attalea_speciosa))	(((Kentiopsis_piersoniorum	(Veitchia_spiralis	Heterospathe_cagayanensis))	(Hydriastele_microspadix	(Burretiokentia_grandiflora	(Calamus_caryotoides	Dictyosperma_album))))	((Manicaria_saccifera	Geonoma_undata)	(((Leopoldinia_pulchra	Prestoea_acuminata)	(Oenocarpus_minor	Oenocarpus_bataua))	Pelagodoxa_henryana)))))))	(Iriartea_deltoidea	Phoenix_dactylifera))	Serenoa_repens))	Pseudophoenix_vinifera)	Nypa_fruticans)	Kingia_australis);
(((((Nypa_fruticans	((((((Pseudophoenix_vinifera	(Bactris_major	(Elaeis_guineensis	Elaeis_oleifera)))	(Attalea_speciosa	((Reinhardtia_latisecta	Reinhardtia_paiewonskiana)	(Reinhardtia_gracilis	Reinhardtia_simplex))))	((((((Burretiokentia_grandiflora	Kentiopsis_piersoniorum)	(Hydriastele_microspadix	Dictyosperma_album))	(Heterospathe_cagayanensis	Veitchia_spiralis))	((Manicaria_saccifera	Geonoma_undata)	((Leopoldinia_pulchra	Prestoea_acuminata)	(Oenocarpus_minor	Oenocarpus_bataua))))	Pelagodoxa_henryana)	Iriartea_deltoidea))	((Orania_palindan	Sclerosperma_profizianum)	(Roystonea_regia	Podococcus_barteri)))	Calamus_caryotoides)	Chamaedorea_seifrizii))	Phoenix_dactylifera)	Sabal_domingensis)	Serenoa_repens)	Kingia_australis);
((Sabal_domingensis	(Serenoa_repens	((((Pseudophoenix_vinifera	Nypa_fruticans)	(((((Manicaria_saccifera	Geonoma_undata)	(((Leopoldinia_pulchra	Prestoea_acuminata)	(Oenocarpus_minor	Oenocarpus_bataua))	(((Veitchia_spiralis	Kentiopsis_piersoniorum)	(Hydriastele_microspadix	(Burretiokentia_grandiflora	Dictyosperma_album)))	Heterospathe_cagayanensis)))	(Roystonea_regia	(Podococcus_barteri	((((Reinhardtia_latisecta	(Reinhardtia_gracilis	Reinhardtia_paiewonskiana))	Reinhardtia_simplex)	((Bactris_major	(Elaeis_guineensis	Elaeis_oleifera))	(Pelagodoxa_henryana	Attalea_speciosa)))	(Orania_palindan	Sclerosperma_profizianum)))))	Iriartea_deltoidea)	Chamaedorea_seifrizii))	Calamus_caryotoides)	Phoenix_dactylifera)))	Kingia_australis);
((((Iriartea_deltoidea	(Phoenix_dactylifera	((Pelagodoxa_henryana	Roystonea_regia)	((Podococcus_barteri	(((((Reinhardtia_latisecta	Reinhardtia_paiewonskiana)	((Reinhardtia_gracilis	Pseudophoenix_vinifera)	Reinhardtia_simplex))	((Bactris_major	(Elaeis_guineensis	Elaeis_oleifera))	Attalea_speciosa))	Orania_palindan)	Sclerosperma_profizianum))	((Manicaria_saccifera	Geonoma_undata)	(((Leopoldinia_pulchra	Prestoea_acuminata)	(Calamus_caryotoides	(Oenocarpus_minor	Oenocarpus_bataua)))	(((Hydriastele_microspadix	Dictyosperma_album)	(Kentiopsis_piersoniorum	(Veitchia_spiralis	Burretiokentia_grandiflora)))	Heterospathe_cagayanensis)))))))	(Chamaedorea_seifrizii	Serenoa_repens))	(Nypa_fruticans	Sabal_domingensis))	Kingia_australis);
((Sabal_domingensis	(Serenoa_repens	(Phoenix_dactylifera	((Chamaedorea_seifrizii	((Pelagodoxa_henryana	Roystonea_regia)	(((Podococcus_barteri	(Sclerosperma_profizianum	Orania_palindan))	(Iriartea_deltoidea	((((Reinhardtia_latisecta	Reinhardtia_paiewonskiana)	((Reinhardtia_gracilis	Pseudophoenix_vinifera)	Reinhardtia_simplex))	((Bactris_major	(Elaeis_guineensis	Elaeis_oleifera))	Attalea_speciosa))	((((Hydriastele_microspadix	Dictyosperma_album)	Kentiopsis_piersoniorum)	(Veitchia_spiralis	Heterospathe_cagayanensis))	(Geonoma_undata	(((Leopoldinia_pulchra	Prestoea_acuminata)	(Oenocarpus_minor	Oenocarpus_bataua))	Manicaria_saccifera))))))	Burretiokentia_grandiflora)))	(Nypa_fruticans	Calamus_caryotoides)))))	Kingia_australis);
((Kentiopsis_piersoniorum	((Veitchia_spiralis	Heterospathe_cagayanensis)	(((((Pelagodoxa_henryana	((Leopoldinia_pulchra	Prestoea_acuminata)	(Oenocarpus_minor	Oenocarpus_bataua)))	(Manicaria_saccifera	Geonoma_undata))	((((Pseudophoenix_vinifera	((Iriartea_deltoidea	Nypa_fruticans)	((Sabal_domingensis	Serenoa_repens)	Phoenix_dactylifera)))	(Roystonea_regia	(Calamus_caryotoides	(Sclerosperma_profizianum	Orania_palindan))))	(Podococcus_barteri	(Burretiokentia_grandiflora	Chamaedorea_seifrizii)))	((((Reinhardtia_gracilis	Reinhardtia_latisecta)	Reinhardtia_paiewonskiana)	Reinhardtia_simplex)	((Bactris_major	(Elaeis_guineensis	Elaeis_oleifera))	Attalea_speciosa))))	Hydriastele_microspadix)	Dictyosperma_album)))	Kingia_australis);
((Kentiopsis_piersoniorum	((((Veitchia_spiralis	Heterospathe_cagayanensis)	(((Leopoldinia_pulchra	Prestoea_acuminata)	(((Oenocarpus_minor	Oenocarpus_bataua)	(Manicaria_saccifera	Geonoma_undata))	((((Sclerosperma_profizianum	(Nypa_fruticans	((Serenoa_repens	(Phoenix_dactylifera	Sabal_domingensis))	Calamus_caryotoides)))	((Pelagodoxa_henryana	Roystonea_regia)	Podococcus_barteri))	Chamaedorea_seifrizii)	(Iriartea_deltoidea	(Orania_palindan	(((Reinhardtia_latisecta	Reinhardtia_paiewonskiana)	(Pseudophoenix_vinifera	(Reinhardtia_gracilis	Reinhardtia_simplex)))	((Bactris_major	(Elaeis_guineensis	Elaeis_oleifera))	Attalea_speciosa)))))))	Hydriastele_microspadix))	Dictyosperma_album)	Burretiokentia_grandiflora))	Kingia_australis);
(((Sabal_domingensis	Serenoa_repens)	((Calamus_caryotoides	((Pseudophoenix_vinifera	Nypa_fruticans)	((Iriartea_deltoidea	Chamaedorea_seifrizii)	((Podococcus_barteri	((Bactris_major	(Elaeis_guineensis	Elaeis_oleifera))	(Attalea_speciosa	((Reinhardtia_latisecta	(Reinhardtia_gracilis	Reinhardtia_paiewonskiana))	Reinhardtia_simplex))))	((((Hydriastele_microspadix	((Dictyosperma_album	(Burretiokentia_grandiflora	Kentiopsis_piersoniorum))	(Veitchia_spiralis	Heterospathe_cagayanensis)))	(((Leopoldinia_pulchra	Prestoea_acuminata)	(Oenocarpus_minor	Oenocarpus_bataua))	(Manicaria_saccifera	Geonoma_undata)))	(Roystonea_regia	Pelagodoxa_henryana))	(Orania_palindan	Sclerosperma_profizianum))))))	Phoenix_dactylifera))	Kingia_australis);
((Iriartea_deltoidea	((Pseudophoenix_vinifera	Nypa_fruticans)	((Chamaedorea_seifrizii	(((((Leopoldinia_pulchra	Prestoea_acuminata)	(Oenocarpus_minor	Oenocarpus_bataua))	((Manicaria_saccifera	Geonoma_undata)	(Hydriastele_microspadix	(Dictyosperma_album	(Kentiopsis_piersoniorum	((Veitchia_spiralis	Heterospathe_cagayanensis)	Burretiokentia_grandiflora))))))	(Roystonea_regia	Pelagodoxa_henryana))	(Calamus_caryotoides	(Podococcus_barteri	((Orania_palindan	Sclerosperma_profizianum)	(((Reinhardtia_latisecta	Reinhardtia_paiewonskiana)	(Reinhardtia_gracilis	Reinhardtia_simplex))	((Bactris_major	(Elaeis_guineensis	Elaeis_oleifera))	Attalea_speciosa)))))))	(Phoenix_dactylifera	(Sabal_domingensis	Serenoa_repens)))))	Kingia_australis);
((Roystonea_regia	(Calamus_caryotoides	((((Orania_palindan	Sclerosperma_profizianum)	(Podococcus_barteri	(((Reinhardtia_latisecta	Reinhardtia_paiewonskiana)	(Reinhardtia_gracilis	Reinhardtia_simplex))	((Bactris_major	(Elaeis_guineensis	Elaeis_oleifera))	Attalea_speciosa))))	((Chamaedorea_seifrizii	(Pseudophoenix_vinifera	Nypa_fruticans))	(Iriartea_deltoidea	(Phoenix_dactylifera	(Sabal_domingensis	Serenoa_repens)))))	(((Hydriastele_microspadix	((Dictyosperma_album	(Kentiopsis_piersoniorum	(Veitchia_spiralis	Burretiokentia_grandiflora)))	Heterospathe_cagayanensis))	(Manicaria_saccifera	(((Leopoldinia_pulchra	Prestoea_acuminata)	(Oenocarpus_minor	Oenocarpus_bataua))	Geonoma_undata)))	Pelagodoxa_henryana))))	Kingia_australis);
