# Supplementary material for: Data supporting the nuclear phylogenomics of the palm subfamily Arecoideae (Arecaceae)
Source: Data Brief. 2016 Mar 2;7:532–6. doi: 10.1016/j.dib.2016.02.063 (PMC4796708; doi:10.1016/j.dib.2016.02.063)
Supplement: Supplementary file 5 — Supplementary material [file mmc5.zip › RAxML_bootstrap.Elaeis_938.raxml.tre]

((Bactris_major	(Elaeis_oleifera	((Sabal_domingensis	(Pseudophoenix_vinifera	((Attalea_speciosa	(((Roystonea_regia	(Reinhardtia_simplex	(Reinhardtia_paiewonskiana	Reinhardtia_latisecta)))	(Nypa_fruticans	((Serenoa_repens	Dictyosperma_album)	Phoenix_dactylifera)))	((((Pelagodoxa_henryana	Geonoma_undata)	(Manicaria_saccifera	(((Kentiopsis_piersoniorum	Heterospathe_cagayanensis)	Prestoea_acuminata)	(Podococcus_barteri	(Oenocarpus_minor	Oenocarpus_bataua)))))	Chamaedorea_seifrizii)	(Sclerosperma_profizianum	(Iriartea_deltoidea	Orania_palindan)))))	Elaeis_guineensis)))	Veitchia_spiralis)))	Kingia_australis);
(((((((Reinhardtia_simplex	(Reinhardtia_paiewonskiana	Reinhardtia_latisecta))	(Roystonea_regia	Nypa_fruticans))	(((Sclerosperma_profizianum	Orania_palindan)	(Podococcus_barteri	((((Oenocarpus_minor	(Oenocarpus_bataua	Veitchia_spiralis))	(Chamaedorea_seifrizii	(Kentiopsis_piersoniorum	Geonoma_undata)))	(Pelagodoxa_henryana	(Heterospathe_cagayanensis	Manicaria_saccifera)))	Prestoea_acuminata)))	(Phoenix_dactylifera	(Sabal_domingensis	((Iriartea_deltoidea	Pseudophoenix_vinifera)	(Serenoa_repens	(Bactris_major	Dictyosperma_album)))))))	Attalea_speciosa)	Elaeis_guineensis)	Elaeis_oleifera)	Kingia_australis);
((Serenoa_repens	(((Dictyosperma_album	(Phoenix_dactylifera	((((Iriartea_deltoidea	Bactris_major)	Attalea_speciosa)	(Elaeis_guineensis	Elaeis_oleifera))	((Roystonea_regia	Reinhardtia_simplex)	(Reinhardtia_paiewonskiana	Reinhardtia_latisecta)))))	((Nypa_fruticans	(Pseudophoenix_vinifera	(Veitchia_spiralis	((((Oenocarpus_minor	Oenocarpus_bataua)	((Prestoea_acuminata	(Heterospathe_cagayanensis	(Kentiopsis_piersoniorum	Geonoma_undata)))	(Pelagodoxa_henryana	Manicaria_saccifera)))	(Podococcus_barteri	Sclerosperma_profizianum))	Orania_palindan))))	Sabal_domingensis))	Chamaedorea_seifrizii))	Kingia_australis);
((Attalea_speciosa	((Elaeis_guineensis	Elaeis_oleifera)	(((Nypa_fruticans	Roystonea_regia)	(Pseudophoenix_vinifera	(Chamaedorea_seifrizii	(Reinhardtia_simplex	(Reinhardtia_paiewonskiana	Reinhardtia_latisecta)))))	((Phoenix_dactylifera	((Orania_palindan	((Iriartea_deltoidea	((((Pelagodoxa_henryana	((Veitchia_spiralis	Kentiopsis_piersoniorum)	Geonoma_undata))	((Heterospathe_cagayanensis	Oenocarpus_minor)	Oenocarpus_bataua))	Manicaria_saccifera)	Prestoea_acuminata))	Sabal_domingensis))	(Podococcus_barteri	Sclerosperma_profizianum)))	(Serenoa_repens	(Bactris_major	Dictyosperma_album))))))	Kingia_australis);
((((((((Chamaedorea_seifrizii	((Roystonea_regia	(Reinhardtia_simplex	(Reinhardtia_paiewonskiana	Reinhardtia_latisecta)))	Pseudophoenix_vinifera))	(Phoenix_dactylifera	((Iriartea_deltoidea	(((Heterospathe_cagayanensis	(Nypa_fruticans	(Oenocarpus_minor	(Veitchia_spiralis	Oenocarpus_bataua))))	(Manicaria_saccifera	(Kentiopsis_piersoniorum	(Pelagodoxa_henryana	Geonoma_undata))))	Prestoea_acuminata))	(Podococcus_barteri	(Orania_palindan	Sclerosperma_profizianum)))))	Sabal_domingensis)	(Serenoa_repens	(Bactris_major	Dictyosperma_album)))	Attalea_speciosa)	Elaeis_guineensis)	Elaeis_oleifera)	Kingia_australis);
((((((Roystonea_regia	(Reinhardtia_simplex	(Reinhardtia_paiewonskiana	Reinhardtia_latisecta)))	(((Phoenix_dactylifera	(((((((Pseudophoenix_vinifera	(Nypa_fruticans	(Oenocarpus_minor	Oenocarpus_bataua)))	Manicaria_saccifera)	(Pelagodoxa_henryana	(Veitchia_spiralis	((Heterospathe_cagayanensis	Kentiopsis_piersoniorum)	Geonoma_undata))))	Prestoea_acuminata)	Podococcus_barteri)	Orania_palindan)	Sclerosperma_profizianum))	(Serenoa_repens	(Bactris_major	Dictyosperma_album)))	Chamaedorea_seifrizii))	((Iriartea_deltoidea	Attalea_speciosa)	Sabal_domingensis))	Elaeis_guineensis)	Elaeis_oleifera)	Kingia_australis);
((Chamaedorea_seifrizii	((((((Bactris_major	Dictyosperma_album)	((Attalea_speciosa	Sabal_domingensis)	(Elaeis_guineensis	Elaeis_oleifera)))	(Roystonea_regia	(Reinhardtia_simplex	(Reinhardtia_paiewonskiana	Reinhardtia_latisecta))))	Phoenix_dactylifera)	(((Orania_palindan	Serenoa_repens)	Sclerosperma_profizianum)	Podococcus_barteri))	((((((Veitchia_spiralis	(Oenocarpus_bataua	Nypa_fruticans))	(Oenocarpus_minor	Pseudophoenix_vinifera))	(Pelagodoxa_henryana	Manicaria_saccifera))	(Heterospathe_cagayanensis	(Kentiopsis_piersoniorum	Geonoma_undata)))	Prestoea_acuminata)	Iriartea_deltoidea)))	Kingia_australis);
((Chamaedorea_seifrizii	((((((Sabal_domingensis	(Attalea_speciosa	(Elaeis_guineensis	Elaeis_oleifera)))	((Reinhardtia_simplex	(Reinhardtia_paiewonskiana	Reinhardtia_latisecta))	(Nypa_fruticans	Roystonea_regia)))	(Bactris_major	Dictyosperma_album))	Phoenix_dactylifera)	((Orania_palindan	Sclerosperma_profizianum)	(Podococcus_barteri	Serenoa_repens)))	(((Manicaria_saccifera	(((Pelagodoxa_henryana	(((Pseudophoenix_vinifera	Heterospathe_cagayanensis)	Kentiopsis_piersoniorum)	Geonoma_undata))	Veitchia_spiralis)	(Oenocarpus_minor	Oenocarpus_bataua)))	Prestoea_acuminata)	Iriartea_deltoidea)))	Kingia_australis);
(((Pseudophoenix_vinifera	Elaeis_guineensis)	(Elaeis_oleifera	((((Reinhardtia_simplex	(Reinhardtia_paiewonskiana	Reinhardtia_latisecta))	Roystonea_regia)	(((Serenoa_repens	Dictyosperma_album)	(Orania_palindan	(Nypa_fruticans	(Phoenix_dactylifera	Sabal_domingensis))))	((Sclerosperma_profizianum	(Podococcus_barteri	(((Iriartea_deltoidea	Manicaria_saccifera)	(Prestoea_acuminata	(Oenocarpus_minor	Oenocarpus_bataua)))	(Pelagodoxa_henryana	(((Geonoma_undata	Heterospathe_cagayanensis)	Kentiopsis_piersoniorum)	Veitchia_spiralis)))))	Chamaedorea_seifrizii)))	(Bactris_major	Attalea_speciosa))))	Kingia_australis);
((Bactris_major	(Attalea_speciosa	((Elaeis_guineensis	Elaeis_oleifera)	((Pseudophoenix_vinifera	((Reinhardtia_simplex	Nypa_fruticans)	((Sabal_domingensis	((Reinhardtia_latisecta	Reinhardtia_paiewonskiana)	Iriartea_deltoidea))	Roystonea_regia)))	(((Dictyosperma_album	Phoenix_dactylifera)	(Serenoa_repens	Orania_palindan))	((Podococcus_barteri	((((Kentiopsis_piersoniorum	((((Oenocarpus_minor	Oenocarpus_bataua)	Geonoma_undata)	Chamaedorea_seifrizii)	(Pelagodoxa_henryana	Manicaria_saccifera)))	Heterospathe_cagayanensis)	Veitchia_spiralis)	Prestoea_acuminata))	Sclerosperma_profizianum))))))	Kingia_australis);
((Elaeis_oleifera	(Elaeis_guineensis	(((Dictyosperma_album	Bactris_major)	((((Phoenix_dactylifera	Sabal_domingensis)	((Chamaedorea_seifrizii	((Geonoma_undata	((Pelagodoxa_henryana	Manicaria_saccifera)	(Prestoea_acuminata	(((Heterospathe_cagayanensis	Oenocarpus_minor)	Kentiopsis_piersoniorum)	Oenocarpus_bataua))))	(Veitchia_spiralis	Pseudophoenix_vinifera)))	((Podococcus_barteri	Sclerosperma_profizianum)	(Serenoa_repens	Orania_palindan))))	(Nypa_fruticans	(Roystonea_regia	(Reinhardtia_simplex	(Reinhardtia_paiewonskiana	Reinhardtia_latisecta)))))	Iriartea_deltoidea))	Attalea_speciosa)))	Kingia_australis);
(((Elaeis_oleifera	(Iriartea_deltoidea	(Sabal_domingensis	(Elaeis_guineensis	((((Chamaedorea_seifrizii	((Pelagodoxa_henryana	Geonoma_undata)	(Pseudophoenix_vinifera	(Manicaria_saccifera	(Prestoea_acuminata	(((Veitchia_spiralis	(Heterospathe_cagayanensis	Oenocarpus_minor))	Kentiopsis_piersoniorum)	Oenocarpus_bataua))))))	(Podococcus_barteri	(Sclerosperma_profizianum	Orania_palindan)))	(((Serenoa_repens	Dictyosperma_album)	Phoenix_dactylifera)	(Nypa_fruticans	(Roystonea_regia	((Reinhardtia_latisecta	Reinhardtia_paiewonskiana)	Reinhardtia_simplex)))))	Attalea_speciosa)))))	Bactris_major)	Kingia_australis);
((Elaeis_oleifera	((Bactris_major	Elaeis_guineensis)	((((Veitchia_spiralis	Roystonea_regia)	(((Podococcus_barteri	(((Pseudophoenix_vinifera	(Sabal_domingensis	((Iriartea_deltoidea	Pelagodoxa_henryana)	Geonoma_undata)))	(Manicaria_saccifera	(Prestoea_acuminata	((Heterospathe_cagayanensis	(Oenocarpus_minor	Kentiopsis_piersoniorum))	Oenocarpus_bataua))))	(Chamaedorea_seifrizii	Sclerosperma_profizianum)))	Orania_palindan)	(Phoenix_dactylifera	(Dictyosperma_album	(Serenoa_repens	Nypa_fruticans)))))	((Reinhardtia_latisecta	Reinhardtia_paiewonskiana)	Reinhardtia_simplex))	Attalea_speciosa)))	Kingia_australis);
((Elaeis_oleifera	((Elaeis_guineensis	(((((Reinhardtia_latisecta	Reinhardtia_paiewonskiana)	Reinhardtia_simplex)	(Pseudophoenix_vinifera	Roystonea_regia))	(((Phoenix_dactylifera	((((Bactris_major	Dictyosperma_album)	Serenoa_repens)	Orania_palindan)	Sabal_domingensis))	(((((Geonoma_undata	Nypa_fruticans)	(Pelagodoxa_henryana	Manicaria_saccifera))	((Oenocarpus_bataua	((Heterospathe_cagayanensis	(Oenocarpus_minor	Kentiopsis_piersoniorum))	Veitchia_spiralis))	Prestoea_acuminata))	Podococcus_barteri)	Sclerosperma_profizianum))	Chamaedorea_seifrizii))	Attalea_speciosa))	Iriartea_deltoidea))	Kingia_australis);
(((Pseudophoenix_vinifera	(Elaeis_guineensis	(((Podococcus_barteri	Sclerosperma_profizianum)	((((((Reinhardtia_latisecta	Reinhardtia_paiewonskiana)	Iriartea_deltoidea)	Reinhardtia_simplex)	Roystonea_regia)	(Phoenix_dactylifera	((Dictyosperma_album	Serenoa_repens)	Orania_palindan)))	(Chamaedorea_seifrizii	((Geonoma_undata	((Nypa_fruticans	Pelagodoxa_henryana)	Manicaria_saccifera))	((Oenocarpus_bataua	(Heterospathe_cagayanensis	((Sabal_domingensis	(Veitchia_spiralis	Oenocarpus_minor))	Kentiopsis_piersoniorum)))	Prestoea_acuminata)))))	(Bactris_major	Attalea_speciosa))))	Elaeis_oleifera)	Kingia_australis);
((((((Pseudophoenix_vinifera	Sabal_domingensis)	(((((Reinhardtia_latisecta	Reinhardtia_paiewonskiana)	Reinhardtia_simplex)	Roystonea_regia)	((Chamaedorea_seifrizii	(((Geonoma_undata	(Oenocarpus_bataua	(((Oenocarpus_minor	Heterospathe_cagayanensis)	Kentiopsis_piersoniorum)	Prestoea_acuminata)))	((Nypa_fruticans	(Veitchia_spiralis	(Iriartea_deltoidea	Manicaria_saccifera)))	Pelagodoxa_henryana))	(Podococcus_barteri	Sclerosperma_profizianum)))	(Phoenix_dactylifera	((Orania_palindan	Serenoa_repens)	Dictyosperma_album))))	Attalea_speciosa))	Elaeis_guineensis)	Elaeis_oleifera)	Bactris_major)	Kingia_australis);
((Chamaedorea_seifrizii	((((Geonoma_undata	(Oenocarpus_bataua	(((Oenocarpus_minor	Heterospathe_cagayanensis)	Kentiopsis_piersoniorum)	(Veitchia_spiralis	Prestoea_acuminata))))	((Nypa_fruticans	Manicaria_saccifera)	Pelagodoxa_henryana))	(Podococcus_barteri	Sclerosperma_profizianum))	(((Orania_palindan	Phoenix_dactylifera)	(Serenoa_repens	Dictyosperma_album))	((Roystonea_regia	(((Elaeis_oleifera	Elaeis_guineensis)	Attalea_speciosa)	((Sabal_domingensis	(Pseudophoenix_vinifera	Iriartea_deltoidea))	Bactris_major)))	((Reinhardtia_latisecta	Reinhardtia_paiewonskiana)	Reinhardtia_simplex)))))	Kingia_australis);
((Elaeis_guineensis	(((Attalea_speciosa	Bactris_major)	((Chamaedorea_seifrizii	(((Roystonea_regia	((Reinhardtia_latisecta	Reinhardtia_paiewonskiana)	Reinhardtia_simplex))	((Dictyosperma_album	Serenoa_repens)	Phoenix_dactylifera))	((Iriartea_deltoidea	((Geonoma_undata	(Oenocarpus_bataua	(((Veitchia_spiralis	(Oenocarpus_minor	(Pseudophoenix_vinifera	Heterospathe_cagayanensis)))	Kentiopsis_piersoniorum)	Prestoea_acuminata)))	((Nypa_fruticans	Manicaria_saccifera)	Pelagodoxa_henryana)))	(Podococcus_barteri	(Orania_palindan	Sclerosperma_profizianum)))))	Sabal_domingensis))	Elaeis_oleifera))	Kingia_australis);
((Bactris_major	((((Elaeis_oleifera	Elaeis_guineensis)	Attalea_speciosa)	(((((Dictyosperma_album	Serenoa_repens)	((((Pelagodoxa_henryana	Geonoma_undata)	((Manicaria_saccifera	(Oenocarpus_bataua	(((((Oenocarpus_minor	Heterospathe_cagayanensis)	Prestoea_acuminata)	Kentiopsis_piersoniorum)	Pseudophoenix_vinifera)	Veitchia_spiralis)))	Sabal_domingensis))	Podococcus_barteri)	(Orania_palindan	Sclerosperma_profizianum)))	Chamaedorea_seifrizii)	Phoenix_dactylifera)	((Roystonea_regia	((Reinhardtia_latisecta	Reinhardtia_paiewonskiana)	Reinhardtia_simplex))	Nypa_fruticans)))	Iriartea_deltoidea))	Kingia_australis);
((((Sabal_domingensis	Iriartea_deltoidea)	Bactris_major)	(Elaeis_oleifera	(Elaeis_guineensis	(Attalea_speciosa	((Pseudophoenix_vinifera	((Phoenix_dactylifera	(Dictyosperma_album	Serenoa_repens))	((Roystonea_regia	((Reinhardtia_latisecta	Reinhardtia_paiewonskiana)	Reinhardtia_simplex))	Nypa_fruticans)))	((((Pelagodoxa_henryana	Geonoma_undata)	((Heterospathe_cagayanensis	Manicaria_saccifera)	((Oenocarpus_bataua	(Oenocarpus_minor	Kentiopsis_piersoniorum))	Veitchia_spiralis)))	Prestoea_acuminata)	(((Podococcus_barteri	Sclerosperma_profizianum)	Orania_palindan)	Chamaedorea_seifrizii)))))))	Kingia_australis);
((Elaeis_oleifera	(Elaeis_guineensis	(Sabal_domingensis	(((Iriartea_deltoidea	(Bactris_major	Veitchia_spiralis))	Attalea_speciosa)	(((Reinhardtia_simplex	(Reinhardtia_paiewonskiana	Reinhardtia_latisecta))	Roystonea_regia)	(((Pseudophoenix_vinifera	Chamaedorea_seifrizii)	((((Nypa_fruticans	((Kentiopsis_piersoniorum	(Oenocarpus_minor	Heterospathe_cagayanensis))	Oenocarpus_bataua))	(Geonoma_undata	(Pelagodoxa_henryana	Manicaria_saccifera)))	Prestoea_acuminata)	((Orania_palindan	Sclerosperma_profizianum)	Podococcus_barteri)))	((Dictyosperma_album	Serenoa_repens)	Phoenix_dactylifera)))))))	Kingia_australis);
((Elaeis_oleifera	(Elaeis_guineensis	(((Pseudophoenix_vinifera	(Iriartea_deltoidea	Bactris_major))	Attalea_speciosa)	((((Nypa_fruticans	Veitchia_spiralis)	(((Reinhardtia_paiewonskiana	Reinhardtia_latisecta)	Reinhardtia_simplex)	Roystonea_regia))	((Dictyosperma_album	Serenoa_repens)	Phoenix_dactylifera))	(Chamaedorea_seifrizii	(((((Heterospathe_cagayanensis	(Kentiopsis_piersoniorum	Oenocarpus_minor))	Prestoea_acuminata)	(Oenocarpus_bataua	Sabal_domingensis))	((Pelagodoxa_henryana	Geonoma_undata)	Manicaria_saccifera))	((Orania_palindan	Sclerosperma_profizianum)	Podococcus_barteri)))))))	Kingia_australis);
((Elaeis_oleifera	(Elaeis_guineensis	(((Iriartea_deltoidea	Bactris_major)	Attalea_speciosa)	(((((Reinhardtia_paiewonskiana	Reinhardtia_latisecta)	Reinhardtia_simplex)	Roystonea_regia)	(Sabal_domingensis	((Nypa_fruticans	(((Veitchia_spiralis	Dictyosperma_album)	Serenoa_repens)	Phoenix_dactylifera))	Pseudophoenix_vinifera)))	((((Heterospathe_cagayanensis	(((Manicaria_saccifera	Pelagodoxa_henryana)	Prestoea_acuminata)	((Kentiopsis_piersoniorum	Geonoma_undata)	(Oenocarpus_minor	Oenocarpus_bataua))))	(Orania_palindan	Sclerosperma_profizianum))	Podococcus_barteri)	Chamaedorea_seifrizii)))))	Kingia_australis);
((Chamaedorea_seifrizii	((Iriartea_deltoidea	(((Prestoea_acuminata	(Oenocarpus_minor	Heterospathe_cagayanensis))	(Manicaria_saccifera	Oenocarpus_bataua))	(Pelagodoxa_henryana	(Kentiopsis_piersoniorum	Geonoma_undata))))	(((Sclerosperma_profizianum	Podococcus_barteri)	(Serenoa_repens	Orania_palindan))	((((((Elaeis_oleifera	Elaeis_guineensis)	Attalea_speciosa)	(((Reinhardtia_paiewonskiana	Reinhardtia_latisecta)	Reinhardtia_simplex)	(Nypa_fruticans	Roystonea_regia)))	Pseudophoenix_vinifera)	(Sabal_domingensis	Phoenix_dactylifera))	(Bactris_major	(Veitchia_spiralis	Dictyosperma_album))))))	Kingia_australis);
(((Pseudophoenix_vinifera	(Elaeis_guineensis	Sabal_domingensis))	((Attalea_speciosa	((((Reinhardtia_paiewonskiana	(Iriartea_deltoidea	Reinhardtia_latisecta))	Reinhardtia_simplex)	(Nypa_fruticans	Roystonea_regia))	((Phoenix_dactylifera	((Bactris_major	(Veitchia_spiralis	Dictyosperma_album))	Serenoa_repens))	(Chamaedorea_seifrizii	((((Pelagodoxa_henryana	Manicaria_saccifera)	(((Oenocarpus_minor	Heterospathe_cagayanensis)	Oenocarpus_bataua)	(Kentiopsis_piersoniorum	Geonoma_undata)))	Prestoea_acuminata)	(Podococcus_barteri	(Orania_palindan	Sclerosperma_profizianum)))))))	Elaeis_oleifera))	Kingia_australis);
((Elaeis_oleifera	((((Nypa_fruticans	(Dictyosperma_album	(Phoenix_dactylifera	((Orania_palindan	Serenoa_repens)	((Manicaria_saccifera	(((Oenocarpus_bataua	(Pelagodoxa_henryana	Geonoma_undata))	(Iriartea_deltoidea	Veitchia_spiralis))	((Kentiopsis_piersoniorum	Prestoea_acuminata)	(Oenocarpus_minor	Heterospathe_cagayanensis))))	((Pseudophoenix_vinifera	(Sabal_domingensis	(Chamaedorea_seifrizii	Sclerosperma_profizianum)))	Podococcus_barteri))))))	(((Reinhardtia_paiewonskiana	Reinhardtia_latisecta)	Reinhardtia_simplex)	Roystonea_regia))	(Attalea_speciosa	Bactris_major))	Elaeis_guineensis))	Kingia_australis);
(((Elaeis_oleifera	(Sabal_domingensis	(((((Phoenix_dactylifera	((Prestoea_acuminata	(((((Oenocarpus_minor	Heterospathe_cagayanensis)	Oenocarpus_bataua)	((Kentiopsis_piersoniorum	Chamaedorea_seifrizii)	(Pelagodoxa_henryana	Manicaria_saccifera)))	Geonoma_undata)	Pseudophoenix_vinifera))	(((Orania_palindan	Sclerosperma_profizianum)	Serenoa_repens)	Podococcus_barteri)))	Dictyosperma_album)	(((Veitchia_spiralis	Nypa_fruticans)	Roystonea_regia)	(Iriartea_deltoidea	((Reinhardtia_paiewonskiana	Reinhardtia_latisecta)	Reinhardtia_simplex))))	Attalea_speciosa)	Elaeis_guineensis)))	Bactris_major)	Kingia_australis);
((((Attalea_speciosa	((Veitchia_spiralis	Bactris_major)	(((Sabal_domingensis	(Roystonea_regia	((Reinhardtia_paiewonskiana	Reinhardtia_latisecta)	(Nypa_fruticans	Reinhardtia_simplex))))	(((Podococcus_barteri	Serenoa_repens)	((Orania_palindan	Sclerosperma_profizianum)	((Iriartea_deltoidea	(((((Oenocarpus_bataua	Pseudophoenix_vinifera)	(Prestoea_acuminata	(Kentiopsis_piersoniorum	Oenocarpus_minor)))	Manicaria_saccifera)	Heterospathe_cagayanensis)	(Pelagodoxa_henryana	Geonoma_undata)))	Chamaedorea_seifrizii)))	Phoenix_dactylifera))	Dictyosperma_album)))	Elaeis_guineensis)	Elaeis_oleifera)	Kingia_australis);
((((Bactris_major	(Attalea_speciosa	(Roystonea_regia	((Iriartea_deltoidea	((((Sclerosperma_profizianum	(((((Manicaria_saccifera	Prestoea_acuminata)	(Podococcus_barteri	(Nypa_fruticans	((Heterospathe_cagayanensis	Oenocarpus_minor)	Oenocarpus_bataua))))	Geonoma_undata)	Pelagodoxa_henryana)	Veitchia_spiralis))	Sabal_domingensis)	Chamaedorea_seifrizii)	((Pseudophoenix_vinifera	(Dictyosperma_album	(Orania_palindan	Serenoa_repens)))	(Kentiopsis_piersoniorum	Phoenix_dactylifera))))	((Reinhardtia_paiewonskiana	Reinhardtia_latisecta)	Reinhardtia_simplex)))))	Elaeis_guineensis)	Elaeis_oleifera)	Kingia_australis);
((Bactris_major	((Attalea_speciosa	(((Dictyosperma_album	(Orania_palindan	Serenoa_repens))	((Iriartea_deltoidea	Kentiopsis_piersoniorum)	Phoenix_dactylifera))	((((Sabal_domingensis	Pseudophoenix_vinifera)	Roystonea_regia)	(Manicaria_saccifera	((Nypa_fruticans	((Oenocarpus_bataua	(Prestoea_acuminata	(Heterospathe_cagayanensis	Oenocarpus_minor)))	Podococcus_barteri))	((Pelagodoxa_henryana	Geonoma_undata)	Veitchia_spiralis))))	(Sclerosperma_profizianum	(((Reinhardtia_paiewonskiana	Reinhardtia_latisecta)	Reinhardtia_simplex)	Chamaedorea_seifrizii)))))	(Elaeis_guineensis	Elaeis_oleifera)))	Kingia_australis);
((Bactris_major	(Elaeis_oleifera	((Sabal_domingensis	((((((Reinhardtia_simplex	(Reinhardtia_paiewonskiana	Reinhardtia_latisecta))	(Roystonea_regia	Nypa_fruticans))	(Phoenix_dactylifera	(Serenoa_repens	(Dictyosperma_album	Veitchia_spiralis))))	(Chamaedorea_seifrizii	((Podococcus_barteri	(Orania_palindan	Sclerosperma_profizianum))	(((((Pelagodoxa_henryana	Manicaria_saccifera)	(Oenocarpus_minor	Oenocarpus_bataua))	(Heterospathe_cagayanensis	(Kentiopsis_piersoniorum	Geonoma_undata)))	Pseudophoenix_vinifera)	Prestoea_acuminata))))	Attalea_speciosa)	Elaeis_guineensis))	Iriartea_deltoidea)))	Kingia_australis);
((Elaeis_oleifera	((Attalea_speciosa	((Sabal_domingensis	Bactris_major)	(((Reinhardtia_simplex	((Reinhardtia_latisecta	Reinhardtia_paiewonskiana)	Kentiopsis_piersoniorum))	(Roystonea_regia	Nypa_fruticans))	(((Podococcus_barteri	(Prestoea_acuminata	Sclerosperma_profizianum))	(Chamaedorea_seifrizii	(((((Oenocarpus_minor	Oenocarpus_bataua)	Pelagodoxa_henryana)	Geonoma_undata)	Heterospathe_cagayanensis)	(Iriartea_deltoidea	Manicaria_saccifera))))	(Phoenix_dactylifera	((Dictyosperma_album	(Orania_palindan	Serenoa_repens))	(Veitchia_spiralis	Pseudophoenix_vinifera)))))))	Elaeis_guineensis))	Kingia_australis);
(((Elaeis_oleifera	((Attalea_speciosa	(((Reinhardtia_latisecta	(Reinhardtia_simplex	Reinhardtia_paiewonskiana))	(Roystonea_regia	Nypa_fruticans))	(((((((Prestoea_acuminata	(((Oenocarpus_minor	Oenocarpus_bataua)	((Heterospathe_cagayanensis	Geonoma_undata)	(Pelagodoxa_henryana	(Iriartea_deltoidea	Manicaria_saccifera))))	Pseudophoenix_vinifera))	Podococcus_barteri)	Sabal_domingensis)	Sclerosperma_profizianum)	Chamaedorea_seifrizii)	(((Kentiopsis_piersoniorum	Phoenix_dactylifera)	(Orania_palindan	Serenoa_repens))	Dictyosperma_album))	Veitchia_spiralis)))	Elaeis_guineensis))	Bactris_major)	Kingia_australis);
((Elaeis_oleifera	((Attalea_speciosa	(((Iriartea_deltoidea	(Pseudophoenix_vinifera	(Sabal_domingensis	(Roystonea_regia	Nypa_fruticans))))	(((((((Manicaria_saccifera	(Oenocarpus_bataua	((Heterospathe_cagayanensis	Oenocarpus_minor)	Prestoea_acuminata)))	(Pelagodoxa_henryana	(Geonoma_undata	Kentiopsis_piersoniorum)))	(Podococcus_barteri	Sclerosperma_profizianum))	Chamaedorea_seifrizii)	(Phoenix_dactylifera	((Orania_palindan	Serenoa_repens)	Dictyosperma_album)))	(Reinhardtia_latisecta	Reinhardtia_paiewonskiana))	Reinhardtia_simplex))	(Veitchia_spiralis	Bactris_major)))	Elaeis_guineensis))	Kingia_australis);
((Elaeis_oleifera	((Attalea_speciosa	((Iriartea_deltoidea	(Pseudophoenix_vinifera	Sabal_domingensis))	(((Roystonea_regia	Nypa_fruticans)	(Reinhardtia_simplex	(Reinhardtia_latisecta	Reinhardtia_paiewonskiana)))	(Phoenix_dactylifera	(((Veitchia_spiralis	Bactris_major)	Dictyosperma_album)	((Orania_palindan	Serenoa_repens)	((Sclerosperma_profizianum	(Chamaedorea_seifrizii	(((Pelagodoxa_henryana	Manicaria_saccifera)	(((Heterospathe_cagayanensis	Oenocarpus_minor)	Oenocarpus_bataua)	Prestoea_acuminata))	(Kentiopsis_piersoniorum	Geonoma_undata))))	Podococcus_barteri)))))))	Elaeis_guineensis))	Kingia_australis);
((Elaeis_oleifera	(((Bactris_major	Attalea_speciosa)	(((Reinhardtia_simplex	(Reinhardtia_latisecta	(Reinhardtia_paiewonskiana	Iriartea_deltoidea)))	(((((Orania_palindan	Serenoa_repens)	((Podococcus_barteri	((Prestoea_acuminata	(Sabal_domingensis	(Heterospathe_cagayanensis	Oenocarpus_minor)))	(((Kentiopsis_piersoniorum	Geonoma_undata)	((Pelagodoxa_henryana	Manicaria_saccifera)	Oenocarpus_bataua))	Veitchia_spiralis)))	(Sclerosperma_profizianum	Chamaedorea_seifrizii)))	(Dictyosperma_album	Phoenix_dactylifera))	Pseudophoenix_vinifera)	Nypa_fruticans))	Roystonea_regia))	Elaeis_guineensis))	Kingia_australis);
((Chamaedorea_seifrizii	((((Phoenix_dactylifera	(((Elaeis_guineensis	Elaeis_oleifera)	(Bactris_major	(Iriartea_deltoidea	Attalea_speciosa)))	((Reinhardtia_simplex	(Reinhardtia_latisecta	Reinhardtia_paiewonskiana))	Roystonea_regia)))	Nypa_fruticans)	((((Oenocarpus_bataua	(Oenocarpus_minor	Prestoea_acuminata))	(Geonoma_undata	Pelagodoxa_henryana))	((Veitchia_spiralis	Manicaria_saccifera)	(Heterospathe_cagayanensis	Kentiopsis_piersoniorum)))	Dictyosperma_album))	((((Pseudophoenix_vinifera	Serenoa_repens)	Sabal_domingensis)	Podococcus_barteri)	(Orania_palindan	Sclerosperma_profizianum))))	Kingia_australis);
((Chamaedorea_seifrizii	((((((Veitchia_spiralis	(((Podococcus_barteri	(Oenocarpus_bataua	Oenocarpus_minor))	(Heterospathe_cagayanensis	Geonoma_undata))	(Pelagodoxa_henryana	Manicaria_saccifera)))	Kentiopsis_piersoniorum)	Prestoea_acuminata)	Pseudophoenix_vinifera)	(((Phoenix_dactylifera	Serenoa_repens)	Dictyosperma_album)	(((Elaeis_guineensis	Elaeis_oleifera)	(Bactris_major	(Iriartea_deltoidea	(Sabal_domingensis	Attalea_speciosa))))	((Roystonea_regia	Nypa_fruticans)	(Reinhardtia_simplex	(Reinhardtia_latisecta	Reinhardtia_paiewonskiana))))))	(Orania_palindan	Sclerosperma_profizianum)))	Kingia_australis);
(((Elaeis_guineensis	Elaeis_oleifera)	((Bactris_major	(Iriartea_deltoidea	Attalea_speciosa))	(((Roystonea_regia	Nypa_fruticans)	(Reinhardtia_simplex	((Sabal_domingensis	Reinhardtia_latisecta)	Reinhardtia_paiewonskiana)))	((((Dictyosperma_album	Serenoa_repens)	Chamaedorea_seifrizii)	((Podococcus_barteri	(Orania_palindan	Sclerosperma_profizianum))	((Geonoma_undata	((Pelagodoxa_henryana	Manicaria_saccifera)	(Pseudophoenix_vinifera	(Oenocarpus_bataua	((Oenocarpus_minor	Kentiopsis_piersoniorum)	(Heterospathe_cagayanensis	Veitchia_spiralis))))))	Prestoea_acuminata)))	Phoenix_dactylifera))))	Kingia_australis);
((Elaeis_oleifera	(((Bactris_major	((Iriartea_deltoidea	Attalea_speciosa)	Sabal_domingensis))	((((Phoenix_dactylifera	(Dictyosperma_album	Serenoa_repens))	((Orania_palindan	Sclerosperma_profizianum)	((Nypa_fruticans	Podococcus_barteri)	(((Oenocarpus_minor	Oenocarpus_bataua)	(Manicaria_saccifera	(((Pseudophoenix_vinifera	(Geonoma_undata	Pelagodoxa_henryana))	Kentiopsis_piersoniorum)	Heterospathe_cagayanensis)))	(Veitchia_spiralis	Prestoea_acuminata)))))	Chamaedorea_seifrizii)	(Roystonea_regia	(Reinhardtia_simplex	(Reinhardtia_latisecta	Reinhardtia_paiewonskiana)))))	Elaeis_guineensis))	Kingia_australis);
((Bactris_major	(((Elaeis_guineensis	Elaeis_oleifera)	Attalea_speciosa)	(((((Dictyosperma_album	Serenoa_repens)	Phoenix_dactylifera)	((((Veitchia_spiralis	(Heterospathe_cagayanensis	Geonoma_undata))	((Oenocarpus_bataua	Oenocarpus_minor)	(Pelagodoxa_henryana	(Iriartea_deltoidea	Manicaria_saccifera))))	Prestoea_acuminata)	((Orania_palindan	Sclerosperma_profizianum)	(Nypa_fruticans	Podococcus_barteri))))	(((Pseudophoenix_vinifera	Chamaedorea_seifrizii)	Kentiopsis_piersoniorum)	Sabal_domingensis))	((Reinhardtia_simplex	(Reinhardtia_paiewonskiana	Reinhardtia_latisecta))	Roystonea_regia))))	Kingia_australis);
((Elaeis_oleifera	(((Reinhardtia_simplex	((Reinhardtia_paiewonskiana	Reinhardtia_latisecta)	((((Pseudophoenix_vinifera	Chamaedorea_seifrizii)	(((Heterospathe_cagayanensis	((Veitchia_spiralis	Kentiopsis_piersoniorum)	Geonoma_undata))	(Pelagodoxa_henryana	(Nypa_fruticans	Manicaria_saccifera)))	(Prestoea_acuminata	(Oenocarpus_bataua	Oenocarpus_minor))))	((Podococcus_barteri	((Dictyosperma_album	(Orania_palindan	Serenoa_repens))	Phoenix_dactylifera))	Sclerosperma_profizianum))	Roystonea_regia)))	((Iriartea_deltoidea	Bactris_major)	(Sabal_domingensis	Attalea_speciosa)))	Elaeis_guineensis))	Kingia_australis);
(((Elaeis_oleifera	Iriartea_deltoidea)	(((((Reinhardtia_simplex	(Reinhardtia_paiewonskiana	Reinhardtia_latisecta))	Roystonea_regia)	((Veitchia_spiralis	Dictyosperma_album)	((((((Oenocarpus_bataua	Oenocarpus_minor)	((Pelagodoxa_henryana	Geonoma_undata)	(Heterospathe_cagayanensis	(Chamaedorea_seifrizii	Kentiopsis_piersoniorum))))	((Nypa_fruticans	Manicaria_saccifera)	Sabal_domingensis))	Prestoea_acuminata)	((Podococcus_barteri	Serenoa_repens)	(Pseudophoenix_vinifera	(Orania_palindan	Sclerosperma_profizianum))))	Phoenix_dactylifera)))	(Bactris_major	Attalea_speciosa))	Elaeis_guineensis))	Kingia_australis);
((Elaeis_oleifera	(((((Reinhardtia_simplex	(Iriartea_deltoidea	(Reinhardtia_paiewonskiana	Reinhardtia_latisecta)))	(Nypa_fruticans	Roystonea_regia))	(Sabal_domingensis	(((Serenoa_repens	Orania_palindan)	(Sclerosperma_profizianum	Phoenix_dactylifera))	(Chamaedorea_seifrizii	((((Prestoea_acuminata	(Pseudophoenix_vinifera	(Pelagodoxa_henryana	((Heterospathe_cagayanensis	Kentiopsis_piersoniorum)	Manicaria_saccifera))))	((Oenocarpus_bataua	Oenocarpus_minor)	Geonoma_undata))	(Veitchia_spiralis	Dictyosperma_album))	Podococcus_barteri)))))	(Bactris_major	Attalea_speciosa))	Elaeis_guineensis))	Kingia_australis);
((((((Prestoea_acuminata	(Manicaria_saccifera	((Oenocarpus_bataua	(Kentiopsis_piersoniorum	(Oenocarpus_minor	Heterospathe_cagayanensis)))	(Pelagodoxa_henryana	Geonoma_undata))))	((Dictyosperma_album	Veitchia_spiralis)	Pseudophoenix_vinifera))	Serenoa_repens)	(((Orania_palindan	Sclerosperma_profizianum)	(Podococcus_barteri	Phoenix_dactylifera))	((((Bactris_major	(Iriartea_deltoidea	Attalea_speciosa))	(Elaeis_guineensis	Elaeis_oleifera))	((Reinhardtia_simplex	(Reinhardtia_paiewonskiana	Reinhardtia_latisecta))	(Nypa_fruticans	Roystonea_regia)))	Sabal_domingensis)))	Chamaedorea_seifrizii)	Kingia_australis);
((Bactris_major	((Elaeis_guineensis	(Iriartea_deltoidea	(Sabal_domingensis	Elaeis_oleifera)))	(Attalea_speciosa	(Chamaedorea_seifrizii	(((Podococcus_barteri	(Manicaria_saccifera	((Oenocarpus_bataua	((Kentiopsis_piersoniorum	(Oenocarpus_minor	Heterospathe_cagayanensis))	Prestoea_acuminata))	(Pelagodoxa_henryana	Geonoma_undata))))	Sclerosperma_profizianum)	((((Reinhardtia_simplex	(Reinhardtia_paiewonskiana	Reinhardtia_latisecta))	(Nypa_fruticans	Roystonea_regia))	Pseudophoenix_vinifera)	((Orania_palindan	Serenoa_repens)	(Dictyosperma_album	(Veitchia_spiralis	Phoenix_dactylifera)))))))))	Kingia_australis);
(((Elaeis_oleifera	(((Attalea_speciosa	Bactris_major)	(((Phoenix_dactylifera	((Orania_palindan	((Serenoa_repens	Dictyosperma_album)	Iriartea_deltoidea))	Sabal_domingensis))	Sclerosperma_profizianum)	((Roystonea_regia	(Chamaedorea_seifrizii	(Reinhardtia_simplex	(Reinhardtia_paiewonskiana	Reinhardtia_latisecta))))	((Geonoma_undata	(Pelagodoxa_henryana	(Kentiopsis_piersoniorum	Manicaria_saccifera)))	(Nypa_fruticans	(((Prestoea_acuminata	Podococcus_barteri)	(Oenocarpus_bataua	(Oenocarpus_minor	Heterospathe_cagayanensis)))	Veitchia_spiralis))))))	Elaeis_guineensis))	Pseudophoenix_vinifera)	Kingia_australis);
(((Elaeis_oleifera	(((Iriartea_deltoidea	Attalea_speciosa)	((((Pseudophoenix_vinifera	(Chamaedorea_seifrizii	((((Pelagodoxa_henryana	(Nypa_fruticans	Manicaria_saccifera))	(Kentiopsis_piersoniorum	Geonoma_undata))	(((Oenocarpus_minor	Heterospathe_cagayanensis)	Oenocarpus_bataua)	(Prestoea_acuminata	Podococcus_barteri)))	Veitchia_spiralis)))	((Phoenix_dactylifera	(Orania_palindan	(Serenoa_repens	Dictyosperma_album)))	Sclerosperma_profizianum))	(Reinhardtia_simplex	(Reinhardtia_paiewonskiana	(Roystonea_regia	Reinhardtia_latisecta))))	Bactris_major))	Elaeis_guineensis))	Sabal_domingensis)	Kingia_australis);
(((((Bactris_major	((Attalea_speciosa	((Phoenix_dactylifera	(Dictyosperma_album	(Serenoa_repens	(Chamaedorea_seifrizii	(Pseudophoenix_vinifera	(((Orania_palindan	Sclerosperma_profizianum)	Podococcus_barteri)	(((Geonoma_undata	(Pelagodoxa_henryana	(Nypa_fruticans	Manicaria_saccifera)))	((Oenocarpus_bataua	(Kentiopsis_piersoniorum	(Oenocarpus_minor	Heterospathe_cagayanensis)))	Veitchia_spiralis))	Prestoea_acuminata)))))))	((Reinhardtia_simplex	(Reinhardtia_latisecta	Reinhardtia_paiewonskiana))	Roystonea_regia)))	Elaeis_guineensis))	Iriartea_deltoidea)	Elaeis_oleifera)	Sabal_domingensis)	Kingia_australis);
((Attalea_speciosa	((((((((Sclerosperma_profizianum	Podococcus_barteri)	(((Veitchia_spiralis	((Prestoea_acuminata	(Heterospathe_cagayanensis	(Kentiopsis_piersoniorum	Oenocarpus_minor)))	Pseudophoenix_vinifera))	((Nypa_fruticans	Oenocarpus_bataua)	Manicaria_saccifera))	(Geonoma_undata	Pelagodoxa_henryana)))	((Reinhardtia_simplex	(Reinhardtia_latisecta	Reinhardtia_paiewonskiana))	Roystonea_regia))	(Phoenix_dactylifera	((Serenoa_repens	Orania_palindan)	Dictyosperma_album)))	Chamaedorea_seifrizii)	(Elaeis_oleifera	Elaeis_guineensis))	(Iriartea_deltoidea	Sabal_domingensis))	Bactris_major))	Kingia_australis);
((Elaeis_oleifera	((((Pseudophoenix_vinifera	(((Sclerosperma_profizianum	Podococcus_barteri)	(Iriartea_deltoidea	((((Geonoma_undata	Kentiopsis_piersoniorum)	Heterospathe_cagayanensis)	Pelagodoxa_henryana)	(((Oenocarpus_minor	Oenocarpus_bataua)	Prestoea_acuminata)	Manicaria_saccifera))))	(((Dictyosperma_album	Serenoa_repens)	(Orania_palindan	Phoenix_dactylifera))	Chamaedorea_seifrizii)))	(((Reinhardtia_simplex	(Reinhardtia_latisecta	Reinhardtia_paiewonskiana))	(Nypa_fruticans	Roystonea_regia))	Sabal_domingensis))	((Bactris_major	Veitchia_spiralis)	Attalea_speciosa))	Elaeis_guineensis))	Kingia_australis);
((Serenoa_repens	(Nypa_fruticans	((Dictyosperma_album	((((((Reinhardtia_latisecta	Reinhardtia_paiewonskiana)	(Iriartea_deltoidea	Reinhardtia_simplex))	Roystonea_regia)	((Elaeis_oleifera	Elaeis_guineensis)	((Bactris_major	Veitchia_spiralis)	Attalea_speciosa)))	Sabal_domingensis)	(Podococcus_barteri	((Orania_palindan	(Chamaedorea_seifrizii	Sclerosperma_profizianum))	((Prestoea_acuminata	(((((Geonoma_undata	Kentiopsis_piersoniorum)	Heterospathe_cagayanensis)	Pelagodoxa_henryana)	Manicaria_saccifera)	(Oenocarpus_minor	Oenocarpus_bataua)))	Pseudophoenix_vinifera)))))	Phoenix_dactylifera)))	Kingia_australis);
((Elaeis_oleifera	(Elaeis_guineensis	(((Bactris_major	Veitchia_spiralis)	Attalea_speciosa)	((Nypa_fruticans	Roystonea_regia)	((((Sabal_domingensis	Iriartea_deltoidea)	(Reinhardtia_latisecta	Reinhardtia_paiewonskiana))	Reinhardtia_simplex)	((Pseudophoenix_vinifera	(Phoenix_dactylifera	((Orania_palindan	Serenoa_repens)	Dictyosperma_album)))	((Podococcus_barteri	(Sclerosperma_profizianum	((Manicaria_saccifera	Heterospathe_cagayanensis)	(((Oenocarpus_minor	Oenocarpus_bataua)	Prestoea_acuminata)	(Kentiopsis_piersoniorum	(Pelagodoxa_henryana	Geonoma_undata))))))	Chamaedorea_seifrizii)))))))	Kingia_australis);
((Elaeis_oleifera	(Elaeis_guineensis	(((Bactris_major	Veitchia_spiralis)	Attalea_speciosa)	(((Roystonea_regia	Pseudophoenix_vinifera)	((Sabal_domingensis	(Reinhardtia_latisecta	Reinhardtia_paiewonskiana))	Reinhardtia_simplex))	((((Phoenix_dactylifera	(Serenoa_repens	Dictyosperma_album))	Orania_palindan)	Chamaedorea_seifrizii)	((Podococcus_barteri	Sclerosperma_profizianum)	(Iriartea_deltoidea	(Nypa_fruticans	((Pelagodoxa_henryana	Geonoma_undata)	((Kentiopsis_piersoniorum	Manicaria_saccifera)	(Heterospathe_cagayanensis	((Oenocarpus_minor	Oenocarpus_bataua)	Prestoea_acuminata))))))))))))	Kingia_australis);
(((Sabal_domingensis	((Serenoa_repens	Orania_palindan)	Dictyosperma_album))	(Phoenix_dactylifera	((Chamaedorea_seifrizii	((Podococcus_barteri	Sclerosperma_profizianum)	((((Nypa_fruticans	Manicaria_saccifera)	(Heterospathe_cagayanensis	(Pelagodoxa_henryana	Geonoma_undata)))	((Oenocarpus_minor	Oenocarpus_bataua)	Kentiopsis_piersoniorum))	Prestoea_acuminata)))	((Pseudophoenix_vinifera	((Elaeis_oleifera	Elaeis_guineensis)	((Bactris_major	Veitchia_spiralis)	Attalea_speciosa)))	(Roystonea_regia	((Iriartea_deltoidea	Reinhardtia_simplex)	(Reinhardtia_latisecta	Reinhardtia_paiewonskiana)))))))	Kingia_australis);
((Podococcus_barteri	((((Pelagodoxa_henryana	Manicaria_saccifera)	((Prestoea_acuminata	(Oenocarpus_bataua	((Heterospathe_cagayanensis	Kentiopsis_piersoniorum)	Oenocarpus_minor)))	Geonoma_undata))	(Orania_palindan	Sclerosperma_profizianum))	(((((Roystonea_regia	(Iriartea_deltoidea	((Reinhardtia_latisecta	Reinhardtia_paiewonskiana)	Reinhardtia_simplex)))	(Pseudophoenix_vinifera	((Elaeis_oleifera	Elaeis_guineensis)	(Attalea_speciosa	Bactris_major))))	((Serenoa_repens	(Veitchia_spiralis	Dictyosperma_album))	(Nypa_fruticans	Phoenix_dactylifera)))	Sabal_domingensis)	Chamaedorea_seifrizii)))	Kingia_australis);
((Chamaedorea_seifrizii	((Podococcus_barteri	((((Oenocarpus_bataua	(Kentiopsis_piersoniorum	(Oenocarpus_minor	Heterospathe_cagayanensis)))	((Pelagodoxa_henryana	Manicaria_saccifera)	Geonoma_undata))	Prestoea_acuminata)	(Orania_palindan	Sclerosperma_profizianum)))	(((Elaeis_oleifera	Elaeis_guineensis)	(Attalea_speciosa	(Iriartea_deltoidea	Bactris_major)))	(((Serenoa_repens	(Veitchia_spiralis	Dictyosperma_album))	Phoenix_dactylifera)	((((Reinhardtia_latisecta	Reinhardtia_paiewonskiana)	Pseudophoenix_vinifera)	(Reinhardtia_simplex	Nypa_fruticans))	(Roystonea_regia	Sabal_domingensis))))))	Kingia_australis);
((Chamaedorea_seifrizii	(Sclerosperma_profizianum	((Podococcus_barteri	(Dictyosperma_album	((((Veitchia_spiralis	(Pelagodoxa_henryana	Geonoma_undata))	Manicaria_saccifera)	(Oenocarpus_bataua	(Kentiopsis_piersoniorum	(Oenocarpus_minor	Heterospathe_cagayanensis))))	Prestoea_acuminata)))	((Pseudophoenix_vinifera	(Phoenix_dactylifera	(((Roystonea_regia	Nypa_fruticans)	((Reinhardtia_latisecta	Reinhardtia_paiewonskiana)	Reinhardtia_simplex))	(((Bactris_major	Elaeis_guineensis)	Elaeis_oleifera)	Attalea_speciosa))))	(Iriartea_deltoidea	((Serenoa_repens	Orania_palindan)	Sabal_domingensis))))))	Kingia_australis);
((Elaeis_oleifera	(((Bactris_major	Attalea_speciosa)	(Sabal_domingensis	(Roystonea_regia	((((((Serenoa_repens	Orania_palindan)	Sclerosperma_profizianum)	Podococcus_barteri)	(Chamaedorea_seifrizii	(Pseudophoenix_vinifera	(Iriartea_deltoidea	(((Manicaria_saccifera	Geonoma_undata)	(Prestoea_acuminata	(Nypa_fruticans	(Oenocarpus_bataua	(Kentiopsis_piersoniorum	(Oenocarpus_minor	Heterospathe_cagayanensis))))))	Pelagodoxa_henryana)))))	(Dictyosperma_album	Phoenix_dactylifera))	(Veitchia_spiralis	((Reinhardtia_latisecta	Reinhardtia_paiewonskiana)	Reinhardtia_simplex))))))	Elaeis_guineensis))	Kingia_australis);
((Elaeis_oleifera	((((Veitchia_spiralis	Bactris_major)	Attalea_speciosa)	((((((Serenoa_repens	Orania_palindan)	Sclerosperma_profizianum)	Podococcus_barteri)	(Chamaedorea_seifrizii	(Pseudophoenix_vinifera	(Iriartea_deltoidea	(((Manicaria_saccifera	(Pelagodoxa_henryana	Geonoma_undata))	(Oenocarpus_bataua	((Heterospathe_cagayanensis	Oenocarpus_minor)	Kentiopsis_piersoniorum)))	Prestoea_acuminata)))))	(Dictyosperma_album	Phoenix_dactylifera))	(Nypa_fruticans	(Roystonea_regia	((Reinhardtia_latisecta	Reinhardtia_paiewonskiana)	(Reinhardtia_simplex	Sabal_domingensis))))))	Elaeis_guineensis))	Kingia_australis);
((((((((Sabal_domingensis	Iriartea_deltoidea)	Bactris_major)	Attalea_speciosa)	(Elaeis_guineensis	Elaeis_oleifera))	(Pseudophoenix_vinifera	(((Serenoa_repens	Dictyosperma_album)	Phoenix_dactylifera)	(Nypa_fruticans	(Roystonea_regia	((Reinhardtia_latisecta	Reinhardtia_paiewonskiana)	Reinhardtia_simplex))))))	(((Sclerosperma_profizianum	Orania_palindan)	Podococcus_barteri)	((((Oenocarpus_bataua	(Kentiopsis_piersoniorum	Oenocarpus_minor))	((Pelagodoxa_henryana	Geonoma_undata)	(Veitchia_spiralis	Manicaria_saccifera)))	Heterospathe_cagayanensis)	Prestoea_acuminata)))	Chamaedorea_seifrizii)	Kingia_australis);
(((((((Dictyosperma_album	(((Chamaedorea_seifrizii	Sclerosperma_profizianum)	(((((Oenocarpus_bataua	Oenocarpus_minor)	((Pelagodoxa_henryana	Geonoma_undata)	(Heterospathe_cagayanensis	Manicaria_saccifera)))	Kentiopsis_piersoniorum)	Veitchia_spiralis)	Prestoea_acuminata))	((Orania_palindan	Serenoa_repens)	Podococcus_barteri)))	Phoenix_dactylifera)	(((Reinhardtia_latisecta	Reinhardtia_paiewonskiana)	Reinhardtia_simplex)	(Nypa_fruticans	Roystonea_regia)))	((Attalea_speciosa	Iriartea_deltoidea)	Bactris_major))	(Elaeis_guineensis	Pseudophoenix_vinifera))	(Sabal_domingensis	Elaeis_oleifera))	Kingia_australis);
((((((Pseudophoenix_vinifera	((Phoenix_dactylifera	(Veitchia_spiralis	(Serenoa_repens	Dictyosperma_album)))	(((Orania_palindan	Sclerosperma_profizianum)	(Podococcus_barteri	(((Pelagodoxa_henryana	(Kentiopsis_piersoniorum	Geonoma_undata))	(Manicaria_saccifera	(Oenocarpus_bataua	(Heterospathe_cagayanensis	Oenocarpus_minor))))	Prestoea_acuminata)))	Chamaedorea_seifrizii)))	(((Reinhardtia_latisecta	Reinhardtia_paiewonskiana)	Reinhardtia_simplex)	(Nypa_fruticans	Roystonea_regia)))	((Sabal_domingensis	Attalea_speciosa)	(Bactris_major	Iriartea_deltoidea)))	Elaeis_guineensis)	Elaeis_oleifera)	Kingia_australis);
(((((((Phoenix_dactylifera	((Veitchia_spiralis	Dictyosperma_album)	Serenoa_repens))	(Chamaedorea_seifrizii	(((Pelagodoxa_henryana	(((Kentiopsis_piersoniorum	Heterospathe_cagayanensis)	Geonoma_undata)	((((Oenocarpus_minor	Prestoea_acuminata)	Oenocarpus_bataua)	Pseudophoenix_vinifera)	Manicaria_saccifera)))	((Sabal_domingensis	Orania_palindan)	Iriartea_deltoidea))	(Podococcus_barteri	Sclerosperma_profizianum))))	(((Reinhardtia_latisecta	Reinhardtia_paiewonskiana)	Reinhardtia_simplex)	(Nypa_fruticans	Roystonea_regia)))	(Attalea_speciosa	Bactris_major))	Elaeis_guineensis)	Elaeis_oleifera)	Kingia_australis);
((Elaeis_oleifera	((((Phoenix_dactylifera	(((((Serenoa_repens	Dictyosperma_album)	(Prestoea_acuminata	((((Veitchia_spiralis	Kentiopsis_piersoniorum)	Geonoma_undata)	(Nypa_fruticans	((Heterospathe_cagayanensis	Oenocarpus_minor)	Oenocarpus_bataua)))	((Manicaria_saccifera	Pseudophoenix_vinifera)	Pelagodoxa_henryana))))	Podococcus_barteri)	(Orania_palindan	Sclerosperma_profizianum))	Chamaedorea_seifrizii))	(Iriartea_deltoidea	(Sabal_domingensis	(((Reinhardtia_latisecta	Reinhardtia_paiewonskiana)	Reinhardtia_simplex)	Roystonea_regia))))	(Attalea_speciosa	Bactris_major))	Elaeis_guineensis))	Kingia_australis);
((((Elaeis_oleifera	(Sabal_domingensis	Elaeis_guineensis))	(((((Serenoa_repens	Dictyosperma_album)	(Orania_palindan	Phoenix_dactylifera))	((((((Pelagodoxa_henryana	Nypa_fruticans)	Manicaria_saccifera)	(Heterospathe_cagayanensis	(Kentiopsis_piersoniorum	Geonoma_undata)))	(Prestoea_acuminata	(Oenocarpus_minor	Oenocarpus_bataua)))	Veitchia_spiralis)	((Pseudophoenix_vinifera	Podococcus_barteri)	(Chamaedorea_seifrizii	Sclerosperma_profizianum))))	(((Reinhardtia_latisecta	Reinhardtia_paiewonskiana)	Reinhardtia_simplex)	(Iriartea_deltoidea	Roystonea_regia)))	Attalea_speciosa))	Bactris_major)	Kingia_australis);
(((((Elaeis_guineensis	(Iriartea_deltoidea	Elaeis_oleifera))	((((Orania_palindan	Sclerosperma_profizianum)	((Prestoea_acuminata	((((Pelagodoxa_henryana	Nypa_fruticans)	Manicaria_saccifera)	(Veitchia_spiralis	((Kentiopsis_piersoniorum	Heterospathe_cagayanensis)	Geonoma_undata)))	(Oenocarpus_minor	Oenocarpus_bataua)))	Podococcus_barteri))	((Serenoa_repens	(Pseudophoenix_vinifera	Dictyosperma_album))	Phoenix_dactylifera))	((Chamaedorea_seifrizii	((Reinhardtia_latisecta	Reinhardtia_paiewonskiana)	Reinhardtia_simplex))	Roystonea_regia)))	(Sabal_domingensis	Attalea_speciosa))	Bactris_major)	Kingia_australis);
((Chamaedorea_seifrizii	((((Iriartea_deltoidea	(Sabal_domingensis	((Roystonea_regia	(Nypa_fruticans	((Reinhardtia_latisecta	Reinhardtia_paiewonskiana)	Reinhardtia_simplex)))	((Elaeis_guineensis	Elaeis_oleifera)	(Bactris_major	Attalea_speciosa)))))	(Pseudophoenix_vinifera	((Serenoa_repens	Dictyosperma_album)	Phoenix_dactylifera)))	(Orania_palindan	Sclerosperma_profizianum))	(((Pelagodoxa_henryana	(Heterospathe_cagayanensis	((Veitchia_spiralis	Geonoma_undata)	Kentiopsis_piersoniorum)))	((Podococcus_barteri	(Oenocarpus_minor	Oenocarpus_bataua))	Prestoea_acuminata))	Manicaria_saccifera)))	Kingia_australis);
((Chamaedorea_seifrizii	((((((Oenocarpus_minor	Oenocarpus_bataua)	Prestoea_acuminata)	Manicaria_saccifera)	(Pelagodoxa_henryana	(Heterospathe_cagayanensis	(Geonoma_undata	(Pseudophoenix_vinifera	(Veitchia_spiralis	Kentiopsis_piersoniorum))))))	((((Orania_palindan	Sclerosperma_profizianum)	(((Roystonea_regia	((Reinhardtia_latisecta	Reinhardtia_paiewonskiana)	Reinhardtia_simplex))	((Elaeis_guineensis	Elaeis_oleifera)	(Bactris_major	Attalea_speciosa)))	(Podococcus_barteri	((Serenoa_repens	Dictyosperma_album)	Phoenix_dactylifera))))	Sabal_domingensis)	Iriartea_deltoidea))	Nypa_fruticans))	Kingia_australis);
((Bactris_major	((Elaeis_guineensis	Elaeis_oleifera)	(Attalea_speciosa	((Roystonea_regia	((Reinhardtia_latisecta	Reinhardtia_paiewonskiana)	Reinhardtia_simplex))	((Veitchia_spiralis	(((Serenoa_repens	Phoenix_dactylifera)	Dictyosperma_album)	Nypa_fruticans))	((((((Iriartea_deltoidea	Manicaria_saccifera)	Pelagodoxa_henryana)	((Oenocarpus_minor	Oenocarpus_bataua)	Prestoea_acuminata))	((Heterospathe_cagayanensis	(Geonoma_undata	Kentiopsis_piersoniorum))	Sabal_domingensis))	(Podococcus_barteri	(Orania_palindan	Sclerosperma_profizianum)))	(Chamaedorea_seifrizii	Pseudophoenix_vinifera)))))))	Kingia_australis);
((Elaeis_oleifera	(Elaeis_guineensis	(((((Nypa_fruticans	Roystonea_regia)	(Reinhardtia_simplex	(Reinhardtia_latisecta	Reinhardtia_paiewonskiana)))	((((Orania_palindan	Sclerosperma_profizianum)	((Sabal_domingensis	(Pseudophoenix_vinifera	Iriartea_deltoidea))	(Prestoea_acuminata	(((Oenocarpus_bataua	Veitchia_spiralis)	Oenocarpus_minor)	((((Heterospathe_cagayanensis	Kentiopsis_piersoniorum)	Chamaedorea_seifrizii)	Manicaria_saccifera)	(Pelagodoxa_henryana	Geonoma_undata))))))	Podococcus_barteri)	((Dictyosperma_album	Serenoa_repens)	Phoenix_dactylifera)))	Bactris_major)	Attalea_speciosa)))	Kingia_australis);
((Elaeis_oleifera	(Elaeis_guineensis	((((((Sabal_domingensis	((Pseudophoenix_vinifera	((Nypa_fruticans	(Orania_palindan	Serenoa_repens))	(Dictyosperma_album	Phoenix_dactylifera)))	(((((Prestoea_acuminata	Geonoma_undata)	(Iriartea_deltoidea	(Oenocarpus_bataua	(Heterospathe_cagayanensis	Oenocarpus_minor))))	(Chamaedorea_seifrizii	Pelagodoxa_henryana))	Podococcus_barteri)	Sclerosperma_profizianum)))	Kentiopsis_piersoniorum)	Veitchia_spiralis)	Manicaria_saccifera)	(Roystonea_regia	((Reinhardtia_paiewonskiana	Reinhardtia_latisecta)	Reinhardtia_simplex)))	(Bactris_major	Attalea_speciosa))))	Kingia_australis);
((Elaeis_oleifera	(Elaeis_guineensis	((Reinhardtia_simplex	(((Pseudophoenix_vinifera	((Nypa_fruticans	Reinhardtia_paiewonskiana)	Reinhardtia_latisecta))	((((Orania_palindan	Serenoa_repens)	(Veitchia_spiralis	Dictyosperma_album))	Phoenix_dactylifera)	(((((Kentiopsis_piersoniorum	Geonoma_undata)	(Prestoea_acuminata	(Oenocarpus_bataua	Oenocarpus_minor)))	((Heterospathe_cagayanensis	Manicaria_saccifera)	Pelagodoxa_henryana))	(Podococcus_barteri	Sclerosperma_profizianum))	Chamaedorea_seifrizii)))	Roystonea_regia))	(Bactris_major	(Iriartea_deltoidea	(Sabal_domingensis	Attalea_speciosa))))))	Kingia_australis);
((Bactris_major	(Attalea_speciosa	(((Sabal_domingensis	((Elaeis_oleifera	Elaeis_guineensis)	((Roystonea_regia	(Reinhardtia_simplex	(Reinhardtia_paiewonskiana	Reinhardtia_latisecta)))	(((Chamaedorea_seifrizii	Sclerosperma_profizianum)	(Manicaria_saccifera	(((Iriartea_deltoidea	Pelagodoxa_henryana)	(Heterospathe_cagayanensis	(Kentiopsis_piersoniorum	Geonoma_undata)))	(Podococcus_barteri	(Oenocarpus_bataua	(Oenocarpus_minor	Prestoea_acuminata))))))	((Nypa_fruticans	((Orania_palindan	Serenoa_repens)	Dictyosperma_album))	Phoenix_dactylifera)))))	Veitchia_spiralis)	Pseudophoenix_vinifera)))	Kingia_australis);
(((Elaeis_oleifera	(Elaeis_guineensis	((Attalea_speciosa	Bactris_major)	(((Pseudophoenix_vinifera	Sabal_domingensis)	((((Chamaedorea_seifrizii	Sclerosperma_profizianum)	(((Pelagodoxa_henryana	(Heterospathe_cagayanensis	Manicaria_saccifera))	(Kentiopsis_piersoniorum	Geonoma_undata))	((Oenocarpus_minor	Prestoea_acuminata)	Oenocarpus_bataua)))	Podococcus_barteri)	(Phoenix_dactylifera	(Veitchia_spiralis	(Serenoa_repens	(Dictyosperma_album	Orania_palindan))))))	((Nypa_fruticans	Roystonea_regia)	(Reinhardtia_simplex	(Reinhardtia_paiewonskiana	Reinhardtia_latisecta)))))))	Iriartea_deltoidea)	Kingia_australis);
((Elaeis_oleifera	(Elaeis_guineensis	(Attalea_speciosa	((((((((Serenoa_repens	((((Sabal_domingensis	(Oenocarpus_minor	Oenocarpus_bataua))	(((Heterospathe_cagayanensis	(Kentiopsis_piersoniorum	Geonoma_undata))	Prestoea_acuminata)	(Pelagodoxa_henryana	Manicaria_saccifera)))	((Orania_palindan	Sclerosperma_profizianum)	Podococcus_barteri))	Chamaedorea_seifrizii))	(Phoenix_dactylifera	Dictyosperma_album))	(Reinhardtia_paiewonskiana	Reinhardtia_latisecta))	Pseudophoenix_vinifera)	(Nypa_fruticans	Reinhardtia_simplex))	Roystonea_regia)	Veitchia_spiralis)	(Iriartea_deltoidea	Bactris_major)))))	Kingia_australis);
((Chamaedorea_seifrizii	((((Orania_palindan	Sclerosperma_profizianum)	((((Prestoea_acuminata	(((Heterospathe_cagayanensis	Kentiopsis_piersoniorum)	Oenocarpus_minor)	Oenocarpus_bataua))	(Pseudophoenix_vinifera	(Pelagodoxa_henryana	Manicaria_saccifera)))	Geonoma_undata)	Podococcus_barteri))	(((Dictyosperma_album	Serenoa_repens)	Phoenix_dactylifera)	((Sabal_domingensis	(Roystonea_regia	(Reinhardtia_simplex	(Reinhardtia_paiewonskiana	Reinhardtia_latisecta))))	Nypa_fruticans)))	((Elaeis_oleifera	Elaeis_guineensis)	(Attalea_speciosa	((Bactris_major	Veitchia_spiralis)	Iriartea_deltoidea)))))	Kingia_australis);
((Serenoa_repens	(((Phoenix_dactylifera	Dictyosperma_album)	(Roystonea_regia	((Nypa_fruticans	Reinhardtia_simplex)	(Reinhardtia_paiewonskiana	Reinhardtia_latisecta))))	(Pseudophoenix_vinifera	((Veitchia_spiralis	((((Orania_palindan	Sclerosperma_profizianum)	(((((Kentiopsis_piersoniorum	Oenocarpus_minor)	Oenocarpus_bataua)	(((Heterospathe_cagayanensis	Geonoma_undata)	Pelagodoxa_henryana)	(Iriartea_deltoidea	Manicaria_saccifera)))	Prestoea_acuminata)	Podococcus_barteri))	Chamaedorea_seifrizii)	((Elaeis_oleifera	Elaeis_guineensis)	(Attalea_speciosa	Bactris_major))))	Sabal_domingensis))))	Kingia_australis);
((Elaeis_oleifera	(Elaeis_guineensis	((Attalea_speciosa	Bactris_major)	(((Reinhardtia_paiewonskiana	Reinhardtia_latisecta)	Reinhardtia_simplex)	(((((((Podococcus_barteri	Pseudophoenix_vinifera)	((Orania_palindan	Serenoa_repens)	Sclerosperma_profizianum))	(Geonoma_undata	((Prestoea_acuminata	(Heterospathe_cagayanensis	(Pelagodoxa_henryana	(Iriartea_deltoidea	Manicaria_saccifera))))	(Sabal_domingensis	((Kentiopsis_piersoniorum	Oenocarpus_minor)	Oenocarpus_bataua)))))	Chamaedorea_seifrizii)	((Veitchia_spiralis	Phoenix_dactylifera)	Nypa_fruticans))	Dictyosperma_album)	Roystonea_regia)))))	Kingia_australis);
((Bactris_major	((((Roystonea_regia	((Reinhardtia_paiewonskiana	Reinhardtia_latisecta)	Reinhardtia_simplex))	((((Phoenix_dactylifera	Dictyosperma_album)	Pseudophoenix_vinifera)	((Serenoa_repens	(Podococcus_barteri	(Orania_palindan	Sclerosperma_profizianum)))	(((((Oenocarpus_minor	Oenocarpus_bataua)	Veitchia_spiralis)	((Pelagodoxa_henryana	Manicaria_saccifera)	(Prestoea_acuminata	(Kentiopsis_piersoniorum	(Heterospathe_cagayanensis	Geonoma_undata)))))	(Iriartea_deltoidea	Sabal_domingensis))	Chamaedorea_seifrizii)))	Nypa_fruticans))	(Elaeis_oleifera	Elaeis_guineensis))	Attalea_speciosa))	Kingia_australis);
((Elaeis_oleifera	((Bactris_major	(Attalea_speciosa	((Phoenix_dactylifera	((((((Manicaria_saccifera	Veitchia_spiralis)	((((Kentiopsis_piersoniorum	Heterospathe_cagayanensis)	Oenocarpus_minor)	Oenocarpus_bataua)	Prestoea_acuminata))	(Pelagodoxa_henryana	Geonoma_undata))	(Chamaedorea_seifrizii	Iriartea_deltoidea))	(Orania_palindan	(Podococcus_barteri	Sclerosperma_profizianum)))	(Dictyosperma_album	Serenoa_repens)))	((Nypa_fruticans	(Pseudophoenix_vinifera	(Sabal_domingensis	Reinhardtia_simplex)))	((Reinhardtia_latisecta	Reinhardtia_paiewonskiana)	Roystonea_regia)))))	Elaeis_guineensis))	Kingia_australis);
((Elaeis_oleifera	(((Bactris_major	(Iriartea_deltoidea	(Sabal_domingensis	Attalea_speciosa)))	(Roystonea_regia	(((Reinhardtia_latisecta	Reinhardtia_paiewonskiana)	Reinhardtia_simplex)	((Chamaedorea_seifrizii	((((Pelagodoxa_henryana	Manicaria_saccifera)	(((Heterospathe_cagayanensis	Oenocarpus_minor)	Oenocarpus_bataua)	Prestoea_acuminata))	((Veitchia_spiralis	Kentiopsis_piersoniorum)	Geonoma_undata))	(Podococcus_barteri	Sclerosperma_profizianum)))	(Pseudophoenix_vinifera	(Nypa_fruticans	(Phoenix_dactylifera	((Dictyosperma_album	Serenoa_repens)	Orania_palindan))))))))	Elaeis_guineensis))	Kingia_australis);
((Elaeis_oleifera	(((Attalea_speciosa	Bactris_major)	((((Podococcus_barteri	Veitchia_spiralis)	(((Pseudophoenix_vinifera	(Dictyosperma_album	(Serenoa_repens	Orania_palindan)))	(((Prestoea_acuminata	(Kentiopsis_piersoniorum	(Heterospathe_cagayanensis	Oenocarpus_minor)))	((Iriartea_deltoidea	Manicaria_saccifera)	(Chamaedorea_seifrizii	Oenocarpus_bataua)))	(Pelagodoxa_henryana	Geonoma_undata)))	(Sabal_domingensis	Sclerosperma_profizianum)))	Phoenix_dactylifera)	((Nypa_fruticans	Roystonea_regia)	((Reinhardtia_latisecta	Reinhardtia_paiewonskiana)	Reinhardtia_simplex))))	Elaeis_guineensis))	Kingia_australis);
((Elaeis_oleifera	(((Attalea_speciosa	Bactris_major)	((((Sabal_domingensis	Serenoa_repens)	(Veitchia_spiralis	((((Iriartea_deltoidea	Manicaria_saccifera)	(((Pseudophoenix_vinifera	Pelagodoxa_henryana)	Geonoma_undata)	(Oenocarpus_bataua	((Oenocarpus_minor	Heterospathe_cagayanensis)	Kentiopsis_piersoniorum))))	Prestoea_acuminata)	(Podococcus_barteri	(Orania_palindan	Sclerosperma_profizianum)))))	((Dictyosperma_album	Chamaedorea_seifrizii)	Phoenix_dactylifera))	((Nypa_fruticans	Roystonea_regia)	((Reinhardtia_latisecta	Reinhardtia_paiewonskiana)	Reinhardtia_simplex))))	Elaeis_guineensis))	Kingia_australis);
((Chamaedorea_seifrizii	((((Geonoma_undata	((Pelagodoxa_henryana	Iriartea_deltoidea)	((Prestoea_acuminata	(Oenocarpus_bataua	((Oenocarpus_minor	Heterospathe_cagayanensis)	Kentiopsis_piersoniorum)))	(Pseudophoenix_vinifera	Manicaria_saccifera))))	(Podococcus_barteri	(Orania_palindan	Sclerosperma_profizianum)))	((Elaeis_guineensis	Elaeis_oleifera)	(Veitchia_spiralis	(Attalea_speciosa	Bactris_major))))	((Serenoa_repens	((Dictyosperma_album	Nypa_fruticans)	(Sabal_domingensis	Phoenix_dactylifera)))	(((Reinhardtia_latisecta	Reinhardtia_paiewonskiana)	Reinhardtia_simplex)	Roystonea_regia))))	Kingia_australis);
((Chamaedorea_seifrizii	((((((Kentiopsis_piersoniorum	Geonoma_undata)	((Prestoea_acuminata	(Oenocarpus_bataua	(Oenocarpus_minor	Heterospathe_cagayanensis)))	(Pelagodoxa_henryana	Manicaria_saccifera)))	Iriartea_deltoidea)	(Podococcus_barteri	Sclerosperma_profizianum))	((Pseudophoenix_vinifera	((((Reinhardtia_paiewonskiana	Reinhardtia_latisecta)	Reinhardtia_simplex)	Roystonea_regia)	Sabal_domingensis))	((Elaeis_guineensis	Elaeis_oleifera)	((Veitchia_spiralis	Bactris_major)	Attalea_speciosa))))	(Phoenix_dactylifera	(Nypa_fruticans	((Orania_palindan	Serenoa_repens)	Dictyosperma_album)))))	Kingia_australis);
((Elaeis_oleifera	((Attalea_speciosa	(Bactris_major	(Roystonea_regia	(((Reinhardtia_paiewonskiana	Reinhardtia_latisecta)	Reinhardtia_simplex)	(((Chamaedorea_seifrizii	(((Oenocarpus_bataua	Oenocarpus_minor)	(Geonoma_undata	Veitchia_spiralis))	(Prestoea_acuminata	((Pelagodoxa_henryana	Manicaria_saccifera)	(Heterospathe_cagayanensis	Iriartea_deltoidea)))))	(Pseudophoenix_vinifera	((Podococcus_barteri	Sclerosperma_profizianum)	((Kentiopsis_piersoniorum	Phoenix_dactylifera)	((Orania_palindan	Serenoa_repens)	Dictyosperma_album)))))	(Sabal_domingensis	Nypa_fruticans))))))	Elaeis_guineensis))	Kingia_australis);
((((Elaeis_oleifera	((Attalea_speciosa	((Phoenix_dactylifera	(((Orania_palindan	Serenoa_repens)	(Kentiopsis_piersoniorum	Dictyosperma_album))	(Chamaedorea_seifrizii	((((((Oenocarpus_bataua	Oenocarpus_minor)	Geonoma_undata)	((Pelagodoxa_henryana	Manicaria_saccifera)	Veitchia_spiralis))	Heterospathe_cagayanensis)	Prestoea_acuminata)	(Podococcus_barteri	Sclerosperma_profizianum)))))	((Roystonea_regia	(Pseudophoenix_vinifera	Nypa_fruticans))	((Reinhardtia_paiewonskiana	(Bactris_major	Reinhardtia_latisecta))	Reinhardtia_simplex))))	Elaeis_guineensis))	Sabal_domingensis)	Iriartea_deltoidea)	Kingia_australis);
((Elaeis_oleifera	((((((Chamaedorea_seifrizii	((((((((Oenocarpus_bataua	Oenocarpus_minor)	Geonoma_undata)	(Pelagodoxa_henryana	Manicaria_saccifera))	Heterospathe_cagayanensis)	Veitchia_spiralis)	Prestoea_acuminata)	Podococcus_barteri)	Sclerosperma_profizianum))	((Serenoa_repens	Phoenix_dactylifera)	((Kentiopsis_piersoniorum	Dictyosperma_album)	Orania_palindan)))	((((Iriartea_deltoidea	(Reinhardtia_paiewonskiana	Reinhardtia_latisecta))	Sabal_domingensis)	Reinhardtia_simplex)	(Roystonea_regia	Nypa_fruticans)))	(Bactris_major	Attalea_speciosa))	Pseudophoenix_vinifera)	Elaeis_guineensis))	Kingia_australis);
((Podococcus_barteri	(Sclerosperma_profizianum	(((Chamaedorea_seifrizii	(Orania_palindan	Iriartea_deltoidea))	(Prestoea_acuminata	((Oenocarpus_bataua	Oenocarpus_minor)	((Manicaria_saccifera	Veitchia_spiralis)	(Heterospathe_cagayanensis	(Pelagodoxa_henryana	Geonoma_undata))))))	((Phoenix_dactylifera	((Kentiopsis_piersoniorum	Dictyosperma_album)	Serenoa_repens))	(((((Sabal_domingensis	((Reinhardtia_paiewonskiana	Reinhardtia_latisecta)	Pseudophoenix_vinifera))	Reinhardtia_simplex)	Roystonea_regia)	Nypa_fruticans)	(Attalea_speciosa	((Elaeis_guineensis	Elaeis_oleifera)	Bactris_major)))))))	Kingia_australis);
((Chamaedorea_seifrizii	((((Elaeis_oleifera	Elaeis_guineensis)	(Attalea_speciosa	Bactris_major))	(((Phoenix_dactylifera	(Serenoa_repens	Dictyosperma_album))	Nypa_fruticans)	((((Reinhardtia_paiewonskiana	Reinhardtia_latisecta)	Reinhardtia_simplex)	Roystonea_regia)	Pseudophoenix_vinifera)))	(((Sabal_domingensis	Iriartea_deltoidea)	(((Geonoma_undata	(Veitchia_spiralis	(Heterospathe_cagayanensis	Kentiopsis_piersoniorum)))	(Pelagodoxa_henryana	(Prestoea_acuminata	Manicaria_saccifera)))	(Oenocarpus_bataua	Oenocarpus_minor)))	((Orania_palindan	Sclerosperma_profizianum)	Podococcus_barteri))))	Kingia_australis);
((Elaeis_oleifera	(Elaeis_guineensis	((Attalea_speciosa	Bactris_major)	((Sabal_domingensis	((Pseudophoenix_vinifera	(((Iriartea_deltoidea	((((Heterospathe_cagayanensis	Manicaria_saccifera)	((Kentiopsis_piersoniorum	Veitchia_spiralis)	(Pelagodoxa_henryana	Geonoma_undata)))	(Oenocarpus_bataua	Oenocarpus_minor))	Prestoea_acuminata))	((Orania_palindan	Sclerosperma_profizianum)	Podococcus_barteri))	Chamaedorea_seifrizii))	(Phoenix_dactylifera	(Serenoa_repens	Dictyosperma_album))))	(Nypa_fruticans	(((Reinhardtia_paiewonskiana	Reinhardtia_latisecta)	Reinhardtia_simplex)	Roystonea_regia))))))	Kingia_australis);
((((((Elaeis_guineensis	(Attalea_speciosa	((Pseudophoenix_vinifera	((((Sclerosperma_profizianum	Podococcus_barteri)	((((Oenocarpus_bataua	(Oenocarpus_minor	Prestoea_acuminata))	Veitchia_spiralis)	Manicaria_saccifera)	((Heterospathe_cagayanensis	(Geonoma_undata	Kentiopsis_piersoniorum))	Pelagodoxa_henryana)))	Chamaedorea_seifrizii)	(((Orania_palindan	Serenoa_repens)	Dictyosperma_album)	Phoenix_dactylifera)))	(Nypa_fruticans	(((Reinhardtia_paiewonskiana	Reinhardtia_latisecta)	Reinhardtia_simplex)	Roystonea_regia)))))	Iriartea_deltoidea)	Sabal_domingensis)	Elaeis_oleifera)	Bactris_major)	Kingia_australis);
(((Elaeis_guineensis	Sabal_domingensis)	((Iriartea_deltoidea	Elaeis_oleifera)	(Attalea_speciosa	((Phoenix_dactylifera	(Dictyosperma_album	(Nypa_fruticans	(((Reinhardtia_paiewonskiana	Reinhardtia_latisecta)	Reinhardtia_simplex)	Roystonea_regia))))	(((Orania_palindan	Serenoa_repens)	(Sclerosperma_profizianum	Podococcus_barteri))	((Bactris_major	((((Veitchia_spiralis	(Geonoma_undata	Kentiopsis_piersoniorum))	(Pelagodoxa_henryana	Manicaria_saccifera))	((Oenocarpus_bataua	Oenocarpus_minor)	Heterospathe_cagayanensis))	Prestoea_acuminata))	(Chamaedorea_seifrizii	Pseudophoenix_vinifera)))))))	Kingia_australis);
((Nypa_fruticans	(Chamaedorea_seifrizii	(Phoenix_dactylifera	(((Orania_palindan	Serenoa_repens)	(Sclerosperma_profizianum	Podococcus_barteri))	((((Reinhardtia_latisecta	Reinhardtia_paiewonskiana)	Reinhardtia_simplex)	(((Elaeis_guineensis	Elaeis_oleifera)	(Iriartea_deltoidea	(Sabal_domingensis	Attalea_speciosa)))	Roystonea_regia))	((Bactris_major	Dictyosperma_album)	((Veitchia_spiralis	Manicaria_saccifera)	((Oenocarpus_bataua	(Oenocarpus_minor	(Prestoea_acuminata	Pseudophoenix_vinifera)))	(Pelagodoxa_henryana	(Heterospathe_cagayanensis	(Geonoma_undata	Kentiopsis_piersoniorum)))))))))))	Kingia_australis);
(((Iriartea_deltoidea	Elaeis_oleifera)	((Attalea_speciosa	(((((Sabal_domingensis	(Serenoa_repens	((Orania_palindan	Sclerosperma_profizianum)	Podococcus_barteri)))	((((((Oenocarpus_bataua	(Oenocarpus_minor	Prestoea_acuminata))	(Heterospathe_cagayanensis	Manicaria_saccifera))	((Pelagodoxa_henryana	Geonoma_undata)	Kentiopsis_piersoniorum))	Veitchia_spiralis)	Chamaedorea_seifrizii)	Pseudophoenix_vinifera))	Phoenix_dactylifera)	((Reinhardtia_latisecta	Reinhardtia_paiewonskiana)	(Roystonea_regia	(Nypa_fruticans	Reinhardtia_simplex))))	(Bactris_major	Dictyosperma_album)))	Elaeis_guineensis))	Kingia_australis);
((Elaeis_oleifera	((Attalea_speciosa	((((Nypa_fruticans	Phoenix_dactylifera)	(Bactris_major	Dictyosperma_album))	(Pseudophoenix_vinifera	((Reinhardtia_simplex	(Reinhardtia_paiewonskiana	Reinhardtia_latisecta))	Roystonea_regia)))	((((Podococcus_barteri	Sclerosperma_profizianum)	(Serenoa_repens	Orania_palindan))	(Sabal_domingensis	(Iriartea_deltoidea	(((((Oenocarpus_bataua	(Veitchia_spiralis	Oenocarpus_minor))	Manicaria_saccifera)	Prestoea_acuminata)	(Heterospathe_cagayanensis	(Geonoma_undata	Kentiopsis_piersoniorum)))	Pelagodoxa_henryana))))	Chamaedorea_seifrizii)))	Elaeis_guineensis))	Kingia_australis);
((Chamaedorea_seifrizii	(((Sabal_domingensis	((Phoenix_dactylifera	((Bactris_major	Dictyosperma_album)	(((Elaeis_guineensis	Elaeis_oleifera)	Attalea_speciosa)	(Pseudophoenix_vinifera	(((Nypa_fruticans	Reinhardtia_simplex)	(Reinhardtia_paiewonskiana	Reinhardtia_latisecta))	Roystonea_regia)))))	Iriartea_deltoidea))	Serenoa_repens)	((Podococcus_barteri	(Sclerosperma_profizianum	Orania_palindan))	(((Heterospathe_cagayanensis	(Geonoma_undata	Kentiopsis_piersoniorum))	((Oenocarpus_bataua	Oenocarpus_minor)	(Veitchia_spiralis	(Pelagodoxa_henryana	Manicaria_saccifera))))	Prestoea_acuminata))))	Kingia_australis);
((Chamaedorea_seifrizii	(((((Iriartea_deltoidea	Bactris_major)	Attalea_speciosa)	(Elaeis_guineensis	Elaeis_oleifera))	(((Reinhardtia_simplex	(Reinhardtia_paiewonskiana	Reinhardtia_latisecta))	Sabal_domingensis)	(Nypa_fruticans	Roystonea_regia)))	((((Podococcus_barteri	Sclerosperma_profizianum)	((((Oenocarpus_bataua	(Heterospathe_cagayanensis	Oenocarpus_minor))	Manicaria_saccifera)	(Kentiopsis_piersoniorum	(Pelagodoxa_henryana	Geonoma_undata)))	Prestoea_acuminata))	Pseudophoenix_vinifera)	((((Orania_palindan	Serenoa_repens)	Dictyosperma_album)	Phoenix_dactylifera)	Veitchia_spiralis))))	Kingia_australis);
((Elaeis_oleifera	((((((Reinhardtia_paiewonskiana	((Sabal_domingensis	Iriartea_deltoidea)	Reinhardtia_latisecta))	(Nypa_fruticans	(Pseudophoenix_vinifera	Reinhardtia_simplex)))	Roystonea_regia)	(((((Orania_palindan	Serenoa_repens)	(Veitchia_spiralis	Dictyosperma_album))	((Podococcus_barteri	Sclerosperma_profizianum)	(((Oenocarpus_bataua	(Heterospathe_cagayanensis	Oenocarpus_minor))	((Kentiopsis_piersoniorum	(Pelagodoxa_henryana	Geonoma_undata))	Manicaria_saccifera))	Prestoea_acuminata)))	Chamaedorea_seifrizii)	Phoenix_dactylifera))	(Bactris_major	Attalea_speciosa))	Elaeis_guineensis))	Kingia_australis);
((Elaeis_oleifera	(Elaeis_guineensis	((Attalea_speciosa	(Bactris_major	Veitchia_spiralis))	(((Chamaedorea_seifrizii	(Sabal_domingensis	((Sclerosperma_profizianum	Podococcus_barteri)	(Iriartea_deltoidea	(((Oenocarpus_minor	Oenocarpus_bataua)	((((Pseudophoenix_vinifera	Pelagodoxa_henryana)	Manicaria_saccifera)	Kentiopsis_piersoniorum)	((Nypa_fruticans	Geonoma_undata)	Heterospathe_cagayanensis)))	Prestoea_acuminata)))))	(Phoenix_dactylifera	((Serenoa_repens	Dictyosperma_album)	Orania_palindan)))	(((Reinhardtia_latisecta	Reinhardtia_paiewonskiana)	Reinhardtia_simplex)	Roystonea_regia)))))	Kingia_australis);
((((Attalea_speciosa	(Bactris_major	((((Serenoa_repens	(Chamaedorea_seifrizii	((((Oenocarpus_minor	Oenocarpus_bataua)	((((Pseudophoenix_vinifera	(Sabal_domingensis	Manicaria_saccifera))	(Iriartea_deltoidea	((Nypa_fruticans	(Kentiopsis_piersoniorum	Geonoma_undata))	Heterospathe_cagayanensis)))	Pelagodoxa_henryana)	Veitchia_spiralis))	Prestoea_acuminata)	((Orania_palindan	Sclerosperma_profizianum)	Podococcus_barteri))))	Phoenix_dactylifera)	Dictyosperma_album)	(((Reinhardtia_latisecta	Reinhardtia_paiewonskiana)	Reinhardtia_simplex)	Roystonea_regia))))	Elaeis_oleifera)	Elaeis_guineensis)	Kingia_australis);
((Bactris_major	((Attalea_speciosa	(((((Reinhardtia_latisecta	Reinhardtia_paiewonskiana)	Reinhardtia_simplex)	Roystonea_regia)	((Dictyosperma_album	Orania_palindan)	((Serenoa_repens	Veitchia_spiralis)	Phoenix_dactylifera)))	(((Sclerosperma_profizianum	Podococcus_barteri)	((((Pelagodoxa_henryana	(Nypa_fruticans	(Iriartea_deltoidea	Manicaria_saccifera)))	Sabal_domingensis)	(Oenocarpus_bataua	(Pseudophoenix_vinifera	((Heterospathe_cagayanensis	Oenocarpus_minor)	Prestoea_acuminata))))	(Kentiopsis_piersoniorum	Geonoma_undata)))	Chamaedorea_seifrizii)))	(Elaeis_oleifera	Elaeis_guineensis)))	Kingia_australis);
((Elaeis_oleifera	(Elaeis_guineensis	((((((Reinhardtia_latisecta	Reinhardtia_paiewonskiana)	Reinhardtia_simplex)	Roystonea_regia)	(((Serenoa_repens	(Pseudophoenix_vinifera	((Orania_palindan	Sclerosperma_profizianum)	Podococcus_barteri)))	((((Chamaedorea_seifrizii	(Pelagodoxa_henryana	(Nypa_fruticans	(Sabal_domingensis	((Manicaria_saccifera	Kentiopsis_piersoniorum)	Iriartea_deltoidea)))))	Veitchia_spiralis)	Geonoma_undata)	(Oenocarpus_bataua	((Heterospathe_cagayanensis	Oenocarpus_minor)	Prestoea_acuminata))))	(Dictyosperma_album	Phoenix_dactylifera)))	Bactris_major)	Attalea_speciosa)))	Kingia_australis);
((Bactris_major	(Attalea_speciosa	((((Sabal_domingensis	((Podococcus_barteri	(Pseudophoenix_vinifera	(Iriartea_deltoidea	(((Manicaria_saccifera	((Oenocarpus_bataua	Nypa_fruticans)	Oenocarpus_minor))	(Pelagodoxa_henryana	((Heterospathe_cagayanensis	(Veitchia_spiralis	Kentiopsis_piersoniorum))	Geonoma_undata)))	Prestoea_acuminata))))	Sclerosperma_profizianum))	(Dictyosperma_album	((Serenoa_repens	Orania_palindan)	Phoenix_dactylifera)))	((Chamaedorea_seifrizii	((Reinhardtia_latisecta	Reinhardtia_paiewonskiana)	Reinhardtia_simplex))	Roystonea_regia))	(Elaeis_oleifera	Elaeis_guineensis))))	Kingia_australis);
((((Sabal_domingensis	Elaeis_oleifera)	(Elaeis_guineensis	(Attalea_speciosa	((((Reinhardtia_latisecta	Reinhardtia_paiewonskiana)	Reinhardtia_simplex)	(Roystonea_regia	Iriartea_deltoidea))	((Chamaedorea_seifrizii	((Podococcus_barteri	(Orania_palindan	Sclerosperma_profizianum))	(((Nypa_fruticans	(Oenocarpus_minor	Oenocarpus_bataua))	((Veitchia_spiralis	((Heterospathe_cagayanensis	Kentiopsis_piersoniorum)	Geonoma_undata))	(Pelagodoxa_henryana	Manicaria_saccifera)))	Prestoea_acuminata)))	(Phoenix_dactylifera	(Serenoa_repens	(Bactris_major	Dictyosperma_album))))))))	Pseudophoenix_vinifera)	Kingia_australis);
(((Elaeis_guineensis	(Attalea_speciosa	(Bactris_major	((((Nypa_fruticans	Reinhardtia_simplex)	(Iriartea_deltoidea	((Sabal_domingensis	((Reinhardtia_latisecta	Reinhardtia_paiewonskiana)	Veitchia_spiralis))	Pseudophoenix_vinifera)))	Roystonea_regia)	(Chamaedorea_seifrizii	(((Podococcus_barteri	(Orania_palindan	Sclerosperma_profizianum))	(Prestoea_acuminata	(((Oenocarpus_minor	Oenocarpus_bataua)	(((Kentiopsis_piersoniorum	Geonoma_undata)	Pelagodoxa_henryana)	Manicaria_saccifera))	Heterospathe_cagayanensis)))	((Dictyosperma_album	Serenoa_repens)	Phoenix_dactylifera)))))))	Elaeis_oleifera)	Kingia_australis);
(((Elaeis_guineensis	((Bactris_major	Attalea_speciosa)	((((Reinhardtia_simplex	(Reinhardtia_latisecta	Reinhardtia_paiewonskiana))	(Pseudophoenix_vinifera	(Roystonea_regia	Nypa_fruticans)))	(Phoenix_dactylifera	(Dictyosperma_album	Serenoa_repens)))	(((Podococcus_barteri	(Orania_palindan	Sclerosperma_profizianum))	(Iriartea_deltoidea	(Prestoea_acuminata	(((Kentiopsis_piersoniorum	Veitchia_spiralis)	(Heterospathe_cagayanensis	Oenocarpus_minor))	(((Pelagodoxa_henryana	Oenocarpus_bataua)	Geonoma_undata)	Manicaria_saccifera)))))	(Sabal_domingensis	Chamaedorea_seifrizii)))))	Elaeis_oleifera)	Kingia_australis);
(((((Elaeis_guineensis	(Attalea_speciosa	(((Phoenix_dactylifera	((Bactris_major	Dictyosperma_album)	(Pseudophoenix_vinifera	((((Podococcus_barteri	(Orania_palindan	Sclerosperma_profizianum))	(((Prestoea_acuminata	(Oenocarpus_bataua	((Oenocarpus_minor	Kentiopsis_piersoniorum)	Heterospathe_cagayanensis)))	(Pelagodoxa_henryana	Manicaria_saccifera))	Geonoma_undata))	Veitchia_spiralis)	(Serenoa_repens	Chamaedorea_seifrizii)))))	(((Reinhardtia_latisecta	Reinhardtia_paiewonskiana)	Reinhardtia_simplex)	Roystonea_regia))	Nypa_fruticans)))	Iriartea_deltoidea)	Sabal_domingensis)	Elaeis_oleifera)	Kingia_australis);
(((Elaeis_guineensis	(((Sabal_domingensis	((((Reinhardtia_latisecta	Reinhardtia_paiewonskiana)	Reinhardtia_simplex)	(Nypa_fruticans	Roystonea_regia))	(Phoenix_dactylifera	(((Serenoa_repens	(Podococcus_barteri	(Orania_palindan	Sclerosperma_profizianum)))	(Iriartea_deltoidea	(Prestoea_acuminata	((Oenocarpus_bataua	(Veitchia_spiralis	Oenocarpus_minor))	((Pelagodoxa_henryana	(Heterospathe_cagayanensis	(Kentiopsis_piersoniorum	Geonoma_undata)))	Manicaria_saccifera)))))	(Dictyosperma_album	Chamaedorea_seifrizii)))))	Pseudophoenix_vinifera)	(Bactris_major	Attalea_speciosa)))	Elaeis_oleifera)	Kingia_australis);
((Podococcus_barteri	(Sclerosperma_profizianum	(((((Orania_palindan	((Kentiopsis_piersoniorum	Phoenix_dactylifera)	(Serenoa_repens	(Dictyosperma_album	Heterospathe_cagayanensis))))	(((Elaeis_oleifera	Elaeis_guineensis)	(Pseudophoenix_vinifera	(Iriartea_deltoidea	(Bactris_major	Attalea_speciosa))))	((Roystonea_regia	Nypa_fruticans)	(Reinhardtia_simplex	(Reinhardtia_paiewonskiana	Reinhardtia_latisecta)))))	((((Prestoea_acuminata	Oenocarpus_minor)	Oenocarpus_bataua)	((Manicaria_saccifera	Pelagodoxa_henryana)	Geonoma_undata))	Chamaedorea_seifrizii))	Sabal_domingensis)	Veitchia_spiralis)))	Kingia_australis);
((Elaeis_oleifera	(Elaeis_guineensis	((Bactris_major	(((Roystonea_regia	Nypa_fruticans)	(Chamaedorea_seifrizii	(((Reinhardtia_latisecta	Reinhardtia_paiewonskiana)	Sabal_domingensis)	(Reinhardtia_simplex	Pseudophoenix_vinifera))))	(((((((Oenocarpus_minor	Oenocarpus_bataua)	((Pelagodoxa_henryana	Geonoma_undata)	Manicaria_saccifera))	Prestoea_acuminata)	Podococcus_barteri)	(Orania_palindan	Sclerosperma_profizianum))	Serenoa_repens)	(((Dictyosperma_album	(Heterospathe_cagayanensis	Kentiopsis_piersoniorum))	Veitchia_spiralis)	Phoenix_dactylifera))))	(Iriartea_deltoidea	Attalea_speciosa))))	Kingia_australis);
((Elaeis_oleifera	(Elaeis_guineensis	((Bactris_major	(((Roystonea_regia	Nypa_fruticans)	((Reinhardtia_latisecta	Reinhardtia_paiewonskiana)	Reinhardtia_simplex))	((((Orania_palindan	Serenoa_repens)	(((Veitchia_spiralis	Dictyosperma_album)	Pseudophoenix_vinifera)	Sabal_domingensis))	Phoenix_dactylifera)	(Chamaedorea_seifrizii	((((((Iriartea_deltoidea	(Kentiopsis_piersoniorum	Heterospathe_cagayanensis))	Geonoma_undata)	(Oenocarpus_minor	Oenocarpus_bataua))	(Pelagodoxa_henryana	Manicaria_saccifera))	Prestoea_acuminata)	(Podococcus_barteri	Sclerosperma_profizianum))))))	Attalea_speciosa)))	Kingia_australis);
((Serenoa_repens	(((Veitchia_spiralis	Dictyosperma_album)	(Phoenix_dactylifera	((Chamaedorea_seifrizii	(((((Pelagodoxa_henryana	(Heterospathe_cagayanensis	Geonoma_undata))	(Manicaria_saccifera	((Kentiopsis_piersoniorum	Oenocarpus_minor)	Oenocarpus_bataua)))	Prestoea_acuminata)	Podococcus_barteri)	Sclerosperma_profizianum))	(((Attalea_speciosa	(Elaeis_oleifera	Elaeis_guineensis))	Bactris_major)	((Roystonea_regia	((Pseudophoenix_vinifera	(Sabal_domingensis	Iriartea_deltoidea))	Nypa_fruticans))	((Reinhardtia_latisecta	Reinhardtia_paiewonskiana)	Reinhardtia_simplex))))))	Orania_palindan))	Kingia_australis);
((Chamaedorea_seifrizii	((((Orania_palindan	(Podococcus_barteri	Sclerosperma_profizianum))	(((((Kentiopsis_piersoniorum	Geonoma_undata)	(Pelagodoxa_henryana	(Nypa_fruticans	Manicaria_saccifera)))	(Oenocarpus_minor	Oenocarpus_bataua))	Heterospathe_cagayanensis)	Prestoea_acuminata))	((Veitchia_spiralis	Dictyosperma_album)	((((Elaeis_oleifera	Elaeis_guineensis)	(Bactris_major	Attalea_speciosa))	(Roystonea_regia	((Iriartea_deltoidea	(Pseudophoenix_vinifera	(Sabal_domingensis	(Reinhardtia_latisecta	Reinhardtia_paiewonskiana))))	Reinhardtia_simplex)))	Phoenix_dactylifera)))	Serenoa_repens))	Kingia_australis);
((Serenoa_repens	(((Orania_palindan	Sabal_domingensis)	(((Podococcus_barteri	(Nypa_fruticans	(Chamaedorea_seifrizii	Sclerosperma_profizianum)))	(((((Iriartea_deltoidea	Elaeis_oleifera)	Elaeis_guineensis)	(Bactris_major	Attalea_speciosa))	(Roystonea_regia	((Reinhardtia_latisecta	Reinhardtia_paiewonskiana)	Reinhardtia_simplex)))	(((Heterospathe_cagayanensis	(Kentiopsis_piersoniorum	Geonoma_undata))	(Pelagodoxa_henryana	Manicaria_saccifera))	(Prestoea_acuminata	(Oenocarpus_minor	Oenocarpus_bataua)))))	Phoenix_dactylifera))	(Dictyosperma_album	(Veitchia_spiralis	Pseudophoenix_vinifera))))	Kingia_australis);
((Bactris_major	((Elaeis_oleifera	(Elaeis_guineensis	(Attalea_speciosa	((Roystonea_regia	((Reinhardtia_latisecta	Reinhardtia_paiewonskiana)	(Nypa_fruticans	Reinhardtia_simplex)))	(Sabal_domingensis	(((Sclerosperma_profizianum	(Chamaedorea_seifrizii	((Pelagodoxa_henryana	(Heterospathe_cagayanensis	((Pseudophoenix_vinifera	Kentiopsis_piersoniorum)	Geonoma_undata)))	(Manicaria_saccifera	(Prestoea_acuminata	(Oenocarpus_minor	Oenocarpus_bataua))))))	(Podococcus_barteri	(Serenoa_repens	Orania_palindan)))	((Dictyosperma_album	Veitchia_spiralis)	Phoenix_dactylifera)))))))	Iriartea_deltoidea))	Kingia_australis);
((Serenoa_repens	(((Dictyosperma_album	Veitchia_spiralis)	(Phoenix_dactylifera	(((Roystonea_regia	((Elaeis_oleifera	Elaeis_guineensis)	((Sabal_domingensis	(Attalea_speciosa	Iriartea_deltoidea))	Bactris_major)))	((Reinhardtia_latisecta	Reinhardtia_paiewonskiana)	Reinhardtia_simplex))	Nypa_fruticans)))	(((Podococcus_barteri	(Orania_palindan	Sclerosperma_profizianum))	((Pelagodoxa_henryana	(Heterospathe_cagayanensis	(Kentiopsis_piersoniorum	Geonoma_undata)))	(Manicaria_saccifera	(Prestoea_acuminata	(Oenocarpus_bataua	(Pseudophoenix_vinifera	Oenocarpus_minor))))))	Chamaedorea_seifrizii)))	Kingia_australis);
((Elaeis_oleifera	(Elaeis_guineensis	((Attalea_speciosa	Bactris_major)	((Roystonea_regia	(Reinhardtia_simplex	(Reinhardtia_latisecta	Reinhardtia_paiewonskiana)))	(Chamaedorea_seifrizii	((Phoenix_dactylifera	((Orania_palindan	Dictyosperma_album)	Serenoa_repens))	(Pseudophoenix_vinifera	(((((Veitchia_spiralis	(((Sabal_domingensis	Heterospathe_cagayanensis)	Kentiopsis_piersoniorum)	Geonoma_undata))	((Iriartea_deltoidea	Pelagodoxa_henryana)	Manicaria_saccifera))	(Nypa_fruticans	(Oenocarpus_bataua	Oenocarpus_minor)))	Prestoea_acuminata)	(Podococcus_barteri	Sclerosperma_profizianum)))))))))	Kingia_australis);
((Serenoa_repens	((((((((Orania_palindan	Sclerosperma_profizianum)	((((Iriartea_deltoidea	Pelagodoxa_henryana)	(Heterospathe_cagayanensis	((Veitchia_spiralis	(Pseudophoenix_vinifera	Kentiopsis_piersoniorum))	Geonoma_undata)))	(Prestoea_acuminata	(Oenocarpus_bataua	Oenocarpus_minor)))	Manicaria_saccifera))	Chamaedorea_seifrizii)	Podococcus_barteri)	((Elaeis_oleifera	Elaeis_guineensis)	(Attalea_speciosa	Bactris_major)))	(((Reinhardtia_latisecta	Reinhardtia_paiewonskiana)	Reinhardtia_simplex)	Roystonea_regia))	Phoenix_dactylifera)	(Nypa_fruticans	(Dictyosperma_album	Sabal_domingensis))))	Kingia_australis);
((Bactris_major	(((((((((((Heterospathe_cagayanensis	Oenocarpus_minor)	(Oenocarpus_bataua	Veitchia_spiralis))	((Kentiopsis_piersoniorum	Geonoma_undata)	(Chamaedorea_seifrizii	(Pelagodoxa_henryana	Manicaria_saccifera))))	Prestoea_acuminata)	(Orania_palindan	Sclerosperma_profizianum))	Podococcus_barteri)	(Phoenix_dactylifera	(Dictyosperma_album	Serenoa_repens)))	Pseudophoenix_vinifera)	((((Reinhardtia_simplex	(Reinhardtia_paiewonskiana	Reinhardtia_latisecta))	(Roystonea_regia	Nypa_fruticans))	Sabal_domingensis)	Iriartea_deltoidea))	Attalea_speciosa)	(Elaeis_oleifera	Elaeis_guineensis)))	Kingia_australis);
((Bactris_major	((((((Reinhardtia_simplex	(Reinhardtia_paiewonskiana	Reinhardtia_latisecta))	(Phoenix_dactylifera	(Roystonea_regia	Nypa_fruticans)))	(Sabal_domingensis	(Dictyosperma_album	Serenoa_repens)))	(((Orania_palindan	Sclerosperma_profizianum)	Podococcus_barteri)	((((Pelagodoxa_henryana	(Iriartea_deltoidea	(Pseudophoenix_vinifera	(Heterospathe_cagayanensis	(Kentiopsis_piersoniorum	Manicaria_saccifera)))))	(Veitchia_spiralis	(Prestoea_acuminata	(Oenocarpus_minor	Oenocarpus_bataua))))	Geonoma_undata)	Chamaedorea_seifrizii)))	Attalea_speciosa)	(Elaeis_oleifera	Elaeis_guineensis)))	Kingia_australis);
((Serenoa_repens	(((((((Veitchia_spiralis	Manicaria_saccifera)	(Prestoea_acuminata	(((Heterospathe_cagayanensis	Kentiopsis_piersoniorum)	Oenocarpus_minor)	Oenocarpus_bataua)))	(Pelagodoxa_henryana	Geonoma_undata))	Podococcus_barteri)	(Orania_palindan	Sclerosperma_profizianum))	(((Pseudophoenix_vinifera	Nypa_fruticans)	((Sabal_domingensis	((Dictyosperma_album	Bactris_major)	((Elaeis_oleifera	Elaeis_guineensis)	(Iriartea_deltoidea	Attalea_speciosa))))	(Roystonea_regia	(Reinhardtia_simplex	(Reinhardtia_paiewonskiana	Reinhardtia_latisecta)))))	Phoenix_dactylifera))	Chamaedorea_seifrizii))	Kingia_australis);
((Chamaedorea_seifrizii	(((Nypa_fruticans	(Phoenix_dactylifera	Serenoa_repens))	(((Sabal_domingensis	((Reinhardtia_simplex	(Reinhardtia_paiewonskiana	Reinhardtia_latisecta))	Roystonea_regia))	(Pseudophoenix_vinifera	Iriartea_deltoidea))	(((Dictyosperma_album	Bactris_major)	(Elaeis_oleifera	Elaeis_guineensis))	Attalea_speciosa)))	((((Manicaria_saccifera	(Prestoea_acuminata	((Heterospathe_cagayanensis	(Kentiopsis_piersoniorum	Oenocarpus_minor))	Oenocarpus_bataua)))	(Pelagodoxa_henryana	Geonoma_undata))	Veitchia_spiralis)	(Orania_palindan	(Podococcus_barteri	Sclerosperma_profizianum)))))	Kingia_australis);
((Elaeis_oleifera	(Elaeis_guineensis	((Attalea_speciosa	Bactris_major)	(((((((Geonoma_undata	(Pelagodoxa_henryana	Manicaria_saccifera))	(Heterospathe_cagayanensis	((Kentiopsis_piersoniorum	Oenocarpus_minor)	Oenocarpus_bataua)))	Veitchia_spiralis)	Prestoea_acuminata)	(Serenoa_repens	(Podococcus_barteri	Sclerosperma_profizianum)))	(Dictyosperma_album	Phoenix_dactylifera))	(Roystonea_regia	(Nypa_fruticans	(Reinhardtia_simplex	(Sabal_domingensis	((Orania_palindan	Iriartea_deltoidea)	(((Reinhardtia_paiewonskiana	Reinhardtia_latisecta)	Pseudophoenix_vinifera)	Chamaedorea_seifrizii))))))))))	Kingia_australis);
((Elaeis_oleifera	(Elaeis_guineensis	((((Pseudophoenix_vinifera	((((Orania_palindan	Serenoa_repens)	Dictyosperma_album)	Phoenix_dactylifera)	(((((Manicaria_saccifera	(Prestoea_acuminata	((Kentiopsis_piersoniorum	Oenocarpus_minor)	(Nypa_fruticans	(Veitchia_spiralis	Oenocarpus_bataua)))))	(Heterospathe_cagayanensis	Geonoma_undata))	Pelagodoxa_henryana)	(Podococcus_barteri	Sclerosperma_profizianum))	(Sabal_domingensis	Chamaedorea_seifrizii))))	(Roystonea_regia	(Reinhardtia_simplex	(Reinhardtia_paiewonskiana	Reinhardtia_latisecta))))	Attalea_speciosa)	(Iriartea_deltoidea	Bactris_major))))	Kingia_australis);
((Elaeis_oleifera	(Elaeis_guineensis	(Attalea_speciosa	(Bactris_major	(Sabal_domingensis	((Roystonea_regia	(Reinhardtia_simplex	(Iriartea_deltoidea	(Reinhardtia_paiewonskiana	Reinhardtia_latisecta))))	((Dictyosperma_album	(Serenoa_repens	Phoenix_dactylifera))	((Pseudophoenix_vinifera	Chamaedorea_seifrizii)	((Prestoea_acuminata	(Veitchia_spiralis	(Manicaria_saccifera	((((Pelagodoxa_henryana	Geonoma_undata)	Heterospathe_cagayanensis)	Kentiopsis_piersoniorum)	(Oenocarpus_minor	(Oenocarpus_bataua	Nypa_fruticans))))))	((Sclerosperma_profizianum	Podococcus_barteri)	Orania_palindan))))))))))	Kingia_australis);
((Elaeis_oleifera	(Elaeis_guineensis	(Attalea_speciosa	(Bactris_major	(((Roystonea_regia	(((Reinhardtia_paiewonskiana	Reinhardtia_latisecta)	(Chamaedorea_seifrizii	(((Podococcus_barteri	(Sclerosperma_profizianum	Orania_palindan))	(Prestoea_acuminata	(((Pseudophoenix_vinifera	Manicaria_saccifera)	Pelagodoxa_henryana)	(((Kentiopsis_piersoniorum	(Heterospathe_cagayanensis	(Veitchia_spiralis	Geonoma_undata)))	Nypa_fruticans)	(Oenocarpus_minor	Oenocarpus_bataua)))))	(Phoenix_dactylifera	(Dictyosperma_album	Serenoa_repens)))))	Reinhardtia_simplex))	Sabal_domingensis)	Iriartea_deltoidea)))))	Kingia_australis);
((Elaeis_oleifera	(Elaeis_guineensis	((Attalea_speciosa	((((Roystonea_regia	((Reinhardtia_paiewonskiana	Reinhardtia_latisecta)	Sabal_domingensis))	Reinhardtia_simplex)	((Chamaedorea_seifrizii	(Iriartea_deltoidea	(((Oenocarpus_minor	Oenocarpus_bataua)	(Veitchia_spiralis	Manicaria_saccifera))	(((Nypa_fruticans	Geonoma_undata)	(Heterospathe_cagayanensis	Kentiopsis_piersoniorum))	Prestoea_acuminata))))	((Phoenix_dactylifera	(Orania_palindan	Dictyosperma_album))	((Serenoa_repens	(Podococcus_barteri	Pseudophoenix_vinifera))	Sclerosperma_profizianum))))	Pelagodoxa_henryana))	Bactris_major)))	Kingia_australis);
((Elaeis_oleifera	(Elaeis_guineensis	((Attalea_speciosa	Bactris_major)	(((Phoenix_dactylifera	(Serenoa_repens	Dictyosperma_album))	((Podococcus_barteri	(Orania_palindan	Sclerosperma_profizianum))	((Sabal_domingensis	(Chamaedorea_seifrizii	(Prestoea_acuminata	(((Heterospathe_cagayanensis	((Pelagodoxa_henryana	Geonoma_undata)	(Veitchia_spiralis	Kentiopsis_piersoniorum)))	Manicaria_saccifera)	(Oenocarpus_minor	Oenocarpus_bataua)))))	Iriartea_deltoidea)))	(((Reinhardtia_paiewonskiana	Reinhardtia_latisecta)	Reinhardtia_simplex)	(Pseudophoenix_vinifera	(Roystonea_regia	Nypa_fruticans)))))))	Kingia_australis);
((Elaeis_oleifera	(((((Roystonea_regia	Reinhardtia_simplex)	((Pelagodoxa_henryana	(Veitchia_spiralis	(Sabal_domingensis	(((Dictyosperma_album	Phoenix_dactylifera)	Serenoa_repens)	(((((Iriartea_deltoidea	Manicaria_saccifera)	(Chamaedorea_seifrizii	(Heterospathe_cagayanensis	(Kentiopsis_piersoniorum	Geonoma_undata))))	((Podococcus_barteri	(Oenocarpus_minor	Oenocarpus_bataua))	Prestoea_acuminata))	Nypa_fruticans)	(Sclerosperma_profizianum	Orania_palindan))))))	(Pseudophoenix_vinifera	(Reinhardtia_latisecta	Reinhardtia_paiewonskiana))))	Bactris_major)	Attalea_speciosa)	Elaeis_guineensis))	Kingia_australis);
((Bactris_major	((((((Sabal_domingensis	(((Podococcus_barteri	Sclerosperma_profizianum)	(((Manicaria_saccifera	(Pelagodoxa_henryana	Geonoma_undata))	(Oenocarpus_bataua	(Kentiopsis_piersoniorum	(Heterospathe_cagayanensis	Oenocarpus_minor))))	Prestoea_acuminata))	Chamaedorea_seifrizii))	(Pseudophoenix_vinifera	Veitchia_spiralis))	(Phoenix_dactylifera	((Orania_palindan	Serenoa_repens)	Dictyosperma_album)))	((Reinhardtia_simplex	(Reinhardtia_latisecta	Reinhardtia_paiewonskiana))	(Nypa_fruticans	Roystonea_regia)))	(Iriartea_deltoidea	Attalea_speciosa))	(Elaeis_guineensis	Elaeis_oleifera)))	Kingia_australis);
((Elaeis_oleifera	(((Bactris_major	Attalea_speciosa)	(((((Phoenix_dactylifera	Sabal_domingensis)	(Veitchia_spiralis	Dictyosperma_album))	(((Reinhardtia_simplex	(Reinhardtia_latisecta	Reinhardtia_paiewonskiana))	Roystonea_regia)	Nypa_fruticans))	Serenoa_repens)	((Podococcus_barteri	(Orania_palindan	(Chamaedorea_seifrizii	Sclerosperma_profizianum)))	(Iriartea_deltoidea	(((Pelagodoxa_henryana	Geonoma_undata)	(Prestoea_acuminata	((Pseudophoenix_vinifera	Oenocarpus_bataua)	(Kentiopsis_piersoniorum	(Heterospathe_cagayanensis	Oenocarpus_minor)))))	Manicaria_saccifera)))))	Elaeis_guineensis))	Kingia_australis);
((Chamaedorea_seifrizii	(((((Elaeis_guineensis	Elaeis_oleifera)	(Bactris_major	Attalea_speciosa))	(((Nypa_fruticans	Reinhardtia_simplex)	(Reinhardtia_latisecta	Reinhardtia_paiewonskiana))	Roystonea_regia))	(Phoenix_dactylifera	(Serenoa_repens	(Veitchia_spiralis	Dictyosperma_album))))	(((((Sabal_domingensis	(Iriartea_deltoidea	Orania_palindan))	Sclerosperma_profizianum)	Podococcus_barteri)	Pseudophoenix_vinifera)	(((Manicaria_saccifera	((Oenocarpus_bataua	(Heterospathe_cagayanensis	Oenocarpus_minor))	(Pelagodoxa_henryana	Geonoma_undata)))	Kentiopsis_piersoniorum)	Prestoea_acuminata))))	Kingia_australis);
(((((((Elaeis_guineensis	Elaeis_oleifera)	(Bactris_major	Attalea_speciosa))	(((Sabal_domingensis	(Pseudophoenix_vinifera	(Chamaedorea_seifrizii	((Reinhardtia_latisecta	Reinhardtia_paiewonskiana)	Reinhardtia_simplex))))	Veitchia_spiralis)	(Nypa_fruticans	Roystonea_regia)))	Phoenix_dactylifera)	((Dictyosperma_album	(Orania_palindan	Serenoa_repens))	(((((Oenocarpus_bataua	Oenocarpus_minor)	(Pelagodoxa_henryana	((Heterospathe_cagayanensis	(Iriartea_deltoidea	Kentiopsis_piersoniorum))	Geonoma_undata)))	Manicaria_saccifera)	Prestoea_acuminata)	Sclerosperma_profizianum)))	Podococcus_barteri)	Kingia_australis);
((Elaeis_oleifera	(((Bactris_major	Attalea_speciosa)	((Dictyosperma_album	(Phoenix_dactylifera	(Nypa_fruticans	(Roystonea_regia	((Reinhardtia_latisecta	Reinhardtia_paiewonskiana)	Reinhardtia_simplex)))))	((((((Oenocarpus_bataua	(Prestoea_acuminata	(Heterospathe_cagayanensis	Oenocarpus_minor)))	(Geonoma_undata	(((Iriartea_deltoidea	Pelagodoxa_henryana)	Manicaria_saccifera)	Kentiopsis_piersoniorum)))	Veitchia_spiralis)	Pseudophoenix_vinifera)	Chamaedorea_seifrizii)	((Serenoa_repens	(Podococcus_barteri	(Orania_palindan	Sclerosperma_profizianum)))	Sabal_domingensis))))	Elaeis_guineensis))	Kingia_australis);
((Chamaedorea_seifrizii	(Serenoa_repens	(((((Oenocarpus_bataua	(Prestoea_acuminata	(Heterospathe_cagayanensis	Oenocarpus_minor)))	(((Veitchia_spiralis	Kentiopsis_piersoniorum)	Geonoma_undata)	(Manicaria_saccifera	(Pseudophoenix_vinifera	Pelagodoxa_henryana))))	Iriartea_deltoidea)	(Podococcus_barteri	(Orania_palindan	Sclerosperma_profizianum)))	(((Elaeis_guineensis	Elaeis_oleifera)	(Bactris_major	Attalea_speciosa))	((Phoenix_dactylifera	(Dictyosperma_album	(Reinhardtia_latisecta	Reinhardtia_paiewonskiana)))	(Reinhardtia_simplex	(Sabal_domingensis	(Nypa_fruticans	Roystonea_regia))))))))	Kingia_australis);
((Chamaedorea_seifrizii	((((Podococcus_barteri	Sclerosperma_profizianum)	(Serenoa_repens	Orania_palindan))	((Phoenix_dactylifera	Dictyosperma_album)	(((((Reinhardtia_latisecta	Reinhardtia_paiewonskiana)	(Reinhardtia_simplex	Sabal_domingensis))	Roystonea_regia)	Nypa_fruticans)	((Elaeis_guineensis	Elaeis_oleifera)	(Bactris_major	(Iriartea_deltoidea	Attalea_speciosa))))))	((((Prestoea_acuminata	Oenocarpus_minor)	Oenocarpus_bataua)	(Manicaria_saccifera	Pelagodoxa_henryana))	(Heterospathe_cagayanensis	(Pseudophoenix_vinifera	((Veitchia_spiralis	Kentiopsis_piersoniorum)	Geonoma_undata))))))	Kingia_australis);
((Podococcus_barteri	(Sclerosperma_profizianum	((((Elaeis_guineensis	Elaeis_oleifera)	(Bactris_major	Attalea_speciosa))	((Sabal_domingensis	Phoenix_dactylifera)	(Serenoa_repens	(Dictyosperma_album	Orania_palindan))))	(((((Reinhardtia_latisecta	Reinhardtia_paiewonskiana)	Reinhardtia_simplex)	Pseudophoenix_vinifera)	Roystonea_regia)	((Iriartea_deltoidea	((((Oenocarpus_minor	(Nypa_fruticans	Oenocarpus_bataua))	Prestoea_acuminata)	(Manicaria_saccifera	Pelagodoxa_henryana))	(Heterospathe_cagayanensis	((Veitchia_spiralis	Kentiopsis_piersoniorum)	Geonoma_undata))))	Chamaedorea_seifrizii)))))	Kingia_australis);
((Chamaedorea_seifrizii	((((Heterospathe_cagayanensis	(Kentiopsis_piersoniorum	Manicaria_saccifera))	(((Oenocarpus_minor	Oenocarpus_bataua)	(Pelagodoxa_henryana	Geonoma_undata))	Prestoea_acuminata))	Veitchia_spiralis)	((((Reinhardtia_latisecta	(Reinhardtia_paiewonskiana	Iriartea_deltoidea))	Reinhardtia_simplex)	Roystonea_regia)	((((Serenoa_repens	(Sabal_domingensis	(Podococcus_barteri	(Orania_palindan	Sclerosperma_profizianum))))	Phoenix_dactylifera)	(((Elaeis_guineensis	Elaeis_oleifera)	(Bactris_major	Attalea_speciosa))	(Dictyosperma_album	Pseudophoenix_vinifera)))	Nypa_fruticans))))	Kingia_australis);
((((((Sabal_domingensis	(((((Orania_palindan	Serenoa_repens)	Dictyosperma_album)	Phoenix_dactylifera)	((Prestoea_acuminata	((Pelagodoxa_henryana	(((Veitchia_spiralis	Kentiopsis_piersoniorum)	Heterospathe_cagayanensis)	Geonoma_undata))	(Manicaria_saccifera	(Oenocarpus_minor	Oenocarpus_bataua))))	(Podococcus_barteri	Sclerosperma_profizianum)))	Chamaedorea_seifrizii))	(((((Reinhardtia_paiewonskiana	Reinhardtia_latisecta)	Reinhardtia_simplex)	Nypa_fruticans)	Roystonea_regia)	Pseudophoenix_vinifera))	(Attalea_speciosa	Bactris_major))	Elaeis_guineensis)	(Iriartea_deltoidea	Elaeis_oleifera))	Kingia_australis);
((((Attalea_speciosa	((((Orania_palindan	((Serenoa_repens	(Dictyosperma_album	Nypa_fruticans))	Phoenix_dactylifera))	((((Oenocarpus_bataua	(Podococcus_barteri	(Prestoea_acuminata	Oenocarpus_minor)))	((Pelagodoxa_henryana	(((Heterospathe_cagayanensis	Geonoma_undata)	Veitchia_spiralis)	Kentiopsis_piersoniorum))	Manicaria_saccifera))	Sclerosperma_profizianum)	Chamaedorea_seifrizii))	((Sabal_domingensis	Roystonea_regia)	((Iriartea_deltoidea	(Pseudophoenix_vinifera	(Reinhardtia_paiewonskiana	Reinhardtia_latisecta)))	Reinhardtia_simplex)))	Bactris_major))	Elaeis_guineensis)	Elaeis_oleifera)	Kingia_australis);
((Chamaedorea_seifrizii	(((Podococcus_barteri	(Sclerosperma_profizianum	((((Nypa_fruticans	Roystonea_regia)	(((Reinhardtia_paiewonskiana	Reinhardtia_latisecta)	Sabal_domingensis)	Reinhardtia_simplex))	((Attalea_speciosa	(Elaeis_guineensis	Elaeis_oleifera))	Bactris_major))	(Phoenix_dactylifera	(Serenoa_repens	Dictyosperma_album)))))	(((Oenocarpus_bataua	Oenocarpus_minor)	(Prestoea_acuminata	Pseudophoenix_vinifera))	((Heterospathe_cagayanensis	(Geonoma_undata	(Veitchia_spiralis	Kentiopsis_piersoniorum)))	(Pelagodoxa_henryana	Manicaria_saccifera))))	(Iriartea_deltoidea	Orania_palindan)))	Kingia_australis);
((Bactris_major	((((((Reinhardtia_paiewonskiana	Reinhardtia_latisecta)	Pseudophoenix_vinifera)	(((((Manicaria_saccifera	((Oenocarpus_bataua	Oenocarpus_minor)	Prestoea_acuminata))	((Sabal_domingensis	(Veitchia_spiralis	((Heterospathe_cagayanensis	(Kentiopsis_piersoniorum	Iriartea_deltoidea))	Orania_palindan)))	(Geonoma_undata	Pelagodoxa_henryana)))	Podococcus_barteri)	Sclerosperma_profizianum)	(Chamaedorea_seifrizii	(Phoenix_dactylifera	(Serenoa_repens	Dictyosperma_album)))))	(Nypa_fruticans	Reinhardtia_simplex))	Roystonea_regia)	(Attalea_speciosa	(Elaeis_guineensis	Elaeis_oleifera))))	Kingia_australis);
((Bactris_major	(((Phoenix_dactylifera	(Dictyosperma_album	((((Podococcus_barteri	Orania_palindan)	Sclerosperma_profizianum)	(Chamaedorea_seifrizii	(((Kentiopsis_piersoniorum	(Oenocarpus_bataua	Oenocarpus_minor))	(Heterospathe_cagayanensis	Prestoea_acuminata))	((((Iriartea_deltoidea	Manicaria_saccifera)	Pelagodoxa_henryana)	Veitchia_spiralis)	(Sabal_domingensis	(Nypa_fruticans	(Pseudophoenix_vinifera	Geonoma_undata)))))))	Serenoa_repens)))	(Roystonea_regia	(Reinhardtia_simplex	(Reinhardtia_paiewonskiana	Reinhardtia_latisecta))))	(Attalea_speciosa	(Elaeis_guineensis	Elaeis_oleifera))))	Kingia_australis);
(((((Attalea_speciosa	(((Phoenix_dactylifera	((((Dictyosperma_album	(Serenoa_repens	Orania_palindan))	Sclerosperma_profizianum)	Podococcus_barteri)	(Chamaedorea_seifrizii	(Geonoma_undata	((Manicaria_saccifera	Pelagodoxa_henryana)	((Nypa_fruticans	(Pseudophoenix_vinifera	(Oenocarpus_bataua	((Kentiopsis_piersoniorum	Veitchia_spiralis)	(Oenocarpus_minor	Heterospathe_cagayanensis)))))	Prestoea_acuminata))))))	(Sabal_domingensis	(Reinhardtia_simplex	(Reinhardtia_paiewonskiana	Reinhardtia_latisecta))))	Roystonea_regia))	(Iriartea_deltoidea	Bactris_major))	Elaeis_oleifera)	Elaeis_guineensis)	Kingia_australis);
((Elaeis_oleifera	(((Attalea_speciosa	(((Reinhardtia_simplex	(Reinhardtia_paiewonskiana	Reinhardtia_latisecta))	(Nypa_fruticans	Roystonea_regia))	((Dictyosperma_album	Phoenix_dactylifera)	((Sabal_domingensis	(((Prestoea_acuminata	((Oenocarpus_bataua	((Oenocarpus_minor	Heterospathe_cagayanensis)	Kentiopsis_piersoniorum))	(Pseudophoenix_vinifera	(Pelagodoxa_henryana	(Manicaria_saccifera	Geonoma_undata)))))	Chamaedorea_seifrizii)	((Serenoa_repens	Orania_palindan)	(Sclerosperma_profizianum	Podococcus_barteri))))	Veitchia_spiralis))))	(Iriartea_deltoidea	Bactris_major))	Elaeis_guineensis))	Kingia_australis);
(((Elaeis_oleifera	(((Attalea_speciosa	Bactris_major)	(((((Reinhardtia_simplex	(Roystonea_regia	(Reinhardtia_paiewonskiana	Reinhardtia_latisecta)))	Nypa_fruticans)	Chamaedorea_seifrizii)	(((Serenoa_repens	Orania_palindan)	Dictyosperma_album)	Phoenix_dactylifera))	((Sclerosperma_profizianum	Podococcus_barteri)	((Sabal_domingensis	(Veitchia_spiralis	(Heterospathe_cagayanensis	Prestoea_acuminata)))	(((Pelagodoxa_henryana	(Iriartea_deltoidea	Manicaria_saccifera))	(Kentiopsis_piersoniorum	Geonoma_undata))	(Oenocarpus_minor	Oenocarpus_bataua))))))	Elaeis_guineensis))	Pseudophoenix_vinifera)	Kingia_australis);
((Bactris_major	(((((((Reinhardtia_paiewonskiana	Reinhardtia_latisecta)	((Heterospathe_cagayanensis	Roystonea_regia)	Reinhardtia_simplex))	Nypa_fruticans)	((Dictyosperma_album	Serenoa_repens)	((Kentiopsis_piersoniorum	Phoenix_dactylifera)	Sabal_domingensis)))	(Chamaedorea_seifrizii	(((Orania_palindan	Sclerosperma_profizianum)	Podococcus_barteri)	((((Iriartea_deltoidea	Manicaria_saccifera)	Veitchia_spiralis)	Pelagodoxa_henryana)	(Geonoma_undata	(Oenocarpus_bataua	((Pseudophoenix_vinifera	Oenocarpus_minor)	Prestoea_acuminata)))))))	(Elaeis_guineensis	Elaeis_oleifera))	Attalea_speciosa))	Kingia_australis);
((Elaeis_oleifera	((((Iriartea_deltoidea	Attalea_speciosa)	Bactris_major)	((((Reinhardtia_simplex	((Reinhardtia_paiewonskiana	Reinhardtia_latisecta)	Sabal_domingensis))	(Nypa_fruticans	Roystonea_regia))	Pseudophoenix_vinifera)	((Chamaedorea_seifrizii	(((Orania_palindan	Sclerosperma_profizianum)	Podococcus_barteri)	(((Manicaria_saccifera	Pelagodoxa_henryana)	(Geonoma_undata	(Veitchia_spiralis	(Oenocarpus_minor	Oenocarpus_bataua))))	Prestoea_acuminata)))	((((Kentiopsis_piersoniorum	Heterospathe_cagayanensis)	Dictyosperma_album)	Serenoa_repens)	Phoenix_dactylifera))))	Elaeis_guineensis))	Kingia_australis);
((((Pseudophoenix_vinifera	(Attalea_speciosa	(Bactris_major	((Phoenix_dactylifera	(Serenoa_repens	(Kentiopsis_piersoniorum	Dictyosperma_album)))	((((Iriartea_deltoidea	(Veitchia_spiralis	(Reinhardtia_latisecta	Reinhardtia_paiewonskiana)))	Reinhardtia_simplex)	(Nypa_fruticans	Roystonea_regia))	(Chamaedorea_seifrizii	((((Orania_palindan	Sclerosperma_profizianum)	Podococcus_barteri)	Prestoea_acuminata)	((((Oenocarpus_minor	Oenocarpus_bataua)	Geonoma_undata)	(Pelagodoxa_henryana	Manicaria_saccifera))	Heterospathe_cagayanensis))))))))	Sabal_domingensis)	(Elaeis_guineensis	Elaeis_oleifera))	Kingia_australis);
(((Sabal_domingensis	(Elaeis_guineensis	(Attalea_speciosa	(Bactris_major	((((Chamaedorea_seifrizii	(((Iriartea_deltoidea	(Sclerosperma_profizianum	Geonoma_undata))	Veitchia_spiralis)	((Podococcus_barteri	(Oenocarpus_minor	Oenocarpus_bataua))	((Prestoea_acuminata	Pelagodoxa_henryana)	(Heterospathe_cagayanensis	Manicaria_saccifera)))))	(Nypa_fruticans	Roystonea_regia))	((Reinhardtia_latisecta	Reinhardtia_paiewonskiana)	Reinhardtia_simplex))	(Orania_palindan	(((Pseudophoenix_vinifera	Serenoa_repens)	Dictyosperma_album)	(Phoenix_dactylifera	Kentiopsis_piersoniorum))))))))	Elaeis_oleifera)	Kingia_australis);
(((Elaeis_guineensis	((Attalea_speciosa	Bactris_major)	((Podococcus_barteri	(Chamaedorea_seifrizii	Sclerosperma_profizianum))	((((((Geonoma_undata	Pelagodoxa_henryana)	Kentiopsis_piersoniorum)	Heterospathe_cagayanensis)	(Prestoea_acuminata	(Oenocarpus_minor	Oenocarpus_bataua)))	Manicaria_saccifera)	((Reinhardtia_simplex	((Roystonea_regia	Iriartea_deltoidea)	(Pseudophoenix_vinifera	((Sabal_domingensis	(Reinhardtia_latisecta	Reinhardtia_paiewonskiana))	Veitchia_spiralis))))	(Phoenix_dactylifera	(Dictyosperma_album	(Serenoa_repens	(Nypa_fruticans	Orania_palindan)))))))))	Elaeis_oleifera)	Kingia_australis);
(((((Attalea_speciosa	(((Reinhardtia_simplex	(Reinhardtia_latisecta	Reinhardtia_paiewonskiana))	Roystonea_regia)	((((Sclerosperma_profizianum	(((Heterospathe_cagayanensis	(Kentiopsis_piersoniorum	Geonoma_undata))	(Oenocarpus_minor	Oenocarpus_bataua))	(Prestoea_acuminata	(Pseudophoenix_vinifera	((Iriartea_deltoidea	(Veitchia_spiralis	(Sabal_domingensis	Manicaria_saccifera)))	Pelagodoxa_henryana)))))	(Nypa_fruticans	Podococcus_barteri))	Chamaedorea_seifrizii)	(Phoenix_dactylifera	(Serenoa_repens	(Orania_palindan	Dictyosperma_album))))))	Elaeis_guineensis)	Elaeis_oleifera)	Bactris_major)	Kingia_australis);
((Bactris_major	((((Elaeis_guineensis	Elaeis_oleifera)	Attalea_speciosa)	((((Sclerosperma_profizianum	Podococcus_barteri)	(Chamaedorea_seifrizii	(Prestoea_acuminata	((Oenocarpus_minor	(Sabal_domingensis	Oenocarpus_bataua))	(Manicaria_saccifera	(Pelagodoxa_henryana	(Veitchia_spiralis	((Heterospathe_cagayanensis	Kentiopsis_piersoniorum)	Geonoma_undata))))))))	((Phoenix_dactylifera	(Dictyosperma_album	(Serenoa_repens	Orania_palindan)))	Nypa_fruticans))	(((Reinhardtia_latisecta	Reinhardtia_paiewonskiana)	(Iriartea_deltoidea	Reinhardtia_simplex))	Roystonea_regia)))	Pseudophoenix_vinifera))	Kingia_australis);
(((Elaeis_guineensis	Elaeis_oleifera)	((Bactris_major	(Pseudophoenix_vinifera	(Sabal_domingensis	(Iriartea_deltoidea	Attalea_speciosa))))	(((Phoenix_dactylifera	(Dictyosperma_album	(Serenoa_repens	Orania_palindan)))	(((Reinhardtia_latisecta	Reinhardtia_paiewonskiana)	Reinhardtia_simplex)	(Nypa_fruticans	Roystonea_regia)))	(Chamaedorea_seifrizii	((Sclerosperma_profizianum	Podococcus_barteri)	(Prestoea_acuminata	((((Geonoma_undata	(Kentiopsis_piersoniorum	Veitchia_spiralis))	Pelagodoxa_henryana)	Heterospathe_cagayanensis)	(Manicaria_saccifera	(Oenocarpus_minor	Oenocarpus_bataua)))))))))	Kingia_australis);
((((Attalea_speciosa	(((Chamaedorea_seifrizii	((Sclerosperma_profizianum	Podococcus_barteri)	(Prestoea_acuminata	(((((Kentiopsis_piersoniorum	Geonoma_undata)	Veitchia_spiralis)	Pelagodoxa_henryana)	Manicaria_saccifera)	((Heterospathe_cagayanensis	Oenocarpus_minor)	Oenocarpus_bataua)))))	(Phoenix_dactylifera	((Bactris_major	Dictyosperma_album)	(Serenoa_repens	Orania_palindan))))	((Nypa_fruticans	Roystonea_regia)	(((Reinhardtia_latisecta	Reinhardtia_paiewonskiana)	(Pseudophoenix_vinifera	Reinhardtia_simplex))	(Iriartea_deltoidea	Sabal_domingensis)))))	Elaeis_guineensis)	Elaeis_oleifera)	Kingia_australis);
((Bactris_major	(Attalea_speciosa	(((((Phoenix_dactylifera	(Sabal_domingensis	(Dictyosperma_album	(Pseudophoenix_vinifera	(Serenoa_repens	Orania_palindan)))))	((Nypa_fruticans	Roystonea_regia)	((Reinhardtia_latisecta	Reinhardtia_paiewonskiana)	Reinhardtia_simplex)))	(((Chamaedorea_seifrizii	Sclerosperma_profizianum)	Podococcus_barteri)	(((Heterospathe_cagayanensis	(Kentiopsis_piersoniorum	Geonoma_undata))	Pelagodoxa_henryana)	(Veitchia_spiralis	((Manicaria_saccifera	Oenocarpus_bataua)	(Prestoea_acuminata	Oenocarpus_minor))))))	(Elaeis_guineensis	Elaeis_oleifera))	Iriartea_deltoidea)))	Kingia_australis);
((Bactris_major	(Attalea_speciosa	((((Roystonea_regia	((Sabal_domingensis	((Reinhardtia_latisecta	Reinhardtia_paiewonskiana)	Iriartea_deltoidea))	Reinhardtia_simplex))	Nypa_fruticans)	((((Sclerosperma_profizianum	Podococcus_barteri)	((Manicaria_saccifera	((Heterospathe_cagayanensis	((Veitchia_spiralis	Kentiopsis_piersoniorum)	Geonoma_undata))	Pelagodoxa_henryana))	(Oenocarpus_bataua	(Prestoea_acuminata	Oenocarpus_minor))))	(Phoenix_dactylifera	((Serenoa_repens	Dictyosperma_album)	(Pseudophoenix_vinifera	Orania_palindan))))	Chamaedorea_seifrizii))	(Elaeis_guineensis	Elaeis_oleifera))))	Kingia_australis);
((Chamaedorea_seifrizii	(((Orania_palindan	Sclerosperma_profizianum)	(((Manicaria_saccifera	((Oenocarpus_bataua	Oenocarpus_minor)	(Veitchia_spiralis	(((Heterospathe_cagayanensis	Kentiopsis_piersoniorum)	(Pelagodoxa_henryana	Geonoma_undata))	Pseudophoenix_vinifera))))	Prestoea_acuminata)	Podococcus_barteri))	(((Dictyosperma_album	Phoenix_dactylifera)	((((Elaeis_guineensis	Elaeis_oleifera)	Attalea_speciosa)	Bactris_major)	((Nypa_fruticans	Roystonea_regia)	((Reinhardtia_paiewonskiana	((Iriartea_deltoidea	Sabal_domingensis)	Reinhardtia_latisecta))	Reinhardtia_simplex))))	Serenoa_repens)))	Kingia_australis);
((((((((Roystonea_regia	((Reinhardtia_paiewonskiana	Reinhardtia_latisecta)	Reinhardtia_simplex))	((Attalea_speciosa	Bactris_major)	((((Sabal_domingensis	Elaeis_oleifera)	Iriartea_deltoidea)	Pseudophoenix_vinifera)	Elaeis_guineensis)))	(Phoenix_dactylifera	Nypa_fruticans))	(Veitchia_spiralis	Dictyosperma_album))	((((Heterospathe_cagayanensis	Oenocarpus_minor)	(Oenocarpus_bataua	Prestoea_acuminata))	(Manicaria_saccifera	Kentiopsis_piersoniorum))	(Pelagodoxa_henryana	Geonoma_undata)))	((Orania_palindan	Sclerosperma_profizianum)	(Podococcus_barteri	Serenoa_repens)))	Chamaedorea_seifrizii)	Kingia_australis);
(((Bactris_major	((Elaeis_guineensis	(((((Sclerosperma_profizianum	(Podococcus_barteri	(Orania_palindan	Serenoa_repens)))	((Iriartea_deltoidea	Chamaedorea_seifrizii)	((Pelagodoxa_henryana	Geonoma_undata)	(Manicaria_saccifera	(Prestoea_acuminata	((Kentiopsis_piersoniorum	(Heterospathe_cagayanensis	Oenocarpus_minor))	Oenocarpus_bataua))))))	(Sabal_domingensis	Roystonea_regia))	((Phoenix_dactylifera	(Veitchia_spiralis	Dictyosperma_album))	(Nypa_fruticans	((Reinhardtia_paiewonskiana	Reinhardtia_latisecta)	Reinhardtia_simplex))))	Attalea_speciosa))	Elaeis_oleifera))	Pseudophoenix_vinifera)	Kingia_australis);
(((Elaeis_guineensis	((Iriartea_deltoidea	Bactris_major)	(((((Chamaedorea_seifrizii	((((Pseudophoenix_vinifera	((Veitchia_spiralis	(((Pelagodoxa_henryana	Geonoma_undata)	(Heterospathe_cagayanensis	(Kentiopsis_piersoniorum	Manicaria_saccifera)))	(Oenocarpus_bataua	Oenocarpus_minor)))	Sabal_domingensis))	Prestoea_acuminata)	Podococcus_barteri)	(Sclerosperma_profizianum	Orania_palindan)))	(Serenoa_repens	Dictyosperma_album))	Phoenix_dactylifera)	(Roystonea_regia	(((Reinhardtia_latisecta	Reinhardtia_paiewonskiana)	Nypa_fruticans)	Reinhardtia_simplex)))	Attalea_speciosa)))	Elaeis_oleifera)	Kingia_australis);
((Bactris_major	(Iriartea_deltoidea	(((((Chamaedorea_seifrizii	((((((Pelagodoxa_henryana	Manicaria_saccifera)	((((Oenocarpus_bataua	Nypa_fruticans)	Veitchia_spiralis)	Oenocarpus_minor)	Prestoea_acuminata))	(Heterospathe_cagayanensis	(Kentiopsis_piersoniorum	Geonoma_undata)))	Pseudophoenix_vinifera)	Podococcus_barteri)	(Sclerosperma_profizianum	Orania_palindan)))	Dictyosperma_album)	(Serenoa_repens	Phoenix_dactylifera))	(((Reinhardtia_latisecta	Reinhardtia_paiewonskiana)	Reinhardtia_simplex)	Roystonea_regia))	(Attalea_speciosa	(Sabal_domingensis	(Elaeis_oleifera	Elaeis_guineensis))))))	Kingia_australis);
((Bactris_major	((Attalea_speciosa	(Elaeis_oleifera	Elaeis_guineensis))	((Sabal_domingensis	(Roystonea_regia	(((Reinhardtia_latisecta	Reinhardtia_paiewonskiana)	(((Chamaedorea_seifrizii	(Iriartea_deltoidea	(Pseudophoenix_vinifera	((((Oenocarpus_bataua	Oenocarpus_minor)	Prestoea_acuminata)	Veitchia_spiralis)	(Manicaria_saccifera	((Heterospathe_cagayanensis	(Geonoma_undata	Kentiopsis_piersoniorum))	Pelagodoxa_henryana))))))	(Sclerosperma_profizianum	(Podococcus_barteri	Orania_palindan)))	(Phoenix_dactylifera	(Serenoa_repens	Dictyosperma_album))))	Nypa_fruticans)))	Reinhardtia_simplex)))	Kingia_australis);
((Elaeis_oleifera	(Elaeis_guineensis	(((Roystonea_regia	((Reinhardtia_latisecta	Reinhardtia_paiewonskiana)	Reinhardtia_simplex))	((((((((Heterospathe_cagayanensis	(Geonoma_undata	Kentiopsis_piersoniorum))	(((Podococcus_barteri	(Oenocarpus_bataua	Oenocarpus_minor))	Nypa_fruticans)	(Manicaria_saccifera	Pelagodoxa_henryana)))	Veitchia_spiralis)	Prestoea_acuminata)	Sabal_domingensis)	Sclerosperma_profizianum)	((Chamaedorea_seifrizii	Pseudophoenix_vinifera)	Iriartea_deltoidea))	(Phoenix_dactylifera	((Orania_palindan	Serenoa_repens)	Dictyosperma_album))))	(Attalea_speciosa	Bactris_major))))	Kingia_australis);
(((Elaeis_oleifera	(Elaeis_guineensis	(((Roystonea_regia	((Reinhardtia_latisecta	Reinhardtia_paiewonskiana)	Reinhardtia_simplex))	((Veitchia_spiralis	(((((Oenocarpus_bataua	(Nypa_fruticans	Oenocarpus_minor))	Chamaedorea_seifrizii)	(Manicaria_saccifera	(Heterospathe_cagayanensis	(Pelagodoxa_henryana	(Geonoma_undata	(Sabal_domingensis	Kentiopsis_piersoniorum))))))	Prestoea_acuminata)	(Podococcus_barteri	Sclerosperma_profizianum)))	(Phoenix_dactylifera	((Orania_palindan	Serenoa_repens)	Dictyosperma_album))))	(Attalea_speciosa	(Iriartea_deltoidea	Bactris_major)))))	Pseudophoenix_vinifera)	Kingia_australis);
((Elaeis_oleifera	(Elaeis_guineensis	(((((Phoenix_dactylifera	Serenoa_repens)	(Nypa_fruticans	Dictyosperma_album))	(((Reinhardtia_latisecta	Reinhardtia_paiewonskiana)	Reinhardtia_simplex)	(Sabal_domingensis	Roystonea_regia)))	((Podococcus_barteri	((((Prestoea_acuminata	(Oenocarpus_minor	Oenocarpus_bataua))	Manicaria_saccifera)	(Pelagodoxa_henryana	(Heterospathe_cagayanensis	(Geonoma_undata	(Veitchia_spiralis	Kentiopsis_piersoniorum)))))	Chamaedorea_seifrizii))	(Orania_palindan	Sclerosperma_profizianum)))	(Pseudophoenix_vinifera	(Attalea_speciosa	(Iriartea_deltoidea	Bactris_major))))))	Kingia_australis);
((Elaeis_oleifera	(Elaeis_guineensis	(((((Reinhardtia_latisecta	Reinhardtia_paiewonskiana)	Reinhardtia_simplex)	Roystonea_regia)	((((Chamaedorea_seifrizii	(Iriartea_deltoidea	(((Pelagodoxa_henryana	(Heterospathe_cagayanensis	(Geonoma_undata	(Veitchia_spiralis	Kentiopsis_piersoniorum))))	(Prestoea_acuminata	(Oenocarpus_minor	Oenocarpus_bataua)))	(Manicaria_saccifera	Pseudophoenix_vinifera))))	((Sclerosperma_profizianum	Orania_palindan)	Podococcus_barteri))	Sabal_domingensis)	(Serenoa_repens	((Nypa_fruticans	Dictyosperma_album)	Phoenix_dactylifera))))	(Attalea_speciosa	Bactris_major))))	Kingia_australis);
((Elaeis_oleifera	(Elaeis_guineensis	(Attalea_speciosa	(((Sabal_domingensis	(Chamaedorea_seifrizii	(Roystonea_regia	((Reinhardtia_latisecta	Reinhardtia_paiewonskiana)	Reinhardtia_simplex))))	((Podococcus_barteri	Phoenix_dactylifera)	(((((((((Heterospathe_cagayanensis	Kentiopsis_piersoniorum)	Oenocarpus_minor)	(Oenocarpus_bataua	Nypa_fruticans))	(Pseudophoenix_vinifera	Veitchia_spiralis))	Prestoea_acuminata)	((Pelagodoxa_henryana	Geonoma_undata)	Manicaria_saccifera))	(Serenoa_repens	Dictyosperma_album))	(Sclerosperma_profizianum	Orania_palindan))	Iriartea_deltoidea)))	Bactris_major))))	Kingia_australis);
((Chamaedorea_seifrizii	((((((((Kentiopsis_piersoniorum	Geonoma_undata)	(Oenocarpus_bataua	(Veitchia_spiralis	Oenocarpus_minor)))	(Pelagodoxa_henryana	Manicaria_saccifera))	Heterospathe_cagayanensis)	Prestoea_acuminata)	(Podococcus_barteri	(Orania_palindan	Sclerosperma_profizianum)))	(Pseudophoenix_vinifera	(Sabal_domingensis	((((Elaeis_guineensis	Elaeis_oleifera)	((Iriartea_deltoidea	Attalea_speciosa)	Bactris_major))	((Reinhardtia_simplex	(Reinhardtia_paiewonskiana	Reinhardtia_latisecta))	(Nypa_fruticans	Roystonea_regia)))	(Dictyosperma_album	Phoenix_dactylifera)))))	Serenoa_repens))	Kingia_australis);
((Elaeis_oleifera	((((Attalea_speciosa	Bactris_major)	((((Reinhardtia_simplex	(Reinhardtia_paiewonskiana	Reinhardtia_latisecta))	Roystonea_regia)	Iriartea_deltoidea)	(((Phoenix_dactylifera	(Orania_palindan	Serenoa_repens))	(Chamaedorea_seifrizii	((((Kentiopsis_piersoniorum	Geonoma_undata)	((Veitchia_spiralis	((Heterospathe_cagayanensis	Oenocarpus_minor)	Oenocarpus_bataua))	Prestoea_acuminata))	(Pelagodoxa_henryana	Manicaria_saccifera))	(Podococcus_barteri	Sclerosperma_profizianum))))	(Sabal_domingensis	(Nypa_fruticans	Dictyosperma_album)))))	Elaeis_guineensis)	Pseudophoenix_vinifera))	Kingia_australis);
((Elaeis_oleifera	((Attalea_speciosa	(((Pseudophoenix_vinifera	(Roystonea_regia	Nypa_fruticans))	((Reinhardtia_paiewonskiana	(Sabal_domingensis	Reinhardtia_latisecta))	Reinhardtia_simplex))	((((Bactris_major	Dictyosperma_album)	Phoenix_dactylifera)	(Orania_palindan	Serenoa_repens))	(Chamaedorea_seifrizii	((Iriartea_deltoidea	(((Pelagodoxa_henryana	Geonoma_undata)	(((Heterospathe_cagayanensis	Oenocarpus_minor)	Oenocarpus_bataua)	Prestoea_acuminata))	(Veitchia_spiralis	(Kentiopsis_piersoniorum	Manicaria_saccifera))))	(Podococcus_barteri	Sclerosperma_profizianum))))))	Elaeis_guineensis))	Kingia_australis);
((Bactris_major	(((Elaeis_guineensis	Elaeis_oleifera)	Attalea_speciosa)	(((Roystonea_regia	Nypa_fruticans)	((Reinhardtia_paiewonskiana	Reinhardtia_latisecta)	(Sabal_domingensis	Reinhardtia_simplex)))	((Phoenix_dactylifera	((Pseudophoenix_vinifera	Dictyosperma_album)	Veitchia_spiralis))	(Serenoa_repens	(Chamaedorea_seifrizii	((((Manicaria_saccifera	((Heterospathe_cagayanensis	(Pelagodoxa_henryana	Geonoma_undata))	(Oenocarpus_minor	(Kentiopsis_piersoniorum	Oenocarpus_bataua))))	Iriartea_deltoidea)	Prestoea_acuminata)	(Podococcus_barteri	(Orania_palindan	Sclerosperma_profizianum)))))))))	Kingia_australis);
(((Sabal_domingensis	((Attalea_speciosa	((Roystonea_regia	((Reinhardtia_paiewonskiana	Reinhardtia_latisecta)	Reinhardtia_simplex))	((Phoenix_dactylifera	(((Nypa_fruticans	Podococcus_barteri)	(((((Kentiopsis_piersoniorum	Heterospathe_cagayanensis)	Geonoma_undata)	(Prestoea_acuminata	(Pelagodoxa_henryana	Manicaria_saccifera)))	(Oenocarpus_minor	Oenocarpus_bataua))	(Orania_palindan	Sclerosperma_profizianum)))	(Serenoa_repens	Chamaedorea_seifrizii)))	(Bactris_major	(Pseudophoenix_vinifera	(Dictyosperma_album	Veitchia_spiralis))))))	Elaeis_guineensis))	(Iriartea_deltoidea	Elaeis_oleifera))	Kingia_australis);
((Elaeis_oleifera	((((Sabal_domingensis	((Roystonea_regia	Reinhardtia_simplex)	(Reinhardtia_paiewonskiana	Reinhardtia_latisecta)))	(((Pseudophoenix_vinifera	((((Sclerosperma_profizianum	(((Kentiopsis_piersoniorum	Oenocarpus_minor)	Oenocarpus_bataua)	((Prestoea_acuminata	Heterospathe_cagayanensis)	Veitchia_spiralis)))	((Nypa_fruticans	Pelagodoxa_henryana)	Manicaria_saccifera))	Geonoma_undata)	Podococcus_barteri))	Chamaedorea_seifrizii)	(Phoenix_dactylifera	((Orania_palindan	Serenoa_repens)	Dictyosperma_album))))	((Iriartea_deltoidea	Bactris_major)	Attalea_speciosa))	Elaeis_guineensis))	Kingia_australis);
((Serenoa_repens	((((((Bactris_major	((Iriartea_deltoidea	Attalea_speciosa)	(Elaeis_guineensis	Elaeis_oleifera)))	(Roystonea_regia	(Reinhardtia_simplex	(Reinhardtia_paiewonskiana	(Sabal_domingensis	Reinhardtia_latisecta)))))	(((((Oenocarpus_bataua	(Nypa_fruticans	((Kentiopsis_piersoniorum	(Heterospathe_cagayanensis	Oenocarpus_minor))	Veitchia_spiralis)))	((Manicaria_saccifera	Pelagodoxa_henryana)	Geonoma_undata))	Prestoea_acuminata)	(Sclerosperma_profizianum	Podococcus_barteri))	Chamaedorea_seifrizii))	Phoenix_dactylifera)	(Pseudophoenix_vinifera	Dictyosperma_album))	Orania_palindan))	Kingia_australis);
((Chamaedorea_seifrizii	(((Orania_palindan	Serenoa_repens)	((Phoenix_dactylifera	Dictyosperma_album)	(((Attalea_speciosa	Bactris_major)	(Elaeis_guineensis	Elaeis_oleifera))	(Roystonea_regia	(Reinhardtia_simplex	(Veitchia_spiralis	(Pseudophoenix_vinifera	((Sabal_domingensis	(Reinhardtia_paiewonskiana	Reinhardtia_latisecta))	Iriartea_deltoidea))))))))	((((Oenocarpus_bataua	(Podococcus_barteri	(Oenocarpus_minor	Kentiopsis_piersoniorum)))	((Heterospathe_cagayanensis	Geonoma_undata)	((Nypa_fruticans	Manicaria_saccifera)	Pelagodoxa_henryana)))	Prestoea_acuminata)	Sclerosperma_profizianum)))	Kingia_australis);
((Chamaedorea_seifrizii	(((Dictyosperma_album	Serenoa_repens)	(Phoenix_dactylifera	((Bactris_major	((Elaeis_guineensis	Elaeis_oleifera)	Attalea_speciosa))	(Roystonea_regia	(Reinhardtia_simplex	((Reinhardtia_latisecta	Reinhardtia_paiewonskiana)	(Sabal_domingensis	Iriartea_deltoidea)))))))	(((((Kentiopsis_piersoniorum	Geonoma_undata)	((Veitchia_spiralis	(Oenocarpus_bataua	Oenocarpus_minor))	((Manicaria_saccifera	(Nypa_fruticans	(Heterospathe_cagayanensis	Pseudophoenix_vinifera)))	Pelagodoxa_henryana)))	Prestoea_acuminata)	(Orania_palindan	Sclerosperma_profizianum))	Podococcus_barteri)))	Kingia_australis);
((Elaeis_oleifera	(((Attalea_speciosa	Bactris_major)	(((Pseudophoenix_vinifera	(Sabal_domingensis	(Reinhardtia_simplex	(Reinhardtia_latisecta	Reinhardtia_paiewonskiana))))	((Serenoa_repens	(((((((Manicaria_saccifera	Nypa_fruticans)	Pelagodoxa_henryana)	(Veitchia_spiralis	(Prestoea_acuminata	(Oenocarpus_bataua	Oenocarpus_minor))))	((Heterospathe_cagayanensis	Kentiopsis_piersoniorum)	Geonoma_undata))	Iriartea_deltoidea)	(Orania_palindan	(Podococcus_barteri	Sclerosperma_profizianum)))	Chamaedorea_seifrizii))	(Phoenix_dactylifera	Dictyosperma_album)))	Roystonea_regia))	Elaeis_guineensis))	Kingia_australis);
((Elaeis_oleifera	(Elaeis_guineensis	((((Roystonea_regia	(Reinhardtia_latisecta	Reinhardtia_paiewonskiana))	Reinhardtia_simplex)	((((Podococcus_barteri	(Sclerosperma_profizianum	Orania_palindan))	((Iriartea_deltoidea	((Sabal_domingensis	((Manicaria_saccifera	Pelagodoxa_henryana)	(Geonoma_undata	((Nypa_fruticans	(((Heterospathe_cagayanensis	(Kentiopsis_piersoniorum	Oenocarpus_minor))	Veitchia_spiralis)	Oenocarpus_bataua))	Prestoea_acuminata))))	Chamaedorea_seifrizii))	Pseudophoenix_vinifera))	((Bactris_major	Dictyosperma_album)	Serenoa_repens))	Phoenix_dactylifera))	Attalea_speciosa)))	Kingia_australis);
((Chamaedorea_seifrizii	((((((Bactris_major	Attalea_speciosa)	(Elaeis_oleifera	Elaeis_guineensis))	(Roystonea_regia	(Reinhardtia_simplex	(Reinhardtia_paiewonskiana	Reinhardtia_latisecta))))	(((Dictyosperma_album	Serenoa_repens)	Phoenix_dactylifera)	(Sabal_domingensis	(Veitchia_spiralis	Pseudophoenix_vinifera))))	(Podococcus_barteri	(Sclerosperma_profizianum	Orania_palindan)))	(((Iriartea_deltoidea	Manicaria_saccifera)	Pelagodoxa_henryana)	(Geonoma_undata	(((Heterospathe_cagayanensis	(Kentiopsis_piersoniorum	Oenocarpus_minor))	(Oenocarpus_bataua	Nypa_fruticans))	Prestoea_acuminata)))))	Kingia_australis);
((Bactris_major	(Elaeis_guineensis	((((((Reinhardtia_simplex	(Reinhardtia_paiewonskiana	Reinhardtia_latisecta))	Nypa_fruticans)	(Roystonea_regia	Veitchia_spiralis))	((Serenoa_repens	(((((Oenocarpus_minor	Oenocarpus_bataua)	((Pelagodoxa_henryana	((Heterospathe_cagayanensis	Kentiopsis_piersoniorum)	Geonoma_undata))	(Iriartea_deltoidea	Manicaria_saccifera)))	Sabal_domingensis)	Prestoea_acuminata)	(Podococcus_barteri	(Chamaedorea_seifrizii	(Sclerosperma_profizianum	Orania_palindan)))))	(Pseudophoenix_vinifera	(Dictyosperma_album	Phoenix_dactylifera))))	Attalea_speciosa)	Elaeis_oleifera)))	Kingia_australis);
((Chamaedorea_seifrizii	(((Sclerosperma_profizianum	Podococcus_barteri)	((Attalea_speciosa	((Elaeis_oleifera	Elaeis_guineensis)	Bactris_major))	(((Roystonea_regia	(Reinhardtia_simplex	(Reinhardtia_paiewonskiana	Reinhardtia_latisecta)))	Nypa_fruticans)	((Orania_palindan	Serenoa_repens)	(Phoenix_dactylifera	Dictyosperma_album)))))	(((Oenocarpus_minor	(Pseudophoenix_vinifera	((Sabal_domingensis	Oenocarpus_bataua)	Veitchia_spiralis)))	(((Pelagodoxa_henryana	(Kentiopsis_piersoniorum	Geonoma_undata))	Heterospathe_cagayanensis)	(Iriartea_deltoidea	Manicaria_saccifera)))	Prestoea_acuminata)))	Kingia_australis);
((Elaeis_oleifera	(Elaeis_guineensis	(((Iriartea_deltoidea	Bactris_major)	(((((Reinhardtia_simplex	(Reinhardtia_paiewonskiana	Reinhardtia_latisecta))	Roystonea_regia)	Nypa_fruticans)	Pseudophoenix_vinifera)	(((Orania_palindan	Sclerosperma_profizianum)	((Dictyosperma_album	Serenoa_repens)	((((Sabal_domingensis	((((Heterospathe_cagayanensis	Kentiopsis_piersoniorum)	Geonoma_undata)	(Oenocarpus_minor	Oenocarpus_bataua))	(Pelagodoxa_henryana	Manicaria_saccifera)))	Chamaedorea_seifrizii)	Prestoea_acuminata)	Podococcus_barteri)))	(Veitchia_spiralis	Phoenix_dactylifera))))	Attalea_speciosa)))	Kingia_australis);
((Nypa_fruticans	(((Dictyosperma_album	(Serenoa_repens	Phoenix_dactylifera))	((Chamaedorea_seifrizii	((Sabal_domingensis	(Podococcus_barteri	(Sclerosperma_profizianum	Orania_palindan)))	(Iriartea_deltoidea	((((Pelagodoxa_henryana	Geonoma_undata)	(Kentiopsis_piersoniorum	Heterospathe_cagayanensis))	(Manicaria_saccifera	(Oenocarpus_minor	Oenocarpus_bataua)))	(Pseudophoenix_vinifera	Prestoea_acuminata)))))	(((Veitchia_spiralis	Bactris_major)	Attalea_speciosa)	(Elaeis_oleifera	Elaeis_guineensis))))	((Reinhardtia_simplex	(Reinhardtia_paiewonskiana	Reinhardtia_latisecta))	Roystonea_regia)))	Kingia_australis);
((Serenoa_repens	(Chamaedorea_seifrizii	(((Podococcus_barteri	(Sclerosperma_profizianum	Orania_palindan))	((Pseudophoenix_vinifera	Geonoma_undata)	((Pelagodoxa_henryana	Manicaria_saccifera)	((Prestoea_acuminata	(Heterospathe_cagayanensis	(Oenocarpus_minor	Kentiopsis_piersoniorum)))	Oenocarpus_bataua))))	((Dictyosperma_album	Phoenix_dactylifera)	(((Reinhardtia_simplex	(Reinhardtia_paiewonskiana	Reinhardtia_latisecta))	(Roystonea_regia	Nypa_fruticans))	(((Attalea_speciosa	Sabal_domingensis)	(Iriartea_deltoidea	(Veitchia_spiralis	Bactris_major)))	(Elaeis_oleifera	Elaeis_guineensis)))))))	Kingia_australis);
(((((((((Dictyosperma_album	((Geonoma_undata	(Pelagodoxa_henryana	Manicaria_saccifera))	(((Heterospathe_cagayanensis	(Oenocarpus_minor	Kentiopsis_piersoniorum))	Oenocarpus_bataua)	Prestoea_acuminata)))	Chamaedorea_seifrizii)	(Serenoa_repens	(Podococcus_barteri	(Sclerosperma_profizianum	Orania_palindan))))	Phoenix_dactylifera)	((Reinhardtia_simplex	(Reinhardtia_paiewonskiana	Reinhardtia_latisecta))	(Sabal_domingensis	(Nypa_fruticans	(Roystonea_regia	Pseudophoenix_vinifera)))))	(Attalea_speciosa	Iriartea_deltoidea))	(Veitchia_spiralis	Bactris_major))	(Elaeis_oleifera	Elaeis_guineensis))	Kingia_australis);
(((((Elaeis_oleifera	Elaeis_guineensis)	Attalea_speciosa)	((((Reinhardtia_simplex	(Reinhardtia_paiewonskiana	Reinhardtia_latisecta))	Roystonea_regia)	(((((Veitchia_spiralis	(Pseudophoenix_vinifera	Dictyosperma_album))	((((Geonoma_undata	(Pelagodoxa_henryana	Manicaria_saccifera))	(((Kentiopsis_piersoniorum	(Heterospathe_cagayanensis	Oenocarpus_minor))	Oenocarpus_bataua)	Prestoea_acuminata))	(Podococcus_barteri	Sclerosperma_profizianum))	(Chamaedorea_seifrizii	(Orania_palindan	Serenoa_repens))))	Phoenix_dactylifera)	Sabal_domingensis)	Nypa_fruticans))	Iriartea_deltoidea))	Bactris_major)	Kingia_australis);
((((Elaeis_oleifera	Elaeis_guineensis)	(Attalea_speciosa	((Nypa_fruticans	((Reinhardtia_simplex	(Reinhardtia_paiewonskiana	(Reinhardtia_latisecta	Iriartea_deltoidea)))	Roystonea_regia))	(((((Orania_palindan	Serenoa_repens)	Phoenix_dactylifera)	Dictyosperma_album)	((Veitchia_spiralis	(Sabal_domingensis	((Prestoea_acuminata	((Geonoma_undata	(Pelagodoxa_henryana	Manicaria_saccifera))	((Heterospathe_cagayanensis	(Oenocarpus_minor	Kentiopsis_piersoniorum))	Oenocarpus_bataua)))	(Podococcus_barteri	Sclerosperma_profizianum))))	Pseudophoenix_vinifera))	Chamaedorea_seifrizii))))	Bactris_major)	Kingia_australis);
((Podococcus_barteri	((Sclerosperma_profizianum	((Pelagodoxa_henryana	(Veitchia_spiralis	(Kentiopsis_piersoniorum	Geonoma_undata)))	((Oenocarpus_bataua	((Oenocarpus_minor	Heterospathe_cagayanensis)	(Pseudophoenix_vinifera	Prestoea_acuminata)))	Manicaria_saccifera)))	(((((((Elaeis_guineensis	Elaeis_oleifera)	(Sabal_domingensis	(Iriartea_deltoidea	(Bactris_major	Attalea_speciosa))))	((Reinhardtia_latisecta	Reinhardtia_paiewonskiana)	Reinhardtia_simplex))	(Roystonea_regia	Nypa_fruticans))	(Dictyosperma_album	Orania_palindan))	(Serenoa_repens	Phoenix_dactylifera))	Chamaedorea_seifrizii)))	Kingia_australis);
((Chamaedorea_seifrizii	((Podococcus_barteri	((Orania_palindan	Sclerosperma_profizianum)	((((Heterospathe_cagayanensis	((Kentiopsis_piersoniorum	Geonoma_undata)	Veitchia_spiralis))	(Oenocarpus_minor	(Oenocarpus_bataua	Nypa_fruticans)))	(Pelagodoxa_henryana	Manicaria_saccifera))	Prestoea_acuminata)))	(((((Roystonea_regia	Sabal_domingensis)	((Reinhardtia_latisecta	Reinhardtia_paiewonskiana)	Reinhardtia_simplex))	(((Iriartea_deltoidea	Bactris_major)	(Elaeis_guineensis	Elaeis_oleifera))	Attalea_speciosa))	Pseudophoenix_vinifera)	((Serenoa_repens	Dictyosperma_album)	Phoenix_dactylifera))))	Kingia_australis);
((Serenoa_repens	(Dictyosperma_album	(Phoenix_dactylifera	(((((Bactris_major	(Elaeis_guineensis	Elaeis_oleifera))	Attalea_speciosa)	((((Reinhardtia_latisecta	Reinhardtia_paiewonskiana)	Reinhardtia_simplex)	(Nypa_fruticans	Roystonea_regia))	Sabal_domingensis))	(Chamaedorea_seifrizii	((Podococcus_barteri	(Orania_palindan	Sclerosperma_profizianum))	(((Manicaria_saccifera	(Heterospathe_cagayanensis	Iriartea_deltoidea))	((Veitchia_spiralis	(Oenocarpus_minor	Oenocarpus_bataua))	(Pelagodoxa_henryana	(Kentiopsis_piersoniorum	Geonoma_undata))))	Prestoea_acuminata))))	Pseudophoenix_vinifera))))	Kingia_australis);
((Chamaedorea_seifrizii	(((((Reinhardtia_paiewonskiana	Reinhardtia_latisecta)	Reinhardtia_simplex)	((((((Pelagodoxa_henryana	Geonoma_undata)	(Nypa_fruticans	Manicaria_saccifera))	((Prestoea_acuminata	Heterospathe_cagayanensis)	(Oenocarpus_bataua	(((Veitchia_spiralis	Kentiopsis_piersoniorum)	Oenocarpus_minor)	Podococcus_barteri))))	((Serenoa_repens	Dictyosperma_album)	Phoenix_dactylifera))	(Roystonea_regia	(((Iriartea_deltoidea	Bactris_major)	(Elaeis_guineensis	Elaeis_oleifera))	Attalea_speciosa)))	Pseudophoenix_vinifera))	(Orania_palindan	Sclerosperma_profizianum))	Sabal_domingensis))	Kingia_australis);
((Iriartea_deltoidea	(Elaeis_oleifera	((Attalea_speciosa	(((((Pseudophoenix_vinifera	Podococcus_barteri)	((Orania_palindan	Sclerosperma_profizianum)	Chamaedorea_seifrizii))	(Prestoea_acuminata	(Heterospathe_cagayanensis	(((Pelagodoxa_henryana	Manicaria_saccifera)	(Nypa_fruticans	Geonoma_undata))	(Sabal_domingensis	(Oenocarpus_bataua	(Kentiopsis_piersoniorum	(Veitchia_spiralis	Oenocarpus_minor))))))))	((Serenoa_repens	Dictyosperma_album)	Phoenix_dactylifera))	(((Reinhardtia_latisecta	Reinhardtia_paiewonskiana)	Reinhardtia_simplex)	Roystonea_regia)))	(Bactris_major	Elaeis_guineensis))))	Kingia_australis);
((((Sabal_domingensis	Elaeis_oleifera)	Pseudophoenix_vinifera)	(Elaeis_guineensis	((Iriartea_deltoidea	Attalea_speciosa)	((((((Orania_palindan	Sclerosperma_profizianum)	((Podococcus_barteri	(((Veitchia_spiralis	(Nypa_fruticans	Oenocarpus_bataua))	(Heterospathe_cagayanensis	(Kentiopsis_piersoniorum	Oenocarpus_minor)))	Prestoea_acuminata))	((Pelagodoxa_henryana	Manicaria_saccifera)	Geonoma_undata)))	Chamaedorea_seifrizii)	((Bactris_major	Serenoa_repens)	Dictyosperma_album))	Phoenix_dactylifera)	(((Reinhardtia_latisecta	Reinhardtia_paiewonskiana)	Reinhardtia_simplex)	Roystonea_regia)))))	Kingia_australis);
(((Elaeis_guineensis	Elaeis_oleifera)	((Sabal_domingensis	Attalea_speciosa)	((Pseudophoenix_vinifera	(((Phoenix_dactylifera	Serenoa_repens)	(((Podococcus_barteri	(Orania_palindan	Sclerosperma_profizianum))	(Iriartea_deltoidea	((((Veitchia_spiralis	Kentiopsis_piersoniorum)	(Pelagodoxa_henryana	(Heterospathe_cagayanensis	Geonoma_undata)))	((Oenocarpus_minor	(Nypa_fruticans	Oenocarpus_bataua))	Manicaria_saccifera))	Prestoea_acuminata)))	Chamaedorea_seifrizii))	(((Reinhardtia_latisecta	Reinhardtia_paiewonskiana)	Reinhardtia_simplex)	Roystonea_regia)))	(Bactris_major	Dictyosperma_album))))	Kingia_australis);
((((Attalea_speciosa	(((((((Reinhardtia_latisecta	Reinhardtia_paiewonskiana)	Reinhardtia_simplex)	Roystonea_regia)	Nypa_fruticans)	((Iriartea_deltoidea	Phoenix_dactylifera)	(Serenoa_repens	(Pseudophoenix_vinifera	(((Podococcus_barteri	(Orania_palindan	Sclerosperma_profizianum))	(((((Pelagodoxa_henryana	((Kentiopsis_piersoniorum	Geonoma_undata)	Veitchia_spiralis))	Heterospathe_cagayanensis)	(Oenocarpus_minor	Oenocarpus_bataua))	Manicaria_saccifera)	Prestoea_acuminata))	Chamaedorea_seifrizii)))))	Sabal_domingensis)	(Bactris_major	Dictyosperma_album)))	Elaeis_guineensis)	Elaeis_oleifera)	Kingia_australis);
((Elaeis_oleifera	(Pseudophoenix_vinifera	((Attalea_speciosa	(((((Reinhardtia_latisecta	Reinhardtia_paiewonskiana)	Reinhardtia_simplex)	Roystonea_regia)	(Nypa_fruticans	((Phoenix_dactylifera	((Chamaedorea_seifrizii	Serenoa_repens)	(((Podococcus_barteri	Sclerosperma_profizianum)	(Iriartea_deltoidea	((((Prestoea_acuminata	(((Veitchia_spiralis	Heterospathe_cagayanensis)	Kentiopsis_piersoniorum)	Geonoma_undata))	(Oenocarpus_minor	Oenocarpus_bataua))	Manicaria_saccifera)	Pelagodoxa_henryana)))	Orania_palindan)))	Sabal_domingensis)))	(Bactris_major	Dictyosperma_album)))	Elaeis_guineensis)))	Kingia_australis);
((Elaeis_oleifera	((Attalea_speciosa	((Sabal_domingensis	(((Nypa_fruticans	Dictyosperma_album)	Pseudophoenix_vinifera)	Bactris_major))	(((Reinhardtia_latisecta	Reinhardtia_paiewonskiana)	(Chamaedorea_seifrizii	((((Serenoa_repens	Podococcus_barteri)	(Orania_palindan	Sclerosperma_profizianum))	(Iriartea_deltoidea	(Manicaria_saccifera	((Oenocarpus_bataua	(Pelagodoxa_henryana	Geonoma_undata))	(Prestoea_acuminata	(Kentiopsis_piersoniorum	(Veitchia_spiralis	(Heterospathe_cagayanensis	Oenocarpus_minor))))))))	Phoenix_dactylifera)))	(Roystonea_regia	Reinhardtia_simplex))))	Elaeis_guineensis))	Kingia_australis);
((Elaeis_oleifera	(Elaeis_guineensis	(((((Sclerosperma_profizianum	Chamaedorea_seifrizii)	Podococcus_barteri)	(((((Oenocarpus_bataua	Oenocarpus_minor)	Geonoma_undata)	((Pelagodoxa_henryana	Sabal_domingensis)	(Manicaria_saccifera	((Iriartea_deltoidea	Kentiopsis_piersoniorum)	Veitchia_spiralis))))	Heterospathe_cagayanensis)	Prestoea_acuminata))	((Roystonea_regia	((Reinhardtia_simplex	(Reinhardtia_latisecta	Reinhardtia_paiewonskiana))	Nypa_fruticans))	(Pseudophoenix_vinifera	((Dictyosperma_album	Phoenix_dactylifera)	(Serenoa_repens	Orania_palindan)))))	(Bactris_major	Attalea_speciosa))))	Kingia_australis);
((Chamaedorea_seifrizii	(((((((Heterospathe_cagayanensis	(Geonoma_undata	Kentiopsis_piersoniorum))	(Oenocarpus_bataua	(Oenocarpus_minor	Veitchia_spiralis)))	(Pseudophoenix_vinifera	Prestoea_acuminata))	Manicaria_saccifera)	((Iriartea_deltoidea	Sabal_domingensis)	Pelagodoxa_henryana))	(Podococcus_barteri	(Orania_palindan	Sclerosperma_profizianum)))	((((Nypa_fruticans	Roystonea_regia)	((Reinhardtia_latisecta	Reinhardtia_paiewonskiana)	Reinhardtia_simplex))	((Serenoa_repens	Dictyosperma_album)	Phoenix_dactylifera))	((Bactris_major	Attalea_speciosa)	(Elaeis_oleifera	Elaeis_guineensis)))))	Kingia_australis);
((Chamaedorea_seifrizii	(((Podococcus_barteri	(Orania_palindan	Sclerosperma_profizianum))	(((Pelagodoxa_henryana	(Pseudophoenix_vinifera	(Heterospathe_cagayanensis	(Geonoma_undata	Veitchia_spiralis))))	((Oenocarpus_bataua	(Kentiopsis_piersoniorum	Oenocarpus_minor))	(Manicaria_saccifera	Prestoea_acuminata)))	Sabal_domingensis))	(Serenoa_repens	(Phoenix_dactylifera	(Dictyosperma_album	((Nypa_fruticans	((Bactris_major	Attalea_speciosa)	(Elaeis_oleifera	Elaeis_guineensis)))	(Roystonea_regia	(Reinhardtia_simplex	(Iriartea_deltoidea	(Reinhardtia_latisecta	Reinhardtia_paiewonskiana))))))))))	Kingia_australis);
((Chamaedorea_seifrizii	((Orania_palindan	Sclerosperma_profizianum)	((Geonoma_undata	((Oenocarpus_bataua	(Heterospathe_cagayanensis	(Veitchia_spiralis	(Pseudophoenix_vinifera	(Kentiopsis_piersoniorum	Oenocarpus_minor)))))	((Pelagodoxa_henryana	Manicaria_saccifera)	Prestoea_acuminata)))	(((Dictyosperma_album	Serenoa_repens)	((Phoenix_dactylifera	((((Iriartea_deltoidea	Bactris_major)	Attalea_speciosa)	(Elaeis_oleifera	Elaeis_guineensis))	((Roystonea_regia	Nypa_fruticans)	(Reinhardtia_simplex	(Reinhardtia_latisecta	Reinhardtia_paiewonskiana)))))	Sabal_domingensis))	Podococcus_barteri))))	Kingia_australis);
((Chamaedorea_seifrizii	(((((Reinhardtia_simplex	(Reinhardtia_latisecta	Reinhardtia_paiewonskiana))	(Roystonea_regia	Nypa_fruticans))	(Attalea_speciosa	(Bactris_major	(((Elaeis_oleifera	Sabal_domingensis)	Veitchia_spiralis)	Elaeis_guineensis))))	(Podococcus_barteri	((Phoenix_dactylifera	(Orania_palindan	Sclerosperma_profizianum))	(Dictyosperma_album	Serenoa_repens))))	(((Manicaria_saccifera	Iriartea_deltoidea)	(Prestoea_acuminata	(Pelagodoxa_henryana	Geonoma_undata)))	(Oenocarpus_bataua	(Heterospathe_cagayanensis	(Pseudophoenix_vinifera	(Kentiopsis_piersoniorum	Oenocarpus_minor)))))))	Kingia_australis);
((Chamaedorea_seifrizii	((((Podococcus_barteri	(Orania_palindan	Sclerosperma_profizianum))	(Prestoea_acuminata	((Pelagodoxa_henryana	((Kentiopsis_piersoniorum	Geonoma_undata)	Manicaria_saccifera))	(Heterospathe_cagayanensis	(Oenocarpus_bataua	Oenocarpus_minor)))))	((((Veitchia_spiralis	Dictyosperma_album)	Serenoa_repens)	Phoenix_dactylifera)	((Reinhardtia_simplex	(Nypa_fruticans	(Pseudophoenix_vinifera	(Sabal_domingensis	(Reinhardtia_latisecta	Reinhardtia_paiewonskiana)))))	Roystonea_regia)))	(Attalea_speciosa	((Iriartea_deltoidea	Bactris_major)	(Elaeis_oleifera	Elaeis_guineensis)))))	Kingia_australis);
((Elaeis_oleifera	(Elaeis_guineensis	((Bactris_major	(Attalea_speciosa	Iriartea_deltoidea))	((((Pseudophoenix_vinifera	(((Podococcus_barteri	(Orania_palindan	Sclerosperma_profizianum))	(Prestoea_acuminata	((((Heterospathe_cagayanensis	Kentiopsis_piersoniorum)	Geonoma_undata)	(Oenocarpus_bataua	(Nypa_fruticans	Oenocarpus_minor)))	(Pelagodoxa_henryana	Manicaria_saccifera))))	(Phoenix_dactylifera	Veitchia_spiralis)))	(Chamaedorea_seifrizii	Sabal_domingensis))	(Dictyosperma_album	Serenoa_repens))	((Reinhardtia_simplex	(Reinhardtia_latisecta	Reinhardtia_paiewonskiana))	Roystonea_regia)))))	Kingia_australis);
((Elaeis_oleifera	(Elaeis_guineensis	((Bactris_major	Attalea_speciosa)	(((Podococcus_barteri	(((Geonoma_undata	((Prestoea_acuminata	(Oenocarpus_bataua	Oenocarpus_minor))	(((Kentiopsis_piersoniorum	(Pelagodoxa_henryana	Manicaria_saccifera))	Heterospathe_cagayanensis)	Pseudophoenix_vinifera)))	Sclerosperma_profizianum)	(Nypa_fruticans	Chamaedorea_seifrizii)))	(Orania_palindan	(Phoenix_dactylifera	((Serenoa_repens	Dictyosperma_album)	Veitchia_spiralis))))	((Reinhardtia_simplex	((Sabal_domingensis	Iriartea_deltoidea)	(Reinhardtia_latisecta	Reinhardtia_paiewonskiana)))	Roystonea_regia)))))	Kingia_australis);
((Chamaedorea_seifrizii	(((Sabal_domingensis	(Veitchia_spiralis	((((Reinhardtia_simplex	(Reinhardtia_latisecta	Reinhardtia_paiewonskiana))	(Nypa_fruticans	Roystonea_regia))	((Elaeis_oleifera	Elaeis_guineensis)	((Iriartea_deltoidea	Bactris_major)	Attalea_speciosa)))	Pseudophoenix_vinifera)))	((Kentiopsis_piersoniorum	Phoenix_dactylifera)	(Serenoa_repens	Dictyosperma_album)))	((Podococcus_barteri	(Orania_palindan	Sclerosperma_profizianum))	(((Pelagodoxa_henryana	Geonoma_undata)	((Oenocarpus_bataua	Oenocarpus_minor)	Manicaria_saccifera))	(Heterospathe_cagayanensis	Prestoea_acuminata)))))	Kingia_australis);
((Chamaedorea_seifrizii	((((Orania_palindan	Serenoa_repens)	(Podococcus_barteri	Sclerosperma_profizianum))	(((Geonoma_undata	((Oenocarpus_bataua	Oenocarpus_minor)	(Pelagodoxa_henryana	Manicaria_saccifera)))	Prestoea_acuminata)	Heterospathe_cagayanensis))	(((Phoenix_dactylifera	((Dictyosperma_album	Kentiopsis_piersoniorum)	Veitchia_spiralis))	(((Sabal_domingensis	((Nypa_fruticans	Reinhardtia_simplex)	((Elaeis_oleifera	Elaeis_guineensis)	((Iriartea_deltoidea	Bactris_major)	Attalea_speciosa))))	Roystonea_regia)	(Reinhardtia_latisecta	Reinhardtia_paiewonskiana)))	Pseudophoenix_vinifera)))	Kingia_australis);
(((((((Attalea_speciosa	(Chamaedorea_seifrizii	(((Phoenix_dactylifera	((Roystonea_regia	(Reinhardtia_simplex	(Reinhardtia_latisecta	Reinhardtia_paiewonskiana)))	Nypa_fruticans))	((Bactris_major	Dictyosperma_album)	Serenoa_repens))	((Podococcus_barteri	(Sclerosperma_profizianum	Orania_palindan))	((Pelagodoxa_henryana	Manicaria_saccifera)	(((Geonoma_undata	(Veitchia_spiralis	Kentiopsis_piersoniorum))	Heterospathe_cagayanensis)	(Prestoea_acuminata	(Oenocarpus_minor	Oenocarpus_bataua))))))))	Elaeis_guineensis)	Iriartea_deltoidea)	Sabal_domingensis)	Elaeis_oleifera)	Pseudophoenix_vinifera)	Kingia_australis);
((((Iriartea_deltoidea	(Pseudophoenix_vinifera	(Sabal_domingensis	(Bactris_major	Attalea_speciosa))))	(((Roystonea_regia	(Reinhardtia_simplex	(Reinhardtia_latisecta	Reinhardtia_paiewonskiana)))	Nypa_fruticans)	((Phoenix_dactylifera	(((Serenoa_repens	(Podococcus_barteri	(Sclerosperma_profizianum	Orania_palindan)))	Chamaedorea_seifrizii)	(((Prestoea_acuminata	(Oenocarpus_minor	Oenocarpus_bataua))	(Heterospathe_cagayanensis	(Kentiopsis_piersoniorum	(Veitchia_spiralis	(Manicaria_saccifera	Geonoma_undata)))))	Pelagodoxa_henryana)))	Dictyosperma_album)))	(Elaeis_guineensis	Elaeis_oleifera))	Kingia_australis);
(((((Bactris_major	Attalea_speciosa)	((Pseudophoenix_vinifera	((Sabal_domingensis	(((Iriartea_deltoidea	(((((Oenocarpus_bataua	(Heterospathe_cagayanensis	Oenocarpus_minor))	Prestoea_acuminata)	Veitchia_spiralis)	(Kentiopsis_piersoniorum	(Pelagodoxa_henryana	Geonoma_undata)))	Manicaria_saccifera))	(Podococcus_barteri	Sclerosperma_profizianum))	Chamaedorea_seifrizii))	((Roystonea_regia	(Reinhardtia_simplex	(Reinhardtia_latisecta	Reinhardtia_paiewonskiana)))	Nypa_fruticans)))	((Dictyosperma_album	(Orania_palindan	Serenoa_repens))	Phoenix_dactylifera)))	Elaeis_guineensis)	Elaeis_oleifera)	Kingia_australis);
((((Attalea_speciosa	((Dictyosperma_album	Bactris_major)	(Sabal_domingensis	((((Iriartea_deltoidea	(Chamaedorea_seifrizii	((((Veitchia_spiralis	((Oenocarpus_bataua	(Kentiopsis_piersoniorum	(Heterospathe_cagayanensis	Oenocarpus_minor)))	Prestoea_acuminata))	Pseudophoenix_vinifera)	(Pelagodoxa_henryana	Manicaria_saccifera))	Geonoma_undata)))	(Podococcus_barteri	((Orania_palindan	Serenoa_repens)	Sclerosperma_profizianum)))	Phoenix_dactylifera)	((Nypa_fruticans	Roystonea_regia)	(Reinhardtia_simplex	(Reinhardtia_latisecta	Reinhardtia_paiewonskiana)))))))	Elaeis_guineensis)	Elaeis_oleifera)	Kingia_australis);
((((Attalea_speciosa	((Bactris_major	Iriartea_deltoidea)	(((Reinhardtia_paiewonskiana	Reinhardtia_latisecta)	(((Phoenix_dactylifera	Dictyosperma_album)	Veitchia_spiralis)	((Chamaedorea_seifrizii	((((Oenocarpus_bataua	((Heterospathe_cagayanensis	(Oenocarpus_minor	Kentiopsis_piersoniorum))	Prestoea_acuminata))	((Nypa_fruticans	Pelagodoxa_henryana)	Manicaria_saccifera))	Geonoma_undata)	(Podococcus_barteri	((Orania_palindan	Serenoa_repens)	Sclerosperma_profizianum))))	(Pseudophoenix_vinifera	Sabal_domingensis))))	(Roystonea_regia	Reinhardtia_simplex))))	Elaeis_guineensis)	Elaeis_oleifera)	Kingia_australis);
(((((Attalea_speciosa	Bactris_major)	((Roystonea_regia	(Iriartea_deltoidea	(Sabal_domingensis	((Reinhardtia_paiewonskiana	Reinhardtia_latisecta)	Reinhardtia_simplex))))	((Chamaedorea_seifrizii	((((Prestoea_acuminata	(Oenocarpus_minor	Oenocarpus_bataua))	(Geonoma_undata	((Heterospathe_cagayanensis	Kentiopsis_piersoniorum)	Veitchia_spiralis)))	(Pelagodoxa_henryana	Manicaria_saccifera))	(Podococcus_barteri	(Orania_palindan	Sclerosperma_profizianum))))	((Dictyosperma_album	Serenoa_repens)	((Pseudophoenix_vinifera	Nypa_fruticans)	Phoenix_dactylifera)))))	Elaeis_guineensis)	Elaeis_oleifera)	Kingia_australis);
((Chamaedorea_seifrizii	(((Iriartea_deltoidea	((Heterospathe_cagayanensis	(Veitchia_spiralis	(Oenocarpus_minor	Oenocarpus_bataua)))	((Prestoea_acuminata	(Pelagodoxa_henryana	(Kentiopsis_piersoniorum	Geonoma_undata)))	Manicaria_saccifera)))	(Podococcus_barteri	(Orania_palindan	Sclerosperma_profizianum)))	((Dictyosperma_album	(Serenoa_repens	Phoenix_dactylifera))	((((Pseudophoenix_vinifera	Roystonea_regia)	((Elaeis_guineensis	Elaeis_oleifera)	(Sabal_domingensis	(Attalea_speciosa	Bactris_major))))	((Reinhardtia_paiewonskiana	Reinhardtia_latisecta)	Reinhardtia_simplex))	Nypa_fruticans))))	Kingia_australis);
((Bactris_major	(((((Reinhardtia_paiewonskiana	Reinhardtia_latisecta)	Reinhardtia_simplex)	(Nypa_fruticans	(((Chamaedorea_seifrizii	((Veitchia_spiralis	((((Pelagodoxa_henryana	(Kentiopsis_piersoniorum	Geonoma_undata))	(Manicaria_saccifera	Heterospathe_cagayanensis))	(Oenocarpus_minor	Oenocarpus_bataua))	Prestoea_acuminata))	(Podococcus_barteri	Sclerosperma_profizianum)))	(Phoenix_dactylifera	(Pseudophoenix_vinifera	(Dictyosperma_album	(Orania_palindan	Serenoa_repens)))))	(Iriartea_deltoidea	Sabal_domingensis))))	Roystonea_regia)	((Elaeis_guineensis	Elaeis_oleifera)	Attalea_speciosa)))	Kingia_australis);
((Bactris_major	((Elaeis_guineensis	((((((Reinhardtia_paiewonskiana	Reinhardtia_latisecta)	Reinhardtia_simplex)	Sabal_domingensis)	(((Iriartea_deltoidea	(((Prestoea_acuminata	(Oenocarpus_minor	Oenocarpus_bataua))	(Pseudophoenix_vinifera	(Pelagodoxa_henryana	Manicaria_saccifera)))	(Heterospathe_cagayanensis	((Veitchia_spiralis	Kentiopsis_piersoniorum)	Geonoma_undata))))	(Podococcus_barteri	(Orania_palindan	(Chamaedorea_seifrizii	Sclerosperma_profizianum))))	(Phoenix_dactylifera	(Dictyosperma_album	Serenoa_repens))))	(Nypa_fruticans	Roystonea_regia))	Attalea_speciosa))	Elaeis_oleifera))	Kingia_australis);
((((Sabal_domingensis	((Bactris_major	Attalea_speciosa)	(((Reinhardtia_paiewonskiana	Reinhardtia_latisecta)	Reinhardtia_simplex)	(((((((((Pelagodoxa_henryana	(Iriartea_deltoidea	Manicaria_saccifera))	(Geonoma_undata	(Heterospathe_cagayanensis	Kentiopsis_piersoniorum)))	((Oenocarpus_minor	Oenocarpus_bataua)	Prestoea_acuminata))	(Podococcus_barteri	Sclerosperma_profizianum))	Veitchia_spiralis)	Chamaedorea_seifrizii)	(Pseudophoenix_vinifera	(Orania_palindan	Serenoa_repens)))	(Phoenix_dactylifera	Dictyosperma_album))	(Nypa_fruticans	Roystonea_regia)))))	Elaeis_guineensis)	Elaeis_oleifera)	Kingia_australis);
((Elaeis_oleifera	(((Bactris_major	(((Pseudophoenix_vinifera	(((Orania_palindan	Sclerosperma_profizianum)	(Prestoea_acuminata	((Veitchia_spiralis	(Podococcus_barteri	(Oenocarpus_bataua	Oenocarpus_minor)))	(Manicaria_saccifera	(Heterospathe_cagayanensis	((Geonoma_undata	Kentiopsis_piersoniorum)	Pelagodoxa_henryana))))))	Chamaedorea_seifrizii))	(Phoenix_dactylifera	(Serenoa_repens	Dictyosperma_album)))	(((((Reinhardtia_latisecta	Reinhardtia_paiewonskiana)	Sabal_domingensis)	Reinhardtia_simplex)	Iriartea_deltoidea)	(Nypa_fruticans	Roystonea_regia))))	Attalea_speciosa)	Elaeis_guineensis))	Kingia_australis);
((Elaeis_oleifera	(((Attalea_speciosa	(Pseudophoenix_vinifera	Bactris_major))	((((Chamaedorea_seifrizii	((((((Heterospathe_cagayanensis	Geonoma_undata)	Kentiopsis_piersoniorum)	Veitchia_spiralis)	Pelagodoxa_henryana)	(Prestoea_acuminata	(Oenocarpus_bataua	Oenocarpus_minor)))	Manicaria_saccifera))	((Orania_palindan	Sclerosperma_profizianum)	Podococcus_barteri))	(Phoenix_dactylifera	(Serenoa_repens	Dictyosperma_album)))	((Nypa_fruticans	(Iriartea_deltoidea	((Roystonea_regia	(Reinhardtia_latisecta	Reinhardtia_paiewonskiana))	Sabal_domingensis)))	Reinhardtia_simplex)))	Elaeis_guineensis))	Kingia_australis);
((Bactris_major	(Attalea_speciosa	(((((((Orania_palindan	Serenoa_repens)	(Podococcus_barteri	Sclerosperma_profizianum))	(Chamaedorea_seifrizii	(((((Heterospathe_cagayanensis	Geonoma_undata)	Kentiopsis_piersoniorum)	(Oenocarpus_bataua	Oenocarpus_minor))	(Pelagodoxa_henryana	Manicaria_saccifera))	Prestoea_acuminata)))	(Phoenix_dactylifera	Dictyosperma_album))	((Veitchia_spiralis	(Pseudophoenix_vinifera	(Reinhardtia_simplex	(Reinhardtia_latisecta	Reinhardtia_paiewonskiana))))	((Roystonea_regia	Nypa_fruticans)	Sabal_domingensis)))	(Elaeis_guineensis	Elaeis_oleifera))	Iriartea_deltoidea)))	Kingia_australis);
((Elaeis_oleifera	((Bactris_major	(Attalea_speciosa	((((Reinhardtia_latisecta	Reinhardtia_paiewonskiana)	((Phoenix_dactylifera	(((Chamaedorea_seifrizii	(Podococcus_barteri	(Sclerosperma_profizianum	((Geonoma_undata	(Prestoea_acuminata	((Pseudophoenix_vinifera	(Veitchia_spiralis	(Kentiopsis_piersoniorum	Oenocarpus_bataua)))	(Heterospathe_cagayanensis	Oenocarpus_minor))))	(Pelagodoxa_henryana	(Iriartea_deltoidea	Manicaria_saccifera))))))	Serenoa_repens)	Orania_palindan))	Dictyosperma_album))	(Sabal_domingensis	Roystonea_regia))	(Nypa_fruticans	Reinhardtia_simplex))))	Elaeis_guineensis))	Kingia_australis);
(((Elaeis_oleifera	((Attalea_speciosa	(((Podococcus_barteri	Sclerosperma_profizianum)	(Chamaedorea_seifrizii	((Pelagodoxa_henryana	(Kentiopsis_piersoniorum	Geonoma_undata))	((Prestoea_acuminata	(Oenocarpus_bataua	(Heterospathe_cagayanensis	Oenocarpus_minor)))	(Iriartea_deltoidea	(Sabal_domingensis	Manicaria_saccifera))))))	((Phoenix_dactylifera	((Orania_palindan	Serenoa_repens)	(Pseudophoenix_vinifera	Dictyosperma_album)))	(Nypa_fruticans	(Roystonea_regia	((Reinhardtia_latisecta	Reinhardtia_paiewonskiana)	(Veitchia_spiralis	Reinhardtia_simplex)))))))	Elaeis_guineensis))	Bactris_major)	Kingia_australis);
((Elaeis_oleifera	((((Veitchia_spiralis	Bactris_major)	Attalea_speciosa)	(((((((Reinhardtia_latisecta	Reinhardtia_paiewonskiana)	Reinhardtia_simplex)	Sabal_domingensis)	Pseudophoenix_vinifera)	(((((Orania_palindan	Sclerosperma_profizianum)	((Pelagodoxa_henryana	(Kentiopsis_piersoniorum	Geonoma_undata))	(Manicaria_saccifera	((Prestoea_acuminata	(Oenocarpus_bataua	Oenocarpus_minor))	Heterospathe_cagayanensis))))	Podococcus_barteri)	Serenoa_repens)	(((Nypa_fruticans	Dictyosperma_album)	Chamaedorea_seifrizii)	Phoenix_dactylifera)))	Roystonea_regia)	Iriartea_deltoidea))	Elaeis_guineensis))	Kingia_australis);
((Elaeis_oleifera	(((Attalea_speciosa	(Bactris_major	(((Podococcus_barteri	Sclerosperma_profizianum)	(((Iriartea_deltoidea	(Veitchia_spiralis	Manicaria_saccifera))	((Oenocarpus_bataua	Oenocarpus_minor)	(Pelagodoxa_henryana	(Kentiopsis_piersoniorum	Geonoma_undata))))	(Heterospathe_cagayanensis	Prestoea_acuminata)))	((((((Dictyosperma_album	Orania_palindan)	Sabal_domingensis)	Serenoa_repens)	Phoenix_dactylifera)	(((Reinhardtia_latisecta	Reinhardtia_paiewonskiana)	Reinhardtia_simplex)	(Nypa_fruticans	Roystonea_regia)))	Chamaedorea_seifrizii))))	Elaeis_guineensis)	Pseudophoenix_vinifera))	Kingia_australis);
((Chamaedorea_seifrizii	(Sclerosperma_profizianum	(Podococcus_barteri	((Pseudophoenix_vinifera	((((Iriartea_deltoidea	Manicaria_saccifera)	(Oenocarpus_bataua	(Heterospathe_cagayanensis	Oenocarpus_minor)))	((Kentiopsis_piersoniorum	Geonoma_undata)	Pelagodoxa_henryana))	Prestoea_acuminata))	((((Orania_palindan	(Veitchia_spiralis	Dictyosperma_album))	Serenoa_repens)	Phoenix_dactylifera)	(((((Reinhardtia_latisecta	Reinhardtia_paiewonskiana)	Reinhardtia_simplex)	(Nypa_fruticans	Roystonea_regia))	((Elaeis_guineensis	Elaeis_oleifera)	(Attalea_speciosa	Bactris_major)))	Sabal_domingensis))))))	Kingia_australis);
(((Elaeis_guineensis	Elaeis_oleifera)	((Iriartea_deltoidea	(Attalea_speciosa	Bactris_major))	(((((Orania_palindan	Serenoa_repens)	((Sclerosperma_profizianum	(((Geonoma_undata	(Pelagodoxa_henryana	Manicaria_saccifera))	(Prestoea_acuminata	(Oenocarpus_bataua	(Kentiopsis_piersoniorum	(Pseudophoenix_vinifera	(Heterospathe_cagayanensis	Oenocarpus_minor))))))	Podococcus_barteri))	Chamaedorea_seifrizii))	(Phoenix_dactylifera	(Veitchia_spiralis	Dictyosperma_album)))	(((Reinhardtia_latisecta	Reinhardtia_paiewonskiana)	Reinhardtia_simplex)	Sabal_domingensis))	(Nypa_fruticans	Roystonea_regia))))	Kingia_australis);
((Bactris_major	((((Roystonea_regia	(((Chamaedorea_seifrizii	((Orania_palindan	Sclerosperma_profizianum)	(((Geonoma_undata	(Pelagodoxa_henryana	Manicaria_saccifera))	(((Oenocarpus_minor	Kentiopsis_piersoniorum)	Heterospathe_cagayanensis)	(Prestoea_acuminata	Oenocarpus_bataua)))	(Nypa_fruticans	Podococcus_barteri))))	(Iriartea_deltoidea	((Serenoa_repens	((Veitchia_spiralis	Dictyosperma_album)	Pseudophoenix_vinifera))	Phoenix_dactylifera)))	((Reinhardtia_latisecta	Reinhardtia_paiewonskiana)	Reinhardtia_simplex)))	Sabal_domingensis)	(Elaeis_guineensis	Elaeis_oleifera))	Attalea_speciosa))	Kingia_australis);
(((((((Reinhardtia_latisecta	Reinhardtia_paiewonskiana)	(Sabal_domingensis	Reinhardtia_simplex))	Roystonea_regia)	((Podococcus_barteri	Phoenix_dactylifera)	(((Chamaedorea_seifrizii	Sclerosperma_profizianum)	((((((Heterospathe_cagayanensis	(Kentiopsis_piersoniorum	Geonoma_undata))	Pelagodoxa_henryana)	Manicaria_saccifera)	(Nypa_fruticans	(Oenocarpus_bataua	Oenocarpus_minor)))	Prestoea_acuminata)	(Iriartea_deltoidea	Orania_palindan)))	Serenoa_repens)))	(Pseudophoenix_vinifera	Attalea_speciosa))	(((Veitchia_spiralis	Dictyosperma_album)	Bactris_major)	(Elaeis_oleifera	Elaeis_guineensis)))	Kingia_australis);
((Serenoa_repens	((Chamaedorea_seifrizii	(Sabal_domingensis	((((Podococcus_barteri	(Prestoea_acuminata	((Kentiopsis_piersoniorum	Oenocarpus_bataua)	(Heterospathe_cagayanensis	Oenocarpus_minor))))	(Pelagodoxa_henryana	(Nypa_fruticans	Manicaria_saccifera)))	((Orania_palindan	Sclerosperma_profizianum)	(Pseudophoenix_vinifera	Geonoma_undata)))	Veitchia_spiralis)))	(((((Attalea_speciosa	Bactris_major)	(Elaeis_oleifera	Elaeis_guineensis))	(((Iriartea_deltoidea	(Reinhardtia_latisecta	Reinhardtia_paiewonskiana))	Reinhardtia_simplex)	Roystonea_regia))	Dictyosperma_album)	Phoenix_dactylifera)))	Kingia_australis);
((Serenoa_repens	(((Chamaedorea_seifrizii	((Podococcus_barteri	Sclerosperma_profizianum)	((Geonoma_undata	((Pelagodoxa_henryana	Manicaria_saccifera)	Pseudophoenix_vinifera))	(Prestoea_acuminata	(Sabal_domingensis	((Oenocarpus_bataua	((Oenocarpus_minor	Heterospathe_cagayanensis)	Kentiopsis_piersoniorum))	Veitchia_spiralis))))))	((Nypa_fruticans	Dictyosperma_album)	((((Attalea_speciosa	Bactris_major)	(Elaeis_oleifera	Elaeis_guineensis))	Reinhardtia_simplex)	(Orania_palindan	((Iriartea_deltoidea	Roystonea_regia)	(Reinhardtia_paiewonskiana	Reinhardtia_latisecta))))))	Phoenix_dactylifera))	Kingia_australis);
((Chamaedorea_seifrizii	((((((Oenocarpus_bataua	(Heterospathe_cagayanensis	(Kentiopsis_piersoniorum	Oenocarpus_minor)))	((Pelagodoxa_henryana	Geonoma_undata)	(Iriartea_deltoidea	Manicaria_saccifera)))	Prestoea_acuminata)	(Sabal_domingensis	(Veitchia_spiralis	(Pseudophoenix_vinifera	(((Attalea_speciosa	Bactris_major)	(Elaeis_oleifera	Elaeis_guineensis))	((Nypa_fruticans	(Roystonea_regia	(Reinhardtia_simplex	(Reinhardtia_paiewonskiana	Reinhardtia_latisecta))))	((Dictyosperma_album	(Orania_palindan	Serenoa_repens))	Phoenix_dactylifera)))))))	Podococcus_barteri)	Sclerosperma_profizianum))	Kingia_australis);
((Chamaedorea_seifrizii	(Geonoma_undata	((Pelagodoxa_henryana	((Orania_palindan	(Sclerosperma_profizianum	Podococcus_barteri))	(((Attalea_speciosa	(Iriartea_deltoidea	Bactris_major))	((Elaeis_guineensis	Pseudophoenix_vinifera)	Elaeis_oleifera))	(((Phoenix_dactylifera	(Dictyosperma_album	Serenoa_repens))	(Nypa_fruticans	(Roystonea_regia	(Reinhardtia_simplex	(Reinhardtia_paiewonskiana	Reinhardtia_latisecta)))))	Veitchia_spiralis))))	(Manicaria_saccifera	((Oenocarpus_bataua	(Sabal_domingensis	((Heterospathe_cagayanensis	Oenocarpus_minor)	Prestoea_acuminata)))	Kentiopsis_piersoniorum)))))	Kingia_australis);
(((((((Orania_palindan	(Phoenix_dactylifera	(Dictyosperma_album	Serenoa_repens)))	(Nypa_fruticans	(Roystonea_regia	((Reinhardtia_latisecta	Reinhardtia_paiewonskiana)	Reinhardtia_simplex))))	(((Sabal_domingensis	(Iriartea_deltoidea	(((Kentiopsis_piersoniorum	(Heterospathe_cagayanensis	Oenocarpus_minor))	((Manicaria_saccifera	Veitchia_spiralis)	((Pelagodoxa_henryana	Geonoma_undata)	Oenocarpus_bataua)))	Prestoea_acuminata)))	(Sclerosperma_profizianum	Podococcus_barteri))	Chamaedorea_seifrizii))	(Attalea_speciosa	Bactris_major))	Elaeis_guineensis)	(Pseudophoenix_vinifera	Elaeis_oleifera))	Kingia_australis);
(((((((Nypa_fruticans	(Roystonea_regia	((Reinhardtia_simplex	(Reinhardtia_paiewonskiana	Reinhardtia_latisecta))	Sabal_domingensis)))	Phoenix_dactylifera)	((Serenoa_repens	((((((Prestoea_acuminata	(Oenocarpus_bataua	(Heterospathe_cagayanensis	Oenocarpus_minor)))	((Kentiopsis_piersoniorum	(Veitchia_spiralis	Geonoma_undata))	Pseudophoenix_vinifera))	(Pelagodoxa_henryana	Manicaria_saccifera))	Iriartea_deltoidea)	Chamaedorea_seifrizii)	((Orania_palindan	Sclerosperma_profizianum)	Podococcus_barteri)))	Dictyosperma_album))	(Attalea_speciosa	Bactris_major))	Elaeis_guineensis)	Elaeis_oleifera)	Kingia_australis);
(((((Bactris_major	(((Reinhardtia_simplex	(Iriartea_deltoidea	(Reinhardtia_paiewonskiana	Reinhardtia_latisecta)))	(Nypa_fruticans	Roystonea_regia))	(((Dictyosperma_album	Serenoa_repens)	(((((Pelagodoxa_henryana	Geonoma_undata)	(Oenocarpus_bataua	(Heterospathe_cagayanensis	Oenocarpus_minor)))	Prestoea_acuminata)	(Veitchia_spiralis	(Sabal_domingensis	(Manicaria_saccifera	Pseudophoenix_vinifera))))	((Chamaedorea_seifrizii	(Orania_palindan	Sclerosperma_profizianum))	Podococcus_barteri)))	(Kentiopsis_piersoniorum	Phoenix_dactylifera))))	Attalea_speciosa)	Elaeis_guineensis)	Elaeis_oleifera)	Kingia_australis);
(((((Bactris_major	Attalea_speciosa)	(((Reinhardtia_simplex	(Reinhardtia_paiewonskiana	Reinhardtia_latisecta))	((Kentiopsis_piersoniorum	(Nypa_fruticans	Roystonea_regia))	Chamaedorea_seifrizii))	((((((((Pelagodoxa_henryana	Geonoma_undata)	(Veitchia_spiralis	(Oenocarpus_bataua	(Heterospathe_cagayanensis	(Oenocarpus_minor	Pseudophoenix_vinifera)))))	Manicaria_saccifera)	Iriartea_deltoidea)	Sabal_domingensis)	Prestoea_acuminata)	((Orania_palindan	Sclerosperma_profizianum)	Podococcus_barteri))	(Dictyosperma_album	(Serenoa_repens	Phoenix_dactylifera)))))	Elaeis_guineensis)	Elaeis_oleifera)	Kingia_australis);
((Bactris_major	(Attalea_speciosa	((((((Podococcus_barteri	((((Oenocarpus_bataua	((Heterospathe_cagayanensis	Oenocarpus_minor)	Prestoea_acuminata))	(Iriartea_deltoidea	Manicaria_saccifera))	(Pelagodoxa_henryana	Geonoma_undata))	(Orania_palindan	Sclerosperma_profizianum)))	(Chamaedorea_seifrizii	Serenoa_repens))	((Sabal_domingensis	Kentiopsis_piersoniorum)	Phoenix_dactylifera))	Dictyosperma_album)	((Veitchia_spiralis	(Pseudophoenix_vinifera	((Reinhardtia_paiewonskiana	Reinhardtia_latisecta)	Reinhardtia_simplex)))	(Nypa_fruticans	Roystonea_regia)))	(Elaeis_guineensis	Elaeis_oleifera))))	Kingia_australis);
((Serenoa_repens	(Dictyosperma_album	(Sabal_domingensis	(((((((Pelagodoxa_henryana	Manicaria_saccifera)	(Oenocarpus_minor	Oenocarpus_bataua))	(Prestoea_acuminata	(((Geonoma_undata	Kentiopsis_piersoniorum)	Veitchia_spiralis)	Heterospathe_cagayanensis)))	Iriartea_deltoidea)	(Orania_palindan	(Pseudophoenix_vinifera	(Podococcus_barteri	Sclerosperma_profizianum))))	(Phoenix_dactylifera	((Roystonea_regia	((Reinhardtia_latisecta	Reinhardtia_paiewonskiana)	(Nypa_fruticans	Reinhardtia_simplex)))	((Bactris_major	Attalea_speciosa)	(Elaeis_guineensis	Elaeis_oleifera)))))	Chamaedorea_seifrizii))))	Kingia_australis);
((Elaeis_oleifera	((((((Serenoa_repens	Dictyosperma_album)	Phoenix_dactylifera)	((Nypa_fruticans	Roystonea_regia)	((Reinhardtia_latisecta	Reinhardtia_paiewonskiana)	Reinhardtia_simplex)))	(Chamaedorea_seifrizii	(((((Pelagodoxa_henryana	Manicaria_saccifera)	((Prestoea_acuminata	(Oenocarpus_minor	Oenocarpus_bataua))	Pseudophoenix_vinifera))	((Geonoma_undata	(Veitchia_spiralis	Kentiopsis_piersoniorum))	Heterospathe_cagayanensis))	Iriartea_deltoidea)	((Orania_palindan	Sclerosperma_profizianum)	Podococcus_barteri))))	(Bactris_major	(Sabal_domingensis	Attalea_speciosa)))	Elaeis_guineensis))	Kingia_australis);
((Elaeis_oleifera	(((((Phoenix_dactylifera	(Dictyosperma_album	((((((Oenocarpus_minor	(Nypa_fruticans	(Veitchia_spiralis	Oenocarpus_bataua)))	Manicaria_saccifera)	((Pelagodoxa_henryana	Geonoma_undata)	(Kentiopsis_piersoniorum	Heterospathe_cagayanensis)))	Prestoea_acuminata)	((Orania_palindan	Sclerosperma_profizianum)	Podococcus_barteri))	(Chamaedorea_seifrizii	Serenoa_repens))))	(Roystonea_regia	(((Reinhardtia_paiewonskiana	Reinhardtia_latisecta)	(Sabal_domingensis	Iriartea_deltoidea))	(Reinhardtia_simplex	Pseudophoenix_vinifera))))	Attalea_speciosa)	Bactris_major)	Elaeis_guineensis))	Kingia_australis);
((Bactris_major	(((Elaeis_guineensis	Elaeis_oleifera)	(((Pseudophoenix_vinifera	(((Phoenix_dactylifera	Dictyosperma_album)	(Sabal_domingensis	(((Orania_palindan	Serenoa_repens)	((((Pelagodoxa_henryana	Geonoma_undata)	((Nypa_fruticans	Oenocarpus_bataua)	(((Heterospathe_cagayanensis	Oenocarpus_minor)	Kentiopsis_piersoniorum)	Prestoea_acuminata)))	Manicaria_saccifera)	(Sclerosperma_profizianum	Podococcus_barteri)))	Chamaedorea_seifrizii)))	Veitchia_spiralis))	(Roystonea_regia	(Reinhardtia_simplex	(Reinhardtia_paiewonskiana	Reinhardtia_latisecta))))	Attalea_speciosa))	Iriartea_deltoidea))	Kingia_australis);
(((Sabal_domingensis	Elaeis_guineensis)	((Elaeis_oleifera	(((Phoenix_dactylifera	((((Chamaedorea_seifrizii	(((Orania_palindan	Sclerosperma_profizianum)	Podococcus_barteri)	(((Oenocarpus_bataua	((Heterospathe_cagayanensis	Oenocarpus_minor)	Kentiopsis_piersoniorum))	Prestoea_acuminata)	((Pelagodoxa_henryana	Manicaria_saccifera)	(Pseudophoenix_vinifera	Geonoma_undata)))))	Serenoa_repens)	Nypa_fruticans)	Dictyosperma_album))	(((Reinhardtia_latisecta	Reinhardtia_paiewonskiana)	Reinhardtia_simplex)	Roystonea_regia))	(Iriartea_deltoidea	Attalea_speciosa)))	(Veitchia_spiralis	Bactris_major)))	Kingia_australis);
((Bactris_major	(((((((Reinhardtia_paiewonskiana	Reinhardtia_latisecta)	Reinhardtia_simplex)	Roystonea_regia)	(((Chamaedorea_seifrizii	((Serenoa_repens	((Orania_palindan	Sclerosperma_profizianum)	Podococcus_barteri))	(((Pelagodoxa_henryana	Manicaria_saccifera)	(Oenocarpus_bataua	(Heterospathe_cagayanensis	((Veitchia_spiralis	(Sabal_domingensis	(Oenocarpus_minor	Kentiopsis_piersoniorum)))	Pseudophoenix_vinifera))))	(Geonoma_undata	Prestoea_acuminata))))	Phoenix_dactylifera)	(Dictyosperma_album	Nypa_fruticans)))	Attalea_speciosa)	(Elaeis_guineensis	Elaeis_oleifera))	Iriartea_deltoidea))	Kingia_australis);
((Elaeis_oleifera	((((Attalea_speciosa	Iriartea_deltoidea)	((Sabal_domingensis	((((Reinhardtia_paiewonskiana	Reinhardtia_latisecta)	Reinhardtia_simplex)	(Nypa_fruticans	Roystonea_regia))	Pseudophoenix_vinifera))	(Phoenix_dactylifera	((Chamaedorea_seifrizii	(((((Pelagodoxa_henryana	Manicaria_saccifera)	Veitchia_spiralis)	((Oenocarpus_bataua	(Kentiopsis_piersoniorum	(Heterospathe_cagayanensis	Oenocarpus_minor)))	Geonoma_undata))	Prestoea_acuminata)	((Orania_palindan	Sclerosperma_profizianum)	Podococcus_barteri)))	(Serenoa_repens	Dictyosperma_album)))))	Bactris_major)	Elaeis_guineensis))	Kingia_australis);
((Elaeis_oleifera	(Elaeis_guineensis	((Attalea_speciosa	(Sabal_domingensis	(Pseudophoenix_vinifera	(Iriartea_deltoidea	Bactris_major))))	((Nypa_fruticans	((Phoenix_dactylifera	(((Chamaedorea_seifrizii	((Manicaria_saccifera	((Prestoea_acuminata	(Oenocarpus_bataua	(Kentiopsis_piersoniorum	(Heterospathe_cagayanensis	Oenocarpus_minor))))	(Pelagodoxa_henryana	Geonoma_undata)))	((Orania_palindan	Sclerosperma_profizianum)	Podococcus_barteri)))	Serenoa_repens)	Veitchia_spiralis))	Dictyosperma_album))	(((Reinhardtia_paiewonskiana	Reinhardtia_latisecta)	Reinhardtia_simplex)	Roystonea_regia)))))	Kingia_australis);
((Elaeis_oleifera	(Elaeis_guineensis	(Attalea_speciosa	(((Phoenix_dactylifera	(Serenoa_repens	((Chamaedorea_seifrizii	(((Manicaria_saccifera	((Oenocarpus_bataua	(((Heterospathe_cagayanensis	Oenocarpus_minor)	Kentiopsis_piersoniorum)	Prestoea_acuminata))	(Pelagodoxa_henryana	Geonoma_undata)))	Iriartea_deltoidea)	(Pseudophoenix_vinifera	(Sclerosperma_profizianum	Podococcus_barteri))))	Orania_palindan)))	(Veitchia_spiralis	(Bactris_major	Dictyosperma_album)))	(((Sabal_domingensis	(Reinhardtia_paiewonskiana	Reinhardtia_latisecta))	(Nypa_fruticans	Roystonea_regia))	Reinhardtia_simplex)))))	Kingia_australis);
((Elaeis_oleifera	(Elaeis_guineensis	((Bactris_major	Attalea_speciosa)	(((((Chamaedorea_seifrizii	(((Manicaria_saccifera	((Pelagodoxa_henryana	((Heterospathe_cagayanensis	Kentiopsis_piersoniorum)	Geonoma_undata))	(Oenocarpus_minor	Oenocarpus_bataua)))	Prestoea_acuminata)	(Pseudophoenix_vinifera	(Podococcus_barteri	(Orania_palindan	Sclerosperma_profizianum)))))	Serenoa_repens)	((Dictyosperma_album	Veitchia_spiralis)	(Phoenix_dactylifera	Sabal_domingensis)))	((Nypa_fruticans	Roystonea_regia)	(Reinhardtia_simplex	(Reinhardtia_paiewonskiana	Reinhardtia_latisecta))))	Iriartea_deltoidea))))	Kingia_australis);
((Bactris_major	(((((((Serenoa_repens	Orania_palindan)	(Podococcus_barteri	((((Geonoma_undata	Pelagodoxa_henryana)	(((Iriartea_deltoidea	Manicaria_saccifera)	((Heterospathe_cagayanensis	Kentiopsis_piersoniorum)	Chamaedorea_seifrizii))	((Oenocarpus_bataua	Oenocarpus_minor)	Veitchia_spiralis)))	Sabal_domingensis)	Prestoea_acuminata)))	Sclerosperma_profizianum)	(Dictyosperma_album	Phoenix_dactylifera))	((Reinhardtia_simplex	(Reinhardtia_paiewonskiana	Reinhardtia_latisecta))	((Pseudophoenix_vinifera	Roystonea_regia)	Nypa_fruticans)))	Attalea_speciosa)	(Elaeis_guineensis	Elaeis_oleifera)))	Kingia_australis);
((Bactris_major	(((Sabal_domingensis	((((((((Serenoa_repens	(Kentiopsis_piersoniorum	Dictyosperma_album))	Heterospathe_cagayanensis)	((((Geonoma_undata	Pelagodoxa_henryana)	(Oenocarpus_bataua	Oenocarpus_minor))	(Manicaria_saccifera	Veitchia_spiralis))	Prestoea_acuminata))	(Sclerosperma_profizianum	Orania_palindan))	Chamaedorea_seifrizii)	Podococcus_barteri)	(Pseudophoenix_vinifera	Phoenix_dactylifera))	(Nypa_fruticans	(Iriartea_deltoidea	(((Reinhardtia_paiewonskiana	Reinhardtia_latisecta)	Reinhardtia_simplex)	Roystonea_regia)))))	Attalea_speciosa)	(Elaeis_guineensis	Elaeis_oleifera)))	Kingia_australis);
((Bactris_major	((Attalea_speciosa	((((((Serenoa_repens	(Sabal_domingensis	Dictyosperma_album))	Phoenix_dactylifera)	(Roystonea_regia	(Pseudophoenix_vinifera	((Reinhardtia_paiewonskiana	Reinhardtia_latisecta)	(Nypa_fruticans	Reinhardtia_simplex)))))	(Podococcus_barteri	((Sclerosperma_profizianum	Orania_palindan)	(Prestoea_acuminata	(((Oenocarpus_bataua	(Heterospathe_cagayanensis	Oenocarpus_minor))	Manicaria_saccifera)	((Kentiopsis_piersoniorum	Geonoma_undata)	Pelagodoxa_henryana))))))	(Chamaedorea_seifrizii	Veitchia_spiralis))	(Elaeis_guineensis	Elaeis_oleifera)))	Iriartea_deltoidea))	Kingia_australis);
(((Elaeis_oleifera	((((Veitchia_spiralis	Bactris_major)	Attalea_speciosa)	((Phoenix_dactylifera	((Dictyosperma_album	Serenoa_repens)	((Chamaedorea_seifrizii	((Pseudophoenix_vinifera	(Reinhardtia_paiewonskiana	Reinhardtia_latisecta))	Reinhardtia_simplex))	(Nypa_fruticans	Roystonea_regia))))	(Podococcus_barteri	((Sclerosperma_profizianum	Orania_palindan)	(Iriartea_deltoidea	(Prestoea_acuminata	((Geonoma_undata	(Oenocarpus_bataua	(Heterospathe_cagayanensis	Oenocarpus_minor)))	((Kentiopsis_piersoniorum	Pelagodoxa_henryana)	Manicaria_saccifera))))))))	Elaeis_guineensis))	Sabal_domingensis)	Kingia_australis);
((Elaeis_oleifera	(((Attalea_speciosa	((((Reinhardtia_simplex	Nypa_fruticans)	(Sabal_domingensis	Roystonea_regia))	(((Chamaedorea_seifrizii	((Podococcus_barteri	(Sclerosperma_profizianum	Orania_palindan))	((Prestoea_acuminata	(Oenocarpus_bataua	(Heterospathe_cagayanensis	Oenocarpus_minor)))	((Iriartea_deltoidea	Manicaria_saccifera)	(Pelagodoxa_henryana	(Kentiopsis_piersoniorum	Geonoma_undata))))))	(Phoenix_dactylifera	(Serenoa_repens	Dictyosperma_album)))	(Reinhardtia_paiewonskiana	Reinhardtia_latisecta)))	(Veitchia_spiralis	Bactris_major)))	Elaeis_guineensis)	Pseudophoenix_vinifera))	Kingia_australis);
((Elaeis_oleifera	(((((Roystonea_regia	(Reinhardtia_simplex	(Reinhardtia_paiewonskiana	Reinhardtia_latisecta)))	Nypa_fruticans)	((Phoenix_dactylifera	(Serenoa_repens	((Veitchia_spiralis	Bactris_major)	Dictyosperma_album)))	(((Podococcus_barteri	(Sclerosperma_profizianum	Orania_palindan))	((Prestoea_acuminata	(Oenocarpus_bataua	((Oenocarpus_minor	Heterospathe_cagayanensis)	Pseudophoenix_vinifera)))	((Pelagodoxa_henryana	Manicaria_saccifera)	(Kentiopsis_piersoniorum	Geonoma_undata))))	Chamaedorea_seifrizii)))	((Sabal_domingensis	Attalea_speciosa)	Iriartea_deltoidea))	Elaeis_guineensis))	Kingia_australis);
((((Elaeis_oleifera	((((((Reinhardtia_simplex	(Reinhardtia_paiewonskiana	Reinhardtia_latisecta))	(Manicaria_saccifera	(Nypa_fruticans	Roystonea_regia)))	Veitchia_spiralis)	((Pseudophoenix_vinifera	((Phoenix_dactylifera	(Kentiopsis_piersoniorum	Dictyosperma_album))	(((Serenoa_repens	Chamaedorea_seifrizii)	((Sclerosperma_profizianum	Orania_palindan)	Podococcus_barteri))	(Prestoea_acuminata	((Pelagodoxa_henryana	Geonoma_undata)	(Oenocarpus_bataua	(Oenocarpus_minor	Heterospathe_cagayanensis)))))))	Sabal_domingensis))	Attalea_speciosa)	Elaeis_guineensis))	Iriartea_deltoidea)	Bactris_major)	Kingia_australis);
((Chamaedorea_seifrizii	(((Sabal_domingensis	(((((Elaeis_oleifera	Elaeis_guineensis)	Attalea_speciosa)	Bactris_major)	((Reinhardtia_simplex	(Reinhardtia_latisecta	(Reinhardtia_paiewonskiana	Iriartea_deltoidea)))	(Heterospathe_cagayanensis	Roystonea_regia)))	Nypa_fruticans))	((((Pseudophoenix_vinifera	Veitchia_spiralis)	Phoenix_dactylifera)	Kentiopsis_piersoniorum)	(Serenoa_repens	Dictyosperma_album)))	((Prestoea_acuminata	((Pelagodoxa_henryana	Geonoma_undata)	(Oenocarpus_bataua	Oenocarpus_minor)))	((Manicaria_saccifera	(Sclerosperma_profizianum	Orania_palindan))	Podococcus_barteri))))	Kingia_australis);
((Elaeis_oleifera	(Elaeis_guineensis	((Attalea_speciosa	Sabal_domingensis)	((Iriartea_deltoidea	Bactris_major)	(((Nypa_fruticans	Roystonea_regia)	(Reinhardtia_simplex	(Reinhardtia_latisecta	Reinhardtia_paiewonskiana)))	(((Serenoa_repens	(Dictyosperma_album	(Veitchia_spiralis	Kentiopsis_piersoniorum)))	Phoenix_dactylifera)	(Pseudophoenix_vinifera	(((Chamaedorea_seifrizii	((((Manicaria_saccifera	Pelagodoxa_henryana)	(Heterospathe_cagayanensis	Geonoma_undata))	(Oenocarpus_bataua	Oenocarpus_minor))	Prestoea_acuminata))	Podococcus_barteri)	(Sclerosperma_profizianum	Orania_palindan)))))))))	Kingia_australis);
((Elaeis_oleifera	(Elaeis_guineensis	(Attalea_speciosa	(Sabal_domingensis	((Roystonea_regia	(((((((Manicaria_saccifera	Pelagodoxa_henryana)	(Heterospathe_cagayanensis	(Prestoea_acuminata	(Podococcus_barteri	(Oenocarpus_bataua	Oenocarpus_minor)))))	Geonoma_undata)	(Sclerosperma_profizianum	Pseudophoenix_vinifera))	Chamaedorea_seifrizii)	((Serenoa_repens	(Bactris_major	(Dictyosperma_album	(Veitchia_spiralis	Kentiopsis_piersoniorum))))	(Orania_palindan	Phoenix_dactylifera)))	((Nypa_fruticans	Reinhardtia_simplex)	(Reinhardtia_latisecta	Reinhardtia_paiewonskiana))))	Iriartea_deltoidea)))))	Kingia_australis);
((Elaeis_oleifera	(((((Iriartea_deltoidea	(Sabal_domingensis	((Nypa_fruticans	Roystonea_regia)	((Reinhardtia_paiewonskiana	Reinhardtia_latisecta)	Reinhardtia_simplex))))	((Phoenix_dactylifera	((Serenoa_repens	Orania_palindan)	Dictyosperma_album))	(Chamaedorea_seifrizii	((Sclerosperma_profizianum	Podococcus_barteri)	((((Pseudophoenix_vinifera	(Heterospathe_cagayanensis	((Pelagodoxa_henryana	Manicaria_saccifera)	Veitchia_spiralis)))	Prestoea_acuminata)	(Oenocarpus_bataua	Oenocarpus_minor))	(Kentiopsis_piersoniorum	Geonoma_undata))))))	Attalea_speciosa)	Bactris_major)	Elaeis_guineensis))	Kingia_australis);
((Elaeis_oleifera	(((((((Nypa_fruticans	Roystonea_regia)	((Reinhardtia_paiewonskiana	Reinhardtia_latisecta)	Reinhardtia_simplex))	((Phoenix_dactylifera	Dictyosperma_album)	(Serenoa_repens	(Chamaedorea_seifrizii	(((Orania_palindan	Sclerosperma_profizianum)	Podococcus_barteri)	(((Heterospathe_cagayanensis	(Kentiopsis_piersoniorum	Geonoma_undata))	(Manicaria_saccifera	Pelagodoxa_henryana))	((Veitchia_spiralis	Prestoea_acuminata)	(Oenocarpus_minor	((Oenocarpus_bataua	Sabal_domingensis)	Pseudophoenix_vinifera)))))))))	Attalea_speciosa)	Bactris_major)	Elaeis_guineensis)	Iriartea_deltoidea))	Kingia_australis);
((Elaeis_oleifera	(Elaeis_guineensis	((Pseudophoenix_vinifera	((Roystonea_regia	(Reinhardtia_simplex	(Reinhardtia_paiewonskiana	Reinhardtia_latisecta)))	((Chamaedorea_seifrizii	(((Orania_palindan	Sclerosperma_profizianum)	Podococcus_barteri)	((Pelagodoxa_henryana	(Geonoma_undata	Kentiopsis_piersoniorum))	((Heterospathe_cagayanensis	(Prestoea_acuminata	(Nypa_fruticans	(Oenocarpus_minor	Oenocarpus_bataua))))	(Manicaria_saccifera	Veitchia_spiralis)))))	(Phoenix_dactylifera	(Serenoa_repens	Dictyosperma_album)))))	((Sabal_domingensis	Attalea_speciosa)	(Iriartea_deltoidea	Bactris_major)))))	Kingia_australis);
((((Elaeis_guineensis	((Attalea_speciosa	(Sabal_domingensis	((Roystonea_regia	(Reinhardtia_simplex	(Reinhardtia_paiewonskiana	Reinhardtia_latisecta)))	(((((((Serenoa_repens	Dictyosperma_album)	((Nypa_fruticans	(Oenocarpus_minor	Oenocarpus_bataua))	((Pelagodoxa_henryana	(Heterospathe_cagayanensis	((Kentiopsis_piersoniorum	Geonoma_undata)	Veitchia_spiralis)))	Manicaria_saccifera)))	Prestoea_acuminata)	Podococcus_barteri)	Orania_palindan)	(Sclerosperma_profizianum	Chamaedorea_seifrizii))	Phoenix_dactylifera))))	(Iriartea_deltoidea	Bactris_major)))	Elaeis_oleifera)	Pseudophoenix_vinifera)	Kingia_australis);
(((Elaeis_guineensis	(((Bactris_major	Iriartea_deltoidea)	Attalea_speciosa)	((Roystonea_regia	(Reinhardtia_simplex	((Reinhardtia_latisecta	Reinhardtia_paiewonskiana)	Sabal_domingensis)))	(((((Orania_palindan	((Veitchia_spiralis	Heterospathe_cagayanensis)	Serenoa_repens))	Dictyosperma_album)	((Prestoea_acuminata	((((Pelagodoxa_henryana	Geonoma_undata)	Kentiopsis_piersoniorum)	(Nypa_fruticans	Manicaria_saccifera))	(Oenocarpus_minor	Oenocarpus_bataua)))	((Chamaedorea_seifrizii	Sclerosperma_profizianum)	Podococcus_barteri)))	Pseudophoenix_vinifera)	Phoenix_dactylifera))))	Elaeis_oleifera)	Kingia_australis);
((Bactris_major	(Attalea_speciosa	(((Roystonea_regia	(Reinhardtia_simplex	(Iriartea_deltoidea	(Reinhardtia_latisecta	Reinhardtia_paiewonskiana))))	(((Sabal_domingensis	Dictyosperma_album)	Phoenix_dactylifera)	(Veitchia_spiralis	((Serenoa_repens	Chamaedorea_seifrizii)	(((Pelagodoxa_henryana	Geonoma_undata)	(Manicaria_saccifera	((Kentiopsis_piersoniorum	((Oenocarpus_bataua	Nypa_fruticans)	(Heterospathe_cagayanensis	Oenocarpus_minor)))	Prestoea_acuminata)))	(Pseudophoenix_vinifera	((Orania_palindan	Sclerosperma_profizianum)	Podococcus_barteri)))))))	(Elaeis_oleifera	Elaeis_guineensis))))	Kingia_australis);
((Chamaedorea_seifrizii	(((((Nypa_fruticans	((Heterospathe_cagayanensis	Oenocarpus_minor)	Oenocarpus_bataua))	Prestoea_acuminata)	(Manicaria_saccifera	(Pelagodoxa_henryana	(Kentiopsis_piersoniorum	Geonoma_undata))))	((Orania_palindan	Sclerosperma_profizianum)	Podococcus_barteri))	(((Serenoa_repens	Dictyosperma_album)	Phoenix_dactylifera)	((Veitchia_spiralis	(Sabal_domingensis	((Elaeis_oleifera	Elaeis_guineensis)	(Pseudophoenix_vinifera	(Attalea_speciosa	(Iriartea_deltoidea	Bactris_major))))))	(Roystonea_regia	(Reinhardtia_simplex	(Reinhardtia_latisecta	Reinhardtia_paiewonskiana)))))))	Kingia_australis);
((Elaeis_oleifera	(Elaeis_guineensis	(((Iriartea_deltoidea	(Attalea_speciosa	Veitchia_spiralis))	Bactris_major)	((Roystonea_regia	(Reinhardtia_simplex	(Reinhardtia_latisecta	Reinhardtia_paiewonskiana)))	(((Orania_palindan	Sclerosperma_profizianum)	(Chamaedorea_seifrizii	(Manicaria_saccifera	((Pelagodoxa_henryana	Geonoma_undata)	(Podococcus_barteri	((Prestoea_acuminata	(Heterospathe_cagayanensis	Oenocarpus_minor))	(Pseudophoenix_vinifera	(Nypa_fruticans	(Sabal_domingensis	Oenocarpus_bataua)))))))))	((Serenoa_repens	(Kentiopsis_piersoniorum	Dictyosperma_album))	Phoenix_dactylifera))))))	Kingia_australis);
((Bactris_major	((((Roystonea_regia	(Reinhardtia_simplex	(Reinhardtia_latisecta	Reinhardtia_paiewonskiana)))	((((Orania_palindan	Sclerosperma_profizianum)	((Chamaedorea_seifrizii	(((((Nypa_fruticans	(Pseudophoenix_vinifera	Oenocarpus_minor))	Oenocarpus_bataua)	((Iriartea_deltoidea	Pelagodoxa_henryana)	Geonoma_undata))	(Heterospathe_cagayanensis	Manicaria_saccifera))	Sabal_domingensis))	Prestoea_acuminata))	Podococcus_barteri)	((Serenoa_repens	(Kentiopsis_piersoniorum	Dictyosperma_album))	Phoenix_dactylifera)))	((Elaeis_oleifera	Veitchia_spiralis)	Elaeis_guineensis))	Attalea_speciosa))	Kingia_australis);
((Chamaedorea_seifrizii	((((Serenoa_repens	(Kentiopsis_piersoniorum	Dictyosperma_album))	(Phoenix_dactylifera	Pseudophoenix_vinifera))	((((Elaeis_oleifera	Elaeis_guineensis)	Attalea_speciosa)	Bactris_major)	((Nypa_fruticans	Roystonea_regia)	(Sabal_domingensis	(Reinhardtia_simplex	(Reinhardtia_latisecta	Reinhardtia_paiewonskiana))))))	((Sclerosperma_profizianum	(((Manicaria_saccifera	(Prestoea_acuminata	(Oenocarpus_minor	(Oenocarpus_bataua	Veitchia_spiralis))))	((Pelagodoxa_henryana	Geonoma_undata)	Heterospathe_cagayanensis))	(Orania_palindan	Iriartea_deltoidea)))	Podococcus_barteri)))	Kingia_australis);
(((Elaeis_guineensis	(Attalea_speciosa	(((Reinhardtia_simplex	(Reinhardtia_paiewonskiana	Reinhardtia_latisecta))	Roystonea_regia)	((Chamaedorea_seifrizii	((Orania_palindan	Sclerosperma_profizianum)	((Manicaria_saccifera	(Podococcus_barteri	(Oenocarpus_bataua	((Heterospathe_cagayanensis	(Kentiopsis_piersoniorum	Oenocarpus_minor))	((Veitchia_spiralis	Pseudophoenix_vinifera)	Prestoea_acuminata)))))	(Pelagodoxa_henryana	Geonoma_undata))))	((Dictyosperma_album	Serenoa_repens)	(Nypa_fruticans	Phoenix_dactylifera))))))	((Bactris_major	(Sabal_domingensis	Iriartea_deltoidea))	Elaeis_oleifera))	Kingia_australis);
((Bactris_major	(Attalea_speciosa	(((((Reinhardtia_latisecta	Reinhardtia_paiewonskiana)	Reinhardtia_simplex)	(Nypa_fruticans	Roystonea_regia))	((((((((Pseudophoenix_vinifera	Sabal_domingensis)	(Oenocarpus_minor	Oenocarpus_bataua))	(Pelagodoxa_henryana	(Iriartea_deltoidea	Manicaria_saccifera)))	(Veitchia_spiralis	((Geonoma_undata	Heterospathe_cagayanensis)	Kentiopsis_piersoniorum)))	Prestoea_acuminata)	Chamaedorea_seifrizii)	(Orania_palindan	Sclerosperma_profizianum))	(Podococcus_barteri	((Dictyosperma_album	Serenoa_repens)	Phoenix_dactylifera))))	(Elaeis_guineensis	Elaeis_oleifera))))	Kingia_australis);
((Chamaedorea_seifrizii	(Serenoa_repens	(((Podococcus_barteri	(Pseudophoenix_vinifera	((Manicaria_saccifera	((Prestoea_acuminata	Oenocarpus_minor)	Oenocarpus_bataua))	(((Geonoma_undata	(Iriartea_deltoidea	(Veitchia_spiralis	Kentiopsis_piersoniorum)))	Heterospathe_cagayanensis)	Pelagodoxa_henryana))))	(Orania_palindan	Sclerosperma_profizianum))	(Sabal_domingensis	(Phoenix_dactylifera	(Dictyosperma_album	((Nypa_fruticans	((Elaeis_guineensis	Elaeis_oleifera)	(Bactris_major	Attalea_speciosa)))	(Roystonea_regia	((Reinhardtia_latisecta	Reinhardtia_paiewonskiana)	Reinhardtia_simplex)))))))))	Kingia_australis);
((Chamaedorea_seifrizii	((Prestoea_acuminata	(((Geonoma_undata	Pelagodoxa_henryana)	Veitchia_spiralis)	(Podococcus_barteri	(Oenocarpus_minor	Oenocarpus_bataua))))	(((Sabal_domingensis	((Manicaria_saccifera	(((Elaeis_guineensis	Elaeis_oleifera)	((Iriartea_deltoidea	Bactris_major)	Attalea_speciosa))	(((Reinhardtia_latisecta	Reinhardtia_paiewonskiana)	Reinhardtia_simplex)	Roystonea_regia)))	Nypa_fruticans))	((Heterospathe_cagayanensis	Kentiopsis_piersoniorum)	((Pseudophoenix_vinifera	Phoenix_dactylifera)	(Serenoa_repens	Dictyosperma_album))))	(Orania_palindan	Sclerosperma_profizianum))))	Kingia_australis);
((Elaeis_oleifera	((Bactris_major	(Attalea_speciosa	((Pseudophoenix_vinifera	((Reinhardtia_simplex	Nypa_fruticans)	((Reinhardtia_latisecta	Reinhardtia_paiewonskiana)	(Veitchia_spiralis	Roystonea_regia))))	(((((((Serenoa_repens	(Heterospathe_cagayanensis	Dictyosperma_album))	Kentiopsis_piersoniorum)	((Prestoea_acuminata	((Pelagodoxa_henryana	(Iriartea_deltoidea	Manicaria_saccifera))	(Geonoma_undata	(Oenocarpus_minor	Oenocarpus_bataua))))	Chamaedorea_seifrizii))	Podococcus_barteri)	(Orania_palindan	Sclerosperma_profizianum))	Sabal_domingensis)	Phoenix_dactylifera))))	Elaeis_guineensis))	Kingia_australis);
(((Elaeis_oleifera	((Attalea_speciosa	(((Sabal_domingensis	((Kentiopsis_piersoniorum	(Heterospathe_cagayanensis	Phoenix_dactylifera))	((Serenoa_repens	Orania_palindan)	Dictyosperma_album)))	((Reinhardtia_simplex	(Reinhardtia_latisecta	Reinhardtia_paiewonskiana))	(Chamaedorea_seifrizii	Nypa_fruticans)))	((Podococcus_barteri	((Veitchia_spiralis	Pseudophoenix_vinifera)	(Roystonea_regia	Sclerosperma_profizianum)))	(Prestoea_acuminata	((Oenocarpus_minor	Oenocarpus_bataua)	(Geonoma_undata	(Pelagodoxa_henryana	(Iriartea_deltoidea	Manicaria_saccifera))))))))	Elaeis_guineensis))	Bactris_major)	Kingia_australis);
((Elaeis_oleifera	(((((Veitchia_spiralis	Dictyosperma_album)	(((Chamaedorea_seifrizii	Serenoa_repens)	(Podococcus_barteri	((Prestoea_acuminata	(((Manicaria_saccifera	Pelagodoxa_henryana)	Oenocarpus_bataua)	((Kentiopsis_piersoniorum	(Heterospathe_cagayanensis	Oenocarpus_minor))	Geonoma_undata)))	(Pseudophoenix_vinifera	(Orania_palindan	Sclerosperma_profizianum)))))	(Phoenix_dactylifera	Sabal_domingensis)))	(Nypa_fruticans	((Iriartea_deltoidea	(Reinhardtia_simplex	(Reinhardtia_latisecta	Reinhardtia_paiewonskiana)))	Roystonea_regia)))	(Bactris_major	Attalea_speciosa))	Elaeis_guineensis))	Kingia_australis);
((Chamaedorea_seifrizii	((Pseudophoenix_vinifera	(((Sabal_domingensis	(Prestoea_acuminata	((Iriartea_deltoidea	Manicaria_saccifera)	((Nypa_fruticans	Oenocarpus_bataua)	((Kentiopsis_piersoniorum	(Heterospathe_cagayanensis	Oenocarpus_minor))	Veitchia_spiralis)))))	(Geonoma_undata	Pelagodoxa_henryana))	(Orania_palindan	Sclerosperma_profizianum)))	((Serenoa_repens	Dictyosperma_album)	((Podococcus_barteri	Phoenix_dactylifera)	(((Reinhardtia_simplex	(Reinhardtia_latisecta	Reinhardtia_paiewonskiana))	Roystonea_regia)	((Bactris_major	Attalea_speciosa)	(Elaeis_guineensis	Elaeis_oleifera)))))))	Kingia_australis);
((Podococcus_barteri	((((Sabal_domingensis	Iriartea_deltoidea)	((((Oenocarpus_bataua	Nypa_fruticans)	(Kentiopsis_piersoniorum	(Heterospathe_cagayanensis	Oenocarpus_minor)))	(Geonoma_undata	(Veitchia_spiralis	(Pelagodoxa_henryana	Manicaria_saccifera))))	Prestoea_acuminata))	(Orania_palindan	Sclerosperma_profizianum))	(((Pseudophoenix_vinifera	(Serenoa_repens	(Bactris_major	Dictyosperma_album)))	(Phoenix_dactylifera	(((Reinhardtia_simplex	(Reinhardtia_latisecta	Reinhardtia_paiewonskiana))	Roystonea_regia)	(Attalea_speciosa	(Elaeis_guineensis	Elaeis_oleifera)))))	Chamaedorea_seifrizii)))	Kingia_australis);
((Chamaedorea_seifrizii	((Podococcus_barteri	((((Pseudophoenix_vinifera	(Veitchia_spiralis	(Kentiopsis_piersoniorum	Geonoma_undata)))	Heterospathe_cagayanensis)	(((Pelagodoxa_henryana	Manicaria_saccifera)	Prestoea_acuminata)	(Oenocarpus_minor	Oenocarpus_bataua)))	(Orania_palindan	Sclerosperma_profizianum)))	((Attalea_speciosa	(Elaeis_guineensis	Elaeis_oleifera))	(((Iriartea_deltoidea	((Reinhardtia_simplex	(Reinhardtia_latisecta	Reinhardtia_paiewonskiana))	Sabal_domingensis))	((Bactris_major	Dictyosperma_album)	(Phoenix_dactylifera	Serenoa_repens)))	(Nypa_fruticans	Roystonea_regia)))))	Kingia_australis);
((Elaeis_oleifera	(Elaeis_guineensis	((((((((Podococcus_barteri	(Sclerosperma_profizianum	((((Pelagodoxa_henryana	(Nypa_fruticans	Manicaria_saccifera))	(Heterospathe_cagayanensis	Sabal_domingensis))	((Veitchia_spiralis	(Kentiopsis_piersoniorum	Geonoma_undata))	Pseudophoenix_vinifera))	(Prestoea_acuminata	(Oenocarpus_bataua	Oenocarpus_minor)))))	Chamaedorea_seifrizii)	(Phoenix_dactylifera	((Dictyosperma_album	Serenoa_repens)	Orania_palindan)))	(Reinhardtia_latisecta	Reinhardtia_paiewonskiana))	Reinhardtia_simplex)	(Iriartea_deltoidea	Roystonea_regia))	Attalea_speciosa)	Bactris_major)))	Kingia_australis);
((Serenoa_repens	((((Reinhardtia_simplex	(Reinhardtia_paiewonskiana	Reinhardtia_latisecta))	((Pseudophoenix_vinifera	(Bactris_major	Dictyosperma_album))	((Elaeis_oleifera	Elaeis_guineensis)	Attalea_speciosa)))	(Phoenix_dactylifera	((((Orania_palindan	(Sclerosperma_profizianum	Podococcus_barteri))	(Iriartea_deltoidea	(((Pelagodoxa_henryana	Manicaria_saccifera)	Geonoma_undata)	(Veitchia_spiralis	(Prestoea_acuminata	(Kentiopsis_piersoniorum	(Nypa_fruticans	(Oenocarpus_bataua	(Heterospathe_cagayanensis	Oenocarpus_minor)))))))))	Chamaedorea_seifrizii)	Sabal_domingensis)))	Roystonea_regia))	Kingia_australis);
((Elaeis_oleifera	(Elaeis_guineensis	(Attalea_speciosa	(((Phoenix_dactylifera	((Sclerosperma_profizianum	Podococcus_barteri)	((Sabal_domingensis	Orania_palindan)	(((((((Oenocarpus_bataua	Nypa_fruticans)	Veitchia_spiralis)	((Pseudophoenix_vinifera	Oenocarpus_minor)	Heterospathe_cagayanensis))	(Pelagodoxa_henryana	(Kentiopsis_piersoniorum	Geonoma_undata)))	Chamaedorea_seifrizii)	Manicaria_saccifera)	Prestoea_acuminata))))	(Roystonea_regia	(Reinhardtia_simplex	((Reinhardtia_latisecta	Reinhardtia_paiewonskiana)	Iriartea_deltoidea))))	(Dictyosperma_album	(Bactris_major	Serenoa_repens))))))	Kingia_australis);
((Attalea_speciosa	(((Bactris_major	((Sabal_domingensis	((Roystonea_regia	(Reinhardtia_simplex	(Reinhardtia_latisecta	Reinhardtia_paiewonskiana)))	(Phoenix_dactylifera	(Dictyosperma_album	Serenoa_repens))))	(Veitchia_spiralis	(((((Oenocarpus_bataua	(Nypa_fruticans	Oenocarpus_minor))	(Prestoea_acuminata	(Pelagodoxa_henryana	(Heterospathe_cagayanensis	(Kentiopsis_piersoniorum	(Geonoma_undata	Pseudophoenix_vinifera))))))	Manicaria_saccifera)	Chamaedorea_seifrizii)	((Orania_palindan	Podococcus_barteri)	Sclerosperma_profizianum)))))	(Elaeis_oleifera	Elaeis_guineensis))	Iriartea_deltoidea))	Kingia_australis);
((((Sclerosperma_profizianum	(Pseudophoenix_vinifera	Orania_palindan))	((Podococcus_barteri	((Serenoa_repens	(((Veitchia_spiralis	Heterospathe_cagayanensis)	Kentiopsis_piersoniorum)	Dictyosperma_album))	(((Oenocarpus_minor	(Oenocarpus_bataua	Nypa_fruticans))	(Manicaria_saccifera	(Pelagodoxa_henryana	Geonoma_undata)))	Prestoea_acuminata)))	(((Roystonea_regia	(Reinhardtia_simplex	(Sabal_domingensis	(Iriartea_deltoidea	(Reinhardtia_latisecta	Reinhardtia_paiewonskiana)))))	(((Elaeis_oleifera	Elaeis_guineensis)	Attalea_speciosa)	Bactris_major))	Phoenix_dactylifera)))	Chamaedorea_seifrizii)	Kingia_australis);
((Elaeis_oleifera	(Elaeis_guineensis	((((((Serenoa_repens	Dictyosperma_album)	(Chamaedorea_seifrizii	((Podococcus_barteri	((Oenocarpus_bataua	((Kentiopsis_piersoniorum	(Veitchia_spiralis	(Oenocarpus_minor	Heterospathe_cagayanensis)))	Prestoea_acuminata))	(Geonoma_undata	((Nypa_fruticans	Manicaria_saccifera)	Pelagodoxa_henryana))))	(Orania_palindan	Sclerosperma_profizianum))))	Phoenix_dactylifera)	Pseudophoenix_vinifera)	(Roystonea_regia	(((Reinhardtia_simplex	Iriartea_deltoidea)	(Reinhardtia_latisecta	Reinhardtia_paiewonskiana))	Sabal_domingensis)))	(Attalea_speciosa	Bactris_major))))	Kingia_australis);
((Bactris_major	(((Elaeis_oleifera	Elaeis_guineensis)	Attalea_speciosa)	(((((((Pseudophoenix_vinifera	Podococcus_barteri)	(Orania_palindan	Sclerosperma_profizianum))	(((Geonoma_undata	((Pelagodoxa_henryana	Iriartea_deltoidea)	(Nypa_fruticans	Manicaria_saccifera)))	(Oenocarpus_bataua	(((Veitchia_spiralis	(Oenocarpus_minor	Heterospathe_cagayanensis))	Kentiopsis_piersoniorum)	Sabal_domingensis)))	Prestoea_acuminata))	(Chamaedorea_seifrizii	Serenoa_repens))	Phoenix_dactylifera)	Dictyosperma_album)	(Roystonea_regia	(Reinhardtia_simplex	(Reinhardtia_latisecta	Reinhardtia_paiewonskiana))))))	Kingia_australis);
((Elaeis_oleifera	(Elaeis_guineensis	((((Phoenix_dactylifera	(Serenoa_repens	(Heterospathe_cagayanensis	Dictyosperma_album)))	(Roystonea_regia	(Reinhardtia_simplex	(Reinhardtia_latisecta	Reinhardtia_paiewonskiana))))	((((Podococcus_barteri	(Orania_palindan	Sclerosperma_profizianum))	((((((Prestoea_acuminata	(Oenocarpus_minor	Kentiopsis_piersoniorum))	Oenocarpus_bataua)	Veitchia_spiralis)	Geonoma_undata)	(Pelagodoxa_henryana	(Nypa_fruticans	Manicaria_saccifera)))	Iriartea_deltoidea))	Pseudophoenix_vinifera)	Chamaedorea_seifrizii))	((Sabal_domingensis	Bactris_major)	Attalea_speciosa))))	Kingia_australis);
((Serenoa_repens	(((Heterospathe_cagayanensis	Dictyosperma_album)	((Phoenix_dactylifera	((Roystonea_regia	(Reinhardtia_simplex	((Reinhardtia_latisecta	Reinhardtia_paiewonskiana)	(Iriartea_deltoidea	Sabal_domingensis))))	(Attalea_speciosa	((Elaeis_oleifera	Elaeis_guineensis)	Bactris_major))))	((Sclerosperma_profizianum	(((Kentiopsis_piersoniorum	Geonoma_undata)	Veitchia_spiralis)	((Podococcus_barteri	(Oenocarpus_minor	Oenocarpus_bataua))	((Pelagodoxa_henryana	(Nypa_fruticans	Manicaria_saccifera))	Prestoea_acuminata))))	(Chamaedorea_seifrizii	Pseudophoenix_vinifera))))	Orania_palindan))	Kingia_australis);
((Chamaedorea_seifrizii	(((Orania_palindan	Serenoa_repens)	(((Heterospathe_cagayanensis	Dictyosperma_album)	Phoenix_dactylifera)	(Nypa_fruticans	((Roystonea_regia	(Reinhardtia_simplex	(Reinhardtia_latisecta	Reinhardtia_paiewonskiana)))	(((Sabal_domingensis	(Iriartea_deltoidea	Bactris_major))	Attalea_speciosa)	(Elaeis_guineensis	Elaeis_oleifera))))))	((Sclerosperma_profizianum	(((Pelagodoxa_henryana	Geonoma_undata)	Pseudophoenix_vinifera)	((Kentiopsis_piersoniorum	Manicaria_saccifera)	((Prestoea_acuminata	Oenocarpus_minor)	(Oenocarpus_bataua	Veitchia_spiralis)))))	Podococcus_barteri)))	Kingia_australis);
(((((Sabal_domingensis	Elaeis_oleifera)	(Elaeis_guineensis	(((((Dictyosperma_album	Serenoa_repens)	Phoenix_dactylifera)	(((Reinhardtia_paiewonskiana	Reinhardtia_latisecta)	Reinhardtia_simplex)	(Nypa_fruticans	Roystonea_regia)))	((Sclerosperma_profizianum	(Orania_palindan	Podococcus_barteri))	((Iriartea_deltoidea	((Pelagodoxa_henryana	Manicaria_saccifera)	((Heterospathe_cagayanensis	(Geonoma_undata	(Veitchia_spiralis	Kentiopsis_piersoniorum)))	((Oenocarpus_bataua	Oenocarpus_minor)	Prestoea_acuminata))))	Chamaedorea_seifrizii)))	Attalea_speciosa)))	Pseudophoenix_vinifera)	Bactris_major)	Kingia_australis);
((Elaeis_oleifera	(((Attalea_speciosa	((Bactris_major	Iriartea_deltoidea)	Sabal_domingensis))	((((Dictyosperma_album	Serenoa_repens)	Phoenix_dactylifera)	(Chamaedorea_seifrizii	(((Reinhardtia_paiewonskiana	Reinhardtia_latisecta)	Reinhardtia_simplex)	(Nypa_fruticans	Roystonea_regia))))	(((((Pelagodoxa_henryana	(Heterospathe_cagayanensis	(Geonoma_undata	Kentiopsis_piersoniorum)))	(((Oenocarpus_bataua	Oenocarpus_minor)	Pseudophoenix_vinifera)	Manicaria_saccifera))	Veitchia_spiralis)	Prestoea_acuminata)	(Sclerosperma_profizianum	(Orania_palindan	Podococcus_barteri)))))	Elaeis_guineensis))	Kingia_australis);
((Bactris_major	((Elaeis_guineensis	(Iriartea_deltoidea	Elaeis_oleifera))	(Attalea_speciosa	(((Chamaedorea_seifrizii	(Podococcus_barteri	((((Heterospathe_cagayanensis	((Geonoma_undata	Kentiopsis_piersoniorum)	Veitchia_spiralis))	(Prestoea_acuminata	((Pseudophoenix_vinifera	Oenocarpus_bataua)	Oenocarpus_minor)))	(Pelagodoxa_henryana	Manicaria_saccifera))	(Sclerosperma_profizianum	Orania_palindan))))	((Dictyosperma_album	Serenoa_repens)	Phoenix_dactylifera))	(((Sabal_domingensis	Nypa_fruticans)	Roystonea_regia)	((Reinhardtia_paiewonskiana	Reinhardtia_latisecta)	Reinhardtia_simplex))))))	Kingia_australis);
((Chamaedorea_seifrizii	((((Podococcus_barteri	Sclerosperma_profizianum)	Orania_palindan)	(((((Iriartea_deltoidea	Pelagodoxa_henryana)	Manicaria_saccifera)	(Heterospathe_cagayanensis	(Geonoma_undata	Kentiopsis_piersoniorum)))	(Oenocarpus_bataua	Oenocarpus_minor))	Prestoea_acuminata))	(((Dictyosperma_album	Phoenix_dactylifera)	((((Pseudophoenix_vinifera	(Veitchia_spiralis	(Sabal_domingensis	Attalea_speciosa)))	Bactris_major)	(Elaeis_guineensis	Elaeis_oleifera))	((Roystonea_regia	((Reinhardtia_paiewonskiana	Reinhardtia_latisecta)	Reinhardtia_simplex))	Nypa_fruticans)))	Serenoa_repens)))	Kingia_australis);
(((Iriartea_deltoidea	(Elaeis_oleifera	((Sabal_domingensis	Elaeis_guineensis)	((((Reinhardtia_simplex	(Reinhardtia_paiewonskiana	Reinhardtia_latisecta))	(Roystonea_regia	Nypa_fruticans))	((Chamaedorea_seifrizii	((Serenoa_repens	(Podococcus_barteri	(Sclerosperma_profizianum	Orania_palindan)))	((((Pseudophoenix_vinifera	Pelagodoxa_henryana)	(Heterospathe_cagayanensis	(Geonoma_undata	Kentiopsis_piersoniorum)))	(Manicaria_saccifera	(Oenocarpus_bataua	Oenocarpus_minor)))	Prestoea_acuminata)))	((Veitchia_spiralis	Dictyosperma_album)	Phoenix_dactylifera)))	Attalea_speciosa))))	Bactris_major)	Kingia_australis);
((((Attalea_speciosa	((((Reinhardtia_simplex	(Reinhardtia_paiewonskiana	Reinhardtia_latisecta))	((Roystonea_regia	Sabal_domingensis)	Nypa_fruticans))	((Veitchia_spiralis	Dictyosperma_album)	Phoenix_dactylifera))	((((Serenoa_repens	Orania_palindan)	Sclerosperma_profizianum)	((Prestoea_acuminata	((Oenocarpus_bataua	Oenocarpus_minor)	(Manicaria_saccifera	(Pelagodoxa_henryana	(Heterospathe_cagayanensis	(Geonoma_undata	Kentiopsis_piersoniorum))))))	(Chamaedorea_seifrizii	Iriartea_deltoidea)))	(Podococcus_barteri	Pseudophoenix_vinifera))))	(Elaeis_guineensis	Elaeis_oleifera))	Bactris_major)	Kingia_australis);
((Elaeis_oleifera	(((Bactris_major	Attalea_speciosa)	((Pseudophoenix_vinifera	((Reinhardtia_simplex	(Reinhardtia_paiewonskiana	Reinhardtia_latisecta))	(Sabal_domingensis	(Roystonea_regia	Nypa_fruticans))))	((Phoenix_dactylifera	(Orania_palindan	(((Podococcus_barteri	Sclerosperma_profizianum)	Serenoa_repens)	((Prestoea_acuminata	((Manicaria_saccifera	((Heterospathe_cagayanensis	Oenocarpus_minor)	(Kentiopsis_piersoniorum	Oenocarpus_bataua)))	(Pelagodoxa_henryana	Geonoma_undata)))	(Chamaedorea_seifrizii	Iriartea_deltoidea)))))	(Veitchia_spiralis	Dictyosperma_album))))	Elaeis_guineensis))	Kingia_australis);
((Elaeis_guineensis	((Bactris_major	(((Pseudophoenix_vinifera	((Reinhardtia_simplex	((Reinhardtia_latisecta	Reinhardtia_paiewonskiana)	Sabal_domingensis))	(Roystonea_regia	Nypa_fruticans)))	(((((((Pelagodoxa_henryana	Manicaria_saccifera)	(((Prestoea_acuminata	((Oenocarpus_minor	Heterospathe_cagayanensis)	Kentiopsis_piersoniorum))	Oenocarpus_bataua)	Geonoma_undata))	Iriartea_deltoidea)	Sclerosperma_profizianum)	Podococcus_barteri)	Chamaedorea_seifrizii)	(((Serenoa_repens	Orania_palindan)	(Veitchia_spiralis	Dictyosperma_album))	Phoenix_dactylifera)))	Attalea_speciosa))	Elaeis_oleifera))	Kingia_australis);
(((((Iriartea_deltoidea	Bactris_major)	(((Reinhardtia_simplex	((((Sabal_domingensis	(Nypa_fruticans	Pseudophoenix_vinifera))	Reinhardtia_latisecta)	Reinhardtia_paiewonskiana)	Roystonea_regia))	((((Veitchia_spiralis	Dictyosperma_album)	Phoenix_dactylifera)	(Serenoa_repens	Orania_palindan))	((((((((Oenocarpus_minor	Heterospathe_cagayanensis)	Kentiopsis_piersoniorum)	(Manicaria_saccifera	Oenocarpus_bataua))	Prestoea_acuminata)	(Pelagodoxa_henryana	Geonoma_undata))	Sclerosperma_profizianum)	Podococcus_barteri)	Chamaedorea_seifrizii)))	Attalea_speciosa))	Elaeis_guineensis)	Elaeis_oleifera)	Kingia_australis);
((((((((Nypa_fruticans	Roystonea_regia)	(Reinhardtia_simplex	(((Sabal_domingensis	Iriartea_deltoidea)	Reinhardtia_latisecta)	Reinhardtia_paiewonskiana)))	((((((((((Pelagodoxa_henryana	Manicaria_saccifera)	(Geonoma_undata	Oenocarpus_bataua))	(Oenocarpus_minor	Heterospathe_cagayanensis))	Kentiopsis_piersoniorum)	Prestoea_acuminata)	(Orania_palindan	Sclerosperma_profizianum))	Podococcus_barteri)	Chamaedorea_seifrizii)	(((Veitchia_spiralis	Dictyosperma_album)	Serenoa_repens)	Bactris_major))	Phoenix_dactylifera))	Attalea_speciosa)	Elaeis_guineensis)	Elaeis_oleifera)	Pseudophoenix_vinifera)	Kingia_australis);
((Bactris_major	(Veitchia_spiralis	((((Phoenix_dactylifera	((((((Oenocarpus_bataua	(Heterospathe_cagayanensis	(Oenocarpus_minor	Kentiopsis_piersoniorum)))	Prestoea_acuminata)	Manicaria_saccifera)	(Pelagodoxa_henryana	Geonoma_undata))	(Chamaedorea_seifrizii	Iriartea_deltoidea))	(Podococcus_barteri	((Dictyosperma_album	(Orania_palindan	Serenoa_repens))	Sclerosperma_profizianum))))	(Nypa_fruticans	(((Reinhardtia_simplex	(Reinhardtia_paiewonskiana	Reinhardtia_latisecta))	Roystonea_regia)	Sabal_domingensis)))	(Elaeis_oleifera	Elaeis_guineensis))	(Pseudophoenix_vinifera	Attalea_speciosa))))	Kingia_australis);
((Bactris_major	((((((Pseudophoenix_vinifera	(Serenoa_repens	(Veitchia_spiralis	Dictyosperma_album)))	Orania_palindan)	Phoenix_dactylifera)	((((Nypa_fruticans	Podococcus_barteri)	Sclerosperma_profizianum)	(((Oenocarpus_bataua	(Heterospathe_cagayanensis	(Oenocarpus_minor	Kentiopsis_piersoniorum)))	Prestoea_acuminata)	(Geonoma_undata	(Pelagodoxa_henryana	Manicaria_saccifera))))	Chamaedorea_seifrizii))	((Reinhardtia_simplex	(((Reinhardtia_paiewonskiana	Reinhardtia_latisecta)	Iriartea_deltoidea)	Sabal_domingensis))	Roystonea_regia))	(Attalea_speciosa	(Elaeis_oleifera	Elaeis_guineensis))))	Kingia_australis);
((Bactris_major	((((((Serenoa_repens	(Veitchia_spiralis	Dictyosperma_album))	Sabal_domingensis)	Phoenix_dactylifera)	((((Nypa_fruticans	Podococcus_barteri)	(Orania_palindan	Sclerosperma_profizianum))	((((Pelagodoxa_henryana	Manicaria_saccifera)	(Oenocarpus_minor	Oenocarpus_bataua))	((Geonoma_undata	(Heterospathe_cagayanensis	Kentiopsis_piersoniorum))	Pseudophoenix_vinifera))	Prestoea_acuminata))	Chamaedorea_seifrizii))	((Reinhardtia_simplex	((Reinhardtia_paiewonskiana	Reinhardtia_latisecta)	Iriartea_deltoidea))	Roystonea_regia))	(Attalea_speciosa	(Elaeis_oleifera	Elaeis_guineensis))))	Kingia_australis);
((((Elaeis_oleifera	(Elaeis_guineensis	(((((Dictyosperma_album	(Phoenix_dactylifera	(Serenoa_repens	Nypa_fruticans)))	((Reinhardtia_simplex	(Reinhardtia_paiewonskiana	Reinhardtia_latisecta))	Roystonea_regia))	(((Podococcus_barteri	(Orania_palindan	Sclerosperma_profizianum))	(((Iriartea_deltoidea	Pelagodoxa_henryana)	Manicaria_saccifera)	((Prestoea_acuminata	(Oenocarpus_minor	Oenocarpus_bataua))	(Geonoma_undata	(Heterospathe_cagayanensis	Kentiopsis_piersoniorum)))))	Chamaedorea_seifrizii))	Bactris_major)	Attalea_speciosa)))	(Veitchia_spiralis	Sabal_domingensis))	Pseudophoenix_vinifera)	Kingia_australis);
((((Iriartea_deltoidea	Elaeis_oleifera)	Sabal_domingensis)	(Elaeis_guineensis	((((Nypa_fruticans	((((Orania_palindan	Serenoa_repens)	(Chamaedorea_seifrizii	((((Pelagodoxa_henryana	Geonoma_undata)	(Podococcus_barteri	(Oenocarpus_minor	Oenocarpus_bataua)))	(((Heterospathe_cagayanensis	Kentiopsis_piersoniorum)	Manicaria_saccifera)	Prestoea_acuminata))	Sclerosperma_profizianum)))	Dictyosperma_album)	Phoenix_dactylifera))	(((Reinhardtia_simplex	(Reinhardtia_paiewonskiana	Reinhardtia_latisecta))	Roystonea_regia)	Pseudophoenix_vinifera))	(Veitchia_spiralis	Bactris_major))	Attalea_speciosa)))	Kingia_australis);
((Elaeis_oleifera	(((((Pseudophoenix_vinifera	(Veitchia_spiralis	Bactris_major))	Attalea_speciosa)	Sabal_domingensis)	(((Reinhardtia_simplex	(Iriartea_deltoidea	(Reinhardtia_paiewonskiana	Reinhardtia_latisecta)))	Roystonea_regia)	((((Dictyosperma_album	Phoenix_dactylifera)	(Orania_palindan	Serenoa_repens))	(Chamaedorea_seifrizii	(((((Pelagodoxa_henryana	Geonoma_undata)	(Prestoea_acuminata	(((Oenocarpus_minor	Heterospathe_cagayanensis)	Kentiopsis_piersoniorum)	Oenocarpus_bataua)))	Manicaria_saccifera)	Sclerosperma_profizianum)	Podococcus_barteri)))	Nypa_fruticans)))	Elaeis_guineensis))	Kingia_australis);
((Elaeis_oleifera	(((Bactris_major	((Attalea_speciosa	Iriartea_deltoidea)	Sabal_domingensis))	(((Reinhardtia_simplex	(Reinhardtia_paiewonskiana	Reinhardtia_latisecta))	(Nypa_fruticans	Roystonea_regia))	((((Podococcus_barteri	(((((Kentiopsis_piersoniorum	Geonoma_undata)	Pseudophoenix_vinifera)	(Pelagodoxa_henryana	Manicaria_saccifera))	((Oenocarpus_minor	Oenocarpus_bataua)	Veitchia_spiralis))	Prestoea_acuminata))	Sclerosperma_profizianum)	(Chamaedorea_seifrizii	((Heterospathe_cagayanensis	Dictyosperma_album)	(Orania_palindan	Serenoa_repens))))	Phoenix_dactylifera)))	Elaeis_guineensis))	Kingia_australis);
((Bactris_major	(Attalea_speciosa	(((((Reinhardtia_paiewonskiana	Reinhardtia_latisecta)	(Pseudophoenix_vinifera	Reinhardtia_simplex))	Roystonea_regia)	(((((Nypa_fruticans	Chamaedorea_seifrizii)	(Geonoma_undata	((Iriartea_deltoidea	Pelagodoxa_henryana)	(Prestoea_acuminata	(Manicaria_saccifera	((Kentiopsis_piersoniorum	(Heterospathe_cagayanensis	Oenocarpus_minor))	((Veitchia_spiralis	Sabal_domingensis)	Oenocarpus_bataua)))))))	Sclerosperma_profizianum)	(Dictyosperma_album	(Orania_palindan	Serenoa_repens)))	(Podococcus_barteri	Phoenix_dactylifera)))	(Elaeis_guineensis	Elaeis_oleifera))))	Kingia_australis);
((Chamaedorea_seifrizii	(Orania_palindan	(Sclerosperma_profizianum	(((Attalea_speciosa	(Bactris_major	(Elaeis_guineensis	Elaeis_oleifera)))	((((Reinhardtia_paiewonskiana	((Sabal_domingensis	Iriartea_deltoidea)	Reinhardtia_latisecta))	Reinhardtia_simplex)	Roystonea_regia)	((Dictyosperma_album	Serenoa_repens)	(Phoenix_dactylifera	Nypa_fruticans))))	(Podococcus_barteri	(((Pseudophoenix_vinifera	(Prestoea_acuminata	((Oenocarpus_bataua	Oenocarpus_minor)	Manicaria_saccifera)))	(Pelagodoxa_henryana	((Kentiopsis_piersoniorum	Heterospathe_cagayanensis)	Geonoma_undata)))	Veitchia_spiralis))))))	Kingia_australis);
((Elaeis_oleifera	((((Sabal_domingensis	Attalea_speciosa)	Bactris_major)	(((((((Reinhardtia_paiewonskiana	Reinhardtia_latisecta)	Reinhardtia_simplex)	Roystonea_regia)	Nypa_fruticans)	Iriartea_deltoidea)	((Dictyosperma_album	Serenoa_repens)	Phoenix_dactylifera))	(((Prestoea_acuminata	(Manicaria_saccifera	((Veitchia_spiralis	(((Pseudophoenix_vinifera	Oenocarpus_bataua)	Oenocarpus_minor)	Podococcus_barteri))	(Pelagodoxa_henryana	(Geonoma_undata	(Kentiopsis_piersoniorum	Heterospathe_cagayanensis))))))	(Orania_palindan	Sclerosperma_profizianum))	Chamaedorea_seifrizii)))	Elaeis_guineensis))	Kingia_australis);
((Elaeis_oleifera	((((Iriartea_deltoidea	Bactris_major)	(Sabal_domingensis	Attalea_speciosa))	((((Reinhardtia_latisecta	Reinhardtia_paiewonskiana)	Reinhardtia_simplex)	Roystonea_regia)	(((((((Prestoea_acuminata	(Oenocarpus_minor	Oenocarpus_bataua))	Manicaria_saccifera)	(Veitchia_spiralis	((Kentiopsis_piersoniorum	Heterospathe_cagayanensis)	(Pseudophoenix_vinifera	(Pelagodoxa_henryana	Geonoma_undata)))))	(Orania_palindan	Sclerosperma_profizianum))	Podococcus_barteri)	Chamaedorea_seifrizii)	(Phoenix_dactylifera	((Dictyosperma_album	Serenoa_repens)	Nypa_fruticans)))))	Elaeis_guineensis))	Kingia_australis);
((Elaeis_oleifera	((((Iriartea_deltoidea	Attalea_speciosa)	Bactris_major)	((Nypa_fruticans	Roystonea_regia)	(((Reinhardtia_simplex	(Reinhardtia_latisecta	Reinhardtia_paiewonskiana))	Sabal_domingensis)	(((Chamaedorea_seifrizii	((Podococcus_barteri	Sclerosperma_profizianum)	(Serenoa_repens	Orania_palindan)))	(Dictyosperma_album	((Oenocarpus_bataua	((Prestoea_acuminata	Pseudophoenix_vinifera)	(Kentiopsis_piersoniorum	(Heterospathe_cagayanensis	Oenocarpus_minor))))	((Pelagodoxa_henryana	Manicaria_saccifera)	(Geonoma_undata	Veitchia_spiralis)))))	Phoenix_dactylifera))))	Elaeis_guineensis))	Kingia_australis);
((Serenoa_repens	((Phoenix_dactylifera	((Dictyosperma_album	Nypa_fruticans)	((Reinhardtia_latisecta	Reinhardtia_paiewonskiana)	((Sabal_domingensis	(Reinhardtia_simplex	((Elaeis_guineensis	Elaeis_oleifera)	((Bactris_major	Iriartea_deltoidea)	Attalea_speciosa))))	Roystonea_regia))))	(Chamaedorea_seifrizii	(Pseudophoenix_vinifera	(((Podococcus_barteri	((Oenocarpus_bataua	(Prestoea_acuminata	(Kentiopsis_piersoniorum	(Heterospathe_cagayanensis	Oenocarpus_minor))))	((Pelagodoxa_henryana	Manicaria_saccifera)	Geonoma_undata)))	(Sclerosperma_profizianum	Orania_palindan))	Veitchia_spiralis)))))	Kingia_australis);
((Chamaedorea_seifrizii	(((Podococcus_barteri	((Pseudophoenix_vinifera	(((Veitchia_spiralis	Kentiopsis_piersoniorum)	(Pelagodoxa_henryana	(Geonoma_undata	Heterospathe_cagayanensis)))	((Oenocarpus_bataua	Oenocarpus_minor)	Manicaria_saccifera)))	Prestoea_acuminata))	(Sclerosperma_profizianum	Orania_palindan))	((Serenoa_repens	Dictyosperma_album)	((((Elaeis_guineensis	Elaeis_oleifera)	(Bactris_major	(Sabal_domingensis	Attalea_speciosa)))	(Roystonea_regia	((Iriartea_deltoidea	(Reinhardtia_latisecta	Reinhardtia_paiewonskiana))	(Nypa_fruticans	Reinhardtia_simplex))))	Phoenix_dactylifera))))	Kingia_australis);
((Bactris_major	(((Elaeis_guineensis	Elaeis_oleifera)	((((Reinhardtia_latisecta	Reinhardtia_paiewonskiana)	Reinhardtia_simplex)	(Nypa_fruticans	Roystonea_regia))	((Dictyosperma_album	Phoenix_dactylifera)	((((Iriartea_deltoidea	(Sabal_domingensis	Orania_palindan))	Serenoa_repens)	((Podococcus_barteri	((((Pelagodoxa_henryana	((Veitchia_spiralis	Kentiopsis_piersoniorum)	Geonoma_undata))	Heterospathe_cagayanensis)	((Oenocarpus_bataua	Oenocarpus_minor)	(Manicaria_saccifera	Pseudophoenix_vinifera)))	Prestoea_acuminata))	Sclerosperma_profizianum))	Chamaedorea_seifrizii))))	Attalea_speciosa))	Kingia_australis);
((Elaeis_oleifera	(((((Chamaedorea_seifrizii	((Podococcus_barteri	((((Manicaria_saccifera	Pelagodoxa_henryana)	(Kentiopsis_piersoniorum	Geonoma_undata))	(Nypa_fruticans	(((Heterospathe_cagayanensis	Oenocarpus_minor)	Oenocarpus_bataua)	Veitchia_spiralis)))	Prestoea_acuminata))	Sclerosperma_profizianum))	(Orania_palindan	((Serenoa_repens	Dictyosperma_album)	Phoenix_dactylifera)))	((((Iriartea_deltoidea	Pseudophoenix_vinifera)	Sabal_domingensis)	((Reinhardtia_latisecta	Reinhardtia_paiewonskiana)	Reinhardtia_simplex))	Roystonea_regia))	(Attalea_speciosa	Bactris_major))	Elaeis_guineensis))	Kingia_australis);
(((Elaeis_oleifera	(((((((Serenoa_repens	Orania_palindan)	(Sclerosperma_profizianum	(Podococcus_barteri	(Prestoea_acuminata	(((Pelagodoxa_henryana	(Heterospathe_cagayanensis	(Kentiopsis_piersoniorum	Geonoma_undata)))	(Manicaria_saccifera	Veitchia_spiralis))	(Nypa_fruticans	(Oenocarpus_minor	Oenocarpus_bataua)))))))	Chamaedorea_seifrizii)	(Dictyosperma_album	Phoenix_dactylifera))	(((Reinhardtia_latisecta	Reinhardtia_paiewonskiana)	Reinhardtia_simplex)	Roystonea_regia))	((Iriartea_deltoidea	(Sabal_domingensis	Attalea_speciosa))	Bactris_major))	Elaeis_guineensis))	Pseudophoenix_vinifera)	Kingia_australis);
((Elaeis_oleifera	(((((Pseudophoenix_vinifera	((Chamaedorea_seifrizii	(((Veitchia_spiralis	(Kentiopsis_piersoniorum	Geonoma_undata))	((Pelagodoxa_henryana	Manicaria_saccifera)	((Nypa_fruticans	((Heterospathe_cagayanensis	Oenocarpus_minor)	Prestoea_acuminata))	Oenocarpus_bataua)))	Iriartea_deltoidea))	((Podococcus_barteri	(Orania_palindan	Sclerosperma_profizianum))	Serenoa_repens)))	(Dictyosperma_album	Phoenix_dactylifera))	(((Reinhardtia_latisecta	Reinhardtia_paiewonskiana)	Reinhardtia_simplex)	Roystonea_regia))	(Bactris_major	(Sabal_domingensis	Attalea_speciosa)))	Elaeis_guineensis))	Kingia_australis);
((Elaeis_oleifera	((((((Bactris_major	Dictyosperma_album)	Pseudophoenix_vinifera)	((((Sabal_domingensis	(((((Pelagodoxa_henryana	Manicaria_saccifera)	(Veitchia_spiralis	(Kentiopsis_piersoniorum	Geonoma_undata)))	(Nypa_fruticans	(Oenocarpus_bataua	(Heterospathe_cagayanensis	Oenocarpus_minor))))	Prestoea_acuminata)	Iriartea_deltoidea))	(Podococcus_barteri	(Orania_palindan	Sclerosperma_profizianum)))	(Serenoa_repens	Chamaedorea_seifrizii))	Phoenix_dactylifera))	(((Reinhardtia_latisecta	Reinhardtia_paiewonskiana)	Reinhardtia_simplex)	Roystonea_regia))	Attalea_speciosa)	Elaeis_guineensis))	Kingia_australis);
((Elaeis_oleifera	(((((((Reinhardtia_latisecta	Reinhardtia_paiewonskiana)	Reinhardtia_simplex)	Roystonea_regia)	(Phoenix_dactylifera	((((Pseudophoenix_vinifera	Orania_palindan)	(Podococcus_barteri	(Sabal_domingensis	Sclerosperma_profizianum)))	((((Pelagodoxa_henryana	(Veitchia_spiralis	((Heterospathe_cagayanensis	Kentiopsis_piersoniorum)	Geonoma_undata)))	(Manicaria_saccifera	((Oenocarpus_bataua	Oenocarpus_minor)	Nypa_fruticans)))	Prestoea_acuminata)	Iriartea_deltoidea))	(Serenoa_repens	Chamaedorea_seifrizii))))	(Bactris_major	Dictyosperma_album))	Attalea_speciosa)	Elaeis_guineensis))	Kingia_australis);
((Bactris_major	((Elaeis_guineensis	Elaeis_oleifera)	((((Phoenix_dactylifera	(Dictyosperma_album	(Pseudophoenix_vinifera	Serenoa_repens)))	(Chamaedorea_seifrizii	((Orania_palindan	Sclerosperma_profizianum)	(Podococcus_barteri	((Sabal_domingensis	Iriartea_deltoidea)	(Prestoea_acuminata	(((Pelagodoxa_henryana	Manicaria_saccifera)	(Oenocarpus_minor	(Veitchia_spiralis	Oenocarpus_bataua)))	((Kentiopsis_piersoniorum	Heterospathe_cagayanensis)	Geonoma_undata))))))))	((Nypa_fruticans	Roystonea_regia)	((Reinhardtia_latisecta	Reinhardtia_paiewonskiana)	Reinhardtia_simplex)))	Attalea_speciosa)))	Kingia_australis);
((Bactris_major	(((Attalea_speciosa	((Roystonea_regia	((Reinhardtia_latisecta	Reinhardtia_paiewonskiana)	Reinhardtia_simplex))	(Phoenix_dactylifera	(Dictyosperma_album	(Nypa_fruticans	(Serenoa_repens	((Orania_palindan	Sclerosperma_profizianum)	(Chamaedorea_seifrizii	((((Podococcus_barteri	((Oenocarpus_bataua	(((Heterospathe_cagayanensis	(Oenocarpus_minor	Pseudophoenix_vinifera))	(Iriartea_deltoidea	Kentiopsis_piersoniorum))	Sabal_domingensis))	Prestoea_acuminata))	Veitchia_spiralis)	Manicaria_saccifera)	(Pelagodoxa_henryana	Geonoma_undata))))))))))	Elaeis_guineensis)	Elaeis_oleifera))	Kingia_australis);
((Bactris_major	((Elaeis_guineensis	Elaeis_oleifera)	(Attalea_speciosa	((Nypa_fruticans	(Roystonea_regia	((Reinhardtia_latisecta	Reinhardtia_paiewonskiana)	Reinhardtia_simplex)))	(((Serenoa_repens	Dictyosperma_album)	Phoenix_dactylifera)	((((((Podococcus_barteri	((Oenocarpus_bataua	((Heterospathe_cagayanensis	Oenocarpus_minor)	(Iriartea_deltoidea	(Pseudophoenix_vinifera	(Sabal_domingensis	Kentiopsis_piersoniorum)))))	Prestoea_acuminata))	Manicaria_saccifera)	(Pelagodoxa_henryana	Geonoma_undata))	(Orania_palindan	Sclerosperma_profizianum))	Chamaedorea_seifrizii)	Veitchia_spiralis))))))	Kingia_australis);
((Chamaedorea_seifrizii	(((((Serenoa_repens	Dictyosperma_album)	Phoenix_dactylifera)	(Nypa_fruticans	((Orania_palindan	Roystonea_regia)	((Reinhardtia_paiewonskiana	Reinhardtia_latisecta)	Reinhardtia_simplex))))	((Podococcus_barteri	Sclerosperma_profizianum)	((Bactris_major	(Elaeis_guineensis	Elaeis_oleifera))	Attalea_speciosa)))	(((Pseudophoenix_vinifera	Prestoea_acuminata)	(((Heterospathe_cagayanensis	Oenocarpus_minor)	(Iriartea_deltoidea	Kentiopsis_piersoniorum))	Oenocarpus_bataua))	((Pelagodoxa_henryana	Manicaria_saccifera)	((Geonoma_undata	Veitchia_spiralis)	Sabal_domingensis)))))	Kingia_australis);
((Chamaedorea_seifrizii	(((Bactris_major	(Elaeis_guineensis	Elaeis_oleifera))	Attalea_speciosa)	((((Serenoa_repens	Dictyosperma_album)	Phoenix_dactylifera)	(Roystonea_regia	((Reinhardtia_paiewonskiana	Reinhardtia_latisecta)	(Nypa_fruticans	Reinhardtia_simplex))))	(Pseudophoenix_vinifera	(((((Kentiopsis_piersoniorum	Geonoma_undata)	Pelagodoxa_henryana)	(Manicaria_saccifera	(((Heterospathe_cagayanensis	Oenocarpus_minor)	Prestoea_acuminata)	(Veitchia_spiralis	Oenocarpus_bataua))))	(Iriartea_deltoidea	Sabal_domingensis))	(Podococcus_barteri	(Orania_palindan	Sclerosperma_profizianum)))))))	Kingia_australis);
((Elaeis_oleifera	(((Iriartea_deltoidea	Attalea_speciosa)	(Bactris_major	((((((Podococcus_barteri	Sclerosperma_profizianum)	(Sabal_domingensis	Orania_palindan))	(Chamaedorea_seifrizii	((((Veitchia_spiralis	Heterospathe_cagayanensis)	Prestoea_acuminata)	(Oenocarpus_minor	Oenocarpus_bataua))	((Kentiopsis_piersoniorum	Geonoma_undata)	(Pelagodoxa_henryana	Manicaria_saccifera)))))	Pseudophoenix_vinifera)	(Nypa_fruticans	((Serenoa_repens	Dictyosperma_album)	Phoenix_dactylifera)))	(Roystonea_regia	((Reinhardtia_latisecta	Reinhardtia_paiewonskiana)	Reinhardtia_simplex)))))	Elaeis_guineensis))	Kingia_australis);
((Elaeis_oleifera	(((Roystonea_regia	(Veitchia_spiralis	(Pseudophoenix_vinifera	Attalea_speciosa)))	(((Nypa_fruticans	(Dictyosperma_album	Phoenix_dactylifera))	((Reinhardtia_latisecta	Reinhardtia_paiewonskiana)	Reinhardtia_simplex))	((((((Serenoa_repens	Podococcus_barteri)	(Sclerosperma_profizianum	Orania_palindan))	Kentiopsis_piersoniorum)	Chamaedorea_seifrizii)	(((((Heterospathe_cagayanensis	Oenocarpus_minor)	Oenocarpus_bataua)	Prestoea_acuminata)	Sabal_domingensis)	(Pelagodoxa_henryana	(Bactris_major	Geonoma_undata))))	(Iriartea_deltoidea	Manicaria_saccifera))))	Elaeis_guineensis))	Kingia_australis);
((((Bactris_major	(((Chamaedorea_seifrizii	Serenoa_repens)	Pseudophoenix_vinifera)	((((Roystonea_regia	(Sabal_domingensis	((Reinhardtia_latisecta	Reinhardtia_paiewonskiana)	Reinhardtia_simplex)))	Phoenix_dactylifera)	Nypa_fruticans)	(Dictyosperma_album	((((Veitchia_spiralis	Manicaria_saccifera)	((Orania_palindan	Sclerosperma_profizianum)	Iriartea_deltoidea))	(Podococcus_barteri	(Oenocarpus_bataua	(Oenocarpus_minor	Prestoea_acuminata))))	(Pelagodoxa_henryana	((Heterospathe_cagayanensis	Kentiopsis_piersoniorum)	Geonoma_undata)))))))	Attalea_speciosa)	(Elaeis_guineensis	Elaeis_oleifera))	Kingia_australis);
(((((Elaeis_guineensis	Elaeis_oleifera)	(((Serenoa_repens	(Phoenix_dactylifera	Dictyosperma_album))	(Veitchia_spiralis	(((((((((Prestoea_acuminata	Kentiopsis_piersoniorum)	(Oenocarpus_bataua	(Heterospathe_cagayanensis	Oenocarpus_minor)))	(Pelagodoxa_henryana	Manicaria_saccifera))	Geonoma_undata)	(Orania_palindan	Sclerosperma_profizianum))	Podococcus_barteri)	Chamaedorea_seifrizii)	Pseudophoenix_vinifera)	Sabal_domingensis)))	((Nypa_fruticans	Roystonea_regia)	((Iriartea_deltoidea	(Reinhardtia_latisecta	Reinhardtia_paiewonskiana))	Reinhardtia_simplex))))	Attalea_speciosa)	Bactris_major)	Kingia_australis);
((Elaeis_oleifera	((((((Nypa_fruticans	Roystonea_regia)	(Reinhardtia_simplex	(Iriartea_deltoidea	((Reinhardtia_latisecta	Reinhardtia_paiewonskiana)	Sabal_domingensis))))	((Dictyosperma_album	(Phoenix_dactylifera	(Serenoa_repens	Orania_palindan)))	(((Chamaedorea_seifrizii	((((Veitchia_spiralis	(Prestoea_acuminata	(Heterospathe_cagayanensis	(Oenocarpus_minor	Kentiopsis_piersoniorum))))	Oenocarpus_bataua)	(Pelagodoxa_henryana	Manicaria_saccifera))	Geonoma_undata))	Podococcus_barteri)	Sclerosperma_profizianum)))	(Attalea_speciosa	Bactris_major))	Elaeis_guineensis)	Pseudophoenix_vinifera))	Kingia_australis);
((Chamaedorea_seifrizii	((((Elaeis_oleifera	Elaeis_guineensis)	Attalea_speciosa)	((((Roystonea_regia	((Reinhardtia_paiewonskiana	Reinhardtia_latisecta)	(Sabal_domingensis	Reinhardtia_simplex)))	Nypa_fruticans)	Pseudophoenix_vinifera)	(Phoenix_dactylifera	(Serenoa_repens	(Bactris_major	Dictyosperma_album)))))	((Podococcus_barteri	(Orania_palindan	Sclerosperma_profizianum))	(Iriartea_deltoidea	(((Oenocarpus_bataua	Oenocarpus_minor)	(Manicaria_saccifera	(Veitchia_spiralis	((Geonoma_undata	Pelagodoxa_henryana)	(Kentiopsis_piersoniorum	Heterospathe_cagayanensis)))))	Prestoea_acuminata)))))	Kingia_australis);
((Elaeis_oleifera	(Elaeis_guineensis	((Bactris_major	(Iriartea_deltoidea	Attalea_speciosa))	(((((Reinhardtia_paiewonskiana	Reinhardtia_latisecta)	Reinhardtia_simplex)	Roystonea_regia)	Nypa_fruticans)	(((Serenoa_repens	(Podococcus_barteri	((Chamaedorea_seifrizii	Sclerosperma_profizianum)	(((((Veitchia_spiralis	(Sabal_domingensis	(Pseudophoenix_vinifera	(Pelagodoxa_henryana	Manicaria_saccifera))))	(Oenocarpus_bataua	Oenocarpus_minor))	((Geonoma_undata	Kentiopsis_piersoniorum)	Heterospathe_cagayanensis))	Prestoea_acuminata)	Orania_palindan))))	Phoenix_dactylifera)	Dictyosperma_album)))))	Kingia_australis);
((Elaeis_oleifera	(Elaeis_guineensis	((Bactris_major	Attalea_speciosa)	(((((Iriartea_deltoidea	(Reinhardtia_paiewonskiana	Reinhardtia_latisecta))	Reinhardtia_simplex)	Roystonea_regia)	Nypa_fruticans)	(Phoenix_dactylifera	(((Podococcus_barteri	(Orania_palindan	Sclerosperma_profizianum))	(((Heterospathe_cagayanensis	(((Veitchia_spiralis	(Chamaedorea_seifrizii	Kentiopsis_piersoniorum))	Sabal_domingensis)	Pseudophoenix_vinifera))	((Pelagodoxa_henryana	Geonoma_undata)	(Manicaria_saccifera	(Oenocarpus_bataua	Oenocarpus_minor))))	Prestoea_acuminata))	(Serenoa_repens	Dictyosperma_album)))))))	Kingia_australis);
(((Pseudophoenix_vinifera	Elaeis_guineensis)	((((Bactris_major	Attalea_speciosa)	((((Reinhardtia_paiewonskiana	Reinhardtia_latisecta)	Reinhardtia_simplex)	Roystonea_regia)	(Phoenix_dactylifera	(((Podococcus_barteri	Sclerosperma_profizianum)	(Serenoa_repens	Orania_palindan))	((((Heterospathe_cagayanensis	(Veitchia_spiralis	Kentiopsis_piersoniorum))	Geonoma_undata)	((Pelagodoxa_henryana	(Dictyosperma_album	(Nypa_fruticans	Manicaria_saccifera)))	(Prestoea_acuminata	(Oenocarpus_bataua	Oenocarpus_minor))))	(Sabal_domingensis	Chamaedorea_seifrizii))))))	Iriartea_deltoidea)	Elaeis_oleifera))	Kingia_australis);
(((Elaeis_guineensis	((Bactris_major	Attalea_speciosa)	(((((Reinhardtia_paiewonskiana	Reinhardtia_latisecta)	Reinhardtia_simplex)	Roystonea_regia)	(Phoenix_dactylifera	Serenoa_repens))	(Podococcus_barteri	((Orania_palindan	Sclerosperma_profizianum)	(Iriartea_deltoidea	(((((Manicaria_saccifera	(Pelagodoxa_henryana	(Heterospathe_cagayanensis	((Pseudophoenix_vinifera	(Veitchia_spiralis	Kentiopsis_piersoniorum))	Geonoma_undata))))	(Oenocarpus_bataua	Oenocarpus_minor))	(Dictyosperma_album	Nypa_fruticans))	Prestoea_acuminata)	Chamaedorea_seifrizii)))))))	(Sabal_domingensis	Elaeis_oleifera))	Kingia_australis);
((Elaeis_oleifera	(Elaeis_guineensis	((((Bactris_major	Attalea_speciosa)	Sabal_domingensis)	Pseudophoenix_vinifera)	((((Iriartea_deltoidea	(Reinhardtia_paiewonskiana	Reinhardtia_latisecta))	Reinhardtia_simplex)	Roystonea_regia)	((Chamaedorea_seifrizii	(((Podococcus_barteri	(((Pelagodoxa_henryana	Geonoma_undata)	((Heterospathe_cagayanensis	Manicaria_saccifera)	((Veitchia_spiralis	((Kentiopsis_piersoniorum	Oenocarpus_minor)	(Nypa_fruticans	Oenocarpus_bataua)))	Prestoea_acuminata)))	Dictyosperma_album))	(Serenoa_repens	Orania_palindan))	Sclerosperma_profizianum))	Phoenix_dactylifera)))))	Kingia_australis);
(((Elaeis_oleifera	Pseudophoenix_vinifera)	(Elaeis_guineensis	(((((Bactris_major	Attalea_speciosa)	Sabal_domingensis)	Iriartea_deltoidea)	Veitchia_spiralis)	((((Reinhardtia_paiewonskiana	Reinhardtia_latisecta)	Reinhardtia_simplex)	Roystonea_regia)	((((Pelagodoxa_henryana	(Nypa_fruticans	Manicaria_saccifera))	((Podococcus_barteri	(((Heterospathe_cagayanensis	Oenocarpus_minor)	Kentiopsis_piersoniorum)	Oenocarpus_bataua))	Prestoea_acuminata))	(Chamaedorea_seifrizii	(Sclerosperma_profizianum	Geonoma_undata)))	((Dictyosperma_album	(Phoenix_dactylifera	Serenoa_repens))	Orania_palindan))))))	Kingia_australis);
(((Pseudophoenix_vinifera	Elaeis_guineensis)	((((((((Serenoa_repens	Chamaedorea_seifrizii)	(((Prestoea_acuminata	(Manicaria_saccifera	((Pelagodoxa_henryana	Geonoma_undata)	(((Heterospathe_cagayanensis	Oenocarpus_minor)	Kentiopsis_piersoniorum)	Oenocarpus_bataua))))	Podococcus_barteri)	(Orania_palindan	Sclerosperma_profizianum)))	Phoenix_dactylifera)	Dictyosperma_album)	(Nypa_fruticans	(Sabal_domingensis	(((Reinhardtia_paiewonskiana	Reinhardtia_latisecta)	Reinhardtia_simplex)	Roystonea_regia))))	Attalea_speciosa)	(Iriartea_deltoidea	(Bactris_major	Veitchia_spiralis)))	Elaeis_oleifera))	Kingia_australis);
((Elaeis_guineensis	((Attalea_speciosa	((((((((Serenoa_repens	Orania_palindan)	Sclerosperma_profizianum)	Podococcus_barteri)	(Chamaedorea_seifrizii	(((Pelagodoxa_henryana	(Nypa_fruticans	Manicaria_saccifera))	((Kentiopsis_piersoniorum	Geonoma_undata)	(Prestoea_acuminata	((Heterospathe_cagayanensis	Oenocarpus_minor)	Oenocarpus_bataua))))	Pseudophoenix_vinifera)))	Phoenix_dactylifera)	Dictyosperma_album)	(((Reinhardtia_simplex	(Reinhardtia_paiewonskiana	Reinhardtia_latisecta))	Sabal_domingensis)	Roystonea_regia))	(Iriartea_deltoidea	(Bactris_major	Veitchia_spiralis))))	Elaeis_oleifera))	Kingia_australis);
((Elaeis_oleifera	(Elaeis_guineensis	((Attalea_speciosa	(Sabal_domingensis	Bactris_major))	(((((Iriartea_deltoidea	(Prestoea_acuminata	((Pelagodoxa_henryana	Geonoma_undata)	((Oenocarpus_minor	Oenocarpus_bataua)	(Manicaria_saccifera	(Veitchia_spiralis	(Heterospathe_cagayanensis	Kentiopsis_piersoniorum)))))))	(Sclerosperma_profizianum	Podococcus_barteri))	Chamaedorea_seifrizii)	((Phoenix_dactylifera	(Dictyosperma_album	(Serenoa_repens	Orania_palindan)))	((Roystonea_regia	((Reinhardtia_latisecta	Reinhardtia_paiewonskiana)	Reinhardtia_simplex))	Nypa_fruticans)))	Pseudophoenix_vinifera))))	Kingia_australis);
((Bactris_major	((Attalea_speciosa	(Elaeis_oleifera	Elaeis_guineensis))	(((((Prestoea_acuminata	((((Pelagodoxa_henryana	Manicaria_saccifera)	((Kentiopsis_piersoniorum	Heterospathe_cagayanensis)	Geonoma_undata))	((Veitchia_spiralis	(Sabal_domingensis	Oenocarpus_bataua))	Oenocarpus_minor))	Pseudophoenix_vinifera))	(Sclerosperma_profizianum	Chamaedorea_seifrizii))	Podococcus_barteri)	(Dictyosperma_album	((Serenoa_repens	Orania_palindan)	Phoenix_dactylifera)))	(Nypa_fruticans	(Roystonea_regia	(Reinhardtia_simplex	((Iriartea_deltoidea	Reinhardtia_latisecta)	Reinhardtia_paiewonskiana)))))))	Kingia_australis);
((Elaeis_oleifera	(Elaeis_guineensis	(((Nypa_fruticans	(Reinhardtia_simplex	(Reinhardtia_latisecta	Reinhardtia_paiewonskiana)))	((Iriartea_deltoidea	Roystonea_regia)	(((((Pseudophoenix_vinifera	(Manicaria_saccifera	((Geonoma_undata	Pelagodoxa_henryana)	((Prestoea_acuminata	(((Oenocarpus_minor	Veitchia_spiralis)	Heterospathe_cagayanensis)	Kentiopsis_piersoniorum))	Oenocarpus_bataua))))	Sclerosperma_profizianum)	Podococcus_barteri)	Chamaedorea_seifrizii)	(((Sabal_domingensis	(Bactris_major	Dictyosperma_album))	(Phoenix_dactylifera	Serenoa_repens))	Orania_palindan))))	Attalea_speciosa)))	Kingia_australis);
((Elaeis_oleifera	(Elaeis_guineensis	(((((((Serenoa_repens	Orania_palindan)	Dictyosperma_album)	Phoenix_dactylifera)	((Reinhardtia_simplex	(Reinhardtia_latisecta	Reinhardtia_paiewonskiana))	(Roystonea_regia	Nypa_fruticans)))	Pseudophoenix_vinifera)	((Sclerosperma_profizianum	Podococcus_barteri)	(Chamaedorea_seifrizii	(((Kentiopsis_piersoniorum	(Geonoma_undata	Pelagodoxa_henryana))	(Iriartea_deltoidea	(Heterospathe_cagayanensis	Manicaria_saccifera)))	(Sabal_domingensis	(((Oenocarpus_minor	Oenocarpus_bataua)	Prestoea_acuminata)	Veitchia_spiralis))))))	(Bactris_major	Attalea_speciosa))))	Kingia_australis);
((Chamaedorea_seifrizii	(((((Sabal_domingensis	(Oenocarpus_minor	Oenocarpus_bataua))	((Kentiopsis_piersoniorum	Geonoma_undata)	Pelagodoxa_henryana))	(Prestoea_acuminata	(Veitchia_spiralis	((Orania_palindan	Sclerosperma_profizianum)	(((Phoenix_dactylifera	(Serenoa_repens	Dictyosperma_album))	(Pseudophoenix_vinifera	((((Reinhardtia_simplex	Bactris_major)	(Reinhardtia_paiewonskiana	Reinhardtia_latisecta))	(Roystonea_regia	Nypa_fruticans))	(Attalea_speciosa	(Elaeis_oleifera	Elaeis_guineensis)))))	Podococcus_barteri)))))	(Iriartea_deltoidea	Manicaria_saccifera))	Heterospathe_cagayanensis))	Kingia_australis);
((Bactris_major	((Roystonea_regia	((Reinhardtia_paiewonskiana	Reinhardtia_latisecta)	((Attalea_speciosa	(Elaeis_oleifera	Elaeis_guineensis))	(Phoenix_dactylifera	((((Sclerosperma_profizianum	Podococcus_barteri)	((Manicaria_saccifera	(((Heterospathe_cagayanensis	Oenocarpus_minor)	Oenocarpus_bataua)	(((Veitchia_spiralis	(Sabal_domingensis	(Kentiopsis_piersoniorum	Iriartea_deltoidea)))	(Geonoma_undata	Pseudophoenix_vinifera))	Pelagodoxa_henryana)))	Prestoea_acuminata))	Chamaedorea_seifrizii)	((Orania_palindan	Serenoa_repens)	Dictyosperma_album))))))	(Nypa_fruticans	Reinhardtia_simplex)))	Kingia_australis);
((Elaeis_oleifera	(Elaeis_guineensis	(((Phoenix_dactylifera	(Nypa_fruticans	(((Chamaedorea_seifrizii	((((Pelagodoxa_henryana	Manicaria_saccifera)	(Prestoea_acuminata	((Sabal_domingensis	(Iriartea_deltoidea	Heterospathe_cagayanensis))	Veitchia_spiralis)))	((Kentiopsis_piersoniorum	Geonoma_undata)	(Oenocarpus_minor	Oenocarpus_bataua)))	Pseudophoenix_vinifera))	(Podococcus_barteri	Sclerosperma_profizianum))	((Orania_palindan	Serenoa_repens)	Dictyosperma_album))))	(Roystonea_regia	(Reinhardtia_simplex	(Reinhardtia_paiewonskiana	Reinhardtia_latisecta))))	(Bactris_major	Attalea_speciosa))))	Kingia_australis);
(((Elaeis_oleifera	(Elaeis_guineensis	((((Phoenix_dactylifera	(Reinhardtia_simplex	(Reinhardtia_paiewonskiana	Reinhardtia_latisecta)))	(((Nypa_fruticans	(((((Veitchia_spiralis	(Pseudophoenix_vinifera	(Heterospathe_cagayanensis	(Kentiopsis_piersoniorum	Geonoma_undata))))	Pelagodoxa_henryana)	(Manicaria_saccifera	(Prestoea_acuminata	(Oenocarpus_minor	Oenocarpus_bataua))))	(Podococcus_barteri	(Chamaedorea_seifrizii	Sclerosperma_profizianum)))	((Orania_palindan	Serenoa_repens)	Dictyosperma_album)))	Roystonea_regia)	Sabal_domingensis))	Attalea_speciosa)	Iriartea_deltoidea)))	Bactris_major)	Kingia_australis);
((Chamaedorea_seifrizii	(((((Roystonea_regia	((Reinhardtia_paiewonskiana	Reinhardtia_latisecta)	(Nypa_fruticans	Reinhardtia_simplex)))	((Elaeis_oleifera	Elaeis_guineensis)	(((Sabal_domingensis	Iriartea_deltoidea)	Bactris_major)	(Attalea_speciosa	Pseudophoenix_vinifera))))	(Podococcus_barteri	(Phoenix_dactylifera	((Orania_palindan	Serenoa_repens)	Dictyosperma_album))))	Sclerosperma_profizianum)	(((Pelagodoxa_henryana	(Kentiopsis_piersoniorum	Geonoma_undata))	(Manicaria_saccifera	(Prestoea_acuminata	((Heterospathe_cagayanensis	Oenocarpus_minor)	Oenocarpus_bataua))))	Veitchia_spiralis)))	Kingia_australis);
((Chamaedorea_seifrizii	(((Sclerosperma_profizianum	((((Orania_palindan	Dictyosperma_album)	(Pseudophoenix_vinifera	(Veitchia_spiralis	(((Roystonea_regia	Nypa_fruticans)	((Reinhardtia_paiewonskiana	Reinhardtia_latisecta)	Reinhardtia_simplex))	((Elaeis_oleifera	Elaeis_guineensis)	((Sabal_domingensis	Attalea_speciosa)	Bactris_major))))))	Phoenix_dactylifera)	Serenoa_repens))	Podococcus_barteri)	((Pelagodoxa_henryana	(Heterospathe_cagayanensis	(Kentiopsis_piersoniorum	Geonoma_undata)))	((Iriartea_deltoidea	Manicaria_saccifera)	(Prestoea_acuminata	(Oenocarpus_minor	Oenocarpus_bataua))))))	Kingia_australis);
((Elaeis_oleifera	(Elaeis_guineensis	((Veitchia_spiralis	Bactris_major)	(Attalea_speciosa	((((Sabal_domingensis	Dictyosperma_album)	Phoenix_dactylifera)	(Roystonea_regia	(Iriartea_deltoidea	((Reinhardtia_paiewonskiana	Reinhardtia_latisecta)	((Pseudophoenix_vinifera	Reinhardtia_simplex)	Nypa_fruticans)))))	(Serenoa_repens	(((Podococcus_barteri	(Sclerosperma_profizianum	Orania_palindan))	(((Heterospathe_cagayanensis	(Kentiopsis_piersoniorum	Geonoma_undata))	(Prestoea_acuminata	(Pelagodoxa_henryana	Manicaria_saccifera)))	(Oenocarpus_minor	Oenocarpus_bataua)))	Chamaedorea_seifrizii)))))))	Kingia_australis);
((Elaeis_oleifera	(Elaeis_guineensis	(Attalea_speciosa	(((Roystonea_regia	(Nypa_fruticans	((Reinhardtia_latisecta	Reinhardtia_paiewonskiana)	Reinhardtia_simplex)))	((Dictyosperma_album	(Sabal_domingensis	((Pseudophoenix_vinifera	(((Iriartea_deltoidea	((((Heterospathe_cagayanensis	Manicaria_saccifera)	(Pelagodoxa_henryana	((Veitchia_spiralis	Kentiopsis_piersoniorum)	Geonoma_undata)))	(Oenocarpus_bataua	Oenocarpus_minor))	Prestoea_acuminata))	(Podococcus_barteri	Sclerosperma_profizianum))	Chamaedorea_seifrizii))	(Orania_palindan	Serenoa_repens))))	Phoenix_dactylifera))	Bactris_major))))	Kingia_australis);
((Chamaedorea_seifrizii	(((((Bactris_major	Attalea_speciosa)	(Elaeis_oleifera	Elaeis_guineensis))	(((Reinhardtia_latisecta	Reinhardtia_paiewonskiana)	Reinhardtia_simplex)	Roystonea_regia))	(Veitchia_spiralis	(((Nypa_fruticans	Phoenix_dactylifera)	((Dictyosperma_album	(Iriartea_deltoidea	Orania_palindan))	Serenoa_repens))	(Sabal_domingensis	Pseudophoenix_vinifera))))	((((Kentiopsis_piersoniorum	Geonoma_undata)	(Oenocarpus_bataua	Oenocarpus_minor))	((Prestoea_acuminata	(Pelagodoxa_henryana	Manicaria_saccifera))	Heterospathe_cagayanensis))	(Podococcus_barteri	Sclerosperma_profizianum))))	Kingia_australis);
((Elaeis_oleifera	(Elaeis_guineensis	(((Nypa_fruticans	((Pseudophoenix_vinifera	((Iriartea_deltoidea	Orania_palindan)	(Reinhardtia_simplex	(Reinhardtia_latisecta	Reinhardtia_paiewonskiana))))	Roystonea_regia))	((Serenoa_repens	(((((Veitchia_spiralis	((Manicaria_saccifera	(Pelagodoxa_henryana	Geonoma_undata))	(Oenocarpus_bataua	Oenocarpus_minor)))	(Heterospathe_cagayanensis	Kentiopsis_piersoniorum))	Prestoea_acuminata)	(Podococcus_barteri	Sclerosperma_profizianum))	Chamaedorea_seifrizii))	(Dictyosperma_album	Phoenix_dactylifera)))	(Bactris_major	(Sabal_domingensis	Attalea_speciosa)))))	Kingia_australis);
((Elaeis_oleifera	(Elaeis_guineensis	((((Reinhardtia_simplex	(Reinhardtia_latisecta	Reinhardtia_paiewonskiana))	Roystonea_regia)	(((Prestoea_acuminata	(((Pseudophoenix_vinifera	(Pelagodoxa_henryana	((Veitchia_spiralis	Kentiopsis_piersoniorum)	Geonoma_undata)))	Manicaria_saccifera)	(Heterospathe_cagayanensis	(Oenocarpus_bataua	Oenocarpus_minor))))	(Podococcus_barteri	Sclerosperma_profizianum))	(Chamaedorea_seifrizii	(((Nypa_fruticans	Dictyosperma_album)	Phoenix_dactylifera)	(Orania_palindan	Serenoa_repens)))))	((Iriartea_deltoidea	Bactris_major)	(Sabal_domingensis	Attalea_speciosa)))))	Kingia_australis);
((Bactris_major	(((Elaeis_oleifera	Elaeis_guineensis)	((Reinhardtia_simplex	((Iriartea_deltoidea	Reinhardtia_latisecta)	Reinhardtia_paiewonskiana))	(Roystonea_regia	(Sabal_domingensis	(Veitchia_spiralis	(Pseudophoenix_vinifera	(((Serenoa_repens	Chamaedorea_seifrizii)	(((Pelagodoxa_henryana	Manicaria_saccifera)	((Prestoea_acuminata	(Heterospathe_cagayanensis	(Kentiopsis_piersoniorum	Geonoma_undata)))	(Oenocarpus_bataua	Oenocarpus_minor)))	((Nypa_fruticans	Podococcus_barteri)	(Orania_palindan	Sclerosperma_profizianum))))	(Phoenix_dactylifera	Dictyosperma_album))))))))	Attalea_speciosa))	Kingia_australis);
((Serenoa_repens	(Dictyosperma_album	((Phoenix_dactylifera	((((Attalea_speciosa	Bactris_major)	(Elaeis_oleifera	Elaeis_guineensis))	((Nypa_fruticans	Roystonea_regia)	(Reinhardtia_simplex	(Reinhardtia_latisecta	Reinhardtia_paiewonskiana))))	Sabal_domingensis))	(Chamaedorea_seifrizii	(Pseudophoenix_vinifera	(((Iriartea_deltoidea	Orania_palindan)	Sclerosperma_profizianum)	(((((Heterospathe_cagayanensis	((Geonoma_undata	Kentiopsis_piersoniorum)	Veitchia_spiralis))	(Oenocarpus_bataua	Oenocarpus_minor))	(Pelagodoxa_henryana	Manicaria_saccifera))	Prestoea_acuminata)	Podococcus_barteri)))))))	Kingia_australis);
((Bactris_major	((Iriartea_deltoidea	(((((Reinhardtia_simplex	(Reinhardtia_latisecta	Reinhardtia_paiewonskiana))	Roystonea_regia)	Pseudophoenix_vinifera)	Veitchia_spiralis)	((Chamaedorea_seifrizii	(Sabal_domingensis	(((Podococcus_barteri	Orania_palindan)	Sclerosperma_profizianum)	(((Heterospathe_cagayanensis	(Geonoma_undata	Kentiopsis_piersoniorum))	(Oenocarpus_bataua	(Prestoea_acuminata	Oenocarpus_minor)))	(Pelagodoxa_henryana	Manicaria_saccifera)))))	((Nypa_fruticans	Phoenix_dactylifera)	(Serenoa_repens	Dictyosperma_album)))))	((Elaeis_oleifera	Elaeis_guineensis)	Attalea_speciosa)))	Kingia_australis);
((Bactris_major	((Elaeis_guineensis	(((Chamaedorea_seifrizii	(((Prestoea_acuminata	((((Pelagodoxa_henryana	(Heterospathe_cagayanensis	(Geonoma_undata	(Veitchia_spiralis	Kentiopsis_piersoniorum))))	Iriartea_deltoidea)	Manicaria_saccifera)	(Oenocarpus_bataua	Oenocarpus_minor)))	((Podococcus_barteri	Orania_palindan)	Sclerosperma_profizianum))	((((Reinhardtia_latisecta	Reinhardtia_paiewonskiana)	(Reinhardtia_simplex	Pseudophoenix_vinifera))	(Nypa_fruticans	Roystonea_regia))	((Serenoa_repens	Dictyosperma_album)	Phoenix_dactylifera))))	Sabal_domingensis)	Attalea_speciosa))	Elaeis_oleifera))	Kingia_australis);
((Elaeis_oleifera	(Elaeis_guineensis	(((Iriartea_deltoidea	Attalea_speciosa)	((Pseudophoenix_vinifera	((Serenoa_repens	Dictyosperma_album)	(((Sabal_domingensis	(((Reinhardtia_latisecta	Reinhardtia_paiewonskiana)	Reinhardtia_simplex)	Roystonea_regia))	Nypa_fruticans)	Phoenix_dactylifera)))	(((Prestoea_acuminata	((((Veitchia_spiralis	Pelagodoxa_henryana)	(Heterospathe_cagayanensis	(Geonoma_undata	Kentiopsis_piersoniorum)))	Manicaria_saccifera)	(Oenocarpus_bataua	Oenocarpus_minor)))	((Orania_palindan	Sclerosperma_profizianum)	Podococcus_barteri))	Chamaedorea_seifrizii)))	Bactris_major)))	Kingia_australis);
((Bactris_major	((Elaeis_oleifera	Elaeis_guineensis)	(Attalea_speciosa	((((Iriartea_deltoidea	(Reinhardtia_latisecta	Reinhardtia_paiewonskiana))	(Sabal_domingensis	Reinhardtia_simplex))	(Nypa_fruticans	Roystonea_regia))	(((Serenoa_repens	(Dictyosperma_album	Phoenix_dactylifera))	((Chamaedorea_seifrizii	(((Pelagodoxa_henryana	Geonoma_undata)	Manicaria_saccifera)	(((Veitchia_spiralis	(Prestoea_acuminata	(Heterospathe_cagayanensis	Oenocarpus_minor)))	Kentiopsis_piersoniorum)	Oenocarpus_bataua)))	((Orania_palindan	Sclerosperma_profizianum)	Podococcus_barteri)))	Pseudophoenix_vinifera)))))	Kingia_australis);
((Elaeis_oleifera	(Elaeis_guineensis	((Attalea_speciosa	(((((Nypa_fruticans	Roystonea_regia)	((Reinhardtia_paiewonskiana	Reinhardtia_latisecta)	Reinhardtia_simplex))	(((Serenoa_repens	Orania_palindan)	Dictyosperma_album)	Phoenix_dactylifera))	(Chamaedorea_seifrizii	(Sclerosperma_profizianum	(Iriartea_deltoidea	(((Podococcus_barteri	(((Veitchia_spiralis	(Prestoea_acuminata	Oenocarpus_minor))	Oenocarpus_bataua)	Pseudophoenix_vinifera))	Manicaria_saccifera)	(Pelagodoxa_henryana	((Kentiopsis_piersoniorum	Heterospathe_cagayanensis)	Geonoma_undata)))))))	Sabal_domingensis))	Bactris_major)))	Kingia_australis);
((Bactris_major	((((Roystonea_regia	(Reinhardtia_paiewonskiana	(Nypa_fruticans	Reinhardtia_latisecta)))	Reinhardtia_simplex)	(((Chamaedorea_seifrizii	((Podococcus_barteri	Sclerosperma_profizianum)	(((Oenocarpus_minor	Oenocarpus_bataua)	((Pelagodoxa_henryana	Manicaria_saccifera)	(((Geonoma_undata	Kentiopsis_piersoniorum)	Veitchia_spiralis)	Heterospathe_cagayanensis)))	Prestoea_acuminata)))	(Serenoa_repens	Orania_palindan))	(Dictyosperma_album	Phoenix_dactylifera)))	((Sabal_domingensis	Attalea_speciosa)	((Elaeis_oleifera	Elaeis_guineensis)	(Iriartea_deltoidea	Pseudophoenix_vinifera)))))	Kingia_australis);
((Podococcus_barteri	(Sclerosperma_profizianum	(((((Geonoma_undata	Kentiopsis_piersoniorum)	(Manicaria_saccifera	Pelagodoxa_henryana))	(((Oenocarpus_minor	Heterospathe_cagayanensis)	Oenocarpus_bataua)	Veitchia_spiralis))	Prestoea_acuminata)	(((((((Iriartea_deltoidea	(Sabal_domingensis	Elaeis_oleifera))	Elaeis_guineensis)	Bactris_major)	Attalea_speciosa)	((Roystonea_regia	Nypa_fruticans)	(Reinhardtia_simplex	(Reinhardtia_paiewonskiana	Reinhardtia_latisecta))))	(Phoenix_dactylifera	(Pseudophoenix_vinifera	((Orania_palindan	Dictyosperma_album)	Serenoa_repens))))	Chamaedorea_seifrizii))))	Kingia_australis);
((Bactris_major	(Attalea_speciosa	((Elaeis_oleifera	Elaeis_guineensis)	(((((Pseudophoenix_vinifera	Roystonea_regia)	Nypa_fruticans)	(Reinhardtia_simplex	(Iriartea_deltoidea	(Reinhardtia_paiewonskiana	(Sabal_domingensis	Reinhardtia_latisecta)))))	(Serenoa_repens	(Phoenix_dactylifera	Dictyosperma_album)))	(Chamaedorea_seifrizii	((Podococcus_barteri	(Orania_palindan	Sclerosperma_profizianum))	(Prestoea_acuminata	(Veitchia_spiralis	((Heterospathe_cagayanensis	Manicaria_saccifera)	(((Geonoma_undata	Kentiopsis_piersoniorum)	Pelagodoxa_henryana)	(Oenocarpus_minor	Oenocarpus_bataua)))))))))))	Kingia_australis);
((Elaeis_oleifera	(Elaeis_guineensis	(Bactris_major	(((((Podococcus_barteri	Sclerosperma_profizianum)	(Veitchia_spiralis	(((Orania_palindan	Serenoa_repens)	Dictyosperma_album)	Phoenix_dactylifera)))	((Chamaedorea_seifrizii	((Heterospathe_cagayanensis	(((Nypa_fruticans	Pelagodoxa_henryana)	(Kentiopsis_piersoniorum	Manicaria_saccifera))	Prestoea_acuminata))	(Geonoma_undata	(Oenocarpus_minor	Oenocarpus_bataua))))	(Sabal_domingensis	Pseudophoenix_vinifera)))	(Roystonea_regia	(Reinhardtia_simplex	(Iriartea_deltoidea	(Reinhardtia_latisecta	Reinhardtia_paiewonskiana)))))	Attalea_speciosa))))	Kingia_australis);
((Chamaedorea_seifrizii	(((Pseudophoenix_vinifera	(Serenoa_repens	((Kentiopsis_piersoniorum	Veitchia_spiralis)	Dictyosperma_album)))	((Nypa_fruticans	Podococcus_barteri)	((((Heterospathe_cagayanensis	(Oenocarpus_minor	Oenocarpus_bataua))	Prestoea_acuminata)	Manicaria_saccifera)	(Geonoma_undata	Pelagodoxa_henryana))))	(((Roystonea_regia	(Reinhardtia_simplex	((Reinhardtia_latisecta	Reinhardtia_paiewonskiana)	(Sabal_domingensis	Iriartea_deltoidea))))	((Elaeis_oleifera	Elaeis_guineensis)	(Bactris_major	Attalea_speciosa)))	((Orania_palindan	Sclerosperma_profizianum)	Phoenix_dactylifera))))	Kingia_australis);
((Chamaedorea_seifrizii	((((Geonoma_undata	Pelagodoxa_henryana)	(((Heterospathe_cagayanensis	(Kentiopsis_piersoniorum	Dictyosperma_album))	Manicaria_saccifera)	(Prestoea_acuminata	(Nypa_fruticans	((Podococcus_barteri	(Veitchia_spiralis	Oenocarpus_minor))	Oenocarpus_bataua)))))	((Phoenix_dactylifera	((Reinhardtia_simplex	((Sabal_domingensis	(Iriartea_deltoidea	(Reinhardtia_paiewonskiana	Reinhardtia_latisecta)))	Bactris_major))	(((Elaeis_oleifera	Elaeis_guineensis)	Attalea_speciosa)	Roystonea_regia)))	((Serenoa_repens	Orania_palindan)	Sclerosperma_profizianum)))	Pseudophoenix_vinifera))	Kingia_australis);
((((Sabal_domingensis	(Pseudophoenix_vinifera	(Bactris_major	Elaeis_guineensis)))	Elaeis_oleifera)	(Attalea_speciosa	((((Chamaedorea_seifrizii	((Orania_palindan	((((Prestoea_acuminata	(Heterospathe_cagayanensis	Geonoma_undata))	(Oenocarpus_minor	Oenocarpus_bataua))	((Veitchia_spiralis	((Manicaria_saccifera	(Nypa_fruticans	Dictyosperma_album))	Pelagodoxa_henryana))	Kentiopsis_piersoniorum))	Podococcus_barteri))	Sclerosperma_profizianum))	Serenoa_repens)	Phoenix_dactylifera)	(Roystonea_regia	(Iriartea_deltoidea	((Reinhardtia_paiewonskiana	Reinhardtia_latisecta)	Reinhardtia_simplex))))))	Kingia_australis);
((((Elaeis_guineensis	(Attalea_speciosa	(((Orania_palindan	((((Pseudophoenix_vinifera	Nypa_fruticans)	Dictyosperma_album)	Phoenix_dactylifera)	Serenoa_repens))	(Chamaedorea_seifrizii	(((((Heterospathe_cagayanensis	Kentiopsis_piersoniorum)	(Pelagodoxa_henryana	(Geonoma_undata	((Oenocarpus_minor	Sabal_domingensis)	Oenocarpus_bataua))))	Manicaria_saccifera)	Prestoea_acuminata)	(Veitchia_spiralis	(Podococcus_barteri	Sclerosperma_profizianum)))))	(Roystonea_regia	((Reinhardtia_paiewonskiana	Reinhardtia_latisecta)	Reinhardtia_simplex)))))	(Bactris_major	Iriartea_deltoidea))	Elaeis_oleifera)	Kingia_australis);
(((Elaeis_guineensis	(Attalea_speciosa	(Bactris_major	((((Serenoa_repens	Dictyosperma_album)	Phoenix_dactylifera)	((Nypa_fruticans	Roystonea_regia)	((Reinhardtia_paiewonskiana	Reinhardtia_latisecta)	Reinhardtia_simplex)))	((Podococcus_barteri	(Orania_palindan	Sclerosperma_profizianum))	(Chamaedorea_seifrizii	(((Manicaria_saccifera	(Prestoea_acuminata	((Heterospathe_cagayanensis	Oenocarpus_minor)	(Veitchia_spiralis	Oenocarpus_bataua))))	((Kentiopsis_piersoniorum	Geonoma_undata)	Pelagodoxa_henryana))	(Pseudophoenix_vinifera	(Sabal_domingensis	Iriartea_deltoidea)))))))))	Elaeis_oleifera)	Kingia_australis);
((Serenoa_repens	(Dictyosperma_album	(Orania_palindan	(((((Reinhardtia_simplex	(Reinhardtia_paiewonskiana	Reinhardtia_latisecta))	Roystonea_regia)	Nypa_fruticans)	(((((Attalea_speciosa	Bactris_major)	Sabal_domingensis)	(Elaeis_guineensis	Elaeis_oleifera))	(Podococcus_barteri	((Prestoea_acuminata	(((Manicaria_saccifera	Pelagodoxa_henryana)	((Veitchia_spiralis	(Oenocarpus_minor	Oenocarpus_bataua))	(Geonoma_undata	Pseudophoenix_vinifera)))	(Heterospathe_cagayanensis	Kentiopsis_piersoniorum)))	Iriartea_deltoidea)))	(Chamaedorea_seifrizii	Sclerosperma_profizianum)))	Phoenix_dactylifera))))	Kingia_australis);
((Elaeis_oleifera	(((((((Sabal_domingensis	Dictyosperma_album)	Phoenix_dactylifera)	(Serenoa_repens	Orania_palindan))	((Reinhardtia_simplex	(Reinhardtia_paiewonskiana	Reinhardtia_latisecta))	(Nypa_fruticans	(Roystonea_regia	Pseudophoenix_vinifera))))	((Geonoma_undata	Sclerosperma_profizianum)	(Prestoea_acuminata	(((Pelagodoxa_henryana	(Podococcus_barteri	(Oenocarpus_minor	Oenocarpus_bataua)))	(Manicaria_saccifera	((Chamaedorea_seifrizii	Heterospathe_cagayanensis)	Kentiopsis_piersoniorum)))	Veitchia_spiralis))))	(Attalea_speciosa	(Iriartea_deltoidea	Bactris_major)))	Elaeis_guineensis))	Kingia_australis);
((((Sabal_domingensis	(((((((Chamaedorea_seifrizii	(((Heterospathe_cagayanensis	Geonoma_undata)	((Pseudophoenix_vinifera	(Pelagodoxa_henryana	Manicaria_saccifera))	((Veitchia_spiralis	(Kentiopsis_piersoniorum	Oenocarpus_minor))	Oenocarpus_bataua)))	Prestoea_acuminata))	Sclerosperma_profizianum)	Podococcus_barteri)	(((Serenoa_repens	Dictyosperma_album)	Phoenix_dactylifera)	Orania_palindan))	((Roystonea_regia	((Iriartea_deltoidea	Reinhardtia_simplex)	(Reinhardtia_paiewonskiana	Reinhardtia_latisecta)))	Nypa_fruticans))	Attalea_speciosa)	Elaeis_guineensis))	Elaeis_oleifera)	Bactris_major)	Kingia_australis);
((Podococcus_barteri	((((Veitchia_spiralis	Kentiopsis_piersoniorum)	Geonoma_undata)	((Prestoea_acuminata	(((Nypa_fruticans	Pelagodoxa_henryana)	Manicaria_saccifera)	Heterospathe_cagayanensis))	(Oenocarpus_minor	Oenocarpus_bataua)))	((Orania_palindan	Sclerosperma_profizianum)	(Chamaedorea_seifrizii	(((Roystonea_regia	(Reinhardtia_simplex	(Reinhardtia_paiewonskiana	Reinhardtia_latisecta)))	((Bactris_major	(Iriartea_deltoidea	Attalea_speciosa))	(Elaeis_guineensis	Elaeis_oleifera)))	((Phoenix_dactylifera	Pseudophoenix_vinifera)	(Sabal_domingensis	(Serenoa_repens	Dictyosperma_album))))))))	Kingia_australis);
((Chamaedorea_seifrizii	(((Podococcus_barteri	(Orania_palindan	Sclerosperma_profizianum))	((Pseudophoenix_vinifera	Veitchia_spiralis)	((((Oenocarpus_bataua	(Kentiopsis_piersoniorum	Oenocarpus_minor))	Prestoea_acuminata)	Heterospathe_cagayanensis)	(Geonoma_undata	(Manicaria_saccifera	Pelagodoxa_henryana)))))	((((Nypa_fruticans	(Reinhardtia_simplex	(Reinhardtia_paiewonskiana	Reinhardtia_latisecta)))	Roystonea_regia)	((Bactris_major	(Iriartea_deltoidea	(Sabal_domingensis	Attalea_speciosa)))	(Elaeis_guineensis	Elaeis_oleifera)))	(Phoenix_dactylifera	(Serenoa_repens	Dictyosperma_album)))))	Kingia_australis);
((Elaeis_oleifera	((Attalea_speciosa	(Bactris_major	((Chamaedorea_seifrizii	((Podococcus_barteri	(Orania_palindan	Sclerosperma_profizianum))	((((Oenocarpus_bataua	Pseudophoenix_vinifera)	((Oenocarpus_minor	Heterospathe_cagayanensis)	Kentiopsis_piersoniorum))	((Veitchia_spiralis	(Pelagodoxa_henryana	Geonoma_undata))	Manicaria_saccifera))	Prestoea_acuminata)))	((Phoenix_dactylifera	(Serenoa_repens	Dictyosperma_album))	((Reinhardtia_simplex	(Reinhardtia_paiewonskiana	((Iriartea_deltoidea	Sabal_domingensis)	Reinhardtia_latisecta)))	(Roystonea_regia	Nypa_fruticans))))))	Elaeis_guineensis))	Kingia_australis);
((Elaeis_oleifera	((((Sabal_domingensis	Attalea_speciosa)	Bactris_major)	((Dictyosperma_album	(Phoenix_dactylifera	((Serenoa_repens	Chamaedorea_seifrizii)	(((Podococcus_barteri	Sclerosperma_profizianum)	Orania_palindan)	(Iriartea_deltoidea	(((Kentiopsis_piersoniorum	Geonoma_undata)	(Pelagodoxa_henryana	Manicaria_saccifera))	(Prestoea_acuminata	((Oenocarpus_minor	Heterospathe_cagayanensis)	(Pseudophoenix_vinifera	(Veitchia_spiralis	Oenocarpus_bataua))))))))))	((Reinhardtia_simplex	(Reinhardtia_paiewonskiana	Reinhardtia_latisecta))	(Roystonea_regia	Nypa_fruticans))))	Elaeis_guineensis))	Kingia_australis);
((Bactris_major	(Attalea_speciosa	(((((((Phoenix_dactylifera	(Dictyosperma_album	Serenoa_repens))	((Reinhardtia_simplex	(Reinhardtia_paiewonskiana	Reinhardtia_latisecta))	(Roystonea_regia	Nypa_fruticans)))	(Chamaedorea_seifrizii	(((Prestoea_acuminata	(((Pelagodoxa_henryana	(Kentiopsis_piersoniorum	(Heterospathe_cagayanensis	Geonoma_undata)))	(Iriartea_deltoidea	Manicaria_saccifera))	(Oenocarpus_minor	Oenocarpus_bataua)))	(Sclerosperma_profizianum	Orania_palindan))	Podococcus_barteri)))	(Elaeis_guineensis	Elaeis_oleifera))	Pseudophoenix_vinifera)	Veitchia_spiralis)	Sabal_domingensis)))	Kingia_australis);
((Elaeis_oleifera	((Attalea_speciosa	((((Bactris_major	Veitchia_spiralis)	Iriartea_deltoidea)	(((Chamaedorea_seifrizii	(((Prestoea_acuminata	(((Kentiopsis_piersoniorum	Pelagodoxa_henryana)	Manicaria_saccifera)	((Heterospathe_cagayanensis	Geonoma_undata)	(Oenocarpus_minor	Oenocarpus_bataua))))	(Sclerosperma_profizianum	Orania_palindan))	Podococcus_barteri))	(Phoenix_dactylifera	(Dictyosperma_album	Serenoa_repens)))	((((Reinhardtia_paiewonskiana	Reinhardtia_latisecta)	(Roystonea_regia	Reinhardtia_simplex))	Pseudophoenix_vinifera)	Nypa_fruticans)))	Sabal_domingensis))	Elaeis_guineensis))	Kingia_australis);
(((Iriartea_deltoidea	Elaeis_oleifera)	(Sabal_domingensis	(((Bactris_major	Veitchia_spiralis)	(Attalea_speciosa	(Pseudophoenix_vinifera	((((Reinhardtia_paiewonskiana	Reinhardtia_latisecta)	Reinhardtia_simplex)	Roystonea_regia)	((((Dictyosperma_album	Serenoa_repens)	(Chamaedorea_seifrizii	(((Sclerosperma_profizianum	Orania_palindan)	Podococcus_barteri)	(((Oenocarpus_minor	Oenocarpus_bataua)	Prestoea_acuminata)	((Pelagodoxa_henryana	((Heterospathe_cagayanensis	Kentiopsis_piersoniorum)	Geonoma_undata))	Manicaria_saccifera)))))	Phoenix_dactylifera)	Nypa_fruticans)))))	Elaeis_guineensis)))	Kingia_australis);
(((Elaeis_oleifera	Sabal_domingensis)	(((((Roystonea_regia	((Reinhardtia_latisecta	Reinhardtia_paiewonskiana)	Reinhardtia_simplex))	(((((Veitchia_spiralis	(((Prestoea_acuminata	(Nypa_fruticans	(Oenocarpus_bataua	(Kentiopsis_piersoniorum	(Oenocarpus_minor	Heterospathe_cagayanensis)))))	Manicaria_saccifera)	(Pelagodoxa_henryana	Geonoma_undata)))	(Pseudophoenix_vinifera	Iriartea_deltoidea))	(Podococcus_barteri	(Orania_palindan	Sclerosperma_profizianum)))	Chamaedorea_seifrizii)	(Phoenix_dactylifera	(Dictyosperma_album	Serenoa_repens))))	Bactris_major)	Attalea_speciosa)	Elaeis_guineensis))	Kingia_australis);
((Bactris_major	((Sabal_domingensis	Iriartea_deltoidea)	(Attalea_speciosa	((Elaeis_guineensis	Elaeis_oleifera)	(((((Reinhardtia_latisecta	Reinhardtia_paiewonskiana)	Reinhardtia_simplex)	Roystonea_regia)	Nypa_fruticans)	((Pseudophoenix_vinifera	(Phoenix_dactylifera	(Dictyosperma_album	(Serenoa_repens	Orania_palindan))))	((((((((Pelagodoxa_henryana	Geonoma_undata)	(Oenocarpus_bataua	((Oenocarpus_minor	Heterospathe_cagayanensis)	Kentiopsis_piersoniorum)))	Manicaria_saccifera)	Veitchia_spiralis)	Prestoea_acuminata)	Sclerosperma_profizianum)	Podococcus_barteri)	Chamaedorea_seifrizii)))))))	Kingia_australis);
((Serenoa_repens	(Orania_palindan	((((Pseudophoenix_vinifera	(((((Iriartea_deltoidea	Bactris_major)	Attalea_speciosa)	(Elaeis_guineensis	Elaeis_oleifera))	(((((Nypa_fruticans	(Oenocarpus_minor	Oenocarpus_bataua))	(Kentiopsis_piersoniorum	Geonoma_undata))	((Prestoea_acuminata	(Manicaria_saccifera	(Heterospathe_cagayanensis	Pelagodoxa_henryana)))	Veitchia_spiralis))	(((Sclerosperma_profizianum	Chamaedorea_seifrizii)	(Reinhardtia_paiewonskiana	Reinhardtia_latisecta))	Reinhardtia_simplex))	Roystonea_regia))	Podococcus_barteri))	Phoenix_dactylifera)	Dictyosperma_album)	Sabal_domingensis)))	Kingia_australis);
((Elaeis_oleifera	(((((Roystonea_regia	((Reinhardtia_latisecta	Reinhardtia_paiewonskiana)	Reinhardtia_simplex))	(((((Sclerosperma_profizianum	Chamaedorea_seifrizii)	(((Kentiopsis_piersoniorum	Geonoma_undata)	(((Oenocarpus_minor	Oenocarpus_bataua)	Prestoea_acuminata)	(Pelagodoxa_henryana	(Heterospathe_cagayanensis	Manicaria_saccifera))))	(Pseudophoenix_vinifera	Podococcus_barteri)))	(Serenoa_repens	Orania_palindan))	Sabal_domingensis)	((Nypa_fruticans	Phoenix_dactylifera)	(Veitchia_spiralis	Dictyosperma_album))))	Iriartea_deltoidea)	(Bactris_major	Attalea_speciosa))	Elaeis_guineensis))	Kingia_australis);
((Chamaedorea_seifrizii	((((((((Pelagodoxa_henryana	Manicaria_saccifera)	Heterospathe_cagayanensis)	(Kentiopsis_piersoniorum	Geonoma_undata))	(Oenocarpus_minor	Oenocarpus_bataua))	Prestoea_acuminata)	Podococcus_barteri)	Sclerosperma_profizianum)	((Serenoa_repens	Orania_palindan)	((Phoenix_dactylifera	(Veitchia_spiralis	Dictyosperma_album))	(((Bactris_major	Attalea_speciosa)	(Elaeis_guineensis	Elaeis_oleifera))	(Nypa_fruticans	(Roystonea_regia	((Iriartea_deltoidea	((Reinhardtia_paiewonskiana	(Pseudophoenix_vinifera	Reinhardtia_latisecta))	Reinhardtia_simplex))	Sabal_domingensis))))))))	Kingia_australis);
(((Attalea_speciosa	Iriartea_deltoidea)	(((Nypa_fruticans	(Roystonea_regia	((Reinhardtia_paiewonskiana	Reinhardtia_latisecta)	Reinhardtia_simplex)))	(Pseudophoenix_vinifera	((Sabal_domingensis	((((((Pelagodoxa_henryana	Geonoma_undata)	(Kentiopsis_piersoniorum	Heterospathe_cagayanensis))	(Manicaria_saccifera	(Oenocarpus_minor	Oenocarpus_bataua)))	Prestoea_acuminata)	(Orania_palindan	(Podococcus_barteri	Sclerosperma_profizianum)))	(Serenoa_repens	Chamaedorea_seifrizii)))	Phoenix_dactylifera)))	((Bactris_major	(Veitchia_spiralis	Dictyosperma_album))	(Elaeis_guineensis	Elaeis_oleifera))))	Kingia_australis);
((Elaeis_oleifera	((Attalea_speciosa	((Pseudophoenix_vinifera	((Chamaedorea_seifrizii	(((Geonoma_undata	Kentiopsis_piersoniorum)	((Manicaria_saccifera	(Nypa_fruticans	Pelagodoxa_henryana))	(Prestoea_acuminata	(Oenocarpus_bataua	(Heterospathe_cagayanensis	Oenocarpus_minor)))))	(Podococcus_barteri	Sclerosperma_profizianum)))	(Phoenix_dactylifera	(((Dictyosperma_album	Veitchia_spiralis)	Bactris_major)	(Orania_palindan	Serenoa_repens)))))	(Roystonea_regia	(Sabal_domingensis	(((Reinhardtia_latisecta	Reinhardtia_paiewonskiana)	Reinhardtia_simplex)	Iriartea_deltoidea)))))	Elaeis_guineensis))	Kingia_australis);
((Elaeis_oleifera	(((Bactris_major	(Iriartea_deltoidea	(Sabal_domingensis	Attalea_speciosa)))	((((Dictyosperma_album	Veitchia_spiralis)	(((Orania_palindan	Serenoa_repens)	Chamaedorea_seifrizii)	(((((Manicaria_saccifera	Pelagodoxa_henryana)	(Heterospathe_cagayanensis	(Geonoma_undata	Kentiopsis_piersoniorum)))	(Oenocarpus_bataua	Oenocarpus_minor))	Prestoea_acuminata)	(Podococcus_barteri	Sclerosperma_profizianum))))	Phoenix_dactylifera)	((Nypa_fruticans	Roystonea_regia)	(Pseudophoenix_vinifera	((Reinhardtia_latisecta	Reinhardtia_paiewonskiana)	Reinhardtia_simplex)))))	Elaeis_guineensis))	Kingia_australis);
(((Sabal_domingensis	Iriartea_deltoidea)	(Elaeis_oleifera	((Attalea_speciosa	((((Phoenix_dactylifera	((Dictyosperma_album	Veitchia_spiralis)	(Serenoa_repens	Orania_palindan)))	(Pseudophoenix_vinifera	Chamaedorea_seifrizii))	((Bactris_major	((((Manicaria_saccifera	Pelagodoxa_henryana)	(Geonoma_undata	(Kentiopsis_piersoniorum	Heterospathe_cagayanensis)))	(Oenocarpus_bataua	Oenocarpus_minor))	Prestoea_acuminata))	(Podococcus_barteri	Sclerosperma_profizianum)))	((Nypa_fruticans	Roystonea_regia)	((Reinhardtia_latisecta	Reinhardtia_paiewonskiana)	Reinhardtia_simplex))))	Elaeis_guineensis)))	Kingia_australis);
((Elaeis_guineensis	(Elaeis_oleifera	((Bactris_major	(Sabal_domingensis	(Veitchia_spiralis	Attalea_speciosa)))	(((Podococcus_barteri	(Orania_palindan	Sclerosperma_profizianum))	(((Dictyosperma_album	Serenoa_repens)	Phoenix_dactylifera)	Pseudophoenix_vinifera))	((((Manicaria_saccifera	(Iriartea_deltoidea	Pelagodoxa_henryana))	((Prestoea_acuminata	(Oenocarpus_bataua	Oenocarpus_minor))	(Heterospathe_cagayanensis	(Kentiopsis_piersoniorum	Geonoma_undata))))	Roystonea_regia)	(Nypa_fruticans	(Chamaedorea_seifrizii	((Reinhardtia_latisecta	Reinhardtia_paiewonskiana)	Reinhardtia_simplex))))))))	Kingia_australis);
((Elaeis_oleifera	(Elaeis_guineensis	((((((Pseudophoenix_vinifera	Phoenix_dactylifera)	(Serenoa_repens	(Bactris_major	(Veitchia_spiralis	Dictyosperma_album))))	((((((Oenocarpus_bataua	Oenocarpus_minor)	(Heterospathe_cagayanensis	Geonoma_undata))	(Kentiopsis_piersoniorum	(Pelagodoxa_henryana	Manicaria_saccifera)))	Prestoea_acuminata)	Chamaedorea_seifrizii)	(Podococcus_barteri	(Orania_palindan	Sclerosperma_profizianum))))	Sabal_domingensis)	(Nypa_fruticans	(Roystonea_regia	(Reinhardtia_simplex	(Reinhardtia_paiewonskiana	(Iriartea_deltoidea	Reinhardtia_latisecta))))))	Attalea_speciosa)))	Kingia_australis);
((Elaeis_oleifera	(Elaeis_guineensis	(((Veitchia_spiralis	(Dictyosperma_album	Bactris_major))	((((Chamaedorea_seifrizii	(Roystonea_regia	(Pseudophoenix_vinifera	(Reinhardtia_simplex	(Reinhardtia_paiewonskiana	Reinhardtia_latisecta)))))	(((((Nypa_fruticans	Pelagodoxa_henryana)	Manicaria_saccifera)	((Geonoma_undata	(Heterospathe_cagayanensis	Kentiopsis_piersoniorum))	(Oenocarpus_bataua	Oenocarpus_minor)))	Prestoea_acuminata)	(Orania_palindan	Sclerosperma_profizianum)))	(Podococcus_barteri	Phoenix_dactylifera))	Serenoa_repens))	(Iriartea_deltoidea	(Sabal_domingensis	Attalea_speciosa)))))	Kingia_australis);
(((Sabal_domingensis	(Elaeis_guineensis	(((Dictyosperma_album	(Bactris_major	Veitchia_spiralis))	((Nypa_fruticans	(Reinhardtia_simplex	((Reinhardtia_paiewonskiana	Reinhardtia_latisecta)	Roystonea_regia)))	(Phoenix_dactylifera	(((Iriartea_deltoidea	Chamaedorea_seifrizii)	(((Manicaria_saccifera	Pelagodoxa_henryana)	((Kentiopsis_piersoniorum	(Prestoea_acuminata	(Heterospathe_cagayanensis	Oenocarpus_minor)))	(Pseudophoenix_vinifera	Oenocarpus_bataua)))	Geonoma_undata))	((Serenoa_repens	Orania_palindan)	(Podococcus_barteri	Sclerosperma_profizianum))))))	Attalea_speciosa)))	Elaeis_oleifera)	Kingia_australis);
(((Attalea_speciosa	((((((Serenoa_repens	Orania_palindan)	Dictyosperma_album)	Phoenix_dactylifera)	(Podococcus_barteri	Sclerosperma_profizianum))	(Chamaedorea_seifrizii	((Roystonea_regia	(Reinhardtia_simplex	(Reinhardtia_paiewonskiana	Reinhardtia_latisecta)))	(((Iriartea_deltoidea	Manicaria_saccifera)	(Veitchia_spiralis	(((Nypa_fruticans	((Heterospathe_cagayanensis	Oenocarpus_minor)	Oenocarpus_bataua))	Prestoea_acuminata)	((Kentiopsis_piersoniorum	Sabal_domingensis)	Pseudophoenix_vinifera))))	(Pelagodoxa_henryana	Geonoma_undata)))))	(Elaeis_guineensis	Elaeis_oleifera)))	Bactris_major)	Kingia_australis);
((Elaeis_oleifera	(((Bactris_major	Attalea_speciosa)	((Pseudophoenix_vinifera	(Nypa_fruticans	(Roystonea_regia	(Iriartea_deltoidea	(Reinhardtia_simplex	(Reinhardtia_paiewonskiana	Reinhardtia_latisecta))))))	(((Phoenix_dactylifera	Serenoa_repens)	((Orania_palindan	Dictyosperma_album)	Sabal_domingensis))	(Chamaedorea_seifrizii	((Podococcus_barteri	Sclerosperma_profizianum)	((((Veitchia_spiralis	(Oenocarpus_minor	Oenocarpus_bataua))	Manicaria_saccifera)	(Pelagodoxa_henryana	(Geonoma_undata	(Heterospathe_cagayanensis	Kentiopsis_piersoniorum))))	Prestoea_acuminata))))))	Elaeis_guineensis))	Kingia_australis);
((Chamaedorea_seifrizii	(((((Oenocarpus_minor	Oenocarpus_bataua)	Manicaria_saccifera)	(Pelagodoxa_henryana	(Veitchia_spiralis	((Kentiopsis_piersoniorum	Heterospathe_cagayanensis)	Geonoma_undata))))	Prestoea_acuminata)	((Podococcus_barteri	(((Elaeis_guineensis	Elaeis_oleifera)	(Bactris_major	Attalea_speciosa))	((((Reinhardtia_simplex	((Reinhardtia_latisecta	Reinhardtia_paiewonskiana)	Iriartea_deltoidea))	Roystonea_regia)	Nypa_fruticans)	((Serenoa_repens	Orania_palindan)	((Dictyosperma_album	Pseudophoenix_vinifera)	(Sabal_domingensis	Phoenix_dactylifera))))))	Sclerosperma_profizianum)))	Kingia_australis);
((Chamaedorea_seifrizii	((((Oenocarpus_bataua	(Pelagodoxa_henryana	Geonoma_undata))	((Heterospathe_cagayanensis	Oenocarpus_minor)	(Manicaria_saccifera	Sabal_domingensis)))	Prestoea_acuminata)	((Podococcus_barteri	(Sclerosperma_profizianum	((Serenoa_repens	Dictyosperma_album)	((((Kentiopsis_piersoniorum	Phoenix_dactylifera)	Pseudophoenix_vinifera)	Veitchia_spiralis)	((((Reinhardtia_simplex	(Reinhardtia_paiewonskiana	Reinhardtia_latisecta))	Roystonea_regia)	Nypa_fruticans)	((Elaeis_guineensis	Elaeis_oleifera)	((Iriartea_deltoidea	Bactris_major)	Attalea_speciosa)))))))	Orania_palindan)))	Kingia_australis);
(((Sabal_domingensis	Elaeis_oleifera)	(((((Attalea_speciosa	Iriartea_deltoidea)	Bactris_major)	Pseudophoenix_vinifera)	(((Sclerosperma_profizianum	Podococcus_barteri)	((((Pelagodoxa_henryana	Geonoma_undata)	Manicaria_saccifera)	(Oenocarpus_bataua	(Heterospathe_cagayanensis	Oenocarpus_minor)))	Prestoea_acuminata))	(Chamaedorea_seifrizii	(((Reinhardtia_simplex	(Reinhardtia_paiewonskiana	Reinhardtia_latisecta))	(Roystonea_regia	Nypa_fruticans))	((Orania_palindan	Serenoa_repens)	(Phoenix_dactylifera	(Veitchia_spiralis	(Dictyosperma_album	Kentiopsis_piersoniorum))))))))	Elaeis_guineensis))	Kingia_australis);
((Chamaedorea_seifrizii	((((Heterospathe_cagayanensis	Manicaria_saccifera)	((Pelagodoxa_henryana	Geonoma_undata)	(Oenocarpus_bataua	Oenocarpus_minor)))	Prestoea_acuminata)	(((Phoenix_dactylifera	(Serenoa_repens	((Kentiopsis_piersoniorum	Dictyosperma_album)	Veitchia_spiralis)))	((Attalea_speciosa	(Bactris_major	(Elaeis_guineensis	Elaeis_oleifera)))	((Reinhardtia_simplex	((Reinhardtia_latisecta	Reinhardtia_paiewonskiana)	(Sabal_domingensis	Iriartea_deltoidea)))	(Roystonea_regia	Nypa_fruticans))))	(((Orania_palindan	Sclerosperma_profizianum)	Podococcus_barteri)	Pseudophoenix_vinifera))))	Kingia_australis);
((Podococcus_barteri	((Pseudophoenix_vinifera	(Sclerosperma_profizianum	Veitchia_spiralis))	(((((Sabal_domingensis	((Oenocarpus_bataua	(Heterospathe_cagayanensis	Oenocarpus_minor))	Iriartea_deltoidea))	((Pelagodoxa_henryana	(Kentiopsis_piersoniorum	Geonoma_undata))	Manicaria_saccifera))	Chamaedorea_seifrizii)	Prestoea_acuminata)	((Attalea_speciosa	(Bactris_major	(Elaeis_guineensis	Elaeis_oleifera)))	(Orania_palindan	((((Reinhardtia_simplex	(Reinhardtia_latisecta	Reinhardtia_paiewonskiana))	(Roystonea_regia	Nypa_fruticans))	Phoenix_dactylifera)	(Dictyosperma_album	Serenoa_repens)))))))	Kingia_australis);
((Elaeis_oleifera	(((Iriartea_deltoidea	Attalea_speciosa)	(((Nypa_fruticans	(Phoenix_dactylifera	((Serenoa_repens	((Podococcus_barteri	(((((Prestoea_acuminata	(Veitchia_spiralis	(Oenocarpus_bataua	Oenocarpus_minor)))	(Manicaria_saccifera	(Kentiopsis_piersoniorum	Heterospathe_cagayanensis)))	(Pelagodoxa_henryana	Geonoma_undata))	Pseudophoenix_vinifera)	(Orania_palindan	Sclerosperma_profizianum)))	Chamaedorea_seifrizii))	Sabal_domingensis)))	((Reinhardtia_simplex	(Reinhardtia_latisecta	Reinhardtia_paiewonskiana))	Roystonea_regia))	(Bactris_major	Dictyosperma_album)))	Elaeis_guineensis))	Kingia_australis);
((Chamaedorea_seifrizii	((Orania_palindan	Serenoa_repens)	(((((Roystonea_regia	Nypa_fruticans)	(Reinhardtia_simplex	(Reinhardtia_latisecta	Reinhardtia_paiewonskiana)))	((Bactris_major	Attalea_speciosa)	(Elaeis_guineensis	Elaeis_oleifera)))	(Dictyosperma_album	Phoenix_dactylifera))	((Podococcus_barteri	((Iriartea_deltoidea	((Manicaria_saccifera	(((Kentiopsis_piersoniorum	Heterospathe_cagayanensis)	(Pseudophoenix_vinifera	(Prestoea_acuminata	(Oenocarpus_bataua	Oenocarpus_minor))))	Veitchia_spiralis))	(Pelagodoxa_henryana	Geonoma_undata)))	Sclerosperma_profizianum))	Sabal_domingensis))))	Kingia_australis);
((Elaeis_oleifera	((Attalea_speciosa	(Bactris_major	(((((Dictyosperma_album	Phoenix_dactylifera)	Serenoa_repens)	(((((Veitchia_spiralis	(Podococcus_barteri	(Oenocarpus_bataua	Oenocarpus_minor)))	(Manicaria_saccifera	(Pelagodoxa_henryana	((Geonoma_undata	Kentiopsis_piersoniorum)	Heterospathe_cagayanensis))))	Prestoea_acuminata)	(Orania_palindan	Sclerosperma_profizianum))	Chamaedorea_seifrizii))	Pseudophoenix_vinifera)	(((Iriartea_deltoidea	Roystonea_regia)	(Nypa_fruticans	(Sabal_domingensis	(Reinhardtia_latisecta	Reinhardtia_paiewonskiana))))	Reinhardtia_simplex))))	Elaeis_guineensis))	Kingia_australis);
((Bactris_major	((Elaeis_guineensis	Elaeis_oleifera)	((((Nypa_fruticans	((Sabal_domingensis	Phoenix_dactylifera)	((Orania_palindan	Serenoa_repens)	Dictyosperma_album)))	(Podococcus_barteri	((Chamaedorea_seifrizii	Sclerosperma_profizianum)	(Pseudophoenix_vinifera	(Iriartea_deltoidea	((((Pelagodoxa_henryana	Geonoma_undata)	(Manicaria_saccifera	Veitchia_spiralis))	Oenocarpus_bataua)	((Kentiopsis_piersoniorum	Prestoea_acuminata)	(Oenocarpus_minor	Heterospathe_cagayanensis))))))))	(Roystonea_regia	((Reinhardtia_latisecta	Reinhardtia_paiewonskiana)	Reinhardtia_simplex)))	Attalea_speciosa)))	Kingia_australis);
((Serenoa_repens	(Dictyosperma_album	((((Chamaedorea_seifrizii	((Orania_palindan	(Podococcus_barteri	Sclerosperma_profizianum))	((((Veitchia_spiralis	(Heterospathe_cagayanensis	Pelagodoxa_henryana))	Manicaria_saccifera)	((Oenocarpus_minor	Oenocarpus_bataua)	(Kentiopsis_piersoniorum	Geonoma_undata)))	Prestoea_acuminata)))	(Pseudophoenix_vinifera	(((Nypa_fruticans	Roystonea_regia)	((Reinhardtia_latisecta	Reinhardtia_paiewonskiana)	Reinhardtia_simplex))	((Attalea_speciosa	(Iriartea_deltoidea	Bactris_major))	(Elaeis_guineensis	Elaeis_oleifera)))))	Phoenix_dactylifera)	Sabal_domingensis)))	Kingia_australis);
((Elaeis_oleifera	((((((Sabal_domingensis	((Podococcus_barteri	(Sclerosperma_profizianum	Orania_palindan))	(Iriartea_deltoidea	((Prestoea_acuminata	(Nypa_fruticans	(Oenocarpus_minor	Oenocarpus_bataua)))	(Manicaria_saccifera	(Pelagodoxa_henryana	(Heterospathe_cagayanensis	(Veitchia_spiralis	(Kentiopsis_piersoniorum	Geonoma_undata)))))))))	(Chamaedorea_seifrizii	(Phoenix_dactylifera	(Serenoa_repens	Dictyosperma_album))))	Pseudophoenix_vinifera)	(Roystonea_regia	((Reinhardtia_latisecta	Reinhardtia_paiewonskiana)	Reinhardtia_simplex)))	(Attalea_speciosa	Bactris_major))	Elaeis_guineensis))	Kingia_australis);
((Serenoa_repens	((Phoenix_dactylifera	((((Roystonea_regia	(Reinhardtia_latisecta	Reinhardtia_paiewonskiana))	Reinhardtia_simplex)	((Attalea_speciosa	Bactris_major)	(Elaeis_guineensis	Elaeis_oleifera)))	((Podococcus_barteri	(Sclerosperma_profizianum	Orania_palindan))	((Oenocarpus_bataua	Oenocarpus_minor)	((Prestoea_acuminata	(Heterospathe_cagayanensis	(Kentiopsis_piersoniorum	Geonoma_undata)))	((((Pseudophoenix_vinifera	((Nypa_fruticans	Pelagodoxa_henryana)	(Manicaria_saccifera	Iriartea_deltoidea)))	Veitchia_spiralis)	Sabal_domingensis)	Chamaedorea_seifrizii))))))	Dictyosperma_album))	Kingia_australis);
((Chamaedorea_seifrizii	(((Podococcus_barteri	(Sclerosperma_profizianum	Orania_palindan))	((((Oenocarpus_bataua	(Nypa_fruticans	Oenocarpus_minor))	(Pelagodoxa_henryana	(Geonoma_undata	(Kentiopsis_piersoniorum	Veitchia_spiralis))))	(Heterospathe_cagayanensis	Manicaria_saccifera))	Prestoea_acuminata))	(((Pseudophoenix_vinifera	(Dictyosperma_album	Serenoa_repens))	Phoenix_dactylifera)	((Iriartea_deltoidea	(((Attalea_speciosa	Bactris_major)	(Elaeis_guineensis	Elaeis_oleifera))	(((Reinhardtia_latisecta	Reinhardtia_paiewonskiana)	Reinhardtia_simplex)	Roystonea_regia)))	Sabal_domingensis))))	Kingia_australis);
(((Elaeis_guineensis	Elaeis_oleifera)	((((((Chamaedorea_seifrizii	((Reinhardtia_paiewonskiana	Reinhardtia_latisecta)	Reinhardtia_simplex))	Roystonea_regia)	Phoenix_dactylifera)	((((Sclerosperma_profizianum	Orania_palindan)	(Iriartea_deltoidea	((((Veitchia_spiralis	((Heterospathe_cagayanensis	Geonoma_undata)	Kentiopsis_piersoniorum))	(Pseudophoenix_vinifera	Pelagodoxa_henryana))	(((Oenocarpus_bataua	Oenocarpus_minor)	Nypa_fruticans)	Manicaria_saccifera))	Prestoea_acuminata)))	Podococcus_barteri)	Serenoa_repens))	((Bactris_major	Dictyosperma_album)	Sabal_domingensis))	Attalea_speciosa))	Kingia_australis);
((Elaeis_oleifera	(((((((Reinhardtia_paiewonskiana	Reinhardtia_latisecta)	Reinhardtia_simplex)	Roystonea_regia)	((((((Oenocarpus_bataua	Oenocarpus_minor)	(Nypa_fruticans	((Sabal_domingensis	(Kentiopsis_piersoniorum	(Veitchia_spiralis	(Heterospathe_cagayanensis	Iriartea_deltoidea))))	Manicaria_saccifera)))	(Chamaedorea_seifrizii	(Pelagodoxa_henryana	Geonoma_undata)))	Prestoea_acuminata)	(Phoenix_dactylifera	(Podococcus_barteri	((Sclerosperma_profizianum	Orania_palindan)	(Pseudophoenix_vinifera	Serenoa_repens)))))	Dictyosperma_album))	Bactris_major)	Attalea_speciosa)	Elaeis_guineensis))	Kingia_australis);
(((Elaeis_oleifera	Sabal_domingensis)	(((((Sclerosperma_profizianum	(Podococcus_barteri	(Iriartea_deltoidea	((((Pelagodoxa_henryana	Geonoma_undata)	(Manicaria_saccifera	(Oenocarpus_bataua	(Heterospathe_cagayanensis	Oenocarpus_minor))))	Kentiopsis_piersoniorum)	Prestoea_acuminata))))	Chamaedorea_seifrizii)	((((Reinhardtia_simplex	(Reinhardtia_latisecta	Reinhardtia_paiewonskiana))	Nypa_fruticans)	Roystonea_regia)	(((Pseudophoenix_vinifera	Orania_palindan)	(Serenoa_repens	(Veitchia_spiralis	(Dictyosperma_album	Bactris_major))))	Phoenix_dactylifera)))	Attalea_speciosa)	Elaeis_guineensis))	Kingia_australis);
((Podococcus_barteri	(((Sclerosperma_profizianum	Chamaedorea_seifrizii)	(Orania_palindan	((Sabal_domingensis	Iriartea_deltoidea)	(((Geonoma_undata	((Kentiopsis_piersoniorum	(Manicaria_saccifera	Pseudophoenix_vinifera))	Pelagodoxa_henryana))	(Oenocarpus_bataua	(Heterospathe_cagayanensis	Oenocarpus_minor)))	Prestoea_acuminata))))	(((Serenoa_repens	((Bactris_major	Dictyosperma_album)	Veitchia_spiralis))	Phoenix_dactylifera)	((Attalea_speciosa	(Elaeis_oleifera	Elaeis_guineensis))	(((Reinhardtia_latisecta	Reinhardtia_paiewonskiana)	(Nypa_fruticans	Reinhardtia_simplex))	Roystonea_regia)))))	Kingia_australis);
((Elaeis_oleifera	(Elaeis_guineensis	((((((Iriartea_deltoidea	(Reinhardtia_simplex	(Reinhardtia_latisecta	Reinhardtia_paiewonskiana)))	Roystonea_regia)	Nypa_fruticans)	((Sabal_domingensis	((Orania_palindan	Serenoa_repens)	(((Podococcus_barteri	(Geonoma_undata	((Manicaria_saccifera	Pelagodoxa_henryana)	(Oenocarpus_bataua	(Prestoea_acuminata	(Kentiopsis_piersoniorum	(Heterospathe_cagayanensis	Oenocarpus_minor)))))))	Sclerosperma_profizianum)	Chamaedorea_seifrizii)))	(((Pseudophoenix_vinifera	Veitchia_spiralis)	Dictyosperma_album)	Phoenix_dactylifera)))	Attalea_speciosa)	Bactris_major)))	Kingia_australis);
(((Elaeis_oleifera	(Elaeis_guineensis	(((((Nypa_fruticans	Reinhardtia_simplex)	(Reinhardtia_latisecta	Reinhardtia_paiewonskiana))	Roystonea_regia)	((Dictyosperma_album	(((((Manicaria_saccifera	Pelagodoxa_henryana)	((Podococcus_barteri	((Veitchia_spiralis	Oenocarpus_minor)	Oenocarpus_bataua))	(((Kentiopsis_piersoniorum	Geonoma_undata)	Heterospathe_cagayanensis)	(Pseudophoenix_vinifera	Sabal_domingensis))))	Prestoea_acuminata)	(Orania_palindan	Sclerosperma_profizianum))	Chamaedorea_seifrizii))	(Serenoa_repens	Phoenix_dactylifera)))	(Iriartea_deltoidea	Attalea_speciosa))))	Bactris_major)	Kingia_australis);
((Elaeis_oleifera	(Elaeis_guineensis	(((((Reinhardtia_simplex	(Reinhardtia_latisecta	Reinhardtia_paiewonskiana))	Roystonea_regia)	Nypa_fruticans)	(((Serenoa_repens	(Bactris_major	Dictyosperma_album))	Phoenix_dactylifera)	((Sabal_domingensis	(((Orania_palindan	Sclerosperma_profizianum)	Podococcus_barteri)	(Iriartea_deltoidea	((((Oenocarpus_minor	Pseudophoenix_vinifera)	Oenocarpus_bataua)	((((Pelagodoxa_henryana	(Kentiopsis_piersoniorum	Geonoma_undata))	Heterospathe_cagayanensis)	Veitchia_spiralis)	Manicaria_saccifera))	Prestoea_acuminata))))	Chamaedorea_seifrizii)))	Attalea_speciosa)))	Kingia_australis);
((Podococcus_barteri	(((((((Kentiopsis_piersoniorum	Geonoma_undata)	Veitchia_spiralis)	Heterospathe_cagayanensis)	((Prestoea_acuminata	Oenocarpus_minor)	(Sabal_domingensis	Oenocarpus_bataua)))	((Iriartea_deltoidea	Pelagodoxa_henryana)	Manicaria_saccifera))	((((Attalea_speciosa	((Elaeis_oleifera	Elaeis_guineensis)	Bactris_major))	((((Orania_palindan	Serenoa_repens)	Dictyosperma_album)	Phoenix_dactylifera)	(((Nypa_fruticans	Reinhardtia_simplex)	(Reinhardtia_latisecta	Reinhardtia_paiewonskiana))	Roystonea_regia)))	Pseudophoenix_vinifera)	Chamaedorea_seifrizii))	Sclerosperma_profizianum))	Kingia_australis);
((Elaeis_oleifera	(Elaeis_guineensis	(Bactris_major	(((((((Orania_palindan	Serenoa_repens)	(Nypa_fruticans	Dictyosperma_album))	Phoenix_dactylifera)	((Reinhardtia_simplex	(Reinhardtia_latisecta	Reinhardtia_paiewonskiana))	Roystonea_regia))	((Chamaedorea_seifrizii	Sclerosperma_profizianum)	(Podococcus_barteri	(Pelagodoxa_henryana	((Pseudophoenix_vinifera	((Sabal_domingensis	((Heterospathe_cagayanensis	Oenocarpus_minor)	Oenocarpus_bataua))	Veitchia_spiralis))	(Prestoea_acuminata	(Geonoma_undata	(Kentiopsis_piersoniorum	Iriartea_deltoidea))))))))	Manicaria_saccifera)	Attalea_speciosa))))	Kingia_australis);
((Elaeis_oleifera	(Elaeis_guineensis	((Bactris_major	Attalea_speciosa)	(((((((((Iriartea_deltoidea	Manicaria_saccifera)	Pelagodoxa_henryana)	(Kentiopsis_piersoniorum	((Geonoma_undata	(Veitchia_spiralis	Sabal_domingensis))	Heterospathe_cagayanensis)))	(Oenocarpus_minor	((Nypa_fruticans	Pseudophoenix_vinifera)	Oenocarpus_bataua)))	Prestoea_acuminata)	(Sclerosperma_profizianum	Podococcus_barteri))	(((Orania_palindan	Serenoa_repens)	Dictyosperma_album)	Phoenix_dactylifera))	Chamaedorea_seifrizii)	((Reinhardtia_simplex	(Reinhardtia_latisecta	Reinhardtia_paiewonskiana))	Roystonea_regia)))))	Kingia_australis);
((Bactris_major	((Attalea_speciosa	(Elaeis_oleifera	Elaeis_guineensis))	(((Serenoa_repens	(Chamaedorea_seifrizii	((Podococcus_barteri	(Orania_palindan	Sclerosperma_profizianum))	(((((Heterospathe_cagayanensis	Kentiopsis_piersoniorum)	(Pelagodoxa_henryana	Geonoma_undata))	(Oenocarpus_minor	((Veitchia_spiralis	Nypa_fruticans)	Oenocarpus_bataua)))	Manicaria_saccifera)	Prestoea_acuminata))))	(Phoenix_dactylifera	Dictyosperma_album))	((Sabal_domingensis	(Pseudophoenix_vinifera	((Reinhardtia_simplex	(Reinhardtia_latisecta	Reinhardtia_paiewonskiana))	Roystonea_regia)))	Iriartea_deltoidea))))	Kingia_australis);
((Elaeis_oleifera	(Elaeis_guineensis	((((((Pseudophoenix_vinifera	((Chamaedorea_seifrizii	((Podococcus_barteri	(Orania_palindan	Sclerosperma_profizianum))	(((Veitchia_spiralis	(Heterospathe_cagayanensis	(Geonoma_undata	Kentiopsis_piersoniorum)))	(Prestoea_acuminata	(Oenocarpus_minor	(Nypa_fruticans	Oenocarpus_bataua))))	(Pelagodoxa_henryana	Manicaria_saccifera))))	Serenoa_repens))	(Phoenix_dactylifera	Dictyosperma_album))	(Sabal_domingensis	(Reinhardtia_simplex	(Reinhardtia_latisecta	Reinhardtia_paiewonskiana))))	Roystonea_regia)	Bactris_major)	(Iriartea_deltoidea	Attalea_speciosa))))	Kingia_australis);
((Serenoa_repens	(((Phoenix_dactylifera	((((Elaeis_guineensis	Elaeis_oleifera)	(Veitchia_spiralis	Bactris_major))	Attalea_speciosa)	(Roystonea_regia	(Reinhardtia_simplex	((Reinhardtia_paiewonskiana	Reinhardtia_latisecta)	(Sabal_domingensis	Iriartea_deltoidea))))))	((Pseudophoenix_vinifera	Dictyosperma_album)	((Orania_palindan	Sclerosperma_profizianum)	(Podococcus_barteri	(Prestoea_acuminata	((Oenocarpus_minor	Oenocarpus_bataua)	(((Kentiopsis_piersoniorum	Pelagodoxa_henryana)	(Nypa_fruticans	Manicaria_saccifera))	(Heterospathe_cagayanensis	Geonoma_undata))))))))	Chamaedorea_seifrizii))	Kingia_australis);
((Elaeis_oleifera	(((((Chamaedorea_seifrizii	(Pseudophoenix_vinifera	(Roystonea_regia	(Reinhardtia_simplex	(Iriartea_deltoidea	(Reinhardtia_paiewonskiana	Reinhardtia_latisecta))))))	Phoenix_dactylifera)	((Orania_palindan	Sclerosperma_profizianum)	(Podococcus_barteri	((Serenoa_repens	Dictyosperma_album)	(Prestoea_acuminata	((((Nypa_fruticans	Oenocarpus_minor)	Oenocarpus_bataua)	(((Heterospathe_cagayanensis	Kentiopsis_piersoniorum)	Geonoma_undata)	Pelagodoxa_henryana))	Manicaria_saccifera))))))	((Veitchia_spiralis	Bactris_major)	(Sabal_domingensis	Attalea_speciosa)))	Elaeis_guineensis))	Kingia_australis);
((Elaeis_oleifera	((((((Reinhardtia_simplex	(Reinhardtia_paiewonskiana	Reinhardtia_latisecta))	Roystonea_regia)	((((Sclerosperma_profizianum	Serenoa_repens)	Podococcus_barteri)	(((Prestoea_acuminata	((Nypa_fruticans	(Oenocarpus_minor	Oenocarpus_bataua))	((Heterospathe_cagayanensis	Pelagodoxa_henryana)	(Kentiopsis_piersoniorum	Geonoma_undata))))	Chamaedorea_seifrizii)	Sabal_domingensis))	(((Manicaria_saccifera	Phoenix_dactylifera)	Veitchia_spiralis)	(Orania_palindan	Dictyosperma_album))))	(Iriartea_deltoidea	(Pseudophoenix_vinifera	Bactris_major)))	Attalea_speciosa)	Elaeis_guineensis))	Kingia_australis);
(((Elaeis_oleifera	((((Iriartea_deltoidea	Bactris_major)	Attalea_speciosa)	((Roystonea_regia	((Nypa_fruticans	Reinhardtia_simplex)	(Reinhardtia_paiewonskiana	Reinhardtia_latisecta)))	(((Veitchia_spiralis	(((((Chamaedorea_seifrizii	Sclerosperma_profizianum)	Orania_palindan)	Pseudophoenix_vinifera)	Podococcus_barteri)	((Manicaria_saccifera	(((Kentiopsis_piersoniorum	Geonoma_undata)	Pelagodoxa_henryana)	((Oenocarpus_minor	Oenocarpus_bataua)	Prestoea_acuminata)))	Heterospathe_cagayanensis)))	(Dictyosperma_album	Serenoa_repens))	Phoenix_dactylifera)))	Elaeis_guineensis))	Sabal_domingensis)	Kingia_australis);
((Elaeis_oleifera	(((Bactris_major	Attalea_speciosa)	((Roystonea_regia	(Reinhardtia_simplex	(Reinhardtia_paiewonskiana	Reinhardtia_latisecta)))	((((Veitchia_spiralis	Dictyosperma_album)	Phoenix_dactylifera)	((((Pseudophoenix_vinifera	((Iriartea_deltoidea	((Pelagodoxa_henryana	Manicaria_saccifera)	(((Kentiopsis_piersoniorum	Geonoma_undata)	Heterospathe_cagayanensis)	((Oenocarpus_minor	Oenocarpus_bataua)	Prestoea_acuminata))))	(Sclerosperma_profizianum	Podococcus_barteri)))	Chamaedorea_seifrizii)	Serenoa_repens)	Orania_palindan))	(Sabal_domingensis	Nypa_fruticans))))	Elaeis_guineensis))	Kingia_australis);
((Chamaedorea_seifrizii	((((Phoenix_dactylifera	(Serenoa_repens	(Orania_palindan	Dictyosperma_album)))	((Reinhardtia_simplex	Nypa_fruticans)	(Roystonea_regia	(Reinhardtia_paiewonskiana	Reinhardtia_latisecta))))	(((Elaeis_guineensis	(Pseudophoenix_vinifera	((Iriartea_deltoidea	Veitchia_spiralis)	Elaeis_oleifera)))	(Sabal_domingensis	Attalea_speciosa))	Bactris_major))	((Prestoea_acuminata	((Manicaria_saccifera	(Pelagodoxa_henryana	((Kentiopsis_piersoniorum	Geonoma_undata)	Heterospathe_cagayanensis)))	(Oenocarpus_minor	Oenocarpus_bataua)))	(Sclerosperma_profizianum	Podococcus_barteri))))	Kingia_australis);
((Bactris_major	((((Phoenix_dactylifera	(Dictyosperma_album	(Nypa_fruticans	(Roystonea_regia	((Reinhardtia_paiewonskiana	Reinhardtia_latisecta)	Reinhardtia_simplex)))))	(Sabal_domingensis	((Serenoa_repens	(((Orania_palindan	Sclerosperma_profizianum)	Podococcus_barteri)	Pseudophoenix_vinifera))	(Veitchia_spiralis	(Prestoea_acuminata	(Chamaedorea_seifrizii	((((Manicaria_saccifera	Iriartea_deltoidea)	Pelagodoxa_henryana)	(Heterospathe_cagayanensis	(Kentiopsis_piersoniorum	Geonoma_undata)))	(Oenocarpus_minor	Oenocarpus_bataua))))))))	(Elaeis_guineensis	Elaeis_oleifera))	Attalea_speciosa))	Kingia_australis);
((Elaeis_oleifera	((((Iriartea_deltoidea	(Bactris_major	Sabal_domingensis))	(Veitchia_spiralis	Attalea_speciosa))	(((((((Manicaria_saccifera	(Pelagodoxa_henryana	(Kentiopsis_piersoniorum	Geonoma_undata)))	Prestoea_acuminata)	(Oenocarpus_minor	Oenocarpus_bataua))	Heterospathe_cagayanensis)	((Nypa_fruticans	Chamaedorea_seifrizii)	(Sclerosperma_profizianum	Podococcus_barteri)))	((Pseudophoenix_vinifera	((Orania_palindan	Serenoa_repens)	Dictyosperma_album))	Phoenix_dactylifera))	(((Reinhardtia_latisecta	Reinhardtia_paiewonskiana)	Roystonea_regia)	Reinhardtia_simplex)))	Elaeis_guineensis))	Kingia_australis);
((Bactris_major	(Attalea_speciosa	(((((((((Chamaedorea_seifrizii	Sclerosperma_profizianum)	(((Manicaria_saccifera	((Nypa_fruticans	(Oenocarpus_minor	Oenocarpus_bataua))	((Pelagodoxa_henryana	Geonoma_undata)	(Kentiopsis_piersoniorum	Heterospathe_cagayanensis))))	Prestoea_acuminata)	Podococcus_barteri))	(((Orania_palindan	Serenoa_repens)	Dictyosperma_album)	Phoenix_dactylifera))	(Roystonea_regia	(Reinhardtia_simplex	(Reinhardtia_latisecta	Reinhardtia_paiewonskiana))))	(Elaeis_guineensis	Elaeis_oleifera))	Pseudophoenix_vinifera)	Iriartea_deltoidea)	Veitchia_spiralis)	Sabal_domingensis)))	Kingia_australis);
((Elaeis_oleifera	((Attalea_speciosa	((Bactris_major	Veitchia_spiralis)	((((Sclerosperma_profizianum	(((Manicaria_saccifera	((Oenocarpus_bataua	(Nypa_fruticans	Oenocarpus_minor))	(((Kentiopsis_piersoniorum	Geonoma_undata)	Heterospathe_cagayanensis)	Pelagodoxa_henryana)))	Prestoea_acuminata)	Podococcus_barteri))	Chamaedorea_seifrizii)	(Phoenix_dactylifera	(Orania_palindan	(Serenoa_repens	Dictyosperma_album))))	(Pseudophoenix_vinifera	(((((Sabal_domingensis	Reinhardtia_latisecta)	Reinhardtia_paiewonskiana)	Iriartea_deltoidea)	Reinhardtia_simplex)	Roystonea_regia)))))	Elaeis_guineensis))	Kingia_australis);
((Serenoa_repens	(Dictyosperma_album	((Nypa_fruticans	(Podococcus_barteri	((Chamaedorea_seifrizii	(Pseudophoenix_vinifera	(((Orania_palindan	(Heterospathe_cagayanensis	Kentiopsis_piersoniorum))	Manicaria_saccifera)	((Geonoma_undata	Pelagodoxa_henryana)	(Prestoea_acuminata	(Oenocarpus_minor	Oenocarpus_bataua))))))	Sclerosperma_profizianum)))	(((((Veitchia_spiralis	Roystonea_regia)	(Bactris_major	(Attalea_speciosa	(Iriartea_deltoidea	(Elaeis_oleifera	Elaeis_guineensis)))))	((Reinhardtia_latisecta	Reinhardtia_paiewonskiana)	Reinhardtia_simplex))	Sabal_domingensis)	Phoenix_dactylifera))))	Kingia_australis);
((Elaeis_oleifera	(Elaeis_guineensis	(((Roystonea_regia	((Reinhardtia_latisecta	Reinhardtia_paiewonskiana)	(Bactris_major	Reinhardtia_simplex)))	(((Chamaedorea_seifrizii	(Serenoa_repens	Phoenix_dactylifera))	((Podococcus_barteri	(Orania_palindan	Sclerosperma_profizianum))	((((((Kentiopsis_piersoniorum	Geonoma_undata)	Pelagodoxa_henryana)	(Nypa_fruticans	((Oenocarpus_bataua	((Heterospathe_cagayanensis	Oenocarpus_minor)	Veitchia_spiralis))	Pseudophoenix_vinifera)))	(Iriartea_deltoidea	Manicaria_saccifera))	Sabal_domingensis)	Prestoea_acuminata)))	Dictyosperma_album))	Attalea_speciosa)))	Kingia_australis);
((Elaeis_oleifera	(Elaeis_guineensis	(Attalea_speciosa	((((((Dictyosperma_album	Serenoa_repens)	Phoenix_dactylifera)	(((Sabal_domingensis	Pseudophoenix_vinifera)	Roystonea_regia)	((Reinhardtia_latisecta	Reinhardtia_paiewonskiana)	Reinhardtia_simplex)))	Chamaedorea_seifrizii)	((Podococcus_barteri	(Orania_palindan	Sclerosperma_profizianum))	(((Veitchia_spiralis	((Heterospathe_cagayanensis	Geonoma_undata)	Kentiopsis_piersoniorum))	((Oenocarpus_bataua	Iriartea_deltoidea)	Oenocarpus_minor))	(Prestoea_acuminata	((Nypa_fruticans	Pelagodoxa_henryana)	Manicaria_saccifera)))))	Bactris_major))))	Kingia_australis);
((Bactris_major	(((Dictyosperma_album	Serenoa_repens)	(((((Chamaedorea_seifrizii	(((Reinhardtia_latisecta	Reinhardtia_paiewonskiana)	Reinhardtia_simplex)	(Roystonea_regia	Nypa_fruticans)))	Sabal_domingensis)	Pseudophoenix_vinifera)	((Podococcus_barteri	(Orania_palindan	Sclerosperma_profizianum))	(((Geonoma_undata	(Pelagodoxa_henryana	(Kentiopsis_piersoniorum	(Veitchia_spiralis	Manicaria_saccifera))))	((Prestoea_acuminata	(Heterospathe_cagayanensis	Oenocarpus_minor))	Oenocarpus_bataua))	Iriartea_deltoidea)))	Phoenix_dactylifera))	((Elaeis_oleifera	Elaeis_guineensis)	Attalea_speciosa)))	Kingia_australis);
((Elaeis_oleifera	(Elaeis_guineensis	(Attalea_speciosa	((Iriartea_deltoidea	((Roystonea_regia	(Nypa_fruticans	((Reinhardtia_paiewonskiana	Reinhardtia_latisecta)	Reinhardtia_simplex)))	Sabal_domingensis))	((((Pseudophoenix_vinifera	Orania_palindan)	Serenoa_repens)	(Chamaedorea_seifrizii	((Podococcus_barteri	Sclerosperma_profizianum)	((((Kentiopsis_piersoniorum	(Heterospathe_cagayanensis	Oenocarpus_minor))	Oenocarpus_bataua)	Prestoea_acuminata)	(Manicaria_saccifera	(Geonoma_undata	Pelagodoxa_henryana))))))	(Phoenix_dactylifera	(Bactris_major	(Dictyosperma_album	Veitchia_spiralis))))))))	Kingia_australis);
((Bactris_major	((Elaeis_oleifera	Elaeis_guineensis)	((Pseudophoenix_vinifera	(((((Serenoa_repens	(Veitchia_spiralis	Dictyosperma_album))	Phoenix_dactylifera)	(((Orania_palindan	Sclerosperma_profizianum)	Podococcus_barteri)	((((((Heterospathe_cagayanensis	Oenocarpus_minor)	Oenocarpus_bataua)	Prestoea_acuminata)	((Kentiopsis_piersoniorum	Geonoma_undata)	Pelagodoxa_henryana))	Manicaria_saccifera)	Chamaedorea_seifrizii)))	Sabal_domingensis)	(((Reinhardtia_latisecta	(Reinhardtia_paiewonskiana	Iriartea_deltoidea))	Reinhardtia_simplex)	(Roystonea_regia	Nypa_fruticans))))	Attalea_speciosa)))	Kingia_australis);
((Chamaedorea_seifrizii	((Iriartea_deltoidea	((((Heterospathe_cagayanensis	(Kentiopsis_piersoniorum	Geonoma_undata))	Pelagodoxa_henryana)	((Oenocarpus_minor	Oenocarpus_bataua)	Prestoea_acuminata))	Manicaria_saccifera))	(((Attalea_speciosa	((Elaeis_oleifera	Elaeis_guineensis)	Bactris_major))	(((Phoenix_dactylifera	((Pseudophoenix_vinifera	(Serenoa_repens	Roystonea_regia))	Nypa_fruticans))	(Veitchia_spiralis	Dictyosperma_album))	((Reinhardtia_latisecta	Reinhardtia_paiewonskiana)	Reinhardtia_simplex)))	((Sabal_domingensis	(Orania_palindan	Sclerosperma_profizianum))	Podococcus_barteri))))	Kingia_australis);
((Elaeis_oleifera	(Elaeis_guineensis	(Bactris_major	(((Roystonea_regia	(Nypa_fruticans	((((Reinhardtia_latisecta	Reinhardtia_paiewonskiana)	Reinhardtia_simplex)	(Phoenix_dactylifera	(Dictyosperma_album	Serenoa_repens)))	Sabal_domingensis)))	((((((((Heterospathe_cagayanensis	(Kentiopsis_piersoniorum	Geonoma_undata))	(Iriartea_deltoidea	Pelagodoxa_henryana))	((Oenocarpus_minor	Oenocarpus_bataua)	Prestoea_acuminata))	((Orania_palindan	Sclerosperma_profizianum)	Podococcus_barteri))	Veitchia_spiralis)	Chamaedorea_seifrizii)	Manicaria_saccifera)	Pseudophoenix_vinifera))	Attalea_speciosa))))	Kingia_australis);
((Elaeis_oleifera	(Elaeis_guineensis	(((((Phoenix_dactylifera	(Dictyosperma_album	Serenoa_repens))	((Roystonea_regia	(((Pseudophoenix_vinifera	(Reinhardtia_latisecta	Reinhardtia_paiewonskiana))	(Iriartea_deltoidea	Sabal_domingensis))	Reinhardtia_simplex))	Nypa_fruticans))	((((Manicaria_saccifera	((Podococcus_barteri	(Oenocarpus_bataua	Oenocarpus_minor))	((Geonoma_undata	((Heterospathe_cagayanensis	Kentiopsis_piersoniorum)	Veitchia_spiralis))	Pelagodoxa_henryana)))	Prestoea_acuminata)	(Orania_palindan	Sclerosperma_profizianum))	Chamaedorea_seifrizii))	Bactris_major)	Attalea_speciosa)))	Kingia_australis);
((Elaeis_oleifera	(Elaeis_guineensis	((Attalea_speciosa	(((Phoenix_dactylifera	Dictyosperma_album)	(((((Oenocarpus_bataua	Oenocarpus_minor)	(Geonoma_undata	Chamaedorea_seifrizii))	(((Manicaria_saccifera	(Kentiopsis_piersoniorum	Iriartea_deltoidea))	Pelagodoxa_henryana)	(Sabal_domingensis	Heterospathe_cagayanensis)))	Prestoea_acuminata)	(((((Serenoa_repens	Orania_palindan)	Podococcus_barteri)	Pseudophoenix_vinifera)	Sclerosperma_profizianum)	Veitchia_spiralis)))	((Roystonea_regia	((Reinhardtia_latisecta	Reinhardtia_paiewonskiana)	Reinhardtia_simplex))	Nypa_fruticans)))	Bactris_major)))	Kingia_australis);
((((((((Serenoa_repens	((Pseudophoenix_vinifera	Podococcus_barteri)	((Chamaedorea_seifrizii	Sclerosperma_profizianum)	((((Geonoma_undata	Kentiopsis_piersoniorum)	Heterospathe_cagayanensis)	((Veitchia_spiralis	(Sabal_domingensis	(Oenocarpus_minor	Oenocarpus_bataua)))	((Iriartea_deltoidea	Pelagodoxa_henryana)	Manicaria_saccifera)))	Prestoea_acuminata))))	Phoenix_dactylifera)	Dictyosperma_album)	(Nypa_fruticans	((Reinhardtia_simplex	(Reinhardtia_latisecta	Reinhardtia_paiewonskiana))	Roystonea_regia)))	(Orania_palindan	(Elaeis_oleifera	Elaeis_guineensis)))	Attalea_speciosa)	Bactris_major)	Kingia_australis);
((Podococcus_barteri	((Orania_palindan	Sclerosperma_profizianum)	(((Chamaedorea_seifrizii	(((Phoenix_dactylifera	((((Heterospathe_cagayanensis	Reinhardtia_simplex)	(Reinhardtia_latisecta	Reinhardtia_paiewonskiana))	(Roystonea_regia	Nypa_fruticans))	(Attalea_speciosa	(Elaeis_oleifera	Elaeis_guineensis))))	Sabal_domingensis)	(Dictyosperma_album	Serenoa_repens)))	(Prestoea_acuminata	(Pseudophoenix_vinifera	((Manicaria_saccifera	(Geonoma_undata	Pelagodoxa_henryana))	((Iriartea_deltoidea	(Bactris_major	(Kentiopsis_piersoniorum	Oenocarpus_minor)))	Oenocarpus_bataua)))))	Veitchia_spiralis)))	Kingia_australis);
(((Attalea_speciosa	((Elaeis_oleifera	Elaeis_guineensis)	((((((Iriartea_deltoidea	(Heterospathe_cagayanensis	Manicaria_saccifera))	Pelagodoxa_henryana)	Geonoma_undata)	(((Pseudophoenix_vinifera	(Veitchia_spiralis	Oenocarpus_bataua))	Sabal_domingensis)	(Prestoea_acuminata	Oenocarpus_minor)))	(Podococcus_barteri	(Orania_palindan	Sclerosperma_profizianum)))	(Chamaedorea_seifrizii	((Roystonea_regia	(Reinhardtia_simplex	(Reinhardtia_latisecta	Reinhardtia_paiewonskiana)))	((((Kentiopsis_piersoniorum	Dictyosperma_album)	Serenoa_repens)	Nypa_fruticans)	Phoenix_dactylifera))))))	Bactris_major)	Kingia_australis);
((Elaeis_oleifera	(Elaeis_guineensis	((Bactris_major	Iriartea_deltoidea)	((((((Sclerosperma_profizianum	((Sabal_domingensis	(Veitchia_spiralis	(Heterospathe_cagayanensis	Manicaria_saccifera)))	((Oenocarpus_minor	Oenocarpus_bataua)	Prestoea_acuminata)))	((Pelagodoxa_henryana	Geonoma_undata)	(Pseudophoenix_vinifera	Podococcus_barteri)))	Chamaedorea_seifrizii)	(Orania_palindan	((((Kentiopsis_piersoniorum	Dictyosperma_album)	Serenoa_repens)	Phoenix_dactylifera)	Nypa_fruticans)))	(Roystonea_regia	(Reinhardtia_simplex	(Reinhardtia_latisecta	Reinhardtia_paiewonskiana))))	Attalea_speciosa))))	Kingia_australis);
((Chamaedorea_seifrizii	((((((Heterospathe_cagayanensis	Oenocarpus_minor)	Oenocarpus_bataua)	Prestoea_acuminata)	Manicaria_saccifera)	(Veitchia_spiralis	(Pelagodoxa_henryana	Geonoma_undata)))	(((Nypa_fruticans	Roystonea_regia)	(Reinhardtia_simplex	(Reinhardtia_latisecta	Reinhardtia_paiewonskiana)))	(Pseudophoenix_vinifera	((((Iriartea_deltoidea	Elaeis_oleifera)	Elaeis_guineensis)	(Bactris_major	Attalea_speciosa))	((((Kentiopsis_piersoniorum	Dictyosperma_album)	Phoenix_dactylifera)	(Serenoa_repens	Orania_palindan))	(Sabal_domingensis	(Sclerosperma_profizianum	Podococcus_barteri))))))))	Kingia_australis);
((Bactris_major	(Attalea_speciosa	(((((((Reinhardtia_paiewonskiana	Reinhardtia_latisecta)	Reinhardtia_simplex)	Chamaedorea_seifrizii)	Roystonea_regia)	((((Oenocarpus_bataua	Geonoma_undata)	((((((Manicaria_saccifera	(Iriartea_deltoidea	Sabal_domingensis))	Prestoea_acuminata)	(Kentiopsis_piersoniorum	Heterospathe_cagayanensis))	Nypa_fruticans)	Pelagodoxa_henryana)	Oenocarpus_minor))	(Veitchia_spiralis	((Orania_palindan	Sclerosperma_profizianum)	Podococcus_barteri)))	Pseudophoenix_vinifera))	((Serenoa_repens	Dictyosperma_album)	Phoenix_dactylifera))	(Elaeis_oleifera	Elaeis_guineensis))))	Kingia_australis);
((Elaeis_oleifera	(Elaeis_guineensis	((Bactris_major	Attalea_speciosa)	((((Reinhardtia_paiewonskiana	(Reinhardtia_latisecta	Pseudophoenix_vinifera))	Reinhardtia_simplex)	Roystonea_regia)	((Orania_palindan	((((Sabal_domingensis	(Veitchia_spiralis	(((Heterospathe_cagayanensis	Oenocarpus_minor)	Oenocarpus_bataua)	((Kentiopsis_piersoniorum	Geonoma_undata)	((Pelagodoxa_henryana	(Nypa_fruticans	(Manicaria_saccifera	Iriartea_deltoidea)))	Chamaedorea_seifrizii)))))	Prestoea_acuminata)	(Podococcus_barteri	(Serenoa_repens	Sclerosperma_profizianum)))	Phoenix_dactylifera))	Dictyosperma_album)))))	Kingia_australis);
((Chamaedorea_seifrizii	((((Oenocarpus_minor	Oenocarpus_bataua)	(Prestoea_acuminata	(Manicaria_saccifera	(Pelagodoxa_henryana	(Geonoma_undata	(Veitchia_spiralis	(Heterospathe_cagayanensis	Kentiopsis_piersoniorum)))))))	(Pseudophoenix_vinifera	(Podococcus_barteri	(Orania_palindan	Sclerosperma_profizianum))))	(Serenoa_repens	(((Nypa_fruticans	(Sabal_domingensis	(((Reinhardtia_paiewonskiana	Reinhardtia_latisecta)	Reinhardtia_simplex)	Roystonea_regia)))	(((Bactris_major	(Elaeis_oleifera	Iriartea_deltoidea))	Elaeis_guineensis)	Attalea_speciosa))	(Phoenix_dactylifera	Dictyosperma_album)))))	Kingia_australis);
((Elaeis_oleifera	(((Iriartea_deltoidea	Attalea_speciosa)	((((Dictyosperma_album	(((Pseudophoenix_vinifera	Serenoa_repens)	Phoenix_dactylifera)	Sabal_domingensis))	(Chamaedorea_seifrizii	(((Podococcus_barteri	(((Oenocarpus_minor	Oenocarpus_bataua)	((Pelagodoxa_henryana	Manicaria_saccifera)	((Heterospathe_cagayanensis	(Kentiopsis_piersoniorum	Geonoma_undata))	Veitchia_spiralis)))	Prestoea_acuminata))	Sclerosperma_profizianum)	Orania_palindan)))	(((Reinhardtia_paiewonskiana	Reinhardtia_latisecta)	Reinhardtia_simplex)	(Nypa_fruticans	Roystonea_regia)))	Bactris_major))	Elaeis_guineensis))	Kingia_australis);
((Elaeis_oleifera	((Attalea_speciosa	((((Sabal_domingensis	((Serenoa_repens	(Bactris_major	Dictyosperma_album))	Pseudophoenix_vinifera))	(Phoenix_dactylifera	((Nypa_fruticans	Roystonea_regia)	((Reinhardtia_paiewonskiana	Reinhardtia_latisecta)	Reinhardtia_simplex))))	(Chamaedorea_seifrizii	((Podococcus_barteri	(Sclerosperma_profizianum	Orania_palindan))	(((Pelagodoxa_henryana	(Heterospathe_cagayanensis	(Geonoma_undata	Kentiopsis_piersoniorum)))	((Oenocarpus_bataua	(Veitchia_spiralis	Oenocarpus_minor))	Manicaria_saccifera))	Prestoea_acuminata))))	Iriartea_deltoidea))	Elaeis_guineensis))	Kingia_australis);
((Bactris_major	((Elaeis_guineensis	Elaeis_oleifera)	(((((((Orania_palindan	Sclerosperma_profizianum)	Podococcus_barteri)	Prestoea_acuminata)	(Chamaedorea_seifrizii	(((Pelagodoxa_henryana	Manicaria_saccifera)	(Heterospathe_cagayanensis	Oenocarpus_minor))	(Oenocarpus_bataua	Geonoma_undata))))	((Phoenix_dactylifera	(Serenoa_repens	(((Sabal_domingensis	Dictyosperma_album)	Kentiopsis_piersoniorum)	Veitchia_spiralis)))	Pseudophoenix_vinifera))	((Roystonea_regia	Iriartea_deltoidea)	((Nypa_fruticans	Reinhardtia_simplex)	(Reinhardtia_paiewonskiana	Reinhardtia_latisecta))))	Attalea_speciosa)))	Kingia_australis);
((Bactris_major	(Attalea_speciosa	((((Reinhardtia_simplex	(Roystonea_regia	(((Pseudophoenix_vinifera	((((Kentiopsis_piersoniorum	Veitchia_spiralis)	((((Nypa_fruticans	Pelagodoxa_henryana)	Manicaria_saccifera)	(Oenocarpus_bataua	(Prestoea_acuminata	(Heterospathe_cagayanensis	Oenocarpus_minor))))	Geonoma_undata))	(Sclerosperma_profizianum	Podococcus_barteri))	Chamaedorea_seifrizii))	(Phoenix_dactylifera	((Orania_palindan	Serenoa_repens)	Dictyosperma_album)))	(Reinhardtia_latisecta	Reinhardtia_paiewonskiana))))	(Elaeis_guineensis	Elaeis_oleifera))	Iriartea_deltoidea)	Sabal_domingensis)))	Kingia_australis);
(((Elaeis_oleifera	((((Iriartea_deltoidea	Attalea_speciosa)	Bactris_major)	((Roystonea_regia	(Reinhardtia_simplex	(Reinhardtia_latisecta	Reinhardtia_paiewonskiana)))	((Phoenix_dactylifera	((Orania_palindan	Serenoa_repens)	Dictyosperma_album))	(Chamaedorea_seifrizii	(((Manicaria_saccifera	((Oenocarpus_minor	(((Veitchia_spiralis	Oenocarpus_bataua)	Nypa_fruticans)	Pseudophoenix_vinifera))	Prestoea_acuminata))	((Heterospathe_cagayanensis	Kentiopsis_piersoniorum)	(Pelagodoxa_henryana	Geonoma_undata)))	(Sclerosperma_profizianum	Podococcus_barteri))))))	Elaeis_guineensis))	Sabal_domingensis)	Kingia_australis);
((Chamaedorea_seifrizii	((((((Nypa_fruticans	((Heterospathe_cagayanensis	Orania_palindan)	Manicaria_saccifera))	((Kentiopsis_piersoniorum	Oenocarpus_minor)	Oenocarpus_bataua))	(Pelagodoxa_henryana	Geonoma_undata))	Prestoea_acuminata)	(Pseudophoenix_vinifera	((Serenoa_repens	(Veitchia_spiralis	Dictyosperma_album))	((Podococcus_barteri	Phoenix_dactylifera)	((((Elaeis_guineensis	Elaeis_oleifera)	(Attalea_speciosa	Bactris_major))	(Roystonea_regia	(Reinhardtia_simplex	(Reinhardtia_latisecta	(Reinhardtia_paiewonskiana	Iriartea_deltoidea)))))	Sabal_domingensis)))))	Sclerosperma_profizianum))	Kingia_australis);
((Chamaedorea_seifrizii	(((Phoenix_dactylifera	((((Elaeis_guineensis	Elaeis_oleifera)	(Attalea_speciosa	Bactris_major))	(Roystonea_regia	(Reinhardtia_simplex	(Reinhardtia_latisecta	Reinhardtia_paiewonskiana))))	Dictyosperma_album))	(((Manicaria_saccifera	(Podococcus_barteri	((Nypa_fruticans	(Oenocarpus_bataua	Sabal_domingensis))	(((Heterospathe_cagayanensis	(Kentiopsis_piersoniorum	Oenocarpus_minor))	Prestoea_acuminata)	Veitchia_spiralis))))	(((Pelagodoxa_henryana	Geonoma_undata)	Pseudophoenix_vinifera)	Iriartea_deltoidea))	(Sclerosperma_profizianum	Orania_palindan)))	Serenoa_repens))	Kingia_australis);
((Chamaedorea_seifrizii	((((((Nypa_fruticans	(Iriartea_deltoidea	((Manicaria_saccifera	Sabal_domingensis)	Veitchia_spiralis)))	Pelagodoxa_henryana)	((Heterospathe_cagayanensis	Kentiopsis_piersoniorum)	Geonoma_undata))	((Oenocarpus_minor	Oenocarpus_bataua)	Prestoea_acuminata))	(Podococcus_barteri	Sclerosperma_profizianum))	(((((Dictyosperma_album	Serenoa_repens)	Phoenix_dactylifera)	Orania_palindan)	(((Reinhardtia_latisecta	Reinhardtia_paiewonskiana)	Reinhardtia_simplex)	Roystonea_regia))	(((Pseudophoenix_vinifera	(Bactris_major	Elaeis_oleifera))	Elaeis_guineensis)	Attalea_speciosa))))	Kingia_australis);
((Chamaedorea_seifrizii	((((Prestoea_acuminata	(((Oenocarpus_minor	Oenocarpus_bataua)	(Kentiopsis_piersoniorum	Geonoma_undata))	((Nypa_fruticans	((Pseudophoenix_vinifera	(Veitchia_spiralis	Manicaria_saccifera))	Heterospathe_cagayanensis))	Pelagodoxa_henryana)))	Iriartea_deltoidea)	(Podococcus_barteri	Sclerosperma_profizianum))	((Phoenix_dactylifera	((Serenoa_repens	Orania_palindan)	Dictyosperma_album))	(((Reinhardtia_simplex	(Roystonea_regia	(Reinhardtia_latisecta	Reinhardtia_paiewonskiana)))	Sabal_domingensis)	(((Elaeis_oleifera	Elaeis_guineensis)	Bactris_major)	Attalea_speciosa)))))	Kingia_australis);
((Elaeis_oleifera	(Elaeis_guineensis	(Bactris_major	(Attalea_speciosa	((((Phoenix_dactylifera	Serenoa_repens)	Dictyosperma_album)	((((((Oenocarpus_minor	Oenocarpus_bataua)	Prestoea_acuminata)	((Heterospathe_cagayanensis	((Kentiopsis_piersoniorum	Veitchia_spiralis)	Geonoma_undata))	((Nypa_fruticans	Manicaria_saccifera)	Pelagodoxa_henryana)))	((Iriartea_deltoidea	Sabal_domingensis)	Pseudophoenix_vinifera))	Chamaedorea_seifrizii)	(Podococcus_barteri	(Orania_palindan	Sclerosperma_profizianum))))	(Roystonea_regia	((Reinhardtia_latisecta	Reinhardtia_paiewonskiana)	Reinhardtia_simplex)))))))	Kingia_australis);
(((Elaeis_oleifera	(Elaeis_guineensis	(Bactris_major	(Attalea_speciosa	((((((Podococcus_barteri	((Serenoa_repens	Orania_palindan)	Sclerosperma_profizianum))	(Chamaedorea_seifrizii	((Oenocarpus_minor	(Oenocarpus_bataua	Nypa_fruticans))	((Prestoea_acuminata	Sabal_domingensis)	(((Iriartea_deltoidea	Manicaria_saccifera)	Pelagodoxa_henryana)	((Geonoma_undata	Heterospathe_cagayanensis)	Veitchia_spiralis))))))	(Kentiopsis_piersoniorum	Phoenix_dactylifera))	Dictyosperma_album)	Roystonea_regia)	((Reinhardtia_latisecta	Reinhardtia_paiewonskiana)	Reinhardtia_simplex))))))	Pseudophoenix_vinifera)	Kingia_australis);
((Chamaedorea_seifrizii	((((Elaeis_oleifera	Elaeis_guineensis)	(Bactris_major	(Sabal_domingensis	(Iriartea_deltoidea	Attalea_speciosa))))	(((Serenoa_repens	(Kentiopsis_piersoniorum	Dictyosperma_album))	Phoenix_dactylifera)	(Roystonea_regia	((Reinhardtia_latisecta	Reinhardtia_paiewonskiana)	Reinhardtia_simplex))))	((Sclerosperma_profizianum	Orania_palindan)	(Prestoea_acuminata	((((Pelagodoxa_henryana	Manicaria_saccifera)	(((Podococcus_barteri	(Oenocarpus_minor	(Oenocarpus_bataua	Nypa_fruticans)))	Pseudophoenix_vinifera)	Geonoma_undata))	Veitchia_spiralis)	Heterospathe_cagayanensis)))))	Kingia_australis);
((Chamaedorea_seifrizii	(((((((Sabal_domingensis	Phoenix_dactylifera)	(Dictyosperma_album	(Orania_palindan	Serenoa_repens)))	(((Reinhardtia_simplex	(Reinhardtia_paiewonskiana	(Iriartea_deltoidea	Reinhardtia_latisecta)))	Roystonea_regia)	(Bactris_major	((Elaeis_oleifera	Elaeis_guineensis)	Attalea_speciosa))))	((((Manicaria_saccifera	Pelagodoxa_henryana)	(Geonoma_undata	(Heterospathe_cagayanensis	Kentiopsis_piersoniorum)))	(Prestoea_acuminata	(Oenocarpus_bataua	Oenocarpus_minor)))	Pseudophoenix_vinifera))	(Nypa_fruticans	Podococcus_barteri))	Veitchia_spiralis)	Sclerosperma_profizianum))	Kingia_australis);
((Chamaedorea_seifrizii	((((Pseudophoenix_vinifera	((Nypa_fruticans	((Reinhardtia_simplex	(Reinhardtia_paiewonskiana	Reinhardtia_latisecta))	Roystonea_regia))	((Elaeis_oleifera	Elaeis_guineensis)	((Iriartea_deltoidea	Bactris_major)	(Attalea_speciosa	Sabal_domingensis)))))	(Phoenix_dactylifera	((Veitchia_spiralis	Dictyosperma_album)	Orania_palindan)))	(((((Oenocarpus_bataua	(Heterospathe_cagayanensis	(Kentiopsis_piersoniorum	Oenocarpus_minor)))	(Manicaria_saccifera	Pelagodoxa_henryana))	Geonoma_undata)	Prestoea_acuminata)	(Podococcus_barteri	Sclerosperma_profizianum)))	Serenoa_repens))	Kingia_australis);
((Podococcus_barteri	(((Manicaria_saccifera	(Pelagodoxa_henryana	Geonoma_undata))	((Oenocarpus_bataua	(Kentiopsis_piersoniorum	(Oenocarpus_minor	Heterospathe_cagayanensis)))	Prestoea_acuminata))	((Orania_palindan	Sclerosperma_profizianum)	((Pseudophoenix_vinifera	(((Chamaedorea_seifrizii	(Roystonea_regia	Serenoa_repens))	Phoenix_dactylifera)	(Nypa_fruticans	((Veitchia_spiralis	Dictyosperma_album)	(Sabal_domingensis	((Bactris_major	(Attalea_speciosa	(Elaeis_oleifera	Elaeis_guineensis)))	(Reinhardtia_simplex	(Reinhardtia_paiewonskiana	Reinhardtia_latisecta))))))))	Iriartea_deltoidea))))	Kingia_australis);
((Chamaedorea_seifrizii	(((Serenoa_repens	Podococcus_barteri)	(Orania_palindan	Sclerosperma_profizianum))	(((Veitchia_spiralis	Dictyosperma_album)	((Prestoea_acuminata	((Oenocarpus_minor	Oenocarpus_bataua)	(Manicaria_saccifera	(Pelagodoxa_henryana	(Heterospathe_cagayanensis	(Pseudophoenix_vinifera	Geonoma_undata))))))	Kentiopsis_piersoniorum))	(Phoenix_dactylifera	((Sabal_domingensis	((Roystonea_regia	((Reinhardtia_latisecta	Reinhardtia_paiewonskiana)	Reinhardtia_simplex))	((Iriartea_deltoidea	Bactris_major)	(Attalea_speciosa	(Elaeis_oleifera	Elaeis_guineensis)))))	Nypa_fruticans)))))	Kingia_australis);
((Chamaedorea_seifrizii	(Serenoa_repens	((Pseudophoenix_vinifera	(Phoenix_dactylifera	((Veitchia_spiralis	Dictyosperma_album)	(Nypa_fruticans	(((Roystonea_regia	Sabal_domingensis)	(Bactris_major	(Attalea_speciosa	(Elaeis_oleifera	Elaeis_guineensis))))	((Reinhardtia_latisecta	Reinhardtia_paiewonskiana)	Reinhardtia_simplex))))))	(((Podococcus_barteri	Sclerosperma_profizianum)	(Iriartea_deltoidea	((Kentiopsis_piersoniorum	(Pelagodoxa_henryana	Geonoma_undata))	(Manicaria_saccifera	((Heterospathe_cagayanensis	Oenocarpus_minor)	(Prestoea_acuminata	Oenocarpus_bataua))))))	Orania_palindan))))	Kingia_australis);
((Chamaedorea_seifrizii	((((Pseudophoenix_vinifera	(Phoenix_dactylifera	Sabal_domingensis))	((Orania_palindan	(Veitchia_spiralis	Dictyosperma_album))	(Nypa_fruticans	(((Reinhardtia_latisecta	Reinhardtia_paiewonskiana)	Reinhardtia_simplex)	(Roystonea_regia	((Elaeis_oleifera	Elaeis_guineensis)	(Attalea_speciosa	Bactris_major)))))))	Serenoa_repens)	((Podococcus_barteri	Sclerosperma_profizianum)	(Iriartea_deltoidea	(((Heterospathe_cagayanensis	(Kentiopsis_piersoniorum	Geonoma_undata))	Pelagodoxa_henryana)	(Manicaria_saccifera	(Prestoea_acuminata	(Oenocarpus_bataua	Oenocarpus_minor))))))))	Kingia_australis);
((Elaeis_oleifera	(Elaeis_guineensis	((Sabal_domingensis	(Attalea_speciosa	Bactris_major))	((Nypa_fruticans	(((((Orania_palindan	Serenoa_repens)	(Veitchia_spiralis	Dictyosperma_album))	(((Podococcus_barteri	Sclerosperma_profizianum)	(Iriartea_deltoidea	(((Oenocarpus_bataua	(Prestoea_acuminata	Oenocarpus_minor))	(Heterospathe_cagayanensis	(Kentiopsis_piersoniorum	Geonoma_undata)))	(Manicaria_saccifera	Pelagodoxa_henryana))))	Chamaedorea_seifrizii))	Pseudophoenix_vinifera)	Phoenix_dactylifera))	(Roystonea_regia	((Reinhardtia_latisecta	Reinhardtia_paiewonskiana)	Reinhardtia_simplex))))))	Kingia_australis);
((Elaeis_oleifera	(Elaeis_guineensis	(Attalea_speciosa	(Bactris_major	((Nypa_fruticans	((((((Sabal_domingensis	(Veitchia_spiralis	(Kentiopsis_piersoniorum	(Pseudophoenix_vinifera	Chamaedorea_seifrizii))))	Sclerosperma_profizianum)	((((Oenocarpus_bataua	((Heterospathe_cagayanensis	Oenocarpus_minor)	Podococcus_barteri))	Manicaria_saccifera)	(Pelagodoxa_henryana	Geonoma_undata))	Prestoea_acuminata))	(Orania_palindan	Serenoa_repens))	Dictyosperma_album)	Phoenix_dactylifera))	(Roystonea_regia	(((Reinhardtia_paiewonskiana	Reinhardtia_latisecta)	Iriartea_deltoidea)	Reinhardtia_simplex)))))))	Kingia_australis);
((Elaeis_oleifera	(((Sabal_domingensis	Elaeis_guineensis)	(Attalea_speciosa	(Bactris_major	((Nypa_fruticans	(Roystonea_regia	((Reinhardtia_paiewonskiana	Reinhardtia_latisecta)	Reinhardtia_simplex)))	((Dictyosperma_album	Phoenix_dactylifera)	((Chamaedorea_seifrizii	(Sclerosperma_profizianum	(Iriartea_deltoidea	((Prestoea_acuminata	(Podococcus_barteri	((Oenocarpus_minor	Oenocarpus_bataua)	Veitchia_spiralis)))	((Pelagodoxa_henryana	Manicaria_saccifera)	((Kentiopsis_piersoniorum	Geonoma_undata)	Heterospathe_cagayanensis))))))	(Orania_palindan	Serenoa_repens)))))))	Pseudophoenix_vinifera))	Kingia_australis);
((Chamaedorea_seifrizii	((Orania_palindan	Sclerosperma_profizianum)	(((((Dictyosperma_album	Serenoa_repens)	(Nypa_fruticans	(Roystonea_regia	((Reinhardtia_paiewonskiana	Reinhardtia_latisecta)	Reinhardtia_simplex))))	Phoenix_dactylifera)	((Elaeis_guineensis	Elaeis_oleifera)	(Sabal_domingensis	(((Iriartea_deltoidea	Attalea_speciosa)	Bactris_major)	Pseudophoenix_vinifera))))	(((((Heterospathe_cagayanensis	(Oenocarpus_minor	(Veitchia_spiralis	Kentiopsis_piersoniorum)))	Oenocarpus_bataua)	((Manicaria_saccifera	Pelagodoxa_henryana)	Geonoma_undata))	Prestoea_acuminata)	Podococcus_barteri))))	Kingia_australis);
(((Elaeis_oleifera	(((((((Nypa_fruticans	Roystonea_regia)	((Reinhardtia_latisecta	Reinhardtia_paiewonskiana)	Reinhardtia_simplex))	(Iriartea_deltoidea	((Serenoa_repens	Dictyosperma_album)	Veitchia_spiralis)))	Phoenix_dactylifera)	((Podococcus_barteri	(Orania_palindan	Sclerosperma_profizianum))	(((Manicaria_saccifera	(Sabal_domingensis	((Prestoea_acuminata	(((Oenocarpus_minor	Pseudophoenix_vinifera)	Kentiopsis_piersoniorum)	Heterospathe_cagayanensis))	Oenocarpus_bataua)))	(Pelagodoxa_henryana	Geonoma_undata))	Chamaedorea_seifrizii)))	Attalea_speciosa)	Elaeis_guineensis))	Bactris_major)	Kingia_australis);
((Elaeis_oleifera	(((((((((Chamaedorea_seifrizii	Podococcus_barteri)	Sclerosperma_profizianum)	(((Manicaria_saccifera	(Pelagodoxa_henryana	Geonoma_undata))	(((Oenocarpus_minor	Heterospathe_cagayanensis)	Kentiopsis_piersoniorum)	Oenocarpus_bataua))	Prestoea_acuminata))	(((Orania_palindan	Serenoa_repens)	Dictyosperma_album)	(Pseudophoenix_vinifera	(Veitchia_spiralis	Phoenix_dactylifera))))	Nypa_fruticans)	(Roystonea_regia	((Reinhardtia_latisecta	Reinhardtia_paiewonskiana)	Reinhardtia_simplex)))	Sabal_domingensis)	(Attalea_speciosa	(Iriartea_deltoidea	Bactris_major)))	Elaeis_guineensis))	Kingia_australis);
((Elaeis_oleifera	((((((Pseudophoenix_vinifera	((((((Geonoma_undata	(Veitchia_spiralis	Kentiopsis_piersoniorum))	Heterospathe_cagayanensis)	Pelagodoxa_henryana)	Manicaria_saccifera)	(Oenocarpus_minor	Oenocarpus_bataua))	Prestoea_acuminata))	((Orania_palindan	Sclerosperma_profizianum)	Chamaedorea_seifrizii))	Podococcus_barteri)	(((Dictyosperma_album	Phoenix_dactylifera)	Serenoa_repens)	(((Reinhardtia_latisecta	(Reinhardtia_paiewonskiana	(Sabal_domingensis	Iriartea_deltoidea)))	Reinhardtia_simplex)	(Roystonea_regia	Nypa_fruticans))))	(Attalea_speciosa	Bactris_major))	Elaeis_guineensis))	Kingia_australis);
((Elaeis_oleifera	((((Phoenix_dactylifera	(Dictyosperma_album	(Serenoa_repens	(((Orania_palindan	Sclerosperma_profizianum)	Podococcus_barteri)	(Iriartea_deltoidea	((((Geonoma_undata	(Veitchia_spiralis	(Heterospathe_cagayanensis	Kentiopsis_piersoniorum)))	(Pelagodoxa_henryana	Manicaria_saccifera))	(Oenocarpus_minor	Oenocarpus_bataua))	Prestoea_acuminata))))))	(Sabal_domingensis	(((Pseudophoenix_vinifera	((Roystonea_regia	(Reinhardtia_latisecta	Reinhardtia_paiewonskiana))	Reinhardtia_simplex))	Nypa_fruticans)	Chamaedorea_seifrizii)))	(Attalea_speciosa	Bactris_major))	Elaeis_guineensis))	Kingia_australis);
((Elaeis_oleifera	((((((Podococcus_barteri	((Iriartea_deltoidea	(Chamaedorea_seifrizii	(Prestoea_acuminata	((Manicaria_saccifera	(((Pseudophoenix_vinifera	Heterospathe_cagayanensis)	(Kentiopsis_piersoniorum	(Nypa_fruticans	Geonoma_undata)))	(Pelagodoxa_henryana	(Oenocarpus_minor	Oenocarpus_bataua))))	Veitchia_spiralis))))	Sclerosperma_profizianum))	(((Dictyosperma_album	Bactris_major)	(Phoenix_dactylifera	Orania_palindan))	Serenoa_repens))	Sabal_domingensis)	(Roystonea_regia	(Reinhardtia_simplex	(Reinhardtia_latisecta	Reinhardtia_paiewonskiana))))	Attalea_speciosa)	Elaeis_guineensis))	Kingia_australis);
((Elaeis_oleifera	((((((((Iriartea_deltoidea	(((Nypa_fruticans	(((Kentiopsis_piersoniorum	Heterospathe_cagayanensis)	Oenocarpus_minor)	Oenocarpus_bataua))	Prestoea_acuminata)	((Pelagodoxa_henryana	Manicaria_saccifera)	(Veitchia_spiralis	Geonoma_undata))))	Podococcus_barteri)	(Pseudophoenix_vinifera	Sclerosperma_profizianum))	Chamaedorea_seifrizii)	((Orania_palindan	(Sabal_domingensis	(Serenoa_repens	Dictyosperma_album)))	Phoenix_dactylifera))	((Reinhardtia_simplex	(Reinhardtia_latisecta	Reinhardtia_paiewonskiana))	Roystonea_regia))	(Bactris_major	Attalea_speciosa))	Elaeis_guineensis))	Kingia_australis);
((Elaeis_oleifera	(((((((Pseudophoenix_vinifera	(Veitchia_spiralis	(Manicaria_saccifera	((Nypa_fruticans	((Heterospathe_cagayanensis	(Oenocarpus_minor	Kentiopsis_piersoniorum))	(Podococcus_barteri	Oenocarpus_bataua)))	(Pelagodoxa_henryana	Geonoma_undata)))))	Prestoea_acuminata)	(Orania_palindan	Sclerosperma_profizianum))	((Serenoa_repens	Dictyosperma_album)	(Chamaedorea_seifrizii	Phoenix_dactylifera)))	((Iriartea_deltoidea	(Roystonea_regia	(Reinhardtia_simplex	(Reinhardtia_latisecta	Reinhardtia_paiewonskiana))))	Sabal_domingensis))	(Bactris_major	Attalea_speciosa))	Elaeis_guineensis))	Kingia_australis);
((Elaeis_oleifera	((((Dictyosperma_album	(((Sabal_domingensis	(Phoenix_dactylifera	(((Serenoa_repens	((((Kentiopsis_piersoniorum	Chamaedorea_seifrizii)	(Pelagodoxa_henryana	(Nypa_fruticans	(Iriartea_deltoidea	Manicaria_saccifera))))	(Geonoma_undata	(Oenocarpus_bataua	Oenocarpus_minor)))	(Heterospathe_cagayanensis	Prestoea_acuminata)))	Podococcus_barteri)	(Orania_palindan	Sclerosperma_profizianum))))	Veitchia_spiralis)	Pseudophoenix_vinifera))	(Roystonea_regia	(Reinhardtia_simplex	(Reinhardtia_latisecta	Reinhardtia_paiewonskiana))))	(Bactris_major	Attalea_speciosa))	Elaeis_guineensis))	Kingia_australis);
((Chamaedorea_seifrizii	(((Pelagodoxa_henryana	(Nypa_fruticans	(Iriartea_deltoidea	Manicaria_saccifera)))	((Oenocarpus_bataua	Oenocarpus_minor)	(((Podococcus_barteri	((Orania_palindan	Sclerosperma_profizianum)	(Veitchia_spiralis	((Sabal_domingensis	Pseudophoenix_vinifera)	((((Roystonea_regia	(Reinhardtia_simplex	(Reinhardtia_latisecta	Reinhardtia_paiewonskiana)))	((Bactris_major	Attalea_speciosa)	(Elaeis_guineensis	Elaeis_oleifera)))	(Serenoa_repens	Dictyosperma_album))	(Kentiopsis_piersoniorum	Phoenix_dactylifera))))))	Prestoea_acuminata)	Geonoma_undata)))	Heterospathe_cagayanensis))	Kingia_australis);
((Elaeis_oleifera	(((((Reinhardtia_simplex	(Reinhardtia_latisecta	Reinhardtia_paiewonskiana))	(Nypa_fruticans	Roystonea_regia))	(((((((Veitchia_spiralis	Kentiopsis_piersoniorum)	Dictyosperma_album)	Serenoa_repens)	Phoenix_dactylifera)	Sabal_domingensis)	((Sclerosperma_profizianum	(Iriartea_deltoidea	Orania_palindan))	(Prestoea_acuminata	((Podococcus_barteri	(Oenocarpus_bataua	Oenocarpus_minor))	((Manicaria_saccifera	Pseudophoenix_vinifera)	(Heterospathe_cagayanensis	(Pelagodoxa_henryana	Geonoma_undata)))))))	(Bactris_major	Chamaedorea_seifrizii)))	Attalea_speciosa)	Elaeis_guineensis))	Kingia_australis);
(((((((Chamaedorea_seifrizii	(((Veitchia_spiralis	Dictyosperma_album)	Phoenix_dactylifera)	(Orania_palindan	Serenoa_repens)))	((((((Geonoma_undata	Kentiopsis_piersoniorum)	Heterospathe_cagayanensis)	Pelagodoxa_henryana)	(((Podococcus_barteri	(Oenocarpus_minor	Prestoea_acuminata))	Oenocarpus_bataua)	(Nypa_fruticans	Manicaria_saccifera)))	Sclerosperma_profizianum)	Sabal_domingensis))	((((Reinhardtia_latisecta	Reinhardtia_paiewonskiana)	Reinhardtia_simplex)	Iriartea_deltoidea)	(Pseudophoenix_vinifera	Roystonea_regia)))	(Elaeis_oleifera	Elaeis_guineensis))	Attalea_speciosa)	Bactris_major)	Kingia_australis);
(((Sabal_domingensis	(Elaeis_oleifera	(Elaeis_guineensis	(Attalea_speciosa	(((Pseudophoenix_vinifera	(((Orania_palindan	Sclerosperma_profizianum)	(((((Geonoma_undata	Kentiopsis_piersoniorum)	Heterospathe_cagayanensis)	((Oenocarpus_bataua	Oenocarpus_minor)	Podococcus_barteri))	(Pelagodoxa_henryana	Manicaria_saccifera))	Prestoea_acuminata))	Chamaedorea_seifrizii))	((Serenoa_repens	(Veitchia_spiralis	Dictyosperma_album))	(Nypa_fruticans	Phoenix_dactylifera)))	(((Reinhardtia_latisecta	Reinhardtia_paiewonskiana)	Reinhardtia_simplex)	Roystonea_regia))))))	(Bactris_major	Iriartea_deltoidea))	Kingia_australis);
((((Elaeis_oleifera	Elaeis_guineensis)	(Attalea_speciosa	(Chamaedorea_seifrizii	(((((Reinhardtia_latisecta	Reinhardtia_paiewonskiana)	(Reinhardtia_simplex	Veitchia_spiralis))	(Nypa_fruticans	Roystonea_regia))	((Serenoa_repens	Dictyosperma_album)	Phoenix_dactylifera))	(Sabal_domingensis	(((((Kentiopsis_piersoniorum	Prestoea_acuminata)	((Heterospathe_cagayanensis	(Iriartea_deltoidea	Manicaria_saccifera))	((Oenocarpus_minor	Oenocarpus_bataua)	(Pelagodoxa_henryana	Geonoma_undata))))	Podococcus_barteri)	(Orania_palindan	Sclerosperma_profizianum))	Pseudophoenix_vinifera))))))	Bactris_major)	Kingia_australis);
((((Sabal_domingensis	(Elaeis_guineensis	(Bactris_major	((((((Serenoa_repens	(Veitchia_spiralis	Dictyosperma_album))	Phoenix_dactylifera)	(Chamaedorea_seifrizii	(Podococcus_barteri	((((Pelagodoxa_henryana	Geonoma_undata)	(Prestoea_acuminata	(Oenocarpus_minor	Oenocarpus_bataua)))	((Heterospathe_cagayanensis	Kentiopsis_piersoniorum)	Manicaria_saccifera))	(Orania_palindan	Sclerosperma_profizianum)))))	(((Reinhardtia_latisecta	Reinhardtia_paiewonskiana)	Reinhardtia_simplex)	(Nypa_fruticans	Roystonea_regia)))	Attalea_speciosa)	Iriartea_deltoidea))))	Pseudophoenix_vinifera)	Elaeis_oleifera)	Kingia_australis);
((Bactris_major	((((Sabal_domingensis	((((Reinhardtia_latisecta	Reinhardtia_paiewonskiana)	Reinhardtia_simplex)	(Nypa_fruticans	Roystonea_regia))	Pseudophoenix_vinifera))	(((Serenoa_repens	(Veitchia_spiralis	Dictyosperma_album))	Phoenix_dactylifera)	((Chamaedorea_seifrizii	((((((Geonoma_undata	Manicaria_saccifera)	((Oenocarpus_minor	Oenocarpus_bataua)	Pelagodoxa_henryana))	Kentiopsis_piersoniorum)	Heterospathe_cagayanensis)	Prestoea_acuminata)	Iriartea_deltoidea))	(Podococcus_barteri	(Orania_palindan	Sclerosperma_profizianum)))))	Attalea_speciosa)	(Elaeis_guineensis	Elaeis_oleifera)))	Kingia_australis);
((Bactris_major	(((((((Reinhardtia_latisecta	Reinhardtia_paiewonskiana)	Reinhardtia_simplex)	(Nypa_fruticans	Roystonea_regia))	(((Serenoa_repens	Dictyosperma_album)	Phoenix_dactylifera)	(((Prestoea_acuminata	((Sabal_domingensis	(((Oenocarpus_minor	Oenocarpus_bataua)	Geonoma_undata)	(Pelagodoxa_henryana	(((Pseudophoenix_vinifera	Heterospathe_cagayanensis)	Kentiopsis_piersoniorum)	Manicaria_saccifera))))	Veitchia_spiralis))	(Podococcus_barteri	(Orania_palindan	Sclerosperma_profizianum)))	Chamaedorea_seifrizii)))	Attalea_speciosa)	(Elaeis_guineensis	Elaeis_oleifera))	Iriartea_deltoidea))	Kingia_australis);
((Elaeis_oleifera	((((Bactris_major	Attalea_speciosa)	(((((Iriartea_deltoidea	Reinhardtia_latisecta)	Reinhardtia_paiewonskiana)	Reinhardtia_simplex)	(Nypa_fruticans	Roystonea_regia))	(((Podococcus_barteri	Phoenix_dactylifera)	((Serenoa_repens	Dictyosperma_album)	(Chamaedorea_seifrizii	(Orania_palindan	Sclerosperma_profizianum))))	(Prestoea_acuminata	(Sabal_domingensis	(((Geonoma_undata	(Manicaria_saccifera	Pelagodoxa_henryana))	(Oenocarpus_bataua	(Oenocarpus_minor	Heterospathe_cagayanensis)))	(Veitchia_spiralis	Kentiopsis_piersoniorum)))))))	Elaeis_guineensis)	Pseudophoenix_vinifera))	Kingia_australis);
((Elaeis_oleifera	(((Bactris_major	(Iriartea_deltoidea	(Sabal_domingensis	Attalea_speciosa)))	(((((Reinhardtia_latisecta	Reinhardtia_paiewonskiana)	Reinhardtia_simplex)	(Nypa_fruticans	Roystonea_regia))	(Phoenix_dactylifera	Dictyosperma_album))	(Serenoa_repens	(Chamaedorea_seifrizii	((Podococcus_barteri	(Prestoea_acuminata	(Pseudophoenix_vinifera	(((Manicaria_saccifera	(Pelagodoxa_henryana	((Kentiopsis_piersoniorum	Veitchia_spiralis)	Geonoma_undata)))	(Oenocarpus_bataua	Oenocarpus_minor))	Heterospathe_cagayanensis))))	(Sclerosperma_profizianum	Orania_palindan))))))	Elaeis_guineensis))	Kingia_australis);
((Bactris_major	((((Phoenix_dactylifera	(((Sclerosperma_profizianum	(Serenoa_repens	Orania_palindan))	Podococcus_barteri)	(Dictyosperma_album	(((Oenocarpus_bataua	(Prestoea_acuminata	Oenocarpus_minor))	(Chamaedorea_seifrizii	(Nypa_fruticans	(((Heterospathe_cagayanensis	Kentiopsis_piersoniorum)	Geonoma_undata)	Veitchia_spiralis))))	(Pelagodoxa_henryana	Manicaria_saccifera)))))	(((((Pseudophoenix_vinifera	(Reinhardtia_latisecta	Reinhardtia_paiewonskiana))	Reinhardtia_simplex)	Iriartea_deltoidea)	Sabal_domingensis)	Roystonea_regia))	(Elaeis_guineensis	Elaeis_oleifera))	Attalea_speciosa))	Kingia_australis);
((Elaeis_oleifera	(((Attalea_speciosa	((Veitchia_spiralis	(Iriartea_deltoidea	Bactris_major))	Sabal_domingensis))	(((Phoenix_dactylifera	(Serenoa_repens	(Pseudophoenix_vinifera	(Orania_palindan	Dictyosperma_album))))	(((Sclerosperma_profizianum	Podococcus_barteri)	(((Manicaria_saccifera	Kentiopsis_piersoniorum)	Heterospathe_cagayanensis)	((Pelagodoxa_henryana	Geonoma_undata)	(Prestoea_acuminata	(Nypa_fruticans	(Oenocarpus_minor	Oenocarpus_bataua))))))	Chamaedorea_seifrizii))	(((Reinhardtia_latisecta	Reinhardtia_paiewonskiana)	Reinhardtia_simplex)	Roystonea_regia)))	Elaeis_guineensis))	Kingia_australis);
((Elaeis_oleifera	(Elaeis_guineensis	(((((((((Kentiopsis_piersoniorum	Geonoma_undata)	(Pelagodoxa_henryana	(Veitchia_spiralis	(Heterospathe_cagayanensis	Manicaria_saccifera))))	(Oenocarpus_bataua	Oenocarpus_minor))	Prestoea_acuminata)	(Podococcus_barteri	Sclerosperma_profizianum))	Chamaedorea_seifrizii)	(Phoenix_dactylifera	(Dictyosperma_album	((Orania_palindan	Serenoa_repens)	Pseudophoenix_vinifera))))	((Reinhardtia_simplex	(Reinhardtia_latisecta	(Reinhardtia_paiewonskiana	(Sabal_domingensis	Iriartea_deltoidea))))	(Nypa_fruticans	Roystonea_regia)))	(Bactris_major	Attalea_speciosa))))	Kingia_australis);
(((((((((Podococcus_barteri	(Sclerosperma_profizianum	Pseudophoenix_vinifera))	(Orania_palindan	Serenoa_repens))	((((Pelagodoxa_henryana	(((Veitchia_spiralis	Heterospathe_cagayanensis)	Kentiopsis_piersoniorum)	Manicaria_saccifera))	(Geonoma_undata	(Oenocarpus_bataua	Oenocarpus_minor)))	Prestoea_acuminata)	Chamaedorea_seifrizii))	(Phoenix_dactylifera	Dictyosperma_album))	((Reinhardtia_simplex	(Reinhardtia_latisecta	Reinhardtia_paiewonskiana))	(Nypa_fruticans	Roystonea_regia)))	(((Sabal_domingensis	Iriartea_deltoidea)	Bactris_major)	Attalea_speciosa))	Elaeis_oleifera)	Elaeis_guineensis)	Kingia_australis);
((Elaeis_oleifera	((((((Pseudophoenix_vinifera	Sclerosperma_profizianum)	Podococcus_barteri)	(((Heterospathe_cagayanensis	(Chamaedorea_seifrizii	Kentiopsis_piersoniorum))	((Geonoma_undata	(Oenocarpus_bataua	Oenocarpus_minor))	(Pelagodoxa_henryana	Manicaria_saccifera)))	Prestoea_acuminata))	(((Serenoa_repens	Phoenix_dactylifera)	((Veitchia_spiralis	Dictyosperma_album)	Orania_palindan))	((Reinhardtia_simplex	(Reinhardtia_latisecta	Reinhardtia_paiewonskiana))	(Nypa_fruticans	Roystonea_regia))))	(((Bactris_major	Iriartea_deltoidea)	Sabal_domingensis)	Attalea_speciosa))	Elaeis_guineensis))	Kingia_australis);
((Elaeis_oleifera	(((Roystonea_regia	((Nypa_fruticans	((((Sclerosperma_profizianum	Podococcus_barteri)	((((Manicaria_saccifera	(Oenocarpus_bataua	(Prestoea_acuminata	(Kentiopsis_piersoniorum	(Heterospathe_cagayanensis	Oenocarpus_minor)))))	Pseudophoenix_vinifera)	(Geonoma_undata	(Pelagodoxa_henryana	Bactris_major)))	(Sabal_domingensis	Iriartea_deltoidea)))	Chamaedorea_seifrizii)	(Phoenix_dactylifera	((Veitchia_spiralis	Dictyosperma_album)	(Orania_palindan	Serenoa_repens)))))	((Reinhardtia_latisecta	Reinhardtia_paiewonskiana)	Reinhardtia_simplex)))	Attalea_speciosa)	Elaeis_guineensis))	Kingia_australis);
((Elaeis_oleifera	((((((((Sclerosperma_profizianum	((Chamaedorea_seifrizii	Sabal_domingensis)	Pseudophoenix_vinifera))	(((Nypa_fruticans	(Veitchia_spiralis	Dictyosperma_album))	Serenoa_repens)	(Phoenix_dactylifera	Orania_palindan)))	((((Kentiopsis_piersoniorum	Geonoma_undata)	Manicaria_saccifera)	((Podococcus_barteri	Oenocarpus_bataua)	(Heterospathe_cagayanensis	Oenocarpus_minor)))	Prestoea_acuminata))	Pelagodoxa_henryana)	Bactris_major)	(Roystonea_regia	((Iriartea_deltoidea	(Reinhardtia_latisecta	Reinhardtia_paiewonskiana))	Reinhardtia_simplex)))	Attalea_speciosa)	Elaeis_guineensis))	Kingia_australis);
((Elaeis_oleifera	(((((Veitchia_spiralis	Dictyosperma_album)	Bactris_major)	(((((Chamaedorea_seifrizii	Serenoa_repens)	(((Pseudophoenix_vinifera	Podococcus_barteri)	(Iriartea_deltoidea	((((Kentiopsis_piersoniorum	Geonoma_undata)	Oenocarpus_bataua)	((Heterospathe_cagayanensis	Oenocarpus_minor)	(Pelagodoxa_henryana	(Nypa_fruticans	Manicaria_saccifera))))	Prestoea_acuminata)))	(Orania_palindan	Sclerosperma_profizianum)))	Phoenix_dactylifera)	(Roystonea_regia	((Reinhardtia_latisecta	Reinhardtia_paiewonskiana)	Reinhardtia_simplex)))	Attalea_speciosa))	Elaeis_guineensis)	Sabal_domingensis))	Kingia_australis);
((Elaeis_oleifera	((((Veitchia_spiralis	Dictyosperma_album)	Bactris_major)	(((((Roystonea_regia	Reinhardtia_simplex)	((Chamaedorea_seifrizii	((Phoenix_dactylifera	Serenoa_repens)	((Geonoma_undata	((((Kentiopsis_piersoniorum	(Heterospathe_cagayanensis	Oenocarpus_minor))	Oenocarpus_bataua)	Prestoea_acuminata)	(Pseudophoenix_vinifera	(Pelagodoxa_henryana	(Nypa_fruticans	Manicaria_saccifera)))))	(Podococcus_barteri	(Orania_palindan	Sclerosperma_profizianum)))))	(Reinhardtia_latisecta	Reinhardtia_paiewonskiana)))	Sabal_domingensis)	Iriartea_deltoidea)	Attalea_speciosa))	Elaeis_guineensis))	Kingia_australis);
((Elaeis_oleifera	((Elaeis_guineensis	(((((Chamaedorea_seifrizii	((Pelagodoxa_henryana	Geonoma_undata)	((((Heterospathe_cagayanensis	Oenocarpus_minor)	Oenocarpus_bataua)	Prestoea_acuminata)	(Manicaria_saccifera	Kentiopsis_piersoniorum))))	((Serenoa_repens	Orania_palindan)	(Sclerosperma_profizianum	Podococcus_barteri)))	(Phoenix_dactylifera	Dictyosperma_album))	(Nypa_fruticans	((Sabal_domingensis	Roystonea_regia)	((Pseudophoenix_vinifera	Reinhardtia_simplex)	(Reinhardtia_latisecta	Reinhardtia_paiewonskiana)))))	((Bactris_major	Iriartea_deltoidea)	Attalea_speciosa)))	Veitchia_spiralis))	Kingia_australis);
(((Elaeis_oleifera	(Elaeis_guineensis	((((((Serenoa_repens	Orania_palindan)	((Chamaedorea_seifrizii	(Sabal_domingensis	(((Pelagodoxa_henryana	(Kentiopsis_piersoniorum	Geonoma_undata))	((((Heterospathe_cagayanensis	Oenocarpus_minor)	Oenocarpus_bataua)	Prestoea_acuminata)	Manicaria_saccifera))	Iriartea_deltoidea)))	(Sclerosperma_profizianum	Podococcus_barteri)))	(Phoenix_dactylifera	Dictyosperma_album))	((Nypa_fruticans	Roystonea_regia)	(Reinhardtia_simplex	(Reinhardtia_latisecta	Reinhardtia_paiewonskiana))))	Attalea_speciosa)	(Bactris_major	Veitchia_spiralis))))	Pseudophoenix_vinifera)	Kingia_australis);
((Elaeis_oleifera	(Elaeis_guineensis	((((Pseudophoenix_vinifera	(Veitchia_spiralis	(Chamaedorea_seifrizii	(((((Heterospathe_cagayanensis	Oenocarpus_minor)	Oenocarpus_bataua)	Prestoea_acuminata)	(Geonoma_undata	(Pelagodoxa_henryana	((Sabal_domingensis	(Iriartea_deltoidea	Kentiopsis_piersoniorum))	Manicaria_saccifera))))	(Sclerosperma_profizianum	Podococcus_barteri)))))	(Phoenix_dactylifera	((Serenoa_repens	Orania_palindan)	Dictyosperma_album)))	((Nypa_fruticans	Reinhardtia_simplex)	((Reinhardtia_latisecta	Reinhardtia_paiewonskiana)	Roystonea_regia)))	(Bactris_major	Attalea_speciosa))))	Kingia_australis);
