# Supplementary material for: Data supporting the nuclear phylogenomics of the palm subfamily Arecoideae (Arecaceae)
Source: Data Brief. 2016 Mar 2;7:532–6. doi: 10.1016/j.dib.2016.02.063 (PMC4796708; doi:10.1016/j.dib.2016.02.063)
Supplement: Supplementary file 5 — Supplementary material [file mmc5.zip › RAxML_bootstrap.Elaeis_94.raxml.tre]

((((((Roystonea_regia	(Podococcus_barteri	Orania_palindan))	(Pelagodoxa_henryana	Bactris_major))	(Reinhardtia_paiewonskiana	(Elaeis_guineensis	Elaeis_oleifera)))	((Prestoea_acuminata	Reinhardtia_simplex)	Reinhardtia_latisecta))	(Attalea_speciosa	(((((Kentiopsis_piersoniorum	Hydriastele_microspadix)	Veitchia_spiralis)	Heterospathe_cagayanensis)	Dictyosperma_album)	(Oenocarpus_minor	Oenocarpus_bataua))))	Phoenix_dactylifera);
((((Reinhardtia_paiewonskiana	(Reinhardtia_simplex	Reinhardtia_latisecta))	(((Prestoea_acuminata	(Oenocarpus_minor	Oenocarpus_bataua))	((((Heterospathe_cagayanensis	Veitchia_spiralis)	Kentiopsis_piersoniorum)	Hydriastele_microspadix)	Dictyosperma_album))	((Pelagodoxa_henryana	(Bactris_major	(Elaeis_guineensis	Elaeis_oleifera)))	Attalea_speciosa)))	((Roystonea_regia	Orania_palindan)	Podococcus_barteri))	Phoenix_dactylifera);
(((((Bactris_major	Podococcus_barteri)	Orania_palindan)	(((Elaeis_guineensis	Elaeis_oleifera)	Pelagodoxa_henryana)	(((Attalea_speciosa	(Prestoea_acuminata	(Oenocarpus_minor	Oenocarpus_bataua)))	((Kentiopsis_piersoniorum	(Dictyosperma_album	(Heterospathe_cagayanensis	Veitchia_spiralis)))	Hydriastele_microspadix))	Roystonea_regia)))	(Reinhardtia_paiewonskiana	(Reinhardtia_simplex	Reinhardtia_latisecta)))	Phoenix_dactylifera);
((((((Reinhardtia_paiewonskiana	(Elaeis_guineensis	Elaeis_oleifera))	((Prestoea_acuminata	(Oenocarpus_minor	Oenocarpus_bataua))	((Attalea_speciosa	Dictyosperma_album)	(((Veitchia_spiralis	Kentiopsis_piersoniorum)	Heterospathe_cagayanensis)	Hydriastele_microspadix))))	(Reinhardtia_simplex	Pelagodoxa_henryana))	Reinhardtia_latisecta)	((Roystonea_regia	(Podococcus_barteri	Orania_palindan))	Bactris_major))	Phoenix_dactylifera);
(((((Reinhardtia_paiewonskiana	(Elaeis_guineensis	Elaeis_oleifera))	((Reinhardtia_simplex	Pelagodoxa_henryana)	Reinhardtia_latisecta))	((Roystonea_regia	(Podococcus_barteri	Orania_palindan))	((Prestoea_acuminata	(Oenocarpus_minor	Oenocarpus_bataua))	(Attalea_speciosa	(Hydriastele_microspadix	((Veitchia_spiralis	(Dictyosperma_album	Kentiopsis_piersoniorum))	Heterospathe_cagayanensis))))))	Bactris_major)	Phoenix_dactylifera);
((((Reinhardtia_paiewonskiana	(((Prestoea_acuminata	Reinhardtia_simplex)	Pelagodoxa_henryana)	Reinhardtia_latisecta))	(Podococcus_barteri	(Roystonea_regia	Orania_palindan)))	(((((Dictyosperma_album	((Heterospathe_cagayanensis	(Veitchia_spiralis	Kentiopsis_piersoniorum))	Hydriastele_microspadix))	Oenocarpus_bataua)	Oenocarpus_minor)	Attalea_speciosa)	((Elaeis_guineensis	Elaeis_oleifera)	Bactris_major)))	Phoenix_dactylifera);
((((((Reinhardtia_latisecta	(Reinhardtia_simplex	Reinhardtia_paiewonskiana))	Prestoea_acuminata)	Pelagodoxa_henryana)	(((Bactris_major	(Elaeis_guineensis	(Elaeis_oleifera	Attalea_speciosa)))	((Dictyosperma_album	((Veitchia_spiralis	Heterospathe_cagayanensis)	Kentiopsis_piersoniorum))	Hydriastele_microspadix))	((Oenocarpus_minor	(Podococcus_barteri	Orania_palindan))	Roystonea_regia)))	Oenocarpus_bataua)	Phoenix_dactylifera);
(((((Attalea_speciosa	(Oenocarpus_minor	Oenocarpus_bataua))	(Pelagodoxa_henryana	((Dictyosperma_album	((Heterospathe_cagayanensis	Kentiopsis_piersoniorum)	Veitchia_spiralis))	Hydriastele_microspadix)))	(Elaeis_guineensis	Elaeis_oleifera))	(((Bactris_major	(Podococcus_barteri	Orania_palindan))	Roystonea_regia)	(Reinhardtia_paiewonskiana	(Reinhardtia_latisecta	(Prestoea_acuminata	Reinhardtia_simplex)))))	Phoenix_dactylifera);
(((((Attalea_speciosa	(Oenocarpus_minor	Oenocarpus_bataua))	(Pelagodoxa_henryana	((Dictyosperma_album	((Heterospathe_cagayanensis	Kentiopsis_piersoniorum)	Veitchia_spiralis))	Hydriastele_microspadix)))	(Elaeis_guineensis	Elaeis_oleifera))	(((Bactris_major	(Podococcus_barteri	Orania_palindan))	Roystonea_regia)	(Reinhardtia_paiewonskiana	(Reinhardtia_latisecta	(Prestoea_acuminata	Reinhardtia_simplex)))))	Phoenix_dactylifera);
(((Pelagodoxa_henryana	(((Reinhardtia_latisecta	Reinhardtia_simplex)	Reinhardtia_paiewonskiana)	Prestoea_acuminata))	((((Podococcus_barteri	Orania_palindan)	Roystonea_regia)	Bactris_major)	(((Attalea_speciosa	(Oenocarpus_minor	Oenocarpus_bataua))	((Heterospathe_cagayanensis	(Dictyosperma_album	(Veitchia_spiralis	Kentiopsis_piersoniorum)))	Hydriastele_microspadix))	(Elaeis_guineensis	Elaeis_oleifera))))	Phoenix_dactylifera);
((((Orania_palindan	Podococcus_barteri)	((((Dictyosperma_album	(Veitchia_spiralis	(Kentiopsis_piersoniorum	(Heterospathe_cagayanensis	Hydriastele_microspadix))))	((Oenocarpus_bataua	(Oenocarpus_minor	Prestoea_acuminata))	Attalea_speciosa))	Roystonea_regia)	((Bactris_major	(Elaeis_guineensis	Elaeis_oleifera))	((Reinhardtia_simplex	Reinhardtia_paiewonskiana)	Reinhardtia_latisecta))))	Pelagodoxa_henryana)	Phoenix_dactylifera);
(((((Bactris_major	(Roystonea_regia	(Orania_palindan	Podococcus_barteri)))	((Oenocarpus_bataua	(Oenocarpus_minor	Prestoea_acuminata))	(Attalea_speciosa	((Elaeis_guineensis	Elaeis_oleifera)	(Reinhardtia_paiewonskiana	(Reinhardtia_latisecta	Reinhardtia_simplex))))))	((((Dictyosperma_album	Heterospathe_cagayanensis)	Kentiopsis_piersoniorum)	Veitchia_spiralis)	Hydriastele_microspadix))	Pelagodoxa_henryana)	Phoenix_dactylifera);
(((Bactris_major	(Roystonea_regia	(Orania_palindan	Podococcus_barteri)))	((((((Kentiopsis_piersoniorum	Veitchia_spiralis)	Heterospathe_cagayanensis)	Hydriastele_microspadix)	Pelagodoxa_henryana)	(((Attalea_speciosa	Dictyosperma_album)	Oenocarpus_bataua)	(Oenocarpus_minor	Prestoea_acuminata)))	((Elaeis_guineensis	Elaeis_oleifera)	(Reinhardtia_paiewonskiana	(Reinhardtia_latisecta	Reinhardtia_simplex)))))	Phoenix_dactylifera);
((((((Attalea_speciosa	(Oenocarpus_bataua	(Oenocarpus_minor	Prestoea_acuminata)))	(Elaeis_guineensis	Elaeis_oleifera))	((((Roystonea_regia	Orania_palindan)	Bactris_major)	Podococcus_barteri)	(Reinhardtia_simplex	(Reinhardtia_paiewonskiana	Reinhardtia_latisecta))))	((Dictyosperma_album	((Kentiopsis_piersoniorum	Heterospathe_cagayanensis)	Veitchia_spiralis))	Hydriastele_microspadix))	Pelagodoxa_henryana)	Phoenix_dactylifera);
(((Hydriastele_microspadix	((((Elaeis_guineensis	Elaeis_oleifera)	((((Reinhardtia_paiewonskiana	Reinhardtia_latisecta)	(Prestoea_acuminata	Reinhardtia_simplex))	Pelagodoxa_henryana)	Heterospathe_cagayanensis))	Roystonea_regia)	(((Dictyosperma_album	Bactris_major)	(((Oenocarpus_bataua	Oenocarpus_minor)	(Podococcus_barteri	Orania_palindan))	Kentiopsis_piersoniorum))	Attalea_speciosa)))	Veitchia_spiralis)	Phoenix_dactylifera);
((Pelagodoxa_henryana	((((Reinhardtia_paiewonskiana	((Oenocarpus_bataua	((Oenocarpus_minor	Prestoea_acuminata)	((Podococcus_barteri	(Orania_palindan	Roystonea_regia))	Heterospathe_cagayanensis)))	Reinhardtia_latisecta))	(((Elaeis_guineensis	Elaeis_oleifera)	Bactris_major)	Attalea_speciosa))	((Dictyosperma_album	(Veitchia_spiralis	Kentiopsis_piersoniorum))	Hydriastele_microspadix))	Reinhardtia_simplex))	Phoenix_dactylifera);
((((((Orania_palindan	Roystonea_regia)	Podococcus_barteri)	(((Attalea_speciosa	(Oenocarpus_bataua	Oenocarpus_minor))	(Hydriastele_microspadix	((Dictyosperma_album	Kentiopsis_piersoniorum)	Veitchia_spiralis)))	((Elaeis_guineensis	Elaeis_oleifera)	Bactris_major)))	((Prestoea_acuminata	(Pelagodoxa_henryana	Reinhardtia_simplex))	(Reinhardtia_latisecta	Reinhardtia_paiewonskiana)))	Heterospathe_cagayanensis)	Phoenix_dactylifera);
(((((Dictyosperma_album	(Roystonea_regia	((Orania_palindan	Podococcus_barteri)	(Oenocarpus_bataua	Oenocarpus_minor))))	(((Prestoea_acuminata	Reinhardtia_simplex)	(Reinhardtia_latisecta	(Attalea_speciosa	((Elaeis_guineensis	Elaeis_oleifera)	Bactris_major))))	((Kentiopsis_piersoniorum	(Heterospathe_cagayanensis	Veitchia_spiralis))	Hydriastele_microspadix)))	Reinhardtia_paiewonskiana)	Pelagodoxa_henryana)	Phoenix_dactylifera);
(((Roystonea_regia	((((Dictyosperma_album	(Kentiopsis_piersoniorum	Heterospathe_cagayanensis))	Veitchia_spiralis)	Hydriastele_microspadix)	((Attalea_speciosa	((Elaeis_guineensis	Elaeis_oleifera)	Bactris_major))	(((Reinhardtia_simplex	Reinhardtia_latisecta)	Reinhardtia_paiewonskiana)	Pelagodoxa_henryana))))	((Orania_palindan	Podococcus_barteri)	(Prestoea_acuminata	(Oenocarpus_bataua	Oenocarpus_minor))))	Phoenix_dactylifera);
(((Elaeis_guineensis	Elaeis_oleifera)	(((Roystonea_regia	(Orania_palindan	Podococcus_barteri))	(Reinhardtia_simplex	(Reinhardtia_latisecta	Reinhardtia_paiewonskiana)))	(Bactris_major	(Pelagodoxa_henryana	((Attalea_speciosa	(((Heterospathe_cagayanensis	(Dictyosperma_album	Kentiopsis_piersoniorum))	Veitchia_spiralis)	Hydriastele_microspadix))	(Prestoea_acuminata	(Oenocarpus_bataua	Oenocarpus_minor)))))))	Phoenix_dactylifera);
((((Orania_palindan	Roystonea_regia)	((Podococcus_barteri	(((((((Kentiopsis_piersoniorum	Hydriastele_microspadix)	(Heterospathe_cagayanensis	Veitchia_spiralis))	Dictyosperma_album)	(Prestoea_acuminata	(Oenocarpus_bataua	Oenocarpus_minor)))	Pelagodoxa_henryana)	((Bactris_major	Attalea_speciosa)	(Elaeis_guineensis	Elaeis_oleifera)))	Reinhardtia_latisecta))	Reinhardtia_simplex))	Reinhardtia_paiewonskiana)	Phoenix_dactylifera);
(((((((Reinhardtia_latisecta	Reinhardtia_simplex)	Reinhardtia_paiewonskiana)	((Dictyosperma_album	(Veitchia_spiralis	Kentiopsis_piersoniorum))	((Bactris_major	(Attalea_speciosa	(Elaeis_guineensis	Elaeis_oleifera)))	(Oenocarpus_bataua	(Hydriastele_microspadix	Heterospathe_cagayanensis)))))	(Prestoea_acuminata	Oenocarpus_minor))	((Podococcus_barteri	Orania_palindan)	Roystonea_regia))	Pelagodoxa_henryana)	Phoenix_dactylifera);
(((((Reinhardtia_simplex	Reinhardtia_paiewonskiana)	Reinhardtia_latisecta)	(Bactris_major	(((Pelagodoxa_henryana	((Oenocarpus_bataua	(Prestoea_acuminata	Oenocarpus_minor))	(Hydriastele_microspadix	((Heterospathe_cagayanensis	Veitchia_spiralis)	(Dictyosperma_album	Kentiopsis_piersoniorum)))))	Attalea_speciosa)	(Elaeis_guineensis	Elaeis_oleifera))))	((Podococcus_barteri	Orania_palindan)	Roystonea_regia))	Phoenix_dactylifera);
((((((Podococcus_barteri	Orania_palindan)	(Hydriastele_microspadix	(Dictyosperma_album	(Heterospathe_cagayanensis	(Veitchia_spiralis	Kentiopsis_piersoniorum)))))	Roystonea_regia)	(((Elaeis_guineensis	Elaeis_oleifera)	Attalea_speciosa)	(Pelagodoxa_henryana	Bactris_major)))	((Reinhardtia_simplex	(Reinhardtia_paiewonskiana	Reinhardtia_latisecta))	(Oenocarpus_bataua	(Prestoea_acuminata	Oenocarpus_minor))))	Phoenix_dactylifera);
((((Reinhardtia_latisecta	(Reinhardtia_simplex	Reinhardtia_paiewonskiana))	(((((Hydriastele_microspadix	Dictyosperma_album)	(Veitchia_spiralis	Kentiopsis_piersoniorum))	(Prestoea_acuminata	(Oenocarpus_minor	Oenocarpus_bataua)))	Pelagodoxa_henryana)	((Attalea_speciosa	(Elaeis_guineensis	Elaeis_oleifera))	Bactris_major)))	((Roystonea_regia	(Podococcus_barteri	Orania_palindan))	Heterospathe_cagayanensis))	Phoenix_dactylifera);
((((((Attalea_speciosa	Pelagodoxa_henryana)	((Prestoea_acuminata	(Oenocarpus_minor	Oenocarpus_bataua))	((Hydriastele_microspadix	Dictyosperma_album)	(Heterospathe_cagayanensis	(Veitchia_spiralis	Kentiopsis_piersoniorum)))))	Roystonea_regia)	((Elaeis_guineensis	Elaeis_oleifera)	(Reinhardtia_simplex	(Reinhardtia_paiewonskiana	Reinhardtia_latisecta))))	((Orania_palindan	Podococcus_barteri)	Bactris_major))	Phoenix_dactylifera);
(((Reinhardtia_paiewonskiana	(Reinhardtia_latisecta	Reinhardtia_simplex))	(((((Bactris_major	(Elaeis_guineensis	Elaeis_oleifera))	Attalea_speciosa)	Pelagodoxa_henryana)	Roystonea_regia)	((Podococcus_barteri	Orania_palindan)	((((Hydriastele_microspadix	Heterospathe_cagayanensis)	(Oenocarpus_bataua	Dictyosperma_album))	(Veitchia_spiralis	Kentiopsis_piersoniorum))	(Prestoea_acuminata	Oenocarpus_minor)))))	Phoenix_dactylifera);
(((Reinhardtia_paiewonskiana	(Reinhardtia_latisecta	((Roystonea_regia	((((Heterospathe_cagayanensis	Veitchia_spiralis)	((Hydriastele_microspadix	Kentiopsis_piersoniorum)	Pelagodoxa_henryana))	Dictyosperma_album)	(Prestoea_acuminata	(Oenocarpus_bataua	Oenocarpus_minor))))	(Reinhardtia_simplex	((Bactris_major	(Elaeis_guineensis	Elaeis_oleifera))	Attalea_speciosa)))))	(Podococcus_barteri	Orania_palindan))	Phoenix_dactylifera);
(((Bactris_major	(Podococcus_barteri	Orania_palindan))	(Reinhardtia_latisecta	((((Attalea_speciosa	(((Hydriastele_microspadix	((Heterospathe_cagayanensis	(Veitchia_spiralis	Kentiopsis_piersoniorum))	Pelagodoxa_henryana))	Dictyosperma_album)	(Prestoea_acuminata	(Oenocarpus_bataua	Oenocarpus_minor))))	(Reinhardtia_paiewonskiana	(Elaeis_guineensis	Elaeis_oleifera)))	Reinhardtia_simplex)	Roystonea_regia)))	Phoenix_dactylifera);
((((Reinhardtia_paiewonskiana	(Reinhardtia_latisecta	Reinhardtia_simplex))	(Bactris_major	(((Podococcus_barteri	(Attalea_speciosa	(Elaeis_guineensis	Elaeis_oleifera)))	(Pelagodoxa_henryana	Roystonea_regia))	(Hydriastele_microspadix	(Kentiopsis_piersoniorum	(Dictyosperma_album	(Heterospathe_cagayanensis	Veitchia_spiralis)))))))	((Prestoea_acuminata	(Oenocarpus_bataua	Oenocarpus_minor))	Orania_palindan))	Phoenix_dactylifera);
((((((Hydriastele_microspadix	((Veitchia_spiralis	Kentiopsis_piersoniorum)	(Heterospathe_cagayanensis	Dictyosperma_album)))	(((Podococcus_barteri	Orania_palindan)	Roystonea_regia)	(Attalea_speciosa	(Bactris_major	(Elaeis_guineensis	Elaeis_oleifera)))))	((Reinhardtia_simplex	Reinhardtia_paiewonskiana)	Reinhardtia_latisecta))	((Oenocarpus_minor	Oenocarpus_bataua)	Prestoea_acuminata))	Pelagodoxa_henryana)	Phoenix_dactylifera);
(((((Podococcus_barteri	Orania_palindan)	((((Pelagodoxa_henryana	(Hydriastele_microspadix	((Veitchia_spiralis	Kentiopsis_piersoniorum)	Heterospathe_cagayanensis)))	Dictyosperma_album)	(Oenocarpus_minor	Oenocarpus_bataua))	(Attalea_speciosa	(Bactris_major	(Elaeis_guineensis	Elaeis_oleifera)))))	Roystonea_regia)	((Prestoea_acuminata	Reinhardtia_simplex)	(Reinhardtia_paiewonskiana	Reinhardtia_latisecta)))	Phoenix_dactylifera);
(((Podococcus_barteri	(Orania_palindan	Roystonea_regia))	((Reinhardtia_paiewonskiana	(Reinhardtia_latisecta	(Pelagodoxa_henryana	Reinhardtia_simplex)))	(Bactris_major	((Elaeis_guineensis	Elaeis_oleifera)	(((Prestoea_acuminata	(Oenocarpus_minor	Oenocarpus_bataua))	(Hydriastele_microspadix	(Dictyosperma_album	(Veitchia_spiralis	(Heterospathe_cagayanensis	Kentiopsis_piersoniorum)))))	Attalea_speciosa)))))	Phoenix_dactylifera);
(((Prestoea_acuminata	(Reinhardtia_paiewonskiana	(Reinhardtia_simplex	Reinhardtia_latisecta)))	((Orania_palindan	Podococcus_barteri)	(Roystonea_regia	((Pelagodoxa_henryana	Bactris_major)	((Elaeis_guineensis	Elaeis_oleifera)	(((Oenocarpus_minor	Oenocarpus_bataua)	((Heterospathe_cagayanensis	(Veitchia_spiralis	(Dictyosperma_album	Kentiopsis_piersoniorum)))	Hydriastele_microspadix))	Attalea_speciosa))))))	Phoenix_dactylifera);
((Roystonea_regia	(((Orania_palindan	Podococcus_barteri)	Bactris_major)	(((Prestoea_acuminata	(Reinhardtia_paiewonskiana	(Reinhardtia_simplex	Reinhardtia_latisecta)))	(Elaeis_guineensis	Elaeis_oleifera))	(((Oenocarpus_minor	Oenocarpus_bataua)	(Pelagodoxa_henryana	((((Heterospathe_cagayanensis	Veitchia_spiralis)	Kentiopsis_piersoniorum)	Dictyosperma_album)	Hydriastele_microspadix)))	Attalea_speciosa))))	Phoenix_dactylifera);
((((Bactris_major	((Roystonea_regia	(Orania_palindan	(Oenocarpus_minor	Oenocarpus_bataua)))	Podococcus_barteri))	((Reinhardtia_paiewonskiana	(Reinhardtia_simplex	Reinhardtia_latisecta))	(Attalea_speciosa	((Dictyosperma_album	(((Heterospathe_cagayanensis	Kentiopsis_piersoniorum)	Veitchia_spiralis)	Hydriastele_microspadix))	(Elaeis_guineensis	(Prestoea_acuminata	Elaeis_oleifera))))))	Pelagodoxa_henryana)	Phoenix_dactylifera);
(((((Oenocarpus_minor	Prestoea_acuminata)	(((Reinhardtia_simplex	Reinhardtia_latisecta)	Reinhardtia_paiewonskiana)	Pelagodoxa_henryana))	(((Orania_palindan	Podococcus_barteri)	Roystonea_regia)	Oenocarpus_bataua))	(((Hydriastele_microspadix	((Kentiopsis_piersoniorum	Dictyosperma_album)	Veitchia_spiralis))	Heterospathe_cagayanensis)	(Attalea_speciosa	((Elaeis_guineensis	Elaeis_oleifera)	Bactris_major))))	Phoenix_dactylifera);
(((Reinhardtia_simplex	(Reinhardtia_latisecta	Reinhardtia_paiewonskiana))	(((Pelagodoxa_henryana	(((Orania_palindan	Podococcus_barteri)	Roystonea_regia)	Bactris_major))	(Elaeis_oleifera	(Heterospathe_cagayanensis	Elaeis_guineensis)))	((((Oenocarpus_minor	Prestoea_acuminata)	((Veitchia_spiralis	(Kentiopsis_piersoniorum	Dictyosperma_album))	Hydriastele_microspadix))	Oenocarpus_bataua)	Attalea_speciosa)))	Phoenix_dactylifera);
(((((((Pelagodoxa_henryana	((Attalea_speciosa	(Elaeis_oleifera	Elaeis_guineensis))	Bactris_major))	Roystonea_regia)	((Kentiopsis_piersoniorum	Dictyosperma_album)	(((Prestoea_acuminata	Reinhardtia_simplex)	(Reinhardtia_latisecta	Reinhardtia_paiewonskiana))	((Oenocarpus_bataua	Oenocarpus_minor)	(Orania_palindan	Podococcus_barteri)))))	Hydriastele_microspadix)	Heterospathe_cagayanensis)	Veitchia_spiralis)	Phoenix_dactylifera);
(((((Prestoea_acuminata	(Oenocarpus_bataua	Oenocarpus_minor))	(((Kentiopsis_piersoniorum	Dictyosperma_album)	(Heterospathe_cagayanensis	Veitchia_spiralis))	Hydriastele_microspadix))	((Reinhardtia_simplex	(Reinhardtia_latisecta	Reinhardtia_paiewonskiana))	(Roystonea_regia	Pelagodoxa_henryana)))	((Orania_palindan	Podococcus_barteri)	((Attalea_speciosa	(Elaeis_oleifera	Elaeis_guineensis))	Bactris_major)))	Phoenix_dactylifera);
((((Heterospathe_cagayanensis	((Kentiopsis_piersoniorum	Veitchia_spiralis)	Dictyosperma_album))	Hydriastele_microspadix)	((((Oenocarpus_bataua	Oenocarpus_minor)	Prestoea_acuminata)	(Podococcus_barteri	Orania_palindan))	((Reinhardtia_paiewonskiana	(Reinhardtia_latisecta	Reinhardtia_simplex))	(((Attalea_speciosa	(Bactris_major	Pelagodoxa_henryana))	(Elaeis_guineensis	Elaeis_oleifera))	Roystonea_regia))))	Phoenix_dactylifera);
((((Heterospathe_cagayanensis	((Kentiopsis_piersoniorum	Veitchia_spiralis)	Dictyosperma_album))	Hydriastele_microspadix)	((((Oenocarpus_bataua	Oenocarpus_minor)	Prestoea_acuminata)	(Podococcus_barteri	Orania_palindan))	((Reinhardtia_paiewonskiana	(Reinhardtia_latisecta	Reinhardtia_simplex))	(((Attalea_speciosa	(Bactris_major	Pelagodoxa_henryana))	(Elaeis_guineensis	Elaeis_oleifera))	Roystonea_regia))))	Phoenix_dactylifera);
((((Heterospathe_cagayanensis	((Kentiopsis_piersoniorum	Veitchia_spiralis)	Dictyosperma_album))	Hydriastele_microspadix)	((((Oenocarpus_bataua	Oenocarpus_minor)	Prestoea_acuminata)	(Podococcus_barteri	Orania_palindan))	((Reinhardtia_paiewonskiana	(Reinhardtia_latisecta	Reinhardtia_simplex))	(((Attalea_speciosa	(Bactris_major	Pelagodoxa_henryana))	(Elaeis_guineensis	Elaeis_oleifera))	Roystonea_regia))))	Phoenix_dactylifera);
(((Podococcus_barteri	Orania_palindan)	((Roystonea_regia	(((((Heterospathe_cagayanensis	((Veitchia_spiralis	Kentiopsis_piersoniorum)	Hydriastele_microspadix))	Dictyosperma_album)	(Oenocarpus_bataua	Oenocarpus_minor))	Attalea_speciosa)	(((Bactris_major	Elaeis_guineensis)	Elaeis_oleifera)	Pelagodoxa_henryana)))	((Prestoea_acuminata	Reinhardtia_simplex)	(Reinhardtia_paiewonskiana	Reinhardtia_latisecta))))	Phoenix_dactylifera);
(((((Reinhardtia_latisecta	((((((Kentiopsis_piersoniorum	Dictyosperma_album)	Veitchia_spiralis)	Heterospathe_cagayanensis)	Hydriastele_microspadix)	(Oenocarpus_minor	Oenocarpus_bataua))	(Attalea_speciosa	(Bactris_major	(Elaeis_guineensis	Elaeis_oleifera)))))	Reinhardtia_paiewonskiana)	(Pelagodoxa_henryana	(Prestoea_acuminata	Reinhardtia_simplex)))	(Roystonea_regia	(Podococcus_barteri	Orania_palindan)))	Phoenix_dactylifera);
(((Podococcus_barteri	(Roystonea_regia	(Orania_palindan	(Oenocarpus_minor	Oenocarpus_bataua))))	(((Dictyosperma_album	(((Kentiopsis_piersoniorum	Heterospathe_cagayanensis)	Veitchia_spiralis)	Hydriastele_microspadix))	(Attalea_speciosa	(Bactris_major	(Elaeis_guineensis	Elaeis_oleifera))))	((Reinhardtia_paiewonskiana	Reinhardtia_latisecta)	(Reinhardtia_simplex	(Pelagodoxa_henryana	Prestoea_acuminata)))))	Phoenix_dactylifera);
(((Podococcus_barteri	(Roystonea_regia	(Orania_palindan	(Oenocarpus_minor	Oenocarpus_bataua))))	(((Dictyosperma_album	(((Kentiopsis_piersoniorum	Heterospathe_cagayanensis)	Veitchia_spiralis)	Hydriastele_microspadix))	(Attalea_speciosa	(Bactris_major	(Elaeis_guineensis	Elaeis_oleifera))))	((Reinhardtia_paiewonskiana	Reinhardtia_latisecta)	(Reinhardtia_simplex	(Pelagodoxa_henryana	Prestoea_acuminata)))))	Phoenix_dactylifera);
(((Roystonea_regia	((Dictyosperma_album	(((Kentiopsis_piersoniorum	Heterospathe_cagayanensis)	Veitchia_spiralis)	Hydriastele_microspadix))	((Attalea_speciosa	(Bactris_major	Elaeis_guineensis))	((Elaeis_oleifera	Reinhardtia_paiewonskiana)	(((Reinhardtia_simplex	Prestoea_acuminata)	Pelagodoxa_henryana)	Reinhardtia_latisecta)))))	((Podococcus_barteri	Orania_palindan)	(Oenocarpus_minor	Oenocarpus_bataua)))	Phoenix_dactylifera);
((((Attalea_speciosa	(Bactris_major	(Elaeis_oleifera	Elaeis_guineensis)))	((Pelagodoxa_henryana	(Prestoea_acuminata	(Reinhardtia_paiewonskiana	(Reinhardtia_simplex	Reinhardtia_latisecta))))	(Orania_palindan	Roystonea_regia)))	(Podococcus_barteri	((Dictyosperma_album	(((Kentiopsis_piersoniorum	Heterospathe_cagayanensis)	Veitchia_spiralis)	Hydriastele_microspadix))	(Oenocarpus_minor	Oenocarpus_bataua))))	Phoenix_dactylifera);
(((Prestoea_acuminata	((Bactris_major	(((Oenocarpus_minor	Oenocarpus_bataua)	(Podococcus_barteri	Orania_palindan))	Roystonea_regia))	((Reinhardtia_simplex	((((Kentiopsis_piersoniorum	Dictyosperma_album)	(Heterospathe_cagayanensis	Veitchia_spiralis))	Hydriastele_microspadix)	(Attalea_speciosa	(Reinhardtia_paiewonskiana	(Elaeis_oleifera	Elaeis_guineensis)))))	Reinhardtia_latisecta)))	Pelagodoxa_henryana)	Phoenix_dactylifera);
((Pelagodoxa_henryana	((Elaeis_guineensis	((Attalea_speciosa	((Hydriastele_microspadix	(((Veitchia_spiralis	Dictyosperma_album)	Kentiopsis_piersoniorum)	Heterospathe_cagayanensis))	(Oenocarpus_bataua	(Prestoea_acuminata	Oenocarpus_minor))))	((Elaeis_oleifera	Reinhardtia_paiewonskiana)	(Reinhardtia_latisecta	Reinhardtia_simplex))))	(Bactris_major	(Roystonea_regia	(Podococcus_barteri	Orania_palindan)))))	Phoenix_dactylifera);
((((((Elaeis_oleifera	Bactris_major)	(Attalea_speciosa	Elaeis_guineensis))	Pelagodoxa_henryana)	((((Hydriastele_microspadix	(Heterospathe_cagayanensis	(Veitchia_spiralis	Kentiopsis_piersoniorum)))	Dictyosperma_album)	(Prestoea_acuminata	(Oenocarpus_minor	Oenocarpus_bataua)))	(Roystonea_regia	(Podococcus_barteri	Orania_palindan))))	(Reinhardtia_latisecta	(Reinhardtia_paiewonskiana	Reinhardtia_simplex)))	Phoenix_dactylifera);
((((((Reinhardtia_latisecta	(Prestoea_acuminata	Reinhardtia_simplex))	((((Elaeis_guineensis	Elaeis_oleifera)	Bactris_major)	Attalea_speciosa)	Reinhardtia_paiewonskiana))	(Heterospathe_cagayanensis	(Roystonea_regia	(Podococcus_barteri	Orania_palindan))))	(Hydriastele_microspadix	((Dictyosperma_album	(Veitchia_spiralis	Kentiopsis_piersoniorum))	(Oenocarpus_minor	Oenocarpus_bataua))))	Pelagodoxa_henryana)	Phoenix_dactylifera);
((Pelagodoxa_henryana	(((((Hydriastele_microspadix	Veitchia_spiralis)	(Dictyosperma_album	Kentiopsis_piersoniorum))	(Prestoea_acuminata	(Oenocarpus_minor	Oenocarpus_bataua)))	Heterospathe_cagayanensis)	(((Roystonea_regia	(Podococcus_barteri	Orania_palindan))	((Reinhardtia_latisecta	Reinhardtia_simplex)	Reinhardtia_paiewonskiana))	(((Elaeis_guineensis	Elaeis_oleifera)	Bactris_major)	Attalea_speciosa))))	Phoenix_dactylifera);
((((Reinhardtia_latisecta	Reinhardtia_simplex)	Reinhardtia_paiewonskiana)	((((Elaeis_guineensis	Elaeis_oleifera)	Bactris_major)	(((Dictyosperma_album	((Heterospathe_cagayanensis	Kentiopsis_piersoniorum)	Veitchia_spiralis))	Hydriastele_microspadix)	((Prestoea_acuminata	(Oenocarpus_minor	Oenocarpus_bataua))	(Pelagodoxa_henryana	Attalea_speciosa))))	(Roystonea_regia	(Podococcus_barteri	Orania_palindan))))	Phoenix_dactylifera);
((((Reinhardtia_latisecta	Reinhardtia_simplex)	Reinhardtia_paiewonskiana)	((((Elaeis_guineensis	Elaeis_oleifera)	Bactris_major)	(((Dictyosperma_album	((Heterospathe_cagayanensis	Kentiopsis_piersoniorum)	Veitchia_spiralis))	Hydriastele_microspadix)	((Prestoea_acuminata	(Oenocarpus_minor	Oenocarpus_bataua))	(Pelagodoxa_henryana	Attalea_speciosa))))	(Roystonea_regia	(Podococcus_barteri	Orania_palindan))))	Phoenix_dactylifera);
((((Elaeis_guineensis	Elaeis_oleifera)	(((Attalea_speciosa	((Heterospathe_cagayanensis	(Dictyosperma_album	(Veitchia_spiralis	Kentiopsis_piersoniorum)))	Hydriastele_microspadix))	(Prestoea_acuminata	(Oenocarpus_minor	Oenocarpus_bataua)))	(Pelagodoxa_henryana	((Reinhardtia_latisecta	Reinhardtia_simplex)	Reinhardtia_paiewonskiana))))	(Roystonea_regia	(Bactris_major	(Podococcus_barteri	Orania_palindan))))	Phoenix_dactylifera);
(((((Attalea_speciosa	((Heterospathe_cagayanensis	((Veitchia_spiralis	Kentiopsis_piersoniorum)	Dictyosperma_album))	Hydriastele_microspadix))	(Prestoea_acuminata	(Oenocarpus_minor	Oenocarpus_bataua)))	Pelagodoxa_henryana)	(((Reinhardtia_latisecta	Reinhardtia_simplex)	((Elaeis_guineensis	Elaeis_oleifera)	Reinhardtia_paiewonskiana))	(Bactris_major	(Roystonea_regia	(Podococcus_barteri	Orania_palindan)))))	Phoenix_dactylifera);
((((Heterospathe_cagayanensis	(Veitchia_spiralis	Kentiopsis_piersoniorum))	Hydriastele_microspadix)	(((Bactris_major	(Podococcus_barteri	Orania_palindan))	Roystonea_regia)	((((Dictyosperma_album	(Oenocarpus_minor	Oenocarpus_bataua))	((Reinhardtia_paiewonskiana	(Reinhardtia_latisecta	(Prestoea_acuminata	Reinhardtia_simplex)))	(Elaeis_guineensis	Elaeis_oleifera)))	Attalea_speciosa)	Pelagodoxa_henryana)))	Phoenix_dactylifera);
(((((Bactris_major	Attalea_speciosa)	(Elaeis_guineensis	Elaeis_oleifera))	(((Podococcus_barteri	Orania_palindan)	Roystonea_regia)	((Prestoea_acuminata	Reinhardtia_simplex)	(Reinhardtia_paiewonskiana	Reinhardtia_latisecta))))	(Pelagodoxa_henryana	((Dictyosperma_album	(((Kentiopsis_piersoniorum	Veitchia_spiralis)	Hydriastele_microspadix)	Heterospathe_cagayanensis))	(Oenocarpus_minor	Oenocarpus_bataua))))	Phoenix_dactylifera);
((((Reinhardtia_paiewonskiana	(Reinhardtia_simplex	(Reinhardtia_latisecta	((Elaeis_oleifera	Elaeis_guineensis)	(Bactris_major	Attalea_speciosa)))))	(Roystonea_regia	(Podococcus_barteri	Orania_palindan)))	(((Pelagodoxa_henryana	((Heterospathe_cagayanensis	(Veitchia_spiralis	Kentiopsis_piersoniorum))	Hydriastele_microspadix))	Dictyosperma_album)	(Prestoea_acuminata	(Oenocarpus_minor	Oenocarpus_bataua))))	Phoenix_dactylifera);
(((Roystonea_regia	(Podococcus_barteri	Orania_palindan))	(((((Hydriastele_microspadix	(Heterospathe_cagayanensis	(Veitchia_spiralis	Kentiopsis_piersoniorum)))	Dictyosperma_album)	(Prestoea_acuminata	(Oenocarpus_minor	Oenocarpus_bataua)))	Pelagodoxa_henryana)	(((Elaeis_oleifera	Elaeis_guineensis)	(Bactris_major	Attalea_speciosa))	(Reinhardtia_simplex	(Reinhardtia_paiewonskiana	Reinhardtia_latisecta)))))	Phoenix_dactylifera);
((((Elaeis_oleifera	Elaeis_guineensis)	((((Attalea_speciosa	(Hydriastele_microspadix	(((Kentiopsis_piersoniorum	Dictyosperma_album)	Heterospathe_cagayanensis)	Veitchia_spiralis)))	(Prestoea_acuminata	(Oenocarpus_minor	Oenocarpus_bataua)))	(Reinhardtia_paiewonskiana	(Reinhardtia_latisecta	Reinhardtia_simplex)))	(Bactris_major	(Roystonea_regia	(Podococcus_barteri	Orania_palindan)))))	Pelagodoxa_henryana)	Phoenix_dactylifera);
((((Reinhardtia_latisecta	(Reinhardtia_simplex	Reinhardtia_paiewonskiana))	(Roystonea_regia	(Podococcus_barteri	Orania_palindan)))	((Attalea_speciosa	((Pelagodoxa_henryana	Bactris_major)	(Elaeis_oleifera	Elaeis_guineensis)))	((((Heterospathe_cagayanensis	(Hydriastele_microspadix	Kentiopsis_piersoniorum))	Veitchia_spiralis)	Dictyosperma_album)	(Prestoea_acuminata	(Oenocarpus_minor	Oenocarpus_bataua)))))	Phoenix_dactylifera);
((((Reinhardtia_simplex	(Reinhardtia_paiewonskiana	Reinhardtia_latisecta))	(Roystonea_regia	(Podococcus_barteri	Orania_palindan)))	(((Bactris_major	Attalea_speciosa)	(Elaeis_oleifera	Elaeis_guineensis))	(Pelagodoxa_henryana	((Hydriastele_microspadix	(Dictyosperma_album	(Veitchia_spiralis	(Kentiopsis_piersoniorum	Heterospathe_cagayanensis))))	(Prestoea_acuminata	(Oenocarpus_minor	Oenocarpus_bataua))))))	Phoenix_dactylifera);
((Pelagodoxa_henryana	(((Hydriastele_microspadix	((Heterospathe_cagayanensis	(Kentiopsis_piersoniorum	Dictyosperma_album))	Veitchia_spiralis))	(((Prestoea_acuminata	(Oenocarpus_minor	Oenocarpus_bataua))	((Bactris_major	Attalea_speciosa)	(Elaeis_oleifera	Elaeis_guineensis)))	((Roystonea_regia	Orania_palindan)	Podococcus_barteri)))	(Reinhardtia_simplex	(Reinhardtia_paiewonskiana	Reinhardtia_latisecta))))	Phoenix_dactylifera);
(((Reinhardtia_simplex	(Reinhardtia_paiewonskiana	Reinhardtia_latisecta))	((Attalea_speciosa	((Hydriastele_microspadix	(Heterospathe_cagayanensis	(Kentiopsis_piersoniorum	(Veitchia_spiralis	Dictyosperma_album))))	(Prestoea_acuminata	(Oenocarpus_minor	Oenocarpus_bataua))))	((Bactris_major	((Pelagodoxa_henryana	Elaeis_guineensis)	Elaeis_oleifera))	(Roystonea_regia	(Orania_palindan	Podococcus_barteri)))))	Phoenix_dactylifera);
((((Attalea_speciosa	((Hydriastele_microspadix	(Heterospathe_cagayanensis	((Kentiopsis_piersoniorum	Dictyosperma_album)	Veitchia_spiralis)))	(Prestoea_acuminata	(Oenocarpus_minor	Oenocarpus_bataua))))	((Roystonea_regia	Orania_palindan)	Bactris_major))	(((Reinhardtia_simplex	(Reinhardtia_paiewonskiana	Reinhardtia_latisecta))	((Elaeis_guineensis	Elaeis_oleifera)	Pelagodoxa_henryana))	Podococcus_barteri))	Phoenix_dactylifera);
(((((Podococcus_barteri	(Roystonea_regia	Orania_palindan))	((Reinhardtia_paiewonskiana	Reinhardtia_latisecta)	Reinhardtia_simplex))	(Bactris_major	(Elaeis_guineensis	Elaeis_oleifera)))	((Hydriastele_microspadix	(((Heterospathe_cagayanensis	Veitchia_spiralis)	Kentiopsis_piersoniorum)	Dictyosperma_album))	((Prestoea_acuminata	(Oenocarpus_minor	Oenocarpus_bataua))	(Attalea_speciosa	Pelagodoxa_henryana))))	Phoenix_dactylifera);
((((Roystonea_regia	((Orania_palindan	Podococcus_barteri)	Bactris_major))	((Elaeis_guineensis	Elaeis_oleifera)	(Reinhardtia_simplex	(Reinhardtia_paiewonskiana	Reinhardtia_latisecta))))	(((Hydriastele_microspadix	((Pelagodoxa_henryana	((Veitchia_spiralis	Kentiopsis_piersoniorum)	Dictyosperma_album))	Heterospathe_cagayanensis))	(Prestoea_acuminata	(Oenocarpus_minor	Oenocarpus_bataua)))	Attalea_speciosa))	Phoenix_dactylifera);
(((((Prestoea_acuminata	Oenocarpus_minor)	Oenocarpus_bataua)	((Roystonea_regia	Orania_palindan)	Podococcus_barteri))	(((Hydriastele_microspadix	(((Dictyosperma_album	Kentiopsis_piersoniorum)	Heterospathe_cagayanensis)	Veitchia_spiralis))	Pelagodoxa_henryana)	((Attalea_speciosa	(Bactris_major	(Elaeis_guineensis	Elaeis_oleifera)))	((Reinhardtia_latisecta	Reinhardtia_paiewonskiana)	Reinhardtia_simplex))))	Phoenix_dactylifera);
((Pelagodoxa_henryana	((((Attalea_speciosa	((Hydriastele_microspadix	(Heterospathe_cagayanensis	((Veitchia_spiralis	Kentiopsis_piersoniorum)	Dictyosperma_album)))	(Prestoea_acuminata	(Oenocarpus_minor	Oenocarpus_bataua))))	((Reinhardtia_paiewonskiana	(Reinhardtia_simplex	Reinhardtia_latisecta))	(Elaeis_guineensis	Elaeis_oleifera)))	(Bactris_major	(Podococcus_barteri	Orania_palindan)))	Roystonea_regia))	Phoenix_dactylifera);
(((Bactris_major	(Elaeis_guineensis	Elaeis_oleifera))	(((Roystonea_regia	(Podococcus_barteri	Orania_palindan))	((Prestoea_acuminata	Reinhardtia_simplex)	(Reinhardtia_latisecta	Reinhardtia_paiewonskiana)))	((((Attalea_speciosa	Oenocarpus_bataua)	(Oenocarpus_minor	(Hydriastele_microspadix	((Veitchia_spiralis	Kentiopsis_piersoniorum)	Dictyosperma_album))))	Pelagodoxa_henryana)	Heterospathe_cagayanensis)))	Phoenix_dactylifera);
(((((Podococcus_barteri	Orania_palindan)	(Attalea_speciosa	(Bactris_major	(Elaeis_guineensis	Elaeis_oleifera))))	(((Prestoea_acuminata	Reinhardtia_simplex)	(Reinhardtia_latisecta	Reinhardtia_paiewonskiana))	((Oenocarpus_bataua	Oenocarpus_minor)	(Hydriastele_microspadix	(Dictyosperma_album	(Veitchia_spiralis	(Heterospathe_cagayanensis	Kentiopsis_piersoniorum)))))))	(Pelagodoxa_henryana	Roystonea_regia))	Phoenix_dactylifera);
(((((Prestoea_acuminata	Reinhardtia_simplex)	(Reinhardtia_latisecta	Reinhardtia_paiewonskiana))	(((Hydriastele_microspadix	(Dictyosperma_album	(Veitchia_spiralis	(Heterospathe_cagayanensis	Kentiopsis_piersoniorum))))	((Oenocarpus_bataua	Oenocarpus_minor)	(Podococcus_barteri	Orania_palindan)))	(((Attalea_speciosa	(Elaeis_guineensis	Elaeis_oleifera))	Bactris_major)	Roystonea_regia)))	Pelagodoxa_henryana)	Phoenix_dactylifera);
((((((Hydriastele_microspadix	Podococcus_barteri)	Dictyosperma_album)	(((Veitchia_spiralis	Kentiopsis_piersoniorum)	((Attalea_speciosa	(Elaeis_guineensis	Elaeis_oleifera))	Bactris_major))	(Pelagodoxa_henryana	((Prestoea_acuminata	Reinhardtia_simplex)	(Reinhardtia_latisecta	Reinhardtia_paiewonskiana)))))	((Oenocarpus_bataua	Oenocarpus_minor)	Orania_palindan))	(Heterospathe_cagayanensis	Roystonea_regia))	Phoenix_dactylifera);
(((((Podococcus_barteri	Orania_palindan)	Roystonea_regia)	(((((Veitchia_spiralis	(Dictyosperma_album	Kentiopsis_piersoniorum))	Hydriastele_microspadix)	Heterospathe_cagayanensis)	(Prestoea_acuminata	(Oenocarpus_bataua	Oenocarpus_minor)))	((Bactris_major	Attalea_speciosa)	(Elaeis_guineensis	Elaeis_oleifera))))	((Reinhardtia_paiewonskiana	(Reinhardtia_simplex	Pelagodoxa_henryana))	Reinhardtia_latisecta))	Phoenix_dactylifera);
((((Reinhardtia_latisecta	(Reinhardtia_simplex	Pelagodoxa_henryana))	((Elaeis_guineensis	Elaeis_oleifera)	Reinhardtia_paiewonskiana))	((Bactris_major	(Podococcus_barteri	(Orania_palindan	Roystonea_regia)))	(((Prestoea_acuminata	(Oenocarpus_bataua	Oenocarpus_minor))	(((Kentiopsis_piersoniorum	(Heterospathe_cagayanensis	Veitchia_spiralis))	Hydriastele_microspadix)	Dictyosperma_album))	Attalea_speciosa)))	Phoenix_dactylifera);
((((Attalea_speciosa	((Elaeis_guineensis	Elaeis_oleifera)	Reinhardtia_paiewonskiana))	((Oenocarpus_bataua	((Heterospathe_cagayanensis	((Podococcus_barteri	Orania_palindan)	Roystonea_regia))	Bactris_major))	(Reinhardtia_latisecta	((Reinhardtia_simplex	(Prestoea_acuminata	Oenocarpus_minor))	(Veitchia_spiralis	(Kentiopsis_piersoniorum	Dictyosperma_album))))))	(Hydriastele_microspadix	Pelagodoxa_henryana))	Phoenix_dactylifera);
(((((Veitchia_spiralis	((Heterospathe_cagayanensis	Roystonea_regia)	Pelagodoxa_henryana))	Hydriastele_microspadix)	((((Reinhardtia_paiewonskiana	(Prestoea_acuminata	Reinhardtia_simplex))	Reinhardtia_latisecta)	(Bactris_major	(Attalea_speciosa	(Elaeis_guineensis	Elaeis_oleifera))))	((Podococcus_barteri	Dictyosperma_album)	((Oenocarpus_bataua	Oenocarpus_minor)	Orania_palindan))))	Kentiopsis_piersoniorum)	Phoenix_dactylifera);
(((Oenocarpus_bataua	(Roystonea_regia	(Podococcus_barteri	Orania_palindan)))	(Bactris_major	((Prestoea_acuminata	Oenocarpus_minor)	(((((Heterospathe_cagayanensis	(Dictyosperma_album	Kentiopsis_piersoniorum))	Veitchia_spiralis)	Hydriastele_microspadix)	(Attalea_speciosa	(Pelagodoxa_henryana	(Elaeis_oleifera	Elaeis_guineensis))))	((Reinhardtia_latisecta	Reinhardtia_simplex)	Reinhardtia_paiewonskiana)))))	Phoenix_dactylifera);
(((((Elaeis_oleifera	Elaeis_guineensis)	(Bactris_major	Attalea_speciosa))	(Roystonea_regia	(((Pelagodoxa_henryana	(Heterospathe_cagayanensis	(Veitchia_spiralis	((Hydriastele_microspadix	Dictyosperma_album)	Kentiopsis_piersoniorum))))	Prestoea_acuminata)	((Oenocarpus_bataua	Oenocarpus_minor)	(Podococcus_barteri	Orania_palindan)))))	((Reinhardtia_latisecta	Reinhardtia_simplex)	Reinhardtia_paiewonskiana))	Phoenix_dactylifera);
(((Orania_palindan	(((((Podococcus_barteri	(Attalea_speciosa	(Elaeis_guineensis	(Pelagodoxa_henryana	(Roystonea_regia	Elaeis_oleifera)))))	(Oenocarpus_minor	Prestoea_acuminata))	Bactris_major)	Oenocarpus_bataua)	(Hydriastele_microspadix	(Heterospathe_cagayanensis	((Veitchia_spiralis	Kentiopsis_piersoniorum)	Dictyosperma_album)))))	(Reinhardtia_simplex	(Reinhardtia_paiewonskiana	Reinhardtia_latisecta)))	Phoenix_dactylifera);
((Pelagodoxa_henryana	(((Prestoea_acuminata	Reinhardtia_simplex)	(Reinhardtia_paiewonskiana	Reinhardtia_latisecta))	(((Bactris_major	((Roystonea_regia	((Oenocarpus_bataua	Oenocarpus_minor)	Orania_palindan))	Podococcus_barteri))	((((Veitchia_spiralis	(Kentiopsis_piersoniorum	Dictyosperma_album))	Hydriastele_microspadix)	Heterospathe_cagayanensis)	(Elaeis_guineensis	Elaeis_oleifera)))	Attalea_speciosa)))	Phoenix_dactylifera);
(((((Roystonea_regia	(Heterospathe_cagayanensis	Orania_palindan))	(((((Oenocarpus_bataua	Oenocarpus_minor)	Prestoea_acuminata)	(Reinhardtia_simplex	(((Elaeis_guineensis	Elaeis_oleifera)	(Bactris_major	Attalea_speciosa))	((Veitchia_spiralis	(Kentiopsis_piersoniorum	Dictyosperma_album))	Podococcus_barteri))))	Reinhardtia_paiewonskiana)	Reinhardtia_latisecta))	Pelagodoxa_henryana)	Hydriastele_microspadix)	Phoenix_dactylifera);
((((Hydriastele_microspadix	((Kentiopsis_piersoniorum	(Heterospathe_cagayanensis	Veitchia_spiralis))	Dictyosperma_album))	((Podococcus_barteri	Orania_palindan)	(Oenocarpus_bataua	Oenocarpus_minor)))	(Roystonea_regia	((Pelagodoxa_henryana	((Elaeis_guineensis	Elaeis_oleifera)	(Bactris_major	Attalea_speciosa)))	((Prestoea_acuminata	Reinhardtia_simplex)	(Reinhardtia_latisecta	Reinhardtia_paiewonskiana)))))	Phoenix_dactylifera);
(((((Pelagodoxa_henryana	(Reinhardtia_latisecta	(Reinhardtia_simplex	Reinhardtia_paiewonskiana)))	Prestoea_acuminata)	(Hydriastele_microspadix	(((Kentiopsis_piersoniorum	Heterospathe_cagayanensis)	Veitchia_spiralis)	Dictyosperma_album)))	((Roystonea_regia	((Oenocarpus_bataua	(Podococcus_barteri	Orania_palindan))	Oenocarpus_minor))	(Bactris_major	(Attalea_speciosa	(Elaeis_guineensis	Elaeis_oleifera)))))	Phoenix_dactylifera);
(((((((Reinhardtia_latisecta	Roystonea_regia)	(((Attalea_speciosa	Kentiopsis_piersoniorum)	((Veitchia_spiralis	(Heterospathe_cagayanensis	Dictyosperma_album))	Hydriastele_microspadix))	((Podococcus_barteri	Orania_palindan)	(Oenocarpus_minor	Oenocarpus_bataua))))	(Reinhardtia_paiewonskiana	(Elaeis_guineensis	Elaeis_oleifera)))	Bactris_major)	(Prestoea_acuminata	Reinhardtia_simplex))	Pelagodoxa_henryana)	Phoenix_dactylifera);
((((Roystonea_regia	((Podococcus_barteri	Orania_palindan)	(Oenocarpus_minor	Oenocarpus_bataua)))	((((Pelagodoxa_henryana	Prestoea_acuminata)	Reinhardtia_simplex)	(Reinhardtia_latisecta	Reinhardtia_paiewonskiana))	((Attalea_speciosa	(Elaeis_guineensis	Elaeis_oleifera))	Bactris_major)))	((((Dictyosperma_album	Veitchia_spiralis)	Kentiopsis_piersoniorum)	Heterospathe_cagayanensis)	Hydriastele_microspadix))	Phoenix_dactylifera);
((((((Bactris_major	(Roystonea_regia	((Podococcus_barteri	Orania_palindan)	Oenocarpus_minor)))	Oenocarpus_bataua)	(Reinhardtia_latisecta	((Reinhardtia_paiewonskiana	(Elaeis_guineensis	Elaeis_oleifera))	Pelagodoxa_henryana)))	(Attalea_speciosa	((((Heterospathe_cagayanensis	Veitchia_spiralis)	Kentiopsis_piersoniorum)	Dictyosperma_album)	Hydriastele_microspadix)))	(Prestoea_acuminata	Reinhardtia_simplex))	Phoenix_dactylifera);
((((((Attalea_speciosa	(Hydriastele_microspadix	(Dictyosperma_album	((Heterospathe_cagayanensis	Veitchia_spiralis)	Kentiopsis_piersoniorum))))	(Oenocarpus_minor	Oenocarpus_bataua))	(Bactris_major	(Elaeis_oleifera	Elaeis_guineensis)))	(Pelagodoxa_henryana	(Reinhardtia_latisecta	((Prestoea_acuminata	Reinhardtia_simplex)	Reinhardtia_paiewonskiana))))	(Roystonea_regia	(Podococcus_barteri	Orania_palindan)))	Phoenix_dactylifera);
((((((Attalea_speciosa	(Hydriastele_microspadix	(Dictyosperma_album	((Heterospathe_cagayanensis	Veitchia_spiralis)	Kentiopsis_piersoniorum))))	(Oenocarpus_minor	Oenocarpus_bataua))	(Bactris_major	(Elaeis_oleifera	Elaeis_guineensis)))	(Pelagodoxa_henryana	(Reinhardtia_latisecta	((Prestoea_acuminata	Reinhardtia_simplex)	Reinhardtia_paiewonskiana))))	(Roystonea_regia	(Podococcus_barteri	Orania_palindan)))	Phoenix_dactylifera);
(((Podococcus_barteri	((((Heterospathe_cagayanensis	(Hydriastele_microspadix	((Dictyosperma_album	Kentiopsis_piersoniorum)	Veitchia_spiralis)))	(Prestoea_acuminata	(Oenocarpus_minor	Oenocarpus_bataua)))	(((Attalea_speciosa	(Bactris_major	Pelagodoxa_henryana))	(Elaeis_oleifera	Elaeis_guineensis))	Orania_palindan))	(Reinhardtia_latisecta	(Reinhardtia_simplex	Reinhardtia_paiewonskiana))))	Roystonea_regia)	Phoenix_dactylifera);
(((Roystonea_regia	(((Reinhardtia_latisecta	(Reinhardtia_simplex	Reinhardtia_paiewonskiana))	(((Elaeis_oleifera	Elaeis_guineensis)	Bactris_major)	((((Pelagodoxa_henryana	(Hydriastele_microspadix	(Veitchia_spiralis	Kentiopsis_piersoniorum)))	Dictyosperma_album)	(Prestoea_acuminata	(Oenocarpus_minor	Oenocarpus_bataua)))	Attalea_speciosa)))	(Podococcus_barteri	Orania_palindan)))	Heterospathe_cagayanensis)	Phoenix_dactylifera);
((((((Roystonea_regia	(Reinhardtia_simplex	((Hydriastele_microspadix	(Reinhardtia_paiewonskiana	(Oenocarpus_bataua	((Prestoea_acuminata	Oenocarpus_minor)	((Attalea_speciosa	(Elaeis_oleifera	Elaeis_guineensis))	Bactris_major)))))	Reinhardtia_latisecta)))	(Veitchia_spiralis	(Kentiopsis_piersoniorum	Dictyosperma_album)))	(Podococcus_barteri	Orania_palindan))	Heterospathe_cagayanensis)	Pelagodoxa_henryana)	Phoenix_dactylifera);
((((Hydriastele_microspadix	(((Veitchia_spiralis	Kentiopsis_piersoniorum)	Dictyosperma_album)	Heterospathe_cagayanensis))	(((Oenocarpus_bataua	Oenocarpus_minor)	(Podococcus_barteri	Orania_palindan))	((Pelagodoxa_henryana	((Attalea_speciosa	(Elaeis_oleifera	Elaeis_guineensis))	Bactris_major))	Roystonea_regia)))	(Reinhardtia_paiewonskiana	(Reinhardtia_latisecta	(Prestoea_acuminata	Reinhardtia_simplex))))	Phoenix_dactylifera);
((((Hydriastele_microspadix	(((Veitchia_spiralis	Kentiopsis_piersoniorum)	Dictyosperma_album)	Heterospathe_cagayanensis))	(((Oenocarpus_bataua	Oenocarpus_minor)	(Podococcus_barteri	Orania_palindan))	((Pelagodoxa_henryana	((Attalea_speciosa	(Elaeis_oleifera	Elaeis_guineensis))	Bactris_major))	Roystonea_regia)))	(Reinhardtia_paiewonskiana	(Reinhardtia_latisecta	(Prestoea_acuminata	Reinhardtia_simplex))))	Phoenix_dactylifera);
(((((Bactris_major	Pelagodoxa_henryana)	((Orania_palindan	Roystonea_regia)	Podococcus_barteri))	((Elaeis_oleifera	Elaeis_guineensis)	((Prestoea_acuminata	Reinhardtia_simplex)	(Reinhardtia_paiewonskiana	Reinhardtia_latisecta))))	(Attalea_speciosa	((Oenocarpus_bataua	Oenocarpus_minor)	(Hydriastele_microspadix	(Heterospathe_cagayanensis	((Veitchia_spiralis	Dictyosperma_album)	Kentiopsis_piersoniorum))))))	Phoenix_dactylifera);
((((Reinhardtia_latisecta	(((Roystonea_regia	((Orania_palindan	Podococcus_barteri)	(Oenocarpus_bataua	Oenocarpus_minor)))	((Hydriastele_microspadix	(((Heterospathe_cagayanensis	Veitchia_spiralis)	Kentiopsis_piersoniorum)	Dictyosperma_album))	((Bactris_major	Attalea_speciosa)	(Elaeis_oleifera	Elaeis_guineensis))))	Reinhardtia_paiewonskiana))	(Prestoea_acuminata	Reinhardtia_simplex))	Pelagodoxa_henryana)	Phoenix_dactylifera);
(((((((Veitchia_spiralis	(Bactris_major	(Attalea_speciosa	(Elaeis_oleifera	Elaeis_guineensis))))	Hydriastele_microspadix)	(Heterospathe_cagayanensis	((Orania_palindan	Podococcus_barteri)	(Oenocarpus_bataua	Oenocarpus_minor))))	(Roystonea_regia	Kentiopsis_piersoniorum))	(((Prestoea_acuminata	Reinhardtia_simplex)	Pelagodoxa_henryana)	(Reinhardtia_latisecta	Reinhardtia_paiewonskiana)))	Dictyosperma_album)	Phoenix_dactylifera);
(((((Elaeis_guineensis	Elaeis_oleifera)	(Attalea_speciosa	Bactris_major))	(((Veitchia_spiralis	(((Pelagodoxa_henryana	Kentiopsis_piersoniorum)	Hydriastele_microspadix)	Heterospathe_cagayanensis))	(Dictyosperma_album	(Oenocarpus_minor	Oenocarpus_bataua)))	((Prestoea_acuminata	Reinhardtia_simplex)	(Reinhardtia_latisecta	Reinhardtia_paiewonskiana))))	(Podococcus_barteri	(Roystonea_regia	Orania_palindan)))	Phoenix_dactylifera);
((((Orania_palindan	Podococcus_barteri)	Roystonea_regia)	((Reinhardtia_simplex	(Reinhardtia_latisecta	Reinhardtia_paiewonskiana))	(((Elaeis_guineensis	Elaeis_oleifera)	(Attalea_speciosa	Bactris_major))	(((Prestoea_acuminata	(Oenocarpus_minor	Oenocarpus_bataua))	(Hydriastele_microspadix	(Dictyosperma_album	(Heterospathe_cagayanensis	(Veitchia_spiralis	Kentiopsis_piersoniorum)))))	Pelagodoxa_henryana))))	Phoenix_dactylifera);
((((Orania_palindan	Podococcus_barteri)	Roystonea_regia)	((Reinhardtia_simplex	(Reinhardtia_latisecta	Reinhardtia_paiewonskiana))	(((Elaeis_guineensis	Elaeis_oleifera)	(Attalea_speciosa	Bactris_major))	(((Prestoea_acuminata	(Oenocarpus_minor	Oenocarpus_bataua))	(Hydriastele_microspadix	(Dictyosperma_album	(Heterospathe_cagayanensis	(Veitchia_spiralis	Kentiopsis_piersoniorum)))))	Pelagodoxa_henryana))))	Phoenix_dactylifera);
((Attalea_speciosa	(((((Reinhardtia_paiewonskiana	(Reinhardtia_simplex	Reinhardtia_latisecta))	Prestoea_acuminata)	((Dictyosperma_album	((Veitchia_spiralis	Heterospathe_cagayanensis)	Kentiopsis_piersoniorum))	Hydriastele_microspadix))	(Bactris_major	(((Oenocarpus_minor	Oenocarpus_bataua)	(Orania_palindan	Podococcus_barteri))	Roystonea_regia)))	(Pelagodoxa_henryana	(Elaeis_guineensis	Elaeis_oleifera))))	Phoenix_dactylifera);
(((((((Oenocarpus_minor	Oenocarpus_bataua)	(Orania_palindan	Podococcus_barteri))	Roystonea_regia)	((Attalea_speciosa	(((Heterospathe_cagayanensis	(Veitchia_spiralis	Dictyosperma_album))	Kentiopsis_piersoniorum)	Hydriastele_microspadix))	(Bactris_major	(Elaeis_guineensis	Elaeis_oleifera))))	(Reinhardtia_paiewonskiana	((Reinhardtia_simplex	Reinhardtia_latisecta)	Pelagodoxa_henryana)))	Prestoea_acuminata)	Phoenix_dactylifera);
(((((((Oenocarpus_minor	Oenocarpus_bataua)	(Orania_palindan	Podococcus_barteri))	Roystonea_regia)	((Attalea_speciosa	(((Heterospathe_cagayanensis	(Veitchia_spiralis	Dictyosperma_album))	Kentiopsis_piersoniorum)	Hydriastele_microspadix))	(Bactris_major	(Elaeis_guineensis	Elaeis_oleifera))))	(Reinhardtia_paiewonskiana	((Reinhardtia_simplex	Reinhardtia_latisecta)	Pelagodoxa_henryana)))	Prestoea_acuminata)	Phoenix_dactylifera);
(((Prestoea_acuminata	Oenocarpus_minor)	((Reinhardtia_paiewonskiana	(Reinhardtia_simplex	Reinhardtia_latisecta))	(((Dictyosperma_album	(Oenocarpus_bataua	((Orania_palindan	Podococcus_barteri)	Roystonea_regia)))	((Attalea_speciosa	(Bactris_major	Pelagodoxa_henryana))	(Elaeis_guineensis	Elaeis_oleifera)))	((Veitchia_spiralis	(Heterospathe_cagayanensis	Kentiopsis_piersoniorum))	Hydriastele_microspadix))))	Phoenix_dactylifera);
(((((Reinhardtia_simplex	Reinhardtia_latisecta)	((Elaeis_guineensis	Elaeis_oleifera)	Reinhardtia_paiewonskiana))	Pelagodoxa_henryana)	(((Bactris_major	(Orania_palindan	Podococcus_barteri))	Roystonea_regia)	((Prestoea_acuminata	(Oenocarpus_bataua	Oenocarpus_minor))	((Dictyosperma_album	((Heterospathe_cagayanensis	(Kentiopsis_piersoniorum	Veitchia_spiralis))	Hydriastele_microspadix))	Attalea_speciosa))))	Phoenix_dactylifera);
(((((((Dictyosperma_album	(Heterospathe_cagayanensis	Hydriastele_microspadix))	((Kentiopsis_piersoniorum	Veitchia_spiralis)	(Prestoea_acuminata	(Oenocarpus_bataua	Oenocarpus_minor))))	Attalea_speciosa)	((Reinhardtia_simplex	Reinhardtia_latisecta)	((Elaeis_guineensis	Elaeis_oleifera)	Reinhardtia_paiewonskiana)))	(((Orania_palindan	Podococcus_barteri)	Roystonea_regia)	Bactris_major))	Pelagodoxa_henryana)	Phoenix_dactylifera);
((((Attalea_speciosa	((((((Oenocarpus_bataua	((Heterospathe_cagayanensis	((Orania_palindan	Podococcus_barteri)	Roystonea_regia))	Dictyosperma_album))	Bactris_major)	(Prestoea_acuminata	Oenocarpus_minor))	(Reinhardtia_paiewonskiana	(Reinhardtia_latisecta	Reinhardtia_simplex)))	Kentiopsis_piersoniorum)	(Elaeis_guineensis	Elaeis_oleifera)))	Veitchia_spiralis)	(Hydriastele_microspadix	Pelagodoxa_henryana))	Phoenix_dactylifera);
(((Pelagodoxa_henryana	(((Hydriastele_microspadix	(Veitchia_spiralis	(Heterospathe_cagayanensis	Kentiopsis_piersoniorum)))	Dictyosperma_album)	((Oenocarpus_bataua	Oenocarpus_minor)	Prestoea_acuminata)))	((Reinhardtia_paiewonskiana	(Reinhardtia_simplex	Reinhardtia_latisecta))	((Roystonea_regia	((Bactris_major	Attalea_speciosa)	(Elaeis_guineensis	Elaeis_oleifera)))	(Podococcus_barteri	Orania_palindan))))	Phoenix_dactylifera);
((((Reinhardtia_simplex	Reinhardtia_latisecta)	Reinhardtia_paiewonskiana)	(((Podococcus_barteri	Orania_palindan)	Roystonea_regia)	(((Bactris_major	Attalea_speciosa)	(Elaeis_guineensis	Elaeis_oleifera))	(((Heterospathe_cagayanensis	Hydriastele_microspadix)	Pelagodoxa_henryana)	((Dictyosperma_album	(Veitchia_spiralis	Kentiopsis_piersoniorum))	((Oenocarpus_bataua	Oenocarpus_minor)	Prestoea_acuminata))))))	Phoenix_dactylifera);
(((Pelagodoxa_henryana	(((Prestoea_acuminata	Reinhardtia_simplex)	Reinhardtia_latisecta)	Reinhardtia_paiewonskiana))	((Heterospathe_cagayanensis	((Orania_palindan	Roystonea_regia)	Podococcus_barteri))	(((Bactris_major	Attalea_speciosa)	(Elaeis_guineensis	Elaeis_oleifera))	(((Oenocarpus_bataua	Oenocarpus_minor)	((Veitchia_spiralis	Dictyosperma_album)	Kentiopsis_piersoniorum))	Hydriastele_microspadix))))	Phoenix_dactylifera);
(((((((Reinhardtia_simplex	Reinhardtia_latisecta)	Reinhardtia_paiewonskiana)	((Attalea_speciosa	(Elaeis_guineensis	Elaeis_oleifera))	(Dictyosperma_album	(Veitchia_spiralis	Kentiopsis_piersoniorum))))	((Bactris_major	(Orania_palindan	(Heterospathe_cagayanensis	Podococcus_barteri)))	Roystonea_regia))	(Prestoea_acuminata	(Oenocarpus_bataua	Oenocarpus_minor)))	(Hydriastele_microspadix	Pelagodoxa_henryana))	Phoenix_dactylifera);
((((((Elaeis_guineensis	(Elaeis_oleifera	Bactris_major))	(((Prestoea_acuminata	(Oenocarpus_bataua	Oenocarpus_minor))	(Dictyosperma_album	(Heterospathe_cagayanensis	(Hydriastele_microspadix	(Veitchia_spiralis	Kentiopsis_piersoniorum)))))	Attalea_speciosa))	((Reinhardtia_simplex	Reinhardtia_latisecta)	Reinhardtia_paiewonskiana))	((Orania_palindan	Roystonea_regia)	Podococcus_barteri))	Pelagodoxa_henryana)	Phoenix_dactylifera);
(((Prestoea_acuminata	(Oenocarpus_bataua	Oenocarpus_minor))	(((Hydriastele_microspadix	(((Kentiopsis_piersoniorum	Dictyosperma_album)	Veitchia_spiralis)	Heterospathe_cagayanensis))	((Orania_palindan	Roystonea_regia)	Podococcus_barteri))	((Reinhardtia_simplex	(Reinhardtia_latisecta	Reinhardtia_paiewonskiana))	(Pelagodoxa_henryana	(((Elaeis_guineensis	Elaeis_oleifera)	Attalea_speciosa)	Bactris_major)))))	Phoenix_dactylifera);
((((Prestoea_acuminata	Oenocarpus_minor)	((Reinhardtia_simplex	((((Oenocarpus_bataua	((Orania_palindan	Roystonea_regia)	Podococcus_barteri))	(((Elaeis_guineensis	Elaeis_oleifera)	Attalea_speciosa)	Bactris_major))	(Hydriastele_microspadix	(((Veitchia_spiralis	Kentiopsis_piersoniorum)	Dictyosperma_album)	Heterospathe_cagayanensis)))	Reinhardtia_latisecta))	Reinhardtia_paiewonskiana))	Pelagodoxa_henryana)	Phoenix_dactylifera);
(((((Reinhardtia_paiewonskiana	(Reinhardtia_latisecta	((Pelagodoxa_henryana	(Bactris_major	(Orania_palindan	Podococcus_barteri)))	((Roystonea_regia	Elaeis_oleifera)	(Attalea_speciosa	Elaeis_guineensis)))))	Reinhardtia_simplex)	(Hydriastele_microspadix	((Kentiopsis_piersoniorum	(Veitchia_spiralis	Oenocarpus_bataua))	(Dictyosperma_album	Heterospathe_cagayanensis))))	(Prestoea_acuminata	Oenocarpus_minor))	Phoenix_dactylifera);
(((((Orania_palindan	Podococcus_barteri)	Roystonea_regia)	((((Hydriastele_microspadix	((Kentiopsis_piersoniorum	Dictyosperma_album)	Veitchia_spiralis))	Heterospathe_cagayanensis)	(Oenocarpus_bataua	Oenocarpus_minor))	(Bactris_major	(Attalea_speciosa	(Elaeis_oleifera	Elaeis_guineensis)))))	(((Reinhardtia_paiewonskiana	(Prestoea_acuminata	Reinhardtia_simplex))	Reinhardtia_latisecta)	Pelagodoxa_henryana))	Phoenix_dactylifera);
((((Heterospathe_cagayanensis	(Reinhardtia_paiewonskiana	(Reinhardtia_simplex	Reinhardtia_latisecta)))	Pelagodoxa_henryana)	(((Bactris_major	(Elaeis_oleifera	Elaeis_guineensis))	(Orania_palindan	Podococcus_barteri))	((Attalea_speciosa	((Hydriastele_microspadix	((Kentiopsis_piersoniorum	Dictyosperma_album)	Veitchia_spiralis))	(Prestoea_acuminata	(Oenocarpus_bataua	Oenocarpus_minor))))	Roystonea_regia)))	Phoenix_dactylifera);
(((Hydriastele_microspadix	((Oenocarpus_bataua	(Prestoea_acuminata	Oenocarpus_minor))	((Roystonea_regia	(Podococcus_barteri	Orania_palindan))	((Dictyosperma_album	(Veitchia_spiralis	(Kentiopsis_piersoniorum	Heterospathe_cagayanensis)))	(((Bactris_major	Attalea_speciosa)	(Elaeis_guineensis	Elaeis_oleifera))	(Reinhardtia_simplex	(Reinhardtia_paiewonskiana	Reinhardtia_latisecta)))))))	Pelagodoxa_henryana)	Phoenix_dactylifera);
((((((Attalea_speciosa	((Pelagodoxa_henryana	Bactris_major)	Prestoea_acuminata))	(Elaeis_guineensis	Elaeis_oleifera))	(Hydriastele_microspadix	(Kentiopsis_piersoniorum	((Veitchia_spiralis	Dictyosperma_album)	Heterospathe_cagayanensis))))	(((Podococcus_barteri	Orania_palindan)	(Oenocarpus_bataua	Oenocarpus_minor))	Roystonea_regia))	((Reinhardtia_paiewonskiana	Reinhardtia_latisecta)	Reinhardtia_simplex))	Phoenix_dactylifera);
((((((((Reinhardtia_paiewonskiana	Reinhardtia_latisecta)	Reinhardtia_simplex)	((((((Heterospathe_cagayanensis	((Bactris_major	(Podococcus_barteri	Orania_palindan))	Roystonea_regia))	Dictyosperma_album)	Oenocarpus_minor)	Oenocarpus_bataua)	(Elaeis_guineensis	Elaeis_oleifera))	Attalea_speciosa))	Kentiopsis_piersoniorum)	Veitchia_spiralis)	Hydriastele_microspadix)	(Pelagodoxa_henryana	Prestoea_acuminata))	Phoenix_dactylifera);
(((Oenocarpus_minor	Prestoea_acuminata)	(((Reinhardtia_paiewonskiana	Reinhardtia_latisecta)	(Reinhardtia_simplex	Pelagodoxa_henryana))	(((((Hydriastele_microspadix	Veitchia_spiralis)	Heterospathe_cagayanensis)	Kentiopsis_piersoniorum)	Dictyosperma_album)	((Bactris_major	(Attalea_speciosa	(Elaeis_guineensis	Elaeis_oleifera)))	(Oenocarpus_bataua	((Podococcus_barteri	Orania_palindan)	Roystonea_regia))))))	Phoenix_dactylifera);
((Reinhardtia_latisecta	((((Bactris_major	(Podococcus_barteri	Orania_palindan))	Roystonea_regia)	((Pelagodoxa_henryana	(((Heterospathe_cagayanensis	(Kentiopsis_piersoniorum	Dictyosperma_album))	Hydriastele_microspadix)	Veitchia_spiralis))	(Attalea_speciosa	(Oenocarpus_bataua	(Oenocarpus_minor	Prestoea_acuminata)))))	(Reinhardtia_simplex	(Reinhardtia_paiewonskiana	(Elaeis_guineensis	Elaeis_oleifera)))))	Phoenix_dactylifera);
(((((Orania_palindan	Roystonea_regia)	Podococcus_barteri)	(((Oenocarpus_bataua	((Oenocarpus_minor	Prestoea_acuminata)	(Pelagodoxa_henryana	(((Veitchia_spiralis	Kentiopsis_piersoniorum)	Dictyosperma_album)	Hydriastele_microspadix))))	(((Elaeis_guineensis	Elaeis_oleifera)	Bactris_major)	Attalea_speciosa))	Heterospathe_cagayanensis))	((Reinhardtia_paiewonskiana	Reinhardtia_simplex)	Reinhardtia_latisecta))	Phoenix_dactylifera);
(((((((Oenocarpus_bataua	Oenocarpus_minor)	Attalea_speciosa)	(Hydriastele_microspadix	((((Kentiopsis_piersoniorum	Dictyosperma_album)	Veitchia_spiralis)	Heterospathe_cagayanensis)	Pelagodoxa_henryana)))	((Reinhardtia_simplex	Prestoea_acuminata)	(Reinhardtia_paiewonskiana	Reinhardtia_latisecta)))	((Orania_palindan	Roystonea_regia)	Podococcus_barteri))	((Elaeis_guineensis	Elaeis_oleifera)	Bactris_major))	Phoenix_dactylifera);
(((((Oenocarpus_bataua	((Dictyosperma_album	((Oenocarpus_minor	Orania_palindan)	Roystonea_regia))	Podococcus_barteri))	(Attalea_speciosa	((Elaeis_guineensis	Elaeis_oleifera)	Bactris_major)))	(((Heterospathe_cagayanensis	(Kentiopsis_piersoniorum	Hydriastele_microspadix))	Pelagodoxa_henryana)	Veitchia_spiralis))	((Reinhardtia_simplex	Prestoea_acuminata)	(Reinhardtia_paiewonskiana	Reinhardtia_latisecta)))	Phoenix_dactylifera);
((((((((Podococcus_barteri	Orania_palindan)	Roystonea_regia)	((Elaeis_oleifera	(Elaeis_guineensis	Attalea_speciosa))	Bactris_major))	(Pelagodoxa_henryana	Hydriastele_microspadix))	((Oenocarpus_bataua	Oenocarpus_minor)	Prestoea_acuminata))	((Veitchia_spiralis	Kentiopsis_piersoniorum)	Dictyosperma_album))	(((Reinhardtia_paiewonskiana	Reinhardtia_latisecta)	Reinhardtia_simplex)	Heterospathe_cagayanensis))	Phoenix_dactylifera);
((((((Hydriastele_microspadix	((Heterospathe_cagayanensis	(Veitchia_spiralis	Dictyosperma_album))	Kentiopsis_piersoniorum))	((Oenocarpus_bataua	Oenocarpus_minor)	Prestoea_acuminata))	(Attalea_speciosa	((Elaeis_oleifera	Elaeis_guineensis)	Bactris_major)))	((Podococcus_barteri	Orania_palindan)	Roystonea_regia))	(Pelagodoxa_henryana	(Reinhardtia_paiewonskiana	(Reinhardtia_latisecta	Reinhardtia_simplex))))	Phoenix_dactylifera);
((((Reinhardtia_paiewonskiana	((Roystonea_regia	(Podococcus_barteri	Orania_palindan))	(Oenocarpus_minor	Oenocarpus_bataua)))	(Reinhardtia_latisecta	((Prestoea_acuminata	Reinhardtia_simplex)	(((Heterospathe_cagayanensis	(Hydriastele_microspadix	(Veitchia_spiralis	Kentiopsis_piersoniorum)))	Dictyosperma_album)	Pelagodoxa_henryana))))	(((Elaeis_oleifera	Elaeis_guineensis)	Bactris_major)	Attalea_speciosa))	Phoenix_dactylifera);
(((((Dictyosperma_album	(Heterospathe_cagayanensis	(Veitchia_spiralis	Kentiopsis_piersoniorum)))	Attalea_speciosa)	((Prestoea_acuminata	(Oenocarpus_minor	Oenocarpus_bataua))	Pelagodoxa_henryana))	(((Elaeis_oleifera	Elaeis_guineensis)	((Reinhardtia_latisecta	Reinhardtia_simplex)	Reinhardtia_paiewonskiana))	((Roystonea_regia	(Bactris_major	(Podococcus_barteri	Orania_palindan)))	Hydriastele_microspadix)))	Phoenix_dactylifera);
(((((Dictyosperma_album	((Heterospathe_cagayanensis	(Veitchia_spiralis	Kentiopsis_piersoniorum))	Hydriastele_microspadix))	(Roystonea_regia	(Podococcus_barteri	Orania_palindan)))	((Prestoea_acuminata	(Oenocarpus_minor	Oenocarpus_bataua))	((Reinhardtia_latisecta	Reinhardtia_paiewonskiana)	Reinhardtia_simplex)))	((((Elaeis_oleifera	Elaeis_guineensis)	Bactris_major)	Attalea_speciosa)	Pelagodoxa_henryana))	Phoenix_dactylifera);
((((Reinhardtia_latisecta	Reinhardtia_paiewonskiana)	Reinhardtia_simplex)	(((Prestoea_acuminata	(Oenocarpus_minor	Oenocarpus_bataua))	((((Elaeis_oleifera	Elaeis_guineensis)	Bactris_major)	Attalea_speciosa)	(Pelagodoxa_henryana	((Dictyosperma_album	(Heterospathe_cagayanensis	(Veitchia_spiralis	Kentiopsis_piersoniorum)))	Hydriastele_microspadix))))	(Roystonea_regia	(Podococcus_barteri	Orania_palindan))))	Phoenix_dactylifera);
(((((Reinhardtia_latisecta	Reinhardtia_paiewonskiana)	(Prestoea_acuminata	Reinhardtia_simplex))	((Roystonea_regia	(Podococcus_barteri	Orania_palindan))	(((Attalea_speciosa	Pelagodoxa_henryana)	(Elaeis_oleifera	Elaeis_guineensis))	Bactris_major)))	((Oenocarpus_minor	Oenocarpus_bataua)	(((Dictyosperma_album	Hydriastele_microspadix)	Heterospathe_cagayanensis)	(Kentiopsis_piersoniorum	Veitchia_spiralis))))	Phoenix_dactylifera);
((((Reinhardtia_latisecta	Reinhardtia_paiewonskiana)	Reinhardtia_simplex)	((((Podococcus_barteri	Orania_palindan)	Bactris_major)	((Attalea_speciosa	((Prestoea_acuminata	(Oenocarpus_minor	Oenocarpus_bataua))	((Dictyosperma_album	(Heterospathe_cagayanensis	(Veitchia_spiralis	Kentiopsis_piersoniorum)))	Hydriastele_microspadix)))	(Elaeis_oleifera	Elaeis_guineensis)))	(Pelagodoxa_henryana	Roystonea_regia)))	Phoenix_dactylifera);
((Podococcus_barteri	(Oenocarpus_bataua	(((Reinhardtia_paiewonskiana	((((Reinhardtia_simplex	(Bactris_major	(Attalea_speciosa	(Elaeis_oleifera	Elaeis_guineensis))))	Reinhardtia_latisecta)	Pelagodoxa_henryana)	(Dictyosperma_album	((Hydriastele_microspadix	Heterospathe_cagayanensis)	(Veitchia_spiralis	Kentiopsis_piersoniorum)))))	(Orania_palindan	Roystonea_regia))	(Prestoea_acuminata	Oenocarpus_minor))))	Phoenix_dactylifera);
(((Pelagodoxa_henryana	(Roystonea_regia	(((Oenocarpus_minor	Prestoea_acuminata)	(Oenocarpus_bataua	(((Hydriastele_microspadix	(Heterospathe_cagayanensis	Kentiopsis_piersoniorum))	Veitchia_spiralis)	Dictyosperma_album)))	((Orania_palindan	Podococcus_barteri)	((Reinhardtia_simplex	Reinhardtia_paiewonskiana)	Reinhardtia_latisecta)))))	(Bactris_major	(Attalea_speciosa	(Elaeis_oleifera	Elaeis_guineensis))))	Phoenix_dactylifera);
((((Podococcus_barteri	Bactris_major)	(Orania_palindan	((((Oenocarpus_bataua	Oenocarpus_minor)	Prestoea_acuminata)	(Hydriastele_microspadix	((Heterospathe_cagayanensis	(Kentiopsis_piersoniorum	Dictyosperma_album))	Veitchia_spiralis)))	Attalea_speciosa)))	((((Reinhardtia_latisecta	Reinhardtia_simplex)	Reinhardtia_paiewonskiana)	Roystonea_regia)	((Elaeis_oleifera	Elaeis_guineensis)	Pelagodoxa_henryana)))	Phoenix_dactylifera);
(((((Reinhardtia_simplex	Prestoea_acuminata)	(Pelagodoxa_henryana	(Reinhardtia_latisecta	Reinhardtia_paiewonskiana)))	((Bactris_major	(Elaeis_oleifera	Elaeis_guineensis))	((((Heterospathe_cagayanensis	(Veitchia_spiralis	Kentiopsis_piersoniorum))	(Oenocarpus_bataua	Oenocarpus_minor))	(Dictyosperma_album	Hydriastele_microspadix))	Attalea_speciosa)))	(Roystonea_regia	(Podococcus_barteri	Orania_palindan)))	Phoenix_dactylifera);
(((Pelagodoxa_henryana	((Roystonea_regia	(Orania_palindan	Podococcus_barteri))	(((Elaeis_oleifera	Elaeis_guineensis)	Bactris_major)	(Reinhardtia_paiewonskiana	(Reinhardtia_latisecta	(Prestoea_acuminata	Reinhardtia_simplex))))))	(((((Dictyosperma_album	Veitchia_spiralis)	Kentiopsis_piersoniorum)	Heterospathe_cagayanensis)	Hydriastele_microspadix)	(Attalea_speciosa	(Oenocarpus_minor	Oenocarpus_bataua))))	Phoenix_dactylifera);
(((Pelagodoxa_henryana	(Bactris_major	(Orania_palindan	Podococcus_barteri)))	(Roystonea_regia	((((Prestoea_acuminata	Oenocarpus_minor)	(Dictyosperma_album	((Veitchia_spiralis	(Heterospathe_cagayanensis	Kentiopsis_piersoniorum))	Hydriastele_microspadix)))	(Attalea_speciosa	Oenocarpus_bataua))	((Reinhardtia_paiewonskiana	(Elaeis_oleifera	Elaeis_guineensis))	(Reinhardtia_latisecta	Reinhardtia_simplex)))))	Phoenix_dactylifera);
(((Roystonea_regia	(((Bactris_major	(((Prestoea_acuminata	(Oenocarpus_bataua	Oenocarpus_minor))	(Dictyosperma_album	(((Veitchia_spiralis	Kentiopsis_piersoniorum)	Hydriastele_microspadix)	Heterospathe_cagayanensis)))	Attalea_speciosa))	(Orania_palindan	Podococcus_barteri))	((Reinhardtia_paiewonskiana	(Elaeis_oleifera	Elaeis_guineensis))	(Reinhardtia_latisecta	Reinhardtia_simplex))))	Pelagodoxa_henryana)	Phoenix_dactylifera);
((((((Reinhardtia_paiewonskiana	Reinhardtia_latisecta)	Reinhardtia_simplex)	Pelagodoxa_henryana)	(Roystonea_regia	(((Prestoea_acuminata	(Oenocarpus_bataua	Oenocarpus_minor))	(((Veitchia_spiralis	(Heterospathe_cagayanensis	Kentiopsis_piersoniorum))	Dictyosperma_album)	Hydriastele_microspadix))	((Attalea_speciosa	(Elaeis_oleifera	Elaeis_guineensis))	Bactris_major))))	(Orania_palindan	Podococcus_barteri))	Phoenix_dactylifera);
((Roystonea_regia	(Orania_palindan	((Bactris_major	(((Elaeis_oleifera	Elaeis_guineensis)	Reinhardtia_paiewonskiana)	(Reinhardtia_latisecta	Reinhardtia_simplex)))	((((Attalea_speciosa	(Prestoea_acuminata	(Oenocarpus_bataua	Oenocarpus_minor)))	((Dictyosperma_album	Hydriastele_microspadix)	(Veitchia_spiralis	(Heterospathe_cagayanensis	Kentiopsis_piersoniorum))))	Pelagodoxa_henryana)	Podococcus_barteri))))	Phoenix_dactylifera);
((Bactris_major	(((Reinhardtia_latisecta	(Prestoea_acuminata	Reinhardtia_simplex))	((Elaeis_oleifera	Elaeis_guineensis)	Reinhardtia_paiewonskiana))	(Roystonea_regia	((((Pelagodoxa_henryana	Hydriastele_microspadix)	(Dictyosperma_album	(Veitchia_spiralis	Kentiopsis_piersoniorum)))	((Oenocarpus_bataua	((Podococcus_barteri	Orania_palindan)	Oenocarpus_minor))	Attalea_speciosa))	Heterospathe_cagayanensis))))	Phoenix_dactylifera);
((((((Podococcus_barteri	Orania_palindan)	Bactris_major)	(((((Prestoea_acuminata	Reinhardtia_simplex)	Reinhardtia_latisecta)	((Elaeis_oleifera	Elaeis_guineensis)	Reinhardtia_paiewonskiana))	((Oenocarpus_minor	Oenocarpus_bataua)	((Hydriastele_microspadix	(Veitchia_spiralis	(Dictyosperma_album	Kentiopsis_piersoniorum)))	Attalea_speciosa)))	Roystonea_regia))	Pelagodoxa_henryana)	Heterospathe_cagayanensis)	Phoenix_dactylifera);
((((((Reinhardtia_paiewonskiana	Reinhardtia_latisecta)	(Prestoea_acuminata	Reinhardtia_simplex))	(((((Hydriastele_microspadix	(Dictyosperma_album	((Kentiopsis_piersoniorum	(Heterospathe_cagayanensis	Veitchia_spiralis))	Oenocarpus_bataua)))	Oenocarpus_minor)	Attalea_speciosa)	Elaeis_oleifera)	Elaeis_guineensis))	((Podococcus_barteri	(Orania_palindan	Roystonea_regia))	Bactris_major))	Pelagodoxa_henryana)	Phoenix_dactylifera);
(((((Reinhardtia_paiewonskiana	(Reinhardtia_latisecta	(Prestoea_acuminata	Reinhardtia_simplex)))	(((Oenocarpus_bataua	Oenocarpus_minor)	(((Veitchia_spiralis	(Dictyosperma_album	Kentiopsis_piersoniorum))	Hydriastele_microspadix)	Heterospathe_cagayanensis))	(Bactris_major	(Attalea_speciosa	(Elaeis_guineensis	Elaeis_oleifera)))))	((Podococcus_barteri	Orania_palindan)	Roystonea_regia))	Pelagodoxa_henryana)	Phoenix_dactylifera);
((((Reinhardtia_paiewonskiana	(Reinhardtia_latisecta	Reinhardtia_simplex))	Pelagodoxa_henryana)	(((Elaeis_guineensis	Elaeis_oleifera)	((Attalea_speciosa	(Prestoea_acuminata	(Oenocarpus_bataua	Oenocarpus_minor)))	((Hydriastele_microspadix	(Veitchia_spiralis	(Heterospathe_cagayanensis	Kentiopsis_piersoniorum)))	Dictyosperma_album)))	(Bactris_major	((Podococcus_barteri	Orania_palindan)	Roystonea_regia))))	Phoenix_dactylifera);
(((Pelagodoxa_henryana	Roystonea_regia)	(((Prestoea_acuminata	Reinhardtia_simplex)	(Reinhardtia_paiewonskiana	Reinhardtia_latisecta))	(((((((Oenocarpus_bataua	Oenocarpus_minor)	(Dictyosperma_album	(Kentiopsis_piersoniorum	(Heterospathe_cagayanensis	Veitchia_spiralis))))	Hydriastele_microspadix)	Attalea_speciosa)	(Elaeis_oleifera	Elaeis_guineensis))	Bactris_major)	(Podococcus_barteri	Orania_palindan))))	Phoenix_dactylifera);
((((Podococcus_barteri	(Orania_palindan	Roystonea_regia))	((((Pelagodoxa_henryana	((Oenocarpus_bataua	Oenocarpus_minor)	(Hydriastele_microspadix	(Dictyosperma_album	(Kentiopsis_piersoniorum	(Heterospathe_cagayanensis	Veitchia_spiralis))))))	Attalea_speciosa)	(Elaeis_oleifera	Elaeis_guineensis))	Bactris_major))	((Prestoea_acuminata	Reinhardtia_simplex)	(Reinhardtia_paiewonskiana	Reinhardtia_latisecta)))	Phoenix_dactylifera);
((Pelagodoxa_henryana	(Hydriastele_microspadix	(((Reinhardtia_latisecta	(((Oenocarpus_bataua	Oenocarpus_minor)	(Podococcus_barteri	Orania_palindan))	Roystonea_regia))	(((Attalea_speciosa	((Elaeis_oleifera	Elaeis_guineensis)	Bactris_major))	((Kentiopsis_piersoniorum	Veitchia_spiralis)	Dictyosperma_album))	(Reinhardtia_paiewonskiana	(Prestoea_acuminata	Reinhardtia_simplex))))	Heterospathe_cagayanensis)))	Phoenix_dactylifera);
((((((((Oenocarpus_bataua	Oenocarpus_minor)	(Attalea_speciosa	(Hydriastele_microspadix	((Kentiopsis_piersoniorum	Veitchia_spiralis)	Dictyosperma_album))))	Pelagodoxa_henryana)	Heterospathe_cagayanensis)	((Elaeis_oleifera	Elaeis_guineensis)	Bactris_major))	((Prestoea_acuminata	Reinhardtia_simplex)	(Reinhardtia_paiewonskiana	Reinhardtia_latisecta)))	(Podococcus_barteri	(Orania_palindan	Roystonea_regia)))	Phoenix_dactylifera);
((((Dictyosperma_album	((Heterospathe_cagayanensis	Hydriastele_microspadix)	(Kentiopsis_piersoniorum	Veitchia_spiralis)))	((((Oenocarpus_bataua	Oenocarpus_minor)	(Podococcus_barteri	Orania_palindan))	Roystonea_regia)	(Pelagodoxa_henryana	(((Elaeis_oleifera	Elaeis_guineensis)	Attalea_speciosa)	Bactris_major))))	((Prestoea_acuminata	Reinhardtia_simplex)	(Reinhardtia_paiewonskiana	Reinhardtia_latisecta)))	Phoenix_dactylifera);
(((Bactris_major	((Podococcus_barteri	Orania_palindan)	Roystonea_regia))	(((Pelagodoxa_henryana	(Elaeis_oleifera	((Prestoea_acuminata	Reinhardtia_simplex)	(Reinhardtia_paiewonskiana	Reinhardtia_latisecta))))	((Oenocarpus_bataua	Oenocarpus_minor)	(Attalea_speciosa	(Dictyosperma_album	(((Kentiopsis_piersoniorum	Veitchia_spiralis)	Heterospathe_cagayanensis)	Hydriastele_microspadix)))))	Elaeis_guineensis))	Phoenix_dactylifera);
((((Pelagodoxa_henryana	((((Hydriastele_microspadix	Heterospathe_cagayanensis)	Dictyosperma_album)	(Kentiopsis_piersoniorum	Veitchia_spiralis))	(Attalea_speciosa	(Oenocarpus_bataua	Oenocarpus_minor))))	(((((Prestoea_acuminata	Reinhardtia_simplex)	Reinhardtia_latisecta)	(Reinhardtia_paiewonskiana	(Elaeis_guineensis	Elaeis_oleifera)))	Bactris_major)	Roystonea_regia))	(Podococcus_barteri	Orania_palindan))	Phoenix_dactylifera);
(((((Roystonea_regia	(Oenocarpus_minor	(Podococcus_barteri	Orania_palindan)))	(Pelagodoxa_henryana	((Prestoea_acuminata	Reinhardtia_simplex)	(Reinhardtia_latisecta	Reinhardtia_paiewonskiana))))	(Oenocarpus_bataua	(Dictyosperma_album	(Hydriastele_microspadix	((Heterospathe_cagayanensis	Kentiopsis_piersoniorum)	Veitchia_spiralis)))))	(Attalea_speciosa	(Bactris_major	(Elaeis_oleifera	Elaeis_guineensis))))	Phoenix_dactylifera);
(((((Prestoea_acuminata	Reinhardtia_simplex)	(Reinhardtia_latisecta	Reinhardtia_paiewonskiana))	(((Podococcus_barteri	Orania_palindan)	Bactris_major)	((Attalea_speciosa	(((Dictyosperma_album	((Heterospathe_cagayanensis	Hydriastele_microspadix)	(Oenocarpus_minor	Oenocarpus_bataua)))	Veitchia_spiralis)	Kentiopsis_piersoniorum))	(Elaeis_oleifera	Elaeis_guineensis))))	(Pelagodoxa_henryana	Roystonea_regia))	Phoenix_dactylifera);
((((Bactris_major	(Podococcus_barteri	(Orania_palindan	Roystonea_regia)))	((Pelagodoxa_henryana	(Attalea_speciosa	((Oenocarpus_minor	Oenocarpus_bataua)	((Hydriastele_microspadix	(Veitchia_spiralis	(Heterospathe_cagayanensis	Kentiopsis_piersoniorum)))	Dictyosperma_album))))	((Prestoea_acuminata	Reinhardtia_simplex)	(Reinhardtia_latisecta	Reinhardtia_paiewonskiana))))	(Elaeis_oleifera	Elaeis_guineensis))	Phoenix_dactylifera);
(((((Reinhardtia_latisecta	((Prestoea_acuminata	Reinhardtia_simplex)	Reinhardtia_paiewonskiana))	Pelagodoxa_henryana)	(Roystonea_regia	((Elaeis_oleifera	Elaeis_guineensis)	(Bactris_major	(Attalea_speciosa	(((((Kentiopsis_piersoniorum	Dictyosperma_album)	Heterospathe_cagayanensis)	Veitchia_spiralis)	Hydriastele_microspadix)	(Oenocarpus_bataua	Oenocarpus_minor)))))))	(Podococcus_barteri	Orania_palindan))	Phoenix_dactylifera);
((Hydriastele_microspadix	(((Bactris_major	(Orania_palindan	Roystonea_regia))	(((Podococcus_barteri	(((Kentiopsis_piersoniorum	Veitchia_spiralis)	Dictyosperma_album)	Heterospathe_cagayanensis))	Attalea_speciosa)	((Reinhardtia_paiewonskiana	(Reinhardtia_latisecta	Reinhardtia_simplex))	((Oenocarpus_bataua	Oenocarpus_minor)	Prestoea_acuminata))))	(Pelagodoxa_henryana	(Elaeis_oleifera	Elaeis_guineensis))))	Phoenix_dactylifera);
((((((Elaeis_oleifera	Elaeis_guineensis)	Pelagodoxa_henryana)	((Attalea_speciosa	(Oenocarpus_bataua	Oenocarpus_minor))	(Hydriastele_microspadix	((Heterospathe_cagayanensis	(Kentiopsis_piersoniorum	Veitchia_spiralis))	Dictyosperma_album))))	(Bactris_major	((Podococcus_barteri	Orania_palindan)	Roystonea_regia)))	(((Reinhardtia_latisecta	Reinhardtia_simplex)	Reinhardtia_paiewonskiana)	Prestoea_acuminata))	Phoenix_dactylifera);
(((((Pelagodoxa_henryana	Hydriastele_microspadix)	((Reinhardtia_paiewonskiana	Reinhardtia_simplex)	Reinhardtia_latisecta))	(((Podococcus_barteri	Orania_palindan)	Roystonea_regia)	((Kentiopsis_piersoniorum	Veitchia_spiralis)	((Bactris_major	(Elaeis_oleifera	Elaeis_guineensis))	Attalea_speciosa))))	((Dictyosperma_album	Heterospathe_cagayanensis)	(Prestoea_acuminata	(Oenocarpus_bataua	Oenocarpus_minor))))	Phoenix_dactylifera);
(((((Podococcus_barteri	Orania_palindan)	Heterospathe_cagayanensis)	Bactris_major)	((((Reinhardtia_paiewonskiana	Reinhardtia_simplex)	Reinhardtia_latisecta)	(((Dictyosperma_album	(Hydriastele_microspadix	(((Prestoea_acuminata	(Oenocarpus_bataua	Oenocarpus_minor))	Attalea_speciosa)	(Kentiopsis_piersoniorum	Veitchia_spiralis))))	(Elaeis_oleifera	Elaeis_guineensis))	Pelagodoxa_henryana))	Roystonea_regia))	Phoenix_dactylifera);
(((((Attalea_speciosa	(Bactris_major	(Elaeis_oleifera	Elaeis_guineensis)))	((Orania_palindan	Roystonea_regia)	Heterospathe_cagayanensis))	(((((Veitchia_spiralis	Kentiopsis_piersoniorum)	Dictyosperma_album)	(Prestoea_acuminata	(Oenocarpus_bataua	Oenocarpus_minor)))	Hydriastele_microspadix)	(Reinhardtia_simplex	(Reinhardtia_latisecta	Reinhardtia_paiewonskiana))))	(Pelagodoxa_henryana	Podococcus_barteri))	Phoenix_dactylifera);
((((Reinhardtia_simplex	Reinhardtia_paiewonskiana)	Reinhardtia_latisecta)	(Attalea_speciosa	((((((Dictyosperma_album	(Hydriastele_microspadix	Kentiopsis_piersoniorum))	Veitchia_spiralis)	Heterospathe_cagayanensis)	(Pelagodoxa_henryana	(Bactris_major	(Orania_palindan	Podococcus_barteri))))	Roystonea_regia)	((Prestoea_acuminata	(Oenocarpus_bataua	Oenocarpus_minor))	(Elaeis_oleifera	Elaeis_guineensis)))))	Phoenix_dactylifera);
((((Reinhardtia_simplex	Reinhardtia_paiewonskiana)	Reinhardtia_latisecta)	(Attalea_speciosa	((((((Dictyosperma_album	(Hydriastele_microspadix	Kentiopsis_piersoniorum))	Veitchia_spiralis)	Heterospathe_cagayanensis)	(Pelagodoxa_henryana	(Bactris_major	(Orania_palindan	Podococcus_barteri))))	Roystonea_regia)	((Prestoea_acuminata	(Oenocarpus_bataua	Oenocarpus_minor))	(Elaeis_oleifera	Elaeis_guineensis)))))	Phoenix_dactylifera);
((((((Orania_palindan	Podococcus_barteri)	(Prestoea_acuminata	(Oenocarpus_bataua	Oenocarpus_minor)))	(Attalea_speciosa	(Bactris_major	(Elaeis_oleifera	Elaeis_guineensis))))	(((Dictyosperma_album	(Heterospathe_cagayanensis	(Veitchia_spiralis	Kentiopsis_piersoniorum)))	Hydriastele_microspadix)	(Reinhardtia_simplex	(Reinhardtia_paiewonskiana	Reinhardtia_latisecta))))	(Pelagodoxa_henryana	Roystonea_regia))	Phoenix_dactylifera);
(((Pelagodoxa_henryana	((Elaeis_oleifera	Elaeis_guineensis)	((Prestoea_acuminata	(Reinhardtia_paiewonskiana	(Reinhardtia_latisecta	Reinhardtia_simplex)))	(((Roystonea_regia	((Orania_palindan	Podococcus_barteri)	(Oenocarpus_bataua	Oenocarpus_minor)))	Heterospathe_cagayanensis)	Bactris_major))))	(Attalea_speciosa	((Veitchia_spiralis	(Dictyosperma_album	Kentiopsis_piersoniorum))	Hydriastele_microspadix)))	Phoenix_dactylifera);
(((((Pelagodoxa_henryana	Hydriastele_microspadix)	((Attalea_speciosa	((Reinhardtia_latisecta	Reinhardtia_simplex)	((Veitchia_spiralis	(Kentiopsis_piersoniorum	Dictyosperma_album))	(Podococcus_barteri	(Oenocarpus_bataua	(Bactris_major	(Roystonea_regia	(Oenocarpus_minor	Orania_palindan))))))))	(Reinhardtia_paiewonskiana	(Elaeis_guineensis	Elaeis_oleifera))))	Heterospathe_cagayanensis)	Prestoea_acuminata)	Phoenix_dactylifera);
((Roystonea_regia	((((Oenocarpus_bataua	Oenocarpus_minor)	(Podococcus_barteri	Orania_palindan))	((Elaeis_guineensis	Bactris_major)	((Dictyosperma_album	(Veitchia_spiralis	(Kentiopsis_piersoniorum	(Hydriastele_microspadix	Heterospathe_cagayanensis))))	Attalea_speciosa)))	(((Reinhardtia_paiewonskiana	Reinhardtia_latisecta)	(Prestoea_acuminata	Reinhardtia_simplex))	(Elaeis_oleifera	Pelagodoxa_henryana))))	Phoenix_dactylifera);
(((Bactris_major	(Roystonea_regia	(Podococcus_barteri	Orania_palindan)))	(((Oenocarpus_bataua	Oenocarpus_minor)	(((((Veitchia_spiralis	Kentiopsis_piersoniorum)	Dictyosperma_album)	Heterospathe_cagayanensis)	Hydriastele_microspadix)	Attalea_speciosa))	((Elaeis_guineensis	Elaeis_oleifera)	(Pelagodoxa_henryana	(Prestoea_acuminata	(Reinhardtia_paiewonskiana	(Reinhardtia_latisecta	Reinhardtia_simplex)))))))	Phoenix_dactylifera);
((((Pelagodoxa_henryana	Reinhardtia_simplex)	Reinhardtia_paiewonskiana)	((((Roystonea_regia	Orania_palindan)	Podococcus_barteri)	((Prestoea_acuminata	(Oenocarpus_bataua	Oenocarpus_minor))	(((Kentiopsis_piersoniorum	((Heterospathe_cagayanensis	Hydriastele_microspadix)	Dictyosperma_album))	Veitchia_spiralis)	((Bactris_major	(Elaeis_guineensis	Elaeis_oleifera))	Attalea_speciosa))))	Reinhardtia_latisecta))	Phoenix_dactylifera);
((((Roystonea_regia	(Orania_palindan	Podococcus_barteri))	(Reinhardtia_paiewonskiana	(Reinhardtia_latisecta	Reinhardtia_simplex)))	((Bactris_major	(Elaeis_guineensis	Elaeis_oleifera))	((Attalea_speciosa	(Hydriastele_microspadix	((Prestoea_acuminata	(Oenocarpus_bataua	Oenocarpus_minor))	(Dictyosperma_album	((Heterospathe_cagayanensis	Kentiopsis_piersoniorum)	Veitchia_spiralis)))))	Pelagodoxa_henryana)))	Phoenix_dactylifera);
((Attalea_speciosa	(((Pelagodoxa_henryana	Elaeis_oleifera)	Bactris_major)	((Reinhardtia_paiewonskiana	(Reinhardtia_latisecta	Reinhardtia_simplex))	(((Prestoea_acuminata	(Oenocarpus_bataua	Oenocarpus_minor))	((Roystonea_regia	Orania_palindan)	Podococcus_barteri))	(((Dictyosperma_album	((Heterospathe_cagayanensis	Kentiopsis_piersoniorum)	Veitchia_spiralis))	Hydriastele_microspadix)	Elaeis_guineensis)))))	Phoenix_dactylifera);
(((((Kentiopsis_piersoniorum	(Dictyosperma_album	(Veitchia_spiralis	(Oenocarpus_bataua	Heterospathe_cagayanensis))))	Hydriastele_microspadix)	(Pelagodoxa_henryana	(((Elaeis_guineensis	Elaeis_oleifera)	Bactris_major)	Attalea_speciosa)))	(((Reinhardtia_paiewonskiana	Reinhardtia_simplex)	Reinhardtia_latisecta)	((Prestoea_acuminata	Oenocarpus_minor)	((Orania_palindan	Podococcus_barteri)	Roystonea_regia))))	Phoenix_dactylifera);
(((((Roystonea_regia	(Orania_palindan	(Oenocarpus_bataua	(Oenocarpus_minor	Prestoea_acuminata))))	(Reinhardtia_paiewonskiana	(Reinhardtia_simplex	Reinhardtia_latisecta)))	(Podococcus_barteri	((((Elaeis_guineensis	Elaeis_oleifera)	Bactris_major)	Attalea_speciosa)	(((Veitchia_spiralis	(Heterospathe_cagayanensis	Kentiopsis_piersoniorum))	Hydriastele_microspadix)	Dictyosperma_album))))	Pelagodoxa_henryana)	Phoenix_dactylifera);
(((Roystonea_regia	Pelagodoxa_henryana)	(((((Elaeis_guineensis	Elaeis_oleifera)	Bactris_major)	(Attalea_speciosa	((Oenocarpus_bataua	Oenocarpus_minor)	(Hydriastele_microspadix	(Veitchia_spiralis	(Dictyosperma_album	Kentiopsis_piersoniorum))))))	(Heterospathe_cagayanensis	(Podococcus_barteri	Orania_palindan)))	(((Prestoea_acuminata	Reinhardtia_simplex)	Reinhardtia_latisecta)	Reinhardtia_paiewonskiana)))	Phoenix_dactylifera);
(((Hydriastele_microspadix	(Oenocarpus_bataua	(Oenocarpus_minor	(Heterospathe_cagayanensis	((Veitchia_spiralis	Kentiopsis_piersoniorum)	Dictyosperma_album)))))	((((((Reinhardtia_simplex	Reinhardtia_latisecta)	Reinhardtia_paiewonskiana)	Prestoea_acuminata)	Pelagodoxa_henryana)	((Attalea_speciosa	(Elaeis_guineensis	Elaeis_oleifera))	Bactris_major))	(Roystonea_regia	(Podococcus_barteri	Orania_palindan))))	Phoenix_dactylifera);
(((((Elaeis_guineensis	(((Oenocarpus_minor	Oenocarpus_bataua)	(((Kentiopsis_piersoniorum	(Heterospathe_cagayanensis	Veitchia_spiralis))	Hydriastele_microspadix)	Dictyosperma_album))	Attalea_speciosa))	(Roystonea_regia	Elaeis_oleifera))	(Bactris_major	((Podococcus_barteri	Orania_palindan)	Pelagodoxa_henryana)))	((Prestoea_acuminata	Reinhardtia_simplex)	(Reinhardtia_paiewonskiana	Reinhardtia_latisecta)))	Phoenix_dactylifera);
(((((Oenocarpus_minor	Oenocarpus_bataua)	((Dictyosperma_album	(Kentiopsis_piersoniorum	(Heterospathe_cagayanensis	Veitchia_spiralis)))	Hydriastele_microspadix))	Pelagodoxa_henryana)	(((Roystonea_regia	(Podococcus_barteri	Orania_palindan))	((((Elaeis_oleifera	(Attalea_speciosa	Elaeis_guineensis))	Bactris_major)	Reinhardtia_paiewonskiana)	Reinhardtia_latisecta))	(Prestoea_acuminata	Reinhardtia_simplex)))	Phoenix_dactylifera);
((((Dictyosperma_album	(Hydriastele_microspadix	Kentiopsis_piersoniorum))	(((Pelagodoxa_henryana	(Attalea_speciosa	((Elaeis_oleifera	Elaeis_guineensis)	Bactris_major)))	(Prestoea_acuminata	((Reinhardtia_simplex	Reinhardtia_latisecta)	Reinhardtia_paiewonskiana)))	((Orania_palindan	(Oenocarpus_minor	Oenocarpus_bataua))	Podococcus_barteri)))	(Veitchia_spiralis	(Roystonea_regia	Heterospathe_cagayanensis)))	Phoenix_dactylifera);
((((Podococcus_barteri	Orania_palindan)	(((Prestoea_acuminata	Reinhardtia_simplex)	Reinhardtia_latisecta)	Reinhardtia_paiewonskiana))	(Roystonea_regia	(((((Oenocarpus_minor	Oenocarpus_bataua)	(Heterospathe_cagayanensis	(Hydriastele_microspadix	((Veitchia_spiralis	Kentiopsis_piersoniorum)	Dictyosperma_album))))	Attalea_speciosa)	((Elaeis_oleifera	Elaeis_guineensis)	Bactris_major))	Pelagodoxa_henryana)))	Phoenix_dactylifera);
(((Podococcus_barteri	Orania_palindan)	((((Reinhardtia_simplex	Reinhardtia_latisecta)	Reinhardtia_paiewonskiana)	((((Hydriastele_microspadix	(Heterospathe_cagayanensis	(Veitchia_spiralis	Kentiopsis_piersoniorum)))	Dictyosperma_album)	((Prestoea_acuminata	Oenocarpus_minor)	Oenocarpus_bataua))	Attalea_speciosa))	(((Elaeis_oleifera	Elaeis_guineensis)	Bactris_major)	(Pelagodoxa_henryana	Roystonea_regia))))	Phoenix_dactylifera);
((((Pelagodoxa_henryana	(Bactris_major	(Podococcus_barteri	Orania_palindan)))	((((((Heterospathe_cagayanensis	(Veitchia_spiralis	Kentiopsis_piersoniorum))	Hydriastele_microspadix)	Dictyosperma_album)	((Prestoea_acuminata	Oenocarpus_minor)	Oenocarpus_bataua))	Attalea_speciosa)	(((Reinhardtia_simplex	Reinhardtia_latisecta)	(Elaeis_oleifera	Reinhardtia_paiewonskiana))	Elaeis_guineensis)))	Roystonea_regia)	Phoenix_dactylifera);
((((Oenocarpus_minor	(Podococcus_barteri	Orania_palindan))	(((Oenocarpus_bataua	(((Kentiopsis_piersoniorum	Dictyosperma_album)	(Heterospathe_cagayanensis	Veitchia_spiralis))	Hydriastele_microspadix))	((((Prestoea_acuminata	Reinhardtia_simplex)	Reinhardtia_latisecta)	(Elaeis_oleifera	Reinhardtia_paiewonskiana))	Pelagodoxa_henryana))	(Bactris_major	(Attalea_speciosa	Elaeis_guineensis))))	Roystonea_regia)	Phoenix_dactylifera);
((((((Prestoea_acuminata	Reinhardtia_simplex)	Reinhardtia_latisecta)	Reinhardtia_paiewonskiana)	Roystonea_regia)	((((Oenocarpus_bataua	Oenocarpus_minor)	((Orania_palindan	Podococcus_barteri)	Veitchia_spiralis))	(((Pelagodoxa_henryana	((Kentiopsis_piersoniorum	Dictyosperma_album)	(Heterospathe_cagayanensis	Hydriastele_microspadix)))	Attalea_speciosa)	(Elaeis_oleifera	Elaeis_guineensis)))	Bactris_major))	Phoenix_dactylifera);
(((((Reinhardtia_latisecta	(((Hydriastele_microspadix	((Kentiopsis_piersoniorum	Heterospathe_cagayanensis)	Veitchia_spiralis))	Dictyosperma_album)	(Roystonea_regia	((Oenocarpus_bataua	Oenocarpus_minor)	(Podococcus_barteri	Orania_palindan)))))	Pelagodoxa_henryana)	(Reinhardtia_paiewonskiana	(Prestoea_acuminata	Reinhardtia_simplex)))	(((Elaeis_oleifera	Elaeis_guineensis)	Bactris_major)	Attalea_speciosa))	Phoenix_dactylifera);
((((((Reinhardtia_paiewonskiana	Reinhardtia_latisecta)	Reinhardtia_simplex)	(((Dictyosperma_album	((Kentiopsis_piersoniorum	Heterospathe_cagayanensis)	Veitchia_spiralis))	Hydriastele_microspadix)	(Prestoea_acuminata	(Oenocarpus_bataua	Oenocarpus_minor))))	(Orania_palindan	(Roystonea_regia	Podococcus_barteri)))	(Attalea_speciosa	((Pelagodoxa_henryana	(Elaeis_oleifera	Elaeis_guineensis))	Bactris_major)))	Phoenix_dactylifera);
(((((Roystonea_regia	Orania_palindan)	((Bactris_major	((((Hydriastele_microspadix	((Veitchia_spiralis	(Heterospathe_cagayanensis	Kentiopsis_piersoniorum))	Dictyosperma_album))	((Oenocarpus_bataua	Oenocarpus_minor)	Prestoea_acuminata))	Attalea_speciosa)	(Elaeis_guineensis	Elaeis_oleifera)))	Podococcus_barteri))	(Reinhardtia_simplex	(Reinhardtia_paiewonskiana	Reinhardtia_latisecta)))	Pelagodoxa_henryana)	Phoenix_dactylifera);
(((((Reinhardtia_paiewonskiana	Reinhardtia_latisecta)	(Pelagodoxa_henryana	Reinhardtia_simplex))	(Orania_palindan	(Podococcus_barteri	((Bactris_major	(Elaeis_guineensis	Elaeis_oleifera))	(((Hydriastele_microspadix	(Veitchia_spiralis	((Heterospathe_cagayanensis	Dictyosperma_album)	Kentiopsis_piersoniorum)))	((Oenocarpus_bataua	Oenocarpus_minor)	Prestoea_acuminata))	Attalea_speciosa)))))	Roystonea_regia)	Phoenix_dactylifera);
((((Reinhardtia_paiewonskiana	Reinhardtia_latisecta)	Reinhardtia_simplex)	(((Attalea_speciosa	Bactris_major)	(Pelagodoxa_henryana	(Elaeis_guineensis	Elaeis_oleifera)))	(((((Hydriastele_microspadix	(Heterospathe_cagayanensis	Kentiopsis_piersoniorum))	Veitchia_spiralis)	((Oenocarpus_bataua	Oenocarpus_minor)	Prestoea_acuminata))	Dictyosperma_album)	((Podococcus_barteri	Orania_palindan)	Roystonea_regia))))	Phoenix_dactylifera);
((((Veitchia_spiralis	(Kentiopsis_piersoniorum	(Dictyosperma_album	(Heterospathe_cagayanensis	Hydriastele_microspadix))))	(Attalea_speciosa	(Oenocarpus_bataua	Oenocarpus_minor)))	(((Bactris_major	(Elaeis_guineensis	Elaeis_oleifera))	Roystonea_regia)	((Podococcus_barteri	Orania_palindan)	((Reinhardtia_paiewonskiana	Reinhardtia_latisecta)	((Prestoea_acuminata	Reinhardtia_simplex)	Pelagodoxa_henryana)))))	Phoenix_dactylifera);
(((Roystonea_regia	(Bactris_major	(Podococcus_barteri	Orania_palindan)))	((((Oenocarpus_minor	(((Veitchia_spiralis	(Kentiopsis_piersoniorum	Dictyosperma_album))	Hydriastele_microspadix)	Heterospathe_cagayanensis))	(Attalea_speciosa	Oenocarpus_bataua))	(Elaeis_guineensis	Elaeis_oleifera))	(Pelagodoxa_henryana	(Prestoea_acuminata	(Reinhardtia_paiewonskiana	(Reinhardtia_latisecta	Reinhardtia_simplex))))))	Phoenix_dactylifera);
(((((Bactris_major	(Attalea_speciosa	(Elaeis_guineensis	Elaeis_oleifera)))	((((Prestoea_acuminata	Oenocarpus_minor)	Oenocarpus_bataua)	((Hydriastele_microspadix	(Heterospathe_cagayanensis	(Veitchia_spiralis	Kentiopsis_piersoniorum)))	Dictyosperma_album))	Pelagodoxa_henryana))	(Reinhardtia_paiewonskiana	(Reinhardtia_latisecta	Reinhardtia_simplex)))	((Orania_palindan	Roystonea_regia)	Podococcus_barteri))	Phoenix_dactylifera);
(((((Reinhardtia_latisecta	Reinhardtia_paiewonskiana)	(Roystonea_regia	(Orania_palindan	Podococcus_barteri)))	(Reinhardtia_simplex	(Bactris_major	(Attalea_speciosa	(Elaeis_guineensis	(Pelagodoxa_henryana	Elaeis_oleifera))))))	((Prestoea_acuminata	(Oenocarpus_minor	Oenocarpus_bataua))	((Heterospathe_cagayanensis	(Hydriastele_microspadix	(Veitchia_spiralis	Kentiopsis_piersoniorum)))	Dictyosperma_album)))	Phoenix_dactylifera);
((Veitchia_spiralis	(((Oenocarpus_bataua	Oenocarpus_minor)	(Orania_palindan	Podococcus_barteri))	(Hydriastele_microspadix	(((Pelagodoxa_henryana	(Kentiopsis_piersoniorum	Dictyosperma_album))	((Prestoea_acuminata	(Reinhardtia_paiewonskiana	(Reinhardtia_simplex	Reinhardtia_latisecta)))	(Bactris_major	(Attalea_speciosa	(Elaeis_guineensis	Elaeis_oleifera)))))	(Roystonea_regia	Heterospathe_cagayanensis)))))	Phoenix_dactylifera);
((((((Oenocarpus_bataua	Oenocarpus_minor)	(Orania_palindan	Podococcus_barteri))	Roystonea_regia)	((Elaeis_oleifera	((Elaeis_guineensis	Bactris_major)	Attalea_speciosa))	((((Heterospathe_cagayanensis	Kentiopsis_piersoniorum)	Veitchia_spiralis)	Dictyosperma_album)	Hydriastele_microspadix)))	(((Prestoea_acuminata	Reinhardtia_simplex)	(Reinhardtia_latisecta	Reinhardtia_paiewonskiana))	Pelagodoxa_henryana))	Phoenix_dactylifera);
((((((Elaeis_guineensis	((((Pelagodoxa_henryana	(Prestoea_acuminata	Reinhardtia_simplex))	(Reinhardtia_latisecta	Reinhardtia_paiewonskiana))	Elaeis_oleifera)	Attalea_speciosa))	Roystonea_regia)	((Oenocarpus_minor	(Orania_palindan	Podococcus_barteri))	Oenocarpus_bataua))	((Hydriastele_microspadix	(Heterospathe_cagayanensis	(Veitchia_spiralis	Kentiopsis_piersoniorum)))	Dictyosperma_album))	Bactris_major)	Phoenix_dactylifera);
(((((Bactris_major	(Attalea_speciosa	(Elaeis_guineensis	Elaeis_oleifera)))	(Prestoea_acuminata	(Oenocarpus_bataua	Oenocarpus_minor)))	((Reinhardtia_paiewonskiana	(Reinhardtia_latisecta	Reinhardtia_simplex))	((Roystonea_regia	(Podococcus_barteri	Orania_palindan))	((Dictyosperma_album	(Kentiopsis_piersoniorum	(Heterospathe_cagayanensis	Veitchia_spiralis)))	Hydriastele_microspadix))))	Pelagodoxa_henryana)	Phoenix_dactylifera);
((((Pelagodoxa_henryana	(((Veitchia_spiralis	Kentiopsis_piersoniorum)	Dictyosperma_album)	(((Podococcus_barteri	Orania_palindan)	(Oenocarpus_bataua	Oenocarpus_minor))	Hydriastele_microspadix)))	(((Prestoea_acuminata	Reinhardtia_simplex)	(Reinhardtia_paiewonskiana	Reinhardtia_latisecta))	((Bactris_major	(Attalea_speciosa	(Elaeis_guineensis	Elaeis_oleifera)))	Roystonea_regia)))	Heterospathe_cagayanensis)	Phoenix_dactylifera);
((((((Roystonea_regia	((Podococcus_barteri	Orania_palindan)	(Oenocarpus_bataua	Oenocarpus_minor)))	Dictyosperma_album)	(Veitchia_spiralis	(Heterospathe_cagayanensis	Kentiopsis_piersoniorum)))	(((Prestoea_acuminata	Reinhardtia_simplex)	(Reinhardtia_paiewonskiana	Reinhardtia_latisecta))	(Bactris_major	(Attalea_speciosa	(Elaeis_guineensis	Elaeis_oleifera)))))	(Hydriastele_microspadix	Pelagodoxa_henryana))	Phoenix_dactylifera);
(((Pelagodoxa_henryana	((Podococcus_barteri	Orania_palindan)	(((Elaeis_guineensis	Elaeis_oleifera)	((Attalea_speciosa	(Dictyosperma_album	(((Veitchia_spiralis	Kentiopsis_piersoniorum)	Hydriastele_microspadix)	Heterospathe_cagayanensis)))	(Oenocarpus_bataua	Oenocarpus_minor)))	(Bactris_major	Roystonea_regia))))	((Prestoea_acuminata	Reinhardtia_simplex)	(Reinhardtia_paiewonskiana	Reinhardtia_latisecta)))	Phoenix_dactylifera);
(((((Reinhardtia_paiewonskiana	(Reinhardtia_latisecta	Reinhardtia_simplex))	Pelagodoxa_henryana)	((Attalea_speciosa	((Prestoea_acuminata	(Oenocarpus_bataua	Oenocarpus_minor))	(Veitchia_spiralis	Kentiopsis_piersoniorum)))	(Hydriastele_microspadix	(Heterospathe_cagayanensis	Dictyosperma_album))))	(((Elaeis_guineensis	Elaeis_oleifera)	Bactris_major)	(Roystonea_regia	(Podococcus_barteri	Orania_palindan))))	Phoenix_dactylifera);
((((Elaeis_guineensis	((Heterospathe_cagayanensis	(Dictyosperma_album	(Veitchia_spiralis	Kentiopsis_piersoniorum)))	((Roystonea_regia	((Podococcus_barteri	Orania_palindan)	Bactris_major))	(Prestoea_acuminata	(Oenocarpus_bataua	Oenocarpus_minor)))))	(Attalea_speciosa	(Elaeis_oleifera	(Pelagodoxa_henryana	((Reinhardtia_latisecta	Reinhardtia_simplex)	Reinhardtia_paiewonskiana)))))	Hydriastele_microspadix)	Phoenix_dactylifera);
(((((Attalea_speciosa	(Dictyosperma_album	((Veitchia_spiralis	(Hydriastele_microspadix	Kentiopsis_piersoniorum))	Heterospathe_cagayanensis)))	(Oenocarpus_bataua	Oenocarpus_minor))	(Reinhardtia_paiewonskiana	(Elaeis_guineensis	Elaeis_oleifera)))	((Reinhardtia_simplex	Prestoea_acuminata)	(((Bactris_major	Podococcus_barteri)	(Roystonea_regia	Orania_palindan))	(Pelagodoxa_henryana	Reinhardtia_latisecta))))	Phoenix_dactylifera);
(((((Reinhardtia_simplex	Prestoea_acuminata)	(((Attalea_speciosa	(Pelagodoxa_henryana	((((Heterospathe_cagayanensis	Veitchia_spiralis)	Kentiopsis_piersoniorum)	Dictyosperma_album)	Hydriastele_microspadix)))	(Oenocarpus_bataua	Oenocarpus_minor))	(Reinhardtia_paiewonskiana	(Elaeis_guineensis	Elaeis_oleifera))))	Reinhardtia_latisecta)	(Bactris_major	((Roystonea_regia	Orania_palindan)	Podococcus_barteri)))	Phoenix_dactylifera);
(((((((Elaeis_guineensis	Elaeis_oleifera)	Bactris_major)	((Orania_palindan	Podococcus_barteri)	Roystonea_regia))	Reinhardtia_paiewonskiana)	(Reinhardtia_latisecta	((((Oenocarpus_bataua	Oenocarpus_minor)	Attalea_speciosa)	(Dictyosperma_album	(((Heterospathe_cagayanensis	Kentiopsis_piersoniorum)	Veitchia_spiralis)	Hydriastele_microspadix)))	(Reinhardtia_simplex	Prestoea_acuminata))))	Pelagodoxa_henryana)	Phoenix_dactylifera);
((((((Pelagodoxa_henryana	Attalea_speciosa)	(((Oenocarpus_bataua	Oenocarpus_minor)	(Kentiopsis_piersoniorum	Veitchia_spiralis))	Dictyosperma_album))	(((Reinhardtia_paiewonskiana	Reinhardtia_latisecta)	(Reinhardtia_simplex	Prestoea_acuminata))	Heterospathe_cagayanensis))	(((Bactris_major	(Orania_palindan	Podococcus_barteri))	Roystonea_regia)	Hydriastele_microspadix))	(Elaeis_guineensis	Elaeis_oleifera))	Phoenix_dactylifera);
((((Roystonea_regia	((Oenocarpus_bataua	Oenocarpus_minor)	(Podococcus_barteri	Orania_palindan)))	(((Prestoea_acuminata	Reinhardtia_simplex)	(Reinhardtia_latisecta	Reinhardtia_paiewonskiana))	(Pelagodoxa_henryana	(Hydriastele_microspadix	(((Kentiopsis_piersoniorum	Heterospathe_cagayanensis)	Veitchia_spiralis)	Dictyosperma_album)))))	((Elaeis_guineensis	Elaeis_oleifera)	(Bactris_major	Attalea_speciosa)))	Phoenix_dactylifera);
(((((Elaeis_guineensis	Elaeis_oleifera)	(Bactris_major	(Roystonea_regia	(Oenocarpus_minor	Orania_palindan))))	((((Reinhardtia_simplex	(Reinhardtia_latisecta	Reinhardtia_paiewonskiana))	Prestoea_acuminata)	Pelagodoxa_henryana)	((Veitchia_spiralis	(Heterospathe_cagayanensis	(Kentiopsis_piersoniorum	Dictyosperma_album)))	(Oenocarpus_bataua	Attalea_speciosa))))	(Podococcus_barteri	Hydriastele_microspadix))	Phoenix_dactylifera);
((Pelagodoxa_henryana	((((Elaeis_guineensis	Elaeis_oleifera)	(Reinhardtia_paiewonskiana	(Reinhardtia_simplex	Reinhardtia_latisecta)))	(((Podococcus_barteri	Orania_palindan)	Bactris_major)	(((Heterospathe_cagayanensis	(Hydriastele_microspadix	(Veitchia_spiralis	Kentiopsis_piersoniorum)))	Dictyosperma_album)	(((Oenocarpus_minor	Prestoea_acuminata)	Oenocarpus_bataua)	Attalea_speciosa))))	Roystonea_regia))	Phoenix_dactylifera);
(((((((Veitchia_spiralis	Kentiopsis_piersoniorum)	Dictyosperma_album)	(((Elaeis_guineensis	Elaeis_oleifera)	Bactris_major)	Attalea_speciosa))	((Prestoea_acuminata	(Oenocarpus_bataua	Oenocarpus_minor))	((Roystonea_regia	Orania_palindan)	Heterospathe_cagayanensis)))	((Podococcus_barteri	Hydriastele_microspadix)	Pelagodoxa_henryana))	(Reinhardtia_paiewonskiana	(Reinhardtia_simplex	Reinhardtia_latisecta)))	Phoenix_dactylifera);
(((((Heterospathe_cagayanensis	(((Podococcus_barteri	Orania_palindan)	Bactris_major)	Pelagodoxa_henryana))	(Reinhardtia_paiewonskiana	(Reinhardtia_simplex	Reinhardtia_latisecta)))	((Elaeis_guineensis	Elaeis_oleifera)	((Prestoea_acuminata	(Oenocarpus_bataua	Oenocarpus_minor))	(Attalea_speciosa	(Hydriastele_microspadix	((Kentiopsis_piersoniorum	Dictyosperma_album)	Veitchia_spiralis))))))	Roystonea_regia)	Phoenix_dactylifera);
(((((((((Oenocarpus_bataua	Oenocarpus_minor)	Prestoea_acuminata)	(Podococcus_barteri	Orania_palindan))	((Elaeis_guineensis	Elaeis_oleifera)	(Attalea_speciosa	(Reinhardtia_simplex	(Reinhardtia_latisecta	Reinhardtia_paiewonskiana)))))	Bactris_major)	(Hydriastele_microspadix	(Kentiopsis_piersoniorum	(Dictyosperma_album	(Heterospathe_cagayanensis	Veitchia_spiralis)))))	Roystonea_regia)	Pelagodoxa_henryana)	Phoenix_dactylifera);
(((((Attalea_speciosa	(Pelagodoxa_henryana	(Hydriastele_microspadix	(Kentiopsis_piersoniorum	(Heterospathe_cagayanensis	(Veitchia_spiralis	Dictyosperma_album))))))	((Oenocarpus_bataua	Oenocarpus_minor)	Prestoea_acuminata))	(Elaeis_guineensis	Elaeis_oleifera))	((Reinhardtia_simplex	(Reinhardtia_latisecta	Reinhardtia_paiewonskiana))	((Bactris_major	(Orania_palindan	Roystonea_regia))	Podococcus_barteri)))	Phoenix_dactylifera);
((Attalea_speciosa	(((Elaeis_guineensis	Elaeis_oleifera)	(Pelagodoxa_henryana	(Bactris_major	(Podococcus_barteri	Orania_palindan))))	(((Hydriastele_microspadix	((Heterospathe_cagayanensis	(Veitchia_spiralis	Kentiopsis_piersoniorum))	Dictyosperma_album))	((Reinhardtia_latisecta	Reinhardtia_paiewonskiana)	Reinhardtia_simplex))	(((Oenocarpus_bataua	Oenocarpus_minor)	Prestoea_acuminata)	Roystonea_regia))))	Phoenix_dactylifera);
((((((Hydriastele_microspadix	(((Veitchia_spiralis	Kentiopsis_piersoniorum)	Dictyosperma_album)	Heterospathe_cagayanensis))	((Oenocarpus_bataua	Oenocarpus_minor)	Prestoea_acuminata))	Pelagodoxa_henryana)	(Attalea_speciosa	(Bactris_major	(Elaeis_guineensis	Elaeis_oleifera))))	((Reinhardtia_paiewonskiana	(Reinhardtia_simplex	Reinhardtia_latisecta))	(Roystonea_regia	(Podococcus_barteri	Orania_palindan))))	Phoenix_dactylifera);
((((((Hydriastele_microspadix	(((Veitchia_spiralis	Kentiopsis_piersoniorum)	Dictyosperma_album)	Heterospathe_cagayanensis))	((Oenocarpus_bataua	Oenocarpus_minor)	Prestoea_acuminata))	Pelagodoxa_henryana)	(Attalea_speciosa	(Bactris_major	(Elaeis_guineensis	Elaeis_oleifera))))	((Reinhardtia_paiewonskiana	(Reinhardtia_simplex	Reinhardtia_latisecta))	(Roystonea_regia	(Podococcus_barteri	Orania_palindan))))	Phoenix_dactylifera);
(((((((Kentiopsis_piersoniorum	Heterospathe_cagayanensis)	Veitchia_spiralis)	Hydriastele_microspadix)	Dictyosperma_album)	(Roystonea_regia	((Bactris_major	((Elaeis_guineensis	Elaeis_oleifera)	Attalea_speciosa))	((Oenocarpus_minor	Oenocarpus_bataua)	(Podococcus_barteri	Orania_palindan)))))	(Pelagodoxa_henryana	(Prestoea_acuminata	(Reinhardtia_paiewonskiana	(Reinhardtia_simplex	Reinhardtia_latisecta)))))	Phoenix_dactylifera);
(((((Pelagodoxa_henryana	((Reinhardtia_paiewonskiana	(Prestoea_acuminata	Reinhardtia_simplex))	Reinhardtia_latisecta))	(Elaeis_guineensis	Elaeis_oleifera))	((Bactris_major	(Roystonea_regia	Orania_palindan))	Podococcus_barteri))	(Attalea_speciosa	((Oenocarpus_minor	Oenocarpus_bataua)	(((Dictyosperma_album	(Veitchia_spiralis	Heterospathe_cagayanensis))	Kentiopsis_piersoniorum)	Hydriastele_microspadix))))	Phoenix_dactylifera);
((Pelagodoxa_henryana	((((((Oenocarpus_bataua	((Heterospathe_cagayanensis	(Roystonea_regia	(Bactris_major	(Podococcus_barteri	Orania_palindan))))	Oenocarpus_minor))	((((Prestoea_acuminata	Reinhardtia_simplex)	(Reinhardtia_latisecta	(Elaeis_oleifera	Reinhardtia_paiewonskiana)))	Elaeis_guineensis)	Attalea_speciosa))	Kentiopsis_piersoniorum)	Dictyosperma_album)	Veitchia_spiralis)	Hydriastele_microspadix))	Phoenix_dactylifera);
((Pelagodoxa_henryana	(Roystonea_regia	(((Bactris_major	(Elaeis_guineensis	Attalea_speciosa))	(((Prestoea_acuminata	Oenocarpus_minor)	Oenocarpus_bataua)	(Podococcus_barteri	Orania_palindan)))	(((Veitchia_spiralis	(Heterospathe_cagayanensis	(Kentiopsis_piersoniorum	Dictyosperma_album)))	Hydriastele_microspadix)	(Reinhardtia_simplex	(Reinhardtia_latisecta	(Elaeis_oleifera	Reinhardtia_paiewonskiana)))))))	Phoenix_dactylifera);
(((((((Prestoea_acuminata	(Oenocarpus_minor	Oenocarpus_bataua))	(((Veitchia_spiralis	(Heterospathe_cagayanensis	Kentiopsis_piersoniorum))	Dictyosperma_album)	Hydriastele_microspadix))	Attalea_speciosa)	((Reinhardtia_simplex	(Reinhardtia_paiewonskiana	Reinhardtia_latisecta))	(Elaeis_guineensis	Elaeis_oleifera)))	(Pelagodoxa_henryana	Bactris_major))	(Roystonea_regia	(Podococcus_barteri	Orania_palindan)))	Phoenix_dactylifera);
((((Bactris_major	((Pelagodoxa_henryana	(Elaeis_guineensis	Elaeis_oleifera))	Attalea_speciosa))	((Roystonea_regia	(Podococcus_barteri	Orania_palindan))	(Reinhardtia_paiewonskiana	(Reinhardtia_latisecta	Reinhardtia_simplex))))	((Dictyosperma_album	(Hydriastele_microspadix	(Kentiopsis_piersoniorum	(Heterospathe_cagayanensis	Veitchia_spiralis))))	(Prestoea_acuminata	(Oenocarpus_minor	Oenocarpus_bataua))))	Phoenix_dactylifera);
(((Podococcus_barteri	(Prestoea_acuminata	(Oenocarpus_minor	Oenocarpus_bataua)))	((Reinhardtia_latisecta	(((Bactris_major	((Pelagodoxa_henryana	(Elaeis_guineensis	Elaeis_oleifera))	Attalea_speciosa))	(Reinhardtia_simplex	(Roystonea_regia	Orania_palindan)))	Reinhardtia_paiewonskiana))	(((Dictyosperma_album	(Hydriastele_microspadix	Heterospathe_cagayanensis))	Kentiopsis_piersoniorum)	Veitchia_spiralis)))	Phoenix_dactylifera);
(((((Bactris_major	((Elaeis_guineensis	Elaeis_oleifera)	Attalea_speciosa))	Reinhardtia_paiewonskiana)	(((Pelagodoxa_henryana	(Podococcus_barteri	Orania_palindan))	Reinhardtia_simplex)	(Roystonea_regia	((Prestoea_acuminata	(Oenocarpus_minor	Oenocarpus_bataua))	(Dictyosperma_album	(Hydriastele_microspadix	(Heterospathe_cagayanensis	(Veitchia_spiralis	Kentiopsis_piersoniorum))))))))	Reinhardtia_latisecta)	Phoenix_dactylifera);
((((Podococcus_barteri	(Prestoea_acuminata	(Oenocarpus_minor	Oenocarpus_bataua)))	(Hydriastele_microspadix	(((Veitchia_spiralis	Dictyosperma_album)	Kentiopsis_piersoniorum)	Heterospathe_cagayanensis)))	((Orania_palindan	Roystonea_regia)	((((Reinhardtia_simplex	Reinhardtia_latisecta)	Reinhardtia_paiewonskiana)	Pelagodoxa_henryana)	((Elaeis_guineensis	Elaeis_oleifera)	(Attalea_speciosa	Bactris_major)))))	Phoenix_dactylifera);
(((((((Prestoea_acuminata	Reinhardtia_simplex)	Reinhardtia_latisecta)	Reinhardtia_paiewonskiana)	(Attalea_speciosa	(Bactris_major	(Elaeis_guineensis	Elaeis_oleifera))))	(((Heterospathe_cagayanensis	(Dictyosperma_album	(Veitchia_spiralis	Kentiopsis_piersoniorum)))	Hydriastele_microspadix)	Pelagodoxa_henryana))	(Podococcus_barteri	(((Oenocarpus_minor	Oenocarpus_bataua)	Orania_palindan)	Roystonea_regia)))	Phoenix_dactylifera);
((((((Bactris_major	(Podococcus_barteri	Orania_palindan))	Roystonea_regia)	((Oenocarpus_minor	Prestoea_acuminata)	(Attalea_speciosa	(Oenocarpus_bataua	((Dictyosperma_album	(Veitchia_spiralis	(Heterospathe_cagayanensis	Hydriastele_microspadix)))	Kentiopsis_piersoniorum)))))	(Reinhardtia_latisecta	(((Elaeis_guineensis	Elaeis_oleifera)	Reinhardtia_paiewonskiana)	Reinhardtia_simplex)))	Pelagodoxa_henryana)	Phoenix_dactylifera);
(((((Elaeis_guineensis	Elaeis_oleifera)	Reinhardtia_paiewonskiana)	((Prestoea_acuminata	Reinhardtia_simplex)	Reinhardtia_latisecta))	((((Orania_palindan	Roystonea_regia)	Bactris_major)	Podococcus_barteri)	((Oenocarpus_bataua	Oenocarpus_minor)	(Attalea_speciosa	(Pelagodoxa_henryana	((((Dictyosperma_album	Kentiopsis_piersoniorum)	Veitchia_spiralis)	Heterospathe_cagayanensis)	Hydriastele_microspadix))))))	Phoenix_dactylifera);
(((Reinhardtia_simplex	(Reinhardtia_paiewonskiana	Reinhardtia_latisecta))	(((Attalea_speciosa	((Prestoea_acuminata	(Oenocarpus_bataua	Oenocarpus_minor))	(((Hydriastele_microspadix	(Heterospathe_cagayanensis	(Dictyosperma_album	Kentiopsis_piersoniorum)))	Veitchia_spiralis)	Pelagodoxa_henryana)))	((Podococcus_barteri	Orania_palindan)	Roystonea_regia))	((Elaeis_guineensis	Elaeis_oleifera)	Bactris_major)))	Phoenix_dactylifera);
((((((Reinhardtia_paiewonskiana	Reinhardtia_latisecta)	(Pelagodoxa_henryana	Reinhardtia_simplex))	((Hydriastele_microspadix	(Dictyosperma_album	(Heterospathe_cagayanensis	(Veitchia_spiralis	Kentiopsis_piersoniorum))))	(Attalea_speciosa	((Elaeis_guineensis	Elaeis_oleifera)	Bactris_major))))	(((Prestoea_acuminata	Oenocarpus_minor)	Oenocarpus_bataua)	Podococcus_barteri))	(Orania_palindan	Roystonea_regia))	Phoenix_dactylifera);
(((Roystonea_regia	((Oenocarpus_minor	Oenocarpus_bataua)	(Podococcus_barteri	Orania_palindan)))	(((((Veitchia_spiralis	Kentiopsis_piersoniorum)	((Pelagodoxa_henryana	Heterospathe_cagayanensis)	Hydriastele_microspadix))	(Attalea_speciosa	((Elaeis_guineensis	Elaeis_oleifera)	Bactris_major)))	Dictyosperma_album)	((Reinhardtia_paiewonskiana	Reinhardtia_latisecta)	(Prestoea_acuminata	Reinhardtia_simplex))))	Phoenix_dactylifera);
((((Bactris_major	(Attalea_speciosa	(Elaeis_guineensis	Elaeis_oleifera)))	((Roystonea_regia	((Oenocarpus_minor	Oenocarpus_bataua)	(Podococcus_barteri	Orania_palindan)))	((((Heterospathe_cagayanensis	Veitchia_spiralis)	(Dictyosperma_album	Kentiopsis_piersoniorum))	Hydriastele_microspadix)	Pelagodoxa_henryana)))	((Reinhardtia_paiewonskiana	Reinhardtia_latisecta)	(Prestoea_acuminata	Reinhardtia_simplex)))	Phoenix_dactylifera);
(((Reinhardtia_paiewonskiana	(Reinhardtia_latisecta	((Prestoea_acuminata	Reinhardtia_simplex)	Pelagodoxa_henryana)))	((Bactris_major	(Attalea_speciosa	(Elaeis_guineensis	Elaeis_oleifera)))	(((Oenocarpus_minor	Oenocarpus_bataua)	(Podococcus_barteri	Orania_palindan))	(Roystonea_regia	((Heterospathe_cagayanensis	(Dictyosperma_album	(Veitchia_spiralis	Kentiopsis_piersoniorum)))	Hydriastele_microspadix)))))	Phoenix_dactylifera);
(((((Podococcus_barteri	Orania_palindan)	((Oenocarpus_minor	Oenocarpus_bataua)	((Dictyosperma_album	(Heterospathe_cagayanensis	(Veitchia_spiralis	Kentiopsis_piersoniorum)))	Hydriastele_microspadix)))	((Bactris_major	(Attalea_speciosa	(Elaeis_guineensis	Elaeis_oleifera)))	((((Prestoea_acuminata	Reinhardtia_simplex)	Pelagodoxa_henryana)	Reinhardtia_latisecta)	Reinhardtia_paiewonskiana)))	Roystonea_regia)	Phoenix_dactylifera);
((Roystonea_regia	((Podococcus_barteri	((Oenocarpus_minor	Oenocarpus_bataua)	Orania_palindan))	(((Bactris_major	(Attalea_speciosa	(Elaeis_guineensis	Elaeis_oleifera)))	(((Reinhardtia_paiewonskiana	(Prestoea_acuminata	Reinhardtia_simplex))	Reinhardtia_latisecta)	Pelagodoxa_henryana))	(((Dictyosperma_album	Kentiopsis_piersoniorum)	(Veitchia_spiralis	Heterospathe_cagayanensis))	Hydriastele_microspadix))))	Phoenix_dactylifera);
((Pelagodoxa_henryana	(((((Hydriastele_microspadix	((Veitchia_spiralis	(Heterospathe_cagayanensis	Kentiopsis_piersoniorum))	Dictyosperma_album))	(Oenocarpus_minor	Oenocarpus_bataua))	(Orania_palindan	Podococcus_barteri))	((Bactris_major	(Attalea_speciosa	(Elaeis_guineensis	Elaeis_oleifera)))	Roystonea_regia))	(((Reinhardtia_paiewonskiana	Reinhardtia_simplex)	Reinhardtia_latisecta)	Prestoea_acuminata)))	Phoenix_dactylifera);
((((Prestoea_acuminata	(Oenocarpus_minor	Oenocarpus_bataua))	(((Orania_palindan	Roystonea_regia)	Podococcus_barteri)	((Bactris_major	((Attalea_speciosa	Pelagodoxa_henryana)	(Elaeis_oleifera	Elaeis_guineensis)))	((Reinhardtia_simplex	Reinhardtia_latisecta)	Reinhardtia_paiewonskiana))))	(((Veitchia_spiralis	(Heterospathe_cagayanensis	Kentiopsis_piersoniorum))	Hydriastele_microspadix)	Dictyosperma_album))	Phoenix_dactylifera);
(((((Roystonea_regia	Elaeis_oleifera)	Elaeis_guineensis)	(((Attalea_speciosa	Oenocarpus_minor)	((((Oenocarpus_bataua	(Kentiopsis_piersoniorum	Veitchia_spiralis))	Heterospathe_cagayanensis)	Dictyosperma_album)	Hydriastele_microspadix))	(Pelagodoxa_henryana	((Reinhardtia_latisecta	Reinhardtia_paiewonskiana)	(Prestoea_acuminata	Reinhardtia_simplex)))))	((Orania_palindan	Podococcus_barteri)	Bactris_major))	Phoenix_dactylifera);
((((Pelagodoxa_henryana	(Elaeis_guineensis	Elaeis_oleifera))	(((Podococcus_barteri	(Orania_palindan	Roystonea_regia))	Bactris_major)	((Reinhardtia_paiewonskiana	Reinhardtia_latisecta)	(Prestoea_acuminata	Reinhardtia_simplex))))	((Heterospathe_cagayanensis	Attalea_speciosa)	(((Oenocarpus_minor	Oenocarpus_bataua)	((Kentiopsis_piersoniorum	Veitchia_spiralis)	Dictyosperma_album))	Hydriastele_microspadix)))	Phoenix_dactylifera);
((((((Podococcus_barteri	Orania_palindan)	Bactris_major)	Roystonea_regia)	((Reinhardtia_paiewonskiana	Reinhardtia_latisecta)	Reinhardtia_simplex))	(((((((Prestoea_acuminata	Oenocarpus_minor)	Oenocarpus_bataua)	((Heterospathe_cagayanensis	(Kentiopsis_piersoniorum	Veitchia_spiralis))	Dictyosperma_album))	Hydriastele_microspadix)	Attalea_speciosa)	Pelagodoxa_henryana)	(Elaeis_guineensis	Elaeis_oleifera)))	Phoenix_dactylifera);
(((Heterospathe_cagayanensis	((Podococcus_barteri	Orania_palindan)	Roystonea_regia))	((((Prestoea_acuminata	(Oenocarpus_minor	Oenocarpus_bataua))	((Dictyosperma_album	(Kentiopsis_piersoniorum	Attalea_speciosa))	((Pelagodoxa_henryana	Hydriastele_microspadix)	Veitchia_spiralis)))	(Bactris_major	(Elaeis_guineensis	Elaeis_oleifera)))	((Reinhardtia_paiewonskiana	Reinhardtia_latisecta)	Reinhardtia_simplex)))	Phoenix_dactylifera);
(((((Oenocarpus_bataua	(Oenocarpus_minor	(Podococcus_barteri	Orania_palindan)))	Roystonea_regia)	(((Kentiopsis_piersoniorum	Veitchia_spiralis)	Dictyosperma_album)	(Hydriastele_microspadix	Heterospathe_cagayanensis)))	(((Bactris_major	Attalea_speciosa)	(Elaeis_guineensis	Elaeis_oleifera))	((Reinhardtia_paiewonskiana	(Reinhardtia_latisecta	Reinhardtia_simplex))	(Prestoea_acuminata	Pelagodoxa_henryana))))	Phoenix_dactylifera);
((((((Oenocarpus_bataua	Oenocarpus_minor)	(Hydriastele_microspadix	((Kentiopsis_piersoniorum	Dictyosperma_album)	Veitchia_spiralis)))	Heterospathe_cagayanensis)	Pelagodoxa_henryana)	(((Prestoea_acuminata	Reinhardtia_simplex)	(Reinhardtia_paiewonskiana	Reinhardtia_latisecta))	(((Podococcus_barteri	Orania_palindan)	Roystonea_regia)	((Bactris_major	Attalea_speciosa)	(Elaeis_guineensis	Elaeis_oleifera)))))	Phoenix_dactylifera);
((Pelagodoxa_henryana	((((Dictyosperma_album	(((Heterospathe_cagayanensis	Hydriastele_microspadix)	Veitchia_spiralis)	Kentiopsis_piersoniorum))	Roystonea_regia)	((Reinhardtia_paiewonskiana	(Reinhardtia_latisecta	Reinhardtia_simplex))	(((Podococcus_barteri	Orania_palindan)	(Oenocarpus_bataua	Oenocarpus_minor))	Prestoea_acuminata)))	((Bactris_major	Attalea_speciosa)	(Elaeis_guineensis	Elaeis_oleifera))))	Phoenix_dactylifera);
((((Roystonea_regia	Orania_palindan)	(((Hydriastele_microspadix	(((Heterospathe_cagayanensis	Kentiopsis_piersoniorum)	Veitchia_spiralis)	Dictyosperma_album))	(Prestoea_acuminata	(Oenocarpus_minor	Oenocarpus_bataua)))	((((Reinhardtia_latisecta	Reinhardtia_simplex)	Reinhardtia_paiewonskiana)	Pelagodoxa_henryana)	Podococcus_barteri)))	((Bactris_major	Attalea_speciosa)	(Elaeis_guineensis	Elaeis_oleifera)))	Phoenix_dactylifera);
(((Prestoea_acuminata	(Oenocarpus_minor	Oenocarpus_bataua))	(((Hydriastele_microspadix	((Kentiopsis_piersoniorum	(Heterospathe_cagayanensis	Veitchia_spiralis))	Dictyosperma_album))	(Podococcus_barteri	Orania_palindan))	(((((Bactris_major	Attalea_speciosa)	(Elaeis_guineensis	Elaeis_oleifera))	Pelagodoxa_henryana)	Roystonea_regia)	((Reinhardtia_latisecta	Reinhardtia_simplex)	Reinhardtia_paiewonskiana))))	Phoenix_dactylifera);
((Podococcus_barteri	((Bactris_major	(Roystonea_regia	Orania_palindan))	(((Reinhardtia_simplex	(Reinhardtia_paiewonskiana	Reinhardtia_latisecta))	(Pelagodoxa_henryana	(Elaeis_guineensis	Elaeis_oleifera)))	((((Oenocarpus_minor	Oenocarpus_bataua)	Prestoea_acuminata)	(Hydriastele_microspadix	(Heterospathe_cagayanensis	(Kentiopsis_piersoniorum	(Veitchia_spiralis	Dictyosperma_album)))))	Attalea_speciosa))))	Phoenix_dactylifera);
((((Podococcus_barteri	(Roystonea_regia	Orania_palindan))	((Reinhardtia_simplex	(Reinhardtia_paiewonskiana	Reinhardtia_latisecta))	(((((((Veitchia_spiralis	Dictyosperma_album)	Kentiopsis_piersoniorum)	Heterospathe_cagayanensis)	((Oenocarpus_minor	Oenocarpus_bataua)	Prestoea_acuminata))	Attalea_speciosa)	Hydriastele_microspadix)	(Bactris_major	(Elaeis_guineensis	Elaeis_oleifera)))))	Pelagodoxa_henryana)	Phoenix_dactylifera);
(((((Oenocarpus_minor	Prestoea_acuminata)	Oenocarpus_bataua)	(((Veitchia_spiralis	(Hydriastele_microspadix	Kentiopsis_piersoniorum))	Heterospathe_cagayanensis)	(Attalea_speciosa	Dictyosperma_album)))	((Roystonea_regia	((Reinhardtia_paiewonskiana	(Reinhardtia_latisecta	Reinhardtia_simplex))	(Bactris_major	(Elaeis_guineensis	Elaeis_oleifera))))	(Pelagodoxa_henryana	(Orania_palindan	Podococcus_barteri))))	Phoenix_dactylifera);
((((((Reinhardtia_paiewonskiana	(Reinhardtia_latisecta	Reinhardtia_simplex))	(Pelagodoxa_henryana	(Prestoea_acuminata	(Oenocarpus_bataua	Oenocarpus_minor))))	Orania_palindan)	(Roystonea_regia	Podococcus_barteri))	(((Dictyosperma_album	((Veitchia_spiralis	Kentiopsis_piersoniorum)	Heterospathe_cagayanensis))	Hydriastele_microspadix)	(Attalea_speciosa	(Bactris_major	(Elaeis_guineensis	Elaeis_oleifera)))))	Phoenix_dactylifera);
(((Roystonea_regia	Pelagodoxa_henryana)	(((Reinhardtia_paiewonskiana	(Reinhardtia_latisecta	Reinhardtia_simplex))	(Dictyosperma_album	(Veitchia_spiralis	(Kentiopsis_piersoniorum	(Hydriastele_microspadix	Heterospathe_cagayanensis)))))	(((Attalea_speciosa	(Bactris_major	Elaeis_guineensis))	Elaeis_oleifera)	((Podococcus_barteri	Orania_palindan)	(Prestoea_acuminata	(Oenocarpus_bataua	Oenocarpus_minor))))))	Phoenix_dactylifera);
((((((Reinhardtia_simplex	(Reinhardtia_paiewonskiana	Reinhardtia_latisecta))	Prestoea_acuminata)	(Dictyosperma_album	(((Kentiopsis_piersoniorum	Heterospathe_cagayanensis)	Hydriastele_microspadix)	Veitchia_spiralis)))	(((Roystonea_regia	(Orania_palindan	(Oenocarpus_bataua	Oenocarpus_minor)))	((Attalea_speciosa	Bactris_major)	(Elaeis_guineensis	Elaeis_oleifera)))	Podococcus_barteri))	Pelagodoxa_henryana)	Phoenix_dactylifera);
((((((Oenocarpus_bataua	Oenocarpus_minor)	(Podococcus_barteri	(Roystonea_regia	Orania_palindan)))	(Bactris_major	((Elaeis_guineensis	Elaeis_oleifera)	Attalea_speciosa)))	((Reinhardtia_paiewonskiana	Reinhardtia_latisecta)	(Pelagodoxa_henryana	(Prestoea_acuminata	Reinhardtia_simplex))))	((Heterospathe_cagayanensis	((Veitchia_spiralis	Dictyosperma_album)	Kentiopsis_piersoniorum))	Hydriastele_microspadix))	Phoenix_dactylifera);
(((((Reinhardtia_paiewonskiana	Reinhardtia_latisecta)	Reinhardtia_simplex)	(((Podococcus_barteri	Orania_palindan)	Roystonea_regia)	(Bactris_major	((Elaeis_guineensis	Elaeis_oleifera)	((((Oenocarpus_bataua	Oenocarpus_minor)	Prestoea_acuminata)	((Veitchia_spiralis	(Heterospathe_cagayanensis	Kentiopsis_piersoniorum))	(Dictyosperma_album	Hydriastele_microspadix)))	Attalea_speciosa)))))	Pelagodoxa_henryana)	Phoenix_dactylifera);
((((((Reinhardtia_paiewonskiana	Reinhardtia_latisecta)	Reinhardtia_simplex)	((Elaeis_guineensis	Elaeis_oleifera)	((((Oenocarpus_bataua	Oenocarpus_minor)	Prestoea_acuminata)	(((Hydriastele_microspadix	((Veitchia_spiralis	Kentiopsis_piersoniorum)	Pelagodoxa_henryana))	Heterospathe_cagayanensis)	Dictyosperma_album))	Attalea_speciosa)))	((Podococcus_barteri	Orania_palindan)	Bactris_major))	Roystonea_regia)	Phoenix_dactylifera);
((((Prestoea_acuminata	Reinhardtia_simplex)	(Reinhardtia_paiewonskiana	(((Podococcus_barteri	(((Oenocarpus_bataua	Oenocarpus_minor)	(Hydriastele_microspadix	(((Dictyosperma_album	Kentiopsis_piersoniorum)	Veitchia_spiralis)	Heterospathe_cagayanensis)))	(Bactris_major	(Attalea_speciosa	(Elaeis_guineensis	Elaeis_oleifera)))))	(Orania_palindan	Roystonea_regia))	Reinhardtia_latisecta)))	Pelagodoxa_henryana)	Phoenix_dactylifera);
((((((Bactris_major	(Roystonea_regia	Orania_palindan))	Podococcus_barteri)	((Elaeis_guineensis	Elaeis_oleifera)	(Attalea_speciosa	(((Hydriastele_microspadix	(Heterospathe_cagayanensis	(Veitchia_spiralis	Kentiopsis_piersoniorum)))	Dictyosperma_album)	(Prestoea_acuminata	(Oenocarpus_bataua	Oenocarpus_minor))))))	(Reinhardtia_latisecta	(Reinhardtia_simplex	Reinhardtia_paiewonskiana)))	Pelagodoxa_henryana)	Phoenix_dactylifera);
((((((Bactris_major	(Roystonea_regia	Orania_palindan))	Podococcus_barteri)	((Elaeis_guineensis	Elaeis_oleifera)	(Attalea_speciosa	(((Hydriastele_microspadix	(Heterospathe_cagayanensis	(Veitchia_spiralis	Kentiopsis_piersoniorum)))	Dictyosperma_album)	(Prestoea_acuminata	(Oenocarpus_bataua	Oenocarpus_minor))))))	(Reinhardtia_latisecta	(Reinhardtia_simplex	Reinhardtia_paiewonskiana)))	Pelagodoxa_henryana)	Phoenix_dactylifera);
(((Attalea_speciosa	(((Hydriastele_microspadix	(Veitchia_spiralis	Kentiopsis_piersoniorum))	(Heterospathe_cagayanensis	Dictyosperma_album))	(Prestoea_acuminata	(Oenocarpus_bataua	Oenocarpus_minor))))	(((Pelagodoxa_henryana	Bactris_major)	(Roystonea_regia	(Podococcus_barteri	Orania_palindan)))	(Elaeis_guineensis	((Reinhardtia_latisecta	(Reinhardtia_simplex	Reinhardtia_paiewonskiana))	Elaeis_oleifera))))	Phoenix_dactylifera);
((((((Pelagodoxa_henryana	(Roystonea_regia	Elaeis_oleifera))	((Reinhardtia_paiewonskiana	Elaeis_guineensis)	(Attalea_speciosa	((Hydriastele_microspadix	((Heterospathe_cagayanensis	(Kentiopsis_piersoniorum	Dictyosperma_album))	Veitchia_spiralis))	(Oenocarpus_bataua	Oenocarpus_minor)))))	((Podococcus_barteri	Orania_palindan)	Bactris_major))	(Prestoea_acuminata	Reinhardtia_simplex))	Reinhardtia_latisecta)	Phoenix_dactylifera);
((Roystonea_regia	((Podococcus_barteri	Orania_palindan)	((((Pelagodoxa_henryana	(Hydriastele_microspadix	(((Veitchia_spiralis	(Oenocarpus_bataua	Oenocarpus_minor))	Kentiopsis_piersoniorum)	Dictyosperma_album)))	Heterospathe_cagayanensis)	(Prestoea_acuminata	(Reinhardtia_paiewonskiana	(Reinhardtia_simplex	Reinhardtia_latisecta))))	(Bactris_major	((Elaeis_guineensis	Elaeis_oleifera)	Attalea_speciosa)))))	Phoenix_dactylifera);
((Roystonea_regia	(((Reinhardtia_paiewonskiana	(Reinhardtia_simplex	Reinhardtia_latisecta))	((Orania_palindan	(Prestoea_acuminata	(Oenocarpus_bataua	Oenocarpus_minor)))	Podococcus_barteri))	((Bactris_major	((Elaeis_guineensis	Elaeis_oleifera)	Attalea_speciosa))	(Pelagodoxa_henryana	(((Dictyosperma_album	(Veitchia_spiralis	Kentiopsis_piersoniorum))	Heterospathe_cagayanensis)	Hydriastele_microspadix)))))	Phoenix_dactylifera);
((((((Kentiopsis_piersoniorum	(Hydriastele_microspadix	Veitchia_spiralis))	Heterospathe_cagayanensis)	Dictyosperma_album)	Pelagodoxa_henryana)	(Reinhardtia_simplex	((Reinhardtia_latisecta	((Prestoea_acuminata	Oenocarpus_minor)	(Reinhardtia_paiewonskiana	(Bactris_major	((Elaeis_guineensis	Elaeis_oleifera)	Attalea_speciosa)))))	(Podococcus_barteri	(Oenocarpus_bataua	(Orania_palindan	Roystonea_regia))))))	Phoenix_dactylifera);
((Pelagodoxa_henryana	((((Oenocarpus_bataua	Roystonea_regia)	(Prestoea_acuminata	((Podococcus_barteri	Orania_palindan)	Oenocarpus_minor)))	((Reinhardtia_simplex	Reinhardtia_latisecta)	Reinhardtia_paiewonskiana))	(((Attalea_speciosa	Elaeis_guineensis)	(Bactris_major	Elaeis_oleifera))	(Hydriastele_microspadix	(Veitchia_spiralis	(Kentiopsis_piersoniorum	(Dictyosperma_album	Heterospathe_cagayanensis)))))))	Phoenix_dactylifera);
(((Reinhardtia_paiewonskiana	(Elaeis_guineensis	Elaeis_oleifera))	((Reinhardtia_latisecta	((Prestoea_acuminata	Reinhardtia_simplex)	((Bactris_major	(Podococcus_barteri	Orania_palindan))	Roystonea_regia)))	(Pelagodoxa_henryana	((Attalea_speciosa	(((Heterospathe_cagayanensis	(Veitchia_spiralis	Kentiopsis_piersoniorum))	Hydriastele_microspadix)	Dictyosperma_album))	(Oenocarpus_bataua	Oenocarpus_minor)))))	Phoenix_dactylifera);
(((((Pelagodoxa_henryana	((Oenocarpus_minor	Oenocarpus_bataua)	(((Kentiopsis_piersoniorum	(Veitchia_spiralis	Hydriastele_microspadix))	Dictyosperma_album)	Attalea_speciosa)))	((Bactris_major	(Elaeis_guineensis	Elaeis_oleifera))	Podococcus_barteri))	(Roystonea_regia	Orania_palindan))	(((Reinhardtia_latisecta	(Prestoea_acuminata	Reinhardtia_simplex))	Reinhardtia_paiewonskiana)	Heterospathe_cagayanensis))	Phoenix_dactylifera);
((Roystonea_regia	(((((Attalea_speciosa	(Elaeis_guineensis	Elaeis_oleifera))	Bactris_major)	Pelagodoxa_henryana)	(((Oenocarpus_bataua	Oenocarpus_minor)	Prestoea_acuminata)	(Podococcus_barteri	Orania_palindan)))	((Hydriastele_microspadix	(((Kentiopsis_piersoniorum	Veitchia_spiralis)	Dictyosperma_album)	Heterospathe_cagayanensis))	(Reinhardtia_simplex	(Reinhardtia_paiewonskiana	Reinhardtia_latisecta)))))	Phoenix_dactylifera);
(((Orania_palindan	(Roystonea_regia	((Reinhardtia_simplex	(Reinhardtia_paiewonskiana	Reinhardtia_latisecta))	((((((Heterospathe_cagayanensis	(Hydriastele_microspadix	(Kentiopsis_piersoniorum	Veitchia_spiralis)))	Dictyosperma_album)	Attalea_speciosa)	((Oenocarpus_bataua	Oenocarpus_minor)	Prestoea_acuminata))	(Elaeis_guineensis	Elaeis_oleifera))	(Podococcus_barteri	Bactris_major)))))	Pelagodoxa_henryana)	Phoenix_dactylifera);
((((Oenocarpus_bataua	Oenocarpus_minor)	Prestoea_acuminata)	((Reinhardtia_simplex	(Reinhardtia_paiewonskiana	Reinhardtia_latisecta))	(((Dictyosperma_album	(Heterospathe_cagayanensis	(Veitchia_spiralis	Kentiopsis_piersoniorum)))	Hydriastele_microspadix)	((Roystonea_regia	(Podococcus_barteri	Orania_palindan))	(Attalea_speciosa	((Elaeis_oleifera	(Elaeis_guineensis	Bactris_major))	Pelagodoxa_henryana))))))	Phoenix_dactylifera);
((((Heterospathe_cagayanensis	Roystonea_regia)	((((Veitchia_spiralis	Kentiopsis_piersoniorum)	Dictyosperma_album)	((Attalea_speciosa	((Pelagodoxa_henryana	Bactris_major)	Elaeis_guineensis))	(((Prestoea_acuminata	Reinhardtia_simplex)	(Reinhardtia_paiewonskiana	Reinhardtia_latisecta))	Elaeis_oleifera)))	((Podococcus_barteri	Orania_palindan)	(Oenocarpus_bataua	Oenocarpus_minor))))	Hydriastele_microspadix)	Phoenix_dactylifera);
(((Pelagodoxa_henryana	((((Bactris_major	Attalea_speciosa)	Elaeis_guineensis)	(((Reinhardtia_simplex	Reinhardtia_latisecta)	(Reinhardtia_paiewonskiana	Elaeis_oleifera))	Prestoea_acuminata))	(Roystonea_regia	((Podococcus_barteri	Orania_palindan)	(Oenocarpus_bataua	Oenocarpus_minor)))))	((Hydriastele_microspadix	((Veitchia_spiralis	Kentiopsis_piersoniorum)	Dictyosperma_album))	Heterospathe_cagayanensis))	Phoenix_dactylifera);
(((((Hydriastele_microspadix	((Kentiopsis_piersoniorum	(Heterospathe_cagayanensis	Veitchia_spiralis))	Dictyosperma_album))	((Bactris_major	Attalea_speciosa)	(Elaeis_oleifera	Elaeis_guineensis)))	(((Prestoea_acuminata	Reinhardtia_simplex)	(Reinhardtia_latisecta	Pelagodoxa_henryana))	Reinhardtia_paiewonskiana))	(Roystonea_regia	(((Oenocarpus_bataua	Oenocarpus_minor)	Orania_palindan)	Podococcus_barteri)))	Phoenix_dactylifera);
((((((((Oenocarpus_bataua	Oenocarpus_minor)	Prestoea_acuminata)	(Attalea_speciosa	(Elaeis_oleifera	Elaeis_guineensis)))	(Bactris_major	(Roystonea_regia	(Podococcus_barteri	Orania_palindan))))	(Hydriastele_microspadix	(((Kentiopsis_piersoniorum	Dictyosperma_album)	Veitchia_spiralis)	Heterospathe_cagayanensis)))	((Reinhardtia_simplex	Reinhardtia_latisecta)	Reinhardtia_paiewonskiana))	Pelagodoxa_henryana)	Phoenix_dactylifera);
(((Attalea_speciosa	((Hydriastele_microspadix	(((Heterospathe_cagayanensis	Kentiopsis_piersoniorum)	Veitchia_spiralis)	Dictyosperma_album))	((Oenocarpus_bataua	Oenocarpus_minor)	Prestoea_acuminata)))	(((Podococcus_barteri	Orania_palindan)	(Pelagodoxa_henryana	Roystonea_regia))	((Elaeis_guineensis	(Bactris_major	Elaeis_oleifera))	((Reinhardtia_latisecta	Reinhardtia_paiewonskiana)	Reinhardtia_simplex))))	Phoenix_dactylifera);
((((Podococcus_barteri	(Orania_palindan	Roystonea_regia))	((Pelagodoxa_henryana	(Bactris_major	(Elaeis_guineensis	Elaeis_oleifera)))	((Reinhardtia_latisecta	Reinhardtia_paiewonskiana)	(Prestoea_acuminata	Reinhardtia_simplex))))	(Attalea_speciosa	((Hydriastele_microspadix	(((Heterospathe_cagayanensis	Veitchia_spiralis)	Kentiopsis_piersoniorum)	Dictyosperma_album))	(Oenocarpus_bataua	Oenocarpus_minor))))	Phoenix_dactylifera);
((((((Reinhardtia_paiewonskiana	((Attalea_speciosa	((Hydriastele_microspadix	(Heterospathe_cagayanensis	((Veitchia_spiralis	Dictyosperma_album)	Kentiopsis_piersoniorum)))	(Oenocarpus_bataua	Oenocarpus_minor)))	(Bactris_major	(Elaeis_guineensis	Elaeis_oleifera))))	(Reinhardtia_latisecta	Reinhardtia_simplex))	(Roystonea_regia	(Podococcus_barteri	Orania_palindan)))	Pelagodoxa_henryana)	Prestoea_acuminata)	Phoenix_dactylifera);
((((Orania_palindan	Podococcus_barteri)	(((Oenocarpus_bataua	(((Dictyosperma_album	Kentiopsis_piersoniorum)	(Veitchia_spiralis	((Hydriastele_microspadix	Pelagodoxa_henryana)	Heterospathe_cagayanensis)))	Oenocarpus_minor))	(Attalea_speciosa	((Elaeis_oleifera	Elaeis_guineensis)	Bactris_major)))	Roystonea_regia))	((Reinhardtia_latisecta	Reinhardtia_paiewonskiana)	(Reinhardtia_simplex	Prestoea_acuminata)))	Phoenix_dactylifera);
(((Elaeis_oleifera	(Prestoea_acuminata	(Elaeis_guineensis	Pelagodoxa_henryana)))	((((Bactris_major	(((Oenocarpus_bataua	Oenocarpus_minor)	Orania_palindan)	Roystonea_regia))	(Podococcus_barteri	Attalea_speciosa))	((((Veitchia_spiralis	Kentiopsis_piersoniorum)	Hydriastele_microspadix)	Heterospathe_cagayanensis)	Dictyosperma_album))	(Reinhardtia_latisecta	(Reinhardtia_paiewonskiana	Reinhardtia_simplex))))	Phoenix_dactylifera);
((Pelagodoxa_henryana	((Oenocarpus_bataua	(Reinhardtia_paiewonskiana	((Prestoea_acuminata	Reinhardtia_simplex)	Reinhardtia_latisecta)))	((((Heterospathe_cagayanensis	(((Dictyosperma_album	Kentiopsis_piersoniorum)	Veitchia_spiralis)	Podococcus_barteri))	((Orania_palindan	Roystonea_regia)	Oenocarpus_minor))	Hydriastele_microspadix)	(((Elaeis_oleifera	Elaeis_guineensis)	Bactris_major)	Attalea_speciosa))))	Phoenix_dactylifera);
((((Podococcus_barteri	Orania_palindan)	Roystonea_regia)	((Reinhardtia_paiewonskiana	((Prestoea_acuminata	Reinhardtia_simplex)	Reinhardtia_latisecta))	((Heterospathe_cagayanensis	((Attalea_speciosa	((((Veitchia_spiralis	Kentiopsis_piersoniorum)	Dictyosperma_album)	Oenocarpus_bataua)	(Oenocarpus_minor	Hydriastele_microspadix)))	Pelagodoxa_henryana))	((Elaeis_oleifera	Elaeis_guineensis)	Bactris_major))))	Phoenix_dactylifera);
(((((((Veitchia_spiralis	Kentiopsis_piersoniorum)	Hydriastele_microspadix)	Heterospathe_cagayanensis)	Dictyosperma_album)	Bactris_major)	(((Oenocarpus_bataua	Oenocarpus_minor)	(Podococcus_barteri	Orania_palindan))	((Elaeis_guineensis	((Pelagodoxa_henryana	Roystonea_regia)	((Reinhardtia_paiewonskiana	((Prestoea_acuminata	Reinhardtia_simplex)	Reinhardtia_latisecta))	Elaeis_oleifera)))	Attalea_speciosa)))	Phoenix_dactylifera);
((Reinhardtia_latisecta	((Prestoea_acuminata	Reinhardtia_simplex)	((Roystonea_regia	((((Oenocarpus_bataua	Oenocarpus_minor)	(Podococcus_barteri	Orania_palindan))	((Elaeis_oleifera	Elaeis_guineensis)	(Attalea_speciosa	Bactris_major)))	(Pelagodoxa_henryana	(((Kentiopsis_piersoniorum	(Veitchia_spiralis	Dictyosperma_album))	Heterospathe_cagayanensis)	Hydriastele_microspadix))))	Reinhardtia_paiewonskiana)))	Phoenix_dactylifera);
(((((Bactris_major	(Elaeis_oleifera	Elaeis_guineensis))	((((Kentiopsis_piersoniorum	Veitchia_spiralis)	(Dictyosperma_album	(Hydriastele_microspadix	Heterospathe_cagayanensis)))	(Pelagodoxa_henryana	(Prestoea_acuminata	(Oenocarpus_bataua	Oenocarpus_minor))))	Attalea_speciosa))	(((Reinhardtia_paiewonskiana	Reinhardtia_latisecta)	Reinhardtia_simplex)	(Orania_palindan	Roystonea_regia)))	Podococcus_barteri)	Phoenix_dactylifera);
((((Attalea_speciosa	Bactris_major)	(Elaeis_oleifera	Elaeis_guineensis))	(((((Podococcus_barteri	Orania_palindan)	Roystonea_regia)	(((Hydriastele_microspadix	((Heterospathe_cagayanensis	(Pelagodoxa_henryana	Kentiopsis_piersoniorum))	Veitchia_spiralis))	Dictyosperma_album)	(Oenocarpus_bataua	Oenocarpus_minor)))	(Reinhardtia_paiewonskiana	Reinhardtia_latisecta))	(Prestoea_acuminata	Reinhardtia_simplex)))	Phoenix_dactylifera);
((((Podococcus_barteri	(((Reinhardtia_simplex	(Reinhardtia_paiewonskiana	Reinhardtia_latisecta))	(Pelagodoxa_henryana	(((Attalea_speciosa	Bactris_major)	(Elaeis_oleifera	Elaeis_guineensis))	Prestoea_acuminata)))	((Oenocarpus_minor	Orania_palindan)	Roystonea_regia)))	Oenocarpus_bataua)	(Hydriastele_microspadix	(Dictyosperma_album	(Kentiopsis_piersoniorum	(Heterospathe_cagayanensis	Veitchia_spiralis)))))	Phoenix_dactylifera);
(((((Reinhardtia_simplex	Reinhardtia_paiewonskiana)	Reinhardtia_latisecta)	((Oenocarpus_minor	Prestoea_acuminata)	(((Oenocarpus_bataua	(Heterospathe_cagayanensis	(Dictyosperma_album	(Hydriastele_microspadix	(Kentiopsis_piersoniorum	Veitchia_spiralis)))))	(Attalea_speciosa	(Elaeis_oleifera	Elaeis_guineensis)))	((Bactris_major	(Podococcus_barteri	Orania_palindan))	Roystonea_regia))))	Pelagodoxa_henryana)	Phoenix_dactylifera);
(((Roystonea_regia	(Bactris_major	(Podococcus_barteri	Orania_palindan)))	(((Attalea_speciosa	((((Heterospathe_cagayanensis	Kentiopsis_piersoniorum)	Veitchia_spiralis)	Dictyosperma_album)	Hydriastele_microspadix))	(Oenocarpus_bataua	(Prestoea_acuminata	Oenocarpus_minor)))	((Elaeis_oleifera	(Reinhardtia_simplex	(Reinhardtia_paiewonskiana	Reinhardtia_latisecta)))	(Pelagodoxa_henryana	Elaeis_guineensis))))	Phoenix_dactylifera);
(((((Reinhardtia_paiewonskiana	(Elaeis_guineensis	Elaeis_oleifera))	(Reinhardtia_simplex	Reinhardtia_latisecta))	((Pelagodoxa_henryana	(Prestoea_acuminata	Oenocarpus_minor))	((((Heterospathe_cagayanensis	Hydriastele_microspadix)	(Veitchia_spiralis	(Dictyosperma_album	Kentiopsis_piersoniorum)))	Attalea_speciosa)	Oenocarpus_bataua)))	(Bactris_major	(Roystonea_regia	(Podococcus_barteri	Orania_palindan))))	Phoenix_dactylifera);
((((Prestoea_acuminata	Oenocarpus_minor)	((((Bactris_major	(Podococcus_barteri	Orania_palindan))	Roystonea_regia)	Oenocarpus_bataua)	((Dictyosperma_album	Hydriastele_microspadix)	(Veitchia_spiralis	(Heterospathe_cagayanensis	Kentiopsis_piersoniorum)))))	(Attalea_speciosa	(((Reinhardtia_simplex	Reinhardtia_latisecta)	(Reinhardtia_paiewonskiana	(Elaeis_guineensis	Elaeis_oleifera)))	Pelagodoxa_henryana)))	Phoenix_dactylifera);
((Oenocarpus_bataua	((((Pelagodoxa_henryana	((Elaeis_guineensis	Elaeis_oleifera)	(Bactris_major	Attalea_speciosa)))	((Heterospathe_cagayanensis	Roystonea_regia)	((Reinhardtia_latisecta	Reinhardtia_paiewonskiana)	Reinhardtia_simplex)))	((Podococcus_barteri	Orania_palindan)	(Prestoea_acuminata	Oenocarpus_minor)))	(((Kentiopsis_piersoniorum	Dictyosperma_album)	Hydriastele_microspadix)	Veitchia_spiralis)))	Phoenix_dactylifera);
(((((((Oenocarpus_bataua	Oenocarpus_minor)	Orania_palindan)	(Attalea_speciosa	(Hydriastele_microspadix	(Dictyosperma_album	((Veitchia_spiralis	Heterospathe_cagayanensis)	Kentiopsis_piersoniorum)))))	Pelagodoxa_henryana)	((Podococcus_barteri	Bactris_major)	((Elaeis_guineensis	Elaeis_oleifera)	((Reinhardtia_latisecta	Reinhardtia_paiewonskiana)	(Prestoea_acuminata	Reinhardtia_simplex)))))	Roystonea_regia)	Phoenix_dactylifera);
((((Roystonea_regia	((Prestoea_acuminata	(Oenocarpus_bataua	Oenocarpus_minor))	Orania_palindan))	Podococcus_barteri)	(((Reinhardtia_latisecta	(Reinhardtia_paiewonskiana	Reinhardtia_simplex))	Pelagodoxa_henryana)	((((Veitchia_spiralis	(Heterospathe_cagayanensis	Kentiopsis_piersoniorum))	Dictyosperma_album)	Hydriastele_microspadix)	(Bactris_major	(Attalea_speciosa	(Elaeis_guineensis	Elaeis_oleifera))))))	Phoenix_dactylifera);
((((Pelagodoxa_henryana	((Prestoea_acuminata	(Oenocarpus_bataua	Oenocarpus_minor))	(Attalea_speciosa	(((Kentiopsis_piersoniorum	(Heterospathe_cagayanensis	Veitchia_spiralis))	Dictyosperma_album)	Hydriastele_microspadix))))	((Elaeis_oleifera	Elaeis_guineensis)	Bactris_major))	((Reinhardtia_latisecta	(Reinhardtia_paiewonskiana	Reinhardtia_simplex))	(Podococcus_barteri	(Orania_palindan	Roystonea_regia))))	Phoenix_dactylifera);
(((Roystonea_regia	(((Attalea_speciosa	(((Oenocarpus_bataua	Oenocarpus_minor)	(((Kentiopsis_piersoniorum	Heterospathe_cagayanensis)	Veitchia_spiralis)	Dictyosperma_album))	Hydriastele_microspadix))	((Prestoea_acuminata	Reinhardtia_simplex)	(Reinhardtia_latisecta	Reinhardtia_paiewonskiana)))	(Pelagodoxa_henryana	(Elaeis_oleifera	Elaeis_guineensis))))	((Podococcus_barteri	Orania_palindan)	Bactris_major))	Phoenix_dactylifera);
((((Roystonea_regia	((((Oenocarpus_minor	Oenocarpus_bataua)	((Veitchia_spiralis	(Hydriastele_microspadix	(Heterospathe_cagayanensis	Kentiopsis_piersoniorum)))	Dictyosperma_album))	Attalea_speciosa)	(Bactris_major	(Elaeis_oleifera	Elaeis_guineensis))))	(Podococcus_barteri	Orania_palindan))	(Reinhardtia_paiewonskiana	((Pelagodoxa_henryana	(Prestoea_acuminata	Reinhardtia_simplex))	Reinhardtia_latisecta)))	Phoenix_dactylifera);
(((((Oenocarpus_minor	Oenocarpus_bataua)	(((Hydriastele_microspadix	(Heterospathe_cagayanensis	Kentiopsis_piersoniorum))	Veitchia_spiralis)	Dictyosperma_album))	Attalea_speciosa)	((Reinhardtia_paiewonskiana	(Elaeis_oleifera	Elaeis_guineensis))	((Reinhardtia_latisecta	(Bactris_major	(Podococcus_barteri	(Orania_palindan	Roystonea_regia))))	(Pelagodoxa_henryana	(Prestoea_acuminata	Reinhardtia_simplex)))))	Phoenix_dactylifera);
(((((Reinhardtia_paiewonskiana	(Reinhardtia_latisecta	(Prestoea_acuminata	Reinhardtia_simplex)))	(Pelagodoxa_henryana	(Attalea_speciosa	((Elaeis_guineensis	Elaeis_oleifera)	Bactris_major))))	((Podococcus_barteri	Orania_palindan)	Roystonea_regia))	((Oenocarpus_minor	Oenocarpus_bataua)	(Hydriastele_microspadix	(((Kentiopsis_piersoniorum	Dictyosperma_album)	Heterospathe_cagayanensis)	Veitchia_spiralis))))	Phoenix_dactylifera);
(((((((Heterospathe_cagayanensis	(Hydriastele_microspadix	Kentiopsis_piersoniorum))	Veitchia_spiralis)	Dictyosperma_album)	(Roystonea_regia	(Pelagodoxa_henryana	(Attalea_speciosa	((Elaeis_guineensis	Elaeis_oleifera)	Bactris_major)))))	(Reinhardtia_paiewonskiana	(Reinhardtia_latisecta	Reinhardtia_simplex)))	((Podococcus_barteri	Orania_palindan)	(Prestoea_acuminata	(Oenocarpus_minor	Oenocarpus_bataua))))	Phoenix_dactylifera);
((((Podococcus_barteri	Orania_palindan)	Bactris_major)	((((Heterospathe_cagayanensis	(((Pelagodoxa_henryana	(Dictyosperma_album	(Kentiopsis_piersoniorum	Veitchia_spiralis)))	Hydriastele_microspadix)	(((Oenocarpus_minor	Oenocarpus_bataua)	Prestoea_acuminata)	Attalea_speciosa)))	Elaeis_guineensis)	(Elaeis_oleifera	(Reinhardtia_simplex	(Reinhardtia_paiewonskiana	Reinhardtia_latisecta))))	Roystonea_regia))	Phoenix_dactylifera);
((((Pelagodoxa_henryana	((((Heterospathe_cagayanensis	Veitchia_spiralis)	(Hydriastele_microspadix	Kentiopsis_piersoniorum))	Dictyosperma_album)	((Oenocarpus_minor	Oenocarpus_bataua)	Prestoea_acuminata)))	((Roystonea_regia	(Podococcus_barteri	Orania_palindan))	(Bactris_major	(Attalea_speciosa	(Elaeis_oleifera	Elaeis_guineensis)))))	(Reinhardtia_simplex	(Reinhardtia_paiewonskiana	Reinhardtia_latisecta)))	Phoenix_dactylifera);
(((((Bactris_major	((Orania_palindan	(Oenocarpus_bataua	Oenocarpus_minor))	((Elaeis_oleifera	Elaeis_guineensis)	(Podococcus_barteri	Attalea_speciosa))))	(Hydriastele_microspadix	(Veitchia_spiralis	((Dictyosperma_album	Kentiopsis_piersoniorum)	Heterospathe_cagayanensis))))	Roystonea_regia)	((Reinhardtia_paiewonskiana	Reinhardtia_latisecta)	(Pelagodoxa_henryana	(Prestoea_acuminata	Reinhardtia_simplex))))	Phoenix_dactylifera);
((((Dictyosperma_album	((Hydriastele_microspadix	Roystonea_regia)	((((Elaeis_oleifera	Elaeis_guineensis)	(Bactris_major	Attalea_speciosa))	(Veitchia_spiralis	(Heterospathe_cagayanensis	Kentiopsis_piersoniorum)))	((Prestoea_acuminata	Podococcus_barteri)	((Orania_palindan	Oenocarpus_minor)	Oenocarpus_bataua)))))	(Reinhardtia_paiewonskiana	(Reinhardtia_latisecta	Reinhardtia_simplex)))	Pelagodoxa_henryana)	Phoenix_dactylifera);
((Pelagodoxa_henryana	((((Reinhardtia_paiewonskiana	(Elaeis_oleifera	Elaeis_guineensis))	(Podococcus_barteri	(Orania_palindan	Roystonea_regia)))	((Attalea_speciosa	Bactris_major)	(((Veitchia_spiralis	(Kentiopsis_piersoniorum	(Dictyosperma_album	Heterospathe_cagayanensis)))	Hydriastele_microspadix)	(Oenocarpus_bataua	(Prestoea_acuminata	Oenocarpus_minor)))))	(Reinhardtia_simplex	Reinhardtia_latisecta)))	Phoenix_dactylifera);
(((Podococcus_barteri	(Orania_palindan	Roystonea_regia))	((Pelagodoxa_henryana	(Reinhardtia_latisecta	(Reinhardtia_paiewonskiana	Reinhardtia_simplex)))	(((Elaeis_oleifera	Elaeis_guineensis)	(Attalea_speciosa	Bactris_major))	(((Dictyosperma_album	(Veitchia_spiralis	(Heterospathe_cagayanensis	Kentiopsis_piersoniorum)))	Hydriastele_microspadix)	(Prestoea_acuminata	(Oenocarpus_bataua	Oenocarpus_minor))))))	Phoenix_dactylifera);
((((Bactris_major	((Elaeis_oleifera	Elaeis_guineensis)	Attalea_speciosa))	((Reinhardtia_paiewonskiana	((Prestoea_acuminata	Reinhardtia_simplex)	Reinhardtia_latisecta))	((Heterospathe_cagayanensis	((Dictyosperma_album	(Veitchia_spiralis	Kentiopsis_piersoniorum))	Hydriastele_microspadix))	Pelagodoxa_henryana)))	(Roystonea_regia	((Podococcus_barteri	Orania_palindan)	(Oenocarpus_bataua	Oenocarpus_minor))))	Phoenix_dactylifera);
((Pelagodoxa_henryana	((((((Prestoea_acuminata	Reinhardtia_simplex)	(Reinhardtia_latisecta	Reinhardtia_paiewonskiana))	Elaeis_oleifera)	((Bactris_major	(Roystonea_regia	((Podococcus_barteri	Orania_palindan)	Oenocarpus_minor)))	Elaeis_guineensis))	(((Dictyosperma_album	((Veitchia_spiralis	Heterospathe_cagayanensis)	Kentiopsis_piersoniorum))	Hydriastele_microspadix)	Oenocarpus_bataua))	Attalea_speciosa))	Phoenix_dactylifera);
(((((((Reinhardtia_paiewonskiana	((((Oenocarpus_bataua	(Dictyosperma_album	(Veitchia_spiralis	(Heterospathe_cagayanensis	Kentiopsis_piersoniorum))))	(Oenocarpus_minor	Prestoea_acuminata))	Hydriastele_microspadix)	(Attalea_speciosa	(Bactris_major	(Elaeis_oleifera	Elaeis_guineensis)))))	Reinhardtia_simplex)	Reinhardtia_latisecta)	(Roystonea_regia	Orania_palindan))	Podococcus_barteri)	Pelagodoxa_henryana)	Phoenix_dactylifera);
((Pelagodoxa_henryana	((((Reinhardtia_latisecta	(((Elaeis_oleifera	Elaeis_guineensis)	Reinhardtia_paiewonskiana)	(Prestoea_acuminata	Reinhardtia_simplex)))	((Hydriastele_microspadix	(Kentiopsis_piersoniorum	(Heterospathe_cagayanensis	Veitchia_spiralis)))	Dictyosperma_album))	Attalea_speciosa)	(Bactris_major	(Roystonea_regia	((Oenocarpus_bataua	Oenocarpus_minor)	(Podococcus_barteri	Orania_palindan))))))	Phoenix_dactylifera);
(((((Attalea_speciosa	Hydriastele_microspadix)	(Heterospathe_cagayanensis	((Oenocarpus_bataua	((Veitchia_spiralis	Kentiopsis_piersoniorum)	Oenocarpus_minor))	Dictyosperma_album)))	((Prestoea_acuminata	(Reinhardtia_paiewonskiana	(Reinhardtia_simplex	Reinhardtia_latisecta)))	Pelagodoxa_henryana))	(((Roystonea_regia	Elaeis_oleifera)	Elaeis_guineensis)	((Podococcus_barteri	Bactris_major)	Orania_palindan)))	Phoenix_dactylifera);
((Pelagodoxa_henryana	(((Kentiopsis_piersoniorum	((Hydriastele_microspadix	(Dictyosperma_album	Heterospathe_cagayanensis))	Veitchia_spiralis))	((Prestoea_acuminata	Oenocarpus_minor)	Oenocarpus_bataua))	((((Reinhardtia_simplex	Reinhardtia_latisecta)	Reinhardtia_paiewonskiana)	(Bactris_major	(Attalea_speciosa	(Elaeis_oleifera	Elaeis_guineensis))))	(Roystonea_regia	(Podococcus_barteri	Orania_palindan)))))	Phoenix_dactylifera);
((((((Roystonea_regia	(Bactris_major	(Podococcus_barteri	Orania_palindan)))	(((Kentiopsis_piersoniorum	Dictyosperma_album)	Veitchia_spiralis)	(Hydriastele_microspadix	Heterospathe_cagayanensis)))	((Elaeis_oleifera	Elaeis_guineensis)	(Reinhardtia_simplex	(Reinhardtia_latisecta	Reinhardtia_paiewonskiana))))	((Prestoea_acuminata	(Oenocarpus_minor	Oenocarpus_bataua))	Attalea_speciosa))	Pelagodoxa_henryana)	Phoenix_dactylifera);
((((((Roystonea_regia	(Podococcus_barteri	Orania_palindan))	Elaeis_guineensis)	((Attalea_speciosa	(((Prestoea_acuminata	(Oenocarpus_minor	Oenocarpus_bataua))	Heterospathe_cagayanensis)	(((Kentiopsis_piersoniorum	Veitchia_spiralis)	Dictyosperma_album)	Hydriastele_microspadix)))	(Elaeis_oleifera	(Reinhardtia_simplex	(Reinhardtia_latisecta	Reinhardtia_paiewonskiana)))))	Bactris_major)	Pelagodoxa_henryana)	Phoenix_dactylifera);
((((Elaeis_guineensis	Elaeis_oleifera)	(((Attalea_speciosa	(((Heterospathe_cagayanensis	(Kentiopsis_piersoniorum	Dictyosperma_album))	Veitchia_spiralis)	Hydriastele_microspadix))	(Prestoea_acuminata	(Oenocarpus_minor	Oenocarpus_bataua)))	(((Roystonea_regia	(Podococcus_barteri	Orania_palindan))	Bactris_major)	Pelagodoxa_henryana)))	(Reinhardtia_simplex	(Reinhardtia_latisecta	Reinhardtia_paiewonskiana)))	Phoenix_dactylifera);
(((Prestoea_acuminata	Oenocarpus_minor)	(((Dictyosperma_album	(((Kentiopsis_piersoniorum	Oenocarpus_bataua)	Veitchia_spiralis)	Heterospathe_cagayanensis))	Hydriastele_microspadix)	((((Reinhardtia_paiewonskiana	Reinhardtia_latisecta)	(Pelagodoxa_henryana	Reinhardtia_simplex))	(((Elaeis_guineensis	Elaeis_oleifera)	Attalea_speciosa)	Bactris_major))	(Roystonea_regia	(Podococcus_barteri	Orania_palindan)))))	Phoenix_dactylifera);
(((((((Elaeis_guineensis	Elaeis_oleifera)	Attalea_speciosa)	Bactris_major)	(Roystonea_regia	(Podococcus_barteri	Orania_palindan)))	((Reinhardtia_paiewonskiana	Reinhardtia_latisecta)	(Pelagodoxa_henryana	Reinhardtia_simplex)))	(((Prestoea_acuminata	(Oenocarpus_bataua	Oenocarpus_minor))	(Dictyosperma_album	(Kentiopsis_piersoniorum	(Heterospathe_cagayanensis	Veitchia_spiralis))))	Hydriastele_microspadix))	Phoenix_dactylifera);
(((Podococcus_barteri	Orania_palindan)	(((Reinhardtia_paiewonskiana	(Reinhardtia_latisecta	(Pelagodoxa_henryana	Reinhardtia_simplex)))	(Roystonea_regia	((Oenocarpus_bataua	(Oenocarpus_minor	Prestoea_acuminata))	(Hydriastele_microspadix	((Kentiopsis_piersoniorum	Veitchia_spiralis)	(Heterospathe_cagayanensis	Dictyosperma_album))))))	(((Elaeis_guineensis	Elaeis_oleifera)	Attalea_speciosa)	Bactris_major)))	Phoenix_dactylifera);
(((((Reinhardtia_latisecta	((Reinhardtia_simplex	Reinhardtia_paiewonskiana)	Pelagodoxa_henryana))	(Bactris_major	(Elaeis_guineensis	Elaeis_oleifera)))	((Prestoea_acuminata	(Oenocarpus_bataua	Oenocarpus_minor))	(Attalea_speciosa	(Hydriastele_microspadix	(Heterospathe_cagayanensis	(Kentiopsis_piersoniorum	(Veitchia_spiralis	Dictyosperma_album)))))))	(Roystonea_regia	(Orania_palindan	Podococcus_barteri)))	Phoenix_dactylifera);
((((Pelagodoxa_henryana	(Roystonea_regia	(Elaeis_guineensis	Elaeis_oleifera)))	((Reinhardtia_paiewonskiana	(Reinhardtia_latisecta	Reinhardtia_simplex))	(Bactris_major	(Orania_palindan	Podococcus_barteri))))	((((Veitchia_spiralis	Kentiopsis_piersoniorum)	Dictyosperma_album)	(Heterospathe_cagayanensis	Hydriastele_microspadix))	(Attalea_speciosa	(Prestoea_acuminata	(Oenocarpus_bataua	Oenocarpus_minor)))))	Phoenix_dactylifera);
(((Reinhardtia_paiewonskiana	((((Hydriastele_microspadix	((Veitchia_spiralis	(Heterospathe_cagayanensis	Kentiopsis_piersoniorum))	Dictyosperma_album))	Roystonea_regia)	Reinhardtia_latisecta)	Reinhardtia_simplex))	(((Pelagodoxa_henryana	((Elaeis_guineensis	Elaeis_oleifera)	(Bactris_major	Attalea_speciosa)))	Prestoea_acuminata)	((Oenocarpus_bataua	Oenocarpus_minor)	(Orania_palindan	Podococcus_barteri))))	Phoenix_dactylifera);
((((Prestoea_acuminata	(Reinhardtia_paiewonskiana	(Reinhardtia_simplex	Reinhardtia_latisecta)))	(Bactris_major	(((Pelagodoxa_henryana	(Hydriastele_microspadix	((Veitchia_spiralis	(Heterospathe_cagayanensis	Kentiopsis_piersoniorum))	Dictyosperma_album)))	Attalea_speciosa)	(Elaeis_guineensis	Elaeis_oleifera))))	(((Oenocarpus_bataua	Oenocarpus_minor)	(Orania_palindan	Podococcus_barteri))	Roystonea_regia))	Phoenix_dactylifera);
(((Bactris_major	((Orania_palindan	Podococcus_barteri)	Roystonea_regia))	((((Prestoea_acuminata	(((Elaeis_guineensis	Elaeis_oleifera)	Reinhardtia_paiewonskiana)	(Reinhardtia_simplex	Reinhardtia_latisecta)))	Pelagodoxa_henryana)	Heterospathe_cagayanensis)	(((Oenocarpus_bataua	Oenocarpus_minor)	(Hydriastele_microspadix	((Veitchia_spiralis	Kentiopsis_piersoniorum)	Dictyosperma_album)))	Attalea_speciosa)))	Phoenix_dactylifera);
((Pelagodoxa_henryana	((((((Oenocarpus_bataua	Oenocarpus_minor)	(Hydriastele_microspadix	(((Kentiopsis_piersoniorum	Veitchia_spiralis)	Heterospathe_cagayanensis)	Dictyosperma_album)))	Attalea_speciosa)	Roystonea_regia)	(Bactris_major	(Orania_palindan	Podococcus_barteri)))	((Elaeis_guineensis	Elaeis_oleifera)	(Reinhardtia_paiewonskiana	((Prestoea_acuminata	Reinhardtia_simplex)	Reinhardtia_latisecta)))))	Phoenix_dactylifera);
(((((Veitchia_spiralis	(((Heterospathe_cagayanensis	Hydriastele_microspadix)	(Kentiopsis_piersoniorum	Dictyosperma_album))	((Oenocarpus_bataua	Oenocarpus_minor)	Attalea_speciosa)))	(((Reinhardtia_paiewonskiana	(Prestoea_acuminata	Reinhardtia_simplex))	Reinhardtia_latisecta)	Pelagodoxa_henryana))	(Bactris_major	(Elaeis_guineensis	Elaeis_oleifera)))	((Orania_palindan	Roystonea_regia)	Podococcus_barteri))	Phoenix_dactylifera);
((((Orania_palindan	Podococcus_barteri)	(((Reinhardtia_paiewonskiana	(Prestoea_acuminata	Reinhardtia_simplex))	Reinhardtia_latisecta)	(((Attalea_speciosa	((Oenocarpus_bataua	Oenocarpus_minor)	((Dictyosperma_album	(Veitchia_spiralis	(Kentiopsis_piersoniorum	Heterospathe_cagayanensis)))	Hydriastele_microspadix)))	Pelagodoxa_henryana)	(Bactris_major	(Elaeis_guineensis	Elaeis_oleifera)))))	Roystonea_regia)	Phoenix_dactylifera);
((Roystonea_regia	((Attalea_speciosa	(Elaeis_guineensis	Elaeis_oleifera))	(((Bactris_major	((Oenocarpus_bataua	Oenocarpus_minor)	(Orania_palindan	Podococcus_barteri)))	(((Heterospathe_cagayanensis	(Veitchia_spiralis	Kentiopsis_piersoniorum))	Dictyosperma_album)	Hydriastele_microspadix))	(Pelagodoxa_henryana	((Prestoea_acuminata	Reinhardtia_simplex)	(Reinhardtia_latisecta	Reinhardtia_paiewonskiana))))))	Phoenix_dactylifera);
(((Pelagodoxa_henryana	((Reinhardtia_latisecta	Reinhardtia_simplex)	Reinhardtia_paiewonskiana))	(Roystonea_regia	(((Prestoea_acuminata	(Oenocarpus_bataua	Oenocarpus_minor))	(Orania_palindan	Podococcus_barteri))	(((Kentiopsis_piersoniorum	(Dictyosperma_album	(Veitchia_spiralis	Heterospathe_cagayanensis)))	Hydriastele_microspadix)	(Attalea_speciosa	(Bactris_major	(Elaeis_guineensis	Elaeis_oleifera)))))))	Phoenix_dactylifera);
(((Hydriastele_microspadix	(Heterospathe_cagayanensis	((Veitchia_spiralis	Kentiopsis_piersoniorum)	Dictyosperma_album)))	((Pelagodoxa_henryana	((Reinhardtia_simplex	Prestoea_acuminata)	(Reinhardtia_latisecta	Reinhardtia_paiewonskiana)))	(((Elaeis_oleifera	Elaeis_guineensis)	(Bactris_major	Attalea_speciosa))	(Roystonea_regia	((Oenocarpus_bataua	Oenocarpus_minor)	(Podococcus_barteri	Orania_palindan))))))	Phoenix_dactylifera);
((((((Podococcus_barteri	Orania_palindan)	(Bactris_major	Pelagodoxa_henryana))	((Reinhardtia_latisecta	(Reinhardtia_paiewonskiana	Reinhardtia_simplex))	(Elaeis_oleifera	Elaeis_guineensis)))	((Attalea_speciosa	(Hydriastele_microspadix	((Heterospathe_cagayanensis	(Veitchia_spiralis	Kentiopsis_piersoniorum))	Dictyosperma_album)))	(Prestoea_acuminata	(Oenocarpus_bataua	Oenocarpus_minor))))	Roystonea_regia)	Phoenix_dactylifera);
((((Roystonea_regia	(Bactris_major	(Podococcus_barteri	Orania_palindan)))	(Elaeis_guineensis	((Reinhardtia_simplex	(Reinhardtia_latisecta	Reinhardtia_paiewonskiana))	Elaeis_oleifera)))	(((Attalea_speciosa	(Hydriastele_microspadix	(((Heterospathe_cagayanensis	Dictyosperma_album)	Kentiopsis_piersoniorum)	Veitchia_spiralis)))	(Prestoea_acuminata	(Oenocarpus_bataua	Oenocarpus_minor)))	Pelagodoxa_henryana))	Phoenix_dactylifera);
(((Veitchia_spiralis	(((Dictyosperma_album	Kentiopsis_piersoniorum)	((Roystonea_regia	((Oenocarpus_bataua	Oenocarpus_minor)	Orania_palindan))	(((Reinhardtia_paiewonskiana	Reinhardtia_latisecta)	(Prestoea_acuminata	Reinhardtia_simplex))	((Attalea_speciosa	Bactris_major)	(Elaeis_oleifera	Elaeis_guineensis)))))	((Hydriastele_microspadix	Podococcus_barteri)	Heterospathe_cagayanensis)))	Pelagodoxa_henryana)	Phoenix_dactylifera);
((((((Oenocarpus_bataua	Oenocarpus_minor)	Orania_palindan)	Podococcus_barteri)	(((Hydriastele_microspadix	(Heterospathe_cagayanensis	(Dictyosperma_album	(Veitchia_spiralis	Kentiopsis_piersoniorum))))	Pelagodoxa_henryana)	(Bactris_major	(Attalea_speciosa	Elaeis_guineensis))))	((Roystonea_regia	Elaeis_oleifera)	((Reinhardtia_paiewonskiana	Reinhardtia_latisecta)	(Prestoea_acuminata	Reinhardtia_simplex))))	Phoenix_dactylifera);
((((Pelagodoxa_henryana	(Bactris_major	(Orania_palindan	Podococcus_barteri)))	((Attalea_speciosa	(Hydriastele_microspadix	((Oenocarpus_bataua	Oenocarpus_minor)	(Dictyosperma_album	(Kentiopsis_piersoniorum	(Veitchia_spiralis	Heterospathe_cagayanensis))))))	Roystonea_regia))	((((Prestoea_acuminata	Reinhardtia_simplex)	Reinhardtia_latisecta)	(Reinhardtia_paiewonskiana	Elaeis_oleifera))	Elaeis_guineensis))	Phoenix_dactylifera);
(((((Reinhardtia_paiewonskiana	(Reinhardtia_simplex	Reinhardtia_latisecta))	(Elaeis_oleifera	Elaeis_guineensis))	(Roystonea_regia	(Bactris_major	(Orania_palindan	Podococcus_barteri))))	(Attalea_speciosa	((Prestoea_acuminata	(Oenocarpus_bataua	Oenocarpus_minor))	(Pelagodoxa_henryana	(Hydriastele_microspadix	(Heterospathe_cagayanensis	((Kentiopsis_piersoniorum	Veitchia_spiralis)	Dictyosperma_album)))))))	Phoenix_dactylifera);
(((((Reinhardtia_paiewonskiana	(Reinhardtia_simplex	Reinhardtia_latisecta))	(Elaeis_oleifera	Elaeis_guineensis))	(Roystonea_regia	(Bactris_major	(Orania_palindan	Podococcus_barteri))))	(Attalea_speciosa	((Prestoea_acuminata	(Oenocarpus_bataua	Oenocarpus_minor))	(Pelagodoxa_henryana	(Hydriastele_microspadix	(Heterospathe_cagayanensis	((Kentiopsis_piersoniorum	Veitchia_spiralis)	Dictyosperma_album)))))))	Phoenix_dactylifera);
(((Hydriastele_microspadix	((Heterospathe_cagayanensis	Veitchia_spiralis)	(Kentiopsis_piersoniorum	Dictyosperma_album)))	(((Bactris_major	((Roystonea_regia	Orania_palindan)	Podococcus_barteri))	(Prestoea_acuminata	(Oenocarpus_bataua	Oenocarpus_minor)))	((((Attalea_speciosa	(Pelagodoxa_henryana	(Elaeis_oleifera	Elaeis_guineensis)))	Reinhardtia_paiewonskiana)	Reinhardtia_simplex)	Reinhardtia_latisecta)))	Phoenix_dactylifera);
((((Hydriastele_microspadix	(Heterospathe_cagayanensis	((Veitchia_spiralis	Kentiopsis_piersoniorum)	Dictyosperma_album)))	(Prestoea_acuminata	(Oenocarpus_bataua	Oenocarpus_minor)))	((((Roystonea_regia	Orania_palindan)	(Bactris_major	(Attalea_speciosa	(Elaeis_oleifera	Elaeis_guineensis))))	(Pelagodoxa_henryana	(Reinhardtia_simplex	(Reinhardtia_paiewonskiana	Reinhardtia_latisecta))))	Podococcus_barteri))	Phoenix_dactylifera);
((((((Reinhardtia_latisecta	Reinhardtia_simplex)	(Elaeis_oleifera	Reinhardtia_paiewonskiana))	Pelagodoxa_henryana)	(Elaeis_guineensis	(Attalea_speciosa	((Prestoea_acuminata	(Oenocarpus_bataua	Oenocarpus_minor))	(((Veitchia_spiralis	(Heterospathe_cagayanensis	Kentiopsis_piersoniorum))	Dictyosperma_album)	Hydriastele_microspadix)))))	((Bactris_major	(Orania_palindan	Roystonea_regia))	Podococcus_barteri))	Phoenix_dactylifera);
(((((((Elaeis_oleifera	Elaeis_guineensis)	Bactris_major)	Attalea_speciosa)	((Podococcus_barteri	Orania_palindan)	Roystonea_regia))	(Pelagodoxa_henryana	((Reinhardtia_paiewonskiana	Reinhardtia_simplex)	Reinhardtia_latisecta)))	((Prestoea_acuminata	(Oenocarpus_bataua	Oenocarpus_minor))	((Veitchia_spiralis	(Heterospathe_cagayanensis	(Dictyosperma_album	Kentiopsis_piersoniorum)))	Hydriastele_microspadix)))	Phoenix_dactylifera);
((Pelagodoxa_henryana	(((Reinhardtia_paiewonskiana	(Reinhardtia_simplex	Reinhardtia_latisecta))	(((Orania_palindan	Roystonea_regia)	Podococcus_barteri)	(((Veitchia_spiralis	(Heterospathe_cagayanensis	(Dictyosperma_album	Kentiopsis_piersoniorum)))	Hydriastele_microspadix)	(((Elaeis_oleifera	Elaeis_guineensis)	Bactris_major)	Attalea_speciosa))))	(Prestoea_acuminata	(Oenocarpus_bataua	Oenocarpus_minor))))	Phoenix_dactylifera);
((((Orania_palindan	Podococcus_barteri)	Oenocarpus_bataua)	(((((Veitchia_spiralis	Kentiopsis_piersoniorum)	Hydriastele_microspadix)	Dictyosperma_album)	Heterospathe_cagayanensis)	(((Reinhardtia_paiewonskiana	(Reinhardtia_simplex	Reinhardtia_latisecta))	Pelagodoxa_henryana)	((Prestoea_acuminata	Oenocarpus_minor)	((((Elaeis_oleifera	Elaeis_guineensis)	Bactris_major)	Attalea_speciosa)	Roystonea_regia)))))	Phoenix_dactylifera);
((((Roystonea_regia	(Orania_palindan	Podococcus_barteri))	(((Reinhardtia_simplex	Reinhardtia_latisecta)	Reinhardtia_paiewonskiana)	((Pelagodoxa_henryana	((Oenocarpus_bataua	(((Veitchia_spiralis	(Kentiopsis_piersoniorum	Heterospathe_cagayanensis))	Dictyosperma_album)	Hydriastele_microspadix))	(Prestoea_acuminata	Oenocarpus_minor)))	Attalea_speciosa)))	((Elaeis_oleifera	Elaeis_guineensis)	Bactris_major))	Phoenix_dactylifera);
((((Reinhardtia_simplex	Reinhardtia_latisecta)	Reinhardtia_paiewonskiana)	(((Elaeis_oleifera	Elaeis_guineensis)	Attalea_speciosa)	((Roystonea_regia	((Oenocarpus_minor	Prestoea_acuminata)	Oenocarpus_bataua))	((((Veitchia_spiralis	(Kentiopsis_piersoniorum	Heterospathe_cagayanensis))	Dictyosperma_album)	Hydriastele_microspadix)	(Pelagodoxa_henryana	(Bactris_major	(Orania_palindan	Podococcus_barteri)))))))	Phoenix_dactylifera);
(((((((Hydriastele_microspadix	(Kentiopsis_piersoniorum	Dictyosperma_album))	Heterospathe_cagayanensis)	Pelagodoxa_henryana)	Veitchia_spiralis)	(Reinhardtia_simplex	(Reinhardtia_latisecta	Reinhardtia_paiewonskiana)))	((Roystonea_regia	((Oenocarpus_bataua	Oenocarpus_minor)	(Orania_palindan	Podococcus_barteri)))	((Bactris_major	((Elaeis_oleifera	Elaeis_guineensis)	Attalea_speciosa))	Prestoea_acuminata)))	Phoenix_dactylifera);
((Bactris_major	((Orania_palindan	Roystonea_regia)	((((Reinhardtia_simplex	Reinhardtia_latisecta)	Reinhardtia_paiewonskiana)	(Elaeis_oleifera	Elaeis_guineensis))	((Pelagodoxa_henryana	(Attalea_speciosa	((Prestoea_acuminata	(Oenocarpus_bataua	Oenocarpus_minor))	((Dictyosperma_album	(Heterospathe_cagayanensis	(Veitchia_spiralis	Kentiopsis_piersoniorum)))	Hydriastele_microspadix))))	Podococcus_barteri))))	Phoenix_dactylifera);
((((Reinhardtia_latisecta	(Orania_palindan	Podococcus_barteri))	Reinhardtia_paiewonskiana)	((Pelagodoxa_henryana	Roystonea_regia)	(((((Dictyosperma_album	(Kentiopsis_piersoniorum	(Heterospathe_cagayanensis	Veitchia_spiralis)))	(Oenocarpus_bataua	Oenocarpus_minor))	Hydriastele_microspadix)	((Bactris_major	(Elaeis_oleifera	Elaeis_guineensis))	Attalea_speciosa))	(Prestoea_acuminata	Reinhardtia_simplex))))	Phoenix_dactylifera);
((((Orania_palindan	(Pelagodoxa_henryana	(Bactris_major	(Elaeis_oleifera	Elaeis_guineensis))))	(((Prestoea_acuminata	(Oenocarpus_bataua	Oenocarpus_minor))	Attalea_speciosa)	(((Heterospathe_cagayanensis	(Kentiopsis_piersoniorum	Dictyosperma_album))	Veitchia_spiralis)	Hydriastele_microspadix)))	(Roystonea_regia	(Podococcus_barteri	((Reinhardtia_latisecta	Reinhardtia_simplex)	Reinhardtia_paiewonskiana))))	Phoenix_dactylifera);
((((Prestoea_acuminata	Reinhardtia_simplex)	(Reinhardtia_latisecta	Reinhardtia_paiewonskiana))	((((Bactris_major	(Elaeis_guineensis	Elaeis_oleifera))	(((Oenocarpus_bataua	Oenocarpus_minor)	(((Dictyosperma_album	Kentiopsis_piersoniorum)	(Heterospathe_cagayanensis	Veitchia_spiralis))	Hydriastele_microspadix))	Attalea_speciosa))	Roystonea_regia)	(Pelagodoxa_henryana	(Orania_palindan	Podococcus_barteri))))	Phoenix_dactylifera);
((((((Prestoea_acuminata	Pelagodoxa_henryana)	((Reinhardtia_latisecta	Reinhardtia_paiewonskiana)	Reinhardtia_simplex))	(Elaeis_guineensis	Elaeis_oleifera))	(((Oenocarpus_bataua	Oenocarpus_minor)	((Hydriastele_microspadix	(Heterospathe_cagayanensis	(Veitchia_spiralis	Kentiopsis_piersoniorum)))	Dictyosperma_album))	Attalea_speciosa))	(Bactris_major	(Roystonea_regia	(Orania_palindan	Podococcus_barteri))))	Phoenix_dactylifera);
((((((Reinhardtia_latisecta	Reinhardtia_paiewonskiana)	Reinhardtia_simplex)	((((Prestoea_acuminata	(Oenocarpus_bataua	Oenocarpus_minor))	(((Hydriastele_microspadix	(Veitchia_spiralis	Kentiopsis_piersoniorum))	Heterospathe_cagayanensis)	Dictyosperma_album))	Attalea_speciosa)	(Bactris_major	(Elaeis_guineensis	Elaeis_oleifera))))	((Roystonea_regia	Orania_palindan)	Podococcus_barteri))	Pelagodoxa_henryana)	Phoenix_dactylifera);
(((Roystonea_regia	(Orania_palindan	(Oenocarpus_bataua	Oenocarpus_minor)))	((Pelagodoxa_henryana	(((Bactris_major	Attalea_speciosa)	(Elaeis_guineensis	Elaeis_oleifera))	((Hydriastele_microspadix	((Kentiopsis_piersoniorum	Heterospathe_cagayanensis)	Veitchia_spiralis))	Dictyosperma_album)))	(((Reinhardtia_latisecta	Reinhardtia_paiewonskiana)	(Prestoea_acuminata	Reinhardtia_simplex))	Podococcus_barteri)))	Phoenix_dactylifera);
(((Pelagodoxa_henryana	Bactris_major)	(Orania_palindan	((((Reinhardtia_latisecta	Reinhardtia_paiewonskiana)	Reinhardtia_simplex)	Podococcus_barteri)	((Elaeis_guineensis	Elaeis_oleifera)	(Roystonea_regia	(Attalea_speciosa	((((Hydriastele_microspadix	(Kentiopsis_piersoniorum	Heterospathe_cagayanensis))	Dictyosperma_album)	Veitchia_spiralis)	(Prestoea_acuminata	(Oenocarpus_bataua	Oenocarpus_minor)))))))))	Phoenix_dactylifera);
((Pelagodoxa_henryana	((Roystonea_regia	(Podococcus_barteri	Orania_palindan))	((((Bactris_major	Attalea_speciosa)	(Elaeis_guineensis	Elaeis_oleifera))	((Hydriastele_microspadix	(Heterospathe_cagayanensis	((Kentiopsis_piersoniorum	Dictyosperma_album)	Veitchia_spiralis)))	(Prestoea_acuminata	(Oenocarpus_bataua	Oenocarpus_minor))))	((Reinhardtia_latisecta	Reinhardtia_paiewonskiana)	Reinhardtia_simplex))))	Phoenix_dactylifera);
((Pelagodoxa_henryana	((((((((Veitchia_spiralis	Kentiopsis_piersoniorum)	Dictyosperma_album)	Hydriastele_microspadix)	Prestoea_acuminata)	(Bactris_major	((Roystonea_regia	((Oenocarpus_bataua	Oenocarpus_minor)	(Podococcus_barteri	Orania_palindan)))	Heterospathe_cagayanensis)))	Attalea_speciosa)	(((Reinhardtia_latisecta	Reinhardtia_paiewonskiana)	Reinhardtia_simplex)	Elaeis_oleifera))	Elaeis_guineensis))	Phoenix_dactylifera);
((((Heterospathe_cagayanensis	Orania_palindan)	((((((Prestoea_acuminata	Reinhardtia_simplex)	Reinhardtia_latisecta)	(Reinhardtia_paiewonskiana	Elaeis_oleifera))	(Elaeis_guineensis	Bactris_major))	(Roystonea_regia	Pelagodoxa_henryana))	(Attalea_speciosa	((Kentiopsis_piersoniorum	(Veitchia_spiralis	Dictyosperma_album))	((Oenocarpus_bataua	Oenocarpus_minor)	Hydriastele_microspadix)))))	Podococcus_barteri)	Phoenix_dactylifera);
((((((Elaeis_oleifera	(Reinhardtia_paiewonskiana	(Reinhardtia_latisecta	Reinhardtia_simplex)))	((Elaeis_guineensis	Bactris_major)	Attalea_speciosa))	(Pelagodoxa_henryana	((Kentiopsis_piersoniorum	(Hydriastele_microspadix	(Heterospathe_cagayanensis	Dictyosperma_album)))	Veitchia_spiralis)))	(Prestoea_acuminata	(Oenocarpus_bataua	Oenocarpus_minor)))	(Podococcus_barteri	(Orania_palindan	Roystonea_regia)))	Phoenix_dactylifera);
((((Pelagodoxa_henryana	((Reinhardtia_paiewonskiana	Reinhardtia_latisecta)	(Prestoea_acuminata	Reinhardtia_simplex)))	((Roystonea_regia	((Elaeis_guineensis	Elaeis_oleifera)	(Bactris_major	Attalea_speciosa)))	((Oenocarpus_bataua	Oenocarpus_minor)	(Podococcus_barteri	Orania_palindan))))	(Hydriastele_microspadix	((Veitchia_spiralis	(Heterospathe_cagayanensis	Kentiopsis_piersoniorum))	Dictyosperma_album)))	Phoenix_dactylifera);
((((Roystonea_regia	(Podococcus_barteri	Orania_palindan))	((((Attalea_speciosa	(Prestoea_acuminata	(Oenocarpus_minor	Oenocarpus_bataua)))	(Hydriastele_microspadix	(Kentiopsis_piersoniorum	((Veitchia_spiralis	Heterospathe_cagayanensis)	Dictyosperma_album))))	(Elaeis_guineensis	Elaeis_oleifera))	((Reinhardtia_paiewonskiana	Pelagodoxa_henryana)	(Reinhardtia_latisecta	Reinhardtia_simplex))))	Bactris_major)	Phoenix_dactylifera);
((Pelagodoxa_henryana	((Reinhardtia_paiewonskiana	(Reinhardtia_latisecta	Reinhardtia_simplex))	(((Roystonea_regia	(Podococcus_barteri	Orania_palindan))	(((Elaeis_guineensis	Elaeis_oleifera)	(Attalea_speciosa	Bactris_major))	(Prestoea_acuminata	(Oenocarpus_minor	Oenocarpus_bataua))))	(Hydriastele_microspadix	(Dictyosperma_album	((Veitchia_spiralis	Kentiopsis_piersoniorum)	Heterospathe_cagayanensis))))))	Phoenix_dactylifera);
((((Podococcus_barteri	Orania_palindan)	(Oenocarpus_minor	Oenocarpus_bataua))	(((Dictyosperma_album	(Heterospathe_cagayanensis	(Pelagodoxa_henryana	(Hydriastele_microspadix	(Veitchia_spiralis	Kentiopsis_piersoniorum)))))	((Reinhardtia_paiewonskiana	(Reinhardtia_latisecta	(Prestoea_acuminata	Reinhardtia_simplex)))	(Roystonea_regia	((Elaeis_guineensis	Elaeis_oleifera)	Attalea_speciosa))))	Bactris_major))	Phoenix_dactylifera);
(((((Prestoea_acuminata	Reinhardtia_simplex)	((Podococcus_barteri	Orania_palindan)	Bactris_major))	((((((Elaeis_guineensis	Elaeis_oleifera)	Pelagodoxa_henryana)	(Oenocarpus_minor	Oenocarpus_bataua))	Reinhardtia_latisecta)	Reinhardtia_paiewonskiana)	(Attalea_speciosa	(Hydriastele_microspadix	((Heterospathe_cagayanensis	Veitchia_spiralis)	(Dictyosperma_album	Kentiopsis_piersoniorum))))))	Roystonea_regia)	Phoenix_dactylifera);
((((((Hydriastele_microspadix	(Dictyosperma_album	(Veitchia_spiralis	Kentiopsis_piersoniorum)))	((Prestoea_acuminata	Reinhardtia_simplex)	(Reinhardtia_latisecta	Reinhardtia_paiewonskiana)))	((Oenocarpus_minor	Oenocarpus_bataua)	(Roystonea_regia	(Podococcus_barteri	Orania_palindan))))	(Bactris_major	(Attalea_speciosa	(Elaeis_guineensis	Elaeis_oleifera))))	(Pelagodoxa_henryana	Heterospathe_cagayanensis))	Phoenix_dactylifera);
((((((((((Oenocarpus_minor	Oenocarpus_bataua)	Orania_palindan)	Roystonea_regia)	Podococcus_barteri)	Reinhardtia_paiewonskiana)	Reinhardtia_latisecta)	((Dictyosperma_album	(Hydriastele_microspadix	(Heterospathe_cagayanensis	(Veitchia_spiralis	Kentiopsis_piersoniorum))))	Pelagodoxa_henryana))	(Bactris_major	(Attalea_speciosa	(Elaeis_guineensis	Elaeis_oleifera))))	(Prestoea_acuminata	Reinhardtia_simplex))	Phoenix_dactylifera);
((((Heterospathe_cagayanensis	Dictyosperma_album)	(Hydriastele_microspadix	(Veitchia_spiralis	Kentiopsis_piersoniorum)))	(((((Prestoea_acuminata	(Oenocarpus_minor	Oenocarpus_bataua))	Orania_palindan)	Roystonea_regia)	(Bactris_major	Pelagodoxa_henryana))	(Reinhardtia_simplex	(Reinhardtia_latisecta	((Reinhardtia_paiewonskiana	(Elaeis_guineensis	Elaeis_oleifera))	(Podococcus_barteri	Attalea_speciosa))))))	Phoenix_dactylifera);
((((Dictyosperma_album	(((Kentiopsis_piersoniorum	Heterospathe_cagayanensis)	Veitchia_spiralis)	Hydriastele_microspadix))	((Prestoea_acuminata	(Oenocarpus_minor	Oenocarpus_bataua))	(Attalea_speciosa	(Bactris_major	Pelagodoxa_henryana))))	((Roystonea_regia	(Orania_palindan	Podococcus_barteri))	((Reinhardtia_simplex	(Reinhardtia_paiewonskiana	(Elaeis_guineensis	Elaeis_oleifera)))	Reinhardtia_latisecta)))	Phoenix_dactylifera);
((((((Prestoea_acuminata	(Oenocarpus_minor	Oenocarpus_bataua))	(Orania_palindan	Podococcus_barteri))	((Pelagodoxa_henryana	((Elaeis_guineensis	Elaeis_oleifera)	(Attalea_speciosa	Bactris_major)))	((Reinhardtia_simplex	Reinhardtia_paiewonskiana)	Reinhardtia_latisecta)))	Roystonea_regia)	((((Dictyosperma_album	Veitchia_spiralis)	Kentiopsis_piersoniorum)	Heterospathe_cagayanensis)	Hydriastele_microspadix))	Phoenix_dactylifera);
((Podococcus_barteri	(Roystonea_regia	(Bactris_major	(Orania_palindan	((Pelagodoxa_henryana	((Prestoea_acuminata	Reinhardtia_simplex)	(Reinhardtia_paiewonskiana	Reinhardtia_latisecta)))	((Elaeis_guineensis	Elaeis_oleifera)	((((((Dictyosperma_album	Kentiopsis_piersoniorum)	Heterospathe_cagayanensis)	Veitchia_spiralis)	Hydriastele_microspadix)	(Oenocarpus_minor	Oenocarpus_bataua))	Attalea_speciosa)))))))	Phoenix_dactylifera);
((((Pelagodoxa_henryana	((((Kentiopsis_piersoniorum	Dictyosperma_album)	(Heterospathe_cagayanensis	Veitchia_spiralis))	Hydriastele_microspadix)	(Prestoea_acuminata	(Oenocarpus_bataua	Oenocarpus_minor))))	(Bactris_major	(Attalea_speciosa	(Elaeis_oleifera	Elaeis_guineensis))))	((Reinhardtia_simplex	(Reinhardtia_paiewonskiana	Reinhardtia_latisecta))	(Roystonea_regia	(Orania_palindan	Podococcus_barteri))))	Phoenix_dactylifera);
(((((Roystonea_regia	Orania_palindan)	Podococcus_barteri)	((Reinhardtia_simplex	(Reinhardtia_paiewonskiana	Reinhardtia_latisecta))	(((Dictyosperma_album	Attalea_speciosa)	(Prestoea_acuminata	(Oenocarpus_bataua	Oenocarpus_minor)))	((Pelagodoxa_henryana	((Kentiopsis_piersoniorum	Hydriastele_microspadix)	Heterospathe_cagayanensis))	Veitchia_spiralis))))	(Bactris_major	(Elaeis_oleifera	Elaeis_guineensis)))	Phoenix_dactylifera);
((((Podococcus_barteri	((Oenocarpus_minor	Orania_palindan)	(Oenocarpus_bataua	(Hydriastele_microspadix	((Veitchia_spiralis	(Kentiopsis_piersoniorum	Dictyosperma_album))	Heterospathe_cagayanensis)))))	(((Elaeis_oleifera	Elaeis_guineensis)	Attalea_speciosa)	(Bactris_major	Pelagodoxa_henryana)))	((Reinhardtia_paiewonskiana	(Reinhardtia_latisecta	(Prestoea_acuminata	Reinhardtia_simplex)))	Roystonea_regia))	Phoenix_dactylifera);
((((Roystonea_regia	((Oenocarpus_bataua	Oenocarpus_minor)	(Podococcus_barteri	Orania_palindan)))	(Pelagodoxa_henryana	((Prestoea_acuminata	Reinhardtia_simplex)	(Reinhardtia_paiewonskiana	Reinhardtia_latisecta))))	(((Attalea_speciosa	((((Veitchia_spiralis	Kentiopsis_piersoniorum)	Dictyosperma_album)	Hydriastele_microspadix)	Heterospathe_cagayanensis))	(Elaeis_oleifera	Elaeis_guineensis))	Bactris_major))	Phoenix_dactylifera);
((((Prestoea_acuminata	Reinhardtia_simplex)	(Reinhardtia_paiewonskiana	Reinhardtia_latisecta))	(((Pelagodoxa_henryana	Hydriastele_microspadix)	(Heterospathe_cagayanensis	Roystonea_regia))	(((Veitchia_spiralis	Kentiopsis_piersoniorum)	Dictyosperma_album)	(Oenocarpus_minor	(((Elaeis_oleifera	Elaeis_guineensis)	(Bactris_major	Attalea_speciosa))	((Podococcus_barteri	Orania_palindan)	Oenocarpus_bataua))))))	Phoenix_dactylifera);
((Elaeis_guineensis	(((Attalea_speciosa	((Oenocarpus_bataua	(Oenocarpus_minor	Prestoea_acuminata))	((Bactris_major	(Podococcus_barteri	Orania_palindan))	Roystonea_regia)))	((Reinhardtia_simplex	Pelagodoxa_henryana)	(Reinhardtia_latisecta	Reinhardtia_paiewonskiana)))	(Elaeis_oleifera	(((Hydriastele_microspadix	(Veitchia_spiralis	Kentiopsis_piersoniorum))	Heterospathe_cagayanensis)	Dictyosperma_album))))	Phoenix_dactylifera);
((Orania_palindan	(((Reinhardtia_simplex	Pelagodoxa_henryana)	(((Heterospathe_cagayanensis	(Hydriastele_microspadix	(Veitchia_spiralis	Kentiopsis_piersoniorum)))	Dictyosperma_album)	((Oenocarpus_minor	Oenocarpus_bataua)	Prestoea_acuminata)))	(((Roystonea_regia	((Elaeis_guineensis	Elaeis_oleifera)	(Bactris_major	Attalea_speciosa)))	Podococcus_barteri)	(Reinhardtia_latisecta	Reinhardtia_paiewonskiana))))	Phoenix_dactylifera);
(((((Reinhardtia_latisecta	((Elaeis_guineensis	Elaeis_oleifera)	Reinhardtia_paiewonskiana))	Reinhardtia_simplex)	(((((Veitchia_spiralis	Dictyosperma_album)	Kentiopsis_piersoniorum)	((Oenocarpus_minor	Oenocarpus_bataua)	Prestoea_acuminata))	Hydriastele_microspadix)	Attalea_speciosa))	(Pelagodoxa_henryana	((Bactris_major	(Heterospathe_cagayanensis	(Orania_palindan	Roystonea_regia)))	Podococcus_barteri)))	Phoenix_dactylifera);
(((((Roystonea_regia	(((Reinhardtia_latisecta	Reinhardtia_paiewonskiana)	(Prestoea_acuminata	Reinhardtia_simplex))	(Elaeis_guineensis	Elaeis_oleifera)))	Attalea_speciosa)	((Pelagodoxa_henryana	Bactris_major)	((Oenocarpus_minor	Oenocarpus_bataua)	(Podococcus_barteri	Orania_palindan))))	(Heterospathe_cagayanensis	((Dictyosperma_album	(Veitchia_spiralis	Kentiopsis_piersoniorum))	Hydriastele_microspadix)))	Phoenix_dactylifera);
((((((Podococcus_barteri	Orania_palindan)	Bactris_major)	((Attalea_speciosa	(Dictyosperma_album	((Heterospathe_cagayanensis	(Veitchia_spiralis	Kentiopsis_piersoniorum))	Hydriastele_microspadix)))	(Oenocarpus_minor	Oenocarpus_bataua)))	((((Prestoea_acuminata	Reinhardtia_simplex)	((Elaeis_guineensis	Elaeis_oleifera)	Reinhardtia_paiewonskiana))	Reinhardtia_latisecta)	Pelagodoxa_henryana))	Roystonea_regia)	Phoenix_dactylifera);
(((((Bactris_major	Podococcus_barteri)	Orania_palindan)	(((Attalea_speciosa	(Prestoea_acuminata	(Oenocarpus_minor	Oenocarpus_bataua)))	((((Veitchia_spiralis	(Heterospathe_cagayanensis	Kentiopsis_piersoniorum))	Dictyosperma_album)	Hydriastele_microspadix)	Pelagodoxa_henryana))	((Elaeis_guineensis	Elaeis_oleifera)	(Reinhardtia_simplex	(Reinhardtia_latisecta	Reinhardtia_paiewonskiana)))))	Roystonea_regia)	Phoenix_dactylifera);
((((Roystonea_regia	(Podococcus_barteri	Orania_palindan))	(Reinhardtia_simplex	(Reinhardtia_latisecta	Reinhardtia_paiewonskiana)))	(((Prestoea_acuminata	(Oenocarpus_minor	Oenocarpus_bataua))	(Hydriastele_microspadix	(((Veitchia_spiralis	(Kentiopsis_piersoniorum	Dictyosperma_album))	Heterospathe_cagayanensis)	Pelagodoxa_henryana)))	((Bactris_major	(Elaeis_guineensis	Elaeis_oleifera))	Attalea_speciosa)))	Phoenix_dactylifera);
(((((((Podococcus_barteri	Orania_palindan)	(Prestoea_acuminata	(Oenocarpus_minor	Oenocarpus_bataua)))	(((Hydriastele_microspadix	Heterospathe_cagayanensis)	(Veitchia_spiralis	Kentiopsis_piersoniorum))	Dictyosperma_album))	((Elaeis_guineensis	Elaeis_oleifera)	(Attalea_speciosa	Bactris_major)))	Roystonea_regia)	((Reinhardtia_paiewonskiana	(Reinhardtia_simplex	Reinhardtia_latisecta))	Pelagodoxa_henryana))	Phoenix_dactylifera);
((((((Reinhardtia_paiewonskiana	(Reinhardtia_simplex	Reinhardtia_latisecta))	(Pelagodoxa_henryana	Roystonea_regia))	(((Heterospathe_cagayanensis	(Veitchia_spiralis	Kentiopsis_piersoniorum))	(Hydriastele_microspadix	Dictyosperma_album))	(Prestoea_acuminata	(Oenocarpus_minor	Oenocarpus_bataua))))	((Elaeis_guineensis	Elaeis_oleifera)	(Attalea_speciosa	Bactris_major)))	(Podococcus_barteri	Orania_palindan))	Phoenix_dactylifera);
(((((((Elaeis_guineensis	Elaeis_oleifera)	((Reinhardtia_simplex	(Reinhardtia_latisecta	Reinhardtia_paiewonskiana))	Pelagodoxa_henryana))	(Orania_palindan	(((Podococcus_barteri	Attalea_speciosa)	Bactris_major)	(Veitchia_spiralis	((Heterospathe_cagayanensis	Kentiopsis_piersoniorum)	Dictyosperma_album)))))	(Prestoea_acuminata	(Oenocarpus_minor	Oenocarpus_bataua)))	Roystonea_regia)	Hydriastele_microspadix)	Phoenix_dactylifera);
((((Reinhardtia_paiewonskiana	(Elaeis_guineensis	Elaeis_oleifera))	(Reinhardtia_simplex	Reinhardtia_latisecta))	((((Pelagodoxa_henryana	Roystonea_regia)	Bactris_major)	Orania_palindan)	(((Attalea_speciosa	(Hydriastele_microspadix	((Dictyosperma_album	(Veitchia_spiralis	Heterospathe_cagayanensis))	Kentiopsis_piersoniorum)))	(Prestoea_acuminata	(Oenocarpus_minor	Oenocarpus_bataua)))	Podococcus_barteri)))	Phoenix_dactylifera);
((((Bactris_major	(Podococcus_barteri	Orania_palindan))	((((Oenocarpus_bataua	((Heterospathe_cagayanensis	(Veitchia_spiralis	Kentiopsis_piersoniorum))	Hydriastele_microspadix))	((Dictyosperma_album	Attalea_speciosa)	(Prestoea_acuminata	Oenocarpus_minor)))	Roystonea_regia)	(Pelagodoxa_henryana	(Reinhardtia_paiewonskiana	(Reinhardtia_simplex	Reinhardtia_latisecta)))))	(Elaeis_guineensis	Elaeis_oleifera))	Phoenix_dactylifera);
((((Reinhardtia_latisecta	(Heterospathe_cagayanensis	(Roystonea_regia	(Podococcus_barteri	Orania_palindan))))	((Reinhardtia_paiewonskiana	((Prestoea_acuminata	(Oenocarpus_bataua	Oenocarpus_minor))	(((Veitchia_spiralis	(Dictyosperma_album	Kentiopsis_piersoniorum))	Attalea_speciosa)	Hydriastele_microspadix)))	Reinhardtia_simplex))	((Bactris_major	(Elaeis_guineensis	Elaeis_oleifera))	Pelagodoxa_henryana))	Phoenix_dactylifera);
((((Reinhardtia_paiewonskiana	(Reinhardtia_simplex	(Reinhardtia_latisecta	(((((Elaeis_guineensis	Elaeis_oleifera)	Attalea_speciosa)	Bactris_major)	Pelagodoxa_henryana)	(Prestoea_acuminata	Oenocarpus_minor)))))	((Roystonea_regia	(Podococcus_barteri	Orania_palindan))	Oenocarpus_bataua))	(Dictyosperma_album	(Veitchia_spiralis	((Hydriastele_microspadix	Heterospathe_cagayanensis)	Kentiopsis_piersoniorum))))	Phoenix_dactylifera);
(((((Prestoea_acuminata	Oenocarpus_minor)	Podococcus_barteri)	(((((Pelagodoxa_henryana	Attalea_speciosa)	(Elaeis_guineensis	Elaeis_oleifera))	(((Veitchia_spiralis	Kentiopsis_piersoniorum)	Dictyosperma_album)	(Heterospathe_cagayanensis	Hydriastele_microspadix)))	((Roystonea_regia	Orania_palindan)	Bactris_major))	((Reinhardtia_simplex	Reinhardtia_latisecta)	Reinhardtia_paiewonskiana)))	Oenocarpus_bataua)	Phoenix_dactylifera);
((Roystonea_regia	(((((((Hydriastele_microspadix	(Heterospathe_cagayanensis	(Veitchia_spiralis	Kentiopsis_piersoniorum)))	Dictyosperma_album)	Attalea_speciosa)	(Oenocarpus_bataua	Oenocarpus_minor))	Pelagodoxa_henryana)	(Orania_palindan	Podococcus_barteri))	((Bactris_major	(Elaeis_guineensis	Elaeis_oleifera))	((Prestoea_acuminata	Reinhardtia_simplex)	(Reinhardtia_latisecta	Reinhardtia_paiewonskiana)))))	Phoenix_dactylifera);
((((((Reinhardtia_simplex	(Reinhardtia_latisecta	Reinhardtia_paiewonskiana))	Pelagodoxa_henryana)	((((Veitchia_spiralis	((Dictyosperma_album	Heterospathe_cagayanensis)	Kentiopsis_piersoniorum))	Hydriastele_microspadix)	(Attalea_speciosa	(Elaeis_guineensis	Elaeis_oleifera)))	Bactris_major))	Roystonea_regia)	((Prestoea_acuminata	(Oenocarpus_bataua	Oenocarpus_minor))	(Orania_palindan	Podococcus_barteri)))	Phoenix_dactylifera);
((((Reinhardtia_simplex	(Reinhardtia_latisecta	Reinhardtia_paiewonskiana))	((Pelagodoxa_henryana	(Roystonea_regia	Elaeis_oleifera))	Elaeis_guineensis))	(((Attalea_speciosa	Podococcus_barteri)	(Oenocarpus_bataua	((((Veitchia_spiralis	Kentiopsis_piersoniorum)	Dictyosperma_album)	Heterospathe_cagayanensis)	Hydriastele_microspadix)))	(((Prestoea_acuminata	Oenocarpus_minor)	Orania_palindan)	Bactris_major)))	Phoenix_dactylifera);
(((((Veitchia_spiralis	(Kentiopsis_piersoniorum	((Hydriastele_microspadix	Heterospathe_cagayanensis)	Dictyosperma_album)))	((Prestoea_acuminata	Oenocarpus_minor)	Oenocarpus_bataua))	((Elaeis_oleifera	Elaeis_guineensis)	((Attalea_speciosa	Pelagodoxa_henryana)	Bactris_major)))	((Reinhardtia_simplex	(Reinhardtia_latisecta	Reinhardtia_paiewonskiana))	((Orania_palindan	Roystonea_regia)	Podococcus_barteri)))	Phoenix_dactylifera);
((Roystonea_regia	((((((Hydriastele_microspadix	Heterospathe_cagayanensis)	Veitchia_spiralis)	Kentiopsis_piersoniorum)	Dictyosperma_album)	((Attalea_speciosa	(Elaeis_oleifera	Elaeis_guineensis))	Bactris_major))	(((Reinhardtia_latisecta	(Reinhardtia_paiewonskiana	Reinhardtia_simplex))	Pelagodoxa_henryana)	(Orania_palindan	(Podococcus_barteri	((Prestoea_acuminata	Oenocarpus_minor)	Oenocarpus_bataua))))))	Phoenix_dactylifera);
((((Roystonea_regia	(Orania_palindan	(Oenocarpus_minor	Oenocarpus_bataua)))	(((Heterospathe_cagayanensis	(Dictyosperma_album	(Podococcus_barteri	(Kentiopsis_piersoniorum	Veitchia_spiralis))))	((Attalea_speciosa	(Elaeis_oleifera	Elaeis_guineensis))	Bactris_major))	((Pelagodoxa_henryana	Prestoea_acuminata)	(Reinhardtia_paiewonskiana	(Reinhardtia_simplex	Reinhardtia_latisecta)))))	Hydriastele_microspadix)	Phoenix_dactylifera);
(((Roystonea_regia	(((Reinhardtia_latisecta	((((Oenocarpus_minor	Oenocarpus_bataua)	Prestoea_acuminata)	Reinhardtia_simplex)	(Veitchia_spiralis	(Kentiopsis_piersoniorum	((Heterospathe_cagayanensis	Hydriastele_microspadix)	Dictyosperma_album)))))	Reinhardtia_paiewonskiana)	((Bactris_major	(Attalea_speciosa	(Elaeis_oleifera	Elaeis_guineensis)))	(Orania_palindan	Podococcus_barteri))))	Pelagodoxa_henryana)	Phoenix_dactylifera);
((((((Reinhardtia_latisecta	Reinhardtia_paiewonskiana)	Reinhardtia_simplex)	((Oenocarpus_bataua	(Prestoea_acuminata	Oenocarpus_minor))	(Dictyosperma_album	((Veitchia_spiralis	(Hydriastele_microspadix	Kentiopsis_piersoniorum))	Heterospathe_cagayanensis))))	(Orania_palindan	Podococcus_barteri))	(Roystonea_regia	(Pelagodoxa_henryana	(Bactris_major	(Attalea_speciosa	(Elaeis_oleifera	Elaeis_guineensis))))))	Phoenix_dactylifera);
(((Roystonea_regia	(((Reinhardtia_paiewonskiana	(Elaeis_oleifera	Elaeis_guineensis))	(Reinhardtia_simplex	((Prestoea_acuminata	Oenocarpus_minor)	(Attalea_speciosa	(Oenocarpus_bataua	((((Kentiopsis_piersoniorum	Dictyosperma_album)	Veitchia_spiralis)	Heterospathe_cagayanensis)	Hydriastele_microspadix))))))	Reinhardtia_latisecta))	(Pelagodoxa_henryana	(Bactris_major	(Orania_palindan	Podococcus_barteri))))	Phoenix_dactylifera);
((((Bactris_major	(Orania_palindan	Podococcus_barteri))	(((((Pelagodoxa_henryana	(Elaeis_oleifera	Elaeis_guineensis))	((Oenocarpus_bataua	Oenocarpus_minor)	(Attalea_speciosa	(((Hydriastele_microspadix	Veitchia_spiralis)	(Heterospathe_cagayanensis	Kentiopsis_piersoniorum))	Dictyosperma_album))))	Roystonea_regia)	(Prestoea_acuminata	Reinhardtia_simplex))	Reinhardtia_paiewonskiana))	Reinhardtia_latisecta)	Phoenix_dactylifera);
(((Reinhardtia_latisecta	(Reinhardtia_paiewonskiana	Reinhardtia_simplex))	((Roystonea_regia	(Podococcus_barteri	Orania_palindan))	((((((Dictyosperma_album	Kentiopsis_piersoniorum)	Veitchia_spiralis)	Heterospathe_cagayanensis)	Hydriastele_microspadix)	(Oenocarpus_bataua	(Oenocarpus_minor	Prestoea_acuminata)))	((((Elaeis_guineensis	Elaeis_oleifera)	Bactris_major)	Attalea_speciosa)	Pelagodoxa_henryana))))	Phoenix_dactylifera);
(((Roystonea_regia	(Podococcus_barteri	Orania_palindan))	(((((((Kentiopsis_piersoniorum	Veitchia_spiralis)	Heterospathe_cagayanensis)	Hydriastele_microspadix)	Dictyosperma_album)	(Prestoea_acuminata	(Oenocarpus_bataua	Oenocarpus_minor)))	(((Elaeis_guineensis	Elaeis_oleifera)	Bactris_major)	Attalea_speciosa))	(Pelagodoxa_henryana	(Reinhardtia_simplex	(Reinhardtia_latisecta	Reinhardtia_paiewonskiana)))))	Phoenix_dactylifera);
(((Podococcus_barteri	((Pelagodoxa_henryana	((Prestoea_acuminata	(Oenocarpus_bataua	Oenocarpus_minor))	(Roystonea_regia	Orania_palindan)))	((Bactris_major	(Attalea_speciosa	(Elaeis_guineensis	Elaeis_oleifera)))	(Reinhardtia_simplex	(Reinhardtia_latisecta	Reinhardtia_paiewonskiana)))))	((Kentiopsis_piersoniorum	(Hydriastele_microspadix	Veitchia_spiralis))	(Heterospathe_cagayanensis	Dictyosperma_album)))	Phoenix_dactylifera);
((((((Kentiopsis_piersoniorum	Veitchia_spiralis)	Hydriastele_microspadix)	Dictyosperma_album)	(Prestoea_acuminata	(Oenocarpus_bataua	Oenocarpus_minor)))	((Heterospathe_cagayanensis	Pelagodoxa_henryana)	(((Orania_palindan	Podococcus_barteri)	(Roystonea_regia	(Bactris_major	(Attalea_speciosa	(Elaeis_guineensis	Elaeis_oleifera)))))	(Reinhardtia_simplex	(Reinhardtia_latisecta	Reinhardtia_paiewonskiana)))))	Phoenix_dactylifera);
(((((((Heterospathe_cagayanensis	(Kentiopsis_piersoniorum	Veitchia_spiralis))	Hydriastele_microspadix)	Dictyosperma_album)	((Oenocarpus_bataua	Oenocarpus_minor)	(Orania_palindan	Podococcus_barteri)))	(Roystonea_regia	(Bactris_major	(Attalea_speciosa	(Elaeis_guineensis	Elaeis_oleifera)))))	(((Prestoea_acuminata	Reinhardtia_simplex)	(Reinhardtia_latisecta	Reinhardtia_paiewonskiana))	Pelagodoxa_henryana))	Phoenix_dactylifera);
((((Roystonea_regia	((Oenocarpus_bataua	Oenocarpus_minor)	(Orania_palindan	Podococcus_barteri)))	Bactris_major)	(((((Kentiopsis_piersoniorum	Dictyosperma_album)	Heterospathe_cagayanensis)	Veitchia_spiralis)	Hydriastele_microspadix)	((Attalea_speciosa	(Elaeis_guineensis	Elaeis_oleifera))	(Reinhardtia_latisecta	(Reinhardtia_paiewonskiana	(Pelagodoxa_henryana	(Prestoea_acuminata	Reinhardtia_simplex)))))))	Phoenix_dactylifera);
((((((Elaeis_guineensis	Elaeis_oleifera)	Roystonea_regia)	((Orania_palindan	Podococcus_barteri)	Bactris_major))	((((Veitchia_spiralis	((Dictyosperma_album	Kentiopsis_piersoniorum)	Heterospathe_cagayanensis))	Hydriastele_microspadix)	Attalea_speciosa)	(Prestoea_acuminata	(Oenocarpus_bataua	Oenocarpus_minor))))	(Pelagodoxa_henryana	(Reinhardtia_latisecta	(Reinhardtia_paiewonskiana	Reinhardtia_simplex))))	Phoenix_dactylifera);
(((((((((Dictyosperma_album	((Veitchia_spiralis	Heterospathe_cagayanensis)	Kentiopsis_piersoniorum))	Hydriastele_microspadix)	Attalea_speciosa)	(Prestoea_acuminata	(Oenocarpus_bataua	Oenocarpus_minor)))	(((Elaeis_guineensis	Elaeis_oleifera)	Bactris_major)	(Reinhardtia_latisecta	(Reinhardtia_paiewonskiana	Reinhardtia_simplex))))	(Orania_palindan	Podococcus_barteri))	Roystonea_regia)	Pelagodoxa_henryana)	Phoenix_dactylifera);
((Pelagodoxa_henryana	((Reinhardtia_simplex	(Reinhardtia_latisecta	Reinhardtia_paiewonskiana))	((((Elaeis_guineensis	Elaeis_oleifera)	Bactris_major)	(((Dictyosperma_album	(Hydriastele_microspadix	(Heterospathe_cagayanensis	(Veitchia_spiralis	Kentiopsis_piersoniorum))))	Attalea_speciosa)	(Prestoea_acuminata	(Oenocarpus_bataua	Oenocarpus_minor))))	(Roystonea_regia	(Podococcus_barteri	Orania_palindan)))))	Phoenix_dactylifera);
(((((Reinhardtia_latisecta	Reinhardtia_paiewonskiana)	(Pelagodoxa_henryana	Reinhardtia_simplex))	((Podococcus_barteri	(Roystonea_regia	Orania_palindan))	((Elaeis_guineensis	Elaeis_oleifera)	Bactris_major)))	((Attalea_speciosa	(Hydriastele_microspadix	(((Kentiopsis_piersoniorum	Dictyosperma_album)	Veitchia_spiralis)	Heterospathe_cagayanensis)))	(Prestoea_acuminata	(Oenocarpus_bataua	Oenocarpus_minor))))	Phoenix_dactylifera);
(((((Reinhardtia_paiewonskiana	(Reinhardtia_simplex	Reinhardtia_latisecta))	(Roystonea_regia	(Elaeis_guineensis	Elaeis_oleifera)))	(Bactris_major	(Orania_palindan	Podococcus_barteri)))	(((((Pelagodoxa_henryana	((Kentiopsis_piersoniorum	Veitchia_spiralis)	Dictyosperma_album))	Hydriastele_microspadix)	Heterospathe_cagayanensis)	(Oenocarpus_bataua	(Oenocarpus_minor	Prestoea_acuminata)))	Attalea_speciosa))	Phoenix_dactylifera);
(((((((Heterospathe_cagayanensis	Kentiopsis_piersoniorum)	Veitchia_spiralis)	((Roystonea_regia	(Orania_palindan	Podococcus_barteri))	Dictyosperma_album))	Hydriastele_microspadix)	Pelagodoxa_henryana)	((Oenocarpus_bataua	(Oenocarpus_minor	Prestoea_acuminata))	(((Reinhardtia_paiewonskiana	Reinhardtia_simplex)	Reinhardtia_latisecta)	((Elaeis_guineensis	Elaeis_oleifera)	(Bactris_major	Attalea_speciosa)))))	Phoenix_dactylifera);
(((Podococcus_barteri	((Roystonea_regia	Orania_palindan)	((Pelagodoxa_henryana	(Attalea_speciosa	((Elaeis_guineensis	Elaeis_oleifera)	Bactris_major)))	((Hydriastele_microspadix	(Dictyosperma_album	((Veitchia_spiralis	Heterospathe_cagayanensis)	Kentiopsis_piersoniorum)))	((Prestoea_acuminata	Oenocarpus_minor)	Oenocarpus_bataua)))))	(Reinhardtia_paiewonskiana	(Reinhardtia_simplex	Reinhardtia_latisecta)))	Phoenix_dactylifera);
((((Pelagodoxa_henryana	(Reinhardtia_paiewonskiana	(Reinhardtia_simplex	Reinhardtia_latisecta)))	((Attalea_speciosa	((Elaeis_guineensis	Elaeis_oleifera)	Bactris_major))	((Hydriastele_microspadix	(Heterospathe_cagayanensis	((Veitchia_spiralis	Kentiopsis_piersoniorum)	Dictyosperma_album)))	(Prestoea_acuminata	(Oenocarpus_minor	Oenocarpus_bataua)))))	(Roystonea_regia	(Podococcus_barteri	Orania_palindan)))	Phoenix_dactylifera);
((Pelagodoxa_henryana	((Heterospathe_cagayanensis	((((Attalea_speciosa	(Hydriastele_microspadix	((Kentiopsis_piersoniorum	Dictyosperma_album)	Veitchia_spiralis)))	(Prestoea_acuminata	(Oenocarpus_minor	Oenocarpus_bataua)))	Bactris_major)	(((Elaeis_guineensis	Elaeis_oleifera)	Reinhardtia_paiewonskiana)	(Reinhardtia_simplex	Reinhardtia_latisecta))))	(Roystonea_regia	(Podococcus_barteri	Orania_palindan))))	Phoenix_dactylifera);
((((((Elaeis_guineensis	Elaeis_oleifera)	Reinhardtia_paiewonskiana)	Reinhardtia_latisecta)	(Prestoea_acuminata	Reinhardtia_simplex))	((((Oenocarpus_minor	Oenocarpus_bataua)	(Podococcus_barteri	Orania_palindan))	Roystonea_regia)	((Pelagodoxa_henryana	(Attalea_speciosa	(Hydriastele_microspadix	(Heterospathe_cagayanensis	((Kentiopsis_piersoniorum	Dictyosperma_album)	Veitchia_spiralis)))))	Bactris_major)))	Phoenix_dactylifera);
((((((Bactris_major	(((Oenocarpus_minor	(Podococcus_barteri	Orania_palindan))	Roystonea_regia)	Oenocarpus_bataua))	(Attalea_speciosa	(((Reinhardtia_paiewonskiana	Reinhardtia_latisecta)	(Prestoea_acuminata	Reinhardtia_simplex))	(Elaeis_guineensis	Elaeis_oleifera))))	(Heterospathe_cagayanensis	((Kentiopsis_piersoniorum	Dictyosperma_album)	Veitchia_spiralis)))	Pelagodoxa_henryana)	Hydriastele_microspadix)	Phoenix_dactylifera);
((((((Heterospathe_cagayanensis	(Kentiopsis_piersoniorum	Veitchia_spiralis))	Dictyosperma_album)	Hydriastele_microspadix)	((Attalea_speciosa	((Elaeis_guineensis	Elaeis_oleifera)	(Pelagodoxa_henryana	((Reinhardtia_paiewonskiana	Reinhardtia_latisecta)	Reinhardtia_simplex))))	(Prestoea_acuminata	Podococcus_barteri)))	(Bactris_major	(((Oenocarpus_bataua	Oenocarpus_minor)	Orania_palindan)	Roystonea_regia)))	Phoenix_dactylifera);
((((Oenocarpus_bataua	((Oenocarpus_minor	(Podococcus_barteri	Orania_palindan))	Roystonea_regia))	(((Reinhardtia_paiewonskiana	Reinhardtia_latisecta)	(Prestoea_acuminata	Reinhardtia_simplex))	(((Heterospathe_cagayanensis	(Veitchia_spiralis	(Kentiopsis_piersoniorum	Dictyosperma_album)))	Hydriastele_microspadix)	(Attalea_speciosa	(Bactris_major	(Elaeis_guineensis	Elaeis_oleifera))))))	Pelagodoxa_henryana)	Phoenix_dactylifera);
((((Oenocarpus_bataua	((Oenocarpus_minor	(Podococcus_barteri	Orania_palindan))	Roystonea_regia))	(((Reinhardtia_paiewonskiana	Reinhardtia_latisecta)	(Prestoea_acuminata	Reinhardtia_simplex))	(((Heterospathe_cagayanensis	(Veitchia_spiralis	(Kentiopsis_piersoniorum	Dictyosperma_album)))	Hydriastele_microspadix)	(Attalea_speciosa	(Bactris_major	(Elaeis_guineensis	Elaeis_oleifera))))))	Pelagodoxa_henryana)	Phoenix_dactylifera);
(((((Attalea_speciosa	((Elaeis_oleifera	Elaeis_guineensis)	Bactris_major))	((Reinhardtia_paiewonskiana	Reinhardtia_simplex)	Reinhardtia_latisecta))	((((((Veitchia_spiralis	Heterospathe_cagayanensis)	Kentiopsis_piersoniorum)	Hydriastele_microspadix)	Dictyosperma_album)	Pelagodoxa_henryana)	((Oenocarpus_minor	Prestoea_acuminata)	((Roystonea_regia	Orania_palindan)	Podococcus_barteri))))	Oenocarpus_bataua)	Phoenix_dactylifera);
((((Attalea_speciosa	(((Pelagodoxa_henryana	Elaeis_oleifera)	Elaeis_guineensis)	Bactris_major))	(((Orania_palindan	Podococcus_barteri)	Roystonea_regia)	((Reinhardtia_paiewonskiana	Reinhardtia_simplex)	Reinhardtia_latisecta)))	(((Oenocarpus_minor	Prestoea_acuminata)	Oenocarpus_bataua)	(((Kentiopsis_piersoniorum	(Heterospathe_cagayanensis	Dictyosperma_album))	Veitchia_spiralis)	Hydriastele_microspadix)))	Phoenix_dactylifera);
(((((Elaeis_oleifera	Elaeis_guineensis)	(Reinhardtia_simplex	(Reinhardtia_latisecta	Reinhardtia_paiewonskiana)))	Roystonea_regia)	(((Attalea_speciosa	((Prestoea_acuminata	Oenocarpus_minor)	Oenocarpus_bataua))	(Pelagodoxa_henryana	((((Kentiopsis_piersoniorum	Heterospathe_cagayanensis)	Dictyosperma_album)	Veitchia_spiralis)	Hydriastele_microspadix)))	((Orania_palindan	Podococcus_barteri)	Bactris_major)))	Phoenix_dactylifera);
((((Bactris_major	((Attalea_speciosa	(((Hydriastele_microspadix	Heterospathe_cagayanensis)	((Veitchia_spiralis	Kentiopsis_piersoniorum)	Dictyosperma_album))	(Oenocarpus_minor	Oenocarpus_bataua)))	Roystonea_regia))	(Orania_palindan	Podococcus_barteri))	((Pelagodoxa_henryana	(Prestoea_acuminata	((Reinhardtia_latisecta	Reinhardtia_paiewonskiana)	Reinhardtia_simplex)))	(Elaeis_oleifera	Elaeis_guineensis)))	Phoenix_dactylifera);
((Bactris_major	((((Heterospathe_cagayanensis	(Veitchia_spiralis	Kentiopsis_piersoniorum))	Hydriastele_microspadix)	Dictyosperma_album)	((((Reinhardtia_latisecta	Reinhardtia_paiewonskiana)	Reinhardtia_simplex)	Pelagodoxa_henryana)	(((Roystonea_regia	(Orania_palindan	Podococcus_barteri))	(Attalea_speciosa	(Elaeis_oleifera	Elaeis_guineensis)))	(Prestoea_acuminata	(Oenocarpus_minor	Oenocarpus_bataua))))))	Phoenix_dactylifera);
((((((Veitchia_spiralis	Kentiopsis_piersoniorum)	Dictyosperma_album)	(Hydriastele_microspadix	Heterospathe_cagayanensis))	(Prestoea_acuminata	(Oenocarpus_minor	Oenocarpus_bataua)))	((Roystonea_regia	(Orania_palindan	Podococcus_barteri))	((Pelagodoxa_henryana	(Bactris_major	(Attalea_speciosa	(Elaeis_oleifera	Elaeis_guineensis))))	((Reinhardtia_latisecta	Reinhardtia_paiewonskiana)	Reinhardtia_simplex))))	Phoenix_dactylifera);
((((((Veitchia_spiralis	Kentiopsis_piersoniorum)	Dictyosperma_album)	(Hydriastele_microspadix	Heterospathe_cagayanensis))	(Prestoea_acuminata	(Oenocarpus_minor	Oenocarpus_bataua)))	((Roystonea_regia	(Orania_palindan	Podococcus_barteri))	((Pelagodoxa_henryana	(Bactris_major	(Attalea_speciosa	(Elaeis_oleifera	Elaeis_guineensis))))	((Reinhardtia_latisecta	Reinhardtia_paiewonskiana)	Reinhardtia_simplex))))	Phoenix_dactylifera);
((((((Veitchia_spiralis	Kentiopsis_piersoniorum)	Dictyosperma_album)	(Hydriastele_microspadix	Heterospathe_cagayanensis))	(Prestoea_acuminata	(Oenocarpus_minor	Oenocarpus_bataua)))	((Roystonea_regia	(Orania_palindan	Podococcus_barteri))	((Pelagodoxa_henryana	(Bactris_major	(Attalea_speciosa	(Elaeis_oleifera	Elaeis_guineensis))))	((Reinhardtia_latisecta	Reinhardtia_paiewonskiana)	Reinhardtia_simplex))))	Phoenix_dactylifera);
((Bactris_major	(((((Elaeis_oleifera	Elaeis_guineensis)	Reinhardtia_paiewonskiana)	(Reinhardtia_simplex	Reinhardtia_latisecta))	(((((Veitchia_spiralis	(Heterospathe_cagayanensis	Kentiopsis_piersoniorum))	Dictyosperma_album)	Hydriastele_microspadix)	((Prestoea_acuminata	(Oenocarpus_minor	Oenocarpus_bataua))	Pelagodoxa_henryana))	Attalea_speciosa))	(Podococcus_barteri	(Roystonea_regia	Orania_palindan))))	Phoenix_dactylifera);
(((Pelagodoxa_henryana	((Podococcus_barteri	Orania_palindan)	Roystonea_regia))	(((((((Kentiopsis_piersoniorum	Veitchia_spiralis)	Heterospathe_cagayanensis)	Dictyosperma_album)	Hydriastele_microspadix)	(Prestoea_acuminata	(Oenocarpus_minor	Oenocarpus_bataua)))	(((Elaeis_oleifera	Elaeis_guineensis)	Bactris_major)	Attalea_speciosa))	((Reinhardtia_simplex	Reinhardtia_latisecta)	Reinhardtia_paiewonskiana)))	Phoenix_dactylifera);
(((((((Prestoea_acuminata	(Oenocarpus_minor	Oenocarpus_bataua))	(Dictyosperma_album	(Hydriastele_microspadix	(Veitchia_spiralis	(Heterospathe_cagayanensis	Kentiopsis_piersoniorum)))))	Attalea_speciosa)	((Elaeis_oleifera	Elaeis_guineensis)	Bactris_major))	(Pelagodoxa_henryana	((Reinhardtia_simplex	Reinhardtia_latisecta)	Reinhardtia_paiewonskiana)))	((Podococcus_barteri	Orania_palindan)	Roystonea_regia))	Phoenix_dactylifera);
(((((((Prestoea_acuminata	(Oenocarpus_minor	Oenocarpus_bataua))	(Dictyosperma_album	(Hydriastele_microspadix	(Veitchia_spiralis	(Heterospathe_cagayanensis	Kentiopsis_piersoniorum)))))	Attalea_speciosa)	((Elaeis_oleifera	Elaeis_guineensis)	Bactris_major))	(Pelagodoxa_henryana	((Reinhardtia_simplex	Reinhardtia_latisecta)	Reinhardtia_paiewonskiana)))	((Podococcus_barteri	Orania_palindan)	Roystonea_regia))	Phoenix_dactylifera);
(((((((Prestoea_acuminata	(Oenocarpus_minor	Oenocarpus_bataua))	(Dictyosperma_album	(Hydriastele_microspadix	(Veitchia_spiralis	(Heterospathe_cagayanensis	Kentiopsis_piersoniorum)))))	Attalea_speciosa)	((Elaeis_oleifera	Elaeis_guineensis)	Bactris_major))	(Pelagodoxa_henryana	((Reinhardtia_simplex	Reinhardtia_latisecta)	Reinhardtia_paiewonskiana)))	((Podococcus_barteri	Orania_palindan)	Roystonea_regia))	Phoenix_dactylifera);
((((Reinhardtia_simplex	Reinhardtia_latisecta)	Reinhardtia_paiewonskiana)	((Podococcus_barteri	Orania_palindan)	((Pelagodoxa_henryana	((Prestoea_acuminata	(Oenocarpus_minor	Oenocarpus_bataua))	(Hydriastele_microspadix	(Veitchia_spiralis	((Dictyosperma_album	Heterospathe_cagayanensis)	Kentiopsis_piersoniorum)))))	(((Attalea_speciosa	(Elaeis_oleifera	Elaeis_guineensis))	Bactris_major)	Roystonea_regia))))	Phoenix_dactylifera);
(((Roystonea_regia	(((Podococcus_barteri	Orania_palindan)	(Oenocarpus_minor	Oenocarpus_bataua))	(Hydriastele_microspadix	(Dictyosperma_album	(Veitchia_spiralis	(Heterospathe_cagayanensis	Kentiopsis_piersoniorum))))))	(((Attalea_speciosa	(Elaeis_oleifera	Elaeis_guineensis))	Bactris_major)	(Pelagodoxa_henryana	((Reinhardtia_paiewonskiana	(Prestoea_acuminata	Reinhardtia_simplex))	Reinhardtia_latisecta))))	Phoenix_dactylifera);
(((Roystonea_regia	(((Podococcus_barteri	Orania_palindan)	(Oenocarpus_minor	Oenocarpus_bataua))	(Hydriastele_microspadix	(Dictyosperma_album	(Veitchia_spiralis	(Heterospathe_cagayanensis	Kentiopsis_piersoniorum))))))	(((Attalea_speciosa	(Elaeis_oleifera	Elaeis_guineensis))	Bactris_major)	(Pelagodoxa_henryana	((Reinhardtia_paiewonskiana	(Prestoea_acuminata	Reinhardtia_simplex))	Reinhardtia_latisecta))))	Phoenix_dactylifera);
(((((Prestoea_acuminata	(Oenocarpus_minor	Oenocarpus_bataua))	(Hydriastele_microspadix	(Dictyosperma_album	(Kentiopsis_piersoniorum	(Heterospathe_cagayanensis	Veitchia_spiralis)))))	Pelagodoxa_henryana)	((Podococcus_barteri	(Roystonea_regia	Orania_palindan))	((Reinhardtia_paiewonskiana	(Reinhardtia_simplex	Reinhardtia_latisecta))	((Attalea_speciosa	(Elaeis_oleifera	Elaeis_guineensis))	Bactris_major))))	Phoenix_dactylifera);
(((((Bactris_major	(Podococcus_barteri	Orania_palindan))	((Veitchia_spiralis	((Pelagodoxa_henryana	(Kentiopsis_piersoniorum	Dictyosperma_album))	Hydriastele_microspadix))	Heterospathe_cagayanensis))	((Oenocarpus_minor	Oenocarpus_bataua)	Attalea_speciosa))	(Roystonea_regia	(((Elaeis_oleifera	Elaeis_guineensis)	Reinhardtia_paiewonskiana)	((Prestoea_acuminata	Reinhardtia_simplex)	Reinhardtia_latisecta))))	Phoenix_dactylifera);
(((Podococcus_barteri	(Bactris_major	(Orania_palindan	Roystonea_regia)))	(((((Prestoea_acuminata	Reinhardtia_simplex)	Reinhardtia_latisecta)	Pelagodoxa_henryana)	((Elaeis_oleifera	Elaeis_guineensis)	Reinhardtia_paiewonskiana))	(((((Veitchia_spiralis	(Heterospathe_cagayanensis	Kentiopsis_piersoniorum))	Dictyosperma_album)	Hydriastele_microspadix)	(Oenocarpus_minor	Oenocarpus_bataua))	Attalea_speciosa)))	Phoenix_dactylifera);
((((((Elaeis_oleifera	Elaeis_guineensis)	Roystonea_regia)	Orania_palindan)	(Bactris_major	Podococcus_barteri))	((((Reinhardtia_simplex	Reinhardtia_latisecta)	Reinhardtia_paiewonskiana)	Prestoea_acuminata)	(Pelagodoxa_henryana	(((Dictyosperma_album	(Oenocarpus_minor	Oenocarpus_bataua))	Attalea_speciosa)	(((Veitchia_spiralis	Kentiopsis_piersoniorum)	Hydriastele_microspadix)	Heterospathe_cagayanensis)))))	Phoenix_dactylifera);
((((((Reinhardtia_paiewonskiana	(Elaeis_oleifera	Elaeis_guineensis))	((((Oenocarpus_minor	Oenocarpus_bataua)	((Hydriastele_microspadix	(Dictyosperma_album	(Veitchia_spiralis	Kentiopsis_piersoniorum)))	Heterospathe_cagayanensis))	Attalea_speciosa)	Pelagodoxa_henryana))	Reinhardtia_latisecta)	(Prestoea_acuminata	Reinhardtia_simplex))	((Roystonea_regia	(Orania_palindan	Podococcus_barteri))	Bactris_major))	Phoenix_dactylifera);
(((((Reinhardtia_paiewonskiana	((Prestoea_acuminata	Reinhardtia_simplex)	Reinhardtia_latisecta))	(((Oenocarpus_minor	Oenocarpus_bataua)	(((Hydriastele_microspadix	(Veitchia_spiralis	Kentiopsis_piersoniorum))	Heterospathe_cagayanensis)	Dictyosperma_album))	Attalea_speciosa))	((Roystonea_regia	(Orania_palindan	Podococcus_barteri))	((Elaeis_oleifera	Elaeis_guineensis)	Bactris_major)))	Pelagodoxa_henryana)	Phoenix_dactylifera);
(((Reinhardtia_paiewonskiana	((Prestoea_acuminata	Reinhardtia_simplex)	Reinhardtia_latisecta))	((Roystonea_regia	(Oenocarpus_minor	(Orania_palindan	Podococcus_barteri)))	(((Hydriastele_microspadix	((Veitchia_spiralis	(Heterospathe_cagayanensis	Kentiopsis_piersoniorum))	Dictyosperma_album))	(Attalea_speciosa	(Oenocarpus_bataua	(Elaeis_oleifera	Elaeis_guineensis))))	(Bactris_major	Pelagodoxa_henryana))))	Phoenix_dactylifera);
((((Podococcus_barteri	Roystonea_regia)	(Bactris_major	((((((Hydriastele_microspadix	(Veitchia_spiralis	Kentiopsis_piersoniorum))	Heterospathe_cagayanensis)	Dictyosperma_album)	(Pelagodoxa_henryana	(Attalea_speciosa	Oenocarpus_bataua)))	Oenocarpus_minor)	((Reinhardtia_paiewonskiana	((Prestoea_acuminata	Reinhardtia_simplex)	Reinhardtia_latisecta))	Orania_palindan))))	(Elaeis_oleifera	Elaeis_guineensis))	Phoenix_dactylifera);
((((Roystonea_regia	((Oenocarpus_bataua	Oenocarpus_minor)	Orania_palindan))	(((Hydriastele_microspadix	(Dictyosperma_album	((Heterospathe_cagayanensis	Kentiopsis_piersoniorum)	Veitchia_spiralis)))	Podococcus_barteri)	((Elaeis_guineensis	(Elaeis_oleifera	Attalea_speciosa))	Bactris_major)))	((Reinhardtia_latisecta	Reinhardtia_paiewonskiana)	((Pelagodoxa_henryana	Prestoea_acuminata)	Reinhardtia_simplex)))	Phoenix_dactylifera);
((((((Podococcus_barteri	Orania_palindan)	Roystonea_regia)	((((Reinhardtia_simplex	Reinhardtia_latisecta)	Reinhardtia_paiewonskiana)	Prestoea_acuminata)	((Oenocarpus_bataua	Oenocarpus_minor)	(Hydriastele_microspadix	(((Veitchia_spiralis	Dictyosperma_album)	Kentiopsis_piersoniorum)	Heterospathe_cagayanensis)))))	Pelagodoxa_henryana)	((Elaeis_guineensis	Elaeis_oleifera)	(Attalea_speciosa	Bactris_major)))	Phoenix_dactylifera);
(((Hydriastele_microspadix	(((Heterospathe_cagayanensis	Veitchia_spiralis)	Kentiopsis_piersoniorum)	Dictyosperma_album))	((Bactris_major	(((((Elaeis_guineensis	Elaeis_oleifera)	Attalea_speciosa)	(Reinhardtia_simplex	(Reinhardtia_latisecta	Reinhardtia_paiewonskiana)))	Pelagodoxa_henryana)	((Podococcus_barteri	Orania_palindan)	Roystonea_regia)))	(Prestoea_acuminata	(Oenocarpus_bataua	Oenocarpus_minor))))	Phoenix_dactylifera);
(((Attalea_speciosa	((Hydriastele_microspadix	(Dictyosperma_album	((Veitchia_spiralis	Heterospathe_cagayanensis)	Kentiopsis_piersoniorum)))	(Oenocarpus_bataua	Oenocarpus_minor)))	(((Elaeis_guineensis	Elaeis_oleifera)	(Prestoea_acuminata	(Reinhardtia_paiewonskiana	(Reinhardtia_simplex	Reinhardtia_latisecta))))	(((Pelagodoxa_henryana	Bactris_major)	(Podococcus_barteri	Orania_palindan))	Roystonea_regia)))	Phoenix_dactylifera);
((Pelagodoxa_henryana	((Bactris_major	(((Elaeis_guineensis	Elaeis_oleifera)	((Attalea_speciosa	((Kentiopsis_piersoniorum	Veitchia_spiralis)	(Dictyosperma_album	(Hydriastele_microspadix	Heterospathe_cagayanensis))))	((Oenocarpus_bataua	Oenocarpus_minor)	(Podococcus_barteri	Orania_palindan))))	((Prestoea_acuminata	Reinhardtia_simplex)	(Reinhardtia_latisecta	Reinhardtia_paiewonskiana))))	Roystonea_regia))	Phoenix_dactylifera);
(((((Kentiopsis_piersoniorum	(Dictyosperma_album	Veitchia_spiralis))	(((Prestoea_acuminata	Reinhardtia_simplex)	(Reinhardtia_latisecta	Reinhardtia_paiewonskiana))	(((((Elaeis_guineensis	Elaeis_oleifera)	Attalea_speciosa)	Bactris_major)	(Roystonea_regia	((Oenocarpus_bataua	Oenocarpus_minor)	(Podococcus_barteri	Orania_palindan))))	Pelagodoxa_henryana)))	Hydriastele_microspadix)	Heterospathe_cagayanensis)	Phoenix_dactylifera);
(((((Podococcus_barteri	Orania_palindan)	Roystonea_regia)	((Reinhardtia_latisecta	(Reinhardtia_simplex	Reinhardtia_paiewonskiana))	(Bactris_major	(Attalea_speciosa	(Elaeis_oleifera	Elaeis_guineensis)))))	((((Dictyosperma_album	Hydriastele_microspadix)	((Kentiopsis_piersoniorum	Veitchia_spiralis)	Heterospathe_cagayanensis))	Pelagodoxa_henryana)	(Oenocarpus_bataua	(Oenocarpus_minor	Prestoea_acuminata))))	Phoenix_dactylifera);
(((((((Podococcus_barteri	Orania_palindan)	Roystonea_regia)	((Reinhardtia_paiewonskiana	(Reinhardtia_latisecta	Reinhardtia_simplex))	(Bactris_major	(Attalea_speciosa	(Elaeis_oleifera	Elaeis_guineensis)))))	((((Kentiopsis_piersoniorum	Veitchia_spiralis)	Hydriastele_microspadix)	Heterospathe_cagayanensis)	Dictyosperma_album))	(Prestoea_acuminata	(Oenocarpus_bataua	Oenocarpus_minor)))	Pelagodoxa_henryana)	Phoenix_dactylifera);
((((Roystonea_regia	((Prestoea_acuminata	Reinhardtia_simplex)	(Reinhardtia_paiewonskiana	Reinhardtia_latisecta)))	(((Oenocarpus_bataua	Oenocarpus_minor)	Pelagodoxa_henryana)	(Bactris_major	(Attalea_speciosa	(Elaeis_oleifera	Elaeis_guineensis)))))	((((Veitchia_spiralis	(Kentiopsis_piersoniorum	Dictyosperma_album))	Heterospathe_cagayanensis)	Hydriastele_microspadix)	(Podococcus_barteri	Orania_palindan)))	Phoenix_dactylifera);
(((Bactris_major	(Attalea_speciosa	(Elaeis_oleifera	Elaeis_guineensis)))	((Roystonea_regia	Pelagodoxa_henryana)	((((Reinhardtia_simplex	(Reinhardtia_paiewonskiana	Reinhardtia_latisecta))	Prestoea_acuminata)	(Oenocarpus_bataua	Oenocarpus_minor))	((((Veitchia_spiralis	(Kentiopsis_piersoniorum	Dictyosperma_album))	Heterospathe_cagayanensis)	Hydriastele_microspadix)	(Podococcus_barteri	Orania_palindan)))))	Phoenix_dactylifera);
((((Hydriastele_microspadix	((Kentiopsis_piersoniorum	((Reinhardtia_simplex	(Reinhardtia_paiewonskiana	Reinhardtia_latisecta))	(Attalea_speciosa	((Prestoea_acuminata	(Oenocarpus_minor	Oenocarpus_bataua))	(Elaeis_oleifera	Elaeis_guineensis)))))	((Dictyosperma_album	(Roystonea_regia	(Bactris_major	(Podococcus_barteri	Orania_palindan))))	Heterospathe_cagayanensis)))	Pelagodoxa_henryana)	Veitchia_spiralis)	Phoenix_dactylifera);
((((((Pelagodoxa_henryana	Bactris_major)	Attalea_speciosa)	(Elaeis_oleifera	Elaeis_guineensis))	((Reinhardtia_paiewonskiana	Reinhardtia_latisecta)	(Prestoea_acuminata	Reinhardtia_simplex)))	(((((Kentiopsis_piersoniorum	Dictyosperma_album)	Hydriastele_microspadix)	Veitchia_spiralis)	Heterospathe_cagayanensis)	((Roystonea_regia	((Podococcus_barteri	Orania_palindan)	Oenocarpus_minor))	Oenocarpus_bataua)))	Phoenix_dactylifera);
(((Pelagodoxa_henryana	Roystonea_regia)	(((Reinhardtia_paiewonskiana	Oenocarpus_bataua)	((Podococcus_barteri	Orania_palindan)	Oenocarpus_minor))	((((((Veitchia_spiralis	(Heterospathe_cagayanensis	Kentiopsis_piersoniorum))	Dictyosperma_album)	Hydriastele_microspadix)	((Bactris_major	Attalea_speciosa)	(Elaeis_oleifera	Elaeis_guineensis)))	(Prestoea_acuminata	Reinhardtia_simplex))	Reinhardtia_latisecta)))	Phoenix_dactylifera);
(((((Pelagodoxa_henryana	(Hydriastele_microspadix	(Veitchia_spiralis	Kentiopsis_piersoniorum)))	Dictyosperma_album)	(Oenocarpus_bataua	Oenocarpus_minor))	(((((Reinhardtia_paiewonskiana	Reinhardtia_latisecta)	(Prestoea_acuminata	Reinhardtia_simplex))	Heterospathe_cagayanensis)	((Bactris_major	Attalea_speciosa)	(Elaeis_oleifera	Elaeis_guineensis)))	(Roystonea_regia	(Podococcus_barteri	Orania_palindan))))	Phoenix_dactylifera);
(((Podococcus_barteri	Pelagodoxa_henryana)	(((Orania_palindan	(((Bactris_major	Attalea_speciosa)	(Elaeis_oleifera	Elaeis_guineensis))	(Oenocarpus_minor	((Oenocarpus_bataua	((Hydriastele_microspadix	Heterospathe_cagayanensis)	Dictyosperma_album))	(Kentiopsis_piersoniorum	Veitchia_spiralis)))))	((Reinhardtia_paiewonskiana	Reinhardtia_latisecta)	(Prestoea_acuminata	Reinhardtia_simplex)))	Roystonea_regia))	Phoenix_dactylifera);
(((((Heterospathe_cagayanensis	Hydriastele_microspadix)	(Kentiopsis_piersoniorum	Veitchia_spiralis))	(Attalea_speciosa	(((Bactris_major	((Roystonea_regia	(Podococcus_barteri	Orania_palindan))	Dictyosperma_album))	(Oenocarpus_bataua	Oenocarpus_minor))	((((Reinhardtia_paiewonskiana	Reinhardtia_latisecta)	(Prestoea_acuminata	Reinhardtia_simplex))	Elaeis_oleifera)	Elaeis_guineensis))))	Pelagodoxa_henryana)	Phoenix_dactylifera);
(((((((Oenocarpus_bataua	Attalea_speciosa)	((((Kentiopsis_piersoniorum	Hydriastele_microspadix)	Heterospathe_cagayanensis)	Veitchia_spiralis)	Dictyosperma_album))	((Orania_palindan	Podococcus_barteri)	Oenocarpus_minor))	(Roystonea_regia	(Pelagodoxa_henryana	(Elaeis_oleifera	Elaeis_guineensis))))	((Prestoea_acuminata	Reinhardtia_simplex)	(Reinhardtia_latisecta	Reinhardtia_paiewonskiana)))	Bactris_major)	Phoenix_dactylifera);
((((((Elaeis_oleifera	Elaeis_guineensis)	Attalea_speciosa)	(Pelagodoxa_henryana	Bactris_major))	((Roystonea_regia	((Orania_palindan	Podococcus_barteri)	(Oenocarpus_bataua	Oenocarpus_minor)))	((Heterospathe_cagayanensis	(Dictyosperma_album	(Kentiopsis_piersoniorum	Veitchia_spiralis)))	Hydriastele_microspadix)))	(Prestoea_acuminata	(Reinhardtia_paiewonskiana	(Reinhardtia_simplex	Reinhardtia_latisecta))))	Phoenix_dactylifera);
((Pelagodoxa_henryana	(((Attalea_speciosa	(((Dictyosperma_album	Kentiopsis_piersoniorum)	Veitchia_spiralis)	Hydriastele_microspadix))	((Roystonea_regia	((Orania_palindan	Podococcus_barteri)	(Oenocarpus_bataua	Oenocarpus_minor)))	Bactris_major))	((Elaeis_oleifera	Elaeis_guineensis)	(Heterospathe_cagayanensis	((Prestoea_acuminata	Reinhardtia_simplex)	(Reinhardtia_latisecta	Reinhardtia_paiewonskiana))))))	Phoenix_dactylifera);
(((Orania_palindan	Podococcus_barteri)	(((Roystonea_regia	(Pelagodoxa_henryana	((Bactris_major	(Elaeis_oleifera	Elaeis_guineensis))	Attalea_speciosa)))	((Prestoea_acuminata	(Oenocarpus_bataua	Oenocarpus_minor))	((((Kentiopsis_piersoniorum	Heterospathe_cagayanensis)	Veitchia_spiralis)	Hydriastele_microspadix)	Dictyosperma_album)))	(Reinhardtia_simplex	(Reinhardtia_latisecta	Reinhardtia_paiewonskiana))))	Phoenix_dactylifera);
((((((Hydriastele_microspadix	(Dictyosperma_album	Kentiopsis_piersoniorum))	(((Elaeis_oleifera	Elaeis_guineensis)	Attalea_speciosa)	(Bactris_major	((Podococcus_barteri	(Orania_palindan	Roystonea_regia))	(Oenocarpus_minor	Oenocarpus_bataua)))))	(Heterospathe_cagayanensis	((Prestoea_acuminata	Reinhardtia_simplex)	(Reinhardtia_latisecta	Reinhardtia_paiewonskiana))))	Veitchia_spiralis)	Pelagodoxa_henryana)	Phoenix_dactylifera);
(((((Reinhardtia_latisecta	Reinhardtia_paiewonskiana)	Reinhardtia_simplex)	((Pelagodoxa_henryana	(((Hydriastele_microspadix	((Kentiopsis_piersoniorum	Veitchia_spiralis)	Heterospathe_cagayanensis))	Dictyosperma_album)	((Oenocarpus_minor	Oenocarpus_bataua)	Prestoea_acuminata)))	((((Elaeis_oleifera	Elaeis_guineensis)	Attalea_speciosa)	Bactris_major)	Roystonea_regia)))	(Orania_palindan	Podococcus_barteri))	Phoenix_dactylifera);
((((((Reinhardtia_latisecta	Reinhardtia_paiewonskiana)	Reinhardtia_simplex)	(Elaeis_oleifera	Elaeis_guineensis))	(Pelagodoxa_henryana	((Attalea_speciosa	((Dictyosperma_album	(Kentiopsis_piersoniorum	(Heterospathe_cagayanensis	Veitchia_spiralis)))	Hydriastele_microspadix))	((Oenocarpus_minor	Oenocarpus_bataua)	Prestoea_acuminata))))	(Roystonea_regia	(Bactris_major	(Orania_palindan	Podococcus_barteri))))	Phoenix_dactylifera);
((((((Reinhardtia_latisecta	Reinhardtia_paiewonskiana)	Reinhardtia_simplex)	(Elaeis_oleifera	Elaeis_guineensis))	(Pelagodoxa_henryana	((Attalea_speciosa	((Dictyosperma_album	(Kentiopsis_piersoniorum	(Heterospathe_cagayanensis	Veitchia_spiralis)))	Hydriastele_microspadix))	((Oenocarpus_minor	Oenocarpus_bataua)	Prestoea_acuminata))))	(Roystonea_regia	(Bactris_major	(Orania_palindan	Podococcus_barteri))))	Phoenix_dactylifera);
((((((((Reinhardtia_latisecta	Reinhardtia_paiewonskiana)	Reinhardtia_simplex)	(Elaeis_oleifera	Elaeis_guineensis))	(Attalea_speciosa	(((((Dictyosperma_album	Kentiopsis_piersoniorum)	Heterospathe_cagayanensis)	Veitchia_spiralis)	Hydriastele_microspadix)	((Oenocarpus_minor	Oenocarpus_bataua)	Prestoea_acuminata))))	(Podococcus_barteri	Bactris_major))	(Roystonea_regia	Orania_palindan))	Pelagodoxa_henryana)	Phoenix_dactylifera);
((((Roystonea_regia	(Podococcus_barteri	Orania_palindan))	(Oenocarpus_minor	Oenocarpus_bataua))	(((Reinhardtia_paiewonskiana	((Dictyosperma_album	(Heterospathe_cagayanensis	(Veitchia_spiralis	Kentiopsis_piersoniorum)))	Hydriastele_microspadix))	(Reinhardtia_latisecta	((Prestoea_acuminata	Reinhardtia_simplex)	Pelagodoxa_henryana)))	(((Elaeis_oleifera	Elaeis_guineensis)	Bactris_major)	Attalea_speciosa)))	Phoenix_dactylifera);
(((((((((Heterospathe_cagayanensis	((Veitchia_spiralis	Kentiopsis_piersoniorum)	Hydriastele_microspadix))	Dictyosperma_album)	(Oenocarpus_minor	Oenocarpus_bataua))	Attalea_speciosa)	((Podococcus_barteri	Orania_palindan)	Roystonea_regia))	((Elaeis_guineensis	Elaeis_oleifera)	((Prestoea_acuminata	Reinhardtia_simplex)	(Reinhardtia_paiewonskiana	Reinhardtia_latisecta))))	Bactris_major)	Pelagodoxa_henryana)	Phoenix_dactylifera);
(((Pelagodoxa_henryana	(Bactris_major	(Podococcus_barteri	Orania_palindan)))	((((Elaeis_guineensis	Elaeis_oleifera)	(Attalea_speciosa	((Oenocarpus_bataua	(Prestoea_acuminata	Oenocarpus_minor))	((Heterospathe_cagayanensis	((Veitchia_spiralis	Kentiopsis_piersoniorum)	Hydriastele_microspadix))	Dictyosperma_album))))	Roystonea_regia)	(Reinhardtia_simplex	(Reinhardtia_paiewonskiana	Reinhardtia_latisecta))))	Phoenix_dactylifera);
(((Roystonea_regia	Podococcus_barteri)	(Orania_palindan	((Pelagodoxa_henryana	(Reinhardtia_paiewonskiana	(Reinhardtia_latisecta	Reinhardtia_simplex)))	((Bactris_major	(Elaeis_guineensis	Elaeis_oleifera))	(Attalea_speciosa	(((((Kentiopsis_piersoniorum	Dictyosperma_album)	Heterospathe_cagayanensis)	Veitchia_spiralis)	Hydriastele_microspadix)	(Prestoea_acuminata	(Oenocarpus_minor	Oenocarpus_bataua))))))))	Phoenix_dactylifera);
((((((Podococcus_barteri	Orania_palindan)	Roystonea_regia)	(Reinhardtia_simplex	(Reinhardtia_paiewonskiana	Reinhardtia_latisecta)))	((Attalea_speciosa	(((Kentiopsis_piersoniorum	((Heterospathe_cagayanensis	Veitchia_spiralis)	Dictyosperma_album))	Hydriastele_microspadix)	(Prestoea_acuminata	(Oenocarpus_minor	Oenocarpus_bataua))))	(Bactris_major	(Elaeis_guineensis	Elaeis_oleifera))))	Pelagodoxa_henryana)	Phoenix_dactylifera);
((((Reinhardtia_latisecta	((Reinhardtia_paiewonskiana	((Bactris_major	(Attalea_speciosa	(Elaeis_guineensis	Elaeis_oleifera)))	(((((Dictyosperma_album	Veitchia_spiralis)	Kentiopsis_piersoniorum)	Heterospathe_cagayanensis)	Hydriastele_microspadix)	(Prestoea_acuminata	(Oenocarpus_minor	Oenocarpus_bataua)))))	((Podococcus_barteri	Orania_palindan)	Pelagodoxa_henryana)))	Roystonea_regia)	Reinhardtia_simplex)	Phoenix_dactylifera);
((((((Roystonea_regia	(Bactris_major	(Podococcus_barteri	Orania_palindan)))	(Reinhardtia_paiewonskiana	(Elaeis_guineensis	Elaeis_oleifera)))	(((Attalea_speciosa	((Hydriastele_microspadix	(Dictyosperma_album	(Veitchia_spiralis	Kentiopsis_piersoniorum)))	(Prestoea_acuminata	(Oenocarpus_minor	Oenocarpus_bataua))))	Reinhardtia_simplex)	Pelagodoxa_henryana))	Reinhardtia_latisecta)	Heterospathe_cagayanensis)	Phoenix_dactylifera);
((((((Attalea_speciosa	(Dictyosperma_album	(Heterospathe_cagayanensis	((Kentiopsis_piersoniorum	Veitchia_spiralis)	Hydriastele_microspadix))))	(Prestoea_acuminata	(Oenocarpus_minor	Oenocarpus_bataua)))	((Bactris_major	(Podococcus_barteri	Orania_palindan))	Pelagodoxa_henryana))	((Elaeis_oleifera	(Reinhardtia_paiewonskiana	(Reinhardtia_simplex	Reinhardtia_latisecta)))	Elaeis_guineensis))	Roystonea_regia)	Phoenix_dactylifera);
((((((Reinhardtia_paiewonskiana	(Reinhardtia_simplex	Reinhardtia_latisecta))	Attalea_speciosa)	((Prestoea_acuminata	(Oenocarpus_minor	Oenocarpus_bataua))	((Roystonea_regia	(Podococcus_barteri	Orania_palindan))	Bactris_major)))	(Pelagodoxa_henryana	(Elaeis_guineensis	Elaeis_oleifera)))	(((Veitchia_spiralis	Dictyosperma_album)	(Heterospathe_cagayanensis	Kentiopsis_piersoniorum))	Hydriastele_microspadix))	Phoenix_dactylifera);
((((Hydriastele_microspadix	((Veitchia_spiralis	(Heterospathe_cagayanensis	Kentiopsis_piersoniorum))	Dictyosperma_album))	(Prestoea_acuminata	(Oenocarpus_minor	Oenocarpus_bataua)))	(((Reinhardtia_paiewonskiana	(Reinhardtia_simplex	Reinhardtia_latisecta))	(((Attalea_speciosa	(Elaeis_guineensis	Elaeis_oleifera))	Bactris_major)	Pelagodoxa_henryana))	(Roystonea_regia	(Podococcus_barteri	Orania_palindan))))	Phoenix_dactylifera);
((((Hydriastele_microspadix	((Veitchia_spiralis	(Heterospathe_cagayanensis	Kentiopsis_piersoniorum))	Dictyosperma_album))	(Prestoea_acuminata	(Oenocarpus_minor	Oenocarpus_bataua)))	(((Reinhardtia_paiewonskiana	(Reinhardtia_simplex	Reinhardtia_latisecta))	(((Attalea_speciosa	(Elaeis_guineensis	Elaeis_oleifera))	Bactris_major)	Pelagodoxa_henryana))	(Roystonea_regia	(Podococcus_barteri	Orania_palindan))))	Phoenix_dactylifera);
(((Oenocarpus_minor	(Podococcus_barteri	Orania_palindan))	((Attalea_speciosa	Bactris_major)	(((Reinhardtia_paiewonskiana	(Reinhardtia_latisecta	(Prestoea_acuminata	Reinhardtia_simplex)))	(Pelagodoxa_henryana	(Elaeis_oleifera	Elaeis_guineensis)))	(((((Heterospathe_cagayanensis	Hydriastele_microspadix)	Veitchia_spiralis)	Kentiopsis_piersoniorum)	(Oenocarpus_bataua	Dictyosperma_album))	Roystonea_regia))))	Phoenix_dactylifera);
(((((Pelagodoxa_henryana	((Attalea_speciosa	Bactris_major)	(Elaeis_oleifera	Elaeis_guineensis)))	(((Veitchia_spiralis	((Dictyosperma_album	Heterospathe_cagayanensis)	Kentiopsis_piersoniorum))	Oenocarpus_bataua)	Hydriastele_microspadix))	(Reinhardtia_paiewonskiana	(Reinhardtia_latisecta	(Prestoea_acuminata	Reinhardtia_simplex))))	(Roystonea_regia	((Orania_palindan	Podococcus_barteri)	Oenocarpus_minor)))	Phoenix_dactylifera);
(((((Pelagodoxa_henryana	((Attalea_speciosa	Bactris_major)	(Elaeis_oleifera	Elaeis_guineensis)))	(((Veitchia_spiralis	((Dictyosperma_album	Heterospathe_cagayanensis)	Kentiopsis_piersoniorum))	Oenocarpus_bataua)	Hydriastele_microspadix))	(Reinhardtia_paiewonskiana	(Reinhardtia_latisecta	(Prestoea_acuminata	Reinhardtia_simplex))))	(Roystonea_regia	((Orania_palindan	Podococcus_barteri)	Oenocarpus_minor)))	Phoenix_dactylifera);
((((Prestoea_acuminata	(Oenocarpus_bataua	Oenocarpus_minor))	(Hydriastele_microspadix	(Veitchia_spiralis	((Heterospathe_cagayanensis	Dictyosperma_album)	Kentiopsis_piersoniorum))))	((Reinhardtia_paiewonskiana	(Reinhardtia_latisecta	Reinhardtia_simplex))	((Podococcus_barteri	Orania_palindan)	(Roystonea_regia	(((Attalea_speciosa	Bactris_major)	(Elaeis_oleifera	Elaeis_guineensis))	Pelagodoxa_henryana)))))	Phoenix_dactylifera);
((((((Reinhardtia_simplex	Reinhardtia_latisecta)	Reinhardtia_paiewonskiana)	((Podococcus_barteri	Orania_palindan)	Roystonea_regia))	(((Attalea_speciosa	Bactris_major)	(Elaeis_oleifera	Elaeis_guineensis))	Pelagodoxa_henryana))	((Prestoea_acuminata	(Oenocarpus_bataua	Oenocarpus_minor))	(Hydriastele_microspadix	((Heterospathe_cagayanensis	(Veitchia_spiralis	Kentiopsis_piersoniorum))	Dictyosperma_album))))	Phoenix_dactylifera);
(((Attalea_speciosa	(((((Reinhardtia_simplex	Reinhardtia_latisecta)	Reinhardtia_paiewonskiana)	(Elaeis_oleifera	Elaeis_guineensis))	Roystonea_regia)	((Prestoea_acuminata	(Oenocarpus_bataua	Oenocarpus_minor))	(((Veitchia_spiralis	(Kentiopsis_piersoniorum	Hydriastele_microspadix))	Heterospathe_cagayanensis)	Dictyosperma_album))))	(Pelagodoxa_henryana	(Bactris_major	(Podococcus_barteri	Orania_palindan))))	Phoenix_dactylifera);
(((((Prestoea_acuminata	Reinhardtia_simplex)	Reinhardtia_latisecta)	(Reinhardtia_paiewonskiana	(Elaeis_oleifera	Elaeis_guineensis)))	((((Oenocarpus_bataua	Oenocarpus_minor)	(Podococcus_barteri	Orania_palindan))	((Hydriastele_microspadix	(Heterospathe_cagayanensis	(Veitchia_spiralis	Kentiopsis_piersoniorum)))	Dictyosperma_album))	((Bactris_major	Attalea_speciosa)	(Roystonea_regia	Pelagodoxa_henryana))))	Phoenix_dactylifera);
((((Bactris_major	(Podococcus_barteri	Orania_palindan))	Roystonea_regia)	((Attalea_speciosa	((((Veitchia_spiralis	(Heterospathe_cagayanensis	Kentiopsis_piersoniorum))	Dictyosperma_album)	Hydriastele_microspadix)	(Oenocarpus_bataua	(Prestoea_acuminata	Oenocarpus_minor))))	((Elaeis_oleifera	Elaeis_guineensis)	((Reinhardtia_paiewonskiana	(Reinhardtia_simplex	Reinhardtia_latisecta))	Pelagodoxa_henryana))))	Phoenix_dactylifera);
(((Attalea_speciosa	((((Veitchia_spiralis	(Heterospathe_cagayanensis	Kentiopsis_piersoniorum))	Dictyosperma_album)	Hydriastele_microspadix)	(Prestoea_acuminata	(Oenocarpus_minor	Oenocarpus_bataua))))	(((Pelagodoxa_henryana	(Elaeis_oleifera	Elaeis_guineensis))	(Reinhardtia_paiewonskiana	(Reinhardtia_simplex	Reinhardtia_latisecta)))	(Bactris_major	((Orania_palindan	Roystonea_regia)	Podococcus_barteri))))	Phoenix_dactylifera);
(((((Pelagodoxa_henryana	Reinhardtia_simplex)	Reinhardtia_latisecta)	((Elaeis_oleifera	Elaeis_guineensis)	Reinhardtia_paiewonskiana))	(((Bactris_major	(Orania_palindan	Podococcus_barteri))	Roystonea_regia)	(Attalea_speciosa	((((Kentiopsis_piersoniorum	(Heterospathe_cagayanensis	Veitchia_spiralis))	Dictyosperma_album)	Hydriastele_microspadix)	(Prestoea_acuminata	(Oenocarpus_minor	Oenocarpus_bataua))))))	Phoenix_dactylifera);
((((Reinhardtia_paiewonskiana	(Bactris_major	(Elaeis_guineensis	Elaeis_oleifera)))	((Pelagodoxa_henryana	Reinhardtia_simplex)	(Reinhardtia_latisecta	((Attalea_speciosa	((Heterospathe_cagayanensis	(Kentiopsis_piersoniorum	(Veitchia_spiralis	Dictyosperma_album)))	(Prestoea_acuminata	(Oenocarpus_bataua	Oenocarpus_minor))))	Hydriastele_microspadix))))	(Roystonea_regia	(Podococcus_barteri	Orania_palindan)))	Phoenix_dactylifera);
((((Oenocarpus_bataua	(Roystonea_regia	(Oenocarpus_minor	(Podococcus_barteri	Orania_palindan))))	((Dictyosperma_album	Hydriastele_microspadix)	((Heterospathe_cagayanensis	Kentiopsis_piersoniorum)	Veitchia_spiralis)))	((Pelagodoxa_henryana	(Bactris_major	(Attalea_speciosa	(Elaeis_guineensis	Elaeis_oleifera))))	((Reinhardtia_paiewonskiana	Reinhardtia_latisecta)	(Prestoea_acuminata	Reinhardtia_simplex))))	Phoenix_dactylifera);
((((Prestoea_acuminata	(Oenocarpus_bataua	Oenocarpus_minor))	(Podococcus_barteri	Orania_palindan))	((((Pelagodoxa_henryana	(Dictyosperma_album	((Hydriastele_microspadix	Heterospathe_cagayanensis)	(Kentiopsis_piersoniorum	Veitchia_spiralis))))	(Attalea_speciosa	((Elaeis_guineensis	Elaeis_oleifera)	Bactris_major)))	(Reinhardtia_paiewonskiana	(Reinhardtia_latisecta	Reinhardtia_simplex)))	Roystonea_regia))	Phoenix_dactylifera);
(((Podococcus_barteri	((((Pelagodoxa_henryana	(Elaeis_guineensis	Elaeis_oleifera))	Bactris_major)	(Hydriastele_microspadix	((Dictyosperma_album	(Kentiopsis_piersoniorum	Veitchia_spiralis))	(Attalea_speciosa	(Heterospathe_cagayanensis	((Oenocarpus_bataua	Oenocarpus_minor)	Orania_palindan))))))	(Reinhardtia_paiewonskiana	(Reinhardtia_latisecta	(Prestoea_acuminata	Reinhardtia_simplex)))))	Roystonea_regia)	Phoenix_dactylifera);
((((Reinhardtia_simplex	(Reinhardtia_paiewonskiana	Reinhardtia_latisecta))	((((Heterospathe_cagayanensis	(((Dictyosperma_album	Kentiopsis_piersoniorum)	Veitchia_spiralis)	Hydriastele_microspadix))	(Attalea_speciosa	(Prestoea_acuminata	(Oenocarpus_bataua	Oenocarpus_minor))))	(Roystonea_regia	((Podococcus_barteri	Orania_palindan)	Bactris_major)))	(Elaeis_guineensis	Elaeis_oleifera)))	Pelagodoxa_henryana)	Phoenix_dactylifera);
(((((Pelagodoxa_henryana	((Podococcus_barteri	Orania_palindan)	Bactris_major))	((Attalea_speciosa	(Reinhardtia_simplex	(((Elaeis_guineensis	Elaeis_oleifera)	Reinhardtia_paiewonskiana)	Reinhardtia_latisecta)))	(Prestoea_acuminata	(Oenocarpus_bataua	Oenocarpus_minor))))	((Veitchia_spiralis	((Dictyosperma_album	Kentiopsis_piersoniorum)	Heterospathe_cagayanensis))	Hydriastele_microspadix))	Roystonea_regia)	Phoenix_dactylifera);
((((((Elaeis_guineensis	Elaeis_oleifera)	Reinhardtia_paiewonskiana)	(Reinhardtia_latisecta	Reinhardtia_simplex))	((Attalea_speciosa	((Hydriastele_microspadix	(Pelagodoxa_henryana	((Kentiopsis_piersoniorum	Heterospathe_cagayanensis)	Veitchia_spiralis)))	Dictyosperma_album))	(Prestoea_acuminata	(Oenocarpus_bataua	Oenocarpus_minor))))	((Roystonea_regia	(Podococcus_barteri	Orania_palindan))	Bactris_major))	Phoenix_dactylifera);
((Pelagodoxa_henryana	((((Reinhardtia_latisecta	Reinhardtia_paiewonskiana)	(Reinhardtia_simplex	Elaeis_oleifera))	(((Attalea_speciosa	((Kentiopsis_piersoniorum	Veitchia_spiralis)	((Heterospathe_cagayanensis	Dictyosperma_album)	Hydriastele_microspadix)))	(Prestoea_acuminata	(Oenocarpus_bataua	Oenocarpus_minor)))	Elaeis_guineensis))	((Roystonea_regia	(Podococcus_barteri	Orania_palindan))	Bactris_major)))	Phoenix_dactylifera);
(((Podococcus_barteri	(((((Dictyosperma_album	((Kentiopsis_piersoniorum	Veitchia_spiralis)	Heterospathe_cagayanensis))	Hydriastele_microspadix)	(Attalea_speciosa	(Prestoea_acuminata	(Oenocarpus_bataua	Oenocarpus_minor))))	((Roystonea_regia	Orania_palindan)	(Bactris_major	(Elaeis_oleifera	Elaeis_guineensis))))	(Reinhardtia_simplex	(Reinhardtia_paiewonskiana	Reinhardtia_latisecta))))	Pelagodoxa_henryana)	Phoenix_dactylifera);
(((((Podococcus_barteri	(Orania_palindan	(Prestoea_acuminata	(Oenocarpus_bataua	Oenocarpus_minor))))	((Pelagodoxa_henryana	((Dictyosperma_album	((Heterospathe_cagayanensis	Veitchia_spiralis)	Kentiopsis_piersoniorum))	Hydriastele_microspadix))	(((Elaeis_oleifera	Elaeis_guineensis)	Bactris_major)	Attalea_speciosa)))	(Reinhardtia_simplex	(Reinhardtia_paiewonskiana	Reinhardtia_latisecta)))	Roystonea_regia)	Phoenix_dactylifera);
