# Supplementary material for: Data supporting the nuclear phylogenomics of the palm subfamily Arecoideae (Arecaceae)
Source: Data Brief. 2016 Mar 2;7:532–6. doi: 10.1016/j.dib.2016.02.063 (PMC4796708; doi:10.1016/j.dib.2016.02.063)
Supplement: Supplementary file 5 — Supplementary material [file mmc5.zip › RAxML_bootstrap.Elaeis_948.raxml.tre]

((((Phoenix_dactylifera	Sabal_domingensis)	((Chamaedorea_seifrizii	(Pseudophoenix_vinifera	Nypa_fruticans))	((Sclerosperma_profizianum	Orania_palindan)	(((Attalea_speciosa	((Elaeis_oleifera	Elaeis_guineensis)	Bactris_major))	((Reinhardtia_gracilis	Reinhardtia_simplex)	(Reinhardtia_paiewonskiana	Reinhardtia_latisecta)))	(Roystonea_regia	(Leopoldinia_pulchra	((Manicaria_saccifera	Oenocarpus_bataua)	(Geonoma_undata	(Dictyosperma_album	(((Heterospathe_cagayanensis	(Kentiopsis_piersoniorum	Veitchia_spiralis))	Hydriastele_microspadix)	(Dypsis_decaryi	((Pelagodoxa_henryana	Prestoea_acuminata)	Burretiokentia_grandiflora))))))))))))	((Calamus_caryotoides	Podococcus_barteri)	Serenoa_repens))	Kingia_australis);
((Pseudophoenix_vinifera	((Reinhardtia_paiewonskiana	(Reinhardtia_latisecta	(Reinhardtia_gracilis	Reinhardtia_simplex)))	((((Roystonea_regia	(Leopoldinia_pulchra	((Manicaria_saccifera	Oenocarpus_bataua)	(Dictyosperma_album	(((Heterospathe_cagayanensis	(Kentiopsis_piersoniorum	Veitchia_spiralis))	Hydriastele_microspadix)	(Dypsis_decaryi	((Pelagodoxa_henryana	Prestoea_acuminata)	Burretiokentia_grandiflora)))))))	Geonoma_undata)	((((Calamus_caryotoides	Nypa_fruticans)	(Phoenix_dactylifera	Sabal_domingensis))	(Chamaedorea_seifrizii	Serenoa_repens))	(Podococcus_barteri	(Sclerosperma_profizianum	Orania_palindan))))	(Attalea_speciosa	((Elaeis_oleifera	Elaeis_guineensis)	Bactris_major)))))	Kingia_australis);
((Calamus_caryotoides	(Nypa_fruticans	((Phoenix_dactylifera	Sabal_domingensis)	((Pseudophoenix_vinifera	(Chamaedorea_seifrizii	Serenoa_repens))	((Podococcus_barteri	(Sclerosperma_profizianum	Orania_palindan))	((Roystonea_regia	((Geonoma_undata	Attalea_speciosa)	((Elaeis_oleifera	Elaeis_guineensis)	Bactris_major)))	((Leopoldinia_pulchra	((Dypsis_decaryi	(Manicaria_saccifera	Oenocarpus_bataua))	(Dictyosperma_album	(((Heterospathe_cagayanensis	(Kentiopsis_piersoniorum	Veitchia_spiralis))	Hydriastele_microspadix)	(Pelagodoxa_henryana	(Prestoea_acuminata	Burretiokentia_grandiflora))))))	((Reinhardtia_gracilis	Reinhardtia_simplex)	(Reinhardtia_paiewonskiana	Reinhardtia_latisecta)))))))))	Kingia_australis);
((Calamus_caryotoides	(Phoenix_dactylifera	(Sabal_domingensis	((Serenoa_repens	Podococcus_barteri)	((Pseudophoenix_vinifera	((Roystonea_regia	(((Elaeis_oleifera	Elaeis_guineensis)	(Bactris_major	Attalea_speciosa))	(Reinhardtia_simplex	(Reinhardtia_paiewonskiana	Reinhardtia_latisecta))))	((Geonoma_undata	((Oenocarpus_bataua	Manicaria_saccifera)	(Dictyosperma_album	(((Heterospathe_cagayanensis	(Kentiopsis_piersoniorum	Veitchia_spiralis))	Hydriastele_microspadix)	(Pelagodoxa_henryana	(Prestoea_acuminata	Burretiokentia_grandiflora))))))	(Dypsis_decaryi	Leopoldinia_pulchra))))	(Chamaedorea_seifrizii	(((Reinhardtia_gracilis	Nypa_fruticans)	Sclerosperma_profizianum)	Orania_palindan)))))))	Kingia_australis);
((Calamus_caryotoides	((Phoenix_dactylifera	Sabal_domingensis)	(Serenoa_repens	(Chamaedorea_seifrizii	((Nypa_fruticans	Pseudophoenix_vinifera)	((Podococcus_barteri	(Sclerosperma_profizianum	Orania_palindan))	((Roystonea_regia	((Attalea_speciosa	((Elaeis_oleifera	Elaeis_guineensis)	Bactris_major))	((Reinhardtia_gracilis	Reinhardtia_simplex)	(Reinhardtia_paiewonskiana	Reinhardtia_latisecta))))	(((Oenocarpus_bataua	Manicaria_saccifera)	((((Geonoma_undata	Pelagodoxa_henryana)	Prestoea_acuminata)	(Dypsis_decaryi	Burretiokentia_grandiflora))	(Dictyosperma_album	((Heterospathe_cagayanensis	(Kentiopsis_piersoniorum	Veitchia_spiralis))	Hydriastele_microspadix))))	Leopoldinia_pulchra))))))))	Kingia_australis);
((Calamus_caryotoides	((Serenoa_repens	((((((Sclerosperma_profizianum	Orania_palindan)	Podococcus_barteri)	(((Elaeis_oleifera	Elaeis_guineensis)	Bactris_major)	Attalea_speciosa))	(((Reinhardtia_gracilis	Reinhardtia_simplex)	(Reinhardtia_paiewonskiana	Reinhardtia_latisecta))	Roystonea_regia))	((Chamaedorea_seifrizii	((((((Pelagodoxa_henryana	Prestoea_acuminata)	(Dypsis_decaryi	Burretiokentia_grandiflora))	((Heterospathe_cagayanensis	(Kentiopsis_piersoniorum	Veitchia_spiralis))	Hydriastele_microspadix))	Geonoma_undata)	(Oenocarpus_bataua	(Dictyosperma_album	Manicaria_saccifera)))	Leopoldinia_pulchra))	(Pseudophoenix_vinifera	Nypa_fruticans)))	Phoenix_dactylifera))	Sabal_domingensis))	Kingia_australis);
((Calamus_caryotoides	((((Serenoa_repens	(Pseudophoenix_vinifera	((((Chamaedorea_seifrizii	(Roystonea_regia	((((Elaeis_oleifera	Elaeis_guineensis)	Bactris_major)	Attalea_speciosa)	((Reinhardtia_gracilis	Reinhardtia_simplex)	(Reinhardtia_paiewonskiana	Reinhardtia_latisecta)))))	((Orania_palindan	Sclerosperma_profizianum)	Podococcus_barteri))	Geonoma_undata)	((((Dictyosperma_album	(((Pelagodoxa_henryana	Prestoea_acuminata)	Burretiokentia_grandiflora)	((Heterospathe_cagayanensis	(Kentiopsis_piersoniorum	Veitchia_spiralis))	Hydriastele_microspadix)))	(Oenocarpus_bataua	Manicaria_saccifera))	Dypsis_decaryi)	Leopoldinia_pulchra))))	Sabal_domingensis)	Nypa_fruticans)	Phoenix_dactylifera))	Kingia_australis);
(((Dypsis_decaryi	Phoenix_dactylifera)	(((((Reinhardtia_gracilis	Nypa_fruticans)	Pseudophoenix_vinifera)	((((((Dictyosperma_album	(Hydriastele_microspadix	(((Pelagodoxa_henryana	Prestoea_acuminata)	Burretiokentia_grandiflora)	(Heterospathe_cagayanensis	(Kentiopsis_piersoniorum	Veitchia_spiralis)))))	(Oenocarpus_bataua	Manicaria_saccifera))	Leopoldinia_pulchra)	(Geonoma_undata	Roystonea_regia))	((((Elaeis_oleifera	Elaeis_guineensis)	Bactris_major)	Attalea_speciosa)	(Reinhardtia_simplex	(Reinhardtia_paiewonskiana	Reinhardtia_latisecta))))	((Orania_palindan	Sclerosperma_profizianum)	Podococcus_barteri)))	Chamaedorea_seifrizii)	((Sabal_domingensis	Serenoa_repens)	Calamus_caryotoides)))	Kingia_australis);
(((Phoenix_dactylifera	(((((Nypa_fruticans	Pseudophoenix_vinifera)	Chamaedorea_seifrizii)	((Reinhardtia_simplex	(Reinhardtia_paiewonskiana	Reinhardtia_latisecta))	(((Reinhardtia_gracilis	((Oenocarpus_bataua	(Leopoldinia_pulchra	Manicaria_saccifera))	(((((Pelagodoxa_henryana	Prestoea_acuminata)	Burretiokentia_grandiflora)	Dypsis_decaryi)	((Heterospathe_cagayanensis	(Kentiopsis_piersoniorum	Veitchia_spiralis))	Hydriastele_microspadix))	Dictyosperma_album)))	(Geonoma_undata	((((Elaeis_oleifera	Elaeis_guineensis)	Bactris_major)	Attalea_speciosa)	(Orania_palindan	Sclerosperma_profizianum))))	Roystonea_regia)))	(Podococcus_barteri	Serenoa_repens))	Sabal_domingensis))	Calamus_caryotoides)	Kingia_australis);
((((Podococcus_barteri	Serenoa_repens)	((Sabal_domingensis	(((Nypa_fruticans	Pseudophoenix_vinifera)	Chamaedorea_seifrizii)	((((((Reinhardtia_gracilis	Reinhardtia_simplex)	(Reinhardtia_paiewonskiana	Reinhardtia_latisecta))	((Geonoma_undata	((Oenocarpus_bataua	Manicaria_saccifera)	((((Pelagodoxa_henryana	Prestoea_acuminata)	(Burretiokentia_grandiflora	Dypsis_decaryi))	((Heterospathe_cagayanensis	(Kentiopsis_piersoniorum	Veitchia_spiralis))	Hydriastele_microspadix))	Dictyosperma_album)))	Leopoldinia_pulchra))	(((Elaeis_oleifera	Elaeis_guineensis)	Bactris_major)	Attalea_speciosa))	Roystonea_regia)	(Orania_palindan	Sclerosperma_profizianum))))	Phoenix_dactylifera))	Calamus_caryotoides)	Kingia_australis);
((((Phoenix_dactylifera	Sabal_domingensis)	(((Chamaedorea_seifrizii	(Nypa_fruticans	Pseudophoenix_vinifera))	((((Roystonea_regia	(((Oenocarpus_bataua	Manicaria_saccifera)	((Dictyosperma_album	((Burretiokentia_grandiflora	(Prestoea_acuminata	Pelagodoxa_henryana))	((Heterospathe_cagayanensis	(Veitchia_spiralis	Kentiopsis_piersoniorum))	Hydriastele_microspadix)))	Dypsis_decaryi))	Leopoldinia_pulchra))	(((Reinhardtia_paiewonskiana	Reinhardtia_latisecta)	(Reinhardtia_simplex	Reinhardtia_gracilis))	(Attalea_speciosa	(Bactris_major	(Elaeis_oleifera	Elaeis_guineensis)))))	Geonoma_undata)	(Podococcus_barteri	(Sclerosperma_profizianum	Orania_palindan))))	Serenoa_repens))	Calamus_caryotoides)	Kingia_australis);
((((Phoenix_dactylifera	Sabal_domingensis)	((Chamaedorea_seifrizii	(((((Reinhardtia_paiewonskiana	Reinhardtia_latisecta)	(Reinhardtia_simplex	Reinhardtia_gracilis))	((Elaeis_oleifera	Elaeis_guineensis)	(Attalea_speciosa	Bactris_major)))	((Roystonea_regia	(((Oenocarpus_bataua	Manicaria_saccifera)	(Dictyosperma_album	(((Dypsis_decaryi	Burretiokentia_grandiflora)	(Prestoea_acuminata	(Geonoma_undata	Pelagodoxa_henryana)))	((Heterospathe_cagayanensis	(Veitchia_spiralis	Kentiopsis_piersoniorum))	Hydriastele_microspadix))))	Leopoldinia_pulchra))	(Podococcus_barteri	(Sclerosperma_profizianum	Orania_palindan))))	(Nypa_fruticans	Pseudophoenix_vinifera)))	Serenoa_repens))	Calamus_caryotoides)	Kingia_australis);
(((Sabal_domingensis	((Phoenix_dactylifera	((Chamaedorea_seifrizii	(Nypa_fruticans	Pseudophoenix_vinifera))	(((((Oenocarpus_bataua	(Manicaria_saccifera	(Dictyosperma_album	((((Dypsis_decaryi	Burretiokentia_grandiflora)	(Prestoea_acuminata	Pelagodoxa_henryana))	(Heterospathe_cagayanensis	(Veitchia_spiralis	Kentiopsis_piersoniorum)))	Hydriastele_microspadix))))	Geonoma_undata)	Leopoldinia_pulchra)	((Roystonea_regia	((Reinhardtia_paiewonskiana	Reinhardtia_latisecta)	(Reinhardtia_simplex	Reinhardtia_gracilis)))	(Attalea_speciosa	(Bactris_major	(Elaeis_oleifera	Elaeis_guineensis)))))	(Sclerosperma_profizianum	Orania_palindan))))	(Podococcus_barteri	Serenoa_repens)))	Calamus_caryotoides)	Kingia_australis);
((((Sabal_domingensis	(Phoenix_dactylifera	((Nypa_fruticans	Pseudophoenix_vinifera)	(Roystonea_regia	((((Reinhardtia_paiewonskiana	Reinhardtia_latisecta)	(Reinhardtia_simplex	Reinhardtia_gracilis))	(((Geonoma_undata	(Dictyosperma_album	(((Dypsis_decaryi	Burretiokentia_grandiflora)	(Prestoea_acuminata	Pelagodoxa_henryana))	((Kentiopsis_piersoniorum	(Heterospathe_cagayanensis	Veitchia_spiralis))	Hydriastele_microspadix))))	(Oenocarpus_bataua	Manicaria_saccifera))	(Chamaedorea_seifrizii	Leopoldinia_pulchra)))	((Attalea_speciosa	(Bactris_major	(Elaeis_oleifera	Elaeis_guineensis)))	(Podococcus_barteri	(Sclerosperma_profizianum	Orania_palindan))))))))	Serenoa_repens)	Calamus_caryotoides)	Kingia_australis);
(((((Serenoa_repens	((Nypa_fruticans	Pseudophoenix_vinifera)	((Podococcus_barteri	(Sclerosperma_profizianum	Orania_palindan))	(((Dypsis_decaryi	(Oenocarpus_bataua	Manicaria_saccifera))	(Dictyosperma_album	((((Burretiokentia_grandiflora	(Kentiopsis_piersoniorum	(Heterospathe_cagayanensis	Veitchia_spiralis)))	Prestoea_acuminata)	Pelagodoxa_henryana)	Hydriastele_microspadix)))	((((Reinhardtia_paiewonskiana	Reinhardtia_latisecta)	(Reinhardtia_simplex	Reinhardtia_gracilis))	((Geonoma_undata	Attalea_speciosa)	(Bactris_major	(Elaeis_oleifera	Elaeis_guineensis))))	(Roystonea_regia	(Chamaedorea_seifrizii	Leopoldinia_pulchra)))))))	Sabal_domingensis)	Phoenix_dactylifera)	Calamus_caryotoides)	Kingia_australis);
(((Roystonea_regia	((Geonoma_undata	((Oenocarpus_bataua	Manicaria_saccifera)	(Dictyosperma_album	(((Prestoea_acuminata	Pelagodoxa_henryana)	(Dypsis_decaryi	Burretiokentia_grandiflora))	((Heterospathe_cagayanensis	(Veitchia_spiralis	Kentiopsis_piersoniorum))	Hydriastele_microspadix)))))	((((Attalea_speciosa	Bactris_major)	(Elaeis_oleifera	Elaeis_guineensis))	((Reinhardtia_paiewonskiana	Reinhardtia_latisecta)	(Reinhardtia_simplex	Reinhardtia_gracilis)))	((((Sabal_domingensis	Phoenix_dactylifera)	(Podococcus_barteri	Serenoa_repens))	(Nypa_fruticans	Pseudophoenix_vinifera))	(((Chamaedorea_seifrizii	Leopoldinia_pulchra)	Sclerosperma_profizianum)	Orania_palindan)))))	Calamus_caryotoides)	Kingia_australis);
(((Sabal_domingensis	((((Chamaedorea_seifrizii	(Nypa_fruticans	Pseudophoenix_vinifera))	(((Leopoldinia_pulchra	((Oenocarpus_bataua	Manicaria_saccifera)	(Dictyosperma_album	(((Prestoea_acuminata	Pelagodoxa_henryana)	(Dypsis_decaryi	Burretiokentia_grandiflora))	((Heterospathe_cagayanensis	(Veitchia_spiralis	Kentiopsis_piersoniorum))	Hydriastele_microspadix)))))	(((Podococcus_barteri	Orania_palindan)	Sclerosperma_profizianum)	Roystonea_regia))	((((Elaeis_oleifera	Elaeis_guineensis)	Bactris_major)	(Geonoma_undata	Attalea_speciosa))	((Reinhardtia_paiewonskiana	Reinhardtia_latisecta)	(Reinhardtia_simplex	Reinhardtia_gracilis)))))	Phoenix_dactylifera)	Serenoa_repens))	Calamus_caryotoides)	Kingia_australis);
((((Serenoa_repens	((((Leopoldinia_pulchra	((Dypsis_decaryi	((Geonoma_undata	Oenocarpus_bataua)	Manicaria_saccifera))	(((Prestoea_acuminata	Pelagodoxa_henryana)	Burretiokentia_grandiflora)	(((Heterospathe_cagayanensis	(Veitchia_spiralis	Kentiopsis_piersoniorum))	Hydriastele_microspadix)	Dictyosperma_album))))	((((((Elaeis_oleifera	Elaeis_guineensis)	Bactris_major)	Attalea_speciosa)	(Podococcus_barteri	(Orania_palindan	Sclerosperma_profizianum)))	Roystonea_regia)	((Reinhardtia_paiewonskiana	Reinhardtia_latisecta)	(Reinhardtia_simplex	Reinhardtia_gracilis))))	Pseudophoenix_vinifera)	Chamaedorea_seifrizii))	((Sabal_domingensis	Phoenix_dactylifera)	Nypa_fruticans))	Calamus_caryotoides)	Kingia_australis);
((((Sabal_domingensis	(((((Roystonea_regia	((((((Heterospathe_cagayanensis	(Veitchia_spiralis	Kentiopsis_piersoniorum))	Hydriastele_microspadix)	Dictyosperma_album)	((Prestoea_acuminata	Pelagodoxa_henryana)	Burretiokentia_grandiflora))	(Oenocarpus_bataua	Manicaria_saccifera))	Geonoma_undata))	(((Leopoldinia_pulchra	((Sclerosperma_profizianum	Nypa_fruticans)	Pseudophoenix_vinifera))	(((Elaeis_oleifera	Elaeis_guineensis)	Bactris_major)	Attalea_speciosa))	((Reinhardtia_paiewonskiana	Reinhardtia_latisecta)	(Reinhardtia_simplex	Reinhardtia_gracilis))))	Orania_palindan)	Chamaedorea_seifrizii)	(Dypsis_decaryi	Phoenix_dactylifera)))	(Serenoa_repens	Podococcus_barteri))	Calamus_caryotoides)	Kingia_australis);
(((Sabal_domingensis	((Serenoa_repens	((((Podococcus_barteri	(Orania_palindan	Sclerosperma_profizianum))	(((((Elaeis_oleifera	Elaeis_guineensis)	Bactris_major)	Attalea_speciosa)	((Reinhardtia_paiewonskiana	Reinhardtia_latisecta)	(Reinhardtia_simplex	Reinhardtia_gracilis)))	(Roystonea_regia	(Leopoldinia_pulchra	(Geonoma_undata	(((Manicaria_saccifera	Dictyosperma_album)	(((Prestoea_acuminata	Pelagodoxa_henryana)	(Dypsis_decaryi	Burretiokentia_grandiflora))	((Kentiopsis_piersoniorum	(Heterospathe_cagayanensis	Veitchia_spiralis))	Hydriastele_microspadix)))	Oenocarpus_bataua))))))	(Nypa_fruticans	Pseudophoenix_vinifera))	Chamaedorea_seifrizii))	Phoenix_dactylifera))	Calamus_caryotoides)	Kingia_australis);
(((Serenoa_repens	(Sabal_domingensis	(Phoenix_dactylifera	(Chamaedorea_seifrizii	((((Roystonea_regia	(Leopoldinia_pulchra	(Geonoma_undata	((Dictyosperma_album	((Hydriastele_microspadix	(Kentiopsis_piersoniorum	(Veitchia_spiralis	Heterospathe_cagayanensis)))	((Pelagodoxa_henryana	Prestoea_acuminata)	(Dypsis_decaryi	Burretiokentia_grandiflora))))	(Oenocarpus_bataua	Manicaria_saccifera)))))	(Podococcus_barteri	(Sclerosperma_profizianum	Orania_palindan)))	(((Reinhardtia_latisecta	Reinhardtia_paiewonskiana)	(Reinhardtia_gracilis	Reinhardtia_simplex))	(Attalea_speciosa	((Elaeis_guineensis	Elaeis_oleifera)	Bactris_major))))	(Pseudophoenix_vinifera	Nypa_fruticans))))))	Calamus_caryotoides)	Kingia_australis);
(((((((((Podococcus_barteri	(Sclerosperma_profizianum	Orania_palindan))	(Roystonea_regia	(((Reinhardtia_latisecta	Reinhardtia_paiewonskiana)	(Reinhardtia_gracilis	Reinhardtia_simplex))	(Attalea_speciosa	((Elaeis_guineensis	Elaeis_oleifera)	Bactris_major)))))	(Leopoldinia_pulchra	((Oenocarpus_bataua	((((Geonoma_undata	Pelagodoxa_henryana)	Prestoea_acuminata)	(Dypsis_decaryi	Burretiokentia_grandiflora))	Manicaria_saccifera))	(Hydriastele_microspadix	(Dictyosperma_album	(Kentiopsis_piersoniorum	(Veitchia_spiralis	Heterospathe_cagayanensis)))))))	((Nypa_fruticans	Pseudophoenix_vinifera)	Chamaedorea_seifrizii))	Serenoa_repens)	Sabal_domingensis)	Phoenix_dactylifera)	Calamus_caryotoides)	Kingia_australis);
((((Sabal_domingensis	Phoenix_dactylifera)	((((((Podococcus_barteri	(Sclerosperma_profizianum	Orania_palindan))	Reinhardtia_gracilis)	(Leopoldinia_pulchra	((Oenocarpus_bataua	Manicaria_saccifera)	((Dypsis_decaryi	(((Geonoma_undata	Pelagodoxa_henryana)	Prestoea_acuminata)	Burretiokentia_grandiflora))	(Dictyosperma_album	(((Kentiopsis_piersoniorum	Veitchia_spiralis)	Heterospathe_cagayanensis)	Hydriastele_microspadix))))))	(Nypa_fruticans	Pseudophoenix_vinifera))	((((Reinhardtia_latisecta	Reinhardtia_paiewonskiana)	Reinhardtia_simplex)	((Bactris_major	Attalea_speciosa)	(Elaeis_guineensis	Elaeis_oleifera)))	(Roystonea_regia	Chamaedorea_seifrizii)))	Serenoa_repens))	Calamus_caryotoides)	Kingia_australis);
((((Sabal_domingensis	Phoenix_dactylifera)	(((((Sclerosperma_profizianum	Orania_palindan)	(((Reinhardtia_gracilis	((Reinhardtia_latisecta	Reinhardtia_paiewonskiana)	Reinhardtia_simplex))	(Attalea_speciosa	((Elaeis_guineensis	Elaeis_oleifera)	Bactris_major)))	Roystonea_regia))	(Nypa_fruticans	Pseudophoenix_vinifera))	(Leopoldinia_pulchra	((Geonoma_undata	Oenocarpus_bataua)	(Manicaria_saccifera	(Dictyosperma_album	((Dypsis_decaryi	((Pelagodoxa_henryana	Prestoea_acuminata)	Burretiokentia_grandiflora))	(((Veitchia_spiralis	Kentiopsis_piersoniorum)	Heterospathe_cagayanensis)	Hydriastele_microspadix)))))))	(Chamaedorea_seifrizii	(Podococcus_barteri	Serenoa_repens))))	Calamus_caryotoides)	Kingia_australis);
((((Serenoa_repens	(((Nypa_fruticans	Pseudophoenix_vinifera)	Chamaedorea_seifrizii)	(((Leopoldinia_pulchra	((Geonoma_undata	Oenocarpus_bataua)	(Manicaria_saccifera	(Dictyosperma_album	(((Pelagodoxa_henryana	Prestoea_acuminata)	(Burretiokentia_grandiflora	Dypsis_decaryi))	(((Veitchia_spiralis	Kentiopsis_piersoniorum)	Heterospathe_cagayanensis)	Hydriastele_microspadix))))))	(Podococcus_barteri	(Sclerosperma_profizianum	Orania_palindan)))	((((Reinhardtia_latisecta	Reinhardtia_paiewonskiana)	(Reinhardtia_simplex	Reinhardtia_gracilis))	(Attalea_speciosa	((Elaeis_guineensis	Elaeis_oleifera)	Bactris_major)))	Roystonea_regia))))	(Sabal_domingensis	Phoenix_dactylifera))	Calamus_caryotoides)	Kingia_australis);
(((Sabal_domingensis	(((Serenoa_repens	(((((Roystonea_regia	(Leopoldinia_pulchra	(Geonoma_undata	((Oenocarpus_bataua	Manicaria_saccifera)	(((Pelagodoxa_henryana	Prestoea_acuminata)	(Burretiokentia_grandiflora	Dypsis_decaryi))	((((Veitchia_spiralis	Kentiopsis_piersoniorum)	Heterospathe_cagayanensis)	Hydriastele_microspadix)	Dictyosperma_album))))))	(Podococcus_barteri	(Sclerosperma_profizianum	Orania_palindan)))	(((Reinhardtia_latisecta	Reinhardtia_paiewonskiana)	(Reinhardtia_simplex	Reinhardtia_gracilis))	(Attalea_speciosa	((Elaeis_guineensis	Elaeis_oleifera)	Bactris_major))))	Pseudophoenix_vinifera)	Chamaedorea_seifrizii))	Nypa_fruticans)	Phoenix_dactylifera))	Calamus_caryotoides)	Kingia_australis);
((((Sabal_domingensis	Phoenix_dactylifera)	(((Serenoa_repens	Chamaedorea_seifrizii)	(Pseudophoenix_vinifera	((((Geonoma_undata	Roystonea_regia)	(Podococcus_barteri	(Sclerosperma_profizianum	Orania_palindan)))	(((Reinhardtia_latisecta	Reinhardtia_paiewonskiana)	(Reinhardtia_simplex	Reinhardtia_gracilis))	(Attalea_speciosa	((Elaeis_guineensis	Elaeis_oleifera)	Bactris_major))))	(Leopoldinia_pulchra	((Oenocarpus_bataua	Manicaria_saccifera)	(Dictyosperma_album	(((Pelagodoxa_henryana	Prestoea_acuminata)	(Burretiokentia_grandiflora	Dypsis_decaryi))	(((Veitchia_spiralis	Kentiopsis_piersoniorum)	Heterospathe_cagayanensis)	Hydriastele_microspadix))))))))	Nypa_fruticans))	Calamus_caryotoides)	Kingia_australis);
((((Serenoa_repens	((Chamaedorea_seifrizii	((((Roystonea_regia	((Reinhardtia_latisecta	Reinhardtia_paiewonskiana)	(Reinhardtia_simplex	Reinhardtia_gracilis)))	(((Elaeis_guineensis	Elaeis_oleifera)	(Bactris_major	Attalea_speciosa))	((Podococcus_barteri	(Sclerosperma_profizianum	Orania_palindan))	Leopoldinia_pulchra)))	(Manicaria_saccifera	((Dictyosperma_album	(((Pelagodoxa_henryana	Prestoea_acuminata)	(Burretiokentia_grandiflora	Dypsis_decaryi))	(((Veitchia_spiralis	Kentiopsis_piersoniorum)	Heterospathe_cagayanensis)	Hydriastele_microspadix)))	(Geonoma_undata	Oenocarpus_bataua))))	(Pseudophoenix_vinifera	Nypa_fruticans)))	Sabal_domingensis))	Phoenix_dactylifera)	Calamus_caryotoides)	Kingia_australis);
((Sabal_domingensis	(Phoenix_dactylifera	(Calamus_caryotoides	(Serenoa_repens	(Chamaedorea_seifrizii	(((Podococcus_barteri	(Sclerosperma_profizianum	Orania_palindan))	(((((Reinhardtia_simplex	Reinhardtia_gracilis)	Reinhardtia_latisecta)	Reinhardtia_paiewonskiana)	((Elaeis_guineensis	Elaeis_oleifera)	(Bactris_major	Attalea_speciosa)))	(Roystonea_regia	(Leopoldinia_pulchra	(Dypsis_decaryi	((Geonoma_undata	Oenocarpus_bataua)	(((Pelagodoxa_henryana	Prestoea_acuminata)	((Burretiokentia_grandiflora	((Veitchia_spiralis	Kentiopsis_piersoniorum)	Heterospathe_cagayanensis))	Hydriastele_microspadix))	(Manicaria_saccifera	Dictyosperma_album))))))))	(Pseudophoenix_vinifera	Nypa_fruticans)))))))	Kingia_australis);
(((Serenoa_repens	(Sabal_domingensis	(Phoenix_dactylifera	(((((Leopoldinia_pulchra	((Geonoma_undata	Oenocarpus_bataua)	((Dictyosperma_album	(Burretiokentia_grandiflora	(((Veitchia_spiralis	Kentiopsis_piersoniorum)	Heterospathe_cagayanensis)	Hydriastele_microspadix)))	(Manicaria_saccifera	(Dypsis_decaryi	(Pelagodoxa_henryana	Prestoea_acuminata))))))	((Reinhardtia_simplex	Reinhardtia_gracilis)	(Reinhardtia_latisecta	Reinhardtia_paiewonskiana)))	((Attalea_speciosa	((Elaeis_guineensis	Elaeis_oleifera)	Bactris_major))	Roystonea_regia))	(Podococcus_barteri	(Sclerosperma_profizianum	Orania_palindan)))	((Pseudophoenix_vinifera	Nypa_fruticans)	Chamaedorea_seifrizii)))))	Calamus_caryotoides)	Kingia_australis);
((Calamus_caryotoides	((Sabal_domingensis	Phoenix_dactylifera)	(((((Pseudophoenix_vinifera	Nypa_fruticans)	(((Orania_palindan	Sclerosperma_profizianum)	((((Reinhardtia_latisecta	Reinhardtia_paiewonskiana)	(Reinhardtia_gracilis	Reinhardtia_simplex))	((Bactris_major	Attalea_speciosa)	(Elaeis_guineensis	Elaeis_oleifera)))	Roystonea_regia))	(Leopoldinia_pulchra	((Manicaria_saccifera	Oenocarpus_bataua)	(Dictyosperma_album	(((Podococcus_barteri	Dypsis_decaryi)	(Burretiokentia_grandiflora	(Pelagodoxa_henryana	Prestoea_acuminata)))	(Hydriastele_microspadix	(Heterospathe_cagayanensis	(Veitchia_spiralis	Kentiopsis_piersoniorum)))))))))	Chamaedorea_seifrizii)	Geonoma_undata)	Serenoa_repens)))	Kingia_australis);
((Calamus_caryotoides	(Roystonea_regia	((((((Serenoa_repens	Phoenix_dactylifera)	Sabal_domingensis)	((Pseudophoenix_vinifera	Nypa_fruticans)	(Chamaedorea_seifrizii	(Orania_palindan	Sclerosperma_profizianum))))	((Reinhardtia_latisecta	Reinhardtia_paiewonskiana)	(Reinhardtia_gracilis	Reinhardtia_simplex)))	((Leopoldinia_pulchra	((Manicaria_saccifera	Oenocarpus_bataua)	(Dictyosperma_album	(((Podococcus_barteri	(Pelagodoxa_henryana	Prestoea_acuminata))	(Dypsis_decaryi	Burretiokentia_grandiflora))	(Hydriastele_microspadix	(Heterospathe_cagayanensis	(Veitchia_spiralis	Kentiopsis_piersoniorum)))))))	(Attalea_speciosa	((Elaeis_guineensis	Elaeis_oleifera)	Bactris_major))))	Geonoma_undata)))	Kingia_australis);
((Calamus_caryotoides	(((((Pseudophoenix_vinifera	Nypa_fruticans)	(((((((Reinhardtia_latisecta	Reinhardtia_paiewonskiana)	(Reinhardtia_gracilis	Reinhardtia_simplex))	(Attalea_speciosa	((Elaeis_guineensis	Elaeis_oleifera)	Bactris_major)))	(Roystonea_regia	(Leopoldinia_pulchra	((Manicaria_saccifera	(Geonoma_undata	Oenocarpus_bataua))	((Dypsis_decaryi	(Burretiokentia_grandiflora	(Podococcus_barteri	(Pelagodoxa_henryana	Prestoea_acuminata))))	((Hydriastele_microspadix	(Heterospathe_cagayanensis	(Veitchia_spiralis	Kentiopsis_piersoniorum)))	Dictyosperma_album))))))	Orania_palindan)	Sclerosperma_profizianum)	Chamaedorea_seifrizii))	Phoenix_dactylifera)	Sabal_domingensis)	Serenoa_repens))	Kingia_australis);
((Calamus_caryotoides	((Sabal_domingensis	((((Pseudophoenix_vinifera	Nypa_fruticans)	Chamaedorea_seifrizii)	((Orania_palindan	(Podococcus_barteri	Sclerosperma_profizianum))	((((Reinhardtia_latisecta	(Reinhardtia_paiewonskiana	(Reinhardtia_gracilis	Reinhardtia_simplex)))	Roystonea_regia)	(Attalea_speciosa	((Elaeis_guineensis	Elaeis_oleifera)	Bactris_major)))	(Leopoldinia_pulchra	(((Manicaria_saccifera	(Geonoma_undata	Oenocarpus_bataua))	(Dictyosperma_album	((Burretiokentia_grandiflora	(Pelagodoxa_henryana	Prestoea_acuminata))	(Hydriastele_microspadix	(Heterospathe_cagayanensis	(Veitchia_spiralis	Kentiopsis_piersoniorum))))))	Dypsis_decaryi)))))	Serenoa_repens))	Phoenix_dactylifera))	Kingia_australis);
((Phoenix_dactylifera	(((((((Orania_palindan	(Podococcus_barteri	Sclerosperma_profizianum))	((Roystonea_regia	((((Elaeis_guineensis	Elaeis_oleifera)	Bactris_major)	Attalea_speciosa)	((Reinhardtia_latisecta	Reinhardtia_paiewonskiana)	(Reinhardtia_gracilis	Reinhardtia_simplex))))	(Leopoldinia_pulchra	((Manicaria_saccifera	Oenocarpus_bataua)	(Geonoma_undata	(Dictyosperma_album	((Pelagodoxa_henryana	((Dypsis_decaryi	Prestoea_acuminata)	Burretiokentia_grandiflora))	(Hydriastele_microspadix	(Heterospathe_cagayanensis	(Veitchia_spiralis	Kentiopsis_piersoniorum))))))))))	(Pseudophoenix_vinifera	Nypa_fruticans))	Chamaedorea_seifrizii)	Serenoa_repens)	Calamus_caryotoides)	Sabal_domingensis))	Kingia_australis);
(((Serenoa_repens	(Sabal_domingensis	((((Orania_palindan	(Chamaedorea_seifrizii	Sclerosperma_profizianum))	(((Leopoldinia_pulchra	((Manicaria_saccifera	Oenocarpus_bataua)	(((Burretiokentia_grandiflora	(Pelagodoxa_henryana	Prestoea_acuminata))	(((Geonoma_undata	Heterospathe_cagayanensis)	(Veitchia_spiralis	Kentiopsis_piersoniorum))	(Hydriastele_microspadix	Dictyosperma_album)))	Dypsis_decaryi)))	(((Elaeis_guineensis	Elaeis_oleifera)	(Podococcus_barteri	Bactris_major))	Attalea_speciosa))	(Roystonea_regia	((Reinhardtia_latisecta	Reinhardtia_paiewonskiana)	(Reinhardtia_gracilis	Reinhardtia_simplex)))))	(Pseudophoenix_vinifera	Nypa_fruticans))	Phoenix_dactylifera)))	Calamus_caryotoides)	Kingia_australis);
(((((((Pseudophoenix_vinifera	Nypa_fruticans)	((((((Elaeis_guineensis	Elaeis_oleifera)	Bactris_major)	Attalea_speciosa)	(Orania_palindan	(Sclerosperma_profizianum	Podococcus_barteri)))	(Roystonea_regia	(Reinhardtia_paiewonskiana	((Reinhardtia_gracilis	Reinhardtia_simplex)	Reinhardtia_latisecta))))	((Leopoldinia_pulchra	((Manicaria_saccifera	(Geonoma_undata	Oenocarpus_bataua))	(((Heterospathe_cagayanensis	(Veitchia_spiralis	Kentiopsis_piersoniorum))	Hydriastele_microspadix)	(Dictyosperma_album	(Burretiokentia_grandiflora	(Pelagodoxa_henryana	Prestoea_acuminata))))))	Dypsis_decaryi)))	Chamaedorea_seifrizii)	(Sabal_domingensis	Phoenix_dactylifera))	Serenoa_repens)	Calamus_caryotoides)	Kingia_australis);
((((Nypa_fruticans	((((Sclerosperma_profizianum	Podococcus_barteri)	Orania_palindan)	(((((Reinhardtia_gracilis	Reinhardtia_simplex)	(Reinhardtia_latisecta	Reinhardtia_paiewonskiana))	(((Elaeis_guineensis	Elaeis_oleifera)	Bactris_major)	Attalea_speciosa))	(Geonoma_undata	Roystonea_regia))	(((Leopoldinia_pulchra	Manicaria_saccifera)	Oenocarpus_bataua)	(Dictyosperma_album	((Prestoea_acuminata	((Dypsis_decaryi	Burretiokentia_grandiflora)	Pelagodoxa_henryana))	((Kentiopsis_piersoniorum	(Heterospathe_cagayanensis	Veitchia_spiralis))	Hydriastele_microspadix))))))	((Serenoa_repens	Pseudophoenix_vinifera)	Chamaedorea_seifrizii)))	(Sabal_domingensis	Phoenix_dactylifera))	Calamus_caryotoides)	Kingia_australis);
((((Nypa_fruticans	((((Sclerosperma_profizianum	Podococcus_barteri)	Orania_palindan)	(((Geonoma_undata	(((Elaeis_guineensis	Elaeis_oleifera)	Bactris_major)	Attalea_speciosa))	Roystonea_regia)	(((Reinhardtia_gracilis	Reinhardtia_simplex)	(Reinhardtia_latisecta	Reinhardtia_paiewonskiana))	(((Manicaria_saccifera	Oenocarpus_bataua)	(Dictyosperma_album	(((Dypsis_decaryi	Burretiokentia_grandiflora)	(Pelagodoxa_henryana	Prestoea_acuminata))	((Heterospathe_cagayanensis	(Veitchia_spiralis	Kentiopsis_piersoniorum))	Hydriastele_microspadix))))	Leopoldinia_pulchra))))	((Serenoa_repens	Pseudophoenix_vinifera)	Chamaedorea_seifrizii)))	(Sabal_domingensis	Phoenix_dactylifera))	Calamus_caryotoides)	Kingia_australis);
(((Nypa_fruticans	(((((((Reinhardtia_gracilis	Reinhardtia_simplex)	(Reinhardtia_latisecta	Reinhardtia_paiewonskiana))	(((Elaeis_guineensis	Elaeis_oleifera)	Bactris_major)	Attalea_speciosa))	((Roystonea_regia	(((Manicaria_saccifera	Oenocarpus_bataua)	((((Heterospathe_cagayanensis	(Veitchia_spiralis	Kentiopsis_piersoniorum))	Hydriastele_microspadix)	((Burretiokentia_grandiflora	Dictyosperma_album)	(Geonoma_undata	(Pelagodoxa_henryana	Prestoea_acuminata))))	Dypsis_decaryi))	Leopoldinia_pulchra))	((Sclerosperma_profizianum	Podococcus_barteri)	Orania_palindan)))	(Pseudophoenix_vinifera	Chamaedorea_seifrizii))	Serenoa_repens)	(Sabal_domingensis	Phoenix_dactylifera)))	Calamus_caryotoides)	Kingia_australis);
((Calamus_caryotoides	(Phoenix_dactylifera	(((Chamaedorea_seifrizii	(Pseudophoenix_vinifera	Nypa_fruticans))	(((Roystonea_regia	(((Bactris_major	Attalea_speciosa)	(Elaeis_oleifera	Elaeis_guineensis))	((Reinhardtia_gracilis	Reinhardtia_simplex)	(Reinhardtia_paiewonskiana	Reinhardtia_latisecta))))	(Leopoldinia_pulchra	((Oenocarpus_bataua	Manicaria_saccifera)	(((Hydriastele_microspadix	(Heterospathe_cagayanensis	(Veitchia_spiralis	Kentiopsis_piersoniorum)))	(Burretiokentia_grandiflora	(Dypsis_decaryi	((Geonoma_undata	Pelagodoxa_henryana)	Prestoea_acuminata))))	Dictyosperma_album))))	(Podococcus_barteri	(Sclerosperma_profizianum	Orania_palindan))))	(Sabal_domingensis	Serenoa_repens))))	Kingia_australis);
((Calamus_caryotoides	(Phoenix_dactylifera	(Sabal_domingensis	(((Chamaedorea_seifrizii	(Pseudophoenix_vinifera	(Reinhardtia_gracilis	Nypa_fruticans)))	((((Leopoldinia_pulchra	(((Oenocarpus_bataua	Manicaria_saccifera)	Geonoma_undata)	(((Hydriastele_microspadix	(Heterospathe_cagayanensis	(Veitchia_spiralis	Kentiopsis_piersoniorum)))	Dictyosperma_album)	((Pelagodoxa_henryana	Prestoea_acuminata)	(Dypsis_decaryi	Burretiokentia_grandiflora)))))	Roystonea_regia)	(((Bactris_major	Attalea_speciosa)	(Elaeis_oleifera	Elaeis_guineensis))	(Reinhardtia_simplex	(Reinhardtia_paiewonskiana	Reinhardtia_latisecta))))	(Podococcus_barteri	(Sclerosperma_profizianum	Orania_palindan))))	Serenoa_repens))))	Kingia_australis);
((Calamus_caryotoides	((((((Sclerosperma_profizianum	Orania_palindan)	(((Leopoldinia_pulchra	((((Burretiokentia_grandiflora	(Hydriastele_microspadix	(Heterospathe_cagayanensis	(Veitchia_spiralis	Kentiopsis_piersoniorum))))	Dictyosperma_album)	(Oenocarpus_bataua	Manicaria_saccifera))	((Pelagodoxa_henryana	(Geonoma_undata	Prestoea_acuminata))	Dypsis_decaryi)))	Roystonea_regia)	(((Bactris_major	Attalea_speciosa)	(Elaeis_oleifera	Elaeis_guineensis))	((Reinhardtia_gracilis	Reinhardtia_simplex)	(Reinhardtia_paiewonskiana	Reinhardtia_latisecta)))))	((Chamaedorea_seifrizii	Pseudophoenix_vinifera)	(Podococcus_barteri	Serenoa_repens)))	Nypa_fruticans)	Phoenix_dactylifera)	Sabal_domingensis))	Kingia_australis);
((Calamus_caryotoides	(Serenoa_repens	((((((Leopoldinia_pulchra	(((((Prestoea_acuminata	Pelagodoxa_henryana)	(Dypsis_decaryi	Burretiokentia_grandiflora))	(Hydriastele_microspadix	(Heterospathe_cagayanensis	(Veitchia_spiralis	Kentiopsis_piersoniorum))))	Dictyosperma_album)	(Oenocarpus_bataua	Manicaria_saccifera)))	(Podococcus_barteri	Sclerosperma_profizianum))	((Geonoma_undata	(Chamaedorea_seifrizii	Roystonea_regia))	(((Bactris_major	Attalea_speciosa)	(Elaeis_oleifera	Elaeis_guineensis))	(Orania_palindan	((Reinhardtia_gracilis	Reinhardtia_simplex)	(Reinhardtia_paiewonskiana	Reinhardtia_latisecta))))))	(Pseudophoenix_vinifera	Nypa_fruticans))	Phoenix_dactylifera)	Sabal_domingensis)))	Kingia_australis);
((Calamus_caryotoides	(Serenoa_repens	(((((Roystonea_regia	(Leopoldinia_pulchra	((((((Prestoea_acuminata	Pelagodoxa_henryana)	(Dypsis_decaryi	Burretiokentia_grandiflora))	(Hydriastele_microspadix	(Heterospathe_cagayanensis	(Veitchia_spiralis	Kentiopsis_piersoniorum))))	Dictyosperma_album)	(Oenocarpus_bataua	Manicaria_saccifera))	Geonoma_undata)))	(((Bactris_major	Attalea_speciosa)	(Elaeis_oleifera	Elaeis_guineensis))	((Reinhardtia_gracilis	Reinhardtia_simplex)	(Reinhardtia_paiewonskiana	Reinhardtia_latisecta))))	(Podococcus_barteri	(Orania_palindan	Sclerosperma_profizianum)))	(Chamaedorea_seifrizii	(Pseudophoenix_vinifera	Nypa_fruticans)))	(Phoenix_dactylifera	Sabal_domingensis))))	Kingia_australis);
((Calamus_caryotoides	(((Serenoa_repens	((((Leopoldinia_pulchra	((Oenocarpus_bataua	Manicaria_saccifera)	(((Burretiokentia_grandiflora	Dypsis_decaryi)	((Geonoma_undata	Prestoea_acuminata)	Pelagodoxa_henryana))	((Hydriastele_microspadix	(Heterospathe_cagayanensis	(Veitchia_spiralis	Kentiopsis_piersoniorum)))	Dictyosperma_album))))	Sclerosperma_profizianum)	((Roystonea_regia	((((Podococcus_barteri	Bactris_major)	Attalea_speciosa)	(Elaeis_oleifera	Elaeis_guineensis))	((Reinhardtia_gracilis	Reinhardtia_simplex)	(Reinhardtia_paiewonskiana	Reinhardtia_latisecta))))	Orania_palindan))	(Chamaedorea_seifrizii	(Pseudophoenix_vinifera	Nypa_fruticans))))	Sabal_domingensis)	Phoenix_dactylifera))	Kingia_australis);
((Calamus_caryotoides	(Serenoa_repens	((Phoenix_dactylifera	((Pseudophoenix_vinifera	Nypa_fruticans)	((((Chamaedorea_seifrizii	(Sclerosperma_profizianum	Orania_palindan))	((Bactris_major	(Geonoma_undata	Attalea_speciosa))	(Elaeis_oleifera	Elaeis_guineensis)))	(Roystonea_regia	(Podococcus_barteri	((Reinhardtia_gracilis	Reinhardtia_simplex)	(Reinhardtia_paiewonskiana	Reinhardtia_latisecta)))))	(Leopoldinia_pulchra	((Oenocarpus_bataua	Manicaria_saccifera)	((((Burretiokentia_grandiflora	Dypsis_decaryi)	(Prestoea_acuminata	Pelagodoxa_henryana))	(Hydriastele_microspadix	(Heterospathe_cagayanensis	(Veitchia_spiralis	Kentiopsis_piersoniorum))))	Dictyosperma_album))))))	Sabal_domingensis)))	Kingia_australis);
((Calamus_caryotoides	((Phoenix_dactylifera	Serenoa_repens)	(((Chamaedorea_seifrizii	((Sclerosperma_profizianum	Orania_palindan)	((((Reinhardtia_gracilis	Reinhardtia_simplex)	(Reinhardtia_paiewonskiana	Reinhardtia_latisecta))	((Bactris_major	Attalea_speciosa)	(Elaeis_oleifera	Elaeis_guineensis)))	(Roystonea_regia	(Leopoldinia_pulchra	(((Geonoma_undata	Oenocarpus_bataua)	Manicaria_saccifera)	(((Dypsis_decaryi	((Prestoea_acuminata	Pelagodoxa_henryana)	Burretiokentia_grandiflora))	(Hydriastele_microspadix	(Heterospathe_cagayanensis	(Veitchia_spiralis	Kentiopsis_piersoniorum))))	Dictyosperma_album)))))))	(Pseudophoenix_vinifera	(Podococcus_barteri	Nypa_fruticans)))	Sabal_domingensis)))	Kingia_australis);
((Calamus_caryotoides	(Nypa_fruticans	((Serenoa_repens	((Pseudophoenix_vinifera	Chamaedorea_seifrizii)	((Podococcus_barteri	(Sclerosperma_profizianum	Orania_palindan))	(((((Reinhardtia_gracilis	Reinhardtia_simplex)	(Reinhardtia_paiewonskiana	Reinhardtia_latisecta))	(Attalea_speciosa	((Elaeis_oleifera	Elaeis_guineensis)	Bactris_major)))	(Roystonea_regia	Leopoldinia_pulchra))	((Oenocarpus_bataua	Manicaria_saccifera)	(((Dypsis_decaryi	((Prestoea_acuminata	(Geonoma_undata	Pelagodoxa_henryana))	Burretiokentia_grandiflora))	(Hydriastele_microspadix	(Heterospathe_cagayanensis	(Veitchia_spiralis	Kentiopsis_piersoniorum))))	Dictyosperma_album))))))	(Phoenix_dactylifera	Sabal_domingensis))))	Kingia_australis);
((Calamus_caryotoides	(Phoenix_dactylifera	((Serenoa_repens	(((Nypa_fruticans	Pseudophoenix_vinifera)	Chamaedorea_seifrizii)	((Sclerosperma_profizianum	Orania_palindan)	(((((Reinhardtia_gracilis	Reinhardtia_simplex)	(Reinhardtia_paiewonskiana	Reinhardtia_latisecta))	(Roystonea_regia	(Attalea_speciosa	((Elaeis_oleifera	Elaeis_guineensis)	Bactris_major))))	Leopoldinia_pulchra)	((Oenocarpus_bataua	Manicaria_saccifera)	((((((Prestoea_acuminata	Pelagodoxa_henryana)	Podococcus_barteri)	(Dypsis_decaryi	Burretiokentia_grandiflora))	(Hydriastele_microspadix	(Heterospathe_cagayanensis	(Veitchia_spiralis	Kentiopsis_piersoniorum))))	Geonoma_undata)	Dictyosperma_album))))))	Sabal_domingensis)))	Kingia_australis);
(((Phoenix_dactylifera	((Nypa_fruticans	Sabal_domingensis)	(((((Leopoldinia_pulchra	((((Pelagodoxa_henryana	Prestoea_acuminata)	(Burretiokentia_grandiflora	Dypsis_decaryi))	((Hydriastele_microspadix	(Heterospathe_cagayanensis	(Veitchia_spiralis	Kentiopsis_piersoniorum)))	Dictyosperma_album))	(Oenocarpus_bataua	Manicaria_saccifera)))	(Geonoma_undata	((Roystonea_regia	(Attalea_speciosa	(Bactris_major	(Elaeis_oleifera	Elaeis_guineensis))))	((Reinhardtia_gracilis	Reinhardtia_simplex)	(Reinhardtia_paiewonskiana	Reinhardtia_latisecta)))))	(Podococcus_barteri	(Sclerosperma_profizianum	Orania_palindan)))	(Chamaedorea_seifrizii	Pseudophoenix_vinifera))	Serenoa_repens)))	Calamus_caryotoides)	Kingia_australis);
(((Phoenix_dactylifera	(Sabal_domingensis	((Chamaedorea_seifrizii	(((Leopoldinia_pulchra	(Oenocarpus_bataua	(Manicaria_saccifera	(Dictyosperma_album	((Burretiokentia_grandiflora	(Dypsis_decaryi	(Pelagodoxa_henryana	Prestoea_acuminata)))	(Reinhardtia_gracilis	(Hydriastele_microspadix	(Heterospathe_cagayanensis	(Veitchia_spiralis	Kentiopsis_piersoniorum)))))))))	((((Podococcus_barteri	(Sclerosperma_profizianum	Orania_palindan))	(Attalea_speciosa	(Bactris_major	(Elaeis_oleifera	Elaeis_guineensis))))	(Reinhardtia_simplex	(Reinhardtia_paiewonskiana	Reinhardtia_latisecta)))	(Geonoma_undata	Roystonea_regia)))	(Nypa_fruticans	Pseudophoenix_vinifera)))	Serenoa_repens)))	Calamus_caryotoides)	Kingia_australis);
((((Phoenix_dactylifera	Sabal_domingensis)	((Chamaedorea_seifrizii	(((Leopoldinia_pulchra	(((((Pelagodoxa_henryana	(Dypsis_decaryi	Prestoea_acuminata))	Burretiokentia_grandiflora)	(Dictyosperma_album	(Hydriastele_microspadix	(Heterospathe_cagayanensis	(Veitchia_spiralis	Kentiopsis_piersoniorum)))))	Manicaria_saccifera)	(Geonoma_undata	Oenocarpus_bataua)))	((Sclerosperma_profizianum	(Orania_palindan	Podococcus_barteri))	((Roystonea_regia	(Attalea_speciosa	(Bactris_major	(Elaeis_oleifera	Elaeis_guineensis))))	((Reinhardtia_gracilis	Reinhardtia_simplex)	(Reinhardtia_paiewonskiana	Reinhardtia_latisecta)))))	(Nypa_fruticans	Pseudophoenix_vinifera)))	Serenoa_repens))	Calamus_caryotoides)	Kingia_australis);
((Calamus_caryotoides	(Roystonea_regia	(((Attalea_speciosa	(Bactris_major	(Elaeis_oleifera	Elaeis_guineensis)))	((Reinhardtia_latisecta	(Reinhardtia_paiewonskiana	Reinhardtia_simplex))	Reinhardtia_gracilis))	((((((Serenoa_repens	Chamaedorea_seifrizii)	Pseudophoenix_vinifera)	(Nypa_fruticans	(Phoenix_dactylifera	Sabal_domingensis)))	(Sclerosperma_profizianum	Orania_palindan))	Podococcus_barteri)	(Leopoldinia_pulchra	((((Geonoma_undata	Pelagodoxa_henryana)	(Dypsis_decaryi	Prestoea_acuminata))	((Burretiokentia_grandiflora	Dictyosperma_album)	(Hydriastele_microspadix	(Heterospathe_cagayanensis	(Veitchia_spiralis	Kentiopsis_piersoniorum)))))	(Manicaria_saccifera	Oenocarpus_bataua)))))))	Kingia_australis);
(((Podococcus_barteri	Serenoa_repens)	(Phoenix_dactylifera	(((Chamaedorea_seifrizii	(Sclerosperma_profizianum	Orania_palindan))	((Nypa_fruticans	Pseudophoenix_vinifera)	(((Leopoldinia_pulchra	((Manicaria_saccifera	(Geonoma_undata	Oenocarpus_bataua))	((Burretiokentia_grandiflora	(Dypsis_decaryi	(Pelagodoxa_henryana	Prestoea_acuminata)))	(Dictyosperma_album	(Hydriastele_microspadix	(Heterospathe_cagayanensis	(Veitchia_spiralis	Kentiopsis_piersoniorum)))))))	(Calamus_caryotoides	Roystonea_regia))	((Attalea_speciosa	(Bactris_major	(Elaeis_oleifera	Elaeis_guineensis)))	((Reinhardtia_paiewonskiana	Reinhardtia_latisecta)	(Reinhardtia_simplex	Reinhardtia_gracilis))))))	Sabal_domingensis)))	Kingia_australis);
((((Nypa_fruticans	Sabal_domingensis)	((((Chamaedorea_seifrizii	Pseudophoenix_vinifera)	(((Attalea_speciosa	(Bactris_major	(Elaeis_oleifera	Elaeis_guineensis)))	((Reinhardtia_paiewonskiana	Reinhardtia_latisecta)	(Reinhardtia_simplex	Reinhardtia_gracilis)))	(((Leopoldinia_pulchra	(((Manicaria_saccifera	Oenocarpus_bataua)	(Dictyosperma_album	((Hydriastele_microspadix	(Heterospathe_cagayanensis	(Veitchia_spiralis	Kentiopsis_piersoniorum)))	(Dypsis_decaryi	((Pelagodoxa_henryana	Prestoea_acuminata)	Burretiokentia_grandiflora)))))	Geonoma_undata))	(Podococcus_barteri	(Sclerosperma_profizianum	Orania_palindan)))	Roystonea_regia)))	Serenoa_repens)	Phoenix_dactylifera))	Calamus_caryotoides)	Kingia_australis);
((((Sabal_domingensis	Phoenix_dactylifera)	((Serenoa_repens	Chamaedorea_seifrizii)	((((((Orania_palindan	Sclerosperma_profizianum)	Podococcus_barteri)	(Roystonea_regia	((Attalea_speciosa	(Bactris_major	(Elaeis_oleifera	Elaeis_guineensis)))	((Reinhardtia_simplex	Reinhardtia_latisecta)	Reinhardtia_paiewonskiana))))	Reinhardtia_gracilis)	(Leopoldinia_pulchra	((Geonoma_undata	Oenocarpus_bataua)	((Dictyosperma_album	((Hydriastele_microspadix	(Heterospathe_cagayanensis	(Veitchia_spiralis	Kentiopsis_piersoniorum)))	(Dypsis_decaryi	((Pelagodoxa_henryana	Prestoea_acuminata)	Burretiokentia_grandiflora))))	Manicaria_saccifera))))	(Nypa_fruticans	Pseudophoenix_vinifera))))	Calamus_caryotoides)	Kingia_australis);
((((Sabal_domingensis	Phoenix_dactylifera)	(((((((Leopoldinia_pulchra	(((Dictyosperma_album	((Hydriastele_microspadix	(Heterospathe_cagayanensis	(Veitchia_spiralis	Kentiopsis_piersoniorum)))	((Pelagodoxa_henryana	Prestoea_acuminata)	(Dypsis_decaryi	Burretiokentia_grandiflora))))	(Oenocarpus_bataua	Manicaria_saccifera))	Geonoma_undata))	(Attalea_speciosa	(Bactris_major	(Elaeis_oleifera	Elaeis_guineensis))))	(((Reinhardtia_gracilis	Reinhardtia_simplex)	(Reinhardtia_latisecta	Reinhardtia_paiewonskiana))	Roystonea_regia))	((Podococcus_barteri	Orania_palindan)	(Nypa_fruticans	Sclerosperma_profizianum)))	Chamaedorea_seifrizii)	Pseudophoenix_vinifera)	Serenoa_repens))	Calamus_caryotoides)	Kingia_australis);
(((Phoenix_dactylifera	(Sabal_domingensis	(((Chamaedorea_seifrizii	(Nypa_fruticans	Pseudophoenix_vinifera))	((((Attalea_speciosa	(Bactris_major	(Elaeis_oleifera	Elaeis_guineensis)))	((Reinhardtia_gracilis	Reinhardtia_simplex)	(Reinhardtia_latisecta	Reinhardtia_paiewonskiana)))	((Geonoma_undata	Roystonea_regia)	(Orania_palindan	Sclerosperma_profizianum)))	(Leopoldinia_pulchra	((((Hydriastele_microspadix	(Dictyosperma_album	(Heterospathe_cagayanensis	(Veitchia_spiralis	Kentiopsis_piersoniorum))))	((Pelagodoxa_henryana	Prestoea_acuminata)	Burretiokentia_grandiflora))	(Oenocarpus_bataua	Manicaria_saccifera))	Dypsis_decaryi))))	(Podococcus_barteri	Serenoa_repens))))	Calamus_caryotoides)	Kingia_australis);
(((Phoenix_dactylifera	((((Nypa_fruticans	Sclerosperma_profizianum)	(Chamaedorea_seifrizii	(Orania_palindan	Pseudophoenix_vinifera)))	(((Geonoma_undata	Roystonea_regia)	(((Elaeis_oleifera	Elaeis_guineensis)	(Attalea_speciosa	Bactris_major))	((Reinhardtia_gracilis	Reinhardtia_simplex)	(Reinhardtia_latisecta	Reinhardtia_paiewonskiana))))	(Leopoldinia_pulchra	((((Pelagodoxa_henryana	(Dypsis_decaryi	Prestoea_acuminata))	Burretiokentia_grandiflora)	(Dictyosperma_album	(Hydriastele_microspadix	(Heterospathe_cagayanensis	(Veitchia_spiralis	Kentiopsis_piersoniorum)))))	(Oenocarpus_bataua	Manicaria_saccifera)))))	((Podococcus_barteri	Serenoa_repens)	Sabal_domingensis)))	Calamus_caryotoides)	Kingia_australis);
(((((((Podococcus_barteri	Serenoa_repens)	((Pseudophoenix_vinifera	Chamaedorea_seifrizii)	((Reinhardtia_gracilis	((Roystonea_regia	Geonoma_undata)	(((Elaeis_oleifera	Elaeis_guineensis)	(Attalea_speciosa	Bactris_major))	((Leopoldinia_pulchra	((Manicaria_saccifera	Oenocarpus_bataua)	((((Dypsis_decaryi	(Pelagodoxa_henryana	Prestoea_acuminata))	Burretiokentia_grandiflora)	(Hydriastele_microspadix	(Heterospathe_cagayanensis	(Veitchia_spiralis	Kentiopsis_piersoniorum))))	Dictyosperma_album)))	((Reinhardtia_latisecta	Reinhardtia_paiewonskiana)	Reinhardtia_simplex)))))	(Sclerosperma_profizianum	Orania_palindan))))	Nypa_fruticans)	Phoenix_dactylifera)	Sabal_domingensis)	Calamus_caryotoides)	Kingia_australis);
(((Phoenix_dactylifera	(Sabal_domingensis	(((Podococcus_barteri	Serenoa_repens)	((Pseudophoenix_vinifera	Chamaedorea_seifrizii)	((((Geonoma_undata	Roystonea_regia)	(((Reinhardtia_latisecta	Reinhardtia_paiewonskiana)	(Reinhardtia_gracilis	Reinhardtia_simplex))	((Elaeis_oleifera	Elaeis_guineensis)	(Attalea_speciosa	Bactris_major))))	(Leopoldinia_pulchra	(Oenocarpus_bataua	(((((Pelagodoxa_henryana	Prestoea_acuminata)	(Burretiokentia_grandiflora	Dypsis_decaryi))	(Hydriastele_microspadix	(Heterospathe_cagayanensis	(Veitchia_spiralis	Kentiopsis_piersoniorum))))	Dictyosperma_album)	Manicaria_saccifera))))	(Sclerosperma_profizianum	Orania_palindan))))	Nypa_fruticans)))	Calamus_caryotoides)	Kingia_australis);
((((Phoenix_dactylifera	Sabal_domingensis)	((Podococcus_barteri	Serenoa_repens)	((Chamaedorea_seifrizii	(Sclerosperma_profizianum	Orania_palindan))	((Nypa_fruticans	Pseudophoenix_vinifera)	((Roystonea_regia	(((Reinhardtia_latisecta	Reinhardtia_paiewonskiana)	(Reinhardtia_gracilis	Reinhardtia_simplex))	(Attalea_speciosa	(Bactris_major	(Elaeis_oleifera	Elaeis_guineensis)))))	(Leopoldinia_pulchra	(Geonoma_undata	((((Pelagodoxa_henryana	Prestoea_acuminata)	(Burretiokentia_grandiflora	Dypsis_decaryi))	((Hydriastele_microspadix	(Heterospathe_cagayanensis	(Veitchia_spiralis	Kentiopsis_piersoniorum)))	Dictyosperma_album))	(Manicaria_saccifera	Oenocarpus_bataua)))))))))	Calamus_caryotoides)	Kingia_australis);
(((Roystonea_regia	((((Reinhardtia_latisecta	Reinhardtia_paiewonskiana)	(Reinhardtia_gracilis	Reinhardtia_simplex))	(((Leopoldinia_pulchra	Dypsis_decaryi)	((Manicaria_saccifera	Oenocarpus_bataua)	(((Pelagodoxa_henryana	Prestoea_acuminata)	Burretiokentia_grandiflora)	((Hydriastele_microspadix	(Heterospathe_cagayanensis	(Veitchia_spiralis	Kentiopsis_piersoniorum)))	Dictyosperma_album))))	((Geonoma_undata	Attalea_speciosa)	(Bactris_major	(Elaeis_oleifera	Elaeis_guineensis)))))	((((Phoenix_dactylifera	Sabal_domingensis)	Serenoa_repens)	(Chamaedorea_seifrizii	(Podococcus_barteri	(Sclerosperma_profizianum	Orania_palindan))))	(Nypa_fruticans	Pseudophoenix_vinifera))))	Calamus_caryotoides)	Kingia_australis);
((Sabal_domingensis	((Serenoa_repens	(((((Leopoldinia_pulchra	((Geonoma_undata	(Manicaria_saccifera	Oenocarpus_bataua))	(((Dypsis_decaryi	((Pelagodoxa_henryana	Prestoea_acuminata)	Burretiokentia_grandiflora))	(Hydriastele_microspadix	(Heterospathe_cagayanensis	(Veitchia_spiralis	Kentiopsis_piersoniorum))))	Dictyosperma_album)))	(Calamus_caryotoides	Roystonea_regia))	(((Reinhardtia_latisecta	Reinhardtia_paiewonskiana)	(Reinhardtia_gracilis	Reinhardtia_simplex))	(Attalea_speciosa	(Bactris_major	(Elaeis_oleifera	Elaeis_guineensis)))))	(Chamaedorea_seifrizii	(Podococcus_barteri	(Sclerosperma_profizianum	Orania_palindan))))	(Nypa_fruticans	Pseudophoenix_vinifera)))	Phoenix_dactylifera))	Kingia_australis);
((Calamus_caryotoides	(Phoenix_dactylifera	(Sabal_domingensis	((Serenoa_repens	((Dypsis_decaryi	(Chamaedorea_seifrizii	Pseudophoenix_vinifera))	(((Roystonea_regia	((Reinhardtia_latisecta	(Reinhardtia_paiewonskiana	(Reinhardtia_gracilis	Reinhardtia_simplex)))	(Attalea_speciosa	(Bactris_major	(Elaeis_oleifera	Elaeis_guineensis)))))	(Leopoldinia_pulchra	((Manicaria_saccifera	Oenocarpus_bataua)	(Geonoma_undata	((((Pelagodoxa_henryana	Prestoea_acuminata)	Burretiokentia_grandiflora)	(Hydriastele_microspadix	(Heterospathe_cagayanensis	(Veitchia_spiralis	Kentiopsis_piersoniorum))))	Dictyosperma_album)))))	(Podococcus_barteri	(Sclerosperma_profizianum	Orania_palindan)))))	Nypa_fruticans))))	Kingia_australis);
((Calamus_caryotoides	((Phoenix_dactylifera	Sabal_domingensis)	((Serenoa_repens	((Chamaedorea_seifrizii	Pseudophoenix_vinifera)	((((Reinhardtia_gracilis	Reinhardtia_simplex)	(Reinhardtia_latisecta	Reinhardtia_paiewonskiana))	((Elaeis_oleifera	Elaeis_guineensis)	(Attalea_speciosa	Bactris_major)))	(((Geonoma_undata	Roystonea_regia)	(Leopoldinia_pulchra	((Manicaria_saccifera	Oenocarpus_bataua)	(((Burretiokentia_grandiflora	(Hydriastele_microspadix	(Heterospathe_cagayanensis	(Veitchia_spiralis	Kentiopsis_piersoniorum))))	Dictyosperma_album)	(Dypsis_decaryi	(Pelagodoxa_henryana	Prestoea_acuminata))))))	(Podococcus_barteri	(Sclerosperma_profizianum	Orania_palindan))))))	Nypa_fruticans)))	Kingia_australis);
((Calamus_caryotoides	((Phoenix_dactylifera	Sabal_domingensis)	(((Podococcus_barteri	Serenoa_repens)	((((Roystonea_regia	(Leopoldinia_pulchra	(Manicaria_saccifera	((Geonoma_undata	Oenocarpus_bataua)	(Dictyosperma_album	((((Dypsis_decaryi	Burretiokentia_grandiflora)	Pelagodoxa_henryana)	Prestoea_acuminata)	(Hydriastele_microspadix	(Heterospathe_cagayanensis	(Veitchia_spiralis	Kentiopsis_piersoniorum)))))))))	((Reinhardtia_paiewonskiana	((Reinhardtia_gracilis	Reinhardtia_simplex)	Reinhardtia_latisecta))	((Elaeis_oleifera	Elaeis_guineensis)	(Attalea_speciosa	Bactris_major))))	(Sclerosperma_profizianum	Orania_palindan))	(Pseudophoenix_vinifera	Chamaedorea_seifrizii)))	Nypa_fruticans)))	Kingia_australis);
((Calamus_caryotoides	(((Serenoa_repens	((((Leopoldinia_pulchra	(Manicaria_saccifera	((Dictyosperma_album	((((Pelagodoxa_henryana	Prestoea_acuminata)	Dypsis_decaryi)	Burretiokentia_grandiflora)	(Hydriastele_microspadix	(Heterospathe_cagayanensis	(Veitchia_spiralis	Kentiopsis_piersoniorum)))))	(Geonoma_undata	Oenocarpus_bataua))))	((Reinhardtia_paiewonskiana	((Reinhardtia_gracilis	Reinhardtia_simplex)	Reinhardtia_latisecta))	(Roystonea_regia	(Attalea_speciosa	(Bactris_major	(Elaeis_oleifera	Elaeis_guineensis))))))	(Podococcus_barteri	(Sclerosperma_profizianum	Orania_palindan)))	(Chamaedorea_seifrizii	Pseudophoenix_vinifera)))	(Phoenix_dactylifera	Sabal_domingensis))	Nypa_fruticans))	Kingia_australis);
((Calamus_caryotoides	(Phoenix_dactylifera	((Serenoa_repens	(((((Chamaedorea_seifrizii	((Roystonea_regia	((Reinhardtia_gracilis	Reinhardtia_simplex)	(Reinhardtia_latisecta	Reinhardtia_paiewonskiana)))	(Attalea_speciosa	(Bactris_major	(Elaeis_oleifera	Elaeis_guineensis)))))	(Sclerosperma_profizianum	Orania_palindan))	Geonoma_undata)	(Leopoldinia_pulchra	((Oenocarpus_bataua	Manicaria_saccifera)	(Dictyosperma_album	((((Podococcus_barteri	(Pelagodoxa_henryana	Prestoea_acuminata))	Dypsis_decaryi)	Burretiokentia_grandiflora)	(Hydriastele_microspadix	(Heterospathe_cagayanensis	(Veitchia_spiralis	Kentiopsis_piersoniorum))))))))	(Nypa_fruticans	Pseudophoenix_vinifera)))	Sabal_domingensis)))	Kingia_australis);
((Calamus_caryotoides	(Roystonea_regia	(((((((Podococcus_barteri	Nypa_fruticans)	Pseudophoenix_vinifera)	Chamaedorea_seifrizii)	(Serenoa_repens	(Phoenix_dactylifera	Sabal_domingensis)))	((((Prestoea_acuminata	Dypsis_decaryi)	((Burretiokentia_grandiflora	Dictyosperma_album)	(Hydriastele_microspadix	(Kentiopsis_piersoniorum	(Veitchia_spiralis	Heterospathe_cagayanensis)))))	(Oenocarpus_bataua	Manicaria_saccifera))	Leopoldinia_pulchra))	(((Elaeis_guineensis	Elaeis_oleifera)	(Bactris_major	Attalea_speciosa))	(Orania_palindan	Sclerosperma_profizianum)))	((Geonoma_undata	Pelagodoxa_henryana)	((Reinhardtia_gracilis	Reinhardtia_simplex)	(Reinhardtia_latisecta	Reinhardtia_paiewonskiana))))))	Kingia_australis);
((Calamus_caryotoides	(Roystonea_regia	(((((Geonoma_undata	Pelagodoxa_henryana)	(Dypsis_decaryi	(Dictyosperma_album	((Prestoea_acuminata	Hydriastele_microspadix)	(Burretiokentia_grandiflora	(Kentiopsis_piersoniorum	(Veitchia_spiralis	Heterospathe_cagayanensis)))))))	(Manicaria_saccifera	Oenocarpus_bataua))	Leopoldinia_pulchra)	(((((Reinhardtia_gracilis	Reinhardtia_simplex)	(Reinhardtia_latisecta	Reinhardtia_paiewonskiana))	(Attalea_speciosa	((Elaeis_guineensis	Elaeis_oleifera)	Bactris_major)))	(Orania_palindan	Sclerosperma_profizianum))	(((Chamaedorea_seifrizii	((Sabal_domingensis	Phoenix_dactylifera)	Nypa_fruticans))	(Podococcus_barteri	Serenoa_repens))	Pseudophoenix_vinifera)))))	Kingia_australis);
((Calamus_caryotoides	(Roystonea_regia	((((Reinhardtia_gracilis	Reinhardtia_simplex)	(Reinhardtia_latisecta	Reinhardtia_paiewonskiana))	(Attalea_speciosa	((Elaeis_guineensis	Elaeis_oleifera)	Bactris_major)))	((((((Hydriastele_microspadix	(Kentiopsis_piersoniorum	(Veitchia_spiralis	Heterospathe_cagayanensis)))	((Pelagodoxa_henryana	Prestoea_acuminata)	(Dypsis_decaryi	Burretiokentia_grandiflora)))	Dictyosperma_album)	(Manicaria_saccifera	Oenocarpus_bataua))	Geonoma_undata)	((((Sabal_domingensis	Phoenix_dactylifera)	Serenoa_repens)	(((Orania_palindan	Sclerosperma_profizianum)	Podococcus_barteri)	(Leopoldinia_pulchra	Chamaedorea_seifrizii)))	(Nypa_fruticans	Pseudophoenix_vinifera))))))	Kingia_australis);
((Calamus_caryotoides	(Phoenix_dactylifera	(((Podococcus_barteri	Serenoa_repens)	(((((Chamaedorea_seifrizii	((Leopoldinia_pulchra	Sclerosperma_profizianum)	(((Geonoma_undata	Dypsis_decaryi)	(Manicaria_saccifera	Oenocarpus_bataua))	(((Hydriastele_microspadix	(Heterospathe_cagayanensis	(Kentiopsis_piersoniorum	Veitchia_spiralis)))	((Pelagodoxa_henryana	Prestoea_acuminata)	Burretiokentia_grandiflora))	Dictyosperma_album))))	((Reinhardtia_gracilis	Reinhardtia_simplex)	(Reinhardtia_latisecta	Reinhardtia_paiewonskiana)))	Orania_palindan)	(Attalea_speciosa	((Elaeis_guineensis	Elaeis_oleifera)	Bactris_major)))	(Roystonea_regia	(Nypa_fruticans	Pseudophoenix_vinifera))))	Sabal_domingensis)))	Kingia_australis);
((Calamus_caryotoides	(Sabal_domingensis	(((Podococcus_barteri	Serenoa_repens)	(((Orania_palindan	Sclerosperma_profizianum)	(((((Reinhardtia_gracilis	Reinhardtia_simplex)	Reinhardtia_latisecta)	Reinhardtia_paiewonskiana)	(Attalea_speciosa	((Elaeis_guineensis	Elaeis_oleifera)	Bactris_major)))	((Leopoldinia_pulchra	((Dypsis_decaryi	(Manicaria_saccifera	(Geonoma_undata	Oenocarpus_bataua)))	(((((Hydriastele_microspadix	Prestoea_acuminata)	(Heterospathe_cagayanensis	(Kentiopsis_piersoniorum	Veitchia_spiralis)))	Burretiokentia_grandiflora)	Dictyosperma_album)	Pelagodoxa_henryana)))	Roystonea_regia)))	(Chamaedorea_seifrizii	Pseudophoenix_vinifera)))	(Nypa_fruticans	Phoenix_dactylifera))))	Kingia_australis);
((Calamus_caryotoides	(((Pseudophoenix_vinifera	(Serenoa_repens	Chamaedorea_seifrizii))	((Podococcus_barteri	(Orania_palindan	Sclerosperma_profizianum))	((((Reinhardtia_gracilis	Reinhardtia_simplex)	(Reinhardtia_latisecta	Reinhardtia_paiewonskiana))	(Attalea_speciosa	((Elaeis_guineensis	Elaeis_oleifera)	Bactris_major)))	(((Leopoldinia_pulchra	(((Manicaria_saccifera	Oenocarpus_bataua)	((((Hydriastele_microspadix	Prestoea_acuminata)	(Heterospathe_cagayanensis	(Kentiopsis_piersoniorum	Veitchia_spiralis)))	Burretiokentia_grandiflora)	(Dictyosperma_album	Pelagodoxa_henryana)))	Geonoma_undata))	Dypsis_decaryi)	Roystonea_regia))))	(Nypa_fruticans	(Sabal_domingensis	Phoenix_dactylifera))))	Kingia_australis);
((Calamus_caryotoides	(Phoenix_dactylifera	(((Orania_palindan	(Chamaedorea_seifrizii	(Podococcus_barteri	Sclerosperma_profizianum)))	((Nypa_fruticans	Pseudophoenix_vinifera)	(((Geonoma_undata	Roystonea_regia)	(((Reinhardtia_gracilis	Reinhardtia_simplex)	(Reinhardtia_latisecta	Reinhardtia_paiewonskiana))	(Attalea_speciosa	((Elaeis_guineensis	Elaeis_oleifera)	Bactris_major))))	(Leopoldinia_pulchra	(Dypsis_decaryi	((((Pelagodoxa_henryana	Prestoea_acuminata)	(((Veitchia_spiralis	Kentiopsis_piersoniorum)	Heterospathe_cagayanensis)	(Hydriastele_microspadix	Burretiokentia_grandiflora)))	Dictyosperma_album)	(Manicaria_saccifera	Oenocarpus_bataua)))))))	(Serenoa_repens	Sabal_domingensis))))	Kingia_australis);
((Calamus_caryotoides	(Sabal_domingensis	(Serenoa_repens	(Phoenix_dactylifera	(((((((Reinhardtia_gracilis	Reinhardtia_simplex)	(Reinhardtia_latisecta	Reinhardtia_paiewonskiana))	(Attalea_speciosa	((Elaeis_guineensis	Elaeis_oleifera)	Bactris_major)))	(Roystonea_regia	(Leopoldinia_pulchra	(((Geonoma_undata	Oenocarpus_bataua)	Manicaria_saccifera)	((((Pelagodoxa_henryana	Prestoea_acuminata)	(Burretiokentia_grandiflora	Dypsis_decaryi))	(((Veitchia_spiralis	Kentiopsis_piersoniorum)	Heterospathe_cagayanensis)	Hydriastele_microspadix))	Dictyosperma_album)))))	(Podococcus_barteri	(Sclerosperma_profizianum	Orania_palindan)))	(Chamaedorea_seifrizii	Pseudophoenix_vinifera))	Nypa_fruticans)))))	Kingia_australis);
((Sabal_domingensis	((Phoenix_dactylifera	((((((Reinhardtia_gracilis	Reinhardtia_simplex)	(Reinhardtia_latisecta	Reinhardtia_paiewonskiana))	(Attalea_speciosa	((Elaeis_guineensis	Elaeis_oleifera)	Bactris_major)))	(Sclerosperma_profizianum	Orania_palindan))	((Chamaedorea_seifrizii	Roystonea_regia)	(Leopoldinia_pulchra	(((Dictyosperma_album	Manicaria_saccifera)	(((Pelagodoxa_henryana	Prestoea_acuminata)	(Burretiokentia_grandiflora	Dypsis_decaryi))	(((Veitchia_spiralis	Kentiopsis_piersoniorum)	Heterospathe_cagayanensis)	Hydriastele_microspadix)))	(Geonoma_undata	Oenocarpus_bataua)))))	(Pseudophoenix_vinifera	Nypa_fruticans)))	((Podococcus_barteri	Serenoa_repens)	Calamus_caryotoides)))	Kingia_australis);
((Calamus_caryotoides	((Sabal_domingensis	(Phoenix_dactylifera	((Pseudophoenix_vinifera	Nypa_fruticans)	((((Chamaedorea_seifrizii	Roystonea_regia)	(((Reinhardtia_gracilis	Reinhardtia_simplex)	(Reinhardtia_latisecta	Reinhardtia_paiewonskiana))	(Attalea_speciosa	((Elaeis_guineensis	Elaeis_oleifera)	Bactris_major))))	(Podococcus_barteri	(Sclerosperma_profizianum	Orania_palindan)))	(Leopoldinia_pulchra	((Oenocarpus_bataua	Manicaria_saccifera)	(Dictyosperma_album	(((((Veitchia_spiralis	Kentiopsis_piersoniorum)	Heterospathe_cagayanensis)	Hydriastele_microspadix)	(((Geonoma_undata	Pelagodoxa_henryana)	Prestoea_acuminata)	Dypsis_decaryi))	Burretiokentia_grandiflora))))))))	Serenoa_repens))	Kingia_australis);
((Calamus_caryotoides	((Sabal_domingensis	((Podococcus_barteri	Serenoa_repens)	((Pseudophoenix_vinifera	Chamaedorea_seifrizii)	(((((((Geonoma_undata	Oenocarpus_bataua)	Manicaria_saccifera)	(Dictyosperma_album	(((Pelagodoxa_henryana	Prestoea_acuminata)	(Burretiokentia_grandiflora	Dypsis_decaryi))	(Hydriastele_microspadix	(Heterospathe_cagayanensis	(Veitchia_spiralis	Kentiopsis_piersoniorum))))))	Leopoldinia_pulchra)	Roystonea_regia)	(((Reinhardtia_gracilis	Reinhardtia_simplex)	(Reinhardtia_latisecta	Reinhardtia_paiewonskiana))	(Attalea_speciosa	(Bactris_major	(Elaeis_guineensis	Elaeis_oleifera)))))	(Orania_palindan	(Nypa_fruticans	Sclerosperma_profizianum))))))	Phoenix_dactylifera))	Kingia_australis);
((Calamus_caryotoides	(Sabal_domingensis	(((((Podococcus_barteri	Serenoa_repens)	(((Roystonea_regia	((((Reinhardtia_gracilis	Reinhardtia_simplex)	(Reinhardtia_latisecta	Reinhardtia_paiewonskiana))	((Attalea_speciosa	Bactris_major)	(Elaeis_guineensis	Elaeis_oleifera)))	Geonoma_undata))	(((Oenocarpus_bataua	Manicaria_saccifera)	(Dictyosperma_album	(((Pelagodoxa_henryana	Prestoea_acuminata)	(Burretiokentia_grandiflora	Dypsis_decaryi))	(Hydriastele_microspadix	(Heterospathe_cagayanensis	(Veitchia_spiralis	Kentiopsis_piersoniorum))))))	Leopoldinia_pulchra))	(Orania_palindan	Sclerosperma_profizianum)))	Chamaedorea_seifrizii)	Phoenix_dactylifera)	(Pseudophoenix_vinifera	Nypa_fruticans))))	Kingia_australis);
((Calamus_caryotoides	((Sabal_domingensis	Phoenix_dactylifera)	((Podococcus_barteri	(((Pseudophoenix_vinifera	(((Geonoma_undata	Roystonea_regia)	(((Reinhardtia_gracilis	Reinhardtia_simplex)	(Reinhardtia_latisecta	Reinhardtia_paiewonskiana))	(Attalea_speciosa	(Bactris_major	(Elaeis_guineensis	Elaeis_oleifera)))))	((((Dypsis_decaryi	Oenocarpus_bataua)	Manicaria_saccifera)	(Dictyosperma_album	(((Pelagodoxa_henryana	Prestoea_acuminata)	Burretiokentia_grandiflora)	(Hydriastele_microspadix	(Heterospathe_cagayanensis	(Veitchia_spiralis	Kentiopsis_piersoniorum))))))	Leopoldinia_pulchra)))	(Orania_palindan	(Nypa_fruticans	Sclerosperma_profizianum)))	Chamaedorea_seifrizii))	Serenoa_repens)))	Kingia_australis);
((Calamus_caryotoides	(Sabal_domingensis	(Phoenix_dactylifera	(((Pseudophoenix_vinifera	(Serenoa_repens	Chamaedorea_seifrizii))	((Podococcus_barteri	(Orania_palindan	Sclerosperma_profizianum))	((Roystonea_regia	(((Reinhardtia_gracilis	Reinhardtia_simplex)	(Reinhardtia_latisecta	Reinhardtia_paiewonskiana))	(Attalea_speciosa	(Bactris_major	(Elaeis_guineensis	Elaeis_oleifera)))))	(((Oenocarpus_bataua	Manicaria_saccifera)	((Dictyosperma_album	(Hydriastele_microspadix	(Heterospathe_cagayanensis	(Veitchia_spiralis	Kentiopsis_piersoniorum))))	((Dypsis_decaryi	Burretiokentia_grandiflora)	(Pelagodoxa_henryana	(Geonoma_undata	Prestoea_acuminata)))))	Leopoldinia_pulchra))))	Nypa_fruticans))))	Kingia_australis);
((Calamus_caryotoides	((Sabal_domingensis	Phoenix_dactylifera)	((((Orania_palindan	Sclerosperma_profizianum)	((((((Oenocarpus_bataua	Manicaria_saccifera)	((Dictyosperma_album	(Hydriastele_microspadix	(Heterospathe_cagayanensis	(Veitchia_spiralis	Kentiopsis_piersoniorum))))	((Dypsis_decaryi	Burretiokentia_grandiflora)	(Pelagodoxa_henryana	Prestoea_acuminata))))	Geonoma_undata)	Leopoldinia_pulchra)	Roystonea_regia)	((Reinhardtia_paiewonskiana	((Reinhardtia_gracilis	Reinhardtia_simplex)	Reinhardtia_latisecta))	((Elaeis_guineensis	Elaeis_oleifera)	(Attalea_speciosa	Bactris_major)))))	((Pseudophoenix_vinifera	(Podococcus_barteri	Serenoa_repens))	Chamaedorea_seifrizii))	Nypa_fruticans)))	Kingia_australis);
((Calamus_caryotoides	((Sabal_domingensis	(Phoenix_dactylifera	((((((Reinhardtia_gracilis	Reinhardtia_simplex)	(Reinhardtia_latisecta	Reinhardtia_paiewonskiana))	((Attalea_speciosa	(Bactris_major	(Elaeis_guineensis	Elaeis_oleifera)))	(Orania_palindan	Sclerosperma_profizianum)))	Roystonea_regia)	(((((Dictyosperma_album	((Hydriastele_microspadix	(Heterospathe_cagayanensis	(Veitchia_spiralis	Kentiopsis_piersoniorum)))	(Burretiokentia_grandiflora	((Pelagodoxa_henryana	Prestoea_acuminata)	Dypsis_decaryi))))	Oenocarpus_bataua)	Manicaria_saccifera)	Geonoma_undata)	Leopoldinia_pulchra))	(Chamaedorea_seifrizii	(Nypa_fruticans	Pseudophoenix_vinifera)))))	(Podococcus_barteri	Serenoa_repens)))	Kingia_australis);
((Calamus_caryotoides	((((Sclerosperma_profizianum	(Orania_palindan	Podococcus_barteri))	((((Manicaria_saccifera	Oenocarpus_bataua)	((Dictyosperma_album	((Hydriastele_microspadix	(Heterospathe_cagayanensis	(Veitchia_spiralis	Kentiopsis_piersoniorum)))	((Pelagodoxa_henryana	Prestoea_acuminata)	(Dypsis_decaryi	Burretiokentia_grandiflora))))	Geonoma_undata))	Leopoldinia_pulchra)	(Roystonea_regia	(((Reinhardtia_gracilis	Reinhardtia_simplex)	(Reinhardtia_latisecta	Reinhardtia_paiewonskiana))	(Attalea_speciosa	(Bactris_major	(Elaeis_guineensis	Elaeis_oleifera)))))))	(Serenoa_repens	(Chamaedorea_seifrizii	Pseudophoenix_vinifera)))	((Phoenix_dactylifera	Sabal_domingensis)	Nypa_fruticans)))	Kingia_australis);
((Roystonea_regia	(((Reinhardtia_simplex	(Reinhardtia_latisecta	Reinhardtia_paiewonskiana))	((((Reinhardtia_gracilis	Nypa_fruticans)	Pseudophoenix_vinifera)	((Phoenix_dactylifera	(Serenoa_repens	Sabal_domingensis))	Chamaedorea_seifrizii))	(Geonoma_undata	(((Attalea_speciosa	(Bactris_major	(Elaeis_guineensis	Elaeis_oleifera)))	(Podococcus_barteri	(Sclerosperma_profizianum	Orania_palindan)))	(((Manicaria_saccifera	Oenocarpus_bataua)	(Dictyosperma_album	((Hydriastele_microspadix	(Heterospathe_cagayanensis	(Veitchia_spiralis	Kentiopsis_piersoniorum)))	(Burretiokentia_grandiflora	((Pelagodoxa_henryana	Prestoea_acuminata)	Dypsis_decaryi)))))	Leopoldinia_pulchra)))))	Calamus_caryotoides))	Kingia_australis);
(((((((((Manicaria_saccifera	Oenocarpus_bataua)	(Dictyosperma_album	((Hydriastele_microspadix	(Heterospathe_cagayanensis	(Veitchia_spiralis	Kentiopsis_piersoniorum)))	(Burretiokentia_grandiflora	(Pelagodoxa_henryana	Prestoea_acuminata)))))	(Dypsis_decaryi	Leopoldinia_pulchra))	(Reinhardtia_simplex	(Reinhardtia_latisecta	Reinhardtia_paiewonskiana)))	((Elaeis_guineensis	Elaeis_oleifera)	(Attalea_speciosa	Bactris_major)))	((Geonoma_undata	(((Serenoa_repens	Chamaedorea_seifrizii)	((Reinhardtia_gracilis	Nypa_fruticans)	Pseudophoenix_vinifera))	(Phoenix_dactylifera	Sabal_domingensis)))	(Podococcus_barteri	(Sclerosperma_profizianum	Orania_palindan))))	Roystonea_regia)	Calamus_caryotoides)	Kingia_australis);
(((Phoenix_dactylifera	(Sabal_domingensis	(((Serenoa_repens	Chamaedorea_seifrizii)	(((Podococcus_barteri	(Sclerosperma_profizianum	Orania_palindan))	((Roystonea_regia	(((Oenocarpus_bataua	Geonoma_undata)	((Dictyosperma_album	((Hydriastele_microspadix	(Heterospathe_cagayanensis	(Veitchia_spiralis	Kentiopsis_piersoniorum)))	((Prestoea_acuminata	Dypsis_decaryi)	(Burretiokentia_grandiflora	Pelagodoxa_henryana))))	Manicaria_saccifera))	Leopoldinia_pulchra))	(((Reinhardtia_gracilis	Reinhardtia_simplex)	(Reinhardtia_latisecta	Reinhardtia_paiewonskiana))	((Elaeis_guineensis	Elaeis_oleifera)	(Attalea_speciosa	Bactris_major)))))	Pseudophoenix_vinifera))	Nypa_fruticans)))	Calamus_caryotoides)	Kingia_australis);
((Phoenix_dactylifera	(Sabal_domingensis	(((((Nypa_fruticans	Pseudophoenix_vinifera)	((((Reinhardtia_gracilis	Reinhardtia_simplex)	(Reinhardtia_paiewonskiana	Reinhardtia_latisecta))	((Orania_palindan	Sclerosperma_profizianum)	((Bactris_major	(Elaeis_oleifera	Elaeis_guineensis))	Attalea_speciosa)))	((Geonoma_undata	Roystonea_regia)	(Leopoldinia_pulchra	(((((Pelagodoxa_henryana	Prestoea_acuminata)	(Burretiokentia_grandiflora	Dypsis_decaryi))	Manicaria_saccifera)	Oenocarpus_bataua)	(Dictyosperma_album	(Hydriastele_microspadix	(Heterospathe_cagayanensis	(Kentiopsis_piersoniorum	Veitchia_spiralis)))))))))	Chamaedorea_seifrizii)	(Podococcus_barteri	Serenoa_repens))	Calamus_caryotoides)))	Kingia_australis);
((((Serenoa_repens	(Phoenix_dactylifera	(((Nypa_fruticans	Pseudophoenix_vinifera)	(((Reinhardtia_gracilis	Reinhardtia_simplex)	(Reinhardtia_paiewonskiana	Reinhardtia_latisecta))	((Geonoma_undata	Roystonea_regia)	((Leopoldinia_pulchra	(((Manicaria_saccifera	Oenocarpus_bataua)	(Dictyosperma_album	(((Pelagodoxa_henryana	Prestoea_acuminata)	Burretiokentia_grandiflora)	(Hydriastele_microspadix	(Heterospathe_cagayanensis	(Kentiopsis_piersoniorum	Veitchia_spiralis))))))	Dypsis_decaryi))	((Podococcus_barteri	(Orania_palindan	Sclerosperma_profizianum))	((Bactris_major	(Elaeis_oleifera	Elaeis_guineensis))	Attalea_speciosa))))))	Chamaedorea_seifrizii)))	Sabal_domingensis)	Calamus_caryotoides)	Kingia_australis);
(((Roystonea_regia	(((Leopoldinia_pulchra	((Manicaria_saccifera	Oenocarpus_bataua)	((Dictyosperma_album	(Hydriastele_microspadix	(Heterospathe_cagayanensis	(Kentiopsis_piersoniorum	Veitchia_spiralis))))	(Dypsis_decaryi	(((Geonoma_undata	Pelagodoxa_henryana)	Prestoea_acuminata)	Burretiokentia_grandiflora)))))	(((Podococcus_barteri	Sclerosperma_profizianum)	Orania_palindan)	((Sabal_domingensis	Phoenix_dactylifera)	((Nypa_fruticans	Pseudophoenix_vinifera)	(Serenoa_repens	Chamaedorea_seifrizii)))))	(((Reinhardtia_gracilis	Reinhardtia_simplex)	(Reinhardtia_paiewonskiana	Reinhardtia_latisecta))	((Bactris_major	(Elaeis_oleifera	Elaeis_guineensis))	Attalea_speciosa))))	Calamus_caryotoides)	Kingia_australis);
(((Chamaedorea_seifrizii	(((((Leopoldinia_pulchra	(((Manicaria_saccifera	((Dypsis_decaryi	Burretiokentia_grandiflora)	(Pelagodoxa_henryana	Prestoea_acuminata)))	Oenocarpus_bataua)	(Dictyosperma_album	(Hydriastele_microspadix	(Heterospathe_cagayanensis	(Kentiopsis_piersoniorum	Veitchia_spiralis))))))	(((Podococcus_barteri	Sclerosperma_profizianum)	Orania_palindan)	((Bactris_major	(Elaeis_oleifera	Elaeis_guineensis))	(Geonoma_undata	Attalea_speciosa))))	(Roystonea_regia	((Reinhardtia_gracilis	Reinhardtia_simplex)	(Reinhardtia_paiewonskiana	Reinhardtia_latisecta))))	(Serenoa_repens	(Sabal_domingensis	Phoenix_dactylifera)))	(Nypa_fruticans	Pseudophoenix_vinifera)))	Calamus_caryotoides)	Kingia_australis);
(((Roystonea_regia	((((Podococcus_barteri	(Sclerosperma_profizianum	Orania_palindan))	((Nypa_fruticans	Pseudophoenix_vinifera)	(Chamaedorea_seifrizii	(Serenoa_repens	(Sabal_domingensis	Phoenix_dactylifera)))))	(((Bactris_major	(Elaeis_oleifera	Elaeis_guineensis))	Attalea_speciosa)	(Geonoma_undata	(Leopoldinia_pulchra	((((Dictyosperma_album	Prestoea_acuminata)	Pelagodoxa_henryana)	(Burretiokentia_grandiflora	(Dypsis_decaryi	(Hydriastele_microspadix	(Heterospathe_cagayanensis	(Kentiopsis_piersoniorum	Veitchia_spiralis))))))	(Manicaria_saccifera	Oenocarpus_bataua))))))	((Reinhardtia_gracilis	Reinhardtia_simplex)	(Reinhardtia_paiewonskiana	Reinhardtia_latisecta))))	Calamus_caryotoides)	Kingia_australis);
((((Sabal_domingensis	Phoenix_dactylifera)	(((((((Reinhardtia_simplex	Reinhardtia_gracilis)	(Reinhardtia_paiewonskiana	Reinhardtia_latisecta))	(((Chamaedorea_seifrizii	Leopoldinia_pulchra)	Roystonea_regia)	(Bactris_major	(Attalea_speciosa	(Elaeis_oleifera	Elaeis_guineensis)))))	(Podococcus_barteri	(Sclerosperma_profizianum	Orania_palindan)))	(((Hydriastele_microspadix	(Dictyosperma_album	(Heterospathe_cagayanensis	(Kentiopsis_piersoniorum	Veitchia_spiralis))))	(((Geonoma_undata	Pelagodoxa_henryana)	Prestoea_acuminata)	(Dypsis_decaryi	Burretiokentia_grandiflora)))	(Manicaria_saccifera	Oenocarpus_bataua)))	(Nypa_fruticans	Pseudophoenix_vinifera))	Serenoa_repens))	Calamus_caryotoides)	Kingia_australis);
((((Sabal_domingensis	Phoenix_dactylifera)	((((((Podococcus_barteri	(Sclerosperma_profizianum	Orania_palindan))	((Roystonea_regia	((((((Hydriastele_microspadix	(Heterospathe_cagayanensis	(Kentiopsis_piersoniorum	Veitchia_spiralis)))	((Pelagodoxa_henryana	Prestoea_acuminata)	(Dypsis_decaryi	Burretiokentia_grandiflora)))	Dictyosperma_album)	Geonoma_undata)	(Manicaria_saccifera	Oenocarpus_bataua))	Leopoldinia_pulchra))	((Bactris_major	(Attalea_speciosa	(Elaeis_oleifera	Elaeis_guineensis)))	((Reinhardtia_paiewonskiana	Reinhardtia_latisecta)	(Reinhardtia_simplex	Reinhardtia_gracilis)))))	Pseudophoenix_vinifera)	Chamaedorea_seifrizii)	Serenoa_repens)	Nypa_fruticans))	Calamus_caryotoides)	Kingia_australis);
((((Sabal_domingensis	Phoenix_dactylifera)	((((Pseudophoenix_vinifera	Chamaedorea_seifrizii)	(((Roystonea_regia	(((((Hydriastele_microspadix	(Heterospathe_cagayanensis	(Kentiopsis_piersoniorum	Veitchia_spiralis)))	((Pelagodoxa_henryana	Prestoea_acuminata)	(Dypsis_decaryi	Burretiokentia_grandiflora)))	Dictyosperma_album)	(Manicaria_saccifera	(Geonoma_undata	Oenocarpus_bataua)))	Leopoldinia_pulchra))	(Podococcus_barteri	(Sclerosperma_profizianum	Orania_palindan)))	((Bactris_major	(Attalea_speciosa	(Elaeis_oleifera	Elaeis_guineensis)))	((Reinhardtia_paiewonskiana	Reinhardtia_latisecta)	(Reinhardtia_simplex	Reinhardtia_gracilis)))))	Serenoa_repens)	Nypa_fruticans))	Calamus_caryotoides)	Kingia_australis);
((((Serenoa_repens	(((((Roystonea_regia	((Orania_palindan	Sclerosperma_profizianum)	Podococcus_barteri))	((Bactris_major	(Attalea_speciosa	(Elaeis_oleifera	Elaeis_guineensis)))	((Reinhardtia_paiewonskiana	Reinhardtia_latisecta)	(Reinhardtia_simplex	Reinhardtia_gracilis))))	(((((Hydriastele_microspadix	(Heterospathe_cagayanensis	(Kentiopsis_piersoniorum	Veitchia_spiralis)))	((Pelagodoxa_henryana	Prestoea_acuminata)	(Dypsis_decaryi	Burretiokentia_grandiflora)))	Dictyosperma_album)	(Manicaria_saccifera	(Geonoma_undata	Oenocarpus_bataua)))	Leopoldinia_pulchra))	(Nypa_fruticans	Pseudophoenix_vinifera))	Chamaedorea_seifrizii))	(Sabal_domingensis	Phoenix_dactylifera))	Calamus_caryotoides)	Kingia_australis);
(((Serenoa_repens	(((((Orania_palindan	Sclerosperma_profizianum)	Podococcus_barteri)	(((((((Hydriastele_microspadix	(Heterospathe_cagayanensis	(Kentiopsis_piersoniorum	Veitchia_spiralis)))	((Burretiokentia_grandiflora	Dypsis_decaryi)	((Geonoma_undata	Pelagodoxa_henryana)	Prestoea_acuminata)))	Dictyosperma_album)	(Manicaria_saccifera	Oenocarpus_bataua))	(Roystonea_regia	Leopoldinia_pulchra))	((Bactris_major	(Attalea_speciosa	(Elaeis_oleifera	Elaeis_guineensis)))	(Reinhardtia_latisecta	((Reinhardtia_simplex	Reinhardtia_gracilis)	Reinhardtia_paiewonskiana))))	(Nypa_fruticans	Pseudophoenix_vinifera)))	Chamaedorea_seifrizii)	(Sabal_domingensis	Phoenix_dactylifera)))	Calamus_caryotoides)	Kingia_australis);
(((Roystonea_regia	((((Elaeis_oleifera	Elaeis_guineensis)	(Attalea_speciosa	Bactris_major))	((Leopoldinia_pulchra	(Geonoma_undata	(((Dypsis_decaryi	((Prestoea_acuminata	Pelagodoxa_henryana)	Burretiokentia_grandiflora))	((Hydriastele_microspadix	(Veitchia_spiralis	(Kentiopsis_piersoniorum	Heterospathe_cagayanensis)))	Dictyosperma_album))	(Oenocarpus_bataua	Manicaria_saccifera))))	(((Chamaedorea_seifrizii	(Podococcus_barteri	Serenoa_repens))	((Orania_palindan	Sclerosperma_profizianum)	(Nypa_fruticans	(Phoenix_dactylifera	Sabal_domingensis))))	Pseudophoenix_vinifera)))	((Reinhardtia_paiewonskiana	Reinhardtia_latisecta)	(Reinhardtia_gracilis	Reinhardtia_simplex))))	Calamus_caryotoides)	Kingia_australis);
(((Phoenix_dactylifera	(Sabal_domingensis	(((((((Reinhardtia_paiewonskiana	Reinhardtia_latisecta)	(Reinhardtia_gracilis	Reinhardtia_simplex))	Roystonea_regia)	((Leopoldinia_pulchra	(((((Dypsis_decaryi	Prestoea_acuminata)	(Geonoma_undata	Pelagodoxa_henryana))	Burretiokentia_grandiflora)	((Hydriastele_microspadix	(Veitchia_spiralis	(Kentiopsis_piersoniorum	Heterospathe_cagayanensis)))	Dictyosperma_album))	(Oenocarpus_bataua	Manicaria_saccifera)))	(Attalea_speciosa	(Bactris_major	(Elaeis_oleifera	Elaeis_guineensis)))))	(Orania_palindan	Sclerosperma_profizianum))	((Chamaedorea_seifrizii	Pseudophoenix_vinifera)	(Podococcus_barteri	Serenoa_repens)))	Nypa_fruticans)))	Calamus_caryotoides)	Kingia_australis);
((((((((((Geonoma_undata	(Podococcus_barteri	Roystonea_regia))	(Leopoldinia_pulchra	(((Hydriastele_microspadix	(Veitchia_spiralis	(Kentiopsis_piersoniorum	Heterospathe_cagayanensis)))	Dictyosperma_album)	(Oenocarpus_bataua	(((Burretiokentia_grandiflora	Dypsis_decaryi)	(Prestoea_acuminata	Pelagodoxa_henryana))	Manicaria_saccifera)))))	((Orania_palindan	(Sclerosperma_profizianum	Chamaedorea_seifrizii))	(((Reinhardtia_paiewonskiana	Reinhardtia_latisecta)	(Reinhardtia_gracilis	Reinhardtia_simplex))	(Attalea_speciosa	(Bactris_major	(Elaeis_oleifera	Elaeis_guineensis))))))	Pseudophoenix_vinifera)	Nypa_fruticans)	Phoenix_dactylifera)	Sabal_domingensis)	Serenoa_repens)	Calamus_caryotoides)	Kingia_australis);
(((((((Pseudophoenix_vinifera	Chamaedorea_seifrizii)	((Sclerosperma_profizianum	(Orania_palindan	Podococcus_barteri))	((Roystonea_regia	(Leopoldinia_pulchra	((Dictyosperma_album	((Hydriastele_microspadix	(Heterospathe_cagayanensis	(Veitchia_spiralis	Kentiopsis_piersoniorum)))	((Pelagodoxa_henryana	Prestoea_acuminata)	(Burretiokentia_grandiflora	Dypsis_decaryi))))	((Geonoma_undata	Manicaria_saccifera)	Oenocarpus_bataua))))	(((Reinhardtia_paiewonskiana	Reinhardtia_latisecta)	(Reinhardtia_gracilis	Reinhardtia_simplex))	((Bactris_major	(Elaeis_oleifera	Elaeis_guineensis))	Attalea_speciosa)))))	Serenoa_repens)	Nypa_fruticans)	(Sabal_domingensis	Phoenix_dactylifera))	Calamus_caryotoides)	Kingia_australis);
(((((Chamaedorea_seifrizii	(((Sclerosperma_profizianum	Orania_palindan)	((Roystonea_regia	(Leopoldinia_pulchra	(((Geonoma_undata	(Dictyosperma_album	((Hydriastele_microspadix	(Heterospathe_cagayanensis	(Veitchia_spiralis	Kentiopsis_piersoniorum)))	((Pelagodoxa_henryana	Prestoea_acuminata)	Burretiokentia_grandiflora))))	(Manicaria_saccifera	Oenocarpus_bataua))	Dypsis_decaryi)))	(((Reinhardtia_paiewonskiana	Reinhardtia_latisecta)	(Reinhardtia_gracilis	Reinhardtia_simplex))	((Bactris_major	(Elaeis_oleifera	Elaeis_guineensis))	Attalea_speciosa))))	(Pseudophoenix_vinifera	Nypa_fruticans)))	(Sabal_domingensis	Phoenix_dactylifera))	(Podococcus_barteri	Serenoa_repens))	Calamus_caryotoides)	Kingia_australis);
((((Sabal_domingensis	Phoenix_dactylifera)	((Chamaedorea_seifrizii	((Podococcus_barteri	(Sclerosperma_profizianum	Orania_palindan))	((((Roystonea_regia	Leopoldinia_pulchra)	(((Bactris_major	(Elaeis_oleifera	Elaeis_guineensis))	Attalea_speciosa)	((Reinhardtia_paiewonskiana	Reinhardtia_latisecta)	(Reinhardtia_gracilis	Reinhardtia_simplex))))	((((Pelagodoxa_henryana	(Prestoea_acuminata	(Dypsis_decaryi	Burretiokentia_grandiflora)))	(Dictyosperma_album	(Hydriastele_microspadix	(Heterospathe_cagayanensis	(Veitchia_spiralis	Kentiopsis_piersoniorum)))))	(Manicaria_saccifera	Oenocarpus_bataua))	Geonoma_undata))	(Pseudophoenix_vinifera	Nypa_fruticans))))	Serenoa_repens))	Calamus_caryotoides)	Kingia_australis);
(((Serenoa_repens	((Phoenix_dactylifera	(Chamaedorea_seifrizii	(((Orania_palindan	Sclerosperma_profizianum)	((((Bactris_major	(Elaeis_oleifera	Elaeis_guineensis))	Attalea_speciosa)	((Reinhardtia_paiewonskiana	Reinhardtia_latisecta)	(Reinhardtia_gracilis	Reinhardtia_simplex)))	((Geonoma_undata	Roystonea_regia)	((Dictyosperma_album	((Hydriastele_microspadix	(Heterospathe_cagayanensis	(Veitchia_spiralis	Kentiopsis_piersoniorum)))	((Dypsis_decaryi	Burretiokentia_grandiflora)	(Podococcus_barteri	(Pelagodoxa_henryana	Prestoea_acuminata)))))	((Leopoldinia_pulchra	Manicaria_saccifera)	Oenocarpus_bataua)))))	(Pseudophoenix_vinifera	Nypa_fruticans))))	Sabal_domingensis))	Calamus_caryotoides)	Kingia_australis);
(((((Chamaedorea_seifrizii	(((((Geonoma_undata	Roystonea_regia)	((((Hydriastele_microspadix	(Heterospathe_cagayanensis	(Veitchia_spiralis	Kentiopsis_piersoniorum)))	((Dypsis_decaryi	Burretiokentia_grandiflora)	(Pelagodoxa_henryana	Prestoea_acuminata)))	(Oenocarpus_bataua	(Manicaria_saccifera	Dictyosperma_album)))	Leopoldinia_pulchra))	((Podococcus_barteri	(Orania_palindan	Sclerosperma_profizianum))	(((Elaeis_oleifera	Elaeis_guineensis)	Bactris_major)	Attalea_speciosa)))	((Reinhardtia_paiewonskiana	Reinhardtia_latisecta)	(Reinhardtia_gracilis	Reinhardtia_simplex)))	(Pseudophoenix_vinifera	Nypa_fruticans)))	(Phoenix_dactylifera	Sabal_domingensis))	Serenoa_repens)	Calamus_caryotoides)	Kingia_australis);
(((((((Pseudophoenix_vinifera	Nypa_fruticans)	Chamaedorea_seifrizii)	((Orania_palindan	Sclerosperma_profizianum)	((Roystonea_regia	(((Elaeis_oleifera	Elaeis_guineensis)	(Podococcus_barteri	Bactris_major))	Attalea_speciosa))	(((((Hydriastele_microspadix	(Heterospathe_cagayanensis	(Veitchia_spiralis	Kentiopsis_piersoniorum)))	((Geonoma_undata	Pelagodoxa_henryana)	(Prestoea_acuminata	(Dypsis_decaryi	Burretiokentia_grandiflora))))	(Dictyosperma_album	(Oenocarpus_bataua	Manicaria_saccifera)))	Leopoldinia_pulchra)	((Reinhardtia_paiewonskiana	Reinhardtia_latisecta)	(Reinhardtia_gracilis	Reinhardtia_simplex))))))	Phoenix_dactylifera)	(Sabal_domingensis	Serenoa_repens))	Calamus_caryotoides)	Kingia_australis);
((((((Chamaedorea_seifrizii	(Podococcus_barteri	(Orania_palindan	Sclerosperma_profizianum)))	((Nypa_fruticans	Pseudophoenix_vinifera)	(((Roystonea_regia	(((Elaeis_oleifera	Elaeis_guineensis)	Bactris_major)	Attalea_speciosa))	((Reinhardtia_paiewonskiana	Reinhardtia_latisecta)	(Reinhardtia_gracilis	Reinhardtia_simplex)))	(((Dictyosperma_album	((Hydriastele_microspadix	(Heterospathe_cagayanensis	(Veitchia_spiralis	Kentiopsis_piersoniorum)))	(Dypsis_decaryi	((Pelagodoxa_henryana	Prestoea_acuminata)	Burretiokentia_grandiflora))))	((Geonoma_undata	Oenocarpus_bataua)	Manicaria_saccifera))	Leopoldinia_pulchra))))	(Sabal_domingensis	Phoenix_dactylifera))	Serenoa_repens)	Calamus_caryotoides)	Kingia_australis);
((((Phoenix_dactylifera	Sabal_domingensis)	(Nypa_fruticans	((Chamaedorea_seifrizii	Pseudophoenix_vinifera)	((Serenoa_repens	Podococcus_barteri)	((((((Bactris_major	(Elaeis_oleifera	Elaeis_guineensis))	Attalea_speciosa)	(Orania_palindan	Sclerosperma_profizianum))	(Geonoma_undata	Roystonea_regia))	((Reinhardtia_simplex	Reinhardtia_gracilis)	(Reinhardtia_latisecta	Reinhardtia_paiewonskiana)))	(Leopoldinia_pulchra	((((Hydriastele_microspadix	(Heterospathe_cagayanensis	(Kentiopsis_piersoniorum	Veitchia_spiralis)))	(Burretiokentia_grandiflora	Dictyosperma_album))	((Dypsis_decaryi	(Prestoea_acuminata	Pelagodoxa_henryana))	Manicaria_saccifera))	Oenocarpus_bataua)))))))	Calamus_caryotoides)	Kingia_australis);
(((((((((Reinhardtia_simplex	Reinhardtia_gracilis)	(Reinhardtia_latisecta	Reinhardtia_paiewonskiana))	((Podococcus_barteri	(Orania_palindan	Sclerosperma_profizianum))	(Roystonea_regia	(Leopoldinia_pulchra	(((((Dypsis_decaryi	((Prestoea_acuminata	Pelagodoxa_henryana)	Burretiokentia_grandiflora))	(Hydriastele_microspadix	(Heterospathe_cagayanensis	(Kentiopsis_piersoniorum	Veitchia_spiralis))))	Dictyosperma_album)	Oenocarpus_bataua)	Manicaria_saccifera)))))	((Geonoma_undata	((Bactris_major	(Elaeis_oleifera	Elaeis_guineensis))	Attalea_speciosa))	(Pseudophoenix_vinifera	Nypa_fruticans)))	Chamaedorea_seifrizii)	Serenoa_repens)	(Phoenix_dactylifera	Sabal_domingensis))	Calamus_caryotoides)	Kingia_australis);
((((Sabal_domingensis	Serenoa_repens)	((((Podococcus_barteri	(Orania_palindan	Sclerosperma_profizianum))	Chamaedorea_seifrizii)	(((Roystonea_regia	(Leopoldinia_pulchra	((((Prestoea_acuminata	Pelagodoxa_henryana)	(Burretiokentia_grandiflora	Dypsis_decaryi))	((Hydriastele_microspadix	(Heterospathe_cagayanensis	(Kentiopsis_piersoniorum	Veitchia_spiralis)))	Dictyosperma_album))	((Geonoma_undata	Oenocarpus_bataua)	Manicaria_saccifera))))	(((Bactris_major	(Elaeis_oleifera	Elaeis_guineensis))	Attalea_speciosa)	((Reinhardtia_simplex	Reinhardtia_gracilis)	(Reinhardtia_latisecta	Reinhardtia_paiewonskiana))))	(Pseudophoenix_vinifera	Nypa_fruticans)))	Phoenix_dactylifera))	Calamus_caryotoides)	Kingia_australis);
((((Sabal_domingensis	Serenoa_repens)	((((Podococcus_barteri	(Orania_palindan	Sclerosperma_profizianum))	((Leopoldinia_pulchra	((Dictyosperma_album	(((Prestoea_acuminata	Pelagodoxa_henryana)	(Burretiokentia_grandiflora	Dypsis_decaryi))	(Hydriastele_microspadix	(Heterospathe_cagayanensis	(Kentiopsis_piersoniorum	Veitchia_spiralis)))))	(Manicaria_saccifera	Oenocarpus_bataua)))	(((Bactris_major	(Elaeis_oleifera	Elaeis_guineensis))	(Geonoma_undata	Attalea_speciosa))	(Roystonea_regia	((Reinhardtia_simplex	Reinhardtia_gracilis)	(Reinhardtia_latisecta	Reinhardtia_paiewonskiana))))))	(Chamaedorea_seifrizii	(Pseudophoenix_vinifera	Nypa_fruticans)))	Phoenix_dactylifera))	Calamus_caryotoides)	Kingia_australis);
((((Sabal_domingensis	Serenoa_repens)	((((Podococcus_barteri	(Orania_palindan	Sclerosperma_profizianum))	((Leopoldinia_pulchra	((Dictyosperma_album	((Pelagodoxa_henryana	((Burretiokentia_grandiflora	Dypsis_decaryi)	Prestoea_acuminata))	(Hydriastele_microspadix	(Heterospathe_cagayanensis	(Kentiopsis_piersoniorum	Veitchia_spiralis)))))	(Manicaria_saccifera	Oenocarpus_bataua)))	((Geonoma_undata	Roystonea_regia)	(((Bactris_major	(Elaeis_oleifera	Elaeis_guineensis))	Attalea_speciosa)	((Reinhardtia_simplex	Reinhardtia_gracilis)	(Reinhardtia_latisecta	Reinhardtia_paiewonskiana))))))	(Chamaedorea_seifrizii	(Pseudophoenix_vinifera	Nypa_fruticans)))	Phoenix_dactylifera))	Calamus_caryotoides)	Kingia_australis);
((((Sabal_domingensis	Serenoa_repens)	(((((Podococcus_barteri	(Orania_palindan	Sclerosperma_profizianum))	((Roystonea_regia	(Leopoldinia_pulchra	(((Dictyosperma_album	(Burretiokentia_grandiflora	(Hydriastele_microspadix	(Heterospathe_cagayanensis	(Kentiopsis_piersoniorum	Veitchia_spiralis)))))	(Dypsis_decaryi	(Prestoea_acuminata	Pelagodoxa_henryana)))	(Manicaria_saccifera	Oenocarpus_bataua))))	Geonoma_undata))	(((Bactris_major	(Elaeis_oleifera	Elaeis_guineensis))	Attalea_speciosa)	((Reinhardtia_simplex	Reinhardtia_gracilis)	(Reinhardtia_latisecta	Reinhardtia_paiewonskiana))))	(Chamaedorea_seifrizii	(Pseudophoenix_vinifera	Nypa_fruticans)))	Phoenix_dactylifera))	Calamus_caryotoides)	Kingia_australis);
((((Sabal_domingensis	Phoenix_dactylifera)	((((((Sclerosperma_profizianum	Orania_palindan)	Podococcus_barteri)	(Leopoldinia_pulchra	((((Dictyosperma_album	(Hydriastele_microspadix	(Heterospathe_cagayanensis	(Kentiopsis_piersoniorum	Veitchia_spiralis))))	(Burretiokentia_grandiflora	(Prestoea_acuminata	(Geonoma_undata	Pelagodoxa_henryana))))	(Manicaria_saccifera	Oenocarpus_bataua))	Dypsis_decaryi)))	(Chamaedorea_seifrizii	((Roystonea_regia	((Bactris_major	(Elaeis_oleifera	Elaeis_guineensis))	Attalea_speciosa))	(Reinhardtia_paiewonskiana	((Reinhardtia_simplex	Reinhardtia_gracilis)	Reinhardtia_latisecta)))))	(Serenoa_repens	Pseudophoenix_vinifera))	Nypa_fruticans))	Calamus_caryotoides)	Kingia_australis);
((Pseudophoenix_vinifera	(((((Sclerosperma_profizianum	Orania_palindan)	Podococcus_barteri)	(Chamaedorea_seifrizii	(Phoenix_dactylifera	((Serenoa_repens	Calamus_caryotoides)	Sabal_domingensis))))	((Leopoldinia_pulchra	((Dictyosperma_album	(Hydriastele_microspadix	(Heterospathe_cagayanensis	(Kentiopsis_piersoniorum	Veitchia_spiralis))))	((Manicaria_saccifera	(Burretiokentia_grandiflora	((Prestoea_acuminata	Pelagodoxa_henryana)	Dypsis_decaryi)))	Oenocarpus_bataua)))	(((Bactris_major	(Elaeis_oleifera	Elaeis_guineensis))	Attalea_speciosa)	(Geonoma_undata	(Roystonea_regia	((Reinhardtia_simplex	Reinhardtia_gracilis)	(Reinhardtia_latisecta	Reinhardtia_paiewonskiana)))))))	Nypa_fruticans))	Kingia_australis);
((Calamus_caryotoides	((Sabal_domingensis	Phoenix_dactylifera)	(Serenoa_repens	(((Nypa_fruticans	Pseudophoenix_vinifera)	(((Sclerosperma_profizianum	Orania_palindan)	Podococcus_barteri)	Chamaedorea_seifrizii))	(((Dictyosperma_album	((Hydriastele_microspadix	(Heterospathe_cagayanensis	(Kentiopsis_piersoniorum	Veitchia_spiralis)))	(Burretiokentia_grandiflora	((Prestoea_acuminata	Pelagodoxa_henryana)	Dypsis_decaryi))))	(Oenocarpus_bataua	Manicaria_saccifera))	(((Geonoma_undata	(Leopoldinia_pulchra	Roystonea_regia))	((Bactris_major	(Elaeis_oleifera	Elaeis_guineensis))	Attalea_speciosa))	(Reinhardtia_latisecta	(Reinhardtia_paiewonskiana	(Reinhardtia_simplex	Reinhardtia_gracilis)))))))))	Kingia_australis);
((Calamus_caryotoides	((Sabal_domingensis	Phoenix_dactylifera)	(Serenoa_repens	(((Nypa_fruticans	Pseudophoenix_vinifera)	(((Sclerosperma_profizianum	Orania_palindan)	Podococcus_barteri)	Chamaedorea_seifrizii))	((((Leopoldinia_pulchra	(Geonoma_undata	((Dictyosperma_album	((Hydriastele_microspadix	(Heterospathe_cagayanensis	(Kentiopsis_piersoniorum	Veitchia_spiralis)))	((Prestoea_acuminata	Pelagodoxa_henryana)	(Dypsis_decaryi	Burretiokentia_grandiflora))))	(Oenocarpus_bataua	Manicaria_saccifera))))	Roystonea_regia)	((Bactris_major	(Elaeis_oleifera	Elaeis_guineensis))	Attalea_speciosa))	((Reinhardtia_simplex	Reinhardtia_gracilis)	(Reinhardtia_latisecta	Reinhardtia_paiewonskiana)))))))	Kingia_australis);
((Calamus_caryotoides	(Roystonea_regia	((Leopoldinia_pulchra	(Geonoma_undata	(Oenocarpus_bataua	((Dictyosperma_album	((((Dypsis_decaryi	Burretiokentia_grandiflora)	Pelagodoxa_henryana)	Prestoea_acuminata)	(Hydriastele_microspadix	(Kentiopsis_piersoniorum	(Veitchia_spiralis	Heterospathe_cagayanensis)))))	Manicaria_saccifera))))	((((Bactris_major	(Elaeis_oleifera	Elaeis_guineensis))	Attalea_speciosa)	((Reinhardtia_paiewonskiana	Reinhardtia_latisecta)	(Reinhardtia_gracilis	Reinhardtia_simplex)))	((((Serenoa_repens	Chamaedorea_seifrizii)	(Sabal_domingensis	Phoenix_dactylifera))	(Nypa_fruticans	Pseudophoenix_vinifera))	(Sclerosperma_profizianum	(Podococcus_barteri	Orania_palindan)))))))	Kingia_australis);
((Calamus_caryotoides	(Veitchia_spiralis	((Kentiopsis_piersoniorum	(((((Dypsis_decaryi	Burretiokentia_grandiflora)	(Manicaria_saccifera	Oenocarpus_bataua))	((((((((Chamaedorea_seifrizii	(Nypa_fruticans	Pseudophoenix_vinifera))	((Serenoa_repens	Sabal_domingensis)	Phoenix_dactylifera))	(Sclerosperma_profizianum	(Podococcus_barteri	Orania_palindan)))	(((Bactris_major	(Elaeis_oleifera	Elaeis_guineensis))	Attalea_speciosa)	(Reinhardtia_paiewonskiana	(Reinhardtia_simplex	Reinhardtia_latisecta))))	Reinhardtia_gracilis)	Roystonea_regia)	Leopoldinia_pulchra)	Geonoma_undata))	(Dictyosperma_album	Pelagodoxa_henryana))	(Prestoea_acuminata	Hydriastele_microspadix)))	Heterospathe_cagayanensis)))	Kingia_australis);
((Sabal_domingensis	((Calamus_caryotoides	Phoenix_dactylifera)	((((Sclerosperma_profizianum	(Podococcus_barteri	Orania_palindan))	((((Bactris_major	(Elaeis_oleifera	Elaeis_guineensis))	Attalea_speciosa)	((Reinhardtia_latisecta	Reinhardtia_paiewonskiana)	(Reinhardtia_gracilis	Reinhardtia_simplex)))	(Roystonea_regia	(Leopoldinia_pulchra	(Manicaria_saccifera	((Dictyosperma_album	(((Dypsis_decaryi	Burretiokentia_grandiflora)	(Pelagodoxa_henryana	Prestoea_acuminata))	(Hydriastele_microspadix	(Veitchia_spiralis	(Heterospathe_cagayanensis	Kentiopsis_piersoniorum)))))	(Geonoma_undata	Oenocarpus_bataua)))))))	(Chamaedorea_seifrizii	(Nypa_fruticans	Pseudophoenix_vinifera)))	Serenoa_repens)))	Kingia_australis);
((Calamus_caryotoides	((((((Nypa_fruticans	Sclerosperma_profizianum)	(Podococcus_barteri	Orania_palindan))	(((((Bactris_major	(Elaeis_oleifera	Elaeis_guineensis))	Attalea_speciosa)	((Reinhardtia_latisecta	Reinhardtia_paiewonskiana)	(Reinhardtia_gracilis	Reinhardtia_simplex)))	Roystonea_regia)	(Leopoldinia_pulchra	(((Oenocarpus_bataua	Manicaria_saccifera)	((Dictyosperma_album	((Burretiokentia_grandiflora	(Pelagodoxa_henryana	Prestoea_acuminata))	(Hydriastele_microspadix	(Veitchia_spiralis	(Heterospathe_cagayanensis	Kentiopsis_piersoniorum)))))	Geonoma_undata))	Dypsis_decaryi))))	(Chamaedorea_seifrizii	Pseudophoenix_vinifera))	Serenoa_repens)	(Sabal_domingensis	Phoenix_dactylifera)))	Kingia_australis);
((Calamus_caryotoides	((Serenoa_repens	Phoenix_dactylifera)	(Sabal_domingensis	((((((Podococcus_barteri	(Orania_palindan	Sclerosperma_profizianum))	(((Elaeis_oleifera	Elaeis_guineensis)	Bactris_major)	Attalea_speciosa))	((Reinhardtia_latisecta	Reinhardtia_paiewonskiana)	(Reinhardtia_gracilis	Reinhardtia_simplex)))	Roystonea_regia)	(Leopoldinia_pulchra	(Oenocarpus_bataua	(((Dictyosperma_album	(((Dypsis_decaryi	Burretiokentia_grandiflora)	(Pelagodoxa_henryana	Prestoea_acuminata))	(Hydriastele_microspadix	(Heterospathe_cagayanensis	(Kentiopsis_piersoniorum	Veitchia_spiralis)))))	Manicaria_saccifera)	Geonoma_undata))))	(Chamaedorea_seifrizii	(Nypa_fruticans	Pseudophoenix_vinifera))))))	Kingia_australis);
((Calamus_caryotoides	((((Nypa_fruticans	(((Reinhardtia_latisecta	Reinhardtia_paiewonskiana)	(Reinhardtia_gracilis	Reinhardtia_simplex))	((Podococcus_barteri	(Roystonea_regia	(Leopoldinia_pulchra	((((Dictyosperma_album	((Burretiokentia_grandiflora	(Pelagodoxa_henryana	Prestoea_acuminata))	(Hydriastele_microspadix	(Heterospathe_cagayanensis	(Kentiopsis_piersoniorum	Veitchia_spiralis)))))	(Oenocarpus_bataua	Manicaria_saccifera))	Geonoma_undata)	Dypsis_decaryi))))	((Orania_palindan	Sclerosperma_profizianum)	(Bactris_major	(Attalea_speciosa	(Elaeis_oleifera	Elaeis_guineensis)))))))	(Chamaedorea_seifrizii	Pseudophoenix_vinifera))	(Sabal_domingensis	Serenoa_repens))	Phoenix_dactylifera))	Kingia_australis);
((Calamus_caryotoides	(((Podococcus_barteri	Serenoa_repens)	((Chamaedorea_seifrizii	(Nypa_fruticans	Pseudophoenix_vinifera))	(((Roystonea_regia	(((Elaeis_oleifera	Elaeis_guineensis)	(Bactris_major	Attalea_speciosa))	(((Reinhardtia_latisecta	Reinhardtia_paiewonskiana)	(Reinhardtia_gracilis	Reinhardtia_simplex))	Orania_palindan)))	Sclerosperma_profizianum)	(Leopoldinia_pulchra	((((Dypsis_decaryi	Burretiokentia_grandiflora)	((Geonoma_undata	Pelagodoxa_henryana)	Prestoea_acuminata))	((Hydriastele_microspadix	(Heterospathe_cagayanensis	(Kentiopsis_piersoniorum	Veitchia_spiralis)))	Dictyosperma_album))	(Oenocarpus_bataua	Manicaria_saccifera))))))	(Sabal_domingensis	Phoenix_dactylifera)))	Kingia_australis);
((Roystonea_regia	(((Leopoldinia_pulchra	(((Dypsis_decaryi	(Pelagodoxa_henryana	(Podococcus_barteri	Prestoea_acuminata)))	((Burretiokentia_grandiflora	(Hydriastele_microspadix	(Heterospathe_cagayanensis	(Kentiopsis_piersoniorum	Veitchia_spiralis))))	Dictyosperma_album))	(Oenocarpus_bataua	Manicaria_saccifera)))	((((Reinhardtia_latisecta	Reinhardtia_paiewonskiana)	(Reinhardtia_gracilis	Reinhardtia_simplex))	(Attalea_speciosa	((Elaeis_oleifera	Elaeis_guineensis)	Bactris_major)))	(((Serenoa_repens	Pseudophoenix_vinifera)	((Nypa_fruticans	((Sabal_domingensis	Phoenix_dactylifera)	Calamus_caryotoides))	Chamaedorea_seifrizii))	(Sclerosperma_profizianum	Orania_palindan))))	Geonoma_undata))	Kingia_australis);
((Calamus_caryotoides	(Sabal_domingensis	(Serenoa_repens	(Phoenix_dactylifera	(Chamaedorea_seifrizii	(((Leopoldinia_pulchra	((((Hydriastele_microspadix	(Heterospathe_cagayanensis	(Kentiopsis_piersoniorum	Veitchia_spiralis)))	Dictyosperma_album)	((Dypsis_decaryi	Burretiokentia_grandiflora)	(Geonoma_undata	(Pelagodoxa_henryana	Prestoea_acuminata))))	(Oenocarpus_bataua	Manicaria_saccifera)))	(((Podococcus_barteri	Sclerosperma_profizianum)	Orania_palindan)	((((Reinhardtia_latisecta	Reinhardtia_paiewonskiana)	(Reinhardtia_gracilis	Reinhardtia_simplex))	Roystonea_regia)	(Attalea_speciosa	((Elaeis_oleifera	Elaeis_guineensis)	Bactris_major)))))	(Nypa_fruticans	Pseudophoenix_vinifera)))))))	Kingia_australis);
((Calamus_caryotoides	(((Phoenix_dactylifera	((((Chamaedorea_seifrizii	(Sclerosperma_profizianum	Orania_palindan))	(((Attalea_speciosa	((Elaeis_oleifera	Elaeis_guineensis)	Bactris_major))	(Reinhardtia_paiewonskiana	((Reinhardtia_gracilis	Reinhardtia_simplex)	Reinhardtia_latisecta)))	((Leopoldinia_pulchra	(Oenocarpus_bataua	(((((Dypsis_decaryi	Burretiokentia_grandiflora)	(Pelagodoxa_henryana	Prestoea_acuminata))	(Hydriastele_microspadix	((Kentiopsis_piersoniorum	Veitchia_spiralis)	Heterospathe_cagayanensis)))	Dictyosperma_album)	Manicaria_saccifera)))	Roystonea_regia)))	Geonoma_undata)	(Nypa_fruticans	Pseudophoenix_vinifera)))	Sabal_domingensis)	(Serenoa_repens	Podococcus_barteri)))	Kingia_australis);
(((Podococcus_barteri	(Serenoa_repens	(((((Roystonea_regia	(((Chamaedorea_seifrizii	(Orania_palindan	Sclerosperma_profizianum))	((Elaeis_oleifera	Elaeis_guineensis)	(Attalea_speciosa	Bactris_major)))	((Reinhardtia_latisecta	Reinhardtia_paiewonskiana)	(Reinhardtia_gracilis	Reinhardtia_simplex))))	(Nypa_fruticans	Pseudophoenix_vinifera))	(Leopoldinia_pulchra	(((Oenocarpus_bataua	Manicaria_saccifera)	((Dictyosperma_album	((Kentiopsis_piersoniorum	(Heterospathe_cagayanensis	Veitchia_spiralis))	Hydriastele_microspadix))	((Pelagodoxa_henryana	Prestoea_acuminata)	(Burretiokentia_grandiflora	Dypsis_decaryi))))	Geonoma_undata)))	Sabal_domingensis)	Phoenix_dactylifera)))	Calamus_caryotoides)	Kingia_australis);
((Pseudophoenix_vinifera	(((((Podococcus_barteri	Serenoa_repens)	(Calamus_caryotoides	(Sabal_domingensis	Phoenix_dactylifera)))	((Leopoldinia_pulchra	((Manicaria_saccifera	(((Dictyosperma_album	((Kentiopsis_piersoniorum	(Heterospathe_cagayanensis	Veitchia_spiralis))	Hydriastele_microspadix))	((Pelagodoxa_henryana	Prestoea_acuminata)	(Burretiokentia_grandiflora	Dypsis_decaryi)))	Oenocarpus_bataua))	Geonoma_undata))	((Orania_palindan	((((Elaeis_oleifera	Elaeis_guineensis)	(Attalea_speciosa	Bactris_major))	((Reinhardtia_latisecta	Reinhardtia_paiewonskiana)	(Reinhardtia_gracilis	Reinhardtia_simplex)))	Chamaedorea_seifrizii))	Sclerosperma_profizianum)))	Roystonea_regia)	Nypa_fruticans))	Kingia_australis);
((Calamus_caryotoides	(Podococcus_barteri	(Serenoa_repens	(((Nypa_fruticans	Sabal_domingensis)	(Dypsis_decaryi	Phoenix_dactylifera))	((((((Geonoma_undata	Oenocarpus_bataua)	((Pelagodoxa_henryana	Prestoea_acuminata)	Manicaria_saccifera))	(Dictyosperma_album	(Hydriastele_microspadix	(Burretiokentia_grandiflora	(Heterospathe_cagayanensis	(Veitchia_spiralis	Kentiopsis_piersoniorum))))))	(Roystonea_regia	(((Elaeis_oleifera	Elaeis_guineensis)	(Attalea_speciosa	Bactris_major))	((Reinhardtia_latisecta	Reinhardtia_paiewonskiana)	(Reinhardtia_gracilis	Reinhardtia_simplex)))))	Pseudophoenix_vinifera)	(Orania_palindan	((Chamaedorea_seifrizii	Leopoldinia_pulchra)	Sclerosperma_profizianum)))))))	Kingia_australis);
((Calamus_caryotoides	(Serenoa_repens	((Sabal_domingensis	Phoenix_dactylifera)	((((Chamaedorea_seifrizii	Roystonea_regia)	((Reinhardtia_paiewonskiana	((Reinhardtia_gracilis	Reinhardtia_simplex)	Reinhardtia_latisecta))	((Attalea_speciosa	(Bactris_major	(Elaeis_oleifera	Elaeis_guineensis)))	((Orania_palindan	Sclerosperma_profizianum)	Podococcus_barteri))))	(Leopoldinia_pulchra	(((Dictyosperma_album	((Hydriastele_microspadix	(Heterospathe_cagayanensis	(Veitchia_spiralis	(Geonoma_undata	Kentiopsis_piersoniorum))))	(Pelagodoxa_henryana	(Prestoea_acuminata	Burretiokentia_grandiflora))))	(Manicaria_saccifera	Oenocarpus_bataua))	Dypsis_decaryi)))	(Nypa_fruticans	Pseudophoenix_vinifera)))))	Kingia_australis);
((Calamus_caryotoides	(((((((Leopoldinia_pulchra	(Geonoma_undata	Roystonea_regia))	((Attalea_speciosa	(Bactris_major	(Elaeis_oleifera	Elaeis_guineensis)))	(Reinhardtia_paiewonskiana	((Reinhardtia_gracilis	Reinhardtia_simplex)	Reinhardtia_latisecta))))	((Orania_palindan	Sclerosperma_profizianum)	Podococcus_barteri))	(Manicaria_saccifera	((Dictyosperma_album	((Hydriastele_microspadix	(Kentiopsis_piersoniorum	(Veitchia_spiralis	Heterospathe_cagayanensis)))	((Prestoea_acuminata	(Burretiokentia_grandiflora	Dypsis_decaryi))	Pelagodoxa_henryana)))	Oenocarpus_bataua)))	Pseudophoenix_vinifera)	(Chamaedorea_seifrizii	Serenoa_repens))	(Nypa_fruticans	(Sabal_domingensis	Phoenix_dactylifera))))	Kingia_australis);
((Calamus_caryotoides	(((((((Orania_palindan	Sclerosperma_profizianum)	Podococcus_barteri)	(Roystonea_regia	(Leopoldinia_pulchra	(((Dypsis_decaryi	(Burretiokentia_grandiflora	(Hydriastele_microspadix	(Kentiopsis_piersoniorum	(Veitchia_spiralis	Heterospathe_cagayanensis)))))	Dictyosperma_album)	(((Prestoea_acuminata	(Pelagodoxa_henryana	Geonoma_undata))	Manicaria_saccifera)	Oenocarpus_bataua)))))	((Attalea_speciosa	(Bactris_major	(Elaeis_oleifera	Elaeis_guineensis)))	(Reinhardtia_paiewonskiana	((Reinhardtia_gracilis	Reinhardtia_simplex)	Reinhardtia_latisecta))))	Pseudophoenix_vinifera)	(Chamaedorea_seifrizii	Serenoa_repens))	(Nypa_fruticans	(Sabal_domingensis	Phoenix_dactylifera))))	Kingia_australis);
((Calamus_caryotoides	(((((Leopoldinia_pulchra	((Manicaria_saccifera	((Hydriastele_microspadix	((Heterospathe_cagayanensis	(Kentiopsis_piersoniorum	Veitchia_spiralis))	Burretiokentia_grandiflora))	Dictyosperma_album))	(Geonoma_undata	(Dypsis_decaryi	Oenocarpus_bataua))))	((Attalea_speciosa	(Bactris_major	(Elaeis_oleifera	Elaeis_guineensis)))	(Roystonea_regia	((Prestoea_acuminata	Pelagodoxa_henryana)	(((Reinhardtia_paiewonskiana	Reinhardtia_latisecta)	Reinhardtia_simplex)	Reinhardtia_gracilis)))))	(((Orania_palindan	Sclerosperma_profizianum)	Podococcus_barteri)	((Nypa_fruticans	Pseudophoenix_vinifera)	Chamaedorea_seifrizii)))	(Sabal_domingensis	Phoenix_dactylifera))	Serenoa_repens))	Kingia_australis);
((Calamus_caryotoides	((Sabal_domingensis	Serenoa_repens)	(((((Leopoldinia_pulchra	(((((Hydriastele_microspadix	((Heterospathe_cagayanensis	(Kentiopsis_piersoniorum	Veitchia_spiralis))	((Dypsis_decaryi	Burretiokentia_grandiflora)	(Prestoea_acuminata	Pelagodoxa_henryana))))	Dictyosperma_album)	Geonoma_undata)	Manicaria_saccifera)	Oenocarpus_bataua))	(Roystonea_regia	(((Reinhardtia_paiewonskiana	Reinhardtia_latisecta)	(Reinhardtia_simplex	Reinhardtia_gracilis))	(Attalea_speciosa	(Bactris_major	(Elaeis_oleifera	Elaeis_guineensis))))))	(((Orania_palindan	Sclerosperma_profizianum)	Podococcus_barteri)	(Nypa_fruticans	Pseudophoenix_vinifera)))	Chamaedorea_seifrizii)	Phoenix_dactylifera)))	Kingia_australis);
((Calamus_caryotoides	(Sabal_domingensis	(((Podococcus_barteri	Serenoa_repens)	(((((Leopoldinia_pulchra	(Oenocarpus_bataua	(((((Burretiokentia_grandiflora	(Prestoea_acuminata	Pelagodoxa_henryana))	(Hydriastele_microspadix	(Heterospathe_cagayanensis	(Kentiopsis_piersoniorum	Veitchia_spiralis))))	Dictyosperma_album)	Dypsis_decaryi)	Manicaria_saccifera)))	((Geonoma_undata	Roystonea_regia)	(((Reinhardtia_paiewonskiana	Reinhardtia_latisecta)	(Reinhardtia_simplex	Reinhardtia_gracilis))	(Attalea_speciosa	(Bactris_major	(Elaeis_oleifera	Elaeis_guineensis))))))	(Orania_palindan	Sclerosperma_profizianum))	(Nypa_fruticans	Pseudophoenix_vinifera))	Chamaedorea_seifrizii))	Phoenix_dactylifera)))	Kingia_australis);
((Calamus_caryotoides	((Sabal_domingensis	Phoenix_dactylifera)	(Serenoa_repens	(((((Leopoldinia_pulchra	((Manicaria_saccifera	(((Dypsis_decaryi	(Burretiokentia_grandiflora	(Prestoea_acuminata	Pelagodoxa_henryana)))	(Hydriastele_microspadix	(Heterospathe_cagayanensis	(Kentiopsis_piersoniorum	Veitchia_spiralis))))	(Geonoma_undata	Dictyosperma_album)))	Oenocarpus_bataua))	(Roystonea_regia	(((Reinhardtia_paiewonskiana	Reinhardtia_latisecta)	(Reinhardtia_simplex	Reinhardtia_gracilis))	(Attalea_speciosa	(Bactris_major	(Elaeis_oleifera	Elaeis_guineensis))))))	(Podococcus_barteri	(Orania_palindan	Sclerosperma_profizianum)))	(Nypa_fruticans	Pseudophoenix_vinifera))	Chamaedorea_seifrizii))))	Kingia_australis);
(((Roystonea_regia	((((Orania_palindan	Sclerosperma_profizianum)	(Geonoma_undata	Podococcus_barteri))	(((Reinhardtia_paiewonskiana	((Reinhardtia_gracilis	Reinhardtia_simplex)	Reinhardtia_latisecta))	(Attalea_speciosa	(Bactris_major	(Elaeis_oleifera	Elaeis_guineensis))))	((Pseudophoenix_vinifera	Nypa_fruticans)	((Phoenix_dactylifera	(Serenoa_repens	Sabal_domingensis))	Chamaedorea_seifrizii))))	(((Manicaria_saccifera	Oenocarpus_bataua)	((((Pelagodoxa_henryana	Prestoea_acuminata)	Burretiokentia_grandiflora)	(Hydriastele_microspadix	(Heterospathe_cagayanensis	(Kentiopsis_piersoniorum	Veitchia_spiralis))))	Dictyosperma_album))	(Dypsis_decaryi	Leopoldinia_pulchra))))	Calamus_caryotoides)	Kingia_australis);
(((Roystonea_regia	((((((Reinhardtia_gracilis	Reinhardtia_simplex)	(Reinhardtia_latisecta	Reinhardtia_paiewonskiana))	(Attalea_speciosa	(Bactris_major	(Elaeis_oleifera	Elaeis_guineensis))))	Chamaedorea_seifrizii)	((((((((Pelagodoxa_henryana	Prestoea_acuminata)	(Burretiokentia_grandiflora	Dypsis_decaryi))	Manicaria_saccifera)	((Hydriastele_microspadix	Dictyosperma_album)	(Heterospathe_cagayanensis	(Kentiopsis_piersoniorum	Veitchia_spiralis))))	Oenocarpus_bataua)	Geonoma_undata)	Leopoldinia_pulchra)	((Serenoa_repens	(Sabal_domingensis	Phoenix_dactylifera))	(((Podococcus_barteri	Nypa_fruticans)	Sclerosperma_profizianum)	Pseudophoenix_vinifera))))	Orania_palindan))	Calamus_caryotoides)	Kingia_australis);
((((Sabal_domingensis	Phoenix_dactylifera)	(((Pseudophoenix_vinifera	Nypa_fruticans)	((Podococcus_barteri	(Orania_palindan	Sclerosperma_profizianum))	((Attalea_speciosa	(Bactris_major	(Elaeis_oleifera	Elaeis_guineensis)))	((Geonoma_undata	((((Manicaria_saccifera	Oenocarpus_bataua)	(((Hydriastele_microspadix	Dictyosperma_album)	(Heterospathe_cagayanensis	(Kentiopsis_piersoniorum	Veitchia_spiralis)))	(((Pelagodoxa_henryana	Prestoea_acuminata)	Burretiokentia_grandiflora)	Dypsis_decaryi)))	Leopoldinia_pulchra)	Roystonea_regia))	((Reinhardtia_gracilis	Reinhardtia_simplex)	(Reinhardtia_latisecta	Reinhardtia_paiewonskiana))))))	(Chamaedorea_seifrizii	Serenoa_repens)))	Calamus_caryotoides)	Kingia_australis);
((((((((((Pseudophoenix_vinifera	Nypa_fruticans)	(Attalea_speciosa	(Bactris_major	(Elaeis_oleifera	Elaeis_guineensis))))	((Reinhardtia_latisecta	Reinhardtia_paiewonskiana)	(Reinhardtia_gracilis	Reinhardtia_simplex)))	(((Geonoma_undata	((Manicaria_saccifera	Oenocarpus_bataua)	((Hydriastele_microspadix	(Heterospathe_cagayanensis	(Kentiopsis_piersoniorum	Veitchia_spiralis)))	(((Pelagodoxa_henryana	Prestoea_acuminata)	(Burretiokentia_grandiflora	Dypsis_decaryi))	Dictyosperma_album))))	Leopoldinia_pulchra)	Roystonea_regia))	(Sclerosperma_profizianum	(Podococcus_barteri	Orania_palindan)))	Chamaedorea_seifrizii)	Serenoa_repens)	(Phoenix_dactylifera	Sabal_domingensis))	Calamus_caryotoides)	Kingia_australis);
(((Roystonea_regia	(((Chamaedorea_seifrizii	(Orania_palindan	Sclerosperma_profizianum))	(((Manicaria_saccifera	Oenocarpus_bataua)	((((Geonoma_undata	Pelagodoxa_henryana)	Prestoea_acuminata)	(Burretiokentia_grandiflora	Dypsis_decaryi))	(Dictyosperma_album	(Hydriastele_microspadix	(Heterospathe_cagayanensis	(Kentiopsis_piersoniorum	Veitchia_spiralis))))))	(Phoenix_dactylifera	(((Pseudophoenix_vinifera	Nypa_fruticans)	Sabal_domingensis)	(Podococcus_barteri	Serenoa_repens)))))	((Leopoldinia_pulchra	(Attalea_speciosa	(Bactris_major	(Elaeis_oleifera	Elaeis_guineensis))))	(Reinhardtia_latisecta	(Reinhardtia_paiewonskiana	(Reinhardtia_gracilis	Reinhardtia_simplex))))))	Calamus_caryotoides)	Kingia_australis);
(((Phoenix_dactylifera	(((Chamaedorea_seifrizii	(Pseudophoenix_vinifera	Nypa_fruticans))	(((Leopoldinia_pulchra	((((Dictyosperma_album	(((Burretiokentia_grandiflora	Dypsis_decaryi)	(Prestoea_acuminata	Pelagodoxa_henryana))	(Hydriastele_microspadix	(Heterospathe_cagayanensis	(Kentiopsis_piersoniorum	Veitchia_spiralis)))))	Manicaria_saccifera)	Oenocarpus_bataua)	Geonoma_undata))	((((Reinhardtia_gracilis	Reinhardtia_simplex)	(Reinhardtia_latisecta	Reinhardtia_paiewonskiana))	(Attalea_speciosa	(Bactris_major	(Elaeis_oleifera	Elaeis_guineensis))))	Roystonea_regia))	((Orania_palindan	Sclerosperma_profizianum)	Podococcus_barteri)))	(Serenoa_repens	Sabal_domingensis)))	Calamus_caryotoides)	Kingia_australis);
(((Sabal_domingensis	(Phoenix_dactylifera	(((Pseudophoenix_vinifera	(Chamaedorea_seifrizii	(Podococcus_barteri	Serenoa_repens)))	((((Leopoldinia_pulchra	((((Dypsis_decaryi	((Prestoea_acuminata	Pelagodoxa_henryana)	Burretiokentia_grandiflora))	((Hydriastele_microspadix	(Heterospathe_cagayanensis	(Kentiopsis_piersoniorum	Veitchia_spiralis)))	Dictyosperma_album))	(Manicaria_saccifera	Oenocarpus_bataua))	Geonoma_undata))	((Reinhardtia_gracilis	Reinhardtia_simplex)	(Reinhardtia_latisecta	Reinhardtia_paiewonskiana)))	(((Bactris_major	(Elaeis_oleifera	Elaeis_guineensis))	Attalea_speciosa)	Roystonea_regia))	(Orania_palindan	Sclerosperma_profizianum)))	Nypa_fruticans)))	Calamus_caryotoides)	Kingia_australis);
((Roystonea_regia	((((Leopoldinia_pulchra	((((Prestoea_acuminata	Pelagodoxa_henryana)	(Burretiokentia_grandiflora	Dypsis_decaryi))	((Hydriastele_microspadix	(Heterospathe_cagayanensis	(Kentiopsis_piersoniorum	Veitchia_spiralis)))	Dictyosperma_album))	(Manicaria_saccifera	Oenocarpus_bataua)))	(((Pseudophoenix_vinifera	(Chamaedorea_seifrizii	((Calamus_caryotoides	Podococcus_barteri)	Serenoa_repens)))	(Sabal_domingensis	Phoenix_dactylifera))	(Orania_palindan	(Nypa_fruticans	Sclerosperma_profizianum))))	(((Reinhardtia_gracilis	Reinhardtia_simplex)	(Reinhardtia_latisecta	Reinhardtia_paiewonskiana))	((Elaeis_oleifera	Elaeis_guineensis)	(Attalea_speciosa	Bactris_major))))	Geonoma_undata))	Kingia_australis);
((Calamus_caryotoides	(Sabal_domingensis	((Phoenix_dactylifera	(((Leopoldinia_pulchra	((Manicaria_saccifera	(Geonoma_undata	Oenocarpus_bataua))	(((Prestoea_acuminata	Pelagodoxa_henryana)	(Burretiokentia_grandiflora	Dypsis_decaryi))	((Hydriastele_microspadix	(Heterospathe_cagayanensis	(Kentiopsis_piersoniorum	Veitchia_spiralis)))	Dictyosperma_album))))	(((((Reinhardtia_gracilis	Reinhardtia_simplex)	(Reinhardtia_latisecta	Reinhardtia_paiewonskiana))	(Attalea_speciosa	(Bactris_major	(Elaeis_oleifera	Elaeis_guineensis))))	(Podococcus_barteri	(Orania_palindan	Sclerosperma_profizianum)))	Roystonea_regia))	(Chamaedorea_seifrizii	(Nypa_fruticans	Pseudophoenix_vinifera))))	Serenoa_repens)))	Kingia_australis);
((Calamus_caryotoides	((Sabal_domingensis	Phoenix_dactylifera)	((((Leopoldinia_pulchra	((Manicaria_saccifera	Oenocarpus_bataua)	((Prestoea_acuminata	(Geonoma_undata	Pelagodoxa_henryana))	((Hydriastele_microspadix	((Burretiokentia_grandiflora	Dypsis_decaryi)	(Heterospathe_cagayanensis	(Kentiopsis_piersoniorum	Veitchia_spiralis))))	Dictyosperma_album))))	(((((Reinhardtia_gracilis	Reinhardtia_simplex)	(Reinhardtia_latisecta	Reinhardtia_paiewonskiana))	(Attalea_speciosa	(Bactris_major	(Elaeis_oleifera	Elaeis_guineensis))))	(Podococcus_barteri	(Orania_palindan	Sclerosperma_profizianum)))	Roystonea_regia))	((Serenoa_repens	Chamaedorea_seifrizii)	Pseudophoenix_vinifera))	Nypa_fruticans)))	Kingia_australis);
(((Roystonea_regia	((Reinhardtia_simplex	(Reinhardtia_latisecta	Reinhardtia_paiewonskiana))	((((Elaeis_oleifera	Elaeis_guineensis)	Bactris_major)	(Geonoma_undata	Attalea_speciosa))	(((Orania_palindan	Sclerosperma_profizianum)	((((Reinhardtia_gracilis	Nypa_fruticans)	Pseudophoenix_vinifera)	Chamaedorea_seifrizii)	(Phoenix_dactylifera	((Podococcus_barteri	Serenoa_repens)	Sabal_domingensis))))	(((Oenocarpus_bataua	Manicaria_saccifera)	((Hydriastele_microspadix	((Heterospathe_cagayanensis	(Kentiopsis_piersoniorum	Veitchia_spiralis))	((Burretiokentia_grandiflora	Dypsis_decaryi)	(Prestoea_acuminata	Pelagodoxa_henryana))))	Dictyosperma_album))	Leopoldinia_pulchra)))))	Calamus_caryotoides)	Kingia_australis);
(((Phoenix_dactylifera	((((((((Elaeis_oleifera	Elaeis_guineensis)	Bactris_major)	Attalea_speciosa)	(Reinhardtia_simplex	(Reinhardtia_latisecta	Reinhardtia_paiewonskiana)))	((((Oenocarpus_bataua	Manicaria_saccifera)	(Dictyosperma_album	(Reinhardtia_gracilis	(((Burretiokentia_grandiflora	Dypsis_decaryi)	(Prestoea_acuminata	Pelagodoxa_henryana))	(Hydriastele_microspadix	(Kentiopsis_piersoniorum	(Veitchia_spiralis	Heterospathe_cagayanensis)))))))	Leopoldinia_pulchra)	Roystonea_regia))	(((Geonoma_undata	Podococcus_barteri)	Sclerosperma_profizianum)	Orania_palindan))	(Serenoa_repens	((Nypa_fruticans	Pseudophoenix_vinifera)	Chamaedorea_seifrizii)))	Sabal_domingensis))	Calamus_caryotoides)	Kingia_australis);
(((Phoenix_dactylifera	((((((((Oenocarpus_bataua	Geonoma_undata)	Manicaria_saccifera)	(((Burretiokentia_grandiflora	Dypsis_decaryi)	(Prestoea_acuminata	Pelagodoxa_henryana))	(Dictyosperma_album	(Hydriastele_microspadix	(Heterospathe_cagayanensis	(Kentiopsis_piersoniorum	Veitchia_spiralis))))))	((Leopoldinia_pulchra	Roystonea_regia)	((((Elaeis_oleifera	Elaeis_guineensis)	Bactris_major)	Attalea_speciosa)	((Reinhardtia_gracilis	Reinhardtia_simplex)	(Reinhardtia_latisecta	Reinhardtia_paiewonskiana)))))	((Pseudophoenix_vinifera	Chamaedorea_seifrizii)	(Sclerosperma_profizianum	Orania_palindan)))	(Podococcus_barteri	Serenoa_repens))	Nypa_fruticans)	Sabal_domingensis))	Calamus_caryotoides)	Kingia_australis);
(((((Phoenix_dactylifera	Sabal_domingensis)	((Nypa_fruticans	(Pseudophoenix_vinifera	Chamaedorea_seifrizii))	((((((Oenocarpus_bataua	Manicaria_saccifera)	(((Hydriastele_microspadix	(Heterospathe_cagayanensis	(Kentiopsis_piersoniorum	Veitchia_spiralis)))	Dictyosperma_album)	(Burretiokentia_grandiflora	(Prestoea_acuminata	Pelagodoxa_henryana))))	(Dypsis_decaryi	Leopoldinia_pulchra))	(Geonoma_undata	Roystonea_regia))	((((Elaeis_oleifera	Elaeis_guineensis)	Bactris_major)	Attalea_speciosa)	((Reinhardtia_gracilis	Reinhardtia_simplex)	(Reinhardtia_latisecta	Reinhardtia_paiewonskiana))))	(Sclerosperma_profizianum	Orania_palindan))))	(Podococcus_barteri	Serenoa_repens))	Calamus_caryotoides)	Kingia_australis);
((((Phoenix_dactylifera	Sabal_domingensis)	(Nypa_fruticans	(((Roystonea_regia	(((((Elaeis_oleifera	Elaeis_guineensis)	Bactris_major)	Attalea_speciosa)	((Reinhardtia_gracilis	Reinhardtia_simplex)	(Reinhardtia_latisecta	Reinhardtia_paiewonskiana)))	(Podococcus_barteri	(Sclerosperma_profizianum	Orania_palindan))))	((((Manicaria_saccifera	(Dictyosperma_album	(Hydriastele_microspadix	(((Pelagodoxa_henryana	Prestoea_acuminata)	Burretiokentia_grandiflora)	(Heterospathe_cagayanensis	(Kentiopsis_piersoniorum	Veitchia_spiralis))))))	(Geonoma_undata	Oenocarpus_bataua))	Dypsis_decaryi)	Leopoldinia_pulchra))	(Pseudophoenix_vinifera	(Serenoa_repens	Chamaedorea_seifrizii)))))	Calamus_caryotoides)	Kingia_australis);
(((Phoenix_dactylifera	(((Pseudophoenix_vinifera	Nypa_fruticans)	(((Roystonea_regia	(((((Elaeis_oleifera	Elaeis_guineensis)	Bactris_major)	Attalea_speciosa)	((Reinhardtia_gracilis	Reinhardtia_simplex)	(Reinhardtia_latisecta	Reinhardtia_paiewonskiana)))	(Podococcus_barteri	(Sclerosperma_profizianum	Orania_palindan))))	(((((Pelagodoxa_henryana	Geonoma_undata)	((Dypsis_decaryi	Burretiokentia_grandiflora)	Prestoea_acuminata))	(((Heterospathe_cagayanensis	(Kentiopsis_piersoniorum	Veitchia_spiralis))	Dictyosperma_album)	Hydriastele_microspadix))	(Oenocarpus_bataua	Manicaria_saccifera))	Leopoldinia_pulchra))	Chamaedorea_seifrizii))	(Serenoa_repens	Sabal_domingensis)))	Calamus_caryotoides)	Kingia_australis);
(((Roystonea_regia	(((((Elaeis_oleifera	Elaeis_guineensis)	Bactris_major)	Attalea_speciosa)	((Reinhardtia_gracilis	Reinhardtia_simplex)	(Reinhardtia_latisecta	Reinhardtia_paiewonskiana)))	((((((((Pelagodoxa_henryana	Prestoea_acuminata)	Dypsis_decaryi)	Burretiokentia_grandiflora)	((Heterospathe_cagayanensis	(Kentiopsis_piersoniorum	Veitchia_spiralis))	Hydriastele_microspadix))	Dictyosperma_album)	((Geonoma_undata	Oenocarpus_bataua)	Manicaria_saccifera))	Leopoldinia_pulchra)	((Podococcus_barteri	(Sclerosperma_profizianum	Orania_palindan))	((((Sabal_domingensis	Serenoa_repens)	(Pseudophoenix_vinifera	Nypa_fruticans))	Chamaedorea_seifrizii)	Phoenix_dactylifera)))))	Calamus_caryotoides)	Kingia_australis);
((((Sabal_domingensis	Serenoa_repens)	((((Podococcus_barteri	(Sclerosperma_profizianum	Orania_palindan))	(((Roystonea_regia	((((Elaeis_oleifera	Elaeis_guineensis)	Bactris_major)	Attalea_speciosa)	((Reinhardtia_gracilis	Reinhardtia_simplex)	(Reinhardtia_latisecta	Reinhardtia_paiewonskiana))))	(((((((Geonoma_undata	Pelagodoxa_henryana)	Prestoea_acuminata)	(Dypsis_decaryi	Burretiokentia_grandiflora))	((Heterospathe_cagayanensis	(Kentiopsis_piersoniorum	Veitchia_spiralis))	Hydriastele_microspadix))	Dictyosperma_album)	(Oenocarpus_bataua	Manicaria_saccifera))	Leopoldinia_pulchra))	(Pseudophoenix_vinifera	Nypa_fruticans)))	Chamaedorea_seifrizii)	Phoenix_dactylifera))	Calamus_caryotoides)	Kingia_australis);
(((Roystonea_regia	(Podococcus_barteri	(((((((((Pelagodoxa_henryana	(Geonoma_undata	Prestoea_acuminata))	(Dypsis_decaryi	Burretiokentia_grandiflora))	((Heterospathe_cagayanensis	(Kentiopsis_piersoniorum	Veitchia_spiralis))	Hydriastele_microspadix))	Dictyosperma_album)	(Oenocarpus_bataua	Manicaria_saccifera))	Leopoldinia_pulchra)	(Pseudophoenix_vinifera	(((Serenoa_repens	Chamaedorea_seifrizii)	(Nypa_fruticans	(Phoenix_dactylifera	Sabal_domingensis)))	(Sclerosperma_profizianum	Orania_palindan))))	(((Elaeis_oleifera	Elaeis_guineensis)	Bactris_major)	Attalea_speciosa))	((Reinhardtia_gracilis	Reinhardtia_simplex)	(Reinhardtia_latisecta	Reinhardtia_paiewonskiana)))))	Calamus_caryotoides)	Kingia_australis);
(((Roystonea_regia	(((((Elaeis_oleifera	Elaeis_guineensis)	Bactris_major)	Attalea_speciosa)	((Reinhardtia_gracilis	Reinhardtia_simplex)	(Reinhardtia_latisecta	Reinhardtia_paiewonskiana)))	(((((((Heterospathe_cagayanensis	(Kentiopsis_piersoniorum	Veitchia_spiralis))	Hydriastele_microspadix)	Dictyosperma_album)	((Pelagodoxa_henryana	Prestoea_acuminata)	(Dypsis_decaryi	Burretiokentia_grandiflora)))	((Geonoma_undata	Oenocarpus_bataua)	Manicaria_saccifera))	Leopoldinia_pulchra)	((((Nypa_fruticans	Pseudophoenix_vinifera)	Chamaedorea_seifrizii)	(Serenoa_repens	(Phoenix_dactylifera	Sabal_domingensis)))	(Sclerosperma_profizianum	(Podococcus_barteri	Orania_palindan))))))	Calamus_caryotoides)	Kingia_australis);
(((Phoenix_dactylifera	(Sabal_domingensis	(((Serenoa_repens	(Pseudophoenix_vinifera	Chamaedorea_seifrizii))	((Podococcus_barteri	(Sclerosperma_profizianum	Orania_palindan))	((Roystonea_regia	(Leopoldinia_pulchra	((Manicaria_saccifera	Oenocarpus_bataua)	(((((Dypsis_decaryi	Prestoea_acuminata)	Pelagodoxa_henryana)	Burretiokentia_grandiflora)	((Veitchia_spiralis	(Kentiopsis_piersoniorum	Heterospathe_cagayanensis))	Hydriastele_microspadix))	Dictyosperma_album))))	((Geonoma_undata	((Reinhardtia_gracilis	Reinhardtia_simplex)	(Reinhardtia_paiewonskiana	Reinhardtia_latisecta)))	(Attalea_speciosa	(Bactris_major	(Elaeis_oleifera	Elaeis_guineensis)))))))	Nypa_fruticans)))	Calamus_caryotoides)	Kingia_australis);
(((((Chamaedorea_seifrizii	((Podococcus_barteri	(Sclerosperma_profizianum	Orania_palindan))	((Pseudophoenix_vinifera	Nypa_fruticans)	((((Elaeis_oleifera	Elaeis_guineensis)	(Attalea_speciosa	Bactris_major))	(((Reinhardtia_gracilis	Reinhardtia_simplex)	(Reinhardtia_paiewonskiana	Reinhardtia_latisecta))	Roystonea_regia))	(Leopoldinia_pulchra	((Manicaria_saccifera	Oenocarpus_bataua)	(((Prestoea_acuminata	(Geonoma_undata	Pelagodoxa_henryana))	(Dypsis_decaryi	Burretiokentia_grandiflora))	((Dictyosperma_album	Hydriastele_microspadix)	(Heterospathe_cagayanensis	(Veitchia_spiralis	Kentiopsis_piersoniorum))))))))))	Phoenix_dactylifera)	(Serenoa_repens	Sabal_domingensis))	Calamus_caryotoides)	Kingia_australis);
((((Sabal_domingensis	Phoenix_dactylifera)	((Serenoa_repens	Chamaedorea_seifrizii)	((((((Attalea_speciosa	(Bactris_major	(Elaeis_oleifera	Elaeis_guineensis)))	((Reinhardtia_gracilis	Reinhardtia_simplex)	(Reinhardtia_paiewonskiana	Reinhardtia_latisecta)))	(Geonoma_undata	Roystonea_regia))	(Podococcus_barteri	(Sclerosperma_profizianum	Orania_palindan)))	(Leopoldinia_pulchra	((Manicaria_saccifera	Oenocarpus_bataua)	((((Prestoea_acuminata	Pelagodoxa_henryana)	Burretiokentia_grandiflora)	(Hydriastele_microspadix	((Dypsis_decaryi	Heterospathe_cagayanensis)	(Veitchia_spiralis	Kentiopsis_piersoniorum))))	Dictyosperma_album))))	(Pseudophoenix_vinifera	Nypa_fruticans))))	Calamus_caryotoides)	Kingia_australis);
((((Nypa_fruticans	Sabal_domingensis)	((((Sclerosperma_profizianum	Orania_palindan)	((((Leopoldinia_pulchra	((Manicaria_saccifera	Oenocarpus_bataua)	((((Burretiokentia_grandiflora	(Prestoea_acuminata	Pelagodoxa_henryana))	Dypsis_decaryi)	(Hydriastele_microspadix	(Heterospathe_cagayanensis	(Veitchia_spiralis	Kentiopsis_piersoniorum))))	(Geonoma_undata	Dictyosperma_album))))	(Attalea_speciosa	(Bactris_major	(Elaeis_oleifera	Elaeis_guineensis))))	((Reinhardtia_gracilis	Reinhardtia_simplex)	(Reinhardtia_paiewonskiana	Reinhardtia_latisecta)))	Roystonea_regia))	((Pseudophoenix_vinifera	(Podococcus_barteri	Serenoa_repens))	Chamaedorea_seifrizii))	Phoenix_dactylifera))	Calamus_caryotoides)	Kingia_australis);
((((Sabal_domingensis	Phoenix_dactylifera)	(Serenoa_repens	((((Roystonea_regia	(Leopoldinia_pulchra	((Manicaria_saccifera	(Geonoma_undata	Oenocarpus_bataua))	((((Prestoea_acuminata	Pelagodoxa_henryana)	(Dypsis_decaryi	Burretiokentia_grandiflora))	(Hydriastele_microspadix	(Heterospathe_cagayanensis	(Veitchia_spiralis	Kentiopsis_piersoniorum))))	Dictyosperma_album))))	(Pseudophoenix_vinifera	((Reinhardtia_gracilis	Reinhardtia_simplex)	(Reinhardtia_paiewonskiana	Reinhardtia_latisecta))))	(Nypa_fruticans	((Attalea_speciosa	(Bactris_major	(Elaeis_oleifera	Elaeis_guineensis)))	(Podococcus_barteri	(Sclerosperma_profizianum	Orania_palindan)))))	Chamaedorea_seifrizii)))	Calamus_caryotoides)	Kingia_australis);
(((((Serenoa_repens	((((Reinhardtia_paiewonskiana	(Reinhardtia_latisecta	(Reinhardtia_gracilis	Reinhardtia_simplex)))	((Elaeis_oleifera	Elaeis_guineensis)	(Attalea_speciosa	Bactris_major)))	((Roystonea_regia	((Dypsis_decaryi	Leopoldinia_pulchra)	((Geonoma_undata	(Manicaria_saccifera	Oenocarpus_bataua))	((((Prestoea_acuminata	Pelagodoxa_henryana)	Burretiokentia_grandiflora)	(Hydriastele_microspadix	(Heterospathe_cagayanensis	(Veitchia_spiralis	Kentiopsis_piersoniorum))))	Dictyosperma_album))))	(Podococcus_barteri	(Sclerosperma_profizianum	Orania_palindan))))	(Pseudophoenix_vinifera	Chamaedorea_seifrizii)))	(Sabal_domingensis	Phoenix_dactylifera))	Nypa_fruticans)	Calamus_caryotoides)	Kingia_australis);
(((Serenoa_repens	((Phoenix_dactylifera	((((Roystonea_regia	((Reinhardtia_paiewonskiana	(Reinhardtia_latisecta	(Reinhardtia_gracilis	Reinhardtia_simplex)))	(Attalea_speciosa	(Bactris_major	(Elaeis_oleifera	Elaeis_guineensis)))))	(Geonoma_undata	(Leopoldinia_pulchra	((Manicaria_saccifera	Oenocarpus_bataua)	((((Prestoea_acuminata	Pelagodoxa_henryana)	(Burretiokentia_grandiflora	Dypsis_decaryi))	(Hydriastele_microspadix	(Heterospathe_cagayanensis	(Veitchia_spiralis	Kentiopsis_piersoniorum))))	Dictyosperma_album)))))	(Podococcus_barteri	(Sclerosperma_profizianum	Orania_palindan)))	((Nypa_fruticans	Pseudophoenix_vinifera)	Chamaedorea_seifrizii)))	Sabal_domingensis))	Calamus_caryotoides)	Kingia_australis);
(((Roystonea_regia	(((((Elaeis_oleifera	Elaeis_guineensis)	Bactris_major)	Attalea_speciosa)	((Orania_palindan	Sclerosperma_profizianum)	Podococcus_barteri))	((Reinhardtia_paiewonskiana	(Reinhardtia_latisecta	(Reinhardtia_gracilis	Reinhardtia_simplex)))	((Leopoldinia_pulchra	((Manicaria_saccifera	(Dypsis_decaryi	Oenocarpus_bataua))	(((Prestoea_acuminata	Pelagodoxa_henryana)	Burretiokentia_grandiflora)	((Hydriastele_microspadix	(Heterospathe_cagayanensis	(Veitchia_spiralis	Kentiopsis_piersoniorum)))	Dictyosperma_album))))	((Geonoma_undata	((Serenoa_repens	Chamaedorea_seifrizii)	(Phoenix_dactylifera	Sabal_domingensis)))	(Nypa_fruticans	Pseudophoenix_vinifera))))))	Calamus_caryotoides)	Kingia_australis);
((((Sabal_domingensis	(Podococcus_barteri	Serenoa_repens))	((Chamaedorea_seifrizii	((Nypa_fruticans	Pseudophoenix_vinifera)	(((((Bactris_major	(Elaeis_oleifera	Elaeis_guineensis))	Attalea_speciosa)	(Orania_palindan	Sclerosperma_profizianum))	((Reinhardtia_paiewonskiana	(Reinhardtia_latisecta	(Reinhardtia_gracilis	Reinhardtia_simplex)))	(Geonoma_undata	Roystonea_regia)))	(Leopoldinia_pulchra	((Manicaria_saccifera	Oenocarpus_bataua)	(Dypsis_decaryi	(Hydriastele_microspadix	((((Prestoea_acuminata	Pelagodoxa_henryana)	Burretiokentia_grandiflora)	(Heterospathe_cagayanensis	(Veitchia_spiralis	Kentiopsis_piersoniorum)))	Dictyosperma_album))))))))	Phoenix_dactylifera))	Calamus_caryotoides)	Kingia_australis);
(((((Chamaedorea_seifrizii	((((Reinhardtia_gracilis	Reinhardtia_simplex)	(Reinhardtia_paiewonskiana	Reinhardtia_latisecta))	((Nypa_fruticans	Pseudophoenix_vinifera)	((Bactris_major	(Elaeis_oleifera	Elaeis_guineensis))	Attalea_speciosa)))	((Podococcus_barteri	(Orania_palindan	Sclerosperma_profizianum))	(Roystonea_regia	(Leopoldinia_pulchra	(((Geonoma_undata	Oenocarpus_bataua)	(Manicaria_saccifera	(((Burretiokentia_grandiflora	(Hydriastele_microspadix	(Heterospathe_cagayanensis	(Veitchia_spiralis	Kentiopsis_piersoniorum))))	Dictyosperma_album)	(Prestoea_acuminata	Pelagodoxa_henryana))))	Dypsis_decaryi))))))	Serenoa_repens)	(Sabal_domingensis	Phoenix_dactylifera))	Calamus_caryotoides)	Kingia_australis);
((Calamus_caryotoides	(Phoenix_dactylifera	((((Chamaedorea_seifrizii	(Nypa_fruticans	Pseudophoenix_vinifera))	(((((Reinhardtia_gracilis	Reinhardtia_simplex)	(Reinhardtia_paiewonskiana	Reinhardtia_latisecta))	(Attalea_speciosa	(Bactris_major	(Elaeis_guineensis	Elaeis_oleifera))))	Roystonea_regia)	((Leopoldinia_pulchra	((Manicaria_saccifera	(Geonoma_undata	Oenocarpus_bataua))	(Dictyosperma_album	((Hydriastele_microspadix	(Veitchia_spiralis	(Heterospathe_cagayanensis	Kentiopsis_piersoniorum)))	(Dypsis_decaryi	(Burretiokentia_grandiflora	(Prestoea_acuminata	Pelagodoxa_henryana)))))))	(Podococcus_barteri	(Sclerosperma_profizianum	Orania_palindan)))))	Serenoa_repens)	Sabal_domingensis)))	Kingia_australis);
((Calamus_caryotoides	(Phoenix_dactylifera	((((Chamaedorea_seifrizii	(Nypa_fruticans	Pseudophoenix_vinifera))	(((Roystonea_regia	(Attalea_speciosa	(Bactris_major	(Elaeis_guineensis	Elaeis_oleifera))))	((Leopoldinia_pulchra	(((Manicaria_saccifera	Oenocarpus_bataua)	(Dictyosperma_album	((Hydriastele_microspadix	(Veitchia_spiralis	(Heterospathe_cagayanensis	Kentiopsis_piersoniorum)))	(Pelagodoxa_henryana	(Burretiokentia_grandiflora	(Dypsis_decaryi	Prestoea_acuminata))))))	Geonoma_undata))	((Reinhardtia_gracilis	Reinhardtia_simplex)	(Reinhardtia_paiewonskiana	Reinhardtia_latisecta))))	(Podococcus_barteri	(Sclerosperma_profizianum	Orania_palindan))))	Serenoa_repens)	Sabal_domingensis)))	Kingia_australis);
((Calamus_caryotoides	(((Phoenix_dactylifera	Sabal_domingensis)	((Nypa_fruticans	(Pseudophoenix_vinifera	Chamaedorea_seifrizii))	(((Roystonea_regia	(Attalea_speciosa	(Bactris_major	(Elaeis_guineensis	Elaeis_oleifera))))	(((Leopoldinia_pulchra	Dypsis_decaryi)	((Manicaria_saccifera	Oenocarpus_bataua)	(Geonoma_undata	(Dictyosperma_album	(Hydriastele_microspadix	((Burretiokentia_grandiflora	(Pelagodoxa_henryana	Prestoea_acuminata))	(Veitchia_spiralis	(Heterospathe_cagayanensis	Kentiopsis_piersoniorum))))))))	((Reinhardtia_gracilis	Reinhardtia_simplex)	(Reinhardtia_paiewonskiana	Reinhardtia_latisecta))))	(Sclerosperma_profizianum	Orania_palindan))))	(Podococcus_barteri	Serenoa_repens)))	Kingia_australis);
((Calamus_caryotoides	(Roystonea_regia	((Leopoldinia_pulchra	((Manicaria_saccifera	Oenocarpus_bataua)	(((((Geonoma_undata	Pelagodoxa_henryana)	Prestoea_acuminata)	(Burretiokentia_grandiflora	Dypsis_decaryi))	((Veitchia_spiralis	(Heterospathe_cagayanensis	Kentiopsis_piersoniorum))	Hydriastele_microspadix))	Dictyosperma_album)))	((Podococcus_barteri	(Sclerosperma_profizianum	Orania_palindan))	((((Reinhardtia_gracilis	Reinhardtia_simplex)	(Reinhardtia_paiewonskiana	Reinhardtia_latisecta))	(Attalea_speciosa	(Bactris_major	(Elaeis_guineensis	Elaeis_oleifera))))	((Serenoa_repens	(Phoenix_dactylifera	Sabal_domingensis))	(Chamaedorea_seifrizii	(Nypa_fruticans	Pseudophoenix_vinifera))))))))	Kingia_australis);
((Calamus_caryotoides	((((Nypa_fruticans	(Pseudophoenix_vinifera	Chamaedorea_seifrizii))	((Podococcus_barteri	(Sclerosperma_profizianum	Orania_palindan))	((Roystonea_regia	(Leopoldinia_pulchra	((Manicaria_saccifera	Oenocarpus_bataua)	(((((Geonoma_undata	Pelagodoxa_henryana)	Prestoea_acuminata)	(Burretiokentia_grandiflora	Dypsis_decaryi))	((Veitchia_spiralis	(Heterospathe_cagayanensis	Kentiopsis_piersoniorum))	Hydriastele_microspadix))	Dictyosperma_album))))	(((Reinhardtia_gracilis	Reinhardtia_simplex)	(Reinhardtia_paiewonskiana	Reinhardtia_latisecta))	(Attalea_speciosa	(Bactris_major	(Elaeis_guineensis	Elaeis_oleifera)))))))	(Phoenix_dactylifera	Sabal_domingensis))	Serenoa_repens))	Kingia_australis);
((Roystonea_regia	((Geonoma_undata	(((Calamus_caryotoides	Chamaedorea_seifrizii)	((Sabal_domingensis	Serenoa_repens)	Phoenix_dactylifera))	((Podococcus_barteri	(Sclerosperma_profizianum	Orania_palindan))	(Nypa_fruticans	Pseudophoenix_vinifera))))	((Attalea_speciosa	(Bactris_major	(Elaeis_guineensis	Elaeis_oleifera)))	((Leopoldinia_pulchra	((Manicaria_saccifera	Oenocarpus_bataua)	((((Pelagodoxa_henryana	(Dypsis_decaryi	Prestoea_acuminata))	Burretiokentia_grandiflora)	((Veitchia_spiralis	(Heterospathe_cagayanensis	Kentiopsis_piersoniorum))	Hydriastele_microspadix))	Dictyosperma_album)))	(Reinhardtia_latisecta	((Reinhardtia_gracilis	Reinhardtia_simplex)	Reinhardtia_paiewonskiana))))))	Kingia_australis);
((Calamus_caryotoides	(Phoenix_dactylifera	((((Chamaedorea_seifrizii	Serenoa_repens)	(((Podococcus_barteri	(Sclerosperma_profizianum	Orania_palindan))	(((Attalea_speciosa	(Bactris_major	(Elaeis_guineensis	Elaeis_oleifera)))	(((Reinhardtia_latisecta	Reinhardtia_paiewonskiana)	Reinhardtia_simplex)	Reinhardtia_gracilis))	((Geonoma_undata	Roystonea_regia)	(Leopoldinia_pulchra	((Manicaria_saccifera	Oenocarpus_bataua)	((Dictyosperma_album	(Burretiokentia_grandiflora	(Hydriastele_microspadix	(Veitchia_spiralis	(Heterospathe_cagayanensis	Kentiopsis_piersoniorum)))))	(Pelagodoxa_henryana	(Dypsis_decaryi	Prestoea_acuminata))))))))	Pseudophoenix_vinifera))	Nypa_fruticans)	Sabal_domingensis)))	Kingia_australis);
((Sabal_domingensis	(((((Pseudophoenix_vinifera	Nypa_fruticans)	(Chamaedorea_seifrizii	((Podococcus_barteri	(Sclerosperma_profizianum	Orania_palindan))	(((Attalea_speciosa	(Bactris_major	(Elaeis_guineensis	Elaeis_oleifera)))	((Reinhardtia_latisecta	Reinhardtia_paiewonskiana)	(Reinhardtia_gracilis	Reinhardtia_simplex)))	(Roystonea_regia	(Leopoldinia_pulchra	((((Geonoma_undata	Pelagodoxa_henryana)	Prestoea_acuminata)	(Manicaria_saccifera	Oenocarpus_bataua))	(((Hydriastele_microspadix	(Burretiokentia_grandiflora	(Veitchia_spiralis	(Heterospathe_cagayanensis	Kentiopsis_piersoniorum))))	Dypsis_decaryi)	Dictyosperma_album))))))))	Serenoa_repens)	Calamus_caryotoides)	Phoenix_dactylifera))	Kingia_australis);
((((Podococcus_barteri	Serenoa_repens)	((((Chamaedorea_seifrizii	Pseudophoenix_vinifera)	Nypa_fruticans)	(Phoenix_dactylifera	(((Sclerosperma_profizianum	Orania_palindan)	((Attalea_speciosa	(Bactris_major	(Elaeis_guineensis	Elaeis_oleifera)))	(((Reinhardtia_latisecta	Reinhardtia_paiewonskiana)	(Reinhardtia_gracilis	Reinhardtia_simplex))	(Geonoma_undata	Roystonea_regia))))	(Leopoldinia_pulchra	((Manicaria_saccifera	Oenocarpus_bataua)	(((((Pelagodoxa_henryana	Prestoea_acuminata)	Burretiokentia_grandiflora)	Dypsis_decaryi)	(Hydriastele_microspadix	(Veitchia_spiralis	(Heterospathe_cagayanensis	Kentiopsis_piersoniorum))))	Dictyosperma_album))))))	Sabal_domingensis))	Calamus_caryotoides)	Kingia_australis);
((((((((Orania_palindan	Chamaedorea_seifrizii)	(((Attalea_speciosa	(Bactris_major	(Elaeis_guineensis	Elaeis_oleifera)))	(((Reinhardtia_gracilis	Reinhardtia_simplex)	Reinhardtia_paiewonskiana)	Reinhardtia_latisecta))	(Geonoma_undata	Roystonea_regia)))	(Leopoldinia_pulchra	(Oenocarpus_bataua	((((((Pelagodoxa_henryana	Prestoea_acuminata)	Burretiokentia_grandiflora)	Dypsis_decaryi)	(Hydriastele_microspadix	(Veitchia_spiralis	(Heterospathe_cagayanensis	Kentiopsis_piersoniorum))))	Dictyosperma_album)	Manicaria_saccifera))))	((Podococcus_barteri	Sclerosperma_profizianum)	(Pseudophoenix_vinifera	Nypa_fruticans)))	Serenoa_repens)	(Sabal_domingensis	Phoenix_dactylifera))	Calamus_caryotoides)	Kingia_australis);
((Calamus_caryotoides	((Nypa_fruticans	(((((Sclerosperma_profizianum	Podococcus_barteri)	Orania_palindan)	(((Reinhardtia_gracilis	Reinhardtia_simplex)	(Reinhardtia_paiewonskiana	Reinhardtia_latisecta))	((Attalea_speciosa	(Bactris_major	(Elaeis_oleifera	Elaeis_guineensis)))	Roystonea_regia)))	(Leopoldinia_pulchra	((Manicaria_saccifera	((Dypsis_decaryi	((Prestoea_acuminata	Pelagodoxa_henryana)	Burretiokentia_grandiflora))	(Dictyosperma_album	(Hydriastele_microspadix	(Heterospathe_cagayanensis	(Kentiopsis_piersoniorum	Veitchia_spiralis))))))	(Geonoma_undata	Oenocarpus_bataua))))	((Serenoa_repens	Chamaedorea_seifrizii)	Pseudophoenix_vinifera)))	(Sabal_domingensis	Phoenix_dactylifera)))	Kingia_australis);
((Calamus_caryotoides	(Roystonea_regia	((Leopoldinia_pulchra	(((Oenocarpus_bataua	Manicaria_saccifera)	(Dictyosperma_album	((Hydriastele_microspadix	(Heterospathe_cagayanensis	(Kentiopsis_piersoniorum	Veitchia_spiralis)))	(Dypsis_decaryi	((Prestoea_acuminata	Pelagodoxa_henryana)	Burretiokentia_grandiflora)))))	Geonoma_undata))	(((Reinhardtia_paiewonskiana	(Reinhardtia_latisecta	(Reinhardtia_gracilis	Reinhardtia_simplex)))	(((Elaeis_oleifera	Elaeis_guineensis)	Bactris_major)	Attalea_speciosa))	((((Serenoa_repens	Chamaedorea_seifrizii)	Pseudophoenix_vinifera)	((Sabal_domingensis	Phoenix_dactylifera)	Nypa_fruticans))	((Sclerosperma_profizianum	Podococcus_barteri)	Orania_palindan))))))	Kingia_australis);
((Sabal_domingensis	(Phoenix_dactylifera	((Nypa_fruticans	((((((Sclerosperma_profizianum	Podococcus_barteri)	Orania_palindan)	(((Reinhardtia_gracilis	Reinhardtia_simplex)	(Reinhardtia_paiewonskiana	Reinhardtia_latisecta))	(((Elaeis_oleifera	Elaeis_guineensis)	Bactris_major)	Attalea_speciosa)))	Roystonea_regia)	(Leopoldinia_pulchra	(((Dypsis_decaryi	Geonoma_undata)	Oenocarpus_bataua)	(Manicaria_saccifera	(((Dictyosperma_album	Hydriastele_microspadix)	(Heterospathe_cagayanensis	(Kentiopsis_piersoniorum	Veitchia_spiralis)))	((Prestoea_acuminata	Pelagodoxa_henryana)	Burretiokentia_grandiflora))))))	((Serenoa_repens	Chamaedorea_seifrizii)	Pseudophoenix_vinifera)))	Calamus_caryotoides)))	Kingia_australis);
((((((((Geonoma_undata	Oenocarpus_bataua)	(Manicaria_saccifera	(((Hydriastele_microspadix	(Heterospathe_cagayanensis	(Kentiopsis_piersoniorum	Veitchia_spiralis)))	((Pelagodoxa_henryana	(Dypsis_decaryi	Prestoea_acuminata))	Burretiokentia_grandiflora))	Dictyosperma_album)))	(((Sclerosperma_profizianum	Podococcus_barteri)	Orania_palindan)	(((((Elaeis_oleifera	Elaeis_guineensis)	Bactris_major)	Attalea_speciosa)	((Reinhardtia_gracilis	Reinhardtia_simplex)	(Reinhardtia_paiewonskiana	Reinhardtia_latisecta)))	(Chamaedorea_seifrizii	(Leopoldinia_pulchra	Roystonea_regia)))))	Pseudophoenix_vinifera)	Serenoa_repens)	((Sabal_domingensis	Phoenix_dactylifera)	Nypa_fruticans))	Calamus_caryotoides)	Kingia_australis);
((((((((((Geonoma_undata	Oenocarpus_bataua)	Manicaria_saccifera)	(((Hydriastele_microspadix	(Heterospathe_cagayanensis	(Kentiopsis_piersoniorum	Veitchia_spiralis)))	((Pelagodoxa_henryana	Prestoea_acuminata)	(Dypsis_decaryi	Burretiokentia_grandiflora)))	Dictyosperma_album))	((Sclerosperma_profizianum	Orania_palindan)	(((((Elaeis_oleifera	Elaeis_guineensis)	Bactris_major)	Attalea_speciosa)	((Reinhardtia_gracilis	Reinhardtia_simplex)	(Reinhardtia_paiewonskiana	Reinhardtia_latisecta)))	((Chamaedorea_seifrizii	Leopoldinia_pulchra)	Roystonea_regia))))	(Nypa_fruticans	Pseudophoenix_vinifera))	(Podococcus_barteri	Serenoa_repens))	Sabal_domingensis)	Phoenix_dactylifera)	Calamus_caryotoides)	Kingia_australis);
((((Calamus_caryotoides	Podococcus_barteri)	Serenoa_repens)	((((((Leopoldinia_pulchra	((Oenocarpus_bataua	Manicaria_saccifera)	(Geonoma_undata	(((Hydriastele_microspadix	(Heterospathe_cagayanensis	(Kentiopsis_piersoniorum	Veitchia_spiralis)))	(Dypsis_decaryi	(Burretiokentia_grandiflora	(Pelagodoxa_henryana	Prestoea_acuminata))))	Dictyosperma_album))))	((Reinhardtia_gracilis	Reinhardtia_simplex)	(Reinhardtia_paiewonskiana	Reinhardtia_latisecta)))	(Roystonea_regia	(((Elaeis_oleifera	Elaeis_guineensis)	Bactris_major)	Attalea_speciosa)))	(Sclerosperma_profizianum	Orania_palindan))	Chamaedorea_seifrizii)	(((Nypa_fruticans	Pseudophoenix_vinifera)	Sabal_domingensis)	Phoenix_dactylifera)))	Kingia_australis);
(((Podococcus_barteri	((Sabal_domingensis	((((((Elaeis_oleifera	Elaeis_guineensis)	Bactris_major)	Attalea_speciosa)	(Nypa_fruticans	Pseudophoenix_vinifera))	(((((Sclerosperma_profizianum	Chamaedorea_seifrizii)	Leopoldinia_pulchra)	(((Geonoma_undata	Oenocarpus_bataua)	Manicaria_saccifera)	(((Hydriastele_microspadix	(Heterospathe_cagayanensis	(Kentiopsis_piersoniorum	Veitchia_spiralis)))	(Dypsis_decaryi	(Burretiokentia_grandiflora	(Pelagodoxa_henryana	Prestoea_acuminata))))	Dictyosperma_album)))	((Reinhardtia_gracilis	Reinhardtia_simplex)	(Reinhardtia_paiewonskiana	Reinhardtia_latisecta)))	(Roystonea_regia	Orania_palindan)))	Phoenix_dactylifera))	Serenoa_repens))	Calamus_caryotoides)	Kingia_australis);
((((((Elaeis_oleifera	Elaeis_guineensis)	Bactris_major)	Attalea_speciosa)	Pseudophoenix_vinifera)	((((Orania_palindan	((Reinhardtia_gracilis	Reinhardtia_simplex)	(Reinhardtia_paiewonskiana	Reinhardtia_latisecta)))	Roystonea_regia)	((Podococcus_barteri	Serenoa_repens)	((Sclerosperma_profizianum	(Chamaedorea_seifrizii	Leopoldinia_pulchra))	(((Oenocarpus_bataua	Manicaria_saccifera)	((((Hydriastele_microspadix	(Heterospathe_cagayanensis	(Kentiopsis_piersoniorum	Veitchia_spiralis)))	(Burretiokentia_grandiflora	(Pelagodoxa_henryana	Prestoea_acuminata)))	Dictyosperma_album)	Dypsis_decaryi))	Geonoma_undata))))	(Nypa_fruticans	(Sabal_domingensis	(Calamus_caryotoides	Phoenix_dactylifera)))))	Kingia_australis);
((Calamus_caryotoides	(Phoenix_dactylifera	((Chamaedorea_seifrizii	(((Roystonea_regia	(((Leopoldinia_pulchra	((((Hydriastele_microspadix	(Heterospathe_cagayanensis	(Kentiopsis_piersoniorum	Veitchia_spiralis)))	((Pelagodoxa_henryana	(Dypsis_decaryi	Prestoea_acuminata))	Burretiokentia_grandiflora))	Dictyosperma_album)	((Geonoma_undata	Oenocarpus_bataua)	Manicaria_saccifera)))	((Reinhardtia_gracilis	Reinhardtia_simplex)	(Reinhardtia_paiewonskiana	Reinhardtia_latisecta)))	((Elaeis_oleifera	Elaeis_guineensis)	(Bactris_major	Attalea_speciosa))))	(Podococcus_barteri	(Sclerosperma_profizianum	Orania_palindan)))	(Pseudophoenix_vinifera	Nypa_fruticans)))	(Sabal_domingensis	Serenoa_repens))))	Kingia_australis);
((Calamus_caryotoides	((Sabal_domingensis	Phoenix_dactylifera)	((((((Geonoma_undata	Roystonea_regia)	(((Reinhardtia_latisecta	Reinhardtia_paiewonskiana)	(Reinhardtia_gracilis	Reinhardtia_simplex))	((Elaeis_oleifera	Elaeis_guineensis)	(Bactris_major	Attalea_speciosa))))	(Leopoldinia_pulchra	(((Oenocarpus_bataua	Manicaria_saccifera)	((((Hydriastele_microspadix	(Heterospathe_cagayanensis	(Kentiopsis_piersoniorum	Veitchia_spiralis)))	Burretiokentia_grandiflora)	Dictyosperma_album)	(Prestoea_acuminata	Pelagodoxa_henryana)))	Dypsis_decaryi)))	(Podococcus_barteri	(Sclerosperma_profizianum	Orania_palindan)))	((Pseudophoenix_vinifera	Nypa_fruticans)	Chamaedorea_seifrizii))	Serenoa_repens)))	Kingia_australis);
(((Phoenix_dactylifera	((((((((Elaeis_guineensis	Elaeis_oleifera)	Bactris_major)	Attalea_speciosa)	((Reinhardtia_gracilis	Reinhardtia_simplex)	(Reinhardtia_paiewonskiana	Reinhardtia_latisecta)))	((Roystonea_regia	((Geonoma_undata	((Manicaria_saccifera	Oenocarpus_bataua)	((Dypsis_decaryi	(Pelagodoxa_henryana	Prestoea_acuminata))	((Dictyosperma_album	(Hydriastele_microspadix	(Kentiopsis_piersoniorum	(Heterospathe_cagayanensis	Veitchia_spiralis))))	Burretiokentia_grandiflora))))	Leopoldinia_pulchra))	((Orania_palindan	Sclerosperma_profizianum)	Podococcus_barteri)))	(Nypa_fruticans	Pseudophoenix_vinifera))	(Chamaedorea_seifrizii	Serenoa_repens))	Sabal_domingensis))	Calamus_caryotoides)	Kingia_australis);
((((((((((Geonoma_undata	(((Elaeis_guineensis	Elaeis_oleifera)	Bactris_major)	Attalea_speciosa))	Roystonea_regia)	((((Manicaria_saccifera	Oenocarpus_bataua)	(Dictyosperma_album	((Hydriastele_microspadix	(Kentiopsis_piersoniorum	(Heterospathe_cagayanensis	Veitchia_spiralis)))	((Burretiokentia_grandiflora	(Pelagodoxa_henryana	Prestoea_acuminata))	Dypsis_decaryi))))	Leopoldinia_pulchra)	((Reinhardtia_gracilis	Reinhardtia_simplex)	(Reinhardtia_paiewonskiana	Reinhardtia_latisecta))))	(Nypa_fruticans	Pseudophoenix_vinifera))	((Orania_palindan	Sclerosperma_profizianum)	Podococcus_barteri))	Chamaedorea_seifrizii)	(Sabal_domingensis	Phoenix_dactylifera))	Serenoa_repens)	Calamus_caryotoides)	Kingia_australis);
(((Roystonea_regia	(((Reinhardtia_latisecta	Reinhardtia_paiewonskiana)	(Reinhardtia_gracilis	Reinhardtia_simplex))	(((((Elaeis_guineensis	Elaeis_oleifera)	Bactris_major)	Attalea_speciosa)	(((Oenocarpus_bataua	Manicaria_saccifera)	((((Geonoma_undata	Pelagodoxa_henryana)	Prestoea_acuminata)	(Dypsis_decaryi	Burretiokentia_grandiflora))	(Dictyosperma_album	(Hydriastele_microspadix	(Kentiopsis_piersoniorum	(Heterospathe_cagayanensis	Veitchia_spiralis))))))	Leopoldinia_pulchra))	(((Orania_palindan	Sclerosperma_profizianum)	Podococcus_barteri)	(((Serenoa_repens	Chamaedorea_seifrizii)	(Phoenix_dactylifera	Sabal_domingensis))	(Nypa_fruticans	Pseudophoenix_vinifera))))))	Calamus_caryotoides)	Kingia_australis);
((((Phoenix_dactylifera	Sabal_domingensis)	(((((((Geonoma_undata	Roystonea_regia)	((((Elaeis_guineensis	Elaeis_oleifera)	Bactris_major)	Attalea_speciosa)	((Reinhardtia_latisecta	Reinhardtia_paiewonskiana)	(Reinhardtia_gracilis	Reinhardtia_simplex))))	(Oenocarpus_bataua	((Leopoldinia_pulchra	Manicaria_saccifera)	(Dictyosperma_album	((Burretiokentia_grandiflora	((Pelagodoxa_henryana	Prestoea_acuminata)	Dypsis_decaryi))	(Hydriastele_microspadix	(Veitchia_spiralis	(Kentiopsis_piersoniorum	Heterospathe_cagayanensis))))))))	((Orania_palindan	Sclerosperma_profizianum)	Podococcus_barteri))	(Nypa_fruticans	Pseudophoenix_vinifera))	Chamaedorea_seifrizii)	Serenoa_repens))	Calamus_caryotoides)	Kingia_australis);
(((((((Nypa_fruticans	Pseudophoenix_vinifera)	Chamaedorea_seifrizii)	((((Geonoma_undata	Roystonea_regia)	(((Elaeis_guineensis	Elaeis_oleifera)	(Bactris_major	Attalea_speciosa))	((Reinhardtia_latisecta	Reinhardtia_paiewonskiana)	(Reinhardtia_gracilis	Reinhardtia_simplex))))	(((Manicaria_saccifera	Oenocarpus_bataua)	(Dictyosperma_album	((Burretiokentia_grandiflora	(Pelagodoxa_henryana	Prestoea_acuminata))	(Hydriastele_microspadix	(Veitchia_spiralis	(Kentiopsis_piersoniorum	Heterospathe_cagayanensis))))))	(Dypsis_decaryi	Leopoldinia_pulchra)))	((Orania_palindan	Sclerosperma_profizianum)	Podococcus_barteri)))	(Phoenix_dactylifera	Sabal_domingensis))	Serenoa_repens)	Calamus_caryotoides)	Kingia_australis);
(((((((Nypa_fruticans	Pseudophoenix_vinifera)	Chamaedorea_seifrizii)	(((Roystonea_regia	(((Elaeis_guineensis	Elaeis_oleifera)	(Bactris_major	Attalea_speciosa))	((Reinhardtia_latisecta	Reinhardtia_paiewonskiana)	(Reinhardtia_gracilis	Reinhardtia_simplex))))	((Geonoma_undata	((Manicaria_saccifera	Oenocarpus_bataua)	(Dictyosperma_album	(Hydriastele_microspadix	((Heterospathe_cagayanensis	(Veitchia_spiralis	Kentiopsis_piersoniorum))	(Dypsis_decaryi	(Burretiokentia_grandiflora	(Pelagodoxa_henryana	Prestoea_acuminata))))))))	Leopoldinia_pulchra))	((Orania_palindan	Sclerosperma_profizianum)	Podococcus_barteri)))	Sabal_domingensis)	(Phoenix_dactylifera	Serenoa_repens))	Calamus_caryotoides)	Kingia_australis);
((Pseudophoenix_vinifera	((Chamaedorea_seifrizii	(Serenoa_repens	(Nypa_fruticans	(Sabal_domingensis	(Calamus_caryotoides	Phoenix_dactylifera)))))	((((Reinhardtia_latisecta	Reinhardtia_paiewonskiana)	(Reinhardtia_gracilis	Reinhardtia_simplex))	Roystonea_regia)	((((Manicaria_saccifera	(Geonoma_undata	Oenocarpus_bataua))	(Dictyosperma_album	(((Pelagodoxa_henryana	Prestoea_acuminata)	(Dypsis_decaryi	Burretiokentia_grandiflora))	(Hydriastele_microspadix	(Heterospathe_cagayanensis	(Veitchia_spiralis	Kentiopsis_piersoniorum))))))	Leopoldinia_pulchra)	(((Elaeis_guineensis	Elaeis_oleifera)	(Bactris_major	Attalea_speciosa))	((Orania_palindan	Sclerosperma_profizianum)	Podococcus_barteri))))))	Kingia_australis);
((Pseudophoenix_vinifera	(((Chamaedorea_seifrizii	(Serenoa_repens	((Calamus_caryotoides	Nypa_fruticans)	(Sabal_domingensis	Phoenix_dactylifera))))	(((Roystonea_regia	(((Manicaria_saccifera	Oenocarpus_bataua)	(Dictyosperma_album	(((Pelagodoxa_henryana	Prestoea_acuminata)	(Dypsis_decaryi	Burretiokentia_grandiflora))	(Hydriastele_microspadix	(Heterospathe_cagayanensis	(Veitchia_spiralis	Kentiopsis_piersoniorum))))))	Leopoldinia_pulchra))	(Geonoma_undata	((Elaeis_guineensis	Elaeis_oleifera)	(Bactris_major	Attalea_speciosa))))	((Reinhardtia_latisecta	Reinhardtia_paiewonskiana)	(Reinhardtia_gracilis	Reinhardtia_simplex))))	((Orania_palindan	Sclerosperma_profizianum)	Podococcus_barteri)))	Kingia_australis);
((Roystonea_regia	(((((Manicaria_saccifera	Oenocarpus_bataua)	(Geonoma_undata	(((Pelagodoxa_henryana	Prestoea_acuminata)	Burretiokentia_grandiflora)	(Hydriastele_microspadix	(Heterospathe_cagayanensis	(Dictyosperma_album	(Veitchia_spiralis	Kentiopsis_piersoniorum)))))))	Dypsis_decaryi)	Leopoldinia_pulchra)	(((Orania_palindan	Sclerosperma_profizianum)	Podococcus_barteri)	(((Nypa_fruticans	Pseudophoenix_vinifera)	(Chamaedorea_seifrizii	(Serenoa_repens	(Calamus_caryotoides	(Sabal_domingensis	Phoenix_dactylifera)))))	(((Elaeis_guineensis	Elaeis_oleifera)	(Bactris_major	Attalea_speciosa))	((Reinhardtia_latisecta	Reinhardtia_paiewonskiana)	(Reinhardtia_gracilis	Reinhardtia_simplex)))))))	Kingia_australis);
(((Roystonea_regia	((((((((Pelagodoxa_henryana	Prestoea_acuminata)	Burretiokentia_grandiflora)	((Hydriastele_microspadix	(Heterospathe_cagayanensis	(Veitchia_spiralis	Kentiopsis_piersoniorum)))	Dictyosperma_album))	(Dypsis_decaryi	(Manicaria_saccifera	Oenocarpus_bataua)))	Leopoldinia_pulchra)	(((Orania_palindan	Sclerosperma_profizianum)	Podococcus_barteri)	((Nypa_fruticans	Pseudophoenix_vinifera)	(Chamaedorea_seifrizii	(Serenoa_repens	(Sabal_domingensis	Phoenix_dactylifera))))))	((Attalea_speciosa	((Elaeis_guineensis	Elaeis_oleifera)	Bactris_major))	((Reinhardtia_latisecta	Reinhardtia_paiewonskiana)	(Reinhardtia_gracilis	Reinhardtia_simplex))))	Geonoma_undata))	Calamus_caryotoides)	Kingia_australis);
((Calamus_caryotoides	(Serenoa_repens	((Sabal_domingensis	Phoenix_dactylifera)	((Chamaedorea_seifrizii	(Nypa_fruticans	Pseudophoenix_vinifera))	((Geonoma_undata	((Leopoldinia_pulchra	(Manicaria_saccifera	(Oenocarpus_bataua	(Dictyosperma_album	((Dypsis_decaryi	(Burretiokentia_grandiflora	(Prestoea_acuminata	Pelagodoxa_henryana)))	(Hydriastele_microspadix	(Heterospathe_cagayanensis	(Veitchia_spiralis	Kentiopsis_piersoniorum))))))))	((((Elaeis_oleifera	Elaeis_guineensis)	(Attalea_speciosa	Bactris_major))	((Reinhardtia_gracilis	Reinhardtia_simplex)	(Reinhardtia_latisecta	Reinhardtia_paiewonskiana)))	Roystonea_regia)))	((Sclerosperma_profizianum	Orania_palindan)	Podococcus_barteri))))))	Kingia_australis);
((Calamus_caryotoides	((((((Serenoa_repens	Chamaedorea_seifrizii)	Pseudophoenix_vinifera)	((((Geonoma_undata	((Dictyosperma_album	(((Prestoea_acuminata	Pelagodoxa_henryana)	(Dypsis_decaryi	Burretiokentia_grandiflora))	(Hydriastele_microspadix	(Heterospathe_cagayanensis	(Veitchia_spiralis	Kentiopsis_piersoniorum)))))	(Manicaria_saccifera	Oenocarpus_bataua)))	Roystonea_regia)	((Leopoldinia_pulchra	((Elaeis_oleifera	Elaeis_guineensis)	(Attalea_speciosa	Bactris_major)))	((Reinhardtia_gracilis	Reinhardtia_simplex)	(Reinhardtia_latisecta	Reinhardtia_paiewonskiana))))	((Sclerosperma_profizianum	Orania_palindan)	Podococcus_barteri)))	Nypa_fruticans)	Sabal_domingensis)	Phoenix_dactylifera))	Kingia_australis);
((Calamus_caryotoides	((Serenoa_repens	Sabal_domingensis)	((((Chamaedorea_seifrizii	Pseudophoenix_vinifera)	(((Leopoldinia_pulchra	((Geonoma_undata	((Burretiokentia_grandiflora	((Prestoea_acuminata	Pelagodoxa_henryana)	Dypsis_decaryi))	((Hydriastele_microspadix	(Heterospathe_cagayanensis	(Veitchia_spiralis	Kentiopsis_piersoniorum)))	Dictyosperma_album)))	(Manicaria_saccifera	Oenocarpus_bataua)))	((Roystonea_regia	((Elaeis_oleifera	Elaeis_guineensis)	(Attalea_speciosa	Bactris_major)))	((Reinhardtia_gracilis	Reinhardtia_simplex)	(Reinhardtia_latisecta	Reinhardtia_paiewonskiana))))	((Sclerosperma_profizianum	Orania_palindan)	Podococcus_barteri)))	Nypa_fruticans)	Phoenix_dactylifera)))	Kingia_australis);
((Calamus_caryotoides	(Roystonea_regia	((Leopoldinia_pulchra	(((Burretiokentia_grandiflora	((Prestoea_acuminata	Pelagodoxa_henryana)	Dypsis_decaryi))	((Hydriastele_microspadix	(Heterospathe_cagayanensis	(Veitchia_spiralis	Kentiopsis_piersoniorum)))	Dictyosperma_album))	(Manicaria_saccifera	Oenocarpus_bataua)))	(((Sclerosperma_profizianum	Orania_palindan)	Podococcus_barteri)	((Pseudophoenix_vinifera	(((Nypa_fruticans	(Sabal_domingensis	Phoenix_dactylifera))	Geonoma_undata)	(Serenoa_repens	Chamaedorea_seifrizii)))	(((Elaeis_oleifera	Elaeis_guineensis)	(Attalea_speciosa	Bactris_major))	((Reinhardtia_paiewonskiana	Reinhardtia_latisecta)	(Reinhardtia_gracilis	Reinhardtia_simplex))))))))	Kingia_australis);
((Calamus_caryotoides	(Phoenix_dactylifera	((((((Leopoldinia_pulchra	((((Prestoea_acuminata	Pelagodoxa_henryana)	(Dypsis_decaryi	Burretiokentia_grandiflora))	((Hydriastele_microspadix	(Heterospathe_cagayanensis	(Veitchia_spiralis	Kentiopsis_piersoniorum)))	Dictyosperma_album))	(Manicaria_saccifera	Oenocarpus_bataua)))	((((Reinhardtia_paiewonskiana	Reinhardtia_latisecta)	(Reinhardtia_gracilis	Reinhardtia_simplex))	((Attalea_speciosa	(Bactris_major	(Elaeis_oleifera	Elaeis_guineensis)))	(Orania_palindan	(Podococcus_barteri	Sclerosperma_profizianum))))	Roystonea_regia))	Geonoma_undata)	(Nypa_fruticans	Pseudophoenix_vinifera))	(Serenoa_repens	Chamaedorea_seifrizii))	Sabal_domingensis)))	Kingia_australis);
((Calamus_caryotoides	((Phoenix_dactylifera	Sabal_domingensis)	(((((((Reinhardtia_paiewonskiana	Reinhardtia_latisecta)	(Reinhardtia_gracilis	Reinhardtia_simplex))	Roystonea_regia)	((Leopoldinia_pulchra	((((Prestoea_acuminata	(Geonoma_undata	Pelagodoxa_henryana))	Dypsis_decaryi)	((Burretiokentia_grandiflora	(Hydriastele_microspadix	(Heterospathe_cagayanensis	(Veitchia_spiralis	Kentiopsis_piersoniorum))))	Dictyosperma_album))	(Manicaria_saccifera	Oenocarpus_bataua)))	((Attalea_speciosa	(Bactris_major	(Elaeis_oleifera	Elaeis_guineensis)))	(Orania_palindan	(Podococcus_barteri	Sclerosperma_profizianum)))))	Pseudophoenix_vinifera)	(Serenoa_repens	Chamaedorea_seifrizii))	Nypa_fruticans)))	Kingia_australis);
((Calamus_caryotoides	(((Reinhardtia_gracilis	Nypa_fruticans)	((Chamaedorea_seifrizii	((((Reinhardtia_paiewonskiana	Reinhardtia_latisecta)	Reinhardtia_simplex)	(((Leopoldinia_pulchra	(((((Burretiokentia_grandiflora	((Prestoea_acuminata	Dypsis_decaryi)	Pelagodoxa_henryana))	(Hydriastele_microspadix	(Heterospathe_cagayanensis	(Veitchia_spiralis	Kentiopsis_piersoniorum))))	Dictyosperma_album)	(Manicaria_saccifera	Oenocarpus_bataua))	Geonoma_undata))	((Attalea_speciosa	(Bactris_major	(Elaeis_oleifera	Elaeis_guineensis)))	(Orania_palindan	(Podococcus_barteri	Sclerosperma_profizianum))))	Roystonea_regia))	Pseudophoenix_vinifera))	Serenoa_repens))	(Phoenix_dactylifera	Sabal_domingensis)))	Kingia_australis);
((Calamus_caryotoides	((((((((Orania_palindan	((Attalea_speciosa	(Bactris_major	(Elaeis_oleifera	Elaeis_guineensis)))	((Reinhardtia_paiewonskiana	Reinhardtia_latisecta)	(Reinhardtia_gracilis	Reinhardtia_simplex))))	Roystonea_regia)	(Sclerosperma_profizianum	(Leopoldinia_pulchra	(((((Burretiokentia_grandiflora	((Prestoea_acuminata	Dypsis_decaryi)	Pelagodoxa_henryana))	(Hydriastele_microspadix	(Heterospathe_cagayanensis	(Veitchia_spiralis	Kentiopsis_piersoniorum))))	Dictyosperma_album)	(Manicaria_saccifera	Oenocarpus_bataua))	Geonoma_undata))))	(Nypa_fruticans	Pseudophoenix_vinifera))	Podococcus_barteri)	Chamaedorea_seifrizii)	Serenoa_repens)	(Phoenix_dactylifera	Sabal_domingensis)))	Kingia_australis);
((Calamus_caryotoides	(Serenoa_repens	((Phoenix_dactylifera	((((((Reinhardtia_paiewonskiana	Reinhardtia_latisecta)	(Reinhardtia_gracilis	Reinhardtia_simplex))	(Orania_palindan	(Attalea_speciosa	(Bactris_major	(Elaeis_oleifera	Elaeis_guineensis)))))	Roystonea_regia)	((Pseudophoenix_vinifera	Chamaedorea_seifrizii)	((Podococcus_barteri	Sclerosperma_profizianum)	(Leopoldinia_pulchra	(((((Dypsis_decaryi	Burretiokentia_grandiflora)	(Prestoea_acuminata	Pelagodoxa_henryana))	((((Veitchia_spiralis	Kentiopsis_piersoniorum)	Heterospathe_cagayanensis)	Hydriastele_microspadix)	Dictyosperma_album))	(Manicaria_saccifera	Oenocarpus_bataua))	Geonoma_undata)))))	Nypa_fruticans))	Sabal_domingensis)))	Kingia_australis);
((Calamus_caryotoides	(Serenoa_repens	((Phoenix_dactylifera	Sabal_domingensis)	((((((Attalea_speciosa	(Bactris_major	(Elaeis_oleifera	Elaeis_guineensis)))	((Reinhardtia_paiewonskiana	Reinhardtia_latisecta)	(Reinhardtia_gracilis	Reinhardtia_simplex)))	((Leopoldinia_pulchra	(((((Dypsis_decaryi	Burretiokentia_grandiflora)	(Prestoea_acuminata	Pelagodoxa_henryana))	((((Veitchia_spiralis	Kentiopsis_piersoniorum)	Heterospathe_cagayanensis)	Hydriastele_microspadix)	Dictyosperma_album))	(Manicaria_saccifera	Oenocarpus_bataua))	Geonoma_undata))	Roystonea_regia))	(Podococcus_barteri	(Orania_palindan	Sclerosperma_profizianum)))	Chamaedorea_seifrizii)	(Pseudophoenix_vinifera	Nypa_fruticans)))))	Kingia_australis);
((Calamus_caryotoides	(Sabal_domingensis	((Phoenix_dactylifera	Serenoa_repens)	((((Sclerosperma_profizianum	(Nypa_fruticans	Pseudophoenix_vinifera))	((Leopoldinia_pulchra	((Manicaria_saccifera	Oenocarpus_bataua)	((Dypsis_decaryi	((Pelagodoxa_henryana	Prestoea_acuminata)	Podococcus_barteri))	(((Burretiokentia_grandiflora	(Veitchia_spiralis	(Kentiopsis_piersoniorum	Heterospathe_cagayanensis)))	Hydriastele_microspadix)	Dictyosperma_album))))	(Roystonea_regia	((Attalea_speciosa	(Bactris_major	(Elaeis_guineensis	Elaeis_oleifera)))	(Orania_palindan	((Reinhardtia_latisecta	Reinhardtia_paiewonskiana)	(Reinhardtia_gracilis	Reinhardtia_simplex)))))))	Chamaedorea_seifrizii)	Geonoma_undata))))	Kingia_australis);
((Calamus_caryotoides	(((((Sclerosperma_profizianum	(Leopoldinia_pulchra	((((Heterospathe_cagayanensis	(Kentiopsis_piersoniorum	Veitchia_spiralis))	Hydriastele_microspadix)	Dictyosperma_album)	((Manicaria_saccifera	Oenocarpus_bataua)	(Burretiokentia_grandiflora	((Pelagodoxa_henryana	(Dypsis_decaryi	Prestoea_acuminata))	Podococcus_barteri))))))	((Reinhardtia_latisecta	(Reinhardtia_paiewonskiana	(Reinhardtia_gracilis	Reinhardtia_simplex)))	((Orania_palindan	(Geonoma_undata	Roystonea_regia))	(Attalea_speciosa	(Bactris_major	(Elaeis_guineensis	Elaeis_oleifera))))))	((Serenoa_repens	Chamaedorea_seifrizii)	Pseudophoenix_vinifera))	(Phoenix_dactylifera	Sabal_domingensis))	Nypa_fruticans))	Kingia_australis);
((Pseudophoenix_vinifera	(Nypa_fruticans	(((Phoenix_dactylifera	(Sabal_domingensis	(Calamus_caryotoides	(Serenoa_repens	Podococcus_barteri))))	Chamaedorea_seifrizii)	(((Leopoldinia_pulchra	((Manicaria_saccifera	Oenocarpus_bataua)	(Dictyosperma_album	(((Pelagodoxa_henryana	Prestoea_acuminata)	(Dypsis_decaryi	Burretiokentia_grandiflora))	((Heterospathe_cagayanensis	(Kentiopsis_piersoniorum	Veitchia_spiralis))	Hydriastele_microspadix)))))	((((Reinhardtia_gracilis	Reinhardtia_simplex)	(Reinhardtia_latisecta	Reinhardtia_paiewonskiana))	(((Elaeis_guineensis	Elaeis_oleifera)	Bactris_major)	Attalea_speciosa))	(Geonoma_undata	Roystonea_regia)))	(Sclerosperma_profizianum	Orania_palindan)))))	Kingia_australis);
((Calamus_caryotoides	((Serenoa_repens	Podococcus_barteri)	(((((Leopoldinia_pulchra	(Dypsis_decaryi	((Manicaria_saccifera	Oenocarpus_bataua)	((((Kentiopsis_piersoniorum	(Veitchia_spiralis	Heterospathe_cagayanensis))	(Burretiokentia_grandiflora	(Prestoea_acuminata	Hydriastele_microspadix)))	Pelagodoxa_henryana)	Dictyosperma_album))))	(((((Reinhardtia_gracilis	Reinhardtia_simplex)	(Reinhardtia_latisecta	Reinhardtia_paiewonskiana))	(((Elaeis_guineensis	Elaeis_oleifera)	Bactris_major)	Attalea_speciosa))	(Geonoma_undata	Roystonea_regia))	(Chamaedorea_seifrizii	(Sclerosperma_profizianum	Orania_palindan))))	(Pseudophoenix_vinifera	Nypa_fruticans))	Phoenix_dactylifera)	Sabal_domingensis)))	Kingia_australis);
((Calamus_caryotoides	(Phoenix_dactylifera	((Sabal_domingensis	(Serenoa_repens	Podococcus_barteri))	((((((Reinhardtia_gracilis	Reinhardtia_simplex)	(Reinhardtia_latisecta	Reinhardtia_paiewonskiana))	(((Elaeis_guineensis	Elaeis_oleifera)	Bactris_major)	Attalea_speciosa))	((Leopoldinia_pulchra	Chamaedorea_seifrizii)	Roystonea_regia))	(((Manicaria_saccifera	Oenocarpus_bataua)	((((Prestoea_acuminata	Pelagodoxa_henryana)	(Dypsis_decaryi	Burretiokentia_grandiflora))	(Hydriastele_microspadix	(Heterospathe_cagayanensis	(Kentiopsis_piersoniorum	Veitchia_spiralis))))	Dictyosperma_album))	Geonoma_undata))	((Nypa_fruticans	Pseudophoenix_vinifera)	(Sclerosperma_profizianum	Orania_palindan))))))	Kingia_australis);
((Calamus_caryotoides	(Sabal_domingensis	(Phoenix_dactylifera	(((Geonoma_undata	(Serenoa_repens	Podococcus_barteri))	((((((Reinhardtia_gracilis	Reinhardtia_simplex)	(Reinhardtia_latisecta	Reinhardtia_paiewonskiana))	(((Elaeis_guineensis	Elaeis_oleifera)	Bactris_major)	Attalea_speciosa))	((Leopoldinia_pulchra	Chamaedorea_seifrizii)	Roystonea_regia))	((Manicaria_saccifera	Oenocarpus_bataua)	(((Dypsis_decaryi	(Burretiokentia_grandiflora	(Prestoea_acuminata	Pelagodoxa_henryana)))	(Hydriastele_microspadix	(Heterospathe_cagayanensis	(Kentiopsis_piersoniorum	Veitchia_spiralis))))	Dictyosperma_album)))	(Pseudophoenix_vinifera	(Sclerosperma_profizianum	Orania_palindan))))	Nypa_fruticans))))	Kingia_australis);
((Calamus_caryotoides	((Sabal_domingensis	Phoenix_dactylifera)	(((Chamaedorea_seifrizii	(Nypa_fruticans	Pseudophoenix_vinifera))	(Serenoa_repens	Podococcus_barteri))	(((Roystonea_regia	(((Reinhardtia_gracilis	Reinhardtia_simplex)	(Reinhardtia_latisecta	Reinhardtia_paiewonskiana))	((Elaeis_guineensis	Elaeis_oleifera)	(Bactris_major	Attalea_speciosa))))	((Leopoldinia_pulchra	((Manicaria_saccifera	Oenocarpus_bataua)	((Dypsis_decaryi	(Burretiokentia_grandiflora	(Prestoea_acuminata	Pelagodoxa_henryana)))	((Hydriastele_microspadix	Dictyosperma_album)	(Heterospathe_cagayanensis	(Kentiopsis_piersoniorum	Veitchia_spiralis))))))	Geonoma_undata))	(Sclerosperma_profizianum	Orania_palindan)))))	Kingia_australis);
((Calamus_caryotoides	((Sabal_domingensis	Serenoa_repens)	(Phoenix_dactylifera	(((Chamaedorea_seifrizii	Pseudophoenix_vinifera)	(((Roystonea_regia	((Reinhardtia_gracilis	Reinhardtia_simplex)	(Reinhardtia_latisecta	Reinhardtia_paiewonskiana)))	((Leopoldinia_pulchra	((Manicaria_saccifera	Oenocarpus_bataua)	(Burretiokentia_grandiflora	((Prestoea_acuminata	(Geonoma_undata	Pelagodoxa_henryana))	((Hydriastele_microspadix	((Dypsis_decaryi	Heterospathe_cagayanensis)	(Kentiopsis_piersoniorum	Veitchia_spiralis)))	Dictyosperma_album)))))	((Elaeis_guineensis	Elaeis_oleifera)	(Bactris_major	Attalea_speciosa))))	(Podococcus_barteri	(Sclerosperma_profizianum	Orania_palindan))))	Nypa_fruticans))))	Kingia_australis);
((Calamus_caryotoides	(Sabal_domingensis	(Phoenix_dactylifera	(((Chamaedorea_seifrizii	(Nypa_fruticans	Pseudophoenix_vinifera))	(((((Reinhardtia_gracilis	Reinhardtia_simplex)	(Reinhardtia_latisecta	Reinhardtia_paiewonskiana))	((Elaeis_guineensis	Elaeis_oleifera)	(Bactris_major	Attalea_speciosa)))	((Geonoma_undata	Roystonea_regia)	(Leopoldinia_pulchra	((Manicaria_saccifera	Oenocarpus_bataua)	(((Heterospathe_cagayanensis	(Kentiopsis_piersoniorum	Veitchia_spiralis))	(Hydriastele_microspadix	((Dypsis_decaryi	Burretiokentia_grandiflora)	(Prestoea_acuminata	Pelagodoxa_henryana))))	Dictyosperma_album)))))	(Podococcus_barteri	(Sclerosperma_profizianum	Orania_palindan))))	Serenoa_repens))))	Kingia_australis);
((Calamus_caryotoides	(((Serenoa_repens	Chamaedorea_seifrizii)	(Sabal_domingensis	Phoenix_dactylifera))	((((Reinhardtia_gracilis	Reinhardtia_simplex)	(Reinhardtia_latisecta	Reinhardtia_paiewonskiana))	(((Roystonea_regia	((Orania_palindan	Podococcus_barteri)	Sclerosperma_profizianum))	(Leopoldinia_pulchra	((Manicaria_saccifera	Oenocarpus_bataua)	((Dictyosperma_album	(Hydriastele_microspadix	((Burretiokentia_grandiflora	(Dypsis_decaryi	Prestoea_acuminata))	(Heterospathe_cagayanensis	(Kentiopsis_piersoniorum	Veitchia_spiralis)))))	(Geonoma_undata	Pelagodoxa_henryana)))))	(Attalea_speciosa	((Elaeis_guineensis	Elaeis_oleifera)	Bactris_major))))	(Nypa_fruticans	Pseudophoenix_vinifera))))	Kingia_australis);
((Calamus_caryotoides	((Phoenix_dactylifera	Sabal_domingensis)	(((((Leopoldinia_pulchra	(Oenocarpus_bataua	(Manicaria_saccifera	((((Geonoma_undata	Pelagodoxa_henryana)	Prestoea_acuminata)	(Burretiokentia_grandiflora	Dypsis_decaryi))	((Hydriastele_microspadix	(Veitchia_spiralis	(Kentiopsis_piersoniorum	Heterospathe_cagayanensis)))	Dictyosperma_album)))))	(Roystonea_regia	((Attalea_speciosa	((Elaeis_guineensis	Elaeis_oleifera)	Bactris_major))	((Reinhardtia_gracilis	Reinhardtia_simplex)	(Reinhardtia_paiewonskiana	Reinhardtia_latisecta)))))	(Podococcus_barteri	(Sclerosperma_profizianum	Orania_palindan)))	(Pseudophoenix_vinifera	(Serenoa_repens	Chamaedorea_seifrizii)))	Nypa_fruticans)))	Kingia_australis);
((Calamus_caryotoides	((Phoenix_dactylifera	Sabal_domingensis)	(((Nypa_fruticans	Pseudophoenix_vinifera)	(((((Attalea_speciosa	((Elaeis_guineensis	Elaeis_oleifera)	Bactris_major))	((Reinhardtia_gracilis	Reinhardtia_simplex)	(Reinhardtia_paiewonskiana	Reinhardtia_latisecta)))	((Geonoma_undata	Roystonea_regia)	(Leopoldinia_pulchra	((((Dypsis_decaryi	((Podococcus_barteri	(Pelagodoxa_henryana	Prestoea_acuminata))	Burretiokentia_grandiflora))	(Hydriastele_microspadix	(Veitchia_spiralis	(Kentiopsis_piersoniorum	Heterospathe_cagayanensis))))	Dictyosperma_album)	(Oenocarpus_bataua	Manicaria_saccifera)))))	(Sclerosperma_profizianum	Orania_palindan))	Chamaedorea_seifrizii))	Serenoa_repens)))	Kingia_australis);
((Calamus_caryotoides	((Serenoa_repens	(((((Roystonea_regia	((Reinhardtia_gracilis	Reinhardtia_simplex)	(Reinhardtia_paiewonskiana	Reinhardtia_latisecta)))	((Chamaedorea_seifrizii	(Sclerosperma_profizianum	Orania_palindan))	((Attalea_speciosa	Bactris_major)	(Elaeis_guineensis	Elaeis_oleifera))))	(Leopoldinia_pulchra	(Manicaria_saccifera	((((Dypsis_decaryi	((Podococcus_barteri	(Pelagodoxa_henryana	Prestoea_acuminata))	Burretiokentia_grandiflora))	(Hydriastele_microspadix	(Veitchia_spiralis	(Kentiopsis_piersoniorum	Heterospathe_cagayanensis))))	Dictyosperma_album)	(Geonoma_undata	Oenocarpus_bataua)))))	(Nypa_fruticans	Pseudophoenix_vinifera))	Phoenix_dactylifera))	Sabal_domingensis))	Kingia_australis);
((Calamus_caryotoides	((Sabal_domingensis	(Serenoa_repens	(Chamaedorea_seifrizii	((((Podococcus_barteri	((Nypa_fruticans	Sclerosperma_profizianum)	Orania_palindan))	(((Leopoldinia_pulchra	((Manicaria_saccifera	Oenocarpus_bataua)	(((Pelagodoxa_henryana	Prestoea_acuminata)	(Burretiokentia_grandiflora	Dypsis_decaryi))	((Hydriastele_microspadix	Dictyosperma_album)	(Heterospathe_cagayanensis	(Veitchia_spiralis	Kentiopsis_piersoniorum))))))	Geonoma_undata)	Roystonea_regia))	(((Attalea_speciosa	Bactris_major)	(Elaeis_guineensis	Elaeis_oleifera))	((Reinhardtia_gracilis	Reinhardtia_simplex)	(Reinhardtia_paiewonskiana	Reinhardtia_latisecta))))	Pseudophoenix_vinifera))))	Phoenix_dactylifera))	Kingia_australis);
((Calamus_caryotoides	(Roystonea_regia	((((Attalea_speciosa	Bactris_major)	(Elaeis_guineensis	Elaeis_oleifera))	((Reinhardtia_gracilis	Reinhardtia_simplex)	(Reinhardtia_paiewonskiana	Reinhardtia_latisecta)))	((((Orania_palindan	(Podococcus_barteri	Sclerosperma_profizianum))	(Nypa_fruticans	Pseudophoenix_vinifera))	(((Sabal_domingensis	Phoenix_dactylifera)	Serenoa_repens)	Chamaedorea_seifrizii))	(Leopoldinia_pulchra	((Geonoma_undata	(Manicaria_saccifera	Oenocarpus_bataua))	((((Pelagodoxa_henryana	(Dypsis_decaryi	Prestoea_acuminata))	Burretiokentia_grandiflora)	(Hydriastele_microspadix	(Heterospathe_cagayanensis	(Veitchia_spiralis	Kentiopsis_piersoniorum))))	Dictyosperma_album)))))))	Kingia_australis);
((Calamus_caryotoides	(((Serenoa_repens	((Chamaedorea_seifrizii	Pseudophoenix_vinifera)	((((Reinhardtia_simplex	(Reinhardtia_paiewonskiana	Reinhardtia_latisecta))	(Leopoldinia_pulchra	((Manicaria_saccifera	Oenocarpus_bataua)	((((Pelagodoxa_henryana	Prestoea_acuminata)	(Dypsis_decaryi	Burretiokentia_grandiflora))	(Hydriastele_microspadix	(Heterospathe_cagayanensis	(Veitchia_spiralis	Kentiopsis_piersoniorum))))	Dictyosperma_album))))	(Geonoma_undata	(Roystonea_regia	((Attalea_speciosa	Bactris_major)	(Elaeis_guineensis	Elaeis_oleifera)))))	(Sclerosperma_profizianum	(Orania_palindan	Podococcus_barteri)))))	(Sabal_domingensis	Phoenix_dactylifera))	(Reinhardtia_gracilis	Nypa_fruticans)))	Kingia_australis);
((Calamus_caryotoides	((Sabal_domingensis	((((Serenoa_repens	Chamaedorea_seifrizii)	Pseudophoenix_vinifera)	((((Reinhardtia_latisecta	((Reinhardtia_gracilis	Reinhardtia_simplex)	Reinhardtia_paiewonskiana))	((Attalea_speciosa	Bactris_major)	(Elaeis_guineensis	Elaeis_oleifera)))	(Roystonea_regia	(Leopoldinia_pulchra	((Manicaria_saccifera	Oenocarpus_bataua)	(((((Geonoma_undata	Pelagodoxa_henryana)	(Dypsis_decaryi	Prestoea_acuminata))	Burretiokentia_grandiflora)	(Hydriastele_microspadix	(Heterospathe_cagayanensis	(Veitchia_spiralis	Kentiopsis_piersoniorum))))	Dictyosperma_album)))))	(Sclerosperma_profizianum	(Orania_palindan	Podococcus_barteri))))	Nypa_fruticans))	Phoenix_dactylifera))	Kingia_australis);
((Calamus_caryotoides	((Serenoa_repens	Sabal_domingensis)	(((Chamaedorea_seifrizii	(((((Reinhardtia_gracilis	Reinhardtia_simplex)	(Reinhardtia_paiewonskiana	Reinhardtia_latisecta))	((Attalea_speciosa	Bactris_major)	(Elaeis_guineensis	Elaeis_oleifera)))	(Roystonea_regia	(Leopoldinia_pulchra	(((Manicaria_saccifera	Oenocarpus_bataua)	(Dictyosperma_album	((Hydriastele_microspadix	(Heterospathe_cagayanensis	(Veitchia_spiralis	Kentiopsis_piersoniorum)))	((Dypsis_decaryi	Burretiokentia_grandiflora)	(Prestoea_acuminata	Pelagodoxa_henryana)))))	Geonoma_undata))))	(Podococcus_barteri	(Sclerosperma_profizianum	Orania_palindan))))	(Pseudophoenix_vinifera	Nypa_fruticans))	Phoenix_dactylifera)))	Kingia_australis);
((Calamus_caryotoides	((Nypa_fruticans	Sabal_domingensis)	(((Roystonea_regia	(Orania_palindan	((Attalea_speciosa	Bactris_major)	(Elaeis_guineensis	Elaeis_oleifera))))	(((Chamaedorea_seifrizii	Pseudophoenix_vinifera)	(Podococcus_barteri	Serenoa_repens))	((Sclerosperma_profizianum	(Leopoldinia_pulchra	((((((Dypsis_decaryi	Burretiokentia_grandiflora)	(Prestoea_acuminata	Pelagodoxa_henryana))	Manicaria_saccifera)	Oenocarpus_bataua)	((Hydriastele_microspadix	(Heterospathe_cagayanensis	(Veitchia_spiralis	Kentiopsis_piersoniorum)))	Dictyosperma_album))	Geonoma_undata)))	((Reinhardtia_gracilis	Reinhardtia_simplex)	(Reinhardtia_paiewonskiana	Reinhardtia_latisecta)))))	Phoenix_dactylifera)))	Kingia_australis);
((Calamus_caryotoides	((Phoenix_dactylifera	(Nypa_fruticans	(((Sclerosperma_profizianum	Orania_palindan)	((((Reinhardtia_paiewonskiana	(Reinhardtia_latisecta	(Reinhardtia_gracilis	Reinhardtia_simplex)))	Geonoma_undata)	((Attalea_speciosa	Bactris_major)	(Elaeis_guineensis	Elaeis_oleifera)))	((Leopoldinia_pulchra	(Oenocarpus_bataua	((Hydriastele_microspadix	(Heterospathe_cagayanensis	(Veitchia_spiralis	Kentiopsis_piersoniorum)))	(Dictyosperma_album	((Burretiokentia_grandiflora	((Prestoea_acuminata	Pelagodoxa_henryana)	Dypsis_decaryi))	Manicaria_saccifera)))))	Roystonea_regia)))	(Chamaedorea_seifrizii	(Pseudophoenix_vinifera	(Podococcus_barteri	Serenoa_repens))))))	Sabal_domingensis))	Kingia_australis);
((((Phoenix_dactylifera	(((((Geonoma_undata	(((Leopoldinia_pulchra	((Manicaria_saccifera	Oenocarpus_bataua)	(((Heterospathe_cagayanensis	(Kentiopsis_piersoniorum	Veitchia_spiralis))	Hydriastele_microspadix)	(Dictyosperma_album	(Burretiokentia_grandiflora	(Dypsis_decaryi	(Pelagodoxa_henryana	Prestoea_acuminata)))))))	Roystonea_regia)	(((Reinhardtia_latisecta	(Reinhardtia_simplex	Reinhardtia_paiewonskiana))	Reinhardtia_gracilis)	((Bactris_major	Attalea_speciosa)	(Elaeis_guineensis	Elaeis_oleifera)))))	(Podococcus_barteri	(Orania_palindan	Sclerosperma_profizianum)))	(Pseudophoenix_vinifera	Chamaedorea_seifrizii))	Serenoa_repens)	Sabal_domingensis))	Nypa_fruticans)	Calamus_caryotoides)	Kingia_australis);
(((Phoenix_dactylifera	((((Chamaedorea_seifrizii	((Leopoldinia_pulchra	(((((Dypsis_decaryi	Heterospathe_cagayanensis)	(Kentiopsis_piersoniorum	Veitchia_spiralis))	Hydriastele_microspadix)	(Oenocarpus_bataua	(Dictyosperma_album	((Burretiokentia_grandiflora	(Pelagodoxa_henryana	Prestoea_acuminata))	Manicaria_saccifera))))	Geonoma_undata))	((Reinhardtia_gracilis	Reinhardtia_simplex)	(Reinhardtia_paiewonskiana	Reinhardtia_latisecta))))	(((((Bactris_major	Attalea_speciosa)	(Elaeis_guineensis	Elaeis_oleifera))	(Podococcus_barteri	(Orania_palindan	Sclerosperma_profizianum)))	Roystonea_regia)	Pseudophoenix_vinifera))	Serenoa_repens)	(Nypa_fruticans	Sabal_domingensis)))	Calamus_caryotoides)	Kingia_australis);
(((((((Podococcus_barteri	(Orania_palindan	Sclerosperma_profizianum))	(Roystonea_regia	(((Reinhardtia_gracilis	Reinhardtia_simplex)	(Reinhardtia_paiewonskiana	Reinhardtia_latisecta))	(Attalea_speciosa	((Elaeis_guineensis	Elaeis_oleifera)	Bactris_major)))))	(Leopoldinia_pulchra	(((Oenocarpus_bataua	Manicaria_saccifera)	(Dictyosperma_album	((Burretiokentia_grandiflora	(((Kentiopsis_piersoniorum	Veitchia_spiralis)	Heterospathe_cagayanensis)	Hydriastele_microspadix))	((Geonoma_undata	Pelagodoxa_henryana)	Prestoea_acuminata))))	Dypsis_decaryi)))	(Pseudophoenix_vinifera	(Serenoa_repens	Chamaedorea_seifrizii)))	(Nypa_fruticans	(Phoenix_dactylifera	Sabal_domingensis)))	Calamus_caryotoides)	Kingia_australis);
((((Sabal_domingensis	((((Podococcus_barteri	(Orania_palindan	Sclerosperma_profizianum))	((((Geonoma_undata	Roystonea_regia)	(((Reinhardtia_gracilis	Reinhardtia_simplex)	(Reinhardtia_paiewonskiana	Reinhardtia_latisecta))	(Attalea_speciosa	((Elaeis_guineensis	Elaeis_oleifera)	Bactris_major))))	(Leopoldinia_pulchra	((Oenocarpus_bataua	Manicaria_saccifera)	(Dictyosperma_album	((((Kentiopsis_piersoniorum	Veitchia_spiralis)	Heterospathe_cagayanensis)	Hydriastele_microspadix)	(Dypsis_decaryi	(Burretiokentia_grandiflora	(Pelagodoxa_henryana	Prestoea_acuminata))))))))	(Pseudophoenix_vinifera	Nypa_fruticans)))	Chamaedorea_seifrizii)	Phoenix_dactylifera))	Serenoa_repens)	Calamus_caryotoides)	Kingia_australis);
(((Serenoa_repens	(Podococcus_barteri	((((Nypa_fruticans	Sclerosperma_profizianum)	((((Reinhardtia_gracilis	Reinhardtia_simplex)	(Reinhardtia_paiewonskiana	Reinhardtia_latisecta))	((Attalea_speciosa	((Elaeis_guineensis	Elaeis_oleifera)	Bactris_major))	(Orania_palindan	(Chamaedorea_seifrizii	Roystonea_regia))))	(Leopoldinia_pulchra	((Geonoma_undata	(Oenocarpus_bataua	Manicaria_saccifera))	((Pelagodoxa_henryana	Prestoea_acuminata)	(Dictyosperma_album	((Dypsis_decaryi	(((Kentiopsis_piersoniorum	Veitchia_spiralis)	Heterospathe_cagayanensis)	Hydriastele_microspadix))	Burretiokentia_grandiflora)))))))	Pseudophoenix_vinifera)	(Sabal_domingensis	Phoenix_dactylifera))))	Calamus_caryotoides)	Kingia_australis);
((((((((((Podococcus_barteri	(Orania_palindan	Sclerosperma_profizianum))	((Leopoldinia_pulchra	(((Oenocarpus_bataua	Manicaria_saccifera)	(Dictyosperma_album	((Hydriastele_microspadix	((Kentiopsis_piersoniorum	Veitchia_spiralis)	Heterospathe_cagayanensis))	(Burretiokentia_grandiflora	(Pelagodoxa_henryana	Prestoea_acuminata)))))	Dypsis_decaryi))	(((Reinhardtia_simplex	(Reinhardtia_paiewonskiana	Reinhardtia_latisecta))	(((Elaeis_guineensis	Elaeis_oleifera)	Bactris_major)	Attalea_speciosa))	(Geonoma_undata	Roystonea_regia))))	Reinhardtia_gracilis)	(Pseudophoenix_vinifera	Nypa_fruticans))	Chamaedorea_seifrizii)	Serenoa_repens)	Sabal_domingensis)	Phoenix_dactylifera)	Calamus_caryotoides)	Kingia_australis);
((((Sabal_domingensis	Phoenix_dactylifera)	((((Serenoa_repens	Pseudophoenix_vinifera)	Chamaedorea_seifrizii)	(Roystonea_regia	(((Reinhardtia_gracilis	Reinhardtia_simplex)	(Reinhardtia_paiewonskiana	Reinhardtia_latisecta))	((Leopoldinia_pulchra	((Oenocarpus_bataua	(Manicaria_saccifera	((Dypsis_decaryi	(Pelagodoxa_henryana	Prestoea_acuminata))	((Burretiokentia_grandiflora	Dictyosperma_album)	(Hydriastele_microspadix	((Kentiopsis_piersoniorum	Veitchia_spiralis)	Heterospathe_cagayanensis))))))	Geonoma_undata))	((((Elaeis_guineensis	Elaeis_oleifera)	Bactris_major)	Attalea_speciosa)	(Sclerosperma_profizianum	(Podococcus_barteri	Orania_palindan)))))))	Nypa_fruticans))	Calamus_caryotoides)	Kingia_australis);
((Roystonea_regia	((((Reinhardtia_gracilis	Reinhardtia_simplex)	(Reinhardtia_paiewonskiana	Reinhardtia_latisecta))	(((Elaeis_guineensis	Elaeis_oleifera)	Bactris_major)	Attalea_speciosa))	(((Chamaedorea_seifrizii	Sclerosperma_profizianum)	Orania_palindan)	((((Geonoma_undata	Podococcus_barteri)	((Serenoa_repens	(Calamus_caryotoides	Sabal_domingensis))	Phoenix_dactylifera))	(Pseudophoenix_vinifera	Nypa_fruticans))	((Oenocarpus_bataua	((Leopoldinia_pulchra	Manicaria_saccifera)	Dypsis_decaryi))	(Dictyosperma_album	((Hydriastele_microspadix	((Kentiopsis_piersoniorum	Veitchia_spiralis)	Heterospathe_cagayanensis))	(Burretiokentia_grandiflora	(Pelagodoxa_henryana	Prestoea_acuminata)))))))))	Kingia_australis);
(((Elaeis_guineensis	Elaeis_oleifera)	(Bactris_major	(Attalea_speciosa	((((Chamaedorea_seifrizii	Orania_palindan)	(((((Calamus_caryotoides	Phoenix_dactylifera)	Sabal_domingensis)	Serenoa_repens)	(Pseudophoenix_vinifera	Nypa_fruticans))	(((Geonoma_undata	Podococcus_barteri)	Sclerosperma_profizianum)	((((Reinhardtia_gracilis	Oenocarpus_bataua)	Manicaria_saccifera)	(Dictyosperma_album	((Hydriastele_microspadix	((Kentiopsis_piersoniorum	Veitchia_spiralis)	Heterospathe_cagayanensis))	(Dypsis_decaryi	(Burretiokentia_grandiflora	(Pelagodoxa_henryana	Prestoea_acuminata))))))	Leopoldinia_pulchra))))	Roystonea_regia)	(Reinhardtia_simplex	(Reinhardtia_paiewonskiana	Reinhardtia_latisecta))))))	Kingia_australis);
((Calamus_caryotoides	((Reinhardtia_gracilis	Nypa_fruticans)	((Phoenix_dactylifera	Sabal_domingensis)	((Chamaedorea_seifrizii	Serenoa_repens)	(Pseudophoenix_vinifera	((((Geonoma_undata	(Oenocarpus_bataua	Manicaria_saccifera))	(Dictyosperma_album	((Hydriastele_microspadix	((Kentiopsis_piersoniorum	Veitchia_spiralis)	Heterospathe_cagayanensis))	(Pelagodoxa_henryana	((Dypsis_decaryi	Prestoea_acuminata)	Burretiokentia_grandiflora)))))	Leopoldinia_pulchra)	((Roystonea_regia	((Reinhardtia_simplex	(Reinhardtia_paiewonskiana	Reinhardtia_latisecta))	(((Elaeis_guineensis	Elaeis_oleifera)	Bactris_major)	Attalea_speciosa)))	((Sclerosperma_profizianum	Orania_palindan)	Podococcus_barteri))))))))	Kingia_australis);
((Calamus_caryotoides	(Roystonea_regia	(((Attalea_speciosa	(Bactris_major	(Elaeis_guineensis	Elaeis_oleifera)))	(Reinhardtia_simplex	(Reinhardtia_latisecta	Reinhardtia_paiewonskiana)))	(((((((Burretiokentia_grandiflora	(Pelagodoxa_henryana	Prestoea_acuminata))	Dypsis_decaryi)	((Hydriastele_microspadix	(Heterospathe_cagayanensis	(Veitchia_spiralis	Kentiopsis_piersoniorum)))	Dictyosperma_album))	(Oenocarpus_bataua	Manicaria_saccifera))	Geonoma_undata)	Leopoldinia_pulchra)	((Reinhardtia_gracilis	(Podococcus_barteri	(Orania_palindan	Sclerosperma_profizianum)))	((Nypa_fruticans	(Serenoa_repens	(Phoenix_dactylifera	Sabal_domingensis)))	(Pseudophoenix_vinifera	Chamaedorea_seifrizii)))))))	Kingia_australis);
((Pseudophoenix_vinifera	((((Calamus_caryotoides	Phoenix_dactylifera)	((Reinhardtia_gracilis	Nypa_fruticans)	Sabal_domingensis))	(Chamaedorea_seifrizii	(((((((Burretiokentia_grandiflora	((Pelagodoxa_henryana	Prestoea_acuminata)	Dypsis_decaryi))	((Hydriastele_microspadix	(Geonoma_undata	(Heterospathe_cagayanensis	(Veitchia_spiralis	Kentiopsis_piersoniorum))))	Dictyosperma_album))	(Oenocarpus_bataua	Manicaria_saccifera))	Leopoldinia_pulchra)	Roystonea_regia)	((Attalea_speciosa	(Bactris_major	(Elaeis_guineensis	Elaeis_oleifera)))	(Reinhardtia_simplex	(Reinhardtia_latisecta	Reinhardtia_paiewonskiana))))	(Podococcus_barteri	(Orania_palindan	Sclerosperma_profizianum)))))	Serenoa_repens))	Kingia_australis);
((Pseudophoenix_vinifera	(((Dypsis_decaryi	(Podococcus_barteri	(Pelagodoxa_henryana	Prestoea_acuminata)))	Serenoa_repens)	(Chamaedorea_seifrizii	((((((Attalea_speciosa	(Bactris_major	(Elaeis_guineensis	Elaeis_oleifera)))	(Geonoma_undata	(Orania_palindan	Sclerosperma_profizianum)))	Roystonea_regia)	((Reinhardtia_gracilis	Reinhardtia_simplex)	(Reinhardtia_latisecta	Reinhardtia_paiewonskiana)))	(Leopoldinia_pulchra	(((Burretiokentia_grandiflora	(Hydriastele_microspadix	(Calamus_caryotoides	(Heterospathe_cagayanensis	(Veitchia_spiralis	Kentiopsis_piersoniorum)))))	Dictyosperma_album)	(Oenocarpus_bataua	Manicaria_saccifera))))	(Nypa_fruticans	(Phoenix_dactylifera	Sabal_domingensis))))))	Kingia_australis);
((Calamus_caryotoides	(((Phoenix_dactylifera	Sabal_domingensis)	Nypa_fruticans)	((Chamaedorea_seifrizii	Serenoa_repens)	((Pseudophoenix_vinifera	((((Elaeis_guineensis	Elaeis_oleifera)	Bactris_major)	Attalea_speciosa)	((Reinhardtia_paiewonskiana	Reinhardtia_latisecta)	(Reinhardtia_gracilis	Reinhardtia_simplex))))	((Roystonea_regia	(Leopoldinia_pulchra	((Dypsis_decaryi	(Oenocarpus_bataua	Manicaria_saccifera))	(((((Pelagodoxa_henryana	Prestoea_acuminata)	Burretiokentia_grandiflora)	(Hydriastele_microspadix	(Heterospathe_cagayanensis	(Veitchia_spiralis	Kentiopsis_piersoniorum))))	Dictyosperma_album)	Geonoma_undata))))	(Podococcus_barteri	(Orania_palindan	Sclerosperma_profizianum)))))))	Kingia_australis);
((Calamus_caryotoides	(Roystonea_regia	((Leopoldinia_pulchra	((((Dypsis_decaryi	(Pelagodoxa_henryana	Prestoea_acuminata))	Burretiokentia_grandiflora)	(Hydriastele_microspadix	(Dictyosperma_album	(Heterospathe_cagayanensis	(Veitchia_spiralis	Kentiopsis_piersoniorum)))))	(Manicaria_saccifera	Oenocarpus_bataua)))	((Geonoma_undata	((Chamaedorea_seifrizii	(Phoenix_dactylifera	(Serenoa_repens	Sabal_domingensis)))	(Nypa_fruticans	Pseudophoenix_vinifera)))	(((Bactris_major	(Attalea_speciosa	(Elaeis_guineensis	Elaeis_oleifera)))	((Reinhardtia_paiewonskiana	Reinhardtia_latisecta)	(Reinhardtia_gracilis	Reinhardtia_simplex)))	(Podococcus_barteri	(Orania_palindan	Sclerosperma_profizianum)))))))	Kingia_australis);
((Calamus_caryotoides	(Sabal_domingensis	((((Leopoldinia_pulchra	((Oenocarpus_bataua	(Manicaria_saccifera	((((Pelagodoxa_henryana	Prestoea_acuminata)	(Burretiokentia_grandiflora	Dypsis_decaryi))	(Hydriastele_microspadix	(Heterospathe_cagayanensis	(Veitchia_spiralis	Kentiopsis_piersoniorum))))	Dictyosperma_album)))	Geonoma_undata))	((((((Orania_palindan	Sclerosperma_profizianum)	Podococcus_barteri)	Chamaedorea_seifrizii)	(Bactris_major	(Attalea_speciosa	(Elaeis_guineensis	Elaeis_oleifera))))	(Roystonea_regia	((Reinhardtia_paiewonskiana	Reinhardtia_latisecta)	(Reinhardtia_gracilis	Reinhardtia_simplex))))	(Nypa_fruticans	Pseudophoenix_vinifera)))	Phoenix_dactylifera)	Serenoa_repens)))	Kingia_australis);
((Sabal_domingensis	(Phoenix_dactylifera	((Calamus_caryotoides	Nypa_fruticans)	((((((((((Pelagodoxa_henryana	Prestoea_acuminata)	Burretiokentia_grandiflora)	(Hydriastele_microspadix	(Heterospathe_cagayanensis	(Veitchia_spiralis	Kentiopsis_piersoniorum))))	Dictyosperma_album)	(Oenocarpus_bataua	Manicaria_saccifera))	(Dypsis_decaryi	Leopoldinia_pulchra))	(Geonoma_undata	Roystonea_regia))	(((Reinhardtia_paiewonskiana	Reinhardtia_latisecta)	(Reinhardtia_gracilis	Reinhardtia_simplex))	(Bactris_major	(Attalea_speciosa	(Elaeis_guineensis	Elaeis_oleifera)))))	((Orania_palindan	Sclerosperma_profizianum)	Chamaedorea_seifrizii))	((Podococcus_barteri	Serenoa_repens)	Pseudophoenix_vinifera)))))	Kingia_australis);
(((Phoenix_dactylifera	((Sabal_domingensis	((((Roystonea_regia	((((Geonoma_undata	(((((Prestoea_acuminata	Dypsis_decaryi)	(Pelagodoxa_henryana	Burretiokentia_grandiflora))	(Hydriastele_microspadix	(Heterospathe_cagayanensis	(Veitchia_spiralis	Kentiopsis_piersoniorum))))	Dictyosperma_album)	(Oenocarpus_bataua	Manicaria_saccifera)))	Leopoldinia_pulchra)	((Reinhardtia_paiewonskiana	Reinhardtia_latisecta)	(Reinhardtia_gracilis	Reinhardtia_simplex)))	(Bactris_major	(Attalea_speciosa	(Elaeis_guineensis	Elaeis_oleifera)))))	(Orania_palindan	(Sclerosperma_profizianum	Podococcus_barteri)))	(Pseudophoenix_vinifera	Chamaedorea_seifrizii))	Nypa_fruticans))	Serenoa_repens))	Calamus_caryotoides)	Kingia_australis);
(((((Phoenix_dactylifera	(((((Geonoma_undata	Roystonea_regia)	(((Reinhardtia_paiewonskiana	Reinhardtia_latisecta)	(Reinhardtia_gracilis	Reinhardtia_simplex))	(((((((Pelagodoxa_henryana	Prestoea_acuminata)	(Dypsis_decaryi	Burretiokentia_grandiflora))	(Hydriastele_microspadix	(Kentiopsis_piersoniorum	(Heterospathe_cagayanensis	Veitchia_spiralis))))	Dictyosperma_album)	(Oenocarpus_bataua	Manicaria_saccifera))	Leopoldinia_pulchra)	(Bactris_major	(Attalea_speciosa	(Elaeis_guineensis	Elaeis_oleifera))))))	(Orania_palindan	(Sclerosperma_profizianum	Podococcus_barteri)))	(Pseudophoenix_vinifera	Chamaedorea_seifrizii))	Nypa_fruticans))	Sabal_domingensis)	Serenoa_repens)	Calamus_caryotoides)	Kingia_australis);
((((Serenoa_repens	((Phoenix_dactylifera	(Chamaedorea_seifrizii	((((((Reinhardtia_paiewonskiana	Reinhardtia_latisecta)	(Reinhardtia_gracilis	Reinhardtia_simplex))	((Bactris_major	(Attalea_speciosa	(Elaeis_guineensis	Elaeis_oleifera)))	(Orania_palindan	Sclerosperma_profizianum)))	Roystonea_regia)	((((((Pelagodoxa_henryana	Prestoea_acuminata)	(Dypsis_decaryi	Burretiokentia_grandiflora))	((Hydriastele_microspadix	(Heterospathe_cagayanensis	(Veitchia_spiralis	Kentiopsis_piersoniorum)))	Dictyosperma_album))	Manicaria_saccifera)	(Geonoma_undata	Oenocarpus_bataua))	Leopoldinia_pulchra))	(Pseudophoenix_vinifera	Nypa_fruticans))))	Sabal_domingensis))	Podococcus_barteri)	Calamus_caryotoides)	Kingia_australis);
((Calamus_caryotoides	(Sabal_domingensis	((((((((Geonoma_undata	(((Dypsis_decaryi	((Pelagodoxa_henryana	Prestoea_acuminata)	Burretiokentia_grandiflora))	(Hydriastele_microspadix	(Heterospathe_cagayanensis	(Kentiopsis_piersoniorum	Veitchia_spiralis))))	Dictyosperma_album))	(Oenocarpus_bataua	Manicaria_saccifera))	Leopoldinia_pulchra)	(((Reinhardtia_paiewonskiana	Reinhardtia_latisecta)	(Reinhardtia_gracilis	Reinhardtia_simplex))	(Roystonea_regia	((Elaeis_guineensis	Elaeis_oleifera)	(Attalea_speciosa	Bactris_major)))))	(Orania_palindan	(Podococcus_barteri	Sclerosperma_profizianum)))	((Chamaedorea_seifrizii	Pseudophoenix_vinifera)	Serenoa_repens))	Nypa_fruticans)	Phoenix_dactylifera)))	Kingia_australis);
((Calamus_caryotoides	((Phoenix_dactylifera	Sabal_domingensis)	(Serenoa_repens	((((Leopoldinia_pulchra	(Roystonea_regia	(((Elaeis_guineensis	Elaeis_oleifera)	(Attalea_speciosa	Bactris_major))	((Reinhardtia_paiewonskiana	Reinhardtia_latisecta)	(Reinhardtia_gracilis	Reinhardtia_simplex)))))	((((((Dictyosperma_album	(Kentiopsis_piersoniorum	Veitchia_spiralis))	(Hydriastele_microspadix	Heterospathe_cagayanensis))	((Pelagodoxa_henryana	Prestoea_acuminata)	Burretiokentia_grandiflora))	Dypsis_decaryi)	(Oenocarpus_bataua	Manicaria_saccifera))	Geonoma_undata))	(Podococcus_barteri	(Sclerosperma_profizianum	Orania_palindan)))	(Chamaedorea_seifrizii	(Nypa_fruticans	Pseudophoenix_vinifera))))))	Kingia_australis);
((Calamus_caryotoides	(((Serenoa_repens	(((((((Dictyosperma_album	(((Kentiopsis_piersoniorum	Veitchia_spiralis)	Heterospathe_cagayanensis)	Hydriastele_microspadix))	(((Geonoma_undata	Pelagodoxa_henryana)	Prestoea_acuminata)	(Dypsis_decaryi	Burretiokentia_grandiflora)))	(Oenocarpus_bataua	Manicaria_saccifera))	Leopoldinia_pulchra)	(((Reinhardtia_paiewonskiana	Reinhardtia_latisecta)	(Reinhardtia_gracilis	Reinhardtia_simplex))	(Roystonea_regia	((Elaeis_guineensis	Elaeis_oleifera)	(Attalea_speciosa	Bactris_major)))))	(Podococcus_barteri	(Sclerosperma_profizianum	Orania_palindan)))	(Pseudophoenix_vinifera	Chamaedorea_seifrizii)))	Nypa_fruticans)	(Phoenix_dactylifera	Sabal_domingensis)))	Kingia_australis);
((Calamus_caryotoides	(Phoenix_dactylifera	((Serenoa_repens	((((Reinhardtia_paiewonskiana	Reinhardtia_latisecta)	(Reinhardtia_gracilis	Reinhardtia_simplex))	(Roystonea_regia	((((Dictyosperma_album	((((Geonoma_undata	Pelagodoxa_henryana)	(Podococcus_barteri	Prestoea_acuminata))	(Dypsis_decaryi	Burretiokentia_grandiflora))	(((Kentiopsis_piersoniorum	Veitchia_spiralis)	Heterospathe_cagayanensis)	Hydriastele_microspadix)))	(Oenocarpus_bataua	Manicaria_saccifera))	Leopoldinia_pulchra)	((Attalea_speciosa	(Bactris_major	(Elaeis_guineensis	Elaeis_oleifera)))	(Orania_palindan	(Nypa_fruticans	Sclerosperma_profizianum))))))	(Pseudophoenix_vinifera	Chamaedorea_seifrizii)))	Sabal_domingensis)))	Kingia_australis);
((Calamus_caryotoides	(Serenoa_repens	((Phoenix_dactylifera	((((((Reinhardtia_paiewonskiana	Reinhardtia_latisecta)	(Reinhardtia_gracilis	Reinhardtia_simplex))	Roystonea_regia)	(((Elaeis_guineensis	Elaeis_oleifera)	(Attalea_speciosa	Bactris_major))	(Sclerosperma_profizianum	Orania_palindan)))	((((Dictyosperma_album	(((Pelagodoxa_henryana	(Prestoea_acuminata	Geonoma_undata))	(Dypsis_decaryi	Burretiokentia_grandiflora))	(((Kentiopsis_piersoniorum	Veitchia_spiralis)	Heterospathe_cagayanensis)	Hydriastele_microspadix)))	(Oenocarpus_bataua	Manicaria_saccifera))	Podococcus_barteri)	Leopoldinia_pulchra))	((Nypa_fruticans	Pseudophoenix_vinifera)	Chamaedorea_seifrizii)))	Sabal_domingensis)))	Kingia_australis);
((Calamus_caryotoides	(Serenoa_repens	((Phoenix_dactylifera	((((Geonoma_undata	((Reinhardtia_paiewonskiana	(Reinhardtia_latisecta	(Reinhardtia_gracilis	Reinhardtia_simplex)))	Roystonea_regia))	(((Elaeis_guineensis	Elaeis_oleifera)	(Attalea_speciosa	Bactris_major))	(Sclerosperma_profizianum	Orania_palindan)))	((((Dictyosperma_album	(((Podococcus_barteri	(Pelagodoxa_henryana	Prestoea_acuminata))	Burretiokentia_grandiflora)	(((Kentiopsis_piersoniorum	Veitchia_spiralis)	Heterospathe_cagayanensis)	Hydriastele_microspadix)))	Dypsis_decaryi)	(Oenocarpus_bataua	Manicaria_saccifera))	Leopoldinia_pulchra))	((Nypa_fruticans	Pseudophoenix_vinifera)	Chamaedorea_seifrizii)))	Sabal_domingensis)))	Kingia_australis);
((Calamus_caryotoides	((Phoenix_dactylifera	Sabal_domingensis)	(Serenoa_repens	(((((Roystonea_regia	((Elaeis_guineensis	Elaeis_oleifera)	(Attalea_speciosa	Bactris_major)))	((((Dictyosperma_album	(((Dypsis_decaryi	Burretiokentia_grandiflora)	((Geonoma_undata	Pelagodoxa_henryana)	Prestoea_acuminata))	(((Kentiopsis_piersoniorum	Veitchia_spiralis)	Heterospathe_cagayanensis)	Hydriastele_microspadix)))	(Oenocarpus_bataua	Manicaria_saccifera))	Leopoldinia_pulchra)	(Reinhardtia_paiewonskiana	(Reinhardtia_latisecta	(Reinhardtia_gracilis	Reinhardtia_simplex)))))	(Podococcus_barteri	(Sclerosperma_profizianum	Orania_palindan)))	(Nypa_fruticans	Pseudophoenix_vinifera))	Chamaedorea_seifrizii))))	Kingia_australis);
((Calamus_caryotoides	(Phoenix_dactylifera	(Serenoa_repens	(Sabal_domingensis	(((((Sclerosperma_profizianum	Orania_palindan)	Pseudophoenix_vinifera)	(((Reinhardtia_paiewonskiana	(Reinhardtia_latisecta	(Reinhardtia_gracilis	Reinhardtia_simplex)))	((Elaeis_guineensis	Elaeis_oleifera)	(Attalea_speciosa	Bactris_major)))	((Roystonea_regia	((Oenocarpus_bataua	(Manicaria_saccifera	(Dictyosperma_album	(((Dypsis_decaryi	Burretiokentia_grandiflora)	(Podococcus_barteri	(Pelagodoxa_henryana	Prestoea_acuminata)))	(((Kentiopsis_piersoniorum	Veitchia_spiralis)	Heterospathe_cagayanensis)	Hydriastele_microspadix)))))	Leopoldinia_pulchra))	Geonoma_undata)))	Chamaedorea_seifrizii)	Nypa_fruticans)))))	Kingia_australis);
((Calamus_caryotoides	(Phoenix_dactylifera	(((Chamaedorea_seifrizii	(Pseudophoenix_vinifera	Nypa_fruticans))	((Podococcus_barteri	(Sclerosperma_profizianum	Orania_palindan))	((Roystonea_regia	(((Reinhardtia_gracilis	Reinhardtia_simplex)	(Reinhardtia_paiewonskiana	Reinhardtia_latisecta))	((Elaeis_guineensis	Elaeis_oleifera)	(Attalea_speciosa	Bactris_major))))	(Geonoma_undata	(((Manicaria_saccifera	(Dictyosperma_album	(((Dypsis_decaryi	Burretiokentia_grandiflora)	(Pelagodoxa_henryana	Prestoea_acuminata))	(((Kentiopsis_piersoniorum	Veitchia_spiralis)	Heterospathe_cagayanensis)	Hydriastele_microspadix))))	Oenocarpus_bataua)	Leopoldinia_pulchra)))))	(Serenoa_repens	Sabal_domingensis))))	Kingia_australis);
((Calamus_caryotoides	((Serenoa_repens	((Chamaedorea_seifrizii	(Pseudophoenix_vinifera	Nypa_fruticans))	((Orania_palindan	(Podococcus_barteri	Sclerosperma_profizianum))	(((Geonoma_undata	Roystonea_regia)	(((Reinhardtia_gracilis	Reinhardtia_simplex)	(Reinhardtia_paiewonskiana	Reinhardtia_latisecta))	((Elaeis_guineensis	Elaeis_oleifera)	(Attalea_speciosa	Bactris_major))))	(((Dictyosperma_album	((Burretiokentia_grandiflora	(Pelagodoxa_henryana	(Dypsis_decaryi	Prestoea_acuminata)))	(((Kentiopsis_piersoniorum	Veitchia_spiralis)	Heterospathe_cagayanensis)	Hydriastele_microspadix)))	(Oenocarpus_bataua	Manicaria_saccifera))	Leopoldinia_pulchra)))))	(Sabal_domingensis	Phoenix_dactylifera)))	Kingia_australis);
((Calamus_caryotoides	(Roystonea_regia	((Attalea_speciosa	((Elaeis_oleifera	Elaeis_guineensis)	Bactris_major))	((((Oenocarpus_bataua	(Manicaria_saccifera	((((Prestoea_acuminata	Pelagodoxa_henryana)	(Burretiokentia_grandiflora	Dypsis_decaryi))	(Hydriastele_microspadix	(Heterospathe_cagayanensis	(Veitchia_spiralis	Kentiopsis_piersoniorum))))	Dictyosperma_album)))	Leopoldinia_pulchra)	(((Pseudophoenix_vinifera	((Chamaedorea_seifrizii	Serenoa_repens)	(Nypa_fruticans	(Sabal_domingensis	Phoenix_dactylifera))))	(Podococcus_barteri	(Sclerosperma_profizianum	Orania_palindan)))	Geonoma_undata))	((Reinhardtia_paiewonskiana	Reinhardtia_latisecta)	(Reinhardtia_gracilis	Reinhardtia_simplex))))))	Kingia_australis);
((Calamus_caryotoides	(Roystonea_regia	((((((((Oenocarpus_bataua	Manicaria_saccifera)	((Burretiokentia_grandiflora	(Dypsis_decaryi	(Prestoea_acuminata	Pelagodoxa_henryana)))	((Hydriastele_microspadix	Dictyosperma_album)	(Heterospathe_cagayanensis	(Veitchia_spiralis	Kentiopsis_piersoniorum)))))	Geonoma_undata)	Leopoldinia_pulchra)	(Attalea_speciosa	((Elaeis_oleifera	Elaeis_guineensis)	Bactris_major)))	(Pseudophoenix_vinifera	((Chamaedorea_seifrizii	(Nypa_fruticans	(Sabal_domingensis	Phoenix_dactylifera)))	(Sclerosperma_profizianum	Orania_palindan))))	(Serenoa_repens	Podococcus_barteri))	(Reinhardtia_gracilis	((Reinhardtia_paiewonskiana	Reinhardtia_latisecta)	Reinhardtia_simplex)))))	Kingia_australis);
((Calamus_caryotoides	(Roystonea_regia	((((Dypsis_decaryi	Leopoldinia_pulchra)	((Manicaria_saccifera	((Burretiokentia_grandiflora	(Prestoea_acuminata	Pelagodoxa_henryana))	(Dictyosperma_album	((Heterospathe_cagayanensis	(Veitchia_spiralis	Kentiopsis_piersoniorum))	Hydriastele_microspadix))))	(Geonoma_undata	Oenocarpus_bataua)))	((Pseudophoenix_vinifera	(Reinhardtia_gracilis	Nypa_fruticans))	((Serenoa_repens	Podococcus_barteri)	(Sabal_domingensis	Phoenix_dactylifera))))	(((Attalea_speciosa	((Elaeis_oleifera	Elaeis_guineensis)	Bactris_major))	((Chamaedorea_seifrizii	Sclerosperma_profizianum)	Orania_palindan))	((Reinhardtia_paiewonskiana	Reinhardtia_latisecta)	Reinhardtia_simplex)))))	Kingia_australis);
((Calamus_caryotoides	(Phoenix_dactylifera	(((((((Geonoma_undata	Podococcus_barteri)	Sclerosperma_profizianum)	((Chamaedorea_seifrizii	Orania_palindan)	((((Reinhardtia_paiewonskiana	Reinhardtia_latisecta)	(Reinhardtia_gracilis	Reinhardtia_simplex))	(((Elaeis_oleifera	Elaeis_guineensis)	Bactris_major)	Attalea_speciosa))	Roystonea_regia)))	(Leopoldinia_pulchra	(Oenocarpus_bataua	(((Burretiokentia_grandiflora	(Prestoea_acuminata	Pelagodoxa_henryana))	(Dictyosperma_album	((Heterospathe_cagayanensis	(Veitchia_spiralis	(Dypsis_decaryi	Kentiopsis_piersoniorum)))	Hydriastele_microspadix)))	Manicaria_saccifera))))	(Pseudophoenix_vinifera	Nypa_fruticans))	Serenoa_repens)	Sabal_domingensis)))	Kingia_australis);
((Calamus_caryotoides	((Phoenix_dactylifera	Sabal_domingensis)	((((((Podococcus_barteri	(Orania_palindan	Sclerosperma_profizianum))	((((Reinhardtia_paiewonskiana	Reinhardtia_latisecta)	(Reinhardtia_gracilis	Reinhardtia_simplex))	(((Elaeis_oleifera	Elaeis_guineensis)	Bactris_major)	Attalea_speciosa))	(Geonoma_undata	Roystonea_regia)))	(Leopoldinia_pulchra	(((Burretiokentia_grandiflora	(Prestoea_acuminata	Pelagodoxa_henryana))	(Dictyosperma_album	((Heterospathe_cagayanensis	(Veitchia_spiralis	Kentiopsis_piersoniorum))	Hydriastele_microspadix)))	((Manicaria_saccifera	Oenocarpus_bataua)	Dypsis_decaryi))))	(Pseudophoenix_vinifera	Nypa_fruticans))	Chamaedorea_seifrizii)	Serenoa_repens)))	Kingia_australis);
((Calamus_caryotoides	((Phoenix_dactylifera	Sabal_domingensis)	((((((Reinhardtia_latisecta	((Reinhardtia_gracilis	Reinhardtia_simplex)	Reinhardtia_paiewonskiana))	(Roystonea_regia	(((Elaeis_oleifera	Elaeis_guineensis)	Bactris_major)	(Geonoma_undata	Attalea_speciosa))))	(Leopoldinia_pulchra	(((Dypsis_decaryi	((Prestoea_acuminata	Pelagodoxa_henryana)	Burretiokentia_grandiflora))	(Dictyosperma_album	((Heterospathe_cagayanensis	(Veitchia_spiralis	Kentiopsis_piersoniorum))	Hydriastele_microspadix)))	(Manicaria_saccifera	Oenocarpus_bataua))))	(Pseudophoenix_vinifera	Nypa_fruticans))	(Chamaedorea_seifrizii	((Orania_palindan	Sclerosperma_profizianum)	Podococcus_barteri)))	Serenoa_repens)))	Kingia_australis);
((Calamus_caryotoides	(Roystonea_regia	((((Chamaedorea_seifrizii	((Phoenix_dactylifera	Sabal_domingensis)	(Podococcus_barteri	Serenoa_repens)))	(Pseudophoenix_vinifera	Nypa_fruticans))	(Leopoldinia_pulchra	((Geonoma_undata	Oenocarpus_bataua)	(((((Dypsis_decaryi	Prestoea_acuminata)	Pelagodoxa_henryana)	Burretiokentia_grandiflora)	(Dictyosperma_album	((Heterospathe_cagayanensis	(Veitchia_spiralis	Kentiopsis_piersoniorum))	Hydriastele_microspadix)))	Manicaria_saccifera))))	(((Orania_palindan	Sclerosperma_profizianum)	(((Elaeis_oleifera	Elaeis_guineensis)	Bactris_major)	Attalea_speciosa))	(Reinhardtia_paiewonskiana	(Reinhardtia_latisecta	(Reinhardtia_gracilis	Reinhardtia_simplex)))))))	Kingia_australis);
((((Hydriastele_microspadix	(((Geonoma_undata	((Manicaria_saccifera	Oenocarpus_bataua)	(((Pseudophoenix_vinifera	(((Serenoa_repens	Chamaedorea_seifrizii)	(Podococcus_barteri	(Orania_palindan	Sclerosperma_profizianum)))	(Nypa_fruticans	(Calamus_caryotoides	(Phoenix_dactylifera	Sabal_domingensis)))))	(Roystonea_regia	((Bactris_major	(Attalea_speciosa	(Elaeis_oleifera	Elaeis_guineensis)))	((Reinhardtia_gracilis	Reinhardtia_simplex)	(Reinhardtia_paiewonskiana	Reinhardtia_latisecta)))))	Leopoldinia_pulchra)))	Dictyosperma_album)	(((Dypsis_decaryi	Prestoea_acuminata)	Pelagodoxa_henryana)	Burretiokentia_grandiflora)))	(Veitchia_spiralis	Kentiopsis_piersoniorum))	Heterospathe_cagayanensis)	Kingia_australis);
((Roystonea_regia	(((Attalea_speciosa	((Elaeis_oleifera	Elaeis_guineensis)	Bactris_major))	((Reinhardtia_gracilis	Reinhardtia_simplex)	(Reinhardtia_paiewonskiana	Reinhardtia_latisecta)))	(((Podococcus_barteri	(Orania_palindan	Sclerosperma_profizianum))	((Serenoa_repens	(Nypa_fruticans	(Calamus_caryotoides	(Phoenix_dactylifera	Sabal_domingensis))))	(Pseudophoenix_vinifera	Chamaedorea_seifrizii)))	(Leopoldinia_pulchra	((((Dictyosperma_album	((Burretiokentia_grandiflora	((Prestoea_acuminata	Pelagodoxa_henryana)	Dypsis_decaryi))	((Veitchia_spiralis	Kentiopsis_piersoniorum)	Heterospathe_cagayanensis)))	Hydriastele_microspadix)	Geonoma_undata)	(Manicaria_saccifera	Oenocarpus_bataua))))))	Kingia_australis);
((Calamus_caryotoides	((Phoenix_dactylifera	Sabal_domingensis)	((((((Attalea_speciosa	((Elaeis_oleifera	Elaeis_guineensis)	Bactris_major))	((Reinhardtia_gracilis	Reinhardtia_simplex)	(Reinhardtia_paiewonskiana	Reinhardtia_latisecta)))	(((Podococcus_barteri	(Orania_palindan	Sclerosperma_profizianum))	(Leopoldinia_pulchra	(((((Pelagodoxa_henryana	Prestoea_acuminata)	Burretiokentia_grandiflora)	(Dictyosperma_album	((Kentiopsis_piersoniorum	(Heterospathe_cagayanensis	Veitchia_spiralis))	Hydriastele_microspadix)))	(Manicaria_saccifera	Oenocarpus_bataua))	Dypsis_decaryi)))	(Geonoma_undata	Roystonea_regia)))	Pseudophoenix_vinifera)	(Serenoa_repens	Chamaedorea_seifrizii))	Nypa_fruticans)))	Kingia_australis);
((((Sabal_domingensis	Phoenix_dactylifera)	(((Nypa_fruticans	((Podococcus_barteri	(Orania_palindan	Sclerosperma_profizianum))	(((Attalea_speciosa	((Elaeis_guineensis	Elaeis_oleifera)	Bactris_major))	Roystonea_regia)	((Leopoldinia_pulchra	(((Geonoma_undata	Oenocarpus_bataua)	Manicaria_saccifera)	(Dictyosperma_album	((Dypsis_decaryi	((Pelagodoxa_henryana	Prestoea_acuminata)	Burretiokentia_grandiflora))	(Hydriastele_microspadix	(Veitchia_spiralis	(Kentiopsis_piersoniorum	Heterospathe_cagayanensis)))))))	((Reinhardtia_gracilis	Reinhardtia_simplex)	(Reinhardtia_latisecta	Reinhardtia_paiewonskiana))))))	(Pseudophoenix_vinifera	Chamaedorea_seifrizii))	Serenoa_repens))	Calamus_caryotoides)	Kingia_australis);
((((Sabal_domingensis	Phoenix_dactylifera)	((Chamaedorea_seifrizii	((Pseudophoenix_vinifera	Nypa_fruticans)	(((((Reinhardtia_gracilis	Reinhardtia_simplex)	(Reinhardtia_latisecta	Reinhardtia_paiewonskiana))	(((Podococcus_barteri	Orania_palindan)	Sclerosperma_profizianum)	(((Elaeis_guineensis	Elaeis_oleifera)	Bactris_major)	Attalea_speciosa)))	Roystonea_regia)	(Leopoldinia_pulchra	((Geonoma_undata	(Oenocarpus_bataua	Manicaria_saccifera))	(Dictyosperma_album	(((Pelagodoxa_henryana	Prestoea_acuminata)	(Burretiokentia_grandiflora	Dypsis_decaryi))	(Hydriastele_microspadix	(Veitchia_spiralis	(Kentiopsis_piersoniorum	Heterospathe_cagayanensis))))))))))	Serenoa_repens))	Calamus_caryotoides)	Kingia_australis);
(((Roystonea_regia	((((((((Pelagodoxa_henryana	Prestoea_acuminata)	Burretiokentia_grandiflora)	((Hydriastele_microspadix	(Veitchia_spiralis	(Kentiopsis_piersoniorum	Heterospathe_cagayanensis)))	Dictyosperma_album))	Dypsis_decaryi)	(Oenocarpus_bataua	(Geonoma_undata	Manicaria_saccifera)))	((((Podococcus_barteri	Serenoa_repens)	(Sabal_domingensis	Phoenix_dactylifera))	(Chamaedorea_seifrizii	Pseudophoenix_vinifera))	((Nypa_fruticans	Sclerosperma_profizianum)	Orania_palindan)))	((((Elaeis_guineensis	Elaeis_oleifera)	Bactris_major)	Attalea_speciosa)	((Reinhardtia_gracilis	Reinhardtia_simplex)	(Reinhardtia_latisecta	Reinhardtia_paiewonskiana))))	Leopoldinia_pulchra))	Calamus_caryotoides)	Kingia_australis);
(((Roystonea_regia	((((Leopoldinia_pulchra	((Dictyosperma_album	((((Geonoma_undata	Pelagodoxa_henryana)	Prestoea_acuminata)	(Dypsis_decaryi	Burretiokentia_grandiflora))	(Hydriastele_microspadix	(Heterospathe_cagayanensis	(Veitchia_spiralis	Kentiopsis_piersoniorum)))))	(Oenocarpus_bataua	Manicaria_saccifera)))	(((Chamaedorea_seifrizii	Serenoa_repens)	(Sabal_domingensis	Phoenix_dactylifera))	(Pseudophoenix_vinifera	Nypa_fruticans)))	((((Elaeis_guineensis	Elaeis_oleifera)	Bactris_major)	Attalea_speciosa)	((Reinhardtia_gracilis	Reinhardtia_simplex)	(Reinhardtia_latisecta	Reinhardtia_paiewonskiana))))	(Podococcus_barteri	(Sclerosperma_profizianum	Orania_palindan))))	Calamus_caryotoides)	Kingia_australis);
(((Roystonea_regia	((((((Elaeis_guineensis	Elaeis_oleifera)	Bactris_major)	Attalea_speciosa)	((Reinhardtia_gracilis	Reinhardtia_simplex)	(Reinhardtia_latisecta	Reinhardtia_paiewonskiana)))	(((Chamaedorea_seifrizii	(Pseudophoenix_vinifera	Serenoa_repens))	(Nypa_fruticans	(Sabal_domingensis	Phoenix_dactylifera)))	(Podococcus_barteri	(Sclerosperma_profizianum	Orania_palindan))))	(Leopoldinia_pulchra	((Dictyosperma_album	(((Pelagodoxa_henryana	Prestoea_acuminata)	(Dypsis_decaryi	Burretiokentia_grandiflora))	(Hydriastele_microspadix	(Heterospathe_cagayanensis	(Veitchia_spiralis	Kentiopsis_piersoniorum)))))	((Geonoma_undata	Oenocarpus_bataua)	Manicaria_saccifera)))))	Calamus_caryotoides)	Kingia_australis);
((((Serenoa_repens	Sabal_domingensis)	(Phoenix_dactylifera	(((Chamaedorea_seifrizii	Pseudophoenix_vinifera)	((Podococcus_barteri	(Sclerosperma_profizianum	Orania_palindan))	(((Leopoldinia_pulchra	((Oenocarpus_bataua	(((Pelagodoxa_henryana	Prestoea_acuminata)	Dypsis_decaryi)	Manicaria_saccifera))	(Burretiokentia_grandiflora	(Dictyosperma_album	(Hydriastele_microspadix	(Heterospathe_cagayanensis	(Veitchia_spiralis	Kentiopsis_piersoniorum)))))))	(Geonoma_undata	Roystonea_regia))	((((Elaeis_guineensis	Elaeis_oleifera)	Bactris_major)	Attalea_speciosa)	((Reinhardtia_gracilis	Reinhardtia_simplex)	(Reinhardtia_latisecta	Reinhardtia_paiewonskiana))))))	Nypa_fruticans)))	Calamus_caryotoides)	Kingia_australis);
((((((Dypsis_decaryi	Phoenix_dactylifera)	((Chamaedorea_seifrizii	(Pseudophoenix_vinifera	Nypa_fruticans))	((((Podococcus_barteri	Sclerosperma_profizianum)	Orania_palindan)	((Roystonea_regia	(Leopoldinia_pulchra	((Elaeis_guineensis	Elaeis_oleifera)	(Bactris_major	Attalea_speciosa))))	((Reinhardtia_gracilis	Reinhardtia_simplex)	(Reinhardtia_latisecta	Reinhardtia_paiewonskiana))))	(Geonoma_undata	((Dictyosperma_album	(Hydriastele_microspadix	(Heterospathe_cagayanensis	(Veitchia_spiralis	Kentiopsis_piersoniorum))))	((Oenocarpus_bataua	Manicaria_saccifera)	((Pelagodoxa_henryana	Prestoea_acuminata)	Burretiokentia_grandiflora)))))))	Serenoa_repens)	Sabal_domingensis)	Calamus_caryotoides)	Kingia_australis);
((((((Serenoa_repens	Chamaedorea_seifrizii)	(((Podococcus_barteri	Sclerosperma_profizianum)	Orania_palindan)	(Pseudophoenix_vinifera	((Leopoldinia_pulchra	(((Geonoma_undata	Oenocarpus_bataua)	Manicaria_saccifera)	(((Dypsis_decaryi	((Prestoea_acuminata	Pelagodoxa_henryana)	Burretiokentia_grandiflora))	(((Kentiopsis_piersoniorum	Veitchia_spiralis)	Heterospathe_cagayanensis)	Hydriastele_microspadix))	Dictyosperma_album)))	((Roystonea_regia	(Attalea_speciosa	((Elaeis_guineensis	Elaeis_oleifera)	Bactris_major)))	((Reinhardtia_gracilis	Reinhardtia_simplex)	(Reinhardtia_latisecta	Reinhardtia_paiewonskiana)))))))	Nypa_fruticans)	(Phoenix_dactylifera	Sabal_domingensis))	Calamus_caryotoides)	Kingia_australis);
((((Podococcus_barteri	Serenoa_repens)	(((((Sclerosperma_profizianum	Orania_palindan)	(Pseudophoenix_vinifera	Nypa_fruticans))	Chamaedorea_seifrizii)	((Roystonea_regia	(Leopoldinia_pulchra	((Oenocarpus_bataua	Manicaria_saccifera)	((Dictyosperma_album	(((Kentiopsis_piersoniorum	Veitchia_spiralis)	Heterospathe_cagayanensis)	Hydriastele_microspadix))	(((Dypsis_decaryi	Burretiokentia_grandiflora)	Prestoea_acuminata)	(Pelagodoxa_henryana	Geonoma_undata))))))	((((Elaeis_guineensis	Elaeis_oleifera)	Bactris_major)	Attalea_speciosa)	((Reinhardtia_gracilis	Reinhardtia_simplex)	(Reinhardtia_latisecta	Reinhardtia_paiewonskiana)))))	(Phoenix_dactylifera	Sabal_domingensis)))	Calamus_caryotoides)	Kingia_australis);
(((Sabal_domingensis	((Serenoa_repens	Phoenix_dactylifera)	((((Podococcus_barteri	(Sclerosperma_profizianum	Orania_palindan))	(Pseudophoenix_vinifera	Nypa_fruticans))	Chamaedorea_seifrizii)	((Roystonea_regia	(((Elaeis_guineensis	Elaeis_oleifera)	Bactris_major)	Attalea_speciosa))	(((Reinhardtia_gracilis	Reinhardtia_simplex)	(Reinhardtia_latisecta	Reinhardtia_paiewonskiana))	(Leopoldinia_pulchra	((((Oenocarpus_bataua	Manicaria_saccifera)	((((Kentiopsis_piersoniorum	Veitchia_spiralis)	Heterospathe_cagayanensis)	(Hydriastele_microspadix	Dictyosperma_album))	(Burretiokentia_grandiflora	(Pelagodoxa_henryana	Prestoea_acuminata))))	Geonoma_undata)	Dypsis_decaryi)))))))	Calamus_caryotoides)	Kingia_australis);
((Calamus_caryotoides	((Phoenix_dactylifera	(Serenoa_repens	((((Orania_palindan	Sclerosperma_profizianum)	Podococcus_barteri)	((Attalea_speciosa	(Bactris_major	(Elaeis_guineensis	Elaeis_oleifera)))	(((Reinhardtia_paiewonskiana	Reinhardtia_latisecta)	(Reinhardtia_gracilis	Reinhardtia_simplex))	(((((Geonoma_undata	Oenocarpus_bataua)	Manicaria_saccifera)	(Dictyosperma_album	((Dypsis_decaryi	((Pelagodoxa_henryana	Prestoea_acuminata)	Burretiokentia_grandiflora))	(Hydriastele_microspadix	(Heterospathe_cagayanensis	(Veitchia_spiralis	Kentiopsis_piersoniorum))))))	Leopoldinia_pulchra)	Roystonea_regia))))	(Chamaedorea_seifrizii	(Pseudophoenix_vinifera	Nypa_fruticans)))))	Sabal_domingensis))	Kingia_australis);
((Calamus_caryotoides	((Podococcus_barteri	Serenoa_repens)	((Geonoma_undata	(((Roystonea_regia	(((Reinhardtia_paiewonskiana	Reinhardtia_latisecta)	(Reinhardtia_gracilis	Reinhardtia_simplex))	(Leopoldinia_pulchra	(((Elaeis_guineensis	Elaeis_oleifera)	Bactris_major)	Attalea_speciosa))))	((Dypsis_decaryi	(Oenocarpus_bataua	Manicaria_saccifera))	(Dictyosperma_album	(((Pelagodoxa_henryana	Prestoea_acuminata)	Burretiokentia_grandiflora)	(Hydriastele_microspadix	(Heterospathe_cagayanensis	(Veitchia_spiralis	Kentiopsis_piersoniorum)))))))	((Chamaedorea_seifrizii	(Orania_palindan	Sclerosperma_profizianum))	(Pseudophoenix_vinifera	Nypa_fruticans))))	(Sabal_domingensis	Phoenix_dactylifera))))	Kingia_australis);
((Calamus_caryotoides	(((((((Geonoma_undata	Roystonea_regia)	(Leopoldinia_pulchra	((Oenocarpus_bataua	Manicaria_saccifera)	(Dictyosperma_album	((Dypsis_decaryi	((Pelagodoxa_henryana	Prestoea_acuminata)	Burretiokentia_grandiflora))	(Hydriastele_microspadix	(Heterospathe_cagayanensis	(Veitchia_spiralis	Kentiopsis_piersoniorum))))))))	(((Reinhardtia_paiewonskiana	Reinhardtia_latisecta)	(Reinhardtia_gracilis	Reinhardtia_simplex))	(((Elaeis_guineensis	Elaeis_oleifera)	Bactris_major)	Attalea_speciosa)))	(Orania_palindan	Sclerosperma_profizianum))	((Pseudophoenix_vinifera	Nypa_fruticans)	Chamaedorea_seifrizii))	(Podococcus_barteri	Serenoa_repens))	(Sabal_domingensis	Phoenix_dactylifera)))	Kingia_australis);
((Calamus_caryotoides	(Serenoa_repens	(((((Reinhardtia_paiewonskiana	Reinhardtia_latisecta)	(Reinhardtia_gracilis	Reinhardtia_simplex))	(((Geonoma_undata	Roystonea_regia)	(Leopoldinia_pulchra	((Oenocarpus_bataua	Manicaria_saccifera)	(Dictyosperma_album	((Dypsis_decaryi	((Pelagodoxa_henryana	Prestoea_acuminata)	Burretiokentia_grandiflora))	(Hydriastele_microspadix	(Heterospathe_cagayanensis	(Veitchia_spiralis	Kentiopsis_piersoniorum))))))))	((((Elaeis_guineensis	Elaeis_oleifera)	Bactris_major)	Attalea_speciosa)	(Orania_palindan	(Podococcus_barteri	Sclerosperma_profizianum)))))	((Pseudophoenix_vinifera	Nypa_fruticans)	Chamaedorea_seifrizii))	(Sabal_domingensis	Phoenix_dactylifera))))	Kingia_australis);
((Calamus_caryotoides	(((((Pseudophoenix_vinifera	Nypa_fruticans)	((Leopoldinia_pulchra	((Oenocarpus_bataua	Manicaria_saccifera)	((Geonoma_undata	Dictyosperma_album)	((Dypsis_decaryi	((Pelagodoxa_henryana	Prestoea_acuminata)	Burretiokentia_grandiflora))	(Hydriastele_microspadix	(Heterospathe_cagayanensis	(Veitchia_spiralis	Kentiopsis_piersoniorum)))))))	(((Reinhardtia_paiewonskiana	Reinhardtia_latisecta)	(Reinhardtia_gracilis	Reinhardtia_simplex))	((((Elaeis_guineensis	Elaeis_oleifera)	Bactris_major)	Attalea_speciosa)	Roystonea_regia))))	((Podococcus_barteri	(Sclerosperma_profizianum	Orania_palindan))	Chamaedorea_seifrizii))	Serenoa_repens)	(Sabal_domingensis	Phoenix_dactylifera)))	Kingia_australis);
((Calamus_caryotoides	((Sabal_domingensis	Serenoa_repens)	((((((Podococcus_barteri	((Reinhardtia_paiewonskiana	Reinhardtia_latisecta)	(Reinhardtia_gracilis	Reinhardtia_simplex)))	(((Elaeis_guineensis	Elaeis_oleifera)	Bactris_major)	Attalea_speciosa))	((Geonoma_undata	Roystonea_regia)	(Leopoldinia_pulchra	((Oenocarpus_bataua	Manicaria_saccifera)	((Dypsis_decaryi	(Pelagodoxa_henryana	Prestoea_acuminata))	((Burretiokentia_grandiflora	Dictyosperma_album)	((Veitchia_spiralis	Kentiopsis_piersoniorum)	(Hydriastele_microspadix	Heterospathe_cagayanensis))))))))	(Sclerosperma_profizianum	Orania_palindan))	((Pseudophoenix_vinifera	Nypa_fruticans)	Chamaedorea_seifrizii))	Phoenix_dactylifera)))	Kingia_australis);
((Calamus_caryotoides	(Roystonea_regia	(((Reinhardtia_paiewonskiana	Reinhardtia_latisecta)	(Reinhardtia_gracilis	Reinhardtia_simplex))	(((Leopoldinia_pulchra	(((((Dypsis_decaryi	(Pelagodoxa_henryana	Prestoea_acuminata))	Burretiokentia_grandiflora)	((Heterospathe_cagayanensis	(Veitchia_spiralis	Kentiopsis_piersoniorum))	Hydriastele_microspadix))	Dictyosperma_album)	((Geonoma_undata	Oenocarpus_bataua)	Manicaria_saccifera)))	(((Elaeis_guineensis	Elaeis_oleifera)	Bactris_major)	Attalea_speciosa))	((Podococcus_barteri	(Sclerosperma_profizianum	Orania_palindan))	(((Pseudophoenix_vinifera	Nypa_fruticans)	(Serenoa_repens	Chamaedorea_seifrizii))	(Sabal_domingensis	Phoenix_dactylifera)))))))	Kingia_australis);
((Calamus_caryotoides	(Phoenix_dactylifera	((((((Leopoldinia_pulchra	(((Oenocarpus_bataua	Manicaria_saccifera)	(((Pelagodoxa_henryana	Prestoea_acuminata)	Burretiokentia_grandiflora)	((Heterospathe_cagayanensis	(Veitchia_spiralis	Kentiopsis_piersoniorum))	(Dictyosperma_album	Hydriastele_microspadix))))	Dypsis_decaryi))	(Orania_palindan	Sclerosperma_profizianum))	(Chamaedorea_seifrizii	((Serenoa_repens	Podococcus_barteri)	Pseudophoenix_vinifera)))	((((Reinhardtia_paiewonskiana	Reinhardtia_latisecta)	(Reinhardtia_gracilis	Reinhardtia_simplex))	Geonoma_undata)	((((Elaeis_guineensis	Elaeis_oleifera)	Bactris_major)	Attalea_speciosa)	Roystonea_regia)))	Nypa_fruticans)	Sabal_domingensis)))	Kingia_australis);
((Calamus_caryotoides	(Roystonea_regia	(((Leopoldinia_pulchra	(Geonoma_undata	(((((Burretiokentia_grandiflora	Hydriastele_microspadix)	(Heterospathe_cagayanensis	(Veitchia_spiralis	Kentiopsis_piersoniorum)))	Dictyosperma_album)	(Dypsis_decaryi	(Pelagodoxa_henryana	Prestoea_acuminata)))	(Oenocarpus_bataua	Manicaria_saccifera))))	((Podococcus_barteri	(Orania_palindan	Sclerosperma_profizianum))	((Serenoa_repens	(Pseudophoenix_vinifera	Chamaedorea_seifrizii))	(Nypa_fruticans	(Sabal_domingensis	Phoenix_dactylifera)))))	(((Reinhardtia_paiewonskiana	Reinhardtia_latisecta)	(Reinhardtia_gracilis	Reinhardtia_simplex))	(((Elaeis_guineensis	Elaeis_oleifera)	Bactris_major)	Attalea_speciosa)))))	Kingia_australis);
((Calamus_caryotoides	((Sabal_domingensis	Phoenix_dactylifera)	((((Pseudophoenix_vinifera	Nypa_fruticans)	(((((Reinhardtia_latisecta	((Reinhardtia_gracilis	Reinhardtia_simplex)	Reinhardtia_paiewonskiana))	(((Elaeis_guineensis	Elaeis_oleifera)	Bactris_major)	Attalea_speciosa))	Roystonea_regia)	(Leopoldinia_pulchra	((((Hydriastele_microspadix	(Heterospathe_cagayanensis	(Veitchia_spiralis	Kentiopsis_piersoniorum)))	Dictyosperma_album)	(Burretiokentia_grandiflora	((Pelagodoxa_henryana	Prestoea_acuminata)	Dypsis_decaryi)))	(Oenocarpus_bataua	(Geonoma_undata	Manicaria_saccifera)))))	(Podococcus_barteri	(Orania_palindan	Sclerosperma_profizianum))))	Chamaedorea_seifrizii)	Serenoa_repens)))	Kingia_australis);
((Calamus_caryotoides	(((Nypa_fruticans	Phoenix_dactylifera)	((Podococcus_barteri	Serenoa_repens)	(Pseudophoenix_vinifera	(((Geonoma_undata	((Chamaedorea_seifrizii	Leopoldinia_pulchra)	Roystonea_regia))	(((Sclerosperma_profizianum	Orania_palindan)	((Elaeis_oleifera	Elaeis_guineensis)	(Attalea_speciosa	Bactris_major)))	((Reinhardtia_gracilis	Reinhardtia_simplex)	(Reinhardtia_paiewonskiana	Reinhardtia_latisecta))))	((Manicaria_saccifera	Oenocarpus_bataua)	(Dictyosperma_album	((Dypsis_decaryi	(Burretiokentia_grandiflora	(Pelagodoxa_henryana	Prestoea_acuminata)))	(Hydriastele_microspadix	(Heterospathe_cagayanensis	(Kentiopsis_piersoniorum	Veitchia_spiralis))))))))))	Sabal_domingensis))	Kingia_australis);
((Calamus_caryotoides	((Sabal_domingensis	(Serenoa_repens	((Nypa_fruticans	Pseudophoenix_vinifera)	(Podococcus_barteri	(((((Chamaedorea_seifrizii	Sclerosperma_profizianum)	Orania_palindan)	(Attalea_speciosa	(Bactris_major	(Elaeis_oleifera	Elaeis_guineensis))))	(((Reinhardtia_gracilis	Reinhardtia_simplex)	(Reinhardtia_paiewonskiana	Reinhardtia_latisecta))	Roystonea_regia))	(Leopoldinia_pulchra	((Manicaria_saccifera	Oenocarpus_bataua)	(Geonoma_undata	(Dictyosperma_album	((Dypsis_decaryi	(Burretiokentia_grandiflora	(Pelagodoxa_henryana	Prestoea_acuminata)))	(Hydriastele_microspadix	(Heterospathe_cagayanensis	(Kentiopsis_piersoniorum	Veitchia_spiralis)))))))))))))	Phoenix_dactylifera))	Kingia_australis);
((Calamus_caryotoides	((Sabal_domingensis	((Podococcus_barteri	Serenoa_repens)	((Nypa_fruticans	Pseudophoenix_vinifera)	(Chamaedorea_seifrizii	((Sclerosperma_profizianum	Orania_palindan)	((((Reinhardtia_gracilis	Reinhardtia_simplex)	(Reinhardtia_paiewonskiana	Reinhardtia_latisecta))	(Attalea_speciosa	(Bactris_major	(Elaeis_oleifera	Elaeis_guineensis))))	((Leopoldinia_pulchra	(((Manicaria_saccifera	Oenocarpus_bataua)	(((((Heterospathe_cagayanensis	(Kentiopsis_piersoniorum	Veitchia_spiralis))	Hydriastele_microspadix)	Dictyosperma_album)	(Burretiokentia_grandiflora	Prestoea_acuminata))	(Geonoma_undata	Pelagodoxa_henryana)))	Dypsis_decaryi))	Roystonea_regia)))))))	Phoenix_dactylifera))	Kingia_australis);
((Calamus_caryotoides	(((Podococcus_barteri	Serenoa_repens)	(Phoenix_dactylifera	((((Sclerosperma_profizianum	Orania_palindan)	((Roystonea_regia	((Reinhardtia_gracilis	Reinhardtia_simplex)	(Reinhardtia_paiewonskiana	Reinhardtia_latisecta)))	((Leopoldinia_pulchra	(((Manicaria_saccifera	Oenocarpus_bataua)	(((Hydriastele_microspadix	(Heterospathe_cagayanensis	(Kentiopsis_piersoniorum	Veitchia_spiralis)))	(Dypsis_decaryi	(Burretiokentia_grandiflora	(Pelagodoxa_henryana	Prestoea_acuminata))))	Dictyosperma_album))	Geonoma_undata))	(Attalea_speciosa	(Bactris_major	(Elaeis_oleifera	Elaeis_guineensis))))))	(Nypa_fruticans	Pseudophoenix_vinifera))	Chamaedorea_seifrizii)))	Sabal_domingensis))	Kingia_australis);
((Calamus_caryotoides	(Serenoa_repens	((Phoenix_dactylifera	(((((Podococcus_barteri	Sclerosperma_profizianum)	Orania_palindan)	(Nypa_fruticans	Pseudophoenix_vinifera))	((((Geonoma_undata	Roystonea_regia)	((Reinhardtia_gracilis	Reinhardtia_simplex)	(Reinhardtia_paiewonskiana	Reinhardtia_latisecta)))	(Attalea_speciosa	(Bactris_major	(Elaeis_oleifera	Elaeis_guineensis))))	(Leopoldinia_pulchra	((Manicaria_saccifera	Oenocarpus_bataua)	(((Hydriastele_microspadix	(Heterospathe_cagayanensis	(Kentiopsis_piersoniorum	Veitchia_spiralis)))	((Burretiokentia_grandiflora	Dypsis_decaryi)	(Pelagodoxa_henryana	Prestoea_acuminata)))	Dictyosperma_album)))))	Chamaedorea_seifrizii))	Sabal_domingensis)))	Kingia_australis);
((Calamus_caryotoides	(Podococcus_barteri	(Serenoa_repens	((Sabal_domingensis	(Dypsis_decaryi	Phoenix_dactylifera))	(((((Leopoldinia_pulchra	(Oenocarpus_bataua	(((((Heterospathe_cagayanensis	(Kentiopsis_piersoniorum	Veitchia_spiralis))	Hydriastele_microspadix)	Dictyosperma_album)	(Burretiokentia_grandiflora	(Pelagodoxa_henryana	Prestoea_acuminata)))	Manicaria_saccifera)))	Roystonea_regia)	((Reinhardtia_gracilis	Reinhardtia_simplex)	(Reinhardtia_paiewonskiana	Reinhardtia_latisecta)))	((Geonoma_undata	Attalea_speciosa)	(Bactris_major	(Elaeis_oleifera	Elaeis_guineensis))))	(Pseudophoenix_vinifera	(((Nypa_fruticans	Sclerosperma_profizianum)	Orania_palindan)	Chamaedorea_seifrizii)))))))	Kingia_australis);
((Calamus_caryotoides	(Phoenix_dactylifera	(Sabal_domingensis	((((((Leopoldinia_pulchra	((Dictyosperma_album	((Burretiokentia_grandiflora	(Pelagodoxa_henryana	Prestoea_acuminata))	((Kentiopsis_piersoniorum	(Veitchia_spiralis	Heterospathe_cagayanensis))	Hydriastele_microspadix)))	((Manicaria_saccifera	Oenocarpus_bataua)	Dypsis_decaryi)))	(Roystonea_regia	(Geonoma_undata	Podococcus_barteri)))	((Bactris_major	(Attalea_speciosa	(Elaeis_oleifera	Elaeis_guineensis)))	((Reinhardtia_gracilis	Reinhardtia_simplex)	(Reinhardtia_paiewonskiana	Reinhardtia_latisecta))))	(((Sclerosperma_profizianum	Orania_palindan)	Chamaedorea_seifrizii)	Pseudophoenix_vinifera))	Serenoa_repens)	Nypa_fruticans))))	Kingia_australis);
((Calamus_caryotoides	((Phoenix_dactylifera	Sabal_domingensis)	(((((Leopoldinia_pulchra	(((Geonoma_undata	Pelagodoxa_henryana)	Prestoea_acuminata)	(((Hydriastele_microspadix	((Dypsis_decaryi	Burretiokentia_grandiflora)	(Kentiopsis_piersoniorum	(Veitchia_spiralis	Heterospathe_cagayanensis))))	Dictyosperma_album)	(Manicaria_saccifera	Oenocarpus_bataua))))	Roystonea_regia)	((Bactris_major	(Attalea_speciosa	(Elaeis_oleifera	Elaeis_guineensis)))	((Reinhardtia_gracilis	Reinhardtia_simplex)	(Reinhardtia_paiewonskiana	Reinhardtia_latisecta))))	(((Sclerosperma_profizianum	Orania_palindan)	Chamaedorea_seifrizii)	(Nypa_fruticans	Pseudophoenix_vinifera)))	(Podococcus_barteri	Serenoa_repens))))	Kingia_australis);
((Calamus_caryotoides	(Roystonea_regia	(((Reinhardtia_gracilis	Reinhardtia_simplex)	(Reinhardtia_paiewonskiana	Reinhardtia_latisecta))	(((Podococcus_barteri	(Sclerosperma_profizianum	Orania_palindan))	((Chamaedorea_seifrizii	(Nypa_fruticans	Pseudophoenix_vinifera))	(Serenoa_repens	(Sabal_domingensis	Phoenix_dactylifera))))	((Leopoldinia_pulchra	((((((Pelagodoxa_henryana	Prestoea_acuminata)	(Dypsis_decaryi	Burretiokentia_grandiflora))	((Kentiopsis_piersoniorum	(Veitchia_spiralis	Heterospathe_cagayanensis))	Hydriastele_microspadix))	Dictyosperma_album)	Geonoma_undata)	(Manicaria_saccifera	Oenocarpus_bataua)))	(Bactris_major	(Attalea_speciosa	(Elaeis_oleifera	Elaeis_guineensis))))))))	Kingia_australis);
((Calamus_caryotoides	(((Roystonea_regia	((Reinhardtia_gracilis	Reinhardtia_simplex)	(Reinhardtia_paiewonskiana	Reinhardtia_latisecta)))	(((Leopoldinia_pulchra	((Manicaria_saccifera	(Geonoma_undata	Oenocarpus_bataua))	(Dypsis_decaryi	((((Heterospathe_cagayanensis	(Kentiopsis_piersoniorum	Veitchia_spiralis))	Hydriastele_microspadix)	((Pelagodoxa_henryana	Prestoea_acuminata)	Burretiokentia_grandiflora))	Dictyosperma_album))))	(Pseudophoenix_vinifera	((Bactris_major	(Attalea_speciosa	(Elaeis_oleifera	Elaeis_guineensis)))	(((Podococcus_barteri	Nypa_fruticans)	Sclerosperma_profizianum)	Orania_palindan))))	Chamaedorea_seifrizii))	(Serenoa_repens	(Sabal_domingensis	Phoenix_dactylifera))))	Kingia_australis);
((Calamus_caryotoides	(Roystonea_regia	(((((Reinhardtia_gracilis	Reinhardtia_simplex)	(Reinhardtia_paiewonskiana	Reinhardtia_latisecta))	(Attalea_speciosa	(Bactris_major	(Elaeis_oleifera	Elaeis_guineensis))))	(((Chamaedorea_seifrizii	(Phoenix_dactylifera	(Sabal_domingensis	Serenoa_repens)))	(Pseudophoenix_vinifera	Nypa_fruticans))	(Podococcus_barteri	(Sclerosperma_profizianum	Orania_palindan))))	(((((Dypsis_decaryi	(Burretiokentia_grandiflora	(Prestoea_acuminata	(Geonoma_undata	Pelagodoxa_henryana))))	(Hydriastele_microspadix	(Heterospathe_cagayanensis	(Kentiopsis_piersoniorum	Veitchia_spiralis))))	Dictyosperma_album)	(Oenocarpus_bataua	Manicaria_saccifera))	Leopoldinia_pulchra))))	Kingia_australis);
((Calamus_caryotoides	((Sabal_domingensis	((((Pseudophoenix_vinifera	Nypa_fruticans)	Chamaedorea_seifrizii)	((Podococcus_barteri	(Sclerosperma_profizianum	Orania_palindan))	((Reinhardtia_gracilis	(((((((Prestoea_acuminata	Pelagodoxa_henryana)	Dypsis_decaryi)	Burretiokentia_grandiflora)	((Hydriastele_microspadix	Dictyosperma_album)	(Heterospathe_cagayanensis	(Kentiopsis_piersoniorum	Veitchia_spiralis))))	(Oenocarpus_bataua	Manicaria_saccifera))	Leopoldinia_pulchra)	(Geonoma_undata	Roystonea_regia)))	((Reinhardtia_simplex	(Reinhardtia_paiewonskiana	Reinhardtia_latisecta))	(Attalea_speciosa	(Bactris_major	(Elaeis_oleifera	Elaeis_guineensis)))))))	Serenoa_repens))	Phoenix_dactylifera))	Kingia_australis);
((Calamus_caryotoides	(((((((((((Burretiokentia_grandiflora	(Hydriastele_microspadix	(Heterospathe_cagayanensis	(Kentiopsis_piersoniorum	Veitchia_spiralis))))	Dictyosperma_album)	((Prestoea_acuminata	Pelagodoxa_henryana)	Dypsis_decaryi))	((Geonoma_undata	Oenocarpus_bataua)	Manicaria_saccifera))	Leopoldinia_pulchra)	Roystonea_regia)	(Podococcus_barteri	(Sclerosperma_profizianum	Orania_palindan)))	(((Reinhardtia_gracilis	Reinhardtia_simplex)	(Reinhardtia_paiewonskiana	Reinhardtia_latisecta))	(Attalea_speciosa	(Bactris_major	(Elaeis_oleifera	Elaeis_guineensis)))))	(Pseudophoenix_vinifera	Nypa_fruticans))	Chamaedorea_seifrizii)	((Phoenix_dactylifera	Sabal_domingensis)	Serenoa_repens)))	Kingia_australis);
((Calamus_caryotoides	((Phoenix_dactylifera	(((((Podococcus_barteri	(Sclerosperma_profizianum	Orania_palindan))	(Roystonea_regia	(((Reinhardtia_gracilis	Reinhardtia_simplex)	(Reinhardtia_paiewonskiana	Reinhardtia_latisecta))	(Attalea_speciosa	(Bactris_major	(Elaeis_oleifera	Elaeis_guineensis))))))	(((Manicaria_saccifera	(Geonoma_undata	Oenocarpus_bataua))	((((Prestoea_acuminata	Pelagodoxa_henryana)	(Dypsis_decaryi	Burretiokentia_grandiflora))	(Hydriastele_microspadix	(Kentiopsis_piersoniorum	(Veitchia_spiralis	Heterospathe_cagayanensis))))	Dictyosperma_album))	Leopoldinia_pulchra))	(Pseudophoenix_vinifera	Nypa_fruticans))	Chamaedorea_seifrizii))	(Sabal_domingensis	Serenoa_repens)))	Kingia_australis);
((Calamus_caryotoides	((Sabal_domingensis	Phoenix_dactylifera)	(((Podococcus_barteri	Serenoa_repens)	(((Leopoldinia_pulchra	(Chamaedorea_seifrizii	Sclerosperma_profizianum))	Orania_palindan)	(Pseudophoenix_vinifera	(((Manicaria_saccifera	Oenocarpus_bataua)	((((Dypsis_decaryi	Burretiokentia_grandiflora)	(Prestoea_acuminata	Pelagodoxa_henryana))	(Hydriastele_microspadix	(Heterospathe_cagayanensis	(Kentiopsis_piersoniorum	Veitchia_spiralis))))	Dictyosperma_album))	((Geonoma_undata	Roystonea_regia)	(((Reinhardtia_gracilis	Reinhardtia_simplex)	(Reinhardtia_paiewonskiana	Reinhardtia_latisecta))	((Elaeis_oleifera	Elaeis_guineensis)	(Attalea_speciosa	Bactris_major))))))))	Nypa_fruticans)))	Kingia_australis);
((Calamus_caryotoides	(((Phoenix_dactylifera	(((Manicaria_saccifera	Oenocarpus_bataua)	((((Dypsis_decaryi	Burretiokentia_grandiflora)	(Prestoea_acuminata	Pelagodoxa_henryana))	(Hydriastele_microspadix	(Heterospathe_cagayanensis	(Kentiopsis_piersoniorum	Veitchia_spiralis))))	Dictyosperma_album))	((Geonoma_undata	(Nypa_fruticans	Pseudophoenix_vinifera))	(Roystonea_regia	(((Reinhardtia_gracilis	Reinhardtia_simplex)	(Reinhardtia_paiewonskiana	Reinhardtia_latisecta))	((Attalea_speciosa	(Bactris_major	(Elaeis_oleifera	Elaeis_guineensis)))	(Orania_palindan	(Chamaedorea_seifrizii	(Sclerosperma_profizianum	Leopoldinia_pulchra)))))))))	Sabal_domingensis)	(Podococcus_barteri	Serenoa_repens)))	Kingia_australis);
((Phoenix_dactylifera	((((Pseudophoenix_vinifera	((((Roystonea_regia	(Leopoldinia_pulchra	(Chamaedorea_seifrizii	Sclerosperma_profizianum)))	(((Reinhardtia_gracilis	Reinhardtia_simplex)	(Reinhardtia_paiewonskiana	Reinhardtia_latisecta))	(((Elaeis_oleifera	Elaeis_guineensis)	Bactris_major)	Attalea_speciosa)))	Orania_palindan)	((Podococcus_barteri	Geonoma_undata)	((Manicaria_saccifera	Oenocarpus_bataua)	((((Dypsis_decaryi	Burretiokentia_grandiflora)	(Prestoea_acuminata	Pelagodoxa_henryana))	(Hydriastele_microspadix	(Heterospathe_cagayanensis	(Kentiopsis_piersoniorum	Veitchia_spiralis))))	Dictyosperma_album)))))	Nypa_fruticans)	(Sabal_domingensis	Serenoa_repens))	Calamus_caryotoides))	Kingia_australis);
((Calamus_caryotoides	((Nypa_fruticans	(Phoenix_dactylifera	Sabal_domingensis))	((Chamaedorea_seifrizii	Serenoa_repens)	(Pseudophoenix_vinifera	(((((Reinhardtia_gracilis	Reinhardtia_simplex)	(Reinhardtia_paiewonskiana	Reinhardtia_latisecta))	(((Elaeis_oleifera	Elaeis_guineensis)	Bactris_major)	Attalea_speciosa))	(((Podococcus_barteri	Sclerosperma_profizianum)	Orania_palindan)	Roystonea_regia))	(Leopoldinia_pulchra	((Manicaria_saccifera	(Geonoma_undata	Oenocarpus_bataua))	(((Dypsis_decaryi	(Burretiokentia_grandiflora	(Prestoea_acuminata	Pelagodoxa_henryana)))	(Hydriastele_microspadix	(Heterospathe_cagayanensis	(Kentiopsis_piersoniorum	Veitchia_spiralis))))	Dictyosperma_album))))))))	Kingia_australis);
((Calamus_caryotoides	((Nypa_fruticans	(Phoenix_dactylifera	Sabal_domingensis))	((Chamaedorea_seifrizii	Serenoa_repens)	(Pseudophoenix_vinifera	(((((Reinhardtia_gracilis	Reinhardtia_simplex)	(Reinhardtia_paiewonskiana	Reinhardtia_latisecta))	(Roystonea_regia	(((Elaeis_oleifera	Elaeis_guineensis)	Bactris_major)	Attalea_speciosa)))	(Podococcus_barteri	(Sclerosperma_profizianum	Orania_palindan)))	(Leopoldinia_pulchra	((Geonoma_undata	(((Prestoea_acuminata	Pelagodoxa_henryana)	Manicaria_saccifera)	Oenocarpus_bataua))	(((Dypsis_decaryi	Burretiokentia_grandiflora)	(Hydriastele_microspadix	(Heterospathe_cagayanensis	(Kentiopsis_piersoniorum	Veitchia_spiralis))))	Dictyosperma_album))))))))	Kingia_australis);
((Calamus_caryotoides	(((Phoenix_dactylifera	Sabal_domingensis)	((Chamaedorea_seifrizii	((Nypa_fruticans	Pseudophoenix_vinifera)	((((Reinhardtia_gracilis	Reinhardtia_simplex)	(Reinhardtia_paiewonskiana	Reinhardtia_latisecta))	((Bactris_major	(Elaeis_oleifera	Elaeis_guineensis))	Attalea_speciosa))	((Geonoma_undata	(Leopoldinia_pulchra	((((Hydriastele_microspadix	(Heterospathe_cagayanensis	(Kentiopsis_piersoniorum	Veitchia_spiralis)))	(Burretiokentia_grandiflora	(Prestoea_acuminata	Pelagodoxa_henryana)))	Dictyosperma_album)	(Manicaria_saccifera	Oenocarpus_bataua))))	(Roystonea_regia	(Podococcus_barteri	(Sclerosperma_profizianum	Orania_palindan)))))))	Serenoa_repens))	Dypsis_decaryi))	Kingia_australis);
((Calamus_caryotoides	((((((Leopoldinia_pulchra	(((((Dypsis_decaryi	Burretiokentia_grandiflora)	((Geonoma_undata	Pelagodoxa_henryana)	Prestoea_acuminata))	(((Veitchia_spiralis	Heterospathe_cagayanensis)	Kentiopsis_piersoniorum)	Hydriastele_microspadix))	Dictyosperma_album)	(Oenocarpus_bataua	Manicaria_saccifera)))	((Reinhardtia_paiewonskiana	Reinhardtia_latisecta)	(Reinhardtia_simplex	Reinhardtia_gracilis)))	(((Nypa_fruticans	(Phoenix_dactylifera	Sabal_domingensis))	((Chamaedorea_seifrizii	Pseudophoenix_vinifera)	Serenoa_repens))	(Sclerosperma_profizianum	Orania_palindan)))	(Attalea_speciosa	((Elaeis_oleifera	Elaeis_guineensis)	Bactris_major)))	Podococcus_barteri)	Roystonea_regia))	Kingia_australis);
((Calamus_caryotoides	((Nypa_fruticans	(Phoenix_dactylifera	Sabal_domingensis))	((Chamaedorea_seifrizii	Serenoa_repens)	(Pseudophoenix_vinifera	(((Leopoldinia_pulchra	((((((Dypsis_decaryi	Burretiokentia_grandiflora)	(Pelagodoxa_henryana	Prestoea_acuminata))	((Heterospathe_cagayanensis	(Kentiopsis_piersoniorum	Veitchia_spiralis))	Hydriastele_microspadix))	Dictyosperma_album)	Manicaria_saccifera)	(Oenocarpus_bataua	Geonoma_undata)))	((Sclerosperma_profizianum	(Podococcus_barteri	Orania_palindan))	(Attalea_speciosa	((Elaeis_oleifera	Elaeis_guineensis)	Bactris_major))))	((Reinhardtia_paiewonskiana	(Reinhardtia_latisecta	(Reinhardtia_simplex	Reinhardtia_gracilis)))	Roystonea_regia))))))	Kingia_australis);
((Phoenix_dactylifera	(Sabal_domingensis	((Calamus_caryotoides	(Chamaedorea_seifrizii	(((Nypa_fruticans	Pseudophoenix_vinifera)	((((Orania_palindan	(Sclerosperma_profizianum	Podococcus_barteri))	(Attalea_speciosa	((Elaeis_oleifera	Elaeis_guineensis)	Bactris_major)))	(Roystonea_regia	((Reinhardtia_simplex	Reinhardtia_gracilis)	(Reinhardtia_paiewonskiana	Reinhardtia_latisecta))))	(Leopoldinia_pulchra	((((((Dypsis_decaryi	Burretiokentia_grandiflora)	(Pelagodoxa_henryana	Prestoea_acuminata))	((Heterospathe_cagayanensis	(Kentiopsis_piersoniorum	Veitchia_spiralis))	Hydriastele_microspadix))	Dictyosperma_album)	Manicaria_saccifera)	Oenocarpus_bataua))))	Geonoma_undata)))	Serenoa_repens)))	Kingia_australis);
(((((Nypa_fruticans	(Serenoa_repens	((Pseudophoenix_vinifera	((((Bactris_major	(Attalea_speciosa	(Elaeis_oleifera	Elaeis_guineensis)))	(Reinhardtia_paiewonskiana	(Reinhardtia_latisecta	(Reinhardtia_simplex	Reinhardtia_gracilis))))	Roystonea_regia)	(Leopoldinia_pulchra	((((Burretiokentia_grandiflora	(Pelagodoxa_henryana	Prestoea_acuminata))	((Heterospathe_cagayanensis	(Kentiopsis_piersoniorum	Veitchia_spiralis))	Hydriastele_microspadix))	Dictyosperma_album)	(Dypsis_decaryi	((Geonoma_undata	Oenocarpus_bataua)	Manicaria_saccifera))))))	((Podococcus_barteri	(Orania_palindan	Sclerosperma_profizianum))	Chamaedorea_seifrizii))))	Phoenix_dactylifera)	Sabal_domingensis)	Calamus_caryotoides)	Kingia_australis);
((((Phoenix_dactylifera	Sabal_domingensis)	(Nypa_fruticans	(((Pseudophoenix_vinifera	Chamaedorea_seifrizii)	Serenoa_repens)	(((Leopoldinia_pulchra	(((Burretiokentia_grandiflora	(Dypsis_decaryi	((Geonoma_undata	Pelagodoxa_henryana)	Prestoea_acuminata)))	(((Heterospathe_cagayanensis	(Kentiopsis_piersoniorum	Veitchia_spiralis))	Hydriastele_microspadix)	Dictyosperma_album))	(Oenocarpus_bataua	Manicaria_saccifera)))	(Roystonea_regia	((Bactris_major	(Attalea_speciosa	(Elaeis_oleifera	Elaeis_guineensis)))	(Reinhardtia_paiewonskiana	(Reinhardtia_latisecta	(Reinhardtia_simplex	Reinhardtia_gracilis))))))	(Podococcus_barteri	(Orania_palindan	Sclerosperma_profizianum))))))	Calamus_caryotoides)	Kingia_australis);
(((Phoenix_dactylifera	((Sabal_domingensis	((((((Leopoldinia_pulchra	((((Burretiokentia_grandiflora	(Dypsis_decaryi	(Pelagodoxa_henryana	Prestoea_acuminata)))	((Kentiopsis_piersoniorum	Veitchia_spiralis)	(Hydriastele_microspadix	Heterospathe_cagayanensis)))	Dictyosperma_album)	(Manicaria_saccifera	Oenocarpus_bataua)))	(Geonoma_undata	Roystonea_regia))	((Attalea_speciosa	((Elaeis_oleifera	Elaeis_guineensis)	Bactris_major))	((Reinhardtia_simplex	Reinhardtia_gracilis)	(Reinhardtia_paiewonskiana	Reinhardtia_latisecta))))	(Podococcus_barteri	(Orania_palindan	Sclerosperma_profizianum)))	(Pseudophoenix_vinifera	Chamaedorea_seifrizii))	Serenoa_repens))	Nypa_fruticans))	Calamus_caryotoides)	Kingia_australis);
((Phoenix_dactylifera	(Sabal_domingensis	(Calamus_caryotoides	((((((Roystonea_regia	((Attalea_speciosa	((Elaeis_oleifera	Elaeis_guineensis)	Bactris_major))	(Reinhardtia_paiewonskiana	(Reinhardtia_latisecta	(Reinhardtia_simplex	Reinhardtia_gracilis)))))	Geonoma_undata)	(Leopoldinia_pulchra	((((Burretiokentia_grandiflora	(Dypsis_decaryi	(Pelagodoxa_henryana	Prestoea_acuminata)))	(((Heterospathe_cagayanensis	Kentiopsis_piersoniorum)	Veitchia_spiralis)	Hydriastele_microspadix))	Dictyosperma_album)	(Manicaria_saccifera	Oenocarpus_bataua))))	(Podococcus_barteri	(Orania_palindan	Sclerosperma_profizianum)))	((Nypa_fruticans	Pseudophoenix_vinifera)	Chamaedorea_seifrizii))	Serenoa_repens))))	Kingia_australis);
(((((Phoenix_dactylifera	((((((Elaeis_oleifera	Elaeis_guineensis)	(Bactris_major	Attalea_speciosa))	((Pelagodoxa_henryana	Prestoea_acuminata)	(Reinhardtia_paiewonskiana	(Reinhardtia_latisecta	(Reinhardtia_simplex	Reinhardtia_gracilis)))))	((Geonoma_undata	Roystonea_regia)	(Leopoldinia_pulchra	(((((Heterospathe_cagayanensis	Kentiopsis_piersoniorum)	Veitchia_spiralis)	Hydriastele_microspadix)	Dictyosperma_album)	(((Burretiokentia_grandiflora	Dypsis_decaryi)	Manicaria_saccifera)	Oenocarpus_bataua)))))	(Orania_palindan	Sclerosperma_profizianum))	((Nypa_fruticans	Pseudophoenix_vinifera)	Chamaedorea_seifrizii)))	Sabal_domingensis)	(Podococcus_barteri	Serenoa_repens))	Calamus_caryotoides)	Kingia_australis);
(((Sabal_domingensis	((Phoenix_dactylifera	((((Orania_palindan	Sclerosperma_profizianum)	(Nypa_fruticans	Pseudophoenix_vinifera))	((((Elaeis_oleifera	Elaeis_guineensis)	(Bactris_major	Attalea_speciosa))	(Roystonea_regia	((Pelagodoxa_henryana	Prestoea_acuminata)	((Reinhardtia_simplex	Reinhardtia_gracilis)	(Reinhardtia_paiewonskiana	Reinhardtia_latisecta)))))	(Leopoldinia_pulchra	((Oenocarpus_bataua	Manicaria_saccifera)	(Geonoma_undata	(Dictyosperma_album	(Hydriastele_microspadix	((Heterospathe_cagayanensis	(Kentiopsis_piersoniorum	Veitchia_spiralis))	(Burretiokentia_grandiflora	Dypsis_decaryi)))))))))	Chamaedorea_seifrizii))	(Podococcus_barteri	Serenoa_repens)))	Calamus_caryotoides)	Kingia_australis);
((Pseudophoenix_vinifera	((Chamaedorea_seifrizii	((Nypa_fruticans	(((Podococcus_barteri	Serenoa_repens)	(Calamus_caryotoides	Sabal_domingensis))	Phoenix_dactylifera))	((((Pelagodoxa_henryana	((Reinhardtia_paiewonskiana	Reinhardtia_latisecta)	(Reinhardtia_simplex	Reinhardtia_gracilis)))	(((Elaeis_oleifera	Elaeis_guineensis)	(Leopoldinia_pulchra	Bactris_major))	Roystonea_regia))	Attalea_speciosa)	((((Oenocarpus_bataua	Manicaria_saccifera)	Dypsis_decaryi)	((Dictyosperma_album	(Hydriastele_microspadix	(Heterospathe_cagayanensis	(Kentiopsis_piersoniorum	Veitchia_spiralis))))	(Prestoea_acuminata	Burretiokentia_grandiflora)))	Geonoma_undata))))	(Orania_palindan	Sclerosperma_profizianum)))	Kingia_australis);
((Calamus_caryotoides	((Sabal_domingensis	Phoenix_dactylifera)	(((((Podococcus_barteri	(Orania_palindan	Sclerosperma_profizianum))	((Geonoma_undata	Roystonea_regia)	((Attalea_speciosa	(Bactris_major	(Elaeis_oleifera	Elaeis_guineensis)))	((Reinhardtia_gracilis	Reinhardtia_simplex)	(Reinhardtia_latisecta	Reinhardtia_paiewonskiana)))))	(Leopoldinia_pulchra	((Dictyosperma_album	((Hydriastele_microspadix	(Veitchia_spiralis	(Kentiopsis_piersoniorum	Heterospathe_cagayanensis)))	(Burretiokentia_grandiflora	(Pelagodoxa_henryana	(Dypsis_decaryi	Prestoea_acuminata)))))	(Oenocarpus_bataua	Manicaria_saccifera))))	((Serenoa_repens	Chamaedorea_seifrizii)	Pseudophoenix_vinifera))	Nypa_fruticans)))	Kingia_australis);
((Calamus_caryotoides	((Sabal_domingensis	(((Pseudophoenix_vinifera	Nypa_fruticans)	(Serenoa_repens	Phoenix_dactylifera))	(((((Reinhardtia_gracilis	Reinhardtia_simplex)	(Reinhardtia_latisecta	Reinhardtia_paiewonskiana))	(Geonoma_undata	Roystonea_regia))	((Orania_palindan	(Sclerosperma_profizianum	Podococcus_barteri))	(Attalea_speciosa	(Bactris_major	(Elaeis_oleifera	Elaeis_guineensis)))))	(Leopoldinia_pulchra	(((Dictyosperma_album	((Veitchia_spiralis	(Kentiopsis_piersoniorum	Heterospathe_cagayanensis))	Hydriastele_microspadix))	(Burretiokentia_grandiflora	(Pelagodoxa_henryana	(Dypsis_decaryi	Prestoea_acuminata))))	(Oenocarpus_bataua	Manicaria_saccifera))))))	Chamaedorea_seifrizii))	Kingia_australis);
((Calamus_caryotoides	(Phoenix_dactylifera	((((((Sclerosperma_profizianum	(((Reinhardtia_gracilis	Reinhardtia_simplex)	(Reinhardtia_latisecta	Reinhardtia_paiewonskiana))	((Orania_palindan	Roystonea_regia)	(Attalea_speciosa	(Bactris_major	(Elaeis_oleifera	Elaeis_guineensis))))))	(Leopoldinia_pulchra	((Dictyosperma_album	(((Veitchia_spiralis	(Kentiopsis_piersoniorum	Heterospathe_cagayanensis))	Hydriastele_microspadix)	((Burretiokentia_grandiflora	(Pelagodoxa_henryana	Prestoea_acuminata))	Dypsis_decaryi)))	((Geonoma_undata	Oenocarpus_bataua)	Manicaria_saccifera))))	(Nypa_fruticans	Pseudophoenix_vinifera))	Chamaedorea_seifrizii)	(Podococcus_barteri	Serenoa_repens))	Sabal_domingensis)))	Kingia_australis);
((Calamus_caryotoides	(Phoenix_dactylifera	(((Chamaedorea_seifrizii	(Podococcus_barteri	Serenoa_repens))	((Sclerosperma_profizianum	Orania_palindan)	((Roystonea_regia	((Nypa_fruticans	Pseudophoenix_vinifera)	(Attalea_speciosa	(Bactris_major	(Elaeis_oleifera	Elaeis_guineensis)))))	((Leopoldinia_pulchra	(((((Pelagodoxa_henryana	Prestoea_acuminata)	(Dypsis_decaryi	Burretiokentia_grandiflora))	(Dictyosperma_album	((Veitchia_spiralis	(Kentiopsis_piersoniorum	Heterospathe_cagayanensis))	Hydriastele_microspadix)))	(Oenocarpus_bataua	Manicaria_saccifera))	Geonoma_undata))	((Reinhardtia_gracilis	Reinhardtia_simplex)	(Reinhardtia_latisecta	Reinhardtia_paiewonskiana))))))	Sabal_domingensis)))	Kingia_australis);
((Calamus_caryotoides	(Phoenix_dactylifera	(((Pseudophoenix_vinifera	((Oenocarpus_bataua	(Manicaria_saccifera	(Dictyosperma_album	(Burretiokentia_grandiflora	((Veitchia_spiralis	(Kentiopsis_piersoniorum	(Dypsis_decaryi	Heterospathe_cagayanensis)))	(Prestoea_acuminata	Hydriastele_microspadix))))))	(((Geonoma_undata	(Pelagodoxa_henryana	((Reinhardtia_gracilis	Reinhardtia_simplex)	(Reinhardtia_latisecta	Reinhardtia_paiewonskiana))))	Roystonea_regia)	(Orania_palindan	((Leopoldinia_pulchra	(Chamaedorea_seifrizii	Sclerosperma_profizianum))	(Attalea_speciosa	(Bactris_major	(Elaeis_oleifera	Elaeis_guineensis))))))))	(Podococcus_barteri	Serenoa_repens))	(Nypa_fruticans	Sabal_domingensis))))	Kingia_australis);
((Calamus_caryotoides	((Sabal_domingensis	Serenoa_repens)	(Phoenix_dactylifera	((((Leopoldinia_pulchra	((Dictyosperma_album	(Prestoea_acuminata	((((Veitchia_spiralis	Burretiokentia_grandiflora)	(Dypsis_decaryi	Kentiopsis_piersoniorum))	Heterospathe_cagayanensis)	Hydriastele_microspadix)))	(Oenocarpus_bataua	Manicaria_saccifera)))	(((Podococcus_barteri	Roystonea_regia)	((Geonoma_undata	Pelagodoxa_henryana)	(((Reinhardtia_gracilis	Reinhardtia_simplex)	Reinhardtia_paiewonskiana)	Reinhardtia_latisecta)))	((Attalea_speciosa	(Bactris_major	(Elaeis_oleifera	Elaeis_guineensis)))	(Chamaedorea_seifrizii	(Orania_palindan	Sclerosperma_profizianum)))))	Pseudophoenix_vinifera)	Nypa_fruticans))))	Kingia_australis);
((Calamus_caryotoides	((Sabal_domingensis	Phoenix_dactylifera)	((((Pseudophoenix_vinifera	Serenoa_repens)	(Chamaedorea_seifrizii	(Leopoldinia_pulchra	((Geonoma_undata	(((Burretiokentia_grandiflora	(Dypsis_decaryi	(Pelagodoxa_henryana	Prestoea_acuminata)))	(((Veitchia_spiralis	Kentiopsis_piersoniorum)	Heterospathe_cagayanensis)	(Reinhardtia_gracilis	Hydriastele_microspadix)))	Dictyosperma_album))	(Oenocarpus_bataua	Manicaria_saccifera)))))	((Podococcus_barteri	(Orania_palindan	Sclerosperma_profizianum))	(Roystonea_regia	(((Reinhardtia_simplex	Reinhardtia_paiewonskiana)	Reinhardtia_latisecta)	(Attalea_speciosa	(Bactris_major	(Elaeis_oleifera	Elaeis_guineensis)))))))	Nypa_fruticans)))	Kingia_australis);
((Calamus_caryotoides	(Podococcus_barteri	(Serenoa_repens	(Chamaedorea_seifrizii	((((Leopoldinia_pulchra	(((((Burretiokentia_grandiflora	(Pelagodoxa_henryana	Prestoea_acuminata))	(((Veitchia_spiralis	Kentiopsis_piersoniorum)	Heterospathe_cagayanensis)	(Reinhardtia_gracilis	Hydriastele_microspadix)))	Dictyosperma_album)	(Oenocarpus_bataua	Manicaria_saccifera))	Dypsis_decaryi))	(((Reinhardtia_simplex	Reinhardtia_paiewonskiana)	Reinhardtia_latisecta)	((Attalea_speciosa	(Bactris_major	(Elaeis_oleifera	Elaeis_guineensis)))	((Geonoma_undata	Roystonea_regia)	(Orania_palindan	Sclerosperma_profizianum)))))	Pseudophoenix_vinifera)	(Nypa_fruticans	(Sabal_domingensis	Phoenix_dactylifera)))))))	Kingia_australis);
((Calamus_caryotoides	((Sabal_domingensis	Phoenix_dactylifera)	(((Serenoa_repens	Chamaedorea_seifrizii)	((((Leopoldinia_pulchra	((Oenocarpus_bataua	Geonoma_undata)	(((((Dypsis_decaryi	Burretiokentia_grandiflora)	(Pelagodoxa_henryana	Prestoea_acuminata))	(((Veitchia_spiralis	Kentiopsis_piersoniorum)	Heterospathe_cagayanensis)	(Reinhardtia_gracilis	Hydriastele_microspadix)))	Dictyosperma_album)	Manicaria_saccifera)))	(((Reinhardtia_simplex	Reinhardtia_paiewonskiana)	Reinhardtia_latisecta)	(Roystonea_regia	(Attalea_speciosa	(Bactris_major	(Elaeis_oleifera	Elaeis_guineensis))))))	Pseudophoenix_vinifera)	(Podococcus_barteri	(Orania_palindan	Sclerosperma_profizianum))))	Nypa_fruticans)))	Kingia_australis);
(((Geonoma_undata	Manicaria_saccifera)	(Oenocarpus_bataua	((((((Nypa_fruticans	Sabal_domingensis)	Phoenix_dactylifera)	(Chamaedorea_seifrizii	((Calamus_caryotoides	Pseudophoenix_vinifera)	Serenoa_repens)))	(Reinhardtia_gracilis	((Reinhardtia_simplex	(Reinhardtia_paiewonskiana	Reinhardtia_latisecta))	(((Podococcus_barteri	(Orania_palindan	Sclerosperma_profizianum))	Roystonea_regia)	(Attalea_speciosa	(Bactris_major	(Elaeis_oleifera	Elaeis_guineensis)))))))	Leopoldinia_pulchra)	((Burretiokentia_grandiflora	(Pelagodoxa_henryana	(Dypsis_decaryi	Prestoea_acuminata)))	((Dictyosperma_album	Hydriastele_microspadix)	((Veitchia_spiralis	Kentiopsis_piersoniorum)	Heterospathe_cagayanensis))))))	Kingia_australis);
((((Heterospathe_cagayanensis	(Kentiopsis_piersoniorum	Veitchia_spiralis))	((Prestoea_acuminata	Hydriastele_microspadix)	(((((((Geonoma_undata	Roystonea_regia)	((Attalea_speciosa	(Bactris_major	(Elaeis_oleifera	Elaeis_guineensis)))	(Pelagodoxa_henryana	((Reinhardtia_latisecta	Reinhardtia_paiewonskiana)	(Reinhardtia_gracilis	Reinhardtia_simplex)))))	((Podococcus_barteri	(Orania_palindan	Sclerosperma_profizianum))	(((Sabal_domingensis	(Dypsis_decaryi	Phoenix_dactylifera))	(Chamaedorea_seifrizii	Serenoa_repens))	(Pseudophoenix_vinifera	Nypa_fruticans))))	Leopoldinia_pulchra)	(Manicaria_saccifera	Oenocarpus_bataua))	Dictyosperma_album)	Burretiokentia_grandiflora)))	Calamus_caryotoides)	Kingia_australis);
((((Sabal_domingensis	Phoenix_dactylifera)	((Chamaedorea_seifrizii	Pseudophoenix_vinifera)	(((Roystonea_regia	(Leopoldinia_pulchra	((Dypsis_decaryi	(Manicaria_saccifera	Oenocarpus_bataua))	(Geonoma_undata	((Dictyosperma_album	((Heterospathe_cagayanensis	(Kentiopsis_piersoniorum	Veitchia_spiralis))	Hydriastele_microspadix))	(Prestoea_acuminata	Burretiokentia_grandiflora))))))	((Attalea_speciosa	(Bactris_major	(Elaeis_oleifera	Elaeis_guineensis)))	(Pelagodoxa_henryana	((Reinhardtia_latisecta	Reinhardtia_paiewonskiana)	(Reinhardtia_gracilis	Reinhardtia_simplex)))))	(Orania_palindan	(Nypa_fruticans	Sclerosperma_profizianum)))))	((Calamus_caryotoides	Podococcus_barteri)	Serenoa_repens))	Kingia_australis);
((((Sabal_domingensis	Phoenix_dactylifera)	((((((Geonoma_undata	Roystonea_regia)	((Attalea_speciosa	(Bactris_major	(Elaeis_oleifera	Elaeis_guineensis)))	((Reinhardtia_latisecta	Reinhardtia_paiewonskiana)	(Reinhardtia_gracilis	Reinhardtia_simplex))))	(Leopoldinia_pulchra	(Oenocarpus_bataua	((((Heterospathe_cagayanensis	(Kentiopsis_piersoniorum	Veitchia_spiralis))	(Hydriastele_microspadix	Dictyosperma_album))	(Burretiokentia_grandiflora	(Dypsis_decaryi	(Pelagodoxa_henryana	Prestoea_acuminata))))	Manicaria_saccifera))))	Pseudophoenix_vinifera)	((Podococcus_barteri	Serenoa_repens)	(Orania_palindan	(Sclerosperma_profizianum	Chamaedorea_seifrizii))))	Nypa_fruticans))	Calamus_caryotoides)	Kingia_australis);
(((((((Roystonea_regia	(((Reinhardtia_latisecta	Reinhardtia_paiewonskiana)	(Reinhardtia_gracilis	Reinhardtia_simplex))	((Orania_palindan	((Podococcus_barteri	Nypa_fruticans)	Sclerosperma_profizianum))	((Elaeis_oleifera	Elaeis_guineensis)	(Attalea_speciosa	Bactris_major)))))	(Leopoldinia_pulchra	(Geonoma_undata	((((((Veitchia_spiralis	Kentiopsis_piersoniorum)	Heterospathe_cagayanensis)	Hydriastele_microspadix)	((Pelagodoxa_henryana	Prestoea_acuminata)	(Burretiokentia_grandiflora	Dypsis_decaryi)))	Dictyosperma_album)	(Manicaria_saccifera	Oenocarpus_bataua)))))	(Pseudophoenix_vinifera	Chamaedorea_seifrizii))	Serenoa_repens)	(Sabal_domingensis	Phoenix_dactylifera))	Calamus_caryotoides)	Kingia_australis);
(((((((Podococcus_barteri	(Sclerosperma_profizianum	Orania_palindan))	((((Elaeis_oleifera	Elaeis_guineensis)	(Attalea_speciosa	Bactris_major))	((Geonoma_undata	Roystonea_regia)	((Reinhardtia_latisecta	Reinhardtia_paiewonskiana)	(Reinhardtia_gracilis	Reinhardtia_simplex))))	(Leopoldinia_pulchra	(((Burretiokentia_grandiflora	(Dypsis_decaryi	(Pelagodoxa_henryana	Prestoea_acuminata)))	(Dictyosperma_album	(((Veitchia_spiralis	Kentiopsis_piersoniorum)	Heterospathe_cagayanensis)	Hydriastele_microspadix)))	(Manicaria_saccifera	Oenocarpus_bataua)))))	((Nypa_fruticans	Pseudophoenix_vinifera)	Chamaedorea_seifrizii))	Serenoa_repens)	(Sabal_domingensis	Phoenix_dactylifera))	Calamus_caryotoides)	Kingia_australis);
(((Roystonea_regia	(((Attalea_speciosa	(Bactris_major	(Elaeis_oleifera	Elaeis_guineensis)))	(Reinhardtia_paiewonskiana	((Reinhardtia_gracilis	Reinhardtia_simplex)	Reinhardtia_latisecta)))	((Podococcus_barteri	(Sclerosperma_profizianum	Orania_palindan))	((Leopoldinia_pulchra	(Geonoma_undata	((Manicaria_saccifera	Oenocarpus_bataua)	((Burretiokentia_grandiflora	(Pelagodoxa_henryana	(Prestoea_acuminata	Dypsis_decaryi)))	(Dictyosperma_album	(((Veitchia_spiralis	Kentiopsis_piersoniorum)	Heterospathe_cagayanensis)	Hydriastele_microspadix))))))	((Pseudophoenix_vinifera	Chamaedorea_seifrizii)	(Serenoa_repens	(Nypa_fruticans	(Sabal_domingensis	Phoenix_dactylifera))))))))	Calamus_caryotoides)	Kingia_australis);
(((Roystonea_regia	((((Attalea_speciosa	(Bactris_major	(Elaeis_oleifera	Elaeis_guineensis)))	(Reinhardtia_paiewonskiana	((Reinhardtia_gracilis	Reinhardtia_simplex)	Reinhardtia_latisecta)))	((Podococcus_barteri	(Sclerosperma_profizianum	Orania_palindan))	((Chamaedorea_seifrizii	(((Manicaria_saccifera	Oenocarpus_bataua)	(Dictyosperma_album	((((Veitchia_spiralis	Kentiopsis_piersoniorum)	Heterospathe_cagayanensis)	Hydriastele_microspadix)	((Pelagodoxa_henryana	Prestoea_acuminata)	(Dypsis_decaryi	Burretiokentia_grandiflora)))))	Geonoma_undata))	((Serenoa_repens	(Sabal_domingensis	Phoenix_dactylifera))	(Nypa_fruticans	Pseudophoenix_vinifera)))))	Leopoldinia_pulchra))	Calamus_caryotoides)	Kingia_australis);
((((Sabal_domingensis	Phoenix_dactylifera)	(((Nypa_fruticans	Pseudophoenix_vinifera)	(((((Attalea_speciosa	(Bactris_major	(Elaeis_oleifera	Elaeis_guineensis)))	((Reinhardtia_gracilis	Reinhardtia_simplex)	(Reinhardtia_latisecta	Reinhardtia_paiewonskiana)))	((Chamaedorea_seifrizii	Roystonea_regia)	Geonoma_undata))	(Podococcus_barteri	(Sclerosperma_profizianum	Orania_palindan)))	(Leopoldinia_pulchra	(Dypsis_decaryi	((Manicaria_saccifera	Oenocarpus_bataua)	(((Pelagodoxa_henryana	Prestoea_acuminata)	Burretiokentia_grandiflora)	(Dictyosperma_album	(((Veitchia_spiralis	Kentiopsis_piersoniorum)	Heterospathe_cagayanensis)	Hydriastele_microspadix))))))))	Serenoa_repens))	Calamus_caryotoides)	Kingia_australis);
(((Sabal_domingensis	(((((Chamaedorea_seifrizii	Pseudophoenix_vinifera)	Serenoa_repens)	((Geonoma_undata	(Podococcus_barteri	(Sclerosperma_profizianum	Orania_palindan)))	((Roystonea_regia	((Leopoldinia_pulchra	((Manicaria_saccifera	Oenocarpus_bataua)	(Dictyosperma_album	((((Veitchia_spiralis	Kentiopsis_piersoniorum)	Heterospathe_cagayanensis)	Hydriastele_microspadix)	((Pelagodoxa_henryana	(Dypsis_decaryi	Prestoea_acuminata))	Burretiokentia_grandiflora)))))	(Attalea_speciosa	(Bactris_major	(Elaeis_oleifera	Elaeis_guineensis)))))	((Reinhardtia_gracilis	Reinhardtia_simplex)	(Reinhardtia_latisecta	Reinhardtia_paiewonskiana)))))	Nypa_fruticans)	Phoenix_dactylifera))	Calamus_caryotoides)	Kingia_australis);
((((((((Podococcus_barteri	(Sclerosperma_profizianum	Orania_palindan))	((Nypa_fruticans	Pseudophoenix_vinifera)	((Leopoldinia_pulchra	((Dictyosperma_album	((((Veitchia_spiralis	Kentiopsis_piersoniorum)	Heterospathe_cagayanensis)	Hydriastele_microspadix)	(Burretiokentia_grandiflora	((Pelagodoxa_henryana	Prestoea_acuminata)	Dypsis_decaryi))))	((Manicaria_saccifera	Oenocarpus_bataua)	Geonoma_undata)))	((((Reinhardtia_gracilis	Reinhardtia_simplex)	(Reinhardtia_latisecta	Reinhardtia_paiewonskiana))	((Elaeis_oleifera	Elaeis_guineensis)	(Attalea_speciosa	Bactris_major)))	Roystonea_regia))))	Chamaedorea_seifrizii)	Serenoa_repens)	Sabal_domingensis)	Phoenix_dactylifera)	Calamus_caryotoides)	Kingia_australis);
(((Phoenix_dactylifera	((Serenoa_repens	Sabal_domingensis)	(((Podococcus_barteri	(Sclerosperma_profizianum	Orania_palindan))	(((Leopoldinia_pulchra	((Manicaria_saccifera	(Geonoma_undata	Oenocarpus_bataua))	(Dictyosperma_album	((Hydriastele_microspadix	(Heterospathe_cagayanensis	(Kentiopsis_piersoniorum	Veitchia_spiralis)))	(Dypsis_decaryi	((Prestoea_acuminata	Pelagodoxa_henryana)	Burretiokentia_grandiflora))))))	((Bactris_major	(Elaeis_guineensis	Elaeis_oleifera))	Attalea_speciosa))	(Roystonea_regia	((Reinhardtia_latisecta	Reinhardtia_paiewonskiana)	(Reinhardtia_gracilis	Reinhardtia_simplex)))))	((Pseudophoenix_vinifera	Nypa_fruticans)	Chamaedorea_seifrizii))))	Calamus_caryotoides)	Kingia_australis);
((Pseudophoenix_vinifera	(Nypa_fruticans	((Chamaedorea_seifrizii	(Phoenix_dactylifera	((Serenoa_repens	Sabal_domingensis)	Calamus_caryotoides)))	(((Roystonea_regia	(Leopoldinia_pulchra	((Geonoma_undata	(Manicaria_saccifera	Oenocarpus_bataua))	(Dictyosperma_album	((Hydriastele_microspadix	(Heterospathe_cagayanensis	(Kentiopsis_piersoniorum	Veitchia_spiralis)))	(Burretiokentia_grandiflora	(Dypsis_decaryi	(Prestoea_acuminata	Pelagodoxa_henryana))))))))	(Podococcus_barteri	(Sclerosperma_profizianum	Orania_palindan)))	(((Bactris_major	(Elaeis_guineensis	Elaeis_oleifera))	Attalea_speciosa)	((Reinhardtia_latisecta	Reinhardtia_paiewonskiana)	(Reinhardtia_gracilis	Reinhardtia_simplex)))))))	Kingia_australis);
((Calamus_caryotoides	(Nypa_fruticans	((Phoenix_dactylifera	Sabal_domingensis)	((((((Sclerosperma_profizianum	Orania_palindan)	(Roystonea_regia	(((Elaeis_guineensis	Elaeis_oleifera)	(Attalea_speciosa	Bactris_major))	((Reinhardtia_latisecta	Reinhardtia_paiewonskiana)	(Reinhardtia_gracilis	Reinhardtia_simplex)))))	(Leopoldinia_pulchra	((Manicaria_saccifera	Oenocarpus_bataua)	(Dictyosperma_album	((Hydriastele_microspadix	(Heterospathe_cagayanensis	(Kentiopsis_piersoniorum	Veitchia_spiralis)))	((Prestoea_acuminata	Pelagodoxa_henryana)	(Burretiokentia_grandiflora	Dypsis_decaryi)))))))	Pseudophoenix_vinifera)	((Podococcus_barteri	Serenoa_repens)	Chamaedorea_seifrizii))	Geonoma_undata))))	Kingia_australis);
((Calamus_caryotoides	(Roystonea_regia	((Leopoldinia_pulchra	((Dypsis_decaryi	(Manicaria_saccifera	Oenocarpus_bataua))	(Burretiokentia_grandiflora	((Dictyosperma_album	(Hydriastele_microspadix	(Heterospathe_cagayanensis	(Kentiopsis_piersoniorum	Veitchia_spiralis))))	(Prestoea_acuminata	(Geonoma_undata	Pelagodoxa_henryana))))))	((((Phoenix_dactylifera	Sabal_domingensis)	(Podococcus_barteri	Serenoa_repens))	((Chamaedorea_seifrizii	(Orania_palindan	Sclerosperma_profizianum))	(Nypa_fruticans	Pseudophoenix_vinifera)))	((Attalea_speciosa	(Bactris_major	(Elaeis_guineensis	Elaeis_oleifera)))	((Reinhardtia_latisecta	Reinhardtia_paiewonskiana)	(Reinhardtia_gracilis	Reinhardtia_simplex)))))))	Kingia_australis);
((Calamus_caryotoides	(Roystonea_regia	(((Leopoldinia_pulchra	((Dypsis_decaryi	(((Dictyosperma_album	(((Prestoea_acuminata	Pelagodoxa_henryana)	Burretiokentia_grandiflora)	(Hydriastele_microspadix	(Heterospathe_cagayanensis	(Kentiopsis_piersoniorum	Veitchia_spiralis)))))	Manicaria_saccifera)	Oenocarpus_bataua))	Geonoma_undata))	((Nypa_fruticans	Pseudophoenix_vinifera)	(((Phoenix_dactylifera	Sabal_domingensis)	Serenoa_repens)	(Chamaedorea_seifrizii	(Podococcus_barteri	(Orania_palindan	Sclerosperma_profizianum))))))	((Attalea_speciosa	(Bactris_major	(Elaeis_guineensis	Elaeis_oleifera)))	((Reinhardtia_latisecta	Reinhardtia_paiewonskiana)	(Reinhardtia_gracilis	Reinhardtia_simplex))))))	Kingia_australis);
((Calamus_caryotoides	(Roystonea_regia	(((((Geonoma_undata	Manicaria_saccifera)	(((Prestoea_acuminata	Pelagodoxa_henryana)	Burretiokentia_grandiflora)	(Hydriastele_microspadix	(Dictyosperma_album	(Heterospathe_cagayanensis	(Kentiopsis_piersoniorum	Veitchia_spiralis))))))	(Dypsis_decaryi	Oenocarpus_bataua))	((Pseudophoenix_vinifera	((Phoenix_dactylifera	Sabal_domingensis)	(Podococcus_barteri	Serenoa_repens)))	((Orania_palindan	((Attalea_speciosa	(Bactris_major	(Elaeis_guineensis	Elaeis_oleifera)))	((Reinhardtia_latisecta	Reinhardtia_paiewonskiana)	(Reinhardtia_gracilis	Reinhardtia_simplex))))	(Nypa_fruticans	Sclerosperma_profizianum))))	(Leopoldinia_pulchra	Chamaedorea_seifrizii))))	Kingia_australis);
((Calamus_caryotoides	(((Phoenix_dactylifera	Sabal_domingensis)	Serenoa_repens)	((((((Leopoldinia_pulchra	Chamaedorea_seifrizii)	Roystonea_regia)	(((Reinhardtia_latisecta	Reinhardtia_paiewonskiana)	(Reinhardtia_gracilis	Reinhardtia_simplex))	(Attalea_speciosa	(Bactris_major	(Elaeis_guineensis	Elaeis_oleifera)))))	(Podococcus_barteri	(Sclerosperma_profizianum	Orania_palindan)))	((((Manicaria_saccifera	Oenocarpus_bataua)	Dypsis_decaryi)	((((Dictyosperma_album	Prestoea_acuminata)	Pelagodoxa_henryana)	Burretiokentia_grandiflora)	(Hydriastele_microspadix	((Kentiopsis_piersoniorum	Veitchia_spiralis)	Heterospathe_cagayanensis))))	Geonoma_undata))	(Nypa_fruticans	Pseudophoenix_vinifera))))	Kingia_australis);
((Calamus_caryotoides	(Nypa_fruticans	(((((Leopoldinia_pulchra	((Manicaria_saccifera	Oenocarpus_bataua)	((((((Geonoma_undata	Pelagodoxa_henryana)	Dypsis_decaryi)	Prestoea_acuminata)	Burretiokentia_grandiflora)	(Hydriastele_microspadix	((Kentiopsis_piersoniorum	Veitchia_spiralis)	Heterospathe_cagayanensis)))	Dictyosperma_album)))	(Podococcus_barteri	(Sclerosperma_profizianum	Orania_palindan)))	((Serenoa_repens	Chamaedorea_seifrizii)	Pseudophoenix_vinifera))	(((Reinhardtia_latisecta	Reinhardtia_paiewonskiana)	(Reinhardtia_gracilis	Reinhardtia_simplex))	((Attalea_speciosa	(Bactris_major	(Elaeis_guineensis	Elaeis_oleifera)))	Roystonea_regia)))	(Phoenix_dactylifera	Sabal_domingensis))))	Kingia_australis);
((Calamus_caryotoides	((Nypa_fruticans	(((((Chamaedorea_seifrizii	(Podococcus_barteri	(Sclerosperma_profizianum	Orania_palindan)))	Pseudophoenix_vinifera)	((Leopoldinia_pulchra	((Manicaria_saccifera	(Geonoma_undata	Oenocarpus_bataua))	(((Hydriastele_microspadix	((Kentiopsis_piersoniorum	Veitchia_spiralis)	Heterospathe_cagayanensis))	Dictyosperma_album)	((Prestoea_acuminata	Pelagodoxa_henryana)	(Dypsis_decaryi	Burretiokentia_grandiflora)))))	(Roystonea_regia	(((Reinhardtia_latisecta	Reinhardtia_paiewonskiana)	(Reinhardtia_gracilis	Reinhardtia_simplex))	((Elaeis_guineensis	Elaeis_oleifera)	(Attalea_speciosa	Bactris_major))))))	Serenoa_repens)	Sabal_domingensis))	Phoenix_dactylifera))	Kingia_australis);
((Calamus_caryotoides	(Phoenix_dactylifera	((Chamaedorea_seifrizii	((Nypa_fruticans	Pseudophoenix_vinifera)	((Leopoldinia_pulchra	(((Manicaria_saccifera	Oenocarpus_bataua)	(Dictyosperma_album	(((Pelagodoxa_henryana	(Dypsis_decaryi	Prestoea_acuminata))	Burretiokentia_grandiflora)	(((Kentiopsis_piersoniorum	Veitchia_spiralis)	Heterospathe_cagayanensis)	Hydriastele_microspadix))))	Geonoma_undata))	((Roystonea_regia	(((Reinhardtia_latisecta	Reinhardtia_paiewonskiana)	(Reinhardtia_gracilis	Reinhardtia_simplex))	((Elaeis_guineensis	Elaeis_oleifera)	(Attalea_speciosa	Bactris_major))))	(Podococcus_barteri	(Sclerosperma_profizianum	Orania_palindan))))))	(Serenoa_repens	Sabal_domingensis))))	Kingia_australis);
((Calamus_caryotoides	((Phoenix_dactylifera	Sabal_domingensis)	(((((((Reinhardtia_gracilis	Reinhardtia_simplex)	(Reinhardtia_latisecta	Reinhardtia_paiewonskiana))	(Roystonea_regia	((Elaeis_guineensis	Elaeis_oleifera)	(Bactris_major	Attalea_speciosa))))	(Leopoldinia_pulchra	((Geonoma_undata	Oenocarpus_bataua)	((Dictyosperma_album	((Dypsis_decaryi	((Prestoea_acuminata	Pelagodoxa_henryana)	Burretiokentia_grandiflora))	(Hydriastele_microspadix	(Heterospathe_cagayanensis	(Veitchia_spiralis	Kentiopsis_piersoniorum)))))	Manicaria_saccifera))))	(Orania_palindan	Sclerosperma_profizianum))	(Chamaedorea_seifrizii	(Nypa_fruticans	Pseudophoenix_vinifera)))	(Podococcus_barteri	Serenoa_repens))))	Kingia_australis);
((Calamus_caryotoides	((Phoenix_dactylifera	Sabal_domingensis)	((((((((Reinhardtia_gracilis	Reinhardtia_simplex)	(Reinhardtia_latisecta	Reinhardtia_paiewonskiana))	((Geonoma_undata	Roystonea_regia)	(Attalea_speciosa	((Elaeis_guineensis	Elaeis_oleifera)	Bactris_major))))	(Leopoldinia_pulchra	(((Hydriastele_microspadix	(Heterospathe_cagayanensis	(Veitchia_spiralis	Kentiopsis_piersoniorum)))	Dictyosperma_album)	(Oenocarpus_bataua	((Dypsis_decaryi	((Prestoea_acuminata	Pelagodoxa_henryana)	Burretiokentia_grandiflora))	Manicaria_saccifera)))))	(Podococcus_barteri	(Orania_palindan	Sclerosperma_profizianum)))	(Chamaedorea_seifrizii	Pseudophoenix_vinifera))	Serenoa_repens)	Nypa_fruticans)))	Kingia_australis);
((Calamus_caryotoides	(Phoenix_dactylifera	((((((((Reinhardtia_paiewonskiana	((Reinhardtia_gracilis	Reinhardtia_simplex)	Reinhardtia_latisecta))	(Attalea_speciosa	((Elaeis_guineensis	Elaeis_oleifera)	Bactris_major)))	(Geonoma_undata	Roystonea_regia))	(Leopoldinia_pulchra	((Dictyosperma_album	((Burretiokentia_grandiflora	((Dypsis_decaryi	Prestoea_acuminata)	Pelagodoxa_henryana))	(Hydriastele_microspadix	(Heterospathe_cagayanensis	(Veitchia_spiralis	Kentiopsis_piersoniorum)))))	(Manicaria_saccifera	Oenocarpus_bataua))))	(Podococcus_barteri	(Orania_palindan	(Nypa_fruticans	Sclerosperma_profizianum))))	(Pseudophoenix_vinifera	Chamaedorea_seifrizii))	Serenoa_repens)	Sabal_domingensis)))	Kingia_australis);
((Calamus_caryotoides	((Phoenix_dactylifera	Sabal_domingensis)	((((((((Reinhardtia_gracilis	Reinhardtia_simplex)	(Reinhardtia_latisecta	Reinhardtia_paiewonskiana))	(Attalea_speciosa	((Elaeis_guineensis	Elaeis_oleifera)	Bactris_major)))	(Roystonea_regia	(Leopoldinia_pulchra	((Geonoma_undata	Dypsis_decaryi)	((Manicaria_saccifera	Oenocarpus_bataua)	(Dictyosperma_album	((Burretiokentia_grandiflora	(Prestoea_acuminata	Pelagodoxa_henryana))	(Hydriastele_microspadix	(Heterospathe_cagayanensis	(Veitchia_spiralis	Kentiopsis_piersoniorum))))))))))	(Podococcus_barteri	(Orania_palindan	Sclerosperma_profizianum)))	(Pseudophoenix_vinifera	Chamaedorea_seifrizii))	Serenoa_repens)	Nypa_fruticans)))	Kingia_australis);
((Calamus_caryotoides	(Phoenix_dactylifera	(((((((Reinhardtia_gracilis	Reinhardtia_simplex)	(Reinhardtia_latisecta	Reinhardtia_paiewonskiana))	(Attalea_speciosa	((Elaeis_guineensis	Elaeis_oleifera)	Bactris_major)))	((Geonoma_undata	Roystonea_regia)	(Leopoldinia_pulchra	((Orania_palindan	Sclerosperma_profizianum)	(Oenocarpus_bataua	((Dictyosperma_album	((((Podococcus_barteri	(Prestoea_acuminata	Pelagodoxa_henryana))	Dypsis_decaryi)	Burretiokentia_grandiflora)	(Hydriastele_microspadix	(Heterospathe_cagayanensis	(Veitchia_spiralis	Kentiopsis_piersoniorum)))))	Manicaria_saccifera))))))	((Nypa_fruticans	Pseudophoenix_vinifera)	Chamaedorea_seifrizii))	Serenoa_repens)	Sabal_domingensis)))	Kingia_australis);
((Calamus_caryotoides	(Phoenix_dactylifera	((((((((Reinhardtia_gracilis	Reinhardtia_simplex)	(Reinhardtia_latisecta	Reinhardtia_paiewonskiana))	((Elaeis_guineensis	Elaeis_oleifera)	(Bactris_major	Attalea_speciosa)))	((Orania_palindan	Sclerosperma_profizianum)	Roystonea_regia))	(Leopoldinia_pulchra	((Manicaria_saccifera	Oenocarpus_bataua)	(Dictyosperma_album	(((Burretiokentia_grandiflora	(Prestoea_acuminata	Dypsis_decaryi))	(Pelagodoxa_henryana	Geonoma_undata))	(Hydriastele_microspadix	(Heterospathe_cagayanensis	(Veitchia_spiralis	Kentiopsis_piersoniorum))))))))	(Nypa_fruticans	Pseudophoenix_vinifera))	Chamaedorea_seifrizii)	((Podococcus_barteri	Serenoa_repens)	Sabal_domingensis))))	Kingia_australis);
((Calamus_caryotoides	((Serenoa_repens	((((Roystonea_regia	((Attalea_speciosa	((Elaeis_guineensis	Elaeis_oleifera)	Bactris_major))	(Orania_palindan	Sclerosperma_profizianum)))	((Reinhardtia_gracilis	Reinhardtia_simplex)	(Reinhardtia_latisecta	Reinhardtia_paiewonskiana)))	(Leopoldinia_pulchra	((Manicaria_saccifera	(Geonoma_undata	Oenocarpus_bataua))	(Dictyosperma_album	(((Dypsis_decaryi	Burretiokentia_grandiflora)	(Pelagodoxa_henryana	Prestoea_acuminata))	(Hydriastele_microspadix	(Heterospathe_cagayanensis	(Veitchia_spiralis	Kentiopsis_piersoniorum))))))))	(Chamaedorea_seifrizii	(Pseudophoenix_vinifera	(Podococcus_barteri	Nypa_fruticans)))))	(Sabal_domingensis	Phoenix_dactylifera)))	Kingia_australis);
((Calamus_caryotoides	(Roystonea_regia	((((Elaeis_guineensis	Elaeis_oleifera)	(Bactris_major	Attalea_speciosa))	(((Reinhardtia_gracilis	Reinhardtia_simplex)	(Reinhardtia_latisecta	Reinhardtia_paiewonskiana))	(((Podococcus_barteri	Orania_palindan)	Sclerosperma_profizianum)	(((Pseudophoenix_vinifera	Nypa_fruticans)	Chamaedorea_seifrizii)	(Phoenix_dactylifera	(Sabal_domingensis	Serenoa_repens))))))	(Leopoldinia_pulchra	(((Manicaria_saccifera	Oenocarpus_bataua)	(Dictyosperma_album	((Burretiokentia_grandiflora	(Pelagodoxa_henryana	(Dypsis_decaryi	Prestoea_acuminata)))	(Hydriastele_microspadix	(Heterospathe_cagayanensis	(Veitchia_spiralis	Kentiopsis_piersoniorum))))))	Geonoma_undata)))))	Kingia_australis);
((Calamus_caryotoides	(Roystonea_regia	(((Attalea_speciosa	((Elaeis_guineensis	Elaeis_oleifera)	Bactris_major))	((Reinhardtia_gracilis	Reinhardtia_simplex)	(Reinhardtia_latisecta	Reinhardtia_paiewonskiana)))	(((Podococcus_barteri	Orania_palindan)	Sclerosperma_profizianum)	((Leopoldinia_pulchra	(((Manicaria_saccifera	Dypsis_decaryi)	(Dictyosperma_album	((Burretiokentia_grandiflora	(Pelagodoxa_henryana	Prestoea_acuminata))	(Hydriastele_microspadix	(Heterospathe_cagayanensis	(Veitchia_spiralis	Kentiopsis_piersoniorum))))))	(Geonoma_undata	Oenocarpus_bataua)))	((Pseudophoenix_vinifera	Nypa_fruticans)	((Serenoa_repens	Chamaedorea_seifrizii)	(Phoenix_dactylifera	Sabal_domingensis))))))))	Kingia_australis);
((Calamus_caryotoides	((Serenoa_repens	Phoenix_dactylifera)	(Sabal_domingensis	((((((Orania_palindan	((Nypa_fruticans	Sclerosperma_profizianum)	(((Elaeis_guineensis	Elaeis_oleifera)	(Podococcus_barteri	Bactris_major))	Attalea_speciosa)))	((Reinhardtia_gracilis	Reinhardtia_simplex)	(Reinhardtia_latisecta	Reinhardtia_paiewonskiana)))	Roystonea_regia)	(Leopoldinia_pulchra	(Manicaria_saccifera	(Oenocarpus_bataua	(((Burretiokentia_grandiflora	Dypsis_decaryi)	(Pelagodoxa_henryana	Prestoea_acuminata))	((Hydriastele_microspadix	(Heterospathe_cagayanensis	(Veitchia_spiralis	Kentiopsis_piersoniorum)))	Dictyosperma_album))))))	Geonoma_undata)	(Chamaedorea_seifrizii	Pseudophoenix_vinifera)))))	Kingia_australis);
(((Sabal_domingensis	((Phoenix_dactylifera	(((Podococcus_barteri	Serenoa_repens)	(Chamaedorea_seifrizii	Pseudophoenix_vinifera))	((Orania_palindan	Sclerosperma_profizianum)	((Leopoldinia_pulchra	((Dictyosperma_album	((((Geonoma_undata	Pelagodoxa_henryana)	Prestoea_acuminata)	(Dypsis_decaryi	Burretiokentia_grandiflora))	(Hydriastele_microspadix	(Heterospathe_cagayanensis	(Veitchia_spiralis	Kentiopsis_piersoniorum)))))	(Oenocarpus_bataua	Manicaria_saccifera)))	(((Reinhardtia_gracilis	Reinhardtia_simplex)	(Reinhardtia_paiewonskiana	Reinhardtia_latisecta))	(Roystonea_regia	((Bactris_major	(Elaeis_oleifera	Elaeis_guineensis))	Attalea_speciosa)))))))	Nypa_fruticans))	Calamus_caryotoides)	Kingia_australis);
((((Serenoa_repens	((((Chamaedorea_seifrizii	Pseudophoenix_vinifera)	Nypa_fruticans)	((Orania_palindan	Sclerosperma_profizianum)	((((((Reinhardtia_gracilis	Reinhardtia_simplex)	(Reinhardtia_paiewonskiana	Reinhardtia_latisecta))	(Leopoldinia_pulchra	(Oenocarpus_bataua	((Dictyosperma_album	(((Pelagodoxa_henryana	Prestoea_acuminata)	((Podococcus_barteri	Dypsis_decaryi)	Burretiokentia_grandiflora))	(Hydriastele_microspadix	(Heterospathe_cagayanensis	(Veitchia_spiralis	Kentiopsis_piersoniorum)))))	Manicaria_saccifera))))	((Bactris_major	(Elaeis_oleifera	Elaeis_guineensis))	Attalea_speciosa))	Roystonea_regia)	Geonoma_undata)))	Sabal_domingensis))	Phoenix_dactylifera)	Calamus_caryotoides)	Kingia_australis);
(((Roystonea_regia	((((Leopoldinia_pulchra	(((((Podococcus_barteri	(Prestoea_acuminata	(Pelagodoxa_henryana	Geonoma_undata)))	(Dypsis_decaryi	Burretiokentia_grandiflora))	Manicaria_saccifera)	Oenocarpus_bataua)	(Hydriastele_microspadix	(Dictyosperma_album	(Heterospathe_cagayanensis	(Veitchia_spiralis	Kentiopsis_piersoniorum))))))	((Bactris_major	(Elaeis_oleifera	Elaeis_guineensis))	Attalea_speciosa))	((((Serenoa_repens	(Chamaedorea_seifrizii	Pseudophoenix_vinifera))	Nypa_fruticans)	(Sabal_domingensis	Phoenix_dactylifera))	(Orania_palindan	Sclerosperma_profizianum)))	((Reinhardtia_gracilis	Reinhardtia_simplex)	(Reinhardtia_paiewonskiana	Reinhardtia_latisecta))))	Calamus_caryotoides)	Kingia_australis);
(((Kentiopsis_piersoniorum	((Heterospathe_cagayanensis	(((((Pelagodoxa_henryana	Prestoea_acuminata)	((((Geonoma_undata	(((Serenoa_repens	(Chamaedorea_seifrizii	Pseudophoenix_vinifera))	(Nypa_fruticans	(Sabal_domingensis	(Dypsis_decaryi	Phoenix_dactylifera))))	(Orania_palindan	(Podococcus_barteri	Sclerosperma_profizianum))))	((((Bactris_major	(Elaeis_oleifera	Elaeis_guineensis))	Attalea_speciosa)	((Reinhardtia_gracilis	Reinhardtia_simplex)	(Reinhardtia_paiewonskiana	Reinhardtia_latisecta)))	Roystonea_regia))	Leopoldinia_pulchra)	(Manicaria_saccifera	Oenocarpus_bataua)))	Dictyosperma_album)	Burretiokentia_grandiflora)	Hydriastele_microspadix))	Veitchia_spiralis))	Calamus_caryotoides)	Kingia_australis);
((Sabal_domingensis	((Calamus_caryotoides	Phoenix_dactylifera)	(((Pseudophoenix_vinifera	(Serenoa_repens	Chamaedorea_seifrizii))	((Podococcus_barteri	(Sclerosperma_profizianum	Orania_palindan))	((Leopoldinia_pulchra	((((Dictyosperma_album	(Burretiokentia_grandiflora	(Hydriastele_microspadix	((Veitchia_spiralis	Kentiopsis_piersoniorum)	Heterospathe_cagayanensis))))	((Geonoma_undata	Pelagodoxa_henryana)	Prestoea_acuminata))	(Manicaria_saccifera	Oenocarpus_bataua))	Dypsis_decaryi))	((((Bactris_major	(Elaeis_oleifera	Elaeis_guineensis))	Attalea_speciosa)	((Reinhardtia_gracilis	Reinhardtia_simplex)	(Reinhardtia_paiewonskiana	Reinhardtia_latisecta)))	Roystonea_regia))))	Nypa_fruticans)))	Kingia_australis);
(((Sabal_domingensis	(Phoenix_dactylifera	(((Pseudophoenix_vinifera	(Geonoma_undata	(Serenoa_repens	Chamaedorea_seifrizii)))	(((((Reinhardtia_gracilis	Reinhardtia_simplex)	(Reinhardtia_paiewonskiana	Reinhardtia_latisecta))	(((Bactris_major	(Elaeis_oleifera	Elaeis_guineensis))	Attalea_speciosa)	(Podococcus_barteri	(Sclerosperma_profizianum	Orania_palindan))))	(Roystonea_regia	Leopoldinia_pulchra))	(Manicaria_saccifera	(Oenocarpus_bataua	((((Dypsis_decaryi	Burretiokentia_grandiflora)	(Pelagodoxa_henryana	Prestoea_acuminata))	(((Veitchia_spiralis	Kentiopsis_piersoniorum)	Heterospathe_cagayanensis)	Hydriastele_microspadix))	Dictyosperma_album)))))	Nypa_fruticans)))	Calamus_caryotoides)	Kingia_australis);
(((Serenoa_repens	((Phoenix_dactylifera	(((Nypa_fruticans	Pseudophoenix_vinifera)	(((Sclerosperma_profizianum	Orania_palindan)	Podococcus_barteri)	((((Reinhardtia_gracilis	Reinhardtia_simplex)	(Reinhardtia_paiewonskiana	Reinhardtia_latisecta))	(((Elaeis_oleifera	Elaeis_guineensis)	Bactris_major)	Attalea_speciosa))	((Leopoldinia_pulchra	(Oenocarpus_bataua	(((((Dypsis_decaryi	Burretiokentia_grandiflora)	(Pelagodoxa_henryana	Prestoea_acuminata))	(((Veitchia_spiralis	Kentiopsis_piersoniorum)	Heterospathe_cagayanensis)	Hydriastele_microspadix))	Dictyosperma_album)	Manicaria_saccifera)))	(Geonoma_undata	Roystonea_regia)))))	Chamaedorea_seifrizii))	Sabal_domingensis))	Calamus_caryotoides)	Kingia_australis);
(((Serenoa_repens	((Phoenix_dactylifera	Sabal_domingensis)	((Nypa_fruticans	(((Sclerosperma_profizianum	Orania_palindan)	Podococcus_barteri)	((((Reinhardtia_gracilis	Reinhardtia_simplex)	(Reinhardtia_paiewonskiana	Reinhardtia_latisecta))	(((Elaeis_oleifera	Elaeis_guineensis)	Bactris_major)	Attalea_speciosa))	((Leopoldinia_pulchra	(Geonoma_undata	(((Dictyosperma_album	(Burretiokentia_grandiflora	(((Veitchia_spiralis	Kentiopsis_piersoniorum)	Heterospathe_cagayanensis)	Hydriastele_microspadix)))	(Dypsis_decaryi	(Pelagodoxa_henryana	Prestoea_acuminata)))	(Manicaria_saccifera	Oenocarpus_bataua))))	Roystonea_regia))))	(Pseudophoenix_vinifera	Chamaedorea_seifrizii))))	Calamus_caryotoides)	Kingia_australis);
(((((((Pseudophoenix_vinifera	Nypa_fruticans)	(((Sclerosperma_profizianum	Orania_palindan)	Podococcus_barteri)	(((((Reinhardtia_gracilis	Reinhardtia_simplex)	(Reinhardtia_paiewonskiana	Reinhardtia_latisecta))	((Elaeis_oleifera	Elaeis_guineensis)	(Bactris_major	Attalea_speciosa)))	Roystonea_regia)	(Leopoldinia_pulchra	(((((Geonoma_undata	(Dypsis_decaryi	Prestoea_acuminata))	Burretiokentia_grandiflora)	Pelagodoxa_henryana)	((((Veitchia_spiralis	Kentiopsis_piersoniorum)	Heterospathe_cagayanensis)	Hydriastele_microspadix)	Dictyosperma_album))	(Manicaria_saccifera	Oenocarpus_bataua))))))	Chamaedorea_seifrizii)	(Sabal_domingensis	Serenoa_repens))	Phoenix_dactylifera)	Calamus_caryotoides)	Kingia_australis);
((((((Pseudophoenix_vinifera	(Serenoa_repens	Chamaedorea_seifrizii))	(((Sclerosperma_profizianum	Orania_palindan)	Podococcus_barteri)	(((((Reinhardtia_gracilis	Reinhardtia_simplex)	(Reinhardtia_paiewonskiana	Reinhardtia_latisecta))	((Elaeis_oleifera	Elaeis_guineensis)	(Bactris_major	Attalea_speciosa)))	(Geonoma_undata	Roystonea_regia))	(Leopoldinia_pulchra	(((Burretiokentia_grandiflora	((Pelagodoxa_henryana	Prestoea_acuminata)	Dypsis_decaryi))	(((Veitchia_spiralis	(Kentiopsis_piersoniorum	Heterospathe_cagayanensis))	Hydriastele_microspadix)	Dictyosperma_album))	(Manicaria_saccifera	Oenocarpus_bataua))))))	(Nypa_fruticans	Sabal_domingensis))	Phoenix_dactylifera)	Calamus_caryotoides)	Kingia_australis);
((Calamus_caryotoides	(((Phoenix_dactylifera	((((Sclerosperma_profizianum	Orania_palindan)	Podococcus_barteri)	(Roystonea_regia	(((Reinhardtia_paiewonskiana	Reinhardtia_latisecta)	(Reinhardtia_gracilis	Reinhardtia_simplex))	((Leopoldinia_pulchra	((Dictyosperma_album	(((Prestoea_acuminata	Pelagodoxa_henryana)	(Burretiokentia_grandiflora	Dypsis_decaryi))	((Heterospathe_cagayanensis	(Kentiopsis_piersoniorum	Veitchia_spiralis))	Hydriastele_microspadix)))	(Manicaria_saccifera	(Geonoma_undata	Oenocarpus_bataua))))	(((Elaeis_oleifera	Elaeis_guineensis)	Bactris_major)	Attalea_speciosa)))))	((Nypa_fruticans	Pseudophoenix_vinifera)	Chamaedorea_seifrizii)))	Serenoa_repens)	Sabal_domingensis))	Kingia_australis);
((Calamus_caryotoides	(((Serenoa_repens	Sabal_domingensis)	(((((Sclerosperma_profizianum	Orania_palindan)	Podococcus_barteri)	((((Leopoldinia_pulchra	((Dictyosperma_album	(((Prestoea_acuminata	Pelagodoxa_henryana)	(Burretiokentia_grandiflora	Dypsis_decaryi))	((Heterospathe_cagayanensis	(Kentiopsis_piersoniorum	Veitchia_spiralis))	Hydriastele_microspadix)))	(Manicaria_saccifera	Oenocarpus_bataua)))	(((Elaeis_oleifera	Elaeis_guineensis)	Bactris_major)	Attalea_speciosa))	Geonoma_undata)	(Roystonea_regia	(Reinhardtia_paiewonskiana	(Reinhardtia_latisecta	(Reinhardtia_gracilis	Reinhardtia_simplex))))))	(Nypa_fruticans	Pseudophoenix_vinifera))	Chamaedorea_seifrizii))	Phoenix_dactylifera))	Kingia_australis);
((Calamus_caryotoides	((Phoenix_dactylifera	(((((((Sclerosperma_profizianum	Orania_palindan)	Podococcus_barteri)	(Roystonea_regia	(Leopoldinia_pulchra	((Dictyosperma_album	((Pelagodoxa_henryana	(Burretiokentia_grandiflora	(Dypsis_decaryi	Prestoea_acuminata)))	((Heterospathe_cagayanensis	(Kentiopsis_piersoniorum	Veitchia_spiralis))	Hydriastele_microspadix)))	(Manicaria_saccifera	(Geonoma_undata	Oenocarpus_bataua))))))	(((Elaeis_oleifera	Elaeis_guineensis)	Bactris_major)	Attalea_speciosa))	(Reinhardtia_paiewonskiana	(Reinhardtia_latisecta	(Reinhardtia_gracilis	Reinhardtia_simplex))))	(Nypa_fruticans	Pseudophoenix_vinifera))	(Chamaedorea_seifrizii	Serenoa_repens)))	Sabal_domingensis))	Kingia_australis);
((Calamus_caryotoides	(Sabal_domingensis	(((Phoenix_dactylifera	((((Geonoma_undata	Roystonea_regia)	((((Elaeis_oleifera	Elaeis_guineensis)	Bactris_major)	Attalea_speciosa)	((Reinhardtia_gracilis	Reinhardtia_simplex)	(Reinhardtia_paiewonskiana	Reinhardtia_latisecta))))	((Sclerosperma_profizianum	Orania_palindan)	Podococcus_barteri))	(Leopoldinia_pulchra	((((Pelagodoxa_henryana	Prestoea_acuminata)	(Burretiokentia_grandiflora	Dypsis_decaryi))	(((Heterospathe_cagayanensis	(Kentiopsis_piersoniorum	Veitchia_spiralis))	Hydriastele_microspadix)	Dictyosperma_album))	(Manicaria_saccifera	Oenocarpus_bataua)))))	(Chamaedorea_seifrizii	Serenoa_repens))	(Nypa_fruticans	Pseudophoenix_vinifera))))	Kingia_australis);
((Calamus_caryotoides	((((Chamaedorea_seifrizii	((((Leopoldinia_pulchra	((Dictyosperma_album	(((Podococcus_barteri	(Pelagodoxa_henryana	Prestoea_acuminata))	(Burretiokentia_grandiflora	Dypsis_decaryi))	((Heterospathe_cagayanensis	(Kentiopsis_piersoniorum	Veitchia_spiralis))	Hydriastele_microspadix)))	(Manicaria_saccifera	Oenocarpus_bataua)))	(((((Elaeis_oleifera	Elaeis_guineensis)	Bactris_major)	Attalea_speciosa)	((Reinhardtia_gracilis	Reinhardtia_simplex)	(Reinhardtia_paiewonskiana	Reinhardtia_latisecta)))	(Geonoma_undata	Roystonea_regia)))	(Sclerosperma_profizianum	Orania_palindan))	(Nypa_fruticans	Pseudophoenix_vinifera)))	Phoenix_dactylifera)	Sabal_domingensis)	Serenoa_repens))	Kingia_australis);
((Calamus_caryotoides	((Sabal_domingensis	Phoenix_dactylifera)	((Podococcus_barteri	Serenoa_repens)	(((Nypa_fruticans	Pseudophoenix_vinifera)	(((Orania_palindan	((((Elaeis_oleifera	Elaeis_guineensis)	Bactris_major)	Attalea_speciosa)	((Reinhardtia_gracilis	Reinhardtia_simplex)	(Reinhardtia_paiewonskiana	Reinhardtia_latisecta))))	Sclerosperma_profizianum)	(Chamaedorea_seifrizii	Roystonea_regia)))	(Leopoldinia_pulchra	(((Dictyosperma_album	(Burretiokentia_grandiflora	Dypsis_decaryi))	((Heterospathe_cagayanensis	(Kentiopsis_piersoniorum	Veitchia_spiralis))	Hydriastele_microspadix))	((Manicaria_saccifera	Oenocarpus_bataua)	((Geonoma_undata	Pelagodoxa_henryana)	Prestoea_acuminata))))))))	Kingia_australis);
((Calamus_caryotoides	((Sabal_domingensis	Phoenix_dactylifera)	((Podococcus_barteri	Serenoa_repens)	((Nypa_fruticans	Pseudophoenix_vinifera)	((((Dictyosperma_album	((Heterospathe_cagayanensis	(Kentiopsis_piersoniorum	Veitchia_spiralis))	Hydriastele_microspadix))	((Manicaria_saccifera	Oenocarpus_bataua)	((Dypsis_decaryi	Burretiokentia_grandiflora)	(Pelagodoxa_henryana	Prestoea_acuminata))))	((Geonoma_undata	((((Elaeis_oleifera	Elaeis_guineensis)	Bactris_major)	Attalea_speciosa)	((Reinhardtia_gracilis	Reinhardtia_simplex)	(Reinhardtia_paiewonskiana	Reinhardtia_latisecta))))	(Roystonea_regia	(Leopoldinia_pulchra	Chamaedorea_seifrizii))))	(Sclerosperma_profizianum	Orania_palindan))))))	Kingia_australis);
((Calamus_caryotoides	((((Podococcus_barteri	Serenoa_repens)	(Pseudophoenix_vinifera	((((Reinhardtia_gracilis	Reinhardtia_simplex)	(Reinhardtia_paiewonskiana	Reinhardtia_latisecta))	(((Dictyosperma_album	((Burretiokentia_grandiflora	(((Geonoma_undata	Pelagodoxa_henryana)	Prestoea_acuminata)	Dypsis_decaryi))	((Heterospathe_cagayanensis	(Kentiopsis_piersoniorum	Veitchia_spiralis))	Hydriastele_microspadix)))	(Manicaria_saccifera	Oenocarpus_bataua))	((((Elaeis_oleifera	Elaeis_guineensis)	Bactris_major)	Attalea_speciosa)	(Orania_palindan	Sclerosperma_profizianum))))	(Roystonea_regia	(Leopoldinia_pulchra	Chamaedorea_seifrizii)))))	(Sabal_domingensis	Phoenix_dactylifera))	Nypa_fruticans))	Kingia_australis);
((Calamus_caryotoides	((Serenoa_repens	(((Podococcus_barteri	Sclerosperma_profizianum)	(Nypa_fruticans	Pseudophoenix_vinifera))	(((((Attalea_speciosa	Bactris_major)	(Elaeis_oleifera	Elaeis_guineensis))	(((Geonoma_undata	Roystonea_regia)	Chamaedorea_seifrizii)	Orania_palindan))	((Reinhardtia_gracilis	Reinhardtia_simplex)	(Reinhardtia_paiewonskiana	Reinhardtia_latisecta)))	(Leopoldinia_pulchra	((Dictyosperma_album	(((Burretiokentia_grandiflora	Dypsis_decaryi)	(Pelagodoxa_henryana	Prestoea_acuminata))	((Heterospathe_cagayanensis	(Kentiopsis_piersoniorum	Veitchia_spiralis))	Hydriastele_microspadix)))	(Manicaria_saccifera	Oenocarpus_bataua))))))	(Sabal_domingensis	Phoenix_dactylifera)))	Kingia_australis);
((Calamus_caryotoides	((((((Pseudophoenix_vinifera	Nypa_fruticans)	Chamaedorea_seifrizii)	(((Leopoldinia_pulchra	(((Dictyosperma_album	(((Burretiokentia_grandiflora	Dypsis_decaryi)	(Pelagodoxa_henryana	Prestoea_acuminata))	((Heterospathe_cagayanensis	(Kentiopsis_piersoniorum	Veitchia_spiralis))	Hydriastele_microspadix)))	Manicaria_saccifera)	Oenocarpus_bataua))	(Sclerosperma_profizianum	(Podococcus_barteri	Orania_palindan)))	(((Geonoma_undata	Roystonea_regia)	(Attalea_speciosa	(Bactris_major	(Elaeis_oleifera	Elaeis_guineensis))))	((Reinhardtia_gracilis	Reinhardtia_simplex)	(Reinhardtia_paiewonskiana	Reinhardtia_latisecta)))))	Serenoa_repens)	Sabal_domingensis)	Phoenix_dactylifera))	Kingia_australis);
((Calamus_caryotoides	(((((((Bactris_major	(Elaeis_guineensis	Elaeis_oleifera))	Attalea_speciosa)	((Reinhardtia_gracilis	Reinhardtia_simplex)	(Reinhardtia_latisecta	Reinhardtia_paiewonskiana)))	((Sabal_domingensis	Phoenix_dactylifera)	((Nypa_fruticans	Pseudophoenix_vinifera)	(Serenoa_repens	Chamaedorea_seifrizii))))	(Podococcus_barteri	(Sclerosperma_profizianum	Orania_palindan)))	(Leopoldinia_pulchra	((Dictyosperma_album	(Burretiokentia_grandiflora	(Hydriastele_microspadix	(Heterospathe_cagayanensis	(Veitchia_spiralis	Kentiopsis_piersoniorum)))))	((Manicaria_saccifera	Oenocarpus_bataua)	((Geonoma_undata	Pelagodoxa_henryana)	(Dypsis_decaryi	Prestoea_acuminata))))))	Roystonea_regia))	Kingia_australis);
((Calamus_caryotoides	(Sabal_domingensis	(Phoenix_dactylifera	(((Serenoa_repens	(Pseudophoenix_vinifera	Chamaedorea_seifrizii))	((Podococcus_barteri	(Sclerosperma_profizianum	Orania_palindan))	((Leopoldinia_pulchra	(((Dictyosperma_album	(Hydriastele_microspadix	(Heterospathe_cagayanensis	((Veitchia_spiralis	Kentiopsis_piersoniorum)	(Dypsis_decaryi	Burretiokentia_grandiflora)))))	((Prestoea_acuminata	Pelagodoxa_henryana)	Manicaria_saccifera))	(Geonoma_undata	Oenocarpus_bataua)))	(Roystonea_regia	(((Bactris_major	(Elaeis_guineensis	Elaeis_oleifera))	Attalea_speciosa)	((Reinhardtia_gracilis	Reinhardtia_simplex)	(Reinhardtia_latisecta	Reinhardtia_paiewonskiana)))))))	Nypa_fruticans))))	Kingia_australis);
((Sabal_domingensis	(Phoenix_dactylifera	(Calamus_caryotoides	(Serenoa_repens	(Chamaedorea_seifrizii	((Podococcus_barteri	(Sclerosperma_profizianum	Orania_palindan))	((Nypa_fruticans	Pseudophoenix_vinifera)	((Leopoldinia_pulchra	(Oenocarpus_bataua	(((Dictyosperma_album	((Veitchia_spiralis	(Kentiopsis_piersoniorum	Heterospathe_cagayanensis))	Hydriastele_microspadix))	((Dypsis_decaryi	Burretiokentia_grandiflora)	(Prestoea_acuminata	Pelagodoxa_henryana)))	Manicaria_saccifera)))	((Geonoma_undata	Roystonea_regia)	(((Bactris_major	(Elaeis_guineensis	Elaeis_oleifera))	Attalea_speciosa)	((Reinhardtia_gracilis	Reinhardtia_simplex)	(Reinhardtia_latisecta	Reinhardtia_paiewonskiana))))))))))))	Kingia_australis);
(((Roystonea_regia	(((((Bactris_major	(Elaeis_guineensis	Elaeis_oleifera))	Attalea_speciosa)	((Reinhardtia_gracilis	Reinhardtia_simplex)	(Reinhardtia_latisecta	Reinhardtia_paiewonskiana)))	((Podococcus_barteri	(Sclerosperma_profizianum	Orania_palindan))	(((Serenoa_repens	(Phoenix_dactylifera	Sabal_domingensis))	((Nypa_fruticans	Pseudophoenix_vinifera)	Chamaedorea_seifrizii))	((Leopoldinia_pulchra	((Dictyosperma_album	(((Heterospathe_cagayanensis	(Veitchia_spiralis	Kentiopsis_piersoniorum))	Hydriastele_microspadix)	(Burretiokentia_grandiflora	(Prestoea_acuminata	Pelagodoxa_henryana))))	(Manicaria_saccifera	Oenocarpus_bataua)))	Dypsis_decaryi))))	Geonoma_undata))	Calamus_caryotoides)	Kingia_australis);
((Sabal_domingensis	(((((Pseudophoenix_vinifera	((Leopoldinia_pulchra	(((Burretiokentia_grandiflora	(Dypsis_decaryi	(Prestoea_acuminata	Pelagodoxa_henryana)))	(Dictyosperma_album	((Heterospathe_cagayanensis	(Veitchia_spiralis	Kentiopsis_piersoniorum))	Hydriastele_microspadix)))	(Manicaria_saccifera	Oenocarpus_bataua)))	((((Reinhardtia_gracilis	Reinhardtia_simplex)	(Reinhardtia_latisecta	Reinhardtia_paiewonskiana))	((Geonoma_undata	Roystonea_regia)	((Elaeis_guineensis	Elaeis_oleifera)	(Attalea_speciosa	Bactris_major))))	((Sclerosperma_profizianum	Orania_palindan)	Chamaedorea_seifrizii))))	(Podococcus_barteri	Serenoa_repens))	Nypa_fruticans)	Calamus_caryotoides)	Phoenix_dactylifera))	Kingia_australis);
((((Sabal_domingensis	((((((Leopoldinia_pulchra	((((Reinhardtia_gracilis	Reinhardtia_simplex)	(Reinhardtia_latisecta	Reinhardtia_paiewonskiana))	((Elaeis_guineensis	Elaeis_oleifera)	(Attalea_speciosa	Bactris_major)))	(Geonoma_undata	Roystonea_regia)))	((((Heterospathe_cagayanensis	(Veitchia_spiralis	Kentiopsis_piersoniorum))	Hydriastele_microspadix)	((Podococcus_barteri	(Prestoea_acuminata	Pelagodoxa_henryana))	(Burretiokentia_grandiflora	Dictyosperma_album)))	(Dypsis_decaryi	(Manicaria_saccifera	Oenocarpus_bataua))))	(Sclerosperma_profizianum	Orania_palindan))	(Nypa_fruticans	Pseudophoenix_vinifera))	Chamaedorea_seifrizii)	Phoenix_dactylifera))	Serenoa_repens)	Calamus_caryotoides)	Kingia_australis);
((((Sabal_domingensis	((Serenoa_repens	Chamaedorea_seifrizii)	(((Sclerosperma_profizianum	Orania_palindan)	(Nypa_fruticans	Pseudophoenix_vinifera))	(((((Manicaria_saccifera	Oenocarpus_bataua)	((((Heterospathe_cagayanensis	(Veitchia_spiralis	Kentiopsis_piersoniorum))	Hydriastele_microspadix)	Dictyosperma_album)	(Dypsis_decaryi	(Burretiokentia_grandiflora	(Podococcus_barteri	(Prestoea_acuminata	(Geonoma_undata	Pelagodoxa_henryana)))))))	Leopoldinia_pulchra)	(Attalea_speciosa	(Bactris_major	(Elaeis_guineensis	Elaeis_oleifera))))	(((Reinhardtia_gracilis	Reinhardtia_simplex)	(Reinhardtia_latisecta	Reinhardtia_paiewonskiana))	Roystonea_regia)))))	Phoenix_dactylifera)	Calamus_caryotoides)	Kingia_australis);
(((((Sabal_domingensis	Phoenix_dactylifera)	(((((Pelagodoxa_henryana	((Reinhardtia_gracilis	Reinhardtia_simplex)	(Reinhardtia_latisecta	Reinhardtia_paiewonskiana)))	(Roystonea_regia	(Attalea_speciosa	(Bactris_major	(Elaeis_guineensis	Elaeis_oleifera)))))	(((Manicaria_saccifera	(Geonoma_undata	Oenocarpus_bataua))	((((Heterospathe_cagayanensis	(Veitchia_spiralis	Kentiopsis_piersoniorum))	Hydriastele_microspadix)	Dictyosperma_album)	((Dypsis_decaryi	Burretiokentia_grandiflora)	Prestoea_acuminata)))	Leopoldinia_pulchra))	(Nypa_fruticans	Pseudophoenix_vinifera))	((Podococcus_barteri	(Sclerosperma_profizianum	Orania_palindan))	Chamaedorea_seifrizii)))	Serenoa_repens)	Calamus_caryotoides)	Kingia_australis);
(((Roystonea_regia	(((((Podococcus_barteri	(Sclerosperma_profizianum	Orania_palindan))	(Attalea_speciosa	(Bactris_major	(Elaeis_guineensis	Elaeis_oleifera))))	((Reinhardtia_gracilis	Reinhardtia_simplex)	(Reinhardtia_latisecta	Reinhardtia_paiewonskiana)))	(((((Manicaria_saccifera	Oenocarpus_bataua)	(Dictyosperma_album	(((Dypsis_decaryi	Burretiokentia_grandiflora)	(Pelagodoxa_henryana	Prestoea_acuminata))	((Heterospathe_cagayanensis	(Veitchia_spiralis	Kentiopsis_piersoniorum))	Hydriastele_microspadix))))	Geonoma_undata)	Leopoldinia_pulchra)	(((Sabal_domingensis	Phoenix_dactylifera)	Nypa_fruticans)	(Pseudophoenix_vinifera	Serenoa_repens))))	Chamaedorea_seifrizii))	Calamus_caryotoides)	Kingia_australis);
(((Phoenix_dactylifera	(((((((((Bactris_major	((Elaeis_guineensis	Elaeis_oleifera)	Attalea_speciosa))	((Reinhardtia_gracilis	Reinhardtia_simplex)	(Reinhardtia_latisecta	Reinhardtia_paiewonskiana)))	Roystonea_regia)	(((Dypsis_decaryi	(Manicaria_saccifera	Oenocarpus_bataua))	((Burretiokentia_grandiflora	((Geonoma_undata	Pelagodoxa_henryana)	Prestoea_acuminata))	(((Heterospathe_cagayanensis	(Veitchia_spiralis	Kentiopsis_piersoniorum))	Hydriastele_microspadix)	Dictyosperma_album)))	Leopoldinia_pulchra))	(Podococcus_barteri	(Sclerosperma_profizianum	Orania_palindan)))	Chamaedorea_seifrizii)	(Pseudophoenix_vinifera	Nypa_fruticans))	Sabal_domingensis)	Serenoa_repens))	Calamus_caryotoides)	Kingia_australis);
(((Phoenix_dactylifera	((Serenoa_repens	((((Leopoldinia_pulchra	(((Oenocarpus_bataua	Manicaria_saccifera)	(Dictyosperma_album	((Burretiokentia_grandiflora	(Pelagodoxa_henryana	Prestoea_acuminata))	(Hydriastele_microspadix	(Veitchia_spiralis	(Kentiopsis_piersoniorum	Heterospathe_cagayanensis))))))	Dypsis_decaryi))	(((Bactris_major	((Elaeis_oleifera	Elaeis_guineensis)	Attalea_speciosa))	(Geonoma_undata	((Reinhardtia_gracilis	Reinhardtia_simplex)	(Reinhardtia_paiewonskiana	Reinhardtia_latisecta))))	Roystonea_regia))	(Podococcus_barteri	(Orania_palindan	Sclerosperma_profizianum)))	(Chamaedorea_seifrizii	(Pseudophoenix_vinifera	Nypa_fruticans))))	Sabal_domingensis))	Calamus_caryotoides)	Kingia_australis);
(((Phoenix_dactylifera	((((((Leopoldinia_pulchra	((Oenocarpus_bataua	Manicaria_saccifera)	((Burretiokentia_grandiflora	(Dypsis_decaryi	(Podococcus_barteri	(Pelagodoxa_henryana	Prestoea_acuminata))))	((Hydriastele_microspadix	(Veitchia_spiralis	(Kentiopsis_piersoniorum	Heterospathe_cagayanensis)))	Dictyosperma_album))))	((((Orania_palindan	Sclerosperma_profizianum)	(Bactris_major	((Elaeis_oleifera	Elaeis_guineensis)	Attalea_speciosa)))	((Reinhardtia_gracilis	Reinhardtia_simplex)	(Reinhardtia_paiewonskiana	Reinhardtia_latisecta)))	Roystonea_regia))	Geonoma_undata)	((Serenoa_repens	Chamaedorea_seifrizii)	Pseudophoenix_vinifera))	Nypa_fruticans)	Sabal_domingensis))	Calamus_caryotoides)	Kingia_australis);
((((((((Orania_palindan	Sclerosperma_profizianum)	((((Leopoldinia_pulchra	(Geonoma_undata	(Oenocarpus_bataua	((Dictyosperma_album	((Veitchia_spiralis	(Kentiopsis_piersoniorum	Heterospathe_cagayanensis))	(((Dypsis_decaryi	(Pelagodoxa_henryana	Prestoea_acuminata))	Burretiokentia_grandiflora)	Hydriastele_microspadix)))	Manicaria_saccifera))))	Roystonea_regia)	(Bactris_major	((Elaeis_oleifera	Elaeis_guineensis)	Attalea_speciosa)))	(Podococcus_barteri	((Reinhardtia_gracilis	Reinhardtia_simplex)	(Reinhardtia_paiewonskiana	Reinhardtia_latisecta)))))	(Chamaedorea_seifrizii	Pseudophoenix_vinifera))	Nypa_fruticans)	Phoenix_dactylifera)	(Serenoa_repens	Sabal_domingensis))	Calamus_caryotoides)	Kingia_australis);
(((((((((Leopoldinia_pulchra	((Dictyosperma_album	((((Geonoma_undata	Pelagodoxa_henryana)	Prestoea_acuminata)	(Burretiokentia_grandiflora	Dypsis_decaryi))	(Hydriastele_microspadix	(Veitchia_spiralis	(Kentiopsis_piersoniorum	Heterospathe_cagayanensis)))))	(Manicaria_saccifera	Oenocarpus_bataua)))	Roystonea_regia)	((Podococcus_barteri	(Orania_palindan	Sclerosperma_profizianum))	(Attalea_speciosa	(Bactris_major	(Elaeis_oleifera	Elaeis_guineensis)))))	((Reinhardtia_gracilis	Reinhardtia_simplex)	(Reinhardtia_paiewonskiana	Reinhardtia_latisecta)))	(Pseudophoenix_vinifera	(Serenoa_repens	Chamaedorea_seifrizii)))	Nypa_fruticans)	(Sabal_domingensis	Phoenix_dactylifera))	Calamus_caryotoides)	Kingia_australis);
((((Phoenix_dactylifera	((((Bactris_major	((Elaeis_oleifera	Elaeis_guineensis)	Attalea_speciosa))	((Reinhardtia_gracilis	Reinhardtia_simplex)	(Reinhardtia_paiewonskiana	Reinhardtia_latisecta)))	((((Leopoldinia_pulchra	((Oenocarpus_bataua	Manicaria_saccifera)	(((Dictyosperma_album	(Hydriastele_microspadix	(Veitchia_spiralis	(Kentiopsis_piersoniorum	Heterospathe_cagayanensis))))	((Pelagodoxa_henryana	Prestoea_acuminata)	(Burretiokentia_grandiflora	Dypsis_decaryi)))	Geonoma_undata)))	Roystonea_regia)	(Podococcus_barteri	(Orania_palindan	Sclerosperma_profizianum)))	(Chamaedorea_seifrizii	(Nypa_fruticans	Pseudophoenix_vinifera))))	Serenoa_repens))	Sabal_domingensis)	Calamus_caryotoides)	Kingia_australis);
(((Phoenix_dactylifera	(((((Leopoldinia_pulchra	(((Dictyosperma_album	((Hydriastele_microspadix	(Heterospathe_cagayanensis	(Veitchia_spiralis	Kentiopsis_piersoniorum)))	(Burretiokentia_grandiflora	(Dypsis_decaryi	(Pelagodoxa_henryana	Prestoea_acuminata)))))	(Oenocarpus_bataua	Manicaria_saccifera))	Geonoma_undata))	(((Orania_palindan	(Sclerosperma_profizianum	Podococcus_barteri))	(Bactris_major	((Elaeis_oleifera	Elaeis_guineensis)	Attalea_speciosa)))	(((Reinhardtia_gracilis	Reinhardtia_simplex)	(Reinhardtia_paiewonskiana	Reinhardtia_latisecta))	Roystonea_regia)))	(Pseudophoenix_vinifera	(Serenoa_repens	Chamaedorea_seifrizii)))	Nypa_fruticans)	Sabal_domingensis))	Calamus_caryotoides)	Kingia_australis);
((Calamus_caryotoides	(Serenoa_repens	((Sabal_domingensis	Phoenix_dactylifera)	(Chamaedorea_seifrizii	(((Leopoldinia_pulchra	(((((Pelagodoxa_henryana	Prestoea_acuminata)	(Burretiokentia_grandiflora	Dypsis_decaryi))	(Dictyosperma_album	(Hydriastele_microspadix	(Heterospathe_cagayanensis	(Veitchia_spiralis	Kentiopsis_piersoniorum)))))	(Oenocarpus_bataua	Manicaria_saccifera))	Geonoma_undata))	((Orania_palindan	(Sclerosperma_profizianum	Podococcus_barteri))	(Roystonea_regia	((Attalea_speciosa	(Bactris_major	(Elaeis_oleifera	Elaeis_guineensis)))	(Reinhardtia_simplex	(Reinhardtia_paiewonskiana	Reinhardtia_latisecta))))))	((Reinhardtia_gracilis	Nypa_fruticans)	Pseudophoenix_vinifera))))))	Kingia_australis);
((Calamus_caryotoides	(((Nypa_fruticans	Sabal_domingensis)	Phoenix_dactylifera)	((Pseudophoenix_vinifera	((((Roystonea_regia	Chamaedorea_seifrizii)	(Attalea_speciosa	(Bactris_major	(Elaeis_oleifera	Elaeis_guineensis))))	((Reinhardtia_gracilis	Reinhardtia_simplex)	(Reinhardtia_paiewonskiana	Reinhardtia_latisecta)))	((Leopoldinia_pulchra	(((Dictyosperma_album	Geonoma_undata)	(Hydriastele_microspadix	(Burretiokentia_grandiflora	(Heterospathe_cagayanensis	(Veitchia_spiralis	Kentiopsis_piersoniorum)))))	(Oenocarpus_bataua	((Dypsis_decaryi	(Prestoea_acuminata	Pelagodoxa_henryana))	Manicaria_saccifera))))	(Orania_palindan	(Sclerosperma_profizianum	Podococcus_barteri)))))	Serenoa_repens)))	Kingia_australis);
((Calamus_caryotoides	(Serenoa_repens	((((Nypa_fruticans	Pseudophoenix_vinifera)	((((Leopoldinia_pulchra	(((Dictyosperma_album	(Hydriastele_microspadix	(Heterospathe_cagayanensis	(Veitchia_spiralis	Kentiopsis_piersoniorum))))	(((Prestoea_acuminata	Pelagodoxa_henryana)	(Burretiokentia_grandiflora	Dypsis_decaryi))	Geonoma_undata))	(Manicaria_saccifera	Oenocarpus_bataua)))	Roystonea_regia)	((Attalea_speciosa	(Bactris_major	(Elaeis_oleifera	Elaeis_guineensis)))	((Reinhardtia_gracilis	Reinhardtia_simplex)	(Reinhardtia_paiewonskiana	Reinhardtia_latisecta))))	(Orania_palindan	(Sclerosperma_profizianum	Podococcus_barteri))))	Chamaedorea_seifrizii)	(Sabal_domingensis	Phoenix_dactylifera))))	Kingia_australis);
((Calamus_caryotoides	(Sabal_domingensis	(Phoenix_dactylifera	(((Podococcus_barteri	Serenoa_repens)	(((((Reinhardtia_simplex	(Reinhardtia_paiewonskiana	Reinhardtia_latisecta))	((Geonoma_undata	Roystonea_regia)	(((Elaeis_oleifera	Elaeis_guineensis)	Bactris_major)	Attalea_speciosa)))	(Leopoldinia_pulchra	((Dictyosperma_album	(((Prestoea_acuminata	Pelagodoxa_henryana)	(Burretiokentia_grandiflora	Dypsis_decaryi))	(Hydriastele_microspadix	(Heterospathe_cagayanensis	(Veitchia_spiralis	Kentiopsis_piersoniorum)))))	(Manicaria_saccifera	Oenocarpus_bataua))))	(Orania_palindan	Sclerosperma_profizianum))	(Pseudophoenix_vinifera	Chamaedorea_seifrizii)))	(Reinhardtia_gracilis	Nypa_fruticans)))))	Kingia_australis);
((((Sabal_domingensis	Phoenix_dactylifera)	(((((Attalea_speciosa	((Elaeis_oleifera	Elaeis_guineensis)	Bactris_major))	((Reinhardtia_paiewonskiana	Reinhardtia_latisecta)	(Reinhardtia_simplex	Reinhardtia_gracilis)))	((((Sclerosperma_profizianum	Orania_palindan)	Podococcus_barteri)	(Roystonea_regia	((Dypsis_decaryi	Leopoldinia_pulchra)	((Dictyosperma_album	((Hydriastele_microspadix	(Heterospathe_cagayanensis	(Veitchia_spiralis	Kentiopsis_piersoniorum)))	((Prestoea_acuminata	Pelagodoxa_henryana)	Burretiokentia_grandiflora)))	(Oenocarpus_bataua	Manicaria_saccifera)))))	Geonoma_undata))	(Chamaedorea_seifrizii	(Pseudophoenix_vinifera	Nypa_fruticans)))	Serenoa_repens))	Calamus_caryotoides)	Kingia_australis);
(((((((Leopoldinia_pulchra	((Dictyosperma_album	((Hydriastele_microspadix	(Heterospathe_cagayanensis	(Veitchia_spiralis	Kentiopsis_piersoniorum)))	((Prestoea_acuminata	Pelagodoxa_henryana)	Burretiokentia_grandiflora)))	(Dypsis_decaryi	(Oenocarpus_bataua	Manicaria_saccifera))))	(((Sclerosperma_profizianum	Orania_palindan)	Podococcus_barteri)	((Geonoma_undata	Roystonea_regia)	((Attalea_speciosa	((Elaeis_oleifera	Elaeis_guineensis)	Bactris_major))	((Reinhardtia_paiewonskiana	Reinhardtia_latisecta)	(Reinhardtia_simplex	Reinhardtia_gracilis))))))	(Chamaedorea_seifrizii	(Pseudophoenix_vinifera	Nypa_fruticans)))	Phoenix_dactylifera)	(Sabal_domingensis	Serenoa_repens))	Calamus_caryotoides)	Kingia_australis);
(((Sabal_domingensis	(Phoenix_dactylifera	((((((Elaeis_oleifera	Elaeis_guineensis)	(Bactris_major	Attalea_speciosa))	((Reinhardtia_paiewonskiana	Reinhardtia_latisecta)	(Reinhardtia_simplex	Reinhardtia_gracilis)))	(Roystonea_regia	(Leopoldinia_pulchra	(Geonoma_undata	((Dictyosperma_album	((Hydriastele_microspadix	(Heterospathe_cagayanensis	(Veitchia_spiralis	Kentiopsis_piersoniorum)))	((Prestoea_acuminata	Pelagodoxa_henryana)	(Burretiokentia_grandiflora	Dypsis_decaryi))))	(Oenocarpus_bataua	Manicaria_saccifera))))))	((Orania_palindan	(Chamaedorea_seifrizii	Sclerosperma_profizianum))	(Pseudophoenix_vinifera	Nypa_fruticans)))	(Podococcus_barteri	Serenoa_repens))))	Calamus_caryotoides)	Kingia_australis);
((((Podococcus_barteri	Serenoa_repens)	((Sabal_domingensis	Phoenix_dactylifera)	(((Pseudophoenix_vinifera	Nypa_fruticans)	((((Attalea_speciosa	((Elaeis_oleifera	Elaeis_guineensis)	Bactris_major))	((Reinhardtia_paiewonskiana	Reinhardtia_latisecta)	(Reinhardtia_simplex	Reinhardtia_gracilis)))	(Roystonea_regia	(Leopoldinia_pulchra	((Dictyosperma_album	((Hydriastele_microspadix	(Heterospathe_cagayanensis	(Veitchia_spiralis	Kentiopsis_piersoniorum)))	((Prestoea_acuminata	(Geonoma_undata	Pelagodoxa_henryana))	(Burretiokentia_grandiflora	Dypsis_decaryi))))	(Oenocarpus_bataua	Manicaria_saccifera)))))	(Orania_palindan	Sclerosperma_profizianum)))	Chamaedorea_seifrizii)))	Calamus_caryotoides)	Kingia_australis);
((((((Chamaedorea_seifrizii	(Pseudophoenix_vinifera	Nypa_fruticans))	(((((Attalea_speciosa	((Elaeis_oleifera	Elaeis_guineensis)	Bactris_major))	((Reinhardtia_paiewonskiana	Reinhardtia_latisecta)	(Reinhardtia_simplex	Reinhardtia_gracilis)))	Roystonea_regia)	(Leopoldinia_pulchra	(((Dictyosperma_album	((Hydriastele_microspadix	(Heterospathe_cagayanensis	(Veitchia_spiralis	Kentiopsis_piersoniorum)))	((Prestoea_acuminata	(Geonoma_undata	Pelagodoxa_henryana))	Burretiokentia_grandiflora)))	(Oenocarpus_bataua	Manicaria_saccifera))	Dypsis_decaryi)))	(Sclerosperma_profizianum	(Podococcus_barteri	Orania_palindan))))	Serenoa_repens)	(Sabal_domingensis	Phoenix_dactylifera))	Calamus_caryotoides)	Kingia_australis);
((((Podococcus_barteri	Serenoa_repens)	(((Chamaedorea_seifrizii	(Pseudophoenix_vinifera	Nypa_fruticans))	((((Sclerosperma_profizianum	Orania_palindan)	Roystonea_regia)	((Attalea_speciosa	((Elaeis_oleifera	Elaeis_guineensis)	Bactris_major))	((Reinhardtia_paiewonskiana	Reinhardtia_latisecta)	(Reinhardtia_simplex	Reinhardtia_gracilis))))	(Leopoldinia_pulchra	(((((Dictyosperma_album	(Hydriastele_microspadix	(Veitchia_spiralis	(Kentiopsis_piersoniorum	Heterospathe_cagayanensis))))	((Prestoea_acuminata	Pelagodoxa_henryana)	Burretiokentia_grandiflora))	Geonoma_undata)	(Oenocarpus_bataua	Manicaria_saccifera))	Dypsis_decaryi))))	(Sabal_domingensis	Phoenix_dactylifera)))	Calamus_caryotoides)	Kingia_australis);
((((Sabal_domingensis	Phoenix_dactylifera)	(((Podococcus_barteri	Serenoa_repens)	(((Pseudophoenix_vinifera	(Sclerosperma_profizianum	Orania_palindan))	((Roystonea_regia	(Leopoldinia_pulchra	(((Dictyosperma_album	(((Dypsis_decaryi	(Prestoea_acuminata	Pelagodoxa_henryana))	Burretiokentia_grandiflora)	(Hydriastele_microspadix	(Veitchia_spiralis	(Kentiopsis_piersoniorum	Heterospathe_cagayanensis)))))	(Oenocarpus_bataua	Manicaria_saccifera))	Geonoma_undata)))	((Attalea_speciosa	((Elaeis_oleifera	Elaeis_guineensis)	Bactris_major))	((Reinhardtia_paiewonskiana	Reinhardtia_latisecta)	(Reinhardtia_simplex	Reinhardtia_gracilis)))))	Chamaedorea_seifrizii))	Nypa_fruticans))	Calamus_caryotoides)	Kingia_australis);
((((Serenoa_repens	((Nypa_fruticans	(((Podococcus_barteri	Sclerosperma_profizianum)	Orania_palindan)	((Leopoldinia_pulchra	((Dictyosperma_album	(((Dypsis_decaryi	(Prestoea_acuminata	(Geonoma_undata	Pelagodoxa_henryana)))	Burretiokentia_grandiflora)	(Hydriastele_microspadix	(Heterospathe_cagayanensis	(Veitchia_spiralis	Kentiopsis_piersoniorum)))))	(Oenocarpus_bataua	Manicaria_saccifera)))	(Roystonea_regia	((Attalea_speciosa	((Elaeis_oleifera	Elaeis_guineensis)	Bactris_major))	((Reinhardtia_paiewonskiana	Reinhardtia_latisecta)	(Reinhardtia_simplex	Reinhardtia_gracilis)))))))	(Sabal_domingensis	(Pseudophoenix_vinifera	Chamaedorea_seifrizii))))	Phoenix_dactylifera)	Calamus_caryotoides)	Kingia_australis);
(((((Sabal_domingensis	Serenoa_repens)	(((((Podococcus_barteri	Roystonea_regia)	(Leopoldinia_pulchra	((((Dictyosperma_album	(((Prestoea_acuminata	Pelagodoxa_henryana)	Burretiokentia_grandiflora)	(Hydriastele_microspadix	(Heterospathe_cagayanensis	(Veitchia_spiralis	Kentiopsis_piersoniorum)))))	Dypsis_decaryi)	Manicaria_saccifera)	(Geonoma_undata	Oenocarpus_bataua))))	((Attalea_speciosa	((Elaeis_oleifera	Elaeis_guineensis)	Bactris_major))	((Reinhardtia_paiewonskiana	Reinhardtia_latisecta)	(Reinhardtia_simplex	Reinhardtia_gracilis))))	(Pseudophoenix_vinifera	Nypa_fruticans))	((Chamaedorea_seifrizii	Sclerosperma_profizianum)	Orania_palindan)))	Phoenix_dactylifera)	Calamus_caryotoides)	Kingia_australis);
((Calamus_caryotoides	((Serenoa_repens	((((((Roystonea_regia	(Leopoldinia_pulchra	(((((Prestoea_acuminata	Pelagodoxa_henryana)	Burretiokentia_grandiflora)	((Hydriastele_microspadix	(Heterospathe_cagayanensis	(Veitchia_spiralis	Kentiopsis_piersoniorum)))	Dictyosperma_album))	((Geonoma_undata	Oenocarpus_bataua)	Manicaria_saccifera))	Dypsis_decaryi)))	((Attalea_speciosa	((Elaeis_oleifera	Elaeis_guineensis)	Bactris_major))	((Reinhardtia_paiewonskiana	Reinhardtia_latisecta)	(Reinhardtia_simplex	Reinhardtia_gracilis))))	(Podococcus_barteri	(Sclerosperma_profizianum	Orania_palindan)))	(Pseudophoenix_vinifera	Chamaedorea_seifrizii))	Nypa_fruticans)	Phoenix_dactylifera))	Sabal_domingensis))	Kingia_australis);
((Calamus_caryotoides	(Roystonea_regia	(((Reinhardtia_simplex	Reinhardtia_gracilis)	(Reinhardtia_paiewonskiana	Reinhardtia_latisecta))	(((Leopoldinia_pulchra	((((Dypsis_decaryi	(Burretiokentia_grandiflora	(Pelagodoxa_henryana	Prestoea_acuminata)))	Manicaria_saccifera)	Oenocarpus_bataua)	(((Veitchia_spiralis	(Heterospathe_cagayanensis	Kentiopsis_piersoniorum))	Hydriastele_microspadix)	Dictyosperma_album)))	(Attalea_speciosa	(Bactris_major	(Elaeis_guineensis	Elaeis_oleifera))))	(Geonoma_undata	(Pseudophoenix_vinifera	((Chamaedorea_seifrizii	((Nypa_fruticans	Sclerosperma_profizianum)	Orania_palindan))	((Phoenix_dactylifera	Sabal_domingensis)	(Podococcus_barteri	Serenoa_repens)))))))))	Kingia_australis);
((Calamus_caryotoides	(Roystonea_regia	((Leopoldinia_pulchra	((Manicaria_saccifera	Oenocarpus_bataua)	(Geonoma_undata	(((((Pelagodoxa_henryana	Prestoea_acuminata)	(Dypsis_decaryi	Burretiokentia_grandiflora))	(Heterospathe_cagayanensis	(Kentiopsis_piersoniorum	Veitchia_spiralis)))	Hydriastele_microspadix)	Dictyosperma_album))))	(((((Chamaedorea_seifrizii	(Nypa_fruticans	Pseudophoenix_vinifera))	((Phoenix_dactylifera	Sabal_domingensis)	(Podococcus_barteri	Serenoa_repens)))	(Sclerosperma_profizianum	Orania_palindan))	(Attalea_speciosa	(Bactris_major	(Elaeis_guineensis	Elaeis_oleifera))))	((Reinhardtia_simplex	Reinhardtia_gracilis)	(Reinhardtia_paiewonskiana	Reinhardtia_latisecta))))))	Kingia_australis);
((Calamus_caryotoides	(Roystonea_regia	((Leopoldinia_pulchra	(((Geonoma_undata	(((Pelagodoxa_henryana	Prestoea_acuminata)	Burretiokentia_grandiflora)	((Heterospathe_cagayanensis	(Kentiopsis_piersoniorum	Veitchia_spiralis))	Hydriastele_microspadix)))	Dictyosperma_album)	(Dypsis_decaryi	(Manicaria_saccifera	Oenocarpus_bataua))))	((((Chamaedorea_seifrizii	Pseudophoenix_vinifera)	(Nypa_fruticans	(Phoenix_dactylifera	(Sabal_domingensis	(Podococcus_barteri	Serenoa_repens)))))	(Sclerosperma_profizianum	Orania_palindan))	(((Bactris_major	(Elaeis_guineensis	Elaeis_oleifera))	Attalea_speciosa)	((Reinhardtia_simplex	Reinhardtia_gracilis)	(Reinhardtia_paiewonskiana	Reinhardtia_latisecta)))))))	Kingia_australis);
((Calamus_caryotoides	(Phoenix_dactylifera	(Sabal_domingensis	((((Chamaedorea_seifrizii	Sclerosperma_profizianum)	Orania_palindan)	((Nypa_fruticans	Pseudophoenix_vinifera)	((((Bactris_major	(Elaeis_guineensis	Elaeis_oleifera))	Attalea_speciosa)	((Reinhardtia_simplex	Reinhardtia_gracilis)	(Reinhardtia_paiewonskiana	Reinhardtia_latisecta)))	((Roystonea_regia	Podococcus_barteri)	(Leopoldinia_pulchra	((Geonoma_undata	(((Dypsis_decaryi	((Pelagodoxa_henryana	Prestoea_acuminata)	Burretiokentia_grandiflora))	((Heterospathe_cagayanensis	(Kentiopsis_piersoniorum	Veitchia_spiralis))	Hydriastele_microspadix))	Dictyosperma_album))	(Manicaria_saccifera	Oenocarpus_bataua)))))))	Serenoa_repens))))	Kingia_australis);
((Calamus_caryotoides	(((Phoenix_dactylifera	Sabal_domingensis)	Serenoa_repens)	((Chamaedorea_seifrizii	(Nypa_fruticans	Pseudophoenix_vinifera))	(((((Bactris_major	(Elaeis_guineensis	Elaeis_oleifera))	Attalea_speciosa)	(Leopoldinia_pulchra	(((Dypsis_decaryi	((Pelagodoxa_henryana	Prestoea_acuminata)	Burretiokentia_grandiflora))	(((Heterospathe_cagayanensis	(Kentiopsis_piersoniorum	Veitchia_spiralis))	Hydriastele_microspadix)	Dictyosperma_album))	((Geonoma_undata	Manicaria_saccifera)	Oenocarpus_bataua))))	(Roystonea_regia	((Reinhardtia_simplex	Reinhardtia_gracilis)	(Reinhardtia_paiewonskiana	Reinhardtia_latisecta))))	(Podococcus_barteri	(Orania_palindan	Sclerosperma_profizianum))))))	Kingia_australis);
((Calamus_caryotoides	(((Phoenix_dactylifera	((Chamaedorea_seifrizii	Pseudophoenix_vinifera)	((Nypa_fruticans	Sclerosperma_profizianum)	(Orania_palindan	((Roystonea_regia	(((Elaeis_guineensis	Elaeis_oleifera)	(Attalea_speciosa	(Podococcus_barteri	Bactris_major)))	((Reinhardtia_simplex	Reinhardtia_gracilis)	(Reinhardtia_paiewonskiana	Reinhardtia_latisecta))))	((Dypsis_decaryi	Leopoldinia_pulchra)	(((((Pelagodoxa_henryana	Prestoea_acuminata)	Burretiokentia_grandiflora)	(Hydriastele_microspadix	(Dictyosperma_album	(Heterospathe_cagayanensis	(Kentiopsis_piersoniorum	Veitchia_spiralis)))))	(Manicaria_saccifera	Oenocarpus_bataua))	Geonoma_undata)))))))	Sabal_domingensis)	Serenoa_repens))	Kingia_australis);
((Calamus_caryotoides	(Roystonea_regia	((((Sclerosperma_profizianum	(Orania_palindan	Podococcus_barteri))	((Nypa_fruticans	(Sabal_domingensis	Phoenix_dactylifera))	((Serenoa_repens	Chamaedorea_seifrizii)	Pseudophoenix_vinifera)))	(((Reinhardtia_simplex	Reinhardtia_gracilis)	(Reinhardtia_paiewonskiana	Reinhardtia_latisecta))	(Attalea_speciosa	(Bactris_major	(Elaeis_guineensis	Elaeis_oleifera)))))	((Leopoldinia_pulchra	(Geonoma_undata	(Manicaria_saccifera	(Oenocarpus_bataua	(((Burretiokentia_grandiflora	(Hydriastele_microspadix	(Heterospathe_cagayanensis	(Kentiopsis_piersoniorum	Veitchia_spiralis))))	Dictyosperma_album)	(Pelagodoxa_henryana	Prestoea_acuminata))))))	Dypsis_decaryi))))	Kingia_australis);
((Calamus_caryotoides	(Phoenix_dactylifera	(((Chamaedorea_seifrizii	((((((Reinhardtia_simplex	Reinhardtia_gracilis)	(Reinhardtia_paiewonskiana	Reinhardtia_latisecta))	((Elaeis_guineensis	Elaeis_oleifera)	(Attalea_speciosa	Bactris_major)))	(Roystonea_regia	((Geonoma_undata	Sclerosperma_profizianum)	(Orania_palindan	Podococcus_barteri))))	(Oenocarpus_bataua	((Manicaria_saccifera	Leopoldinia_pulchra)	((((Pelagodoxa_henryana	Prestoea_acuminata)	(Dypsis_decaryi	Burretiokentia_grandiflora))	(Hydriastele_microspadix	(Heterospathe_cagayanensis	(Kentiopsis_piersoniorum	Veitchia_spiralis))))	Dictyosperma_album))))	(Nypa_fruticans	Pseudophoenix_vinifera)))	Serenoa_repens)	Sabal_domingensis)))	Kingia_australis);
((Calamus_caryotoides	((Phoenix_dactylifera	Sabal_domingensis)	((Chamaedorea_seifrizii	(((((((((Pelagodoxa_henryana	Prestoea_acuminata)	(Dypsis_decaryi	Burretiokentia_grandiflora))	(Hydriastele_microspadix	(Heterospathe_cagayanensis	(Kentiopsis_piersoniorum	Veitchia_spiralis))))	Dictyosperma_album)	(Oenocarpus_bataua	Manicaria_saccifera))	Geonoma_undata)	(Leopoldinia_pulchra	((Roystonea_regia	(Attalea_speciosa	(Bactris_major	(Elaeis_guineensis	Elaeis_oleifera))))	((Reinhardtia_simplex	Reinhardtia_gracilis)	(Reinhardtia_paiewonskiana	Reinhardtia_latisecta)))))	(Nypa_fruticans	Pseudophoenix_vinifera))	((Sclerosperma_profizianum	Orania_palindan)	Podococcus_barteri)))	Serenoa_repens)))	Kingia_australis);
((Calamus_caryotoides	((Phoenix_dactylifera	Sabal_domingensis)	((Reinhardtia_gracilis	Nypa_fruticans)	((((((((Burretiokentia_grandiflora	(((Pelagodoxa_henryana	Prestoea_acuminata)	Hydriastele_microspadix)	(Heterospathe_cagayanensis	(Kentiopsis_piersoniorum	Veitchia_spiralis))))	Dictyosperma_album)	Dypsis_decaryi)	((Geonoma_undata	Oenocarpus_bataua)	Manicaria_saccifera))	Leopoldinia_pulchra)	(((Attalea_speciosa	(Bactris_major	(Elaeis_guineensis	Elaeis_oleifera)))	Roystonea_regia)	(Reinhardtia_simplex	(Reinhardtia_paiewonskiana	Reinhardtia_latisecta))))	((Sclerosperma_profizianum	Orania_palindan)	Podococcus_barteri))	((Serenoa_repens	Chamaedorea_seifrizii)	Pseudophoenix_vinifera)))))	Kingia_australis);
((((Phoenix_dactylifera	Sabal_domingensis)	((Nypa_fruticans	(Chamaedorea_seifrizii	(((Orania_palindan	Sclerosperma_profizianum)	Podococcus_barteri)	(Pseudophoenix_vinifera	((((Bactris_major	(Elaeis_oleifera	Elaeis_guineensis))	Attalea_speciosa)	((Reinhardtia_simplex	Reinhardtia_gracilis)	(Reinhardtia_latisecta	Reinhardtia_paiewonskiana)))	((Leopoldinia_pulchra	(Geonoma_undata	((Oenocarpus_bataua	Manicaria_saccifera)	((((Burretiokentia_grandiflora	(Hydriastele_microspadix	(Veitchia_spiralis	(Heterospathe_cagayanensis	Kentiopsis_piersoniorum))))	Dictyosperma_album)	(Pelagodoxa_henryana	Prestoea_acuminata))	Dypsis_decaryi))))	Roystonea_regia))))))	Serenoa_repens))	Calamus_caryotoides)	Kingia_australis);
(((Phoenix_dactylifera	(Sabal_domingensis	(Nypa_fruticans	((Pseudophoenix_vinifera	(Serenoa_repens	Chamaedorea_seifrizii))	(((Orania_palindan	Sclerosperma_profizianum)	Podococcus_barteri)	((((Bactris_major	(Elaeis_oleifera	Elaeis_guineensis))	Attalea_speciosa)	(Reinhardtia_paiewonskiana	((Reinhardtia_simplex	Reinhardtia_gracilis)	Reinhardtia_latisecta)))	(((Leopoldinia_pulchra	((Oenocarpus_bataua	Manicaria_saccifera)	(Geonoma_undata	(Dictyosperma_album	((Burretiokentia_grandiflora	(Pelagodoxa_henryana	Prestoea_acuminata))	(Hydriastele_microspadix	(Veitchia_spiralis	(Heterospathe_cagayanensis	Kentiopsis_piersoniorum))))))))	Dypsis_decaryi)	Roystonea_regia)))))))	Calamus_caryotoides)	Kingia_australis);
(((Serenoa_repens	((Phoenix_dactylifera	Sabal_domingensis)	((((((Bactris_major	(Elaeis_oleifera	Elaeis_guineensis))	Attalea_speciosa)	((Geonoma_undata	Roystonea_regia)	((Reinhardtia_simplex	Reinhardtia_gracilis)	(Reinhardtia_latisecta	Reinhardtia_paiewonskiana))))	(Leopoldinia_pulchra	((Oenocarpus_bataua	Manicaria_saccifera)	(Dictyosperma_album	(((Dypsis_decaryi	Burretiokentia_grandiflora)	(Pelagodoxa_henryana	Prestoea_acuminata))	(Hydriastele_microspadix	(Veitchia_spiralis	(Heterospathe_cagayanensis	Kentiopsis_piersoniorum))))))))	(Pseudophoenix_vinifera	Nypa_fruticans))	(Chamaedorea_seifrizii	((Orania_palindan	Sclerosperma_profizianum)	Podococcus_barteri)))))	Calamus_caryotoides)	Kingia_australis);
((((Podococcus_barteri	Serenoa_repens)	((Phoenix_dactylifera	(((((((Bactris_major	(Elaeis_oleifera	Elaeis_guineensis))	Attalea_speciosa)	(((Reinhardtia_simplex	Reinhardtia_gracilis)	(Reinhardtia_latisecta	Reinhardtia_paiewonskiana))	(Leopoldinia_pulchra	((Oenocarpus_bataua	Manicaria_saccifera)	(Dictyosperma_album	(((Dypsis_decaryi	Burretiokentia_grandiflora)	(Pelagodoxa_henryana	Prestoea_acuminata))	(Hydriastele_microspadix	(Veitchia_spiralis	(Heterospathe_cagayanensis	Kentiopsis_piersoniorum)))))))))	(Geonoma_undata	Roystonea_regia))	(Sclerosperma_profizianum	Orania_palindan))	Chamaedorea_seifrizii)	(Pseudophoenix_vinifera	Nypa_fruticans)))	Sabal_domingensis))	Calamus_caryotoides)	Kingia_australis);
(((Roystonea_regia	((Leopoldinia_pulchra	((Oenocarpus_bataua	Manicaria_saccifera)	(Dictyosperma_album	(((Dypsis_decaryi	Burretiokentia_grandiflora)	((Geonoma_undata	Pelagodoxa_henryana)	Prestoea_acuminata))	(Hydriastele_microspadix	(Veitchia_spiralis	(Heterospathe_cagayanensis	Kentiopsis_piersoniorum)))))))	(((Serenoa_repens	(Phoenix_dactylifera	Sabal_domingensis))	(Chamaedorea_seifrizii	((Orania_palindan	(Podococcus_barteri	Sclerosperma_profizianum))	(Pseudophoenix_vinifera	Nypa_fruticans))))	(((Bactris_major	(Elaeis_oleifera	Elaeis_guineensis))	Attalea_speciosa)	((Reinhardtia_simplex	Reinhardtia_gracilis)	(Reinhardtia_latisecta	Reinhardtia_paiewonskiana))))))	Calamus_caryotoides)	Kingia_australis);
((((Phoenix_dactylifera	Sabal_domingensis)	((((((Orania_palindan	(Chamaedorea_seifrizii	(Podococcus_barteri	Sclerosperma_profizianum)))	(((Bactris_major	(Elaeis_oleifera	Elaeis_guineensis))	Attalea_speciosa)	((Reinhardtia_simplex	Reinhardtia_gracilis)	(Reinhardtia_latisecta	Reinhardtia_paiewonskiana))))	Roystonea_regia)	(Leopoldinia_pulchra	(Geonoma_undata	(((Pelagodoxa_henryana	Prestoea_acuminata)	(Dictyosperma_album	((Burretiokentia_grandiflora	(Veitchia_spiralis	(Heterospathe_cagayanensis	Kentiopsis_piersoniorum)))	Hydriastele_microspadix)))	(Dypsis_decaryi	(Oenocarpus_bataua	Manicaria_saccifera))))))	(Pseudophoenix_vinifera	Nypa_fruticans))	Serenoa_repens))	Calamus_caryotoides)	Kingia_australis);
(((Roystonea_regia	(((Leopoldinia_pulchra	(((((Pelagodoxa_henryana	Prestoea_acuminata)	(Dictyosperma_album	((Burretiokentia_grandiflora	(Veitchia_spiralis	(Heterospathe_cagayanensis	Kentiopsis_piersoniorum)))	Hydriastele_microspadix)))	(Geonoma_undata	Oenocarpus_bataua))	Manicaria_saccifera)	Dypsis_decaryi))	((((Sabal_domingensis	(Pseudophoenix_vinifera	Nypa_fruticans))	(Chamaedorea_seifrizii	Serenoa_repens))	Phoenix_dactylifera)	(Podococcus_barteri	(Sclerosperma_profizianum	Orania_palindan))))	(((Bactris_major	(Elaeis_oleifera	Elaeis_guineensis))	Attalea_speciosa)	((Reinhardtia_simplex	Reinhardtia_gracilis)	(Reinhardtia_latisecta	Reinhardtia_paiewonskiana)))))	Calamus_caryotoides)	Kingia_australis);
((Calamus_caryotoides	(Phoenix_dactylifera	((Nypa_fruticans	Sabal_domingensis)	(((((Podococcus_barteri	(Sclerosperma_profizianum	Orania_palindan))	(((Reinhardtia_simplex	Reinhardtia_gracilis)	(Reinhardtia_latisecta	Reinhardtia_paiewonskiana))	(Roystonea_regia	(((Elaeis_oleifera	Elaeis_guineensis)	Bactris_major)	Attalea_speciosa))))	(Leopoldinia_pulchra	((((Pelagodoxa_henryana	Prestoea_acuminata)	(Dictyosperma_album	((Veitchia_spiralis	(Heterospathe_cagayanensis	Kentiopsis_piersoniorum))	(Geonoma_undata	Hydriastele_microspadix))))	Burretiokentia_grandiflora)	((Dypsis_decaryi	Oenocarpus_bataua)	Manicaria_saccifera))))	(Pseudophoenix_vinifera	Chamaedorea_seifrizii))	Serenoa_repens))))	Kingia_australis);
((Calamus_caryotoides	(Roystonea_regia	(((Elaeis_oleifera	Elaeis_guineensis)	(Bactris_major	Attalea_speciosa))	((Geonoma_undata	((Leopoldinia_pulchra	(((((Veitchia_spiralis	(Heterospathe_cagayanensis	Kentiopsis_piersoniorum))	Hydriastele_microspadix)	((Dypsis_decaryi	Prestoea_acuminata)	(Pelagodoxa_henryana	Burretiokentia_grandiflora)))	Dictyosperma_album)	(Oenocarpus_bataua	Manicaria_saccifera)))	((Reinhardtia_simplex	Reinhardtia_gracilis)	(Reinhardtia_latisecta	Reinhardtia_paiewonskiana))))	((((Nypa_fruticans	Pseudophoenix_vinifera)	Chamaedorea_seifrizii)	(Serenoa_repens	(Phoenix_dactylifera	Sabal_domingensis)))	(Podococcus_barteri	(Sclerosperma_profizianum	Orania_palindan)))))))	Kingia_australis);
((Calamus_caryotoides	((Serenoa_repens	(Sabal_domingensis	((Dypsis_decaryi	Phoenix_dactylifera)	(((Leopoldinia_pulchra	(Chamaedorea_seifrizii	Sclerosperma_profizianum))	Orania_palindan)	((Geonoma_undata	(((((Veitchia_spiralis	(Heterospathe_cagayanensis	Kentiopsis_piersoniorum))	Hydriastele_microspadix)	((Pelagodoxa_henryana	Prestoea_acuminata)	Burretiokentia_grandiflora))	Dictyosperma_album)	(Oenocarpus_bataua	Manicaria_saccifera)))	((((Reinhardtia_simplex	Reinhardtia_gracilis)	(Reinhardtia_latisecta	Reinhardtia_paiewonskiana))	((Nypa_fruticans	Pseudophoenix_vinifera)	((Elaeis_oleifera	Elaeis_guineensis)	(Bactris_major	Attalea_speciosa))))	Roystonea_regia))))))	Podococcus_barteri))	Kingia_australis);
(((((Nypa_fruticans	(((Pseudophoenix_vinifera	Chamaedorea_seifrizii)	((((Podococcus_barteri	(Sclerosperma_profizianum	Orania_palindan))	Roystonea_regia)	(Leopoldinia_pulchra	(Manicaria_saccifera	((Geonoma_undata	Oenocarpus_bataua)	(Dictyosperma_album	(((Heterospathe_cagayanensis	(Veitchia_spiralis	Kentiopsis_piersoniorum))	Hydriastele_microspadix)	((Prestoea_acuminata	Pelagodoxa_henryana)	(Burretiokentia_grandiflora	Dypsis_decaryi))))))))	((Attalea_speciosa	((Elaeis_guineensis	Elaeis_oleifera)	Bactris_major))	((Reinhardtia_latisecta	Reinhardtia_paiewonskiana)	(Reinhardtia_simplex	Reinhardtia_gracilis)))))	Serenoa_repens))	Phoenix_dactylifera)	Sabal_domingensis)	Calamus_caryotoides)	Kingia_australis);
(((Phoenix_dactylifera	(((((Nypa_fruticans	Pseudophoenix_vinifera)	Chamaedorea_seifrizii)	(((Roystonea_regia	(Leopoldinia_pulchra	(((Manicaria_saccifera	(Geonoma_undata	Oenocarpus_bataua))	(Dictyosperma_album	(((Heterospathe_cagayanensis	(Veitchia_spiralis	Kentiopsis_piersoniorum))	Hydriastele_microspadix)	((Prestoea_acuminata	Pelagodoxa_henryana)	Burretiokentia_grandiflora))))	Dypsis_decaryi)))	((Attalea_speciosa	((Elaeis_guineensis	Elaeis_oleifera)	Bactris_major))	((Reinhardtia_latisecta	Reinhardtia_paiewonskiana)	(Reinhardtia_simplex	Reinhardtia_gracilis))))	(Podococcus_barteri	(Sclerosperma_profizianum	Orania_palindan))))	Serenoa_repens)	Sabal_domingensis))	Calamus_caryotoides)	Kingia_australis);
(((Phoenix_dactylifera	((((Pseudophoenix_vinifera	(((Roystonea_regia	((Reinhardtia_simplex	(Reinhardtia_gracilis	(Reinhardtia_latisecta	Reinhardtia_paiewonskiana)))	((Geonoma_undata	Attalea_speciosa)	((Elaeis_guineensis	Elaeis_oleifera)	Bactris_major))))	(Leopoldinia_pulchra	((Manicaria_saccifera	Oenocarpus_bataua)	(Dictyosperma_album	(((Heterospathe_cagayanensis	(Veitchia_spiralis	Kentiopsis_piersoniorum))	Hydriastele_microspadix)	((Burretiokentia_grandiflora	Dypsis_decaryi)	(Prestoea_acuminata	Pelagodoxa_henryana)))))))	((Orania_palindan	Sclerosperma_profizianum)	Podococcus_barteri)))	(Chamaedorea_seifrizii	Serenoa_repens))	Nypa_fruticans)	Sabal_domingensis))	Calamus_caryotoides)	Kingia_australis);
((((Phoenix_dactylifera	Sabal_domingensis)	(((((Reinhardtia_latisecta	Reinhardtia_paiewonskiana)	(Reinhardtia_simplex	Reinhardtia_gracilis))	(Leopoldinia_pulchra	((Pseudophoenix_vinifera	Nypa_fruticans)	(Attalea_speciosa	((Elaeis_guineensis	Elaeis_oleifera)	Bactris_major)))))	(((Orania_palindan	Sclerosperma_profizianum)	Podococcus_barteri)	((Roystonea_regia	Chamaedorea_seifrizii)	((Manicaria_saccifera	(Geonoma_undata	Oenocarpus_bataua))	(Dictyosperma_album	(((Heterospathe_cagayanensis	(Veitchia_spiralis	Kentiopsis_piersoniorum))	Hydriastele_microspadix)	((Burretiokentia_grandiflora	Dypsis_decaryi)	(Prestoea_acuminata	Pelagodoxa_henryana))))))))	Serenoa_repens))	Calamus_caryotoides)	Kingia_australis);
((((Phoenix_dactylifera	Sabal_domingensis)	(((Pseudophoenix_vinifera	Nypa_fruticans)	((((Orania_palindan	Sclerosperma_profizianum)	Podococcus_barteri)	(Bactris_major	(Attalea_speciosa	(Elaeis_guineensis	Elaeis_oleifera))))	((((Leopoldinia_pulchra	(Roystonea_regia	Chamaedorea_seifrizii))	((Dictyosperma_album	(((Heterospathe_cagayanensis	(Veitchia_spiralis	Kentiopsis_piersoniorum))	Hydriastele_microspadix)	(Burretiokentia_grandiflora	((Dypsis_decaryi	Prestoea_acuminata)	Pelagodoxa_henryana))))	(Manicaria_saccifera	Oenocarpus_bataua)))	Geonoma_undata)	((Reinhardtia_latisecta	Reinhardtia_paiewonskiana)	(Reinhardtia_simplex	Reinhardtia_gracilis)))))	Serenoa_repens))	Calamus_caryotoides)	Kingia_australis);
((((Phoenix_dactylifera	Sabal_domingensis)	(((Pseudophoenix_vinifera	Nypa_fruticans)	((((Orania_palindan	Sclerosperma_profizianum)	Podococcus_barteri)	((((Reinhardtia_latisecta	Reinhardtia_paiewonskiana)	(Reinhardtia_simplex	Reinhardtia_gracilis))	((Bactris_major	(Attalea_speciosa	(Elaeis_guineensis	Elaeis_oleifera)))	Roystonea_regia))	(Leopoldinia_pulchra	((Dictyosperma_album	(((Heterospathe_cagayanensis	(Veitchia_spiralis	Kentiopsis_piersoniorum))	Hydriastele_microspadix)	(Burretiokentia_grandiflora	((Dypsis_decaryi	Prestoea_acuminata)	Pelagodoxa_henryana))))	(Manicaria_saccifera	(Geonoma_undata	Oenocarpus_bataua))))))	Chamaedorea_seifrizii))	Serenoa_repens))	Calamus_caryotoides)	Kingia_australis);
(((Phoenix_dactylifera	((((Pseudophoenix_vinifera	(Serenoa_repens	Chamaedorea_seifrizii))	(((Orania_palindan	Sclerosperma_profizianum)	Podococcus_barteri)	(((Leopoldinia_pulchra	(Oenocarpus_bataua	(Manicaria_saccifera	(Dictyosperma_album	(((Heterospathe_cagayanensis	(Veitchia_spiralis	Kentiopsis_piersoniorum))	Hydriastele_microspadix)	((Pelagodoxa_henryana	Prestoea_acuminata)	(Dypsis_decaryi	Burretiokentia_grandiflora)))))))	((Reinhardtia_latisecta	Reinhardtia_paiewonskiana)	(Reinhardtia_simplex	Reinhardtia_gracilis)))	((Bactris_major	(Attalea_speciosa	(Elaeis_guineensis	Elaeis_oleifera)))	(Geonoma_undata	Roystonea_regia)))))	Nypa_fruticans)	Sabal_domingensis))	Calamus_caryotoides)	Kingia_australis);
(((Serenoa_repens	((((Pseudophoenix_vinifera	Nypa_fruticans)	((Leopoldinia_pulchra	((((Pelagodoxa_henryana	(Geonoma_undata	Prestoea_acuminata))	(Dypsis_decaryi	Burretiokentia_grandiflora))	(Dictyosperma_album	((Heterospathe_cagayanensis	(Veitchia_spiralis	Kentiopsis_piersoniorum))	Hydriastele_microspadix)))	(Oenocarpus_bataua	Manicaria_saccifera)))	(((((Elaeis_guineensis	Elaeis_oleifera)	(Bactris_major	Attalea_speciosa))	((Reinhardtia_latisecta	Reinhardtia_paiewonskiana)	(Reinhardtia_simplex	Reinhardtia_gracilis)))	Roystonea_regia)	((Orania_palindan	Sclerosperma_profizianum)	Podococcus_barteri))))	Chamaedorea_seifrizii)	(Phoenix_dactylifera	Sabal_domingensis)))	Calamus_caryotoides)	Kingia_australis);
((Calamus_caryotoides	(Phoenix_dactylifera	(Sabal_domingensis	((Serenoa_repens	((Chamaedorea_seifrizii	Pseudophoenix_vinifera)	((Reinhardtia_paiewonskiana	((Reinhardtia_simplex	Reinhardtia_gracilis)	Reinhardtia_latisecta))	(((Podococcus_barteri	(Orania_palindan	Sclerosperma_profizianum))	((Leopoldinia_pulchra	(((Burretiokentia_grandiflora	Dictyosperma_album)	((Heterospathe_cagayanensis	(Veitchia_spiralis	Kentiopsis_piersoniorum))	Hydriastele_microspadix))	(Oenocarpus_bataua	(((Pelagodoxa_henryana	Prestoea_acuminata)	Dypsis_decaryi)	Manicaria_saccifera))))	(Attalea_speciosa	((Elaeis_guineensis	Elaeis_oleifera)	Bactris_major))))	(Geonoma_undata	Roystonea_regia)))))	Nypa_fruticans))))	Kingia_australis);
((Calamus_caryotoides	(Phoenix_dactylifera	(Sabal_domingensis	((Podococcus_barteri	Serenoa_repens)	(Chamaedorea_seifrizii	(((Leopoldinia_pulchra	(Geonoma_undata	((Dictyosperma_album	(((Heterospathe_cagayanensis	(Veitchia_spiralis	Kentiopsis_piersoniorum))	Hydriastele_microspadix)	((Burretiokentia_grandiflora	Pelagodoxa_henryana)	(Dypsis_decaryi	Prestoea_acuminata))))	(Oenocarpus_bataua	Manicaria_saccifera))))	((Roystonea_regia	((Orania_palindan	Sclerosperma_profizianum)	(Attalea_speciosa	((Elaeis_guineensis	Elaeis_oleifera)	Bactris_major))))	((Reinhardtia_simplex	Reinhardtia_gracilis)	(Reinhardtia_latisecta	Reinhardtia_paiewonskiana))))	(Nypa_fruticans	Pseudophoenix_vinifera)))))))	Kingia_australis);
((Calamus_caryotoides	(Roystonea_regia	(((Reinhardtia_gracilis	Reinhardtia_simplex)	(Reinhardtia_paiewonskiana	Reinhardtia_latisecta))	(((((Nypa_fruticans	(Phoenix_dactylifera	Sabal_domingensis))	(Podococcus_barteri	Serenoa_repens))	(Chamaedorea_seifrizii	(Orania_palindan	Sclerosperma_profizianum)))	Pseudophoenix_vinifera)	((Leopoldinia_pulchra	((Manicaria_saccifera	Oenocarpus_bataua)	((Dictyosperma_album	((Dypsis_decaryi	(Burretiokentia_grandiflora	(Prestoea_acuminata	Pelagodoxa_henryana)))	(Hydriastele_microspadix	((Heterospathe_cagayanensis	Kentiopsis_piersoniorum)	Veitchia_spiralis))))	Geonoma_undata)))	(Attalea_speciosa	(Bactris_major	(Elaeis_oleifera	Elaeis_guineensis))))))))	Kingia_australis);
((Calamus_caryotoides	((Phoenix_dactylifera	(Nypa_fruticans	Sabal_domingensis))	(Serenoa_repens	((((Attalea_speciosa	(Bactris_major	(Elaeis_oleifera	Elaeis_guineensis)))	((Reinhardtia_gracilis	Reinhardtia_simplex)	(Reinhardtia_paiewonskiana	Reinhardtia_latisecta)))	((Podococcus_barteri	(Roystonea_regia	(Leopoldinia_pulchra	(((Manicaria_saccifera	Oenocarpus_bataua)	((Dypsis_decaryi	(Prestoea_acuminata	Pelagodoxa_henryana))	((Burretiokentia_grandiflora	(Hydriastele_microspadix	(Heterospathe_cagayanensis	(Kentiopsis_piersoniorum	Veitchia_spiralis))))	Dictyosperma_album)))	Geonoma_undata))))	(Sclerosperma_profizianum	Orania_palindan)))	(Pseudophoenix_vinifera	Chamaedorea_seifrizii)))))	Kingia_australis);
((Calamus_caryotoides	(((Phoenix_dactylifera	Sabal_domingensis)	(Serenoa_repens	((((Leopoldinia_pulchra	(((Manicaria_saccifera	Oenocarpus_bataua)	((Dypsis_decaryi	(Prestoea_acuminata	Pelagodoxa_henryana))	((Burretiokentia_grandiflora	(Hydriastele_microspadix	(Heterospathe_cagayanensis	(Kentiopsis_piersoniorum	Veitchia_spiralis))))	Dictyosperma_album)))	Geonoma_undata))	((Roystonea_regia	(Attalea_speciosa	(Bactris_major	(Elaeis_oleifera	Elaeis_guineensis))))	((Reinhardtia_gracilis	Reinhardtia_simplex)	(Reinhardtia_paiewonskiana	Reinhardtia_latisecta))))	((Podococcus_barteri	Orania_palindan)	Sclerosperma_profizianum))	(Pseudophoenix_vinifera	Chamaedorea_seifrizii))))	Nypa_fruticans))	Kingia_australis);
(((((Leopoldinia_pulchra	((Manicaria_saccifera	Oenocarpus_bataua)	(Dictyosperma_album	(((Burretiokentia_grandiflora	Dypsis_decaryi)	(Prestoea_acuminata	(Geonoma_undata	Pelagodoxa_henryana)))	(Hydriastele_microspadix	(Heterospathe_cagayanensis	(Kentiopsis_piersoniorum	Veitchia_spiralis)))))))	(Roystonea_regia	((Attalea_speciosa	(Bactris_major	(Elaeis_oleifera	Elaeis_guineensis)))	(((Reinhardtia_gracilis	Reinhardtia_simplex)	Reinhardtia_paiewonskiana)	Reinhardtia_latisecta))))	(((Calamus_caryotoides	Phoenix_dactylifera)	(Serenoa_repens	Sabal_domingensis))	Chamaedorea_seifrizii))	((Pseudophoenix_vinifera	Nypa_fruticans)	((Podococcus_barteri	Orania_palindan)	Sclerosperma_profizianum)))	Kingia_australis);
(((Roystonea_regia	((((Reinhardtia_gracilis	Reinhardtia_simplex)	(Reinhardtia_paiewonskiana	Reinhardtia_latisecta))	(((Phoenix_dactylifera	((Podococcus_barteri	Serenoa_repens)	Sabal_domingensis))	Chamaedorea_seifrizii)	(Pseudophoenix_vinifera	Nypa_fruticans)))	(Geonoma_undata	((Leopoldinia_pulchra	((((Hydriastele_microspadix	(Heterospathe_cagayanensis	(Kentiopsis_piersoniorum	Veitchia_spiralis)))	(Burretiokentia_grandiflora	(Prestoea_acuminata	Pelagodoxa_henryana)))	Dictyosperma_album)	(Dypsis_decaryi	(Manicaria_saccifera	Oenocarpus_bataua))))	((Attalea_speciosa	(Bactris_major	(Elaeis_oleifera	Elaeis_guineensis)))	(Orania_palindan	Sclerosperma_profizianum))))))	Calamus_caryotoides)	Kingia_australis);
(((Serenoa_repens	((Sabal_domingensis	Phoenix_dactylifera)	(Chamaedorea_seifrizii	((Pseudophoenix_vinifera	Nypa_fruticans)	((((Sclerosperma_profizianum	Orania_palindan)	Podococcus_barteri)	(Roystonea_regia	(((Elaeis_oleifera	Elaeis_guineensis)	(Attalea_speciosa	Bactris_major))	((Reinhardtia_gracilis	Reinhardtia_simplex)	(Reinhardtia_paiewonskiana	Reinhardtia_latisecta)))))	(Leopoldinia_pulchra	(Geonoma_undata	((((Hydriastele_microspadix	(Heterospathe_cagayanensis	(Kentiopsis_piersoniorum	Veitchia_spiralis)))	((Prestoea_acuminata	Pelagodoxa_henryana)	(Burretiokentia_grandiflora	Dypsis_decaryi)))	Dictyosperma_album)	(Manicaria_saccifera	Oenocarpus_bataua)))))))))	Calamus_caryotoides)	Kingia_australis);
(((((Chamaedorea_seifrizii	((Pseudophoenix_vinifera	Nypa_fruticans)	(((Sclerosperma_profizianum	Orania_palindan)	Podococcus_barteri)	((Roystonea_regia	(((Reinhardtia_gracilis	Reinhardtia_simplex)	(Reinhardtia_paiewonskiana	Reinhardtia_latisecta))	(Leopoldinia_pulchra	(Geonoma_undata	(((Burretiokentia_grandiflora	(Dypsis_decaryi	(Prestoea_acuminata	Pelagodoxa_henryana)))	(Dictyosperma_album	(Hydriastele_microspadix	(Heterospathe_cagayanensis	(Kentiopsis_piersoniorum	Veitchia_spiralis)))))	(Manicaria_saccifera	Oenocarpus_bataua))))))	((Attalea_speciosa	Bactris_major)	(Elaeis_oleifera	Elaeis_guineensis))))))	Serenoa_repens)	(Sabal_domingensis	Phoenix_dactylifera))	Calamus_caryotoides)	Kingia_australis);
((Orania_palindan	((((Chamaedorea_seifrizii	((Calamus_caryotoides	(Podococcus_barteri	Serenoa_repens))	(Sabal_domingensis	Phoenix_dactylifera)))	((Roystonea_regia	(((Reinhardtia_gracilis	Reinhardtia_simplex)	(Reinhardtia_paiewonskiana	Reinhardtia_latisecta))	((Attalea_speciosa	Bactris_major)	(Elaeis_oleifera	Elaeis_guineensis))))	(Leopoldinia_pulchra	(Geonoma_undata	(((Dictyosperma_album	(Hydriastele_microspadix	(Heterospathe_cagayanensis	(Kentiopsis_piersoniorum	((Dypsis_decaryi	Burretiokentia_grandiflora)	Veitchia_spiralis)))))	(Prestoea_acuminata	Pelagodoxa_henryana))	(Manicaria_saccifera	Oenocarpus_bataua))))))	(Pseudophoenix_vinifera	Nypa_fruticans))	Sclerosperma_profizianum))	Kingia_australis);
((Calamus_caryotoides	(Serenoa_repens	(Sabal_domingensis	(Phoenix_dactylifera	(((Pseudophoenix_vinifera	Nypa_fruticans)	(((Roystonea_regia	(((Reinhardtia_gracilis	Reinhardtia_simplex)	(Reinhardtia_paiewonskiana	Reinhardtia_latisecta))	((Attalea_speciosa	Bactris_major)	(Elaeis_oleifera	Elaeis_guineensis))))	(Leopoldinia_pulchra	(Geonoma_undata	(Oenocarpus_bataua	((((Dictyosperma_album	(((Veitchia_spiralis	Kentiopsis_piersoniorum)	Heterospathe_cagayanensis)	Hydriastele_microspadix))	Dypsis_decaryi)	(Burretiokentia_grandiflora	(Prestoea_acuminata	Pelagodoxa_henryana)))	Manicaria_saccifera)))))	(Podococcus_barteri	(Sclerosperma_profizianum	Orania_palindan))))	Chamaedorea_seifrizii)))))	Kingia_australis);
((Calamus_caryotoides	((Sabal_domingensis	Phoenix_dactylifera)	(Serenoa_repens	(((Pseudophoenix_vinifera	Nypa_fruticans)	Chamaedorea_seifrizii)	(((((Leopoldinia_pulchra	(Oenocarpus_bataua	(((Dictyosperma_album	(((Veitchia_spiralis	Kentiopsis_piersoniorum)	Heterospathe_cagayanensis)	Hydriastele_microspadix))	(Dypsis_decaryi	((Prestoea_acuminata	Pelagodoxa_henryana)	Burretiokentia_grandiflora)))	Manicaria_saccifera)))	Roystonea_regia)	(((Reinhardtia_gracilis	Reinhardtia_simplex)	(Reinhardtia_paiewonskiana	Reinhardtia_latisecta))	((Attalea_speciosa	Bactris_major)	(Elaeis_oleifera	Elaeis_guineensis))))	Geonoma_undata)	(Orania_palindan	(Podococcus_barteri	Sclerosperma_profizianum)))))))	Kingia_australis);
((Calamus_caryotoides	((Serenoa_repens	Sabal_domingensis)	((Chamaedorea_seifrizii	(((Podococcus_barteri	(Sclerosperma_profizianum	Orania_palindan))	((((Attalea_speciosa	((Elaeis_oleifera	Elaeis_guineensis)	Bactris_major))	((Reinhardtia_gracilis	Reinhardtia_simplex)	(Reinhardtia_paiewonskiana	Reinhardtia_latisecta)))	Roystonea_regia)	(Leopoldinia_pulchra	((Geonoma_undata	Oenocarpus_bataua)	(((Dypsis_decaryi	(Pelagodoxa_henryana	Prestoea_acuminata))	(Burretiokentia_grandiflora	((Kentiopsis_piersoniorum	(Heterospathe_cagayanensis	Veitchia_spiralis))	Hydriastele_microspadix)))	(Manicaria_saccifera	Dictyosperma_album))))))	(Pseudophoenix_vinifera	Nypa_fruticans)))	Phoenix_dactylifera)))	Kingia_australis);
((Calamus_caryotoides	(Serenoa_repens	(((Chamaedorea_seifrizii	((Orania_palindan	(Podococcus_barteri	Sclerosperma_profizianum))	(((((Attalea_speciosa	((Elaeis_oleifera	Elaeis_guineensis)	Bactris_major))	((Reinhardtia_gracilis	Reinhardtia_simplex)	(Reinhardtia_paiewonskiana	Reinhardtia_latisecta)))	Roystonea_regia)	(Leopoldinia_pulchra	((Manicaria_saccifera	((((Kentiopsis_piersoniorum	(Heterospathe_cagayanensis	Veitchia_spiralis))	Hydriastele_microspadix)	Dictyosperma_album)	((Burretiokentia_grandiflora	Dypsis_decaryi)	((Geonoma_undata	Pelagodoxa_henryana)	Prestoea_acuminata))))	Oenocarpus_bataua)))	(Pseudophoenix_vinifera	Nypa_fruticans))))	Phoenix_dactylifera)	Sabal_domingensis)))	Kingia_australis);
((Calamus_caryotoides	(Roystonea_regia	(((Leopoldinia_pulchra	((Geonoma_undata	(Oenocarpus_bataua	Manicaria_saccifera))	(((Burretiokentia_grandiflora	((Veitchia_spiralis	((Dypsis_decaryi	Kentiopsis_piersoniorum)	Heterospathe_cagayanensis))	Hydriastele_microspadix))	Dictyosperma_album)	(Pelagodoxa_henryana	Prestoea_acuminata))))	(Pseudophoenix_vinifera	(((((Phoenix_dactylifera	Sabal_domingensis)	Nypa_fruticans)	Serenoa_repens)	(Sclerosperma_profizianum	Chamaedorea_seifrizii))	Orania_palindan)))	((Attalea_speciosa	((Elaeis_oleifera	Elaeis_guineensis)	(Podococcus_barteri	Bactris_major)))	((Reinhardtia_gracilis	Reinhardtia_simplex)	(Reinhardtia_paiewonskiana	Reinhardtia_latisecta))))))	Kingia_australis);
((Calamus_caryotoides	(Phoenix_dactylifera	(Sabal_domingensis	((Chamaedorea_seifrizii	Serenoa_repens)	((Nypa_fruticans	Pseudophoenix_vinifera)	((Podococcus_barteri	(Sclerosperma_profizianum	Orania_palindan))	(((Attalea_speciosa	((Elaeis_oleifera	Elaeis_guineensis)	Bactris_major))	((Reinhardtia_gracilis	Reinhardtia_simplex)	(Reinhardtia_paiewonskiana	Reinhardtia_latisecta)))	((Leopoldinia_pulchra	((Oenocarpus_bataua	Manicaria_saccifera)	((((Veitchia_spiralis	(Kentiopsis_piersoniorum	Heterospathe_cagayanensis))	Hydriastele_microspadix)	Dictyosperma_album)	((Dypsis_decaryi	Burretiokentia_grandiflora)	(Pelagodoxa_henryana	(Geonoma_undata	Prestoea_acuminata))))))	Roystonea_regia))))))))	Kingia_australis);
((Calamus_caryotoides	(Sabal_domingensis	(Phoenix_dactylifera	((Podococcus_barteri	Nypa_fruticans)	((Pseudophoenix_vinifera	(Chamaedorea_seifrizii	Serenoa_repens))	(Sclerosperma_profizianum	((Orania_palindan	(((Attalea_speciosa	((Elaeis_oleifera	Elaeis_guineensis)	Bactris_major))	((Reinhardtia_gracilis	Reinhardtia_simplex)	(Reinhardtia_paiewonskiana	Reinhardtia_latisecta)))	Roystonea_regia))	(Leopoldinia_pulchra	((Oenocarpus_bataua	Manicaria_saccifera)	((((Kentiopsis_piersoniorum	(Heterospathe_cagayanensis	Veitchia_spiralis))	Hydriastele_microspadix)	Dictyosperma_album)	((Burretiokentia_grandiflora	(Dypsis_decaryi	Prestoea_acuminata))	(Geonoma_undata	Pelagodoxa_henryana))))))))))))	Kingia_australis);
((Calamus_caryotoides	(Roystonea_regia	((Attalea_speciosa	((Elaeis_oleifera	Elaeis_guineensis)	Bactris_major))	(((Reinhardtia_gracilis	Reinhardtia_simplex)	(Reinhardtia_paiewonskiana	Reinhardtia_latisecta))	((((((Sabal_domingensis	Phoenix_dactylifera)	Nypa_fruticans)	Chamaedorea_seifrizii)	(Pseudophoenix_vinifera	Serenoa_repens))	(Podococcus_barteri	(Sclerosperma_profizianum	Orania_palindan)))	(Leopoldinia_pulchra	((((Manicaria_saccifera	Oenocarpus_bataua)	(((Burretiokentia_grandiflora	((Kentiopsis_piersoniorum	(Heterospathe_cagayanensis	Veitchia_spiralis))	Hydriastele_microspadix))	Dictyosperma_album)	(Prestoea_acuminata	Pelagodoxa_henryana)))	Dypsis_decaryi)	Geonoma_undata)))))))	Kingia_australis);
((Calamus_caryotoides	(Sabal_domingensis	(Phoenix_dactylifera	(Nypa_fruticans	(((Podococcus_barteri	Serenoa_repens)	(Pseudophoenix_vinifera	Chamaedorea_seifrizii))	((Sclerosperma_profizianum	Orania_palindan)	((Leopoldinia_pulchra	(((Manicaria_saccifera	Oenocarpus_bataua)	(Dictyosperma_album	((Dypsis_decaryi	(Burretiokentia_grandiflora	(Prestoea_acuminata	Pelagodoxa_henryana)))	((Veitchia_spiralis	(Kentiopsis_piersoniorum	Heterospathe_cagayanensis))	Hydriastele_microspadix))))	Geonoma_undata))	(Roystonea_regia	((Attalea_speciosa	((Elaeis_oleifera	Elaeis_guineensis)	Bactris_major))	((Reinhardtia_gracilis	Reinhardtia_simplex)	(Reinhardtia_paiewonskiana	Reinhardtia_latisecta)))))))))))	Kingia_australis);
((Calamus_caryotoides	(((((Pseudophoenix_vinifera	Nypa_fruticans)	Chamaedorea_seifrizii)	((Podococcus_barteri	(Sclerosperma_profizianum	Orania_palindan))	((Leopoldinia_pulchra	((Manicaria_saccifera	Oenocarpus_bataua)	(Dictyosperma_album	(((Dypsis_decaryi	Prestoea_acuminata)	Pelagodoxa_henryana)	((Burretiokentia_grandiflora	(Veitchia_spiralis	(Kentiopsis_piersoniorum	Heterospathe_cagayanensis)))	Hydriastele_microspadix)))))	((Geonoma_undata	Roystonea_regia)	((Attalea_speciosa	((Elaeis_oleifera	Elaeis_guineensis)	Bactris_major))	((Reinhardtia_gracilis	Reinhardtia_simplex)	(Reinhardtia_paiewonskiana	Reinhardtia_latisecta)))))))	(Serenoa_repens	Sabal_domingensis))	Phoenix_dactylifera))	Kingia_australis);
((Calamus_caryotoides	(((((((Roystonea_regia	(Leopoldinia_pulchra	((Manicaria_saccifera	Oenocarpus_bataua)	(((Dypsis_decaryi	Prestoea_acuminata)	Pelagodoxa_henryana)	((((Heterospathe_cagayanensis	(Veitchia_spiralis	Kentiopsis_piersoniorum))	Burretiokentia_grandiflora)	Hydriastele_microspadix)	Dictyosperma_album)))))	(((Attalea_speciosa	((Elaeis_oleifera	Elaeis_guineensis)	Bactris_major))	Geonoma_undata)	((Reinhardtia_gracilis	Reinhardtia_simplex)	(Reinhardtia_paiewonskiana	Reinhardtia_latisecta))))	Pseudophoenix_vinifera)	(Chamaedorea_seifrizii	((Nypa_fruticans	Sclerosperma_profizianum)	Orania_palindan)))	(Podococcus_barteri	Serenoa_repens))	Sabal_domingensis)	Phoenix_dactylifera))	Kingia_australis);
((Calamus_caryotoides	((Serenoa_repens	(((Pseudophoenix_vinifera	Nypa_fruticans)	((Podococcus_barteri	(Sclerosperma_profizianum	Orania_palindan))	(((Geonoma_undata	Roystonea_regia)	(Leopoldinia_pulchra	((Manicaria_saccifera	Oenocarpus_bataua)	(Dypsis_decaryi	(((Prestoea_acuminata	Pelagodoxa_henryana)	(Burretiokentia_grandiflora	((Heterospathe_cagayanensis	(Veitchia_spiralis	Kentiopsis_piersoniorum))	Hydriastele_microspadix)))	Dictyosperma_album)))))	(((Reinhardtia_gracilis	Reinhardtia_simplex)	(Reinhardtia_paiewonskiana	Reinhardtia_latisecta))	(Attalea_speciosa	((Elaeis_oleifera	Elaeis_guineensis)	Bactris_major))))))	Chamaedorea_seifrizii))	(Sabal_domingensis	Phoenix_dactylifera)))	Kingia_australis);
((Calamus_caryotoides	((Sabal_domingensis	(((Serenoa_repens	Chamaedorea_seifrizii)	((((Orania_palindan	Sclerosperma_profizianum)	Podococcus_barteri)	((Leopoldinia_pulchra	((Dictyosperma_album	((Pelagodoxa_henryana	((Dypsis_decaryi	Prestoea_acuminata)	Burretiokentia_grandiflora))	((Veitchia_spiralis	(Kentiopsis_piersoniorum	Heterospathe_cagayanensis))	Hydriastele_microspadix)))	(Oenocarpus_bataua	Manicaria_saccifera)))	((Geonoma_undata	((Reinhardtia_gracilis	Reinhardtia_simplex)	(Reinhardtia_paiewonskiana	Reinhardtia_latisecta)))	(Roystonea_regia	(Bactris_major	((Elaeis_oleifera	Elaeis_guineensis)	Attalea_speciosa))))))	Pseudophoenix_vinifera))	Nypa_fruticans))	Phoenix_dactylifera))	Kingia_australis);
((Calamus_caryotoides	((Sabal_domingensis	Phoenix_dactylifera)	((((Pseudophoenix_vinifera	Serenoa_repens)	Chamaedorea_seifrizii)	((((Orania_palindan	Sclerosperma_profizianum)	Podococcus_barteri)	(Roystonea_regia	(Leopoldinia_pulchra	(Geonoma_undata	((Oenocarpus_bataua	Manicaria_saccifera)	(Dictyosperma_album	((Pelagodoxa_henryana	((Dypsis_decaryi	Burretiokentia_grandiflora)	Prestoea_acuminata))	((Heterospathe_cagayanensis	(Veitchia_spiralis	Kentiopsis_piersoniorum))	Hydriastele_microspadix))))))))	(((Reinhardtia_latisecta	Reinhardtia_paiewonskiana)	(Reinhardtia_gracilis	Reinhardtia_simplex))	(Bactris_major	((Elaeis_oleifera	Elaeis_guineensis)	Attalea_speciosa)))))	Nypa_fruticans)))	Kingia_australis);
((Calamus_caryotoides	(Sabal_domingensis	((Serenoa_repens	(((Nypa_fruticans	Pseudophoenix_vinifera)	Chamaedorea_seifrizii)	(((Reinhardtia_latisecta	Reinhardtia_paiewonskiana)	(Reinhardtia_gracilis	Reinhardtia_simplex))	((((Orania_palindan	Sclerosperma_profizianum)	Podococcus_barteri)	((Geonoma_undata	Roystonea_regia)	(Leopoldinia_pulchra	(Oenocarpus_bataua	((Dictyosperma_album	(((Dypsis_decaryi	Burretiokentia_grandiflora)	(Prestoea_acuminata	Pelagodoxa_henryana))	((Heterospathe_cagayanensis	(Veitchia_spiralis	Kentiopsis_piersoniorum))	Hydriastele_microspadix)))	Manicaria_saccifera)))))	(Bactris_major	((Elaeis_oleifera	Elaeis_guineensis)	Attalea_speciosa))))))	Phoenix_dactylifera)))	Kingia_australis);
((Calamus_caryotoides	((Sabal_domingensis	Phoenix_dactylifera)	(Serenoa_repens	(((((Reinhardtia_latisecta	Reinhardtia_paiewonskiana)	Reinhardtia_simplex)	(((Roystonea_regia	((Sclerosperma_profizianum	Orania_palindan)	Podococcus_barteri))	(Leopoldinia_pulchra	(Oenocarpus_bataua	((Dictyosperma_album	((Heterospathe_cagayanensis	(Veitchia_spiralis	Kentiopsis_piersoniorum))	Hydriastele_microspadix))	(((Dypsis_decaryi	Burretiokentia_grandiflora)	(Prestoea_acuminata	Pelagodoxa_henryana))	Manicaria_saccifera)))))	(Geonoma_undata	(Attalea_speciosa	(Bactris_major	(Elaeis_oleifera	Elaeis_guineensis))))))	((Reinhardtia_gracilis	Nypa_fruticans)	Pseudophoenix_vinifera))	Chamaedorea_seifrizii))))	Kingia_australis);
((Calamus_caryotoides	((((Serenoa_repens	Chamaedorea_seifrizii)	((((Attalea_speciosa	(Bactris_major	(Elaeis_oleifera	Elaeis_guineensis)))	((Reinhardtia_latisecta	Reinhardtia_paiewonskiana)	(Reinhardtia_gracilis	Reinhardtia_simplex)))	(((Sclerosperma_profizianum	Orania_palindan)	Podococcus_barteri)	((Leopoldinia_pulchra	((Oenocarpus_bataua	Manicaria_saccifera)	(((Hydriastele_microspadix	(Heterospathe_cagayanensis	(Veitchia_spiralis	Kentiopsis_piersoniorum)))	Dictyosperma_album)	((Pelagodoxa_henryana	(Dypsis_decaryi	Prestoea_acuminata))	Burretiokentia_grandiflora))))	(Geonoma_undata	Roystonea_regia))))	(Nypa_fruticans	Pseudophoenix_vinifera)))	Sabal_domingensis)	Phoenix_dactylifera))	Kingia_australis);
((Calamus_caryotoides	((((((Pseudophoenix_vinifera	Serenoa_repens)	Chamaedorea_seifrizii)	((((Leopoldinia_pulchra	(((Dictyosperma_album	(((Burretiokentia_grandiflora	Pelagodoxa_henryana)	Prestoea_acuminata)	(Hydriastele_microspadix	(Heterospathe_cagayanensis	(Veitchia_spiralis	Kentiopsis_piersoniorum)))))	(Oenocarpus_bataua	Manicaria_saccifera))	(Dypsis_decaryi	Geonoma_undata)))	Roystonea_regia)	(((Elaeis_oleifera	Elaeis_guineensis)	(Attalea_speciosa	Bactris_major))	(Reinhardtia_paiewonskiana	((Reinhardtia_gracilis	Reinhardtia_simplex)	Reinhardtia_latisecta))))	((Sclerosperma_profizianum	Orania_palindan)	Podococcus_barteri)))	Nypa_fruticans)	Sabal_domingensis)	Phoenix_dactylifera))	Kingia_australis);
((Calamus_caryotoides	(Roystonea_regia	((((Attalea_speciosa	(Bactris_major	(Elaeis_oleifera	Elaeis_guineensis)))	((Reinhardtia_gracilis	Reinhardtia_simplex)	(Reinhardtia_latisecta	Reinhardtia_paiewonskiana)))	(((Sclerosperma_profizianum	Orania_palindan)	Podococcus_barteri)	((Nypa_fruticans	Pseudophoenix_vinifera)	((Serenoa_repens	Chamaedorea_seifrizii)	(Sabal_domingensis	Phoenix_dactylifera)))))	(Leopoldinia_pulchra	((Dictyosperma_album	(((Burretiokentia_grandiflora	Pelagodoxa_henryana)	(Dypsis_decaryi	Prestoea_acuminata))	(Hydriastele_microspadix	(Heterospathe_cagayanensis	(Veitchia_spiralis	Kentiopsis_piersoniorum)))))	((Geonoma_undata	Oenocarpus_bataua)	Manicaria_saccifera))))))	Kingia_australis);
((Calamus_caryotoides	(Phoenix_dactylifera	(((((((Sclerosperma_profizianum	Orania_palindan)	Roystonea_regia)	(((Reinhardtia_gracilis	Reinhardtia_simplex)	(Reinhardtia_latisecta	Reinhardtia_paiewonskiana))	((Geonoma_undata	Attalea_speciosa)	(Bactris_major	(Elaeis_oleifera	Elaeis_guineensis)))))	(Leopoldinia_pulchra	((Dictyosperma_album	((Burretiokentia_grandiflora	(Pelagodoxa_henryana	(Dypsis_decaryi	Prestoea_acuminata)))	(Hydriastele_microspadix	(Heterospathe_cagayanensis	(Veitchia_spiralis	Kentiopsis_piersoniorum)))))	(Oenocarpus_bataua	Manicaria_saccifera))))	(Pseudophoenix_vinifera	Nypa_fruticans))	Chamaedorea_seifrizii)	((Podococcus_barteri	Serenoa_repens)	Sabal_domingensis))))	Kingia_australis);
((Calamus_caryotoides	(Phoenix_dactylifera	((Nypa_fruticans	Sabal_domingensis)	(((Podococcus_barteri	Serenoa_repens)	(Pseudophoenix_vinifera	Chamaedorea_seifrizii))	((Roystonea_regia	((Reinhardtia_gracilis	Reinhardtia_simplex)	(Reinhardtia_latisecta	Reinhardtia_paiewonskiana)))	(((Attalea_speciosa	(Bactris_major	(Elaeis_oleifera	Elaeis_guineensis)))	(Sclerosperma_profizianum	Orania_palindan))	(Leopoldinia_pulchra	(Manicaria_saccifera	((Dictyosperma_album	(((Pelagodoxa_henryana	Prestoea_acuminata)	(Dypsis_decaryi	Burretiokentia_grandiflora))	(Hydriastele_microspadix	(Heterospathe_cagayanensis	(Veitchia_spiralis	Kentiopsis_piersoniorum)))))	(Geonoma_undata	Oenocarpus_bataua))))))))))	Kingia_australis);
((Calamus_caryotoides	(Phoenix_dactylifera	((Serenoa_repens	Sabal_domingensis)	(((Nypa_fruticans	Pseudophoenix_vinifera)	Chamaedorea_seifrizii)	(((Sclerosperma_profizianum	Orania_palindan)	Podococcus_barteri)	((((Reinhardtia_gracilis	Reinhardtia_simplex)	(Reinhardtia_latisecta	Reinhardtia_paiewonskiana))	(Attalea_speciosa	(Bactris_major	(Elaeis_oleifera	Elaeis_guineensis))))	(Roystonea_regia	(Leopoldinia_pulchra	(((Oenocarpus_bataua	Manicaria_saccifera)	(Dictyosperma_album	(((Pelagodoxa_henryana	(Dypsis_decaryi	Prestoea_acuminata))	Burretiokentia_grandiflora)	(Hydriastele_microspadix	(Heterospathe_cagayanensis	(Veitchia_spiralis	Kentiopsis_piersoniorum))))))	Geonoma_undata)))))))))	Kingia_australis);
(((Roystonea_regia	(((((Dictyosperma_album	((Hydriastele_microspadix	(Kentiopsis_piersoniorum	(Veitchia_spiralis	Heterospathe_cagayanensis)))	((Geonoma_undata	Pelagodoxa_henryana)	((Dypsis_decaryi	Burretiokentia_grandiflora)	Prestoea_acuminata))))	(Oenocarpus_bataua	Manicaria_saccifera))	Leopoldinia_pulchra)	(((Serenoa_repens	(Sabal_domingensis	Phoenix_dactylifera))	((Pseudophoenix_vinifera	Nypa_fruticans)	Chamaedorea_seifrizii))	(Podococcus_barteri	(Sclerosperma_profizianum	Orania_palindan))))	((Attalea_speciosa	((Elaeis_oleifera	Elaeis_guineensis)	Bactris_major))	((Reinhardtia_gracilis	Reinhardtia_simplex)	(Reinhardtia_latisecta	Reinhardtia_paiewonskiana)))))	Calamus_caryotoides)	Kingia_australis);
((Pseudophoenix_vinifera	((Serenoa_repens	Chamaedorea_seifrizii)	((((Podococcus_barteri	(Sclerosperma_profizianum	Orania_palindan))	(((Attalea_speciosa	((Elaeis_oleifera	Elaeis_guineensis)	Bactris_major))	((Reinhardtia_gracilis	Reinhardtia_simplex)	(Reinhardtia_latisecta	Reinhardtia_paiewonskiana)))	Roystonea_regia))	((((Dictyosperma_album	(Hydriastele_microspadix	(Heterospathe_cagayanensis	(Kentiopsis_piersoniorum	Veitchia_spiralis))))	(Dypsis_decaryi	(Burretiokentia_grandiflora	((Geonoma_undata	Pelagodoxa_henryana)	Prestoea_acuminata))))	(Oenocarpus_bataua	Manicaria_saccifera))	Leopoldinia_pulchra))	(Nypa_fruticans	(Calamus_caryotoides	(Sabal_domingensis	Phoenix_dactylifera))))))	Kingia_australis);
((Calamus_caryotoides	((((Chamaedorea_seifrizii	(((Sclerosperma_profizianum	Orania_palindan)	((Roystonea_regia	((((Hydriastele_microspadix	((Heterospathe_cagayanensis	(Kentiopsis_piersoniorum	Veitchia_spiralis))	Dictyosperma_album))	(Dypsis_decaryi	(Burretiokentia_grandiflora	((Geonoma_undata	Pelagodoxa_henryana)	Prestoea_acuminata))))	(Oenocarpus_bataua	Manicaria_saccifera))	Leopoldinia_pulchra))	(((Bactris_major	(Elaeis_oleifera	Elaeis_guineensis))	Attalea_speciosa)	((Reinhardtia_gracilis	Reinhardtia_simplex)	(Reinhardtia_latisecta	Reinhardtia_paiewonskiana)))))	(Nypa_fruticans	Pseudophoenix_vinifera)))	Phoenix_dactylifera)	Sabal_domingensis)	(Podococcus_barteri	Serenoa_repens)))	Kingia_australis);
((Pseudophoenix_vinifera	(((((Phoenix_dactylifera	Sabal_domingensis)	Serenoa_repens)	(Calamus_caryotoides	Chamaedorea_seifrizii))	((Podococcus_barteri	(Sclerosperma_profizianum	Orania_palindan))	(((Geonoma_undata	Roystonea_regia)	(((Reinhardtia_gracilis	Reinhardtia_simplex)	(Reinhardtia_latisecta	Reinhardtia_paiewonskiana))	((Bactris_major	(Elaeis_oleifera	Elaeis_guineensis))	Attalea_speciosa)))	(((((Hydriastele_microspadix	(Heterospathe_cagayanensis	(Kentiopsis_piersoniorum	Veitchia_spiralis)))	((Dypsis_decaryi	Burretiokentia_grandiflora)	(Pelagodoxa_henryana	Prestoea_acuminata)))	Dictyosperma_album)	(Oenocarpus_bataua	Manicaria_saccifera))	Leopoldinia_pulchra))))	Nypa_fruticans))	Kingia_australis);
((Sabal_domingensis	(((Serenoa_repens	(Chamaedorea_seifrizii	((Nypa_fruticans	Pseudophoenix_vinifera)	((Sclerosperma_profizianum	(Orania_palindan	Podococcus_barteri))	((((Reinhardtia_gracilis	Reinhardtia_simplex)	(Reinhardtia_latisecta	Reinhardtia_paiewonskiana))	((Bactris_major	(Elaeis_oleifera	Elaeis_guineensis))	Attalea_speciosa))	((Geonoma_undata	Roystonea_regia)	((((Pelagodoxa_henryana	(Dypsis_decaryi	Prestoea_acuminata))	(Dictyosperma_album	(Hydriastele_microspadix	(Burretiokentia_grandiflora	(Heterospathe_cagayanensis	(Kentiopsis_piersoniorum	Veitchia_spiralis))))))	(Oenocarpus_bataua	Manicaria_saccifera))	Leopoldinia_pulchra)))))))	Calamus_caryotoides)	Phoenix_dactylifera))	Kingia_australis);
((Calamus_caryotoides	(Phoenix_dactylifera	((Serenoa_repens	(Chamaedorea_seifrizii	((Nypa_fruticans	Pseudophoenix_vinifera)	((Sclerosperma_profizianum	(Orania_palindan	Podococcus_barteri))	((Roystonea_regia	((Reinhardtia_paiewonskiana	((Reinhardtia_gracilis	Reinhardtia_simplex)	Reinhardtia_latisecta))	((Bactris_major	(Elaeis_oleifera	Elaeis_guineensis))	Attalea_speciosa)))	(((Geonoma_undata	(((Dypsis_decaryi	Burretiokentia_grandiflora)	(Pelagodoxa_henryana	Prestoea_acuminata))	(Dictyosperma_album	(Hydriastele_microspadix	(Heterospathe_cagayanensis	(Kentiopsis_piersoniorum	Veitchia_spiralis))))))	(Oenocarpus_bataua	Manicaria_saccifera))	Leopoldinia_pulchra))))))	Sabal_domingensis)))	Kingia_australis);
((Calamus_caryotoides	((((Podococcus_barteri	Serenoa_repens)	((Chamaedorea_seifrizii	(Nypa_fruticans	Pseudophoenix_vinifera))	((Sclerosperma_profizianum	Orania_palindan)	(((Bactris_major	(Elaeis_oleifera	Elaeis_guineensis))	Attalea_speciosa)	(((((Dictyosperma_album	(((Hydriastele_microspadix	(Heterospathe_cagayanensis	(Kentiopsis_piersoniorum	Veitchia_spiralis)))	((Burretiokentia_grandiflora	Dypsis_decaryi)	(Pelagodoxa_henryana	Prestoea_acuminata)))	Geonoma_undata))	(Oenocarpus_bataua	Manicaria_saccifera))	Leopoldinia_pulchra)	Roystonea_regia)	((Reinhardtia_gracilis	Reinhardtia_simplex)	(Reinhardtia_latisecta	Reinhardtia_paiewonskiana)))))))	Phoenix_dactylifera)	Sabal_domingensis))	Kingia_australis);
((Calamus_caryotoides	(Phoenix_dactylifera	((Serenoa_repens	((Chamaedorea_seifrizii	(Nypa_fruticans	Pseudophoenix_vinifera))	((Podococcus_barteri	(Sclerosperma_profizianum	Orania_palindan))	((((((Hydriastele_microspadix	Dictyosperma_album)	(Heterospathe_cagayanensis	(Kentiopsis_piersoniorum	Veitchia_spiralis)))	(((Burretiokentia_grandiflora	Dypsis_decaryi)	(Pelagodoxa_henryana	Prestoea_acuminata))	(Oenocarpus_bataua	Manicaria_saccifera)))	Leopoldinia_pulchra)	((Reinhardtia_gracilis	Reinhardtia_simplex)	(Reinhardtia_latisecta	Reinhardtia_paiewonskiana)))	((Geonoma_undata	Roystonea_regia)	((Bactris_major	(Elaeis_oleifera	Elaeis_guineensis))	Attalea_speciosa))))))	Sabal_domingensis)))	Kingia_australis);
((Calamus_caryotoides	((Phoenix_dactylifera	Sabal_domingensis)	(((Podococcus_barteri	Serenoa_repens)	((Chamaedorea_seifrizii	Pseudophoenix_vinifera)	(((Geonoma_undata	(Oenocarpus_bataua	((Dictyosperma_album	(((Burretiokentia_grandiflora	Dypsis_decaryi)	(Pelagodoxa_henryana	Prestoea_acuminata))	((Heterospathe_cagayanensis	(Kentiopsis_piersoniorum	Veitchia_spiralis))	Hydriastele_microspadix)))	Manicaria_saccifera)))	Leopoldinia_pulchra)	(((Reinhardtia_gracilis	Reinhardtia_simplex)	(Reinhardtia_latisecta	Reinhardtia_paiewonskiana))	((((Bactris_major	(Elaeis_oleifera	Elaeis_guineensis))	Attalea_speciosa)	(Sclerosperma_profizianum	Orania_palindan))	Roystonea_regia)))))	Nypa_fruticans)))	Kingia_australis);
((Roystonea_regia	(((((Reinhardtia_gracilis	Reinhardtia_simplex)	Reinhardtia_paiewonskiana)	Reinhardtia_latisecta)	((Bactris_major	(Elaeis_oleifera	Elaeis_guineensis))	Attalea_speciosa))	((Nypa_fruticans	Pseudophoenix_vinifera)	(((((Sclerosperma_profizianum	Chamaedorea_seifrizii)	Leopoldinia_pulchra)	Orania_palindan)	((Calamus_caryotoides	Phoenix_dactylifera)	(Sabal_domingensis	(Podococcus_barteri	Serenoa_repens))))	(((((Heterospathe_cagayanensis	(Kentiopsis_piersoniorum	Veitchia_spiralis))	Hydriastele_microspadix)	(Burretiokentia_grandiflora	Dictyosperma_album))	Dypsis_decaryi)	((((Geonoma_undata	Pelagodoxa_henryana)	Prestoea_acuminata)	Manicaria_saccifera)	Oenocarpus_bataua))))))	Kingia_australis);
(((Phoenix_dactylifera	((((((Podococcus_barteri	(Sclerosperma_profizianum	Orania_palindan))	((((Geonoma_undata	Roystonea_regia)	((Bactris_major	(Elaeis_oleifera	Elaeis_guineensis))	Attalea_speciosa))	((Reinhardtia_simplex	Reinhardtia_gracilis)	(Reinhardtia_paiewonskiana	Reinhardtia_latisecta)))	((Dypsis_decaryi	((Oenocarpus_bataua	Manicaria_saccifera)	((Pelagodoxa_henryana	Prestoea_acuminata)	((Hydriastele_microspadix	(Veitchia_spiralis	(Kentiopsis_piersoniorum	Heterospathe_cagayanensis)))	(Burretiokentia_grandiflora	Dictyosperma_album)))))	Leopoldinia_pulchra)))	(Nypa_fruticans	Pseudophoenix_vinifera))	Chamaedorea_seifrizii)	Serenoa_repens)	Sabal_domingensis))	Calamus_caryotoides)	Kingia_australis);
(((Phoenix_dactylifera	(((Podococcus_barteri	Serenoa_repens)	Sabal_domingensis)	((((Sclerosperma_profizianum	Orania_palindan)	((((((Elaeis_oleifera	Elaeis_guineensis)	Bactris_major)	Attalea_speciosa)	((Reinhardtia_simplex	Reinhardtia_gracilis)	(Reinhardtia_paiewonskiana	Reinhardtia_latisecta)))	Roystonea_regia)	((Dypsis_decaryi	((Oenocarpus_bataua	(Geonoma_undata	Manicaria_saccifera))	((Burretiokentia_grandiflora	(Pelagodoxa_henryana	Prestoea_acuminata))	((Hydriastele_microspadix	(Veitchia_spiralis	(Kentiopsis_piersoniorum	Heterospathe_cagayanensis)))	Dictyosperma_album))))	Leopoldinia_pulchra)))	(Nypa_fruticans	Pseudophoenix_vinifera))	Chamaedorea_seifrizii)))	Calamus_caryotoides)	Kingia_australis);
((((((((Sclerosperma_profizianum	Orania_palindan)	((((((Elaeis_oleifera	Elaeis_guineensis)	Bactris_major)	Attalea_speciosa)	((Reinhardtia_simplex	Reinhardtia_gracilis)	(Reinhardtia_paiewonskiana	Reinhardtia_latisecta)))	Roystonea_regia)	((Dictyosperma_album	((Oenocarpus_bataua	Manicaria_saccifera)	((Dypsis_decaryi	(Burretiokentia_grandiflora	((Geonoma_undata	Pelagodoxa_henryana)	Prestoea_acuminata)))	(Hydriastele_microspadix	(Veitchia_spiralis	(Kentiopsis_piersoniorum	Heterospathe_cagayanensis))))))	Leopoldinia_pulchra)))	(Nypa_fruticans	Pseudophoenix_vinifera))	Chamaedorea_seifrizii)	(Phoenix_dactylifera	Sabal_domingensis))	(Podococcus_barteri	Serenoa_repens))	Calamus_caryotoides)	Kingia_australis);
((((Phoenix_dactylifera	Sabal_domingensis)	(((((((Orania_palindan	(Podococcus_barteri	Sclerosperma_profizianum))	(((Elaeis_oleifera	Elaeis_guineensis)	Bactris_major)	Attalea_speciosa))	(((Reinhardtia_simplex	Reinhardtia_gracilis)	(Reinhardtia_paiewonskiana	Reinhardtia_latisecta))	(Geonoma_undata	Roystonea_regia)))	(((Dictyosperma_album	((Burretiokentia_grandiflora	(Pelagodoxa_henryana	Prestoea_acuminata))	(Hydriastele_microspadix	(Heterospathe_cagayanensis	(Veitchia_spiralis	Kentiopsis_piersoniorum)))))	(Oenocarpus_bataua	Manicaria_saccifera))	(Dypsis_decaryi	Leopoldinia_pulchra)))	(Nypa_fruticans	Pseudophoenix_vinifera))	Chamaedorea_seifrizii)	Serenoa_repens))	Calamus_caryotoides)	Kingia_australis);
(((Roystonea_regia	((((((Dictyosperma_album	(((Pelagodoxa_henryana	Prestoea_acuminata)	(Dypsis_decaryi	Burretiokentia_grandiflora))	(Hydriastele_microspadix	(Heterospathe_cagayanensis	(Veitchia_spiralis	Kentiopsis_piersoniorum)))))	(Oenocarpus_bataua	Manicaria_saccifera))	(Geonoma_undata	((Nypa_fruticans	Pseudophoenix_vinifera)	(Chamaedorea_seifrizii	(Serenoa_repens	(Phoenix_dactylifera	Sabal_domingensis))))))	((Podococcus_barteri	(Sclerosperma_profizianum	Orania_palindan))	(((Elaeis_oleifera	Elaeis_guineensis)	Bactris_major)	Attalea_speciosa)))	((Reinhardtia_simplex	Reinhardtia_gracilis)	(Reinhardtia_paiewonskiana	Reinhardtia_latisecta)))	Leopoldinia_pulchra))	Calamus_caryotoides)	Kingia_australis);
((((Phoenix_dactylifera	Sabal_domingensis)	(((((Podococcus_barteri	(Sclerosperma_profizianum	Orania_palindan))	(((Roystonea_regia	(Leopoldinia_pulchra	(((Dictyosperma_album	(Hydriastele_microspadix	((Heterospathe_cagayanensis	(Veitchia_spiralis	Kentiopsis_piersoniorum))	((Pelagodoxa_henryana	Prestoea_acuminata)	(Dypsis_decaryi	Burretiokentia_grandiflora)))))	(Oenocarpus_bataua	Manicaria_saccifera))	Geonoma_undata)))	(((Elaeis_oleifera	Elaeis_guineensis)	Bactris_major)	Attalea_speciosa))	((Reinhardtia_simplex	Reinhardtia_gracilis)	(Reinhardtia_paiewonskiana	Reinhardtia_latisecta))))	(Nypa_fruticans	Pseudophoenix_vinifera))	Chamaedorea_seifrizii)	Serenoa_repens))	Calamus_caryotoides)	Kingia_australis);
(((Phoenix_dactylifera	(((((Sclerosperma_profizianum	Orania_palindan)	(((((Elaeis_oleifera	Elaeis_guineensis)	Bactris_major)	Attalea_speciosa)	(Reinhardtia_paiewonskiana	(Reinhardtia_latisecta	(Reinhardtia_simplex	Reinhardtia_gracilis))))	(Geonoma_undata	(Roystonea_regia	(Leopoldinia_pulchra	(Dypsis_decaryi	((Oenocarpus_bataua	Manicaria_saccifera)	(Dictyosperma_album	((Burretiokentia_grandiflora	(Pelagodoxa_henryana	Prestoea_acuminata))	(Hydriastele_microspadix	(Heterospathe_cagayanensis	(Veitchia_spiralis	Kentiopsis_piersoniorum))))))))))))	((Podococcus_barteri	Nypa_fruticans)	Pseudophoenix_vinifera))	Chamaedorea_seifrizii)	(Serenoa_repens	Sabal_domingensis)))	Calamus_caryotoides)	Kingia_australis);
((((Serenoa_repens	Phoenix_dactylifera)	((((Leopoldinia_pulchra	((Oenocarpus_bataua	Manicaria_saccifera)	(Dictyosperma_album	((Pelagodoxa_henryana	((Dypsis_decaryi	Prestoea_acuminata)	Burretiokentia_grandiflora))	(Hydriastele_microspadix	(Heterospathe_cagayanensis	(Veitchia_spiralis	Kentiopsis_piersoniorum)))))))	(Geonoma_undata	(((Chamaedorea_seifrizii	((Podococcus_barteri	Sclerosperma_profizianum)	Orania_palindan))	(((Elaeis_oleifera	Elaeis_guineensis)	Bactris_major)	Attalea_speciosa))	((Reinhardtia_simplex	Reinhardtia_gracilis)	(Reinhardtia_paiewonskiana	Reinhardtia_latisecta)))))	((Nypa_fruticans	Roystonea_regia)	Pseudophoenix_vinifera))	Sabal_domingensis))	Calamus_caryotoides)	Kingia_australis);
(((Serenoa_repens	(Sabal_domingensis	(Phoenix_dactylifera	(((Roystonea_regia	(((Leopoldinia_pulchra	((Geonoma_undata	(Oenocarpus_bataua	Manicaria_saccifera))	(Dictyosperma_album	((Burretiokentia_grandiflora	(Pelagodoxa_henryana	Prestoea_acuminata))	(Hydriastele_microspadix	(Heterospathe_cagayanensis	(Veitchia_spiralis	Kentiopsis_piersoniorum)))))))	Dypsis_decaryi)	((Reinhardtia_simplex	Reinhardtia_gracilis)	(Reinhardtia_paiewonskiana	Reinhardtia_latisecta))))	(((Sclerosperma_profizianum	Podococcus_barteri)	Orania_palindan)	((Attalea_speciosa	Bactris_major)	(Elaeis_oleifera	Elaeis_guineensis))))	(Chamaedorea_seifrizii	(Nypa_fruticans	Pseudophoenix_vinifera))))))	Calamus_caryotoides)	Kingia_australis);
((((Sabal_domingensis	((((((Orania_palindan	Sclerosperma_profizianum)	Podococcus_barteri)	(((Dypsis_decaryi	((Geonoma_undata	Pelagodoxa_henryana)	Prestoea_acuminata))	((Burretiokentia_grandiflora	(Dictyosperma_album	(Hydriastele_microspadix	(Heterospathe_cagayanensis	(Veitchia_spiralis	Kentiopsis_piersoniorum)))))	(Manicaria_saccifera	Oenocarpus_bataua)))	((Leopoldinia_pulchra	Roystonea_regia)	(((Reinhardtia_simplex	Reinhardtia_gracilis)	(Reinhardtia_paiewonskiana	Reinhardtia_latisecta))	((Attalea_speciosa	Bactris_major)	(Elaeis_oleifera	Elaeis_guineensis))))))	Pseudophoenix_vinifera)	(Serenoa_repens	Chamaedorea_seifrizii))	Nypa_fruticans))	Phoenix_dactylifera)	Calamus_caryotoides)	Kingia_australis);
(((Phoenix_dactylifera	(Sabal_domingensis	(Serenoa_repens	((Pseudophoenix_vinifera	Chamaedorea_seifrizii)	(((Podococcus_barteri	(Sclerosperma_profizianum	Orania_palindan))	((Roystonea_regia	((Attalea_speciosa	((Elaeis_oleifera	Elaeis_guineensis)	Bactris_major))	(Reinhardtia_latisecta	((Reinhardtia_gracilis	Reinhardtia_simplex)	Reinhardtia_paiewonskiana))))	(Leopoldinia_pulchra	(Geonoma_undata	((Oenocarpus_bataua	Manicaria_saccifera)	((Dypsis_decaryi	((Prestoea_acuminata	Pelagodoxa_henryana)	Burretiokentia_grandiflora))	(Dictyosperma_album	(Hydriastele_microspadix	(Heterospathe_cagayanensis	(Kentiopsis_piersoniorum	Veitchia_spiralis))))))))))	Nypa_fruticans)))))	Calamus_caryotoides)	Kingia_australis);
(((Sabal_domingensis	((Chamaedorea_seifrizii	Pseudophoenix_vinifera)	((((Podococcus_barteri	(Sclerosperma_profizianum	Orania_palindan))	(Roystonea_regia	(((Bactris_major	(Elaeis_oleifera	Elaeis_guineensis))	Attalea_speciosa)	((Reinhardtia_gracilis	Reinhardtia_simplex)	(Reinhardtia_paiewonskiana	Reinhardtia_latisecta)))))	(Leopoldinia_pulchra	((Oenocarpus_bataua	Manicaria_saccifera)	((Dypsis_decaryi	(((Geonoma_undata	Prestoea_acuminata)	Pelagodoxa_henryana)	Burretiokentia_grandiflora))	(Dictyosperma_album	(Hydriastele_microspadix	(Heterospathe_cagayanensis	(Kentiopsis_piersoniorum	Veitchia_spiralis))))))))	(Nypa_fruticans	(Phoenix_dactylifera	Serenoa_repens)))))	Calamus_caryotoides)	Kingia_australis);
((((Nypa_fruticans	(((Serenoa_repens	Chamaedorea_seifrizii)	Pseudophoenix_vinifera)	(Geonoma_undata	(((Podococcus_barteri	Sclerosperma_profizianum)	Orania_palindan)	((Roystonea_regia	(Leopoldinia_pulchra	((Dypsis_decaryi	(Oenocarpus_bataua	Manicaria_saccifera))	(((Prestoea_acuminata	Pelagodoxa_henryana)	Burretiokentia_grandiflora)	(Dictyosperma_album	(Hydriastele_microspadix	(Heterospathe_cagayanensis	(Kentiopsis_piersoniorum	Veitchia_spiralis))))))))	(((Bactris_major	(Elaeis_oleifera	Elaeis_guineensis))	Attalea_speciosa)	((Reinhardtia_gracilis	Reinhardtia_simplex)	(Reinhardtia_paiewonskiana	Reinhardtia_latisecta))))))))	(Phoenix_dactylifera	Sabal_domingensis))	Calamus_caryotoides)	Kingia_australis);
(((Roystonea_regia	(((((Podococcus_barteri	Sclerosperma_profizianum)	Orania_palindan)	(((Serenoa_repens	(Sabal_domingensis	Phoenix_dactylifera))	((Nypa_fruticans	Pseudophoenix_vinifera)	Chamaedorea_seifrizii))	(Leopoldinia_pulchra	((Oenocarpus_bataua	Manicaria_saccifera)	(((((Geonoma_undata	Prestoea_acuminata)	Pelagodoxa_henryana)	Burretiokentia_grandiflora)	(Dictyosperma_album	(Hydriastele_microspadix	(Heterospathe_cagayanensis	(Kentiopsis_piersoniorum	Veitchia_spiralis)))))	Dypsis_decaryi)))))	((Bactris_major	(Elaeis_oleifera	Elaeis_guineensis))	Attalea_speciosa))	((Reinhardtia_gracilis	Reinhardtia_simplex)	(Reinhardtia_paiewonskiana	Reinhardtia_latisecta))))	Calamus_caryotoides)	Kingia_australis);
((((Sabal_domingensis	Phoenix_dactylifera)	(((Nypa_fruticans	Pseudophoenix_vinifera)	((Chamaedorea_seifrizii	(Sclerosperma_profizianum	Orania_palindan))	(((Geonoma_undata	((Reinhardtia_gracilis	Reinhardtia_simplex)	(Reinhardtia_paiewonskiana	Reinhardtia_latisecta)))	Roystonea_regia)	((Leopoldinia_pulchra	((Dictyosperma_album	(((Prestoea_acuminata	Pelagodoxa_henryana)	(Dypsis_decaryi	Burretiokentia_grandiflora))	(Hydriastele_microspadix	(Kentiopsis_piersoniorum	(Veitchia_spiralis	Heterospathe_cagayanensis)))))	(Manicaria_saccifera	Oenocarpus_bataua)))	((Bactris_major	(Elaeis_oleifera	Elaeis_guineensis))	Attalea_speciosa)))))	(Podococcus_barteri	Serenoa_repens)))	Calamus_caryotoides)	Kingia_australis);
((((Sabal_domingensis	Phoenix_dactylifera)	(((Nypa_fruticans	(Chamaedorea_seifrizii	Pseudophoenix_vinifera))	(((Podococcus_barteri	Sclerosperma_profizianum)	Orania_palindan)	((Roystonea_regia	(Leopoldinia_pulchra	(Geonoma_undata	((Oenocarpus_bataua	Manicaria_saccifera)	(Dictyosperma_album	(((Prestoea_acuminata	Pelagodoxa_henryana)	(Dypsis_decaryi	Burretiokentia_grandiflora))	(Hydriastele_microspadix	(Kentiopsis_piersoniorum	(Veitchia_spiralis	Heterospathe_cagayanensis)))))))))	(((Reinhardtia_gracilis	Reinhardtia_simplex)	(Reinhardtia_paiewonskiana	Reinhardtia_latisecta))	((Bactris_major	(Elaeis_oleifera	Elaeis_guineensis))	Attalea_speciosa)))))	Serenoa_repens))	Calamus_caryotoides)	Kingia_australis);
((((((Chamaedorea_seifrizii	((((Sclerosperma_profizianum	Orania_palindan)	(((Reinhardtia_gracilis	Reinhardtia_simplex)	(Reinhardtia_paiewonskiana	Reinhardtia_latisecta))	(Roystonea_regia	((Bactris_major	(Elaeis_oleifera	Elaeis_guineensis))	Attalea_speciosa))))	(Leopoldinia_pulchra	(((Geonoma_undata	Oenocarpus_bataua)	Manicaria_saccifera)	(Dictyosperma_album	(((Prestoea_acuminata	Pelagodoxa_henryana)	(Dypsis_decaryi	Burretiokentia_grandiflora))	(Hydriastele_microspadix	(Kentiopsis_piersoniorum	(Veitchia_spiralis	Heterospathe_cagayanensis))))))))	Pseudophoenix_vinifera))	(Podococcus_barteri	Serenoa_repens))	(Sabal_domingensis	Phoenix_dactylifera))	Nypa_fruticans)	Calamus_caryotoides)	Kingia_australis);
((((Sabal_domingensis	Serenoa_repens)	((Chamaedorea_seifrizii	(((Sclerosperma_profizianum	Orania_palindan)	((Roystonea_regia	(Leopoldinia_pulchra	((Geonoma_undata	(Oenocarpus_bataua	Manicaria_saccifera))	(Dictyosperma_album	(((Prestoea_acuminata	Pelagodoxa_henryana)	(Dypsis_decaryi	Burretiokentia_grandiflora))	(Hydriastele_microspadix	(Kentiopsis_piersoniorum	(Veitchia_spiralis	Heterospathe_cagayanensis))))))))	(((Elaeis_oleifera	Elaeis_guineensis)	(Attalea_speciosa	(Podococcus_barteri	Bactris_major)))	((Reinhardtia_gracilis	Reinhardtia_simplex)	(Reinhardtia_paiewonskiana	Reinhardtia_latisecta)))))	(Nypa_fruticans	Pseudophoenix_vinifera)))	Phoenix_dactylifera))	Calamus_caryotoides)	Kingia_australis);
(((((Serenoa_repens	((Chamaedorea_seifrizii	((Podococcus_barteri	(Sclerosperma_profizianum	Orania_palindan))	Pseudophoenix_vinifera))	(Roystonea_regia	(((Leopoldinia_pulchra	((Oenocarpus_bataua	(Manicaria_saccifera	(Dictyosperma_album	(((Prestoea_acuminata	Pelagodoxa_henryana)	(Dypsis_decaryi	Burretiokentia_grandiflora))	(Hydriastele_microspadix	(Kentiopsis_piersoniorum	(Veitchia_spiralis	Heterospathe_cagayanensis)))))))	Geonoma_undata))	((Elaeis_oleifera	Elaeis_guineensis)	(Attalea_speciosa	Bactris_major)))	(Reinhardtia_simplex	(Reinhardtia_paiewonskiana	Reinhardtia_latisecta))))))	(Reinhardtia_gracilis	Nypa_fruticans))	(Sabal_domingensis	Phoenix_dactylifera))	Calamus_caryotoides)	Kingia_australis);
((Phoenix_dactylifera	(((Nypa_fruticans	Calamus_caryotoides)	(Serenoa_repens	((((Podococcus_barteri	(Sclerosperma_profizianum	Orania_palindan))	(Roystonea_regia	(((Elaeis_oleifera	Elaeis_guineensis)	(Attalea_speciosa	Bactris_major))	((Reinhardtia_gracilis	Reinhardtia_simplex)	(Reinhardtia_paiewonskiana	Reinhardtia_latisecta)))))	((Leopoldinia_pulchra	(((Dypsis_decaryi	Manicaria_saccifera)	(Dictyosperma_album	(((Hydriastele_microspadix	(Heterospathe_cagayanensis	(Kentiopsis_piersoniorum	Veitchia_spiralis)))	Burretiokentia_grandiflora)	(Prestoea_acuminata	Pelagodoxa_henryana))))	Oenocarpus_bataua))	Geonoma_undata))	(Chamaedorea_seifrizii	Pseudophoenix_vinifera))))	Sabal_domingensis))	Kingia_australis);
