# Supplementary material for: Data supporting the nuclear phylogenomics of the palm subfamily Arecoideae (Arecaceae)
Source: Data Brief. 2016 Mar 2;7:532–6. doi: 10.1016/j.dib.2016.02.063 (PMC4796708; doi:10.1016/j.dib.2016.02.063)
Supplement: Supplementary file 5 — Supplementary material [file mmc5.zip › RAxML_bootstrap.Elaeis_958.raxml.tre]

(((Pelagodoxa_henryana	(((((Prestoea_acuminata	(Oenocarpus_bataua	Oenocarpus_minor))	((Orania_palindan	(Sclerosperma_profizianum	(Pseudophoenix_vinifera	Podococcus_barteri)))	(Chamaedorea_seifrizii	((((((Elaeis_oleifera	Elaeis_guineensis)	Attalea_speciosa)	Bactris_major)	((Reinhardtia_simplex	Reinhardtia_gracilis)	(Reinhardtia_latisecta	Reinhardtia_paiewonskiana)))	(Calamus_caryotoides	(Serenoa_repens	(Sabal_domingensis	Phoenix_dactylifera))))	(Roystonea_regia	Iriartea_deltoidea)))))	(Dictyosperma_album	(Heterospathe_cagayanensis	((Burretiokentia_grandiflora	(Veitchia_spiralis	(Kentiopsis_piersoniorum	Dypsis_decaryi)))	Hydriastele_microspadix))))	Geonoma_undata)	Manicaria_saccifera))	Leopoldinia_pulchra)	Kingia_australis);
(((Pelagodoxa_henryana	(((((Dypsis_decaryi	Dictyosperma_album)	(Heterospathe_cagayanensis	((Veitchia_spiralis	(Burretiokentia_grandiflora	Kentiopsis_piersoniorum))	Hydriastele_microspadix)))	((Prestoea_acuminata	(Oenocarpus_bataua	Oenocarpus_minor))	((((((Elaeis_oleifera	Elaeis_guineensis)	Attalea_speciosa)	Bactris_major)	((Reinhardtia_simplex	Reinhardtia_gracilis)	(Reinhardtia_latisecta	Reinhardtia_paiewonskiana)))	Calamus_caryotoides)	((Roystonea_regia	(Pseudophoenix_vinifera	((Sabal_domingensis	Phoenix_dactylifera)	Iriartea_deltoidea)))	((Serenoa_repens	Chamaedorea_seifrizii)	((Orania_palindan	Podococcus_barteri)	Sclerosperma_profizianum))))))	Geonoma_undata)	Manicaria_saccifera))	Leopoldinia_pulchra)	Kingia_australis);
((((((((Dypsis_decaryi	Dictyosperma_album)	(Heterospathe_cagayanensis	(Hydriastele_microspadix	(Burretiokentia_grandiflora	(Veitchia_spiralis	Kentiopsis_piersoniorum)))))	((Prestoea_acuminata	(Oenocarpus_bataua	Oenocarpus_minor))	(((((Elaeis_oleifera	Elaeis_guineensis)	Attalea_speciosa)	Bactris_major)	((Reinhardtia_simplex	Reinhardtia_gracilis)	(Reinhardtia_latisecta	Reinhardtia_paiewonskiana)))	((Calamus_caryotoides	(Sabal_domingensis	Phoenix_dactylifera))	((Iriartea_deltoidea	(Roystonea_regia	Pseudophoenix_vinifera))	(Serenoa_repens	(Chamaedorea_seifrizii	(Orania_palindan	(Podococcus_barteri	Sclerosperma_profizianum)))))))))	Geonoma_undata)	Pelagodoxa_henryana)	Manicaria_saccifera)	Leopoldinia_pulchra)	Kingia_australis);
((((((((Dypsis_decaryi	Dictyosperma_album)	(Heterospathe_cagayanensis	(Hydriastele_microspadix	(Burretiokentia_grandiflora	(Veitchia_spiralis	Kentiopsis_piersoniorum)))))	((Prestoea_acuminata	(Oenocarpus_bataua	Oenocarpus_minor))	((((((Elaeis_oleifera	Elaeis_guineensis)	Attalea_speciosa)	Bactris_major)	((Reinhardtia_simplex	Reinhardtia_gracilis)	(Reinhardtia_latisecta	Reinhardtia_paiewonskiana)))	(Roystonea_regia	Iriartea_deltoidea))	((Serenoa_repens	(Sabal_domingensis	Phoenix_dactylifera))	((Chamaedorea_seifrizii	(Orania_palindan	(Podococcus_barteri	Sclerosperma_profizianum)))	(Pseudophoenix_vinifera	Calamus_caryotoides))))))	Geonoma_undata)	Pelagodoxa_henryana)	Manicaria_saccifera)	Leopoldinia_pulchra)	Kingia_australis);
(((Pelagodoxa_henryana	(((((Dypsis_decaryi	Dictyosperma_album)	(Heterospathe_cagayanensis	(Hydriastele_microspadix	(Burretiokentia_grandiflora	(Veitchia_spiralis	Kentiopsis_piersoniorum)))))	((Prestoea_acuminata	(Oenocarpus_bataua	Oenocarpus_minor))	(((((Elaeis_oleifera	Elaeis_guineensis)	Attalea_speciosa)	Bactris_major)	((Reinhardtia_simplex	Reinhardtia_gracilis)	(Reinhardtia_latisecta	Reinhardtia_paiewonskiana)))	((Iriartea_deltoidea	Roystonea_regia)	((Serenoa_repens	(Sabal_domingensis	Phoenix_dactylifera))	(((Orania_palindan	Sclerosperma_profizianum)	((Podococcus_barteri	Pseudophoenix_vinifera)	Chamaedorea_seifrizii))	Calamus_caryotoides))))))	Geonoma_undata)	Manicaria_saccifera))	Leopoldinia_pulchra)	Kingia_australis);
((((((((Prestoea_acuminata	(Oenocarpus_bataua	Oenocarpus_minor))	(((((Elaeis_oleifera	Elaeis_guineensis)	Attalea_speciosa)	Bactris_major)	((Reinhardtia_simplex	Reinhardtia_gracilis)	(Reinhardtia_latisecta	Reinhardtia_paiewonskiana)))	(((Sclerosperma_profizianum	(Orania_palindan	Podococcus_barteri))	((Calamus_caryotoides	Serenoa_repens)	Chamaedorea_seifrizii))	(Roystonea_regia	((Iriartea_deltoidea	Pseudophoenix_vinifera)	(Sabal_domingensis	Phoenix_dactylifera))))))	Geonoma_undata)	((Dypsis_decaryi	Dictyosperma_album)	(((Burretiokentia_grandiflora	Kentiopsis_piersoniorum)	Veitchia_spiralis)	(Heterospathe_cagayanensis	Hydriastele_microspadix))))	Pelagodoxa_henryana)	Manicaria_saccifera)	Leopoldinia_pulchra)	Kingia_australis);
(((((((((Dypsis_decaryi	Dictyosperma_album)	(((Kentiopsis_piersoniorum	Veitchia_spiralis)	Burretiokentia_grandiflora)	(Heterospathe_cagayanensis	Hydriastele_microspadix)))	Geonoma_undata)	(Pelagodoxa_henryana	Manicaria_saccifera))	(Prestoea_acuminata	(Oenocarpus_bataua	Oenocarpus_minor)))	((((Orania_palindan	((Sclerosperma_profizianum	Podococcus_barteri)	Chamaedorea_seifrizii))	((Iriartea_deltoidea	Pseudophoenix_vinifera)	(Sabal_domingensis	Phoenix_dactylifera)))	(Calamus_caryotoides	Serenoa_repens))	Roystonea_regia))	((((Elaeis_oleifera	Elaeis_guineensis)	Attalea_speciosa)	Bactris_major)	((Reinhardtia_simplex	Reinhardtia_gracilis)	(Reinhardtia_latisecta	Reinhardtia_paiewonskiana))))	Leopoldinia_pulchra)	Kingia_australis);
((((Pelagodoxa_henryana	(Manicaria_saccifera	(((Dictyosperma_album	(((Kentiopsis_piersoniorum	Veitchia_spiralis)	(Heterospathe_cagayanensis	Burretiokentia_grandiflora))	Hydriastele_microspadix))	((Prestoea_acuminata	(Oenocarpus_bataua	Oenocarpus_minor))	((((Iriartea_deltoidea	(Calamus_caryotoides	Roystonea_regia))	((Orania_palindan	(Sclerosperma_profizianum	Podococcus_barteri))	Pseudophoenix_vinifera))	(Serenoa_repens	(Sabal_domingensis	Phoenix_dactylifera)))	((((Elaeis_oleifera	Elaeis_guineensis)	Attalea_speciosa)	(Chamaedorea_seifrizii	Bactris_major))	((Reinhardtia_simplex	Reinhardtia_gracilis)	(Reinhardtia_latisecta	Reinhardtia_paiewonskiana))))))	Geonoma_undata)))	Dypsis_decaryi)	Leopoldinia_pulchra)	Kingia_australis);
(((Pelagodoxa_henryana	(Manicaria_saccifera	((((Dypsis_decaryi	Dictyosperma_album)	(((Burretiokentia_grandiflora	(Kentiopsis_piersoniorum	Veitchia_spiralis))	Hydriastele_microspadix)	Heterospathe_cagayanensis))	((Prestoea_acuminata	(Oenocarpus_bataua	Oenocarpus_minor))	((((((Elaeis_oleifera	Elaeis_guineensis)	Attalea_speciosa)	Bactris_major)	((Reinhardtia_simplex	Reinhardtia_gracilis)	(Reinhardtia_latisecta	Reinhardtia_paiewonskiana)))	((Iriartea_deltoidea	(Calamus_caryotoides	Roystonea_regia))	(Chamaedorea_seifrizii	(Pseudophoenix_vinifera	(Orania_palindan	(Sclerosperma_profizianum	Podococcus_barteri))))))	(Serenoa_repens	(Sabal_domingensis	Phoenix_dactylifera)))))	Geonoma_undata)))	Leopoldinia_pulchra)	Kingia_australis);
(((Pelagodoxa_henryana	(Manicaria_saccifera	(((Prestoea_acuminata	(Oenocarpus_bataua	Oenocarpus_minor))	(((((Elaeis_oleifera	Elaeis_guineensis)	Attalea_speciosa)	Bactris_major)	((Reinhardtia_simplex	Reinhardtia_gracilis)	(Reinhardtia_latisecta	Reinhardtia_paiewonskiana)))	(((Calamus_caryotoides	(Sabal_domingensis	Phoenix_dactylifera))	Orania_palindan)	(((Sclerosperma_profizianum	Podococcus_barteri)	(((Roystonea_regia	Pseudophoenix_vinifera)	Iriartea_deltoidea)	((Dypsis_decaryi	Dictyosperma_album)	(((Hydriastele_microspadix	Burretiokentia_grandiflora)	(Kentiopsis_piersoniorum	Veitchia_spiralis))	Heterospathe_cagayanensis))))	(Serenoa_repens	Chamaedorea_seifrizii)))))	Geonoma_undata)))	Leopoldinia_pulchra)	Kingia_australis);
(((Pelagodoxa_henryana	((Geonoma_undata	((Prestoea_acuminata	(Oenocarpus_bataua	Oenocarpus_minor))	((((Chamaedorea_seifrizii	((Podococcus_barteri	Sclerosperma_profizianum)	Orania_palindan))	((Calamus_caryotoides	(Dictyosperma_album	((((Hydriastele_microspadix	(Veitchia_spiralis	Kentiopsis_piersoniorum))	Heterospathe_cagayanensis)	Burretiokentia_grandiflora)	Dypsis_decaryi)))	(Iriartea_deltoidea	((Phoenix_dactylifera	Sabal_domingensis)	Serenoa_repens))))	(Roystonea_regia	Pseudophoenix_vinifera))	((((Elaeis_oleifera	Elaeis_guineensis)	Attalea_speciosa)	Bactris_major)	((Reinhardtia_gracilis	Reinhardtia_simplex)	(Reinhardtia_paiewonskiana	Reinhardtia_latisecta))))))	Manicaria_saccifera))	Leopoldinia_pulchra)	Kingia_australis);
((((Geonoma_undata	(((Prestoea_acuminata	(Oenocarpus_bataua	Oenocarpus_minor))	((((Calamus_caryotoides	((Podococcus_barteri	Sclerosperma_profizianum)	Orania_palindan))	((Phoenix_dactylifera	Sabal_domingensis)	(Chamaedorea_seifrizii	Serenoa_repens)))	(Iriartea_deltoidea	(Roystonea_regia	Pseudophoenix_vinifera)))	((Bactris_major	((Elaeis_oleifera	Elaeis_guineensis)	Attalea_speciosa))	((Reinhardtia_gracilis	Reinhardtia_simplex)	(Reinhardtia_paiewonskiana	Reinhardtia_latisecta)))))	(Pelagodoxa_henryana	((Dictyosperma_album	Dypsis_decaryi)	((Hydriastele_microspadix	(Veitchia_spiralis	(Burretiokentia_grandiflora	Kentiopsis_piersoniorum)))	Heterospathe_cagayanensis)))))	Manicaria_saccifera)	Leopoldinia_pulchra)	Kingia_australis);
(((Pelagodoxa_henryana	((((Dictyosperma_album	Dypsis_decaryi)	(Heterospathe_cagayanensis	((Burretiokentia_grandiflora	(Veitchia_spiralis	Kentiopsis_piersoniorum))	Hydriastele_microspadix)))	(((Prestoea_acuminata	(Oenocarpus_bataua	Oenocarpus_minor))	(((Orania_palindan	((Phoenix_dactylifera	(Sabal_domingensis	Serenoa_repens))	Calamus_caryotoides))	((Sclerosperma_profizianum	(Podococcus_barteri	Pseudophoenix_vinifera))	(Iriartea_deltoidea	Roystonea_regia)))	((((Elaeis_oleifera	Elaeis_guineensis)	Attalea_speciosa)	(Chamaedorea_seifrizii	Bactris_major))	((Reinhardtia_gracilis	Reinhardtia_simplex)	(Reinhardtia_paiewonskiana	Reinhardtia_latisecta)))))	Geonoma_undata))	Manicaria_saccifera))	Leopoldinia_pulchra)	Kingia_australis);
(((((Pelagodoxa_henryana	((Dictyosperma_album	Dypsis_decaryi)	(Heterospathe_cagayanensis	((Burretiokentia_grandiflora	Kentiopsis_piersoniorum)	(Veitchia_spiralis	Hydriastele_microspadix)))))	(((Prestoea_acuminata	(Oenocarpus_bataua	Oenocarpus_minor))	(((((Calamus_caryotoides	Pseudophoenix_vinifera)	(Chamaedorea_seifrizii	(Orania_palindan	(Sclerosperma_profizianum	Podococcus_barteri))))	(Phoenix_dactylifera	(Sabal_domingensis	Serenoa_repens)))	(Iriartea_deltoidea	Roystonea_regia))	(((Bactris_major	(Elaeis_oleifera	Elaeis_guineensis))	Attalea_speciosa)	((Reinhardtia_gracilis	Reinhardtia_simplex)	(Reinhardtia_paiewonskiana	Reinhardtia_latisecta)))))	Geonoma_undata))	Manicaria_saccifera)	Leopoldinia_pulchra)	Kingia_australis);
((((Manicaria_saccifera	(Geonoma_undata	((((Calamus_caryotoides	(Podococcus_barteri	Pseudophoenix_vinifera))	(Serenoa_repens	(Phoenix_dactylifera	Sabal_domingensis)))	((Chamaedorea_seifrizii	(Orania_palindan	Sclerosperma_profizianum))	(Prestoea_acuminata	(Oenocarpus_bataua	Oenocarpus_minor))))	((Roystonea_regia	(Dictyosperma_album	((((Dypsis_decaryi	Burretiokentia_grandiflora)	Kentiopsis_piersoniorum)	Veitchia_spiralis)	(Hydriastele_microspadix	Heterospathe_cagayanensis))))	(Iriartea_deltoidea	(((Reinhardtia_gracilis	Reinhardtia_simplex)	(Reinhardtia_paiewonskiana	Reinhardtia_latisecta))	((Bactris_major	(Elaeis_oleifera	Elaeis_guineensis))	Attalea_speciosa)))))))	Pelagodoxa_henryana)	Leopoldinia_pulchra)	Kingia_australis);
((((Manicaria_saccifera	((Pseudophoenix_vinifera	Geonoma_undata)	((((Iriartea_deltoidea	(((Reinhardtia_gracilis	Reinhardtia_simplex)	(Reinhardtia_paiewonskiana	Reinhardtia_latisecta))	((Bactris_major	(Elaeis_oleifera	Elaeis_guineensis))	Attalea_speciosa)))	((Calamus_caryotoides	Serenoa_repens)	(Phoenix_dactylifera	Sabal_domingensis)))	((Chamaedorea_seifrizii	(Orania_palindan	(Podococcus_barteri	Sclerosperma_profizianum)))	(Prestoea_acuminata	(Oenocarpus_bataua	Oenocarpus_minor))))	(Roystonea_regia	(Dictyosperma_album	((Veitchia_spiralis	((Hydriastele_microspadix	(Burretiokentia_grandiflora	Kentiopsis_piersoniorum))	Heterospathe_cagayanensis))	Dypsis_decaryi))))))	Pelagodoxa_henryana)	Leopoldinia_pulchra)	Kingia_australis);
(((Manicaria_saccifera	((Geonoma_undata	((Prestoea_acuminata	(Oenocarpus_bataua	Oenocarpus_minor))	((((((Iriartea_deltoidea	Pseudophoenix_vinifera)	(Serenoa_repens	(Phoenix_dactylifera	Sabal_domingensis)))	(Orania_palindan	(Podococcus_barteri	Sclerosperma_profizianum)))	((Dictyosperma_album	Dypsis_decaryi)	((Heterospathe_cagayanensis	Hydriastele_microspadix)	(Burretiokentia_grandiflora	(Veitchia_spiralis	Kentiopsis_piersoniorum)))))	(Calamus_caryotoides	(Chamaedorea_seifrizii	Roystonea_regia)))	(((Reinhardtia_gracilis	Reinhardtia_simplex)	(Reinhardtia_paiewonskiana	Reinhardtia_latisecta))	(Bactris_major	((Elaeis_oleifera	Elaeis_guineensis)	Attalea_speciosa))))))	Pelagodoxa_henryana))	Leopoldinia_pulchra)	Kingia_australis);
(((Manicaria_saccifera	((Geonoma_undata	((Prestoea_acuminata	(Oenocarpus_bataua	Oenocarpus_minor))	(((Serenoa_repens	(Calamus_caryotoides	(Phoenix_dactylifera	Sabal_domingensis)))	(((Iriartea_deltoidea	Roystonea_regia)	((Orania_palindan	(Podococcus_barteri	Sclerosperma_profizianum))	Pseudophoenix_vinifera))	(Chamaedorea_seifrizii	((Dictyosperma_album	Dypsis_decaryi)	(Heterospathe_cagayanensis	(Hydriastele_microspadix	(Burretiokentia_grandiflora	(Veitchia_spiralis	Kentiopsis_piersoniorum))))))))	(((Reinhardtia_gracilis	Reinhardtia_simplex)	(Reinhardtia_paiewonskiana	Reinhardtia_latisecta))	(Bactris_major	((Elaeis_oleifera	Elaeis_guineensis)	Attalea_speciosa))))))	Pelagodoxa_henryana))	Leopoldinia_pulchra)	Kingia_australis);
(((Manicaria_saccifera	((Geonoma_undata	((Prestoea_acuminata	(Oenocarpus_bataua	Oenocarpus_minor))	((((Orania_palindan	(((Calamus_caryotoides	Serenoa_repens)	Sabal_domingensis)	Phoenix_dactylifera))	((Roystonea_regia	Iriartea_deltoidea)	(Chamaedorea_seifrizii	((Podococcus_barteri	Sclerosperma_profizianum)	Pseudophoenix_vinifera))))	(((Reinhardtia_gracilis	Reinhardtia_simplex)	(Reinhardtia_paiewonskiana	Reinhardtia_latisecta))	(Bactris_major	((Elaeis_oleifera	Elaeis_guineensis)	Attalea_speciosa))))	((Dictyosperma_album	Dypsis_decaryi)	(Heterospathe_cagayanensis	(Hydriastele_microspadix	(Burretiokentia_grandiflora	(Veitchia_spiralis	Kentiopsis_piersoniorum))))))))	Pelagodoxa_henryana))	Leopoldinia_pulchra)	Kingia_australis);
(((Manicaria_saccifera	((Geonoma_undata	(((Prestoea_acuminata	(Oenocarpus_bataua	Oenocarpus_minor))	((((Serenoa_repens	(Sabal_domingensis	Phoenix_dactylifera))	Calamus_caryotoides)	((Pseudophoenix_vinifera	((Orania_palindan	(Podococcus_barteri	Sclerosperma_profizianum))	Chamaedorea_seifrizii))	(Roystonea_regia	Iriartea_deltoidea)))	(((Reinhardtia_gracilis	Reinhardtia_simplex)	(Reinhardtia_paiewonskiana	Reinhardtia_latisecta))	((Elaeis_oleifera	Elaeis_guineensis)	(Attalea_speciosa	Bactris_major)))))	(Dictyosperma_album	((Heterospathe_cagayanensis	(((Burretiokentia_grandiflora	Kentiopsis_piersoniorum)	Hydriastele_microspadix)	Veitchia_spiralis))	Dypsis_decaryi))))	Pelagodoxa_henryana))	Leopoldinia_pulchra)	Kingia_australis);
(((Manicaria_saccifera	((Geonoma_undata	(((((Phoenix_dactylifera	((Calamus_caryotoides	Serenoa_repens)	Sabal_domingensis))	((Chamaedorea_seifrizii	(Pseudophoenix_vinifera	(Roystonea_regia	Iriartea_deltoidea)))	((Sclerosperma_profizianum	Podococcus_barteri)	Orania_palindan)))	((((Elaeis_guineensis	Elaeis_oleifera)	Attalea_speciosa)	Bactris_major)	((Reinhardtia_gracilis	Reinhardtia_simplex)	(Reinhardtia_paiewonskiana	Reinhardtia_latisecta))))	(Prestoea_acuminata	(Oenocarpus_bataua	Oenocarpus_minor)))	((Dictyosperma_album	Dypsis_decaryi)	((Hydriastele_microspadix	Heterospathe_cagayanensis)	((Burretiokentia_grandiflora	Kentiopsis_piersoniorum)	Veitchia_spiralis)))))	Pelagodoxa_henryana))	Leopoldinia_pulchra)	Kingia_australis);
(((Manicaria_saccifera	(((Geonoma_undata	(((Calamus_caryotoides	(((Pseudophoenix_vinifera	Chamaedorea_seifrizii)	(Sclerosperma_profizianum	Podococcus_barteri))	((Phoenix_dactylifera	(Serenoa_repens	Sabal_domingensis))	Iriartea_deltoidea)))	((Orania_palindan	Roystonea_regia)	((((Elaeis_guineensis	Elaeis_oleifera)	Attalea_speciosa)	Bactris_major)	((Reinhardtia_gracilis	Reinhardtia_simplex)	(Reinhardtia_paiewonskiana	Reinhardtia_latisecta)))))	(Prestoea_acuminata	(Oenocarpus_bataua	Oenocarpus_minor))))	((Dictyosperma_album	Dypsis_decaryi)	(((Hydriastele_microspadix	Burretiokentia_grandiflora)	(Kentiopsis_piersoniorum	Veitchia_spiralis))	Heterospathe_cagayanensis)))	Pelagodoxa_henryana))	Leopoldinia_pulchra)	Kingia_australis);
((((Pelagodoxa_henryana	(Geonoma_undata	(((Dictyosperma_album	Dypsis_decaryi)	((Hydriastele_microspadix	(Burretiokentia_grandiflora	(Kentiopsis_piersoniorum	Veitchia_spiralis)))	Heterospathe_cagayanensis))	((((Phoenix_dactylifera	Sabal_domingensis)	Serenoa_repens)	((Chamaedorea_seifrizii	((((Roystonea_regia	Pseudophoenix_vinifera)	Iriartea_deltoidea)	Calamus_caryotoides)	(Orania_palindan	(Sclerosperma_profizianum	Podococcus_barteri))))	((((Elaeis_guineensis	Elaeis_oleifera)	Attalea_speciosa)	Bactris_major)	((Reinhardtia_gracilis	Reinhardtia_simplex)	(Reinhardtia_paiewonskiana	Reinhardtia_latisecta)))))	(Prestoea_acuminata	(Oenocarpus_bataua	Oenocarpus_minor))))))	Manicaria_saccifera)	Leopoldinia_pulchra)	Kingia_australis);
(((Pelagodoxa_henryana	(((Geonoma_undata	((((((Elaeis_guineensis	Elaeis_oleifera)	Attalea_speciosa)	Bactris_major)	((Reinhardtia_gracilis	Reinhardtia_simplex)	(Reinhardtia_paiewonskiana	Reinhardtia_latisecta)))	(((((Phoenix_dactylifera	Sabal_domingensis)	Serenoa_repens)	(Pseudophoenix_vinifera	Iriartea_deltoidea))	(Roystonea_regia	(Chamaedorea_seifrizii	Calamus_caryotoides)))	(Orania_palindan	(Sclerosperma_profizianum	Podococcus_barteri))))	(Prestoea_acuminata	(Oenocarpus_bataua	Oenocarpus_minor))))	((Dictyosperma_album	Dypsis_decaryi)	(Heterospathe_cagayanensis	(((Burretiokentia_grandiflora	Kentiopsis_piersoniorum)	Veitchia_spiralis)	Hydriastele_microspadix))))	Manicaria_saccifera))	Leopoldinia_pulchra)	Kingia_australis);
(((((Geonoma_undata	(((Dictyosperma_album	Dypsis_decaryi)	(Heterospathe_cagayanensis	(((Burretiokentia_grandiflora	Kentiopsis_piersoniorum)	Veitchia_spiralis)	Hydriastele_microspadix)))	(((((Serenoa_repens	Orania_palindan)	((Iriartea_deltoidea	(Roystonea_regia	(Chamaedorea_seifrizii	Calamus_caryotoides)))	(Pseudophoenix_vinifera	(Podococcus_barteri	Sclerosperma_profizianum))))	(Phoenix_dactylifera	Sabal_domingensis))	((((Elaeis_guineensis	Elaeis_oleifera)	Attalea_speciosa)	Bactris_major)	((Reinhardtia_gracilis	Reinhardtia_simplex)	(Reinhardtia_paiewonskiana	Reinhardtia_latisecta))))	(Prestoea_acuminata	(Oenocarpus_bataua	Oenocarpus_minor)))))	Pelagodoxa_henryana)	Manicaria_saccifera)	Leopoldinia_pulchra)	Kingia_australis);
((((((((((Iriartea_deltoidea	((Dictyosperma_album	((Heterospathe_cagayanensis	((Burretiokentia_grandiflora	Hydriastele_microspadix)	(Kentiopsis_piersoniorum	Veitchia_spiralis)))	Dypsis_decaryi))	Roystonea_regia))	((Calamus_caryotoides	Pseudophoenix_vinifera)	(Chamaedorea_seifrizii	(Podococcus_barteri	Sclerosperma_profizianum))))	(Orania_palindan	(Phoenix_dactylifera	(Serenoa_repens	Sabal_domingensis))))	((((Elaeis_guineensis	Elaeis_oleifera)	Attalea_speciosa)	Bactris_major)	((Reinhardtia_gracilis	Reinhardtia_simplex)	(Reinhardtia_paiewonskiana	Reinhardtia_latisecta))))	(Prestoea_acuminata	(Oenocarpus_bataua	Oenocarpus_minor)))	Geonoma_undata)	Pelagodoxa_henryana)	Manicaria_saccifera)	Leopoldinia_pulchra)	Kingia_australis);
((((((((((((Dictyosperma_album	Dypsis_decaryi)	((Burretiokentia_grandiflora	Kentiopsis_piersoniorum)	((Heterospathe_cagayanensis	Veitchia_spiralis)	Hydriastele_microspadix)))	(Chamaedorea_seifrizii	Roystonea_regia))	(Iriartea_deltoidea	(Pseudophoenix_vinifera	(Orania_palindan	(Podococcus_barteri	Sclerosperma_profizianum)))))	((Calamus_caryotoides	Serenoa_repens)	(Sabal_domingensis	Phoenix_dactylifera)))	(((Elaeis_guineensis	Elaeis_oleifera)	(Attalea_speciosa	Bactris_major))	((Reinhardtia_gracilis	Reinhardtia_simplex)	(Reinhardtia_paiewonskiana	Reinhardtia_latisecta))))	(Prestoea_acuminata	(Oenocarpus_bataua	Oenocarpus_minor)))	Geonoma_undata)	Pelagodoxa_henryana)	Manicaria_saccifera)	Leopoldinia_pulchra)	Kingia_australis);
((((Manicaria_saccifera	(((((Orania_palindan	((Iriartea_deltoidea	((Calamus_caryotoides	Roystonea_regia)	(Chamaedorea_seifrizii	(Pseudophoenix_vinifera	(Podococcus_barteri	Sclerosperma_profizianum)))))	(Phoenix_dactylifera	(Sabal_domingensis	Serenoa_repens))))	((Bactris_major	((Elaeis_guineensis	Elaeis_oleifera)	Attalea_speciosa))	((Reinhardtia_gracilis	Reinhardtia_simplex)	(Reinhardtia_paiewonskiana	Reinhardtia_latisecta))))	(Prestoea_acuminata	(Oenocarpus_bataua	Oenocarpus_minor)))	((Dictyosperma_album	Dypsis_decaryi)	((Burretiokentia_grandiflora	(Hydriastele_microspadix	(Veitchia_spiralis	Kentiopsis_piersoniorum)))	Heterospathe_cagayanensis)))	Geonoma_undata))	Pelagodoxa_henryana)	Leopoldinia_pulchra)	Kingia_australis);
((((Manicaria_saccifera	((((((Iriartea_deltoidea	(((Dictyosperma_album	Dypsis_decaryi)	((Veitchia_spiralis	Heterospathe_cagayanensis)	(Hydriastele_microspadix	(Kentiopsis_piersoniorum	Burretiokentia_grandiflora))))	(Chamaedorea_seifrizii	(Roystonea_regia	Calamus_caryotoides))))	(Pseudophoenix_vinifera	((Orania_palindan	Podococcus_barteri)	Sclerosperma_profizianum)))	((Phoenix_dactylifera	Sabal_domingensis)	Serenoa_repens))	((Bactris_major	((Elaeis_guineensis	Elaeis_oleifera)	Attalea_speciosa))	((Reinhardtia_gracilis	Reinhardtia_simplex)	(Reinhardtia_paiewonskiana	Reinhardtia_latisecta))))	(Prestoea_acuminata	(Oenocarpus_bataua	Oenocarpus_minor)))	Geonoma_undata))	Pelagodoxa_henryana)	Leopoldinia_pulchra)	Kingia_australis);
((((Orania_palindan	(Podococcus_barteri	(Sclerosperma_profizianum	Chamaedorea_seifrizii)))	(((((((Calamus_caryotoides	Serenoa_repens)	Reinhardtia_gracilis)	(Iriartea_deltoidea	Sabal_domingensis))	((Bactris_major	((Elaeis_guineensis	Elaeis_oleifera)	Attalea_speciosa))	(Reinhardtia_simplex	(Reinhardtia_paiewonskiana	Reinhardtia_latisecta))))	Roystonea_regia)	((Prestoea_acuminata	(Oenocarpus_bataua	Oenocarpus_minor))	((Pelagodoxa_henryana	((Dictyosperma_album	Dypsis_decaryi)	((Heterospathe_cagayanensis	Hydriastele_microspadix)	(Veitchia_spiralis	(Kentiopsis_piersoniorum	Burretiokentia_grandiflora)))))	(Manicaria_saccifera	Geonoma_undata))))	(Pseudophoenix_vinifera	Phoenix_dactylifera)))	Leopoldinia_pulchra)	Kingia_australis);
((Leopoldinia_pulchra	((((Roystonea_regia	Geonoma_undata)	((((Iriartea_deltoidea	(((Prestoea_acuminata	(Oenocarpus_minor	Oenocarpus_bataua))	((Pseudophoenix_vinifera	Podococcus_barteri)	Sclerosperma_profizianum))	Calamus_caryotoides))	(Orania_palindan	Chamaedorea_seifrizii))	((((Reinhardtia_latisecta	Reinhardtia_paiewonskiana)	(Reinhardtia_simplex	Reinhardtia_gracilis))	(((Elaeis_guineensis	Elaeis_oleifera)	Attalea_speciosa)	Bactris_major))	(Serenoa_repens	(Phoenix_dactylifera	Sabal_domingensis))))	((Dypsis_decaryi	Dictyosperma_album)	(Heterospathe_cagayanensis	((Veitchia_spiralis	(Burretiokentia_grandiflora	Kentiopsis_piersoniorum))	Hydriastele_microspadix)))))	Manicaria_saccifera)	Pelagodoxa_henryana))	Kingia_australis);
((Leopoldinia_pulchra	((Manicaria_saccifera	(Geonoma_undata	(((Dypsis_decaryi	Dictyosperma_album)	((Heterospathe_cagayanensis	Hydriastele_microspadix)	(Burretiokentia_grandiflora	(Veitchia_spiralis	Kentiopsis_piersoniorum))))	((Prestoea_acuminata	(Oenocarpus_minor	Oenocarpus_bataua))	(((Serenoa_repens	(Phoenix_dactylifera	Sabal_domingensis))	((Orania_palindan	(Podococcus_barteri	Sclerosperma_profizianum))	((Pseudophoenix_vinifera	(Calamus_caryotoides	Roystonea_regia))	Iriartea_deltoidea)))	(((Reinhardtia_latisecta	Reinhardtia_paiewonskiana)	(Reinhardtia_simplex	Reinhardtia_gracilis))	(((Elaeis_guineensis	Elaeis_oleifera)	Attalea_speciosa)	(Chamaedorea_seifrizii	Bactris_major))))))))	Pelagodoxa_henryana))	Kingia_australis);
((Leopoldinia_pulchra	((Manicaria_saccifera	(Geonoma_undata	(((Dypsis_decaryi	Dictyosperma_album)	((Heterospathe_cagayanensis	(Hydriastele_microspadix	(Veitchia_spiralis	Kentiopsis_piersoniorum)))	Burretiokentia_grandiflora))	((Prestoea_acuminata	(Oenocarpus_minor	Oenocarpus_bataua))	((Chamaedorea_seifrizii	((Roystonea_regia	Iriartea_deltoidea)	(Pseudophoenix_vinifera	(Orania_palindan	(Podococcus_barteri	Sclerosperma_profizianum)))))	((((Reinhardtia_latisecta	Reinhardtia_paiewonskiana)	(Reinhardtia_simplex	Reinhardtia_gracilis))	(((Elaeis_guineensis	Elaeis_oleifera)	Attalea_speciosa)	Bactris_major))	(Calamus_caryotoides	(Serenoa_repens	(Phoenix_dactylifera	Sabal_domingensis)))))))))	Pelagodoxa_henryana))	Kingia_australis);
((Leopoldinia_pulchra	(Manicaria_saccifera	(((Chamaedorea_seifrizii	Geonoma_undata)	(((Dypsis_decaryi	Dictyosperma_album)	(Heterospathe_cagayanensis	(Hydriastele_microspadix	(Veitchia_spiralis	(Burretiokentia_grandiflora	Kentiopsis_piersoniorum)))))	((((Reinhardtia_latisecta	Reinhardtia_paiewonskiana)	(Reinhardtia_simplex	Reinhardtia_gracilis))	(((Elaeis_guineensis	Elaeis_oleifera)	Attalea_speciosa)	Bactris_major))	((Prestoea_acuminata	(Oenocarpus_minor	Oenocarpus_bataua))	((Orania_palindan	((Phoenix_dactylifera	Sabal_domingensis)	(Calamus_caryotoides	Serenoa_repens)))	((((Pseudophoenix_vinifera	Podococcus_barteri)	Sclerosperma_profizianum)	Roystonea_regia)	Iriartea_deltoidea))))))	Pelagodoxa_henryana)))	Kingia_australis);
((Leopoldinia_pulchra	((((Geonoma_undata	((Prestoea_acuminata	(Oenocarpus_minor	Oenocarpus_bataua))	(((((Chamaedorea_seifrizii	(Calamus_caryotoides	Roystonea_regia))	(Pseudophoenix_vinifera	((Podococcus_barteri	Sclerosperma_profizianum)	Orania_palindan)))	Iriartea_deltoidea)	((Phoenix_dactylifera	Sabal_domingensis)	Serenoa_repens))	(((Reinhardtia_latisecta	Reinhardtia_paiewonskiana)	(Reinhardtia_simplex	Reinhardtia_gracilis))	(((Elaeis_guineensis	Elaeis_oleifera)	Attalea_speciosa)	Bactris_major)))))	((Dypsis_decaryi	Dictyosperma_album)	(Heterospathe_cagayanensis	(Hydriastele_microspadix	(Veitchia_spiralis	(Burretiokentia_grandiflora	Kentiopsis_piersoniorum))))))	Manicaria_saccifera)	Pelagodoxa_henryana))	Kingia_australis);
((Leopoldinia_pulchra	(Manicaria_saccifera	((Geonoma_undata	((Dictyosperma_album	(Dypsis_decaryi	((Heterospathe_cagayanensis	Hydriastele_microspadix)	(Veitchia_spiralis	(Burretiokentia_grandiflora	Kentiopsis_piersoniorum)))))	((Prestoea_acuminata	(Oenocarpus_minor	Oenocarpus_bataua))	(((((Podococcus_barteri	Sclerosperma_profizianum)	Orania_palindan)	((Chamaedorea_seifrizii	(Calamus_caryotoides	Roystonea_regia))	Pseudophoenix_vinifera))	(Phoenix_dactylifera	(Sabal_domingensis	Serenoa_repens)))	(Iriartea_deltoidea	(((Reinhardtia_latisecta	Reinhardtia_paiewonskiana)	(Reinhardtia_simplex	Reinhardtia_gracilis))	(Attalea_speciosa	(Bactris_major	(Elaeis_guineensis	Elaeis_oleifera)))))))))	Pelagodoxa_henryana)))	Kingia_australis);
((Leopoldinia_pulchra	(Manicaria_saccifera	(((Geonoma_undata	((Prestoea_acuminata	(Oenocarpus_minor	Oenocarpus_bataua))	(((((Reinhardtia_latisecta	Reinhardtia_paiewonskiana)	(Reinhardtia_simplex	Reinhardtia_gracilis))	(Bactris_major	((Elaeis_guineensis	Elaeis_oleifera)	Attalea_speciosa)))	(Roystonea_regia	Iriartea_deltoidea))	((((Chamaedorea_seifrizii	(Podococcus_barteri	Sclerosperma_profizianum))	Orania_palindan)	Pseudophoenix_vinifera)	((Calamus_caryotoides	Serenoa_repens)	(Phoenix_dactylifera	Sabal_domingensis))))))	(Dictyosperma_album	(Dypsis_decaryi	(Heterospathe_cagayanensis	(Hydriastele_microspadix	(Burretiokentia_grandiflora	(Veitchia_spiralis	Kentiopsis_piersoniorum)))))))	Pelagodoxa_henryana)))	Kingia_australis);
((Leopoldinia_pulchra	(Manicaria_saccifera	(((Geonoma_undata	((Prestoea_acuminata	(Oenocarpus_minor	Oenocarpus_bataua))	((Pseudophoenix_vinifera	Roystonea_regia)	(Chamaedorea_seifrizii	(((((Podococcus_barteri	Sclerosperma_profizianum)	Orania_palindan)	(Iriartea_deltoidea	(Serenoa_repens	(Phoenix_dactylifera	Sabal_domingensis))))	Calamus_caryotoides)	(((Reinhardtia_latisecta	Reinhardtia_paiewonskiana)	(Reinhardtia_simplex	Reinhardtia_gracilis))	(Bactris_major	((Elaeis_guineensis	Elaeis_oleifera)	Attalea_speciosa))))))))	((Dictyosperma_album	Dypsis_decaryi)	(Heterospathe_cagayanensis	(Hydriastele_microspadix	(Burretiokentia_grandiflora	(Veitchia_spiralis	Kentiopsis_piersoniorum))))))	Pelagodoxa_henryana)))	Kingia_australis);
((Leopoldinia_pulchra	((((Geonoma_undata	((Prestoea_acuminata	(Oenocarpus_minor	Oenocarpus_bataua))	(((((Reinhardtia_latisecta	Reinhardtia_paiewonskiana)	(Reinhardtia_simplex	Reinhardtia_gracilis))	(Bactris_major	((Elaeis_guineensis	Elaeis_oleifera)	Attalea_speciosa)))	(Sabal_domingensis	Serenoa_repens))	((Iriartea_deltoidea	Roystonea_regia)	((Chamaedorea_seifrizii	(((Podococcus_barteri	Sclerosperma_profizianum)	Orania_palindan)	Pseudophoenix_vinifera))	(Calamus_caryotoides	Phoenix_dactylifera))))))	((Dictyosperma_album	Dypsis_decaryi)	(Heterospathe_cagayanensis	(Hydriastele_microspadix	((Burretiokentia_grandiflora	Veitchia_spiralis)	Kentiopsis_piersoniorum)))))	Manicaria_saccifera)	Pelagodoxa_henryana))	Kingia_australis);
((Leopoldinia_pulchra	((((Geonoma_undata	((Prestoea_acuminata	(Oenocarpus_minor	Oenocarpus_bataua))	(((((Reinhardtia_latisecta	Reinhardtia_paiewonskiana)	(Reinhardtia_simplex	Reinhardtia_gracilis))	(Bactris_major	((Elaeis_guineensis	Elaeis_oleifera)	Attalea_speciosa)))	(Iriartea_deltoidea	Roystonea_regia))	(((Calamus_caryotoides	Pseudophoenix_vinifera)	((Podococcus_barteri	Sclerosperma_profizianum)	Orania_palindan))	((Chamaedorea_seifrizii	Serenoa_repens)	(Phoenix_dactylifera	Sabal_domingensis))))))	((Dictyosperma_album	Dypsis_decaryi)	(Heterospathe_cagayanensis	(Hydriastele_microspadix	((Burretiokentia_grandiflora	Kentiopsis_piersoniorum)	Veitchia_spiralis)))))	Manicaria_saccifera)	Pelagodoxa_henryana))	Kingia_australis);
(((Manicaria_saccifera	((Geonoma_undata	(((Dictyosperma_album	Dypsis_decaryi)	(Heterospathe_cagayanensis	(Hydriastele_microspadix	(Veitchia_spiralis	(Burretiokentia_grandiflora	Kentiopsis_piersoniorum)))))	((((((Attalea_speciosa	(Elaeis_guineensis	Elaeis_oleifera))	Bactris_major)	((Reinhardtia_paiewonskiana	Reinhardtia_latisecta)	(Reinhardtia_gracilis	Reinhardtia_simplex)))	((((Chamaedorea_seifrizii	Roystonea_regia)	Pseudophoenix_vinifera)	Iriartea_deltoidea)	((Serenoa_repens	Calamus_caryotoides)	(Sabal_domingensis	Phoenix_dactylifera))))	(Orania_palindan	(Sclerosperma_profizianum	Podococcus_barteri)))	(Prestoea_acuminata	(Oenocarpus_bataua	Oenocarpus_minor)))))	Pelagodoxa_henryana))	Leopoldinia_pulchra)	Kingia_australis);
(((Manicaria_saccifera	((Geonoma_undata	(((((Veitchia_spiralis	((Dypsis_decaryi	Burretiokentia_grandiflora)	Kentiopsis_piersoniorum))	Hydriastele_microspadix)	Heterospathe_cagayanensis)	Dictyosperma_album)	(((((Attalea_speciosa	(Elaeis_guineensis	Elaeis_oleifera))	Bactris_major)	((Reinhardtia_paiewonskiana	Reinhardtia_latisecta)	(Reinhardtia_gracilis	Reinhardtia_simplex)))	((((Chamaedorea_seifrizii	(Orania_palindan	(Sclerosperma_profizianum	Podococcus_barteri)))	((Calamus_caryotoides	Pseudophoenix_vinifera)	Iriartea_deltoidea))	(Phoenix_dactylifera	(Serenoa_repens	Sabal_domingensis)))	Roystonea_regia))	(Prestoea_acuminata	(Oenocarpus_bataua	Oenocarpus_minor)))))	Pelagodoxa_henryana))	Leopoldinia_pulchra)	Kingia_australis);
(((Manicaria_saccifera	((Geonoma_undata	(((((Veitchia_spiralis	(Burretiokentia_grandiflora	Kentiopsis_piersoniorum))	Hydriastele_microspadix)	Heterospathe_cagayanensis)	(Dypsis_decaryi	Dictyosperma_album))	(((((Attalea_speciosa	(Elaeis_guineensis	Elaeis_oleifera))	Bactris_major)	((Reinhardtia_paiewonskiana	Reinhardtia_latisecta)	(Reinhardtia_gracilis	Reinhardtia_simplex)))	((((Orania_palindan	(Sclerosperma_profizianum	Podococcus_barteri))	((Pseudophoenix_vinifera	Iriartea_deltoidea)	(Phoenix_dactylifera	(Serenoa_repens	Sabal_domingensis))))	Calamus_caryotoides)	(Chamaedorea_seifrizii	Roystonea_regia)))	(Prestoea_acuminata	(Oenocarpus_bataua	Oenocarpus_minor)))))	Pelagodoxa_henryana))	Leopoldinia_pulchra)	Kingia_australis);
((((Pelagodoxa_henryana	(Geonoma_undata	((((((Phoenix_dactylifera	(Serenoa_repens	Sabal_domingensis))	((Orania_palindan	(Sclerosperma_profizianum	Podococcus_barteri))	((Chamaedorea_seifrizii	(Roystonea_regia	Calamus_caryotoides))	Pseudophoenix_vinifera)))	(((Attalea_speciosa	(Elaeis_guineensis	Elaeis_oleifera))	Bactris_major)	((Reinhardtia_paiewonskiana	Reinhardtia_latisecta)	(Reinhardtia_gracilis	Reinhardtia_simplex))))	(Prestoea_acuminata	(Oenocarpus_bataua	Oenocarpus_minor)))	Iriartea_deltoidea)	(((((Veitchia_spiralis	Kentiopsis_piersoniorum)	Burretiokentia_grandiflora)	Hydriastele_microspadix)	Heterospathe_cagayanensis)	(Dypsis_decaryi	Dictyosperma_album)))))	Manicaria_saccifera)	Leopoldinia_pulchra)	Kingia_australis);
((((Pelagodoxa_henryana	((Geonoma_undata	(((((Serenoa_repens	(Sabal_domingensis	Phoenix_dactylifera))	(Pseudophoenix_vinifera	Iriartea_deltoidea))	((Chamaedorea_seifrizii	(Roystonea_regia	Calamus_caryotoides))	(Orania_palindan	(Sclerosperma_profizianum	Podococcus_barteri))))	(((Attalea_speciosa	(Elaeis_guineensis	Elaeis_oleifera))	Bactris_major)	((Reinhardtia_paiewonskiana	Reinhardtia_latisecta)	(Reinhardtia_gracilis	Reinhardtia_simplex))))	(Prestoea_acuminata	(Oenocarpus_bataua	Oenocarpus_minor))))	(((((Veitchia_spiralis	(Burretiokentia_grandiflora	Kentiopsis_piersoniorum))	Hydriastele_microspadix)	Heterospathe_cagayanensis)	Dypsis_decaryi)	Dictyosperma_album)))	Manicaria_saccifera)	Leopoldinia_pulchra)	Kingia_australis);
((((Pelagodoxa_henryana	(Geonoma_undata	((Dictyosperma_album	(Dypsis_decaryi	((((Veitchia_spiralis	Kentiopsis_piersoniorum)	Burretiokentia_grandiflora)	Hydriastele_microspadix)	Heterospathe_cagayanensis)))	(((((Roystonea_regia	Iriartea_deltoidea)	((Orania_palindan	(Sclerosperma_profizianum	Podococcus_barteri))	Pseudophoenix_vinifera))	((Calamus_caryotoides	Serenoa_repens)	(Sabal_domingensis	Phoenix_dactylifera)))	(((Attalea_speciosa	(Elaeis_guineensis	Elaeis_oleifera))	Bactris_major)	((Reinhardtia_paiewonskiana	Reinhardtia_latisecta)	(Chamaedorea_seifrizii	(Reinhardtia_gracilis	Reinhardtia_simplex)))))	(Prestoea_acuminata	(Oenocarpus_bataua	Oenocarpus_minor))))))	Manicaria_saccifera)	Leopoldinia_pulchra)	Kingia_australis);
(((Pelagodoxa_henryana	((Geonoma_undata	((Dictyosperma_album	((((Kentiopsis_piersoniorum	(Burretiokentia_grandiflora	Dypsis_decaryi))	Hydriastele_microspadix)	Heterospathe_cagayanensis)	Veitchia_spiralis))	((((Orania_palindan	(Sclerosperma_profizianum	Podococcus_barteri))	(((Roystonea_regia	Pseudophoenix_vinifera)	Iriartea_deltoidea)	((Calamus_caryotoides	Serenoa_repens)	(Sabal_domingensis	Phoenix_dactylifera))))	((Chamaedorea_seifrizii	((Attalea_speciosa	(Elaeis_guineensis	Elaeis_oleifera))	Bactris_major))	((Reinhardtia_paiewonskiana	Reinhardtia_latisecta)	(Reinhardtia_gracilis	Reinhardtia_simplex))))	(Prestoea_acuminata	(Oenocarpus_bataua	Oenocarpus_minor)))))	Manicaria_saccifera))	Leopoldinia_pulchra)	Kingia_australis);
(((((Geonoma_undata	((Dictyosperma_album	((((Kentiopsis_piersoniorum	(Burretiokentia_grandiflora	Dypsis_decaryi))	Veitchia_spiralis)	Hydriastele_microspadix)	Heterospathe_cagayanensis))	(((((Chamaedorea_seifrizii	Roystonea_regia)	(((Phoenix_dactylifera	Calamus_caryotoides)	(Orania_palindan	(Sclerosperma_profizianum	Podococcus_barteri)))	Pseudophoenix_vinifera))	(Sabal_domingensis	Serenoa_repens))	(Iriartea_deltoidea	(((Attalea_speciosa	(Elaeis_guineensis	Elaeis_oleifera))	Bactris_major)	((Reinhardtia_paiewonskiana	Reinhardtia_latisecta)	(Reinhardtia_gracilis	Reinhardtia_simplex)))))	(Prestoea_acuminata	(Oenocarpus_bataua	Oenocarpus_minor)))))	Pelagodoxa_henryana)	Manicaria_saccifera)	Leopoldinia_pulchra)	Kingia_australis);
(((Pelagodoxa_henryana	((Geonoma_undata	((Dictyosperma_album	((((Kentiopsis_piersoniorum	(Burretiokentia_grandiflora	Dypsis_decaryi))	Veitchia_spiralis)	Hydriastele_microspadix)	Heterospathe_cagayanensis))	((((Orania_palindan	(Sclerosperma_profizianum	Podococcus_barteri))	(Pseudophoenix_vinifera	(Phoenix_dactylifera	(Sabal_domingensis	Serenoa_repens))))	((((Calamus_caryotoides	Chamaedorea_seifrizii)	Roystonea_regia)	Iriartea_deltoidea)	(((Attalea_speciosa	(Elaeis_guineensis	Elaeis_oleifera))	Bactris_major)	((Reinhardtia_paiewonskiana	Reinhardtia_latisecta)	(Reinhardtia_gracilis	Reinhardtia_simplex)))))	(Prestoea_acuminata	(Oenocarpus_bataua	Oenocarpus_minor)))))	Manicaria_saccifera))	Leopoldinia_pulchra)	Kingia_australis);
(((Pelagodoxa_henryana	(((Geonoma_undata	(((((Serenoa_repens	(Phoenix_dactylifera	Sabal_domingensis))	(((Calamus_caryotoides	Chamaedorea_seifrizii)	Roystonea_regia)	((Orania_palindan	(Sclerosperma_profizianum	Podococcus_barteri))	Pseudophoenix_vinifera)))	(((Attalea_speciosa	(Elaeis_guineensis	Elaeis_oleifera))	Bactris_major)	((Reinhardtia_paiewonskiana	Reinhardtia_latisecta)	(Reinhardtia_gracilis	Reinhardtia_simplex))))	(Prestoea_acuminata	(Oenocarpus_bataua	Oenocarpus_minor)))	Iriartea_deltoidea))	((Dypsis_decaryi	Dictyosperma_album)	((Heterospathe_cagayanensis	(Hydriastele_microspadix	(Kentiopsis_piersoniorum	Veitchia_spiralis)))	Burretiokentia_grandiflora)))	Manicaria_saccifera))	Leopoldinia_pulchra)	Kingia_australis);
(((Manicaria_saccifera	(Pelagodoxa_henryana	(((((Oenocarpus_bataua	Oenocarpus_minor)	Prestoea_acuminata)	(((Iriartea_deltoidea	Roystonea_regia)	((Phoenix_dactylifera	((Chamaedorea_seifrizii	(Orania_palindan	(Sclerosperma_profizianum	Podococcus_barteri)))	Pseudophoenix_vinifera))	(Sabal_domingensis	(Serenoa_repens	Calamus_caryotoides))))	(((Reinhardtia_latisecta	Reinhardtia_paiewonskiana)	(Reinhardtia_gracilis	Reinhardtia_simplex))	(Bactris_major	((Elaeis_guineensis	Elaeis_oleifera)	Attalea_speciosa)))))	((Dictyosperma_album	Dypsis_decaryi)	((Heterospathe_cagayanensis	Hydriastele_microspadix)	(Burretiokentia_grandiflora	(Kentiopsis_piersoniorum	Veitchia_spiralis)))))	Geonoma_undata)))	Leopoldinia_pulchra)	Kingia_australis);
((((((((Oenocarpus_bataua	Oenocarpus_minor)	Prestoea_acuminata)	(((Serenoa_repens	((Calamus_caryotoides	Sabal_domingensis)	Phoenix_dactylifera))	((((Dictyosperma_album	Dypsis_decaryi)	((Burretiokentia_grandiflora	Kentiopsis_piersoniorum)	((Hydriastele_microspadix	Veitchia_spiralis)	Heterospathe_cagayanensis)))	Roystonea_regia)	(((Orania_palindan	(Sclerosperma_profizianum	Podococcus_barteri))	Iriartea_deltoidea)	Pseudophoenix_vinifera)))	(((Reinhardtia_latisecta	Reinhardtia_paiewonskiana)	(Reinhardtia_gracilis	Reinhardtia_simplex))	((Chamaedorea_seifrizii	Bactris_major)	((Elaeis_guineensis	Elaeis_oleifera)	Attalea_speciosa)))))	Geonoma_undata)	Manicaria_saccifera)	Pelagodoxa_henryana)	Leopoldinia_pulchra)	Kingia_australis);
(((Manicaria_saccifera	(((((Oenocarpus_bataua	Oenocarpus_minor)	Prestoea_acuminata)	((((Iriartea_deltoidea	((Reinhardtia_latisecta	Reinhardtia_paiewonskiana)	(Reinhardtia_gracilis	Reinhardtia_simplex)))	(((Elaeis_guineensis	Elaeis_oleifera)	Attalea_speciosa)	Bactris_major))	((Serenoa_repens	Calamus_caryotoides)	(Sabal_domingensis	Phoenix_dactylifera)))	(((Chamaedorea_seifrizii	Roystonea_regia)	Pseudophoenix_vinifera)	(Orania_palindan	(Sclerosperma_profizianum	Podococcus_barteri)))))	(Geonoma_undata	((Dictyosperma_album	Dypsis_decaryi)	(((Veitchia_spiralis	(Burretiokentia_grandiflora	Kentiopsis_piersoniorum))	Hydriastele_microspadix)	Heterospathe_cagayanensis))))	Pelagodoxa_henryana))	Leopoldinia_pulchra)	Kingia_australis);
(((Manicaria_saccifera	(((((Dictyosperma_album	Dypsis_decaryi)	((((Veitchia_spiralis	Kentiopsis_piersoniorum)	Burretiokentia_grandiflora)	Heterospathe_cagayanensis)	Hydriastele_microspadix))	(((Oenocarpus_bataua	Oenocarpus_minor)	Prestoea_acuminata)	((((Reinhardtia_latisecta	Reinhardtia_paiewonskiana)	(Reinhardtia_gracilis	Reinhardtia_simplex))	(((Elaeis_guineensis	Elaeis_oleifera)	Attalea_speciosa)	Bactris_major))	(((Chamaedorea_seifrizii	Roystonea_regia)	Pseudophoenix_vinifera)	((Iriartea_deltoidea	((Serenoa_repens	Sabal_domingensis)	Phoenix_dactylifera))	(Calamus_caryotoides	(Orania_palindan	(Sclerosperma_profizianum	Podococcus_barteri))))))))	Geonoma_undata)	Pelagodoxa_henryana))	Leopoldinia_pulchra)	Kingia_australis);
(((((((((Pseudophoenix_vinifera	((Oenocarpus_bataua	Oenocarpus_minor)	Prestoea_acuminata))	(Iriartea_deltoidea	Roystonea_regia))	((((Reinhardtia_latisecta	Reinhardtia_paiewonskiana)	(Reinhardtia_gracilis	Reinhardtia_simplex))	(Attalea_speciosa	(Bactris_major	(Elaeis_guineensis	Elaeis_oleifera))))	(Chamaedorea_seifrizii	((((Calamus_caryotoides	Serenoa_repens)	Sabal_domingensis)	Phoenix_dactylifera)	(Orania_palindan	(Sclerosperma_profizianum	Podococcus_barteri))))))	Geonoma_undata)	((Dictyosperma_album	Dypsis_decaryi)	((Hydriastele_microspadix	(Veitchia_spiralis	(Burretiokentia_grandiflora	Kentiopsis_piersoniorum)))	Heterospathe_cagayanensis)))	Manicaria_saccifera)	Pelagodoxa_henryana)	Leopoldinia_pulchra)	Kingia_australis);
((((((Geonoma_undata	((Oenocarpus_bataua	Oenocarpus_minor)	Prestoea_acuminata))	(((Dictyosperma_album	Dypsis_decaryi)	((Hydriastele_microspadix	Heterospathe_cagayanensis)	(Veitchia_spiralis	(Burretiokentia_grandiflora	Kentiopsis_piersoniorum))))	(((Orania_palindan	(Sclerosperma_profizianum	Podococcus_barteri))	((((Calamus_caryotoides	Serenoa_repens)	Sabal_domingensis)	Phoenix_dactylifera)	(Iriartea_deltoidea	(Roystonea_regia	Pseudophoenix_vinifera))))	(((Reinhardtia_latisecta	Reinhardtia_paiewonskiana)	(Reinhardtia_gracilis	Reinhardtia_simplex))	((Chamaedorea_seifrizii	Bactris_major)	((Elaeis_guineensis	Elaeis_oleifera)	Attalea_speciosa))))))	Manicaria_saccifera)	Pelagodoxa_henryana)	Leopoldinia_pulchra)	Kingia_australis);
(((((Geonoma_undata	((((((Sabal_domingensis	Phoenix_dactylifera)	Calamus_caryotoides)	((Iriartea_deltoidea	(Roystonea_regia	Pseudophoenix_vinifera))	(Serenoa_repens	(Chamaedorea_seifrizii	(Orania_palindan	(Sclerosperma_profizianum	Podococcus_barteri))))))	(((Reinhardtia_latisecta	Reinhardtia_paiewonskiana)	(Reinhardtia_gracilis	Reinhardtia_simplex))	(Bactris_major	((Elaeis_guineensis	Elaeis_oleifera)	Attalea_speciosa))))	((Oenocarpus_bataua	Oenocarpus_minor)	Prestoea_acuminata))	((Dictyosperma_album	Dypsis_decaryi)	((Hydriastele_microspadix	Heterospathe_cagayanensis)	(Veitchia_spiralis	(Burretiokentia_grandiflora	Kentiopsis_piersoniorum))))))	Manicaria_saccifera)	Pelagodoxa_henryana)	Leopoldinia_pulchra)	Kingia_australis);
((((((((Dictyosperma_album	Dypsis_decaryi)	((Hydriastele_microspadix	Heterospathe_cagayanensis)	(Veitchia_spiralis	(Burretiokentia_grandiflora	Kentiopsis_piersoniorum))))	Geonoma_undata)	((((((Reinhardtia_latisecta	Reinhardtia_paiewonskiana)	(Reinhardtia_gracilis	Reinhardtia_simplex))	(Attalea_speciosa	(Bactris_major	(Elaeis_guineensis	Elaeis_oleifera))))	(Chamaedorea_seifrizii	((Sclerosperma_profizianum	(Podococcus_barteri	Orania_palindan))	(Pseudophoenix_vinifera	(Iriartea_deltoidea	Roystonea_regia)))))	((Sabal_domingensis	Phoenix_dactylifera)	(Serenoa_repens	Calamus_caryotoides)))	((Oenocarpus_bataua	Oenocarpus_minor)	Prestoea_acuminata)))	Manicaria_saccifera)	Pelagodoxa_henryana)	Leopoldinia_pulchra)	Kingia_australis);
((((((((Dictyosperma_album	Dypsis_decaryi)	((Hydriastele_microspadix	Heterospathe_cagayanensis)	(Veitchia_spiralis	(Burretiokentia_grandiflora	Kentiopsis_piersoniorum))))	Geonoma_undata)	((((Iriartea_deltoidea	Roystonea_regia)	(((Reinhardtia_latisecta	Reinhardtia_paiewonskiana)	(Reinhardtia_gracilis	Reinhardtia_simplex))	(Attalea_speciosa	(Bactris_major	(Elaeis_guineensis	Elaeis_oleifera)))))	(Orania_palindan	((Sabal_domingensis	(Phoenix_dactylifera	(Serenoa_repens	Calamus_caryotoides)))	(((Pseudophoenix_vinifera	Podococcus_barteri)	Sclerosperma_profizianum)	Chamaedorea_seifrizii))))	((Oenocarpus_bataua	Oenocarpus_minor)	Prestoea_acuminata)))	Manicaria_saccifera)	Pelagodoxa_henryana)	Leopoldinia_pulchra)	Kingia_australis);
(((Manicaria_saccifera	(((Geonoma_undata	((((((Reinhardtia_latisecta	Reinhardtia_paiewonskiana)	(Reinhardtia_gracilis	Reinhardtia_simplex))	(((Chamaedorea_seifrizii	Serenoa_repens)	Bactris_major)	((Elaeis_guineensis	Elaeis_oleifera)	Attalea_speciosa)))	((Roystonea_regia	Calamus_caryotoides)	Iriartea_deltoidea))	((Sabal_domingensis	Phoenix_dactylifera)	((Pseudophoenix_vinifera	Podococcus_barteri)	(Sclerosperma_profizianum	Orania_palindan))))	((Oenocarpus_bataua	Oenocarpus_minor)	Prestoea_acuminata)))	(Dictyosperma_album	(((((Veitchia_spiralis	Kentiopsis_piersoniorum)	Hydriastele_microspadix)	Heterospathe_cagayanensis)	Burretiokentia_grandiflora)	Dypsis_decaryi)))	Pelagodoxa_henryana))	Leopoldinia_pulchra)	Kingia_australis);
((Leopoldinia_pulchra	((((((Heterospathe_cagayanensis	((Kentiopsis_piersoniorum	Veitchia_spiralis)	(Dypsis_decaryi	Burretiokentia_grandiflora)))	(Hydriastele_microspadix	Dictyosperma_album))	Geonoma_undata)	((((Oenocarpus_minor	Oenocarpus_bataua)	Prestoea_acuminata)	((((Elaeis_guineensis	Elaeis_oleifera)	(Bactris_major	Attalea_speciosa))	((Reinhardtia_simplex	Reinhardtia_gracilis)	(Reinhardtia_latisecta	Reinhardtia_paiewonskiana)))	((((Sabal_domingensis	Serenoa_repens)	Phoenix_dactylifera)	(((Roystonea_regia	Calamus_caryotoides)	Chamaedorea_seifrizii)	Pseudophoenix_vinifera))	((Sclerosperma_profizianum	Podococcus_barteri)	Orania_palindan))))	Iriartea_deltoidea))	Manicaria_saccifera)	Pelagodoxa_henryana))	Kingia_australis);
((Leopoldinia_pulchra	((((Geonoma_undata	(((Oenocarpus_minor	Oenocarpus_bataua)	Prestoea_acuminata)	(((Bactris_major	(Attalea_speciosa	(Elaeis_guineensis	Elaeis_oleifera)))	((Reinhardtia_simplex	Reinhardtia_gracilis)	(Reinhardtia_latisecta	Reinhardtia_paiewonskiana)))	(((((Sabal_domingensis	Serenoa_repens)	Phoenix_dactylifera)	(Iriartea_deltoidea	Pseudophoenix_vinifera))	((Roystonea_regia	Calamus_caryotoides)	Chamaedorea_seifrizii))	((Sclerosperma_profizianum	Podococcus_barteri)	Orania_palindan)))))	(Heterospathe_cagayanensis	((((Kentiopsis_piersoniorum	Veitchia_spiralis)	Burretiokentia_grandiflora)	Hydriastele_microspadix)	(Dypsis_decaryi	Dictyosperma_album))))	Manicaria_saccifera)	Pelagodoxa_henryana))	Kingia_australis);
((Leopoldinia_pulchra	(((Geonoma_undata	(((Heterospathe_cagayanensis	(Burretiokentia_grandiflora	(Hydriastele_microspadix	(Kentiopsis_piersoniorum	Veitchia_spiralis))))	(Dypsis_decaryi	Dictyosperma_album))	(((Oenocarpus_minor	Oenocarpus_bataua)	Prestoea_acuminata)	(((Bactris_major	(Attalea_speciosa	(Elaeis_guineensis	Elaeis_oleifera)))	((Reinhardtia_simplex	Reinhardtia_gracilis)	(Reinhardtia_latisecta	Reinhardtia_paiewonskiana)))	((((Roystonea_regia	Calamus_caryotoides)	((Chamaedorea_seifrizii	(Sclerosperma_profizianum	Orania_palindan))	(Podococcus_barteri	Pseudophoenix_vinifera)))	Iriartea_deltoidea)	(Serenoa_repens	(Phoenix_dactylifera	Sabal_domingensis)))))))	Manicaria_saccifera)	Pelagodoxa_henryana))	Kingia_australis);
((Leopoldinia_pulchra	(((Geonoma_undata	(((Heterospathe_cagayanensis	((Burretiokentia_grandiflora	Hydriastele_microspadix)	(Kentiopsis_piersoniorum	Veitchia_spiralis)))	(Dypsis_decaryi	Dictyosperma_album))	(((Oenocarpus_minor	Oenocarpus_bataua)	Prestoea_acuminata)	((((Attalea_speciosa	(Elaeis_guineensis	Elaeis_oleifera))	(Chamaedorea_seifrizii	Bactris_major))	((Reinhardtia_simplex	Reinhardtia_gracilis)	(Reinhardtia_latisecta	Reinhardtia_paiewonskiana)))	(((Iriartea_deltoidea	(Pseudophoenix_vinifera	(Calamus_caryotoides	Roystonea_regia)))	(Orania_palindan	(Podococcus_barteri	Sclerosperma_profizianum)))	(Serenoa_repens	(Phoenix_dactylifera	Sabal_domingensis)))))))	Manicaria_saccifera)	Pelagodoxa_henryana))	Kingia_australis);
((Leopoldinia_pulchra	(((Geonoma_undata	((((Heterospathe_cagayanensis	Hydriastele_microspadix)	((Burretiokentia_grandiflora	Kentiopsis_piersoniorum)	Veitchia_spiralis))	(Dypsis_decaryi	Dictyosperma_album))	(((Oenocarpus_minor	Oenocarpus_bataua)	Prestoea_acuminata)	(((((Attalea_speciosa	(Elaeis_guineensis	Elaeis_oleifera))	Bactris_major)	((Reinhardtia_simplex	Reinhardtia_gracilis)	(Reinhardtia_latisecta	Reinhardtia_paiewonskiana)))	Orania_palindan)	((((Iriartea_deltoidea	Pseudophoenix_vinifera)	(Serenoa_repens	(Phoenix_dactylifera	Sabal_domingensis)))	(Chamaedorea_seifrizii	(Roystonea_regia	Calamus_caryotoides)))	(Podococcus_barteri	Sclerosperma_profizianum))))))	Manicaria_saccifera)	Pelagodoxa_henryana))	Kingia_australis);
((Leopoldinia_pulchra	((((Geonoma_undata	(((Oenocarpus_minor	Oenocarpus_bataua)	Prestoea_acuminata)	(((Reinhardtia_gracilis	((Attalea_speciosa	(Elaeis_guineensis	Elaeis_oleifera))	(Chamaedorea_seifrizii	Bactris_major)))	(Reinhardtia_simplex	(Reinhardtia_latisecta	Reinhardtia_paiewonskiana)))	(((Calamus_caryotoides	(Orania_palindan	(Podococcus_barteri	Sclerosperma_profizianum)))	((Iriartea_deltoidea	Pseudophoenix_vinifera)	(Serenoa_repens	(Phoenix_dactylifera	Sabal_domingensis))))	Roystonea_regia))))	(((Heterospathe_cagayanensis	((Hydriastele_microspadix	Burretiokentia_grandiflora)	(Kentiopsis_piersoniorum	Veitchia_spiralis)))	Dypsis_decaryi)	Dictyosperma_album))	Manicaria_saccifera)	Pelagodoxa_henryana))	Kingia_australis);
((Leopoldinia_pulchra	((((Geonoma_undata	(((Oenocarpus_minor	Oenocarpus_bataua)	Prestoea_acuminata)	((((Phoenix_dactylifera	(Sabal_domingensis	Serenoa_repens))	(Calamus_caryotoides	(Orania_palindan	(Chamaedorea_seifrizii	(Podococcus_barteri	Sclerosperma_profizianum)))))	(Pseudophoenix_vinifera	(Roystonea_regia	Iriartea_deltoidea)))	(((Attalea_speciosa	(Elaeis_guineensis	Elaeis_oleifera))	Bactris_major)	((Reinhardtia_gracilis	Reinhardtia_simplex)	(Reinhardtia_latisecta	Reinhardtia_paiewonskiana))))))	(((Heterospathe_cagayanensis	((Burretiokentia_grandiflora	(Kentiopsis_piersoniorum	Veitchia_spiralis))	Hydriastele_microspadix))	Dypsis_decaryi)	Dictyosperma_album))	Manicaria_saccifera)	Pelagodoxa_henryana))	Kingia_australis);
((Leopoldinia_pulchra	(Manicaria_saccifera	(((Geonoma_undata	(((Oenocarpus_minor	Oenocarpus_bataua)	Prestoea_acuminata)	(((Orania_palindan	(Chamaedorea_seifrizii	(Podococcus_barteri	Sclerosperma_profizianum)))	(Pseudophoenix_vinifera	(Serenoa_repens	(Sabal_domingensis	(Calamus_caryotoides	Phoenix_dactylifera)))))	((Roystonea_regia	Iriartea_deltoidea)	((Attalea_speciosa	((Elaeis_guineensis	Elaeis_oleifera)	Bactris_major))	((Reinhardtia_gracilis	Reinhardtia_simplex)	(Reinhardtia_latisecta	Reinhardtia_paiewonskiana)))))))	(((Heterospathe_cagayanensis	((Burretiokentia_grandiflora	(Kentiopsis_piersoniorum	Veitchia_spiralis))	Hydriastele_microspadix))	Dypsis_decaryi)	Dictyosperma_album))	Pelagodoxa_henryana)))	Kingia_australis);
((Leopoldinia_pulchra	(Manicaria_saccifera	((Geonoma_undata	(((Oenocarpus_minor	Oenocarpus_bataua)	Prestoea_acuminata)	((((Roystonea_regia	((Dypsis_decaryi	Dictyosperma_album)	((Heterospathe_cagayanensis	Hydriastele_microspadix)	(Burretiokentia_grandiflora	(Kentiopsis_piersoniorum	Veitchia_spiralis)))))	(((Chamaedorea_seifrizii	Calamus_caryotoides)	((Pseudophoenix_vinifera	Podococcus_barteri)	Sclerosperma_profizianum))	(Serenoa_repens	Iriartea_deltoidea)))	((Sabal_domingensis	Phoenix_dactylifera)	Orania_palindan))	((Bactris_major	(Attalea_speciosa	(Elaeis_guineensis	Elaeis_oleifera)))	((Reinhardtia_gracilis	Reinhardtia_simplex)	(Reinhardtia_latisecta	Reinhardtia_paiewonskiana))))))	Pelagodoxa_henryana)))	Kingia_australis);
((Leopoldinia_pulchra	(Manicaria_saccifera	((Geonoma_undata	(((((Oenocarpus_minor	Oenocarpus_bataua)	Prestoea_acuminata)	(((Bactris_major	(Attalea_speciosa	(Elaeis_guineensis	Elaeis_oleifera)))	((Reinhardtia_gracilis	Reinhardtia_simplex)	(Reinhardtia_latisecta	Reinhardtia_paiewonskiana)))	(((Serenoa_repens	(Calamus_caryotoides	(Sabal_domingensis	Phoenix_dactylifera)))	((Pseudophoenix_vinifera	Podococcus_barteri)	(Chamaedorea_seifrizii	(Orania_palindan	Sclerosperma_profizianum))))	Roystonea_regia)))	Iriartea_deltoidea)	((Dypsis_decaryi	Dictyosperma_album)	(Heterospathe_cagayanensis	(Hydriastele_microspadix	((Burretiokentia_grandiflora	Kentiopsis_piersoniorum)	Veitchia_spiralis))))))	Pelagodoxa_henryana)))	Kingia_australis);
(((((((((Oenocarpus_minor	Oenocarpus_bataua)	Prestoea_acuminata)	((((Reinhardtia_gracilis	Reinhardtia_simplex)	(Reinhardtia_latisecta	Reinhardtia_paiewonskiana))	(Bactris_major	((Elaeis_guineensis	Elaeis_oleifera)	Attalea_speciosa)))	(((Pseudophoenix_vinifera	(Orania_palindan	(Sclerosperma_profizianum	Podococcus_barteri)))	((Calamus_caryotoides	Serenoa_repens)	(Phoenix_dactylifera	Sabal_domingensis)))	(Iriartea_deltoidea	(Chamaedorea_seifrizii	Roystonea_regia)))))	Geonoma_undata)	((Heterospathe_cagayanensis	((Burretiokentia_grandiflora	(Kentiopsis_piersoniorum	Veitchia_spiralis))	Hydriastele_microspadix))	(Dypsis_decaryi	Dictyosperma_album)))	Manicaria_saccifera)	Pelagodoxa_henryana)	Leopoldinia_pulchra)	Kingia_australis);
(((((((((Heterospathe_cagayanensis	((Burretiokentia_grandiflora	(Kentiopsis_piersoniorum	Veitchia_spiralis))	Hydriastele_microspadix))	Dypsis_decaryi)	Dictyosperma_album)	(((Oenocarpus_minor	Oenocarpus_bataua)	Prestoea_acuminata)	((((Reinhardtia_gracilis	Reinhardtia_simplex)	(Reinhardtia_latisecta	Reinhardtia_paiewonskiana))	(Bactris_major	((Elaeis_guineensis	Elaeis_oleifera)	Attalea_speciosa)))	((Phoenix_dactylifera	Sabal_domingensis)	((Calamus_caryotoides	Serenoa_repens)	((Chamaedorea_seifrizii	(Orania_palindan	(Sclerosperma_profizianum	Podococcus_barteri)))	(Pseudophoenix_vinifera	(Iriartea_deltoidea	Roystonea_regia))))))))	Geonoma_undata)	Manicaria_saccifera)	Pelagodoxa_henryana)	Leopoldinia_pulchra)	Kingia_australis);
(((((((((Oenocarpus_minor	Oenocarpus_bataua)	Prestoea_acuminata)	((((Calamus_caryotoides	Pseudophoenix_vinifera)	((Chamaedorea_seifrizii	Orania_palindan)	(Sclerosperma_profizianum	Podococcus_barteri)))	(Iriartea_deltoidea	Roystonea_regia))	((((Reinhardtia_gracilis	Reinhardtia_simplex)	(Reinhardtia_latisecta	Reinhardtia_paiewonskiana))	(Bactris_major	((Elaeis_guineensis	Elaeis_oleifera)	Attalea_speciosa)))	((Phoenix_dactylifera	Sabal_domingensis)	Serenoa_repens))))	Geonoma_undata)	(((Heterospathe_cagayanensis	(((Burretiokentia_grandiflora	Kentiopsis_piersoniorum)	Veitchia_spiralis)	Hydriastele_microspadix))	Dypsis_decaryi)	Dictyosperma_album))	Manicaria_saccifera)	Pelagodoxa_henryana)	Leopoldinia_pulchra)	Kingia_australis);
(((((Pelagodoxa_henryana	((Dypsis_decaryi	Dictyosperma_album)	(Heterospathe_cagayanensis	((Burretiokentia_grandiflora	(Kentiopsis_piersoniorum	Veitchia_spiralis))	Hydriastele_microspadix))))	(Geonoma_undata	(((Oenocarpus_minor	Oenocarpus_bataua)	Prestoea_acuminata)	((((Reinhardtia_gracilis	Reinhardtia_simplex)	(Reinhardtia_latisecta	Reinhardtia_paiewonskiana))	((Chamaedorea_seifrizii	Bactris_major)	((Elaeis_guineensis	Elaeis_oleifera)	Attalea_speciosa)))	((((Calamus_caryotoides	(Orania_palindan	(Sclerosperma_profizianum	Podococcus_barteri)))	(Iriartea_deltoidea	((Serenoa_repens	Sabal_domingensis)	Phoenix_dactylifera)))	Pseudophoenix_vinifera)	Roystonea_regia)))))	Manicaria_saccifera)	Leopoldinia_pulchra)	Kingia_australis);
((((Manicaria_saccifera	(Geonoma_undata	((Oenocarpus_bataua	(Prestoea_acuminata	Oenocarpus_minor))	((((Reinhardtia_gracilis	Reinhardtia_simplex)	(Reinhardtia_latisecta	Reinhardtia_paiewonskiana))	(((Elaeis_guineensis	Elaeis_oleifera)	Attalea_speciosa)	Bactris_major))	((Orania_palindan	(Serenoa_repens	(Sabal_domingensis	Phoenix_dactylifera)))	(Iriartea_deltoidea	(((Chamaedorea_seifrizii	(Roystonea_regia	Calamus_caryotoides))	(Sclerosperma_profizianum	Podococcus_barteri))	(Pseudophoenix_vinifera	((Dypsis_decaryi	Dictyosperma_album)	(Burretiokentia_grandiflora	((Hydriastele_microspadix	Heterospathe_cagayanensis)	(Kentiopsis_piersoniorum	Veitchia_spiralis))))))))))))	Pelagodoxa_henryana)	Leopoldinia_pulchra)	Kingia_australis);
((((Manicaria_saccifera	(Geonoma_undata	(((Prestoea_acuminata	(Oenocarpus_minor	Oenocarpus_bataua))	(((Roystonea_regia	Iriartea_deltoidea)	((Serenoa_repens	Calamus_caryotoides)	(((Reinhardtia_gracilis	Reinhardtia_simplex)	(Reinhardtia_latisecta	Reinhardtia_paiewonskiana))	(((Elaeis_guineensis	Elaeis_oleifera)	Attalea_speciosa)	Bactris_major))))	(Pseudophoenix_vinifera	((Sabal_domingensis	Phoenix_dactylifera)	(Orania_palindan	(Sclerosperma_profizianum	(Chamaedorea_seifrizii	Podococcus_barteri)))))))	((Dypsis_decaryi	Dictyosperma_album)	(Burretiokentia_grandiflora	((Hydriastele_microspadix	Heterospathe_cagayanensis)	(Kentiopsis_piersoniorum	Veitchia_spiralis)))))))	Pelagodoxa_henryana)	Leopoldinia_pulchra)	Kingia_australis);
((((Roystonea_regia	(((((Chamaedorea_seifrizii	Sclerosperma_profizianum)	(Sabal_domingensis	Phoenix_dactylifera))	(Serenoa_repens	Calamus_caryotoides))	(Pseudophoenix_vinifera	Podococcus_barteri))	Orania_palindan))	((Iriartea_deltoidea	(((Pelagodoxa_henryana	Manicaria_saccifera)	Geonoma_undata)	((Prestoea_acuminata	(Oenocarpus_minor	Oenocarpus_bataua))	((Dypsis_decaryi	Dictyosperma_album)	((Hydriastele_microspadix	Heterospathe_cagayanensis)	(Burretiokentia_grandiflora	(Kentiopsis_piersoniorum	Veitchia_spiralis)))))))	(((Reinhardtia_gracilis	Reinhardtia_simplex)	(Reinhardtia_latisecta	Reinhardtia_paiewonskiana))	(((Elaeis_guineensis	Elaeis_oleifera)	Attalea_speciosa)	Bactris_major))))	Leopoldinia_pulchra)	Kingia_australis);
((((((Calamus_caryotoides	(Sabal_domingensis	Phoenix_dactylifera))	((((Manicaria_saccifera	((Dypsis_decaryi	Dictyosperma_album)	(Heterospathe_cagayanensis	(Hydriastele_microspadix	((Burretiokentia_grandiflora	Kentiopsis_piersoniorum)	Veitchia_spiralis)))))	(Pelagodoxa_henryana	Geonoma_undata))	(Prestoea_acuminata	(Oenocarpus_minor	Oenocarpus_bataua)))	(((Reinhardtia_gracilis	Reinhardtia_simplex)	(Reinhardtia_latisecta	Reinhardtia_paiewonskiana))	(((Elaeis_guineensis	Elaeis_oleifera)	Attalea_speciosa)	Bactris_major))))	(Roystonea_regia	Iriartea_deltoidea))	((Pseudophoenix_vinifera	Podococcus_barteri)	(((Chamaedorea_seifrizii	Sclerosperma_profizianum)	Orania_palindan)	Serenoa_repens)))	Leopoldinia_pulchra)	Kingia_australis);
(((Pelagodoxa_henryana	((Geonoma_undata	(((Prestoea_acuminata	(Oenocarpus_minor	Oenocarpus_bataua))	((((Reinhardtia_gracilis	Reinhardtia_simplex)	(Reinhardtia_latisecta	Reinhardtia_paiewonskiana))	(((Elaeis_guineensis	Elaeis_oleifera)	Attalea_speciosa)	Bactris_major))	((Orania_palindan	(Sclerosperma_profizianum	Podococcus_barteri))	((Chamaedorea_seifrizii	(Iriartea_deltoidea	(Roystonea_regia	Pseudophoenix_vinifera)))	(Phoenix_dactylifera	((Serenoa_repens	Calamus_caryotoides)	Sabal_domingensis))))))	((Dypsis_decaryi	Dictyosperma_album)	((Heterospathe_cagayanensis	Hydriastele_microspadix)	((Burretiokentia_grandiflora	Kentiopsis_piersoniorum)	Veitchia_spiralis)))))	Manicaria_saccifera))	Leopoldinia_pulchra)	Kingia_australis);
(((Pelagodoxa_henryana	((Geonoma_undata	(((((Podococcus_barteri	Sclerosperma_profizianum)	Pseudophoenix_vinifera)	(Prestoea_acuminata	(Oenocarpus_minor	Oenocarpus_bataua)))	((((((Reinhardtia_gracilis	Reinhardtia_simplex)	(Reinhardtia_latisecta	Reinhardtia_paiewonskiana))	(((Elaeis_guineensis	Elaeis_oleifera)	Attalea_speciosa)	Bactris_major))	(Iriartea_deltoidea	((Calamus_caryotoides	Chamaedorea_seifrizii)	Roystonea_regia)))	((Phoenix_dactylifera	Sabal_domingensis)	Serenoa_repens))	Orania_palindan))	((Dypsis_decaryi	Dictyosperma_album)	((Heterospathe_cagayanensis	((Kentiopsis_piersoniorum	Veitchia_spiralis)	Burretiokentia_grandiflora))	Hydriastele_microspadix))))	Manicaria_saccifera))	Leopoldinia_pulchra)	Kingia_australis);
(((Manicaria_saccifera	(((((Prestoea_acuminata	(Oenocarpus_minor	Oenocarpus_bataua))	(((((Elaeis_oleifera	Elaeis_guineensis)	Attalea_speciosa)	Bactris_major)	((Reinhardtia_paiewonskiana	Reinhardtia_latisecta)	(Reinhardtia_gracilis	Reinhardtia_simplex)))	(((Chamaedorea_seifrizii	Serenoa_repens)	(Sabal_domingensis	Phoenix_dactylifera))	(Iriartea_deltoidea	(Roystonea_regia	(Calamus_caryotoides	((Sclerosperma_profizianum	Orania_palindan)	(Podococcus_barteri	Pseudophoenix_vinifera))))))))	Geonoma_undata)	(Dictyosperma_album	(Dypsis_decaryi	(((Kentiopsis_piersoniorum	Veitchia_spiralis)	Burretiokentia_grandiflora)	(Hydriastele_microspadix	Heterospathe_cagayanensis)))))	Pelagodoxa_henryana))	Leopoldinia_pulchra)	Kingia_australis);
(((Manicaria_saccifera	(((((((Iriartea_deltoidea	Roystonea_regia)	((((Elaeis_oleifera	Elaeis_guineensis)	Attalea_speciosa)	Bactris_major)	((Reinhardtia_paiewonskiana	Reinhardtia_latisecta)	(Reinhardtia_gracilis	Reinhardtia_simplex))))	(((Serenoa_repens	(Sabal_domingensis	(Calamus_caryotoides	Phoenix_dactylifera)))	((Chamaedorea_seifrizii	Sclerosperma_profizianum)	(Podococcus_barteri	Pseudophoenix_vinifera)))	Orania_palindan))	(Prestoea_acuminata	(Oenocarpus_minor	Oenocarpus_bataua)))	Geonoma_undata)	((Dictyosperma_album	Dypsis_decaryi)	((Hydriastele_microspadix	((Burretiokentia_grandiflora	Kentiopsis_piersoniorum)	Veitchia_spiralis))	Heterospathe_cagayanensis)))	Pelagodoxa_henryana))	Leopoldinia_pulchra)	Kingia_australis);
(((((Reinhardtia_paiewonskiana	Reinhardtia_latisecta)	(Reinhardtia_gracilis	Reinhardtia_simplex))	((((Chamaedorea_seifrizii	Orania_palindan)	(Roystonea_regia	(((Sclerosperma_profizianum	Podococcus_barteri)	Calamus_caryotoides)	(Pseudophoenix_vinifera	(Iriartea_deltoidea	(Serenoa_repens	(Sabal_domingensis	Phoenix_dactylifera)))))))	((Prestoea_acuminata	(Oenocarpus_minor	Oenocarpus_bataua))	(Geonoma_undata	((((Dictyosperma_album	Dypsis_decaryi)	((Hydriastele_microspadix	Heterospathe_cagayanensis)	((Burretiokentia_grandiflora	Kentiopsis_piersoniorum)	Veitchia_spiralis)))	Pelagodoxa_henryana)	Manicaria_saccifera))))	(((Elaeis_oleifera	Elaeis_guineensis)	Attalea_speciosa)	Bactris_major)))	Leopoldinia_pulchra)	Kingia_australis);
(((Pelagodoxa_henryana	(((Dictyosperma_album	(((Dypsis_decaryi	Burretiokentia_grandiflora)	(Veitchia_spiralis	Kentiopsis_piersoniorum))	(Heterospathe_cagayanensis	Hydriastele_microspadix)))	((((Pseudophoenix_vinifera	(Orania_palindan	(Sclerosperma_profizianum	Podococcus_barteri)))	((((((Reinhardtia_paiewonskiana	Reinhardtia_latisecta)	(Chamaedorea_seifrizii	(Reinhardtia_gracilis	Reinhardtia_simplex)))	(((Elaeis_oleifera	Elaeis_guineensis)	Attalea_speciosa)	Bactris_major))	((Calamus_caryotoides	Serenoa_repens)	(Sabal_domingensis	Phoenix_dactylifera)))	Iriartea_deltoidea)	Roystonea_regia))	(Prestoea_acuminata	(Oenocarpus_minor	Oenocarpus_bataua)))	Geonoma_undata))	Manicaria_saccifera))	Leopoldinia_pulchra)	Kingia_australis);
(((Pelagodoxa_henryana	(((Dictyosperma_album	((((Hydriastele_microspadix	Burretiokentia_grandiflora)	(Veitchia_spiralis	Kentiopsis_piersoniorum))	Heterospathe_cagayanensis)	Dypsis_decaryi))	((((((Reinhardtia_paiewonskiana	Reinhardtia_latisecta)	(Reinhardtia_gracilis	Reinhardtia_simplex))	(Attalea_speciosa	(Bactris_major	(Elaeis_oleifera	Elaeis_guineensis))))	(((Phoenix_dactylifera	((Calamus_caryotoides	Serenoa_repens)	Sabal_domingensis))	((Iriartea_deltoidea	Roystonea_regia)	Pseudophoenix_vinifera))	(Chamaedorea_seifrizii	(Orania_palindan	(Sclerosperma_profizianum	Podococcus_barteri)))))	(Prestoea_acuminata	(Oenocarpus_minor	Oenocarpus_bataua)))	Geonoma_undata))	Manicaria_saccifera))	Leopoldinia_pulchra)	Kingia_australis);
(((((((Dictyosperma_album	Dypsis_decaryi)	((Hydriastele_microspadix	(Burretiokentia_grandiflora	(Veitchia_spiralis	Kentiopsis_piersoniorum)))	Heterospathe_cagayanensis))	((((((Reinhardtia_paiewonskiana	Reinhardtia_latisecta)	(Reinhardtia_gracilis	Reinhardtia_simplex))	(Bactris_major	((Elaeis_oleifera	Elaeis_guineensis)	Attalea_speciosa)))	(((Pseudophoenix_vinifera	Iriartea_deltoidea)	((Sabal_domingensis	Phoenix_dactylifera)	Serenoa_repens))	((Chamaedorea_seifrizii	(Calamus_caryotoides	Roystonea_regia))	(Orania_palindan	(Sclerosperma_profizianum	Podococcus_barteri)))))	(Prestoea_acuminata	(Oenocarpus_minor	Oenocarpus_bataua)))	Geonoma_undata))	Pelagodoxa_henryana)	Manicaria_saccifera)	Leopoldinia_pulchra)	Kingia_australis);
(((Pelagodoxa_henryana	(((((Dictyosperma_album	Dypsis_decaryi)	((Hydriastele_microspadix	(Burretiokentia_grandiflora	(Veitchia_spiralis	Kentiopsis_piersoniorum)))	Heterospathe_cagayanensis))	((((Reinhardtia_paiewonskiana	Reinhardtia_latisecta)	(Chamaedorea_seifrizii	(Reinhardtia_gracilis	Reinhardtia_simplex)))	(Bactris_major	((Elaeis_oleifera	Elaeis_guineensis)	Attalea_speciosa)))	((Pseudophoenix_vinifera	(((Phoenix_dactylifera	(Serenoa_repens	Sabal_domingensis))	Calamus_caryotoides)	(Orania_palindan	(Sclerosperma_profizianum	Podococcus_barteri))))	((Prestoea_acuminata	(Oenocarpus_minor	Oenocarpus_bataua))	(Iriartea_deltoidea	Roystonea_regia)))))	Geonoma_undata)	Manicaria_saccifera))	Leopoldinia_pulchra)	Kingia_australis);
(((Pelagodoxa_henryana	((((Prestoea_acuminata	(Oenocarpus_minor	Oenocarpus_bataua))	((((Chamaedorea_seifrizii	((Calamus_caryotoides	Pseudophoenix_vinifera)	(Sclerosperma_profizianum	Podococcus_barteri)))	(Iriartea_deltoidea	Roystonea_regia))	(((Phoenix_dactylifera	Sabal_domingensis)	Serenoa_repens)	Orania_palindan))	(((Reinhardtia_paiewonskiana	Reinhardtia_latisecta)	(Reinhardtia_gracilis	Reinhardtia_simplex))	(Bactris_major	((Elaeis_oleifera	Elaeis_guineensis)	Attalea_speciosa)))))	((Dictyosperma_album	(Heterospathe_cagayanensis	(Hydriastele_microspadix	((Burretiokentia_grandiflora	Kentiopsis_piersoniorum)	(Veitchia_spiralis	Dypsis_decaryi)))))	Geonoma_undata))	Manicaria_saccifera))	Leopoldinia_pulchra)	Kingia_australis);
(((Pelagodoxa_henryana	((((Oenocarpus_bataua	(Prestoea_acuminata	Oenocarpus_minor))	(((Orania_palindan	(Sclerosperma_profizianum	Podococcus_barteri))	(Pseudophoenix_vinifera	(((Calamus_caryotoides	Phoenix_dactylifera)	Sabal_domingensis)	Serenoa_repens)))	((Iriartea_deltoidea	Roystonea_regia)	(((Reinhardtia_paiewonskiana	Reinhardtia_latisecta)	(Chamaedorea_seifrizii	(Reinhardtia_gracilis	Reinhardtia_simplex)))	(((Elaeis_oleifera	Elaeis_guineensis)	Bactris_major)	Attalea_speciosa)))))	((Dictyosperma_album	((Heterospathe_cagayanensis	Hydriastele_microspadix)	(((Dypsis_decaryi	Burretiokentia_grandiflora)	Kentiopsis_piersoniorum)	Veitchia_spiralis)))	Geonoma_undata))	Manicaria_saccifera))	Leopoldinia_pulchra)	Kingia_australis);
(((((((Phoenix_dactylifera	Sabal_domingensis)	Serenoa_repens)	(Iriartea_deltoidea	(((Calamus_caryotoides	Chamaedorea_seifrizii)	Roystonea_regia)	((Orania_palindan	(Sclerosperma_profizianum	Podococcus_barteri))	Pseudophoenix_vinifera))))	((Prestoea_acuminata	(Oenocarpus_minor	Oenocarpus_bataua))	((((Dypsis_decaryi	Dictyosperma_album)	((Heterospathe_cagayanensis	Hydriastele_microspadix)	((Burretiokentia_grandiflora	Kentiopsis_piersoniorum)	Veitchia_spiralis)))	(Pelagodoxa_henryana	Manicaria_saccifera))	Geonoma_undata)))	(((Reinhardtia_paiewonskiana	Reinhardtia_latisecta)	(Reinhardtia_gracilis	Reinhardtia_simplex))	(Bactris_major	(Attalea_speciosa	(Elaeis_oleifera	Elaeis_guineensis)))))	Leopoldinia_pulchra)	Kingia_australis);
(((Pelagodoxa_henryana	(Manicaria_saccifera	(Geonoma_undata	(((((((Bactris_major	(Elaeis_oleifera	Elaeis_guineensis))	Attalea_speciosa)	((Reinhardtia_simplex	Reinhardtia_gracilis)	(Reinhardtia_latisecta	Reinhardtia_paiewonskiana)))	(Iriartea_deltoidea	Roystonea_regia))	(Prestoea_acuminata	(Oenocarpus_bataua	Oenocarpus_minor)))	(((Pseudophoenix_vinifera	Podococcus_barteri)	((Sclerosperma_profizianum	Orania_palindan)	Chamaedorea_seifrizii))	((Serenoa_repens	Calamus_caryotoides)	(Sabal_domingensis	Phoenix_dactylifera))))	((Dypsis_decaryi	Dictyosperma_album)	(((Burretiokentia_grandiflora	Kentiopsis_piersoniorum)	Veitchia_spiralis)	(Heterospathe_cagayanensis	Hydriastele_microspadix)))))))	Leopoldinia_pulchra)	Kingia_australis);
(((Pelagodoxa_henryana	(Manicaria_saccifera	(Geonoma_undata	(((Prestoea_acuminata	(Oenocarpus_bataua	Oenocarpus_minor))	(((Pseudophoenix_vinifera	(Serenoa_repens	(Chamaedorea_seifrizii	((Podococcus_barteri	Sclerosperma_profizianum)	Orania_palindan))))	(Sabal_domingensis	(Phoenix_dactylifera	Calamus_caryotoides)))	(((Bactris_major	((Elaeis_oleifera	Elaeis_guineensis)	Attalea_speciosa))	((Reinhardtia_simplex	Reinhardtia_gracilis)	(Reinhardtia_latisecta	Reinhardtia_paiewonskiana)))	(Iriartea_deltoidea	Roystonea_regia))))	((Dypsis_decaryi	Dictyosperma_album)	(((Hydriastele_microspadix	Veitchia_spiralis)	(Burretiokentia_grandiflora	Kentiopsis_piersoniorum))	Heterospathe_cagayanensis))))))	Leopoldinia_pulchra)	Kingia_australis);
((((Manicaria_saccifera	(Geonoma_undata	(((Prestoea_acuminata	(Oenocarpus_bataua	Oenocarpus_minor))	(((Pseudophoenix_vinifera	(Podococcus_barteri	Sclerosperma_profizianum))	(Iriartea_deltoidea	(Chamaedorea_seifrizii	(Calamus_caryotoides	Roystonea_regia))))	(((Phoenix_dactylifera	(Serenoa_repens	Sabal_domingensis))	Orania_palindan)	((Bactris_major	((Elaeis_oleifera	Elaeis_guineensis)	Attalea_speciosa))	((Reinhardtia_simplex	Reinhardtia_gracilis)	(Reinhardtia_latisecta	Reinhardtia_paiewonskiana))))))	(Dictyosperma_album	((Heterospathe_cagayanensis	Hydriastele_microspadix)	(Veitchia_spiralis	(Dypsis_decaryi	(Burretiokentia_grandiflora	Kentiopsis_piersoniorum))))))))	Pelagodoxa_henryana)	Leopoldinia_pulchra)	Kingia_australis);
((((Manicaria_saccifera	((((Dypsis_decaryi	Dictyosperma_album)	((Hydriastele_microspadix	(Burretiokentia_grandiflora	(Veitchia_spiralis	Kentiopsis_piersoniorum)))	Heterospathe_cagayanensis))	Geonoma_undata)	((Prestoea_acuminata	(Oenocarpus_bataua	Oenocarpus_minor))	(((Bactris_major	((Elaeis_oleifera	Elaeis_guineensis)	Attalea_speciosa))	((Reinhardtia_simplex	Reinhardtia_gracilis)	(Reinhardtia_latisecta	Reinhardtia_paiewonskiana)))	(((Pseudophoenix_vinifera	Podococcus_barteri)	(Iriartea_deltoidea	(Chamaedorea_seifrizii	(Calamus_caryotoides	Roystonea_regia))))	((Phoenix_dactylifera	(Serenoa_repens	Sabal_domingensis))	(Sclerosperma_profizianum	Orania_palindan)))))))	Pelagodoxa_henryana)	Leopoldinia_pulchra)	Kingia_australis);
(((Manicaria_saccifera	((Geonoma_undata	(((Dypsis_decaryi	Dictyosperma_album)	((Hydriastele_microspadix	(Burretiokentia_grandiflora	(Veitchia_spiralis	Kentiopsis_piersoniorum)))	Heterospathe_cagayanensis))	((Prestoea_acuminata	(Oenocarpus_bataua	Oenocarpus_minor))	((((Chamaedorea_seifrizii	Bactris_major)	((Elaeis_oleifera	Elaeis_guineensis)	Attalea_speciosa))	((Reinhardtia_simplex	Reinhardtia_gracilis)	(Reinhardtia_latisecta	Reinhardtia_paiewonskiana)))	(((Pseudophoenix_vinifera	(Iriartea_deltoidea	(Phoenix_dactylifera	(Serenoa_repens	Sabal_domingensis))))	((Podococcus_barteri	Sclerosperma_profizianum)	Orania_palindan))	(Calamus_caryotoides	Roystonea_regia))))))	Pelagodoxa_henryana))	Leopoldinia_pulchra)	Kingia_australis);
((((((Geonoma_undata	((Prestoea_acuminata	(Oenocarpus_bataua	Oenocarpus_minor))	((Pseudophoenix_vinifera	((Podococcus_barteri	Sclerosperma_profizianum)	Orania_palindan))	(((Iriartea_deltoidea	(Calamus_caryotoides	Roystonea_regia))	(((Elaeis_oleifera	Elaeis_guineensis)	(Attalea_speciosa	Bactris_major))	((Reinhardtia_simplex	Reinhardtia_gracilis)	(Reinhardtia_latisecta	Reinhardtia_paiewonskiana))))	((Chamaedorea_seifrizii	Serenoa_repens)	(Sabal_domingensis	Phoenix_dactylifera))))))	(((((Hydriastele_microspadix	(Veitchia_spiralis	Kentiopsis_piersoniorum))	Heterospathe_cagayanensis)	Burretiokentia_grandiflora)	Dypsis_decaryi)	Dictyosperma_album))	Manicaria_saccifera)	Pelagodoxa_henryana)	Leopoldinia_pulchra)	Kingia_australis);
((((((Geonoma_undata	((Prestoea_acuminata	(Oenocarpus_bataua	Oenocarpus_minor))	(((Bactris_major	((Elaeis_oleifera	Elaeis_guineensis)	Attalea_speciosa))	((Reinhardtia_simplex	Reinhardtia_gracilis)	(Reinhardtia_latisecta	Reinhardtia_paiewonskiana)))	(((Phoenix_dactylifera	(Serenoa_repens	Sabal_domingensis))	(Pseudophoenix_vinifera	(Iriartea_deltoidea	(Chamaedorea_seifrizii	(Calamus_caryotoides	Roystonea_regia)))))	((Podococcus_barteri	Sclerosperma_profizianum)	Orania_palindan)))))	((Dypsis_decaryi	Dictyosperma_album)	(((Hydriastele_microspadix	(Veitchia_spiralis	Kentiopsis_piersoniorum))	Heterospathe_cagayanensis)	Burretiokentia_grandiflora)))	Manicaria_saccifera)	Pelagodoxa_henryana)	Leopoldinia_pulchra)	Kingia_australis);
(((Manicaria_saccifera	((Geonoma_undata	(((Prestoea_acuminata	(Oenocarpus_bataua	Oenocarpus_minor))	(((Calamus_caryotoides	Roystonea_regia)	(Iriartea_deltoidea	(((Elaeis_oleifera	Elaeis_guineensis)	(Attalea_speciosa	Bactris_major))	((Reinhardtia_simplex	Reinhardtia_gracilis)	(Reinhardtia_latisecta	Reinhardtia_paiewonskiana)))))	((Phoenix_dactylifera	(Serenoa_repens	Sabal_domingensis))	(((Podococcus_barteri	Sclerosperma_profizianum)	Orania_palindan)	(Pseudophoenix_vinifera	Chamaedorea_seifrizii)))))	((((Hydriastele_microspadix	(Veitchia_spiralis	(Burretiokentia_grandiflora	Kentiopsis_piersoniorum)))	Heterospathe_cagayanensis)	Dypsis_decaryi)	Dictyosperma_album)))	Pelagodoxa_henryana))	Leopoldinia_pulchra)	Kingia_australis);
(((Manicaria_saccifera	((Geonoma_undata	((Prestoea_acuminata	(Oenocarpus_bataua	Oenocarpus_minor))	((((Elaeis_oleifera	Elaeis_guineensis)	(Attalea_speciosa	Bactris_major))	((Reinhardtia_simplex	Reinhardtia_gracilis)	(Reinhardtia_latisecta	Reinhardtia_paiewonskiana)))	((((((Hydriastele_microspadix	(Veitchia_spiralis	(Burretiokentia_grandiflora	Kentiopsis_piersoniorum)))	Heterospathe_cagayanensis)	Dypsis_decaryi)	Dictyosperma_album)	(Iriartea_deltoidea	(((Pseudophoenix_vinifera	Podococcus_barteri)	Sclerosperma_profizianum)	((Chamaedorea_seifrizii	Roystonea_regia)	Calamus_caryotoides))))	(Orania_palindan	(Phoenix_dactylifera	(Serenoa_repens	Sabal_domingensis)))))))	Pelagodoxa_henryana))	Leopoldinia_pulchra)	Kingia_australis);
(((Manicaria_saccifera	((Geonoma_undata	(((Prestoea_acuminata	(Oenocarpus_bataua	Oenocarpus_minor))	(((Bactris_major	((Elaeis_oleifera	Elaeis_guineensis)	Attalea_speciosa))	((Reinhardtia_simplex	Reinhardtia_gracilis)	(Reinhardtia_latisecta	Reinhardtia_paiewonskiana)))	((Orania_palindan	(Podococcus_barteri	Sclerosperma_profizianum))	((Chamaedorea_seifrizii	(Roystonea_regia	Calamus_caryotoides))	(((Phoenix_dactylifera	(Serenoa_repens	Sabal_domingensis))	Pseudophoenix_vinifera)	Iriartea_deltoidea)))))	((Dypsis_decaryi	Dictyosperma_album)	(((Burretiokentia_grandiflora	(Veitchia_spiralis	Kentiopsis_piersoniorum))	Heterospathe_cagayanensis)	Hydriastele_microspadix))))	Pelagodoxa_henryana))	Leopoldinia_pulchra)	Kingia_australis);
((Leopoldinia_pulchra	(((Geonoma_undata	(((Dypsis_decaryi	Dictyosperma_album)	(Burretiokentia_grandiflora	(Heterospathe_cagayanensis	(Hydriastele_microspadix	(Veitchia_spiralis	Kentiopsis_piersoniorum)))))	(((Chamaedorea_seifrizii	((Podococcus_barteri	Sclerosperma_profizianum)	Orania_palindan))	((((Iriartea_deltoidea	Pseudophoenix_vinifera)	((Sabal_domingensis	Serenoa_repens)	Phoenix_dactylifera))	(Calamus_caryotoides	Roystonea_regia))	((((Elaeis_oleifera	Elaeis_guineensis)	Attalea_speciosa)	Bactris_major)	((Reinhardtia_latisecta	Reinhardtia_paiewonskiana)	(Reinhardtia_gracilis	Reinhardtia_simplex)))))	((Oenocarpus_bataua	Oenocarpus_minor)	Prestoea_acuminata))))	Manicaria_saccifera)	Pelagodoxa_henryana))	Kingia_australis);
((Leopoldinia_pulchra	(((Geonoma_undata	(((Dypsis_decaryi	Dictyosperma_album)	(Heterospathe_cagayanensis	((Veitchia_spiralis	(Burretiokentia_grandiflora	Kentiopsis_piersoniorum))	Hydriastele_microspadix)))	(((((Elaeis_oleifera	Elaeis_guineensis)	(Attalea_speciosa	Bactris_major))	((Reinhardtia_latisecta	Reinhardtia_paiewonskiana)	(Reinhardtia_gracilis	Reinhardtia_simplex)))	((((Chamaedorea_seifrizii	Podococcus_barteri)	Sclerosperma_profizianum)	(Iriartea_deltoidea	(Roystonea_regia	Pseudophoenix_vinifera)))	(((Sabal_domingensis	Phoenix_dactylifera)	Serenoa_repens)	(Orania_palindan	Calamus_caryotoides))))	((Oenocarpus_bataua	Oenocarpus_minor)	Prestoea_acuminata))))	Manicaria_saccifera)	Pelagodoxa_henryana))	Kingia_australis);
((Leopoldinia_pulchra	(((Geonoma_undata	(((((Bactris_major	((Elaeis_oleifera	Elaeis_guineensis)	Attalea_speciosa))	((Reinhardtia_latisecta	Reinhardtia_paiewonskiana)	(Reinhardtia_gracilis	Reinhardtia_simplex)))	((((Calamus_caryotoides	(Orania_palindan	(Podococcus_barteri	Sclerosperma_profizianum)))	(Pseudophoenix_vinifera	(Iriartea_deltoidea	Roystonea_regia)))	Chamaedorea_seifrizii)	((Sabal_domingensis	Phoenix_dactylifera)	Serenoa_repens)))	((Oenocarpus_bataua	Oenocarpus_minor)	Prestoea_acuminata))	((Dypsis_decaryi	Dictyosperma_album)	(Heterospathe_cagayanensis	(((Veitchia_spiralis	Kentiopsis_piersoniorum)	Burretiokentia_grandiflora)	Hydriastele_microspadix)))))	Manicaria_saccifera)	Pelagodoxa_henryana))	Kingia_australis);
((Leopoldinia_pulchra	(Manicaria_saccifera	((Geonoma_undata	(((((Bactris_major	((Elaeis_oleifera	Elaeis_guineensis)	Attalea_speciosa))	((Reinhardtia_latisecta	Reinhardtia_paiewonskiana)	(Reinhardtia_gracilis	Reinhardtia_simplex)))	(((((Roystonea_regia	(Chamaedorea_seifrizii	Calamus_caryotoides))	(Podococcus_barteri	Sclerosperma_profizianum))	(Pseudophoenix_vinifera	Iriartea_deltoidea))	((Sabal_domingensis	Phoenix_dactylifera)	Serenoa_repens))	Orania_palindan))	(Oenocarpus_bataua	(Oenocarpus_minor	Prestoea_acuminata)))	((Dypsis_decaryi	Dictyosperma_album)	(Heterospathe_cagayanensis	((Veitchia_spiralis	Kentiopsis_piersoniorum)	(Burretiokentia_grandiflora	Hydriastele_microspadix))))))	Pelagodoxa_henryana)))	Kingia_australis);
((Leopoldinia_pulchra	(Manicaria_saccifera	((Geonoma_undata	((((Iriartea_deltoidea	((Bactris_major	((Elaeis_oleifera	Elaeis_guineensis)	Attalea_speciosa))	((Reinhardtia_latisecta	Reinhardtia_paiewonskiana)	(Reinhardtia_gracilis	Reinhardtia_simplex))))	((((Sabal_domingensis	Phoenix_dactylifera)	Serenoa_repens)	(((Chamaedorea_seifrizii	(Podococcus_barteri	Sclerosperma_profizianum))	Orania_palindan)	(Pseudophoenix_vinifera	Calamus_caryotoides)))	Roystonea_regia))	(Prestoea_acuminata	(Oenocarpus_bataua	Oenocarpus_minor)))	((Dypsis_decaryi	Dictyosperma_album)	((Heterospathe_cagayanensis	(Hydriastele_microspadix	(Burretiokentia_grandiflora	Kentiopsis_piersoniorum)))	Veitchia_spiralis))))	Pelagodoxa_henryana)))	Kingia_australis);
((Leopoldinia_pulchra	(Roystonea_regia	(Iriartea_deltoidea	((((Chamaedorea_seifrizii	Bactris_major)	((Elaeis_oleifera	Elaeis_guineensis)	Attalea_speciosa))	((Reinhardtia_latisecta	Reinhardtia_paiewonskiana)	(Reinhardtia_gracilis	Reinhardtia_simplex)))	(((Podococcus_barteri	(Sclerosperma_profizianum	Orania_palindan))	(Pseudophoenix_vinifera	((Sabal_domingensis	Phoenix_dactylifera)	Serenoa_repens)))	(Calamus_caryotoides	((Prestoea_acuminata	(Oenocarpus_bataua	Oenocarpus_minor))	(((((Heterospathe_cagayanensis	(Hydriastele_microspadix	(Burretiokentia_grandiflora	(Veitchia_spiralis	Kentiopsis_piersoniorum))))	Dypsis_decaryi)	Dictyosperma_album)	(Manicaria_saccifera	Pelagodoxa_henryana))	Geonoma_undata))))))))	Kingia_australis);
((Leopoldinia_pulchra	((Manicaria_saccifera	Pelagodoxa_henryana)	((Geonoma_undata	(((Chamaedorea_seifrizii	((Bactris_major	((Elaeis_oleifera	Elaeis_guineensis)	Attalea_speciosa))	((Reinhardtia_latisecta	Reinhardtia_paiewonskiana)	(Reinhardtia_gracilis	Reinhardtia_simplex))))	((Iriartea_deltoidea	Roystonea_regia)	((((Pseudophoenix_vinifera	Podococcus_barteri)	Sclerosperma_profizianum)	((Sabal_domingensis	Phoenix_dactylifera)	(Calamus_caryotoides	Serenoa_repens)))	Orania_palindan)))	(Prestoea_acuminata	(Oenocarpus_bataua	Oenocarpus_minor))))	((Dypsis_decaryi	Dictyosperma_album)	((Heterospathe_cagayanensis	(Veitchia_spiralis	(Burretiokentia_grandiflora	Kentiopsis_piersoniorum)))	Hydriastele_microspadix)))))	Kingia_australis);
((Leopoldinia_pulchra	(((Geonoma_undata	((Dictyosperma_album	(Hydriastele_microspadix	(Heterospathe_cagayanensis	(Burretiokentia_grandiflora	((Veitchia_spiralis	Kentiopsis_piersoniorum)	Dypsis_decaryi)))))	((((Phoenix_dactylifera	((Calamus_caryotoides	Serenoa_repens)	Sabal_domingensis))	((Iriartea_deltoidea	Roystonea_regia)	((Orania_palindan	(Podococcus_barteri	Sclerosperma_profizianum))	Pseudophoenix_vinifera)))	(Chamaedorea_seifrizii	((Bactris_major	((Elaeis_oleifera	Elaeis_guineensis)	Attalea_speciosa))	((Reinhardtia_latisecta	Reinhardtia_paiewonskiana)	(Reinhardtia_gracilis	Reinhardtia_simplex)))))	(Prestoea_acuminata	(Oenocarpus_bataua	Oenocarpus_minor)))))	Pelagodoxa_henryana)	Manicaria_saccifera))	Kingia_australis);
((Leopoldinia_pulchra	(Pelagodoxa_henryana	((Geonoma_undata	(((Dypsis_decaryi	Dictyosperma_album)	(Heterospathe_cagayanensis	((Hydriastele_microspadix	(Burretiokentia_grandiflora	Kentiopsis_piersoniorum))	Veitchia_spiralis)))	((((((Phoenix_dactylifera	(Serenoa_repens	Sabal_domingensis))	(Pseudophoenix_vinifera	Iriartea_deltoidea))	(Calamus_caryotoides	Roystonea_regia))	(Orania_palindan	(Podococcus_barteri	Sclerosperma_profizianum)))	(((Chamaedorea_seifrizii	Bactris_major)	((Elaeis_oleifera	Elaeis_guineensis)	Attalea_speciosa))	((Reinhardtia_latisecta	Reinhardtia_paiewonskiana)	(Reinhardtia_gracilis	Reinhardtia_simplex))))	(Oenocarpus_bataua	(Oenocarpus_minor	Prestoea_acuminata)))))	Manicaria_saccifera)))	Kingia_australis);
((Leopoldinia_pulchra	(Pelagodoxa_henryana	((Geonoma_undata	((Prestoea_acuminata	(Oenocarpus_bataua	Oenocarpus_minor))	(((((((Dypsis_decaryi	Dictyosperma_album)	(Heterospathe_cagayanensis	(((Burretiokentia_grandiflora	Kentiopsis_piersoniorum)	Veitchia_spiralis)	Hydriastele_microspadix)))	Roystonea_regia)	(Sclerosperma_profizianum	(Podococcus_barteri	Pseudophoenix_vinifera)))	Chamaedorea_seifrizii)	Orania_palindan)	((Phoenix_dactylifera	((Calamus_caryotoides	Serenoa_repens)	Sabal_domingensis))	(Iriartea_deltoidea	((Bactris_major	((Elaeis_oleifera	Elaeis_guineensis)	Attalea_speciosa))	((Reinhardtia_latisecta	Reinhardtia_paiewonskiana)	(Reinhardtia_gracilis	Reinhardtia_simplex))))))))	Manicaria_saccifera)))	Kingia_australis);
((Leopoldinia_pulchra	(((((((Oenocarpus_minor	Oenocarpus_bataua)	Prestoea_acuminata)	((((Reinhardtia_gracilis	Reinhardtia_simplex)	(Reinhardtia_paiewonskiana	Reinhardtia_latisecta))	((Attalea_speciosa	(Elaeis_guineensis	Elaeis_oleifera))	Bactris_major))	((((Sabal_domingensis	Phoenix_dactylifera)	Serenoa_repens)	((((Sclerosperma_profizianum	Podococcus_barteri)	Pseudophoenix_vinifera)	((Calamus_caryotoides	Roystonea_regia)	Iriartea_deltoidea))	Chamaedorea_seifrizii))	Orania_palindan)))	Geonoma_undata)	((Dypsis_decaryi	Dictyosperma_album)	(Heterospathe_cagayanensis	(((Burretiokentia_grandiflora	Kentiopsis_piersoniorum)	Veitchia_spiralis)	Hydriastele_microspadix))))	Manicaria_saccifera)	Pelagodoxa_henryana))	Kingia_australis);
((Leopoldinia_pulchra	(((((((Oenocarpus_minor	Oenocarpus_bataua)	Prestoea_acuminata)	(((Iriartea_deltoidea	Roystonea_regia)	(((Reinhardtia_gracilis	Reinhardtia_simplex)	(Reinhardtia_paiewonskiana	Reinhardtia_latisecta))	((Attalea_speciosa	(Elaeis_guineensis	Elaeis_oleifera))	Bactris_major)))	(((Sabal_domingensis	Phoenix_dactylifera)	(Chamaedorea_seifrizii	Serenoa_repens))	((Orania_palindan	(Sclerosperma_profizianum	Podococcus_barteri))	(Pseudophoenix_vinifera	Calamus_caryotoides)))))	Geonoma_undata)	((Dypsis_decaryi	Dictyosperma_album)	(Heterospathe_cagayanensis	(((Burretiokentia_grandiflora	Kentiopsis_piersoniorum)	Veitchia_spiralis)	Hydriastele_microspadix))))	Manicaria_saccifera)	Pelagodoxa_henryana))	Kingia_australis);
((Leopoldinia_pulchra	(Manicaria_saccifera	((((((Oenocarpus_minor	Oenocarpus_bataua)	Prestoea_acuminata)	((((Reinhardtia_gracilis	Reinhardtia_simplex)	(Reinhardtia_paiewonskiana	Reinhardtia_latisecta))	(Chamaedorea_seifrizii	((Attalea_speciosa	(Elaeis_guineensis	Elaeis_oleifera))	Bactris_major)))	((((Sclerosperma_profizianum	Podococcus_barteri)	Pseudophoenix_vinifera)	(Calamus_caryotoides	((Serenoa_repens	Phoenix_dactylifera)	Sabal_domingensis)))	(Orania_palindan	(Iriartea_deltoidea	Roystonea_regia)))))	Geonoma_undata)	((Dypsis_decaryi	Dictyosperma_album)	(Heterospathe_cagayanensis	(((Burretiokentia_grandiflora	Kentiopsis_piersoniorum)	Veitchia_spiralis)	Hydriastele_microspadix))))	Pelagodoxa_henryana)))	Kingia_australis);
((Leopoldinia_pulchra	(((((((Oenocarpus_minor	Oenocarpus_bataua)	Prestoea_acuminata)	(((Pseudophoenix_vinifera	(Chamaedorea_seifrizii	(Orania_palindan	(Sclerosperma_profizianum	Podococcus_barteri))))	((Serenoa_repens	Calamus_caryotoides)	(Sabal_domingensis	Phoenix_dactylifera)))	((((Reinhardtia_gracilis	Reinhardtia_simplex)	(Reinhardtia_paiewonskiana	Reinhardtia_latisecta))	((Attalea_speciosa	(Elaeis_guineensis	Elaeis_oleifera))	Bactris_major))	(Iriartea_deltoidea	Roystonea_regia))))	Geonoma_undata)	((Dypsis_decaryi	Dictyosperma_album)	(Heterospathe_cagayanensis	(((Burretiokentia_grandiflora	Kentiopsis_piersoniorum)	Veitchia_spiralis)	Hydriastele_microspadix))))	Manicaria_saccifera)	Pelagodoxa_henryana))	Kingia_australis);
((Leopoldinia_pulchra	(((((((Oenocarpus_minor	Oenocarpus_bataua)	Prestoea_acuminata)	((Roystonea_regia	(Pseudophoenix_vinifera	(((Chamaedorea_seifrizii	(Orania_palindan	Sclerosperma_profizianum))	Podococcus_barteri)	(Phoenix_dactylifera	((Serenoa_repens	Calamus_caryotoides)	Sabal_domingensis)))))	(Iriartea_deltoidea	(((Reinhardtia_gracilis	Reinhardtia_simplex)	(Reinhardtia_paiewonskiana	Reinhardtia_latisecta))	((Attalea_speciosa	(Elaeis_guineensis	Elaeis_oleifera))	Bactris_major)))))	Geonoma_undata)	((Dypsis_decaryi	Dictyosperma_album)	(Heterospathe_cagayanensis	((Kentiopsis_piersoniorum	Veitchia_spiralis)	(Burretiokentia_grandiflora	Hydriastele_microspadix)))))	Manicaria_saccifera)	Pelagodoxa_henryana))	Kingia_australis);
((Leopoldinia_pulchra	((((((Dypsis_decaryi	Dictyosperma_album)	(Heterospathe_cagayanensis	(((Burretiokentia_grandiflora	Kentiopsis_piersoniorum)	Veitchia_spiralis)	Hydriastele_microspadix)))	((Calamus_caryotoides	((Oenocarpus_minor	Oenocarpus_bataua)	Prestoea_acuminata))	(((Iriartea_deltoidea	(Roystonea_regia	Pseudophoenix_vinifera))	(Chamaedorea_seifrizii	(Orania_palindan	(Sclerosperma_profizianum	Podococcus_barteri))))	((((Reinhardtia_gracilis	Reinhardtia_simplex)	(Reinhardtia_paiewonskiana	Reinhardtia_latisecta))	((Attalea_speciosa	(Elaeis_guineensis	Elaeis_oleifera))	Bactris_major))	(Serenoa_repens	(Sabal_domingensis	Phoenix_dactylifera))))))	Geonoma_undata)	Manicaria_saccifera)	Pelagodoxa_henryana))	Kingia_australis);
((Leopoldinia_pulchra	((((((Dypsis_decaryi	Dictyosperma_album)	((Heterospathe_cagayanensis	Hydriastele_microspadix)	((Burretiokentia_grandiflora	Kentiopsis_piersoniorum)	Veitchia_spiralis)))	(((((Calamus_caryotoides	Pseudophoenix_vinifera)	(Orania_palindan	(Sclerosperma_profizianum	Podococcus_barteri)))	(Roystonea_regia	Chamaedorea_seifrizii))	((((Reinhardtia_gracilis	Reinhardtia_simplex)	(Reinhardtia_paiewonskiana	Reinhardtia_latisecta))	((Attalea_speciosa	(Elaeis_guineensis	Elaeis_oleifera))	Bactris_major))	(Serenoa_repens	(Sabal_domingensis	Phoenix_dactylifera))))	(((Oenocarpus_minor	Oenocarpus_bataua)	Prestoea_acuminata)	Geonoma_undata)))	Iriartea_deltoidea)	Manicaria_saccifera)	Pelagodoxa_henryana))	Kingia_australis);
((Leopoldinia_pulchra	(((((((((Calamus_caryotoides	Serenoa_repens)	(Sabal_domingensis	Phoenix_dactylifera))	((Orania_palindan	(Sclerosperma_profizianum	Podococcus_barteri))	Pseudophoenix_vinifera))	((((Reinhardtia_gracilis	Reinhardtia_simplex)	(Reinhardtia_paiewonskiana	Reinhardtia_latisecta))	((Attalea_speciosa	(Elaeis_guineensis	Elaeis_oleifera))	Bactris_major))	(Iriartea_deltoidea	(Chamaedorea_seifrizii	Roystonea_regia))))	((Oenocarpus_minor	Oenocarpus_bataua)	Prestoea_acuminata))	Geonoma_undata)	((((Heterospathe_cagayanensis	(Hydriastele_microspadix	(Veitchia_spiralis	Kentiopsis_piersoniorum)))	Burretiokentia_grandiflora)	Dypsis_decaryi)	Dictyosperma_album))	Manicaria_saccifera)	Pelagodoxa_henryana))	Kingia_australis);
((Leopoldinia_pulchra	(((((((((Veitchia_spiralis	(Burretiokentia_grandiflora	Kentiopsis_piersoniorum))	Hydriastele_microspadix)	Heterospathe_cagayanensis)	Dypsis_decaryi)	Dictyosperma_album)	((((Phoenix_dactylifera	(Serenoa_repens	Sabal_domingensis))	((Iriartea_deltoidea	(Chamaedorea_seifrizii	(Calamus_caryotoides	Roystonea_regia)))	((Orania_palindan	(Sclerosperma_profizianum	Podococcus_barteri))	Pseudophoenix_vinifera)))	(((Reinhardtia_gracilis	Reinhardtia_simplex)	(Reinhardtia_paiewonskiana	Reinhardtia_latisecta))	((Attalea_speciosa	(Elaeis_guineensis	Elaeis_oleifera))	Bactris_major)))	((Oenocarpus_minor	Oenocarpus_bataua)	Prestoea_acuminata)))	Geonoma_undata)	Manicaria_saccifera)	Pelagodoxa_henryana))	Kingia_australis);
((Leopoldinia_pulchra	(((((((((Veitchia_spiralis	(Burretiokentia_grandiflora	Kentiopsis_piersoniorum))	Hydriastele_microspadix)	Heterospathe_cagayanensis)	Dypsis_decaryi)	Dictyosperma_album)	(((((Iriartea_deltoidea	(Chamaedorea_seifrizii	(Calamus_caryotoides	Roystonea_regia)))	((Sclerosperma_profizianum	(Podococcus_barteri	Orania_palindan))	Pseudophoenix_vinifera))	((Phoenix_dactylifera	Sabal_domingensis)	Serenoa_repens))	(((Reinhardtia_gracilis	Reinhardtia_simplex)	(Reinhardtia_paiewonskiana	Reinhardtia_latisecta))	((Attalea_speciosa	(Elaeis_guineensis	Elaeis_oleifera))	Bactris_major)))	((Oenocarpus_minor	Oenocarpus_bataua)	Prestoea_acuminata)))	Geonoma_undata)	Manicaria_saccifera)	Pelagodoxa_henryana))	Kingia_australis);
((Leopoldinia_pulchra	(Pelagodoxa_henryana	(((((Prestoea_acuminata	(Oenocarpus_minor	Oenocarpus_bataua))	((Orania_palindan	(Phoenix_dactylifera	(Sabal_domingensis	(Calamus_caryotoides	Serenoa_repens))))	(((Iriartea_deltoidea	Roystonea_regia)	((Podococcus_barteri	Sclerosperma_profizianum)	Pseudophoenix_vinifera))	(Chamaedorea_seifrizii	((Dypsis_decaryi	Dictyosperma_album)	(Hydriastele_microspadix	(Heterospathe_cagayanensis	(Burretiokentia_grandiflora	(Veitchia_spiralis	Kentiopsis_piersoniorum)))))))))	((Bactris_major	(Attalea_speciosa	(Elaeis_oleifera	Elaeis_guineensis)))	((Reinhardtia_gracilis	Reinhardtia_simplex)	(Reinhardtia_paiewonskiana	Reinhardtia_latisecta))))	Geonoma_undata)	Manicaria_saccifera)))	Kingia_australis);
((Leopoldinia_pulchra	((((((Prestoea_acuminata	(Oenocarpus_minor	Oenocarpus_bataua))	((Serenoa_repens	(Phoenix_dactylifera	Sabal_domingensis))	(((Orania_palindan	(Podococcus_barteri	Sclerosperma_profizianum))	Pseudophoenix_vinifera)	(Iriartea_deltoidea	((Calamus_caryotoides	(Chamaedorea_seifrizii	Roystonea_regia))	(((((Dypsis_decaryi	Dictyosperma_album)	Hydriastele_microspadix)	(Veitchia_spiralis	Kentiopsis_piersoniorum))	Burretiokentia_grandiflora)	Heterospathe_cagayanensis))))))	((Attalea_speciosa	((Elaeis_oleifera	Elaeis_guineensis)	Bactris_major))	((Reinhardtia_gracilis	Reinhardtia_simplex)	(Reinhardtia_paiewonskiana	Reinhardtia_latisecta))))	Geonoma_undata)	Pelagodoxa_henryana)	Manicaria_saccifera))	Kingia_australis);
((Leopoldinia_pulchra	((((((Prestoea_acuminata	(Oenocarpus_minor	Oenocarpus_bataua))	(((Pseudophoenix_vinifera	Podococcus_barteri)	(Sclerosperma_profizianum	Orania_palindan))	((((Bactris_major	(Attalea_speciosa	(Elaeis_oleifera	Elaeis_guineensis)))	((Reinhardtia_gracilis	Reinhardtia_simplex)	(Reinhardtia_paiewonskiana	Reinhardtia_latisecta)))	(Iriartea_deltoidea	(Phoenix_dactylifera	(Sabal_domingensis	Serenoa_repens))))	(Roystonea_regia	(Calamus_caryotoides	Chamaedorea_seifrizii)))))	Geonoma_undata)	((Dypsis_decaryi	Dictyosperma_album)	((Hydriastele_microspadix	(Veitchia_spiralis	(Burretiokentia_grandiflora	Kentiopsis_piersoniorum)))	Heterospathe_cagayanensis)))	Pelagodoxa_henryana)	Manicaria_saccifera))	Kingia_australis);
((Leopoldinia_pulchra	((Pelagodoxa_henryana	(((Prestoea_acuminata	(Oenocarpus_minor	Oenocarpus_bataua))	(((Bactris_major	(Attalea_speciosa	(Elaeis_oleifera	Elaeis_guineensis)))	((Reinhardtia_gracilis	Reinhardtia_simplex)	(Reinhardtia_paiewonskiana	Reinhardtia_latisecta)))	((Sabal_domingensis	(Calamus_caryotoides	Phoenix_dactylifera))	(Serenoa_repens	(((Orania_palindan	(Podococcus_barteri	Sclerosperma_profizianum))	((Iriartea_deltoidea	Chamaedorea_seifrizii)	(Pseudophoenix_vinifera	Roystonea_regia)))	((Dypsis_decaryi	Dictyosperma_album)	(((Burretiokentia_grandiflora	Hydriastele_microspadix)	Heterospathe_cagayanensis)	(Kentiopsis_piersoniorum	Veitchia_spiralis))))))))	Geonoma_undata))	Manicaria_saccifera))	Kingia_australis);
((Leopoldinia_pulchra	(Iriartea_deltoidea	(((Bactris_major	(Attalea_speciosa	(Elaeis_oleifera	Elaeis_guineensis)))	((Reinhardtia_gracilis	Reinhardtia_simplex)	(Reinhardtia_paiewonskiana	Reinhardtia_latisecta)))	(((Prestoea_acuminata	(Oenocarpus_minor	Oenocarpus_bataua))	((Manicaria_saccifera	(((Dypsis_decaryi	Dictyosperma_album)	(Heterospathe_cagayanensis	(Hydriastele_microspadix	(Veitchia_spiralis	(Burretiokentia_grandiflora	Kentiopsis_piersoniorum)))))	Pelagodoxa_henryana))	Geonoma_undata))	(((Serenoa_repens	Sabal_domingensis)	((((Phoenix_dactylifera	Calamus_caryotoides)	Chamaedorea_seifrizii)	Pseudophoenix_vinifera)	(Orania_palindan	(Podococcus_barteri	Sclerosperma_profizianum))))	Roystonea_regia)))))	Kingia_australis);
((Leopoldinia_pulchra	(Manicaria_saccifera	((((Dypsis_decaryi	Dictyosperma_album)	((Heterospathe_cagayanensis	(Burretiokentia_grandiflora	Hydriastele_microspadix))	(Veitchia_spiralis	Kentiopsis_piersoniorum)))	(Geonoma_undata	((((((Sabal_domingensis	Phoenix_dactylifera)	Calamus_caryotoides)	(((Orania_palindan	(Podococcus_barteri	Sclerosperma_profizianum))	Serenoa_repens)	Chamaedorea_seifrizii))	Pseudophoenix_vinifera)	((Roystonea_regia	Iriartea_deltoidea)	((Attalea_speciosa	((Elaeis_oleifera	Elaeis_guineensis)	Bactris_major))	((Reinhardtia_gracilis	Reinhardtia_simplex)	(Reinhardtia_paiewonskiana	Reinhardtia_latisecta)))))	(Prestoea_acuminata	(Oenocarpus_minor	Oenocarpus_bataua)))))	Pelagodoxa_henryana)))	Kingia_australis);
((Leopoldinia_pulchra	(((Geonoma_undata	((Dictyosperma_album	(((Veitchia_spiralis	(Hydriastele_microspadix	(Burretiokentia_grandiflora	Kentiopsis_piersoniorum)))	Heterospathe_cagayanensis)	Dypsis_decaryi))	(((Orania_palindan	(Chamaedorea_seifrizii	((Pseudophoenix_vinifera	Podococcus_barteri)	Sclerosperma_profizianum)))	(((Sabal_domingensis	Phoenix_dactylifera)	(Serenoa_repens	Calamus_caryotoides))	((Roystonea_regia	Iriartea_deltoidea)	((Bactris_major	(Attalea_speciosa	(Elaeis_oleifera	Elaeis_guineensis)))	((Reinhardtia_gracilis	Reinhardtia_simplex)	(Reinhardtia_paiewonskiana	Reinhardtia_latisecta))))))	(Prestoea_acuminata	(Oenocarpus_minor	Oenocarpus_bataua)))))	Manicaria_saccifera)	Pelagodoxa_henryana))	Kingia_australis);
((Leopoldinia_pulchra	(((Geonoma_undata	(((Dictyosperma_album	(((Heterospathe_cagayanensis	Hydriastele_microspadix)	((Veitchia_spiralis	Kentiopsis_piersoniorum)	Burretiokentia_grandiflora))	Dypsis_decaryi))	((Chamaedorea_seifrizii	(((Attalea_speciosa	((Elaeis_oleifera	Elaeis_guineensis)	Bactris_major))	((Reinhardtia_gracilis	Reinhardtia_simplex)	(Reinhardtia_paiewonskiana	Reinhardtia_latisecta)))	(Roystonea_regia	Iriartea_deltoidea)))	(((Orania_palindan	(Podococcus_barteri	Sclerosperma_profizianum))	(Calamus_caryotoides	Pseudophoenix_vinifera))	(Serenoa_repens	(Sabal_domingensis	Phoenix_dactylifera)))))	(Prestoea_acuminata	(Oenocarpus_minor	Oenocarpus_bataua))))	Manicaria_saccifera)	Pelagodoxa_henryana))	Kingia_australis);
((Leopoldinia_pulchra	((Manicaria_saccifera	(Geonoma_undata	((((((Chamaedorea_seifrizii	Bactris_major)	(Attalea_speciosa	(Elaeis_oleifera	Elaeis_guineensis)))	((Reinhardtia_gracilis	Reinhardtia_simplex)	(Reinhardtia_paiewonskiana	Reinhardtia_latisecta)))	(((Pseudophoenix_vinifera	(Roystonea_regia	Iriartea_deltoidea))	(Calamus_caryotoides	((Sclerosperma_profizianum	Podococcus_barteri)	Orania_palindan)))	(Serenoa_repens	(Sabal_domingensis	Phoenix_dactylifera))))	(Prestoea_acuminata	(Oenocarpus_minor	Oenocarpus_bataua)))	((Dictyosperma_album	Dypsis_decaryi)	((Veitchia_spiralis	Kentiopsis_piersoniorum)	(Hydriastele_microspadix	(Heterospathe_cagayanensis	Burretiokentia_grandiflora)))))))	Pelagodoxa_henryana))	Kingia_australis);
((Leopoldinia_pulchra	((Manicaria_saccifera	(((Dictyosperma_album	Dypsis_decaryi)	(((Veitchia_spiralis	(Burretiokentia_grandiflora	Kentiopsis_piersoniorum))	Heterospathe_cagayanensis)	Hydriastele_microspadix))	(((((Bactris_major	(Attalea_speciosa	(Elaeis_oleifera	Elaeis_guineensis)))	((Reinhardtia_gracilis	Reinhardtia_simplex)	(Reinhardtia_paiewonskiana	Reinhardtia_latisecta)))	(((Pseudophoenix_vinifera	((Chamaedorea_seifrizii	(Sclerosperma_profizianum	Podococcus_barteri))	Orania_palindan))	(Phoenix_dactylifera	((Serenoa_repens	Calamus_caryotoides)	Sabal_domingensis)))	(Iriartea_deltoidea	Roystonea_regia)))	(Prestoea_acuminata	(Oenocarpus_minor	Oenocarpus_bataua)))	Geonoma_undata)))	Pelagodoxa_henryana))	Kingia_australis);
((((((((Prestoea_acuminata	(Oenocarpus_bataua	Oenocarpus_minor))	((Chamaedorea_seifrizii	((Iriartea_deltoidea	Roystonea_regia)	(((Calamus_caryotoides	Serenoa_repens)	(Phoenix_dactylifera	Sabal_domingensis))	(((Reinhardtia_latisecta	Reinhardtia_paiewonskiana)	(Reinhardtia_gracilis	Reinhardtia_simplex))	(Bactris_major	(Attalea_speciosa	(Elaeis_oleifera	Elaeis_guineensis)))))))	(Orania_palindan	((Podococcus_barteri	Pseudophoenix_vinifera)	Sclerosperma_profizianum))))	Geonoma_undata)	((Dypsis_decaryi	(Burretiokentia_grandiflora	((Veitchia_spiralis	Kentiopsis_piersoniorum)	(Heterospathe_cagayanensis	Hydriastele_microspadix))))	Dictyosperma_album))	Pelagodoxa_henryana)	Manicaria_saccifera)	Leopoldinia_pulchra)	Kingia_australis);
((((((((Oenocarpus_bataua	(Oenocarpus_minor	Prestoea_acuminata))	((((Pseudophoenix_vinifera	Iriartea_deltoidea)	Roystonea_regia)	(((Reinhardtia_latisecta	Reinhardtia_paiewonskiana)	(Reinhardtia_gracilis	Reinhardtia_simplex))	((Chamaedorea_seifrizii	Bactris_major)	(Attalea_speciosa	(Elaeis_oleifera	Elaeis_guineensis)))))	(((Phoenix_dactylifera	(Sabal_domingensis	Serenoa_repens))	(Orania_palindan	(Podococcus_barteri	Sclerosperma_profizianum)))	Calamus_caryotoides)))	Geonoma_undata)	((Dypsis_decaryi	(Burretiokentia_grandiflora	((Veitchia_spiralis	Kentiopsis_piersoniorum)	(Heterospathe_cagayanensis	Hydriastele_microspadix))))	Dictyosperma_album))	Pelagodoxa_henryana)	Manicaria_saccifera)	Leopoldinia_pulchra)	Kingia_australis);
((((((((Prestoea_acuminata	(Oenocarpus_bataua	Oenocarpus_minor))	((((Reinhardtia_latisecta	Reinhardtia_paiewonskiana)	(Reinhardtia_gracilis	Reinhardtia_simplex))	(Bactris_major	(Attalea_speciosa	(Elaeis_oleifera	Elaeis_guineensis))))	((((Phoenix_dactylifera	Sabal_domingensis)	(Calamus_caryotoides	Serenoa_repens))	((Iriartea_deltoidea	Roystonea_regia)	((Pseudophoenix_vinifera	Podococcus_barteri)	(Chamaedorea_seifrizii	Sclerosperma_profizianum))))	Orania_palindan)))	Geonoma_undata)	((Dypsis_decaryi	Dictyosperma_album)	((Burretiokentia_grandiflora	(Veitchia_spiralis	Kentiopsis_piersoniorum))	(Heterospathe_cagayanensis	Hydriastele_microspadix))))	Pelagodoxa_henryana)	Manicaria_saccifera)	Leopoldinia_pulchra)	Kingia_australis);
(((Pelagodoxa_henryana	(((((Dypsis_decaryi	Dictyosperma_album)	((Hydriastele_microspadix	((Burretiokentia_grandiflora	Kentiopsis_piersoniorum)	Veitchia_spiralis))	Heterospathe_cagayanensis))	((Prestoea_acuminata	(Oenocarpus_bataua	Oenocarpus_minor))	((((Reinhardtia_latisecta	Reinhardtia_paiewonskiana)	(Reinhardtia_gracilis	Reinhardtia_simplex))	((Chamaedorea_seifrizii	Bactris_major)	(Attalea_speciosa	(Elaeis_oleifera	Elaeis_guineensis))))	(((Pseudophoenix_vinifera	(Iriartea_deltoidea	Roystonea_regia))	(Phoenix_dactylifera	Sabal_domingensis))	((Calamus_caryotoides	Serenoa_repens)	(Orania_palindan	(Podococcus_barteri	Sclerosperma_profizianum)))))))	Geonoma_undata)	Manicaria_saccifera))	Leopoldinia_pulchra)	Kingia_australis);
(((Pelagodoxa_henryana	(((((((Hydriastele_microspadix	Heterospathe_cagayanensis)	((Burretiokentia_grandiflora	Kentiopsis_piersoniorum)	Veitchia_spiralis))	Dypsis_decaryi)	Dictyosperma_album)	((Prestoea_acuminata	(Oenocarpus_bataua	Oenocarpus_minor))	((((Reinhardtia_latisecta	Reinhardtia_paiewonskiana)	(Reinhardtia_gracilis	Reinhardtia_simplex))	((Attalea_speciosa	Bactris_major)	(Elaeis_oleifera	Elaeis_guineensis)))	((Calamus_caryotoides	(Chamaedorea_seifrizii	(Orania_palindan	(Podococcus_barteri	Sclerosperma_profizianum))))	((Pseudophoenix_vinifera	Iriartea_deltoidea)	(Phoenix_dactylifera	(Serenoa_repens	Sabal_domingensis)))))))	(Roystonea_regia	Geonoma_undata))	Manicaria_saccifera))	Leopoldinia_pulchra)	Kingia_australis);
((((Manicaria_saccifera	(((Prestoea_acuminata	(Oenocarpus_bataua	Oenocarpus_minor))	(((((Reinhardtia_latisecta	Reinhardtia_paiewonskiana)	(Reinhardtia_gracilis	Reinhardtia_simplex))	(Bactris_major	((Elaeis_oleifera	Elaeis_guineensis)	Attalea_speciosa)))	(Roystonea_regia	(Orania_palindan	(Iriartea_deltoidea	(Sabal_domingensis	((Calamus_caryotoides	Serenoa_repens)	Phoenix_dactylifera))))))	(((Hydriastele_microspadix	((Burretiokentia_grandiflora	Kentiopsis_piersoniorum)	Veitchia_spiralis))	(Dictyosperma_album	Dypsis_decaryi))	Heterospathe_cagayanensis)))	((Chamaedorea_seifrizii	((Pseudophoenix_vinifera	Podococcus_barteri)	Sclerosperma_profizianum))	Geonoma_undata)))	Pelagodoxa_henryana)	Leopoldinia_pulchra)	Kingia_australis);
((((Pelagodoxa_henryana	(Geonoma_undata	(((Prestoea_acuminata	(Oenocarpus_bataua	Oenocarpus_minor))	(((((Reinhardtia_latisecta	Reinhardtia_paiewonskiana)	(Reinhardtia_gracilis	Reinhardtia_simplex))	(Attalea_speciosa	(Bactris_major	(Elaeis_oleifera	Elaeis_guineensis))))	(Serenoa_repens	(Phoenix_dactylifera	Sabal_domingensis)))	(Iriartea_deltoidea	((Orania_palindan	(Chamaedorea_seifrizii	(Podococcus_barteri	Sclerosperma_profizianum)))	(Calamus_caryotoides	Pseudophoenix_vinifera)))))	(Roystonea_regia	((((Heterospathe_cagayanensis	Burretiokentia_grandiflora)	Hydriastele_microspadix)	(Kentiopsis_piersoniorum	Veitchia_spiralis))	(Dypsis_decaryi	Dictyosperma_album))))))	Manicaria_saccifera)	Leopoldinia_pulchra)	Kingia_australis);
((((Pelagodoxa_henryana	(Geonoma_undata	((Prestoea_acuminata	(Oenocarpus_bataua	Oenocarpus_minor))	(((Kentiopsis_piersoniorum	(Hydriastele_microspadix	(Heterospathe_cagayanensis	Veitchia_spiralis)))	((Burretiokentia_grandiflora	Dypsis_decaryi)	Dictyosperma_album))	(((((Reinhardtia_latisecta	Reinhardtia_paiewonskiana)	(Reinhardtia_gracilis	Reinhardtia_simplex))	(Attalea_speciosa	(Bactris_major	(Elaeis_oleifera	Elaeis_guineensis))))	(Serenoa_repens	(Phoenix_dactylifera	Sabal_domingensis)))	(((Calamus_caryotoides	((Orania_palindan	(Podococcus_barteri	Sclerosperma_profizianum))	Pseudophoenix_vinifera))	(Iriartea_deltoidea	Roystonea_regia))	Chamaedorea_seifrizii))))))	Manicaria_saccifera)	Leopoldinia_pulchra)	Kingia_australis);
((((((((Dypsis_decaryi	(Burretiokentia_grandiflora	((Veitchia_spiralis	Kentiopsis_piersoniorum)	(Hydriastele_microspadix	Heterospathe_cagayanensis))))	Dictyosperma_album)	Pelagodoxa_henryana)	Geonoma_undata)	((Prestoea_acuminata	(Oenocarpus_bataua	Oenocarpus_minor))	(((((Reinhardtia_latisecta	Reinhardtia_paiewonskiana)	(Reinhardtia_gracilis	Reinhardtia_simplex))	(Bactris_major	((Elaeis_oleifera	Elaeis_guineensis)	Attalea_speciosa)))	(Serenoa_repens	(Phoenix_dactylifera	Sabal_domingensis)))	(((Orania_palindan	(Podococcus_barteri	Sclerosperma_profizianum))	(Pseudophoenix_vinifera	Calamus_caryotoides))	(Iriartea_deltoidea	(Chamaedorea_seifrizii	Roystonea_regia))))))	Manicaria_saccifera)	Leopoldinia_pulchra)	Kingia_australis);
((((Orania_palindan	((((Sclerosperma_profizianum	(Pseudophoenix_vinifera	Podococcus_barteri))	(Chamaedorea_seifrizii	(Roystonea_regia	Calamus_caryotoides)))	Iriartea_deltoidea)	(Serenoa_repens	(Phoenix_dactylifera	Sabal_domingensis))))	(((Manicaria_saccifera	(Geonoma_undata	(((Dypsis_decaryi	Dictyosperma_album)	((Veitchia_spiralis	(Burretiokentia_grandiflora	Kentiopsis_piersoniorum))	(Hydriastele_microspadix	Heterospathe_cagayanensis)))	Pelagodoxa_henryana)))	(Prestoea_acuminata	(Oenocarpus_bataua	Oenocarpus_minor)))	(((Reinhardtia_latisecta	Reinhardtia_paiewonskiana)	(Reinhardtia_gracilis	Reinhardtia_simplex))	(Bactris_major	((Elaeis_oleifera	Elaeis_guineensis)	Attalea_speciosa)))))	Leopoldinia_pulchra)	Kingia_australis);
((Leopoldinia_pulchra	((Manicaria_saccifera	((((Dypsis_decaryi	Dictyosperma_album)	((Burretiokentia_grandiflora	((Kentiopsis_piersoniorum	Veitchia_spiralis)	Hydriastele_microspadix))	Heterospathe_cagayanensis))	((Prestoea_acuminata	(Oenocarpus_minor	Oenocarpus_bataua))	(((Phoenix_dactylifera	((Pseudophoenix_vinifera	(Iriartea_deltoidea	Roystonea_regia))	Sabal_domingensis))	((Calamus_caryotoides	Serenoa_repens)	(Orania_palindan	(Sclerosperma_profizianum	(Chamaedorea_seifrizii	Podococcus_barteri)))))	((((Elaeis_oleifera	Elaeis_guineensis)	Attalea_speciosa)	Bactris_major)	((Reinhardtia_gracilis	Reinhardtia_simplex)	(Reinhardtia_latisecta	Reinhardtia_paiewonskiana))))))	Geonoma_undata))	Pelagodoxa_henryana))	Kingia_australis);
((Leopoldinia_pulchra	(Manicaria_saccifera	((((Roystonea_regia	((Dypsis_decaryi	Dictyosperma_album)	(((Burretiokentia_grandiflora	(Kentiopsis_piersoniorum	Veitchia_spiralis))	Hydriastele_microspadix)	Heterospathe_cagayanensis)))	((Prestoea_acuminata	(Oenocarpus_minor	Oenocarpus_bataua))	((((Iriartea_deltoidea	(Serenoa_repens	((Chamaedorea_seifrizii	Orania_palindan)	(Sclerosperma_profizianum	Podococcus_barteri))))	((Phoenix_dactylifera	Sabal_domingensis)	Calamus_caryotoides))	Pseudophoenix_vinifera)	((((Elaeis_oleifera	Elaeis_guineensis)	Attalea_speciosa)	Bactris_major)	((Reinhardtia_gracilis	Reinhardtia_simplex)	(Reinhardtia_latisecta	Reinhardtia_paiewonskiana))))))	Geonoma_undata)	Pelagodoxa_henryana)))	Kingia_australis);
((Leopoldinia_pulchra	(Manicaria_saccifera	((((Prestoea_acuminata	(Oenocarpus_minor	Oenocarpus_bataua))	(((Iriartea_deltoidea	((Roystonea_regia	((Dypsis_decaryi	Dictyosperma_album)	(Heterospathe_cagayanensis	(Hydriastele_microspadix	((Burretiokentia_grandiflora	Kentiopsis_piersoniorum)	Veitchia_spiralis)))))	((((Sclerosperma_profizianum	Podococcus_barteri)	Orania_palindan)	Chamaedorea_seifrizii)	(Calamus_caryotoides	Pseudophoenix_vinifera))))	(Phoenix_dactylifera	(Serenoa_repens	Sabal_domingensis)))	((Attalea_speciosa	(Bactris_major	(Elaeis_oleifera	Elaeis_guineensis)))	((Reinhardtia_gracilis	Reinhardtia_simplex)	(Reinhardtia_latisecta	Reinhardtia_paiewonskiana)))))	Geonoma_undata)	Pelagodoxa_henryana)))	Kingia_australis);
((Leopoldinia_pulchra	(((((Prestoea_acuminata	(Oenocarpus_minor	Oenocarpus_bataua))	((((Calamus_caryotoides	Roystonea_regia)	((Pseudophoenix_vinifera	Iriartea_deltoidea)	(Phoenix_dactylifera	(Serenoa_repens	Sabal_domingensis))))	(((Sclerosperma_profizianum	Podococcus_barteri)	Orania_palindan)	Chamaedorea_seifrizii))	((Bactris_major	((Elaeis_oleifera	Elaeis_guineensis)	Attalea_speciosa))	((Reinhardtia_gracilis	Reinhardtia_simplex)	(Reinhardtia_latisecta	Reinhardtia_paiewonskiana)))))	(((Dypsis_decaryi	Dictyosperma_album)	(Heterospathe_cagayanensis	(Hydriastele_microspadix	((Burretiokentia_grandiflora	Kentiopsis_piersoniorum)	Veitchia_spiralis))))	Geonoma_undata))	Manicaria_saccifera)	Pelagodoxa_henryana))	Kingia_australis);
((Leopoldinia_pulchra	((((Dictyosperma_album	(Dypsis_decaryi	(Burretiokentia_grandiflora	((Hydriastele_microspadix	(Kentiopsis_piersoniorum	Veitchia_spiralis))	Heterospathe_cagayanensis))))	(Geonoma_undata	((Prestoea_acuminata	(Oenocarpus_minor	Oenocarpus_bataua))	((((Phoenix_dactylifera	(Serenoa_repens	Sabal_domingensis))	(((Chamaedorea_seifrizii	(Calamus_caryotoides	Roystonea_regia))	Iriartea_deltoidea)	(Pseudophoenix_vinifera	(Sclerosperma_profizianum	Podococcus_barteri))))	((Bactris_major	((Elaeis_oleifera	Elaeis_guineensis)	Attalea_speciosa))	((Reinhardtia_gracilis	Reinhardtia_simplex)	(Reinhardtia_latisecta	Reinhardtia_paiewonskiana))))	Orania_palindan))))	Manicaria_saccifera)	Pelagodoxa_henryana))	Kingia_australis);
((Leopoldinia_pulchra	(((Prestoea_acuminata	(Oenocarpus_minor	Oenocarpus_bataua))	(((((Dypsis_decaryi	Dictyosperma_album)	(Heterospathe_cagayanensis	(Hydriastele_microspadix	((Kentiopsis_piersoniorum	Veitchia_spiralis)	Burretiokentia_grandiflora))))	Manicaria_saccifera)	(((((((Sclerosperma_profizianum	Podococcus_barteri)	Orania_palindan)	(Pseudophoenix_vinifera	Chamaedorea_seifrizii))	Calamus_caryotoides)	(Roystonea_regia	Iriartea_deltoidea))	(Serenoa_repens	(Sabal_domingensis	Phoenix_dactylifera)))	((Bactris_major	((Elaeis_oleifera	Elaeis_guineensis)	Attalea_speciosa))	((Reinhardtia_gracilis	Reinhardtia_simplex)	(Reinhardtia_latisecta	Reinhardtia_paiewonskiana)))))	Geonoma_undata))	Pelagodoxa_henryana))	Kingia_australis);
((Leopoldinia_pulchra	(((((((((Chamaedorea_seifrizii	Bactris_major)	((Elaeis_oleifera	Elaeis_guineensis)	Attalea_speciosa))	((Reinhardtia_gracilis	Reinhardtia_simplex)	(Reinhardtia_latisecta	Reinhardtia_paiewonskiana)))	(((Sclerosperma_profizianum	Podococcus_barteri)	((Pseudophoenix_vinifera	Roystonea_regia)	(Orania_palindan	Iriartea_deltoidea)))	(Calamus_caryotoides	(Serenoa_repens	(Sabal_domingensis	Phoenix_dactylifera)))))	(Prestoea_acuminata	(Oenocarpus_minor	Oenocarpus_bataua)))	((Dypsis_decaryi	Dictyosperma_album)	(Heterospathe_cagayanensis	(Hydriastele_microspadix	((Kentiopsis_piersoniorum	Veitchia_spiralis)	Burretiokentia_grandiflora)))))	Geonoma_undata)	Manicaria_saccifera)	Pelagodoxa_henryana))	Kingia_australis);
((Leopoldinia_pulchra	(((((((Pseudophoenix_vinifera	(((Orania_palindan	(Chamaedorea_seifrizii	Sclerosperma_profizianum))	Podococcus_barteri)	((Calamus_caryotoides	(Serenoa_repens	Sabal_domingensis))	Phoenix_dactylifera)))	(((((Elaeis_oleifera	Elaeis_guineensis)	Attalea_speciosa)	Bactris_major)	((Reinhardtia_gracilis	Reinhardtia_simplex)	(Reinhardtia_latisecta	Reinhardtia_paiewonskiana)))	(Roystonea_regia	Iriartea_deltoidea)))	(Prestoea_acuminata	(Oenocarpus_minor	Oenocarpus_bataua)))	((Dypsis_decaryi	Dictyosperma_album)	(Heterospathe_cagayanensis	(Hydriastele_microspadix	((Kentiopsis_piersoniorum	Veitchia_spiralis)	Burretiokentia_grandiflora)))))	Geonoma_undata)	Manicaria_saccifera)	Pelagodoxa_henryana))	Kingia_australis);
((Leopoldinia_pulchra	(Manicaria_saccifera	((((Dictyosperma_album	((((Burretiokentia_grandiflora	Kentiopsis_piersoniorum)	(Veitchia_spiralis	Heterospathe_cagayanensis))	Hydriastele_microspadix)	Dypsis_decaryi))	((((((Calamus_caryotoides	(Sabal_domingensis	Phoenix_dactylifera))	Serenoa_repens)	(Orania_palindan	(Sclerosperma_profizianum	Podococcus_barteri)))	Pseudophoenix_vinifera)	(((((Elaeis_oleifera	Elaeis_guineensis)	Attalea_speciosa)	Bactris_major)	((Chamaedorea_seifrizii	(Reinhardtia_gracilis	Reinhardtia_simplex))	(Reinhardtia_latisecta	Reinhardtia_paiewonskiana)))	(Roystonea_regia	Iriartea_deltoidea)))	(Prestoea_acuminata	(Oenocarpus_minor	Oenocarpus_bataua))))	Geonoma_undata)	Pelagodoxa_henryana)))	Kingia_australis);
((Leopoldinia_pulchra	(Manicaria_saccifera	((((Dictyosperma_album	((((Dypsis_decaryi	Burretiokentia_grandiflora)	Kentiopsis_piersoniorum)	Veitchia_spiralis)	(Hydriastele_microspadix	Heterospathe_cagayanensis)))	((((((Elaeis_oleifera	Elaeis_guineensis)	Attalea_speciosa)	Bactris_major)	((Reinhardtia_gracilis	Reinhardtia_simplex)	(Reinhardtia_latisecta	Reinhardtia_paiewonskiana)))	((Roystonea_regia	Iriartea_deltoidea)	((Calamus_caryotoides	((Orania_palindan	(Sclerosperma_profizianum	Podococcus_barteri))	Pseudophoenix_vinifera))	((Chamaedorea_seifrizii	Serenoa_repens)	(Sabal_domingensis	Phoenix_dactylifera)))))	(Prestoea_acuminata	(Oenocarpus_minor	Oenocarpus_bataua))))	Geonoma_undata)	Pelagodoxa_henryana)))	Kingia_australis);
((Leopoldinia_pulchra	(Pelagodoxa_henryana	(((Geonoma_undata	((((Bactris_major	(Attalea_speciosa	(Elaeis_guineensis	Elaeis_oleifera)))	((Reinhardtia_simplex	Reinhardtia_gracilis)	(Reinhardtia_paiewonskiana	Reinhardtia_latisecta)))	(((Iriartea_deltoidea	(Pseudophoenix_vinifera	Roystonea_regia))	((Serenoa_repens	Calamus_caryotoides)	(Phoenix_dactylifera	Sabal_domingensis)))	((Chamaedorea_seifrizii	(Podococcus_barteri	Sclerosperma_profizianum))	Orania_palindan)))	(Prestoea_acuminata	(Oenocarpus_bataua	Oenocarpus_minor))))	(Dictyosperma_album	(Dypsis_decaryi	(Burretiokentia_grandiflora	(Heterospathe_cagayanensis	(Hydriastele_microspadix	(Veitchia_spiralis	Kentiopsis_piersoniorum)))))))	Manicaria_saccifera)))	Kingia_australis);
((Leopoldinia_pulchra	(Pelagodoxa_henryana	(((Geonoma_undata	(((Bactris_major	(Attalea_speciosa	(Elaeis_guineensis	Elaeis_oleifera)))	((Reinhardtia_simplex	Reinhardtia_gracilis)	(Reinhardtia_paiewonskiana	Reinhardtia_latisecta)))	(((((Phoenix_dactylifera	Sabal_domingensis)	(Iriartea_deltoidea	Pseudophoenix_vinifera))	Roystonea_regia)	(Orania_palindan	(Prestoea_acuminata	(Oenocarpus_bataua	Oenocarpus_minor))))	((Podococcus_barteri	Sclerosperma_profizianum)	(Chamaedorea_seifrizii	(Serenoa_repens	Calamus_caryotoides))))))	((Dictyosperma_album	Dypsis_decaryi)	(Burretiokentia_grandiflora	(Heterospathe_cagayanensis	(Hydriastele_microspadix	(Veitchia_spiralis	Kentiopsis_piersoniorum))))))	Manicaria_saccifera)))	Kingia_australis);
((Leopoldinia_pulchra	(Pelagodoxa_henryana	(((Geonoma_undata	(Oenocarpus_bataua	(Oenocarpus_minor	Prestoea_acuminata)))	(((Bactris_major	(Attalea_speciosa	(Elaeis_guineensis	Elaeis_oleifera)))	((Reinhardtia_simplex	Reinhardtia_gracilis)	(Reinhardtia_paiewonskiana	Reinhardtia_latisecta)))	(((((Roystonea_regia	Iriartea_deltoidea)	Pseudophoenix_vinifera)	((Dictyosperma_album	Dypsis_decaryi)	((Burretiokentia_grandiflora	(Heterospathe_cagayanensis	Hydriastele_microspadix))	(Veitchia_spiralis	Kentiopsis_piersoniorum))))	(Chamaedorea_seifrizii	(Orania_palindan	(Podococcus_barteri	Sclerosperma_profizianum))))	(((Serenoa_repens	Calamus_caryotoides)	Phoenix_dactylifera)	Sabal_domingensis))))	Manicaria_saccifera)))	Kingia_australis);
((Leopoldinia_pulchra	((((((((Attalea_speciosa	((Elaeis_guineensis	Elaeis_oleifera)	Bactris_major))	((Reinhardtia_simplex	Reinhardtia_gracilis)	(Reinhardtia_paiewonskiana	Reinhardtia_latisecta)))	(((Orania_palindan	(Podococcus_barteri	Sclerosperma_profizianum))	(Phoenix_dactylifera	(Sabal_domingensis	(Serenoa_repens	Calamus_caryotoides))))	(Roystonea_regia	((Dictyosperma_album	Dypsis_decaryi)	(Heterospathe_cagayanensis	(Hydriastele_microspadix	((Veitchia_spiralis	Kentiopsis_piersoniorum)	Burretiokentia_grandiflora)))))))	(Chamaedorea_seifrizii	Geonoma_undata))	(Pseudophoenix_vinifera	(Prestoea_acuminata	(Oenocarpus_bataua	Oenocarpus_minor))))	Iriartea_deltoidea)	Pelagodoxa_henryana)	Manicaria_saccifera))	Kingia_australis);
((Leopoldinia_pulchra	(Pelagodoxa_henryana	((((Prestoea_acuminata	(Oenocarpus_bataua	Oenocarpus_minor))	(((((Serenoa_repens	Calamus_caryotoides)	(Phoenix_dactylifera	Sabal_domingensis))	((Dypsis_decaryi	(Attalea_speciosa	((Elaeis_guineensis	Elaeis_oleifera)	Bactris_major)))	((Reinhardtia_simplex	Reinhardtia_gracilis)	(Reinhardtia_paiewonskiana	Reinhardtia_latisecta))))	((Chamaedorea_seifrizii	(Roystonea_regia	(Iriartea_deltoidea	Pseudophoenix_vinifera)))	(Dictyosperma_album	((Heterospathe_cagayanensis	(Hydriastele_microspadix	(Burretiokentia_grandiflora	Kentiopsis_piersoniorum)))	Veitchia_spiralis))))	(Orania_palindan	(Podococcus_barteri	Sclerosperma_profizianum))))	Geonoma_undata)	Manicaria_saccifera)))	Kingia_australis);
((Leopoldinia_pulchra	(Pelagodoxa_henryana	((((Dypsis_decaryi	Dictyosperma_album)	((((Burretiokentia_grandiflora	Kentiopsis_piersoniorum)	Veitchia_spiralis)	Hydriastele_microspadix)	Heterospathe_cagayanensis))	((Geonoma_undata	(Prestoea_acuminata	(Oenocarpus_bataua	Oenocarpus_minor)))	(((Orania_palindan	(Podococcus_barteri	Sclerosperma_profizianum))	((Roystonea_regia	(Iriartea_deltoidea	Pseudophoenix_vinifera))	(Serenoa_repens	((Calamus_caryotoides	Phoenix_dactylifera)	Sabal_domingensis))))	((Attalea_speciosa	((Elaeis_guineensis	Elaeis_oleifera)	(Chamaedorea_seifrizii	Bactris_major)))	((Reinhardtia_simplex	Reinhardtia_gracilis)	(Reinhardtia_paiewonskiana	Reinhardtia_latisecta))))))	Manicaria_saccifera)))	Kingia_australis);
((Leopoldinia_pulchra	(Pelagodoxa_henryana	(((Geonoma_undata	((Dypsis_decaryi	Dictyosperma_album)	((((Burretiokentia_grandiflora	Kentiopsis_piersoniorum)	Veitchia_spiralis)	Hydriastele_microspadix)	Heterospathe_cagayanensis)))	((Prestoea_acuminata	(Oenocarpus_bataua	Oenocarpus_minor))	((((Calamus_caryotoides	Pseudophoenix_vinifera)	(((Sclerosperma_profizianum	Chamaedorea_seifrizii)	Orania_palindan)	Podococcus_barteri))	(Serenoa_repens	(Phoenix_dactylifera	Sabal_domingensis)))	((Iriartea_deltoidea	Roystonea_regia)	((Bactris_major	(Attalea_speciosa	(Elaeis_guineensis	Elaeis_oleifera)))	((Reinhardtia_simplex	Reinhardtia_gracilis)	(Reinhardtia_paiewonskiana	Reinhardtia_latisecta)))))))	Manicaria_saccifera)))	Kingia_australis);
((Leopoldinia_pulchra	(Pelagodoxa_henryana	((Geonoma_undata	(((Dypsis_decaryi	Dictyosperma_album)	(Heterospathe_cagayanensis	((Burretiokentia_grandiflora	(Kentiopsis_piersoniorum	Veitchia_spiralis))	Hydriastele_microspadix)))	((Prestoea_acuminata	(Oenocarpus_bataua	Oenocarpus_minor))	((((Bactris_major	(Attalea_speciosa	(Elaeis_guineensis	Elaeis_oleifera)))	((Reinhardtia_simplex	Reinhardtia_gracilis)	(Reinhardtia_paiewonskiana	Reinhardtia_latisecta)))	(Serenoa_repens	(Phoenix_dactylifera	Sabal_domingensis)))	((((Orania_palindan	Sclerosperma_profizianum)	Calamus_caryotoides)	(Pseudophoenix_vinifera	Podococcus_barteri))	(Iriartea_deltoidea	(Chamaedorea_seifrizii	Roystonea_regia)))))))	Manicaria_saccifera)))	Kingia_australis);
((Leopoldinia_pulchra	(Pelagodoxa_henryana	((Geonoma_undata	(((Dypsis_decaryi	Dictyosperma_album)	(Heterospathe_cagayanensis	(((Burretiokentia_grandiflora	Kentiopsis_piersoniorum)	Veitchia_spiralis)	Hydriastele_microspadix)))	((Prestoea_acuminata	(Oenocarpus_bataua	Oenocarpus_minor))	(((Bactris_major	(Attalea_speciosa	(Elaeis_guineensis	Elaeis_oleifera)))	((Reinhardtia_simplex	Reinhardtia_gracilis)	(Reinhardtia_paiewonskiana	Reinhardtia_latisecta)))	(((((Phoenix_dactylifera	Sabal_domingensis)	Iriartea_deltoidea)	((((Sclerosperma_profizianum	Chamaedorea_seifrizii)	Serenoa_repens)	(Pseudophoenix_vinifera	Podococcus_barteri))	Calamus_caryotoides))	Orania_palindan)	Roystonea_regia)))))	Manicaria_saccifera)))	Kingia_australis);
((Leopoldinia_pulchra	(Pelagodoxa_henryana	((Geonoma_undata	(((Prestoea_acuminata	(Oenocarpus_bataua	Oenocarpus_minor))	(((Orania_palindan	(Podococcus_barteri	Sclerosperma_profizianum))	((Roystonea_regia	(Chamaedorea_seifrizii	Calamus_caryotoides))	(((Serenoa_repens	(Phoenix_dactylifera	Sabal_domingensis))	Iriartea_deltoidea)	Pseudophoenix_vinifera)))	((Bactris_major	(Attalea_speciosa	(Elaeis_guineensis	Elaeis_oleifera)))	((Reinhardtia_simplex	Reinhardtia_gracilis)	(Reinhardtia_paiewonskiana	Reinhardtia_latisecta)))))	((Dypsis_decaryi	Dictyosperma_album)	(Heterospathe_cagayanensis	(((Kentiopsis_piersoniorum	Veitchia_spiralis)	Burretiokentia_grandiflora)	Hydriastele_microspadix)))))	Manicaria_saccifera)))	Kingia_australis);
(((Manicaria_saccifera	((((((((Attalea_speciosa	((Elaeis_oleifera	Elaeis_guineensis)	Bactris_major))	((Reinhardtia_gracilis	Reinhardtia_simplex)	(Reinhardtia_latisecta	Reinhardtia_paiewonskiana)))	(Roystonea_regia	Iriartea_deltoidea))	((Pseudophoenix_vinifera	(Serenoa_repens	(Sabal_domingensis	Phoenix_dactylifera)))	(Orania_palindan	(Sclerosperma_profizianum	Podococcus_barteri))))	(Prestoea_acuminata	(Oenocarpus_bataua	Oenocarpus_minor)))	((Dictyosperma_album	Dypsis_decaryi)	(Burretiokentia_grandiflora	(Heterospathe_cagayanensis	(Hydriastele_microspadix	(Veitchia_spiralis	Kentiopsis_piersoniorum))))))	(Chamaedorea_seifrizii	(Calamus_caryotoides	Geonoma_undata)))	Pelagodoxa_henryana))	Leopoldinia_pulchra)	Kingia_australis);
(((Manicaria_saccifera	((((((Serenoa_repens	((Calamus_caryotoides	Sabal_domingensis)	Phoenix_dactylifera))	((((Podococcus_barteri	(Orania_palindan	Sclerosperma_profizianum))	Pseudophoenix_vinifera)	(((Dictyosperma_album	Dypsis_decaryi)	((((Burretiokentia_grandiflora	Kentiopsis_piersoniorum)	Veitchia_spiralis)	Hydriastele_microspadix)	Heterospathe_cagayanensis))	Roystonea_regia))	Iriartea_deltoidea))	(((Chamaedorea_seifrizii	Bactris_major)	(Attalea_speciosa	(Elaeis_oleifera	Elaeis_guineensis)))	((Reinhardtia_gracilis	Reinhardtia_simplex)	(Reinhardtia_latisecta	Reinhardtia_paiewonskiana))))	(Prestoea_acuminata	(Oenocarpus_bataua	Oenocarpus_minor)))	Geonoma_undata)	Pelagodoxa_henryana))	Leopoldinia_pulchra)	Kingia_australis);
(((((Sclerosperma_profizianum	(Pseudophoenix_vinifera	(Serenoa_repens	Podococcus_barteri)))	Chamaedorea_seifrizii)	(((Dictyosperma_album	(((Hydriastele_microspadix	(Dypsis_decaryi	(Burretiokentia_grandiflora	Kentiopsis_piersoniorum)))	Veitchia_spiralis)	Heterospathe_cagayanensis))	Roystonea_regia)	(Manicaria_saccifera	(((Orania_palindan	(((Calamus_caryotoides	(Sabal_domingensis	Phoenix_dactylifera))	Iriartea_deltoidea)	(((Elaeis_oleifera	Elaeis_guineensis)	(Attalea_speciosa	Bactris_major))	((Reinhardtia_gracilis	Reinhardtia_simplex)	(Reinhardtia_latisecta	Reinhardtia_paiewonskiana)))))	(Prestoea_acuminata	(Oenocarpus_bataua	Oenocarpus_minor)))	(Geonoma_undata	Pelagodoxa_henryana)))))	Leopoldinia_pulchra)	Kingia_australis);
(((Manicaria_saccifera	(Pelagodoxa_henryana	((Calamus_caryotoides	Geonoma_undata)	(((((Serenoa_repens	((Orania_palindan	Sclerosperma_profizianum)	Chamaedorea_seifrizii))	(Pseudophoenix_vinifera	Podococcus_barteri))	((Roystonea_regia	((Sabal_domingensis	Phoenix_dactylifera)	Iriartea_deltoidea))	(((Elaeis_oleifera	Elaeis_guineensis)	(Attalea_speciosa	Bactris_major))	((Reinhardtia_gracilis	Reinhardtia_simplex)	(Reinhardtia_latisecta	Reinhardtia_paiewonskiana)))))	(Prestoea_acuminata	(Oenocarpus_bataua	Oenocarpus_minor)))	((Dypsis_decaryi	Dictyosperma_album)	((Heterospathe_cagayanensis	Hydriastele_microspadix)	((Kentiopsis_piersoniorum	Veitchia_spiralis)	Burretiokentia_grandiflora)))))))	Leopoldinia_pulchra)	Kingia_australis);
(((Manicaria_saccifera	(Pelagodoxa_henryana	(Geonoma_undata	(((Dypsis_decaryi	Dictyosperma_album)	(Heterospathe_cagayanensis	(Hydriastele_microspadix	((Burretiokentia_grandiflora	Kentiopsis_piersoniorum)	Veitchia_spiralis))))	(((Chamaedorea_seifrizii	((Bactris_major	((Elaeis_oleifera	Elaeis_guineensis)	Attalea_speciosa))	((Reinhardtia_gracilis	Reinhardtia_simplex)	(Reinhardtia_latisecta	Reinhardtia_paiewonskiana))))	((Orania_palindan	(Roystonea_regia	Iriartea_deltoidea))	((Serenoa_repens	(Sabal_domingensis	(Calamus_caryotoides	Phoenix_dactylifera)))	((Podococcus_barteri	Sclerosperma_profizianum)	Pseudophoenix_vinifera))))	(Prestoea_acuminata	(Oenocarpus_bataua	Oenocarpus_minor)))))))	Leopoldinia_pulchra)	Kingia_australis);
((((((Geonoma_undata	((((Bactris_major	((Elaeis_oleifera	Elaeis_guineensis)	Attalea_speciosa))	((Reinhardtia_gracilis	Reinhardtia_simplex)	(Reinhardtia_latisecta	Reinhardtia_paiewonskiana)))	(((Serenoa_repens	(Sabal_domingensis	Phoenix_dactylifera))	((((Chamaedorea_seifrizii	Sclerosperma_profizianum)	(Podococcus_barteri	Pseudophoenix_vinifera))	Iriartea_deltoidea)	(Roystonea_regia	Calamus_caryotoides)))	Orania_palindan))	(Prestoea_acuminata	(Oenocarpus_bataua	Oenocarpus_minor))))	(((Heterospathe_cagayanensis	(Hydriastele_microspadix	((Burretiokentia_grandiflora	Kentiopsis_piersoniorum)	Veitchia_spiralis)))	Dypsis_decaryi)	Dictyosperma_album))	Manicaria_saccifera)	Pelagodoxa_henryana)	Leopoldinia_pulchra)	Kingia_australis);
((((((((Iriartea_deltoidea	((Bactris_major	((Elaeis_oleifera	Elaeis_guineensis)	Attalea_speciosa))	((Reinhardtia_gracilis	Reinhardtia_simplex)	(Reinhardtia_latisecta	Reinhardtia_paiewonskiana))))	((Serenoa_repens	(Sabal_domingensis	Phoenix_dactylifera))	(Calamus_caryotoides	(((Chamaedorea_seifrizii	Orania_palindan)	Sclerosperma_profizianum)	(Podococcus_barteri	Pseudophoenix_vinifera)))))	(Oenocarpus_bataua	(Oenocarpus_minor	Prestoea_acuminata)))	(Geonoma_undata	(Roystonea_regia	((Dypsis_decaryi	Dictyosperma_album)	(Heterospathe_cagayanensis	((Burretiokentia_grandiflora	(Kentiopsis_piersoniorum	Veitchia_spiralis))	Hydriastele_microspadix))))))	Manicaria_saccifera)	Pelagodoxa_henryana)	Leopoldinia_pulchra)	Kingia_australis);
(((((Geonoma_undata	((((((Chamaedorea_seifrizii	Bactris_major)	((Elaeis_oleifera	Elaeis_guineensis)	Attalea_speciosa))	((Reinhardtia_gracilis	Reinhardtia_simplex)	(Reinhardtia_latisecta	Reinhardtia_paiewonskiana)))	((Orania_palindan	(Sabal_domingensis	(Calamus_caryotoides	Phoenix_dactylifera)))	(((Podococcus_barteri	Sclerosperma_profizianum)	(Iriartea_deltoidea	(Roystonea_regia	Pseudophoenix_vinifera)))	Serenoa_repens)))	(Prestoea_acuminata	(Oenocarpus_bataua	Oenocarpus_minor)))	((Dypsis_decaryi	Dictyosperma_album)	((Veitchia_spiralis	(Heterospathe_cagayanensis	Hydriastele_microspadix))	(Kentiopsis_piersoniorum	Burretiokentia_grandiflora)))))	Manicaria_saccifera)	Pelagodoxa_henryana)	Leopoldinia_pulchra)	Kingia_australis);
(((((Geonoma_undata	(((((Bactris_major	((Elaeis_oleifera	Elaeis_guineensis)	Attalea_speciosa))	((Reinhardtia_gracilis	Reinhardtia_simplex)	(Reinhardtia_latisecta	Reinhardtia_paiewonskiana)))	((Chamaedorea_seifrizii	((Serenoa_repens	(Phoenix_dactylifera	Sabal_domingensis))	(Iriartea_deltoidea	((Calamus_caryotoides	Roystonea_regia)	Pseudophoenix_vinifera))))	(Orania_palindan	(Podococcus_barteri	Sclerosperma_profizianum))))	(Prestoea_acuminata	(Oenocarpus_bataua	Oenocarpus_minor)))	((Dypsis_decaryi	Dictyosperma_album)	((Veitchia_spiralis	Heterospathe_cagayanensis)	(Hydriastele_microspadix	(Kentiopsis_piersoniorum	Burretiokentia_grandiflora))))))	Manicaria_saccifera)	Pelagodoxa_henryana)	Leopoldinia_pulchra)	Kingia_australis);
(((((Geonoma_undata	(((((Bactris_major	((Elaeis_oleifera	Elaeis_guineensis)	Attalea_speciosa))	((Reinhardtia_gracilis	Reinhardtia_simplex)	(Reinhardtia_latisecta	Reinhardtia_paiewonskiana)))	((Serenoa_repens	(Phoenix_dactylifera	Sabal_domingensis))	(Orania_palindan	(((Iriartea_deltoidea	Pseudophoenix_vinifera)	(Podococcus_barteri	Sclerosperma_profizianum))	(Chamaedorea_seifrizii	(Calamus_caryotoides	Roystonea_regia))))))	(Prestoea_acuminata	(Oenocarpus_bataua	Oenocarpus_minor)))	((Dypsis_decaryi	Dictyosperma_album)	(Heterospathe_cagayanensis	((Veitchia_spiralis	Kentiopsis_piersoniorum)	(Burretiokentia_grandiflora	Hydriastele_microspadix))))))	Manicaria_saccifera)	Pelagodoxa_henryana)	Leopoldinia_pulchra)	Kingia_australis);
((((Manicaria_saccifera	(Geonoma_undata	(((Prestoea_acuminata	(Oenocarpus_bataua	Oenocarpus_minor))	(((((Reinhardtia_paiewonskiana	Reinhardtia_latisecta)	(Reinhardtia_simplex	Reinhardtia_gracilis))	(Bactris_major	(Attalea_speciosa	(Elaeis_guineensis	Elaeis_oleifera))))	(Pseudophoenix_vinifera	(Roystonea_regia	Iriartea_deltoidea)))	((Calamus_caryotoides	((Sabal_domingensis	Serenoa_repens)	Phoenix_dactylifera))	(Chamaedorea_seifrizii	((Sclerosperma_profizianum	Podococcus_barteri)	Orania_palindan)))))	((Dypsis_decaryi	Dictyosperma_album)	(Heterospathe_cagayanensis	(Burretiokentia_grandiflora	((Veitchia_spiralis	Kentiopsis_piersoniorum)	Hydriastele_microspadix)))))))	Pelagodoxa_henryana)	Leopoldinia_pulchra)	Kingia_australis);
((((Manicaria_saccifera	(((Prestoea_acuminata	(Oenocarpus_bataua	Oenocarpus_minor))	Geonoma_undata)	(((Dypsis_decaryi	Dictyosperma_album)	(Heterospathe_cagayanensis	((Veitchia_spiralis	(Burretiokentia_grandiflora	Kentiopsis_piersoniorum))	Hydriastele_microspadix)))	(((Iriartea_deltoidea	(Pseudophoenix_vinifera	((Sabal_domingensis	Serenoa_repens)	Phoenix_dactylifera)))	((Sclerosperma_profizianum	Podococcus_barteri)	Orania_palindan))	((((Reinhardtia_paiewonskiana	Reinhardtia_latisecta)	(Reinhardtia_simplex	Reinhardtia_gracilis))	(Bactris_major	(Attalea_speciosa	(Elaeis_guineensis	Elaeis_oleifera))))	(Chamaedorea_seifrizii	(Calamus_caryotoides	Roystonea_regia)))))))	Pelagodoxa_henryana)	Leopoldinia_pulchra)	Kingia_australis);
(((Manicaria_saccifera	((((Dypsis_decaryi	Dictyosperma_album)	(Heterospathe_cagayanensis	((Veitchia_spiralis	(Burretiokentia_grandiflora	Kentiopsis_piersoniorum))	Hydriastele_microspadix)))	(Geonoma_undata	((((((Sabal_domingensis	Serenoa_repens)	Phoenix_dactylifera)	(Pseudophoenix_vinifera	(Roystonea_regia	Iriartea_deltoidea)))	(Calamus_caryotoides	((Sclerosperma_profizianum	(Podococcus_barteri	Chamaedorea_seifrizii))	Orania_palindan)))	(((Reinhardtia_paiewonskiana	Reinhardtia_latisecta)	(Reinhardtia_simplex	Reinhardtia_gracilis))	(Bactris_major	(Attalea_speciosa	(Elaeis_guineensis	Elaeis_oleifera)))))	(Prestoea_acuminata	(Oenocarpus_bataua	Oenocarpus_minor)))))	Pelagodoxa_henryana))	Leopoldinia_pulchra)	Kingia_australis);
(((((Geonoma_undata	((Dictyosperma_album	(Heterospathe_cagayanensis	(Hydriastele_microspadix	(Veitchia_spiralis	((Dypsis_decaryi	Burretiokentia_grandiflora)	Kentiopsis_piersoniorum)))))	((((((Sclerosperma_profizianum	Podococcus_barteri)	Orania_palindan)	((Roystonea_regia	Calamus_caryotoides)	Chamaedorea_seifrizii))	(Iriartea_deltoidea	((Serenoa_repens	(Phoenix_dactylifera	Sabal_domingensis))	Pseudophoenix_vinifera)))	(((Reinhardtia_paiewonskiana	Reinhardtia_latisecta)	(Reinhardtia_simplex	Reinhardtia_gracilis))	(Bactris_major	(Attalea_speciosa	(Elaeis_guineensis	Elaeis_oleifera)))))	(Prestoea_acuminata	(Oenocarpus_bataua	Oenocarpus_minor)))))	Manicaria_saccifera)	Pelagodoxa_henryana)	Leopoldinia_pulchra)	Kingia_australis);
(((Manicaria_saccifera	(Geonoma_undata	((Pelagodoxa_henryana	((Dypsis_decaryi	Dictyosperma_album)	((Heterospathe_cagayanensis	Hydriastele_microspadix)	(Veitchia_spiralis	(Burretiokentia_grandiflora	Kentiopsis_piersoniorum)))))	(((((Iriartea_deltoidea	(Phoenix_dactylifera	(Sabal_domingensis	Serenoa_repens)))	((Calamus_caryotoides	((Sclerosperma_profizianum	Podococcus_barteri)	Orania_palindan))	Pseudophoenix_vinifera))	Roystonea_regia)	(((Reinhardtia_paiewonskiana	Reinhardtia_latisecta)	(Reinhardtia_simplex	Reinhardtia_gracilis))	((Chamaedorea_seifrizii	Bactris_major)	(Attalea_speciosa	(Elaeis_guineensis	Elaeis_oleifera)))))	(Prestoea_acuminata	(Oenocarpus_bataua	Oenocarpus_minor))))))	Leopoldinia_pulchra)	Kingia_australis);
(((Pelagodoxa_henryana	(Manicaria_saccifera	(((((Heterospathe_cagayanensis	Hydriastele_microspadix)	(Veitchia_spiralis	(Burretiokentia_grandiflora	Kentiopsis_piersoniorum)))	Dypsis_decaryi)	Dictyosperma_album)	(((((Serenoa_repens	Calamus_caryotoides)	((Orania_palindan	(Chamaedorea_seifrizii	Sclerosperma_profizianum))	Podococcus_barteri))	(Roystonea_regia	(Pseudophoenix_vinifera	((Phoenix_dactylifera	Sabal_domingensis)	Iriartea_deltoidea))))	(((Reinhardtia_paiewonskiana	Reinhardtia_latisecta)	(Reinhardtia_simplex	Reinhardtia_gracilis))	(Bactris_major	(Attalea_speciosa	(Elaeis_guineensis	Elaeis_oleifera)))))	((Prestoea_acuminata	(Oenocarpus_bataua	Oenocarpus_minor))	Geonoma_undata)))))	Leopoldinia_pulchra)	Kingia_australis);
(((Pelagodoxa_henryana	(Manicaria_saccifera	((((((Chamaedorea_seifrizii	((Sclerosperma_profizianum	Podococcus_barteri)	Orania_palindan))	Pseudophoenix_vinifera)	((Roystonea_regia	Iriartea_deltoidea)	(((Phoenix_dactylifera	Sabal_domingensis)	(Serenoa_repens	Calamus_caryotoides))	(((Reinhardtia_paiewonskiana	Reinhardtia_latisecta)	(Reinhardtia_simplex	Reinhardtia_gracilis))	(Bactris_major	(Attalea_speciosa	(Elaeis_guineensis	Elaeis_oleifera)))))))	(Oenocarpus_bataua	(Oenocarpus_minor	Prestoea_acuminata)))	Geonoma_undata)	((((Heterospathe_cagayanensis	Hydriastele_microspadix)	(Burretiokentia_grandiflora	(Veitchia_spiralis	Kentiopsis_piersoniorum)))	Dypsis_decaryi)	Dictyosperma_album))))	Leopoldinia_pulchra)	Kingia_australis);
(((Manicaria_saccifera	((((((Reinhardtia_paiewonskiana	Reinhardtia_latisecta)	(Reinhardtia_simplex	Reinhardtia_gracilis))	(Chamaedorea_seifrizii	(Attalea_speciosa	((Elaeis_guineensis	Elaeis_oleifera)	Bactris_major))))	((Roystonea_regia	Iriartea_deltoidea)	((Pseudophoenix_vinifera	((Sclerosperma_profizianum	Podococcus_barteri)	Orania_palindan))	((Phoenix_dactylifera	Sabal_domingensis)	(Serenoa_repens	Calamus_caryotoides)))))	(Prestoea_acuminata	(Oenocarpus_bataua	Oenocarpus_minor)))	((((Dypsis_decaryi	Dictyosperma_album)	((Heterospathe_cagayanensis	Hydriastele_microspadix)	(Veitchia_spiralis	(Burretiokentia_grandiflora	Kentiopsis_piersoniorum))))	Pelagodoxa_henryana)	Geonoma_undata)))	Leopoldinia_pulchra)	Kingia_australis);
((((((((Dypsis_decaryi	Dictyosperma_album)	((Heterospathe_cagayanensis	Hydriastele_microspadix)	(Veitchia_spiralis	(Burretiokentia_grandiflora	Kentiopsis_piersoniorum))))	((((Phoenix_dactylifera	Sabal_domingensis)	(Pseudophoenix_vinifera	(Roystonea_regia	Iriartea_deltoidea)))	(((Sclerosperma_profizianum	Podococcus_barteri)	Orania_palindan)	((Serenoa_repens	Calamus_caryotoides)	(((Reinhardtia_paiewonskiana	Reinhardtia_latisecta)	(Reinhardtia_simplex	Reinhardtia_gracilis))	((Chamaedorea_seifrizii	Bactris_major)	(Attalea_speciosa	(Elaeis_guineensis	Elaeis_oleifera)))))))	(Oenocarpus_bataua	(Oenocarpus_minor	Prestoea_acuminata))))	Geonoma_undata)	Pelagodoxa_henryana)	Manicaria_saccifera)	Leopoldinia_pulchra)	Kingia_australis);
(((((((((((Calamus_caryotoides	Phoenix_dactylifera)	Sabal_domingensis)	Serenoa_repens)	(((Reinhardtia_paiewonskiana	Reinhardtia_latisecta)	(Reinhardtia_simplex	Reinhardtia_gracilis))	(((Elaeis_guineensis	Elaeis_oleifera)	Attalea_speciosa)	Bactris_major)))	((Pseudophoenix_vinifera	(Roystonea_regia	Iriartea_deltoidea))	(((Chamaedorea_seifrizii	Sclerosperma_profizianum)	Podococcus_barteri)	Orania_palindan)))	(Oenocarpus_bataua	(Oenocarpus_minor	Prestoea_acuminata)))	(((((Heterospathe_cagayanensis	Hydriastele_microspadix)	(Veitchia_spiralis	(Burretiokentia_grandiflora	Kentiopsis_piersoniorum)))	Dypsis_decaryi)	Dictyosperma_album)	Geonoma_undata))	Pelagodoxa_henryana)	Manicaria_saccifera)	Leopoldinia_pulchra)	Kingia_australis);
(((Pelagodoxa_henryana	(Manicaria_saccifera	(((Roystonea_regia	(((((Reinhardtia_paiewonskiana	Reinhardtia_latisecta)	(Reinhardtia_gracilis	Reinhardtia_simplex))	((Elaeis_guineensis	Elaeis_oleifera)	(Attalea_speciosa	Bactris_major)))	((Oenocarpus_bataua	Oenocarpus_minor)	Prestoea_acuminata))	((Pseudophoenix_vinifera	((Sabal_domingensis	Phoenix_dactylifera)	Calamus_caryotoides))	(((Orania_palindan	(Sclerosperma_profizianum	Podococcus_barteri))	Chamaedorea_seifrizii)	Serenoa_repens))))	Iriartea_deltoidea)	(((Dypsis_decaryi	Dictyosperma_album)	(Heterospathe_cagayanensis	(((Burretiokentia_grandiflora	Kentiopsis_piersoniorum)	Hydriastele_microspadix)	Veitchia_spiralis)))	Geonoma_undata))))	Leopoldinia_pulchra)	Kingia_australis);
(((Manicaria_saccifera	(((((Oenocarpus_bataua	Oenocarpus_minor)	Prestoea_acuminata)	(((Iriartea_deltoidea	(Serenoa_repens	(Sabal_domingensis	Phoenix_dactylifera)))	(((Reinhardtia_paiewonskiana	Reinhardtia_latisecta)	(Reinhardtia_gracilis	Reinhardtia_simplex))	((Elaeis_guineensis	Elaeis_oleifera)	(Attalea_speciosa	Bactris_major))))	((Orania_palindan	(Sclerosperma_profizianum	(Chamaedorea_seifrizii	Podococcus_barteri)))	(Calamus_caryotoides	Pseudophoenix_vinifera))))	(Roystonea_regia	Geonoma_undata))	(Pelagodoxa_henryana	((Dypsis_decaryi	Dictyosperma_album)	(Heterospathe_cagayanensis	(((Burretiokentia_grandiflora	Kentiopsis_piersoniorum)	Veitchia_spiralis)	Hydriastele_microspadix))))))	Leopoldinia_pulchra)	Kingia_australis);
((((((Geonoma_undata	((Pelagodoxa_henryana	Manicaria_saccifera)	((Dypsis_decaryi	Dictyosperma_album)	(Heterospathe_cagayanensis	(((Burretiokentia_grandiflora	Kentiopsis_piersoniorum)	Veitchia_spiralis)	Hydriastele_microspadix)))))	((Oenocarpus_bataua	Oenocarpus_minor)	Prestoea_acuminata))	((Iriartea_deltoidea	(Pseudophoenix_vinifera	Roystonea_regia))	((Orania_palindan	(Sclerosperma_profizianum	Podococcus_barteri))	Calamus_caryotoides)))	((Serenoa_repens	(Sabal_domingensis	Phoenix_dactylifera))	(((Reinhardtia_paiewonskiana	Reinhardtia_latisecta)	(Reinhardtia_gracilis	Reinhardtia_simplex))	((Chamaedorea_seifrizii	Bactris_major)	((Elaeis_guineensis	Elaeis_oleifera)	Attalea_speciosa)))))	Leopoldinia_pulchra)	Kingia_australis);
(((Pelagodoxa_henryana	(Manicaria_saccifera	(((((Dypsis_decaryi	Heterospathe_cagayanensis)	Veitchia_spiralis)	((Dictyosperma_album	(Burretiokentia_grandiflora	Kentiopsis_piersoniorum))	Hydriastele_microspadix))	(((Oenocarpus_bataua	Oenocarpus_minor)	Prestoea_acuminata)	((((Reinhardtia_paiewonskiana	Reinhardtia_latisecta)	(Reinhardtia_gracilis	Reinhardtia_simplex))	(Bactris_major	((Elaeis_guineensis	Elaeis_oleifera)	Attalea_speciosa)))	((Orania_palindan	(Phoenix_dactylifera	((Calamus_caryotoides	Serenoa_repens)	Sabal_domingensis)))	(Iriartea_deltoidea	((Pseudophoenix_vinifera	(Chamaedorea_seifrizii	(Sclerosperma_profizianum	Podococcus_barteri)))	Roystonea_regia))))))	Geonoma_undata)))	Leopoldinia_pulchra)	Kingia_australis);
(((Pelagodoxa_henryana	(Manicaria_saccifera	((((Pseudophoenix_vinifera	((Oenocarpus_bataua	Oenocarpus_minor)	Prestoea_acuminata))	(Roystonea_regia	Iriartea_deltoidea))	((((Reinhardtia_paiewonskiana	Reinhardtia_latisecta)	(Reinhardtia_gracilis	Reinhardtia_simplex))	(Bactris_major	((Elaeis_guineensis	Elaeis_oleifera)	Attalea_speciosa)))	((Chamaedorea_seifrizii	(Orania_palindan	(Sclerosperma_profizianum	Podococcus_barteri)))	(Phoenix_dactylifera	((Calamus_caryotoides	Serenoa_repens)	Sabal_domingensis)))))	(((Dypsis_decaryi	Dictyosperma_album)	((Burretiokentia_grandiflora	(Veitchia_spiralis	Kentiopsis_piersoniorum))	(Heterospathe_cagayanensis	Hydriastele_microspadix)))	Geonoma_undata))))	Leopoldinia_pulchra)	Kingia_australis);
(((((((((Heterospathe_cagayanensis	((Hydriastele_microspadix	Veitchia_spiralis)	(Burretiokentia_grandiflora	Kentiopsis_piersoniorum)))	Dypsis_decaryi)	Dictyosperma_album)	((((((Roystonea_regia	Iriartea_deltoidea)	(((Reinhardtia_paiewonskiana	Reinhardtia_latisecta)	(Reinhardtia_gracilis	Reinhardtia_simplex))	(Bactris_major	((Elaeis_guineensis	Elaeis_oleifera)	Attalea_speciosa))))	((Calamus_caryotoides	Serenoa_repens)	(Sabal_domingensis	Phoenix_dactylifera)))	(Chamaedorea_seifrizii	(Orania_palindan	(Sclerosperma_profizianum	Podococcus_barteri))))	Pseudophoenix_vinifera)	((Oenocarpus_bataua	Oenocarpus_minor)	Prestoea_acuminata)))	Geonoma_undata)	Pelagodoxa_henryana)	Manicaria_saccifera)	Leopoldinia_pulchra)	Kingia_australis);
((((((((Dypsis_decaryi	Dictyosperma_album)	((Hydriastele_microspadix	(Heterospathe_cagayanensis	Veitchia_spiralis))	(Burretiokentia_grandiflora	Kentiopsis_piersoniorum)))	(((((Reinhardtia_paiewonskiana	Reinhardtia_latisecta)	(Reinhardtia_gracilis	Reinhardtia_simplex))	((Chamaedorea_seifrizii	Bactris_major)	((Elaeis_guineensis	Elaeis_oleifera)	Attalea_speciosa)))	((Pseudophoenix_vinifera	(Roystonea_regia	Iriartea_deltoidea))	((Phoenix_dactylifera	((Calamus_caryotoides	Serenoa_repens)	Sabal_domingensis))	(Orania_palindan	(Sclerosperma_profizianum	Podococcus_barteri)))))	((Oenocarpus_bataua	Oenocarpus_minor)	Prestoea_acuminata)))	Geonoma_undata)	Pelagodoxa_henryana)	Manicaria_saccifera)	Leopoldinia_pulchra)	Kingia_australis);
(((((((((((Chamaedorea_seifrizii	(Orania_palindan	Sclerosperma_profizianum))	(Pseudophoenix_vinifera	Podococcus_barteri))	Roystonea_regia)	(((Calamus_caryotoides	Serenoa_repens)	(Sabal_domingensis	Phoenix_dactylifera))	(((Reinhardtia_paiewonskiana	Reinhardtia_latisecta)	(Reinhardtia_gracilis	Reinhardtia_simplex))	(Bactris_major	((Elaeis_guineensis	Elaeis_oleifera)	Attalea_speciosa)))))	((Oenocarpus_bataua	Oenocarpus_minor)	Prestoea_acuminata))	Geonoma_undata)	(Iriartea_deltoidea	((Dypsis_decaryi	Dictyosperma_album)	(((Veitchia_spiralis	(Burretiokentia_grandiflora	Kentiopsis_piersoniorum))	Heterospathe_cagayanensis)	Hydriastele_microspadix))))	Pelagodoxa_henryana)	Manicaria_saccifera)	Leopoldinia_pulchra)	Kingia_australis);
(((((((((Serenoa_repens	(Sabal_domingensis	Phoenix_dactylifera))	(((Reinhardtia_paiewonskiana	Reinhardtia_latisecta)	(Reinhardtia_gracilis	Reinhardtia_simplex))	(Bactris_major	((Elaeis_guineensis	Elaeis_oleifera)	Attalea_speciosa))))	(((((Dypsis_decaryi	Dictyosperma_album)	((((Veitchia_spiralis	Kentiopsis_piersoniorum)	Burretiokentia_grandiflora)	Heterospathe_cagayanensis)	Hydriastele_microspadix))	Roystonea_regia)	Chamaedorea_seifrizii)	((Calamus_caryotoides	(Orania_palindan	(Sclerosperma_profizianum	(Pseudophoenix_vinifera	Podococcus_barteri))))	Iriartea_deltoidea)))	((Oenocarpus_bataua	Oenocarpus_minor)	Prestoea_acuminata))	Geonoma_undata)	Pelagodoxa_henryana)	Manicaria_saccifera)	Leopoldinia_pulchra)	Kingia_australis);
(((Pelagodoxa_henryana	((((((Chamaedorea_seifrizii	(((Reinhardtia_paiewonskiana	Reinhardtia_latisecta)	(Reinhardtia_gracilis	Reinhardtia_simplex))	(Bactris_major	((Elaeis_guineensis	Elaeis_oleifera)	Attalea_speciosa))))	(((Roystonea_regia	Calamus_caryotoides)	((Pseudophoenix_vinifera	(Serenoa_repens	(Sabal_domingensis	Phoenix_dactylifera)))	Iriartea_deltoidea))	((Sclerosperma_profizianum	Podococcus_barteri)	Orania_palindan)))	((Oenocarpus_bataua	Oenocarpus_minor)	Prestoea_acuminata))	((((Hydriastele_microspadix	(Veitchia_spiralis	(Burretiokentia_grandiflora	Kentiopsis_piersoniorum)))	Heterospathe_cagayanensis)	Dypsis_decaryi)	Dictyosperma_album))	Geonoma_undata)	Manicaria_saccifera))	Leopoldinia_pulchra)	Kingia_australis);
((((((((((Reinhardtia_gracilis	Reinhardtia_simplex)	(Reinhardtia_latisecta	Reinhardtia_paiewonskiana))	(Bactris_major	(Attalea_speciosa	(Elaeis_guineensis	Elaeis_oleifera))))	(((((Sclerosperma_profizianum	Podococcus_barteri)	(Calamus_caryotoides	Pseudophoenix_vinifera))	(Chamaedorea_seifrizii	(((Dypsis_decaryi	Dictyosperma_album)	((Veitchia_spiralis	Kentiopsis_piersoniorum)	(Hydriastele_microspadix	(Burretiokentia_grandiflora	Heterospathe_cagayanensis))))	Roystonea_regia)))	Iriartea_deltoidea)	(Orania_palindan	((Sabal_domingensis	Serenoa_repens)	Phoenix_dactylifera))))	(Prestoea_acuminata	(Oenocarpus_minor	Oenocarpus_bataua)))	Geonoma_undata)	Pelagodoxa_henryana)	Manicaria_saccifera)	Leopoldinia_pulchra)	Kingia_australis);
((((((((((Reinhardtia_gracilis	Reinhardtia_simplex)	(Reinhardtia_latisecta	Reinhardtia_paiewonskiana))	(Bactris_major	(Attalea_speciosa	(Elaeis_guineensis	Elaeis_oleifera))))	(((Pseudophoenix_vinifera	(Orania_palindan	(Chamaedorea_seifrizii	(Sclerosperma_profizianum	Podococcus_barteri))))	((Roystonea_regia	Iriartea_deltoidea)	(Calamus_caryotoides	(((Hydriastele_microspadix	(Veitchia_spiralis	((Dypsis_decaryi	Burretiokentia_grandiflora)	Kentiopsis_piersoniorum)))	Dictyosperma_album)	Heterospathe_cagayanensis))))	(Serenoa_repens	(Phoenix_dactylifera	Sabal_domingensis))))	(Prestoea_acuminata	(Oenocarpus_minor	Oenocarpus_bataua)))	Geonoma_undata)	Pelagodoxa_henryana)	Manicaria_saccifera)	Leopoldinia_pulchra)	Kingia_australis);
((((((((((((Reinhardtia_gracilis	Reinhardtia_simplex)	(Reinhardtia_latisecta	Reinhardtia_paiewonskiana))	(Bactris_major	(Attalea_speciosa	(Elaeis_guineensis	Elaeis_oleifera))))	(Serenoa_repens	(Phoenix_dactylifera	Sabal_domingensis)))	((Orania_palindan	(Chamaedorea_seifrizii	(Sclerosperma_profizianum	Podococcus_barteri)))	((Roystonea_regia	Iriartea_deltoidea)	(Calamus_caryotoides	Pseudophoenix_vinifera))))	(Prestoea_acuminata	(Oenocarpus_minor	Oenocarpus_bataua)))	((Heterospathe_cagayanensis	(Hydriastele_microspadix	(Burretiokentia_grandiflora	(Veitchia_spiralis	Kentiopsis_piersoniorum))))	(Dypsis_decaryi	Dictyosperma_album)))	Geonoma_undata)	Pelagodoxa_henryana)	Manicaria_saccifera)	Leopoldinia_pulchra)	Kingia_australis);
(((Pelagodoxa_henryana	((((((((Reinhardtia_gracilis	Reinhardtia_simplex)	(Reinhardtia_latisecta	Reinhardtia_paiewonskiana))	(Bactris_major	(Attalea_speciosa	(Elaeis_guineensis	Elaeis_oleifera))))	((Orania_palindan	(Chamaedorea_seifrizii	(Sclerosperma_profizianum	Podococcus_barteri)))	(((Pseudophoenix_vinifera	Roystonea_regia)	Iriartea_deltoidea)	(Serenoa_repens	((Calamus_caryotoides	Phoenix_dactylifera)	Sabal_domingensis)))))	(Prestoea_acuminata	(Oenocarpus_minor	Oenocarpus_bataua)))	((((Veitchia_spiralis	(Dypsis_decaryi	Kentiopsis_piersoniorum))	Burretiokentia_grandiflora)	(Hydriastele_microspadix	Heterospathe_cagayanensis))	Dictyosperma_album))	Geonoma_undata)	Manicaria_saccifera))	Leopoldinia_pulchra)	Kingia_australis);
((((((((((Pseudophoenix_vinifera	Roystonea_regia)	((Calamus_caryotoides	(Podococcus_barteri	(Orania_palindan	Sclerosperma_profizianum)))	(Iriartea_deltoidea	((Chamaedorea_seifrizii	Serenoa_repens)	(Phoenix_dactylifera	Sabal_domingensis)))))	(((Reinhardtia_gracilis	Reinhardtia_simplex)	(Reinhardtia_latisecta	Reinhardtia_paiewonskiana))	(Bactris_major	(Attalea_speciosa	(Elaeis_guineensis	Elaeis_oleifera)))))	(Prestoea_acuminata	(Oenocarpus_minor	Oenocarpus_bataua)))	(((((Veitchia_spiralis	Kentiopsis_piersoniorum)	Burretiokentia_grandiflora)	(Hydriastele_microspadix	Heterospathe_cagayanensis))	Dypsis_decaryi)	Dictyosperma_album))	Geonoma_undata)	Pelagodoxa_henryana)	Manicaria_saccifera)	Leopoldinia_pulchra)	Kingia_australis);
(((((((((Phoenix_dactylifera	(((Pseudophoenix_vinifera	Podococcus_barteri)	Sclerosperma_profizianum)	Orania_palindan))	((((Roystonea_regia	Iriartea_deltoidea)	(Calamus_caryotoides	Serenoa_repens))	(((Chamaedorea_seifrizii	(Reinhardtia_gracilis	Reinhardtia_simplex))	(Reinhardtia_latisecta	Reinhardtia_paiewonskiana))	(Bactris_major	(Attalea_speciosa	(Elaeis_guineensis	Elaeis_oleifera)))))	Sabal_domingensis))	(Oenocarpus_bataua	(Prestoea_acuminata	Oenocarpus_minor)))	((Dypsis_decaryi	Dictyosperma_album)	(((Veitchia_spiralis	Kentiopsis_piersoniorum)	(Hydriastele_microspadix	Burretiokentia_grandiflora))	Heterospathe_cagayanensis)))	Geonoma_undata)	Pelagodoxa_henryana)	Manicaria_saccifera)	Leopoldinia_pulchra)	Kingia_australis);
((((((((((((Veitchia_spiralis	(Burretiokentia_grandiflora	Kentiopsis_piersoniorum))	Hydriastele_microspadix)	Dypsis_decaryi)	Heterospathe_cagayanensis)	Dictyosperma_album)	(((((Iriartea_deltoidea	Pseudophoenix_vinifera)	(Sabal_domingensis	Phoenix_dactylifera))	Roystonea_regia)	((Podococcus_barteri	Sclerosperma_profizianum)	Orania_palindan))	((Calamus_caryotoides	Serenoa_repens)	(((Reinhardtia_gracilis	Reinhardtia_simplex)	(Reinhardtia_latisecta	Reinhardtia_paiewonskiana))	((Chamaedorea_seifrizii	Bactris_major)	(Attalea_speciosa	(Elaeis_guineensis	Elaeis_oleifera)))))))	(Prestoea_acuminata	(Oenocarpus_minor	Oenocarpus_bataua)))	Geonoma_undata)	Pelagodoxa_henryana)	Manicaria_saccifera)	Leopoldinia_pulchra)	Kingia_australis);
(((((((((((Reinhardtia_gracilis	Reinhardtia_simplex)	(Reinhardtia_latisecta	Reinhardtia_paiewonskiana))	((Chamaedorea_seifrizii	Bactris_major)	(Attalea_speciosa	(Elaeis_guineensis	Elaeis_oleifera))))	((Iriartea_deltoidea	Roystonea_regia)	(Orania_palindan	(((Pseudophoenix_vinifera	Podococcus_barteri)	Sclerosperma_profizianum)	((Sabal_domingensis	Phoenix_dactylifera)	(Calamus_caryotoides	Serenoa_repens))))))	(Prestoea_acuminata	(Oenocarpus_minor	Oenocarpus_bataua)))	((((Burretiokentia_grandiflora	(Dypsis_decaryi	(Kentiopsis_piersoniorum	Veitchia_spiralis)))	Hydriastele_microspadix)	Heterospathe_cagayanensis)	Dictyosperma_album))	Geonoma_undata)	Pelagodoxa_henryana)	Manicaria_saccifera)	Leopoldinia_pulchra)	Kingia_australis);
(((((((((((Reinhardtia_gracilis	Reinhardtia_simplex)	(Reinhardtia_latisecta	Reinhardtia_paiewonskiana))	(Bactris_major	(Attalea_speciosa	(Elaeis_guineensis	Elaeis_oleifera))))	(((Pseudophoenix_vinifera	Roystonea_regia)	(Iriartea_deltoidea	(Orania_palindan	((Sclerosperma_profizianum	Podococcus_barteri)	Chamaedorea_seifrizii))))	((Sabal_domingensis	Phoenix_dactylifera)	(Calamus_caryotoides	Serenoa_repens))))	(Prestoea_acuminata	(Oenocarpus_minor	Oenocarpus_bataua)))	Geonoma_undata)	(((Heterospathe_cagayanensis	(Hydriastele_microspadix	(Kentiopsis_piersoniorum	Veitchia_spiralis)))	Burretiokentia_grandiflora)	(Dypsis_decaryi	Dictyosperma_album)))	Pelagodoxa_henryana)	Manicaria_saccifera)	Leopoldinia_pulchra)	Kingia_australis);
((((((((((((Reinhardtia_gracilis	Reinhardtia_simplex)	(Reinhardtia_latisecta	Reinhardtia_paiewonskiana))	(Bactris_major	(Attalea_speciosa	(Elaeis_guineensis	Elaeis_oleifera))))	Orania_palindan)	(((((Sclerosperma_profizianum	Podococcus_barteri)	Chamaedorea_seifrizii)	Pseudophoenix_vinifera)	((Calamus_caryotoides	Roystonea_regia)	Iriartea_deltoidea))	((Sabal_domingensis	Phoenix_dactylifera)	Serenoa_repens)))	(Prestoea_acuminata	(Oenocarpus_minor	Oenocarpus_bataua)))	Geonoma_undata)	(((Heterospathe_cagayanensis	(Hydriastele_microspadix	(Kentiopsis_piersoniorum	Veitchia_spiralis)))	Burretiokentia_grandiflora)	(Dypsis_decaryi	Dictyosperma_album)))	Pelagodoxa_henryana)	Manicaria_saccifera)	Leopoldinia_pulchra)	Kingia_australis);
(((Pelagodoxa_henryana	(((((Prestoea_acuminata	(Oenocarpus_bataua	Oenocarpus_minor))	((Orania_palindan	(Sclerosperma_profizianum	Podococcus_barteri))	(((((Elaeis_guineensis	Elaeis_oleifera)	Attalea_speciosa)	Bactris_major)	((Reinhardtia_simplex	Reinhardtia_gracilis)	(Reinhardtia_paiewonskiana	Reinhardtia_latisecta)))	(((Roystonea_regia	Chamaedorea_seifrizii)	Calamus_caryotoides)	((Serenoa_repens	(Phoenix_dactylifera	Sabal_domingensis))	(Iriartea_deltoidea	Pseudophoenix_vinifera))))))	Geonoma_undata)	(Dictyosperma_album	(Dypsis_decaryi	(Burretiokentia_grandiflora	(((Veitchia_spiralis	Kentiopsis_piersoniorum)	Hydriastele_microspadix)	Heterospathe_cagayanensis)))))	Manicaria_saccifera))	Leopoldinia_pulchra)	Kingia_australis);
(((Pelagodoxa_henryana	(((((Dictyosperma_album	Dypsis_decaryi)	(((Veitchia_spiralis	(Burretiokentia_grandiflora	Kentiopsis_piersoniorum))	Hydriastele_microspadix)	Heterospathe_cagayanensis))	((Prestoea_acuminata	(Oenocarpus_bataua	Oenocarpus_minor))	(((((Elaeis_guineensis	Elaeis_oleifera)	Attalea_speciosa)	Bactris_major)	((Reinhardtia_simplex	Reinhardtia_gracilis)	(Reinhardtia_paiewonskiana	Reinhardtia_latisecta)))	((Orania_palindan	(Sclerosperma_profizianum	Podococcus_barteri))	((Iriartea_deltoidea	(Pseudophoenix_vinifera	(Chamaedorea_seifrizii	Roystonea_regia)))	((Phoenix_dactylifera	Sabal_domingensis)	(Serenoa_repens	Calamus_caryotoides)))))))	Geonoma_undata)	Manicaria_saccifera))	Leopoldinia_pulchra)	Kingia_australis);
(((Pelagodoxa_henryana	((((Dictyosperma_album	Dypsis_decaryi)	(((Veitchia_spiralis	(Burretiokentia_grandiflora	Kentiopsis_piersoniorum))	Hydriastele_microspadix)	Heterospathe_cagayanensis))	(Geonoma_undata	(((Orania_palindan	(Chamaedorea_seifrizii	(Sclerosperma_profizianum	Podococcus_barteri)))	(((Serenoa_repens	((Sabal_domingensis	Calamus_caryotoides)	Phoenix_dactylifera))	((((Elaeis_guineensis	Elaeis_oleifera)	Attalea_speciosa)	Bactris_major)	((Reinhardtia_simplex	Reinhardtia_gracilis)	(Reinhardtia_paiewonskiana	Reinhardtia_latisecta))))	(Iriartea_deltoidea	Roystonea_regia)))	(Pseudophoenix_vinifera	(Prestoea_acuminata	(Oenocarpus_bataua	Oenocarpus_minor))))))	Manicaria_saccifera))	Leopoldinia_pulchra)	Kingia_australis);
(((Pelagodoxa_henryana	((((((((Elaeis_guineensis	Elaeis_oleifera)	Attalea_speciosa)	Bactris_major)	((Reinhardtia_simplex	Reinhardtia_gracilis)	(Reinhardtia_paiewonskiana	Reinhardtia_latisecta)))	((((Orania_palindan	(Sclerosperma_profizianum	Podococcus_barteri))	Pseudophoenix_vinifera)	(Iriartea_deltoidea	(Chamaedorea_seifrizii	(Calamus_caryotoides	Roystonea_regia))))	((Serenoa_repens	Sabal_domingensis)	Phoenix_dactylifera)))	(Prestoea_acuminata	(Oenocarpus_bataua	Oenocarpus_minor)))	(Geonoma_undata	((Dictyosperma_album	Dypsis_decaryi)	((Burretiokentia_grandiflora	Kentiopsis_piersoniorum)	((Hydriastele_microspadix	Heterospathe_cagayanensis)	Veitchia_spiralis)))))	Manicaria_saccifera))	Leopoldinia_pulchra)	Kingia_australis);
(((Pelagodoxa_henryana	((Geonoma_undata	((((((Elaeis_guineensis	Elaeis_oleifera)	Attalea_speciosa)	Bactris_major)	((Reinhardtia_simplex	Reinhardtia_gracilis)	(Reinhardtia_paiewonskiana	Reinhardtia_latisecta)))	((((Orania_palindan	(Sclerosperma_profizianum	Podococcus_barteri))	((Dictyosperma_album	(((((Kentiopsis_piersoniorum	Veitchia_spiralis)	Burretiokentia_grandiflora)	Heterospathe_cagayanensis)	Hydriastele_microspadix)	Dypsis_decaryi))	Pseudophoenix_vinifera))	(Iriartea_deltoidea	(Chamaedorea_seifrizii	(Calamus_caryotoides	Roystonea_regia))))	((Serenoa_repens	Sabal_domingensis)	Phoenix_dactylifera)))	(Prestoea_acuminata	(Oenocarpus_bataua	Oenocarpus_minor))))	Manicaria_saccifera))	Leopoldinia_pulchra)	Kingia_australis);
(((Pelagodoxa_henryana	((Geonoma_undata	((((((Elaeis_guineensis	Elaeis_oleifera)	Attalea_speciosa)	Bactris_major)	((Reinhardtia_simplex	Reinhardtia_gracilis)	(Reinhardtia_paiewonskiana	Reinhardtia_latisecta)))	((((Chamaedorea_seifrizii	Serenoa_repens)	(Sabal_domingensis	Phoenix_dactylifera))	Orania_palindan)	(((((Sclerosperma_profizianum	Podococcus_barteri)	Calamus_caryotoides)	Pseudophoenix_vinifera)	Iriartea_deltoidea)	(Roystonea_regia	(Dictyosperma_album	(((Hydriastele_microspadix	(Burretiokentia_grandiflora	(Kentiopsis_piersoniorum	Veitchia_spiralis)))	Heterospathe_cagayanensis)	Dypsis_decaryi))))))	(Prestoea_acuminata	(Oenocarpus_bataua	Oenocarpus_minor))))	Manicaria_saccifera))	Leopoldinia_pulchra)	Kingia_australis);
(((Manicaria_saccifera	((Geonoma_undata	((((((Phoenix_dactylifera	(Orania_palindan	(Sclerosperma_profizianum	Podococcus_barteri)))	((Prestoea_acuminata	(Oenocarpus_bataua	Oenocarpus_minor))	Pseudophoenix_vinifera))	(((Calamus_caryotoides	Serenoa_repens)	Sabal_domingensis)	((((Elaeis_guineensis	Elaeis_oleifera)	Attalea_speciosa)	Bactris_major)	((Reinhardtia_simplex	Reinhardtia_gracilis)	(Reinhardtia_paiewonskiana	Reinhardtia_latisecta)))))	(Chamaedorea_seifrizii	Roystonea_regia))	Iriartea_deltoidea)	((Dictyosperma_album	Dypsis_decaryi)	(((Hydriastele_microspadix	Burretiokentia_grandiflora)	Heterospathe_cagayanensis)	(Kentiopsis_piersoniorum	Veitchia_spiralis)))))	Pelagodoxa_henryana))	Leopoldinia_pulchra)	Kingia_australis);
(((Manicaria_saccifera	((Geonoma_undata	(((Prestoea_acuminata	(Oenocarpus_bataua	Oenocarpus_minor))	(((((Elaeis_guineensis	Elaeis_oleifera)	Attalea_speciosa)	Bactris_major)	((Reinhardtia_simplex	Reinhardtia_gracilis)	(Reinhardtia_paiewonskiana	Reinhardtia_latisecta)))	(((Phoenix_dactylifera	((Calamus_caryotoides	Serenoa_repens)	Sabal_domingensis))	((Chamaedorea_seifrizii	(Orania_palindan	(Sclerosperma_profizianum	Podococcus_barteri)))	Pseudophoenix_vinifera))	(Iriartea_deltoidea	Roystonea_regia))))	((Hydriastele_microspadix	(Heterospathe_cagayanensis	(Burretiokentia_grandiflora	(Dypsis_decaryi	(Kentiopsis_piersoniorum	Veitchia_spiralis)))))	Dictyosperma_album)))	Pelagodoxa_henryana))	Leopoldinia_pulchra)	Kingia_australis);
(((Manicaria_saccifera	(((Geonoma_undata	(((Prestoea_acuminata	(Oenocarpus_bataua	Oenocarpus_minor))	(((Attalea_speciosa	(Bactris_major	(Elaeis_guineensis	Elaeis_oleifera)))	((Reinhardtia_simplex	Reinhardtia_gracilis)	(Reinhardtia_paiewonskiana	Reinhardtia_latisecta)))	(((Orania_palindan	(Sclerosperma_profizianum	Podococcus_barteri))	(Roystonea_regia	Pseudophoenix_vinifera))	((Sabal_domingensis	(Phoenix_dactylifera	Calamus_caryotoides))	(Chamaedorea_seifrizii	Serenoa_repens)))))	Iriartea_deltoidea))	((Heterospathe_cagayanensis	(Hydriastele_microspadix	((Burretiokentia_grandiflora	Kentiopsis_piersoniorum)	Veitchia_spiralis)))	(Dypsis_decaryi	Dictyosperma_album)))	Pelagodoxa_henryana))	Leopoldinia_pulchra)	Kingia_australis);
(((Manicaria_saccifera	((Geonoma_undata	((Prestoea_acuminata	(Oenocarpus_bataua	Oenocarpus_minor))	((Heterospathe_cagayanensis	(((Burretiokentia_grandiflora	Kentiopsis_piersoniorum)	Veitchia_spiralis)	(Hydriastele_microspadix	(Dypsis_decaryi	Dictyosperma_album))))	(((Bactris_major	((Elaeis_guineensis	Elaeis_oleifera)	Attalea_speciosa))	((Reinhardtia_simplex	Reinhardtia_gracilis)	(Reinhardtia_paiewonskiana	Reinhardtia_latisecta)))	((Iriartea_deltoidea	((Pseudophoenix_vinifera	((Sclerosperma_profizianum	Podococcus_barteri)	Orania_palindan))	(Calamus_caryotoides	(Chamaedorea_seifrizii	Roystonea_regia))))	(Phoenix_dactylifera	(Serenoa_repens	Sabal_domingensis)))))))	Pelagodoxa_henryana))	Leopoldinia_pulchra)	Kingia_australis);
(((Pelagodoxa_henryana	(Manicaria_saccifera	((((Prestoea_acuminata	(Oenocarpus_bataua	Oenocarpus_minor))	(((((Sclerosperma_profizianum	Podococcus_barteri)	Orania_palindan)	((Serenoa_repens	Sabal_domingensis)	Phoenix_dactylifera))	Chamaedorea_seifrizii)	(((Pseudophoenix_vinifera	(Calamus_caryotoides	Roystonea_regia))	Iriartea_deltoidea)	((((Elaeis_oleifera	Elaeis_guineensis)	Attalea_speciosa)	Bactris_major)	((Reinhardtia_paiewonskiana	Reinhardtia_latisecta)	(Reinhardtia_gracilis	Reinhardtia_simplex))))))	Geonoma_undata)	((((Hydriastele_microspadix	(Veitchia_spiralis	(Burretiokentia_grandiflora	Kentiopsis_piersoniorum)))	Heterospathe_cagayanensis)	Dypsis_decaryi)	Dictyosperma_album))))	Leopoldinia_pulchra)	Kingia_australis);
(((Pelagodoxa_henryana	(Manicaria_saccifera	((((Dypsis_decaryi	Dictyosperma_album)	((Hydriastele_microspadix	(Veitchia_spiralis	(Burretiokentia_grandiflora	Kentiopsis_piersoniorum)))	Heterospathe_cagayanensis))	((Prestoea_acuminata	(Oenocarpus_bataua	Oenocarpus_minor))	(((Chamaedorea_seifrizii	(((Elaeis_oleifera	Elaeis_guineensis)	Attalea_speciosa)	Bactris_major))	((Reinhardtia_paiewonskiana	Reinhardtia_latisecta)	(Reinhardtia_gracilis	Reinhardtia_simplex)))	((((Sclerosperma_profizianum	Podococcus_barteri)	Orania_palindan)	((Calamus_caryotoides	Serenoa_repens)	(Sabal_domingensis	Phoenix_dactylifera)))	(Iriartea_deltoidea	(Roystonea_regia	Pseudophoenix_vinifera))))))	Geonoma_undata)))	Leopoldinia_pulchra)	Kingia_australis);
(((((((((Prestoea_acuminata	(Oenocarpus_bataua	Oenocarpus_minor))	(((((Elaeis_oleifera	Elaeis_guineensis)	Attalea_speciosa)	Bactris_major)	((Reinhardtia_paiewonskiana	Reinhardtia_latisecta)	(Reinhardtia_gracilis	Reinhardtia_simplex)))	((Calamus_caryotoides	(Sabal_domingensis	Phoenix_dactylifera))	((Serenoa_repens	((Sclerosperma_profizianum	Podococcus_barteri)	(Orania_palindan	Chamaedorea_seifrizii)))	(Roystonea_regia	Pseudophoenix_vinifera)))))	Iriartea_deltoidea)	Geonoma_undata)	((Dypsis_decaryi	Dictyosperma_album)	((Hydriastele_microspadix	Heterospathe_cagayanensis)	(Veitchia_spiralis	(Burretiokentia_grandiflora	Kentiopsis_piersoniorum)))))	Pelagodoxa_henryana)	Manicaria_saccifera)	Leopoldinia_pulchra)	Kingia_australis);
((((((((Prestoea_acuminata	(Oenocarpus_bataua	Oenocarpus_minor))	((((Calamus_caryotoides	(Sabal_domingensis	Phoenix_dactylifera))	((Podococcus_barteri	Pseudophoenix_vinifera)	((Serenoa_repens	Chamaedorea_seifrizii)	Sclerosperma_profizianum)))	Orania_palindan)	((Iriartea_deltoidea	Roystonea_regia)	((((Elaeis_oleifera	Elaeis_guineensis)	Attalea_speciosa)	Bactris_major)	((Reinhardtia_paiewonskiana	Reinhardtia_latisecta)	(Reinhardtia_gracilis	Reinhardtia_simplex))))))	Geonoma_undata)	((Dypsis_decaryi	Dictyosperma_album)	((Heterospathe_cagayanensis	(Hydriastele_microspadix	(Veitchia_spiralis	Kentiopsis_piersoniorum)))	Burretiokentia_grandiflora)))	Pelagodoxa_henryana)	Manicaria_saccifera)	Leopoldinia_pulchra)	Kingia_australis);
((((((((Dypsis_decaryi	Dictyosperma_album)	(Heterospathe_cagayanensis	((Veitchia_spiralis	(Burretiokentia_grandiflora	Kentiopsis_piersoniorum))	Hydriastele_microspadix)))	((Prestoea_acuminata	(Oenocarpus_bataua	Oenocarpus_minor))	((Roystonea_regia	(((Calamus_caryotoides	Serenoa_repens)	(Sabal_domingensis	Phoenix_dactylifera))	(Pseudophoenix_vinifera	(Orania_palindan	(Chamaedorea_seifrizii	(Podococcus_barteri	Sclerosperma_profizianum))))))	(Iriartea_deltoidea	((((Elaeis_oleifera	Elaeis_guineensis)	Attalea_speciosa)	Bactris_major)	((Reinhardtia_paiewonskiana	Reinhardtia_latisecta)	(Reinhardtia_gracilis	Reinhardtia_simplex)))))))	Geonoma_undata)	Pelagodoxa_henryana)	Manicaria_saccifera)	Leopoldinia_pulchra)	Kingia_australis);
((((((((Dypsis_decaryi	Dictyosperma_album)	(Heterospathe_cagayanensis	((Veitchia_spiralis	(Burretiokentia_grandiflora	Kentiopsis_piersoniorum))	Hydriastele_microspadix)))	((Prestoea_acuminata	(Oenocarpus_bataua	Oenocarpus_minor))	((((Chamaedorea_seifrizii	Podococcus_barteri)	(Calamus_caryotoides	Pseudophoenix_vinifera))	(Orania_palindan	Sclerosperma_profizianum))	(Roystonea_regia	((Iriartea_deltoidea	(Serenoa_repens	(Sabal_domingensis	Phoenix_dactylifera)))	((((Elaeis_oleifera	Elaeis_guineensis)	Attalea_speciosa)	Bactris_major)	((Reinhardtia_paiewonskiana	Reinhardtia_latisecta)	(Reinhardtia_gracilis	Reinhardtia_simplex))))))))	Geonoma_undata)	Pelagodoxa_henryana)	Manicaria_saccifera)	Leopoldinia_pulchra)	Kingia_australis);
(((((((Prestoea_acuminata	(Oenocarpus_bataua	Oenocarpus_minor))	(((((Heterospathe_cagayanensis	((Veitchia_spiralis	Kentiopsis_piersoniorum)	Hydriastele_microspadix))	Burretiokentia_grandiflora)	Dypsis_decaryi)	Dictyosperma_album)	(((Reinhardtia_gracilis	((Iriartea_deltoidea	(Pseudophoenix_vinifera	Roystonea_regia))	((Chamaedorea_seifrizii	Serenoa_repens)	(Sabal_domingensis	(Calamus_caryotoides	Phoenix_dactylifera)))))	((((Elaeis_oleifera	Elaeis_guineensis)	Attalea_speciosa)	Bactris_major)	((Reinhardtia_paiewonskiana	Reinhardtia_latisecta)	Reinhardtia_simplex)))	(Orania_palindan	(Podococcus_barteri	Sclerosperma_profizianum)))))	Geonoma_undata)	Pelagodoxa_henryana)	Manicaria_saccifera)	Leopoldinia_pulchra)	Kingia_australis);
(((((((Prestoea_acuminata	(Oenocarpus_bataua	Oenocarpus_minor))	(((((Elaeis_oleifera	Elaeis_guineensis)	Attalea_speciosa)	Bactris_major)	((Reinhardtia_paiewonskiana	Reinhardtia_latisecta)	(Reinhardtia_gracilis	Reinhardtia_simplex)))	((Sabal_domingensis	Phoenix_dactylifera)	((((((Dypsis_decaryi	Dictyosperma_album)	((Heterospathe_cagayanensis	((Veitchia_spiralis	Kentiopsis_piersoniorum)	Hydriastele_microspadix))	Burretiokentia_grandiflora))	Roystonea_regia)	(((Orania_palindan	(Podococcus_barteri	Sclerosperma_profizianum))	Pseudophoenix_vinifera)	Iriartea_deltoidea))	Chamaedorea_seifrizii)	(Serenoa_repens	Calamus_caryotoides)))))	Geonoma_undata)	Pelagodoxa_henryana)	Manicaria_saccifera)	Leopoldinia_pulchra)	Kingia_australis);
((((((((Oenocarpus_bataua	(Oenocarpus_minor	Prestoea_acuminata))	((((((Elaeis_oleifera	Elaeis_guineensis)	Attalea_speciosa)	Bactris_major)	((Reinhardtia_paiewonskiana	Reinhardtia_latisecta)	(Reinhardtia_gracilis	Reinhardtia_simplex)))	(Serenoa_repens	(Sabal_domingensis	Phoenix_dactylifera)))	((Calamus_caryotoides	(Podococcus_barteri	((Chamaedorea_seifrizii	Sclerosperma_profizianum)	Orania_palindan)))	((Pseudophoenix_vinifera	Roystonea_regia)	Iriartea_deltoidea))))	((Dypsis_decaryi	Dictyosperma_album)	((((Burretiokentia_grandiflora	Veitchia_spiralis)	Kentiopsis_piersoniorum)	Hydriastele_microspadix)	Heterospathe_cagayanensis)))	Geonoma_undata)	Pelagodoxa_henryana)	Manicaria_saccifera)	Leopoldinia_pulchra)	Kingia_australis);
((((((((Prestoea_acuminata	(Oenocarpus_bataua	Oenocarpus_minor))	((((Serenoa_repens	(Sabal_domingensis	(Calamus_caryotoides	Phoenix_dactylifera)))	((Chamaedorea_seifrizii	(Orania_palindan	(Podococcus_barteri	Sclerosperma_profizianum)))	Pseudophoenix_vinifera))	Roystonea_regia)	(Iriartea_deltoidea	((((Elaeis_oleifera	Elaeis_guineensis)	Attalea_speciosa)	Bactris_major)	((Reinhardtia_paiewonskiana	Reinhardtia_latisecta)	(Reinhardtia_gracilis	Reinhardtia_simplex))))))	((Dypsis_decaryi	Dictyosperma_album)	(Heterospathe_cagayanensis	(Hydriastele_microspadix	(Veitchia_spiralis	(Burretiokentia_grandiflora	Kentiopsis_piersoniorum))))))	Geonoma_undata)	Pelagodoxa_henryana)	Manicaria_saccifera)	Leopoldinia_pulchra)	Kingia_australis);
((Leopoldinia_pulchra	(((((Chamaedorea_seifrizii	(Prestoea_acuminata	(Oenocarpus_bataua	Oenocarpus_minor)))	(((Iriartea_deltoidea	((Roystonea_regia	((Dypsis_decaryi	Dictyosperma_album)	(Heterospathe_cagayanensis	(Hydriastele_microspadix	(Burretiokentia_grandiflora	(Veitchia_spiralis	Kentiopsis_piersoniorum))))))	(((Sclerosperma_profizianum	Podococcus_barteri)	Orania_palindan)	(Pseudophoenix_vinifera	Calamus_caryotoides))))	(Serenoa_repens	(Sabal_domingensis	Phoenix_dactylifera)))	((((Elaeis_oleifera	Elaeis_guineensis)	Attalea_speciosa)	Bactris_major)	((Reinhardtia_gracilis	Reinhardtia_simplex)	(Reinhardtia_latisecta	Reinhardtia_paiewonskiana)))))	Geonoma_undata)	Manicaria_saccifera)	Pelagodoxa_henryana))	Kingia_australis);
((Leopoldinia_pulchra	(Manicaria_saccifera	((Geonoma_undata	(((Calamus_caryotoides	(((((Sclerosperma_profizianum	Podococcus_barteri)	Orania_palindan)	Chamaedorea_seifrizii)	(((Serenoa_repens	(Sabal_domingensis	Phoenix_dactylifera))	((((Elaeis_oleifera	Elaeis_guineensis)	Attalea_speciosa)	Bactris_major)	((Reinhardtia_gracilis	Reinhardtia_simplex)	(Reinhardtia_latisecta	Reinhardtia_paiewonskiana))))	(Pseudophoenix_vinifera	Roystonea_regia)))	(Prestoea_acuminata	(Oenocarpus_bataua	Oenocarpus_minor))))	Iriartea_deltoidea)	((Dypsis_decaryi	Dictyosperma_album)	(Heterospathe_cagayanensis	(Hydriastele_microspadix	(Burretiokentia_grandiflora	(Veitchia_spiralis	Kentiopsis_piersoniorum)))))))	Pelagodoxa_henryana)))	Kingia_australis);
((Leopoldinia_pulchra	(Manicaria_saccifera	(((((Heterospathe_cagayanensis	(Veitchia_spiralis	(Hydriastele_microspadix	(Burretiokentia_grandiflora	Kentiopsis_piersoniorum))))	Dypsis_decaryi)	Dictyosperma_album)	Pelagodoxa_henryana)	(Geonoma_undata	((Prestoea_acuminata	(Oenocarpus_bataua	Oenocarpus_minor))	(((Roystonea_regia	Iriartea_deltoidea)	(((Sclerosperma_profizianum	Podococcus_barteri)	Orania_palindan)	(Chamaedorea_seifrizii	Pseudophoenix_vinifera)))	((Serenoa_repens	(Sabal_domingensis	(Calamus_caryotoides	Phoenix_dactylifera)))	((((Elaeis_oleifera	Elaeis_guineensis)	Attalea_speciosa)	Bactris_major)	((Reinhardtia_gracilis	Reinhardtia_simplex)	(Reinhardtia_latisecta	Reinhardtia_paiewonskiana))))))))))	Kingia_australis);
((Leopoldinia_pulchra	(((((Dypsis_decaryi	Dictyosperma_album)	(Heterospathe_cagayanensis	((Veitchia_spiralis	(Burretiokentia_grandiflora	Kentiopsis_piersoniorum))	Hydriastele_microspadix)))	Manicaria_saccifera)	(((Orania_palindan	((Geonoma_undata	Pelagodoxa_henryana)	(Prestoea_acuminata	(Oenocarpus_bataua	Oenocarpus_minor))))	(Iriartea_deltoidea	(Phoenix_dactylifera	(Sabal_domingensis	Calamus_caryotoides))))	((((Elaeis_oleifera	Elaeis_guineensis)	Attalea_speciosa)	Bactris_major)	((Reinhardtia_gracilis	Reinhardtia_simplex)	(Reinhardtia_latisecta	Reinhardtia_paiewonskiana)))))	(Roystonea_regia	(((Chamaedorea_seifrizii	(Sclerosperma_profizianum	Podococcus_barteri))	Serenoa_repens)	Pseudophoenix_vinifera))))	Kingia_australis);
((Leopoldinia_pulchra	(((((Prestoea_acuminata	(Oenocarpus_bataua	Oenocarpus_minor))	((((((Sclerosperma_profizianum	Podococcus_barteri)	Orania_palindan)	((Phoenix_dactylifera	(Serenoa_repens	Sabal_domingensis))	((Roystonea_regia	Iriartea_deltoidea)	Pseudophoenix_vinifera)))	Calamus_caryotoides)	((Chamaedorea_seifrizii	(((Elaeis_oleifera	Elaeis_guineensis)	Attalea_speciosa)	Bactris_major))	((Reinhardtia_gracilis	Reinhardtia_simplex)	(Reinhardtia_latisecta	Reinhardtia_paiewonskiana))))	((Dypsis_decaryi	Dictyosperma_album)	(Heterospathe_cagayanensis	((Burretiokentia_grandiflora	(Veitchia_spiralis	Kentiopsis_piersoniorum))	Hydriastele_microspadix)))))	Geonoma_undata)	Manicaria_saccifera)	Pelagodoxa_henryana))	Kingia_australis);
((Leopoldinia_pulchra	(Manicaria_saccifera	(((((Prestoea_acuminata	(Oenocarpus_bataua	Oenocarpus_minor))	((((Phoenix_dactylifera	((Calamus_caryotoides	Serenoa_repens)	Sabal_domingensis))	((Sclerosperma_profizianum	Podococcus_barteri)	Orania_palindan))	Pseudophoenix_vinifera)	(Chamaedorea_seifrizii	(Iriartea_deltoidea	((((Elaeis_oleifera	Elaeis_guineensis)	Attalea_speciosa)	Bactris_major)	((Reinhardtia_gracilis	Reinhardtia_simplex)	(Reinhardtia_latisecta	Reinhardtia_paiewonskiana)))))))	(Roystonea_regia	Geonoma_undata))	((Dypsis_decaryi	Dictyosperma_album)	(Heterospathe_cagayanensis	((Burretiokentia_grandiflora	(Veitchia_spiralis	Kentiopsis_piersoniorum))	Hydriastele_microspadix))))	Pelagodoxa_henryana)))	Kingia_australis);
((Leopoldinia_pulchra	(Manicaria_saccifera	((((Chamaedorea_seifrizii	(Prestoea_acuminata	(Oenocarpus_bataua	Oenocarpus_minor)))	(((Iriartea_deltoidea	(Roystonea_regia	((Dypsis_decaryi	Dictyosperma_album)	((Heterospathe_cagayanensis	(Burretiokentia_grandiflora	(Veitchia_spiralis	Kentiopsis_piersoniorum)))	Hydriastele_microspadix))))	(((Phoenix_dactylifera	((Calamus_caryotoides	Serenoa_repens)	Sabal_domingensis))	(Sclerosperma_profizianum	(Podococcus_barteri	Orania_palindan)))	Pseudophoenix_vinifera))	((((Elaeis_oleifera	Elaeis_guineensis)	Attalea_speciosa)	Bactris_major)	((Reinhardtia_gracilis	Reinhardtia_simplex)	(Reinhardtia_latisecta	Reinhardtia_paiewonskiana)))))	Geonoma_undata)	Pelagodoxa_henryana)))	Kingia_australis);
((Leopoldinia_pulchra	(Manicaria_saccifera	((((Oenocarpus_bataua	(Oenocarpus_minor	Prestoea_acuminata))	(((Phoenix_dactylifera	(Serenoa_repens	Sabal_domingensis))	((Chamaedorea_seifrizii	(Orania_palindan	(Sclerosperma_profizianum	Podococcus_barteri)))	(Calamus_caryotoides	((Roystonea_regia	Pseudophoenix_vinifera)	Iriartea_deltoidea))))	((((Elaeis_oleifera	Elaeis_guineensis)	Attalea_speciosa)	Bactris_major)	((Reinhardtia_gracilis	Reinhardtia_simplex)	(Reinhardtia_latisecta	Reinhardtia_paiewonskiana)))))	(((Dypsis_decaryi	Dictyosperma_album)	(Heterospathe_cagayanensis	(Burretiokentia_grandiflora	(Hydriastele_microspadix	(Veitchia_spiralis	Kentiopsis_piersoniorum)))))	Geonoma_undata))	Pelagodoxa_henryana)))	Kingia_australis);
((Leopoldinia_pulchra	(Manicaria_saccifera	((((Calamus_caryotoides	(Prestoea_acuminata	(Oenocarpus_bataua	Oenocarpus_minor)))	(((Phoenix_dactylifera	Sabal_domingensis)	((Serenoa_repens	(Chamaedorea_seifrizii	(Orania_palindan	(Sclerosperma_profizianum	Podococcus_barteri))))	(Roystonea_regia	Pseudophoenix_vinifera)))	(Iriartea_deltoidea	((((Elaeis_oleifera	Elaeis_guineensis)	Attalea_speciosa)	Bactris_major)	((Reinhardtia_gracilis	Reinhardtia_simplex)	(Reinhardtia_latisecta	Reinhardtia_paiewonskiana))))))	(((Dypsis_decaryi	Dictyosperma_album)	(Heterospathe_cagayanensis	(Hydriastele_microspadix	(Burretiokentia_grandiflora	(Veitchia_spiralis	Kentiopsis_piersoniorum)))))	Geonoma_undata))	Pelagodoxa_henryana)))	Kingia_australis);
((Leopoldinia_pulchra	(Manicaria_saccifera	((Geonoma_undata	(((Dypsis_decaryi	Dictyosperma_album)	(Heterospathe_cagayanensis	(Hydriastele_microspadix	(Burretiokentia_grandiflora	(Veitchia_spiralis	Kentiopsis_piersoniorum)))))	((Oenocarpus_bataua	(Oenocarpus_minor	Prestoea_acuminata))	((Orania_palindan	(Sclerosperma_profizianum	Podococcus_barteri))	((Pseudophoenix_vinifera	(Roystonea_regia	Iriartea_deltoidea))	(((Serenoa_repens	(Phoenix_dactylifera	Sabal_domingensis))	Calamus_caryotoides)	((((Elaeis_oleifera	Elaeis_guineensis)	Attalea_speciosa)	(Chamaedorea_seifrizii	Bactris_major))	((Reinhardtia_gracilis	Reinhardtia_simplex)	(Reinhardtia_latisecta	Reinhardtia_paiewonskiana)))))))))	Pelagodoxa_henryana)))	Kingia_australis);
((Leopoldinia_pulchra	(((Geonoma_undata	(((Prestoea_acuminata	(Oenocarpus_minor	Oenocarpus_bataua))	((((Reinhardtia_simplex	Reinhardtia_gracilis)	(Reinhardtia_paiewonskiana	Reinhardtia_latisecta))	((Elaeis_oleifera	Elaeis_guineensis)	(Attalea_speciosa	Bactris_major)))	(((Sabal_domingensis	Phoenix_dactylifera)	Calamus_caryotoides)	((Pseudophoenix_vinifera	(Roystonea_regia	Iriartea_deltoidea))	(Chamaedorea_seifrizii	(Serenoa_repens	(Orania_palindan	(Podococcus_barteri	Sclerosperma_profizianum))))))))	((Heterospathe_cagayanensis	((Hydriastele_microspadix	Burretiokentia_grandiflora)	(Kentiopsis_piersoniorum	Veitchia_spiralis)))	(Dypsis_decaryi	Dictyosperma_album))))	Pelagodoxa_henryana)	Manicaria_saccifera))	Kingia_australis);
((Leopoldinia_pulchra	((((Geonoma_undata	(((((Reinhardtia_simplex	Reinhardtia_gracilis)	(Reinhardtia_paiewonskiana	Reinhardtia_latisecta))	((Elaeis_oleifera	Elaeis_guineensis)	(Attalea_speciosa	Bactris_major)))	((((Calamus_caryotoides	(Podococcus_barteri	Sclerosperma_profizianum))	((Serenoa_repens	(Sabal_domingensis	Phoenix_dactylifera))	(Pseudophoenix_vinifera	Iriartea_deltoidea)))	Roystonea_regia)	(Chamaedorea_seifrizii	Orania_palindan)))	(Prestoea_acuminata	(Oenocarpus_minor	Oenocarpus_bataua))))	((Heterospathe_cagayanensis	((Hydriastele_microspadix	(Kentiopsis_piersoniorum	Veitchia_spiralis))	Burretiokentia_grandiflora))	(Dypsis_decaryi	Dictyosperma_album)))	Pelagodoxa_henryana)	Manicaria_saccifera))	Kingia_australis);
((Leopoldinia_pulchra	(((Geonoma_undata	(((Heterospathe_cagayanensis	(Hydriastele_microspadix	(Burretiokentia_grandiflora	(Kentiopsis_piersoniorum	Veitchia_spiralis))))	(Dypsis_decaryi	Dictyosperma_album))	(((((Reinhardtia_simplex	Reinhardtia_gracilis)	(Reinhardtia_paiewonskiana	Reinhardtia_latisecta))	((Elaeis_oleifera	Elaeis_guineensis)	(Attalea_speciosa	Bactris_major)))	((((Calamus_caryotoides	Sabal_domingensis)	Phoenix_dactylifera)	(Pseudophoenix_vinifera	(Roystonea_regia	Iriartea_deltoidea)))	((Orania_palindan	(Podococcus_barteri	Sclerosperma_profizianum))	(Chamaedorea_seifrizii	Serenoa_repens))))	(Prestoea_acuminata	(Oenocarpus_minor	Oenocarpus_bataua)))))	Pelagodoxa_henryana)	Manicaria_saccifera))	Kingia_australis);
((Leopoldinia_pulchra	(((Geonoma_undata	(((((((Reinhardtia_simplex	Reinhardtia_gracilis)	(Reinhardtia_paiewonskiana	Reinhardtia_latisecta))	(Bactris_major	((Elaeis_oleifera	Elaeis_guineensis)	Attalea_speciosa)))	((Pseudophoenix_vinifera	Roystonea_regia)	(((Orania_palindan	(Chamaedorea_seifrizii	(Podococcus_barteri	Sclerosperma_profizianum)))	Serenoa_repens)	(Calamus_caryotoides	(Sabal_domingensis	Phoenix_dactylifera)))))	(Prestoea_acuminata	(Oenocarpus_minor	Oenocarpus_bataua)))	Iriartea_deltoidea)	(((Heterospathe_cagayanensis	Hydriastele_microspadix)	(Burretiokentia_grandiflora	(Kentiopsis_piersoniorum	Veitchia_spiralis)))	(Dypsis_decaryi	Dictyosperma_album))))	Pelagodoxa_henryana)	Manicaria_saccifera))	Kingia_australis);
((Leopoldinia_pulchra	(Pelagodoxa_henryana	((Geonoma_undata	((((((Reinhardtia_simplex	Reinhardtia_gracilis)	(Reinhardtia_paiewonskiana	Reinhardtia_latisecta))	(Bactris_major	((Elaeis_oleifera	Elaeis_guineensis)	Attalea_speciosa)))	(((Serenoa_repens	Sabal_domingensis)	Phoenix_dactylifera)	((((Orania_palindan	(Podococcus_barteri	Sclerosperma_profizianum))	Chamaedorea_seifrizii)	(Iriartea_deltoidea	(Pseudophoenix_vinifera	Roystonea_regia)))	Calamus_caryotoides)))	(Prestoea_acuminata	(Oenocarpus_minor	Oenocarpus_bataua)))	((Heterospathe_cagayanensis	((Burretiokentia_grandiflora	Kentiopsis_piersoniorum)	(Veitchia_spiralis	Hydriastele_microspadix)))	(Dypsis_decaryi	Dictyosperma_album))))	Manicaria_saccifera)))	Kingia_australis);
((Leopoldinia_pulchra	(Pelagodoxa_henryana	((Geonoma_undata	(((((((Reinhardtia_simplex	Reinhardtia_gracilis)	(Reinhardtia_paiewonskiana	Reinhardtia_latisecta))	(Bactris_major	((Elaeis_oleifera	Elaeis_guineensis)	Attalea_speciosa)))	((Calamus_caryotoides	(Sabal_domingensis	Phoenix_dactylifera))	(Serenoa_repens	((Iriartea_deltoidea	((Podococcus_barteri	Sclerosperma_profizianum)	Pseudophoenix_vinifera))	(Roystonea_regia	Chamaedorea_seifrizii)))))	Orania_palindan)	(Prestoea_acuminata	(Oenocarpus_minor	Oenocarpus_bataua)))	((Heterospathe_cagayanensis	((Burretiokentia_grandiflora	Kentiopsis_piersoniorum)	(Veitchia_spiralis	Hydriastele_microspadix)))	(Dypsis_decaryi	Dictyosperma_album))))	Manicaria_saccifera)))	Kingia_australis);
((Leopoldinia_pulchra	(((Geonoma_undata	(((((((Reinhardtia_simplex	Reinhardtia_gracilis)	(Reinhardtia_paiewonskiana	Reinhardtia_latisecta))	(Bactris_major	((Elaeis_oleifera	Elaeis_guineensis)	Attalea_speciosa)))	(Orania_palindan	((Serenoa_repens	(Sabal_domingensis	Phoenix_dactylifera))	(Calamus_caryotoides	(((Podococcus_barteri	Pseudophoenix_vinifera)	(Chamaedorea_seifrizii	Sclerosperma_profizianum))	Iriartea_deltoidea)))))	Roystonea_regia)	(Prestoea_acuminata	(Oenocarpus_minor	Oenocarpus_bataua)))	((Heterospathe_cagayanensis	((Kentiopsis_piersoniorum	Veitchia_spiralis)	(Hydriastele_microspadix	Burretiokentia_grandiflora)))	(Dypsis_decaryi	Dictyosperma_album))))	Pelagodoxa_henryana)	Manicaria_saccifera))	Kingia_australis);
((Leopoldinia_pulchra	(Pelagodoxa_henryana	((Geonoma_undata	((((Heterospathe_cagayanensis	(((Dypsis_decaryi	Kentiopsis_piersoniorum)	Veitchia_spiralis)	Burretiokentia_grandiflora))	Hydriastele_microspadix)	Dictyosperma_album)	((((Roystonea_regia	Iriartea_deltoidea)	(((Reinhardtia_simplex	Reinhardtia_gracilis)	(Reinhardtia_paiewonskiana	Reinhardtia_latisecta))	(Bactris_major	((Elaeis_oleifera	Elaeis_guineensis)	Attalea_speciosa))))	(Orania_palindan	((Sabal_domingensis	(Calamus_caryotoides	Phoenix_dactylifera))	(Serenoa_repens	((Podococcus_barteri	(Chamaedorea_seifrizii	Sclerosperma_profizianum))	Pseudophoenix_vinifera)))))	(Prestoea_acuminata	(Oenocarpus_minor	Oenocarpus_bataua)))))	Manicaria_saccifera)))	Kingia_australis);
((Leopoldinia_pulchra	((((Pelagodoxa_henryana	(Heterospathe_cagayanensis	((Hydriastele_microspadix	((Burretiokentia_grandiflora	Kentiopsis_piersoniorum)	(Dypsis_decaryi	Dictyosperma_album)))	Veitchia_spiralis)))	((((((Reinhardtia_simplex	Reinhardtia_gracilis)	(Reinhardtia_paiewonskiana	Reinhardtia_latisecta))	(Attalea_speciosa	((Chamaedorea_seifrizii	Bactris_major)	(Elaeis_oleifera	Elaeis_guineensis))))	(((Calamus_caryotoides	(Podococcus_barteri	(Orania_palindan	Sclerosperma_profizianum)))	(Roystonea_regia	Pseudophoenix_vinifera))	(Serenoa_repens	(Sabal_domingensis	Phoenix_dactylifera))))	(Prestoea_acuminata	(Oenocarpus_minor	Oenocarpus_bataua)))	Iriartea_deltoidea))	Manicaria_saccifera)	Geonoma_undata))	Kingia_australis);
((Leopoldinia_pulchra	((Pelagodoxa_henryana	(((Heterospathe_cagayanensis	((Burretiokentia_grandiflora	Kentiopsis_piersoniorum)	(Hydriastele_microspadix	Veitchia_spiralis)))	(Dypsis_decaryi	Dictyosperma_album))	(Geonoma_undata	(((((((Reinhardtia_simplex	Reinhardtia_gracilis)	(Reinhardtia_paiewonskiana	Reinhardtia_latisecta))	(Bactris_major	((Elaeis_oleifera	Elaeis_guineensis)	Attalea_speciosa)))	(Orania_palindan	(Serenoa_repens	Sabal_domingensis)))	Phoenix_dactylifera)	((((Podococcus_barteri	Sclerosperma_profizianum)	Pseudophoenix_vinifera)	(Chamaedorea_seifrizii	(Roystonea_regia	Calamus_caryotoides)))	Iriartea_deltoidea))	(Prestoea_acuminata	(Oenocarpus_minor	Oenocarpus_bataua))))))	Manicaria_saccifera))	Kingia_australis);
((((Manicaria_saccifera	Pelagodoxa_henryana)	((((Dictyosperma_album	Dypsis_decaryi)	((Burretiokentia_grandiflora	Kentiopsis_piersoniorum)	(Heterospathe_cagayanensis	(Hydriastele_microspadix	Veitchia_spiralis))))	(((Prestoea_acuminata	(Oenocarpus_minor	Oenocarpus_bataua))	((Chamaedorea_seifrizii	Sclerosperma_profizianum)	(Podococcus_barteri	Pseudophoenix_vinifera)))	(((Iriartea_deltoidea	Roystonea_regia)	(((Reinhardtia_gracilis	Reinhardtia_simplex)	(Reinhardtia_latisecta	Reinhardtia_paiewonskiana))	(Bactris_major	(Attalea_speciosa	(Elaeis_oleifera	Elaeis_guineensis)))))	((Phoenix_dactylifera	((Serenoa_repens	Calamus_caryotoides)	Sabal_domingensis))	Orania_palindan))))	Geonoma_undata))	Leopoldinia_pulchra)	Kingia_australis);
((((Manicaria_saccifera	Pelagodoxa_henryana)	(((Prestoea_acuminata	(Oenocarpus_minor	Oenocarpus_bataua))	(((((Dictyosperma_album	Dypsis_decaryi)	((Heterospathe_cagayanensis	Hydriastele_microspadix)	((Burretiokentia_grandiflora	Kentiopsis_piersoniorum)	Veitchia_spiralis)))	((Calamus_caryotoides	Roystonea_regia)	Chamaedorea_seifrizii))	((Orania_palindan	(Podococcus_barteri	Sclerosperma_profizianum))	(Iriartea_deltoidea	Pseudophoenix_vinifera)))	(((Attalea_speciosa	((Elaeis_oleifera	Elaeis_guineensis)	Bactris_major))	((Reinhardtia_gracilis	Reinhardtia_simplex)	(Reinhardtia_latisecta	Reinhardtia_paiewonskiana)))	((Phoenix_dactylifera	Sabal_domingensis)	Serenoa_repens))))	Geonoma_undata))	Leopoldinia_pulchra)	Kingia_australis);
(((Manicaria_saccifera	(((((Prestoea_acuminata	(Oenocarpus_minor	Oenocarpus_bataua))	(((Orania_palindan	(Podococcus_barteri	Sclerosperma_profizianum))	Pseudophoenix_vinifera)	((Roystonea_regia	Chamaedorea_seifrizii)	((((Attalea_speciosa	((Elaeis_oleifera	Elaeis_guineensis)	Bactris_major))	((Reinhardtia_gracilis	Reinhardtia_simplex)	(Reinhardtia_latisecta	Reinhardtia_paiewonskiana)))	((Phoenix_dactylifera	(Calamus_caryotoides	Sabal_domingensis))	Serenoa_repens))	Iriartea_deltoidea))))	((Dictyosperma_album	Dypsis_decaryi)	((((Kentiopsis_piersoniorum	Veitchia_spiralis)	Burretiokentia_grandiflora)	Heterospathe_cagayanensis)	Hydriastele_microspadix)))	Geonoma_undata)	Pelagodoxa_henryana))	Leopoldinia_pulchra)	Kingia_australis);
(((Manicaria_saccifera	((((Prestoea_acuminata	(Oenocarpus_minor	Oenocarpus_bataua))	((((Attalea_speciosa	((Elaeis_oleifera	Elaeis_guineensis)	Bactris_major))	(Reinhardtia_simplex	(Reinhardtia_latisecta	Reinhardtia_paiewonskiana)))	(Reinhardtia_gracilis	(Serenoa_repens	(Sabal_domingensis	Phoenix_dactylifera))))	((((Dictyosperma_album	Dypsis_decaryi)	(((Kentiopsis_piersoniorum	Veitchia_spiralis)	(Hydriastele_microspadix	Burretiokentia_grandiflora))	Heterospathe_cagayanensis))	((Chamaedorea_seifrizii	((Podococcus_barteri	Sclerosperma_profizianum)	Orania_palindan))	(Calamus_caryotoides	Pseudophoenix_vinifera)))	(Iriartea_deltoidea	Roystonea_regia))))	Geonoma_undata)	Pelagodoxa_henryana))	Leopoldinia_pulchra)	Kingia_australis);
((((((((Prestoea_acuminata	(Oenocarpus_minor	Oenocarpus_bataua))	(((((Roystonea_regia	Calamus_caryotoides)	Pseudophoenix_vinifera)	Iriartea_deltoidea)	((Attalea_speciosa	((Elaeis_oleifera	Elaeis_guineensis)	Bactris_major))	((Reinhardtia_gracilis	Reinhardtia_simplex)	(Reinhardtia_latisecta	Reinhardtia_paiewonskiana))))	((Phoenix_dactylifera	(Serenoa_repens	Sabal_domingensis))	(Chamaedorea_seifrizii	((Podococcus_barteri	Sclerosperma_profizianum)	Orania_palindan)))))	((Dictyosperma_album	Dypsis_decaryi)	(Heterospathe_cagayanensis	(((Kentiopsis_piersoniorum	Veitchia_spiralis)	Burretiokentia_grandiflora)	Hydriastele_microspadix))))	Geonoma_undata)	Manicaria_saccifera)	Pelagodoxa_henryana)	Leopoldinia_pulchra)	Kingia_australis);
(((((((Prestoea_acuminata	(Oenocarpus_minor	Oenocarpus_bataua))	((((Chamaedorea_seifrizii	Bactris_major)	(Attalea_speciosa	(Elaeis_oleifera	Elaeis_guineensis)))	((Reinhardtia_gracilis	Reinhardtia_simplex)	(Reinhardtia_latisecta	Reinhardtia_paiewonskiana)))	(((((Pseudophoenix_vinifera	Podococcus_barteri)	Sclerosperma_profizianum)	Orania_palindan)	((Serenoa_repens	Calamus_caryotoides)	(Phoenix_dactylifera	Sabal_domingensis)))	(Roystonea_regia	Iriartea_deltoidea))))	(((Dictyosperma_album	Dypsis_decaryi)	((Heterospathe_cagayanensis	Hydriastele_microspadix)	((Burretiokentia_grandiflora	Kentiopsis_piersoniorum)	Veitchia_spiralis)))	Geonoma_undata))	Manicaria_saccifera)	Pelagodoxa_henryana)	Leopoldinia_pulchra)	Kingia_australis);
((((((((Prestoea_acuminata	(Oenocarpus_minor	Oenocarpus_bataua))	((((Chamaedorea_seifrizii	Bactris_major)	(Attalea_speciosa	(Elaeis_oleifera	Elaeis_guineensis)))	((Reinhardtia_gracilis	Reinhardtia_simplex)	(Reinhardtia_latisecta	Reinhardtia_paiewonskiana)))	(((Serenoa_repens	(Sabal_domingensis	Phoenix_dactylifera))	((Iriartea_deltoidea	(Calamus_caryotoides	Pseudophoenix_vinifera))	(Podococcus_barteri	Sclerosperma_profizianum)))	Orania_palindan)))	Geonoma_undata)	(Roystonea_regia	(Dictyosperma_album	((Heterospathe_cagayanensis	((Hydriastele_microspadix	(Burretiokentia_grandiflora	Kentiopsis_piersoniorum))	Veitchia_spiralis))	Dypsis_decaryi))))	Manicaria_saccifera)	Pelagodoxa_henryana)	Leopoldinia_pulchra)	Kingia_australis);
(((((((Prestoea_acuminata	(Oenocarpus_minor	Oenocarpus_bataua))	(((Dictyosperma_album	Dypsis_decaryi)	((Heterospathe_cagayanensis	(Kentiopsis_piersoniorum	(Burretiokentia_grandiflora	Veitchia_spiralis)))	Hydriastele_microspadix))	((Chamaedorea_seifrizii	Orania_palindan)	((((Calamus_caryotoides	Pseudophoenix_vinifera)	(Podococcus_barteri	Sclerosperma_profizianum))	(Iriartea_deltoidea	Roystonea_regia))	((Serenoa_repens	(Sabal_domingensis	Phoenix_dactylifera))	((Bactris_major	(Attalea_speciosa	(Elaeis_oleifera	Elaeis_guineensis)))	((Reinhardtia_gracilis	Reinhardtia_simplex)	(Reinhardtia_latisecta	Reinhardtia_paiewonskiana))))))))	Geonoma_undata)	Manicaria_saccifera)	Pelagodoxa_henryana)	Leopoldinia_pulchra)	Kingia_australis);
(((Manicaria_saccifera	((((Prestoea_acuminata	(Oenocarpus_minor	Oenocarpus_bataua))	((Orania_palindan	((Podococcus_barteri	Sclerosperma_profizianum)	Chamaedorea_seifrizii))	((((Bactris_major	(Attalea_speciosa	(Elaeis_oleifera	Elaeis_guineensis)))	((Reinhardtia_gracilis	Reinhardtia_simplex)	(Reinhardtia_latisecta	Reinhardtia_paiewonskiana)))	(Calamus_caryotoides	Serenoa_repens))	((Iriartea_deltoidea	(Pseudophoenix_vinifera	Roystonea_regia))	(Sabal_domingensis	Phoenix_dactylifera)))))	(Pelagodoxa_henryana	((Dictyosperma_album	Dypsis_decaryi)	((Veitchia_spiralis	(Kentiopsis_piersoniorum	Burretiokentia_grandiflora))	(Hydriastele_microspadix	Heterospathe_cagayanensis)))))	Geonoma_undata))	Leopoldinia_pulchra)	Kingia_australis);
(((Manicaria_saccifera	(((((Prestoea_acuminata	(Oenocarpus_minor	Oenocarpus_bataua))	(((Bactris_major	(Attalea_speciosa	(Elaeis_oleifera	Elaeis_guineensis)))	((Reinhardtia_gracilis	Reinhardtia_simplex)	(Reinhardtia_latisecta	Reinhardtia_paiewonskiana)))	(((Chamaedorea_seifrizii	(Calamus_caryotoides	Serenoa_repens))	(Orania_palindan	(Podococcus_barteri	Sclerosperma_profizianum)))	((Pseudophoenix_vinifera	(Roystonea_regia	Iriartea_deltoidea))	(Sabal_domingensis	Phoenix_dactylifera)))))	((Dictyosperma_album	Dypsis_decaryi)	((Veitchia_spiralis	(Kentiopsis_piersoniorum	Burretiokentia_grandiflora))	(Hydriastele_microspadix	Heterospathe_cagayanensis))))	Geonoma_undata)	Pelagodoxa_henryana))	Leopoldinia_pulchra)	Kingia_australis);
((Leopoldinia_pulchra	(Pelagodoxa_henryana	(Manicaria_saccifera	(((((Oenocarpus_minor	Oenocarpus_bataua)	Prestoea_acuminata)	(((Bactris_major	(Attalea_speciosa	(Elaeis_guineensis	Elaeis_oleifera)))	((Reinhardtia_paiewonskiana	Reinhardtia_latisecta)	(Reinhardtia_simplex	Reinhardtia_gracilis)))	((Iriartea_deltoidea	(Roystonea_regia	Pseudophoenix_vinifera))	(((Sabal_domingensis	Phoenix_dactylifera)	(Chamaedorea_seifrizii	Serenoa_repens))	((Orania_palindan	(Podococcus_barteri	Sclerosperma_profizianum))	Calamus_caryotoides)))))	((Dypsis_decaryi	Dictyosperma_album)	(Heterospathe_cagayanensis	((Hydriastele_microspadix	Burretiokentia_grandiflora)	(Veitchia_spiralis	Kentiopsis_piersoniorum)))))	Geonoma_undata))))	Kingia_australis);
((Leopoldinia_pulchra	(Pelagodoxa_henryana	(Manicaria_saccifera	(((((Oenocarpus_minor	Oenocarpus_bataua)	Prestoea_acuminata)	(((Bactris_major	(Attalea_speciosa	(Elaeis_guineensis	Elaeis_oleifera)))	((Reinhardtia_paiewonskiana	Reinhardtia_latisecta)	(Reinhardtia_simplex	Reinhardtia_gracilis)))	((((Chamaedorea_seifrizii	(Orania_palindan	(Podococcus_barteri	Sclerosperma_profizianum)))	Pseudophoenix_vinifera)	(Iriartea_deltoidea	(Calamus_caryotoides	Roystonea_regia)))	((Sabal_domingensis	Phoenix_dactylifera)	Serenoa_repens))))	((Dypsis_decaryi	Dictyosperma_album)	(Heterospathe_cagayanensis	(Hydriastele_microspadix	((Burretiokentia_grandiflora	Veitchia_spiralis)	Kentiopsis_piersoniorum)))))	Geonoma_undata))))	Kingia_australis);
((Leopoldinia_pulchra	(Pelagodoxa_henryana	(Manicaria_saccifera	((((Oenocarpus_minor	Oenocarpus_bataua)	Prestoea_acuminata)	(Geonoma_undata	(((Bactris_major	(Attalea_speciosa	(Elaeis_guineensis	Elaeis_oleifera)))	((Reinhardtia_paiewonskiana	Reinhardtia_latisecta)	(Reinhardtia_simplex	Reinhardtia_gracilis)))	((((((Calamus_caryotoides	(Sabal_domingensis	Phoenix_dactylifera))	Serenoa_repens)	(Iriartea_deltoidea	Pseudophoenix_vinifera))	(Orania_palindan	(Podococcus_barteri	Sclerosperma_profizianum)))	Chamaedorea_seifrizii)	Roystonea_regia))))	((Dypsis_decaryi	Dictyosperma_album)	(Heterospathe_cagayanensis	(Hydriastele_microspadix	((Kentiopsis_piersoniorum	Burretiokentia_grandiflora)	Veitchia_spiralis))))))))	Kingia_australis);
((Leopoldinia_pulchra	(Pelagodoxa_henryana	(Manicaria_saccifera	((((Oenocarpus_minor	Oenocarpus_bataua)	Prestoea_acuminata)	(((Dypsis_decaryi	Dictyosperma_album)	(Heterospathe_cagayanensis	(Hydriastele_microspadix	((Kentiopsis_piersoniorum	Burretiokentia_grandiflora)	Veitchia_spiralis))))	(((Bactris_major	(Attalea_speciosa	(Elaeis_guineensis	Elaeis_oleifera)))	((Reinhardtia_paiewonskiana	Reinhardtia_latisecta)	(Reinhardtia_simplex	Reinhardtia_gracilis)))	(((Serenoa_repens	Calamus_caryotoides)	(Phoenix_dactylifera	((Roystonea_regia	Iriartea_deltoidea)	(Pseudophoenix_vinifera	Sabal_domingensis))))	(Orania_palindan	(Sclerosperma_profizianum	(Chamaedorea_seifrizii	Podococcus_barteri)))))))	Geonoma_undata))))	Kingia_australis);
((Leopoldinia_pulchra	((((((Oenocarpus_minor	Oenocarpus_bataua)	Prestoea_acuminata)	(((Dypsis_decaryi	Dictyosperma_album)	(Heterospathe_cagayanensis	(Hydriastele_microspadix	((Kentiopsis_piersoniorum	Burretiokentia_grandiflora)	Veitchia_spiralis))))	(((Bactris_major	(Attalea_speciosa	(Elaeis_guineensis	Elaeis_oleifera)))	((Reinhardtia_paiewonskiana	Reinhardtia_latisecta)	(Reinhardtia_simplex	Reinhardtia_gracilis)))	(((((Phoenix_dactylifera	Sabal_domingensis)	(Chamaedorea_seifrizii	Serenoa_repens))	((Iriartea_deltoidea	Roystonea_regia)	Pseudophoenix_vinifera))	Calamus_caryotoides)	(Orania_palindan	(Sclerosperma_profizianum	Podococcus_barteri))))))	Geonoma_undata)	Pelagodoxa_henryana)	Manicaria_saccifera))	Kingia_australis);
((Leopoldinia_pulchra	(((((((Oenocarpus_minor	Oenocarpus_bataua)	Prestoea_acuminata)	(((Bactris_major	(Attalea_speciosa	(Elaeis_guineensis	Elaeis_oleifera)))	((Reinhardtia_paiewonskiana	Reinhardtia_latisecta)	(Reinhardtia_simplex	Reinhardtia_gracilis)))	((Iriartea_deltoidea	Roystonea_regia)	((((Chamaedorea_seifrizii	(Orania_palindan	Sclerosperma_profizianum))	Podococcus_barteri)	(Calamus_caryotoides	Pseudophoenix_vinifera))	((Phoenix_dactylifera	Sabal_domingensis)	Serenoa_repens)))))	(((Heterospathe_cagayanensis	((Hydriastele_microspadix	(Kentiopsis_piersoniorum	Veitchia_spiralis))	Burretiokentia_grandiflora))	Dypsis_decaryi)	Dictyosperma_album))	Geonoma_undata)	Pelagodoxa_henryana)	Manicaria_saccifera))	Kingia_australis);
((Leopoldinia_pulchra	(Pelagodoxa_henryana	((((((Oenocarpus_minor	Oenocarpus_bataua)	Prestoea_acuminata)	(((Bactris_major	(Attalea_speciosa	(Elaeis_guineensis	Elaeis_oleifera)))	((Reinhardtia_paiewonskiana	Reinhardtia_latisecta)	(Reinhardtia_simplex	Reinhardtia_gracilis)))	(((Iriartea_deltoidea	Roystonea_regia)	((((Podococcus_barteri	Sclerosperma_profizianum)	Orania_palindan)	(Calamus_caryotoides	Pseudophoenix_vinifera))	((Phoenix_dactylifera	Sabal_domingensis)	Serenoa_repens)))	Chamaedorea_seifrizii)))	((Dypsis_decaryi	Dictyosperma_album)	(Heterospathe_cagayanensis	(Hydriastele_microspadix	(Burretiokentia_grandiflora	(Kentiopsis_piersoniorum	Veitchia_spiralis))))))	Geonoma_undata)	Manicaria_saccifera)))	Kingia_australis);
((Leopoldinia_pulchra	(Pelagodoxa_henryana	(((((Dypsis_decaryi	Dictyosperma_album)	(Heterospathe_cagayanensis	(Hydriastele_microspadix	((Burretiokentia_grandiflora	Kentiopsis_piersoniorum)	Veitchia_spiralis))))	(((Oenocarpus_minor	Oenocarpus_bataua)	Prestoea_acuminata)	(((Bactris_major	(Attalea_speciosa	(Elaeis_guineensis	Elaeis_oleifera)))	((Reinhardtia_paiewonskiana	Reinhardtia_latisecta)	(Reinhardtia_simplex	Reinhardtia_gracilis)))	(((Podococcus_barteri	Sclerosperma_profizianum)	Orania_palindan)	((Roystonea_regia	Calamus_caryotoides)	((Iriartea_deltoidea	(Phoenix_dactylifera	(Sabal_domingensis	Serenoa_repens)))	(Chamaedorea_seifrizii	Pseudophoenix_vinifera)))))))	Geonoma_undata)	Manicaria_saccifera)))	Kingia_australis);
((Leopoldinia_pulchra	(Pelagodoxa_henryana	(((((Oenocarpus_minor	Oenocarpus_bataua)	Prestoea_acuminata)	(((Bactris_major	(Attalea_speciosa	(Elaeis_guineensis	Elaeis_oleifera)))	((Reinhardtia_paiewonskiana	Reinhardtia_latisecta)	(Reinhardtia_simplex	Reinhardtia_gracilis)))	(((Chamaedorea_seifrizii	(((Podococcus_barteri	Sclerosperma_profizianum)	Orania_palindan)	Serenoa_repens))	(((Dypsis_decaryi	Dictyosperma_album)	(Heterospathe_cagayanensis	((Kentiopsis_piersoniorum	Veitchia_spiralis)	(Hydriastele_microspadix	Burretiokentia_grandiflora))))	(Pseudophoenix_vinifera	(Roystonea_regia	Iriartea_deltoidea))))	(Calamus_caryotoides	(Phoenix_dactylifera	Sabal_domingensis)))))	Geonoma_undata)	Manicaria_saccifera)))	Kingia_australis);
((Leopoldinia_pulchra	(Pelagodoxa_henryana	(((((Oenocarpus_minor	Oenocarpus_bataua)	Prestoea_acuminata)	(((Bactris_major	(Attalea_speciosa	(Elaeis_guineensis	Elaeis_oleifera)))	((Reinhardtia_paiewonskiana	Reinhardtia_latisecta)	(Reinhardtia_simplex	Reinhardtia_gracilis)))	(((Roystonea_regia	((Dypsis_decaryi	Dictyosperma_album)	(((Kentiopsis_piersoniorum	Veitchia_spiralis)	Burretiokentia_grandiflora)	(Hydriastele_microspadix	Heterospathe_cagayanensis))))	(Iriartea_deltoidea	((Podococcus_barteri	Pseudophoenix_vinifera)	(Orania_palindan	(Sclerosperma_profizianum	Chamaedorea_seifrizii)))))	(Serenoa_repens	(Calamus_caryotoides	(Phoenix_dactylifera	Sabal_domingensis))))))	Geonoma_undata)	Manicaria_saccifera)))	Kingia_australis);
((Leopoldinia_pulchra	((((((((Veitchia_spiralis	Kentiopsis_piersoniorum)	(Heterospathe_cagayanensis	Hydriastele_microspadix))	Burretiokentia_grandiflora)	(Dypsis_decaryi	Dictyosperma_album))	((((((Elaeis_guineensis	Elaeis_oleifera)	Attalea_speciosa)	Bactris_major)	((Reinhardtia_gracilis	Reinhardtia_simplex)	(Reinhardtia_latisecta	Reinhardtia_paiewonskiana)))	(((Pseudophoenix_vinifera	(Iriartea_deltoidea	(Serenoa_repens	(Sabal_domingensis	Phoenix_dactylifera))))	((Chamaedorea_seifrizii	(Orania_palindan	(Podococcus_barteri	Sclerosperma_profizianum)))	Calamus_caryotoides))	Roystonea_regia))	(Prestoea_acuminata	(Oenocarpus_bataua	Oenocarpus_minor))))	Geonoma_undata)	Pelagodoxa_henryana)	Manicaria_saccifera))	Kingia_australis);
((Leopoldinia_pulchra	(((((((Veitchia_spiralis	(Burretiokentia_grandiflora	Kentiopsis_piersoniorum))	(Heterospathe_cagayanensis	Hydriastele_microspadix))	(Dypsis_decaryi	Dictyosperma_album))	((((((Elaeis_guineensis	Elaeis_oleifera)	Attalea_speciosa)	Bactris_major)	((Reinhardtia_gracilis	Reinhardtia_simplex)	(Reinhardtia_latisecta	Reinhardtia_paiewonskiana)))	((Phoenix_dactylifera	((Calamus_caryotoides	Serenoa_repens)	Sabal_domingensis))	((Iriartea_deltoidea	(Pseudophoenix_vinifera	Roystonea_regia))	((Orania_palindan	(Podococcus_barteri	Sclerosperma_profizianum))	Chamaedorea_seifrizii))))	(Prestoea_acuminata	(Oenocarpus_bataua	Oenocarpus_minor))))	Geonoma_undata)	Pelagodoxa_henryana)	Manicaria_saccifera))	Kingia_australis);
((Leopoldinia_pulchra	(((((((Veitchia_spiralis	(Burretiokentia_grandiflora	Kentiopsis_piersoniorum))	(Heterospathe_cagayanensis	Hydriastele_microspadix))	(Dypsis_decaryi	Dictyosperma_album))	(((((Roystonea_regia	Iriartea_deltoidea)	(((Calamus_caryotoides	Serenoa_repens)	(Sabal_domingensis	Phoenix_dactylifera))	((Orania_palindan	(Podococcus_barteri	Sclerosperma_profizianum))	Pseudophoenix_vinifera)))	Chamaedorea_seifrizii)	((((Elaeis_guineensis	Elaeis_oleifera)	Attalea_speciosa)	Bactris_major)	((Reinhardtia_gracilis	Reinhardtia_simplex)	(Reinhardtia_latisecta	Reinhardtia_paiewonskiana))))	(Prestoea_acuminata	(Oenocarpus_bataua	Oenocarpus_minor))))	Geonoma_undata)	Pelagodoxa_henryana)	Manicaria_saccifera))	Kingia_australis);
((Leopoldinia_pulchra	((((Prestoea_acuminata	(Oenocarpus_bataua	Oenocarpus_minor))	(((((Serenoa_repens	Sabal_domingensis)	Phoenix_dactylifera)	(Iriartea_deltoidea	(((Heterospathe_cagayanensis	((Veitchia_spiralis	(Kentiopsis_piersoniorum	(Dypsis_decaryi	Dictyosperma_album)))	(Burretiokentia_grandiflora	Hydriastele_microspadix)))	((Calamus_caryotoides	Chamaedorea_seifrizii)	Roystonea_regia))	((Podococcus_barteri	Pseudophoenix_vinifera)	(Sclerosperma_profizianum	Orania_palindan)))))	((((Elaeis_guineensis	Elaeis_oleifera)	Attalea_speciosa)	Bactris_major)	((Reinhardtia_gracilis	Reinhardtia_simplex)	(Reinhardtia_latisecta	Reinhardtia_paiewonskiana))))	Geonoma_undata))	Pelagodoxa_henryana)	Manicaria_saccifera))	Kingia_australis);
((Leopoldinia_pulchra	(((((((Serenoa_repens	(Sabal_domingensis	(Calamus_caryotoides	Phoenix_dactylifera)))	(Iriartea_deltoidea	((((Burretiokentia_grandiflora	(Dypsis_decaryi	Dictyosperma_album))	(Heterospathe_cagayanensis	((Veitchia_spiralis	Kentiopsis_piersoniorum)	Hydriastele_microspadix)))	(Chamaedorea_seifrizii	Roystonea_regia))	(Pseudophoenix_vinifera	((Podococcus_barteri	Sclerosperma_profizianum)	Orania_palindan)))))	((((Elaeis_guineensis	Elaeis_oleifera)	Attalea_speciosa)	Bactris_major)	((Reinhardtia_gracilis	Reinhardtia_simplex)	(Reinhardtia_latisecta	Reinhardtia_paiewonskiana))))	(Prestoea_acuminata	(Oenocarpus_bataua	Oenocarpus_minor)))	Geonoma_undata)	Pelagodoxa_henryana)	Manicaria_saccifera))	Kingia_australis);
((Leopoldinia_pulchra	(Pelagodoxa_henryana	(((((Dypsis_decaryi	Dictyosperma_album)	(((Burretiokentia_grandiflora	(Veitchia_spiralis	Kentiopsis_piersoniorum))	Hydriastele_microspadix)	Heterospathe_cagayanensis))	((((((Iriartea_deltoidea	Pseudophoenix_vinifera)	(Serenoa_repens	(Sabal_domingensis	Phoenix_dactylifera)))	((Podococcus_barteri	Sclerosperma_profizianum)	Orania_palindan))	(Calamus_caryotoides	(Chamaedorea_seifrizii	Roystonea_regia)))	((((Elaeis_guineensis	Elaeis_oleifera)	Attalea_speciosa)	Bactris_major)	((Reinhardtia_gracilis	Reinhardtia_simplex)	(Reinhardtia_latisecta	Reinhardtia_paiewonskiana))))	(Prestoea_acuminata	(Oenocarpus_bataua	Oenocarpus_minor))))	Geonoma_undata)	Manicaria_saccifera)))	Kingia_australis);
((Leopoldinia_pulchra	(Pelagodoxa_henryana	((Geonoma_undata	(((((((Elaeis_guineensis	Elaeis_oleifera)	Attalea_speciosa)	Bactris_major)	((Reinhardtia_gracilis	Reinhardtia_simplex)	(Reinhardtia_latisecta	Reinhardtia_paiewonskiana)))	(((Phoenix_dactylifera	(Serenoa_repens	Sabal_domingensis))	(Iriartea_deltoidea	(Pseudophoenix_vinifera	(Podococcus_barteri	Sclerosperma_profizianum))))	Orania_palindan))	(Prestoea_acuminata	(Oenocarpus_bataua	Oenocarpus_minor)))	((Chamaedorea_seifrizii	(Calamus_caryotoides	Roystonea_regia))	(Dictyosperma_album	(((Burretiokentia_grandiflora	(Veitchia_spiralis	(Dypsis_decaryi	Kentiopsis_piersoniorum)))	Hydriastele_microspadix)	Heterospathe_cagayanensis)))))	Manicaria_saccifera)))	Kingia_australis);
((Leopoldinia_pulchra	((((((((((Elaeis_guineensis	Elaeis_oleifera)	Attalea_speciosa)	(Chamaedorea_seifrizii	Bactris_major))	((Reinhardtia_gracilis	Reinhardtia_simplex)	(Reinhardtia_latisecta	Reinhardtia_paiewonskiana)))	((Phoenix_dactylifera	((Calamus_caryotoides	Serenoa_repens)	Sabal_domingensis))	((Iriartea_deltoidea	Roystonea_regia)	((Orania_palindan	(Podococcus_barteri	Sclerosperma_profizianum))	Pseudophoenix_vinifera))))	(Prestoea_acuminata	(Oenocarpus_bataua	Oenocarpus_minor)))	Geonoma_undata)	(Dictyosperma_album	((((Burretiokentia_grandiflora	(Veitchia_spiralis	Kentiopsis_piersoniorum))	Hydriastele_microspadix)	Heterospathe_cagayanensis)	Dypsis_decaryi)))	Pelagodoxa_henryana)	Manicaria_saccifera))	Kingia_australis);
((Leopoldinia_pulchra	(Pelagodoxa_henryana	((((((Orania_palindan	(Podococcus_barteri	Sclerosperma_profizianum))	((((Roystonea_regia	(Iriartea_deltoidea	Pseudophoenix_vinifera))	(Phoenix_dactylifera	((Calamus_caryotoides	Serenoa_repens)	Sabal_domingensis)))	((((Elaeis_guineensis	Elaeis_oleifera)	Attalea_speciosa)	Bactris_major)	((Reinhardtia_gracilis	Reinhardtia_simplex)	(Reinhardtia_latisecta	Reinhardtia_paiewonskiana))))	Chamaedorea_seifrizii))	(Oenocarpus_bataua	(Oenocarpus_minor	Prestoea_acuminata)))	Geonoma_undata)	((Dictyosperma_album	Dypsis_decaryi)	(((Burretiokentia_grandiflora	(Veitchia_spiralis	Kentiopsis_piersoniorum))	Hydriastele_microspadix)	Heterospathe_cagayanensis)))	Manicaria_saccifera)))	Kingia_australis);
((Leopoldinia_pulchra	(Pelagodoxa_henryana	(((((Dictyosperma_album	Dypsis_decaryi)	(((Burretiokentia_grandiflora	(Veitchia_spiralis	Kentiopsis_piersoniorum))	Hydriastele_microspadix)	Heterospathe_cagayanensis))	((((Iriartea_deltoidea	Roystonea_regia)	(((Calamus_caryotoides	Serenoa_repens)	(Sabal_domingensis	Phoenix_dactylifera))	((((Elaeis_guineensis	Elaeis_oleifera)	Attalea_speciosa)	(Chamaedorea_seifrizii	Bactris_major))	((Reinhardtia_gracilis	Reinhardtia_simplex)	(Reinhardtia_latisecta	Reinhardtia_paiewonskiana)))))	(Pseudophoenix_vinifera	(Orania_palindan	(Podococcus_barteri	Sclerosperma_profizianum))))	(Prestoea_acuminata	(Oenocarpus_bataua	Oenocarpus_minor))))	Geonoma_undata)	Manicaria_saccifera)))	Kingia_australis);
((((Manicaria_saccifera	(((((((Pseudophoenix_vinifera	(Calamus_caryotoides	Roystonea_regia))	Iriartea_deltoidea)	(((Chamaedorea_seifrizii	(Sclerosperma_profizianum	Podococcus_barteri))	Orania_palindan)	(Phoenix_dactylifera	(Sabal_domingensis	Serenoa_repens))))	((((Elaeis_guineensis	Elaeis_oleifera)	Attalea_speciosa)	Bactris_major)	((Reinhardtia_simplex	Reinhardtia_gracilis)	(Reinhardtia_paiewonskiana	Reinhardtia_latisecta))))	(Prestoea_acuminata	(Oenocarpus_minor	Oenocarpus_bataua)))	((Dypsis_decaryi	Dictyosperma_album)	((((Burretiokentia_grandiflora	Kentiopsis_piersoniorum)	Veitchia_spiralis)	Hydriastele_microspadix)	Heterospathe_cagayanensis)))	Geonoma_undata))	Pelagodoxa_henryana)	Leopoldinia_pulchra)	Kingia_australis);
((((Manicaria_saccifera	((((Orania_palindan	(((Calamus_caryotoides	Phoenix_dactylifera)	Sabal_domingensis)	(Serenoa_repens	((((Dypsis_decaryi	Dictyosperma_album)	((((Burretiokentia_grandiflora	Kentiopsis_piersoniorum)	Veitchia_spiralis)	Hydriastele_microspadix)	Heterospathe_cagayanensis))	Roystonea_regia)	(((Chamaedorea_seifrizii	(Sclerosperma_profizianum	Podococcus_barteri))	Pseudophoenix_vinifera)	Iriartea_deltoidea)))))	((Attalea_speciosa	(Bactris_major	(Elaeis_guineensis	Elaeis_oleifera)))	((Reinhardtia_simplex	Reinhardtia_gracilis)	(Reinhardtia_paiewonskiana	Reinhardtia_latisecta))))	(Prestoea_acuminata	(Oenocarpus_minor	Oenocarpus_bataua)))	Geonoma_undata))	Pelagodoxa_henryana)	Leopoldinia_pulchra)	Kingia_australis);
((((Manicaria_saccifera	((((Orania_palindan	(((Sabal_domingensis	Phoenix_dactylifera)	Serenoa_repens)	((Attalea_speciosa	(Bactris_major	(Elaeis_guineensis	Elaeis_oleifera)))	((Reinhardtia_simplex	Reinhardtia_gracilis)	(Reinhardtia_paiewonskiana	Reinhardtia_latisecta)))))	((((Dypsis_decaryi	Dictyosperma_album)	(((Hydriastele_microspadix	Burretiokentia_grandiflora)	(Kentiopsis_piersoniorum	Veitchia_spiralis))	Heterospathe_cagayanensis))	Roystonea_regia)	((Calamus_caryotoides	((Chamaedorea_seifrizii	Sclerosperma_profizianum)	Podococcus_barteri))	(Iriartea_deltoidea	Pseudophoenix_vinifera))))	(Prestoea_acuminata	(Oenocarpus_minor	Oenocarpus_bataua)))	Geonoma_undata))	Pelagodoxa_henryana)	Leopoldinia_pulchra)	Kingia_australis);
((((Manicaria_saccifera	((((((Attalea_speciosa	((Chamaedorea_seifrizii	Bactris_major)	(Elaeis_guineensis	Elaeis_oleifera)))	((Reinhardtia_simplex	Reinhardtia_gracilis)	(Reinhardtia_paiewonskiana	Reinhardtia_latisecta)))	((Calamus_caryotoides	(((Sabal_domingensis	Phoenix_dactylifera)	Serenoa_repens)	((Roystonea_regia	Iriartea_deltoidea)	Pseudophoenix_vinifera)))	(Orania_palindan	(Sclerosperma_profizianum	Podococcus_barteri))))	(Prestoea_acuminata	(Oenocarpus_minor	Oenocarpus_bataua)))	Geonoma_undata)	((Dypsis_decaryi	Dictyosperma_album)	(Heterospathe_cagayanensis	(((Burretiokentia_grandiflora	Kentiopsis_piersoniorum)	Veitchia_spiralis)	Hydriastele_microspadix)))))	Pelagodoxa_henryana)	Leopoldinia_pulchra)	Kingia_australis);
((((Manicaria_saccifera	((((Dypsis_decaryi	Dictyosperma_album)	(Heterospathe_cagayanensis	((Burretiokentia_grandiflora	(Kentiopsis_piersoniorum	Veitchia_spiralis))	Hydriastele_microspadix)))	(((((Calamus_caryotoides	(Sabal_domingensis	Phoenix_dactylifera))	(Orania_palindan	(((Sclerosperma_profizianum	Podococcus_barteri)	Chamaedorea_seifrizii)	Serenoa_repens)))	((Bactris_major	((Elaeis_guineensis	Elaeis_oleifera)	Attalea_speciosa))	((Reinhardtia_simplex	Reinhardtia_gracilis)	(Reinhardtia_paiewonskiana	Reinhardtia_latisecta))))	(Iriartea_deltoidea	(Pseudophoenix_vinifera	Roystonea_regia)))	(Prestoea_acuminata	(Oenocarpus_minor	Oenocarpus_bataua))))	Geonoma_undata))	Pelagodoxa_henryana)	Leopoldinia_pulchra)	Kingia_australis);
((((Manicaria_saccifera	(((((Heterospathe_cagayanensis	((Burretiokentia_grandiflora	(Kentiopsis_piersoniorum	Veitchia_spiralis))	Hydriastele_microspadix))	Dypsis_decaryi)	Dictyosperma_album)	((((((Chamaedorea_seifrizii	Bactris_major)	((Elaeis_guineensis	Elaeis_oleifera)	Attalea_speciosa))	((Reinhardtia_simplex	Reinhardtia_gracilis)	(Reinhardtia_paiewonskiana	Reinhardtia_latisecta)))	Orania_palindan)	((((Calamus_caryotoides	Roystonea_regia)	Iriartea_deltoidea)	(Pseudophoenix_vinifera	(Sclerosperma_profizianum	Podococcus_barteri)))	((Serenoa_repens	Sabal_domingensis)	Phoenix_dactylifera)))	(Prestoea_acuminata	(Oenocarpus_minor	Oenocarpus_bataua))))	Geonoma_undata))	Pelagodoxa_henryana)	Leopoldinia_pulchra)	Kingia_australis);
(((Manicaria_saccifera	(((((Heterospathe_cagayanensis	((Burretiokentia_grandiflora	(Kentiopsis_piersoniorum	Veitchia_spiralis))	Hydriastele_microspadix))	(Dypsis_decaryi	Dictyosperma_album))	((((((Chamaedorea_seifrizii	Bactris_major)	((Elaeis_guineensis	Elaeis_oleifera)	Attalea_speciosa))	((Reinhardtia_simplex	Reinhardtia_gracilis)	(Reinhardtia_paiewonskiana	Reinhardtia_latisecta)))	(Serenoa_repens	(Sabal_domingensis	Phoenix_dactylifera)))	(((Roystonea_regia	Iriartea_deltoidea)	((Calamus_caryotoides	Pseudophoenix_vinifera)	(Sclerosperma_profizianum	Podococcus_barteri)))	Orania_palindan))	(Prestoea_acuminata	(Oenocarpus_minor	Oenocarpus_bataua))))	Geonoma_undata)	Pelagodoxa_henryana))	Leopoldinia_pulchra)	Kingia_australis);
(((Manicaria_saccifera	(((Pelagodoxa_henryana	(((Heterospathe_cagayanensis	((Kentiopsis_piersoniorum	Burretiokentia_grandiflora)	Veitchia_spiralis))	Hydriastele_microspadix)	(Dypsis_decaryi	Dictyosperma_album)))	(((Chamaedorea_seifrizii	((Roystonea_regia	Iriartea_deltoidea)	((Bactris_major	((Elaeis_guineensis	Elaeis_oleifera)	Attalea_speciosa))	((Reinhardtia_simplex	Reinhardtia_gracilis)	(Reinhardtia_paiewonskiana	Reinhardtia_latisecta)))))	(((Calamus_caryotoides	Pseudophoenix_vinifera)	(Orania_palindan	(Sclerosperma_profizianum	Podococcus_barteri)))	(Serenoa_repens	(Sabal_domingensis	Phoenix_dactylifera))))	(Prestoea_acuminata	(Oenocarpus_minor	Oenocarpus_bataua))))	Geonoma_undata))	Leopoldinia_pulchra)	Kingia_australis);
(((((((((Heterospathe_cagayanensis	((Kentiopsis_piersoniorum	Burretiokentia_grandiflora)	Veitchia_spiralis))	Hydriastele_microspadix)	(Dypsis_decaryi	Dictyosperma_album))	((((Sclerosperma_profizianum	((Chamaedorea_seifrizii	Podococcus_barteri)	Orania_palindan))	((Calamus_caryotoides	Pseudophoenix_vinifera)	(Roystonea_regia	Iriartea_deltoidea)))	(((Serenoa_repens	Sabal_domingensis)	Phoenix_dactylifera)	((Attalea_speciosa	(Bactris_major	(Elaeis_guineensis	Elaeis_oleifera)))	((Reinhardtia_simplex	Reinhardtia_gracilis)	(Reinhardtia_paiewonskiana	Reinhardtia_latisecta)))))	(Prestoea_acuminata	(Oenocarpus_minor	Oenocarpus_bataua))))	Geonoma_undata)	Manicaria_saccifera)	Pelagodoxa_henryana)	Leopoldinia_pulchra)	Kingia_australis);
(((Manicaria_saccifera	((((((((Attalea_speciosa	(Bactris_major	(Elaeis_guineensis	Elaeis_oleifera)))	((Reinhardtia_simplex	Reinhardtia_gracilis)	(Reinhardtia_paiewonskiana	Reinhardtia_latisecta)))	(((Calamus_caryotoides	(Roystonea_regia	Pseudophoenix_vinifera))	(Chamaedorea_seifrizii	(Sclerosperma_profizianum	(Podococcus_barteri	Orania_palindan))))	((Serenoa_repens	Sabal_domingensis)	Phoenix_dactylifera)))	(Prestoea_acuminata	(Oenocarpus_minor	Oenocarpus_bataua)))	Iriartea_deltoidea)	Geonoma_undata)	(((Heterospathe_cagayanensis	((Kentiopsis_piersoniorum	Burretiokentia_grandiflora)	Veitchia_spiralis))	Hydriastele_microspadix)	(Dypsis_decaryi	Dictyosperma_album)))	Pelagodoxa_henryana))	Leopoldinia_pulchra)	Kingia_australis);
((Leopoldinia_pulchra	(Pelagodoxa_henryana	(Manicaria_saccifera	(Geonoma_undata	(((Dypsis_decaryi	Dictyosperma_album)	((Heterospathe_cagayanensis	((Kentiopsis_piersoniorum	Veitchia_spiralis)	Hydriastele_microspadix))	Burretiokentia_grandiflora))	((Prestoea_acuminata	(Oenocarpus_minor	Oenocarpus_bataua))	(((Calamus_caryotoides	Roystonea_regia)	((Chamaedorea_seifrizii	(Bactris_major	(Attalea_speciosa	(Elaeis_oleifera	Elaeis_guineensis))))	((Reinhardtia_paiewonskiana	Reinhardtia_latisecta)	(Reinhardtia_gracilis	Reinhardtia_simplex))))	(((Sclerosperma_profizianum	Podococcus_barteri)	Orania_palindan)	((Serenoa_repens	(Phoenix_dactylifera	Sabal_domingensis))	(Pseudophoenix_vinifera	Iriartea_deltoidea))))))))))	Kingia_australis);
((Leopoldinia_pulchra	(Pelagodoxa_henryana	(Manicaria_saccifera	(Geonoma_undata	(((Dypsis_decaryi	Dictyosperma_album)	((Heterospathe_cagayanensis	((Kentiopsis_piersoniorum	Veitchia_spiralis)	Hydriastele_microspadix))	Burretiokentia_grandiflora))	((Prestoea_acuminata	(Oenocarpus_minor	Oenocarpus_bataua))	(((Bactris_major	(Attalea_speciosa	(Elaeis_oleifera	Elaeis_guineensis)))	((Reinhardtia_paiewonskiana	Reinhardtia_latisecta)	(Reinhardtia_gracilis	Reinhardtia_simplex)))	((((Iriartea_deltoidea	Roystonea_regia)	Pseudophoenix_vinifera)	(Serenoa_repens	(Chamaedorea_seifrizii	((Sclerosperma_profizianum	Podococcus_barteri)	Orania_palindan))))	((Calamus_caryotoides	Phoenix_dactylifera)	Sabal_domingensis)))))))))	Kingia_australis);
((Leopoldinia_pulchra	(((Geonoma_undata	(((Dypsis_decaryi	Dictyosperma_album)	(Heterospathe_cagayanensis	((Veitchia_spiralis	(Burretiokentia_grandiflora	Kentiopsis_piersoniorum))	Hydriastele_microspadix)))	((Oenocarpus_bataua	(Prestoea_acuminata	Oenocarpus_minor))	(((((Calamus_caryotoides	Serenoa_repens)	(Phoenix_dactylifera	Sabal_domingensis))	(Roystonea_regia	((((Sclerosperma_profizianum	Podococcus_barteri)	Orania_palindan)	Pseudophoenix_vinifera)	Iriartea_deltoidea)))	Chamaedorea_seifrizii)	((Bactris_major	(Attalea_speciosa	(Elaeis_oleifera	Elaeis_guineensis)))	((Reinhardtia_paiewonskiana	Reinhardtia_latisecta)	(Reinhardtia_gracilis	Reinhardtia_simplex)))))))	Pelagodoxa_henryana)	Manicaria_saccifera))	Kingia_australis);
((Leopoldinia_pulchra	(Pelagodoxa_henryana	(((Geonoma_undata	((Prestoea_acuminata	(Oenocarpus_minor	Oenocarpus_bataua))	((((Chamaedorea_seifrizii	Bactris_major)	(Attalea_speciosa	(Elaeis_oleifera	Elaeis_guineensis)))	((Reinhardtia_paiewonskiana	Reinhardtia_latisecta)	(Reinhardtia_gracilis	Reinhardtia_simplex)))	(((((Sabal_domingensis	Phoenix_dactylifera)	(Calamus_caryotoides	Serenoa_repens))	((Sclerosperma_profizianum	Podococcus_barteri)	Orania_palindan))	Pseudophoenix_vinifera)	(Iriartea_deltoidea	Roystonea_regia)))))	(((Heterospathe_cagayanensis	(((Veitchia_spiralis	Kentiopsis_piersoniorum)	Burretiokentia_grandiflora)	Hydriastele_microspadix))	Dypsis_decaryi)	Dictyosperma_album))	Manicaria_saccifera)))	Kingia_australis);
((Leopoldinia_pulchra	(Pelagodoxa_henryana	((Geonoma_undata	(((Dypsis_decaryi	Dictyosperma_album)	(Heterospathe_cagayanensis	(Hydriastele_microspadix	(Veitchia_spiralis	(Burretiokentia_grandiflora	Kentiopsis_piersoniorum)))))	((Prestoea_acuminata	(Oenocarpus_minor	Oenocarpus_bataua))	((((Bactris_major	(Attalea_speciosa	(Elaeis_oleifera	Elaeis_guineensis)))	((Reinhardtia_paiewonskiana	Reinhardtia_latisecta)	(Reinhardtia_gracilis	Reinhardtia_simplex)))	(((((Phoenix_dactylifera	(Sabal_domingensis	Serenoa_repens))	Pseudophoenix_vinifera)	Iriartea_deltoidea)	Calamus_caryotoides)	((Sclerosperma_profizianum	Podococcus_barteri)	Orania_palindan)))	(Chamaedorea_seifrizii	Roystonea_regia)))))	Manicaria_saccifera)))	Kingia_australis);
((Leopoldinia_pulchra	((((Bactris_major	(Attalea_speciosa	(Elaeis_oleifera	Elaeis_guineensis)))	((Reinhardtia_paiewonskiana	Reinhardtia_latisecta)	(Reinhardtia_gracilis	Reinhardtia_simplex)))	(((Roystonea_regia	((Sabal_domingensis	Pseudophoenix_vinifera)	Iriartea_deltoidea))	(Phoenix_dactylifera	(((Sclerosperma_profizianum	Podococcus_barteri)	Orania_palindan)	Chamaedorea_seifrizii)))	(Calamus_caryotoides	Serenoa_repens)))	(((((Dypsis_decaryi	Dictyosperma_album)	(Heterospathe_cagayanensis	((Burretiokentia_grandiflora	(Veitchia_spiralis	Kentiopsis_piersoniorum))	Hydriastele_microspadix)))	(Manicaria_saccifera	Pelagodoxa_henryana))	Geonoma_undata)	(Prestoea_acuminata	(Oenocarpus_minor	Oenocarpus_bataua)))))	Kingia_australis);
((Leopoldinia_pulchra	(Manicaria_saccifera	(Pelagodoxa_henryana	(Geonoma_undata	(((Dypsis_decaryi	Dictyosperma_album)	(Heterospathe_cagayanensis	((Burretiokentia_grandiflora	(Veitchia_spiralis	Kentiopsis_piersoniorum))	Hydriastele_microspadix)))	((Prestoea_acuminata	(Oenocarpus_minor	Oenocarpus_bataua))	(((((((Phoenix_dactylifera	Sabal_domingensis)	Pseudophoenix_vinifera)	Iriartea_deltoidea)	((Sclerosperma_profizianum	Podococcus_barteri)	Orania_palindan))	(Calamus_caryotoides	Serenoa_repens))	(Chamaedorea_seifrizii	Roystonea_regia))	((Bactris_major	(Attalea_speciosa	(Elaeis_oleifera	Elaeis_guineensis)))	((Reinhardtia_paiewonskiana	Reinhardtia_latisecta)	(Reinhardtia_gracilis	Reinhardtia_simplex))))))))))	Kingia_australis);
((Leopoldinia_pulchra	(Manicaria_saccifera	(Pelagodoxa_henryana	(Geonoma_undata	(((Dypsis_decaryi	Dictyosperma_album)	(Heterospathe_cagayanensis	(((Burretiokentia_grandiflora	Veitchia_spiralis)	Kentiopsis_piersoniorum)	Hydriastele_microspadix)))	((Prestoea_acuminata	(Oenocarpus_minor	Oenocarpus_bataua))	((((Attalea_speciosa	((Elaeis_oleifera	Elaeis_guineensis)	Bactris_major))	((Reinhardtia_paiewonskiana	Reinhardtia_latisecta)	(Reinhardtia_gracilis	Reinhardtia_simplex)))	((((Calamus_caryotoides	Phoenix_dactylifera)	Sabal_domingensis)	Pseudophoenix_vinifera)	(Roystonea_regia	Iriartea_deltoidea)))	((((Sclerosperma_profizianum	Podococcus_barteri)	Orania_palindan)	Chamaedorea_seifrizii)	Serenoa_repens))))))))	Kingia_australis);
((Leopoldinia_pulchra	(Manicaria_saccifera	(Pelagodoxa_henryana	((((Prestoea_acuminata	(Oenocarpus_minor	Oenocarpus_bataua))	(((Attalea_speciosa	((Elaeis_oleifera	Elaeis_guineensis)	(Chamaedorea_seifrizii	Bactris_major)))	((Reinhardtia_paiewonskiana	Reinhardtia_latisecta)	(Reinhardtia_gracilis	Reinhardtia_simplex)))	(((Sclerosperma_profizianum	Podococcus_barteri)	Orania_palindan)	((Phoenix_dactylifera	(Sabal_domingensis	Serenoa_repens))	Calamus_caryotoides))))	(Geonoma_undata	(Roystonea_regia	Pseudophoenix_vinifera)))	(Iriartea_deltoidea	((Dypsis_decaryi	Dictyosperma_album)	(Hydriastele_microspadix	(Heterospathe_cagayanensis	((Kentiopsis_piersoniorum	Burretiokentia_grandiflora)	Veitchia_spiralis)))))))))	Kingia_australis);
((Leopoldinia_pulchra	(Manicaria_saccifera	(Pelagodoxa_henryana	((((Dypsis_decaryi	Dictyosperma_album)	((Hydriastele_microspadix	(Burretiokentia_grandiflora	(Kentiopsis_piersoniorum	Veitchia_spiralis)))	Heterospathe_cagayanensis))	((Prestoea_acuminata	(Oenocarpus_minor	Oenocarpus_bataua))	(((Roystonea_regia	Calamus_caryotoides)	(((Attalea_speciosa	((Elaeis_oleifera	Elaeis_guineensis)	Bactris_major))	((Reinhardtia_paiewonskiana	Reinhardtia_latisecta)	(Reinhardtia_gracilis	Reinhardtia_simplex)))	Iriartea_deltoidea))	(((Chamaedorea_seifrizii	(Sclerosperma_profizianum	Orania_palindan))	(Pseudophoenix_vinifera	Podococcus_barteri))	(Phoenix_dactylifera	(Sabal_domingensis	Serenoa_repens))))))	Geonoma_undata))))	Kingia_australis);
(((((((((Heterospathe_cagayanensis	Hydriastele_microspadix)	(Veitchia_spiralis	(Burretiokentia_grandiflora	Kentiopsis_piersoniorum)))	(Dypsis_decaryi	Dictyosperma_album))	(((Oenocarpus_minor	Oenocarpus_bataua)	Prestoea_acuminata)	(((Iriartea_deltoidea	((Reinhardtia_gracilis	Reinhardtia_simplex)	(Reinhardtia_latisecta	Reinhardtia_paiewonskiana)))	((Chamaedorea_seifrizii	Bactris_major)	((Elaeis_oleifera	Elaeis_guineensis)	Attalea_speciosa)))	(Orania_palindan	((((Calamus_caryotoides	Serenoa_repens)	(Phoenix_dactylifera	Sabal_domingensis))	((Podococcus_barteri	Sclerosperma_profizianum)	Pseudophoenix_vinifera))	Roystonea_regia)))))	Geonoma_undata)	Pelagodoxa_henryana)	Manicaria_saccifera)	Leopoldinia_pulchra)	Kingia_australis);
(((((((((Oenocarpus_minor	Oenocarpus_bataua)	Prestoea_acuminata)	(((Pseudophoenix_vinifera	(Orania_palindan	(Podococcus_barteri	Sclerosperma_profizianum)))	(Iriartea_deltoidea	Roystonea_regia))	((((Reinhardtia_gracilis	Reinhardtia_simplex)	(Reinhardtia_latisecta	Reinhardtia_paiewonskiana))	((Chamaedorea_seifrizii	Bactris_major)	((Elaeis_oleifera	Elaeis_guineensis)	Attalea_speciosa)))	((Calamus_caryotoides	Serenoa_repens)	(Phoenix_dactylifera	Sabal_domingensis)))))	((Heterospathe_cagayanensis	(((Veitchia_spiralis	Kentiopsis_piersoniorum)	Burretiokentia_grandiflora)	Hydriastele_microspadix))	(Dypsis_decaryi	Dictyosperma_album)))	Geonoma_undata)	Pelagodoxa_henryana)	Manicaria_saccifera)	Leopoldinia_pulchra)	Kingia_australis);
(((((((((((Reinhardtia_gracilis	Reinhardtia_simplex)	(Reinhardtia_latisecta	Reinhardtia_paiewonskiana))	(Attalea_speciosa	(Bactris_major	(Elaeis_oleifera	Elaeis_guineensis))))	(Serenoa_repens	(Phoenix_dactylifera	Sabal_domingensis)))	((Roystonea_regia	Iriartea_deltoidea)	(Calamus_caryotoides	(Pseudophoenix_vinifera	(Podococcus_barteri	Sclerosperma_profizianum)))))	(((Oenocarpus_minor	Oenocarpus_bataua)	Prestoea_acuminata)	(Orania_palindan	Chamaedorea_seifrizii)))	(Pelagodoxa_henryana	(((Heterospathe_cagayanensis	(Burretiokentia_grandiflora	(Veitchia_spiralis	Kentiopsis_piersoniorum)))	Hydriastele_microspadix)	(Dypsis_decaryi	Dictyosperma_album))))	Geonoma_undata)	Manicaria_saccifera)	Leopoldinia_pulchra)	Kingia_australis);
((((((((((Reinhardtia_gracilis	Reinhardtia_simplex)	(Reinhardtia_latisecta	Reinhardtia_paiewonskiana))	(Bactris_major	((Elaeis_oleifera	Elaeis_guineensis)	Attalea_speciosa)))	(Orania_palindan	((((Chamaedorea_seifrizii	(Calamus_caryotoides	Roystonea_regia))	Iriartea_deltoidea)	(Pseudophoenix_vinifera	(Podococcus_barteri	Sclerosperma_profizianum)))	(Serenoa_repens	(Phoenix_dactylifera	Sabal_domingensis)))))	((Oenocarpus_minor	Oenocarpus_bataua)	Prestoea_acuminata))	(((Heterospathe_cagayanensis	(Hydriastele_microspadix	((Burretiokentia_grandiflora	Kentiopsis_piersoniorum)	Veitchia_spiralis)))	(Dypsis_decaryi	Dictyosperma_album))	Geonoma_undata))	Pelagodoxa_henryana)	Manicaria_saccifera)	Leopoldinia_pulchra)	Kingia_australis);
((((((((((Pseudophoenix_vinifera	(Orania_palindan	(Podococcus_barteri	Sclerosperma_profizianum)))	Roystonea_regia)	Iriartea_deltoidea)	(Chamaedorea_seifrizii	(((Calamus_caryotoides	Serenoa_repens)	(Phoenix_dactylifera	Sabal_domingensis))	(((Reinhardtia_gracilis	Reinhardtia_simplex)	(Reinhardtia_latisecta	Reinhardtia_paiewonskiana))	(Bactris_major	((Elaeis_oleifera	Elaeis_guineensis)	Attalea_speciosa))))))	((Oenocarpus_minor	Oenocarpus_bataua)	Prestoea_acuminata))	(((Heterospathe_cagayanensis	(Hydriastele_microspadix	((Burretiokentia_grandiflora	Kentiopsis_piersoniorum)	Veitchia_spiralis)))	(Dypsis_decaryi	Dictyosperma_album))	Geonoma_undata))	Pelagodoxa_henryana)	Manicaria_saccifera)	Leopoldinia_pulchra)	Kingia_australis);
(((((((((Heterospathe_cagayanensis	(Hydriastele_microspadix	((Burretiokentia_grandiflora	Kentiopsis_piersoniorum)	Veitchia_spiralis)))	Dypsis_decaryi)	Dictyosperma_album)	(((((Reinhardtia_gracilis	Reinhardtia_simplex)	(Reinhardtia_latisecta	Reinhardtia_paiewonskiana))	(Bactris_major	((Elaeis_oleifera	Elaeis_guineensis)	Attalea_speciosa)))	(((Sclerosperma_profizianum	(Podococcus_barteri	Orania_palindan))	(((Sabal_domingensis	Phoenix_dactylifera)	Serenoa_repens)	(Iriartea_deltoidea	Pseudophoenix_vinifera)))	(Chamaedorea_seifrizii	(Calamus_caryotoides	Roystonea_regia))))	((Oenocarpus_minor	Oenocarpus_bataua)	Prestoea_acuminata)))	Geonoma_undata)	Pelagodoxa_henryana)	Manicaria_saccifera)	Leopoldinia_pulchra)	Kingia_australis);
(((Pelagodoxa_henryana	((((((((Reinhardtia_gracilis	Reinhardtia_simplex)	(Reinhardtia_latisecta	Reinhardtia_paiewonskiana))	((Chamaedorea_seifrizii	Bactris_major)	((Elaeis_oleifera	Elaeis_guineensis)	Attalea_speciosa)))	(((Sabal_domingensis	Phoenix_dactylifera)	Serenoa_repens)	((Iriartea_deltoidea	((Sclerosperma_profizianum	(Podococcus_barteri	Orania_palindan))	Pseudophoenix_vinifera))	(Calamus_caryotoides	Roystonea_regia))))	((Oenocarpus_minor	Oenocarpus_bataua)	Prestoea_acuminata))	Geonoma_undata)	((Dypsis_decaryi	Dictyosperma_album)	(Heterospathe_cagayanensis	(Hydriastele_microspadix	((Burretiokentia_grandiflora	Kentiopsis_piersoniorum)	Veitchia_spiralis)))))	Manicaria_saccifera))	Leopoldinia_pulchra)	Kingia_australis);
(((Pelagodoxa_henryana	(((((Heterospathe_cagayanensis	(Hydriastele_microspadix	((Burretiokentia_grandiflora	Kentiopsis_piersoniorum)	Veitchia_spiralis)))	Dypsis_decaryi)	Dictyosperma_album)	((((((Reinhardtia_gracilis	Reinhardtia_simplex)	(Reinhardtia_latisecta	Reinhardtia_paiewonskiana))	(Pseudophoenix_vinifera	(((Sabal_domingensis	Phoenix_dactylifera)	Serenoa_repens)	((Orania_palindan	(Sclerosperma_profizianum	Podococcus_barteri))	(Iriartea_deltoidea	Calamus_caryotoides)))))	(Chamaedorea_seifrizii	((Elaeis_oleifera	Elaeis_guineensis)	(Attalea_speciosa	Bactris_major))))	((Oenocarpus_minor	Oenocarpus_bataua)	Prestoea_acuminata))	(Roystonea_regia	Geonoma_undata)))	Manicaria_saccifera))	Leopoldinia_pulchra)	Kingia_australis);
(((Pelagodoxa_henryana	(((((Dypsis_decaryi	Dictyosperma_album)	(Heterospathe_cagayanensis	(Hydriastele_microspadix	((Burretiokentia_grandiflora	Kentiopsis_piersoniorum)	Veitchia_spiralis))))	((((Roystonea_regia	Pseudophoenix_vinifera)	(((Sabal_domingensis	Phoenix_dactylifera)	Serenoa_repens)	((Orania_palindan	(Sclerosperma_profizianum	Podococcus_barteri))	Calamus_caryotoides)))	(Iriartea_deltoidea	((Chamaedorea_seifrizii	(Bactris_major	((Elaeis_oleifera	Elaeis_guineensis)	Attalea_speciosa)))	((Reinhardtia_gracilis	Reinhardtia_simplex)	(Reinhardtia_latisecta	Reinhardtia_paiewonskiana)))))	((Oenocarpus_minor	Oenocarpus_bataua)	Prestoea_acuminata)))	Geonoma_undata)	Manicaria_saccifera))	Leopoldinia_pulchra)	Kingia_australis);
(((Pelagodoxa_henryana	(((((Dypsis_decaryi	Dictyosperma_album)	(Heterospathe_cagayanensis	(Hydriastele_microspadix	((Burretiokentia_grandiflora	Kentiopsis_piersoniorum)	Veitchia_spiralis))))	((((Pseudophoenix_vinifera	(((Orania_palindan	(Sclerosperma_profizianum	Podococcus_barteri))	Calamus_caryotoides)	((Sabal_domingensis	Phoenix_dactylifera)	(Chamaedorea_seifrizii	Serenoa_repens))))	(Roystonea_regia	Iriartea_deltoidea))	((Bactris_major	((Elaeis_oleifera	Elaeis_guineensis)	Attalea_speciosa))	((Reinhardtia_gracilis	Reinhardtia_simplex)	(Reinhardtia_latisecta	Reinhardtia_paiewonskiana))))	((Oenocarpus_minor	Oenocarpus_bataua)	Prestoea_acuminata)))	Geonoma_undata)	Manicaria_saccifera))	Leopoldinia_pulchra)	Kingia_australis);
((Leopoldinia_pulchra	(Manicaria_saccifera	((((Dictyosperma_album	Dypsis_decaryi)	(Heterospathe_cagayanensis	(Hydriastele_microspadix	((Burretiokentia_grandiflora	Kentiopsis_piersoniorum)	Veitchia_spiralis))))	((((((Reinhardtia_latisecta	Reinhardtia_paiewonskiana)	(Reinhardtia_simplex	Reinhardtia_gracilis))	(Bactris_major	((Elaeis_oleifera	Elaeis_guineensis)	Attalea_speciosa)))	(((Sabal_domingensis	Phoenix_dactylifera)	(Serenoa_repens	((Calamus_caryotoides	((Pseudophoenix_vinifera	Podococcus_barteri)	(Chamaedorea_seifrizii	Sclerosperma_profizianum)))	(Roystonea_regia	Iriartea_deltoidea))))	Orania_palindan))	(Prestoea_acuminata	(Oenocarpus_bataua	Oenocarpus_minor)))	Geonoma_undata))	Pelagodoxa_henryana)))	Kingia_australis);
((Leopoldinia_pulchra	((((Dictyosperma_album	((Heterospathe_cagayanensis	(Hydriastele_microspadix	((Burretiokentia_grandiflora	Kentiopsis_piersoniorum)	Veitchia_spiralis)))	Dypsis_decaryi))	Pelagodoxa_henryana)	(Geonoma_undata	(((((Reinhardtia_latisecta	Reinhardtia_paiewonskiana)	(Reinhardtia_simplex	Reinhardtia_gracilis))	(Bactris_major	((Elaeis_oleifera	Elaeis_guineensis)	Attalea_speciosa)))	((((Chamaedorea_seifrizii	Serenoa_repens)	(Sabal_domingensis	Phoenix_dactylifera))	((Roystonea_regia	Calamus_caryotoides)	(Pseudophoenix_vinifera	Iriartea_deltoidea)))	((Podococcus_barteri	Sclerosperma_profizianum)	Orania_palindan)))	(Prestoea_acuminata	(Oenocarpus_bataua	Oenocarpus_minor)))))	Manicaria_saccifera))	Kingia_australis);
((Leopoldinia_pulchra	(((Geonoma_undata	((Dictyosperma_album	((Heterospathe_cagayanensis	(Hydriastele_microspadix	(Kentiopsis_piersoniorum	Veitchia_spiralis)))	(Burretiokentia_grandiflora	Dypsis_decaryi)))	(((Pseudophoenix_vinifera	((Podococcus_barteri	Sclerosperma_profizianum)	Orania_palindan))	(((Roystonea_regia	Calamus_caryotoides)	Chamaedorea_seifrizii)	(((((Reinhardtia_latisecta	Reinhardtia_paiewonskiana)	(Reinhardtia_simplex	Reinhardtia_gracilis))	(Bactris_major	((Elaeis_oleifera	Elaeis_guineensis)	Attalea_speciosa)))	(Serenoa_repens	(Sabal_domingensis	Phoenix_dactylifera)))	Iriartea_deltoidea)))	(Prestoea_acuminata	(Oenocarpus_bataua	Oenocarpus_minor)))))	Pelagodoxa_henryana)	Manicaria_saccifera))	Kingia_australis);
((Leopoldinia_pulchra	((Iriartea_deltoidea	Roystonea_regia)	(((((Reinhardtia_latisecta	Reinhardtia_paiewonskiana)	(Reinhardtia_simplex	Reinhardtia_gracilis))	(Bactris_major	((Elaeis_oleifera	Elaeis_guineensis)	Attalea_speciosa)))	(((Pseudophoenix_vinifera	Calamus_caryotoides)	(Sclerosperma_profizianum	(Orania_palindan	Podococcus_barteri)))	(Chamaedorea_seifrizii	(Serenoa_repens	(Sabal_domingensis	Phoenix_dactylifera)))))	((Prestoea_acuminata	(Oenocarpus_bataua	Oenocarpus_minor))	((Manicaria_saccifera	Geonoma_undata)	(Pelagodoxa_henryana	((Dypsis_decaryi	Dictyosperma_album)	(Heterospathe_cagayanensis	((Veitchia_spiralis	(Burretiokentia_grandiflora	Kentiopsis_piersoniorum))	Hydriastele_microspadix)))))))))	Kingia_australis);
((Leopoldinia_pulchra	(((Reinhardtia_latisecta	Reinhardtia_paiewonskiana)	(Reinhardtia_simplex	Reinhardtia_gracilis))	((Bactris_major	((Elaeis_oleifera	Elaeis_guineensis)	Attalea_speciosa))	(((Phoenix_dactylifera	(Serenoa_repens	Sabal_domingensis))	(((Dypsis_decaryi	Dictyosperma_album)	(Heterospathe_cagayanensis	((Veitchia_spiralis	(Burretiokentia_grandiflora	Kentiopsis_piersoniorum))	Hydriastele_microspadix)))	((Iriartea_deltoidea	Roystonea_regia)	((Pseudophoenix_vinifera	Calamus_caryotoides)	(Orania_palindan	((Chamaedorea_seifrizii	Sclerosperma_profizianum)	Podococcus_barteri))))))	((Prestoea_acuminata	(Oenocarpus_bataua	Oenocarpus_minor))	(Geonoma_undata	(Manicaria_saccifera	Pelagodoxa_henryana)))))))	Kingia_australis);
((Leopoldinia_pulchra	(Manicaria_saccifera	(Pelagodoxa_henryana	((((((((Reinhardtia_latisecta	Reinhardtia_paiewonskiana)	(Reinhardtia_simplex	Reinhardtia_gracilis))	(Bactris_major	((Elaeis_oleifera	Elaeis_guineensis)	Attalea_speciosa)))	((Sabal_domingensis	Serenoa_repens)	Phoenix_dactylifera))	((Calamus_caryotoides	(Pseudophoenix_vinifera	(Iriartea_deltoidea	Roystonea_regia)))	((Orania_palindan	(Sclerosperma_profizianum	Podococcus_barteri))	Chamaedorea_seifrizii)))	(Oenocarpus_bataua	(Oenocarpus_minor	Prestoea_acuminata)))	(((Heterospathe_cagayanensis	((Veitchia_spiralis	(Burretiokentia_grandiflora	Kentiopsis_piersoniorum))	Hydriastele_microspadix))	Dypsis_decaryi)	Dictyosperma_album))	Geonoma_undata))))	Kingia_australis);
((Leopoldinia_pulchra	(Manicaria_saccifera	(Pelagodoxa_henryana	(((((((Pseudophoenix_vinifera	(Orania_palindan	(Sclerosperma_profizianum	Podococcus_barteri)))	(Iriartea_deltoidea	Roystonea_regia))	(Chamaedorea_seifrizii	(((Heterospathe_cagayanensis	(((Veitchia_spiralis	Kentiopsis_piersoniorum)	Burretiokentia_grandiflora)	Hydriastele_microspadix))	Dypsis_decaryi)	Dictyosperma_album)))	((Calamus_caryotoides	Serenoa_repens)	(Phoenix_dactylifera	Sabal_domingensis)))	(((Reinhardtia_latisecta	Reinhardtia_paiewonskiana)	(Reinhardtia_simplex	Reinhardtia_gracilis))	(Bactris_major	((Elaeis_oleifera	Elaeis_guineensis)	Attalea_speciosa))))	(Prestoea_acuminata	(Oenocarpus_bataua	Oenocarpus_minor)))	Geonoma_undata))))	Kingia_australis);
((Leopoldinia_pulchra	((((((((((Chamaedorea_seifrizii	Roystonea_regia)	(((Heterospathe_cagayanensis	(((Veitchia_spiralis	Kentiopsis_piersoniorum)	Burretiokentia_grandiflora)	Hydriastele_microspadix))	Dypsis_decaryi)	Dictyosperma_album))	(Pseudophoenix_vinifera	(Podococcus_barteri	Sclerosperma_profizianum)))	Iriartea_deltoidea)	(Orania_palindan	((Calamus_caryotoides	Serenoa_repens)	(Phoenix_dactylifera	Sabal_domingensis))))	(((Reinhardtia_latisecta	Reinhardtia_paiewonskiana)	(Reinhardtia_simplex	Reinhardtia_gracilis))	(Bactris_major	((Elaeis_oleifera	Elaeis_guineensis)	Attalea_speciosa))))	(Prestoea_acuminata	(Oenocarpus_bataua	Oenocarpus_minor)))	Geonoma_undata)	Manicaria_saccifera)	Pelagodoxa_henryana))	Kingia_australis);
((Leopoldinia_pulchra	(Manicaria_saccifera	((((((Orania_palindan	(Sclerosperma_profizianum	(Pseudophoenix_vinifera	Podococcus_barteri)))	((Phoenix_dactylifera	((Calamus_caryotoides	Serenoa_repens)	Sabal_domingensis))	((((Chamaedorea_seifrizii	Bactris_major)	((Elaeis_oleifera	Elaeis_guineensis)	Attalea_speciosa))	((Reinhardtia_latisecta	Reinhardtia_paiewonskiana)	(Reinhardtia_simplex	Reinhardtia_gracilis)))	(Iriartea_deltoidea	Roystonea_regia))))	(Prestoea_acuminata	(Oenocarpus_bataua	Oenocarpus_minor)))	Geonoma_undata)	(((Heterospathe_cagayanensis	(((Veitchia_spiralis	Kentiopsis_piersoniorum)	Burretiokentia_grandiflora)	Hydriastele_microspadix))	Dypsis_decaryi)	Dictyosperma_album))	Pelagodoxa_henryana)))	Kingia_australis);
((Leopoldinia_pulchra	(Manicaria_saccifera	((((((Orania_palindan	((Chamaedorea_seifrizii	Sclerosperma_profizianum)	(Pseudophoenix_vinifera	Podococcus_barteri)))	((Iriartea_deltoidea	((Calamus_caryotoides	Serenoa_repens)	(Sabal_domingensis	Phoenix_dactylifera)))	(((Bactris_major	((Elaeis_oleifera	Elaeis_guineensis)	Attalea_speciosa))	((Reinhardtia_latisecta	Reinhardtia_paiewonskiana)	(Reinhardtia_simplex	Reinhardtia_gracilis)))	Roystonea_regia)))	(Prestoea_acuminata	(Oenocarpus_bataua	Oenocarpus_minor)))	Geonoma_undata)	((Dypsis_decaryi	Dictyosperma_album)	((Heterospathe_cagayanensis	Veitchia_spiralis)	(Hydriastele_microspadix	(Kentiopsis_piersoniorum	Burretiokentia_grandiflora)))))	Pelagodoxa_henryana)))	Kingia_australis);
((Leopoldinia_pulchra	(Pelagodoxa_henryana	(((((Dypsis_decaryi	Dictyosperma_album)	(((Burretiokentia_grandiflora	Heterospathe_cagayanensis)	(Veitchia_spiralis	Kentiopsis_piersoniorum))	Hydriastele_microspadix))	(((((Reinhardtia_latisecta	Reinhardtia_paiewonskiana)	(Reinhardtia_gracilis	Reinhardtia_simplex))	(Bactris_major	((Elaeis_oleifera	Elaeis_guineensis)	Attalea_speciosa)))	(Orania_palindan	((((Sclerosperma_profizianum	(Podococcus_barteri	Pseudophoenix_vinifera))	Iriartea_deltoidea)	(Calamus_caryotoides	(Chamaedorea_seifrizii	Roystonea_regia)))	(Serenoa_repens	(Phoenix_dactylifera	Sabal_domingensis)))))	((Oenocarpus_bataua	Oenocarpus_minor)	Prestoea_acuminata)))	Geonoma_undata)	Manicaria_saccifera)))	Kingia_australis);
((Leopoldinia_pulchra	(Pelagodoxa_henryana	((((Pseudophoenix_vinifera	((((Reinhardtia_latisecta	Reinhardtia_paiewonskiana)	(Reinhardtia_gracilis	Reinhardtia_simplex))	(Bactris_major	((Elaeis_oleifera	Elaeis_guineensis)	Attalea_speciosa)))	(((Sclerosperma_profizianum	Podococcus_barteri)	Orania_palindan)	(Iriartea_deltoidea	((Chamaedorea_seifrizii	Serenoa_repens)	((Phoenix_dactylifera	Calamus_caryotoides)	Sabal_domingensis))))))	((Oenocarpus_bataua	Oenocarpus_minor)	Prestoea_acuminata))	((Roystonea_regia	((Dypsis_decaryi	Dictyosperma_album)	((Heterospathe_cagayanensis	((Veitchia_spiralis	Kentiopsis_piersoniorum)	Hydriastele_microspadix))	Burretiokentia_grandiflora)))	Geonoma_undata))	Manicaria_saccifera)))	Kingia_australis);
((Leopoldinia_pulchra	(Pelagodoxa_henryana	((((Dypsis_decaryi	Dictyosperma_album)	(Kentiopsis_piersoniorum	(((Burretiokentia_grandiflora	Hydriastele_microspadix)	Heterospathe_cagayanensis)	Veitchia_spiralis)))	((Roystonea_regia	Geonoma_undata)	((((Calamus_caryotoides	((Sclerosperma_profizianum	Podococcus_barteri)	Orania_palindan))	((Pseudophoenix_vinifera	Iriartea_deltoidea)	(Serenoa_repens	(Phoenix_dactylifera	Sabal_domingensis))))	(((Reinhardtia_latisecta	Reinhardtia_paiewonskiana)	(Reinhardtia_gracilis	Reinhardtia_simplex))	((Chamaedorea_seifrizii	Bactris_major)	((Elaeis_oleifera	Elaeis_guineensis)	Attalea_speciosa))))	((Oenocarpus_bataua	Oenocarpus_minor)	Prestoea_acuminata))))	Manicaria_saccifera)))	Kingia_australis);
((Leopoldinia_pulchra	(Pelagodoxa_henryana	(((((((Dypsis_decaryi	Dictyosperma_album)	((Kentiopsis_piersoniorum	Veitchia_spiralis)	Burretiokentia_grandiflora))	Hydriastele_microspadix)	Heterospathe_cagayanensis)	(Chamaedorea_seifrizii	Geonoma_undata))	((((((Roystonea_regia	Pseudophoenix_vinifera)	Iriartea_deltoidea)	(Serenoa_repens	((Calamus_caryotoides	Phoenix_dactylifera)	Sabal_domingensis)))	((Sclerosperma_profizianum	Podococcus_barteri)	Orania_palindan))	(((Reinhardtia_latisecta	Reinhardtia_paiewonskiana)	(Reinhardtia_gracilis	Reinhardtia_simplex))	(Bactris_major	((Elaeis_oleifera	Elaeis_guineensis)	Attalea_speciosa))))	(Oenocarpus_bataua	(Oenocarpus_minor	Prestoea_acuminata))))	Manicaria_saccifera)))	Kingia_australis);
((Leopoldinia_pulchra	(Pelagodoxa_henryana	((((Dypsis_decaryi	Dictyosperma_album)	((Veitchia_spiralis	(Kentiopsis_piersoniorum	Burretiokentia_grandiflora))	(Heterospathe_cagayanensis	Hydriastele_microspadix)))	(Geonoma_undata	(((((((Pseudophoenix_vinifera	Iriartea_deltoidea)	(Serenoa_repens	(Phoenix_dactylifera	Sabal_domingensis)))	((Sclerosperma_profizianum	Podococcus_barteri)	Orania_palindan))	Calamus_caryotoides)	Roystonea_regia)	(Chamaedorea_seifrizii	(((Reinhardtia_latisecta	Reinhardtia_paiewonskiana)	(Reinhardtia_gracilis	Reinhardtia_simplex))	(Bactris_major	((Elaeis_oleifera	Elaeis_guineensis)	Attalea_speciosa)))))	(Oenocarpus_bataua	(Oenocarpus_minor	Prestoea_acuminata)))))	Manicaria_saccifera)))	Kingia_australis);
((Leopoldinia_pulchra	(Pelagodoxa_henryana	((((((Veitchia_spiralis	(Kentiopsis_piersoniorum	Burretiokentia_grandiflora))	(Heterospathe_cagayanensis	Hydriastele_microspadix))	Dypsis_decaryi)	Dictyosperma_album)	(Geonoma_undata	(((((Sclerosperma_profizianum	Podococcus_barteri)	Orania_palindan)	((((Reinhardtia_latisecta	Reinhardtia_paiewonskiana)	(Chamaedorea_seifrizii	(Reinhardtia_gracilis	Reinhardtia_simplex)))	(Bactris_major	((Elaeis_oleifera	Elaeis_guineensis)	Attalea_speciosa)))	(Roystonea_regia	Calamus_caryotoides)))	((Pseudophoenix_vinifera	Iriartea_deltoidea)	(Serenoa_repens	(Phoenix_dactylifera	Sabal_domingensis))))	(Prestoea_acuminata	(Oenocarpus_bataua	Oenocarpus_minor)))))	Manicaria_saccifera)))	Kingia_australis);
((Leopoldinia_pulchra	(((((Dypsis_decaryi	Dictyosperma_album)	((Heterospathe_cagayanensis	Hydriastele_microspadix)	((Veitchia_spiralis	Kentiopsis_piersoniorum)	Burretiokentia_grandiflora)))	(Geonoma_undata	(((((Reinhardtia_latisecta	Reinhardtia_paiewonskiana)	(Chamaedorea_seifrizii	(Reinhardtia_gracilis	Reinhardtia_simplex)))	(Bactris_major	((Elaeis_oleifera	Elaeis_guineensis)	Attalea_speciosa)))	(((Pseudophoenix_vinifera	((Calamus_caryotoides	Phoenix_dactylifera)	(Sabal_domingensis	Serenoa_repens)))	(Iriartea_deltoidea	Roystonea_regia))	(Sclerosperma_profizianum	(Podococcus_barteri	Orania_palindan))))	(Prestoea_acuminata	(Oenocarpus_bataua	Oenocarpus_minor)))))	Pelagodoxa_henryana)	Manicaria_saccifera))	Kingia_australis);
((Leopoldinia_pulchra	(((((((Heterospathe_cagayanensis	Hydriastele_microspadix)	((Kentiopsis_piersoniorum	Burretiokentia_grandiflora)	Veitchia_spiralis))	Dypsis_decaryi)	Dictyosperma_album)	(Geonoma_undata	(((((Reinhardtia_latisecta	Reinhardtia_paiewonskiana)	(Reinhardtia_gracilis	Reinhardtia_simplex))	(Bactris_major	((Elaeis_oleifera	Elaeis_guineensis)	Attalea_speciosa)))	((Phoenix_dactylifera	(Sabal_domingensis	Serenoa_repens))	((Iriartea_deltoidea	Roystonea_regia)	((Pseudophoenix_vinifera	Calamus_caryotoides)	(Podococcus_barteri	(Orania_palindan	(Chamaedorea_seifrizii	Sclerosperma_profizianum)))))))	(Prestoea_acuminata	(Oenocarpus_bataua	Oenocarpus_minor)))))	Pelagodoxa_henryana)	Manicaria_saccifera))	Kingia_australis);
((Leopoldinia_pulchra	((Manicaria_saccifera	(((Dictyosperma_album	(Heterospathe_cagayanensis	(((Kentiopsis_piersoniorum	Burretiokentia_grandiflora)	Hydriastele_microspadix)	Veitchia_spiralis)))	Dypsis_decaryi)	(Geonoma_undata	(((((Reinhardtia_latisecta	Reinhardtia_paiewonskiana)	(Reinhardtia_gracilis	Reinhardtia_simplex))	(Bactris_major	((Elaeis_oleifera	Elaeis_guineensis)	Attalea_speciosa)))	(((Phoenix_dactylifera	Sabal_domingensis)	(Iriartea_deltoidea	(Roystonea_regia	Pseudophoenix_vinifera)))	((Chamaedorea_seifrizii	(Orania_palindan	(Sclerosperma_profizianum	Podococcus_barteri)))	(Calamus_caryotoides	Serenoa_repens))))	(Prestoea_acuminata	(Oenocarpus_bataua	Oenocarpus_minor))))))	Pelagodoxa_henryana))	Kingia_australis);
((Leopoldinia_pulchra	(Manicaria_saccifera	((Geonoma_undata	((Dictyosperma_album	(Heterospathe_cagayanensis	(Dypsis_decaryi	(Hydriastele_microspadix	(Burretiokentia_grandiflora	(Kentiopsis_piersoniorum	Veitchia_spiralis))))))	(((((Reinhardtia_latisecta	Reinhardtia_paiewonskiana)	(Reinhardtia_gracilis	Reinhardtia_simplex))	(Bactris_major	((Elaeis_oleifera	Elaeis_guineensis)	Attalea_speciosa)))	((Orania_palindan	(Sclerosperma_profizianum	Podococcus_barteri))	(((Chamaedorea_seifrizii	Roystonea_regia)	Calamus_caryotoides)	((Iriartea_deltoidea	(Serenoa_repens	(Phoenix_dactylifera	Sabal_domingensis)))	Pseudophoenix_vinifera))))	(Prestoea_acuminata	(Oenocarpus_bataua	Oenocarpus_minor)))))	Pelagodoxa_henryana)))	Kingia_australis);
((Leopoldinia_pulchra	(Manicaria_saccifera	((((((((Chamaedorea_seifrizii	Bactris_major)	(Attalea_speciosa	(Elaeis_oleifera	Elaeis_guineensis)))	((Reinhardtia_paiewonskiana	Reinhardtia_latisecta)	(Reinhardtia_simplex	Reinhardtia_gracilis)))	(((Iriartea_deltoidea	((Sabal_domingensis	Phoenix_dactylifera)	Serenoa_repens))	((Orania_palindan	(Podococcus_barteri	Sclerosperma_profizianum))	(Calamus_caryotoides	Pseudophoenix_vinifera)))	Roystonea_regia))	(Prestoea_acuminata	(Oenocarpus_minor	Oenocarpus_bataua)))	((Dypsis_decaryi	Dictyosperma_album)	((Hydriastele_microspadix	((Kentiopsis_piersoniorum	Burretiokentia_grandiflora)	Veitchia_spiralis))	Heterospathe_cagayanensis)))	Geonoma_undata)	Pelagodoxa_henryana)))	Kingia_australis);
((Leopoldinia_pulchra	(Manicaria_saccifera	((((((((Iriartea_deltoidea	Pseudophoenix_vinifera)	(Sabal_domingensis	Phoenix_dactylifera))	(Roystonea_regia	Calamus_caryotoides))	((((Elaeis_oleifera	Elaeis_guineensis)	Attalea_speciosa)	Bactris_major)	((Reinhardtia_paiewonskiana	Reinhardtia_latisecta)	(Reinhardtia_simplex	Reinhardtia_gracilis))))	(Serenoa_repens	((Podococcus_barteri	Sclerosperma_profizianum)	(Chamaedorea_seifrizii	Orania_palindan))))	(Prestoea_acuminata	(Oenocarpus_minor	Oenocarpus_bataua)))	(((Dypsis_decaryi	Dictyosperma_album)	((Hydriastele_microspadix	((Kentiopsis_piersoniorum	Burretiokentia_grandiflora)	Veitchia_spiralis))	Heterospathe_cagayanensis))	Geonoma_undata))	Pelagodoxa_henryana)))	Kingia_australis);
((Leopoldinia_pulchra	(Manicaria_saccifera	(((((Dypsis_decaryi	Dictyosperma_album)	((Hydriastele_microspadix	((Kentiopsis_piersoniorum	Burretiokentia_grandiflora)	Veitchia_spiralis))	Heterospathe_cagayanensis))	((((((Elaeis_oleifera	Elaeis_guineensis)	Attalea_speciosa)	Bactris_major)	((Reinhardtia_paiewonskiana	Reinhardtia_latisecta)	(Reinhardtia_simplex	Reinhardtia_gracilis)))	((Orania_palindan	(((Podococcus_barteri	(Sclerosperma_profizianum	Chamaedorea_seifrizii))	Pseudophoenix_vinifera)	(Roystonea_regia	Iriartea_deltoidea)))	(Phoenix_dactylifera	((Calamus_caryotoides	Serenoa_repens)	Sabal_domingensis))))	(Prestoea_acuminata	(Oenocarpus_minor	Oenocarpus_bataua))))	Geonoma_undata)	Pelagodoxa_henryana)))	Kingia_australis);
((Leopoldinia_pulchra	(Manicaria_saccifera	((((Roystonea_regia	((Dypsis_decaryi	Dictyosperma_album)	((Heterospathe_cagayanensis	(Hydriastele_microspadix	(Kentiopsis_piersoniorum	Burretiokentia_grandiflora)))	Veitchia_spiralis)))	((((((Elaeis_oleifera	Elaeis_guineensis)	Attalea_speciosa)	(Chamaedorea_seifrizii	Bactris_major))	((Reinhardtia_paiewonskiana	Reinhardtia_latisecta)	(Reinhardtia_simplex	Reinhardtia_gracilis)))	(Orania_palindan	((((Podococcus_barteri	Sclerosperma_profizianum)	Pseudophoenix_vinifera)	Iriartea_deltoidea)	((Calamus_caryotoides	Serenoa_repens)	(Sabal_domingensis	Phoenix_dactylifera)))))	(Prestoea_acuminata	(Oenocarpus_minor	Oenocarpus_bataua))))	Geonoma_undata)	Pelagodoxa_henryana)))	Kingia_australis);
((Leopoldinia_pulchra	((((Geonoma_undata	((Dypsis_decaryi	Dictyosperma_album)	(Heterospathe_cagayanensis	((Kentiopsis_piersoniorum	Burretiokentia_grandiflora)	(Veitchia_spiralis	Hydriastele_microspadix)))))	((((Orania_palindan	(Podococcus_barteri	Sclerosperma_profizianum))	Pseudophoenix_vinifera)	((Roystonea_regia	Iriartea_deltoidea)	(((Calamus_caryotoides	Serenoa_repens)	(Sabal_domingensis	Phoenix_dactylifera))	((((Elaeis_oleifera	Elaeis_guineensis)	Attalea_speciosa)	(Chamaedorea_seifrizii	Bactris_major))	((Reinhardtia_paiewonskiana	Reinhardtia_latisecta)	(Reinhardtia_simplex	Reinhardtia_gracilis))))))	(Prestoea_acuminata	(Oenocarpus_minor	Oenocarpus_bataua))))	Manicaria_saccifera)	Pelagodoxa_henryana))	Kingia_australis);
((Leopoldinia_pulchra	(((((Dypsis_decaryi	Dictyosperma_album)	(Heterospathe_cagayanensis	((Kentiopsis_piersoniorum	Burretiokentia_grandiflora)	(Veitchia_spiralis	Hydriastele_microspadix))))	(Geonoma_undata	(((((Serenoa_repens	(Sabal_domingensis	Phoenix_dactylifera))	((((Elaeis_oleifera	Elaeis_guineensis)	Attalea_speciosa)	Bactris_major)	((Reinhardtia_paiewonskiana	Reinhardtia_latisecta)	(Reinhardtia_simplex	Reinhardtia_gracilis))))	((Chamaedorea_seifrizii	(Iriartea_deltoidea	(Roystonea_regia	Pseudophoenix_vinifera)))	(Orania_palindan	(Podococcus_barteri	Sclerosperma_profizianum))))	Calamus_caryotoides)	(Prestoea_acuminata	(Oenocarpus_minor	Oenocarpus_bataua)))))	Manicaria_saccifera)	Pelagodoxa_henryana))	Kingia_australis);
((Leopoldinia_pulchra	(Manicaria_saccifera	((Geonoma_undata	(((Dypsis_decaryi	Dictyosperma_album)	((Heterospathe_cagayanensis	(Burretiokentia_grandiflora	(Kentiopsis_piersoniorum	Veitchia_spiralis)))	Hydriastele_microspadix))	(((Iriartea_deltoidea	((((Elaeis_oleifera	Elaeis_guineensis)	Attalea_speciosa)	Bactris_major)	((Reinhardtia_paiewonskiana	Reinhardtia_latisecta)	(Reinhardtia_simplex	Reinhardtia_gracilis))))	((Chamaedorea_seifrizii	Roystonea_regia)	((Sclerosperma_profizianum	(Orania_palindan	Podococcus_barteri))	((Calamus_caryotoides	Pseudophoenix_vinifera)	(Phoenix_dactylifera	(Serenoa_repens	Sabal_domingensis))))))	(Prestoea_acuminata	(Oenocarpus_minor	Oenocarpus_bataua)))))	Pelagodoxa_henryana)))	Kingia_australis);
((Leopoldinia_pulchra	((((Geonoma_undata	((Orania_palindan	(Prestoea_acuminata	(Oenocarpus_minor	Oenocarpus_bataua)))	(((((Elaeis_oleifera	Elaeis_guineensis)	Attalea_speciosa)	Bactris_major)	((Reinhardtia_paiewonskiana	Reinhardtia_latisecta)	(Reinhardtia_simplex	Reinhardtia_gracilis)))	((Serenoa_repens	(Sabal_domingensis	Phoenix_dactylifera))	((((Chamaedorea_seifrizii	Calamus_caryotoides)	Roystonea_regia)	Iriartea_deltoidea)	((Sclerosperma_profizianum	Podococcus_barteri)	Pseudophoenix_vinifera))))))	(((Heterospathe_cagayanensis	(Hydriastele_microspadix	(Burretiokentia_grandiflora	(Kentiopsis_piersoniorum	Veitchia_spiralis))))	Dypsis_decaryi)	Dictyosperma_album))	Manicaria_saccifera)	Pelagodoxa_henryana))	Kingia_australis);
((Leopoldinia_pulchra	((((Geonoma_undata	(((Iriartea_deltoidea	((((Elaeis_oleifera	Elaeis_guineensis)	Attalea_speciosa)	Bactris_major)	((Reinhardtia_paiewonskiana	Reinhardtia_latisecta)	(Reinhardtia_simplex	Reinhardtia_gracilis))))	((Roystonea_regia	Chamaedorea_seifrizii)	((Serenoa_repens	(Calamus_caryotoides	(Sabal_domingensis	Phoenix_dactylifera)))	((Orania_palindan	(Sclerosperma_profizianum	Podococcus_barteri))	Pseudophoenix_vinifera))))	(Prestoea_acuminata	(Oenocarpus_minor	Oenocarpus_bataua))))	((Dypsis_decaryi	Dictyosperma_album)	(Heterospathe_cagayanensis	(Hydriastele_microspadix	(Burretiokentia_grandiflora	(Kentiopsis_piersoniorum	Veitchia_spiralis))))))	Manicaria_saccifera)	Pelagodoxa_henryana))	Kingia_australis);
((Leopoldinia_pulchra	(Manicaria_saccifera	((Geonoma_undata	(((Dypsis_decaryi	Dictyosperma_album)	(Heterospathe_cagayanensis	(Hydriastele_microspadix	((Burretiokentia_grandiflora	Kentiopsis_piersoniorum)	Veitchia_spiralis))))	((((Serenoa_repens	(Sabal_domingensis	Phoenix_dactylifera))	((Orania_palindan	(Sclerosperma_profizianum	Podococcus_barteri))	Pseudophoenix_vinifera))	(((Roystonea_regia	Iriartea_deltoidea)	(Calamus_caryotoides	((((Elaeis_oleifera	Elaeis_guineensis)	Attalea_speciosa)	Bactris_major)	((Reinhardtia_paiewonskiana	Reinhardtia_latisecta)	(Reinhardtia_simplex	Reinhardtia_gracilis)))))	Chamaedorea_seifrizii))	(Prestoea_acuminata	(Oenocarpus_minor	Oenocarpus_bataua)))))	Pelagodoxa_henryana)))	Kingia_australis);
((Leopoldinia_pulchra	(((Geonoma_undata	(((((Burretiokentia_grandiflora	Kentiopsis_piersoniorum)	(Heterospathe_cagayanensis	Hydriastele_microspadix))	Veitchia_spiralis)	(Dypsis_decaryi	Dictyosperma_album))	(((Oenocarpus_minor	Oenocarpus_bataua)	Prestoea_acuminata)	((Pseudophoenix_vinifera	((Sclerosperma_profizianum	Podococcus_barteri)	Orania_palindan))	(((Iriartea_deltoidea	((Phoenix_dactylifera	Sabal_domingensis)	Serenoa_repens))	((((Elaeis_guineensis	Elaeis_oleifera)	Attalea_speciosa)	Bactris_major)	((Reinhardtia_paiewonskiana	Reinhardtia_latisecta)	(Reinhardtia_simplex	Reinhardtia_gracilis))))	((Chamaedorea_seifrizii	Roystonea_regia)	Calamus_caryotoides))))))	Pelagodoxa_henryana)	Manicaria_saccifera))	Kingia_australis);
((Leopoldinia_pulchra	(Pelagodoxa_henryana	((((((Oenocarpus_minor	Oenocarpus_bataua)	Prestoea_acuminata)	(((((Elaeis_guineensis	Elaeis_oleifera)	Attalea_speciosa)	Bactris_major)	((Reinhardtia_paiewonskiana	Reinhardtia_latisecta)	(Reinhardtia_simplex	Reinhardtia_gracilis)))	((((Sclerosperma_profizianum	Podococcus_barteri)	Pseudophoenix_vinifera)	(Iriartea_deltoidea	(Chamaedorea_seifrizii	(Roystonea_regia	Calamus_caryotoides))))	(Orania_palindan	((Phoenix_dactylifera	Sabal_domingensis)	Serenoa_repens)))))	(((Heterospathe_cagayanensis	Hydriastele_microspadix)	((Kentiopsis_piersoniorum	Veitchia_spiralis)	Burretiokentia_grandiflora))	(Dypsis_decaryi	Dictyosperma_album)))	Geonoma_undata)	Manicaria_saccifera)))	Kingia_australis);
((Leopoldinia_pulchra	(((((((Oenocarpus_minor	Oenocarpus_bataua)	Prestoea_acuminata)	((Orania_palindan	((Chamaedorea_seifrizii	(Sclerosperma_profizianum	Podococcus_barteri))	Pseudophoenix_vinifera))	((((Phoenix_dactylifera	Sabal_domingensis)	(Calamus_caryotoides	Serenoa_repens))	((((Elaeis_guineensis	Elaeis_oleifera)	Attalea_speciosa)	Bactris_major)	((Reinhardtia_paiewonskiana	Reinhardtia_latisecta)	(Reinhardtia_simplex	Reinhardtia_gracilis))))	(Roystonea_regia	Iriartea_deltoidea))))	((((Dypsis_decaryi	Kentiopsis_piersoniorum)	Veitchia_spiralis)	(Heterospathe_cagayanensis	(Hydriastele_microspadix	Burretiokentia_grandiflora)))	Dictyosperma_album))	Geonoma_undata)	Pelagodoxa_henryana)	Manicaria_saccifera))	Kingia_australis);
((Leopoldinia_pulchra	((((((Oenocarpus_minor	Oenocarpus_bataua)	Prestoea_acuminata)	((Chamaedorea_seifrizii	((Attalea_speciosa	(Bactris_major	(Elaeis_guineensis	Elaeis_oleifera)))	((Reinhardtia_paiewonskiana	Reinhardtia_latisecta)	(Reinhardtia_simplex	Reinhardtia_gracilis))))	((Calamus_caryotoides	((Orania_palindan	(Sclerosperma_profizianum	Podococcus_barteri))	(Pseudophoenix_vinifera	(Roystonea_regia	Iriartea_deltoidea))))	(Serenoa_repens	(Sabal_domingensis	Phoenix_dactylifera)))))	(Pelagodoxa_henryana	((((Hydriastele_microspadix	(Kentiopsis_piersoniorum	Veitchia_spiralis))	Heterospathe_cagayanensis)	Burretiokentia_grandiflora)	(Dypsis_decaryi	Dictyosperma_album))))	Geonoma_undata)	Manicaria_saccifera))	Kingia_australis);
((Leopoldinia_pulchra	(((((((Oenocarpus_minor	Oenocarpus_bataua)	Prestoea_acuminata)	(((Attalea_speciosa	(Bactris_major	(Elaeis_guineensis	Elaeis_oleifera)))	((Reinhardtia_paiewonskiana	Reinhardtia_latisecta)	(Reinhardtia_simplex	Reinhardtia_gracilis)))	((((Calamus_caryotoides	(Orania_palindan	(Sclerosperma_profizianum	(Pseudophoenix_vinifera	Podococcus_barteri))))	(Iriartea_deltoidea	(Serenoa_repens	(Sabal_domingensis	Phoenix_dactylifera))))	Roystonea_regia)	Chamaedorea_seifrizii)))	(((((Burretiokentia_grandiflora	Kentiopsis_piersoniorum)	Hydriastele_microspadix)	Veitchia_spiralis)	Heterospathe_cagayanensis)	(Dypsis_decaryi	Dictyosperma_album)))	Geonoma_undata)	Pelagodoxa_henryana)	Manicaria_saccifera))	Kingia_australis);
((Leopoldinia_pulchra	((((((Calamus_caryotoides	((Oenocarpus_minor	Oenocarpus_bataua)	Prestoea_acuminata))	(((Orania_palindan	(Sclerosperma_profizianum	Podococcus_barteri))	(Phoenix_dactylifera	(Serenoa_repens	Sabal_domingensis)))	((Chamaedorea_seifrizii	((Pseudophoenix_vinifera	Iriartea_deltoidea)	Roystonea_regia))	((Attalea_speciosa	(Bactris_major	(Elaeis_guineensis	Elaeis_oleifera)))	((Reinhardtia_paiewonskiana	Reinhardtia_latisecta)	(Reinhardtia_simplex	Reinhardtia_gracilis))))))	((Heterospathe_cagayanensis	((Kentiopsis_piersoniorum	Veitchia_spiralis)	(Hydriastele_microspadix	Burretiokentia_grandiflora)))	(Dypsis_decaryi	Dictyosperma_album)))	Geonoma_undata)	Pelagodoxa_henryana)	Manicaria_saccifera))	Kingia_australis);
((Leopoldinia_pulchra	((((((Oenocarpus_minor	Oenocarpus_bataua)	Prestoea_acuminata)	((((Heterospathe_cagayanensis	((Kentiopsis_piersoniorum	Veitchia_spiralis)	Burretiokentia_grandiflora))	Hydriastele_microspadix)	(Dypsis_decaryi	Dictyosperma_album))	(((Pseudophoenix_vinifera	(Orania_palindan	(Sclerosperma_profizianum	Podococcus_barteri)))	Chamaedorea_seifrizii)	((Phoenix_dactylifera	(Serenoa_repens	Sabal_domingensis))	((Iriartea_deltoidea	(Calamus_caryotoides	Roystonea_regia))	((Bactris_major	((Elaeis_guineensis	Elaeis_oleifera)	Attalea_speciosa))	((Reinhardtia_paiewonskiana	Reinhardtia_latisecta)	(Reinhardtia_simplex	Reinhardtia_gracilis))))))))	Geonoma_undata)	Pelagodoxa_henryana)	Manicaria_saccifera))	Kingia_australis);
((Leopoldinia_pulchra	(Pelagodoxa_henryana	((((((Oenocarpus_minor	Oenocarpus_bataua)	Prestoea_acuminata)	(((((((Chamaedorea_seifrizii	Bactris_major)	((Elaeis_guineensis	Elaeis_oleifera)	Attalea_speciosa))	((Reinhardtia_paiewonskiana	Reinhardtia_latisecta)	(Reinhardtia_simplex	Reinhardtia_gracilis)))	(Iriartea_deltoidea	(Serenoa_repens	(Sabal_domingensis	Phoenix_dactylifera))))	(Sclerosperma_profizianum	(Podococcus_barteri	Orania_palindan)))	(Roystonea_regia	Pseudophoenix_vinifera))	Calamus_caryotoides))	((Heterospathe_cagayanensis	((Kentiopsis_piersoniorum	Veitchia_spiralis)	(Hydriastele_microspadix	Burretiokentia_grandiflora)))	(Dypsis_decaryi	Dictyosperma_album)))	Geonoma_undata)	Manicaria_saccifera)))	Kingia_australis);
((Leopoldinia_pulchra	(Pelagodoxa_henryana	((((((Oenocarpus_minor	Oenocarpus_bataua)	Prestoea_acuminata)	((Pseudophoenix_vinifera	((Orania_palindan	(Sclerosperma_profizianum	Podococcus_barteri))	Calamus_caryotoides))	(Phoenix_dactylifera	(Serenoa_repens	Sabal_domingensis))))	(Iriartea_deltoidea	(((Elaeis_guineensis	Elaeis_oleifera)	(Attalea_speciosa	Bactris_major))	((Reinhardtia_paiewonskiana	Reinhardtia_latisecta)	(Reinhardtia_simplex	Reinhardtia_gracilis)))))	(Manicaria_saccifera	(Roystonea_regia	(Chamaedorea_seifrizii	(Heterospathe_cagayanensis	(((Kentiopsis_piersoniorum	Veitchia_spiralis)	Hydriastele_microspadix)	((Burretiokentia_grandiflora	Dypsis_decaryi)	Dictyosperma_album)))))))	Geonoma_undata)))	Kingia_australis);
((Leopoldinia_pulchra	(Pelagodoxa_henryana	(((((Heterospathe_cagayanensis	((Burretiokentia_grandiflora	(Kentiopsis_piersoniorum	Veitchia_spiralis))	Hydriastele_microspadix))	(Dypsis_decaryi	Dictyosperma_album))	(((Oenocarpus_minor	Oenocarpus_bataua)	Prestoea_acuminata)	(((Pseudophoenix_vinifera	((Orania_palindan	((Chamaedorea_seifrizii	Sclerosperma_profizianum)	Podococcus_barteri))	Calamus_caryotoides))	(Roystonea_regia	Iriartea_deltoidea))	((Serenoa_repens	(Sabal_domingensis	Phoenix_dactylifera))	((Bactris_major	((Elaeis_guineensis	Elaeis_oleifera)	Attalea_speciosa))	((Reinhardtia_paiewonskiana	Reinhardtia_latisecta)	(Reinhardtia_simplex	Reinhardtia_gracilis)))))))	Geonoma_undata)	Manicaria_saccifera)))	Kingia_australis);
(((Pelagodoxa_henryana	((Geonoma_undata	(((Prestoea_acuminata	(Oenocarpus_bataua	Oenocarpus_minor))	(((Calamus_caryotoides	((Chamaedorea_seifrizii	(Podococcus_barteri	Sclerosperma_profizianum))	Orania_palindan))	((Pseudophoenix_vinifera	(Roystonea_regia	Iriartea_deltoidea))	((Sabal_domingensis	Phoenix_dactylifera)	Serenoa_repens)))	((Bactris_major	((Elaeis_oleifera	Elaeis_guineensis)	Attalea_speciosa))	((Reinhardtia_gracilis	Reinhardtia_simplex)	(Reinhardtia_latisecta	Reinhardtia_paiewonskiana)))))	(Dictyosperma_album	((Heterospathe_cagayanensis	((Veitchia_spiralis	(Burretiokentia_grandiflora	Kentiopsis_piersoniorum))	Hydriastele_microspadix))	Dypsis_decaryi))))	Manicaria_saccifera))	Leopoldinia_pulchra)	Kingia_australis);
(((Pelagodoxa_henryana	((((Dictyosperma_album	((Heterospathe_cagayanensis	((Veitchia_spiralis	(Burretiokentia_grandiflora	Kentiopsis_piersoniorum))	Hydriastele_microspadix))	Dypsis_decaryi))	((Geonoma_undata	(Pseudophoenix_vinifera	(Prestoea_acuminata	(Oenocarpus_bataua	Oenocarpus_minor))))	((((Podococcus_barteri	Sclerosperma_profizianum)	Orania_palindan)	((Calamus_caryotoides	(Chamaedorea_seifrizii	Roystonea_regia))	(Phoenix_dactylifera	(Serenoa_repens	Sabal_domingensis))))	((Bactris_major	((Elaeis_oleifera	Elaeis_guineensis)	Attalea_speciosa))	((Reinhardtia_gracilis	Reinhardtia_simplex)	(Reinhardtia_latisecta	Reinhardtia_paiewonskiana))))))	Iriartea_deltoidea)	Manicaria_saccifera))	Leopoldinia_pulchra)	Kingia_australis);
(((Pelagodoxa_henryana	(((Geonoma_undata	((Prestoea_acuminata	(Oenocarpus_bataua	Oenocarpus_minor))	((((Sabal_domingensis	Phoenix_dactylifera)	(Serenoa_repens	Calamus_caryotoides))	(Chamaedorea_seifrizii	((Podococcus_barteri	Sclerosperma_profizianum)	Orania_palindan)))	((Iriartea_deltoidea	(Pseudophoenix_vinifera	Roystonea_regia))	((Bactris_major	((Elaeis_oleifera	Elaeis_guineensis)	Attalea_speciosa))	((Reinhardtia_gracilis	Reinhardtia_simplex)	(Reinhardtia_latisecta	Reinhardtia_paiewonskiana)))))))	((Dictyosperma_album	Dypsis_decaryi)	(Heterospathe_cagayanensis	((Burretiokentia_grandiflora	(Veitchia_spiralis	Kentiopsis_piersoniorum))	Hydriastele_microspadix))))	Manicaria_saccifera))	Leopoldinia_pulchra)	Kingia_australis);
(((Pelagodoxa_henryana	(((Geonoma_undata	((Prestoea_acuminata	(Oenocarpus_bataua	Oenocarpus_minor))	((((Serenoa_repens	(Sabal_domingensis	Phoenix_dactylifera))	((Iriartea_deltoidea	(Pseudophoenix_vinifera	Roystonea_regia))	Calamus_caryotoides))	((Podococcus_barteri	(Chamaedorea_seifrizii	Sclerosperma_profizianum))	Orania_palindan))	((Bactris_major	((Elaeis_oleifera	Elaeis_guineensis)	Attalea_speciosa))	((Reinhardtia_gracilis	Reinhardtia_simplex)	(Reinhardtia_latisecta	Reinhardtia_paiewonskiana))))))	(Dictyosperma_album	((Heterospathe_cagayanensis	(Hydriastele_microspadix	((Burretiokentia_grandiflora	Kentiopsis_piersoniorum)	Veitchia_spiralis)))	Dypsis_decaryi)))	Manicaria_saccifera))	Leopoldinia_pulchra)	Kingia_australis);
(((((Pelagodoxa_henryana	((Dictyosperma_album	Dypsis_decaryi)	(Heterospathe_cagayanensis	((Burretiokentia_grandiflora	(Kentiopsis_piersoniorum	Veitchia_spiralis))	Hydriastele_microspadix))))	(((Prestoea_acuminata	(Oenocarpus_bataua	Oenocarpus_minor))	(((((Podococcus_barteri	Sclerosperma_profizianum)	Orania_palindan)	(Serenoa_repens	(Calamus_caryotoides	(Sabal_domingensis	Phoenix_dactylifera))))	Pseudophoenix_vinifera)	((Iriartea_deltoidea	Roystonea_regia)	((Bactris_major	((Elaeis_oleifera	Elaeis_guineensis)	Attalea_speciosa))	((Chamaedorea_seifrizii	(Reinhardtia_gracilis	Reinhardtia_simplex))	(Reinhardtia_latisecta	Reinhardtia_paiewonskiana))))))	Geonoma_undata))	Manicaria_saccifera)	Leopoldinia_pulchra)	Kingia_australis);
((((Pelagodoxa_henryana	(((Dictyosperma_album	Dypsis_decaryi)	(Heterospathe_cagayanensis	((Burretiokentia_grandiflora	(Kentiopsis_piersoniorum	Veitchia_spiralis))	Hydriastele_microspadix)))	(((Prestoea_acuminata	(Oenocarpus_bataua	Oenocarpus_minor))	((Roystonea_regia	(Chamaedorea_seifrizii	((Iriartea_deltoidea	(Serenoa_repens	(Sabal_domingensis	Phoenix_dactylifera)))	((Calamus_caryotoides	Pseudophoenix_vinifera)	((Podococcus_barteri	Sclerosperma_profizianum)	Orania_palindan)))))	((Bactris_major	((Elaeis_oleifera	Elaeis_guineensis)	Attalea_speciosa))	((Reinhardtia_gracilis	Reinhardtia_simplex)	(Reinhardtia_latisecta	Reinhardtia_paiewonskiana)))))	Geonoma_undata)))	Manicaria_saccifera)	Leopoldinia_pulchra)	Kingia_australis);
(((Pelagodoxa_henryana	((((((Phoenix_dactylifera	((Chamaedorea_seifrizii	Serenoa_repens)	Sabal_domingensis))	((Iriartea_deltoidea	(Roystonea_regia	((Dictyosperma_album	Dypsis_decaryi)	(Heterospathe_cagayanensis	((Burretiokentia_grandiflora	Kentiopsis_piersoniorum)	(Hydriastele_microspadix	Veitchia_spiralis))))))	((Calamus_caryotoides	Pseudophoenix_vinifera)	((Podococcus_barteri	Sclerosperma_profizianum)	Orania_palindan))))	((Bactris_major	((Elaeis_oleifera	Elaeis_guineensis)	Attalea_speciosa))	((Reinhardtia_gracilis	Reinhardtia_simplex)	(Reinhardtia_latisecta	Reinhardtia_paiewonskiana))))	(Prestoea_acuminata	(Oenocarpus_bataua	Oenocarpus_minor)))	Geonoma_undata)	Manicaria_saccifera))	Leopoldinia_pulchra)	Kingia_australis);
(((Pelagodoxa_henryana	(((((((Phoenix_dactylifera	Sabal_domingensis)	((Calamus_caryotoides	Serenoa_repens)	(((Podococcus_barteri	Sclerosperma_profizianum)	Pseudophoenix_vinifera)	Chamaedorea_seifrizii)))	Orania_palindan)	(((Bactris_major	((Elaeis_oleifera	Elaeis_guineensis)	Attalea_speciosa))	((Reinhardtia_gracilis	Reinhardtia_simplex)	(Reinhardtia_latisecta	Reinhardtia_paiewonskiana)))	(Iriartea_deltoidea	Roystonea_regia)))	((Prestoea_acuminata	(Oenocarpus_bataua	Oenocarpus_minor))	Geonoma_undata))	((Dictyosperma_album	Dypsis_decaryi)	(Heterospathe_cagayanensis	(Hydriastele_microspadix	(Burretiokentia_grandiflora	(Kentiopsis_piersoniorum	Veitchia_spiralis))))))	Manicaria_saccifera))	Leopoldinia_pulchra)	Kingia_australis);
(((Pelagodoxa_henryana	((Geonoma_undata	(((((((Orania_palindan	(Podococcus_barteri	Sclerosperma_profizianum))	(Calamus_caryotoides	Pseudophoenix_vinifera))	(Serenoa_repens	(Phoenix_dactylifera	Sabal_domingensis)))	(Iriartea_deltoidea	Roystonea_regia))	((Bactris_major	((Elaeis_oleifera	Elaeis_guineensis)	Attalea_speciosa))	((Chamaedorea_seifrizii	(Reinhardtia_gracilis	Reinhardtia_simplex))	(Reinhardtia_latisecta	Reinhardtia_paiewonskiana))))	(Prestoea_acuminata	(Oenocarpus_bataua	Oenocarpus_minor)))	((Dictyosperma_album	Dypsis_decaryi)	(Heterospathe_cagayanensis	(Burretiokentia_grandiflora	(Hydriastele_microspadix	(Kentiopsis_piersoniorum	Veitchia_spiralis)))))))	Manicaria_saccifera))	Leopoldinia_pulchra)	Kingia_australis);
(((((((Dictyosperma_album	(((Heterospathe_cagayanensis	(Hydriastele_microspadix	(Kentiopsis_piersoniorum	Veitchia_spiralis)))	Burretiokentia_grandiflora)	Dypsis_decaryi))	Geonoma_undata)	((((((Chamaedorea_seifrizii	(Orania_palindan	(Podococcus_barteri	Sclerosperma_profizianum)))	Calamus_caryotoides)	((Phoenix_dactylifera	(Sabal_domingensis	Serenoa_repens))	(Iriartea_deltoidea	Pseudophoenix_vinifera)))	Roystonea_regia)	((Bactris_major	((Elaeis_oleifera	Elaeis_guineensis)	Attalea_speciosa))	((Reinhardtia_gracilis	Reinhardtia_simplex)	(Reinhardtia_latisecta	Reinhardtia_paiewonskiana))))	(Prestoea_acuminata	(Oenocarpus_bataua	Oenocarpus_minor))))	Pelagodoxa_henryana)	Manicaria_saccifera)	Leopoldinia_pulchra)	Kingia_australis);
((Leopoldinia_pulchra	((Manicaria_saccifera	((((((Burretiokentia_grandiflora	(Veitchia_spiralis	Kentiopsis_piersoniorum))	Hydriastele_microspadix)	Heterospathe_cagayanensis)	(Dypsis_decaryi	Dictyosperma_album))	((Prestoea_acuminata	(Oenocarpus_bataua	Oenocarpus_minor))	((((Attalea_speciosa	(Elaeis_guineensis	Elaeis_oleifera))	Bactris_major)	((Reinhardtia_gracilis	Reinhardtia_simplex)	(Reinhardtia_latisecta	Reinhardtia_paiewonskiana)))	((Roystonea_regia	(Chamaedorea_seifrizii	Calamus_caryotoides))	(((Sclerosperma_profizianum	Podococcus_barteri)	Orania_palindan)	((Serenoa_repens	(Sabal_domingensis	Phoenix_dactylifera))	(Pseudophoenix_vinifera	Iriartea_deltoidea)))))))	Geonoma_undata))	Pelagodoxa_henryana))	Kingia_australis);
((Leopoldinia_pulchra	(Manicaria_saccifera	(((Pelagodoxa_henryana	((Heterospathe_cagayanensis	(Hydriastele_microspadix	((Veitchia_spiralis	Kentiopsis_piersoniorum)	Burretiokentia_grandiflora)))	(Dypsis_decaryi	Dictyosperma_album)))	((Prestoea_acuminata	(Oenocarpus_bataua	Oenocarpus_minor))	(((Attalea_speciosa	((Elaeis_guineensis	Elaeis_oleifera)	Bactris_major))	((Reinhardtia_gracilis	Reinhardtia_simplex)	(Reinhardtia_latisecta	Reinhardtia_paiewonskiana)))	(Roystonea_regia	((((Sclerosperma_profizianum	Podococcus_barteri)	Orania_palindan)	Calamus_caryotoides)	(Chamaedorea_seifrizii	((Serenoa_repens	(Sabal_domingensis	Phoenix_dactylifera))	(Pseudophoenix_vinifera	Iriartea_deltoidea))))))))	Geonoma_undata)))	Kingia_australis);
((Leopoldinia_pulchra	((((((Burretiokentia_grandiflora	(Hydriastele_microspadix	(Veitchia_spiralis	Kentiopsis_piersoniorum)))	Heterospathe_cagayanensis)	(Dypsis_decaryi	Dictyosperma_album))	(((Prestoea_acuminata	(Oenocarpus_bataua	Oenocarpus_minor))	((Iriartea_deltoidea	((Attalea_speciosa	((Elaeis_guineensis	Elaeis_oleifera)	Bactris_major))	((Reinhardtia_gracilis	Reinhardtia_simplex)	(Reinhardtia_latisecta	Reinhardtia_paiewonskiana))))	((((Chamaedorea_seifrizii	(Sclerosperma_profizianum	Podococcus_barteri))	Orania_palindan)	Calamus_caryotoides)	(Serenoa_repens	(Sabal_domingensis	Phoenix_dactylifera)))))	((Pseudophoenix_vinifera	Roystonea_regia)	Geonoma_undata)))	Manicaria_saccifera)	Pelagodoxa_henryana))	Kingia_australis);
((Leopoldinia_pulchra	(((Geonoma_undata	((((Heterospathe_cagayanensis	(Hydriastele_microspadix	Veitchia_spiralis))	(Burretiokentia_grandiflora	Kentiopsis_piersoniorum))	(Dypsis_decaryi	Dictyosperma_album))	(((Chamaedorea_seifrizii	((Bactris_major	(Attalea_speciosa	(Elaeis_guineensis	Elaeis_oleifera)))	((Reinhardtia_gracilis	Reinhardtia_simplex)	(Reinhardtia_latisecta	Reinhardtia_paiewonskiana))))	(((Sclerosperma_profizianum	Podococcus_barteri)	Orania_palindan)	((Pseudophoenix_vinifera	(Roystonea_regia	Iriartea_deltoidea))	(Serenoa_repens	((Calamus_caryotoides	Sabal_domingensis)	Phoenix_dactylifera)))))	(Oenocarpus_bataua	(Oenocarpus_minor	Prestoea_acuminata)))))	Manicaria_saccifera)	Pelagodoxa_henryana))	Kingia_australis);
((Leopoldinia_pulchra	((((((((Veitchia_spiralis	Kentiopsis_piersoniorum)	Burretiokentia_grandiflora)	Heterospathe_cagayanensis)	Hydriastele_microspadix)	(Dypsis_decaryi	Dictyosperma_album))	(((Prestoea_acuminata	(Oenocarpus_bataua	Oenocarpus_minor))	(((Roystonea_regia	(((Bactris_major	(Attalea_speciosa	(Elaeis_guineensis	Elaeis_oleifera)))	((Reinhardtia_gracilis	Reinhardtia_simplex)	(Reinhardtia_latisecta	Reinhardtia_paiewonskiana)))	(Iriartea_deltoidea	(Serenoa_repens	(Calamus_caryotoides	(Sabal_domingensis	Phoenix_dactylifera))))))	(((Sclerosperma_profizianum	Podococcus_barteri)	Orania_palindan)	Pseudophoenix_vinifera))	Chamaedorea_seifrizii))	Geonoma_undata))	Manicaria_saccifera)	Pelagodoxa_henryana))	Kingia_australis);
((Leopoldinia_pulchra	(Manicaria_saccifera	((((((Burretiokentia_grandiflora	Heterospathe_cagayanensis)	Hydriastele_microspadix)	(Veitchia_spiralis	Kentiopsis_piersoniorum))	(Dypsis_decaryi	Dictyosperma_album))	(((Prestoea_acuminata	(Oenocarpus_bataua	Oenocarpus_minor))	(((((Calamus_caryotoides	Serenoa_repens)	(Iriartea_deltoidea	(Chamaedorea_seifrizii	Roystonea_regia)))	((Attalea_speciosa	((Elaeis_guineensis	Elaeis_oleifera)	Bactris_major))	((Reinhardtia_gracilis	Reinhardtia_simplex)	(Reinhardtia_latisecta	Reinhardtia_paiewonskiana))))	(Sabal_domingensis	Phoenix_dactylifera))	(((Sclerosperma_profizianum	Podococcus_barteri)	Orania_palindan)	Pseudophoenix_vinifera)))	Geonoma_undata))	Pelagodoxa_henryana)))	Kingia_australis);
((Leopoldinia_pulchra	(Manicaria_saccifera	((((((Burretiokentia_grandiflora	(Veitchia_spiralis	(Dypsis_decaryi	Kentiopsis_piersoniorum)))	Heterospathe_cagayanensis)	Hydriastele_microspadix)	Dictyosperma_album)	((((Roystonea_regia	Iriartea_deltoidea)	((Serenoa_repens	(Sabal_domingensis	(Calamus_caryotoides	Phoenix_dactylifera)))	((Attalea_speciosa	((Elaeis_guineensis	Elaeis_oleifera)	Bactris_major))	((Reinhardtia_gracilis	Reinhardtia_simplex)	(Reinhardtia_latisecta	Reinhardtia_paiewonskiana)))))	(((Prestoea_acuminata	(Oenocarpus_bataua	Oenocarpus_minor))	(Chamaedorea_seifrizii	(Sclerosperma_profizianum	Orania_palindan)))	(Podococcus_barteri	Pseudophoenix_vinifera)))	Geonoma_undata))	Pelagodoxa_henryana)))	Kingia_australis);
((Leopoldinia_pulchra	(((((((Hydriastele_microspadix	(Veitchia_spiralis	(Burretiokentia_grandiflora	Kentiopsis_piersoniorum)))	(Dypsis_decaryi	Dictyosperma_album))	Heterospathe_cagayanensis)	((((Bactris_major	(Attalea_speciosa	(Elaeis_guineensis	Elaeis_oleifera)))	((Reinhardtia_gracilis	Reinhardtia_simplex)	(Reinhardtia_latisecta	Reinhardtia_paiewonskiana)))	(((Podococcus_barteri	Sclerosperma_profizianum)	Orania_palindan)	(((((Roystonea_regia	Chamaedorea_seifrizii)	Calamus_caryotoides)	Iriartea_deltoidea)	Pseudophoenix_vinifera)	(Serenoa_repens	(Sabal_domingensis	Phoenix_dactylifera)))))	(Prestoea_acuminata	(Oenocarpus_bataua	Oenocarpus_minor))))	Geonoma_undata)	Manicaria_saccifera)	Pelagodoxa_henryana))	Kingia_australis);
((Leopoldinia_pulchra	(((Geonoma_undata	((((((Bactris_major	(Attalea_speciosa	(Elaeis_guineensis	Elaeis_oleifera)))	((Reinhardtia_gracilis	Reinhardtia_simplex)	(Reinhardtia_latisecta	Reinhardtia_paiewonskiana)))	(Serenoa_repens	(Sabal_domingensis	Phoenix_dactylifera)))	(((Pseudophoenix_vinifera	Iriartea_deltoidea)	((Chamaedorea_seifrizii	Roystonea_regia)	Calamus_caryotoides))	((Sclerosperma_profizianum	Podococcus_barteri)	Orania_palindan)))	(Oenocarpus_bataua	(Oenocarpus_minor	Prestoea_acuminata)))	((Heterospathe_cagayanensis	(((Veitchia_spiralis	Kentiopsis_piersoniorum)	Burretiokentia_grandiflora)	Hydriastele_microspadix))	(Dypsis_decaryi	Dictyosperma_album))))	Manicaria_saccifera)	Pelagodoxa_henryana))	Kingia_australis);
((Leopoldinia_pulchra	(((Geonoma_undata	(((((Bactris_major	(Attalea_speciosa	(Elaeis_guineensis	Elaeis_oleifera)))	((Reinhardtia_gracilis	Reinhardtia_simplex)	(Reinhardtia_latisecta	Reinhardtia_paiewonskiana)))	(Serenoa_repens	(Sabal_domingensis	(Calamus_caryotoides	Phoenix_dactylifera))))	((Roystonea_regia	Iriartea_deltoidea)	((Heterospathe_cagayanensis	(((Veitchia_spiralis	Kentiopsis_piersoniorum)	Burretiokentia_grandiflora)	(Hydriastele_microspadix	(Dypsis_decaryi	Dictyosperma_album))))	(Pseudophoenix_vinifera	(Chamaedorea_seifrizii	((Sclerosperma_profizianum	Podococcus_barteri)	Orania_palindan))))))	(Prestoea_acuminata	(Oenocarpus_bataua	Oenocarpus_minor))))	Manicaria_saccifera)	Pelagodoxa_henryana))	Kingia_australis);
((Leopoldinia_pulchra	((Manicaria_saccifera	(((Dictyosperma_album	Dypsis_decaryi)	((Burretiokentia_grandiflora	(Veitchia_spiralis	Kentiopsis_piersoniorum))	(Hydriastele_microspadix	Heterospathe_cagayanensis)))	((((Oenocarpus_bataua	Oenocarpus_minor)	Prestoea_acuminata)	(((((Reinhardtia_latisecta	Reinhardtia_paiewonskiana)	(Reinhardtia_simplex	Reinhardtia_gracilis))	((Attalea_speciosa	(Elaeis_guineensis	Elaeis_oleifera))	Bactris_major))	(((((Calamus_caryotoides	Sabal_domingensis)	Phoenix_dactylifera)	(Pseudophoenix_vinifera	(((Podococcus_barteri	Sclerosperma_profizianum)	Serenoa_repens)	Chamaedorea_seifrizii)))	Iriartea_deltoidea)	Roystonea_regia))	Orania_palindan))	Geonoma_undata)))	Pelagodoxa_henryana))	Kingia_australis);
((Leopoldinia_pulchra	((Manicaria_saccifera	((((Dictyosperma_album	Dypsis_decaryi)	(Heterospathe_cagayanensis	(Hydriastele_microspadix	(Veitchia_spiralis	(Burretiokentia_grandiflora	Kentiopsis_piersoniorum)))))	(((Oenocarpus_bataua	Oenocarpus_minor)	Prestoea_acuminata)	((Orania_palindan	(((Reinhardtia_latisecta	Reinhardtia_paiewonskiana)	(Reinhardtia_simplex	Reinhardtia_gracilis))	(Attalea_speciosa	((Elaeis_guineensis	Elaeis_oleifera)	Bactris_major))))	((Sabal_domingensis	Phoenix_dactylifera)	((Calamus_caryotoides	(Roystonea_regia	Iriartea_deltoidea))	((Podococcus_barteri	Pseudophoenix_vinifera)	((Sclerosperma_profizianum	Serenoa_repens)	Chamaedorea_seifrizii)))))))	Geonoma_undata))	Pelagodoxa_henryana))	Kingia_australis);
((Leopoldinia_pulchra	((Manicaria_saccifera	(((((Oenocarpus_bataua	Oenocarpus_minor)	Prestoea_acuminata)	((((Reinhardtia_latisecta	Reinhardtia_paiewonskiana)	(Reinhardtia_simplex	Reinhardtia_gracilis))	(Attalea_speciosa	((Elaeis_guineensis	Elaeis_oleifera)	Bactris_major)))	((Pseudophoenix_vinifera	(Chamaedorea_seifrizii	((Calamus_caryotoides	(Orania_palindan	(Podococcus_barteri	Sclerosperma_profizianum)))	(Serenoa_repens	(Sabal_domingensis	Phoenix_dactylifera)))))	Roystonea_regia)))	Iriartea_deltoidea)	(((((Veitchia_spiralis	(Burretiokentia_grandiflora	Kentiopsis_piersoniorum))	Hydriastele_microspadix)	(Dictyosperma_album	Dypsis_decaryi))	Heterospathe_cagayanensis)	Geonoma_undata)))	Pelagodoxa_henryana))	Kingia_australis);
((Leopoldinia_pulchra	((Manicaria_saccifera	(((((Veitchia_spiralis	Hydriastele_microspadix)	(Heterospathe_cagayanensis	(Burretiokentia_grandiflora	Kentiopsis_piersoniorum)))	(Dictyosperma_album	Dypsis_decaryi))	(((Oenocarpus_bataua	Oenocarpus_minor)	Prestoea_acuminata)	((((Reinhardtia_latisecta	Reinhardtia_paiewonskiana)	(Reinhardtia_simplex	Reinhardtia_gracilis))	(Bactris_major	(Attalea_speciosa	(Elaeis_guineensis	Elaeis_oleifera))))	((Pseudophoenix_vinifera	((Orania_palindan	(Podococcus_barteri	(Chamaedorea_seifrizii	Sclerosperma_profizianum)))	((Phoenix_dactylifera	(Serenoa_repens	Sabal_domingensis))	Calamus_caryotoides)))	(Iriartea_deltoidea	Roystonea_regia)))))	Geonoma_undata))	Pelagodoxa_henryana))	Kingia_australis);
((Leopoldinia_pulchra	((Manicaria_saccifera	((((Veitchia_spiralis	(Heterospathe_cagayanensis	(Hydriastele_microspadix	(Burretiokentia_grandiflora	Kentiopsis_piersoniorum))))	(Dictyosperma_album	Dypsis_decaryi))	(((Oenocarpus_bataua	Oenocarpus_minor)	Prestoea_acuminata)	(((Orania_palindan	((Pseudophoenix_vinifera	Podococcus_barteri)	(Chamaedorea_seifrizii	Sclerosperma_profizianum)))	(Phoenix_dactylifera	(Serenoa_repens	Sabal_domingensis)))	((Calamus_caryotoides	(Iriartea_deltoidea	Roystonea_regia))	(((Reinhardtia_latisecta	Reinhardtia_paiewonskiana)	(Reinhardtia_simplex	Reinhardtia_gracilis))	(Bactris_major	(Attalea_speciosa	(Elaeis_guineensis	Elaeis_oleifera))))))))	Geonoma_undata))	Pelagodoxa_henryana))	Kingia_australis);
((Leopoldinia_pulchra	(Manicaria_saccifera	(((((Heterospathe_cagayanensis	(Hydriastele_microspadix	(Burretiokentia_grandiflora	(Veitchia_spiralis	Kentiopsis_piersoniorum))))	(Dictyosperma_album	Dypsis_decaryi))	(((Oenocarpus_bataua	Oenocarpus_minor)	Prestoea_acuminata)	((((Reinhardtia_latisecta	Reinhardtia_paiewonskiana)	(Reinhardtia_simplex	Reinhardtia_gracilis))	(Bactris_major	(Attalea_speciosa	(Elaeis_guineensis	Elaeis_oleifera))))	((Serenoa_repens	(Sabal_domingensis	(Calamus_caryotoides	Phoenix_dactylifera)))	((Orania_palindan	((Sclerosperma_profizianum	Chamaedorea_seifrizii)	Podococcus_barteri))	(Pseudophoenix_vinifera	(Iriartea_deltoidea	Roystonea_regia)))))))	Geonoma_undata)	Pelagodoxa_henryana)))	Kingia_australis);
((Leopoldinia_pulchra	(Manicaria_saccifera	(((((Oenocarpus_bataua	Oenocarpus_minor)	Prestoea_acuminata)	((((Reinhardtia_latisecta	Reinhardtia_paiewonskiana)	(Reinhardtia_simplex	Reinhardtia_gracilis))	(Bactris_major	(Attalea_speciosa	(Elaeis_guineensis	Elaeis_oleifera))))	((Serenoa_repens	(Sabal_domingensis	Phoenix_dactylifera))	(((Heterospathe_cagayanensis	(Hydriastele_microspadix	(Burretiokentia_grandiflora	(Veitchia_spiralis	Kentiopsis_piersoniorum))))	(Dictyosperma_album	Dypsis_decaryi))	(((Calamus_caryotoides	Pseudophoenix_vinifera)	(((Podococcus_barteri	Sclerosperma_profizianum)	Orania_palindan)	Chamaedorea_seifrizii))	(Iriartea_deltoidea	Roystonea_regia))))))	Geonoma_undata)	Pelagodoxa_henryana)))	Kingia_australis);
((Leopoldinia_pulchra	(Manicaria_saccifera	((Geonoma_undata	((((Oenocarpus_bataua	Oenocarpus_minor)	Prestoea_acuminata)	(((((Reinhardtia_latisecta	Reinhardtia_paiewonskiana)	(Reinhardtia_simplex	Reinhardtia_gracilis))	(Attalea_speciosa	((Elaeis_guineensis	Elaeis_oleifera)	Bactris_major)))	(Serenoa_repens	(Sabal_domingensis	Phoenix_dactylifera)))	(((Calamus_caryotoides	Pseudophoenix_vinifera)	(((Podococcus_barteri	Sclerosperma_profizianum)	Orania_palindan)	Chamaedorea_seifrizii))	(Iriartea_deltoidea	Roystonea_regia))))	((Heterospathe_cagayanensis	(Hydriastele_microspadix	((Burretiokentia_grandiflora	Kentiopsis_piersoniorum)	Veitchia_spiralis)))	(Dictyosperma_album	Dypsis_decaryi))))	Pelagodoxa_henryana)))	Kingia_australis);
((Leopoldinia_pulchra	(Manicaria_saccifera	((Geonoma_undata	(((((Oenocarpus_bataua	Oenocarpus_minor)	Prestoea_acuminata)	Calamus_caryotoides)	((((Reinhardtia_latisecta	Reinhardtia_paiewonskiana)	(Reinhardtia_simplex	Reinhardtia_gracilis))	(Attalea_speciosa	((Elaeis_guineensis	Elaeis_oleifera)	Bactris_major)))	(((Serenoa_repens	(Sabal_domingensis	Phoenix_dactylifera))	(Pseudophoenix_vinifera	(Iriartea_deltoidea	Roystonea_regia)))	(((Podococcus_barteri	Sclerosperma_profizianum)	Orania_palindan)	Chamaedorea_seifrizii))))	((Heterospathe_cagayanensis	((Hydriastele_microspadix	(Kentiopsis_piersoniorum	Veitchia_spiralis))	Burretiokentia_grandiflora))	(Dictyosperma_album	Dypsis_decaryi))))	Pelagodoxa_henryana)))	Kingia_australis);
((Leopoldinia_pulchra	(((Geonoma_undata	((((Oenocarpus_bataua	Oenocarpus_minor)	Prestoea_acuminata)	((((Reinhardtia_latisecta	Reinhardtia_paiewonskiana)	(Reinhardtia_simplex	Reinhardtia_gracilis))	(Bactris_major	(Attalea_speciosa	(Elaeis_guineensis	Elaeis_oleifera))))	((((Pseudophoenix_vinifera	Iriartea_deltoidea)	(Serenoa_repens	(Sabal_domingensis	Phoenix_dactylifera)))	(Chamaedorea_seifrizii	(Calamus_caryotoides	Roystonea_regia)))	((Podococcus_barteri	Sclerosperma_profizianum)	Orania_palindan))))	(Dictyosperma_album	((Heterospathe_cagayanensis	(Hydriastele_microspadix	(Burretiokentia_grandiflora	(Kentiopsis_piersoniorum	Veitchia_spiralis))))	Dypsis_decaryi))))	Manicaria_saccifera)	Pelagodoxa_henryana))	Kingia_australis);
((((((Geonoma_undata	((Pseudophoenix_vinifera	((((((Reinhardtia_gracilis	Reinhardtia_simplex)	(Reinhardtia_latisecta	Reinhardtia_paiewonskiana))	(Bactris_major	((Elaeis_guineensis	Elaeis_oleifera)	Attalea_speciosa)))	Serenoa_repens)	(((Podococcus_barteri	Sclerosperma_profizianum)	Orania_palindan)	(Calamus_caryotoides	(Sabal_domingensis	Phoenix_dactylifera))))	((Prestoea_acuminata	(Oenocarpus_bataua	Oenocarpus_minor))	(Roystonea_regia	Chamaedorea_seifrizii))))	Iriartea_deltoidea))	((Dictyosperma_album	Dypsis_decaryi)	((Hydriastele_microspadix	(Burretiokentia_grandiflora	(Veitchia_spiralis	Kentiopsis_piersoniorum)))	Heterospathe_cagayanensis)))	Pelagodoxa_henryana)	Manicaria_saccifera)	Leopoldinia_pulchra)	Kingia_australis);
(((Pelagodoxa_henryana	((Geonoma_undata	(((((((Reinhardtia_gracilis	Reinhardtia_simplex)	(Reinhardtia_latisecta	Reinhardtia_paiewonskiana))	(Bactris_major	((Elaeis_guineensis	Elaeis_oleifera)	Attalea_speciosa)))	(((Chamaedorea_seifrizii	Serenoa_repens)	(Sabal_domingensis	Phoenix_dactylifera))	(Iriartea_deltoidea	(Roystonea_regia	Pseudophoenix_vinifera))))	((Podococcus_barteri	Sclerosperma_profizianum)	Orania_palindan))	(Calamus_caryotoides	(Prestoea_acuminata	(Oenocarpus_bataua	Oenocarpus_minor))))	((Dictyosperma_album	Dypsis_decaryi)	((Hydriastele_microspadix	Heterospathe_cagayanensis)	(Burretiokentia_grandiflora	(Veitchia_spiralis	Kentiopsis_piersoniorum))))))	Manicaria_saccifera))	Leopoldinia_pulchra)	Kingia_australis);
((((((Geonoma_undata	((((Iriartea_deltoidea	(Chamaedorea_seifrizii	(Calamus_caryotoides	Roystonea_regia)))	((((Reinhardtia_gracilis	Reinhardtia_simplex)	(Reinhardtia_latisecta	Reinhardtia_paiewonskiana))	(Bactris_major	((Elaeis_guineensis	Elaeis_oleifera)	Attalea_speciosa)))	((Serenoa_repens	Sabal_domingensis)	Phoenix_dactylifera)))	((Podococcus_barteri	Sclerosperma_profizianum)	Orania_palindan))	(Pseudophoenix_vinifera	(Prestoea_acuminata	(Oenocarpus_bataua	Oenocarpus_minor)))))	((Dictyosperma_album	Dypsis_decaryi)	((Hydriastele_microspadix	Heterospathe_cagayanensis)	(Veitchia_spiralis	(Burretiokentia_grandiflora	Kentiopsis_piersoniorum)))))	Pelagodoxa_henryana)	Manicaria_saccifera)	Leopoldinia_pulchra)	Kingia_australis);
(((((Geonoma_undata	((((Dictyosperma_album	Dypsis_decaryi)	((Hydriastele_microspadix	Heterospathe_cagayanensis)	(Veitchia_spiralis	(Burretiokentia_grandiflora	Kentiopsis_piersoniorum))))	(((Serenoa_repens	(Sabal_domingensis	Phoenix_dactylifera))	((Iriartea_deltoidea	(Chamaedorea_seifrizii	(Calamus_caryotoides	Roystonea_regia)))	(((Reinhardtia_gracilis	Reinhardtia_simplex)	(Reinhardtia_latisecta	Reinhardtia_paiewonskiana))	(Bactris_major	((Elaeis_guineensis	Elaeis_oleifera)	Attalea_speciosa)))))	(Pseudophoenix_vinifera	((Podococcus_barteri	Sclerosperma_profizianum)	Orania_palindan))))	(Prestoea_acuminata	(Oenocarpus_bataua	Oenocarpus_minor))))	Pelagodoxa_henryana)	Manicaria_saccifera)	Leopoldinia_pulchra)	Kingia_australis);
(((((Geonoma_undata	(((((Phoenix_dactylifera	(Serenoa_repens	Sabal_domingensis))	((Iriartea_deltoidea	(Calamus_caryotoides	Roystonea_regia))	(((Reinhardtia_gracilis	Reinhardtia_simplex)	(Reinhardtia_latisecta	Reinhardtia_paiewonskiana))	((Chamaedorea_seifrizii	Bactris_major)	((Elaeis_guineensis	Elaeis_oleifera)	Attalea_speciosa)))))	(Pseudophoenix_vinifera	((Podococcus_barteri	Sclerosperma_profizianum)	Orania_palindan)))	(Prestoea_acuminata	(Oenocarpus_bataua	Oenocarpus_minor)))	((Dictyosperma_album	Dypsis_decaryi)	(Heterospathe_cagayanensis	(Veitchia_spiralis	(Hydriastele_microspadix	(Burretiokentia_grandiflora	Kentiopsis_piersoniorum)))))))	Pelagodoxa_henryana)	Manicaria_saccifera)	Leopoldinia_pulchra)	Kingia_australis);
(((((Geonoma_undata	(((((Iriartea_deltoidea	((Reinhardtia_gracilis	Reinhardtia_simplex)	(Reinhardtia_latisecta	Reinhardtia_paiewonskiana)))	((Roystonea_regia	(Bactris_major	((Elaeis_guineensis	Elaeis_oleifera)	Attalea_speciosa)))	((Phoenix_dactylifera	Sabal_domingensis)	(Serenoa_repens	Calamus_caryotoides))))	(Pseudophoenix_vinifera	((Chamaedorea_seifrizii	(Podococcus_barteri	Sclerosperma_profizianum))	Orania_palindan)))	(Prestoea_acuminata	(Oenocarpus_bataua	Oenocarpus_minor)))	((Dictyosperma_album	Dypsis_decaryi)	(Heterospathe_cagayanensis	(((Burretiokentia_grandiflora	Kentiopsis_piersoniorum)	Veitchia_spiralis)	Hydriastele_microspadix)))))	Pelagodoxa_henryana)	Manicaria_saccifera)	Leopoldinia_pulchra)	Kingia_australis);
(((((Geonoma_undata	((((((Reinhardtia_gracilis	Reinhardtia_simplex)	(Reinhardtia_latisecta	Reinhardtia_paiewonskiana))	(((Elaeis_guineensis	Elaeis_oleifera)	Attalea_speciosa)	(Chamaedorea_seifrizii	Bactris_major)))	(((Phoenix_dactylifera	Sabal_domingensis)	(Serenoa_repens	Calamus_caryotoides))	(Iriartea_deltoidea	Roystonea_regia)))	(((Prestoea_acuminata	(Oenocarpus_bataua	Oenocarpus_minor))	(Sclerosperma_profizianum	(Pseudophoenix_vinifera	Podococcus_barteri)))	Orania_palindan))	((Dictyosperma_album	Dypsis_decaryi)	(Heterospathe_cagayanensis	(((Burretiokentia_grandiflora	Kentiopsis_piersoniorum)	Veitchia_spiralis)	Hydriastele_microspadix)))))	Pelagodoxa_henryana)	Manicaria_saccifera)	Leopoldinia_pulchra)	Kingia_australis);
(((((Geonoma_undata	(((Prestoea_acuminata	(Oenocarpus_bataua	Oenocarpus_minor))	(((((Pseudophoenix_vinifera	Podococcus_barteri)	Sclerosperma_profizianum)	Chamaedorea_seifrizii)	Orania_palindan)	((Iriartea_deltoidea	Roystonea_regia)	((((Reinhardtia_gracilis	Reinhardtia_simplex)	(Reinhardtia_latisecta	Reinhardtia_paiewonskiana))	(((Elaeis_guineensis	Elaeis_oleifera)	Attalea_speciosa)	Bactris_major))	((Phoenix_dactylifera	Sabal_domingensis)	(Serenoa_repens	Calamus_caryotoides))))))	((Dictyosperma_album	Dypsis_decaryi)	(Heterospathe_cagayanensis	((Burretiokentia_grandiflora	(Kentiopsis_piersoniorum	Veitchia_spiralis))	Hydriastele_microspadix)))))	Pelagodoxa_henryana)	Manicaria_saccifera)	Leopoldinia_pulchra)	Kingia_australis);
(((Pelagodoxa_henryana	((Geonoma_undata	(((Prestoea_acuminata	(Oenocarpus_bataua	Oenocarpus_minor))	(((((Reinhardtia_gracilis	Reinhardtia_simplex)	(Reinhardtia_latisecta	Reinhardtia_paiewonskiana))	(Attalea_speciosa	(Bactris_major	(Elaeis_guineensis	Elaeis_oleifera))))	(Serenoa_repens	Calamus_caryotoides))	((((Podococcus_barteri	Sclerosperma_profizianum)	Orania_palindan)	Chamaedorea_seifrizii)	(((Phoenix_dactylifera	Sabal_domingensis)	(Pseudophoenix_vinifera	Iriartea_deltoidea))	Roystonea_regia))))	((Dictyosperma_album	Dypsis_decaryi)	(Heterospathe_cagayanensis	(((Burretiokentia_grandiflora	Kentiopsis_piersoniorum)	Veitchia_spiralis)	Hydriastele_microspadix)))))	Manicaria_saccifera))	Leopoldinia_pulchra)	Kingia_australis);
(((Pelagodoxa_henryana	((Geonoma_undata	(((Prestoea_acuminata	(Oenocarpus_bataua	Oenocarpus_minor))	((((Reinhardtia_gracilis	Reinhardtia_simplex)	(Reinhardtia_latisecta	Reinhardtia_paiewonskiana))	(Attalea_speciosa	(Bactris_major	(Elaeis_guineensis	Elaeis_oleifera))))	(((Chamaedorea_seifrizii	((Podococcus_barteri	Sclerosperma_profizianum)	Orania_palindan))	(Phoenix_dactylifera	((Serenoa_repens	Calamus_caryotoides)	Sabal_domingensis)))	(Iriartea_deltoidea	(Roystonea_regia	Pseudophoenix_vinifera)))))	((Dictyosperma_album	Dypsis_decaryi)	(Heterospathe_cagayanensis	(((Burretiokentia_grandiflora	Kentiopsis_piersoniorum)	Veitchia_spiralis)	Hydriastele_microspadix)))))	Manicaria_saccifera))	Leopoldinia_pulchra)	Kingia_australis);
((Leopoldinia_pulchra	((((((((Veitchia_spiralis	(Burretiokentia_grandiflora	Kentiopsis_piersoniorum))	Hydriastele_microspadix)	Heterospathe_cagayanensis)	(Dictyosperma_album	Dypsis_decaryi))	(((((Reinhardtia_gracilis	Reinhardtia_simplex)	(Reinhardtia_paiewonskiana	Reinhardtia_latisecta))	(Bactris_major	(Attalea_speciosa	(Elaeis_oleifera	Elaeis_guineensis))))	((Phoenix_dactylifera	Sabal_domingensis)	(((Chamaedorea_seifrizii	((Sclerosperma_profizianum	Podococcus_barteri)	Orania_palindan))	(Calamus_caryotoides	Pseudophoenix_vinifera))	(Serenoa_repens	(Roystonea_regia	Iriartea_deltoidea)))))	(Prestoea_acuminata	(Oenocarpus_bataua	Oenocarpus_minor))))	Geonoma_undata)	Pelagodoxa_henryana)	Manicaria_saccifera))	Kingia_australis);
((Leopoldinia_pulchra	((((((((((Reinhardtia_gracilis	Reinhardtia_simplex)	(Reinhardtia_paiewonskiana	Reinhardtia_latisecta))	(Attalea_speciosa	((Elaeis_oleifera	Elaeis_guineensis)	Bactris_major)))	((Calamus_caryotoides	(Phoenix_dactylifera	Sabal_domingensis))	((Serenoa_repens	(Orania_palindan	(Chamaedorea_seifrizii	Sclerosperma_profizianum)))	(Podococcus_barteri	Pseudophoenix_vinifera))))	(Prestoea_acuminata	(Oenocarpus_bataua	Oenocarpus_minor)))	Iriartea_deltoidea)	(Roystonea_regia	Geonoma_undata))	(((Heterospathe_cagayanensis	(Veitchia_spiralis	((Dypsis_decaryi	Burretiokentia_grandiflora)	Kentiopsis_piersoniorum)))	Hydriastele_microspadix)	Dictyosperma_album))	Pelagodoxa_henryana)	Manicaria_saccifera))	Kingia_australis);
((Leopoldinia_pulchra	(((((((((Reinhardtia_gracilis	Reinhardtia_simplex)	(Reinhardtia_paiewonskiana	Reinhardtia_latisecta))	(Attalea_speciosa	((Elaeis_oleifera	Elaeis_guineensis)	(Chamaedorea_seifrizii	Bactris_major))))	((Calamus_caryotoides	((Podococcus_barteri	Sclerosperma_profizianum)	Orania_palindan))	(Phoenix_dactylifera	(Serenoa_repens	Sabal_domingensis))))	((Prestoea_acuminata	(Oenocarpus_bataua	Oenocarpus_minor))	(Iriartea_deltoidea	(Pseudophoenix_vinifera	Roystonea_regia))))	Geonoma_undata)	(((Heterospathe_cagayanensis	((Veitchia_spiralis	(Burretiokentia_grandiflora	Kentiopsis_piersoniorum))	Hydriastele_microspadix))	Dypsis_decaryi)	Dictyosperma_album))	Pelagodoxa_henryana)	Manicaria_saccifera))	Kingia_australis);
((Leopoldinia_pulchra	(((((((Dypsis_decaryi	Dictyosperma_album)	(Heterospathe_cagayanensis	((Veitchia_spiralis	(Burretiokentia_grandiflora	Kentiopsis_piersoniorum))	Hydriastele_microspadix)))	(((Iriartea_deltoidea	Roystonea_regia)	(((Chamaedorea_seifrizii	(Sclerosperma_profizianum	Orania_palindan))	(Pseudophoenix_vinifera	Podococcus_barteri))	((((Reinhardtia_gracilis	Reinhardtia_simplex)	(Reinhardtia_paiewonskiana	Reinhardtia_latisecta))	(Bactris_major	(Attalea_speciosa	(Elaeis_oleifera	Elaeis_guineensis))))	(Serenoa_repens	(Sabal_domingensis	Phoenix_dactylifera)))))	Calamus_caryotoides))	Geonoma_undata)	(Prestoea_acuminata	(Oenocarpus_bataua	Oenocarpus_minor)))	Pelagodoxa_henryana)	Manicaria_saccifera))	Kingia_australis);
((Leopoldinia_pulchra	(Manicaria_saccifera	(Pelagodoxa_henryana	(Geonoma_undata	((((((Reinhardtia_gracilis	Reinhardtia_simplex)	(Reinhardtia_paiewonskiana	Reinhardtia_latisecta))	(Chamaedorea_seifrizii	(Bactris_major	(Attalea_speciosa	(Elaeis_oleifera	Elaeis_guineensis)))))	((((Iriartea_deltoidea	(Serenoa_repens	(Sabal_domingensis	Phoenix_dactylifera)))	Pseudophoenix_vinifera)	(Orania_palindan	(Podococcus_barteri	Sclerosperma_profizianum)))	Calamus_caryotoides))	(Prestoea_acuminata	(Oenocarpus_bataua	Oenocarpus_minor)))	(Roystonea_regia	((Dypsis_decaryi	Dictyosperma_album)	(Heterospathe_cagayanensis	((Burretiokentia_grandiflora	(Veitchia_spiralis	Kentiopsis_piersoniorum))	Hydriastele_microspadix)))))))))	Kingia_australis);
((Leopoldinia_pulchra	(Manicaria_saccifera	(Pelagodoxa_henryana	(Geonoma_undata	(((((Iriartea_deltoidea	(Pseudophoenix_vinifera	(Podococcus_barteri	Sclerosperma_profizianum)))	((Prestoea_acuminata	(Oenocarpus_bataua	Oenocarpus_minor))	Calamus_caryotoides))	Orania_palindan)	((((Reinhardtia_gracilis	Reinhardtia_simplex)	(Reinhardtia_paiewonskiana	Reinhardtia_latisecta))	(Bactris_major	(Attalea_speciosa	(Elaeis_oleifera	Elaeis_guineensis))))	(Serenoa_repens	(Sabal_domingensis	Phoenix_dactylifera))))	(Chamaedorea_seifrizii	(Roystonea_regia	(Dictyosperma_album	(Heterospathe_cagayanensis	((Burretiokentia_grandiflora	(Dypsis_decaryi	(Veitchia_spiralis	Kentiopsis_piersoniorum)))	Hydriastele_microspadix))))))))))	Kingia_australis);
((Leopoldinia_pulchra	((((Geonoma_undata	((((((Reinhardtia_gracilis	Reinhardtia_simplex)	(Reinhardtia_paiewonskiana	Reinhardtia_latisecta))	(Bactris_major	(Attalea_speciosa	(Elaeis_oleifera	Elaeis_guineensis))))	(Iriartea_deltoidea	Roystonea_regia))	(((Calamus_caryotoides	Serenoa_repens)	(Sabal_domingensis	Phoenix_dactylifera))	((Chamaedorea_seifrizii	(Orania_palindan	(Podococcus_barteri	Sclerosperma_profizianum)))	Pseudophoenix_vinifera)))	(Prestoea_acuminata	(Oenocarpus_bataua	Oenocarpus_minor))))	(Dictyosperma_album	((Hydriastele_microspadix	((Veitchia_spiralis	(Burretiokentia_grandiflora	Kentiopsis_piersoniorum))	Heterospathe_cagayanensis))	Dypsis_decaryi)))	Manicaria_saccifera)	Pelagodoxa_henryana))	Kingia_australis);
((Leopoldinia_pulchra	(((((Iriartea_deltoidea	(((Reinhardtia_gracilis	Reinhardtia_simplex)	(Reinhardtia_paiewonskiana	Reinhardtia_latisecta))	((Chamaedorea_seifrizii	Bactris_major)	(Attalea_speciosa	(Elaeis_oleifera	Elaeis_guineensis)))))	((Podococcus_barteri	(Sclerosperma_profizianum	Orania_palindan))	((Roystonea_regia	Pseudophoenix_vinifera)	(Phoenix_dactylifera	((Calamus_caryotoides	Serenoa_repens)	Sabal_domingensis)))))	(Prestoea_acuminata	(Oenocarpus_bataua	Oenocarpus_minor)))	(Geonoma_undata	(Pelagodoxa_henryana	(Dictyosperma_album	((((Burretiokentia_grandiflora	Hydriastele_microspadix)	Heterospathe_cagayanensis)	(Veitchia_spiralis	Kentiopsis_piersoniorum))	Dypsis_decaryi)))))	Manicaria_saccifera))	Kingia_australis);
((Leopoldinia_pulchra	((((((((Bactris_major	(Elaeis_oleifera	Elaeis_guineensis))	Attalea_speciosa)	((Reinhardtia_gracilis	Reinhardtia_simplex)	(Reinhardtia_paiewonskiana	Reinhardtia_latisecta)))	((Iriartea_deltoidea	(Phoenix_dactylifera	(Serenoa_repens	Sabal_domingensis)))	((Calamus_caryotoides	(Chamaedorea_seifrizii	Roystonea_regia))	((Orania_palindan	(Podococcus_barteri	Sclerosperma_profizianum))	Pseudophoenix_vinifera))))	(Prestoea_acuminata	(Oenocarpus_bataua	Oenocarpus_minor)))	(Geonoma_undata	((Dictyosperma_album	Dypsis_decaryi)	(((Burretiokentia_grandiflora	(Veitchia_spiralis	Kentiopsis_piersoniorum))	Hydriastele_microspadix)	Heterospathe_cagayanensis))))	Pelagodoxa_henryana)	Manicaria_saccifera))	Kingia_australis);
((Leopoldinia_pulchra	(((((Dictyosperma_album	(((Hydriastele_microspadix	Heterospathe_cagayanensis)	(Veitchia_spiralis	(Burretiokentia_grandiflora	Kentiopsis_piersoniorum)))	Dypsis_decaryi))	(((((Bactris_major	(Elaeis_oleifera	Elaeis_guineensis))	Attalea_speciosa)	((Reinhardtia_gracilis	Reinhardtia_simplex)	(Reinhardtia_paiewonskiana	Reinhardtia_latisecta)))	((Calamus_caryotoides	(Chamaedorea_seifrizii	Roystonea_regia))	((Orania_palindan	(Podococcus_barteri	Sclerosperma_profizianum))	(Pseudophoenix_vinifera	(Iriartea_deltoidea	(Serenoa_repens	(Sabal_domingensis	Phoenix_dactylifera)))))))	(Prestoea_acuminata	(Oenocarpus_bataua	Oenocarpus_minor))))	Geonoma_undata)	Pelagodoxa_henryana)	Manicaria_saccifera))	Kingia_australis);
((Leopoldinia_pulchra	(((((((Oenocarpus_bataua	Oenocarpus_minor)	Prestoea_acuminata)	((Orania_palindan	(Podococcus_barteri	Sclerosperma_profizianum))	(((Attalea_speciosa	(Bactris_major	(Elaeis_guineensis	Elaeis_oleifera)))	((Reinhardtia_gracilis	Reinhardtia_simplex)	(Reinhardtia_paiewonskiana	Reinhardtia_latisecta)))	((Phoenix_dactylifera	(Sabal_domingensis	Serenoa_repens))	(Iriartea_deltoidea	(Pseudophoenix_vinifera	(Chamaedorea_seifrizii	(Roystonea_regia	Calamus_caryotoides))))))))	((Dypsis_decaryi	Dictyosperma_album)	(Heterospathe_cagayanensis	(Burretiokentia_grandiflora	((Veitchia_spiralis	Kentiopsis_piersoniorum)	Hydriastele_microspadix)))))	Geonoma_undata)	Manicaria_saccifera)	Pelagodoxa_henryana))	Kingia_australis);
((Leopoldinia_pulchra	(Manicaria_saccifera	((((((Oenocarpus_bataua	Oenocarpus_minor)	Prestoea_acuminata)	(((Bactris_major	((Elaeis_guineensis	Elaeis_oleifera)	Attalea_speciosa))	((Reinhardtia_gracilis	Reinhardtia_simplex)	(Reinhardtia_paiewonskiana	Reinhardtia_latisecta)))	((Iriartea_deltoidea	(((Chamaedorea_seifrizii	(Orania_palindan	(Podococcus_barteri	Sclerosperma_profizianum)))	Pseudophoenix_vinifera)	(Phoenix_dactylifera	(Sabal_domingensis	(Calamus_caryotoides	Serenoa_repens)))))	Roystonea_regia)))	(((Heterospathe_cagayanensis	((Veitchia_spiralis	(Burretiokentia_grandiflora	Kentiopsis_piersoniorum))	Hydriastele_microspadix))	Dypsis_decaryi)	Dictyosperma_album))	Geonoma_undata)	Pelagodoxa_henryana)))	Kingia_australis);
((Leopoldinia_pulchra	(Manicaria_saccifera	((((((Oenocarpus_bataua	Oenocarpus_minor)	Prestoea_acuminata)	((Roystonea_regia	((((Chamaedorea_seifrizii	(Phoenix_dactylifera	Sabal_domingensis))	Serenoa_repens)	Iriartea_deltoidea)	((Bactris_major	((Elaeis_guineensis	Elaeis_oleifera)	Attalea_speciosa))	((Reinhardtia_gracilis	Reinhardtia_simplex)	(Reinhardtia_paiewonskiana	Reinhardtia_latisecta)))))	(Pseudophoenix_vinifera	(Orania_palindan	(Podococcus_barteri	Sclerosperma_profizianum)))))	Calamus_caryotoides)	((((Heterospathe_cagayanensis	((Veitchia_spiralis	(Burretiokentia_grandiflora	Kentiopsis_piersoniorum))	Hydriastele_microspadix))	Dypsis_decaryi)	Dictyosperma_album)	Geonoma_undata))	Pelagodoxa_henryana)))	Kingia_australis);
((Leopoldinia_pulchra	(Pelagodoxa_henryana	(((((Dypsis_decaryi	Dictyosperma_album)	(Heterospathe_cagayanensis	(((Veitchia_spiralis	Kentiopsis_piersoniorum)	Hydriastele_microspadix)	Burretiokentia_grandiflora)))	(((Oenocarpus_bataua	Oenocarpus_minor)	Prestoea_acuminata)	(((Orania_palindan	(Iriartea_deltoidea	(Phoenix_dactylifera	(Calamus_caryotoides	Sabal_domingensis))))	((Bactris_major	((Elaeis_guineensis	Elaeis_oleifera)	Attalea_speciosa))	((Reinhardtia_gracilis	Reinhardtia_simplex)	(Reinhardtia_paiewonskiana	Reinhardtia_latisecta))))	(((Chamaedorea_seifrizii	(Pseudophoenix_vinifera	(Podococcus_barteri	Sclerosperma_profizianum)))	Serenoa_repens)	Roystonea_regia))))	Geonoma_undata)	Manicaria_saccifera)))	Kingia_australis);
((Leopoldinia_pulchra	((((((Dypsis_decaryi	Dictyosperma_album)	(Heterospathe_cagayanensis	(((Burretiokentia_grandiflora	Veitchia_spiralis)	Kentiopsis_piersoniorum)	Hydriastele_microspadix)))	Pelagodoxa_henryana)	(((Calamus_caryotoides	Pseudophoenix_vinifera)	((Oenocarpus_bataua	Oenocarpus_minor)	Prestoea_acuminata))	((((Serenoa_repens	(Phoenix_dactylifera	Sabal_domingensis))	((Attalea_speciosa	(Bactris_major	(Elaeis_guineensis	Elaeis_oleifera)))	((Reinhardtia_gracilis	Reinhardtia_simplex)	(Reinhardtia_paiewonskiana	Reinhardtia_latisecta))))	(Roystonea_regia	Iriartea_deltoidea))	((Orania_palindan	(Podococcus_barteri	Sclerosperma_profizianum))	Chamaedorea_seifrizii))))	Geonoma_undata)	Manicaria_saccifera))	Kingia_australis);
((Leopoldinia_pulchra	((((((Dypsis_decaryi	Dictyosperma_album)	(Heterospathe_cagayanensis	(Hydriastele_microspadix	((Burretiokentia_grandiflora	Kentiopsis_piersoniorum)	Veitchia_spiralis))))	((((Bactris_major	((Elaeis_guineensis	Elaeis_oleifera)	Attalea_speciosa))	((Reinhardtia_gracilis	Reinhardtia_simplex)	(Reinhardtia_paiewonskiana	Reinhardtia_latisecta)))	((Calamus_caryotoides	(Phoenix_dactylifera	(Sabal_domingensis	Serenoa_repens)))	((Iriartea_deltoidea	(Roystonea_regia	((Podococcus_barteri	(Chamaedorea_seifrizii	Sclerosperma_profizianum))	Pseudophoenix_vinifera)))	Orania_palindan)))	((Oenocarpus_bataua	Oenocarpus_minor)	Prestoea_acuminata)))	Geonoma_undata)	Pelagodoxa_henryana)	Manicaria_saccifera))	Kingia_australis);
((Leopoldinia_pulchra	(Pelagodoxa_henryana	((((((Bactris_major	((Elaeis_guineensis	Elaeis_oleifera)	Attalea_speciosa))	((Reinhardtia_gracilis	Reinhardtia_simplex)	(Reinhardtia_paiewonskiana	Reinhardtia_latisecta)))	((((Dypsis_decaryi	Dictyosperma_album)	(Heterospathe_cagayanensis	(Hydriastele_microspadix	((Burretiokentia_grandiflora	Kentiopsis_piersoniorum)	Veitchia_spiralis))))	(((Podococcus_barteri	Sclerosperma_profizianum)	Pseudophoenix_vinifera)	(((Chamaedorea_seifrizii	Roystonea_regia)	Calamus_caryotoides)	Iriartea_deltoidea)))	(Orania_palindan	((Phoenix_dactylifera	Sabal_domingensis)	Serenoa_repens))))	((Oenocarpus_bataua	Oenocarpus_minor)	Prestoea_acuminata))	Geonoma_undata)	Manicaria_saccifera)))	Kingia_australis);
((Leopoldinia_pulchra	(Pelagodoxa_henryana	(((((((Bactris_major	((Elaeis_guineensis	Elaeis_oleifera)	Attalea_speciosa))	((Reinhardtia_gracilis	Reinhardtia_simplex)	(Reinhardtia_paiewonskiana	Reinhardtia_latisecta)))	(Roystonea_regia	(((Pseudophoenix_vinifera	(((Podococcus_barteri	Sclerosperma_profizianum)	Orania_palindan)	Iriartea_deltoidea))	Calamus_caryotoides)	((Phoenix_dactylifera	Sabal_domingensis)	(Chamaedorea_seifrizii	Serenoa_repens)))))	((Oenocarpus_bataua	Oenocarpus_minor)	Prestoea_acuminata))	((Dypsis_decaryi	Dictyosperma_album)	((Heterospathe_cagayanensis	(Burretiokentia_grandiflora	(Kentiopsis_piersoniorum	Veitchia_spiralis)))	Hydriastele_microspadix)))	Geonoma_undata)	Manicaria_saccifera)))	Kingia_australis);
((Leopoldinia_pulchra	(((((((Iriartea_deltoidea	((Bactris_major	((Elaeis_guineensis	Elaeis_oleifera)	Attalea_speciosa))	((Reinhardtia_gracilis	Reinhardtia_simplex)	(Reinhardtia_paiewonskiana	Reinhardtia_latisecta))))	(((Phoenix_dactylifera	Sabal_domingensis)	Serenoa_repens)	((Pseudophoenix_vinifera	(Calamus_caryotoides	(Chamaedorea_seifrizii	Roystonea_regia)))	((Podococcus_barteri	Sclerosperma_profizianum)	Orania_palindan))))	((Oenocarpus_bataua	Oenocarpus_minor)	Prestoea_acuminata))	Geonoma_undata)	((Dypsis_decaryi	Dictyosperma_album)	(((Kentiopsis_piersoniorum	Burretiokentia_grandiflora)	Veitchia_spiralis)	(Heterospathe_cagayanensis	Hydriastele_microspadix))))	Pelagodoxa_henryana)	Manicaria_saccifera))	Kingia_australis);
((Leopoldinia_pulchra	((((((Dypsis_decaryi	Dictyosperma_album)	(((Kentiopsis_piersoniorum	Veitchia_spiralis)	Burretiokentia_grandiflora)	(Heterospathe_cagayanensis	Hydriastele_microspadix)))	((Chamaedorea_seifrizii	((Podococcus_barteri	Sclerosperma_profizianum)	Orania_palindan))	((((Oenocarpus_bataua	Oenocarpus_minor)	Prestoea_acuminata)	((Phoenix_dactylifera	Sabal_domingensis)	((Roystonea_regia	Pseudophoenix_vinifera)	Iriartea_deltoidea)))	(((Bactris_major	((Elaeis_guineensis	Elaeis_oleifera)	Attalea_speciosa))	((Reinhardtia_gracilis	Reinhardtia_simplex)	(Reinhardtia_paiewonskiana	Reinhardtia_latisecta)))	(Calamus_caryotoides	Serenoa_repens)))))	Geonoma_undata)	Pelagodoxa_henryana)	Manicaria_saccifera))	Kingia_australis);
((Leopoldinia_pulchra	((Manicaria_saccifera	((Geonoma_undata	((((((Reinhardtia_paiewonskiana	Reinhardtia_latisecta)	(Reinhardtia_gracilis	Reinhardtia_simplex))	((Elaeis_oleifera	Elaeis_guineensis)	(Bactris_major	Attalea_speciosa)))	(((Chamaedorea_seifrizii	(Podococcus_barteri	Sclerosperma_profizianum))	Orania_palindan)	(((Calamus_caryotoides	Serenoa_repens)	(Phoenix_dactylifera	Sabal_domingensis))	(Pseudophoenix_vinifera	Roystonea_regia))))	(Prestoea_acuminata	(Oenocarpus_minor	Oenocarpus_bataua)))	Iriartea_deltoidea))	((Dypsis_decaryi	(Heterospathe_cagayanensis	(Hydriastele_microspadix	(Veitchia_spiralis	(Burretiokentia_grandiflora	Kentiopsis_piersoniorum)))))	Dictyosperma_album)))	Pelagodoxa_henryana))	Kingia_australis);
((Leopoldinia_pulchra	(Manicaria_saccifera	((Geonoma_undata	(((Dypsis_decaryi	(Heterospathe_cagayanensis	(Hydriastele_microspadix	(Veitchia_spiralis	(Burretiokentia_grandiflora	Kentiopsis_piersoniorum)))))	Dictyosperma_album)	(((((Reinhardtia_paiewonskiana	Reinhardtia_latisecta)	(Reinhardtia_gracilis	Reinhardtia_simplex))	((Elaeis_oleifera	Elaeis_guineensis)	(Bactris_major	Attalea_speciosa)))	((Orania_palindan	(Phoenix_dactylifera	(Sabal_domingensis	Serenoa_repens)))	((((Podococcus_barteri	Sclerosperma_profizianum)	Pseudophoenix_vinifera)	(Chamaedorea_seifrizii	(Roystonea_regia	Calamus_caryotoides)))	Iriartea_deltoidea)))	(Prestoea_acuminata	(Oenocarpus_minor	Oenocarpus_bataua)))))	Pelagodoxa_henryana)))	Kingia_australis);
((Leopoldinia_pulchra	(((Geonoma_undata	(((Dypsis_decaryi	Dictyosperma_album)	((Heterospathe_cagayanensis	(Burretiokentia_grandiflora	(Veitchia_spiralis	Kentiopsis_piersoniorum)))	Hydriastele_microspadix))	(((((Reinhardtia_paiewonskiana	Reinhardtia_latisecta)	(Reinhardtia_gracilis	Reinhardtia_simplex))	((Elaeis_oleifera	Elaeis_guineensis)	(Bactris_major	Attalea_speciosa)))	(((Calamus_caryotoides	Serenoa_repens)	(Phoenix_dactylifera	Sabal_domingensis))	(((Iriartea_deltoidea	Roystonea_regia)	((Orania_palindan	(Podococcus_barteri	Sclerosperma_profizianum))	Pseudophoenix_vinifera))	Chamaedorea_seifrizii)))	(Prestoea_acuminata	(Oenocarpus_minor	Oenocarpus_bataua)))))	Manicaria_saccifera)	Pelagodoxa_henryana))	Kingia_australis);
((Leopoldinia_pulchra	(Manicaria_saccifera	((Geonoma_undata	(((Dypsis_decaryi	Dictyosperma_album)	(Heterospathe_cagayanensis	((Burretiokentia_grandiflora	(Veitchia_spiralis	Kentiopsis_piersoniorum))	Hydriastele_microspadix)))	((((((Podococcus_barteri	Sclerosperma_profizianum)	Calamus_caryotoides)	(Iriartea_deltoidea	(Pseudophoenix_vinifera	Roystonea_regia)))	Chamaedorea_seifrizii)	((Orania_palindan	((Sabal_domingensis	Phoenix_dactylifera)	Serenoa_repens))	(((Reinhardtia_paiewonskiana	Reinhardtia_latisecta)	(Reinhardtia_gracilis	Reinhardtia_simplex))	(Bactris_major	(Attalea_speciosa	(Elaeis_oleifera	Elaeis_guineensis))))))	(Prestoea_acuminata	(Oenocarpus_minor	Oenocarpus_bataua)))))	Pelagodoxa_henryana)))	Kingia_australis);
((Leopoldinia_pulchra	(Manicaria_saccifera	(((((Burretiokentia_grandiflora	Kentiopsis_piersoniorum)	Veitchia_spiralis)	(((Dypsis_decaryi	Dictyosperma_album)	Hydriastele_microspadix)	Heterospathe_cagayanensis))	((((((Orania_palindan	(Podococcus_barteri	Sclerosperma_profizianum))	Chamaedorea_seifrizii)	(Phoenix_dactylifera	((Calamus_caryotoides	Serenoa_repens)	Sabal_domingensis)))	(Iriartea_deltoidea	(Pseudophoenix_vinifera	Roystonea_regia)))	(((Reinhardtia_paiewonskiana	Reinhardtia_latisecta)	(Reinhardtia_gracilis	Reinhardtia_simplex))	(Bactris_major	(Attalea_speciosa	(Elaeis_oleifera	Elaeis_guineensis)))))	((Prestoea_acuminata	(Oenocarpus_minor	Oenocarpus_bataua))	Geonoma_undata)))	Pelagodoxa_henryana)))	Kingia_australis);
((Leopoldinia_pulchra	(Manicaria_saccifera	(((((Dypsis_decaryi	Dictyosperma_album)	((Hydriastele_microspadix	(Burretiokentia_grandiflora	(Kentiopsis_piersoniorum	Veitchia_spiralis)))	Heterospathe_cagayanensis))	(((((Serenoa_repens	((Orania_palindan	(Podococcus_barteri	Sclerosperma_profizianum))	Chamaedorea_seifrizii))	(Iriartea_deltoidea	(Pseudophoenix_vinifera	Roystonea_regia)))	(Calamus_caryotoides	(Phoenix_dactylifera	Sabal_domingensis)))	(((Reinhardtia_paiewonskiana	Reinhardtia_latisecta)	(Reinhardtia_gracilis	Reinhardtia_simplex))	(Bactris_major	(Attalea_speciosa	(Elaeis_oleifera	Elaeis_guineensis)))))	(Prestoea_acuminata	(Oenocarpus_minor	Oenocarpus_bataua))))	Geonoma_undata)	Pelagodoxa_henryana)))	Kingia_australis);
((Leopoldinia_pulchra	(Manicaria_saccifera	((Geonoma_undata	(((((((Orania_palindan	(Podococcus_barteri	Sclerosperma_profizianum))	Chamaedorea_seifrizii)	(Pseudophoenix_vinifera	((Calamus_caryotoides	Roystonea_regia)	Iriartea_deltoidea)))	(Phoenix_dactylifera	(Serenoa_repens	Sabal_domingensis)))	(((Reinhardtia_paiewonskiana	Reinhardtia_latisecta)	(Reinhardtia_gracilis	Reinhardtia_simplex))	(Bactris_major	(Attalea_speciosa	(Elaeis_oleifera	Elaeis_guineensis)))))	(Prestoea_acuminata	(Oenocarpus_minor	Oenocarpus_bataua)))	(((((Hydriastele_microspadix	Veitchia_spiralis)	(Burretiokentia_grandiflora	Kentiopsis_piersoniorum))	Heterospathe_cagayanensis)	Dypsis_decaryi)	Dictyosperma_album)))	Pelagodoxa_henryana)))	Kingia_australis);
((Leopoldinia_pulchra	(Manicaria_saccifera	((Geonoma_undata	(((((Pseudophoenix_vinifera	((Orania_palindan	(Podococcus_barteri	Sclerosperma_profizianum))	Chamaedorea_seifrizii))	((Calamus_caryotoides	Roystonea_regia)	Iriartea_deltoidea))	((Phoenix_dactylifera	(Serenoa_repens	Sabal_domingensis))	(((Reinhardtia_paiewonskiana	Reinhardtia_latisecta)	(Reinhardtia_gracilis	Reinhardtia_simplex))	(Bactris_major	(Attalea_speciosa	(Elaeis_oleifera	Elaeis_guineensis))))))	(Prestoea_acuminata	(Oenocarpus_minor	Oenocarpus_bataua)))	(((((Veitchia_spiralis	(Burretiokentia_grandiflora	Kentiopsis_piersoniorum))	Heterospathe_cagayanensis)	Hydriastele_microspadix)	Dypsis_decaryi)	Dictyosperma_album)))	Pelagodoxa_henryana)))	Kingia_australis);
((Leopoldinia_pulchra	(Manicaria_saccifera	((Geonoma_undata	(((Dypsis_decaryi	Dictyosperma_album)	((Veitchia_spiralis	(Hydriastele_microspadix	(Burretiokentia_grandiflora	Kentiopsis_piersoniorum)))	Heterospathe_cagayanensis))	(((Orania_palindan	((Pseudophoenix_vinifera	Podococcus_barteri)	Sclerosperma_profizianum))	(((((Reinhardtia_paiewonskiana	Reinhardtia_latisecta)	(Reinhardtia_gracilis	Reinhardtia_simplex))	((Chamaedorea_seifrizii	Bactris_major)	(Attalea_speciosa	(Elaeis_oleifera	Elaeis_guineensis))))	(Calamus_caryotoides	((Phoenix_dactylifera	Sabal_domingensis)	Serenoa_repens)))	(Roystonea_regia	Iriartea_deltoidea)))	(Prestoea_acuminata	(Oenocarpus_minor	Oenocarpus_bataua)))))	Pelagodoxa_henryana)))	Kingia_australis);
((Leopoldinia_pulchra	(Manicaria_saccifera	((Geonoma_undata	(((Dypsis_decaryi	Dictyosperma_album)	((Veitchia_spiralis	Kentiopsis_piersoniorum)	((Heterospathe_cagayanensis	Burretiokentia_grandiflora)	Hydriastele_microspadix)))	(((Orania_palindan	(((Podococcus_barteri	Sclerosperma_profizianum)	Chamaedorea_seifrizii)	Pseudophoenix_vinifera))	(((((Reinhardtia_paiewonskiana	Reinhardtia_latisecta)	(Reinhardtia_gracilis	Reinhardtia_simplex))	(((Elaeis_oleifera	Elaeis_guineensis)	Attalea_speciosa)	Bactris_major))	((Phoenix_dactylifera	Sabal_domingensis)	(Serenoa_repens	Calamus_caryotoides)))	(Roystonea_regia	Iriartea_deltoidea)))	(Prestoea_acuminata	(Oenocarpus_minor	Oenocarpus_bataua)))))	Pelagodoxa_henryana)))	Kingia_australis);
((((Manicaria_saccifera	((Dictyosperma_album	(Hydriastele_microspadix	((Veitchia_spiralis	(Dypsis_decaryi	(Burretiokentia_grandiflora	Kentiopsis_piersoniorum)))	Heterospathe_cagayanensis)))	(Geonoma_undata	(((((Serenoa_repens	(Sabal_domingensis	Phoenix_dactylifera))	Calamus_caryotoides)	((Chamaedorea_seifrizii	(Pseudophoenix_vinifera	(Iriartea_deltoidea	Roystonea_regia)))	((Sclerosperma_profizianum	Podococcus_barteri)	Orania_palindan)))	((Bactris_major	(Attalea_speciosa	(Elaeis_oleifera	Elaeis_guineensis)))	((Reinhardtia_gracilis	Reinhardtia_simplex)	(Reinhardtia_paiewonskiana	Reinhardtia_latisecta))))	((Oenocarpus_minor	Oenocarpus_bataua)	Prestoea_acuminata)))))	Pelagodoxa_henryana)	Leopoldinia_pulchra)	Kingia_australis);
(((Reinhardtia_paiewonskiana	(Reinhardtia_latisecta	((((((Oenocarpus_minor	Oenocarpus_bataua)	Prestoea_acuminata)	((((((Dypsis_decaryi	Dictyosperma_album)	(Hydriastele_microspadix	(Veitchia_spiralis	(Burretiokentia_grandiflora	Kentiopsis_piersoniorum))))	Heterospathe_cagayanensis)	Pelagodoxa_henryana)	Geonoma_undata)	Manicaria_saccifera))	((Serenoa_repens	(Sabal_domingensis	Phoenix_dactylifera))	((Calamus_caryotoides	(Chamaedorea_seifrizii	Roystonea_regia))	((((Sclerosperma_profizianum	Podococcus_barteri)	Orania_palindan)	Pseudophoenix_vinifera)	Iriartea_deltoidea))))	(Bactris_major	(Attalea_speciosa	(Elaeis_oleifera	Elaeis_guineensis))))	(Reinhardtia_gracilis	Reinhardtia_simplex))))	Leopoldinia_pulchra)	Kingia_australis);
(((((((((Hydriastele_microspadix	(Veitchia_spiralis	(Burretiokentia_grandiflora	Kentiopsis_piersoniorum)))	Heterospathe_cagayanensis)	Dypsis_decaryi)	Dictyosperma_album)	(Geonoma_undata	(((Sclerosperma_profizianum	Podococcus_barteri)	(Pseudophoenix_vinifera	((Oenocarpus_minor	Oenocarpus_bataua)	Prestoea_acuminata)))	(Calamus_caryotoides	((Orania_palindan	((((Chamaedorea_seifrizii	Bactris_major)	(Attalea_speciosa	(Elaeis_oleifera	Elaeis_guineensis)))	((Reinhardtia_gracilis	Reinhardtia_simplex)	(Reinhardtia_paiewonskiana	Reinhardtia_latisecta)))	(Roystonea_regia	Iriartea_deltoidea)))	(Serenoa_repens	(Sabal_domingensis	Phoenix_dactylifera)))))))	Manicaria_saccifera)	Pelagodoxa_henryana)	Leopoldinia_pulchra)	Kingia_australis);
((((Manicaria_saccifera	(((Dypsis_decaryi	Dictyosperma_album)	(Burretiokentia_grandiflora	((Heterospathe_cagayanensis	Hydriastele_microspadix)	(Veitchia_spiralis	Kentiopsis_piersoniorum))))	(Geonoma_undata	((Chamaedorea_seifrizii	(((Bactris_major	(Attalea_speciosa	(Elaeis_oleifera	Elaeis_guineensis)))	((Reinhardtia_gracilis	Reinhardtia_simplex)	(Reinhardtia_paiewonskiana	Reinhardtia_latisecta)))	((Calamus_caryotoides	Serenoa_repens)	(Sabal_domingensis	Phoenix_dactylifera))))	((Orania_palindan	(Sclerosperma_profizianum	Podococcus_barteri))	(((Pseudophoenix_vinifera	((Oenocarpus_minor	Oenocarpus_bataua)	Prestoea_acuminata))	Iriartea_deltoidea)	Roystonea_regia))))))	Pelagodoxa_henryana)	Leopoldinia_pulchra)	Kingia_australis);
(((Manicaria_saccifera	((Geonoma_undata	(((Dypsis_decaryi	Dictyosperma_album)	(Heterospathe_cagayanensis	(Hydriastele_microspadix	(Veitchia_spiralis	(Burretiokentia_grandiflora	Kentiopsis_piersoniorum)))))	(((Oenocarpus_minor	Oenocarpus_bataua)	Prestoea_acuminata)	(((Bactris_major	(Attalea_speciosa	(Elaeis_oleifera	Elaeis_guineensis)))	((Reinhardtia_gracilis	Reinhardtia_simplex)	(Reinhardtia_paiewonskiana	Reinhardtia_latisecta)))	((Iriartea_deltoidea	(Phoenix_dactylifera	(Serenoa_repens	Sabal_domingensis)))	(Roystonea_regia	((Chamaedorea_seifrizii	(Orania_palindan	(Sclerosperma_profizianum	Podococcus_barteri)))	(Calamus_caryotoides	Pseudophoenix_vinifera))))))))	Pelagodoxa_henryana))	Leopoldinia_pulchra)	Kingia_australis);
(((((Geonoma_undata	(((Dypsis_decaryi	Dictyosperma_album)	(Heterospathe_cagayanensis	(Hydriastele_microspadix	(Veitchia_spiralis	(Burretiokentia_grandiflora	Kentiopsis_piersoniorum)))))	(((Oenocarpus_minor	Oenocarpus_bataua)	Prestoea_acuminata)	(((Bactris_major	(Attalea_speciosa	(Elaeis_oleifera	Elaeis_guineensis)))	((Reinhardtia_gracilis	Reinhardtia_simplex)	(Reinhardtia_paiewonskiana	Reinhardtia_latisecta)))	((Chamaedorea_seifrizii	(Orania_palindan	(Sclerosperma_profizianum	Podococcus_barteri)))	((Iriartea_deltoidea	(Roystonea_regia	Pseudophoenix_vinifera))	((Calamus_caryotoides	Serenoa_repens)	(Sabal_domingensis	Phoenix_dactylifera))))))))	Manicaria_saccifera)	Pelagodoxa_henryana)	Leopoldinia_pulchra)	Kingia_australis);
(((((Geonoma_undata	(((Dypsis_decaryi	Dictyosperma_album)	(Heterospathe_cagayanensis	(Hydriastele_microspadix	(Veitchia_spiralis	(Burretiokentia_grandiflora	Kentiopsis_piersoniorum)))))	(((Oenocarpus_minor	Oenocarpus_bataua)	Prestoea_acuminata)	((Iriartea_deltoidea	((Bactris_major	(Attalea_speciosa	(Elaeis_oleifera	Elaeis_guineensis)))	((Reinhardtia_gracilis	Reinhardtia_simplex)	(Reinhardtia_paiewonskiana	Reinhardtia_latisecta))))	((Phoenix_dactylifera	(Serenoa_repens	Sabal_domingensis))	(((Orania_palindan	(Sclerosperma_profizianum	Podococcus_barteri))	Pseudophoenix_vinifera)	((Calamus_caryotoides	Roystonea_regia)	Chamaedorea_seifrizii)))))))	Manicaria_saccifera)	Pelagodoxa_henryana)	Leopoldinia_pulchra)	Kingia_australis);
(((((Geonoma_undata	(((Dypsis_decaryi	Dictyosperma_album)	(Heterospathe_cagayanensis	(((Burretiokentia_grandiflora	Kentiopsis_piersoniorum)	Hydriastele_microspadix)	Veitchia_spiralis)))	(((Oenocarpus_minor	Oenocarpus_bataua)	Prestoea_acuminata)	(((Attalea_speciosa	(Elaeis_oleifera	Elaeis_guineensis))	((Reinhardtia_gracilis	Reinhardtia_simplex)	(Reinhardtia_paiewonskiana	Reinhardtia_latisecta)))	(((Pseudophoenix_vinifera	Podococcus_barteri)	(Iriartea_deltoidea	(Calamus_caryotoides	Roystonea_regia)))	(((Orania_palindan	(Sclerosperma_profizianum	(Chamaedorea_seifrizii	Bactris_major)))	Serenoa_repens)	(Phoenix_dactylifera	Sabal_domingensis)))))))	Manicaria_saccifera)	Pelagodoxa_henryana)	Leopoldinia_pulchra)	Kingia_australis);
(((Manicaria_saccifera	(((Dictyosperma_album	((Heterospathe_cagayanensis	Hydriastele_microspadix)	(((Dypsis_decaryi	Burretiokentia_grandiflora)	Kentiopsis_piersoniorum)	Veitchia_spiralis)))	((((Oenocarpus_minor	Oenocarpus_bataua)	Prestoea_acuminata)	((((Reinhardtia_gracilis	Reinhardtia_simplex)	(Reinhardtia_paiewonskiana	Reinhardtia_latisecta))	((Attalea_speciosa	(Elaeis_oleifera	Elaeis_guineensis))	Bactris_major))	(((Pseudophoenix_vinifera	(Chamaedorea_seifrizii	(Orania_palindan	(Sclerosperma_profizianum	Podococcus_barteri))))	(Phoenix_dactylifera	((Calamus_caryotoides	Serenoa_repens)	Sabal_domingensis)))	(Iriartea_deltoidea	Roystonea_regia))))	Geonoma_undata))	Pelagodoxa_henryana))	Leopoldinia_pulchra)	Kingia_australis);
(((Manicaria_saccifera	(((((Dypsis_decaryi	Dictyosperma_album)	((Heterospathe_cagayanensis	Hydriastele_microspadix)	((Kentiopsis_piersoniorum	Veitchia_spiralis)	Burretiokentia_grandiflora)))	(((Oenocarpus_minor	Oenocarpus_bataua)	Prestoea_acuminata)	((((Reinhardtia_gracilis	Reinhardtia_simplex)	(Reinhardtia_paiewonskiana	Reinhardtia_latisecta))	((Attalea_speciosa	(Elaeis_oleifera	Elaeis_guineensis))	Bactris_major))	((((Calamus_caryotoides	Serenoa_repens)	(Sabal_domingensis	Phoenix_dactylifera))	(Roystonea_regia	Iriartea_deltoidea))	((Podococcus_barteri	Pseudophoenix_vinifera)	((Sclerosperma_profizianum	Orania_palindan)	Chamaedorea_seifrizii))))))	Geonoma_undata)	Pelagodoxa_henryana))	Leopoldinia_pulchra)	Kingia_australis);
(((Pelagodoxa_henryana	(Manicaria_saccifera	((((Heterospathe_cagayanensis	(Hydriastele_microspadix	(Burretiokentia_grandiflora	(Kentiopsis_piersoniorum	Veitchia_spiralis))))	(Dypsis_decaryi	Dictyosperma_album))	((Oenocarpus_bataua	(Prestoea_acuminata	Oenocarpus_minor))	(((((Attalea_speciosa	(Elaeis_oleifera	Elaeis_guineensis))	Bactris_major)	((Reinhardtia_latisecta	Reinhardtia_paiewonskiana)	(Reinhardtia_gracilis	Reinhardtia_simplex)))	(Iriartea_deltoidea	Roystonea_regia))	(Pseudophoenix_vinifera	(((Serenoa_repens	Chamaedorea_seifrizii)	(Orania_palindan	(Sclerosperma_profizianum	Podococcus_barteri)))	(Sabal_domingensis	(Calamus_caryotoides	Phoenix_dactylifera)))))))	Geonoma_undata)))	Leopoldinia_pulchra)	Kingia_australis);
(((Pelagodoxa_henryana	(Manicaria_saccifera	((((Prestoea_acuminata	(Oenocarpus_minor	Oenocarpus_bataua))	((((Attalea_speciosa	(Elaeis_oleifera	Elaeis_guineensis))	Bactris_major)	((Reinhardtia_latisecta	Reinhardtia_paiewonskiana)	(Reinhardtia_gracilis	Reinhardtia_simplex)))	(((Serenoa_repens	((Pseudophoenix_vinifera	(Roystonea_regia	Iriartea_deltoidea))	((Sclerosperma_profizianum	Podococcus_barteri)	Chamaedorea_seifrizii)))	((Sabal_domingensis	Phoenix_dactylifera)	Calamus_caryotoides))	Orania_palindan)))	((Heterospathe_cagayanensis	((Burretiokentia_grandiflora	Kentiopsis_piersoniorum)	(Hydriastele_microspadix	Veitchia_spiralis)))	(Dypsis_decaryi	Dictyosperma_album)))	Geonoma_undata)))	Leopoldinia_pulchra)	Kingia_australis);
(((Pelagodoxa_henryana	(Manicaria_saccifera	((((Prestoea_acuminata	(Oenocarpus_minor	Oenocarpus_bataua))	((Pseudophoenix_vinifera	(Orania_palindan	(Sclerosperma_profizianum	Podococcus_barteri)))	((((Sabal_domingensis	Phoenix_dactylifera)	(Serenoa_repens	Calamus_caryotoides))	(Iriartea_deltoidea	(((Attalea_speciosa	(Elaeis_oleifera	Elaeis_guineensis))	Bactris_major)	((Reinhardtia_latisecta	Reinhardtia_paiewonskiana)	(Reinhardtia_gracilis	Reinhardtia_simplex)))))	(Chamaedorea_seifrizii	Roystonea_regia))))	(((Burretiokentia_grandiflora	(Veitchia_spiralis	Kentiopsis_piersoniorum))	(Hydriastele_microspadix	Heterospathe_cagayanensis))	(Dypsis_decaryi	Dictyosperma_album)))	Geonoma_undata)))	Leopoldinia_pulchra)	Kingia_australis);
((((((Phoenix_dactylifera	((Serenoa_repens	Calamus_caryotoides)	Sabal_domingensis))	Iriartea_deltoidea)	(((Attalea_speciosa	(Elaeis_oleifera	Elaeis_guineensis))	Bactris_major)	((Reinhardtia_latisecta	Reinhardtia_paiewonskiana)	(Reinhardtia_gracilis	Reinhardtia_simplex))))	((((((Burretiokentia_grandiflora	(Veitchia_spiralis	Kentiopsis_piersoniorum))	(Hydriastele_microspadix	Heterospathe_cagayanensis))	(Dypsis_decaryi	Dictyosperma_album))	Manicaria_saccifera)	((Geonoma_undata	Pelagodoxa_henryana)	(Prestoea_acuminata	(Oenocarpus_minor	Oenocarpus_bataua))))	((Roystonea_regia	Pseudophoenix_vinifera)	(Orania_palindan	(Sclerosperma_profizianum	(Podococcus_barteri	Chamaedorea_seifrizii))))))	Leopoldinia_pulchra)	Kingia_australis);
(((Manicaria_saccifera	(((((Chamaedorea_seifrizii	Roystonea_regia)	(((Veitchia_spiralis	(Burretiokentia_grandiflora	Kentiopsis_piersoniorum))	(Hydriastele_microspadix	Heterospathe_cagayanensis))	(Dypsis_decaryi	Dictyosperma_album)))	((((Phoenix_dactylifera	(Serenoa_repens	Sabal_domingensis))	Iriartea_deltoidea)	(((Attalea_speciosa	(Elaeis_oleifera	Elaeis_guineensis))	Bactris_major)	((Reinhardtia_latisecta	Reinhardtia_paiewonskiana)	(Reinhardtia_gracilis	Reinhardtia_simplex))))	(((Prestoea_acuminata	(Oenocarpus_minor	Oenocarpus_bataua))	(Calamus_caryotoides	Pseudophoenix_vinifera))	(Orania_palindan	(Sclerosperma_profizianum	Podococcus_barteri)))))	Geonoma_undata)	Pelagodoxa_henryana))	Leopoldinia_pulchra)	Kingia_australis);
((((((((((Sabal_domingensis	Phoenix_dactylifera)	(Calamus_caryotoides	Serenoa_repens))	(((Attalea_speciosa	(Elaeis_oleifera	Elaeis_guineensis))	Bactris_major)	((Reinhardtia_latisecta	Reinhardtia_paiewonskiana)	(Reinhardtia_gracilis	Reinhardtia_simplex))))	(Chamaedorea_seifrizii	((Iriartea_deltoidea	(((Prestoea_acuminata	(Oenocarpus_minor	Oenocarpus_bataua))	(Pseudophoenix_vinifera	(Sclerosperma_profizianum	Podococcus_barteri)))	Orania_palindan))	Roystonea_regia)))	(((Hydriastele_microspadix	(Dypsis_decaryi	Dictyosperma_album))	(Veitchia_spiralis	(Burretiokentia_grandiflora	Kentiopsis_piersoniorum)))	Heterospathe_cagayanensis))	Geonoma_undata)	Manicaria_saccifera)	Pelagodoxa_henryana)	Leopoldinia_pulchra)	Kingia_australis);
((((((((((Attalea_speciosa	(Elaeis_oleifera	Elaeis_guineensis))	Bactris_major)	((Reinhardtia_latisecta	Reinhardtia_paiewonskiana)	(Reinhardtia_gracilis	Reinhardtia_simplex)))	(((Orania_palindan	(Sclerosperma_profizianum	Podococcus_barteri))	(((Prestoea_acuminata	(Oenocarpus_minor	Oenocarpus_bataua))	Pseudophoenix_vinifera)	(Roystonea_regia	Iriartea_deltoidea)))	(Calamus_caryotoides	((Sabal_domingensis	Phoenix_dactylifera)	(Chamaedorea_seifrizii	Serenoa_repens)))))	((Dypsis_decaryi	Dictyosperma_album)	((Heterospathe_cagayanensis	(Veitchia_spiralis	(Burretiokentia_grandiflora	Kentiopsis_piersoniorum)))	Hydriastele_microspadix)))	Geonoma_undata)	Manicaria_saccifera)	Pelagodoxa_henryana)	Leopoldinia_pulchra)	Kingia_australis);
(((((((((Prestoea_acuminata	(Oenocarpus_minor	Oenocarpus_bataua))	((Pseudophoenix_vinifera	Roystonea_regia)	Iriartea_deltoidea))	(((Orania_palindan	(Sclerosperma_profizianum	Podococcus_barteri))	(Calamus_caryotoides	((Sabal_domingensis	Phoenix_dactylifera)	Serenoa_repens)))	(((Attalea_speciosa	(Elaeis_oleifera	Elaeis_guineensis))	(Chamaedorea_seifrizii	Bactris_major))	((Reinhardtia_latisecta	Reinhardtia_paiewonskiana)	(Reinhardtia_gracilis	Reinhardtia_simplex)))))	((Dypsis_decaryi	Dictyosperma_album)	(Heterospathe_cagayanensis	((Veitchia_spiralis	(Burretiokentia_grandiflora	Kentiopsis_piersoniorum))	Hydriastele_microspadix))))	Geonoma_undata)	Manicaria_saccifera)	Pelagodoxa_henryana)	Leopoldinia_pulchra)	Kingia_australis);
((((((((Prestoea_acuminata	(Oenocarpus_minor	Oenocarpus_bataua))	(((Serenoa_repens	Chamaedorea_seifrizii)	(Orania_palindan	(Sclerosperma_profizianum	Podococcus_barteri)))	((((Pseudophoenix_vinifera	Roystonea_regia)	Iriartea_deltoidea)	((Phoenix_dactylifera	Calamus_caryotoides)	Sabal_domingensis))	(((Attalea_speciosa	(Elaeis_oleifera	Elaeis_guineensis))	Bactris_major)	((Reinhardtia_latisecta	Reinhardtia_paiewonskiana)	(Reinhardtia_gracilis	Reinhardtia_simplex))))))	((Dypsis_decaryi	Dictyosperma_album)	(Burretiokentia_grandiflora	((Hydriastele_microspadix	Heterospathe_cagayanensis)	(Veitchia_spiralis	Kentiopsis_piersoniorum)))))	Geonoma_undata)	Manicaria_saccifera)	Pelagodoxa_henryana)	Leopoldinia_pulchra)	Kingia_australis);
((((((((Prestoea_acuminata	(Oenocarpus_minor	Oenocarpus_bataua))	((Orania_palindan	(Sclerosperma_profizianum	Podococcus_barteri))	((((Pseudophoenix_vinifera	(Chamaedorea_seifrizii	Roystonea_regia))	Iriartea_deltoidea)	(Phoenix_dactylifera	((Serenoa_repens	Calamus_caryotoides)	Sabal_domingensis)))	(((Elaeis_oleifera	Elaeis_guineensis)	Bactris_major)	(Attalea_speciosa	((Reinhardtia_latisecta	Reinhardtia_paiewonskiana)	(Reinhardtia_gracilis	Reinhardtia_simplex)))))))	((Dypsis_decaryi	Dictyosperma_album)	((Hydriastele_microspadix	Heterospathe_cagayanensis)	(Veitchia_spiralis	(Burretiokentia_grandiflora	Kentiopsis_piersoniorum)))))	Geonoma_undata)	Manicaria_saccifera)	Pelagodoxa_henryana)	Leopoldinia_pulchra)	Kingia_australis);
((Leopoldinia_pulchra	(Pelagodoxa_henryana	(((((((Elaeis_oleifera	Elaeis_guineensis)	Attalea_speciosa)	Bactris_major)	((Reinhardtia_simplex	Reinhardtia_gracilis)	(Reinhardtia_latisecta	Reinhardtia_paiewonskiana)))	((((((Dictyosperma_album	Dypsis_decaryi)	(Heterospathe_cagayanensis	(Hydriastele_microspadix	(Burretiokentia_grandiflora	(Kentiopsis_piersoniorum	Veitchia_spiralis)))))	Roystonea_regia)	(Iriartea_deltoidea	(Calamus_caryotoides	((Chamaedorea_seifrizii	(Orania_palindan	(Sclerosperma_profizianum	Podococcus_barteri)))	Pseudophoenix_vinifera))))	(Serenoa_repens	(Sabal_domingensis	Phoenix_dactylifera)))	((Oenocarpus_minor	Oenocarpus_bataua)	Prestoea_acuminata)))	Geonoma_undata)	Manicaria_saccifera)))	Kingia_australis);
((Leopoldinia_pulchra	(Pelagodoxa_henryana	((((Orania_palindan	(((((Dictyosperma_album	((Heterospathe_cagayanensis	(Hydriastele_microspadix	((Burretiokentia_grandiflora	Kentiopsis_piersoniorum)	Veitchia_spiralis)))	Dypsis_decaryi))	Roystonea_regia)	(((Pseudophoenix_vinifera	Iriartea_deltoidea)	(Sclerosperma_profizianum	Podococcus_barteri))	Calamus_caryotoides))	(Serenoa_repens	(Sabal_domingensis	Phoenix_dactylifera)))	((((Elaeis_oleifera	Elaeis_guineensis)	Attalea_speciosa)	(Chamaedorea_seifrizii	Bactris_major))	((Reinhardtia_simplex	Reinhardtia_gracilis)	(Reinhardtia_latisecta	Reinhardtia_paiewonskiana)))))	((Oenocarpus_minor	Oenocarpus_bataua)	Prestoea_acuminata))	Geonoma_undata)	Manicaria_saccifera)))	Kingia_australis);
((Leopoldinia_pulchra	(((((((((((Dypsis_decaryi	Dictyosperma_album)	(Burretiokentia_grandiflora	((Kentiopsis_piersoniorum	Veitchia_spiralis)	Hydriastele_microspadix)))	Heterospathe_cagayanensis)	Roystonea_regia)	(((Calamus_caryotoides	(Pseudophoenix_vinifera	(Sclerosperma_profizianum	Podococcus_barteri)))	Chamaedorea_seifrizii)	Iriartea_deltoidea))	(Orania_palindan	(Serenoa_repens	(Sabal_domingensis	Phoenix_dactylifera))))	((((Elaeis_oleifera	Elaeis_guineensis)	Attalea_speciosa)	Bactris_major)	((Reinhardtia_simplex	Reinhardtia_gracilis)	(Reinhardtia_latisecta	Reinhardtia_paiewonskiana))))	((Oenocarpus_minor	Oenocarpus_bataua)	Prestoea_acuminata))	Geonoma_undata)	Pelagodoxa_henryana)	Manicaria_saccifera))	Kingia_australis);
((Leopoldinia_pulchra	((((((Orania_palindan	(((Chamaedorea_seifrizii	(Pseudophoenix_vinifera	(Sclerosperma_profizianum	Podococcus_barteri)))	((((((Dypsis_decaryi	Dictyosperma_album)	(((Burretiokentia_grandiflora	Kentiopsis_piersoniorum)	Veitchia_spiralis)	Hydriastele_microspadix))	Heterospathe_cagayanensis)	Roystonea_regia)	Iriartea_deltoidea)	Calamus_caryotoides))	(Serenoa_repens	(Sabal_domingensis	Phoenix_dactylifera))))	((((Elaeis_oleifera	Elaeis_guineensis)	Attalea_speciosa)	Bactris_major)	((Reinhardtia_simplex	Reinhardtia_gracilis)	(Reinhardtia_latisecta	Reinhardtia_paiewonskiana))))	((Oenocarpus_minor	Oenocarpus_bataua)	Prestoea_acuminata))	Geonoma_undata)	Pelagodoxa_henryana)	Manicaria_saccifera))	Kingia_australis);
((Leopoldinia_pulchra	(((((((Iriartea_deltoidea	(((Chamaedorea_seifrizii	Orania_palindan)	(Sclerosperma_profizianum	(Podococcus_barteri	Pseudophoenix_vinifera)))	(((Dypsis_decaryi	Dictyosperma_album)	(Heterospathe_cagayanensis	((Burretiokentia_grandiflora	(Kentiopsis_piersoniorum	Veitchia_spiralis))	Hydriastele_microspadix)))	Roystonea_regia)))	(Serenoa_repens	(Sabal_domingensis	(Calamus_caryotoides	Phoenix_dactylifera))))	(((Elaeis_oleifera	Elaeis_guineensis)	(Attalea_speciosa	Bactris_major))	((Reinhardtia_simplex	Reinhardtia_gracilis)	(Reinhardtia_latisecta	Reinhardtia_paiewonskiana))))	((Oenocarpus_minor	Oenocarpus_bataua)	Prestoea_acuminata))	Geonoma_undata)	Pelagodoxa_henryana)	Manicaria_saccifera))	Kingia_australis);
((Leopoldinia_pulchra	((((((((((Elaeis_oleifera	Elaeis_guineensis)	(Attalea_speciosa	(Chamaedorea_seifrizii	Bactris_major)))	((Reinhardtia_simplex	Reinhardtia_gracilis)	(Reinhardtia_latisecta	Reinhardtia_paiewonskiana)))	Iriartea_deltoidea)	((Phoenix_dactylifera	(Sabal_domingensis	Serenoa_repens))	(((Sclerosperma_profizianum	Podococcus_barteri)	Orania_palindan)	(Calamus_caryotoides	Pseudophoenix_vinifera))))	((Oenocarpus_minor	Oenocarpus_bataua)	Prestoea_acuminata))	((Dypsis_decaryi	Dictyosperma_album)	(Heterospathe_cagayanensis	((Burretiokentia_grandiflora	(Kentiopsis_piersoniorum	Veitchia_spiralis))	Hydriastele_microspadix))))	(Roystonea_regia	Geonoma_undata))	Pelagodoxa_henryana)	Manicaria_saccifera))	Kingia_australis);
((Leopoldinia_pulchra	(Pelagodoxa_henryana	((((((Bactris_major	((Elaeis_oleifera	Elaeis_guineensis)	Attalea_speciosa))	((Reinhardtia_simplex	Reinhardtia_gracilis)	(Reinhardtia_latisecta	Reinhardtia_paiewonskiana)))	(((Calamus_caryotoides	Roystonea_regia)	(Chamaedorea_seifrizii	((Iriartea_deltoidea	(Pseudophoenix_vinifera	(Phoenix_dactylifera	(Sabal_domingensis	Serenoa_repens))))	((Sclerosperma_profizianum	Podococcus_barteri)	Orania_palindan))))	(((Burretiokentia_grandiflora	Dypsis_decaryi)	Dictyosperma_album)	((Heterospathe_cagayanensis	(Hydriastele_microspadix	Veitchia_spiralis))	Kentiopsis_piersoniorum))))	((Oenocarpus_minor	Oenocarpus_bataua)	Prestoea_acuminata))	Geonoma_undata)	Manicaria_saccifera)))	Kingia_australis);
((Leopoldinia_pulchra	(Pelagodoxa_henryana	(((((((Bactris_major	((Elaeis_oleifera	Elaeis_guineensis)	Attalea_speciosa))	((Reinhardtia_simplex	Reinhardtia_gracilis)	(Reinhardtia_latisecta	Reinhardtia_paiewonskiana)))	((Roystonea_regia	(Iriartea_deltoidea	Pseudophoenix_vinifera))	(Chamaedorea_seifrizii	((Calamus_caryotoides	(Serenoa_repens	(Phoenix_dactylifera	Sabal_domingensis)))	((Sclerosperma_profizianum	Podococcus_barteri)	Orania_palindan)))))	((Oenocarpus_minor	Oenocarpus_bataua)	Prestoea_acuminata))	((Dypsis_decaryi	Dictyosperma_album)	((Heterospathe_cagayanensis	(Hydriastele_microspadix	Burretiokentia_grandiflora))	(Veitchia_spiralis	Kentiopsis_piersoniorum))))	Geonoma_undata)	Manicaria_saccifera)))	Kingia_australis);
((Leopoldinia_pulchra	((((Geonoma_undata	((((Bactris_major	((Elaeis_oleifera	Elaeis_guineensis)	Attalea_speciosa))	((Reinhardtia_simplex	Reinhardtia_gracilis)	(Reinhardtia_latisecta	Reinhardtia_paiewonskiana)))	(((Serenoa_repens	(Phoenix_dactylifera	Sabal_domingensis))	((Calamus_caryotoides	Pseudophoenix_vinifera)	((Sclerosperma_profizianum	Podococcus_barteri)	Orania_palindan)))	(Roystonea_regia	Chamaedorea_seifrizii)))	((Oenocarpus_minor	Oenocarpus_bataua)	Prestoea_acuminata)))	(((Dypsis_decaryi	Dictyosperma_album)	(((Veitchia_spiralis	(Burretiokentia_grandiflora	Kentiopsis_piersoniorum))	Hydriastele_microspadix)	Heterospathe_cagayanensis))	Iriartea_deltoidea))	Pelagodoxa_henryana)	Manicaria_saccifera))	Kingia_australis);
((Leopoldinia_pulchra	((((Geonoma_undata	(Iriartea_deltoidea	((((Bactris_major	((Elaeis_oleifera	Elaeis_guineensis)	Attalea_speciosa))	((Reinhardtia_simplex	Reinhardtia_gracilis)	(Reinhardtia_latisecta	Reinhardtia_paiewonskiana)))	((Pseudophoenix_vinifera	((Calamus_caryotoides	(Phoenix_dactylifera	Sabal_domingensis))	(Chamaedorea_seifrizii	(Serenoa_repens	((Sclerosperma_profizianum	Podococcus_barteri)	Orania_palindan)))))	Roystonea_regia))	((Oenocarpus_minor	Oenocarpus_bataua)	Prestoea_acuminata))))	((Dypsis_decaryi	Dictyosperma_album)	(((Veitchia_spiralis	(Burretiokentia_grandiflora	Kentiopsis_piersoniorum))	Hydriastele_microspadix)	Heterospathe_cagayanensis)))	Pelagodoxa_henryana)	Manicaria_saccifera))	Kingia_australis);
((Leopoldinia_pulchra	((((((Dypsis_decaryi	Dictyosperma_album)	((Hydriastele_microspadix	((Veitchia_spiralis	Kentiopsis_piersoniorum)	Heterospathe_cagayanensis))	Burretiokentia_grandiflora))	(((Pseudophoenix_vinifera	(Podococcus_barteri	(Sclerosperma_profizianum	Orania_palindan)))	(((((Reinhardtia_gracilis	Reinhardtia_simplex)	(Reinhardtia_paiewonskiana	Reinhardtia_latisecta))	(Bactris_major	((Elaeis_oleifera	Elaeis_guineensis)	Attalea_speciosa)))	(((Chamaedorea_seifrizii	Serenoa_repens)	Roystonea_regia)	Iriartea_deltoidea))	(Sabal_domingensis	(Calamus_caryotoides	Phoenix_dactylifera))))	(Prestoea_acuminata	(Oenocarpus_bataua	Oenocarpus_minor))))	Geonoma_undata)	Pelagodoxa_henryana)	Manicaria_saccifera))	Kingia_australis);
((Leopoldinia_pulchra	((Pelagodoxa_henryana	((((((Reinhardtia_gracilis	Reinhardtia_simplex)	(Reinhardtia_paiewonskiana	Reinhardtia_latisecta))	(Bactris_major	((Elaeis_oleifera	Elaeis_guineensis)	Attalea_speciosa)))	((Serenoa_repens	(Phoenix_dactylifera	Sabal_domingensis))	(Calamus_caryotoides	(((Chamaedorea_seifrizii	(Orania_palindan	(Podococcus_barteri	Sclerosperma_profizianum)))	((Dypsis_decaryi	Dictyosperma_album)	(Heterospathe_cagayanensis	(Hydriastele_microspadix	(Burretiokentia_grandiflora	(Veitchia_spiralis	Kentiopsis_piersoniorum))))))	(Iriartea_deltoidea	(Roystonea_regia	Pseudophoenix_vinifera))))))	(Prestoea_acuminata	(Oenocarpus_bataua	Oenocarpus_minor)))	Geonoma_undata))	Manicaria_saccifera))	Kingia_australis);
((Leopoldinia_pulchra	((Pelagodoxa_henryana	(((((((Reinhardtia_gracilis	Reinhardtia_simplex)	(Reinhardtia_paiewonskiana	Reinhardtia_latisecta))	(((Elaeis_oleifera	Elaeis_guineensis)	Attalea_speciosa)	(Chamaedorea_seifrizii	Bactris_major)))	((Calamus_caryotoides	Serenoa_repens)	(Phoenix_dactylifera	Sabal_domingensis)))	((Pseudophoenix_vinifera	((Dypsis_decaryi	Dictyosperma_album)	(Heterospathe_cagayanensis	(Hydriastele_microspadix	(Burretiokentia_grandiflora	(Veitchia_spiralis	Kentiopsis_piersoniorum))))))	((Orania_palindan	(Podococcus_barteri	Sclerosperma_profizianum))	(Iriartea_deltoidea	Roystonea_regia))))	(Prestoea_acuminata	(Oenocarpus_bataua	Oenocarpus_minor)))	Geonoma_undata))	Manicaria_saccifera))	Kingia_australis);
((Leopoldinia_pulchra	(Pelagodoxa_henryana	((Geonoma_undata	((((((Chamaedorea_seifrizii	(Reinhardtia_gracilis	Reinhardtia_simplex))	(Reinhardtia_paiewonskiana	Reinhardtia_latisecta))	((Bactris_major	(Elaeis_oleifera	Elaeis_guineensis))	Attalea_speciosa))	(Roystonea_regia	((((Serenoa_repens	(Phoenix_dactylifera	Sabal_domingensis))	(Pseudophoenix_vinifera	Iriartea_deltoidea))	(Orania_palindan	(Podococcus_barteri	Sclerosperma_profizianum)))	Calamus_caryotoides)))	(Prestoea_acuminata	(Oenocarpus_bataua	Oenocarpus_minor)))	((Dypsis_decaryi	Dictyosperma_album)	(((Heterospathe_cagayanensis	Hydriastele_microspadix)	(Veitchia_spiralis	Kentiopsis_piersoniorum))	Burretiokentia_grandiflora))))	Manicaria_saccifera)))	Kingia_australis);
((Leopoldinia_pulchra	(((Manicaria_saccifera	((((((Iriartea_deltoidea	(Calamus_caryotoides	Roystonea_regia))	(((Reinhardtia_gracilis	Reinhardtia_simplex)	(Reinhardtia_paiewonskiana	Reinhardtia_latisecta))	((Bactris_major	(Elaeis_oleifera	Elaeis_guineensis))	Attalea_speciosa)))	(Serenoa_repens	(Phoenix_dactylifera	Sabal_domingensis)))	((((Chamaedorea_seifrizii	(Pseudophoenix_vinifera	Podococcus_barteri))	Sclerosperma_profizianum)	(Prestoea_acuminata	(Oenocarpus_bataua	Oenocarpus_minor)))	Orania_palindan))	(Dictyosperma_album	(Heterospathe_cagayanensis	(Hydriastele_microspadix	(Veitchia_spiralis	(Burretiokentia_grandiflora	Kentiopsis_piersoniorum))))))	Geonoma_undata))	Pelagodoxa_henryana)	Dypsis_decaryi))	Kingia_australis);
((Leopoldinia_pulchra	((Manicaria_saccifera	((((Prestoea_acuminata	(Oenocarpus_bataua	Oenocarpus_minor))	((Orania_palindan	((Iriartea_deltoidea	(Calamus_caryotoides	Roystonea_regia))	((Chamaedorea_seifrizii	(Podococcus_barteri	Sclerosperma_profizianum))	Pseudophoenix_vinifera)))	((((Reinhardtia_gracilis	Reinhardtia_simplex)	(Reinhardtia_paiewonskiana	Reinhardtia_latisecta))	((Bactris_major	(Elaeis_oleifera	Elaeis_guineensis))	Attalea_speciosa))	((Sabal_domingensis	Phoenix_dactylifera)	Serenoa_repens))))	((Dypsis_decaryi	Dictyosperma_album)	(Heterospathe_cagayanensis	(Hydriastele_microspadix	(Veitchia_spiralis	(Burretiokentia_grandiflora	Kentiopsis_piersoniorum))))))	Geonoma_undata))	Pelagodoxa_henryana))	Kingia_australis);
((Leopoldinia_pulchra	((Manicaria_saccifera	((((((Reinhardtia_gracilis	Reinhardtia_simplex)	(Reinhardtia_paiewonskiana	Reinhardtia_latisecta))	(Bactris_major	((Elaeis_oleifera	Elaeis_guineensis)	Attalea_speciosa)))	(((Iriartea_deltoidea	Roystonea_regia)	((Prestoea_acuminata	(Oenocarpus_bataua	Oenocarpus_minor))	(Podococcus_barteri	Pseudophoenix_vinifera)))	(((Sclerosperma_profizianum	Chamaedorea_seifrizii)	Orania_palindan)	((Sabal_domingensis	Phoenix_dactylifera)	(Calamus_caryotoides	Serenoa_repens)))))	((Dypsis_decaryi	Dictyosperma_album)	(Heterospathe_cagayanensis	((Burretiokentia_grandiflora	(Veitchia_spiralis	Kentiopsis_piersoniorum))	Hydriastele_microspadix))))	Geonoma_undata))	Pelagodoxa_henryana))	Kingia_australis);
((Leopoldinia_pulchra	((Manicaria_saccifera	(((Prestoea_acuminata	(Oenocarpus_bataua	Oenocarpus_minor))	(Roystonea_regia	(((((Chamaedorea_seifrizii	Serenoa_repens)	(Iriartea_deltoidea	((Calamus_caryotoides	Pseudophoenix_vinifera)	(Podococcus_barteri	Sclerosperma_profizianum))))	(Sabal_domingensis	Phoenix_dactylifera))	(((Reinhardtia_gracilis	Reinhardtia_simplex)	(Reinhardtia_paiewonskiana	Reinhardtia_latisecta))	(Bactris_major	((Elaeis_oleifera	Elaeis_guineensis)	Attalea_speciosa))))	Orania_palindan)))	((((Heterospathe_cagayanensis	((Burretiokentia_grandiflora	(Veitchia_spiralis	Kentiopsis_piersoniorum))	Hydriastele_microspadix))	Dypsis_decaryi)	Dictyosperma_album)	Geonoma_undata)))	Pelagodoxa_henryana))	Kingia_australis);
((Leopoldinia_pulchra	(Manicaria_saccifera	((((Prestoea_acuminata	(Oenocarpus_bataua	Oenocarpus_minor))	(((Dypsis_decaryi	Dictyosperma_album)	(Heterospathe_cagayanensis	((Burretiokentia_grandiflora	(Veitchia_spiralis	Kentiopsis_piersoniorum))	Hydriastele_microspadix)))	(((((Calamus_caryotoides	Serenoa_repens)	(Sabal_domingensis	Phoenix_dactylifera))	((Roystonea_regia	Iriartea_deltoidea)	(Pseudophoenix_vinifera	(Orania_palindan	(Podococcus_barteri	Sclerosperma_profizianum)))))	Chamaedorea_seifrizii)	(((Reinhardtia_gracilis	Reinhardtia_simplex)	(Reinhardtia_paiewonskiana	Reinhardtia_latisecta))	(Bactris_major	((Elaeis_oleifera	Elaeis_guineensis)	Attalea_speciosa))))))	Geonoma_undata)	Pelagodoxa_henryana)))	Kingia_australis);
((Leopoldinia_pulchra	(Manicaria_saccifera	(((((Prestoea_acuminata	(Oenocarpus_bataua	Oenocarpus_minor))	(((Iriartea_deltoidea	Roystonea_regia)	(((Phoenix_dactylifera	((Calamus_caryotoides	Serenoa_repens)	Sabal_domingensis))	(Pseudophoenix_vinifera	((Podococcus_barteri	Sclerosperma_profizianum)	Chamaedorea_seifrizii)))	Orania_palindan))	(((Reinhardtia_gracilis	Reinhardtia_simplex)	(Reinhardtia_paiewonskiana	Reinhardtia_latisecta))	(Bactris_major	((Elaeis_oleifera	Elaeis_guineensis)	Attalea_speciosa)))))	((Dypsis_decaryi	Dictyosperma_album)	(Heterospathe_cagayanensis	(Hydriastele_microspadix	((Burretiokentia_grandiflora	Kentiopsis_piersoniorum)	Veitchia_spiralis)))))	Geonoma_undata)	Pelagodoxa_henryana)))	Kingia_australis);
((Leopoldinia_pulchra	(Pelagodoxa_henryana	(((Dictyosperma_album	(Heterospathe_cagayanensis	(Hydriastele_microspadix	((Dypsis_decaryi	Burretiokentia_grandiflora)	(Kentiopsis_piersoniorum	Veitchia_spiralis)))))	((((((Chamaedorea_seifrizii	Roystonea_regia)	Pseudophoenix_vinifera)	(((Podococcus_barteri	Sclerosperma_profizianum)	Orania_palindan)	((Serenoa_repens	Calamus_caryotoides)	(Phoenix_dactylifera	Sabal_domingensis))))	(Iriartea_deltoidea	(((Reinhardtia_simplex	Reinhardtia_gracilis)	(Reinhardtia_latisecta	Reinhardtia_paiewonskiana))	(Bactris_major	((Elaeis_guineensis	Elaeis_oleifera)	Attalea_speciosa)))))	(Prestoea_acuminata	(Oenocarpus_minor	Oenocarpus_bataua)))	Geonoma_undata))	Manicaria_saccifera)))	Kingia_australis);
((Leopoldinia_pulchra	(Pelagodoxa_henryana	(((((Dypsis_decaryi	Dictyosperma_album)	((Burretiokentia_grandiflora	Kentiopsis_piersoniorum)	((Heterospathe_cagayanensis	Hydriastele_microspadix)	Veitchia_spiralis)))	((((Serenoa_repens	(Phoenix_dactylifera	Sabal_domingensis))	((Iriartea_deltoidea	(Calamus_caryotoides	Roystonea_regia))	(Pseudophoenix_vinifera	((Podococcus_barteri	Sclerosperma_profizianum)	Orania_palindan))))	(((Reinhardtia_simplex	Reinhardtia_gracilis)	(Reinhardtia_latisecta	Reinhardtia_paiewonskiana))	((Chamaedorea_seifrizii	Bactris_major)	((Elaeis_guineensis	Elaeis_oleifera)	Attalea_speciosa))))	(Prestoea_acuminata	(Oenocarpus_minor	Oenocarpus_bataua))))	Geonoma_undata)	Manicaria_saccifera)))	Kingia_australis);
((Leopoldinia_pulchra	(Pelagodoxa_henryana	(((((Dypsis_decaryi	Dictyosperma_album)	(Heterospathe_cagayanensis	(((Burretiokentia_grandiflora	Kentiopsis_piersoniorum)	Veitchia_spiralis)	Hydriastele_microspadix)))	((((Chamaedorea_seifrizii	(Calamus_caryotoides	Roystonea_regia))	(Pseudophoenix_vinifera	(Podococcus_barteri	(Sclerosperma_profizianum	Orania_palindan))))	((Iriartea_deltoidea	(((Reinhardtia_simplex	Reinhardtia_gracilis)	(Reinhardtia_latisecta	Reinhardtia_paiewonskiana))	(Bactris_major	((Elaeis_guineensis	Elaeis_oleifera)	Attalea_speciosa))))	(Serenoa_repens	(Phoenix_dactylifera	Sabal_domingensis))))	(Prestoea_acuminata	(Oenocarpus_minor	Oenocarpus_bataua))))	Geonoma_undata)	Manicaria_saccifera)))	Kingia_australis);
((Leopoldinia_pulchra	(Pelagodoxa_henryana	(((((Dypsis_decaryi	Dictyosperma_album)	(Heterospathe_cagayanensis	((Burretiokentia_grandiflora	(Kentiopsis_piersoniorum	Veitchia_spiralis))	Hydriastele_microspadix)))	(((((Calamus_caryotoides	Iriartea_deltoidea)	(((Reinhardtia_simplex	Reinhardtia_gracilis)	(Reinhardtia_latisecta	Reinhardtia_paiewonskiana))	(Bactris_major	((Elaeis_guineensis	Elaeis_oleifera)	Attalea_speciosa))))	(Phoenix_dactylifera	Sabal_domingensis))	(((Podococcus_barteri	(Sclerosperma_profizianum	Orania_palindan))	(Chamaedorea_seifrizii	(Roystonea_regia	Pseudophoenix_vinifera)))	Serenoa_repens))	(Prestoea_acuminata	(Oenocarpus_minor	Oenocarpus_bataua))))	Geonoma_undata)	Manicaria_saccifera)))	Kingia_australis);
((Leopoldinia_pulchra	(((((((Dypsis_decaryi	Dictyosperma_album)	(Heterospathe_cagayanensis	((Burretiokentia_grandiflora	(Kentiopsis_piersoniorum	Veitchia_spiralis))	Hydriastele_microspadix)))	(((((Reinhardtia_simplex	Reinhardtia_gracilis)	(Reinhardtia_latisecta	Reinhardtia_paiewonskiana))	(Bactris_major	((Elaeis_guineensis	Elaeis_oleifera)	Attalea_speciosa)))	((Phoenix_dactylifera	Sabal_domingensis)	(Serenoa_repens	Calamus_caryotoides)))	((Roystonea_regia	(Pseudophoenix_vinifera	Iriartea_deltoidea))	(Chamaedorea_seifrizii	(Orania_palindan	(Podococcus_barteri	Sclerosperma_profizianum))))))	(Prestoea_acuminata	(Oenocarpus_minor	Oenocarpus_bataua)))	Geonoma_undata)	Pelagodoxa_henryana)	Manicaria_saccifera))	Kingia_australis);
((Leopoldinia_pulchra	(Pelagodoxa_henryana	(((((((((Reinhardtia_simplex	Reinhardtia_gracilis)	(Reinhardtia_latisecta	Reinhardtia_paiewonskiana))	(Bactris_major	((Elaeis_guineensis	Elaeis_oleifera)	Attalea_speciosa)))	(Serenoa_repens	(Sabal_domingensis	Phoenix_dactylifera)))	(Pseudophoenix_vinifera	((Iriartea_deltoidea	((Calamus_caryotoides	Roystonea_regia)	Chamaedorea_seifrizii))	(Orania_palindan	(Podococcus_barteri	Sclerosperma_profizianum)))))	(Prestoea_acuminata	(Oenocarpus_minor	Oenocarpus_bataua)))	((Dypsis_decaryi	Dictyosperma_album)	(Heterospathe_cagayanensis	((Burretiokentia_grandiflora	(Kentiopsis_piersoniorum	Veitchia_spiralis))	Hydriastele_microspadix))))	Geonoma_undata)	Manicaria_saccifera)))	Kingia_australis);
((Leopoldinia_pulchra	(((((((((Reinhardtia_simplex	Reinhardtia_gracilis)	(Reinhardtia_latisecta	Reinhardtia_paiewonskiana))	((Elaeis_guineensis	Elaeis_oleifera)	(Attalea_speciosa	Bactris_major)))	((Sabal_domingensis	(Calamus_caryotoides	Phoenix_dactylifera))	(((Iriartea_deltoidea	Roystonea_regia)	Pseudophoenix_vinifera)	((Chamaedorea_seifrizii	(Orania_palindan	(Podococcus_barteri	Sclerosperma_profizianum)))	Serenoa_repens))))	(Prestoea_acuminata	(Oenocarpus_minor	Oenocarpus_bataua)))	((Dypsis_decaryi	Dictyosperma_album)	(Heterospathe_cagayanensis	((Burretiokentia_grandiflora	(Kentiopsis_piersoniorum	Veitchia_spiralis))	Hydriastele_microspadix))))	Geonoma_undata)	Pelagodoxa_henryana)	Manicaria_saccifera))	Kingia_australis);
((Leopoldinia_pulchra	(Pelagodoxa_henryana	(((((((Reinhardtia_simplex	Reinhardtia_gracilis)	(Reinhardtia_latisecta	Reinhardtia_paiewonskiana))	((Elaeis_guineensis	Elaeis_oleifera)	(Attalea_speciosa	Bactris_major)))	(((Iriartea_deltoidea	(Serenoa_repens	(Sabal_domingensis	Phoenix_dactylifera)))	(((Podococcus_barteri	Sclerosperma_profizianum)	(Calamus_caryotoides	Roystonea_regia))	(Chamaedorea_seifrizii	(((Dypsis_decaryi	Dictyosperma_album)	((Heterospathe_cagayanensis	Hydriastele_microspadix)	((Burretiokentia_grandiflora	Kentiopsis_piersoniorum)	Veitchia_spiralis)))	Pseudophoenix_vinifera))))	Orania_palindan))	(Prestoea_acuminata	(Oenocarpus_minor	Oenocarpus_bataua)))	Geonoma_undata)	Manicaria_saccifera)))	Kingia_australis);
((Leopoldinia_pulchra	(((((((((Reinhardtia_simplex	Reinhardtia_gracilis)	(Reinhardtia_latisecta	Reinhardtia_paiewonskiana))	(Bactris_major	((Elaeis_guineensis	Elaeis_oleifera)	Attalea_speciosa)))	((((Serenoa_repens	((Calamus_caryotoides	Sabal_domingensis)	Phoenix_dactylifera))	(Pseudophoenix_vinifera	(Podococcus_barteri	Sclerosperma_profizianum)))	(Iriartea_deltoidea	Roystonea_regia))	(Chamaedorea_seifrizii	Orania_palindan)))	(Prestoea_acuminata	(Oenocarpus_minor	Oenocarpus_bataua)))	((Dypsis_decaryi	Dictyosperma_album)	((((Kentiopsis_piersoniorum	Veitchia_spiralis)	Hydriastele_microspadix)	Heterospathe_cagayanensis)	Burretiokentia_grandiflora)))	Geonoma_undata)	Pelagodoxa_henryana)	Manicaria_saccifera))	Kingia_australis);
((Leopoldinia_pulchra	(((((((((Reinhardtia_simplex	Reinhardtia_gracilis)	(Reinhardtia_latisecta	Reinhardtia_paiewonskiana))	(Bactris_major	((Elaeis_guineensis	Elaeis_oleifera)	Attalea_speciosa)))	((Phoenix_dactylifera	(Sabal_domingensis	Serenoa_repens))	((Iriartea_deltoidea	(Roystonea_regia	Pseudophoenix_vinifera))	(Calamus_caryotoides	(Orania_palindan	((Podococcus_barteri	Sclerosperma_profizianum)	Chamaedorea_seifrizii))))))	(Prestoea_acuminata	(Oenocarpus_minor	Oenocarpus_bataua)))	((Dypsis_decaryi	Dictyosperma_album)	(((Burretiokentia_grandiflora	(Kentiopsis_piersoniorum	Veitchia_spiralis))	Hydriastele_microspadix)	Heterospathe_cagayanensis)))	Geonoma_undata)	Pelagodoxa_henryana)	Manicaria_saccifera))	Kingia_australis);
((Leopoldinia_pulchra	(Manicaria_saccifera	((Geonoma_undata	(((Dictyosperma_album	Dypsis_decaryi)	(Heterospathe_cagayanensis	((Hydriastele_microspadix	Veitchia_spiralis)	(Burretiokentia_grandiflora	Kentiopsis_piersoniorum))))	((Prestoea_acuminata	(Oenocarpus_minor	Oenocarpus_bataua))	(((((Pseudophoenix_vinifera	Calamus_caryotoides)	((Podococcus_barteri	Sclerosperma_profizianum)	Orania_palindan))	(Roystonea_regia	Iriartea_deltoidea))	(Serenoa_repens	(Sabal_domingensis	Phoenix_dactylifera)))	(((Chamaedorea_seifrizii	(Reinhardtia_simplex	Reinhardtia_gracilis))	(Reinhardtia_latisecta	Reinhardtia_paiewonskiana))	(Bactris_major	((Elaeis_guineensis	Elaeis_oleifera)	Attalea_speciosa)))))))	Pelagodoxa_henryana)))	Kingia_australis);
((Leopoldinia_pulchra	(((Geonoma_undata	(((Dictyosperma_album	Dypsis_decaryi)	((Hydriastele_microspadix	((Veitchia_spiralis	Kentiopsis_piersoniorum)	Burretiokentia_grandiflora))	Heterospathe_cagayanensis))	((Prestoea_acuminata	(Oenocarpus_minor	Oenocarpus_bataua))	((((Podococcus_barteri	Sclerosperma_profizianum)	(Chamaedorea_seifrizii	(Pseudophoenix_vinifera	(Roystonea_regia	Iriartea_deltoidea))))	(Orania_palindan	((Calamus_caryotoides	Serenoa_repens)	(Sabal_domingensis	Phoenix_dactylifera))))	(((Reinhardtia_simplex	Reinhardtia_gracilis)	(Reinhardtia_latisecta	Reinhardtia_paiewonskiana))	(Bactris_major	((Elaeis_guineensis	Elaeis_oleifera)	Attalea_speciosa)))))))	Manicaria_saccifera)	Pelagodoxa_henryana))	Kingia_australis);
((Leopoldinia_pulchra	(((((Dictyosperma_album	Dypsis_decaryi)	((Hydriastele_microspadix	((Veitchia_spiralis	Kentiopsis_piersoniorum)	Burretiokentia_grandiflora))	Heterospathe_cagayanensis))	(((((Sclerosperma_profizianum	(Chamaedorea_seifrizii	Orania_palindan))	((Podococcus_barteri	Pseudophoenix_vinifera)	(Serenoa_repens	(Sabal_domingensis	Phoenix_dactylifera))))	((((Reinhardtia_simplex	Reinhardtia_gracilis)	(Reinhardtia_latisecta	Reinhardtia_paiewonskiana))	(Bactris_major	((Elaeis_guineensis	Elaeis_oleifera)	Attalea_speciosa)))	((Calamus_caryotoides	Roystonea_regia)	Iriartea_deltoidea)))	Geonoma_undata)	(Prestoea_acuminata	(Oenocarpus_minor	Oenocarpus_bataua))))	Manicaria_saccifera)	Pelagodoxa_henryana))	Kingia_australis);
((Leopoldinia_pulchra	(Manicaria_saccifera	((((Prestoea_acuminata	(Oenocarpus_minor	Oenocarpus_bataua))	(((Orania_palindan	(Calamus_caryotoides	(Serenoa_repens	(Sabal_domingensis	Phoenix_dactylifera))))	(((Podococcus_barteri	Sclerosperma_profizianum)	Chamaedorea_seifrizii)	(Iriartea_deltoidea	(Roystonea_regia	Pseudophoenix_vinifera))))	(((Reinhardtia_simplex	Reinhardtia_gracilis)	(Reinhardtia_latisecta	Reinhardtia_paiewonskiana))	(Bactris_major	((Elaeis_guineensis	Elaeis_oleifera)	Attalea_speciosa)))))	(Geonoma_undata	((Dictyosperma_album	Dypsis_decaryi)	((Hydriastele_microspadix	((Kentiopsis_piersoniorum	Burretiokentia_grandiflora)	Veitchia_spiralis))	Heterospathe_cagayanensis))))	Pelagodoxa_henryana)))	Kingia_australis);
((Leopoldinia_pulchra	(Manicaria_saccifera	((((Prestoea_acuminata	(Oenocarpus_minor	Oenocarpus_bataua))	((((Orania_palindan	(Podococcus_barteri	Sclerosperma_profizianum))	((Pseudophoenix_vinifera	(Iriartea_deltoidea	(Sabal_domingensis	Phoenix_dactylifera)))	(Calamus_caryotoides	(Serenoa_repens	Chamaedorea_seifrizii))))	Roystonea_regia)	(((Reinhardtia_simplex	Reinhardtia_gracilis)	(Reinhardtia_latisecta	Reinhardtia_paiewonskiana))	(Bactris_major	((Elaeis_guineensis	Elaeis_oleifera)	Attalea_speciosa)))))	(Geonoma_undata	((Dictyosperma_album	Dypsis_decaryi)	(Heterospathe_cagayanensis	(((Kentiopsis_piersoniorum	Veitchia_spiralis)	Burretiokentia_grandiflora)	Hydriastele_microspadix)))))	Pelagodoxa_henryana)))	Kingia_australis);
((Leopoldinia_pulchra	(Manicaria_saccifera	(((((Prestoea_acuminata	(Oenocarpus_minor	Oenocarpus_bataua))	(((Serenoa_repens	(Sabal_domingensis	Phoenix_dactylifera))	(Iriartea_deltoidea	((Chamaedorea_seifrizii	(Pseudophoenix_vinifera	(Orania_palindan	(Podococcus_barteri	Sclerosperma_profizianum))))	(Calamus_caryotoides	Roystonea_regia))))	(((Reinhardtia_simplex	Reinhardtia_gracilis)	(Reinhardtia_latisecta	Reinhardtia_paiewonskiana))	(Bactris_major	((Elaeis_guineensis	Elaeis_oleifera)	Attalea_speciosa)))))	Geonoma_undata)	((Dictyosperma_album	Dypsis_decaryi)	(Heterospathe_cagayanensis	(((Kentiopsis_piersoniorum	Veitchia_spiralis)	Burretiokentia_grandiflora)	Hydriastele_microspadix))))	Pelagodoxa_henryana)))	Kingia_australis);
((Leopoldinia_pulchra	(Manicaria_saccifera	(((((Prestoea_acuminata	(Oenocarpus_minor	Oenocarpus_bataua))	(((Serenoa_repens	(Sabal_domingensis	Phoenix_dactylifera))	(Iriartea_deltoidea	((Chamaedorea_seifrizii	(Pseudophoenix_vinifera	(Orania_palindan	(Podococcus_barteri	Sclerosperma_profizianum))))	(Calamus_caryotoides	Roystonea_regia))))	(((Reinhardtia_simplex	Reinhardtia_gracilis)	(Reinhardtia_latisecta	Reinhardtia_paiewonskiana))	(Bactris_major	((Elaeis_guineensis	Elaeis_oleifera)	Attalea_speciosa)))))	Geonoma_undata)	((Dictyosperma_album	Dypsis_decaryi)	(Heterospathe_cagayanensis	(((Kentiopsis_piersoniorum	Veitchia_spiralis)	Burretiokentia_grandiflora)	Hydriastele_microspadix))))	Pelagodoxa_henryana)))	Kingia_australis);
((Leopoldinia_pulchra	(Manicaria_saccifera	(((Iriartea_deltoidea	((Dictyosperma_album	Dypsis_decaryi)	(Heterospathe_cagayanensis	((Hydriastele_microspadix	(Kentiopsis_piersoniorum	Burretiokentia_grandiflora))	Veitchia_spiralis))))	(((Prestoea_acuminata	(Oenocarpus_minor	Oenocarpus_bataua))	(((Serenoa_repens	(Sabal_domingensis	Phoenix_dactylifera))	((((Calamus_caryotoides	Roystonea_regia)	Chamaedorea_seifrizii)	Pseudophoenix_vinifera)	(Orania_palindan	(Podococcus_barteri	Sclerosperma_profizianum))))	(((Reinhardtia_simplex	Reinhardtia_gracilis)	(Reinhardtia_latisecta	Reinhardtia_paiewonskiana))	(Bactris_major	((Elaeis_guineensis	Elaeis_oleifera)	Attalea_speciosa)))))	Geonoma_undata))	Pelagodoxa_henryana)))	Kingia_australis);
((Leopoldinia_pulchra	(Manicaria_saccifera	(((((Dictyosperma_album	Dypsis_decaryi)	(Heterospathe_cagayanensis	(Burretiokentia_grandiflora	((Kentiopsis_piersoniorum	Veitchia_spiralis)	Hydriastele_microspadix))))	((Prestoea_acuminata	(Oenocarpus_minor	Oenocarpus_bataua))	((((Serenoa_repens	(Sabal_domingensis	Phoenix_dactylifera))	((Podococcus_barteri	Sclerosperma_profizianum)	((Calamus_caryotoides	Roystonea_regia)	(Iriartea_deltoidea	Pseudophoenix_vinifera))))	Orania_palindan)	(((Reinhardtia_simplex	Reinhardtia_gracilis)	(Reinhardtia_latisecta	Reinhardtia_paiewonskiana))	((Chamaedorea_seifrizii	Bactris_major)	((Elaeis_guineensis	Elaeis_oleifera)	Attalea_speciosa))))))	Geonoma_undata)	Pelagodoxa_henryana)))	Kingia_australis);
((Leopoldinia_pulchra	(Manicaria_saccifera	(((((Prestoea_acuminata	(Oenocarpus_minor	Oenocarpus_bataua))	((((Serenoa_repens	(Sabal_domingensis	Phoenix_dactylifera))	((Pseudophoenix_vinifera	Calamus_caryotoides)	(Chamaedorea_seifrizii	(Podococcus_barteri	Sclerosperma_profizianum))))	Orania_palindan)	(Iriartea_deltoidea	(((Reinhardtia_simplex	Reinhardtia_gracilis)	(Reinhardtia_latisecta	Reinhardtia_paiewonskiana))	(((Elaeis_guineensis	Elaeis_oleifera)	Attalea_speciosa)	Bactris_major)))))	Geonoma_undata)	(Roystonea_regia	((Dictyosperma_album	Dypsis_decaryi)	((Heterospathe_cagayanensis	((Kentiopsis_piersoniorum	Veitchia_spiralis)	Hydriastele_microspadix))	Burretiokentia_grandiflora))))	Pelagodoxa_henryana)))	Kingia_australis);
((Leopoldinia_pulchra	((((((Oenocarpus_minor	Oenocarpus_bataua)	Prestoea_acuminata)	((((Reinhardtia_paiewonskiana	Reinhardtia_latisecta)	(Reinhardtia_gracilis	Reinhardtia_simplex))	((Elaeis_oleifera	Elaeis_guineensis)	(Bactris_major	Attalea_speciosa)))	((((((Serenoa_repens	((Calamus_caryotoides	Sabal_domingensis)	Phoenix_dactylifera))	Iriartea_deltoidea)	Pseudophoenix_vinifera)	(Podococcus_barteri	Sclerosperma_profizianum))	((((((Kentiopsis_piersoniorum	Veitchia_spiralis)	Hydriastele_microspadix)	Heterospathe_cagayanensis)	Burretiokentia_grandiflora)	(Dypsis_decaryi	Dictyosperma_album))	(Chamaedorea_seifrizii	Roystonea_regia)))	Orania_palindan)))	Geonoma_undata)	Pelagodoxa_henryana)	Manicaria_saccifera))	Kingia_australis);
((Leopoldinia_pulchra	((((((((Oenocarpus_minor	Oenocarpus_bataua)	Prestoea_acuminata)	Pseudophoenix_vinifera)	((Orania_palindan	(Podococcus_barteri	Sclerosperma_profizianum))	((((Reinhardtia_paiewonskiana	Reinhardtia_latisecta)	(Reinhardtia_gracilis	Reinhardtia_simplex))	((Chamaedorea_seifrizii	Bactris_major)	(Attalea_speciosa	(Elaeis_oleifera	Elaeis_guineensis))))	(Roystonea_regia	((Serenoa_repens	((Calamus_caryotoides	Sabal_domingensis)	Phoenix_dactylifera))	Iriartea_deltoidea)))))	(((Burretiokentia_grandiflora	((Kentiopsis_piersoniorum	Veitchia_spiralis)	Hydriastele_microspadix))	Heterospathe_cagayanensis)	(Dypsis_decaryi	Dictyosperma_album)))	Geonoma_undata)	Pelagodoxa_henryana)	Manicaria_saccifera))	Kingia_australis);
((Leopoldinia_pulchra	((((((((Iriartea_deltoidea	Roystonea_regia)	(((Orania_palindan	(Podococcus_barteri	Sclerosperma_profizianum))	(Pseudophoenix_vinifera	Serenoa_repens))	(Calamus_caryotoides	(Sabal_domingensis	Phoenix_dactylifera))))	(((Reinhardtia_paiewonskiana	Reinhardtia_latisecta)	(Reinhardtia_gracilis	Reinhardtia_simplex))	((Chamaedorea_seifrizii	Bactris_major)	(Attalea_speciosa	(Elaeis_oleifera	Elaeis_guineensis)))))	(Oenocarpus_bataua	(Prestoea_acuminata	Oenocarpus_minor)))	Geonoma_undata)	((((Veitchia_spiralis	(Burretiokentia_grandiflora	Kentiopsis_piersoniorum))	Hydriastele_microspadix)	Heterospathe_cagayanensis)	(Dypsis_decaryi	Dictyosperma_album)))	Pelagodoxa_henryana)	Manicaria_saccifera))	Kingia_australis);
((Leopoldinia_pulchra	(Pelagodoxa_henryana	((((((((Veitchia_spiralis	Kentiopsis_piersoniorum)	Burretiokentia_grandiflora)	Hydriastele_microspadix)	Heterospathe_cagayanensis)	(Dypsis_decaryi	Dictyosperma_album))	((((Iriartea_deltoidea	(Pseudophoenix_vinifera	Roystonea_regia))	((Orania_palindan	(Podococcus_barteri	Sclerosperma_profizianum))	((Calamus_caryotoides	Serenoa_repens)	(Sabal_domingensis	Phoenix_dactylifera))))	(((Reinhardtia_paiewonskiana	Reinhardtia_latisecta)	(Chamaedorea_seifrizii	(Reinhardtia_gracilis	Reinhardtia_simplex)))	(((Elaeis_oleifera	Elaeis_guineensis)	Attalea_speciosa)	Bactris_major)))	(Prestoea_acuminata	(Oenocarpus_minor	Oenocarpus_bataua))))	Geonoma_undata)	Manicaria_saccifera)))	Kingia_australis);
((Leopoldinia_pulchra	(Pelagodoxa_henryana	((((((Heterospathe_cagayanensis	(Hydriastele_microspadix	(Veitchia_spiralis	(Burretiokentia_grandiflora	Kentiopsis_piersoniorum))))	Dypsis_decaryi)	Dictyosperma_album)	((((Orania_palindan	(Podococcus_barteri	Sclerosperma_profizianum))	(Sabal_domingensis	Phoenix_dactylifera))	((((Reinhardtia_paiewonskiana	Reinhardtia_latisecta)	(Reinhardtia_gracilis	Reinhardtia_simplex))	(((Elaeis_oleifera	Elaeis_guineensis)	Attalea_speciosa)	Bactris_major))	(Serenoa_repens	((Pseudophoenix_vinifera	((Calamus_caryotoides	Roystonea_regia)	Chamaedorea_seifrizii))	Iriartea_deltoidea))))	(Prestoea_acuminata	(Oenocarpus_minor	Oenocarpus_bataua))))	Geonoma_undata)	Manicaria_saccifera)))	Kingia_australis);
((Leopoldinia_pulchra	(Pelagodoxa_henryana	(((((Dypsis_decaryi	Dictyosperma_album)	(Heterospathe_cagayanensis	(Hydriastele_microspadix	(Veitchia_spiralis	(Burretiokentia_grandiflora	Kentiopsis_piersoniorum)))))	(((((Orania_palindan	(Podococcus_barteri	Sclerosperma_profizianum))	(Calamus_caryotoides	(Sabal_domingensis	Phoenix_dactylifera)))	Iriartea_deltoidea)	((Serenoa_repens	(Roystonea_regia	(Pseudophoenix_vinifera	Chamaedorea_seifrizii)))	(((Reinhardtia_paiewonskiana	Reinhardtia_latisecta)	(Reinhardtia_gracilis	Reinhardtia_simplex))	(((Elaeis_oleifera	Elaeis_guineensis)	Attalea_speciosa)	Bactris_major))))	(Prestoea_acuminata	(Oenocarpus_minor	Oenocarpus_bataua))))	Geonoma_undata)	Manicaria_saccifera)))	Kingia_australis);
((Leopoldinia_pulchra	((((((Dypsis_decaryi	Dictyosperma_album)	(Heterospathe_cagayanensis	(Hydriastele_microspadix	(Veitchia_spiralis	(Burretiokentia_grandiflora	Kentiopsis_piersoniorum)))))	((((Prestoea_acuminata	(Oenocarpus_minor	Oenocarpus_bataua))	((Roystonea_regia	Pseudophoenix_vinifera)	Iriartea_deltoidea))	((Calamus_caryotoides	(Sabal_domingensis	Phoenix_dactylifera))	((Orania_palindan	(Podococcus_barteri	Sclerosperma_profizianum))	Serenoa_repens)))	(((Reinhardtia_paiewonskiana	Reinhardtia_latisecta)	(Reinhardtia_gracilis	Reinhardtia_simplex))	(((Elaeis_oleifera	Elaeis_guineensis)	Attalea_speciosa)	(Chamaedorea_seifrizii	Bactris_major)))))	Geonoma_undata)	Pelagodoxa_henryana)	Manicaria_saccifera))	Kingia_australis);
((Leopoldinia_pulchra	((Pelagodoxa_henryana	(((((Dypsis_decaryi	Dictyosperma_album)	(Heterospathe_cagayanensis	(Hydriastele_microspadix	(Veitchia_spiralis	(Burretiokentia_grandiflora	Kentiopsis_piersoniorum)))))	(((((Serenoa_repens	Calamus_caryotoides)	(Sabal_domingensis	Phoenix_dactylifera))	(Iriartea_deltoidea	((Pseudophoenix_vinifera	Podococcus_barteri)	Sclerosperma_profizianum)))	(Orania_palindan	(((Reinhardtia_paiewonskiana	Reinhardtia_latisecta)	(Reinhardtia_gracilis	Reinhardtia_simplex))	(((Elaeis_oleifera	Elaeis_guineensis)	Attalea_speciosa)	(Chamaedorea_seifrizii	Bactris_major)))))	Roystonea_regia))	(Prestoea_acuminata	(Oenocarpus_minor	Oenocarpus_bataua)))	Geonoma_undata))	Manicaria_saccifera))	Kingia_australis);
((Leopoldinia_pulchra	((Pelagodoxa_henryana	(((((((Reinhardtia_paiewonskiana	Reinhardtia_latisecta)	(Reinhardtia_gracilis	Reinhardtia_simplex))	(((Elaeis_oleifera	Elaeis_guineensis)	Attalea_speciosa)	(Chamaedorea_seifrizii	Bactris_major)))	((((Podococcus_barteri	Sclerosperma_profizianum)	Pseudophoenix_vinifera)	((Calamus_caryotoides	Phoenix_dactylifera)	(Serenoa_repens	Sabal_domingensis)))	((Orania_palindan	Roystonea_regia)	Iriartea_deltoidea)))	(Oenocarpus_bataua	(Prestoea_acuminata	Oenocarpus_minor)))	((Dypsis_decaryi	Dictyosperma_album)	(Heterospathe_cagayanensis	(Veitchia_spiralis	(Hydriastele_microspadix	(Burretiokentia_grandiflora	Kentiopsis_piersoniorum))))))	Geonoma_undata))	Manicaria_saccifera))	Kingia_australis);
((Leopoldinia_pulchra	((Pelagodoxa_henryana	(((((((Reinhardtia_paiewonskiana	Reinhardtia_latisecta)	(Reinhardtia_gracilis	Reinhardtia_simplex))	(((Elaeis_oleifera	Elaeis_guineensis)	Attalea_speciosa)	Bactris_major))	((((Iriartea_deltoidea	Roystonea_regia)	Pseudophoenix_vinifera)	(Chamaedorea_seifrizii	(Orania_palindan	(Podococcus_barteri	Sclerosperma_profizianum))))	(Phoenix_dactylifera	(Sabal_domingensis	(Serenoa_repens	Calamus_caryotoides)))))	(Prestoea_acuminata	(Oenocarpus_minor	Oenocarpus_bataua)))	Geonoma_undata)	(Dictyosperma_album	((Heterospathe_cagayanensis	(Veitchia_spiralis	(Dypsis_decaryi	(Burretiokentia_grandiflora	Kentiopsis_piersoniorum))))	Hydriastele_microspadix))))	Manicaria_saccifera))	Kingia_australis);
((Leopoldinia_pulchra	(Manicaria_saccifera	((((((Oenocarpus_minor	Oenocarpus_bataua)	Prestoea_acuminata)	((((Bactris_major	(Attalea_speciosa	(Elaeis_guineensis	Elaeis_oleifera)))	((Reinhardtia_latisecta	Reinhardtia_paiewonskiana)	(Reinhardtia_simplex	Reinhardtia_gracilis)))	((Chamaedorea_seifrizii	(Calamus_caryotoides	Roystonea_regia))	(Pseudophoenix_vinifera	(Iriartea_deltoidea	((Sabal_domingensis	Phoenix_dactylifera)	Serenoa_repens)))))	(Orania_palindan	(Podococcus_barteri	Sclerosperma_profizianum))))	Geonoma_undata)	(Dictyosperma_album	((Hydriastele_microspadix	(((Burretiokentia_grandiflora	Kentiopsis_piersoniorum)	Veitchia_spiralis)	Heterospathe_cagayanensis))	Dypsis_decaryi)))	Pelagodoxa_henryana)))	Kingia_australis);
((Leopoldinia_pulchra	(Manicaria_saccifera	(((((Chamaedorea_seifrizii	Roystonea_regia)	((Dictyosperma_album	Dypsis_decaryi)	(((Hydriastele_microspadix	Veitchia_spiralis)	(Burretiokentia_grandiflora	Kentiopsis_piersoniorum))	Heterospathe_cagayanensis)))	(((Oenocarpus_minor	Oenocarpus_bataua)	Prestoea_acuminata)	((Iriartea_deltoidea	(((Elaeis_guineensis	Elaeis_oleifera)	(Bactris_major	Attalea_speciosa))	((Reinhardtia_latisecta	Reinhardtia_paiewonskiana)	(Reinhardtia_simplex	Reinhardtia_gracilis))))	(((Orania_palindan	(Podococcus_barteri	Sclerosperma_profizianum))	Pseudophoenix_vinifera)	((Sabal_domingensis	(Phoenix_dactylifera	Calamus_caryotoides))	Serenoa_repens)))))	Geonoma_undata)	Pelagodoxa_henryana)))	Kingia_australis);
((Leopoldinia_pulchra	(Manicaria_saccifera	((((((Oenocarpus_minor	Oenocarpus_bataua)	Prestoea_acuminata)	(((Chamaedorea_seifrizii	(Iriartea_deltoidea	(Pseudophoenix_vinifera	Roystonea_regia)))	((((Calamus_caryotoides	Serenoa_repens)	Sabal_domingensis)	Phoenix_dactylifera)	((Bactris_major	(Attalea_speciosa	(Elaeis_guineensis	Elaeis_oleifera)))	((Reinhardtia_latisecta	Reinhardtia_paiewonskiana)	(Reinhardtia_simplex	Reinhardtia_gracilis)))))	(Orania_palindan	(Podococcus_barteri	Sclerosperma_profizianum))))	((Dictyosperma_album	Dypsis_decaryi)	((Heterospathe_cagayanensis	((Veitchia_spiralis	Kentiopsis_piersoniorum)	Hydriastele_microspadix))	Burretiokentia_grandiflora)))	Geonoma_undata)	Pelagodoxa_henryana)))	Kingia_australis);
((Leopoldinia_pulchra	(((((((Oenocarpus_minor	Oenocarpus_bataua)	Prestoea_acuminata)	(((Iriartea_deltoidea	((Serenoa_repens	(Sabal_domingensis	Phoenix_dactylifera))	Calamus_caryotoides))	((Bactris_major	(Attalea_speciosa	(Elaeis_guineensis	Elaeis_oleifera)))	((Reinhardtia_latisecta	Reinhardtia_paiewonskiana)	(Reinhardtia_simplex	Reinhardtia_gracilis))))	((Orania_palindan	(Podococcus_barteri	Sclerosperma_profizianum))	((Chamaedorea_seifrizii	Pseudophoenix_vinifera)	Roystonea_regia))))	Geonoma_undata)	(Dictyosperma_album	((((Hydriastele_microspadix	Heterospathe_cagayanensis)	Veitchia_spiralis)	(Burretiokentia_grandiflora	Kentiopsis_piersoniorum))	Dypsis_decaryi)))	Manicaria_saccifera)	Pelagodoxa_henryana))	Kingia_australis);
((Leopoldinia_pulchra	(((((((Oenocarpus_minor	Oenocarpus_bataua)	Prestoea_acuminata)	(((Bactris_major	(Attalea_speciosa	(Elaeis_guineensis	Elaeis_oleifera)))	((Reinhardtia_latisecta	Reinhardtia_paiewonskiana)	(Reinhardtia_simplex	Reinhardtia_gracilis)))	(((Iriartea_deltoidea	(Pseudophoenix_vinifera	((Calamus_caryotoides	Roystonea_regia)	Chamaedorea_seifrizii)))	(Orania_palindan	(Podococcus_barteri	Sclerosperma_profizianum)))	(Serenoa_repens	(Sabal_domingensis	Phoenix_dactylifera)))))	((Dictyosperma_album	Dypsis_decaryi)	((Hydriastele_microspadix	(Burretiokentia_grandiflora	(Veitchia_spiralis	Kentiopsis_piersoniorum)))	Heterospathe_cagayanensis)))	Geonoma_undata)	Manicaria_saccifera)	Pelagodoxa_henryana))	Kingia_australis);
((Leopoldinia_pulchra	(((((((Oenocarpus_minor	Oenocarpus_bataua)	Prestoea_acuminata)	((((Elaeis_guineensis	Elaeis_oleifera)	(Bactris_major	Attalea_speciosa))	((Reinhardtia_latisecta	Reinhardtia_paiewonskiana)	(Chamaedorea_seifrizii	(Reinhardtia_simplex	Reinhardtia_gracilis))))	(((Iriartea_deltoidea	(Calamus_caryotoides	Roystonea_regia))	((Podococcus_barteri	Pseudophoenix_vinifera)	(Orania_palindan	Sclerosperma_profizianum)))	(Serenoa_repens	(Sabal_domingensis	Phoenix_dactylifera)))))	Geonoma_undata)	((Dictyosperma_album	Dypsis_decaryi)	((Hydriastele_microspadix	(Burretiokentia_grandiflora	(Veitchia_spiralis	Kentiopsis_piersoniorum)))	Heterospathe_cagayanensis)))	Manicaria_saccifera)	Pelagodoxa_henryana))	Kingia_australis);
((Leopoldinia_pulchra	(((((((Oenocarpus_minor	Oenocarpus_bataua)	Prestoea_acuminata)	((((Iriartea_deltoidea	(Roystonea_regia	(Chamaedorea_seifrizii	Calamus_caryotoides)))	((Sclerosperma_profizianum	Podococcus_barteri)	Pseudophoenix_vinifera))	(Serenoa_repens	(Sabal_domingensis	Phoenix_dactylifera)))	(Orania_palindan	(((Elaeis_guineensis	Elaeis_oleifera)	(Bactris_major	Attalea_speciosa))	((Reinhardtia_latisecta	Reinhardtia_paiewonskiana)	(Reinhardtia_simplex	Reinhardtia_gracilis))))))	Geonoma_undata)	((Dictyosperma_album	Dypsis_decaryi)	((Hydriastele_microspadix	((Burretiokentia_grandiflora	Kentiopsis_piersoniorum)	Veitchia_spiralis))	Heterospathe_cagayanensis)))	Manicaria_saccifera)	Pelagodoxa_henryana))	Kingia_australis);
((Leopoldinia_pulchra	(Manicaria_saccifera	(((Bactris_major	(Attalea_speciosa	(Elaeis_guineensis	Elaeis_oleifera)))	((Reinhardtia_latisecta	Reinhardtia_paiewonskiana)	(Reinhardtia_simplex	Reinhardtia_gracilis)))	(((Geonoma_undata	((((Oenocarpus_minor	Oenocarpus_bataua)	Prestoea_acuminata)	(Pelagodoxa_henryana	Orania_palindan))	((((Dictyosperma_album	Dypsis_decaryi)	((Burretiokentia_grandiflora	(Kentiopsis_piersoniorum	Veitchia_spiralis))	(Heterospathe_cagayanensis	Hydriastele_microspadix)))	(Roystonea_regia	Iriartea_deltoidea))	(Pseudophoenix_vinifera	(Sclerosperma_profizianum	Podococcus_barteri)))))	Chamaedorea_seifrizii)	((Calamus_caryotoides	Serenoa_repens)	(Sabal_domingensis	Phoenix_dactylifera))))))	Kingia_australis);
((Leopoldinia_pulchra	(Manicaria_saccifera	(((((Dictyosperma_album	Dypsis_decaryi)	(Burretiokentia_grandiflora	(Heterospathe_cagayanensis	((Kentiopsis_piersoniorum	Veitchia_spiralis)	Hydriastele_microspadix))))	(((Pseudophoenix_vinifera	Orania_palindan)	(Sclerosperma_profizianum	Podococcus_barteri))	(((Roystonea_regia	Iriartea_deltoidea)	(((Chamaedorea_seifrizii	Bactris_major)	(Attalea_speciosa	(Elaeis_guineensis	Elaeis_oleifera)))	((Reinhardtia_latisecta	Reinhardtia_paiewonskiana)	(Reinhardtia_simplex	Reinhardtia_gracilis))))	(Serenoa_repens	(Sabal_domingensis	(Calamus_caryotoides	Phoenix_dactylifera))))))	(Geonoma_undata	((Oenocarpus_minor	Oenocarpus_bataua)	Prestoea_acuminata)))	Pelagodoxa_henryana)))	Kingia_australis);
((Leopoldinia_pulchra	(Manicaria_saccifera	((Geonoma_undata	(((((Bactris_major	(Attalea_speciosa	(Elaeis_guineensis	Elaeis_oleifera)))	((Reinhardtia_latisecta	Reinhardtia_paiewonskiana)	(Reinhardtia_simplex	Reinhardtia_gracilis)))	((Orania_palindan	(Pseudophoenix_vinifera	(Roystonea_regia	Iriartea_deltoidea)))	(((Chamaedorea_seifrizii	Serenoa_repens)	(Sabal_domingensis	Phoenix_dactylifera))	(Calamus_caryotoides	(Sclerosperma_profizianum	Podococcus_barteri)))))	(Oenocarpus_bataua	(Prestoea_acuminata	Oenocarpus_minor)))	((Dictyosperma_album	Dypsis_decaryi)	(Heterospathe_cagayanensis	((Veitchia_spiralis	(Burretiokentia_grandiflora	Kentiopsis_piersoniorum))	Hydriastele_microspadix)))))	Pelagodoxa_henryana)))	Kingia_australis);
(((((((Dictyosperma_album	((Heterospathe_cagayanensis	(Hydriastele_microspadix	((Kentiopsis_piersoniorum	Burretiokentia_grandiflora)	Veitchia_spiralis)))	Dypsis_decaryi))	(((Oenocarpus_minor	Oenocarpus_bataua)	Prestoea_acuminata)	(((Iriartea_deltoidea	(Chamaedorea_seifrizii	Roystonea_regia))	(((Attalea_speciosa	(Elaeis_guineensis	Elaeis_oleifera))	Bactris_major)	((Reinhardtia_simplex	Reinhardtia_gracilis)	(Reinhardtia_paiewonskiana	Reinhardtia_latisecta))))	(Pseudophoenix_vinifera	(((Phoenix_dactylifera	(Serenoa_repens	Sabal_domingensis))	Calamus_caryotoides)	((Podococcus_barteri	Sclerosperma_profizianum)	Orania_palindan))))))	Geonoma_undata)	Pelagodoxa_henryana)	Manicaria_saccifera)	Leopoldinia_pulchra)	Kingia_australis);
((((Pelagodoxa_henryana	(((((Oenocarpus_minor	Oenocarpus_bataua)	Prestoea_acuminata)	(((Iriartea_deltoidea	Roystonea_regia)	(((Attalea_speciosa	(Elaeis_guineensis	Elaeis_oleifera))	Bactris_major)	((Reinhardtia_simplex	Reinhardtia_gracilis)	(Reinhardtia_paiewonskiana	Reinhardtia_latisecta))))	(((Phoenix_dactylifera	Sabal_domingensis)	(Serenoa_repens	Calamus_caryotoides))	(((Chamaedorea_seifrizii	Sclerosperma_profizianum)	Orania_palindan)	(Podococcus_barteri	Pseudophoenix_vinifera)))))	Geonoma_undata)	((Dictyosperma_album	Dypsis_decaryi)	(Heterospathe_cagayanensis	(Hydriastele_microspadix	((Kentiopsis_piersoniorum	Burretiokentia_grandiflora)	Veitchia_spiralis))))))	Manicaria_saccifera)	Leopoldinia_pulchra)	Kingia_australis);
((((Pelagodoxa_henryana	((((Dictyosperma_album	Dypsis_decaryi)	(Heterospathe_cagayanensis	(Hydriastele_microspadix	((Kentiopsis_piersoniorum	Burretiokentia_grandiflora)	Veitchia_spiralis))))	(((Oenocarpus_minor	Oenocarpus_bataua)	Prestoea_acuminata)	((((Attalea_speciosa	(Elaeis_guineensis	Elaeis_oleifera))	Bactris_major)	((Reinhardtia_simplex	Reinhardtia_gracilis)	(Reinhardtia_paiewonskiana	Reinhardtia_latisecta)))	((((Iriartea_deltoidea	(Calamus_caryotoides	Pseudophoenix_vinifera))	((Serenoa_repens	Phoenix_dactylifera)	Sabal_domingensis))	((Podococcus_barteri	Sclerosperma_profizianum)	(Orania_palindan	Chamaedorea_seifrizii)))	Roystonea_regia))))	Geonoma_undata))	Manicaria_saccifera)	Leopoldinia_pulchra)	Kingia_australis);
((((Pelagodoxa_henryana	(((((Oenocarpus_minor	Oenocarpus_bataua)	Prestoea_acuminata)	(((((Phoenix_dactylifera	Sabal_domingensis)	(Calamus_caryotoides	Serenoa_repens))	((Sclerosperma_profizianum	Podococcus_barteri)	Orania_palindan))	Pseudophoenix_vinifera)	((((Attalea_speciosa	(Elaeis_guineensis	Elaeis_oleifera))	Bactris_major)	((Reinhardtia_simplex	Reinhardtia_gracilis)	(Reinhardtia_paiewonskiana	Reinhardtia_latisecta)))	((Chamaedorea_seifrizii	Roystonea_regia)	Iriartea_deltoidea))))	((Dictyosperma_album	Dypsis_decaryi)	(Burretiokentia_grandiflora	((Kentiopsis_piersoniorum	Veitchia_spiralis)	(Heterospathe_cagayanensis	Hydriastele_microspadix)))))	Geonoma_undata))	Manicaria_saccifera)	Leopoldinia_pulchra)	Kingia_australis);
((((Pelagodoxa_henryana	(Geonoma_undata	((((Calamus_caryotoides	(Chamaedorea_seifrizii	((Oenocarpus_minor	Oenocarpus_bataua)	Prestoea_acuminata)))	(Roystonea_regia	((((Serenoa_repens	(Sabal_domingensis	Phoenix_dactylifera))	((Sclerosperma_profizianum	Podococcus_barteri)	Orania_palindan))	Pseudophoenix_vinifera)	((Attalea_speciosa	((Elaeis_guineensis	Elaeis_oleifera)	Bactris_major))	((Reinhardtia_simplex	Reinhardtia_gracilis)	(Reinhardtia_paiewonskiana	Reinhardtia_latisecta))))))	Iriartea_deltoidea)	(((Hydriastele_microspadix	(Burretiokentia_grandiflora	(Kentiopsis_piersoniorum	Veitchia_spiralis)))	(Dictyosperma_album	Dypsis_decaryi))	Heterospathe_cagayanensis))))	Manicaria_saccifera)	Leopoldinia_pulchra)	Kingia_australis);
((((Pelagodoxa_henryana	Manicaria_saccifera)	((((Dictyosperma_album	Dypsis_decaryi)	(Burretiokentia_grandiflora	((Kentiopsis_piersoniorum	Veitchia_spiralis)	(Heterospathe_cagayanensis	Hydriastele_microspadix))))	Geonoma_undata)	(((Oenocarpus_minor	Oenocarpus_bataua)	Prestoea_acuminata)	(((Iriartea_deltoidea	(Roystonea_regia	Pseudophoenix_vinifera))	((Bactris_major	(Attalea_speciosa	(Elaeis_guineensis	Elaeis_oleifera)))	((Reinhardtia_simplex	Reinhardtia_gracilis)	(Reinhardtia_paiewonskiana	Reinhardtia_latisecta))))	(Calamus_caryotoides	((Phoenix_dactylifera	(Serenoa_repens	Sabal_domingensis))	(Chamaedorea_seifrizii	((Sclerosperma_profizianum	Podococcus_barteri)	Orania_palindan))))))))	Leopoldinia_pulchra)	Kingia_australis);
(((Pelagodoxa_henryana	((Geonoma_undata	((Dictyosperma_album	((Heterospathe_cagayanensis	(Hydriastele_microspadix	(Kentiopsis_piersoniorum	(Burretiokentia_grandiflora	Veitchia_spiralis))))	Dypsis_decaryi))	(((Oenocarpus_minor	Oenocarpus_bataua)	Prestoea_acuminata)	(((Iriartea_deltoidea	(((Chamaedorea_seifrizii	(Sclerosperma_profizianum	Orania_palindan))	Podococcus_barteri)	Pseudophoenix_vinifera))	(Calamus_caryotoides	Roystonea_regia))	((Phoenix_dactylifera	(Serenoa_repens	Sabal_domingensis))	((Bactris_major	(Attalea_speciosa	(Elaeis_guineensis	Elaeis_oleifera)))	((Reinhardtia_simplex	Reinhardtia_gracilis)	(Reinhardtia_paiewonskiana	Reinhardtia_latisecta))))))))	Manicaria_saccifera))	Leopoldinia_pulchra)	Kingia_australis);
(((Pelagodoxa_henryana	((Geonoma_undata	((Dictyosperma_album	(Dypsis_decaryi	(Heterospathe_cagayanensis	(Hydriastele_microspadix	((Kentiopsis_piersoniorum	Burretiokentia_grandiflora)	Veitchia_spiralis)))))	(((Oenocarpus_minor	Oenocarpus_bataua)	Prestoea_acuminata)	(((Attalea_speciosa	((Elaeis_guineensis	Elaeis_oleifera)	Bactris_major))	((Reinhardtia_simplex	Reinhardtia_gracilis)	(Reinhardtia_paiewonskiana	Reinhardtia_latisecta)))	((Orania_palindan	(Podococcus_barteri	Sclerosperma_profizianum))	((Pseudophoenix_vinifera	(((Roystonea_regia	Calamus_caryotoides)	Chamaedorea_seifrizii)	Iriartea_deltoidea))	((Phoenix_dactylifera	Sabal_domingensis)	Serenoa_repens)))))))	Manicaria_saccifera))	Leopoldinia_pulchra)	Kingia_australis);
(((Pelagodoxa_henryana	(((Geonoma_undata	(((((Chamaedorea_seifrizii	Podococcus_barteri)	Sclerosperma_profizianum)	(Pseudophoenix_vinifera	((Oenocarpus_minor	Oenocarpus_bataua)	Prestoea_acuminata)))	(((Phoenix_dactylifera	Sabal_domingensis)	Serenoa_repens)	(Orania_palindan	(Iriartea_deltoidea	((Attalea_speciosa	((Elaeis_guineensis	Elaeis_oleifera)	Bactris_major))	((Reinhardtia_simplex	Reinhardtia_gracilis)	(Reinhardtia_paiewonskiana	Reinhardtia_latisecta)))))))	(Roystonea_regia	Calamus_caryotoides)))	((Dictyosperma_album	Dypsis_decaryi)	(((Burretiokentia_grandiflora	(Kentiopsis_piersoniorum	Veitchia_spiralis))	Hydriastele_microspadix)	Heterospathe_cagayanensis)))	Manicaria_saccifera))	Leopoldinia_pulchra)	Kingia_australis);
(((((((((Oenocarpus_minor	Oenocarpus_bataua)	Prestoea_acuminata)	(Dictyosperma_album	((Heterospathe_cagayanensis	(Hydriastele_microspadix	((Burretiokentia_grandiflora	Kentiopsis_piersoniorum)	Veitchia_spiralis)))	Dypsis_decaryi)))	Geonoma_undata)	((((Calamus_caryotoides	Phoenix_dactylifera)	Sabal_domingensis)	(Serenoa_repens	((Chamaedorea_seifrizii	((Pseudophoenix_vinifera	Podococcus_barteri)	Sclerosperma_profizianum))	Roystonea_regia)))	((Iriartea_deltoidea	((Bactris_major	(Attalea_speciosa	(Elaeis_guineensis	Elaeis_oleifera)))	((Reinhardtia_simplex	Reinhardtia_gracilis)	(Reinhardtia_paiewonskiana	Reinhardtia_latisecta))))	Orania_palindan)))	Pelagodoxa_henryana)	Manicaria_saccifera)	Leopoldinia_pulchra)	Kingia_australis);
