# Supplementary material for: Data supporting the nuclear phylogenomics of the palm subfamily Arecoideae (Arecaceae)
Source: Data Brief. 2016 Mar 2;7:532–6. doi: 10.1016/j.dib.2016.02.063 (PMC4796708; doi:10.1016/j.dib.2016.02.063)
Supplement: Supplementary file 5 — Supplementary material [file mmc5.zip › RAxML_bootstrap.Elaeis_964.raxml.tre]

(((Pseudophoenix_vinifera	Serenoa_repens)	((Sabal_domingensis	Phoenix_dactylifera)	(Iriartea_deltoidea	(((Orania_palindan	Sclerosperma_profizianum)	(Podococcus_barteri	((Attalea_speciosa	(Elaeis_guineensis	(Bactris_major	Elaeis_oleifera)))	(((Reinhardtia_gracilis	Reinhardtia_simplex)	(Reinhardtia_paiewonskiana	Reinhardtia_latisecta))	Roystonea_regia))))	((((Nypa_fruticans	Manicaria_saccifera)	Geonoma_undata)	((Prestoea_acuminata	(Oenocarpus_minor	Oenocarpus_bataua))	(Dypsis_decaryi	((Kentiopsis_piersoniorum	Veitchia_spiralis)	(Heterospathe_cagayanensis	(Hydriastele_microspadix	(Dictyosperma_album	Burretiokentia_grandiflora)))))))	(Leopoldinia_pulchra	Pelagodoxa_henryana))))))	Calamus_caryotoides);
((((Orania_palindan	Sclerosperma_profizianum)	((Nypa_fruticans	(((Bactris_major	Elaeis_oleifera)	(Attalea_speciosa	Elaeis_guineensis))	(((Reinhardtia_gracilis	Reinhardtia_simplex)	(Reinhardtia_paiewonskiana	Reinhardtia_latisecta))	Roystonea_regia)))	((Geonoma_undata	(((Prestoea_acuminata	(Oenocarpus_minor	Oenocarpus_bataua))	(Leopoldinia_pulchra	(Dypsis_decaryi	((Kentiopsis_piersoniorum	Veitchia_spiralis)	(Heterospathe_cagayanensis	(Hydriastele_microspadix	(Dictyosperma_album	Burretiokentia_grandiflora)))))))	Manicaria_saccifera))	Pelagodoxa_henryana)))	((Pseudophoenix_vinifera	(Podococcus_barteri	(Sabal_domingensis	(Serenoa_repens	Phoenix_dactylifera))))	Iriartea_deltoidea))	Calamus_caryotoides);
(((Serenoa_repens	Pseudophoenix_vinifera)	((Sabal_domingensis	Phoenix_dactylifera)	((Podococcus_barteri	Iriartea_deltoidea)	((Orania_palindan	Sclerosperma_profizianum)	((((Bactris_major	Elaeis_oleifera)	(Attalea_speciosa	Elaeis_guineensis))	(((Reinhardtia_gracilis	Reinhardtia_simplex)	(Reinhardtia_paiewonskiana	Reinhardtia_latisecta))	Roystonea_regia))	((((Prestoea_acuminata	(Oenocarpus_minor	Oenocarpus_bataua))	(Dypsis_decaryi	(((Hydriastele_microspadix	Burretiokentia_grandiflora)	((Kentiopsis_piersoniorum	Veitchia_spiralis)	Heterospathe_cagayanensis))	Dictyosperma_album)))	((Nypa_fruticans	Manicaria_saccifera)	(Leopoldinia_pulchra	Geonoma_undata)))	Pelagodoxa_henryana))))))	Calamus_caryotoides);
((((((((Dypsis_decaryi	((Heterospathe_cagayanensis	(Dictyosperma_album	(Hydriastele_microspadix	Burretiokentia_grandiflora)))	(Kentiopsis_piersoniorum	Veitchia_spiralis)))	(Leopoldinia_pulchra	(Prestoea_acuminata	(Oenocarpus_minor	Oenocarpus_bataua))))	(Manicaria_saccifera	Geonoma_undata))	Pelagodoxa_henryana)	((Orania_palindan	Sclerosperma_profizianum)	(((Elaeis_guineensis	((Bactris_major	Elaeis_oleifera)	Attalea_speciosa))	(Reinhardtia_simplex	(Reinhardtia_paiewonskiana	(Reinhardtia_gracilis	Reinhardtia_latisecta))))	Roystonea_regia)))	(((Serenoa_repens	Pseudophoenix_vinifera)	((Podococcus_barteri	Sabal_domingensis)	Phoenix_dactylifera))	Iriartea_deltoidea))	Nypa_fruticans)	Calamus_caryotoides);
((((((Orania_palindan	Sclerosperma_profizianum)	(((((Bactris_major	Elaeis_oleifera)	(Attalea_speciosa	Elaeis_guineensis))	((Reinhardtia_gracilis	Reinhardtia_simplex)	(Reinhardtia_paiewonskiana	Reinhardtia_latisecta)))	Roystonea_regia)	(Geonoma_undata	(((Leopoldinia_pulchra	Manicaria_saccifera)	Pelagodoxa_henryana)	((Dypsis_decaryi	(((Hydriastele_microspadix	Burretiokentia_grandiflora)	(Kentiopsis_piersoniorum	Veitchia_spiralis))	(Heterospathe_cagayanensis	Dictyosperma_album)))	(Prestoea_acuminata	(Oenocarpus_minor	Oenocarpus_bataua)))))))	(((Podococcus_barteri	Sabal_domingensis)	Phoenix_dactylifera)	Iriartea_deltoidea))	(Serenoa_repens	Pseudophoenix_vinifera))	Nypa_fruticans)	Calamus_caryotoides);
((Serenoa_repens	(((Iriartea_deltoidea	((Podococcus_barteri	(Pelagodoxa_henryana	(((Nypa_fruticans	Manicaria_saccifera)	(Leopoldinia_pulchra	Geonoma_undata))	((Prestoea_acuminata	(Oenocarpus_minor	Oenocarpus_bataua))	(Dypsis_decaryi	(Dictyosperma_album	((Hydriastele_microspadix	Burretiokentia_grandiflora)	(Heterospathe_cagayanensis	(Kentiopsis_piersoniorum	Veitchia_spiralis)))))))))	((((Elaeis_guineensis	((Bactris_major	Elaeis_oleifera)	Attalea_speciosa))	(Reinhardtia_simplex	((Reinhardtia_gracilis	Reinhardtia_paiewonskiana)	Reinhardtia_latisecta)))	Roystonea_regia)	(Orania_palindan	Sclerosperma_profizianum))))	(Sabal_domingensis	Phoenix_dactylifera))	Pseudophoenix_vinifera))	Calamus_caryotoides);
(((Serenoa_repens	Pseudophoenix_vinifera)	((Iriartea_deltoidea	(((((Bactris_major	(Elaeis_guineensis	Elaeis_oleifera))	Attalea_speciosa)	((Reinhardtia_gracilis	Reinhardtia_simplex)	(Reinhardtia_paiewonskiana	Reinhardtia_latisecta)))	((Geonoma_undata	Pelagodoxa_henryana)	((((Podococcus_barteri	Leopoldinia_pulchra)	(Dypsis_decaryi	(((Dictyosperma_album	(Heterospathe_cagayanensis	Hydriastele_microspadix))	Burretiokentia_grandiflora)	(Kentiopsis_piersoniorum	Veitchia_spiralis))))	(Prestoea_acuminata	(Oenocarpus_minor	Oenocarpus_bataua)))	(Roystonea_regia	(Nypa_fruticans	Manicaria_saccifera)))))	(Orania_palindan	Sclerosperma_profizianum)))	(Sabal_domingensis	Phoenix_dactylifera)))	Calamus_caryotoides);
((Orania_palindan	(Sclerosperma_profizianum	((((Serenoa_repens	(Sabal_domingensis	Phoenix_dactylifera))	Pseudophoenix_vinifera)	Iriartea_deltoidea)	(Podococcus_barteri	((((Bactris_major	Elaeis_oleifera)	(Elaeis_guineensis	Attalea_speciosa))	(Roystonea_regia	((Reinhardtia_gracilis	Reinhardtia_simplex)	(Reinhardtia_paiewonskiana	Reinhardtia_latisecta))))	(Geonoma_undata	(((Prestoea_acuminata	(Oenocarpus_minor	Oenocarpus_bataua))	(Dypsis_decaryi	((((Burretiokentia_grandiflora	Hydriastele_microspadix)	Heterospathe_cagayanensis)	(Kentiopsis_piersoniorum	Veitchia_spiralis))	Dictyosperma_album)))	((Leopoldinia_pulchra	(Nypa_fruticans	Manicaria_saccifera))	Pelagodoxa_henryana))))))))	Calamus_caryotoides);
(((Geonoma_undata	((Manicaria_saccifera	(Prestoea_acuminata	(Oenocarpus_minor	Oenocarpus_bataua)))	((Leopoldinia_pulchra	Pelagodoxa_henryana)	(Dypsis_decaryi	((Kentiopsis_piersoniorum	Veitchia_spiralis)	((Burretiokentia_grandiflora	Hydriastele_microspadix)	(Dictyosperma_album	Heterospathe_cagayanensis)))))))	((Orania_palindan	Sclerosperma_profizianum)	((((Sabal_domingensis	Phoenix_dactylifera)	(Pseudophoenix_vinifera	Serenoa_repens))	((Nypa_fruticans	Iriartea_deltoidea)	Podococcus_barteri))	(((Attalea_speciosa	((Bactris_major	Elaeis_oleifera)	Elaeis_guineensis))	((Reinhardtia_gracilis	Reinhardtia_simplex)	(Reinhardtia_paiewonskiana	Reinhardtia_latisecta)))	Roystonea_regia))))	Calamus_caryotoides);
((((((Sabal_domingensis	Phoenix_dactylifera)	(Pseudophoenix_vinifera	Serenoa_repens))	(Podococcus_barteri	Iriartea_deltoidea))	((Orania_palindan	Sclerosperma_profizianum)	(((Attalea_speciosa	((Bactris_major	Elaeis_oleifera)	Elaeis_guineensis))	(((Reinhardtia_gracilis	Reinhardtia_simplex)	(Reinhardtia_paiewonskiana	Reinhardtia_latisecta))	Roystonea_regia))	(Geonoma_undata	((Manicaria_saccifera	((Prestoea_acuminata	(Oenocarpus_minor	Oenocarpus_bataua))	((Dypsis_decaryi	((Kentiopsis_piersoniorum	Veitchia_spiralis)	((Heterospathe_cagayanensis	Hydriastele_microspadix)	(Dictyosperma_album	Burretiokentia_grandiflora))))	Leopoldinia_pulchra)))	Pelagodoxa_henryana)))))	Nypa_fruticans)	Calamus_caryotoides);
((Nypa_fruticans	(Serenoa_repens	(Pseudophoenix_vinifera	(((Podococcus_barteri	Iriartea_deltoidea)	(Phoenix_dactylifera	Sabal_domingensis))	(((Manicaria_saccifera	((Leopoldinia_pulchra	(Prestoea_acuminata	(Oenocarpus_bataua	Oenocarpus_minor)))	((Dypsis_decaryi	((Heterospathe_cagayanensis	((Hydriastele_microspadix	Burretiokentia_grandiflora)	Dictyosperma_album))	(Kentiopsis_piersoniorum	Veitchia_spiralis)))	(Geonoma_undata	Pelagodoxa_henryana))))	(((Attalea_speciosa	((Bactris_major	Elaeis_oleifera)	Elaeis_guineensis))	((Reinhardtia_paiewonskiana	Reinhardtia_latisecta)	(Reinhardtia_gracilis	Reinhardtia_simplex)))	Roystonea_regia))	(Orania_palindan	Sclerosperma_profizianum))))))	Calamus_caryotoides);
(((Serenoa_repens	Pseudophoenix_vinifera)	((Phoenix_dactylifera	Sabal_domingensis)	((Podococcus_barteri	Iriartea_deltoidea)	((((Nypa_fruticans	Manicaria_saccifera)	((Geonoma_undata	Pelagodoxa_henryana)	((Prestoea_acuminata	(Oenocarpus_bataua	Oenocarpus_minor))	((Dypsis_decaryi	((Heterospathe_cagayanensis	(Hydriastele_microspadix	(Burretiokentia_grandiflora	Dictyosperma_album)))	(Kentiopsis_piersoniorum	Veitchia_spiralis)))	Leopoldinia_pulchra))))	(((Attalea_speciosa	((Bactris_major	Elaeis_oleifera)	Elaeis_guineensis))	((Reinhardtia_paiewonskiana	Reinhardtia_latisecta)	(Reinhardtia_gracilis	Reinhardtia_simplex)))	Roystonea_regia))	(Orania_palindan	Sclerosperma_profizianum)))))	Calamus_caryotoides);
((((((Orania_palindan	Sclerosperma_profizianum)	(((Attalea_speciosa	((Bactris_major	Elaeis_oleifera)	Elaeis_guineensis))	((Reinhardtia_paiewonskiana	Reinhardtia_latisecta)	(Reinhardtia_gracilis	Reinhardtia_simplex)))	Roystonea_regia))	(Podococcus_barteri	(((Manicaria_saccifera	Geonoma_undata)	((Prestoea_acuminata	(Oenocarpus_bataua	Oenocarpus_minor))	((Dypsis_decaryi	((Heterospathe_cagayanensis	((Hydriastele_microspadix	Burretiokentia_grandiflora)	Dictyosperma_album))	(Kentiopsis_piersoniorum	Veitchia_spiralis)))	Leopoldinia_pulchra)))	Pelagodoxa_henryana)))	((Pseudophoenix_vinifera	(Serenoa_repens	(Phoenix_dactylifera	Sabal_domingensis)))	Iriartea_deltoidea))	Nypa_fruticans)	Calamus_caryotoides);
((((((Orania_palindan	Sclerosperma_profizianum)	(((Attalea_speciosa	(Bactris_major	(Elaeis_oleifera	Elaeis_guineensis)))	((Reinhardtia_paiewonskiana	Reinhardtia_latisecta)	(Nypa_fruticans	(Reinhardtia_gracilis	Reinhardtia_simplex))))	Roystonea_regia))	(((Manicaria_saccifera	Geonoma_undata)	((Prestoea_acuminata	(Oenocarpus_bataua	Oenocarpus_minor))	((Dypsis_decaryi	(Heterospathe_cagayanensis	(((Hydriastele_microspadix	Burretiokentia_grandiflora)	(Veitchia_spiralis	Dictyosperma_album))	Kentiopsis_piersoniorum)))	Leopoldinia_pulchra)))	Pelagodoxa_henryana))	((Serenoa_repens	(Phoenix_dactylifera	Sabal_domingensis))	(Podococcus_barteri	Iriartea_deltoidea)))	Pseudophoenix_vinifera)	Calamus_caryotoides);
((((Iriartea_deltoidea	((Orania_palindan	Sclerosperma_profizianum)	((((Geonoma_undata	(((Prestoea_acuminata	(Oenocarpus_bataua	Oenocarpus_minor))	(Dypsis_decaryi	((Dictyosperma_album	Heterospathe_cagayanensis)	((Hydriastele_microspadix	Burretiokentia_grandiflora)	(Veitchia_spiralis	Kentiopsis_piersoniorum)))))	(Nypa_fruticans	Manicaria_saccifera)))	(Leopoldinia_pulchra	Pelagodoxa_henryana))	Roystonea_regia)	(Podococcus_barteri	((Bactris_major	((Elaeis_oleifera	Elaeis_guineensis)	Attalea_speciosa))	((Reinhardtia_paiewonskiana	Reinhardtia_latisecta)	(Reinhardtia_gracilis	Reinhardtia_simplex)))))))	(Phoenix_dactylifera	Sabal_domingensis))	(Serenoa_repens	Pseudophoenix_vinifera))	Calamus_caryotoides);
((Serenoa_repens	(((Iriartea_deltoidea	(((((Elaeis_guineensis	(Attalea_speciosa	(Elaeis_oleifera	Bactris_major)))	(Roystonea_regia	((Reinhardtia_paiewonskiana	Reinhardtia_latisecta)	(Reinhardtia_gracilis	Reinhardtia_simplex))))	(Orania_palindan	Sclerosperma_profizianum))	((((Prestoea_acuminata	(Oenocarpus_bataua	Oenocarpus_minor))	(Leopoldinia_pulchra	((Nypa_fruticans	Dypsis_decaryi)	(((Heterospathe_cagayanensis	Hydriastele_microspadix)	(Burretiokentia_grandiflora	Dictyosperma_album))	(Veitchia_spiralis	Kentiopsis_piersoniorum)))))	(Manicaria_saccifera	Geonoma_undata))	Pelagodoxa_henryana))	Podococcus_barteri))	(Phoenix_dactylifera	Sabal_domingensis))	Pseudophoenix_vinifera))	Calamus_caryotoides);
((Orania_palindan	(Sclerosperma_profizianum	(((((Elaeis_oleifera	Bactris_major)	(Elaeis_guineensis	Attalea_speciosa))	(Nypa_fruticans	((Reinhardtia_paiewonskiana	Reinhardtia_latisecta)	(Reinhardtia_gracilis	Reinhardtia_simplex))))	((Geonoma_undata	((Prestoea_acuminata	(Oenocarpus_bataua	Oenocarpus_minor))	((Manicaria_saccifera	(Pelagodoxa_henryana	Leopoldinia_pulchra))	(Dypsis_decaryi	(((Hydriastele_microspadix	Burretiokentia_grandiflora)	(Dictyosperma_album	Heterospathe_cagayanensis))	(Veitchia_spiralis	Kentiopsis_piersoniorum))))))	Roystonea_regia))	(((Phoenix_dactylifera	Sabal_domingensis)	(Pseudophoenix_vinifera	Serenoa_repens))	(Podococcus_barteri	Iriartea_deltoidea)))))	Calamus_caryotoides);
((((Iriartea_deltoidea	Podococcus_barteri)	((Serenoa_repens	(Sabal_domingensis	Phoenix_dactylifera))	Pseudophoenix_vinifera))	(((Orania_palindan	Sclerosperma_profizianum)	((((Leopoldinia_pulchra	Pelagodoxa_henryana)	Geonoma_undata)	((Prestoea_acuminata	(Oenocarpus_bataua	Oenocarpus_minor))	(Dypsis_decaryi	(((Hydriastele_microspadix	Burretiokentia_grandiflora)	(Dictyosperma_album	Heterospathe_cagayanensis))	(Veitchia_spiralis	Kentiopsis_piersoniorum)))))	Manicaria_saccifera))	((((Attalea_speciosa	((Nypa_fruticans	Elaeis_oleifera)	Bactris_major))	Elaeis_guineensis)	((Reinhardtia_paiewonskiana	Reinhardtia_latisecta)	(Reinhardtia_gracilis	Reinhardtia_simplex)))	Roystonea_regia)))	Calamus_caryotoides);
((((((((Nypa_fruticans	Prestoea_acuminata)	(Oenocarpus_bataua	Oenocarpus_minor))	(Leopoldinia_pulchra	(Dypsis_decaryi	(((((Veitchia_spiralis	Kentiopsis_piersoniorum)	Hydriastele_microspadix)	Burretiokentia_grandiflora)	Heterospathe_cagayanensis)	Dictyosperma_album))))	(Geonoma_undata	Manicaria_saccifera))	Pelagodoxa_henryana)	(((Attalea_speciosa	((Elaeis_guineensis	Elaeis_oleifera)	Bactris_major))	(((Reinhardtia_paiewonskiana	Reinhardtia_latisecta)	(Reinhardtia_gracilis	Reinhardtia_simplex))	Roystonea_regia))	(Orania_palindan	Sclerosperma_profizianum)))	(Iriartea_deltoidea	((Serenoa_repens	((Podococcus_barteri	Sabal_domingensis)	Phoenix_dactylifera))	Pseudophoenix_vinifera)))	Calamus_caryotoides);
((((Serenoa_repens	(Sabal_domingensis	Phoenix_dactylifera))	(Pseudophoenix_vinifera	(Iriartea_deltoidea	((Orania_palindan	Sclerosperma_profizianum)	(Podococcus_barteri	(((Attalea_speciosa	((Elaeis_guineensis	Elaeis_oleifera)	Bactris_major))	((Reinhardtia_paiewonskiana	(Reinhardtia_gracilis	Reinhardtia_latisecta))	Reinhardtia_simplex))	(((((Prestoea_acuminata	(Oenocarpus_bataua	Oenocarpus_minor))	(Dypsis_decaryi	((Veitchia_spiralis	Kentiopsis_piersoniorum)	((Hydriastele_microspadix	Burretiokentia_grandiflora)	(Heterospathe_cagayanensis	Dictyosperma_album)))))	Geonoma_undata)	(Manicaria_saccifera	(Leopoldinia_pulchra	Pelagodoxa_henryana)))	Roystonea_regia)))))))	Nypa_fruticans)	Calamus_caryotoides);
((((Serenoa_repens	(Sabal_domingensis	Phoenix_dactylifera))	((((Pelagodoxa_henryana	((Geonoma_undata	Manicaria_saccifera)	((Prestoea_acuminata	(Oenocarpus_bataua	Oenocarpus_minor))	(Leopoldinia_pulchra	((Nypa_fruticans	Dypsis_decaryi)	(Heterospathe_cagayanensis	((Dictyosperma_album	(Hydriastele_microspadix	Burretiokentia_grandiflora))	(Kentiopsis_piersoniorum	Veitchia_spiralis))))))))	((Orania_palindan	Sclerosperma_profizianum)	(((Bactris_major	Elaeis_oleifera)	(Attalea_speciosa	Elaeis_guineensis))	(Roystonea_regia	((Reinhardtia_simplex	Reinhardtia_gracilis)	(Reinhardtia_paiewonskiana	Reinhardtia_latisecta))))))	Podococcus_barteri)	Iriartea_deltoidea))	Pseudophoenix_vinifera)	Calamus_caryotoides);
((((Sabal_domingensis	(Nypa_fruticans	Phoenix_dactylifera))	(Serenoa_repens	Pseudophoenix_vinifera))	(((Manicaria_saccifera	(((Prestoea_acuminata	(Oenocarpus_bataua	Oenocarpus_minor))	(Leopoldinia_pulchra	((Dictyosperma_album	((Heterospathe_cagayanensis	Hydriastele_microspadix)	Burretiokentia_grandiflora))	(Kentiopsis_piersoniorum	(Dypsis_decaryi	Veitchia_spiralis)))))	(Pelagodoxa_henryana	Geonoma_undata)))	((Orania_palindan	Sclerosperma_profizianum)	(((Elaeis_guineensis	((Bactris_major	Elaeis_oleifera)	Attalea_speciosa))	((Reinhardtia_simplex	Reinhardtia_gracilis)	(Reinhardtia_paiewonskiana	Reinhardtia_latisecta)))	Roystonea_regia)))	(Podococcus_barteri	Iriartea_deltoidea)))	Calamus_caryotoides);
((Serenoa_repens	(((((Podococcus_barteri	((Geonoma_undata	Manicaria_saccifera)	(((Prestoea_acuminata	(Oenocarpus_bataua	Oenocarpus_minor))	(Leopoldinia_pulchra	((Dypsis_decaryi	(((Hydriastele_microspadix	Burretiokentia_grandiflora)	Heterospathe_cagayanensis)	(Veitchia_spiralis	Kentiopsis_piersoniorum)))	Dictyosperma_album)))	Pelagodoxa_henryana)))	((Orania_palindan	Sclerosperma_profizianum)	((Roystonea_regia	(Reinhardtia_simplex	((Reinhardtia_gracilis	Reinhardtia_latisecta)	Reinhardtia_paiewonskiana)))	(Elaeis_guineensis	((Nypa_fruticans	(Bactris_major	Elaeis_oleifera))	Attalea_speciosa)))))	Iriartea_deltoidea)	(Sabal_domingensis	Phoenix_dactylifera))	Pseudophoenix_vinifera))	Calamus_caryotoides);
((Serenoa_repens	(((((((Geonoma_undata	Manicaria_saccifera)	((Prestoea_acuminata	(Oenocarpus_bataua	Oenocarpus_minor))	((Dypsis_decaryi	(((Dictyosperma_album	(Hydriastele_microspadix	Burretiokentia_grandiflora))	Heterospathe_cagayanensis)	(Veitchia_spiralis	Kentiopsis_piersoniorum)))	Leopoldinia_pulchra)))	Pelagodoxa_henryana)	((Orania_palindan	Sclerosperma_profizianum)	((((Reinhardtia_gracilis	Reinhardtia_simplex)	(Reinhardtia_latisecta	Reinhardtia_paiewonskiana))	(Attalea_speciosa	(Elaeis_guineensis	(Bactris_major	Elaeis_oleifera))))	Roystonea_regia)))	(Podococcus_barteri	Iriartea_deltoidea))	(Nypa_fruticans	(Sabal_domingensis	Phoenix_dactylifera)))	Pseudophoenix_vinifera))	Calamus_caryotoides);
((Serenoa_repens	((((Orania_palindan	Sclerosperma_profizianum)	(((((Geonoma_undata	(Nypa_fruticans	Manicaria_saccifera))	(((Dypsis_decaryi	((((Veitchia_spiralis	Kentiopsis_piersoniorum)	Hydriastele_microspadix)	Burretiokentia_grandiflora)	(Heterospathe_cagayanensis	Dictyosperma_album)))	Leopoldinia_pulchra)	(Prestoea_acuminata	(Oenocarpus_bataua	Oenocarpus_minor))))	Pelagodoxa_henryana)	Roystonea_regia)	(((Reinhardtia_gracilis	Reinhardtia_simplex)	(Reinhardtia_latisecta	Reinhardtia_paiewonskiana))	(Elaeis_guineensis	((Bactris_major	Elaeis_oleifera)	Attalea_speciosa)))))	(Iriartea_deltoidea	((Podococcus_barteri	Sabal_domingensis)	Phoenix_dactylifera)))	Pseudophoenix_vinifera))	Calamus_caryotoides);
((Serenoa_repens	(((Iriartea_deltoidea	(Podococcus_barteri	((Orania_palindan	Sclerosperma_profizianum)	((((Geonoma_undata	Manicaria_saccifera)	((((Veitchia_spiralis	Kentiopsis_piersoniorum)	((((Dictyosperma_album	Burretiokentia_grandiflora)	Hydriastele_microspadix)	Heterospathe_cagayanensis)	Dypsis_decaryi))	Leopoldinia_pulchra)	((Nypa_fruticans	Prestoea_acuminata)	(Oenocarpus_bataua	Oenocarpus_minor))))	Pelagodoxa_henryana)	(Roystonea_regia	(((Reinhardtia_gracilis	Reinhardtia_simplex)	(Reinhardtia_latisecta	Reinhardtia_paiewonskiana))	((Bactris_major	(Elaeis_guineensis	Elaeis_oleifera))	Attalea_speciosa)))))))	(Sabal_domingensis	Phoenix_dactylifera))	Pseudophoenix_vinifera))	Calamus_caryotoides);
(((Pseudophoenix_vinifera	(Leopoldinia_pulchra	(Orania_palindan	Sclerosperma_profizianum)))	(((Podococcus_barteri	(Serenoa_repens	(Sabal_domingensis	Phoenix_dactylifera)))	Iriartea_deltoidea)	((((Dypsis_decaryi	((Veitchia_spiralis	Kentiopsis_piersoniorum)	(((Dictyosperma_album	Burretiokentia_grandiflora)	Hydriastele_microspadix)	Heterospathe_cagayanensis)))	(Prestoea_acuminata	(Oenocarpus_bataua	Oenocarpus_minor)))	(Manicaria_saccifera	(Geonoma_undata	Pelagodoxa_henryana)))	(((((Reinhardtia_gracilis	Reinhardtia_simplex)	(Reinhardtia_latisecta	Reinhardtia_paiewonskiana))	((Elaeis_guineensis	(Elaeis_oleifera	Bactris_major))	Attalea_speciosa))	Nypa_fruticans)	Roystonea_regia))))	Calamus_caryotoides);
((((Leopoldinia_pulchra	(((Veitchia_spiralis	Dypsis_decaryi)	((Hydriastele_microspadix	(Heterospathe_cagayanensis	Burretiokentia_grandiflora))	Dictyosperma_album))	Kentiopsis_piersoniorum))	(Prestoea_acuminata	(Oenocarpus_bataua	Oenocarpus_minor)))	((Geonoma_undata	((((((Reinhardtia_gracilis	Reinhardtia_simplex)	(Reinhardtia_latisecta	Reinhardtia_paiewonskiana))	(Elaeis_guineensis	((Elaeis_oleifera	Bactris_major)	Attalea_speciosa)))	Roystonea_regia)	((Orania_palindan	Sclerosperma_profizianum)	(((Pseudophoenix_vinifera	(Serenoa_repens	(Sabal_domingensis	Phoenix_dactylifera)))	Iriartea_deltoidea)	Podococcus_barteri)))	Pelagodoxa_henryana))	(Nypa_fruticans	Manicaria_saccifera)))	Calamus_caryotoides);
((Serenoa_repens	((((Podococcus_barteri	Iriartea_deltoidea)	(((Pelagodoxa_henryana	(((Leopoldinia_pulchra	(Dypsis_decaryi	(((Veitchia_spiralis	Kentiopsis_piersoniorum)	(Heterospathe_cagayanensis	(Burretiokentia_grandiflora	Hydriastele_microspadix)))	Dictyosperma_album)))	(Prestoea_acuminata	(Oenocarpus_bataua	Oenocarpus_minor)))	(Geonoma_undata	(Nypa_fruticans	Manicaria_saccifera))))	((Elaeis_guineensis	((Elaeis_oleifera	Bactris_major)	Attalea_speciosa))	(Roystonea_regia	(Reinhardtia_simplex	(Reinhardtia_latisecta	(Reinhardtia_gracilis	Reinhardtia_paiewonskiana))))))	(Orania_palindan	Sclerosperma_profizianum)))	(Sabal_domingensis	Phoenix_dactylifera))	Pseudophoenix_vinifera))	Calamus_caryotoides);
((Orania_palindan	(Sclerosperma_profizianum	((Pelagodoxa_henryana	(((Leopoldinia_pulchra	(Dypsis_decaryi	((Heterospathe_cagayanensis	(Burretiokentia_grandiflora	((Veitchia_spiralis	Kentiopsis_piersoniorum)	Hydriastele_microspadix)))	Dictyosperma_album)))	(Prestoea_acuminata	(Oenocarpus_bataua	Oenocarpus_minor)))	(Geonoma_undata	(Nypa_fruticans	Manicaria_saccifera))))	((Podococcus_barteri	(Iriartea_deltoidea	((Sabal_domingensis	Phoenix_dactylifera)	(Pseudophoenix_vinifera	Serenoa_repens))))	((Elaeis_guineensis	((Elaeis_oleifera	Bactris_major)	Attalea_speciosa))	(Roystonea_regia	((Reinhardtia_gracilis	Reinhardtia_simplex)	(Reinhardtia_latisecta	Reinhardtia_paiewonskiana))))))))	Calamus_caryotoides);
(((((Phoenix_dactylifera	Sabal_domingensis)	(Pseudophoenix_vinifera	Serenoa_repens))	Iriartea_deltoidea)	((((Roystonea_regia	((Reinhardtia_gracilis	Reinhardtia_simplex)	(Reinhardtia_latisecta	Reinhardtia_paiewonskiana)))	(Attalea_speciosa	(((Elaeis_oleifera	Bactris_major)	Elaeis_guineensis)	Nypa_fruticans)))	(Sclerosperma_profizianum	Orania_palindan))	(Podococcus_barteri	(((((Oenocarpus_minor	Oenocarpus_bataua)	Prestoea_acuminata)	(Leopoldinia_pulchra	(Dypsis_decaryi	(((Dictyosperma_album	Heterospathe_cagayanensis)	(Burretiokentia_grandiflora	Hydriastele_microspadix))	(Veitchia_spiralis	Kentiopsis_piersoniorum)))))	(Geonoma_undata	Pelagodoxa_henryana))	Manicaria_saccifera))))	Calamus_caryotoides);
(((Pseudophoenix_vinifera	Serenoa_repens)	((((Roystonea_regia	(Pelagodoxa_henryana	((Geonoma_undata	(Nypa_fruticans	Manicaria_saccifera))	(((Oenocarpus_minor	Oenocarpus_bataua)	Prestoea_acuminata)	(Leopoldinia_pulchra	(Dypsis_decaryi	((Heterospathe_cagayanensis	((Dictyosperma_album	Burretiokentia_grandiflora)	Hydriastele_microspadix))	(Veitchia_spiralis	Kentiopsis_piersoniorum))))))))	((Reinhardtia_simplex	((Reinhardtia_gracilis	Reinhardtia_latisecta)	Reinhardtia_paiewonskiana))	((Elaeis_oleifera	Bactris_major)	(Elaeis_guineensis	Attalea_speciosa))))	(Sclerosperma_profizianum	Orania_palindan))	(Iriartea_deltoidea	(Podococcus_barteri	(Phoenix_dactylifera	Sabal_domingensis)))))	Calamus_caryotoides);
(((Pseudophoenix_vinifera	Serenoa_repens)	((((((Podococcus_barteri	Roystonea_regia)	(Pelagodoxa_henryana	((Geonoma_undata	Manicaria_saccifera)	(((Dypsis_decaryi	((Heterospathe_cagayanensis	(Burretiokentia_grandiflora	(Hydriastele_microspadix	(Veitchia_spiralis	Kentiopsis_piersoniorum))))	Dictyosperma_album))	Leopoldinia_pulchra)	((Oenocarpus_minor	Oenocarpus_bataua)	Prestoea_acuminata)))))	(((Nypa_fruticans	Reinhardtia_simplex)	((Reinhardtia_gracilis	Reinhardtia_latisecta)	Reinhardtia_paiewonskiana))	((Elaeis_oleifera	Bactris_major)	(Elaeis_guineensis	Attalea_speciosa))))	(Sclerosperma_profizianum	Orania_palindan))	Iriartea_deltoidea)	(Phoenix_dactylifera	Sabal_domingensis)))	Calamus_caryotoides);
(((Pseudophoenix_vinifera	Serenoa_repens)	((((Roystonea_regia	((((Reinhardtia_gracilis	Reinhardtia_simplex)	(Reinhardtia_latisecta	Reinhardtia_paiewonskiana))	(Attalea_speciosa	((Elaeis_oleifera	Bactris_major)	Elaeis_guineensis)))	(Sclerosperma_profizianum	Orania_palindan)))	((((Geonoma_undata	((Dypsis_decaryi	((Heterospathe_cagayanensis	((Veitchia_spiralis	Kentiopsis_piersoniorum)	(Burretiokentia_grandiflora	Hydriastele_microspadix)))	Dictyosperma_album))	(Pelagodoxa_henryana	Leopoldinia_pulchra)))	((Oenocarpus_minor	Oenocarpus_bataua)	Prestoea_acuminata))	(Nypa_fruticans	Manicaria_saccifera))	Podococcus_barteri))	Iriartea_deltoidea)	(Phoenix_dactylifera	Sabal_domingensis)))	Calamus_caryotoides);
(((Pseudophoenix_vinifera	Serenoa_repens)	((((Sclerosperma_profizianum	Orania_palindan)	((((((Oenocarpus_minor	Oenocarpus_bataua)	Prestoea_acuminata)	((Dictyosperma_album	(((Heterospathe_cagayanensis	(Hydriastele_microspadix	(Veitchia_spiralis	Kentiopsis_piersoniorum)))	Burretiokentia_grandiflora)	Dypsis_decaryi))	(Pelagodoxa_henryana	Leopoldinia_pulchra)))	(Geonoma_undata	Manicaria_saccifera))	Roystonea_regia)	(((Reinhardtia_gracilis	Reinhardtia_simplex)	(Reinhardtia_latisecta	Reinhardtia_paiewonskiana))	(Nypa_fruticans	(Attalea_speciosa	((Elaeis_oleifera	Bactris_major)	Elaeis_guineensis))))))	(Podococcus_barteri	Iriartea_deltoidea))	(Phoenix_dactylifera	Sabal_domingensis)))	Calamus_caryotoides);
((Pseudophoenix_vinifera	(((Sclerosperma_profizianum	Orania_palindan)	(Iriartea_deltoidea	((((((Oenocarpus_minor	Oenocarpus_bataua)	(Nypa_fruticans	Prestoea_acuminata))	(Leopoldinia_pulchra	(Dypsis_decaryi	((((Veitchia_spiralis	Kentiopsis_piersoniorum)	(Burretiokentia_grandiflora	Hydriastele_microspadix))	Dictyosperma_album)	Heterospathe_cagayanensis))))	Pelagodoxa_henryana)	(Geonoma_undata	Manicaria_saccifera))	(Roystonea_regia	(((Reinhardtia_gracilis	Reinhardtia_simplex)	(Reinhardtia_latisecta	Reinhardtia_paiewonskiana))	(Attalea_speciosa	((Elaeis_guineensis	Elaeis_oleifera)	(Podococcus_barteri	Bactris_major))))))))	(Serenoa_repens	(Phoenix_dactylifera	Sabal_domingensis))))	Calamus_caryotoides);
(((Pseudophoenix_vinifera	(((Podococcus_barteri	(Phoenix_dactylifera	Sabal_domingensis))	Iriartea_deltoidea)	(((((Manicaria_saccifera	((Oenocarpus_minor	Oenocarpus_bataua)	Prestoea_acuminata))	((Pelagodoxa_henryana	Leopoldinia_pulchra)	(Dypsis_decaryi	(((Burretiokentia_grandiflora	Hydriastele_microspadix)	(Dictyosperma_album	Veitchia_spiralis))	(Kentiopsis_piersoniorum	Heterospathe_cagayanensis)))))	Geonoma_undata)	(Roystonea_regia	(((Reinhardtia_gracilis	Reinhardtia_simplex)	(Reinhardtia_latisecta	(Nypa_fruticans	Reinhardtia_paiewonskiana)))	(Attalea_speciosa	(Elaeis_guineensis	(Bactris_major	Elaeis_oleifera))))))	(Sclerosperma_profizianum	Orania_palindan))))	Serenoa_repens)	Calamus_caryotoides);
(((Pseudophoenix_vinifera	(((Podococcus_barteri	Iriartea_deltoidea)	(((((Manicaria_saccifera	Pelagodoxa_henryana)	((Heterospathe_cagayanensis	(((Burretiokentia_grandiflora	Dictyosperma_album)	(Veitchia_spiralis	Kentiopsis_piersoniorum))	(Dypsis_decaryi	Hydriastele_microspadix)))	(Leopoldinia_pulchra	((Oenocarpus_minor	Oenocarpus_bataua)	Prestoea_acuminata))))	Geonoma_undata)	((Elaeis_guineensis	((Bactris_major	Elaeis_oleifera)	Attalea_speciosa))	(Roystonea_regia	(Reinhardtia_simplex	(Reinhardtia_latisecta	((Reinhardtia_gracilis	Nypa_fruticans)	Reinhardtia_paiewonskiana))))))	(Sclerosperma_profizianum	Orania_palindan)))	(Phoenix_dactylifera	Sabal_domingensis)))	Serenoa_repens)	Calamus_caryotoides);
(((Pseudophoenix_vinifera	Serenoa_repens)	((Iriartea_deltoidea	((((Manicaria_saccifera	(Leopoldinia_pulchra	(Nypa_fruticans	Pelagodoxa_henryana)))	Geonoma_undata)	(((Oenocarpus_minor	Oenocarpus_bataua)	Prestoea_acuminata)	(Dypsis_decaryi	(((Burretiokentia_grandiflora	Hydriastele_microspadix)	(Dictyosperma_album	Heterospathe_cagayanensis))	(Veitchia_spiralis	Kentiopsis_piersoniorum)))))	(Podococcus_barteri	((Sclerosperma_profizianum	Orania_palindan)	((Attalea_speciosa	(Elaeis_guineensis	(Bactris_major	Elaeis_oleifera)))	(Roystonea_regia	(Reinhardtia_simplex	(Reinhardtia_latisecta	(Reinhardtia_gracilis	Reinhardtia_paiewonskiana)))))))))	(Phoenix_dactylifera	Sabal_domingensis)))	Calamus_caryotoides);
(((((Phoenix_dactylifera	(Podococcus_barteri	Sabal_domingensis))	(Pseudophoenix_vinifera	Serenoa_repens))	((((Elaeis_guineensis	((Bactris_major	Elaeis_oleifera)	Attalea_speciosa))	((Reinhardtia_gracilis	Reinhardtia_simplex)	(Reinhardtia_latisecta	Reinhardtia_paiewonskiana)))	Roystonea_regia)	((Sclerosperma_profizianum	Orania_palindan)	(Geonoma_undata	((((Oenocarpus_minor	Oenocarpus_bataua)	Prestoea_acuminata)	(Dypsis_decaryi	(((Dictyosperma_album	(Hydriastele_microspadix	Burretiokentia_grandiflora))	Heterospathe_cagayanensis)	(Veitchia_spiralis	Kentiopsis_piersoniorum))))	((Nypa_fruticans	Manicaria_saccifera)	(Leopoldinia_pulchra	Pelagodoxa_henryana)))))))	Iriartea_deltoidea)	Calamus_caryotoides);
((((Podococcus_barteri	(((((Dypsis_decaryi	((Heterospathe_cagayanensis	((Burretiokentia_grandiflora	Hydriastele_microspadix)	Dictyosperma_album))	(Kentiopsis_piersoniorum	Veitchia_spiralis)))	(Prestoea_acuminata	(Oenocarpus_bataua	Oenocarpus_minor)))	((Leopoldinia_pulchra	Pelagodoxa_henryana)	Manicaria_saccifera))	Geonoma_undata)	((Nypa_fruticans	((Elaeis_guineensis	(Attalea_speciosa	(Elaeis_oleifera	Bactris_major)))	((Reinhardtia_paiewonskiana	Reinhardtia_latisecta)	(Reinhardtia_gracilis	Reinhardtia_simplex))))	(Roystonea_regia	(Orania_palindan	Sclerosperma_profizianum)))))	Iriartea_deltoidea)	((Phoenix_dactylifera	Sabal_domingensis)	(Pseudophoenix_vinifera	Serenoa_repens)))	Calamus_caryotoides);
(((Orania_palindan	Sclerosperma_profizianum)	(((((Prestoea_acuminata	(Oenocarpus_bataua	Oenocarpus_minor))	(((Leopoldinia_pulchra	(Dypsis_decaryi	((Heterospathe_cagayanensis	((Burretiokentia_grandiflora	Hydriastele_microspadix)	Dictyosperma_album))	(Kentiopsis_piersoniorum	Veitchia_spiralis))))	Pelagodoxa_henryana)	Geonoma_undata))	(Nypa_fruticans	Manicaria_saccifera))	((Iriartea_deltoidea	((Phoenix_dactylifera	Sabal_domingensis)	(Pseudophoenix_vinifera	Serenoa_repens)))	Podococcus_barteri))	((Elaeis_guineensis	(Attalea_speciosa	(Elaeis_oleifera	Bactris_major)))	(Roystonea_regia	((Reinhardtia_paiewonskiana	Reinhardtia_latisecta)	(Reinhardtia_gracilis	Reinhardtia_simplex))))))	Calamus_caryotoides);
(((Orania_palindan	Sclerosperma_profizianum)	((((((Prestoea_acuminata	(Oenocarpus_bataua	Oenocarpus_minor))	(Dypsis_decaryi	((((Dictyosperma_album	Burretiokentia_grandiflora)	Hydriastele_microspadix)	Heterospathe_cagayanensis)	(Kentiopsis_piersoniorum	Veitchia_spiralis))))	((Leopoldinia_pulchra	Pelagodoxa_henryana)	(Nypa_fruticans	Manicaria_saccifera)))	Geonoma_undata)	(((Bactris_major	(Elaeis_guineensis	Elaeis_oleifera))	Attalea_speciosa)	(Roystonea_regia	(((Reinhardtia_gracilis	Reinhardtia_paiewonskiana)	Reinhardtia_latisecta)	Reinhardtia_simplex))))	((Iriartea_deltoidea	((Phoenix_dactylifera	Sabal_domingensis)	(Pseudophoenix_vinifera	Serenoa_repens)))	Podococcus_barteri)))	Calamus_caryotoides);
(((Pseudophoenix_vinifera	Serenoa_repens)	(((((((Prestoea_acuminata	(Oenocarpus_bataua	Oenocarpus_minor))	(Dypsis_decaryi	(((Heterospathe_cagayanensis	Dictyosperma_album)	(Burretiokentia_grandiflora	Hydriastele_microspadix))	(Kentiopsis_piersoniorum	Veitchia_spiralis))))	((Leopoldinia_pulchra	Pelagodoxa_henryana)	(Nypa_fruticans	Manicaria_saccifera)))	Geonoma_undata)	(Podococcus_barteri	((Roystonea_regia	(Orania_palindan	Sclerosperma_profizianum))	(((Bactris_major	(Elaeis_guineensis	Elaeis_oleifera))	Attalea_speciosa)	(((Reinhardtia_gracilis	Reinhardtia_paiewonskiana)	Reinhardtia_latisecta)	Reinhardtia_simplex)))))	Iriartea_deltoidea)	(Phoenix_dactylifera	Sabal_domingensis)))	Calamus_caryotoides);
((((((((((Prestoea_acuminata	(Oenocarpus_bataua	Oenocarpus_minor))	(Dypsis_decaryi	(((Heterospathe_cagayanensis	(Burretiokentia_grandiflora	Hydriastele_microspadix))	(Kentiopsis_piersoniorum	Veitchia_spiralis))	Dictyosperma_album)))	((Leopoldinia_pulchra	Pelagodoxa_henryana)	(Nypa_fruticans	Manicaria_saccifera)))	Geonoma_undata)	((Orania_palindan	Sclerosperma_profizianum)	((((Bactris_major	Elaeis_oleifera)	Attalea_speciosa)	Elaeis_guineensis)	(Roystonea_regia	((Reinhardtia_paiewonskiana	Reinhardtia_latisecta)	(Reinhardtia_gracilis	Reinhardtia_simplex))))))	(Podococcus_barteri	Iriartea_deltoidea))	(Phoenix_dactylifera	Sabal_domingensis))	Pseudophoenix_vinifera)	Serenoa_repens)	Calamus_caryotoides);
((((((Orania_palindan	Sclerosperma_profizianum)	(((((Elaeis_oleifera	Bactris_major)	Elaeis_guineensis)	Attalea_speciosa)	(Roystonea_regia	((((Reinhardtia_gracilis	Nypa_fruticans)	Reinhardtia_paiewonskiana)	Reinhardtia_latisecta)	Reinhardtia_simplex)))	(Pelagodoxa_henryana	((Leopoldinia_pulchra	(Dypsis_decaryi	((Kentiopsis_piersoniorum	Veitchia_spiralis)	(Heterospathe_cagayanensis	((Burretiokentia_grandiflora	Hydriastele_microspadix)	Dictyosperma_album)))))	((Geonoma_undata	Manicaria_saccifera)	(Prestoea_acuminata	(Oenocarpus_bataua	Oenocarpus_minor)))))))	(Podococcus_barteri	((Phoenix_dactylifera	Sabal_domingensis)	Iriartea_deltoidea)))	Pseudophoenix_vinifera)	Serenoa_repens)	Calamus_caryotoides);
(((Pseudophoenix_vinifera	Serenoa_repens)	(((((Orania_palindan	Sclerosperma_profizianum)	((((Elaeis_oleifera	Bactris_major)	(Elaeis_guineensis	Attalea_speciosa))	(Roystonea_regia	((Reinhardtia_paiewonskiana	Reinhardtia_latisecta)	(Reinhardtia_gracilis	Reinhardtia_simplex))))	(((Geonoma_undata	Pelagodoxa_henryana)	(((Dypsis_decaryi	(((Hydriastele_microspadix	Heterospathe_cagayanensis)	((Kentiopsis_piersoniorum	Veitchia_spiralis)	Burretiokentia_grandiflora))	Dictyosperma_album))	Leopoldinia_pulchra)	(Prestoea_acuminata	(Oenocarpus_bataua	Oenocarpus_minor))))	Manicaria_saccifera)))	Podococcus_barteri)	Iriartea_deltoidea)	(Nypa_fruticans	(Phoenix_dactylifera	Sabal_domingensis))))	Calamus_caryotoides);
(((Pseudophoenix_vinifera	Serenoa_repens)	((((((Orania_palindan	(Roystonea_regia	Sclerosperma_profizianum))	((Elaeis_guineensis	(Attalea_speciosa	(Elaeis_oleifera	Bactris_major)))	((Reinhardtia_paiewonskiana	(Reinhardtia_gracilis	Reinhardtia_latisecta))	Reinhardtia_simplex)))	(Nypa_fruticans	(((Geonoma_undata	Manicaria_saccifera)	((Dypsis_decaryi	(((Dictyosperma_album	(Hydriastele_microspadix	Burretiokentia_grandiflora))	Heterospathe_cagayanensis)	(Kentiopsis_piersoniorum	Veitchia_spiralis)))	(Pelagodoxa_henryana	Leopoldinia_pulchra)))	(Prestoea_acuminata	(Oenocarpus_bataua	Oenocarpus_minor)))))	Podococcus_barteri)	Iriartea_deltoidea)	(Phoenix_dactylifera	Sabal_domingensis)))	Calamus_caryotoides);
((((Pseudophoenix_vinifera	Serenoa_repens)	((((Orania_palindan	(Roystonea_regia	Sclerosperma_profizianum))	(((Attalea_speciosa	(Elaeis_guineensis	(Elaeis_oleifera	Bactris_major)))	((Reinhardtia_paiewonskiana	Reinhardtia_latisecta)	(Reinhardtia_gracilis	Reinhardtia_simplex)))	(((Geonoma_undata	Manicaria_saccifera)	Pelagodoxa_henryana)	((Leopoldinia_pulchra	(Heterospathe_cagayanensis	((Dictyosperma_album	(((Kentiopsis_piersoniorum	Veitchia_spiralis)	Hydriastele_microspadix)	Burretiokentia_grandiflora))	Dypsis_decaryi)))	(Prestoea_acuminata	(Oenocarpus_bataua	Oenocarpus_minor))))))	(Podococcus_barteri	Iriartea_deltoidea))	(Phoenix_dactylifera	Sabal_domingensis)))	Nypa_fruticans)	Calamus_caryotoides);
((Pseudophoenix_vinifera	((((Orania_palindan	Sclerosperma_profizianum)	((((Elaeis_guineensis	(Attalea_speciosa	(Elaeis_oleifera	Bactris_major)))	((Reinhardtia_paiewonskiana	Reinhardtia_latisecta)	(Reinhardtia_gracilis	Reinhardtia_simplex)))	((((Geonoma_undata	Pelagodoxa_henryana)	((Prestoea_acuminata	(Oenocarpus_bataua	Oenocarpus_minor))	(Leopoldinia_pulchra	(Dypsis_decaryi	(((Kentiopsis_piersoniorum	Veitchia_spiralis)	Heterospathe_cagayanensis)	(Dictyosperma_album	(Hydriastele_microspadix	Burretiokentia_grandiflora)))))))	(Nypa_fruticans	Manicaria_saccifera))	Roystonea_regia))	Podococcus_barteri))	Iriartea_deltoidea)	(Serenoa_repens	(Sabal_domingensis	Phoenix_dactylifera))))	Calamus_caryotoides);
(((Serenoa_repens	Pseudophoenix_vinifera)	((Phoenix_dactylifera	Sabal_domingensis)	((((Pelagodoxa_henryana	(((Prestoea_acuminata	(Oenocarpus_minor	Oenocarpus_bataua))	(Leopoldinia_pulchra	(Dypsis_decaryi	(((((Kentiopsis_piersoniorum	Veitchia_spiralis)	Hydriastele_microspadix)	Burretiokentia_grandiflora)	Heterospathe_cagayanensis)	Dictyosperma_album))))	(Geonoma_undata	(Nypa_fruticans	Manicaria_saccifera))))	((Orania_palindan	Sclerosperma_profizianum)	(((Reinhardtia_simplex	(Reinhardtia_latisecta	(Reinhardtia_gracilis	Reinhardtia_paiewonskiana)))	(Elaeis_guineensis	(Attalea_speciosa	(Bactris_major	Elaeis_oleifera))))	Roystonea_regia)))	Iriartea_deltoidea)	Podococcus_barteri)))	Calamus_caryotoides);
((((Orania_palindan	Sclerosperma_profizianum)	((((Reinhardtia_simplex	(Reinhardtia_latisecta	(Reinhardtia_gracilis	Reinhardtia_paiewonskiana)))	(Elaeis_guineensis	(Attalea_speciosa	(Bactris_major	Elaeis_oleifera))))	Roystonea_regia)	(((Geonoma_undata	(Nypa_fruticans	Manicaria_saccifera))	((Prestoea_acuminata	(Oenocarpus_minor	Oenocarpus_bataua))	(Leopoldinia_pulchra	(Dypsis_decaryi	(((((Kentiopsis_piersoniorum	Veitchia_spiralis)	Hydriastele_microspadix)	Burretiokentia_grandiflora)	Heterospathe_cagayanensis)	Dictyosperma_album)))))	Pelagodoxa_henryana)))	((Iriartea_deltoidea	((Serenoa_repens	Pseudophoenix_vinifera)	(Phoenix_dactylifera	Sabal_domingensis)))	Podococcus_barteri))	Calamus_caryotoides);
(((Serenoa_repens	Pseudophoenix_vinifera)	((Roystonea_regia	((Orania_palindan	Sclerosperma_profizianum)	(((Reinhardtia_simplex	(Reinhardtia_latisecta	(Reinhardtia_gracilis	Reinhardtia_paiewonskiana)))	(Attalea_speciosa	(Elaeis_guineensis	(Elaeis_oleifera	Bactris_major))))	((((Prestoea_acuminata	(Oenocarpus_minor	Oenocarpus_bataua))	(Leopoldinia_pulchra	(Dypsis_decaryi	(((((Kentiopsis_piersoniorum	Veitchia_spiralis)	Hydriastele_microspadix)	Burretiokentia_grandiflora)	Heterospathe_cagayanensis)	Dictyosperma_album))))	((Nypa_fruticans	Pelagodoxa_henryana)	Manicaria_saccifera))	Geonoma_undata))))	(Iriartea_deltoidea	(Phoenix_dactylifera	(Podococcus_barteri	Sabal_domingensis)))))	Calamus_caryotoides);
((Orania_palindan	(Sclerosperma_profizianum	((Iriartea_deltoidea	(Podococcus_barteri	((Phoenix_dactylifera	Sabal_domingensis)	(Serenoa_repens	Pseudophoenix_vinifera))))	(((Roystonea_regia	(Reinhardtia_simplex	(Reinhardtia_latisecta	(Reinhardtia_gracilis	Reinhardtia_paiewonskiana))))	(Elaeis_guineensis	((Elaeis_oleifera	Bactris_major)	Attalea_speciosa)))	(Geonoma_undata	(((Dypsis_decaryi	((((Kentiopsis_piersoniorum	Veitchia_spiralis)	Hydriastele_microspadix)	Burretiokentia_grandiflora)	(Heterospathe_cagayanensis	Dictyosperma_album)))	((Nypa_fruticans	Prestoea_acuminata)	(Oenocarpus_minor	Oenocarpus_bataua)))	((Leopoldinia_pulchra	Pelagodoxa_henryana)	Manicaria_saccifera)))))))	Calamus_caryotoides);
((((Phoenix_dactylifera	Sabal_domingensis)	(Serenoa_repens	Pseudophoenix_vinifera))	(((((((Reinhardtia_gracilis	Reinhardtia_simplex)	(Reinhardtia_latisecta	Reinhardtia_paiewonskiana))	((Bactris_major	(Elaeis_guineensis	Elaeis_oleifera))	Attalea_speciosa))	((((Leopoldinia_pulchra	(Dypsis_decaryi	((Heterospathe_cagayanensis	(((Kentiopsis_piersoniorum	Veitchia_spiralis)	Hydriastele_microspadix)	Burretiokentia_grandiflora))	Dictyosperma_album)))	(Prestoea_acuminata	(Oenocarpus_minor	Oenocarpus_bataua)))	(Pelagodoxa_henryana	Geonoma_undata))	(Nypa_fruticans	Manicaria_saccifera)))	Roystonea_regia)	(Orania_palindan	Sclerosperma_profizianum))	(Podococcus_barteri	Iriartea_deltoidea)))	Calamus_caryotoides);
((((Phoenix_dactylifera	Sabal_domingensis)	(Serenoa_repens	Pseudophoenix_vinifera))	((((Pelagodoxa_henryana	(Leopoldinia_pulchra	((Dypsis_decaryi	(((Kentiopsis_piersoniorum	Veitchia_spiralis)	(Hydriastele_microspadix	Burretiokentia_grandiflora))	(Dictyosperma_album	Heterospathe_cagayanensis)))	(Prestoea_acuminata	(Oenocarpus_minor	Oenocarpus_bataua)))))	(Geonoma_undata	Manicaria_saccifera))	((Orania_palindan	Sclerosperma_profizianum)	((Roystonea_regia	((Nypa_fruticans	Reinhardtia_simplex)	((Reinhardtia_gracilis	Reinhardtia_latisecta)	Reinhardtia_paiewonskiana)))	((Bactris_major	Elaeis_oleifera)	(Elaeis_guineensis	Attalea_speciosa)))))	(Podococcus_barteri	Iriartea_deltoidea)))	Calamus_caryotoides);
((((Phoenix_dactylifera	Sabal_domingensis)	(Serenoa_repens	Pseudophoenix_vinifera))	(((Orania_palindan	Sclerosperma_profizianum)	((((Geonoma_undata	(Nypa_fruticans	Manicaria_saccifera))	(Pelagodoxa_henryana	(Leopoldinia_pulchra	(Dypsis_decaryi	((Kentiopsis_piersoniorum	Veitchia_spiralis)	(Heterospathe_cagayanensis	(Dictyosperma_album	(Hydriastele_microspadix	Burretiokentia_grandiflora))))))))	(Prestoea_acuminata	(Oenocarpus_minor	Oenocarpus_bataua)))	((((Reinhardtia_gracilis	Reinhardtia_simplex)	(Reinhardtia_latisecta	Reinhardtia_paiewonskiana))	(Elaeis_guineensis	(Attalea_speciosa	(Bactris_major	Elaeis_oleifera))))	Roystonea_regia)))	(Podococcus_barteri	Iriartea_deltoidea)))	Calamus_caryotoides);
(((Orania_palindan	Sclerosperma_profizianum)	(((((Geonoma_undata	Manicaria_saccifera)	((Leopoldinia_pulchra	(((Kentiopsis_piersoniorum	Veitchia_spiralis)	(Burretiokentia_grandiflora	(Heterospathe_cagayanensis	Hydriastele_microspadix)))	(Dictyosperma_album	(Nypa_fruticans	Dypsis_decaryi))))	(Prestoea_acuminata	(Oenocarpus_minor	Oenocarpus_bataua))))	Pelagodoxa_henryana)	((((Reinhardtia_gracilis	Reinhardtia_simplex)	(Reinhardtia_latisecta	Reinhardtia_paiewonskiana))	(Attalea_speciosa	((Bactris_major	Elaeis_oleifera)	Elaeis_guineensis)))	Roystonea_regia))	(Podococcus_barteri	(Iriartea_deltoidea	((Phoenix_dactylifera	Sabal_domingensis)	(Serenoa_repens	Pseudophoenix_vinifera))))))	Calamus_caryotoides);
((((Orania_palindan	Sclerosperma_profizianum)	((((Iriartea_deltoidea	((Phoenix_dactylifera	Sabal_domingensis)	(Serenoa_repens	Pseudophoenix_vinifera)))	(((Pelagodoxa_henryana	Leopoldinia_pulchra)	((((Kentiopsis_piersoniorum	Veitchia_spiralis)	((Dictyosperma_album	(Hydriastele_microspadix	Burretiokentia_grandiflora))	Heterospathe_cagayanensis))	Dypsis_decaryi)	(Prestoea_acuminata	(Oenocarpus_minor	Oenocarpus_bataua))))	(Geonoma_undata	Manicaria_saccifera)))	Podococcus_barteri)	(((Bactris_major	Elaeis_oleifera)	(Elaeis_guineensis	Attalea_speciosa))	Roystonea_regia)))	((Reinhardtia_gracilis	Reinhardtia_simplex)	(Reinhardtia_latisecta	(Nypa_fruticans	Reinhardtia_paiewonskiana))))	Calamus_caryotoides);
(((Serenoa_repens	Pseudophoenix_vinifera)	((((Orania_palindan	Sclerosperma_profizianum)	((((Attalea_speciosa	((Bactris_major	Elaeis_oleifera)	Elaeis_guineensis))	((Reinhardtia_gracilis	Reinhardtia_simplex)	(Reinhardtia_latisecta	Reinhardtia_paiewonskiana)))	Roystonea_regia)	(((((((Burretiokentia_grandiflora	((Kentiopsis_piersoniorum	Veitchia_spiralis)	Hydriastele_microspadix))	Heterospathe_cagayanensis)	Dictyosperma_album)	Dypsis_decaryi)	(Prestoea_acuminata	(Oenocarpus_minor	Oenocarpus_bataua)))	((Nypa_fruticans	Manicaria_saccifera)	(Pelagodoxa_henryana	Leopoldinia_pulchra)))	Geonoma_undata)))	(Podococcus_barteri	Iriartea_deltoidea))	(Phoenix_dactylifera	Sabal_domingensis)))	Calamus_caryotoides);
((((Serenoa_repens	(Sabal_domingensis	Phoenix_dactylifera))	Pseudophoenix_vinifera)	((((Orania_palindan	Sclerosperma_profizianum)	((((Elaeis_guineensis	Attalea_speciosa)	(Elaeis_oleifera	Bactris_major))	(((Reinhardtia_gracilis	Reinhardtia_latisecta)	Reinhardtia_paiewonskiana)	Reinhardtia_simplex))	Roystonea_regia))	(Pelagodoxa_henryana	(Geonoma_undata	((Manicaria_saccifera	Nypa_fruticans)	((Prestoea_acuminata	(Oenocarpus_minor	Oenocarpus_bataua))	((((Veitchia_spiralis	Kentiopsis_piersoniorum)	((Dictyosperma_album	Heterospathe_cagayanensis)	(Hydriastele_microspadix	Burretiokentia_grandiflora)))	Dypsis_decaryi)	Leopoldinia_pulchra))))))	(Podococcus_barteri	Iriartea_deltoidea)))	Calamus_caryotoides);
(((Pseudophoenix_vinifera	((Serenoa_repens	(Sabal_domingensis	Phoenix_dactylifera))	((((Orania_palindan	Sclerosperma_profizianum)	((((Elaeis_guineensis	Elaeis_oleifera)	Bactris_major)	Attalea_speciosa)	((((Reinhardtia_gracilis	Reinhardtia_latisecta)	Reinhardtia_paiewonskiana)	Reinhardtia_simplex)	Roystonea_regia)))	((((Prestoea_acuminata	(Oenocarpus_minor	Oenocarpus_bataua))	(((Veitchia_spiralis	Kentiopsis_piersoniorum)	(Heterospathe_cagayanensis	(Dictyosperma_album	(Burretiokentia_grandiflora	Hydriastele_microspadix))))	Dypsis_decaryi))	((Pelagodoxa_henryana	Leopoldinia_pulchra)	Manicaria_saccifera))	Geonoma_undata))	(Podococcus_barteri	Iriartea_deltoidea))))	Nypa_fruticans)	Calamus_caryotoides);
((Pseudophoenix_vinifera	((Serenoa_repens	(Sabal_domingensis	Phoenix_dactylifera))	(((Orania_palindan	Sclerosperma_profizianum)	(((((Elaeis_oleifera	Bactris_major)	Attalea_speciosa)	Elaeis_guineensis)	(((Reinhardtia_latisecta	Reinhardtia_paiewonskiana)	(Reinhardtia_gracilis	Reinhardtia_simplex))	Roystonea_regia))	((Geonoma_undata	Pelagodoxa_henryana)	((Nypa_fruticans	Manicaria_saccifera)	((((Oenocarpus_minor	Oenocarpus_bataua)	Prestoea_acuminata)	Leopoldinia_pulchra)	(((Veitchia_spiralis	Kentiopsis_piersoniorum)	((Burretiokentia_grandiflora	Hydriastele_microspadix)	(Heterospathe_cagayanensis	Dictyosperma_album)))	Dypsis_decaryi))))))	(Podococcus_barteri	Iriartea_deltoidea))))	Calamus_caryotoides);
(((Serenoa_repens	Pseudophoenix_vinifera)	((Sabal_domingensis	Phoenix_dactylifera)	(((Orania_palindan	Sclerosperma_profizianum)	((((Elaeis_oleifera	Bactris_major)	(Attalea_speciosa	Elaeis_guineensis))	((Reinhardtia_latisecta	Reinhardtia_paiewonskiana)	(Reinhardtia_gracilis	Reinhardtia_simplex)))	(Roystonea_regia	(Geonoma_undata	(((Leopoldinia_pulchra	Pelagodoxa_henryana)	(Manicaria_saccifera	Nypa_fruticans))	(((Oenocarpus_minor	Oenocarpus_bataua)	Prestoea_acuminata)	((Dypsis_decaryi	(Veitchia_spiralis	Kentiopsis_piersoniorum))	(Heterospathe_cagayanensis	((Dictyosperma_album	Burretiokentia_grandiflora)	Hydriastele_microspadix)))))))))	(Podococcus_barteri	Iriartea_deltoidea))))	Calamus_caryotoides);
(((Serenoa_repens	Pseudophoenix_vinifera)	((Sabal_domingensis	Phoenix_dactylifera)	((Podococcus_barteri	(((Orania_palindan	Sclerosperma_profizianum)	(((Elaeis_guineensis	(Elaeis_oleifera	Bactris_major))	Attalea_speciosa)	(Roystonea_regia	((Reinhardtia_latisecta	Reinhardtia_paiewonskiana)	(Nypa_fruticans	(Reinhardtia_gracilis	Reinhardtia_simplex))))))	(Geonoma_undata	(((Leopoldinia_pulchra	Pelagodoxa_henryana)	Manicaria_saccifera)	(((Oenocarpus_minor	Oenocarpus_bataua)	Prestoea_acuminata)	(((Heterospathe_cagayanensis	(Burretiokentia_grandiflora	((Veitchia_spiralis	Kentiopsis_piersoniorum)	Hydriastele_microspadix)))	Dictyosperma_album)	Dypsis_decaryi))))))	Iriartea_deltoidea)))	Calamus_caryotoides);
((Serenoa_repens	(((Sabal_domingensis	Phoenix_dactylifera)	((((Orania_palindan	Sclerosperma_profizianum)	(((Elaeis_guineensis	((Elaeis_oleifera	Bactris_major)	Attalea_speciosa))	((Reinhardtia_latisecta	Reinhardtia_paiewonskiana)	(Reinhardtia_gracilis	Reinhardtia_simplex)))	Roystonea_regia))	(Geonoma_undata	((((Oenocarpus_minor	Oenocarpus_bataua)	Prestoea_acuminata)	(Leopoldinia_pulchra	(((Heterospathe_cagayanensis	Dictyosperma_album)	((Veitchia_spiralis	Kentiopsis_piersoniorum)	(Hydriastele_microspadix	Burretiokentia_grandiflora)))	Dypsis_decaryi)))	(Pelagodoxa_henryana	(Nypa_fruticans	Manicaria_saccifera)))))	(Podococcus_barteri	Iriartea_deltoidea)))	Pseudophoenix_vinifera))	Calamus_caryotoides);
(((Pseudophoenix_vinifera	Serenoa_repens)	((Sabal_domingensis	Phoenix_dactylifera)	((((Orania_palindan	Sclerosperma_profizianum)	((((Elaeis_guineensis	Elaeis_oleifera)	Bactris_major)	Attalea_speciosa)	(((Reinhardtia_latisecta	Reinhardtia_paiewonskiana)	(Reinhardtia_gracilis	Reinhardtia_simplex))	Roystonea_regia)))	((Geonoma_undata	((Pelagodoxa_henryana	(Leopoldinia_pulchra	(((Veitchia_spiralis	Kentiopsis_piersoniorum)	((Dictyosperma_album	(Hydriastele_microspadix	Burretiokentia_grandiflora))	Heterospathe_cagayanensis))	Dypsis_decaryi)))	((Oenocarpus_minor	Oenocarpus_bataua)	Prestoea_acuminata)))	(Nypa_fruticans	Manicaria_saccifera)))	(Iriartea_deltoidea	Podococcus_barteri))))	Calamus_caryotoides);
(((Pseudophoenix_vinifera	Serenoa_repens)	(((Podococcus_barteri	Sabal_domingensis)	Phoenix_dactylifera)	(Nypa_fruticans	(((Orania_palindan	Sclerosperma_profizianum)	((((Elaeis_oleifera	Bactris_major)	(Elaeis_guineensis	Attalea_speciosa))	((Reinhardtia_latisecta	Reinhardtia_paiewonskiana)	(Reinhardtia_gracilis	Reinhardtia_simplex)))	((Roystonea_regia	(((Leopoldinia_pulchra	(((Veitchia_spiralis	Kentiopsis_piersoniorum)	((Dictyosperma_album	(Hydriastele_microspadix	Burretiokentia_grandiflora))	Heterospathe_cagayanensis))	Dypsis_decaryi))	((Oenocarpus_minor	Oenocarpus_bataua)	Prestoea_acuminata))	(Manicaria_saccifera	Geonoma_undata)))	Pelagodoxa_henryana)))	Iriartea_deltoidea))))	Calamus_caryotoides);
(((Orania_palindan	Sclerosperma_profizianum)	((Geonoma_undata	(((Oenocarpus_minor	Oenocarpus_bataua)	Prestoea_acuminata)	(((Leopoldinia_pulchra	Pelagodoxa_henryana)	Manicaria_saccifera)	(((Veitchia_spiralis	Kentiopsis_piersoniorum)	((Dictyosperma_album	(Hydriastele_microspadix	Burretiokentia_grandiflora))	Heterospathe_cagayanensis))	Dypsis_decaryi))))	(((Iriartea_deltoidea	((Sabal_domingensis	Phoenix_dactylifera)	(Pseudophoenix_vinifera	Serenoa_repens)))	Podococcus_barteri)	(((Elaeis_guineensis	(Attalea_speciosa	(Elaeis_oleifera	Bactris_major)))	(Roystonea_regia	((Reinhardtia_latisecta	(Reinhardtia_gracilis	Reinhardtia_paiewonskiana))	Reinhardtia_simplex)))	Nypa_fruticans))))	Calamus_caryotoides);
(((Pseudophoenix_vinifera	Serenoa_repens)	((((Orania_palindan	Sclerosperma_profizianum)	((((Pelagodoxa_henryana	(Leopoldinia_pulchra	((Heterospathe_cagayanensis	((Hydriastele_microspadix	(Veitchia_spiralis	Kentiopsis_piersoniorum))	Burretiokentia_grandiflora))	(Dictyosperma_album	Dypsis_decaryi))))	((Oenocarpus_minor	Oenocarpus_bataua)	Prestoea_acuminata))	(Geonoma_undata	(Nypa_fruticans	Manicaria_saccifera)))	((Attalea_speciosa	(Elaeis_guineensis	(Bactris_major	Elaeis_oleifera)))	(Roystonea_regia	((Reinhardtia_latisecta	Reinhardtia_paiewonskiana)	(Reinhardtia_gracilis	Reinhardtia_simplex))))))	Iriartea_deltoidea)	(Podococcus_barteri	(Sabal_domingensis	Phoenix_dactylifera))))	Calamus_caryotoides);
(((Pseudophoenix_vinifera	Serenoa_repens)	((Phoenix_dactylifera	(Podococcus_barteri	Sabal_domingensis))	(((((((Oenocarpus_bataua	Oenocarpus_minor)	Prestoea_acuminata)	(Leopoldinia_pulchra	(Dypsis_decaryi	(((Dictyosperma_album	(Burretiokentia_grandiflora	Hydriastele_microspadix))	Heterospathe_cagayanensis)	(Kentiopsis_piersoniorum	Veitchia_spiralis)))))	(Geonoma_undata	(Nypa_fruticans	Manicaria_saccifera)))	Pelagodoxa_henryana)	(((Orania_palindan	Sclerosperma_profizianum)	((Reinhardtia_gracilis	Reinhardtia_simplex)	(Reinhardtia_paiewonskiana	Reinhardtia_latisecta)))	(Roystonea_regia	(Attalea_speciosa	((Elaeis_oleifera	Bactris_major)	Elaeis_guineensis)))))	Iriartea_deltoidea)))	Calamus_caryotoides);
((((Podococcus_barteri	Iriartea_deltoidea)	((Pseudophoenix_vinifera	Serenoa_repens)	(Phoenix_dactylifera	Sabal_domingensis)))	((((Geonoma_undata	(((Nypa_fruticans	Manicaria_saccifera)	(Leopoldinia_pulchra	Pelagodoxa_henryana))	((Dypsis_decaryi	((Burretiokentia_grandiflora	((Kentiopsis_piersoniorum	Veitchia_spiralis)	Hydriastele_microspadix))	(Heterospathe_cagayanensis	Dictyosperma_album)))	((Oenocarpus_bataua	Oenocarpus_minor)	Prestoea_acuminata))))	((Elaeis_guineensis	(Attalea_speciosa	(Elaeis_oleifera	Bactris_major)))	(Reinhardtia_simplex	((Reinhardtia_gracilis	Reinhardtia_paiewonskiana)	Reinhardtia_latisecta))))	Roystonea_regia)	(Orania_palindan	Sclerosperma_profizianum)))	Calamus_caryotoides);
(((Pseudophoenix_vinifera	Serenoa_repens)	((Phoenix_dactylifera	Sabal_domingensis)	((Podococcus_barteri	Iriartea_deltoidea)	((((Elaeis_guineensis	(Attalea_speciosa	(Elaeis_oleifera	Bactris_major)))	((Reinhardtia_gracilis	Reinhardtia_simplex)	(Reinhardtia_paiewonskiana	Reinhardtia_latisecta)))	((Roystonea_regia	((Geonoma_undata	Manicaria_saccifera)	(Leopoldinia_pulchra	((Dypsis_decaryi	(Dictyosperma_album	((Burretiokentia_grandiflora	(Kentiopsis_piersoniorum	Veitchia_spiralis))	(Heterospathe_cagayanensis	Hydriastele_microspadix))))	((Oenocarpus_bataua	Oenocarpus_minor)	Prestoea_acuminata)))))	(Nypa_fruticans	Pelagodoxa_henryana)))	(Orania_palindan	Sclerosperma_profizianum)))))	Calamus_caryotoides);
(((((Phoenix_dactylifera	Sabal_domingensis)	(Iriartea_deltoidea	((((((Attalea_speciosa	(Bactris_major	(Elaeis_guineensis	Elaeis_oleifera)))	((Nypa_fruticans	Reinhardtia_simplex)	(Reinhardtia_paiewonskiana	(Reinhardtia_gracilis	Reinhardtia_latisecta))))	(((Geonoma_undata	Manicaria_saccifera)	(((Oenocarpus_bataua	Oenocarpus_minor)	Prestoea_acuminata)	(Leopoldinia_pulchra	(Dypsis_decaryi	((Kentiopsis_piersoniorum	Veitchia_spiralis)	((Heterospathe_cagayanensis	Dictyosperma_album)	(Hydriastele_microspadix	Burretiokentia_grandiflora)))))))	Pelagodoxa_henryana))	Roystonea_regia)	Podococcus_barteri)	(Orania_palindan	Sclerosperma_profizianum))))	Pseudophoenix_vinifera)	Serenoa_repens)	Calamus_caryotoides);
((Pseudophoenix_vinifera	(((((Attalea_speciosa	(Elaeis_guineensis	(Elaeis_oleifera	Bactris_major)))	(Roystonea_regia	(Reinhardtia_simplex	(Reinhardtia_paiewonskiana	(Reinhardtia_gracilis	Reinhardtia_latisecta)))))	(Orania_palindan	Sclerosperma_profizianum))	(((Geonoma_undata	Manicaria_saccifera)	(((Oenocarpus_bataua	Oenocarpus_minor)	Prestoea_acuminata)	(Leopoldinia_pulchra	((Nypa_fruticans	Dypsis_decaryi)	((Heterospathe_cagayanensis	Dictyosperma_album)	(Burretiokentia_grandiflora	(Hydriastele_microspadix	(Kentiopsis_piersoniorum	Veitchia_spiralis))))))))	Pelagodoxa_henryana))	((Serenoa_repens	(Phoenix_dactylifera	Sabal_domingensis))	(Podococcus_barteri	Iriartea_deltoidea))))	Calamus_caryotoides);
((((Serenoa_repens	Pseudophoenix_vinifera)	(Phoenix_dactylifera	Sabal_domingensis))	((Podococcus_barteri	Iriartea_deltoidea)	((Orania_palindan	Sclerosperma_profizianum)	(((Elaeis_guineensis	((Elaeis_oleifera	Bactris_major)	Attalea_speciosa))	((Reinhardtia_gracilis	Reinhardtia_simplex)	(Reinhardtia_paiewonskiana	Reinhardtia_latisecta)))	((((Geonoma_undata	Manicaria_saccifera)	(((Oenocarpus_bataua	Oenocarpus_minor)	Prestoea_acuminata)	(Leopoldinia_pulchra	(Dypsis_decaryi	(Heterospathe_cagayanensis	((((Kentiopsis_piersoniorum	Veitchia_spiralis)	Hydriastele_microspadix)	Burretiokentia_grandiflora)	Dictyosperma_album))))))	Pelagodoxa_henryana)	(Nypa_fruticans	Roystonea_regia))))))	Calamus_caryotoides);
((Pseudophoenix_vinifera	((Iriartea_deltoidea	((((Geonoma_undata	Manicaria_saccifera)	(((Oenocarpus_bataua	Oenocarpus_minor)	Prestoea_acuminata)	(Dypsis_decaryi	(((Kentiopsis_piersoniorum	(Dictyosperma_album	Veitchia_spiralis))	Heterospathe_cagayanensis)	(Hydriastele_microspadix	Burretiokentia_grandiflora)))))	(Leopoldinia_pulchra	Pelagodoxa_henryana))	((Podococcus_barteri	(((Elaeis_oleifera	Bactris_major)	(Attalea_speciosa	Elaeis_guineensis))	(Roystonea_regia	(Reinhardtia_simplex	(((Nypa_fruticans	Reinhardtia_paiewonskiana)	Reinhardtia_gracilis)	Reinhardtia_latisecta)))))	(Orania_palindan	Sclerosperma_profizianum))))	(Serenoa_repens	(Sabal_domingensis	Phoenix_dactylifera))))	Calamus_caryotoides);
(((Serenoa_repens	Pseudophoenix_vinifera)	((Iriartea_deltoidea	((Orania_palindan	Sclerosperma_profizianum)	((((Elaeis_guineensis	((Elaeis_oleifera	Bactris_major)	Attalea_speciosa))	((Reinhardtia_gracilis	Reinhardtia_simplex)	(Reinhardtia_paiewonskiana	Reinhardtia_latisecta)))	Roystonea_regia)	(((Geonoma_undata	(Nypa_fruticans	Manicaria_saccifera))	(((Oenocarpus_bataua	Oenocarpus_minor)	Prestoea_acuminata)	(Leopoldinia_pulchra	((Podococcus_barteri	Dypsis_decaryi)	(Heterospathe_cagayanensis	((Dictyosperma_album	Burretiokentia_grandiflora)	(Hydriastele_microspadix	(Veitchia_spiralis	Kentiopsis_piersoniorum))))))))	Pelagodoxa_henryana))))	(Sabal_domingensis	Phoenix_dactylifera)))	Calamus_caryotoides);
((Roystonea_regia	(((Nypa_fruticans	Manicaria_saccifera)	((((Oenocarpus_bataua	Oenocarpus_minor)	Prestoea_acuminata)	(Leopoldinia_pulchra	(((Hydriastele_microspadix	Dypsis_decaryi)	(Heterospathe_cagayanensis	(Burretiokentia_grandiflora	(Veitchia_spiralis	Kentiopsis_piersoniorum))))	Dictyosperma_album)))	(Geonoma_undata	Pelagodoxa_henryana)))	((((Iriartea_deltoidea	(Podococcus_barteri	(Serenoa_repens	(Sabal_domingensis	Phoenix_dactylifera))))	Pseudophoenix_vinifera)	(Orania_palindan	Sclerosperma_profizianum))	((Elaeis_guineensis	((Elaeis_oleifera	Bactris_major)	Attalea_speciosa))	((Reinhardtia_gracilis	Reinhardtia_simplex)	(Reinhardtia_paiewonskiana	Reinhardtia_latisecta))))))	Calamus_caryotoides);
((((Iriartea_deltoidea	(Pseudophoenix_vinifera	(Serenoa_repens	(Sabal_domingensis	Phoenix_dactylifera))))	Podococcus_barteri)	((Pelagodoxa_henryana	((Geonoma_undata	Manicaria_saccifera)	(((Oenocarpus_bataua	Oenocarpus_minor)	Prestoea_acuminata)	(Leopoldinia_pulchra	(((Heterospathe_cagayanensis	((Hydriastele_microspadix	Burretiokentia_grandiflora)	Dictyosperma_album))	(Veitchia_spiralis	Kentiopsis_piersoniorum))	Dypsis_decaryi)))))	((Orania_palindan	Sclerosperma_profizianum)	(Roystonea_regia	(((Elaeis_guineensis	((Elaeis_oleifera	Bactris_major)	Attalea_speciosa))	(Reinhardtia_simplex	((Reinhardtia_gracilis	Reinhardtia_paiewonskiana)	Reinhardtia_latisecta)))	Nypa_fruticans)))))	Calamus_caryotoides);
((Serenoa_repens	(((Sabal_domingensis	Phoenix_dactylifera)	(((((Elaeis_oleifera	Bactris_major)	(Attalea_speciosa	Elaeis_guineensis))	((Reinhardtia_paiewonskiana	Reinhardtia_latisecta)	(Nypa_fruticans	(Reinhardtia_gracilis	Reinhardtia_simplex))))	((Orania_palindan	Sclerosperma_profizianum)	(Roystonea_regia	((Leopoldinia_pulchra	Pelagodoxa_henryana)	((Geonoma_undata	Manicaria_saccifera)	((Prestoea_acuminata	(Oenocarpus_bataua	Oenocarpus_minor))	((((Hydriastele_microspadix	Heterospathe_cagayanensis)	(Burretiokentia_grandiflora	(Kentiopsis_piersoniorum	Veitchia_spiralis)))	Dictyosperma_album)	Dypsis_decaryi)))))))	(Podococcus_barteri	Iriartea_deltoidea)))	Pseudophoenix_vinifera))	Calamus_caryotoides);
((((Iriartea_deltoidea	Podococcus_barteri)	((Orania_palindan	Sclerosperma_profizianum)	((Manicaria_saccifera	(Geonoma_undata	(Pelagodoxa_henryana	((Prestoea_acuminata	(Oenocarpus_bataua	Oenocarpus_minor))	(Leopoldinia_pulchra	(((Kentiopsis_piersoniorum	Veitchia_spiralis)	((Heterospathe_cagayanensis	Dictyosperma_album)	(Hydriastele_microspadix	Burretiokentia_grandiflora)))	Dypsis_decaryi))))))	(Roystonea_regia	((Attalea_speciosa	(Elaeis_guineensis	(Elaeis_oleifera	Bactris_major)))	((Reinhardtia_paiewonskiana	Reinhardtia_latisecta)	(Reinhardtia_gracilis	Reinhardtia_simplex)))))))	((Nypa_fruticans	(Sabal_domingensis	(Phoenix_dactylifera	Serenoa_repens)))	Pseudophoenix_vinifera))	Calamus_caryotoides);
(((((Attalea_speciosa	(Elaeis_guineensis	(Elaeis_oleifera	Bactris_major)))	((Nypa_fruticans	(Reinhardtia_paiewonskiana	Reinhardtia_latisecta))	(Reinhardtia_gracilis	Reinhardtia_simplex)))	(Podococcus_barteri	(((Pelagodoxa_henryana	Leopoldinia_pulchra)	((((Kentiopsis_piersoniorum	Veitchia_spiralis)	(Heterospathe_cagayanensis	(Dictyosperma_album	(Hydriastele_microspadix	Burretiokentia_grandiflora))))	Dypsis_decaryi)	(((Roystonea_regia	Manicaria_saccifera)	(Prestoea_acuminata	(Oenocarpus_bataua	Oenocarpus_minor)))	Geonoma_undata)))	(Orania_palindan	Sclerosperma_profizianum))))	(Iriartea_deltoidea	((Serenoa_repens	(Sabal_domingensis	Phoenix_dactylifera))	Pseudophoenix_vinifera)))	Calamus_caryotoides);
(((Pseudophoenix_vinifera	Serenoa_repens)	((((((Elaeis_guineensis	((Elaeis_oleifera	Bactris_major)	Attalea_speciosa))	(Roystonea_regia	((Reinhardtia_paiewonskiana	Reinhardtia_latisecta)	(Reinhardtia_gracilis	Reinhardtia_simplex))))	(Orania_palindan	Sclerosperma_profizianum))	((((Heterospathe_cagayanensis	((Hydriastele_microspadix	Burretiokentia_grandiflora)	Dictyosperma_album))	(Dypsis_decaryi	(Kentiopsis_piersoniorum	Veitchia_spiralis)))	(Prestoea_acuminata	(Oenocarpus_bataua	Oenocarpus_minor)))	(Geonoma_undata	(Manicaria_saccifera	((Nypa_fruticans	Pelagodoxa_henryana)	Leopoldinia_pulchra)))))	(Podococcus_barteri	Iriartea_deltoidea))	(Sabal_domingensis	Phoenix_dactylifera)))	Calamus_caryotoides);
(((Pseudophoenix_vinifera	Serenoa_repens)	((((Elaeis_guineensis	((Elaeis_oleifera	Bactris_major)	Attalea_speciosa))	(((Reinhardtia_gracilis	Reinhardtia_paiewonskiana)	Reinhardtia_latisecta)	(Reinhardtia_simplex	Nypa_fruticans)))	(Roystonea_regia	(((Podococcus_barteri	Iriartea_deltoidea)	(Orania_palindan	Sclerosperma_profizianum))	(((Geonoma_undata	Manicaria_saccifera)	(((Heterospathe_cagayanensis	((Burretiokentia_grandiflora	Dictyosperma_album)	(Hydriastele_microspadix	(Kentiopsis_piersoniorum	Veitchia_spiralis))))	Dypsis_decaryi)	(Prestoea_acuminata	(Oenocarpus_bataua	Oenocarpus_minor))))	(Leopoldinia_pulchra	Pelagodoxa_henryana)))))	(Sabal_domingensis	Phoenix_dactylifera)))	Calamus_caryotoides);
((Pseudophoenix_vinifera	(((((Orania_palindan	Sclerosperma_profizianum)	(((Geonoma_undata	Manicaria_saccifera)	((Leopoldinia_pulchra	((((Kentiopsis_piersoniorum	Veitchia_spiralis)	(Burretiokentia_grandiflora	Hydriastele_microspadix))	(Dictyosperma_album	Heterospathe_cagayanensis))	Dypsis_decaryi))	(Prestoea_acuminata	(Oenocarpus_bataua	Oenocarpus_minor))))	Pelagodoxa_henryana))	((Serenoa_repens	((Podococcus_barteri	Sabal_domingensis)	Phoenix_dactylifera))	Iriartea_deltoidea))	(((Attalea_speciosa	(Elaeis_guineensis	(Elaeis_oleifera	Bactris_major)))	Roystonea_regia)	(((Reinhardtia_gracilis	Reinhardtia_paiewonskiana)	Reinhardtia_latisecta)	Reinhardtia_simplex)))	Nypa_fruticans))	Calamus_caryotoides);
(((Pseudophoenix_vinifera	(((Orania_palindan	Sclerosperma_profizianum)	(((Geonoma_undata	Manicaria_saccifera)	(((((Kentiopsis_piersoniorum	Veitchia_spiralis)	(((Dictyosperma_album	Burretiokentia_grandiflora)	Hydriastele_microspadix)	Heterospathe_cagayanensis))	Dypsis_decaryi)	((Reinhardtia_gracilis	Leopoldinia_pulchra)	Pelagodoxa_henryana))	(Prestoea_acuminata	(Oenocarpus_bataua	Oenocarpus_minor))))	(((Attalea_speciosa	(Elaeis_guineensis	(Elaeis_oleifera	Bactris_major)))	(((Nypa_fruticans	Reinhardtia_paiewonskiana)	Reinhardtia_latisecta)	Reinhardtia_simplex))	Roystonea_regia)))	(((Sabal_domingensis	Phoenix_dactylifera)	Iriartea_deltoidea)	Podococcus_barteri)))	Serenoa_repens)	Calamus_caryotoides);
(((Pseudophoenix_vinifera	Serenoa_repens)	((Sabal_domingensis	Phoenix_dactylifera)	(((Orania_palindan	Sclerosperma_profizianum)	(Podococcus_barteri	((((((((Burretiokentia_grandiflora	Heterospathe_cagayanensis)	(Hydriastele_microspadix	(Kentiopsis_piersoniorum	Veitchia_spiralis)))	Dictyosperma_album)	(Nypa_fruticans	Dypsis_decaryi))	Geonoma_undata)	(Prestoea_acuminata	(Oenocarpus_bataua	Oenocarpus_minor)))	(Manicaria_saccifera	(Leopoldinia_pulchra	Pelagodoxa_henryana)))	(((Attalea_speciosa	(Elaeis_oleifera	Bactris_major))	Elaeis_guineensis)	(Roystonea_regia	((Reinhardtia_paiewonskiana	Reinhardtia_latisecta)	(Reinhardtia_gracilis	Reinhardtia_simplex)))))))	Iriartea_deltoidea)))	Calamus_caryotoides);
((((((Podococcus_barteri	(((Attalea_speciosa	((Elaeis_oleifera	Bactris_major)	Elaeis_guineensis))	(Roystonea_regia	((Reinhardtia_paiewonskiana	Reinhardtia_latisecta)	(Reinhardtia_gracilis	Reinhardtia_simplex))))	(Orania_palindan	Sclerosperma_profizianum)))	(((Leopoldinia_pulchra	((Prestoea_acuminata	(Oenocarpus_bataua	Oenocarpus_minor))	((((Hydriastele_microspadix	Burretiokentia_grandiflora)	(Dictyosperma_album	Heterospathe_cagayanensis))	(Kentiopsis_piersoniorum	Veitchia_spiralis))	Dypsis_decaryi)))	(Geonoma_undata	Manicaria_saccifera))	Pelagodoxa_henryana))	Iriartea_deltoidea)	(Pseudophoenix_vinifera	(Phoenix_dactylifera	(Serenoa_repens	Sabal_domingensis))))	Nypa_fruticans)	Calamus_caryotoides);
(((Orania_palindan	Sclerosperma_profizianum)	(((Podococcus_barteri	Iriartea_deltoidea)	(Pseudophoenix_vinifera	(Phoenix_dactylifera	(Serenoa_repens	Sabal_domingensis))))	(((Attalea_speciosa	((Elaeis_oleifera	Bactris_major)	Elaeis_guineensis))	((Reinhardtia_paiewonskiana	(Reinhardtia_gracilis	Reinhardtia_latisecta))	(Nypa_fruticans	Reinhardtia_simplex)))	(Roystonea_regia	((((Prestoea_acuminata	(Oenocarpus_bataua	Oenocarpus_minor))	((((Heterospathe_cagayanensis	(Kentiopsis_piersoniorum	Veitchia_spiralis))	(Burretiokentia_grandiflora	Hydriastele_microspadix))	Dictyosperma_album)	Dypsis_decaryi))	(Manicaria_saccifera	(Pelagodoxa_henryana	Leopoldinia_pulchra)))	Geonoma_undata)))))	Calamus_caryotoides);
(((Serenoa_repens	Pseudophoenix_vinifera)	((Iriartea_deltoidea	((Sclerosperma_profizianum	Orania_palindan)	((((Nypa_fruticans	Manicaria_saccifera)	((Pelagodoxa_henryana	Geonoma_undata)	(((Prestoea_acuminata	(Oenocarpus_minor	Oenocarpus_bataua))	(Dypsis_decaryi	((((Kentiopsis_piersoniorum	Veitchia_spiralis)	Hydriastele_microspadix)	(Dictyosperma_album	Burretiokentia_grandiflora))	Heterospathe_cagayanensis)))	Leopoldinia_pulchra)))	((Attalea_speciosa	((Bactris_major	Elaeis_oleifera)	Elaeis_guineensis))	(Roystonea_regia	((Reinhardtia_latisecta	(Reinhardtia_gracilis	Reinhardtia_paiewonskiana))	Reinhardtia_simplex))))	Podococcus_barteri)))	(Sabal_domingensis	Phoenix_dactylifera)))	Calamus_caryotoides);
((Serenoa_repens	((((((Sabal_domingensis	Phoenix_dactylifera)	Podococcus_barteri)	Iriartea_deltoidea)	((Sclerosperma_profizianum	Orania_palindan)	((Pelagodoxa_henryana	(((Prestoea_acuminata	(Oenocarpus_minor	Oenocarpus_bataua))	(Dypsis_decaryi	((Kentiopsis_piersoniorum	Veitchia_spiralis)	((Hydriastele_microspadix	(Dictyosperma_album	Burretiokentia_grandiflora))	Heterospathe_cagayanensis))))	(Geonoma_undata	(Nypa_fruticans	Manicaria_saccifera))))	((Attalea_speciosa	((Bactris_major	Elaeis_oleifera)	Elaeis_guineensis))	(Roystonea_regia	((Reinhardtia_latisecta	Reinhardtia_paiewonskiana)	(Reinhardtia_gracilis	Reinhardtia_simplex)))))))	Leopoldinia_pulchra)	Pseudophoenix_vinifera))	Calamus_caryotoides);
((Serenoa_repens	(((Iriartea_deltoidea	((Pelagodoxa_henryana	(((Prestoea_acuminata	(Oenocarpus_minor	Oenocarpus_bataua))	(Leopoldinia_pulchra	((Nypa_fruticans	Dypsis_decaryi)	((Kentiopsis_piersoniorum	Veitchia_spiralis)	((Hydriastele_microspadix	(Dictyosperma_album	Burretiokentia_grandiflora))	Heterospathe_cagayanensis)))))	(Geonoma_undata	Manicaria_saccifera)))	(((Elaeis_guineensis	(Attalea_speciosa	(Bactris_major	Elaeis_oleifera)))	(Roystonea_regia	((Reinhardtia_latisecta	Reinhardtia_paiewonskiana)	(Reinhardtia_gracilis	Reinhardtia_simplex))))	(Sclerosperma_profizianum	Orania_palindan))))	((Podococcus_barteri	Sabal_domingensis)	Phoenix_dactylifera))	Pseudophoenix_vinifera))	Calamus_caryotoides);
((((Pseudophoenix_vinifera	Serenoa_repens)	(Nypa_fruticans	(Sabal_domingensis	Phoenix_dactylifera)))	(Iriartea_deltoidea	((Sclerosperma_profizianum	Orania_palindan)	(Podococcus_barteri	(((((Leopoldinia_pulchra	Pelagodoxa_henryana)	Manicaria_saccifera)	((Dypsis_decaryi	((Heterospathe_cagayanensis	((Kentiopsis_piersoniorum	Veitchia_spiralis)	(Hydriastele_microspadix	Burretiokentia_grandiflora)))	Dictyosperma_album))	(Prestoea_acuminata	(Oenocarpus_minor	Oenocarpus_bataua))))	Geonoma_undata)	(Roystonea_regia	(((Reinhardtia_latisecta	Reinhardtia_paiewonskiana)	(Reinhardtia_gracilis	Reinhardtia_simplex))	(Attalea_speciosa	(Bactris_major	(Elaeis_guineensis	Elaeis_oleifera))))))))))	Calamus_caryotoides);
(((Pseudophoenix_vinifera	(((Podococcus_barteri	Iriartea_deltoidea)	((Sclerosperma_profizianum	Orania_palindan)	(((((Leopoldinia_pulchra	Pelagodoxa_henryana)	(Nypa_fruticans	Manicaria_saccifera))	((Dypsis_decaryi	((Heterospathe_cagayanensis	((Kentiopsis_piersoniorum	Veitchia_spiralis)	(Hydriastele_microspadix	Burretiokentia_grandiflora)))	Dictyosperma_album))	(Prestoea_acuminata	(Oenocarpus_minor	Oenocarpus_bataua))))	Geonoma_undata)	(Roystonea_regia	(((Reinhardtia_latisecta	Reinhardtia_paiewonskiana)	(Reinhardtia_gracilis	Reinhardtia_simplex))	(Attalea_speciosa	(Elaeis_guineensis	(Elaeis_oleifera	Bactris_major))))))))	(Sabal_domingensis	Phoenix_dactylifera)))	Serenoa_repens)	Calamus_caryotoides);
((Orania_palindan	(((((((Leopoldinia_pulchra	Pelagodoxa_henryana)	Manicaria_saccifera)	((Dypsis_decaryi	((Burretiokentia_grandiflora	(Heterospathe_cagayanensis	Dictyosperma_album))	((Kentiopsis_piersoniorum	Veitchia_spiralis)	Hydriastele_microspadix)))	(Prestoea_acuminata	(Oenocarpus_minor	Oenocarpus_bataua))))	Geonoma_undata)	(Roystonea_regia	((((Reinhardtia_gracilis	Reinhardtia_latisecta)	Reinhardtia_paiewonskiana)	Reinhardtia_simplex)	(Attalea_speciosa	(Nypa_fruticans	(Elaeis_guineensis	(Elaeis_oleifera	Bactris_major)))))))	(((Podococcus_barteri	((Sabal_domingensis	Phoenix_dactylifera)	Serenoa_repens))	Iriartea_deltoidea)	Pseudophoenix_vinifera))	Sclerosperma_profizianum))	Calamus_caryotoides);
(((Serenoa_repens	Pseudophoenix_vinifera)	((((((Leopoldinia_pulchra	Pelagodoxa_henryana)	Manicaria_saccifera)	((Dypsis_decaryi	((Heterospathe_cagayanensis	Dictyosperma_album)	(((Kentiopsis_piersoniorum	Veitchia_spiralis)	Hydriastele_microspadix)	Burretiokentia_grandiflora)))	(Prestoea_acuminata	(Oenocarpus_minor	Oenocarpus_bataua))))	Geonoma_undata)	(((Roystonea_regia	((Reinhardtia_latisecta	Reinhardtia_paiewonskiana)	(Reinhardtia_simplex	(Reinhardtia_gracilis	Nypa_fruticans))))	(Attalea_speciosa	(Elaeis_guineensis	(Elaeis_oleifera	Bactris_major))))	(Sclerosperma_profizianum	Orania_palindan)))	((Sabal_domingensis	Phoenix_dactylifera)	(Podococcus_barteri	Iriartea_deltoidea))))	Calamus_caryotoides);
(((Sclerosperma_profizianum	Orania_palindan)	((((Leopoldinia_pulchra	Pelagodoxa_henryana)	(Geonoma_undata	(((Nypa_fruticans	Dypsis_decaryi)	((Heterospathe_cagayanensis	(Dictyosperma_album	(Hydriastele_microspadix	Burretiokentia_grandiflora)))	(Kentiopsis_piersoniorum	Veitchia_spiralis)))	(Manicaria_saccifera	((Prestoea_acuminata	(Oenocarpus_minor	Oenocarpus_bataua))	Roystonea_regia)))))	(((Reinhardtia_latisecta	Reinhardtia_paiewonskiana)	(Reinhardtia_simplex	Reinhardtia_gracilis))	(Elaeis_guineensis	((Elaeis_oleifera	Bactris_major)	Attalea_speciosa))))	(((Sabal_domingensis	Phoenix_dactylifera)	(Serenoa_repens	Pseudophoenix_vinifera))	(Podococcus_barteri	Iriartea_deltoidea))))	Calamus_caryotoides);
(((Serenoa_repens	Pseudophoenix_vinifera)	(((Podococcus_barteri	Iriartea_deltoidea)	((Sclerosperma_profizianum	Orania_palindan)	(((Leopoldinia_pulchra	Pelagodoxa_henryana)	((Prestoea_acuminata	(Oenocarpus_minor	Oenocarpus_bataua))	((Geonoma_undata	(Nypa_fruticans	Manicaria_saccifera))	(Dypsis_decaryi	((Heterospathe_cagayanensis	(Dictyosperma_album	(Hydriastele_microspadix	Burretiokentia_grandiflora)))	(Kentiopsis_piersoniorum	Veitchia_spiralis))))))	((Roystonea_regia	((Reinhardtia_latisecta	Reinhardtia_paiewonskiana)	(Reinhardtia_simplex	Reinhardtia_gracilis)))	((Elaeis_oleifera	Bactris_major)	(Attalea_speciosa	Elaeis_guineensis))))))	(Sabal_domingensis	Phoenix_dactylifera)))	Calamus_caryotoides);
(((Serenoa_repens	Pseudophoenix_vinifera)	((Iriartea_deltoidea	((Pelagodoxa_henryana	(((((Nypa_fruticans	Prestoea_acuminata)	(Oenocarpus_minor	Oenocarpus_bataua))	(Leopoldinia_pulchra	(Dypsis_decaryi	(((Hydriastele_microspadix	Burretiokentia_grandiflora)	(Heterospathe_cagayanensis	Dictyosperma_album))	(Kentiopsis_piersoniorum	Veitchia_spiralis)))))	(Roystonea_regia	Manicaria_saccifera))	Geonoma_undata))	((Podococcus_barteri	(Sclerosperma_profizianum	Orania_palindan))	(((Reinhardtia_latisecta	Reinhardtia_paiewonskiana)	(Reinhardtia_simplex	Reinhardtia_gracilis))	(Elaeis_guineensis	((Elaeis_oleifera	Bactris_major)	Attalea_speciosa))))))	(Sabal_domingensis	Phoenix_dactylifera)))	Calamus_caryotoides);
(((((Reinhardtia_paiewonskiana	Reinhardtia_latisecta)	(Reinhardtia_gracilis	Reinhardtia_simplex))	(((((((Phoenix_dactylifera	(Podococcus_barteri	Sabal_domingensis))	(Pseudophoenix_vinifera	Serenoa_repens))	Iriartea_deltoidea)	(Orania_palindan	Sclerosperma_profizianum))	(Pelagodoxa_henryana	((Geonoma_undata	Manicaria_saccifera)	((Leopoldinia_pulchra	((((Veitchia_spiralis	Dictyosperma_album)	(Kentiopsis_piersoniorum	Heterospathe_cagayanensis))	(Hydriastele_microspadix	Dypsis_decaryi))	Burretiokentia_grandiflora))	(Prestoea_acuminata	(Oenocarpus_bataua	Oenocarpus_minor))))))	((Attalea_speciosa	Elaeis_guineensis)	(Elaeis_oleifera	Bactris_major)))	Roystonea_regia))	Nypa_fruticans)	Calamus_caryotoides);
((Orania_palindan	(Sclerosperma_profizianum	((((Pelagodoxa_henryana	((Geonoma_undata	Manicaria_saccifera)	((Leopoldinia_pulchra	((((Hydriastele_microspadix	Burretiokentia_grandiflora)	((Veitchia_spiralis	Kentiopsis_piersoniorum)	Heterospathe_cagayanensis))	Dictyosperma_album)	Dypsis_decaryi))	(Prestoea_acuminata	(Oenocarpus_bataua	Oenocarpus_minor)))))	(((Attalea_speciosa	(Elaeis_guineensis	(Elaeis_oleifera	Bactris_major)))	(Nypa_fruticans	((Reinhardtia_paiewonskiana	Reinhardtia_latisecta)	(Reinhardtia_gracilis	Reinhardtia_simplex))))	Roystonea_regia))	(((Phoenix_dactylifera	Sabal_domingensis)	(Pseudophoenix_vinifera	Serenoa_repens))	Iriartea_deltoidea))	Podococcus_barteri)))	Calamus_caryotoides);
(((Pseudophoenix_vinifera	Serenoa_repens)	(((Podococcus_barteri	Iriartea_deltoidea)	((Pelagodoxa_henryana	((Geonoma_undata	Manicaria_saccifera)	((Leopoldinia_pulchra	(((((Veitchia_spiralis	Kentiopsis_piersoniorum)	Hydriastele_microspadix)	Burretiokentia_grandiflora)	(Dictyosperma_album	Heterospathe_cagayanensis))	Dypsis_decaryi))	(Prestoea_acuminata	(Oenocarpus_bataua	Oenocarpus_minor)))))	((Roystonea_regia	(((Attalea_speciosa	(Elaeis_guineensis	(Elaeis_oleifera	Bactris_major)))	((Reinhardtia_latisecta	(Reinhardtia_paiewonskiana	Reinhardtia_gracilis))	Reinhardtia_simplex))	Nypa_fruticans))	(Orania_palindan	Sclerosperma_profizianum))))	(Phoenix_dactylifera	Sabal_domingensis)))	Calamus_caryotoides);
((((Pelagodoxa_henryana	(Geonoma_undata	(Manicaria_saccifera	((Leopoldinia_pulchra	((((Veitchia_spiralis	Dictyosperma_album)	(Hydriastele_microspadix	Burretiokentia_grandiflora))	(Kentiopsis_piersoniorum	Heterospathe_cagayanensis))	Dypsis_decaryi))	(Prestoea_acuminata	(Oenocarpus_bataua	Oenocarpus_minor))))))	(((Attalea_speciosa	(Elaeis_guineensis	(Elaeis_oleifera	Bactris_major)))	Roystonea_regia)	(((Reinhardtia_latisecta	Reinhardtia_paiewonskiana)	(Nypa_fruticans	(Reinhardtia_gracilis	Reinhardtia_simplex)))	(Orania_palindan	Sclerosperma_profizianum))))	(((Phoenix_dactylifera	Sabal_domingensis)	(Pseudophoenix_vinifera	Serenoa_repens))	(Iriartea_deltoidea	Podococcus_barteri)))	Calamus_caryotoides);
((((Podococcus_barteri	(Geonoma_undata	((((Dictyosperma_album	((Heterospathe_cagayanensis	Hydriastele_microspadix)	(Burretiokentia_grandiflora	(Veitchia_spiralis	Kentiopsis_piersoniorum))))	Dypsis_decaryi)	(Prestoea_acuminata	(Oenocarpus_bataua	Oenocarpus_minor)))	(Manicaria_saccifera	(Pelagodoxa_henryana	Leopoldinia_pulchra)))))	((Orania_palindan	Sclerosperma_profizianum)	(Nypa_fruticans	((Roystonea_regia	(((Reinhardtia_gracilis	Reinhardtia_latisecta)	Reinhardtia_paiewonskiana)	Reinhardtia_simplex))	((Elaeis_oleifera	Bactris_major)	(Attalea_speciosa	Elaeis_guineensis))))))	(((Phoenix_dactylifera	Sabal_domingensis)	(Pseudophoenix_vinifera	Serenoa_repens))	Iriartea_deltoidea))	Calamus_caryotoides);
((((Pseudophoenix_vinifera	((((Orania_palindan	Sclerosperma_profizianum)	((Roystonea_regia	((Reinhardtia_latisecta	(Reinhardtia_paiewonskiana	Reinhardtia_gracilis))	Reinhardtia_simplex))	((Elaeis_guineensis	(Elaeis_oleifera	Bactris_major))	Attalea_speciosa)))	((Leopoldinia_pulchra	Geonoma_undata)	(((((Veitchia_spiralis	Kentiopsis_piersoniorum)	(Heterospathe_cagayanensis	(Dictyosperma_album	(Hydriastele_microspadix	Burretiokentia_grandiflora))))	Dypsis_decaryi)	(Prestoea_acuminata	(Oenocarpus_bataua	Oenocarpus_minor)))	(Manicaria_saccifera	Pelagodoxa_henryana))))	(Iriartea_deltoidea	(Podococcus_barteri	(Phoenix_dactylifera	Sabal_domingensis)))))	Nypa_fruticans)	Serenoa_repens)	Calamus_caryotoides);
(((Serenoa_repens	Pseudophoenix_vinifera)	((Phoenix_dactylifera	Sabal_domingensis)	((((((Nypa_fruticans	Orania_palindan)	Sclerosperma_profizianum)	((Roystonea_regia	((Reinhardtia_latisecta	(Reinhardtia_paiewonskiana	Reinhardtia_gracilis))	Reinhardtia_simplex))	((Elaeis_oleifera	Bactris_major)	(Attalea_speciosa	Elaeis_guineensis))))	(Geonoma_undata	(((((Veitchia_spiralis	Kentiopsis_piersoniorum)	((Hydriastele_microspadix	Burretiokentia_grandiflora)	(Heterospathe_cagayanensis	Dictyosperma_album)))	Dypsis_decaryi)	(Prestoea_acuminata	(Oenocarpus_bataua	Oenocarpus_minor)))	(Manicaria_saccifera	(Leopoldinia_pulchra	Pelagodoxa_henryana)))))	Podococcus_barteri)	Iriartea_deltoidea)))	Calamus_caryotoides);
((((Orania_palindan	Sclerosperma_profizianum)	(((Roystonea_regia	((Reinhardtia_latisecta	(Reinhardtia_paiewonskiana	Reinhardtia_gracilis))	Reinhardtia_simplex))	((Elaeis_oleifera	Bactris_major)	(Attalea_speciosa	Elaeis_guineensis)))	(Manicaria_saccifera	(Geonoma_undata	((((((Heterospathe_cagayanensis	((Hydriastele_microspadix	(Veitchia_spiralis	Kentiopsis_piersoniorum))	Burretiokentia_grandiflora))	Dictyosperma_album)	Dypsis_decaryi)	(Prestoea_acuminata	(Oenocarpus_bataua	Oenocarpus_minor)))	Leopoldinia_pulchra)	(Nypa_fruticans	Pelagodoxa_henryana))))))	(Iriartea_deltoidea	(Podococcus_barteri	((Serenoa_repens	Pseudophoenix_vinifera)	(Phoenix_dactylifera	Sabal_domingensis)))))	Calamus_caryotoides);
(((Serenoa_repens	Pseudophoenix_vinifera)	((Phoenix_dactylifera	Sabal_domingensis)	(((Orania_palindan	Sclerosperma_profizianum)	(((Nypa_fruticans	(((Reinhardtia_latisecta	(Reinhardtia_paiewonskiana	Reinhardtia_gracilis))	Reinhardtia_simplex)	(Attalea_speciosa	(Elaeis_guineensis	(Elaeis_oleifera	Bactris_major)))))	(Podococcus_barteri	Roystonea_regia))	((((Prestoea_acuminata	(Oenocarpus_bataua	Oenocarpus_minor))	(Leopoldinia_pulchra	((((Veitchia_spiralis	Kentiopsis_piersoniorum)	(Burretiokentia_grandiflora	(Heterospathe_cagayanensis	Hydriastele_microspadix)))	Dictyosperma_album)	Dypsis_decaryi)))	(Manicaria_saccifera	Geonoma_undata))	Pelagodoxa_henryana)))	Iriartea_deltoidea)))	Calamus_caryotoides);
(((Serenoa_repens	Pseudophoenix_vinifera)	((Phoenix_dactylifera	Sabal_domingensis)	(((((Roystonea_regia	Podococcus_barteri)	(((Reinhardtia_latisecta	Reinhardtia_paiewonskiana)	(Nypa_fruticans	(Reinhardtia_gracilis	Reinhardtia_simplex)))	(Attalea_speciosa	(Elaeis_guineensis	(Elaeis_oleifera	Bactris_major)))))	(Orania_palindan	Sclerosperma_profizianum))	(((Prestoea_acuminata	(Oenocarpus_bataua	Oenocarpus_minor))	((Pelagodoxa_henryana	Leopoldinia_pulchra)	(((((Burretiokentia_grandiflora	Hydriastele_microspadix)	(Veitchia_spiralis	Kentiopsis_piersoniorum))	Heterospathe_cagayanensis)	Dictyosperma_album)	Dypsis_decaryi)))	(Manicaria_saccifera	Geonoma_undata)))	Iriartea_deltoidea)))	Calamus_caryotoides);
((((((Nypa_fruticans	((Pseudophoenix_vinifera	(Serenoa_repens	(Phoenix_dactylifera	(Podococcus_barteri	Sabal_domingensis))))	Iriartea_deltoidea))	(Manicaria_saccifera	((Pelagodoxa_henryana	(Leopoldinia_pulchra	Geonoma_undata))	(((Oenocarpus_bataua	Oenocarpus_minor)	Prestoea_acuminata)	(Dypsis_decaryi	(((Dictyosperma_album	Heterospathe_cagayanensis)	(Burretiokentia_grandiflora	Hydriastele_microspadix))	(Veitchia_spiralis	Kentiopsis_piersoniorum)))))))	(Attalea_speciosa	(Bactris_major	(Elaeis_guineensis	Elaeis_oleifera))))	Roystonea_regia)	(((Reinhardtia_gracilis	Reinhardtia_simplex)	(Reinhardtia_paiewonskiana	Reinhardtia_latisecta))	(Sclerosperma_profizianum	Orania_palindan)))	Calamus_caryotoides);
(((Serenoa_repens	Pseudophoenix_vinifera)	((Sabal_domingensis	(Nypa_fruticans	Phoenix_dactylifera))	((Podococcus_barteri	Iriartea_deltoidea)	((Geonoma_undata	((Pelagodoxa_henryana	Manicaria_saccifera)	(((Oenocarpus_bataua	Oenocarpus_minor)	Prestoea_acuminata)	(Leopoldinia_pulchra	(Dypsis_decaryi	(((Hydriastele_microspadix	(Veitchia_spiralis	Kentiopsis_piersoniorum))	(Dictyosperma_album	Burretiokentia_grandiflora))	Heterospathe_cagayanensis))))))	((Sclerosperma_profizianum	Orania_palindan)	((Attalea_speciosa	((Bactris_major	Elaeis_oleifera)	Elaeis_guineensis))	(Roystonea_regia	((Reinhardtia_gracilis	Reinhardtia_simplex)	(Reinhardtia_paiewonskiana	Reinhardtia_latisecta)))))))))	Calamus_caryotoides);
(((Serenoa_repens	Pseudophoenix_vinifera)	((Iriartea_deltoidea	((Podococcus_barteri	Sabal_domingensis)	Phoenix_dactylifera))	(Nypa_fruticans	((Geonoma_undata	((Pelagodoxa_henryana	Manicaria_saccifera)	(((Oenocarpus_bataua	Oenocarpus_minor)	Prestoea_acuminata)	(Leopoldinia_pulchra	(Dypsis_decaryi	((((Hydriastele_microspadix	(Veitchia_spiralis	Kentiopsis_piersoniorum))	Burretiokentia_grandiflora)	Heterospathe_cagayanensis)	Dictyosperma_album))))))	((Sclerosperma_profizianum	Orania_palindan)	((Attalea_speciosa	((Bactris_major	Elaeis_oleifera)	Elaeis_guineensis))	(Roystonea_regia	((Reinhardtia_gracilis	Reinhardtia_simplex)	(Reinhardtia_paiewonskiana	Reinhardtia_latisecta)))))))))	Calamus_caryotoides);
((Serenoa_repens	(((Iriartea_deltoidea	(Podococcus_barteri	(Sabal_domingensis	Phoenix_dactylifera)))	((Sclerosperma_profizianum	Orania_palindan)	(((Elaeis_guineensis	(Attalea_speciosa	(Bactris_major	Elaeis_oleifera)))	(Roystonea_regia	((Reinhardtia_gracilis	Reinhardtia_simplex)	((Nypa_fruticans	Reinhardtia_paiewonskiana)	Reinhardtia_latisecta))))	(Pelagodoxa_henryana	((Geonoma_undata	Manicaria_saccifera)	(((Dypsis_decaryi	((((Burretiokentia_grandiflora	Hydriastele_microspadix)	Heterospathe_cagayanensis)	Dictyosperma_album)	(Veitchia_spiralis	Kentiopsis_piersoniorum)))	Leopoldinia_pulchra)	((Oenocarpus_bataua	Oenocarpus_minor)	Prestoea_acuminata)))))))	Pseudophoenix_vinifera))	Calamus_caryotoides);
(((Iriartea_deltoidea	((Sclerosperma_profizianum	Orania_palindan)	(Podococcus_barteri	(((Elaeis_guineensis	(Attalea_speciosa	(Bactris_major	Elaeis_oleifera)))	(Roystonea_regia	((Reinhardtia_gracilis	Reinhardtia_simplex)	(Reinhardtia_paiewonskiana	Reinhardtia_latisecta))))	(Pelagodoxa_henryana	((Geonoma_undata	Manicaria_saccifera)	((((Dypsis_decaryi	((Burretiokentia_grandiflora	Heterospathe_cagayanensis)	(Hydriastele_microspadix	(Veitchia_spiralis	Kentiopsis_piersoniorum))))	Dictyosperma_album)	Leopoldinia_pulchra)	((Oenocarpus_bataua	Oenocarpus_minor)	(Nypa_fruticans	Prestoea_acuminata)))))))))	(Pseudophoenix_vinifera	(Sabal_domingensis	(Serenoa_repens	Phoenix_dactylifera))))	Calamus_caryotoides);
(((Pseudophoenix_vinifera	Serenoa_repens)	((Sabal_domingensis	Phoenix_dactylifera)	((Iriartea_deltoidea	(((Sclerosperma_profizianum	Orania_palindan)	((((((Dictyosperma_album	Burretiokentia_grandiflora)	Hydriastele_microspadix)	((Veitchia_spiralis	Kentiopsis_piersoniorum)	Heterospathe_cagayanensis))	Dypsis_decaryi)	((Oenocarpus_bataua	Oenocarpus_minor)	Prestoea_acuminata))	(((Pelagodoxa_henryana	Leopoldinia_pulchra)	Manicaria_saccifera)	Geonoma_undata)))	(((Elaeis_guineensis	((Nypa_fruticans	Attalea_speciosa)	(Bactris_major	Elaeis_oleifera)))	((Reinhardtia_gracilis	Reinhardtia_simplex)	(Reinhardtia_paiewonskiana	Reinhardtia_latisecta)))	Roystonea_regia)))	Podococcus_barteri)))	Calamus_caryotoides);
(((((Sabal_domingensis	Phoenix_dactylifera)	((Podococcus_barteri	Iriartea_deltoidea)	((Sclerosperma_profizianum	Orania_palindan)	(((((Leopoldinia_pulchra	(((Veitchia_spiralis	Kentiopsis_piersoniorum)	((Dictyosperma_album	Heterospathe_cagayanensis)	(Burretiokentia_grandiflora	Hydriastele_microspadix)))	(Nypa_fruticans	Dypsis_decaryi)))	((Oenocarpus_bataua	Oenocarpus_minor)	Prestoea_acuminata))	(Manicaria_saccifera	Geonoma_undata))	Pelagodoxa_henryana)	(((Elaeis_guineensis	(Attalea_speciosa	(Bactris_major	Elaeis_oleifera)))	(Reinhardtia_simplex	((Reinhardtia_gracilis	Reinhardtia_paiewonskiana)	Reinhardtia_latisecta)))	Roystonea_regia)))))	Pseudophoenix_vinifera)	Serenoa_repens)	Calamus_caryotoides);
((((Sclerosperma_profizianum	Orania_palindan)	((Iriartea_deltoidea	((Serenoa_repens	(Sabal_domingensis	Phoenix_dactylifera))	Pseudophoenix_vinifera))	((Nypa_fruticans	((((Leopoldinia_pulchra	(((Veitchia_spiralis	Kentiopsis_piersoniorum)	((Dictyosperma_album	Heterospathe_cagayanensis)	(Burretiokentia_grandiflora	Hydriastele_microspadix)))	Dypsis_decaryi))	((Oenocarpus_bataua	Oenocarpus_minor)	Prestoea_acuminata))	(Manicaria_saccifera	Geonoma_undata))	Pelagodoxa_henryana))	((Attalea_speciosa	((Bactris_major	Elaeis_oleifera)	Elaeis_guineensis))	((Reinhardtia_simplex	((Reinhardtia_gracilis	Reinhardtia_paiewonskiana)	Reinhardtia_latisecta))	Roystonea_regia)))))	Podococcus_barteri)	Calamus_caryotoides);
(((Serenoa_repens	Pseudophoenix_vinifera)	((((((((((Veitchia_spiralis	Kentiopsis_piersoniorum)	((Dictyosperma_album	Heterospathe_cagayanensis)	(Burretiokentia_grandiflora	Hydriastele_microspadix)))	Dypsis_decaryi)	((Oenocarpus_bataua	Oenocarpus_minor)	Prestoea_acuminata))	(Manicaria_saccifera	Geonoma_undata))	(Leopoldinia_pulchra	Pelagodoxa_henryana))	(((Elaeis_guineensis	(Attalea_speciosa	(Bactris_major	Elaeis_oleifera)))	((Reinhardtia_gracilis	Reinhardtia_simplex)	(Reinhardtia_paiewonskiana	Reinhardtia_latisecta)))	Roystonea_regia))	(Sclerosperma_profizianum	Orania_palindan))	Iriartea_deltoidea)	((Podococcus_barteri	(Sabal_domingensis	Phoenix_dactylifera))	Nypa_fruticans)))	Calamus_caryotoides);
(((Serenoa_repens	Pseudophoenix_vinifera)	((((((((Leopoldinia_pulchra	(((((Veitchia_spiralis	Kentiopsis_piersoniorum)	Heterospathe_cagayanensis)	(Burretiokentia_grandiflora	Hydriastele_microspadix))	Dictyosperma_album)	Dypsis_decaryi))	((Oenocarpus_bataua	Oenocarpus_minor)	Prestoea_acuminata))	((Nypa_fruticans	Manicaria_saccifera)	Geonoma_undata))	Pelagodoxa_henryana)	((Attalea_speciosa	((Bactris_major	Elaeis_oleifera)	Elaeis_guineensis))	(((Reinhardtia_gracilis	Reinhardtia_simplex)	(Reinhardtia_paiewonskiana	Reinhardtia_latisecta))	Roystonea_regia)))	(Sclerosperma_profizianum	Orania_palindan))	(Podococcus_barteri	Iriartea_deltoidea))	(Sabal_domingensis	Phoenix_dactylifera)))	Calamus_caryotoides);
(((Serenoa_repens	Nypa_fruticans)	((((Podococcus_barteri	Iriartea_deltoidea)	(Sabal_domingensis	Phoenix_dactylifera))	((((((Reinhardtia_gracilis	Reinhardtia_paiewonskiana)	Reinhardtia_latisecta)	Reinhardtia_simplex)	(Elaeis_guineensis	(Attalea_speciosa	(Elaeis_oleifera	Bactris_major))))	(Roystonea_regia	((Leopoldinia_pulchra	Pelagodoxa_henryana)	((Geonoma_undata	Manicaria_saccifera)	((Prestoea_acuminata	(Oenocarpus_minor	Oenocarpus_bataua))	(Dypsis_decaryi	((Heterospathe_cagayanensis	(Hydriastele_microspadix	(Burretiokentia_grandiflora	Dictyosperma_album)))	(Veitchia_spiralis	Kentiopsis_piersoniorum))))))))	(Sclerosperma_profizianum	Orania_palindan)))	Pseudophoenix_vinifera))	Calamus_caryotoides);
((((((Sabal_domingensis	Phoenix_dactylifera)	((Podococcus_barteri	Iriartea_deltoidea)	((((((Reinhardtia_gracilis	Reinhardtia_paiewonskiana)	Reinhardtia_latisecta)	Reinhardtia_simplex)	((Elaeis_oleifera	Bactris_major)	(Elaeis_guineensis	Attalea_speciosa)))	(Roystonea_regia	((Leopoldinia_pulchra	Pelagodoxa_henryana)	((Geonoma_undata	Manicaria_saccifera)	((Prestoea_acuminata	(Oenocarpus_minor	Oenocarpus_bataua))	(Dypsis_decaryi	((((Veitchia_spiralis	Kentiopsis_piersoniorum)	Hydriastele_microspadix)	Burretiokentia_grandiflora)	(Heterospathe_cagayanensis	Dictyosperma_album))))))))	(Sclerosperma_profizianum	Orania_palindan))))	Pseudophoenix_vinifera)	Serenoa_repens)	Nypa_fruticans)	Calamus_caryotoides);
(((Pseudophoenix_vinifera	Serenoa_repens)	((Sabal_domingensis	Phoenix_dactylifera)	((Nypa_fruticans	Iriartea_deltoidea)	(((((Pelagodoxa_henryana	Manicaria_saccifera)	(Leopoldinia_pulchra	((Prestoea_acuminata	(Oenocarpus_minor	Oenocarpus_bataua))	(((Veitchia_spiralis	Kentiopsis_piersoniorum)	((Dypsis_decaryi	Hydriastele_microspadix)	Burretiokentia_grandiflora))	(Heterospathe_cagayanensis	Dictyosperma_album)))))	Geonoma_undata)	Podococcus_barteri)	(((Roystonea_regia	((Reinhardtia_paiewonskiana	Reinhardtia_latisecta)	(Reinhardtia_gracilis	Reinhardtia_simplex)))	(Elaeis_guineensis	(Attalea_speciosa	(Elaeis_oleifera	Bactris_major))))	(Sclerosperma_profizianum	Orania_palindan))))))	Calamus_caryotoides);
((((Pseudophoenix_vinifera	((Sabal_domingensis	Phoenix_dactylifera)	(Iriartea_deltoidea	(Podococcus_barteri	(((Pelagodoxa_henryana	((Geonoma_undata	Manicaria_saccifera)	((Leopoldinia_pulchra	(((Veitchia_spiralis	Kentiopsis_piersoniorum)	(Heterospathe_cagayanensis	(Dictyosperma_album	(Hydriastele_microspadix	Burretiokentia_grandiflora))))	Dypsis_decaryi))	(Prestoea_acuminata	(Oenocarpus_minor	Oenocarpus_bataua)))))	(((Elaeis_guineensis	Attalea_speciosa)	(((Reinhardtia_paiewonskiana	(Reinhardtia_gracilis	Reinhardtia_latisecta))	Reinhardtia_simplex)	(Elaeis_oleifera	Bactris_major)))	Roystonea_regia))	(Sclerosperma_profizianum	Orania_palindan))))))	Serenoa_repens)	Nypa_fruticans)	Calamus_caryotoides);
((((Podococcus_barteri	Iriartea_deltoidea)	(((Pelagodoxa_henryana	((Geonoma_undata	(Nypa_fruticans	Manicaria_saccifera))	((Leopoldinia_pulchra	(((Veitchia_spiralis	Kentiopsis_piersoniorum)	((Hydriastele_microspadix	Burretiokentia_grandiflora)	(Heterospathe_cagayanensis	Dictyosperma_album)))	Dypsis_decaryi))	(Prestoea_acuminata	(Oenocarpus_minor	Oenocarpus_bataua)))))	(((((Reinhardtia_gracilis	Reinhardtia_paiewonskiana)	Reinhardtia_latisecta)	Reinhardtia_simplex)	(Attalea_speciosa	((Elaeis_guineensis	Elaeis_oleifera)	Bactris_major)))	Roystonea_regia))	(Sclerosperma_profizianum	Orania_palindan)))	((Serenoa_repens	Pseudophoenix_vinifera)	(Sabal_domingensis	Phoenix_dactylifera)))	Calamus_caryotoides);
((Serenoa_repens	(Pseudophoenix_vinifera	((Nypa_fruticans	(Sabal_domingensis	Phoenix_dactylifera))	((Podococcus_barteri	Iriartea_deltoidea)	((((Pelagodoxa_henryana	(((Leopoldinia_pulchra	Geonoma_undata)	Manicaria_saccifera)	((((Dypsis_decaryi	Hydriastele_microspadix)	(Dictyosperma_album	Burretiokentia_grandiflora))	(Heterospathe_cagayanensis	(Veitchia_spiralis	Kentiopsis_piersoniorum)))	(Prestoea_acuminata	(Oenocarpus_minor	Oenocarpus_bataua)))))	(((Reinhardtia_paiewonskiana	Reinhardtia_latisecta)	(Reinhardtia_gracilis	Reinhardtia_simplex))	((Attalea_speciosa	(Elaeis_oleifera	Bactris_major))	Elaeis_guineensis)))	(Sclerosperma_profizianum	Orania_palindan))	Roystonea_regia)))))	Calamus_caryotoides);
((Serenoa_repens	(Pseudophoenix_vinifera	(((Sabal_domingensis	Phoenix_dactylifera)	(Iriartea_deltoidea	Podococcus_barteri))	((Roystonea_regia	((Pelagodoxa_henryana	(((Nypa_fruticans	Manicaria_saccifera)	((Leopoldinia_pulchra	(Dypsis_decaryi	(((Burretiokentia_grandiflora	(Hydriastele_microspadix	(Veitchia_spiralis	Kentiopsis_piersoniorum)))	Heterospathe_cagayanensis)	Dictyosperma_album)))	(Prestoea_acuminata	(Oenocarpus_minor	Oenocarpus_bataua))))	Geonoma_undata))	(((Reinhardtia_paiewonskiana	Reinhardtia_latisecta)	(Reinhardtia_gracilis	Reinhardtia_simplex))	(Attalea_speciosa	((Elaeis_oleifera	Bactris_major)	Elaeis_guineensis)))))	(Sclerosperma_profizianum	Orania_palindan)))))	Calamus_caryotoides);
(((Serenoa_repens	Pseudophoenix_vinifera)	((Roystonea_regia	(((Pelagodoxa_henryana	Geonoma_undata)	((Leopoldinia_pulchra	(Dypsis_decaryi	(((Burretiokentia_grandiflora	Hydriastele_microspadix)	(Heterospathe_cagayanensis	Dictyosperma_album))	(Veitchia_spiralis	Kentiopsis_piersoniorum))))	(Prestoea_acuminata	(Oenocarpus_minor	Oenocarpus_bataua))))	(Nypa_fruticans	Manicaria_saccifera)))	((((Podococcus_barteri	(Sabal_domingensis	Phoenix_dactylifera))	Iriartea_deltoidea)	(((Reinhardtia_paiewonskiana	Reinhardtia_latisecta)	(Reinhardtia_gracilis	Reinhardtia_simplex))	((Elaeis_oleifera	Bactris_major)	(Elaeis_guineensis	Attalea_speciosa))))	(Sclerosperma_profizianum	Orania_palindan))))	Calamus_caryotoides);
((((((Serenoa_repens	Pseudophoenix_vinifera)	(Sabal_domingensis	Phoenix_dactylifera))	(Podococcus_barteri	(Nypa_fruticans	Iriartea_deltoidea)))	(((Pelagodoxa_henryana	Leopoldinia_pulchra)	(((Dypsis_decaryi	(((Dictyosperma_album	Burretiokentia_grandiflora)	(Hydriastele_microspadix	Heterospathe_cagayanensis))	(Veitchia_spiralis	Kentiopsis_piersoniorum)))	(Prestoea_acuminata	(Oenocarpus_minor	Oenocarpus_bataua)))	(Geonoma_undata	Manicaria_saccifera)))	((Roystonea_regia	((Reinhardtia_paiewonskiana	(Reinhardtia_gracilis	Reinhardtia_latisecta))	Reinhardtia_simplex))	(Elaeis_guineensis	(Attalea_speciosa	(Elaeis_oleifera	Bactris_major))))))	(Sclerosperma_profizianum	Orania_palindan))	Calamus_caryotoides);
((Pseudophoenix_vinifera	((Serenoa_repens	(Sabal_domingensis	Phoenix_dactylifera))	((Iriartea_deltoidea	(((Roystonea_regia	(Pelagodoxa_henryana	(((Leopoldinia_pulchra	((((Burretiokentia_grandiflora	(Hydriastele_microspadix	(Veitchia_spiralis	Kentiopsis_piersoniorum)))	Heterospathe_cagayanensis)	Dictyosperma_album)	Dypsis_decaryi))	(Prestoea_acuminata	(Oenocarpus_minor	Oenocarpus_bataua)))	(Geonoma_undata	(Manicaria_saccifera	Nypa_fruticans)))))	(((Reinhardtia_paiewonskiana	Reinhardtia_latisecta)	(Reinhardtia_gracilis	Reinhardtia_simplex))	(Elaeis_guineensis	(Attalea_speciosa	(Elaeis_oleifera	Bactris_major)))))	(Sclerosperma_profizianum	Orania_palindan)))	Podococcus_barteri)))	Calamus_caryotoides);
(((Iriartea_deltoidea	((Serenoa_repens	Pseudophoenix_vinifera)	(Sabal_domingensis	Phoenix_dactylifera)))	((Orania_palindan	Sclerosperma_profizianum)	((Podococcus_barteri	((Pelagodoxa_henryana	((Leopoldinia_pulchra	(Dypsis_decaryi	(((Hydriastele_microspadix	(Veitchia_spiralis	Kentiopsis_piersoniorum))	(Heterospathe_cagayanensis	Burretiokentia_grandiflora))	Dictyosperma_album)))	((Oenocarpus_bataua	Oenocarpus_minor)	Prestoea_acuminata)))	(Geonoma_undata	Manicaria_saccifera)))	(((Nypa_fruticans	(Attalea_speciosa	Elaeis_guineensis))	(Elaeis_oleifera	Bactris_major))	(Roystonea_regia	((Reinhardtia_paiewonskiana	Reinhardtia_latisecta)	(Reinhardtia_gracilis	Reinhardtia_simplex)))))))	Calamus_caryotoides);
(((Serenoa_repens	(Sabal_domingensis	Phoenix_dactylifera))	(((((Orania_palindan	Sclerosperma_profizianum)	(((Attalea_speciosa	Elaeis_guineensis)	(Elaeis_oleifera	Bactris_major))	(Roystonea_regia	((Reinhardtia_paiewonskiana	Reinhardtia_latisecta)	(Reinhardtia_gracilis	Reinhardtia_simplex)))))	(Podococcus_barteri	((Leopoldinia_pulchra	Pelagodoxa_henryana)	(((Dypsis_decaryi	((Veitchia_spiralis	Kentiopsis_piersoniorum)	(((Dictyosperma_album	Burretiokentia_grandiflora)	Hydriastele_microspadix)	Heterospathe_cagayanensis)))	((Oenocarpus_bataua	Oenocarpus_minor)	Prestoea_acuminata))	(Geonoma_undata	(Nypa_fruticans	Manicaria_saccifera))))))	Iriartea_deltoidea)	Pseudophoenix_vinifera))	Calamus_caryotoides);
((((((Orania_palindan	Sclerosperma_profizianum)	(((Attalea_speciosa	Elaeis_guineensis)	(Nypa_fruticans	(Elaeis_oleifera	Bactris_major)))	(Roystonea_regia	((Reinhardtia_paiewonskiana	Reinhardtia_latisecta)	(Reinhardtia_gracilis	Reinhardtia_simplex)))))	((Geonoma_undata	Pelagodoxa_henryana)	(((Leopoldinia_pulchra	(Dypsis_decaryi	(Heterospathe_cagayanensis	((Hydriastele_microspadix	(Veitchia_spiralis	Kentiopsis_piersoniorum))	(Dictyosperma_album	Burretiokentia_grandiflora)))))	((Oenocarpus_bataua	Oenocarpus_minor)	Prestoea_acuminata))	Manicaria_saccifera)))	(((Serenoa_repens	(Sabal_domingensis	Phoenix_dactylifera))	Podococcus_barteri)	Iriartea_deltoidea))	Pseudophoenix_vinifera)	Calamus_caryotoides);
((((Sabal_domingensis	Phoenix_dactylifera)	((Podococcus_barteri	Iriartea_deltoidea)	((Orania_palindan	Sclerosperma_profizianum)	(((Attalea_speciosa	((Elaeis_guineensis	Elaeis_oleifera)	Bactris_major))	(Roystonea_regia	((Reinhardtia_paiewonskiana	Reinhardtia_latisecta)	(Reinhardtia_gracilis	Reinhardtia_simplex))))	(((((Dictyosperma_album	Dypsis_decaryi)	(Heterospathe_cagayanensis	(Burretiokentia_grandiflora	((Veitchia_spiralis	Kentiopsis_piersoniorum)	Hydriastele_microspadix))))	((Oenocarpus_bataua	Oenocarpus_minor)	Prestoea_acuminata))	(Geonoma_undata	(Nypa_fruticans	Manicaria_saccifera)))	(Leopoldinia_pulchra	Pelagodoxa_henryana))))))	(Serenoa_repens	Pseudophoenix_vinifera))	Calamus_caryotoides);
(((Iriartea_deltoidea	((((((Dypsis_decaryi	((Veitchia_spiralis	Kentiopsis_piersoniorum)	((Hydriastele_microspadix	(Dictyosperma_album	Burretiokentia_grandiflora))	Heterospathe_cagayanensis)))	((Oenocarpus_bataua	Oenocarpus_minor)	Prestoea_acuminata))	(Geonoma_undata	Manicaria_saccifera))	Leopoldinia_pulchra)	Pelagodoxa_henryana)	((Orania_palindan	Sclerosperma_profizianum)	((Attalea_speciosa	((Elaeis_guineensis	Elaeis_oleifera)	Bactris_major))	(Roystonea_regia	(((Nypa_fruticans	Reinhardtia_paiewonskiana)	Reinhardtia_latisecta)	(Reinhardtia_gracilis	Reinhardtia_simplex)))))))	((Serenoa_repens	Pseudophoenix_vinifera)	((Podococcus_barteri	Sabal_domingensis)	Phoenix_dactylifera)))	Calamus_caryotoides);
((((Sabal_domingensis	Phoenix_dactylifera)	(((Podococcus_barteri	((Pelagodoxa_henryana	Leopoldinia_pulchra)	(((Dypsis_decaryi	(((Hydriastele_microspadix	(Veitchia_spiralis	Kentiopsis_piersoniorum))	(Burretiokentia_grandiflora	Heterospathe_cagayanensis))	Dictyosperma_album))	((Oenocarpus_bataua	Oenocarpus_minor)	Prestoea_acuminata))	(Geonoma_undata	Manicaria_saccifera))))	(((Elaeis_guineensis	Attalea_speciosa)	((Nypa_fruticans	Elaeis_oleifera)	Bactris_major))	(Roystonea_regia	((Reinhardtia_paiewonskiana	Reinhardtia_latisecta)	(Reinhardtia_gracilis	Reinhardtia_simplex)))))	((Orania_palindan	Sclerosperma_profizianum)	Iriartea_deltoidea)))	(Serenoa_repens	Pseudophoenix_vinifera))	Calamus_caryotoides);
(((Serenoa_repens	Pseudophoenix_vinifera)	(((((Pelagodoxa_henryana	Leopoldinia_pulchra)	(Geonoma_undata	((Nypa_fruticans	Manicaria_saccifera)	((Dypsis_decaryi	((((Hydriastele_microspadix	Burretiokentia_grandiflora)	Dictyosperma_album)	Heterospathe_cagayanensis)	(Veitchia_spiralis	Kentiopsis_piersoniorum)))	((Oenocarpus_bataua	Oenocarpus_minor)	Prestoea_acuminata)))))	(Roystonea_regia	(((Reinhardtia_paiewonskiana	Reinhardtia_latisecta)	(Reinhardtia_gracilis	Reinhardtia_simplex))	(Attalea_speciosa	(Elaeis_guineensis	(Elaeis_oleifera	Bactris_major))))))	(Orania_palindan	Sclerosperma_profizianum))	((Sabal_domingensis	Phoenix_dactylifera)	(Podococcus_barteri	Iriartea_deltoidea))))	Calamus_caryotoides);
(((Pseudophoenix_vinifera	(Serenoa_repens	(Sabal_domingensis	Phoenix_dactylifera)))	((Podococcus_barteri	Iriartea_deltoidea)	((Pelagodoxa_henryana	(((Leopoldinia_pulchra	((Nypa_fruticans	Dypsis_decaryi)	(((((Veitchia_spiralis	Kentiopsis_piersoniorum)	Hydriastele_microspadix)	Burretiokentia_grandiflora)	Heterospathe_cagayanensis)	Dictyosperma_album)))	((Oenocarpus_bataua	Oenocarpus_minor)	Prestoea_acuminata))	(Geonoma_undata	Manicaria_saccifera)))	(((Attalea_speciosa	(Elaeis_guineensis	(Elaeis_oleifera	Bactris_major)))	(Roystonea_regia	((Reinhardtia_paiewonskiana	(Reinhardtia_latisecta	Reinhardtia_gracilis))	Reinhardtia_simplex)))	(Orania_palindan	Sclerosperma_profizianum)))))	Calamus_caryotoides);
(((Serenoa_repens	Pseudophoenix_vinifera)	(Leopoldinia_pulchra	(((Podococcus_barteri	Iriartea_deltoidea)	((Pelagodoxa_henryana	(((Dypsis_decaryi	((Veitchia_spiralis	Kentiopsis_piersoniorum)	(Heterospathe_cagayanensis	((Hydriastele_microspadix	Burretiokentia_grandiflora)	Dictyosperma_album))))	((Oenocarpus_bataua	Oenocarpus_minor)	Prestoea_acuminata))	(Geonoma_undata	Manicaria_saccifera)))	(((Attalea_speciosa	((Elaeis_guineensis	Elaeis_oleifera)	Bactris_major))	(Roystonea_regia	(((Nypa_fruticans	Reinhardtia_paiewonskiana)	Reinhardtia_latisecta)	(Reinhardtia_gracilis	Reinhardtia_simplex))))	(Orania_palindan	Sclerosperma_profizianum))))	(Sabal_domingensis	Phoenix_dactylifera))))	Calamus_caryotoides);
(((Serenoa_repens	Pseudophoenix_vinifera)	(((Podococcus_barteri	Iriartea_deltoidea)	((Orania_palindan	Sclerosperma_profizianum)	((Roystonea_regia	((Leopoldinia_pulchra	Pelagodoxa_henryana)	(((Dypsis_decaryi	(Heterospathe_cagayanensis	(((Veitchia_spiralis	Kentiopsis_piersoniorum)	Hydriastele_microspadix)	(Burretiokentia_grandiflora	Dictyosperma_album))))	((Oenocarpus_bataua	Oenocarpus_minor)	Prestoea_acuminata))	(Geonoma_undata	Manicaria_saccifera))))	(((Attalea_speciosa	(Elaeis_oleifera	Bactris_major))	Elaeis_guineensis)	((((Reinhardtia_gracilis	Reinhardtia_paiewonskiana)	Reinhardtia_latisecta)	Reinhardtia_simplex)	Nypa_fruticans)))))	(Sabal_domingensis	Phoenix_dactylifera)))	Calamus_caryotoides);
((Orania_palindan	(Sclerosperma_profizianum	((((((Oenocarpus_minor	Oenocarpus_bataua)	Prestoea_acuminata)	(Leopoldinia_pulchra	(Dypsis_decaryi	(((Heterospathe_cagayanensis	Burretiokentia_grandiflora)	(Hydriastele_microspadix	(Kentiopsis_piersoniorum	Veitchia_spiralis)))	Dictyosperma_album))))	Pelagodoxa_henryana)	(Geonoma_undata	Manicaria_saccifera))	((Nypa_fruticans	(Iriartea_deltoidea	((Serenoa_repens	Pseudophoenix_vinifera)	(Phoenix_dactylifera	(Podococcus_barteri	Sabal_domingensis)))))	((Roystonea_regia	((Reinhardtia_latisecta	(Reinhardtia_gracilis	Reinhardtia_paiewonskiana))	Reinhardtia_simplex))	(Attalea_speciosa	((Elaeis_guineensis	Elaeis_oleifera)	Bactris_major)))))))	Calamus_caryotoides);
(((Serenoa_repens	Pseudophoenix_vinifera)	((Phoenix_dactylifera	Sabal_domingensis)	(((Podococcus_barteri	((Pelagodoxa_henryana	Leopoldinia_pulchra)	((((Oenocarpus_minor	Oenocarpus_bataua)	Prestoea_acuminata)	(Geonoma_undata	Manicaria_saccifera))	(Dypsis_decaryi	((Heterospathe_cagayanensis	((Hydriastele_microspadix	Burretiokentia_grandiflora)	(Kentiopsis_piersoniorum	Veitchia_spiralis)))	Dictyosperma_album)))))	(((((Reinhardtia_latisecta	(Reinhardtia_gracilis	Reinhardtia_paiewonskiana))	(Nypa_fruticans	Reinhardtia_simplex))	((Attalea_speciosa	(Elaeis_oleifera	Bactris_major))	Elaeis_guineensis))	Roystonea_regia)	(Orania_palindan	Sclerosperma_profizianum)))	Iriartea_deltoidea)))	Calamus_caryotoides);
((Serenoa_repens	(Pseudophoenix_vinifera	(((((Pelagodoxa_henryana	Leopoldinia_pulchra)	((Geonoma_undata	Manicaria_saccifera)	(((Oenocarpus_minor	Oenocarpus_bataua)	Prestoea_acuminata)	(Dypsis_decaryi	((Kentiopsis_piersoniorum	Veitchia_spiralis)	(((Hydriastele_microspadix	Burretiokentia_grandiflora)	Dictyosperma_album)	Heterospathe_cagayanensis))))))	(((Attalea_speciosa	((Elaeis_oleifera	Bactris_major)	Elaeis_guineensis))	(Roystonea_regia	((Reinhardtia_latisecta	(Nypa_fruticans	Reinhardtia_paiewonskiana))	(Reinhardtia_gracilis	Reinhardtia_simplex))))	(Orania_palindan	Sclerosperma_profizianum)))	Iriartea_deltoidea)	(Podococcus_barteri	(Phoenix_dactylifera	Sabal_domingensis)))))	Calamus_caryotoides);
((Pseudophoenix_vinifera	((((((((Oenocarpus_minor	Oenocarpus_bataua)	Prestoea_acuminata)	(Leopoldinia_pulchra	(Dypsis_decaryi	((Kentiopsis_piersoniorum	Veitchia_spiralis)	((Burretiokentia_grandiflora	Hydriastele_microspadix)	(Dictyosperma_album	Heterospathe_cagayanensis))))))	Manicaria_saccifera)	Pelagodoxa_henryana)	Geonoma_undata)	(((Attalea_speciosa	((Elaeis_oleifera	Bactris_major)	Elaeis_guineensis))	(Roystonea_regia	((Reinhardtia_latisecta	(Reinhardtia_gracilis	(Nypa_fruticans	Reinhardtia_paiewonskiana)))	Reinhardtia_simplex)))	(Orania_palindan	Sclerosperma_profizianum)))	((Serenoa_repens	((Sabal_domingensis	Podococcus_barteri)	Phoenix_dactylifera))	Iriartea_deltoidea)))	Calamus_caryotoides);
(((Pseudophoenix_vinifera	(((((Sabal_domingensis	Phoenix_dactylifera)	Iriartea_deltoidea)	Podococcus_barteri)	((((Attalea_speciosa	((Elaeis_oleifera	Bactris_major)	Elaeis_guineensis))	((Reinhardtia_latisecta	Reinhardtia_paiewonskiana)	(Reinhardtia_gracilis	Reinhardtia_simplex)))	(((((Oenocarpus_minor	Oenocarpus_bataua)	Prestoea_acuminata)	((Nypa_fruticans	Dypsis_decaryi)	(((Burretiokentia_grandiflora	(Kentiopsis_piersoniorum	Veitchia_spiralis))	(Hydriastele_microspadix	Heterospathe_cagayanensis))	Dictyosperma_album)))	((Leopoldinia_pulchra	Manicaria_saccifera)	Pelagodoxa_henryana))	Geonoma_undata))	Roystonea_regia))	(Orania_palindan	Sclerosperma_profizianum)))	Serenoa_repens)	Calamus_caryotoides);
(((Pseudophoenix_vinifera	Serenoa_repens)	(((((Elaeis_guineensis	((Nypa_fruticans	Attalea_speciosa)	(Elaeis_oleifera	Bactris_major)))	(Roystonea_regia	(((Reinhardtia_gracilis	Reinhardtia_latisecta)	Reinhardtia_paiewonskiana)	Reinhardtia_simplex)))	(Pelagodoxa_henryana	((((Oenocarpus_minor	Oenocarpus_bataua)	Prestoea_acuminata)	((Dypsis_decaryi	((((Hydriastele_microspadix	(Kentiopsis_piersoniorum	Veitchia_spiralis))	Burretiokentia_grandiflora)	Heterospathe_cagayanensis)	Dictyosperma_album))	Leopoldinia_pulchra))	(Geonoma_undata	Manicaria_saccifera))))	(Orania_palindan	Sclerosperma_profizianum))	(((Sabal_domingensis	Phoenix_dactylifera)	Iriartea_deltoidea)	Podococcus_barteri)))	Calamus_caryotoides);
(((((Sabal_domingensis	Phoenix_dactylifera)	(((((Geonoma_undata	Pelagodoxa_henryana)	((((Oenocarpus_minor	Oenocarpus_bataua)	Prestoea_acuminata)	((Dypsis_decaryi	(((Hydriastele_microspadix	(Kentiopsis_piersoniorum	Veitchia_spiralis))	Burretiokentia_grandiflora)	(Heterospathe_cagayanensis	Dictyosperma_album)))	Leopoldinia_pulchra))	(Nypa_fruticans	Manicaria_saccifera)))	((Orania_palindan	Sclerosperma_profizianum)	((Elaeis_guineensis	(Attalea_speciosa	(Elaeis_oleifera	Bactris_major)))	(Roystonea_regia	((Reinhardtia_latisecta	Reinhardtia_paiewonskiana)	(Reinhardtia_gracilis	Reinhardtia_simplex))))))	Podococcus_barteri)	Iriartea_deltoidea))	Pseudophoenix_vinifera)	Serenoa_repens)	Calamus_caryotoides);
(((Pseudophoenix_vinifera	Serenoa_repens)	((Sabal_domingensis	Phoenix_dactylifera)	(((Orania_palindan	Sclerosperma_profizianum)	((((Attalea_speciosa	((Elaeis_guineensis	Elaeis_oleifera)	Bactris_major))	((Reinhardtia_latisecta	Reinhardtia_paiewonskiana)	(Reinhardtia_gracilis	Reinhardtia_simplex)))	((Nypa_fruticans	Manicaria_saccifera)	((((Oenocarpus_minor	Oenocarpus_bataua)	Prestoea_acuminata)	((Dypsis_decaryi	((Hydriastele_microspadix	(Burretiokentia_grandiflora	Dictyosperma_album))	(Heterospathe_cagayanensis	(Kentiopsis_piersoniorum	Veitchia_spiralis))))	Leopoldinia_pulchra))	(Pelagodoxa_henryana	Geonoma_undata))))	Roystonea_regia))	(Podococcus_barteri	Iriartea_deltoidea))))	Calamus_caryotoides);
((Orania_palindan	(Sclerosperma_profizianum	(((Iriartea_deltoidea	Podococcus_barteri)	((Pseudophoenix_vinifera	Serenoa_repens)	(Sabal_domingensis	Phoenix_dactylifera)))	(((Attalea_speciosa	(Elaeis_guineensis	(Elaeis_oleifera	Bactris_major)))	(Roystonea_regia	((Reinhardtia_latisecta	(Reinhardtia_gracilis	Reinhardtia_paiewonskiana))	Reinhardtia_simplex)))	(Pelagodoxa_henryana	((Geonoma_undata	Manicaria_saccifera)	(((Oenocarpus_minor	Oenocarpus_bataua)	(Nypa_fruticans	Prestoea_acuminata))	((Dypsis_decaryi	(((Heterospathe_cagayanensis	Hydriastele_microspadix)	(Burretiokentia_grandiflora	Dictyosperma_album))	(Kentiopsis_piersoniorum	Veitchia_spiralis)))	Leopoldinia_pulchra))))))))	Calamus_caryotoides);
(((((Iriartea_deltoidea	Podococcus_barteri)	((Pseudophoenix_vinifera	Serenoa_repens)	(Sabal_domingensis	Phoenix_dactylifera)))	(Nypa_fruticans	(((Elaeis_guineensis	(Attalea_speciosa	(Elaeis_oleifera	Bactris_major)))	((Reinhardtia_latisecta	(Reinhardtia_gracilis	Reinhardtia_paiewonskiana))	Reinhardtia_simplex))	(Roystonea_regia	((Leopoldinia_pulchra	Pelagodoxa_henryana)	((Geonoma_undata	Manicaria_saccifera)	(((Oenocarpus_minor	Oenocarpus_bataua)	Prestoea_acuminata)	(Dypsis_decaryi	(((Dictyosperma_album	(Hydriastele_microspadix	Burretiokentia_grandiflora))	Heterospathe_cagayanensis)	(Kentiopsis_piersoniorum	Veitchia_spiralis))))))))))	(Orania_palindan	Sclerosperma_profizianum))	Calamus_caryotoides);
((Serenoa_repens	(Pseudophoenix_vinifera	((Iriartea_deltoidea	(Podococcus_barteri	(((((Attalea_speciosa	((Elaeis_oleifera	Bactris_major)	Elaeis_guineensis))	((Reinhardtia_latisecta	(Reinhardtia_gracilis	Reinhardtia_paiewonskiana))	Reinhardtia_simplex))	Roystonea_regia)	(((Manicaria_saccifera	((Leopoldinia_pulchra	((((Burretiokentia_grandiflora	Hydriastele_microspadix)	(Dictyosperma_album	Heterospathe_cagayanensis))	(Veitchia_spiralis	Kentiopsis_piersoniorum))	Dypsis_decaryi))	((Nypa_fruticans	Prestoea_acuminata)	(Oenocarpus_bataua	Oenocarpus_minor))))	Pelagodoxa_henryana)	Geonoma_undata))	(Orania_palindan	Sclerosperma_profizianum))))	(Sabal_domingensis	Phoenix_dactylifera))))	Calamus_caryotoides);
((((((Attalea_speciosa	((Elaeis_oleifera	Bactris_major)	Elaeis_guineensis))	(((Reinhardtia_latisecta	Reinhardtia_paiewonskiana)	(Reinhardtia_gracilis	Reinhardtia_simplex))	Roystonea_regia))	(Geonoma_undata	(((Prestoea_acuminata	(Oenocarpus_bataua	Oenocarpus_minor))	((Leopoldinia_pulchra	Pelagodoxa_henryana)	Manicaria_saccifera))	((Dictyosperma_album	(Nypa_fruticans	Dypsis_decaryi))	((Burretiokentia_grandiflora	Heterospathe_cagayanensis)	(Hydriastele_microspadix	(Veitchia_spiralis	Kentiopsis_piersoniorum)))))))	(Orania_palindan	Sclerosperma_profizianum))	(((Sabal_domingensis	Phoenix_dactylifera)	(Pseudophoenix_vinifera	Serenoa_repens))	(Podococcus_barteri	Iriartea_deltoidea)))	Calamus_caryotoides);
(((Pseudophoenix_vinifera	Serenoa_repens)	((((((Attalea_speciosa	((Elaeis_oleifera	Bactris_major)	Elaeis_guineensis))	((((Reinhardtia_gracilis	Reinhardtia_latisecta)	Reinhardtia_paiewonskiana)	Reinhardtia_simplex)	Roystonea_regia))	(Geonoma_undata	((((Podococcus_barteri	Leopoldinia_pulchra)	Pelagodoxa_henryana)	(Nypa_fruticans	Manicaria_saccifera))	((Dypsis_decaryi	((Heterospathe_cagayanensis	((Veitchia_spiralis	Kentiopsis_piersoniorum)	(Hydriastele_microspadix	Burretiokentia_grandiflora)))	Dictyosperma_album))	(Prestoea_acuminata	(Oenocarpus_bataua	Oenocarpus_minor))))))	(Orania_palindan	Sclerosperma_profizianum))	Iriartea_deltoidea)	(Sabal_domingensis	Phoenix_dactylifera)))	Calamus_caryotoides);
((((((((Elaeis_guineensis	(Attalea_speciosa	(Elaeis_oleifera	Bactris_major)))	(((Reinhardtia_gracilis	Reinhardtia_latisecta)	Reinhardtia_paiewonskiana)	Reinhardtia_simplex))	(Roystonea_regia	(((Geonoma_undata	(Nypa_fruticans	Manicaria_saccifera))	((Prestoea_acuminata	(Oenocarpus_bataua	Oenocarpus_minor))	(Leopoldinia_pulchra	(Dypsis_decaryi	(((Hydriastele_microspadix	Heterospathe_cagayanensis)	((Veitchia_spiralis	Kentiopsis_piersoniorum)	Burretiokentia_grandiflora))	Dictyosperma_album)))))	Pelagodoxa_henryana)))	(Orania_palindan	Sclerosperma_profizianum))	Podococcus_barteri)	Iriartea_deltoidea)	((Serenoa_repens	Pseudophoenix_vinifera)	(Sabal_domingensis	Phoenix_dactylifera)))	Calamus_caryotoides);
((((Orania_palindan	Sclerosperma_profizianum)	((Reinhardtia_latisecta	Reinhardtia_paiewonskiana)	(Reinhardtia_gracilis	Reinhardtia_simplex)))	((Roystonea_regia	(((Podococcus_barteri	Iriartea_deltoidea)	(Pseudophoenix_vinifera	(Serenoa_repens	(Phoenix_dactylifera	Sabal_domingensis))))	(((Geonoma_undata	Manicaria_saccifera)	(((Nypa_fruticans	Prestoea_acuminata)	(Oenocarpus_bataua	Oenocarpus_minor))	(Leopoldinia_pulchra	(Dypsis_decaryi	((Dictyosperma_album	Burretiokentia_grandiflora)	((Hydriastele_microspadix	Heterospathe_cagayanensis)	(Veitchia_spiralis	Kentiopsis_piersoniorum)))))))	Pelagodoxa_henryana)))	(Elaeis_guineensis	(Attalea_speciosa	(Elaeis_oleifera	Bactris_major)))))	Calamus_caryotoides);
((Pseudophoenix_vinifera	((Serenoa_repens	(Phoenix_dactylifera	Sabal_domingensis))	(((Orania_palindan	Sclerosperma_profizianum)	((((Attalea_speciosa	((Elaeis_oleifera	Bactris_major)	Elaeis_guineensis))	(Roystonea_regia	((Reinhardtia_latisecta	(Reinhardtia_gracilis	Reinhardtia_paiewonskiana))	Reinhardtia_simplex)))	(((Geonoma_undata	Manicaria_saccifera)	((Prestoea_acuminata	(Oenocarpus_bataua	Oenocarpus_minor))	(Leopoldinia_pulchra	((Nypa_fruticans	Dypsis_decaryi)	(Dictyosperma_album	(((Heterospathe_cagayanensis	Hydriastele_microspadix)	Burretiokentia_grandiflora)	(Veitchia_spiralis	Kentiopsis_piersoniorum)))))))	Pelagodoxa_henryana))	Podococcus_barteri))	Iriartea_deltoidea)))	Calamus_caryotoides);
(((Serenoa_repens	Pseudophoenix_vinifera)	((Phoenix_dactylifera	Sabal_domingensis)	(((Podococcus_barteri	((((Geonoma_undata	Manicaria_saccifera)	((Prestoea_acuminata	(Oenocarpus_bataua	Oenocarpus_minor))	(Leopoldinia_pulchra	(Dypsis_decaryi	(Dictyosperma_album	(((Burretiokentia_grandiflora	(Veitchia_spiralis	Kentiopsis_piersoniorum))	Heterospathe_cagayanensis)	Hydriastele_microspadix))))))	Pelagodoxa_henryana)	(Orania_palindan	Sclerosperma_profizianum)))	(Roystonea_regia	((Attalea_speciosa	((Elaeis_oleifera	Bactris_major)	Elaeis_guineensis))	(((Reinhardtia_latisecta	(Reinhardtia_gracilis	Reinhardtia_paiewonskiana))	Reinhardtia_simplex)	Nypa_fruticans))))	Iriartea_deltoidea)))	Calamus_caryotoides);
(((Serenoa_repens	Pseudophoenix_vinifera)	((Phoenix_dactylifera	Sabal_domingensis)	(((Orania_palindan	Sclerosperma_profizianum)	(((((Prestoea_acuminata	(Oenocarpus_bataua	Oenocarpus_minor))	((Podococcus_barteri	Dypsis_decaryi)	(Dictyosperma_album	(((Burretiokentia_grandiflora	(Veitchia_spiralis	Kentiopsis_piersoniorum))	Heterospathe_cagayanensis)	Hydriastele_microspadix))))	(Leopoldinia_pulchra	(Pelagodoxa_henryana	(Nypa_fruticans	Manicaria_saccifera))))	Geonoma_undata)	(Roystonea_regia	((Elaeis_guineensis	(Attalea_speciosa	(Elaeis_oleifera	Bactris_major)))	((Reinhardtia_latisecta	Reinhardtia_paiewonskiana)	(Reinhardtia_gracilis	Reinhardtia_simplex))))))	Iriartea_deltoidea)))	Calamus_caryotoides);
((Orania_palindan	(Sclerosperma_profizianum	(((Podococcus_barteri	Iriartea_deltoidea)	((((Prestoea_acuminata	(Oenocarpus_bataua	Oenocarpus_minor))	((((Dictyosperma_album	Burretiokentia_grandiflora)	((Veitchia_spiralis	Kentiopsis_piersoniorum)	Hydriastele_microspadix))	Heterospathe_cagayanensis)	Dypsis_decaryi))	(Manicaria_saccifera	(Leopoldinia_pulchra	Pelagodoxa_henryana)))	Geonoma_undata))	((((((Elaeis_guineensis	Elaeis_oleifera)	Bactris_major)	Attalea_speciosa)	(((Reinhardtia_latisecta	(Reinhardtia_gracilis	Reinhardtia_paiewonskiana))	Reinhardtia_simplex)	Roystonea_regia))	((Serenoa_repens	Pseudophoenix_vinifera)	(Phoenix_dactylifera	Sabal_domingensis)))	Nypa_fruticans))))	Calamus_caryotoides);
((Pseudophoenix_vinifera	((((((Elaeis_guineensis	((Elaeis_oleifera	Bactris_major)	Attalea_speciosa))	(((Reinhardtia_latisecta	Reinhardtia_paiewonskiana)	(Reinhardtia_gracilis	Reinhardtia_simplex))	Roystonea_regia))	(Orania_palindan	Sclerosperma_profizianum))	(((((Nypa_fruticans	Prestoea_acuminata)	(Oenocarpus_bataua	Oenocarpus_minor))	((((Dictyosperma_album	Burretiokentia_grandiflora)	Hydriastele_microspadix)	((Veitchia_spiralis	Kentiopsis_piersoniorum)	Heterospathe_cagayanensis))	Dypsis_decaryi))	(Manicaria_saccifera	(Leopoldinia_pulchra	Pelagodoxa_henryana)))	Geonoma_undata))	(Podococcus_barteri	Iriartea_deltoidea))	(Phoenix_dactylifera	(Serenoa_repens	Sabal_domingensis))))	Calamus_caryotoides);
(((Serenoa_repens	Pseudophoenix_vinifera)	((Iriartea_deltoidea	(Podococcus_barteri	(((Orania_palindan	Sclerosperma_profizianum)	((((Reinhardtia_paiewonskiana	(Reinhardtia_gracilis	Reinhardtia_latisecta))	Reinhardtia_simplex)	(Attalea_speciosa	((Bactris_major	Elaeis_oleifera)	Elaeis_guineensis)))	Roystonea_regia))	((((Prestoea_acuminata	(Oenocarpus_minor	Oenocarpus_bataua))	((Nypa_fruticans	Dypsis_decaryi)	((Kentiopsis_piersoniorum	Veitchia_spiralis)	(Heterospathe_cagayanensis	(Hydriastele_microspadix	(Burretiokentia_grandiflora	Dictyosperma_album))))))	(Leopoldinia_pulchra	(Manicaria_saccifera	Pelagodoxa_henryana)))	Geonoma_undata))))	(Sabal_domingensis	Phoenix_dactylifera)))	Calamus_caryotoides);
(((Serenoa_repens	Pseudophoenix_vinifera)	((((Orania_palindan	Sclerosperma_profizianum)	((Attalea_speciosa	((Bactris_major	Elaeis_oleifera)	Elaeis_guineensis))	(Roystonea_regia	((Reinhardtia_paiewonskiana	Reinhardtia_latisecta)	(Reinhardtia_gracilis	Reinhardtia_simplex)))))	(Iriartea_deltoidea	((((Prestoea_acuminata	(Oenocarpus_minor	Oenocarpus_bataua))	((Podococcus_barteri	(Nypa_fruticans	Dypsis_decaryi))	((Kentiopsis_piersoniorum	Veitchia_spiralis)	(Heterospathe_cagayanensis	(Hydriastele_microspadix	(Burretiokentia_grandiflora	Dictyosperma_album))))))	(Manicaria_saccifera	(Pelagodoxa_henryana	Leopoldinia_pulchra)))	Geonoma_undata)))	(Sabal_domingensis	Phoenix_dactylifera)))	Calamus_caryotoides);
(((((Orania_palindan	Sclerosperma_profizianum)	((Nypa_fruticans	((Attalea_speciosa	((Bactris_major	Elaeis_oleifera)	Elaeis_guineensis))	((Reinhardtia_paiewonskiana	Reinhardtia_latisecta)	(Reinhardtia_gracilis	Reinhardtia_simplex))))	Roystonea_regia))	((((Prestoea_acuminata	(Oenocarpus_minor	Oenocarpus_bataua))	(Dypsis_decaryi	((Heterospathe_cagayanensis	((Kentiopsis_piersoniorum	Veitchia_spiralis)	(Hydriastele_microspadix	Burretiokentia_grandiflora)))	Dictyosperma_album)))	(Manicaria_saccifera	(Pelagodoxa_henryana	Leopoldinia_pulchra)))	Geonoma_undata))	((Iriartea_deltoidea	((Sabal_domingensis	Phoenix_dactylifera)	(Serenoa_repens	Pseudophoenix_vinifera)))	Podococcus_barteri))	Calamus_caryotoides);
(((Serenoa_repens	Pseudophoenix_vinifera)	(((((Orania_palindan	Sclerosperma_profizianum)	(((Elaeis_guineensis	(Attalea_speciosa	(Bactris_major	Elaeis_oleifera)))	((Reinhardtia_paiewonskiana	Reinhardtia_latisecta)	(Reinhardtia_gracilis	Reinhardtia_simplex)))	Roystonea_regia))	(Nypa_fruticans	((((Prestoea_acuminata	(Oenocarpus_minor	Oenocarpus_bataua))	(Leopoldinia_pulchra	(Dypsis_decaryi	((Kentiopsis_piersoniorum	Veitchia_spiralis)	(Heterospathe_cagayanensis	((Burretiokentia_grandiflora	Dictyosperma_album)	Hydriastele_microspadix))))))	(Geonoma_undata	Pelagodoxa_henryana))	Manicaria_saccifera)))	Iriartea_deltoidea)	(Podococcus_barteri	(Sabal_domingensis	Phoenix_dactylifera))))	Calamus_caryotoides);
(((Orania_palindan	Sclerosperma_profizianum)	((((((Bactris_major	Elaeis_oleifera)	(Elaeis_guineensis	Attalea_speciosa))	((Reinhardtia_paiewonskiana	Reinhardtia_latisecta)	(Reinhardtia_gracilis	Reinhardtia_simplex)))	Roystonea_regia)	(Geonoma_undata	(((Prestoea_acuminata	(Oenocarpus_minor	Oenocarpus_bataua))	(Dictyosperma_album	((Nypa_fruticans	Dypsis_decaryi)	(((Kentiopsis_piersoniorum	Veitchia_spiralis)	Burretiokentia_grandiflora)	(Hydriastele_microspadix	Heterospathe_cagayanensis)))))	(Leopoldinia_pulchra	(Pelagodoxa_henryana	Manicaria_saccifera)))))	(Iriartea_deltoidea	(Podococcus_barteri	((Serenoa_repens	(Sabal_domingensis	Phoenix_dactylifera))	Pseudophoenix_vinifera)))))	Calamus_caryotoides);
(((Orania_palindan	Sclerosperma_profizianum)	(((((Podococcus_barteri	Sabal_domingensis)	Phoenix_dactylifera)	(Pseudophoenix_vinifera	Serenoa_repens))	((((Elaeis_guineensis	(Attalea_speciosa	(Bactris_major	Elaeis_oleifera)))	((Reinhardtia_paiewonskiana	(Reinhardtia_gracilis	Reinhardtia_latisecta))	(Nypa_fruticans	Reinhardtia_simplex)))	Roystonea_regia)	(Geonoma_undata	(((Prestoea_acuminata	(Oenocarpus_minor	Oenocarpus_bataua))	(Dypsis_decaryi	((Kentiopsis_piersoniorum	Veitchia_spiralis)	((Burretiokentia_grandiflora	(Hydriastele_microspadix	Dictyosperma_album))	Heterospathe_cagayanensis))))	(Manicaria_saccifera	(Leopoldinia_pulchra	Pelagodoxa_henryana))))))	Iriartea_deltoidea))	Calamus_caryotoides);
(((((Podococcus_barteri	(((((Bactris_major	Elaeis_oleifera)	(Elaeis_guineensis	Attalea_speciosa))	((Reinhardtia_paiewonskiana	Reinhardtia_latisecta)	(Reinhardtia_gracilis	Reinhardtia_simplex)))	Roystonea_regia)	(Pelagodoxa_henryana	(((Prestoea_acuminata	(Oenocarpus_minor	Oenocarpus_bataua))	(Leopoldinia_pulchra	((Nypa_fruticans	Dypsis_decaryi)	((Kentiopsis_piersoniorum	Veitchia_spiralis)	((Dictyosperma_album	(Burretiokentia_grandiflora	Hydriastele_microspadix))	Heterospathe_cagayanensis)))))	(Geonoma_undata	Manicaria_saccifera)))))	(Orania_palindan	Sclerosperma_profizianum))	((Serenoa_repens	(Phoenix_dactylifera	Sabal_domingensis))	Pseudophoenix_vinifera))	Iriartea_deltoidea)	Calamus_caryotoides);
((Serenoa_repens	(Pseudophoenix_vinifera	((Iriartea_deltoidea	(((Nypa_fruticans	((Elaeis_guineensis	(Attalea_speciosa	(Bactris_major	Elaeis_oleifera)))	((Reinhardtia_paiewonskiana	(Reinhardtia_gracilis	Reinhardtia_latisecta))	Reinhardtia_simplex)))	Roystonea_regia)	((Pelagodoxa_henryana	(((Prestoea_acuminata	(Oenocarpus_minor	Oenocarpus_bataua))	(Leopoldinia_pulchra	(Dypsis_decaryi	((Kentiopsis_piersoniorum	Veitchia_spiralis)	(Dictyosperma_album	(Burretiokentia_grandiflora	(Heterospathe_cagayanensis	Hydriastele_microspadix)))))))	(Geonoma_undata	Manicaria_saccifera)))	((Orania_palindan	Sclerosperma_profizianum)	Podococcus_barteri))))	(Phoenix_dactylifera	Sabal_domingensis))))	Calamus_caryotoides);
(((Orania_palindan	Sclerosperma_profizianum)	((Pseudophoenix_vinifera	(Iriartea_deltoidea	(Serenoa_repens	(Phoenix_dactylifera	(Podococcus_barteri	Sabal_domingensis)))))	(((Attalea_speciosa	(Elaeis_guineensis	(Elaeis_oleifera	Bactris_major)))	(((Reinhardtia_latisecta	(Reinhardtia_paiewonskiana	Reinhardtia_gracilis))	Reinhardtia_simplex)	Roystonea_regia))	(Pelagodoxa_henryana	(((Prestoea_acuminata	(Oenocarpus_minor	Oenocarpus_bataua))	((Dypsis_decaryi	((Heterospathe_cagayanensis	Hydriastele_microspadix)	((Kentiopsis_piersoniorum	Veitchia_spiralis)	(Nypa_fruticans	Burretiokentia_grandiflora))))	Dictyosperma_album))	((Leopoldinia_pulchra	Geonoma_undata)	Manicaria_saccifera))))))	Calamus_caryotoides);
((Serenoa_repens	(Pseudophoenix_vinifera	(((Nypa_fruticans	Phoenix_dactylifera)	Sabal_domingensis)	(Podococcus_barteri	(((((Attalea_speciosa	(Elaeis_guineensis	(Elaeis_oleifera	Bactris_major)))	(Roystonea_regia	((Reinhardtia_latisecta	(Reinhardtia_paiewonskiana	Reinhardtia_gracilis))	Reinhardtia_simplex)))	((Leopoldinia_pulchra	Pelagodoxa_henryana)	(((Prestoea_acuminata	(Oenocarpus_minor	Oenocarpus_bataua))	(Dypsis_decaryi	((((Hydriastele_microspadix	Burretiokentia_grandiflora)	Dictyosperma_album)	Heterospathe_cagayanensis)	(Kentiopsis_piersoniorum	Veitchia_spiralis))))	(Manicaria_saccifera	Geonoma_undata))))	(Orania_palindan	Sclerosperma_profizianum))	Iriartea_deltoidea)))))	Calamus_caryotoides);
(((Pseudophoenix_vinifera	Serenoa_repens)	((((((Geonoma_undata	Pelagodoxa_henryana)	((Nypa_fruticans	Manicaria_saccifera)	((Prestoea_acuminata	(Oenocarpus_minor	Oenocarpus_bataua))	(Leopoldinia_pulchra	(Dypsis_decaryi	((Veitchia_spiralis	Kentiopsis_piersoniorum)	((Burretiokentia_grandiflora	Hydriastele_microspadix)	(Dictyosperma_album	Heterospathe_cagayanensis))))))))	(Orania_palindan	Sclerosperma_profizianum))	(Roystonea_regia	(((Reinhardtia_simplex	Reinhardtia_gracilis)	(Reinhardtia_latisecta	Reinhardtia_paiewonskiana))	(Attalea_speciosa	((Elaeis_oleifera	Bactris_major)	Elaeis_guineensis)))))	(Podococcus_barteri	Iriartea_deltoidea))	(Sabal_domingensis	Phoenix_dactylifera)))	Calamus_caryotoides);
(((((((Pelagodoxa_henryana	((Geonoma_undata	Manicaria_saccifera)	((Prestoea_acuminata	(Oenocarpus_minor	Oenocarpus_bataua))	(Leopoldinia_pulchra	(Dypsis_decaryi	(((Burretiokentia_grandiflora	((Veitchia_spiralis	Kentiopsis_piersoniorum)	Hydriastele_microspadix))	Heterospathe_cagayanensis)	Dictyosperma_album))))))	((Orania_palindan	Sclerosperma_profizianum)	(((Elaeis_oleifera	Bactris_major)	(Elaeis_guineensis	Attalea_speciosa))	(Roystonea_regia	(Nypa_fruticans	((Reinhardtia_simplex	Reinhardtia_gracilis)	(Reinhardtia_latisecta	Reinhardtia_paiewonskiana)))))))	Iriartea_deltoidea)	((Podococcus_barteri	Sabal_domingensis)	Phoenix_dactylifera))	Pseudophoenix_vinifera)	Serenoa_repens)	Calamus_caryotoides);
(((Pseudophoenix_vinifera	Serenoa_repens)	((((Orania_palindan	Sclerosperma_profizianum)	((((((Prestoea_acuminata	(Oenocarpus_minor	Oenocarpus_bataua))	(Dypsis_decaryi	((((Burretiokentia_grandiflora	Hydriastele_microspadix)	Heterospathe_cagayanensis)	Kentiopsis_piersoniorum)	(Veitchia_spiralis	Dictyosperma_album))))	((Leopoldinia_pulchra	Pelagodoxa_henryana)	Manicaria_saccifera))	Geonoma_undata)	(((Attalea_speciosa	((Elaeis_oleifera	Bactris_major)	Elaeis_guineensis))	(Nypa_fruticans	((Reinhardtia_simplex	Reinhardtia_gracilis)	(Reinhardtia_latisecta	Reinhardtia_paiewonskiana))))	Roystonea_regia))	Podococcus_barteri))	Iriartea_deltoidea)	(Sabal_domingensis	Phoenix_dactylifera)))	Calamus_caryotoides);
((((Orania_palindan	Sclerosperma_profizianum)	((Attalea_speciosa	((Elaeis_oleifera	Bactris_major)	Elaeis_guineensis))	((((((Leopoldinia_pulchra	(Prestoea_acuminata	(Oenocarpus_minor	Oenocarpus_bataua)))	(Dypsis_decaryi	((((Burretiokentia_grandiflora	Hydriastele_microspadix)	Heterospathe_cagayanensis)	(Veitchia_spiralis	Kentiopsis_piersoniorum))	Dictyosperma_album)))	((Nypa_fruticans	Manicaria_saccifera)	Geonoma_undata))	Pelagodoxa_henryana)	Roystonea_regia)	(Iriartea_deltoidea	(Podococcus_barteri	((Sabal_domingensis	Phoenix_dactylifera)	(Pseudophoenix_vinifera	Serenoa_repens)))))))	((Reinhardtia_simplex	Reinhardtia_gracilis)	(Reinhardtia_latisecta	Reinhardtia_paiewonskiana)))	Calamus_caryotoides);
(((((Dypsis_decaryi	(Burretiokentia_grandiflora	((Dictyosperma_album	Heterospathe_cagayanensis)	(Hydriastele_microspadix	(Veitchia_spiralis	Kentiopsis_piersoniorum)))))	((Nypa_fruticans	Manicaria_saccifera)	Geonoma_undata))	((Leopoldinia_pulchra	Pelagodoxa_henryana)	((((Podococcus_barteri	Iriartea_deltoidea)	((Sabal_domingensis	Phoenix_dactylifera)	(Pseudophoenix_vinifera	Serenoa_repens)))	Roystonea_regia)	((Orania_palindan	Sclerosperma_profizianum)	(((Reinhardtia_simplex	Reinhardtia_gracilis)	(Reinhardtia_latisecta	Reinhardtia_paiewonskiana))	(Attalea_speciosa	((Elaeis_oleifera	Bactris_major)	Elaeis_guineensis)))))))	(Prestoea_acuminata	(Oenocarpus_minor	Oenocarpus_bataua)))	Calamus_caryotoides);
(((Pseudophoenix_vinifera	Serenoa_repens)	((((Orania_palindan	Sclerosperma_profizianum)	((Roystonea_regia	((Reinhardtia_simplex	(Reinhardtia_paiewonskiana	(Reinhardtia_latisecta	Reinhardtia_gracilis)))	(Elaeis_guineensis	(Attalea_speciosa	(Elaeis_oleifera	Bactris_major)))))	(((Manicaria_saccifera	Geonoma_undata)	(((Nypa_fruticans	Prestoea_acuminata)	(Oenocarpus_minor	Oenocarpus_bataua))	(Leopoldinia_pulchra	(Dypsis_decaryi	((((Dictyosperma_album	Burretiokentia_grandiflora)	Hydriastele_microspadix)	Heterospathe_cagayanensis)	(Veitchia_spiralis	Kentiopsis_piersoniorum))))))	Pelagodoxa_henryana)))	(Podococcus_barteri	Iriartea_deltoidea))	(Sabal_domingensis	Phoenix_dactylifera)))	Calamus_caryotoides);
((((Prestoea_acuminata	(Oenocarpus_minor	Oenocarpus_bataua))	(Leopoldinia_pulchra	(((Burretiokentia_grandiflora	Hydriastele_microspadix)	(Dictyosperma_album	Heterospathe_cagayanensis))	((Veitchia_spiralis	Kentiopsis_piersoniorum)	Dypsis_decaryi))))	((Pelagodoxa_henryana	(((Orania_palindan	Sclerosperma_profizianum)	((Roystonea_regia	(Reinhardtia_simplex	(Reinhardtia_latisecta	(Reinhardtia_gracilis	Reinhardtia_paiewonskiana))))	(Elaeis_guineensis	(Attalea_speciosa	(Elaeis_oleifera	Bactris_major)))))	(((Podococcus_barteri	Iriartea_deltoidea)	(Sabal_domingensis	Phoenix_dactylifera))	(Pseudophoenix_vinifera	Serenoa_repens))))	((Nypa_fruticans	Manicaria_saccifera)	Geonoma_undata)))	Calamus_caryotoides);
(((Pseudophoenix_vinifera	Serenoa_repens)	((((Roystonea_regia	((Reinhardtia_gracilis	Reinhardtia_simplex)	(Reinhardtia_latisecta	Reinhardtia_paiewonskiana)))	(Elaeis_guineensis	(Attalea_speciosa	(Elaeis_oleifera	Bactris_major))))	(((((Nypa_fruticans	Manicaria_saccifera)	Geonoma_undata)	((Prestoea_acuminata	(Oenocarpus_minor	Oenocarpus_bataua))	(Leopoldinia_pulchra	(((Dictyosperma_album	Heterospathe_cagayanensis)	(Burretiokentia_grandiflora	(Hydriastele_microspadix	(Veitchia_spiralis	Kentiopsis_piersoniorum))))	Dypsis_decaryi))))	Pelagodoxa_henryana)	(Orania_palindan	Sclerosperma_profizianum)))	(((Sabal_domingensis	Phoenix_dactylifera)	Podococcus_barteri)	Iriartea_deltoidea)))	Calamus_caryotoides);
(((Pseudophoenix_vinifera	Serenoa_repens)	((((((Manicaria_saccifera	Geonoma_undata)	((Prestoea_acuminata	(Oenocarpus_minor	Oenocarpus_bataua))	(Leopoldinia_pulchra	((((Heterospathe_cagayanensis	Hydriastele_microspadix)	((Veitchia_spiralis	Kentiopsis_piersoniorum)	Burretiokentia_grandiflora))	Dypsis_decaryi)	Dictyosperma_album))))	Pelagodoxa_henryana)	(((Orania_palindan	Sclerosperma_profizianum)	(Nypa_fruticans	((Attalea_speciosa	(((Elaeis_guineensis	Elaeis_oleifera)	Bactris_major)	((Reinhardtia_gracilis	Reinhardtia_simplex)	(Reinhardtia_latisecta	Reinhardtia_paiewonskiana))))	Roystonea_regia)))	Podococcus_barteri))	Iriartea_deltoidea)	(Sabal_domingensis	Phoenix_dactylifera)))	Calamus_caryotoides);
(((((((Reinhardtia_simplex	(Reinhardtia_latisecta	(Reinhardtia_gracilis	Reinhardtia_paiewonskiana)))	((Elaeis_guineensis	Attalea_speciosa)	(Elaeis_oleifera	Bactris_major)))	Roystonea_regia)	((((Nypa_fruticans	Manicaria_saccifera)	Geonoma_undata)	((Prestoea_acuminata	(Oenocarpus_minor	Oenocarpus_bataua))	(Leopoldinia_pulchra	(((Veitchia_spiralis	Kentiopsis_piersoniorum)	((Hydriastele_microspadix	(Dictyosperma_album	Burretiokentia_grandiflora))	Heterospathe_cagayanensis))	Dypsis_decaryi))))	Pelagodoxa_henryana))	(Orania_palindan	Sclerosperma_profizianum))	((Podococcus_barteri	Iriartea_deltoidea)	(Pseudophoenix_vinifera	(Serenoa_repens	(Sabal_domingensis	Phoenix_dactylifera)))))	Calamus_caryotoides);
(((Serenoa_repens	Pseudophoenix_vinifera)	((Phoenix_dactylifera	Sabal_domingensis)	(((Orania_palindan	Sclerosperma_profizianum)	(Podococcus_barteri	((((((Nypa_fruticans	Dypsis_decaryi)	((((Hydriastele_microspadix	Burretiokentia_grandiflora)	Dictyosperma_album)	Heterospathe_cagayanensis)	(Kentiopsis_piersoniorum	Veitchia_spiralis)))	(Prestoea_acuminata	(Oenocarpus_bataua	Oenocarpus_minor)))	(Manicaria_saccifera	Geonoma_undata))	(Leopoldinia_pulchra	Pelagodoxa_henryana))	((Roystonea_regia	((Reinhardtia_paiewonskiana	Reinhardtia_latisecta)	(Reinhardtia_gracilis	Reinhardtia_simplex)))	((Bactris_major	(Elaeis_guineensis	Elaeis_oleifera))	Attalea_speciosa)))))	Iriartea_deltoidea)))	Calamus_caryotoides);
(((Serenoa_repens	Pseudophoenix_vinifera)	((Phoenix_dactylifera	Sabal_domingensis)	((((Roystonea_regia	Nypa_fruticans)	(((Reinhardtia_paiewonskiana	Reinhardtia_latisecta)	(Reinhardtia_gracilis	Reinhardtia_simplex))	((Bactris_major	Elaeis_oleifera)	(Attalea_speciosa	Elaeis_guineensis))))	(((((Prestoea_acuminata	(Oenocarpus_bataua	Oenocarpus_minor))	(Manicaria_saccifera	Geonoma_undata))	((Leopoldinia_pulchra	(Dypsis_decaryi	((((Hydriastele_microspadix	Burretiokentia_grandiflora)	Heterospathe_cagayanensis)	(Kentiopsis_piersoniorum	Veitchia_spiralis))	Dictyosperma_album)))	Pelagodoxa_henryana))	(Orania_palindan	Sclerosperma_profizianum))	Podococcus_barteri))	Iriartea_deltoidea)))	Calamus_caryotoides);
(((Serenoa_repens	Pseudophoenix_vinifera)	((Phoenix_dactylifera	(Podococcus_barteri	Sabal_domingensis))	((((((Reinhardtia_paiewonskiana	Reinhardtia_latisecta)	(Reinhardtia_gracilis	Reinhardtia_simplex))	((Bactris_major	Elaeis_oleifera)	(Attalea_speciosa	Elaeis_guineensis)))	(Roystonea_regia	((((Nypa_fruticans	Prestoea_acuminata)	(Oenocarpus_bataua	Oenocarpus_minor))	(Dypsis_decaryi	((Kentiopsis_piersoniorum	Veitchia_spiralis)	((Hydriastele_microspadix	Burretiokentia_grandiflora)	(Dictyosperma_album	Heterospathe_cagayanensis)))))	(Geonoma_undata	((Leopoldinia_pulchra	Pelagodoxa_henryana)	Manicaria_saccifera)))))	(Orania_palindan	Sclerosperma_profizianum))	Iriartea_deltoidea)))	Calamus_caryotoides);
((Serenoa_repens	((((((Roystonea_regia	((Reinhardtia_paiewonskiana	Reinhardtia_latisecta)	(Reinhardtia_gracilis	Reinhardtia_simplex)))	((Attalea_speciosa	(Bactris_major	(Elaeis_guineensis	Elaeis_oleifera)))	Nypa_fruticans))	(Manicaria_saccifera	(((Prestoea_acuminata	(Oenocarpus_bataua	Oenocarpus_minor))	(Leopoldinia_pulchra	(Dypsis_decaryi	((Kentiopsis_piersoniorum	Veitchia_spiralis)	((Hydriastele_microspadix	Burretiokentia_grandiflora)	(Dictyosperma_album	Heterospathe_cagayanensis))))))	(Geonoma_undata	Pelagodoxa_henryana))))	(Orania_palindan	Sclerosperma_profizianum))	((Podococcus_barteri	(Phoenix_dactylifera	Sabal_domingensis))	Iriartea_deltoidea))	Pseudophoenix_vinifera))	Calamus_caryotoides);
((Serenoa_repens	((((Iriartea_deltoidea	Podococcus_barteri)	(((((Nypa_fruticans	((Reinhardtia_paiewonskiana	Reinhardtia_latisecta)	(Reinhardtia_gracilis	Reinhardtia_simplex)))	((Elaeis_guineensis	Attalea_speciosa)	(Bactris_major	Elaeis_oleifera)))	Roystonea_regia)	((Manicaria_saccifera	(((Prestoea_acuminata	(Oenocarpus_bataua	Oenocarpus_minor))	(Leopoldinia_pulchra	(Dypsis_decaryi	(Heterospathe_cagayanensis	(Dictyosperma_album	(((Kentiopsis_piersoniorum	Veitchia_spiralis)	Hydriastele_microspadix)	Burretiokentia_grandiflora))))))	Pelagodoxa_henryana))	Geonoma_undata))	(Orania_palindan	Sclerosperma_profizianum)))	(Phoenix_dactylifera	Sabal_domingensis))	Pseudophoenix_vinifera))	Calamus_caryotoides);
((((Iriartea_deltoidea	((Podococcus_barteri	(((((Reinhardtia_paiewonskiana	Reinhardtia_latisecta)	(Reinhardtia_gracilis	Reinhardtia_simplex))	(Attalea_speciosa	((Bactris_major	Elaeis_oleifera)	Elaeis_guineensis)))	Roystonea_regia)	((Prestoea_acuminata	(Oenocarpus_bataua	Oenocarpus_minor))	((Geonoma_undata	(Nypa_fruticans	Manicaria_saccifera))	((Pelagodoxa_henryana	Leopoldinia_pulchra)	(Dypsis_decaryi	((Kentiopsis_piersoniorum	Veitchia_spiralis)	((Hydriastele_microspadix	(Burretiokentia_grandiflora	Dictyosperma_album))	Heterospathe_cagayanensis))))))))	(Orania_palindan	Sclerosperma_profizianum)))	(Phoenix_dactylifera	Sabal_domingensis))	(Pseudophoenix_vinifera	Serenoa_repens))	Calamus_caryotoides);
((((Pseudophoenix_vinifera	(((Podococcus_barteri	(((((Reinhardtia_paiewonskiana	(Reinhardtia_gracilis	Reinhardtia_latisecta))	Reinhardtia_simplex)	(Elaeis_guineensis	(Attalea_speciosa	(Bactris_major	Elaeis_oleifera))))	Roystonea_regia)	(((Pelagodoxa_henryana	(Leopoldinia_pulchra	Manicaria_saccifera))	((Dypsis_decaryi	((Kentiopsis_piersoniorum	Veitchia_spiralis)	((Dictyosperma_album	(Hydriastele_microspadix	Burretiokentia_grandiflora))	Heterospathe_cagayanensis)))	(Prestoea_acuminata	(Oenocarpus_bataua	Oenocarpus_minor))))	Geonoma_undata)))	(Orania_palindan	Sclerosperma_profizianum))	Iriartea_deltoidea))	(Serenoa_repens	(Phoenix_dactylifera	Sabal_domingensis)))	Nypa_fruticans)	Calamus_caryotoides);
(((Serenoa_repens	Pseudophoenix_vinifera)	(((Podococcus_barteri	Iriartea_deltoidea)	((Sabal_domingensis	Phoenix_dactylifera)	Nypa_fruticans))	(((((Bactris_major	Elaeis_oleifera)	(Elaeis_guineensis	Attalea_speciosa))	(Roystonea_regia	((Reinhardtia_paiewonskiana	Reinhardtia_latisecta)	(Reinhardtia_gracilis	Reinhardtia_simplex))))	((Geonoma_undata	Pelagodoxa_henryana)	(Manicaria_saccifera	((Prestoea_acuminata	(Oenocarpus_bataua	Oenocarpus_minor))	(Leopoldinia_pulchra	(Dypsis_decaryi	((Kentiopsis_piersoniorum	Veitchia_spiralis)	((Hydriastele_microspadix	Burretiokentia_grandiflora)	(Heterospathe_cagayanensis	Dictyosperma_album)))))))))	(Orania_palindan	Sclerosperma_profizianum))))	Calamus_caryotoides);
((((Sabal_domingensis	Phoenix_dactylifera)	(Serenoa_repens	Pseudophoenix_vinifera))	(Iriartea_deltoidea	(((((Attalea_speciosa	((Bactris_major	Elaeis_oleifera)	Elaeis_guineensis))	(((Reinhardtia_gracilis	Reinhardtia_paiewonskiana)	Reinhardtia_latisecta)	Reinhardtia_simplex))	(Geonoma_undata	(((Prestoea_acuminata	(Oenocarpus_bataua	Oenocarpus_minor))	(Dypsis_decaryi	((Kentiopsis_piersoniorum	Veitchia_spiralis)	((Dictyosperma_album	(Burretiokentia_grandiflora	Hydriastele_microspadix))	Heterospathe_cagayanensis))))	((Nypa_fruticans	Manicaria_saccifera)	(Leopoldinia_pulchra	Pelagodoxa_henryana)))))	Roystonea_regia)	((Orania_palindan	Sclerosperma_profizianum)	Podococcus_barteri))))	Calamus_caryotoides);
(((Orania_palindan	Sclerosperma_profizianum)	((((Sabal_domingensis	Phoenix_dactylifera)	(Serenoa_repens	Pseudophoenix_vinifera))	(Podococcus_barteri	Iriartea_deltoidea))	(((((Prestoea_acuminata	(Oenocarpus_bataua	Oenocarpus_minor))	(Leopoldinia_pulchra	(Dypsis_decaryi	((Kentiopsis_piersoniorum	Veitchia_spiralis)	(Heterospathe_cagayanensis	((Dictyosperma_album	Burretiokentia_grandiflora)	Hydriastele_microspadix))))))	((Nypa_fruticans	Manicaria_saccifera)	Geonoma_undata))	Pelagodoxa_henryana)	(Roystonea_regia	(((Attalea_speciosa	(Elaeis_oleifera	Bactris_major))	Elaeis_guineensis)	(((Reinhardtia_gracilis	Reinhardtia_paiewonskiana)	Reinhardtia_latisecta)	Reinhardtia_simplex))))))	Calamus_caryotoides);
((Serenoa_repens	(Pseudophoenix_vinifera	((((Orania_palindan	Sclerosperma_profizianum)	((((Attalea_speciosa	(Bactris_major	(Elaeis_guineensis	Elaeis_oleifera)))	(Reinhardtia_simplex	(Reinhardtia_latisecta	(Reinhardtia_gracilis	Reinhardtia_paiewonskiana))))	Roystonea_regia)	((((Prestoea_acuminata	(Oenocarpus_minor	Oenocarpus_bataua))	(Dypsis_decaryi	((Veitchia_spiralis	Kentiopsis_piersoniorum)	(((Burretiokentia_grandiflora	Dictyosperma_album)	Hydriastele_microspadix)	Heterospathe_cagayanensis))))	(Geonoma_undata	(Leopoldinia_pulchra	(Nypa_fruticans	Manicaria_saccifera))))	Pelagodoxa_henryana)))	(Podococcus_barteri	Iriartea_deltoidea))	(Phoenix_dactylifera	Sabal_domingensis))))	Calamus_caryotoides);
(((Nypa_fruticans	(Serenoa_repens	Pseudophoenix_vinifera))	((Phoenix_dactylifera	Sabal_domingensis)	((((((Prestoea_acuminata	(Oenocarpus_minor	Oenocarpus_bataua))	(Leopoldinia_pulchra	(Dypsis_decaryi	(Burretiokentia_grandiflora	((Dictyosperma_album	Heterospathe_cagayanensis)	(Hydriastele_microspadix	(Veitchia_spiralis	Kentiopsis_piersoniorum)))))))	(Geonoma_undata	Manicaria_saccifera))	Pelagodoxa_henryana)	((Orania_palindan	Sclerosperma_profizianum)	(((Elaeis_guineensis	Attalea_speciosa)	(Bactris_major	Elaeis_oleifera))	(Roystonea_regia	(Reinhardtia_simplex	(Reinhardtia_paiewonskiana	(Reinhardtia_latisecta	Reinhardtia_gracilis)))))))	(Podococcus_barteri	Iriartea_deltoidea))))	Calamus_caryotoides);
(((Serenoa_repens	Pseudophoenix_vinifera)	((Nypa_fruticans	(Phoenix_dactylifera	Sabal_domingensis))	(((Orania_palindan	Sclerosperma_profizianum)	(((((Prestoea_acuminata	(Oenocarpus_minor	Oenocarpus_bataua))	(Leopoldinia_pulchra	(Dypsis_decaryi	((Heterospathe_cagayanensis	((Hydriastele_microspadix	(Veitchia_spiralis	Kentiopsis_piersoniorum))	Burretiokentia_grandiflora))	Dictyosperma_album))))	(Geonoma_undata	Manicaria_saccifera))	Pelagodoxa_henryana)	(((Elaeis_guineensis	(Attalea_speciosa	(Bactris_major	Elaeis_oleifera)))	((Reinhardtia_gracilis	Reinhardtia_simplex)	(Reinhardtia_paiewonskiana	Reinhardtia_latisecta)))	Roystonea_regia)))	(Podococcus_barteri	Iriartea_deltoidea))))	Calamus_caryotoides);
(((Serenoa_repens	Pseudophoenix_vinifera)	((Phoenix_dactylifera	Sabal_domingensis)	((((Orania_palindan	Sclerosperma_profizianum)	(((((((Prestoea_acuminata	(Oenocarpus_minor	Oenocarpus_bataua))	(Dypsis_decaryi	(Heterospathe_cagayanensis	((Hydriastele_microspadix	(Veitchia_spiralis	Kentiopsis_piersoniorum))	(Dictyosperma_album	Burretiokentia_grandiflora)))))	Manicaria_saccifera)	Leopoldinia_pulchra)	Pelagodoxa_henryana)	Geonoma_undata)	(((Attalea_speciosa	((Bactris_major	Elaeis_oleifera)	Elaeis_guineensis))	(Reinhardtia_simplex	(Reinhardtia_paiewonskiana	(Reinhardtia_gracilis	Reinhardtia_latisecta))))	Roystonea_regia)))	Podococcus_barteri)	(Nypa_fruticans	Iriartea_deltoidea))))	Calamus_caryotoides);
(((Serenoa_repens	Pseudophoenix_vinifera)	((Phoenix_dactylifera	Sabal_domingensis)	(((((Attalea_speciosa	((Bactris_major	Elaeis_oleifera)	Elaeis_guineensis))	((Reinhardtia_gracilis	Reinhardtia_simplex)	(Reinhardtia_paiewonskiana	Reinhardtia_latisecta)))	Roystonea_regia)	((Orania_palindan	Sclerosperma_profizianum)	((((Prestoea_acuminata	(Oenocarpus_minor	Oenocarpus_bataua))	(Leopoldinia_pulchra	(Dypsis_decaryi	((((Burretiokentia_grandiflora	(Hydriastele_microspadix	Heterospathe_cagayanensis))	Kentiopsis_piersoniorum)	Veitchia_spiralis)	Dictyosperma_album))))	(Pelagodoxa_henryana	Geonoma_undata))	(Nypa_fruticans	Manicaria_saccifera))))	(Podococcus_barteri	Iriartea_deltoidea))))	Calamus_caryotoides);
((Orania_palindan	(Sclerosperma_profizianum	((((((Prestoea_acuminata	(Oenocarpus_minor	Oenocarpus_bataua))	(Leopoldinia_pulchra	((((Dictyosperma_album	(Burretiokentia_grandiflora	Hydriastele_microspadix))	Heterospathe_cagayanensis)	(Veitchia_spiralis	Kentiopsis_piersoniorum))	Dypsis_decaryi)))	(Geonoma_undata	Manicaria_saccifera))	Pelagodoxa_henryana)	(((Bactris_major	Elaeis_oleifera)	(Elaeis_guineensis	Attalea_speciosa))	(((Reinhardtia_gracilis	Reinhardtia_simplex)	((Nypa_fruticans	Reinhardtia_paiewonskiana)	Reinhardtia_latisecta))	Roystonea_regia)))	((Podococcus_barteri	Iriartea_deltoidea)	((Serenoa_repens	Pseudophoenix_vinifera)	(Phoenix_dactylifera	Sabal_domingensis))))))	Calamus_caryotoides);
(((Serenoa_repens	Pseudophoenix_vinifera)	(((Podococcus_barteri	Iriartea_deltoidea)	(Phoenix_dactylifera	Sabal_domingensis))	((Orania_palindan	(Roystonea_regia	Sclerosperma_profizianum))	((Manicaria_saccifera	(((Prestoea_acuminata	(Oenocarpus_minor	Oenocarpus_bataua))	(Leopoldinia_pulchra	(((Veitchia_spiralis	Dictyosperma_album)	(((Burretiokentia_grandiflora	Hydriastele_microspadix)	Heterospathe_cagayanensis)	Kentiopsis_piersoniorum))	(Nypa_fruticans	Dypsis_decaryi))))	(Pelagodoxa_henryana	Geonoma_undata)))	(((Bactris_major	Elaeis_oleifera)	(Elaeis_guineensis	Attalea_speciosa))	((Reinhardtia_gracilis	Reinhardtia_simplex)	(Reinhardtia_paiewonskiana	Reinhardtia_latisecta)))))))	Calamus_caryotoides);
(((((Serenoa_repens	Pseudophoenix_vinifera)	((Iriartea_deltoidea	(Podococcus_barteri	(Phoenix_dactylifera	Sabal_domingensis)))	((((Geonoma_undata	Manicaria_saccifera)	((Prestoea_acuminata	(Oenocarpus_minor	Oenocarpus_bataua))	((Pelagodoxa_henryana	Leopoldinia_pulchra)	((Dictyosperma_album	((Heterospathe_cagayanensis	(Burretiokentia_grandiflora	Hydriastele_microspadix))	(Veitchia_spiralis	Kentiopsis_piersoniorum)))	Dypsis_decaryi))))	((Elaeis_guineensis	(Attalea_speciosa	(Bactris_major	Elaeis_oleifera)))	((Reinhardtia_gracilis	Reinhardtia_simplex)	(Reinhardtia_paiewonskiana	Reinhardtia_latisecta))))	(Orania_palindan	Sclerosperma_profizianum))))	Roystonea_regia)	Nypa_fruticans)	Calamus_caryotoides);
((((Phoenix_dactylifera	Sabal_domingensis)	(Serenoa_repens	Pseudophoenix_vinifera))	((Iriartea_deltoidea	Podococcus_barteri)	(((((Geonoma_undata	Manicaria_saccifera)	((Prestoea_acuminata	(Oenocarpus_minor	Oenocarpus_bataua))	(Leopoldinia_pulchra	((Dictyosperma_album	((Hydriastele_microspadix	Heterospathe_cagayanensis)	((Veitchia_spiralis	Kentiopsis_piersoniorum)	Burretiokentia_grandiflora)))	Dypsis_decaryi))))	Pelagodoxa_henryana)	(Orania_palindan	Sclerosperma_profizianum))	((Elaeis_guineensis	(Attalea_speciosa	(Bactris_major	Elaeis_oleifera)))	(Roystonea_regia	(((Reinhardtia_gracilis	Reinhardtia_simplex)	Nypa_fruticans)	(Reinhardtia_paiewonskiana	Reinhardtia_latisecta)))))))	Calamus_caryotoides);
(((((Orania_palindan	Sclerosperma_profizianum)	(((Elaeis_guineensis	(Nypa_fruticans	(Attalea_speciosa	(Bactris_major	Elaeis_oleifera))))	(Roystonea_regia	((Reinhardtia_gracilis	Reinhardtia_simplex)	(Reinhardtia_paiewonskiana	Reinhardtia_latisecta))))	(Geonoma_undata	(((Leopoldinia_pulchra	Pelagodoxa_henryana)	Manicaria_saccifera)	((Prestoea_acuminata	(Oenocarpus_minor	Oenocarpus_bataua))	(((Veitchia_spiralis	Kentiopsis_piersoniorum)	(((Dictyosperma_album	Burretiokentia_grandiflora)	Hydriastele_microspadix)	Heterospathe_cagayanensis))	Dypsis_decaryi))))))	Podococcus_barteri)	(((Phoenix_dactylifera	Sabal_domingensis)	(Serenoa_repens	Pseudophoenix_vinifera))	Iriartea_deltoidea))	Calamus_caryotoides);
((Orania_palindan	(Sclerosperma_profizianum	(((((Elaeis_oleifera	Bactris_major)	(Elaeis_guineensis	Attalea_speciosa))	(Roystonea_regia	((Reinhardtia_latisecta	(Reinhardtia_gracilis	Reinhardtia_paiewonskiana))	Reinhardtia_simplex)))	(Pelagodoxa_henryana	(((Nypa_fruticans	Manicaria_saccifera)	Geonoma_undata)	((Prestoea_acuminata	(Oenocarpus_minor	Oenocarpus_bataua))	(Leopoldinia_pulchra	(Dypsis_decaryi	((Dictyosperma_album	Heterospathe_cagayanensis)	(Burretiokentia_grandiflora	(Hydriastele_microspadix	(Veitchia_spiralis	Kentiopsis_piersoniorum))))))))))	((Podococcus_barteri	Iriartea_deltoidea)	((Serenoa_repens	(Sabal_domingensis	Phoenix_dactylifera))	Pseudophoenix_vinifera)))))	Calamus_caryotoides);
(((Serenoa_repens	Pseudophoenix_vinifera)	(((Podococcus_barteri	Iriartea_deltoidea)	(((((Elaeis_guineensis	(Elaeis_oleifera	Bactris_major))	Attalea_speciosa)	((Reinhardtia_latisecta	Reinhardtia_paiewonskiana)	(Reinhardtia_gracilis	Reinhardtia_simplex)))	(Roystonea_regia	(Pelagodoxa_henryana	((Manicaria_saccifera	Geonoma_undata)	((Prestoea_acuminata	(Oenocarpus_minor	Oenocarpus_bataua))	(Leopoldinia_pulchra	((((Heterospathe_cagayanensis	Hydriastele_microspadix)	((Veitchia_spiralis	Kentiopsis_piersoniorum)	Burretiokentia_grandiflora))	Dictyosperma_album)	(Nypa_fruticans	Dypsis_decaryi))))))))	(Orania_palindan	Sclerosperma_profizianum)))	(Sabal_domingensis	Phoenix_dactylifera)))	Calamus_caryotoides);
(((Serenoa_repens	Pseudophoenix_vinifera)	((Iriartea_deltoidea	((Podococcus_barteri	((((Elaeis_guineensis	(Elaeis_oleifera	Bactris_major))	Attalea_speciosa)	((Reinhardtia_latisecta	(Reinhardtia_gracilis	Reinhardtia_paiewonskiana))	Reinhardtia_simplex))	(Roystonea_regia	(Pelagodoxa_henryana	(((Nypa_fruticans	Manicaria_saccifera)	Geonoma_undata)	((Prestoea_acuminata	(Oenocarpus_minor	Oenocarpus_bataua))	(Leopoldinia_pulchra	((Heterospathe_cagayanensis	((Kentiopsis_piersoniorum	(Dictyosperma_album	Veitchia_spiralis))	(Hydriastele_microspadix	Burretiokentia_grandiflora)))	Dypsis_decaryi))))))))	(Orania_palindan	Sclerosperma_profizianum)))	(Sabal_domingensis	Phoenix_dactylifera)))	Calamus_caryotoides);
(((Serenoa_repens	Pseudophoenix_vinifera)	((Iriartea_deltoidea	(((((Elaeis_guineensis	(Elaeis_oleifera	(Podococcus_barteri	Bactris_major)))	Attalea_speciosa)	((Reinhardtia_latisecta	(Reinhardtia_gracilis	Reinhardtia_paiewonskiana))	Reinhardtia_simplex))	(Roystonea_regia	(Pelagodoxa_henryana	(((Nypa_fruticans	Manicaria_saccifera)	Geonoma_undata)	((Prestoea_acuminata	(Oenocarpus_minor	Oenocarpus_bataua))	(Leopoldinia_pulchra	(((Heterospathe_cagayanensis	((Hydriastele_microspadix	Burretiokentia_grandiflora)	Dictyosperma_album))	(Kentiopsis_piersoniorum	Veitchia_spiralis))	Dypsis_decaryi)))))))	(Orania_palindan	Sclerosperma_profizianum)))	(Sabal_domingensis	Phoenix_dactylifera)))	Calamus_caryotoides);
(((Serenoa_repens	Pseudophoenix_vinifera)	((Iriartea_deltoidea	(Podococcus_barteri	(Sabal_domingensis	Phoenix_dactylifera)))	(((Geonoma_undata	((Pelagodoxa_henryana	Leopoldinia_pulchra)	(Nypa_fruticans	Manicaria_saccifera)))	(((((Kentiopsis_piersoniorum	Hydriastele_microspadix)	(Dictyosperma_album	Burretiokentia_grandiflora))	(Veitchia_spiralis	Dypsis_decaryi))	Heterospathe_cagayanensis)	(Prestoea_acuminata	(Oenocarpus_minor	Oenocarpus_bataua))))	((Orania_palindan	Sclerosperma_profizianum)	(((Elaeis_guineensis	((Elaeis_oleifera	Bactris_major)	Attalea_speciosa))	((Reinhardtia_latisecta	Reinhardtia_paiewonskiana)	(Reinhardtia_gracilis	Reinhardtia_simplex)))	Roystonea_regia)))))	Calamus_caryotoides);
(((Iriartea_deltoidea	(((((Leopoldinia_pulchra	(Dypsis_decaryi	(((Hydriastele_microspadix	Burretiokentia_grandiflora)	(Dictyosperma_album	Heterospathe_cagayanensis))	(Veitchia_spiralis	Kentiopsis_piersoniorum))))	(Prestoea_acuminata	(Oenocarpus_minor	Oenocarpus_bataua)))	((Nypa_fruticans	Manicaria_saccifera)	Geonoma_undata))	Pelagodoxa_henryana)	((Orania_palindan	Sclerosperma_profizianum)	((((Elaeis_oleifera	Bactris_major)	(Attalea_speciosa	Elaeis_guineensis))	((Reinhardtia_latisecta	Reinhardtia_paiewonskiana)	(Reinhardtia_gracilis	Reinhardtia_simplex)))	Roystonea_regia))))	(((Podococcus_barteri	Sabal_domingensis)	Phoenix_dactylifera)	(Pseudophoenix_vinifera	Serenoa_repens)))	Calamus_caryotoides);
(((((Podococcus_barteri	Sabal_domingensis)	Phoenix_dactylifera)	(Iriartea_deltoidea	((Orania_palindan	Sclerosperma_profizianum)	(((Attalea_speciosa	(Elaeis_guineensis	(Elaeis_oleifera	Bactris_major)))	(((Reinhardtia_latisecta	Reinhardtia_paiewonskiana)	(Reinhardtia_gracilis	Reinhardtia_simplex))	Roystonea_regia))	((((Leopoldinia_pulchra	(Dypsis_decaryi	((Heterospathe_cagayanensis	((Hydriastele_microspadix	Burretiokentia_grandiflora)	(Dictyosperma_album	Veitchia_spiralis)))	Kentiopsis_piersoniorum)))	(Prestoea_acuminata	(Oenocarpus_minor	Oenocarpus_bataua)))	((Nypa_fruticans	Manicaria_saccifera)	Geonoma_undata))	Pelagodoxa_henryana)))))	(Pseudophoenix_vinifera	Serenoa_repens))	Calamus_caryotoides);
((((Sabal_domingensis	Phoenix_dactylifera)	((Podococcus_barteri	Iriartea_deltoidea)	((((Attalea_speciosa	(Elaeis_guineensis	(Elaeis_oleifera	Bactris_major)))	((Reinhardtia_latisecta	Reinhardtia_paiewonskiana)	(Reinhardtia_gracilis	Reinhardtia_simplex)))	(Roystonea_regia	((Orania_palindan	Sclerosperma_profizianum)	(((((((Hydriastele_microspadix	Burretiokentia_grandiflora)	((Veitchia_spiralis	Kentiopsis_piersoniorum)	Heterospathe_cagayanensis))	(Dictyosperma_album	Dypsis_decaryi))	Leopoldinia_pulchra)	(Prestoea_acuminata	(Oenocarpus_minor	Oenocarpus_bataua)))	(Manicaria_saccifera	Geonoma_undata))	Pelagodoxa_henryana))))	Nypa_fruticans)))	(Pseudophoenix_vinifera	Serenoa_repens))	Calamus_caryotoides);
(((((Sabal_domingensis	Phoenix_dactylifera)	((Podococcus_barteri	Iriartea_deltoidea)	((((((Nypa_fruticans	Manicaria_saccifera)	(Prestoea_acuminata	(Oenocarpus_minor	Oenocarpus_bataua)))	(Pelagodoxa_henryana	((((Burretiokentia_grandiflora	(Dictyosperma_album	(Heterospathe_cagayanensis	Hydriastele_microspadix)))	(Veitchia_spiralis	Kentiopsis_piersoniorum))	Dypsis_decaryi)	Leopoldinia_pulchra)))	Geonoma_undata)	(Orania_palindan	Sclerosperma_profizianum))	(((Elaeis_oleifera	(Attalea_speciosa	Elaeis_guineensis))	Bactris_major)	(Roystonea_regia	((Reinhardtia_latisecta	Reinhardtia_paiewonskiana)	(Reinhardtia_gracilis	Reinhardtia_simplex)))))))	Pseudophoenix_vinifera)	Serenoa_repens)	Calamus_caryotoides);
(((((Sabal_domingensis	Phoenix_dactylifera)	(Iriartea_deltoidea	((((Roystonea_regia	Sclerosperma_profizianum)	((((Elaeis_oleifera	Bactris_major)	Elaeis_guineensis)	Attalea_speciosa)	(((Reinhardtia_paiewonskiana	Reinhardtia_gracilis)	Reinhardtia_latisecta)	Reinhardtia_simplex)))	(Orania_palindan	((((Prestoea_acuminata	(Oenocarpus_minor	Oenocarpus_bataua))	(((((Burretiokentia_grandiflora	Hydriastele_microspadix)	(Veitchia_spiralis	Kentiopsis_piersoniorum))	Heterospathe_cagayanensis)	Dictyosperma_album)	Dypsis_decaryi))	((Leopoldinia_pulchra	(Nypa_fruticans	Manicaria_saccifera))	Geonoma_undata))	Pelagodoxa_henryana)))	Podococcus_barteri)))	Pseudophoenix_vinifera)	Serenoa_repens)	Calamus_caryotoides);
(((Pseudophoenix_vinifera	Serenoa_repens)	((Phoenix_dactylifera	Sabal_domingensis)	(((Orania_palindan	Sclerosperma_profizianum)	(Podococcus_barteri	((Nypa_fruticans	((Roystonea_regia	(Reinhardtia_simplex	(Reinhardtia_latisecta	(Reinhardtia_gracilis	Reinhardtia_paiewonskiana))))	(Attalea_speciosa	((Bactris_major	Elaeis_oleifera)	Elaeis_guineensis))))	((((Prestoea_acuminata	(Oenocarpus_minor	Oenocarpus_bataua))	(Dypsis_decaryi	(((Burretiokentia_grandiflora	(Kentiopsis_piersoniorum	Veitchia_spiralis))	(Dictyosperma_album	Heterospathe_cagayanensis))	Hydriastele_microspadix)))	(Manicaria_saccifera	(Leopoldinia_pulchra	Pelagodoxa_henryana)))	Geonoma_undata))))	Iriartea_deltoidea)))	Calamus_caryotoides);
(((Orania_palindan	Sclerosperma_profizianum)	((((Roystonea_regia	((Reinhardtia_gracilis	Reinhardtia_simplex)	(Reinhardtia_latisecta	Reinhardtia_paiewonskiana)))	(Attalea_speciosa	(Bactris_major	(Elaeis_oleifera	Elaeis_guineensis))))	((Leopoldinia_pulchra	Pelagodoxa_henryana)	(((Prestoea_acuminata	(Oenocarpus_minor	Oenocarpus_bataua))	(Dypsis_decaryi	((Kentiopsis_piersoniorum	Veitchia_spiralis)	(Heterospathe_cagayanensis	((Hydriastele_microspadix	Burretiokentia_grandiflora)	Dictyosperma_album)))))	(Geonoma_undata	(Nypa_fruticans	Manicaria_saccifera)))))	(((Pseudophoenix_vinifera	Serenoa_repens)	(Phoenix_dactylifera	Sabal_domingensis))	(Iriartea_deltoidea	Podococcus_barteri))))	Calamus_caryotoides);
(((Pseudophoenix_vinifera	Serenoa_repens)	((Phoenix_dactylifera	Sabal_domingensis)	(Iriartea_deltoidea	((((Reinhardtia_simplex	((Reinhardtia_gracilis	Reinhardtia_latisecta)	Reinhardtia_paiewonskiana))	((Attalea_speciosa	Elaeis_guineensis)	(Bactris_major	Elaeis_oleifera)))	(Roystonea_regia	(Pelagodoxa_henryana	(((Leopoldinia_pulchra	((Nypa_fruticans	Prestoea_acuminata)	(Oenocarpus_minor	Oenocarpus_bataua)))	(Dypsis_decaryi	((Dictyosperma_album	Heterospathe_cagayanensis)	((Kentiopsis_piersoniorum	Veitchia_spiralis)	(Hydriastele_microspadix	Burretiokentia_grandiflora)))))	(Geonoma_undata	Manicaria_saccifera)))))	((Orania_palindan	Sclerosperma_profizianum)	Podococcus_barteri)))))	Calamus_caryotoides);
(((Pseudophoenix_vinifera	Serenoa_repens)	(((Phoenix_dactylifera	Sabal_domingensis)	(Podococcus_barteri	Iriartea_deltoidea))	((((Roystonea_regia	((Reinhardtia_gracilis	Reinhardtia_simplex)	(Reinhardtia_latisecta	Reinhardtia_paiewonskiana)))	(Attalea_speciosa	(Bactris_major	(Elaeis_guineensis	Elaeis_oleifera))))	((Nypa_fruticans	Manicaria_saccifera)	((Geonoma_undata	Pelagodoxa_henryana)	((Prestoea_acuminata	(Oenocarpus_minor	Oenocarpus_bataua))	((Dypsis_decaryi	((Kentiopsis_piersoniorum	Veitchia_spiralis)	((Hydriastele_microspadix	Burretiokentia_grandiflora)	(Dictyosperma_album	Heterospathe_cagayanensis))))	Leopoldinia_pulchra)))))	(Orania_palindan	Sclerosperma_profizianum))))	Calamus_caryotoides);
(((Pseudophoenix_vinifera	Serenoa_repens)	((Phoenix_dactylifera	Sabal_domingensis)	((Podococcus_barteri	Iriartea_deltoidea)	(((Geonoma_undata	Manicaria_saccifera)	(Pelagodoxa_henryana	((Prestoea_acuminata	(Oenocarpus_minor	Oenocarpus_bataua))	((Dypsis_decaryi	((Kentiopsis_piersoniorum	Veitchia_spiralis)	((Hydriastele_microspadix	Burretiokentia_grandiflora)	(Dictyosperma_album	Heterospathe_cagayanensis))))	Leopoldinia_pulchra))))	((Roystonea_regia	(Orania_palindan	Sclerosperma_profizianum))	(((Reinhardtia_gracilis	Reinhardtia_simplex)	(Reinhardtia_latisecta	Reinhardtia_paiewonskiana))	(Attalea_speciosa	((Nypa_fruticans	Bactris_major)	(Elaeis_guineensis	Elaeis_oleifera)))))))))	Calamus_caryotoides);
(((Pseudophoenix_vinifera	Serenoa_repens)	((Phoenix_dactylifera	(Podococcus_barteri	Sabal_domingensis))	(Iriartea_deltoidea	((Pelagodoxa_henryana	(((Prestoea_acuminata	(Oenocarpus_minor	Oenocarpus_bataua))	((Dypsis_decaryi	((Kentiopsis_piersoniorum	Veitchia_spiralis)	((Hydriastele_microspadix	Heterospathe_cagayanensis)	(Burretiokentia_grandiflora	Dictyosperma_album))))	Leopoldinia_pulchra))	(Geonoma_undata	Manicaria_saccifera)))	((Roystonea_regia	(Orania_palindan	Sclerosperma_profizianum))	(((Nypa_fruticans	(Reinhardtia_gracilis	Reinhardtia_simplex))	(Reinhardtia_latisecta	Reinhardtia_paiewonskiana))	((Attalea_speciosa	(Bactris_major	Elaeis_oleifera))	Elaeis_guineensis)))))))	Calamus_caryotoides);
(((Pseudophoenix_vinifera	Serenoa_repens)	((Phoenix_dactylifera	Sabal_domingensis)	((Orania_palindan	Sclerosperma_profizianum)	((((Roystonea_regia	((Reinhardtia_gracilis	Reinhardtia_simplex)	(Reinhardtia_latisecta	Reinhardtia_paiewonskiana)))	((Attalea_speciosa	(Bactris_major	Elaeis_oleifera))	Elaeis_guineensis))	(Geonoma_undata	((((Nypa_fruticans	Prestoea_acuminata)	(Oenocarpus_minor	Oenocarpus_bataua))	(Dypsis_decaryi	(((Burretiokentia_grandiflora	Heterospathe_cagayanensis)	(Hydriastele_microspadix	(Kentiopsis_piersoniorum	Veitchia_spiralis)))	Dictyosperma_album)))	(Manicaria_saccifera	(Leopoldinia_pulchra	Pelagodoxa_henryana)))))	(Podococcus_barteri	Iriartea_deltoidea)))))	Calamus_caryotoides);
(((Pseudophoenix_vinifera	Serenoa_repens)	((Phoenix_dactylifera	Sabal_domingensis)	(Iriartea_deltoidea	(((Orania_palindan	Sclerosperma_profizianum)	(((Roystonea_regia	(Reinhardtia_simplex	(Reinhardtia_latisecta	(Reinhardtia_gracilis	Reinhardtia_paiewonskiana))))	(Attalea_speciosa	((Bactris_major	Elaeis_oleifera)	Elaeis_guineensis)))	(Geonoma_undata	(((Prestoea_acuminata	(Oenocarpus_minor	Oenocarpus_bataua))	(Dypsis_decaryi	(((Burretiokentia_grandiflora	(Kentiopsis_piersoniorum	Veitchia_spiralis))	(Heterospathe_cagayanensis	Hydriastele_microspadix))	Dictyosperma_album)))	(Pelagodoxa_henryana	((Nypa_fruticans	Manicaria_saccifera)	Leopoldinia_pulchra))))))	Podococcus_barteri))))	Calamus_caryotoides);
(((Pseudophoenix_vinifera	Serenoa_repens)	((Phoenix_dactylifera	Sabal_domingensis)	(Iriartea_deltoidea	((((((Reinhardtia_gracilis	Reinhardtia_simplex)	(Reinhardtia_latisecta	Reinhardtia_paiewonskiana))	(Attalea_speciosa	((Bactris_major	Elaeis_oleifera)	Elaeis_guineensis)))	(Roystonea_regia	((Orania_palindan	Sclerosperma_profizianum)	(Geonoma_undata	(((Prestoea_acuminata	(Oenocarpus_minor	Oenocarpus_bataua))	(Dypsis_decaryi	((Dictyosperma_album	((Kentiopsis_piersoniorum	Veitchia_spiralis)	Heterospathe_cagayanensis))	(Hydriastele_microspadix	Burretiokentia_grandiflora))))	(Pelagodoxa_henryana	(Manicaria_saccifera	Leopoldinia_pulchra)))))))	Nypa_fruticans)	Podococcus_barteri))))	Calamus_caryotoides);
(((Pseudophoenix_vinifera	Serenoa_repens)	(((Nypa_fruticans	Phoenix_dactylifera)	Sabal_domingensis)	(Iriartea_deltoidea	(((((Prestoea_acuminata	(Oenocarpus_minor	Oenocarpus_bataua))	(Leopoldinia_pulchra	(Dypsis_decaryi	((Burretiokentia_grandiflora	(Hydriastele_microspadix	(Kentiopsis_piersoniorum	Veitchia_spiralis)))	(Heterospathe_cagayanensis	Dictyosperma_album)))))	((Geonoma_undata	Pelagodoxa_henryana)	Manicaria_saccifera))	(((((Reinhardtia_gracilis	Reinhardtia_simplex)	(Reinhardtia_latisecta	Reinhardtia_paiewonskiana))	(Attalea_speciosa	((Bactris_major	Elaeis_oleifera)	Elaeis_guineensis)))	Roystonea_regia)	(Orania_palindan	Sclerosperma_profizianum)))	Podococcus_barteri))))	Calamus_caryotoides);
(((Iriartea_deltoidea	((Serenoa_repens	Pseudophoenix_vinifera)	((Podococcus_barteri	Sabal_domingensis)	Phoenix_dactylifera)))	(((Pelagodoxa_henryana	((Nypa_fruticans	Manicaria_saccifera)	((Prestoea_acuminata	(Oenocarpus_bataua	Oenocarpus_minor))	((Dypsis_decaryi	((Kentiopsis_piersoniorum	Veitchia_spiralis)	(Heterospathe_cagayanensis	((Dictyosperma_album	Burretiokentia_grandiflora)	Hydriastele_microspadix))))	Leopoldinia_pulchra))))	Geonoma_undata)	((Sclerosperma_profizianum	Orania_palindan)	(((Elaeis_oleifera	Bactris_major)	(Attalea_speciosa	Elaeis_guineensis))	(Roystonea_regia	(Reinhardtia_simplex	((Reinhardtia_gracilis	Reinhardtia_paiewonskiana)	Reinhardtia_latisecta)))))))	Calamus_caryotoides);
(((Serenoa_repens	Pseudophoenix_vinifera)	(((Podococcus_barteri	Sabal_domingensis)	Phoenix_dactylifera)	(((Sclerosperma_profizianum	Orania_palindan)	((((Elaeis_guineensis	((Elaeis_oleifera	Bactris_major)	Attalea_speciosa))	(Reinhardtia_simplex	((Reinhardtia_gracilis	Reinhardtia_paiewonskiana)	Reinhardtia_latisecta)))	Roystonea_regia)	(((Geonoma_undata	(Nypa_fruticans	Manicaria_saccifera))	((Prestoea_acuminata	(Oenocarpus_bataua	Oenocarpus_minor))	(Leopoldinia_pulchra	(Dypsis_decaryi	((Kentiopsis_piersoniorum	Veitchia_spiralis)	(Heterospathe_cagayanensis	(Dictyosperma_album	(Burretiokentia_grandiflora	Hydriastele_microspadix))))))))	Pelagodoxa_henryana)))	Iriartea_deltoidea)))	Calamus_caryotoides);
(((((Sabal_domingensis	Phoenix_dactylifera)	Serenoa_repens)	Pseudophoenix_vinifera)	((Podococcus_barteri	Iriartea_deltoidea)	((((Elaeis_guineensis	((Elaeis_oleifera	Bactris_major)	Attalea_speciosa))	((Nypa_fruticans	(Reinhardtia_gracilis	Reinhardtia_simplex))	(Reinhardtia_paiewonskiana	Reinhardtia_latisecta)))	(Roystonea_regia	(((Geonoma_undata	Manicaria_saccifera)	((Prestoea_acuminata	(Oenocarpus_bataua	Oenocarpus_minor))	(Dypsis_decaryi	((Kentiopsis_piersoniorum	Veitchia_spiralis)	(Heterospathe_cagayanensis	(Hydriastele_microspadix	(Dictyosperma_album	Burretiokentia_grandiflora)))))))	(Leopoldinia_pulchra	Pelagodoxa_henryana))))	(Sclerosperma_profizianum	Orania_palindan))))	Calamus_caryotoides);
(((Sclerosperma_profizianum	Orania_palindan)	((((Podococcus_barteri	(Sabal_domingensis	Phoenix_dactylifera))	Iriartea_deltoidea)	(Serenoa_repens	Pseudophoenix_vinifera))	(((Elaeis_guineensis	((Elaeis_oleifera	Bactris_major)	Attalea_speciosa))	(Roystonea_regia	((Reinhardtia_gracilis	Reinhardtia_simplex)	(Reinhardtia_paiewonskiana	Reinhardtia_latisecta))))	(((Geonoma_undata	(Nypa_fruticans	Manicaria_saccifera))	((Dypsis_decaryi	((Kentiopsis_piersoniorum	Veitchia_spiralis)	(Dictyosperma_album	(Burretiokentia_grandiflora	(Heterospathe_cagayanensis	Hydriastele_microspadix)))))	(Leopoldinia_pulchra	(Prestoea_acuminata	(Oenocarpus_bataua	Oenocarpus_minor)))))	Pelagodoxa_henryana))))	Calamus_caryotoides);
(((Pseudophoenix_vinifera	((Serenoa_repens	Sabal_domingensis)	Phoenix_dactylifera))	(Iriartea_deltoidea	(((Podococcus_barteri	((Geonoma_undata	(Manicaria_saccifera	(Nypa_fruticans	(Leopoldinia_pulchra	((Prestoea_acuminata	(Oenocarpus_bataua	Oenocarpus_minor))	(Dypsis_decaryi	((Kentiopsis_piersoniorum	Veitchia_spiralis)	(((Burretiokentia_grandiflora	Hydriastele_microspadix)	Dictyosperma_album)	Heterospathe_cagayanensis))))))))	Pelagodoxa_henryana))	((Elaeis_guineensis	((Elaeis_oleifera	Bactris_major)	Attalea_speciosa))	(Roystonea_regia	((Reinhardtia_gracilis	Reinhardtia_simplex)	(Reinhardtia_paiewonskiana	Reinhardtia_latisecta)))))	(Sclerosperma_profizianum	Orania_palindan))))	Calamus_caryotoides);
(((Serenoa_repens	Pseudophoenix_vinifera)	((Iriartea_deltoidea	((((((Elaeis_guineensis	(Elaeis_oleifera	Bactris_major))	Attalea_speciosa)	((Reinhardtia_gracilis	Reinhardtia_simplex)	(Reinhardtia_paiewonskiana	Reinhardtia_latisecta)))	(((((Podococcus_barteri	Dypsis_decaryi)	((Kentiopsis_piersoniorum	Veitchia_spiralis)	((Burretiokentia_grandiflora	Hydriastele_microspadix)	(Dictyosperma_album	Heterospathe_cagayanensis))))	((Nypa_fruticans	Manicaria_saccifera)	(Prestoea_acuminata	(Oenocarpus_bataua	Oenocarpus_minor))))	(Geonoma_undata	Leopoldinia_pulchra))	Pelagodoxa_henryana))	Roystonea_regia)	(Sclerosperma_profizianum	Orania_palindan)))	(Sabal_domingensis	Phoenix_dactylifera)))	Calamus_caryotoides);
((Serenoa_repens	((((Podococcus_barteri	(Nypa_fruticans	Iriartea_deltoidea))	(((((Elaeis_guineensis	((Elaeis_oleifera	Bactris_major)	Attalea_speciosa))	(Reinhardtia_simplex	(Reinhardtia_latisecta	(Reinhardtia_paiewonskiana	Reinhardtia_gracilis))))	((Geonoma_undata	Manicaria_saccifera)	((Pelagodoxa_henryana	((Dypsis_decaryi	((Kentiopsis_piersoniorum	Veitchia_spiralis)	(((Dictyosperma_album	Burretiokentia_grandiflora)	Hydriastele_microspadix)	Heterospathe_cagayanensis)))	Leopoldinia_pulchra))	(Prestoea_acuminata	(Oenocarpus_bataua	Oenocarpus_minor)))))	Roystonea_regia)	(Sclerosperma_profizianum	Orania_palindan)))	(Sabal_domingensis	Phoenix_dactylifera))	Pseudophoenix_vinifera))	Calamus_caryotoides);
((Serenoa_repens	(((Iriartea_deltoidea	(((((((Podococcus_barteri	Dypsis_decaryi)	(((Burretiokentia_grandiflora	Heterospathe_cagayanensis)	((Veitchia_spiralis	Kentiopsis_piersoniorum)	Hydriastele_microspadix))	Dictyosperma_album))	Leopoldinia_pulchra)	(Prestoea_acuminata	(Oenocarpus_bataua	Oenocarpus_minor)))	Manicaria_saccifera)	(Pelagodoxa_henryana	Geonoma_undata))	((Sclerosperma_profizianum	Orania_palindan)	((Roystonea_regia	((Reinhardtia_latisecta	Reinhardtia_paiewonskiana)	(Nypa_fruticans	(Reinhardtia_gracilis	Reinhardtia_simplex))))	(Attalea_speciosa	(Elaeis_guineensis	(Elaeis_oleifera	Bactris_major)))))))	(Sabal_domingensis	Phoenix_dactylifera))	Pseudophoenix_vinifera))	Calamus_caryotoides);
(((Serenoa_repens	Pseudophoenix_vinifera)	(((Podococcus_barteri	Iriartea_deltoidea)	(((((Dypsis_decaryi	(Dictyosperma_album	(Heterospathe_cagayanensis	((Burretiokentia_grandiflora	(Veitchia_spiralis	Kentiopsis_piersoniorum))	Hydriastele_microspadix))))	(Pelagodoxa_henryana	Leopoldinia_pulchra))	(Prestoea_acuminata	(Oenocarpus_bataua	Oenocarpus_minor)))	(Geonoma_undata	Manicaria_saccifera))	((Sclerosperma_profizianum	Orania_palindan)	((Roystonea_regia	(((Reinhardtia_gracilis	Reinhardtia_latisecta)	Reinhardtia_paiewonskiana)	(Nypa_fruticans	Reinhardtia_simplex)))	(Attalea_speciosa	(Elaeis_guineensis	(Elaeis_oleifera	Bactris_major)))))))	(Sabal_domingensis	Phoenix_dactylifera)))	Calamus_caryotoides);
(((Serenoa_repens	Pseudophoenix_vinifera)	(((Sclerosperma_profizianum	Orania_palindan)	(((Roystonea_regia	((Reinhardtia_latisecta	Reinhardtia_paiewonskiana)	(Reinhardtia_gracilis	Reinhardtia_simplex)))	(Attalea_speciosa	(Elaeis_guineensis	(Elaeis_oleifera	Bactris_major))))	(((Geonoma_undata	Pelagodoxa_henryana)	((Prestoea_acuminata	(Oenocarpus_bataua	Oenocarpus_minor))	((Dypsis_decaryi	(Dictyosperma_album	((Hydriastele_microspadix	Heterospathe_cagayanensis)	((Veitchia_spiralis	Kentiopsis_piersoniorum)	Burretiokentia_grandiflora))))	Leopoldinia_pulchra)))	Manicaria_saccifera)))	((Iriartea_deltoidea	(Sabal_domingensis	Phoenix_dactylifera))	(Nypa_fruticans	Podococcus_barteri))))	Calamus_caryotoides);
((Serenoa_repens	((((Pelagodoxa_henryana	(((Leopoldinia_pulchra	Geonoma_undata)	Manicaria_saccifera)	((Dypsis_decaryi	(Heterospathe_cagayanensis	((Dictyosperma_album	(Hydriastele_microspadix	Burretiokentia_grandiflora))	(Kentiopsis_piersoniorum	Veitchia_spiralis))))	(Prestoea_acuminata	(Oenocarpus_minor	Oenocarpus_bataua)))))	((((Reinhardtia_simplex	(Reinhardtia_latisecta	(Reinhardtia_gracilis	Reinhardtia_paiewonskiana)))	Roystonea_regia)	(Nypa_fruticans	((Elaeis_guineensis	Attalea_speciosa)	(Bactris_major	Elaeis_oleifera))))	(Sclerosperma_profizianum	Orania_palindan)))	(Podococcus_barteri	(Iriartea_deltoidea	(Phoenix_dactylifera	Sabal_domingensis))))	Pseudophoenix_vinifera))	Calamus_caryotoides);
(((Pseudophoenix_vinifera	Serenoa_repens)	((Iriartea_deltoidea	(Podococcus_barteri	((Sclerosperma_profizianum	Orania_palindan)	(((((Leopoldinia_pulchra	((Nypa_fruticans	Dypsis_decaryi)	((Dictyosperma_album	Heterospathe_cagayanensis)	((Hydriastele_microspadix	Burretiokentia_grandiflora)	(Kentiopsis_piersoniorum	Veitchia_spiralis)))))	(Prestoea_acuminata	(Oenocarpus_minor	Oenocarpus_bataua)))	(Pelagodoxa_henryana	Geonoma_undata))	Manicaria_saccifera)	(((Reinhardtia_simplex	(Reinhardtia_latisecta	(Reinhardtia_gracilis	Reinhardtia_paiewonskiana)))	(Attalea_speciosa	((Bactris_major	Elaeis_oleifera)	Elaeis_guineensis)))	Roystonea_regia)))))	(Phoenix_dactylifera	Sabal_domingensis)))	Calamus_caryotoides);
((Pseudophoenix_vinifera	(((Podococcus_barteri	Iriartea_deltoidea)	((((((Dypsis_decaryi	((((Kentiopsis_piersoniorum	Veitchia_spiralis)	Hydriastele_microspadix)	(Burretiokentia_grandiflora	Dictyosperma_album))	Heterospathe_cagayanensis))	Leopoldinia_pulchra)	(Prestoea_acuminata	(Oenocarpus_minor	Oenocarpus_bataua)))	(Pelagodoxa_henryana	Geonoma_undata))	(Nypa_fruticans	Manicaria_saccifera))	((((Reinhardtia_simplex	(Reinhardtia_latisecta	(Reinhardtia_gracilis	Reinhardtia_paiewonskiana)))	((Bactris_major	Elaeis_oleifera)	(Elaeis_guineensis	Attalea_speciosa)))	Roystonea_regia)	(Sclerosperma_profizianum	Orania_palindan))))	((Phoenix_dactylifera	Serenoa_repens)	Sabal_domingensis)))	Calamus_caryotoides);
(((Serenoa_repens	Pseudophoenix_vinifera)	(((Podococcus_barteri	Iriartea_deltoidea)	((Sclerosperma_profizianum	Orania_palindan)	((((Reinhardtia_gracilis	Reinhardtia_simplex)	(Reinhardtia_latisecta	Reinhardtia_paiewonskiana))	((Bactris_major	Elaeis_oleifera)	(Elaeis_guineensis	Attalea_speciosa)))	((((((Dypsis_decaryi	((Kentiopsis_piersoniorum	Veitchia_spiralis)	((Dictyosperma_album	(Hydriastele_microspadix	Burretiokentia_grandiflora))	Heterospathe_cagayanensis)))	Leopoldinia_pulchra)	(Prestoea_acuminata	(Oenocarpus_minor	Oenocarpus_bataua)))	(Pelagodoxa_henryana	(Nypa_fruticans	Manicaria_saccifera)))	Geonoma_undata)	Roystonea_regia))))	(Phoenix_dactylifera	Sabal_domingensis)))	Calamus_caryotoides);
((((Pseudophoenix_vinifera	(Iriartea_deltoidea	((Sclerosperma_profizianum	Orania_palindan)	((((Roystonea_regia	((Reinhardtia_gracilis	Reinhardtia_simplex)	(Reinhardtia_latisecta	Reinhardtia_paiewonskiana)))	(Attalea_speciosa	((Bactris_major	Elaeis_oleifera)	Elaeis_guineensis)))	(Pelagodoxa_henryana	((Geonoma_undata	Manicaria_saccifera)	(((Dypsis_decaryi	(((Kentiopsis_piersoniorum	Veitchia_spiralis)	((Hydriastele_microspadix	Burretiokentia_grandiflora)	Heterospathe_cagayanensis))	Dictyosperma_album))	Leopoldinia_pulchra)	(Prestoea_acuminata	(Oenocarpus_minor	Oenocarpus_bataua))))))	Podococcus_barteri))))	(Serenoa_repens	(Phoenix_dactylifera	Sabal_domingensis)))	Nypa_fruticans)	Calamus_caryotoides);
((Orania_palindan	(((((Pelagodoxa_henryana	((Geonoma_undata	Manicaria_saccifera)	((((Nypa_fruticans	Dypsis_decaryi)	((Heterospathe_cagayanensis	((Hydriastele_microspadix	(Kentiopsis_piersoniorum	Veitchia_spiralis))	Burretiokentia_grandiflora))	Dictyosperma_album))	Leopoldinia_pulchra)	(Prestoea_acuminata	(Oenocarpus_minor	Oenocarpus_bataua)))))	Roystonea_regia)	(((Reinhardtia_gracilis	Reinhardtia_simplex)	(Reinhardtia_latisecta	Reinhardtia_paiewonskiana))	(Elaeis_guineensis	(Attalea_speciosa	(Bactris_major	Elaeis_oleifera)))))	(((Phoenix_dactylifera	Sabal_domingensis)	(Serenoa_repens	Pseudophoenix_vinifera))	(Iriartea_deltoidea	Podococcus_barteri)))	Sclerosperma_profizianum))	Calamus_caryotoides);
(((((Phoenix_dactylifera	Sabal_domingensis)	(Serenoa_repens	Pseudophoenix_vinifera))	(Podococcus_barteri	Iriartea_deltoidea))	((Sclerosperma_profizianum	Orania_palindan)	((Pelagodoxa_henryana	((Geonoma_undata	Manicaria_saccifera)	(((Dypsis_decaryi	((Heterospathe_cagayanensis	((Hydriastele_microspadix	(Kentiopsis_piersoniorum	Veitchia_spiralis))	Burretiokentia_grandiflora))	Dictyosperma_album))	Leopoldinia_pulchra)	(Prestoea_acuminata	(Oenocarpus_minor	Oenocarpus_bataua)))))	(Roystonea_regia	(((Reinhardtia_gracilis	Reinhardtia_simplex)	(Reinhardtia_latisecta	(Nypa_fruticans	Reinhardtia_paiewonskiana)))	((Bactris_major	Elaeis_oleifera)	(Elaeis_guineensis	Attalea_speciosa)))))))	Calamus_caryotoides);
(((Serenoa_repens	Pseudophoenix_vinifera)	((Iriartea_deltoidea	(((((Dypsis_decaryi	((Kentiopsis_piersoniorum	Veitchia_spiralis)	((Dictyosperma_album	Burretiokentia_grandiflora)	(Hydriastele_microspadix	Heterospathe_cagayanensis))))	((Pelagodoxa_henryana	Leopoldinia_pulchra)	(Nypa_fruticans	Manicaria_saccifera)))	(Prestoea_acuminata	(Oenocarpus_minor	Oenocarpus_bataua)))	Geonoma_undata)	(((Roystonea_regia	((Reinhardtia_gracilis	Reinhardtia_simplex)	(Reinhardtia_latisecta	Reinhardtia_paiewonskiana)))	(Elaeis_guineensis	(Attalea_speciosa	(Bactris_major	Elaeis_oleifera))))	(Podococcus_barteri	(Sclerosperma_profizianum	Orania_palindan)))))	(Phoenix_dactylifera	Sabal_domingensis)))	Calamus_caryotoides);
((((((Pelagodoxa_henryana	Leopoldinia_pulchra)	Manicaria_saccifera)	((Prestoea_acuminata	(Oenocarpus_minor	Oenocarpus_bataua))	(Dypsis_decaryi	((Kentiopsis_piersoniorum	Veitchia_spiralis)	(Burretiokentia_grandiflora	(Hydriastele_microspadix	(Dictyosperma_album	Heterospathe_cagayanensis)))))))	Geonoma_undata)	(((Sclerosperma_profizianum	Orania_palindan)	(((Reinhardtia_simplex	((Reinhardtia_gracilis	Reinhardtia_latisecta)	Reinhardtia_paiewonskiana))	(Attalea_speciosa	(Elaeis_guineensis	(Elaeis_oleifera	Bactris_major))))	Roystonea_regia))	((Serenoa_repens	Pseudophoenix_vinifera)	(Iriartea_deltoidea	((Nypa_fruticans	Phoenix_dactylifera)	(Podococcus_barteri	Sabal_domingensis))))))	Calamus_caryotoides);
((Iriartea_deltoidea	(((Podococcus_barteri	(((Geonoma_undata	(Nypa_fruticans	Manicaria_saccifera))	((Prestoea_acuminata	(Oenocarpus_minor	Oenocarpus_bataua))	(Leopoldinia_pulchra	(Dypsis_decaryi	(((Kentiopsis_piersoniorum	Veitchia_spiralis)	((Dictyosperma_album	Burretiokentia_grandiflora)	Hydriastele_microspadix))	Heterospathe_cagayanensis)))))	Pelagodoxa_henryana))	((Sclerosperma_profizianum	Orania_palindan)	((((Reinhardtia_gracilis	Reinhardtia_simplex)	(Reinhardtia_latisecta	Reinhardtia_paiewonskiana))	(Attalea_speciosa	(Elaeis_guineensis	(Elaeis_oleifera	Bactris_major))))	Roystonea_regia)))	((Phoenix_dactylifera	Sabal_domingensis)	(Serenoa_repens	Pseudophoenix_vinifera))))	Calamus_caryotoides);
(((Iriartea_deltoidea	(Pseudophoenix_vinifera	(Podococcus_barteri	(Serenoa_repens	(Phoenix_dactylifera	Sabal_domingensis)))))	(((Orania_palindan	Sclerosperma_profizianum)	(Pelagodoxa_henryana	(((Nypa_fruticans	Manicaria_saccifera)	Geonoma_undata)	((Prestoea_acuminata	(Oenocarpus_bataua	Oenocarpus_minor))	(Leopoldinia_pulchra	(Dypsis_decaryi	((Heterospathe_cagayanensis	(Burretiokentia_grandiflora	(Hydriastele_microspadix	(Veitchia_spiralis	Kentiopsis_piersoniorum))))	Dictyosperma_album)))))))	(((Attalea_speciosa	(Elaeis_guineensis	(Elaeis_oleifera	Bactris_major)))	((Reinhardtia_paiewonskiana	Reinhardtia_latisecta)	(Reinhardtia_gracilis	Reinhardtia_simplex)))	Roystonea_regia)))	Calamus_caryotoides);
(((Iriartea_deltoidea	(Pseudophoenix_vinifera	(Podococcus_barteri	(Serenoa_repens	(Phoenix_dactylifera	Sabal_domingensis)))))	((Orania_palindan	Sclerosperma_profizianum)	((Pelagodoxa_henryana	((Manicaria_saccifera	(Leopoldinia_pulchra	Geonoma_undata))	((Prestoea_acuminata	(Oenocarpus_bataua	Oenocarpus_minor))	(Dypsis_decaryi	((Veitchia_spiralis	Kentiopsis_piersoniorum)	((Heterospathe_cagayanensis	(Burretiokentia_grandiflora	Hydriastele_microspadix))	Dictyosperma_album))))))	(((Attalea_speciosa	(Bactris_major	(Elaeis_guineensis	Elaeis_oleifera)))	(Nypa_fruticans	((Reinhardtia_paiewonskiana	Reinhardtia_latisecta)	(Reinhardtia_gracilis	Reinhardtia_simplex))))	Roystonea_regia))))	Calamus_caryotoides);
((Orania_palindan	(Sclerosperma_profizianum	((((Iriartea_deltoidea	((Phoenix_dactylifera	Sabal_domingensis)	(Pseudophoenix_vinifera	Serenoa_repens)))	(Podococcus_barteri	((Leopoldinia_pulchra	Pelagodoxa_henryana)	(((Prestoea_acuminata	(Oenocarpus_bataua	Oenocarpus_minor))	(Dypsis_decaryi	((Burretiokentia_grandiflora	((Hydriastele_microspadix	(Veitchia_spiralis	Kentiopsis_piersoniorum))	Heterospathe_cagayanensis))	Dictyosperma_album)))	(Geonoma_undata	Manicaria_saccifera)))))	(((Elaeis_guineensis	Attalea_speciosa)	(Bactris_major	Elaeis_oleifera))	((Reinhardtia_paiewonskiana	Reinhardtia_latisecta)	((Reinhardtia_gracilis	Reinhardtia_simplex)	Nypa_fruticans))))	Roystonea_regia)))	Calamus_caryotoides);
((((((Iriartea_deltoidea	(Phoenix_dactylifera	Sabal_domingensis))	Podococcus_barteri)	(Roystonea_regia	(((Geonoma_undata	((Manicaria_saccifera	(Leopoldinia_pulchra	Pelagodoxa_henryana))	((Prestoea_acuminata	(Oenocarpus_bataua	Oenocarpus_minor))	(Dypsis_decaryi	((((Veitchia_spiralis	Kentiopsis_piersoniorum)	Hydriastele_microspadix)	(Dictyosperma_album	Burretiokentia_grandiflora))	Heterospathe_cagayanensis)))))	(Orania_palindan	Sclerosperma_profizianum))	((Nypa_fruticans	((Elaeis_guineensis	(Bactris_major	Elaeis_oleifera))	Attalea_speciosa))	((Reinhardtia_paiewonskiana	(Reinhardtia_gracilis	Reinhardtia_latisecta))	Reinhardtia_simplex)))))	Pseudophoenix_vinifera)	Serenoa_repens)	Calamus_caryotoides);
((((((Iriartea_deltoidea	Podococcus_barteri)	((Orania_palindan	Sclerosperma_profizianum)	((Roystonea_regia	(((Reinhardtia_paiewonskiana	(Reinhardtia_gracilis	Reinhardtia_latisecta))	(Nypa_fruticans	Reinhardtia_simplex))	((Elaeis_guineensis	(Bactris_major	Elaeis_oleifera))	Attalea_speciosa)))	(((Geonoma_undata	(Leopoldinia_pulchra	Manicaria_saccifera))	((Prestoea_acuminata	(Oenocarpus_bataua	Oenocarpus_minor))	(Dypsis_decaryi	((Veitchia_spiralis	Dictyosperma_album)	((Burretiokentia_grandiflora	(Heterospathe_cagayanensis	Hydriastele_microspadix))	Kentiopsis_piersoniorum)))))	Pelagodoxa_henryana))))	(Phoenix_dactylifera	Sabal_domingensis))	Pseudophoenix_vinifera)	Serenoa_repens)	Calamus_caryotoides);
(((Orania_palindan	Sclerosperma_profizianum)	(((Roystonea_regia	(((Reinhardtia_paiewonskiana	Reinhardtia_latisecta)	(Reinhardtia_gracilis	Reinhardtia_simplex))	(Nypa_fruticans	(Elaeis_guineensis	((Bactris_major	Elaeis_oleifera)	Attalea_speciosa)))))	(Geonoma_undata	((Manicaria_saccifera	(Leopoldinia_pulchra	Pelagodoxa_henryana))	((Prestoea_acuminata	(Oenocarpus_bataua	Oenocarpus_minor))	((Podococcus_barteri	Dypsis_decaryi)	(((Dictyosperma_album	(Hydriastele_microspadix	Burretiokentia_grandiflora))	Heterospathe_cagayanensis)	(Veitchia_spiralis	Kentiopsis_piersoniorum)))))))	(Iriartea_deltoidea	((Phoenix_dactylifera	Sabal_domingensis)	(Pseudophoenix_vinifera	Serenoa_repens)))))	Calamus_caryotoides);
((Serenoa_repens	((((((Orania_palindan	Sclerosperma_profizianum)	((Roystonea_regia	(((Reinhardtia_paiewonskiana	Reinhardtia_latisecta)	(Reinhardtia_gracilis	Reinhardtia_simplex))	(Elaeis_guineensis	((Bactris_major	Elaeis_oleifera)	Attalea_speciosa))))	(((Manicaria_saccifera	Geonoma_undata)	((Prestoea_acuminata	(Oenocarpus_bataua	Oenocarpus_minor))	((Dypsis_decaryi	((Dictyosperma_album	(((Veitchia_spiralis	Kentiopsis_piersoniorum)	Hydriastele_microspadix)	Burretiokentia_grandiflora))	Heterospathe_cagayanensis))	Leopoldinia_pulchra)))	Pelagodoxa_henryana)))	(Podococcus_barteri	Iriartea_deltoidea))	(Phoenix_dactylifera	Sabal_domingensis))	Pseudophoenix_vinifera)	Nypa_fruticans))	Calamus_caryotoides);
((((Pseudophoenix_vinifera	(Iriartea_deltoidea	((Orania_palindan	Sclerosperma_profizianum)	((Roystonea_regia	(((Reinhardtia_paiewonskiana	(Reinhardtia_gracilis	Reinhardtia_latisecta))	Reinhardtia_simplex)	(Elaeis_guineensis	((Bactris_major	Elaeis_oleifera)	Attalea_speciosa))))	(Manicaria_saccifera	(((((Dypsis_decaryi	((((Veitchia_spiralis	Kentiopsis_piersoniorum)	Hydriastele_microspadix)	(Burretiokentia_grandiflora	Dictyosperma_album))	Heterospathe_cagayanensis))	Leopoldinia_pulchra)	Pelagodoxa_henryana)	Geonoma_undata)	(Prestoea_acuminata	(Oenocarpus_bataua	Oenocarpus_minor))))))))	(Serenoa_repens	(Phoenix_dactylifera	(Podococcus_barteri	Sabal_domingensis))))	Nypa_fruticans)	Calamus_caryotoides);
(((Orania_palindan	Sclerosperma_profizianum)	((((Attalea_speciosa	(Elaeis_guineensis	(Bactris_major	Elaeis_oleifera)))	(Roystonea_regia	((Reinhardtia_paiewonskiana	Reinhardtia_latisecta)	(Reinhardtia_gracilis	Reinhardtia_simplex))))	(Manicaria_saccifera	((Dypsis_decaryi	((((Hydriastele_microspadix	Burretiokentia_grandiflora)	Heterospathe_cagayanensis)	Dictyosperma_album)	(Veitchia_spiralis	Kentiopsis_piersoniorum)))	((Pelagodoxa_henryana	Geonoma_undata)	(Leopoldinia_pulchra	(Prestoea_acuminata	(Oenocarpus_bataua	Oenocarpus_minor)))))))	((((Nypa_fruticans	Phoenix_dactylifera)	Sabal_domingensis)	(Serenoa_repens	Pseudophoenix_vinifera))	(Podococcus_barteri	Iriartea_deltoidea))))	Calamus_caryotoides);
(((((Nypa_fruticans	((Serenoa_repens	(Phoenix_dactylifera	Sabal_domingensis))	Podococcus_barteri))	Pseudophoenix_vinifera)	Iriartea_deltoidea)	(((Roystonea_regia	(Sclerosperma_profizianum	Orania_palindan))	((Elaeis_guineensis	((Bactris_major	Elaeis_oleifera)	Attalea_speciosa))	((Reinhardtia_paiewonskiana	Reinhardtia_latisecta)	(Reinhardtia_gracilis	Reinhardtia_simplex))))	((Geonoma_undata	Manicaria_saccifera)	(Pelagodoxa_henryana	((Prestoea_acuminata	(Oenocarpus_bataua	Oenocarpus_minor))	(Leopoldinia_pulchra	((Hydriastele_microspadix	Dypsis_decaryi)	(((Burretiokentia_grandiflora	Heterospathe_cagayanensis)	(Veitchia_spiralis	Kentiopsis_piersoniorum))	Dictyosperma_album))))))))	Calamus_caryotoides);
(((Serenoa_repens	Pseudophoenix_vinifera)	((((((((Elaeis_guineensis	(Elaeis_oleifera	Bactris_major))	Attalea_speciosa)	(Roystonea_regia	((Reinhardtia_gracilis	Reinhardtia_simplex)	(Reinhardtia_paiewonskiana	Reinhardtia_latisecta))))	(Sclerosperma_profizianum	Orania_palindan))	Podococcus_barteri)	(Nypa_fruticans	(((Geonoma_undata	Manicaria_saccifera)	((Prestoea_acuminata	(Oenocarpus_bataua	Oenocarpus_minor))	(((Heterospathe_cagayanensis	((Hydriastele_microspadix	(Veitchia_spiralis	Kentiopsis_piersoniorum))	(Dictyosperma_album	Burretiokentia_grandiflora)))	Dypsis_decaryi)	Leopoldinia_pulchra)))	Pelagodoxa_henryana)))	Iriartea_deltoidea)	(Sabal_domingensis	Phoenix_dactylifera)))	Calamus_caryotoides);
(((Serenoa_repens	Pseudophoenix_vinifera)	((((Sclerosperma_profizianum	Orania_palindan)	(((Podococcus_barteri	(((Geonoma_undata	Manicaria_saccifera)	((Prestoea_acuminata	(Oenocarpus_bataua	Oenocarpus_minor))	((((Heterospathe_cagayanensis	(Dictyosperma_album	(Hydriastele_microspadix	Burretiokentia_grandiflora)))	(Veitchia_spiralis	Kentiopsis_piersoniorum))	(Nypa_fruticans	Dypsis_decaryi))	Leopoldinia_pulchra)))	Pelagodoxa_henryana))	Roystonea_regia)	((Elaeis_guineensis	((Elaeis_oleifera	Bactris_major)	Attalea_speciosa))	(Reinhardtia_simplex	(Reinhardtia_latisecta	(Reinhardtia_paiewonskiana	Reinhardtia_gracilis))))))	Iriartea_deltoidea)	(Sabal_domingensis	Phoenix_dactylifera)))	Calamus_caryotoides);
(((Sclerosperma_profizianum	Orania_palindan)	(((((Geonoma_undata	(Nypa_fruticans	Manicaria_saccifera))	((Prestoea_acuminata	(Oenocarpus_bataua	Oenocarpus_minor))	((((Heterospathe_cagayanensis	(Hydriastele_microspadix	Burretiokentia_grandiflora))	(Veitchia_spiralis	Kentiopsis_piersoniorum))	Dictyosperma_album)	Dypsis_decaryi)))	(Leopoldinia_pulchra	Pelagodoxa_henryana))	((((Elaeis_guineensis	Elaeis_oleifera)	Bactris_major)	Attalea_speciosa)	(Roystonea_regia	(Reinhardtia_simplex	(Reinhardtia_latisecta	(Reinhardtia_paiewonskiana	Reinhardtia_gracilis))))))	((Serenoa_repens	Pseudophoenix_vinifera)	(Iriartea_deltoidea	(Podococcus_barteri	(Sabal_domingensis	Phoenix_dactylifera))))))	Calamus_caryotoides);
(((Sclerosperma_profizianum	Orania_palindan)	(((((((Podococcus_barteri	Sabal_domingensis)	(Nypa_fruticans	Phoenix_dactylifera))	(Serenoa_repens	Pseudophoenix_vinifera))	Iriartea_deltoidea)	((((Geonoma_undata	(Leopoldinia_pulchra	Pelagodoxa_henryana))	(((Dictyosperma_album	Heterospathe_cagayanensis)	(Burretiokentia_grandiflora	(Hydriastele_microspadix	(Veitchia_spiralis	Kentiopsis_piersoniorum))))	Dypsis_decaryi))	(Prestoea_acuminata	(Oenocarpus_bataua	Oenocarpus_minor)))	Manicaria_saccifera))	((((Elaeis_guineensis	Elaeis_oleifera)	Bactris_major)	Attalea_speciosa)	Roystonea_regia))	((Reinhardtia_gracilis	Reinhardtia_simplex)	(Reinhardtia_latisecta	Reinhardtia_paiewonskiana))))	Calamus_caryotoides);
((((Sabal_domingensis	Phoenix_dactylifera)	(Serenoa_repens	Pseudophoenix_vinifera))	(Iriartea_deltoidea	(((((Nypa_fruticans	Reinhardtia_simplex)	(Reinhardtia_latisecta	(Reinhardtia_gracilis	Reinhardtia_paiewonskiana)))	((Attalea_speciosa	Elaeis_guineensis)	(Elaeis_oleifera	Bactris_major)))	(Podococcus_barteri	((((((((Veitchia_spiralis	Kentiopsis_piersoniorum)	(Heterospathe_cagayanensis	(Dictyosperma_album	(Hydriastele_microspadix	Burretiokentia_grandiflora))))	Dypsis_decaryi)	Leopoldinia_pulchra)	(Prestoea_acuminata	(Oenocarpus_bataua	Oenocarpus_minor)))	(Geonoma_undata	Manicaria_saccifera))	Pelagodoxa_henryana)	(Sclerosperma_profizianum	Orania_palindan))))	Roystonea_regia)))	Calamus_caryotoides);
((Pseudophoenix_vinifera	(((Serenoa_repens	(Sabal_domingensis	Phoenix_dactylifera))	(Podococcus_barteri	Iriartea_deltoidea))	(((((((((Veitchia_spiralis	Kentiopsis_piersoniorum)	((Burretiokentia_grandiflora	Dictyosperma_album)	(Hydriastele_microspadix	Heterospathe_cagayanensis)))	Dypsis_decaryi)	Leopoldinia_pulchra)	(Prestoea_acuminata	(Oenocarpus_bataua	Oenocarpus_minor)))	(Geonoma_undata	(Manicaria_saccifera	Nypa_fruticans)))	Pelagodoxa_henryana)	(((Roystonea_regia	(Reinhardtia_simplex	((Reinhardtia_gracilis	Reinhardtia_paiewonskiana)	Reinhardtia_latisecta)))	((Elaeis_guineensis	Elaeis_oleifera)	Bactris_major))	Attalea_speciosa))	(Sclerosperma_profizianum	Orania_palindan))))	Calamus_caryotoides);
(((Pseudophoenix_vinifera	((Sabal_domingensis	Phoenix_dactylifera)	(Iriartea_deltoidea	(((Podococcus_barteri	(Roystonea_regia	((Reinhardtia_simplex	((Reinhardtia_gracilis	Reinhardtia_paiewonskiana)	Reinhardtia_latisecta))	((Elaeis_guineensis	(Elaeis_oleifera	Bactris_major))	Attalea_speciosa))))	(((Leopoldinia_pulchra	(((Heterospathe_cagayanensis	((Veitchia_spiralis	Kentiopsis_piersoniorum)	(Burretiokentia_grandiflora	Hydriastele_microspadix)))	Dictyosperma_album)	Dypsis_decaryi))	((Prestoea_acuminata	(Oenocarpus_bataua	Oenocarpus_minor))	(Geonoma_undata	(Manicaria_saccifera	Nypa_fruticans))))	Pelagodoxa_henryana))	(Sclerosperma_profizianum	Orania_palindan)))))	Serenoa_repens)	Calamus_caryotoides);
(((Pseudophoenix_vinifera	Serenoa_repens)	(((Podococcus_barteri	Sabal_domingensis)	Phoenix_dactylifera)	(Iriartea_deltoidea	(((Roystonea_regia	((Nypa_fruticans	((Reinhardtia_gracilis	Reinhardtia_simplex)	(Reinhardtia_paiewonskiana	Reinhardtia_latisecta)))	(Elaeis_guineensis	((Elaeis_oleifera	Bactris_major)	Attalea_speciosa))))	(((Geonoma_undata	Manicaria_saccifera)	((Leopoldinia_pulchra	(((Heterospathe_cagayanensis	((Burretiokentia_grandiflora	Hydriastele_microspadix)	Dictyosperma_album))	(Veitchia_spiralis	Kentiopsis_piersoniorum))	Dypsis_decaryi))	(Prestoea_acuminata	(Oenocarpus_bataua	Oenocarpus_minor))))	Pelagodoxa_henryana))	(Sclerosperma_profizianum	Orania_palindan)))))	Calamus_caryotoides);
(((Pseudophoenix_vinifera	Serenoa_repens)	(((Podococcus_barteri	Sabal_domingensis)	Phoenix_dactylifera)	(Iriartea_deltoidea	(((((Elaeis_guineensis	(Elaeis_oleifera	Bactris_major))	Attalea_speciosa)	(Roystonea_regia	((Reinhardtia_gracilis	Reinhardtia_simplex)	(Reinhardtia_paiewonskiana	Reinhardtia_latisecta))))	(((Geonoma_undata	Manicaria_saccifera)	((Leopoldinia_pulchra	(((((Veitchia_spiralis	Kentiopsis_piersoniorum)	(Burretiokentia_grandiflora	Hydriastele_microspadix))	Heterospathe_cagayanensis)	Dictyosperma_album)	(Nypa_fruticans	Dypsis_decaryi)))	(Prestoea_acuminata	(Oenocarpus_bataua	Oenocarpus_minor))))	Pelagodoxa_henryana))	(Sclerosperma_profizianum	Orania_palindan)))))	Calamus_caryotoides);
(((((Sabal_domingensis	Phoenix_dactylifera)	(Iriartea_deltoidea	((Geonoma_undata	((Nypa_fruticans	Manicaria_saccifera)	(((Pelagodoxa_henryana	Leopoldinia_pulchra)	((((Podococcus_barteri	Dypsis_decaryi)	Hydriastele_microspadix)	(Dictyosperma_album	Burretiokentia_grandiflora))	(Heterospathe_cagayanensis	(Veitchia_spiralis	Kentiopsis_piersoniorum))))	(Prestoea_acuminata	(Oenocarpus_bataua	Oenocarpus_minor)))))	((Sclerosperma_profizianum	Orania_palindan)	(((Elaeis_guineensis	(Elaeis_oleifera	Bactris_major))	Attalea_speciosa)	(Roystonea_regia	(Reinhardtia_simplex	(Reinhardtia_paiewonskiana	(Reinhardtia_gracilis	Reinhardtia_latisecta)))))))))	Pseudophoenix_vinifera)	Serenoa_repens)	Calamus_caryotoides);
(((((Phoenix_dactylifera	Sabal_domingensis)	(((((Pelagodoxa_henryana	((Geonoma_undata	Manicaria_saccifera)	((Leopoldinia_pulchra	(Dypsis_decaryi	(Dictyosperma_album	(Heterospathe_cagayanensis	(Burretiokentia_grandiflora	(Hydriastele_microspadix	(Kentiopsis_piersoniorum	Veitchia_spiralis)))))))	((Oenocarpus_bataua	Oenocarpus_minor)	Prestoea_acuminata))))	(((Attalea_speciosa	(Elaeis_oleifera	Bactris_major))	Elaeis_guineensis)	((Reinhardtia_simplex	Reinhardtia_gracilis)	(Reinhardtia_latisecta	Reinhardtia_paiewonskiana))))	(Roystonea_regia	(Sclerosperma_profizianum	Orania_palindan)))	(Podococcus_barteri	Iriartea_deltoidea))	Pseudophoenix_vinifera))	Serenoa_repens)	Nypa_fruticans)	Calamus_caryotoides);
(((Pseudophoenix_vinifera	Serenoa_repens)	((Phoenix_dactylifera	(Podococcus_barteri	Sabal_domingensis))	(((Elaeis_guineensis	((((Leopoldinia_pulchra	(Dypsis_decaryi	(Dictyosperma_album	((Kentiopsis_piersoniorum	Veitchia_spiralis)	(Burretiokentia_grandiflora	(Heterospathe_cagayanensis	Hydriastele_microspadix))))))	((Oenocarpus_bataua	Oenocarpus_minor)	Prestoea_acuminata))	Pelagodoxa_henryana)	(Geonoma_undata	Manicaria_saccifera)))	((Nypa_fruticans	(Roystonea_regia	((Attalea_speciosa	(Elaeis_oleifera	Bactris_major))	((Reinhardtia_simplex	Reinhardtia_gracilis)	(Reinhardtia_latisecta	Reinhardtia_paiewonskiana)))))	(Sclerosperma_profizianum	Orania_palindan)))	Iriartea_deltoidea)))	Calamus_caryotoides);
(((Pseudophoenix_vinifera	Serenoa_repens)	((Phoenix_dactylifera	Sabal_domingensis)	((((((((Kentiopsis_piersoniorum	Veitchia_spiralis)	((Hydriastele_microspadix	Burretiokentia_grandiflora)	(Heterospathe_cagayanensis	Dictyosperma_album)))	Dypsis_decaryi)	((Oenocarpus_bataua	Oenocarpus_minor)	Prestoea_acuminata))	(Leopoldinia_pulchra	((Nypa_fruticans	Manicaria_saccifera)	Geonoma_undata)))	Pelagodoxa_henryana)	(((Attalea_speciosa	(Elaeis_guineensis	(Elaeis_oleifera	Bactris_major)))	(((Reinhardtia_simplex	Reinhardtia_gracilis)	(Reinhardtia_latisecta	Reinhardtia_paiewonskiana))	Roystonea_regia))	(Sclerosperma_profizianum	Orania_palindan)))	(Iriartea_deltoidea	Podococcus_barteri))))	Calamus_caryotoides);
((((((((((Attalea_speciosa	(Elaeis_guineensis	(Elaeis_oleifera	Bactris_major)))	(((Reinhardtia_simplex	Reinhardtia_gracilis)	(Reinhardtia_latisecta	Reinhardtia_paiewonskiana))	Roystonea_regia))	((Sclerosperma_profizianum	Orania_palindan)	((((Oenocarpus_bataua	Oenocarpus_minor)	Prestoea_acuminata)	(((((Heterospathe_cagayanensis	((Hydriastele_microspadix	(Kentiopsis_piersoniorum	Veitchia_spiralis))	Burretiokentia_grandiflora))	Dictyosperma_album)	Dypsis_decaryi)	(Pelagodoxa_henryana	Leopoldinia_pulchra))	Manicaria_saccifera))	Geonoma_undata)))	Podococcus_barteri)	Iriartea_deltoidea)	(Phoenix_dactylifera	Sabal_domingensis))	Nypa_fruticans)	Pseudophoenix_vinifera)	Serenoa_repens)	Calamus_caryotoides);
(((Pseudophoenix_vinifera	Serenoa_repens)	(((((Sclerosperma_profizianum	Orania_palindan)	((((Nypa_fruticans	(Elaeis_guineensis	Attalea_speciosa))	(Elaeis_oleifera	Bactris_major))	(Reinhardtia_simplex	((Reinhardtia_latisecta	Reinhardtia_gracilis)	Reinhardtia_paiewonskiana)))	(Roystonea_regia	((Geonoma_undata	Manicaria_saccifera)	((Pelagodoxa_henryana	Leopoldinia_pulchra)	(((Oenocarpus_bataua	Oenocarpus_minor)	Prestoea_acuminata)	((Heterospathe_cagayanensis	((Burretiokentia_grandiflora	(Hydriastele_microspadix	(Kentiopsis_piersoniorum	Veitchia_spiralis)))	Dictyosperma_album))	Dypsis_decaryi)))))))	Podococcus_barteri)	Iriartea_deltoidea)	(Phoenix_dactylifera	Sabal_domingensis)))	Calamus_caryotoides);
(((Pseudophoenix_vinifera	Serenoa_repens)	((((Sclerosperma_profizianum	Orania_palindan)	(((Attalea_speciosa	(Elaeis_guineensis	(Elaeis_oleifera	Bactris_major)))	(Roystonea_regia	(Reinhardtia_simplex	((Reinhardtia_latisecta	Reinhardtia_gracilis)	Reinhardtia_paiewonskiana))))	(((Geonoma_undata	(Nypa_fruticans	Manicaria_saccifera))	(((Oenocarpus_bataua	Oenocarpus_minor)	Prestoea_acuminata)	((Heterospathe_cagayanensis	((Hydriastele_microspadix	(Kentiopsis_piersoniorum	Veitchia_spiralis))	(Dictyosperma_album	Burretiokentia_grandiflora)))	Dypsis_decaryi)))	(Leopoldinia_pulchra	Pelagodoxa_henryana))))	(Podococcus_barteri	Iriartea_deltoidea))	(Phoenix_dactylifera	Sabal_domingensis)))	Calamus_caryotoides);
((Pseudophoenix_vinifera	(((Sclerosperma_profizianum	Orania_palindan)	(((Attalea_speciosa	(Bactris_major	(Elaeis_guineensis	Elaeis_oleifera)))	(Roystonea_regia	((Reinhardtia_gracilis	Reinhardtia_simplex)	(Reinhardtia_latisecta	Reinhardtia_paiewonskiana))))	(((Geonoma_undata	(Nypa_fruticans	Manicaria_saccifera))	(((((Burretiokentia_grandiflora	Hydriastele_microspadix)	(Dictyosperma_album	Heterospathe_cagayanensis))	(Kentiopsis_piersoniorum	Veitchia_spiralis))	Dypsis_decaryi)	(((Oenocarpus_bataua	Oenocarpus_minor)	Prestoea_acuminata)	Leopoldinia_pulchra)))	Pelagodoxa_henryana)))	((Iriartea_deltoidea	(Serenoa_repens	(Phoenix_dactylifera	Sabal_domingensis)))	Podococcus_barteri)))	Calamus_caryotoides);
(((Serenoa_repens	Pseudophoenix_vinifera)	((((Sclerosperma_profizianum	Orania_palindan)	((((Geonoma_undata	Manicaria_saccifera)	(((Oenocarpus_bataua	Oenocarpus_minor)	Prestoea_acuminata)	(Leopoldinia_pulchra	(((Heterospathe_cagayanensis	((Burretiokentia_grandiflora	Hydriastele_microspadix)	Dictyosperma_album))	(Kentiopsis_piersoniorum	Veitchia_spiralis))	(Nypa_fruticans	Dypsis_decaryi)))))	Pelagodoxa_henryana)	(((Attalea_speciosa	(Elaeis_guineensis	(Elaeis_oleifera	Bactris_major)))	(Reinhardtia_simplex	(Reinhardtia_latisecta	(Reinhardtia_gracilis	Reinhardtia_paiewonskiana))))	Roystonea_regia)))	Iriartea_deltoidea)	(Phoenix_dactylifera	(Podococcus_barteri	Sabal_domingensis))))	Calamus_caryotoides);
((Serenoa_repens	((((((Manicaria_saccifera	(((Oenocarpus_bataua	Oenocarpus_minor)	Prestoea_acuminata)	(Leopoldinia_pulchra	(((Heterospathe_cagayanensis	((Burretiokentia_grandiflora	Hydriastele_microspadix)	Dictyosperma_album))	(Kentiopsis_piersoniorum	Veitchia_spiralis))	(Nypa_fruticans	Dypsis_decaryi)))))	(Geonoma_undata	Pelagodoxa_henryana))	(((Attalea_speciosa	(Elaeis_guineensis	(Elaeis_oleifera	Bactris_major)))	(((Reinhardtia_gracilis	Reinhardtia_simplex)	(Reinhardtia_latisecta	Reinhardtia_paiewonskiana))	Roystonea_regia))	(Sclerosperma_profizianum	Orania_palindan)))	(Podococcus_barteri	Iriartea_deltoidea))	(Phoenix_dactylifera	Sabal_domingensis))	Pseudophoenix_vinifera))	Calamus_caryotoides);
(((Serenoa_repens	Pseudophoenix_vinifera)	((((Sclerosperma_profizianum	Orania_palindan)	(((((Nypa_fruticans	Manicaria_saccifera)	(Pelagodoxa_henryana	Leopoldinia_pulchra))	(((Oenocarpus_bataua	Oenocarpus_minor)	Prestoea_acuminata)	(((Heterospathe_cagayanensis	((Burretiokentia_grandiflora	Hydriastele_microspadix)	Dictyosperma_album))	(Kentiopsis_piersoniorum	Veitchia_spiralis))	Dypsis_decaryi)))	Geonoma_undata)	((Elaeis_guineensis	((Elaeis_oleifera	Bactris_major)	Attalea_speciosa))	(((Reinhardtia_gracilis	Reinhardtia_simplex)	(Reinhardtia_latisecta	Reinhardtia_paiewonskiana))	Roystonea_regia))))	(Podococcus_barteri	Iriartea_deltoidea))	(Phoenix_dactylifera	Sabal_domingensis)))	Calamus_caryotoides);
(((Orania_palindan	Sclerosperma_profizianum)	((Pelagodoxa_henryana	((Leopoldinia_pulchra	(Prestoea_acuminata	(Oenocarpus_bataua	Oenocarpus_minor)))	((Dypsis_decaryi	((Heterospathe_cagayanensis	(Dictyosperma_album	(Hydriastele_microspadix	Burretiokentia_grandiflora)))	(Kentiopsis_piersoniorum	Veitchia_spiralis)))	(Geonoma_undata	(Nypa_fruticans	Manicaria_saccifera)))))	((((Pseudophoenix_vinifera	(Serenoa_repens	(Phoenix_dactylifera	Sabal_domingensis)))	Iriartea_deltoidea)	Podococcus_barteri)	(Roystonea_regia	(((Reinhardtia_paiewonskiana	Reinhardtia_latisecta)	(Reinhardtia_gracilis	Reinhardtia_simplex))	(Elaeis_guineensis	(Attalea_speciosa	(Elaeis_oleifera	Bactris_major))))))))	Calamus_caryotoides);
((Pseudophoenix_vinifera	(((((Elaeis_oleifera	Bactris_major)	(Elaeis_guineensis	Attalea_speciosa))	(Roystonea_regia	(((Reinhardtia_gracilis	Reinhardtia_paiewonskiana)	Reinhardtia_latisecta)	Reinhardtia_simplex)))	(Orania_palindan	((Iriartea_deltoidea	((Serenoa_repens	(Phoenix_dactylifera	Sabal_domingensis))	Podococcus_barteri))	(Pelagodoxa_henryana	((Geonoma_undata	Manicaria_saccifera)	((Nypa_fruticans	(Prestoea_acuminata	(Oenocarpus_bataua	Oenocarpus_minor)))	(Leopoldinia_pulchra	(Dypsis_decaryi	((((Kentiopsis_piersoniorum	Veitchia_spiralis)	Heterospathe_cagayanensis)	(Hydriastele_microspadix	Burretiokentia_grandiflora))	Dictyosperma_album)))))))))	Sclerosperma_profizianum))	Calamus_caryotoides);
(((Pseudophoenix_vinifera	Serenoa_repens)	((Phoenix_dactylifera	Sabal_domingensis)	(Iriartea_deltoidea	((Podococcus_barteri	((((Elaeis_oleifera	Bactris_major)	(Elaeis_guineensis	Attalea_speciosa))	(Roystonea_regia	((Reinhardtia_paiewonskiana	Reinhardtia_latisecta)	(Nypa_fruticans	(Reinhardtia_gracilis	Reinhardtia_simplex)))))	(Pelagodoxa_henryana	(((Prestoea_acuminata	(Oenocarpus_bataua	Oenocarpus_minor))	(Leopoldinia_pulchra	(Dypsis_decaryi	((((Kentiopsis_piersoniorum	Veitchia_spiralis)	Heterospathe_cagayanensis)	(Hydriastele_microspadix	Burretiokentia_grandiflora))	Dictyosperma_album))))	(Manicaria_saccifera	Geonoma_undata)))))	(Orania_palindan	Sclerosperma_profizianum)))))	Calamus_caryotoides);
(((Pseudophoenix_vinifera	Serenoa_repens)	((Phoenix_dactylifera	Sabal_domingensis)	((Podococcus_barteri	Iriartea_deltoidea)	((Pelagodoxa_henryana	(((Prestoea_acuminata	(Oenocarpus_bataua	Oenocarpus_minor))	(Leopoldinia_pulchra	((Nypa_fruticans	Dypsis_decaryi)	(((Hydriastele_microspadix	(Kentiopsis_piersoniorum	Veitchia_spiralis))	(Dictyosperma_album	Burretiokentia_grandiflora))	Heterospathe_cagayanensis))))	(Manicaria_saccifera	Geonoma_undata)))	((Orania_palindan	Sclerosperma_profizianum)	((Elaeis_guineensis	(Attalea_speciosa	(Elaeis_oleifera	Bactris_major)))	(Roystonea_regia	((Reinhardtia_paiewonskiana	Reinhardtia_latisecta)	(Reinhardtia_gracilis	Reinhardtia_simplex)))))))))	Calamus_caryotoides);
(((Pseudophoenix_vinifera	Serenoa_repens)	((Phoenix_dactylifera	Sabal_domingensis)	(Iriartea_deltoidea	((Podococcus_barteri	(((Prestoea_acuminata	(Oenocarpus_bataua	Oenocarpus_minor))	(((Nypa_fruticans	Dypsis_decaryi)	((Dictyosperma_album	Heterospathe_cagayanensis)	(((Kentiopsis_piersoniorum	Veitchia_spiralis)	Burretiokentia_grandiflora)	Hydriastele_microspadix)))	(Leopoldinia_pulchra	Pelagodoxa_henryana)))	(Manicaria_saccifera	Geonoma_undata)))	((Orania_palindan	Sclerosperma_profizianum)	((Attalea_speciosa	((Elaeis_guineensis	Elaeis_oleifera)	Bactris_major))	(Roystonea_regia	((Reinhardtia_paiewonskiana	Reinhardtia_latisecta)	(Reinhardtia_gracilis	Reinhardtia_simplex)))))))))	Calamus_caryotoides);
(((Pseudophoenix_vinifera	Serenoa_repens)	((Phoenix_dactylifera	Sabal_domingensis)	((Podococcus_barteri	Iriartea_deltoidea)	(((((((Prestoea_acuminata	Leopoldinia_pulchra)	(Oenocarpus_bataua	Oenocarpus_minor))	(Dypsis_decaryi	((Heterospathe_cagayanensis	Dictyosperma_album)	(((Kentiopsis_piersoniorum	Veitchia_spiralis)	Hydriastele_microspadix)	Burretiokentia_grandiflora))))	((Nypa_fruticans	Manicaria_saccifera)	Geonoma_undata))	Pelagodoxa_henryana)	(Orania_palindan	Sclerosperma_profizianum))	(Roystonea_regia	(((Reinhardtia_paiewonskiana	Reinhardtia_latisecta)	(Reinhardtia_gracilis	Reinhardtia_simplex))	(Attalea_speciosa	(Elaeis_guineensis	(Elaeis_oleifera	Bactris_major)))))))))	Calamus_caryotoides);
(((Nypa_fruticans	Pseudophoenix_vinifera)	((Serenoa_repens	(Sabal_domingensis	Phoenix_dactylifera))	((Iriartea_deltoidea	(((((Prestoea_acuminata	(Oenocarpus_bataua	Oenocarpus_minor))	(Dypsis_decaryi	((Heterospathe_cagayanensis	((Hydriastele_microspadix	Burretiokentia_grandiflora)	(Kentiopsis_piersoniorum	Veitchia_spiralis)))	Dictyosperma_album)))	(Manicaria_saccifera	(Leopoldinia_pulchra	Pelagodoxa_henryana)))	Geonoma_undata)	((Orania_palindan	Sclerosperma_profizianum)	(Roystonea_regia	(((Reinhardtia_paiewonskiana	Reinhardtia_latisecta)	(Reinhardtia_gracilis	Reinhardtia_simplex))	(Attalea_speciosa	(Elaeis_guineensis	(Elaeis_oleifera	Bactris_major))))))))	Podococcus_barteri)))	Calamus_caryotoides);
(((Pseudophoenix_vinifera	((Sabal_domingensis	Phoenix_dactylifera)	((Podococcus_barteri	Iriartea_deltoidea)	((Orania_palindan	Sclerosperma_profizianum)	(((Attalea_speciosa	(Elaeis_guineensis	(Elaeis_oleifera	Bactris_major)))	(Roystonea_regia	(Nypa_fruticans	((Reinhardtia_paiewonskiana	Reinhardtia_latisecta)	(Reinhardtia_gracilis	Reinhardtia_simplex)))))	((((Prestoea_acuminata	(Oenocarpus_bataua	Oenocarpus_minor))	(((Dictyosperma_album	(((Kentiopsis_piersoniorum	Veitchia_spiralis)	Hydriastele_microspadix)	Burretiokentia_grandiflora))	Heterospathe_cagayanensis)	Dypsis_decaryi))	(Manicaria_saccifera	Geonoma_undata))	(Leopoldinia_pulchra	Pelagodoxa_henryana)))))))	Serenoa_repens)	Calamus_caryotoides);
(((Orania_palindan	Sclerosperma_profizianum)	(((Pseudophoenix_vinifera	(Serenoa_repens	(Sabal_domingensis	Phoenix_dactylifera)))	Iriartea_deltoidea)	(Podococcus_barteri	(((Attalea_speciosa	(Bactris_major	(Elaeis_guineensis	Elaeis_oleifera)))	((Reinhardtia_paiewonskiana	Reinhardtia_latisecta)	(Reinhardtia_gracilis	Reinhardtia_simplex)))	(Roystonea_regia	((((Prestoea_acuminata	(Oenocarpus_bataua	Oenocarpus_minor))	(Leopoldinia_pulchra	((((Dictyosperma_album	(Hydriastele_microspadix	Burretiokentia_grandiflora))	Heterospathe_cagayanensis)	(Kentiopsis_piersoniorum	Veitchia_spiralis))	(Nypa_fruticans	Dypsis_decaryi))))	(Manicaria_saccifera	Geonoma_undata))	Pelagodoxa_henryana))))))	Calamus_caryotoides);
(((Serenoa_repens	Pseudophoenix_vinifera)	((Sabal_domingensis	Phoenix_dactylifera)	((Iriartea_deltoidea	Podococcus_barteri)	((((Orania_palindan	Sclerosperma_profizianum)	(((Attalea_speciosa	(Bactris_major	Elaeis_oleifera))	Elaeis_guineensis)	(Roystonea_regia	((Reinhardtia_paiewonskiana	Reinhardtia_latisecta)	(Reinhardtia_gracilis	Reinhardtia_simplex)))))	(Manicaria_saccifera	((Prestoea_acuminata	(Oenocarpus_bataua	Oenocarpus_minor))	((Leopoldinia_pulchra	(((Heterospathe_cagayanensis	Dictyosperma_album)	(((Kentiopsis_piersoniorum	Veitchia_spiralis)	Hydriastele_microspadix)	Burretiokentia_grandiflora))	Dypsis_decaryi))	(Geonoma_undata	Pelagodoxa_henryana)))))	Nypa_fruticans))))	Calamus_caryotoides);
((Pseudophoenix_vinifera	(((Iriartea_deltoidea	(((((Oenocarpus_bataua	Oenocarpus_minor)	Prestoea_acuminata)	((Pelagodoxa_henryana	Leopoldinia_pulchra)	(Dypsis_decaryi	(Heterospathe_cagayanensis	(Dictyosperma_album	(((Veitchia_spiralis	Kentiopsis_piersoniorum)	Hydriastele_microspadix)	Burretiokentia_grandiflora))))))	(Geonoma_undata	(Nypa_fruticans	Manicaria_saccifera)))	((Orania_palindan	Sclerosperma_profizianum)	((((Reinhardtia_gracilis	Reinhardtia_simplex)	(Reinhardtia_latisecta	Reinhardtia_paiewonskiana))	(((Elaeis_guineensis	Elaeis_oleifera)	Bactris_major)	Attalea_speciosa))	(Podococcus_barteri	Roystonea_regia)))))	(Phoenix_dactylifera	Sabal_domingensis))	Serenoa_repens))	Calamus_caryotoides);
((Pseudophoenix_vinifera	((Iriartea_deltoidea	((((Roystonea_regia	Podococcus_barteri)	((Reinhardtia_simplex	(Reinhardtia_latisecta	(Reinhardtia_gracilis	Reinhardtia_paiewonskiana)))	(Attalea_speciosa	((Elaeis_oleifera	Bactris_major)	Elaeis_guineensis))))	(((((Oenocarpus_bataua	Oenocarpus_minor)	Prestoea_acuminata)	(Leopoldinia_pulchra	(Dypsis_decaryi	(Dictyosperma_album	((Hydriastele_microspadix	Burretiokentia_grandiflora)	((Veitchia_spiralis	Kentiopsis_piersoniorum)	Heterospathe_cagayanensis))))))	(Geonoma_undata	(Nypa_fruticans	Manicaria_saccifera)))	Pelagodoxa_henryana))	(Orania_palindan	Sclerosperma_profizianum)))	(Phoenix_dactylifera	(Serenoa_repens	Sabal_domingensis))))	Calamus_caryotoides);
((Serenoa_repens	((((Podococcus_barteri	(Phoenix_dactylifera	Sabal_domingensis))	Iriartea_deltoidea)	((((Roystonea_regia	(Reinhardtia_simplex	(Reinhardtia_latisecta	(Reinhardtia_gracilis	Reinhardtia_paiewonskiana))))	(Elaeis_guineensis	(Attalea_speciosa	(Elaeis_oleifera	Bactris_major))))	(((Dypsis_decaryi	((Veitchia_spiralis	Kentiopsis_piersoniorum)	((Burretiokentia_grandiflora	Dictyosperma_album)	(Hydriastele_microspadix	Heterospathe_cagayanensis))))	((Geonoma_undata	(Nypa_fruticans	Manicaria_saccifera))	((Oenocarpus_bataua	Oenocarpus_minor)	Prestoea_acuminata)))	(Leopoldinia_pulchra	Pelagodoxa_henryana)))	(Orania_palindan	Sclerosperma_profizianum)))	Pseudophoenix_vinifera))	Calamus_caryotoides);
(((Serenoa_repens	Pseudophoenix_vinifera)	((Phoenix_dactylifera	Sabal_domingensis)	(Iriartea_deltoidea	((Podococcus_barteri	((((Attalea_speciosa	(Elaeis_guineensis	(Elaeis_oleifera	Bactris_major)))	((Reinhardtia_latisecta	(Reinhardtia_gracilis	Reinhardtia_paiewonskiana))	(Nypa_fruticans	Reinhardtia_simplex)))	Roystonea_regia)	(((Geonoma_undata	Manicaria_saccifera)	(((Oenocarpus_bataua	Oenocarpus_minor)	Prestoea_acuminata)	(Leopoldinia_pulchra	(Dypsis_decaryi	((Heterospathe_cagayanensis	(Dictyosperma_album	(Hydriastele_microspadix	Burretiokentia_grandiflora)))	(Veitchia_spiralis	Kentiopsis_piersoniorum))))))	Pelagodoxa_henryana)))	(Orania_palindan	Sclerosperma_profizianum)))))	Calamus_caryotoides);
((Serenoa_repens	((((Nypa_fruticans	Phoenix_dactylifera)	Sabal_domingensis)	(Iriartea_deltoidea	(((Podococcus_barteri	((((Geonoma_undata	Manicaria_saccifera)	(((Oenocarpus_bataua	Oenocarpus_minor)	Prestoea_acuminata)	(Dypsis_decaryi	(((Heterospathe_cagayanensis	Hydriastele_microspadix)	(Burretiokentia_grandiflora	Dictyosperma_album))	(Veitchia_spiralis	Kentiopsis_piersoniorum)))))	Leopoldinia_pulchra)	Pelagodoxa_henryana))	(Orania_palindan	Sclerosperma_profizianum))	(((Elaeis_oleifera	Bactris_major)	(Attalea_speciosa	Elaeis_guineensis))	(Roystonea_regia	((Reinhardtia_latisecta	Reinhardtia_paiewonskiana)	(Reinhardtia_gracilis	Reinhardtia_simplex)))))))	Pseudophoenix_vinifera))	Calamus_caryotoides);
((Serenoa_repens	(((Phoenix_dactylifera	Sabal_domingensis)	(Iriartea_deltoidea	((((Geonoma_undata	((Manicaria_saccifera	(Leopoldinia_pulchra	Pelagodoxa_henryana))	(((Oenocarpus_bataua	Oenocarpus_minor)	Prestoea_acuminata)	((Nypa_fruticans	Dypsis_decaryi)	((Dictyosperma_album	((Hydriastele_microspadix	Burretiokentia_grandiflora)	(Veitchia_spiralis	Kentiopsis_piersoniorum)))	Heterospathe_cagayanensis)))))	(((Attalea_speciosa	(Elaeis_guineensis	(Elaeis_oleifera	Bactris_major)))	((Reinhardtia_latisecta	Reinhardtia_paiewonskiana)	(Reinhardtia_gracilis	Reinhardtia_simplex)))	Roystonea_regia))	(Orania_palindan	Sclerosperma_profizianum))	Podococcus_barteri)))	Pseudophoenix_vinifera))	Calamus_caryotoides);
((Serenoa_repens	((((Phoenix_dactylifera	Sabal_domingensis)	(Iriartea_deltoidea	((Podococcus_barteri	((((Manicaria_saccifera	Geonoma_undata)	(((Oenocarpus_bataua	Oenocarpus_minor)	Prestoea_acuminata)	(Leopoldinia_pulchra	(((Burretiokentia_grandiflora	(Veitchia_spiralis	Kentiopsis_piersoniorum))	(Heterospathe_cagayanensis	Dictyosperma_album))	(Dypsis_decaryi	Hydriastele_microspadix)))))	Pelagodoxa_henryana)	((Attalea_speciosa	(Elaeis_guineensis	(Elaeis_oleifera	Bactris_major)))	(((Reinhardtia_latisecta	Reinhardtia_paiewonskiana)	(Reinhardtia_gracilis	Reinhardtia_simplex))	Roystonea_regia))))	(Orania_palindan	Sclerosperma_profizianum))))	Pseudophoenix_vinifera)	Nypa_fruticans))	Calamus_caryotoides);
((((Serenoa_repens	(Phoenix_dactylifera	Sabal_domingensis))	((Podococcus_barteri	Iriartea_deltoidea)	(((Nypa_fruticans	Manicaria_saccifera)	((((((Veitchia_spiralis	Kentiopsis_piersoniorum)	((Dictyosperma_album	Heterospathe_cagayanensis)	(Hydriastele_microspadix	Burretiokentia_grandiflora)))	Dypsis_decaryi)	Leopoldinia_pulchra)	((Oenocarpus_bataua	Oenocarpus_minor)	Prestoea_acuminata))	(Geonoma_undata	Pelagodoxa_henryana)))	((((Elaeis_oleifera	Bactris_major)	(Attalea_speciosa	Elaeis_guineensis))	(((Reinhardtia_latisecta	Reinhardtia_paiewonskiana)	(Reinhardtia_gracilis	Reinhardtia_simplex))	Roystonea_regia))	(Orania_palindan	Sclerosperma_profizianum)))))	Pseudophoenix_vinifera)	Calamus_caryotoides);
(((((Phoenix_dactylifera	Sabal_domingensis)	(Iriartea_deltoidea	((Orania_palindan	Sclerosperma_profizianum)	((((((((((Hydriastele_microspadix	(Veitchia_spiralis	Kentiopsis_piersoniorum))	(Dictyosperma_album	Burretiokentia_grandiflora))	Heterospathe_cagayanensis)	Dypsis_decaryi)	Leopoldinia_pulchra)	((Oenocarpus_bataua	Oenocarpus_minor)	Prestoea_acuminata))	(Geonoma_undata	Manicaria_saccifera))	(Nypa_fruticans	Pelagodoxa_henryana))	((((Reinhardtia_latisecta	(Reinhardtia_gracilis	Reinhardtia_paiewonskiana))	Reinhardtia_simplex)	(((Elaeis_oleifera	Bactris_major)	Elaeis_guineensis)	Attalea_speciosa))	Roystonea_regia))	Podococcus_barteri))))	Pseudophoenix_vinifera)	Serenoa_repens)	Calamus_caryotoides);
((((Orania_palindan	Sclerosperma_profizianum)	((((Phoenix_dactylifera	(Podococcus_barteri	Sabal_domingensis))	(Pseudophoenix_vinifera	Serenoa_repens))	Iriartea_deltoidea)	(((((Oenocarpus_bataua	Oenocarpus_minor)	Prestoea_acuminata)	(((((Hydriastele_microspadix	Burretiokentia_grandiflora)	Heterospathe_cagayanensis)	(Veitchia_spiralis	Kentiopsis_piersoniorum))	Dictyosperma_album)	Dypsis_decaryi))	((Pelagodoxa_henryana	(Manicaria_saccifera	Leopoldinia_pulchra))	Geonoma_undata))	(((Elaeis_oleifera	Bactris_major)	(Elaeis_guineensis	Attalea_speciosa))	(Roystonea_regia	((Reinhardtia_latisecta	Reinhardtia_paiewonskiana)	(Reinhardtia_gracilis	Reinhardtia_simplex)))))))	Nypa_fruticans)	Calamus_caryotoides);
((((Sclerosperma_profizianum	Orania_palindan)	((((Elaeis_guineensis	(Attalea_speciosa	(Bactris_major	Elaeis_oleifera)))	(Roystonea_regia	((Reinhardtia_gracilis	Reinhardtia_simplex)	(Reinhardtia_latisecta	Reinhardtia_paiewonskiana))))	((Geonoma_undata	Pelagodoxa_henryana)	(((Prestoea_acuminata	(Oenocarpus_minor	Oenocarpus_bataua))	(Leopoldinia_pulchra	(((Kentiopsis_piersoniorum	Veitchia_spiralis)	(Heterospathe_cagayanensis	(Hydriastele_microspadix	(Burretiokentia_grandiflora	Dictyosperma_album))))	Dypsis_decaryi)))	Manicaria_saccifera)))	(((Sabal_domingensis	Phoenix_dactylifera)	(Serenoa_repens	Pseudophoenix_vinifera))	(Iriartea_deltoidea	Podococcus_barteri))))	Nypa_fruticans)	Calamus_caryotoides);
(((Serenoa_repens	Pseudophoenix_vinifera)	((Iriartea_deltoidea	((Sclerosperma_profizianum	Orania_palindan)	((((Bactris_major	Elaeis_oleifera)	(Elaeis_guineensis	Attalea_speciosa))	((Nypa_fruticans	(Reinhardtia_gracilis	Reinhardtia_simplex))	(Reinhardtia_latisecta	Reinhardtia_paiewonskiana)))	(Roystonea_regia	((((Prestoea_acuminata	(Oenocarpus_minor	Oenocarpus_bataua))	(Leopoldinia_pulchra	(((Kentiopsis_piersoniorum	Veitchia_spiralis)	(Heterospathe_cagayanensis	(Dictyosperma_album	(Hydriastele_microspadix	Burretiokentia_grandiflora))))	(Podococcus_barteri	Dypsis_decaryi))))	(Geonoma_undata	Manicaria_saccifera))	Pelagodoxa_henryana)))))	(Sabal_domingensis	Phoenix_dactylifera)))	Calamus_caryotoides);
((((Podococcus_barteri	Iriartea_deltoidea)	(((Sclerosperma_profizianum	Orania_palindan)	((((Nypa_fruticans	(Bactris_major	Elaeis_oleifera))	(Elaeis_guineensis	Attalea_speciosa))	(Reinhardtia_simplex	(Reinhardtia_paiewonskiana	(Reinhardtia_latisecta	Reinhardtia_gracilis))))	Roystonea_regia))	(((Prestoea_acuminata	(Oenocarpus_minor	Oenocarpus_bataua))	(Dypsis_decaryi	(((Heterospathe_cagayanensis	Dictyosperma_album)	Burretiokentia_grandiflora)	(Hydriastele_microspadix	(Kentiopsis_piersoniorum	Veitchia_spiralis)))))	(((Leopoldinia_pulchra	Geonoma_undata)	Manicaria_saccifera)	Pelagodoxa_henryana))))	((Sabal_domingensis	Phoenix_dactylifera)	(Pseudophoenix_vinifera	Serenoa_repens)))	Calamus_caryotoides);
(((Iriartea_deltoidea	((Sclerosperma_profizianum	Orania_palindan)	(Podococcus_barteri	(((Roystonea_regia	(((Prestoea_acuminata	(Oenocarpus_minor	Oenocarpus_bataua))	(Leopoldinia_pulchra	(Dypsis_decaryi	((Kentiopsis_piersoniorum	Veitchia_spiralis)	((Burretiokentia_grandiflora	Dictyosperma_album)	(Heterospathe_cagayanensis	Hydriastele_microspadix))))))	(Geonoma_undata	Manicaria_saccifera)))	Pelagodoxa_henryana)	(((Elaeis_guineensis	(Elaeis_oleifera	Bactris_major))	Attalea_speciosa)	(Nypa_fruticans	(Reinhardtia_simplex	(Reinhardtia_latisecta	(Reinhardtia_gracilis	Reinhardtia_paiewonskiana)))))))))	((Sabal_domingensis	Phoenix_dactylifera)	(Pseudophoenix_vinifera	Serenoa_repens)))	Calamus_caryotoides);
((Nypa_fruticans	((Pseudophoenix_vinifera	((Podococcus_barteri	Iriartea_deltoidea)	((Sclerosperma_profizianum	Orania_palindan)	((Geonoma_undata	(((Leopoldinia_pulchra	Pelagodoxa_henryana)	Manicaria_saccifera)	((Prestoea_acuminata	(Oenocarpus_minor	Oenocarpus_bataua))	(Dypsis_decaryi	(((Dictyosperma_album	(Hydriastele_microspadix	Burretiokentia_grandiflora))	Heterospathe_cagayanensis)	(Kentiopsis_piersoniorum	Veitchia_spiralis))))))	(((Elaeis_guineensis	(Elaeis_oleifera	Bactris_major))	Attalea_speciosa)	(Roystonea_regia	((Reinhardtia_gracilis	Reinhardtia_simplex)	(Reinhardtia_latisecta	Reinhardtia_paiewonskiana))))))))	(Serenoa_repens	(Phoenix_dactylifera	Sabal_domingensis))))	Calamus_caryotoides);
(((Iriartea_deltoidea	((Sclerosperma_profizianum	Orania_palindan)	((((Geonoma_undata	(((Dypsis_decaryi	((((Kentiopsis_piersoniorum	Veitchia_spiralis)	(Hydriastele_microspadix	Burretiokentia_grandiflora))	Heterospathe_cagayanensis)	Dictyosperma_album))	(Pelagodoxa_henryana	Leopoldinia_pulchra))	(Prestoea_acuminata	(Oenocarpus_minor	Oenocarpus_bataua))))	Manicaria_saccifera)	(Nypa_fruticans	((Elaeis_guineensis	((Elaeis_oleifera	Bactris_major)	Attalea_speciosa))	((Reinhardtia_gracilis	Reinhardtia_simplex)	(Reinhardtia_latisecta	Reinhardtia_paiewonskiana)))))	Roystonea_regia)))	(Pseudophoenix_vinifera	(Podococcus_barteri	(Serenoa_repens	(Phoenix_dactylifera	Sabal_domingensis)))))	Calamus_caryotoides);
((((Phoenix_dactylifera	Sabal_domingensis)	((Podococcus_barteri	Iriartea_deltoidea)	((Sclerosperma_profizianum	Orania_palindan)	((((Pelagodoxa_henryana	Geonoma_undata)	(((((Kentiopsis_piersoniorum	Veitchia_spiralis)	Heterospathe_cagayanensis)	(((Hydriastele_microspadix	Dypsis_decaryi)	Dictyosperma_album)	Burretiokentia_grandiflora))	Leopoldinia_pulchra)	(Prestoea_acuminata	(Oenocarpus_minor	Oenocarpus_bataua))))	(Nypa_fruticans	Manicaria_saccifera))	(Roystonea_regia	(((Elaeis_oleifera	Bactris_major)	(Attalea_speciosa	Elaeis_guineensis))	((Reinhardtia_gracilis	Reinhardtia_simplex)	(Reinhardtia_latisecta	Reinhardtia_paiewonskiana))))))))	(Serenoa_repens	Pseudophoenix_vinifera))	Calamus_caryotoides);
((((Phoenix_dactylifera	Sabal_domingensis)	(Iriartea_deltoidea	(((Sclerosperma_profizianum	Orania_palindan)	(((((((Heterospathe_cagayanensis	(Dictyosperma_album	(((Kentiopsis_piersoniorum	Veitchia_spiralis)	Hydriastele_microspadix)	Burretiokentia_grandiflora)))	Dypsis_decaryi)	Leopoldinia_pulchra)	(Prestoea_acuminata	(Oenocarpus_minor	Oenocarpus_bataua)))	((Nypa_fruticans	Manicaria_saccifera)	Geonoma_undata))	Pelagodoxa_henryana)	(Roystonea_regia	((Elaeis_guineensis	((Elaeis_oleifera	Bactris_major)	Attalea_speciosa))	((Reinhardtia_gracilis	Reinhardtia_simplex)	(Reinhardtia_latisecta	Reinhardtia_paiewonskiana))))))	Podococcus_barteri)))	(Serenoa_repens	Pseudophoenix_vinifera))	Calamus_caryotoides);
((((Phoenix_dactylifera	Sabal_domingensis)	(Serenoa_repens	Pseudophoenix_vinifera))	(Iriartea_deltoidea	((Podococcus_barteri	((((((((Kentiopsis_piersoniorum	Veitchia_spiralis)	((Hydriastele_microspadix	Heterospathe_cagayanensis)	(Dictyosperma_album	Burretiokentia_grandiflora)))	Dypsis_decaryi)	Leopoldinia_pulchra)	(Prestoea_acuminata	(Oenocarpus_minor	Oenocarpus_bataua)))	(Manicaria_saccifera	Geonoma_undata))	Pelagodoxa_henryana)	(((Elaeis_oleifera	Bactris_major)	(Attalea_speciosa	Elaeis_guineensis))	((Reinhardtia_simplex	(Reinhardtia_latisecta	(Reinhardtia_paiewonskiana	(Reinhardtia_gracilis	Nypa_fruticans))))	Roystonea_regia))))	(Sclerosperma_profizianum	Orania_palindan))))	Calamus_caryotoides);
((((Phoenix_dactylifera	Sabal_domingensis)	(Serenoa_repens	Pseudophoenix_vinifera))	((Podococcus_barteri	Iriartea_deltoidea)	(((Pelagodoxa_henryana	((((((Kentiopsis_piersoniorum	Veitchia_spiralis)	((Hydriastele_microspadix	(Dictyosperma_album	Heterospathe_cagayanensis))	Burretiokentia_grandiflora))	Dypsis_decaryi)	(Prestoea_acuminata	(Oenocarpus_minor	Oenocarpus_bataua)))	(Nypa_fruticans	Manicaria_saccifera))	(Leopoldinia_pulchra	Geonoma_undata)))	((((Elaeis_oleifera	Bactris_major)	(Attalea_speciosa	Elaeis_guineensis))	((Reinhardtia_gracilis	Reinhardtia_simplex)	(Reinhardtia_latisecta	Reinhardtia_paiewonskiana)))	Roystonea_regia))	(Sclerosperma_profizianum	Orania_palindan))))	Calamus_caryotoides);
((Pseudophoenix_vinifera	((Iriartea_deltoidea	(Podococcus_barteri	(Serenoa_repens	(Sabal_domingensis	Phoenix_dactylifera))))	((Pelagodoxa_henryana	((Leopoldinia_pulchra	((((Veitchia_spiralis	Kentiopsis_piersoniorum)	(Heterospathe_cagayanensis	(Hydriastele_microspadix	(Burretiokentia_grandiflora	Dictyosperma_album))))	Dypsis_decaryi)	(Prestoea_acuminata	(Oenocarpus_bataua	Oenocarpus_minor))))	(Geonoma_undata	(Manicaria_saccifera	Nypa_fruticans))))	((Roystonea_regia	((Reinhardtia_simplex	((Reinhardtia_gracilis	Reinhardtia_paiewonskiana)	Reinhardtia_latisecta))	((Elaeis_guineensis	Attalea_speciosa)	(Bactris_major	Elaeis_oleifera))))	(Orania_palindan	Sclerosperma_profizianum)))))	Calamus_caryotoides);
((((Pseudophoenix_vinifera	(((Iriartea_deltoidea	(Sabal_domingensis	Phoenix_dactylifera))	Podococcus_barteri)	(((Bactris_major	(Elaeis_oleifera	(Elaeis_guineensis	Attalea_speciosa)))	(Roystonea_regia	((Reinhardtia_gracilis	Reinhardtia_simplex)	(Reinhardtia_paiewonskiana	Reinhardtia_latisecta))))	((Orania_palindan	Sclerosperma_profizianum)	(Pelagodoxa_henryana	(((((Veitchia_spiralis	Kentiopsis_piersoniorum)	(Heterospathe_cagayanensis	(Hydriastele_microspadix	(Burretiokentia_grandiflora	Dictyosperma_album))))	Dypsis_decaryi)	(Prestoea_acuminata	(Oenocarpus_bataua	Oenocarpus_minor)))	((Leopoldinia_pulchra	Geonoma_undata)	Manicaria_saccifera)))))))	Serenoa_repens)	Nypa_fruticans)	Calamus_caryotoides);
((Iriartea_deltoidea	((Podococcus_barteri	((Serenoa_repens	Pseudophoenix_vinifera)	(Sabal_domingensis	Phoenix_dactylifera)))	((((((Veitchia_spiralis	Kentiopsis_piersoniorum)	((Dictyosperma_album	Heterospathe_cagayanensis)	(Hydriastele_microspadix	Burretiokentia_grandiflora)))	(Nypa_fruticans	Dypsis_decaryi))	(Prestoea_acuminata	(Oenocarpus_bataua	Oenocarpus_minor)))	(((Pelagodoxa_henryana	Leopoldinia_pulchra)	Manicaria_saccifera)	Geonoma_undata))	(((Attalea_speciosa	((Elaeis_oleifera	Bactris_major)	Elaeis_guineensis))	(Roystonea_regia	(Reinhardtia_simplex	(Reinhardtia_paiewonskiana	(Reinhardtia_gracilis	Reinhardtia_latisecta)))))	(Orania_palindan	Sclerosperma_profizianum)))))	Calamus_caryotoides);
((Serenoa_repens	(((Sabal_domingensis	Phoenix_dactylifera)	(((((Attalea_speciosa	(Bactris_major	(Elaeis_guineensis	Elaeis_oleifera)))	(Reinhardtia_simplex	(Reinhardtia_paiewonskiana	(Reinhardtia_gracilis	Reinhardtia_latisecta))))	Roystonea_regia)	(((((Leopoldinia_pulchra	(((Heterospathe_cagayanensis	((Hydriastele_microspadix	Burretiokentia_grandiflora)	(Veitchia_spiralis	Kentiopsis_piersoniorum)))	Dictyosperma_album)	Dypsis_decaryi))	(Prestoea_acuminata	(Oenocarpus_bataua	Oenocarpus_minor)))	((Nypa_fruticans	Manicaria_saccifera)	Geonoma_undata))	Pelagodoxa_henryana)	(Orania_palindan	Sclerosperma_profizianum)))	(Podococcus_barteri	Iriartea_deltoidea)))	Pseudophoenix_vinifera))	Calamus_caryotoides);
((((Orania_palindan	Sclerosperma_profizianum)	(((Attalea_speciosa	(Elaeis_guineensis	(Elaeis_oleifera	Bactris_major)))	((Roystonea_regia	((Reinhardtia_gracilis	Reinhardtia_simplex)	(Reinhardtia_paiewonskiana	Reinhardtia_latisecta)))	Nypa_fruticans))	((((Leopoldinia_pulchra	((((Kentiopsis_piersoniorum	Hydriastele_microspadix)	(Burretiokentia_grandiflora	Heterospathe_cagayanensis))	(Dictyosperma_album	Veitchia_spiralis))	Dypsis_decaryi))	(Prestoea_acuminata	(Oenocarpus_bataua	Oenocarpus_minor)))	(Manicaria_saccifera	Geonoma_undata))	Pelagodoxa_henryana)))	((Podococcus_barteri	Iriartea_deltoidea)	((Pseudophoenix_vinifera	Serenoa_repens)	(Sabal_domingensis	Phoenix_dactylifera))))	Calamus_caryotoides);
(((Pseudophoenix_vinifera	Serenoa_repens)	((Sabal_domingensis	Phoenix_dactylifera)	((Podococcus_barteri	((((Leopoldinia_pulchra	(((Dypsis_decaryi	Veitchia_spiralis)	Kentiopsis_piersoniorum)	((Hydriastele_microspadix	(Dictyosperma_album	Burretiokentia_grandiflora))	Heterospathe_cagayanensis)))	(Prestoea_acuminata	(Oenocarpus_bataua	Oenocarpus_minor)))	((Manicaria_saccifera	Geonoma_undata)	Pelagodoxa_henryana))	((Orania_palindan	Sclerosperma_profizianum)	((Attalea_speciosa	(Elaeis_guineensis	(Elaeis_oleifera	Bactris_major)))	(Roystonea_regia	((Nypa_fruticans	Reinhardtia_simplex)	(Reinhardtia_paiewonskiana	(Reinhardtia_gracilis	Reinhardtia_latisecta))))))))	Iriartea_deltoidea)))	Calamus_caryotoides);
(((Pseudophoenix_vinifera	Serenoa_repens)	(((Podococcus_barteri	Sabal_domingensis)	Phoenix_dactylifera)	((((Leopoldinia_pulchra	Pelagodoxa_henryana)	((Dypsis_decaryi	((Kentiopsis_piersoniorum	Veitchia_spiralis)	((Dictyosperma_album	(Burretiokentia_grandiflora	Hydriastele_microspadix))	Heterospathe_cagayanensis)))	((Manicaria_saccifera	(Prestoea_acuminata	(Oenocarpus_bataua	Oenocarpus_minor)))	Geonoma_undata)))	((Orania_palindan	Sclerosperma_profizianum)	((Elaeis_guineensis	((Elaeis_oleifera	Bactris_major)	Attalea_speciosa))	(Roystonea_regia	((Nypa_fruticans	Reinhardtia_simplex)	(Reinhardtia_latisecta	(Reinhardtia_paiewonskiana	Reinhardtia_gracilis)))))))	Iriartea_deltoidea)))	Calamus_caryotoides);
(((((Sabal_domingensis	Phoenix_dactylifera)	(((((Nypa_fruticans	Manicaria_saccifera)	Geonoma_undata)	(((Dypsis_decaryi	((((Kentiopsis_piersoniorum	Veitchia_spiralis)	(Burretiokentia_grandiflora	Hydriastele_microspadix))	Heterospathe_cagayanensis)	Dictyosperma_album))	(Pelagodoxa_henryana	Leopoldinia_pulchra))	((Oenocarpus_bataua	Oenocarpus_minor)	Prestoea_acuminata)))	(((Orania_palindan	Sclerosperma_profizianum)	(((Elaeis_oleifera	Bactris_major)	(Attalea_speciosa	Elaeis_guineensis))	(Reinhardtia_simplex	(Reinhardtia_latisecta	(Reinhardtia_paiewonskiana	Reinhardtia_gracilis)))))	Roystonea_regia))	(Podococcus_barteri	Iriartea_deltoidea)))	Pseudophoenix_vinifera)	Serenoa_repens)	Calamus_caryotoides);
((((Podococcus_barteri	(((Orania_palindan	Sclerosperma_profizianum)	(Nypa_fruticans	((Attalea_speciosa	(Elaeis_guineensis	(Elaeis_oleifera	Bactris_major)))	(Roystonea_regia	(Reinhardtia_simplex	(Reinhardtia_paiewonskiana	(Reinhardtia_gracilis	Reinhardtia_latisecta)))))))	(((Manicaria_saccifera	Geonoma_undata)	(((Dypsis_decaryi	((Kentiopsis_piersoniorum	Veitchia_spiralis)	(((Hydriastele_microspadix	Dictyosperma_album)	Burretiokentia_grandiflora)	Heterospathe_cagayanensis)))	Leopoldinia_pulchra)	((Oenocarpus_bataua	Oenocarpus_minor)	Prestoea_acuminata)))	Pelagodoxa_henryana)))	Iriartea_deltoidea)	((Pseudophoenix_vinifera	Serenoa_repens)	(Sabal_domingensis	Phoenix_dactylifera)))	Calamus_caryotoides);
((Serenoa_repens	(((Sabal_domingensis	Phoenix_dactylifera)	((Podococcus_barteri	((Orania_palindan	Sclerosperma_profizianum)	(((Elaeis_guineensis	((Elaeis_oleifera	Bactris_major)	Attalea_speciosa))	(Roystonea_regia	(Nypa_fruticans	((Reinhardtia_gracilis	Reinhardtia_simplex)	(Reinhardtia_paiewonskiana	Reinhardtia_latisecta)))))	((Manicaria_saccifera	Geonoma_undata)	(((Dypsis_decaryi	(((Hydriastele_microspadix	(Burretiokentia_grandiflora	(Kentiopsis_piersoniorum	Veitchia_spiralis)))	Heterospathe_cagayanensis)	Dictyosperma_album))	(Pelagodoxa_henryana	Leopoldinia_pulchra))	((Oenocarpus_bataua	Oenocarpus_minor)	Prestoea_acuminata))))))	Iriartea_deltoidea))	Pseudophoenix_vinifera))	Calamus_caryotoides);
(((Serenoa_repens	Pseudophoenix_vinifera)	(((((Pelagodoxa_henryana	((Geonoma_undata	(Nypa_fruticans	Manicaria_saccifera))	(Leopoldinia_pulchra	((((Veitchia_spiralis	Kentiopsis_piersoniorum)	((Heterospathe_cagayanensis	Hydriastele_microspadix)	(Burretiokentia_grandiflora	Dictyosperma_album)))	(Podococcus_barteri	Dypsis_decaryi))	(Prestoea_acuminata	(Oenocarpus_bataua	Oenocarpus_minor))))))	((((Reinhardtia_gracilis	Reinhardtia_simplex)	(Reinhardtia_paiewonskiana	Reinhardtia_latisecta))	Roystonea_regia)	(Attalea_speciosa	((Bactris_major	Elaeis_oleifera)	Elaeis_guineensis))))	(Orania_palindan	Sclerosperma_profizianum))	Iriartea_deltoidea)	(Phoenix_dactylifera	Sabal_domingensis)))	Calamus_caryotoides);
((Serenoa_repens	(((Iriartea_deltoidea	((Phoenix_dactylifera	Sabal_domingensis)	(Nypa_fruticans	Podococcus_barteri)))	((((((Reinhardtia_gracilis	Reinhardtia_simplex)	(Reinhardtia_paiewonskiana	Reinhardtia_latisecta))	Roystonea_regia)	(Elaeis_guineensis	(Attalea_speciosa	(Bactris_major	Elaeis_oleifera))))	(Orania_palindan	Sclerosperma_profizianum))	(Pelagodoxa_henryana	((Geonoma_undata	Manicaria_saccifera)	(((((Veitchia_spiralis	Kentiopsis_piersoniorum)	((Dictyosperma_album	(Hydriastele_microspadix	Burretiokentia_grandiflora))	Heterospathe_cagayanensis))	Dypsis_decaryi)	Leopoldinia_pulchra)	(Prestoea_acuminata	(Oenocarpus_bataua	Oenocarpus_minor)))))))	Pseudophoenix_vinifera))	Calamus_caryotoides);
(((Iriartea_deltoidea	(((Serenoa_repens	Pseudophoenix_vinifera)	(Phoenix_dactylifera	Sabal_domingensis))	Podococcus_barteri))	((Orania_palindan	Sclerosperma_profizianum)	((((Reinhardtia_simplex	((Reinhardtia_gracilis	Reinhardtia_paiewonskiana)	Reinhardtia_latisecta))	(Nypa_fruticans	Roystonea_regia))	(Attalea_speciosa	((Bactris_major	Elaeis_oleifera)	Elaeis_guineensis)))	(Pelagodoxa_henryana	((Geonoma_undata	Manicaria_saccifera)	(((((Veitchia_spiralis	Kentiopsis_piersoniorum)	((Dictyosperma_album	(Hydriastele_microspadix	Burretiokentia_grandiflora))	Heterospathe_cagayanensis))	Dypsis_decaryi)	Leopoldinia_pulchra)	(Prestoea_acuminata	(Oenocarpus_bataua	Oenocarpus_minor))))))))	Calamus_caryotoides);
(((Serenoa_repens	Pseudophoenix_vinifera)	(((Pelagodoxa_henryana	((Geonoma_undata	Manicaria_saccifera)	(Leopoldinia_pulchra	((Prestoea_acuminata	(Oenocarpus_bataua	Oenocarpus_minor))	(((Veitchia_spiralis	Kentiopsis_piersoniorum)	((Dictyosperma_album	(Hydriastele_microspadix	Burretiokentia_grandiflora))	Heterospathe_cagayanensis))	Dypsis_decaryi)))))	((Roystonea_regia	(((Nypa_fruticans	(Reinhardtia_gracilis	Reinhardtia_simplex))	(Reinhardtia_paiewonskiana	Reinhardtia_latisecta))	(Bactris_major	((Elaeis_oleifera	Elaeis_guineensis)	Attalea_speciosa))))	(Orania_palindan	Sclerosperma_profizianum)))	(((Phoenix_dactylifera	Sabal_domingensis)	Podococcus_barteri)	Iriartea_deltoidea)))	Calamus_caryotoides);
(((Serenoa_repens	Pseudophoenix_vinifera)	(((Iriartea_deltoidea	((Podococcus_barteri	((((Prestoea_acuminata	(Oenocarpus_bataua	Oenocarpus_minor))	(((Veitchia_spiralis	Kentiopsis_piersoniorum)	((Hydriastele_microspadix	(Burretiokentia_grandiflora	Dictyosperma_album))	Heterospathe_cagayanensis))	Dypsis_decaryi))	((Leopoldinia_pulchra	Pelagodoxa_henryana)	Manicaria_saccifera))	Geonoma_undata))	(((((Bactris_major	Elaeis_oleifera)	Elaeis_guineensis)	Attalea_speciosa)	(Roystonea_regia	(Reinhardtia_simplex	(Reinhardtia_paiewonskiana	(Reinhardtia_gracilis	Reinhardtia_latisecta)))))	(Orania_palindan	Sclerosperma_profizianum))))	Nypa_fruticans)	(Phoenix_dactylifera	Sabal_domingensis)))	Calamus_caryotoides);
(((Serenoa_repens	Pseudophoenix_vinifera)	(((Podococcus_barteri	Iriartea_deltoidea)	(((Geonoma_undata	Pelagodoxa_henryana)	(Manicaria_saccifera	((Prestoea_acuminata	(Oenocarpus_bataua	Oenocarpus_minor))	(((((Veitchia_spiralis	Kentiopsis_piersoniorum)	(Dictyosperma_album	Heterospathe_cagayanensis))	(Burretiokentia_grandiflora	Hydriastele_microspadix))	Dypsis_decaryi)	Leopoldinia_pulchra))))	((Nypa_fruticans	((((Bactris_major	Elaeis_oleifera)	Elaeis_guineensis)	Attalea_speciosa)	(Reinhardtia_simplex	(Reinhardtia_paiewonskiana	(Reinhardtia_gracilis	Reinhardtia_latisecta)))))	(Roystonea_regia	(Orania_palindan	Sclerosperma_profizianum)))))	(Phoenix_dactylifera	Sabal_domingensis)))	Calamus_caryotoides);
((Serenoa_repens	((((Podococcus_barteri	Iriartea_deltoidea)	((Orania_palindan	Sclerosperma_profizianum)	(((Pelagodoxa_henryana	((Geonoma_undata	Manicaria_saccifera)	((Prestoea_acuminata	(Oenocarpus_bataua	Oenocarpus_minor))	(((((Veitchia_spiralis	Kentiopsis_piersoniorum)	Heterospathe_cagayanensis)	(Dictyosperma_album	(Burretiokentia_grandiflora	Hydriastele_microspadix)))	Dypsis_decaryi)	Leopoldinia_pulchra))))	((((Bactris_major	Elaeis_oleifera)	Elaeis_guineensis)	Attalea_speciosa)	(Reinhardtia_simplex	(Reinhardtia_paiewonskiana	(Reinhardtia_gracilis	Reinhardtia_latisecta)))))	Roystonea_regia)))	((Nypa_fruticans	Phoenix_dactylifera)	Sabal_domingensis))	Pseudophoenix_vinifera))	Calamus_caryotoides);
(((Serenoa_repens	Pseudophoenix_vinifera)	(((Orania_palindan	Sclerosperma_profizianum)	(((Leopoldinia_pulchra	Pelagodoxa_henryana)	((Geonoma_undata	Manicaria_saccifera)	((Prestoea_acuminata	(Oenocarpus_bataua	Oenocarpus_minor))	((Dictyosperma_album	((Burretiokentia_grandiflora	Heterospathe_cagayanensis)	(Hydriastele_microspadix	(Veitchia_spiralis	Kentiopsis_piersoniorum))))	(Nypa_fruticans	Dypsis_decaryi)))))	((((Bactris_major	Elaeis_oleifera)	Elaeis_guineensis)	Attalea_speciosa)	(Roystonea_regia	(Reinhardtia_simplex	(Reinhardtia_paiewonskiana	(Reinhardtia_gracilis	Reinhardtia_latisecta)))))))	(Iriartea_deltoidea	(Phoenix_dactylifera	(Podococcus_barteri	Sabal_domingensis)))))	Calamus_caryotoides);
(((Serenoa_repens	Pseudophoenix_vinifera)	(((Pelagodoxa_henryana	((Geonoma_undata	Manicaria_saccifera)	((Prestoea_acuminata	(Oenocarpus_bataua	Oenocarpus_minor))	(Leopoldinia_pulchra	((Dictyosperma_album	((Burretiokentia_grandiflora	Heterospathe_cagayanensis)	(Hydriastele_microspadix	(Veitchia_spiralis	Kentiopsis_piersoniorum))))	Dypsis_decaryi)))))	(((Elaeis_guineensis	(Attalea_speciosa	(Bactris_major	Elaeis_oleifera)))	(Roystonea_regia	(Nypa_fruticans	(Reinhardtia_simplex	(Reinhardtia_latisecta	(Reinhardtia_paiewonskiana	Reinhardtia_gracilis))))))	(Orania_palindan	Sclerosperma_profizianum)))	(Iriartea_deltoidea	(Podococcus_barteri	(Phoenix_dactylifera	Sabal_domingensis)))))	Calamus_caryotoides);
((((Phoenix_dactylifera	Sabal_domingensis)	(Serenoa_repens	Pseudophoenix_vinifera))	(((((((Attalea_speciosa	(Elaeis_guineensis	(Elaeis_oleifera	Bactris_major)))	((Reinhardtia_gracilis	Reinhardtia_simplex)	(Reinhardtia_latisecta	Reinhardtia_paiewonskiana)))	Roystonea_regia)	((Nypa_fruticans	Manicaria_saccifera)	(((Prestoea_acuminata	(Oenocarpus_bataua	Oenocarpus_minor))	(Leopoldinia_pulchra	((Heterospathe_cagayanensis	((Hydriastele_microspadix	(Veitchia_spiralis	Kentiopsis_piersoniorum))	(Dictyosperma_album	Burretiokentia_grandiflora)))	Dypsis_decaryi)))	(Geonoma_undata	Pelagodoxa_henryana))))	Iriartea_deltoidea)	Podococcus_barteri)	(Orania_palindan	Sclerosperma_profizianum)))	Calamus_caryotoides);
((((Orania_palindan	Sclerosperma_profizianum)	(((((Prestoea_acuminata	(Oenocarpus_bataua	Oenocarpus_minor))	((Dypsis_decaryi	((((Dictyosperma_album	Burretiokentia_grandiflora)	Hydriastele_microspadix)	Heterospathe_cagayanensis)	(Kentiopsis_piersoniorum	Veitchia_spiralis)))	Leopoldinia_pulchra))	(Pelagodoxa_henryana	Geonoma_undata))	Manicaria_saccifera)	((Nypa_fruticans	(((Bactris_major	Elaeis_oleifera)	(Elaeis_guineensis	Attalea_speciosa))	(Reinhardtia_simplex	(Reinhardtia_latisecta	(Reinhardtia_gracilis	Reinhardtia_paiewonskiana)))))	Roystonea_regia)))	((Podococcus_barteri	Iriartea_deltoidea)	((Sabal_domingensis	Phoenix_dactylifera)	(Pseudophoenix_vinifera	Serenoa_repens))))	Calamus_caryotoides);
((((Pseudophoenix_vinifera	Serenoa_repens)	(((((Orania_palindan	Sclerosperma_profizianum)	(((((Prestoea_acuminata	(Oenocarpus_bataua	Oenocarpus_minor))	(Dypsis_decaryi	((((Dictyosperma_album	Burretiokentia_grandiflora)	Hydriastele_microspadix)	Heterospathe_cagayanensis)	(Kentiopsis_piersoniorum	Veitchia_spiralis))))	(Geonoma_undata	Manicaria_saccifera))	Pelagodoxa_henryana)	((((Bactris_major	(Elaeis_guineensis	Elaeis_oleifera))	Attalea_speciosa)	(Reinhardtia_simplex	(Reinhardtia_latisecta	(Reinhardtia_gracilis	Reinhardtia_paiewonskiana))))	Roystonea_regia)))	(Podococcus_barteri	Iriartea_deltoidea))	Leopoldinia_pulchra)	(Sabal_domingensis	Phoenix_dactylifera)))	Nypa_fruticans)	Calamus_caryotoides);
(((Pseudophoenix_vinifera	Serenoa_repens)	(((((Geonoma_undata	Manicaria_saccifera)	(Pelagodoxa_henryana	((Prestoea_acuminata	(Oenocarpus_bataua	Oenocarpus_minor))	(Leopoldinia_pulchra	(Dypsis_decaryi	((Dictyosperma_album	(Burretiokentia_grandiflora	((Kentiopsis_piersoniorum	Veitchia_spiralis)	Hydriastele_microspadix)))	Heterospathe_cagayanensis))))))	((((Bactris_major	Elaeis_oleifera)	(Elaeis_guineensis	Attalea_speciosa))	(Roystonea_regia	(Reinhardtia_simplex	(Reinhardtia_latisecta	(Reinhardtia_gracilis	Reinhardtia_paiewonskiana)))))	(Orania_palindan	Sclerosperma_profizianum)))	Iriartea_deltoidea)	(((Podococcus_barteri	Sabal_domingensis)	Phoenix_dactylifera)	Nypa_fruticans)))	Calamus_caryotoides);
(((Orania_palindan	Sclerosperma_profizianum)	((((Manicaria_saccifera	(Geonoma_undata	((Prestoea_acuminata	(Oenocarpus_bataua	Oenocarpus_minor))	(Leopoldinia_pulchra	(Dypsis_decaryi	((Dictyosperma_album	(Burretiokentia_grandiflora	((Kentiopsis_piersoniorum	Veitchia_spiralis)	Hydriastele_microspadix)))	Heterospathe_cagayanensis))))))	Pelagodoxa_henryana)	((Attalea_speciosa	((Bactris_major	Elaeis_oleifera)	Elaeis_guineensis))	(Roystonea_regia	(Nypa_fruticans	(Reinhardtia_simplex	(Reinhardtia_latisecta	(Reinhardtia_gracilis	Reinhardtia_paiewonskiana)))))))	(((Serenoa_repens	((Podococcus_barteri	Sabal_domingensis)	Phoenix_dactylifera))	Pseudophoenix_vinifera)	Iriartea_deltoidea)))	Calamus_caryotoides);
((((Serenoa_repens	Pseudophoenix_vinifera)	(Sabal_domingensis	Phoenix_dactylifera))	((Podococcus_barteri	Iriartea_deltoidea)	(((((Prestoea_acuminata	(Oenocarpus_bataua	Oenocarpus_minor))	(Leopoldinia_pulchra	(Dypsis_decaryi	(Dictyosperma_album	(((Kentiopsis_piersoniorum	Veitchia_spiralis)	(Hydriastele_microspadix	Burretiokentia_grandiflora))	Heterospathe_cagayanensis)))))	(Manicaria_saccifera	Geonoma_undata))	Pelagodoxa_henryana)	((((Elaeis_guineensis	(Attalea_speciosa	(Bactris_major	(Nypa_fruticans	Elaeis_oleifera))))	(Reinhardtia_simplex	(Reinhardtia_latisecta	(Reinhardtia_gracilis	Reinhardtia_paiewonskiana))))	Roystonea_regia)	(Orania_palindan	Sclerosperma_profizianum)))))	Calamus_caryotoides);
((Nypa_fruticans	(Pseudophoenix_vinifera	(((Serenoa_repens	(Phoenix_dactylifera	Sabal_domingensis))	(Podococcus_barteri	Iriartea_deltoidea))	((((Prestoea_acuminata	(Oenocarpus_bataua	Oenocarpus_minor))	(Pelagodoxa_henryana	(Leopoldinia_pulchra	(Dypsis_decaryi	(Dictyosperma_album	(((Kentiopsis_piersoniorum	Veitchia_spiralis)	(Hydriastele_microspadix	Burretiokentia_grandiflora))	Heterospathe_cagayanensis))))))	(Manicaria_saccifera	Geonoma_undata))	(((Attalea_speciosa	(Elaeis_guineensis	(Elaeis_oleifera	Bactris_major)))	((Reinhardtia_simplex	(Reinhardtia_latisecta	(Reinhardtia_gracilis	Reinhardtia_paiewonskiana)))	Roystonea_regia))	(Orania_palindan	Sclerosperma_profizianum))))))	Calamus_caryotoides);
(((Serenoa_repens	Pseudophoenix_vinifera)	(((Phoenix_dactylifera	Sabal_domingensis)	(Podococcus_barteri	Iriartea_deltoidea))	(Roystonea_regia	((((((Prestoea_acuminata	(Oenocarpus_bataua	Oenocarpus_minor))	(Leopoldinia_pulchra	(((Dypsis_decaryi	Hydriastele_microspadix)	(Burretiokentia_grandiflora	Dictyosperma_album))	(Heterospathe_cagayanensis	(Kentiopsis_piersoniorum	Veitchia_spiralis)))))	(Nypa_fruticans	(Pelagodoxa_henryana	Geonoma_undata)))	Manicaria_saccifera)	((Elaeis_oleifera	Bactris_major)	(Attalea_speciosa	Elaeis_guineensis)))	((Orania_palindan	Sclerosperma_profizianum)	((Reinhardtia_gracilis	Reinhardtia_simplex)	(Reinhardtia_latisecta	Reinhardtia_paiewonskiana)))))))	Calamus_caryotoides);
(((Serenoa_repens	Pseudophoenix_vinifera)	(Iriartea_deltoidea	((Phoenix_dactylifera	Sabal_domingensis)	(Podococcus_barteri	(((Roystonea_regia	((Elaeis_guineensis	((Elaeis_oleifera	Bactris_major)	Attalea_speciosa))	(Reinhardtia_simplex	((Reinhardtia_gracilis	Reinhardtia_latisecta)	Reinhardtia_paiewonskiana))))	(Orania_palindan	Sclerosperma_profizianum))	(Pelagodoxa_henryana	((Geonoma_undata	Manicaria_saccifera)	(((Nypa_fruticans	Prestoea_acuminata)	(Oenocarpus_bataua	Oenocarpus_minor))	(Leopoldinia_pulchra	(Dypsis_decaryi	((Heterospathe_cagayanensis	(Burretiokentia_grandiflora	(Hydriastele_microspadix	(Kentiopsis_piersoniorum	Veitchia_spiralis))))	Dictyosperma_album)))))))))))	Calamus_caryotoides);
((Serenoa_repens	((((((Roystonea_regia	((((Elaeis_guineensis	Elaeis_oleifera)	(Podococcus_barteri	Bactris_major))	Attalea_speciosa)	((Reinhardtia_gracilis	Reinhardtia_simplex)	(Reinhardtia_latisecta	Reinhardtia_paiewonskiana))))	(Orania_palindan	Sclerosperma_profizianum))	(Geonoma_undata	((Pelagodoxa_henryana	((Nypa_fruticans	Manicaria_saccifera)	Leopoldinia_pulchra))	((Prestoea_acuminata	(Oenocarpus_bataua	Oenocarpus_minor))	(Dypsis_decaryi	((Kentiopsis_piersoniorum	Veitchia_spiralis)	(Heterospathe_cagayanensis	(Hydriastele_microspadix	(Burretiokentia_grandiflora	Dictyosperma_album)))))))))	Iriartea_deltoidea)	(Phoenix_dactylifera	Sabal_domingensis))	Pseudophoenix_vinifera))	Calamus_caryotoides);
(((Serenoa_repens	Pseudophoenix_vinifera)	((((Orania_palindan	Sclerosperma_profizianum)	(Podococcus_barteri	((Roystonea_regia	((Attalea_speciosa	((Elaeis_oleifera	Bactris_major)	Elaeis_guineensis))	((Reinhardtia_gracilis	Reinhardtia_simplex)	(Reinhardtia_latisecta	Reinhardtia_paiewonskiana))))	(((Geonoma_undata	(Nypa_fruticans	Manicaria_saccifera))	(((Dypsis_decaryi	(((Hydriastele_microspadix	(Kentiopsis_piersoniorum	Veitchia_spiralis))	(Heterospathe_cagayanensis	Burretiokentia_grandiflora))	Dictyosperma_album))	Leopoldinia_pulchra)	Pelagodoxa_henryana))	(Prestoea_acuminata	(Oenocarpus_bataua	Oenocarpus_minor))))))	Iriartea_deltoidea)	(Phoenix_dactylifera	Sabal_domingensis)))	Calamus_caryotoides);
(((Pseudophoenix_vinifera	Serenoa_repens)	(((Iriartea_deltoidea	((Orania_palindan	Sclerosperma_profizianum)	(((Attalea_speciosa	(Elaeis_guineensis	(Elaeis_oleifera	Bactris_major)))	(Roystonea_regia	(Reinhardtia_simplex	(Reinhardtia_latisecta	(Reinhardtia_gracilis	Reinhardtia_paiewonskiana)))))	(((Prestoea_acuminata	(Oenocarpus_minor	Oenocarpus_bataua))	(Dypsis_decaryi	((Kentiopsis_piersoniorum	Veitchia_spiralis)	((Burretiokentia_grandiflora	Dictyosperma_album)	(Heterospathe_cagayanensis	Hydriastele_microspadix)))))	(Geonoma_undata	((Pelagodoxa_henryana	Leopoldinia_pulchra)	(Nypa_fruticans	Manicaria_saccifera)))))))	Podococcus_barteri)	(Phoenix_dactylifera	Sabal_domingensis)))	Calamus_caryotoides);
(((((Iriartea_deltoidea	Podococcus_barteri)	((Phoenix_dactylifera	Sabal_domingensis)	(Pseudophoenix_vinifera	Serenoa_repens)))	((Attalea_speciosa	(Elaeis_guineensis	(Elaeis_oleifera	Bactris_major)))	(Roystonea_regia	(Nypa_fruticans	((Reinhardtia_gracilis	Reinhardtia_simplex)	(Reinhardtia_latisecta	Reinhardtia_paiewonskiana))))))	((Geonoma_undata	(((Pelagodoxa_henryana	Leopoldinia_pulchra)	Manicaria_saccifera)	((Prestoea_acuminata	(Oenocarpus_minor	Oenocarpus_bataua))	(Dypsis_decaryi	((((Kentiopsis_piersoniorum	Veitchia_spiralis)	(Burretiokentia_grandiflora	Hydriastele_microspadix))	Heterospathe_cagayanensis)	Dictyosperma_album)))))	(Orania_palindan	Sclerosperma_profizianum)))	Calamus_caryotoides);
(((((Serenoa_repens	(Sabal_domingensis	Phoenix_dactylifera))	Pseudophoenix_vinifera)	(((Geonoma_undata	(((Pelagodoxa_henryana	Leopoldinia_pulchra)	Manicaria_saccifera)	((Prestoea_acuminata	(Oenocarpus_minor	Oenocarpus_bataua))	(Dypsis_decaryi	((Heterospathe_cagayanensis	((Hydriastele_microspadix	(Kentiopsis_piersoniorum	Veitchia_spiralis))	Burretiokentia_grandiflora))	Dictyosperma_album)))))	(((Attalea_speciosa	(Elaeis_guineensis	(Elaeis_oleifera	Bactris_major)))	(Roystonea_regia	((Reinhardtia_gracilis	Reinhardtia_simplex)	(Reinhardtia_latisecta	Reinhardtia_paiewonskiana))))	(Orania_palindan	Sclerosperma_profizianum)))	(Iriartea_deltoidea	Podococcus_barteri)))	Nypa_fruticans)	Calamus_caryotoides);
((((((Orania_palindan	Sclerosperma_profizianum)	((Geonoma_undata	(((Pelagodoxa_henryana	Leopoldinia_pulchra)	(Roystonea_regia	Manicaria_saccifera))	((Prestoea_acuminata	(Oenocarpus_minor	Oenocarpus_bataua))	(Dypsis_decaryi	(Heterospathe_cagayanensis	(((Kentiopsis_piersoniorum	Veitchia_spiralis)	(Burretiokentia_grandiflora	Hydriastele_microspadix))	Dictyosperma_album))))))	((Elaeis_guineensis	((Elaeis_oleifera	Bactris_major)	Attalea_speciosa))	((Nypa_fruticans	Reinhardtia_simplex)	(Reinhardtia_latisecta	(Reinhardtia_gracilis	Reinhardtia_paiewonskiana))))))	(Iriartea_deltoidea	Podococcus_barteri))	(Sabal_domingensis	Phoenix_dactylifera))	(Serenoa_repens	Pseudophoenix_vinifera))	Calamus_caryotoides);
((((((Podococcus_barteri	(Orania_palindan	Sclerosperma_profizianum))	((Geonoma_undata	(((Pelagodoxa_henryana	Leopoldinia_pulchra)	Manicaria_saccifera)	((Prestoea_acuminata	(Oenocarpus_minor	Oenocarpus_bataua))	(Dypsis_decaryi	(((Dictyosperma_album	Burretiokentia_grandiflora)	((Kentiopsis_piersoniorum	Veitchia_spiralis)	Hydriastele_microspadix))	Heterospathe_cagayanensis)))))	((Elaeis_guineensis	((Elaeis_oleifera	Bactris_major)	Attalea_speciosa))	(Roystonea_regia	(Reinhardtia_simplex	(Reinhardtia_latisecta	(Reinhardtia_gracilis	(Nypa_fruticans	Reinhardtia_paiewonskiana))))))))	Iriartea_deltoidea)	(Sabal_domingensis	Phoenix_dactylifera))	(Serenoa_repens	Pseudophoenix_vinifera))	Calamus_caryotoides);
((Serenoa_repens	(((Iriartea_deltoidea	((Podococcus_barteri	Sabal_domingensis)	Phoenix_dactylifera))	(((Pelagodoxa_henryana	Leopoldinia_pulchra)	((Geonoma_undata	(Nypa_fruticans	Manicaria_saccifera))	((Prestoea_acuminata	(Oenocarpus_minor	Oenocarpus_bataua))	(Dypsis_decaryi	((((Burretiokentia_grandiflora	Hydriastele_microspadix)	Heterospathe_cagayanensis)	Dictyosperma_album)	(Kentiopsis_piersoniorum	Veitchia_spiralis))))))	((Orania_palindan	Sclerosperma_profizianum)	((Attalea_speciosa	(Elaeis_guineensis	(Elaeis_oleifera	Bactris_major)))	(Roystonea_regia	((Reinhardtia_gracilis	Reinhardtia_simplex)	(Reinhardtia_latisecta	Reinhardtia_paiewonskiana)))))))	Pseudophoenix_vinifera))	Calamus_caryotoides);
((((Serenoa_repens	(Sabal_domingensis	Phoenix_dactylifera))	((Podococcus_barteri	((Orania_palindan	Sclerosperma_profizianum)	((((Nypa_fruticans	(Elaeis_guineensis	Attalea_speciosa))	(Elaeis_oleifera	Bactris_major))	(Roystonea_regia	((Reinhardtia_gracilis	Reinhardtia_simplex)	(Reinhardtia_latisecta	Reinhardtia_paiewonskiana))))	((Geonoma_undata	Manicaria_saccifera)	(((Dypsis_decaryi	((Dictyosperma_album	Heterospathe_cagayanensis)	((Kentiopsis_piersoniorum	Veitchia_spiralis)	(Burretiokentia_grandiflora	Hydriastele_microspadix))))	(Leopoldinia_pulchra	(Prestoea_acuminata	(Oenocarpus_minor	Oenocarpus_bataua))))	Pelagodoxa_henryana)))))	Iriartea_deltoidea))	Pseudophoenix_vinifera)	Calamus_caryotoides);
(((((Sabal_domingensis	Phoenix_dactylifera)	(Podococcus_barteri	Iriartea_deltoidea))	((Orania_palindan	Sclerosperma_profizianum)	(((Attalea_speciosa	((Elaeis_oleifera	Bactris_major)	Elaeis_guineensis))	(Roystonea_regia	((Reinhardtia_gracilis	Reinhardtia_simplex)	(Reinhardtia_latisecta	Reinhardtia_paiewonskiana))))	((Manicaria_saccifera	((Nypa_fruticans	Pelagodoxa_henryana)	Leopoldinia_pulchra))	(((Prestoea_acuminata	(Oenocarpus_minor	Oenocarpus_bataua))	(Dypsis_decaryi	((Kentiopsis_piersoniorum	Veitchia_spiralis)	((Dictyosperma_album	(Burretiokentia_grandiflora	Hydriastele_microspadix))	Heterospathe_cagayanensis))))	Geonoma_undata)))))	(Serenoa_repens	Pseudophoenix_vinifera))	Calamus_caryotoides);
((Serenoa_repens	((((Sabal_domingensis	Phoenix_dactylifera)	(Podococcus_barteri	Iriartea_deltoidea))	((Orania_palindan	Sclerosperma_profizianum)	(((Attalea_speciosa	((Elaeis_oleifera	Bactris_major)	Elaeis_guineensis))	(Reinhardtia_simplex	((Reinhardtia_gracilis	Reinhardtia_latisecta)	Reinhardtia_paiewonskiana)))	(Roystonea_regia	(((Manicaria_saccifera	Geonoma_undata)	(Leopoldinia_pulchra	(((Nypa_fruticans	Prestoea_acuminata)	(Oenocarpus_minor	Oenocarpus_bataua))	(Dictyosperma_album	(Dypsis_decaryi	(Heterospathe_cagayanensis	((Hydriastele_microspadix	(Kentiopsis_piersoniorum	Veitchia_spiralis))	Burretiokentia_grandiflora)))))))	Pelagodoxa_henryana)))))	Pseudophoenix_vinifera))	Calamus_caryotoides);
((((Orania_palindan	Sclerosperma_profizianum)	(((Elaeis_guineensis	(Attalea_speciosa	(Elaeis_oleifera	Bactris_major)))	(Roystonea_regia	((Reinhardtia_gracilis	Reinhardtia_simplex)	(Reinhardtia_latisecta	Reinhardtia_paiewonskiana))))	((((Serenoa_repens	Pseudophoenix_vinifera)	((Podococcus_barteri	Sabal_domingensis)	Phoenix_dactylifera))	Iriartea_deltoidea)	(((Manicaria_saccifera	Geonoma_undata)	((Leopoldinia_pulchra	(Dypsis_decaryi	(((Dictyosperma_album	Heterospathe_cagayanensis)	(Burretiokentia_grandiflora	Hydriastele_microspadix))	(Kentiopsis_piersoniorum	Veitchia_spiralis))))	(Prestoea_acuminata	(Oenocarpus_minor	Oenocarpus_bataua))))	Pelagodoxa_henryana))))	Nypa_fruticans)	Calamus_caryotoides);
((((Roystonea_regia	Sclerosperma_profizianum)	((((Reinhardtia_simplex	Reinhardtia_gracilis)	(Reinhardtia_paiewonskiana	Reinhardtia_latisecta))	(Elaeis_guineensis	(Attalea_speciosa	(Bactris_major	Elaeis_oleifera))))	((Orania_palindan	(((Pelagodoxa_henryana	Leopoldinia_pulchra)	(Dypsis_decaryi	(Dictyosperma_album	((Burretiokentia_grandiflora	(Veitchia_spiralis	Kentiopsis_piersoniorum))	(Hydriastele_microspadix	Heterospathe_cagayanensis)))))	((Geonoma_undata	(Nypa_fruticans	Manicaria_saccifera))	(Prestoea_acuminata	(Oenocarpus_minor	Oenocarpus_bataua)))))	(Iriartea_deltoidea	(Podococcus_barteri	((Sabal_domingensis	Phoenix_dactylifera)	Serenoa_repens))))))	Pseudophoenix_vinifera)	Calamus_caryotoides);
(((((((Podococcus_barteri	(((Bactris_major	(Attalea_speciosa	(Elaeis_guineensis	Elaeis_oleifera)))	((Reinhardtia_simplex	Reinhardtia_gracilis)	(Reinhardtia_paiewonskiana	Reinhardtia_latisecta)))	Orania_palindan))	(Roystonea_regia	Sclerosperma_profizianum))	((((Nypa_fruticans	Manicaria_saccifera)	(Pelagodoxa_henryana	Leopoldinia_pulchra))	((Prestoea_acuminata	(Oenocarpus_minor	Oenocarpus_bataua))	(Dypsis_decaryi	(Dictyosperma_album	(((Hydriastele_microspadix	Burretiokentia_grandiflora)	(Veitchia_spiralis	Kentiopsis_piersoniorum))	Heterospathe_cagayanensis)))))	Geonoma_undata))	Iriartea_deltoidea)	((Sabal_domingensis	Phoenix_dactylifera)	Pseudophoenix_vinifera))	Serenoa_repens)	Calamus_caryotoides);
(((Serenoa_repens	Pseudophoenix_vinifera)	(((((((((Bactris_major	Elaeis_oleifera)	Attalea_speciosa)	Elaeis_guineensis)	(Roystonea_regia	(Nypa_fruticans	(Reinhardtia_simplex	(Reinhardtia_paiewonskiana	(Reinhardtia_gracilis	Reinhardtia_latisecta))))))	(Orania_palindan	Sclerosperma_profizianum))	Podococcus_barteri)	(((Manicaria_saccifera	(Pelagodoxa_henryana	Leopoldinia_pulchra))	((Prestoea_acuminata	(Oenocarpus_minor	Oenocarpus_bataua))	(Dypsis_decaryi	(Dictyosperma_album	(((Hydriastele_microspadix	Burretiokentia_grandiflora)	(Veitchia_spiralis	Kentiopsis_piersoniorum))	Heterospathe_cagayanensis)))))	Geonoma_undata))	Iriartea_deltoidea)	(Sabal_domingensis	Phoenix_dactylifera)))	Calamus_caryotoides);
((((((((Bactris_major	Elaeis_oleifera)	Attalea_speciosa)	Elaeis_guineensis)	((Reinhardtia_gracilis	Reinhardtia_simplex)	(Reinhardtia_paiewonskiana	Reinhardtia_latisecta)))	((Orania_palindan	(Roystonea_regia	Sclerosperma_profizianum))	Podococcus_barteri))	((Nypa_fruticans	Manicaria_saccifera)	(((Prestoea_acuminata	(Oenocarpus_minor	Oenocarpus_bataua))	(Leopoldinia_pulchra	(((((Veitchia_spiralis	Kentiopsis_piersoniorum)	Heterospathe_cagayanensis)	Burretiokentia_grandiflora)	Dictyosperma_album)	(Hydriastele_microspadix	Dypsis_decaryi))))	(Geonoma_undata	Pelagodoxa_henryana))))	(Iriartea_deltoidea	(((Serenoa_repens	Sabal_domingensis)	Phoenix_dactylifera)	Pseudophoenix_vinifera)))	Calamus_caryotoides);
(((Serenoa_repens	Pseudophoenix_vinifera)	(((((Podococcus_barteri	(((Bactris_major	(Elaeis_guineensis	Elaeis_oleifera))	Attalea_speciosa)	((Reinhardtia_gracilis	Reinhardtia_simplex)	(Reinhardtia_paiewonskiana	Reinhardtia_latisecta))))	(Orania_palindan	(Roystonea_regia	Sclerosperma_profizianum)))	((Geonoma_undata	Manicaria_saccifera)	(((Nypa_fruticans	Prestoea_acuminata)	(Oenocarpus_minor	Oenocarpus_bataua))	((Pelagodoxa_henryana	Leopoldinia_pulchra)	((Dictyosperma_album	((Veitchia_spiralis	Kentiopsis_piersoniorum)	(Heterospathe_cagayanensis	(Hydriastele_microspadix	Burretiokentia_grandiflora))))	Dypsis_decaryi)))))	Iriartea_deltoidea)	(Sabal_domingensis	Phoenix_dactylifera)))	Calamus_caryotoides);
(((((Orania_palindan	Sclerosperma_profizianum)	(((((Elaeis_oleifera	Nypa_fruticans)	Bactris_major)	Attalea_speciosa)	Elaeis_guineensis)	(Roystonea_regia	((Reinhardtia_gracilis	Reinhardtia_simplex)	(Reinhardtia_paiewonskiana	Reinhardtia_latisecta)))))	(Geonoma_undata	((((Prestoea_acuminata	(Oenocarpus_minor	Oenocarpus_bataua))	(Leopoldinia_pulchra	(((Veitchia_spiralis	Kentiopsis_piersoniorum)	(Heterospathe_cagayanensis	(Dictyosperma_album	(Hydriastele_microspadix	Burretiokentia_grandiflora))))	Dypsis_decaryi)))	Manicaria_saccifera)	Pelagodoxa_henryana)))	(((Sabal_domingensis	Phoenix_dactylifera)	(Serenoa_repens	Pseudophoenix_vinifera))	(Iriartea_deltoidea	Podococcus_barteri)))	Calamus_caryotoides);
((((Geonoma_undata	(((Prestoea_acuminata	(Oenocarpus_minor	Oenocarpus_bataua))	((((Heterospathe_cagayanensis	(Burretiokentia_grandiflora	(Hydriastele_microspadix	(Veitchia_spiralis	Kentiopsis_piersoniorum))))	Dictyosperma_album)	Dypsis_decaryi)	(Leopoldinia_pulchra	Pelagodoxa_henryana)))	Manicaria_saccifera))	((Orania_palindan	Sclerosperma_profizianum)	((((Sabal_domingensis	Phoenix_dactylifera)	(Serenoa_repens	Pseudophoenix_vinifera))	Iriartea_deltoidea)	((((Elaeis_oleifera	Bactris_major)	Attalea_speciosa)	Elaeis_guineensis)	((Podococcus_barteri	Roystonea_regia)	((Reinhardtia_gracilis	Reinhardtia_simplex)	(Reinhardtia_paiewonskiana	Reinhardtia_latisecta)))))))	Nypa_fruticans)	Calamus_caryotoides);
(((Serenoa_repens	Pseudophoenix_vinifera)	(((Podococcus_barteri	Iriartea_deltoidea)	(((((Prestoea_acuminata	(Oenocarpus_minor	Oenocarpus_bataua))	(Geonoma_undata	(Nypa_fruticans	Manicaria_saccifera)))	((((Heterospathe_cagayanensis	(Burretiokentia_grandiflora	(Hydriastele_microspadix	(Veitchia_spiralis	Kentiopsis_piersoniorum))))	Dictyosperma_album)	Dypsis_decaryi)	Leopoldinia_pulchra))	Pelagodoxa_henryana)	(((((Elaeis_guineensis	Elaeis_oleifera)	Bactris_major)	Attalea_speciosa)	(Reinhardtia_simplex	((Reinhardtia_gracilis	Reinhardtia_paiewonskiana)	Reinhardtia_latisecta)))	(Roystonea_regia	(Orania_palindan	Sclerosperma_profizianum)))))	(Sabal_domingensis	Phoenix_dactylifera)))	Calamus_caryotoides);
(((Serenoa_repens	Pseudophoenix_vinifera)	((Iriartea_deltoidea	((Podococcus_barteri	((Pelagodoxa_henryana	Leopoldinia_pulchra)	(((Prestoea_acuminata	(Oenocarpus_minor	Oenocarpus_bataua))	(((Veitchia_spiralis	Kentiopsis_piersoniorum)	(Heterospathe_cagayanensis	(Hydriastele_microspadix	(Burretiokentia_grandiflora	Dictyosperma_album))))	Dypsis_decaryi))	(Geonoma_undata	(Nypa_fruticans	Manicaria_saccifera)))))	(((((Elaeis_guineensis	Elaeis_oleifera)	Bactris_major)	Attalea_speciosa)	(Roystonea_regia	((Reinhardtia_gracilis	Reinhardtia_simplex)	(Reinhardtia_paiewonskiana	Reinhardtia_latisecta))))	(Orania_palindan	Sclerosperma_profizianum))))	(Sabal_domingensis	Phoenix_dactylifera)))	Calamus_caryotoides);
(((Serenoa_repens	Pseudophoenix_vinifera)	(((Pelagodoxa_henryana	((Leopoldinia_pulchra	((Prestoea_acuminata	(Oenocarpus_minor	Oenocarpus_bataua))	(((Veitchia_spiralis	Kentiopsis_piersoniorum)	(Heterospathe_cagayanensis	(Hydriastele_microspadix	(Burretiokentia_grandiflora	Dictyosperma_album))))	Dypsis_decaryi)))	(Geonoma_undata	(Nypa_fruticans	Manicaria_saccifera))))	(((Attalea_speciosa	(Elaeis_guineensis	(Elaeis_oleifera	Bactris_major)))	(Roystonea_regia	(Reinhardtia_simplex	(Reinhardtia_paiewonskiana	(Reinhardtia_gracilis	Reinhardtia_latisecta)))))	(Orania_palindan	Sclerosperma_profizianum)))	(((Sabal_domingensis	Phoenix_dactylifera)	Iriartea_deltoidea)	Podococcus_barteri)))	Calamus_caryotoides);
((((Podococcus_barteri	(Iriartea_deltoidea	(Sabal_domingensis	Phoenix_dactylifera)))	(((((Elaeis_guineensis	Attalea_speciosa)	(Elaeis_oleifera	Bactris_major))	(((Reinhardtia_gracilis	Reinhardtia_paiewonskiana)	Reinhardtia_latisecta)	Reinhardtia_simplex))	((Pelagodoxa_henryana	((Leopoldinia_pulchra	((Hydriastele_microspadix	(Nypa_fruticans	Dypsis_decaryi))	(((Heterospathe_cagayanensis	Burretiokentia_grandiflora)	(Veitchia_spiralis	Kentiopsis_piersoniorum))	Dictyosperma_album)))	((Geonoma_undata	Manicaria_saccifera)	(Prestoea_acuminata	(Oenocarpus_minor	Oenocarpus_bataua)))))	(Sclerosperma_profizianum	Orania_palindan)))	Roystonea_regia))	(Serenoa_repens	Pseudophoenix_vinifera))	Calamus_caryotoides);
(((((Podococcus_barteri	Sabal_domingensis)	Phoenix_dactylifera)	(Iriartea_deltoidea	((Nypa_fruticans	((Pelagodoxa_henryana	((Geonoma_undata	Manicaria_saccifera)	((Prestoea_acuminata	(Oenocarpus_minor	Oenocarpus_bataua))	(Leopoldinia_pulchra	(((Heterospathe_cagayanensis	((Hydriastele_microspadix	Burretiokentia_grandiflora)	(Veitchia_spiralis	Kentiopsis_piersoniorum)))	Dictyosperma_album)	Dypsis_decaryi)))))	(Sclerosperma_profizianum	Orania_palindan)))	(Roystonea_regia	((Attalea_speciosa	((Elaeis_oleifera	Bactris_major)	Elaeis_guineensis))	(((Reinhardtia_gracilis	Reinhardtia_paiewonskiana)	Reinhardtia_latisecta)	Reinhardtia_simplex))))))	(Serenoa_repens	Pseudophoenix_vinifera))	Calamus_caryotoides);
((((((Sclerosperma_profizianum	Orania_palindan)	(((Elaeis_guineensis	(Attalea_speciosa	(Elaeis_oleifera	Bactris_major)))	(((Reinhardtia_paiewonskiana	Reinhardtia_latisecta)	(Nypa_fruticans	(Reinhardtia_gracilis	Reinhardtia_simplex)))	Roystonea_regia))	(Pelagodoxa_henryana	((Geonoma_undata	Manicaria_saccifera)	((Prestoea_acuminata	(Oenocarpus_minor	Oenocarpus_bataua))	(Leopoldinia_pulchra	(((Heterospathe_cagayanensis	((Hydriastele_microspadix	Burretiokentia_grandiflora)	Dictyosperma_album))	(Veitchia_spiralis	Kentiopsis_piersoniorum))	Dypsis_decaryi)))))))	Podococcus_barteri)	Iriartea_deltoidea)	((Serenoa_repens	Pseudophoenix_vinifera)	(Sabal_domingensis	Phoenix_dactylifera)))	Calamus_caryotoides);
((Serenoa_repens	(((((Podococcus_barteri	Sabal_domingensis)	Phoenix_dactylifera)	Iriartea_deltoidea)	((Sclerosperma_profizianum	Orania_palindan)	((Nypa_fruticans	((((Prestoea_acuminata	(Oenocarpus_minor	Oenocarpus_bataua))	(((Heterospathe_cagayanensis	((Hydriastele_microspadix	Burretiokentia_grandiflora)	Dictyosperma_album))	(Veitchia_spiralis	Kentiopsis_piersoniorum))	Dypsis_decaryi))	(Manicaria_saccifera	(Leopoldinia_pulchra	Pelagodoxa_henryana)))	Geonoma_undata))	(Roystonea_regia	((Elaeis_guineensis	(Attalea_speciosa	(Elaeis_oleifera	Bactris_major)))	((Reinhardtia_paiewonskiana	Reinhardtia_latisecta)	(Reinhardtia_gracilis	Reinhardtia_simplex)))))))	Pseudophoenix_vinifera))	Calamus_caryotoides);
(((Sclerosperma_profizianum	Orania_palindan)	((((Pseudophoenix_vinifera	Serenoa_repens)	(Sabal_domingensis	Phoenix_dactylifera))	(Iriartea_deltoidea	Podococcus_barteri))	((Nypa_fruticans	((((Prestoea_acuminata	(Oenocarpus_minor	Oenocarpus_bataua))	(Leopoldinia_pulchra	(((Heterospathe_cagayanensis	((Hydriastele_microspadix	Burretiokentia_grandiflora)	Dictyosperma_album))	(Veitchia_spiralis	Kentiopsis_piersoniorum))	Dypsis_decaryi)))	(Manicaria_saccifera	Geonoma_undata))	Pelagodoxa_henryana))	((Attalea_speciosa	((Elaeis_oleifera	Bactris_major)	Elaeis_guineensis))	((((Reinhardtia_gracilis	Reinhardtia_paiewonskiana)	Reinhardtia_latisecta)	Reinhardtia_simplex)	Roystonea_regia)))))	Calamus_caryotoides);
(((((Sabal_domingensis	Phoenix_dactylifera)	((Iriartea_deltoidea	Podococcus_barteri)	((((((Nypa_fruticans	Prestoea_acuminata)	(Oenocarpus_minor	Oenocarpus_bataua))	(Leopoldinia_pulchra	((((Hydriastele_microspadix	Burretiokentia_grandiflora)	(Dictyosperma_album	Heterospathe_cagayanensis))	(Veitchia_spiralis	Kentiopsis_piersoniorum))	Dypsis_decaryi)))	(Manicaria_saccifera	Geonoma_undata))	Pelagodoxa_henryana)	(((Attalea_speciosa	((Elaeis_oleifera	Bactris_major)	Elaeis_guineensis))	(((Reinhardtia_paiewonskiana	Reinhardtia_latisecta)	(Reinhardtia_gracilis	Reinhardtia_simplex))	Roystonea_regia))	(Sclerosperma_profizianum	Orania_palindan)))))	Pseudophoenix_vinifera)	Serenoa_repens)	Calamus_caryotoides);
(((Pseudophoenix_vinifera	Serenoa_repens)	((Sabal_domingensis	Phoenix_dactylifera)	((Iriartea_deltoidea	Podococcus_barteri)	((Geonoma_undata	(((Prestoea_acuminata	(Oenocarpus_minor	Oenocarpus_bataua))	((((Burretiokentia_grandiflora	Dictyosperma_album)	Hydriastele_microspadix)	((Veitchia_spiralis	Kentiopsis_piersoniorum)	Heterospathe_cagayanensis))	Dypsis_decaryi))	((Leopoldinia_pulchra	Pelagodoxa_henryana)	Manicaria_saccifera)))	((((Elaeis_oleifera	Bactris_major)	(Elaeis_guineensis	Attalea_speciosa))	((((Reinhardtia_gracilis	Reinhardtia_paiewonskiana)	Reinhardtia_latisecta)	(Nypa_fruticans	Reinhardtia_simplex))	Roystonea_regia))	(Sclerosperma_profizianum	Orania_palindan))))))	Calamus_caryotoides);
(((((Sabal_domingensis	Phoenix_dactylifera)	(Iriartea_deltoidea	((((Attalea_speciosa	((Elaeis_oleifera	Bactris_major)	Elaeis_guineensis))	((Reinhardtia_paiewonskiana	Reinhardtia_latisecta)	(Reinhardtia_gracilis	Reinhardtia_simplex)))	Nypa_fruticans)	((Roystonea_regia	(((Manicaria_saccifera	((Prestoea_acuminata	(Oenocarpus_minor	Oenocarpus_bataua))	((Podococcus_barteri	Leopoldinia_pulchra)	(((Veitchia_spiralis	Kentiopsis_piersoniorum)	(Heterospathe_cagayanensis	(Dictyosperma_album	(Burretiokentia_grandiflora	Hydriastele_microspadix))))	Dypsis_decaryi))))	Geonoma_undata)	Pelagodoxa_henryana))	(Sclerosperma_profizianum	Orania_palindan)))))	Pseudophoenix_vinifera)	Serenoa_repens)	Calamus_caryotoides);
(((Pseudophoenix_vinifera	Serenoa_repens)	((Iriartea_deltoidea	((((((Elaeis_oleifera	Bactris_major)	(Elaeis_guineensis	Attalea_speciosa))	(Roystonea_regia	(((Reinhardtia_gracilis	Reinhardtia_paiewonskiana)	Reinhardtia_latisecta)	Reinhardtia_simplex)))	(Sclerosperma_profizianum	Orania_palindan))	(Geonoma_undata	(((Prestoea_acuminata	(Oenocarpus_minor	Oenocarpus_bataua))	(((Veitchia_spiralis	Kentiopsis_piersoniorum)	((Hydriastele_microspadix	Heterospathe_cagayanensis)	(Dictyosperma_album	Burretiokentia_grandiflora)))	Dypsis_decaryi))	(Leopoldinia_pulchra	(Manicaria_saccifera	Pelagodoxa_henryana)))))	Podococcus_barteri))	(Sabal_domingensis	(Nypa_fruticans	Phoenix_dactylifera))))	Calamus_caryotoides);
(((Pseudophoenix_vinifera	Serenoa_repens)	((Iriartea_deltoidea	(((Sclerosperma_profizianum	Orania_palindan)	((Pelagodoxa_henryana	(((Prestoea_acuminata	(Oenocarpus_minor	Oenocarpus_bataua))	(Leopoldinia_pulchra	(((((Veitchia_spiralis	Kentiopsis_piersoniorum)	(Hydriastele_microspadix	Burretiokentia_grandiflora))	Heterospathe_cagayanensis)	Dictyosperma_album)	(Nypa_fruticans	Dypsis_decaryi))))	(Geonoma_undata	Manicaria_saccifera)))	((Attalea_speciosa	((Elaeis_oleifera	Bactris_major)	Elaeis_guineensis))	(Roystonea_regia	((Reinhardtia_paiewonskiana	Reinhardtia_latisecta)	(Reinhardtia_gracilis	Reinhardtia_simplex))))))	Podococcus_barteri))	(Sabal_domingensis	Phoenix_dactylifera)))	Calamus_caryotoides);
((Orania_palindan	((((Manicaria_saccifera	(((Prestoea_acuminata	(Oenocarpus_minor	Oenocarpus_bataua))	(Leopoldinia_pulchra	(Dypsis_decaryi	(Dictyosperma_album	((Burretiokentia_grandiflora	(Veitchia_spiralis	Kentiopsis_piersoniorum))	(Hydriastele_microspadix	Heterospathe_cagayanensis))))))	(Geonoma_undata	Pelagodoxa_henryana)))	((Roystonea_regia	(Nypa_fruticans	(((Attalea_speciosa	Elaeis_guineensis)	(Bactris_major	Elaeis_oleifera))	((Reinhardtia_latisecta	(Reinhardtia_gracilis	Reinhardtia_paiewonskiana))	Reinhardtia_simplex))))	((Serenoa_repens	Pseudophoenix_vinifera)	(Sabal_domingensis	Phoenix_dactylifera))))	(Iriartea_deltoidea	Podococcus_barteri))	Sclerosperma_profizianum))	Calamus_caryotoides);
(((Iriartea_deltoidea	((Serenoa_repens	Pseudophoenix_vinifera)	(Sabal_domingensis	Phoenix_dactylifera)))	(((Geonoma_undata	(((Pelagodoxa_henryana	Leopoldinia_pulchra)	(Dypsis_decaryi	(((((Veitchia_spiralis	Kentiopsis_piersoniorum)	Hydriastele_microspadix)	Burretiokentia_grandiflora)	Heterospathe_cagayanensis)	Dictyosperma_album)))	(Manicaria_saccifera	(Prestoea_acuminata	(Oenocarpus_minor	Oenocarpus_bataua)))))	((Sclerosperma_profizianum	Orania_palindan)	(Roystonea_regia	((Elaeis_guineensis	((Bactris_major	Elaeis_oleifera)	Attalea_speciosa))	((Reinhardtia_latisecta	Reinhardtia_paiewonskiana)	(Nypa_fruticans	(Reinhardtia_gracilis	Reinhardtia_simplex)))))))	Podococcus_barteri))	Calamus_caryotoides);
(((Serenoa_repens	Pseudophoenix_vinifera)	((Sabal_domingensis	Phoenix_dactylifera)	((Iriartea_deltoidea	Podococcus_barteri)	((Geonoma_undata	(((Nypa_fruticans	Manicaria_saccifera)	(Pelagodoxa_henryana	Leopoldinia_pulchra))	((Dypsis_decaryi	((((Hydriastele_microspadix	Burretiokentia_grandiflora)	Heterospathe_cagayanensis)	Dictyosperma_album)	(Veitchia_spiralis	Kentiopsis_piersoniorum)))	((Oenocarpus_minor	Oenocarpus_bataua)	Prestoea_acuminata))))	((Sclerosperma_profizianum	Orania_palindan)	((((Elaeis_guineensis	Elaeis_oleifera)	Bactris_major)	Attalea_speciosa)	(((Reinhardtia_latisecta	(Reinhardtia_paiewonskiana	Reinhardtia_gracilis))	Reinhardtia_simplex)	Roystonea_regia)))))))	Calamus_caryotoides);
(((Serenoa_repens	Pseudophoenix_vinifera)	((Sabal_domingensis	Phoenix_dactylifera)	(Iriartea_deltoidea	((Sclerosperma_profizianum	Orania_palindan)	(((((Elaeis_guineensis	Elaeis_oleifera)	Bactris_major)	Attalea_speciosa)	(((Reinhardtia_latisecta	(Reinhardtia_paiewonskiana	Reinhardtia_gracilis))	Reinhardtia_simplex)	Roystonea_regia))	((Podococcus_barteri	Pelagodoxa_henryana)	((Geonoma_undata	Manicaria_saccifera)	((Leopoldinia_pulchra	((Nypa_fruticans	Dypsis_decaryi)	(((Hydriastele_microspadix	(Dictyosperma_album	Burretiokentia_grandiflora))	Heterospathe_cagayanensis)	(Veitchia_spiralis	Kentiopsis_piersoniorum))))	((Oenocarpus_minor	Oenocarpus_bataua)	Prestoea_acuminata)))))))))	Calamus_caryotoides);
((Serenoa_repens	(((Sabal_domingensis	Phoenix_dactylifera)	((Podococcus_barteri	Iriartea_deltoidea)	(((Sclerosperma_profizianum	Orania_palindan)	((Attalea_speciosa	(Elaeis_guineensis	(Elaeis_oleifera	Bactris_major)))	(((Reinhardtia_latisecta	Reinhardtia_paiewonskiana)	(Reinhardtia_gracilis	Reinhardtia_simplex))	Roystonea_regia)))	(Pelagodoxa_henryana	((Geonoma_undata	Manicaria_saccifera)	(((Nypa_fruticans	Dypsis_decaryi)	((((Heterospathe_cagayanensis	Hydriastele_microspadix)	Burretiokentia_grandiflora)	Kentiopsis_piersoniorum)	(Dictyosperma_album	Veitchia_spiralis)))	(((Oenocarpus_minor	Oenocarpus_bataua)	Prestoea_acuminata)	Leopoldinia_pulchra)))))))	Pseudophoenix_vinifera))	Calamus_caryotoides);
(((Sclerosperma_profizianum	Orania_palindan)	(((Nypa_fruticans	(((Elaeis_oleifera	Bactris_major)	(Attalea_speciosa	Elaeis_guineensis))	(((Reinhardtia_latisecta	Reinhardtia_paiewonskiana)	(Reinhardtia_gracilis	Reinhardtia_simplex))	Roystonea_regia)))	((((Pelagodoxa_henryana	Leopoldinia_pulchra)	(Dypsis_decaryi	(Heterospathe_cagayanensis	((Veitchia_spiralis	Kentiopsis_piersoniorum)	(Hydriastele_microspadix	(Burretiokentia_grandiflora	Dictyosperma_album))))))	((Oenocarpus_minor	Oenocarpus_bataua)	Prestoea_acuminata))	(Geonoma_undata	Manicaria_saccifera)))	(Podococcus_barteri	(Iriartea_deltoidea	((Pseudophoenix_vinifera	Serenoa_repens)	(Sabal_domingensis	Phoenix_dactylifera))))))	Calamus_caryotoides);
(((Pseudophoenix_vinifera	Serenoa_repens)	((Sabal_domingensis	Phoenix_dactylifera)	((((Leopoldinia_pulchra	Pelagodoxa_henryana)	((Geonoma_undata	Manicaria_saccifera)	(((Nypa_fruticans	Dypsis_decaryi)	(((Heterospathe_cagayanensis	Hydriastele_microspadix)	(Burretiokentia_grandiflora	Dictyosperma_album))	(Veitchia_spiralis	Kentiopsis_piersoniorum)))	((Oenocarpus_minor	Oenocarpus_bataua)	Prestoea_acuminata))))	(Roystonea_regia	((Sclerosperma_profizianum	Orania_palindan)	((((Elaeis_oleifera	Bactris_major)	Elaeis_guineensis)	((Reinhardtia_latisecta	Reinhardtia_paiewonskiana)	(Reinhardtia_gracilis	Reinhardtia_simplex)))	Attalea_speciosa))))	(Podococcus_barteri	Iriartea_deltoidea))))	Calamus_caryotoides);
(((Pseudophoenix_vinifera	Serenoa_repens)	((Sabal_domingensis	Phoenix_dactylifera)	(((Sclerosperma_profizianum	Orania_palindan)	(Podococcus_barteri	((Nypa_fruticans	(Roystonea_regia	(((Attalea_speciosa	(Elaeis_oleifera	Bactris_major))	Elaeis_guineensis)	((Reinhardtia_latisecta	(Reinhardtia_paiewonskiana	Reinhardtia_gracilis))	Reinhardtia_simplex))))	(Manicaria_saccifera	(((Leopoldinia_pulchra	(Dypsis_decaryi	(((Heterospathe_cagayanensis	Hydriastele_microspadix)	Dictyosperma_album)	(Burretiokentia_grandiflora	(Veitchia_spiralis	Kentiopsis_piersoniorum)))))	((Oenocarpus_minor	Oenocarpus_bataua)	Prestoea_acuminata))	(Geonoma_undata	Pelagodoxa_henryana))))))	Iriartea_deltoidea)))	Calamus_caryotoides);
((((Pseudophoenix_vinifera	Serenoa_repens)	(Sabal_domingensis	Phoenix_dactylifera))	(Iriartea_deltoidea	((Sclerosperma_profizianum	Orania_palindan)	((Podococcus_barteri	(Roystonea_regia	(((Attalea_speciosa	(Elaeis_oleifera	Bactris_major))	Elaeis_guineensis)	(Nypa_fruticans	((Reinhardtia_latisecta	(Reinhardtia_paiewonskiana	Reinhardtia_gracilis))	Reinhardtia_simplex)))))	(Pelagodoxa_henryana	((Geonoma_undata	Manicaria_saccifera)	((Leopoldinia_pulchra	(Dypsis_decaryi	((Veitchia_spiralis	Kentiopsis_piersoniorum)	(((Heterospathe_cagayanensis	Hydriastele_microspadix)	Dictyosperma_album)	Burretiokentia_grandiflora))))	((Oenocarpus_minor	Oenocarpus_bataua)	Prestoea_acuminata))))))))	Calamus_caryotoides);
((Orania_palindan	((((((Attalea_speciosa	(Elaeis_oleifera	Bactris_major))	Elaeis_guineensis)	((Reinhardtia_latisecta	Reinhardtia_paiewonskiana)	(Reinhardtia_gracilis	Reinhardtia_simplex)))	((((Nypa_fruticans	Pelagodoxa_henryana)	(Manicaria_saccifera	((Leopoldinia_pulchra	(Dypsis_decaryi	(((Dictyosperma_album	Heterospathe_cagayanensis)	(Veitchia_spiralis	Kentiopsis_piersoniorum))	(Burretiokentia_grandiflora	Hydriastele_microspadix))))	((Oenocarpus_minor	Oenocarpus_bataua)	Prestoea_acuminata))))	Geonoma_undata)	(((Podococcus_barteri	(Sabal_domingensis	Phoenix_dactylifera))	Iriartea_deltoidea)	(Pseudophoenix_vinifera	Serenoa_repens))))	Roystonea_regia)	Sclerosperma_profizianum))	Calamus_caryotoides);
((Orania_palindan	(((((Bactris_major	Elaeis_oleifera)	(Attalea_speciosa	Elaeis_guineensis))	(Reinhardtia_simplex	(Reinhardtia_latisecta	(Reinhardtia_gracilis	Reinhardtia_paiewonskiana))))	((Iriartea_deltoidea	((Pseudophoenix_vinifera	Serenoa_repens)	(Nypa_fruticans	((Podococcus_barteri	Sabal_domingensis)	Phoenix_dactylifera))))	(((Prestoea_acuminata	(Oenocarpus_bataua	Oenocarpus_minor))	(Leopoldinia_pulchra	(Dypsis_decaryi	(((Heterospathe_cagayanensis	Hydriastele_microspadix)	((Veitchia_spiralis	Kentiopsis_piersoniorum)	Burretiokentia_grandiflora))	Dictyosperma_album))))	((Manicaria_saccifera	Pelagodoxa_henryana)	Geonoma_undata))))	(Roystonea_regia	Sclerosperma_profizianum)))	Calamus_caryotoides);
((((Pseudophoenix_vinifera	Serenoa_repens)	(Sabal_domingensis	Phoenix_dactylifera))	((((Sclerosperma_profizianum	Orania_palindan)	(((Bactris_major	Elaeis_oleifera)	(Attalea_speciosa	Elaeis_guineensis))	(Roystonea_regia	((Reinhardtia_gracilis	Reinhardtia_simplex)	(Reinhardtia_latisecta	(Nypa_fruticans	Reinhardtia_paiewonskiana))))))	(Geonoma_undata	(((Prestoea_acuminata	(Oenocarpus_bataua	Oenocarpus_minor))	(Leopoldinia_pulchra	(Dypsis_decaryi	((Veitchia_spiralis	Kentiopsis_piersoniorum)	(Heterospathe_cagayanensis	(Hydriastele_microspadix	(Dictyosperma_album	Burretiokentia_grandiflora)))))))	(Pelagodoxa_henryana	Manicaria_saccifera))))	(Podococcus_barteri	Iriartea_deltoidea)))	Calamus_caryotoides);
(((((Pseudophoenix_vinifera	Serenoa_repens)	(Sabal_domingensis	Phoenix_dactylifera))	(((Podococcus_barteri	((((Bactris_major	Elaeis_oleifera)	(Attalea_speciosa	Elaeis_guineensis))	((Reinhardtia_gracilis	Reinhardtia_simplex)	(Reinhardtia_latisecta	Reinhardtia_paiewonskiana)))	(Roystonea_regia	(Sclerosperma_profizianum	Orania_palindan))))	((Leopoldinia_pulchra	Geonoma_undata)	(((Prestoea_acuminata	(Oenocarpus_bataua	Oenocarpus_minor))	(Dypsis_decaryi	((((Veitchia_spiralis	Kentiopsis_piersoniorum)	(Hydriastele_microspadix	Burretiokentia_grandiflora))	Heterospathe_cagayanensis)	Dictyosperma_album)))	(Pelagodoxa_henryana	Manicaria_saccifera))))	Iriartea_deltoidea))	Nypa_fruticans)	Calamus_caryotoides);
(((Serenoa_repens	Pseudophoenix_vinifera)	((Sabal_domingensis	Phoenix_dactylifera)	(((((Sclerosperma_profizianum	Orania_palindan)	Roystonea_regia)	(Podococcus_barteri	(Nypa_fruticans	(Geonoma_undata	(((Prestoea_acuminata	(Oenocarpus_bataua	Oenocarpus_minor))	(Dypsis_decaryi	((((Veitchia_spiralis	Kentiopsis_piersoniorum)	Dictyosperma_album)	(Hydriastele_microspadix	Burretiokentia_grandiflora))	Heterospathe_cagayanensis)))	((Leopoldinia_pulchra	Pelagodoxa_henryana)	Manicaria_saccifera))))))	((Attalea_speciosa	(Elaeis_guineensis	(Bactris_major	Elaeis_oleifera)))	((Reinhardtia_gracilis	Reinhardtia_simplex)	(Reinhardtia_latisecta	Reinhardtia_paiewonskiana))))	Iriartea_deltoidea)))	Calamus_caryotoides);
((Pseudophoenix_vinifera	(((((Podococcus_barteri	Sabal_domingensis)	Phoenix_dactylifera)	Serenoa_repens)	Iriartea_deltoidea)	(((Sclerosperma_profizianum	Orania_palindan)	((Nypa_fruticans	(Attalea_speciosa	(Elaeis_guineensis	(Bactris_major	Elaeis_oleifera))))	(Roystonea_regia	(Reinhardtia_simplex	((Reinhardtia_gracilis	Reinhardtia_latisecta)	Reinhardtia_paiewonskiana)))))	(Geonoma_undata	(((Prestoea_acuminata	(Oenocarpus_bataua	Oenocarpus_minor))	(Dypsis_decaryi	(((Dictyosperma_album	(Hydriastele_microspadix	Burretiokentia_grandiflora))	Heterospathe_cagayanensis)	(Veitchia_spiralis	Kentiopsis_piersoniorum))))	((Leopoldinia_pulchra	Pelagodoxa_henryana)	Manicaria_saccifera))))))	Calamus_caryotoides);
(((Serenoa_repens	Pseudophoenix_vinifera)	((Sabal_domingensis	Phoenix_dactylifera)	(Iriartea_deltoidea	(((Sclerosperma_profizianum	Orania_palindan)	(((Nypa_fruticans	(Attalea_speciosa	(Bactris_major	Elaeis_oleifera)))	Elaeis_guineensis)	(Roystonea_regia	(Reinhardtia_simplex	((Reinhardtia_gracilis	Reinhardtia_latisecta)	Reinhardtia_paiewonskiana)))))	(Podococcus_barteri	(Pelagodoxa_henryana	(((Leopoldinia_pulchra	Geonoma_undata)	Manicaria_saccifera)	((Prestoea_acuminata	(Oenocarpus_bataua	Oenocarpus_minor))	(((((Veitchia_spiralis	Kentiopsis_piersoniorum)	Hydriastele_microspadix)	Burretiokentia_grandiflora)	(Dictyosperma_album	Heterospathe_cagayanensis))	Dypsis_decaryi)))))))))	Calamus_caryotoides);
(((Serenoa_repens	Pseudophoenix_vinifera)	((Nypa_fruticans	(Sabal_domingensis	Phoenix_dactylifera))	((Podococcus_barteri	Iriartea_deltoidea)	((Sclerosperma_profizianum	Orania_palindan)	(((Attalea_speciosa	((Bactris_major	Elaeis_oleifera)	Elaeis_guineensis))	((Reinhardtia_gracilis	Reinhardtia_simplex)	(Reinhardtia_latisecta	Reinhardtia_paiewonskiana)))	((((Roystonea_regia	Manicaria_saccifera)	(Leopoldinia_pulchra	Pelagodoxa_henryana))	((Prestoea_acuminata	(Oenocarpus_bataua	Oenocarpus_minor))	(Dypsis_decaryi	(Dictyosperma_album	((((Veitchia_spiralis	Kentiopsis_piersoniorum)	Hydriastele_microspadix)	Burretiokentia_grandiflora)	Heterospathe_cagayanensis)))))	Geonoma_undata))))))	Calamus_caryotoides);
(((Pseudophoenix_vinifera	Nypa_fruticans)	((Serenoa_repens	(Sabal_domingensis	Phoenix_dactylifera))	((Podococcus_barteri	Iriartea_deltoidea)	(((Sclerosperma_profizianum	Orania_palindan)	(((Elaeis_guineensis	(Attalea_speciosa	(Bactris_major	Elaeis_oleifera)))	((Reinhardtia_gracilis	Reinhardtia_simplex)	(Reinhardtia_latisecta	Reinhardtia_paiewonskiana)))	Roystonea_regia))	(((Manicaria_saccifera	(Leopoldinia_pulchra	Pelagodoxa_henryana))	((Prestoea_acuminata	(Oenocarpus_bataua	Oenocarpus_minor))	(Dypsis_decaryi	((((Dictyosperma_album	Veitchia_spiralis)	(Burretiokentia_grandiflora	Hydriastele_microspadix))	Kentiopsis_piersoniorum)	Heterospathe_cagayanensis))))	Geonoma_undata)))))	Calamus_caryotoides);
(((Sclerosperma_profizianum	Orania_palindan)	(((((Bactris_major	Elaeis_oleifera)	(Elaeis_guineensis	Attalea_speciosa))	(((Reinhardtia_gracilis	Reinhardtia_simplex)	(Reinhardtia_latisecta	Reinhardtia_paiewonskiana))	Roystonea_regia))	(((Manicaria_saccifera	(Leopoldinia_pulchra	Pelagodoxa_henryana))	((Prestoea_acuminata	(Oenocarpus_bataua	Oenocarpus_minor))	(Dypsis_decaryi	(((Hydriastele_microspadix	(Veitchia_spiralis	Kentiopsis_piersoniorum))	(Heterospathe_cagayanensis	Burretiokentia_grandiflora))	Dictyosperma_album))))	Geonoma_undata))	(((((Podococcus_barteri	Sabal_domingensis)	Phoenix_dactylifera)	Nypa_fruticans)	(Serenoa_repens	Pseudophoenix_vinifera))	Iriartea_deltoidea)))	Calamus_caryotoides);
((((((Nypa_fruticans	Manicaria_saccifera)	(Leopoldinia_pulchra	Pelagodoxa_henryana))	((Prestoea_acuminata	(Oenocarpus_bataua	Oenocarpus_minor))	(Dypsis_decaryi	(((Hydriastele_microspadix	(Veitchia_spiralis	Kentiopsis_piersoniorum))	(Dictyosperma_album	Burretiokentia_grandiflora))	Heterospathe_cagayanensis))))	Geonoma_undata)	(((Sclerosperma_profizianum	Orania_palindan)	((Attalea_speciosa	((Bactris_major	Elaeis_oleifera)	Elaeis_guineensis))	(((Reinhardtia_gracilis	Reinhardtia_simplex)	(Reinhardtia_latisecta	Reinhardtia_paiewonskiana))	Roystonea_regia)))	((((Sabal_domingensis	Phoenix_dactylifera)	(Serenoa_repens	Pseudophoenix_vinifera))	Iriartea_deltoidea)	Podococcus_barteri)))	Calamus_caryotoides);
(((Serenoa_repens	(((Iriartea_deltoidea	(((Roystonea_regia	Podococcus_barteri)	(((Elaeis_guineensis	((Elaeis_oleifera	Bactris_major)	Attalea_speciosa))	((Reinhardtia_latisecta	Reinhardtia_paiewonskiana)	(Reinhardtia_gracilis	Reinhardtia_simplex)))	(Orania_palindan	Sclerosperma_profizianum)))	(Manicaria_saccifera	((Geonoma_undata	Pelagodoxa_henryana)	((Prestoea_acuminata	(Oenocarpus_minor	Oenocarpus_bataua))	(Leopoldinia_pulchra	(Dypsis_decaryi	((Veitchia_spiralis	Kentiopsis_piersoniorum)	((Dictyosperma_album	Heterospathe_cagayanensis)	(Hydriastele_microspadix	Burretiokentia_grandiflora))))))))))	(Sabal_domingensis	Phoenix_dactylifera))	Pseudophoenix_vinifera))	Nypa_fruticans)	Calamus_caryotoides);
((Serenoa_repens	(((Iriartea_deltoidea	(Podococcus_barteri	(Sabal_domingensis	Phoenix_dactylifera)))	(((Attalea_speciosa	(Elaeis_guineensis	(Elaeis_oleifera	Bactris_major)))	(((Reinhardtia_latisecta	Reinhardtia_paiewonskiana)	(Reinhardtia_gracilis	Reinhardtia_simplex))	(Orania_palindan	Sclerosperma_profizianum)))	(Pelagodoxa_henryana	(Geonoma_undata	(((Prestoea_acuminata	(Oenocarpus_minor	Oenocarpus_bataua))	(Leopoldinia_pulchra	(Dypsis_decaryi	((Veitchia_spiralis	Kentiopsis_piersoniorum)	((Hydriastele_microspadix	(Dictyosperma_album	Burretiokentia_grandiflora))	Heterospathe_cagayanensis)))))	((Nypa_fruticans	Manicaria_saccifera)	Roystonea_regia))))))	Pseudophoenix_vinifera))	Calamus_caryotoides);
((Serenoa_repens	((((Podococcus_barteri	Iriartea_deltoidea)	((Orania_palindan	Sclerosperma_profizianum)	(((Attalea_speciosa	(Bactris_major	(Elaeis_guineensis	Elaeis_oleifera)))	((Reinhardtia_latisecta	Reinhardtia_paiewonskiana)	(Reinhardtia_gracilis	Reinhardtia_simplex)))	(Pelagodoxa_henryana	((((Nypa_fruticans	Prestoea_acuminata)	(Oenocarpus_minor	Oenocarpus_bataua))	(Dypsis_decaryi	((Veitchia_spiralis	Kentiopsis_piersoniorum)	((Dictyosperma_album	Heterospathe_cagayanensis)	(Hydriastele_microspadix	Burretiokentia_grandiflora)))))	((Manicaria_saccifera	Roystonea_regia)	(Leopoldinia_pulchra	Geonoma_undata)))))))	(Sabal_domingensis	Phoenix_dactylifera))	Pseudophoenix_vinifera))	Calamus_caryotoides);
(((Serenoa_repens	Pseudophoenix_vinifera)	((Iriartea_deltoidea	(((Orania_palindan	Sclerosperma_profizianum)	(((Attalea_speciosa	(Bactris_major	(Elaeis_guineensis	Elaeis_oleifera)))	(((Reinhardtia_gracilis	Reinhardtia_latisecta)	Reinhardtia_paiewonskiana)	Reinhardtia_simplex))	(((Geonoma_undata	((Prestoea_acuminata	(Oenocarpus_minor	Oenocarpus_bataua))	(Dypsis_decaryi	((Veitchia_spiralis	Kentiopsis_piersoniorum)	((Dictyosperma_album	Heterospathe_cagayanensis)	(Hydriastele_microspadix	Burretiokentia_grandiflora))))))	((Nypa_fruticans	Pelagodoxa_henryana)	(Manicaria_saccifera	Leopoldinia_pulchra)))	Roystonea_regia)))	Podococcus_barteri))	(Sabal_domingensis	Phoenix_dactylifera)))	Calamus_caryotoides);
((((Geonoma_undata	(((Prestoea_acuminata	(Oenocarpus_minor	Oenocarpus_bataua))	(Dypsis_decaryi	((Veitchia_spiralis	Kentiopsis_piersoniorum)	((Dictyosperma_album	Heterospathe_cagayanensis)	(Hydriastele_microspadix	Burretiokentia_grandiflora)))))	((Nypa_fruticans	Manicaria_saccifera)	(Leopoldinia_pulchra	Pelagodoxa_henryana))))	((Roystonea_regia	(((Attalea_speciosa	Elaeis_guineensis)	(Bactris_major	Elaeis_oleifera))	((Reinhardtia_latisecta	Reinhardtia_paiewonskiana)	(Reinhardtia_gracilis	Reinhardtia_simplex))))	(Orania_palindan	Sclerosperma_profizianum)))	(((Serenoa_repens	(Sabal_domingensis	Phoenix_dactylifera))	Pseudophoenix_vinifera)	(Podococcus_barteri	Iriartea_deltoidea)))	Calamus_caryotoides);
(((((Geonoma_undata	(((Prestoea_acuminata	(Oenocarpus_minor	Oenocarpus_bataua))	(Leopoldinia_pulchra	(Dypsis_decaryi	((Veitchia_spiralis	Kentiopsis_piersoniorum)	((Dictyosperma_album	(Burretiokentia_grandiflora	Hydriastele_microspadix))	Heterospathe_cagayanensis)))))	(Nypa_fruticans	Manicaria_saccifera)))	Pelagodoxa_henryana)	(((Elaeis_guineensis	((Bactris_major	Elaeis_oleifera)	Attalea_speciosa))	(((Reinhardtia_latisecta	Reinhardtia_paiewonskiana)	(Reinhardtia_gracilis	Reinhardtia_simplex))	Roystonea_regia))	(Orania_palindan	Sclerosperma_profizianum)))	(((Sabal_domingensis	Phoenix_dactylifera)	(Pseudophoenix_vinifera	Serenoa_repens))	(Podococcus_barteri	Iriartea_deltoidea)))	Calamus_caryotoides);
((Serenoa_repens	((((Podococcus_barteri	Iriartea_deltoidea)	((Orania_palindan	Sclerosperma_profizianum)	(((((Prestoea_acuminata	(Oenocarpus_minor	Oenocarpus_bataua))	(Leopoldinia_pulchra	(Dypsis_decaryi	((Veitchia_spiralis	Kentiopsis_piersoniorum)	(Dictyosperma_album	(Burretiokentia_grandiflora	(Heterospathe_cagayanensis	Hydriastele_microspadix)))))))	(Manicaria_saccifera	Geonoma_undata))	Pelagodoxa_henryana)	(Roystonea_regia	(Attalea_speciosa	((Elaeis_guineensis	(Bactris_major	Elaeis_oleifera))	((Reinhardtia_latisecta	(Reinhardtia_gracilis	(Nypa_fruticans	Reinhardtia_paiewonskiana)))	Reinhardtia_simplex)))))))	(Sabal_domingensis	Phoenix_dactylifera))	Pseudophoenix_vinifera))	Calamus_caryotoides);
((Serenoa_repens	(((((Podococcus_barteri	((Orania_palindan	Sclerosperma_profizianum)	((Attalea_speciosa	((Bactris_major	Elaeis_oleifera)	Elaeis_guineensis))	(Roystonea_regia	((Reinhardtia_latisecta	Reinhardtia_paiewonskiana)	(Reinhardtia_gracilis	Reinhardtia_simplex))))))	((((Nypa_fruticans	Prestoea_acuminata)	(Oenocarpus_minor	Oenocarpus_bataua))	(((Dictyosperma_album	Heterospathe_cagayanensis)	(Veitchia_spiralis	Kentiopsis_piersoniorum))	(Burretiokentia_grandiflora	(Hydriastele_microspadix	Dypsis_decaryi))))	(((Leopoldinia_pulchra	Pelagodoxa_henryana)	Manicaria_saccifera)	Geonoma_undata)))	Iriartea_deltoidea)	(Sabal_domingensis	Phoenix_dactylifera))	Pseudophoenix_vinifera))	Calamus_caryotoides);
((Serenoa_repens	(((Sabal_domingensis	Phoenix_dactylifera)	(((((((Bactris_major	Elaeis_oleifera)	(Elaeis_guineensis	Attalea_speciosa))	((Reinhardtia_latisecta	Reinhardtia_paiewonskiana)	(Reinhardtia_gracilis	Reinhardtia_simplex)))	(Roystonea_regia	(Orania_palindan	Sclerosperma_profizianum)))	(Podococcus_barteri	(Geonoma_undata	(((Prestoea_acuminata	(Oenocarpus_minor	Oenocarpus_bataua))	(((Dictyosperma_album	Heterospathe_cagayanensis)	((Veitchia_spiralis	Kentiopsis_piersoniorum)	(Burretiokentia_grandiflora	Hydriastele_microspadix)))	Dypsis_decaryi))	((Leopoldinia_pulchra	Pelagodoxa_henryana)	Manicaria_saccifera)))))	Iriartea_deltoidea)	Pseudophoenix_vinifera))	Nypa_fruticans))	Calamus_caryotoides);
(((((Serenoa_repens	Sabal_domingensis)	Phoenix_dactylifera)	Nypa_fruticans)	((((((((Prestoea_acuminata	(Oenocarpus_minor	Oenocarpus_bataua))	(Leopoldinia_pulchra	(((Veitchia_spiralis	Kentiopsis_piersoniorum)	(Heterospathe_cagayanensis	(Hydriastele_microspadix	(Burretiokentia_grandiflora	Dictyosperma_album))))	Dypsis_decaryi)))	(Manicaria_saccifera	Geonoma_undata))	Pelagodoxa_henryana)	(((Elaeis_guineensis	(Bactris_major	Elaeis_oleifera))	Attalea_speciosa)	(Roystonea_regia	((Reinhardtia_latisecta	Reinhardtia_paiewonskiana)	(Reinhardtia_gracilis	Reinhardtia_simplex)))))	(Orania_palindan	Sclerosperma_profizianum))	(Podococcus_barteri	Iriartea_deltoidea))	Pseudophoenix_vinifera))	Calamus_caryotoides);
(((Serenoa_repens	Pseudophoenix_vinifera)	((((Sclerosperma_profizianum	Orania_palindan)	(((((Pelagodoxa_henryana	Leopoldinia_pulchra)	Geonoma_undata)	((Prestoea_acuminata	(Oenocarpus_bataua	Oenocarpus_minor))	(Dypsis_decaryi	((Heterospathe_cagayanensis	((Burretiokentia_grandiflora	Hydriastele_microspadix)	Dictyosperma_album))	(Kentiopsis_piersoniorum	Veitchia_spiralis)))))	Manicaria_saccifera)	((Roystonea_regia	((Reinhardtia_latisecta	Reinhardtia_paiewonskiana)	(Reinhardtia_gracilis	Reinhardtia_simplex)))	(Nypa_fruticans	((Elaeis_guineensis	(Elaeis_oleifera	Bactris_major))	Attalea_speciosa)))))	(Podococcus_barteri	Iriartea_deltoidea))	(Phoenix_dactylifera	Sabal_domingensis)))	Calamus_caryotoides);
(((Serenoa_repens	Pseudophoenix_vinifera)	(((Podococcus_barteri	(((((Prestoea_acuminata	(Oenocarpus_bataua	Oenocarpus_minor))	(Leopoldinia_pulchra	(Dypsis_decaryi	((Heterospathe_cagayanensis	(Hydriastele_microspadix	(Dictyosperma_album	Burretiokentia_grandiflora)))	(Kentiopsis_piersoniorum	Veitchia_spiralis)))))	(Geonoma_undata	Manicaria_saccifera))	(Nypa_fruticans	Pelagodoxa_henryana))	((Sclerosperma_profizianum	Orania_palindan)	(Roystonea_regia	(((Reinhardtia_latisecta	Reinhardtia_paiewonskiana)	(Reinhardtia_gracilis	Reinhardtia_simplex))	((Elaeis_oleifera	Bactris_major)	(Attalea_speciosa	Elaeis_guineensis)))))))	Iriartea_deltoidea)	(Phoenix_dactylifera	Sabal_domingensis)))	Calamus_caryotoides);
((Orania_palindan	(((Reinhardtia_latisecta	Reinhardtia_paiewonskiana)	(Reinhardtia_gracilis	Reinhardtia_simplex))	(((((Serenoa_repens	Pseudophoenix_vinifera)	(Iriartea_deltoidea	(Phoenix_dactylifera	(Podococcus_barteri	Sabal_domingensis))))	((((Prestoea_acuminata	(Oenocarpus_bataua	Oenocarpus_minor))	(Leopoldinia_pulchra	(Dypsis_decaryi	(((Dictyosperma_album	Heterospathe_cagayanensis)	(Hydriastele_microspadix	Burretiokentia_grandiflora))	(Kentiopsis_piersoniorum	Veitchia_spiralis)))))	(Geonoma_undata	Manicaria_saccifera))	(Nypa_fruticans	Pelagodoxa_henryana)))	(Roystonea_regia	(((Elaeis_guineensis	Elaeis_oleifera)	Bactris_major)	Attalea_speciosa)))	Sclerosperma_profizianum)))	Calamus_caryotoides);
((Orania_palindan	(Sclerosperma_profizianum	(((Roystonea_regia	(((Elaeis_guineensis	(Elaeis_oleifera	Bactris_major))	Attalea_speciosa)	((Reinhardtia_latisecta	(Reinhardtia_gracilis	Reinhardtia_paiewonskiana))	Reinhardtia_simplex)))	((((Prestoea_acuminata	(Oenocarpus_bataua	Oenocarpus_minor))	(Leopoldinia_pulchra	(Dypsis_decaryi	(((Dictyosperma_album	Heterospathe_cagayanensis)	(Hydriastele_microspadix	Burretiokentia_grandiflora))	(Kentiopsis_piersoniorum	Veitchia_spiralis)))))	(Geonoma_undata	Manicaria_saccifera))	Pelagodoxa_henryana))	((Serenoa_repens	Pseudophoenix_vinifera)	(Iriartea_deltoidea	(Podococcus_barteri	((Nypa_fruticans	Phoenix_dactylifera)	Sabal_domingensis)))))))	Calamus_caryotoides);
(((Orania_palindan	Sclerosperma_profizianum)	((((Iriartea_deltoidea	((Nypa_fruticans	Pseudophoenix_vinifera)	(Serenoa_repens	(Phoenix_dactylifera	Sabal_domingensis))))	Podococcus_barteri)	(Roystonea_regia	(((Elaeis_guineensis	(Elaeis_oleifera	Bactris_major))	Attalea_speciosa)	((Reinhardtia_latisecta	(Reinhardtia_gracilis	Reinhardtia_paiewonskiana))	Reinhardtia_simplex))))	((((Prestoea_acuminata	(Oenocarpus_bataua	Oenocarpus_minor))	(Leopoldinia_pulchra	(Dypsis_decaryi	(Heterospathe_cagayanensis	(Dictyosperma_album	(((Kentiopsis_piersoniorum	Veitchia_spiralis)	Hydriastele_microspadix)	Burretiokentia_grandiflora))))))	(Geonoma_undata	Manicaria_saccifera))	Pelagodoxa_henryana)))	Calamus_caryotoides);
(((Serenoa_repens	(Phoenix_dactylifera	Sabal_domingensis))	((((((((Prestoea_acuminata	(Oenocarpus_bataua	Oenocarpus_minor))	(Dypsis_decaryi	((Kentiopsis_piersoniorum	Veitchia_spiralis)	(((Hydriastele_microspadix	Burretiokentia_grandiflora)	Dictyosperma_album)	Heterospathe_cagayanensis))))	(Geonoma_undata	Manicaria_saccifera))	(Leopoldinia_pulchra	Pelagodoxa_henryana))	(Roystonea_regia	(((Elaeis_guineensis	(Elaeis_oleifera	Bactris_major))	Attalea_speciosa)	(((Reinhardtia_latisecta	(Reinhardtia_gracilis	Reinhardtia_paiewonskiana))	Reinhardtia_simplex)	Nypa_fruticans))))	(Orania_palindan	Sclerosperma_profizianum))	(Podococcus_barteri	Iriartea_deltoidea))	Pseudophoenix_vinifera))	Calamus_caryotoides);
((Leopoldinia_pulchra	((((Dypsis_decaryi	Hydriastele_microspadix)	Burretiokentia_grandiflora)	((Veitchia_spiralis	Dictyosperma_album)	(Heterospathe_cagayanensis	Kentiopsis_piersoniorum)))	(((Geonoma_undata	Manicaria_saccifera)	((Pelagodoxa_henryana	((((Elaeis_oleifera	Bactris_major)	(Attalea_speciosa	Elaeis_guineensis))	((Reinhardtia_latisecta	Reinhardtia_paiewonskiana)	(Reinhardtia_gracilis	Reinhardtia_simplex)))	((Orania_palindan	Sclerosperma_profizianum)	(Iriartea_deltoidea	((Serenoa_repens	Pseudophoenix_vinifera)	(Phoenix_dactylifera	(Podococcus_barteri	Sabal_domingensis)))))))	Roystonea_regia))	((Nypa_fruticans	Prestoea_acuminata)	(Oenocarpus_bataua	Oenocarpus_minor)))))	Calamus_caryotoides);
((Pseudophoenix_vinifera	(((((((Prestoea_acuminata	(Oenocarpus_bataua	Oenocarpus_minor))	(Leopoldinia_pulchra	((Dictyosperma_album	(((Veitchia_spiralis	Kentiopsis_piersoniorum)	Hydriastele_microspadix)	(Heterospathe_cagayanensis	Burretiokentia_grandiflora)))	Dypsis_decaryi)))	(Geonoma_undata	Manicaria_saccifera))	Pelagodoxa_henryana)	((Orania_palindan	Sclerosperma_profizianum)	(Nypa_fruticans	(((Elaeis_guineensis	(Elaeis_oleifera	Bactris_major))	Attalea_speciosa)	(Roystonea_regia	((Reinhardtia_latisecta	(Reinhardtia_gracilis	Reinhardtia_paiewonskiana))	Reinhardtia_simplex))))))	(Podococcus_barteri	Iriartea_deltoidea))	(Serenoa_repens	(Sabal_domingensis	Phoenix_dactylifera))))	Calamus_caryotoides);
((((Serenoa_repens	Pseudophoenix_vinifera)	(((((Elaeis_guineensis	(Elaeis_oleifera	Bactris_major))	Attalea_speciosa)	((Reinhardtia_paiewonskiana	(Reinhardtia_latisecta	Reinhardtia_gracilis))	Reinhardtia_simplex))	((((Podococcus_barteri	Iriartea_deltoidea)	((((Prestoea_acuminata	(Oenocarpus_bataua	Oenocarpus_minor))	(Leopoldinia_pulchra	(((Heterospathe_cagayanensis	(Hydriastele_microspadix	(Dictyosperma_album	Burretiokentia_grandiflora)))	(Veitchia_spiralis	Kentiopsis_piersoniorum))	Dypsis_decaryi)))	(Geonoma_undata	Manicaria_saccifera))	Pelagodoxa_henryana))	(Orania_palindan	Sclerosperma_profizianum))	Roystonea_regia))	(Sabal_domingensis	Phoenix_dactylifera)))	Nypa_fruticans)	Calamus_caryotoides);
(((Serenoa_repens	Pseudophoenix_vinifera)	((((Orania_palindan	Sclerosperma_profizianum)	(Podococcus_barteri	(((((Prestoea_acuminata	(Oenocarpus_bataua	Oenocarpus_minor))	(Leopoldinia_pulchra	(((((Veitchia_spiralis	Kentiopsis_piersoniorum)	(Hydriastele_microspadix	Burretiokentia_grandiflora))	Heterospathe_cagayanensis)	Dictyosperma_album)	Dypsis_decaryi)))	(Geonoma_undata	Manicaria_saccifera))	Pelagodoxa_henryana)	(Roystonea_regia	(((Bactris_major	(Elaeis_guineensis	Elaeis_oleifera))	Attalea_speciosa)	((Reinhardtia_paiewonskiana	Reinhardtia_latisecta)	(Reinhardtia_gracilis	Reinhardtia_simplex)))))))	Iriartea_deltoidea)	(Nypa_fruticans	(Sabal_domingensis	Phoenix_dactylifera))))	Calamus_caryotoides);
(((Sclerosperma_profizianum	Orania_palindan)	((Podococcus_barteri	((Pelagodoxa_henryana	(((Nypa_fruticans	Manicaria_saccifera)	(Geonoma_undata	Leopoldinia_pulchra))	((Prestoea_acuminata	(Oenocarpus_bataua	Oenocarpus_minor))	(Dypsis_decaryi	(((Dictyosperma_album	Heterospathe_cagayanensis)	(Hydriastele_microspadix	Burretiokentia_grandiflora))	(Veitchia_spiralis	Kentiopsis_piersoniorum))))))	((Roystonea_regia	(Reinhardtia_simplex	(Reinhardtia_latisecta	(Reinhardtia_gracilis	Reinhardtia_paiewonskiana))))	(Attalea_speciosa	(Elaeis_guineensis	(Elaeis_oleifera	Bactris_major))))))	(Iriartea_deltoidea	((Phoenix_dactylifera	Sabal_domingensis)	(Pseudophoenix_vinifera	Serenoa_repens)))))	Calamus_caryotoides);
(((Sclerosperma_profizianum	Orania_palindan)	((Podococcus_barteri	((Pelagodoxa_henryana	((Manicaria_saccifera	(Geonoma_undata	Leopoldinia_pulchra))	((Prestoea_acuminata	(Oenocarpus_bataua	Oenocarpus_minor))	(Dypsis_decaryi	((Heterospathe_cagayanensis	(Hydriastele_microspadix	(Dictyosperma_album	Burretiokentia_grandiflora)))	(Veitchia_spiralis	Kentiopsis_piersoniorum))))))	((Nypa_fruticans	(((Reinhardtia_gracilis	Reinhardtia_simplex)	(Reinhardtia_latisecta	Reinhardtia_paiewonskiana))	(Elaeis_guineensis	((Elaeis_oleifera	Bactris_major)	Attalea_speciosa))))	Roystonea_regia)))	(Iriartea_deltoidea	((Phoenix_dactylifera	Sabal_domingensis)	(Pseudophoenix_vinifera	Serenoa_repens)))))	Calamus_caryotoides);
(((((((((Prestoea_acuminata	(Oenocarpus_bataua	Oenocarpus_minor))	(Leopoldinia_pulchra	(Dypsis_decaryi	((((Hydriastele_microspadix	Burretiokentia_grandiflora)	Dictyosperma_album)	Heterospathe_cagayanensis)	(Veitchia_spiralis	Kentiopsis_piersoniorum)))))	Manicaria_saccifera)	Pelagodoxa_henryana)	Geonoma_undata)	(((Elaeis_guineensis	((Elaeis_oleifera	Bactris_major)	Attalea_speciosa))	(Roystonea_regia	((Reinhardtia_gracilis	Reinhardtia_simplex)	(Reinhardtia_latisecta	Reinhardtia_paiewonskiana))))	(Sclerosperma_profizianum	Orania_palindan)))	((Iriartea_deltoidea	((Phoenix_dactylifera	Sabal_domingensis)	(Pseudophoenix_vinifera	Serenoa_repens)))	Podococcus_barteri))	Nypa_fruticans)	Calamus_caryotoides);
((Serenoa_repens	(((((((Roystonea_regia	Sclerosperma_profizianum)	Orania_palindan)	(Podococcus_barteri	((Elaeis_guineensis	((Elaeis_oleifera	Bactris_major)	Attalea_speciosa))	((Reinhardtia_gracilis	Reinhardtia_simplex)	(Reinhardtia_latisecta	Reinhardtia_paiewonskiana)))))	((((Prestoea_acuminata	(Oenocarpus_bataua	Oenocarpus_minor))	(Leopoldinia_pulchra	(Dypsis_decaryi	(((Heterospathe_cagayanensis	Burretiokentia_grandiflora)	(Kentiopsis_piersoniorum	Hydriastele_microspadix))	(Veitchia_spiralis	Dictyosperma_album)))))	(Geonoma_undata	(Nypa_fruticans	Manicaria_saccifera)))	Pelagodoxa_henryana))	Iriartea_deltoidea)	(Phoenix_dactylifera	Sabal_domingensis))	Pseudophoenix_vinifera))	Calamus_caryotoides);
(((Serenoa_repens	Pseudophoenix_vinifera)	((((Iriartea_deltoidea	(((Roystonea_regia	Sclerosperma_profizianum)	Orania_palindan)	((((Elaeis_guineensis	Elaeis_oleifera)	Bactris_major)	Attalea_speciosa)	(Nypa_fruticans	((Reinhardtia_gracilis	Reinhardtia_simplex)	(Reinhardtia_latisecta	Reinhardtia_paiewonskiana))))))	((((Prestoea_acuminata	(Oenocarpus_bataua	Oenocarpus_minor))	(Leopoldinia_pulchra	(Dypsis_decaryi	(((Veitchia_spiralis	Kentiopsis_piersoniorum)	(Burretiokentia_grandiflora	Hydriastele_microspadix))	(Dictyosperma_album	Heterospathe_cagayanensis)))))	(Geonoma_undata	Manicaria_saccifera))	Pelagodoxa_henryana))	Podococcus_barteri)	(Phoenix_dactylifera	Sabal_domingensis)))	Calamus_caryotoides);
(((Serenoa_repens	Pseudophoenix_vinifera)	((((((Leopoldinia_pulchra	((Dypsis_decaryi	(Dictyosperma_album	(Heterospathe_cagayanensis	((Veitchia_spiralis	Kentiopsis_piersoniorum)	(Burretiokentia_grandiflora	Hydriastele_microspadix)))))	(Prestoea_acuminata	(Oenocarpus_bataua	Oenocarpus_minor))))	(Geonoma_undata	Pelagodoxa_henryana))	(Nypa_fruticans	Manicaria_saccifera))	((Podococcus_barteri	(Orania_palindan	Sclerosperma_profizianum))	(Roystonea_regia	((((Elaeis_oleifera	Bactris_major)	Attalea_speciosa)	Elaeis_guineensis)	(Reinhardtia_simplex	((Reinhardtia_gracilis	Reinhardtia_latisecta)	Reinhardtia_paiewonskiana))))))	Iriartea_deltoidea)	(Phoenix_dactylifera	Sabal_domingensis)))	Calamus_caryotoides);
((Serenoa_repens	((((((Pelagodoxa_henryana	((Geonoma_undata	(Nypa_fruticans	Manicaria_saccifera))	((Prestoea_acuminata	(Oenocarpus_bataua	Oenocarpus_minor))	(Leopoldinia_pulchra	(Dypsis_decaryi	(Dictyosperma_album	(Heterospathe_cagayanensis	(Burretiokentia_grandiflora	(Hydriastele_microspadix	(Veitchia_spiralis	Kentiopsis_piersoniorum))))))))))	(Roystonea_regia	(Podococcus_barteri	(((Elaeis_guineensis	(Elaeis_oleifera	Bactris_major))	Attalea_speciosa)	((Reinhardtia_gracilis	Reinhardtia_simplex)	(Reinhardtia_latisecta	Reinhardtia_paiewonskiana))))))	(Orania_palindan	Sclerosperma_profizianum))	Iriartea_deltoidea)	(Phoenix_dactylifera	Sabal_domingensis))	Pseudophoenix_vinifera))	Calamus_caryotoides);
(((((Iriartea_deltoidea	Podococcus_barteri)	((((((Prestoea_acuminata	(Oenocarpus_bataua	Oenocarpus_minor))	(Leopoldinia_pulchra	((Nypa_fruticans	Dypsis_decaryi)	(Dictyosperma_album	(Heterospathe_cagayanensis	(Burretiokentia_grandiflora	(Hydriastele_microspadix	(Veitchia_spiralis	Kentiopsis_piersoniorum))))))))	(Pelagodoxa_henryana	Geonoma_undata))	Manicaria_saccifera)	(((Elaeis_guineensis	(Elaeis_oleifera	Bactris_major))	Attalea_speciosa)	(((Reinhardtia_gracilis	Reinhardtia_simplex)	(Reinhardtia_latisecta	Reinhardtia_paiewonskiana))	Roystonea_regia)))	(Orania_palindan	Sclerosperma_profizianum)))	(Phoenix_dactylifera	Sabal_domingensis))	(Serenoa_repens	Pseudophoenix_vinifera))	Calamus_caryotoides);
((((((Iriartea_deltoidea	Podococcus_barteri)	((((Roystonea_regia	(((Prestoea_acuminata	(Oenocarpus_bataua	Oenocarpus_minor))	(Dypsis_decaryi	(Dictyosperma_album	((Veitchia_spiralis	Kentiopsis_piersoniorum)	((Burretiokentia_grandiflora	Hydriastele_microspadix)	Heterospathe_cagayanensis)))))	((Manicaria_saccifera	Nypa_fruticans)	Geonoma_undata)))	Pelagodoxa_henryana)	(((Elaeis_guineensis	(Elaeis_oleifera	Bactris_major))	Attalea_speciosa)	(Reinhardtia_simplex	(Reinhardtia_latisecta	(Reinhardtia_gracilis	Reinhardtia_paiewonskiana)))))	(Orania_palindan	Sclerosperma_profizianum)))	Leopoldinia_pulchra)	(Serenoa_repens	(Phoenix_dactylifera	Sabal_domingensis)))	Pseudophoenix_vinifera)	Calamus_caryotoides);
((((Iriartea_deltoidea	Podococcus_barteri)	((((((Nypa_fruticans	Prestoea_acuminata)	(Oenocarpus_bataua	Oenocarpus_minor))	(Dypsis_decaryi	((Dictyosperma_album	Burretiokentia_grandiflora)	(Heterospathe_cagayanensis	(Hydriastele_microspadix	(Veitchia_spiralis	Kentiopsis_piersoniorum))))))	(Manicaria_saccifera	Geonoma_undata))	(Leopoldinia_pulchra	Pelagodoxa_henryana))	((((Elaeis_oleifera	Bactris_major)	(Attalea_speciosa	Elaeis_guineensis))	(Reinhardtia_simplex	(Reinhardtia_latisecta	(Reinhardtia_gracilis	Reinhardtia_paiewonskiana))))	(Roystonea_regia	(Orania_palindan	Sclerosperma_profizianum)))))	((Phoenix_dactylifera	Sabal_domingensis)	(Serenoa_repens	Pseudophoenix_vinifera)))	Calamus_caryotoides);
(((Serenoa_repens	Pseudophoenix_vinifera)	((((Pelagodoxa_henryana	(((Prestoea_acuminata	(Oenocarpus_minor	Oenocarpus_bataua))	((Dypsis_decaryi	((Heterospathe_cagayanensis	(Burretiokentia_grandiflora	((Kentiopsis_piersoniorum	Veitchia_spiralis)	Hydriastele_microspadix)))	Dictyosperma_album))	Leopoldinia_pulchra))	(Geonoma_undata	(Nypa_fruticans	Manicaria_saccifera))))	((Roystonea_regia	(((Elaeis_guineensis	Attalea_speciosa)	(Elaeis_oleifera	Bactris_major))	((Reinhardtia_paiewonskiana	(Reinhardtia_gracilis	Reinhardtia_latisecta))	Reinhardtia_simplex)))	(Podococcus_barteri	(Sclerosperma_profizianum	Orania_palindan))))	Iriartea_deltoidea)	(Phoenix_dactylifera	Sabal_domingensis)))	Calamus_caryotoides);
(((Serenoa_repens	Pseudophoenix_vinifera)	(((((((Prestoea_acuminata	(Oenocarpus_minor	Oenocarpus_bataua))	(Dypsis_decaryi	((Heterospathe_cagayanensis	(Burretiokentia_grandiflora	((Kentiopsis_piersoniorum	Veitchia_spiralis)	Hydriastele_microspadix)))	Dictyosperma_album)))	((Pelagodoxa_henryana	Leopoldinia_pulchra)	Manicaria_saccifera))	Geonoma_undata)	(((Elaeis_guineensis	(Attalea_speciosa	(Elaeis_oleifera	Bactris_major)))	(((Reinhardtia_paiewonskiana	Reinhardtia_latisecta)	(Nypa_fruticans	(Reinhardtia_gracilis	Reinhardtia_simplex)))	Roystonea_regia))	(Sclerosperma_profizianum	Orania_palindan)))	(Podococcus_barteri	Iriartea_deltoidea))	(Phoenix_dactylifera	Sabal_domingensis)))	Calamus_caryotoides);
(((Serenoa_repens	Pseudophoenix_vinifera)	(((((((((Nypa_fruticans	Prestoea_acuminata)	(Oenocarpus_minor	Oenocarpus_bataua))	(Leopoldinia_pulchra	(Dypsis_decaryi	((Burretiokentia_grandiflora	(((Kentiopsis_piersoniorum	Veitchia_spiralis)	Hydriastele_microspadix)	Heterospathe_cagayanensis))	Dictyosperma_album))))	Manicaria_saccifera)	Pelagodoxa_henryana)	Geonoma_undata)	(((Attalea_speciosa	((Elaeis_guineensis	Elaeis_oleifera)	Bactris_major))	(((Reinhardtia_paiewonskiana	Reinhardtia_latisecta)	(Reinhardtia_gracilis	Reinhardtia_simplex))	Roystonea_regia))	(Sclerosperma_profizianum	Orania_palindan)))	(Podococcus_barteri	Iriartea_deltoidea))	(Phoenix_dactylifera	Sabal_domingensis)))	Calamus_caryotoides);
((((Pseudophoenix_vinifera	((((Sclerosperma_profizianum	Orania_palindan)	(((Geonoma_undata	(((Prestoea_acuminata	(Oenocarpus_minor	Oenocarpus_bataua))	((Dypsis_decaryi	(Kentiopsis_piersoniorum	Veitchia_spiralis))	((Hydriastele_microspadix	Burretiokentia_grandiflora)	(Heterospathe_cagayanensis	Dictyosperma_album))))	(Manicaria_saccifera	(Leopoldinia_pulchra	Pelagodoxa_henryana))))	(Roystonea_regia	((Attalea_speciosa	((Elaeis_guineensis	Elaeis_oleifera)	Bactris_major))	((Reinhardtia_paiewonskiana	Reinhardtia_latisecta)	(Reinhardtia_gracilis	Reinhardtia_simplex)))))	Podococcus_barteri))	Iriartea_deltoidea)	(Phoenix_dactylifera	Sabal_domingensis)))	Nypa_fruticans)	Serenoa_repens)	Calamus_caryotoides);
(((Pseudophoenix_vinifera	(((((Sclerosperma_profizianum	Orania_palindan)	((Attalea_speciosa	((Elaeis_oleifera	Bactris_major)	Elaeis_guineensis))	((Reinhardtia_paiewonskiana	Reinhardtia_latisecta)	(Reinhardtia_gracilis	Reinhardtia_simplex))))	(((((Prestoea_acuminata	(Oenocarpus_minor	Oenocarpus_bataua))	(Leopoldinia_pulchra	(Dypsis_decaryi	((Kentiopsis_piersoniorum	Veitchia_spiralis)	(((Heterospathe_cagayanensis	Hydriastele_microspadix)	Burretiokentia_grandiflora)	Dictyosperma_album)))))	(Geonoma_undata	Manicaria_saccifera))	Pelagodoxa_henryana)	Roystonea_regia))	Iriartea_deltoidea)	((Nypa_fruticans	Phoenix_dactylifera)	(Podococcus_barteri	Sabal_domingensis))))	Serenoa_repens)	Calamus_caryotoides);
((Pseudophoenix_vinifera	((((((Sclerosperma_profizianum	Orania_palindan)	(((Elaeis_guineensis	(Attalea_speciosa	(Elaeis_oleifera	Bactris_major)))	((Reinhardtia_paiewonskiana	Reinhardtia_latisecta)	(Reinhardtia_gracilis	Reinhardtia_simplex)))	Roystonea_regia))	((((Nypa_fruticans	Manicaria_saccifera)	(Prestoea_acuminata	(Oenocarpus_minor	Oenocarpus_bataua)))	(Pelagodoxa_henryana	(Leopoldinia_pulchra	(Dypsis_decaryi	(Heterospathe_cagayanensis	((Hydriastele_microspadix	(Kentiopsis_piersoniorum	Veitchia_spiralis))	(Dictyosperma_album	Burretiokentia_grandiflora)))))))	Geonoma_undata))	Podococcus_barteri)	Iriartea_deltoidea)	(Serenoa_repens	(Phoenix_dactylifera	Sabal_domingensis))))	Calamus_caryotoides);
(((Serenoa_repens	Pseudophoenix_vinifera)	((((((Attalea_speciosa	((Elaeis_guineensis	Elaeis_oleifera)	Bactris_major))	(((Reinhardtia_gracilis	Reinhardtia_paiewonskiana)	Reinhardtia_latisecta)	Reinhardtia_simplex))	Roystonea_regia)	((((Geonoma_undata	Pelagodoxa_henryana)	((Leopoldinia_pulchra	(Dypsis_decaryi	(((Burretiokentia_grandiflora	Hydriastele_microspadix)	(Dictyosperma_album	Heterospathe_cagayanensis))	(Kentiopsis_piersoniorum	Veitchia_spiralis))))	(Prestoea_acuminata	(Oenocarpus_minor	Oenocarpus_bataua))))	(Nypa_fruticans	Manicaria_saccifera))	(Sclerosperma_profizianum	Orania_palindan)))	(Podococcus_barteri	Iriartea_deltoidea))	(Phoenix_dactylifera	Sabal_domingensis)))	Calamus_caryotoides);
((Pseudophoenix_vinifera	((((Pelagodoxa_henryana	(((Leopoldinia_pulchra	(Dypsis_decaryi	((Heterospathe_cagayanensis	((Hydriastele_microspadix	(Kentiopsis_piersoniorum	Veitchia_spiralis))	Burretiokentia_grandiflora))	Dictyosperma_album)))	((Nypa_fruticans	Prestoea_acuminata)	(Oenocarpus_minor	Oenocarpus_bataua)))	(Geonoma_undata	Manicaria_saccifera)))	((Roystonea_regia	(Sclerosperma_profizianum	Orania_palindan))	(((Attalea_speciosa	(Elaeis_oleifera	Bactris_major))	Elaeis_guineensis)	((Reinhardtia_paiewonskiana	Reinhardtia_latisecta)	(Reinhardtia_gracilis	Reinhardtia_simplex)))))	Podococcus_barteri)	(Iriartea_deltoidea	(Serenoa_repens	(Phoenix_dactylifera	Sabal_domingensis)))))	Calamus_caryotoides);
(((((Sclerosperma_profizianum	Orania_palindan)	Podococcus_barteri)	((Roystonea_regia	((Attalea_speciosa	((Elaeis_guineensis	Elaeis_oleifera)	Bactris_major))	((Reinhardtia_paiewonskiana	Reinhardtia_latisecta)	(Reinhardtia_gracilis	Reinhardtia_simplex))))	(Pelagodoxa_henryana	(((Leopoldinia_pulchra	(Dypsis_decaryi	((Heterospathe_cagayanensis	(Dictyosperma_album	(Burretiokentia_grandiflora	Hydriastele_microspadix)))	(Kentiopsis_piersoniorum	Veitchia_spiralis))))	(Prestoea_acuminata	(Oenocarpus_minor	Oenocarpus_bataua)))	(Geonoma_undata	(Nypa_fruticans	Manicaria_saccifera))))))	(Iriartea_deltoidea	((Serenoa_repens	Pseudophoenix_vinifera)	(Phoenix_dactylifera	Sabal_domingensis))))	Calamus_caryotoides);
(((Serenoa_repens	Pseudophoenix_vinifera)	(((Phoenix_dactylifera	Sabal_domingensis)	(((Roystonea_regia	(((Attalea_speciosa	(Elaeis_oleifera	Bactris_major))	Elaeis_guineensis)	((Reinhardtia_paiewonskiana	Reinhardtia_latisecta)	(Reinhardtia_gracilis	Reinhardtia_simplex))))	((Leopoldinia_pulchra	Pelagodoxa_henryana)	(((Dypsis_decaryi	((Heterospathe_cagayanensis	(Burretiokentia_grandiflora	(Hydriastele_microspadix	(Kentiopsis_piersoniorum	Veitchia_spiralis))))	Dictyosperma_album))	(Prestoea_acuminata	(Oenocarpus_minor	Oenocarpus_bataua)))	(Geonoma_undata	(Nypa_fruticans	Manicaria_saccifera)))))	((Sclerosperma_profizianum	Orania_palindan)	Podococcus_barteri)))	Iriartea_deltoidea))	Calamus_caryotoides);
(((Sclerosperma_profizianum	Orania_palindan)	((Podococcus_barteri	(((Pseudophoenix_vinifera	Serenoa_repens)	(Phoenix_dactylifera	Sabal_domingensis))	Iriartea_deltoidea))	((Pelagodoxa_henryana	(((Nypa_fruticans	Manicaria_saccifera)	Geonoma_undata)	((Prestoea_acuminata	(Oenocarpus_bataua	Oenocarpus_minor))	((Dypsis_decaryi	(((Burretiokentia_grandiflora	Hydriastele_microspadix)	(Dictyosperma_album	Heterospathe_cagayanensis))	(Kentiopsis_piersoniorum	Veitchia_spiralis)))	Leopoldinia_pulchra))))	(((Elaeis_guineensis	Attalea_speciosa)	(Elaeis_oleifera	Bactris_major))	(Roystonea_regia	((Reinhardtia_paiewonskiana	Reinhardtia_latisecta)	(Reinhardtia_gracilis	Reinhardtia_simplex)))))))	Calamus_caryotoides);
(((Pseudophoenix_vinifera	Serenoa_repens)	((Phoenix_dactylifera	Sabal_domingensis)	((Podococcus_barteri	Iriartea_deltoidea)	((Pelagodoxa_henryana	(((Nypa_fruticans	Manicaria_saccifera)	Geonoma_undata)	(((Dypsis_decaryi	((((Kentiopsis_piersoniorum	Veitchia_spiralis)	Heterospathe_cagayanensis)	(Burretiokentia_grandiflora	Hydriastele_microspadix))	Dictyosperma_album))	Leopoldinia_pulchra)	(Prestoea_acuminata	(Oenocarpus_bataua	Oenocarpus_minor)))))	((((Elaeis_guineensis	Attalea_speciosa)	(Elaeis_oleifera	Bactris_major))	(Roystonea_regia	((Reinhardtia_paiewonskiana	Reinhardtia_latisecta)	(Reinhardtia_gracilis	Reinhardtia_simplex))))	(Sclerosperma_profizianum	Orania_palindan))))))	Calamus_caryotoides);
(((Pseudophoenix_vinifera	Serenoa_repens)	((Iriartea_deltoidea	(Podococcus_barteri	(Phoenix_dactylifera	Sabal_domingensis)))	((Sclerosperma_profizianum	Orania_palindan)	((((Nypa_fruticans	Manicaria_saccifera)	((((Dypsis_decaryi	((Kentiopsis_piersoniorum	Veitchia_spiralis)	((Burretiokentia_grandiflora	Hydriastele_microspadix)	(Heterospathe_cagayanensis	Dictyosperma_album))))	Leopoldinia_pulchra)	(Prestoea_acuminata	(Oenocarpus_bataua	Oenocarpus_minor)))	(Geonoma_undata	Pelagodoxa_henryana)))	((Attalea_speciosa	(Elaeis_guineensis	(Elaeis_oleifera	Bactris_major)))	(((Reinhardtia_gracilis	Reinhardtia_paiewonskiana)	Reinhardtia_latisecta)	Reinhardtia_simplex)))	Roystonea_regia))))	Calamus_caryotoides);
(((Pseudophoenix_vinifera	Serenoa_repens)	(((Iriartea_deltoidea	Podococcus_barteri)	((Sclerosperma_profizianum	Orania_palindan)	((((((Leopoldinia_pulchra	Geonoma_undata)	Manicaria_saccifera)	((Prestoea_acuminata	(Oenocarpus_bataua	Oenocarpus_minor))	(Dypsis_decaryi	((Kentiopsis_piersoniorum	Veitchia_spiralis)	(Heterospathe_cagayanensis	(Hydriastele_microspadix	(Dictyosperma_album	Burretiokentia_grandiflora)))))))	Pelagodoxa_henryana)	(Nypa_fruticans	((Attalea_speciosa	(Elaeis_guineensis	(Elaeis_oleifera	Bactris_major)))	(((Reinhardtia_gracilis	Reinhardtia_paiewonskiana)	Reinhardtia_latisecta)	Reinhardtia_simplex))))	Roystonea_regia)))	(Phoenix_dactylifera	Sabal_domingensis)))	Calamus_caryotoides);
(((((Iriartea_deltoidea	(((Podococcus_barteri	((Sclerosperma_profizianum	Orania_palindan)	(((Reinhardtia_gracilis	Reinhardtia_paiewonskiana)	Reinhardtia_latisecta)	Reinhardtia_simplex)))	((Attalea_speciosa	(Elaeis_guineensis	(Elaeis_oleifera	Bactris_major)))	Roystonea_regia))	(((Geonoma_undata	Manicaria_saccifera)	(((Nypa_fruticans	Prestoea_acuminata)	(Oenocarpus_bataua	Oenocarpus_minor))	(Leopoldinia_pulchra	(Dypsis_decaryi	(Kentiopsis_piersoniorum	(Heterospathe_cagayanensis	((Dictyosperma_album	Veitchia_spiralis)	(Hydriastele_microspadix	Burretiokentia_grandiflora))))))))	Pelagodoxa_henryana)))	(Phoenix_dactylifera	Sabal_domingensis))	Pseudophoenix_vinifera)	Serenoa_repens)	Calamus_caryotoides);
(((((Iriartea_deltoidea	(((((Roystonea_regia	Sclerosperma_profizianum)	Orania_palindan)	Podococcus_barteri)	((((Reinhardtia_gracilis	Reinhardtia_paiewonskiana)	Reinhardtia_latisecta)	Reinhardtia_simplex)	(Attalea_speciosa	(Elaeis_guineensis	(Elaeis_oleifera	Bactris_major)))))	(((Geonoma_undata	(Nypa_fruticans	Manicaria_saccifera))	((Prestoea_acuminata	(Oenocarpus_bataua	Oenocarpus_minor))	(Leopoldinia_pulchra	(Dypsis_decaryi	((((Veitchia_spiralis	Kentiopsis_piersoniorum)	Hydriastele_microspadix)	(Burretiokentia_grandiflora	Dictyosperma_album))	Heterospathe_cagayanensis)))))	Pelagodoxa_henryana)))	(Phoenix_dactylifera	Sabal_domingensis))	Pseudophoenix_vinifera)	Serenoa_repens)	Calamus_caryotoides);
(((((Prestoea_acuminata	(Oenocarpus_bataua	Oenocarpus_minor))	((Nypa_fruticans	Dypsis_decaryi)	((((Veitchia_spiralis	Kentiopsis_piersoniorum)	(Hydriastele_microspadix	Burretiokentia_grandiflora))	Heterospathe_cagayanensis)	Dictyosperma_album)))	(((Pelagodoxa_henryana	((Podococcus_barteri	(((Phoenix_dactylifera	Sabal_domingensis)	(Pseudophoenix_vinifera	Serenoa_repens))	Iriartea_deltoidea))	(((((Reinhardtia_gracilis	Reinhardtia_paiewonskiana)	Reinhardtia_latisecta)	Reinhardtia_simplex)	((Elaeis_oleifera	Bactris_major)	(Attalea_speciosa	Elaeis_guineensis)))	((Sclerosperma_profizianum	Orania_palindan)	Roystonea_regia))))	Geonoma_undata)	Manicaria_saccifera))	Leopoldinia_pulchra)	Calamus_caryotoides);
(((((Iriartea_deltoidea	((Sclerosperma_profizianum	Orania_palindan)	(((Manicaria_saccifera	Geonoma_undata)	((Prestoea_acuminata	(Oenocarpus_bataua	Oenocarpus_minor))	(Leopoldinia_pulchra	(Pelagodoxa_henryana	(((Nypa_fruticans	Podococcus_barteri)	Dypsis_decaryi)	(((Hydriastele_microspadix	(Dictyosperma_album	Burretiokentia_grandiflora))	Veitchia_spiralis)	(Heterospathe_cagayanensis	Kentiopsis_piersoniorum)))))))	((Roystonea_regia	(((Reinhardtia_gracilis	Reinhardtia_paiewonskiana)	Reinhardtia_latisecta)	Reinhardtia_simplex))	((Elaeis_guineensis	(Elaeis_oleifera	Bactris_major))	Attalea_speciosa)))))	(Phoenix_dactylifera	Sabal_domingensis))	Pseudophoenix_vinifera)	Serenoa_repens)	Calamus_caryotoides);
((((((Podococcus_barteri	Iriartea_deltoidea)	(Phoenix_dactylifera	Sabal_domingensis))	(((((((Reinhardtia_gracilis	Reinhardtia_paiewonskiana)	Reinhardtia_latisecta)	Reinhardtia_simplex)	((Elaeis_guineensis	(Elaeis_oleifera	Bactris_major))	Attalea_speciosa))	Roystonea_regia)	(Sclerosperma_profizianum	Orania_palindan))	(((Manicaria_saccifera	Geonoma_undata)	((Prestoea_acuminata	(Oenocarpus_bataua	Oenocarpus_minor))	(Leopoldinia_pulchra	((Nypa_fruticans	Dypsis_decaryi)	((Dictyosperma_album	(Burretiokentia_grandiflora	((Veitchia_spiralis	Kentiopsis_piersoniorum)	Hydriastele_microspadix)))	Heterospathe_cagayanensis)))))	Pelagodoxa_henryana)))	Pseudophoenix_vinifera)	Serenoa_repens)	Calamus_caryotoides);
(((Pseudophoenix_vinifera	Serenoa_repens)	(((Podococcus_barteri	Iriartea_deltoidea)	(Phoenix_dactylifera	Sabal_domingensis))	((Sclerosperma_profizianum	Orania_palindan)	((Geonoma_undata	(((Prestoea_acuminata	(Oenocarpus_bataua	Oenocarpus_minor))	((Nypa_fruticans	Dypsis_decaryi)	(((Dictyosperma_album	(Burretiokentia_grandiflora	Hydriastele_microspadix))	Heterospathe_cagayanensis)	(Veitchia_spiralis	Kentiopsis_piersoniorum))))	((Leopoldinia_pulchra	Pelagodoxa_henryana)	Manicaria_saccifera)))	(((Elaeis_guineensis	(Elaeis_oleifera	Bactris_major))	Attalea_speciosa)	(Roystonea_regia	((Reinhardtia_paiewonskiana	Reinhardtia_latisecta)	(Reinhardtia_gracilis	Reinhardtia_simplex))))))))	Calamus_caryotoides);
(((Pseudophoenix_vinifera	Serenoa_repens)	((((Orania_palindan	Sclerosperma_profizianum)	((((Roystonea_regia	((Reinhardtia_gracilis	Reinhardtia_simplex)	(Reinhardtia_paiewonskiana	Reinhardtia_latisecta)))	(Elaeis_guineensis	((Bactris_major	Elaeis_oleifera)	Attalea_speciosa)))	((((Nypa_fruticans	Manicaria_saccifera)	((Prestoea_acuminata	(Oenocarpus_minor	Oenocarpus_bataua))	((Dypsis_decaryi	((Kentiopsis_piersoniorum	Veitchia_spiralis)	((Dictyosperma_album	(Burretiokentia_grandiflora	Hydriastele_microspadix))	Heterospathe_cagayanensis)))	Leopoldinia_pulchra)))	Pelagodoxa_henryana)	Geonoma_undata))	Podococcus_barteri))	Iriartea_deltoidea)	(Phoenix_dactylifera	Sabal_domingensis)))	Calamus_caryotoides);
((((((((Orania_palindan	Sclerosperma_profizianum)	(Roystonea_regia	(((Reinhardtia_gracilis	Reinhardtia_simplex)	(Reinhardtia_paiewonskiana	Reinhardtia_latisecta))	(Attalea_speciosa	(Nypa_fruticans	(Elaeis_guineensis	(Bactris_major	Elaeis_oleifera)))))))	(((Geonoma_undata	Manicaria_saccifera)	((Prestoea_acuminata	(Oenocarpus_minor	Oenocarpus_bataua))	((Dypsis_decaryi	(((Burretiokentia_grandiflora	((Kentiopsis_piersoniorum	Veitchia_spiralis)	Hydriastele_microspadix))	Heterospathe_cagayanensis)	Dictyosperma_album))	Leopoldinia_pulchra)))	Pelagodoxa_henryana))	(Podococcus_barteri	Iriartea_deltoidea))	(Phoenix_dactylifera	Sabal_domingensis))	Pseudophoenix_vinifera)	Serenoa_repens)	Calamus_caryotoides);
(((((((Roystonea_regia	(((Reinhardtia_gracilis	Reinhardtia_simplex)	(Reinhardtia_paiewonskiana	Reinhardtia_latisecta))	(Attalea_speciosa	(Elaeis_guineensis	(Bactris_major	Elaeis_oleifera)))))	((((Geonoma_undata	Manicaria_saccifera)	((Prestoea_acuminata	(Oenocarpus_minor	Oenocarpus_bataua))	((Dypsis_decaryi	((((Hydriastele_microspadix	Burretiokentia_grandiflora)	Heterospathe_cagayanensis)	Dictyosperma_album)	(Kentiopsis_piersoniorum	Veitchia_spiralis)))	Leopoldinia_pulchra)))	Pelagodoxa_henryana)	(Orania_palindan	Sclerosperma_profizianum)))	Iriartea_deltoidea)	(Phoenix_dactylifera	(Podococcus_barteri	Sabal_domingensis)))	(Nypa_fruticans	Pseudophoenix_vinifera))	Serenoa_repens)	Calamus_caryotoides);
(((((Roystonea_regia	((Reinhardtia_simplex	((Reinhardtia_gracilis	Reinhardtia_paiewonskiana)	Reinhardtia_latisecta))	(Attalea_speciosa	((Elaeis_guineensis	Elaeis_oleifera)	Bactris_major))))	((((Geonoma_undata	Manicaria_saccifera)	(((Nypa_fruticans	Prestoea_acuminata)	(Oenocarpus_minor	Oenocarpus_bataua))	((Dypsis_decaryi	((Heterospathe_cagayanensis	((Burretiokentia_grandiflora	Dictyosperma_album)	Hydriastele_microspadix))	(Kentiopsis_piersoniorum	Veitchia_spiralis)))	Leopoldinia_pulchra)))	Pelagodoxa_henryana)	(Orania_palindan	Sclerosperma_profizianum)))	(Iriartea_deltoidea	(Podococcus_barteri	(Phoenix_dactylifera	Sabal_domingensis))))	(Pseudophoenix_vinifera	Serenoa_repens))	Calamus_caryotoides);
(((((Orania_palindan	Sclerosperma_profizianum)	((((Reinhardtia_simplex	((Reinhardtia_gracilis	Reinhardtia_paiewonskiana)	Reinhardtia_latisecta))	((Attalea_speciosa	(Elaeis_oleifera	Bactris_major))	Elaeis_guineensis))	Roystonea_regia)	((((Prestoea_acuminata	(Oenocarpus_minor	Oenocarpus_bataua))	((Heterospathe_cagayanensis	(Dictyosperma_album	(Hydriastele_microspadix	Burretiokentia_grandiflora)))	(Kentiopsis_piersoniorum	(Dypsis_decaryi	Veitchia_spiralis))))	(Manicaria_saccifera	(Leopoldinia_pulchra	Pelagodoxa_henryana)))	Geonoma_undata)))	(Iriartea_deltoidea	(Podococcus_barteri	(Nypa_fruticans	(Phoenix_dactylifera	Sabal_domingensis)))))	(Pseudophoenix_vinifera	Serenoa_repens))	Calamus_caryotoides);
((((((Podococcus_barteri	((Orania_palindan	Sclerosperma_profizianum)	((((Nypa_fruticans	((Reinhardtia_gracilis	Reinhardtia_simplex)	(Reinhardtia_paiewonskiana	Reinhardtia_latisecta)))	((Elaeis_oleifera	Bactris_major)	(Elaeis_guineensis	Attalea_speciosa)))	Roystonea_regia)	((((Prestoea_acuminata	(Oenocarpus_minor	Oenocarpus_bataua))	(((Heterospathe_cagayanensis	((Hydriastele_microspadix	Burretiokentia_grandiflora)	(Kentiopsis_piersoniorum	Veitchia_spiralis)))	Dictyosperma_album)	Dypsis_decaryi))	(Manicaria_saccifera	(Leopoldinia_pulchra	Pelagodoxa_henryana)))	Geonoma_undata))))	Iriartea_deltoidea)	(Phoenix_dactylifera	Sabal_domingensis))	Pseudophoenix_vinifera)	Serenoa_repens)	Calamus_caryotoides);
((Orania_palindan	(Sclerosperma_profizianum	((((((Reinhardtia_gracilis	Reinhardtia_simplex)	(Reinhardtia_paiewonskiana	Reinhardtia_latisecta))	(Attalea_speciosa	((Elaeis_oleifera	Bactris_major)	Elaeis_guineensis)))	Roystonea_regia)	((((Prestoea_acuminata	(Oenocarpus_minor	Oenocarpus_bataua))	(((Kentiopsis_piersoniorum	Veitchia_spiralis)	(Heterospathe_cagayanensis	(Dictyosperma_album	(Hydriastele_microspadix	Burretiokentia_grandiflora))))	Dypsis_decaryi))	((Nypa_fruticans	Manicaria_saccifera)	(Leopoldinia_pulchra	Pelagodoxa_henryana)))	Geonoma_undata))	(Iriartea_deltoidea	((Serenoa_repens	(Phoenix_dactylifera	(Podococcus_barteri	Sabal_domingensis)))	Pseudophoenix_vinifera)))))	Calamus_caryotoides);
(((Serenoa_repens	Pseudophoenix_vinifera)	((((Orania_palindan	Sclerosperma_profizianum)	(((Attalea_speciosa	((Elaeis_oleifera	Bactris_major)	Elaeis_guineensis))	(Nypa_fruticans	(Reinhardtia_simplex	(Reinhardtia_paiewonskiana	(Reinhardtia_gracilis	Reinhardtia_latisecta)))))	(Roystonea_regia	(((Prestoea_acuminata	(Oenocarpus_minor	Oenocarpus_bataua))	(((Kentiopsis_piersoniorum	Veitchia_spiralis)	(Heterospathe_cagayanensis	(Dictyosperma_album	(Hydriastele_microspadix	Burretiokentia_grandiflora))))	Dypsis_decaryi))	(((Leopoldinia_pulchra	Geonoma_undata)	Manicaria_saccifera)	Pelagodoxa_henryana)))))	(Podococcus_barteri	Iriartea_deltoidea))	(Sabal_domingensis	Phoenix_dactylifera)))	Calamus_caryotoides);
((Pseudophoenix_vinifera	((((Podococcus_barteri	(Pelagodoxa_henryana	((((((Kentiopsis_piersoniorum	Veitchia_spiralis)	(Burretiokentia_grandiflora	(Dictyosperma_album	(Heterospathe_cagayanensis	Hydriastele_microspadix))))	Dypsis_decaryi)	(Prestoea_acuminata	(Oenocarpus_minor	Oenocarpus_bataua)))	Leopoldinia_pulchra)	(Geonoma_undata	Manicaria_saccifera))))	((Orania_palindan	Sclerosperma_profizianum)	(Nypa_fruticans	((Roystonea_regia	((Reinhardtia_gracilis	Reinhardtia_simplex)	(Reinhardtia_paiewonskiana	Reinhardtia_latisecta)))	(Attalea_speciosa	((Elaeis_oleifera	Bactris_major)	Elaeis_guineensis))))))	Iriartea_deltoidea)	(Serenoa_repens	(Sabal_domingensis	Phoenix_dactylifera))))	Calamus_caryotoides);
(((Serenoa_repens	Pseudophoenix_vinifera)	(((Podococcus_barteri	Iriartea_deltoidea)	(Sabal_domingensis	Phoenix_dactylifera))	(((Pelagodoxa_henryana	((((Geonoma_undata	Leopoldinia_pulchra)	Manicaria_saccifera)	((Heterospathe_cagayanensis	((Burretiokentia_grandiflora	((Kentiopsis_piersoniorum	Veitchia_spiralis)	Hydriastele_microspadix))	Dictyosperma_album))	(Nypa_fruticans	Dypsis_decaryi)))	(Prestoea_acuminata	(Oenocarpus_minor	Oenocarpus_bataua))))	(Roystonea_regia	(((Reinhardtia_gracilis	Reinhardtia_simplex)	(Reinhardtia_paiewonskiana	Reinhardtia_latisecta))	(Attalea_speciosa	((Elaeis_oleifera	Bactris_major)	Elaeis_guineensis)))))	(Orania_palindan	Sclerosperma_profizianum))))	Calamus_caryotoides);
((Pseudophoenix_vinifera	((Serenoa_repens	(Phoenix_dactylifera	Sabal_domingensis))	(((((Roystonea_regia	(((Nypa_fruticans	Reinhardtia_paiewonskiana)	Reinhardtia_latisecta)	(Reinhardtia_gracilis	Reinhardtia_simplex)))	(Attalea_speciosa	((Elaeis_oleifera	Bactris_major)	Elaeis_guineensis)))	((((Leopoldinia_pulchra	(Dypsis_decaryi	((((Kentiopsis_piersoniorum	Veitchia_spiralis)	Hydriastele_microspadix)	Burretiokentia_grandiflora)	(Dictyosperma_album	Heterospathe_cagayanensis))))	((Oenocarpus_minor	Oenocarpus_bataua)	Prestoea_acuminata))	(Pelagodoxa_henryana	Geonoma_undata))	Manicaria_saccifera))	(Orania_palindan	Sclerosperma_profizianum))	(Podococcus_barteri	Iriartea_deltoidea))))	Calamus_caryotoides);
((Pseudophoenix_vinifera	(((Podococcus_barteri	Sabal_domingensis)	(Serenoa_repens	Phoenix_dactylifera))	(((((Roystonea_regia	((Reinhardtia_paiewonskiana	Reinhardtia_latisecta)	(Reinhardtia_gracilis	Reinhardtia_simplex)))	(Attalea_speciosa	((Elaeis_oleifera	Bactris_major)	Elaeis_guineensis)))	((((Leopoldinia_pulchra	(Dypsis_decaryi	((Kentiopsis_piersoniorum	Veitchia_spiralis)	((Hydriastele_microspadix	(Dictyosperma_album	Burretiokentia_grandiflora))	Heterospathe_cagayanensis))))	((Oenocarpus_minor	Oenocarpus_bataua)	(Nypa_fruticans	Prestoea_acuminata)))	(Geonoma_undata	Manicaria_saccifera))	Pelagodoxa_henryana))	(Orania_palindan	Sclerosperma_profizianum))	Iriartea_deltoidea)))	Calamus_caryotoides);
(((Serenoa_repens	Pseudophoenix_vinifera)	(((Podococcus_barteri	Sabal_domingensis)	Phoenix_dactylifera)	((((Pelagodoxa_henryana	((Dypsis_decaryi	((((Kentiopsis_piersoniorum	Veitchia_spiralis)	Hydriastele_microspadix)	(Dictyosperma_album	Burretiokentia_grandiflora))	Heterospathe_cagayanensis))	((Geonoma_undata	Leopoldinia_pulchra)	(Manicaria_saccifera	(Roystonea_regia	((Oenocarpus_minor	Oenocarpus_bataua)	Prestoea_acuminata))))))	(Attalea_speciosa	(Nypa_fruticans	((Elaeis_oleifera	Elaeis_guineensis)	Bactris_major))))	(((Reinhardtia_paiewonskiana	Reinhardtia_latisecta)	(Reinhardtia_gracilis	Reinhardtia_simplex))	(Orania_palindan	Sclerosperma_profizianum)))	Iriartea_deltoidea)))	Calamus_caryotoides);
((Serenoa_repens	((((((Pelagodoxa_henryana	((Geonoma_undata	Manicaria_saccifera)	(Leopoldinia_pulchra	(((Oenocarpus_minor	Oenocarpus_bataua)	Prestoea_acuminata)	(Dypsis_decaryi	((Burretiokentia_grandiflora	(Dictyosperma_album	(Heterospathe_cagayanensis	Hydriastele_microspadix)))	(Kentiopsis_piersoniorum	Veitchia_spiralis)))))))	(Roystonea_regia	(Attalea_speciosa	(((Elaeis_guineensis	Elaeis_oleifera)	Bactris_major)	((Reinhardtia_paiewonskiana	Reinhardtia_latisecta)	(Reinhardtia_gracilis	Reinhardtia_simplex))))))	(Orania_palindan	Sclerosperma_profizianum))	((Sabal_domingensis	Phoenix_dactylifera)	(Podococcus_barteri	Iriartea_deltoidea)))	Pseudophoenix_vinifera)	Nypa_fruticans))	Calamus_caryotoides);
(((((Pelagodoxa_henryana	((Geonoma_undata	Manicaria_saccifera)	((Nypa_fruticans	((Oenocarpus_minor	Oenocarpus_bataua)	Prestoea_acuminata))	(Leopoldinia_pulchra	(Dypsis_decaryi	(((Burretiokentia_grandiflora	Heterospathe_cagayanensis)	(Hydriastele_microspadix	(Kentiopsis_piersoniorum	Veitchia_spiralis)))	Dictyosperma_album))))))	((((Attalea_speciosa	((Elaeis_oleifera	Elaeis_guineensis)	Bactris_major))	(((Reinhardtia_gracilis	Reinhardtia_paiewonskiana)	Reinhardtia_latisecta)	Reinhardtia_simplex))	Roystonea_regia)	(Orania_palindan	Sclerosperma_profizianum)))	((Podococcus_barteri	(Serenoa_repens	(Sabal_domingensis	Phoenix_dactylifera)))	Iriartea_deltoidea))	Pseudophoenix_vinifera)	Calamus_caryotoides);
(((((((Orania_palindan	Sclerosperma_profizianum)	(((((Pelagodoxa_henryana	Leopoldinia_pulchra)	Manicaria_saccifera)	(((Oenocarpus_minor	Oenocarpus_bataua)	Prestoea_acuminata)	(Dypsis_decaryi	(((Burretiokentia_grandiflora	Heterospathe_cagayanensis)	(Hydriastele_microspadix	(Kentiopsis_piersoniorum	Veitchia_spiralis)))	Dictyosperma_album))))	Geonoma_undata)	((((Elaeis_guineensis	Attalea_speciosa)	(Elaeis_oleifera	Bactris_major))	((Reinhardtia_paiewonskiana	Reinhardtia_latisecta)	(Reinhardtia_gracilis	Reinhardtia_simplex)))	Roystonea_regia)))	Iriartea_deltoidea)	(Phoenix_dactylifera	(Podococcus_barteri	Sabal_domingensis)))	(Serenoa_repens	Pseudophoenix_vinifera))	Nypa_fruticans)	Calamus_caryotoides);
((((Phoenix_dactylifera	Sabal_domingensis)	(Serenoa_repens	Pseudophoenix_vinifera))	(((((Geonoma_undata	Manicaria_saccifera)	(((Oenocarpus_minor	Oenocarpus_bataua)	Prestoea_acuminata)	(Leopoldinia_pulchra	(Dypsis_decaryi	((Kentiopsis_piersoniorum	Veitchia_spiralis)	((Dictyosperma_album	Burretiokentia_grandiflora)	(Hydriastele_microspadix	Heterospathe_cagayanensis)))))))	Pelagodoxa_henryana)	(((((Elaeis_guineensis	Attalea_speciosa)	(Elaeis_oleifera	Bactris_major))	((Reinhardtia_paiewonskiana	Reinhardtia_latisecta)	(Nypa_fruticans	(Reinhardtia_gracilis	Reinhardtia_simplex))))	Roystonea_regia)	(Orania_palindan	Sclerosperma_profizianum)))	(Podococcus_barteri	Iriartea_deltoidea)))	Calamus_caryotoides);
((Leopoldinia_pulchra	((Dypsis_decaryi	((Dictyosperma_album	(Burretiokentia_grandiflora	((Kentiopsis_piersoniorum	Veitchia_spiralis)	Hydriastele_microspadix)))	Heterospathe_cagayanensis))	(((Pelagodoxa_henryana	((((Iriartea_deltoidea	((Phoenix_dactylifera	Sabal_domingensis)	(Serenoa_repens	Pseudophoenix_vinifera)))	Podococcus_barteri)	((((Elaeis_guineensis	Attalea_speciosa)	(Nypa_fruticans	(Elaeis_oleifera	Bactris_major)))	((Reinhardtia_paiewonskiana	Reinhardtia_latisecta)	(Reinhardtia_gracilis	Reinhardtia_simplex)))	Roystonea_regia))	(Orania_palindan	Sclerosperma_profizianum)))	(Geonoma_undata	Manicaria_saccifera))	((Oenocarpus_minor	Oenocarpus_bataua)	Prestoea_acuminata))))	Calamus_caryotoides);
((((Phoenix_dactylifera	Sabal_domingensis)	(Serenoa_repens	Pseudophoenix_vinifera))	(((Orania_palindan	Sclerosperma_profizianum)	((((Geonoma_undata	Manicaria_saccifera)	(((Oenocarpus_minor	Oenocarpus_bataua)	Prestoea_acuminata)	((Nypa_fruticans	Dypsis_decaryi)	(((Kentiopsis_piersoniorum	Veitchia_spiralis)	(Hydriastele_microspadix	Burretiokentia_grandiflora))	(Heterospathe_cagayanensis	Dictyosperma_album)))))	(Leopoldinia_pulchra	Pelagodoxa_henryana))	((Bactris_major	(Attalea_speciosa	(Elaeis_guineensis	Elaeis_oleifera)))	(Roystonea_regia	(((Reinhardtia_gracilis	Reinhardtia_paiewonskiana)	Reinhardtia_latisecta)	Reinhardtia_simplex)))))	(Podococcus_barteri	Iriartea_deltoidea)))	Calamus_caryotoides);
((((((Orania_palindan	Sclerosperma_profizianum)	(((((Nypa_fruticans	Manicaria_saccifera)	((Oenocarpus_minor	Oenocarpus_bataua)	Prestoea_acuminata))	((Dypsis_decaryi	((Kentiopsis_piersoniorum	Veitchia_spiralis)	(((Hydriastele_microspadix	Burretiokentia_grandiflora)	Dictyosperma_album)	Heterospathe_cagayanensis)))	(Leopoldinia_pulchra	Pelagodoxa_henryana)))	Geonoma_undata)	((((Elaeis_guineensis	(Elaeis_oleifera	Bactris_major))	(((Reinhardtia_gracilis	Reinhardtia_paiewonskiana)	Reinhardtia_latisecta)	Reinhardtia_simplex))	Attalea_speciosa)	Roystonea_regia)))	(Podococcus_barteri	Iriartea_deltoidea))	(Phoenix_dactylifera	Sabal_domingensis))	(Serenoa_repens	Pseudophoenix_vinifera))	Calamus_caryotoides);
(((Serenoa_repens	Pseudophoenix_vinifera)	((Sabal_domingensis	Phoenix_dactylifera)	(((Orania_palindan	Sclerosperma_profizianum)	((Pelagodoxa_henryana	((Geonoma_undata	Manicaria_saccifera)	((Prestoea_acuminata	(Oenocarpus_bataua	Oenocarpus_minor))	(Leopoldinia_pulchra	(Dypsis_decaryi	(((Heterospathe_cagayanensis	Dictyosperma_album)	(Burretiokentia_grandiflora	Hydriastele_microspadix))	(Kentiopsis_piersoniorum	Veitchia_spiralis)))))))	((((Attalea_speciosa	(Elaeis_guineensis	((Nypa_fruticans	Elaeis_oleifera)	Bactris_major)))	((Reinhardtia_gracilis	Reinhardtia_simplex)	(Reinhardtia_paiewonskiana	Reinhardtia_latisecta)))	Roystonea_regia)	Podococcus_barteri)))	Iriartea_deltoidea)))	Calamus_caryotoides);
((Pseudophoenix_vinifera	((Serenoa_repens	((Podococcus_barteri	Sabal_domingensis)	Phoenix_dactylifera))	(((Orania_palindan	Sclerosperma_profizianum)	((Pelagodoxa_henryana	((Geonoma_undata	Manicaria_saccifera)	((Prestoea_acuminata	(Oenocarpus_bataua	Oenocarpus_minor))	(Leopoldinia_pulchra	((Nypa_fruticans	Dypsis_decaryi)	(((Dictyosperma_album	Burretiokentia_grandiflora)	(Heterospathe_cagayanensis	Hydriastele_microspadix))	(Kentiopsis_piersoniorum	Veitchia_spiralis)))))))	(Attalea_speciosa	((Elaeis_guineensis	(Elaeis_oleifera	Bactris_major))	(((Reinhardtia_gracilis	Reinhardtia_simplex)	(Reinhardtia_paiewonskiana	Reinhardtia_latisecta))	Roystonea_regia)))))	Iriartea_deltoidea)))	Calamus_caryotoides);
(((((((Iriartea_deltoidea	(((Serenoa_repens	Pseudophoenix_vinifera)	(Sabal_domingensis	Phoenix_dactylifera))	((((Reinhardtia_simplex	(Reinhardtia_paiewonskiana	(Reinhardtia_gracilis	Reinhardtia_latisecta)))	((Elaeis_guineensis	Attalea_speciosa)	(Elaeis_oleifera	(Podococcus_barteri	Bactris_major))))	Roystonea_regia)	(Orania_palindan	Sclerosperma_profizianum))))	Pelagodoxa_henryana)	Geonoma_undata)	(Nypa_fruticans	Manicaria_saccifera))	(Prestoea_acuminata	(Oenocarpus_bataua	Oenocarpus_minor)))	(Leopoldinia_pulchra	(Dypsis_decaryi	(((Dictyosperma_album	Burretiokentia_grandiflora)	(Hydriastele_microspadix	(Kentiopsis_piersoniorum	Veitchia_spiralis)))	Heterospathe_cagayanensis))))	Calamus_caryotoides);
(((((((((Reinhardtia_gracilis	Reinhardtia_simplex)	(Reinhardtia_paiewonskiana	Reinhardtia_latisecta))	(Attalea_speciosa	(Elaeis_guineensis	(Bactris_major	Elaeis_oleifera))))	((Pelagodoxa_henryana	((((Nypa_fruticans	Prestoea_acuminata)	(Oenocarpus_bataua	Oenocarpus_minor))	(Leopoldinia_pulchra	(Dypsis_decaryi	((Burretiokentia_grandiflora	((Heterospathe_cagayanensis	Hydriastele_microspadix)	(Kentiopsis_piersoniorum	Veitchia_spiralis)))	Dictyosperma_album))))	(Geonoma_undata	Manicaria_saccifera)))	Roystonea_regia))	Podococcus_barteri)	(Orania_palindan	Sclerosperma_profizianum))	((Serenoa_repens	Pseudophoenix_vinifera)	(Sabal_domingensis	Phoenix_dactylifera)))	Iriartea_deltoidea)	Calamus_caryotoides);
(((Orania_palindan	Sclerosperma_profizianum)	((((Serenoa_repens	Pseudophoenix_vinifera)	((Podococcus_barteri	Sabal_domingensis)	Phoenix_dactylifera))	Iriartea_deltoidea)	(((Roystonea_regia	(Nypa_fruticans	((Reinhardtia_gracilis	Reinhardtia_simplex)	(Reinhardtia_paiewonskiana	Reinhardtia_latisecta))))	(Attalea_speciosa	(Elaeis_guineensis	(Bactris_major	Elaeis_oleifera))))	(Pelagodoxa_henryana	(((Prestoea_acuminata	(Oenocarpus_bataua	Oenocarpus_minor))	(Leopoldinia_pulchra	(Dypsis_decaryi	((Kentiopsis_piersoniorum	Veitchia_spiralis)	(Heterospathe_cagayanensis	(Dictyosperma_album	(Burretiokentia_grandiflora	Hydriastele_microspadix)))))))	(Geonoma_undata	Manicaria_saccifera))))))	Calamus_caryotoides);
(((((Nypa_fruticans	Manicaria_saccifera)	((Geonoma_undata	Pelagodoxa_henryana)	((Prestoea_acuminata	(Oenocarpus_bataua	Oenocarpus_minor))	(Leopoldinia_pulchra	(((Heterospathe_cagayanensis	Dictyosperma_album)	(Kentiopsis_piersoniorum	Veitchia_spiralis))	(Burretiokentia_grandiflora	(Hydriastele_microspadix	Dypsis_decaryi)))))))	((Orania_palindan	Sclerosperma_profizianum)	(Roystonea_regia	((Reinhardtia_simplex	((Reinhardtia_gracilis	Reinhardtia_paiewonskiana)	Reinhardtia_latisecta))	(((Bactris_major	Elaeis_oleifera)	Elaeis_guineensis)	Attalea_speciosa)))))	(((Serenoa_repens	Pseudophoenix_vinifera)	((Podococcus_barteri	Sabal_domingensis)	Phoenix_dactylifera))	Iriartea_deltoidea))	Calamus_caryotoides);
((((((((Nypa_fruticans	Manicaria_saccifera)	(Pelagodoxa_henryana	((Prestoea_acuminata	(Oenocarpus_bataua	Oenocarpus_minor))	(Leopoldinia_pulchra	(Dypsis_decaryi	(Heterospathe_cagayanensis	((Dictyosperma_album	Burretiokentia_grandiflora)	(Hydriastele_microspadix	(Kentiopsis_piersoniorum	Veitchia_spiralis)))))))))	Geonoma_undata)	((Orania_palindan	Sclerosperma_profizianum)	((((Bactris_major	Elaeis_oleifera)	Elaeis_guineensis)	Attalea_speciosa)	(Roystonea_regia	(Reinhardtia_simplex	(Reinhardtia_paiewonskiana	(Reinhardtia_latisecta	Reinhardtia_gracilis)))))))	(Iriartea_deltoidea	Podococcus_barteri))	((Sabal_domingensis	Serenoa_repens)	Phoenix_dactylifera))	Pseudophoenix_vinifera)	Calamus_caryotoides);
(((((Orania_palindan	Sclerosperma_profizianum)	(((Reinhardtia_simplex	(Reinhardtia_latisecta	(Reinhardtia_gracilis	Reinhardtia_paiewonskiana)))	((Nypa_fruticans	(Bactris_major	Elaeis_oleifera))	(Elaeis_guineensis	Attalea_speciosa)))	Roystonea_regia))	(((Iriartea_deltoidea	Podococcus_barteri)	(Sabal_domingensis	Phoenix_dactylifera))	((((Prestoea_acuminata	(Oenocarpus_bataua	Oenocarpus_minor))	(Leopoldinia_pulchra	(Dypsis_decaryi	((Heterospathe_cagayanensis	((Dictyosperma_album	Burretiokentia_grandiflora)	Hydriastele_microspadix))	(Kentiopsis_piersoniorum	Veitchia_spiralis)))))	(Geonoma_undata	Manicaria_saccifera))	Pelagodoxa_henryana)))	(Serenoa_repens	Pseudophoenix_vinifera))	Calamus_caryotoides);
(((((((Nypa_fruticans	Manicaria_saccifera)	(((Prestoea_acuminata	(Oenocarpus_bataua	Oenocarpus_minor))	(Pelagodoxa_henryana	(Leopoldinia_pulchra	(Dypsis_decaryi	(((Heterospathe_cagayanensis	Dictyosperma_album)	(Burretiokentia_grandiflora	Hydriastele_microspadix))	(Kentiopsis_piersoniorum	Veitchia_spiralis))))))	Geonoma_undata))	(Orania_palindan	Sclerosperma_profizianum))	((((Reinhardtia_gracilis	Reinhardtia_simplex)	(Reinhardtia_latisecta	Reinhardtia_paiewonskiana))	(Bactris_major	(Elaeis_oleifera	(Elaeis_guineensis	Attalea_speciosa))))	Roystonea_regia))	((Iriartea_deltoidea	Podococcus_barteri)	(Sabal_domingensis	Phoenix_dactylifera)))	(Serenoa_repens	Pseudophoenix_vinifera))	Calamus_caryotoides);
((((Iriartea_deltoidea	((Orania_palindan	Sclerosperma_profizianum)	(Podococcus_barteri	(((Reinhardtia_simplex	(Reinhardtia_latisecta	(Reinhardtia_gracilis	Reinhardtia_paiewonskiana)))	(Elaeis_guineensis	(Attalea_speciosa	(Bactris_major	Elaeis_oleifera))))	(Roystonea_regia	(Pelagodoxa_henryana	((Manicaria_saccifera	Geonoma_undata)	((Dypsis_decaryi	(((Heterospathe_cagayanensis	Dictyosperma_album)	(Burretiokentia_grandiflora	Hydriastele_microspadix))	(Kentiopsis_piersoniorum	Veitchia_spiralis)))	(Leopoldinia_pulchra	((Nypa_fruticans	Prestoea_acuminata)	(Oenocarpus_bataua	Oenocarpus_minor)))))))))))	(Sabal_domingensis	Phoenix_dactylifera))	(Serenoa_repens	Pseudophoenix_vinifera))	Calamus_caryotoides);
((Serenoa_repens	(Pseudophoenix_vinifera	(((Phoenix_dactylifera	Sabal_domingensis)	(Podococcus_barteri	Iriartea_deltoidea))	((Orania_palindan	Sclerosperma_profizianum)	(((Leopoldinia_pulchra	Pelagodoxa_henryana)	((((Oenocarpus_bataua	Oenocarpus_minor)	Prestoea_acuminata)	((Heterospathe_cagayanensis	(Dictyosperma_album	(Hydriastele_microspadix	((Veitchia_spiralis	Kentiopsis_piersoniorum)	Burretiokentia_grandiflora))))	Dypsis_decaryi))	(Geonoma_undata	Manicaria_saccifera)))	((Attalea_speciosa	(Nypa_fruticans	(Elaeis_guineensis	(Elaeis_oleifera	Bactris_major))))	(Roystonea_regia	((Reinhardtia_gracilis	Reinhardtia_simplex)	(Reinhardtia_paiewonskiana	Reinhardtia_latisecta)))))))))	Calamus_caryotoides);
((Serenoa_repens	(Pseudophoenix_vinifera	(((Nypa_fruticans	(Phoenix_dactylifera	(Podococcus_barteri	Sabal_domingensis)))	Iriartea_deltoidea)	((Geonoma_undata	((Manicaria_saccifera	(Leopoldinia_pulchra	Pelagodoxa_henryana))	(((Oenocarpus_bataua	Oenocarpus_minor)	Prestoea_acuminata)	(((Veitchia_spiralis	Kentiopsis_piersoniorum)	((Burretiokentia_grandiflora	(Dictyosperma_album	Hydriastele_microspadix))	Heterospathe_cagayanensis))	Dypsis_decaryi))))	((Roystonea_regia	(((Reinhardtia_gracilis	Reinhardtia_simplex)	(Reinhardtia_paiewonskiana	Reinhardtia_latisecta))	(Attalea_speciosa	(Elaeis_guineensis	(Elaeis_oleifera	Bactris_major)))))	(Orania_palindan	Sclerosperma_profizianum))))))	Calamus_caryotoides);
(((Serenoa_repens	Pseudophoenix_vinifera)	((((Podococcus_barteri	Iriartea_deltoidea)	Nypa_fruticans)	((Geonoma_undata	((((Oenocarpus_bataua	Oenocarpus_minor)	Prestoea_acuminata)	((Leopoldinia_pulchra	(((Veitchia_spiralis	Kentiopsis_piersoniorum)	((Heterospathe_cagayanensis	Dictyosperma_album)	(Burretiokentia_grandiflora	Hydriastele_microspadix)))	Dypsis_decaryi))	Pelagodoxa_henryana))	Manicaria_saccifera))	((Roystonea_regia	(((Reinhardtia_gracilis	Reinhardtia_simplex)	(Reinhardtia_paiewonskiana	Reinhardtia_latisecta))	(Attalea_speciosa	(Elaeis_guineensis	(Elaeis_oleifera	Bactris_major)))))	(Orania_palindan	Sclerosperma_profizianum))))	(Phoenix_dactylifera	Sabal_domingensis)))	Calamus_caryotoides);
(((Serenoa_repens	Pseudophoenix_vinifera)	(((((((Geonoma_undata	Leopoldinia_pulchra)	((Nypa_fruticans	Manicaria_saccifera)	((((Heterospathe_cagayanensis	(Burretiokentia_grandiflora	(Hydriastele_microspadix	(Veitchia_spiralis	Kentiopsis_piersoniorum))))	Dictyosperma_album)	Dypsis_decaryi)	((Oenocarpus_bataua	Oenocarpus_minor)	Prestoea_acuminata))))	Pelagodoxa_henryana)	((Phoenix_dactylifera	(Podococcus_barteri	Sabal_domingensis))	Iriartea_deltoidea))	(((Reinhardtia_gracilis	Reinhardtia_simplex)	(Reinhardtia_paiewonskiana	Reinhardtia_latisecta))	(Attalea_speciosa	(Elaeis_guineensis	(Elaeis_oleifera	Bactris_major)))))	(Orania_palindan	Sclerosperma_profizianum))	Roystonea_regia))	Calamus_caryotoides);
(((((((((Orania_palindan	Sclerosperma_profizianum)	((Roystonea_regia	(((Reinhardtia_gracilis	Reinhardtia_simplex)	(Reinhardtia_paiewonskiana	Reinhardtia_latisecta))	(Attalea_speciosa	(Elaeis_guineensis	(Elaeis_oleifera	Bactris_major)))))	(((Geonoma_undata	Manicaria_saccifera)	((((Veitchia_spiralis	Kentiopsis_piersoniorum)	(((Dictyosperma_album	Burretiokentia_grandiflora)	Hydriastele_microspadix)	Heterospathe_cagayanensis))	Dypsis_decaryi)	((Oenocarpus_bataua	Oenocarpus_minor)	(Nypa_fruticans	Prestoea_acuminata))))	Pelagodoxa_henryana)))	Podococcus_barteri)	Iriartea_deltoidea)	Leopoldinia_pulchra)	(Phoenix_dactylifera	Sabal_domingensis))	Pseudophoenix_vinifera)	Serenoa_repens)	Calamus_caryotoides);
(((((((Orania_palindan	Sclerosperma_profizianum)	(((Attalea_speciosa	(Elaeis_guineensis	(Elaeis_oleifera	Bactris_major)))	(Roystonea_regia	((Nypa_fruticans	(Reinhardtia_gracilis	Reinhardtia_simplex))	(Reinhardtia_paiewonskiana	Reinhardtia_latisecta))))	(Geonoma_undata	(((Leopoldinia_pulchra	(((Heterospathe_cagayanensis	((Burretiokentia_grandiflora	Hydriastele_microspadix)	(Veitchia_spiralis	Kentiopsis_piersoniorum)))	Dictyosperma_album)	Dypsis_decaryi))	((Oenocarpus_bataua	Oenocarpus_minor)	Prestoea_acuminata))	(Manicaria_saccifera	Pelagodoxa_henryana)))))	Iriartea_deltoidea)	(Phoenix_dactylifera	(Podococcus_barteri	Sabal_domingensis)))	Pseudophoenix_vinifera)	Serenoa_repens)	Calamus_caryotoides);
((((((Orania_palindan	Sclerosperma_profizianum)	((((Elaeis_oleifera	Bactris_major)	(Attalea_speciosa	Elaeis_guineensis))	(Roystonea_regia	(((Reinhardtia_gracilis	Reinhardtia_simplex)	(Reinhardtia_paiewonskiana	Reinhardtia_latisecta))	Nypa_fruticans)))	(Geonoma_undata	(((((((Veitchia_spiralis	Kentiopsis_piersoniorum)	(Heterospathe_cagayanensis	Hydriastele_microspadix))	Burretiokentia_grandiflora)	Dictyosperma_album)	Dypsis_decaryi)	((Oenocarpus_bataua	Oenocarpus_minor)	Prestoea_acuminata))	((Leopoldinia_pulchra	Pelagodoxa_henryana)	Manicaria_saccifera)))))	(Iriartea_deltoidea	Podococcus_barteri))	(Serenoa_repens	(Phoenix_dactylifera	Sabal_domingensis)))	Pseudophoenix_vinifera)	Calamus_caryotoides);
(((((Roystonea_regia	(((((Elaeis_guineensis	Elaeis_oleifera)	Bactris_major)	Attalea_speciosa)	((Reinhardtia_gracilis	Reinhardtia_simplex)	(Reinhardtia_paiewonskiana	Reinhardtia_latisecta)))	((Podococcus_barteri	(Geonoma_undata	(((((Veitchia_spiralis	Kentiopsis_piersoniorum)	((Heterospathe_cagayanensis	Hydriastele_microspadix)	(Burretiokentia_grandiflora	Dictyosperma_album)))	Dypsis_decaryi)	((Oenocarpus_bataua	Oenocarpus_minor)	Prestoea_acuminata))	((Leopoldinia_pulchra	Pelagodoxa_henryana)	(Nypa_fruticans	Manicaria_saccifera)))))	(Orania_palindan	Sclerosperma_profizianum))))	Iriartea_deltoidea)	(Phoenix_dactylifera	Sabal_domingensis))	(Serenoa_repens	Pseudophoenix_vinifera))	Calamus_caryotoides);
((((((Roystonea_regia	((Attalea_speciosa	(Elaeis_guineensis	((Bactris_major	Nypa_fruticans)	Elaeis_oleifera)))	((Reinhardtia_gracilis	Reinhardtia_simplex)	(Reinhardtia_paiewonskiana	Reinhardtia_latisecta))))	((((Leopoldinia_pulchra	(((Veitchia_spiralis	Kentiopsis_piersoniorum)	(Heterospathe_cagayanensis	((Hydriastele_microspadix	Burretiokentia_grandiflora)	Dictyosperma_album)))	Dypsis_decaryi))	((Oenocarpus_bataua	Oenocarpus_minor)	Prestoea_acuminata))	(Geonoma_undata	Manicaria_saccifera))	Pelagodoxa_henryana))	(Orania_palindan	Sclerosperma_profizianum))	(Iriartea_deltoidea	(Podococcus_barteri	(Phoenix_dactylifera	Sabal_domingensis))))	(Serenoa_repens	Pseudophoenix_vinifera))	Calamus_caryotoides);
(((((((((Leopoldinia_pulchra	(((Veitchia_spiralis	Kentiopsis_piersoniorum)	((Hydriastele_microspadix	Burretiokentia_grandiflora)	(Dictyosperma_album	Heterospathe_cagayanensis)))	Dypsis_decaryi))	((Oenocarpus_bataua	Oenocarpus_minor)	Prestoea_acuminata))	(Geonoma_undata	Manicaria_saccifera))	(Nypa_fruticans	Pelagodoxa_henryana))	((Attalea_speciosa	(Elaeis_guineensis	(Bactris_major	Elaeis_oleifera)))	((Reinhardtia_gracilis	Reinhardtia_simplex)	(Reinhardtia_paiewonskiana	Reinhardtia_latisecta))))	(Orania_palindan	(Roystonea_regia	Sclerosperma_profizianum)))	(Iriartea_deltoidea	(Serenoa_repens	(Phoenix_dactylifera	(Podococcus_barteri	Sabal_domingensis)))))	Pseudophoenix_vinifera)	Calamus_caryotoides);
(((Orania_palindan	Sclerosperma_profizianum)	((Iriartea_deltoidea	(Leopoldinia_pulchra	(Pseudophoenix_vinifera	(Phoenix_dactylifera	((Podococcus_barteri	Sabal_domingensis)	Serenoa_repens)))))	((((Elaeis_guineensis	(Elaeis_oleifera	Bactris_major))	Attalea_speciosa)	((Reinhardtia_latisecta	Reinhardtia_paiewonskiana)	(Reinhardtia_gracilis	Reinhardtia_simplex)))	(Roystonea_regia	(Pelagodoxa_henryana	((((Heterospathe_cagayanensis	((Veitchia_spiralis	Kentiopsis_piersoniorum)	(Hydriastele_microspadix	Burretiokentia_grandiflora)))	Dictyosperma_album)	Dypsis_decaryi)	((Geonoma_undata	(Nypa_fruticans	Manicaria_saccifera))	(Prestoea_acuminata	(Oenocarpus_bataua	Oenocarpus_minor)))))))))	Calamus_caryotoides);
((((Serenoa_repens	Pseudophoenix_vinifera)	(Phoenix_dactylifera	Sabal_domingensis))	(((Pelagodoxa_henryana	((Geonoma_undata	Manicaria_saccifera)	((Prestoea_acuminata	(Oenocarpus_bataua	Oenocarpus_minor))	(Leopoldinia_pulchra	(((Veitchia_spiralis	Kentiopsis_piersoniorum)	((Heterospathe_cagayanensis	Dictyosperma_album)	(Hydriastele_microspadix	Burretiokentia_grandiflora)))	Dypsis_decaryi)))))	(Podococcus_barteri	((Orania_palindan	Sclerosperma_profizianum)	(Roystonea_regia	((((Nypa_fruticans	(Elaeis_oleifera	Bactris_major))	Attalea_speciosa)	Elaeis_guineensis)	((Reinhardtia_latisecta	Reinhardtia_paiewonskiana)	(Reinhardtia_gracilis	Reinhardtia_simplex)))))))	Iriartea_deltoidea))	Calamus_caryotoides);
(((((Podococcus_barteri	Iriartea_deltoidea)	(Serenoa_repens	(Phoenix_dactylifera	Sabal_domingensis)))	((Pelagodoxa_henryana	((Geonoma_undata	Manicaria_saccifera)	((Prestoea_acuminata	(Oenocarpus_bataua	Oenocarpus_minor))	(Leopoldinia_pulchra	((((Hydriastele_microspadix	(Veitchia_spiralis	Kentiopsis_piersoniorum))	(Heterospathe_cagayanensis	Burretiokentia_grandiflora))	Dictyosperma_album)	(Nypa_fruticans	Dypsis_decaryi))))))	((Orania_palindan	Sclerosperma_profizianum)	(((Elaeis_guineensis	(Elaeis_oleifera	Bactris_major))	Attalea_speciosa)	((((Reinhardtia_gracilis	Reinhardtia_latisecta)	Reinhardtia_paiewonskiana)	Reinhardtia_simplex)	Roystonea_regia)))))	Pseudophoenix_vinifera)	Calamus_caryotoides);
((((Phoenix_dactylifera	Sabal_domingensis)	((Podococcus_barteri	Iriartea_deltoidea)	((Orania_palindan	Sclerosperma_profizianum)	((((Elaeis_guineensis	(Elaeis_oleifera	Bactris_major))	Attalea_speciosa)	((Reinhardtia_latisecta	Reinhardtia_paiewonskiana)	(Reinhardtia_gracilis	Reinhardtia_simplex)))	((Pelagodoxa_henryana	((Geonoma_undata	Manicaria_saccifera)	((Prestoea_acuminata	(Oenocarpus_bataua	Oenocarpus_minor))	(Leopoldinia_pulchra	(((Heterospathe_cagayanensis	(((Veitchia_spiralis	Kentiopsis_piersoniorum)	Hydriastele_microspadix)	Burretiokentia_grandiflora))	Dictyosperma_album)	(Nypa_fruticans	Dypsis_decaryi))))))	Roystonea_regia)))))	(Serenoa_repens	Pseudophoenix_vinifera))	Calamus_caryotoides);
((((Prestoea_acuminata	(Oenocarpus_bataua	Oenocarpus_minor))	(((Iriartea_deltoidea	((Orania_palindan	Sclerosperma_profizianum)	(Roystonea_regia	((Pseudophoenix_vinifera	(Serenoa_repens	(Phoenix_dactylifera	Sabal_domingensis)))	(((Elaeis_guineensis	(Elaeis_oleifera	Bactris_major))	Attalea_speciosa)	((Reinhardtia_latisecta	Reinhardtia_paiewonskiana)	(Reinhardtia_gracilis	Reinhardtia_simplex)))))))	Pelagodoxa_henryana)	(Geonoma_undata	(Nypa_fruticans	Manicaria_saccifera))))	(Leopoldinia_pulchra	((((Veitchia_spiralis	Kentiopsis_piersoniorum)	Heterospathe_cagayanensis)	(Dictyosperma_album	(Hydriastele_microspadix	Burretiokentia_grandiflora)))	(Podococcus_barteri	Dypsis_decaryi))))	Calamus_caryotoides);
(((((((Elaeis_guineensis	(Elaeis_oleifera	Bactris_major))	Attalea_speciosa)	(Roystonea_regia	((Reinhardtia_latisecta	Reinhardtia_paiewonskiana)	(Reinhardtia_gracilis	Reinhardtia_simplex))))	(Orania_palindan	Sclerosperma_profizianum))	((Leopoldinia_pulchra	Pelagodoxa_henryana)	((Geonoma_undata	(Nypa_fruticans	Manicaria_saccifera))	((((Veitchia_spiralis	Kentiopsis_piersoniorum)	((Dictyosperma_album	Heterospathe_cagayanensis)	(Burretiokentia_grandiflora	Hydriastele_microspadix)))	Dypsis_decaryi)	(Prestoea_acuminata	(Oenocarpus_bataua	Oenocarpus_minor))))))	(Iriartea_deltoidea	(Podococcus_barteri	((Phoenix_dactylifera	Sabal_domingensis)	(Pseudophoenix_vinifera	Serenoa_repens)))))	Calamus_caryotoides);
((((Pseudophoenix_vinifera	Serenoa_repens)	(Phoenix_dactylifera	Sabal_domingensis))	((((((Elaeis_oleifera	Bactris_major)	(Attalea_speciosa	Elaeis_guineensis))	((Reinhardtia_latisecta	Reinhardtia_paiewonskiana)	(Reinhardtia_gracilis	Reinhardtia_simplex)))	(Roystonea_regia	(Orania_palindan	Sclerosperma_profizianum)))	(Podococcus_barteri	(((((Veitchia_spiralis	Kentiopsis_piersoniorum)	((Dictyosperma_album	Heterospathe_cagayanensis)	(Burretiokentia_grandiflora	Hydriastele_microspadix)))	Dypsis_decaryi)	(Pelagodoxa_henryana	Leopoldinia_pulchra))	((Geonoma_undata	(Nypa_fruticans	Manicaria_saccifera))	(Prestoea_acuminata	(Oenocarpus_bataua	Oenocarpus_minor))))))	Iriartea_deltoidea))	Calamus_caryotoides);
((Pseudophoenix_vinifera	(((((Attalea_speciosa	(Elaeis_guineensis	(Elaeis_oleifera	Bactris_major)))	(Roystonea_regia	(Nypa_fruticans	((Reinhardtia_latisecta	Reinhardtia_paiewonskiana)	(Reinhardtia_gracilis	Reinhardtia_simplex)))))	(Orania_palindan	Sclerosperma_profizianum))	(((Manicaria_saccifera	(Pelagodoxa_henryana	Leopoldinia_pulchra))	((Prestoea_acuminata	(Oenocarpus_bataua	Oenocarpus_minor))	(((Veitchia_spiralis	Kentiopsis_piersoniorum)	((Dictyosperma_album	Heterospathe_cagayanensis)	(Burretiokentia_grandiflora	Hydriastele_microspadix)))	Dypsis_decaryi)))	Geonoma_undata))	((Podococcus_barteri	Iriartea_deltoidea)	(Serenoa_repens	(Phoenix_dactylifera	Sabal_domingensis)))))	Calamus_caryotoides);
(((((((Attalea_speciosa	(Bactris_major	(Elaeis_guineensis	Elaeis_oleifera)))	(((Reinhardtia_gracilis	Reinhardtia_latisecta)	Reinhardtia_paiewonskiana)	Reinhardtia_simplex))	(Roystonea_regia	(Orania_palindan	Sclerosperma_profizianum)))	(Podococcus_barteri	(Pelagodoxa_henryana	(((Prestoea_acuminata	(Oenocarpus_bataua	Oenocarpus_minor))	(Leopoldinia_pulchra	(((Veitchia_spiralis	Kentiopsis_piersoniorum)	((Dictyosperma_album	Heterospathe_cagayanensis)	(Burretiokentia_grandiflora	Hydriastele_microspadix)))	Dypsis_decaryi)))	(Geonoma_undata	Manicaria_saccifera)))))	(Iriartea_deltoidea	Pseudophoenix_vinifera))	(Nypa_fruticans	(Serenoa_repens	(Phoenix_dactylifera	Sabal_domingensis))))	Calamus_caryotoides);
((((Phoenix_dactylifera	Sabal_domingensis)	((((((Attalea_speciosa	((Elaeis_oleifera	(Podococcus_barteri	Bactris_major))	Elaeis_guineensis))	((Reinhardtia_latisecta	Reinhardtia_paiewonskiana)	(Reinhardtia_gracilis	Reinhardtia_simplex)))	Roystonea_regia)	(Orania_palindan	Sclerosperma_profizianum))	(Nypa_fruticans	(((Prestoea_acuminata	(Oenocarpus_bataua	Oenocarpus_minor))	(((((Veitchia_spiralis	Kentiopsis_piersoniorum)	Heterospathe_cagayanensis)	(Burretiokentia_grandiflora	Hydriastele_microspadix))	Dictyosperma_album)	Dypsis_decaryi))	(Geonoma_undata	((Leopoldinia_pulchra	Pelagodoxa_henryana)	Manicaria_saccifera)))))	Iriartea_deltoidea))	(Pseudophoenix_vinifera	Serenoa_repens))	Calamus_caryotoides);
(((Leopoldinia_pulchra	(Dypsis_decaryi	((Veitchia_spiralis	Kentiopsis_piersoniorum)	(Heterospathe_cagayanensis	(Hydriastele_microspadix	(Burretiokentia_grandiflora	Dictyosperma_album))))))	((((((Iriartea_deltoidea	(((Podococcus_barteri	Sabal_domingensis)	Phoenix_dactylifera)	((Nypa_fruticans	Serenoa_repens)	Pseudophoenix_vinifera)))	(Sclerosperma_profizianum	Orania_palindan))	((((Reinhardtia_latisecta	Reinhardtia_paiewonskiana)	(Reinhardtia_gracilis	Reinhardtia_simplex))	((Bactris_major	Elaeis_oleifera)	(Attalea_speciosa	Elaeis_guineensis)))	Roystonea_regia))	Pelagodoxa_henryana)	(Geonoma_undata	Manicaria_saccifera))	(Prestoea_acuminata	(Oenocarpus_bataua	Oenocarpus_minor))))	Calamus_caryotoides);
(((Serenoa_repens	Pseudophoenix_vinifera)	((((((Nypa_fruticans	((((Reinhardtia_gracilis	Reinhardtia_latisecta)	Reinhardtia_paiewonskiana)	Reinhardtia_simplex)	(Attalea_speciosa	(Elaeis_guineensis	(Bactris_major	Elaeis_oleifera)))))	Roystonea_regia)	(Pelagodoxa_henryana	(((Geonoma_undata	Manicaria_saccifera)	((Prestoea_acuminata	(Oenocarpus_bataua	Oenocarpus_minor))	(Dypsis_decaryi	((Veitchia_spiralis	Kentiopsis_piersoniorum)	((Heterospathe_cagayanensis	(Hydriastele_microspadix	Burretiokentia_grandiflora))	Dictyosperma_album)))))	Leopoldinia_pulchra)))	((Sclerosperma_profizianum	Orania_palindan)	Podococcus_barteri))	Iriartea_deltoidea)	(Sabal_domingensis	Phoenix_dactylifera)))	Calamus_caryotoides);
((((((((((Bactris_major	Attalea_speciosa)	(Elaeis_guineensis	Elaeis_oleifera))	(Roystonea_regia	((Reinhardtia_latisecta	Reinhardtia_paiewonskiana)	(Reinhardtia_gracilis	Reinhardtia_simplex))))	(Pelagodoxa_henryana	((Geonoma_undata	Manicaria_saccifera)	((Prestoea_acuminata	(Oenocarpus_bataua	Oenocarpus_minor))	(Leopoldinia_pulchra	(Dypsis_decaryi	((Veitchia_spiralis	Kentiopsis_piersoniorum)	(Heterospathe_cagayanensis	(Dictyosperma_album	(Hydriastele_microspadix	Burretiokentia_grandiflora))))))))))	(Sclerosperma_profizianum	Orania_palindan))	(Podococcus_barteri	Iriartea_deltoidea))	Pseudophoenix_vinifera)	(Serenoa_repens	(Sabal_domingensis	Phoenix_dactylifera)))	Nypa_fruticans)	Calamus_caryotoides);
((Pseudophoenix_vinifera	((((((Elaeis_guineensis	(Attalea_speciosa	(Elaeis_oleifera	Bactris_major)))	((Reinhardtia_latisecta	(Reinhardtia_gracilis	Reinhardtia_paiewonskiana))	Reinhardtia_simplex))	Roystonea_regia)	((Sclerosperma_profizianum	Orania_palindan)	(((Podococcus_barteri	Leopoldinia_pulchra)	Pelagodoxa_henryana)	((Dypsis_decaryi	(((Veitchia_spiralis	Kentiopsis_piersoniorum)	(Hydriastele_microspadix	Burretiokentia_grandiflora))	(Heterospathe_cagayanensis	Dictyosperma_album)))	((Geonoma_undata	(Nypa_fruticans	Manicaria_saccifera))	(Prestoea_acuminata	(Oenocarpus_bataua	Oenocarpus_minor)))))))	Iriartea_deltoidea)	(Serenoa_repens	(Sabal_domingensis	Phoenix_dactylifera))))	Calamus_caryotoides);
(((Serenoa_repens	Pseudophoenix_vinifera)	((((((((Elaeis_guineensis	(Elaeis_oleifera	Bactris_major))	((Reinhardtia_latisecta	Reinhardtia_paiewonskiana)	(Reinhardtia_gracilis	Reinhardtia_simplex)))	Attalea_speciosa)	Roystonea_regia)	((Sclerosperma_profizianum	Orania_palindan)	(Geonoma_undata	(((Prestoea_acuminata	(Oenocarpus_bataua	Oenocarpus_minor))	((Dypsis_decaryi	((Burretiokentia_grandiflora	((Veitchia_spiralis	Kentiopsis_piersoniorum)	Hydriastele_microspadix))	Heterospathe_cagayanensis))	Dictyosperma_album))	((Nypa_fruticans	Manicaria_saccifera)	(Leopoldinia_pulchra	Pelagodoxa_henryana))))))	Podococcus_barteri)	Iriartea_deltoidea)	(Sabal_domingensis	Phoenix_dactylifera)))	Calamus_caryotoides);
((Serenoa_repens	(((((Sclerosperma_profizianum	Orania_palindan)	(((((Reinhardtia_latisecta	Reinhardtia_paiewonskiana)	(Reinhardtia_gracilis	Reinhardtia_simplex))	(Nypa_fruticans	Roystonea_regia))	(Geonoma_undata	(((Prestoea_acuminata	(Oenocarpus_bataua	Oenocarpus_minor))	(Dypsis_decaryi	(((Dictyosperma_album	(Burretiokentia_grandiflora	Hydriastele_microspadix))	(Veitchia_spiralis	Kentiopsis_piersoniorum))	Heterospathe_cagayanensis)))	(Manicaria_saccifera	(Leopoldinia_pulchra	Pelagodoxa_henryana)))))	((Bactris_major	(Elaeis_oleifera	Elaeis_guineensis))	Attalea_speciosa)))	(Podococcus_barteri	Iriartea_deltoidea))	(Sabal_domingensis	Phoenix_dactylifera))	Pseudophoenix_vinifera))	Calamus_caryotoides);
((Nypa_fruticans	(Serenoa_repens	(((((Sclerosperma_profizianum	Orania_palindan)	(((((Prestoea_acuminata	(Oenocarpus_bataua	Oenocarpus_minor))	(Pelagodoxa_henryana	(Leopoldinia_pulchra	(Dypsis_decaryi	(((Heterospathe_cagayanensis	Burretiokentia_grandiflora)	(Hydriastele_microspadix	(Veitchia_spiralis	Kentiopsis_piersoniorum)))	Dictyosperma_album)))))	(Geonoma_undata	Manicaria_saccifera))	(Roystonea_regia	((((Bactris_major	Elaeis_oleifera)	Attalea_speciosa)	Elaeis_guineensis)	((Reinhardtia_latisecta	(Reinhardtia_gracilis	Reinhardtia_paiewonskiana))	Reinhardtia_simplex))))	Podococcus_barteri))	Iriartea_deltoidea)	(Sabal_domingensis	Phoenix_dactylifera))	Pseudophoenix_vinifera)))	Calamus_caryotoides);
((Nypa_fruticans	(((Iriartea_deltoidea	(Serenoa_repens	((Podococcus_barteri	Sabal_domingensis)	Phoenix_dactylifera)))	((Sclerosperma_profizianum	Orania_palindan)	(((((Prestoea_acuminata	(Oenocarpus_bataua	Oenocarpus_minor))	(Leopoldinia_pulchra	((Dypsis_decaryi	Dictyosperma_album)	((Veitchia_spiralis	Kentiopsis_piersoniorum)	(Burretiokentia_grandiflora	(Heterospathe_cagayanensis	Hydriastele_microspadix))))))	(Geonoma_undata	Manicaria_saccifera))	Pelagodoxa_henryana)	((Attalea_speciosa	(Elaeis_guineensis	(Bactris_major	Elaeis_oleifera)))	(((Reinhardtia_latisecta	Reinhardtia_paiewonskiana)	(Reinhardtia_gracilis	Reinhardtia_simplex))	Roystonea_regia)))))	Pseudophoenix_vinifera))	Calamus_caryotoides);
((Nypa_fruticans	((((((Prestoea_acuminata	(Oenocarpus_bataua	Oenocarpus_minor))	(Leopoldinia_pulchra	(Dypsis_decaryi	((Veitchia_spiralis	Kentiopsis_piersoniorum)	((Dictyosperma_album	Burretiokentia_grandiflora)	(Heterospathe_cagayanensis	Hydriastele_microspadix))))))	(Geonoma_undata	Manicaria_saccifera))	Pelagodoxa_henryana)	(((Attalea_speciosa	(Elaeis_guineensis	(Bactris_major	Elaeis_oleifera)))	(((Reinhardtia_paiewonskiana	(Reinhardtia_latisecta	Reinhardtia_gracilis))	Reinhardtia_simplex)	Roystonea_regia))	(Sclerosperma_profizianum	Orania_palindan)))	((Iriartea_deltoidea	Podococcus_barteri)	((Sabal_domingensis	Phoenix_dactylifera)	(Serenoa_repens	Pseudophoenix_vinifera)))))	Calamus_caryotoides);
(((Serenoa_repens	Pseudophoenix_vinifera)	((((Podococcus_barteri	((((Prestoea_acuminata	(Oenocarpus_bataua	Oenocarpus_minor))	(Leopoldinia_pulchra	(Dypsis_decaryi	(Dictyosperma_album	((Burretiokentia_grandiflora	((Veitchia_spiralis	Kentiopsis_piersoniorum)	Hydriastele_microspadix))	Heterospathe_cagayanensis)))))	(Geonoma_undata	Manicaria_saccifera))	Pelagodoxa_henryana))	((Sclerosperma_profizianum	Orania_palindan)	(((Attalea_speciosa	(Elaeis_guineensis	(Bactris_major	Elaeis_oleifera)))	((Reinhardtia_paiewonskiana	Reinhardtia_latisecta)	(Nypa_fruticans	(Reinhardtia_gracilis	Reinhardtia_simplex))))	Roystonea_regia)))	Iriartea_deltoidea)	(Sabal_domingensis	Phoenix_dactylifera)))	Calamus_caryotoides);
(((Pseudophoenix_vinifera	((Phoenix_dactylifera	(Podococcus_barteri	Sabal_domingensis))	(Iriartea_deltoidea	((Pelagodoxa_henryana	((Manicaria_saccifera	Geonoma_undata)	((Leopoldinia_pulchra	(Dypsis_decaryi	((Kentiopsis_piersoniorum	Veitchia_spiralis)	((Dictyosperma_album	Burretiokentia_grandiflora)	(Heterospathe_cagayanensis	Hydriastele_microspadix)))))	(Prestoea_acuminata	(Oenocarpus_minor	Oenocarpus_bataua)))))	(Roystonea_regia	((Nypa_fruticans	(((Reinhardtia_paiewonskiana	Reinhardtia_latisecta)	(Reinhardtia_simplex	Reinhardtia_gracilis))	((Bactris_major	Elaeis_oleifera)	(Attalea_speciosa	Elaeis_guineensis))))	(Orania_palindan	Sclerosperma_profizianum)))))))	Serenoa_repens)	Calamus_caryotoides);
(((Pseudophoenix_vinifera	(((Phoenix_dactylifera	(Podococcus_barteri	Sabal_domingensis))	Iriartea_deltoidea)	((Pelagodoxa_henryana	((Manicaria_saccifera	Geonoma_undata)	((Leopoldinia_pulchra	(Dypsis_decaryi	((Kentiopsis_piersoniorum	Veitchia_spiralis)	((Hydriastele_microspadix	Burretiokentia_grandiflora)	(Heterospathe_cagayanensis	Dictyosperma_album)))))	(Prestoea_acuminata	(Oenocarpus_minor	Oenocarpus_bataua)))))	((Orania_palindan	Sclerosperma_profizianum)	(Roystonea_regia	(Nypa_fruticans	((((Reinhardtia_gracilis	Reinhardtia_paiewonskiana)	Reinhardtia_latisecta)	Reinhardtia_simplex)	(Attalea_speciosa	(Elaeis_guineensis	(Bactris_major	Elaeis_oleifera))))))))))	Serenoa_repens)	Calamus_caryotoides);
(((Pseudophoenix_vinifera	(((Phoenix_dactylifera	Sabal_domingensis)	(Podococcus_barteri	Iriartea_deltoidea))	((((Nypa_fruticans	Manicaria_saccifera)	Geonoma_undata)	(((Pelagodoxa_henryana	Leopoldinia_pulchra)	(Dypsis_decaryi	((Kentiopsis_piersoniorum	Veitchia_spiralis)	(Burretiokentia_grandiflora	(Dictyosperma_album	(Heterospathe_cagayanensis	Hydriastele_microspadix))))))	(Prestoea_acuminata	(Oenocarpus_minor	Oenocarpus_bataua))))	((Orania_palindan	Sclerosperma_profizianum)	(Roystonea_regia	(((Reinhardtia_paiewonskiana	Reinhardtia_latisecta)	(Reinhardtia_gracilis	Reinhardtia_simplex))	(Attalea_speciosa	((Elaeis_guineensis	Elaeis_oleifera)	Bactris_major))))))))	Serenoa_repens)	Calamus_caryotoides);
(((Serenoa_repens	Pseudophoenix_vinifera)	(((Iriartea_deltoidea	Podococcus_barteri)	(((((Nypa_fruticans	Pelagodoxa_henryana)	Leopoldinia_pulchra)	(((Dictyosperma_album	(Dypsis_decaryi	(((Kentiopsis_piersoniorum	Veitchia_spiralis)	(Burretiokentia_grandiflora	Hydriastele_microspadix))	Heterospathe_cagayanensis)))	(Prestoea_acuminata	(Oenocarpus_minor	Oenocarpus_bataua)))	(Manicaria_saccifera	Geonoma_undata)))	((((Reinhardtia_paiewonskiana	Reinhardtia_latisecta)	(Reinhardtia_gracilis	Reinhardtia_simplex))	((Attalea_speciosa	(Elaeis_oleifera	Bactris_major))	Elaeis_guineensis))	Roystonea_regia))	(Orania_palindan	Sclerosperma_profizianum)))	(Phoenix_dactylifera	Sabal_domingensis)))	Calamus_caryotoides);
((Orania_palindan	(Sclerosperma_profizianum	((Podococcus_barteri	(Iriartea_deltoidea	((Phoenix_dactylifera	Sabal_domingensis)	(Serenoa_repens	Pseudophoenix_vinifera))))	((Pelagodoxa_henryana	(Roystonea_regia	(((Leopoldinia_pulchra	((Dypsis_decaryi	(Kentiopsis_piersoniorum	Veitchia_spiralis))	(Heterospathe_cagayanensis	(Dictyosperma_album	(Burretiokentia_grandiflora	Hydriastele_microspadix)))))	(Prestoea_acuminata	(Oenocarpus_minor	Oenocarpus_bataua)))	((Nypa_fruticans	Manicaria_saccifera)	Geonoma_undata))))	(((Reinhardtia_paiewonskiana	(Reinhardtia_gracilis	Reinhardtia_latisecta))	Reinhardtia_simplex)	(Attalea_speciosa	((Elaeis_oleifera	Bactris_major)	Elaeis_guineensis)))))))	Calamus_caryotoides);
((Orania_palindan	(Sclerosperma_profizianum	((Iriartea_deltoidea	((Phoenix_dactylifera	Sabal_domingensis)	(Serenoa_repens	Pseudophoenix_vinifera)))	(Podococcus_barteri	((Geonoma_undata	((((Nypa_fruticans	Dypsis_decaryi)	((Heterospathe_cagayanensis	(Burretiokentia_grandiflora	(Hydriastele_microspadix	(Kentiopsis_piersoniorum	Veitchia_spiralis))))	Dictyosperma_album))	(Prestoea_acuminata	(Oenocarpus_minor	Oenocarpus_bataua)))	((Pelagodoxa_henryana	Leopoldinia_pulchra)	Manicaria_saccifera)))	(Roystonea_regia	(((Reinhardtia_latisecta	(Reinhardtia_paiewonskiana	Reinhardtia_gracilis))	Reinhardtia_simplex)	((Elaeis_oleifera	Bactris_major)	(Elaeis_guineensis	Attalea_speciosa)))))))))	Calamus_caryotoides);
((((Prestoea_acuminata	(Oenocarpus_minor	Oenocarpus_bataua))	(Nypa_fruticans	(Leopoldinia_pulchra	(Dypsis_decaryi	((Kentiopsis_piersoniorum	Veitchia_spiralis)	((Dictyosperma_album	Heterospathe_cagayanensis)	(Burretiokentia_grandiflora	Hydriastele_microspadix)))))))	((((((Orania_palindan	Sclerosperma_profizianum)	(Iriartea_deltoidea	((((Sabal_domingensis	Phoenix_dactylifera)	Podococcus_barteri)	Serenoa_repens)	Pseudophoenix_vinifera)))	(((Reinhardtia_paiewonskiana	(Reinhardtia_gracilis	Reinhardtia_latisecta))	Reinhardtia_simplex)	((Elaeis_oleifera	Bactris_major)	(Elaeis_guineensis	Attalea_speciosa))))	Pelagodoxa_henryana)	Roystonea_regia)	(Manicaria_saccifera	Geonoma_undata)))	Calamus_caryotoides);
((Pseudophoenix_vinifera	(((((Geonoma_undata	((Manicaria_saccifera	(Pelagodoxa_henryana	Leopoldinia_pulchra))	((Prestoea_acuminata	(Oenocarpus_minor	Oenocarpus_bataua))	(Dypsis_decaryi	((Kentiopsis_piersoniorum	Veitchia_spiralis)	(Heterospathe_cagayanensis	(Hydriastele_microspadix	(Burretiokentia_grandiflora	Dictyosperma_album))))))))	(((((Reinhardtia_paiewonskiana	(Reinhardtia_gracilis	Reinhardtia_latisecta))	Reinhardtia_simplex)	((Elaeis_oleifera	Bactris_major)	(Elaeis_guineensis	Attalea_speciosa)))	Nypa_fruticans)	Roystonea_regia))	((Orania_palindan	Sclerosperma_profizianum)	Podococcus_barteri))	Iriartea_deltoidea)	((Sabal_domingensis	Phoenix_dactylifera)	Serenoa_repens)))	Calamus_caryotoides);
(((Serenoa_repens	Pseudophoenix_vinifera)	((((Podococcus_barteri	((Geonoma_undata	(((Nypa_fruticans	Manicaria_saccifera)	Pelagodoxa_henryana)	(Leopoldinia_pulchra	((Prestoea_acuminata	(Oenocarpus_minor	Oenocarpus_bataua))	(Dypsis_decaryi	((Kentiopsis_piersoniorum	Veitchia_spiralis)	((Heterospathe_cagayanensis	Hydriastele_microspadix)	(Burretiokentia_grandiflora	Dictyosperma_album))))))))	((((Reinhardtia_paiewonskiana	Reinhardtia_latisecta)	(Reinhardtia_gracilis	Reinhardtia_simplex))	(Elaeis_guineensis	(Attalea_speciosa	(Elaeis_oleifera	Bactris_major))))	Roystonea_regia)))	(Orania_palindan	Sclerosperma_profizianum))	Iriartea_deltoidea)	(Sabal_domingensis	Phoenix_dactylifera)))	Calamus_caryotoides);
((Serenoa_repens	((((((Orania_palindan	Sclerosperma_profizianum)	Podococcus_barteri)	((((Manicaria_saccifera	Geonoma_undata)	((Prestoea_acuminata	(Oenocarpus_minor	Oenocarpus_bataua))	((Dypsis_decaryi	((Kentiopsis_piersoniorum	Veitchia_spiralis)	(((Hydriastele_microspadix	Burretiokentia_grandiflora)	Dictyosperma_album)	Heterospathe_cagayanensis)))	Leopoldinia_pulchra)))	Pelagodoxa_henryana)	((Attalea_speciosa	((Elaeis_oleifera	Bactris_major)	Elaeis_guineensis))	((((Nypa_fruticans	Reinhardtia_paiewonskiana)	Reinhardtia_latisecta)	(Reinhardtia_gracilis	Reinhardtia_simplex))	Roystonea_regia))))	Iriartea_deltoidea)	(Sabal_domingensis	Phoenix_dactylifera))	Pseudophoenix_vinifera))	Calamus_caryotoides);
