# Supplementary material for: Data supporting the nuclear phylogenomics of the palm subfamily Arecoideae (Arecaceae)
Source: Data Brief. 2016 Mar 2;7:532–6. doi: 10.1016/j.dib.2016.02.063 (PMC4796708; doi:10.1016/j.dib.2016.02.063)
Supplement: Supplementary file 5 — Supplementary material [file mmc5.zip › RAxML_bootstrap.Elaeis_985.raxml.tre]

(((Nypa_fruticans	((Serenoa_repens	(Phoenix_dactylifera	Sabal_domingensis))	(((Sclerosperma_profizianum	(Orania_palindan	Podococcus_barteri))	(Chamaedorea_seifrizii	(((((Bactris_major	(Elaeis_oleifera	Elaeis_guineensis))	((Reinhardtia_simplex	Reinhardtia_gracilis)	(Reinhardtia_paiewonskiana	Reinhardtia_latisecta)))	Attalea_speciosa)	Roystonea_regia)	((((Prestoea_acuminata	(Oenocarpus_bataua	Oenocarpus_minor))	((Dictyosperma_album	Dypsis_decaryi)	(Heterospathe_cagayanensis	((Burretiokentia_grandiflora	Hydriastele_microspadix)	(Kentiopsis_piersoniorum	Veitchia_spiralis)))))	(Leopoldinia_pulchra	Pelagodoxa_henryana))	(Manicaria_saccifera	Geonoma_undata)))))	(Pseudophoenix_vinifera	Iriartea_deltoidea))))	Calamus_caryotoides)	Kingia_australis);
(((Nypa_fruticans	((Serenoa_repens	(Phoenix_dactylifera	Sabal_domingensis))	(((Podococcus_barteri	(Sclerosperma_profizianum	Orania_palindan))	(Chamaedorea_seifrizii	((((Bactris_major	(Elaeis_oleifera	Elaeis_guineensis))	((Reinhardtia_simplex	Reinhardtia_gracilis)	(Reinhardtia_paiewonskiana	Reinhardtia_latisecta)))	(Attalea_speciosa	Roystonea_regia))	(Manicaria_saccifera	(Geonoma_undata	(((Dictyosperma_album	Dypsis_decaryi)	((Heterospathe_cagayanensis	((Burretiokentia_grandiflora	Kentiopsis_piersoniorum)	Hydriastele_microspadix))	Veitchia_spiralis))	(Leopoldinia_pulchra	(Pelagodoxa_henryana	(Prestoea_acuminata	(Oenocarpus_bataua	Oenocarpus_minor))))))))))	(Pseudophoenix_vinifera	Iriartea_deltoidea))))	Calamus_caryotoides)	Kingia_australis);
(((Nypa_fruticans	((Serenoa_repens	(Phoenix_dactylifera	Sabal_domingensis))	((((Roystonea_regia	(((Bactris_major	(Elaeis_oleifera	Elaeis_guineensis))	((Reinhardtia_simplex	Reinhardtia_gracilis)	(Reinhardtia_paiewonskiana	Reinhardtia_latisecta)))	Attalea_speciosa))	(Manicaria_saccifera	(Geonoma_undata	(((Dictyosperma_album	Dypsis_decaryi)	(Hydriastele_microspadix	(Heterospathe_cagayanensis	((Burretiokentia_grandiflora	Veitchia_spiralis)	Kentiopsis_piersoniorum))))	((Prestoea_acuminata	(Oenocarpus_bataua	Oenocarpus_minor))	(Leopoldinia_pulchra	Pelagodoxa_henryana))))))	((Podococcus_barteri	(Sclerosperma_profizianum	Orania_palindan))	Chamaedorea_seifrizii))	(Pseudophoenix_vinifera	Iriartea_deltoidea))))	Calamus_caryotoides)	Kingia_australis);
(((Nypa_fruticans	((Serenoa_repens	(Phoenix_dactylifera	Sabal_domingensis))	(Iriartea_deltoidea	(((Chamaedorea_seifrizii	(((Pelagodoxa_henryana	(((Dictyosperma_album	Dypsis_decaryi)	(Hydriastele_microspadix	((Burretiokentia_grandiflora	Heterospathe_cagayanensis)	(Veitchia_spiralis	Kentiopsis_piersoniorum))))	(Prestoea_acuminata	(Oenocarpus_bataua	Oenocarpus_minor))))	(Manicaria_saccifera	(Geonoma_undata	Leopoldinia_pulchra)))	(Roystonea_regia	(((Bactris_major	(Elaeis_oleifera	Elaeis_guineensis))	((Reinhardtia_simplex	Reinhardtia_gracilis)	(Reinhardtia_paiewonskiana	Reinhardtia_latisecta)))	Attalea_speciosa))))	(Podococcus_barteri	(Sclerosperma_profizianum	Orania_palindan)))	Pseudophoenix_vinifera))))	Calamus_caryotoides)	Kingia_australis);
(((Nypa_fruticans	((Serenoa_repens	(Phoenix_dactylifera	Sabal_domingensis))	(Iriartea_deltoidea	(((Chamaedorea_seifrizii	(((((Dictyosperma_album	Dypsis_decaryi)	((Burretiokentia_grandiflora	((Hydriastele_microspadix	Veitchia_spiralis)	Kentiopsis_piersoniorum))	Heterospathe_cagayanensis))	((Leopoldinia_pulchra	(Prestoea_acuminata	(Oenocarpus_bataua	Oenocarpus_minor)))	(Geonoma_undata	Pelagodoxa_henryana)))	Manicaria_saccifera)	(Roystonea_regia	(((Bactris_major	(Elaeis_oleifera	Elaeis_guineensis))	((Reinhardtia_simplex	Reinhardtia_gracilis)	(Reinhardtia_paiewonskiana	Reinhardtia_latisecta)))	Attalea_speciosa))))	(Sclerosperma_profizianum	(Orania_palindan	Podococcus_barteri)))	Pseudophoenix_vinifera))))	Calamus_caryotoides)	Kingia_australis);
(((Nypa_fruticans	((Serenoa_repens	(Phoenix_dactylifera	Sabal_domingensis))	((Chamaedorea_seifrizii	((((((Dictyosperma_album	Dypsis_decaryi)	(Hydriastele_microspadix	(((Kentiopsis_piersoniorum	Burretiokentia_grandiflora)	Veitchia_spiralis)	Heterospathe_cagayanensis)))	((Prestoea_acuminata	(Oenocarpus_bataua	Oenocarpus_minor))	(Pelagodoxa_henryana	Leopoldinia_pulchra)))	Geonoma_undata)	Manicaria_saccifera)	(Iriartea_deltoidea	(Roystonea_regia	(((Bactris_major	(Elaeis_oleifera	Elaeis_guineensis))	((Reinhardtia_simplex	Reinhardtia_gracilis)	(Reinhardtia_paiewonskiana	Reinhardtia_latisecta)))	Attalea_speciosa)))))	((Sclerosperma_profizianum	(Orania_palindan	Podococcus_barteri))	Pseudophoenix_vinifera))))	Calamus_caryotoides)	Kingia_australis);
(((Nypa_fruticans	((Serenoa_repens	(Phoenix_dactylifera	Sabal_domingensis))	((((Attalea_speciosa	(Roystonea_regia	((Bactris_major	(Elaeis_oleifera	Elaeis_guineensis))	((Reinhardtia_simplex	Reinhardtia_gracilis)	(Reinhardtia_paiewonskiana	Reinhardtia_latisecta)))))	(Chamaedorea_seifrizii	(((((Leopoldinia_pulchra	((Dictyosperma_album	Dypsis_decaryi)	(Hydriastele_microspadix	(((Kentiopsis_piersoniorum	Burretiokentia_grandiflora)	Veitchia_spiralis)	Heterospathe_cagayanensis))))	(Prestoea_acuminata	(Oenocarpus_bataua	Oenocarpus_minor)))	Pelagodoxa_henryana)	Geonoma_undata)	Manicaria_saccifera)))	((Orania_palindan	(Podococcus_barteri	Sclerosperma_profizianum))	Pseudophoenix_vinifera))	Iriartea_deltoidea)))	Calamus_caryotoides)	Kingia_australis);
(((Nypa_fruticans	((Serenoa_repens	(Phoenix_dactylifera	Sabal_domingensis))	(Iriartea_deltoidea	(Pseudophoenix_vinifera	(((Chamaedorea_seifrizii	(Orania_palindan	Podococcus_barteri))	Sclerosperma_profizianum)	((((((Dictyosperma_album	Dypsis_decaryi)	(Hydriastele_microspadix	(((Kentiopsis_piersoniorum	Burretiokentia_grandiflora)	Veitchia_spiralis)	Heterospathe_cagayanensis)))	(Prestoea_acuminata	(Oenocarpus_bataua	Oenocarpus_minor)))	(Geonoma_undata	(Pelagodoxa_henryana	Leopoldinia_pulchra)))	Manicaria_saccifera)	(Roystonea_regia	(((Bactris_major	(Elaeis_oleifera	Elaeis_guineensis))	((Reinhardtia_simplex	Reinhardtia_gracilis)	(Reinhardtia_paiewonskiana	Reinhardtia_latisecta)))	Attalea_speciosa))))))))	Calamus_caryotoides)	Kingia_australis);
(((Nypa_fruticans	((Serenoa_repens	(Phoenix_dactylifera	Sabal_domingensis))	(((Sclerosperma_profizianum	(Orania_palindan	Podococcus_barteri))	((Chamaedorea_seifrizii	(Manicaria_saccifera	((((Dictyosperma_album	Dypsis_decaryi)	(Hydriastele_microspadix	((Burretiokentia_grandiflora	(Veitchia_spiralis	Kentiopsis_piersoniorum))	Heterospathe_cagayanensis)))	((Prestoea_acuminata	(Oenocarpus_bataua	Oenocarpus_minor))	(Pelagodoxa_henryana	Leopoldinia_pulchra)))	Geonoma_undata)))	(Roystonea_regia	(((Bactris_major	(Elaeis_oleifera	Elaeis_guineensis))	((Reinhardtia_simplex	Reinhardtia_gracilis)	(Reinhardtia_paiewonskiana	Reinhardtia_latisecta)))	Attalea_speciosa))))	(Iriartea_deltoidea	Pseudophoenix_vinifera))))	Calamus_caryotoides)	Kingia_australis);
(((Nypa_fruticans	(((Serenoa_repens	(Phoenix_dactylifera	Sabal_domingensis))	(((Chamaedorea_seifrizii	((Manicaria_saccifera	((((Dictyosperma_album	Dypsis_decaryi)	(Hydriastele_microspadix	((Burretiokentia_grandiflora	(Veitchia_spiralis	Kentiopsis_piersoniorum))	Heterospathe_cagayanensis)))	((Prestoea_acuminata	(Oenocarpus_bataua	Oenocarpus_minor))	(Pelagodoxa_henryana	Leopoldinia_pulchra)))	Geonoma_undata))	(Roystonea_regia	(((Bactris_major	(Elaeis_oleifera	Elaeis_guineensis))	((Reinhardtia_simplex	Reinhardtia_gracilis)	(Reinhardtia_paiewonskiana	Reinhardtia_latisecta)))	Attalea_speciosa))))	(Podococcus_barteri	(Sclerosperma_profizianum	Orania_palindan)))	Pseudophoenix_vinifera))	Iriartea_deltoidea))	Calamus_caryotoides)	Kingia_australis);
((Calamus_caryotoides	(Nypa_fruticans	(Pseudophoenix_vinifera	(Iriartea_deltoidea	(Chamaedorea_seifrizii	((((Roystonea_regia	(Attalea_speciosa	((Bactris_major	(Elaeis_guineensis	Elaeis_oleifera))	((Reinhardtia_gracilis	Reinhardtia_simplex)	(Reinhardtia_latisecta	Reinhardtia_paiewonskiana)))))	(Geonoma_undata	((((Dypsis_decaryi	Dictyosperma_album)	(((Burretiokentia_grandiflora	Hydriastele_microspadix)	(Kentiopsis_piersoniorum	Veitchia_spiralis))	Heterospathe_cagayanensis))	(((Prestoea_acuminata	(Oenocarpus_bataua	Oenocarpus_minor))	Pelagodoxa_henryana)	Leopoldinia_pulchra))	Manicaria_saccifera)))	(Serenoa_repens	(Sabal_domingensis	Phoenix_dactylifera)))	(Sclerosperma_profizianum	(Podococcus_barteri	Orania_palindan))))))))	Kingia_australis);
((Calamus_caryotoides	(Nypa_fruticans	(Pseudophoenix_vinifera	(Iriartea_deltoidea	((Serenoa_repens	(Sabal_domingensis	Phoenix_dactylifera))	((Podococcus_barteri	(Orania_palindan	Sclerosperma_profizianum))	(Chamaedorea_seifrizii	((Roystonea_regia	(Attalea_speciosa	((Bactris_major	(Elaeis_guineensis	Elaeis_oleifera))	((Reinhardtia_gracilis	Reinhardtia_simplex)	(Reinhardtia_latisecta	Reinhardtia_paiewonskiana)))))	((Pelagodoxa_henryana	Leopoldinia_pulchra)	(((Prestoea_acuminata	(Oenocarpus_bataua	Oenocarpus_minor))	(Manicaria_saccifera	((Dypsis_decaryi	Dictyosperma_album)	(((Kentiopsis_piersoniorum	(Burretiokentia_grandiflora	Hydriastele_microspadix))	Heterospathe_cagayanensis)	Veitchia_spiralis))))	Geonoma_undata))))))))))	Kingia_australis);
((Nypa_fruticans	(Calamus_caryotoides	(((Phoenix_dactylifera	Sabal_domingensis)	Serenoa_repens)	((Pseudophoenix_vinifera	((Podococcus_barteri	(Orania_palindan	Sclerosperma_profizianum))	(Chamaedorea_seifrizii	((((Bactris_major	(Elaeis_guineensis	Elaeis_oleifera))	((Reinhardtia_gracilis	Reinhardtia_simplex)	(Reinhardtia_latisecta	Reinhardtia_paiewonskiana)))	(Roystonea_regia	Attalea_speciosa))	(((Prestoea_acuminata	(Oenocarpus_bataua	Oenocarpus_minor))	(Leopoldinia_pulchra	(Manicaria_saccifera	((Dypsis_decaryi	Dictyosperma_album)	(((Hydriastele_microspadix	(Kentiopsis_piersoniorum	Burretiokentia_grandiflora))	Heterospathe_cagayanensis)	Veitchia_spiralis)))))	(Pelagodoxa_henryana	Geonoma_undata))))))	Iriartea_deltoidea))))	Kingia_australis);
((Nypa_fruticans	(Calamus_caryotoides	(((Phoenix_dactylifera	Sabal_domingensis)	Serenoa_repens)	(((Sclerosperma_profizianum	(Podococcus_barteri	Orania_palindan))	(Chamaedorea_seifrizii	((Iriartea_deltoidea	(Roystonea_regia	(Attalea_speciosa	((Bactris_major	(Elaeis_guineensis	Elaeis_oleifera))	((Reinhardtia_gracilis	Reinhardtia_simplex)	(Reinhardtia_latisecta	Reinhardtia_paiewonskiana))))))	(((((Dypsis_decaryi	Dictyosperma_album)	(((Hydriastele_microspadix	Veitchia_spiralis)	(Kentiopsis_piersoniorum	Burretiokentia_grandiflora))	Heterospathe_cagayanensis))	((Prestoea_acuminata	(Oenocarpus_bataua	Oenocarpus_minor))	(Pelagodoxa_henryana	Leopoldinia_pulchra)))	Geonoma_undata)	Manicaria_saccifera))))	Pseudophoenix_vinifera))))	Kingia_australis);
((Calamus_caryotoides	(((Iriartea_deltoidea	Pseudophoenix_vinifera)	(Chamaedorea_seifrizii	((((Phoenix_dactylifera	Sabal_domingensis)	Serenoa_repens)	((Roystonea_regia	(Attalea_speciosa	((Bactris_major	(Elaeis_guineensis	Elaeis_oleifera))	((Reinhardtia_gracilis	Reinhardtia_simplex)	(Reinhardtia_latisecta	Reinhardtia_paiewonskiana)))))	(((((Dypsis_decaryi	Dictyosperma_album)	(((Hydriastele_microspadix	(Kentiopsis_piersoniorum	Burretiokentia_grandiflora))	Heterospathe_cagayanensis)	Veitchia_spiralis))	(Prestoea_acuminata	(Oenocarpus_bataua	Oenocarpus_minor)))	(Leopoldinia_pulchra	Pelagodoxa_henryana))	(Geonoma_undata	Manicaria_saccifera))))	(Orania_palindan	(Sclerosperma_profizianum	Podococcus_barteri)))))	Nypa_fruticans))	Kingia_australis);
((Calamus_caryotoides	((((Phoenix_dactylifera	Sabal_domingensis)	Serenoa_repens)	((((Roystonea_regia	(Attalea_speciosa	((Bactris_major	(Elaeis_guineensis	Elaeis_oleifera))	((Reinhardtia_gracilis	Reinhardtia_simplex)	(Reinhardtia_latisecta	Reinhardtia_paiewonskiana)))))	(((((Dypsis_decaryi	Dictyosperma_album)	(((Kentiopsis_piersoniorum	Burretiokentia_grandiflora)	(Veitchia_spiralis	Hydriastele_microspadix))	Heterospathe_cagayanensis))	((Pelagodoxa_henryana	Geonoma_undata)	(Prestoea_acuminata	(Oenocarpus_bataua	Oenocarpus_minor))))	Leopoldinia_pulchra)	Manicaria_saccifera))	(((Sclerosperma_profizianum	Podococcus_barteri)	Orania_palindan)	Chamaedorea_seifrizii))	(Iriartea_deltoidea	Pseudophoenix_vinifera)))	Nypa_fruticans))	Kingia_australis);
((Manicaria_saccifera	((((((Sclerosperma_profizianum	((Calamus_caryotoides	Podococcus_barteri)	Orania_palindan))	(Chamaedorea_seifrizii	Nypa_fruticans))	Pseudophoenix_vinifera)	((Phoenix_dactylifera	Sabal_domingensis)	Serenoa_repens))	(Iriartea_deltoidea	(Roystonea_regia	(Attalea_speciosa	((Bactris_major	(Elaeis_guineensis	Elaeis_oleifera))	((Reinhardtia_gracilis	Reinhardtia_simplex)	(Reinhardtia_latisecta	Reinhardtia_paiewonskiana)))))))	((((Dypsis_decaryi	Dictyosperma_album)	((((Kentiopsis_piersoniorum	Burretiokentia_grandiflora)	Veitchia_spiralis)	Heterospathe_cagayanensis)	Hydriastele_microspadix))	((Prestoea_acuminata	(Oenocarpus_bataua	Oenocarpus_minor))	(Pelagodoxa_henryana	Leopoldinia_pulchra)))	Geonoma_undata)))	Kingia_australis);
((Calamus_caryotoides	(Nypa_fruticans	((Iriartea_deltoidea	((Phoenix_dactylifera	Sabal_domingensis)	Serenoa_repens))	((Pseudophoenix_vinifera	(Sclerosperma_profizianum	(Podococcus_barteri	Orania_palindan)))	(((Manicaria_saccifera	(((Dypsis_decaryi	Dictyosperma_album)	(Heterospathe_cagayanensis	((Veitchia_spiralis	(Burretiokentia_grandiflora	Hydriastele_microspadix))	Kentiopsis_piersoniorum)))	((Prestoea_acuminata	(Oenocarpus_bataua	Oenocarpus_minor))	Leopoldinia_pulchra)))	(Pelagodoxa_henryana	Geonoma_undata))	(Chamaedorea_seifrizii	(Roystonea_regia	(Attalea_speciosa	((Bactris_major	(Elaeis_guineensis	Elaeis_oleifera))	((Reinhardtia_gracilis	Reinhardtia_simplex)	(Reinhardtia_latisecta	Reinhardtia_paiewonskiana)))))))))))	Kingia_australis);
((Calamus_caryotoides	(Nypa_fruticans	(((Phoenix_dactylifera	Sabal_domingensis)	Serenoa_repens)	((Pseudophoenix_vinifera	(Sclerosperma_profizianum	(Podococcus_barteri	Orania_palindan)))	(Chamaedorea_seifrizii	((Iriartea_deltoidea	(((Bactris_major	(Elaeis_guineensis	Elaeis_oleifera))	((Reinhardtia_gracilis	Reinhardtia_simplex)	(Reinhardtia_latisecta	Reinhardtia_paiewonskiana)))	(Roystonea_regia	Attalea_speciosa)))	(Manicaria_saccifera	((((Dypsis_decaryi	Dictyosperma_album)	((Heterospathe_cagayanensis	((Kentiopsis_piersoniorum	Veitchia_spiralis)	Burretiokentia_grandiflora))	Hydriastele_microspadix))	(Pelagodoxa_henryana	((Prestoea_acuminata	(Oenocarpus_bataua	Oenocarpus_minor))	Leopoldinia_pulchra)))	Geonoma_undata))))))))	Kingia_australis);
((Iriartea_deltoidea	(Nypa_fruticans	(Calamus_caryotoides	(((Phoenix_dactylifera	Sabal_domingensis)	Serenoa_repens)	((Pseudophoenix_vinifera	(Sclerosperma_profizianum	(Podococcus_barteri	Orania_palindan)))	(Chamaedorea_seifrizii	(((Attalea_speciosa	((Bactris_major	(Elaeis_guineensis	Elaeis_oleifera))	((Reinhardtia_gracilis	Reinhardtia_simplex)	(Reinhardtia_latisecta	Reinhardtia_paiewonskiana))))	Roystonea_regia)	(Manicaria_saccifera	((((Dypsis_decaryi	Dictyosperma_album)	((Heterospathe_cagayanensis	((Kentiopsis_piersoniorum	Veitchia_spiralis)	Burretiokentia_grandiflora))	Hydriastele_microspadix))	((Prestoea_acuminata	(Oenocarpus_bataua	Oenocarpus_minor))	(Leopoldinia_pulchra	Pelagodoxa_henryana)))	Geonoma_undata)))))))))	Kingia_australis);
(((Iriartea_deltoidea	(Nypa_fruticans	((Serenoa_repens	(Phoenix_dactylifera	Sabal_domingensis))	(((Sclerosperma_profizianum	(Podococcus_barteri	Orania_palindan))	(Chamaedorea_seifrizii	(((((Reinhardtia_simplex	Reinhardtia_gracilis)	(Reinhardtia_paiewonskiana	Reinhardtia_latisecta))	((Elaeis_oleifera	Elaeis_guineensis)	Bactris_major))	(Roystonea_regia	Attalea_speciosa))	(Manicaria_saccifera	(Geonoma_undata	(((Dypsis_decaryi	Dictyosperma_album)	(Heterospathe_cagayanensis	((Kentiopsis_piersoniorum	Burretiokentia_grandiflora)	(Hydriastele_microspadix	Veitchia_spiralis))))	((Pelagodoxa_henryana	Leopoldinia_pulchra)	(Prestoea_acuminata	(Oenocarpus_bataua	Oenocarpus_minor)))))))))	Pseudophoenix_vinifera))))	Calamus_caryotoides)	Kingia_australis);
(((Nypa_fruticans	((Serenoa_repens	(Phoenix_dactylifera	Sabal_domingensis))	(((Pseudophoenix_vinifera	(Sclerosperma_profizianum	(Podococcus_barteri	Orania_palindan)))	((Iriartea_deltoidea	(Roystonea_regia	(Attalea_speciosa	(((Reinhardtia_simplex	Reinhardtia_gracilis)	(Reinhardtia_paiewonskiana	Reinhardtia_latisecta))	((Elaeis_oleifera	Elaeis_guineensis)	Bactris_major)))))	(Manicaria_saccifera	(Geonoma_undata	(((Dypsis_decaryi	Dictyosperma_album)	(((Kentiopsis_piersoniorum	Burretiokentia_grandiflora)	(Heterospathe_cagayanensis	Veitchia_spiralis))	Hydriastele_microspadix))	((Pelagodoxa_henryana	Leopoldinia_pulchra)	(Prestoea_acuminata	(Oenocarpus_bataua	Oenocarpus_minor))))))))	Chamaedorea_seifrizii)))	Calamus_caryotoides)	Kingia_australis);
(((Nypa_fruticans	((Iriartea_deltoidea	(Serenoa_repens	(Phoenix_dactylifera	Sabal_domingensis)))	((Pseudophoenix_vinifera	(Chamaedorea_seifrizii	(Sclerosperma_profizianum	(Podococcus_barteri	Orania_palindan))))	((Roystonea_regia	(Attalea_speciosa	(((Reinhardtia_simplex	Reinhardtia_gracilis)	(Reinhardtia_paiewonskiana	Reinhardtia_latisecta))	((Elaeis_oleifera	Elaeis_guineensis)	Bactris_major))))	(Manicaria_saccifera	(((Dypsis_decaryi	Dictyosperma_album)	(Heterospathe_cagayanensis	((Kentiopsis_piersoniorum	(Veitchia_spiralis	Hydriastele_microspadix))	Burretiokentia_grandiflora)))	(Geonoma_undata	((Pelagodoxa_henryana	Leopoldinia_pulchra)	(Prestoea_acuminata	(Oenocarpus_bataua	Oenocarpus_minor))))))))))	Calamus_caryotoides)	Kingia_australis);
(((Nypa_fruticans	((Serenoa_repens	(Phoenix_dactylifera	Sabal_domingensis))	((Pseudophoenix_vinifera	(Roystonea_regia	(Attalea_speciosa	(((Reinhardtia_simplex	Reinhardtia_gracilis)	(Reinhardtia_paiewonskiana	Reinhardtia_latisecta))	((Elaeis_oleifera	Elaeis_guineensis)	Bactris_major)))))	(((Geonoma_undata	Manicaria_saccifera)	(((Dypsis_decaryi	Dictyosperma_album)	((Heterospathe_cagayanensis	(Kentiopsis_piersoniorum	(Veitchia_spiralis	Burretiokentia_grandiflora)))	Hydriastele_microspadix))	((Pelagodoxa_henryana	Leopoldinia_pulchra)	(Prestoea_acuminata	(Oenocarpus_bataua	Oenocarpus_minor)))))	((Iriartea_deltoidea	Chamaedorea_seifrizii)	(Orania_palindan	(Sclerosperma_profizianum	Podococcus_barteri)))))))	Calamus_caryotoides)	Kingia_australis);
(((Nypa_fruticans	(((Phoenix_dactylifera	Sabal_domingensis)	(Pseudophoenix_vinifera	((Sclerosperma_profizianum	(Podococcus_barteri	Orania_palindan))	(Chamaedorea_seifrizii	((Roystonea_regia	(Attalea_speciosa	(((Reinhardtia_simplex	Reinhardtia_gracilis)	(Reinhardtia_paiewonskiana	Reinhardtia_latisecta))	((Elaeis_oleifera	Elaeis_guineensis)	Bactris_major))))	(Manicaria_saccifera	((((Dypsis_decaryi	Dictyosperma_album)	(Heterospathe_cagayanensis	((Kentiopsis_piersoniorum	Burretiokentia_grandiflora)	(Veitchia_spiralis	Hydriastele_microspadix))))	((Pelagodoxa_henryana	Leopoldinia_pulchra)	(Prestoea_acuminata	(Oenocarpus_bataua	Oenocarpus_minor))))	Geonoma_undata)))))))	(Serenoa_repens	Iriartea_deltoidea)))	Calamus_caryotoides)	Kingia_australis);
((Sabal_domingensis	(((Pseudophoenix_vinifera	((Sclerosperma_profizianum	(Podococcus_barteri	Orania_palindan))	(((Chamaedorea_seifrizii	(Serenoa_repens	Iriartea_deltoidea))	(Roystonea_regia	(Attalea_speciosa	(((Reinhardtia_simplex	Reinhardtia_gracilis)	(Reinhardtia_paiewonskiana	Reinhardtia_latisecta))	((Elaeis_oleifera	Elaeis_guineensis)	Bactris_major)))))	((Leopoldinia_pulchra	Manicaria_saccifera)	((((Dypsis_decaryi	Dictyosperma_album)	(Heterospathe_cagayanensis	((Burretiokentia_grandiflora	Hydriastele_microspadix)	(Kentiopsis_piersoniorum	Veitchia_spiralis))))	(Prestoea_acuminata	(Oenocarpus_bataua	Oenocarpus_minor)))	(Pelagodoxa_henryana	Geonoma_undata))))))	(Nypa_fruticans	Calamus_caryotoides))	Phoenix_dactylifera))	Kingia_australis);
((Calamus_caryotoides	(((Serenoa_repens	(Phoenix_dactylifera	Sabal_domingensis))	((Pseudophoenix_vinifera	Iriartea_deltoidea)	(((Manicaria_saccifera	((((Dypsis_decaryi	Dictyosperma_album)	((Heterospathe_cagayanensis	((Burretiokentia_grandiflora	Hydriastele_microspadix)	Kentiopsis_piersoniorum))	Veitchia_spiralis))	((Leopoldinia_pulchra	Pelagodoxa_henryana)	(Prestoea_acuminata	(Oenocarpus_bataua	Oenocarpus_minor))))	Geonoma_undata))	(Roystonea_regia	(Attalea_speciosa	(((Reinhardtia_simplex	Reinhardtia_gracilis)	(Reinhardtia_paiewonskiana	Reinhardtia_latisecta))	((Elaeis_oleifera	Elaeis_guineensis)	Bactris_major)))))	((Sclerosperma_profizianum	(Podococcus_barteri	Orania_palindan))	Chamaedorea_seifrizii))))	Nypa_fruticans))	Kingia_australis);
((Calamus_caryotoides	(((Serenoa_repens	(Phoenix_dactylifera	Sabal_domingensis))	(((Pseudophoenix_vinifera	(Sclerosperma_profizianum	(Podococcus_barteri	Orania_palindan)))	(Chamaedorea_seifrizii	((Manicaria_saccifera	((((Dypsis_decaryi	Dictyosperma_album)	(Heterospathe_cagayanensis	(Hydriastele_microspadix	(Burretiokentia_grandiflora	(Kentiopsis_piersoniorum	Veitchia_spiralis)))))	((Leopoldinia_pulchra	Pelagodoxa_henryana)	(Prestoea_acuminata	(Oenocarpus_bataua	Oenocarpus_minor))))	Geonoma_undata))	(Roystonea_regia	(Attalea_speciosa	(((Reinhardtia_simplex	Reinhardtia_gracilis)	(Reinhardtia_paiewonskiana	Reinhardtia_latisecta))	((Elaeis_oleifera	Elaeis_guineensis)	Bactris_major)))))))	Iriartea_deltoidea))	Nypa_fruticans))	Kingia_australis);
((Calamus_caryotoides	(((Serenoa_repens	(Phoenix_dactylifera	Sabal_domingensis))	(((Pseudophoenix_vinifera	(Sclerosperma_profizianum	(Podococcus_barteri	Orania_palindan)))	(Chamaedorea_seifrizii	((Manicaria_saccifera	((((Dypsis_decaryi	Dictyosperma_album)	(Hydriastele_microspadix	((Burretiokentia_grandiflora	(Kentiopsis_piersoniorum	Veitchia_spiralis))	Heterospathe_cagayanensis)))	((Geonoma_undata	Pelagodoxa_henryana)	(Prestoea_acuminata	(Oenocarpus_bataua	Oenocarpus_minor))))	Leopoldinia_pulchra))	(Roystonea_regia	(Attalea_speciosa	(((Reinhardtia_simplex	Reinhardtia_gracilis)	(Reinhardtia_paiewonskiana	Reinhardtia_latisecta))	((Elaeis_oleifera	Elaeis_guineensis)	Bactris_major)))))))	Iriartea_deltoidea))	Nypa_fruticans))	Kingia_australis);
((Calamus_caryotoides	((Iriartea_deltoidea	((Serenoa_repens	(Phoenix_dactylifera	Sabal_domingensis))	(((Roystonea_regia	(Attalea_speciosa	(((Reinhardtia_simplex	Reinhardtia_gracilis)	(Reinhardtia_paiewonskiana	Reinhardtia_latisecta))	((Elaeis_oleifera	Elaeis_guineensis)	Bactris_major))))	(((Orania_palindan	(Sclerosperma_profizianum	Podococcus_barteri))	Chamaedorea_seifrizii)	(Manicaria_saccifera	(((Dypsis_decaryi	Dictyosperma_album)	(Hydriastele_microspadix	((Burretiokentia_grandiflora	(Kentiopsis_piersoniorum	Veitchia_spiralis))	Heterospathe_cagayanensis)))	((Geonoma_undata	Pelagodoxa_henryana)	(Leopoldinia_pulchra	(Prestoea_acuminata	(Oenocarpus_bataua	Oenocarpus_minor))))))))	Pseudophoenix_vinifera)))	Nypa_fruticans))	Kingia_australis);
((Calamus_caryotoides	((((Phoenix_dactylifera	Sabal_domingensis)	Serenoa_repens)	(((Orania_palindan	(Sclerosperma_profizianum	Podococcus_barteri))	(Chamaedorea_seifrizii	((Roystonea_regia	(Attalea_speciosa	(((Reinhardtia_latisecta	Reinhardtia_paiewonskiana)	(Reinhardtia_simplex	Reinhardtia_gracilis))	(Bactris_major	(Elaeis_guineensis	Elaeis_oleifera)))))	(Manicaria_saccifera	(((Leopoldinia_pulchra	Pelagodoxa_henryana)	((Prestoea_acuminata	(Oenocarpus_bataua	Oenocarpus_minor))	((Dypsis_decaryi	Dictyosperma_album)	(Hydriastele_microspadix	(Heterospathe_cagayanensis	(Veitchia_spiralis	(Burretiokentia_grandiflora	Kentiopsis_piersoniorum)))))))	Geonoma_undata)))))	(Iriartea_deltoidea	Pseudophoenix_vinifera)))	Nypa_fruticans))	Kingia_australis);
((Calamus_caryotoides	(((Iriartea_deltoidea	((Phoenix_dactylifera	Sabal_domingensis)	Serenoa_repens))	(((Podococcus_barteri	(Orania_palindan	Sclerosperma_profizianum))	((Roystonea_regia	(Attalea_speciosa	(((Reinhardtia_latisecta	Reinhardtia_paiewonskiana)	(Reinhardtia_simplex	Reinhardtia_gracilis))	(Bactris_major	(Elaeis_guineensis	Elaeis_oleifera)))))	((Manicaria_saccifera	((((Leopoldinia_pulchra	Pelagodoxa_henryana)	(Prestoea_acuminata	(Oenocarpus_bataua	Oenocarpus_minor)))	((Dypsis_decaryi	Dictyosperma_album)	(Heterospathe_cagayanensis	(Kentiopsis_piersoniorum	((Hydriastele_microspadix	Veitchia_spiralis)	Burretiokentia_grandiflora)))))	Geonoma_undata))	Chamaedorea_seifrizii)))	Pseudophoenix_vinifera))	Nypa_fruticans))	Kingia_australis);
((Calamus_caryotoides	((((Phoenix_dactylifera	Sabal_domingensis)	Serenoa_repens)	(((Sclerosperma_profizianum	(Podococcus_barteri	Orania_palindan))	(((Pseudophoenix_vinifera	Iriartea_deltoidea)	(Roystonea_regia	(Attalea_speciosa	(((Reinhardtia_latisecta	Reinhardtia_paiewonskiana)	(Reinhardtia_simplex	Reinhardtia_gracilis))	(Bactris_major	(Elaeis_guineensis	Elaeis_oleifera))))))	(Manicaria_saccifera	((((Leopoldinia_pulchra	Pelagodoxa_henryana)	(Prestoea_acuminata	(Oenocarpus_bataua	Oenocarpus_minor)))	((Dypsis_decaryi	Dictyosperma_album)	(Heterospathe_cagayanensis	(Kentiopsis_piersoniorum	(Veitchia_spiralis	(Burretiokentia_grandiflora	Hydriastele_microspadix))))))	Geonoma_undata))))	Chamaedorea_seifrizii))	Nypa_fruticans))	Kingia_australis);
((Calamus_caryotoides	((((Phoenix_dactylifera	Sabal_domingensis)	Serenoa_repens)	(((Iriartea_deltoidea	((Pseudophoenix_vinifera	Roystonea_regia)	(Attalea_speciosa	(((Reinhardtia_latisecta	Reinhardtia_paiewonskiana)	(Reinhardtia_simplex	Reinhardtia_gracilis))	(Bactris_major	(Elaeis_guineensis	Elaeis_oleifera))))))	(Manicaria_saccifera	((((Leopoldinia_pulchra	(Prestoea_acuminata	(Oenocarpus_bataua	Oenocarpus_minor)))	((Dypsis_decaryi	Dictyosperma_album)	(Heterospathe_cagayanensis	((Kentiopsis_piersoniorum	(Veitchia_spiralis	Burretiokentia_grandiflora))	Hydriastele_microspadix))))	Pelagodoxa_henryana)	Geonoma_undata)))	(Chamaedorea_seifrizii	(Orania_palindan	(Sclerosperma_profizianum	Podococcus_barteri)))))	Nypa_fruticans))	Kingia_australis);
((Calamus_caryotoides	((((Phoenix_dactylifera	Sabal_domingensis)	Serenoa_repens)	((((Iriartea_deltoidea	Roystonea_regia)	(Attalea_speciosa	(((Reinhardtia_latisecta	Reinhardtia_paiewonskiana)	(Reinhardtia_simplex	Reinhardtia_gracilis))	(Bactris_major	(Elaeis_guineensis	Elaeis_oleifera)))))	(Manicaria_saccifera	((((Prestoea_acuminata	(Oenocarpus_bataua	Oenocarpus_minor))	((Dypsis_decaryi	Dictyosperma_album)	(Heterospathe_cagayanensis	((Kentiopsis_piersoniorum	Veitchia_spiralis)	(Burretiokentia_grandiflora	Hydriastele_microspadix)))))	(Leopoldinia_pulchra	Pelagodoxa_henryana))	Geonoma_undata)))	(Chamaedorea_seifrizii	(Pseudophoenix_vinifera	(Sclerosperma_profizianum	(Podococcus_barteri	Orania_palindan))))))	Nypa_fruticans))	Kingia_australis);
((Calamus_caryotoides	((Pseudophoenix_vinifera	((((Phoenix_dactylifera	Sabal_domingensis)	Serenoa_repens)	(((Roystonea_regia	(Attalea_speciosa	(((Reinhardtia_latisecta	Reinhardtia_paiewonskiana)	(Reinhardtia_simplex	Reinhardtia_gracilis))	(Bactris_major	(Elaeis_guineensis	Elaeis_oleifera)))))	(Geonoma_undata	(Manicaria_saccifera	(((Leopoldinia_pulchra	Pelagodoxa_henryana)	(Prestoea_acuminata	(Oenocarpus_bataua	Oenocarpus_minor)))	((Dypsis_decaryi	Dictyosperma_album)	(Heterospathe_cagayanensis	(Kentiopsis_piersoniorum	(Veitchia_spiralis	(Burretiokentia_grandiflora	Hydriastele_microspadix)))))))))	(Chamaedorea_seifrizii	(Podococcus_barteri	(Orania_palindan	Sclerosperma_profizianum)))))	Iriartea_deltoidea))	Nypa_fruticans))	Kingia_australis);
((Calamus_caryotoides	((((Phoenix_dactylifera	Sabal_domingensis)	Serenoa_repens)	(((Chamaedorea_seifrizii	(Roystonea_regia	(Attalea_speciosa	(((Reinhardtia_latisecta	Reinhardtia_paiewonskiana)	(Reinhardtia_simplex	Reinhardtia_gracilis))	(Bactris_major	(Elaeis_guineensis	Elaeis_oleifera))))))	(Manicaria_saccifera	((Geonoma_undata	((Leopoldinia_pulchra	Pelagodoxa_henryana)	(Prestoea_acuminata	(Oenocarpus_bataua	Oenocarpus_minor))))	((Dypsis_decaryi	Dictyosperma_album)	(Heterospathe_cagayanensis	(Kentiopsis_piersoniorum	(Veitchia_spiralis	(Burretiokentia_grandiflora	Hydriastele_microspadix))))))))	(Pseudophoenix_vinifera	(Iriartea_deltoidea	(Sclerosperma_profizianum	(Podococcus_barteri	Orania_palindan))))))	Nypa_fruticans))	Kingia_australis);
((Calamus_caryotoides	((((((Phoenix_dactylifera	Sabal_domingensis)	Serenoa_repens)	((Chamaedorea_seifrizii	((Roystonea_regia	(Attalea_speciosa	(((Reinhardtia_latisecta	Reinhardtia_paiewonskiana)	(Reinhardtia_simplex	Reinhardtia_gracilis))	(Bactris_major	(Elaeis_guineensis	Elaeis_oleifera)))))	((Manicaria_saccifera	(((Leopoldinia_pulchra	Pelagodoxa_henryana)	(Prestoea_acuminata	(Oenocarpus_bataua	Oenocarpus_minor)))	((Dypsis_decaryi	Dictyosperma_album)	(Heterospathe_cagayanensis	(Kentiopsis_piersoniorum	(Veitchia_spiralis	(Burretiokentia_grandiflora	Hydriastele_microspadix)))))))	Geonoma_undata)))	(Orania_palindan	(Sclerosperma_profizianum	Podococcus_barteri))))	Pseudophoenix_vinifera)	Iriartea_deltoidea)	Nypa_fruticans))	Kingia_australis);
((Calamus_caryotoides	(Nypa_fruticans	(((Chamaedorea_seifrizii	((Iriartea_deltoidea	(Roystonea_regia	(Attalea_speciosa	(((Reinhardtia_latisecta	Reinhardtia_paiewonskiana)	(Reinhardtia_simplex	Reinhardtia_gracilis))	(Bactris_major	(Elaeis_guineensis	Elaeis_oleifera))))))	((Manicaria_saccifera	(((Leopoldinia_pulchra	Pelagodoxa_henryana)	(Prestoea_acuminata	(Oenocarpus_bataua	Oenocarpus_minor)))	((Dypsis_decaryi	Dictyosperma_album)	((Heterospathe_cagayanensis	((Veitchia_spiralis	Kentiopsis_piersoniorum)	Burretiokentia_grandiflora))	Hydriastele_microspadix))))	Geonoma_undata)))	(Pseudophoenix_vinifera	(Sclerosperma_profizianum	(Podococcus_barteri	Orania_palindan))))	((Phoenix_dactylifera	Sabal_domingensis)	Serenoa_repens))))	Kingia_australis);
(((((((Roystonea_regia	(Attalea_speciosa	(((Reinhardtia_latisecta	Reinhardtia_paiewonskiana)	(Reinhardtia_simplex	Reinhardtia_gracilis))	(Bactris_major	(Elaeis_guineensis	Elaeis_oleifera)))))	(Manicaria_saccifera	((((Leopoldinia_pulchra	Pelagodoxa_henryana)	(Prestoea_acuminata	(Oenocarpus_bataua	Oenocarpus_minor)))	((Dypsis_decaryi	Dictyosperma_album)	((Heterospathe_cagayanensis	(Veitchia_spiralis	(Kentiopsis_piersoniorum	Burretiokentia_grandiflora)))	Hydriastele_microspadix)))	Geonoma_undata)))	(Pseudophoenix_vinifera	(Orania_palindan	((Chamaedorea_seifrizii	Sclerosperma_profizianum)	Podococcus_barteri))))	Iriartea_deltoidea)	((Phoenix_dactylifera	Sabal_domingensis)	Serenoa_repens))	(Calamus_caryotoides	Nypa_fruticans))	Kingia_australis);
(((Nypa_fruticans	(Iriartea_deltoidea	(((Serenoa_repens	(Sabal_domingensis	Phoenix_dactylifera))	(((Roystonea_regia	(Attalea_speciosa	(((Reinhardtia_gracilis	Reinhardtia_simplex)	(Reinhardtia_latisecta	Reinhardtia_paiewonskiana))	(Bactris_major	(Elaeis_oleifera	Elaeis_guineensis)))))	(Manicaria_saccifera	(Geonoma_undata	(((((Oenocarpus_bataua	Oenocarpus_minor)	Prestoea_acuminata)	Pelagodoxa_henryana)	Leopoldinia_pulchra)	((Dictyosperma_album	Dypsis_decaryi)	(((Hydriastele_microspadix	Kentiopsis_piersoniorum)	(Burretiokentia_grandiflora	Heterospathe_cagayanensis))	Veitchia_spiralis))))))	(Chamaedorea_seifrizii	((Orania_palindan	Podococcus_barteri)	Sclerosperma_profizianum))))	Pseudophoenix_vinifera)))	Calamus_caryotoides)	Kingia_australis);
((Calamus_caryotoides	(Nypa_fruticans	((Iriartea_deltoidea	(Pseudophoenix_vinifera	((Chamaedorea_seifrizii	((Manicaria_saccifera	(Geonoma_undata	((((Oenocarpus_bataua	Oenocarpus_minor)	Prestoea_acuminata)	(Pelagodoxa_henryana	Leopoldinia_pulchra))	((Dictyosperma_album	Dypsis_decaryi)	(Hydriastele_microspadix	((Burretiokentia_grandiflora	(Veitchia_spiralis	Kentiopsis_piersoniorum))	Heterospathe_cagayanensis))))))	(Roystonea_regia	(Attalea_speciosa	(((Reinhardtia_gracilis	Reinhardtia_simplex)	(Reinhardtia_latisecta	Reinhardtia_paiewonskiana))	(Bactris_major	(Elaeis_oleifera	Elaeis_guineensis)))))))	((Orania_palindan	Podococcus_barteri)	Sclerosperma_profizianum))))	((Serenoa_repens	Phoenix_dactylifera)	Sabal_domingensis))))	Kingia_australis);
((Chamaedorea_seifrizii	(((Orania_palindan	Podococcus_barteri)	Sclerosperma_profizianum)	(((Pseudophoenix_vinifera	((Calamus_caryotoides	Nypa_fruticans)	Iriartea_deltoidea))	((Serenoa_repens	Phoenix_dactylifera)	Sabal_domingensis))	((Manicaria_saccifera	(((Dictyosperma_album	Dypsis_decaryi)	((Kentiopsis_piersoniorum	((Hydriastele_microspadix	Burretiokentia_grandiflora)	Veitchia_spiralis))	Heterospathe_cagayanensis))	(Geonoma_undata	((Pelagodoxa_henryana	Leopoldinia_pulchra)	((Oenocarpus_bataua	Oenocarpus_minor)	Prestoea_acuminata)))))	(Roystonea_regia	(Attalea_speciosa	(((Reinhardtia_gracilis	Reinhardtia_simplex)	(Reinhardtia_latisecta	Reinhardtia_paiewonskiana))	(Bactris_major	(Elaeis_oleifera	Elaeis_guineensis)))))))))	Kingia_australis);
((Calamus_caryotoides	(Nypa_fruticans	(((Serenoa_repens	(Phoenix_dactylifera	Sabal_domingensis))	(Iriartea_deltoidea	((((Manicaria_saccifera	(Geonoma_undata	(((Pelagodoxa_henryana	Leopoldinia_pulchra)	((Oenocarpus_bataua	Oenocarpus_minor)	Prestoea_acuminata))	((Dictyosperma_album	Dypsis_decaryi)	(((Kentiopsis_piersoniorum	(Hydriastele_microspadix	Burretiokentia_grandiflora))	Heterospathe_cagayanensis)	Veitchia_spiralis)))))	(Roystonea_regia	(Attalea_speciosa	(((Reinhardtia_gracilis	Reinhardtia_simplex)	(Reinhardtia_latisecta	Reinhardtia_paiewonskiana))	(Bactris_major	(Elaeis_oleifera	Elaeis_guineensis))))))	Chamaedorea_seifrizii)	(Podococcus_barteri	(Sclerosperma_profizianum	Orania_palindan)))))	Pseudophoenix_vinifera)))	Kingia_australis);
((Calamus_caryotoides	(((Iriartea_deltoidea	(((((((Pelagodoxa_henryana	Leopoldinia_pulchra)	((Oenocarpus_bataua	Oenocarpus_minor)	Prestoea_acuminata))	((Dictyosperma_album	Dypsis_decaryi)	(((Hydriastele_microspadix	(Burretiokentia_grandiflora	Kentiopsis_piersoniorum))	Heterospathe_cagayanensis)	Veitchia_spiralis)))	(Manicaria_saccifera	Geonoma_undata))	(Roystonea_regia	(Attalea_speciosa	(((Reinhardtia_gracilis	Reinhardtia_simplex)	(Reinhardtia_latisecta	Reinhardtia_paiewonskiana))	(Bactris_major	(Elaeis_oleifera	Elaeis_guineensis))))))	Chamaedorea_seifrizii)	(Pseudophoenix_vinifera	(Podococcus_barteri	(Sclerosperma_profizianum	Orania_palindan)))))	((Phoenix_dactylifera	Sabal_domingensis)	Serenoa_repens))	Nypa_fruticans))	Kingia_australis);
((Calamus_caryotoides	(((Iriartea_deltoidea	(((((((Pelagodoxa_henryana	Leopoldinia_pulchra)	((Oenocarpus_bataua	Oenocarpus_minor)	Prestoea_acuminata))	((Dictyosperma_album	Dypsis_decaryi)	(Hydriastele_microspadix	((Veitchia_spiralis	(Burretiokentia_grandiflora	Kentiopsis_piersoniorum))	Heterospathe_cagayanensis))))	(Manicaria_saccifera	Geonoma_undata))	(Roystonea_regia	(Attalea_speciosa	(((Reinhardtia_gracilis	Reinhardtia_simplex)	(Reinhardtia_latisecta	Reinhardtia_paiewonskiana))	(Bactris_major	(Elaeis_oleifera	Elaeis_guineensis))))))	Chamaedorea_seifrizii)	(Pseudophoenix_vinifera	(Sclerosperma_profizianum	(Orania_palindan	Podococcus_barteri)))))	((Phoenix_dactylifera	Sabal_domingensis)	Serenoa_repens))	Nypa_fruticans))	Kingia_australis);
((Calamus_caryotoides	(((Iriartea_deltoidea	((((((((Pelagodoxa_henryana	Leopoldinia_pulchra)	((Oenocarpus_bataua	Oenocarpus_minor)	Prestoea_acuminata))	((Dictyosperma_album	Dypsis_decaryi)	(Hydriastele_microspadix	((Burretiokentia_grandiflora	(Kentiopsis_piersoniorum	Veitchia_spiralis))	Heterospathe_cagayanensis))))	(Manicaria_saccifera	Geonoma_undata))	(Roystonea_regia	(Attalea_speciosa	(((Reinhardtia_gracilis	Reinhardtia_simplex)	(Reinhardtia_latisecta	Reinhardtia_paiewonskiana))	(Bactris_major	(Elaeis_oleifera	Elaeis_guineensis))))))	Chamaedorea_seifrizii)	(Podococcus_barteri	(Sclerosperma_profizianum	Orania_palindan)))	Pseudophoenix_vinifera))	((Phoenix_dactylifera	Sabal_domingensis)	Serenoa_repens))	Nypa_fruticans))	Kingia_australis);
((Calamus_caryotoides	((((((((Sclerosperma_profizianum	Orania_palindan)	Podococcus_barteri)	Pseudophoenix_vinifera)	(((((Pelagodoxa_henryana	Leopoldinia_pulchra)	((Oenocarpus_bataua	Oenocarpus_minor)	Prestoea_acuminata))	((Dictyosperma_album	Dypsis_decaryi)	(Hydriastele_microspadix	((Burretiokentia_grandiflora	(Kentiopsis_piersoniorum	Veitchia_spiralis))	Heterospathe_cagayanensis))))	(Manicaria_saccifera	Geonoma_undata))	((((Reinhardtia_gracilis	Reinhardtia_simplex)	(Reinhardtia_latisecta	Reinhardtia_paiewonskiana))	(Bactris_major	(Elaeis_oleifera	Elaeis_guineensis)))	(Roystonea_regia	Attalea_speciosa))))	Chamaedorea_seifrizii)	((Phoenix_dactylifera	Sabal_domingensis)	Serenoa_repens))	Iriartea_deltoidea)	Nypa_fruticans))	Kingia_australis);
((((((Calamus_caryotoides	Podococcus_barteri)	Sclerosperma_profizianum)	Orania_palindan)	(Pseudophoenix_vinifera	(((((Roystonea_regia	(Attalea_speciosa	(((Reinhardtia_gracilis	Reinhardtia_simplex)	(Reinhardtia_latisecta	Reinhardtia_paiewonskiana))	(Bactris_major	(Elaeis_oleifera	Elaeis_guineensis)))))	((Pelagodoxa_henryana	(((Oenocarpus_bataua	Oenocarpus_minor)	Prestoea_acuminata)	((Dictyosperma_album	Dypsis_decaryi)	(Hydriastele_microspadix	((Burretiokentia_grandiflora	(Kentiopsis_piersoniorum	Veitchia_spiralis))	Heterospathe_cagayanensis)))))	(Leopoldinia_pulchra	(Manicaria_saccifera	Geonoma_undata))))	Chamaedorea_seifrizii)	Iriartea_deltoidea)	((Phoenix_dactylifera	Sabal_domingensis)	Serenoa_repens))))	Nypa_fruticans)	Kingia_australis);
((Calamus_caryotoides	(Nypa_fruticans	(Pseudophoenix_vinifera	((((Phoenix_dactylifera	Sabal_domingensis)	Serenoa_repens)	Iriartea_deltoidea)	((Podococcus_barteri	(Sclerosperma_profizianum	Orania_palindan))	(((Roystonea_regia	(Attalea_speciosa	(((Reinhardtia_gracilis	Reinhardtia_simplex)	(Reinhardtia_latisecta	Reinhardtia_paiewonskiana))	(Bactris_major	(Elaeis_oleifera	Elaeis_guineensis)))))	(((Leopoldinia_pulchra	Pelagodoxa_henryana)	(((Oenocarpus_bataua	Oenocarpus_minor)	Prestoea_acuminata)	((Dictyosperma_album	Dypsis_decaryi)	(Heterospathe_cagayanensis	(Hydriastele_microspadix	(Burretiokentia_grandiflora	(Kentiopsis_piersoniorum	Veitchia_spiralis)))))))	(Manicaria_saccifera	Geonoma_undata)))	Chamaedorea_seifrizii))))))	Kingia_australis);
((Nypa_fruticans	((((Serenoa_repens	(Phoenix_dactylifera	Sabal_domingensis))	(((Chamaedorea_seifrizii	(Sclerosperma_profizianum	(Podococcus_barteri	Orania_palindan)))	(((((Leopoldinia_pulchra	(Pelagodoxa_henryana	(Prestoea_acuminata	(Oenocarpus_bataua	Oenocarpus_minor))))	((Heterospathe_cagayanensis	(Kentiopsis_piersoniorum	((Hydriastele_microspadix	Burretiokentia_grandiflora)	Veitchia_spiralis)))	(Dypsis_decaryi	Dictyosperma_album)))	Geonoma_undata)	Manicaria_saccifera)	(Attalea_speciosa	((((Reinhardtia_latisecta	Reinhardtia_paiewonskiana)	(Reinhardtia_simplex	Reinhardtia_gracilis))	(Bactris_major	(Elaeis_oleifera	Elaeis_guineensis)))	Roystonea_regia))))	Pseudophoenix_vinifera))	Calamus_caryotoides)	Iriartea_deltoidea))	Kingia_australis);
((Calamus_caryotoides	(Nypa_fruticans	(((Serenoa_repens	(Phoenix_dactylifera	Sabal_domingensis))	Iriartea_deltoidea)	(((Sclerosperma_profizianum	(Podococcus_barteri	Orania_palindan))	(Chamaedorea_seifrizii	((((((Prestoea_acuminata	(Oenocarpus_bataua	Oenocarpus_minor))	(Leopoldinia_pulchra	Pelagodoxa_henryana))	((Heterospathe_cagayanensis	((Hydriastele_microspadix	Veitchia_spiralis)	(Burretiokentia_grandiflora	Kentiopsis_piersoniorum)))	(Dypsis_decaryi	Dictyosperma_album)))	Geonoma_undata)	Manicaria_saccifera)	((Attalea_speciosa	((Bactris_major	(Elaeis_oleifera	Elaeis_guineensis))	((Reinhardtia_latisecta	Reinhardtia_paiewonskiana)	(Reinhardtia_simplex	Reinhardtia_gracilis))))	Roystonea_regia))))	Pseudophoenix_vinifera))))	Kingia_australis);
((Calamus_caryotoides	(Nypa_fruticans	((Serenoa_repens	(Phoenix_dactylifera	Sabal_domingensis))	(Iriartea_deltoidea	(((Sclerosperma_profizianum	(Podococcus_barteri	Orania_palindan))	(Chamaedorea_seifrizii	((((((Prestoea_acuminata	(Oenocarpus_bataua	Oenocarpus_minor))	(Leopoldinia_pulchra	Pelagodoxa_henryana))	(((Heterospathe_cagayanensis	((Kentiopsis_piersoniorum	Burretiokentia_grandiflora)	Veitchia_spiralis))	Hydriastele_microspadix)	(Dypsis_decaryi	Dictyosperma_album)))	Geonoma_undata)	Manicaria_saccifera)	((Attalea_speciosa	((Bactris_major	(Elaeis_oleifera	Elaeis_guineensis))	((Reinhardtia_latisecta	Reinhardtia_paiewonskiana)	(Reinhardtia_simplex	Reinhardtia_gracilis))))	Roystonea_regia))))	Pseudophoenix_vinifera)))))	Kingia_australis);
((Calamus_caryotoides	(Nypa_fruticans	(((Serenoa_repens	(Phoenix_dactylifera	Sabal_domingensis))	((((Attalea_speciosa	((Bactris_major	(Elaeis_oleifera	Elaeis_guineensis))	((Reinhardtia_latisecta	Reinhardtia_paiewonskiana)	(Reinhardtia_simplex	Reinhardtia_gracilis))))	Roystonea_regia)	(((Sclerosperma_profizianum	(Podococcus_barteri	Orania_palindan))	Chamaedorea_seifrizii)	((Pelagodoxa_henryana	Geonoma_undata)	(Leopoldinia_pulchra	((Manicaria_saccifera	(Prestoea_acuminata	(Oenocarpus_bataua	Oenocarpus_minor)))	((Heterospathe_cagayanensis	(Kentiopsis_piersoniorum	(Burretiokentia_grandiflora	(Hydriastele_microspadix	Veitchia_spiralis))))	(Dypsis_decaryi	Dictyosperma_album)))))))	Pseudophoenix_vinifera))	Iriartea_deltoidea)))	Kingia_australis);
((Calamus_caryotoides	(((((Podococcus_barteri	(Orania_palindan	Sclerosperma_profizianum))	((((Attalea_speciosa	((Bactris_major	(Elaeis_oleifera	Elaeis_guineensis))	((Reinhardtia_latisecta	Reinhardtia_paiewonskiana)	(Reinhardtia_simplex	Reinhardtia_gracilis))))	Roystonea_regia)	(((((Heterospathe_cagayanensis	(Burretiokentia_grandiflora	(Kentiopsis_piersoniorum	Hydriastele_microspadix)))	Veitchia_spiralis)	(Dypsis_decaryi	Dictyosperma_album))	((Prestoea_acuminata	(Oenocarpus_bataua	Oenocarpus_minor))	(Leopoldinia_pulchra	Pelagodoxa_henryana)))	(Geonoma_undata	Manicaria_saccifera)))	Chamaedorea_seifrizii))	(Iriartea_deltoidea	Pseudophoenix_vinifera))	(Serenoa_repens	(Phoenix_dactylifera	Sabal_domingensis)))	Nypa_fruticans))	Kingia_australis);
((Calamus_caryotoides	(((((Sclerosperma_profizianum	(Podococcus_barteri	Orania_palindan))	((((Attalea_speciosa	((Bactris_major	(Elaeis_oleifera	Elaeis_guineensis))	((Reinhardtia_latisecta	Reinhardtia_paiewonskiana)	(Reinhardtia_simplex	Reinhardtia_gracilis))))	Roystonea_regia)	(Manicaria_saccifera	(((((((Veitchia_spiralis	Kentiopsis_piersoniorum)	Burretiokentia_grandiflora)	Heterospathe_cagayanensis)	Hydriastele_microspadix)	(Dypsis_decaryi	Dictyosperma_album))	((Prestoea_acuminata	(Oenocarpus_bataua	Oenocarpus_minor))	(Leopoldinia_pulchra	Pelagodoxa_henryana)))	Geonoma_undata)))	Chamaedorea_seifrizii))	(Iriartea_deltoidea	Pseudophoenix_vinifera))	(Serenoa_repens	(Phoenix_dactylifera	Sabal_domingensis)))	Nypa_fruticans))	Kingia_australis);
((Calamus_caryotoides	(((Iriartea_deltoidea	(Pseudophoenix_vinifera	((Podococcus_barteri	(Orania_palindan	Sclerosperma_profizianum))	((((Attalea_speciosa	((Bactris_major	(Elaeis_oleifera	Elaeis_guineensis))	((Reinhardtia_latisecta	Reinhardtia_paiewonskiana)	(Reinhardtia_simplex	Reinhardtia_gracilis))))	Roystonea_regia)	(Manicaria_saccifera	(((Leopoldinia_pulchra	Pelagodoxa_henryana)	(((((Hydriastele_microspadix	Veitchia_spiralis)	(Kentiopsis_piersoniorum	Burretiokentia_grandiflora))	Heterospathe_cagayanensis)	(Dypsis_decaryi	Dictyosperma_album))	(Prestoea_acuminata	(Oenocarpus_bataua	Oenocarpus_minor))))	Geonoma_undata)))	Chamaedorea_seifrizii))))	(Serenoa_repens	(Phoenix_dactylifera	Sabal_domingensis)))	Nypa_fruticans))	Kingia_australis);
((Calamus_caryotoides	(((((Sclerosperma_profizianum	(Podococcus_barteri	Orania_palindan))	((((Attalea_speciosa	((Bactris_major	(Elaeis_oleifera	Elaeis_guineensis))	((Reinhardtia_latisecta	Reinhardtia_paiewonskiana)	(Reinhardtia_simplex	Reinhardtia_gracilis))))	Roystonea_regia)	(Manicaria_saccifera	((((Hydriastele_microspadix	(Heterospathe_cagayanensis	((Veitchia_spiralis	Kentiopsis_piersoniorum)	Burretiokentia_grandiflora)))	(Dypsis_decaryi	Dictyosperma_album))	((Prestoea_acuminata	(Oenocarpus_bataua	Oenocarpus_minor))	(Leopoldinia_pulchra	Pelagodoxa_henryana)))	Geonoma_undata)))	Chamaedorea_seifrizii))	(Iriartea_deltoidea	Pseudophoenix_vinifera))	(Serenoa_repens	(Phoenix_dactylifera	Sabal_domingensis)))	Nypa_fruticans))	Kingia_australis);
((Calamus_caryotoides	(((((Podococcus_barteri	(Orania_palindan	Sclerosperma_profizianum))	((((Attalea_speciosa	((Bactris_major	(Elaeis_oleifera	Elaeis_guineensis))	((Reinhardtia_latisecta	Reinhardtia_paiewonskiana)	(Reinhardtia_simplex	Reinhardtia_gracilis))))	Roystonea_regia)	((((Hydriastele_microspadix	(Heterospathe_cagayanensis	(Veitchia_spiralis	(Kentiopsis_piersoniorum	Burretiokentia_grandiflora))))	(Dypsis_decaryi	Dictyosperma_album))	((Prestoea_acuminata	(Oenocarpus_bataua	Oenocarpus_minor))	(Leopoldinia_pulchra	Pelagodoxa_henryana)))	(Geonoma_undata	Manicaria_saccifera)))	Chamaedorea_seifrizii))	(Iriartea_deltoidea	Pseudophoenix_vinifera))	(Serenoa_repens	(Phoenix_dactylifera	Sabal_domingensis)))	Nypa_fruticans))	Kingia_australis);
((Nypa_fruticans	(Calamus_caryotoides	(((((((Attalea_speciosa	((Bactris_major	(Elaeis_oleifera	Elaeis_guineensis))	((Reinhardtia_latisecta	Reinhardtia_paiewonskiana)	(Reinhardtia_simplex	Reinhardtia_gracilis))))	Roystonea_regia)	(((Pelagodoxa_henryana	Geonoma_undata)	(Manicaria_saccifera	((Prestoea_acuminata	(Oenocarpus_bataua	Oenocarpus_minor))	Leopoldinia_pulchra)))	((Hydriastele_microspadix	(Heterospathe_cagayanensis	(Veitchia_spiralis	(Kentiopsis_piersoniorum	Burretiokentia_grandiflora))))	(Dypsis_decaryi	Dictyosperma_album))))	(Chamaedorea_seifrizii	((Sclerosperma_profizianum	Orania_palindan)	Podococcus_barteri)))	Pseudophoenix_vinifera)	(Serenoa_repens	(Phoenix_dactylifera	Sabal_domingensis)))	Iriartea_deltoidea)))	Kingia_australis);
((Calamus_caryotoides	((Serenoa_repens	(Phoenix_dactylifera	Sabal_domingensis))	(((((Chamaedorea_seifrizii	((Geonoma_undata	((((Leopoldinia_pulchra	Pelagodoxa_henryana)	(Prestoea_acuminata	(Oenocarpus_bataua	Oenocarpus_minor)))	((Hydriastele_microspadix	(Heterospathe_cagayanensis	(Burretiokentia_grandiflora	(Veitchia_spiralis	Kentiopsis_piersoniorum))))	(Dictyosperma_album	Dypsis_decaryi)))	Manicaria_saccifera))	(Roystonea_regia	(Attalea_speciosa	(((Reinhardtia_paiewonskiana	Reinhardtia_latisecta)	(Reinhardtia_simplex	Reinhardtia_gracilis))	(Bactris_major	(Elaeis_oleifera	Elaeis_guineensis)))))))	(Orania_palindan	(Podococcus_barteri	Sclerosperma_profizianum)))	Iriartea_deltoidea)	Pseudophoenix_vinifera)	Nypa_fruticans)))	Kingia_australis);
((Calamus_caryotoides	(Nypa_fruticans	(Iriartea_deltoidea	((Serenoa_repens	(Phoenix_dactylifera	Sabal_domingensis))	((((Roystonea_regia	(Attalea_speciosa	(((Reinhardtia_paiewonskiana	Reinhardtia_latisecta)	(Reinhardtia_simplex	Reinhardtia_gracilis))	(Bactris_major	(Elaeis_oleifera	Elaeis_guineensis)))))	(Chamaedorea_seifrizii	(Manicaria_saccifera	(Geonoma_undata	(((Leopoldinia_pulchra	Pelagodoxa_henryana)	(Prestoea_acuminata	(Oenocarpus_bataua	Oenocarpus_minor)))	((Heterospathe_cagayanensis	(((Burretiokentia_grandiflora	Hydriastele_microspadix)	Veitchia_spiralis)	Kentiopsis_piersoniorum))	(Dictyosperma_album	Dypsis_decaryi)))))))	(Sclerosperma_profizianum	(Orania_palindan	Podococcus_barteri)))	Pseudophoenix_vinifera)))))	Kingia_australis);
((Calamus_caryotoides	(Nypa_fruticans	(Iriartea_deltoidea	((Serenoa_repens	(Phoenix_dactylifera	Sabal_domingensis))	((((Roystonea_regia	(Attalea_speciosa	(((Reinhardtia_paiewonskiana	Reinhardtia_latisecta)	(Reinhardtia_simplex	Reinhardtia_gracilis))	(Bactris_major	(Elaeis_oleifera	Elaeis_guineensis)))))	(Manicaria_saccifera	(Geonoma_undata	(((Leopoldinia_pulchra	Pelagodoxa_henryana)	(Prestoea_acuminata	(Oenocarpus_bataua	Oenocarpus_minor)))	((Heterospathe_cagayanensis	((Burretiokentia_grandiflora	Hydriastele_microspadix)	(Veitchia_spiralis	Kentiopsis_piersoniorum)))	(Dictyosperma_album	Dypsis_decaryi))))))	(Chamaedorea_seifrizii	(Sclerosperma_profizianum	(Orania_palindan	Podococcus_barteri))))	Pseudophoenix_vinifera)))))	Kingia_australis);
((Calamus_caryotoides	(Nypa_fruticans	((Serenoa_repens	(Phoenix_dactylifera	Sabal_domingensis))	((((Roystonea_regia	(Attalea_speciosa	(((Reinhardtia_paiewonskiana	Reinhardtia_latisecta)	(Reinhardtia_simplex	Reinhardtia_gracilis))	(Bactris_major	(Elaeis_oleifera	Elaeis_guineensis)))))	(Manicaria_saccifera	(Geonoma_undata	(((Leopoldinia_pulchra	Pelagodoxa_henryana)	(Prestoea_acuminata	(Oenocarpus_bataua	Oenocarpus_minor)))	((Heterospathe_cagayanensis	(((Veitchia_spiralis	Burretiokentia_grandiflora)	Hydriastele_microspadix)	Kentiopsis_piersoniorum))	(Dictyosperma_album	Dypsis_decaryi))))))	(Pseudophoenix_vinifera	(Chamaedorea_seifrizii	(Podococcus_barteri	(Sclerosperma_profizianum	Orania_palindan)))))	Iriartea_deltoidea))))	Kingia_australis);
((Calamus_caryotoides	(Nypa_fruticans	((Serenoa_repens	(Phoenix_dactylifera	Sabal_domingensis))	((((Roystonea_regia	(Attalea_speciosa	(((Reinhardtia_paiewonskiana	Reinhardtia_latisecta)	(Reinhardtia_simplex	Reinhardtia_gracilis))	(Bactris_major	(Elaeis_oleifera	Elaeis_guineensis)))))	(Manicaria_saccifera	((Pelagodoxa_henryana	Geonoma_undata)	((Leopoldinia_pulchra	(Prestoea_acuminata	(Oenocarpus_bataua	Oenocarpus_minor)))	(((Heterospathe_cagayanensis	(Burretiokentia_grandiflora	(Kentiopsis_piersoniorum	Veitchia_spiralis)))	Hydriastele_microspadix)	(Dictyosperma_album	Dypsis_decaryi))))))	(Chamaedorea_seifrizii	(Podococcus_barteri	(Sclerosperma_profizianum	Orania_palindan))))	(Pseudophoenix_vinifera	Iriartea_deltoidea)))))	Kingia_australis);
((Calamus_caryotoides	(Nypa_fruticans	((Chamaedorea_seifrizii	(Pseudophoenix_vinifera	((Orania_palindan	(Podococcus_barteri	Sclerosperma_profizianum))	((Serenoa_repens	(Phoenix_dactylifera	Sabal_domingensis))	((Roystonea_regia	(Attalea_speciosa	(((Reinhardtia_paiewonskiana	Reinhardtia_latisecta)	(Reinhardtia_simplex	Reinhardtia_gracilis))	(Bactris_major	(Elaeis_oleifera	Elaeis_guineensis)))))	(Manicaria_saccifera	(((Heterospathe_cagayanensis	(Kentiopsis_piersoniorum	((Burretiokentia_grandiflora	Hydriastele_microspadix)	Veitchia_spiralis)))	(Dictyosperma_album	Dypsis_decaryi))	((Pelagodoxa_henryana	(Leopoldinia_pulchra	Geonoma_undata))	(Prestoea_acuminata	(Oenocarpus_bataua	Oenocarpus_minor))))))))))	Iriartea_deltoidea)))	Kingia_australis);
((Calamus_caryotoides	(Nypa_fruticans	(Iriartea_deltoidea	(((Serenoa_repens	Sabal_domingensis)	Phoenix_dactylifera)	((Chamaedorea_seifrizii	((Roystonea_regia	(Attalea_speciosa	(((Reinhardtia_paiewonskiana	Reinhardtia_latisecta)	(Reinhardtia_simplex	Reinhardtia_gracilis))	(Bactris_major	(Elaeis_oleifera	Elaeis_guineensis)))))	(Manicaria_saccifera	((((Heterospathe_cagayanensis	((Burretiokentia_grandiflora	Kentiopsis_piersoniorum)	(Hydriastele_microspadix	Veitchia_spiralis)))	(Dictyosperma_album	Dypsis_decaryi))	((Prestoea_acuminata	(Oenocarpus_bataua	Oenocarpus_minor))	(Pelagodoxa_henryana	Leopoldinia_pulchra)))	Geonoma_undata))))	(Pseudophoenix_vinifera	(Sclerosperma_profizianum	(Orania_palindan	Podococcus_barteri))))))))	Kingia_australis);
(((Serenoa_repens	(Sabal_domingensis	Phoenix_dactylifera))	((Pseudophoenix_vinifera	((Sclerosperma_profizianum	(Orania_palindan	Podococcus_barteri))	(Chamaedorea_seifrizii	((Roystonea_regia	(Attalea_speciosa	(((Reinhardtia_paiewonskiana	Reinhardtia_latisecta)	(Reinhardtia_simplex	Reinhardtia_gracilis))	(Bactris_major	(Elaeis_oleifera	Elaeis_guineensis)))))	(Manicaria_saccifera	((((Hydriastele_microspadix	(Heterospathe_cagayanensis	(Burretiokentia_grandiflora	(Veitchia_spiralis	Kentiopsis_piersoniorum))))	(Dictyosperma_album	Dypsis_decaryi))	((Prestoea_acuminata	(Oenocarpus_bataua	Oenocarpus_minor))	(Pelagodoxa_henryana	Leopoldinia_pulchra)))	Geonoma_undata))))))	((Calamus_caryotoides	Nypa_fruticans)	Iriartea_deltoidea)))	Kingia_australis);
((Nypa_fruticans	(((Serenoa_repens	(Sabal_domingensis	Phoenix_dactylifera))	(((Roystonea_regia	(Attalea_speciosa	(((Reinhardtia_paiewonskiana	Reinhardtia_latisecta)	(Reinhardtia_simplex	Reinhardtia_gracilis))	(Bactris_major	(Elaeis_oleifera	Elaeis_guineensis)))))	(Manicaria_saccifera	(((((Heterospathe_cagayanensis	((Burretiokentia_grandiflora	Kentiopsis_piersoniorum)	(Hydriastele_microspadix	Veitchia_spiralis)))	(Dictyosperma_album	Dypsis_decaryi))	(Prestoea_acuminata	(Oenocarpus_bataua	Oenocarpus_minor)))	(Leopoldinia_pulchra	Pelagodoxa_henryana))	Geonoma_undata)))	(Pseudophoenix_vinifera	((Chamaedorea_seifrizii	Iriartea_deltoidea)	(Sclerosperma_profizianum	(Orania_palindan	Podococcus_barteri))))))	Calamus_caryotoides))	Kingia_australis);
((Calamus_caryotoides	(Nypa_fruticans	((Serenoa_repens	(Sabal_domingensis	Phoenix_dactylifera))	((((Roystonea_regia	(Attalea_speciosa	(((Reinhardtia_paiewonskiana	Reinhardtia_latisecta)	(Reinhardtia_simplex	Reinhardtia_gracilis))	(Bactris_major	(Elaeis_oleifera	Elaeis_guineensis)))))	(Manicaria_saccifera	((((Heterospathe_cagayanensis	((Burretiokentia_grandiflora	Hydriastele_microspadix)	(Kentiopsis_piersoniorum	Veitchia_spiralis)))	(Dictyosperma_album	Dypsis_decaryi))	((Prestoea_acuminata	(Oenocarpus_bataua	Oenocarpus_minor))	(Leopoldinia_pulchra	Pelagodoxa_henryana)))	Geonoma_undata)))	((Sclerosperma_profizianum	(Orania_palindan	Podococcus_barteri))	(Pseudophoenix_vinifera	Chamaedorea_seifrizii)))	Iriartea_deltoidea))))	Kingia_australis);
((Nypa_fruticans	((Serenoa_repens	(Phoenix_dactylifera	(Calamus_caryotoides	Sabal_domingensis)))	(((Chamaedorea_seifrizii	(((((Bactris_major	(Elaeis_guineensis	Elaeis_oleifera))	((Reinhardtia_simplex	Reinhardtia_gracilis)	(Reinhardtia_paiewonskiana	Reinhardtia_latisecta)))	Attalea_speciosa)	Roystonea_regia)	(Manicaria_saccifera	((((Leopoldinia_pulchra	Pelagodoxa_henryana)	((Oenocarpus_bataua	Oenocarpus_minor)	Prestoea_acuminata))	(((Heterospathe_cagayanensis	(Burretiokentia_grandiflora	(Veitchia_spiralis	Kentiopsis_piersoniorum)))	Hydriastele_microspadix)	(Dictyosperma_album	Dypsis_decaryi)))	Geonoma_undata))))	(Sclerosperma_profizianum	(Podococcus_barteri	Orania_palindan)))	(Pseudophoenix_vinifera	Iriartea_deltoidea))))	Kingia_australis);
((Calamus_caryotoides	(Nypa_fruticans	((Sabal_domingensis	Phoenix_dactylifera)	(((Serenoa_repens	(((((Bactris_major	(Elaeis_guineensis	Elaeis_oleifera))	((Reinhardtia_simplex	Reinhardtia_gracilis)	(Reinhardtia_paiewonskiana	Reinhardtia_latisecta)))	Attalea_speciosa)	Roystonea_regia)	(Manicaria_saccifera	((((Leopoldinia_pulchra	Pelagodoxa_henryana)	((Oenocarpus_bataua	Oenocarpus_minor)	Prestoea_acuminata))	(((Veitchia_spiralis	Kentiopsis_piersoniorum)	((Burretiokentia_grandiflora	Hydriastele_microspadix)	Heterospathe_cagayanensis))	(Dictyosperma_album	Dypsis_decaryi)))	Geonoma_undata))))	((Podococcus_barteri	(Orania_palindan	Sclerosperma_profizianum))	Chamaedorea_seifrizii))	(Pseudophoenix_vinifera	Iriartea_deltoidea)))))	Kingia_australis);
((Calamus_caryotoides	(Nypa_fruticans	((Serenoa_repens	(Sabal_domingensis	Phoenix_dactylifera))	(((Chamaedorea_seifrizii	(((((Leopoldinia_pulchra	Pelagodoxa_henryana)	((Oenocarpus_bataua	Oenocarpus_minor)	Prestoea_acuminata))	((Hydriastele_microspadix	(Heterospathe_cagayanensis	(Burretiokentia_grandiflora	(Veitchia_spiralis	Kentiopsis_piersoniorum))))	(Dictyosperma_album	Dypsis_decaryi)))	(Geonoma_undata	Manicaria_saccifera))	((((Bactris_major	(Elaeis_guineensis	Elaeis_oleifera))	((Reinhardtia_simplex	Reinhardtia_gracilis)	(Reinhardtia_paiewonskiana	Reinhardtia_latisecta)))	Attalea_speciosa)	Roystonea_regia)))	(Podococcus_barteri	(Orania_palindan	Sclerosperma_profizianum)))	(Pseudophoenix_vinifera	Iriartea_deltoidea)))))	Kingia_australis);
((Calamus_caryotoides	(Nypa_fruticans	((Serenoa_repens	(Sabal_domingensis	Phoenix_dactylifera))	(Iriartea_deltoidea	(((Chamaedorea_seifrizii	((Manicaria_saccifera	((((Leopoldinia_pulchra	Pelagodoxa_henryana)	((Oenocarpus_bataua	Oenocarpus_minor)	Prestoea_acuminata))	((Heterospathe_cagayanensis	((Veitchia_spiralis	Kentiopsis_piersoniorum)	(Burretiokentia_grandiflora	Hydriastele_microspadix)))	(Dictyosperma_album	Dypsis_decaryi)))	Geonoma_undata))	((((Bactris_major	(Elaeis_guineensis	Elaeis_oleifera))	((Reinhardtia_simplex	Reinhardtia_gracilis)	(Reinhardtia_paiewonskiana	Reinhardtia_latisecta)))	Attalea_speciosa)	Roystonea_regia)))	(Sclerosperma_profizianum	(Podococcus_barteri	Orania_palindan)))	Pseudophoenix_vinifera)))))	Kingia_australis);
((Calamus_caryotoides	(Nypa_fruticans	((Serenoa_repens	(Sabal_domingensis	Phoenix_dactylifera))	(Pseudophoenix_vinifera	(Iriartea_deltoidea	((Chamaedorea_seifrizii	((((Pelagodoxa_henryana	(((Oenocarpus_bataua	Oenocarpus_minor)	Prestoea_acuminata)	Leopoldinia_pulchra))	((Hydriastele_microspadix	(Heterospathe_cagayanensis	((Burretiokentia_grandiflora	Veitchia_spiralis)	Kentiopsis_piersoniorum)))	(Dictyosperma_album	Dypsis_decaryi)))	(Geonoma_undata	Manicaria_saccifera))	(((Bactris_major	(Elaeis_guineensis	Elaeis_oleifera))	((Reinhardtia_simplex	Reinhardtia_gracilis)	(Reinhardtia_paiewonskiana	Reinhardtia_latisecta)))	(Attalea_speciosa	Roystonea_regia))))	(Sclerosperma_profizianum	(Podococcus_barteri	Orania_palindan))))))))	Kingia_australis);
((Calamus_caryotoides	((Nypa_fruticans	(((Serenoa_repens	(Sabal_domingensis	Phoenix_dactylifera))	((Chamaedorea_seifrizii	(((((Oenocarpus_bataua	Oenocarpus_minor)	Prestoea_acuminata)	((Hydriastele_microspadix	((Burretiokentia_grandiflora	Heterospathe_cagayanensis)	(Veitchia_spiralis	Kentiopsis_piersoniorum)))	(Dictyosperma_album	Dypsis_decaryi)))	(Pelagodoxa_henryana	(Leopoldinia_pulchra	(Geonoma_undata	Manicaria_saccifera))))	((Attalea_speciosa	(((Reinhardtia_simplex	Reinhardtia_gracilis)	(Reinhardtia_paiewonskiana	Reinhardtia_latisecta))	(Bactris_major	(Elaeis_guineensis	Elaeis_oleifera))))	Roystonea_regia)))	(Sclerosperma_profizianum	(Podococcus_barteri	Orania_palindan))))	Iriartea_deltoidea))	Pseudophoenix_vinifera))	Kingia_australis);
((Calamus_caryotoides	(Nypa_fruticans	(((Sabal_domingensis	Phoenix_dactylifera)	(((((Serenoa_repens	Manicaria_saccifera)	((((Leopoldinia_pulchra	Pelagodoxa_henryana)	((Oenocarpus_bataua	Oenocarpus_minor)	Prestoea_acuminata))	((Heterospathe_cagayanensis	(Hydriastele_microspadix	(Burretiokentia_grandiflora	(Veitchia_spiralis	Kentiopsis_piersoniorum))))	(Dictyosperma_album	Dypsis_decaryi)))	Geonoma_undata))	((Attalea_speciosa	(((Reinhardtia_simplex	Reinhardtia_gracilis)	(Reinhardtia_paiewonskiana	Reinhardtia_latisecta))	(Bactris_major	(Elaeis_guineensis	Elaeis_oleifera))))	Roystonea_regia))	(Chamaedorea_seifrizii	(Sclerosperma_profizianum	(Podococcus_barteri	Orania_palindan))))	Pseudophoenix_vinifera))	Iriartea_deltoidea)))	Kingia_australis);
((Calamus_caryotoides	(Nypa_fruticans	(((Sabal_domingensis	(Serenoa_repens	Phoenix_dactylifera))	(((Chamaedorea_seifrizii	(((((Leopoldinia_pulchra	Pelagodoxa_henryana)	((Oenocarpus_bataua	Oenocarpus_minor)	Prestoea_acuminata))	((((Kentiopsis_piersoniorum	(Hydriastele_microspadix	Burretiokentia_grandiflora))	Heterospathe_cagayanensis)	Veitchia_spiralis)	(Dictyosperma_album	Dypsis_decaryi)))	(Geonoma_undata	Manicaria_saccifera))	((((Reinhardtia_simplex	Reinhardtia_gracilis)	(Reinhardtia_paiewonskiana	Reinhardtia_latisecta))	(Bactris_major	(Elaeis_guineensis	Elaeis_oleifera)))	(Roystonea_regia	Attalea_speciosa))))	(Sclerosperma_profizianum	(Podococcus_barteri	Orania_palindan)))	Pseudophoenix_vinifera))	Iriartea_deltoidea)))	Kingia_australis);
((Calamus_caryotoides	(Nypa_fruticans	((Serenoa_repens	(Phoenix_dactylifera	Sabal_domingensis))	((Chamaedorea_seifrizii	(((Geonoma_undata	(((Leopoldinia_pulchra	Pelagodoxa_henryana)	((Oenocarpus_bataua	Oenocarpus_minor)	Prestoea_acuminata))	(((((Burretiokentia_grandiflora	Hydriastele_microspadix)	Veitchia_spiralis)	Kentiopsis_piersoniorum)	Heterospathe_cagayanensis)	(Dictyosperma_album	Dypsis_decaryi))))	Manicaria_saccifera)	(Roystonea_regia	(Attalea_speciosa	(((Reinhardtia_simplex	Reinhardtia_gracilis)	(Reinhardtia_paiewonskiana	Reinhardtia_latisecta))	(Bactris_major	(Elaeis_guineensis	Elaeis_oleifera)))))))	((Pseudophoenix_vinifera	Iriartea_deltoidea)	(Orania_palindan	(Sclerosperma_profizianum	Podococcus_barteri)))))))	Kingia_australis);
((Calamus_caryotoides	(Nypa_fruticans	(Pseudophoenix_vinifera	((Sclerosperma_profizianum	(Podococcus_barteri	Orania_palindan))	((Serenoa_repens	(Phoenix_dactylifera	Sabal_domingensis))	(Chamaedorea_seifrizii	((((Leopoldinia_pulchra	Pelagodoxa_henryana)	((Oenocarpus_bataua	Oenocarpus_minor)	Prestoea_acuminata))	(((((Veitchia_spiralis	Kentiopsis_piersoniorum)	(Burretiokentia_grandiflora	Hydriastele_microspadix))	Heterospathe_cagayanensis)	(Dictyosperma_album	Dypsis_decaryi))	(Manicaria_saccifera	Geonoma_undata)))	(Iriartea_deltoidea	(Roystonea_regia	(Attalea_speciosa	(((Reinhardtia_simplex	Reinhardtia_gracilis)	(Reinhardtia_paiewonskiana	Reinhardtia_latisecta))	(Bactris_major	(Elaeis_guineensis	Elaeis_oleifera)))))))))))))	Kingia_australis);
(((((Serenoa_repens	(Phoenix_dactylifera	Sabal_domingensis))	(((Podococcus_barteri	(Sclerosperma_profizianum	Orania_palindan))	(Chamaedorea_seifrizii	((Manicaria_saccifera	(Geonoma_undata	((((Kentiopsis_piersoniorum	((Burretiokentia_grandiflora	Hydriastele_microspadix)	Veitchia_spiralis))	Heterospathe_cagayanensis)	(Dictyosperma_album	Dypsis_decaryi))	((Pelagodoxa_henryana	Leopoldinia_pulchra)	(Prestoea_acuminata	(Oenocarpus_bataua	Oenocarpus_minor))))))	(Roystonea_regia	(Attalea_speciosa	(((Reinhardtia_latisecta	Reinhardtia_paiewonskiana)	(Reinhardtia_gracilis	Reinhardtia_simplex))	(Bactris_major	(Elaeis_guineensis	Elaeis_oleifera))))))))	(Iriartea_deltoidea	Pseudophoenix_vinifera)))	Nypa_fruticans)	Calamus_caryotoides)	Kingia_australis);
(((((Iriartea_deltoidea	(Serenoa_repens	(Phoenix_dactylifera	Sabal_domingensis)))	(((Orania_palindan	(Podococcus_barteri	Sclerosperma_profizianum))	(Chamaedorea_seifrizii	((Manicaria_saccifera	(Geonoma_undata	(((((Burretiokentia_grandiflora	Kentiopsis_piersoniorum)	(Hydriastele_microspadix	Veitchia_spiralis))	Heterospathe_cagayanensis)	(Dictyosperma_album	Dypsis_decaryi))	((Pelagodoxa_henryana	Leopoldinia_pulchra)	(Prestoea_acuminata	(Oenocarpus_bataua	Oenocarpus_minor))))))	(Roystonea_regia	(Attalea_speciosa	(((Reinhardtia_latisecta	Reinhardtia_paiewonskiana)	(Reinhardtia_gracilis	Reinhardtia_simplex))	(Bactris_major	(Elaeis_guineensis	Elaeis_oleifera))))))))	Pseudophoenix_vinifera))	Nypa_fruticans)	Calamus_caryotoides)	Kingia_australis);
(((((Serenoa_repens	(Phoenix_dactylifera	Sabal_domingensis))	(((((Manicaria_saccifera	(Geonoma_undata	(((Hydriastele_microspadix	(Heterospathe_cagayanensis	(Burretiokentia_grandiflora	(Veitchia_spiralis	Kentiopsis_piersoniorum))))	(Dictyosperma_album	Dypsis_decaryi))	((Pelagodoxa_henryana	Leopoldinia_pulchra)	(Prestoea_acuminata	(Oenocarpus_bataua	Oenocarpus_minor))))))	(Roystonea_regia	(Attalea_speciosa	(((Reinhardtia_latisecta	Reinhardtia_paiewonskiana)	(Reinhardtia_gracilis	Reinhardtia_simplex))	(Bactris_major	(Elaeis_guineensis	Elaeis_oleifera))))))	((Sclerosperma_profizianum	(Orania_palindan	Podococcus_barteri))	Chamaedorea_seifrizii))	Iriartea_deltoidea)	Pseudophoenix_vinifera))	Nypa_fruticans)	Calamus_caryotoides)	Kingia_australis);
(((((Serenoa_repens	(Phoenix_dactylifera	Sabal_domingensis))	(((Roystonea_regia	(Attalea_speciosa	(((Reinhardtia_latisecta	Reinhardtia_paiewonskiana)	(Reinhardtia_gracilis	Reinhardtia_simplex))	(Bactris_major	(Elaeis_guineensis	Elaeis_oleifera)))))	(((Sclerosperma_profizianum	(Orania_palindan	Podococcus_barteri))	Chamaedorea_seifrizii)	((((((Hydriastele_microspadix	(Burretiokentia_grandiflora	Kentiopsis_piersoniorum))	Heterospathe_cagayanensis)	Veitchia_spiralis)	(Dictyosperma_album	Dypsis_decaryi))	((Pelagodoxa_henryana	Leopoldinia_pulchra)	(Prestoea_acuminata	(Oenocarpus_bataua	Oenocarpus_minor))))	(Manicaria_saccifera	Geonoma_undata))))	(Iriartea_deltoidea	Pseudophoenix_vinifera)))	Nypa_fruticans)	Calamus_caryotoides)	Kingia_australis);
((((((Serenoa_repens	(Phoenix_dactylifera	Sabal_domingensis))	((Sclerosperma_profizianum	(Orania_palindan	Podococcus_barteri))	((((((Heterospathe_cagayanensis	((Veitchia_spiralis	Kentiopsis_piersoniorum)	Burretiokentia_grandiflora))	Hydriastele_microspadix)	(Dictyosperma_album	Dypsis_decaryi))	(Geonoma_undata	((Pelagodoxa_henryana	Leopoldinia_pulchra)	(Prestoea_acuminata	(Oenocarpus_bataua	Oenocarpus_minor)))))	Manicaria_saccifera)	(Chamaedorea_seifrizii	(Roystonea_regia	(Attalea_speciosa	(((Reinhardtia_latisecta	Reinhardtia_paiewonskiana)	(Reinhardtia_gracilis	Reinhardtia_simplex))	(Bactris_major	(Elaeis_guineensis	Elaeis_oleifera)))))))))	Pseudophoenix_vinifera)	(Iriartea_deltoidea	Nypa_fruticans))	Calamus_caryotoides)	Kingia_australis);
(((((Serenoa_repens	(Phoenix_dactylifera	Sabal_domingensis))	(((Iriartea_deltoidea	(Roystonea_regia	(Attalea_speciosa	(((Reinhardtia_latisecta	Reinhardtia_paiewonskiana)	(Reinhardtia_gracilis	Reinhardtia_simplex))	(Bactris_major	(Elaeis_guineensis	Elaeis_oleifera))))))	(Manicaria_saccifera	(Geonoma_undata	(((Heterospathe_cagayanensis	((Kentiopsis_piersoniorum	Burretiokentia_grandiflora)	(Hydriastele_microspadix	Veitchia_spiralis)))	(Dictyosperma_album	Dypsis_decaryi))	((Pelagodoxa_henryana	Leopoldinia_pulchra)	(Prestoea_acuminata	(Oenocarpus_bataua	Oenocarpus_minor)))))))	(Pseudophoenix_vinifera	(Chamaedorea_seifrizii	(Sclerosperma_profizianum	(Orania_palindan	Podococcus_barteri))))))	Nypa_fruticans)	Calamus_caryotoides)	Kingia_australis);
((Nypa_fruticans	(Calamus_caryotoides	((Serenoa_repens	(Phoenix_dactylifera	Sabal_domingensis))	((((((Roystonea_regia	(Attalea_speciosa	(((Reinhardtia_latisecta	Reinhardtia_paiewonskiana)	(Reinhardtia_gracilis	Reinhardtia_simplex))	(Bactris_major	(Elaeis_guineensis	Elaeis_oleifera)))))	((Pelagodoxa_henryana	Geonoma_undata)	(((((Heterospathe_cagayanensis	((Veitchia_spiralis	Burretiokentia_grandiflora)	Kentiopsis_piersoniorum))	Hydriastele_microspadix)	(Dictyosperma_album	Dypsis_decaryi))	(Leopoldinia_pulchra	(Prestoea_acuminata	(Oenocarpus_bataua	Oenocarpus_minor))))	Manicaria_saccifera)))	(Orania_palindan	(Podococcus_barteri	Sclerosperma_profizianum)))	Chamaedorea_seifrizii)	Pseudophoenix_vinifera)	Iriartea_deltoidea))))	Kingia_australis);
((Nypa_fruticans	((Calamus_caryotoides	((((Roystonea_regia	(Attalea_speciosa	(((Reinhardtia_latisecta	Reinhardtia_paiewonskiana)	(Reinhardtia_gracilis	Reinhardtia_simplex))	(Bactris_major	(Elaeis_guineensis	Elaeis_oleifera)))))	(Geonoma_undata	((((Heterospathe_cagayanensis	(((Burretiokentia_grandiflora	Hydriastele_microspadix)	Veitchia_spiralis)	Kentiopsis_piersoniorum))	(Dictyosperma_album	Dypsis_decaryi))	((Pelagodoxa_henryana	Leopoldinia_pulchra)	(Prestoea_acuminata	(Oenocarpus_bataua	Oenocarpus_minor))))	(Iriartea_deltoidea	Manicaria_saccifera))))	(Pseudophoenix_vinifera	(Sclerosperma_profizianum	(Orania_palindan	Podococcus_barteri))))	Chamaedorea_seifrizii))	(Serenoa_repens	(Phoenix_dactylifera	Sabal_domingensis))))	Kingia_australis);
((((((((Roystonea_regia	(Attalea_speciosa	(((Reinhardtia_latisecta	Reinhardtia_paiewonskiana)	(Reinhardtia_gracilis	Reinhardtia_simplex))	(Bactris_major	(Elaeis_guineensis	Elaeis_oleifera)))))	Chamaedorea_seifrizii)	((Geonoma_undata	(((((Hydriastele_microspadix	Veitchia_spiralis)	(Burretiokentia_grandiflora	Kentiopsis_piersoniorum))	Heterospathe_cagayanensis)	(Dictyosperma_album	Dypsis_decaryi))	((Pelagodoxa_henryana	Leopoldinia_pulchra)	(Prestoea_acuminata	(Oenocarpus_bataua	Oenocarpus_minor)))))	Manicaria_saccifera))	(Pseudophoenix_vinifera	(Sclerosperma_profizianum	(Orania_palindan	Podococcus_barteri))))	(Serenoa_repens	(Phoenix_dactylifera	Sabal_domingensis)))	Iriartea_deltoidea)	(Calamus_caryotoides	Nypa_fruticans))	Kingia_australis);
((Calamus_caryotoides	(Nypa_fruticans	((((((Podococcus_barteri	(Sclerosperma_profizianum	Orania_palindan))	(((Attalea_speciosa	(((Reinhardtia_latisecta	Reinhardtia_paiewonskiana)	(Reinhardtia_gracilis	Reinhardtia_simplex))	(Bactris_major	(Elaeis_guineensis	Elaeis_oleifera))))	(Geonoma_undata	((((Hydriastele_microspadix	((Veitchia_spiralis	(Kentiopsis_piersoniorum	Burretiokentia_grandiflora))	Heterospathe_cagayanensis))	(Dictyosperma_album	Dypsis_decaryi))	((Pelagodoxa_henryana	Leopoldinia_pulchra)	(Prestoea_acuminata	(Oenocarpus_bataua	Oenocarpus_minor))))	Manicaria_saccifera)))	(Serenoa_repens	(Phoenix_dactylifera	Sabal_domingensis))))	Chamaedorea_seifrizii)	Iriartea_deltoidea)	Pseudophoenix_vinifera)	Roystonea_regia)))	Kingia_australis);
((Calamus_caryotoides	(Nypa_fruticans	((Serenoa_repens	(Sabal_domingensis	Phoenix_dactylifera))	(Iriartea_deltoidea	(((((Pelagodoxa_henryana	Geonoma_undata)	(Manicaria_saccifera	((Leopoldinia_pulchra	((Oenocarpus_bataua	Oenocarpus_minor)	Prestoea_acuminata))	(((Heterospathe_cagayanensis	(Burretiokentia_grandiflora	(Kentiopsis_piersoniorum	Veitchia_spiralis)))	Hydriastele_microspadix)	(Dictyosperma_album	Dypsis_decaryi)))))	(Roystonea_regia	(Attalea_speciosa	(((Reinhardtia_latisecta	Reinhardtia_paiewonskiana)	(Reinhardtia_gracilis	Reinhardtia_simplex))	(Bactris_major	(Elaeis_guineensis	Elaeis_oleifera))))))	(Chamaedorea_seifrizii	(Sclerosperma_profizianum	(Podococcus_barteri	Orania_palindan))))	Pseudophoenix_vinifera)))))	Kingia_australis);
(((Calamus_caryotoides	Nypa_fruticans)	((Serenoa_repens	(Sabal_domingensis	Phoenix_dactylifera))	(Iriartea_deltoidea	(((Chamaedorea_seifrizii	((Manicaria_saccifera	((((Heterospathe_cagayanensis	(Kentiopsis_piersoniorum	((Burretiokentia_grandiflora	Hydriastele_microspadix)	Veitchia_spiralis)))	(Dictyosperma_album	Dypsis_decaryi))	((Leopoldinia_pulchra	Pelagodoxa_henryana)	((Oenocarpus_bataua	Oenocarpus_minor)	Prestoea_acuminata)))	Geonoma_undata))	(Roystonea_regia	(Attalea_speciosa	(((Reinhardtia_latisecta	Reinhardtia_paiewonskiana)	(Reinhardtia_gracilis	Reinhardtia_simplex))	(Bactris_major	(Elaeis_guineensis	Elaeis_oleifera)))))))	(Sclerosperma_profizianum	(Podococcus_barteri	Orania_palindan)))	Pseudophoenix_vinifera))))	Kingia_australis);
((Nypa_fruticans	(Calamus_caryotoides	((Serenoa_repens	(Sabal_domingensis	Phoenix_dactylifera))	(Iriartea_deltoidea	((((Roystonea_regia	(Attalea_speciosa	(((Reinhardtia_latisecta	Reinhardtia_paiewonskiana)	(Reinhardtia_gracilis	Reinhardtia_simplex))	(Bactris_major	(Elaeis_guineensis	Elaeis_oleifera)))))	(Chamaedorea_seifrizii	(Manicaria_saccifera	(((Pelagodoxa_henryana	(((Oenocarpus_bataua	Oenocarpus_minor)	Prestoea_acuminata)	((Heterospathe_cagayanensis	(Kentiopsis_piersoniorum	((Burretiokentia_grandiflora	Hydriastele_microspadix)	Veitchia_spiralis)))	(Dictyosperma_album	Dypsis_decaryi))))	Leopoldinia_pulchra)	Geonoma_undata))))	(Sclerosperma_profizianum	(Podococcus_barteri	Orania_palindan)))	Pseudophoenix_vinifera)))))	Kingia_australis);
((Nypa_fruticans	(Calamus_caryotoides	((Serenoa_repens	(Sabal_domingensis	Phoenix_dactylifera))	((((Iriartea_deltoidea	Chamaedorea_seifrizii)	(Podococcus_barteri	(Orania_palindan	Sclerosperma_profizianum)))	Pseudophoenix_vinifera)	((Manicaria_saccifera	(((Heterospathe_cagayanensis	(Kentiopsis_piersoniorum	((Burretiokentia_grandiflora	Hydriastele_microspadix)	Veitchia_spiralis)))	(Dictyosperma_album	Dypsis_decaryi))	((Leopoldinia_pulchra	((Oenocarpus_bataua	Oenocarpus_minor)	Prestoea_acuminata))	(Pelagodoxa_henryana	Geonoma_undata))))	(Roystonea_regia	(Attalea_speciosa	(((Reinhardtia_latisecta	Reinhardtia_paiewonskiana)	(Reinhardtia_gracilis	Reinhardtia_simplex))	(Bactris_major	(Elaeis_guineensis	Elaeis_oleifera))))))))))	Kingia_australis);
((Calamus_caryotoides	(((Serenoa_repens	(Sabal_domingensis	Phoenix_dactylifera))	(((Sclerosperma_profizianum	(Podococcus_barteri	Orania_palindan))	(Chamaedorea_seifrizii	((Manicaria_saccifera	(((((Heterospathe_cagayanensis	(Hydriastele_microspadix	(Kentiopsis_piersoniorum	Burretiokentia_grandiflora)))	Veitchia_spiralis)	(Dictyosperma_album	Dypsis_decaryi))	((Pelagodoxa_henryana	Leopoldinia_pulchra)	((Oenocarpus_bataua	Oenocarpus_minor)	Prestoea_acuminata)))	Geonoma_undata))	(Roystonea_regia	(Attalea_speciosa	(((Reinhardtia_latisecta	Reinhardtia_paiewonskiana)	(Reinhardtia_gracilis	Reinhardtia_simplex))	(Bactris_major	(Elaeis_guineensis	Elaeis_oleifera))))))))	(Iriartea_deltoidea	Pseudophoenix_vinifera)))	Nypa_fruticans))	Kingia_australis);
((Calamus_caryotoides	(((Serenoa_repens	(Sabal_domingensis	Phoenix_dactylifera))	(((Sclerosperma_profizianum	(Podococcus_barteri	Orania_palindan))	(Chamaedorea_seifrizii	(((Manicaria_saccifera	(Leopoldinia_pulchra	Geonoma_undata))	((((Heterospathe_cagayanensis	(Hydriastele_microspadix	(Burretiokentia_grandiflora	(Veitchia_spiralis	Kentiopsis_piersoniorum))))	(Dictyosperma_album	Dypsis_decaryi))	((Oenocarpus_bataua	Oenocarpus_minor)	Prestoea_acuminata))	Pelagodoxa_henryana))	(Roystonea_regia	(Attalea_speciosa	(((Reinhardtia_latisecta	Reinhardtia_paiewonskiana)	(Reinhardtia_gracilis	Reinhardtia_simplex))	(Bactris_major	(Elaeis_guineensis	Elaeis_oleifera))))))))	(Iriartea_deltoidea	Pseudophoenix_vinifera)))	Nypa_fruticans))	Kingia_australis);
((Calamus_caryotoides	((Pseudophoenix_vinifera	(Chamaedorea_seifrizii	((Sclerosperma_profizianum	(Podococcus_barteri	Orania_palindan))	(((Manicaria_saccifera	(Geonoma_undata	(((Heterospathe_cagayanensis	((Hydriastele_microspadix	Veitchia_spiralis)	(Burretiokentia_grandiflora	Kentiopsis_piersoniorum)))	(Dictyosperma_album	Dypsis_decaryi))	(((Oenocarpus_bataua	Oenocarpus_minor)	Prestoea_acuminata)	(Leopoldinia_pulchra	Pelagodoxa_henryana)))))	(Iriartea_deltoidea	(Roystonea_regia	(Attalea_speciosa	(((Reinhardtia_latisecta	Reinhardtia_paiewonskiana)	(Reinhardtia_gracilis	Reinhardtia_simplex))	(Bactris_major	(Elaeis_guineensis	Elaeis_oleifera)))))))	(Serenoa_repens	(Sabal_domingensis	Phoenix_dactylifera))))))	Nypa_fruticans))	Kingia_australis);
((Calamus_caryotoides	((Pseudophoenix_vinifera	(((Sabal_domingensis	(Phoenix_dactylifera	Serenoa_repens))	((Sclerosperma_profizianum	(Podococcus_barteri	Orania_palindan))	(Chamaedorea_seifrizii	(((((Heterospathe_cagayanensis	(((Burretiokentia_grandiflora	Hydriastele_microspadix)	Veitchia_spiralis)	Kentiopsis_piersoniorum))	(Dictyosperma_album	Dypsis_decaryi))	(((Oenocarpus_bataua	Oenocarpus_minor)	Prestoea_acuminata)	(Leopoldinia_pulchra	Pelagodoxa_henryana)))	(Manicaria_saccifera	Geonoma_undata))	(Roystonea_regia	(Attalea_speciosa	(((Reinhardtia_latisecta	Reinhardtia_paiewonskiana)	(Reinhardtia_gracilis	Reinhardtia_simplex))	(Bactris_major	(Elaeis_guineensis	Elaeis_oleifera)))))))))	Iriartea_deltoidea))	Nypa_fruticans))	Kingia_australis);
((Calamus_caryotoides	(((Sabal_domingensis	(Phoenix_dactylifera	Serenoa_repens))	(((Pseudophoenix_vinifera	(Chamaedorea_seifrizii	(Sclerosperma_profizianum	(Podococcus_barteri	Orania_palindan))))	((Manicaria_saccifera	(Geonoma_undata	(((Heterospathe_cagayanensis	(((Kentiopsis_piersoniorum	Burretiokentia_grandiflora)	Veitchia_spiralis)	Hydriastele_microspadix))	(Dictyosperma_album	Dypsis_decaryi))	(((Oenocarpus_bataua	Oenocarpus_minor)	Prestoea_acuminata)	(Leopoldinia_pulchra	Pelagodoxa_henryana)))))	(Roystonea_regia	(Attalea_speciosa	(((Reinhardtia_latisecta	Reinhardtia_paiewonskiana)	(Reinhardtia_gracilis	Reinhardtia_simplex))	(Bactris_major	(Elaeis_guineensis	Elaeis_oleifera)))))))	Iriartea_deltoidea))	Nypa_fruticans))	Kingia_australis);
((Calamus_caryotoides	(Nypa_fruticans	(((Serenoa_repens	(Sabal_domingensis	Phoenix_dactylifera))	(((Sclerosperma_profizianum	(Podococcus_barteri	Orania_palindan))	(((((((Kentiopsis_piersoniorum	Burretiokentia_grandiflora)	(Hydriastele_microspadix	Heterospathe_cagayanensis))	Veitchia_spiralis)	(Dictyosperma_album	Dypsis_decaryi))	(((Oenocarpus_bataua	Oenocarpus_minor)	Prestoea_acuminata)	(Leopoldinia_pulchra	Pelagodoxa_henryana)))	(Manicaria_saccifera	Geonoma_undata))	(Roystonea_regia	((Chamaedorea_seifrizii	Attalea_speciosa)	(((Reinhardtia_latisecta	Reinhardtia_paiewonskiana)	(Reinhardtia_gracilis	Reinhardtia_simplex))	(Bactris_major	(Elaeis_guineensis	Elaeis_oleifera)))))))	Pseudophoenix_vinifera))	Iriartea_deltoidea)))	Kingia_australis);
(((Nypa_fruticans	((Serenoa_repens	(Sabal_domingensis	Phoenix_dactylifera))	((((Sclerosperma_profizianum	(Podococcus_barteri	Orania_palindan))	(Chamaedorea_seifrizii	((Roystonea_regia	(Attalea_speciosa	((Bactris_major	(Elaeis_guineensis	Elaeis_oleifera))	((Reinhardtia_simplex	Reinhardtia_gracilis)	(Reinhardtia_latisecta	Reinhardtia_paiewonskiana)))))	((((((Oenocarpus_bataua	Oenocarpus_minor)	Prestoea_acuminata)	Leopoldinia_pulchra)	((Dypsis_decaryi	Dictyosperma_album)	((Heterospathe_cagayanensis	((Burretiokentia_grandiflora	Kentiopsis_piersoniorum)	Veitchia_spiralis))	Hydriastele_microspadix)))	Manicaria_saccifera)	(Geonoma_undata	Pelagodoxa_henryana)))))	Pseudophoenix_vinifera)	Iriartea_deltoidea)))	Calamus_caryotoides)	Kingia_australis);
(((Nypa_fruticans	((Serenoa_repens	(Sabal_domingensis	Phoenix_dactylifera))	((((Sclerosperma_profizianum	(Podococcus_barteri	Orania_palindan))	((Roystonea_regia	(Attalea_speciosa	((Bactris_major	(Elaeis_guineensis	Elaeis_oleifera))	((Reinhardtia_simplex	Reinhardtia_gracilis)	(Reinhardtia_latisecta	Reinhardtia_paiewonskiana)))))	((((Dypsis_decaryi	Dictyosperma_album)	(Heterospathe_cagayanensis	(((Veitchia_spiralis	Hydriastele_microspadix)	Burretiokentia_grandiflora)	Kentiopsis_piersoniorum)))	((Pelagodoxa_henryana	Leopoldinia_pulchra)	((Oenocarpus_bataua	Oenocarpus_minor)	Prestoea_acuminata)))	(Manicaria_saccifera	Geonoma_undata))))	Pseudophoenix_vinifera)	(Chamaedorea_seifrizii	Iriartea_deltoidea))))	Calamus_caryotoides)	Kingia_australis);
(((Serenoa_repens	(Sabal_domingensis	Phoenix_dactylifera))	((Calamus_caryotoides	((((Sclerosperma_profizianum	(Podococcus_barteri	Orania_palindan))	(Chamaedorea_seifrizii	((Roystonea_regia	(Attalea_speciosa	((Bactris_major	(Elaeis_guineensis	Elaeis_oleifera))	((Reinhardtia_simplex	Reinhardtia_gracilis)	(Reinhardtia_latisecta	Reinhardtia_paiewonskiana)))))	((((Oenocarpus_bataua	Oenocarpus_minor)	Prestoea_acuminata)	((Dypsis_decaryi	Dictyosperma_album)	((Burretiokentia_grandiflora	(Kentiopsis_piersoniorum	Veitchia_spiralis))	(Heterospathe_cagayanensis	Hydriastele_microspadix))))	((Leopoldinia_pulchra	(Manicaria_saccifera	Geonoma_undata))	Pelagodoxa_henryana)))))	Pseudophoenix_vinifera)	Iriartea_deltoidea))	Nypa_fruticans))	Kingia_australis);
((((Serenoa_repens	(Sabal_domingensis	Phoenix_dactylifera))	(((Pseudophoenix_vinifera	(Iriartea_deltoidea	(Roystonea_regia	(Attalea_speciosa	((Bactris_major	(Elaeis_guineensis	Elaeis_oleifera))	((Reinhardtia_simplex	Reinhardtia_gracilis)	(Reinhardtia_latisecta	Reinhardtia_paiewonskiana)))))))	((((Leopoldinia_pulchra	Pelagodoxa_henryana)	((Oenocarpus_bataua	Oenocarpus_minor)	Prestoea_acuminata))	((Dypsis_decaryi	Dictyosperma_album)	(((Kentiopsis_piersoniorum	Veitchia_spiralis)	(Heterospathe_cagayanensis	Burretiokentia_grandiflora))	Hydriastele_microspadix)))	(Manicaria_saccifera	Geonoma_undata)))	(Chamaedorea_seifrizii	(Sclerosperma_profizianum	(Podococcus_barteri	Orania_palindan)))))	(Calamus_caryotoides	Nypa_fruticans))	Kingia_australis);
((Roystonea_regia	((Attalea_speciosa	((Bactris_major	(Elaeis_guineensis	Elaeis_oleifera))	((Reinhardtia_simplex	Reinhardtia_gracilis)	(Reinhardtia_latisecta	Reinhardtia_paiewonskiana))))	((Manicaria_saccifera	(Geonoma_undata	((Leopoldinia_pulchra	Pelagodoxa_henryana)	(((Oenocarpus_bataua	Oenocarpus_minor)	Prestoea_acuminata)	((Dypsis_decaryi	Dictyosperma_album)	(((Heterospathe_cagayanensis	Hydriastele_microspadix)	(Kentiopsis_piersoniorum	Burretiokentia_grandiflora))	Veitchia_spiralis))))))	((Chamaedorea_seifrizii	(Podococcus_barteri	(Orania_palindan	Sclerosperma_profizianum)))	(Iriartea_deltoidea	(Pseudophoenix_vinifera	((Calamus_caryotoides	Nypa_fruticans)	(Serenoa_repens	(Sabal_domingensis	Phoenix_dactylifera)))))))))	Kingia_australis);
((Sabal_domingensis	(Phoenix_dactylifera	(((Chamaedorea_seifrizii	((Roystonea_regia	(Attalea_speciosa	((Bactris_major	(Elaeis_guineensis	Elaeis_oleifera))	((Reinhardtia_simplex	Reinhardtia_gracilis)	(Reinhardtia_latisecta	Reinhardtia_paiewonskiana)))))	(((Leopoldinia_pulchra	Pelagodoxa_henryana)	((Oenocarpus_bataua	Oenocarpus_minor)	Prestoea_acuminata))	((Geonoma_undata	Manicaria_saccifera)	((Dypsis_decaryi	Dictyosperma_album)	((Heterospathe_cagayanensis	(Veitchia_spiralis	(Burretiokentia_grandiflora	Hydriastele_microspadix)))	Kentiopsis_piersoniorum))))))	(Iriartea_deltoidea	(Pseudophoenix_vinifera	((Calamus_caryotoides	Nypa_fruticans)	(Sclerosperma_profizianum	(Podococcus_barteri	Orania_palindan))))))	Serenoa_repens)))	Kingia_australis);
((Calamus_caryotoides	(Nypa_fruticans	((Serenoa_repens	(Sabal_domingensis	Phoenix_dactylifera))	((((Roystonea_regia	(Attalea_speciosa	((Bactris_major	(Elaeis_guineensis	Elaeis_oleifera))	((Reinhardtia_simplex	Reinhardtia_gracilis)	(Reinhardtia_latisecta	Reinhardtia_paiewonskiana)))))	(((Geonoma_undata	(((Dypsis_decaryi	Dictyosperma_album)	(Hydriastele_microspadix	((Veitchia_spiralis	(Kentiopsis_piersoniorum	Burretiokentia_grandiflora))	Heterospathe_cagayanensis)))	((Leopoldinia_pulchra	Pelagodoxa_henryana)	((Oenocarpus_bataua	Oenocarpus_minor)	Prestoea_acuminata))))	Manicaria_saccifera)	Chamaedorea_seifrizii))	((Sclerosperma_profizianum	(Podococcus_barteri	Orania_palindan))	Pseudophoenix_vinifera))	Iriartea_deltoidea))))	Kingia_australis);
((Calamus_caryotoides	(Nypa_fruticans	((Serenoa_repens	(Sabal_domingensis	Phoenix_dactylifera))	((((Roystonea_regia	(Attalea_speciosa	((Bactris_major	(Elaeis_guineensis	Elaeis_oleifera))	((Reinhardtia_simplex	Reinhardtia_gracilis)	(Reinhardtia_latisecta	Reinhardtia_paiewonskiana)))))	(((Geonoma_undata	((Leopoldinia_pulchra	Pelagodoxa_henryana)	(((Oenocarpus_bataua	Oenocarpus_minor)	Prestoea_acuminata)	((Dypsis_decaryi	Dictyosperma_album)	(Hydriastele_microspadix	((Veitchia_spiralis	(Kentiopsis_piersoniorum	Burretiokentia_grandiflora))	Heterospathe_cagayanensis))))))	Manicaria_saccifera)	Chamaedorea_seifrizii))	((Sclerosperma_profizianum	(Podococcus_barteri	Orania_palindan))	Pseudophoenix_vinifera))	Iriartea_deltoidea))))	Kingia_australis);
((Calamus_caryotoides	(Nypa_fruticans	(((Sabal_domingensis	Phoenix_dactylifera)	((Chamaedorea_seifrizii	((Roystonea_regia	(Attalea_speciosa	((Bactris_major	(Elaeis_guineensis	Elaeis_oleifera))	((Reinhardtia_simplex	Reinhardtia_gracilis)	(Reinhardtia_latisecta	Reinhardtia_paiewonskiana)))))	(Geonoma_undata	((((Dypsis_decaryi	Dictyosperma_album)	((Veitchia_spiralis	(Kentiopsis_piersoniorum	Burretiokentia_grandiflora))	(Heterospathe_cagayanensis	Hydriastele_microspadix)))	((Leopoldinia_pulchra	Pelagodoxa_henryana)	((Oenocarpus_bataua	Oenocarpus_minor)	Prestoea_acuminata)))	Manicaria_saccifera))))	((Orania_palindan	(Sclerosperma_profizianum	Podococcus_barteri))	Pseudophoenix_vinifera)))	(Serenoa_repens	Iriartea_deltoidea))))	Kingia_australis);
((Calamus_caryotoides	(Nypa_fruticans	((Serenoa_repens	(Sabal_domingensis	Phoenix_dactylifera))	(((Chamaedorea_seifrizii	((Roystonea_regia	(Attalea_speciosa	((Bactris_major	(Elaeis_guineensis	Elaeis_oleifera))	((Reinhardtia_simplex	Reinhardtia_gracilis)	(Reinhardtia_latisecta	Reinhardtia_paiewonskiana)))))	(Manicaria_saccifera	(Geonoma_undata	(((Dypsis_decaryi	Dictyosperma_album)	((((Burretiokentia_grandiflora	Hydriastele_microspadix)	Veitchia_spiralis)	Kentiopsis_piersoniorum)	Heterospathe_cagayanensis))	((Leopoldinia_pulchra	Pelagodoxa_henryana)	((Oenocarpus_bataua	Oenocarpus_minor)	Prestoea_acuminata)))))))	(Sclerosperma_profizianum	(Podococcus_barteri	Orania_palindan)))	(Pseudophoenix_vinifera	Iriartea_deltoidea)))))	Kingia_australis);
((Calamus_caryotoides	(Nypa_fruticans	(Iriartea_deltoidea	(Pseudophoenix_vinifera	(((Serenoa_repens	(Phoenix_dactylifera	Sabal_domingensis))	((Orania_palindan	(Podococcus_barteri	Sclerosperma_profizianum))	((Roystonea_regia	(Attalea_speciosa	((Bactris_major	(Elaeis_guineensis	Elaeis_oleifera))	((Reinhardtia_paiewonskiana	Reinhardtia_latisecta)	(Reinhardtia_gracilis	Reinhardtia_simplex)))))	(Manicaria_saccifera	(Geonoma_undata	((((Oenocarpus_minor	Oenocarpus_bataua)	Prestoea_acuminata)	(Leopoldinia_pulchra	Pelagodoxa_henryana))	((Dictyosperma_album	Dypsis_decaryi)	((Kentiopsis_piersoniorum	((Hydriastele_microspadix	Burretiokentia_grandiflora)	Veitchia_spiralis))	Heterospathe_cagayanensis))))))))	Chamaedorea_seifrizii)))))	Kingia_australis);
((Nypa_fruticans	(((Serenoa_repens	(Phoenix_dactylifera	Sabal_domingensis))	((Pseudophoenix_vinifera	((Chamaedorea_seifrizii	(Sclerosperma_profizianum	(Orania_palindan	Podococcus_barteri)))	((Roystonea_regia	(Attalea_speciosa	((Bactris_major	(Elaeis_guineensis	Elaeis_oleifera))	((Reinhardtia_paiewonskiana	Reinhardtia_latisecta)	(Reinhardtia_gracilis	Reinhardtia_simplex)))))	(Manicaria_saccifera	(Geonoma_undata	((((Oenocarpus_minor	Oenocarpus_bataua)	Prestoea_acuminata)	(Leopoldinia_pulchra	Pelagodoxa_henryana))	((Dictyosperma_album	Dypsis_decaryi)	(((Burretiokentia_grandiflora	(Kentiopsis_piersoniorum	Veitchia_spiralis))	Heterospathe_cagayanensis)	Hydriastele_microspadix))))))))	Iriartea_deltoidea))	Calamus_caryotoides))	Kingia_australis);
((Calamus_caryotoides	(Nypa_fruticans	((Serenoa_repens	(Phoenix_dactylifera	Sabal_domingensis))	(Iriartea_deltoidea	(((Roystonea_regia	(Attalea_speciosa	((Bactris_major	(Elaeis_guineensis	Elaeis_oleifera))	((Reinhardtia_paiewonskiana	Reinhardtia_latisecta)	(Reinhardtia_gracilis	Reinhardtia_simplex)))))	(Chamaedorea_seifrizii	(Manicaria_saccifera	(Geonoma_undata	((((Oenocarpus_minor	Oenocarpus_bataua)	Prestoea_acuminata)	(Leopoldinia_pulchra	Pelagodoxa_henryana))	((Dictyosperma_album	Dypsis_decaryi)	(Heterospathe_cagayanensis	((Veitchia_spiralis	(Burretiokentia_grandiflora	Hydriastele_microspadix))	Kentiopsis_piersoniorum))))))))	((Sclerosperma_profizianum	(Orania_palindan	Podococcus_barteri))	Pseudophoenix_vinifera))))))	Kingia_australis);
((Calamus_caryotoides	(Nypa_fruticans	((Phoenix_dactylifera	Sabal_domingensis)	((Serenoa_repens	Iriartea_deltoidea)	(Pseudophoenix_vinifera	((Chamaedorea_seifrizii	((Manicaria_saccifera	(Geonoma_undata	((((Oenocarpus_minor	Oenocarpus_bataua)	Prestoea_acuminata)	(Leopoldinia_pulchra	Pelagodoxa_henryana))	((Dictyosperma_album	Dypsis_decaryi)	(Heterospathe_cagayanensis	((Burretiokentia_grandiflora	Hydriastele_microspadix)	(Kentiopsis_piersoniorum	Veitchia_spiralis)))))))	(Roystonea_regia	(Attalea_speciosa	((Bactris_major	(Elaeis_guineensis	Elaeis_oleifera))	((Reinhardtia_paiewonskiana	Reinhardtia_latisecta)	(Reinhardtia_gracilis	Reinhardtia_simplex)))))))	(Podococcus_barteri	(Sclerosperma_profizianum	Orania_palindan))))))))	Kingia_australis);
((Sabal_domingensis	(((Iriartea_deltoidea	(Pseudophoenix_vinifera	((Chamaedorea_seifrizii	((((((Oenocarpus_minor	Oenocarpus_bataua)	Prestoea_acuminata)	(Leopoldinia_pulchra	Pelagodoxa_henryana))	((Dictyosperma_album	Dypsis_decaryi)	(Heterospathe_cagayanensis	((Burretiokentia_grandiflora	Kentiopsis_piersoniorum)	(Veitchia_spiralis	Hydriastele_microspadix)))))	(Manicaria_saccifera	Geonoma_undata))	(Roystonea_regia	(Attalea_speciosa	((Bactris_major	(Elaeis_guineensis	Elaeis_oleifera))	((Reinhardtia_paiewonskiana	Reinhardtia_latisecta)	(Reinhardtia_gracilis	Reinhardtia_simplex)))))))	(Sclerosperma_profizianum	(Orania_palindan	Podococcus_barteri)))))	(Calamus_caryotoides	Nypa_fruticans))	(Serenoa_repens	Phoenix_dactylifera)))	Kingia_australis);
((Nypa_fruticans	(Calamus_caryotoides	(Iriartea_deltoidea	(((Serenoa_repens	Phoenix_dactylifera)	Sabal_domingensis)	(Pseudophoenix_vinifera	((Chamaedorea_seifrizii	((Geonoma_undata	((((Pelagodoxa_henryana	Leopoldinia_pulchra)	((Oenocarpus_minor	Oenocarpus_bataua)	Prestoea_acuminata))	((Dictyosperma_album	Dypsis_decaryi)	((((Kentiopsis_piersoniorum	Burretiokentia_grandiflora)	Heterospathe_cagayanensis)	Hydriastele_microspadix)	Veitchia_spiralis)))	Manicaria_saccifera))	(Roystonea_regia	(Attalea_speciosa	((Bactris_major	(Elaeis_guineensis	Elaeis_oleifera))	((Reinhardtia_paiewonskiana	Reinhardtia_latisecta)	(Reinhardtia_gracilis	Reinhardtia_simplex)))))))	(Podococcus_barteri	(Sclerosperma_profizianum	Orania_palindan))))))))	Kingia_australis);
((Calamus_caryotoides	(((Serenoa_repens	(Phoenix_dactylifera	Sabal_domingensis))	(Pseudophoenix_vinifera	((((((Pelagodoxa_henryana	Leopoldinia_pulchra)	((Oenocarpus_minor	Oenocarpus_bataua)	Prestoea_acuminata))	((Dictyosperma_album	Dypsis_decaryi)	(((Veitchia_spiralis	(Kentiopsis_piersoniorum	Burretiokentia_grandiflora))	Heterospathe_cagayanensis)	Hydriastele_microspadix)))	(Manicaria_saccifera	Geonoma_undata))	(Roystonea_regia	(Attalea_speciosa	((Bactris_major	(Elaeis_guineensis	Elaeis_oleifera))	((Reinhardtia_paiewonskiana	Reinhardtia_latisecta)	(Reinhardtia_gracilis	Reinhardtia_simplex))))))	((Podococcus_barteri	(Sclerosperma_profizianum	Orania_palindan))	(Iriartea_deltoidea	Chamaedorea_seifrizii)))))	Nypa_fruticans))	Kingia_australis);
((Calamus_caryotoides	(((Serenoa_repens	(Phoenix_dactylifera	Sabal_domingensis))	(Iriartea_deltoidea	(((Chamaedorea_seifrizii	((Geonoma_undata	((((Pelagodoxa_henryana	Leopoldinia_pulchra)	((Oenocarpus_minor	Oenocarpus_bataua)	Prestoea_acuminata))	((Dictyosperma_album	Dypsis_decaryi)	(Heterospathe_cagayanensis	((Veitchia_spiralis	Kentiopsis_piersoniorum)	(Hydriastele_microspadix	Burretiokentia_grandiflora)))))	Manicaria_saccifera))	(Roystonea_regia	(Attalea_speciosa	((Bactris_major	(Elaeis_guineensis	Elaeis_oleifera))	((Reinhardtia_paiewonskiana	Reinhardtia_latisecta)	(Reinhardtia_gracilis	Reinhardtia_simplex)))))))	(Sclerosperma_profizianum	(Orania_palindan	Podococcus_barteri)))	Pseudophoenix_vinifera)))	Nypa_fruticans))	Kingia_australis);
((Calamus_caryotoides	((Iriartea_deltoidea	(((Serenoa_repens	(Phoenix_dactylifera	Sabal_domingensis))	((Chamaedorea_seifrizii	((Manicaria_saccifera	(Geonoma_undata	(((Pelagodoxa_henryana	Leopoldinia_pulchra)	((Oenocarpus_minor	Oenocarpus_bataua)	Prestoea_acuminata))	((Hydriastele_microspadix	(Dictyosperma_album	Dypsis_decaryi))	(Heterospathe_cagayanensis	(Veitchia_spiralis	(Burretiokentia_grandiflora	Kentiopsis_piersoniorum)))))))	(Roystonea_regia	(Attalea_speciosa	((Bactris_major	(Elaeis_guineensis	Elaeis_oleifera))	((Reinhardtia_paiewonskiana	Reinhardtia_latisecta)	(Reinhardtia_gracilis	Reinhardtia_simplex)))))))	(Sclerosperma_profizianum	(Orania_palindan	Podococcus_barteri))))	Pseudophoenix_vinifera))	Nypa_fruticans))	Kingia_australis);
(((Nypa_fruticans	(Iriartea_deltoidea	((Serenoa_repens	(Phoenix_dactylifera	Sabal_domingensis))	((Chamaedorea_seifrizii	((Manicaria_saccifera	(Geonoma_undata	(((Pelagodoxa_henryana	Leopoldinia_pulchra)	((Oenocarpus_minor	Oenocarpus_bataua)	Prestoea_acuminata))	((Dictyosperma_album	Dypsis_decaryi)	(Heterospathe_cagayanensis	((Hydriastele_microspadix	Veitchia_spiralis)	(Burretiokentia_grandiflora	Kentiopsis_piersoniorum)))))))	(Roystonea_regia	(Attalea_speciosa	((Bactris_major	(Elaeis_guineensis	Elaeis_oleifera))	((Reinhardtia_paiewonskiana	Reinhardtia_latisecta)	(Reinhardtia_gracilis	Reinhardtia_simplex)))))))	(Pseudophoenix_vinifera	(Sclerosperma_profizianum	(Orania_palindan	Podococcus_barteri)))))))	Calamus_caryotoides)	Kingia_australis);
((Calamus_caryotoides	((((Chamaedorea_seifrizii	(Roystonea_regia	(Attalea_speciosa	(((Reinhardtia_gracilis	Reinhardtia_simplex)	(Reinhardtia_latisecta	Reinhardtia_paiewonskiana))	(Bactris_major	(Elaeis_oleifera	Elaeis_guineensis))))))	(Manicaria_saccifera	(((Dictyosperma_album	Dypsis_decaryi)	((Heterospathe_cagayanensis	(Veitchia_spiralis	(Burretiokentia_grandiflora	Kentiopsis_piersoniorum)))	Hydriastele_microspadix))	((Prestoea_acuminata	(Oenocarpus_bataua	Oenocarpus_minor))	((Pelagodoxa_henryana	Leopoldinia_pulchra)	Geonoma_undata)))))	(Iriartea_deltoidea	(Serenoa_repens	(Phoenix_dactylifera	Sabal_domingensis))))	((Nypa_fruticans	((Orania_palindan	Sclerosperma_profizianum)	Podococcus_barteri))	Pseudophoenix_vinifera)))	Kingia_australis);
((Calamus_caryotoides	(((Serenoa_repens	(Phoenix_dactylifera	Sabal_domingensis))	(((Sclerosperma_profizianum	(Podococcus_barteri	Orania_palindan))	Pseudophoenix_vinifera)	(((Iriartea_deltoidea	Chamaedorea_seifrizii)	(Roystonea_regia	(Attalea_speciosa	(((Reinhardtia_gracilis	Reinhardtia_simplex)	(Reinhardtia_latisecta	Reinhardtia_paiewonskiana))	(Bactris_major	(Elaeis_oleifera	Elaeis_guineensis))))))	(Manicaria_saccifera	((((Dictyosperma_album	Dypsis_decaryi)	((Heterospathe_cagayanensis	(Kentiopsis_piersoniorum	(Burretiokentia_grandiflora	Hydriastele_microspadix)))	Veitchia_spiralis))	((Leopoldinia_pulchra	Pelagodoxa_henryana)	(Prestoea_acuminata	(Oenocarpus_bataua	Oenocarpus_minor))))	Geonoma_undata)))))	Nypa_fruticans))	Kingia_australis);
((Calamus_caryotoides	(((Serenoa_repens	(Phoenix_dactylifera	Sabal_domingensis))	(((((Sclerosperma_profizianum	(Podococcus_barteri	Orania_palindan))	Pseudophoenix_vinifera)	((Roystonea_regia	(Attalea_speciosa	(((Reinhardtia_gracilis	Reinhardtia_simplex)	(Reinhardtia_latisecta	Reinhardtia_paiewonskiana))	(Bactris_major	(Elaeis_oleifera	Elaeis_guineensis)))))	(Manicaria_saccifera	((((Dictyosperma_album	Dypsis_decaryi)	(Heterospathe_cagayanensis	((Veitchia_spiralis	Hydriastele_microspadix)	(Burretiokentia_grandiflora	Kentiopsis_piersoniorum))))	(Prestoea_acuminata	(Oenocarpus_bataua	Oenocarpus_minor)))	((Leopoldinia_pulchra	Pelagodoxa_henryana)	Geonoma_undata)))))	Iriartea_deltoidea)	Chamaedorea_seifrizii))	Nypa_fruticans))	Kingia_australis);
((Calamus_caryotoides	(((Serenoa_repens	(Phoenix_dactylifera	Sabal_domingensis))	((((Sclerosperma_profizianum	(Podococcus_barteri	Orania_palindan))	Pseudophoenix_vinifera)	(Chamaedorea_seifrizii	((Roystonea_regia	(Attalea_speciosa	(((Reinhardtia_gracilis	Reinhardtia_simplex)	(Reinhardtia_latisecta	Reinhardtia_paiewonskiana))	(Bactris_major	(Elaeis_oleifera	Elaeis_guineensis)))))	(Manicaria_saccifera	((((Dictyosperma_album	Dypsis_decaryi)	((Heterospathe_cagayanensis	(Veitchia_spiralis	(Kentiopsis_piersoniorum	Burretiokentia_grandiflora)))	Hydriastele_microspadix))	((Pelagodoxa_henryana	Leopoldinia_pulchra)	(Prestoea_acuminata	(Oenocarpus_bataua	Oenocarpus_minor))))	Geonoma_undata)))))	Iriartea_deltoidea))	Nypa_fruticans))	Kingia_australis);
((Calamus_caryotoides	(Nypa_fruticans	((Pseudophoenix_vinifera	(((Chamaedorea_seifrizii	((Roystonea_regia	(Attalea_speciosa	(((Reinhardtia_gracilis	Reinhardtia_simplex)	(Reinhardtia_latisecta	Reinhardtia_paiewonskiana))	(Bactris_major	(Elaeis_oleifera	Elaeis_guineensis)))))	(Manicaria_saccifera	((((Dictyosperma_album	Dypsis_decaryi)	(Heterospathe_cagayanensis	((Veitchia_spiralis	Kentiopsis_piersoniorum)	(Hydriastele_microspadix	Burretiokentia_grandiflora))))	((Pelagodoxa_henryana	Leopoldinia_pulchra)	(Prestoea_acuminata	(Oenocarpus_bataua	Oenocarpus_minor))))	Geonoma_undata))))	(Serenoa_repens	(Phoenix_dactylifera	Sabal_domingensis)))	(Sclerosperma_profizianum	(Podococcus_barteri	Orania_palindan))))	Iriartea_deltoidea)))	Kingia_australis);
((Calamus_caryotoides	(Nypa_fruticans	(((Serenoa_repens	(Phoenix_dactylifera	Sabal_domingensis))	(((Sclerosperma_profizianum	(Podococcus_barteri	Orania_palindan))	Pseudophoenix_vinifera)	(Chamaedorea_seifrizii	((Roystonea_regia	(Attalea_speciosa	(((Reinhardtia_gracilis	Reinhardtia_simplex)	(Reinhardtia_latisecta	Reinhardtia_paiewonskiana))	(Bactris_major	(Elaeis_oleifera	Elaeis_guineensis)))))	(Manicaria_saccifera	(((Dictyosperma_album	Dypsis_decaryi)	(Heterospathe_cagayanensis	((Veitchia_spiralis	Hydriastele_microspadix)	(Burretiokentia_grandiflora	Kentiopsis_piersoniorum))))	(((Pelagodoxa_henryana	Leopoldinia_pulchra)	(Prestoea_acuminata	(Oenocarpus_bataua	Oenocarpus_minor)))	Geonoma_undata)))))))	Iriartea_deltoidea)))	Kingia_australis);
((Nypa_fruticans	((((Sclerosperma_profizianum	(Podococcus_barteri	Orania_palindan))	(Iriartea_deltoidea	(((Roystonea_regia	(Attalea_speciosa	(((Reinhardtia_gracilis	Reinhardtia_simplex)	(Reinhardtia_latisecta	Reinhardtia_paiewonskiana))	(Bactris_major	(Elaeis_oleifera	Elaeis_guineensis)))))	((Manicaria_saccifera	((Prestoea_acuminata	(Oenocarpus_bataua	Oenocarpus_minor))	((Pelagodoxa_henryana	Geonoma_undata)	(Leopoldinia_pulchra	((Dictyosperma_album	Dypsis_decaryi)	(Heterospathe_cagayanensis	(((Hydriastele_microspadix	Burretiokentia_grandiflora)	Veitchia_spiralis)	Kentiopsis_piersoniorum)))))))	Chamaedorea_seifrizii))	(Serenoa_repens	(Phoenix_dactylifera	Sabal_domingensis)))))	Pseudophoenix_vinifera)	Calamus_caryotoides))	Kingia_australis);
((Serenoa_repens	((Phoenix_dactylifera	Sabal_domingensis)	(((Iriartea_deltoidea	Pseudophoenix_vinifera)	((Sclerosperma_profizianum	(Podococcus_barteri	Orania_palindan))	((Roystonea_regia	(Attalea_speciosa	(((Reinhardtia_gracilis	Reinhardtia_simplex)	(Reinhardtia_latisecta	Reinhardtia_paiewonskiana))	(Bactris_major	(Elaeis_oleifera	Elaeis_guineensis)))))	((Manicaria_saccifera	(((Leopoldinia_pulchra	(Pelagodoxa_henryana	(Prestoea_acuminata	(Oenocarpus_bataua	Oenocarpus_minor))))	((Dictyosperma_album	Dypsis_decaryi)	((Heterospathe_cagayanensis	((Burretiokentia_grandiflora	Kentiopsis_piersoniorum)	Hydriastele_microspadix))	Veitchia_spiralis)))	Geonoma_undata))	Chamaedorea_seifrizii))))	(Calamus_caryotoides	Nypa_fruticans))))	Kingia_australis);
((((Pseudophoenix_vinifera	((Chamaedorea_seifrizii	((Roystonea_regia	(Attalea_speciosa	(((Reinhardtia_gracilis	Reinhardtia_simplex)	(Reinhardtia_latisecta	Reinhardtia_paiewonskiana))	(Bactris_major	(Elaeis_oleifera	Elaeis_guineensis)))))	(Manicaria_saccifera	(((Leopoldinia_pulchra	Pelagodoxa_henryana)	(((Dictyosperma_album	Dypsis_decaryi)	(((Hydriastele_microspadix	Veitchia_spiralis)	(Burretiokentia_grandiflora	Kentiopsis_piersoniorum))	Heterospathe_cagayanensis))	(Prestoea_acuminata	(Oenocarpus_bataua	Oenocarpus_minor))))	Geonoma_undata))))	(Orania_palindan	(Sclerosperma_profizianum	Podococcus_barteri))))	(Iriartea_deltoidea	(Calamus_caryotoides	Nypa_fruticans)))	(Serenoa_repens	(Phoenix_dactylifera	Sabal_domingensis)))	Kingia_australis);
((Calamus_caryotoides	(Nypa_fruticans	((Serenoa_repens	(Phoenix_dactylifera	Sabal_domingensis))	((Iriartea_deltoidea	Pseudophoenix_vinifera)	((Chamaedorea_seifrizii	((Roystonea_regia	(Attalea_speciosa	(((Reinhardtia_gracilis	Reinhardtia_simplex)	(Reinhardtia_latisecta	Reinhardtia_paiewonskiana))	(Bactris_major	(Elaeis_oleifera	Elaeis_guineensis)))))	((((Prestoea_acuminata	(Oenocarpus_bataua	Oenocarpus_minor))	(Leopoldinia_pulchra	Pelagodoxa_henryana))	Geonoma_undata)	(Manicaria_saccifera	((Dictyosperma_album	Dypsis_decaryi)	(((Veitchia_spiralis	Kentiopsis_piersoniorum)	(Burretiokentia_grandiflora	Heterospathe_cagayanensis))	Hydriastele_microspadix))))))	(Podococcus_barteri	(Orania_palindan	Sclerosperma_profizianum)))))))	Kingia_australis);
((Calamus_caryotoides	(Nypa_fruticans	(((Iriartea_deltoidea	((Chamaedorea_seifrizii	(((((Prestoea_acuminata	(Oenocarpus_minor	Oenocarpus_bataua))	(Pelagodoxa_henryana	Leopoldinia_pulchra))	((Dictyosperma_album	Dypsis_decaryi)	(Hydriastele_microspadix	(Heterospathe_cagayanensis	(Veitchia_spiralis	(Burretiokentia_grandiflora	Kentiopsis_piersoniorum))))))	(Manicaria_saccifera	Geonoma_undata))	(Roystonea_regia	(Attalea_speciosa	((Bactris_major	(Elaeis_oleifera	Elaeis_guineensis))	((Reinhardtia_paiewonskiana	Reinhardtia_latisecta)	(Reinhardtia_gracilis	Reinhardtia_simplex)))))))	(Serenoa_repens	(Phoenix_dactylifera	Sabal_domingensis))))	(Orania_palindan	(Podococcus_barteri	Sclerosperma_profizianum)))	Pseudophoenix_vinifera)))	Kingia_australis);
((Calamus_caryotoides	(Nypa_fruticans	(((Phoenix_dactylifera	Sabal_domingensis)	(((Podococcus_barteri	(Sclerosperma_profizianum	Orania_palindan))	Pseudophoenix_vinifera)	(Chamaedorea_seifrizii	(((((Prestoea_acuminata	(Oenocarpus_minor	Oenocarpus_bataua))	(Pelagodoxa_henryana	Leopoldinia_pulchra))	((Dictyosperma_album	Dypsis_decaryi)	(Hydriastele_microspadix	(Heterospathe_cagayanensis	(Burretiokentia_grandiflora	(Kentiopsis_piersoniorum	Veitchia_spiralis))))))	(Manicaria_saccifera	Geonoma_undata))	(Roystonea_regia	(Attalea_speciosa	((Bactris_major	(Elaeis_oleifera	Elaeis_guineensis))	((Reinhardtia_paiewonskiana	Reinhardtia_latisecta)	(Reinhardtia_gracilis	Reinhardtia_simplex)))))))))	(Serenoa_repens	Iriartea_deltoidea))))	Kingia_australis);
((Calamus_caryotoides	(Nypa_fruticans	((Serenoa_repens	(Phoenix_dactylifera	Sabal_domingensis))	((((((Prestoea_acuminata	(Oenocarpus_minor	Oenocarpus_bataua))	(Pelagodoxa_henryana	Leopoldinia_pulchra))	((Dictyosperma_album	Dypsis_decaryi)	(Hydriastele_microspadix	(Heterospathe_cagayanensis	(Veitchia_spiralis	(Burretiokentia_grandiflora	Kentiopsis_piersoniorum))))))	(Manicaria_saccifera	Geonoma_undata))	(((Roystonea_regia	(Attalea_speciosa	((Bactris_major	(Elaeis_oleifera	Elaeis_guineensis))	((Reinhardtia_paiewonskiana	Reinhardtia_latisecta)	(Reinhardtia_gracilis	Reinhardtia_simplex)))))	Iriartea_deltoidea)	Pseudophoenix_vinifera))	((Sclerosperma_profizianum	(Orania_palindan	Podococcus_barteri))	Chamaedorea_seifrizii)))))	Kingia_australis);
((Calamus_caryotoides	(Nypa_fruticans	((((((Roystonea_regia	(Attalea_speciosa	((Bactris_major	(Elaeis_oleifera	Elaeis_guineensis))	((Reinhardtia_paiewonskiana	Reinhardtia_latisecta)	(Reinhardtia_gracilis	Reinhardtia_simplex)))))	((Manicaria_saccifera	(Geonoma_undata	(((Prestoea_acuminata	(Oenocarpus_minor	Oenocarpus_bataua))	(Pelagodoxa_henryana	Leopoldinia_pulchra))	((Dictyosperma_album	Dypsis_decaryi)	(Hydriastele_microspadix	(Heterospathe_cagayanensis	(Veitchia_spiralis	(Burretiokentia_grandiflora	Kentiopsis_piersoniorum))))))))	Chamaedorea_seifrizii))	(Sclerosperma_profizianum	(Orania_palindan	Podococcus_barteri)))	Pseudophoenix_vinifera)	Iriartea_deltoidea)	(Serenoa_repens	(Phoenix_dactylifera	Sabal_domingensis)))))	Kingia_australis);
((Calamus_caryotoides	((((Sclerosperma_profizianum	(Orania_palindan	Podococcus_barteri))	(((Roystonea_regia	(Attalea_speciosa	((Bactris_major	(Elaeis_oleifera	Elaeis_guineensis))	((Reinhardtia_paiewonskiana	Reinhardtia_latisecta)	(Reinhardtia_gracilis	Reinhardtia_simplex)))))	(Manicaria_saccifera	(Geonoma_undata	((((Prestoea_acuminata	(Oenocarpus_minor	Oenocarpus_bataua))	Pelagodoxa_henryana)	((Dictyosperma_album	Dypsis_decaryi)	(Heterospathe_cagayanensis	((Hydriastele_microspadix	Veitchia_spiralis)	(Burretiokentia_grandiflora	Kentiopsis_piersoniorum)))))	Leopoldinia_pulchra))))	Chamaedorea_seifrizii))	Pseudophoenix_vinifera)	((Serenoa_repens	(Phoenix_dactylifera	Sabal_domingensis))	(Iriartea_deltoidea	Nypa_fruticans))))	Kingia_australis);
((Calamus_caryotoides	((Serenoa_repens	(Phoenix_dactylifera	Sabal_domingensis))	(Nypa_fruticans	(Iriartea_deltoidea	(((Sclerosperma_profizianum	(Orania_palindan	Podococcus_barteri))	(((Roystonea_regia	(Attalea_speciosa	((Bactris_major	(Elaeis_oleifera	Elaeis_guineensis))	((Reinhardtia_paiewonskiana	Reinhardtia_latisecta)	(Reinhardtia_gracilis	Reinhardtia_simplex)))))	(Manicaria_saccifera	(Geonoma_undata	(((Prestoea_acuminata	(Oenocarpus_minor	Oenocarpus_bataua))	(Leopoldinia_pulchra	Pelagodoxa_henryana))	((Dictyosperma_album	Dypsis_decaryi)	((Heterospathe_cagayanensis	(Veitchia_spiralis	(Burretiokentia_grandiflora	Kentiopsis_piersoniorum)))	Hydriastele_microspadix))))))	Chamaedorea_seifrizii))	Pseudophoenix_vinifera)))))	Kingia_australis);
((Calamus_caryotoides	(Nypa_fruticans	(((Chamaedorea_seifrizii	Iriartea_deltoidea)	(((Roystonea_regia	(Attalea_speciosa	((Bactris_major	(Elaeis_oleifera	Elaeis_guineensis))	((Reinhardtia_paiewonskiana	Reinhardtia_latisecta)	(Reinhardtia_gracilis	Reinhardtia_simplex)))))	(Manicaria_saccifera	(Geonoma_undata	(((Prestoea_acuminata	(Oenocarpus_minor	Oenocarpus_bataua))	(Leopoldinia_pulchra	Pelagodoxa_henryana))	((Dictyosperma_album	Dypsis_decaryi)	(Heterospathe_cagayanensis	(Veitchia_spiralis	((Hydriastele_microspadix	Burretiokentia_grandiflora)	Kentiopsis_piersoniorum))))))))	(Pseudophoenix_vinifera	(Sclerosperma_profizianum	(Orania_palindan	Podococcus_barteri)))))	(Serenoa_repens	(Phoenix_dactylifera	Sabal_domingensis)))))	Kingia_australis);
((Nypa_fruticans	((((Serenoa_repens	(Phoenix_dactylifera	Sabal_domingensis))	(((Chamaedorea_seifrizii	(((((Prestoea_acuminata	(Oenocarpus_minor	Oenocarpus_bataua))	(((Dictyosperma_album	Dypsis_decaryi)	(Heterospathe_cagayanensis	((Veitchia_spiralis	(Burretiokentia_grandiflora	Kentiopsis_piersoniorum))	Hydriastele_microspadix)))	Leopoldinia_pulchra))	Pelagodoxa_henryana)	(Manicaria_saccifera	Geonoma_undata))	(Roystonea_regia	(Attalea_speciosa	((Bactris_major	(Elaeis_oleifera	Elaeis_guineensis))	((Reinhardtia_paiewonskiana	Reinhardtia_latisecta)	(Reinhardtia_gracilis	Reinhardtia_simplex)))))))	(Sclerosperma_profizianum	(Orania_palindan	Podococcus_barteri)))	Pseudophoenix_vinifera))	Iriartea_deltoidea)	Calamus_caryotoides))	Kingia_australis);
((Calamus_caryotoides	(Nypa_fruticans	((Serenoa_repens	(Phoenix_dactylifera	Sabal_domingensis))	(((Manicaria_saccifera	(Geonoma_undata	(((Dictyosperma_album	Dypsis_decaryi)	(((Burretiokentia_grandiflora	Kentiopsis_piersoniorum)	(Hydriastele_microspadix	Heterospathe_cagayanensis))	Veitchia_spiralis))	((Leopoldinia_pulchra	Pelagodoxa_henryana)	(Prestoea_acuminata	(Oenocarpus_minor	Oenocarpus_bataua))))))	(Iriartea_deltoidea	(Roystonea_regia	(Attalea_speciosa	((Bactris_major	(Elaeis_oleifera	Elaeis_guineensis))	((Reinhardtia_paiewonskiana	Reinhardtia_latisecta)	(Reinhardtia_gracilis	Reinhardtia_simplex)))))))	(Pseudophoenix_vinifera	(Chamaedorea_seifrizii	(Sclerosperma_profizianum	(Orania_palindan	Podococcus_barteri))))))))	Kingia_australis);
((Calamus_caryotoides	(Nypa_fruticans	((Serenoa_repens	(Phoenix_dactylifera	Sabal_domingensis))	(Iriartea_deltoidea	(Pseudophoenix_vinifera	((Chamaedorea_seifrizii	((Manicaria_saccifera	(Geonoma_undata	(((Dictyosperma_album	Dypsis_decaryi)	(((Burretiokentia_grandiflora	Kentiopsis_piersoniorum)	(Hydriastele_microspadix	Heterospathe_cagayanensis))	Veitchia_spiralis))	((Leopoldinia_pulchra	Pelagodoxa_henryana)	(Prestoea_acuminata	(Oenocarpus_minor	Oenocarpus_bataua))))))	(Roystonea_regia	(Attalea_speciosa	((Bactris_major	(Elaeis_oleifera	Elaeis_guineensis))	((Reinhardtia_paiewonskiana	Reinhardtia_latisecta)	(Reinhardtia_gracilis	Reinhardtia_simplex)))))))	(Podococcus_barteri	(Sclerosperma_profizianum	Orania_palindan))))))))	Kingia_australis);
((Nypa_fruticans	(Calamus_caryotoides	(((Phoenix_dactylifera	Sabal_domingensis)	Serenoa_repens)	(((Pseudophoenix_vinifera	(Sclerosperma_profizianum	(Podococcus_barteri	Orania_palindan)))	(Chamaedorea_seifrizii	((Manicaria_saccifera	(((Hydriastele_microspadix	(Heterospathe_cagayanensis	(Veitchia_spiralis	(Burretiokentia_grandiflora	Kentiopsis_piersoniorum))))	(Dictyosperma_album	Dypsis_decaryi))	((Geonoma_undata	(Pelagodoxa_henryana	Leopoldinia_pulchra))	(Prestoea_acuminata	(Oenocarpus_bataua	Oenocarpus_minor)))))	(Roystonea_regia	((((Reinhardtia_simplex	Reinhardtia_gracilis)	(Reinhardtia_paiewonskiana	Reinhardtia_latisecta))	(Bactris_major	(Elaeis_guineensis	Elaeis_oleifera)))	Attalea_speciosa)))))	Iriartea_deltoidea))))	Kingia_australis);
((Sabal_domingensis	(((((((Chamaedorea_seifrizii	((((Geonoma_undata	Pelagodoxa_henryana)	((Prestoea_acuminata	(Oenocarpus_bataua	Oenocarpus_minor))	(((Heterospathe_cagayanensis	((Veitchia_spiralis	(Burretiokentia_grandiflora	Kentiopsis_piersoniorum))	Hydriastele_microspadix))	(Dictyosperma_album	Dypsis_decaryi))	Manicaria_saccifera)))	Leopoldinia_pulchra)	(Roystonea_regia	((((Reinhardtia_simplex	Reinhardtia_gracilis)	(Reinhardtia_paiewonskiana	Reinhardtia_latisecta))	(Bactris_major	(Elaeis_guineensis	Elaeis_oleifera)))	Attalea_speciosa))))	(Podococcus_barteri	(Orania_palindan	Sclerosperma_profizianum)))	Serenoa_repens)	Iriartea_deltoidea)	Pseudophoenix_vinifera)	(Nypa_fruticans	Calamus_caryotoides))	Phoenix_dactylifera))	Kingia_australis);
((Calamus_caryotoides	((Iriartea_deltoidea	((Serenoa_repens	(Phoenix_dactylifera	Sabal_domingensis))	((((Chamaedorea_seifrizii	((Podococcus_barteri	Orania_palindan)	Sclerosperma_profizianum))	(Roystonea_regia	((((Reinhardtia_simplex	Reinhardtia_gracilis)	(Reinhardtia_paiewonskiana	Reinhardtia_latisecta))	(Bactris_major	(Elaeis_guineensis	Elaeis_oleifera)))	Attalea_speciosa)))	((Geonoma_undata	(((Prestoea_acuminata	(Oenocarpus_bataua	Oenocarpus_minor))	(Pelagodoxa_henryana	Leopoldinia_pulchra))	((((Burretiokentia_grandiflora	Kentiopsis_piersoniorum)	(Hydriastele_microspadix	Heterospathe_cagayanensis))	Veitchia_spiralis)	(Dictyosperma_album	Dypsis_decaryi))))	Manicaria_saccifera))	Pseudophoenix_vinifera)))	Nypa_fruticans))	Kingia_australis);
((Calamus_caryotoides	((Iriartea_deltoidea	((Phoenix_dactylifera	Sabal_domingensis)	(((((Roystonea_regia	((((Reinhardtia_simplex	Reinhardtia_gracilis)	(Reinhardtia_paiewonskiana	Reinhardtia_latisecta))	(Bactris_major	(Elaeis_guineensis	Elaeis_oleifera)))	Attalea_speciosa))	((Geonoma_undata	(((Prestoea_acuminata	(Oenocarpus_bataua	Oenocarpus_minor))	(Pelagodoxa_henryana	Leopoldinia_pulchra))	(((Burretiokentia_grandiflora	((Hydriastele_microspadix	Veitchia_spiralis)	Kentiopsis_piersoniorum))	Heterospathe_cagayanensis)	(Dictyosperma_album	Dypsis_decaryi))))	Manicaria_saccifera))	(Serenoa_repens	((Podococcus_barteri	Orania_palindan)	Sclerosperma_profizianum)))	Chamaedorea_seifrizii)	Pseudophoenix_vinifera)))	Nypa_fruticans))	Kingia_australis);
((Iriartea_deltoidea	(((Serenoa_repens	(Phoenix_dactylifera	Sabal_domingensis))	((Chamaedorea_seifrizii	((Roystonea_regia	((((Reinhardtia_simplex	Reinhardtia_gracilis)	(Reinhardtia_paiewonskiana	Reinhardtia_latisecta))	(Bactris_major	(Elaeis_guineensis	Elaeis_oleifera)))	Attalea_speciosa))	((((Prestoea_acuminata	(Oenocarpus_bataua	Oenocarpus_minor))	(Pelagodoxa_henryana	Leopoldinia_pulchra))	(((Hydriastele_microspadix	((Veitchia_spiralis	Kentiopsis_piersoniorum)	Burretiokentia_grandiflora))	Heterospathe_cagayanensis)	(Dictyosperma_album	Dypsis_decaryi)))	(Manicaria_saccifera	Geonoma_undata))))	(((Podococcus_barteri	Orania_palindan)	Sclerosperma_profizianum)	Pseudophoenix_vinifera)))	(Calamus_caryotoides	Nypa_fruticans)))	Kingia_australis);
((Calamus_caryotoides	(Nypa_fruticans	(((Serenoa_repens	(Phoenix_dactylifera	Sabal_domingensis))	(Iriartea_deltoidea	((Chamaedorea_seifrizii	((Roystonea_regia	((((Reinhardtia_simplex	Reinhardtia_gracilis)	(Reinhardtia_paiewonskiana	Reinhardtia_latisecta))	(Bactris_major	(Elaeis_guineensis	Elaeis_oleifera)))	Attalea_speciosa))	(((Pelagodoxa_henryana	Leopoldinia_pulchra)	(((Hydriastele_microspadix	((Veitchia_spiralis	(Kentiopsis_piersoniorum	Burretiokentia_grandiflora))	Heterospathe_cagayanensis))	(Dictyosperma_album	Dypsis_decaryi))	(Prestoea_acuminata	(Oenocarpus_bataua	Oenocarpus_minor))))	(Manicaria_saccifera	Geonoma_undata))))	((Podococcus_barteri	Orania_palindan)	Sclerosperma_profizianum))))	Pseudophoenix_vinifera)))	Kingia_australis);
((((Calamus_caryotoides	Nypa_fruticans)	Iriartea_deltoidea)	((Pseudophoenix_vinifera	((Chamaedorea_seifrizii	((Roystonea_regia	((((Reinhardtia_simplex	Reinhardtia_gracilis)	(Reinhardtia_paiewonskiana	Reinhardtia_latisecta))	(Bactris_major	(Elaeis_guineensis	Elaeis_oleifera)))	Attalea_speciosa))	(Manicaria_saccifera	(Geonoma_undata	(((((Kentiopsis_piersoniorum	Burretiokentia_grandiflora)	(Heterospathe_cagayanensis	Hydriastele_microspadix))	Veitchia_spiralis)	(Dictyosperma_album	Dypsis_decaryi))	((Prestoea_acuminata	(Oenocarpus_bataua	Oenocarpus_minor))	(Pelagodoxa_henryana	Leopoldinia_pulchra)))))))	((Podococcus_barteri	Orania_palindan)	Sclerosperma_profizianum)))	(Serenoa_repens	(Phoenix_dactylifera	Sabal_domingensis))))	Kingia_australis);
((Calamus_caryotoides	(Nypa_fruticans	((Iriartea_deltoidea	(((Chamaedorea_seifrizii	((Roystonea_regia	((((Reinhardtia_simplex	Reinhardtia_gracilis)	(Reinhardtia_paiewonskiana	Reinhardtia_latisecta))	(Bactris_major	(Elaeis_guineensis	Elaeis_oleifera)))	Attalea_speciosa))	(Geonoma_undata	(((((((Hydriastele_microspadix	Veitchia_spiralis)	Burretiokentia_grandiflora)	Kentiopsis_piersoniorum)	Heterospathe_cagayanensis)	(Dictyosperma_album	Dypsis_decaryi))	((Prestoea_acuminata	(Oenocarpus_bataua	Oenocarpus_minor))	(Pelagodoxa_henryana	Leopoldinia_pulchra)))	Manicaria_saccifera))))	(Orania_palindan	(Sclerosperma_profizianum	Podococcus_barteri)))	Pseudophoenix_vinifera))	(Serenoa_repens	(Phoenix_dactylifera	Sabal_domingensis)))))	Kingia_australis);
((Calamus_caryotoides	(Nypa_fruticans	((((((((Reinhardtia_simplex	Reinhardtia_gracilis)	(Reinhardtia_paiewonskiana	Reinhardtia_latisecta))	(Bactris_major	(Elaeis_guineensis	Elaeis_oleifera)))	(Attalea_speciosa	Roystonea_regia))	((Manicaria_saccifera	(Geonoma_undata	((((((Burretiokentia_grandiflora	Kentiopsis_piersoniorum)	Heterospathe_cagayanensis)	(Hydriastele_microspadix	Veitchia_spiralis))	(Dictyosperma_album	Dypsis_decaryi))	(Prestoea_acuminata	(Oenocarpus_bataua	Oenocarpus_minor)))	(Leopoldinia_pulchra	Pelagodoxa_henryana))))	Chamaedorea_seifrizii))	(Podococcus_barteri	(Orania_palindan	Sclerosperma_profizianum)))	Pseudophoenix_vinifera)	((Phoenix_dactylifera	Sabal_domingensis)	(Serenoa_repens	Iriartea_deltoidea)))))	Kingia_australis);
((Nypa_fruticans	(((((Roystonea_regia	((((Reinhardtia_simplex	Reinhardtia_gracilis)	(Reinhardtia_paiewonskiana	Reinhardtia_latisecta))	(Bactris_major	(Elaeis_guineensis	Elaeis_oleifera)))	Attalea_speciosa))	(Pseudophoenix_vinifera	Iriartea_deltoidea))	((((Heterospathe_cagayanensis	(Hydriastele_microspadix	(Veitchia_spiralis	(Burretiokentia_grandiflora	Kentiopsis_piersoniorum))))	(Dictyosperma_album	Dypsis_decaryi))	(Prestoea_acuminata	(Oenocarpus_bataua	Oenocarpus_minor)))	(((Manicaria_saccifera	Geonoma_undata)	Leopoldinia_pulchra)	(Calamus_caryotoides	Pelagodoxa_henryana))))	(Chamaedorea_seifrizii	(Podococcus_barteri	(Orania_palindan	Sclerosperma_profizianum))))	(Phoenix_dactylifera	(Serenoa_repens	Sabal_domingensis))))	Kingia_australis);
((Bactris_major	((Elaeis_oleifera	Elaeis_guineensis)	(((Reinhardtia_latisecta	Reinhardtia_paiewonskiana)	(Reinhardtia_simplex	Reinhardtia_gracilis))	(((((Pelagodoxa_henryana	Geonoma_undata)	(Manicaria_saccifera	(((Heterospathe_cagayanensis	(Kentiopsis_piersoniorum	((Hydriastele_microspadix	Burretiokentia_grandiflora)	Veitchia_spiralis)))	(Dypsis_decaryi	Dictyosperma_album))	(Leopoldinia_pulchra	((Oenocarpus_bataua	Oenocarpus_minor)	Prestoea_acuminata)))))	(((Sclerosperma_profizianum	(Podococcus_barteri	Orania_palindan))	((Serenoa_repens	((Phoenix_dactylifera	Sabal_domingensis)	(Pseudophoenix_vinifera	(Iriartea_deltoidea	Nypa_fruticans))))	Calamus_caryotoides))	Chamaedorea_seifrizii))	Roystonea_regia)	Attalea_speciosa))))	Kingia_australis);
(((((Serenoa_repens	(Sabal_domingensis	Phoenix_dactylifera))	(Iriartea_deltoidea	((Chamaedorea_seifrizii	((Roystonea_regia	(Attalea_speciosa	((Bactris_major	(Elaeis_oleifera	Elaeis_guineensis))	((Reinhardtia_latisecta	Reinhardtia_paiewonskiana)	(Reinhardtia_simplex	Reinhardtia_gracilis)))))	((Manicaria_saccifera	Geonoma_undata)	(((Heterospathe_cagayanensis	(Kentiopsis_piersoniorum	((Hydriastele_microspadix	Burretiokentia_grandiflora)	Veitchia_spiralis)))	(Dypsis_decaryi	Dictyosperma_album))	(Pelagodoxa_henryana	(Leopoldinia_pulchra	((Oenocarpus_bataua	Oenocarpus_minor)	Prestoea_acuminata)))))))	(Pseudophoenix_vinifera	(Sclerosperma_profizianum	(Podococcus_barteri	Orania_palindan))))))	Nypa_fruticans)	Calamus_caryotoides)	Kingia_australis);
((((Pseudophoenix_vinifera	((((Chamaedorea_seifrizii	((Iriartea_deltoidea	(Roystonea_regia	(Attalea_speciosa	((Bactris_major	(Elaeis_oleifera	Elaeis_guineensis))	((Reinhardtia_latisecta	Reinhardtia_paiewonskiana)	(Reinhardtia_simplex	Reinhardtia_gracilis))))))	(Manicaria_saccifera	(Geonoma_undata	((((Heterospathe_cagayanensis	(Kentiopsis_piersoniorum	((Hydriastele_microspadix	Burretiokentia_grandiflora)	Veitchia_spiralis)))	(Dypsis_decaryi	Dictyosperma_album))	(Pelagodoxa_henryana	((Oenocarpus_bataua	Oenocarpus_minor)	Prestoea_acuminata)))	Leopoldinia_pulchra)))))	(Sabal_domingensis	Phoenix_dactylifera))	Serenoa_repens)	(Sclerosperma_profizianum	(Podococcus_barteri	Orania_palindan))))	Nypa_fruticans)	Calamus_caryotoides)	Kingia_australis);
(((((((Sclerosperma_profizianum	(Podococcus_barteri	Orania_palindan))	((Manicaria_saccifera	(Geonoma_undata	(((((Heterospathe_cagayanensis	(Kentiopsis_piersoniorum	((Hydriastele_microspadix	Burretiokentia_grandiflora)	Veitchia_spiralis)))	(Dypsis_decaryi	Dictyosperma_album))	((Oenocarpus_bataua	Oenocarpus_minor)	Prestoea_acuminata))	Leopoldinia_pulchra)	Pelagodoxa_henryana)))	(Chamaedorea_seifrizii	(Roystonea_regia	(Attalea_speciosa	((Bactris_major	(Elaeis_oleifera	Elaeis_guineensis))	((Reinhardtia_latisecta	Reinhardtia_paiewonskiana)	(Reinhardtia_simplex	Reinhardtia_gracilis))))))))	(Iriartea_deltoidea	Pseudophoenix_vinifera))	(Serenoa_repens	(Sabal_domingensis	Phoenix_dactylifera)))	Nypa_fruticans)	Calamus_caryotoides)	Kingia_australis);
(((((Serenoa_repens	(Sabal_domingensis	Phoenix_dactylifera))	((((Sclerosperma_profizianum	(Podococcus_barteri	Orania_palindan))	(((Manicaria_saccifera	(((Heterospathe_cagayanensis	(Veitchia_spiralis	(Kentiopsis_piersoniorum	(Hydriastele_microspadix	Burretiokentia_grandiflora))))	(Dypsis_decaryi	Dictyosperma_album))	(Leopoldinia_pulchra	(((Oenocarpus_bataua	Oenocarpus_minor)	Prestoea_acuminata)	(Geonoma_undata	Pelagodoxa_henryana)))))	(Roystonea_regia	(Attalea_speciosa	((Bactris_major	(Elaeis_oleifera	Elaeis_guineensis))	((Reinhardtia_latisecta	Reinhardtia_paiewonskiana)	(Reinhardtia_simplex	Reinhardtia_gracilis))))))	Chamaedorea_seifrizii))	Pseudophoenix_vinifera)	Iriartea_deltoidea))	Nypa_fruticans)	Calamus_caryotoides)	Kingia_australis);
((((Iriartea_deltoidea	((Serenoa_repens	(Sabal_domingensis	Phoenix_dactylifera))	((((Manicaria_saccifera	((((Hydriastele_microspadix	(Heterospathe_cagayanensis	(Burretiokentia_grandiflora	(Kentiopsis_piersoniorum	Veitchia_spiralis))))	(Dypsis_decaryi	Dictyosperma_album))	(Pelagodoxa_henryana	(Leopoldinia_pulchra	((Oenocarpus_bataua	Oenocarpus_minor)	Prestoea_acuminata))))	Geonoma_undata))	(Roystonea_regia	(Attalea_speciosa	((Bactris_major	(Elaeis_oleifera	Elaeis_guineensis))	((Reinhardtia_latisecta	Reinhardtia_paiewonskiana)	(Reinhardtia_simplex	Reinhardtia_gracilis))))))	Chamaedorea_seifrizii)	(Pseudophoenix_vinifera	(Sclerosperma_profizianum	(Podococcus_barteri	Orania_palindan))))))	Nypa_fruticans)	Calamus_caryotoides)	Kingia_australis);
(((((Serenoa_repens	(Sabal_domingensis	Phoenix_dactylifera))	(((Pseudophoenix_vinifera	((Sclerosperma_profizianum	(Podococcus_barteri	Orania_palindan))	(Chamaedorea_seifrizii	Iriartea_deltoidea)))	(Roystonea_regia	(Attalea_speciosa	((Bactris_major	(Elaeis_oleifera	Elaeis_guineensis))	((Reinhardtia_latisecta	Reinhardtia_paiewonskiana)	(Reinhardtia_simplex	Reinhardtia_gracilis))))))	(Manicaria_saccifera	(((Heterospathe_cagayanensis	((Burretiokentia_grandiflora	Kentiopsis_piersoniorum)	(Veitchia_spiralis	Hydriastele_microspadix)))	(Dypsis_decaryi	Dictyosperma_album))	((((Oenocarpus_bataua	Oenocarpus_minor)	Prestoea_acuminata)	(Pelagodoxa_henryana	Leopoldinia_pulchra))	Geonoma_undata)))))	Nypa_fruticans)	Calamus_caryotoides)	Kingia_australis);
((((Serenoa_repens	(Sabal_domingensis	Phoenix_dactylifera))	(Iriartea_deltoidea	((Pseudophoenix_vinifera	(Sclerosperma_profizianum	(Podococcus_barteri	Orania_palindan)))	(Chamaedorea_seifrizii	(((Calamus_caryotoides	Manicaria_saccifera)	(((Pelagodoxa_henryana	Leopoldinia_pulchra)	(((Heterospathe_cagayanensis	(Kentiopsis_piersoniorum	(Veitchia_spiralis	(Burretiokentia_grandiflora	Hydriastele_microspadix))))	(Dypsis_decaryi	Dictyosperma_album))	((Oenocarpus_bataua	Oenocarpus_minor)	Prestoea_acuminata)))	Geonoma_undata))	(Roystonea_regia	(Attalea_speciosa	((Bactris_major	(Elaeis_oleifera	Elaeis_guineensis))	((Reinhardtia_latisecta	Reinhardtia_paiewonskiana)	(Reinhardtia_simplex	Reinhardtia_gracilis))))))))))	Nypa_fruticans)	Kingia_australis);
(((((Iriartea_deltoidea	((Pseudophoenix_vinifera	(Sclerosperma_profizianum	(Podococcus_barteri	Orania_palindan)))	(Chamaedorea_seifrizii	((Manicaria_saccifera	(((((Heterospathe_cagayanensis	((Burretiokentia_grandiflora	Kentiopsis_piersoniorum)	(Veitchia_spiralis	Hydriastele_microspadix)))	(Dypsis_decaryi	Dictyosperma_album))	((Oenocarpus_bataua	Oenocarpus_minor)	Prestoea_acuminata))	(Leopoldinia_pulchra	Geonoma_undata))	Pelagodoxa_henryana))	(Roystonea_regia	(Attalea_speciosa	((Bactris_major	(Elaeis_oleifera	Elaeis_guineensis))	((Reinhardtia_latisecta	Reinhardtia_paiewonskiana)	(Reinhardtia_simplex	Reinhardtia_gracilis)))))))))	(Serenoa_repens	(Sabal_domingensis	Phoenix_dactylifera)))	Nypa_fruticans)	Calamus_caryotoides)	Kingia_australis);
((((Iriartea_deltoidea	((Pseudophoenix_vinifera	(Sclerosperma_profizianum	(Podococcus_barteri	Orania_palindan)))	(Chamaedorea_seifrizii	(((Pelagodoxa_henryana	Geonoma_undata)	(Manicaria_saccifera	((((Heterospathe_cagayanensis	((Kentiopsis_piersoniorum	Burretiokentia_grandiflora)	Veitchia_spiralis))	Hydriastele_microspadix)	(Dypsis_decaryi	Dictyosperma_album))	(Leopoldinia_pulchra	((Oenocarpus_bataua	Oenocarpus_minor)	Prestoea_acuminata)))))	(Roystonea_regia	(Attalea_speciosa	((Bactris_major	(Elaeis_oleifera	Elaeis_guineensis))	((Reinhardtia_latisecta	Reinhardtia_paiewonskiana)	(Reinhardtia_simplex	Reinhardtia_gracilis)))))))))	(Serenoa_repens	(Sabal_domingensis	Phoenix_dactylifera)))	(Nypa_fruticans	Calamus_caryotoides))	Kingia_australis);
((Chamaedorea_seifrizii	((Calamus_caryotoides	(Iriartea_deltoidea	((Serenoa_repens	(Phoenix_dactylifera	Sabal_domingensis))	(Pseudophoenix_vinifera	(((Roystonea_regia	(Attalea_speciosa	((Bactris_major	(Elaeis_oleifera	Elaeis_guineensis))	((Reinhardtia_simplex	Reinhardtia_gracilis)	(Reinhardtia_paiewonskiana	Reinhardtia_latisecta)))))	(Manicaria_saccifera	(Geonoma_undata	(((Heterospathe_cagayanensis	(Kentiopsis_piersoniorum	((Burretiokentia_grandiflora	Hydriastele_microspadix)	Veitchia_spiralis)))	(Dictyosperma_album	Dypsis_decaryi))	(((Oenocarpus_minor	Oenocarpus_bataua)	Prestoea_acuminata)	(Leopoldinia_pulchra	Pelagodoxa_henryana))))))	(Podococcus_barteri	(Orania_palindan	Sclerosperma_profizianum)))))))	Nypa_fruticans))	Kingia_australis);
((Sabal_domingensis	((((Chamaedorea_seifrizii	(((Roystonea_regia	(Attalea_speciosa	((Bactris_major	(Elaeis_oleifera	Elaeis_guineensis))	((Reinhardtia_simplex	Reinhardtia_gracilis)	(Reinhardtia_paiewonskiana	Reinhardtia_latisecta)))))	(Manicaria_saccifera	(Geonoma_undata	((((Heterospathe_cagayanensis	((Kentiopsis_piersoniorum	Burretiokentia_grandiflora)	Veitchia_spiralis))	Hydriastele_microspadix)	(Dictyosperma_album	Dypsis_decaryi))	(Leopoldinia_pulchra	(((Oenocarpus_minor	Oenocarpus_bataua)	Prestoea_acuminata)	Pelagodoxa_henryana))))))	((Sclerosperma_profizianum	(Podococcus_barteri	Orania_palindan))	Pseudophoenix_vinifera)))	((Nypa_fruticans	Calamus_caryotoides)	Iriartea_deltoidea))	Serenoa_repens)	Phoenix_dactylifera))	Kingia_australis);
((Nypa_fruticans	(Calamus_caryotoides	((Serenoa_repens	(Phoenix_dactylifera	Sabal_domingensis))	((((Roystonea_regia	(Attalea_speciosa	((Bactris_major	(Elaeis_oleifera	Elaeis_guineensis))	((Reinhardtia_simplex	Reinhardtia_gracilis)	(Reinhardtia_paiewonskiana	Reinhardtia_latisecta)))))	(Chamaedorea_seifrizii	(Manicaria_saccifera	(Geonoma_undata	((((((Burretiokentia_grandiflora	Hydriastele_microspadix)	(Kentiopsis_piersoniorum	Veitchia_spiralis))	Heterospathe_cagayanensis)	(Dictyosperma_album	Dypsis_decaryi))	((Oenocarpus_minor	Oenocarpus_bataua)	Prestoea_acuminata))	(Leopoldinia_pulchra	Pelagodoxa_henryana))))))	(Sclerosperma_profizianum	(Podococcus_barteri	Orania_palindan)))	(Iriartea_deltoidea	Pseudophoenix_vinifera)))))	Kingia_australis);
((Calamus_caryotoides	((((Phoenix_dactylifera	(Sabal_domingensis	Serenoa_repens))	((((Roystonea_regia	(Attalea_speciosa	((Bactris_major	(Elaeis_oleifera	Elaeis_guineensis))	((Reinhardtia_simplex	Reinhardtia_gracilis)	(Reinhardtia_paiewonskiana	Reinhardtia_latisecta)))))	(Chamaedorea_seifrizii	(((((((Veitchia_spiralis	Hydriastele_microspadix)	(Kentiopsis_piersoniorum	Burretiokentia_grandiflora))	Heterospathe_cagayanensis)	(Dictyosperma_album	Dypsis_decaryi))	((Leopoldinia_pulchra	Pelagodoxa_henryana)	((Oenocarpus_minor	Oenocarpus_bataua)	Prestoea_acuminata)))	Geonoma_undata)	Manicaria_saccifera)))	(Sclerosperma_profizianum	(Podococcus_barteri	Orania_palindan)))	Pseudophoenix_vinifera))	Iriartea_deltoidea)	Nypa_fruticans))	Kingia_australis);
((Calamus_caryotoides	(((Serenoa_repens	(Phoenix_dactylifera	Sabal_domingensis))	((Iriartea_deltoidea	Pseudophoenix_vinifera)	((((Roystonea_regia	(Attalea_speciosa	((Bactris_major	(Elaeis_oleifera	Elaeis_guineensis))	((Reinhardtia_simplex	Reinhardtia_gracilis)	(Reinhardtia_paiewonskiana	Reinhardtia_latisecta)))))	((((((Hydriastele_microspadix	(Burretiokentia_grandiflora	(Veitchia_spiralis	Kentiopsis_piersoniorum)))	Heterospathe_cagayanensis)	(Dictyosperma_album	Dypsis_decaryi))	((Leopoldinia_pulchra	Pelagodoxa_henryana)	((Oenocarpus_minor	Oenocarpus_bataua)	Prestoea_acuminata)))	Geonoma_undata)	Manicaria_saccifera))	Chamaedorea_seifrizii)	(Sclerosperma_profizianum	(Podococcus_barteri	Orania_palindan)))))	Nypa_fruticans))	Kingia_australis);
((Calamus_caryotoides	((((Iriartea_deltoidea	Serenoa_repens)	(Phoenix_dactylifera	Sabal_domingensis))	(((((Roystonea_regia	(Attalea_speciosa	((Bactris_major	(Elaeis_oleifera	Elaeis_guineensis))	((Reinhardtia_simplex	Reinhardtia_gracilis)	(Reinhardtia_paiewonskiana	Reinhardtia_latisecta)))))	(Geonoma_undata	(Manicaria_saccifera	(((((Veitchia_spiralis	(Burretiokentia_grandiflora	Hydriastele_microspadix))	Kentiopsis_piersoniorum)	Heterospathe_cagayanensis)	(Dictyosperma_album	Dypsis_decaryi))	((Leopoldinia_pulchra	Pelagodoxa_henryana)	((Oenocarpus_minor	Oenocarpus_bataua)	Prestoea_acuminata))))))	Chamaedorea_seifrizii)	(Sclerosperma_profizianum	(Podococcus_barteri	Orania_palindan)))	Pseudophoenix_vinifera))	Nypa_fruticans))	Kingia_australis);
((Calamus_caryotoides	(((Serenoa_repens	(Phoenix_dactylifera	Sabal_domingensis))	(Iriartea_deltoidea	(((Roystonea_regia	(Attalea_speciosa	((Bactris_major	(Elaeis_oleifera	Elaeis_guineensis))	((Reinhardtia_simplex	Reinhardtia_gracilis)	(Reinhardtia_paiewonskiana	Reinhardtia_latisecta)))))	((Manicaria_saccifera	(((((((Veitchia_spiralis	Hydriastele_microspadix)	Kentiopsis_piersoniorum)	Burretiokentia_grandiflora)	Heterospathe_cagayanensis)	(Dictyosperma_album	Dypsis_decaryi))	((Leopoldinia_pulchra	Pelagodoxa_henryana)	((Oenocarpus_minor	Oenocarpus_bataua)	Prestoea_acuminata)))	Geonoma_undata))	Chamaedorea_seifrizii))	((Sclerosperma_profizianum	(Podococcus_barteri	Orania_palindan))	Pseudophoenix_vinifera))))	Nypa_fruticans))	Kingia_australis);
((Calamus_caryotoides	(((Serenoa_repens	(Phoenix_dactylifera	Sabal_domingensis))	(Iriartea_deltoidea	(((Roystonea_regia	(Attalea_speciosa	((Bactris_major	(Elaeis_oleifera	Elaeis_guineensis))	((Reinhardtia_simplex	Reinhardtia_gracilis)	(Reinhardtia_paiewonskiana	Reinhardtia_latisecta)))))	(Manicaria_saccifera	(((((((Veitchia_spiralis	Hydriastele_microspadix)	Kentiopsis_piersoniorum)	Burretiokentia_grandiflora)	Heterospathe_cagayanensis)	(Dictyosperma_album	Dypsis_decaryi))	((Leopoldinia_pulchra	Pelagodoxa_henryana)	((Oenocarpus_minor	Oenocarpus_bataua)	Prestoea_acuminata)))	Geonoma_undata)))	((Chamaedorea_seifrizii	(Sclerosperma_profizianum	(Podococcus_barteri	Orania_palindan)))	Pseudophoenix_vinifera))))	Nypa_fruticans))	Kingia_australis);
((Calamus_caryotoides	(Nypa_fruticans	(((Serenoa_repens	(Phoenix_dactylifera	Sabal_domingensis))	((((Roystonea_regia	(Attalea_speciosa	((Bactris_major	(Elaeis_oleifera	Elaeis_guineensis))	((Reinhardtia_simplex	Reinhardtia_gracilis)	(Reinhardtia_paiewonskiana	Reinhardtia_latisecta)))))	((((((Veitchia_spiralis	(Kentiopsis_piersoniorum	Burretiokentia_grandiflora))	Heterospathe_cagayanensis)	Hydriastele_microspadix)	(Dictyosperma_album	Dypsis_decaryi))	((Oenocarpus_minor	Oenocarpus_bataua)	Prestoea_acuminata))	((Pelagodoxa_henryana	Geonoma_undata)	(Leopoldinia_pulchra	Manicaria_saccifera))))	((Sclerosperma_profizianum	(Podococcus_barteri	Orania_palindan))	Pseudophoenix_vinifera))	Chamaedorea_seifrizii))	Iriartea_deltoidea)))	Kingia_australis);
((Calamus_caryotoides	(Nypa_fruticans	(((Serenoa_repens	(Phoenix_dactylifera	Sabal_domingensis))	((((Manicaria_saccifera	(((((Veitchia_spiralis	(Kentiopsis_piersoniorum	Burretiokentia_grandiflora))	Heterospathe_cagayanensis)	Hydriastele_microspadix)	(Dictyosperma_album	Dypsis_decaryi))	(((Pelagodoxa_henryana	Geonoma_undata)	((Oenocarpus_minor	Oenocarpus_bataua)	Prestoea_acuminata))	Leopoldinia_pulchra)))	(Roystonea_regia	(Attalea_speciosa	((Bactris_major	(Elaeis_oleifera	Elaeis_guineensis))	((Reinhardtia_simplex	Reinhardtia_gracilis)	(Reinhardtia_paiewonskiana	Reinhardtia_latisecta))))))	Chamaedorea_seifrizii)	((Sclerosperma_profizianum	(Podococcus_barteri	Orania_palindan))	Pseudophoenix_vinifera)))	Iriartea_deltoidea)))	Kingia_australis);
(((Serenoa_repens	(Phoenix_dactylifera	Sabal_domingensis))	(((((Chamaedorea_seifrizii	((Manicaria_saccifera	(Geonoma_undata	((((Dypsis_decaryi	Dictyosperma_album)	(((Hydriastele_microspadix	Heterospathe_cagayanensis)	(Burretiokentia_grandiflora	Kentiopsis_piersoniorum))	Veitchia_spiralis))	((Oenocarpus_minor	Oenocarpus_bataua)	Prestoea_acuminata))	(Leopoldinia_pulchra	Pelagodoxa_henryana))))	(Roystonea_regia	(Attalea_speciosa	((Bactris_major	(Elaeis_oleifera	Elaeis_guineensis))	((Reinhardtia_latisecta	Reinhardtia_paiewonskiana)	(Reinhardtia_gracilis	Reinhardtia_simplex)))))))	((Orania_palindan	Sclerosperma_profizianum)	Podococcus_barteri))	Pseudophoenix_vinifera)	Iriartea_deltoidea)	(Nypa_fruticans	Calamus_caryotoides)))	Kingia_australis);
((Chamaedorea_seifrizii	((((((Podococcus_barteri	Sclerosperma_profizianum)	Orania_palindan)	((Serenoa_repens	(Phoenix_dactylifera	Sabal_domingensis))	(((((Dypsis_decaryi	Dictyosperma_album)	(Heterospathe_cagayanensis	(Kentiopsis_piersoniorum	(Hydriastele_microspadix	(Burretiokentia_grandiflora	Veitchia_spiralis)))))	(Leopoldinia_pulchra	(((Oenocarpus_minor	Oenocarpus_bataua)	Prestoea_acuminata)	Pelagodoxa_henryana)))	(Manicaria_saccifera	Geonoma_undata))	(Roystonea_regia	(Attalea_speciosa	((Bactris_major	(Elaeis_oleifera	Elaeis_guineensis))	((Reinhardtia_latisecta	Reinhardtia_paiewonskiana)	(Reinhardtia_gracilis	Reinhardtia_simplex))))))))	Pseudophoenix_vinifera)	(Calamus_caryotoides	Iriartea_deltoidea))	Nypa_fruticans))	Kingia_australis);
(((Serenoa_repens	(Phoenix_dactylifera	Sabal_domingensis))	(((((((((Dypsis_decaryi	Dictyosperma_album)	(Heterospathe_cagayanensis	(Kentiopsis_piersoniorum	(Veitchia_spiralis	(Hydriastele_microspadix	Burretiokentia_grandiflora)))))	(((Oenocarpus_minor	Oenocarpus_bataua)	Prestoea_acuminata)	(Pelagodoxa_henryana	Leopoldinia_pulchra)))	(Manicaria_saccifera	Geonoma_undata))	(Roystonea_regia	(Attalea_speciosa	((Bactris_major	(Elaeis_oleifera	Elaeis_guineensis))	((Reinhardtia_latisecta	Reinhardtia_paiewonskiana)	(Reinhardtia_gracilis	Reinhardtia_simplex))))))	Chamaedorea_seifrizii)	(Podococcus_barteri	(Sclerosperma_profizianum	Orania_palindan)))	Pseudophoenix_vinifera)	((Calamus_caryotoides	Nypa_fruticans)	Iriartea_deltoidea)))	Kingia_australis);
((Calamus_caryotoides	(Nypa_fruticans	(((Serenoa_repens	Iriartea_deltoidea)	((((Manicaria_saccifera	(Geonoma_undata	(((Dypsis_decaryi	Dictyosperma_album)	((Kentiopsis_piersoniorum	((Burretiokentia_grandiflora	Hydriastele_microspadix)	Heterospathe_cagayanensis))	Veitchia_spiralis))	(((Oenocarpus_minor	Oenocarpus_bataua)	Prestoea_acuminata)	(Pelagodoxa_henryana	Leopoldinia_pulchra)))))	(Roystonea_regia	(Attalea_speciosa	((Bactris_major	(Elaeis_oleifera	Elaeis_guineensis))	((Reinhardtia_latisecta	Reinhardtia_paiewonskiana)	(Reinhardtia_gracilis	Reinhardtia_simplex))))))	(Chamaedorea_seifrizii	(Sclerosperma_profizianum	(Orania_palindan	Podococcus_barteri))))	Pseudophoenix_vinifera))	(Phoenix_dactylifera	Sabal_domingensis))))	Kingia_australis);
((Calamus_caryotoides	(Nypa_fruticans	(((((Sclerosperma_profizianum	(Orania_palindan	Podococcus_barteri))	((((((Oenocarpus_minor	Oenocarpus_bataua)	Prestoea_acuminata)	(Pelagodoxa_henryana	Leopoldinia_pulchra))	((Manicaria_saccifera	Geonoma_undata)	((Dypsis_decaryi	Dictyosperma_album)	(((Veitchia_spiralis	Kentiopsis_piersoniorum)	(Burretiokentia_grandiflora	Hydriastele_microspadix))	Heterospathe_cagayanensis))))	(Roystonea_regia	(Attalea_speciosa	((Bactris_major	(Elaeis_oleifera	Elaeis_guineensis))	((Reinhardtia_latisecta	Reinhardtia_paiewonskiana)	(Reinhardtia_gracilis	Reinhardtia_simplex))))))	Chamaedorea_seifrizii))	Pseudophoenix_vinifera)	((Serenoa_repens	Phoenix_dactylifera)	Sabal_domingensis))	Iriartea_deltoidea)))	Kingia_australis);
((Calamus_caryotoides	(Nypa_fruticans	(Pseudophoenix_vinifera	(Chamaedorea_seifrizii	((Sclerosperma_profizianum	(Orania_palindan	Podococcus_barteri))	((Serenoa_repens	(Phoenix_dactylifera	Sabal_domingensis))	((Geonoma_undata	(Manicaria_saccifera	((((Oenocarpus_minor	Oenocarpus_bataua)	Prestoea_acuminata)	(Pelagodoxa_henryana	Leopoldinia_pulchra))	((Dypsis_decaryi	Dictyosperma_album)	(Heterospathe_cagayanensis	((Hydriastele_microspadix	Veitchia_spiralis)	(Burretiokentia_grandiflora	Kentiopsis_piersoniorum)))))))	(Iriartea_deltoidea	(Roystonea_regia	(Attalea_speciosa	((Bactris_major	(Elaeis_oleifera	Elaeis_guineensis))	((Reinhardtia_latisecta	Reinhardtia_paiewonskiana)	(Reinhardtia_gracilis	Reinhardtia_simplex)))))))))))))	Kingia_australis);
((Calamus_caryotoides	(Nypa_fruticans	((Serenoa_repens	(Phoenix_dactylifera	Sabal_domingensis))	((((Manicaria_saccifera	(Geonoma_undata	(((Pelagodoxa_henryana	Leopoldinia_pulchra)	((Oenocarpus_minor	Oenocarpus_bataua)	Prestoea_acuminata))	((Dypsis_decaryi	Dictyosperma_album)	((Heterospathe_cagayanensis	((Veitchia_spiralis	Kentiopsis_piersoniorum)	Burretiokentia_grandiflora))	Hydriastele_microspadix)))))	(Roystonea_regia	(Attalea_speciosa	((Bactris_major	(Elaeis_oleifera	Elaeis_guineensis))	((Reinhardtia_latisecta	Reinhardtia_paiewonskiana)	(Reinhardtia_gracilis	Reinhardtia_simplex))))))	(Chamaedorea_seifrizii	(Podococcus_barteri	(Sclerosperma_profizianum	Orania_palindan))))	(Iriartea_deltoidea	Pseudophoenix_vinifera)))))	Kingia_australis);
((Calamus_caryotoides	(Nypa_fruticans	((Iriartea_deltoidea	(Serenoa_repens	(Phoenix_dactylifera	Sabal_domingensis)))	(((((Pelagodoxa_henryana	Geonoma_undata)	((Manicaria_saccifera	(Leopoldinia_pulchra	((Oenocarpus_minor	Oenocarpus_bataua)	Prestoea_acuminata)))	((Dypsis_decaryi	Dictyosperma_album)	(Heterospathe_cagayanensis	(((Burretiokentia_grandiflora	Hydriastele_microspadix)	Veitchia_spiralis)	Kentiopsis_piersoniorum)))))	(Roystonea_regia	(Attalea_speciosa	((Bactris_major	(Elaeis_oleifera	Elaeis_guineensis))	((Reinhardtia_latisecta	Reinhardtia_paiewonskiana)	(Reinhardtia_gracilis	Reinhardtia_simplex))))))	(Chamaedorea_seifrizii	(Podococcus_barteri	(Sclerosperma_profizianum	Orania_palindan))))	Pseudophoenix_vinifera))))	Kingia_australis);
((Calamus_caryotoides	(Nypa_fruticans	((Serenoa_repens	(Phoenix_dactylifera	Sabal_domingensis))	(((((Geonoma_undata	(((Dypsis_decaryi	Dictyosperma_album)	((Heterospathe_cagayanensis	(Veitchia_spiralis	(Burretiokentia_grandiflora	Kentiopsis_piersoniorum)))	Hydriastele_microspadix))	((Leopoldinia_pulchra	Pelagodoxa_henryana)	((Oenocarpus_minor	Oenocarpus_bataua)	Prestoea_acuminata))))	Manicaria_saccifera)	(Roystonea_regia	(Attalea_speciosa	((Bactris_major	(Elaeis_oleifera	Elaeis_guineensis))	((Reinhardtia_latisecta	Reinhardtia_paiewonskiana)	(Reinhardtia_gracilis	Reinhardtia_simplex))))))	(Chamaedorea_seifrizii	(Sclerosperma_profizianum	(Orania_palindan	Podococcus_barteri))))	(Iriartea_deltoidea	Pseudophoenix_vinifera)))))	Kingia_australis);
((Nypa_fruticans	(Calamus_caryotoides	((((((Geonoma_undata	(((Dypsis_decaryi	Dictyosperma_album)	((((Kentiopsis_piersoniorum	Burretiokentia_grandiflora)	Hydriastele_microspadix)	Heterospathe_cagayanensis)	Veitchia_spiralis))	((Leopoldinia_pulchra	Pelagodoxa_henryana)	((Oenocarpus_minor	Oenocarpus_bataua)	Prestoea_acuminata))))	Manicaria_saccifera)	(Roystonea_regia	(Attalea_speciosa	((Bactris_major	(Elaeis_oleifera	Elaeis_guineensis))	((Reinhardtia_latisecta	Reinhardtia_paiewonskiana)	(Reinhardtia_gracilis	Reinhardtia_simplex))))))	(Chamaedorea_seifrizii	(Sclerosperma_profizianum	(Orania_palindan	Podococcus_barteri))))	Pseudophoenix_vinifera)	(Iriartea_deltoidea	(Serenoa_repens	(Phoenix_dactylifera	Sabal_domingensis))))))	Kingia_australis);
(((((Serenoa_repens	(Phoenix_dactylifera	Sabal_domingensis))	((((Pseudophoenix_vinifera	Iriartea_deltoidea)	(Roystonea_regia	(((Bactris_major	(Elaeis_guineensis	Elaeis_oleifera))	((Reinhardtia_gracilis	Reinhardtia_simplex)	(Reinhardtia_latisecta	Reinhardtia_paiewonskiana)))	Attalea_speciosa)))	((((Prestoea_acuminata	(Oenocarpus_minor	Oenocarpus_bataua))	((Dypsis_decaryi	Dictyosperma_album)	(Heterospathe_cagayanensis	(((Burretiokentia_grandiflora	Hydriastele_microspadix)	Veitchia_spiralis)	Kentiopsis_piersoniorum))))	(Leopoldinia_pulchra	Pelagodoxa_henryana))	(Manicaria_saccifera	Geonoma_undata)))	(Chamaedorea_seifrizii	(Sclerosperma_profizianum	(Orania_palindan	Podococcus_barteri)))))	Nypa_fruticans)	Calamus_caryotoides)	Kingia_australis);
((((Serenoa_repens	(Phoenix_dactylifera	Sabal_domingensis))	((((Roystonea_regia	(((Bactris_major	(Elaeis_guineensis	Elaeis_oleifera))	((Reinhardtia_gracilis	Reinhardtia_simplex)	(Reinhardtia_latisecta	Reinhardtia_paiewonskiana)))	Attalea_speciosa))	(Manicaria_saccifera	(((Leopoldinia_pulchra	Pelagodoxa_henryana)	Geonoma_undata)	((Prestoea_acuminata	(Oenocarpus_minor	Oenocarpus_bataua))	((Dypsis_decaryi	Dictyosperma_album)	(((Burretiokentia_grandiflora	Kentiopsis_piersoniorum)	(Hydriastele_microspadix	Heterospathe_cagayanensis))	Veitchia_spiralis))))))	((Sclerosperma_profizianum	(Orania_palindan	Podococcus_barteri))	(Iriartea_deltoidea	Chamaedorea_seifrizii)))	Pseudophoenix_vinifera))	(Nypa_fruticans	Calamus_caryotoides))	Kingia_australis);
((Bactris_major	((Elaeis_guineensis	Elaeis_oleifera)	(((Reinhardtia_gracilis	Reinhardtia_simplex)	(Reinhardtia_latisecta	Reinhardtia_paiewonskiana))	(Attalea_speciosa	(((Manicaria_saccifera	(Geonoma_undata	(Pelagodoxa_henryana	((Prestoea_acuminata	(Oenocarpus_minor	Oenocarpus_bataua))	(Leopoldinia_pulchra	((Dypsis_decaryi	Dictyosperma_album)	(Hydriastele_microspadix	(Heterospathe_cagayanensis	((Burretiokentia_grandiflora	Veitchia_spiralis)	Kentiopsis_piersoniorum)))))))))	(((Orania_palindan	(Podococcus_barteri	Sclerosperma_profizianum))	Chamaedorea_seifrizii)	((Pseudophoenix_vinifera	(Iriartea_deltoidea	(Nypa_fruticans	Calamus_caryotoides)))	(Serenoa_repens	(Phoenix_dactylifera	Sabal_domingensis)))))	Roystonea_regia)))))	Kingia_australis);
((Calamus_caryotoides	(((Pseudophoenix_vinifera	((Orania_palindan	Podococcus_barteri)	Sclerosperma_profizianum))	((Iriartea_deltoidea	(Serenoa_repens	(Phoenix_dactylifera	Sabal_domingensis)))	((Roystonea_regia	(((Bactris_major	(Elaeis_guineensis	Elaeis_oleifera))	((Reinhardtia_gracilis	Reinhardtia_simplex)	(Reinhardtia_latisecta	Reinhardtia_paiewonskiana)))	Attalea_speciosa))	(Chamaedorea_seifrizii	(Manicaria_saccifera	(Geonoma_undata	((Pelagodoxa_henryana	Leopoldinia_pulchra)	(((Dypsis_decaryi	Dictyosperma_album)	(Hydriastele_microspadix	(Heterospathe_cagayanensis	((Burretiokentia_grandiflora	Veitchia_spiralis)	Kentiopsis_piersoniorum))))	(Prestoea_acuminata	(Oenocarpus_minor	Oenocarpus_bataua))))))))))	Nypa_fruticans))	Kingia_australis);
((Calamus_caryotoides	(((Serenoa_repens	(Phoenix_dactylifera	Sabal_domingensis))	(((Chamaedorea_seifrizii	((Manicaria_saccifera	(Geonoma_undata	(((Dypsis_decaryi	Dictyosperma_album)	(Hydriastele_microspadix	(Heterospathe_cagayanensis	(Burretiokentia_grandiflora	(Veitchia_spiralis	Kentiopsis_piersoniorum)))))	((Pelagodoxa_henryana	(Prestoea_acuminata	(Oenocarpus_minor	Oenocarpus_bataua)))	Leopoldinia_pulchra))))	(Roystonea_regia	(((Bactris_major	(Elaeis_guineensis	Elaeis_oleifera))	((Reinhardtia_gracilis	Reinhardtia_simplex)	(Reinhardtia_latisecta	Reinhardtia_paiewonskiana)))	Attalea_speciosa))))	(Pseudophoenix_vinifera	(Orania_palindan	(Podococcus_barteri	Sclerosperma_profizianum))))	Iriartea_deltoidea))	Nypa_fruticans))	Kingia_australis);
((Calamus_caryotoides	(((Serenoa_repens	(Phoenix_dactylifera	Sabal_domingensis))	(((Chamaedorea_seifrizii	((Manicaria_saccifera	(Geonoma_undata	(((Dypsis_decaryi	Dictyosperma_album)	(Hydriastele_microspadix	(Heterospathe_cagayanensis	(Burretiokentia_grandiflora	(Veitchia_spiralis	Kentiopsis_piersoniorum)))))	((Pelagodoxa_henryana	(Prestoea_acuminata	(Oenocarpus_minor	Oenocarpus_bataua)))	Leopoldinia_pulchra))))	(Roystonea_regia	(((Bactris_major	(Elaeis_guineensis	Elaeis_oleifera))	((Reinhardtia_gracilis	Reinhardtia_simplex)	(Reinhardtia_latisecta	Reinhardtia_paiewonskiana)))	Attalea_speciosa))))	(Pseudophoenix_vinifera	(Sclerosperma_profizianum	(Orania_palindan	Podococcus_barteri))))	Iriartea_deltoidea))	Nypa_fruticans))	Kingia_australis);
((((Serenoa_repens	(Phoenix_dactylifera	Sabal_domingensis))	((((((Dypsis_decaryi	Dictyosperma_album)	((Burretiokentia_grandiflora	Hydriastele_microspadix)	(Heterospathe_cagayanensis	(Veitchia_spiralis	Kentiopsis_piersoniorum))))	((Pelagodoxa_henryana	(Prestoea_acuminata	(Oenocarpus_minor	Oenocarpus_bataua)))	Leopoldinia_pulchra))	(Manicaria_saccifera	Geonoma_undata))	(((Bactris_major	(Elaeis_guineensis	Elaeis_oleifera))	((Reinhardtia_gracilis	Reinhardtia_simplex)	(Reinhardtia_latisecta	Reinhardtia_paiewonskiana)))	(Attalea_speciosa	Roystonea_regia)))	(Pseudophoenix_vinifera	(Iriartea_deltoidea	(Chamaedorea_seifrizii	(Sclerosperma_profizianum	(Orania_palindan	Podococcus_barteri)))))))	(Nypa_fruticans	Calamus_caryotoides))	Kingia_australis);
((Calamus_caryotoides	(((Serenoa_repens	(Phoenix_dactylifera	Sabal_domingensis))	(((Chamaedorea_seifrizii	(((Attalea_speciosa	((Bactris_major	(Elaeis_guineensis	Elaeis_oleifera))	((Reinhardtia_gracilis	Reinhardtia_simplex)	(Reinhardtia_latisecta	Reinhardtia_paiewonskiana))))	Roystonea_regia)	((Pelagodoxa_henryana	((Leopoldinia_pulchra	((Dypsis_decaryi	Dictyosperma_album)	(Hydriastele_microspadix	(Heterospathe_cagayanensis	(Burretiokentia_grandiflora	(Veitchia_spiralis	Kentiopsis_piersoniorum))))))	(Prestoea_acuminata	(Oenocarpus_minor	Oenocarpus_bataua))))	(Manicaria_saccifera	Geonoma_undata))))	Iriartea_deltoidea)	((Orania_palindan	(Podococcus_barteri	Sclerosperma_profizianum))	Pseudophoenix_vinifera)))	Nypa_fruticans))	Kingia_australis);
((Calamus_caryotoides	(((Serenoa_repens	(Phoenix_dactylifera	Sabal_domingensis))	((Pseudophoenix_vinifera	Iriartea_deltoidea)	((Chamaedorea_seifrizii	(((Attalea_speciosa	((Bactris_major	(Elaeis_guineensis	Elaeis_oleifera))	((Reinhardtia_gracilis	Reinhardtia_simplex)	(Reinhardtia_latisecta	Reinhardtia_paiewonskiana))))	Roystonea_regia)	(Geonoma_undata	((((Dypsis_decaryi	Dictyosperma_album)	(Heterospathe_cagayanensis	((Hydriastele_microspadix	Burretiokentia_grandiflora)	(Veitchia_spiralis	Kentiopsis_piersoniorum))))	((Prestoea_acuminata	(Oenocarpus_minor	Oenocarpus_bataua))	(Leopoldinia_pulchra	Pelagodoxa_henryana)))	Manicaria_saccifera))))	(Podococcus_barteri	(Sclerosperma_profizianum	Orania_palindan)))))	Nypa_fruticans))	Kingia_australis);
((Calamus_caryotoides	(((Serenoa_repens	(Phoenix_dactylifera	Sabal_domingensis))	(Iriartea_deltoidea	((Chamaedorea_seifrizii	(((Attalea_speciosa	((Bactris_major	(Elaeis_guineensis	Elaeis_oleifera))	((Reinhardtia_gracilis	Reinhardtia_simplex)	(Reinhardtia_latisecta	Reinhardtia_paiewonskiana))))	Roystonea_regia)	(Manicaria_saccifera	(Geonoma_undata	(((Dypsis_decaryi	Dictyosperma_album)	((Heterospathe_cagayanensis	((Burretiokentia_grandiflora	Veitchia_spiralis)	Kentiopsis_piersoniorum))	Hydriastele_microspadix))	((Prestoea_acuminata	(Oenocarpus_minor	Oenocarpus_bataua))	(Leopoldinia_pulchra	Pelagodoxa_henryana)))))))	(Pseudophoenix_vinifera	(Orania_palindan	(Podococcus_barteri	Sclerosperma_profizianum))))))	Nypa_fruticans))	Kingia_australis);
((Sabal_domingensis	(Phoenix_dactylifera	(Calamus_caryotoides	(Nypa_fruticans	(Pseudophoenix_vinifera	((((Attalea_speciosa	((Bactris_major	(Elaeis_oleifera	Elaeis_guineensis))	((Reinhardtia_gracilis	Reinhardtia_simplex)	(Reinhardtia_paiewonskiana	Reinhardtia_latisecta))))	Roystonea_regia)	((((Leopoldinia_pulchra	(Prestoea_acuminata	(Oenocarpus_bataua	Oenocarpus_minor)))	((Dypsis_decaryi	Dictyosperma_album)	((((Burretiokentia_grandiflora	Hydriastele_microspadix)	Veitchia_spiralis)	Kentiopsis_piersoniorum)	Heterospathe_cagayanensis)))	Geonoma_undata)	(Pelagodoxa_henryana	Manicaria_saccifera)))	((Sclerosperma_profizianum	(Podococcus_barteri	Orania_palindan))	(Serenoa_repens	(Iriartea_deltoidea	Chamaedorea_seifrizii)))))))))	Kingia_australis);
(((((Serenoa_repens	Sabal_domingensis)	Phoenix_dactylifera)	(((Chamaedorea_seifrizii	(((Attalea_speciosa	((Bactris_major	(Elaeis_oleifera	Elaeis_guineensis))	((Reinhardtia_gracilis	Reinhardtia_simplex)	(Reinhardtia_paiewonskiana	Reinhardtia_latisecta))))	Roystonea_regia)	((((Prestoea_acuminata	(Oenocarpus_bataua	Oenocarpus_minor))	(Pelagodoxa_henryana	Leopoldinia_pulchra))	Geonoma_undata)	(Manicaria_saccifera	((Dypsis_decaryi	Dictyosperma_album)	(((Veitchia_spiralis	Kentiopsis_piersoniorum)	(Burretiokentia_grandiflora	Heterospathe_cagayanensis))	Hydriastele_microspadix))))))	(Pseudophoenix_vinifera	(Sclerosperma_profizianum	(Podococcus_barteri	Orania_palindan))))	Iriartea_deltoidea))	(Nypa_fruticans	Calamus_caryotoides))	Kingia_australis);
((Calamus_caryotoides	((((Serenoa_repens	Sabal_domingensis)	Phoenix_dactylifera)	(((Chamaedorea_seifrizii	((((Bactris_major	(Elaeis_oleifera	Elaeis_guineensis))	((Reinhardtia_gracilis	Reinhardtia_simplex)	(Reinhardtia_paiewonskiana	Reinhardtia_latisecta)))	(Roystonea_regia	Attalea_speciosa))	(Manicaria_saccifera	((((Dypsis_decaryi	Dictyosperma_album)	((((Kentiopsis_piersoniorum	Burretiokentia_grandiflora)	Veitchia_spiralis)	Heterospathe_cagayanensis)	Hydriastele_microspadix))	((Prestoea_acuminata	(Oenocarpus_bataua	Oenocarpus_minor))	(Pelagodoxa_henryana	Leopoldinia_pulchra)))	Geonoma_undata))))	(Pseudophoenix_vinifera	(Sclerosperma_profizianum	(Podococcus_barteri	Orania_palindan))))	Iriartea_deltoidea))	Nypa_fruticans))	Kingia_australis);
((Calamus_caryotoides	(((Serenoa_repens	(Sabal_domingensis	Phoenix_dactylifera))	(Iriartea_deltoidea	(((Chamaedorea_seifrizii	((Roystonea_regia	(Attalea_speciosa	((Bactris_major	(Elaeis_oleifera	Elaeis_guineensis))	((Reinhardtia_gracilis	Reinhardtia_simplex)	(Reinhardtia_paiewonskiana	Reinhardtia_latisecta)))))	(Manicaria_saccifera	((((Dypsis_decaryi	Dictyosperma_album)	((((Kentiopsis_piersoniorum	Burretiokentia_grandiflora)	Veitchia_spiralis)	Heterospathe_cagayanensis)	Hydriastele_microspadix))	((Prestoea_acuminata	(Oenocarpus_bataua	Oenocarpus_minor))	(Pelagodoxa_henryana	Leopoldinia_pulchra)))	Geonoma_undata))))	(Sclerosperma_profizianum	(Podococcus_barteri	Orania_palindan)))	Pseudophoenix_vinifera)))	Nypa_fruticans))	Kingia_australis);
((Nypa_fruticans	(Calamus_caryotoides	((Serenoa_repens	(Sabal_domingensis	Phoenix_dactylifera))	(Iriartea_deltoidea	((Chamaedorea_seifrizii	((Roystonea_regia	(Attalea_speciosa	((Bactris_major	(Elaeis_oleifera	Elaeis_guineensis))	((Reinhardtia_gracilis	Reinhardtia_simplex)	(Reinhardtia_paiewonskiana	Reinhardtia_latisecta)))))	(Manicaria_saccifera	((((Dypsis_decaryi	Dictyosperma_album)	(Heterospathe_cagayanensis	((Veitchia_spiralis	(Burretiokentia_grandiflora	Hydriastele_microspadix))	Kentiopsis_piersoniorum)))	((Prestoea_acuminata	(Oenocarpus_bataua	Oenocarpus_minor))	(Pelagodoxa_henryana	Leopoldinia_pulchra)))	Geonoma_undata))))	((Sclerosperma_profizianum	(Podococcus_barteri	Orania_palindan))	Pseudophoenix_vinifera))))))	Kingia_australis);
((Nypa_fruticans	(Calamus_caryotoides	((Serenoa_repens	(Sabal_domingensis	Phoenix_dactylifera))	(Iriartea_deltoidea	((Chamaedorea_seifrizii	((Roystonea_regia	(Attalea_speciosa	((Bactris_major	(Elaeis_oleifera	Elaeis_guineensis))	((Reinhardtia_gracilis	Reinhardtia_simplex)	(Reinhardtia_paiewonskiana	Reinhardtia_latisecta)))))	((((Dypsis_decaryi	Dictyosperma_album)	((Heterospathe_cagayanensis	(Veitchia_spiralis	Kentiopsis_piersoniorum))	(Burretiokentia_grandiflora	Hydriastele_microspadix)))	((Prestoea_acuminata	(Oenocarpus_bataua	Oenocarpus_minor))	(Pelagodoxa_henryana	Leopoldinia_pulchra)))	(Geonoma_undata	Manicaria_saccifera))))	((Podococcus_barteri	(Orania_palindan	Sclerosperma_profizianum))	Pseudophoenix_vinifera))))))	Kingia_australis);
((Calamus_caryotoides	((((((Podococcus_barteri	(Orania_palindan	Sclerosperma_profizianum))	(Chamaedorea_seifrizii	((((Bactris_major	(Elaeis_oleifera	Elaeis_guineensis))	((Reinhardtia_gracilis	Reinhardtia_simplex)	(Reinhardtia_paiewonskiana	Reinhardtia_latisecta)))	(Roystonea_regia	Attalea_speciosa))	((Geonoma_undata	(((Prestoea_acuminata	(Oenocarpus_bataua	Oenocarpus_minor))	(Pelagodoxa_henryana	Leopoldinia_pulchra))	((Dypsis_decaryi	Dictyosperma_album)	(Heterospathe_cagayanensis	((Burretiokentia_grandiflora	Kentiopsis_piersoniorum)	(Hydriastele_microspadix	Veitchia_spiralis))))))	Manicaria_saccifera))))	(Serenoa_repens	(Sabal_domingensis	Phoenix_dactylifera)))	Pseudophoenix_vinifera)	Iriartea_deltoidea)	Nypa_fruticans))	Kingia_australis);
((Calamus_caryotoides	(((((Serenoa_repens	(Sabal_domingensis	Phoenix_dactylifera))	((Attalea_speciosa	(((Bactris_major	(Elaeis_oleifera	Elaeis_guineensis))	((Reinhardtia_gracilis	Reinhardtia_simplex)	(Reinhardtia_paiewonskiana	Reinhardtia_latisecta)))	Roystonea_regia))	(Leopoldinia_pulchra	((Chamaedorea_seifrizii	(Sclerosperma_profizianum	(Podococcus_barteri	Orania_palindan)))	(((Pelagodoxa_henryana	(Geonoma_undata	((Dypsis_decaryi	Dictyosperma_album)	((Heterospathe_cagayanensis	((Burretiokentia_grandiflora	Kentiopsis_piersoniorum)	Hydriastele_microspadix))	Veitchia_spiralis))))	(Prestoea_acuminata	(Oenocarpus_bataua	Oenocarpus_minor)))	Manicaria_saccifera)))))	Iriartea_deltoidea)	Pseudophoenix_vinifera)	Nypa_fruticans))	Kingia_australis);
((Pseudophoenix_vinifera	((Nypa_fruticans	Calamus_caryotoides)	((((Sclerosperma_profizianum	(Podococcus_barteri	Orania_palindan))	(((Geonoma_undata	(Manicaria_saccifera	(((Dypsis_decaryi	Dictyosperma_album)	(Heterospathe_cagayanensis	((Veitchia_spiralis	Hydriastele_microspadix)	(Burretiokentia_grandiflora	Kentiopsis_piersoniorum))))	((Prestoea_acuminata	(Oenocarpus_bataua	Oenocarpus_minor))	(Leopoldinia_pulchra	Pelagodoxa_henryana)))))	((Attalea_speciosa	((Bactris_major	(Elaeis_oleifera	Elaeis_guineensis))	((Reinhardtia_gracilis	Reinhardtia_simplex)	(Reinhardtia_paiewonskiana	Reinhardtia_latisecta))))	Roystonea_regia))	Chamaedorea_seifrizii))	(Serenoa_repens	(Sabal_domingensis	Phoenix_dactylifera)))	Iriartea_deltoidea)))	Kingia_australis);
((Calamus_caryotoides	((((Pseudophoenix_vinifera	(Sclerosperma_profizianum	(Podococcus_barteri	Orania_palindan)))	(((((Pelagodoxa_henryana	Geonoma_undata)	(((Dypsis_decaryi	Dictyosperma_album)	((Heterospathe_cagayanensis	(Veitchia_spiralis	(Burretiokentia_grandiflora	Kentiopsis_piersoniorum)))	Hydriastele_microspadix))	((Prestoea_acuminata	(Oenocarpus_bataua	Oenocarpus_minor))	Manicaria_saccifera)))	Leopoldinia_pulchra)	((Attalea_speciosa	((Bactris_major	(Elaeis_oleifera	Elaeis_guineensis))	((Reinhardtia_gracilis	Reinhardtia_simplex)	(Reinhardtia_paiewonskiana	Reinhardtia_latisecta))))	Roystonea_regia))	Chamaedorea_seifrizii))	((Sabal_domingensis	(Phoenix_dactylifera	Serenoa_repens))	Iriartea_deltoidea))	Nypa_fruticans))	Kingia_australis);
(((Nypa_fruticans	(Pseudophoenix_vinifera	(Chamaedorea_seifrizii	((Sclerosperma_profizianum	(Podococcus_barteri	Orania_palindan))	(((((Dypsis_decaryi	Dictyosperma_album)	(Hydriastele_microspadix	((Burretiokentia_grandiflora	(Veitchia_spiralis	Kentiopsis_piersoniorum))	Heterospathe_cagayanensis)))	(Leopoldinia_pulchra	(Pelagodoxa_henryana	((Oenocarpus_minor	Oenocarpus_bataua)	Prestoea_acuminata))))	(Manicaria_saccifera	Geonoma_undata))	((Serenoa_repens	(Sabal_domingensis	Phoenix_dactylifera))	(Iriartea_deltoidea	(Roystonea_regia	(Attalea_speciosa	((Bactris_major	(Elaeis_oleifera	Elaeis_guineensis))	((Reinhardtia_paiewonskiana	Reinhardtia_latisecta)	(Reinhardtia_gracilis	Reinhardtia_simplex))))))))))))	Calamus_caryotoides)	Kingia_australis);
(((Nypa_fruticans	((Iriartea_deltoidea	(Sabal_domingensis	(Phoenix_dactylifera	Serenoa_repens)))	(((Podococcus_barteri	(Orania_palindan	Sclerosperma_profizianum))	(Chamaedorea_seifrizii	((Manicaria_saccifera	(((Pelagodoxa_henryana	Geonoma_undata)	(((Oenocarpus_minor	Oenocarpus_bataua)	Prestoea_acuminata)	Leopoldinia_pulchra))	((Dypsis_decaryi	Dictyosperma_album)	((Heterospathe_cagayanensis	((Burretiokentia_grandiflora	Hydriastele_microspadix)	Kentiopsis_piersoniorum))	Veitchia_spiralis))))	(Roystonea_regia	(Attalea_speciosa	((Bactris_major	(Elaeis_oleifera	Elaeis_guineensis))	((Reinhardtia_paiewonskiana	Reinhardtia_latisecta)	(Reinhardtia_gracilis	Reinhardtia_simplex))))))))	Pseudophoenix_vinifera)))	Calamus_caryotoides)	Kingia_australis);
(((Calamus_caryotoides	Nypa_fruticans)	(Pseudophoenix_vinifera	((Orania_palindan	(Sclerosperma_profizianum	Podococcus_barteri))	((Chamaedorea_seifrizii	(((Geonoma_undata	Manicaria_saccifera)	((((Oenocarpus_minor	Oenocarpus_bataua)	Prestoea_acuminata)	(Leopoldinia_pulchra	Pelagodoxa_henryana))	((Dypsis_decaryi	Dictyosperma_album)	((Heterospathe_cagayanensis	(Burretiokentia_grandiflora	(Veitchia_spiralis	Kentiopsis_piersoniorum)))	Hydriastele_microspadix))))	(Roystonea_regia	((Iriartea_deltoidea	Attalea_speciosa)	((Bactris_major	(Elaeis_oleifera	Elaeis_guineensis))	((Reinhardtia_paiewonskiana	Reinhardtia_latisecta)	(Reinhardtia_gracilis	Reinhardtia_simplex)))))))	((Sabal_domingensis	Phoenix_dactylifera)	Serenoa_repens)))))	Kingia_australis);
((Calamus_caryotoides	(Nypa_fruticans	((Sabal_domingensis	(Phoenix_dactylifera	Serenoa_repens))	(((Orania_palindan	(Sclerosperma_profizianum	Podococcus_barteri))	(Chamaedorea_seifrizii	((Manicaria_saccifera	(Geonoma_undata	((((Oenocarpus_minor	Oenocarpus_bataua)	Prestoea_acuminata)	(Leopoldinia_pulchra	Pelagodoxa_henryana))	((Dypsis_decaryi	Dictyosperma_album)	((Heterospathe_cagayanensis	(Burretiokentia_grandiflora	(Veitchia_spiralis	Kentiopsis_piersoniorum)))	Hydriastele_microspadix)))))	(Roystonea_regia	(Attalea_speciosa	((Bactris_major	(Elaeis_oleifera	Elaeis_guineensis))	((Reinhardtia_paiewonskiana	Reinhardtia_latisecta)	(Reinhardtia_gracilis	Reinhardtia_simplex))))))))	(Iriartea_deltoidea	Pseudophoenix_vinifera)))))	Kingia_australis);
((Calamus_caryotoides	(Nypa_fruticans	((Sabal_domingensis	(Phoenix_dactylifera	Serenoa_repens))	((Iriartea_deltoidea	Chamaedorea_seifrizii)	(((Manicaria_saccifera	((((((Oenocarpus_minor	Oenocarpus_bataua)	Prestoea_acuminata)	Leopoldinia_pulchra)	Pelagodoxa_henryana)	Geonoma_undata)	((Dypsis_decaryi	Dictyosperma_album)	(Heterospathe_cagayanensis	((Burretiokentia_grandiflora	Kentiopsis_piersoniorum)	(Veitchia_spiralis	Hydriastele_microspadix))))))	(Roystonea_regia	(Attalea_speciosa	((Bactris_major	(Elaeis_oleifera	Elaeis_guineensis))	((Reinhardtia_paiewonskiana	Reinhardtia_latisecta)	(Reinhardtia_gracilis	Reinhardtia_simplex))))))	(Pseudophoenix_vinifera	(Sclerosperma_profizianum	(Podococcus_barteri	Orania_palindan))))))))	Kingia_australis);
((Sabal_domingensis	(Phoenix_dactylifera	((((Chamaedorea_seifrizii	(((Manicaria_saccifera	((((Oenocarpus_minor	Oenocarpus_bataua)	Prestoea_acuminata)	Leopoldinia_pulchra)	((Hydriastele_microspadix	(Heterospathe_cagayanensis	(Veitchia_spiralis	(Kentiopsis_piersoniorum	Burretiokentia_grandiflora))))	(Dypsis_decaryi	Dictyosperma_album))))	(Pelagodoxa_henryana	Geonoma_undata))	(Roystonea_regia	(Attalea_speciosa	((Bactris_major	(Elaeis_oleifera	Elaeis_guineensis))	((Reinhardtia_paiewonskiana	Reinhardtia_latisecta)	(Reinhardtia_gracilis	Reinhardtia_simplex)))))))	((Sclerosperma_profizianum	(Podococcus_barteri	Orania_palindan))	Serenoa_repens))	(Iriartea_deltoidea	Pseudophoenix_vinifera))	(Calamus_caryotoides	Nypa_fruticans))))	Kingia_australis);
((Nypa_fruticans	(((Serenoa_repens	(Sabal_domingensis	Phoenix_dactylifera))	(((((Iriartea_deltoidea	(Geonoma_undata	(Leopoldinia_pulchra	(Chamaedorea_seifrizii	Manicaria_saccifera))))	((((Oenocarpus_minor	Oenocarpus_bataua)	Prestoea_acuminata)	((Heterospathe_cagayanensis	(Burretiokentia_grandiflora	(Kentiopsis_piersoniorum	(Veitchia_spiralis	Hydriastele_microspadix))))	(Dypsis_decaryi	Dictyosperma_album)))	Pelagodoxa_henryana))	(Roystonea_regia	(Attalea_speciosa	((Bactris_major	(Elaeis_oleifera	Elaeis_guineensis))	((Reinhardtia_paiewonskiana	Reinhardtia_latisecta)	(Reinhardtia_gracilis	Reinhardtia_simplex))))))	(Sclerosperma_profizianum	(Podococcus_barteri	Orania_palindan)))	Pseudophoenix_vinifera))	Calamus_caryotoides))	Kingia_australis);
((Sabal_domingensis	(Phoenix_dactylifera	(((((Manicaria_saccifera	(Geonoma_undata	((((Oenocarpus_minor	Oenocarpus_bataua)	Prestoea_acuminata)	((Heterospathe_cagayanensis	(Kentiopsis_piersoniorum	(Veitchia_spiralis	(Burretiokentia_grandiflora	Hydriastele_microspadix))))	(Dypsis_decaryi	Dictyosperma_album)))	(Leopoldinia_pulchra	Pelagodoxa_henryana))))	(Roystonea_regia	(Attalea_speciosa	((Bactris_major	(Elaeis_oleifera	Elaeis_guineensis))	((Reinhardtia_paiewonskiana	Reinhardtia_latisecta)	(Reinhardtia_gracilis	Reinhardtia_simplex))))))	(Chamaedorea_seifrizii	(Pseudophoenix_vinifera	(Podococcus_barteri	(Orania_palindan	Sclerosperma_profizianum)))))	(Iriartea_deltoidea	(Calamus_caryotoides	Nypa_fruticans)))	Serenoa_repens)))	Kingia_australis);
(((Serenoa_repens	(Sabal_domingensis	Phoenix_dactylifera))	(((Pseudophoenix_vinifera	Iriartea_deltoidea)	((Chamaedorea_seifrizii	(((((Pelagodoxa_henryana	Leopoldinia_pulchra)	((Oenocarpus_minor	Oenocarpus_bataua)	Prestoea_acuminata))	((Heterospathe_cagayanensis	((Kentiopsis_piersoniorum	(Veitchia_spiralis	Hydriastele_microspadix))	Burretiokentia_grandiflora))	(Dypsis_decaryi	Dictyosperma_album)))	(Manicaria_saccifera	Geonoma_undata))	(Roystonea_regia	(Attalea_speciosa	((Bactris_major	(Elaeis_oleifera	Elaeis_guineensis))	((Reinhardtia_paiewonskiana	Reinhardtia_latisecta)	(Reinhardtia_gracilis	Reinhardtia_simplex)))))))	(Podococcus_barteri	(Orania_palindan	Sclerosperma_profizianum))))	(Calamus_caryotoides	Nypa_fruticans)))	Kingia_australis);
((Nypa_fruticans	(((Serenoa_repens	(Sabal_domingensis	Phoenix_dactylifera))	(Iriartea_deltoidea	(((Chamaedorea_seifrizii	(((((Pelagodoxa_henryana	Leopoldinia_pulchra)	((Oenocarpus_minor	Oenocarpus_bataua)	Prestoea_acuminata))	((Heterospathe_cagayanensis	(Kentiopsis_piersoniorum	(Veitchia_spiralis	(Burretiokentia_grandiflora	Hydriastele_microspadix))))	(Dypsis_decaryi	Dictyosperma_album)))	(Manicaria_saccifera	Geonoma_undata))	(Roystonea_regia	(Attalea_speciosa	((Bactris_major	(Elaeis_oleifera	Elaeis_guineensis))	((Reinhardtia_paiewonskiana	Reinhardtia_latisecta)	(Reinhardtia_gracilis	Reinhardtia_simplex)))))))	(Podococcus_barteri	(Orania_palindan	Sclerosperma_profizianum)))	Pseudophoenix_vinifera)))	Calamus_caryotoides))	Kingia_australis);
((((((((((Roystonea_regia	(((Bactris_major	(Elaeis_guineensis	Elaeis_oleifera))	((Reinhardtia_paiewonskiana	Reinhardtia_latisecta)	(Reinhardtia_simplex	Reinhardtia_gracilis)))	Attalea_speciosa))	(Geonoma_undata	((((Dictyosperma_album	Dypsis_decaryi)	(Heterospathe_cagayanensis	((Kentiopsis_piersoniorum	(Veitchia_spiralis	Burretiokentia_grandiflora))	Hydriastele_microspadix)))	((Leopoldinia_pulchra	Pelagodoxa_henryana)	(Prestoea_acuminata	(Oenocarpus_bataua	Oenocarpus_minor))))	Manicaria_saccifera)))	(Serenoa_repens	(Sabal_domingensis	Phoenix_dactylifera)))	(Sclerosperma_profizianum	(Podococcus_barteri	Orania_palindan)))	Pseudophoenix_vinifera)	Iriartea_deltoidea)	Chamaedorea_seifrizii)	Nypa_fruticans)	Calamus_caryotoides)	Kingia_australis);
((((Pseudophoenix_vinifera	(Chamaedorea_seifrizii	((Iriartea_deltoidea	(((Roystonea_regia	(((Bactris_major	(Elaeis_guineensis	Elaeis_oleifera))	((Reinhardtia_paiewonskiana	Reinhardtia_latisecta)	(Reinhardtia_simplex	Reinhardtia_gracilis)))	Attalea_speciosa))	(((Dictyosperma_album	Dypsis_decaryi)	((Heterospathe_cagayanensis	(Kentiopsis_piersoniorum	(Hydriastele_microspadix	Burretiokentia_grandiflora)))	Veitchia_spiralis))	((Geonoma_undata	((Leopoldinia_pulchra	Pelagodoxa_henryana)	(Prestoea_acuminata	(Oenocarpus_bataua	Oenocarpus_minor))))	Manicaria_saccifera)))	((Sabal_domingensis	Phoenix_dactylifera)	Serenoa_repens)))	(Sclerosperma_profizianum	(Podococcus_barteri	Orania_palindan)))))	Nypa_fruticans)	Calamus_caryotoides)	Kingia_australis);
((((((Sabal_domingensis	Phoenix_dactylifera)	Serenoa_repens)	(Iriartea_deltoidea	(((Podococcus_barteri	(Orania_palindan	Sclerosperma_profizianum))	Pseudophoenix_vinifera)	(Chamaedorea_seifrizii	((Roystonea_regia	(((Bactris_major	(Elaeis_guineensis	Elaeis_oleifera))	((Reinhardtia_paiewonskiana	Reinhardtia_latisecta)	(Reinhardtia_simplex	Reinhardtia_gracilis)))	Attalea_speciosa))	(Manicaria_saccifera	(Geonoma_undata	(((Leopoldinia_pulchra	Pelagodoxa_henryana)	(Prestoea_acuminata	(Oenocarpus_bataua	Oenocarpus_minor)))	((Dictyosperma_album	Dypsis_decaryi)	((Heterospathe_cagayanensis	(Kentiopsis_piersoniorum	(Hydriastele_microspadix	Burretiokentia_grandiflora)))	Veitchia_spiralis))))))))))	Nypa_fruticans)	Calamus_caryotoides)	Kingia_australis);
((((Sabal_domingensis	(Phoenix_dactylifera	Serenoa_repens))	(Calamus_caryotoides	(Iriartea_deltoidea	(((Sclerosperma_profizianum	(Podococcus_barteri	Orania_palindan))	Pseudophoenix_vinifera)	(Chamaedorea_seifrizii	((Roystonea_regia	(((Bactris_major	(Elaeis_guineensis	Elaeis_oleifera))	((Reinhardtia_paiewonskiana	Reinhardtia_latisecta)	(Reinhardtia_simplex	Reinhardtia_gracilis)))	Attalea_speciosa))	(Manicaria_saccifera	(((Leopoldinia_pulchra	Geonoma_undata)	((Prestoea_acuminata	(Oenocarpus_bataua	Oenocarpus_minor))	((Dictyosperma_album	Dypsis_decaryi)	(((Heterospathe_cagayanensis	Hydriastele_microspadix)	(Kentiopsis_piersoniorum	Burretiokentia_grandiflora))	Veitchia_spiralis))))	Pelagodoxa_henryana))))))))	Nypa_fruticans)	Kingia_australis);
((Calamus_caryotoides	(((((Chamaedorea_seifrizii	((Roystonea_regia	(((Bactris_major	(Elaeis_guineensis	Elaeis_oleifera))	((Reinhardtia_paiewonskiana	Reinhardtia_latisecta)	(Reinhardtia_simplex	Reinhardtia_gracilis)))	Attalea_speciosa))	(Manicaria_saccifera	(Geonoma_undata	(((Prestoea_acuminata	(Oenocarpus_bataua	Oenocarpus_minor))	((Dictyosperma_album	Dypsis_decaryi)	(Hydriastele_microspadix	(Heterospathe_cagayanensis	((Veitchia_spiralis	Kentiopsis_piersoniorum)	Burretiokentia_grandiflora)))))	(Leopoldinia_pulchra	Pelagodoxa_henryana))))))	((Podococcus_barteri	(Orania_palindan	Sclerosperma_profizianum))	Pseudophoenix_vinifera))	Iriartea_deltoidea)	(Serenoa_repens	(Sabal_domingensis	Phoenix_dactylifera)))	Nypa_fruticans))	Kingia_australis);
((Nypa_fruticans	(Calamus_caryotoides	((((Chamaedorea_seifrizii	((Attalea_speciosa	(Roystonea_regia	((Bactris_major	(Elaeis_guineensis	Elaeis_oleifera))	((Reinhardtia_paiewonskiana	Reinhardtia_latisecta)	(Reinhardtia_simplex	Reinhardtia_gracilis)))))	(Manicaria_saccifera	(((Geonoma_undata	(Leopoldinia_pulchra	Pelagodoxa_henryana))	(Prestoea_acuminata	(Oenocarpus_bataua	Oenocarpus_minor)))	((Dictyosperma_album	Dypsis_decaryi)	(((Kentiopsis_piersoniorum	Burretiokentia_grandiflora)	(Hydriastele_microspadix	Heterospathe_cagayanensis))	Veitchia_spiralis))))))	(Podococcus_barteri	(Orania_palindan	Sclerosperma_profizianum)))	(Iriartea_deltoidea	Pseudophoenix_vinifera))	(Serenoa_repens	(Sabal_domingensis	Phoenix_dactylifera)))))	Kingia_australis);
((Calamus_caryotoides	((((((Roystonea_regia	(Attalea_speciosa	((Bactris_major	(Elaeis_guineensis	Elaeis_oleifera))	((Reinhardtia_paiewonskiana	Reinhardtia_latisecta)	(Reinhardtia_simplex	Reinhardtia_gracilis)))))	((Geonoma_undata	Manicaria_saccifera)	(((Leopoldinia_pulchra	Pelagodoxa_henryana)	(Prestoea_acuminata	(Oenocarpus_bataua	Oenocarpus_minor)))	((Dictyosperma_album	Dypsis_decaryi)	(Heterospathe_cagayanensis	((Veitchia_spiralis	(Kentiopsis_piersoniorum	Burretiokentia_grandiflora))	Hydriastele_microspadix))))))	((Sclerosperma_profizianum	(Podococcus_barteri	Orania_palindan))	Chamaedorea_seifrizii))	(Iriartea_deltoidea	Pseudophoenix_vinifera))	(Sabal_domingensis	(Phoenix_dactylifera	Serenoa_repens)))	Nypa_fruticans))	Kingia_australis);
((Calamus_caryotoides	((Pseudophoenix_vinifera	(Nypa_fruticans	(Sclerosperma_profizianum	(Podococcus_barteri	Orania_palindan))))	((Iriartea_deltoidea	(Serenoa_repens	(Sabal_domingensis	Phoenix_dactylifera)))	(Chamaedorea_seifrizii	(((Geonoma_undata	Manicaria_saccifera)	((Leopoldinia_pulchra	((Prestoea_acuminata	(Oenocarpus_bataua	Oenocarpus_minor))	((Dictyosperma_album	Dypsis_decaryi)	(Heterospathe_cagayanensis	(((Veitchia_spiralis	Hydriastele_microspadix)	Burretiokentia_grandiflora)	Kentiopsis_piersoniorum)))))	Pelagodoxa_henryana))	(Roystonea_regia	(Attalea_speciosa	((Bactris_major	(Elaeis_guineensis	Elaeis_oleifera))	((Reinhardtia_paiewonskiana	Reinhardtia_latisecta)	(Reinhardtia_simplex	Reinhardtia_gracilis))))))))))	Kingia_australis);
((Calamus_caryotoides	((Chamaedorea_seifrizii	((Serenoa_repens	(Sabal_domingensis	Phoenix_dactylifera))	((Sclerosperma_profizianum	(Podococcus_barteri	Orania_palindan))	((Manicaria_saccifera	((((Leopoldinia_pulchra	Pelagodoxa_henryana)	(Prestoea_acuminata	(Oenocarpus_bataua	Oenocarpus_minor)))	((Dictyosperma_album	Dypsis_decaryi)	((((Hydriastele_microspadix	Burretiokentia_grandiflora)	Kentiopsis_piersoniorum)	Heterospathe_cagayanensis)	Veitchia_spiralis)))	Geonoma_undata))	((Iriartea_deltoidea	Pseudophoenix_vinifera)	(Roystonea_regia	(Attalea_speciosa	((Bactris_major	(Elaeis_guineensis	Elaeis_oleifera))	((Reinhardtia_paiewonskiana	Reinhardtia_latisecta)	(Reinhardtia_simplex	Reinhardtia_gracilis))))))))))	Nypa_fruticans))	Kingia_australis);
(((Pseudophoenix_vinifera	((Serenoa_repens	(Sabal_domingensis	Phoenix_dactylifera))	((Sclerosperma_profizianum	(Podococcus_barteri	Orania_palindan))	(Chamaedorea_seifrizii	((Geonoma_undata	(Manicaria_saccifera	(((Leopoldinia_pulchra	Pelagodoxa_henryana)	(Prestoea_acuminata	(Oenocarpus_bataua	Oenocarpus_minor)))	((Dictyosperma_album	Dypsis_decaryi)	((Heterospathe_cagayanensis	(Burretiokentia_grandiflora	(Veitchia_spiralis	Kentiopsis_piersoniorum)))	Hydriastele_microspadix)))))	(Roystonea_regia	(Attalea_speciosa	((Calamus_caryotoides	(Bactris_major	(Elaeis_guineensis	Elaeis_oleifera)))	((Reinhardtia_paiewonskiana	Reinhardtia_latisecta)	(Reinhardtia_simplex	Reinhardtia_gracilis))))))))))	(Iriartea_deltoidea	Nypa_fruticans))	Kingia_australis);
((Nypa_fruticans	((Iriartea_deltoidea	((Pseudophoenix_vinifera	((Chamaedorea_seifrizii	((Roystonea_regia	(Attalea_speciosa	(((Reinhardtia_paiewonskiana	Reinhardtia_latisecta)	(Reinhardtia_gracilis	Reinhardtia_simplex))	((Elaeis_guineensis	Elaeis_oleifera)	Bactris_major))))	(((((Leopoldinia_pulchra	Pelagodoxa_henryana)	((Oenocarpus_bataua	Oenocarpus_minor)	Prestoea_acuminata))	((Dypsis_decaryi	Dictyosperma_album)	(Hydriastele_microspadix	(Heterospathe_cagayanensis	(Burretiokentia_grandiflora	(Veitchia_spiralis	Kentiopsis_piersoniorum))))))	Geonoma_undata)	Manicaria_saccifera)))	(Sclerosperma_profizianum	(Podococcus_barteri	Orania_palindan))))	((Sabal_domingensis	Phoenix_dactylifera)	Serenoa_repens)))	Calamus_caryotoides))	Kingia_australis);
((Attalea_speciosa	((((Reinhardtia_paiewonskiana	Reinhardtia_latisecta)	(Reinhardtia_gracilis	Reinhardtia_simplex))	((Elaeis_guineensis	Elaeis_oleifera)	Bactris_major))	(((((((Leopoldinia_pulchra	Pelagodoxa_henryana)	((Oenocarpus_bataua	Oenocarpus_minor)	Prestoea_acuminata))	((Dypsis_decaryi	Dictyosperma_album)	(Hydriastele_microspadix	(Heterospathe_cagayanensis	(Burretiokentia_grandiflora	(Veitchia_spiralis	Kentiopsis_piersoniorum))))))	Geonoma_undata)	Manicaria_saccifera)	(((Pseudophoenix_vinifera	((Iriartea_deltoidea	(Calamus_caryotoides	Nypa_fruticans))	(Sclerosperma_profizianum	(Podococcus_barteri	Orania_palindan))))	(Sabal_domingensis	(Phoenix_dactylifera	Serenoa_repens)))	Chamaedorea_seifrizii))	Roystonea_regia)))	Kingia_australis);
((Nypa_fruticans	(((Serenoa_repens	(Sabal_domingensis	Phoenix_dactylifera))	((((Orania_palindan	(Sclerosperma_profizianum	Podococcus_barteri))	Pseudophoenix_vinifera)	(Chamaedorea_seifrizii	((Roystonea_regia	(Attalea_speciosa	(((Reinhardtia_paiewonskiana	Reinhardtia_latisecta)	(Reinhardtia_gracilis	Reinhardtia_simplex))	((Elaeis_guineensis	Elaeis_oleifera)	Bactris_major))))	(Manicaria_saccifera	(((Leopoldinia_pulchra	Geonoma_undata)	(Pelagodoxa_henryana	((Oenocarpus_bataua	Oenocarpus_minor)	Prestoea_acuminata)))	((Dypsis_decaryi	Dictyosperma_album)	(Heterospathe_cagayanensis	((Hydriastele_microspadix	Veitchia_spiralis)	(Kentiopsis_piersoniorum	Burretiokentia_grandiflora)))))))))	Iriartea_deltoidea))	Calamus_caryotoides))	Kingia_australis);
((((Serenoa_repens	(Sabal_domingensis	Phoenix_dactylifera))	((((Sclerosperma_profizianum	(Podococcus_barteri	Orania_palindan))	(Pseudophoenix_vinifera	Chamaedorea_seifrizii))	((Roystonea_regia	(Attalea_speciosa	(((Reinhardtia_paiewonskiana	Reinhardtia_latisecta)	(Reinhardtia_gracilis	Reinhardtia_simplex))	((Elaeis_guineensis	Elaeis_oleifera)	Bactris_major))))	((Manicaria_saccifera	(((Pelagodoxa_henryana	Geonoma_undata)	((Oenocarpus_bataua	Oenocarpus_minor)	Prestoea_acuminata))	((Dypsis_decaryi	Dictyosperma_album)	((Kentiopsis_piersoniorum	((Hydriastele_microspadix	Burretiokentia_grandiflora)	Heterospathe_cagayanensis))	Veitchia_spiralis))))	Leopoldinia_pulchra)))	Iriartea_deltoidea))	(Calamus_caryotoides	Nypa_fruticans))	Kingia_australis);
((Calamus_caryotoides	(Nypa_fruticans	((Sabal_domingensis	Phoenix_dactylifera)	((Iriartea_deltoidea	Pseudophoenix_vinifera)	((Chamaedorea_seifrizii	((Roystonea_regia	(Attalea_speciosa	(((Reinhardtia_paiewonskiana	Reinhardtia_latisecta)	(Reinhardtia_gracilis	Reinhardtia_simplex))	((Elaeis_guineensis	Elaeis_oleifera)	Bactris_major))))	(Geonoma_undata	((((Dypsis_decaryi	Dictyosperma_album)	(Heterospathe_cagayanensis	((Burretiokentia_grandiflora	Kentiopsis_piersoniorum)	(Veitchia_spiralis	Hydriastele_microspadix))))	(((Oenocarpus_bataua	Oenocarpus_minor)	Prestoea_acuminata)	(Pelagodoxa_henryana	Leopoldinia_pulchra)))	Manicaria_saccifera))))	(Serenoa_repens	(Sclerosperma_profizianum	(Podococcus_barteri	Orania_palindan))))))))	Kingia_australis);
(((Calamus_caryotoides	Nypa_fruticans)	((Sabal_domingensis	Phoenix_dactylifera)	(Pseudophoenix_vinifera	(((Roystonea_regia	(Attalea_speciosa	(((Reinhardtia_paiewonskiana	Reinhardtia_latisecta)	(Reinhardtia_gracilis	Reinhardtia_simplex))	((Elaeis_guineensis	Elaeis_oleifera)	Bactris_major))))	((((Dypsis_decaryi	Dictyosperma_album)	(Heterospathe_cagayanensis	((Burretiokentia_grandiflora	Kentiopsis_piersoniorum)	(Veitchia_spiralis	Hydriastele_microspadix))))	(Geonoma_undata	(((Oenocarpus_bataua	Oenocarpus_minor)	Prestoea_acuminata)	(Pelagodoxa_henryana	Leopoldinia_pulchra))))	Manicaria_saccifera))	((Serenoa_repens	(Sclerosperma_profizianum	(Podococcus_barteri	Orania_palindan)))	(Chamaedorea_seifrizii	Iriartea_deltoidea))))))	Kingia_australis);
((Calamus_caryotoides	(Nypa_fruticans	((Serenoa_repens	(Sabal_domingensis	Phoenix_dactylifera))	(Iriartea_deltoidea	(((Chamaedorea_seifrizii	(Roystonea_regia	(Attalea_speciosa	(((Reinhardtia_paiewonskiana	Reinhardtia_latisecta)	(Reinhardtia_gracilis	Reinhardtia_simplex))	((Elaeis_guineensis	Elaeis_oleifera)	Bactris_major)))))	((((Dypsis_decaryi	Dictyosperma_album)	((Heterospathe_cagayanensis	((Burretiokentia_grandiflora	Hydriastele_microspadix)	Kentiopsis_piersoniorum))	Veitchia_spiralis))	(((Pelagodoxa_henryana	Geonoma_undata)	((Oenocarpus_bataua	Oenocarpus_minor)	Prestoea_acuminata))	Leopoldinia_pulchra))	Manicaria_saccifera))	((Podococcus_barteri	(Orania_palindan	Sclerosperma_profizianum))	Pseudophoenix_vinifera))))))	Kingia_australis);
((Iriartea_deltoidea	(((((Chamaedorea_seifrizii	((Roystonea_regia	(Attalea_speciosa	(((Reinhardtia_paiewonskiana	Reinhardtia_latisecta)	(Reinhardtia_gracilis	Reinhardtia_simplex))	((Elaeis_guineensis	Elaeis_oleifera)	Bactris_major))))	(((((Dypsis_decaryi	Dictyosperma_album)	(Heterospathe_cagayanensis	((Veitchia_spiralis	Hydriastele_microspadix)	(Kentiopsis_piersoniorum	Burretiokentia_grandiflora))))	(((Oenocarpus_bataua	Oenocarpus_minor)	Prestoea_acuminata)	Leopoldinia_pulchra))	Manicaria_saccifera)	(Pelagodoxa_henryana	Geonoma_undata))))	(Sclerosperma_profizianum	(Podococcus_barteri	Orania_palindan)))	(Serenoa_repens	(Sabal_domingensis	Phoenix_dactylifera)))	Pseudophoenix_vinifera)	(Calamus_caryotoides	Nypa_fruticans)))	Kingia_australis);
((Calamus_caryotoides	(Nypa_fruticans	(Iriartea_deltoidea	(((Sclerosperma_profizianum	(Podococcus_barteri	Orania_palindan))	((Serenoa_repens	(Sabal_domingensis	Phoenix_dactylifera))	(Chamaedorea_seifrizii	((Roystonea_regia	(Attalea_speciosa	(((Reinhardtia_paiewonskiana	Reinhardtia_latisecta)	(Reinhardtia_gracilis	Reinhardtia_simplex))	((Elaeis_guineensis	Elaeis_oleifera)	Bactris_major))))	(Manicaria_saccifera	(Geonoma_undata	(((Dypsis_decaryi	Dictyosperma_album)	(Hydriastele_microspadix	((Veitchia_spiralis	(Kentiopsis_piersoniorum	Burretiokentia_grandiflora))	Heterospathe_cagayanensis)))	(((Oenocarpus_bataua	Oenocarpus_minor)	Prestoea_acuminata)	(Leopoldinia_pulchra	Pelagodoxa_henryana)))))))))	Pseudophoenix_vinifera))))	Kingia_australis);
((Calamus_caryotoides	(Nypa_fruticans	((Serenoa_repens	(Sabal_domingensis	Phoenix_dactylifera))	((Pseudophoenix_vinifera	((Podococcus_barteri	Orania_palindan)	Sclerosperma_profizianum))	(Chamaedorea_seifrizii	((Iriartea_deltoidea	(Roystonea_regia	(Attalea_speciosa	(((Reinhardtia_paiewonskiana	Reinhardtia_latisecta)	(Reinhardtia_gracilis	Reinhardtia_simplex))	((Elaeis_guineensis	Elaeis_oleifera)	Bactris_major)))))	(Geonoma_undata	((((Dypsis_decaryi	Dictyosperma_album)	((Veitchia_spiralis	(Kentiopsis_piersoniorum	Burretiokentia_grandiflora))	(Heterospathe_cagayanensis	Hydriastele_microspadix)))	(((Oenocarpus_bataua	Oenocarpus_minor)	Prestoea_acuminata)	(Leopoldinia_pulchra	Pelagodoxa_henryana)))	Manicaria_saccifera))))))))	Kingia_australis);
((Nypa_fruticans	(Chamaedorea_seifrizii	(Iriartea_deltoidea	(((((Geonoma_undata	((((Dypsis_decaryi	Dictyosperma_album)	((((Kentiopsis_piersoniorum	Burretiokentia_grandiflora)	Veitchia_spiralis)	Heterospathe_cagayanensis)	Hydriastele_microspadix))	((Leopoldinia_pulchra	Pelagodoxa_henryana)	(Prestoea_acuminata	(Oenocarpus_minor	Oenocarpus_bataua))))	Manicaria_saccifera))	(Roystonea_regia	(Attalea_speciosa	((Bactris_major	(Elaeis_guineensis	Elaeis_oleifera))	((Reinhardtia_latisecta	Reinhardtia_paiewonskiana)	(Reinhardtia_gracilis	Reinhardtia_simplex))))))	(Sabal_domingensis	(Phoenix_dactylifera	Serenoa_repens)))	((Orania_palindan	Podococcus_barteri)	Sclerosperma_profizianum))	(Calamus_caryotoides	Pseudophoenix_vinifera)))))	Kingia_australis);
((Attalea_speciosa	(((Bactris_major	(Elaeis_guineensis	Elaeis_oleifera))	((Reinhardtia_latisecta	Reinhardtia_paiewonskiana)	(Reinhardtia_gracilis	Reinhardtia_simplex)))	((((((Orania_palindan	Podococcus_barteri)	Sclerosperma_profizianum)	Chamaedorea_seifrizii)	((((Nypa_fruticans	Calamus_caryotoides)	Pseudophoenix_vinifera)	(Sabal_domingensis	(Phoenix_dactylifera	Serenoa_repens)))	Iriartea_deltoidea))	((Geonoma_undata	(((Leopoldinia_pulchra	Pelagodoxa_henryana)	(Prestoea_acuminata	(Oenocarpus_minor	Oenocarpus_bataua)))	((Dypsis_decaryi	Dictyosperma_album)	((Kentiopsis_piersoniorum	(Burretiokentia_grandiflora	(Hydriastele_microspadix	Veitchia_spiralis)))	Heterospathe_cagayanensis))))	Manicaria_saccifera))	Roystonea_regia)))	Kingia_australis);
((Calamus_caryotoides	(((Pseudophoenix_vinifera	((Chamaedorea_seifrizii	((Roystonea_regia	(Attalea_speciosa	((Bactris_major	(Elaeis_guineensis	Elaeis_oleifera))	((Reinhardtia_latisecta	Reinhardtia_paiewonskiana)	(Reinhardtia_gracilis	Reinhardtia_simplex)))))	((Geonoma_undata	(((Leopoldinia_pulchra	Pelagodoxa_henryana)	(Prestoea_acuminata	(Oenocarpus_minor	Oenocarpus_bataua)))	((Dypsis_decaryi	Dictyosperma_album)	(Hydriastele_microspadix	(Heterospathe_cagayanensis	(Veitchia_spiralis	(Burretiokentia_grandiflora	Kentiopsis_piersoniorum)))))))	Manicaria_saccifera)))	(Podococcus_barteri	(Sclerosperma_profizianum	Orania_palindan))))	(Iriartea_deltoidea	(Sabal_domingensis	(Phoenix_dactylifera	Serenoa_repens))))	Nypa_fruticans))	Kingia_australis);
((Calamus_caryotoides	(((Sabal_domingensis	(Phoenix_dactylifera	Serenoa_repens))	((Iriartea_deltoidea	Chamaedorea_seifrizii)	(((Roystonea_regia	(Attalea_speciosa	((Bactris_major	(Elaeis_guineensis	Elaeis_oleifera))	((Reinhardtia_latisecta	Reinhardtia_paiewonskiana)	(Reinhardtia_gracilis	Reinhardtia_simplex)))))	((Geonoma_undata	(((Leopoldinia_pulchra	Pelagodoxa_henryana)	(Prestoea_acuminata	(Oenocarpus_minor	Oenocarpus_bataua)))	((Dypsis_decaryi	Dictyosperma_album)	(Heterospathe_cagayanensis	((Veitchia_spiralis	(Burretiokentia_grandiflora	Kentiopsis_piersoniorum))	Hydriastele_microspadix)))))	Manicaria_saccifera))	((Podococcus_barteri	(Sclerosperma_profizianum	Orania_palindan))	Pseudophoenix_vinifera))))	Nypa_fruticans))	Kingia_australis);
((Nypa_fruticans	(Calamus_caryotoides	((Sabal_domingensis	(Phoenix_dactylifera	Serenoa_repens))	(((Chamaedorea_seifrizii	((Orania_palindan	Podococcus_barteri)	Sclerosperma_profizianum))	Iriartea_deltoidea)	(((Roystonea_regia	(Attalea_speciosa	((Bactris_major	(Elaeis_guineensis	Elaeis_oleifera))	((Reinhardtia_latisecta	Reinhardtia_paiewonskiana)	(Reinhardtia_gracilis	Reinhardtia_simplex)))))	((((Dypsis_decaryi	Dictyosperma_album)	(Hydriastele_microspadix	(Heterospathe_cagayanensis	(Veitchia_spiralis	(Burretiokentia_grandiflora	Kentiopsis_piersoniorum)))))	(Geonoma_undata	((Leopoldinia_pulchra	Pelagodoxa_henryana)	(Prestoea_acuminata	(Oenocarpus_minor	Oenocarpus_bataua)))))	Manicaria_saccifera))	Pseudophoenix_vinifera)))))	Kingia_australis);
(((((Sabal_domingensis	(Phoenix_dactylifera	Serenoa_repens))	(((((Roystonea_regia	(Attalea_speciosa	((Bactris_major	(Elaeis_guineensis	Elaeis_oleifera))	((Reinhardtia_latisecta	Reinhardtia_paiewonskiana)	(Reinhardtia_gracilis	Reinhardtia_simplex)))))	((((Dypsis_decaryi	Dictyosperma_album)	(Heterospathe_cagayanensis	(Kentiopsis_piersoniorum	(Hydriastele_microspadix	(Burretiokentia_grandiflora	Veitchia_spiralis)))))	((Prestoea_acuminata	(Oenocarpus_minor	Oenocarpus_bataua))	(Geonoma_undata	(Leopoldinia_pulchra	Pelagodoxa_henryana))))	Manicaria_saccifera))	Chamaedorea_seifrizii)	(Orania_palindan	(Podococcus_barteri	Sclerosperma_profizianum)))	Pseudophoenix_vinifera))	Iriartea_deltoidea)	(Nypa_fruticans	Calamus_caryotoides))	Kingia_australis);
((((Pseudophoenix_vinifera	((Orania_palindan	(Podococcus_barteri	Sclerosperma_profizianum))	((((Roystonea_regia	(Attalea_speciosa	((Bactris_major	(Elaeis_guineensis	Elaeis_oleifera))	((Reinhardtia_latisecta	Reinhardtia_paiewonskiana)	(Reinhardtia_gracilis	Reinhardtia_simplex)))))	((((Dypsis_decaryi	Dictyosperma_album)	(Heterospathe_cagayanensis	(Kentiopsis_piersoniorum	(Hydriastele_microspadix	(Burretiokentia_grandiflora	Veitchia_spiralis)))))	((Prestoea_acuminata	(Oenocarpus_minor	Oenocarpus_bataua))	(Leopoldinia_pulchra	Pelagodoxa_henryana)))	(Geonoma_undata	Manicaria_saccifera)))	Chamaedorea_seifrizii)	(Iriartea_deltoidea	(Serenoa_repens	(Sabal_domingensis	Phoenix_dactylifera))))))	Calamus_caryotoides)	Nypa_fruticans)	Kingia_australis);
((Calamus_caryotoides	(Nypa_fruticans	(((Serenoa_repens	(Sabal_domingensis	Phoenix_dactylifera))	(((Sclerosperma_profizianum	(Orania_palindan	Podococcus_barteri))	(((Roystonea_regia	(Attalea_speciosa	((Bactris_major	(Elaeis_guineensis	Elaeis_oleifera))	((Reinhardtia_latisecta	Reinhardtia_paiewonskiana)	(Reinhardtia_gracilis	Reinhardtia_simplex)))))	(Manicaria_saccifera	((((Dypsis_decaryi	Dictyosperma_album)	((Heterospathe_cagayanensis	(Veitchia_spiralis	(Burretiokentia_grandiflora	Kentiopsis_piersoniorum)))	Hydriastele_microspadix))	((Prestoea_acuminata	(Oenocarpus_minor	Oenocarpus_bataua))	(Leopoldinia_pulchra	Pelagodoxa_henryana)))	Geonoma_undata)))	Chamaedorea_seifrizii))	Pseudophoenix_vinifera))	Iriartea_deltoidea)))	Kingia_australis);
((Calamus_caryotoides	(Nypa_fruticans	((Sabal_domingensis	(Phoenix_dactylifera	Serenoa_repens))	((((Roystonea_regia	((Iriartea_deltoidea	Attalea_speciosa)	((Bactris_major	(Elaeis_guineensis	Elaeis_oleifera))	((Reinhardtia_latisecta	Reinhardtia_paiewonskiana)	(Reinhardtia_gracilis	Reinhardtia_simplex)))))	(Manicaria_saccifera	((((Dypsis_decaryi	Dictyosperma_album)	((Heterospathe_cagayanensis	(Veitchia_spiralis	(Burretiokentia_grandiflora	Kentiopsis_piersoniorum)))	Hydriastele_microspadix))	((Prestoea_acuminata	(Oenocarpus_minor	Oenocarpus_bataua))	(Leopoldinia_pulchra	Pelagodoxa_henryana)))	Geonoma_undata)))	Chamaedorea_seifrizii)	(Pseudophoenix_vinifera	(Sclerosperma_profizianum	(Orania_palindan	Podococcus_barteri)))))))	Kingia_australis);
((Sabal_domingensis	(Phoenix_dactylifera	((Iriartea_deltoidea	Serenoa_repens)	(((Manicaria_saccifera	(((Dypsis_decaryi	Dictyosperma_album)	((Heterospathe_cagayanensis	(Burretiokentia_grandiflora	(Kentiopsis_piersoniorum	Veitchia_spiralis)))	Hydriastele_microspadix))	((Prestoea_acuminata	(Oenocarpus_minor	Oenocarpus_bataua))	(Geonoma_undata	(Leopoldinia_pulchra	Pelagodoxa_henryana)))))	(Chamaedorea_seifrizii	(Roystonea_regia	(Attalea_speciosa	((Bactris_major	(Elaeis_guineensis	Elaeis_oleifera))	((Reinhardtia_latisecta	Reinhardtia_paiewonskiana)	(Reinhardtia_gracilis	Reinhardtia_simplex)))))))	(Pseudophoenix_vinifera	((Podococcus_barteri	Sclerosperma_profizianum)	(Nypa_fruticans	(Calamus_caryotoides	Orania_palindan))))))))	Kingia_australis);
((((Chamaedorea_seifrizii	(Pseudophoenix_vinifera	((((Roystonea_regia	(Attalea_speciosa	(((Elaeis_oleifera	Elaeis_guineensis)	Bactris_major)	((Reinhardtia_gracilis	Reinhardtia_simplex)	(Reinhardtia_paiewonskiana	Reinhardtia_latisecta)))))	(Iriartea_deltoidea	(Serenoa_repens	(Sabal_domingensis	Phoenix_dactylifera))))	((((Pelagodoxa_henryana	Leopoldinia_pulchra)	((Oenocarpus_minor	Oenocarpus_bataua)	Prestoea_acuminata))	Geonoma_undata)	(Manicaria_saccifera	((Dictyosperma_album	Dypsis_decaryi)	((Kentiopsis_piersoniorum	(Veitchia_spiralis	(Hydriastele_microspadix	Burretiokentia_grandiflora)))	Heterospathe_cagayanensis)))))	((Podococcus_barteri	Sclerosperma_profizianum)	Orania_palindan))))	Nypa_fruticans)	Calamus_caryotoides)	Kingia_australis);
(((Nypa_fruticans	((Iriartea_deltoidea	((Roystonea_regia	(Attalea_speciosa	(((Elaeis_oleifera	Elaeis_guineensis)	Bactris_major)	((Reinhardtia_gracilis	Reinhardtia_simplex)	(Reinhardtia_paiewonskiana	Reinhardtia_latisecta)))))	((Manicaria_saccifera	(((Dictyosperma_album	Dypsis_decaryi)	(((Burretiokentia_grandiflora	(Kentiopsis_piersoniorum	Veitchia_spiralis))	Heterospathe_cagayanensis)	Hydriastele_microspadix))	(((Pelagodoxa_henryana	Leopoldinia_pulchra)	((Oenocarpus_minor	Oenocarpus_bataua)	Prestoea_acuminata))	Geonoma_undata)))	((Chamaedorea_seifrizii	(Sclerosperma_profizianum	(Orania_palindan	Podococcus_barteri)))	(Serenoa_repens	(Sabal_domingensis	Phoenix_dactylifera))))))	Pseudophoenix_vinifera))	Calamus_caryotoides)	Kingia_australis);
((Nypa_fruticans	(((Serenoa_repens	(Sabal_domingensis	Phoenix_dactylifera))	((((Roystonea_regia	(Attalea_speciosa	(((Elaeis_oleifera	Elaeis_guineensis)	Bactris_major)	((Reinhardtia_gracilis	Reinhardtia_simplex)	(Reinhardtia_paiewonskiana	Reinhardtia_latisecta)))))	(Manicaria_saccifera	((((Dictyosperma_album	Dypsis_decaryi)	((Kentiopsis_piersoniorum	((Burretiokentia_grandiflora	Hydriastele_microspadix)	Veitchia_spiralis))	Heterospathe_cagayanensis))	(((Oenocarpus_minor	Oenocarpus_bataua)	Prestoea_acuminata)	(Pelagodoxa_henryana	Leopoldinia_pulchra)))	Geonoma_undata)))	(Chamaedorea_seifrizii	(Pseudophoenix_vinifera	(Sclerosperma_profizianum	(Orania_palindan	Podococcus_barteri)))))	Iriartea_deltoidea))	Calamus_caryotoides))	Kingia_australis);
((Serenoa_repens	((((((Orania_palindan	(Podococcus_barteri	Sclerosperma_profizianum))	(((Roystonea_regia	(Attalea_speciosa	(((Elaeis_oleifera	Elaeis_guineensis)	Bactris_major)	((Reinhardtia_gracilis	Reinhardtia_simplex)	(Reinhardtia_paiewonskiana	Reinhardtia_latisecta)))))	(Manicaria_saccifera	((((Dictyosperma_album	Dypsis_decaryi)	(((Burretiokentia_grandiflora	Kentiopsis_piersoniorum)	(Hydriastele_microspadix	Veitchia_spiralis))	Heterospathe_cagayanensis))	(((Oenocarpus_minor	Oenocarpus_bataua)	Prestoea_acuminata)	(Pelagodoxa_henryana	Leopoldinia_pulchra)))	Geonoma_undata)))	Chamaedorea_seifrizii))	Pseudophoenix_vinifera)	Iriartea_deltoidea)	(Calamus_caryotoides	Nypa_fruticans))	(Phoenix_dactylifera	Sabal_domingensis)))	Kingia_australis);
(((Nypa_fruticans	(Iriartea_deltoidea	(((Phoenix_dactylifera	Sabal_domingensis)	Serenoa_repens)	(((Sclerosperma_profizianum	(Orania_palindan	Podococcus_barteri))	(((Roystonea_regia	(Attalea_speciosa	(((Elaeis_oleifera	Elaeis_guineensis)	Bactris_major)	((Reinhardtia_gracilis	Reinhardtia_simplex)	(Reinhardtia_paiewonskiana	Reinhardtia_latisecta)))))	(Manicaria_saccifera	((((Dictyosperma_album	Dypsis_decaryi)	((Kentiopsis_piersoniorum	((Hydriastele_microspadix	Veitchia_spiralis)	Burretiokentia_grandiflora))	Heterospathe_cagayanensis))	(((Oenocarpus_minor	Oenocarpus_bataua)	Prestoea_acuminata)	(Pelagodoxa_henryana	Leopoldinia_pulchra)))	Geonoma_undata)))	Chamaedorea_seifrizii))	Pseudophoenix_vinifera))))	Calamus_caryotoides)	Kingia_australis);
(((Nypa_fruticans	(((Phoenix_dactylifera	Sabal_domingensis)	Serenoa_repens)	(Iriartea_deltoidea	(Pseudophoenix_vinifera	((Podococcus_barteri	(Sclerosperma_profizianum	Orania_palindan))	(((Roystonea_regia	(Attalea_speciosa	(((Elaeis_oleifera	Elaeis_guineensis)	Bactris_major)	((Reinhardtia_gracilis	Reinhardtia_simplex)	(Reinhardtia_paiewonskiana	Reinhardtia_latisecta)))))	(Manicaria_saccifera	((((Dictyosperma_album	Dypsis_decaryi)	(((Veitchia_spiralis	Kentiopsis_piersoniorum)	(Burretiokentia_grandiflora	Heterospathe_cagayanensis))	Hydriastele_microspadix))	(((Oenocarpus_minor	Oenocarpus_bataua)	Prestoea_acuminata)	(Pelagodoxa_henryana	Leopoldinia_pulchra)))	Geonoma_undata)))	Chamaedorea_seifrizii))))))	Calamus_caryotoides)	Kingia_australis);
(((Nypa_fruticans	(((Phoenix_dactylifera	Sabal_domingensis)	Serenoa_repens)	(((((Roystonea_regia	(Attalea_speciosa	(((Elaeis_oleifera	Elaeis_guineensis)	Bactris_major)	((Reinhardtia_gracilis	Reinhardtia_simplex)	(Reinhardtia_paiewonskiana	Reinhardtia_latisecta)))))	(Geonoma_undata	(Manicaria_saccifera	(((Dictyosperma_album	Dypsis_decaryi)	(((Hydriastele_microspadix	Veitchia_spiralis)	(Burretiokentia_grandiflora	Kentiopsis_piersoniorum))	Heterospathe_cagayanensis))	(((Oenocarpus_minor	Oenocarpus_bataua)	Prestoea_acuminata)	(Pelagodoxa_henryana	Leopoldinia_pulchra))))))	Chamaedorea_seifrizii)	(Pseudophoenix_vinifera	(Sclerosperma_profizianum	(Orania_palindan	Podococcus_barteri))))	Iriartea_deltoidea)))	Calamus_caryotoides)	Kingia_australis);
(((Nypa_fruticans	(((Phoenix_dactylifera	Sabal_domingensis)	Serenoa_repens)	(((((Roystonea_regia	(Attalea_speciosa	(((Elaeis_oleifera	Elaeis_guineensis)	Bactris_major)	((Reinhardtia_gracilis	Reinhardtia_simplex)	(Reinhardtia_paiewonskiana	Reinhardtia_latisecta)))))	(Geonoma_undata	(Manicaria_saccifera	(((Dictyosperma_album	Dypsis_decaryi)	(((Hydriastele_microspadix	Veitchia_spiralis)	(Burretiokentia_grandiflora	Kentiopsis_piersoniorum))	Heterospathe_cagayanensis))	(((Oenocarpus_minor	Oenocarpus_bataua)	Prestoea_acuminata)	(Pelagodoxa_henryana	Leopoldinia_pulchra))))))	Chamaedorea_seifrizii)	(Pseudophoenix_vinifera	(Sclerosperma_profizianum	(Orania_palindan	Podococcus_barteri))))	Iriartea_deltoidea)))	Calamus_caryotoides)	Kingia_australis);
((Sabal_domingensis	((((Serenoa_repens	Iriartea_deltoidea)	(Pseudophoenix_vinifera	(((Roystonea_regia	(Attalea_speciosa	(((Elaeis_oleifera	Elaeis_guineensis)	Bactris_major)	((Reinhardtia_gracilis	Reinhardtia_simplex)	(Reinhardtia_paiewonskiana	Reinhardtia_latisecta)))))	((Geonoma_undata	(Manicaria_saccifera	(((Dictyosperma_album	Dypsis_decaryi)	(((Hydriastele_microspadix	Burretiokentia_grandiflora)	(Heterospathe_cagayanensis	Kentiopsis_piersoniorum))	Veitchia_spiralis))	(((Oenocarpus_minor	Oenocarpus_bataua)	Prestoea_acuminata)	(Pelagodoxa_henryana	Leopoldinia_pulchra)))))	Chamaedorea_seifrizii))	(Podococcus_barteri	(Sclerosperma_profizianum	Orania_palindan)))))	(Calamus_caryotoides	Nypa_fruticans))	Phoenix_dactylifera))	Kingia_australis);
((Calamus_caryotoides	(Nypa_fruticans	(Pseudophoenix_vinifera	(Chamaedorea_seifrizii	((Sclerosperma_profizianum	(Orania_palindan	Podococcus_barteri))	((Serenoa_repens	(Phoenix_dactylifera	Sabal_domingensis))	((Iriartea_deltoidea	(Roystonea_regia	(Attalea_speciosa	(((Elaeis_oleifera	Elaeis_guineensis)	Bactris_major)	((Reinhardtia_gracilis	Reinhardtia_simplex)	(Reinhardtia_paiewonskiana	Reinhardtia_latisecta))))))	(Manicaria_saccifera	((((Dictyosperma_album	Dypsis_decaryi)	(Heterospathe_cagayanensis	((Kentiopsis_piersoniorum	Burretiokentia_grandiflora)	(Hydriastele_microspadix	Veitchia_spiralis))))	(((Oenocarpus_minor	Oenocarpus_bataua)	Prestoea_acuminata)	(Pelagodoxa_henryana	Leopoldinia_pulchra)))	Geonoma_undata)))))))))	Kingia_australis);
(((Nypa_fruticans	((Serenoa_repens	(Sabal_domingensis	Phoenix_dactylifera))	(((Chamaedorea_seifrizii	(Sclerosperma_profizianum	(Orania_palindan	Podococcus_barteri)))	((Manicaria_saccifera	(((Dypsis_decaryi	Dictyosperma_album)	(Heterospathe_cagayanensis	((Hydriastele_microspadix	Veitchia_spiralis)	(Kentiopsis_piersoniorum	Burretiokentia_grandiflora))))	((Prestoea_acuminata	(Oenocarpus_minor	Oenocarpus_bataua))	(Leopoldinia_pulchra	(Pelagodoxa_henryana	Geonoma_undata)))))	((Attalea_speciosa	(((Reinhardtia_latisecta	Reinhardtia_paiewonskiana)	(Reinhardtia_gracilis	Reinhardtia_simplex))	(Bactris_major	(Elaeis_guineensis	Elaeis_oleifera))))	Roystonea_regia)))	(Pseudophoenix_vinifera	Iriartea_deltoidea))))	Calamus_caryotoides)	Kingia_australis);
(((Nypa_fruticans	(((Podococcus_barteri	(Sclerosperma_profizianum	Orania_palindan))	((Iriartea_deltoidea	(Serenoa_repens	(Sabal_domingensis	Phoenix_dactylifera)))	(Chamaedorea_seifrizii	((Manicaria_saccifera	((Pelagodoxa_henryana	(Leopoldinia_pulchra	((Prestoea_acuminata	(Oenocarpus_minor	Oenocarpus_bataua))	((Dypsis_decaryi	Dictyosperma_album)	(Hydriastele_microspadix	((Burretiokentia_grandiflora	(Kentiopsis_piersoniorum	Veitchia_spiralis))	Heterospathe_cagayanensis))))))	Geonoma_undata))	((Attalea_speciosa	(((Reinhardtia_latisecta	Reinhardtia_paiewonskiana)	(Reinhardtia_gracilis	Reinhardtia_simplex))	(Bactris_major	(Elaeis_guineensis	Elaeis_oleifera))))	Roystonea_regia)))))	Pseudophoenix_vinifera))	Calamus_caryotoides)	Kingia_australis);
(((((Iriartea_deltoidea	(((Chamaedorea_seifrizii	((Manicaria_saccifera	(((((Prestoea_acuminata	(Oenocarpus_minor	Oenocarpus_bataua))	Leopoldinia_pulchra)	Pelagodoxa_henryana)	((Dypsis_decaryi	Dictyosperma_album)	(((Hydriastele_microspadix	Veitchia_spiralis)	(Burretiokentia_grandiflora	Kentiopsis_piersoniorum))	Heterospathe_cagayanensis)))	Geonoma_undata))	((Attalea_speciosa	(((Reinhardtia_latisecta	Reinhardtia_paiewonskiana)	(Reinhardtia_gracilis	Reinhardtia_simplex))	(Bactris_major	(Elaeis_guineensis	Elaeis_oleifera))))	Roystonea_regia)))	(Sclerosperma_profizianum	(Orania_palindan	Podococcus_barteri)))	Pseudophoenix_vinifera))	(Serenoa_repens	(Sabal_domingensis	Phoenix_dactylifera)))	Nypa_fruticans)	Calamus_caryotoides)	Kingia_australis);
(((((Iriartea_deltoidea	(((Chamaedorea_seifrizii	((Manicaria_saccifera	((((Prestoea_acuminata	(Oenocarpus_minor	Oenocarpus_bataua))	(Leopoldinia_pulchra	Pelagodoxa_henryana))	((Dypsis_decaryi	Dictyosperma_album)	((((Kentiopsis_piersoniorum	Burretiokentia_grandiflora)	Veitchia_spiralis)	Hydriastele_microspadix)	Heterospathe_cagayanensis)))	Geonoma_undata))	((Attalea_speciosa	(((Reinhardtia_latisecta	Reinhardtia_paiewonskiana)	(Reinhardtia_gracilis	Reinhardtia_simplex))	(Bactris_major	(Elaeis_guineensis	Elaeis_oleifera))))	Roystonea_regia)))	(Sclerosperma_profizianum	(Orania_palindan	Podococcus_barteri)))	Pseudophoenix_vinifera))	(Serenoa_repens	(Sabal_domingensis	Phoenix_dactylifera)))	Nypa_fruticans)	Calamus_caryotoides)	Kingia_australis);
(((((Iriartea_deltoidea	(((Chamaedorea_seifrizii	((Manicaria_saccifera	((((Prestoea_acuminata	(Oenocarpus_minor	Oenocarpus_bataua))	(Leopoldinia_pulchra	Pelagodoxa_henryana))	((Dypsis_decaryi	Dictyosperma_album)	((((Kentiopsis_piersoniorum	Burretiokentia_grandiflora)	Hydriastele_microspadix)	Heterospathe_cagayanensis)	Veitchia_spiralis)))	Geonoma_undata))	((Attalea_speciosa	(((Reinhardtia_latisecta	Reinhardtia_paiewonskiana)	(Reinhardtia_gracilis	Reinhardtia_simplex))	(Bactris_major	(Elaeis_guineensis	Elaeis_oleifera))))	Roystonea_regia)))	(Sclerosperma_profizianum	(Orania_palindan	Podococcus_barteri)))	Pseudophoenix_vinifera))	(Phoenix_dactylifera	(Serenoa_repens	Sabal_domingensis)))	Nypa_fruticans)	Calamus_caryotoides)	Kingia_australis);
((((((Chamaedorea_seifrizii	((Manicaria_saccifera	((((Prestoea_acuminata	(Oenocarpus_minor	Oenocarpus_bataua))	(Leopoldinia_pulchra	Pelagodoxa_henryana))	((Dypsis_decaryi	Dictyosperma_album)	(((Kentiopsis_piersoniorum	(Burretiokentia_grandiflora	Hydriastele_microspadix))	Heterospathe_cagayanensis)	Veitchia_spiralis)))	Geonoma_undata))	((Attalea_speciosa	(((Reinhardtia_latisecta	Reinhardtia_paiewonskiana)	(Reinhardtia_gracilis	Reinhardtia_simplex))	(Bactris_major	(Elaeis_guineensis	Elaeis_oleifera))))	Roystonea_regia)))	(((Sclerosperma_profizianum	(Orania_palindan	Podococcus_barteri))	Pseudophoenix_vinifera)	Iriartea_deltoidea))	(Sabal_domingensis	(Phoenix_dactylifera	Serenoa_repens)))	Nypa_fruticans)	Calamus_caryotoides)	Kingia_australis);
(((((((Chamaedorea_seifrizii	(((((Prestoea_acuminata	(Oenocarpus_minor	Oenocarpus_bataua))	((Dypsis_decaryi	Dictyosperma_album)	(((Kentiopsis_piersoniorum	Burretiokentia_grandiflora)	(Heterospathe_cagayanensis	Hydriastele_microspadix))	Veitchia_spiralis)))	(Leopoldinia_pulchra	Pelagodoxa_henryana))	(Geonoma_undata	Manicaria_saccifera))	((Attalea_speciosa	(((Reinhardtia_latisecta	Reinhardtia_paiewonskiana)	(Reinhardtia_gracilis	Reinhardtia_simplex))	(Bactris_major	(Elaeis_guineensis	Elaeis_oleifera))))	Roystonea_regia)))	((Sclerosperma_profizianum	(Orania_palindan	Podococcus_barteri))	Pseudophoenix_vinifera))	(Sabal_domingensis	(Phoenix_dactylifera	Serenoa_repens)))	Iriartea_deltoidea)	Nypa_fruticans)	Calamus_caryotoides)	Kingia_australis);
((Calamus_caryotoides	((Nypa_fruticans	((Pseudophoenix_vinifera	((((Attalea_speciosa	(((Reinhardtia_latisecta	Reinhardtia_paiewonskiana)	(Reinhardtia_gracilis	Reinhardtia_simplex))	(Bactris_major	(Elaeis_guineensis	Elaeis_oleifera))))	Roystonea_regia)	(Chamaedorea_seifrizii	(Manicaria_saccifera	((((Leopoldinia_pulchra	Pelagodoxa_henryana)	(Prestoea_acuminata	(Oenocarpus_minor	Oenocarpus_bataua)))	((Dypsis_decaryi	Dictyosperma_album)	(((Kentiopsis_piersoniorum	Burretiokentia_grandiflora)	(Heterospathe_cagayanensis	Hydriastele_microspadix))	Veitchia_spiralis)))	Geonoma_undata))))	(Sclerosperma_profizianum	(Orania_palindan	Podococcus_barteri))))	(Serenoa_repens	(Sabal_domingensis	Phoenix_dactylifera))))	Iriartea_deltoidea))	Kingia_australis);
(((Nypa_fruticans	((((Chamaedorea_seifrizii	((Manicaria_saccifera	((((Leopoldinia_pulchra	Pelagodoxa_henryana)	(Prestoea_acuminata	(Oenocarpus_minor	Oenocarpus_bataua)))	((Dypsis_decaryi	Dictyosperma_album)	(Hydriastele_microspadix	(((Veitchia_spiralis	Burretiokentia_grandiflora)	Kentiopsis_piersoniorum)	Heterospathe_cagayanensis))))	Geonoma_undata))	((Attalea_speciosa	(((Reinhardtia_latisecta	Reinhardtia_paiewonskiana)	(Reinhardtia_gracilis	Reinhardtia_simplex))	(Bactris_major	(Elaeis_guineensis	Elaeis_oleifera))))	Roystonea_regia)))	(Sclerosperma_profizianum	(Orania_palindan	Podococcus_barteri)))	(Iriartea_deltoidea	(Serenoa_repens	(Sabal_domingensis	Phoenix_dactylifera))))	Pseudophoenix_vinifera))	Calamus_caryotoides)	Kingia_australis);
((((((Chamaedorea_seifrizii	((Manicaria_saccifera	((((Leopoldinia_pulchra	Pelagodoxa_henryana)	(Prestoea_acuminata	(Oenocarpus_minor	Oenocarpus_bataua)))	((Dypsis_decaryi	Dictyosperma_album)	(Heterospathe_cagayanensis	(Veitchia_spiralis	((Burretiokentia_grandiflora	Hydriastele_microspadix)	Kentiopsis_piersoniorum)))))	Geonoma_undata))	((((Reinhardtia_latisecta	Reinhardtia_paiewonskiana)	(Reinhardtia_gracilis	Reinhardtia_simplex))	((Bactris_major	(Elaeis_guineensis	Elaeis_oleifera))	Attalea_speciosa))	Roystonea_regia)))	(Podococcus_barteri	(Sclerosperma_profizianum	Orania_palindan)))	(Iriartea_deltoidea	(Serenoa_repens	(Sabal_domingensis	Phoenix_dactylifera))))	Pseudophoenix_vinifera)	(Calamus_caryotoides	Nypa_fruticans))	Kingia_australis);
((Nypa_fruticans	((Calamus_caryotoides	(Serenoa_repens	(Sabal_domingensis	Phoenix_dactylifera)))	(Iriartea_deltoidea	((Chamaedorea_seifrizii	((Geonoma_undata	((((Leopoldinia_pulchra	Pelagodoxa_henryana)	(Prestoea_acuminata	(Oenocarpus_minor	Oenocarpus_bataua)))	((Hydriastele_microspadix	((Burretiokentia_grandiflora	(Kentiopsis_piersoniorum	Veitchia_spiralis))	Heterospathe_cagayanensis))	(Dypsis_decaryi	Dictyosperma_album)))	Manicaria_saccifera))	(Attalea_speciosa	(Roystonea_regia	((Bactris_major	(Elaeis_guineensis	Elaeis_oleifera))	((Reinhardtia_gracilis	Reinhardtia_simplex)	(Reinhardtia_latisecta	Reinhardtia_paiewonskiana)))))))	((Sclerosperma_profizianum	(Orania_palindan	Podococcus_barteri))	Pseudophoenix_vinifera)))))	Kingia_australis);
((Calamus_caryotoides	(((Serenoa_repens	(Sabal_domingensis	Phoenix_dactylifera))	((Iriartea_deltoidea	((Chamaedorea_seifrizii	(Manicaria_saccifera	(Geonoma_undata	(((Leopoldinia_pulchra	Pelagodoxa_henryana)	(Prestoea_acuminata	(Oenocarpus_minor	Oenocarpus_bataua)))	((Heterospathe_cagayanensis	((Burretiokentia_grandiflora	Hydriastele_microspadix)	(Kentiopsis_piersoniorum	Veitchia_spiralis)))	(Dypsis_decaryi	Dictyosperma_album))))))	(Roystonea_regia	(Attalea_speciosa	((Bactris_major	(Elaeis_guineensis	Elaeis_oleifera))	((Reinhardtia_gracilis	Reinhardtia_simplex)	(Reinhardtia_latisecta	Reinhardtia_paiewonskiana)))))))	((Sclerosperma_profizianum	(Orania_palindan	Podococcus_barteri))	Pseudophoenix_vinifera)))	Nypa_fruticans))	Kingia_australis);
((Calamus_caryotoides	(((Sabal_domingensis	(Phoenix_dactylifera	Serenoa_repens))	((((Chamaedorea_seifrizii	(Geonoma_undata	((((Leopoldinia_pulchra	Pelagodoxa_henryana)	(Prestoea_acuminata	(Oenocarpus_minor	Oenocarpus_bataua)))	((Heterospathe_cagayanensis	(Hydriastele_microspadix	((Burretiokentia_grandiflora	Kentiopsis_piersoniorum)	Veitchia_spiralis)))	(Dypsis_decaryi	Dictyosperma_album)))	Manicaria_saccifera)))	(Roystonea_regia	(Attalea_speciosa	((Bactris_major	(Elaeis_guineensis	Elaeis_oleifera))	((Reinhardtia_gracilis	Reinhardtia_simplex)	(Reinhardtia_latisecta	Reinhardtia_paiewonskiana))))))	((Orania_palindan	(Podococcus_barteri	Sclerosperma_profizianum))	Pseudophoenix_vinifera))	Iriartea_deltoidea))	Nypa_fruticans))	Kingia_australis);
((Calamus_caryotoides	((Iriartea_deltoidea	((Serenoa_repens	(Sabal_domingensis	Phoenix_dactylifera))	((((Manicaria_saccifera	(Pelagodoxa_henryana	Geonoma_undata))	(((Prestoea_acuminata	(Oenocarpus_minor	Oenocarpus_bataua))	Leopoldinia_pulchra)	((Heterospathe_cagayanensis	(Hydriastele_microspadix	((Burretiokentia_grandiflora	Kentiopsis_piersoniorum)	Veitchia_spiralis)))	(Dypsis_decaryi	Dictyosperma_album))))	(Roystonea_regia	(Attalea_speciosa	((Bactris_major	(Elaeis_guineensis	Elaeis_oleifera))	((Reinhardtia_gracilis	Reinhardtia_simplex)	(Reinhardtia_latisecta	Reinhardtia_paiewonskiana))))))	((Orania_palindan	(Chamaedorea_seifrizii	(Podococcus_barteri	Sclerosperma_profizianum)))	Pseudophoenix_vinifera))))	Nypa_fruticans))	Kingia_australis);
(((Nypa_fruticans	Calamus_caryotoides)	(Iriartea_deltoidea	(((((Orania_palindan	Podococcus_barteri)	Sclerosperma_profizianum)	((Serenoa_repens	(Sabal_domingensis	Phoenix_dactylifera))	((Geonoma_undata	((((Prestoea_acuminata	(Oenocarpus_minor	Oenocarpus_bataua))	(Leopoldinia_pulchra	Pelagodoxa_henryana))	((Heterospathe_cagayanensis	((Veitchia_spiralis	(Burretiokentia_grandiflora	Hydriastele_microspadix))	Kentiopsis_piersoniorum))	(Dypsis_decaryi	Dictyosperma_album)))	Manicaria_saccifera))	(Roystonea_regia	(Attalea_speciosa	((Bactris_major	(Elaeis_guineensis	Elaeis_oleifera))	((Reinhardtia_gracilis	Reinhardtia_simplex)	(Reinhardtia_latisecta	Reinhardtia_paiewonskiana))))))))	Pseudophoenix_vinifera)	Chamaedorea_seifrizii)))	Kingia_australis);
((Calamus_caryotoides	(((Serenoa_repens	(Sabal_domingensis	Phoenix_dactylifera))	(Iriartea_deltoidea	(Pseudophoenix_vinifera	((Chamaedorea_seifrizii	((((Leopoldinia_pulchra	Pelagodoxa_henryana)	Geonoma_undata)	((((((Burretiokentia_grandiflora	Kentiopsis_piersoniorum)	(Hydriastele_microspadix	Heterospathe_cagayanensis))	Veitchia_spiralis)	(Dypsis_decaryi	Dictyosperma_album))	(Prestoea_acuminata	(Oenocarpus_minor	Oenocarpus_bataua)))	Manicaria_saccifera))	(Roystonea_regia	(Attalea_speciosa	((Bactris_major	(Elaeis_guineensis	Elaeis_oleifera))	((Reinhardtia_gracilis	Reinhardtia_simplex)	(Reinhardtia_latisecta	Reinhardtia_paiewonskiana)))))))	((Orania_palindan	Podococcus_barteri)	Sclerosperma_profizianum)))))	Nypa_fruticans))	Kingia_australis);
((Calamus_caryotoides	(((Serenoa_repens	(Sabal_domingensis	Phoenix_dactylifera))	(Iriartea_deltoidea	((Chamaedorea_seifrizii	((Geonoma_undata	(((((Kentiopsis_piersoniorum	((Burretiokentia_grandiflora	Hydriastele_microspadix)	Heterospathe_cagayanensis))	Veitchia_spiralis)	(Dypsis_decaryi	Dictyosperma_album))	((Prestoea_acuminata	(Oenocarpus_minor	Oenocarpus_bataua))	(Pelagodoxa_henryana	Leopoldinia_pulchra)))	Manicaria_saccifera))	(((Bactris_major	(Elaeis_guineensis	Elaeis_oleifera))	((Reinhardtia_gracilis	Reinhardtia_simplex)	(Reinhardtia_latisecta	Reinhardtia_paiewonskiana)))	(Roystonea_regia	Attalea_speciosa))))	((Orania_palindan	(Podococcus_barteri	Sclerosperma_profizianum))	Pseudophoenix_vinifera))))	Nypa_fruticans))	Kingia_australis);
((Sclerosperma_profizianum	(Orania_palindan	((((((Nypa_fruticans	Iriartea_deltoidea)	Pseudophoenix_vinifera)	Calamus_caryotoides)	(Serenoa_repens	(Sabal_domingensis	Phoenix_dactylifera)))	(Chamaedorea_seifrizii	((((((((Veitchia_spiralis	Kentiopsis_piersoniorum)	Burretiokentia_grandiflora)	Heterospathe_cagayanensis)	Hydriastele_microspadix)	(Dypsis_decaryi	Dictyosperma_album))	((Prestoea_acuminata	(Oenocarpus_minor	Oenocarpus_bataua))	(Pelagodoxa_henryana	Leopoldinia_pulchra)))	(Manicaria_saccifera	Geonoma_undata))	(Roystonea_regia	(Attalea_speciosa	((Bactris_major	(Elaeis_guineensis	Elaeis_oleifera))	((Reinhardtia_gracilis	Reinhardtia_simplex)	(Reinhardtia_latisecta	Reinhardtia_paiewonskiana))))))))	Podococcus_barteri)))	Kingia_australis);
(((((Serenoa_repens	(Sabal_domingensis	Phoenix_dactylifera))	((Chamaedorea_seifrizii	(((((((((Veitchia_spiralis	Kentiopsis_piersoniorum)	Burretiokentia_grandiflora)	Heterospathe_cagayanensis)	Hydriastele_microspadix)	(Dypsis_decaryi	Dictyosperma_album))	(Prestoea_acuminata	(Oenocarpus_minor	Oenocarpus_bataua)))	Pelagodoxa_henryana)	(Manicaria_saccifera	(Geonoma_undata	Leopoldinia_pulchra)))	(Roystonea_regia	(Attalea_speciosa	((Bactris_major	(Elaeis_guineensis	Elaeis_oleifera))	((Reinhardtia_gracilis	Reinhardtia_simplex)	(Reinhardtia_latisecta	Reinhardtia_paiewonskiana)))))))	(Pseudophoenix_vinifera	((Podococcus_barteri	Orania_palindan)	Sclerosperma_profizianum))))	Iriartea_deltoidea)	(Nypa_fruticans	Calamus_caryotoides))	Kingia_australis);
((Calamus_caryotoides	(Pseudophoenix_vinifera	(((Serenoa_repens	(Sabal_domingensis	Phoenix_dactylifera))	((Chamaedorea_seifrizii	((((((((Veitchia_spiralis	Kentiopsis_piersoniorum)	Burretiokentia_grandiflora)	Heterospathe_cagayanensis)	Hydriastele_microspadix)	(Dypsis_decaryi	Dictyosperma_album))	((Prestoea_acuminata	(Oenocarpus_minor	Oenocarpus_bataua))	(Leopoldinia_pulchra	Pelagodoxa_henryana)))	(Manicaria_saccifera	Geonoma_undata))	(Roystonea_regia	(Attalea_speciosa	((Bactris_major	(Elaeis_guineensis	Elaeis_oleifera))	((Reinhardtia_gracilis	Reinhardtia_simplex)	(Reinhardtia_latisecta	Reinhardtia_paiewonskiana)))))))	((Podococcus_barteri	Orania_palindan)	Sclerosperma_profizianum)))	(Nypa_fruticans	Iriartea_deltoidea))))	Kingia_australis);
(((Nypa_fruticans	(((Serenoa_repens	(Phoenix_dactylifera	Sabal_domingensis))	(((Chamaedorea_seifrizii	((Roystonea_regia	(Attalea_speciosa	((Bactris_major	(Elaeis_oleifera	Elaeis_guineensis))	((Reinhardtia_paiewonskiana	Reinhardtia_latisecta)	(Reinhardtia_simplex	Reinhardtia_gracilis)))))	((((Pelagodoxa_henryana	Leopoldinia_pulchra)	(Prestoea_acuminata	(Oenocarpus_bataua	Oenocarpus_minor)))	((Heterospathe_cagayanensis	(Kentiopsis_piersoniorum	(Veitchia_spiralis	(Burretiokentia_grandiflora	Hydriastele_microspadix))))	(Dypsis_decaryi	Dictyosperma_album)))	(Manicaria_saccifera	Geonoma_undata))))	(Podococcus_barteri	(Sclerosperma_profizianum	Orania_palindan)))	Pseudophoenix_vinifera))	Iriartea_deltoidea))	Calamus_caryotoides)	Kingia_australis);
(((Nypa_fruticans	(((Serenoa_repens	(Phoenix_dactylifera	Sabal_domingensis))	(((Roystonea_regia	(Attalea_speciosa	((Bactris_major	(Elaeis_oleifera	Elaeis_guineensis))	((Reinhardtia_paiewonskiana	Reinhardtia_latisecta)	(Reinhardtia_simplex	Reinhardtia_gracilis)))))	(Manicaria_saccifera	(Geonoma_undata	((((Heterospathe_cagayanensis	(Kentiopsis_piersoniorum	(Veitchia_spiralis	(Burretiokentia_grandiflora	Hydriastele_microspadix))))	(Dypsis_decaryi	Dictyosperma_album))	(Leopoldinia_pulchra	(Prestoea_acuminata	(Oenocarpus_bataua	Oenocarpus_minor))))	Pelagodoxa_henryana))))	((Chamaedorea_seifrizii	(Podococcus_barteri	(Sclerosperma_profizianum	Orania_palindan)))	Pseudophoenix_vinifera)))	Iriartea_deltoidea))	Calamus_caryotoides)	Kingia_australis);
(((Serenoa_repens	(Phoenix_dactylifera	Sabal_domingensis))	((Calamus_caryotoides	Nypa_fruticans)	(((Roystonea_regia	(Attalea_speciosa	((Bactris_major	(Elaeis_oleifera	Elaeis_guineensis))	((Reinhardtia_paiewonskiana	Reinhardtia_latisecta)	(Reinhardtia_simplex	Reinhardtia_gracilis)))))	((((((Heterospathe_cagayanensis	((Kentiopsis_piersoniorum	Burretiokentia_grandiflora)	Veitchia_spiralis))	Hydriastele_microspadix)	(Dypsis_decaryi	Dictyosperma_album))	(Leopoldinia_pulchra	((Geonoma_undata	Pelagodoxa_henryana)	(Prestoea_acuminata	(Oenocarpus_bataua	Oenocarpus_minor)))))	Manicaria_saccifera)	((Chamaedorea_seifrizii	(Sclerosperma_profizianum	(Orania_palindan	Podococcus_barteri)))	Pseudophoenix_vinifera)))	Iriartea_deltoidea)))	Kingia_australis);
((Calamus_caryotoides	(Nypa_fruticans	(((Iriartea_deltoidea	(Chamaedorea_seifrizii	(Sclerosperma_profizianum	(Orania_palindan	Podococcus_barteri))))	((Pseudophoenix_vinifera	(Roystonea_regia	(Attalea_speciosa	((Bactris_major	(Elaeis_oleifera	Elaeis_guineensis))	((Reinhardtia_paiewonskiana	Reinhardtia_latisecta)	(Reinhardtia_simplex	Reinhardtia_gracilis))))))	((((((Heterospathe_cagayanensis	(Burretiokentia_grandiflora	(Veitchia_spiralis	Kentiopsis_piersoniorum)))	Hydriastele_microspadix)	(Dypsis_decaryi	Dictyosperma_album))	((Leopoldinia_pulchra	Pelagodoxa_henryana)	(Prestoea_acuminata	(Oenocarpus_bataua	Oenocarpus_minor))))	Manicaria_saccifera)	Geonoma_undata)))	(Serenoa_repens	(Phoenix_dactylifera	Sabal_domingensis)))))	Kingia_australis);
((Calamus_caryotoides	((((Pseudophoenix_vinifera	(Podococcus_barteri	(Sclerosperma_profizianum	Orania_palindan)))	(Chamaedorea_seifrizii	((Manicaria_saccifera	(Geonoma_undata	((((Heterospathe_cagayanensis	(Veitchia_spiralis	(Kentiopsis_piersoniorum	Burretiokentia_grandiflora)))	Hydriastele_microspadix)	(Dypsis_decaryi	Dictyosperma_album))	((Leopoldinia_pulchra	Pelagodoxa_henryana)	(Prestoea_acuminata	(Oenocarpus_bataua	Oenocarpus_minor))))))	(Roystonea_regia	(Attalea_speciosa	((Bactris_major	(Elaeis_oleifera	Elaeis_guineensis))	(Iriartea_deltoidea	((Reinhardtia_paiewonskiana	Reinhardtia_latisecta)	(Reinhardtia_simplex	Reinhardtia_gracilis)))))))))	(Serenoa_repens	(Phoenix_dactylifera	Sabal_domingensis)))	Nypa_fruticans))	Kingia_australis);
((Calamus_caryotoides	((((((((Heterospathe_cagayanensis	(((Burretiokentia_grandiflora	Hydriastele_microspadix)	Veitchia_spiralis)	Kentiopsis_piersoniorum))	(Dypsis_decaryi	Dictyosperma_album))	((Leopoldinia_pulchra	Pelagodoxa_henryana)	(Prestoea_acuminata	(Oenocarpus_bataua	Oenocarpus_minor))))	(Manicaria_saccifera	Geonoma_undata))	((((Bactris_major	(Elaeis_oleifera	Elaeis_guineensis))	((Reinhardtia_paiewonskiana	Reinhardtia_latisecta)	(Reinhardtia_simplex	Reinhardtia_gracilis)))	Attalea_speciosa)	Roystonea_regia))	(((Chamaedorea_seifrizii	Iriartea_deltoidea)	(Sclerosperma_profizianum	(Orania_palindan	Podococcus_barteri)))	Pseudophoenix_vinifera))	(Serenoa_repens	(Phoenix_dactylifera	Sabal_domingensis)))	Nypa_fruticans))	Kingia_australis);
((((((Chamaedorea_seifrizii	(((Manicaria_saccifera	(((Heterospathe_cagayanensis	(((Burretiokentia_grandiflora	Hydriastele_microspadix)	Veitchia_spiralis)	Kentiopsis_piersoniorum))	(Dypsis_decaryi	Dictyosperma_album))	(Leopoldinia_pulchra	(Prestoea_acuminata	(Oenocarpus_bataua	Oenocarpus_minor)))))	(Pelagodoxa_henryana	Geonoma_undata))	((((Bactris_major	(Elaeis_oleifera	Elaeis_guineensis))	((Reinhardtia_paiewonskiana	Reinhardtia_latisecta)	(Reinhardtia_simplex	Reinhardtia_gracilis)))	Attalea_speciosa)	Roystonea_regia)))	(Orania_palindan	(Podococcus_barteri	Sclerosperma_profizianum)))	(Pseudophoenix_vinifera	Iriartea_deltoidea))	(Serenoa_repens	(Phoenix_dactylifera	Sabal_domingensis)))	(Nypa_fruticans	Calamus_caryotoides))	Kingia_australis);
((Calamus_caryotoides	((Pseudophoenix_vinifera	((Orania_palindan	(Podococcus_barteri	Sclerosperma_profizianum))	((Iriartea_deltoidea	((Chamaedorea_seifrizii	((((Bactris_major	(Elaeis_oleifera	Elaeis_guineensis))	((Reinhardtia_paiewonskiana	Reinhardtia_latisecta)	(Reinhardtia_simplex	Reinhardtia_gracilis)))	Attalea_speciosa)	Roystonea_regia))	(Manicaria_saccifera	(((((Heterospathe_cagayanensis	((Veitchia_spiralis	Kentiopsis_piersoniorum)	Burretiokentia_grandiflora))	Hydriastele_microspadix)	(Dypsis_decaryi	Dictyosperma_album))	((Prestoea_acuminata	(Oenocarpus_bataua	Oenocarpus_minor))	(Pelagodoxa_henryana	Leopoldinia_pulchra)))	Geonoma_undata))))	(Serenoa_repens	(Phoenix_dactylifera	Sabal_domingensis)))))	Nypa_fruticans))	Kingia_australis);
((Calamus_caryotoides	((Iriartea_deltoidea	(((Pseudophoenix_vinifera	(Sclerosperma_profizianum	(Orania_palindan	Podococcus_barteri)))	(Chamaedorea_seifrizii	((((Bactris_major	(Elaeis_oleifera	Elaeis_guineensis))	((Reinhardtia_paiewonskiana	Reinhardtia_latisecta)	(Reinhardtia_simplex	Reinhardtia_gracilis)))	(Attalea_speciosa	Roystonea_regia))	((((Heterospathe_cagayanensis	(((Veitchia_spiralis	Kentiopsis_piersoniorum)	Burretiokentia_grandiflora)	Hydriastele_microspadix))	(Dypsis_decaryi	Dictyosperma_album))	((Prestoea_acuminata	(Oenocarpus_bataua	Oenocarpus_minor))	(Pelagodoxa_henryana	Leopoldinia_pulchra)))	(Geonoma_undata	Manicaria_saccifera)))))	(Sabal_domingensis	(Serenoa_repens	Phoenix_dactylifera))))	Nypa_fruticans))	Kingia_australis);
(((Calamus_caryotoides	(((Pseudophoenix_vinifera	(Orania_palindan	(Podococcus_barteri	Sclerosperma_profizianum)))	((((Attalea_speciosa	(((Reinhardtia_paiewonskiana	Reinhardtia_latisecta)	(Reinhardtia_simplex	Reinhardtia_gracilis))	(Bactris_major	(Elaeis_oleifera	Elaeis_guineensis))))	Roystonea_regia)	(Manicaria_saccifera	((((Heterospathe_cagayanensis	(Kentiopsis_piersoniorum	((Veitchia_spiralis	Hydriastele_microspadix)	Burretiokentia_grandiflora)))	(Dypsis_decaryi	Dictyosperma_album))	(Leopoldinia_pulchra	((Prestoea_acuminata	(Oenocarpus_bataua	Oenocarpus_minor))	Pelagodoxa_henryana)))	Geonoma_undata)))	Chamaedorea_seifrizii))	((Sabal_domingensis	Phoenix_dactylifera)	(Serenoa_repens	Iriartea_deltoidea))))	Nypa_fruticans)	Kingia_australis);
(((Nypa_fruticans	((Serenoa_repens	(Phoenix_dactylifera	Sabal_domingensis))	((Chamaedorea_seifrizii	(Sclerosperma_profizianum	(Podococcus_barteri	Orania_palindan)))	((((((Heterospathe_cagayanensis	(Kentiopsis_piersoniorum	(Veitchia_spiralis	Burretiokentia_grandiflora)))	Hydriastele_microspadix)	(Dypsis_decaryi	Dictyosperma_album))	(Geonoma_undata	((Prestoea_acuminata	(Oenocarpus_bataua	Oenocarpus_minor))	(Pelagodoxa_henryana	Leopoldinia_pulchra))))	Manicaria_saccifera)	((Roystonea_regia	(Attalea_speciosa	(((Reinhardtia_gracilis	Reinhardtia_simplex)	(Reinhardtia_latisecta	Reinhardtia_paiewonskiana))	(Bactris_major	(Elaeis_guineensis	Elaeis_oleifera)))))	(Pseudophoenix_vinifera	Iriartea_deltoidea))))))	Calamus_caryotoides)	Kingia_australis);
(((Nypa_fruticans	((Serenoa_repens	(Phoenix_dactylifera	Sabal_domingensis))	((Pseudophoenix_vinifera	((Sclerosperma_profizianum	(Podococcus_barteri	Orania_palindan))	(((((((Pelagodoxa_henryana	(Prestoea_acuminata	(Oenocarpus_bataua	Oenocarpus_minor)))	Leopoldinia_pulchra)	(((Heterospathe_cagayanensis	(Veitchia_spiralis	(Burretiokentia_grandiflora	Kentiopsis_piersoniorum)))	Hydriastele_microspadix)	(Dypsis_decaryi	Dictyosperma_album)))	Manicaria_saccifera)	Geonoma_undata)	Chamaedorea_seifrizii)	(Roystonea_regia	(Attalea_speciosa	(((Reinhardtia_gracilis	Reinhardtia_simplex)	(Reinhardtia_latisecta	Reinhardtia_paiewonskiana))	(Bactris_major	(Elaeis_guineensis	Elaeis_oleifera))))))))	Iriartea_deltoidea)))	Calamus_caryotoides)	Kingia_australis);
(((Nypa_fruticans	((Serenoa_repens	(Phoenix_dactylifera	Sabal_domingensis))	((Pseudophoenix_vinifera	(Podococcus_barteri	(Orania_palindan	Sclerosperma_profizianum)))	(((((((Prestoea_acuminata	(Oenocarpus_bataua	Oenocarpus_minor))	(Leopoldinia_pulchra	Pelagodoxa_henryana))	((Heterospathe_cagayanensis	((Hydriastele_microspadix	Veitchia_spiralis)	(Burretiokentia_grandiflora	Kentiopsis_piersoniorum)))	(Dypsis_decaryi	Dictyosperma_album)))	Manicaria_saccifera)	Geonoma_undata)	(Iriartea_deltoidea	(Roystonea_regia	(Attalea_speciosa	(((Reinhardtia_gracilis	Reinhardtia_simplex)	(Reinhardtia_latisecta	Reinhardtia_paiewonskiana))	(Bactris_major	(Elaeis_guineensis	Elaeis_oleifera)))))))	Chamaedorea_seifrizii))))	Calamus_caryotoides)	Kingia_australis);
((Calamus_caryotoides	((((Chamaedorea_seifrizii	(Orania_palindan	(Sclerosperma_profizianum	Podococcus_barteri)))	(((Geonoma_undata	(((Prestoea_acuminata	(Oenocarpus_bataua	Oenocarpus_minor))	(Leopoldinia_pulchra	Pelagodoxa_henryana))	(((Heterospathe_cagayanensis	(Burretiokentia_grandiflora	(Veitchia_spiralis	Kentiopsis_piersoniorum)))	Hydriastele_microspadix)	(Dypsis_decaryi	Dictyosperma_album))))	Manicaria_saccifera)	(Roystonea_regia	(Attalea_speciosa	(((Reinhardtia_gracilis	Reinhardtia_simplex)	(Reinhardtia_latisecta	Reinhardtia_paiewonskiana))	(Bactris_major	(Elaeis_guineensis	Elaeis_oleifera)))))))	Pseudophoenix_vinifera)	((Iriartea_deltoidea	Nypa_fruticans)	(Serenoa_repens	(Phoenix_dactylifera	Sabal_domingensis)))))	Kingia_australis);
((Calamus_caryotoides	(Nypa_fruticans	((Serenoa_repens	(Phoenix_dactylifera	Sabal_domingensis))	(Pseudophoenix_vinifera	(Iriartea_deltoidea	((Podococcus_barteri	(Orania_palindan	Sclerosperma_profizianum))	(((Geonoma_undata	((((Prestoea_acuminata	(Oenocarpus_bataua	Oenocarpus_minor))	(Leopoldinia_pulchra	Pelagodoxa_henryana))	(((Heterospathe_cagayanensis	(Burretiokentia_grandiflora	(Veitchia_spiralis	Kentiopsis_piersoniorum)))	Hydriastele_microspadix)	(Dypsis_decaryi	Dictyosperma_album)))	Manicaria_saccifera))	(Roystonea_regia	(Attalea_speciosa	(((Reinhardtia_gracilis	Reinhardtia_simplex)	(Reinhardtia_latisecta	Reinhardtia_paiewonskiana))	(Bactris_major	(Elaeis_guineensis	Elaeis_oleifera))))))	Chamaedorea_seifrizii)))))))	Kingia_australis);
((Calamus_caryotoides	(Nypa_fruticans	((Serenoa_repens	(Phoenix_dactylifera	Sabal_domingensis))	(Iriartea_deltoidea	(((Podococcus_barteri	(Orania_palindan	Sclerosperma_profizianum))	(((Manicaria_saccifera	(Geonoma_undata	(((Prestoea_acuminata	(Oenocarpus_bataua	Oenocarpus_minor))	(Leopoldinia_pulchra	Pelagodoxa_henryana))	((Heterospathe_cagayanensis	((Veitchia_spiralis	Kentiopsis_piersoniorum)	(Burretiokentia_grandiflora	Hydriastele_microspadix)))	(Dypsis_decaryi	Dictyosperma_album)))))	(Roystonea_regia	(Attalea_speciosa	(((Reinhardtia_gracilis	Reinhardtia_simplex)	(Reinhardtia_latisecta	Reinhardtia_paiewonskiana))	(Bactris_major	(Elaeis_guineensis	Elaeis_oleifera))))))	Chamaedorea_seifrizii))	Pseudophoenix_vinifera)))))	Kingia_australis);
((Calamus_caryotoides	(Nypa_fruticans	(((((Serenoa_repens	Iriartea_deltoidea)	Chamaedorea_seifrizii)	(Sclerosperma_profizianum	(Podococcus_barteri	Orania_palindan)))	((Phoenix_dactylifera	Sabal_domingensis)	((Manicaria_saccifera	(Geonoma_undata	(((Prestoea_acuminata	(Oenocarpus_bataua	Oenocarpus_minor))	(Leopoldinia_pulchra	Pelagodoxa_henryana))	((Heterospathe_cagayanensis	(Kentiopsis_piersoniorum	((Burretiokentia_grandiflora	Hydriastele_microspadix)	Veitchia_spiralis)))	(Dypsis_decaryi	Dictyosperma_album)))))	(Roystonea_regia	(Attalea_speciosa	(((Reinhardtia_gracilis	Reinhardtia_simplex)	(Reinhardtia_latisecta	Reinhardtia_paiewonskiana))	(Bactris_major	(Elaeis_guineensis	Elaeis_oleifera))))))))	Pseudophoenix_vinifera)))	Kingia_australis);
((Nypa_fruticans	(Calamus_caryotoides	((((Orania_palindan	(Sclerosperma_profizianum	Podococcus_barteri))	((Serenoa_repens	(Phoenix_dactylifera	Sabal_domingensis))	(((Pelagodoxa_henryana	Geonoma_undata)	((((Prestoea_acuminata	(Oenocarpus_bataua	Oenocarpus_minor))	Leopoldinia_pulchra)	(((Heterospathe_cagayanensis	(Burretiokentia_grandiflora	(Veitchia_spiralis	Kentiopsis_piersoniorum)))	Hydriastele_microspadix)	(Dypsis_decaryi	Dictyosperma_album)))	Manicaria_saccifera))	(Roystonea_regia	(Attalea_speciosa	(((Reinhardtia_gracilis	Reinhardtia_simplex)	(Reinhardtia_latisecta	Reinhardtia_paiewonskiana))	(Bactris_major	(Elaeis_guineensis	Elaeis_oleifera))))))))	Pseudophoenix_vinifera)	(Iriartea_deltoidea	Chamaedorea_seifrizii))))	Kingia_australis);
((Calamus_caryotoides	(((Serenoa_repens	(Phoenix_dactylifera	Sabal_domingensis))	(((((Chamaedorea_seifrizii	(Manicaria_saccifera	(Geonoma_undata	(((Prestoea_acuminata	(Oenocarpus_bataua	Oenocarpus_minor))	(Leopoldinia_pulchra	Pelagodoxa_henryana))	(((((Veitchia_spiralis	Kentiopsis_piersoniorum)	Burretiokentia_grandiflora)	Heterospathe_cagayanensis)	Hydriastele_microspadix)	(Dypsis_decaryi	Dictyosperma_album))))))	(Roystonea_regia	(Attalea_speciosa	(((Reinhardtia_gracilis	Reinhardtia_simplex)	(Reinhardtia_latisecta	Reinhardtia_paiewonskiana))	(Bactris_major	(Elaeis_guineensis	Elaeis_oleifera))))))	(Sclerosperma_profizianum	(Podococcus_barteri	Orania_palindan)))	Pseudophoenix_vinifera)	Iriartea_deltoidea))	Nypa_fruticans))	Kingia_australis);
((Calamus_caryotoides	(((Serenoa_repens	(Phoenix_dactylifera	Sabal_domingensis))	(((Chamaedorea_seifrizii	((Manicaria_saccifera	(Geonoma_undata	(((Prestoea_acuminata	(Oenocarpus_bataua	Oenocarpus_minor))	(Leopoldinia_pulchra	Pelagodoxa_henryana))	(((((Veitchia_spiralis	Kentiopsis_piersoniorum)	Burretiokentia_grandiflora)	Heterospathe_cagayanensis)	Hydriastele_microspadix)	(Dypsis_decaryi	Dictyosperma_album)))))	(Roystonea_regia	(Attalea_speciosa	(((Reinhardtia_gracilis	Reinhardtia_simplex)	(Reinhardtia_latisecta	Reinhardtia_paiewonskiana))	(Bactris_major	(Elaeis_guineensis	Elaeis_oleifera)))))))	(Podococcus_barteri	(Orania_palindan	Sclerosperma_profizianum)))	(Pseudophoenix_vinifera	Iriartea_deltoidea)))	Nypa_fruticans))	Kingia_australis);
((Nypa_fruticans	(Calamus_caryotoides	((Serenoa_repens	(Phoenix_dactylifera	Sabal_domingensis))	((((Chamaedorea_seifrizii	(Roystonea_regia	((((Reinhardtia_paiewonskiana	Reinhardtia_latisecta)	(Reinhardtia_simplex	Reinhardtia_gracilis))	(Bactris_major	(Elaeis_oleifera	Elaeis_guineensis)))	Attalea_speciosa)))	(Manicaria_saccifera	((Geonoma_undata	((Prestoea_acuminata	(Oenocarpus_bataua	Oenocarpus_minor))	(Leopoldinia_pulchra	Pelagodoxa_henryana)))	((Dictyosperma_album	Dypsis_decaryi)	(Heterospathe_cagayanensis	(((Veitchia_spiralis	Burretiokentia_grandiflora)	Kentiopsis_piersoniorum)	Hydriastele_microspadix))))))	((Sclerosperma_profizianum	(Orania_palindan	Podococcus_barteri))	Pseudophoenix_vinifera))	Iriartea_deltoidea))))	Kingia_australis);
((Calamus_caryotoides	(((Serenoa_repens	(Phoenix_dactylifera	Sabal_domingensis))	((((Roystonea_regia	((((Reinhardtia_paiewonskiana	Reinhardtia_latisecta)	(Reinhardtia_simplex	Reinhardtia_gracilis))	(Bactris_major	(Elaeis_oleifera	Elaeis_guineensis)))	Attalea_speciosa))	((((Leopoldinia_pulchra	Pelagodoxa_henryana)	Geonoma_undata)	((Prestoea_acuminata	(Oenocarpus_bataua	Oenocarpus_minor))	(Manicaria_saccifera	((Dictyosperma_album	Dypsis_decaryi)	(((Burretiokentia_grandiflora	(Kentiopsis_piersoniorum	Veitchia_spiralis))	Hydriastele_microspadix)	Heterospathe_cagayanensis)))))	Chamaedorea_seifrizii))	((Sclerosperma_profizianum	(Orania_palindan	Podococcus_barteri))	Pseudophoenix_vinifera))	Iriartea_deltoidea))	Nypa_fruticans))	Kingia_australis);
((Calamus_caryotoides	(((Serenoa_repens	(Phoenix_dactylifera	Sabal_domingensis))	(Iriartea_deltoidea	(Pseudophoenix_vinifera	(((Roystonea_regia	((((Reinhardtia_paiewonskiana	Reinhardtia_latisecta)	(Reinhardtia_simplex	Reinhardtia_gracilis))	(Bactris_major	(Elaeis_oleifera	Elaeis_guineensis)))	Attalea_speciosa))	((Geonoma_undata	(Manicaria_saccifera	(((Dictyosperma_album	Dypsis_decaryi)	(((Burretiokentia_grandiflora	(Kentiopsis_piersoniorum	Veitchia_spiralis))	Hydriastele_microspadix)	Heterospathe_cagayanensis))	((Prestoea_acuminata	(Oenocarpus_bataua	Oenocarpus_minor))	(Leopoldinia_pulchra	Pelagodoxa_henryana)))))	Chamaedorea_seifrizii))	(Sclerosperma_profizianum	(Orania_palindan	Podococcus_barteri))))))	Nypa_fruticans))	Kingia_australis);
((Calamus_caryotoides	(((Serenoa_repens	(Phoenix_dactylifera	Sabal_domingensis))	((Chamaedorea_seifrizii	((Pseudophoenix_vinifera	(Iriartea_deltoidea	(Roystonea_regia	((((Reinhardtia_paiewonskiana	Reinhardtia_latisecta)	(Reinhardtia_simplex	Reinhardtia_gracilis))	(Bactris_major	(Elaeis_oleifera	Elaeis_guineensis)))	Attalea_speciosa))))	(Manicaria_saccifera	((((Dictyosperma_album	Dypsis_decaryi)	(Hydriastele_microspadix	(Heterospathe_cagayanensis	(Burretiokentia_grandiflora	(Kentiopsis_piersoniorum	Veitchia_spiralis)))))	((Prestoea_acuminata	(Oenocarpus_bataua	Oenocarpus_minor))	(Leopoldinia_pulchra	Pelagodoxa_henryana)))	Geonoma_undata))))	(Sclerosperma_profizianum	(Orania_palindan	Podococcus_barteri))))	Nypa_fruticans))	Kingia_australis);
((Calamus_caryotoides	(((Serenoa_repens	(Phoenix_dactylifera	Sabal_domingensis))	(((Chamaedorea_seifrizii	((Roystonea_regia	((((Reinhardtia_paiewonskiana	Reinhardtia_latisecta)	(Reinhardtia_simplex	Reinhardtia_gracilis))	(Bactris_major	(Elaeis_oleifera	Elaeis_guineensis)))	Attalea_speciosa))	((Geonoma_undata	(Leopoldinia_pulchra	Pelagodoxa_henryana))	(((Dictyosperma_album	Dypsis_decaryi)	(Hydriastele_microspadix	(Heterospathe_cagayanensis	(Burretiokentia_grandiflora	(Kentiopsis_piersoniorum	Veitchia_spiralis)))))	(Manicaria_saccifera	(Prestoea_acuminata	(Oenocarpus_bataua	Oenocarpus_minor)))))))	(Sclerosperma_profizianum	(Orania_palindan	Podococcus_barteri)))	(Iriartea_deltoidea	Pseudophoenix_vinifera)))	Nypa_fruticans))	Kingia_australis);
((Calamus_caryotoides	(((Serenoa_repens	(Phoenix_dactylifera	Sabal_domingensis))	(((Chamaedorea_seifrizii	((Roystonea_regia	((((Reinhardtia_paiewonskiana	Reinhardtia_latisecta)	(Reinhardtia_simplex	Reinhardtia_gracilis))	(Bactris_major	(Elaeis_oleifera	Elaeis_guineensis)))	Attalea_speciosa))	((Geonoma_undata	Pelagodoxa_henryana)	((((Dictyosperma_album	Dypsis_decaryi)	(Hydriastele_microspadix	(Heterospathe_cagayanensis	(Burretiokentia_grandiflora	(Kentiopsis_piersoniorum	Veitchia_spiralis)))))	(Leopoldinia_pulchra	(Prestoea_acuminata	(Oenocarpus_bataua	Oenocarpus_minor))))	Manicaria_saccifera))))	(Orania_palindan	(Podococcus_barteri	Sclerosperma_profizianum)))	(Iriartea_deltoidea	Pseudophoenix_vinifera)))	Nypa_fruticans))	Kingia_australis);
((Calamus_caryotoides	(((Serenoa_repens	(Phoenix_dactylifera	Sabal_domingensis))	(((Roystonea_regia	((((Reinhardtia_paiewonskiana	Reinhardtia_latisecta)	(Reinhardtia_simplex	Reinhardtia_gracilis))	(Bactris_major	(Elaeis_oleifera	Elaeis_guineensis)))	Attalea_speciosa))	(((((Dictyosperma_album	Dypsis_decaryi)	((Heterospathe_cagayanensis	(Kentiopsis_piersoniorum	(Burretiokentia_grandiflora	Hydriastele_microspadix)))	Veitchia_spiralis))	((Leopoldinia_pulchra	Pelagodoxa_henryana)	(Prestoea_acuminata	(Oenocarpus_bataua	Oenocarpus_minor))))	(Manicaria_saccifera	Geonoma_undata))	((Orania_palindan	(Podococcus_barteri	Sclerosperma_profizianum))	Chamaedorea_seifrizii)))	(Iriartea_deltoidea	Pseudophoenix_vinifera)))	Nypa_fruticans))	Kingia_australis);
((Calamus_caryotoides	(((Phoenix_dactylifera	(Sabal_domingensis	Serenoa_repens))	((((Sclerosperma_profizianum	(Orania_palindan	Podococcus_barteri))	(Chamaedorea_seifrizii	((Roystonea_regia	((((Reinhardtia_paiewonskiana	Reinhardtia_latisecta)	(Reinhardtia_simplex	Reinhardtia_gracilis))	(Bactris_major	(Elaeis_oleifera	Elaeis_guineensis)))	Attalea_speciosa))	(Manicaria_saccifera	(Geonoma_undata	(((Dictyosperma_album	Dypsis_decaryi)	(((Veitchia_spiralis	(Kentiopsis_piersoniorum	Burretiokentia_grandiflora))	Heterospathe_cagayanensis)	Hydriastele_microspadix))	((Leopoldinia_pulchra	Pelagodoxa_henryana)	(Prestoea_acuminata	(Oenocarpus_bataua	Oenocarpus_minor)))))))))	Pseudophoenix_vinifera)	Iriartea_deltoidea))	Nypa_fruticans))	Kingia_australis);
((Calamus_caryotoides	(((Phoenix_dactylifera	Sabal_domingensis)	(((Chamaedorea_seifrizii	((Roystonea_regia	((((Reinhardtia_paiewonskiana	Reinhardtia_latisecta)	(Reinhardtia_simplex	Reinhardtia_gracilis))	(Bactris_major	(Elaeis_oleifera	Elaeis_guineensis)))	Attalea_speciosa))	(Manicaria_saccifera	(Geonoma_undata	((((Dictyosperma_album	Dypsis_decaryi)	(((Burretiokentia_grandiflora	(Veitchia_spiralis	Kentiopsis_piersoniorum))	Heterospathe_cagayanensis)	Hydriastele_microspadix))	(Pelagodoxa_henryana	(Prestoea_acuminata	(Oenocarpus_bataua	Oenocarpus_minor))))	Leopoldinia_pulchra)))))	(Pseudophoenix_vinifera	(Sclerosperma_profizianum	(Orania_palindan	Podococcus_barteri))))	(Serenoa_repens	Iriartea_deltoidea)))	Nypa_fruticans))	Kingia_australis);
((Calamus_caryotoides	(Nypa_fruticans	(((Serenoa_repens	(Phoenix_dactylifera	Sabal_domingensis))	((Chamaedorea_seifrizii	((Roystonea_regia	((((Reinhardtia_paiewonskiana	Reinhardtia_latisecta)	(Reinhardtia_simplex	Reinhardtia_gracilis))	(Bactris_major	(Elaeis_oleifera	Elaeis_guineensis)))	Attalea_speciosa))	(Manicaria_saccifera	(Geonoma_undata	(((Dictyosperma_album	Dypsis_decaryi)	(Heterospathe_cagayanensis	(((Burretiokentia_grandiflora	Hydriastele_microspadix)	Veitchia_spiralis)	Kentiopsis_piersoniorum)))	((Prestoea_acuminata	(Oenocarpus_bataua	Oenocarpus_minor))	(Pelagodoxa_henryana	Leopoldinia_pulchra)))))))	(Pseudophoenix_vinifera	((Sclerosperma_profizianum	Orania_palindan)	Podococcus_barteri))))	Iriartea_deltoidea)))	Kingia_australis);
((Nypa_fruticans	((Pseudophoenix_vinifera	(Iriartea_deltoidea	((Serenoa_repens	(Sabal_domingensis	Phoenix_dactylifera))	((Roystonea_regia	(Attalea_speciosa	((Bactris_major	(Elaeis_oleifera	Elaeis_guineensis))	((Reinhardtia_paiewonskiana	Reinhardtia_latisecta)	(Reinhardtia_simplex	Reinhardtia_gracilis)))))	(((Sclerosperma_profizianum	(Podococcus_barteri	Orania_palindan))	Chamaedorea_seifrizii)	(((((((Kentiopsis_piersoniorum	Burretiokentia_grandiflora)	Veitchia_spiralis)	Heterospathe_cagayanensis)	Hydriastele_microspadix)	(Dypsis_decaryi	Dictyosperma_album))	(Leopoldinia_pulchra	(((Oenocarpus_minor	Oenocarpus_bataua)	Prestoea_acuminata)	Pelagodoxa_henryana)))	(Geonoma_undata	Manicaria_saccifera)))))))	Calamus_caryotoides))	Kingia_australis);
(((Nypa_fruticans	(Iriartea_deltoidea	((Serenoa_repens	(Sabal_domingensis	Phoenix_dactylifera))	(((Roystonea_regia	(Attalea_speciosa	((Bactris_major	(Elaeis_oleifera	Elaeis_guineensis))	((Reinhardtia_paiewonskiana	Reinhardtia_latisecta)	(Reinhardtia_simplex	Reinhardtia_gracilis)))))	(((Podococcus_barteri	(Orania_palindan	Sclerosperma_profizianum))	Chamaedorea_seifrizii)	((Geonoma_undata	((Leopoldinia_pulchra	Pelagodoxa_henryana)	(((Oenocarpus_minor	Oenocarpus_bataua)	Prestoea_acuminata)	((((Burretiokentia_grandiflora	(Veitchia_spiralis	Kentiopsis_piersoniorum))	Heterospathe_cagayanensis)	Hydriastele_microspadix)	(Dypsis_decaryi	Dictyosperma_album)))))	Manicaria_saccifera)))	Pseudophoenix_vinifera))))	Calamus_caryotoides)	Kingia_australis);
(((Nypa_fruticans	((Serenoa_repens	(Sabal_domingensis	Phoenix_dactylifera))	(Pseudophoenix_vinifera	(((Podococcus_barteri	(Orania_palindan	Sclerosperma_profizianum))	(Chamaedorea_seifrizii	Iriartea_deltoidea))	((Geonoma_undata	((((Leopoldinia_pulchra	Pelagodoxa_henryana)	((Oenocarpus_minor	Oenocarpus_bataua)	Prestoea_acuminata))	((((Burretiokentia_grandiflora	(Veitchia_spiralis	Hydriastele_microspadix))	Kentiopsis_piersoniorum)	Heterospathe_cagayanensis)	(Dypsis_decaryi	Dictyosperma_album)))	Manicaria_saccifera))	(Roystonea_regia	(Attalea_speciosa	((Bactris_major	(Elaeis_oleifera	Elaeis_guineensis))	((Reinhardtia_paiewonskiana	Reinhardtia_latisecta)	(Reinhardtia_simplex	Reinhardtia_gracilis))))))))))	Calamus_caryotoides)	Kingia_australis);
(((Nypa_fruticans	((Serenoa_repens	(Sabal_domingensis	Phoenix_dactylifera))	(((Pseudophoenix_vinifera	(Sclerosperma_profizianum	(Podococcus_barteri	Orania_palindan)))	(((((Leopoldinia_pulchra	Pelagodoxa_henryana)	((Oenocarpus_minor	Oenocarpus_bataua)	Prestoea_acuminata))	((((Veitchia_spiralis	(Hydriastele_microspadix	Burretiokentia_grandiflora))	Kentiopsis_piersoniorum)	Heterospathe_cagayanensis)	(Dypsis_decaryi	Dictyosperma_album)))	(Manicaria_saccifera	Geonoma_undata))	(Roystonea_regia	(Attalea_speciosa	((Bactris_major	(Elaeis_oleifera	Elaeis_guineensis))	((Reinhardtia_paiewonskiana	Reinhardtia_latisecta)	(Reinhardtia_simplex	Reinhardtia_gracilis)))))))	(Chamaedorea_seifrizii	Iriartea_deltoidea))))	Calamus_caryotoides)	Kingia_australis);
(((Nypa_fruticans	((Serenoa_repens	(Sabal_domingensis	Phoenix_dactylifera))	(((Pseudophoenix_vinifera	(Sclerosperma_profizianum	(Podococcus_barteri	Orania_palindan)))	((Manicaria_saccifera	(Geonoma_undata	(((Leopoldinia_pulchra	Pelagodoxa_henryana)	((Oenocarpus_minor	Oenocarpus_bataua)	Prestoea_acuminata))	(((((Veitchia_spiralis	Hydriastele_microspadix)	Kentiopsis_piersoniorum)	Burretiokentia_grandiflora)	Heterospathe_cagayanensis)	(Dypsis_decaryi	Dictyosperma_album)))))	(Roystonea_regia	(Attalea_speciosa	((Bactris_major	(Elaeis_oleifera	Elaeis_guineensis))	((Reinhardtia_paiewonskiana	Reinhardtia_latisecta)	(Reinhardtia_simplex	Reinhardtia_gracilis)))))))	(Chamaedorea_seifrizii	Iriartea_deltoidea))))	Calamus_caryotoides)	Kingia_australis);
((Nypa_fruticans	(((Serenoa_repens	(Sabal_domingensis	Phoenix_dactylifera))	((((Chamaedorea_seifrizii	((Manicaria_saccifera	(Geonoma_undata	(((Leopoldinia_pulchra	Pelagodoxa_henryana)	((Oenocarpus_minor	Oenocarpus_bataua)	Prestoea_acuminata))	((((Veitchia_spiralis	(Kentiopsis_piersoniorum	Burretiokentia_grandiflora))	Heterospathe_cagayanensis)	Hydriastele_microspadix)	(Dypsis_decaryi	Dictyosperma_album)))))	(Roystonea_regia	(Attalea_speciosa	((Bactris_major	(Elaeis_oleifera	Elaeis_guineensis))	((Reinhardtia_paiewonskiana	Reinhardtia_latisecta)	(Reinhardtia_simplex	Reinhardtia_gracilis)))))))	(Podococcus_barteri	(Orania_palindan	Sclerosperma_profizianum)))	Iriartea_deltoidea)	Pseudophoenix_vinifera))	Calamus_caryotoides))	Kingia_australis);
((Nypa_fruticans	(((((Serenoa_repens	(Sabal_domingensis	Phoenix_dactylifera))	((((Pelagodoxa_henryana	Geonoma_undata)	(((((Oenocarpus_minor	Oenocarpus_bataua)	Prestoea_acuminata)	Leopoldinia_pulchra)	((((Veitchia_spiralis	(Kentiopsis_piersoniorum	Burretiokentia_grandiflora))	Heterospathe_cagayanensis)	Hydriastele_microspadix)	(Dypsis_decaryi	Dictyosperma_album)))	Manicaria_saccifera))	(Roystonea_regia	(Attalea_speciosa	((Bactris_major	(Elaeis_oleifera	Elaeis_guineensis))	((Reinhardtia_paiewonskiana	Reinhardtia_latisecta)	(Reinhardtia_simplex	Reinhardtia_gracilis))))))	((Sclerosperma_profizianum	(Podococcus_barteri	Orania_palindan))	Pseudophoenix_vinifera)))	Chamaedorea_seifrizii)	Iriartea_deltoidea)	Calamus_caryotoides))	Kingia_australis);
((Calamus_caryotoides	(Nypa_fruticans	((Serenoa_repens	(Sabal_domingensis	Phoenix_dactylifera))	((((((Geonoma_undata	(((Oenocarpus_minor	Oenocarpus_bataua)	Prestoea_acuminata)	(Leopoldinia_pulchra	Pelagodoxa_henryana)))	((((Burretiokentia_grandiflora	(Veitchia_spiralis	Kentiopsis_piersoniorum))	Heterospathe_cagayanensis)	Hydriastele_microspadix)	(Dypsis_decaryi	Dictyosperma_album)))	Manicaria_saccifera)	(Roystonea_regia	(Attalea_speciosa	((Bactris_major	(Elaeis_oleifera	Elaeis_guineensis))	((Reinhardtia_paiewonskiana	Reinhardtia_latisecta)	(Reinhardtia_simplex	Reinhardtia_gracilis))))))	((Orania_palindan	(Sclerosperma_profizianum	Podococcus_barteri))	Pseudophoenix_vinifera))	(Chamaedorea_seifrizii	Iriartea_deltoidea)))))	Kingia_australis);
((Calamus_caryotoides	(Nypa_fruticans	((Serenoa_repens	(Sabal_domingensis	Phoenix_dactylifera))	(((Chamaedorea_seifrizii	((((((Oenocarpus_minor	Oenocarpus_bataua)	Prestoea_acuminata)	(Leopoldinia_pulchra	Pelagodoxa_henryana))	(((Heterospathe_cagayanensis	((Burretiokentia_grandiflora	Hydriastele_microspadix)	Kentiopsis_piersoniorum))	Veitchia_spiralis)	(Dypsis_decaryi	Dictyosperma_album)))	(Geonoma_undata	Manicaria_saccifera))	(Roystonea_regia	(Attalea_speciosa	((Bactris_major	(Elaeis_oleifera	Elaeis_guineensis))	((Reinhardtia_paiewonskiana	Reinhardtia_latisecta)	(Reinhardtia_simplex	Reinhardtia_gracilis)))))))	((Sclerosperma_profizianum	(Podococcus_barteri	Orania_palindan))	Pseudophoenix_vinifera))	Iriartea_deltoidea))))	Kingia_australis);
((Calamus_caryotoides	(Nypa_fruticans	((Serenoa_repens	(Sabal_domingensis	Phoenix_dactylifera))	(Iriartea_deltoidea	(Pseudophoenix_vinifera	((Chamaedorea_seifrizii	((Geonoma_undata	(Manicaria_saccifera	((((Oenocarpus_minor	Oenocarpus_bataua)	Prestoea_acuminata)	(Leopoldinia_pulchra	Pelagodoxa_henryana))	((Heterospathe_cagayanensis	(Kentiopsis_piersoniorum	(Burretiokentia_grandiflora	(Hydriastele_microspadix	Veitchia_spiralis))))	(Dypsis_decaryi	Dictyosperma_album)))))	(Roystonea_regia	(Attalea_speciosa	((Bactris_major	(Elaeis_oleifera	Elaeis_guineensis))	((Reinhardtia_paiewonskiana	Reinhardtia_latisecta)	(Reinhardtia_simplex	Reinhardtia_gracilis)))))))	(Sclerosperma_profizianum	(Podococcus_barteri	Orania_palindan))))))))	Kingia_australis);
((Calamus_caryotoides	(((Sabal_domingensis	(Phoenix_dactylifera	Serenoa_repens))	((Pseudophoenix_vinifera	((Sclerosperma_profizianum	(Orania_palindan	Podococcus_barteri))	(Chamaedorea_seifrizii	((Roystonea_regia	(Attalea_speciosa	((Bactris_major	(Elaeis_guineensis	Elaeis_oleifera))	((Reinhardtia_gracilis	Reinhardtia_simplex)	(Reinhardtia_latisecta	Reinhardtia_paiewonskiana)))))	((((Dypsis_decaryi	Dictyosperma_album)	(Heterospathe_cagayanensis	((Kentiopsis_piersoniorum	Veitchia_spiralis)	(Burretiokentia_grandiflora	Hydriastele_microspadix))))	((Pelagodoxa_henryana	Geonoma_undata)	((Prestoea_acuminata	(Oenocarpus_minor	Oenocarpus_bataua))	Leopoldinia_pulchra)))	Manicaria_saccifera)))))	Iriartea_deltoidea))	Nypa_fruticans))	Kingia_australis);
((Calamus_caryotoides	(((Serenoa_repens	(Sabal_domingensis	Phoenix_dactylifera))	(Pseudophoenix_vinifera	(Iriartea_deltoidea	((Sclerosperma_profizianum	(Orania_palindan	Podococcus_barteri))	(Chamaedorea_seifrizii	((((Bactris_major	(Elaeis_guineensis	Elaeis_oleifera))	((Reinhardtia_gracilis	Reinhardtia_simplex)	(Reinhardtia_latisecta	Reinhardtia_paiewonskiana)))	(Roystonea_regia	Attalea_speciosa))	(((((Dypsis_decaryi	Dictyosperma_album)	(Heterospathe_cagayanensis	((Kentiopsis_piersoniorum	Veitchia_spiralis)	(Burretiokentia_grandiflora	Hydriastele_microspadix))))	((Leopoldinia_pulchra	Pelagodoxa_henryana)	(Prestoea_acuminata	(Oenocarpus_minor	Oenocarpus_bataua))))	Geonoma_undata)	Manicaria_saccifera)))))))	Nypa_fruticans))	Kingia_australis);
((Nypa_fruticans	(Calamus_caryotoides	((Serenoa_repens	(Sabal_domingensis	Phoenix_dactylifera))	(Iriartea_deltoidea	((Pseudophoenix_vinifera	(Chamaedorea_seifrizii	(Podococcus_barteri	(Sclerosperma_profizianum	Orania_palindan))))	((Roystonea_regia	(Attalea_speciosa	((Bactris_major	(Elaeis_guineensis	Elaeis_oleifera))	((Reinhardtia_gracilis	Reinhardtia_simplex)	(Reinhardtia_latisecta	Reinhardtia_paiewonskiana)))))	((((Dypsis_decaryi	Dictyosperma_album)	(Hydriastele_microspadix	(Heterospathe_cagayanensis	((Veitchia_spiralis	Kentiopsis_piersoniorum)	Burretiokentia_grandiflora))))	(((Prestoea_acuminata	(Oenocarpus_minor	Oenocarpus_bataua))	(Leopoldinia_pulchra	Pelagodoxa_henryana))	Geonoma_undata))	Manicaria_saccifera)))))))	Kingia_australis);
((Calamus_caryotoides	(((Serenoa_repens	(Sabal_domingensis	Phoenix_dactylifera))	((Pseudophoenix_vinifera	Iriartea_deltoidea)	((Sclerosperma_profizianum	(Orania_palindan	Podococcus_barteri))	(Chamaedorea_seifrizii	((Roystonea_regia	(Attalea_speciosa	((Bactris_major	(Elaeis_guineensis	Elaeis_oleifera))	((Reinhardtia_gracilis	Reinhardtia_simplex)	(Reinhardtia_latisecta	Reinhardtia_paiewonskiana)))))	(Manicaria_saccifera	(Geonoma_undata	(((Dypsis_decaryi	Dictyosperma_album)	(Heterospathe_cagayanensis	((Hydriastele_microspadix	Veitchia_spiralis)	(Kentiopsis_piersoniorum	Burretiokentia_grandiflora))))	((Prestoea_acuminata	(Oenocarpus_minor	Oenocarpus_bataua))	(Leopoldinia_pulchra	Pelagodoxa_henryana))))))))))	Nypa_fruticans))	Kingia_australis);
((((Bactris_major	(Elaeis_guineensis	Elaeis_oleifera))	((Reinhardtia_gracilis	Reinhardtia_simplex)	(Reinhardtia_latisecta	Reinhardtia_paiewonskiana)))	((((Manicaria_saccifera	(Geonoma_undata	(((Dypsis_decaryi	Dictyosperma_album)	((Heterospathe_cagayanensis	(Veitchia_spiralis	(Kentiopsis_piersoniorum	Burretiokentia_grandiflora)))	Hydriastele_microspadix))	((Prestoea_acuminata	(Oenocarpus_minor	Oenocarpus_bataua))	(Leopoldinia_pulchra	Pelagodoxa_henryana)))))	(((Chamaedorea_seifrizii	((Sabal_domingensis	Phoenix_dactylifera)	(Nypa_fruticans	Calamus_caryotoides)))	(Iriartea_deltoidea	Serenoa_repens))	(Pseudophoenix_vinifera	(Orania_palindan	(Podococcus_barteri	Sclerosperma_profizianum)))))	Roystonea_regia)	Attalea_speciosa))	Kingia_australis);
((Calamus_caryotoides	((((Pseudophoenix_vinifera	(Sclerosperma_profizianum	(Orania_palindan	Podococcus_barteri)))	(Chamaedorea_seifrizii	((Geonoma_undata	((((Dypsis_decaryi	Dictyosperma_album)	((Heterospathe_cagayanensis	(Burretiokentia_grandiflora	(Veitchia_spiralis	Kentiopsis_piersoniorum)))	Hydriastele_microspadix))	((Prestoea_acuminata	(Oenocarpus_minor	Oenocarpus_bataua))	(Leopoldinia_pulchra	Pelagodoxa_henryana)))	Manicaria_saccifera))	(Roystonea_regia	(Attalea_speciosa	((Bactris_major	(Elaeis_guineensis	Elaeis_oleifera))	(Iriartea_deltoidea	((Reinhardtia_gracilis	Reinhardtia_simplex)	(Reinhardtia_latisecta	Reinhardtia_paiewonskiana)))))))))	(Serenoa_repens	(Sabal_domingensis	Phoenix_dactylifera)))	Nypa_fruticans))	Kingia_australis);
(((((Calamus_caryotoides	(((Sclerosperma_profizianum	(Orania_palindan	Podococcus_barteri))	((Roystonea_regia	(Attalea_speciosa	((Bactris_major	(Elaeis_guineensis	Elaeis_oleifera))	((Reinhardtia_gracilis	Reinhardtia_simplex)	(Reinhardtia_latisecta	Reinhardtia_paiewonskiana)))))	(Manicaria_saccifera	(Geonoma_undata	(((Dypsis_decaryi	Dictyosperma_album)	((Heterospathe_cagayanensis	(Burretiokentia_grandiflora	(Veitchia_spiralis	Kentiopsis_piersoniorum)))	Hydriastele_microspadix))	(((Prestoea_acuminata	(Oenocarpus_minor	Oenocarpus_bataua))	Pelagodoxa_henryana)	Leopoldinia_pulchra))))))	(Serenoa_repens	(Sabal_domingensis	Phoenix_dactylifera))))	(Iriartea_deltoidea	Pseudophoenix_vinifera))	Chamaedorea_seifrizii)	Nypa_fruticans)	Kingia_australis);
((Serenoa_repens	((Sabal_domingensis	Phoenix_dactylifera)	(((((Orania_palindan	(Podococcus_barteri	Sclerosperma_profizianum))	(Calamus_caryotoides	Nypa_fruticans))	Pseudophoenix_vinifera)	(Chamaedorea_seifrizii	((Roystonea_regia	(Attalea_speciosa	((Bactris_major	(Elaeis_guineensis	Elaeis_oleifera))	((Reinhardtia_gracilis	Reinhardtia_simplex)	(Reinhardtia_latisecta	Reinhardtia_paiewonskiana)))))	((((Dypsis_decaryi	Dictyosperma_album)	(((Burretiokentia_grandiflora	Kentiopsis_piersoniorum)	(Hydriastele_microspadix	Heterospathe_cagayanensis))	Veitchia_spiralis))	((Prestoea_acuminata	(Oenocarpus_minor	Oenocarpus_bataua))	(Pelagodoxa_henryana	Leopoldinia_pulchra)))	(Manicaria_saccifera	Geonoma_undata)))))	Iriartea_deltoidea)))	Kingia_australis);
((((Sabal_domingensis	(Serenoa_repens	Phoenix_dactylifera))	(((Podococcus_barteri	(Sclerosperma_profizianum	Orania_palindan))	((Chamaedorea_seifrizii	(Roystonea_regia	(Attalea_speciosa	((Bactris_major	(Elaeis_guineensis	Elaeis_oleifera))	((Reinhardtia_gracilis	Reinhardtia_simplex)	(Reinhardtia_latisecta	Reinhardtia_paiewonskiana))))))	(((Prestoea_acuminata	(Oenocarpus_minor	Oenocarpus_bataua))	(Pelagodoxa_henryana	Leopoldinia_pulchra))	((Manicaria_saccifera	Geonoma_undata)	((Dypsis_decaryi	Dictyosperma_album)	(Heterospathe_cagayanensis	(((Veitchia_spiralis	Kentiopsis_piersoniorum)	Burretiokentia_grandiflora)	Hydriastele_microspadix)))))))	(Pseudophoenix_vinifera	Iriartea_deltoidea)))	(Calamus_caryotoides	Nypa_fruticans))	Kingia_australis);
((Calamus_caryotoides	(Nypa_fruticans	((Serenoa_repens	(Phoenix_dactylifera	Sabal_domingensis))	(((Roystonea_regia	(Attalea_speciosa	((Bactris_major	(Elaeis_guineensis	Elaeis_oleifera))	((Reinhardtia_gracilis	Reinhardtia_simplex)	(Reinhardtia_latisecta	Reinhardtia_paiewonskiana)))))	((Manicaria_saccifera	(((Prestoea_acuminata	(Oenocarpus_minor	Oenocarpus_bataua))	(Pelagodoxa_henryana	Leopoldinia_pulchra))	((Dypsis_decaryi	Dictyosperma_album)	(Heterospathe_cagayanensis	((Veitchia_spiralis	(Kentiopsis_piersoniorum	Burretiokentia_grandiflora))	Hydriastele_microspadix)))))	Geonoma_undata))	(Pseudophoenix_vinifera	((Chamaedorea_seifrizii	(Podococcus_barteri	(Sclerosperma_profizianum	Orania_palindan)))	Iriartea_deltoidea))))))	Kingia_australis);
((Calamus_caryotoides	(Nypa_fruticans	(Iriartea_deltoidea	((Pseudophoenix_vinifera	((((Roystonea_regia	(Attalea_speciosa	((Bactris_major	(Elaeis_guineensis	Elaeis_oleifera))	((Reinhardtia_paiewonskiana	Reinhardtia_latisecta)	(Reinhardtia_gracilis	Reinhardtia_simplex)))))	(((((((Burretiokentia_grandiflora	Hydriastele_microspadix)	Heterospathe_cagayanensis)	(Kentiopsis_piersoniorum	Veitchia_spiralis))	(Dictyosperma_album	Dypsis_decaryi))	(((Oenocarpus_minor	Oenocarpus_bataua)	Prestoea_acuminata)	(Leopoldinia_pulchra	Pelagodoxa_henryana)))	Geonoma_undata)	Manicaria_saccifera))	(Serenoa_repens	(Phoenix_dactylifera	Sabal_domingensis)))	(Sclerosperma_profizianum	(Orania_palindan	Podococcus_barteri))))	Chamaedorea_seifrizii))))	Kingia_australis);
((Calamus_caryotoides	(Sclerosperma_profizianum	((Orania_palindan	Podococcus_barteri)	((Pseudophoenix_vinifera	((Iriartea_deltoidea	(Serenoa_repens	(Phoenix_dactylifera	Sabal_domingensis)))	(Chamaedorea_seifrizii	((Roystonea_regia	(Attalea_speciosa	((Bactris_major	(Elaeis_guineensis	Elaeis_oleifera))	((Reinhardtia_paiewonskiana	Reinhardtia_latisecta)	(Reinhardtia_gracilis	Reinhardtia_simplex)))))	(((((Heterospathe_cagayanensis	(((Burretiokentia_grandiflora	Kentiopsis_piersoniorum)	Veitchia_spiralis)	Hydriastele_microspadix))	(Dictyosperma_album	Dypsis_decaryi))	(((Oenocarpus_minor	Oenocarpus_bataua)	Prestoea_acuminata)	(Leopoldinia_pulchra	Pelagodoxa_henryana)))	Geonoma_undata)	Manicaria_saccifera)))))	Nypa_fruticans))))	Kingia_australis);
((((((Serenoa_repens	Phoenix_dactylifera)	Sabal_domingensis)	(((Pseudophoenix_vinifera	(Roystonea_regia	(Attalea_speciosa	((Bactris_major	(Elaeis_guineensis	Elaeis_oleifera))	(Iriartea_deltoidea	((Reinhardtia_paiewonskiana	Reinhardtia_latisecta)	(Reinhardtia_gracilis	Reinhardtia_simplex)))))))	((((Heterospathe_cagayanensis	((Veitchia_spiralis	(Hydriastele_microspadix	Burretiokentia_grandiflora))	Kentiopsis_piersoniorum))	(Dictyosperma_album	Dypsis_decaryi))	(((Oenocarpus_minor	Oenocarpus_bataua)	Prestoea_acuminata)	(Leopoldinia_pulchra	Pelagodoxa_henryana)))	(Geonoma_undata	Manicaria_saccifera)))	(Chamaedorea_seifrizii	(Orania_palindan	(Sclerosperma_profizianum	Podococcus_barteri)))))	Nypa_fruticans)	Calamus_caryotoides)	Kingia_australis);
((((((Serenoa_repens	(Phoenix_dactylifera	Sabal_domingensis))	((((Roystonea_regia	(Attalea_speciosa	((Bactris_major	(Elaeis_guineensis	Elaeis_oleifera))	((Reinhardtia_paiewonskiana	Reinhardtia_latisecta)	(Reinhardtia_gracilis	Reinhardtia_simplex)))))	(Manicaria_saccifera	((((Heterospathe_cagayanensis	((Veitchia_spiralis	(Hydriastele_microspadix	Burretiokentia_grandiflora))	Kentiopsis_piersoniorum))	(Dictyosperma_album	Dypsis_decaryi))	(((Oenocarpus_minor	Oenocarpus_bataua)	Prestoea_acuminata)	(Leopoldinia_pulchra	Pelagodoxa_henryana)))	Geonoma_undata)))	(Chamaedorea_seifrizii	(Sclerosperma_profizianum	(Podococcus_barteri	Orania_palindan))))	Pseudophoenix_vinifera))	Iriartea_deltoidea)	Nypa_fruticans)	Calamus_caryotoides)	Kingia_australis);
(((((((Serenoa_repens	Iriartea_deltoidea)	(Chamaedorea_seifrizii	((Podococcus_barteri	(Orania_palindan	Sclerosperma_profizianum))	((Roystonea_regia	(Attalea_speciosa	((Bactris_major	(Elaeis_guineensis	Elaeis_oleifera))	((Reinhardtia_paiewonskiana	Reinhardtia_latisecta)	(Reinhardtia_gracilis	Reinhardtia_simplex)))))	(Manicaria_saccifera	((((Heterospathe_cagayanensis	((Veitchia_spiralis	(Hydriastele_microspadix	Burretiokentia_grandiflora))	Kentiopsis_piersoniorum))	(Dictyosperma_album	Dypsis_decaryi))	(((Oenocarpus_minor	Oenocarpus_bataua)	Prestoea_acuminata)	(Leopoldinia_pulchra	Pelagodoxa_henryana)))	Geonoma_undata))))))	(Phoenix_dactylifera	Sabal_domingensis))	Pseudophoenix_vinifera)	Nypa_fruticans)	Calamus_caryotoides)	Kingia_australis);
((((Chamaedorea_seifrizii	((((Sclerosperma_profizianum	Orania_palindan)	Podococcus_barteri)	((((Phoenix_dactylifera	Sabal_domingensis)	(Serenoa_repens	Iriartea_deltoidea))	(Roystonea_regia	(Attalea_speciosa	((Bactris_major	(Elaeis_guineensis	Elaeis_oleifera))	((Reinhardtia_paiewonskiana	Reinhardtia_latisecta)	(Reinhardtia_gracilis	Reinhardtia_simplex))))))	(Geonoma_undata	(Manicaria_saccifera	(((Heterospathe_cagayanensis	((Hydriastele_microspadix	Burretiokentia_grandiflora)	(Kentiopsis_piersoniorum	Veitchia_spiralis)))	(Dictyosperma_album	Dypsis_decaryi))	(((Oenocarpus_minor	Oenocarpus_bataua)	Prestoea_acuminata)	(Leopoldinia_pulchra	Pelagodoxa_henryana)))))))	Pseudophoenix_vinifera))	Nypa_fruticans)	Calamus_caryotoides)	Kingia_australis);
((((Pseudophoenix_vinifera	(Chamaedorea_seifrizii	((Sclerosperma_profizianum	(Orania_palindan	Podococcus_barteri))	(((((Serenoa_repens	Phoenix_dactylifera)	Sabal_domingensis)	Iriartea_deltoidea)	(Roystonea_regia	(Attalea_speciosa	((Bactris_major	(Elaeis_guineensis	Elaeis_oleifera))	((Reinhardtia_paiewonskiana	Reinhardtia_latisecta)	(Reinhardtia_gracilis	Reinhardtia_simplex))))))	(Manicaria_saccifera	(Geonoma_undata	((((Heterospathe_cagayanensis	(Burretiokentia_grandiflora	(Kentiopsis_piersoniorum	Veitchia_spiralis)))	Hydriastele_microspadix)	(Dictyosperma_album	Dypsis_decaryi))	(Pelagodoxa_henryana	(((Oenocarpus_minor	Oenocarpus_bataua)	Prestoea_acuminata)	Leopoldinia_pulchra)))))))))	Nypa_fruticans)	Calamus_caryotoides)	Kingia_australis);
(((((((Serenoa_repens	Phoenix_dactylifera)	Sabal_domingensis)	(((Roystonea_regia	(Attalea_speciosa	((Bactris_major	(Elaeis_guineensis	Elaeis_oleifera))	((Reinhardtia_paiewonskiana	Reinhardtia_latisecta)	(Reinhardtia_gracilis	Reinhardtia_simplex)))))	(((((Heterospathe_cagayanensis	(Veitchia_spiralis	(Burretiokentia_grandiflora	Kentiopsis_piersoniorum)))	Hydriastele_microspadix)	(Dictyosperma_album	Dypsis_decaryi))	(((Oenocarpus_minor	Oenocarpus_bataua)	Prestoea_acuminata)	(Leopoldinia_pulchra	Pelagodoxa_henryana)))	(Manicaria_saccifera	Geonoma_undata)))	((Sclerosperma_profizianum	(Orania_palindan	Podococcus_barteri))	Pseudophoenix_vinifera)))	(Iriartea_deltoidea	Chamaedorea_seifrizii))	Nypa_fruticans)	Calamus_caryotoides)	Kingia_australis);
(((((Serenoa_repens	(Phoenix_dactylifera	Sabal_domingensis))	((((Roystonea_regia	(Attalea_speciosa	((Bactris_major	(Elaeis_guineensis	Elaeis_oleifera))	((Reinhardtia_paiewonskiana	Reinhardtia_latisecta)	(Reinhardtia_gracilis	Reinhardtia_simplex)))))	(Chamaedorea_seifrizii	(((((Veitchia_spiralis	(Burretiokentia_grandiflora	Kentiopsis_piersoniorum))	(Hydriastele_microspadix	Heterospathe_cagayanensis))	(Dictyosperma_album	Dypsis_decaryi))	(((Oenocarpus_minor	Oenocarpus_bataua)	Prestoea_acuminata)	(Leopoldinia_pulchra	Pelagodoxa_henryana)))	(Manicaria_saccifera	Geonoma_undata))))	((Sclerosperma_profizianum	(Orania_palindan	Podococcus_barteri))	Pseudophoenix_vinifera))	Iriartea_deltoidea))	Nypa_fruticans)	Calamus_caryotoides)	Kingia_australis);
(((((Serenoa_repens	(Phoenix_dactylifera	Sabal_domingensis))	((((Roystonea_regia	(Attalea_speciosa	((Bactris_major	(Elaeis_guineensis	Elaeis_oleifera))	((Reinhardtia_paiewonskiana	Reinhardtia_latisecta)	(Reinhardtia_gracilis	Reinhardtia_simplex)))))	((((Hydriastele_microspadix	(Heterospathe_cagayanensis	(Burretiokentia_grandiflora	(Kentiopsis_piersoniorum	Veitchia_spiralis))))	(Dictyosperma_album	Dypsis_decaryi))	(Geonoma_undata	(((Oenocarpus_minor	Oenocarpus_bataua)	Prestoea_acuminata)	(Leopoldinia_pulchra	Pelagodoxa_henryana))))	Manicaria_saccifera))	((Iriartea_deltoidea	Chamaedorea_seifrizii)	(Sclerosperma_profizianum	(Orania_palindan	Podococcus_barteri))))	Pseudophoenix_vinifera))	Nypa_fruticans)	Calamus_caryotoides)	Kingia_australis);
((Calamus_caryotoides	(((Serenoa_repens	(Sabal_domingensis	Phoenix_dactylifera))	(((((Roystonea_regia	(Attalea_speciosa	(((Reinhardtia_simplex	Reinhardtia_gracilis)	(Reinhardtia_paiewonskiana	Reinhardtia_latisecta))	((Elaeis_oleifera	Elaeis_guineensis)	Bactris_major))))	(((Geonoma_undata	((Leopoldinia_pulchra	Pelagodoxa_henryana)	(Prestoea_acuminata	(Oenocarpus_bataua	Oenocarpus_minor))))	((Dypsis_decaryi	Dictyosperma_album)	(((Burretiokentia_grandiflora	Kentiopsis_piersoniorum)	(Heterospathe_cagayanensis	Hydriastele_microspadix))	Veitchia_spiralis)))	Manicaria_saccifera))	(Chamaedorea_seifrizii	(Sclerosperma_profizianum	(Orania_palindan	Podococcus_barteri))))	Pseudophoenix_vinifera)	Iriartea_deltoidea))	Nypa_fruticans))	Kingia_australis);
((Calamus_caryotoides	(((Serenoa_repens	(Sabal_domingensis	Phoenix_dactylifera))	((((Roystonea_regia	(Attalea_speciosa	(((Reinhardtia_simplex	Reinhardtia_gracilis)	(Reinhardtia_paiewonskiana	Reinhardtia_latisecta))	((Elaeis_oleifera	Elaeis_guineensis)	Bactris_major))))	(Manicaria_saccifera	((((Leopoldinia_pulchra	Pelagodoxa_henryana)	(Prestoea_acuminata	(Oenocarpus_bataua	Oenocarpus_minor)))	((Dypsis_decaryi	Dictyosperma_album)	(Hydriastele_microspadix	(((Burretiokentia_grandiflora	Veitchia_spiralis)	Kentiopsis_piersoniorum)	Heterospathe_cagayanensis))))	Geonoma_undata)))	(Chamaedorea_seifrizii	(Sclerosperma_profizianum	(Orania_palindan	Podococcus_barteri))))	(Pseudophoenix_vinifera	Iriartea_deltoidea)))	Nypa_fruticans))	Kingia_australis);
((Nypa_fruticans	(Calamus_caryotoides	((Serenoa_repens	(Sabal_domingensis	Phoenix_dactylifera))	((((Roystonea_regia	(Attalea_speciosa	(((Reinhardtia_simplex	Reinhardtia_gracilis)	(Reinhardtia_paiewonskiana	Reinhardtia_latisecta))	((Elaeis_oleifera	Elaeis_guineensis)	Bactris_major))))	(Chamaedorea_seifrizii	(Manicaria_saccifera	(((((Prestoea_acuminata	(Oenocarpus_bataua	Oenocarpus_minor))	((Dypsis_decaryi	Dictyosperma_album)	(Heterospathe_cagayanensis	((Veitchia_spiralis	Hydriastele_microspadix)	(Burretiokentia_grandiflora	Kentiopsis_piersoniorum)))))	Pelagodoxa_henryana)	Leopoldinia_pulchra)	Geonoma_undata))))	(Sclerosperma_profizianum	(Orania_palindan	Podococcus_barteri)))	(Pseudophoenix_vinifera	Iriartea_deltoidea)))))	Kingia_australis);
((Calamus_caryotoides	((((Serenoa_repens	(Sabal_domingensis	Phoenix_dactylifera))	((Chamaedorea_seifrizii	((Manicaria_saccifera	((((Dypsis_decaryi	Dictyosperma_album)	((((Veitchia_spiralis	Kentiopsis_piersoniorum)	Burretiokentia_grandiflora)	Hydriastele_microspadix)	Heterospathe_cagayanensis))	((Pelagodoxa_henryana	Leopoldinia_pulchra)	(Prestoea_acuminata	(Oenocarpus_bataua	Oenocarpus_minor))))	Geonoma_undata))	(Roystonea_regia	(Attalea_speciosa	(((Reinhardtia_simplex	Reinhardtia_gracilis)	(Reinhardtia_paiewonskiana	Reinhardtia_latisecta))	((Elaeis_oleifera	Elaeis_guineensis)	Bactris_major))))))	((Orania_palindan	(Podococcus_barteri	Sclerosperma_profizianum))	Pseudophoenix_vinifera)))	Iriartea_deltoidea)	Nypa_fruticans))	Kingia_australis);
((Calamus_caryotoides	(((Serenoa_repens	(Sabal_domingensis	Phoenix_dactylifera))	(Iriartea_deltoidea	((((Roystonea_regia	(Attalea_speciosa	(((Reinhardtia_simplex	Reinhardtia_gracilis)	(Reinhardtia_paiewonskiana	Reinhardtia_latisecta))	((Elaeis_oleifera	Elaeis_guineensis)	Bactris_major))))	(Chamaedorea_seifrizii	(Manicaria_saccifera	(((Pelagodoxa_henryana	Leopoldinia_pulchra)	((Prestoea_acuminata	(Oenocarpus_bataua	Oenocarpus_minor))	((Dypsis_decaryi	Dictyosperma_album)	(Heterospathe_cagayanensis	((Veitchia_spiralis	Kentiopsis_piersoniorum)	(Hydriastele_microspadix	Burretiokentia_grandiflora))))))	Geonoma_undata))))	(Podococcus_barteri	(Sclerosperma_profizianum	Orania_palindan)))	Pseudophoenix_vinifera)))	Nypa_fruticans))	Kingia_australis);
((Calamus_caryotoides	(((((Sclerosperma_profizianum	(Orania_palindan	Podococcus_barteri))	((((Serenoa_repens	Phoenix_dactylifera)	Sabal_domingensis)	Iriartea_deltoidea)	((Roystonea_regia	(Attalea_speciosa	(((Reinhardtia_simplex	Reinhardtia_gracilis)	(Reinhardtia_paiewonskiana	Reinhardtia_latisecta))	((Elaeis_oleifera	Elaeis_guineensis)	Bactris_major))))	((Pelagodoxa_henryana	((((Dypsis_decaryi	Dictyosperma_album)	(Heterospathe_cagayanensis	((Veitchia_spiralis	Kentiopsis_piersoniorum)	(Hydriastele_microspadix	Burretiokentia_grandiflora))))	(Prestoea_acuminata	(Oenocarpus_bataua	Oenocarpus_minor)))	Leopoldinia_pulchra))	(Geonoma_undata	Manicaria_saccifera)))))	Pseudophoenix_vinifera)	Chamaedorea_seifrizii)	Nypa_fruticans))	Kingia_australis);
((Calamus_caryotoides	(((Serenoa_repens	(Phoenix_dactylifera	Sabal_domingensis))	((((Roystonea_regia	(Attalea_speciosa	(((Reinhardtia_simplex	Reinhardtia_gracilis)	(Reinhardtia_paiewonskiana	Reinhardtia_latisecta))	((Elaeis_oleifera	Elaeis_guineensis)	Bactris_major))))	(Chamaedorea_seifrizii	((((Dypsis_decaryi	Dictyosperma_album)	((Heterospathe_cagayanensis	(Veitchia_spiralis	(Burretiokentia_grandiflora	Kentiopsis_piersoniorum)))	Hydriastele_microspadix))	(Geonoma_undata	((Leopoldinia_pulchra	Pelagodoxa_henryana)	(Prestoea_acuminata	(Oenocarpus_bataua	Oenocarpus_minor)))))	Manicaria_saccifera)))	(Pseudophoenix_vinifera	(Sclerosperma_profizianum	(Orania_palindan	Podococcus_barteri))))	Iriartea_deltoidea))	Nypa_fruticans))	Kingia_australis);
((Calamus_caryotoides	((Iriartea_deltoidea	((Serenoa_repens	(Phoenix_dactylifera	Sabal_domingensis))	(Pseudophoenix_vinifera	((Sclerosperma_profizianum	(Orania_palindan	Podococcus_barteri))	((Roystonea_regia	(Attalea_speciosa	(((Reinhardtia_simplex	Reinhardtia_gracilis)	(Reinhardtia_paiewonskiana	Reinhardtia_latisecta))	((Elaeis_oleifera	Elaeis_guineensis)	Bactris_major))))	(Chamaedorea_seifrizii	(Manicaria_saccifera	(((Leopoldinia_pulchra	Pelagodoxa_henryana)	((Prestoea_acuminata	(Oenocarpus_bataua	Oenocarpus_minor))	((Dypsis_decaryi	Dictyosperma_album)	((Heterospathe_cagayanensis	(Veitchia_spiralis	(Burretiokentia_grandiflora	Kentiopsis_piersoniorum)))	Hydriastele_microspadix))))	Geonoma_undata))))))))	Nypa_fruticans))	Kingia_australis);
((Calamus_caryotoides	(((Serenoa_repens	(Phoenix_dactylifera	Sabal_domingensis))	((((Roystonea_regia	(Attalea_speciosa	((Iriartea_deltoidea	((Reinhardtia_simplex	Reinhardtia_gracilis)	(Reinhardtia_paiewonskiana	Reinhardtia_latisecta)))	((Elaeis_oleifera	Elaeis_guineensis)	Bactris_major))))	((((Dypsis_decaryi	Dictyosperma_album)	((Heterospathe_cagayanensis	(Burretiokentia_grandiflora	(Kentiopsis_piersoniorum	Veitchia_spiralis)))	Hydriastele_microspadix))	((Leopoldinia_pulchra	Pelagodoxa_henryana)	(Prestoea_acuminata	(Oenocarpus_bataua	Oenocarpus_minor))))	(Geonoma_undata	Manicaria_saccifera)))	(Chamaedorea_seifrizii	(Sclerosperma_profizianum	(Orania_palindan	Podococcus_barteri))))	Pseudophoenix_vinifera))	Nypa_fruticans))	Kingia_australis);
((Calamus_caryotoides	(((Serenoa_repens	(Phoenix_dactylifera	Sabal_domingensis))	((((Roystonea_regia	(Attalea_speciosa	(((Reinhardtia_simplex	Reinhardtia_gracilis)	(Reinhardtia_paiewonskiana	Reinhardtia_latisecta))	((Elaeis_oleifera	Elaeis_guineensis)	Bactris_major))))	((Manicaria_saccifera	((((Dypsis_decaryi	Dictyosperma_album)	(Heterospathe_cagayanensis	(Kentiopsis_piersoniorum	((Burretiokentia_grandiflora	Hydriastele_microspadix)	Veitchia_spiralis))))	((Leopoldinia_pulchra	Pelagodoxa_henryana)	(Prestoea_acuminata	(Oenocarpus_bataua	Oenocarpus_minor))))	Geonoma_undata))	Chamaedorea_seifrizii))	(Sclerosperma_profizianum	(Orania_palindan	Podococcus_barteri)))	(Iriartea_deltoidea	Pseudophoenix_vinifera)))	Nypa_fruticans))	Kingia_australis);
((Nypa_fruticans	(((Serenoa_repens	(Phoenix_dactylifera	Sabal_domingensis))	(((Podococcus_barteri	(Sclerosperma_profizianum	Orania_palindan))	(Chamaedorea_seifrizii	(((((Leopoldinia_pulchra	Pelagodoxa_henryana)	(Prestoea_acuminata	(Oenocarpus_minor	Oenocarpus_bataua)))	((Dictyosperma_album	Dypsis_decaryi)	(((Hydriastele_microspadix	Veitchia_spiralis)	Kentiopsis_piersoniorum)	(Burretiokentia_grandiflora	Heterospathe_cagayanensis))))	(Manicaria_saccifera	Geonoma_undata))	((((Bactris_major	(Elaeis_oleifera	Elaeis_guineensis))	((Reinhardtia_simplex	Reinhardtia_gracilis)	(Reinhardtia_paiewonskiana	Reinhardtia_latisecta)))	Attalea_speciosa)	Roystonea_regia))))	(Pseudophoenix_vinifera	Iriartea_deltoidea)))	Calamus_caryotoides))	Kingia_australis);
((Calamus_caryotoides	(Nypa_fruticans	(((Serenoa_repens	(Phoenix_dactylifera	Sabal_domingensis))	((Podococcus_barteri	(Sclerosperma_profizianum	Orania_palindan))	(Chamaedorea_seifrizii	((((Pelagodoxa_henryana	Geonoma_undata)	Leopoldinia_pulchra)	(Manicaria_saccifera	((Prestoea_acuminata	(Oenocarpus_minor	Oenocarpus_bataua))	((Dictyosperma_album	Dypsis_decaryi)	(((Burretiokentia_grandiflora	Hydriastele_microspadix)	(Veitchia_spiralis	Kentiopsis_piersoniorum))	Heterospathe_cagayanensis)))))	((((Bactris_major	(Elaeis_oleifera	Elaeis_guineensis))	((Reinhardtia_simplex	Reinhardtia_gracilis)	(Reinhardtia_paiewonskiana	Reinhardtia_latisecta)))	Attalea_speciosa)	Roystonea_regia)))))	(Pseudophoenix_vinifera	Iriartea_deltoidea))))	Kingia_australis);
((Calamus_caryotoides	(Nypa_fruticans	((((Serenoa_repens	(Phoenix_dactylifera	Sabal_domingensis))	((Podococcus_barteri	(Sclerosperma_profizianum	Orania_palindan))	((Manicaria_saccifera	((((Dictyosperma_album	Dypsis_decaryi)	((((Veitchia_spiralis	Burretiokentia_grandiflora)	Hydriastele_microspadix)	Kentiopsis_piersoniorum)	Heterospathe_cagayanensis))	((Prestoea_acuminata	(Oenocarpus_minor	Oenocarpus_bataua))	(Leopoldinia_pulchra	Pelagodoxa_henryana)))	Geonoma_undata))	((((Bactris_major	(Elaeis_oleifera	Elaeis_guineensis))	((Reinhardtia_simplex	Reinhardtia_gracilis)	(Reinhardtia_paiewonskiana	Reinhardtia_latisecta)))	Attalea_speciosa)	Roystonea_regia))))	Chamaedorea_seifrizii)	(Pseudophoenix_vinifera	Iriartea_deltoidea))))	Kingia_australis);
((Calamus_caryotoides	(Nypa_fruticans	((Serenoa_repens	(Phoenix_dactylifera	Sabal_domingensis))	(((Pseudophoenix_vinifera	(Sclerosperma_profizianum	(Orania_palindan	Podococcus_barteri)))	(((((Bactris_major	(Elaeis_oleifera	Elaeis_guineensis))	((Reinhardtia_simplex	Reinhardtia_gracilis)	(Reinhardtia_paiewonskiana	Reinhardtia_latisecta)))	Attalea_speciosa)	Roystonea_regia)	((((Prestoea_acuminata	(Oenocarpus_minor	Oenocarpus_bataua))	(Leopoldinia_pulchra	Pelagodoxa_henryana))	(Geonoma_undata	(Manicaria_saccifera	((Dictyosperma_album	Dypsis_decaryi)	(((Veitchia_spiralis	(Burretiokentia_grandiflora	Hydriastele_microspadix))	Kentiopsis_piersoniorum)	Heterospathe_cagayanensis)))))	Chamaedorea_seifrizii)))	Iriartea_deltoidea))))	Kingia_australis);
((Sabal_domingensis	(((((Chamaedorea_seifrizii	(Sclerosperma_profizianum	(Orania_palindan	Podococcus_barteri)))	((Iriartea_deltoidea	((((Bactris_major	(Elaeis_oleifera	Elaeis_guineensis))	((Reinhardtia_simplex	Reinhardtia_gracilis)	(Reinhardtia_paiewonskiana	Reinhardtia_latisecta)))	Attalea_speciosa)	Roystonea_regia))	((((Dictyosperma_album	Dypsis_decaryi)	(((Veitchia_spiralis	(Burretiokentia_grandiflora	Kentiopsis_piersoniorum))	Heterospathe_cagayanensis)	Hydriastele_microspadix))	((Prestoea_acuminata	(Oenocarpus_minor	Oenocarpus_bataua))	(Leopoldinia_pulchra	Pelagodoxa_henryana)))	(Manicaria_saccifera	Geonoma_undata))))	(Pseudophoenix_vinifera	(Nypa_fruticans	Calamus_caryotoides)))	Serenoa_repens)	Phoenix_dactylifera))	Kingia_australis);
((Calamus_caryotoides	(((Serenoa_repens	(Phoenix_dactylifera	Sabal_domingensis))	(((Chamaedorea_seifrizii	(Pseudophoenix_vinifera	(Sclerosperma_profizianum	(Orania_palindan	Podococcus_barteri))))	(((((Bactris_major	(Elaeis_oleifera	Elaeis_guineensis))	((Reinhardtia_simplex	Reinhardtia_gracilis)	(Reinhardtia_paiewonskiana	Reinhardtia_latisecta)))	Attalea_speciosa)	Roystonea_regia)	(Manicaria_saccifera	(Geonoma_undata	(((Dictyosperma_album	Dypsis_decaryi)	(((Burretiokentia_grandiflora	Kentiopsis_piersoniorum)	(Heterospathe_cagayanensis	Hydriastele_microspadix))	Veitchia_spiralis))	((Prestoea_acuminata	(Oenocarpus_minor	Oenocarpus_bataua))	(Leopoldinia_pulchra	Pelagodoxa_henryana)))))))	Iriartea_deltoidea))	Nypa_fruticans))	Kingia_australis);
((Sabal_domingensis	((((Iriartea_deltoidea	(Pseudophoenix_vinifera	((Podococcus_barteri	(Sclerosperma_profizianum	Orania_palindan))	(Chamaedorea_seifrizii	(((((Bactris_major	(Elaeis_oleifera	Elaeis_guineensis))	((Reinhardtia_simplex	Reinhardtia_gracilis)	(Reinhardtia_paiewonskiana	Reinhardtia_latisecta)))	Attalea_speciosa)	Roystonea_regia)	(Manicaria_saccifera	(Geonoma_undata	(((Dictyosperma_album	Dypsis_decaryi)	(Hydriastele_microspadix	((Burretiokentia_grandiflora	(Veitchia_spiralis	Kentiopsis_piersoniorum))	Heterospathe_cagayanensis)))	((Prestoea_acuminata	(Oenocarpus_minor	Oenocarpus_bataua))	(Leopoldinia_pulchra	Pelagodoxa_henryana))))))))))	(Nypa_fruticans	Calamus_caryotoides))	Serenoa_repens)	Phoenix_dactylifera))	Kingia_australis);
(((((((((Bactris_major	(Elaeis_oleifera	Elaeis_guineensis))	((Reinhardtia_simplex	Reinhardtia_gracilis)	(Reinhardtia_paiewonskiana	Reinhardtia_latisecta)))	Attalea_speciosa)	Roystonea_regia)	(((Iriartea_deltoidea	Manicaria_saccifera)	(((Dictyosperma_album	Dypsis_decaryi)	(((Kentiopsis_piersoniorum	Burretiokentia_grandiflora)	(Hydriastele_microspadix	Heterospathe_cagayanensis))	Veitchia_spiralis))	((Prestoea_acuminata	(Oenocarpus_minor	Oenocarpus_bataua))	(Leopoldinia_pulchra	Pelagodoxa_henryana))))	Geonoma_undata))	(((Sclerosperma_profizianum	(Orania_palindan	Podococcus_barteri))	Chamaedorea_seifrizii)	Pseudophoenix_vinifera))	(Nypa_fruticans	Calamus_caryotoides))	(Serenoa_repens	(Phoenix_dactylifera	Sabal_domingensis)))	Kingia_australis);
((Calamus_caryotoides	(((Serenoa_repens	(Phoenix_dactylifera	Sabal_domingensis))	((Chamaedorea_seifrizii	(((((Bactris_major	(Elaeis_oleifera	Elaeis_guineensis))	((Reinhardtia_simplex	Reinhardtia_gracilis)	(Reinhardtia_paiewonskiana	Reinhardtia_latisecta)))	Attalea_speciosa)	Roystonea_regia)	((Geonoma_undata	(((Dictyosperma_album	Dypsis_decaryi)	(Heterospathe_cagayanensis	(((Veitchia_spiralis	Kentiopsis_piersoniorum)	Burretiokentia_grandiflora)	Hydriastele_microspadix)))	((Prestoea_acuminata	(Oenocarpus_minor	Oenocarpus_bataua))	(Leopoldinia_pulchra	Pelagodoxa_henryana))))	Manicaria_saccifera)))	((Sclerosperma_profizianum	(Orania_palindan	Podococcus_barteri))	(Iriartea_deltoidea	Pseudophoenix_vinifera))))	Nypa_fruticans))	Kingia_australis);
((Calamus_caryotoides	(((Serenoa_repens	(Phoenix_dactylifera	Sabal_domingensis))	(Iriartea_deltoidea	(Pseudophoenix_vinifera	((Chamaedorea_seifrizii	(((((Bactris_major	(Elaeis_oleifera	Elaeis_guineensis))	((Reinhardtia_simplex	Reinhardtia_gracilis)	(Reinhardtia_paiewonskiana	Reinhardtia_latisecta)))	Attalea_speciosa)	Roystonea_regia)	((Geonoma_undata	(((Dictyosperma_album	Dypsis_decaryi)	(((Heterospathe_cagayanensis	(Kentiopsis_piersoniorum	Burretiokentia_grandiflora))	Hydriastele_microspadix)	Veitchia_spiralis))	((Prestoea_acuminata	(Oenocarpus_minor	Oenocarpus_bataua))	(Leopoldinia_pulchra	Pelagodoxa_henryana))))	Manicaria_saccifera)))	(Sclerosperma_profizianum	(Orania_palindan	Podococcus_barteri))))))	Nypa_fruticans))	Kingia_australis);
((Calamus_caryotoides	(Nypa_fruticans	((Serenoa_repens	(Phoenix_dactylifera	Sabal_domingensis))	((Chamaedorea_seifrizii	((Iriartea_deltoidea	(Roystonea_regia	((((Reinhardtia_simplex	Reinhardtia_gracilis)	(Reinhardtia_paiewonskiana	Reinhardtia_latisecta))	(Bactris_major	(Elaeis_oleifera	Elaeis_guineensis)))	Attalea_speciosa)))	(Manicaria_saccifera	(((((Heterospathe_cagayanensis	(Hydriastele_microspadix	(Kentiopsis_piersoniorum	Burretiokentia_grandiflora)))	Veitchia_spiralis)	(Dypsis_decaryi	Dictyosperma_album))	((Leopoldinia_pulchra	Pelagodoxa_henryana)	(Prestoea_acuminata	(Oenocarpus_minor	Oenocarpus_bataua))))	Geonoma_undata))))	(((Orania_palindan	Podococcus_barteri)	Sclerosperma_profizianum)	Pseudophoenix_vinifera)))))	Kingia_australis);
((Geonoma_undata	(Manicaria_saccifera	((((((Orania_palindan	Podococcus_barteri)	Sclerosperma_profizianum)	((((Pseudophoenix_vinifera	Iriartea_deltoidea)	Nypa_fruticans)	Calamus_caryotoides)	(Serenoa_repens	(Phoenix_dactylifera	Sabal_domingensis))))	Chamaedorea_seifrizii)	(Roystonea_regia	((((Reinhardtia_simplex	Reinhardtia_gracilis)	(Reinhardtia_paiewonskiana	Reinhardtia_latisecta))	(Bactris_major	(Elaeis_oleifera	Elaeis_guineensis)))	Attalea_speciosa)))	(((Heterospathe_cagayanensis	((Burretiokentia_grandiflora	(Veitchia_spiralis	Kentiopsis_piersoniorum))	Hydriastele_microspadix))	(Dypsis_decaryi	Dictyosperma_album))	((Leopoldinia_pulchra	Pelagodoxa_henryana)	(Prestoea_acuminata	(Oenocarpus_minor	Oenocarpus_bataua)))))))	Kingia_australis);
((Calamus_caryotoides	(Nypa_fruticans	((Serenoa_repens	(Phoenix_dactylifera	Sabal_domingensis))	(((Chamaedorea_seifrizii	((Roystonea_regia	(((((Reinhardtia_simplex	Reinhardtia_gracilis)	(Reinhardtia_paiewonskiana	Reinhardtia_latisecta))	(Elaeis_oleifera	Elaeis_guineensis))	Attalea_speciosa)	Bactris_major))	((Geonoma_undata	(((Hydriastele_microspadix	(Heterospathe_cagayanensis	((Veitchia_spiralis	Kentiopsis_piersoniorum)	Burretiokentia_grandiflora)))	(Dypsis_decaryi	Dictyosperma_album))	((Leopoldinia_pulchra	Pelagodoxa_henryana)	(Prestoea_acuminata	(Oenocarpus_minor	Oenocarpus_bataua)))))	Manicaria_saccifera)))	((Orania_palindan	Podococcus_barteri)	Sclerosperma_profizianum))	(Pseudophoenix_vinifera	Iriartea_deltoidea)))))	Kingia_australis);
((Calamus_caryotoides	(Nypa_fruticans	((Serenoa_repens	(Phoenix_dactylifera	Sabal_domingensis))	(((Roystonea_regia	((((Reinhardtia_simplex	Reinhardtia_gracilis)	(Reinhardtia_paiewonskiana	Reinhardtia_latisecta))	(Bactris_major	(Elaeis_oleifera	Elaeis_guineensis)))	Attalea_speciosa))	(((Geonoma_undata	(Iriartea_deltoidea	(((Heterospathe_cagayanensis	(((Burretiokentia_grandiflora	Hydriastele_microspadix)	Veitchia_spiralis)	Kentiopsis_piersoniorum))	(Dypsis_decaryi	Dictyosperma_album))	((Leopoldinia_pulchra	Pelagodoxa_henryana)	(Prestoea_acuminata	(Oenocarpus_minor	Oenocarpus_bataua))))))	Manicaria_saccifera)	Chamaedorea_seifrizii))	((Podococcus_barteri	(Sclerosperma_profizianum	Orania_palindan))	Pseudophoenix_vinifera)))))	Kingia_australis);
((((Serenoa_repens	(Phoenix_dactylifera	Sabal_domingensis))	((Iriartea_deltoidea	(Chamaedorea_seifrizii	((Roystonea_regia	((((Reinhardtia_simplex	Reinhardtia_gracilis)	(Reinhardtia_paiewonskiana	Reinhardtia_latisecta))	(Bactris_major	(Elaeis_oleifera	Elaeis_guineensis)))	Attalea_speciosa))	((Geonoma_undata	(((Heterospathe_cagayanensis	(((Hydriastele_microspadix	Veitchia_spiralis)	Kentiopsis_piersoniorum)	Burretiokentia_grandiflora))	(Dypsis_decaryi	Dictyosperma_album))	((Leopoldinia_pulchra	Pelagodoxa_henryana)	(Prestoea_acuminata	(Oenocarpus_minor	Oenocarpus_bataua)))))	Manicaria_saccifera))))	((Sclerosperma_profizianum	(Orania_palindan	Podococcus_barteri))	Pseudophoenix_vinifera)))	(Calamus_caryotoides	Nypa_fruticans))	Kingia_australis);
((Calamus_caryotoides	(Nypa_fruticans	((Serenoa_repens	(Phoenix_dactylifera	Sabal_domingensis))	(((Chamaedorea_seifrizii	((Roystonea_regia	((((Reinhardtia_simplex	Reinhardtia_gracilis)	(Reinhardtia_paiewonskiana	Reinhardtia_latisecta))	(Bactris_major	(Elaeis_oleifera	Elaeis_guineensis)))	Attalea_speciosa))	(Geonoma_undata	(((((Heterospathe_cagayanensis	((Kentiopsis_piersoniorum	Veitchia_spiralis)	Burretiokentia_grandiflora))	Hydriastele_microspadix)	(Dypsis_decaryi	Dictyosperma_album))	((Leopoldinia_pulchra	Pelagodoxa_henryana)	(Prestoea_acuminata	(Oenocarpus_minor	Oenocarpus_bataua))))	Manicaria_saccifera))))	(Podococcus_barteri	(Sclerosperma_profizianum	Orania_palindan)))	(Iriartea_deltoidea	Pseudophoenix_vinifera)))))	Kingia_australis);
(((Calamus_caryotoides	Nypa_fruticans)	((Serenoa_repens	(Phoenix_dactylifera	Sabal_domingensis))	(Iriartea_deltoidea	(Pseudophoenix_vinifera	((Chamaedorea_seifrizii	((Roystonea_regia	((((Reinhardtia_simplex	Reinhardtia_gracilis)	(Reinhardtia_paiewonskiana	Reinhardtia_latisecta))	(Bactris_major	(Elaeis_oleifera	Elaeis_guineensis)))	Attalea_speciosa))	(Manicaria_saccifera	(Geonoma_undata	((((Heterospathe_cagayanensis	((Kentiopsis_piersoniorum	Veitchia_spiralis)	Burretiokentia_grandiflora))	Hydriastele_microspadix)	(Dypsis_decaryi	Dictyosperma_album))	((Leopoldinia_pulchra	Pelagodoxa_henryana)	(Prestoea_acuminata	(Oenocarpus_minor	Oenocarpus_bataua))))))))	(Sclerosperma_profizianum	(Orania_palindan	Podococcus_barteri)))))))	Kingia_australis);
((((Sabal_domingensis	Phoenix_dactylifera)	Serenoa_repens)	((((Roystonea_regia	((((Reinhardtia_simplex	Reinhardtia_gracilis)	(Reinhardtia_paiewonskiana	Reinhardtia_latisecta))	(Bactris_major	(Elaeis_oleifera	Elaeis_guineensis)))	Attalea_speciosa))	(Geonoma_undata	(((((Heterospathe_cagayanensis	((Kentiopsis_piersoniorum	Veitchia_spiralis)	Burretiokentia_grandiflora))	Hydriastele_microspadix)	(Dypsis_decaryi	Dictyosperma_album))	((Leopoldinia_pulchra	Pelagodoxa_henryana)	(Prestoea_acuminata	(Oenocarpus_minor	Oenocarpus_bataua))))	(Calamus_caryotoides	Manicaria_saccifera))))	(((Nypa_fruticans	Orania_palindan)	(Podococcus_barteri	Sclerosperma_profizianum))	Chamaedorea_seifrizii))	(Pseudophoenix_vinifera	Iriartea_deltoidea)))	Kingia_australis);
(((Nypa_fruticans	(((Sabal_domingensis	Phoenix_dactylifera)	Serenoa_repens)	((((Roystonea_regia	((((Reinhardtia_simplex	Reinhardtia_gracilis)	(Reinhardtia_paiewonskiana	Reinhardtia_latisecta))	(Bactris_major	(Elaeis_oleifera	Elaeis_guineensis)))	Attalea_speciosa))	(Geonoma_undata	(((((Heterospathe_cagayanensis	((Veitchia_spiralis	Kentiopsis_piersoniorum)	Burretiokentia_grandiflora))	Hydriastele_microspadix)	(Dypsis_decaryi	Dictyosperma_album))	((Leopoldinia_pulchra	Pelagodoxa_henryana)	(Prestoea_acuminata	(Oenocarpus_minor	Oenocarpus_bataua))))	Manicaria_saccifera)))	((Orania_palindan	(Podococcus_barteri	Sclerosperma_profizianum))	(Chamaedorea_seifrizii	Iriartea_deltoidea)))	Pseudophoenix_vinifera)))	Calamus_caryotoides)	Kingia_australis);
(((Nypa_fruticans	(Chamaedorea_seifrizii	(Iriartea_deltoidea	(((Sabal_domingensis	Phoenix_dactylifera)	Serenoa_repens)	(((Roystonea_regia	((((Reinhardtia_simplex	Reinhardtia_gracilis)	(Reinhardtia_paiewonskiana	Reinhardtia_latisecta))	(Bactris_major	(Elaeis_oleifera	Elaeis_guineensis)))	Attalea_speciosa))	(Manicaria_saccifera	(Geonoma_undata	(((Heterospathe_cagayanensis	((Kentiopsis_piersoniorum	Burretiokentia_grandiflora)	(Veitchia_spiralis	Hydriastele_microspadix)))	(Dypsis_decaryi	Dictyosperma_album))	((Leopoldinia_pulchra	Pelagodoxa_henryana)	(Prestoea_acuminata	(Oenocarpus_minor	Oenocarpus_bataua)))))))	(Pseudophoenix_vinifera	(Sclerosperma_profizianum	(Orania_palindan	Podococcus_barteri))))))))	Calamus_caryotoides)	Kingia_australis);
((((Iriartea_deltoidea	(Chamaedorea_seifrizii	(Pseudophoenix_vinifera	((Orania_palindan	(Sclerosperma_profizianum	Podococcus_barteri))	(((Roystonea_regia	((((Reinhardtia_latisecta	Reinhardtia_paiewonskiana)	(Reinhardtia_simplex	Reinhardtia_gracilis))	(Bactris_major	(Elaeis_oleifera	Elaeis_guineensis)))	Attalea_speciosa))	((((Leopoldinia_pulchra	Pelagodoxa_henryana)	(((((Burretiokentia_grandiflora	(Veitchia_spiralis	Kentiopsis_piersoniorum))	Heterospathe_cagayanensis)	Hydriastele_microspadix)	(Dypsis_decaryi	Dictyosperma_album))	(Prestoea_acuminata	(Oenocarpus_bataua	Oenocarpus_minor))))	Geonoma_undata)	Manicaria_saccifera))	(Serenoa_repens	(Phoenix_dactylifera	Sabal_domingensis)))))))	Nypa_fruticans)	Calamus_caryotoides)	Kingia_australis);
(((((Serenoa_repens	(Phoenix_dactylifera	Sabal_domingensis))	(Iriartea_deltoidea	(((Sclerosperma_profizianum	(Podococcus_barteri	Orania_palindan))	(Chamaedorea_seifrizii	((Roystonea_regia	((((Reinhardtia_latisecta	Reinhardtia_paiewonskiana)	(Reinhardtia_simplex	Reinhardtia_gracilis))	(Bactris_major	(Elaeis_oleifera	Elaeis_guineensis)))	Attalea_speciosa))	(((((Heterospathe_cagayanensis	(Hydriastele_microspadix	(Veitchia_spiralis	(Kentiopsis_piersoniorum	Burretiokentia_grandiflora))))	(Dypsis_decaryi	Dictyosperma_album))	(Pelagodoxa_henryana	(Leopoldinia_pulchra	(Prestoea_acuminata	(Oenocarpus_bataua	Oenocarpus_minor)))))	Geonoma_undata)	Manicaria_saccifera))))	Pseudophoenix_vinifera)))	Nypa_fruticans)	Calamus_caryotoides)	Kingia_australis);
(((((Phoenix_dactylifera	Sabal_domingensis)	(((Chamaedorea_seifrizii	((Roystonea_regia	((((Reinhardtia_latisecta	Reinhardtia_paiewonskiana)	(Reinhardtia_simplex	Reinhardtia_gracilis))	(Bactris_major	(Elaeis_oleifera	Elaeis_guineensis)))	Attalea_speciosa))	(((((Heterospathe_cagayanensis	(((Hydriastele_microspadix	Burretiokentia_grandiflora)	Veitchia_spiralis)	Kentiopsis_piersoniorum))	(Dypsis_decaryi	Dictyosperma_album))	(Manicaria_saccifera	(Prestoea_acuminata	(Oenocarpus_bataua	Oenocarpus_minor))))	(Pelagodoxa_henryana	Geonoma_undata))	Leopoldinia_pulchra)))	(Serenoa_repens	(Podococcus_barteri	(Orania_palindan	Sclerosperma_profizianum))))	(Pseudophoenix_vinifera	Iriartea_deltoidea)))	Nypa_fruticans)	Calamus_caryotoides)	Kingia_australis);
(((((Serenoa_repens	(Phoenix_dactylifera	Sabal_domingensis))	((((Roystonea_regia	((((Reinhardtia_latisecta	Reinhardtia_paiewonskiana)	(Reinhardtia_simplex	Reinhardtia_gracilis))	(Bactris_major	(Elaeis_oleifera	Elaeis_guineensis)))	Attalea_speciosa))	((Geonoma_undata	((((Heterospathe_cagayanensis	((Veitchia_spiralis	Burretiokentia_grandiflora)	Kentiopsis_piersoniorum))	Hydriastele_microspadix)	(Dypsis_decaryi	Dictyosperma_album))	((Pelagodoxa_henryana	Leopoldinia_pulchra)	(Prestoea_acuminata	(Oenocarpus_bataua	Oenocarpus_minor)))))	Manicaria_saccifera))	((Podococcus_barteri	(Orania_palindan	Sclerosperma_profizianum))	Chamaedorea_seifrizii))	(Pseudophoenix_vinifera	Iriartea_deltoidea)))	Nypa_fruticans)	Calamus_caryotoides)	Kingia_australis);
((Nypa_fruticans	((Pseudophoenix_vinifera	(Iriartea_deltoidea	((Serenoa_repens	(Phoenix_dactylifera	Sabal_domingensis))	((Chamaedorea_seifrizii	((Roystonea_regia	((((Reinhardtia_latisecta	Reinhardtia_paiewonskiana)	(Reinhardtia_simplex	Reinhardtia_gracilis))	(Bactris_major	(Elaeis_oleifera	Elaeis_guineensis)))	Attalea_speciosa))	((((Heterospathe_cagayanensis	(((Veitchia_spiralis	Burretiokentia_grandiflora)	Kentiopsis_piersoniorum)	Hydriastele_microspadix))	(Dypsis_decaryi	Dictyosperma_album))	((Pelagodoxa_henryana	Leopoldinia_pulchra)	(Prestoea_acuminata	(Oenocarpus_bataua	Oenocarpus_minor))))	(Manicaria_saccifera	Geonoma_undata))))	(Podococcus_barteri	(Orania_palindan	Sclerosperma_profizianum))))))	Calamus_caryotoides))	Kingia_australis);
((Calamus_caryotoides	(Nypa_fruticans	((Serenoa_repens	(Phoenix_dactylifera	Sabal_domingensis))	((Chamaedorea_seifrizii	(((Roystonea_regia	((((Reinhardtia_latisecta	Reinhardtia_paiewonskiana)	(Reinhardtia_simplex	Reinhardtia_gracilis))	(Bactris_major	(Elaeis_oleifera	Elaeis_guineensis)))	Attalea_speciosa))	(((((((Burretiokentia_grandiflora	Hydriastele_microspadix)	Veitchia_spiralis)	Kentiopsis_piersoniorum)	Heterospathe_cagayanensis)	(Dypsis_decaryi	Dictyosperma_album))	((Pelagodoxa_henryana	Leopoldinia_pulchra)	(Prestoea_acuminata	(Oenocarpus_bataua	Oenocarpus_minor))))	(Manicaria_saccifera	Geonoma_undata)))	(Pseudophoenix_vinifera	(Sclerosperma_profizianum	(Podococcus_barteri	Orania_palindan)))))	Iriartea_deltoidea))))	Kingia_australis);
((Calamus_caryotoides	(Nypa_fruticans	(Iriartea_deltoidea	((Serenoa_repens	(Phoenix_dactylifera	Sabal_domingensis))	(Pseudophoenix_vinifera	((Orania_palindan	(Sclerosperma_profizianum	Podococcus_barteri))	((Manicaria_saccifera	(Geonoma_undata	(((((Burretiokentia_grandiflora	(Veitchia_spiralis	Kentiopsis_piersoniorum))	Hydriastele_microspadix)	Heterospathe_cagayanensis)	(Dypsis_decaryi	Dictyosperma_album))	((Pelagodoxa_henryana	Leopoldinia_pulchra)	(Prestoea_acuminata	(Oenocarpus_bataua	Oenocarpus_minor))))))	((Roystonea_regia	((((Reinhardtia_latisecta	Reinhardtia_paiewonskiana)	(Reinhardtia_simplex	Reinhardtia_gracilis))	(Bactris_major	(Elaeis_oleifera	Elaeis_guineensis)))	Attalea_speciosa))	Chamaedorea_seifrizii))))))))	Kingia_australis);
((Calamus_caryotoides	(Nypa_fruticans	((Serenoa_repens	(Phoenix_dactylifera	Sabal_domingensis))	(((Iriartea_deltoidea	(Roystonea_regia	((((Reinhardtia_latisecta	Reinhardtia_paiewonskiana)	(Reinhardtia_simplex	Reinhardtia_gracilis))	(Bactris_major	(Elaeis_oleifera	Elaeis_guineensis)))	Attalea_speciosa)))	(Chamaedorea_seifrizii	((((((Kentiopsis_piersoniorum	((Burretiokentia_grandiflora	Hydriastele_microspadix)	Veitchia_spiralis))	Heterospathe_cagayanensis)	(Dypsis_decaryi	Dictyosperma_album))	(Leopoldinia_pulchra	(Prestoea_acuminata	(Oenocarpus_bataua	Oenocarpus_minor))))	Manicaria_saccifera)	(Geonoma_undata	Pelagodoxa_henryana))))	(Pseudophoenix_vinifera	(Orania_palindan	(Sclerosperma_profizianum	Podococcus_barteri)))))))	Kingia_australis);
((Calamus_caryotoides	(Nypa_fruticans	((Iriartea_deltoidea	((Serenoa_repens	(Phoenix_dactylifera	Sabal_domingensis))	(((Roystonea_regia	((((Reinhardtia_latisecta	Reinhardtia_paiewonskiana)	(Reinhardtia_simplex	Reinhardtia_gracilis))	(Bactris_major	(Elaeis_oleifera	Elaeis_guineensis)))	Attalea_speciosa))	(Manicaria_saccifera	(((((((Burretiokentia_grandiflora	Kentiopsis_piersoniorum)	Veitchia_spiralis)	Heterospathe_cagayanensis)	Hydriastele_microspadix)	(Dypsis_decaryi	Dictyosperma_album))	((Prestoea_acuminata	(Oenocarpus_bataua	Oenocarpus_minor))	(Pelagodoxa_henryana	Leopoldinia_pulchra)))	Geonoma_undata)))	(Pseudophoenix_vinifera	(Podococcus_barteri	(Orania_palindan	Sclerosperma_profizianum))))))	Chamaedorea_seifrizii)))	Kingia_australis);
((Calamus_caryotoides	(Nypa_fruticans	((Serenoa_repens	(Phoenix_dactylifera	Sabal_domingensis))	((((Roystonea_regia	((((Reinhardtia_latisecta	Reinhardtia_paiewonskiana)	(Reinhardtia_simplex	Reinhardtia_gracilis))	(Bactris_major	(Elaeis_oleifera	Elaeis_guineensis)))	Attalea_speciosa))	(Geonoma_undata	(Manicaria_saccifera	((((Kentiopsis_piersoniorum	((Burretiokentia_grandiflora	Hydriastele_microspadix)	Veitchia_spiralis))	Heterospathe_cagayanensis)	(Dypsis_decaryi	Dictyosperma_album))	((Prestoea_acuminata	(Oenocarpus_bataua	Oenocarpus_minor))	(Pelagodoxa_henryana	Leopoldinia_pulchra))))))	(Pseudophoenix_vinifera	(Chamaedorea_seifrizii	(Podococcus_barteri	(Orania_palindan	Sclerosperma_profizianum)))))	Iriartea_deltoidea))))	Kingia_australis);
((Sabal_domingensis	((((((Pseudophoenix_vinifera	(Sclerosperma_profizianum	(Podococcus_barteri	Orania_palindan)))	(Chamaedorea_seifrizii	((Geonoma_undata	(Manicaria_saccifera	(((((Burretiokentia_grandiflora	Veitchia_spiralis)	Kentiopsis_piersoniorum)	(Heterospathe_cagayanensis	Hydriastele_microspadix))	(Dypsis_decaryi	Dictyosperma_album))	((Pelagodoxa_henryana	Leopoldinia_pulchra)	(Prestoea_acuminata	(Oenocarpus_bataua	Oenocarpus_minor))))))	(Roystonea_regia	(((Bactris_major	(Elaeis_guineensis	Elaeis_oleifera))	((Reinhardtia_gracilis	Reinhardtia_simplex)	(Reinhardtia_paiewonskiana	Reinhardtia_latisecta)))	Attalea_speciosa)))))	Iriartea_deltoidea)	(Nypa_fruticans	Calamus_caryotoides))	Serenoa_repens)	Phoenix_dactylifera))	Kingia_australis);
((Calamus_caryotoides	(((Iriartea_deltoidea	(Serenoa_repens	(Phoenix_dactylifera	Sabal_domingensis)))	(((Sclerosperma_profizianum	(Podococcus_barteri	Orania_palindan))	(Chamaedorea_seifrizii	((Manicaria_saccifera	((((Heterospathe_cagayanensis	(Hydriastele_microspadix	((Burretiokentia_grandiflora	Veitchia_spiralis)	Kentiopsis_piersoniorum)))	(Dypsis_decaryi	Dictyosperma_album))	((Pelagodoxa_henryana	Leopoldinia_pulchra)	(Prestoea_acuminata	(Oenocarpus_bataua	Oenocarpus_minor))))	Geonoma_undata))	(((Bactris_major	(Elaeis_guineensis	Elaeis_oleifera))	((Reinhardtia_gracilis	Reinhardtia_simplex)	(Reinhardtia_paiewonskiana	Reinhardtia_latisecta)))	(Attalea_speciosa	Roystonea_regia)))))	Pseudophoenix_vinifera))	Nypa_fruticans))	Kingia_australis);
(((Calamus_caryotoides	((Iriartea_deltoidea	((((Attalea_speciosa	((Bactris_major	(Elaeis_guineensis	Elaeis_oleifera))	((Reinhardtia_gracilis	Reinhardtia_simplex)	(Reinhardtia_paiewonskiana	Reinhardtia_latisecta))))	Roystonea_regia)	(((Podococcus_barteri	(Orania_palindan	Sclerosperma_profizianum))	Chamaedorea_seifrizii)	(Manicaria_saccifera	(((((Heterospathe_cagayanensis	(Kentiopsis_piersoniorum	(Hydriastele_microspadix	Burretiokentia_grandiflora)))	Veitchia_spiralis)	(Dypsis_decaryi	Dictyosperma_album))	((Pelagodoxa_henryana	Leopoldinia_pulchra)	(Prestoea_acuminata	(Oenocarpus_bataua	Oenocarpus_minor))))	Geonoma_undata))))	Pseudophoenix_vinifera))	(Serenoa_repens	(Phoenix_dactylifera	Sabal_domingensis))))	Nypa_fruticans)	Kingia_australis);
((Calamus_caryotoides	(((((Orania_palindan	(Sclerosperma_profizianum	Podococcus_barteri))	Chamaedorea_seifrizii)	(((Pseudophoenix_vinifera	Roystonea_regia)	((Iriartea_deltoidea	Attalea_speciosa)	((Bactris_major	(Elaeis_guineensis	Elaeis_oleifera))	((Reinhardtia_gracilis	Reinhardtia_simplex)	(Reinhardtia_paiewonskiana	Reinhardtia_latisecta)))))	(Manicaria_saccifera	((((Hydriastele_microspadix	((Burretiokentia_grandiflora	(Veitchia_spiralis	Kentiopsis_piersoniorum))	Heterospathe_cagayanensis))	(Dypsis_decaryi	Dictyosperma_album))	((Pelagodoxa_henryana	(Prestoea_acuminata	(Oenocarpus_bataua	Oenocarpus_minor)))	Leopoldinia_pulchra))	Geonoma_undata))))	(Serenoa_repens	(Phoenix_dactylifera	Sabal_domingensis)))	Nypa_fruticans))	Kingia_australis);
((Calamus_caryotoides	((((((Sclerosperma_profizianum	Podococcus_barteri)	Chamaedorea_seifrizii)	((Roystonea_regia	(Attalea_speciosa	((Bactris_major	(Elaeis_guineensis	Elaeis_oleifera))	((Reinhardtia_gracilis	Reinhardtia_simplex)	(Reinhardtia_paiewonskiana	Reinhardtia_latisecta)))))	(((((Hydriastele_microspadix	((Burretiokentia_grandiflora	(Veitchia_spiralis	Kentiopsis_piersoniorum))	Heterospathe_cagayanensis))	(Dypsis_decaryi	Dictyosperma_album))	(Prestoea_acuminata	(Oenocarpus_bataua	Oenocarpus_minor)))	(Leopoldinia_pulchra	Pelagodoxa_henryana))	(Geonoma_undata	Manicaria_saccifera))))	(Serenoa_repens	(Orania_palindan	(Phoenix_dactylifera	Sabal_domingensis))))	(Iriartea_deltoidea	Pseudophoenix_vinifera))	Nypa_fruticans))	Kingia_australis);
((Calamus_caryotoides	((((Pseudophoenix_vinifera	((((Orania_palindan	Sclerosperma_profizianum)	Podococcus_barteri)	Chamaedorea_seifrizii)	((Roystonea_regia	(Attalea_speciosa	((Bactris_major	(Elaeis_guineensis	Elaeis_oleifera))	((Reinhardtia_gracilis	Reinhardtia_simplex)	(Reinhardtia_paiewonskiana	Reinhardtia_latisecta)))))	(Geonoma_undata	((((Heterospathe_cagayanensis	(Kentiopsis_piersoniorum	((Burretiokentia_grandiflora	Hydriastele_microspadix)	Veitchia_spiralis)))	(Dypsis_decaryi	Dictyosperma_album))	(Pelagodoxa_henryana	(Leopoldinia_pulchra	(Prestoea_acuminata	(Oenocarpus_bataua	Oenocarpus_minor)))))	Manicaria_saccifera)))))	(Serenoa_repens	(Phoenix_dactylifera	Sabal_domingensis)))	Iriartea_deltoidea)	Nypa_fruticans))	Kingia_australis);
(((Nypa_fruticans	Calamus_caryotoides)	((((((Roystonea_regia	(Attalea_speciosa	((Bactris_major	(Elaeis_guineensis	Elaeis_oleifera))	((Reinhardtia_gracilis	Reinhardtia_simplex)	(Reinhardtia_paiewonskiana	Reinhardtia_latisecta)))))	(((((((Heterospathe_cagayanensis	((Burretiokentia_grandiflora	Kentiopsis_piersoniorum)	(Hydriastele_microspadix	Veitchia_spiralis)))	(Dypsis_decaryi	Dictyosperma_album))	(Prestoea_acuminata	(Oenocarpus_bataua	Oenocarpus_minor)))	(Leopoldinia_pulchra	Pelagodoxa_henryana))	Geonoma_undata)	Manicaria_saccifera)	Chamaedorea_seifrizii))	(Sclerosperma_profizianum	(Podococcus_barteri	Orania_palindan)))	Pseudophoenix_vinifera)	Iriartea_deltoidea)	(Serenoa_repens	(Phoenix_dactylifera	Sabal_domingensis))))	Kingia_australis);
((Serenoa_repens	(((Nypa_fruticans	Calamus_caryotoides)	(((((Roystonea_regia	(Attalea_speciosa	((Bactris_major	(Elaeis_guineensis	Elaeis_oleifera))	((Reinhardtia_gracilis	Reinhardtia_simplex)	(Reinhardtia_paiewonskiana	Reinhardtia_latisecta)))))	((((((Heterospathe_cagayanensis	((Burretiokentia_grandiflora	(Veitchia_spiralis	Kentiopsis_piersoniorum))	Hydriastele_microspadix))	(Dypsis_decaryi	Dictyosperma_album))	(Pelagodoxa_henryana	(Leopoldinia_pulchra	(Prestoea_acuminata	(Oenocarpus_bataua	Oenocarpus_minor)))))	Geonoma_undata)	Manicaria_saccifera)	Chamaedorea_seifrizii))	(Sclerosperma_profizianum	(Podococcus_barteri	Orania_palindan)))	Pseudophoenix_vinifera)	Iriartea_deltoidea))	(Phoenix_dactylifera	Sabal_domingensis)))	Kingia_australis);
(((Nypa_fruticans	Calamus_caryotoides)	((((((Roystonea_regia	(Attalea_speciosa	((Bactris_major	(Elaeis_guineensis	Elaeis_oleifera))	((Reinhardtia_gracilis	Reinhardtia_simplex)	(Reinhardtia_paiewonskiana	Reinhardtia_latisecta)))))	((((((Burretiokentia_grandiflora	((Hydriastele_microspadix	Kentiopsis_piersoniorum)	Heterospathe_cagayanensis))	Veitchia_spiralis)	(Dypsis_decaryi	Dictyosperma_album))	(Pelagodoxa_henryana	(Leopoldinia_pulchra	(Prestoea_acuminata	(Oenocarpus_bataua	Oenocarpus_minor)))))	(Geonoma_undata	Manicaria_saccifera))	Chamaedorea_seifrizii))	(Sclerosperma_profizianum	(Podococcus_barteri	Orania_palindan)))	Pseudophoenix_vinifera)	Iriartea_deltoidea)	(Serenoa_repens	(Sabal_domingensis	Phoenix_dactylifera))))	Kingia_australis);
(((Nypa_fruticans	Calamus_caryotoides)	((((((Roystonea_regia	(Attalea_speciosa	((Bactris_major	(Elaeis_guineensis	Elaeis_oleifera))	((Reinhardtia_gracilis	Reinhardtia_simplex)	(Reinhardtia_paiewonskiana	Reinhardtia_latisecta)))))	((((Hydriastele_microspadix	(((Kentiopsis_piersoniorum	Burretiokentia_grandiflora)	Veitchia_spiralis)	Heterospathe_cagayanensis))	(Dypsis_decaryi	Dictyosperma_album))	((Prestoea_acuminata	(Oenocarpus_bataua	Oenocarpus_minor))	(Pelagodoxa_henryana	Leopoldinia_pulchra)))	(Geonoma_undata	Manicaria_saccifera)))	(Chamaedorea_seifrizii	(Sclerosperma_profizianum	(Podococcus_barteri	Orania_palindan))))	Pseudophoenix_vinifera)	Iriartea_deltoidea)	(Serenoa_repens	(Sabal_domingensis	Phoenix_dactylifera))))	Kingia_australis);
((Calamus_caryotoides	((Pseudophoenix_vinifera	(((Orania_palindan	(Podococcus_barteri	Sclerosperma_profizianum))	((((((Heterospathe_cagayanensis	((Veitchia_spiralis	Hydriastele_microspadix)	(Burretiokentia_grandiflora	Kentiopsis_piersoniorum)))	(Dictyosperma_album	Dypsis_decaryi))	((Prestoea_acuminata	(Oenocarpus_bataua	Oenocarpus_minor))	(Pelagodoxa_henryana	Leopoldinia_pulchra)))	(Manicaria_saccifera	Geonoma_undata))	(Roystonea_regia	(((Bactris_major	(Elaeis_guineensis	Elaeis_oleifera))	(Iriartea_deltoidea	((Reinhardtia_simplex	Reinhardtia_gracilis)	(Reinhardtia_paiewonskiana	Reinhardtia_latisecta))))	Attalea_speciosa)))	((Sabal_domingensis	Phoenix_dactylifera)	Serenoa_repens)))	Chamaedorea_seifrizii))	Nypa_fruticans))	Kingia_australis);
((Calamus_caryotoides	(((Sabal_domingensis	(Phoenix_dactylifera	Serenoa_repens))	((Pseudophoenix_vinifera	((Orania_palindan	(Podococcus_barteri	Sclerosperma_profizianum))	(Chamaedorea_seifrizii	Iriartea_deltoidea)))	(((Geonoma_undata	(((Prestoea_acuminata	(Oenocarpus_bataua	Oenocarpus_minor))	(Pelagodoxa_henryana	Leopoldinia_pulchra))	((Heterospathe_cagayanensis	((Veitchia_spiralis	(Burretiokentia_grandiflora	Hydriastele_microspadix))	Kentiopsis_piersoniorum))	(Dictyosperma_album	Dypsis_decaryi))))	Manicaria_saccifera)	(Roystonea_regia	(((Bactris_major	(Elaeis_guineensis	Elaeis_oleifera))	((Reinhardtia_simplex	Reinhardtia_gracilis)	(Reinhardtia_paiewonskiana	Reinhardtia_latisecta)))	Attalea_speciosa)))))	Nypa_fruticans))	Kingia_australis);
((Calamus_caryotoides	((((((Sabal_domingensis	(Phoenix_dactylifera	Serenoa_repens))	(((Roystonea_regia	(((Bactris_major	(Elaeis_guineensis	Elaeis_oleifera))	((Reinhardtia_simplex	Reinhardtia_gracilis)	(Reinhardtia_paiewonskiana	Reinhardtia_latisecta)))	Attalea_speciosa))	((Geonoma_undata	(((Prestoea_acuminata	(Oenocarpus_bataua	Oenocarpus_minor))	(Pelagodoxa_henryana	Leopoldinia_pulchra))	(((Heterospathe_cagayanensis	((Kentiopsis_piersoniorum	Burretiokentia_grandiflora)	Veitchia_spiralis))	Hydriastele_microspadix)	(Dictyosperma_album	Dypsis_decaryi))))	Manicaria_saccifera))	Iriartea_deltoidea))	(Sclerosperma_profizianum	(Orania_palindan	Podococcus_barteri)))	Chamaedorea_seifrizii)	Pseudophoenix_vinifera)	Nypa_fruticans))	Kingia_australis);
((Calamus_caryotoides	(((Serenoa_repens	(Sabal_domingensis	Phoenix_dactylifera))	(Iriartea_deltoidea	(Pseudophoenix_vinifera	((Podococcus_barteri	(Sclerosperma_profizianum	Orania_palindan))	(Chamaedorea_seifrizii	((Roystonea_regia	(((Bactris_major	(Elaeis_guineensis	Elaeis_oleifera))	((Reinhardtia_simplex	Reinhardtia_gracilis)	(Reinhardtia_paiewonskiana	Reinhardtia_latisecta)))	Attalea_speciosa))	((Geonoma_undata	(((Prestoea_acuminata	(Oenocarpus_bataua	Oenocarpus_minor))	(Pelagodoxa_henryana	Leopoldinia_pulchra))	(((Heterospathe_cagayanensis	((Kentiopsis_piersoniorum	Burretiokentia_grandiflora)	Veitchia_spiralis))	Hydriastele_microspadix)	(Dictyosperma_album	Dypsis_decaryi))))	Manicaria_saccifera)))))))	Nypa_fruticans))	Kingia_australis);
((((Serenoa_repens	(Sabal_domingensis	Phoenix_dactylifera))	(Iriartea_deltoidea	((Roystonea_regia	(((Bactris_major	(Elaeis_guineensis	Elaeis_oleifera))	((Reinhardtia_simplex	Reinhardtia_gracilis)	(Reinhardtia_paiewonskiana	Reinhardtia_latisecta)))	Attalea_speciosa))	((Geonoma_undata	((((Prestoea_acuminata	(Oenocarpus_bataua	Oenocarpus_minor))	(Pelagodoxa_henryana	Leopoldinia_pulchra))	((Heterospathe_cagayanensis	(((Kentiopsis_piersoniorum	Burretiokentia_grandiflora)	Veitchia_spiralis)	Hydriastele_microspadix))	(Dictyosperma_album	Dypsis_decaryi)))	Manicaria_saccifera))	(Chamaedorea_seifrizii	((Sclerosperma_profizianum	(Orania_palindan	Podococcus_barteri))	Pseudophoenix_vinifera))))))	(Nypa_fruticans	Calamus_caryotoides))	Kingia_australis);
(((Serenoa_repens	(Sabal_domingensis	Phoenix_dactylifera))	(((Nypa_fruticans	Calamus_caryotoides)	Iriartea_deltoidea)	(((((Roystonea_regia	(((Bactris_major	(Elaeis_guineensis	Elaeis_oleifera))	((Reinhardtia_simplex	Reinhardtia_gracilis)	(Reinhardtia_paiewonskiana	Reinhardtia_latisecta)))	Attalea_speciosa))	(Manicaria_saccifera	(Geonoma_undata	(((Prestoea_acuminata	(Oenocarpus_bataua	Oenocarpus_minor))	(Pelagodoxa_henryana	Leopoldinia_pulchra))	((Hydriastele_microspadix	(Heterospathe_cagayanensis	(Burretiokentia_grandiflora	(Veitchia_spiralis	Kentiopsis_piersoniorum))))	(Dictyosperma_album	Dypsis_decaryi))))))	Chamaedorea_seifrizii)	Pseudophoenix_vinifera)	(Sclerosperma_profizianum	(Orania_palindan	Podococcus_barteri)))))	Kingia_australis);
((Calamus_caryotoides	((((((((((Bactris_major	(Elaeis_guineensis	Elaeis_oleifera))	((Reinhardtia_simplex	Reinhardtia_gracilis)	(Reinhardtia_paiewonskiana	Reinhardtia_latisecta)))	(Attalea_speciosa	Roystonea_regia))	((Pelagodoxa_henryana	((Prestoea_acuminata	(Oenocarpus_bataua	Oenocarpus_minor))	(((Heterospathe_cagayanensis	Kentiopsis_piersoniorum)	(Veitchia_spiralis	(Burretiokentia_grandiflora	Hydriastele_microspadix)))	(Dictyosperma_album	Dypsis_decaryi))))	(Leopoldinia_pulchra	(Manicaria_saccifera	Geonoma_undata))))	Chamaedorea_seifrizii)	(Podococcus_barteri	(Sclerosperma_profizianum	Orania_palindan)))	(Serenoa_repens	(Sabal_domingensis	Phoenix_dactylifera)))	Iriartea_deltoidea)	Pseudophoenix_vinifera)	Nypa_fruticans))	Kingia_australis);
((Calamus_caryotoides	((Sabal_domingensis	Phoenix_dactylifera)	(((Serenoa_repens	Iriartea_deltoidea)	(Pseudophoenix_vinifera	((((Roystonea_regia	(((Bactris_major	(Elaeis_guineensis	Elaeis_oleifera))	((Reinhardtia_simplex	Reinhardtia_gracilis)	(Reinhardtia_paiewonskiana	Reinhardtia_latisecta)))	Attalea_speciosa))	((Manicaria_saccifera	(((Pelagodoxa_henryana	Leopoldinia_pulchra)	(Prestoea_acuminata	(Oenocarpus_bataua	Oenocarpus_minor)))	(((((Kentiopsis_piersoniorum	Burretiokentia_grandiflora)	Veitchia_spiralis)	Heterospathe_cagayanensis)	Hydriastele_microspadix)	(Dictyosperma_album	Dypsis_decaryi))))	Geonoma_undata))	Chamaedorea_seifrizii)	(Sclerosperma_profizianum	(Orania_palindan	Podococcus_barteri)))))	Nypa_fruticans)))	Kingia_australis);
((Calamus_caryotoides	(Nypa_fruticans	(((Chamaedorea_seifrizii	((Sclerosperma_profizianum	(Orania_palindan	Podococcus_barteri))	((Serenoa_repens	(Sabal_domingensis	Phoenix_dactylifera))	((Roystonea_regia	(((Bactris_major	(Elaeis_guineensis	Elaeis_oleifera))	((Reinhardtia_simplex	Reinhardtia_gracilis)	(Reinhardtia_paiewonskiana	Reinhardtia_latisecta)))	Attalea_speciosa))	(Manicaria_saccifera	(((((Prestoea_acuminata	(Oenocarpus_bataua	Oenocarpus_minor))	Pelagodoxa_henryana)	Leopoldinia_pulchra)	((Heterospathe_cagayanensis	((Kentiopsis_piersoniorum	Burretiokentia_grandiflora)	(Veitchia_spiralis	Hydriastele_microspadix)))	(Dictyosperma_album	Dypsis_decaryi)))	Geonoma_undata))))))	Pseudophoenix_vinifera)	Iriartea_deltoidea)))	Kingia_australis);
((Calamus_caryotoides	(Nypa_fruticans	((Serenoa_repens	(Sabal_domingensis	Phoenix_dactylifera))	((((Chamaedorea_seifrizii	((Roystonea_regia	(((Bactris_major	(Elaeis_guineensis	Elaeis_oleifera))	((Reinhardtia_simplex	Reinhardtia_gracilis)	(Reinhardtia_paiewonskiana	Reinhardtia_latisecta)))	Attalea_speciosa))	(Manicaria_saccifera	((((Prestoea_acuminata	(Oenocarpus_bataua	Oenocarpus_minor))	(Pelagodoxa_henryana	Leopoldinia_pulchra))	(((Heterospathe_cagayanensis	((Veitchia_spiralis	Kentiopsis_piersoniorum)	Burretiokentia_grandiflora))	Hydriastele_microspadix)	(Dictyosperma_album	Dypsis_decaryi)))	Geonoma_undata))))	(Orania_palindan	(Podococcus_barteri	Sclerosperma_profizianum)))	Pseudophoenix_vinifera)	Iriartea_deltoidea))))	Kingia_australis);
((Nypa_fruticans	(Calamus_caryotoides	((Sabal_domingensis	(Serenoa_repens	Phoenix_dactylifera))	(Iriartea_deltoidea	(((Sclerosperma_profizianum	(Podococcus_barteri	Orania_palindan))	Pseudophoenix_vinifera)	(Chamaedorea_seifrizii	((Roystonea_regia	(Attalea_speciosa	(((Reinhardtia_gracilis	Reinhardtia_simplex)	(Reinhardtia_latisecta	Reinhardtia_paiewonskiana))	(Bactris_major	(Elaeis_oleifera	Elaeis_guineensis)))))	(Manicaria_saccifera	(Geonoma_undata	(((Dictyosperma_album	Dypsis_decaryi)	(((Burretiokentia_grandiflora	(Veitchia_spiralis	Kentiopsis_piersoniorum))	Heterospathe_cagayanensis)	Hydriastele_microspadix))	((Leopoldinia_pulchra	Pelagodoxa_henryana)	((Oenocarpus_minor	Oenocarpus_bataua)	Prestoea_acuminata))))))))))))	Kingia_australis);
((((Sabal_domingensis	(Serenoa_repens	Phoenix_dactylifera))	(Pseudophoenix_vinifera	(((Roystonea_regia	(Attalea_speciosa	(((Reinhardtia_gracilis	Reinhardtia_simplex)	(Reinhardtia_latisecta	Reinhardtia_paiewonskiana))	(Bactris_major	(Elaeis_oleifera	Elaeis_guineensis)))))	(Geonoma_undata	((((Dictyosperma_album	Dypsis_decaryi)	(((Veitchia_spiralis	(Kentiopsis_piersoniorum	Burretiokentia_grandiflora))	Heterospathe_cagayanensis)	Hydriastele_microspadix))	((Leopoldinia_pulchra	Pelagodoxa_henryana)	((Oenocarpus_minor	Oenocarpus_bataua)	Prestoea_acuminata)))	Manicaria_saccifera)))	((Iriartea_deltoidea	Chamaedorea_seifrizii)	(Sclerosperma_profizianum	(Podococcus_barteri	Orania_palindan))))))	(Nypa_fruticans	Calamus_caryotoides))	Kingia_australis);
((Nypa_fruticans	(Calamus_caryotoides	((Serenoa_repens	(Phoenix_dactylifera	Sabal_domingensis))	(((Roystonea_regia	(Attalea_speciosa	(((Reinhardtia_gracilis	Reinhardtia_simplex)	(Reinhardtia_latisecta	Reinhardtia_paiewonskiana))	(Bactris_major	(Elaeis_oleifera	Elaeis_guineensis)))))	(Chamaedorea_seifrizii	(Manicaria_saccifera	(Geonoma_undata	(((Dictyosperma_album	Dypsis_decaryi)	(((Veitchia_spiralis	(Kentiopsis_piersoniorum	Burretiokentia_grandiflora))	Heterospathe_cagayanensis)	Hydriastele_microspadix))	((Leopoldinia_pulchra	Pelagodoxa_henryana)	((Oenocarpus_minor	Oenocarpus_bataua)	Prestoea_acuminata)))))))	(Pseudophoenix_vinifera	(Iriartea_deltoidea	(Sclerosperma_profizianum	(Podococcus_barteri	Orania_palindan))))))))	Kingia_australis);
((Calamus_caryotoides	(((Serenoa_repens	(Phoenix_dactylifera	Sabal_domingensis))	(((Roystonea_regia	(Attalea_speciosa	((Iriartea_deltoidea	((Reinhardtia_gracilis	Reinhardtia_simplex)	(Reinhardtia_latisecta	Reinhardtia_paiewonskiana)))	(Bactris_major	(Elaeis_oleifera	Elaeis_guineensis)))))	((Pelagodoxa_henryana	Geonoma_undata)	(((((Oenocarpus_minor	Oenocarpus_bataua)	Prestoea_acuminata)	Leopoldinia_pulchra)	((Dictyosperma_album	Dypsis_decaryi)	((((Kentiopsis_piersoniorum	Burretiokentia_grandiflora)	Veitchia_spiralis)	Hydriastele_microspadix)	Heterospathe_cagayanensis)))	Manicaria_saccifera)))	((Sclerosperma_profizianum	(Podococcus_barteri	Orania_palindan))	(Chamaedorea_seifrizii	Pseudophoenix_vinifera))))	Nypa_fruticans))	Kingia_australis);
((Calamus_caryotoides	(((Serenoa_repens	(Phoenix_dactylifera	Sabal_domingensis))	(((Chamaedorea_seifrizii	((Roystonea_regia	(Attalea_speciosa	(((Reinhardtia_gracilis	Reinhardtia_simplex)	(Reinhardtia_latisecta	Reinhardtia_paiewonskiana))	(Bactris_major	(Elaeis_oleifera	Elaeis_guineensis)))))	((Geonoma_undata	((((Oenocarpus_minor	Oenocarpus_bataua)	Prestoea_acuminata)	(Leopoldinia_pulchra	Pelagodoxa_henryana))	((Dictyosperma_album	Dypsis_decaryi)	(((Burretiokentia_grandiflora	(Veitchia_spiralis	Kentiopsis_piersoniorum))	Hydriastele_microspadix)	Heterospathe_cagayanensis))))	Manicaria_saccifera)))	((Sclerosperma_profizianum	(Podococcus_barteri	Orania_palindan))	Pseudophoenix_vinifera))	Iriartea_deltoidea))	Nypa_fruticans))	Kingia_australis);
((Sabal_domingensis	(((((((Chamaedorea_seifrizii	((Roystonea_regia	(Attalea_speciosa	(((Reinhardtia_gracilis	Reinhardtia_simplex)	(Reinhardtia_latisecta	Reinhardtia_paiewonskiana))	(Bactris_major	(Elaeis_oleifera	Elaeis_guineensis)))))	((Geonoma_undata	((((Oenocarpus_minor	Oenocarpus_bataua)	Prestoea_acuminata)	(Leopoldinia_pulchra	((Dictyosperma_album	Dypsis_decaryi)	(Hydriastele_microspadix	(Heterospathe_cagayanensis	(Veitchia_spiralis	(Kentiopsis_piersoniorum	Burretiokentia_grandiflora)))))))	Pelagodoxa_henryana))	Manicaria_saccifera)))	(Sclerosperma_profizianum	(Podococcus_barteri	Orania_palindan)))	Pseudophoenix_vinifera)	Iriartea_deltoidea)	(Nypa_fruticans	Calamus_caryotoides))	Serenoa_repens)	Phoenix_dactylifera))	Kingia_australis);
((Calamus_caryotoides	((Iriartea_deltoidea	(Serenoa_repens	(Phoenix_dactylifera	Sabal_domingensis)))	((((Chamaedorea_seifrizii	((Roystonea_regia	(Attalea_speciosa	(((Reinhardtia_gracilis	Reinhardtia_simplex)	(Reinhardtia_latisecta	Reinhardtia_paiewonskiana))	(Bactris_major	(Elaeis_oleifera	Elaeis_guineensis)))))	((Geonoma_undata	(((Dictyosperma_album	Dypsis_decaryi)	((Hydriastele_microspadix	(Heterospathe_cagayanensis	(Kentiopsis_piersoniorum	Burretiokentia_grandiflora)))	Veitchia_spiralis))	((Leopoldinia_pulchra	Pelagodoxa_henryana)	((Oenocarpus_minor	Oenocarpus_bataua)	Prestoea_acuminata))))	Manicaria_saccifera)))	(Orania_palindan	(Sclerosperma_profizianum	Podococcus_barteri)))	Pseudophoenix_vinifera)	Nypa_fruticans)))	Kingia_australis);
((Calamus_caryotoides	(Nypa_fruticans	((Serenoa_repens	(Phoenix_dactylifera	Sabal_domingensis))	(((Chamaedorea_seifrizii	((Roystonea_regia	(Attalea_speciosa	(((Reinhardtia_gracilis	Reinhardtia_simplex)	(Reinhardtia_latisecta	Reinhardtia_paiewonskiana))	(Bactris_major	(Elaeis_oleifera	Elaeis_guineensis)))))	((Geonoma_undata	(((Dictyosperma_album	Dypsis_decaryi)	((Heterospathe_cagayanensis	(Veitchia_spiralis	(Kentiopsis_piersoniorum	Burretiokentia_grandiflora)))	Hydriastele_microspadix))	((Leopoldinia_pulchra	Pelagodoxa_henryana)	((Oenocarpus_minor	Oenocarpus_bataua)	Prestoea_acuminata))))	Manicaria_saccifera)))	(Podococcus_barteri	(Orania_palindan	Sclerosperma_profizianum)))	(Pseudophoenix_vinifera	Iriartea_deltoidea)))))	Kingia_australis);
((Calamus_caryotoides	(Nypa_fruticans	((Serenoa_repens	(Phoenix_dactylifera	Sabal_domingensis))	(((Roystonea_regia	(Attalea_speciosa	(((Reinhardtia_gracilis	Reinhardtia_simplex)	(Reinhardtia_latisecta	Reinhardtia_paiewonskiana))	(Bactris_major	(Elaeis_oleifera	Elaeis_guineensis)))))	(Geonoma_undata	((((Dictyosperma_album	Dypsis_decaryi)	(((Burretiokentia_grandiflora	Hydriastele_microspadix)	(Veitchia_spiralis	Kentiopsis_piersoniorum))	Heterospathe_cagayanensis))	((Leopoldinia_pulchra	Pelagodoxa_henryana)	((Oenocarpus_minor	Oenocarpus_bataua)	Prestoea_acuminata)))	Manicaria_saccifera)))	((Iriartea_deltoidea	(Chamaedorea_seifrizii	(Sclerosperma_profizianum	(Podococcus_barteri	Orania_palindan))))	Pseudophoenix_vinifera)))))	Kingia_australis);
((Nypa_fruticans	(Calamus_caryotoides	(((Serenoa_repens	(Phoenix_dactylifera	Sabal_domingensis))	(((Roystonea_regia	(Attalea_speciosa	(((Reinhardtia_gracilis	Reinhardtia_simplex)	(Reinhardtia_latisecta	Reinhardtia_paiewonskiana))	(Bactris_major	(Elaeis_oleifera	Elaeis_guineensis)))))	(Chamaedorea_seifrizii	(Manicaria_saccifera	(Geonoma_undata	(((Dictyosperma_album	Dypsis_decaryi)	((Heterospathe_cagayanensis	(Veitchia_spiralis	(Burretiokentia_grandiflora	Kentiopsis_piersoniorum)))	Hydriastele_microspadix))	((Leopoldinia_pulchra	Pelagodoxa_henryana)	((Oenocarpus_minor	Oenocarpus_bataua)	Prestoea_acuminata)))))))	((Sclerosperma_profizianum	(Podococcus_barteri	Orania_palindan))	Pseudophoenix_vinifera)))	Iriartea_deltoidea)))	Kingia_australis);
(((((((Chamaedorea_seifrizii	(((((Bactris_major	(Elaeis_guineensis	Elaeis_oleifera))	((Reinhardtia_latisecta	Reinhardtia_paiewonskiana)	(Reinhardtia_gracilis	Reinhardtia_simplex)))	Attalea_speciosa)	Roystonea_regia)	(((((((Hydriastele_microspadix	Veitchia_spiralis)	(Kentiopsis_piersoniorum	Burretiokentia_grandiflora))	Heterospathe_cagayanensis)	(Dypsis_decaryi	Dictyosperma_album))	(Prestoea_acuminata	(Oenocarpus_minor	Oenocarpus_bataua)))	(Leopoldinia_pulchra	Pelagodoxa_henryana))	(Geonoma_undata	Manicaria_saccifera))))	(Sclerosperma_profizianum	(Podococcus_barteri	Orania_palindan)))	(Pseudophoenix_vinifera	Iriartea_deltoidea))	(Serenoa_repens	(Sabal_domingensis	Phoenix_dactylifera)))	Nypa_fruticans)	Calamus_caryotoides)	Kingia_australis);
((((((Serenoa_repens	(Sabal_domingensis	Phoenix_dactylifera))	(((Chamaedorea_seifrizii	(((((Bactris_major	(Elaeis_guineensis	Elaeis_oleifera))	((Reinhardtia_latisecta	Reinhardtia_paiewonskiana)	(Reinhardtia_gracilis	Reinhardtia_simplex)))	Attalea_speciosa)	Roystonea_regia)	(Manicaria_saccifera	((((((Hydriastele_microspadix	Veitchia_spiralis)	(Kentiopsis_piersoniorum	Burretiokentia_grandiflora))	Heterospathe_cagayanensis)	(Dypsis_decaryi	Dictyosperma_album))	((Prestoea_acuminata	(Oenocarpus_minor	Oenocarpus_bataua))	(Leopoldinia_pulchra	Pelagodoxa_henryana)))	Geonoma_undata))))	(Podococcus_barteri	(Orania_palindan	Sclerosperma_profizianum)))	Pseudophoenix_vinifera))	Iriartea_deltoidea)	Nypa_fruticans)	Calamus_caryotoides)	Kingia_australis);
(((((Serenoa_repens	(Sabal_domingensis	Phoenix_dactylifera))	(Iriartea_deltoidea	(((((((Bactris_major	(Elaeis_guineensis	Elaeis_oleifera))	((Reinhardtia_latisecta	Reinhardtia_paiewonskiana)	(Reinhardtia_gracilis	Reinhardtia_simplex)))	Attalea_speciosa)	Roystonea_regia)	(Manicaria_saccifera	((((((Veitchia_spiralis	(Kentiopsis_piersoniorum	Burretiokentia_grandiflora))	Heterospathe_cagayanensis)	Hydriastele_microspadix)	(Dypsis_decaryi	Dictyosperma_album))	((Prestoea_acuminata	(Oenocarpus_minor	Oenocarpus_bataua))	(Leopoldinia_pulchra	Pelagodoxa_henryana)))	Geonoma_undata)))	((Sclerosperma_profizianum	(Podococcus_barteri	Orania_palindan))	Chamaedorea_seifrizii))	Pseudophoenix_vinifera)))	Nypa_fruticans)	Calamus_caryotoides)	Kingia_australis);
(((((Serenoa_repens	(Sabal_domingensis	Phoenix_dactylifera))	((((((Bactris_major	(Elaeis_guineensis	Elaeis_oleifera))	((Reinhardtia_latisecta	Reinhardtia_paiewonskiana)	(Reinhardtia_gracilis	Reinhardtia_simplex)))	Attalea_speciosa)	Roystonea_regia)	((Geonoma_undata	(Manicaria_saccifera	((((Kentiopsis_piersoniorum	(Burretiokentia_grandiflora	(Hydriastele_microspadix	Veitchia_spiralis)))	Heterospathe_cagayanensis)	(Dypsis_decaryi	Dictyosperma_album))	((Prestoea_acuminata	(Oenocarpus_minor	Oenocarpus_bataua))	(Leopoldinia_pulchra	Pelagodoxa_henryana)))))	(Pseudophoenix_vinifera	Iriartea_deltoidea)))	((Podococcus_barteri	(Orania_palindan	Sclerosperma_profizianum))	Chamaedorea_seifrizii)))	Nypa_fruticans)	Calamus_caryotoides)	Kingia_australis);
(((((Serenoa_repens	(Sabal_domingensis	Phoenix_dactylifera))	((Iriartea_deltoidea	(Pseudophoenix_vinifera	(Sclerosperma_profizianum	(Podococcus_barteri	Orania_palindan))))	(Chamaedorea_seifrizii	(((((Bactris_major	(Elaeis_guineensis	Elaeis_oleifera))	((Reinhardtia_latisecta	Reinhardtia_paiewonskiana)	(Reinhardtia_gracilis	Reinhardtia_simplex)))	Attalea_speciosa)	Roystonea_regia)	(Manicaria_saccifera	((((((Veitchia_spiralis	(Burretiokentia_grandiflora	Kentiopsis_piersoniorum))	Heterospathe_cagayanensis)	Hydriastele_microspadix)	(Dypsis_decaryi	Dictyosperma_album))	((Prestoea_acuminata	(Oenocarpus_minor	Oenocarpus_bataua))	(Leopoldinia_pulchra	Pelagodoxa_henryana)))	Geonoma_undata))))))	Nypa_fruticans)	Calamus_caryotoides)	Kingia_australis);
(((((Serenoa_repens	(Sabal_domingensis	Phoenix_dactylifera))	((Pseudophoenix_vinifera	(Sclerosperma_profizianum	(Podococcus_barteri	Orania_palindan)))	(Chamaedorea_seifrizii	((Iriartea_deltoidea	((((Bactris_major	(Elaeis_guineensis	Elaeis_oleifera))	((Reinhardtia_latisecta	Reinhardtia_paiewonskiana)	(Reinhardtia_gracilis	Reinhardtia_simplex)))	Attalea_speciosa)	Roystonea_regia))	(Geonoma_undata	(Manicaria_saccifera	(((Heterospathe_cagayanensis	((Veitchia_spiralis	Hydriastele_microspadix)	(Burretiokentia_grandiflora	Kentiopsis_piersoniorum)))	(Dypsis_decaryi	Dictyosperma_album))	((Prestoea_acuminata	(Oenocarpus_minor	Oenocarpus_bataua))	(Leopoldinia_pulchra	Pelagodoxa_henryana)))))))))	Nypa_fruticans)	Calamus_caryotoides)	Kingia_australis);
(((((Sabal_domingensis	Phoenix_dactylifera)	(((Serenoa_repens	Iriartea_deltoidea)	(((((Bactris_major	(Elaeis_guineensis	Elaeis_oleifera))	((Reinhardtia_latisecta	Reinhardtia_paiewonskiana)	(Reinhardtia_gracilis	Reinhardtia_simplex)))	Attalea_speciosa)	Roystonea_regia)	((Manicaria_saccifera	((((Hydriastele_microspadix	((Veitchia_spiralis	(Kentiopsis_piersoniorum	Burretiokentia_grandiflora))	Heterospathe_cagayanensis))	(Dypsis_decaryi	Dictyosperma_album))	((Prestoea_acuminata	(Oenocarpus_minor	Oenocarpus_bataua))	(Leopoldinia_pulchra	Pelagodoxa_henryana)))	Geonoma_undata))	Chamaedorea_seifrizii)))	(Pseudophoenix_vinifera	(Podococcus_barteri	(Orania_palindan	Sclerosperma_profizianum)))))	Nypa_fruticans)	Calamus_caryotoides)	Kingia_australis);
(((((Sabal_domingensis	(Serenoa_repens	Phoenix_dactylifera))	(((((((Bactris_major	(Elaeis_guineensis	Elaeis_oleifera))	((Reinhardtia_latisecta	Reinhardtia_paiewonskiana)	(Reinhardtia_gracilis	Reinhardtia_simplex)))	Attalea_speciosa)	Roystonea_regia)	(Manicaria_saccifera	(((Dictyosperma_album	((Hydriastele_microspadix	((Veitchia_spiralis	(Kentiopsis_piersoniorum	Burretiokentia_grandiflora))	Heterospathe_cagayanensis))	Dypsis_decaryi))	(Leopoldinia_pulchra	(Pelagodoxa_henryana	(Prestoea_acuminata	(Oenocarpus_minor	Oenocarpus_bataua)))))	Geonoma_undata)))	(Pseudophoenix_vinifera	((Podococcus_barteri	(Orania_palindan	Sclerosperma_profizianum))	Chamaedorea_seifrizii)))	Iriartea_deltoidea))	Nypa_fruticans)	Calamus_caryotoides)	Kingia_australis);
(((((Bactris_major	(Elaeis_guineensis	Elaeis_oleifera))	((Reinhardtia_latisecta	Reinhardtia_paiewonskiana)	(Reinhardtia_gracilis	Reinhardtia_simplex)))	Attalea_speciosa)	(Roystonea_regia	((Manicaria_saccifera	((((((((Hydriastele_microspadix	Veitchia_spiralis)	(Kentiopsis_piersoniorum	Burretiokentia_grandiflora))	Heterospathe_cagayanensis)	(Dypsis_decaryi	Dictyosperma_album))	(Prestoea_acuminata	(Oenocarpus_minor	Oenocarpus_bataua)))	Leopoldinia_pulchra)	Pelagodoxa_henryana)	Geonoma_undata))	((Pseudophoenix_vinifera	(Calamus_caryotoides	((Orania_palindan	(Sclerosperma_profizianum	Podococcus_barteri))	Chamaedorea_seifrizii)))	((Iriartea_deltoidea	Nypa_fruticans)	(Sabal_domingensis	(Serenoa_repens	Phoenix_dactylifera)))))))	Kingia_australis);
(((Nypa_fruticans	((Serenoa_repens	(Phoenix_dactylifera	Sabal_domingensis))	((((((Bactris_major	(Elaeis_guineensis	Elaeis_oleifera))	((Reinhardtia_latisecta	Reinhardtia_paiewonskiana)	(Reinhardtia_gracilis	Reinhardtia_simplex)))	Attalea_speciosa)	Roystonea_regia)	(Manicaria_saccifera	((((Veitchia_spiralis	(Kentiopsis_piersoniorum	(Burretiokentia_grandiflora	Hydriastele_microspadix)))	Heterospathe_cagayanensis)	(Dypsis_decaryi	Dictyosperma_album))	(Leopoldinia_pulchra	((Prestoea_acuminata	(Oenocarpus_minor	Oenocarpus_bataua))	(Geonoma_undata	Pelagodoxa_henryana))))))	((Iriartea_deltoidea	((Orania_palindan	(Sclerosperma_profizianum	Podococcus_barteri))	Chamaedorea_seifrizii))	Pseudophoenix_vinifera))))	Calamus_caryotoides)	Kingia_australis);
((Calamus_caryotoides	(Nypa_fruticans	(((Iriartea_deltoidea	Serenoa_repens)	(Sabal_domingensis	Phoenix_dactylifera))	((Chamaedorea_seifrizii	(((Attalea_speciosa	((Bactris_major	(Elaeis_guineensis	Elaeis_oleifera))	((Reinhardtia_simplex	Reinhardtia_gracilis)	(Reinhardtia_latisecta	Reinhardtia_paiewonskiana))))	Roystonea_regia)	(Manicaria_saccifera	((((Dypsis_decaryi	Dictyosperma_album)	(Heterospathe_cagayanensis	((Burretiokentia_grandiflora	Kentiopsis_piersoniorum)	(Hydriastele_microspadix	Veitchia_spiralis))))	((Prestoea_acuminata	(Oenocarpus_bataua	Oenocarpus_minor))	(Pelagodoxa_henryana	Leopoldinia_pulchra)))	Geonoma_undata))))	((Orania_palindan	(Sclerosperma_profizianum	Podococcus_barteri))	Pseudophoenix_vinifera)))))	Kingia_australis);
((Calamus_caryotoides	(Nypa_fruticans	(((Sabal_domingensis	Serenoa_repens)	Phoenix_dactylifera)	((Chamaedorea_seifrizii	((((Attalea_speciosa	((Bactris_major	(Elaeis_guineensis	Elaeis_oleifera))	((Reinhardtia_simplex	Reinhardtia_gracilis)	(Reinhardtia_latisecta	Reinhardtia_paiewonskiana))))	Roystonea_regia)	(Geonoma_undata	(Manicaria_saccifera	(((Dypsis_decaryi	Dictyosperma_album)	(Heterospathe_cagayanensis	((Burretiokentia_grandiflora	Kentiopsis_piersoniorum)	(Hydriastele_microspadix	Veitchia_spiralis))))	((Prestoea_acuminata	(Oenocarpus_bataua	Oenocarpus_minor))	(Pelagodoxa_henryana	Leopoldinia_pulchra))))))	((Podococcus_barteri	(Orania_palindan	Sclerosperma_profizianum))	Pseudophoenix_vinifera)))	Iriartea_deltoidea))))	Kingia_australis);
((Calamus_caryotoides	(Nypa_fruticans	((Serenoa_repens	(Phoenix_dactylifera	Sabal_domingensis))	(((((Attalea_speciosa	((Bactris_major	(Elaeis_guineensis	Elaeis_oleifera))	((Reinhardtia_simplex	Reinhardtia_gracilis)	(Reinhardtia_latisecta	Reinhardtia_paiewonskiana))))	Roystonea_regia)	(Geonoma_undata	(Manicaria_saccifera	((((Dypsis_decaryi	Dictyosperma_album)	(Heterospathe_cagayanensis	((Burretiokentia_grandiflora	Kentiopsis_piersoniorum)	(Hydriastele_microspadix	Veitchia_spiralis))))	((Prestoea_acuminata	(Oenocarpus_bataua	Oenocarpus_minor))	Pelagodoxa_henryana))	Leopoldinia_pulchra))))	((Sclerosperma_profizianum	(Podococcus_barteri	Orania_palindan))	Pseudophoenix_vinifera))	(Iriartea_deltoidea	Chamaedorea_seifrizii)))))	Kingia_australis);
((Calamus_caryotoides	(Nypa_fruticans	((Iriartea_deltoidea	(Serenoa_repens	(Phoenix_dactylifera	Sabal_domingensis)))	((((Manicaria_saccifera	((((Dypsis_decaryi	Dictyosperma_album)	(Heterospathe_cagayanensis	(Kentiopsis_piersoniorum	((Burretiokentia_grandiflora	Hydriastele_microspadix)	Veitchia_spiralis))))	((Prestoea_acuminata	(Oenocarpus_bataua	Oenocarpus_minor))	(Leopoldinia_pulchra	Pelagodoxa_henryana)))	Geonoma_undata))	((Attalea_speciosa	((Bactris_major	(Elaeis_guineensis	Elaeis_oleifera))	((Reinhardtia_simplex	Reinhardtia_gracilis)	(Reinhardtia_latisecta	Reinhardtia_paiewonskiana))))	Roystonea_regia))	Chamaedorea_seifrizii)	((Sclerosperma_profizianum	(Podococcus_barteri	Orania_palindan))	Pseudophoenix_vinifera)))))	Kingia_australis);
((Calamus_caryotoides	(Nypa_fruticans	(Pseudophoenix_vinifera	(Iriartea_deltoidea	(((Serenoa_repens	(Phoenix_dactylifera	Sabal_domingensis))	((((Pelagodoxa_henryana	((Leopoldinia_pulchra	((Dypsis_decaryi	Dictyosperma_album)	(Heterospathe_cagayanensis	((Burretiokentia_grandiflora	Kentiopsis_piersoniorum)	(Hydriastele_microspadix	Veitchia_spiralis)))))	(Prestoea_acuminata	(Oenocarpus_bataua	Oenocarpus_minor))))	(Geonoma_undata	Manicaria_saccifera))	((Attalea_speciosa	((Bactris_major	(Elaeis_guineensis	Elaeis_oleifera))	((Reinhardtia_simplex	Reinhardtia_gracilis)	(Reinhardtia_latisecta	Reinhardtia_paiewonskiana))))	Roystonea_regia))	Chamaedorea_seifrizii))	(Sclerosperma_profizianum	(Podococcus_barteri	Orania_palindan)))))))	Kingia_australis);
((Calamus_caryotoides	(Nypa_fruticans	(Chamaedorea_seifrizii	(Iriartea_deltoidea	(Pseudophoenix_vinifera	(((Serenoa_repens	(Phoenix_dactylifera	Sabal_domingensis))	((Manicaria_saccifera	((((Dypsis_decaryi	Dictyosperma_album)	((Heterospathe_cagayanensis	((Burretiokentia_grandiflora	Veitchia_spiralis)	Kentiopsis_piersoniorum))	Hydriastele_microspadix))	((Prestoea_acuminata	(Oenocarpus_bataua	Oenocarpus_minor))	(Leopoldinia_pulchra	Pelagodoxa_henryana)))	Geonoma_undata))	((Attalea_speciosa	((Bactris_major	(Elaeis_guineensis	Elaeis_oleifera))	((Reinhardtia_simplex	Reinhardtia_gracilis)	(Reinhardtia_latisecta	Reinhardtia_paiewonskiana))))	Roystonea_regia)))	(Sclerosperma_profizianum	(Podococcus_barteri	Orania_palindan))))))))	Kingia_australis);
((Sabal_domingensis	((Serenoa_repens	Phoenix_dactylifera)	((((Chamaedorea_seifrizii	Iriartea_deltoidea)	((Manicaria_saccifera	((((Dypsis_decaryi	Dictyosperma_album)	(Heterospathe_cagayanensis	(Kentiopsis_piersoniorum	(Veitchia_spiralis	(Burretiokentia_grandiflora	Hydriastele_microspadix)))))	((Prestoea_acuminata	(Oenocarpus_bataua	Oenocarpus_minor))	(Leopoldinia_pulchra	Pelagodoxa_henryana)))	Geonoma_undata))	((Attalea_speciosa	((Bactris_major	(Elaeis_guineensis	Elaeis_oleifera))	((Reinhardtia_simplex	Reinhardtia_gracilis)	(Reinhardtia_latisecta	Reinhardtia_paiewonskiana))))	Roystonea_regia)))	((Sclerosperma_profizianum	(Podococcus_barteri	Orania_palindan))	Pseudophoenix_vinifera))	(Calamus_caryotoides	Nypa_fruticans))))	Kingia_australis);
((Nypa_fruticans	(((Serenoa_repens	(Sabal_domingensis	Phoenix_dactylifera))	((Iriartea_deltoidea	(((Geonoma_undata	(Manicaria_saccifera	(((Dypsis_decaryi	Dictyosperma_album)	(Heterospathe_cagayanensis	((Burretiokentia_grandiflora	Kentiopsis_piersoniorum)	(Veitchia_spiralis	Hydriastele_microspadix))))	((Prestoea_acuminata	(Oenocarpus_bataua	Oenocarpus_minor))	(Leopoldinia_pulchra	Pelagodoxa_henryana)))))	((Attalea_speciosa	((Bactris_major	(Elaeis_guineensis	Elaeis_oleifera))	((Reinhardtia_simplex	Reinhardtia_gracilis)	(Reinhardtia_latisecta	Reinhardtia_paiewonskiana))))	Roystonea_regia))	(Chamaedorea_seifrizii	(Podococcus_barteri	(Orania_palindan	Sclerosperma_profizianum)))))	Pseudophoenix_vinifera))	Calamus_caryotoides))	Kingia_australis);
(((Calamus_caryotoides	Nypa_fruticans)	((Serenoa_repens	(Sabal_domingensis	Phoenix_dactylifera))	(Iriartea_deltoidea	(((Podococcus_barteri	(Orania_palindan	Sclerosperma_profizianum))	(((Manicaria_saccifera	((((Dypsis_decaryi	Dictyosperma_album)	((Heterospathe_cagayanensis	((Burretiokentia_grandiflora	Kentiopsis_piersoniorum)	Veitchia_spiralis))	Hydriastele_microspadix))	((Prestoea_acuminata	(Oenocarpus_bataua	Oenocarpus_minor))	(Leopoldinia_pulchra	Pelagodoxa_henryana)))	Geonoma_undata))	((Attalea_speciosa	((Bactris_major	(Elaeis_guineensis	Elaeis_oleifera))	((Reinhardtia_simplex	Reinhardtia_gracilis)	(Reinhardtia_latisecta	Reinhardtia_paiewonskiana))))	Roystonea_regia))	Chamaedorea_seifrizii))	Pseudophoenix_vinifera))))	Kingia_australis);
((Nypa_fruticans	(Calamus_caryotoides	((Serenoa_repens	(Sabal_domingensis	Phoenix_dactylifera))	(Iriartea_deltoidea	(((Sclerosperma_profizianum	(Podococcus_barteri	Orania_palindan))	(((Manicaria_saccifera	((((Dypsis_decaryi	Dictyosperma_album)	((Heterospathe_cagayanensis	((Burretiokentia_grandiflora	Kentiopsis_piersoniorum)	Veitchia_spiralis))	Hydriastele_microspadix))	((Prestoea_acuminata	(Oenocarpus_bataua	Oenocarpus_minor))	(Leopoldinia_pulchra	Pelagodoxa_henryana)))	Geonoma_undata))	((Attalea_speciosa	((Bactris_major	(Elaeis_guineensis	Elaeis_oleifera))	((Reinhardtia_simplex	Reinhardtia_gracilis)	(Reinhardtia_latisecta	Reinhardtia_paiewonskiana))))	Roystonea_regia))	Chamaedorea_seifrizii))	Pseudophoenix_vinifera)))))	Kingia_australis);
((Calamus_caryotoides	(Nypa_fruticans	((Serenoa_repens	(Phoenix_dactylifera	Sabal_domingensis))	(Iriartea_deltoidea	(((Orania_palindan	(Sclerosperma_profizianum	Podococcus_barteri))	Pseudophoenix_vinifera)	(Chamaedorea_seifrizii	((Geonoma_undata	(Manicaria_saccifera	(((Pelagodoxa_henryana	Leopoldinia_pulchra)	(Prestoea_acuminata	(Oenocarpus_bataua	Oenocarpus_minor)))	((Hydriastele_microspadix	(Heterospathe_cagayanensis	(Veitchia_spiralis	(Burretiokentia_grandiflora	Kentiopsis_piersoniorum))))	(Dypsis_decaryi	Dictyosperma_album)))))	(Roystonea_regia	((((Reinhardtia_paiewonskiana	Reinhardtia_latisecta)	(Reinhardtia_gracilis	Reinhardtia_simplex))	((Elaeis_guineensis	Elaeis_oleifera)	Bactris_major))	Attalea_speciosa)))))))))	Kingia_australis);
((Calamus_caryotoides	(Nypa_fruticans	((Serenoa_repens	(Phoenix_dactylifera	Sabal_domingensis))	((Pseudophoenix_vinifera	Iriartea_deltoidea)	((Sclerosperma_profizianum	(Podococcus_barteri	Orania_palindan))	(Chamaedorea_seifrizii	((Manicaria_saccifera	((((Pelagodoxa_henryana	Leopoldinia_pulchra)	(Prestoea_acuminata	(Oenocarpus_bataua	Oenocarpus_minor)))	((Heterospathe_cagayanensis	(((Hydriastele_microspadix	Burretiokentia_grandiflora)	Veitchia_spiralis)	Kentiopsis_piersoniorum))	(Dypsis_decaryi	Dictyosperma_album)))	Geonoma_undata))	(Roystonea_regia	((((Reinhardtia_paiewonskiana	Reinhardtia_latisecta)	(Reinhardtia_gracilis	Reinhardtia_simplex))	((Elaeis_guineensis	Elaeis_oleifera)	Bactris_major))	Attalea_speciosa)))))))))	Kingia_australis);
((Calamus_caryotoides	(Nypa_fruticans	((Phoenix_dactylifera	Sabal_domingensis)	((Serenoa_repens	Iriartea_deltoidea)	(((Roystonea_regia	((((Reinhardtia_paiewonskiana	Reinhardtia_latisecta)	(Reinhardtia_gracilis	Reinhardtia_simplex))	((Elaeis_guineensis	Elaeis_oleifera)	Bactris_major))	Attalea_speciosa))	(((Sclerosperma_profizianum	(Podococcus_barteri	Orania_palindan))	Chamaedorea_seifrizii)	(Manicaria_saccifera	((((Pelagodoxa_henryana	Leopoldinia_pulchra)	(Prestoea_acuminata	(Oenocarpus_bataua	Oenocarpus_minor)))	(((Heterospathe_cagayanensis	(Veitchia_spiralis	(Burretiokentia_grandiflora	Kentiopsis_piersoniorum)))	Hydriastele_microspadix)	(Dypsis_decaryi	Dictyosperma_album)))	Geonoma_undata))))	Pseudophoenix_vinifera)))))	Kingia_australis);
((Calamus_caryotoides	(Nypa_fruticans	(Iriartea_deltoidea	((Pseudophoenix_vinifera	(Serenoa_repens	((Podococcus_barteri	(Orania_palindan	Sclerosperma_profizianum))	(((((Pelagodoxa_henryana	Leopoldinia_pulchra)	(Prestoea_acuminata	(Oenocarpus_bataua	Oenocarpus_minor)))	(((Heterospathe_cagayanensis	(Burretiokentia_grandiflora	(Kentiopsis_piersoniorum	Veitchia_spiralis)))	Hydriastele_microspadix)	(Dypsis_decaryi	Dictyosperma_album)))	(Geonoma_undata	Manicaria_saccifera))	((Chamaedorea_seifrizii	Roystonea_regia)	((((Reinhardtia_paiewonskiana	Reinhardtia_latisecta)	(Reinhardtia_gracilis	Reinhardtia_simplex))	((Elaeis_guineensis	Elaeis_oleifera)	Bactris_major))	Attalea_speciosa))))))	(Phoenix_dactylifera	Sabal_domingensis)))))	Kingia_australis);
((Calamus_caryotoides	(Nypa_fruticans	((Iriartea_deltoidea	(((Sclerosperma_profizianum	(Podococcus_barteri	Orania_palindan))	(((Manicaria_saccifera	((((Pelagodoxa_henryana	Leopoldinia_pulchra)	(Prestoea_acuminata	(Oenocarpus_bataua	Oenocarpus_minor)))	(((Heterospathe_cagayanensis	(Kentiopsis_piersoniorum	(Veitchia_spiralis	Burretiokentia_grandiflora)))	Hydriastele_microspadix)	(Dypsis_decaryi	Dictyosperma_album)))	Geonoma_undata))	(Roystonea_regia	((((Reinhardtia_paiewonskiana	Reinhardtia_latisecta)	(Reinhardtia_gracilis	Reinhardtia_simplex))	((Elaeis_guineensis	Elaeis_oleifera)	Bactris_major))	Attalea_speciosa)))	Chamaedorea_seifrizii))	Pseudophoenix_vinifera))	(Serenoa_repens	(Phoenix_dactylifera	Sabal_domingensis)))))	Kingia_australis);
((Chamaedorea_seifrizii	(((Iriartea_deltoidea	Calamus_caryotoides)	((((Roystonea_regia	((((Reinhardtia_paiewonskiana	Reinhardtia_latisecta)	(Reinhardtia_gracilis	Reinhardtia_simplex))	((Elaeis_guineensis	Elaeis_oleifera)	Bactris_major))	Attalea_speciosa))	(Manicaria_saccifera	((((Pelagodoxa_henryana	Leopoldinia_pulchra)	(Prestoea_acuminata	(Oenocarpus_bataua	Oenocarpus_minor)))	(((Heterospathe_cagayanensis	(Veitchia_spiralis	(Burretiokentia_grandiflora	Kentiopsis_piersoniorum)))	Hydriastele_microspadix)	(Dypsis_decaryi	Dictyosperma_album)))	Geonoma_undata)))	(Pseudophoenix_vinifera	(Sclerosperma_profizianum	(Podococcus_barteri	Orania_palindan))))	(Serenoa_repens	(Phoenix_dactylifera	Sabal_domingensis))))	Nypa_fruticans))	Kingia_australis);
((Nypa_fruticans	(((Iriartea_deltoidea	(((Chamaedorea_seifrizii	((Roystonea_regia	((((Reinhardtia_paiewonskiana	Reinhardtia_latisecta)	(Reinhardtia_gracilis	Reinhardtia_simplex))	((Elaeis_guineensis	Elaeis_oleifera)	Bactris_major))	Attalea_speciosa))	((((Pelagodoxa_henryana	Leopoldinia_pulchra)	(Prestoea_acuminata	(Oenocarpus_bataua	Oenocarpus_minor)))	(((Heterospathe_cagayanensis	(Burretiokentia_grandiflora	(Kentiopsis_piersoniorum	Veitchia_spiralis)))	Hydriastele_microspadix)	(Dypsis_decaryi	Dictyosperma_album)))	(Geonoma_undata	Manicaria_saccifera))))	(Orania_palindan	(Sclerosperma_profizianum	Podococcus_barteri)))	Pseudophoenix_vinifera))	(Sabal_domingensis	(Serenoa_repens	Phoenix_dactylifera)))	Calamus_caryotoides))	Kingia_australis);
((Calamus_caryotoides	(Nypa_fruticans	((Iriartea_deltoidea	(((Chamaedorea_seifrizii	((Roystonea_regia	((((Reinhardtia_paiewonskiana	Reinhardtia_latisecta)	(Reinhardtia_gracilis	Reinhardtia_simplex))	((Elaeis_guineensis	Elaeis_oleifera)	Bactris_major))	Attalea_speciosa))	(Geonoma_undata	(Manicaria_saccifera	(((Pelagodoxa_henryana	Leopoldinia_pulchra)	(Prestoea_acuminata	(Oenocarpus_bataua	Oenocarpus_minor)))	(((Heterospathe_cagayanensis	(Burretiokentia_grandiflora	(Kentiopsis_piersoniorum	Veitchia_spiralis)))	Hydriastele_microspadix)	(Dypsis_decaryi	Dictyosperma_album)))))))	(Sclerosperma_profizianum	(Podococcus_barteri	Orania_palindan)))	Pseudophoenix_vinifera))	(Serenoa_repens	(Phoenix_dactylifera	Sabal_domingensis)))))	Kingia_australis);
((Calamus_caryotoides	(Nypa_fruticans	((Iriartea_deltoidea	((((Roystonea_regia	((((Reinhardtia_paiewonskiana	Reinhardtia_latisecta)	(Reinhardtia_gracilis	Reinhardtia_simplex))	((Elaeis_guineensis	Elaeis_oleifera)	Bactris_major))	Attalea_speciosa))	((Geonoma_undata	(Manicaria_saccifera	(((Pelagodoxa_henryana	Leopoldinia_pulchra)	(Prestoea_acuminata	(Oenocarpus_bataua	Oenocarpus_minor)))	((Heterospathe_cagayanensis	((Kentiopsis_piersoniorum	(Hydriastele_microspadix	Veitchia_spiralis))	Burretiokentia_grandiflora))	(Dypsis_decaryi	Dictyosperma_album)))))	Chamaedorea_seifrizii))	(Orania_palindan	(Sclerosperma_profizianum	Podococcus_barteri)))	Pseudophoenix_vinifera))	(Serenoa_repens	(Phoenix_dactylifera	Sabal_domingensis)))))	Kingia_australis);
((Chamaedorea_seifrizii	(Nypa_fruticans	(((((Roystonea_regia	((((Reinhardtia_paiewonskiana	Reinhardtia_latisecta)	(Reinhardtia_gracilis	Reinhardtia_simplex))	((Elaeis_guineensis	Elaeis_oleifera)	Bactris_major))	Attalea_speciosa))	((((Pelagodoxa_henryana	Leopoldinia_pulchra)	(Prestoea_acuminata	(Oenocarpus_bataua	Oenocarpus_minor)))	(((Heterospathe_cagayanensis	(Veitchia_spiralis	(Burretiokentia_grandiflora	Kentiopsis_piersoniorum)))	Hydriastele_microspadix)	(Dypsis_decaryi	Dictyosperma_album)))	(Geonoma_undata	Manicaria_saccifera)))	((Sclerosperma_profizianum	(Calamus_caryotoides	(Orania_palindan	Podococcus_barteri)))	Pseudophoenix_vinifera))	(Serenoa_repens	(Phoenix_dactylifera	Sabal_domingensis)))	Iriartea_deltoidea)))	Kingia_australis);
(((((Serenoa_repens	(Sabal_domingensis	Phoenix_dactylifera))	(((Orania_palindan	(Podococcus_barteri	Sclerosperma_profizianum))	Pseudophoenix_vinifera)	(Chamaedorea_seifrizii	((((((Prestoea_acuminata	(Oenocarpus_minor	Oenocarpus_bataua))	(Pelagodoxa_henryana	Leopoldinia_pulchra))	((Dypsis_decaryi	Dictyosperma_album)	(Hydriastele_microspadix	(Heterospathe_cagayanensis	(Veitchia_spiralis	(Kentiopsis_piersoniorum	Burretiokentia_grandiflora))))))	Geonoma_undata)	Manicaria_saccifera)	(((((Elaeis_oleifera	Elaeis_guineensis)	Bactris_major)	(Iriartea_deltoidea	((Reinhardtia_latisecta	Reinhardtia_paiewonskiana)	(Reinhardtia_gracilis	Reinhardtia_simplex))))	Attalea_speciosa)	Roystonea_regia)))))	Nypa_fruticans)	Calamus_caryotoides)	Kingia_australis);
((((((Serenoa_repens	(Sabal_domingensis	Phoenix_dactylifera))	(Pseudophoenix_vinifera	((((((((Prestoea_acuminata	(Oenocarpus_minor	Oenocarpus_bataua))	Pelagodoxa_henryana)	Leopoldinia_pulchra)	((Dypsis_decaryi	Dictyosperma_album)	((((Burretiokentia_grandiflora	Hydriastele_microspadix)	Veitchia_spiralis)	Kentiopsis_piersoniorum)	Heterospathe_cagayanensis)))	Geonoma_undata)	Manicaria_saccifera)	(((((Elaeis_oleifera	Elaeis_guineensis)	Bactris_major)	((Reinhardtia_latisecta	Reinhardtia_paiewonskiana)	(Reinhardtia_gracilis	Reinhardtia_simplex)))	Attalea_speciosa)	Roystonea_regia))	(Chamaedorea_seifrizii	(Podococcus_barteri	(Sclerosperma_profizianum	Orania_palindan))))))	Iriartea_deltoidea)	Nypa_fruticans)	Calamus_caryotoides)	Kingia_australis);
(((((((((((Elaeis_oleifera	Elaeis_guineensis)	Bactris_major)	((Reinhardtia_latisecta	Reinhardtia_paiewonskiana)	(Reinhardtia_gracilis	Reinhardtia_simplex)))	Attalea_speciosa)	Roystonea_regia)	((Serenoa_repens	(Sabal_domingensis	Phoenix_dactylifera))	((Chamaedorea_seifrizii	(Podococcus_barteri	(Sclerosperma_profizianum	Orania_palindan)))	(((((Prestoea_acuminata	(Oenocarpus_minor	Oenocarpus_bataua))	(Pelagodoxa_henryana	Leopoldinia_pulchra))	((Dypsis_decaryi	Dictyosperma_album)	((((Kentiopsis_piersoniorum	Burretiokentia_grandiflora)	Veitchia_spiralis)	Heterospathe_cagayanensis)	Hydriastele_microspadix)))	Geonoma_undata)	Manicaria_saccifera))))	Iriartea_deltoidea)	Pseudophoenix_vinifera)	Nypa_fruticans)	Calamus_caryotoides)	Kingia_australis);
(((((((Pseudophoenix_vinifera	(Sclerosperma_profizianum	(Orania_palindan	Podococcus_barteri)))	(Chamaedorea_seifrizii	((((((Elaeis_oleifera	Elaeis_guineensis)	Bactris_major)	((Reinhardtia_latisecta	Reinhardtia_paiewonskiana)	(Reinhardtia_gracilis	Reinhardtia_simplex)))	Attalea_speciosa)	Roystonea_regia)	(((((Prestoea_acuminata	(Oenocarpus_minor	Oenocarpus_bataua))	(Pelagodoxa_henryana	Leopoldinia_pulchra))	((Dypsis_decaryi	Dictyosperma_album)	((Kentiopsis_piersoniorum	(Burretiokentia_grandiflora	(Hydriastele_microspadix	Veitchia_spiralis)))	Heterospathe_cagayanensis)))	Geonoma_undata)	Manicaria_saccifera))))	Iriartea_deltoidea)	(Serenoa_repens	(Sabal_domingensis	Phoenix_dactylifera)))	Nypa_fruticans)	Calamus_caryotoides)	Kingia_australis);
(((((((Pseudophoenix_vinifera	(Chamaedorea_seifrizii	(Sclerosperma_profizianum	(Orania_palindan	Podococcus_barteri))))	((((((Elaeis_oleifera	Elaeis_guineensis)	Bactris_major)	((Reinhardtia_latisecta	Reinhardtia_paiewonskiana)	(Reinhardtia_gracilis	Reinhardtia_simplex)))	Attalea_speciosa)	Roystonea_regia)	(((((Prestoea_acuminata	(Oenocarpus_minor	Oenocarpus_bataua))	(Pelagodoxa_henryana	Leopoldinia_pulchra))	((Dypsis_decaryi	Dictyosperma_album)	(((Veitchia_spiralis	(Kentiopsis_piersoniorum	Burretiokentia_grandiflora))	Heterospathe_cagayanensis)	Hydriastele_microspadix)))	Geonoma_undata)	Manicaria_saccifera)))	(Serenoa_repens	(Sabal_domingensis	Phoenix_dactylifera)))	Iriartea_deltoidea)	Nypa_fruticans)	Calamus_caryotoides)	Kingia_australis);
((((Serenoa_repens	(Sabal_domingensis	Phoenix_dactylifera))	(Iriartea_deltoidea	(Pseudophoenix_vinifera	((Sclerosperma_profizianum	(Orania_palindan	Podococcus_barteri))	(((((((Elaeis_oleifera	Elaeis_guineensis)	Bactris_major)	((Reinhardtia_latisecta	Reinhardtia_paiewonskiana)	(Reinhardtia_gracilis	Reinhardtia_simplex)))	Attalea_speciosa)	Roystonea_regia)	(((((Prestoea_acuminata	(Oenocarpus_minor	Oenocarpus_bataua))	(Pelagodoxa_henryana	Leopoldinia_pulchra))	((Dypsis_decaryi	Dictyosperma_album)	(((Kentiopsis_piersoniorum	(Burretiokentia_grandiflora	Veitchia_spiralis))	Heterospathe_cagayanensis)	Hydriastele_microspadix)))	Geonoma_undata)	Manicaria_saccifera))	Chamaedorea_seifrizii)))))	(Nypa_fruticans	Calamus_caryotoides))	Kingia_australis);
((Nypa_fruticans	(Calamus_caryotoides	((Serenoa_repens	(Sabal_domingensis	Phoenix_dactylifera))	(Iriartea_deltoidea	(Pseudophoenix_vinifera	((Podococcus_barteri	(Sclerosperma_profizianum	Orania_palindan))	(((((((Elaeis_oleifera	Elaeis_guineensis)	Bactris_major)	((Reinhardtia_latisecta	Reinhardtia_paiewonskiana)	(Reinhardtia_gracilis	Reinhardtia_simplex)))	Attalea_speciosa)	Roystonea_regia)	((((Dypsis_decaryi	Dictyosperma_album)	(((Veitchia_spiralis	(Kentiopsis_piersoniorum	Burretiokentia_grandiflora))	Heterospathe_cagayanensis)	Hydriastele_microspadix))	(Geonoma_undata	((Prestoea_acuminata	(Oenocarpus_minor	Oenocarpus_bataua))	(Pelagodoxa_henryana	Leopoldinia_pulchra))))	Manicaria_saccifera))	Chamaedorea_seifrizii)))))))	Kingia_australis);
((Nypa_fruticans	(Calamus_caryotoides	(Iriartea_deltoidea	((Pseudophoenix_vinifera	((Podococcus_barteri	(Sclerosperma_profizianum	Orania_palindan))	(((((((Elaeis_oleifera	Elaeis_guineensis)	Bactris_major)	((Reinhardtia_latisecta	Reinhardtia_paiewonskiana)	(Reinhardtia_gracilis	Reinhardtia_simplex)))	Attalea_speciosa)	Roystonea_regia)	((Geonoma_undata	(((Prestoea_acuminata	(Oenocarpus_minor	Oenocarpus_bataua))	(Pelagodoxa_henryana	Leopoldinia_pulchra))	((Dypsis_decaryi	Dictyosperma_album)	(((Veitchia_spiralis	(Kentiopsis_piersoniorum	Burretiokentia_grandiflora))	Heterospathe_cagayanensis)	Hydriastele_microspadix))))	Manicaria_saccifera))	Chamaedorea_seifrizii)))	(Serenoa_repens	(Sabal_domingensis	Phoenix_dactylifera))))))	Kingia_australis);
((Sabal_domingensis	(Phoenix_dactylifera	((Calamus_caryotoides	Nypa_fruticans)	((Iriartea_deltoidea	Pseudophoenix_vinifera)	(((((((Elaeis_oleifera	Elaeis_guineensis)	Bactris_major)	((Reinhardtia_latisecta	Reinhardtia_paiewonskiana)	(Reinhardtia_gracilis	Reinhardtia_simplex)))	(Attalea_speciosa	Roystonea_regia))	((Geonoma_undata	(((Prestoea_acuminata	(Oenocarpus_minor	Oenocarpus_bataua))	(Pelagodoxa_henryana	Leopoldinia_pulchra))	((Dypsis_decaryi	Dictyosperma_album)	(((Veitchia_spiralis	(Kentiopsis_piersoniorum	Burretiokentia_grandiflora))	Heterospathe_cagayanensis)	Hydriastele_microspadix))))	Manicaria_saccifera))	Chamaedorea_seifrizii)	(Serenoa_repens	(Sclerosperma_profizianum	(Orania_palindan	Podococcus_barteri))))))))	Kingia_australis);
((Calamus_caryotoides	(Nypa_fruticans	((Iriartea_deltoidea	((Pseudophoenix_vinifera	(Orania_palindan	(Podococcus_barteri	Sclerosperma_profizianum)))	(((Roystonea_regia	((((Elaeis_oleifera	Elaeis_guineensis)	Bactris_major)	((Reinhardtia_latisecta	Reinhardtia_paiewonskiana)	(Reinhardtia_gracilis	Reinhardtia_simplex)))	Attalea_speciosa))	((Geonoma_undata	(((Prestoea_acuminata	(Oenocarpus_minor	Oenocarpus_bataua))	(Pelagodoxa_henryana	Leopoldinia_pulchra))	((Dypsis_decaryi	Dictyosperma_album)	((((Veitchia_spiralis	Kentiopsis_piersoniorum)	Burretiokentia_grandiflora)	Heterospathe_cagayanensis)	Hydriastele_microspadix))))	Manicaria_saccifera))	Chamaedorea_seifrizii)))	(Serenoa_repens	(Sabal_domingensis	Phoenix_dactylifera)))))	Kingia_australis);
(((Nypa_fruticans	((Pseudophoenix_vinifera	((((((Geonoma_undata	(((Dypsis_decaryi	Dictyosperma_album)	(Hydriastele_microspadix	((Burretiokentia_grandiflora	Heterospathe_cagayanensis)	(Kentiopsis_piersoniorum	Veitchia_spiralis))))	((Leopoldinia_pulchra	Pelagodoxa_henryana)	(Prestoea_acuminata	(Oenocarpus_bataua	Oenocarpus_minor)))))	Manicaria_saccifera)	(Roystonea_regia	((((Reinhardtia_gracilis	Reinhardtia_simplex)	(Reinhardtia_paiewonskiana	Reinhardtia_latisecta))	(Bactris_major	(Elaeis_guineensis	Elaeis_oleifera)))	Attalea_speciosa)))	((Phoenix_dactylifera	Sabal_domingensis)	Serenoa_repens))	(Sclerosperma_profizianum	(Podococcus_barteri	Orania_palindan)))	Chamaedorea_seifrizii))	Iriartea_deltoidea))	Calamus_caryotoides)	Kingia_australis);
(((Nypa_fruticans	(((Pseudophoenix_vinifera	((Podococcus_barteri	(Orania_palindan	Sclerosperma_profizianum))	(Chamaedorea_seifrizii	(((Geonoma_undata	(((Dypsis_decaryi	Dictyosperma_album)	((((Burretiokentia_grandiflora	Hydriastele_microspadix)	Kentiopsis_piersoniorum)	Heterospathe_cagayanensis)	Veitchia_spiralis))	((Leopoldinia_pulchra	Pelagodoxa_henryana)	(Prestoea_acuminata	(Oenocarpus_bataua	Oenocarpus_minor)))))	Manicaria_saccifera)	(Roystonea_regia	((((Reinhardtia_gracilis	Reinhardtia_simplex)	(Reinhardtia_paiewonskiana	Reinhardtia_latisecta))	(Bactris_major	(Elaeis_guineensis	Elaeis_oleifera)))	Attalea_speciosa))))))	Iriartea_deltoidea)	((Phoenix_dactylifera	Sabal_domingensis)	Serenoa_repens)))	Calamus_caryotoides)	Kingia_australis);
(((Nypa_fruticans	(((Pseudophoenix_vinifera	((Podococcus_barteri	(Orania_palindan	Sclerosperma_profizianum))	(Chamaedorea_seifrizii	(((((Dypsis_decaryi	Dictyosperma_album)	((((Burretiokentia_grandiflora	Hydriastele_microspadix)	Kentiopsis_piersoniorum)	Heterospathe_cagayanensis)	Veitchia_spiralis))	(((Leopoldinia_pulchra	Pelagodoxa_henryana)	(Prestoea_acuminata	(Oenocarpus_bataua	Oenocarpus_minor)))	Geonoma_undata))	Manicaria_saccifera)	(Roystonea_regia	((((Reinhardtia_gracilis	Reinhardtia_simplex)	(Reinhardtia_paiewonskiana	Reinhardtia_latisecta))	(Bactris_major	(Elaeis_guineensis	Elaeis_oleifera)))	Attalea_speciosa))))))	Iriartea_deltoidea)	((Phoenix_dactylifera	Sabal_domingensis)	Serenoa_repens)))	Calamus_caryotoides)	Kingia_australis);
(((Nypa_fruticans	((((Geonoma_undata	(Manicaria_saccifera	(((Leopoldinia_pulchra	Pelagodoxa_henryana)	(Prestoea_acuminata	(Oenocarpus_bataua	Oenocarpus_minor)))	((Dypsis_decaryi	Dictyosperma_album)	((((Hydriastele_microspadix	Burretiokentia_grandiflora)	Veitchia_spiralis)	Kentiopsis_piersoniorum)	Heterospathe_cagayanensis)))))	(Roystonea_regia	((((Reinhardtia_gracilis	Reinhardtia_simplex)	(Reinhardtia_paiewonskiana	Reinhardtia_latisecta))	(Bactris_major	(Elaeis_guineensis	Elaeis_oleifera)))	Attalea_speciosa)))	(Pseudophoenix_vinifera	((Chamaedorea_seifrizii	Iriartea_deltoidea)	(Podococcus_barteri	(Orania_palindan	Sclerosperma_profizianum)))))	((Phoenix_dactylifera	Sabal_domingensis)	Serenoa_repens)))	Calamus_caryotoides)	Kingia_australis);
(((Nypa_fruticans	(((((Manicaria_saccifera	((((Leopoldinia_pulchra	Pelagodoxa_henryana)	(Prestoea_acuminata	(Oenocarpus_bataua	Oenocarpus_minor)))	((Dypsis_decaryi	Dictyosperma_album)	(((Burretiokentia_grandiflora	(Kentiopsis_piersoniorum	Veitchia_spiralis))	Heterospathe_cagayanensis)	Hydriastele_microspadix)))	Geonoma_undata))	(Roystonea_regia	((((Reinhardtia_gracilis	Reinhardtia_simplex)	(Reinhardtia_paiewonskiana	Reinhardtia_latisecta))	(Bactris_major	(Elaeis_guineensis	Elaeis_oleifera)))	Attalea_speciosa)))	(Chamaedorea_seifrizii	(Podococcus_barteri	(Orania_palindan	Sclerosperma_profizianum))))	(Iriartea_deltoidea	Pseudophoenix_vinifera))	((Phoenix_dactylifera	Sabal_domingensis)	Serenoa_repens)))	Calamus_caryotoides)	Kingia_australis);
(((((Pseudophoenix_vinifera	(((Phoenix_dactylifera	Sabal_domingensis)	Serenoa_repens)	(((Manicaria_saccifera	((((Leopoldinia_pulchra	Pelagodoxa_henryana)	(Prestoea_acuminata	(Oenocarpus_bataua	Oenocarpus_minor)))	((Dypsis_decaryi	Dictyosperma_album)	((Burretiokentia_grandiflora	(Kentiopsis_piersoniorum	(Hydriastele_microspadix	Veitchia_spiralis)))	Heterospathe_cagayanensis)))	Geonoma_undata))	(Roystonea_regia	((((Reinhardtia_gracilis	Reinhardtia_simplex)	(Reinhardtia_paiewonskiana	Reinhardtia_latisecta))	(Bactris_major	(Elaeis_guineensis	Elaeis_oleifera)))	Attalea_speciosa)))	(Sclerosperma_profizianum	(Podococcus_barteri	Orania_palindan)))))	Chamaedorea_seifrizii)	Iriartea_deltoidea)	(Calamus_caryotoides	Nypa_fruticans))	Kingia_australis);
(((Nypa_fruticans	((((Geonoma_undata	(Manicaria_saccifera	(((Leopoldinia_pulchra	Pelagodoxa_henryana)	(Prestoea_acuminata	(Oenocarpus_bataua	Oenocarpus_minor)))	((Dypsis_decaryi	Dictyosperma_album)	((((Kentiopsis_piersoniorum	Veitchia_spiralis)	Burretiokentia_grandiflora)	Heterospathe_cagayanensis)	Hydriastele_microspadix)))))	((Iriartea_deltoidea	(Roystonea_regia	((((Reinhardtia_gracilis	Reinhardtia_simplex)	(Reinhardtia_paiewonskiana	Reinhardtia_latisecta))	(Bactris_major	(Elaeis_guineensis	Elaeis_oleifera)))	Attalea_speciosa)))	Pseudophoenix_vinifera))	(Chamaedorea_seifrizii	(Sclerosperma_profizianum	(Podococcus_barteri	Orania_palindan))))	((Phoenix_dactylifera	Sabal_domingensis)	Serenoa_repens)))	Calamus_caryotoides)	Kingia_australis);
(((Nypa_fruticans	((Iriartea_deltoidea	((Chamaedorea_seifrizii	((((Leopoldinia_pulchra	Pelagodoxa_henryana)	(Prestoea_acuminata	(Oenocarpus_bataua	Oenocarpus_minor)))	(Geonoma_undata	(Manicaria_saccifera	((Dypsis_decaryi	Dictyosperma_album)	((((Kentiopsis_piersoniorum	Veitchia_spiralis)	Burretiokentia_grandiflora)	Heterospathe_cagayanensis)	Hydriastele_microspadix)))))	(Roystonea_regia	((((Reinhardtia_gracilis	Reinhardtia_simplex)	(Reinhardtia_paiewonskiana	Reinhardtia_latisecta))	(Bactris_major	(Elaeis_guineensis	Elaeis_oleifera)))	Attalea_speciosa))))	(Pseudophoenix_vinifera	(Sclerosperma_profizianum	(Podococcus_barteri	Orania_palindan)))))	((Phoenix_dactylifera	Sabal_domingensis)	Serenoa_repens)))	Calamus_caryotoides)	Kingia_australis);
(((((((Geonoma_undata	((Leopoldinia_pulchra	((Prestoea_acuminata	(Oenocarpus_bataua	Oenocarpus_minor))	((Dypsis_decaryi	Dictyosperma_album)	((((Kentiopsis_piersoniorum	Veitchia_spiralis)	Burretiokentia_grandiflora)	Heterospathe_cagayanensis)	Hydriastele_microspadix))))	Pelagodoxa_henryana))	Manicaria_saccifera)	(Iriartea_deltoidea	(Roystonea_regia	((((Reinhardtia_gracilis	Reinhardtia_simplex)	(Reinhardtia_paiewonskiana	Reinhardtia_latisecta))	(Bactris_major	(Elaeis_guineensis	Elaeis_oleifera)))	Attalea_speciosa))))	((Chamaedorea_seifrizii	Pseudophoenix_vinifera)	(Sclerosperma_profizianum	(Podococcus_barteri	Orania_palindan))))	((Phoenix_dactylifera	Sabal_domingensis)	Serenoa_repens))	(Calamus_caryotoides	Nypa_fruticans))	Kingia_australis);
((((Nypa_fruticans	((((((Geonoma_undata	(((Leopoldinia_pulchra	Pelagodoxa_henryana)	(Prestoea_acuminata	(Oenocarpus_bataua	Oenocarpus_minor)))	((Dypsis_decaryi	Dictyosperma_album)	(((Kentiopsis_piersoniorum	(Veitchia_spiralis	Burretiokentia_grandiflora))	Heterospathe_cagayanensis)	Hydriastele_microspadix))))	Manicaria_saccifera)	(Roystonea_regia	((((Reinhardtia_gracilis	Reinhardtia_simplex)	(Reinhardtia_paiewonskiana	Reinhardtia_latisecta))	(Bactris_major	(Elaeis_guineensis	Elaeis_oleifera)))	Attalea_speciosa)))	((Sclerosperma_profizianum	(Podococcus_barteri	Orania_palindan))	Chamaedorea_seifrizii))	Pseudophoenix_vinifera)	((Phoenix_dactylifera	Sabal_domingensis)	Serenoa_repens)))	Iriartea_deltoidea)	Calamus_caryotoides)	Kingia_australis);
((((((Phoenix_dactylifera	Sabal_domingensis)	Serenoa_repens)	((((Sclerosperma_profizianum	(Podococcus_barteri	Orania_palindan))	Pseudophoenix_vinifera)	((Chamaedorea_seifrizii	(Manicaria_saccifera	((((Pelagodoxa_henryana	Leopoldinia_pulchra)	((Oenocarpus_minor	Oenocarpus_bataua)	Prestoea_acuminata))	((Heterospathe_cagayanensis	(((Burretiokentia_grandiflora	Hydriastele_microspadix)	Veitchia_spiralis)	Kentiopsis_piersoniorum))	(Dypsis_decaryi	Dictyosperma_album)))	Geonoma_undata)))	(Roystonea_regia	((((Reinhardtia_paiewonskiana	Reinhardtia_latisecta)	(Reinhardtia_simplex	Reinhardtia_gracilis))	((Elaeis_guineensis	Elaeis_oleifera)	Bactris_major))	Attalea_speciosa))))	Iriartea_deltoidea))	Nypa_fruticans)	Calamus_caryotoides)	Kingia_australis);
((((((Phoenix_dactylifera	Sabal_domingensis)	Serenoa_repens)	(((Podococcus_barteri	(Orania_palindan	Sclerosperma_profizianum))	(((Manicaria_saccifera	((((Pelagodoxa_henryana	Leopoldinia_pulchra)	((Oenocarpus_minor	Oenocarpus_bataua)	Prestoea_acuminata))	((Heterospathe_cagayanensis	(((Burretiokentia_grandiflora	Hydriastele_microspadix)	Veitchia_spiralis)	Kentiopsis_piersoniorum))	(Dypsis_decaryi	Dictyosperma_album)))	Geonoma_undata))	(Roystonea_regia	((((Reinhardtia_paiewonskiana	Reinhardtia_latisecta)	(Reinhardtia_simplex	Reinhardtia_gracilis))	((Elaeis_guineensis	Elaeis_oleifera)	Bactris_major))	Attalea_speciosa)))	Chamaedorea_seifrizii))	(Pseudophoenix_vinifera	Iriartea_deltoidea)))	Nypa_fruticans)	Calamus_caryotoides)	Kingia_australis);
((((((Phoenix_dactylifera	Sabal_domingensis)	Serenoa_repens)	((Iriartea_deltoidea	Chamaedorea_seifrizii)	((Pseudophoenix_vinifera	(Sclerosperma_profizianum	(Podococcus_barteri	Orania_palindan)))	((Manicaria_saccifera	((((Pelagodoxa_henryana	Leopoldinia_pulchra)	((Oenocarpus_minor	Oenocarpus_bataua)	Prestoea_acuminata))	(((Heterospathe_cagayanensis	((Burretiokentia_grandiflora	Veitchia_spiralis)	Kentiopsis_piersoniorum))	Hydriastele_microspadix)	(Dypsis_decaryi	Dictyosperma_album)))	Geonoma_undata))	(Roystonea_regia	((((Reinhardtia_paiewonskiana	Reinhardtia_latisecta)	(Reinhardtia_simplex	Reinhardtia_gracilis))	((Elaeis_guineensis	Elaeis_oleifera)	Bactris_major))	Attalea_speciosa))))))	Nypa_fruticans)	Calamus_caryotoides)	Kingia_australis);
((Calamus_caryotoides	((((Sclerosperma_profizianum	(Podococcus_barteri	Orania_palindan))	(((Phoenix_dactylifera	Sabal_domingensis)	Serenoa_repens)	(Iriartea_deltoidea	(Chamaedorea_seifrizii	((Manicaria_saccifera	((((Pelagodoxa_henryana	Leopoldinia_pulchra)	((Oenocarpus_minor	Oenocarpus_bataua)	Prestoea_acuminata))	((((Burretiokentia_grandiflora	Heterospathe_cagayanensis)	(Veitchia_spiralis	Kentiopsis_piersoniorum))	Hydriastele_microspadix)	(Dypsis_decaryi	Dictyosperma_album)))	Geonoma_undata))	(Roystonea_regia	((((Reinhardtia_paiewonskiana	Reinhardtia_latisecta)	(Reinhardtia_simplex	Reinhardtia_gracilis))	((Elaeis_guineensis	Elaeis_oleifera)	Bactris_major))	Attalea_speciosa)))))))	Nypa_fruticans)	Pseudophoenix_vinifera))	Kingia_australis);
((Calamus_caryotoides	(Nypa_fruticans	((Iriartea_deltoidea	Pseudophoenix_vinifera)	(((Podococcus_barteri	(Orania_palindan	Sclerosperma_profizianum))	(((Manicaria_saccifera	((Geonoma_undata	((Pelagodoxa_henryana	Leopoldinia_pulchra)	((Oenocarpus_minor	Oenocarpus_bataua)	Prestoea_acuminata)))	((Heterospathe_cagayanensis	((Veitchia_spiralis	Kentiopsis_piersoniorum)	(Hydriastele_microspadix	Burretiokentia_grandiflora)))	(Dypsis_decaryi	Dictyosperma_album))))	(Roystonea_regia	((((Reinhardtia_paiewonskiana	Reinhardtia_latisecta)	(Reinhardtia_simplex	Reinhardtia_gracilis))	((Elaeis_guineensis	Elaeis_oleifera)	Bactris_major))	Attalea_speciosa)))	((Phoenix_dactylifera	Sabal_domingensis)	Serenoa_repens)))	Chamaedorea_seifrizii))))	Kingia_australis);
((Calamus_caryotoides	(Nypa_fruticans	(((Phoenix_dactylifera	Sabal_domingensis)	Serenoa_repens)	(Iriartea_deltoidea	(Pseudophoenix_vinifera	((Sclerosperma_profizianum	(Podococcus_barteri	Orania_palindan))	(Chamaedorea_seifrizii	(((Manicaria_saccifera	(((Pelagodoxa_henryana	Leopoldinia_pulchra)	((Oenocarpus_minor	Oenocarpus_bataua)	Prestoea_acuminata))	((Hydriastele_microspadix	(Heterospathe_cagayanensis	((Veitchia_spiralis	Burretiokentia_grandiflora)	Kentiopsis_piersoniorum)))	(Dypsis_decaryi	Dictyosperma_album))))	Geonoma_undata)	(Roystonea_regia	((((Reinhardtia_paiewonskiana	Reinhardtia_latisecta)	(Reinhardtia_simplex	Reinhardtia_gracilis))	((Elaeis_guineensis	Elaeis_oleifera)	Bactris_major))	Attalea_speciosa))))))))))	Kingia_australis);
((Calamus_caryotoides	(Nypa_fruticans	(((Phoenix_dactylifera	Sabal_domingensis)	Serenoa_repens)	((Chamaedorea_seifrizii	((((Pelagodoxa_henryana	Leopoldinia_pulchra)	(((Oenocarpus_minor	Oenocarpus_bataua)	Prestoea_acuminata)	((Hydriastele_microspadix	(Heterospathe_cagayanensis	(Veitchia_spiralis	(Burretiokentia_grandiflora	Kentiopsis_piersoniorum))))	(Dypsis_decaryi	Dictyosperma_album))))	(Geonoma_undata	Manicaria_saccifera))	(((Iriartea_deltoidea	((Reinhardtia_paiewonskiana	Reinhardtia_latisecta)	(Reinhardtia_simplex	Reinhardtia_gracilis)))	((Elaeis_guineensis	Elaeis_oleifera)	Bactris_major))	(Attalea_speciosa	Roystonea_regia))))	(Pseudophoenix_vinifera	(Podococcus_barteri	(Orania_palindan	Sclerosperma_profizianum)))))))	Kingia_australis);
((Calamus_caryotoides	(Nypa_fruticans	(((((Phoenix_dactylifera	Sabal_domingensis)	Serenoa_repens)	((Chamaedorea_seifrizii	((((((((Hydriastele_microspadix	(Burretiokentia_grandiflora	Kentiopsis_piersoniorum))	Heterospathe_cagayanensis)	Veitchia_spiralis)	(Dypsis_decaryi	Dictyosperma_album))	((Pelagodoxa_henryana	Leopoldinia_pulchra)	((Oenocarpus_minor	Oenocarpus_bataua)	Prestoea_acuminata)))	Manicaria_saccifera)	Geonoma_undata)	(Roystonea_regia	((((Reinhardtia_paiewonskiana	Reinhardtia_latisecta)	(Reinhardtia_simplex	Reinhardtia_gracilis))	((Elaeis_guineensis	Elaeis_oleifera)	Bactris_major))	Attalea_speciosa))))	(Podococcus_barteri	(Orania_palindan	Sclerosperma_profizianum))))	Iriartea_deltoidea)	Pseudophoenix_vinifera)))	Kingia_australis);
((Calamus_caryotoides	(Nypa_fruticans	(((Phoenix_dactylifera	Sabal_domingensis)	Serenoa_repens)	((Chamaedorea_seifrizii	((Manicaria_saccifera	(Geonoma_undata	(((((Hydriastele_microspadix	Veitchia_spiralis)	(Burretiokentia_grandiflora	Kentiopsis_piersoniorum))	Heterospathe_cagayanensis)	(Dypsis_decaryi	Dictyosperma_album))	((Pelagodoxa_henryana	((Oenocarpus_minor	Oenocarpus_bataua)	Prestoea_acuminata))	Leopoldinia_pulchra))))	(Iriartea_deltoidea	(Roystonea_regia	((((Reinhardtia_paiewonskiana	Reinhardtia_latisecta)	(Reinhardtia_simplex	Reinhardtia_gracilis))	((Elaeis_guineensis	Elaeis_oleifera)	Bactris_major))	Attalea_speciosa)))))	(Pseudophoenix_vinifera	(Sclerosperma_profizianum	(Podococcus_barteri	Orania_palindan)))))))	Kingia_australis);
((Calamus_caryotoides	(Nypa_fruticans	(((Phoenix_dactylifera	Sabal_domingensis)	Serenoa_repens)	(Iriartea_deltoidea	(((Chamaedorea_seifrizii	((Manicaria_saccifera	(Geonoma_undata	(((((((Burretiokentia_grandiflora	Hydriastele_microspadix)	Veitchia_spiralis)	Kentiopsis_piersoniorum)	Heterospathe_cagayanensis)	(Dypsis_decaryi	Dictyosperma_album))	((Oenocarpus_minor	Oenocarpus_bataua)	Prestoea_acuminata))	(Leopoldinia_pulchra	Pelagodoxa_henryana))))	(Roystonea_regia	((((Reinhardtia_paiewonskiana	Reinhardtia_latisecta)	(Reinhardtia_simplex	Reinhardtia_gracilis))	((Elaeis_guineensis	Elaeis_oleifera)	Bactris_major))	Attalea_speciosa))))	(Sclerosperma_profizianum	(Podococcus_barteri	Orania_palindan)))	Pseudophoenix_vinifera)))))	Kingia_australis);
((Calamus_caryotoides	(Nypa_fruticans	(Iriartea_deltoidea	((Chamaedorea_seifrizii	((Sclerosperma_profizianum	(Orania_palindan	Podococcus_barteri))	((((Geonoma_undata	((((Veitchia_spiralis	Kentiopsis_piersoniorum)	((Hydriastele_microspadix	Burretiokentia_grandiflora)	Heterospathe_cagayanensis))	(Dictyosperma_album	Dypsis_decaryi))	((Pelagodoxa_henryana	Leopoldinia_pulchra)	((Oenocarpus_bataua	Oenocarpus_minor)	Prestoea_acuminata))))	Manicaria_saccifera)	((Attalea_speciosa	(((Elaeis_oleifera	Elaeis_guineensis)	Bactris_major)	((Reinhardtia_simplex	Reinhardtia_gracilis)	(Reinhardtia_paiewonskiana	Reinhardtia_latisecta))))	Roystonea_regia))	(Sabal_domingensis	(Serenoa_repens	Phoenix_dactylifera)))))	Pseudophoenix_vinifera))))	Kingia_australis);
((Calamus_caryotoides	(Nypa_fruticans	((Serenoa_repens	(Phoenix_dactylifera	Sabal_domingensis))	(((Pseudophoenix_vinifera	(Orania_palindan	(Podococcus_barteri	Sclerosperma_profizianum)))	(((Attalea_speciosa	(((Elaeis_oleifera	Elaeis_guineensis)	Bactris_major)	((Reinhardtia_simplex	Reinhardtia_gracilis)	(Reinhardtia_paiewonskiana	Reinhardtia_latisecta))))	Roystonea_regia)	(Chamaedorea_seifrizii	((Geonoma_undata	(((Hydriastele_microspadix	(Heterospathe_cagayanensis	(Burretiokentia_grandiflora	(Veitchia_spiralis	Kentiopsis_piersoniorum))))	(Dictyosperma_album	Dypsis_decaryi))	((Pelagodoxa_henryana	Leopoldinia_pulchra)	((Oenocarpus_bataua	Oenocarpus_minor)	Prestoea_acuminata))))	Manicaria_saccifera))))	Iriartea_deltoidea))))	Kingia_australis);
((Calamus_caryotoides	(Nypa_fruticans	((Serenoa_repens	(Phoenix_dactylifera	Sabal_domingensis))	(Iriartea_deltoidea	(Pseudophoenix_vinifera	((Chamaedorea_seifrizii	(Sclerosperma_profizianum	(Orania_palindan	Podococcus_barteri)))	(((Attalea_speciosa	(((Elaeis_oleifera	Elaeis_guineensis)	Bactris_major)	((Reinhardtia_simplex	Reinhardtia_gracilis)	(Reinhardtia_paiewonskiana	Reinhardtia_latisecta))))	Roystonea_regia)	(((Pelagodoxa_henryana	Geonoma_undata)	((((Hydriastele_microspadix	(Heterospathe_cagayanensis	(Burretiokentia_grandiflora	(Veitchia_spiralis	Kentiopsis_piersoniorum))))	(Dictyosperma_album	Dypsis_decaryi))	((Oenocarpus_bataua	Oenocarpus_minor)	Prestoea_acuminata))	Leopoldinia_pulchra))	Manicaria_saccifera))))))))	Kingia_australis);
((Calamus_caryotoides	(Nypa_fruticans	(((Pseudophoenix_vinifera	(((Sclerosperma_profizianum	Orania_palindan)	Podococcus_barteri)	((((Attalea_speciosa	(((Elaeis_oleifera	Elaeis_guineensis)	Bactris_major)	((Reinhardtia_simplex	Reinhardtia_gracilis)	(Reinhardtia_paiewonskiana	Reinhardtia_latisecta))))	Roystonea_regia)	((Geonoma_undata	Pelagodoxa_henryana)	(((((Hydriastele_microspadix	(Heterospathe_cagayanensis	(Veitchia_spiralis	(Kentiopsis_piersoniorum	Burretiokentia_grandiflora))))	(Dictyosperma_album	Dypsis_decaryi))	((Oenocarpus_bataua	Oenocarpus_minor)	Prestoea_acuminata))	Manicaria_saccifera)	Leopoldinia_pulchra)))	((Serenoa_repens	Phoenix_dactylifera)	Sabal_domingensis))))	Chamaedorea_seifrizii)	Iriartea_deltoidea)))	Kingia_australis);
((Nypa_fruticans	(Calamus_caryotoides	(Pseudophoenix_vinifera	(((Chamaedorea_seifrizii	(((Attalea_speciosa	(((Elaeis_oleifera	Elaeis_guineensis)	Bactris_major)	((Reinhardtia_simplex	Reinhardtia_gracilis)	(Reinhardtia_paiewonskiana	Reinhardtia_latisecta))))	Roystonea_regia)	(Manicaria_saccifera	(Geonoma_undata	(((Heterospathe_cagayanensis	((Kentiopsis_piersoniorum	Burretiokentia_grandiflora)	(Veitchia_spiralis	Hydriastele_microspadix)))	(Dictyosperma_album	Dypsis_decaryi))	(((Oenocarpus_bataua	Oenocarpus_minor)	Prestoea_acuminata)	(Leopoldinia_pulchra	Pelagodoxa_henryana)))))))	(Sclerosperma_profizianum	(Orania_palindan	Podococcus_barteri)))	(Iriartea_deltoidea	(Serenoa_repens	(Phoenix_dactylifera	Sabal_domingensis)))))))	Kingia_australis);
((Calamus_caryotoides	((((Chamaedorea_seifrizii	((Iriartea_deltoidea	((Attalea_speciosa	(((Elaeis_oleifera	Elaeis_guineensis)	Bactris_major)	((Reinhardtia_simplex	Reinhardtia_gracilis)	(Reinhardtia_paiewonskiana	Reinhardtia_latisecta))))	Roystonea_regia))	(Geonoma_undata	((((Heterospathe_cagayanensis	((Kentiopsis_piersoniorum	Burretiokentia_grandiflora)	(Veitchia_spiralis	Hydriastele_microspadix)))	(Dictyosperma_album	Dypsis_decaryi))	(((Oenocarpus_bataua	Oenocarpus_minor)	Prestoea_acuminata)	(Leopoldinia_pulchra	Pelagodoxa_henryana)))	Manicaria_saccifera))))	(Pseudophoenix_vinifera	(Orania_palindan	(Podococcus_barteri	Sclerosperma_profizianum))))	(Serenoa_repens	(Phoenix_dactylifera	Sabal_domingensis)))	Nypa_fruticans))	Kingia_australis);
((Calamus_caryotoides	((((Serenoa_repens	(Phoenix_dactylifera	Sabal_domingensis))	((((((Attalea_speciosa	((Elaeis_oleifera	Elaeis_guineensis)	((Reinhardtia_simplex	Reinhardtia_gracilis)	(Reinhardtia_paiewonskiana	Reinhardtia_latisecta))))	Bactris_major)	Roystonea_regia)	((Pelagodoxa_henryana	Geonoma_undata)	(((((Oenocarpus_bataua	Oenocarpus_minor)	Prestoea_acuminata)	Leopoldinia_pulchra)	((Heterospathe_cagayanensis	(Hydriastele_microspadix	((Kentiopsis_piersoniorum	Burretiokentia_grandiflora)	Veitchia_spiralis)))	(Dictyosperma_album	Dypsis_decaryi)))	Manicaria_saccifera)))	((Chamaedorea_seifrizii	Sclerosperma_profizianum)	(Orania_palindan	Podococcus_barteri)))	Pseudophoenix_vinifera))	Iriartea_deltoidea)	Nypa_fruticans))	Kingia_australis);
((Calamus_caryotoides	((Pseudophoenix_vinifera	(((Serenoa_repens	(Phoenix_dactylifera	Sabal_domingensis))	((Chamaedorea_seifrizii	(Iriartea_deltoidea	((Attalea_speciosa	((Bactris_major	(Elaeis_oleifera	Elaeis_guineensis))	((Reinhardtia_simplex	Reinhardtia_gracilis)	(Reinhardtia_paiewonskiana	Reinhardtia_latisecta))))	Roystonea_regia)))	(Manicaria_saccifera	(Geonoma_undata	((((Oenocarpus_bataua	Oenocarpus_minor)	Prestoea_acuminata)	(Pelagodoxa_henryana	Leopoldinia_pulchra))	((Heterospathe_cagayanensis	(((Veitchia_spiralis	Burretiokentia_grandiflora)	Hydriastele_microspadix)	Kentiopsis_piersoniorum))	(Dictyosperma_album	Dypsis_decaryi)))))))	(Sclerosperma_profizianum	(Orania_palindan	Podococcus_barteri))))	Nypa_fruticans))	Kingia_australis);
((Nypa_fruticans	(Calamus_caryotoides	(((((((Attalea_speciosa	((Bactris_major	(Elaeis_oleifera	Elaeis_guineensis))	((Reinhardtia_simplex	Reinhardtia_gracilis)	(Reinhardtia_paiewonskiana	Reinhardtia_latisecta))))	Roystonea_regia)	(Manicaria_saccifera	((Geonoma_undata	((Pelagodoxa_henryana	Leopoldinia_pulchra)	((Oenocarpus_bataua	Oenocarpus_minor)	Prestoea_acuminata)))	((Heterospathe_cagayanensis	(((Veitchia_spiralis	Hydriastele_microspadix)	Burretiokentia_grandiflora)	Kentiopsis_piersoniorum))	(Dictyosperma_album	Dypsis_decaryi)))))	Chamaedorea_seifrizii)	(Podococcus_barteri	(Sclerosperma_profizianum	Orania_palindan)))	(Pseudophoenix_vinifera	Iriartea_deltoidea))	(Serenoa_repens	(Phoenix_dactylifera	Sabal_domingensis)))))	Kingia_australis);
((Calamus_caryotoides	(((Iriartea_deltoidea	(((((Attalea_speciosa	((Bactris_major	(Elaeis_oleifera	Elaeis_guineensis))	((Reinhardtia_simplex	Reinhardtia_gracilis)	(Reinhardtia_paiewonskiana	Reinhardtia_latisecta))))	Roystonea_regia)	((Geonoma_undata	Manicaria_saccifera)	(((Pelagodoxa_henryana	Leopoldinia_pulchra)	((Oenocarpus_bataua	Oenocarpus_minor)	Prestoea_acuminata))	((Heterospathe_cagayanensis	(((Veitchia_spiralis	Hydriastele_microspadix)	Burretiokentia_grandiflora)	Kentiopsis_piersoniorum))	(Dictyosperma_album	Dypsis_decaryi)))))	(Chamaedorea_seifrizii	(Sclerosperma_profizianum	(Orania_palindan	Podococcus_barteri))))	Pseudophoenix_vinifera))	(Sabal_domingensis	(Serenoa_repens	Phoenix_dactylifera)))	Nypa_fruticans))	Kingia_australis);
((Calamus_caryotoides	(Nypa_fruticans	((((Phoenix_dactylifera	Sabal_domingensis)	Serenoa_repens)	((Pseudophoenix_vinifera	(Orania_palindan	(Sclerosperma_profizianum	Podococcus_barteri)))	(Chamaedorea_seifrizii	((Roystonea_regia	(Attalea_speciosa	(((Elaeis_guineensis	Elaeis_oleifera)	Bactris_major)	((Reinhardtia_gracilis	Reinhardtia_simplex)	(Reinhardtia_paiewonskiana	Reinhardtia_latisecta)))))	(Manicaria_saccifera	((((Heterospathe_cagayanensis	(Veitchia_spiralis	(Burretiokentia_grandiflora	Kentiopsis_piersoniorum)))	Hydriastele_microspadix)	(Dypsis_decaryi	Dictyosperma_album))	(Geonoma_undata	(((Oenocarpus_minor	Oenocarpus_bataua)	Prestoea_acuminata)	(Pelagodoxa_henryana	Leopoldinia_pulchra)))))))))	Iriartea_deltoidea)))	Kingia_australis);
((Nypa_fruticans	(((Phoenix_dactylifera	(Sabal_domingensis	Serenoa_repens))	(((Roystonea_regia	(Attalea_speciosa	(((Elaeis_guineensis	Elaeis_oleifera)	Bactris_major)	((Reinhardtia_gracilis	Reinhardtia_simplex)	(Reinhardtia_paiewonskiana	Reinhardtia_latisecta)))))	(((Iriartea_deltoidea	(Sclerosperma_profizianum	(Podococcus_barteri	Orania_palindan)))	Chamaedorea_seifrizii)	((Manicaria_saccifera	((((Heterospathe_cagayanensis	(Veitchia_spiralis	(Burretiokentia_grandiflora	Kentiopsis_piersoniorum)))	Hydriastele_microspadix)	(Dypsis_decaryi	Dictyosperma_album))	(((Oenocarpus_minor	Oenocarpus_bataua)	Prestoea_acuminata)	(Pelagodoxa_henryana	Leopoldinia_pulchra))))	Geonoma_undata)))	Pseudophoenix_vinifera))	Calamus_caryotoides))	Kingia_australis);
((((Phoenix_dactylifera	(Sabal_domingensis	Serenoa_repens))	(((Sclerosperma_profizianum	(Podococcus_barteri	Orania_palindan))	(Chamaedorea_seifrizii	Iriartea_deltoidea))	(((Manicaria_saccifera	(((((Heterospathe_cagayanensis	(Veitchia_spiralis	(Burretiokentia_grandiflora	Kentiopsis_piersoniorum)))	Hydriastele_microspadix)	(Dypsis_decaryi	Dictyosperma_album))	(((Oenocarpus_minor	Oenocarpus_bataua)	Prestoea_acuminata)	(Pelagodoxa_henryana	Leopoldinia_pulchra)))	Geonoma_undata))	(Roystonea_regia	(Attalea_speciosa	(((Elaeis_guineensis	Elaeis_oleifera)	Bactris_major)	((Reinhardtia_gracilis	Reinhardtia_simplex)	(Reinhardtia_paiewonskiana	Reinhardtia_latisecta))))))	Pseudophoenix_vinifera)))	(Calamus_caryotoides	Nypa_fruticans))	Kingia_australis);
((Nypa_fruticans	((Pseudophoenix_vinifera	((Phoenix_dactylifera	(Sabal_domingensis	Serenoa_repens))	((((Chamaedorea_seifrizii	Iriartea_deltoidea)	Podococcus_barteri)	(Sclerosperma_profizianum	Orania_palindan))	(((((((Burretiokentia_grandiflora	Heterospathe_cagayanensis)	(Veitchia_spiralis	Kentiopsis_piersoniorum))	Hydriastele_microspadix)	(Dypsis_decaryi	Dictyosperma_album))	(((Oenocarpus_minor	Oenocarpus_bataua)	Prestoea_acuminata)	(Pelagodoxa_henryana	Leopoldinia_pulchra)))	(Geonoma_undata	Manicaria_saccifera))	(((Elaeis_guineensis	Elaeis_oleifera)	((Reinhardtia_gracilis	Reinhardtia_simplex)	(Reinhardtia_paiewonskiana	Reinhardtia_latisecta)))	(Roystonea_regia	(Bactris_major	Attalea_speciosa)))))))	Calamus_caryotoides))	Kingia_australis);
((Calamus_caryotoides	(Nypa_fruticans	((Serenoa_repens	(Phoenix_dactylifera	Sabal_domingensis))	(((Pseudophoenix_vinifera	(Podococcus_barteri	(Sclerosperma_profizianum	Orania_palindan)))	(Chamaedorea_seifrizii	((Manicaria_saccifera	((((((Burretiokentia_grandiflora	Heterospathe_cagayanensis)	(Veitchia_spiralis	Kentiopsis_piersoniorum))	Hydriastele_microspadix)	(Dypsis_decaryi	Dictyosperma_album))	(((Oenocarpus_minor	Oenocarpus_bataua)	Prestoea_acuminata)	(Pelagodoxa_henryana	Leopoldinia_pulchra)))	Geonoma_undata))	((Attalea_speciosa	(((Reinhardtia_gracilis	Reinhardtia_simplex)	(Reinhardtia_paiewonskiana	Reinhardtia_latisecta))	(Bactris_major	(Elaeis_guineensis	Elaeis_oleifera))))	Roystonea_regia))))	Iriartea_deltoidea))))	Kingia_australis);
((Calamus_caryotoides	(Nypa_fruticans	(((Orania_palindan	(Podococcus_barteri	Sclerosperma_profizianum))	((Chamaedorea_seifrizii	(((((Heterospathe_cagayanensis	(((Burretiokentia_grandiflora	Hydriastele_microspadix)	Veitchia_spiralis)	Kentiopsis_piersoniorum))	(Dypsis_decaryi	Dictyosperma_album))	(((Oenocarpus_minor	Oenocarpus_bataua)	Prestoea_acuminata)	(Pelagodoxa_henryana	Leopoldinia_pulchra)))	(Geonoma_undata	Manicaria_saccifera))	((Attalea_speciosa	(((Reinhardtia_gracilis	Reinhardtia_simplex)	(Reinhardtia_paiewonskiana	Reinhardtia_latisecta))	(Bactris_major	(Elaeis_guineensis	Elaeis_oleifera))))	Roystonea_regia)))	(Iriartea_deltoidea	((Phoenix_dactylifera	Sabal_domingensis)	Serenoa_repens))))	Pseudophoenix_vinifera)))	Kingia_australis);
((Calamus_caryotoides	(Nypa_fruticans	(((Phoenix_dactylifera	Sabal_domingensis)	Serenoa_repens)	(Chamaedorea_seifrizii	((Pseudophoenix_vinifera	(Sclerosperma_profizianum	(Orania_palindan	Podococcus_barteri)))	((((((Heterospathe_cagayanensis	(Veitchia_spiralis	(Kentiopsis_piersoniorum	Burretiokentia_grandiflora)))	Hydriastele_microspadix)	(Dypsis_decaryi	Dictyosperma_album))	((((Oenocarpus_minor	Oenocarpus_bataua)	Prestoea_acuminata)	(Geonoma_undata	Pelagodoxa_henryana))	Leopoldinia_pulchra))	Manicaria_saccifera)	(Iriartea_deltoidea	((Attalea_speciosa	(((Reinhardtia_gracilis	Reinhardtia_simplex)	(Reinhardtia_paiewonskiana	Reinhardtia_latisecta))	(Bactris_major	(Elaeis_guineensis	Elaeis_oleifera))))	Roystonea_regia))))))))	Kingia_australis);
((Calamus_caryotoides	(Nypa_fruticans	(((Phoenix_dactylifera	Sabal_domingensis)	Serenoa_repens)	(Chamaedorea_seifrizii	(((Pseudophoenix_vinifera	(Sclerosperma_profizianum	(Orania_palindan	Podococcus_barteri)))	((Geonoma_undata	(Manicaria_saccifera	(((Heterospathe_cagayanensis	((Veitchia_spiralis	Hydriastele_microspadix)	(Kentiopsis_piersoniorum	Burretiokentia_grandiflora)))	(Dypsis_decaryi	Dictyosperma_album))	(((Oenocarpus_minor	Oenocarpus_bataua)	Prestoea_acuminata)	(Pelagodoxa_henryana	Leopoldinia_pulchra)))))	((((Reinhardtia_gracilis	Reinhardtia_simplex)	(Reinhardtia_paiewonskiana	Reinhardtia_latisecta))	((Bactris_major	(Elaeis_guineensis	Elaeis_oleifera))	Attalea_speciosa))	Roystonea_regia)))	Iriartea_deltoidea)))))	Kingia_australis);
((Calamus_caryotoides	(Nypa_fruticans	(Pseudophoenix_vinifera	(Iriartea_deltoidea	(((Phoenix_dactylifera	Sabal_domingensis)	Serenoa_repens)	((Sclerosperma_profizianum	(Orania_palindan	Podococcus_barteri))	(((Manicaria_saccifera	((((Heterospathe_cagayanensis	(Kentiopsis_piersoniorum	(Burretiokentia_grandiflora	(Veitchia_spiralis	Hydriastele_microspadix))))	(Dypsis_decaryi	Dictyosperma_album))	((((Oenocarpus_minor	Oenocarpus_bataua)	Prestoea_acuminata)	Pelagodoxa_henryana)	Leopoldinia_pulchra))	Geonoma_undata))	((((Reinhardtia_gracilis	Reinhardtia_simplex)	(Reinhardtia_paiewonskiana	Reinhardtia_latisecta))	((Bactris_major	(Elaeis_guineensis	Elaeis_oleifera))	Attalea_speciosa))	Roystonea_regia))	Chamaedorea_seifrizii)))))))	Kingia_australis);
((Calamus_caryotoides	(Nypa_fruticans	(((Phoenix_dactylifera	Sabal_domingensis)	Serenoa_repens)	((Iriartea_deltoidea	Pseudophoenix_vinifera)	((Sclerosperma_profizianum	(Orania_palindan	Podococcus_barteri))	((Roystonea_regia	(Attalea_speciosa	(((Reinhardtia_gracilis	Reinhardtia_simplex)	(Reinhardtia_paiewonskiana	Reinhardtia_latisecta))	(Bactris_major	(Elaeis_guineensis	Elaeis_oleifera)))))	(Chamaedorea_seifrizii	(Manicaria_saccifera	(((((Heterospathe_cagayanensis	(Burretiokentia_grandiflora	(Veitchia_spiralis	Kentiopsis_piersoniorum)))	Hydriastele_microspadix)	(Dypsis_decaryi	Dictyosperma_album))	(((Oenocarpus_minor	Oenocarpus_bataua)	Prestoea_acuminata)	(Pelagodoxa_henryana	Leopoldinia_pulchra)))	Geonoma_undata)))))))))	Kingia_australis);
((Calamus_caryotoides	(Nypa_fruticans	(Chamaedorea_seifrizii	(Pseudophoenix_vinifera	((Orania_palindan	(Podococcus_barteri	Sclerosperma_profizianum))	((Iriartea_deltoidea	(Serenoa_repens	(Phoenix_dactylifera	Sabal_domingensis)))	((Roystonea_regia	(Attalea_speciosa	(((Reinhardtia_simplex	Reinhardtia_gracilis)	(Reinhardtia_paiewonskiana	Reinhardtia_latisecta))	(Bactris_major	(Elaeis_guineensis	Elaeis_oleifera)))))	(((((((Hydriastele_microspadix	Burretiokentia_grandiflora)	Veitchia_spiralis)	Kentiopsis_piersoniorum)	Heterospathe_cagayanensis)	(Dypsis_decaryi	Dictyosperma_album))	((Pelagodoxa_henryana	Leopoldinia_pulchra)	((Oenocarpus_bataua	Oenocarpus_minor)	Prestoea_acuminata)))	(Geonoma_undata	Manicaria_saccifera)))))))))	Kingia_australis);
((Sabal_domingensis	((((Serenoa_repens	Iriartea_deltoidea)	((Chamaedorea_seifrizii	((Roystonea_regia	(Attalea_speciosa	(((Reinhardtia_simplex	Reinhardtia_gracilis)	(Reinhardtia_paiewonskiana	Reinhardtia_latisecta))	(Bactris_major	(Elaeis_guineensis	Elaeis_oleifera)))))	(Manicaria_saccifera	((((((Burretiokentia_grandiflora	(Veitchia_spiralis	Kentiopsis_piersoniorum))	Hydriastele_microspadix)	Heterospathe_cagayanensis)	(Dypsis_decaryi	Dictyosperma_album))	((Pelagodoxa_henryana	Leopoldinia_pulchra)	((Oenocarpus_bataua	Oenocarpus_minor)	Prestoea_acuminata)))	Geonoma_undata))))	((Sclerosperma_profizianum	(Orania_palindan	Podococcus_barteri))	Pseudophoenix_vinifera)))	(Calamus_caryotoides	Nypa_fruticans))	Phoenix_dactylifera))	Kingia_australis);
((Calamus_caryotoides	(Nypa_fruticans	((Serenoa_repens	(Phoenix_dactylifera	Sabal_domingensis))	(Iriartea_deltoidea	(Pseudophoenix_vinifera	((Chamaedorea_seifrizii	((Roystonea_regia	(Attalea_speciosa	(((Reinhardtia_simplex	Reinhardtia_gracilis)	(Reinhardtia_paiewonskiana	Reinhardtia_latisecta))	(Bactris_major	(Elaeis_guineensis	Elaeis_oleifera)))))	(Manicaria_saccifera	((((Hydriastele_microspadix	(Heterospathe_cagayanensis	(Veitchia_spiralis	(Kentiopsis_piersoniorum	Burretiokentia_grandiflora))))	(Dypsis_decaryi	Dictyosperma_album))	((Pelagodoxa_henryana	Leopoldinia_pulchra)	((Oenocarpus_bataua	Oenocarpus_minor)	Prestoea_acuminata)))	Geonoma_undata))))	(Sclerosperma_profizianum	(Orania_palindan	Podococcus_barteri))))))))	Kingia_australis);
((Calamus_caryotoides	(Nypa_fruticans	((Serenoa_repens	(Phoenix_dactylifera	Sabal_domingensis))	(Iriartea_deltoidea	((Chamaedorea_seifrizii	((Roystonea_regia	(Attalea_speciosa	(((Reinhardtia_simplex	Reinhardtia_gracilis)	(Reinhardtia_paiewonskiana	Reinhardtia_latisecta))	(Bactris_major	(Elaeis_guineensis	Elaeis_oleifera)))))	((((Hydriastele_microspadix	(Heterospathe_cagayanensis	(Veitchia_spiralis	(Kentiopsis_piersoniorum	Burretiokentia_grandiflora))))	(Dypsis_decaryi	Dictyosperma_album))	((Pelagodoxa_henryana	Leopoldinia_pulchra)	((Oenocarpus_bataua	Oenocarpus_minor)	Prestoea_acuminata)))	(Geonoma_undata	Manicaria_saccifera))))	((Podococcus_barteri	(Sclerosperma_profizianum	Orania_palindan))	Pseudophoenix_vinifera))))))	Kingia_australis);
((Chamaedorea_seifrizii	(Nypa_fruticans	((((Pseudophoenix_vinifera	(Roystonea_regia	(Attalea_speciosa	(((Reinhardtia_simplex	Reinhardtia_gracilis)	(Reinhardtia_paiewonskiana	Reinhardtia_latisecta))	(Bactris_major	(Elaeis_guineensis	Elaeis_oleifera))))))	((Calamus_caryotoides	Manicaria_saccifera)	(((Pelagodoxa_henryana	Leopoldinia_pulchra)	(((Oenocarpus_bataua	Oenocarpus_minor)	Prestoea_acuminata)	((Hydriastele_microspadix	((Burretiokentia_grandiflora	Heterospathe_cagayanensis)	(Veitchia_spiralis	Kentiopsis_piersoniorum)))	(Dypsis_decaryi	Dictyosperma_album))))	Geonoma_undata)))	(Podococcus_barteri	(Sclerosperma_profizianum	Orania_palindan)))	((Serenoa_repens	(Phoenix_dactylifera	Sabal_domingensis))	Iriartea_deltoidea))))	Kingia_australis);
((Sclerosperma_profizianum	(Orania_palindan	((((Pseudophoenix_vinifera	((Serenoa_repens	(Phoenix_dactylifera	Sabal_domingensis))	(Iriartea_deltoidea	(Calamus_caryotoides	Nypa_fruticans))))	((Roystonea_regia	(Attalea_speciosa	(((Reinhardtia_simplex	Reinhardtia_gracilis)	(Reinhardtia_paiewonskiana	Reinhardtia_latisecta))	(Bactris_major	(Elaeis_guineensis	Elaeis_oleifera)))))	(Manicaria_saccifera	((((Leopoldinia_pulchra	Pelagodoxa_henryana)	((Oenocarpus_bataua	Oenocarpus_minor)	Prestoea_acuminata))	((Hydriastele_microspadix	(Heterospathe_cagayanensis	(Burretiokentia_grandiflora	(Kentiopsis_piersoniorum	Veitchia_spiralis))))	(Dypsis_decaryi	Dictyosperma_album)))	Geonoma_undata))))	Chamaedorea_seifrizii)	Podococcus_barteri)))	Kingia_australis);
((Calamus_caryotoides	(Nypa_fruticans	(((((Roystonea_regia	(Attalea_speciosa	(((Reinhardtia_simplex	Reinhardtia_gracilis)	(Reinhardtia_paiewonskiana	Reinhardtia_latisecta))	(Bactris_major	(Elaeis_guineensis	Elaeis_oleifera)))))	(Manicaria_saccifera	((((Leopoldinia_pulchra	Pelagodoxa_henryana)	((Oenocarpus_bataua	Oenocarpus_minor)	Prestoea_acuminata))	((Hydriastele_microspadix	(Heterospathe_cagayanensis	(Veitchia_spiralis	(Burretiokentia_grandiflora	Kentiopsis_piersoniorum))))	(Dypsis_decaryi	Dictyosperma_album)))	Geonoma_undata)))	(Chamaedorea_seifrizii	((Podococcus_barteri	Orania_palindan)	Sclerosperma_profizianum)))	(Pseudophoenix_vinifera	Iriartea_deltoidea))	(Serenoa_repens	(Phoenix_dactylifera	Sabal_domingensis)))))	Kingia_australis);
((Calamus_caryotoides	(Nypa_fruticans	(((Pseudophoenix_vinifera	((Chamaedorea_seifrizii	((Manicaria_saccifera	((((Leopoldinia_pulchra	Pelagodoxa_henryana)	((Oenocarpus_bataua	Oenocarpus_minor)	Prestoea_acuminata))	((Hydriastele_microspadix	(Heterospathe_cagayanensis	(Veitchia_spiralis	(Burretiokentia_grandiflora	Kentiopsis_piersoniorum))))	(Dypsis_decaryi	Dictyosperma_album)))	Geonoma_undata))	(Roystonea_regia	(Attalea_speciosa	(((Reinhardtia_simplex	Reinhardtia_gracilis)	(Reinhardtia_paiewonskiana	Reinhardtia_latisecta))	(Bactris_major	(Elaeis_guineensis	Elaeis_oleifera)))))))	(Podococcus_barteri	(Orania_palindan	Sclerosperma_profizianum))))	(Sabal_domingensis	(Serenoa_repens	Phoenix_dactylifera)))	Iriartea_deltoidea)))	Kingia_australis);
((Calamus_caryotoides	((((((((Leopoldinia_pulchra	Pelagodoxa_henryana)	((Oenocarpus_bataua	Oenocarpus_minor)	Prestoea_acuminata))	((Heterospathe_cagayanensis	(Kentiopsis_piersoniorum	((Hydriastele_microspadix	Veitchia_spiralis)	Burretiokentia_grandiflora)))	(Dypsis_decaryi	Dictyosperma_album)))	(Geonoma_undata	Manicaria_saccifera))	(Roystonea_regia	(Attalea_speciosa	(((Reinhardtia_simplex	Reinhardtia_gracilis)	(Reinhardtia_paiewonskiana	Reinhardtia_latisecta))	(Bactris_major	(Elaeis_guineensis	Elaeis_oleifera))))))	(((Chamaedorea_seifrizii	Iriartea_deltoidea)	(Sclerosperma_profizianum	(Podococcus_barteri	Orania_palindan)))	Pseudophoenix_vinifera))	(Serenoa_repens	(Phoenix_dactylifera	Sabal_domingensis)))	Nypa_fruticans))	Kingia_australis);
((Calamus_caryotoides	(((Iriartea_deltoidea	(Serenoa_repens	(Phoenix_dactylifera	Sabal_domingensis)))	(Pseudophoenix_vinifera	((Chamaedorea_seifrizii	((Manicaria_saccifera	((((Leopoldinia_pulchra	Pelagodoxa_henryana)	((Oenocarpus_bataua	Oenocarpus_minor)	Prestoea_acuminata))	((((Burretiokentia_grandiflora	(Veitchia_spiralis	Kentiopsis_piersoniorum))	Heterospathe_cagayanensis)	Hydriastele_microspadix)	(Dypsis_decaryi	Dictyosperma_album)))	Geonoma_undata))	(Roystonea_regia	(Attalea_speciosa	(((Reinhardtia_simplex	Reinhardtia_gracilis)	(Reinhardtia_paiewonskiana	Reinhardtia_latisecta))	(Bactris_major	(Elaeis_guineensis	Elaeis_oleifera)))))))	(Podococcus_barteri	(Orania_palindan	Sclerosperma_profizianum)))))	Nypa_fruticans))	Kingia_australis);
((Calamus_caryotoides	(Nypa_fruticans	((Serenoa_repens	(Phoenix_dactylifera	Sabal_domingensis))	(((Pseudophoenix_vinifera	(Sclerosperma_profizianum	(Podococcus_barteri	Orania_palindan)))	((Roystonea_regia	((((Elaeis_guineensis	Elaeis_oleifera)	Bactris_major)	((Reinhardtia_gracilis	Reinhardtia_simplex)	(Reinhardtia_latisecta	Reinhardtia_paiewonskiana)))	Attalea_speciosa))	(Chamaedorea_seifrizii	(Manicaria_saccifera	(((((Oenocarpus_minor	Oenocarpus_bataua)	Prestoea_acuminata)	(Leopoldinia_pulchra	Pelagodoxa_henryana))	((Dictyosperma_album	Dypsis_decaryi)	(Heterospathe_cagayanensis	((Veitchia_spiralis	Hydriastele_microspadix)	(Burretiokentia_grandiflora	Kentiopsis_piersoniorum)))))	Geonoma_undata)))))	Iriartea_deltoidea))))	Kingia_australis);
((Sabal_domingensis	((((((Orania_palindan	(Sclerosperma_profizianum	Podococcus_barteri))	(Chamaedorea_seifrizii	((Manicaria_saccifera	(((((Oenocarpus_minor	Oenocarpus_bataua)	Prestoea_acuminata)	(Leopoldinia_pulchra	Pelagodoxa_henryana))	((Dictyosperma_album	Dypsis_decaryi)	(Heterospathe_cagayanensis	((Veitchia_spiralis	(Burretiokentia_grandiflora	Hydriastele_microspadix))	Kentiopsis_piersoniorum))))	Geonoma_undata))	(Roystonea_regia	((((Elaeis_guineensis	Elaeis_oleifera)	Bactris_major)	((Reinhardtia_gracilis	Reinhardtia_simplex)	(Reinhardtia_latisecta	Reinhardtia_paiewonskiana)))	Attalea_speciosa)))))	(Pseudophoenix_vinifera	Iriartea_deltoidea))	(Calamus_caryotoides	Nypa_fruticans))	Serenoa_repens)	Phoenix_dactylifera))	Kingia_australis);
((Sabal_domingensis	((((((Sclerosperma_profizianum	(Podococcus_barteri	Orania_palindan))	(Chamaedorea_seifrizii	((Manicaria_saccifera	(((((Oenocarpus_minor	Oenocarpus_bataua)	Prestoea_acuminata)	(Leopoldinia_pulchra	Pelagodoxa_henryana))	((Dictyosperma_album	Dypsis_decaryi)	(((Burretiokentia_grandiflora	Kentiopsis_piersoniorum)	(Hydriastele_microspadix	Heterospathe_cagayanensis))	Veitchia_spiralis)))	Geonoma_undata))	(Roystonea_regia	((((Elaeis_guineensis	Elaeis_oleifera)	Bactris_major)	((Reinhardtia_gracilis	Reinhardtia_simplex)	(Reinhardtia_latisecta	Reinhardtia_paiewonskiana)))	Attalea_speciosa)))))	(Pseudophoenix_vinifera	Iriartea_deltoidea))	(Calamus_caryotoides	Nypa_fruticans))	Serenoa_repens)	Phoenix_dactylifera))	Kingia_australis);
((Calamus_caryotoides	(Nypa_fruticans	((Serenoa_repens	(Phoenix_dactylifera	Sabal_domingensis))	(((Pseudophoenix_vinifera	(Orania_palindan	(Sclerosperma_profizianum	Podococcus_barteri)))	((Manicaria_saccifera	(((((Oenocarpus_minor	Oenocarpus_bataua)	Prestoea_acuminata)	(Leopoldinia_pulchra	Pelagodoxa_henryana))	((Dictyosperma_album	Dypsis_decaryi)	((Kentiopsis_piersoniorum	(Veitchia_spiralis	(Burretiokentia_grandiflora	Hydriastele_microspadix)))	Heterospathe_cagayanensis)))	Geonoma_undata))	(Iriartea_deltoidea	(Roystonea_regia	((((Elaeis_guineensis	Elaeis_oleifera)	Bactris_major)	((Reinhardtia_gracilis	Reinhardtia_simplex)	(Reinhardtia_latisecta	Reinhardtia_paiewonskiana)))	Attalea_speciosa)))))	Chamaedorea_seifrizii))))	Kingia_australis);
((Calamus_caryotoides	(Nypa_fruticans	((((Podococcus_barteri	(Orania_palindan	Sclerosperma_profizianum))	((((((Oenocarpus_minor	Oenocarpus_bataua)	Prestoea_acuminata)	((Dictyosperma_album	Dypsis_decaryi)	((Kentiopsis_piersoniorum	(Veitchia_spiralis	(Burretiokentia_grandiflora	Hydriastele_microspadix)))	Heterospathe_cagayanensis)))	(((Pelagodoxa_henryana	Geonoma_undata)	Manicaria_saccifera)	Leopoldinia_pulchra))	(Roystonea_regia	((((Elaeis_guineensis	Elaeis_oleifera)	Bactris_major)	((Reinhardtia_gracilis	Reinhardtia_simplex)	(Reinhardtia_latisecta	Reinhardtia_paiewonskiana)))	Attalea_speciosa)))	(Iriartea_deltoidea	((Sabal_domingensis	Phoenix_dactylifera)	Serenoa_repens))))	Pseudophoenix_vinifera)	Chamaedorea_seifrizii)))	Kingia_australis);
((Calamus_caryotoides	(Nypa_fruticans	(((Sabal_domingensis	Phoenix_dactylifera)	((((Serenoa_repens	Chamaedorea_seifrizii)	(Sclerosperma_profizianum	(Podococcus_barteri	Orania_palindan)))	((Manicaria_saccifera	(((((Oenocarpus_minor	Oenocarpus_bataua)	Prestoea_acuminata)	(Pelagodoxa_henryana	Leopoldinia_pulchra))	((Dictyosperma_album	Dypsis_decaryi)	((Kentiopsis_piersoniorum	(Burretiokentia_grandiflora	(Hydriastele_microspadix	Veitchia_spiralis)))	Heterospathe_cagayanensis)))	Geonoma_undata))	(Roystonea_regia	((((Elaeis_guineensis	Elaeis_oleifera)	Bactris_major)	((Reinhardtia_gracilis	Reinhardtia_simplex)	(Reinhardtia_latisecta	Reinhardtia_paiewonskiana)))	Attalea_speciosa))))	Pseudophoenix_vinifera))	Iriartea_deltoidea)))	Kingia_australis);
((Calamus_caryotoides	((((((Podococcus_barteri	Orania_palindan)	(Chamaedorea_seifrizii	Sclerosperma_profizianum))	((Geonoma_undata	(Manicaria_saccifera	((((Oenocarpus_minor	Oenocarpus_bataua)	Prestoea_acuminata)	(Pelagodoxa_henryana	Leopoldinia_pulchra))	((Dictyosperma_album	Dypsis_decaryi)	(((Hydriastele_microspadix	Veitchia_spiralis)	(Kentiopsis_piersoniorum	Burretiokentia_grandiflora))	Heterospathe_cagayanensis)))))	(Roystonea_regia	((((Elaeis_guineensis	Elaeis_oleifera)	Bactris_major)	((Reinhardtia_gracilis	Reinhardtia_simplex)	(Reinhardtia_latisecta	Reinhardtia_paiewonskiana)))	Attalea_speciosa))))	(Iriartea_deltoidea	Pseudophoenix_vinifera))	(Serenoa_repens	(Sabal_domingensis	Phoenix_dactylifera)))	Nypa_fruticans))	Kingia_australis);
((Sabal_domingensis	(Phoenix_dactylifera	(((Nypa_fruticans	Calamus_caryotoides)	((((Sclerosperma_profizianum	(Orania_palindan	Podococcus_barteri))	(Chamaedorea_seifrizii	Iriartea_deltoidea))	Pseudophoenix_vinifera)	((Manicaria_saccifera	(((((Oenocarpus_minor	Oenocarpus_bataua)	Prestoea_acuminata)	(Pelagodoxa_henryana	Leopoldinia_pulchra))	((Dictyosperma_album	Dypsis_decaryi)	(((Hydriastele_microspadix	Veitchia_spiralis)	(Kentiopsis_piersoniorum	Burretiokentia_grandiflora))	Heterospathe_cagayanensis)))	Geonoma_undata))	(Roystonea_regia	((((Elaeis_guineensis	Elaeis_oleifera)	Bactris_major)	((Reinhardtia_gracilis	Reinhardtia_simplex)	(Reinhardtia_latisecta	Reinhardtia_paiewonskiana)))	Attalea_speciosa)))))	Serenoa_repens)))	Kingia_australis);
((Calamus_caryotoides	((((((Sclerosperma_profizianum	(Orania_palindan	Podococcus_barteri))	Pseudophoenix_vinifera)	(Chamaedorea_seifrizii	((((Pelagodoxa_henryana	((Oenocarpus_minor	Oenocarpus_bataua)	Prestoea_acuminata))	(Leopoldinia_pulchra	((Dictyosperma_album	Dypsis_decaryi)	(Hydriastele_microspadix	(Heterospathe_cagayanensis	((Veitchia_spiralis	Kentiopsis_piersoniorum)	Burretiokentia_grandiflora))))))	(Geonoma_undata	Manicaria_saccifera))	(Roystonea_regia	((((Elaeis_guineensis	Elaeis_oleifera)	Bactris_major)	((Reinhardtia_gracilis	Reinhardtia_simplex)	(Reinhardtia_latisecta	Reinhardtia_paiewonskiana)))	Attalea_speciosa)))))	(Serenoa_repens	(Sabal_domingensis	Phoenix_dactylifera)))	Iriartea_deltoidea)	Nypa_fruticans))	Kingia_australis);
((Calamus_caryotoides	((((Iriartea_deltoidea	Pseudophoenix_vinifera)	(((Roystonea_regia	((((Elaeis_guineensis	Elaeis_oleifera)	Bactris_major)	((Reinhardtia_gracilis	Reinhardtia_simplex)	(Reinhardtia_latisecta	Reinhardtia_paiewonskiana)))	Attalea_speciosa))	(Chamaedorea_seifrizii	(Manicaria_saccifera	((((Leopoldinia_pulchra	Pelagodoxa_henryana)	((Oenocarpus_minor	Oenocarpus_bataua)	Prestoea_acuminata))	((Dictyosperma_album	Dypsis_decaryi)	(Hydriastele_microspadix	(Heterospathe_cagayanensis	((Veitchia_spiralis	Kentiopsis_piersoniorum)	Burretiokentia_grandiflora)))))	Geonoma_undata))))	(Sclerosperma_profizianum	(Orania_palindan	Podococcus_barteri))))	((Sabal_domingensis	Phoenix_dactylifera)	Serenoa_repens))	Nypa_fruticans))	Kingia_australis);
