# Supplementary material for: Data supporting the nuclear phylogenomics of the palm subfamily Arecoideae (Arecaceae)
Source: Data Brief. 2016 Mar 2;7:532–6. doi: 10.1016/j.dib.2016.02.063 (PMC4796708; doi:10.1016/j.dib.2016.02.063)
Supplement: Supplementary file 5 — Supplementary material [file mmc5.zip › RAxML_bootstrap.Elaeis_989.raxml.tre]

((((((Nypa_fruticans	Chamaedorea_seifrizii)	(Attalea_speciosa	((Elaeis_oleifera	Elaeis_guineensis)	Bactris_major)))	((Reinhardtia_gracilis	Reinhardtia_simplex)	(Reinhardtia_latisecta	Reinhardtia_paiewonskiana)))	((Podococcus_barteri	Iriartea_deltoidea)	Roystonea_regia))	(((Pseudophoenix_vinifera	(Orania_palindan	Sclerosperma_profizianum))	(Sabal_domingensis	(Phoenix_dactylifera	Serenoa_repens)))	((((Leopoldinia_pulchra	Burretiokentia_grandiflora)	(Dypsis_decaryi	(Veitchia_spiralis	(Hydriastele_microspadix	(Heterospathe_cagayanensis	(Kentiopsis_piersoniorum	Dictyosperma_album))))))	((Prestoea_acuminata	(Oenocarpus_minor	Oenocarpus_bataua))	Geonoma_undata))	(Pelagodoxa_henryana	Manicaria_saccifera))))	Calamus_caryotoides);
((((Pseudophoenix_vinifera	((((Nypa_fruticans	Podococcus_barteri)	Iriartea_deltoidea)	Orania_palindan)	Sclerosperma_profizianum))	(Serenoa_repens	(Sabal_domingensis	Phoenix_dactylifera)))	((((Leopoldinia_pulchra	Burretiokentia_grandiflora)	(((Chamaedorea_seifrizii	Dypsis_decaryi)	(Veitchia_spiralis	(Hydriastele_microspadix	(Heterospathe_cagayanensis	(Kentiopsis_piersoniorum	Dictyosperma_album)))))	((Prestoea_acuminata	(Oenocarpus_minor	Oenocarpus_bataua))	Geonoma_undata)))	(Pelagodoxa_henryana	Manicaria_saccifera))	(((Attalea_speciosa	((Elaeis_oleifera	Elaeis_guineensis)	Bactris_major))	((Reinhardtia_gracilis	Reinhardtia_simplex)	(Reinhardtia_latisecta	Reinhardtia_paiewonskiana)))	Roystonea_regia)))	Calamus_caryotoides);
((Chamaedorea_seifrizii	(Pseudophoenix_vinifera	((Sabal_domingensis	(Phoenix_dactylifera	Serenoa_repens))	((Orania_palindan	Sclerosperma_profizianum)	(((Leopoldinia_pulchra	(((Prestoea_acuminata	(Oenocarpus_minor	Oenocarpus_bataua))	Geonoma_undata)	(Dypsis_decaryi	(((Burretiokentia_grandiflora	Veitchia_spiralis)	(Kentiopsis_piersoniorum	(Hydriastele_microspadix	Heterospathe_cagayanensis)))	Dictyosperma_album))))	(Pelagodoxa_henryana	Manicaria_saccifera))	(((Attalea_speciosa	((Elaeis_oleifera	Elaeis_guineensis)	Bactris_major))	((Reinhardtia_gracilis	Reinhardtia_simplex)	(Reinhardtia_latisecta	Reinhardtia_paiewonskiana)))	(((Nypa_fruticans	Podococcus_barteri)	Iriartea_deltoidea)	Roystonea_regia)))))))	Calamus_caryotoides);
((Pelagodoxa_henryana	(Manicaria_saccifera	((((((Elaeis_oleifera	Elaeis_guineensis)	(Bactris_major	Attalea_speciosa))	((Reinhardtia_gracilis	(Nypa_fruticans	Reinhardtia_simplex))	(Reinhardtia_latisecta	Reinhardtia_paiewonskiana)))	((Sabal_domingensis	((Chamaedorea_seifrizii	Phoenix_dactylifera)	Serenoa_repens))	(Pseudophoenix_vinifera	(Orania_palindan	Sclerosperma_profizianum))))	((Podococcus_barteri	Iriartea_deltoidea)	Roystonea_regia))	(Leopoldinia_pulchra	(((Prestoea_acuminata	(Oenocarpus_minor	Oenocarpus_bataua))	Geonoma_undata)	(((Burretiokentia_grandiflora	Veitchia_spiralis)	(Kentiopsis_piersoniorum	(Hydriastele_microspadix	Heterospathe_cagayanensis)))	(Dictyosperma_album	Dypsis_decaryi)))))))	Calamus_caryotoides);
((Roystonea_regia	(((((Attalea_speciosa	((Elaeis_oleifera	Elaeis_guineensis)	Bactris_major))	((Reinhardtia_gracilis	Reinhardtia_simplex)	(Reinhardtia_latisecta	Reinhardtia_paiewonskiana)))	(((((Prestoea_acuminata	(Oenocarpus_minor	Oenocarpus_bataua))	Geonoma_undata)	((Veitchia_spiralis	(Hydriastele_microspadix	(Heterospathe_cagayanensis	(Kentiopsis_piersoniorum	Dictyosperma_album))))	Dypsis_decaryi))	(Burretiokentia_grandiflora	Leopoldinia_pulchra))	(Pelagodoxa_henryana	Manicaria_saccifera)))	((Nypa_fruticans	Chamaedorea_seifrizii)	((Pseudophoenix_vinifera	(Orania_palindan	Sclerosperma_profizianum))	(Serenoa_repens	(Sabal_domingensis	Phoenix_dactylifera)))))	(Podococcus_barteri	Iriartea_deltoidea)))	Calamus_caryotoides);
((Roystonea_regia	((((Bactris_major	(Attalea_speciosa	(Elaeis_oleifera	Elaeis_guineensis)))	((Reinhardtia_gracilis	Reinhardtia_simplex)	(Reinhardtia_latisecta	Reinhardtia_paiewonskiana)))	((((Nypa_fruticans	Chamaedorea_seifrizii)	(Pseudophoenix_vinifera	(Orania_palindan	Sclerosperma_profizianum)))	(Phoenix_dactylifera	(Serenoa_repens	Sabal_domingensis)))	((((Prestoea_acuminata	(Oenocarpus_minor	Oenocarpus_bataua))	Geonoma_undata)	(((Veitchia_spiralis	(Hydriastele_microspadix	(Heterospathe_cagayanensis	(Kentiopsis_piersoniorum	Dictyosperma_album))))	Dypsis_decaryi)	(Burretiokentia_grandiflora	Leopoldinia_pulchra)))	(Pelagodoxa_henryana	Manicaria_saccifera))))	(Podococcus_barteri	Iriartea_deltoidea)))	Calamus_caryotoides);
((Attalea_speciosa	(((Elaeis_oleifera	Elaeis_guineensis)	Bactris_major)	(((Reinhardtia_gracilis	Reinhardtia_simplex)	(Reinhardtia_latisecta	Reinhardtia_paiewonskiana))	((((Pseudophoenix_vinifera	(Orania_palindan	Sclerosperma_profizianum))	(Sabal_domingensis	((Chamaedorea_seifrizii	Phoenix_dactylifera)	(Nypa_fruticans	Serenoa_repens))))	(((Prestoea_acuminata	(Oenocarpus_minor	Oenocarpus_bataua))	((Burretiokentia_grandiflora	Geonoma_undata)	((Veitchia_spiralis	(Hydriastele_microspadix	(Heterospathe_cagayanensis	(Kentiopsis_piersoniorum	Dictyosperma_album))))	Dypsis_decaryi)))	(Pelagodoxa_henryana	Manicaria_saccifera)))	(Leopoldinia_pulchra	((Podococcus_barteri	Iriartea_deltoidea)	Roystonea_regia))))))	Calamus_caryotoides);
((Pelagodoxa_henryana	(Manicaria_saccifera	(((((Podococcus_barteri	Iriartea_deltoidea)	Roystonea_regia)	(((Elaeis_oleifera	Elaeis_guineensis)	(Bactris_major	Attalea_speciosa))	((Reinhardtia_gracilis	Reinhardtia_simplex)	(Reinhardtia_latisecta	Reinhardtia_paiewonskiana))))	(((Chamaedorea_seifrizii	Pseudophoenix_vinifera)	(Orania_palindan	Sclerosperma_profizianum))	(Sabal_domingensis	(Phoenix_dactylifera	(Nypa_fruticans	Serenoa_repens)))))	((Prestoea_acuminata	(Oenocarpus_minor	Oenocarpus_bataua))	(Leopoldinia_pulchra	((Burretiokentia_grandiflora	Geonoma_undata)	((((Hydriastele_microspadix	Heterospathe_cagayanensis)	Kentiopsis_piersoniorum)	Veitchia_spiralis)	(Dypsis_decaryi	Dictyosperma_album))))))))	Calamus_caryotoides);
((Pelagodoxa_henryana	(Manicaria_saccifera	((((((Nypa_fruticans	Podococcus_barteri)	Iriartea_deltoidea)	Roystonea_regia)	((Attalea_speciosa	((Elaeis_oleifera	Elaeis_guineensis)	Bactris_major))	((Reinhardtia_gracilis	Reinhardtia_simplex)	(Reinhardtia_latisecta	Reinhardtia_paiewonskiana))))	(((Chamaedorea_seifrizii	Pseudophoenix_vinifera)	(Orania_palindan	Sclerosperma_profizianum))	((Sabal_domingensis	Phoenix_dactylifera)	Serenoa_repens)))	((Geonoma_undata	(Prestoea_acuminata	(Oenocarpus_minor	Oenocarpus_bataua)))	((Burretiokentia_grandiflora	Leopoldinia_pulchra)	(((Hydriastele_microspadix	(Heterospathe_cagayanensis	(Dictyosperma_album	Kentiopsis_piersoniorum)))	Veitchia_spiralis)	Dypsis_decaryi))))))	Calamus_caryotoides);
((Pelagodoxa_henryana	(Manicaria_saccifera	(((((Podococcus_barteri	Iriartea_deltoidea)	Roystonea_regia)	((Attalea_speciosa	((Elaeis_oleifera	Elaeis_guineensis)	Bactris_major))	((Reinhardtia_latisecta	Reinhardtia_paiewonskiana)	(Reinhardtia_gracilis	(Nypa_fruticans	Reinhardtia_simplex)))))	(((Chamaedorea_seifrizii	Pseudophoenix_vinifera)	(Orania_palindan	Sclerosperma_profizianum))	((Sabal_domingensis	Phoenix_dactylifera)	Serenoa_repens)))	((Geonoma_undata	(Prestoea_acuminata	(Oenocarpus_minor	Oenocarpus_bataua)))	(Leopoldinia_pulchra	(((Hydriastele_microspadix	(Heterospathe_cagayanensis	(Dictyosperma_album	Kentiopsis_piersoniorum)))	(Burretiokentia_grandiflora	Veitchia_spiralis))	Dypsis_decaryi))))))	Calamus_caryotoides);
((((Sabal_domingensis	Phoenix_dactylifera)	((Pseudophoenix_vinifera	Chamaedorea_seifrizii)	(Sclerosperma_profizianum	Orania_palindan)))	((((Manicaria_saccifera	Pelagodoxa_henryana)	((((Oenocarpus_minor	Oenocarpus_bataua)	Prestoea_acuminata)	Leopoldinia_pulchra)	((Dypsis_decaryi	((Burretiokentia_grandiflora	Veitchia_spiralis)	((Kentiopsis_piersoniorum	Dictyosperma_album)	(Hydriastele_microspadix	Heterospathe_cagayanensis))))	Geonoma_undata)))	((((Nypa_fruticans	(Reinhardtia_simplex	Reinhardtia_gracilis))	(Reinhardtia_latisecta	Reinhardtia_paiewonskiana))	((Bactris_major	(Elaeis_guineensis	Elaeis_oleifera))	Attalea_speciosa))	Roystonea_regia))	(Serenoa_repens	(Podococcus_barteri	Iriartea_deltoidea))))	Calamus_caryotoides);
(((((Nypa_fruticans	Reinhardtia_simplex)	Reinhardtia_gracilis)	(Reinhardtia_latisecta	Reinhardtia_paiewonskiana))	(((Bactris_major	(Elaeis_guineensis	Elaeis_oleifera))	Attalea_speciosa)	((Roystonea_regia	(Podococcus_barteri	Iriartea_deltoidea))	(((Manicaria_saccifera	Pelagodoxa_henryana)	(((Oenocarpus_minor	Oenocarpus_bataua)	Prestoea_acuminata)	((Leopoldinia_pulchra	(Dypsis_decaryi	Chamaedorea_seifrizii))	((Veitchia_spiralis	((Kentiopsis_piersoniorum	Dictyosperma_album)	(Hydriastele_microspadix	(Burretiokentia_grandiflora	Heterospathe_cagayanensis))))	Geonoma_undata))))	(((Serenoa_repens	Sabal_domingensis)	Phoenix_dactylifera)	(Pseudophoenix_vinifera	(Sclerosperma_profizianum	Orania_palindan)))))))	Calamus_caryotoides);
(((Manicaria_saccifera	Pelagodoxa_henryana)	((((Burretiokentia_grandiflora	Geonoma_undata)	(Dypsis_decaryi	(Veitchia_spiralis	(((Kentiopsis_piersoniorum	Dictyosperma_album)	Heterospathe_cagayanensis)	Hydriastele_microspadix))))	(((Oenocarpus_minor	Oenocarpus_bataua)	Prestoea_acuminata)	Leopoldinia_pulchra))	((((Chamaedorea_seifrizii	Pseudophoenix_vinifera)	(Sclerosperma_profizianum	Orania_palindan))	((Serenoa_repens	(Podococcus_barteri	Iriartea_deltoidea))	(Sabal_domingensis	Phoenix_dactylifera)))	(Roystonea_regia	((((Nypa_fruticans	Reinhardtia_simplex)	Reinhardtia_gracilis)	(Reinhardtia_latisecta	Reinhardtia_paiewonskiana))	((Bactris_major	(Elaeis_guineensis	Elaeis_oleifera))	Attalea_speciosa))))))	Calamus_caryotoides);
((((Podococcus_barteri	Iriartea_deltoidea)	Roystonea_regia)	(((((Nypa_fruticans	Reinhardtia_simplex)	Reinhardtia_gracilis)	(Reinhardtia_latisecta	Reinhardtia_paiewonskiana))	(((Chamaedorea_seifrizii	Bactris_major)	(Elaeis_guineensis	Elaeis_oleifera))	Attalea_speciosa))	(((Manicaria_saccifera	Pelagodoxa_henryana)	(((Burretiokentia_grandiflora	Leopoldinia_pulchra)	Geonoma_undata)	(((Oenocarpus_minor	Oenocarpus_bataua)	Prestoea_acuminata)	(Dypsis_decaryi	(((Kentiopsis_piersoniorum	Heterospathe_cagayanensis)	(Hydriastele_microspadix	Veitchia_spiralis))	Dictyosperma_album)))))	((Pseudophoenix_vinifera	(Sclerosperma_profizianum	Orania_palindan))	(Serenoa_repens	(Phoenix_dactylifera	Sabal_domingensis))))))	Calamus_caryotoides);
((Roystonea_regia	((((Manicaria_saccifera	Pelagodoxa_henryana)	((((Oenocarpus_minor	Oenocarpus_bataua)	Prestoea_acuminata)	Leopoldinia_pulchra)	((Dypsis_decaryi	(Veitchia_spiralis	((Kentiopsis_piersoniorum	Dictyosperma_album)	(Hydriastele_microspadix	Heterospathe_cagayanensis))))	(Burretiokentia_grandiflora	Geonoma_undata))))	((Pseudophoenix_vinifera	((Podococcus_barteri	Iriartea_deltoidea)	(Sclerosperma_profizianum	Orania_palindan)))	((Serenoa_repens	(Chamaedorea_seifrizii	Phoenix_dactylifera))	Sabal_domingensis)))	((((Nypa_fruticans	Reinhardtia_simplex)	Reinhardtia_gracilis)	(Reinhardtia_latisecta	Reinhardtia_paiewonskiana))	((Bactris_major	(Elaeis_guineensis	Elaeis_oleifera))	Attalea_speciosa))))	Calamus_caryotoides);
((Leopoldinia_pulchra	(((((Veitchia_spiralis	(Kentiopsis_piersoniorum	(Hydriastele_microspadix	Heterospathe_cagayanensis)))	(Dictyosperma_album	Dypsis_decaryi))	Geonoma_undata)	((((((Chamaedorea_seifrizii	Pseudophoenix_vinifera)	((Podococcus_barteri	Iriartea_deltoidea)	(Sclerosperma_profizianum	Orania_palindan)))	((Serenoa_repens	Phoenix_dactylifera)	Sabal_domingensis))	((((Nypa_fruticans	Reinhardtia_simplex)	((Reinhardtia_gracilis	Reinhardtia_latisecta)	Reinhardtia_paiewonskiana))	((Elaeis_guineensis	Elaeis_oleifera)	(Attalea_speciosa	Bactris_major)))	Roystonea_regia))	(Manicaria_saccifera	Pelagodoxa_henryana))	((Oenocarpus_minor	Oenocarpus_bataua)	Prestoea_acuminata)))	Burretiokentia_grandiflora))	Calamus_caryotoides);
((Leopoldinia_pulchra	(((((((((Pseudophoenix_vinifera	(Orania_palindan	Sclerosperma_profizianum))	(Nypa_fruticans	Chamaedorea_seifrizii))	((Serenoa_repens	Phoenix_dactylifera)	Sabal_domingensis))	((Podococcus_barteri	Iriartea_deltoidea)	((((Reinhardtia_gracilis	Reinhardtia_simplex)	(Reinhardtia_latisecta	Reinhardtia_paiewonskiana))	((Elaeis_guineensis	Elaeis_oleifera)	(Attalea_speciosa	Bactris_major)))	Roystonea_regia)))	(Manicaria_saccifera	Pelagodoxa_henryana))	((Oenocarpus_minor	Oenocarpus_bataua)	Prestoea_acuminata))	((Veitchia_spiralis	(Kentiopsis_piersoniorum	(Hydriastele_microspadix	Heterospathe_cagayanensis)))	(Dictyosperma_album	Dypsis_decaryi)))	Geonoma_undata)	Burretiokentia_grandiflora))	Calamus_caryotoides);
((((((((((Oenocarpus_minor	Oenocarpus_bataua)	Prestoea_acuminata)	(Burretiokentia_grandiflora	Geonoma_undata))	((Veitchia_spiralis	((Kentiopsis_piersoniorum	Heterospathe_cagayanensis)	Hydriastele_microspadix))	(Dictyosperma_album	Dypsis_decaryi)))	Leopoldinia_pulchra)	((((Reinhardtia_gracilis	(Nypa_fruticans	Reinhardtia_simplex))	(Reinhardtia_latisecta	Reinhardtia_paiewonskiana))	(Attalea_speciosa	(Bactris_major	(Elaeis_guineensis	Elaeis_oleifera))))	Roystonea_regia))	(((Chamaedorea_seifrizii	Pseudophoenix_vinifera)	((Podococcus_barteri	Iriartea_deltoidea)	(Orania_palindan	Sclerosperma_profizianum)))	(Phoenix_dactylifera	(Sabal_domingensis	Serenoa_repens))))	Pelagodoxa_henryana)	Manicaria_saccifera)	Calamus_caryotoides);
(((((((((Burretiokentia_grandiflora	Leopoldinia_pulchra)	((Oenocarpus_minor	Oenocarpus_bataua)	Prestoea_acuminata))	Geonoma_undata)	((Veitchia_spiralis	(Heterospathe_cagayanensis	Hydriastele_microspadix))	((Kentiopsis_piersoniorum	Dictyosperma_album)	Dypsis_decaryi)))	((((Reinhardtia_gracilis	Reinhardtia_simplex)	(Reinhardtia_latisecta	Reinhardtia_paiewonskiana))	(Attalea_speciosa	(Bactris_major	(Elaeis_guineensis	Elaeis_oleifera))))	((Podococcus_barteri	Iriartea_deltoidea)	Roystonea_regia)))	(((Chamaedorea_seifrizii	Pseudophoenix_vinifera)	(Orania_palindan	Sclerosperma_profizianum))	((Nypa_fruticans	Serenoa_repens)	(Phoenix_dactylifera	Sabal_domingensis))))	Pelagodoxa_henryana)	Manicaria_saccifera)	Calamus_caryotoides);
((Attalea_speciosa	((Bactris_major	(Elaeis_guineensis	Elaeis_oleifera))	((((Burretiokentia_grandiflora	(Leopoldinia_pulchra	Roystonea_regia))	((Pelagodoxa_henryana	Manicaria_saccifera)	((Geonoma_undata	((Oenocarpus_minor	Oenocarpus_bataua)	Prestoea_acuminata))	((Veitchia_spiralis	(((Kentiopsis_piersoniorum	Dictyosperma_album)	Heterospathe_cagayanensis)	Hydriastele_microspadix))	Dypsis_decaryi))))	(Iriartea_deltoidea	(((Pseudophoenix_vinifera	(Podococcus_barteri	(Orania_palindan	Sclerosperma_profizianum)))	(Phoenix_dactylifera	((Nypa_fruticans	Serenoa_repens)	Sabal_domingensis)))	Chamaedorea_seifrizii)))	((Reinhardtia_gracilis	Reinhardtia_simplex)	(Reinhardtia_latisecta	Reinhardtia_paiewonskiana)))))	Calamus_caryotoides);
(((Veitchia_spiralis	(Hydriastele_microspadix	(Heterospathe_cagayanensis	((Dictyosperma_album	Dypsis_decaryi)	Kentiopsis_piersoniorum))))	((((((Phoenix_dactylifera	(Sabal_domingensis	Serenoa_repens))	((Chamaedorea_seifrizii	Pseudophoenix_vinifera)	(Orania_palindan	Sclerosperma_profizianum)))	(((Roystonea_regia	(Iriartea_deltoidea	Podococcus_barteri))	Leopoldinia_pulchra)	((Attalea_speciosa	(Bactris_major	(Elaeis_oleifera	Elaeis_guineensis)))	(((Reinhardtia_paiewonskiana	Reinhardtia_latisecta)	(Reinhardtia_gracilis	Reinhardtia_simplex))	Nypa_fruticans))))	(Manicaria_saccifera	(Burretiokentia_grandiflora	Pelagodoxa_henryana)))	(Prestoea_acuminata	(Oenocarpus_minor	Oenocarpus_bataua)))	Geonoma_undata))	Calamus_caryotoides);
((Roystonea_regia	(((Attalea_speciosa	(Bactris_major	(Elaeis_oleifera	Elaeis_guineensis)))	((Reinhardtia_paiewonskiana	Reinhardtia_latisecta)	(Reinhardtia_gracilis	Reinhardtia_simplex)))	(((Manicaria_saccifera	Pelagodoxa_henryana)	(Leopoldinia_pulchra	(((Heterospathe_cagayanensis	((Dictyosperma_album	Dypsis_decaryi)	Kentiopsis_piersoniorum))	(Veitchia_spiralis	Hydriastele_microspadix))	((Burretiokentia_grandiflora	Geonoma_undata)	(Prestoea_acuminata	(Oenocarpus_minor	Oenocarpus_bataua))))))	(((Pseudophoenix_vinifera	((Iriartea_deltoidea	Podococcus_barteri)	(Orania_palindan	Sclerosperma_profizianum)))	Chamaedorea_seifrizii)	((Nypa_fruticans	Serenoa_repens)	(Phoenix_dactylifera	Sabal_domingensis))))))	Calamus_caryotoides);
((((Reinhardtia_paiewonskiana	Reinhardtia_latisecta)	(Reinhardtia_gracilis	Reinhardtia_simplex))	(((((Manicaria_saccifera	(Burretiokentia_grandiflora	Pelagodoxa_henryana))	(Leopoldinia_pulchra	(((Heterospathe_cagayanensis	((Dictyosperma_album	Dypsis_decaryi)	Kentiopsis_piersoniorum))	(Veitchia_spiralis	Hydriastele_microspadix))	(Geonoma_undata	(Prestoea_acuminata	(Oenocarpus_minor	Oenocarpus_bataua))))))	((((Iriartea_deltoidea	(Nypa_fruticans	Podococcus_barteri))	(Orania_palindan	Sclerosperma_profizianum))	(Chamaedorea_seifrizii	Pseudophoenix_vinifera))	((Serenoa_repens	Phoenix_dactylifera)	Sabal_domingensis)))	Roystonea_regia)	(Attalea_speciosa	(Bactris_major	(Elaeis_oleifera	Elaeis_guineensis)))))	Calamus_caryotoides);
((((((((Iriartea_deltoidea	Podococcus_barteri)	Roystonea_regia)	(((Orania_palindan	(Sclerosperma_profizianum	((Nypa_fruticans	Chamaedorea_seifrizii)	Pseudophoenix_vinifera)))	((Serenoa_repens	Phoenix_dactylifera)	Sabal_domingensis))	((Attalea_speciosa	(Bactris_major	(Elaeis_oleifera	Elaeis_guineensis)))	(((Reinhardtia_gracilis	Reinhardtia_paiewonskiana)	Reinhardtia_latisecta)	Reinhardtia_simplex))))	(Manicaria_saccifera	Pelagodoxa_henryana))	(Prestoea_acuminata	(Oenocarpus_minor	Oenocarpus_bataua)))	(((Dictyosperma_album	((Kentiopsis_piersoniorum	Heterospathe_cagayanensis)	(Hydriastele_microspadix	Veitchia_spiralis)))	Dypsis_decaryi)	(Burretiokentia_grandiflora	Geonoma_undata)))	Leopoldinia_pulchra)	Calamus_caryotoides);
(((Manicaria_saccifera	Pelagodoxa_henryana)	(((Prestoea_acuminata	(Oenocarpus_minor	Oenocarpus_bataua))	((Geonoma_undata	(Dictyosperma_album	((Kentiopsis_piersoniorum	(Hydriastele_microspadix	Heterospathe_cagayanensis))	(Burretiokentia_grandiflora	Veitchia_spiralis))))	(Chamaedorea_seifrizii	(Leopoldinia_pulchra	Dypsis_decaryi))))	((Roystonea_regia	(((Elaeis_oleifera	Elaeis_guineensis)	(Attalea_speciosa	Bactris_major))	((Reinhardtia_paiewonskiana	Reinhardtia_latisecta)	(Nypa_fruticans	(Reinhardtia_gracilis	Reinhardtia_simplex)))))	((((Iriartea_deltoidea	Podococcus_barteri)	(Orania_palindan	Sclerosperma_profizianum))	Pseudophoenix_vinifera)	((Serenoa_repens	Phoenix_dactylifera)	Sabal_domingensis)))))	Calamus_caryotoides);
((Roystonea_regia	((((Elaeis_oleifera	Elaeis_guineensis)	(Attalea_speciosa	Bactris_major))	((Reinhardtia_paiewonskiana	Reinhardtia_latisecta)	(Reinhardtia_gracilis	(Nypa_fruticans	Reinhardtia_simplex))))	(((((Iriartea_deltoidea	Podococcus_barteri)	(Orania_palindan	Sclerosperma_profizianum))	Pseudophoenix_vinifera)	((Serenoa_repens	Phoenix_dactylifera)	Sabal_domingensis))	((Manicaria_saccifera	Pelagodoxa_henryana)	(((Burretiokentia_grandiflora	Leopoldinia_pulchra)	(Chamaedorea_seifrizii	(Dypsis_decaryi	((Hydriastele_microspadix	Veitchia_spiralis)	((Kentiopsis_piersoniorum	Dictyosperma_album)	Heterospathe_cagayanensis)))))	(Geonoma_undata	(Prestoea_acuminata	(Oenocarpus_minor	Oenocarpus_bataua))))))))	Calamus_caryotoides);
(((Roystonea_regia	((((Elaeis_oleifera	Elaeis_guineensis)	(Attalea_speciosa	Bactris_major))	((Reinhardtia_paiewonskiana	Reinhardtia_latisecta)	((Reinhardtia_gracilis	Reinhardtia_simplex)	Nypa_fruticans)))	((((Chamaedorea_seifrizii	((Orania_palindan	(Sclerosperma_profizianum	Podococcus_barteri))	Pseudophoenix_vinifera))	(Phoenix_dactylifera	(Sabal_domingensis	Serenoa_repens)))	((Manicaria_saccifera	Pelagodoxa_henryana)	((Prestoea_acuminata	(Oenocarpus_minor	Oenocarpus_bataua))	(Geonoma_undata	(Burretiokentia_grandiflora	((Hydriastele_microspadix	Veitchia_spiralis)	((Kentiopsis_piersoniorum	(Dypsis_decaryi	Dictyosperma_album))	Heterospathe_cagayanensis)))))))	Iriartea_deltoidea)))	Leopoldinia_pulchra)	Calamus_caryotoides);
((Veitchia_spiralis	(((Kentiopsis_piersoniorum	Heterospathe_cagayanensis)	Hydriastele_microspadix)	((Dypsis_decaryi	Dictyosperma_album)	(Geonoma_undata	(((((Roystonea_regia	((Attalea_speciosa	(Bactris_major	(Elaeis_oleifera	Elaeis_guineensis)))	((Reinhardtia_paiewonskiana	Reinhardtia_latisecta)	(Reinhardtia_gracilis	(Nypa_fruticans	Reinhardtia_simplex)))))	(((Orania_palindan	(Sclerosperma_profizianum	(Iriartea_deltoidea	Podococcus_barteri)))	(Pseudophoenix_vinifera	Chamaedorea_seifrizii))	(Phoenix_dactylifera	(Sabal_domingensis	Serenoa_repens))))	(Manicaria_saccifera	Pelagodoxa_henryana))	(Prestoea_acuminata	(Oenocarpus_minor	Oenocarpus_bataua)))	(Burretiokentia_grandiflora	Leopoldinia_pulchra))))))	Calamus_caryotoides);
((Chamaedorea_seifrizii	(((((Nypa_fruticans	Serenoa_repens)	(Iriartea_deltoidea	Podococcus_barteri))	((Sabal_domingensis	Phoenix_dactylifera)	(((Manicaria_saccifera	Pelagodoxa_henryana)	((((Veitchia_spiralis	(Hydriastele_microspadix	((Dictyosperma_album	Kentiopsis_piersoniorum)	Heterospathe_cagayanensis)))	Dypsis_decaryi)	Leopoldinia_pulchra)	(Geonoma_undata	(Prestoea_acuminata	(Oenocarpus_minor	Oenocarpus_bataua)))))	(Roystonea_regia	((Attalea_speciosa	(Bactris_major	(Elaeis_oleifera	Elaeis_guineensis)))	((Reinhardtia_paiewonskiana	Reinhardtia_latisecta)	(Reinhardtia_gracilis	Reinhardtia_simplex)))))))	(Orania_palindan	(Burretiokentia_grandiflora	Sclerosperma_profizianum)))	Pseudophoenix_vinifera))	Calamus_caryotoides);
((((Reinhardtia_paiewonskiana	Reinhardtia_latisecta)	(Reinhardtia_gracilis	Reinhardtia_simplex))	(((((((Orania_palindan	Sclerosperma_profizianum)	(Pseudophoenix_vinifera	Chamaedorea_seifrizii))	((Nypa_fruticans	Serenoa_repens)	(Iriartea_deltoidea	Podococcus_barteri)))	(Sabal_domingensis	Phoenix_dactylifera))	(Leopoldinia_pulchra	((Manicaria_saccifera	Pelagodoxa_henryana)	(((Dictyosperma_album	(Hydriastele_microspadix	((Heterospathe_cagayanensis	Kentiopsis_piersoniorum)	(Burretiokentia_grandiflora	Veitchia_spiralis))))	Dypsis_decaryi)	(Geonoma_undata	(Prestoea_acuminata	(Oenocarpus_minor	Oenocarpus_bataua)))))))	Roystonea_regia)	(Attalea_speciosa	(Bactris_major	(Elaeis_oleifera	Elaeis_guineensis)))))	Calamus_caryotoides);
((((Oenocarpus_minor	Oenocarpus_bataua)	Prestoea_acuminata)	(((((Pelagodoxa_henryana	Manicaria_saccifera)	(((Sabal_domingensis	(Phoenix_dactylifera	(Nypa_fruticans	Serenoa_repens)))	((Pseudophoenix_vinifera	((Iriartea_deltoidea	Podococcus_barteri)	(Sclerosperma_profizianum	Orania_palindan)))	Chamaedorea_seifrizii))	(Roystonea_regia	(((Reinhardtia_latisecta	Reinhardtia_paiewonskiana)	(Reinhardtia_gracilis	Reinhardtia_simplex))	(Attalea_speciosa	(Bactris_major	(Elaeis_oleifera	Elaeis_guineensis)))))))	Leopoldinia_pulchra)	(Dypsis_decaryi	(Veitchia_spiralis	(Hydriastele_microspadix	(Heterospathe_cagayanensis	(Dictyosperma_album	Kentiopsis_piersoniorum))))))	(Burretiokentia_grandiflora	Geonoma_undata)))	Calamus_caryotoides);
((Pelagodoxa_henryana	(Manicaria_saccifera	((((Roystonea_regia	(((Reinhardtia_latisecta	Reinhardtia_paiewonskiana)	(Reinhardtia_gracilis	(Nypa_fruticans	Reinhardtia_simplex)))	(Attalea_speciosa	(Bactris_major	(Elaeis_oleifera	Elaeis_guineensis)))))	Iriartea_deltoidea)	((Sabal_domingensis	(Serenoa_repens	Phoenix_dactylifera))	((Orania_palindan	(Pseudophoenix_vinifera	Sclerosperma_profizianum))	Podococcus_barteri)))	((((Chamaedorea_seifrizii	Dypsis_decaryi)	((Heterospathe_cagayanensis	Kentiopsis_piersoniorum)	(Veitchia_spiralis	Hydriastele_microspadix)))	Dictyosperma_album)	(((Burretiokentia_grandiflora	Geonoma_undata)	((Oenocarpus_minor	Oenocarpus_bataua)	Prestoea_acuminata))	Leopoldinia_pulchra)))))	Calamus_caryotoides);
(((Burretiokentia_grandiflora	Pelagodoxa_henryana)	(Manicaria_saccifera	((Leopoldinia_pulchra	((Iriartea_deltoidea	((Sabal_domingensis	((Nypa_fruticans	Serenoa_repens)	Phoenix_dactylifera))	(Chamaedorea_seifrizii	(((Orania_palindan	Sclerosperma_profizianum)	Podococcus_barteri)	Pseudophoenix_vinifera))))	(Roystonea_regia	((Reinhardtia_simplex	(Reinhardtia_latisecta	(Reinhardtia_paiewonskiana	Reinhardtia_gracilis)))	((Elaeis_oleifera	Elaeis_guineensis)	(Attalea_speciosa	Bactris_major))))))	((Dypsis_decaryi	((Veitchia_spiralis	Hydriastele_microspadix)	(Heterospathe_cagayanensis	(Dictyosperma_album	Kentiopsis_piersoniorum))))	(Geonoma_undata	((Oenocarpus_minor	Oenocarpus_bataua)	Prestoea_acuminata))))))	Calamus_caryotoides);
((Roystonea_regia	(Iriartea_deltoidea	((((Reinhardtia_gracilis	Reinhardtia_simplex)	(Reinhardtia_latisecta	Reinhardtia_paiewonskiana))	(Attalea_speciosa	(Bactris_major	(Elaeis_oleifera	Elaeis_guineensis))))	(((((Dypsis_decaryi	((Hydriastele_microspadix	(Heterospathe_cagayanensis	(Dictyosperma_album	Kentiopsis_piersoniorum)))	Veitchia_spiralis))	(Burretiokentia_grandiflora	Leopoldinia_pulchra))	(Geonoma_undata	((Oenocarpus_minor	Oenocarpus_bataua)	Prestoea_acuminata)))	(Pelagodoxa_henryana	Manicaria_saccifera))	(((Serenoa_repens	Sabal_domingensis)	Phoenix_dactylifera)	((Orania_palindan	(Sclerosperma_profizianum	Podococcus_barteri))	(Pseudophoenix_vinifera	(Nypa_fruticans	Chamaedorea_seifrizii))))))))	Calamus_caryotoides);
((Roystonea_regia	(((((((Dypsis_decaryi	(((Dictyosperma_album	Kentiopsis_piersoniorum)	(Hydriastele_microspadix	Heterospathe_cagayanensis))	Veitchia_spiralis))	(Burretiokentia_grandiflora	Leopoldinia_pulchra))	(Geonoma_undata	((Oenocarpus_minor	Oenocarpus_bataua)	Prestoea_acuminata)))	(Pelagodoxa_henryana	Manicaria_saccifera))	((((Nypa_fruticans	Serenoa_repens)	Sabal_domingensis)	Phoenix_dactylifera)	((Orania_palindan	(Sclerosperma_profizianum	Podococcus_barteri))	(Pseudophoenix_vinifera	Chamaedorea_seifrizii))))	Iriartea_deltoidea)	(((Reinhardtia_gracilis	Reinhardtia_simplex)	(Reinhardtia_latisecta	Reinhardtia_paiewonskiana))	(Attalea_speciosa	(Bactris_major	(Elaeis_oleifera	Elaeis_guineensis))))))	Calamus_caryotoides);
((((((Dictyosperma_album	Kentiopsis_piersoniorum)	Heterospathe_cagayanensis)	Hydriastele_microspadix)	Veitchia_spiralis)	(((Leopoldinia_pulchra	Geonoma_undata)	(((Oenocarpus_minor	Oenocarpus_bataua)	Prestoea_acuminata)	((Pelagodoxa_henryana	Manicaria_saccifera)	((((Serenoa_repens	Sabal_domingensis)	(Burretiokentia_grandiflora	Phoenix_dactylifera))	((Orania_palindan	(Sclerosperma_profizianum	Podococcus_barteri))	(Pseudophoenix_vinifera	Chamaedorea_seifrizii)))	(Iriartea_deltoidea	((((Reinhardtia_gracilis	(Nypa_fruticans	Reinhardtia_simplex))	(Reinhardtia_latisecta	Reinhardtia_paiewonskiana))	(Attalea_speciosa	(Bactris_major	(Elaeis_oleifera	Elaeis_guineensis))))	Roystonea_regia))))))	Dypsis_decaryi))	Calamus_caryotoides);
((((((Dictyosperma_album	Kentiopsis_piersoniorum)	Heterospathe_cagayanensis)	Hydriastele_microspadix)	Veitchia_spiralis)	((((((Oenocarpus_minor	Oenocarpus_bataua)	Prestoea_acuminata)	((Pelagodoxa_henryana	Manicaria_saccifera)	(((Sabal_domingensis	(Serenoa_repens	Phoenix_dactylifera))	((Orania_palindan	Sclerosperma_profizianum)	Pseudophoenix_vinifera))	(((Podococcus_barteri	Iriartea_deltoidea)	Roystonea_regia)	(((Reinhardtia_gracilis	(Nypa_fruticans	Reinhardtia_simplex))	(Reinhardtia_latisecta	Reinhardtia_paiewonskiana))	((Elaeis_oleifera	Elaeis_guineensis)	(Attalea_speciosa	Bactris_major)))))))	(Burretiokentia_grandiflora	Leopoldinia_pulchra))	Geonoma_undata)	(Chamaedorea_seifrizii	Dypsis_decaryi)))	Calamus_caryotoides);
((Serenoa_repens	(Phoenix_dactylifera	((((Orania_palindan	Sclerosperma_profizianum)	Pseudophoenix_vinifera)	((((Podococcus_barteri	Iriartea_deltoidea)	Roystonea_regia)	((((((Nypa_fruticans	Chamaedorea_seifrizii)	Dypsis_decaryi)	((((Dictyosperma_album	Kentiopsis_piersoniorum)	Heterospathe_cagayanensis)	Hydriastele_microspadix)	Veitchia_spiralis))	Geonoma_undata)	(((Burretiokentia_grandiflora	Leopoldinia_pulchra)	(Oenocarpus_minor	Oenocarpus_bataua))	Prestoea_acuminata))	(Pelagodoxa_henryana	Manicaria_saccifera)))	(((Reinhardtia_gracilis	Reinhardtia_simplex)	(Reinhardtia_latisecta	Reinhardtia_paiewonskiana))	(Attalea_speciosa	(Bactris_major	(Elaeis_oleifera	Elaeis_guineensis))))))	Sabal_domingensis)))	Calamus_caryotoides);
((Attalea_speciosa	((Bactris_major	(Elaeis_oleifera	Elaeis_guineensis))	(((((((((Chamaedorea_seifrizii	Dypsis_decaryi)	Dictyosperma_album)	(Burretiokentia_grandiflora	((Kentiopsis_piersoniorum	Heterospathe_cagayanensis)	(Veitchia_spiralis	Hydriastele_microspadix))))	Leopoldinia_pulchra)	(Geonoma_undata	((Oenocarpus_minor	Oenocarpus_bataua)	Prestoea_acuminata)))	(Pelagodoxa_henryana	Manicaria_saccifera))	((Sabal_domingensis	(Serenoa_repens	Phoenix_dactylifera))	((Orania_palindan	Sclerosperma_profizianum)	Pseudophoenix_vinifera)))	((Podococcus_barteri	Iriartea_deltoidea)	Roystonea_regia))	((Reinhardtia_gracilis	(Nypa_fruticans	Reinhardtia_simplex))	(Reinhardtia_latisecta	Reinhardtia_paiewonskiana)))))	Calamus_caryotoides);
((Chamaedorea_seifrizii	(Pseudophoenix_vinifera	(((((((Nypa_fruticans	Podococcus_barteri)	Iriartea_deltoidea)	Roystonea_regia)	(((Reinhardtia_gracilis	Reinhardtia_simplex)	(Reinhardtia_latisecta	Reinhardtia_paiewonskiana))	((Attalea_speciosa	Bactris_major)	(Elaeis_oleifera	Elaeis_guineensis))))	(((((Dypsis_decaryi	Dictyosperma_album)	(Burretiokentia_grandiflora	((Kentiopsis_piersoniorum	Heterospathe_cagayanensis)	(Veitchia_spiralis	Hydriastele_microspadix))))	Leopoldinia_pulchra)	(Geonoma_undata	((Oenocarpus_minor	Oenocarpus_bataua)	Prestoea_acuminata)))	(Pelagodoxa_henryana	Manicaria_saccifera)))	(Serenoa_repens	(Phoenix_dactylifera	Sabal_domingensis)))	(Orania_palindan	Sclerosperma_profizianum))))	Calamus_caryotoides);
((Pelagodoxa_henryana	((((Iriartea_deltoidea	((((Elaeis_guineensis	Elaeis_oleifera)	(Bactris_major	Attalea_speciosa))	((Reinhardtia_paiewonskiana	Reinhardtia_latisecta)	(Reinhardtia_gracilis	Reinhardtia_simplex)))	Roystonea_regia))	((((Nypa_fruticans	Serenoa_repens)	(Chamaedorea_seifrizii	Pseudophoenix_vinifera))	((Podococcus_barteri	Orania_palindan)	Sclerosperma_profizianum))	(Phoenix_dactylifera	Sabal_domingensis)))	(((Dypsis_decaryi	(((Hydriastele_microspadix	Veitchia_spiralis)	(Heterospathe_cagayanensis	Kentiopsis_piersoniorum))	Dictyosperma_album))	((Prestoea_acuminata	(Oenocarpus_minor	Oenocarpus_bataua))	(Leopoldinia_pulchra	Burretiokentia_grandiflora)))	Geonoma_undata))	Manicaria_saccifera))	Calamus_caryotoides);
((Leopoldinia_pulchra	(((Geonoma_undata	(Prestoea_acuminata	(Oenocarpus_minor	Oenocarpus_bataua)))	(((((Chamaedorea_seifrizii	Pseudophoenix_vinifera)	(Podococcus_barteri	(Orania_palindan	Sclerosperma_profizianum)))	(Serenoa_repens	(Phoenix_dactylifera	Sabal_domingensis)))	(Manicaria_saccifera	Pelagodoxa_henryana))	((((Attalea_speciosa	((Elaeis_guineensis	Elaeis_oleifera)	Bactris_major))	((Reinhardtia_paiewonskiana	Reinhardtia_latisecta)	(Reinhardtia_gracilis	(Nypa_fruticans	Reinhardtia_simplex))))	(Burretiokentia_grandiflora	Roystonea_regia))	Iriartea_deltoidea)))	(Dypsis_decaryi	(Veitchia_spiralis	((Heterospathe_cagayanensis	(Kentiopsis_piersoniorum	Dictyosperma_album))	Hydriastele_microspadix)))))	Calamus_caryotoides);
((Leopoldinia_pulchra	((((Prestoea_acuminata	(Oenocarpus_minor	Oenocarpus_bataua))	(((((Attalea_speciosa	((Elaeis_guineensis	Elaeis_oleifera)	Bactris_major))	(((Reinhardtia_gracilis	Reinhardtia_latisecta)	Reinhardtia_paiewonskiana)	Reinhardtia_simplex))	(Roystonea_regia	(Podococcus_barteri	Iriartea_deltoidea)))	((((Nypa_fruticans	Chamaedorea_seifrizii)	Pseudophoenix_vinifera)	(Orania_palindan	Sclerosperma_profizianum))	(Phoenix_dactylifera	(Sabal_domingensis	Serenoa_repens))))	(Manicaria_saccifera	Pelagodoxa_henryana)))	((Dypsis_decaryi	(Veitchia_spiralis	((Heterospathe_cagayanensis	(Kentiopsis_piersoniorum	Dictyosperma_album))	Hydriastele_microspadix)))	Geonoma_undata))	Burretiokentia_grandiflora))	Calamus_caryotoides);
((Kentiopsis_piersoniorum	(Dictyosperma_album	((Hydriastele_microspadix	((((((((Burretiokentia_grandiflora	Leopoldinia_pulchra)	Roystonea_regia)	((Attalea_speciosa	((Elaeis_guineensis	Elaeis_oleifera)	Bactris_major))	((Reinhardtia_latisecta	Reinhardtia_paiewonskiana)	(Reinhardtia_gracilis	(Nypa_fruticans	Reinhardtia_simplex)))))	(((Chamaedorea_seifrizii	(Pseudophoenix_vinifera	(Orania_palindan	Sclerosperma_profizianum)))	(Phoenix_dactylifera	Sabal_domingensis))	(Serenoa_repens	(Podococcus_barteri	Iriartea_deltoidea))))	(Manicaria_saccifera	Pelagodoxa_henryana))	(Geonoma_undata	(Prestoea_acuminata	(Oenocarpus_minor	Oenocarpus_bataua))))	Dypsis_decaryi)	Veitchia_spiralis))	Heterospathe_cagayanensis)))	Calamus_caryotoides);
((Leopoldinia_pulchra	(((Heterospathe_cagayanensis	(Kentiopsis_piersoniorum	(Dypsis_decaryi	Dictyosperma_album)))	(Hydriastele_microspadix	Veitchia_spiralis))	(((Burretiokentia_grandiflora	Geonoma_undata)	(Prestoea_acuminata	(Oenocarpus_minor	Oenocarpus_bataua)))	(((Roystonea_regia	((Attalea_speciosa	((Elaeis_guineensis	Elaeis_oleifera)	Bactris_major))	((Reinhardtia_latisecta	Reinhardtia_paiewonskiana)	(Reinhardtia_gracilis	(Nypa_fruticans	Reinhardtia_simplex)))))	((Chamaedorea_seifrizii	((Podococcus_barteri	Iriartea_deltoidea)	(Orania_palindan	(Pseudophoenix_vinifera	Sclerosperma_profizianum))))	((Serenoa_repens	Phoenix_dactylifera)	Sabal_domingensis)))	(Manicaria_saccifera	Pelagodoxa_henryana)))))	Calamus_caryotoides);
((Leopoldinia_pulchra	((Geonoma_undata	(Dypsis_decaryi	(Dictyosperma_album	((((Hydriastele_microspadix	Heterospathe_cagayanensis)	Kentiopsis_piersoniorum)	Burretiokentia_grandiflora)	Veitchia_spiralis))))	((Prestoea_acuminata	(Oenocarpus_minor	Oenocarpus_bataua))	((((((Nypa_fruticans	Podococcus_barteri)	Iriartea_deltoidea)	Roystonea_regia)	((Attalea_speciosa	((Elaeis_guineensis	Elaeis_oleifera)	Bactris_major))	((Reinhardtia_latisecta	Reinhardtia_paiewonskiana)	(Reinhardtia_gracilis	Reinhardtia_simplex))))	(((Chamaedorea_seifrizii	Pseudophoenix_vinifera)	(Sclerosperma_profizianum	Orania_palindan))	(Phoenix_dactylifera	(Sabal_domingensis	Serenoa_repens))))	(Manicaria_saccifera	Pelagodoxa_henryana)))))	Calamus_caryotoides);
(((((Chamaedorea_seifrizii	Pseudophoenix_vinifera)	(Sclerosperma_profizianum	Orania_palindan))	(Sabal_domingensis	((Nypa_fruticans	Serenoa_repens)	Phoenix_dactylifera)))	((Podococcus_barteri	Iriartea_deltoidea)	((((Attalea_speciosa	((Elaeis_guineensis	Elaeis_oleifera)	Bactris_major))	((Reinhardtia_latisecta	Reinhardtia_paiewonskiana)	(Reinhardtia_gracilis	Reinhardtia_simplex)))	Roystonea_regia)	((Manicaria_saccifera	Pelagodoxa_henryana)	(((Burretiokentia_grandiflora	Leopoldinia_pulchra)	(Dypsis_decaryi	(Veitchia_spiralis	(Hydriastele_microspadix	((Kentiopsis_piersoniorum	Dictyosperma_album)	Heterospathe_cagayanensis)))))	(Geonoma_undata	(Prestoea_acuminata	(Oenocarpus_minor	Oenocarpus_bataua))))))))	Calamus_caryotoides);
((Attalea_speciosa	(((Elaeis_guineensis	Elaeis_oleifera)	Bactris_major)	(((Reinhardtia_latisecta	Reinhardtia_paiewonskiana)	(Reinhardtia_gracilis	Reinhardtia_simplex))	(Roystonea_regia	(((((Chamaedorea_seifrizii	Pseudophoenix_vinifera)	(Sclerosperma_profizianum	Orania_palindan))	(Sabal_domingensis	((Nypa_fruticans	Serenoa_repens)	Phoenix_dactylifera)))	((Manicaria_saccifera	Pelagodoxa_henryana)	(((Geonoma_undata	(Dypsis_decaryi	(Veitchia_spiralis	(Hydriastele_microspadix	((Kentiopsis_piersoniorum	Dictyosperma_album)	Heterospathe_cagayanensis)))))	(Burretiokentia_grandiflora	Leopoldinia_pulchra))	(Prestoea_acuminata	(Oenocarpus_minor	Oenocarpus_bataua)))))	(Podococcus_barteri	Iriartea_deltoidea))))))	Calamus_caryotoides);
((Leopoldinia_pulchra	(((Prestoea_acuminata	(Oenocarpus_minor	Oenocarpus_bataua))	(((Dypsis_decaryi	(Veitchia_spiralis	(Hydriastele_microspadix	((Kentiopsis_piersoniorum	Dictyosperma_album)	Heterospathe_cagayanensis))))	Geonoma_undata)	(((((Attalea_speciosa	((Elaeis_guineensis	Elaeis_oleifera)	Bactris_major))	((Reinhardtia_latisecta	Reinhardtia_paiewonskiana)	(Reinhardtia_gracilis	Reinhardtia_simplex)))	(Roystonea_regia	((Nypa_fruticans	Podococcus_barteri)	Iriartea_deltoidea)))	(((Orania_palindan	(Pseudophoenix_vinifera	Sclerosperma_profizianum))	Chamaedorea_seifrizii)	((Serenoa_repens	Sabal_domingensis)	Phoenix_dactylifera)))	(Manicaria_saccifera	Pelagodoxa_henryana))))	Burretiokentia_grandiflora))	Calamus_caryotoides);
((Leopoldinia_pulchra	((Dypsis_decaryi	(Burretiokentia_grandiflora	(((Kentiopsis_piersoniorum	Dictyosperma_album)	Heterospathe_cagayanensis)	(Veitchia_spiralis	Hydriastele_microspadix))))	((((((((Elaeis_guineensis	Elaeis_oleifera)	(Bactris_major	Attalea_speciosa))	((Reinhardtia_latisecta	Reinhardtia_paiewonskiana)	(Reinhardtia_gracilis	Reinhardtia_simplex)))	(Roystonea_regia	(Podococcus_barteri	Iriartea_deltoidea)))	(((Orania_palindan	Sclerosperma_profizianum)	(Pseudophoenix_vinifera	(Nypa_fruticans	Chamaedorea_seifrizii)))	(Sabal_domingensis	(Phoenix_dactylifera	Serenoa_repens))))	(Manicaria_saccifera	Pelagodoxa_henryana))	(Prestoea_acuminata	(Oenocarpus_minor	Oenocarpus_bataua)))	Geonoma_undata)))	Calamus_caryotoides);
((((((Serenoa_repens	Phoenix_dactylifera)	Sabal_domingensis)	((Nypa_fruticans	Chamaedorea_seifrizii)	(Pseudophoenix_vinifera	(Orania_palindan	Sclerosperma_profizianum))))	((Attalea_speciosa	(Bactris_major	(Elaeis_guineensis	Elaeis_oleifera)))	((Reinhardtia_gracilis	Reinhardtia_simplex)	(Reinhardtia_paiewonskiana	Reinhardtia_latisecta))))	((Roystonea_regia	(Podococcus_barteri	Iriartea_deltoidea))	(Manicaria_saccifera	(((((Oenocarpus_bataua	Oenocarpus_minor)	Prestoea_acuminata)	Geonoma_undata)	(Burretiokentia_grandiflora	(((((Kentiopsis_piersoniorum	Dictyosperma_album)	Heterospathe_cagayanensis)	Hydriastele_microspadix)	Veitchia_spiralis)	Dypsis_decaryi)))	(Pelagodoxa_henryana	Leopoldinia_pulchra)))))	Calamus_caryotoides);
(((((Attalea_speciosa	(Bactris_major	(Elaeis_guineensis	Elaeis_oleifera)))	((Reinhardtia_gracilis	Reinhardtia_simplex)	(Reinhardtia_paiewonskiana	Reinhardtia_latisecta)))	((((Serenoa_repens	Phoenix_dactylifera)	Sabal_domingensis)	((Pseudophoenix_vinifera	((Orania_palindan	Sclerosperma_profizianum)	(Podococcus_barteri	Iriartea_deltoidea)))	Nypa_fruticans))	(((Burretiokentia_grandiflora	Leopoldinia_pulchra)	((((Oenocarpus_bataua	Oenocarpus_minor)	Prestoea_acuminata)	Geonoma_undata)	(((((Kentiopsis_piersoniorum	Dictyosperma_album)	Heterospathe_cagayanensis)	Hydriastele_microspadix)	Veitchia_spiralis)	(Chamaedorea_seifrizii	Dypsis_decaryi))))	(Pelagodoxa_henryana	Manicaria_saccifera))))	Roystonea_regia)	Calamus_caryotoides);
(((((Reinhardtia_gracilis	Reinhardtia_simplex)	(Reinhardtia_paiewonskiana	Reinhardtia_latisecta))	(((((Nypa_fruticans	Chamaedorea_seifrizii)	(Pseudophoenix_vinifera	((Sclerosperma_profizianum	Orania_palindan)	(Podococcus_barteri	Iriartea_deltoidea))))	((Phoenix_dactylifera	Sabal_domingensis)	Serenoa_repens))	(((((((Kentiopsis_piersoniorum	Dictyosperma_album)	Heterospathe_cagayanensis)	Hydriastele_microspadix)	Veitchia_spiralis)	Dypsis_decaryi)	(((Oenocarpus_bataua	Oenocarpus_minor)	Prestoea_acuminata)	((Burretiokentia_grandiflora	Leopoldinia_pulchra)	Geonoma_undata)))	(Pelagodoxa_henryana	Manicaria_saccifera)))	Roystonea_regia))	(Attalea_speciosa	(Bactris_major	(Elaeis_guineensis	Elaeis_oleifera))))	Calamus_caryotoides);
((((Oenocarpus_bataua	Oenocarpus_minor)	Prestoea_acuminata)	(((((Pelagodoxa_henryana	Manicaria_saccifera)	((Roystonea_regia	((Attalea_speciosa	(Bactris_major	(Elaeis_guineensis	Elaeis_oleifera)))	((Reinhardtia_gracilis	Reinhardtia_simplex)	(Reinhardtia_paiewonskiana	Reinhardtia_latisecta))))	(((Chamaedorea_seifrizii	Pseudophoenix_vinifera)	((Sclerosperma_profizianum	Orania_palindan)	(Podococcus_barteri	Iriartea_deltoidea)))	((Phoenix_dactylifera	Sabal_domingensis)	(Nypa_fruticans	Serenoa_repens)))))	(((((Kentiopsis_piersoniorum	Dictyosperma_album)	Heterospathe_cagayanensis)	Hydriastele_microspadix)	Veitchia_spiralis)	Dypsis_decaryi))	(Burretiokentia_grandiflora	Leopoldinia_pulchra))	Geonoma_undata))	Calamus_caryotoides);
((Pelagodoxa_henryana	(Manicaria_saccifera	(((((Podococcus_barteri	Iriartea_deltoidea)	Roystonea_regia)	(((Elaeis_guineensis	Elaeis_oleifera)	(Attalea_speciosa	Bactris_major))	((Reinhardtia_gracilis	Reinhardtia_simplex)	(Reinhardtia_paiewonskiana	Reinhardtia_latisecta))))	(((Chamaedorea_seifrizii	Pseudophoenix_vinifera)	(Sclerosperma_profizianum	Orania_palindan))	(((Nypa_fruticans	Serenoa_repens)	Phoenix_dactylifera)	Sabal_domingensis)))	((((((Kentiopsis_piersoniorum	Dictyosperma_album)	Heterospathe_cagayanensis)	Hydriastele_microspadix)	Veitchia_spiralis)	Dypsis_decaryi)	(Leopoldinia_pulchra	((Burretiokentia_grandiflora	Geonoma_undata)	((Oenocarpus_bataua	Oenocarpus_minor)	Prestoea_acuminata)))))))	Calamus_caryotoides);
((Pelagodoxa_henryana	(Manicaria_saccifera	(((((Pseudophoenix_vinifera	(Podococcus_barteri	(Sclerosperma_profizianum	Orania_palindan)))	(Chamaedorea_seifrizii	((Phoenix_dactylifera	Sabal_domingensis)	(Nypa_fruticans	Serenoa_repens))))	Iriartea_deltoidea)	(Roystonea_regia	(((Elaeis_guineensis	Elaeis_oleifera)	(Attalea_speciosa	Bactris_major))	((Reinhardtia_gracilis	Reinhardtia_simplex)	(Reinhardtia_paiewonskiana	Reinhardtia_latisecta)))))	(Leopoldinia_pulchra	(((Burretiokentia_grandiflora	Geonoma_undata)	((Oenocarpus_bataua	Oenocarpus_minor)	Prestoea_acuminata))	(((((Kentiopsis_piersoniorum	Dictyosperma_album)	Heterospathe_cagayanensis)	Hydriastele_microspadix)	Veitchia_spiralis)	Dypsis_decaryi))))))	Calamus_caryotoides);
((Leopoldinia_pulchra	((((((((Nypa_fruticans	Chamaedorea_seifrizii)	(Pseudophoenix_vinifera	((Serenoa_repens	Sclerosperma_profizianum)	Orania_palindan)))	(Phoenix_dactylifera	Sabal_domingensis))	(Pelagodoxa_henryana	Manicaria_saccifera))	((Podococcus_barteri	Iriartea_deltoidea)	(Roystonea_regia	(((Elaeis_guineensis	Elaeis_oleifera)	(Attalea_speciosa	Bactris_major))	((Reinhardtia_gracilis	Reinhardtia_simplex)	(Reinhardtia_paiewonskiana	Reinhardtia_latisecta))))))	(Geonoma_undata	((Oenocarpus_bataua	Oenocarpus_minor)	Prestoea_acuminata)))	(((((Kentiopsis_piersoniorum	Dictyosperma_album)	Heterospathe_cagayanensis)	Hydriastele_microspadix)	Veitchia_spiralis)	Dypsis_decaryi))	Burretiokentia_grandiflora))	Calamus_caryotoides);
((Roystonea_regia	((((Attalea_speciosa	(Bactris_major	(Elaeis_guineensis	Elaeis_oleifera)))	((((((Kentiopsis_piersoniorum	Dictyosperma_album)	Heterospathe_cagayanensis)	Hydriastele_microspadix)	(Veitchia_spiralis	(Chamaedorea_seifrizii	Dypsis_decaryi)))	(Leopoldinia_pulchra	((Burretiokentia_grandiflora	Geonoma_undata)	((Oenocarpus_bataua	Oenocarpus_minor)	Prestoea_acuminata))))	(Pelagodoxa_henryana	Manicaria_saccifera)))	((Pseudophoenix_vinifera	(Sclerosperma_profizianum	Orania_palindan))	(Phoenix_dactylifera	Sabal_domingensis)))	(((Podococcus_barteri	Iriartea_deltoidea)	Serenoa_repens)	((Reinhardtia_gracilis	(Nypa_fruticans	Reinhardtia_simplex))	(Reinhardtia_paiewonskiana	Reinhardtia_latisecta)))))	Calamus_caryotoides);
((Hydriastele_microspadix	((((Kentiopsis_piersoniorum	Dictyosperma_album)	Heterospathe_cagayanensis)	((((Nypa_fruticans	Chamaedorea_seifrizii)	Dypsis_decaryi)	(((((Podococcus_barteri	Iriartea_deltoidea)	Leopoldinia_pulchra)	((Oenocarpus_bataua	Oenocarpus_minor)	Prestoea_acuminata))	((Pelagodoxa_henryana	Manicaria_saccifera)	(((Pseudophoenix_vinifera	(Sclerosperma_profizianum	Orania_palindan))	(Phoenix_dactylifera	Sabal_domingensis))	((Serenoa_repens	Roystonea_regia)	(((Reinhardtia_gracilis	Reinhardtia_simplex)	(Reinhardtia_paiewonskiana	Reinhardtia_latisecta))	(Attalea_speciosa	(Bactris_major	(Elaeis_guineensis	Elaeis_oleifera))))))))	Geonoma_undata))	Burretiokentia_grandiflora))	Veitchia_spiralis))	Calamus_caryotoides);
(((((((Oenocarpus_bataua	Oenocarpus_minor)	Prestoea_acuminata)	((Pelagodoxa_henryana	Manicaria_saccifera)	(((Pseudophoenix_vinifera	(Sclerosperma_profizianum	Orania_palindan))	((Serenoa_repens	Phoenix_dactylifera)	Sabal_domingensis))	((((Reinhardtia_gracilis	(Nypa_fruticans	Reinhardtia_simplex))	(Reinhardtia_paiewonskiana	Reinhardtia_latisecta))	(Attalea_speciosa	(Bactris_major	(Elaeis_guineensis	Elaeis_oleifera))))	((Podococcus_barteri	Iriartea_deltoidea)	Roystonea_regia)))))	(Burretiokentia_grandiflora	Geonoma_undata))	(Chamaedorea_seifrizii	((Veitchia_spiralis	(Hydriastele_microspadix	((Kentiopsis_piersoniorum	Dictyosperma_album)	Heterospathe_cagayanensis)))	Dypsis_decaryi)))	Leopoldinia_pulchra)	Calamus_caryotoides);
((Pelagodoxa_henryana	(((((Burretiokentia_grandiflora	Geonoma_undata)	((Oenocarpus_bataua	Oenocarpus_minor)	Prestoea_acuminata))	(((((Dypsis_decaryi	Dictyosperma_album)	Kentiopsis_piersoniorum)	Heterospathe_cagayanensis)	(Veitchia_spiralis	Hydriastele_microspadix))	Leopoldinia_pulchra))	((((Serenoa_repens	Phoenix_dactylifera)	Sabal_domingensis)	((Chamaedorea_seifrizii	Pseudophoenix_vinifera)	(Orania_palindan	Sclerosperma_profizianum)))	((Roystonea_regia	(((Bactris_major	(Elaeis_oleifera	Elaeis_guineensis))	Attalea_speciosa)	((Reinhardtia_gracilis	(Reinhardtia_simplex	Nypa_fruticans))	(Reinhardtia_latisecta	Reinhardtia_paiewonskiana))))	(Iriartea_deltoidea	Podococcus_barteri))))	Manicaria_saccifera))	Calamus_caryotoides);
(((((Reinhardtia_gracilis	Reinhardtia_simplex)	Reinhardtia_latisecta)	Reinhardtia_paiewonskiana)	(((((Serenoa_repens	(Iriartea_deltoidea	(Nypa_fruticans	Podococcus_barteri)))	((Manicaria_saccifera	Pelagodoxa_henryana)	((Geonoma_undata	((Oenocarpus_bataua	Oenocarpus_minor)	Prestoea_acuminata))	((((Dictyosperma_album	Kentiopsis_piersoniorum)	(Hydriastele_microspadix	Heterospathe_cagayanensis))	(Dypsis_decaryi	Veitchia_spiralis))	(Burretiokentia_grandiflora	Leopoldinia_pulchra)))))	((Phoenix_dactylifera	Sabal_domingensis)	((Chamaedorea_seifrizii	Pseudophoenix_vinifera)	(Orania_palindan	Sclerosperma_profizianum))))	Roystonea_regia)	((Elaeis_oleifera	Elaeis_guineensis)	(Attalea_speciosa	Bactris_major))))	Calamus_caryotoides);
((((Phoenix_dactylifera	Sabal_domingensis)	(Chamaedorea_seifrizii	(Pseudophoenix_vinifera	(Orania_palindan	Sclerosperma_profizianum))))	(((Roystonea_regia	(((Elaeis_oleifera	Elaeis_guineensis)	(Attalea_speciosa	Bactris_major))	((Reinhardtia_latisecta	Reinhardtia_paiewonskiana)	(Reinhardtia_simplex	Reinhardtia_gracilis))))	((Manicaria_saccifera	Pelagodoxa_henryana)	((((Veitchia_spiralis	(Hydriastele_microspadix	(Heterospathe_cagayanensis	(Kentiopsis_piersoniorum	Dictyosperma_album))))	Dypsis_decaryi)	(Burretiokentia_grandiflora	Leopoldinia_pulchra))	(Geonoma_undata	((Oenocarpus_bataua	Oenocarpus_minor)	Prestoea_acuminata)))))	((Nypa_fruticans	Serenoa_repens)	(Iriartea_deltoidea	Podococcus_barteri))))	Calamus_caryotoides);
((Pelagodoxa_henryana	(((Leopoldinia_pulchra	((Geonoma_undata	((Oenocarpus_bataua	(Burretiokentia_grandiflora	Oenocarpus_minor))	Prestoea_acuminata))	(((Heterospathe_cagayanensis	(Kentiopsis_piersoniorum	Dictyosperma_album))	(Veitchia_spiralis	Hydriastele_microspadix))	Dypsis_decaryi)))	(Roystonea_regia	(((Iriartea_deltoidea	Podococcus_barteri)	((Orania_palindan	(Sclerosperma_profizianum	Pseudophoenix_vinifera))	((Nypa_fruticans	Chamaedorea_seifrizii)	(Phoenix_dactylifera	(Serenoa_repens	Sabal_domingensis)))))	((Attalea_speciosa	(Bactris_major	(Elaeis_oleifera	Elaeis_guineensis)))	((Reinhardtia_latisecta	Reinhardtia_paiewonskiana)	(Reinhardtia_simplex	Reinhardtia_gracilis))))))	Manicaria_saccifera))	Calamus_caryotoides);
((Attalea_speciosa	((Bactris_major	(Elaeis_oleifera	Elaeis_guineensis))	((((Reinhardtia_gracilis	Reinhardtia_paiewonskiana)	Reinhardtia_latisecta)	Reinhardtia_simplex)	((((Pseudophoenix_vinifera	(Orania_palindan	Sclerosperma_profizianum))	(Phoenix_dactylifera	((Nypa_fruticans	Serenoa_repens)	Sabal_domingensis)))	((Manicaria_saccifera	Pelagodoxa_henryana)	((Geonoma_undata	((Oenocarpus_bataua	Oenocarpus_minor)	Prestoea_acuminata))	(((Chamaedorea_seifrizii	Dypsis_decaryi)	(((Heterospathe_cagayanensis	(Kentiopsis_piersoniorum	Dictyosperma_album))	Hydriastele_microspadix)	Veitchia_spiralis))	(Burretiokentia_grandiflora	Leopoldinia_pulchra)))))	(Roystonea_regia	(Iriartea_deltoidea	Podococcus_barteri))))))	Calamus_caryotoides);
((Roystonea_regia	((Iriartea_deltoidea	Podococcus_barteri)	(((((Elaeis_oleifera	Elaeis_guineensis)	Bactris_major)	Attalea_speciosa)	((Reinhardtia_paiewonskiana	Reinhardtia_latisecta)	(Reinhardtia_gracilis	Reinhardtia_simplex)))	((((Chamaedorea_seifrizii	Pseudophoenix_vinifera)	(Orania_palindan	Sclerosperma_profizianum))	(Phoenix_dactylifera	((Nypa_fruticans	Serenoa_repens)	Sabal_domingensis)))	((Manicaria_saccifera	Pelagodoxa_henryana)	((Geonoma_undata	((Oenocarpus_bataua	Oenocarpus_minor)	Prestoea_acuminata))	((Dypsis_decaryi	(((Heterospathe_cagayanensis	(Kentiopsis_piersoniorum	Dictyosperma_album))	Hydriastele_microspadix)	Veitchia_spiralis))	(Burretiokentia_grandiflora	Leopoldinia_pulchra))))))))	Calamus_caryotoides);
((Roystonea_regia	(((((Elaeis_oleifera	Elaeis_guineensis)	Bactris_major)	Attalea_speciosa)	((Reinhardtia_paiewonskiana	Reinhardtia_latisecta)	(Reinhardtia_gracilis	(Nypa_fruticans	Reinhardtia_simplex))))	(((Manicaria_saccifera	Pelagodoxa_henryana)	((Burretiokentia_grandiflora	Leopoldinia_pulchra)	((Geonoma_undata	((Oenocarpus_bataua	Oenocarpus_minor)	Prestoea_acuminata))	(Dypsis_decaryi	(((Heterospathe_cagayanensis	(Kentiopsis_piersoniorum	Dictyosperma_album))	Hydriastele_microspadix)	Veitchia_spiralis)))))	((((Pseudophoenix_vinifera	(Orania_palindan	Sclerosperma_profizianum))	Chamaedorea_seifrizii)	(Phoenix_dactylifera	Sabal_domingensis))	(Serenoa_repens	(Iriartea_deltoidea	Podococcus_barteri))))))	Calamus_caryotoides);
((((Oenocarpus_bataua	Oenocarpus_minor)	Prestoea_acuminata)	(((Dypsis_decaryi	((Heterospathe_cagayanensis	(Kentiopsis_piersoniorum	Dictyosperma_album))	(Hydriastele_microspadix	Veitchia_spiralis)))	((((((Elaeis_oleifera	Elaeis_guineensis)	(Bactris_major	Attalea_speciosa))	((Reinhardtia_paiewonskiana	Reinhardtia_latisecta)	(Nypa_fruticans	(Reinhardtia_gracilis	Reinhardtia_simplex))))	((Serenoa_repens	(Phoenix_dactylifera	Sabal_domingensis))	((Pseudophoenix_vinifera	(Orania_palindan	Sclerosperma_profizianum))	Chamaedorea_seifrizii)))	((Iriartea_deltoidea	Podococcus_barteri)	((Burretiokentia_grandiflora	Leopoldinia_pulchra)	Roystonea_regia)))	(Manicaria_saccifera	Pelagodoxa_henryana)))	Geonoma_undata))	Calamus_caryotoides);
((((Iriartea_deltoidea	Podococcus_barteri)	Roystonea_regia)	(((Manicaria_saccifera	Pelagodoxa_henryana)	(Leopoldinia_pulchra	(((Burretiokentia_grandiflora	Geonoma_undata)	((Oenocarpus_bataua	Oenocarpus_minor)	Prestoea_acuminata))	(Dypsis_decaryi	(Veitchia_spiralis	((Heterospathe_cagayanensis	(Kentiopsis_piersoniorum	Dictyosperma_album))	Hydriastele_microspadix))))))	((((Elaeis_oleifera	Elaeis_guineensis)	(Bactris_major	Attalea_speciosa))	(((Reinhardtia_gracilis	Reinhardtia_paiewonskiana)	Reinhardtia_latisecta)	Reinhardtia_simplex))	((((Chamaedorea_seifrizii	Phoenix_dactylifera)	(Nypa_fruticans	Serenoa_repens))	Sabal_domingensis)	(Pseudophoenix_vinifera	(Orania_palindan	Sclerosperma_profizianum))))))	Calamus_caryotoides);
((Pelagodoxa_henryana	((((Dypsis_decaryi	(Veitchia_spiralis	((Heterospathe_cagayanensis	(Kentiopsis_piersoniorum	Dictyosperma_album))	Hydriastele_microspadix)))	((Burretiokentia_grandiflora	Leopoldinia_pulchra)	(Geonoma_undata	((Oenocarpus_bataua	Oenocarpus_minor)	Prestoea_acuminata))))	((((Attalea_speciosa	((Elaeis_oleifera	Elaeis_guineensis)	Bactris_major))	((Reinhardtia_latisecta	(Reinhardtia_paiewonskiana	Reinhardtia_gracilis))	(Nypa_fruticans	Reinhardtia_simplex)))	((Phoenix_dactylifera	(Serenoa_repens	Sabal_domingensis))	(Chamaedorea_seifrizii	(Pseudophoenix_vinifera	(Orania_palindan	Sclerosperma_profizianum)))))	((Iriartea_deltoidea	Podococcus_barteri)	Roystonea_regia)))	Manicaria_saccifera))	Calamus_caryotoides);
(((Reinhardtia_simplex	(Reinhardtia_latisecta	(Reinhardtia_paiewonskiana	Reinhardtia_gracilis)))	(((Elaeis_oleifera	Elaeis_guineensis)	(Attalea_speciosa	Bactris_major))	((((Iriartea_deltoidea	(Nypa_fruticans	Podococcus_barteri))	((Phoenix_dactylifera	(Serenoa_repens	Sabal_domingensis))	((Orania_palindan	Sclerosperma_profizianum)	(Chamaedorea_seifrizii	Pseudophoenix_vinifera))))	((Manicaria_saccifera	Pelagodoxa_henryana)	((Geonoma_undata	((Oenocarpus_minor	Oenocarpus_bataua)	Prestoea_acuminata))	((Burretiokentia_grandiflora	Leopoldinia_pulchra)	((Veitchia_spiralis	(Hydriastele_microspadix	((Dictyosperma_album	Kentiopsis_piersoniorum)	Heterospathe_cagayanensis)))	Dypsis_decaryi)))))	Roystonea_regia)))	Calamus_caryotoides);
((((Iriartea_deltoidea	((Nypa_fruticans	Serenoa_repens)	(Sabal_domingensis	Phoenix_dactylifera)))	((Orania_palindan	(Podococcus_barteri	Sclerosperma_profizianum))	(Chamaedorea_seifrizii	Pseudophoenix_vinifera)))	((Manicaria_saccifera	((Pelagodoxa_henryana	(Burretiokentia_grandiflora	(Geonoma_undata	((Veitchia_spiralis	(Hydriastele_microspadix	((Dictyosperma_album	Kentiopsis_piersoniorum)	Heterospathe_cagayanensis)))	Dypsis_decaryi))))	(((Oenocarpus_minor	Oenocarpus_bataua)	Prestoea_acuminata)	Leopoldinia_pulchra)))	(Roystonea_regia	(((Reinhardtia_gracilis	Reinhardtia_simplex)	(Reinhardtia_latisecta	Reinhardtia_paiewonskiana))	(Attalea_speciosa	(Bactris_major	(Elaeis_oleifera	Elaeis_guineensis)))))))	Calamus_caryotoides);
((((Reinhardtia_gracilis	Reinhardtia_simplex)	(Reinhardtia_latisecta	(Reinhardtia_paiewonskiana	Nypa_fruticans)))	((Attalea_speciosa	(Bactris_major	(Elaeis_oleifera	Elaeis_guineensis)))	(((((Serenoa_repens	Sabal_domingensis)	Phoenix_dactylifera)	((Sclerosperma_profizianum	(Chamaedorea_seifrizii	Pseudophoenix_vinifera))	Orania_palindan))	((Pelagodoxa_henryana	Manicaria_saccifera)	((((Burretiokentia_grandiflora	Veitchia_spiralis)	(Hydriastele_microspadix	((Dictyosperma_album	Kentiopsis_piersoniorum)	Heterospathe_cagayanensis)))	Dypsis_decaryi)	((Geonoma_undata	Leopoldinia_pulchra)	((Oenocarpus_minor	Oenocarpus_bataua)	Prestoea_acuminata)))))	((Iriartea_deltoidea	Podococcus_barteri)	Roystonea_regia))))	Calamus_caryotoides);
((Sabal_domingensis	((Phoenix_dactylifera	((((Pelagodoxa_henryana	Manicaria_saccifera)	((((Veitchia_spiralis	Hydriastele_microspadix)	((Dictyosperma_album	Kentiopsis_piersoniorum)	Heterospathe_cagayanensis))	Dypsis_decaryi)	((Geonoma_undata	(Burretiokentia_grandiflora	Leopoldinia_pulchra))	((Oenocarpus_minor	Oenocarpus_bataua)	Prestoea_acuminata))))	(Roystonea_regia	((((Reinhardtia_gracilis	Reinhardtia_simplex)	Reinhardtia_latisecta)	Reinhardtia_paiewonskiana)	(Chamaedorea_seifrizii	(Attalea_speciosa	(Bactris_major	(Elaeis_oleifera	Elaeis_guineensis)))))))	(Pseudophoenix_vinifera	((((Nypa_fruticans	Iriartea_deltoidea)	Podococcus_barteri)	Orania_palindan)	Sclerosperma_profizianum))))	Serenoa_repens))	Calamus_caryotoides);
((Pelagodoxa_henryana	(Manicaria_saccifera	(((Geonoma_undata	(((Burretiokentia_grandiflora	Oenocarpus_minor)	Oenocarpus_bataua)	Prestoea_acuminata))	(Leopoldinia_pulchra	(((Kentiopsis_piersoniorum	(Heterospathe_cagayanensis	Hydriastele_microspadix))	Dictyosperma_album)	(Veitchia_spiralis	Dypsis_decaryi))))	((Roystonea_regia	(((Reinhardtia_gracilis	Reinhardtia_simplex)	(Reinhardtia_latisecta	Reinhardtia_paiewonskiana))	(Attalea_speciosa	(Bactris_major	(Elaeis_oleifera	Elaeis_guineensis)))))	((((Chamaedorea_seifrizii	Pseudophoenix_vinifera)	(Orania_palindan	Sclerosperma_profizianum))	((Nypa_fruticans	Serenoa_repens)	(Sabal_domingensis	Phoenix_dactylifera)))	(Iriartea_deltoidea	Podococcus_barteri))))))	Calamus_caryotoides);
((Leopoldinia_pulchra	((((Veitchia_spiralis	(Kentiopsis_piersoniorum	(Heterospathe_cagayanensis	Hydriastele_microspadix)))	Dictyosperma_album)	Dypsis_decaryi)	(Geonoma_undata	((((((Iriartea_deltoidea	Podococcus_barteri)	Roystonea_regia)	((Nypa_fruticans	((Reinhardtia_gracilis	Reinhardtia_simplex)	(Reinhardtia_latisecta	Reinhardtia_paiewonskiana)))	(Attalea_speciosa	(Bactris_major	(Elaeis_oleifera	Elaeis_guineensis)))))	((Pseudophoenix_vinifera	(Orania_palindan	Sclerosperma_profizianum))	(Chamaedorea_seifrizii	((Serenoa_repens	Sabal_domingensis)	Phoenix_dactylifera))))	(Manicaria_saccifera	(Burretiokentia_grandiflora	Pelagodoxa_henryana)))	((Oenocarpus_minor	Oenocarpus_bataua)	Prestoea_acuminata)))))	Calamus_caryotoides);
(((Burretiokentia_grandiflora	Roystonea_regia)	(((((Reinhardtia_gracilis	Reinhardtia_simplex)	(Reinhardtia_latisecta	Reinhardtia_paiewonskiana))	(Attalea_speciosa	(Bactris_major	(Elaeis_oleifera	Elaeis_guineensis))))	(((Pseudophoenix_vinifera	(Orania_palindan	Sclerosperma_profizianum))	(Sabal_domingensis	(Phoenix_dactylifera	Serenoa_repens)))	((Manicaria_saccifera	Pelagodoxa_henryana)	(((((Heterospathe_cagayanensis	(Dictyosperma_album	Kentiopsis_piersoniorum))	Hydriastele_microspadix)	Veitchia_spiralis)	(((Oenocarpus_minor	Oenocarpus_bataua)	Prestoea_acuminata)	Geonoma_undata))	((Chamaedorea_seifrizii	Dypsis_decaryi)	Leopoldinia_pulchra)))))	(Iriartea_deltoidea	(Nypa_fruticans	Podococcus_barteri))))	Calamus_caryotoides);
((((((Roystonea_regia	((Manicaria_saccifera	Pelagodoxa_henryana)	(((Dypsis_decaryi	((((Burretiokentia_grandiflora	Heterospathe_cagayanensis)	(Dictyosperma_album	Kentiopsis_piersoniorum))	Hydriastele_microspadix)	Veitchia_spiralis))	(((Oenocarpus_minor	Oenocarpus_bataua)	Prestoea_acuminata)	Geonoma_undata))	Leopoldinia_pulchra)))	(((Reinhardtia_latisecta	(Reinhardtia_paiewonskiana	Reinhardtia_gracilis))	Reinhardtia_simplex)	(Attalea_speciosa	(Bactris_major	(Elaeis_oleifera	Elaeis_guineensis)))))	(Phoenix_dactylifera	((Nypa_fruticans	Serenoa_repens)	Sabal_domingensis)))	(Pseudophoenix_vinifera	(Sclerosperma_profizianum	((Iriartea_deltoidea	Podococcus_barteri)	Orania_palindan))))	Chamaedorea_seifrizii)	Calamus_caryotoides);
((Pelagodoxa_henryana	(((((Burretiokentia_grandiflora	Leopoldinia_pulchra)	((Chamaedorea_seifrizii	Dypsis_decaryi)	(((Heterospathe_cagayanensis	(Dictyosperma_album	Kentiopsis_piersoniorum))	Hydriastele_microspadix)	Veitchia_spiralis)))	(((Oenocarpus_minor	Oenocarpus_bataua)	Prestoea_acuminata)	Geonoma_undata))	(((((Reinhardtia_latisecta	Reinhardtia_paiewonskiana)	(Reinhardtia_gracilis	Reinhardtia_simplex))	(Attalea_speciosa	(Bactris_major	(Elaeis_oleifera	Elaeis_guineensis))))	((Iriartea_deltoidea	Podococcus_barteri)	Roystonea_regia))	((((Nypa_fruticans	Serenoa_repens)	Phoenix_dactylifera)	Sabal_domingensis)	(Pseudophoenix_vinifera	(Sclerosperma_profizianum	Orania_palindan)))))	Manicaria_saccifera))	Calamus_caryotoides);
((Pelagodoxa_henryana	((((((Burretiokentia_grandiflora	Leopoldinia_pulchra)	Geonoma_undata)	((Chamaedorea_seifrizii	Dypsis_decaryi)	(Dictyosperma_album	((Hydriastele_microspadix	Veitchia_spiralis)	(Kentiopsis_piersoniorum	Heterospathe_cagayanensis)))))	((Oenocarpus_minor	Oenocarpus_bataua)	Prestoea_acuminata))	(((((Reinhardtia_latisecta	Reinhardtia_paiewonskiana)	(Nypa_fruticans	(Reinhardtia_gracilis	Reinhardtia_simplex)))	((Elaeis_oleifera	Elaeis_guineensis)	(Attalea_speciosa	Bactris_major)))	((Iriartea_deltoidea	Podococcus_barteri)	Roystonea_regia))	(((Serenoa_repens	Phoenix_dactylifera)	Sabal_domingensis)	(Pseudophoenix_vinifera	(Sclerosperma_profizianum	Orania_palindan)))))	Manicaria_saccifera))	Calamus_caryotoides);
((Leopoldinia_pulchra	((Geonoma_undata	((((((((Nypa_fruticans	Podococcus_barteri)	Iriartea_deltoidea)	Roystonea_regia)	(((Reinhardtia_latisecta	Reinhardtia_paiewonskiana)	(Reinhardtia_gracilis	Reinhardtia_simplex))	(Attalea_speciosa	(Bactris_major	(Elaeis_guineensis	Elaeis_oleifera)))))	(((Chamaedorea_seifrizii	Pseudophoenix_vinifera)	(Orania_palindan	Sclerosperma_profizianum))	(Sabal_domingensis	(Serenoa_repens	Phoenix_dactylifera))))	(Manicaria_saccifera	Pelagodoxa_henryana))	(Prestoea_acuminata	(Oenocarpus_bataua	Oenocarpus_minor)))	(Dypsis_decaryi	(Veitchia_spiralis	(Hydriastele_microspadix	((Dictyosperma_album	Kentiopsis_piersoniorum)	Heterospathe_cagayanensis))))))	Burretiokentia_grandiflora))	Calamus_caryotoides);
((Attalea_speciosa	((Bactris_major	(Elaeis_guineensis	Elaeis_oleifera))	(((((Nypa_fruticans	Podococcus_barteri)	Iriartea_deltoidea)	((((Chamaedorea_seifrizii	Pseudophoenix_vinifera)	(Orania_palindan	Sclerosperma_profizianum))	(Sabal_domingensis	(Serenoa_repens	Phoenix_dactylifera)))	((Manicaria_saccifera	Pelagodoxa_henryana)	(((Burretiokentia_grandiflora	Geonoma_undata)	(Prestoea_acuminata	(Oenocarpus_bataua	Oenocarpus_minor)))	(((Dypsis_decaryi	Dictyosperma_album)	(Veitchia_spiralis	(Hydriastele_microspadix	(Kentiopsis_piersoniorum	Heterospathe_cagayanensis))))	Leopoldinia_pulchra)))))	Roystonea_regia)	((Reinhardtia_latisecta	Reinhardtia_paiewonskiana)	(Reinhardtia_gracilis	Reinhardtia_simplex)))))	Calamus_caryotoides);
(((Prestoea_acuminata	(Oenocarpus_bataua	Oenocarpus_minor))	((((((Roystonea_regia	(((Reinhardtia_latisecta	Reinhardtia_paiewonskiana)	(Reinhardtia_gracilis	Reinhardtia_simplex))	((Attalea_speciosa	Bactris_major)	(Elaeis_guineensis	Elaeis_oleifera))))	((Podococcus_barteri	Iriartea_deltoidea)	(((Orania_palindan	Sclerosperma_profizianum)	Pseudophoenix_vinifera)	(Sabal_domingensis	((Nypa_fruticans	Serenoa_repens)	Phoenix_dactylifera)))))	(Manicaria_saccifera	Pelagodoxa_henryana))	((Chamaedorea_seifrizii	Dypsis_decaryi)	(Dictyosperma_album	(Veitchia_spiralis	(Hydriastele_microspadix	(Kentiopsis_piersoniorum	Heterospathe_cagayanensis))))))	Leopoldinia_pulchra)	(Burretiokentia_grandiflora	Geonoma_undata)))	Calamus_caryotoides);
(((Manicaria_saccifera	Pelagodoxa_henryana)	(((((Dictyosperma_album	(Chamaedorea_seifrizii	Dypsis_decaryi))	((Hydriastele_microspadix	(Kentiopsis_piersoniorum	Heterospathe_cagayanensis))	(Burretiokentia_grandiflora	Veitchia_spiralis)))	Leopoldinia_pulchra)	(Geonoma_undata	(Prestoea_acuminata	(Oenocarpus_bataua	Oenocarpus_minor))))	(((Nypa_fruticans	((Reinhardtia_latisecta	Reinhardtia_paiewonskiana)	(Reinhardtia_gracilis	Reinhardtia_simplex)))	((Attalea_speciosa	Bactris_major)	(Elaeis_guineensis	Elaeis_oleifera)))	((Roystonea_regia	(Podococcus_barteri	Iriartea_deltoidea))	(((Orania_palindan	Sclerosperma_profizianum)	Pseudophoenix_vinifera)	((Sabal_domingensis	Phoenix_dactylifera)	Serenoa_repens))))))	Calamus_caryotoides);
((Leopoldinia_pulchra	((((Burretiokentia_grandiflora	Geonoma_undata)	(Prestoea_acuminata	(Oenocarpus_bataua	Oenocarpus_minor)))	(((Hydriastele_microspadix	Heterospathe_cagayanensis)	(Dypsis_decaryi	Veitchia_spiralis))	(Dictyosperma_album	Kentiopsis_piersoniorum)))	(((Roystonea_regia	(((Reinhardtia_latisecta	Reinhardtia_paiewonskiana)	(Reinhardtia_gracilis	Reinhardtia_simplex))	((Attalea_speciosa	Bactris_major)	(Elaeis_guineensis	Elaeis_oleifera))))	(((Podococcus_barteri	Iriartea_deltoidea)	(Nypa_fruticans	Serenoa_repens))	((Chamaedorea_seifrizii	(Orania_palindan	(Sclerosperma_profizianum	Pseudophoenix_vinifera)))	(Sabal_domingensis	Phoenix_dactylifera))))	(Manicaria_saccifera	Pelagodoxa_henryana))))	Calamus_caryotoides);
(((Manicaria_saccifera	Pelagodoxa_henryana)	((Leopoldinia_pulchra	((Geonoma_undata	(Prestoea_acuminata	(Oenocarpus_bataua	Oenocarpus_minor)))	((Veitchia_spiralis	((((Dictyosperma_album	Kentiopsis_piersoniorum)	Heterospathe_cagayanensis)	Hydriastele_microspadix)	Burretiokentia_grandiflora))	Dypsis_decaryi)))	((Roystonea_regia	(((Reinhardtia_latisecta	Reinhardtia_paiewonskiana)	(Reinhardtia_gracilis	Reinhardtia_simplex))	(((Elaeis_guineensis	Elaeis_oleifera)	Attalea_speciosa)	Bactris_major)))	(((Orania_palindan	Sclerosperma_profizianum)	(Pseudophoenix_vinifera	Chamaedorea_seifrizii))	(((Podococcus_barteri	Iriartea_deltoidea)	(Nypa_fruticans	Serenoa_repens))	(Sabal_domingensis	Phoenix_dactylifera))))))	Calamus_caryotoides);
((Leopoldinia_pulchra	(((((Burretiokentia_grandiflora	Orania_palindan)	Sclerosperma_profizianum)	(Pseudophoenix_vinifera	Chamaedorea_seifrizii))	((Nypa_fruticans	Serenoa_repens)	(Sabal_domingensis	Phoenix_dactylifera)))	(((Manicaria_saccifera	Pelagodoxa_henryana)	((Prestoea_acuminata	(Oenocarpus_bataua	Oenocarpus_minor))	(((Veitchia_spiralis	(((Dictyosperma_album	Kentiopsis_piersoniorum)	Heterospathe_cagayanensis)	Hydriastele_microspadix))	Dypsis_decaryi)	Geonoma_undata)))	(((Podococcus_barteri	Iriartea_deltoidea)	Roystonea_regia)	(((Reinhardtia_latisecta	Reinhardtia_paiewonskiana)	(Reinhardtia_gracilis	Reinhardtia_simplex))	((Elaeis_guineensis	Elaeis_oleifera)	(Attalea_speciosa	Bactris_major)))))))	Calamus_caryotoides);
((Roystonea_regia	(((((Reinhardtia_latisecta	Reinhardtia_paiewonskiana)	(Reinhardtia_gracilis	Reinhardtia_simplex))	(Attalea_speciosa	(Bactris_major	(Elaeis_guineensis	Elaeis_oleifera))))	((((Orania_palindan	Sclerosperma_profizianum)	(Pseudophoenix_vinifera	Chamaedorea_seifrizii))	(Sabal_domingensis	((Nypa_fruticans	Serenoa_repens)	Phoenix_dactylifera)))	((Manicaria_saccifera	Pelagodoxa_henryana)	((Leopoldinia_pulchra	((Veitchia_spiralis	(Burretiokentia_grandiflora	(((Dictyosperma_album	Kentiopsis_piersoniorum)	Heterospathe_cagayanensis)	Hydriastele_microspadix)))	Dypsis_decaryi))	(Geonoma_undata	(Prestoea_acuminata	(Oenocarpus_bataua	Oenocarpus_minor)))))))	(Podococcus_barteri	Iriartea_deltoidea)))	Calamus_caryotoides);
((Chamaedorea_seifrizii	((((Podococcus_barteri	Iriartea_deltoidea)	((Manicaria_saccifera	Pelagodoxa_henryana)	((Leopoldinia_pulchra	((Veitchia_spiralis	(((Dictyosperma_album	Kentiopsis_piersoniorum)	Heterospathe_cagayanensis)	Hydriastele_microspadix))	Dypsis_decaryi))	((Burretiokentia_grandiflora	Geonoma_undata)	(Prestoea_acuminata	(Oenocarpus_bataua	Oenocarpus_minor))))))	(Roystonea_regia	(((Nypa_fruticans	((Reinhardtia_latisecta	Reinhardtia_paiewonskiana)	(Reinhardtia_gracilis	Reinhardtia_simplex)))	Serenoa_repens)	(Attalea_speciosa	(Bactris_major	(Elaeis_guineensis	Elaeis_oleifera))))))	((Sabal_domingensis	Phoenix_dactylifera)	((Orania_palindan	Sclerosperma_profizianum)	Pseudophoenix_vinifera))))	Calamus_caryotoides);
(((Roystonea_regia	(Podococcus_barteri	Iriartea_deltoidea))	((((Manicaria_saccifera	Pelagodoxa_henryana)	((Geonoma_undata	(Prestoea_acuminata	(Oenocarpus_bataua	Oenocarpus_minor)))	(Leopoldinia_pulchra	(((Veitchia_spiralis	((Kentiopsis_piersoniorum	Heterospathe_cagayanensis)	Hydriastele_microspadix))	Dictyosperma_album)	Dypsis_decaryi))))	(((Serenoa_repens	Sabal_domingensis)	(Chamaedorea_seifrizii	Phoenix_dactylifera))	(((Burretiokentia_grandiflora	Orania_palindan)	Sclerosperma_profizianum)	Pseudophoenix_vinifera)))	(((Reinhardtia_latisecta	Reinhardtia_paiewonskiana)	(Reinhardtia_gracilis	(Nypa_fruticans	Reinhardtia_simplex)))	(Bactris_major	((Elaeis_guineensis	Elaeis_oleifera)	Attalea_speciosa)))))	Calamus_caryotoides);
(((Manicaria_saccifera	Pelagodoxa_henryana)	(((((Geonoma_undata	Burretiokentia_grandiflora)	((Prestoea_acuminata	(Oenocarpus_minor	Oenocarpus_bataua))	Leopoldinia_pulchra))	(Dypsis_decaryi	(Veitchia_spiralis	(Hydriastele_microspadix	(Heterospathe_cagayanensis	(Kentiopsis_piersoniorum	Dictyosperma_album))))))	Chamaedorea_seifrizii)	(((Pseudophoenix_vinifera	(Orania_palindan	Sclerosperma_profizianum))	(Phoenix_dactylifera	(Sabal_domingensis	(Nypa_fruticans	Serenoa_repens))))	(((Attalea_speciosa	((Elaeis_oleifera	Elaeis_guineensis)	Bactris_major))	(Reinhardtia_simplex	((Reinhardtia_latisecta	Reinhardtia_gracilis)	Reinhardtia_paiewonskiana)))	(Roystonea_regia	(Podococcus_barteri	Iriartea_deltoidea))))))	Calamus_caryotoides);
(((Prestoea_acuminata	((Burretiokentia_grandiflora	Oenocarpus_minor)	Oenocarpus_bataua))	(Geonoma_undata	((((((Chamaedorea_seifrizii	Pseudophoenix_vinifera)	((Podococcus_barteri	Iriartea_deltoidea)	(Orania_palindan	Sclerosperma_profizianum)))	(((Nypa_fruticans	Serenoa_repens)	Phoenix_dactylifera)	Sabal_domingensis))	(Roystonea_regia	((Attalea_speciosa	((Elaeis_oleifera	Elaeis_guineensis)	Bactris_major))	((Reinhardtia_gracilis	Reinhardtia_simplex)	(Reinhardtia_latisecta	Reinhardtia_paiewonskiana)))))	(Manicaria_saccifera	Pelagodoxa_henryana))	(((Dictyosperma_album	(Veitchia_spiralis	(Hydriastele_microspadix	(Heterospathe_cagayanensis	Kentiopsis_piersoniorum))))	Dypsis_decaryi)	Leopoldinia_pulchra))))	Calamus_caryotoides);
((Pelagodoxa_henryana	(((((Prestoea_acuminata	(Oenocarpus_minor	Oenocarpus_bataua))	(Burretiokentia_grandiflora	Geonoma_undata))	(((Veitchia_spiralis	(Hydriastele_microspadix	(Heterospathe_cagayanensis	(Dictyosperma_album	Kentiopsis_piersoniorum))))	Dypsis_decaryi)	Leopoldinia_pulchra))	(((((Phoenix_dactylifera	Sabal_domingensis)	Serenoa_repens)	((Orania_palindan	(Pseudophoenix_vinifera	Sclerosperma_profizianum))	(Nypa_fruticans	Chamaedorea_seifrizii)))	(Podococcus_barteri	Iriartea_deltoidea))	(Roystonea_regia	((Attalea_speciosa	((Elaeis_oleifera	Elaeis_guineensis)	Bactris_major))	((Reinhardtia_gracilis	Reinhardtia_simplex)	(Reinhardtia_latisecta	Reinhardtia_paiewonskiana))))))	Manicaria_saccifera))	Calamus_caryotoides);
((Prestoea_acuminata	((Oenocarpus_minor	Oenocarpus_bataua)	(Geonoma_undata	((((Veitchia_spiralis	(Hydriastele_microspadix	(Heterospathe_cagayanensis	(Dictyosperma_album	Kentiopsis_piersoniorum))))	(Chamaedorea_seifrizii	Dypsis_decaryi))	(Burretiokentia_grandiflora	Leopoldinia_pulchra))	((((Podococcus_barteri	Iriartea_deltoidea)	Roystonea_regia)	((Attalea_speciosa	((Elaeis_oleifera	Elaeis_guineensis)	Bactris_major))	((Reinhardtia_gracilis	(Nypa_fruticans	Reinhardtia_simplex))	(Reinhardtia_latisecta	Reinhardtia_paiewonskiana))))	(((Phoenix_dactylifera	(Sabal_domingensis	Serenoa_repens))	(Pseudophoenix_vinifera	(Sclerosperma_profizianum	Orania_palindan)))	(Manicaria_saccifera	Pelagodoxa_henryana)))))))	Calamus_caryotoides);
((Chamaedorea_seifrizii	(((Sabal_domingensis	(Serenoa_repens	Phoenix_dactylifera))	(Pseudophoenix_vinifera	((Podococcus_barteri	Iriartea_deltoidea)	(Sclerosperma_profizianum	Orania_palindan))))	(((Manicaria_saccifera	Pelagodoxa_henryana)	((Prestoea_acuminata	(Oenocarpus_minor	Oenocarpus_bataua))	(Geonoma_undata	(((Veitchia_spiralis	(Hydriastele_microspadix	(Heterospathe_cagayanensis	(Dictyosperma_album	Kentiopsis_piersoniorum))))	Dypsis_decaryi)	(Burretiokentia_grandiflora	Leopoldinia_pulchra)))))	(Roystonea_regia	((Attalea_speciosa	((Elaeis_oleifera	Elaeis_guineensis)	Bactris_major))	((Reinhardtia_gracilis	(Nypa_fruticans	Reinhardtia_simplex))	(Reinhardtia_latisecta	Reinhardtia_paiewonskiana)))))))	Calamus_caryotoides);
(((Nypa_fruticans	Chamaedorea_seifrizii)	(((Serenoa_repens	(Phoenix_dactylifera	Sabal_domingensis))	((((Manicaria_saccifera	Pelagodoxa_henryana)	((Prestoea_acuminata	(Oenocarpus_minor	Oenocarpus_bataua))	(((Geonoma_undata	Burretiokentia_grandiflora)	((Veitchia_spiralis	(Hydriastele_microspadix	(Heterospathe_cagayanensis	(Dictyosperma_album	Kentiopsis_piersoniorum))))	Dypsis_decaryi))	Leopoldinia_pulchra)))	(((Podococcus_barteri	Iriartea_deltoidea)	Roystonea_regia)	(((Elaeis_oleifera	Elaeis_guineensis)	(Bactris_major	Attalea_speciosa))	(Reinhardtia_simplex	((Reinhardtia_gracilis	Reinhardtia_paiewonskiana)	Reinhardtia_latisecta)))))	(Sclerosperma_profizianum	Orania_palindan)))	Pseudophoenix_vinifera))	Calamus_caryotoides);
(((((Geonoma_undata	(((Heterospathe_cagayanensis	(Dictyosperma_album	Kentiopsis_piersoniorum))	(Veitchia_spiralis	Hydriastele_microspadix))	Dypsis_decaryi))	(((Roystonea_regia	((Attalea_speciosa	((Elaeis_oleifera	Elaeis_guineensis)	Bactris_major))	((Reinhardtia_gracilis	Reinhardtia_simplex)	(Reinhardtia_paiewonskiana	Reinhardtia_latisecta))))	(((Pseudophoenix_vinifera	((Sclerosperma_profizianum	Burretiokentia_grandiflora)	Orania_palindan))	((Chamaedorea_seifrizii	Phoenix_dactylifera)	Sabal_domingensis))	((Podococcus_barteri	Iriartea_deltoidea)	(Nypa_fruticans	Serenoa_repens))))	(Manicaria_saccifera	Pelagodoxa_henryana)))	Prestoea_acuminata)	(Leopoldinia_pulchra	(Oenocarpus_minor	Oenocarpus_bataua)))	Calamus_caryotoides);
((Kentiopsis_piersoniorum	((((Veitchia_spiralis	Hydriastele_microspadix)	(Dypsis_decaryi	((Burretiokentia_grandiflora	Leopoldinia_pulchra)	(((Prestoea_acuminata	(Oenocarpus_minor	Oenocarpus_bataua))	Geonoma_undata)	(((Roystonea_regia	(((Elaeis_oleifera	Elaeis_guineensis)	(Bactris_major	Attalea_speciosa))	((Reinhardtia_gracilis	(Nypa_fruticans	Reinhardtia_simplex))	(Reinhardtia_paiewonskiana	Reinhardtia_latisecta))))	(((Chamaedorea_seifrizii	(Pseudophoenix_vinifera	(Sclerosperma_profizianum	Orania_palindan)))	(Phoenix_dactylifera	Sabal_domingensis))	((Podococcus_barteri	Iriartea_deltoidea)	Serenoa_repens)))	(Manicaria_saccifera	Pelagodoxa_henryana))))))	Heterospathe_cagayanensis)	Dictyosperma_album))	Calamus_caryotoides);
((Pelagodoxa_henryana	(((((((Burretiokentia_grandiflora	(Heterospathe_cagayanensis	(Dictyosperma_album	Kentiopsis_piersoniorum)))	(Veitchia_spiralis	Hydriastele_microspadix))	Dypsis_decaryi)	Leopoldinia_pulchra)	((Prestoea_acuminata	(Oenocarpus_minor	Oenocarpus_bataua))	Geonoma_undata))	((Nypa_fruticans	Serenoa_repens)	(((Pseudophoenix_vinifera	(Sclerosperma_profizianum	Orania_palindan))	((Chamaedorea_seifrizii	Phoenix_dactylifera)	Sabal_domingensis))	(((Attalea_speciosa	((Elaeis_oleifera	Elaeis_guineensis)	Bactris_major))	((Reinhardtia_gracilis	Reinhardtia_simplex)	(Reinhardtia_paiewonskiana	Reinhardtia_latisecta)))	(Roystonea_regia	(Podococcus_barteri	Iriartea_deltoidea))))))	Manicaria_saccifera))	Calamus_caryotoides);
((Burretiokentia_grandiflora	(Leopoldinia_pulchra	((Dypsis_decaryi	(((Heterospathe_cagayanensis	(Dictyosperma_album	Kentiopsis_piersoniorum))	Hydriastele_microspadix)	Veitchia_spiralis))	(Geonoma_undata	((((Roystonea_regia	(Podococcus_barteri	Iriartea_deltoidea))	((((Chamaedorea_seifrizii	Pseudophoenix_vinifera)	(Sclerosperma_profizianum	Orania_palindan))	((Serenoa_repens	Phoenix_dactylifera)	Sabal_domingensis))	((Attalea_speciosa	((Elaeis_oleifera	Elaeis_guineensis)	Bactris_major))	((Reinhardtia_gracilis	(Nypa_fruticans	Reinhardtia_simplex))	(Reinhardtia_paiewonskiana	Reinhardtia_latisecta)))))	(Manicaria_saccifera	Pelagodoxa_henryana))	(Prestoea_acuminata	(Oenocarpus_minor	Oenocarpus_bataua)))))))	Calamus_caryotoides);
((Kentiopsis_piersoniorum	(Dictyosperma_album	(Heterospathe_cagayanensis	((Veitchia_spiralis	Hydriastele_microspadix)	(Dypsis_decaryi	((Burretiokentia_grandiflora	Leopoldinia_pulchra)	(((((Sabal_domingensis	(Phoenix_dactylifera	Serenoa_repens))	(Pseudophoenix_vinifera	(Sclerosperma_profizianum	Orania_palindan)))	((Roystonea_regia	(((Reinhardtia_latisecta	Reinhardtia_paiewonskiana)	(Reinhardtia_gracilis	Reinhardtia_simplex))	((Bactris_major	(Elaeis_guineensis	Elaeis_oleifera))	Attalea_speciosa)))	((Nypa_fruticans	Podococcus_barteri)	Iriartea_deltoidea)))	((Chamaedorea_seifrizii	Pelagodoxa_henryana)	Manicaria_saccifera))	((Prestoea_acuminata	(Oenocarpus_minor	Oenocarpus_bataua))	Geonoma_undata))))))))	Calamus_caryotoides);
(((Prestoea_acuminata	(Oenocarpus_minor	Oenocarpus_bataua))	(Geonoma_undata	((((Veitchia_spiralis	(Hydriastele_microspadix	((Kentiopsis_piersoniorum	Dictyosperma_album)	Heterospathe_cagayanensis)))	Dypsis_decaryi)	(Burretiokentia_grandiflora	Leopoldinia_pulchra))	(((((Reinhardtia_latisecta	Reinhardtia_paiewonskiana)	(Reinhardtia_gracilis	Reinhardtia_simplex))	((Bactris_major	(Elaeis_guineensis	Elaeis_oleifera))	Attalea_speciosa))	(((Sabal_domingensis	(Phoenix_dactylifera	Serenoa_repens))	(Pseudophoenix_vinifera	(Sclerosperma_profizianum	Orania_palindan)))	(((Chamaedorea_seifrizii	Nypa_fruticans)	Roystonea_regia)	(Podococcus_barteri	Iriartea_deltoidea))))	(Pelagodoxa_henryana	Manicaria_saccifera)))))	Calamus_caryotoides);
(((((Pelagodoxa_henryana	Manicaria_saccifera)	((((Hydriastele_microspadix	((Kentiopsis_piersoniorum	Dictyosperma_album)	Heterospathe_cagayanensis))	(Dypsis_decaryi	Veitchia_spiralis))	(Burretiokentia_grandiflora	Leopoldinia_pulchra))	((Prestoea_acuminata	(Oenocarpus_minor	Oenocarpus_bataua))	Geonoma_undata)))	(Roystonea_regia	(((Reinhardtia_simplex	Nypa_fruticans)	(Reinhardtia_paiewonskiana	(Reinhardtia_gracilis	Reinhardtia_latisecta)))	(Bactris_major	((Elaeis_guineensis	Elaeis_oleifera)	Attalea_speciosa)))))	((Sabal_domingensis	Phoenix_dactylifera)	(((Podococcus_barteri	Iriartea_deltoidea)	Serenoa_repens)	((Chamaedorea_seifrizii	Pseudophoenix_vinifera)	(Sclerosperma_profizianum	Orania_palindan)))))	Calamus_caryotoides);
((Pelagodoxa_henryana	((((((Prestoea_acuminata	(Oenocarpus_minor	Oenocarpus_bataua))	Geonoma_undata)	((Veitchia_spiralis	(((Kentiopsis_piersoniorum	Dictyosperma_album)	Heterospathe_cagayanensis)	Hydriastele_microspadix))	Dypsis_decaryi))	(Burretiokentia_grandiflora	Leopoldinia_pulchra))	((((Podococcus_barteri	Iriartea_deltoidea)	Roystonea_regia)	(((Chamaedorea_seifrizii	Pseudophoenix_vinifera)	(Sclerosperma_profizianum	Orania_palindan))	(Sabal_domingensis	(Serenoa_repens	Phoenix_dactylifera))))	(((Reinhardtia_gracilis	(Reinhardtia_simplex	Nypa_fruticans))	(Reinhardtia_paiewonskiana	Reinhardtia_latisecta))	(Attalea_speciosa	(Bactris_major	(Elaeis_guineensis	Elaeis_oleifera))))))	Manicaria_saccifera))	Calamus_caryotoides);
(((Oenocarpus_minor	Oenocarpus_bataua)	((Geonoma_undata	(((((Heterospathe_cagayanensis	Hydriastele_microspadix)	(Burretiokentia_grandiflora	Veitchia_spiralis))	Kentiopsis_piersoniorum)	(Dypsis_decaryi	Dictyosperma_album))	(Leopoldinia_pulchra	(((((Podococcus_barteri	Iriartea_deltoidea)	Roystonea_regia)	(((Chamaedorea_seifrizii	Pseudophoenix_vinifera)	(Sclerosperma_profizianum	Orania_palindan))	(Phoenix_dactylifera	(Sabal_domingensis	Serenoa_repens))))	(((Reinhardtia_gracilis	(Reinhardtia_simplex	Nypa_fruticans))	(Reinhardtia_paiewonskiana	Reinhardtia_latisecta))	(Attalea_speciosa	(Bactris_major	(Elaeis_guineensis	Elaeis_oleifera)))))	(Manicaria_saccifera	Pelagodoxa_henryana)))))	Prestoea_acuminata))	Calamus_caryotoides);
(((((Heterospathe_cagayanensis	Hydriastele_microspadix)	Veitchia_spiralis)	Kentiopsis_piersoniorum)	((Dypsis_decaryi	Dictyosperma_album)	(((Prestoea_acuminata	(Oenocarpus_minor	Oenocarpus_bataua))	Geonoma_undata)	((Burretiokentia_grandiflora	Leopoldinia_pulchra)	((((((Podococcus_barteri	Iriartea_deltoidea)	(((Chamaedorea_seifrizii	Pseudophoenix_vinifera)	(Sclerosperma_profizianum	Orania_palindan))	(Phoenix_dactylifera	Sabal_domingensis)))	(Nypa_fruticans	Serenoa_repens))	(Roystonea_regia	((Reinhardtia_gracilis	Reinhardtia_simplex)	(Reinhardtia_paiewonskiana	Reinhardtia_latisecta))))	(Attalea_speciosa	(Bactris_major	(Elaeis_guineensis	Elaeis_oleifera))))	(Manicaria_saccifera	Pelagodoxa_henryana))))))	Calamus_caryotoides);
(((Prestoea_acuminata	(Oenocarpus_minor	Oenocarpus_bataua))	((Geonoma_undata	((((((Chamaedorea_seifrizii	Pseudophoenix_vinifera)	(Sclerosperma_profizianum	Orania_palindan))	(Serenoa_repens	(Phoenix_dactylifera	Sabal_domingensis)))	(((((Reinhardtia_paiewonskiana	Reinhardtia_latisecta)	(Reinhardtia_gracilis	Reinhardtia_simplex))	(((Elaeis_guineensis	Elaeis_oleifera)	Bactris_major)	Attalea_speciosa))	Roystonea_regia)	((Nypa_fruticans	Podococcus_barteri)	Iriartea_deltoidea)))	(Manicaria_saccifera	Pelagodoxa_henryana))	(((Hydriastele_microspadix	(Kentiopsis_piersoniorum	Heterospathe_cagayanensis))	Veitchia_spiralis)	(Dypsis_decaryi	Dictyosperma_album))))	(Burretiokentia_grandiflora	Leopoldinia_pulchra)))	Calamus_caryotoides);
((Pelagodoxa_henryana	((((Prestoea_acuminata	(Oenocarpus_minor	Oenocarpus_bataua))	(((Hydriastele_microspadix	((Chamaedorea_seifrizii	Dypsis_decaryi)	Veitchia_spiralis))	((Kentiopsis_piersoniorum	Dictyosperma_album)	Heterospathe_cagayanensis))	((Burretiokentia_grandiflora	Leopoldinia_pulchra)	Geonoma_undata)))	((((Reinhardtia_paiewonskiana	Reinhardtia_latisecta)	(Reinhardtia_gracilis	Reinhardtia_simplex))	((Elaeis_guineensis	Elaeis_oleifera)	(Bactris_major	Attalea_speciosa)))	(((Orania_palindan	(Pseudophoenix_vinifera	Sclerosperma_profizianum))	(Phoenix_dactylifera	(Sabal_domingensis	(Nypa_fruticans	Serenoa_repens))))	((Podococcus_barteri	Iriartea_deltoidea)	Roystonea_regia))))	Manicaria_saccifera))	Calamus_caryotoides);
((Pelagodoxa_henryana	((((Prestoea_acuminata	(Oenocarpus_minor	Oenocarpus_bataua))	((Dypsis_decaryi	(Veitchia_spiralis	(((Kentiopsis_piersoniorum	Dictyosperma_album)	Heterospathe_cagayanensis)	Hydriastele_microspadix)))	((Burretiokentia_grandiflora	Leopoldinia_pulchra)	Geonoma_undata)))	(((((Reinhardtia_paiewonskiana	Reinhardtia_latisecta)	(Nypa_fruticans	(Reinhardtia_gracilis	Reinhardtia_simplex)))	(Attalea_speciosa	((Elaeis_guineensis	Elaeis_oleifera)	Bactris_major)))	((Podococcus_barteri	Iriartea_deltoidea)	Roystonea_regia))	(((Pseudophoenix_vinifera	Chamaedorea_seifrizii)	(Orania_palindan	Sclerosperma_profizianum))	((Serenoa_repens	Phoenix_dactylifera)	Sabal_domingensis))))	Manicaria_saccifera))	Calamus_caryotoides);
((Attalea_speciosa	(((Elaeis_guineensis	Elaeis_oleifera)	Bactris_major)	(((((Serenoa_repens	Phoenix_dactylifera)	Sabal_domingensis)	(Chamaedorea_seifrizii	(Pseudophoenix_vinifera	(Orania_palindan	Sclerosperma_profizianum))))	(((Manicaria_saccifera	Pelagodoxa_henryana)	((Prestoea_acuminata	(Oenocarpus_minor	Oenocarpus_bataua))	(Leopoldinia_pulchra	((Burretiokentia_grandiflora	Geonoma_undata)	(Dypsis_decaryi	(Veitchia_spiralis	(((Kentiopsis_piersoniorum	Dictyosperma_album)	Heterospathe_cagayanensis)	Hydriastele_microspadix)))))))	((Podococcus_barteri	Iriartea_deltoidea)	Roystonea_regia)))	(((Reinhardtia_paiewonskiana	Reinhardtia_latisecta)	(Reinhardtia_gracilis	Reinhardtia_simplex))	Nypa_fruticans))))	Calamus_caryotoides);
(((((Chamaedorea_seifrizii	Pseudophoenix_vinifera)	(Orania_palindan	Sclerosperma_profizianum))	(Phoenix_dactylifera	(Sabal_domingensis	Serenoa_repens)))	(((Iriartea_deltoidea	Podococcus_barteri)	(Roystonea_regia	(((Elaeis_guineensis	Elaeis_oleifera)	(Attalea_speciosa	Bactris_major))	((Nypa_fruticans	(Reinhardtia_gracilis	Reinhardtia_simplex))	(Reinhardtia_paiewonskiana	Reinhardtia_latisecta)))))	((((Geonoma_undata	(Prestoea_acuminata	(Oenocarpus_minor	Oenocarpus_bataua)))	(((Veitchia_spiralis	(Hydriastele_microspadix	(Kentiopsis_piersoniorum	Heterospathe_cagayanensis)))	Dictyosperma_album)	Dypsis_decaryi))	Leopoldinia_pulchra)	((Burretiokentia_grandiflora	Pelagodoxa_henryana)	Manicaria_saccifera))))	Calamus_caryotoides);
((((((Iriartea_deltoidea	Podococcus_barteri)	(Roystonea_regia	((Attalea_speciosa	(Bactris_major	(Elaeis_guineensis	Elaeis_oleifera)))	((Reinhardtia_gracilis	(Nypa_fruticans	Reinhardtia_simplex))	(Reinhardtia_paiewonskiana	Reinhardtia_latisecta)))))	((((Burretiokentia_grandiflora	Leopoldinia_pulchra)	((Veitchia_spiralis	(Hydriastele_microspadix	((Dictyosperma_album	Kentiopsis_piersoniorum)	Heterospathe_cagayanensis)))	Dypsis_decaryi))	(Geonoma_undata	(Prestoea_acuminata	(Oenocarpus_minor	Oenocarpus_bataua))))	(Pelagodoxa_henryana	Manicaria_saccifera)))	((Pseudophoenix_vinifera	(Orania_palindan	Sclerosperma_profizianum))	(Sabal_domingensis	(Serenoa_repens	Phoenix_dactylifera))))	Chamaedorea_seifrizii)	Calamus_caryotoides);
((((Reinhardtia_gracilis	Reinhardtia_simplex)	(Reinhardtia_paiewonskiana	Reinhardtia_latisecta))	((((((Burretiokentia_grandiflora	Leopoldinia_pulchra)	(((((Kentiopsis_piersoniorum	Heterospathe_cagayanensis)	(Veitchia_spiralis	Hydriastele_microspadix))	Dypsis_decaryi)	Dictyosperma_album)	(Geonoma_undata	(Prestoea_acuminata	(Oenocarpus_minor	Oenocarpus_bataua)))))	(Pelagodoxa_henryana	Manicaria_saccifera))	((Iriartea_deltoidea	Podococcus_barteri)	Roystonea_regia))	(((Chamaedorea_seifrizii	Pseudophoenix_vinifera)	(Orania_palindan	Sclerosperma_profizianum))	(Sabal_domingensis	((Nypa_fruticans	Serenoa_repens)	Phoenix_dactylifera))))	((Elaeis_guineensis	Elaeis_oleifera)	(Attalea_speciosa	Bactris_major))))	Calamus_caryotoides);
((((Reinhardtia_gracilis	Reinhardtia_simplex)	(Reinhardtia_paiewonskiana	Reinhardtia_latisecta))	(((((((((Hydriastele_microspadix	(Heterospathe_cagayanensis	Kentiopsis_piersoniorum))	Veitchia_spiralis)	Dypsis_decaryi)	Dictyosperma_album)	(((Burretiokentia_grandiflora	Geonoma_undata)	(Prestoea_acuminata	(Oenocarpus_minor	Oenocarpus_bataua)))	Leopoldinia_pulchra))	Pelagodoxa_henryana)	((Nypa_fruticans	Chamaedorea_seifrizii)	(Manicaria_saccifera	((Iriartea_deltoidea	Podococcus_barteri)	Roystonea_regia))))	((Pseudophoenix_vinifera	(Orania_palindan	Sclerosperma_profizianum))	(Sabal_domingensis	(Serenoa_repens	Phoenix_dactylifera))))	(Attalea_speciosa	(Bactris_major	(Elaeis_guineensis	Elaeis_oleifera)))))	Calamus_caryotoides);
((Sabal_domingensis	((((((Attalea_speciosa	(Bactris_major	(Elaeis_guineensis	Elaeis_oleifera)))	((Reinhardtia_gracilis	Reinhardtia_simplex)	(Reinhardtia_paiewonskiana	Reinhardtia_latisecta)))	Roystonea_regia)	(((Iriartea_deltoidea	(Nypa_fruticans	Podococcus_barteri))	Serenoa_repens)	(((((Hydriastele_microspadix	(Heterospathe_cagayanensis	(Dictyosperma_album	Kentiopsis_piersoniorum)))	Veitchia_spiralis)	Dypsis_decaryi)	((Geonoma_undata	(Prestoea_acuminata	(Oenocarpus_minor	Oenocarpus_bataua)))	(Burretiokentia_grandiflora	Leopoldinia_pulchra)))	(Manicaria_saccifera	Pelagodoxa_henryana))))	((Chamaedorea_seifrizii	Pseudophoenix_vinifera)	(Orania_palindan	Sclerosperma_profizianum)))	Phoenix_dactylifera))	Calamus_caryotoides);
((((Nypa_fruticans	(Reinhardtia_gracilis	Reinhardtia_simplex))	(Reinhardtia_paiewonskiana	Reinhardtia_latisecta))	((Roystonea_regia	((((Leopoldinia_pulchra	(Prestoea_acuminata	((Burretiokentia_grandiflora	Oenocarpus_minor)	Oenocarpus_bataua)))	(Geonoma_undata	(((Hydriastele_microspadix	(Heterospathe_cagayanensis	(Dictyosperma_album	Kentiopsis_piersoniorum)))	Veitchia_spiralis)	Dypsis_decaryi)))	(Manicaria_saccifera	Pelagodoxa_henryana))	(Attalea_speciosa	(Bactris_major	(Elaeis_guineensis	Elaeis_oleifera)))))	(((Chamaedorea_seifrizii	Pseudophoenix_vinifera)	((Iriartea_deltoidea	Podococcus_barteri)	(Orania_palindan	Sclerosperma_profizianum)))	((Serenoa_repens	Phoenix_dactylifera)	Sabal_domingensis))))	Calamus_caryotoides);
(((((((((Nypa_fruticans	Chamaedorea_seifrizii)	Pseudophoenix_vinifera)	(Orania_palindan	Sclerosperma_profizianum))	(Phoenix_dactylifera	(Sabal_domingensis	Serenoa_repens)))	(Iriartea_deltoidea	Podococcus_barteri))	(((Geonoma_undata	(Prestoea_acuminata	(Oenocarpus_minor	Oenocarpus_bataua)))	(Leopoldinia_pulchra	(((Hydriastele_microspadix	(Burretiokentia_grandiflora	(Heterospathe_cagayanensis	(Dictyosperma_album	Kentiopsis_piersoniorum))))	Veitchia_spiralis)	Dypsis_decaryi)))	(Manicaria_saccifera	Pelagodoxa_henryana)))	((Reinhardtia_simplex	((Reinhardtia_gracilis	Reinhardtia_paiewonskiana)	Reinhardtia_latisecta))	(Bactris_major	((Elaeis_guineensis	Elaeis_oleifera)	Attalea_speciosa))))	Roystonea_regia)	Calamus_caryotoides);
(((Nypa_fruticans	Chamaedorea_seifrizii)	(Pseudophoenix_vinifera	((Orania_palindan	Sclerosperma_profizianum)	(((Iriartea_deltoidea	Podococcus_barteri)	((((Geonoma_undata	(Prestoea_acuminata	(Oenocarpus_minor	Oenocarpus_bataua)))	(Leopoldinia_pulchra	(((Hydriastele_microspadix	(Heterospathe_cagayanensis	(Dictyosperma_album	Kentiopsis_piersoniorum)))	Veitchia_spiralis)	Dypsis_decaryi)))	(Manicaria_saccifera	Pelagodoxa_henryana))	((((Reinhardtia_gracilis	Reinhardtia_simplex)	(Reinhardtia_paiewonskiana	Reinhardtia_latisecta))	((Elaeis_guineensis	Elaeis_oleifera)	(Attalea_speciosa	Bactris_major)))	Roystonea_regia)))	((Burretiokentia_grandiflora	Serenoa_repens)	(Phoenix_dactylifera	Sabal_domingensis))))))	Calamus_caryotoides);
((Leopoldinia_pulchra	(((Geonoma_undata	(((Manicaria_saccifera	Pelagodoxa_henryana)	((((Reinhardtia_simplex	(Reinhardtia_paiewonskiana	(Reinhardtia_gracilis	Reinhardtia_latisecta)))	((Elaeis_guineensis	Elaeis_oleifera)	(Attalea_speciosa	Bactris_major)))	(Roystonea_regia	(Iriartea_deltoidea	Podococcus_barteri)))	((Sabal_domingensis	((Nypa_fruticans	Serenoa_repens)	Phoenix_dactylifera))	(Pseudophoenix_vinifera	(Orania_palindan	Sclerosperma_profizianum)))))	(Prestoea_acuminata	(Oenocarpus_minor	Oenocarpus_bataua))))	((((Dictyosperma_album	Kentiopsis_piersoniorum)	(Hydriastele_microspadix	Heterospathe_cagayanensis))	Veitchia_spiralis)	(Chamaedorea_seifrizii	Dypsis_decaryi)))	Burretiokentia_grandiflora))	Calamus_caryotoides);
((Leopoldinia_pulchra	(((Geonoma_undata	((Heterospathe_cagayanensis	((Dypsis_decaryi	Dictyosperma_album)	Kentiopsis_piersoniorum))	(Hydriastele_microspadix	Veitchia_spiralis)))	(((Manicaria_saccifera	Pelagodoxa_henryana)	((((Reinhardtia_gracilis	Reinhardtia_simplex)	(Reinhardtia_paiewonskiana	Reinhardtia_latisecta))	(Attalea_speciosa	(Bactris_major	(Elaeis_guineensis	Elaeis_oleifera))))	(((Serenoa_repens	(Sabal_domingensis	Phoenix_dactylifera))	((Chamaedorea_seifrizii	Pseudophoenix_vinifera)	(Orania_palindan	Sclerosperma_profizianum)))	(Roystonea_regia	(Iriartea_deltoidea	(Nypa_fruticans	Podococcus_barteri))))))	(Prestoea_acuminata	(Oenocarpus_minor	Oenocarpus_bataua))))	Burretiokentia_grandiflora))	Calamus_caryotoides);
((Roystonea_regia	(((Attalea_speciosa	((Elaeis_guineensis	Elaeis_oleifera)	Bactris_major))	((Reinhardtia_simplex	Reinhardtia_gracilis)	(Reinhardtia_paiewonskiana	Reinhardtia_latisecta)))	(((Nypa_fruticans	Podococcus_barteri)	Iriartea_deltoidea)	(((((Geonoma_undata	(Veitchia_spiralis	((((Dypsis_decaryi	Dictyosperma_album)	Kentiopsis_piersoniorum)	Heterospathe_cagayanensis)	(Burretiokentia_grandiflora	Hydriastele_microspadix))))	Leopoldinia_pulchra)	((Oenocarpus_minor	Oenocarpus_bataua)	Prestoea_acuminata))	(Pelagodoxa_henryana	Manicaria_saccifera))	(((Chamaedorea_seifrizii	Pseudophoenix_vinifera)	(Sclerosperma_profizianum	Orania_palindan))	(Sabal_domingensis	(Serenoa_repens	Phoenix_dactylifera)))))))	Calamus_caryotoides);
((Chamaedorea_seifrizii	(((((((Veitchia_spiralis	(Hydriastele_microspadix	(((Dypsis_decaryi	Dictyosperma_album)	Kentiopsis_piersoniorum)	Heterospathe_cagayanensis)))	((Oenocarpus_minor	Oenocarpus_bataua)	((Burretiokentia_grandiflora	Geonoma_undata)	Prestoea_acuminata)))	(Pelagodoxa_henryana	Manicaria_saccifera))	(Roystonea_regia	Leopoldinia_pulchra))	((Attalea_speciosa	((Elaeis_guineensis	Elaeis_oleifera)	Bactris_major))	((Reinhardtia_simplex	Reinhardtia_gracilis)	(Reinhardtia_paiewonskiana	Reinhardtia_latisecta))))	Iriartea_deltoidea)	((Pseudophoenix_vinifera	((Nypa_fruticans	Podococcus_barteri)	(Sclerosperma_profizianum	Orania_palindan)))	(Sabal_domingensis	(Serenoa_repens	Phoenix_dactylifera)))))	Calamus_caryotoides);
(((((Nypa_fruticans	Reinhardtia_simplex)	Reinhardtia_gracilis)	(Reinhardtia_paiewonskiana	Reinhardtia_latisecta))	((((((Chamaedorea_seifrizii	Pseudophoenix_vinifera)	(Podococcus_barteri	(Sclerosperma_profizianum	Orania_palindan)))	(Sabal_domingensis	(Serenoa_repens	Phoenix_dactylifera)))	((((Leopoldinia_pulchra	(Prestoea_acuminata	(Oenocarpus_minor	Oenocarpus_bataua)))	(Burretiokentia_grandiflora	Geonoma_undata))	(((Kentiopsis_piersoniorum	(Hydriastele_microspadix	Heterospathe_cagayanensis))	Veitchia_spiralis)	(Dypsis_decaryi	Dictyosperma_album)))	(Pelagodoxa_henryana	Manicaria_saccifera)))	(Iriartea_deltoidea	Roystonea_regia))	(Attalea_speciosa	((Elaeis_guineensis	Elaeis_oleifera)	Bactris_major))))	Calamus_caryotoides);
(((Pelagodoxa_henryana	Manicaria_saccifera)	(((Roystonea_regia	(((Elaeis_guineensis	Elaeis_oleifera)	(Bactris_major	Attalea_speciosa))	((Reinhardtia_simplex	((Reinhardtia_gracilis	Reinhardtia_paiewonskiana)	Reinhardtia_latisecta))	Nypa_fruticans)))	(((Chamaedorea_seifrizii	Pseudophoenix_vinifera)	(Orania_palindan	((Iriartea_deltoidea	Podococcus_barteri)	Sclerosperma_profizianum)))	(Sabal_domingensis	(Serenoa_repens	Phoenix_dactylifera))))	(((Prestoea_acuminata	(Oenocarpus_minor	Oenocarpus_bataua))	Geonoma_undata)	((((Hydriastele_microspadix	((Kentiopsis_piersoniorum	Dictyosperma_album)	Heterospathe_cagayanensis))	Veitchia_spiralis)	Dypsis_decaryi)	(Burretiokentia_grandiflora	Leopoldinia_pulchra)))))	Calamus_caryotoides);
((((Reinhardtia_gracilis	Reinhardtia_simplex)	(Reinhardtia_paiewonskiana	Reinhardtia_latisecta))	((((((Nypa_fruticans	Chamaedorea_seifrizii)	(Pseudophoenix_vinifera	((Sclerosperma_profizianum	(Iriartea_deltoidea	Podococcus_barteri))	Orania_palindan)))	(Serenoa_repens	(Phoenix_dactylifera	Sabal_domingensis)))	(((Burretiokentia_grandiflora	((Prestoea_acuminata	(Oenocarpus_minor	Oenocarpus_bataua))	Geonoma_undata))	(((Hydriastele_microspadix	((Kentiopsis_piersoniorum	(Dypsis_decaryi	Dictyosperma_album))	Heterospathe_cagayanensis))	Veitchia_spiralis)	Leopoldinia_pulchra))	(Pelagodoxa_henryana	Manicaria_saccifera)))	Roystonea_regia)	(Attalea_speciosa	((Elaeis_guineensis	Elaeis_oleifera)	Bactris_major))))	Calamus_caryotoides);
(((((((Pseudophoenix_vinifera	(Sclerosperma_profizianum	Orania_palindan))	((Serenoa_repens	Sabal_domingensis)	Phoenix_dactylifera))	(((Nypa_fruticans	Chamaedorea_seifrizii)	((Prestoea_acuminata	(Oenocarpus_minor	Oenocarpus_bataua))	(Geonoma_undata	(((Hydriastele_microspadix	((Kentiopsis_piersoniorum	(Dypsis_decaryi	Dictyosperma_album))	Heterospathe_cagayanensis))	Veitchia_spiralis)	(Burretiokentia_grandiflora	Leopoldinia_pulchra)))))	(Pelagodoxa_henryana	Manicaria_saccifera)))	((Bactris_major	(Attalea_speciosa	(Elaeis_guineensis	Elaeis_oleifera)))	((Reinhardtia_gracilis	Reinhardtia_simplex)	(Reinhardtia_paiewonskiana	Reinhardtia_latisecta))))	(Iriartea_deltoidea	Podococcus_barteri))	Roystonea_regia)	Calamus_caryotoides);
((Attalea_speciosa	(((Elaeis_guineensis	Elaeis_oleifera)	Bactris_major)	(((Leopoldinia_pulchra	(((Serenoa_repens	(Iriartea_deltoidea	Podococcus_barteri))	(((Chamaedorea_seifrizii	Pseudophoenix_vinifera)	(Sclerosperma_profizianum	Orania_palindan))	(Sabal_domingensis	Phoenix_dactylifera)))	((((((Hydriastele_microspadix	((Kentiopsis_piersoniorum	Dictyosperma_album)	Heterospathe_cagayanensis))	Veitchia_spiralis)	Burretiokentia_grandiflora)	Dypsis_decaryi)	((Prestoea_acuminata	(Oenocarpus_minor	Oenocarpus_bataua))	Geonoma_undata))	(Pelagodoxa_henryana	Manicaria_saccifera))))	Roystonea_regia)	(((Reinhardtia_simplex	Nypa_fruticans)	Reinhardtia_gracilis)	(Reinhardtia_paiewonskiana	Reinhardtia_latisecta)))))	Calamus_caryotoides);
((Pelagodoxa_henryana	(Manicaria_saccifera	((((Roystonea_regia	(((Reinhardtia_simplex	Reinhardtia_gracilis)	(Reinhardtia_paiewonskiana	Reinhardtia_latisecta))	(Attalea_speciosa	((Elaeis_guineensis	Elaeis_oleifera)	Bactris_major))))	(Iriartea_deltoidea	Podococcus_barteri))	((((Nypa_fruticans	Chamaedorea_seifrizii)	Pseudophoenix_vinifera)	(Sclerosperma_profizianum	Orania_palindan))	(Sabal_domingensis	(Serenoa_repens	Phoenix_dactylifera))))	(Leopoldinia_pulchra	(((Prestoea_acuminata	(Oenocarpus_minor	Oenocarpus_bataua))	(Burretiokentia_grandiflora	Geonoma_undata))	(((Hydriastele_microspadix	((Kentiopsis_piersoniorum	Dictyosperma_album)	Heterospathe_cagayanensis))	Veitchia_spiralis)	Dypsis_decaryi))))))	Calamus_caryotoides);
(((Pelagodoxa_henryana	Manicaria_saccifera)	((((Roystonea_regia	((Reinhardtia_simplex	((Reinhardtia_paiewonskiana	Reinhardtia_gracilis)	Reinhardtia_latisecta))	(Attalea_speciosa	((Elaeis_guineensis	Elaeis_oleifera)	Bactris_major))))	(Iriartea_deltoidea	(Nypa_fruticans	Podococcus_barteri)))	((Pseudophoenix_vinifera	(Sclerosperma_profizianum	Orania_palindan))	(Chamaedorea_seifrizii	(Sabal_domingensis	(Serenoa_repens	Phoenix_dactylifera)))))	(Leopoldinia_pulchra	(((Prestoea_acuminata	(Oenocarpus_minor	Oenocarpus_bataua))	(Burretiokentia_grandiflora	Geonoma_undata))	(((Hydriastele_microspadix	((Kentiopsis_piersoniorum	Dictyosperma_album)	Heterospathe_cagayanensis))	Veitchia_spiralis)	Dypsis_decaryi)))))	Calamus_caryotoides);
((Chamaedorea_seifrizii	((((((Prestoea_acuminata	(Oenocarpus_minor	Oenocarpus_bataua))	(((Burretiokentia_grandiflora	Leopoldinia_pulchra)	(((Hydriastele_microspadix	((Kentiopsis_piersoniorum	Dictyosperma_album)	Heterospathe_cagayanensis))	Veitchia_spiralis)	Dypsis_decaryi))	Geonoma_undata))	(Pelagodoxa_henryana	Manicaria_saccifera))	(Roystonea_regia	(((Nypa_fruticans	Reinhardtia_simplex)	((Reinhardtia_paiewonskiana	Reinhardtia_gracilis)	Reinhardtia_latisecta))	((Elaeis_guineensis	Elaeis_oleifera)	(Bactris_major	Attalea_speciosa)))))	Iriartea_deltoidea)	((Pseudophoenix_vinifera	(Sclerosperma_profizianum	(Podococcus_barteri	Orania_palindan)))	(Phoenix_dactylifera	(Sabal_domingensis	Serenoa_repens)))))	Calamus_caryotoides);
(((((Burretiokentia_grandiflora	Leopoldinia_pulchra)	((((((Kentiopsis_piersoniorum	Dictyosperma_album)	Heterospathe_cagayanensis)	Hydriastele_microspadix)	Veitchia_spiralis)	Dypsis_decaryi)	(((Roystonea_regia	(((Reinhardtia_gracilis	(Nypa_fruticans	Reinhardtia_simplex))	(Reinhardtia_paiewonskiana	Reinhardtia_latisecta))	(Bactris_major	((Elaeis_guineensis	Elaeis_oleifera)	Attalea_speciosa))))	((Phoenix_dactylifera	(Sabal_domingensis	Serenoa_repens))	((((Orania_palindan	Sclerosperma_profizianum)	(Podococcus_barteri	Iriartea_deltoidea))	Pseudophoenix_vinifera)	Chamaedorea_seifrizii)))	(Manicaria_saccifera	Pelagodoxa_henryana))))	Geonoma_undata)	((Oenocarpus_bataua	Oenocarpus_minor)	Prestoea_acuminata))	Calamus_caryotoides);
(((Burretiokentia_grandiflora	((((((Kentiopsis_piersoniorum	Dictyosperma_album)	Heterospathe_cagayanensis)	(Hydriastele_microspadix	Veitchia_spiralis))	Dypsis_decaryi)	(((Oenocarpus_bataua	Oenocarpus_minor)	Prestoea_acuminata)	Geonoma_undata))	(((Roystonea_regia	(((Reinhardtia_gracilis	Reinhardtia_simplex)	(Reinhardtia_paiewonskiana	Reinhardtia_latisecta))	((Elaeis_guineensis	Elaeis_oleifera)	(Attalea_speciosa	Bactris_major))))	((Phoenix_dactylifera	(Sabal_domingensis	((Podococcus_barteri	Iriartea_deltoidea)	(Nypa_fruticans	Serenoa_repens))))	((Orania_palindan	Sclerosperma_profizianum)	(Pseudophoenix_vinifera	Chamaedorea_seifrizii))))	(Manicaria_saccifera	Pelagodoxa_henryana))))	Leopoldinia_pulchra)	Calamus_caryotoides);
(((Veitchia_spiralis	(((Kentiopsis_piersoniorum	Dictyosperma_album)	Heterospathe_cagayanensis)	Hydriastele_microspadix))	(Dypsis_decaryi	((((Oenocarpus_bataua	Oenocarpus_minor)	Prestoea_acuminata)	Geonoma_undata)	((((((Podococcus_barteri	Iriartea_deltoidea)	Roystonea_regia)	(((Reinhardtia_gracilis	(Nypa_fruticans	Reinhardtia_simplex))	(Reinhardtia_paiewonskiana	Reinhardtia_latisecta))	((Elaeis_guineensis	Elaeis_oleifera)	(Attalea_speciosa	Bactris_major))))	((Phoenix_dactylifera	(Sabal_domingensis	Serenoa_repens))	((Orania_palindan	Sclerosperma_profizianum)	(Pseudophoenix_vinifera	Chamaedorea_seifrizii))))	(Manicaria_saccifera	Pelagodoxa_henryana))	(Leopoldinia_pulchra	Burretiokentia_grandiflora)))))	Calamus_caryotoides);
((((Podococcus_barteri	Iriartea_deltoidea)	Roystonea_regia)	((((Reinhardtia_gracilis	(Nypa_fruticans	Reinhardtia_simplex))	(Reinhardtia_paiewonskiana	Reinhardtia_latisecta))	(Attalea_speciosa	(Bactris_major	(Elaeis_guineensis	Elaeis_oleifera))))	(((Phoenix_dactylifera	Sabal_domingensis)	((Orania_palindan	Sclerosperma_profizianum)	Pseudophoenix_vinifera))	((Leopoldinia_pulchra	((Manicaria_saccifera	(Chamaedorea_seifrizii	Pelagodoxa_henryana))	((((Kentiopsis_piersoniorum	(Dypsis_decaryi	Dictyosperma_album))	Heterospathe_cagayanensis)	(Hydriastele_microspadix	Veitchia_spiralis))	((((Oenocarpus_bataua	Oenocarpus_minor)	Prestoea_acuminata)	Geonoma_undata)	Burretiokentia_grandiflora))))	Serenoa_repens))))	Calamus_caryotoides);
((Pelagodoxa_henryana	(((((Veitchia_spiralis	(((Kentiopsis_piersoniorum	Dictyosperma_album)	Heterospathe_cagayanensis)	Hydriastele_microspadix))	Dypsis_decaryi)	(((Oenocarpus_bataua	Oenocarpus_minor)	Prestoea_acuminata)	((Leopoldinia_pulchra	Burretiokentia_grandiflora)	Geonoma_undata)))	((((Nypa_fruticans	Serenoa_repens)	(Phoenix_dactylifera	Sabal_domingensis))	(Chamaedorea_seifrizii	((Orania_palindan	Sclerosperma_profizianum)	Pseudophoenix_vinifera)))	(((Podococcus_barteri	Iriartea_deltoidea)	Roystonea_regia)	(((Reinhardtia_gracilis	Reinhardtia_simplex)	(Reinhardtia_paiewonskiana	Reinhardtia_latisecta))	(Attalea_speciosa	(Bactris_major	(Elaeis_guineensis	Elaeis_oleifera)))))))	Manicaria_saccifera))	Calamus_caryotoides);
(((Reinhardtia_simplex	((Reinhardtia_gracilis	Reinhardtia_paiewonskiana)	Reinhardtia_latisecta))	((Attalea_speciosa	(Bactris_major	(Elaeis_guineensis	Elaeis_oleifera)))	(((((Manicaria_saccifera	Pelagodoxa_henryana)	(((Leopoldinia_pulchra	Burretiokentia_grandiflora)	((Veitchia_spiralis	((Kentiopsis_piersoniorum	Heterospathe_cagayanensis)	Hydriastele_microspadix))	(Dictyosperma_album	Dypsis_decaryi)))	(((Oenocarpus_bataua	Oenocarpus_minor)	Prestoea_acuminata)	Geonoma_undata)))	(((Serenoa_repens	Phoenix_dactylifera)	Sabal_domingensis)	(Chamaedorea_seifrizii	((Orania_palindan	Sclerosperma_profizianum)	Pseudophoenix_vinifera))))	((Nypa_fruticans	Podococcus_barteri)	Iriartea_deltoidea))	Roystonea_regia)))	Calamus_caryotoides);
((((Reinhardtia_gracilis	Reinhardtia_simplex)	(Reinhardtia_paiewonskiana	Reinhardtia_latisecta))	((Attalea_speciosa	(Bactris_major	(Elaeis_guineensis	Elaeis_oleifera)))	((((Manicaria_saccifera	Pelagodoxa_henryana)	((Leopoldinia_pulchra	((((Kentiopsis_piersoniorum	Dictyosperma_album)	Heterospathe_cagayanensis)	(Hydriastele_microspadix	Veitchia_spiralis))	Dypsis_decaryi))	(((Oenocarpus_bataua	(Burretiokentia_grandiflora	Oenocarpus_minor))	Prestoea_acuminata)	Geonoma_undata)))	((Phoenix_dactylifera	(Sabal_domingensis	Serenoa_repens))	(((Podococcus_barteri	Iriartea_deltoidea)	(Orania_palindan	Sclerosperma_profizianum))	((Nypa_fruticans	Chamaedorea_seifrizii)	Pseudophoenix_vinifera))))	Roystonea_regia)))	Calamus_caryotoides);
((Pelagodoxa_henryana	((((((Oenocarpus_bataua	Oenocarpus_minor)	Prestoea_acuminata)	((Burretiokentia_grandiflora	Geonoma_undata)	(Dypsis_decaryi	(Veitchia_spiralis	(((Kentiopsis_piersoniorum	Dictyosperma_album)	Heterospathe_cagayanensis)	Hydriastele_microspadix)))))	Leopoldinia_pulchra)	(((Sabal_domingensis	((Nypa_fruticans	Serenoa_repens)	Phoenix_dactylifera))	((Orania_palindan	(Sclerosperma_profizianum	(Podococcus_barteri	Iriartea_deltoidea)))	(Chamaedorea_seifrizii	Pseudophoenix_vinifera)))	(Roystonea_regia	(((Reinhardtia_gracilis	Reinhardtia_simplex)	(Reinhardtia_paiewonskiana	Reinhardtia_latisecta))	(Attalea_speciosa	(Bactris_major	(Elaeis_guineensis	Elaeis_oleifera)))))))	Manicaria_saccifera))	Calamus_caryotoides);
(((((Manicaria_saccifera	Pelagodoxa_henryana)	((Dypsis_decaryi	(Burretiokentia_grandiflora	(((Kentiopsis_piersoniorum	Dictyosperma_album)	Heterospathe_cagayanensis)	(Veitchia_spiralis	Hydriastele_microspadix))))	(((Oenocarpus_bataua	Oenocarpus_minor)	Prestoea_acuminata)	Geonoma_undata)))	(((Sabal_domingensis	Phoenix_dactylifera)	Serenoa_repens)	(Chamaedorea_seifrizii	(Pseudophoenix_vinifera	(Orania_palindan	Sclerosperma_profizianum)))))	((Leopoldinia_pulchra	(((Nypa_fruticans	Podococcus_barteri)	Iriartea_deltoidea)	Roystonea_regia))	(((Reinhardtia_gracilis	Reinhardtia_simplex)	(Reinhardtia_paiewonskiana	Reinhardtia_latisecta))	(Attalea_speciosa	(Bactris_major	(Elaeis_guineensis	Elaeis_oleifera))))))	Calamus_caryotoides);
((Chamaedorea_seifrizii	((Geonoma_undata	((Leopoldinia_pulchra	Burretiokentia_grandiflora)	(((((Sabal_domingensis	(Phoenix_dactylifera	(Nypa_fruticans	Serenoa_repens)))	(Pseudophoenix_vinifera	(Orania_palindan	Sclerosperma_profizianum)))	(((Podococcus_barteri	Iriartea_deltoidea)	Roystonea_regia)	(((Reinhardtia_gracilis	Reinhardtia_simplex)	(Reinhardtia_paiewonskiana	Reinhardtia_latisecta))	(Attalea_speciosa	(Bactris_major	(Elaeis_guineensis	Elaeis_oleifera))))))	(Manicaria_saccifera	Pelagodoxa_henryana))	((Oenocarpus_bataua	Oenocarpus_minor)	Prestoea_acuminata))))	(Dypsis_decaryi	((Kentiopsis_piersoniorum	((Hydriastele_microspadix	Heterospathe_cagayanensis)	Veitchia_spiralis))	Dictyosperma_album))))	Calamus_caryotoides);
((((Reinhardtia_simplex	Reinhardtia_gracilis)	(Reinhardtia_latisecta	Reinhardtia_paiewonskiana))	(Nypa_fruticans	(((((Manicaria_saccifera	Pelagodoxa_henryana)	(((Burretiokentia_grandiflora	Leopoldinia_pulchra)	((Heterospathe_cagayanensis	((Dypsis_decaryi	Dictyosperma_album)	Kentiopsis_piersoniorum))	(Veitchia_spiralis	Hydriastele_microspadix)))	((Prestoea_acuminata	(Oenocarpus_bataua	Oenocarpus_minor))	Geonoma_undata)))	(((Orania_palindan	Sclerosperma_profizianum)	(Pseudophoenix_vinifera	Chamaedorea_seifrizii))	(Phoenix_dactylifera	(Serenoa_repens	Sabal_domingensis))))	((Podococcus_barteri	Iriartea_deltoidea)	Roystonea_regia))	(Attalea_speciosa	(Bactris_major	(Elaeis_guineensis	Elaeis_oleifera))))))	Calamus_caryotoides);
((Leopoldinia_pulchra	(((((Prestoea_acuminata	(Oenocarpus_bataua	Oenocarpus_minor))	Geonoma_undata)	((((((Chamaedorea_seifrizii	Orania_palindan)	Sclerosperma_profizianum)	Pseudophoenix_vinifera)	(Sabal_domingensis	(Phoenix_dactylifera	(Nypa_fruticans	Serenoa_repens))))	(((Podococcus_barteri	Iriartea_deltoidea)	Roystonea_regia)	((Attalea_speciosa	(Bactris_major	(Elaeis_guineensis	Elaeis_oleifera)))	((Reinhardtia_simplex	Reinhardtia_gracilis)	(Reinhardtia_latisecta	Reinhardtia_paiewonskiana)))))	(Manicaria_saccifera	Pelagodoxa_henryana)))	((Veitchia_spiralis	(Hydriastele_microspadix	(Heterospathe_cagayanensis	(Dictyosperma_album	Kentiopsis_piersoniorum))))	Dypsis_decaryi))	Burretiokentia_grandiflora))	Calamus_caryotoides);
(((Prestoea_acuminata	(Oenocarpus_bataua	Oenocarpus_minor))	(((((Podococcus_barteri	Iriartea_deltoidea)	(Roystonea_regia	((Attalea_speciosa	(Bactris_major	(Elaeis_guineensis	Elaeis_oleifera)))	((Reinhardtia_simplex	Reinhardtia_gracilis)	(Reinhardtia_latisecta	Reinhardtia_paiewonskiana)))))	((((Orania_palindan	Sclerosperma_profizianum)	((Nypa_fruticans	Chamaedorea_seifrizii)	Pseudophoenix_vinifera))	(Sabal_domingensis	(Phoenix_dactylifera	Serenoa_repens)))	(Manicaria_saccifera	Pelagodoxa_henryana)))	(Burretiokentia_grandiflora	Geonoma_undata))	((((Heterospathe_cagayanensis	(Dictyosperma_album	Kentiopsis_piersoniorum))	(Veitchia_spiralis	Hydriastele_microspadix))	Dypsis_decaryi)	Leopoldinia_pulchra)))	Calamus_caryotoides);
(((((((Dictyosperma_album	Kentiopsis_piersoniorum)	(Hydriastele_microspadix	Heterospathe_cagayanensis))	(Burretiokentia_grandiflora	Veitchia_spiralis))	(Chamaedorea_seifrizii	Dypsis_decaryi))	(Geonoma_undata	((((((Orania_palindan	Sclerosperma_profizianum)	Pseudophoenix_vinifera)	(Sabal_domingensis	(Phoenix_dactylifera	Serenoa_repens)))	((Podococcus_barteri	Iriartea_deltoidea)	(Roystonea_regia	((Attalea_speciosa	(Bactris_major	(Elaeis_guineensis	Elaeis_oleifera)))	(((Nypa_fruticans	Reinhardtia_simplex)	Reinhardtia_gracilis)	(Reinhardtia_latisecta	Reinhardtia_paiewonskiana))))))	(Manicaria_saccifera	Pelagodoxa_henryana))	(Prestoea_acuminata	(Oenocarpus_bataua	Oenocarpus_minor)))))	Leopoldinia_pulchra)	Calamus_caryotoides);
((((((((((Nypa_fruticans	Serenoa_repens)	(Podococcus_barteri	Iriartea_deltoidea))	((Sabal_domingensis	Phoenix_dactylifera)	(((Orania_palindan	Sclerosperma_profizianum)	Pseudophoenix_vinifera)	Chamaedorea_seifrizii)))	(Roystonea_regia	((Attalea_speciosa	(Bactris_major	(Elaeis_guineensis	Elaeis_oleifera)))	((Reinhardtia_simplex	Reinhardtia_gracilis)	(Reinhardtia_latisecta	Reinhardtia_paiewonskiana)))))	(Manicaria_saccifera	Pelagodoxa_henryana))	(Prestoea_acuminata	(Oenocarpus_bataua	Oenocarpus_minor)))	(((((Kentiopsis_piersoniorum	Heterospathe_cagayanensis)	Hydriastele_microspadix)	(Burretiokentia_grandiflora	Veitchia_spiralis))	Dypsis_decaryi)	Dictyosperma_album))	Geonoma_undata)	Leopoldinia_pulchra)	Calamus_caryotoides);
(((Roystonea_regia	(Podococcus_barteri	Iriartea_deltoidea))	(((Attalea_speciosa	((Nypa_fruticans	Chamaedorea_seifrizii)	(Bactris_major	(Elaeis_guineensis	Elaeis_oleifera))))	((Reinhardtia_simplex	Reinhardtia_gracilis)	(Reinhardtia_latisecta	Reinhardtia_paiewonskiana)))	(((Manicaria_saccifera	Pelagodoxa_henryana)	((Prestoea_acuminata	(Oenocarpus_bataua	Oenocarpus_minor))	(Leopoldinia_pulchra	((((Hydriastele_microspadix	Veitchia_spiralis)	((Dictyosperma_album	Kentiopsis_piersoniorum)	Heterospathe_cagayanensis))	Dypsis_decaryi)	(Burretiokentia_grandiflora	Geonoma_undata)))))	((Sabal_domingensis	(Serenoa_repens	Phoenix_dactylifera))	(Orania_palindan	(Sclerosperma_profizianum	Pseudophoenix_vinifera))))))	Calamus_caryotoides);
(((Roystonea_regia	(Podococcus_barteri	Iriartea_deltoidea))	((((Bactris_major	(Attalea_speciosa	(Elaeis_guineensis	Elaeis_oleifera)))	((Reinhardtia_simplex	Reinhardtia_gracilis)	(Reinhardtia_latisecta	Reinhardtia_paiewonskiana)))	((Manicaria_saccifera	Pelagodoxa_henryana)	((Burretiokentia_grandiflora	Leopoldinia_pulchra)	(((Veitchia_spiralis	(((Dictyosperma_album	Kentiopsis_piersoniorum)	Heterospathe_cagayanensis)	Hydriastele_microspadix))	Dypsis_decaryi)	(Geonoma_undata	(Prestoea_acuminata	(Oenocarpus_bataua	Oenocarpus_minor)))))))	((Chamaedorea_seifrizii	((Nypa_fruticans	Serenoa_repens)	(Phoenix_dactylifera	Sabal_domingensis)))	(Pseudophoenix_vinifera	(Orania_palindan	Sclerosperma_profizianum)))))	Calamus_caryotoides);
((Prestoea_acuminata	((Oenocarpus_bataua	Oenocarpus_minor)	((((((Roystonea_regia	((Nypa_fruticans	Podococcus_barteri)	Iriartea_deltoidea))	((Chamaedorea_seifrizii	(Attalea_speciosa	((Elaeis_guineensis	Elaeis_oleifera)	Bactris_major)))	(Reinhardtia_simplex	(Reinhardtia_latisecta	(Reinhardtia_paiewonskiana	Reinhardtia_gracilis)))))	((Phoenix_dactylifera	(Serenoa_repens	Sabal_domingensis))	(Pseudophoenix_vinifera	(Orania_palindan	Sclerosperma_profizianum))))	(Manicaria_saccifera	Pelagodoxa_henryana))	((((Burretiokentia_grandiflora	Veitchia_spiralis)	(((Dictyosperma_album	Kentiopsis_piersoniorum)	Heterospathe_cagayanensis)	Hydriastele_microspadix))	Dypsis_decaryi)	Leopoldinia_pulchra))	Geonoma_undata)))	Calamus_caryotoides);
((Attalea_speciosa	(((Elaeis_guineensis	Elaeis_oleifera)	Bactris_major)	(((Reinhardtia_gracilis	Reinhardtia_simplex)	(Reinhardtia_latisecta	Reinhardtia_paiewonskiana))	(((Phoenix_dactylifera	((Nypa_fruticans	Serenoa_repens)	Sabal_domingensis))	((Chamaedorea_seifrizii	Pseudophoenix_vinifera)	(Orania_palindan	Sclerosperma_profizianum)))	((Roystonea_regia	(Podococcus_barteri	Iriartea_deltoidea))	((Manicaria_saccifera	Pelagodoxa_henryana)	(Leopoldinia_pulchra	((Geonoma_undata	(Prestoea_acuminata	(Oenocarpus_bataua	Oenocarpus_minor)))	(((Burretiokentia_grandiflora	Veitchia_spiralis)	(((Dictyosperma_album	Kentiopsis_piersoniorum)	Heterospathe_cagayanensis)	Hydriastele_microspadix))	Dypsis_decaryi)))))))))	Calamus_caryotoides);
((Chamaedorea_seifrizii	(Pseudophoenix_vinifera	((Orania_palindan	Sclerosperma_profizianum)	((((Manicaria_saccifera	Pelagodoxa_henryana)	(((Veitchia_spiralis	(((Dictyosperma_album	Kentiopsis_piersoniorum)	Heterospathe_cagayanensis)	Hydriastele_microspadix))	Dypsis_decaryi)	((Burretiokentia_grandiflora	Leopoldinia_pulchra)	(Geonoma_undata	(Prestoea_acuminata	(Oenocarpus_bataua	Oenocarpus_minor))))))	(((Attalea_speciosa	((Elaeis_guineensis	Elaeis_oleifera)	Bactris_major))	((Reinhardtia_gracilis	Reinhardtia_simplex)	(Reinhardtia_latisecta	Reinhardtia_paiewonskiana)))	(Roystonea_regia	((Nypa_fruticans	Podococcus_barteri)	Iriartea_deltoidea))))	((Phoenix_dactylifera	Sabal_domingensis)	Serenoa_repens)))))	Calamus_caryotoides);
((((((Pseudophoenix_vinifera	(((Iriartea_deltoidea	Podococcus_barteri)	Sclerosperma_profizianum)	Orania_palindan))	(Sabal_domingensis	Phoenix_dactylifera))	(Serenoa_repens	((Pelagodoxa_henryana	(Chamaedorea_seifrizii	Manicaria_saccifera))	((Geonoma_undata	(Prestoea_acuminata	(Oenocarpus_minor	Oenocarpus_bataua)))	(((Dypsis_decaryi	(Veitchia_spiralis	(Hydriastele_microspadix	Heterospathe_cagayanensis)))	(Kentiopsis_piersoniorum	Dictyosperma_album))	(Burretiokentia_grandiflora	Leopoldinia_pulchra))))))	(((Elaeis_oleifera	Elaeis_guineensis)	Bactris_major)	((((Reinhardtia_gracilis	Reinhardtia_simplex)	(Reinhardtia_paiewonskiana	Reinhardtia_latisecta))	Nypa_fruticans)	Attalea_speciosa)))	Roystonea_regia)	Calamus_caryotoides);
((Pelagodoxa_henryana	(Manicaria_saccifera	((((Prestoea_acuminata	(Oenocarpus_minor	Oenocarpus_bataua))	(((Dypsis_decaryi	((Veitchia_spiralis	Hydriastele_microspadix)	(Heterospathe_cagayanensis	Kentiopsis_piersoniorum)))	Dictyosperma_album)	(Burretiokentia_grandiflora	Leopoldinia_pulchra)))	Geonoma_undata)	((((Sclerosperma_profizianum	Orania_palindan)	(Chamaedorea_seifrizii	Pseudophoenix_vinifera))	(Sabal_domingensis	((Nypa_fruticans	Serenoa_repens)	Phoenix_dactylifera)))	(((Attalea_speciosa	(Bactris_major	(Elaeis_oleifera	Elaeis_guineensis)))	((Reinhardtia_gracilis	Reinhardtia_simplex)	(Reinhardtia_paiewonskiana	Reinhardtia_latisecta)))	((Iriartea_deltoidea	Podococcus_barteri)	Roystonea_regia))))))	Calamus_caryotoides);
((Pelagodoxa_henryana	(Manicaria_saccifera	((((((Prestoea_acuminata	(Oenocarpus_minor	Oenocarpus_bataua))	Geonoma_undata)	Leopoldinia_pulchra)	(((Dypsis_decaryi	Veitchia_spiralis)	Hydriastele_microspadix)	(Dictyosperma_album	(Heterospathe_cagayanensis	Kentiopsis_piersoniorum))))	((((Orania_palindan	((Chamaedorea_seifrizii	Pseudophoenix_vinifera)	Sclerosperma_profizianum))	(((Nypa_fruticans	Serenoa_repens)	Sabal_domingensis)	Phoenix_dactylifera))	((Attalea_speciosa	(Bactris_major	(Elaeis_oleifera	Elaeis_guineensis)))	((Reinhardtia_gracilis	Reinhardtia_simplex)	(Reinhardtia_paiewonskiana	Reinhardtia_latisecta))))	((Iriartea_deltoidea	Podococcus_barteri)	Roystonea_regia)))	Burretiokentia_grandiflora)))	Calamus_caryotoides);
((Pelagodoxa_henryana	(Manicaria_saccifera	(((((Prestoea_acuminata	(Oenocarpus_minor	Oenocarpus_bataua))	Geonoma_undata)	(Burretiokentia_grandiflora	Leopoldinia_pulchra))	((Veitchia_spiralis	(Hydriastele_microspadix	(Heterospathe_cagayanensis	(Kentiopsis_piersoniorum	Dictyosperma_album))))	Dypsis_decaryi))	(((Iriartea_deltoidea	Podococcus_barteri)	Roystonea_regia)	(((Attalea_speciosa	(Bactris_major	(Elaeis_oleifera	Elaeis_guineensis)))	((Reinhardtia_gracilis	Reinhardtia_simplex)	(Reinhardtia_paiewonskiana	Reinhardtia_latisecta)))	(((Sabal_domingensis	((Nypa_fruticans	Serenoa_repens)	Phoenix_dactylifera))	((Orania_palindan	Sclerosperma_profizianum)	Pseudophoenix_vinifera))	Chamaedorea_seifrizii))))))	Calamus_caryotoides);
((Attalea_speciosa	((Bactris_major	(Elaeis_oleifera	Elaeis_guineensis))	(((Nypa_fruticans	(Reinhardtia_gracilis	Reinhardtia_simplex))	(Reinhardtia_paiewonskiana	Reinhardtia_latisecta))	(((Sabal_domingensis	(Serenoa_repens	(Burretiokentia_grandiflora	Phoenix_dactylifera)))	((Orania_palindan	Sclerosperma_profizianum)	(Chamaedorea_seifrizii	Pseudophoenix_vinifera)))	(((Pelagodoxa_henryana	Manicaria_saccifera)	(Leopoldinia_pulchra	(((Veitchia_spiralis	(Hydriastele_microspadix	(Heterospathe_cagayanensis	(Kentiopsis_piersoniorum	Dictyosperma_album))))	Dypsis_decaryi)	((Prestoea_acuminata	(Oenocarpus_minor	Oenocarpus_bataua))	Geonoma_undata))))	((Iriartea_deltoidea	Podococcus_barteri)	Roystonea_regia))))))	Calamus_caryotoides);
((Roystonea_regia	(((Attalea_speciosa	(Bactris_major	(Elaeis_oleifera	Elaeis_guineensis)))	((Reinhardtia_gracilis	(Nypa_fruticans	Reinhardtia_simplex))	(Reinhardtia_paiewonskiana	Reinhardtia_latisecta)))	(((Pelagodoxa_henryana	Manicaria_saccifera)	(((Prestoea_acuminata	(Oenocarpus_minor	Oenocarpus_bataua))	Geonoma_undata)	((Burretiokentia_grandiflora	Leopoldinia_pulchra)	((Hydriastele_microspadix	(Heterospathe_cagayanensis	(Kentiopsis_piersoniorum	Dictyosperma_album)))	(Dypsis_decaryi	Veitchia_spiralis)))))	((Iriartea_deltoidea	Podococcus_barteri)	((Phoenix_dactylifera	(Sabal_domingensis	Serenoa_repens))	((Orania_palindan	Sclerosperma_profizianum)	(Chamaedorea_seifrizii	Pseudophoenix_vinifera)))))))	Calamus_caryotoides);
(((Prestoea_acuminata	(Oenocarpus_minor	Oenocarpus_bataua))	((Burretiokentia_grandiflora	Geonoma_undata)	(Leopoldinia_pulchra	(((((Phoenix_dactylifera	(Sabal_domingensis	Serenoa_repens))	(((Orania_palindan	Sclerosperma_profizianum)	Pseudophoenix_vinifera)	Chamaedorea_seifrizii))	((Roystonea_regia	(Iriartea_deltoidea	Podococcus_barteri))	((Attalea_speciosa	(Bactris_major	(Elaeis_oleifera	Elaeis_guineensis)))	(((Reinhardtia_gracilis	Reinhardtia_simplex)	Nypa_fruticans)	(Reinhardtia_paiewonskiana	Reinhardtia_latisecta)))))	(Pelagodoxa_henryana	Manicaria_saccifera))	((Veitchia_spiralis	(Hydriastele_microspadix	(Heterospathe_cagayanensis	(Kentiopsis_piersoniorum	Dictyosperma_album))))	Dypsis_decaryi)))))	Calamus_caryotoides);
((Chamaedorea_seifrizii	((((((Bactris_major	((Elaeis_oleifera	Elaeis_guineensis)	Attalea_speciosa))	((Reinhardtia_gracilis	Reinhardtia_simplex)	(Reinhardtia_paiewonskiana	Reinhardtia_latisecta)))	Roystonea_regia)	((Pelagodoxa_henryana	Manicaria_saccifera)	((((Veitchia_spiralis	(Kentiopsis_piersoniorum	(Hydriastele_microspadix	Heterospathe_cagayanensis)))	Dictyosperma_album)	Dypsis_decaryi)	((Prestoea_acuminata	(Oenocarpus_minor	Oenocarpus_bataua))	((Burretiokentia_grandiflora	Geonoma_undata)	Leopoldinia_pulchra)))))	(Iriartea_deltoidea	Podococcus_barteri))	(((Orania_palindan	Sclerosperma_profizianum)	Pseudophoenix_vinifera)	(Sabal_domingensis	((Nypa_fruticans	Serenoa_repens)	Phoenix_dactylifera)))))	Calamus_caryotoides);
((Leopoldinia_pulchra	((Roystonea_regia	((((Pelagodoxa_henryana	Manicaria_saccifera)	(((Veitchia_spiralis	(Hydriastele_microspadix	(Heterospathe_cagayanensis	(Dictyosperma_album	Kentiopsis_piersoniorum))))	Dypsis_decaryi)	((Prestoea_acuminata	(Oenocarpus_minor	Oenocarpus_bataua))	Geonoma_undata)))	((Serenoa_repens	(Iriartea_deltoidea	Podococcus_barteri))	(((Orania_palindan	Sclerosperma_profizianum)	(Chamaedorea_seifrizii	Pseudophoenix_vinifera))	(Sabal_domingensis	Phoenix_dactylifera))))	((Attalea_speciosa	(Bactris_major	(Elaeis_oleifera	Elaeis_guineensis)))	((Reinhardtia_gracilis	(Nypa_fruticans	Reinhardtia_simplex))	(Reinhardtia_paiewonskiana	Reinhardtia_latisecta)))))	Burretiokentia_grandiflora))	Calamus_caryotoides);
((Attalea_speciosa	((Bactris_major	(Elaeis_oleifera	Elaeis_guineensis))	((Reinhardtia_simplex	((Reinhardtia_paiewonskiana	Reinhardtia_gracilis)	Reinhardtia_latisecta))	(Roystonea_regia	(((Pelagodoxa_henryana	Manicaria_saccifera)	((Prestoea_acuminata	(Oenocarpus_minor	Oenocarpus_bataua))	((((Veitchia_spiralis	((Burretiokentia_grandiflora	(Dictyosperma_album	Kentiopsis_piersoniorum))	(Hydriastele_microspadix	Heterospathe_cagayanensis)))	Dypsis_decaryi)	Geonoma_undata)	Leopoldinia_pulchra)))	(((Nypa_fruticans	Serenoa_repens)	(Iriartea_deltoidea	Podococcus_barteri))	((Sabal_domingensis	Phoenix_dactylifera)	(((Orania_palindan	Sclerosperma_profizianum)	Pseudophoenix_vinifera)	Chamaedorea_seifrizii))))))))	Calamus_caryotoides);
((Pelagodoxa_henryana	((((((Burretiokentia_grandiflora	Geonoma_undata)	((Veitchia_spiralis	((Heterospathe_cagayanensis	(Kentiopsis_piersoniorum	Dictyosperma_album))	Hydriastele_microspadix))	Dypsis_decaryi))	Leopoldinia_pulchra)	(Prestoea_acuminata	(Oenocarpus_bataua	Oenocarpus_minor)))	((Roystonea_regia	(Podococcus_barteri	Iriartea_deltoidea))	((Attalea_speciosa	(Bactris_major	(Elaeis_oleifera	Elaeis_guineensis)))	(((Reinhardtia_latisecta	Reinhardtia_paiewonskiana)	(Reinhardtia_gracilis	(Nypa_fruticans	Reinhardtia_simplex)))	((Sabal_domingensis	(Phoenix_dactylifera	Serenoa_repens))	((Sclerosperma_profizianum	Orania_palindan)	(Chamaedorea_seifrizii	Pseudophoenix_vinifera)))))))	Manicaria_saccifera))	Calamus_caryotoides);
((Pelagodoxa_henryana	(((((((Veitchia_spiralis	((Heterospathe_cagayanensis	Kentiopsis_piersoniorum)	Hydriastele_microspadix))	Dypsis_decaryi)	Dictyosperma_album)	Leopoldinia_pulchra)	((Burretiokentia_grandiflora	Geonoma_undata)	(Prestoea_acuminata	(Oenocarpus_bataua	Oenocarpus_minor))))	((Podococcus_barteri	Iriartea_deltoidea)	((Roystonea_regia	(((Reinhardtia_latisecta	Reinhardtia_paiewonskiana)	(Reinhardtia_gracilis	Reinhardtia_simplex))	((Elaeis_oleifera	Elaeis_guineensis)	(Attalea_speciosa	Bactris_major))))	((Sabal_domingensis	((Nypa_fruticans	Serenoa_repens)	Phoenix_dactylifera))	(Chamaedorea_seifrizii	((Sclerosperma_profizianum	Orania_palindan)	Pseudophoenix_vinifera))))))	Manicaria_saccifera))	Calamus_caryotoides);
((Leopoldinia_pulchra	(((Burretiokentia_grandiflora	Geonoma_undata)	(((((((Serenoa_repens	Sabal_domingensis)	Phoenix_dactylifera)	(Chamaedorea_seifrizii	((Sclerosperma_profizianum	(Orania_palindan	Podococcus_barteri))	Pseudophoenix_vinifera)))	Iriartea_deltoidea)	(Roystonea_regia	(((Reinhardtia_latisecta	Reinhardtia_paiewonskiana)	(Reinhardtia_gracilis	(Nypa_fruticans	Reinhardtia_simplex)))	(Attalea_speciosa	(Bactris_major	(Elaeis_oleifera	Elaeis_guineensis))))))	(Manicaria_saccifera	Pelagodoxa_henryana))	(Prestoea_acuminata	(Oenocarpus_bataua	Oenocarpus_minor))))	((Veitchia_spiralis	((Heterospathe_cagayanensis	(Dictyosperma_album	Kentiopsis_piersoniorum))	Hydriastele_microspadix))	Dypsis_decaryi)))	Calamus_caryotoides);
(((Prestoea_acuminata	(Oenocarpus_bataua	Oenocarpus_minor))	((((((((Reinhardtia_latisecta	Reinhardtia_paiewonskiana)	(Reinhardtia_gracilis	Reinhardtia_simplex))	(Roystonea_regia	((Sabal_domingensis	(Phoenix_dactylifera	Serenoa_repens))	((Sclerosperma_profizianum	Orania_palindan)	(Pseudophoenix_vinifera	Chamaedorea_seifrizii)))))	((Nypa_fruticans	Podococcus_barteri)	Iriartea_deltoidea))	((Elaeis_oleifera	Elaeis_guineensis)	(Attalea_speciosa	Bactris_major)))	(Manicaria_saccifera	Pelagodoxa_henryana))	(((Veitchia_spiralis	((Heterospathe_cagayanensis	Kentiopsis_piersoniorum)	Hydriastele_microspadix))	(Dypsis_decaryi	Dictyosperma_album))	Leopoldinia_pulchra))	(Burretiokentia_grandiflora	Geonoma_undata)))	Calamus_caryotoides);
((Pelagodoxa_henryana	((((((Heterospathe_cagayanensis	((Dypsis_decaryi	(Burretiokentia_grandiflora	Dictyosperma_album))	Kentiopsis_piersoniorum))	(Hydriastele_microspadix	Veitchia_spiralis))	(Leopoldinia_pulchra	(Geonoma_undata	(Prestoea_acuminata	(Oenocarpus_bataua	Oenocarpus_minor)))))	((Roystonea_regia	(Serenoa_repens	(Podococcus_barteri	Iriartea_deltoidea)))	((Bactris_major	((Elaeis_oleifera	Elaeis_guineensis)	Attalea_speciosa))	((Reinhardtia_latisecta	Reinhardtia_paiewonskiana)	(Nypa_fruticans	(Reinhardtia_gracilis	Reinhardtia_simplex))))))	((Sabal_domingensis	Phoenix_dactylifera)	((Sclerosperma_profizianum	Orania_palindan)	(Pseudophoenix_vinifera	Chamaedorea_seifrizii))))	Manicaria_saccifera))	Calamus_caryotoides);
((Leopoldinia_pulchra	((((Burretiokentia_grandiflora	Geonoma_undata)	((Heterospathe_cagayanensis	((Dypsis_decaryi	Dictyosperma_album)	Kentiopsis_piersoniorum))	(Hydriastele_microspadix	Veitchia_spiralis)))	((((((Elaeis_oleifera	Elaeis_guineensis)	(Attalea_speciosa	Bactris_major))	((Reinhardtia_latisecta	Reinhardtia_paiewonskiana)	(Reinhardtia_gracilis	Reinhardtia_simplex)))	Roystonea_regia)	(((((Pseudophoenix_vinifera	Sclerosperma_profizianum)	Orania_palindan)	(Nypa_fruticans	Chamaedorea_seifrizii))	((Serenoa_repens	Phoenix_dactylifera)	Sabal_domingensis))	(Podococcus_barteri	Iriartea_deltoidea)))	(Manicaria_saccifera	Pelagodoxa_henryana)))	(Prestoea_acuminata	(Oenocarpus_bataua	Oenocarpus_minor))))	Calamus_caryotoides);
(((Veitchia_spiralis	((Heterospathe_cagayanensis	((Dypsis_decaryi	Dictyosperma_album)	Kentiopsis_piersoniorum))	Hydriastele_microspadix))	((Geonoma_undata	(Prestoea_acuminata	(Oenocarpus_bataua	Oenocarpus_minor)))	((((Nypa_fruticans	Serenoa_repens)	(Podococcus_barteri	Iriartea_deltoidea))	(((((Pseudophoenix_vinifera	Chamaedorea_seifrizii)	(Sclerosperma_profizianum	Orania_palindan))	((Burretiokentia_grandiflora	Phoenix_dactylifera)	Sabal_domingensis))	(Manicaria_saccifera	Pelagodoxa_henryana))	(((Bactris_major	((Elaeis_oleifera	Elaeis_guineensis)	Attalea_speciosa))	(((Reinhardtia_gracilis	Reinhardtia_latisecta)	Reinhardtia_paiewonskiana)	Reinhardtia_simplex))	Roystonea_regia)))	Leopoldinia_pulchra)))	Calamus_caryotoides);
((Chamaedorea_seifrizii	(((Sclerosperma_profizianum	Orania_palindan)	((((Nypa_fruticans	Serenoa_repens)	Phoenix_dactylifera)	Sabal_domingensis)	(((((((Veitchia_spiralis	((Heterospathe_cagayanensis	Kentiopsis_piersoniorum)	Hydriastele_microspadix))	(Dypsis_decaryi	Dictyosperma_album))	Leopoldinia_pulchra)	((Burretiokentia_grandiflora	Geonoma_undata)	(Prestoea_acuminata	(Oenocarpus_bataua	Oenocarpus_minor))))	(Manicaria_saccifera	Pelagodoxa_henryana))	((Attalea_speciosa	(Bactris_major	(Elaeis_oleifera	Elaeis_guineensis)))	(((Reinhardtia_paiewonskiana	Reinhardtia_gracilis)	Reinhardtia_latisecta)	Reinhardtia_simplex)))	(Roystonea_regia	(Podococcus_barteri	Iriartea_deltoidea)))))	Pseudophoenix_vinifera))	Calamus_caryotoides);
((((Reinhardtia_paiewonskiana	Reinhardtia_latisecta)	(Reinhardtia_gracilis	(Nypa_fruticans	Reinhardtia_simplex)))	(((((Chamaedorea_seifrizii	((Sclerosperma_profizianum	Orania_palindan)	Pseudophoenix_vinifera))	((Serenoa_repens	Phoenix_dactylifera)	Sabal_domingensis))	(((Burretiokentia_grandiflora	Geonoma_undata)	((Prestoea_acuminata	(Oenocarpus_bataua	Oenocarpus_minor))	(((Veitchia_spiralis	((Heterospathe_cagayanensis	Kentiopsis_piersoniorum)	Hydriastele_microspadix))	(Dypsis_decaryi	Dictyosperma_album))	Leopoldinia_pulchra)))	(Manicaria_saccifera	Pelagodoxa_henryana)))	((Podococcus_barteri	Iriartea_deltoidea)	Roystonea_regia))	(Attalea_speciosa	(Bactris_major	(Elaeis_oleifera	Elaeis_guineensis)))))	Calamus_caryotoides);
(((Prestoea_acuminata	(Oenocarpus_bataua	Oenocarpus_minor))	(((((Veitchia_spiralis	((Heterospathe_cagayanensis	Kentiopsis_piersoniorum)	Hydriastele_microspadix))	(Dypsis_decaryi	Dictyosperma_album))	(Burretiokentia_grandiflora	Leopoldinia_pulchra))	((Manicaria_saccifera	Pelagodoxa_henryana)	((((Podococcus_barteri	Iriartea_deltoidea)	Roystonea_regia)	((Attalea_speciosa	(Bactris_major	(Elaeis_oleifera	Elaeis_guineensis)))	((Reinhardtia_paiewonskiana	Reinhardtia_latisecta)	((Reinhardtia_gracilis	Reinhardtia_simplex)	Nypa_fruticans))))	((Chamaedorea_seifrizii	((Sclerosperma_profizianum	Orania_palindan)	Pseudophoenix_vinifera))	(Serenoa_repens	(Phoenix_dactylifera	Sabal_domingensis))))))	Geonoma_undata))	Calamus_caryotoides);
((Bactris_major	((Elaeis_oleifera	Elaeis_guineensis)	(Attalea_speciosa	(((Reinhardtia_latisecta	Reinhardtia_paiewonskiana)	(Reinhardtia_gracilis	Reinhardtia_simplex))	(((Iriartea_deltoidea	Podococcus_barteri)	Roystonea_regia)	((((Chamaedorea_seifrizii	Pseudophoenix_vinifera)	(Sclerosperma_profizianum	Orania_palindan))	((Phoenix_dactylifera	Sabal_domingensis)	(Nypa_fruticans	Serenoa_repens)))	((Manicaria_saccifera	Pelagodoxa_henryana)	(((Burretiokentia_grandiflora	Geonoma_undata)	((Oenocarpus_minor	Oenocarpus_bataua)	Prestoea_acuminata))	((Dypsis_decaryi	(Veitchia_spiralis	(Hydriastele_microspadix	((Kentiopsis_piersoniorum	Dictyosperma_album)	Heterospathe_cagayanensis))))	Leopoldinia_pulchra)))))))))	Calamus_caryotoides);
((Leopoldinia_pulchra	(((Burretiokentia_grandiflora	Geonoma_undata)	((((Roystonea_regia	((Attalea_speciosa	(Bactris_major	(Elaeis_oleifera	Elaeis_guineensis)))	((Reinhardtia_latisecta	Reinhardtia_paiewonskiana)	(Reinhardtia_gracilis	Reinhardtia_simplex))))	((((Chamaedorea_seifrizii	Pseudophoenix_vinifera)	(Sclerosperma_profizianum	Orania_palindan))	(Phoenix_dactylifera	((Nypa_fruticans	Serenoa_repens)	Sabal_domingensis)))	(Iriartea_deltoidea	Podococcus_barteri)))	(Manicaria_saccifera	Pelagodoxa_henryana))	((Oenocarpus_minor	Oenocarpus_bataua)	Prestoea_acuminata)))	(Dypsis_decaryi	(((Kentiopsis_piersoniorum	Dictyosperma_album)	Heterospathe_cagayanensis)	(Veitchia_spiralis	Hydriastele_microspadix)))))	Calamus_caryotoides);
((Leopoldinia_pulchra	((((((Oenocarpus_minor	Oenocarpus_bataua)	Prestoea_acuminata)	Geonoma_undata)	((Roystonea_regia	(((Elaeis_oleifera	Elaeis_guineensis)	(Attalea_speciosa	Bactris_major))	((Reinhardtia_latisecta	Reinhardtia_paiewonskiana)	(Reinhardtia_gracilis	Reinhardtia_simplex))))	((Iriartea_deltoidea	Podococcus_barteri)	((Chamaedorea_seifrizii	(Pseudophoenix_vinifera	(Sclerosperma_profizianum	Orania_palindan)))	((Phoenix_dactylifera	Sabal_domingensis)	(Nypa_fruticans	Serenoa_repens))))))	(Dypsis_decaryi	(((Hydriastele_microspadix	(Heterospathe_cagayanensis	Kentiopsis_piersoniorum))	Veitchia_spiralis)	Dictyosperma_album)))	(Manicaria_saccifera	(Burretiokentia_grandiflora	Pelagodoxa_henryana))))	Calamus_caryotoides);
((Attalea_speciosa	((Bactris_major	(Elaeis_oleifera	Elaeis_guineensis))	(((Reinhardtia_latisecta	Reinhardtia_paiewonskiana)	(Reinhardtia_gracilis	Reinhardtia_simplex))	((((((Iriartea_deltoidea	Podococcus_barteri)	(Sclerosperma_profizianum	Orania_palindan))	(Chamaedorea_seifrizii	Pseudophoenix_vinifera))	((Phoenix_dactylifera	Sabal_domingensis)	(Nypa_fruticans	Serenoa_repens)))	((Pelagodoxa_henryana	(Manicaria_saccifera	Burretiokentia_grandiflora))	(((((Oenocarpus_minor	Oenocarpus_bataua)	Prestoea_acuminata)	Geonoma_undata)	Leopoldinia_pulchra)	(Dypsis_decaryi	((Hydriastele_microspadix	(Heterospathe_cagayanensis	(Kentiopsis_piersoniorum	Dictyosperma_album)))	Veitchia_spiralis)))))	Roystonea_regia))))	Calamus_caryotoides);
((((((((Iriartea_deltoidea	Podococcus_barteri)	Roystonea_regia)	((((Phoenix_dactylifera	Sabal_domingensis)	Serenoa_repens)	(Pseudophoenix_vinifera	(Sclerosperma_profizianum	Orania_palindan)))	((Attalea_speciosa	((Chamaedorea_seifrizii	Bactris_major)	(Elaeis_oleifera	Elaeis_guineensis)))	((Reinhardtia_latisecta	Reinhardtia_paiewonskiana)	(Reinhardtia_gracilis	(Nypa_fruticans	Reinhardtia_simplex))))))	(Pelagodoxa_henryana	Manicaria_saccifera))	(((Oenocarpus_minor	Oenocarpus_bataua)	Prestoea_acuminata)	(Burretiokentia_grandiflora	Leopoldinia_pulchra)))	Geonoma_undata)	((Heterospathe_cagayanensis	(Kentiopsis_piersoniorum	(Dypsis_decaryi	Dictyosperma_album)))	(Veitchia_spiralis	Hydriastele_microspadix)))	Calamus_caryotoides);
((Pelagodoxa_henryana	(Manicaria_saccifera	((Leopoldinia_pulchra	(((Burretiokentia_grandiflora	Geonoma_undata)	(Veitchia_spiralis	(Hydriastele_microspadix	(Heterospathe_cagayanensis	(Kentiopsis_piersoniorum	(Dypsis_decaryi	Dictyosperma_album))))))	((Oenocarpus_minor	Oenocarpus_bataua)	Prestoea_acuminata)))	((Roystonea_regia	(((Bactris_major	Attalea_speciosa)	(Elaeis_oleifera	Elaeis_guineensis))	((Reinhardtia_latisecta	Reinhardtia_paiewonskiana)	(Reinhardtia_gracilis	Reinhardtia_simplex))))	(((Phoenix_dactylifera	Sabal_domingensis)	(Nypa_fruticans	Serenoa_repens))	((Chamaedorea_seifrizii	Pseudophoenix_vinifera)	(Sclerosperma_profizianum	((Iriartea_deltoidea	Podococcus_barteri)	Orania_palindan))))))))	Calamus_caryotoides);
((Chamaedorea_seifrizii	(Pseudophoenix_vinifera	((Sclerosperma_profizianum	((Iriartea_deltoidea	Podococcus_barteri)	Orania_palindan))	((((Pelagodoxa_henryana	Manicaria_saccifera)	((Geonoma_undata	((Burretiokentia_grandiflora	Leopoldinia_pulchra)	((Veitchia_spiralis	((Kentiopsis_piersoniorum	Dictyosperma_album)	(Hydriastele_microspadix	Heterospathe_cagayanensis)))	Dypsis_decaryi)))	((Oenocarpus_minor	Oenocarpus_bataua)	Prestoea_acuminata)))	(Roystonea_regia	(((Bactris_major	Attalea_speciosa)	(Elaeis_oleifera	Elaeis_guineensis))	((Reinhardtia_latisecta	Reinhardtia_paiewonskiana)	(Reinhardtia_gracilis	(Nypa_fruticans	Reinhardtia_simplex))))))	(Serenoa_repens	(Phoenix_dactylifera	Sabal_domingensis))))))	Calamus_caryotoides);
((Roystonea_regia	(Iriartea_deltoidea	((((Sabal_domingensis	(Serenoa_repens	Phoenix_dactylifera))	(Pseudophoenix_vinifera	((Sclerosperma_profizianum	Orania_palindan)	Podococcus_barteri)))	(((Bactris_major	Attalea_speciosa)	(Elaeis_oleifera	Elaeis_guineensis))	(((Reinhardtia_latisecta	Reinhardtia_paiewonskiana)	(Reinhardtia_gracilis	Reinhardtia_simplex))	Nypa_fruticans)))	(((Chamaedorea_seifrizii	Pelagodoxa_henryana)	Manicaria_saccifera)	((Burretiokentia_grandiflora	Leopoldinia_pulchra)	(((Veitchia_spiralis	((Kentiopsis_piersoniorum	Dictyosperma_album)	(Hydriastele_microspadix	Heterospathe_cagayanensis)))	Dypsis_decaryi)	(((Oenocarpus_minor	Oenocarpus_bataua)	Prestoea_acuminata)	Geonoma_undata)))))))	Calamus_caryotoides);
((Pelagodoxa_henryana	(Manicaria_saccifera	((((Veitchia_spiralis	(((Kentiopsis_piersoniorum	Dictyosperma_album)	Heterospathe_cagayanensis)	Hydriastele_microspadix))	Dypsis_decaryi)	(((Burretiokentia_grandiflora	Leopoldinia_pulchra)	((Oenocarpus_minor	Oenocarpus_bataua)	Prestoea_acuminata))	Geonoma_undata))	((((Bactris_major	(Attalea_speciosa	(Elaeis_oleifera	Elaeis_guineensis)))	((Reinhardtia_latisecta	Reinhardtia_paiewonskiana)	(Reinhardtia_gracilis	(Nypa_fruticans	Reinhardtia_simplex))))	Roystonea_regia)	((Chamaedorea_seifrizii	((Phoenix_dactylifera	(Sabal_domingensis	Serenoa_repens))	(Pseudophoenix_vinifera	(Sclerosperma_profizianum	Orania_palindan))))	(Podococcus_barteri	Iriartea_deltoidea))))))	Calamus_caryotoides);
((Leopoldinia_pulchra	(((((Oenocarpus_minor	Oenocarpus_bataua)	Prestoea_acuminata)	(Burretiokentia_grandiflora	Geonoma_undata))	((((Kentiopsis_piersoniorum	Dictyosperma_album)	Heterospathe_cagayanensis)	Hydriastele_microspadix)	(Dypsis_decaryi	Veitchia_spiralis)))	((((Sabal_domingensis	(Chamaedorea_seifrizii	((Nypa_fruticans	Serenoa_repens)	Phoenix_dactylifera)))	(Pseudophoenix_vinifera	(Sclerosperma_profizianum	Orania_palindan)))	(((Attalea_speciosa	((Elaeis_oleifera	Elaeis_guineensis)	Bactris_major))	((Reinhardtia_latisecta	Reinhardtia_paiewonskiana)	(Reinhardtia_gracilis	Reinhardtia_simplex)))	(Roystonea_regia	(Podococcus_barteri	Iriartea_deltoidea))))	(Pelagodoxa_henryana	Manicaria_saccifera))))	Calamus_caryotoides);
((Attalea_speciosa	((Bactris_major	(Elaeis_guineensis	Elaeis_oleifera))	(((((Pelagodoxa_henryana	Manicaria_saccifera)	((((Veitchia_spiralis	((Heterospathe_cagayanensis	(Kentiopsis_piersoniorum	Dictyosperma_album))	Hydriastele_microspadix))	Dypsis_decaryi)	Geonoma_undata)	((Burretiokentia_grandiflora	Leopoldinia_pulchra)	(Prestoea_acuminata	(Oenocarpus_bataua	Oenocarpus_minor)))))	((Iriartea_deltoidea	Podococcus_barteri)	(((Orania_palindan	Sclerosperma_profizianum)	((Nypa_fruticans	Chamaedorea_seifrizii)	Pseudophoenix_vinifera))	(Sabal_domingensis	(Serenoa_repens	Phoenix_dactylifera)))))	Roystonea_regia)	((Reinhardtia_latisecta	Reinhardtia_paiewonskiana)	(Reinhardtia_simplex	Reinhardtia_gracilis)))))	Calamus_caryotoides);
((Attalea_speciosa	((Bactris_major	(Elaeis_guineensis	Elaeis_oleifera))	(((((Pelagodoxa_henryana	Manicaria_saccifera)	((((Veitchia_spiralis	((Heterospathe_cagayanensis	(Kentiopsis_piersoniorum	Dictyosperma_album))	Hydriastele_microspadix))	Dypsis_decaryi)	(Burretiokentia_grandiflora	Geonoma_undata))	(Leopoldinia_pulchra	(Prestoea_acuminata	(Oenocarpus_bataua	Oenocarpus_minor)))))	((((Orania_palindan	Sclerosperma_profizianum)	(Iriartea_deltoidea	Podococcus_barteri))	(Chamaedorea_seifrizii	Pseudophoenix_vinifera))	(Serenoa_repens	(Phoenix_dactylifera	Sabal_domingensis))))	Roystonea_regia)	((Reinhardtia_latisecta	Reinhardtia_paiewonskiana)	((Nypa_fruticans	Reinhardtia_simplex)	Reinhardtia_gracilis)))))	Calamus_caryotoides);
((Pelagodoxa_henryana	(Manicaria_saccifera	(((Leopoldinia_pulchra	((Geonoma_undata	(Prestoea_acuminata	(Oenocarpus_bataua	Oenocarpus_minor)))	((Veitchia_spiralis	((Heterospathe_cagayanensis	(Kentiopsis_piersoniorum	Dictyosperma_album))	Hydriastele_microspadix))	Dypsis_decaryi)))	(((((Pseudophoenix_vinifera	(Orania_palindan	Sclerosperma_profizianum))	((Nypa_fruticans	Serenoa_repens)	(Phoenix_dactylifera	Sabal_domingensis)))	Chamaedorea_seifrizii)	(Roystonea_regia	(((Reinhardtia_latisecta	Reinhardtia_paiewonskiana)	(Reinhardtia_simplex	Reinhardtia_gracilis))	(Attalea_speciosa	(Bactris_major	(Elaeis_guineensis	Elaeis_oleifera))))))	(Iriartea_deltoidea	Podococcus_barteri)))	Burretiokentia_grandiflora)))	Calamus_caryotoides);
((Leopoldinia_pulchra	(((Prestoea_acuminata	(Oenocarpus_bataua	Oenocarpus_minor))	(((Veitchia_spiralis	((Heterospathe_cagayanensis	(Kentiopsis_piersoniorum	Dictyosperma_album))	Hydriastele_microspadix))	Dypsis_decaryi)	(((((Roystonea_regia	(((Reinhardtia_latisecta	Reinhardtia_paiewonskiana)	(Reinhardtia_simplex	Reinhardtia_gracilis))	((Elaeis_guineensis	Elaeis_oleifera)	(Attalea_speciosa	Bactris_major))))	(Iriartea_deltoidea	Podococcus_barteri))	(((Chamaedorea_seifrizii	Pseudophoenix_vinifera)	(Orania_palindan	Sclerosperma_profizianum))	(((Nypa_fruticans	Serenoa_repens)	Phoenix_dactylifera)	Sabal_domingensis)))	(Pelagodoxa_henryana	Manicaria_saccifera))	Geonoma_undata)))	Burretiokentia_grandiflora))	Calamus_caryotoides);
((Pelagodoxa_henryana	(Manicaria_saccifera	((((Geonoma_undata	(Prestoea_acuminata	(Oenocarpus_bataua	Oenocarpus_minor)))	(Burretiokentia_grandiflora	Leopoldinia_pulchra))	((Veitchia_spiralis	((Heterospathe_cagayanensis	(Kentiopsis_piersoniorum	Dictyosperma_album))	Hydriastele_microspadix))	((Nypa_fruticans	Chamaedorea_seifrizii)	Dypsis_decaryi)))	(((((Reinhardtia_latisecta	Reinhardtia_paiewonskiana)	(Reinhardtia_simplex	Reinhardtia_gracilis))	(Attalea_speciosa	(Bactris_major	(Elaeis_guineensis	Elaeis_oleifera))))	((Iriartea_deltoidea	Podococcus_barteri)	((Pseudophoenix_vinifera	(Orania_palindan	Sclerosperma_profizianum))	((Serenoa_repens	Phoenix_dactylifera)	Sabal_domingensis))))	Roystonea_regia))))	Calamus_caryotoides);
((((Reinhardtia_latisecta	Reinhardtia_paiewonskiana)	(Nypa_fruticans	(Reinhardtia_simplex	Reinhardtia_gracilis)))	((Attalea_speciosa	(Bactris_major	(Elaeis_guineensis	Elaeis_oleifera)))	(((Iriartea_deltoidea	Podococcus_barteri)	(((Pelagodoxa_henryana	Manicaria_saccifera)	((((Veitchia_spiralis	((Heterospathe_cagayanensis	(Kentiopsis_piersoniorum	Dictyosperma_album))	Hydriastele_microspadix))	Dypsis_decaryi)	(Geonoma_undata	(Prestoea_acuminata	(Oenocarpus_bataua	Oenocarpus_minor))))	(Burretiokentia_grandiflora	Leopoldinia_pulchra)))	(((Chamaedorea_seifrizii	Pseudophoenix_vinifera)	(Orania_palindan	Sclerosperma_profizianum))	(Phoenix_dactylifera	(Sabal_domingensis	Serenoa_repens)))))	Roystonea_regia)))	Calamus_caryotoides);
((Leopoldinia_pulchra	((((((Iriartea_deltoidea	(((Pseudophoenix_vinifera	(Podococcus_barteri	(Orania_palindan	Sclerosperma_profizianum)))	(Nypa_fruticans	Chamaedorea_seifrizii))	(Sabal_domingensis	(Serenoa_repens	Phoenix_dactylifera))))	(Roystonea_regia	(((Reinhardtia_latisecta	Reinhardtia_paiewonskiana)	(Reinhardtia_simplex	Reinhardtia_gracilis))	(Attalea_speciosa	(Bactris_major	(Elaeis_guineensis	Elaeis_oleifera))))))	(Pelagodoxa_henryana	Manicaria_saccifera))	(Prestoea_acuminata	(Oenocarpus_bataua	Oenocarpus_minor)))	(Geonoma_undata	Burretiokentia_grandiflora))	((Veitchia_spiralis	((Heterospathe_cagayanensis	(Kentiopsis_piersoniorum	Dictyosperma_album))	Hydriastele_microspadix))	Dypsis_decaryi)))	Calamus_caryotoides);
((Roystonea_regia	((((Pseudophoenix_vinifera	(Sclerosperma_profizianum	(Podococcus_barteri	Orania_palindan)))	(((Nypa_fruticans	Serenoa_repens)	Sabal_domingensis)	(Chamaedorea_seifrizii	Phoenix_dactylifera)))	(((Reinhardtia_latisecta	Reinhardtia_paiewonskiana)	(Reinhardtia_simplex	Reinhardtia_gracilis))	(Attalea_speciosa	(Bactris_major	(Elaeis_guineensis	Elaeis_oleifera)))))	((Pelagodoxa_henryana	Manicaria_saccifera)	(((Geonoma_undata	Burretiokentia_grandiflora)	(Prestoea_acuminata	(Oenocarpus_bataua	Oenocarpus_minor)))	(((Veitchia_spiralis	((Heterospathe_cagayanensis	(Kentiopsis_piersoniorum	Dictyosperma_album))	Hydriastele_microspadix))	Dypsis_decaryi)	(Iriartea_deltoidea	Leopoldinia_pulchra))))))	Calamus_caryotoides);
((Dictyosperma_album	(((Hydriastele_microspadix	((Dypsis_decaryi	((Burretiokentia_grandiflora	Leopoldinia_pulchra)	(((((Podococcus_barteri	Iriartea_deltoidea)	Roystonea_regia)	((((Chamaedorea_seifrizii	Pseudophoenix_vinifera)	(Sclerosperma_profizianum	Orania_palindan))	(Sabal_domingensis	((Nypa_fruticans	Serenoa_repens)	Phoenix_dactylifera)))	(((Reinhardtia_latisecta	Reinhardtia_paiewonskiana)	(Reinhardtia_simplex	Reinhardtia_gracilis))	((Elaeis_guineensis	Elaeis_oleifera)	(Attalea_speciosa	Bactris_major)))))	(Pelagodoxa_henryana	Manicaria_saccifera))	(Geonoma_undata	(Prestoea_acuminata	(Oenocarpus_bataua	Oenocarpus_minor))))))	Veitchia_spiralis))	Heterospathe_cagayanensis)	Kentiopsis_piersoniorum))	Calamus_caryotoides);
(((Prestoea_acuminata	(Oenocarpus_bataua	Oenocarpus_minor))	((((((Heterospathe_cagayanensis	(Kentiopsis_piersoniorum	(Dypsis_decaryi	Dictyosperma_album)))	Hydriastele_microspadix)	Veitchia_spiralis)	(Burretiokentia_grandiflora	Leopoldinia_pulchra))	(((((Chamaedorea_seifrizii	Pseudophoenix_vinifera)	((Podococcus_barteri	Iriartea_deltoidea)	(Sclerosperma_profizianum	Orania_palindan)))	(((Nypa_fruticans	Serenoa_repens)	Sabal_domingensis)	Phoenix_dactylifera))	(Roystonea_regia	(((Reinhardtia_latisecta	Reinhardtia_paiewonskiana)	(Reinhardtia_simplex	Reinhardtia_gracilis))	(Bactris_major	((Elaeis_guineensis	Elaeis_oleifera)	Attalea_speciosa)))))	(Pelagodoxa_henryana	Manicaria_saccifera)))	Geonoma_undata))	Calamus_caryotoides);
((Attalea_speciosa	(((Elaeis_guineensis	Elaeis_oleifera)	Bactris_major)	(((Reinhardtia_gracilis	Reinhardtia_simplex)	(Reinhardtia_latisecta	Reinhardtia_paiewonskiana))	(Roystonea_regia	(((Iriartea_deltoidea	Podococcus_barteri)	(((Nypa_fruticans	Serenoa_repens)	(Phoenix_dactylifera	Sabal_domingensis))	((Pseudophoenix_vinifera	(Sclerosperma_profizianum	Orania_palindan))	Chamaedorea_seifrizii)))	(((Burretiokentia_grandiflora	Leopoldinia_pulchra)	((Dypsis_decaryi	((Hydriastele_microspadix	((Dictyosperma_album	Kentiopsis_piersoniorum)	Heterospathe_cagayanensis))	Veitchia_spiralis))	((Prestoea_acuminata	(Oenocarpus_bataua	Oenocarpus_minor))	Geonoma_undata)))	(Pelagodoxa_henryana	Manicaria_saccifera)))))))	Calamus_caryotoides);
((Pelagodoxa_henryana	(Manicaria_saccifera	(((((Attalea_speciosa	((Elaeis_guineensis	Elaeis_oleifera)	Bactris_major))	((Reinhardtia_gracilis	(Nypa_fruticans	Reinhardtia_simplex))	(Reinhardtia_latisecta	Reinhardtia_paiewonskiana)))	Roystonea_regia)	(((Iriartea_deltoidea	Podococcus_barteri)	((Chamaedorea_seifrizii	Pseudophoenix_vinifera)	(Sclerosperma_profizianum	Orania_palindan)))	((Serenoa_repens	Phoenix_dactylifera)	Sabal_domingensis)))	((Dypsis_decaryi	((Hydriastele_microspadix	((Dictyosperma_album	Kentiopsis_piersoniorum)	Heterospathe_cagayanensis))	Veitchia_spiralis))	((Prestoea_acuminata	(Oenocarpus_bataua	Oenocarpus_minor))	(Leopoldinia_pulchra	(Burretiokentia_grandiflora	Geonoma_undata)))))))	Calamus_caryotoides);
(((Serenoa_repens	(Phoenix_dactylifera	Sabal_domingensis))	((((((((Prestoea_acuminata	(Oenocarpus_bataua	Oenocarpus_minor))	Geonoma_undata)	((Burretiokentia_grandiflora	Leopoldinia_pulchra)	(Dypsis_decaryi	((Hydriastele_microspadix	((Dictyosperma_album	Kentiopsis_piersoniorum)	Heterospathe_cagayanensis))	Veitchia_spiralis))))	(Pelagodoxa_henryana	Manicaria_saccifera))	Roystonea_regia)	(((Elaeis_guineensis	Elaeis_oleifera)	(Bactris_major	Attalea_speciosa))	((Reinhardtia_gracilis	Reinhardtia_simplex)	(Reinhardtia_latisecta	Reinhardtia_paiewonskiana))))	(Iriartea_deltoidea	(Nypa_fruticans	Podococcus_barteri)))	((Chamaedorea_seifrizii	Pseudophoenix_vinifera)	(Sclerosperma_profizianum	Orania_palindan))))	Calamus_caryotoides);
((((Hydriastele_microspadix	((Dictyosperma_album	Kentiopsis_piersoniorum)	Heterospathe_cagayanensis))	Veitchia_spiralis)	(((((Pelagodoxa_henryana	Manicaria_saccifera)	(((((Elaeis_guineensis	Elaeis_oleifera)	(Bactris_major	Attalea_speciosa))	((Reinhardtia_gracilis	Reinhardtia_simplex)	(Reinhardtia_latisecta	Reinhardtia_paiewonskiana)))	Roystonea_regia)	(((Orania_palindan	(Pseudophoenix_vinifera	Sclerosperma_profizianum))	(Phoenix_dactylifera	(Sabal_domingensis	(Nypa_fruticans	Serenoa_repens))))	(Iriartea_deltoidea	Podococcus_barteri))))	((Prestoea_acuminata	(Oenocarpus_bataua	Oenocarpus_minor))	Geonoma_undata))	(Burretiokentia_grandiflora	Leopoldinia_pulchra))	(Chamaedorea_seifrizii	Dypsis_decaryi)))	Calamus_caryotoides);
((Pelagodoxa_henryana	(Manicaria_saccifera	(((((Attalea_speciosa	(Bactris_major	(Elaeis_guineensis	Elaeis_oleifera)))	((Reinhardtia_gracilis	Reinhardtia_simplex)	(Reinhardtia_latisecta	Reinhardtia_paiewonskiana)))	((Iriartea_deltoidea	(Nypa_fruticans	Podococcus_barteri))	Roystonea_regia))	((Pseudophoenix_vinifera	(Sclerosperma_profizianum	Orania_palindan))	((Serenoa_repens	Phoenix_dactylifera)	Sabal_domingensis)))	(((Prestoea_acuminata	(Oenocarpus_bataua	Oenocarpus_minor))	Geonoma_undata)	((Burretiokentia_grandiflora	Leopoldinia_pulchra)	(((Hydriastele_microspadix	(Kentiopsis_piersoniorum	Heterospathe_cagayanensis))	Veitchia_spiralis)	(Dictyosperma_album	(Chamaedorea_seifrizii	Dypsis_decaryi))))))))	Calamus_caryotoides);
((Leopoldinia_pulchra	((Prestoea_acuminata	(Oenocarpus_bataua	Oenocarpus_minor))	(Geonoma_undata	((Dypsis_decaryi	(Hydriastele_microspadix	(((Kentiopsis_piersoniorum	Dictyosperma_album)	Heterospathe_cagayanensis)	(Burretiokentia_grandiflora	Veitchia_spiralis))))	((Pelagodoxa_henryana	Manicaria_saccifera)	((((Attalea_speciosa	(Bactris_major	(Elaeis_guineensis	Elaeis_oleifera)))	((Reinhardtia_gracilis	Reinhardtia_simplex)	(Reinhardtia_latisecta	Reinhardtia_paiewonskiana)))	Roystonea_regia)	((((Nypa_fruticans	Chamaedorea_seifrizii)	Pseudophoenix_vinifera)	((Iriartea_deltoidea	Podococcus_barteri)	(Sclerosperma_profizianum	Orania_palindan)))	((Serenoa_repens	Phoenix_dactylifera)	Sabal_domingensis))))))))	Calamus_caryotoides);
((((Veitchia_spiralis	Hydriastele_microspadix)	((Kentiopsis_piersoniorum	Dictyosperma_album)	Heterospathe_cagayanensis))	((((((Pelagodoxa_henryana	Manicaria_saccifera)	(((((Chamaedorea_seifrizii	Pseudophoenix_vinifera)	((Iriartea_deltoidea	Podococcus_barteri)	(Sclerosperma_profizianum	Orania_palindan)))	((Serenoa_repens	Phoenix_dactylifera)	Sabal_domingensis))	((Attalea_speciosa	(Bactris_major	(Elaeis_guineensis	Elaeis_oleifera)))	((Reinhardtia_gracilis	(Nypa_fruticans	Reinhardtia_simplex))	(Reinhardtia_latisecta	Reinhardtia_paiewonskiana))))	Roystonea_regia))	(Prestoea_acuminata	(Oenocarpus_bataua	Oenocarpus_minor)))	Leopoldinia_pulchra)	(Burretiokentia_grandiflora	Geonoma_undata))	Dypsis_decaryi))	Calamus_caryotoides);
(((Pelagodoxa_henryana	Manicaria_saccifera)	((((Iriartea_deltoidea	Podococcus_barteri)	(((Sclerosperma_profizianum	Orania_palindan)	Pseudophoenix_vinifera)	((Serenoa_repens	(Chamaedorea_seifrizii	Phoenix_dactylifera))	Sabal_domingensis)))	(((Attalea_speciosa	(Bactris_major	(Elaeis_guineensis	Elaeis_oleifera)))	((Reinhardtia_gracilis	(Nypa_fruticans	Reinhardtia_simplex))	(Reinhardtia_latisecta	Reinhardtia_paiewonskiana)))	Roystonea_regia))	((Prestoea_acuminata	(Oenocarpus_bataua	Oenocarpus_minor))	((Burretiokentia_grandiflora	Leopoldinia_pulchra)	(Geonoma_undata	((Veitchia_spiralis	Dypsis_decaryi)	(((Kentiopsis_piersoniorum	Dictyosperma_album)	Heterospathe_cagayanensis)	Hydriastele_microspadix)))))))	Calamus_caryotoides);
((Pelagodoxa_henryana	(Manicaria_saccifera	(((((Nypa_fruticans	Serenoa_repens)	(Chamaedorea_seifrizii	(((Iriartea_deltoidea	Podococcus_barteri)	(Sclerosperma_profizianum	Orania_palindan))	Pseudophoenix_vinifera)))	(Phoenix_dactylifera	Sabal_domingensis))	(((Attalea_speciosa	(Bactris_major	(Elaeis_guineensis	Elaeis_oleifera)))	((Reinhardtia_gracilis	Reinhardtia_simplex)	(Reinhardtia_latisecta	Reinhardtia_paiewonskiana)))	Roystonea_regia))	((Dypsis_decaryi	(Veitchia_spiralis	(((Kentiopsis_piersoniorum	Dictyosperma_album)	Heterospathe_cagayanensis)	Hydriastele_microspadix)))	((Geonoma_undata	(Prestoea_acuminata	(Oenocarpus_bataua	Oenocarpus_minor)))	(Burretiokentia_grandiflora	Leopoldinia_pulchra))))))	Calamus_caryotoides);
((Orania_palindan	(Sclerosperma_profizianum	((Chamaedorea_seifrizii	Pseudophoenix_vinifera)	((Phoenix_dactylifera	Sabal_domingensis)	(((Nypa_fruticans	Serenoa_repens)	(Iriartea_deltoidea	Podococcus_barteri))	((((Attalea_speciosa	(Bactris_major	(Elaeis_guineensis	Elaeis_oleifera)))	((Reinhardtia_gracilis	Reinhardtia_simplex)	(Reinhardtia_latisecta	Reinhardtia_paiewonskiana)))	Roystonea_regia)	(((Geonoma_undata	(Prestoea_acuminata	(Oenocarpus_bataua	Oenocarpus_minor)))	((Burretiokentia_grandiflora	Leopoldinia_pulchra)	(Dypsis_decaryi	(Veitchia_spiralis	(((Kentiopsis_piersoniorum	Dictyosperma_album)	Heterospathe_cagayanensis)	Hydriastele_microspadix)))))	(Pelagodoxa_henryana	Manicaria_saccifera))))))))	Calamus_caryotoides);
((((Reinhardtia_latisecta	Reinhardtia_paiewonskiana)	(Reinhardtia_simplex	Reinhardtia_gracilis))	((((Geonoma_undata	(((Burretiokentia_grandiflora	Leopoldinia_pulchra)	(Dypsis_decaryi	(Hydriastele_microspadix	(Veitchia_spiralis	((Dictyosperma_album	Kentiopsis_piersoniorum)	Heterospathe_cagayanensis)))))	((Oenocarpus_bataua	Oenocarpus_minor)	Prestoea_acuminata)))	(((Pseudophoenix_vinifera	(Sclerosperma_profizianum	Orania_palindan))	(Sabal_domingensis	(Phoenix_dactylifera	Serenoa_repens)))	((Chamaedorea_seifrizii	Pelagodoxa_henryana)	Manicaria_saccifera)))	(Roystonea_regia	((Nypa_fruticans	Podococcus_barteri)	Iriartea_deltoidea)))	((Elaeis_oleifera	Elaeis_guineensis)	(Attalea_speciosa	Bactris_major))))	Calamus_caryotoides);
((Leopoldinia_pulchra	(((Geonoma_undata	((Oenocarpus_bataua	Oenocarpus_minor)	Prestoea_acuminata))	((((Roystonea_regia	(Serenoa_repens	(Podococcus_barteri	Iriartea_deltoidea)))	((Chamaedorea_seifrizii	(Pseudophoenix_vinifera	(Sclerosperma_profizianum	Orania_palindan)))	(Sabal_domingensis	Phoenix_dactylifera)))	((Attalea_speciosa	(Bactris_major	(Elaeis_oleifera	Elaeis_guineensis)))	((Reinhardtia_latisecta	Reinhardtia_paiewonskiana)	(Nypa_fruticans	(Reinhardtia_simplex	Reinhardtia_gracilis)))))	(Pelagodoxa_henryana	Manicaria_saccifera)))	((Dypsis_decaryi	((Hydriastele_microspadix	Veitchia_spiralis)	(Burretiokentia_grandiflora	(Kentiopsis_piersoniorum	Heterospathe_cagayanensis))))	Dictyosperma_album)))	Calamus_caryotoides);
((Pelagodoxa_henryana	(Manicaria_saccifera	((Geonoma_undata	(((Oenocarpus_bataua	Oenocarpus_minor)	Prestoea_acuminata)	((Dypsis_decaryi	(((Hydriastele_microspadix	Veitchia_spiralis)	(Kentiopsis_piersoniorum	Heterospathe_cagayanensis))	Dictyosperma_album))	(Burretiokentia_grandiflora	Leopoldinia_pulchra))))	((((Attalea_speciosa	(Bactris_major	(Elaeis_oleifera	Elaeis_guineensis)))	(Serenoa_repens	((Reinhardtia_latisecta	Reinhardtia_paiewonskiana)	(Nypa_fruticans	(Reinhardtia_simplex	Reinhardtia_gracilis)))))	(Roystonea_regia	(Podococcus_barteri	Iriartea_deltoidea)))	(((Sclerosperma_profizianum	Orania_palindan)	(Chamaedorea_seifrizii	Pseudophoenix_vinifera))	(Sabal_domingensis	Phoenix_dactylifera))))))	Calamus_caryotoides);
(((Phoenix_dactylifera	(((((Pelagodoxa_henryana	Manicaria_saccifera)	(Leopoldinia_pulchra	(((Burretiokentia_grandiflora	Geonoma_undata)	((Oenocarpus_bataua	Oenocarpus_minor)	Prestoea_acuminata))	(Dypsis_decaryi	((Hydriastele_microspadix	Veitchia_spiralis)	((Dictyosperma_album	Kentiopsis_piersoniorum)	Heterospathe_cagayanensis))))))	(((Attalea_speciosa	(Bactris_major	(Elaeis_oleifera	Elaeis_guineensis)))	((Reinhardtia_latisecta	Reinhardtia_paiewonskiana)	((Nypa_fruticans	Reinhardtia_simplex)	Reinhardtia_gracilis)))	(Roystonea_regia	(Podococcus_barteri	Iriartea_deltoidea))))	((Sclerosperma_profizianum	Orania_palindan)	Pseudophoenix_vinifera))	(Serenoa_repens	Sabal_domingensis)))	Chamaedorea_seifrizii)	Calamus_caryotoides);
((Roystonea_regia	(((((((Nypa_fruticans	Podococcus_barteri)	Iriartea_deltoidea)	(Sclerosperma_profizianum	Orania_palindan))	Pseudophoenix_vinifera)	(Sabal_domingensis	(Serenoa_repens	Phoenix_dactylifera)))	((Pelagodoxa_henryana	Manicaria_saccifera)	((((Burretiokentia_grandiflora	Geonoma_undata)	((Oenocarpus_bataua	Oenocarpus_minor)	Prestoea_acuminata))	Leopoldinia_pulchra)	(((Hydriastele_microspadix	((Dictyosperma_album	Kentiopsis_piersoniorum)	Heterospathe_cagayanensis))	Veitchia_spiralis)	(Chamaedorea_seifrizii	Dypsis_decaryi)))))	((Attalea_speciosa	(Bactris_major	(Elaeis_oleifera	Elaeis_guineensis)))	((Reinhardtia_simplex	Reinhardtia_gracilis)	(Reinhardtia_latisecta	Reinhardtia_paiewonskiana)))))	Calamus_caryotoides);
(((Roystonea_regia	((((Chamaedorea_seifrizii	((Pseudophoenix_vinifera	Sclerosperma_profizianum)	((Podococcus_barteri	Iriartea_deltoidea)	Orania_palindan)))	(((Nypa_fruticans	Serenoa_repens)	Sabal_domingensis)	Phoenix_dactylifera))	(((Burretiokentia_grandiflora	Pelagodoxa_henryana)	Manicaria_saccifera)	((Geonoma_undata	((Oenocarpus_bataua	Oenocarpus_minor)	Prestoea_acuminata))	(((Hydriastele_microspadix	(Heterospathe_cagayanensis	Kentiopsis_piersoniorum))	Veitchia_spiralis)	(Dypsis_decaryi	Dictyosperma_album)))))	((Attalea_speciosa	(Bactris_major	(Elaeis_oleifera	Elaeis_guineensis)))	((Reinhardtia_simplex	Reinhardtia_gracilis)	(Reinhardtia_latisecta	Reinhardtia_paiewonskiana)))))	Leopoldinia_pulchra)	Calamus_caryotoides);
((Leopoldinia_pulchra	((((((Hydriastele_microspadix	(Burretiokentia_grandiflora	(Heterospathe_cagayanensis	Kentiopsis_piersoniorum)))	Veitchia_spiralis)	(Dypsis_decaryi	Dictyosperma_album))	(((((Attalea_speciosa	(Bactris_major	(Elaeis_oleifera	Elaeis_guineensis)))	(((Nypa_fruticans	Reinhardtia_simplex)	(Reinhardtia_paiewonskiana	Reinhardtia_latisecta))	Reinhardtia_gracilis))	Roystonea_regia)	((((Sclerosperma_profizianum	Orania_palindan)	(Podococcus_barteri	Iriartea_deltoidea))	(Chamaedorea_seifrizii	Pseudophoenix_vinifera))	(Sabal_domingensis	(Serenoa_repens	Phoenix_dactylifera))))	(Pelagodoxa_henryana	Manicaria_saccifera)))	Geonoma_undata)	((Oenocarpus_bataua	Oenocarpus_minor)	Prestoea_acuminata)))	Calamus_caryotoides);
((Leopoldinia_pulchra	(Roystonea_regia	((((((Sclerosperma_profizianum	Orania_palindan)	((Nypa_fruticans	Podococcus_barteri)	Iriartea_deltoidea))	(Chamaedorea_seifrizii	Pseudophoenix_vinifera))	(Sabal_domingensis	(Serenoa_repens	Phoenix_dactylifera)))	((Pelagodoxa_henryana	Manicaria_saccifera)	((((Oenocarpus_bataua	Oenocarpus_minor)	Prestoea_acuminata)	(Burretiokentia_grandiflora	Geonoma_undata))	(Dypsis_decaryi	(Veitchia_spiralis	(Hydriastele_microspadix	((Kentiopsis_piersoniorum	Dictyosperma_album)	Heterospathe_cagayanensis)))))))	((Attalea_speciosa	(Bactris_major	(Elaeis_oleifera	Elaeis_guineensis)))	((Reinhardtia_paiewonskiana	Reinhardtia_latisecta)	(Reinhardtia_simplex	Reinhardtia_gracilis))))))	Calamus_caryotoides);
((((((Elaeis_oleifera	Elaeis_guineensis)	(Attalea_speciosa	Bactris_major))	((Reinhardtia_paiewonskiana	Reinhardtia_latisecta)	(Reinhardtia_simplex	Reinhardtia_gracilis)))	((((Nypa_fruticans	Podococcus_barteri)	Iriartea_deltoidea)	Roystonea_regia)	((Pelagodoxa_henryana	Manicaria_saccifera)	(((Dypsis_decaryi	(((Kentiopsis_piersoniorum	Dictyosperma_album)	Heterospathe_cagayanensis)	(Veitchia_spiralis	Hydriastele_microspadix)))	(((Oenocarpus_bataua	Oenocarpus_minor)	Prestoea_acuminata)	Geonoma_undata))	(Burretiokentia_grandiflora	Leopoldinia_pulchra)))))	(((Sclerosperma_profizianum	Orania_palindan)	(Chamaedorea_seifrizii	Pseudophoenix_vinifera))	((Sabal_domingensis	Serenoa_repens)	Phoenix_dactylifera)))	Calamus_caryotoides);
((((Podococcus_barteri	Iriartea_deltoidea)	Roystonea_regia)	((((Elaeis_oleifera	Elaeis_guineensis)	(Attalea_speciosa	Bactris_major))	((Reinhardtia_paiewonskiana	Reinhardtia_latisecta)	(Reinhardtia_simplex	Reinhardtia_gracilis)))	(((Pelagodoxa_henryana	Manicaria_saccifera)	((Dypsis_decaryi	(((Kentiopsis_piersoniorum	(Hydriastele_microspadix	Heterospathe_cagayanensis))	Veitchia_spiralis)	Dictyosperma_album))	((((Oenocarpus_bataua	Oenocarpus_minor)	Prestoea_acuminata)	Geonoma_undata)	(Burretiokentia_grandiflora	Leopoldinia_pulchra))))	(((Sclerosperma_profizianum	Orania_palindan)	(Chamaedorea_seifrizii	Pseudophoenix_vinifera))	(Sabal_domingensis	((Nypa_fruticans	Serenoa_repens)	Phoenix_dactylifera))))))	Calamus_caryotoides);
((Pelagodoxa_henryana	((((((Burretiokentia_grandiflora	Veitchia_spiralis)	(Hydriastele_microspadix	(Heterospathe_cagayanensis	Kentiopsis_piersoniorum)))	(Dictyosperma_album	Dypsis_decaryi))	((Geonoma_undata	(Prestoea_acuminata	(Oenocarpus_bataua	Oenocarpus_minor)))	Leopoldinia_pulchra))	((((Sclerosperma_profizianum	Orania_palindan)	(Chamaedorea_seifrizii	Pseudophoenix_vinifera))	(Sabal_domingensis	(Phoenix_dactylifera	(Nypa_fruticans	Serenoa_repens))))	(((Podococcus_barteri	Iriartea_deltoidea)	Roystonea_regia)	((Attalea_speciosa	((Elaeis_guineensis	Elaeis_oleifera)	Bactris_major))	((Reinhardtia_latisecta	Reinhardtia_paiewonskiana)	(Reinhardtia_gracilis	Reinhardtia_simplex))))))	Manicaria_saccifera))	Calamus_caryotoides);
((Attalea_speciosa	(((Elaeis_guineensis	Elaeis_oleifera)	Bactris_major)	(((Reinhardtia_latisecta	Reinhardtia_paiewonskiana)	(Reinhardtia_gracilis	Reinhardtia_simplex))	((((Manicaria_saccifera	Pelagodoxa_henryana)	(((Burretiokentia_grandiflora	Leopoldinia_pulchra)	((Veitchia_spiralis	(Hydriastele_microspadix	(Heterospathe_cagayanensis	(Kentiopsis_piersoniorum	Dictyosperma_album))))	Dypsis_decaryi))	(Geonoma_undata	(Prestoea_acuminata	(Oenocarpus_bataua	Oenocarpus_minor)))))	(((Sclerosperma_profizianum	Orania_palindan)	((Nypa_fruticans	Chamaedorea_seifrizii)	Pseudophoenix_vinifera))	(Sabal_domingensis	(Phoenix_dactylifera	Serenoa_repens))))	((Podococcus_barteri	Iriartea_deltoidea)	Roystonea_regia)))))	Calamus_caryotoides);
((Leopoldinia_pulchra	((Prestoea_acuminata	(Oenocarpus_bataua	Oenocarpus_minor))	((((Veitchia_spiralis	(Hydriastele_microspadix	(Heterospathe_cagayanensis	(Kentiopsis_piersoniorum	Dictyosperma_album))))	Dypsis_decaryi)	(Burretiokentia_grandiflora	Geonoma_undata))	((((Chamaedorea_seifrizii	((Sclerosperma_profizianum	Orania_palindan)	Pseudophoenix_vinifera))	((((Nypa_fruticans	Podococcus_barteri)	Iriartea_deltoidea)	Serenoa_repens)	(Sabal_domingensis	Phoenix_dactylifera)))	(Roystonea_regia	(((Elaeis_guineensis	Elaeis_oleifera)	(Attalea_speciosa	Bactris_major))	((Reinhardtia_latisecta	Reinhardtia_paiewonskiana)	(Reinhardtia_gracilis	Reinhardtia_simplex)))))	(Manicaria_saccifera	Pelagodoxa_henryana)))))	Calamus_caryotoides);
(((((Sclerosperma_profizianum	Orania_palindan)	(Chamaedorea_seifrizii	Pseudophoenix_vinifera))	((Serenoa_repens	Sabal_domingensis)	Phoenix_dactylifera))	(((Podococcus_barteri	Iriartea_deltoidea)	Roystonea_regia)	((((Elaeis_guineensis	Elaeis_oleifera)	(Attalea_speciosa	Bactris_major))	((Reinhardtia_latisecta	Reinhardtia_paiewonskiana)	(Reinhardtia_gracilis	(Nypa_fruticans	Reinhardtia_simplex))))	((Manicaria_saccifera	Pelagodoxa_henryana)	((Geonoma_undata	(Prestoea_acuminata	(Oenocarpus_bataua	(Burretiokentia_grandiflora	Oenocarpus_minor))))	((((Heterospathe_cagayanensis	(Kentiopsis_piersoniorum	Dictyosperma_album))	(Veitchia_spiralis	Hydriastele_microspadix))	Dypsis_decaryi)	Leopoldinia_pulchra))))))	Calamus_caryotoides);
((Pelagodoxa_henryana	(((((Podococcus_barteri	Iriartea_deltoidea)	((Nypa_fruticans	Roystonea_regia)	((Attalea_speciosa	(Bactris_major	(Elaeis_guineensis	Elaeis_oleifera)))	((Reinhardtia_latisecta	Reinhardtia_paiewonskiana)	(Reinhardtia_gracilis	Reinhardtia_simplex)))))	((Prestoea_acuminata	(Leopoldinia_pulchra	(Oenocarpus_bataua	Oenocarpus_minor)))	(((((Heterospathe_cagayanensis	Kentiopsis_piersoniorum)	(Veitchia_spiralis	Hydriastele_microspadix))	Dypsis_decaryi)	Dictyosperma_album)	(Burretiokentia_grandiflora	Geonoma_undata))))	(((Sclerosperma_profizianum	Orania_palindan)	(Chamaedorea_seifrizii	Pseudophoenix_vinifera))	(Sabal_domingensis	(Phoenix_dactylifera	Serenoa_repens))))	Manicaria_saccifera))	Calamus_caryotoides);
(((Prestoea_acuminata	(Oenocarpus_bataua	Oenocarpus_minor))	((((Veitchia_spiralis	(Hydriastele_microspadix	(Heterospathe_cagayanensis	(Dictyosperma_album	Kentiopsis_piersoniorum))))	Dypsis_decaryi)	(Leopoldinia_pulchra	(((Roystonea_regia	(Podococcus_barteri	Iriartea_deltoidea))	(((Attalea_speciosa	(Bactris_major	(Elaeis_guineensis	Elaeis_oleifera)))	((Reinhardtia_latisecta	Reinhardtia_paiewonskiana)	(Reinhardtia_gracilis	(Nypa_fruticans	Reinhardtia_simplex))))	(((Sclerosperma_profizianum	Orania_palindan)	(Chamaedorea_seifrizii	Pseudophoenix_vinifera))	(Phoenix_dactylifera	(Serenoa_repens	Sabal_domingensis)))))	(Pelagodoxa_henryana	Manicaria_saccifera))))	(Burretiokentia_grandiflora	Geonoma_undata)))	Calamus_caryotoides);
(((((Pelagodoxa_henryana	Manicaria_saccifera)	(((Geonoma_undata	(Prestoea_acuminata	(Oenocarpus_bataua	Oenocarpus_minor)))	Leopoldinia_pulchra)	((Veitchia_spiralis	(Hydriastele_microspadix	(Heterospathe_cagayanensis	(Dictyosperma_album	Kentiopsis_piersoniorum))))	(Chamaedorea_seifrizii	Dypsis_decaryi))))	((Roystonea_regia	(((Elaeis_guineensis	Elaeis_oleifera)	(Attalea_speciosa	Bactris_major))	((Reinhardtia_latisecta	Reinhardtia_paiewonskiana)	(Reinhardtia_gracilis	Reinhardtia_simplex))))	(Podococcus_barteri	(Burretiokentia_grandiflora	Iriartea_deltoidea))))	(((Sclerosperma_profizianum	Orania_palindan)	Pseudophoenix_vinifera)	(Sabal_domingensis	(Phoenix_dactylifera	(Nypa_fruticans	Serenoa_repens)))))	Calamus_caryotoides);
((((((Burretiokentia_grandiflora	(Heterospathe_cagayanensis	(Dictyosperma_album	Kentiopsis_piersoniorum)))	(Veitchia_spiralis	Hydriastele_microspadix))	Dypsis_decaryi)	(((((Roystonea_regia	((Attalea_speciosa	(Bactris_major	(Elaeis_guineensis	Elaeis_oleifera)))	((Reinhardtia_latisecta	Reinhardtia_paiewonskiana)	(Reinhardtia_gracilis	Reinhardtia_simplex))))	(((Podococcus_barteri	Iriartea_deltoidea)	(Sclerosperma_profizianum	Orania_palindan))	(((Sabal_domingensis	Phoenix_dactylifera)	(Nypa_fruticans	Serenoa_repens))	(Chamaedorea_seifrizii	Pseudophoenix_vinifera))))	(Pelagodoxa_henryana	Manicaria_saccifera))	(Prestoea_acuminata	(Oenocarpus_bataua	Oenocarpus_minor)))	Geonoma_undata))	Leopoldinia_pulchra)	Calamus_caryotoides);
((Attalea_speciosa	((Bactris_major	(Elaeis_guineensis	Elaeis_oleifera))	(((Reinhardtia_latisecta	Reinhardtia_paiewonskiana)	(Reinhardtia_gracilis	(Nypa_fruticans	Reinhardtia_simplex)))	((Leopoldinia_pulchra	((((Sclerosperma_profizianum	Orania_palindan)	(Chamaedorea_seifrizii	Pseudophoenix_vinifera))	(Sabal_domingensis	(Serenoa_repens	Phoenix_dactylifera)))	((Pelagodoxa_henryana	Manicaria_saccifera)	((Prestoea_acuminata	(Oenocarpus_bataua	Oenocarpus_minor))	((Burretiokentia_grandiflora	Geonoma_undata)	(Hydriastele_microspadix	((Heterospathe_cagayanensis	((Dypsis_decaryi	Dictyosperma_album)	Kentiopsis_piersoniorum))	Veitchia_spiralis)))))))	((Podococcus_barteri	Iriartea_deltoidea)	Roystonea_regia)))))	Calamus_caryotoides);
((Burretiokentia_grandiflora	((Geonoma_undata	(((((((Nypa_fruticans	Podococcus_barteri)	Iriartea_deltoidea)	(((Sclerosperma_profizianum	Orania_palindan)	(Chamaedorea_seifrizii	Pseudophoenix_vinifera))	(Phoenix_dactylifera	(Sabal_domingensis	Serenoa_repens))))	(Pelagodoxa_henryana	Manicaria_saccifera))	(Roystonea_regia	((((Elaeis_guineensis	Elaeis_oleifera)	Bactris_major)	Attalea_speciosa)	((Reinhardtia_latisecta	Reinhardtia_paiewonskiana)	(Reinhardtia_gracilis	Reinhardtia_simplex)))))	(Prestoea_acuminata	(Oenocarpus_bataua	Oenocarpus_minor)))	((Veitchia_spiralis	(Hydriastele_microspadix	(Heterospathe_cagayanensis	(Dictyosperma_album	Kentiopsis_piersoniorum))))	Dypsis_decaryi)))	Leopoldinia_pulchra))	Calamus_caryotoides);
(((((Kentiopsis_piersoniorum	Heterospathe_cagayanensis)	Hydriastele_microspadix)	Veitchia_spiralis)	(((Prestoea_acuminata	(Oenocarpus_bataua	Oenocarpus_minor))	((Leopoldinia_pulchra	((((Podococcus_barteri	Iriartea_deltoidea)	Roystonea_regia)	((((Chamaedorea_seifrizii	Pseudophoenix_vinifera)	(Sclerosperma_profizianum	Orania_palindan))	(Sabal_domingensis	(Serenoa_repens	Phoenix_dactylifera)))	(((Elaeis_oleifera	Elaeis_guineensis)	(Attalea_speciosa	Bactris_major))	(((Nypa_fruticans	Reinhardtia_simplex)	Reinhardtia_gracilis)	(Reinhardtia_latisecta	Reinhardtia_paiewonskiana)))))	(Pelagodoxa_henryana	Manicaria_saccifera)))	(Burretiokentia_grandiflora	Geonoma_undata)))	(Dypsis_decaryi	Dictyosperma_album)))	Calamus_caryotoides);
(((Pelagodoxa_henryana	Manicaria_saccifera)	(((Prestoea_acuminata	(Oenocarpus_bataua	Oenocarpus_minor))	((Geonoma_undata	((((Dypsis_decaryi	Dictyosperma_album)	Kentiopsis_piersoniorum)	Heterospathe_cagayanensis)	(Hydriastele_microspadix	Veitchia_spiralis)))	(Burretiokentia_grandiflora	Leopoldinia_pulchra)))	(((Podococcus_barteri	Iriartea_deltoidea)	((((Nypa_fruticans	Chamaedorea_seifrizii)	Pseudophoenix_vinifera)	(Sclerosperma_profizianum	Orania_palindan))	(Sabal_domingensis	(Serenoa_repens	Phoenix_dactylifera))))	(Roystonea_regia	((Attalea_speciosa	(Bactris_major	(Elaeis_oleifera	Elaeis_guineensis)))	((Reinhardtia_simplex	Reinhardtia_gracilis)	(Reinhardtia_latisecta	Reinhardtia_paiewonskiana)))))))	Calamus_caryotoides);
((Pseudophoenix_vinifera	((Sclerosperma_profizianum	Orania_palindan)	((Phoenix_dactylifera	(Sabal_domingensis	(Nypa_fruticans	Serenoa_repens)))	((((Elaeis_oleifera	Elaeis_guineensis)	(Attalea_speciosa	Bactris_major))	((Reinhardtia_simplex	Reinhardtia_gracilis)	(Reinhardtia_latisecta	Reinhardtia_paiewonskiana)))	(((Pelagodoxa_henryana	Manicaria_saccifera)	((((Geonoma_undata	Burretiokentia_grandiflora)	((((Dictyosperma_album	Kentiopsis_piersoniorum)	Heterospathe_cagayanensis)	(Hydriastele_microspadix	Veitchia_spiralis))	Dypsis_decaryi))	(Leopoldinia_pulchra	Chamaedorea_seifrizii))	(Prestoea_acuminata	(Oenocarpus_bataua	Oenocarpus_minor))))	(Roystonea_regia	(Podococcus_barteri	Iriartea_deltoidea)))))))	Calamus_caryotoides);
((Pelagodoxa_henryana	(Manicaria_saccifera	((((Burretiokentia_grandiflora	Leopoldinia_pulchra)	((Dypsis_decaryi	Chamaedorea_seifrizii)	(Veitchia_spiralis	(((Dictyosperma_album	Kentiopsis_piersoniorum)	Heterospathe_cagayanensis)	Hydriastele_microspadix))))	(Geonoma_undata	(Prestoea_acuminata	(Oenocarpus_bataua	Oenocarpus_minor))))	((Roystonea_regia	(Podococcus_barteri	Iriartea_deltoidea))	(((Pseudophoenix_vinifera	(Sclerosperma_profizianum	Orania_palindan))	((Serenoa_repens	Phoenix_dactylifera)	Sabal_domingensis))	((Attalea_speciosa	(Bactris_major	(Elaeis_oleifera	Elaeis_guineensis)))	(((Nypa_fruticans	Reinhardtia_simplex)	Reinhardtia_gracilis)	(Reinhardtia_latisecta	Reinhardtia_paiewonskiana))))))))	Calamus_caryotoides);
((Roystonea_regia	(((Attalea_speciosa	(Bactris_major	(Elaeis_oleifera	Elaeis_guineensis)))	((Reinhardtia_simplex	Reinhardtia_gracilis)	(Reinhardtia_latisecta	Reinhardtia_paiewonskiana)))	((Podococcus_barteri	Iriartea_deltoidea)	(((Pseudophoenix_vinifera	(Sclerosperma_profizianum	Orania_palindan))	((Serenoa_repens	Phoenix_dactylifera)	Sabal_domingensis))	((Nypa_fruticans	Chamaedorea_seifrizii)	((Pelagodoxa_henryana	Manicaria_saccifera)	((Leopoldinia_pulchra	(Dypsis_decaryi	((Veitchia_spiralis	((Kentiopsis_piersoniorum	Heterospathe_cagayanensis)	Hydriastele_microspadix))	Dictyosperma_album)))	((Burretiokentia_grandiflora	Geonoma_undata)	(Prestoea_acuminata	(Oenocarpus_bataua	Oenocarpus_minor))))))))))	Calamus_caryotoides);
((Pelagodoxa_henryana	(Manicaria_saccifera	((((Burretiokentia_grandiflora	Leopoldinia_pulchra)	(Dypsis_decaryi	((Veitchia_spiralis	((Kentiopsis_piersoniorum	Heterospathe_cagayanensis)	Hydriastele_microspadix))	Dictyosperma_album)))	(Geonoma_undata	(Prestoea_acuminata	(Oenocarpus_bataua	Oenocarpus_minor))))	(((Roystonea_regia	((Attalea_speciosa	(Bactris_major	(Elaeis_oleifera	Elaeis_guineensis)))	(Nypa_fruticans	((Reinhardtia_simplex	Reinhardtia_gracilis)	(Reinhardtia_latisecta	Reinhardtia_paiewonskiana)))))	(Podococcus_barteri	Iriartea_deltoidea))	((Pseudophoenix_vinifera	(Sclerosperma_profizianum	Orania_palindan))	((Chamaedorea_seifrizii	Phoenix_dactylifera)	(Sabal_domingensis	Serenoa_repens)))))))	Calamus_caryotoides);
((Chamaedorea_seifrizii	(Pseudophoenix_vinifera	((Sclerosperma_profizianum	Orania_palindan)	(((Serenoa_repens	Phoenix_dactylifera)	Sabal_domingensis)	(((Pelagodoxa_henryana	Manicaria_saccifera)	(((Geonoma_undata	(Prestoea_acuminata	(Oenocarpus_bataua	Oenocarpus_minor)))	((Veitchia_spiralis	(Heterospathe_cagayanensis	Hydriastele_microspadix))	(Kentiopsis_piersoniorum	(Dypsis_decaryi	Dictyosperma_album))))	(Burretiokentia_grandiflora	Leopoldinia_pulchra)))	((Roystonea_regia	((Nypa_fruticans	Podococcus_barteri)	Iriartea_deltoidea))	((Attalea_speciosa	(Bactris_major	(Elaeis_oleifera	Elaeis_guineensis)))	((Reinhardtia_simplex	Reinhardtia_gracilis)	(Reinhardtia_latisecta	Reinhardtia_paiewonskiana)))))))))	Calamus_caryotoides);
(((((Roystonea_regia	((Attalea_speciosa	(Bactris_major	(Elaeis_oleifera	Elaeis_guineensis)))	((Reinhardtia_simplex	Reinhardtia_gracilis)	(Reinhardtia_latisecta	Reinhardtia_paiewonskiana))))	((((Veitchia_spiralis	(Hydriastele_microspadix	(Heterospathe_cagayanensis	(Kentiopsis_piersoniorum	(Dypsis_decaryi	Dictyosperma_album)))))	(Burretiokentia_grandiflora	Geonoma_undata))	(Prestoea_acuminata	(Oenocarpus_bataua	Oenocarpus_minor)))	Leopoldinia_pulchra))	((((Nypa_fruticans	Chamaedorea_seifrizii)	Pseudophoenix_vinifera)	((Podococcus_barteri	Iriartea_deltoidea)	(Sclerosperma_profizianum	Orania_palindan)))	((Serenoa_repens	Phoenix_dactylifera)	Sabal_domingensis)))	(Manicaria_saccifera	Pelagodoxa_henryana))	Calamus_caryotoides);
((Pelagodoxa_henryana	((((((Pseudophoenix_vinifera	(Orania_palindan	(Sclerosperma_profizianum	(Podococcus_barteri	Iriartea_deltoidea))))	(Nypa_fruticans	Chamaedorea_seifrizii))	((Serenoa_repens	Phoenix_dactylifera)	Sabal_domingensis))	(Roystonea_regia	((Attalea_speciosa	(Bactris_major	(Elaeis_oleifera	Elaeis_guineensis)))	((Reinhardtia_simplex	Reinhardtia_gracilis)	(Reinhardtia_latisecta	Reinhardtia_paiewonskiana)))))	(((Veitchia_spiralis	(Hydriastele_microspadix	(Heterospathe_cagayanensis	Kentiopsis_piersoniorum)))	(Dypsis_decaryi	Dictyosperma_album))	(((Burretiokentia_grandiflora	Geonoma_undata)	(Prestoea_acuminata	(Oenocarpus_bataua	Oenocarpus_minor)))	Leopoldinia_pulchra)))	Manicaria_saccifera))	Calamus_caryotoides);
((Roystonea_regia	(((Attalea_speciosa	(Bactris_major	(Elaeis_oleifera	Elaeis_guineensis)))	((Reinhardtia_simplex	Reinhardtia_gracilis)	(Reinhardtia_latisecta	Reinhardtia_paiewonskiana)))	((((((Veitchia_spiralis	(Hydriastele_microspadix	(Heterospathe_cagayanensis	(Dictyosperma_album	Kentiopsis_piersoniorum))))	(Chamaedorea_seifrizii	Dypsis_decaryi))	((Geonoma_undata	(Prestoea_acuminata	(Oenocarpus_bataua	Oenocarpus_minor)))	(Burretiokentia_grandiflora	Leopoldinia_pulchra)))	(Manicaria_saccifera	Pelagodoxa_henryana))	((Orania_palindan	(Sclerosperma_profizianum	Pseudophoenix_vinifera))	(Serenoa_repens	(Phoenix_dactylifera	Sabal_domingensis))))	((Nypa_fruticans	Podococcus_barteri)	Iriartea_deltoidea))))	Calamus_caryotoides);
(((((Sabal_domingensis	(Serenoa_repens	Phoenix_dactylifera))	((Orania_palindan	Sclerosperma_profizianum)	(Pseudophoenix_vinifera	(Nypa_fruticans	Chamaedorea_seifrizii))))	(((Pelagodoxa_henryana	Manicaria_saccifera)	(((Veitchia_spiralis	(Hydriastele_microspadix	(Heterospathe_cagayanensis	(Dictyosperma_album	Kentiopsis_piersoniorum))))	Dypsis_decaryi)	((Burretiokentia_grandiflora	Geonoma_undata)	((Oenocarpus_minor	Oenocarpus_bataua)	Prestoea_acuminata))))	((Roystonea_regia	(((Reinhardtia_paiewonskiana	Reinhardtia_latisecta)	(Reinhardtia_gracilis	Reinhardtia_simplex))	(((Elaeis_oleifera	Elaeis_guineensis)	Bactris_major)	Attalea_speciosa)))	(Podococcus_barteri	Iriartea_deltoidea))))	Leopoldinia_pulchra)	Calamus_caryotoides);
(((Veitchia_spiralis	(Hydriastele_microspadix	(Heterospathe_cagayanensis	(Dictyosperma_album	Kentiopsis_piersoniorum))))	(Dypsis_decaryi	(Geonoma_undata	((Burretiokentia_grandiflora	Leopoldinia_pulchra)	((((Roystonea_regia	(((Reinhardtia_paiewonskiana	Reinhardtia_latisecta)	(Reinhardtia_gracilis	Reinhardtia_simplex))	(((Elaeis_oleifera	Elaeis_guineensis)	Bactris_major)	Attalea_speciosa)))	(((Sabal_domingensis	(Serenoa_repens	Phoenix_dactylifera))	((Orania_palindan	Sclerosperma_profizianum)	(Pseudophoenix_vinifera	Chamaedorea_seifrizii)))	((Nypa_fruticans	Podococcus_barteri)	Iriartea_deltoidea)))	(Pelagodoxa_henryana	Manicaria_saccifera))	((Oenocarpus_minor	Oenocarpus_bataua)	Prestoea_acuminata))))))	Calamus_caryotoides);
((Pelagodoxa_henryana	(Manicaria_saccifera	((((((Veitchia_spiralis	(Kentiopsis_piersoniorum	(Hydriastele_microspadix	Heterospathe_cagayanensis)))	Dypsis_decaryi)	Dictyosperma_album)	(((Burretiokentia_grandiflora	Leopoldinia_pulchra)	Geonoma_undata)	((Oenocarpus_minor	Oenocarpus_bataua)	Prestoea_acuminata)))	((Roystonea_regia	(Podococcus_barteri	Iriartea_deltoidea))	(((Reinhardtia_paiewonskiana	Reinhardtia_latisecta)	(Reinhardtia_gracilis	(Nypa_fruticans	Reinhardtia_simplex)))	((Elaeis_oleifera	Elaeis_guineensis)	(Bactris_major	Attalea_speciosa)))))	((Phoenix_dactylifera	(Sabal_domingensis	Serenoa_repens))	(((Orania_palindan	Sclerosperma_profizianum)	Pseudophoenix_vinifera)	Chamaedorea_seifrizii)))))	Calamus_caryotoides);
((((((((Veitchia_spiralis	(Hydriastele_microspadix	(Heterospathe_cagayanensis	Kentiopsis_piersoniorum)))	Dypsis_decaryi)	Dictyosperma_album)	((Geonoma_undata	((Oenocarpus_minor	Oenocarpus_bataua)	Prestoea_acuminata))	(Burretiokentia_grandiflora	Leopoldinia_pulchra)))	(((Podococcus_barteri	Iriartea_deltoidea)	(Roystonea_regia	(((Reinhardtia_paiewonskiana	Reinhardtia_latisecta)	((Reinhardtia_gracilis	Reinhardtia_simplex)	Nypa_fruticans))	(Attalea_speciosa	((Elaeis_oleifera	Elaeis_guineensis)	Bactris_major)))))	((Phoenix_dactylifera	(Sabal_domingensis	Serenoa_repens))	((Orania_palindan	Sclerosperma_profizianum)	(Pseudophoenix_vinifera	Chamaedorea_seifrizii)))))	Pelagodoxa_henryana)	Manicaria_saccifera)	Calamus_caryotoides);
((((Nypa_fruticans	(((Podococcus_barteri	Iriartea_deltoidea)	(Orania_palindan	Sclerosperma_profizianum))	Pseudophoenix_vinifera))	((((Pelagodoxa_henryana	Manicaria_saccifera)	(((Oenocarpus_minor	Oenocarpus_bataua)	Prestoea_acuminata)	(((Burretiokentia_grandiflora	Leopoldinia_pulchra)	((((Heterospathe_cagayanensis	Kentiopsis_piersoniorum)	(Veitchia_spiralis	Hydriastele_microspadix))	Dypsis_decaryi)	Dictyosperma_album))	Geonoma_undata)))	(Roystonea_regia	(((Reinhardtia_paiewonskiana	Reinhardtia_latisecta)	(Reinhardtia_gracilis	Reinhardtia_simplex))	(Attalea_speciosa	((Elaeis_oleifera	Elaeis_guineensis)	Bactris_major)))))	(Phoenix_dactylifera	(Sabal_domingensis	Serenoa_repens))))	Chamaedorea_seifrizii)	Calamus_caryotoides);
((Pelagodoxa_henryana	(Manicaria_saccifera	((Leopoldinia_pulchra	(((Burretiokentia_grandiflora	Geonoma_undata)	((Oenocarpus_minor	Oenocarpus_bataua)	Prestoea_acuminata))	((Veitchia_spiralis	Dypsis_decaryi)	(Dictyosperma_album	(Kentiopsis_piersoniorum	(Hydriastele_microspadix	Heterospathe_cagayanensis))))))	(((Podococcus_barteri	Iriartea_deltoidea)	Roystonea_regia)	(((Phoenix_dactylifera	Sabal_domingensis)	((Orania_palindan	Sclerosperma_profizianum)	(Chamaedorea_seifrizii	Pseudophoenix_vinifera)))	(((Nypa_fruticans	Serenoa_repens)	((Reinhardtia_paiewonskiana	Reinhardtia_latisecta)	(Reinhardtia_gracilis	Reinhardtia_simplex)))	(Attalea_speciosa	((Elaeis_oleifera	Elaeis_guineensis)	Bactris_major))))))))	Calamus_caryotoides);
((Chamaedorea_seifrizii	(Pseudophoenix_vinifera	((((((Reinhardtia_paiewonskiana	Reinhardtia_latisecta)	(Reinhardtia_gracilis	Reinhardtia_simplex))	(Attalea_speciosa	((Elaeis_oleifera	Elaeis_guineensis)	Bactris_major)))	(((Pelagodoxa_henryana	Manicaria_saccifera)	(((Oenocarpus_minor	Oenocarpus_bataua)	Prestoea_acuminata)	(((Veitchia_spiralis	(Hydriastele_microspadix	(Heterospathe_cagayanensis	(Dictyosperma_album	Kentiopsis_piersoniorum))))	Dypsis_decaryi)	((Burretiokentia_grandiflora	Leopoldinia_pulchra)	Geonoma_undata))))	((Podococcus_barteri	Iriartea_deltoidea)	Roystonea_regia)))	(((Nypa_fruticans	Serenoa_repens)	Phoenix_dactylifera)	Sabal_domingensis))	(Orania_palindan	Sclerosperma_profizianum))))	Calamus_caryotoides);
((((Reinhardtia_paiewonskiana	Reinhardtia_latisecta)	(Reinhardtia_gracilis	Reinhardtia_simplex))	((Attalea_speciosa	((Elaeis_oleifera	Elaeis_guineensis)	Bactris_major))	((((Pelagodoxa_henryana	Manicaria_saccifera)	((Geonoma_undata	((Oenocarpus_minor	Oenocarpus_bataua)	Prestoea_acuminata))	(((Dictyosperma_album	((Kentiopsis_piersoniorum	(Hydriastele_microspadix	Heterospathe_cagayanensis))	Veitchia_spiralis))	Dypsis_decaryi)	(Burretiokentia_grandiflora	Leopoldinia_pulchra))))	((((Phoenix_dactylifera	Sabal_domingensis)	Serenoa_repens)	(Chamaedorea_seifrizii	(Pseudophoenix_vinifera	(Orania_palindan	Sclerosperma_profizianum))))	((Nypa_fruticans	Podococcus_barteri)	Iriartea_deltoidea)))	Roystonea_regia)))	Calamus_caryotoides);
((Pelagodoxa_henryana	(Manicaria_saccifera	(((Leopoldinia_pulchra	((Oenocarpus_minor	Oenocarpus_bataua)	Prestoea_acuminata))	(((Veitchia_spiralis	(Hydriastele_microspadix	((Kentiopsis_piersoniorum	Dictyosperma_album)	Heterospathe_cagayanensis)))	Dypsis_decaryi)	(Burretiokentia_grandiflora	Geonoma_undata)))	((((Sabal_domingensis	(Serenoa_repens	Phoenix_dactylifera))	((Nypa_fruticans	Chamaedorea_seifrizii)	(Pseudophoenix_vinifera	(Orania_palindan	(Podococcus_barteri	Sclerosperma_profizianum)))))	Iriartea_deltoidea)	(Roystonea_regia	(((Reinhardtia_paiewonskiana	Reinhardtia_latisecta)	(Reinhardtia_gracilis	Reinhardtia_simplex))	(Attalea_speciosa	((Elaeis_oleifera	Elaeis_guineensis)	Bactris_major))))))))	Calamus_caryotoides);
(((((Veitchia_spiralis	(Hydriastele_microspadix	((Kentiopsis_piersoniorum	Dictyosperma_album)	Heterospathe_cagayanensis)))	Dypsis_decaryi)	(((((((Sabal_domingensis	((Nypa_fruticans	Serenoa_repens)	Phoenix_dactylifera))	((Chamaedorea_seifrizii	Pseudophoenix_vinifera)	(Orania_palindan	(Podococcus_barteri	Sclerosperma_profizianum))))	Iriartea_deltoidea)	(Roystonea_regia	(((Reinhardtia_paiewonskiana	Reinhardtia_latisecta)	(Reinhardtia_gracilis	Reinhardtia_simplex))	(Attalea_speciosa	((Elaeis_oleifera	Elaeis_guineensis)	Bactris_major)))))	(Pelagodoxa_henryana	Manicaria_saccifera))	((Oenocarpus_minor	Oenocarpus_bataua)	Prestoea_acuminata))	Geonoma_undata))	(Burretiokentia_grandiflora	Leopoldinia_pulchra))	Calamus_caryotoides);
((Pelagodoxa_henryana	(((((Dypsis_decaryi	(Veitchia_spiralis	(Hydriastele_microspadix	(Heterospathe_cagayanensis	(Dictyosperma_album	Kentiopsis_piersoniorum)))))	((Prestoea_acuminata	(Oenocarpus_minor	Oenocarpus_bataua))	Geonoma_undata))	(Leopoldinia_pulchra	Burretiokentia_grandiflora))	((Roystonea_regia	(Podococcus_barteri	Iriartea_deltoidea))	((((Elaeis_guineensis	Elaeis_oleifera)	(Bactris_major	Attalea_speciosa))	((Reinhardtia_paiewonskiana	Reinhardtia_latisecta)	(Reinhardtia_gracilis	Reinhardtia_simplex)))	((((Nypa_fruticans	Serenoa_repens)	Phoenix_dactylifera)	Sabal_domingensis)	(Orania_palindan	(Sclerosperma_profizianum	(Pseudophoenix_vinifera	Chamaedorea_seifrizii)))))))	Manicaria_saccifera))	Calamus_caryotoides);
((Pelagodoxa_henryana	((((Prestoea_acuminata	(Oenocarpus_minor	Oenocarpus_bataua))	((Geonoma_undata	(Dypsis_decaryi	(Veitchia_spiralis	((Dictyosperma_album	Kentiopsis_piersoniorum)	(Hydriastele_microspadix	Heterospathe_cagayanensis)))))	(Leopoldinia_pulchra	Burretiokentia_grandiflora)))	(((Roystonea_regia	(Podococcus_barteri	Iriartea_deltoidea))	(((Elaeis_guineensis	Elaeis_oleifera)	(Bactris_major	Attalea_speciosa))	((Reinhardtia_paiewonskiana	Reinhardtia_latisecta)	(Reinhardtia_gracilis	(Nypa_fruticans	Reinhardtia_simplex)))))	(((Phoenix_dactylifera	Sabal_domingensis)	Serenoa_repens)	((Orania_palindan	(Sclerosperma_profizianum	Pseudophoenix_vinifera))	Chamaedorea_seifrizii))))	Manicaria_saccifera))	Calamus_caryotoides);
((Pelagodoxa_henryana	(((((Geonoma_undata	(Prestoea_acuminata	(Oenocarpus_minor	Oenocarpus_bataua)))	(Dypsis_decaryi	((Hydriastele_microspadix	Veitchia_spiralis)	((Dictyosperma_album	Kentiopsis_piersoniorum)	Heterospathe_cagayanensis))))	(Leopoldinia_pulchra	Burretiokentia_grandiflora))	(((Roystonea_regia	(Serenoa_repens	(Podococcus_barteri	Iriartea_deltoidea)))	(((Elaeis_guineensis	Elaeis_oleifera)	(Bactris_major	Attalea_speciosa))	((Reinhardtia_paiewonskiana	Reinhardtia_latisecta)	(Reinhardtia_gracilis	(Nypa_fruticans	Reinhardtia_simplex)))))	(((Chamaedorea_seifrizii	Phoenix_dactylifera)	Sabal_domingensis)	(Pseudophoenix_vinifera	(Orania_palindan	Sclerosperma_profizianum)))))	Manicaria_saccifera))	Calamus_caryotoides);
((((Reinhardtia_gracilis	Reinhardtia_simplex)	(Reinhardtia_paiewonskiana	Reinhardtia_latisecta))	(((((Geonoma_undata	(Prestoea_acuminata	(Oenocarpus_minor	Oenocarpus_bataua)))	((Leopoldinia_pulchra	(Manicaria_saccifera	Pelagodoxa_henryana))	(Dypsis_decaryi	(Dictyosperma_album	(Veitchia_spiralis	((Kentiopsis_piersoniorum	Heterospathe_cagayanensis)	Hydriastele_microspadix))))))	(((Nypa_fruticans	Podococcus_barteri)	Iriartea_deltoidea)	((Phoenix_dactylifera	(Serenoa_repens	Sabal_domingensis))	((Chamaedorea_seifrizii	Pseudophoenix_vinifera)	((Burretiokentia_grandiflora	Orania_palindan)	Sclerosperma_profizianum)))))	Roystonea_regia)	(Attalea_speciosa	((Elaeis_guineensis	Elaeis_oleifera)	Bactris_major))))	Calamus_caryotoides);
((Pelagodoxa_henryana	((((Geonoma_undata	(Prestoea_acuminata	(Oenocarpus_minor	Oenocarpus_bataua)))	((Dypsis_decaryi	(Veitchia_spiralis	(((Dictyosperma_album	Kentiopsis_piersoniorum)	Heterospathe_cagayanensis)	Hydriastele_microspadix)))	(Burretiokentia_grandiflora	Leopoldinia_pulchra)))	(((Podococcus_barteri	Iriartea_deltoidea)	((Phoenix_dactylifera	((Nypa_fruticans	Serenoa_repens)	Sabal_domingensis))	(Chamaedorea_seifrizii	(Pseudophoenix_vinifera	(Orania_palindan	Sclerosperma_profizianum)))))	(Roystonea_regia	(((Elaeis_guineensis	Elaeis_oleifera)	(Bactris_major	Attalea_speciosa))	(Reinhardtia_simplex	(Reinhardtia_paiewonskiana	(Reinhardtia_gracilis	Reinhardtia_latisecta)))))))	Manicaria_saccifera))	Calamus_caryotoides);
((((Reinhardtia_gracilis	(Nypa_fruticans	Reinhardtia_simplex))	(Reinhardtia_paiewonskiana	Reinhardtia_latisecta))	(((((Iriartea_deltoidea	((Phoenix_dactylifera	Sabal_domingensis)	(Serenoa_repens	((Chamaedorea_seifrizii	Pseudophoenix_vinifera)	(Podococcus_barteri	(Orania_palindan	Sclerosperma_profizianum))))))	(Manicaria_saccifera	Pelagodoxa_henryana))	((((Burretiokentia_grandiflora	Leopoldinia_pulchra)	Geonoma_undata)	(Prestoea_acuminata	(Oenocarpus_minor	Oenocarpus_bataua)))	(Dypsis_decaryi	(Veitchia_spiralis	(((Dictyosperma_album	Kentiopsis_piersoniorum)	Heterospathe_cagayanensis)	Hydriastele_microspadix)))))	Roystonea_regia)	(Attalea_speciosa	((Elaeis_guineensis	Elaeis_oleifera)	Bactris_major))))	Calamus_caryotoides);
(((((Phoenix_dactylifera	Sabal_domingensis)	(Pseudophoenix_vinifera	(Sclerosperma_profizianum	(Podococcus_barteri	Orania_palindan))))	((Iriartea_deltoidea	Serenoa_repens)	(((Manicaria_saccifera	Pelagodoxa_henryana)	((Prestoea_acuminata	(Oenocarpus_minor	Oenocarpus_bataua))	(((Burretiokentia_grandiflora	Geonoma_undata)	(Dypsis_decaryi	(Veitchia_spiralis	(((Dictyosperma_album	Kentiopsis_piersoniorum)	Heterospathe_cagayanensis)	Hydriastele_microspadix))))	Leopoldinia_pulchra)))	(Roystonea_regia	((Attalea_speciosa	((Elaeis_guineensis	Elaeis_oleifera)	Bactris_major))	(((Reinhardtia_gracilis	Reinhardtia_simplex)	Nypa_fruticans)	(Reinhardtia_paiewonskiana	Reinhardtia_latisecta)))))))	Chamaedorea_seifrizii)	Calamus_caryotoides);
(((Manicaria_saccifera	Pelagodoxa_henryana)	(((Roystonea_regia	((Attalea_speciosa	((Elaeis_guineensis	Elaeis_oleifera)	Bactris_major))	(Reinhardtia_simplex	(Reinhardtia_paiewonskiana	(Reinhardtia_gracilis	Reinhardtia_latisecta)))))	((Dypsis_decaryi	(((Dictyosperma_album	Kentiopsis_piersoniorum)	Heterospathe_cagayanensis)	(Hydriastele_microspadix	Veitchia_spiralis)))	((Burretiokentia_grandiflora	Leopoldinia_pulchra)	(Geonoma_undata	(Prestoea_acuminata	(Oenocarpus_minor	Oenocarpus_bataua))))))	(((Phoenix_dactylifera	Sabal_domingensis)	(Orania_palindan	((Chamaedorea_seifrizii	Pseudophoenix_vinifera)	Sclerosperma_profizianum)))	((Iriartea_deltoidea	Podococcus_barteri)	(Nypa_fruticans	Serenoa_repens)))))	Calamus_caryotoides);
((((Prestoea_acuminata	(Oenocarpus_minor	Oenocarpus_bataua))	(((Manicaria_saccifera	Pelagodoxa_henryana)	(((Phoenix_dactylifera	((Nypa_fruticans	Serenoa_repens)	Sabal_domingensis))	((Chamaedorea_seifrizii	Pseudophoenix_vinifera)	(Sclerosperma_profizianum	Orania_palindan)))	(((Iriartea_deltoidea	Podococcus_barteri)	Roystonea_regia)	((Attalea_speciosa	((Elaeis_guineensis	Elaeis_oleifera)	Bactris_major))	((Reinhardtia_gracilis	Reinhardtia_simplex)	(Reinhardtia_paiewonskiana	Reinhardtia_latisecta))))))	((Burretiokentia_grandiflora	Geonoma_undata)	((Dypsis_decaryi	((Kentiopsis_piersoniorum	Heterospathe_cagayanensis)	(Hydriastele_microspadix	Veitchia_spiralis)))	Dictyosperma_album))))	Leopoldinia_pulchra)	Calamus_caryotoides);
((Prestoea_acuminata	(((Burretiokentia_grandiflora	Geonoma_undata)	((Leopoldinia_pulchra	((Manicaria_saccifera	Pelagodoxa_henryana)	(((Chamaedorea_seifrizii	(((Nypa_fruticans	Serenoa_repens)	Phoenix_dactylifera)	Sabal_domingensis))	(Pseudophoenix_vinifera	(Sclerosperma_profizianum	Orania_palindan)))	(((Iriartea_deltoidea	Podococcus_barteri)	Roystonea_regia)	((Attalea_speciosa	((Elaeis_guineensis	Elaeis_oleifera)	Bactris_major))	((Reinhardtia_gracilis	Reinhardtia_simplex)	(Reinhardtia_paiewonskiana	Reinhardtia_latisecta)))))))	(Dypsis_decaryi	(Veitchia_spiralis	(((Dictyosperma_album	Kentiopsis_piersoniorum)	Heterospathe_cagayanensis)	Hydriastele_microspadix)))))	(Oenocarpus_minor	Oenocarpus_bataua)))	Calamus_caryotoides);
((Pelagodoxa_henryana	((((Leopoldinia_pulchra	(((Heterospathe_cagayanensis	(Dictyosperma_album	Kentiopsis_piersoniorum))	(Veitchia_spiralis	Hydriastele_microspadix))	Dypsis_decaryi))	((Prestoea_acuminata	(Oenocarpus_bataua	Oenocarpus_minor))	(Burretiokentia_grandiflora	Geonoma_undata)))	((((Serenoa_repens	Phoenix_dactylifera)	Sabal_domingensis)	((Chamaedorea_seifrizii	Pseudophoenix_vinifera)	(Sclerosperma_profizianum	Orania_palindan)))	(((((Reinhardtia_paiewonskiana	Reinhardtia_gracilis)	Reinhardtia_latisecta)	(Nypa_fruticans	Reinhardtia_simplex))	(Attalea_speciosa	(Bactris_major	(Elaeis_oleifera	Elaeis_guineensis))))	((Iriartea_deltoidea	Podococcus_barteri)	Roystonea_regia))))	Manicaria_saccifera))	Calamus_caryotoides);
(((Veitchia_spiralis	(Hydriastele_microspadix	(Heterospathe_cagayanensis	Kentiopsis_piersoniorum)))	((Dictyosperma_album	Dypsis_decaryi)	(((((((Phoenix_dactylifera	(Sabal_domingensis	Serenoa_repens))	((Chamaedorea_seifrizii	Pseudophoenix_vinifera)	((Iriartea_deltoidea	(Nypa_fruticans	Podococcus_barteri))	(Sclerosperma_profizianum	Orania_palindan))))	(Roystonea_regia	(((Reinhardtia_paiewonskiana	Reinhardtia_latisecta)	(Reinhardtia_gracilis	Reinhardtia_simplex))	(Attalea_speciosa	(Bactris_major	(Elaeis_oleifera	Elaeis_guineensis))))))	Leopoldinia_pulchra)	(Manicaria_saccifera	Pelagodoxa_henryana))	(Prestoea_acuminata	(Oenocarpus_bataua	Oenocarpus_minor)))	(Burretiokentia_grandiflora	Geonoma_undata))))	Calamus_caryotoides);
(((Nypa_fruticans	Chamaedorea_seifrizii)	((Pseudophoenix_vinifera	(Sclerosperma_profizianum	Orania_palindan))	(((Iriartea_deltoidea	Podococcus_barteri)	((Roystonea_regia	(((Reinhardtia_paiewonskiana	Reinhardtia_latisecta)	(Reinhardtia_gracilis	Reinhardtia_simplex))	(Attalea_speciosa	(Bactris_major	(Elaeis_oleifera	Elaeis_guineensis)))))	((Manicaria_saccifera	Pelagodoxa_henryana)	((((Prestoea_acuminata	(Oenocarpus_bataua	Oenocarpus_minor))	(Burretiokentia_grandiflora	Geonoma_undata))	((((Hydriastele_microspadix	Heterospathe_cagayanensis)	(Kentiopsis_piersoniorum	Veitchia_spiralis))	Dictyosperma_album)	Dypsis_decaryi))	Leopoldinia_pulchra))))	(Sabal_domingensis	(Serenoa_repens	Phoenix_dactylifera)))))	Calamus_caryotoides);
(((Nypa_fruticans	Chamaedorea_seifrizii)	(((Sclerosperma_profizianum	Orania_palindan)	(((Iriartea_deltoidea	Podococcus_barteri)	((Roystonea_regia	(((Reinhardtia_paiewonskiana	Reinhardtia_latisecta)	(Reinhardtia_gracilis	Reinhardtia_simplex))	(Attalea_speciosa	(Bactris_major	(Elaeis_oleifera	Elaeis_guineensis)))))	((Manicaria_saccifera	Pelagodoxa_henryana)	((Prestoea_acuminata	(Oenocarpus_bataua	Oenocarpus_minor))	((Burretiokentia_grandiflora	Leopoldinia_pulchra)	(Geonoma_undata	((((Hydriastele_microspadix	Heterospathe_cagayanensis)	(Dictyosperma_album	Kentiopsis_piersoniorum))	Veitchia_spiralis)	Dypsis_decaryi)))))))	(Phoenix_dactylifera	(Sabal_domingensis	Serenoa_repens))))	Pseudophoenix_vinifera))	Calamus_caryotoides);
((Roystonea_regia	((((Reinhardtia_paiewonskiana	Reinhardtia_latisecta)	(Reinhardtia_gracilis	Reinhardtia_simplex))	(Attalea_speciosa	(Bactris_major	(Elaeis_oleifera	Elaeis_guineensis))))	(((Manicaria_saccifera	Pelagodoxa_henryana)	((Geonoma_undata	(Prestoea_acuminata	(Oenocarpus_bataua	Oenocarpus_minor)))	((Burretiokentia_grandiflora	Leopoldinia_pulchra)	((Veitchia_spiralis	Hydriastele_microspadix)	(Heterospathe_cagayanensis	((Dypsis_decaryi	Dictyosperma_album)	Kentiopsis_piersoniorum))))))	(((Phoenix_dactylifera	Sabal_domingensis)	((Pseudophoenix_vinifera	Chamaedorea_seifrizii)	(Sclerosperma_profizianum	Orania_palindan)))	(Serenoa_repens	(Iriartea_deltoidea	(Nypa_fruticans	Podococcus_barteri)))))))	Calamus_caryotoides);
((((Phoenix_dactylifera	((Nypa_fruticans	Serenoa_repens)	Sabal_domingensis))	((Pseudophoenix_vinifera	Chamaedorea_seifrizii)	(Sclerosperma_profizianum	Orania_palindan)))	((((Reinhardtia_paiewonskiana	Reinhardtia_latisecta)	(Reinhardtia_gracilis	Reinhardtia_simplex))	(Attalea_speciosa	(Bactris_major	(Elaeis_oleifera	Elaeis_guineensis))))	(((Iriartea_deltoidea	Podococcus_barteri)	Roystonea_regia)	((Manicaria_saccifera	Pelagodoxa_henryana)	((((Veitchia_spiralis	Hydriastele_microspadix)	(Heterospathe_cagayanensis	(Dictyosperma_album	Kentiopsis_piersoniorum)))	Dypsis_decaryi)	(Geonoma_undata	((Prestoea_acuminata	(Oenocarpus_bataua	Oenocarpus_minor))	(Burretiokentia_grandiflora	Leopoldinia_pulchra))))))))	Calamus_caryotoides);
((Attalea_speciosa	((Bactris_major	(Elaeis_oleifera	Elaeis_guineensis))	(((Roystonea_regia	((Manicaria_saccifera	Pelagodoxa_henryana)	((((Burretiokentia_grandiflora	Veitchia_spiralis)	(Hydriastele_microspadix	(Heterospathe_cagayanensis	(Dictyosperma_album	Kentiopsis_piersoniorum))))	Dypsis_decaryi)	((Geonoma_undata	(Prestoea_acuminata	(Oenocarpus_bataua	Oenocarpus_minor)))	Leopoldinia_pulchra))))	(((Nypa_fruticans	Chamaedorea_seifrizii)	(Pseudophoenix_vinifera	(((Iriartea_deltoidea	Podococcus_barteri)	Sclerosperma_profizianum)	Orania_palindan)))	((Serenoa_repens	Phoenix_dactylifera)	Sabal_domingensis)))	((Reinhardtia_paiewonskiana	Reinhardtia_latisecta)	(Reinhardtia_gracilis	Reinhardtia_simplex)))))	Calamus_caryotoides);
((((Reinhardtia_paiewonskiana	Reinhardtia_latisecta)	(Reinhardtia_gracilis	Reinhardtia_simplex))	((((Elaeis_oleifera	Elaeis_guineensis)	Bactris_major)	Attalea_speciosa)	(Roystonea_regia	((((Chamaedorea_seifrizii	Pseudophoenix_vinifera)	((Iriartea_deltoidea	Podococcus_barteri)	(Sclerosperma_profizianum	Orania_palindan)))	(Phoenix_dactylifera	((Nypa_fruticans	Serenoa_repens)	Sabal_domingensis)))	((Manicaria_saccifera	Pelagodoxa_henryana)	((Geonoma_undata	((Veitchia_spiralis	(Hydriastele_microspadix	(Heterospathe_cagayanensis	(Dictyosperma_album	Kentiopsis_piersoniorum))))	Dypsis_decaryi))	((Prestoea_acuminata	(Oenocarpus_bataua	Oenocarpus_minor))	(Burretiokentia_grandiflora	Leopoldinia_pulchra))))))))	Calamus_caryotoides);
((Pseudophoenix_vinifera	((((Phoenix_dactylifera	Sabal_domingensis)	(Nypa_fruticans	Serenoa_repens))	(((Manicaria_saccifera	Pelagodoxa_henryana)	(((Veitchia_spiralis	(Hydriastele_microspadix	(Heterospathe_cagayanensis	(Dictyosperma_album	Kentiopsis_piersoniorum))))	(Chamaedorea_seifrizii	Dypsis_decaryi))	((Geonoma_undata	(Prestoea_acuminata	(Oenocarpus_bataua	Oenocarpus_minor)))	(Burretiokentia_grandiflora	Leopoldinia_pulchra))))	((((Reinhardtia_paiewonskiana	Reinhardtia_latisecta)	(Reinhardtia_gracilis	Reinhardtia_simplex))	(((Elaeis_oleifera	Elaeis_guineensis)	Bactris_major)	Attalea_speciosa))	((Iriartea_deltoidea	Podococcus_barteri)	Roystonea_regia))))	(Sclerosperma_profizianum	Orania_palindan)))	Calamus_caryotoides);
((Pelagodoxa_henryana	((((Geonoma_undata	(Prestoea_acuminata	(Oenocarpus_bataua	Oenocarpus_minor)))	((Burretiokentia_grandiflora	Leopoldinia_pulchra)	((Veitchia_spiralis	(Hydriastele_microspadix	(Heterospathe_cagayanensis	(Dictyosperma_album	Kentiopsis_piersoniorum))))	Dypsis_decaryi)))	(((((Reinhardtia_paiewonskiana	Reinhardtia_latisecta)	(Nypa_fruticans	(Reinhardtia_gracilis	Reinhardtia_simplex)))	(((Elaeis_oleifera	Elaeis_guineensis)	Bactris_major)	Attalea_speciosa))	Roystonea_regia)	((((Iriartea_deltoidea	Podococcus_barteri)	(Sclerosperma_profizianum	Orania_palindan))	(Chamaedorea_seifrizii	Pseudophoenix_vinifera))	((Serenoa_repens	Phoenix_dactylifera)	Sabal_domingensis))))	Manicaria_saccifera))	Calamus_caryotoides);
(((((Sclerosperma_profizianum	(Podococcus_barteri	Orania_palindan))	(Chamaedorea_seifrizii	Pseudophoenix_vinifera))	(Phoenix_dactylifera	((Nypa_fruticans	Serenoa_repens)	Sabal_domingensis)))	(((((Reinhardtia_gracilis	Reinhardtia_simplex)	(Reinhardtia_latisecta	Reinhardtia_paiewonskiana))	((Elaeis_guineensis	Elaeis_oleifera)	(Attalea_speciosa	Bactris_major)))	Roystonea_regia)	(Iriartea_deltoidea	((Manicaria_saccifera	Pelagodoxa_henryana)	((Geonoma_undata	((Oenocarpus_minor	Oenocarpus_bataua)	Prestoea_acuminata))	((Dypsis_decaryi	(Veitchia_spiralis	(Hydriastele_microspadix	(Heterospathe_cagayanensis	(Kentiopsis_piersoniorum	Dictyosperma_album)))))	(Burretiokentia_grandiflora	Leopoldinia_pulchra)))))))	Calamus_caryotoides);
((Attalea_speciosa	((Bactris_major	(Elaeis_guineensis	Elaeis_oleifera))	((Roystonea_regia	(((Manicaria_saccifera	Pelagodoxa_henryana)	((Geonoma_undata	((Oenocarpus_minor	Oenocarpus_bataua)	Prestoea_acuminata))	((Dypsis_decaryi	(Veitchia_spiralis	(Hydriastele_microspadix	(Heterospathe_cagayanensis	(Kentiopsis_piersoniorum	Dictyosperma_album)))))	(Burretiokentia_grandiflora	Leopoldinia_pulchra))))	((((Iriartea_deltoidea	(Nypa_fruticans	Podococcus_barteri))	(Orania_palindan	Sclerosperma_profizianum))	(Chamaedorea_seifrizii	Pseudophoenix_vinifera))	((Serenoa_repens	Phoenix_dactylifera)	Sabal_domingensis))))	((Reinhardtia_gracilis	Reinhardtia_simplex)	(Reinhardtia_latisecta	Reinhardtia_paiewonskiana)))))	Calamus_caryotoides);
((Roystonea_regia	(((((Manicaria_saccifera	Pelagodoxa_henryana)	((Geonoma_undata	((Oenocarpus_minor	Oenocarpus_bataua)	Prestoea_acuminata))	((Dypsis_decaryi	((Burretiokentia_grandiflora	Veitchia_spiralis)	(Hydriastele_microspadix	(Heterospathe_cagayanensis	(Kentiopsis_piersoniorum	Dictyosperma_album)))))	Leopoldinia_pulchra)))	((((Serenoa_repens	Phoenix_dactylifera)	Sabal_domingensis)	Chamaedorea_seifrizii)	((Orania_palindan	Sclerosperma_profizianum)	Pseudophoenix_vinifera)))	(((Reinhardtia_gracilis	(Nypa_fruticans	Reinhardtia_simplex))	(Reinhardtia_latisecta	Reinhardtia_paiewonskiana))	(((Elaeis_guineensis	Elaeis_oleifera)	Bactris_major)	Attalea_speciosa)))	(Iriartea_deltoidea	Podococcus_barteri)))	Calamus_caryotoides);
((Pelagodoxa_henryana	(((((Oenocarpus_minor	Oenocarpus_bataua)	Prestoea_acuminata)	((((Hydriastele_microspadix	(Heterospathe_cagayanensis	(Kentiopsis_piersoniorum	Dictyosperma_album)))	(Dypsis_decaryi	Veitchia_spiralis))	Leopoldinia_pulchra)	(Burretiokentia_grandiflora	Geonoma_undata)))	(((((Nypa_fruticans	Serenoa_repens)	Phoenix_dactylifera)	Sabal_domingensis)	((Orania_palindan	Sclerosperma_profizianum)	(Chamaedorea_seifrizii	Pseudophoenix_vinifera)))	((((Elaeis_guineensis	Elaeis_oleifera)	Bactris_major)	Attalea_speciosa)	(((Reinhardtia_gracilis	Reinhardtia_simplex)	(Reinhardtia_latisecta	Reinhardtia_paiewonskiana))	((Iriartea_deltoidea	Podococcus_barteri)	Roystonea_regia)))))	Manicaria_saccifera))	Calamus_caryotoides);
((Chamaedorea_seifrizii	(Pseudophoenix_vinifera	(((((((((Elaeis_guineensis	Elaeis_oleifera)	Bactris_major)	Attalea_speciosa)	((Reinhardtia_gracilis	Reinhardtia_simplex)	(Reinhardtia_latisecta	Reinhardtia_paiewonskiana)))	Roystonea_regia)	((Manicaria_saccifera	Pelagodoxa_henryana)	((Leopoldinia_pulchra	((Dypsis_decaryi	(Veitchia_spiralis	((Heterospathe_cagayanensis	(Kentiopsis_piersoniorum	Dictyosperma_album))	(Burretiokentia_grandiflora	Hydriastele_microspadix))))	Geonoma_undata))	((Oenocarpus_minor	Oenocarpus_bataua)	Prestoea_acuminata))))	Iriartea_deltoidea)	(Phoenix_dactylifera	(Serenoa_repens	Sabal_domingensis)))	((Nypa_fruticans	Podococcus_barteri)	(Orania_palindan	Sclerosperma_profizianum)))))	Calamus_caryotoides);
((Roystonea_regia	((((Manicaria_saccifera	(Burretiokentia_grandiflora	Pelagodoxa_henryana))	((Geonoma_undata	((Oenocarpus_minor	Oenocarpus_bataua)	Prestoea_acuminata))	((((Nypa_fruticans	Chamaedorea_seifrizii)	Dypsis_decaryi)	(Veitchia_spiralis	((Heterospathe_cagayanensis	(Kentiopsis_piersoniorum	Dictyosperma_album))	Hydriastele_microspadix)))	Leopoldinia_pulchra)))	((Phoenix_dactylifera	(Serenoa_repens	Sabal_domingensis))	((Sclerosperma_profizianum	((Iriartea_deltoidea	Podococcus_barteri)	Orania_palindan))	Pseudophoenix_vinifera)))	((((Elaeis_guineensis	Elaeis_oleifera)	Bactris_major)	Attalea_speciosa)	(Reinhardtia_simplex	((Reinhardtia_gracilis	Reinhardtia_latisecta)	Reinhardtia_paiewonskiana)))))	Calamus_caryotoides);
((Prestoea_acuminata	((((((Sabal_domingensis	(Phoenix_dactylifera	Serenoa_repens))	(((Iriartea_deltoidea	Podococcus_barteri)	(Orania_palindan	Sclerosperma_profizianum))	(Chamaedorea_seifrizii	Pseudophoenix_vinifera)))	(((((Elaeis_guineensis	Elaeis_oleifera)	Bactris_major)	Attalea_speciosa)	((Reinhardtia_gracilis	(Nypa_fruticans	Reinhardtia_simplex))	(Reinhardtia_latisecta	Reinhardtia_paiewonskiana)))	Roystonea_regia))	(Manicaria_saccifera	Pelagodoxa_henryana))	(Leopoldinia_pulchra	((Dypsis_decaryi	(Veitchia_spiralis	((Heterospathe_cagayanensis	(Kentiopsis_piersoniorum	Dictyosperma_album))	Hydriastele_microspadix)))	(Burretiokentia_grandiflora	Geonoma_undata))))	(Oenocarpus_minor	Oenocarpus_bataua)))	Calamus_caryotoides);
((Leopoldinia_pulchra	(((Geonoma_undata	(((((((Elaeis_guineensis	Elaeis_oleifera)	Bactris_major)	Attalea_speciosa)	((Reinhardtia_gracilis	Reinhardtia_simplex)	(Reinhardtia_latisecta	Reinhardtia_paiewonskiana)))	((Chamaedorea_seifrizii	(Phoenix_dactylifera	Sabal_domingensis))	((Orania_palindan	Sclerosperma_profizianum)	Pseudophoenix_vinifera)))	(((Nypa_fruticans	Serenoa_repens)	(Iriartea_deltoidea	Podococcus_barteri))	Roystonea_regia))	(Manicaria_saccifera	Pelagodoxa_henryana)))	(Dypsis_decaryi	((Burretiokentia_grandiflora	Veitchia_spiralis)	((Kentiopsis_piersoniorum	Dictyosperma_album)	(Hydriastele_microspadix	Heterospathe_cagayanensis)))))	((Oenocarpus_minor	Oenocarpus_bataua)	Prestoea_acuminata)))	Calamus_caryotoides);
((Chamaedorea_seifrizii	(((((Manicaria_saccifera	Pelagodoxa_henryana)	((Geonoma_undata	((Oenocarpus_minor	Oenocarpus_bataua)	Prestoea_acuminata))	((Burretiokentia_grandiflora	Leopoldinia_pulchra)	(((Heterospathe_cagayanensis	(Kentiopsis_piersoniorum	(Dypsis_decaryi	Dictyosperma_album)))	Veitchia_spiralis)	Hydriastele_microspadix))))	(Roystonea_regia	((((Elaeis_guineensis	Elaeis_oleifera)	Bactris_major)	Attalea_speciosa)	((Reinhardtia_gracilis	Reinhardtia_simplex)	(Reinhardtia_latisecta	Reinhardtia_paiewonskiana)))))	(Phoenix_dactylifera	((Nypa_fruticans	Serenoa_repens)	Sabal_domingensis)))	(((Iriartea_deltoidea	Podococcus_barteri)	(Orania_palindan	Sclerosperma_profizianum))	Pseudophoenix_vinifera)))	Calamus_caryotoides);
(((((Manicaria_saccifera	Pelagodoxa_henryana)	((((Serenoa_repens	(Iriartea_deltoidea	Podococcus_barteri))	Roystonea_regia)	(((Elaeis_guineensis	Elaeis_oleifera)	(Bactris_major	Attalea_speciosa))	(Nypa_fruticans	((Reinhardtia_gracilis	Reinhardtia_simplex)	(Reinhardtia_latisecta	Reinhardtia_paiewonskiana)))))	(Geonoma_undata	(((Oenocarpus_minor	Oenocarpus_bataua)	Prestoea_acuminata)	((Burretiokentia_grandiflora	Leopoldinia_pulchra)	(Veitchia_spiralis	(Hydriastele_microspadix	(Heterospathe_cagayanensis	(Kentiopsis_piersoniorum	(Dypsis_decaryi	Dictyosperma_album))))))))))	(Phoenix_dactylifera	Sabal_domingensis))	((Orania_palindan	Sclerosperma_profizianum)	(Chamaedorea_seifrizii	Pseudophoenix_vinifera)))	Calamus_caryotoides);
((((((Elaeis_oleifera	Elaeis_guineensis)	(Bactris_major	Attalea_speciosa))	((Reinhardtia_gracilis	(Nypa_fruticans	Reinhardtia_simplex))	(Reinhardtia_paiewonskiana	Reinhardtia_latisecta)))	((Iriartea_deltoidea	Podococcus_barteri)	((((Chamaedorea_seifrizii	Pseudophoenix_vinifera)	(Orania_palindan	Sclerosperma_profizianum))	(Sabal_domingensis	(Serenoa_repens	Phoenix_dactylifera)))	((Manicaria_saccifera	Pelagodoxa_henryana)	(Leopoldinia_pulchra	(((Dypsis_decaryi	(Veitchia_spiralis	(Hydriastele_microspadix	((Dictyosperma_album	Kentiopsis_piersoniorum)	Heterospathe_cagayanensis))))	(Burretiokentia_grandiflora	Geonoma_undata))	(Prestoea_acuminata	(Oenocarpus_bataua	Oenocarpus_minor))))))))	Roystonea_regia)	Calamus_caryotoides);
(((Elaeis_oleifera	Elaeis_guineensis)	((Bactris_major	Attalea_speciosa)	(((Reinhardtia_gracilis	Reinhardtia_simplex)	(Reinhardtia_paiewonskiana	Reinhardtia_latisecta))	((Roystonea_regia	(Iriartea_deltoidea	Podococcus_barteri))	(((Leopoldinia_pulchra	(((Chamaedorea_seifrizii	Dypsis_decaryi)	(Veitchia_spiralis	(Hydriastele_microspadix	((Dictyosperma_album	Kentiopsis_piersoniorum)	Heterospathe_cagayanensis))))	(Burretiokentia_grandiflora	Geonoma_undata)))	(Prestoea_acuminata	(Oenocarpus_bataua	Oenocarpus_minor)))	(((Pseudophoenix_vinifera	(Orania_palindan	Sclerosperma_profizianum))	(Phoenix_dactylifera	(Sabal_domingensis	(Nypa_fruticans	Serenoa_repens))))	(Manicaria_saccifera	Pelagodoxa_henryana)))))))	Calamus_caryotoides);
(((Veitchia_spiralis	(Hydriastele_microspadix	(Kentiopsis_piersoniorum	Heterospathe_cagayanensis)))	((Dictyosperma_album	(Geonoma_undata	((Burretiokentia_grandiflora	Leopoldinia_pulchra)	((Prestoea_acuminata	(Oenocarpus_bataua	Oenocarpus_minor))	((Manicaria_saccifera	Pelagodoxa_henryana)	((((Iriartea_deltoidea	Podococcus_barteri)	(Pseudophoenix_vinifera	(Orania_palindan	Sclerosperma_profizianum)))	((Serenoa_repens	Phoenix_dactylifera)	Sabal_domingensis))	(((Attalea_speciosa	((Elaeis_oleifera	Elaeis_guineensis)	Bactris_major))	((Reinhardtia_gracilis	(Nypa_fruticans	Reinhardtia_simplex))	(Reinhardtia_paiewonskiana	Reinhardtia_latisecta)))	Roystonea_regia)))))))	(Chamaedorea_seifrizii	Dypsis_decaryi)))	Calamus_caryotoides);
((Prestoea_acuminata	((Oenocarpus_bataua	Oenocarpus_minor)	((Geonoma_undata	((Manicaria_saccifera	Pelagodoxa_henryana)	(((((Elaeis_oleifera	Elaeis_guineensis)	(Bactris_major	Attalea_speciosa))	((Reinhardtia_gracilis	Reinhardtia_simplex)	(Reinhardtia_paiewonskiana	Reinhardtia_latisecta)))	(((Chamaedorea_seifrizii	Pseudophoenix_vinifera)	(Orania_palindan	Sclerosperma_profizianum))	((Nypa_fruticans	Serenoa_repens)	(Phoenix_dactylifera	Sabal_domingensis))))	((Iriartea_deltoidea	Podococcus_barteri)	Roystonea_regia))))	((Dypsis_decaryi	(((Kentiopsis_piersoniorum	Heterospathe_cagayanensis)	(Veitchia_spiralis	Hydriastele_microspadix))	Dictyosperma_album))	(Burretiokentia_grandiflora	Leopoldinia_pulchra)))))	Calamus_caryotoides);
((Pelagodoxa_henryana	((((((Attalea_speciosa	((Elaeis_oleifera	Elaeis_guineensis)	Bactris_major))	((Reinhardtia_gracilis	Reinhardtia_simplex)	(Reinhardtia_paiewonskiana	Reinhardtia_latisecta)))	Roystonea_regia)	(Leopoldinia_pulchra	(((Geonoma_undata	(Prestoea_acuminata	(Oenocarpus_bataua	Oenocarpus_minor)))	Burretiokentia_grandiflora)	(Dypsis_decaryi	(Veitchia_spiralis	(Hydriastele_microspadix	((Kentiopsis_piersoniorum	Dictyosperma_album)	Heterospathe_cagayanensis)))))))	(((Nypa_fruticans	Serenoa_repens)	(Iriartea_deltoidea	Podococcus_barteri))	(((Chamaedorea_seifrizii	Pseudophoenix_vinifera)	(Orania_palindan	Sclerosperma_profizianum))	(Phoenix_dactylifera	Sabal_domingensis))))	Manicaria_saccifera))	Calamus_caryotoides);
(((Prestoea_acuminata	(Oenocarpus_bataua	Oenocarpus_minor))	((((Leopoldinia_pulchra	Dypsis_decaryi)	((Burretiokentia_grandiflora	Veitchia_spiralis)	(Hydriastele_microspadix	((Kentiopsis_piersoniorum	Dictyosperma_album)	Heterospathe_cagayanensis))))	((Manicaria_saccifera	Pelagodoxa_henryana)	((((Attalea_speciosa	((Elaeis_oleifera	Elaeis_guineensis)	Bactris_major))	(Reinhardtia_paiewonskiana	(Reinhardtia_latisecta	(Reinhardtia_gracilis	Reinhardtia_simplex))))	Roystonea_regia)	(((Chamaedorea_seifrizii	Pseudophoenix_vinifera)	(Orania_palindan	((Iriartea_deltoidea	Podococcus_barteri)	Sclerosperma_profizianum)))	(Phoenix_dactylifera	((Nypa_fruticans	Serenoa_repens)	Sabal_domingensis))))))	Geonoma_undata))	Calamus_caryotoides);
((Leopoldinia_pulchra	(((Burretiokentia_grandiflora	Geonoma_undata)	((Dypsis_decaryi	(Veitchia_spiralis	(Hydriastele_microspadix	(Kentiopsis_piersoniorum	Heterospathe_cagayanensis))))	Dictyosperma_album))	(((Manicaria_saccifera	Pelagodoxa_henryana)	(((Attalea_speciosa	((Elaeis_oleifera	Elaeis_guineensis)	Bactris_major))	((Reinhardtia_paiewonskiana	Reinhardtia_latisecta)	(Reinhardtia_simplex	Reinhardtia_gracilis)))	((((Pseudophoenix_vinifera	(Orania_palindan	Sclerosperma_profizianum))	(Nypa_fruticans	Chamaedorea_seifrizii))	((Serenoa_repens	Phoenix_dactylifera)	Sabal_domingensis))	((Iriartea_deltoidea	Podococcus_barteri)	Roystonea_regia))))	(Prestoea_acuminata	(Oenocarpus_bataua	Oenocarpus_minor)))))	Calamus_caryotoides);
((((Iriartea_deltoidea	Podococcus_barteri)	Roystonea_regia)	(((((Pseudophoenix_vinifera	(Orania_palindan	Sclerosperma_profizianum))	(Nypa_fruticans	Chamaedorea_seifrizii))	(Phoenix_dactylifera	(Sabal_domingensis	Serenoa_repens)))	(((((Veitchia_spiralis	(Hydriastele_microspadix	((Dictyosperma_album	Kentiopsis_piersoniorum)	Heterospathe_cagayanensis)))	Dypsis_decaryi)	(Burretiokentia_grandiflora	Leopoldinia_pulchra))	(Geonoma_undata	(Prestoea_acuminata	(Oenocarpus_bataua	Oenocarpus_minor))))	(Manicaria_saccifera	Pelagodoxa_henryana)))	((Attalea_speciosa	((Elaeis_oleifera	Elaeis_guineensis)	Bactris_major))	((Reinhardtia_paiewonskiana	Reinhardtia_latisecta)	(Reinhardtia_simplex	Reinhardtia_gracilis)))))	Calamus_caryotoides);
(((Roystonea_regia	(Burretiokentia_grandiflora	((((((((Veitchia_spiralis	(Hydriastele_microspadix	((Dictyosperma_album	Kentiopsis_piersoniorum)	Heterospathe_cagayanensis)))	Dypsis_decaryi)	Geonoma_undata)	(Prestoea_acuminata	(Oenocarpus_bataua	Oenocarpus_minor)))	(Manicaria_saccifera	Pelagodoxa_henryana))	((Pseudophoenix_vinifera	(Orania_palindan	Sclerosperma_profizianum))	(Chamaedorea_seifrizii	(Phoenix_dactylifera	Sabal_domingensis))))	((Nypa_fruticans	Serenoa_repens)	(Iriartea_deltoidea	Podococcus_barteri)))	((Attalea_speciosa	((Elaeis_oleifera	Elaeis_guineensis)	Bactris_major))	((Reinhardtia_paiewonskiana	Reinhardtia_latisecta)	(Reinhardtia_simplex	Reinhardtia_gracilis))))))	Leopoldinia_pulchra)	Calamus_caryotoides);
((Pelagodoxa_henryana	((((((Chamaedorea_seifrizii	Pseudophoenix_vinifera)	((Iriartea_deltoidea	Podococcus_barteri)	(Orania_palindan	Sclerosperma_profizianum)))	(Phoenix_dactylifera	(Serenoa_repens	Sabal_domingensis)))	(Roystonea_regia	((Attalea_speciosa	((Elaeis_oleifera	Elaeis_guineensis)	Bactris_major))	((Reinhardtia_paiewonskiana	Reinhardtia_latisecta)	((Nypa_fruticans	Reinhardtia_simplex)	Reinhardtia_gracilis)))))	((Leopoldinia_pulchra	(((Veitchia_spiralis	(Kentiopsis_piersoniorum	(Heterospathe_cagayanensis	Hydriastele_microspadix)))	(Dictyosperma_album	Dypsis_decaryi))	(Burretiokentia_grandiflora	Geonoma_undata)))	(Prestoea_acuminata	(Oenocarpus_bataua	Oenocarpus_minor))))	Manicaria_saccifera))	Calamus_caryotoides);
(((Veitchia_spiralis	((Heterospathe_cagayanensis	(Dictyosperma_album	Kentiopsis_piersoniorum))	Hydriastele_microspadix))	(((((Burretiokentia_grandiflora	Leopoldinia_pulchra)	(Prestoea_acuminata	(Oenocarpus_minor	Oenocarpus_bataua)))	Geonoma_undata)	(((Chamaedorea_seifrizii	(((Phoenix_dactylifera	Serenoa_repens)	Sabal_domingensis)	((Podococcus_barteri	Iriartea_deltoidea)	(Orania_palindan	(Sclerosperma_profizianum	Pseudophoenix_vinifera)))))	((((Reinhardtia_gracilis	(Nypa_fruticans	Reinhardtia_simplex))	(Reinhardtia_paiewonskiana	Reinhardtia_latisecta))	(Attalea_speciosa	(Bactris_major	(Elaeis_guineensis	Elaeis_oleifera))))	Roystonea_regia))	(Manicaria_saccifera	Pelagodoxa_henryana)))	Dypsis_decaryi))	Calamus_caryotoides);
((Pelagodoxa_henryana	(((((Prestoea_acuminata	(Oenocarpus_minor	Oenocarpus_bataua))	Geonoma_undata)	((Dypsis_decaryi	((Heterospathe_cagayanensis	(Dictyosperma_album	Kentiopsis_piersoniorum))	(Hydriastele_microspadix	Veitchia_spiralis)))	(Burretiokentia_grandiflora	Leopoldinia_pulchra)))	((((Orania_palindan	Sclerosperma_profizianum)	Pseudophoenix_vinifera)	((Nypa_fruticans	Serenoa_repens)	(Phoenix_dactylifera	Sabal_domingensis)))	((((Reinhardtia_gracilis	Reinhardtia_simplex)	(Reinhardtia_paiewonskiana	Reinhardtia_latisecta))	((Elaeis_guineensis	Elaeis_oleifera)	(Attalea_speciosa	(Chamaedorea_seifrizii	Bactris_major))))	((Podococcus_barteri	Iriartea_deltoidea)	Roystonea_regia))))	Manicaria_saccifera))	Calamus_caryotoides);
((Leopoldinia_pulchra	((Prestoea_acuminata	(Oenocarpus_minor	Oenocarpus_bataua))	(((Dypsis_decaryi	(Veitchia_spiralis	((Heterospathe_cagayanensis	(Dictyosperma_album	Kentiopsis_piersoniorum))	Hydriastele_microspadix)))	((((Serenoa_repens	(Podococcus_barteri	Iriartea_deltoidea))	(((Orania_palindan	Sclerosperma_profizianum)	((Nypa_fruticans	Chamaedorea_seifrizii)	Pseudophoenix_vinifera))	(Phoenix_dactylifera	Sabal_domingensis)))	((((Reinhardtia_gracilis	Reinhardtia_simplex)	(Reinhardtia_paiewonskiana	Reinhardtia_latisecta))	((Bactris_major	(Elaeis_guineensis	Elaeis_oleifera))	Attalea_speciosa))	Roystonea_regia))	(Manicaria_saccifera	Pelagodoxa_henryana)))	(Burretiokentia_grandiflora	Geonoma_undata))))	Calamus_caryotoides);
((Leopoldinia_pulchra	((Prestoea_acuminata	(Oenocarpus_minor	Oenocarpus_bataua))	(((Dypsis_decaryi	((Burretiokentia_grandiflora	Veitchia_spiralis)	((Heterospathe_cagayanensis	(Dictyosperma_album	Kentiopsis_piersoniorum))	Hydriastele_microspadix)))	Geonoma_undata)	((((Podococcus_barteri	Iriartea_deltoidea)	(((Orania_palindan	Sclerosperma_profizianum)	Pseudophoenix_vinifera)	((Nypa_fruticans	Chamaedorea_seifrizii)	((Serenoa_repens	Phoenix_dactylifera)	Sabal_domingensis))))	((((Reinhardtia_gracilis	Reinhardtia_simplex)	(Reinhardtia_paiewonskiana	Reinhardtia_latisecta))	((Bactris_major	(Elaeis_guineensis	Elaeis_oleifera))	Attalea_speciosa))	Roystonea_regia))	(Manicaria_saccifera	Pelagodoxa_henryana)))))	Calamus_caryotoides);
((Leopoldinia_pulchra	(((((((Podococcus_barteri	Iriartea_deltoidea)	((((Reinhardtia_gracilis	Reinhardtia_simplex)	(Reinhardtia_paiewonskiana	Reinhardtia_latisecta))	((Elaeis_guineensis	Elaeis_oleifera)	(Attalea_speciosa	Bactris_major)))	Roystonea_regia))	(((Orania_palindan	Sclerosperma_profizianum)	(Chamaedorea_seifrizii	Pseudophoenix_vinifera))	(Phoenix_dactylifera	(Sabal_domingensis	(Nypa_fruticans	Serenoa_repens)))))	(Manicaria_saccifera	Pelagodoxa_henryana))	(Prestoea_acuminata	(Oenocarpus_minor	Oenocarpus_bataua)))	((Dypsis_decaryi	((Veitchia_spiralis	((Heterospathe_cagayanensis	Kentiopsis_piersoniorum)	Hydriastele_microspadix))	Dictyosperma_album))	Geonoma_undata))	Burretiokentia_grandiflora))	Calamus_caryotoides);
(((Manicaria_saccifera	Pelagodoxa_henryana)	(((Burretiokentia_grandiflora	Leopoldinia_pulchra)	((Geonoma_undata	(Prestoea_acuminata	(Oenocarpus_minor	Oenocarpus_bataua)))	(Dypsis_decaryi	(Veitchia_spiralis	((Heterospathe_cagayanensis	(Dictyosperma_album	Kentiopsis_piersoniorum))	Hydriastele_microspadix)))))	((((Serenoa_repens	Phoenix_dactylifera)	Sabal_domingensis)	(((Reinhardtia_simplex	((Reinhardtia_gracilis	Reinhardtia_paiewonskiana)	Reinhardtia_latisecta))	(Attalea_speciosa	(Bactris_major	(Elaeis_guineensis	Elaeis_oleifera))))	Roystonea_regia))	(((Nypa_fruticans	Chamaedorea_seifrizii)	(Podococcus_barteri	Iriartea_deltoidea))	((Sclerosperma_profizianum	Orania_palindan)	Pseudophoenix_vinifera)))))	Calamus_caryotoides);
(((Manicaria_saccifera	Pelagodoxa_henryana)	(((Prestoea_acuminata	(Oenocarpus_minor	Oenocarpus_bataua))	((Geonoma_undata	(Dypsis_decaryi	((Veitchia_spiralis	((Heterospathe_cagayanensis	Kentiopsis_piersoniorum)	Hydriastele_microspadix))	Dictyosperma_album)))	(Burretiokentia_grandiflora	Leopoldinia_pulchra)))	(((Podococcus_barteri	Iriartea_deltoidea)	(((Sclerosperma_profizianum	Orania_palindan)	(Chamaedorea_seifrizii	Pseudophoenix_vinifera))	(((Nypa_fruticans	Serenoa_repens)	Phoenix_dactylifera)	Sabal_domingensis)))	((((Reinhardtia_gracilis	Reinhardtia_simplex)	(Reinhardtia_paiewonskiana	Reinhardtia_latisecta))	(Attalea_speciosa	(Bactris_major	(Elaeis_guineensis	Elaeis_oleifera))))	Roystonea_regia))))	Calamus_caryotoides);
(((((((Veitchia_spiralis	Dypsis_decaryi)	((Heterospathe_cagayanensis	(Dictyosperma_album	Kentiopsis_piersoniorum))	Hydriastele_microspadix))	(Leopoldinia_pulchra	((Burretiokentia_grandiflora	Geonoma_undata)	(Prestoea_acuminata	(Oenocarpus_minor	Oenocarpus_bataua)))))	(((Podococcus_barteri	Iriartea_deltoidea)	((((Reinhardtia_gracilis	Reinhardtia_simplex)	(Reinhardtia_paiewonskiana	Reinhardtia_latisecta))	(Attalea_speciosa	(Bactris_major	(Elaeis_guineensis	Elaeis_oleifera))))	Roystonea_regia))	(((Sclerosperma_profizianum	Orania_palindan)	(Chamaedorea_seifrizii	Pseudophoenix_vinifera))	((Phoenix_dactylifera	Sabal_domingensis)	(Nypa_fruticans	Serenoa_repens)))))	Manicaria_saccifera)	Pelagodoxa_henryana)	Calamus_caryotoides);
(((((((Burretiokentia_grandiflora	Geonoma_undata)	(Prestoea_acuminata	(Oenocarpus_minor	Oenocarpus_bataua)))	(((Veitchia_spiralis	Dypsis_decaryi)	((Heterospathe_cagayanensis	(Dictyosperma_album	Kentiopsis_piersoniorum))	Hydriastele_microspadix))	Leopoldinia_pulchra))	(((((Sclerosperma_profizianum	Orania_palindan)	(Chamaedorea_seifrizii	Pseudophoenix_vinifera))	(((Nypa_fruticans	Serenoa_repens)	Phoenix_dactylifera)	Sabal_domingensis))	(Roystonea_regia	(Podococcus_barteri	Iriartea_deltoidea)))	(((Reinhardtia_gracilis	Reinhardtia_simplex)	(Reinhardtia_paiewonskiana	Reinhardtia_latisecta))	(Attalea_speciosa	(Bactris_major	(Elaeis_guineensis	Elaeis_oleifera))))))	Manicaria_saccifera)	Pelagodoxa_henryana)	Calamus_caryotoides);
((((((Dypsis_decaryi	(Veitchia_spiralis	((Heterospathe_cagayanensis	(Dictyosperma_album	Kentiopsis_piersoniorum))	Hydriastele_microspadix)))	(Leopoldinia_pulchra	((Burretiokentia_grandiflora	Geonoma_undata)	(Prestoea_acuminata	(Oenocarpus_minor	Oenocarpus_bataua)))))	(((Podococcus_barteri	Iriartea_deltoidea)	(Roystonea_regia	(((Reinhardtia_gracilis	Reinhardtia_simplex)	(Reinhardtia_paiewonskiana	Reinhardtia_latisecta))	(Attalea_speciosa	(Bactris_major	(Elaeis_guineensis	Elaeis_oleifera))))))	(((Sclerosperma_profizianum	Orania_palindan)	(Chamaedorea_seifrizii	Pseudophoenix_vinifera))	(((Nypa_fruticans	Serenoa_repens)	Phoenix_dactylifera)	Sabal_domingensis))))	Manicaria_saccifera)	Pelagodoxa_henryana)	Calamus_caryotoides);
((((Serenoa_repens	Phoenix_dactylifera)	Sabal_domingensis)	((((Roystonea_regia	(Podococcus_barteri	Iriartea_deltoidea))	(((Reinhardtia_latisecta	Reinhardtia_paiewonskiana)	(Reinhardtia_gracilis	Reinhardtia_simplex))	((Bactris_major	(Elaeis_guineensis	Elaeis_oleifera))	Attalea_speciosa)))	((Burretiokentia_grandiflora	(Manicaria_saccifera	Pelagodoxa_henryana))	((Geonoma_undata	((Oenocarpus_bataua	Oenocarpus_minor)	Prestoea_acuminata))	(((Heterospathe_cagayanensis	((Dypsis_decaryi	Dictyosperma_album)	Kentiopsis_piersoniorum))	(Hydriastele_microspadix	Veitchia_spiralis))	Leopoldinia_pulchra))))	(((Nypa_fruticans	Chamaedorea_seifrizii)	Pseudophoenix_vinifera)	(Sclerosperma_profizianum	Orania_palindan))))	Calamus_caryotoides);
((Pelagodoxa_henryana	(((((Geonoma_undata	((Oenocarpus_bataua	Oenocarpus_minor)	Prestoea_acuminata))	(((Veitchia_spiralis	((Heterospathe_cagayanensis	(Dictyosperma_album	Kentiopsis_piersoniorum))	Hydriastele_microspadix))	Dypsis_decaryi)	(Burretiokentia_grandiflora	Leopoldinia_pulchra)))	((Roystonea_regia	((Nypa_fruticans	Podococcus_barteri)	Iriartea_deltoidea))	(((Reinhardtia_latisecta	Reinhardtia_paiewonskiana)	(Reinhardtia_gracilis	Reinhardtia_simplex))	(Bactris_major	((Elaeis_guineensis	Elaeis_oleifera)	Attalea_speciosa)))))	(((Chamaedorea_seifrizii	Pseudophoenix_vinifera)	(Sclerosperma_profizianum	Orania_palindan))	(Phoenix_dactylifera	(Sabal_domingensis	Serenoa_repens))))	Manicaria_saccifera))	Calamus_caryotoides);
((Pelagodoxa_henryana	(((((Burretiokentia_grandiflora	Leopoldinia_pulchra)	((Oenocarpus_bataua	Oenocarpus_minor)	Prestoea_acuminata))	(((Veitchia_spiralis	((Heterospathe_cagayanensis	Kentiopsis_piersoniorum)	Hydriastele_microspadix))	(Dictyosperma_album	Dypsis_decaryi))	Geonoma_undata))	(((Roystonea_regia	(Podococcus_barteri	Iriartea_deltoidea))	(((Reinhardtia_latisecta	(Reinhardtia_paiewonskiana	Reinhardtia_gracilis))	(Nypa_fruticans	Reinhardtia_simplex))	(Attalea_speciosa	(Bactris_major	(Elaeis_guineensis	Elaeis_oleifera)))))	(((Chamaedorea_seifrizii	Pseudophoenix_vinifera)	(Sclerosperma_profizianum	Orania_palindan))	(Sabal_domingensis	(Serenoa_repens	Phoenix_dactylifera)))))	Manicaria_saccifera))	Calamus_caryotoides);
((((Pseudophoenix_vinifera	(((Nypa_fruticans	Podococcus_barteri)	Iriartea_deltoidea)	(Sclerosperma_profizianum	Orania_palindan)))	((Serenoa_repens	(Phoenix_dactylifera	Sabal_domingensis))	((Leopoldinia_pulchra	((Manicaria_saccifera	Pelagodoxa_henryana)	(((Burretiokentia_grandiflora	Veitchia_spiralis)	((Heterospathe_cagayanensis	((Dictyosperma_album	Dypsis_decaryi)	Kentiopsis_piersoniorum))	Hydriastele_microspadix))	(Geonoma_undata	((Oenocarpus_bataua	Oenocarpus_minor)	Prestoea_acuminata)))))	(Roystonea_regia	(((Reinhardtia_latisecta	Reinhardtia_paiewonskiana)	(Reinhardtia_gracilis	Reinhardtia_simplex))	(Attalea_speciosa	(Bactris_major	(Elaeis_guineensis	Elaeis_oleifera))))))))	Chamaedorea_seifrizii)	Calamus_caryotoides);
((((Reinhardtia_latisecta	Reinhardtia_paiewonskiana)	(Reinhardtia_gracilis	Reinhardtia_simplex))	((Attalea_speciosa	(Bactris_major	(Elaeis_guineensis	Elaeis_oleifera)))	((((((Nypa_fruticans	Chamaedorea_seifrizii)	Pseudophoenix_vinifera)	(Sclerosperma_profizianum	((Podococcus_barteri	Iriartea_deltoidea)	Orania_palindan)))	(Sabal_domingensis	(Serenoa_repens	Phoenix_dactylifera)))	((Manicaria_saccifera	Pelagodoxa_henryana)	((((Oenocarpus_bataua	Oenocarpus_minor)	Prestoea_acuminata)	(Burretiokentia_grandiflora	Geonoma_undata))	(Leopoldinia_pulchra	((Veitchia_spiralis	((Heterospathe_cagayanensis	(Dictyosperma_album	Kentiopsis_piersoniorum))	Hydriastele_microspadix))	Dypsis_decaryi)))))	Roystonea_regia)))	Calamus_caryotoides);
((Chamaedorea_seifrizii	(Phoenix_dactylifera	((((((Manicaria_saccifera	Pelagodoxa_henryana)	(Leopoldinia_pulchra	((((Heterospathe_cagayanensis	(Dictyosperma_album	Kentiopsis_piersoniorum))	(Hydriastele_microspadix	Veitchia_spiralis))	Dypsis_decaryi)	(((Oenocarpus_bataua	Oenocarpus_minor)	Prestoea_acuminata)	(Burretiokentia_grandiflora	Geonoma_undata)))))	(Roystonea_regia	((Reinhardtia_paiewonskiana	(Reinhardtia_simplex	(Reinhardtia_latisecta	Reinhardtia_gracilis)))	(Attalea_speciosa	(Bactris_major	(Elaeis_guineensis	Elaeis_oleifera))))))	(Pseudophoenix_vinifera	((Sclerosperma_profizianum	Orania_palindan)	(Podococcus_barteri	Iriartea_deltoidea))))	Sabal_domingensis)	(Nypa_fruticans	Serenoa_repens))))	Calamus_caryotoides);
((Chamaedorea_seifrizii	((Pseudophoenix_vinifera	((Sclerosperma_profizianum	Orania_palindan)	((Nypa_fruticans	Podococcus_barteri)	Iriartea_deltoidea)))	(((Serenoa_repens	Sabal_domingensis)	Phoenix_dactylifera)	(((Manicaria_saccifera	Pelagodoxa_henryana)	(((Dictyosperma_album	Dypsis_decaryi)	((Burretiokentia_grandiflora	Veitchia_spiralis)	((Heterospathe_cagayanensis	Kentiopsis_piersoniorum)	Hydriastele_microspadix)))	((((Oenocarpus_bataua	Oenocarpus_minor)	Prestoea_acuminata)	Geonoma_undata)	Leopoldinia_pulchra)))	(Roystonea_regia	(((Reinhardtia_paiewonskiana	Reinhardtia_latisecta)	(Reinhardtia_gracilis	Reinhardtia_simplex))	(Attalea_speciosa	(Bactris_major	(Elaeis_guineensis	Elaeis_oleifera)))))))))	Calamus_caryotoides);
((Attalea_speciosa	((Bactris_major	(Elaeis_guineensis	Elaeis_oleifera))	((((Leopoldinia_pulchra	((((Chamaedorea_seifrizii	Pseudophoenix_vinifera)	(Sclerosperma_profizianum	Orania_palindan))	(Serenoa_repens	(Sabal_domingensis	Phoenix_dactylifera)))	((Nypa_fruticans	Podococcus_barteri)	Iriartea_deltoidea)))	((Manicaria_saccifera	Pelagodoxa_henryana)	(((((Oenocarpus_bataua	Oenocarpus_minor)	Prestoea_acuminata)	Geonoma_undata)	Burretiokentia_grandiflora)	(Dypsis_decaryi	(Veitchia_spiralis	((Heterospathe_cagayanensis	(Dictyosperma_album	Kentiopsis_piersoniorum))	Hydriastele_microspadix))))))	Roystonea_regia)	((Reinhardtia_paiewonskiana	Reinhardtia_latisecta)	(Reinhardtia_gracilis	Reinhardtia_simplex)))))	Calamus_caryotoides);
(((((Heterospathe_cagayanensis	(Dictyosperma_album	Kentiopsis_piersoniorum))	Hydriastele_microspadix)	Veitchia_spiralis)	(((((((((Nypa_fruticans	Podococcus_barteri)	Iriartea_deltoidea)	Roystonea_regia)	((((Chamaedorea_seifrizii	Pseudophoenix_vinifera)	(Sclerosperma_profizianum	Orania_palindan))	(Phoenix_dactylifera	(Serenoa_repens	Sabal_domingensis)))	(((Reinhardtia_paiewonskiana	Reinhardtia_latisecta)	(Reinhardtia_gracilis	Reinhardtia_simplex))	(Bactris_major	(Attalea_speciosa	(Elaeis_guineensis	Elaeis_oleifera))))))	(Manicaria_saccifera	Pelagodoxa_henryana))	((Oenocarpus_bataua	Oenocarpus_minor)	Prestoea_acuminata))	Leopoldinia_pulchra)	(Burretiokentia_grandiflora	Geonoma_undata))	Dypsis_decaryi))	Calamus_caryotoides);
((Leopoldinia_pulchra	(((Oenocarpus_bataua	Oenocarpus_minor)	Prestoea_acuminata)	(((((Heterospathe_cagayanensis	((Dypsis_decaryi	Dictyosperma_album)	Kentiopsis_piersoniorum))	Hydriastele_microspadix)	Veitchia_spiralis)	(Burretiokentia_grandiflora	Geonoma_undata))	((((((Nypa_fruticans	Podococcus_barteri)	Iriartea_deltoidea)	Roystonea_regia)	((((Chamaedorea_seifrizii	Pseudophoenix_vinifera)	(Sclerosperma_profizianum	Orania_palindan))	(Phoenix_dactylifera	Sabal_domingensis))	Serenoa_repens))	(((Reinhardtia_paiewonskiana	Reinhardtia_latisecta)	(Reinhardtia_gracilis	Reinhardtia_simplex))	((Elaeis_guineensis	Elaeis_oleifera)	(Bactris_major	Attalea_speciosa))))	(Manicaria_saccifera	Pelagodoxa_henryana)))))	Calamus_caryotoides);
((((Sabal_domingensis	(Phoenix_dactylifera	Serenoa_repens))	((Pseudophoenix_vinifera	Chamaedorea_seifrizii)	(Sclerosperma_profizianum	Orania_palindan)))	(((Roystonea_regia	(((Reinhardtia_paiewonskiana	Reinhardtia_latisecta)	((Nypa_fruticans	Reinhardtia_simplex)	Reinhardtia_gracilis))	((Elaeis_oleifera	Elaeis_guineensis)	(Attalea_speciosa	Bactris_major))))	(((Geonoma_undata	(Prestoea_acuminata	(Oenocarpus_minor	Oenocarpus_bataua)))	((Burretiokentia_grandiflora	Leopoldinia_pulchra)	(Dypsis_decaryi	(Veitchia_spiralis	((Heterospathe_cagayanensis	(Kentiopsis_piersoniorum	Dictyosperma_album))	Hydriastele_microspadix)))))	(Pelagodoxa_henryana	Manicaria_saccifera)))	(Podococcus_barteri	Iriartea_deltoidea)))	Calamus_caryotoides);
((Pelagodoxa_henryana	(Manicaria_saccifera	((((((Reinhardtia_paiewonskiana	Reinhardtia_latisecta)	(Reinhardtia_simplex	Reinhardtia_gracilis))	(Attalea_speciosa	(Bactris_major	(Elaeis_oleifera	Elaeis_guineensis))))	(Roystonea_regia	((Nypa_fruticans	Podococcus_barteri)	Iriartea_deltoidea)))	((Sabal_domingensis	(Phoenix_dactylifera	Serenoa_repens))	(Pseudophoenix_vinifera	(Sclerosperma_profizianum	Orania_palindan))))	(Prestoea_acuminata	(((Oenocarpus_minor	Oenocarpus_bataua)	(Burretiokentia_grandiflora	Leopoldinia_pulchra))	(Geonoma_undata	((Chamaedorea_seifrizii	Dypsis_decaryi)	(Veitchia_spiralis	((Heterospathe_cagayanensis	(Kentiopsis_piersoniorum	Dictyosperma_album))	Hydriastele_microspadix)))))))))	Calamus_caryotoides);
((Roystonea_regia	(((((Podococcus_barteri	Iriartea_deltoidea)	(Chamaedorea_seifrizii	(Pseudophoenix_vinifera	(((Nypa_fruticans	Serenoa_repens)	Sclerosperma_profizianum)	Orania_palindan))))	(Sabal_domingensis	Phoenix_dactylifera))	(((Dypsis_decaryi	(Veitchia_spiralis	((Heterospathe_cagayanensis	(Kentiopsis_piersoniorum	Dictyosperma_album))	Hydriastele_microspadix)))	(((Burretiokentia_grandiflora	Geonoma_undata)	(Prestoea_acuminata	(Oenocarpus_minor	Oenocarpus_bataua)))	Leopoldinia_pulchra))	(Pelagodoxa_henryana	Manicaria_saccifera)))	(((Reinhardtia_paiewonskiana	Reinhardtia_latisecta)	(Reinhardtia_simplex	Reinhardtia_gracilis))	((Elaeis_oleifera	Elaeis_guineensis)	(Attalea_speciosa	Bactris_major)))))	Calamus_caryotoides);
(((((Heterospathe_cagayanensis	(Kentiopsis_piersoniorum	Dictyosperma_album))	Hydriastele_microspadix)	Veitchia_spiralis)	(((((Burretiokentia_grandiflora	Geonoma_undata)	(Prestoea_acuminata	(Oenocarpus_minor	Oenocarpus_bataua)))	Leopoldinia_pulchra)	((Pelagodoxa_henryana	Manicaria_saccifera)	(((((Reinhardtia_paiewonskiana	Reinhardtia_latisecta)	(Reinhardtia_simplex	Reinhardtia_gracilis))	((Elaeis_oleifera	Elaeis_guineensis)	(Attalea_speciosa	Bactris_major)))	Roystonea_regia)	(((Chamaedorea_seifrizii	Pseudophoenix_vinifera)	((((Nypa_fruticans	Serenoa_repens)	(Podococcus_barteri	Iriartea_deltoidea))	Sclerosperma_profizianum)	Orania_palindan))	(Sabal_domingensis	Phoenix_dactylifera)))))	Dypsis_decaryi))	Calamus_caryotoides);
((((Geonoma_undata	((((Heterospathe_cagayanensis	(Kentiopsis_piersoniorum	Dictyosperma_album))	Hydriastele_microspadix)	(Veitchia_spiralis	Burretiokentia_grandiflora))	Dypsis_decaryi))	((Prestoea_acuminata	(Oenocarpus_minor	Oenocarpus_bataua))	((Pelagodoxa_henryana	Manicaria_saccifera)	((((Sabal_domingensis	Phoenix_dactylifera)	((Pseudophoenix_vinifera	(Sclerosperma_profizianum	Orania_palindan))	Chamaedorea_seifrizii))	(((Reinhardtia_paiewonskiana	Reinhardtia_latisecta)	(Reinhardtia_simplex	Reinhardtia_gracilis))	((Elaeis_oleifera	Elaeis_guineensis)	(Attalea_speciosa	Bactris_major))))	(((Nypa_fruticans	Serenoa_repens)	(Podococcus_barteri	Iriartea_deltoidea))	Roystonea_regia)))))	Leopoldinia_pulchra)	Calamus_caryotoides);
((Prestoea_acuminata	((Oenocarpus_minor	Oenocarpus_bataua)	((Burretiokentia_grandiflora	Geonoma_undata)	(((((Heterospathe_cagayanensis	(Kentiopsis_piersoniorum	Dictyosperma_album))	Hydriastele_microspadix)	Veitchia_spiralis)	Dypsis_decaryi)	(((Pelagodoxa_henryana	Manicaria_saccifera)	(((Sabal_domingensis	Phoenix_dactylifera)	(((Serenoa_repens	(Podococcus_barteri	Iriartea_deltoidea))	(Pseudophoenix_vinifera	(Nypa_fruticans	Chamaedorea_seifrizii)))	(Sclerosperma_profizianum	Orania_palindan)))	(Roystonea_regia	(((Reinhardtia_paiewonskiana	Reinhardtia_latisecta)	(Reinhardtia_simplex	Reinhardtia_gracilis))	(Attalea_speciosa	(Bactris_major	(Elaeis_oleifera	Elaeis_guineensis)))))))	Leopoldinia_pulchra)))))	Calamus_caryotoides);
((Leopoldinia_pulchra	(((((Prestoea_acuminata	(Oenocarpus_minor	Oenocarpus_bataua))	Geonoma_undata)	((((Heterospathe_cagayanensis	(Kentiopsis_piersoniorum	Dictyosperma_album))	Hydriastele_microspadix)	Veitchia_spiralis)	Dypsis_decaryi))	((Pelagodoxa_henryana	Manicaria_saccifera)	((Roystonea_regia	(((Reinhardtia_paiewonskiana	Reinhardtia_latisecta)	(Reinhardtia_simplex	Reinhardtia_gracilis))	(Attalea_speciosa	(Bactris_major	(Elaeis_oleifera	Elaeis_guineensis)))))	(((Sabal_domingensis	((Nypa_fruticans	Serenoa_repens)	Phoenix_dactylifera))	((Chamaedorea_seifrizii	Pseudophoenix_vinifera)	(Sclerosperma_profizianum	Orania_palindan)))	(Podococcus_barteri	Iriartea_deltoidea)))))	Burretiokentia_grandiflora))	Calamus_caryotoides);
(((((Nypa_fruticans	Serenoa_repens)	Sabal_domingensis)	Phoenix_dactylifera)	(((Chamaedorea_seifrizii	Pseudophoenix_vinifera)	(Sclerosperma_profizianum	Orania_palindan))	((((Prestoea_acuminata	(Oenocarpus_minor	Oenocarpus_bataua))	((Geonoma_undata	((((Heterospathe_cagayanensis	(Kentiopsis_piersoniorum	Dictyosperma_album))	Hydriastele_microspadix)	(Burretiokentia_grandiflora	Veitchia_spiralis))	Dypsis_decaryi))	Leopoldinia_pulchra))	(Pelagodoxa_henryana	Manicaria_saccifera))	((Podococcus_barteri	Iriartea_deltoidea)	((((Reinhardtia_paiewonskiana	Reinhardtia_latisecta)	(Reinhardtia_simplex	Reinhardtia_gracilis))	(Bactris_major	((Elaeis_oleifera	Elaeis_guineensis)	Attalea_speciosa)))	Roystonea_regia)))))	Calamus_caryotoides);
((Pseudophoenix_vinifera	((Sclerosperma_profizianum	Orania_palindan)	(((((Reinhardtia_paiewonskiana	Reinhardtia_latisecta)	(Nypa_fruticans	(Reinhardtia_simplex	Reinhardtia_gracilis)))	((Elaeis_oleifera	Elaeis_guineensis)	(Attalea_speciosa	Bactris_major)))	((((Prestoea_acuminata	(Oenocarpus_minor	Oenocarpus_bataua))	(((Burretiokentia_grandiflora	Geonoma_undata)	((((Heterospathe_cagayanensis	(Kentiopsis_piersoniorum	Dictyosperma_album))	Hydriastele_microspadix)	Veitchia_spiralis)	(Chamaedorea_seifrizii	Dypsis_decaryi)))	Leopoldinia_pulchra))	(Pelagodoxa_henryana	Manicaria_saccifera))	(Roystonea_regia	(Podococcus_barteri	Iriartea_deltoidea))))	(Sabal_domingensis	(Serenoa_repens	Phoenix_dactylifera)))))	Calamus_caryotoides);
(((Roystonea_regia	((Nypa_fruticans	Podococcus_barteri)	Iriartea_deltoidea))	((((Phoenix_dactylifera	(Sabal_domingensis	Serenoa_repens))	((Chamaedorea_seifrizii	Pseudophoenix_vinifera)	(Sclerosperma_profizianum	Orania_palindan)))	(((Reinhardtia_paiewonskiana	Reinhardtia_latisecta)	(Reinhardtia_simplex	Reinhardtia_gracilis))	((Elaeis_oleifera	Elaeis_guineensis)	(Attalea_speciosa	Bactris_major))))	(((Geonoma_undata	(Prestoea_acuminata	(Oenocarpus_minor	Oenocarpus_bataua)))	(((Kentiopsis_piersoniorum	(Dypsis_decaryi	Dictyosperma_album))	((Hydriastele_microspadix	Veitchia_spiralis)	Heterospathe_cagayanensis))	(Burretiokentia_grandiflora	Leopoldinia_pulchra)))	(Pelagodoxa_henryana	Manicaria_saccifera))))	Calamus_caryotoides);
((Dictyosperma_album	((((Hydriastele_microspadix	Veitchia_spiralis)	(((Burretiokentia_grandiflora	Leopoldinia_pulchra)	((Geonoma_undata	(Prestoea_acuminata	(Oenocarpus_minor	Oenocarpus_bataua)))	((((Sabal_domingensis	(Phoenix_dactylifera	Serenoa_repens))	((Nypa_fruticans	Chamaedorea_seifrizii)	(Pseudophoenix_vinifera	(Sclerosperma_profizianum	Orania_palindan))))	((Roystonea_regia	(((Reinhardtia_gracilis	Reinhardtia_simplex)	(Reinhardtia_paiewonskiana	Reinhardtia_latisecta))	(Attalea_speciosa	(Bactris_major	(Elaeis_guineensis	Elaeis_oleifera)))))	(Podococcus_barteri	Iriartea_deltoidea)))	(Pelagodoxa_henryana	Manicaria_saccifera))))	Dypsis_decaryi))	Heterospathe_cagayanensis)	Kentiopsis_piersoniorum))	Calamus_caryotoides);
((((Sabal_domingensis	(Phoenix_dactylifera	Serenoa_repens))	(((Nypa_fruticans	Chamaedorea_seifrizii)	Pseudophoenix_vinifera)	(Sclerosperma_profizianum	Orania_palindan)))	(((((Reinhardtia_gracilis	Reinhardtia_simplex)	(Reinhardtia_paiewonskiana	Reinhardtia_latisecta))	(Attalea_speciosa	(Bactris_major	(Elaeis_guineensis	Elaeis_oleifera))))	((Podococcus_barteri	Iriartea_deltoidea)	Roystonea_regia))	((Pelagodoxa_henryana	Manicaria_saccifera)	((Dypsis_decaryi	((Hydriastele_microspadix	(Heterospathe_cagayanensis	(Kentiopsis_piersoniorum	Dictyosperma_album)))	(Veitchia_spiralis	Burretiokentia_grandiflora)))	((Geonoma_undata	(Prestoea_acuminata	(Oenocarpus_minor	Oenocarpus_bataua)))	Leopoldinia_pulchra)))))	Calamus_caryotoides);
(((Nypa_fruticans	Chamaedorea_seifrizii)	(Pseudophoenix_vinifera	((Sclerosperma_profizianum	Orania_palindan)	(((Podococcus_barteri	Iriartea_deltoidea)	((Roystonea_regia	(((Reinhardtia_gracilis	Reinhardtia_simplex)	(Reinhardtia_paiewonskiana	Reinhardtia_latisecta))	((Elaeis_guineensis	Elaeis_oleifera)	(Attalea_speciosa	Bactris_major))))	((Pelagodoxa_henryana	Manicaria_saccifera)	((Prestoea_acuminata	(Oenocarpus_minor	Oenocarpus_bataua))	(Leopoldinia_pulchra	((Burretiokentia_grandiflora	Geonoma_undata)	(Dypsis_decaryi	((Hydriastele_microspadix	(Heterospathe_cagayanensis	(Kentiopsis_piersoniorum	Dictyosperma_album)))	Veitchia_spiralis))))))))	(Sabal_domingensis	(Phoenix_dactylifera	Serenoa_repens))))))	Calamus_caryotoides);
((Pelagodoxa_henryana	(Manicaria_saccifera	((((Dypsis_decaryi	(((Heterospathe_cagayanensis	Kentiopsis_piersoniorum)	(Veitchia_spiralis	Hydriastele_microspadix))	Dictyosperma_album))	Leopoldinia_pulchra)	((Burretiokentia_grandiflora	Geonoma_undata)	(Prestoea_acuminata	(Oenocarpus_minor	Oenocarpus_bataua))))	(((Podococcus_barteri	Iriartea_deltoidea)	(((Nypa_fruticans	Serenoa_repens)	(Sabal_domingensis	Phoenix_dactylifera))	((Chamaedorea_seifrizii	Pseudophoenix_vinifera)	(Sclerosperma_profizianum	Orania_palindan))))	(Roystonea_regia	((Reinhardtia_simplex	(Reinhardtia_latisecta	(Reinhardtia_gracilis	Reinhardtia_paiewonskiana)))	((Elaeis_guineensis	Elaeis_oleifera)	(Attalea_speciosa	Bactris_major))))))))	Calamus_caryotoides);
(((Prestoea_acuminata	(Oenocarpus_minor	Oenocarpus_bataua))	((((Chamaedorea_seifrizii	Dypsis_decaryi)	((Veitchia_spiralis	(Hydriastele_microspadix	(Heterospathe_cagayanensis	Kentiopsis_piersoniorum)))	Dictyosperma_album))	((((((Nypa_fruticans	Podococcus_barteri)	Iriartea_deltoidea)	Roystonea_regia)	(((Reinhardtia_gracilis	Reinhardtia_simplex)	(Reinhardtia_latisecta	Reinhardtia_paiewonskiana))	(Attalea_speciosa	(Bactris_major	(Elaeis_guineensis	Elaeis_oleifera)))))	((((Serenoa_repens	Sabal_domingensis)	Phoenix_dactylifera)	(Pseudophoenix_vinifera	(Sclerosperma_profizianum	Orania_palindan)))	(Pelagodoxa_henryana	Manicaria_saccifera)))	Leopoldinia_pulchra))	(Burretiokentia_grandiflora	Geonoma_undata)))	Calamus_caryotoides);
((Chamaedorea_seifrizii	(((Pseudophoenix_vinifera	(Sclerosperma_profizianum	Orania_palindan))	(((Pelagodoxa_henryana	Manicaria_saccifera)	((Prestoea_acuminata	(Oenocarpus_minor	Oenocarpus_bataua))	((Dypsis_decaryi	((Burretiokentia_grandiflora	Veitchia_spiralis)	(Hydriastele_microspadix	(Heterospathe_cagayanensis	(Dictyosperma_album	Kentiopsis_piersoniorum)))))	(Geonoma_undata	Leopoldinia_pulchra))))	(((Podococcus_barteri	Iriartea_deltoidea)	Roystonea_regia)	((Reinhardtia_simplex	(Reinhardtia_latisecta	(Reinhardtia_gracilis	Reinhardtia_paiewonskiana)))	(Attalea_speciosa	(Bactris_major	(Elaeis_guineensis	Elaeis_oleifera)))))))	(Sabal_domingensis	(Phoenix_dactylifera	(Nypa_fruticans	Serenoa_repens)))))	Calamus_caryotoides);
(((Prestoea_acuminata	(Oenocarpus_minor	Oenocarpus_bataua))	((Burretiokentia_grandiflora	Geonoma_undata)	(((Dypsis_decaryi	(Veitchia_spiralis	(Hydriastele_microspadix	(Heterospathe_cagayanensis	(Dictyosperma_album	Kentiopsis_piersoniorum)))))	((((Podococcus_barteri	Iriartea_deltoidea)	Roystonea_regia)	((((Pseudophoenix_vinifera	(Nypa_fruticans	Chamaedorea_seifrizii))	(Sclerosperma_profizianum	Orania_palindan))	(Sabal_domingensis	(Phoenix_dactylifera	Serenoa_repens)))	(((Reinhardtia_gracilis	Reinhardtia_simplex)	(Reinhardtia_latisecta	Reinhardtia_paiewonskiana))	(Attalea_speciosa	(Bactris_major	(Elaeis_guineensis	Elaeis_oleifera))))))	(Pelagodoxa_henryana	Manicaria_saccifera)))	Leopoldinia_pulchra)))	Calamus_caryotoides);
(((Nypa_fruticans	Chamaedorea_seifrizii)	((Sabal_domingensis	Phoenix_dactylifera)	(((((Reinhardtia_gracilis	Reinhardtia_simplex)	(Reinhardtia_latisecta	Reinhardtia_paiewonskiana))	(Attalea_speciosa	(Bactris_major	(Elaeis_guineensis	Elaeis_oleifera))))	(((Pelagodoxa_henryana	Manicaria_saccifera)	((((Prestoea_acuminata	(Oenocarpus_minor	Oenocarpus_bataua))	(Burretiokentia_grandiflora	Geonoma_undata))	(Dypsis_decaryi	((Veitchia_spiralis	(Hydriastele_microspadix	(Heterospathe_cagayanensis	Kentiopsis_piersoniorum)))	Dictyosperma_album)))	Leopoldinia_pulchra))	((Serenoa_repens	(Podococcus_barteri	Iriartea_deltoidea))	Roystonea_regia)))	(Pseudophoenix_vinifera	(Sclerosperma_profizianum	Orania_palindan)))))	Calamus_caryotoides);
(((Prestoea_acuminata	(Oenocarpus_minor	Oenocarpus_bataua))	(Geonoma_undata	(((((((Chamaedorea_seifrizii	Pseudophoenix_vinifera)	(Sclerosperma_profizianum	Orania_palindan))	(Sabal_domingensis	Phoenix_dactylifera))	((Nypa_fruticans	Serenoa_repens)	(Podococcus_barteri	Iriartea_deltoidea)))	(Roystonea_regia	(((Reinhardtia_gracilis	Reinhardtia_simplex)	(Reinhardtia_latisecta	Reinhardtia_paiewonskiana))	((Elaeis_guineensis	Elaeis_oleifera)	(Attalea_speciosa	Bactris_major)))))	(Pelagodoxa_henryana	Manicaria_saccifera))	((Burretiokentia_grandiflora	Leopoldinia_pulchra)	(Dypsis_decaryi	((Veitchia_spiralis	(Hydriastele_microspadix	(Heterospathe_cagayanensis	Kentiopsis_piersoniorum)))	Dictyosperma_album))))))	Calamus_caryotoides);
((Leopoldinia_pulchra	(((Dypsis_decaryi	(Veitchia_spiralis	(Hydriastele_microspadix	(Heterospathe_cagayanensis	(Dictyosperma_album	Kentiopsis_piersoniorum)))))	(((Prestoea_acuminata	(Oenocarpus_minor	Oenocarpus_bataua))	Geonoma_undata)	((((Pseudophoenix_vinifera	(Sclerosperma_profizianum	Orania_palindan))	((Phoenix_dactylifera	(Serenoa_repens	Sabal_domingensis))	Chamaedorea_seifrizii))	(((Podococcus_barteri	(Nypa_fruticans	Iriartea_deltoidea))	Roystonea_regia)	(((Reinhardtia_gracilis	Reinhardtia_simplex)	(Reinhardtia_latisecta	Reinhardtia_paiewonskiana))	(Attalea_speciosa	(Bactris_major	(Elaeis_guineensis	Elaeis_oleifera))))))	(Pelagodoxa_henryana	Manicaria_saccifera))))	Burretiokentia_grandiflora))	Calamus_caryotoides);
((Attalea_speciosa	((Bactris_major	(Elaeis_oleifera	Elaeis_guineensis))	(((((Manicaria_saccifera	Pelagodoxa_henryana)	(Leopoldinia_pulchra	((((Chamaedorea_seifrizii	Dypsis_decaryi)	((Heterospathe_cagayanensis	Kentiopsis_piersoniorum)	(Veitchia_spiralis	Hydriastele_microspadix)))	Dictyosperma_album)	((Prestoea_acuminata	(Oenocarpus_minor	Oenocarpus_bataua))	(Burretiokentia_grandiflora	Geonoma_undata)))))	((Sabal_domingensis	(Serenoa_repens	Phoenix_dactylifera))	((Orania_palindan	Sclerosperma_profizianum)	Pseudophoenix_vinifera)))	(Roystonea_regia	(Podococcus_barteri	Iriartea_deltoidea)))	((Reinhardtia_latisecta	Reinhardtia_paiewonskiana)	(Reinhardtia_gracilis	(Nypa_fruticans	Reinhardtia_simplex))))))	Calamus_caryotoides);
((Prestoea_acuminata	((Oenocarpus_minor	Oenocarpus_bataua)	(((Leopoldinia_pulchra	(Burretiokentia_grandiflora	Geonoma_undata))	((Dypsis_decaryi	(((Hydriastele_microspadix	Heterospathe_cagayanensis)	Kentiopsis_piersoniorum)	Veitchia_spiralis))	Dictyosperma_album))	((((Sabal_domingensis	((Nypa_fruticans	Serenoa_repens)	Phoenix_dactylifera))	(Chamaedorea_seifrizii	((Orania_palindan	Sclerosperma_profizianum)	Pseudophoenix_vinifera)))	(((((Reinhardtia_latisecta	Reinhardtia_paiewonskiana)	(Reinhardtia_gracilis	Reinhardtia_simplex))	(Attalea_speciosa	(Bactris_major	(Elaeis_oleifera	Elaeis_guineensis))))	Roystonea_regia)	(Podococcus_barteri	Iriartea_deltoidea)))	(Manicaria_saccifera	Pelagodoxa_henryana)))))	Calamus_caryotoides);
((Manicaria_saccifera	((((((Dypsis_decaryi	((((Hydriastele_microspadix	Heterospathe_cagayanensis)	Kentiopsis_piersoniorum)	Veitchia_spiralis)	Dictyosperma_album))	(Burretiokentia_grandiflora	Leopoldinia_pulchra))	(Geonoma_undata	(Prestoea_acuminata	(Oenocarpus_minor	Oenocarpus_bataua))))	((((Reinhardtia_latisecta	Reinhardtia_paiewonskiana)	(Reinhardtia_gracilis	Reinhardtia_simplex))	(Attalea_speciosa	(Bactris_major	(Elaeis_oleifera	Elaeis_guineensis))))	(Roystonea_regia	(Podococcus_barteri	Iriartea_deltoidea))))	((((Nypa_fruticans	Serenoa_repens)	Sabal_domingensis)	Phoenix_dactylifera)	((Orania_palindan	Sclerosperma_profizianum)	(Pseudophoenix_vinifera	Chamaedorea_seifrizii))))	Pelagodoxa_henryana))	Calamus_caryotoides);
((Chamaedorea_seifrizii	((Sabal_domingensis	(Serenoa_repens	Phoenix_dactylifera))	(((Orania_palindan	Sclerosperma_profizianum)	Pseudophoenix_vinifera)	((Podococcus_barteri	Iriartea_deltoidea)	(((((Reinhardtia_latisecta	Reinhardtia_paiewonskiana)	((Reinhardtia_simplex	Nypa_fruticans)	Reinhardtia_gracilis))	(Attalea_speciosa	(Bactris_major	(Elaeis_oleifera	Elaeis_guineensis))))	Roystonea_regia)	((Pelagodoxa_henryana	Manicaria_saccifera)	((Burretiokentia_grandiflora	Leopoldinia_pulchra)	((Geonoma_undata	(Prestoea_acuminata	(Oenocarpus_minor	Oenocarpus_bataua)))	((((Hydriastele_microspadix	Heterospathe_cagayanensis)	Kentiopsis_piersoniorum)	Dictyosperma_album)	(Veitchia_spiralis	Dypsis_decaryi))))))))))	Calamus_caryotoides);
(((((Reinhardtia_simplex	Reinhardtia_gracilis)	Reinhardtia_latisecta)	Reinhardtia_paiewonskiana)	(Nypa_fruticans	((Attalea_speciosa	(Bactris_major	(Elaeis_oleifera	Elaeis_guineensis)))	((Roystonea_regia	(Podococcus_barteri	Iriartea_deltoidea))	(((Pelagodoxa_henryana	Manicaria_saccifera)	((Dypsis_decaryi	(((Heterospathe_cagayanensis	(Kentiopsis_piersoniorum	Dictyosperma_album))	Hydriastele_microspadix)	Veitchia_spiralis))	((Burretiokentia_grandiflora	Leopoldinia_pulchra)	(Geonoma_undata	(Prestoea_acuminata	(Oenocarpus_minor	Oenocarpus_bataua))))))	((Serenoa_repens	(Phoenix_dactylifera	Sabal_domingensis))	(((Orania_palindan	Sclerosperma_profizianum)	Pseudophoenix_vinifera)	Chamaedorea_seifrizii)))))))	Calamus_caryotoides);
(((((Leopoldinia_pulchra	(Prestoea_acuminata	(Oenocarpus_minor	Oenocarpus_bataua)))	((((Phoenix_dactylifera	(Sabal_domingensis	(Burretiokentia_grandiflora	Serenoa_repens)))	((Orania_palindan	Sclerosperma_profizianum)	(Pseudophoenix_vinifera	Chamaedorea_seifrizii)))	((((Reinhardtia_latisecta	Reinhardtia_paiewonskiana)	((Nypa_fruticans	Reinhardtia_simplex)	Reinhardtia_gracilis))	(Attalea_speciosa	(Bactris_major	(Elaeis_oleifera	Elaeis_guineensis))))	(Roystonea_regia	(Podococcus_barteri	Iriartea_deltoidea))))	(Pelagodoxa_henryana	Manicaria_saccifera)))	Geonoma_undata)	((Hydriastele_microspadix	(Heterospathe_cagayanensis	(Kentiopsis_piersoniorum	(Dypsis_decaryi	Dictyosperma_album))))	Veitchia_spiralis))	Calamus_caryotoides);
(((Dypsis_decaryi	(((((((Phoenix_dactylifera	(Sabal_domingensis	Serenoa_repens))	((Orania_palindan	Sclerosperma_profizianum)	(Pseudophoenix_vinifera	Chamaedorea_seifrizii)))	((((Reinhardtia_latisecta	Reinhardtia_paiewonskiana)	((Nypa_fruticans	Reinhardtia_simplex)	Reinhardtia_gracilis))	(Attalea_speciosa	(Bactris_major	(Elaeis_oleifera	Elaeis_guineensis))))	Roystonea_regia))	(Podococcus_barteri	Iriartea_deltoidea))	(Pelagodoxa_henryana	Manicaria_saccifera))	((Prestoea_acuminata	(Oenocarpus_minor	Oenocarpus_bataua))	Leopoldinia_pulchra))	(Burretiokentia_grandiflora	Geonoma_undata)))	(((Kentiopsis_piersoniorum	Dictyosperma_album)	(Hydriastele_microspadix	Heterospathe_cagayanensis))	Veitchia_spiralis))	Calamus_caryotoides);
((Leopoldinia_pulchra	(Roystonea_regia	(((((Pelagodoxa_henryana	Manicaria_saccifera)	(((Prestoea_acuminata	(Oenocarpus_minor	Oenocarpus_bataua))	(Burretiokentia_grandiflora	Geonoma_undata))	(((Hydriastele_microspadix	(Heterospathe_cagayanensis	(Kentiopsis_piersoniorum	Dictyosperma_album)))	Veitchia_spiralis)	Dypsis_decaryi)))	((Sabal_domingensis	(Serenoa_repens	Phoenix_dactylifera))	(((Orania_palindan	Sclerosperma_profizianum)	Pseudophoenix_vinifera)	Chamaedorea_seifrizii)))	(Podococcus_barteri	Iriartea_deltoidea))	(((Reinhardtia_latisecta	Reinhardtia_paiewonskiana)	((Nypa_fruticans	Reinhardtia_simplex)	Reinhardtia_gracilis))	(Attalea_speciosa	(Bactris_major	(Elaeis_oleifera	Elaeis_guineensis)))))))	Calamus_caryotoides);
((Pelagodoxa_henryana	(Manicaria_saccifera	(((Prestoea_acuminata	(Oenocarpus_minor	Oenocarpus_bataua))	((((Hydriastele_microspadix	(Heterospathe_cagayanensis	(Kentiopsis_piersoniorum	Dictyosperma_album)))	Veitchia_spiralis)	Dypsis_decaryi)	(Leopoldinia_pulchra	(Burretiokentia_grandiflora	Geonoma_undata))))	(((((Reinhardtia_latisecta	Reinhardtia_paiewonskiana)	((Nypa_fruticans	Reinhardtia_simplex)	Reinhardtia_gracilis))	(Attalea_speciosa	(Bactris_major	(Elaeis_oleifera	Elaeis_guineensis))))	((Serenoa_repens	(Phoenix_dactylifera	Sabal_domingensis))	((Orania_palindan	Sclerosperma_profizianum)	(Pseudophoenix_vinifera	Chamaedorea_seifrizii))))	((Podococcus_barteri	Iriartea_deltoidea)	Roystonea_regia)))))	Calamus_caryotoides);
((((((Serenoa_repens	(Phoenix_dactylifera	Sabal_domingensis))	(((Orania_palindan	Sclerosperma_profizianum)	Pseudophoenix_vinifera)	Chamaedorea_seifrizii))	(Podococcus_barteri	Iriartea_deltoidea))	((((Reinhardtia_latisecta	Reinhardtia_paiewonskiana)	((Nypa_fruticans	Reinhardtia_simplex)	Reinhardtia_gracilis))	(Attalea_speciosa	(Bactris_major	(Elaeis_oleifera	Elaeis_guineensis))))	Roystonea_regia))	(((Manicaria_saccifera	(Burretiokentia_grandiflora	Pelagodoxa_henryana))	((((Hydriastele_microspadix	(Heterospathe_cagayanensis	(Kentiopsis_piersoniorum	Dictyosperma_album)))	Veitchia_spiralis)	Dypsis_decaryi)	(Geonoma_undata	(Prestoea_acuminata	(Oenocarpus_minor	Oenocarpus_bataua)))))	Leopoldinia_pulchra))	Calamus_caryotoides);
((((((Reinhardtia_gracilis	(Reinhardtia_simplex	Nypa_fruticans))	(Reinhardtia_latisecta	Reinhardtia_paiewonskiana))	(Roystonea_regia	(((Serenoa_repens	(Phoenix_dactylifera	Sabal_domingensis))	((Chamaedorea_seifrizii	Pseudophoenix_vinifera)	((Iriartea_deltoidea	Podococcus_barteri)	(Sclerosperma_profizianum	Orania_palindan))))	((Pelagodoxa_henryana	Manicaria_saccifera)	(((Burretiokentia_grandiflora	Leopoldinia_pulchra)	((Oenocarpus_minor	Oenocarpus_bataua)	Prestoea_acuminata))	((Dypsis_decaryi	((Hydriastele_microspadix	((Dictyosperma_album	Kentiopsis_piersoniorum)	Heterospathe_cagayanensis))	Veitchia_spiralis))	Geonoma_undata))))))	(Bactris_major	(Elaeis_oleifera	Elaeis_guineensis)))	Attalea_speciosa)	Calamus_caryotoides);
((Pelagodoxa_henryana	(Manicaria_saccifera	(((Leopoldinia_pulchra	((Burretiokentia_grandiflora	Geonoma_undata)	((Oenocarpus_minor	Oenocarpus_bataua)	Prestoea_acuminata)))	(Dypsis_decaryi	((Hydriastele_microspadix	((Dictyosperma_album	Kentiopsis_piersoniorum)	Heterospathe_cagayanensis))	Veitchia_spiralis)))	(((((Attalea_speciosa	Bactris_major)	(Elaeis_oleifera	Elaeis_guineensis))	((Reinhardtia_simplex	Nypa_fruticans)	(Reinhardtia_latisecta	(Reinhardtia_paiewonskiana	Reinhardtia_gracilis))))	Roystonea_regia)	((Serenoa_repens	(Phoenix_dactylifera	Sabal_domingensis))	((Chamaedorea_seifrizii	Pseudophoenix_vinifera)	((Iriartea_deltoidea	Podococcus_barteri)	(Sclerosperma_profizianum	Orania_palindan))))))))	Calamus_caryotoides);
(((((Reinhardtia_gracilis	Reinhardtia_simplex)	Nypa_fruticans)	(Reinhardtia_latisecta	Reinhardtia_paiewonskiana))	((Roystonea_regia	((((Phoenix_dactylifera	(Sabal_domingensis	Serenoa_repens))	((Chamaedorea_seifrizii	Pseudophoenix_vinifera)	(Sclerosperma_profizianum	Orania_palindan)))	(Iriartea_deltoidea	Podococcus_barteri))	((Pelagodoxa_henryana	Manicaria_saccifera)	(((Burretiokentia_grandiflora	Leopoldinia_pulchra)	(Geonoma_undata	((Oenocarpus_minor	Oenocarpus_bataua)	Prestoea_acuminata)))	(Dypsis_decaryi	((Hydriastele_microspadix	((Dictyosperma_album	Kentiopsis_piersoniorum)	Heterospathe_cagayanensis))	Veitchia_spiralis))))))	(Attalea_speciosa	(Bactris_major	(Elaeis_oleifera	Elaeis_guineensis)))))	Calamus_caryotoides);
((((Leopoldinia_pulchra	(Iriartea_deltoidea	(Nypa_fruticans	Podococcus_barteri)))	Roystonea_regia)	((((Pelagodoxa_henryana	Manicaria_saccifera)	((Burretiokentia_grandiflora	(Geonoma_undata	((Oenocarpus_minor	Oenocarpus_bataua)	Prestoea_acuminata)))	(Dypsis_decaryi	(((Dictyosperma_album	Kentiopsis_piersoniorum)	Heterospathe_cagayanensis)	(Veitchia_spiralis	Hydriastele_microspadix)))))	((Phoenix_dactylifera	(Sabal_domingensis	Serenoa_repens))	((Chamaedorea_seifrizii	Pseudophoenix_vinifera)	(Sclerosperma_profizianum	Orania_palindan))))	(((Elaeis_oleifera	Elaeis_guineensis)	(Attalea_speciosa	Bactris_major))	(((Reinhardtia_gracilis	Reinhardtia_simplex)	Reinhardtia_latisecta)	Reinhardtia_paiewonskiana))))	Calamus_caryotoides);
((Serenoa_repens	((Phoenix_dactylifera	Sabal_domingensis)	(((Chamaedorea_seifrizii	Pseudophoenix_vinifera)	(Sclerosperma_profizianum	Orania_palindan))	(((((Elaeis_oleifera	Elaeis_guineensis)	(Attalea_speciosa	Bactris_major))	((Nypa_fruticans	(Reinhardtia_gracilis	Reinhardtia_simplex))	(Reinhardtia_latisecta	Reinhardtia_paiewonskiana)))	((Pelagodoxa_henryana	Manicaria_saccifera)	((Geonoma_undata	((Oenocarpus_minor	Oenocarpus_bataua)	Prestoea_acuminata))	(((Dypsis_decaryi	Dictyosperma_album)	(Veitchia_spiralis	(Hydriastele_microspadix	(Kentiopsis_piersoniorum	Heterospathe_cagayanensis))))	(Burretiokentia_grandiflora	Leopoldinia_pulchra)))))	((Iriartea_deltoidea	Podococcus_barteri)	Roystonea_regia)))))	Calamus_caryotoides);
((Roystonea_regia	((((Phoenix_dactylifera	(Serenoa_repens	Sabal_domingensis))	(Pseudophoenix_vinifera	(Sclerosperma_profizianum	Orania_palindan)))	(((Attalea_speciosa	(Bactris_major	(Elaeis_oleifera	Elaeis_guineensis)))	((Reinhardtia_gracilis	(Nypa_fruticans	Reinhardtia_simplex))	(Reinhardtia_latisecta	Reinhardtia_paiewonskiana)))	((Pelagodoxa_henryana	Manicaria_saccifera)	(((Oenocarpus_minor	Oenocarpus_bataua)	Prestoea_acuminata)	((Geonoma_undata	((Dictyosperma_album	(Chamaedorea_seifrizii	Dypsis_decaryi))	(Veitchia_spiralis	(Hydriastele_microspadix	(Kentiopsis_piersoniorum	Heterospathe_cagayanensis)))))	(Burretiokentia_grandiflora	Leopoldinia_pulchra))))))	(Iriartea_deltoidea	Podococcus_barteri)))	Calamus_caryotoides);
((Pelagodoxa_henryana	(Manicaria_saccifera	(((((((Oenocarpus_minor	Oenocarpus_bataua)	Prestoea_acuminata)	Leopoldinia_pulchra)	Geonoma_undata)	((Veitchia_spiralis	(Hydriastele_microspadix	((Dictyosperma_album	Kentiopsis_piersoniorum)	Heterospathe_cagayanensis)))	Dypsis_decaryi))	((((Attalea_speciosa	(Bactris_major	(Elaeis_oleifera	Elaeis_guineensis)))	((Reinhardtia_gracilis	Reinhardtia_simplex)	(Reinhardtia_latisecta	Reinhardtia_paiewonskiana)))	((Iriartea_deltoidea	Podococcus_barteri)	Roystonea_regia))	((Phoenix_dactylifera	((Nypa_fruticans	Serenoa_repens)	Sabal_domingensis))	(Chamaedorea_seifrizii	(Pseudophoenix_vinifera	(Sclerosperma_profizianum	Orania_palindan))))))	Burretiokentia_grandiflora)))	Calamus_caryotoides);
((Pelagodoxa_henryana	(Manicaria_saccifera	(((((Oenocarpus_minor	Oenocarpus_bataua)	Prestoea_acuminata)	Geonoma_undata)	((Veitchia_spiralis	(Hydriastele_microspadix	(((Dypsis_decaryi	Dictyosperma_album)	Kentiopsis_piersoniorum)	Heterospathe_cagayanensis)))	(Burretiokentia_grandiflora	Leopoldinia_pulchra)))	(((Attalea_speciosa	(Bactris_major	(Elaeis_oleifera	Elaeis_guineensis)))	((Nypa_fruticans	Reinhardtia_simplex)	(Reinhardtia_paiewonskiana	(Reinhardtia_latisecta	Reinhardtia_gracilis))))	((((Serenoa_repens	Phoenix_dactylifera)	Sabal_domingensis)	(Chamaedorea_seifrizii	(Pseudophoenix_vinifera	(Sclerosperma_profizianum	Orania_palindan))))	((Iriartea_deltoidea	Podococcus_barteri)	Roystonea_regia))))))	Calamus_caryotoides);
((((Oenocarpus_minor	Oenocarpus_bataua)	Prestoea_acuminata)	(Geonoma_undata	((((Veitchia_spiralis	(Hydriastele_microspadix	((Dictyosperma_album	Kentiopsis_piersoniorum)	Heterospathe_cagayanensis)))	Dypsis_decaryi)	(Burretiokentia_grandiflora	Leopoldinia_pulchra))	(((Roystonea_regia	((Attalea_speciosa	(Bactris_major	(Elaeis_oleifera	Elaeis_guineensis)))	((Reinhardtia_gracilis	(Nypa_fruticans	Reinhardtia_simplex))	(Reinhardtia_paiewonskiana	Reinhardtia_latisecta))))	((((Sclerosperma_profizianum	Orania_palindan)	(Chamaedorea_seifrizii	Pseudophoenix_vinifera))	(Phoenix_dactylifera	(Sabal_domingensis	Serenoa_repens)))	(Iriartea_deltoidea	Podococcus_barteri)))	(Pelagodoxa_henryana	Manicaria_saccifera)))))	Calamus_caryotoides);
((Roystonea_regia	(((Nypa_fruticans	Serenoa_repens)	(Iriartea_deltoidea	Podococcus_barteri))	((((Pelagodoxa_henryana	Manicaria_saccifera)	(Burretiokentia_grandiflora	(((Oenocarpus_minor	Oenocarpus_bataua)	Prestoea_acuminata)	(Geonoma_undata	((((Dypsis_decaryi	Dictyosperma_album)	Kentiopsis_piersoniorum)	Heterospathe_cagayanensis)	(Veitchia_spiralis	Hydriastele_microspadix))))))	(((Bactris_major	((Elaeis_oleifera	Elaeis_guineensis)	Attalea_speciosa))	(Reinhardtia_simplex	((Reinhardtia_paiewonskiana	Reinhardtia_gracilis)	Reinhardtia_latisecta)))	((Pseudophoenix_vinifera	(Sclerosperma_profizianum	Orania_palindan))	((Chamaedorea_seifrizii	Phoenix_dactylifera)	Sabal_domingensis))))	Leopoldinia_pulchra)))	Calamus_caryotoides);
(((Prestoea_acuminata	(Oenocarpus_minor	Oenocarpus_bataua))	((Leopoldinia_pulchra	((((((Podococcus_barteri	Iriartea_deltoidea)	Roystonea_regia)	(((Sclerosperma_profizianum	Orania_palindan)	Pseudophoenix_vinifera)	(Phoenix_dactylifera	(Serenoa_repens	Sabal_domingensis))))	((((Reinhardtia_gracilis	Reinhardtia_simplex)	Nypa_fruticans)	(Reinhardtia_paiewonskiana	Reinhardtia_latisecta))	(Bactris_major	((Elaeis_oleifera	Elaeis_guineensis)	Attalea_speciosa))))	(Manicaria_saccifera	Pelagodoxa_henryana))	((Chamaedorea_seifrizii	Dypsis_decaryi)	((Burretiokentia_grandiflora	Veitchia_spiralis)	(Hydriastele_microspadix	((Kentiopsis_piersoniorum	Dictyosperma_album)	Heterospathe_cagayanensis))))))	Geonoma_undata))	Calamus_caryotoides);
((((Prestoea_acuminata	(Oenocarpus_minor	Oenocarpus_bataua))	((Dypsis_decaryi	(Geonoma_undata	((Burretiokentia_grandiflora	Veitchia_spiralis)	(Hydriastele_microspadix	((Kentiopsis_piersoniorum	Dictyosperma_album)	Heterospathe_cagayanensis)))))	(((((Podococcus_barteri	Iriartea_deltoidea)	Roystonea_regia)	((Chamaedorea_seifrizii	(Orania_palindan	(Pseudophoenix_vinifera	Sclerosperma_profizianum)))	(Serenoa_repens	(Sabal_domingensis	Phoenix_dactylifera))))	(((Reinhardtia_simplex	Nypa_fruticans)	(Reinhardtia_paiewonskiana	(Reinhardtia_gracilis	Reinhardtia_latisecta)))	(Attalea_speciosa	(Bactris_major	(Elaeis_oleifera	Elaeis_guineensis)))))	(Manicaria_saccifera	Pelagodoxa_henryana))))	Leopoldinia_pulchra)	Calamus_caryotoides);
((Chamaedorea_seifrizii	((Pseudophoenix_vinifera	(Sclerosperma_profizianum	Orania_palindan))	((Sabal_domingensis	(Phoenix_dactylifera	(Nypa_fruticans	Serenoa_repens)))	(((Manicaria_saccifera	Pelagodoxa_henryana)	(((Prestoea_acuminata	(Oenocarpus_minor	Oenocarpus_bataua))	Leopoldinia_pulchra)	((Dypsis_decaryi	((Burretiokentia_grandiflora	Veitchia_spiralis)	(Hydriastele_microspadix	((Kentiopsis_piersoniorum	Dictyosperma_album)	Heterospathe_cagayanensis))))	Geonoma_undata)))	((((Reinhardtia_gracilis	Reinhardtia_simplex)	(Reinhardtia_paiewonskiana	Reinhardtia_latisecta))	(Attalea_speciosa	(Bactris_major	(Elaeis_oleifera	Elaeis_guineensis))))	((Podococcus_barteri	Iriartea_deltoidea)	Roystonea_regia))))))	Calamus_caryotoides);
((Pelagodoxa_henryana	((Dypsis_decaryi	(Veitchia_spiralis	(Hydriastele_microspadix	((Kentiopsis_piersoniorum	Dictyosperma_album)	Heterospathe_cagayanensis))))	(((((Roystonea_regia	(((Reinhardtia_gracilis	Reinhardtia_simplex)	(Reinhardtia_paiewonskiana	Reinhardtia_latisecta))	((Elaeis_oleifera	Elaeis_guineensis)	(Attalea_speciosa	Bactris_major))))	((((Nypa_fruticans	Chamaedorea_seifrizii)	Pseudophoenix_vinifera)	(Sclerosperma_profizianum	Orania_palindan))	((Sabal_domingensis	Phoenix_dactylifera)	Serenoa_repens)))	Manicaria_saccifera)	((Prestoea_acuminata	(Oenocarpus_minor	Oenocarpus_bataua))	((Podococcus_barteri	Iriartea_deltoidea)	Leopoldinia_pulchra)))	(Burretiokentia_grandiflora	Geonoma_undata))))	Calamus_caryotoides);
((Pelagodoxa_henryana	(Manicaria_saccifera	(((Leopoldinia_pulchra	(Geonoma_undata	(Dypsis_decaryi	(Veitchia_spiralis	(Hydriastele_microspadix	(Burretiokentia_grandiflora	((Kentiopsis_piersoniorum	Dictyosperma_album)	Heterospathe_cagayanensis)))))))	(Prestoea_acuminata	(Oenocarpus_minor	Oenocarpus_bataua)))	((Roystonea_regia	(((Reinhardtia_gracilis	Reinhardtia_simplex)	(Reinhardtia_paiewonskiana	Reinhardtia_latisecta))	(Attalea_speciosa	(Bactris_major	(Elaeis_oleifera	Elaeis_guineensis)))))	((((Nypa_fruticans	Chamaedorea_seifrizii)	Pseudophoenix_vinifera)	(((Podococcus_barteri	Iriartea_deltoidea)	Sclerosperma_profizianum)	Orania_palindan))	(Sabal_domingensis	(Phoenix_dactylifera	Serenoa_repens)))))))	Calamus_caryotoides);
((Attalea_speciosa	((Bactris_major	(Chamaedorea_seifrizii	(Elaeis_oleifera	Elaeis_guineensis)))	(((((Pseudophoenix_vinifera	(Sclerosperma_profizianum	Orania_palindan))	(Sabal_domingensis	(Phoenix_dactylifera	Serenoa_repens)))	((Pelagodoxa_henryana	Manicaria_saccifera)	((Leopoldinia_pulchra	(Dypsis_decaryi	(Veitchia_spiralis	(Hydriastele_microspadix	((Kentiopsis_piersoniorum	Dictyosperma_album)	Heterospathe_cagayanensis)))))	((Burretiokentia_grandiflora	Geonoma_undata)	(Prestoea_acuminata	(Oenocarpus_minor	Oenocarpus_bataua))))))	((Podococcus_barteri	Iriartea_deltoidea)	Roystonea_regia))	((Reinhardtia_gracilis	(Nypa_fruticans	Reinhardtia_simplex))	(Reinhardtia_paiewonskiana	Reinhardtia_latisecta)))))	Calamus_caryotoides);
((Roystonea_regia	((((Reinhardtia_gracilis	(Nypa_fruticans	Reinhardtia_simplex))	(Reinhardtia_paiewonskiana	Reinhardtia_latisecta))	(Attalea_speciosa	((Elaeis_oleifera	Elaeis_guineensis)	Bactris_major)))	(((Pelagodoxa_henryana	Manicaria_saccifera)	((Leopoldinia_pulchra	(Dypsis_decaryi	((Veitchia_spiralis	Hydriastele_microspadix)	(((Kentiopsis_piersoniorum	Dictyosperma_album)	Heterospathe_cagayanensis)	Burretiokentia_grandiflora))))	(Geonoma_undata	(Prestoea_acuminata	(Oenocarpus_minor	Oenocarpus_bataua)))))	((Sabal_domingensis	(Chamaedorea_seifrizii	Phoenix_dactylifera))	(((Sclerosperma_profizianum	Orania_palindan)	((Podococcus_barteri	Iriartea_deltoidea)	Serenoa_repens))	Pseudophoenix_vinifera)))))	Calamus_caryotoides);
(((((Pelagodoxa_henryana	Manicaria_saccifera)	(((Burretiokentia_grandiflora	Leopoldinia_pulchra)	(Dypsis_decaryi	(Veitchia_spiralis	(Hydriastele_microspadix	((Kentiopsis_piersoniorum	Dictyosperma_album)	Heterospathe_cagayanensis)))))	(Geonoma_undata	(Prestoea_acuminata	(Oenocarpus_minor	Oenocarpus_bataua)))))	((((Nypa_fruticans	Serenoa_repens)	(Sabal_domingensis	Phoenix_dactylifera))	((Chamaedorea_seifrizii	Pseudophoenix_vinifera)	(Sclerosperma_profizianum	Orania_palindan)))	(Podococcus_barteri	Iriartea_deltoidea)))	(Roystonea_regia	((Reinhardtia_simplex	((Reinhardtia_paiewonskiana	Reinhardtia_gracilis)	Reinhardtia_latisecta))	(Attalea_speciosa	((Elaeis_oleifera	Elaeis_guineensis)	Bactris_major)))))	Calamus_caryotoides);
(((Roystonea_regia	(((Reinhardtia_gracilis	Reinhardtia_simplex)	(Reinhardtia_paiewonskiana	Reinhardtia_latisecta))	(Attalea_speciosa	((Elaeis_oleifera	Elaeis_guineensis)	Bactris_major))))	((((Sabal_domingensis	Phoenix_dactylifera)	(Orania_palindan	(Pseudophoenix_vinifera	((Nypa_fruticans	Serenoa_repens)	Sclerosperma_profizianum))))	(((Chamaedorea_seifrizii	Pelagodoxa_henryana)	Manicaria_saccifera)	((Leopoldinia_pulchra	((Dypsis_decaryi	(Veitchia_spiralis	(Kentiopsis_piersoniorum	(Heterospathe_cagayanensis	Hydriastele_microspadix))))	Dictyosperma_album))	((Burretiokentia_grandiflora	Geonoma_undata)	(Prestoea_acuminata	(Oenocarpus_minor	Oenocarpus_bataua))))))	(Podococcus_barteri	Iriartea_deltoidea)))	Calamus_caryotoides);
((((((Roystonea_regia	(((Reinhardtia_gracilis	(Nypa_fruticans	Reinhardtia_simplex))	(Reinhardtia_paiewonskiana	Reinhardtia_latisecta))	(Attalea_speciosa	((Elaeis_oleifera	Elaeis_guineensis)	Bactris_major))))	((Pelagodoxa_henryana	Manicaria_saccifera)	(((Dypsis_decaryi	(Veitchia_spiralis	((Burretiokentia_grandiflora	Hydriastele_microspadix)	((Kentiopsis_piersoniorum	Dictyosperma_album)	Heterospathe_cagayanensis))))	Leopoldinia_pulchra)	(Geonoma_undata	(Prestoea_acuminata	(Oenocarpus_minor	Oenocarpus_bataua))))))	(Serenoa_repens	(Sabal_domingensis	Phoenix_dactylifera)))	(((Sclerosperma_profizianum	Orania_palindan)	(Podococcus_barteri	Iriartea_deltoidea))	Pseudophoenix_vinifera))	Chamaedorea_seifrizii)	Calamus_caryotoides);
(((((((Attalea_speciosa	(Bactris_major	(Elaeis_guineensis	Elaeis_oleifera)))	((Reinhardtia_latisecta	(Reinhardtia_gracilis	Reinhardtia_paiewonskiana))	Reinhardtia_simplex))	((Manicaria_saccifera	(Chamaedorea_seifrizii	Pelagodoxa_henryana))	((((Kentiopsis_piersoniorum	(Heterospathe_cagayanensis	(Hydriastele_microspadix	Veitchia_spiralis)))	Burretiokentia_grandiflora)	(Dypsis_decaryi	Dictyosperma_album))	((Prestoea_acuminata	(Oenocarpus_bataua	Oenocarpus_minor))	Geonoma_undata))))	(((Serenoa_repens	Phoenix_dactylifera)	Sabal_domingensis)	((Orania_palindan	Sclerosperma_profizianum)	Pseudophoenix_vinifera)))	((Nypa_fruticans	Podococcus_barteri)	(Leopoldinia_pulchra	Iriartea_deltoidea)))	Roystonea_regia)	Calamus_caryotoides);
(((Manicaria_saccifera	Pelagodoxa_henryana)	(((Leopoldinia_pulchra	((Prestoea_acuminata	(Oenocarpus_bataua	Oenocarpus_minor))	(Burretiokentia_grandiflora	Geonoma_undata)))	((((Kentiopsis_piersoniorum	Dictyosperma_album)	(Heterospathe_cagayanensis	Hydriastele_microspadix))	Veitchia_spiralis)	Dypsis_decaryi))	((((Phoenix_dactylifera	(Sabal_domingensis	Serenoa_repens))	((Orania_palindan	Sclerosperma_profizianum)	(Chamaedorea_seifrizii	Pseudophoenix_vinifera)))	((Bactris_major	((Elaeis_guineensis	Elaeis_oleifera)	Attalea_speciosa))	((Reinhardtia_latisecta	Reinhardtia_paiewonskiana)	(Reinhardtia_gracilis	(Nypa_fruticans	Reinhardtia_simplex)))))	((Podococcus_barteri	Iriartea_deltoidea)	Roystonea_regia))))	Calamus_caryotoides);
((Leopoldinia_pulchra	(((Podococcus_barteri	Iriartea_deltoidea)	Roystonea_regia)	(((Manicaria_saccifera	Pelagodoxa_henryana)	((Prestoea_acuminata	(Oenocarpus_bataua	Oenocarpus_minor))	((Geonoma_undata	Burretiokentia_grandiflora)	((Veitchia_spiralis	(Hydriastele_microspadix	((Kentiopsis_piersoniorum	Dictyosperma_album)	Heterospathe_cagayanensis)))	Dypsis_decaryi))))	(((Serenoa_repens	(Phoenix_dactylifera	Sabal_domingensis))	((Orania_palindan	Sclerosperma_profizianum)	Pseudophoenix_vinifera))	((Attalea_speciosa	((Chamaedorea_seifrizii	Bactris_major)	(Elaeis_guineensis	Elaeis_oleifera)))	(((Reinhardtia_latisecta	Reinhardtia_paiewonskiana)	(Reinhardtia_gracilis	Reinhardtia_simplex))	Nypa_fruticans))))))	Calamus_caryotoides);
((((((Manicaria_saccifera	Pelagodoxa_henryana)	(Leopoldinia_pulchra	(((Veitchia_spiralis	(Hydriastele_microspadix	((Kentiopsis_piersoniorum	Dictyosperma_album)	Heterospathe_cagayanensis)))	Dypsis_decaryi)	((Prestoea_acuminata	(Oenocarpus_bataua	Oenocarpus_minor))	(Geonoma_undata	Burretiokentia_grandiflora)))))	((Sabal_domingensis	(Serenoa_repens	Phoenix_dactylifera))	((Orania_palindan	Sclerosperma_profizianum)	((Nypa_fruticans	Chamaedorea_seifrizii)	Pseudophoenix_vinifera))))	(((Attalea_speciosa	Bactris_major)	(Elaeis_guineensis	Elaeis_oleifera))	((Reinhardtia_latisecta	Reinhardtia_paiewonskiana)	(Reinhardtia_gracilis	Reinhardtia_simplex))))	(Roystonea_regia	(Podococcus_barteri	Iriartea_deltoidea)))	Calamus_caryotoides);
((Leopoldinia_pulchra	((Geonoma_undata	(((Burretiokentia_grandiflora	Veitchia_spiralis)	(Hydriastele_microspadix	((Kentiopsis_piersoniorum	Dictyosperma_album)	Heterospathe_cagayanensis)))	Dypsis_decaryi))	(((((Phoenix_dactylifera	(Sabal_domingensis	Serenoa_repens))	((((Nypa_fruticans	Podococcus_barteri)	Iriartea_deltoidea)	(Orania_palindan	Sclerosperma_profizianum))	(Chamaedorea_seifrizii	Pseudophoenix_vinifera)))	(((Attalea_speciosa	(Bactris_major	(Elaeis_guineensis	Elaeis_oleifera)))	((Reinhardtia_latisecta	(Reinhardtia_gracilis	Reinhardtia_paiewonskiana))	Reinhardtia_simplex))	Roystonea_regia))	(Manicaria_saccifera	Pelagodoxa_henryana))	(Prestoea_acuminata	(Oenocarpus_bataua	Oenocarpus_minor)))))	Calamus_caryotoides);
((Leopoldinia_pulchra	((((((Sabal_domingensis	(Serenoa_repens	Phoenix_dactylifera))	(Orania_palindan	(Sclerosperma_profizianum	(Chamaedorea_seifrizii	Pseudophoenix_vinifera))))	(((Attalea_speciosa	(Bactris_major	(Elaeis_guineensis	Elaeis_oleifera)))	((Reinhardtia_latisecta	Reinhardtia_paiewonskiana)	(Reinhardtia_gracilis	(Nypa_fruticans	Reinhardtia_simplex))))	((Podococcus_barteri	Iriartea_deltoidea)	Roystonea_regia)))	(Manicaria_saccifera	Pelagodoxa_henryana))	((Burretiokentia_grandiflora	Geonoma_undata)	((Veitchia_spiralis	(Hydriastele_microspadix	((Kentiopsis_piersoniorum	Dictyosperma_album)	Heterospathe_cagayanensis)))	Dypsis_decaryi)))	(Prestoea_acuminata	(Oenocarpus_bataua	Oenocarpus_minor))))	Calamus_caryotoides);
((((Podococcus_barteri	Iriartea_deltoidea)	Roystonea_regia)	((((Manicaria_saccifera	Pelagodoxa_henryana)	(((Geonoma_undata	Burretiokentia_grandiflora)	(Prestoea_acuminata	(Oenocarpus_bataua	Oenocarpus_minor)))	(Leopoldinia_pulchra	((Veitchia_spiralis	(Hydriastele_microspadix	((Kentiopsis_piersoniorum	Dictyosperma_album)	Heterospathe_cagayanensis)))	Dypsis_decaryi))))	((Sabal_domingensis	((Nypa_fruticans	Serenoa_repens)	Phoenix_dactylifera))	((Chamaedorea_seifrizii	Pseudophoenix_vinifera)	(Orania_palindan	Sclerosperma_profizianum))))	((Attalea_speciosa	(Bactris_major	(Elaeis_guineensis	Elaeis_oleifera)))	(((Reinhardtia_latisecta	Reinhardtia_gracilis)	Reinhardtia_paiewonskiana)	Reinhardtia_simplex))))	Calamus_caryotoides);
((Leopoldinia_pulchra	(((Prestoea_acuminata	(Oenocarpus_bataua	Oenocarpus_minor))	((((((Podococcus_barteri	Iriartea_deltoidea)	((Chamaedorea_seifrizii	((Serenoa_repens	Sabal_domingensis)	Phoenix_dactylifera))	(Pseudophoenix_vinifera	(Orania_palindan	Sclerosperma_profizianum))))	(((Attalea_speciosa	(Bactris_major	(Elaeis_guineensis	Elaeis_oleifera)))	((Reinhardtia_latisecta	Reinhardtia_paiewonskiana)	(Nypa_fruticans	(Reinhardtia_gracilis	Reinhardtia_simplex))))	Roystonea_regia))	(Manicaria_saccifera	Pelagodoxa_henryana))	((Veitchia_spiralis	(Hydriastele_microspadix	((Kentiopsis_piersoniorum	Dictyosperma_album)	Heterospathe_cagayanensis)))	Dypsis_decaryi))	Geonoma_undata))	Burretiokentia_grandiflora))	Calamus_caryotoides);
((Chamaedorea_seifrizii	((Pseudophoenix_vinifera	(Orania_palindan	Sclerosperma_profizianum))	(((Roystonea_regia	(Podococcus_barteri	Iriartea_deltoidea))	(((Bactris_major	((Elaeis_guineensis	Elaeis_oleifera)	Attalea_speciosa))	((Reinhardtia_latisecta	Reinhardtia_paiewonskiana)	(Reinhardtia_gracilis	Reinhardtia_simplex)))	((Manicaria_saccifera	Pelagodoxa_henryana)	(((Geonoma_undata	(Burretiokentia_grandiflora	Leopoldinia_pulchra))	(Prestoea_acuminata	(Oenocarpus_bataua	Oenocarpus_minor)))	(((Veitchia_spiralis	(Hydriastele_microspadix	(Kentiopsis_piersoniorum	Heterospathe_cagayanensis)))	Dictyosperma_album)	Dypsis_decaryi)))))	(((Nypa_fruticans	Serenoa_repens)	Sabal_domingensis)	Phoenix_dactylifera))))	Calamus_caryotoides);
((Pelagodoxa_henryana	((((Prestoea_acuminata	(Oenocarpus_bataua	Oenocarpus_minor))	((Geonoma_undata	((((Burretiokentia_grandiflora	Veitchia_spiralis)	(Hydriastele_microspadix	(Kentiopsis_piersoniorum	Heterospathe_cagayanensis)))	Dictyosperma_album)	Dypsis_decaryi))	Leopoldinia_pulchra))	(((((Serenoa_repens	Sabal_domingensis)	Phoenix_dactylifera)	((Chamaedorea_seifrizii	Pseudophoenix_vinifera)	(Orania_palindan	Sclerosperma_profizianum)))	(Roystonea_regia	(Podococcus_barteri	Iriartea_deltoidea)))	((Attalea_speciosa	(Bactris_major	(Elaeis_guineensis	Elaeis_oleifera)))	((Reinhardtia_latisecta	Reinhardtia_paiewonskiana)	(Reinhardtia_gracilis	(Nypa_fruticans	Reinhardtia_simplex))))))	Manicaria_saccifera))	Calamus_caryotoides);
(((Manicaria_saccifera	Pelagodoxa_henryana)	(((Leopoldinia_pulchra	((Burretiokentia_grandiflora	Geonoma_undata)	((Chamaedorea_seifrizii	Dypsis_decaryi)	(Veitchia_spiralis	(Hydriastele_microspadix	(Heterospathe_cagayanensis	(Kentiopsis_piersoniorum	Dictyosperma_album)))))))	(Prestoea_acuminata	(Oenocarpus_bataua	Oenocarpus_minor)))	(((Iriartea_deltoidea	Podococcus_barteri)	Roystonea_regia)	((((Reinhardtia_latisecta	Reinhardtia_paiewonskiana)	((Reinhardtia_gracilis	Reinhardtia_simplex)	Nypa_fruticans))	((Bactris_major	(Elaeis_oleifera	Elaeis_guineensis))	Attalea_speciosa))	((Sabal_domingensis	(Serenoa_repens	Phoenix_dactylifera))	((Orania_palindan	Sclerosperma_profizianum)	Pseudophoenix_vinifera))))))	Calamus_caryotoides);
((((Reinhardtia_latisecta	Reinhardtia_paiewonskiana)	(Nypa_fruticans	(Reinhardtia_simplex	Reinhardtia_gracilis)))	(((Bactris_major	(Elaeis_oleifera	Elaeis_guineensis))	Attalea_speciosa)	((((Manicaria_saccifera	Pelagodoxa_henryana)	(((Prestoea_acuminata	(Oenocarpus_bataua	Oenocarpus_minor))	((Geonoma_undata	Burretiokentia_grandiflora)	((Dictyosperma_album	Dypsis_decaryi)	(Veitchia_spiralis	(Hydriastele_microspadix	(Heterospathe_cagayanensis	Kentiopsis_piersoniorum))))))	Leopoldinia_pulchra))	((((Iriartea_deltoidea	Podococcus_barteri)	((Orania_palindan	Sclerosperma_profizianum)	Pseudophoenix_vinifera))	Chamaedorea_seifrizii)	(Serenoa_repens	(Phoenix_dactylifera	Sabal_domingensis))))	Roystonea_regia)))	Calamus_caryotoides);
((Leopoldinia_pulchra	(((((Orania_palindan	Sclerosperma_profizianum)	Pseudophoenix_vinifera)	Chamaedorea_seifrizii)	(Sabal_domingensis	(Serenoa_repens	Phoenix_dactylifera)))	((((Iriartea_deltoidea	Podococcus_barteri)	Roystonea_regia)	(((Reinhardtia_latisecta	Reinhardtia_paiewonskiana)	((Nypa_fruticans	Reinhardtia_simplex)	Reinhardtia_gracilis))	((Bactris_major	(Elaeis_oleifera	Elaeis_guineensis))	Attalea_speciosa)))	((Manicaria_saccifera	Pelagodoxa_henryana)	(((((Heterospathe_cagayanensis	(Dictyosperma_album	Kentiopsis_piersoniorum))	Hydriastele_microspadix)	Veitchia_spiralis)	Dypsis_decaryi)	(Geonoma_undata	(Prestoea_acuminata	(Oenocarpus_bataua	(Burretiokentia_grandiflora	Oenocarpus_minor)))))))))	Calamus_caryotoides);
((Pelagodoxa_henryana	((((((Heterospathe_cagayanensis	(Dictyosperma_album	Kentiopsis_piersoniorum))	(Hydriastele_microspadix	Veitchia_spiralis))	(Chamaedorea_seifrizii	Dypsis_decaryi))	Geonoma_undata)	(((((Orania_palindan	Sclerosperma_profizianum)	Pseudophoenix_vinifera)	(Phoenix_dactylifera	Sabal_domingensis))	(((Reinhardtia_latisecta	Reinhardtia_paiewonskiana)	(Reinhardtia_simplex	Reinhardtia_gracilis))	((Prestoea_acuminata	(Oenocarpus_bataua	Oenocarpus_minor))	((Bactris_major	(Elaeis_oleifera	Elaeis_guineensis))	Attalea_speciosa))))	(((Burretiokentia_grandiflora	Serenoa_repens)	(Leopoldinia_pulchra	(Iriartea_deltoidea	(Nypa_fruticans	Podococcus_barteri))))	Roystonea_regia)))	Manicaria_saccifera))	Calamus_caryotoides);
(((Pelagodoxa_henryana	Burretiokentia_grandiflora)	(((((Prestoea_acuminata	(Oenocarpus_bataua	Oenocarpus_minor))	Geonoma_undata)	((((Hydriastele_microspadix	Heterospathe_cagayanensis)	(Dictyosperma_album	Kentiopsis_piersoniorum))	Veitchia_spiralis)	Dypsis_decaryi))	((((Leopoldinia_pulchra	Iriartea_deltoidea)	(Nypa_fruticans	Podococcus_barteri))	(Roystonea_regia	(((Reinhardtia_latisecta	Reinhardtia_paiewonskiana)	(Reinhardtia_simplex	Reinhardtia_gracilis))	((Bactris_major	(Elaeis_oleifera	Elaeis_guineensis))	Attalea_speciosa))))	((Orania_palindan	Sclerosperma_profizianum)	((Phoenix_dactylifera	(Serenoa_repens	Sabal_domingensis))	(Pseudophoenix_vinifera	Chamaedorea_seifrizii)))))	Manicaria_saccifera))	Calamus_caryotoides);
((Pelagodoxa_henryana	(((((Prestoea_acuminata	(Oenocarpus_bataua	Oenocarpus_minor))	(Leopoldinia_pulchra	Burretiokentia_grandiflora))	(Geonoma_undata	(Dypsis_decaryi	(Veitchia_spiralis	((Heterospathe_cagayanensis	(Dictyosperma_album	Kentiopsis_piersoniorum))	Hydriastele_microspadix)))))	((Roystonea_regia	(((Reinhardtia_latisecta	(Reinhardtia_gracilis	Reinhardtia_paiewonskiana))	(Nypa_fruticans	Reinhardtia_simplex))	((Bactris_major	(Elaeis_oleifera	Elaeis_guineensis))	Attalea_speciosa)))	((Sabal_domingensis	((Chamaedorea_seifrizii	Phoenix_dactylifera)	Serenoa_repens))	(Pseudophoenix_vinifera	((Iriartea_deltoidea	Podococcus_barteri)	(Orania_palindan	Sclerosperma_profizianum))))))	Manicaria_saccifera))	Calamus_caryotoides);
((((Pseudophoenix_vinifera	((Iriartea_deltoidea	Podococcus_barteri)	(Orania_palindan	Sclerosperma_profizianum)))	((((Manicaria_saccifera	Pelagodoxa_henryana)	((((Prestoea_acuminata	(Oenocarpus_bataua	Oenocarpus_minor))	Geonoma_undata)	(Dypsis_decaryi	((Burretiokentia_grandiflora	Veitchia_spiralis)	((Heterospathe_cagayanensis	(Dictyosperma_album	Kentiopsis_piersoniorum))	Hydriastele_microspadix))))	Leopoldinia_pulchra))	(Roystonea_regia	((((Reinhardtia_latisecta	Reinhardtia_paiewonskiana)	(Reinhardtia_gracilis	Reinhardtia_simplex))	Nypa_fruticans)	((Elaeis_oleifera	Elaeis_guineensis)	(Attalea_speciosa	Bactris_major)))))	(Sabal_domingensis	(Phoenix_dactylifera	Serenoa_repens))))	Chamaedorea_seifrizii)	Calamus_caryotoides);
((Roystonea_regia	(((((Reinhardtia_latisecta	Reinhardtia_paiewonskiana)	(Reinhardtia_gracilis	Reinhardtia_simplex))	(Attalea_speciosa	(Bactris_major	(Elaeis_oleifera	Elaeis_guineensis))))	((Leopoldinia_pulchra	(((Sabal_domingensis	(Phoenix_dactylifera	Serenoa_repens))	(Orania_palindan	((Pseudophoenix_vinifera	Sclerosperma_profizianum)	Podococcus_barteri)))	(Nypa_fruticans	Chamaedorea_seifrizii)))	((Manicaria_saccifera	Pelagodoxa_henryana)	(((Prestoea_acuminata	(Oenocarpus_bataua	Oenocarpus_minor))	(Burretiokentia_grandiflora	Geonoma_undata))	(Dypsis_decaryi	((Heterospathe_cagayanensis	(Dictyosperma_album	Kentiopsis_piersoniorum))	(Veitchia_spiralis	Hydriastele_microspadix)))))))	Iriartea_deltoidea))	Calamus_caryotoides);
((((Reinhardtia_latisecta	Reinhardtia_paiewonskiana)	(Reinhardtia_gracilis	Reinhardtia_simplex))	((Attalea_speciosa	(Bactris_major	(Elaeis_oleifera	Elaeis_guineensis)))	(((((Chamaedorea_seifrizii	Phoenix_dactylifera)	((Nypa_fruticans	Serenoa_repens)	Sabal_domingensis))	((Sclerosperma_profizianum	Orania_palindan)	Pseudophoenix_vinifera))	((Manicaria_saccifera	Pelagodoxa_henryana)	(((Prestoea_acuminata	(Oenocarpus_bataua	Oenocarpus_minor))	Geonoma_undata)	((Dypsis_decaryi	(Veitchia_spiralis	(Hydriastele_microspadix	(Heterospathe_cagayanensis	(Dictyosperma_album	Kentiopsis_piersoniorum)))))	(Burretiokentia_grandiflora	Leopoldinia_pulchra)))))	((Podococcus_barteri	Iriartea_deltoidea)	Roystonea_regia))))	Calamus_caryotoides);
(((Veitchia_spiralis	(Hydriastele_microspadix	(Heterospathe_cagayanensis	(Dictyosperma_album	Kentiopsis_piersoniorum))))	((Leopoldinia_pulchra	(((((Podococcus_barteri	Iriartea_deltoidea)	(Roystonea_regia	(((Reinhardtia_latisecta	Reinhardtia_paiewonskiana)	(Nypa_fruticans	(Reinhardtia_gracilis	Reinhardtia_simplex)))	(Attalea_speciosa	(Bactris_major	(Elaeis_oleifera	Elaeis_guineensis))))))	(((Serenoa_repens	Phoenix_dactylifera)	Sabal_domingensis)	((Sclerosperma_profizianum	Orania_palindan)	(Chamaedorea_seifrizii	Pseudophoenix_vinifera))))	(Manicaria_saccifera	Pelagodoxa_henryana))	((Prestoea_acuminata	(Oenocarpus_bataua	Oenocarpus_minor))	(Burretiokentia_grandiflora	Geonoma_undata))))	Dypsis_decaryi))	Calamus_caryotoides);
((Roystonea_regia	(((((Reinhardtia_gracilis	Reinhardtia_simplex)	(Reinhardtia_latisecta	Reinhardtia_paiewonskiana))	(Attalea_speciosa	((Elaeis_guineensis	Elaeis_oleifera)	Bactris_major)))	((((Sabal_domingensis	Phoenix_dactylifera)	Serenoa_repens)	((Sclerosperma_profizianum	Orania_palindan)	(Chamaedorea_seifrizii	Pseudophoenix_vinifera)))	(((Burretiokentia_grandiflora	Leopoldinia_pulchra)	((Geonoma_undata	(Prestoea_acuminata	(Oenocarpus_minor	Oenocarpus_bataua)))	(Dypsis_decaryi	(((Dictyosperma_album	Kentiopsis_piersoniorum)	Heterospathe_cagayanensis)	(Hydriastele_microspadix	Veitchia_spiralis)))))	(Manicaria_saccifera	Pelagodoxa_henryana))))	(Iriartea_deltoidea	(Nypa_fruticans	Podococcus_barteri))))	Calamus_caryotoides);
((Oenocarpus_minor	(Oenocarpus_bataua	(((((Dypsis_decaryi	(Veitchia_spiralis	(((Dictyosperma_album	Kentiopsis_piersoniorum)	Heterospathe_cagayanensis)	Hydriastele_microspadix)))	Leopoldinia_pulchra)	((Manicaria_saccifera	Pelagodoxa_henryana)	((Roystonea_regia	(((Nypa_fruticans	(Reinhardtia_gracilis	Reinhardtia_simplex))	(Reinhardtia_latisecta	Reinhardtia_paiewonskiana))	(Attalea_speciosa	((Elaeis_guineensis	Elaeis_oleifera)	Bactris_major))))	(((Sabal_domingensis	(Phoenix_dactylifera	Serenoa_repens))	(((Podococcus_barteri	Orania_palindan)	Sclerosperma_profizianum)	(Chamaedorea_seifrizii	Pseudophoenix_vinifera)))	Iriartea_deltoidea))))	(Burretiokentia_grandiflora	Geonoma_undata))	Prestoea_acuminata)))	Calamus_caryotoides);
((Roystonea_regia	((((Reinhardtia_gracilis	Reinhardtia_simplex)	(Reinhardtia_latisecta	Reinhardtia_paiewonskiana))	(Attalea_speciosa	((Elaeis_guineensis	Elaeis_oleifera)	Bactris_major)))	(((((Nypa_fruticans	Serenoa_repens)	(Sabal_domingensis	Phoenix_dactylifera))	((Podococcus_barteri	(Orania_palindan	Sclerosperma_profizianum))	(Chamaedorea_seifrizii	Pseudophoenix_vinifera)))	Iriartea_deltoidea)	(((Geonoma_undata	(Prestoea_acuminata	(Oenocarpus_minor	Oenocarpus_bataua)))	((Dypsis_decaryi	(Veitchia_spiralis	(((Dictyosperma_album	Kentiopsis_piersoniorum)	Heterospathe_cagayanensis)	Hydriastele_microspadix)))	(Burretiokentia_grandiflora	Leopoldinia_pulchra)))	(Manicaria_saccifera	Pelagodoxa_henryana)))))	Calamus_caryotoides);
(((Prestoea_acuminata	(Oenocarpus_minor	Oenocarpus_bataua))	((((Dypsis_decaryi	(Veitchia_spiralis	((Dictyosperma_album	Kentiopsis_piersoniorum)	(Heterospathe_cagayanensis	Hydriastele_microspadix))))	(((Manicaria_saccifera	Pelagodoxa_henryana)	(((((Reinhardtia_gracilis	Reinhardtia_simplex)	(Reinhardtia_latisecta	Reinhardtia_paiewonskiana))	(Attalea_speciosa	((Elaeis_guineensis	Elaeis_oleifera)	Bactris_major)))	((((Orania_palindan	(Sclerosperma_profizianum	Podococcus_barteri))	Pseudophoenix_vinifera)	Chamaedorea_seifrizii)	((Nypa_fruticans	Serenoa_repens)	(Sabal_domingensis	Phoenix_dactylifera))))	(Iriartea_deltoidea	Roystonea_regia)))	Leopoldinia_pulchra))	Burretiokentia_grandiflora)	Geonoma_undata))	Calamus_caryotoides);
((Chamaedorea_seifrizii	(Pseudophoenix_vinifera	(((Iriartea_deltoidea	(((Leopoldinia_pulchra	(((Burretiokentia_grandiflora	Geonoma_undata)	(Prestoea_acuminata	(Oenocarpus_minor	Oenocarpus_bataua)))	((Veitchia_spiralis	(Kentiopsis_piersoniorum	(Heterospathe_cagayanensis	Hydriastele_microspadix)))	(Dictyosperma_album	Dypsis_decaryi))))	(Manicaria_saccifera	Pelagodoxa_henryana))	(Roystonea_regia	((Reinhardtia_simplex	((Reinhardtia_gracilis	Reinhardtia_latisecta)	Reinhardtia_paiewonskiana))	(Attalea_speciosa	((Elaeis_guineensis	Elaeis_oleifera)	Bactris_major))))))	(Sabal_domingensis	(Serenoa_repens	Phoenix_dactylifera)))	((Nypa_fruticans	Podococcus_barteri)	(Orania_palindan	Sclerosperma_profizianum)))))	Calamus_caryotoides);
((Roystonea_regia	((((Reinhardtia_paiewonskiana	((Reinhardtia_gracilis	Reinhardtia_simplex)	Reinhardtia_latisecta))	(Attalea_speciosa	((Elaeis_guineensis	Elaeis_oleifera)	Bactris_major)))	(((Pseudophoenix_vinifera	(Podococcus_barteri	(Orania_palindan	Sclerosperma_profizianum)))	((Nypa_fruticans	Chamaedorea_seifrizii)	(Serenoa_repens	(Phoenix_dactylifera	Sabal_domingensis))))	(((Geonoma_undata	(Prestoea_acuminata	(Oenocarpus_minor	Oenocarpus_bataua)))	(((Veitchia_spiralis	(Kentiopsis_piersoniorum	(Heterospathe_cagayanensis	Hydriastele_microspadix)))	(Dictyosperma_album	Dypsis_decaryi))	(Burretiokentia_grandiflora	Leopoldinia_pulchra)))	(Manicaria_saccifera	Pelagodoxa_henryana))))	Iriartea_deltoidea))	Calamus_caryotoides);
((Pelagodoxa_henryana	(((Roystonea_regia	(((((Reinhardtia_paiewonskiana	Reinhardtia_latisecta)	Reinhardtia_gracilis)	(Nypa_fruticans	Reinhardtia_simplex))	(Attalea_speciosa	((Elaeis_guineensis	Elaeis_oleifera)	Bactris_major)))	(((Chamaedorea_seifrizii	Pseudophoenix_vinifera)	((Iriartea_deltoidea	Podococcus_barteri)	(Orania_palindan	Sclerosperma_profizianum)))	(Serenoa_repens	(Phoenix_dactylifera	Sabal_domingensis)))))	(((Burretiokentia_grandiflora	((Veitchia_spiralis	(((Kentiopsis_piersoniorum	Dictyosperma_album)	Heterospathe_cagayanensis)	Hydriastele_microspadix))	Dypsis_decaryi))	Leopoldinia_pulchra)	((Geonoma_undata	Prestoea_acuminata)	(Oenocarpus_minor	Oenocarpus_bataua))))	Manicaria_saccifera))	Calamus_caryotoides);
((Pelagodoxa_henryana	(((((((Chamaedorea_seifrizii	Pseudophoenix_vinifera)	(Orania_palindan	Sclerosperma_profizianum))	((Nypa_fruticans	Serenoa_repens)	(Phoenix_dactylifera	Sabal_domingensis)))	(((Reinhardtia_paiewonskiana	Reinhardtia_latisecta)	(Reinhardtia_simplex	Reinhardtia_gracilis))	(Attalea_speciosa	((Elaeis_guineensis	Elaeis_oleifera)	Bactris_major))))	((Iriartea_deltoidea	Podococcus_barteri)	Roystonea_regia))	((((Veitchia_spiralis	(((Kentiopsis_piersoniorum	Dictyosperma_album)	Heterospathe_cagayanensis)	Hydriastele_microspadix))	Dypsis_decaryi)	(Burretiokentia_grandiflora	Leopoldinia_pulchra))	((Prestoea_acuminata	(Oenocarpus_minor	Oenocarpus_bataua))	Geonoma_undata)))	Manicaria_saccifera))	Calamus_caryotoides);
((Pelagodoxa_henryana	(((((((Reinhardtia_paiewonskiana	Reinhardtia_latisecta)	(Reinhardtia_simplex	Reinhardtia_gracilis))	(Attalea_speciosa	((Elaeis_guineensis	Elaeis_oleifera)	Bactris_major)))	((Iriartea_deltoidea	Podococcus_barteri)	Roystonea_regia))	(((Nypa_fruticans	Chamaedorea_seifrizii)	(Pseudophoenix_vinifera	(Orania_palindan	Sclerosperma_profizianum)))	(Serenoa_repens	(Phoenix_dactylifera	Sabal_domingensis))))	(((Burretiokentia_grandiflora	Leopoldinia_pulchra)	Dypsis_decaryi)	((Veitchia_spiralis	(((Kentiopsis_piersoniorum	Dictyosperma_album)	Heterospathe_cagayanensis)	Hydriastele_microspadix))	((Prestoea_acuminata	(Oenocarpus_minor	Oenocarpus_bataua))	Geonoma_undata))))	Manicaria_saccifera))	Calamus_caryotoides);
((Leopoldinia_pulchra	((Dypsis_decaryi	(Veitchia_spiralis	(((Kentiopsis_piersoniorum	Dictyosperma_album)	Heterospathe_cagayanensis)	Hydriastele_microspadix)))	(((Prestoea_acuminata	(Oenocarpus_minor	Oenocarpus_bataua))	(Burretiokentia_grandiflora	Geonoma_undata))	((Manicaria_saccifera	Pelagodoxa_henryana)	(((((Chamaedorea_seifrizii	Pseudophoenix_vinifera)	(Orania_palindan	Sclerosperma_profizianum))	((Serenoa_repens	Sabal_domingensis)	Phoenix_dactylifera))	(((Reinhardtia_paiewonskiana	Reinhardtia_latisecta)	((Nypa_fruticans	Reinhardtia_simplex)	Reinhardtia_gracilis))	(Attalea_speciosa	((Elaeis_guineensis	Elaeis_oleifera)	Bactris_major))))	((Iriartea_deltoidea	Podococcus_barteri)	Roystonea_regia))))))	Calamus_caryotoides);
((((Kentiopsis_piersoniorum	(Hydriastele_microspadix	Heterospathe_cagayanensis))	Veitchia_spiralis)	((Dypsis_decaryi	((Burretiokentia_grandiflora	Leopoldinia_pulchra)	(((Prestoea_acuminata	(Oenocarpus_minor	Oenocarpus_bataua))	Geonoma_undata)	((Pelagodoxa_henryana	Manicaria_saccifera)	((((Serenoa_repens	Sabal_domingensis)	Phoenix_dactylifera)	((Orania_palindan	(Pseudophoenix_vinifera	Sclerosperma_profizianum))	(Nypa_fruticans	Chamaedorea_seifrizii)))	(((Attalea_speciosa	(Bactris_major	(Elaeis_guineensis	Elaeis_oleifera)))	((Reinhardtia_latisecta	Reinhardtia_paiewonskiana)	(Reinhardtia_simplex	Reinhardtia_gracilis)))	((Podococcus_barteri	Iriartea_deltoidea)	Roystonea_regia)))))))	Dictyosperma_album))	Calamus_caryotoides);
((((Geonoma_undata	(((Pelagodoxa_henryana	Manicaria_saccifera)	((((Sabal_domingensis	(Serenoa_repens	Phoenix_dactylifera))	((Sclerosperma_profizianum	Orania_palindan)	(Pseudophoenix_vinifera	Chamaedorea_seifrizii)))	(((Elaeis_guineensis	Elaeis_oleifera)	(Attalea_speciosa	Bactris_major))	(Reinhardtia_paiewonskiana	((Nypa_fruticans	(Reinhardtia_simplex	Reinhardtia_gracilis))	Reinhardtia_latisecta))))	((Podococcus_barteri	Iriartea_deltoidea)	Roystonea_regia)))	((((Hydriastele_microspadix	Heterospathe_cagayanensis)	(Kentiopsis_piersoniorum	Dictyosperma_album))	(Veitchia_spiralis	Dypsis_decaryi))	(Burretiokentia_grandiflora	Leopoldinia_pulchra))))	Prestoea_acuminata)	(Oenocarpus_minor	Oenocarpus_bataua))	Calamus_caryotoides);
((Attalea_speciosa	(Bactris_major	(((((Nypa_fruticans	Reinhardtia_simplex)	Reinhardtia_gracilis)	(Reinhardtia_paiewonskiana	Reinhardtia_latisecta))	((((Podococcus_barteri	Iriartea_deltoidea)	Roystonea_regia)	(((((Hydriastele_microspadix	(Heterospathe_cagayanensis	(Kentiopsis_piersoniorum	Dictyosperma_album)))	(Veitchia_spiralis	Dypsis_decaryi))	(Burretiokentia_grandiflora	Leopoldinia_pulchra))	((Prestoea_acuminata	(Oenocarpus_minor	Oenocarpus_bataua))	Geonoma_undata))	(Pelagodoxa_henryana	Manicaria_saccifera)))	((Serenoa_repens	(Phoenix_dactylifera	Sabal_domingensis))	((Sclerosperma_profizianum	Orania_palindan)	(Pseudophoenix_vinifera	Chamaedorea_seifrizii)))))	(Elaeis_guineensis	Elaeis_oleifera))))	Calamus_caryotoides);
((Leopoldinia_pulchra	((((Pelagodoxa_henryana	Manicaria_saccifera)	(((Sabal_domingensis	(Serenoa_repens	Phoenix_dactylifera))	((((Nypa_fruticans	Podococcus_barteri)	Iriartea_deltoidea)	(Sclerosperma_profizianum	Orania_palindan))	(Pseudophoenix_vinifera	Chamaedorea_seifrizii)))	(Roystonea_regia	((Attalea_speciosa	(Bactris_major	(Elaeis_guineensis	Elaeis_oleifera)))	(Reinhardtia_simplex	(Reinhardtia_latisecta	(Reinhardtia_paiewonskiana	Reinhardtia_gracilis)))))))	(((Prestoea_acuminata	(Oenocarpus_minor	Oenocarpus_bataua))	Geonoma_undata)	((Veitchia_spiralis	(Hydriastele_microspadix	((Kentiopsis_piersoniorum	Dictyosperma_album)	Heterospathe_cagayanensis)))	Dypsis_decaryi)))	Burretiokentia_grandiflora))	Calamus_caryotoides);
((Roystonea_regia	(((Attalea_speciosa	(Bactris_major	(Elaeis_guineensis	Elaeis_oleifera)))	((Reinhardtia_gracilis	(Reinhardtia_simplex	Nypa_fruticans))	(Reinhardtia_latisecta	Reinhardtia_paiewonskiana)))	((((Prestoea_acuminata	(Leopoldinia_pulchra	(Oenocarpus_minor	Oenocarpus_bataua)))	(Geonoma_undata	((Veitchia_spiralis	(Hydriastele_microspadix	((Kentiopsis_piersoniorum	Dictyosperma_album)	Heterospathe_cagayanensis)))	Dypsis_decaryi)))	(Pelagodoxa_henryana	Manicaria_saccifera))	(((Phoenix_dactylifera	(Sabal_domingensis	(Burretiokentia_grandiflora	Serenoa_repens)))	((Sclerosperma_profizianum	Orania_palindan)	(Pseudophoenix_vinifera	Chamaedorea_seifrizii)))	(Podococcus_barteri	Iriartea_deltoidea)))))	Calamus_caryotoides);
((((Podococcus_barteri	Iriartea_deltoidea)	Roystonea_regia)	(((((Oenocarpus_minor	Oenocarpus_bataua)	Prestoea_acuminata)	((Burretiokentia_grandiflora	Leopoldinia_pulchra)	(Geonoma_undata	((Veitchia_spiralis	(Hydriastele_microspadix	((Kentiopsis_piersoniorum	Dictyosperma_album)	Heterospathe_cagayanensis)))	Dypsis_decaryi))))	(Pelagodoxa_henryana	Manicaria_saccifera))	(((Attalea_speciosa	(Bactris_major	(Elaeis_guineensis	Elaeis_oleifera)))	((Reinhardtia_gracilis	(Reinhardtia_simplex	Nypa_fruticans))	(Reinhardtia_latisecta	Reinhardtia_paiewonskiana)))	((Serenoa_repens	(Phoenix_dactylifera	Sabal_domingensis))	(((Sclerosperma_profizianum	Orania_palindan)	Pseudophoenix_vinifera)	Chamaedorea_seifrizii)))))	Calamus_caryotoides);
((Attalea_speciosa	((Bactris_major	(Elaeis_guineensis	Elaeis_oleifera))	(((Reinhardtia_gracilis	Reinhardtia_simplex)	(Reinhardtia_latisecta	Reinhardtia_paiewonskiana))	(((Phoenix_dactylifera	(Sabal_domingensis	(Nypa_fruticans	Serenoa_repens)))	((Sclerosperma_profizianum	Orania_palindan)	(Pseudophoenix_vinifera	Chamaedorea_seifrizii)))	(((Podococcus_barteri	Iriartea_deltoidea)	Roystonea_regia)	(((Burretiokentia_grandiflora	Leopoldinia_pulchra)	(((Veitchia_spiralis	(Hydriastele_microspadix	((Kentiopsis_piersoniorum	Dictyosperma_album)	Heterospathe_cagayanensis)))	Dypsis_decaryi)	(Geonoma_undata	((Oenocarpus_minor	Oenocarpus_bataua)	Prestoea_acuminata))))	(Pelagodoxa_henryana	Manicaria_saccifera)))))))	Calamus_caryotoides);
((Roystonea_regia	(((Reinhardtia_paiewonskiana	((Reinhardtia_gracilis	Reinhardtia_simplex)	Reinhardtia_latisecta))	((Attalea_speciosa	Bactris_major)	(Elaeis_guineensis	Elaeis_oleifera)))	((((Serenoa_repens	Phoenix_dactylifera)	Sabal_domingensis)	(((Podococcus_barteri	Iriartea_deltoidea)	(Orania_palindan	(Burretiokentia_grandiflora	Sclerosperma_profizianum)))	(Pseudophoenix_vinifera	(Nypa_fruticans	Chamaedorea_seifrizii))))	((Leopoldinia_pulchra	(((((Kentiopsis_piersoniorum	Dictyosperma_album)	Heterospathe_cagayanensis)	(Veitchia_spiralis	Hydriastele_microspadix))	Dypsis_decaryi)	((Oenocarpus_minor	Oenocarpus_bataua)	(Prestoea_acuminata	Geonoma_undata))))	(Pelagodoxa_henryana	Manicaria_saccifera)))))	Calamus_caryotoides);
(((Pelagodoxa_henryana	Manicaria_saccifera)	(((((Podococcus_barteri	Iriartea_deltoidea)	Roystonea_regia)	(((Nypa_fruticans	(Reinhardtia_gracilis	Reinhardtia_simplex))	(Reinhardtia_latisecta	Reinhardtia_paiewonskiana))	(Attalea_speciosa	(Bactris_major	(Elaeis_guineensis	Elaeis_oleifera)))))	((Serenoa_repens	(Phoenix_dactylifera	Sabal_domingensis))	((Orania_palindan	Sclerosperma_profizianum)	(Pseudophoenix_vinifera	Chamaedorea_seifrizii))))	((((Oenocarpus_minor	Oenocarpus_bataua)	Prestoea_acuminata)	((Burretiokentia_grandiflora	Geonoma_undata)	((((Kentiopsis_piersoniorum	Dictyosperma_album)	Heterospathe_cagayanensis)	(Veitchia_spiralis	Hydriastele_microspadix))	Dypsis_decaryi)))	Leopoldinia_pulchra)))	Calamus_caryotoides);
((Burretiokentia_grandiflora	(Leopoldinia_pulchra	(Roystonea_regia	((((Phoenix_dactylifera	Sabal_domingensis)	((Serenoa_repens	(Podococcus_barteri	Iriartea_deltoidea))	(((Orania_palindan	Sclerosperma_profizianum)	Pseudophoenix_vinifera)	Chamaedorea_seifrizii)))	((Pelagodoxa_henryana	Manicaria_saccifera)	(((((Kentiopsis_piersoniorum	Dictyosperma_album)	Heterospathe_cagayanensis)	Hydriastele_microspadix)	(Veitchia_spiralis	Dypsis_decaryi))	(((Oenocarpus_minor	Oenocarpus_bataua)	Prestoea_acuminata)	Geonoma_undata))))	(((Nypa_fruticans	(Reinhardtia_gracilis	Reinhardtia_simplex))	(Reinhardtia_latisecta	Reinhardtia_paiewonskiana))	(Attalea_speciosa	(Bactris_major	(Elaeis_guineensis	Elaeis_oleifera))))))))	Calamus_caryotoides);
((Hydriastele_microspadix	(Veitchia_spiralis	((((Burretiokentia_grandiflora	Leopoldinia_pulchra)	((Prestoea_acuminata	(Oenocarpus_bataua	Oenocarpus_minor))	Geonoma_undata))	(((((Pseudophoenix_vinifera	(Sclerosperma_profizianum	Orania_palindan))	((Chamaedorea_seifrizii	((Nypa_fruticans	Serenoa_repens)	Phoenix_dactylifera))	Sabal_domingensis))	(Iriartea_deltoidea	Podococcus_barteri))	(Roystonea_regia	(((Reinhardtia_gracilis	Reinhardtia_simplex)	(Reinhardtia_paiewonskiana	Reinhardtia_latisecta))	(Attalea_speciosa	((Elaeis_guineensis	Elaeis_oleifera)	Bactris_major)))))	(Pelagodoxa_henryana	Manicaria_saccifera)))	((Kentiopsis_piersoniorum	(Dypsis_decaryi	Dictyosperma_album))	Heterospathe_cagayanensis))))	Calamus_caryotoides);
((Leopoldinia_pulchra	(((((Hydriastele_microspadix	((Kentiopsis_piersoniorum	Dictyosperma_album)	Heterospathe_cagayanensis))	Veitchia_spiralis)	Dypsis_decaryi)	((((Oenocarpus_bataua	Oenocarpus_minor)	Geonoma_undata)	Prestoea_acuminata)	((((Iriartea_deltoidea	Podococcus_barteri)	Roystonea_regia)	(((Reinhardtia_gracilis	(Nypa_fruticans	Reinhardtia_simplex))	(Reinhardtia_paiewonskiana	Reinhardtia_latisecta))	(Attalea_speciosa	((Elaeis_guineensis	Elaeis_oleifera)	Bactris_major))))	(((Chamaedorea_seifrizii	(Pseudophoenix_vinifera	(Sclerosperma_profizianum	Orania_palindan)))	((Serenoa_repens	Phoenix_dactylifera)	Sabal_domingensis))	(Pelagodoxa_henryana	Manicaria_saccifera)))))	Burretiokentia_grandiflora))	Calamus_caryotoides);
((Hydriastele_microspadix	(((((((((Iriartea_deltoidea	(Nypa_fruticans	Podococcus_barteri))	Roystonea_regia)	(((Reinhardtia_gracilis	Reinhardtia_simplex)	(Reinhardtia_paiewonskiana	Reinhardtia_latisecta))	(Attalea_speciosa	((Elaeis_guineensis	Elaeis_oleifera)	Bactris_major))))	(((Sclerosperma_profizianum	Orania_palindan)	(Chamaedorea_seifrizii	Pseudophoenix_vinifera))	((Serenoa_repens	Phoenix_dactylifera)	Sabal_domingensis)))	(Pelagodoxa_henryana	Manicaria_saccifera))	(Prestoea_acuminata	(Oenocarpus_bataua	Oenocarpus_minor)))	(Leopoldinia_pulchra	(Burretiokentia_grandiflora	Geonoma_undata)))	(Veitchia_spiralis	Dypsis_decaryi))	((Kentiopsis_piersoniorum	Dictyosperma_album)	Heterospathe_cagayanensis)))	Calamus_caryotoides);
((Geonoma_undata	(((Burretiokentia_grandiflora	Leopoldinia_pulchra)	((((((Iriartea_deltoidea	Podococcus_barteri)	Roystonea_regia)	((Nypa_fruticans	(Reinhardtia_simplex	(Reinhardtia_paiewonskiana	(Reinhardtia_gracilis	Reinhardtia_latisecta))))	(Attalea_speciosa	((Elaeis_guineensis	Elaeis_oleifera)	Bactris_major))))	(((Sclerosperma_profizianum	Orania_palindan)	Pseudophoenix_vinifera)	((Serenoa_repens	Phoenix_dactylifera)	Sabal_domingensis)))	(Pelagodoxa_henryana	Manicaria_saccifera))	(Prestoea_acuminata	(Oenocarpus_bataua	Oenocarpus_minor))))	((Chamaedorea_seifrizii	Dypsis_decaryi)	((Hydriastele_microspadix	((Kentiopsis_piersoniorum	Dictyosperma_album)	Heterospathe_cagayanensis))	Veitchia_spiralis))))	Calamus_caryotoides);
(((Roystonea_regia	((((((Geonoma_undata	(Prestoea_acuminata	(Oenocarpus_bataua	Oenocarpus_minor)))	(((Kentiopsis_piersoniorum	Dictyosperma_album)	Heterospathe_cagayanensis)	((Dypsis_decaryi	Veitchia_spiralis)	Hydriastele_microspadix)))	(Pelagodoxa_henryana	Manicaria_saccifera))	((Chamaedorea_seifrizii	((Sclerosperma_profizianum	Orania_palindan)	Pseudophoenix_vinifera))	(Serenoa_repens	(Phoenix_dactylifera	Sabal_domingensis))))	(Iriartea_deltoidea	Podococcus_barteri))	(((Reinhardtia_gracilis	(Nypa_fruticans	Reinhardtia_simplex))	(Reinhardtia_paiewonskiana	Reinhardtia_latisecta))	(Attalea_speciosa	(((Burretiokentia_grandiflora	Elaeis_guineensis)	Elaeis_oleifera)	Bactris_major)))))	Leopoldinia_pulchra)	Calamus_caryotoides);
((((Prestoea_acuminata	(Oenocarpus_bataua	Oenocarpus_minor))	(((Burretiokentia_grandiflora	Geonoma_undata)	((Pelagodoxa_henryana	Manicaria_saccifera)	(((((Pseudophoenix_vinifera	Sclerosperma_profizianum)	Orania_palindan)	Chamaedorea_seifrizii)	(Sabal_domingensis	(Serenoa_repens	Phoenix_dactylifera)))	(((Iriartea_deltoidea	Podococcus_barteri)	Roystonea_regia)	(((Reinhardtia_gracilis	(Nypa_fruticans	Reinhardtia_simplex))	(Reinhardtia_paiewonskiana	Reinhardtia_latisecta))	(Attalea_speciosa	((Elaeis_guineensis	Elaeis_oleifera)	Bactris_major)))))))	(((((Hydriastele_microspadix	Heterospathe_cagayanensis)	Kentiopsis_piersoniorum)	Veitchia_spiralis)	Dictyosperma_album)	Dypsis_decaryi)))	Leopoldinia_pulchra)	Calamus_caryotoides);
((((Burretiokentia_grandiflora	Geonoma_undata)	((((Pelagodoxa_henryana	Manicaria_saccifera)	((((((Pseudophoenix_vinifera	Sclerosperma_profizianum)	Orania_palindan)	(Nypa_fruticans	Chamaedorea_seifrizii))	(Sabal_domingensis	(Serenoa_repens	Phoenix_dactylifera)))	((Iriartea_deltoidea	Podococcus_barteri)	Roystonea_regia))	((Reinhardtia_simplex	((Reinhardtia_gracilis	Reinhardtia_latisecta)	Reinhardtia_paiewonskiana))	((Elaeis_guineensis	Elaeis_oleifera)	(Bactris_major	Attalea_speciosa)))))	(((Hydriastele_microspadix	(Heterospathe_cagayanensis	(Dictyosperma_album	Kentiopsis_piersoniorum)))	Veitchia_spiralis)	Dypsis_decaryi))	(Prestoea_acuminata	(Oenocarpus_bataua	Oenocarpus_minor))))	Leopoldinia_pulchra)	Calamus_caryotoides);
((((Burretiokentia_grandiflora	Geonoma_undata)	(((Pelagodoxa_henryana	Manicaria_saccifera)	(((((Chamaedorea_seifrizii	Pseudophoenix_vinifera)	(Sclerosperma_profizianum	Orania_palindan))	(Sabal_domingensis	(Serenoa_repens	Phoenix_dactylifera)))	((Iriartea_deltoidea	(Nypa_fruticans	Podococcus_barteri))	Roystonea_regia))	(((Reinhardtia_gracilis	Reinhardtia_simplex)	(Reinhardtia_latisecta	Reinhardtia_paiewonskiana))	((Elaeis_guineensis	Elaeis_oleifera)	(Bactris_major	Attalea_speciosa)))))	((((Heterospathe_cagayanensis	(Dictyosperma_album	Kentiopsis_piersoniorum))	(Veitchia_spiralis	Hydriastele_microspadix))	Dypsis_decaryi)	Leopoldinia_pulchra)))	(Prestoea_acuminata	(Oenocarpus_bataua	Oenocarpus_minor)))	Calamus_caryotoides);
((Leopoldinia_pulchra	((((Nypa_fruticans	Chamaedorea_seifrizii)	(Pseudophoenix_vinifera	(Sclerosperma_profizianum	Orania_palindan)))	(Serenoa_repens	(Phoenix_dactylifera	Sabal_domingensis)))	((((Iriartea_deltoidea	Podococcus_barteri)	Roystonea_regia)	(((Reinhardtia_gracilis	Reinhardtia_simplex)	(Reinhardtia_latisecta	Reinhardtia_paiewonskiana))	(Attalea_speciosa	((Elaeis_guineensis	Elaeis_oleifera)	Bactris_major))))	(((((Heterospathe_cagayanensis	Kentiopsis_piersoniorum)	(Veitchia_spiralis	Hydriastele_microspadix))	(Dictyosperma_album	Dypsis_decaryi))	((Prestoea_acuminata	(Oenocarpus_bataua	Oenocarpus_minor))	Geonoma_undata))	(Burretiokentia_grandiflora	(Pelagodoxa_henryana	Manicaria_saccifera))))))	Calamus_caryotoides);
(((Nypa_fruticans	Chamaedorea_seifrizii)	(((((Iriartea_deltoidea	Podococcus_barteri)	Roystonea_regia)	((Reinhardtia_paiewonskiana	((Reinhardtia_gracilis	Reinhardtia_simplex)	Reinhardtia_latisecta))	(Attalea_speciosa	((Elaeis_guineensis	Elaeis_oleifera)	Bactris_major))))	((Leopoldinia_pulchra	(((Veitchia_spiralis	(Hydriastele_microspadix	(Heterospathe_cagayanensis	(Dictyosperma_album	Kentiopsis_piersoniorum))))	Dypsis_decaryi)	((Prestoea_acuminata	(Oenocarpus_bataua	Oenocarpus_minor))	Geonoma_undata)))	(Pelagodoxa_henryana	Manicaria_saccifera)))	((Pseudophoenix_vinifera	((Burretiokentia_grandiflora	Sclerosperma_profizianum)	Orania_palindan))	(Sabal_domingensis	(Serenoa_repens	Phoenix_dactylifera)))))	Calamus_caryotoides);
((((((Sclerosperma_profizianum	Orania_palindan)	Pseudophoenix_vinifera)	(Serenoa_repens	(Phoenix_dactylifera	Sabal_domingensis)))	Chamaedorea_seifrizii)	((((Manicaria_saccifera	Pelagodoxa_henryana)	(((Dypsis_decaryi	(Hydriastele_microspadix	((Heterospathe_cagayanensis	(Dictyosperma_album	Kentiopsis_piersoniorum))	Veitchia_spiralis)))	Geonoma_undata)	((((Burretiokentia_grandiflora	Leopoldinia_pulchra)	Oenocarpus_minor)	Oenocarpus_bataua)	Prestoea_acuminata)))	(Roystonea_regia	(Podococcus_barteri	Iriartea_deltoidea)))	(((Reinhardtia_paiewonskiana	(Reinhardtia_gracilis	Reinhardtia_latisecta))	(Nypa_fruticans	Reinhardtia_simplex))	((Elaeis_guineensis	Elaeis_oleifera)	(Bactris_major	Attalea_speciosa)))))	Calamus_caryotoides);
((Attalea_speciosa	(((Elaeis_guineensis	Elaeis_oleifera)	Bactris_major)	(((((((Burretiokentia_grandiflora	Sclerosperma_profizianum)	Orania_palindan)	(Chamaedorea_seifrizii	Pseudophoenix_vinifera))	(Sabal_domingensis	(Serenoa_repens	Phoenix_dactylifera)))	(((Manicaria_saccifera	Pelagodoxa_henryana)	(((Dypsis_decaryi	(Veitchia_spiralis	(Hydriastele_microspadix	(Heterospathe_cagayanensis	(Dictyosperma_album	Kentiopsis_piersoniorum)))))	Leopoldinia_pulchra)	(Geonoma_undata	((Oenocarpus_minor	Oenocarpus_bataua)	Prestoea_acuminata))))	(Podococcus_barteri	Iriartea_deltoidea)))	Roystonea_regia)	((Reinhardtia_paiewonskiana	Reinhardtia_latisecta)	(Reinhardtia_gracilis	(Nypa_fruticans	Reinhardtia_simplex))))))	Calamus_caryotoides);
((Roystonea_regia	((((Reinhardtia_paiewonskiana	Reinhardtia_latisecta)	(Reinhardtia_gracilis	Reinhardtia_simplex))	((Bactris_major	(Elaeis_guineensis	Elaeis_oleifera))	Attalea_speciosa))	(((Manicaria_saccifera	Pelagodoxa_henryana)	(((Burretiokentia_grandiflora	Leopoldinia_pulchra)	(Dypsis_decaryi	(Veitchia_spiralis	(Hydriastele_microspadix	(Heterospathe_cagayanensis	(Dictyosperma_album	Kentiopsis_piersoniorum))))))	(Geonoma_undata	((Oenocarpus_minor	Oenocarpus_bataua)	Prestoea_acuminata))))	((Podococcus_barteri	Iriartea_deltoidea)	(((Sclerosperma_profizianum	Orania_palindan)	((Nypa_fruticans	Chamaedorea_seifrizii)	Pseudophoenix_vinifera))	(Sabal_domingensis	(Serenoa_repens	Phoenix_dactylifera)))))))	Calamus_caryotoides);
(((Nypa_fruticans	Chamaedorea_seifrizii)	(Pseudophoenix_vinifera	(((Sabal_domingensis	(Serenoa_repens	Phoenix_dactylifera))	((Geonoma_undata	((Dypsis_decaryi	(Veitchia_spiralis	(Hydriastele_microspadix	(Heterospathe_cagayanensis	(Dictyosperma_album	Kentiopsis_piersoniorum)))))	((((Oenocarpus_minor	Oenocarpus_bataua)	Prestoea_acuminata)	(Manicaria_saccifera	(Burretiokentia_grandiflora	Pelagodoxa_henryana)))	Leopoldinia_pulchra)))	(((Podococcus_barteri	Iriartea_deltoidea)	Roystonea_regia)	(((Reinhardtia_paiewonskiana	Reinhardtia_latisecta)	(Reinhardtia_gracilis	Reinhardtia_simplex))	((Bactris_major	(Elaeis_guineensis	Elaeis_oleifera))	Attalea_speciosa)))))	(Sclerosperma_profizianum	Orania_palindan))))	Calamus_caryotoides);
((Chamaedorea_seifrizii	(Pseudophoenix_vinifera	((Sabal_domingensis	((Nypa_fruticans	Serenoa_repens)	Phoenix_dactylifera))	(((Podococcus_barteri	Iriartea_deltoidea)	((Roystonea_regia	(((Reinhardtia_paiewonskiana	Reinhardtia_latisecta)	(Reinhardtia_gracilis	Reinhardtia_simplex))	((Elaeis_guineensis	Elaeis_oleifera)	(Attalea_speciosa	Bactris_major))))	((Manicaria_saccifera	Pelagodoxa_henryana)	((Leopoldinia_pulchra	((Burretiokentia_grandiflora	Geonoma_undata)	((Hydriastele_microspadix	(Heterospathe_cagayanensis	((Dypsis_decaryi	Dictyosperma_album)	Kentiopsis_piersoniorum)))	Veitchia_spiralis)))	((Oenocarpus_minor	Oenocarpus_bataua)	Prestoea_acuminata)))))	(Sclerosperma_profizianum	Orania_palindan)))))	Calamus_caryotoides);
((Leopoldinia_pulchra	(((Podococcus_barteri	Iriartea_deltoidea)	Roystonea_regia)	((((Reinhardtia_paiewonskiana	Reinhardtia_latisecta)	(Reinhardtia_gracilis	Reinhardtia_simplex))	(Attalea_speciosa	(Bactris_major	(Elaeis_guineensis	Elaeis_oleifera))))	(((Pseudophoenix_vinifera	(Sclerosperma_profizianum	Orania_palindan))	((Sabal_domingensis	(Chamaedorea_seifrizii	Phoenix_dactylifera))	(Nypa_fruticans	Serenoa_repens)))	((Burretiokentia_grandiflora	(Manicaria_saccifera	Pelagodoxa_henryana))	((((Hydriastele_microspadix	(Heterospathe_cagayanensis	(Dictyosperma_album	Kentiopsis_piersoniorum)))	Veitchia_spiralis)	Dypsis_decaryi)	(((Oenocarpus_minor	Oenocarpus_bataua)	Prestoea_acuminata)	Geonoma_undata)))))))	Calamus_caryotoides);
(((Serenoa_repens	(Phoenix_dactylifera	Sabal_domingensis))	(((((Manicaria_saccifera	Pelagodoxa_henryana)	(Leopoldinia_pulchra	((((Hydriastele_microspadix	(Heterospathe_cagayanensis	(Dictyosperma_album	Kentiopsis_piersoniorum)))	Veitchia_spiralis)	Dypsis_decaryi)	(((Oenocarpus_minor	Oenocarpus_bataua)	Prestoea_acuminata)	(Burretiokentia_grandiflora	Geonoma_undata)))))	(Roystonea_regia	(((Reinhardtia_paiewonskiana	Reinhardtia_latisecta)	(Reinhardtia_gracilis	Reinhardtia_simplex))	(Attalea_speciosa	(Bactris_major	(Elaeis_guineensis	Elaeis_oleifera))))))	(Podococcus_barteri	(Nypa_fruticans	Iriartea_deltoidea)))	(Chamaedorea_seifrizii	(Orania_palindan	(Pseudophoenix_vinifera	Sclerosperma_profizianum)))))	Calamus_caryotoides);
((((((Roystonea_regia	((Manicaria_saccifera	Pelagodoxa_henryana)	(((Oenocarpus_minor	Oenocarpus_bataua)	Prestoea_acuminata)	((((Leopoldinia_pulchra	Podococcus_barteri)	Iriartea_deltoidea)	Burretiokentia_grandiflora)	((((Hydriastele_microspadix	(Heterospathe_cagayanensis	(Dictyosperma_album	Kentiopsis_piersoniorum)))	Veitchia_spiralis)	Dypsis_decaryi)	Geonoma_undata)))))	(((Reinhardtia_paiewonskiana	Reinhardtia_latisecta)	(Reinhardtia_gracilis	Reinhardtia_simplex))	(Attalea_speciosa	(Bactris_major	(Elaeis_guineensis	Elaeis_oleifera)))))	(Phoenix_dactylifera	(Sabal_domingensis	(Nypa_fruticans	Serenoa_repens))))	(Pseudophoenix_vinifera	(Sclerosperma_profizianum	Orania_palindan)))	Chamaedorea_seifrizii)	Calamus_caryotoides);
((Chamaedorea_seifrizii	(Pseudophoenix_vinifera	((Sclerosperma_profizianum	Orania_palindan)	(((((Podococcus_barteri	Iriartea_deltoidea)	Roystonea_regia)	((Manicaria_saccifera	Pelagodoxa_henryana)	(((Burretiokentia_grandiflora	Leopoldinia_pulchra)	(((Dypsis_decaryi	Dictyosperma_album)	Kentiopsis_piersoniorum)	(Veitchia_spiralis	(Heterospathe_cagayanensis	Hydriastele_microspadix))))	(Geonoma_undata	((Oenocarpus_minor	Oenocarpus_bataua)	Prestoea_acuminata)))))	(((Reinhardtia_paiewonskiana	Reinhardtia_latisecta)	(Reinhardtia_gracilis	Reinhardtia_simplex))	(Attalea_speciosa	(Bactris_major	(Elaeis_guineensis	Elaeis_oleifera)))))	((Phoenix_dactylifera	Sabal_domingensis)	(Nypa_fruticans	Serenoa_repens))))))	Calamus_caryotoides);
((Leopoldinia_pulchra	(((((((Reinhardtia_paiewonskiana	Reinhardtia_latisecta)	(Reinhardtia_gracilis	Reinhardtia_simplex))	(Attalea_speciosa	(Bactris_major	(Elaeis_guineensis	Elaeis_oleifera))))	((Podococcus_barteri	Iriartea_deltoidea)	Roystonea_regia))	(((Serenoa_repens	Phoenix_dactylifera)	Sabal_domingensis)	((Pseudophoenix_vinifera	(Sclerosperma_profizianum	Orania_palindan))	(Nypa_fruticans	Chamaedorea_seifrizii))))	(Manicaria_saccifera	Pelagodoxa_henryana))	((Geonoma_undata	((Oenocarpus_minor	Oenocarpus_bataua)	Prestoea_acuminata))	(((Veitchia_spiralis	(Hydriastele_microspadix	(Heterospathe_cagayanensis	(Dictyosperma_album	Kentiopsis_piersoniorum))))	Dypsis_decaryi)	Burretiokentia_grandiflora))))	Calamus_caryotoides);
(((((Reinhardtia_paiewonskiana	Reinhardtia_gracilis)	Reinhardtia_latisecta)	Reinhardtia_simplex)	((((Leopoldinia_pulchra	(((Dypsis_decaryi	(Veitchia_spiralis	(Hydriastele_microspadix	((Dictyosperma_album	Kentiopsis_piersoniorum)	Heterospathe_cagayanensis))))	(Geonoma_undata	Burretiokentia_grandiflora))	(Prestoea_acuminata	(Oenocarpus_minor	Oenocarpus_bataua))))	((((Chamaedorea_seifrizii	Pseudophoenix_vinifera)	(Sclerosperma_profizianum	Orania_palindan))	(Sabal_domingensis	(Phoenix_dactylifera	(Nypa_fruticans	Serenoa_repens))))	(Pelagodoxa_henryana	Manicaria_saccifera)))	(Roystonea_regia	(Podococcus_barteri	Iriartea_deltoidea)))	(Attalea_speciosa	(Bactris_major	(Elaeis_guineensis	Elaeis_oleifera)))))	Calamus_caryotoides);
(((Hydriastele_microspadix	((Dictyosperma_album	Kentiopsis_piersoniorum)	Heterospathe_cagayanensis))	(((Dypsis_decaryi	(((Prestoea_acuminata	(Oenocarpus_minor	Oenocarpus_bataua))	((Pelagodoxa_henryana	Manicaria_saccifera)	((((Chamaedorea_seifrizii	Pseudophoenix_vinifera)	(Sclerosperma_profizianum	Orania_palindan))	(((Nypa_fruticans	Serenoa_repens)	Sabal_domingensis)	Phoenix_dactylifera))	((Roystonea_regia	(Podococcus_barteri	Iriartea_deltoidea))	((Bactris_major	((Elaeis_guineensis	Elaeis_oleifera)	Attalea_speciosa))	(((Reinhardtia_paiewonskiana	Reinhardtia_gracilis)	Reinhardtia_latisecta)	Reinhardtia_simplex))))))	(Burretiokentia_grandiflora	Leopoldinia_pulchra)))	Geonoma_undata)	Veitchia_spiralis))	Calamus_caryotoides);
((Chamaedorea_seifrizii	(Pseudophoenix_vinifera	((Sclerosperma_profizianum	Orania_palindan)	((Sabal_domingensis	((Nypa_fruticans	Serenoa_repens)	Phoenix_dactylifera))	(((Roystonea_regia	(Podococcus_barteri	Iriartea_deltoidea))	((Attalea_speciosa	(Bactris_major	(Elaeis_guineensis	Elaeis_oleifera)))	((Reinhardtia_paiewonskiana	Reinhardtia_latisecta)	(Reinhardtia_gracilis	Reinhardtia_simplex))))	(((((Prestoea_acuminata	(Oenocarpus_minor	Oenocarpus_bataua))	(Burretiokentia_grandiflora	Geonoma_undata))	(Dypsis_decaryi	(Veitchia_spiralis	(Hydriastele_microspadix	((Dictyosperma_album	Kentiopsis_piersoniorum)	Heterospathe_cagayanensis)))))	Leopoldinia_pulchra)	(Pelagodoxa_henryana	Manicaria_saccifera)))))))	Calamus_caryotoides);
((Kentiopsis_piersoniorum	((Heterospathe_cagayanensis	((Veitchia_spiralis	Hydriastele_microspadix)	(((Burretiokentia_grandiflora	Leopoldinia_pulchra)	(((Pelagodoxa_henryana	Manicaria_saccifera)	((((Pseudophoenix_vinifera	(Sclerosperma_profizianum	((Podococcus_barteri	Iriartea_deltoidea)	Orania_palindan)))	Chamaedorea_seifrizii)	(((Nypa_fruticans	Serenoa_repens)	Sabal_domingensis)	Phoenix_dactylifera))	((((Elaeis_guineensis	Elaeis_oleifera)	(Attalea_speciosa	Bactris_major))	((Reinhardtia_paiewonskiana	Reinhardtia_latisecta)	(Reinhardtia_gracilis	Reinhardtia_simplex)))	Roystonea_regia)))	((Prestoea_acuminata	(Oenocarpus_minor	Oenocarpus_bataua))	Geonoma_undata)))	Dypsis_decaryi)))	Dictyosperma_album))	Calamus_caryotoides);
(((((((Podococcus_barteri	Iriartea_deltoidea)	(Orania_palindan	Sclerosperma_profizianum))	(Chamaedorea_seifrizii	Pseudophoenix_vinifera))	((Serenoa_repens	Sabal_domingensis)	Phoenix_dactylifera))	(((Reinhardtia_paiewonskiana	Reinhardtia_latisecta)	(Nypa_fruticans	(Reinhardtia_gracilis	Reinhardtia_simplex)))	(Roystonea_regia	((Elaeis_guineensis	Elaeis_oleifera)	(Attalea_speciosa	Bactris_major)))))	((((Prestoea_acuminata	(Oenocarpus_minor	Oenocarpus_bataua))	Geonoma_undata)	((Dypsis_decaryi	(((Kentiopsis_piersoniorum	Heterospathe_cagayanensis)	(Veitchia_spiralis	Hydriastele_microspadix))	Dictyosperma_album))	(Burretiokentia_grandiflora	Leopoldinia_pulchra)))	(Pelagodoxa_henryana	Manicaria_saccifera)))	Calamus_caryotoides);
(((((((Orania_palindan	Sclerosperma_profizianum)	Pseudophoenix_vinifera)	(Sabal_domingensis	(Phoenix_dactylifera	Serenoa_repens)))	(((Reinhardtia_paiewonskiana	Reinhardtia_latisecta)	(Reinhardtia_gracilis	(Nypa_fruticans	Reinhardtia_simplex)))	(Attalea_speciosa	(Bactris_major	(Elaeis_guineensis	Elaeis_oleifera)))))	((((Chamaedorea_seifrizii	Dypsis_decaryi)	(Veitchia_spiralis	(Hydriastele_microspadix	((Dictyosperma_album	Kentiopsis_piersoniorum)	Heterospathe_cagayanensis))))	((Burretiokentia_grandiflora	Geonoma_undata)	((Prestoea_acuminata	(Oenocarpus_minor	Oenocarpus_bataua))	Leopoldinia_pulchra)))	(Pelagodoxa_henryana	Manicaria_saccifera)))	((Podococcus_barteri	Iriartea_deltoidea)	Roystonea_regia))	Calamus_caryotoides);
((Chamaedorea_seifrizii	(((Sabal_domingensis	(Phoenix_dactylifera	Serenoa_repens))	(((((Geonoma_undata	(Prestoea_acuminata	(Oenocarpus_minor	Oenocarpus_bataua)))	((Burretiokentia_grandiflora	Leopoldinia_pulchra)	((Dictyosperma_album	(Veitchia_spiralis	(Hydriastele_microspadix	(Kentiopsis_piersoniorum	Heterospathe_cagayanensis))))	Dypsis_decaryi)))	(Pelagodoxa_henryana	Manicaria_saccifera))	(((Reinhardtia_latisecta	(Reinhardtia_paiewonskiana	(Reinhardtia_gracilis	Reinhardtia_simplex)))	(Attalea_speciosa	(Bactris_major	(Elaeis_guineensis	Elaeis_oleifera))))	(((Nypa_fruticans	Podococcus_barteri)	Iriartea_deltoidea)	Roystonea_regia)))	(Orania_palindan	Sclerosperma_profizianum)))	Pseudophoenix_vinifera))	Calamus_caryotoides);
((Chamaedorea_seifrizii	((Pseudophoenix_vinifera	((Podococcus_barteri	Iriartea_deltoidea)	(Orania_palindan	Sclerosperma_profizianum)))	(((((Nypa_fruticans	((Reinhardtia_latisecta	(Reinhardtia_paiewonskiana	Reinhardtia_gracilis))	Reinhardtia_simplex))	(Attalea_speciosa	(Bactris_major	(Elaeis_guineensis	Elaeis_oleifera))))	Roystonea_regia)	(((Geonoma_undata	(Prestoea_acuminata	(Oenocarpus_minor	Oenocarpus_bataua)))	((Burretiokentia_grandiflora	Leopoldinia_pulchra)	((Dictyosperma_album	((Kentiopsis_piersoniorum	Heterospathe_cagayanensis)	(Veitchia_spiralis	Hydriastele_microspadix)))	Dypsis_decaryi)))	(Pelagodoxa_henryana	Manicaria_saccifera)))	(Sabal_domingensis	(Phoenix_dactylifera	Serenoa_repens)))))	Calamus_caryotoides);
((Pelagodoxa_henryana	(Manicaria_saccifera	(((((Serenoa_repens	Sabal_domingensis)	(Chamaedorea_seifrizii	Phoenix_dactylifera))	(Pseudophoenix_vinifera	(Orania_palindan	Sclerosperma_profizianum)))	((Podococcus_barteri	Iriartea_deltoidea)	((((Reinhardtia_latisecta	Reinhardtia_paiewonskiana)	(Reinhardtia_gracilis	(Nypa_fruticans	Reinhardtia_simplex)))	((Elaeis_guineensis	Elaeis_oleifera)	(Attalea_speciosa	Bactris_major)))	Roystonea_regia)))	((Prestoea_acuminata	(Oenocarpus_minor	Oenocarpus_bataua))	(((((((Burretiokentia_grandiflora	Leopoldinia_pulchra)	Hydriastele_microspadix)	(Heterospathe_cagayanensis	Kentiopsis_piersoniorum))	Veitchia_spiralis)	Dypsis_decaryi)	Dictyosperma_album)	Geonoma_undata)))))	Calamus_caryotoides);
(((((Nypa_fruticans	Podococcus_barteri)	Iriartea_deltoidea)	((Sabal_domingensis	(Serenoa_repens	Phoenix_dactylifera))	((Chamaedorea_seifrizii	Pseudophoenix_vinifera)	(Orania_palindan	Sclerosperma_profizianum))))	((((((Reinhardtia_latisecta	Reinhardtia_gracilis)	Reinhardtia_paiewonskiana)	Reinhardtia_simplex)	(Attalea_speciosa	(Bactris_major	(Elaeis_guineensis	Elaeis_oleifera))))	Roystonea_regia)	(((Prestoea_acuminata	(Oenocarpus_minor	Oenocarpus_bataua))	(Leopoldinia_pulchra	(Geonoma_undata	((Hydriastele_microspadix	(Heterospathe_cagayanensis	(Dictyosperma_album	Kentiopsis_piersoniorum)))	((Burretiokentia_grandiflora	Veitchia_spiralis)	Dypsis_decaryi)))))	(Pelagodoxa_henryana	Manicaria_saccifera))))	Calamus_caryotoides);
((Chamaedorea_seifrizii	(((((Podococcus_barteri	Iriartea_deltoidea)	Roystonea_regia)	((Attalea_speciosa	((Elaeis_guineensis	Elaeis_oleifera)	Bactris_major))	((Reinhardtia_paiewonskiana	Reinhardtia_latisecta)	(Reinhardtia_gracilis	Reinhardtia_simplex))))	((Manicaria_saccifera	Pelagodoxa_henryana)	(((Veitchia_spiralis	(((Dictyosperma_album	Kentiopsis_piersoniorum)	Heterospathe_cagayanensis)	Hydriastele_microspadix))	Dypsis_decaryi)	((Burretiokentia_grandiflora	Geonoma_undata)	(Leopoldinia_pulchra	((Oenocarpus_bataua	Oenocarpus_minor)	Prestoea_acuminata))))))	((Phoenix_dactylifera	((Nypa_fruticans	Serenoa_repens)	Sabal_domingensis))	(Pseudophoenix_vinifera	(Orania_palindan	Sclerosperma_profizianum)))))	Calamus_caryotoides);
(((Manicaria_saccifera	Pelagodoxa_henryana)	((((((Oenocarpus_bataua	Oenocarpus_minor)	Prestoea_acuminata)	(Burretiokentia_grandiflora	Geonoma_undata))	(((Veitchia_spiralis	((Kentiopsis_piersoniorum	Heterospathe_cagayanensis)	Hydriastele_microspadix))	Dictyosperma_album)	Dypsis_decaryi))	Leopoldinia_pulchra)	((((Orania_palindan	(Sclerosperma_profizianum	Pseudophoenix_vinifera))	((((Nypa_fruticans	Serenoa_repens)	Phoenix_dactylifera)	Sabal_domingensis)	Chamaedorea_seifrizii))	((Podococcus_barteri	Iriartea_deltoidea)	Roystonea_regia))	((Attalea_speciosa	((Elaeis_guineensis	Elaeis_oleifera)	Bactris_major))	((Reinhardtia_paiewonskiana	Reinhardtia_latisecta)	(Reinhardtia_gracilis	Reinhardtia_simplex))))))	Calamus_caryotoides);
(((Manicaria_saccifera	Pelagodoxa_henryana)	(((((Oenocarpus_bataua	Oenocarpus_minor)	Prestoea_acuminata)	((((((Dictyosperma_album	Kentiopsis_piersoniorum)	Heterospathe_cagayanensis)	Hydriastele_microspadix)	Veitchia_spiralis)	Dypsis_decaryi)	Leopoldinia_pulchra))	(Burretiokentia_grandiflora	Geonoma_undata))	((((Pseudophoenix_vinifera	(Orania_palindan	Sclerosperma_profizianum))	(((Nypa_fruticans	Serenoa_repens)	Phoenix_dactylifera)	Sabal_domingensis))	Chamaedorea_seifrizii)	((((Attalea_speciosa	((Elaeis_guineensis	Elaeis_oleifera)	Bactris_major))	((Reinhardtia_paiewonskiana	Reinhardtia_latisecta)	(Reinhardtia_gracilis	Reinhardtia_simplex)))	Roystonea_regia)	(Podococcus_barteri	Iriartea_deltoidea)))))	Calamus_caryotoides);
((((Oenocarpus_bataua	Oenocarpus_minor)	Prestoea_acuminata)	((((((((Chamaedorea_seifrizii	Pseudophoenix_vinifera)	((Podococcus_barteri	Iriartea_deltoidea)	(Orania_palindan	Sclerosperma_profizianum)))	(Nypa_fruticans	Serenoa_repens))	(Phoenix_dactylifera	Sabal_domingensis))	(((Attalea_speciosa	((Elaeis_guineensis	Elaeis_oleifera)	Bactris_major))	((Reinhardtia_paiewonskiana	(Reinhardtia_gracilis	Reinhardtia_latisecta))	Reinhardtia_simplex))	Roystonea_regia))	(Manicaria_saccifera	Pelagodoxa_henryana))	(((((Dictyosperma_album	Kentiopsis_piersoniorum)	Heterospathe_cagayanensis)	Hydriastele_microspadix)	(Veitchia_spiralis	Dypsis_decaryi))	(Burretiokentia_grandiflora	Leopoldinia_pulchra)))	Geonoma_undata))	Calamus_caryotoides);
((Roystonea_regia	((((Manicaria_saccifera	Pelagodoxa_henryana)	(((((Veitchia_spiralis	(Hydriastele_microspadix	(Kentiopsis_piersoniorum	Heterospathe_cagayanensis)))	Dictyosperma_album)	(Chamaedorea_seifrizii	Dypsis_decaryi))	(Geonoma_undata	(Iriartea_deltoidea	(Burretiokentia_grandiflora	Leopoldinia_pulchra))))	((Oenocarpus_bataua	Oenocarpus_minor)	Prestoea_acuminata)))	((Pseudophoenix_vinifera	((Sclerosperma_profizianum	Orania_palindan)	Podococcus_barteri))	((Serenoa_repens	Phoenix_dactylifera)	Sabal_domingensis)))	((Attalea_speciosa	((Elaeis_guineensis	Elaeis_oleifera)	Bactris_major))	((Reinhardtia_paiewonskiana	Reinhardtia_latisecta)	(Nypa_fruticans	(Reinhardtia_gracilis	Reinhardtia_simplex))))))	Calamus_caryotoides);
((Leopoldinia_pulchra	(((((Hydriastele_microspadix	((Kentiopsis_piersoniorum	Dictyosperma_album)	Heterospathe_cagayanensis))	Veitchia_spiralis)	Dypsis_decaryi)	((((Oenocarpus_bataua	Oenocarpus_minor)	Prestoea_acuminata)	(((((Nypa_fruticans	Serenoa_repens)	Iriartea_deltoidea)	(((Chamaedorea_seifrizii	Pseudophoenix_vinifera)	((Sclerosperma_profizianum	Orania_palindan)	Podococcus_barteri))	(Phoenix_dactylifera	Sabal_domingensis)))	(((Attalea_speciosa	((Elaeis_guineensis	Elaeis_oleifera)	Bactris_major))	((Reinhardtia_paiewonskiana	Reinhardtia_latisecta)	(Reinhardtia_gracilis	Reinhardtia_simplex)))	Roystonea_regia))	(Manicaria_saccifera	Pelagodoxa_henryana)))	Geonoma_undata))	Burretiokentia_grandiflora))	Calamus_caryotoides);
((((Oenocarpus_bataua	Oenocarpus_minor)	Prestoea_acuminata)	((Burretiokentia_grandiflora	Geonoma_undata)	((((Leopoldinia_pulchra	(((Serenoa_repens	Phoenix_dactylifera)	Sabal_domingensis)	(((Orania_palindan	Sclerosperma_profizianum)	(Iriartea_deltoidea	Podococcus_barteri))	((Nypa_fruticans	Chamaedorea_seifrizii)	Pseudophoenix_vinifera))))	((((Elaeis_guineensis	Elaeis_oleifera)	(Bactris_major	Attalea_speciosa))	((Reinhardtia_paiewonskiana	Reinhardtia_latisecta)	(Reinhardtia_gracilis	Reinhardtia_simplex)))	Roystonea_regia))	(Manicaria_saccifera	Pelagodoxa_henryana))	(((((Kentiopsis_piersoniorum	Dictyosperma_album)	Heterospathe_cagayanensis)	Veitchia_spiralis)	Hydriastele_microspadix)	Dypsis_decaryi))))	Calamus_caryotoides);
((Attalea_speciosa	(((((Reinhardtia_paiewonskiana	(Reinhardtia_gracilis	Reinhardtia_latisecta))	Reinhardtia_simplex)	(Roystonea_regia	(((Manicaria_saccifera	Pelagodoxa_henryana)	(((Oenocarpus_bataua	Oenocarpus_minor)	Prestoea_acuminata)	(((Burretiokentia_grandiflora	Geonoma_undata)	((Veitchia_spiralis	(Hydriastele_microspadix	((Kentiopsis_piersoniorum	Dictyosperma_album)	Heterospathe_cagayanensis)))	((Nypa_fruticans	Chamaedorea_seifrizii)	Dypsis_decaryi)))	Leopoldinia_pulchra)))	((Phoenix_dactylifera	(Sabal_domingensis	Serenoa_repens))	((Orania_palindan	(Pseudophoenix_vinifera	Sclerosperma_profizianum))	(Iriartea_deltoidea	Podococcus_barteri))))))	(Elaeis_guineensis	Elaeis_oleifera))	Bactris_major))	Calamus_caryotoides);
((Roystonea_regia	((((Manicaria_saccifera	Pelagodoxa_henryana)	((Geonoma_undata	((Oenocarpus_bataua	Oenocarpus_minor)	Prestoea_acuminata))	(((Hydriastele_microspadix	((Kentiopsis_piersoniorum	Dictyosperma_album)	Heterospathe_cagayanensis))	(Dypsis_decaryi	Veitchia_spiralis))	(Burretiokentia_grandiflora	Leopoldinia_pulchra))))	(((Phoenix_dactylifera	Sabal_domingensis)	Serenoa_repens)	(((Sclerosperma_profizianum	Orania_palindan)	(Iriartea_deltoidea	(Nypa_fruticans	Podococcus_barteri)))	(Chamaedorea_seifrizii	Pseudophoenix_vinifera))))	((Attalea_speciosa	((Elaeis_guineensis	Elaeis_oleifera)	Bactris_major))	((Reinhardtia_paiewonskiana	Reinhardtia_latisecta)	(Reinhardtia_gracilis	Reinhardtia_simplex)))))	Calamus_caryotoides);
(((((Reinhardtia_paiewonskiana	Reinhardtia_latisecta)	(Reinhardtia_simplex	(Reinhardtia_gracilis	Nypa_fruticans)))	(Attalea_speciosa	((Elaeis_guineensis	Elaeis_oleifera)	Bactris_major)))	((((Iriartea_deltoidea	Podococcus_barteri)	Roystonea_regia)	((Manicaria_saccifera	Pelagodoxa_henryana)	((((Oenocarpus_bataua	Oenocarpus_minor)	Prestoea_acuminata)	Leopoldinia_pulchra)	((Chamaedorea_seifrizii	Dypsis_decaryi)	(Geonoma_undata	(Veitchia_spiralis	(Burretiokentia_grandiflora	(((Kentiopsis_piersoniorum	Dictyosperma_album)	Heterospathe_cagayanensis)	Hydriastele_microspadix))))))))	((Pseudophoenix_vinifera	(Sclerosperma_profizianum	Orania_palindan))	(Sabal_domingensis	(Serenoa_repens	Phoenix_dactylifera)))))	Calamus_caryotoides);
((Pelagodoxa_henryana	(Manicaria_saccifera	((((Prestoea_acuminata	(Oenocarpus_bataua	Oenocarpus_minor))	((Dypsis_decaryi	(Veitchia_spiralis	(((Dictyosperma_album	Kentiopsis_piersoniorum)	Heterospathe_cagayanensis)	Hydriastele_microspadix)))	Geonoma_undata))	(Burretiokentia_grandiflora	Leopoldinia_pulchra))	((((Podococcus_barteri	Iriartea_deltoidea)	Roystonea_regia)	((Chamaedorea_seifrizii	((Sabal_domingensis	Phoenix_dactylifera)	(Pseudophoenix_vinifera	(Orania_palindan	Sclerosperma_profizianum))))	(Nypa_fruticans	Serenoa_repens)))	((Attalea_speciosa	(Bactris_major	(Elaeis_oleifera	Elaeis_guineensis)))	((Reinhardtia_gracilis	Reinhardtia_simplex)	(Reinhardtia_latisecta	Reinhardtia_paiewonskiana)))))))	Calamus_caryotoides);
((Roystonea_regia	(((Pelagodoxa_henryana	Manicaria_saccifera)	((Prestoea_acuminata	(Oenocarpus_bataua	Oenocarpus_minor))	(((Dypsis_decaryi	(Veitchia_spiralis	(((Dictyosperma_album	Kentiopsis_piersoniorum)	Heterospathe_cagayanensis)	Hydriastele_microspadix)))	Geonoma_undata)	(Burretiokentia_grandiflora	Leopoldinia_pulchra))))	(((Podococcus_barteri	Iriartea_deltoidea)	((Sabal_domingensis	((Chamaedorea_seifrizii	Phoenix_dactylifera)	Serenoa_repens))	(Pseudophoenix_vinifera	(Orania_palindan	Sclerosperma_profizianum))))	((Bactris_major	((Elaeis_oleifera	Elaeis_guineensis)	Attalea_speciosa))	((Nypa_fruticans	(Reinhardtia_gracilis	Reinhardtia_simplex))	(Reinhardtia_latisecta	Reinhardtia_paiewonskiana))))))	Calamus_caryotoides);
((Attalea_speciosa	((Bactris_major	(Elaeis_oleifera	Elaeis_guineensis))	(((Reinhardtia_gracilis	Reinhardtia_simplex)	(Reinhardtia_latisecta	Reinhardtia_paiewonskiana))	((Roystonea_regia	(Podococcus_barteri	Iriartea_deltoidea))	((((Nypa_fruticans	Serenoa_repens)	(Sabal_domingensis	Phoenix_dactylifera))	((Chamaedorea_seifrizii	Pseudophoenix_vinifera)	(Orania_palindan	Sclerosperma_profizianum)))	((Pelagodoxa_henryana	Manicaria_saccifera)	((Prestoea_acuminata	(Oenocarpus_bataua	Oenocarpus_minor))	((Geonoma_undata	(Dypsis_decaryi	(Veitchia_spiralis	(((Dictyosperma_album	Kentiopsis_piersoniorum)	Heterospathe_cagayanensis)	Hydriastele_microspadix))))	(Burretiokentia_grandiflora	Leopoldinia_pulchra)))))))))	Calamus_caryotoides);
((Pelagodoxa_henryana	(Manicaria_saccifera	((((Burretiokentia_grandiflora	Geonoma_undata)	(Veitchia_spiralis	((((Dypsis_decaryi	Dictyosperma_album)	Kentiopsis_piersoniorum)	Heterospathe_cagayanensis)	Hydriastele_microspadix)))	(Leopoldinia_pulchra	(Prestoea_acuminata	(Oenocarpus_bataua	Oenocarpus_minor))))	(((((Elaeis_oleifera	Elaeis_guineensis)	(Attalea_speciosa	Bactris_major))	((Reinhardtia_gracilis	Reinhardtia_simplex)	(Reinhardtia_latisecta	Reinhardtia_paiewonskiana)))	(Roystonea_regia	(Podococcus_barteri	Iriartea_deltoidea)))	(((Nypa_fruticans	Serenoa_repens)	(Sabal_domingensis	Phoenix_dactylifera))	((Chamaedorea_seifrizii	Pseudophoenix_vinifera)	(Orania_palindan	Sclerosperma_profizianum)))))))	Calamus_caryotoides);
((((((Geonoma_undata	((Burretiokentia_grandiflora	Veitchia_spiralis)	((((Dypsis_decaryi	Dictyosperma_album)	Kentiopsis_piersoniorum)	Heterospathe_cagayanensis)	Hydriastele_microspadix)))	(Leopoldinia_pulchra	(Prestoea_acuminata	(Oenocarpus_bataua	Oenocarpus_minor))))	((((Attalea_speciosa	(Bactris_major	(Elaeis_oleifera	Elaeis_guineensis)))	((Reinhardtia_gracilis	Reinhardtia_simplex)	(Reinhardtia_latisecta	Reinhardtia_paiewonskiana)))	(((Serenoa_repens	Sabal_domingensis)	Phoenix_dactylifera)	((Chamaedorea_seifrizii	Pseudophoenix_vinifera)	(Orania_palindan	Sclerosperma_profizianum))))	(((Nypa_fruticans	Podococcus_barteri)	Iriartea_deltoidea)	Roystonea_regia)))	Pelagodoxa_henryana)	Manicaria_saccifera)	Calamus_caryotoides);
((Roystonea_regia	(((Attalea_speciosa	(Bactris_major	(Elaeis_oleifera	Elaeis_guineensis)))	((Reinhardtia_gracilis	(Nypa_fruticans	Reinhardtia_simplex))	(Reinhardtia_latisecta	Reinhardtia_paiewonskiana)))	(((Manicaria_saccifera	((((Burretiokentia_grandiflora	Geonoma_undata)	(Pelagodoxa_henryana	((((Dypsis_decaryi	Dictyosperma_album)	Kentiopsis_piersoniorum)	Heterospathe_cagayanensis)	(Veitchia_spiralis	Hydriastele_microspadix))))	(Leopoldinia_pulchra	(Prestoea_acuminata	(Oenocarpus_bataua	Oenocarpus_minor))))	Chamaedorea_seifrizii))	((Sabal_domingensis	(Phoenix_dactylifera	Serenoa_repens))	(Orania_palindan	(Sclerosperma_profizianum	Pseudophoenix_vinifera))))	(Podococcus_barteri	Iriartea_deltoidea))))	Calamus_caryotoides);
(((Roystonea_regia	(Podococcus_barteri	Iriartea_deltoidea))	(((Attalea_speciosa	(Bactris_major	(Elaeis_oleifera	Elaeis_guineensis)))	((Reinhardtia_gracilis	Reinhardtia_simplex)	(Reinhardtia_latisecta	Reinhardtia_paiewonskiana)))	(((Pelagodoxa_henryana	Manicaria_saccifera)	((Prestoea_acuminata	(Oenocarpus_bataua	Oenocarpus_minor))	(((Burretiokentia_grandiflora	Geonoma_undata)	(Veitchia_spiralis	(Hydriastele_microspadix	(((Dypsis_decaryi	Dictyosperma_album)	Kentiopsis_piersoniorum)	Heterospathe_cagayanensis))))	Leopoldinia_pulchra)))	((((Orania_palindan	Sclerosperma_profizianum)	Pseudophoenix_vinifera)	(Nypa_fruticans	Chamaedorea_seifrizii))	(Sabal_domingensis	(Phoenix_dactylifera	Serenoa_repens))))))	Calamus_caryotoides);
((((Nypa_fruticans	Reinhardtia_simplex)	(Reinhardtia_latisecta	(Reinhardtia_paiewonskiana	Reinhardtia_gracilis)))	(((((Pelagodoxa_henryana	Manicaria_saccifera)	((Prestoea_acuminata	(Oenocarpus_bataua	Oenocarpus_minor))	(((Burretiokentia_grandiflora	Geonoma_undata)	((((Dypsis_decaryi	Dictyosperma_album)	Kentiopsis_piersoniorum)	Heterospathe_cagayanensis)	(Veitchia_spiralis	Hydriastele_microspadix)))	Leopoldinia_pulchra)))	(((((Orania_palindan	Sclerosperma_profizianum)	Pseudophoenix_vinifera)	(Sabal_domingensis	(Phoenix_dactylifera	Serenoa_repens)))	Chamaedorea_seifrizii)	(Podococcus_barteri	Iriartea_deltoidea)))	Roystonea_regia)	((Elaeis_oleifera	Elaeis_guineensis)	(Attalea_speciosa	Bactris_major))))	Calamus_caryotoides);
((Leopoldinia_pulchra	((Prestoea_acuminata	(Oenocarpus_bataua	Oenocarpus_minor))	(((((((Podococcus_barteri	Iriartea_deltoidea)	(Orania_palindan	Sclerosperma_profizianum))	(Chamaedorea_seifrizii	Pseudophoenix_vinifera))	(Serenoa_repens	(Sabal_domingensis	Phoenix_dactylifera)))	(Roystonea_regia	((Attalea_speciosa	(Bactris_major	(Elaeis_oleifera	Elaeis_guineensis)))	(Nypa_fruticans	((Reinhardtia_gracilis	Reinhardtia_simplex)	(Reinhardtia_latisecta	Reinhardtia_paiewonskiana))))))	(Pelagodoxa_henryana	Manicaria_saccifera))	(Geonoma_undata	((Burretiokentia_grandiflora	Veitchia_spiralis)	(Hydriastele_microspadix	(((Dypsis_decaryi	Dictyosperma_album)	Kentiopsis_piersoniorum)	Heterospathe_cagayanensis)))))))	Calamus_caryotoides);
(((Attalea_speciosa	(Bactris_major	(Elaeis_oleifera	Elaeis_guineensis)))	(((Reinhardtia_gracilis	Reinhardtia_simplex)	(Reinhardtia_latisecta	Reinhardtia_paiewonskiana))	(((((Burretiokentia_grandiflora	(Pelagodoxa_henryana	Manicaria_saccifera))	(((Veitchia_spiralis	(Hydriastele_microspadix	((Dictyosperma_album	Kentiopsis_piersoniorum)	Heterospathe_cagayanensis)))	Dypsis_decaryi)	((Prestoea_acuminata	(Oenocarpus_bataua	Oenocarpus_minor))	Geonoma_undata)))	Leopoldinia_pulchra)	((Podococcus_barteri	Iriartea_deltoidea)	((Serenoa_repens	(Sabal_domingensis	Phoenix_dactylifera))	((Nypa_fruticans	Chamaedorea_seifrizii)	(Pseudophoenix_vinifera	(Orania_palindan	Sclerosperma_profizianum))))))	Roystonea_regia)))	Calamus_caryotoides);
((Pelagodoxa_henryana	(Manicaria_saccifera	((((Sabal_domingensis	((Nypa_fruticans	Serenoa_repens)	(Burretiokentia_grandiflora	Phoenix_dactylifera)))	((((Podococcus_barteri	Iriartea_deltoidea)	(Sclerosperma_profizianum	Orania_palindan))	Pseudophoenix_vinifera)	Chamaedorea_seifrizii))	(Roystonea_regia	((Attalea_speciosa	((Elaeis_guineensis	Elaeis_oleifera)	Bactris_major))	((Reinhardtia_latisecta	Reinhardtia_paiewonskiana)	(Reinhardtia_gracilis	Reinhardtia_simplex)))))	(Leopoldinia_pulchra	((((Heterospathe_cagayanensis	(Dictyosperma_album	Kentiopsis_piersoniorum))	(Hydriastele_microspadix	Veitchia_spiralis))	Dypsis_decaryi)	(Geonoma_undata	((Oenocarpus_minor	Oenocarpus_bataua)	Prestoea_acuminata)))))))	Calamus_caryotoides);
((Attalea_speciosa	(((Elaeis_guineensis	Elaeis_oleifera)	Bactris_major)	(((Reinhardtia_latisecta	Reinhardtia_paiewonskiana)	(Reinhardtia_gracilis	(Nypa_fruticans	Reinhardtia_simplex)))	(((((Leopoldinia_pulchra	((Geonoma_undata	Burretiokentia_grandiflora)	(((Heterospathe_cagayanensis	(Dictyosperma_album	Kentiopsis_piersoniorum))	Hydriastele_microspadix)	(Veitchia_spiralis	Dypsis_decaryi))))	((Oenocarpus_minor	Oenocarpus_bataua)	Prestoea_acuminata))	(Pelagodoxa_henryana	Manicaria_saccifera))	((Podococcus_barteri	Iriartea_deltoidea)	Roystonea_regia))	((Sabal_domingensis	(Phoenix_dactylifera	Serenoa_repens))	((Orania_palindan	Sclerosperma_profizianum)	(Pseudophoenix_vinifera	Chamaedorea_seifrizii)))))))	Calamus_caryotoides);
((Roystonea_regia	((((Attalea_speciosa	(Elaeis_guineensis	Elaeis_oleifera))	Bactris_major)	(((Reinhardtia_latisecta	Reinhardtia_paiewonskiana)	(Reinhardtia_gracilis	Reinhardtia_simplex))	Nypa_fruticans))	(((Chamaedorea_seifrizii	((((Burretiokentia_grandiflora	Leopoldinia_pulchra)	(Dypsis_decaryi	(((Heterospathe_cagayanensis	(Dictyosperma_album	Kentiopsis_piersoniorum))	Hydriastele_microspadix)	Veitchia_spiralis)))	(Geonoma_undata	((Oenocarpus_minor	Oenocarpus_bataua)	Prestoea_acuminata)))	(Pelagodoxa_henryana	Manicaria_saccifera)))	(Podococcus_barteri	Iriartea_deltoidea))	((Sabal_domingensis	(Phoenix_dactylifera	Serenoa_repens))	((Orania_palindan	Sclerosperma_profizianum)	Pseudophoenix_vinifera)))))	Calamus_caryotoides);
(((Pelagodoxa_henryana	Manicaria_saccifera)	((((Roystonea_regia	((Attalea_speciosa	((Elaeis_guineensis	Elaeis_oleifera)	Bactris_major))	((Reinhardtia_latisecta	Reinhardtia_paiewonskiana)	(Reinhardtia_gracilis	Reinhardtia_simplex))))	(Serenoa_repens	((Nypa_fruticans	Podococcus_barteri)	Iriartea_deltoidea)))	((Sabal_domingensis	Phoenix_dactylifera)	((Orania_palindan	Sclerosperma_profizianum)	Pseudophoenix_vinifera)))	(((Burretiokentia_grandiflora	Leopoldinia_pulchra)	(((Heterospathe_cagayanensis	(Dictyosperma_album	Kentiopsis_piersoniorum))	Hydriastele_microspadix)	(Veitchia_spiralis	(Chamaedorea_seifrizii	Dypsis_decaryi))))	(Geonoma_undata	((Oenocarpus_minor	Oenocarpus_bataua)	Prestoea_acuminata)))))	Calamus_caryotoides);
((Pelagodoxa_henryana	((((Roystonea_regia	((Attalea_speciosa	((Elaeis_guineensis	Elaeis_oleifera)	Bactris_major))	((Reinhardtia_latisecta	Reinhardtia_paiewonskiana)	(Nypa_fruticans	(Reinhardtia_gracilis	Reinhardtia_simplex)))))	((Podococcus_barteri	Iriartea_deltoidea)	(((Serenoa_repens	Sabal_domingensis)	Phoenix_dactylifera)	((Orania_palindan	Sclerosperma_profizianum)	(Chamaedorea_seifrizii	Pseudophoenix_vinifera)))))	(((Burretiokentia_grandiflora	Geonoma_undata)	((Oenocarpus_minor	Oenocarpus_bataua)	Prestoea_acuminata))	(Leopoldinia_pulchra	(((Hydriastele_microspadix	((Dictyosperma_album	Kentiopsis_piersoniorum)	Heterospathe_cagayanensis))	Veitchia_spiralis)	Dypsis_decaryi))))	Manicaria_saccifera))	Calamus_caryotoides);
((Chamaedorea_seifrizii	(Geonoma_undata	(((((Oenocarpus_minor	Oenocarpus_bataua)	Prestoea_acuminata)	(Burretiokentia_grandiflora	Leopoldinia_pulchra))	((Manicaria_saccifera	Pelagodoxa_henryana)	(Roystonea_regia	(((Attalea_speciosa	((Elaeis_guineensis	Elaeis_oleifera)	Bactris_major))	((Reinhardtia_latisecta	Reinhardtia_paiewonskiana)	(Reinhardtia_gracilis	(Nypa_fruticans	Reinhardtia_simplex))))	((Serenoa_repens	(Sabal_domingensis	Phoenix_dactylifera))	(((Orania_palindan	Sclerosperma_profizianum)	(Podococcus_barteri	Iriartea_deltoidea))	Pseudophoenix_vinifera))))))	(((Hydriastele_microspadix	((Dictyosperma_album	Kentiopsis_piersoniorum)	Heterospathe_cagayanensis))	Veitchia_spiralis)	Dypsis_decaryi))))	Calamus_caryotoides);
((Leopoldinia_pulchra	((((Hydriastele_microspadix	((Dictyosperma_album	Kentiopsis_piersoniorum)	Heterospathe_cagayanensis))	Veitchia_spiralis)	(Dypsis_decaryi	((Geonoma_undata	((Oenocarpus_minor	Oenocarpus_bataua)	Prestoea_acuminata))	((Manicaria_saccifera	Pelagodoxa_henryana)	(((((Elaeis_guineensis	Elaeis_oleifera)	(Bactris_major	Attalea_speciosa))	((Reinhardtia_latisecta	Reinhardtia_paiewonskiana)	(Reinhardtia_gracilis	Reinhardtia_simplex)))	Roystonea_regia)	((Phoenix_dactylifera	(Serenoa_repens	Sabal_domingensis))	(((Orania_palindan	Sclerosperma_profizianum)	(Podococcus_barteri	Iriartea_deltoidea))	((Nypa_fruticans	Chamaedorea_seifrizii)	Pseudophoenix_vinifera))))))))	Burretiokentia_grandiflora))	Calamus_caryotoides);
(((Oenocarpus_minor	Oenocarpus_bataua)	(Prestoea_acuminata	(((((Manicaria_saccifera	Pelagodoxa_henryana)	((((Attalea_speciosa	((Elaeis_guineensis	Elaeis_oleifera)	Bactris_major))	((Reinhardtia_latisecta	Reinhardtia_paiewonskiana)	(Reinhardtia_gracilis	Reinhardtia_simplex)))	(Iriartea_deltoidea	Roystonea_regia))	((Phoenix_dactylifera	((Nypa_fruticans	Serenoa_repens)	Sabal_domingensis))	(((Chamaedorea_seifrizii	Pseudophoenix_vinifera)	Sclerosperma_profizianum)	(Podococcus_barteri	Orania_palindan)))))	(((Hydriastele_microspadix	((Dictyosperma_album	Kentiopsis_piersoniorum)	Heterospathe_cagayanensis))	(Burretiokentia_grandiflora	Veitchia_spiralis))	Dypsis_decaryi))	Leopoldinia_pulchra)	Geonoma_undata)))	Calamus_caryotoides);
(((Oenocarpus_minor	Oenocarpus_bataua)	(Prestoea_acuminata	(((((Manicaria_saccifera	Pelagodoxa_henryana)	((Iriartea_deltoidea	(Roystonea_regia	((Bactris_major	(Attalea_speciosa	(Elaeis_guineensis	Elaeis_oleifera)))	((Reinhardtia_latisecta	Reinhardtia_paiewonskiana)	(Reinhardtia_gracilis	Reinhardtia_simplex)))))	(((Phoenix_dactylifera	Sabal_domingensis)	(Nypa_fruticans	Serenoa_repens))	(((Sclerosperma_profizianum	Orania_palindan)	Podococcus_barteri)	(Chamaedorea_seifrizii	Pseudophoenix_vinifera)))))	(((Hydriastele_microspadix	((Dictyosperma_album	Kentiopsis_piersoniorum)	Heterospathe_cagayanensis))	Veitchia_spiralis)	Dypsis_decaryi))	(Burretiokentia_grandiflora	Leopoldinia_pulchra))	Geonoma_undata)))	Calamus_caryotoides);
((Roystonea_regia	(((Attalea_speciosa	((Elaeis_guineensis	Elaeis_oleifera)	Bactris_major))	((Reinhardtia_latisecta	Reinhardtia_paiewonskiana)	(Reinhardtia_gracilis	Reinhardtia_simplex)))	(((((Nypa_fruticans	Serenoa_repens)	Phoenix_dactylifera)	Sabal_domingensis)	(((Sclerosperma_profizianum	Orania_palindan)	(Iriartea_deltoidea	Podococcus_barteri))	Pseudophoenix_vinifera))	(((Geonoma_undata	((Oenocarpus_minor	Oenocarpus_bataua)	Prestoea_acuminata))	((((Hydriastele_microspadix	((Dictyosperma_album	Kentiopsis_piersoniorum)	Heterospathe_cagayanensis))	Veitchia_spiralis)	(Chamaedorea_seifrizii	Dypsis_decaryi))	(Burretiokentia_grandiflora	Leopoldinia_pulchra)))	(Manicaria_saccifera	Pelagodoxa_henryana)))))	Calamus_caryotoides);
((Pelagodoxa_henryana	(Manicaria_saccifera	((((Oenocarpus_minor	Oenocarpus_bataua)	Prestoea_acuminata)	((Geonoma_undata	(Dypsis_decaryi	(Veitchia_spiralis	(Hydriastele_microspadix	(Heterospathe_cagayanensis	(Dictyosperma_album	Kentiopsis_piersoniorum))))))	(Leopoldinia_pulchra	Burretiokentia_grandiflora)))	((((Serenoa_repens	Phoenix_dactylifera)	Sabal_domingensis)	(Pseudophoenix_vinifera	(Orania_palindan	Sclerosperma_profizianum)))	((((Reinhardtia_simplex	Reinhardtia_gracilis)	(Reinhardtia_paiewonskiana	Reinhardtia_latisecta))	(((Nypa_fruticans	Chamaedorea_seifrizii)	((Elaeis_oleifera	Elaeis_guineensis)	Bactris_major))	Attalea_speciosa))	((Iriartea_deltoidea	Podococcus_barteri)	Roystonea_regia))))))	Calamus_caryotoides);
((Attalea_speciosa	(((Roystonea_regia	(((Pelagodoxa_henryana	Manicaria_saccifera)	(Leopoldinia_pulchra	((Geonoma_undata	((Oenocarpus_minor	Oenocarpus_bataua)	Prestoea_acuminata))	(Dypsis_decaryi	((Burretiokentia_grandiflora	Veitchia_spiralis)	(Hydriastele_microspadix	(Heterospathe_cagayanensis	(Dictyosperma_album	Kentiopsis_piersoniorum))))))))	(((Nypa_fruticans	Serenoa_repens)	(Iriartea_deltoidea	Podococcus_barteri))	((Phoenix_dactylifera	Sabal_domingensis)	((Chamaedorea_seifrizii	Pseudophoenix_vinifera)	(Orania_palindan	Sclerosperma_profizianum))))))	((Reinhardtia_simplex	Reinhardtia_gracilis)	(Reinhardtia_paiewonskiana	Reinhardtia_latisecta)))	((Elaeis_oleifera	Elaeis_guineensis)	Bactris_major)))	Calamus_caryotoides);
((Pelagodoxa_henryana	(Manicaria_saccifera	(((Dypsis_decaryi	(Veitchia_spiralis	(Hydriastele_microspadix	(Heterospathe_cagayanensis	(Dictyosperma_album	Kentiopsis_piersoniorum)))))	((Burretiokentia_grandiflora	Leopoldinia_pulchra)	(Geonoma_undata	((Oenocarpus_minor	Oenocarpus_bataua)	Prestoea_acuminata))))	((Serenoa_repens	(((Chamaedorea_seifrizii	Phoenix_dactylifera)	Sabal_domingensis)	(Pseudophoenix_vinifera	(Orania_palindan	Sclerosperma_profizianum))))	((((((Nypa_fruticans	Reinhardtia_simplex)	Reinhardtia_gracilis)	(Reinhardtia_paiewonskiana	Reinhardtia_latisecta))	(((Elaeis_oleifera	Elaeis_guineensis)	Bactris_major)	Attalea_speciosa))	Roystonea_regia)	(Iriartea_deltoidea	Podococcus_barteri))))))	Calamus_caryotoides);
((Pelagodoxa_henryana	(Manicaria_saccifera	(((((Dictyosperma_album	Kentiopsis_piersoniorum)	Dypsis_decaryi)	((Burretiokentia_grandiflora	Veitchia_spiralis)	(Hydriastele_microspadix	Heterospathe_cagayanensis)))	(Leopoldinia_pulchra	(Geonoma_undata	((Oenocarpus_minor	Oenocarpus_bataua)	Prestoea_acuminata))))	((((Nypa_fruticans	Chamaedorea_seifrizii)	(Pseudophoenix_vinifera	(Orania_palindan	Sclerosperma_profizianum)))	(Serenoa_repens	(Sabal_domingensis	Phoenix_dactylifera)))	((Roystonea_regia	(Iriartea_deltoidea	Podococcus_barteri))	(((Reinhardtia_simplex	Reinhardtia_gracilis)	(Reinhardtia_paiewonskiana	Reinhardtia_latisecta))	(((Elaeis_oleifera	Elaeis_guineensis)	Bactris_major)	Attalea_speciosa)))))))	Calamus_caryotoides);
((Pelagodoxa_henryana	(Manicaria_saccifera	((((Oenocarpus_minor	Oenocarpus_bataua)	Prestoea_acuminata)	(Leopoldinia_pulchra	(((Dictyosperma_album	Dypsis_decaryi)	(Veitchia_spiralis	(Hydriastele_microspadix	(Kentiopsis_piersoniorum	Heterospathe_cagayanensis))))	(Burretiokentia_grandiflora	Geonoma_undata))))	(((Iriartea_deltoidea	Podococcus_barteri)	(((Chamaedorea_seifrizii	Pseudophoenix_vinifera)	(Orania_palindan	Sclerosperma_profizianum))	(Phoenix_dactylifera	((Nypa_fruticans	Serenoa_repens)	Sabal_domingensis))))	(Roystonea_regia	(((Reinhardtia_simplex	Reinhardtia_gracilis)	(Reinhardtia_paiewonskiana	Reinhardtia_latisecta))	(((Elaeis_oleifera	Elaeis_guineensis)	Bactris_major)	Attalea_speciosa)))))))	Calamus_caryotoides);
((Chamaedorea_seifrizii	((((Pelagodoxa_henryana	Manicaria_saccifera)	((Geonoma_undata	((Oenocarpus_minor	Oenocarpus_bataua)	Prestoea_acuminata))	((Burretiokentia_grandiflora	Leopoldinia_pulchra)	((((Dictyosperma_album	Kentiopsis_piersoniorum)	Heterospathe_cagayanensis)	(Veitchia_spiralis	Hydriastele_microspadix))	Dypsis_decaryi))))	((Iriartea_deltoidea	Podococcus_barteri)	(Roystonea_regia	((((Nypa_fruticans	Reinhardtia_simplex)	Reinhardtia_gracilis)	(Reinhardtia_paiewonskiana	Reinhardtia_latisecta))	(((Elaeis_oleifera	Elaeis_guineensis)	Bactris_major)	Attalea_speciosa)))))	((Pseudophoenix_vinifera	(Orania_palindan	Sclerosperma_profizianum))	((Phoenix_dactylifera	Sabal_domingensis)	Serenoa_repens))))	Calamus_caryotoides);
((Attalea_speciosa	((((((Pseudophoenix_vinifera	(Orania_palindan	Sclerosperma_profizianum))	(Sabal_domingensis	((Nypa_fruticans	Serenoa_repens)	Phoenix_dactylifera)))	((Pelagodoxa_henryana	Manicaria_saccifera)	(((Oenocarpus_minor	Oenocarpus_bataua)	Prestoea_acuminata)	(Leopoldinia_pulchra	(((Burretiokentia_grandiflora	Geonoma_undata)	(Veitchia_spiralis	(Hydriastele_microspadix	((Dictyosperma_album	Kentiopsis_piersoniorum)	Heterospathe_cagayanensis))))	(Dypsis_decaryi	Chamaedorea_seifrizii))))))	((Iriartea_deltoidea	Podococcus_barteri)	Roystonea_regia))	((Reinhardtia_simplex	Reinhardtia_gracilis)	(Reinhardtia_paiewonskiana	Reinhardtia_latisecta)))	((Elaeis_oleifera	Elaeis_guineensis)	Bactris_major)))	Calamus_caryotoides);
((Pelagodoxa_henryana	(Manicaria_saccifera	(((((Oenocarpus_minor	Oenocarpus_bataua)	Prestoea_acuminata)	Geonoma_undata)	(Leopoldinia_pulchra	(Dictyosperma_album	(Dypsis_decaryi	((Burretiokentia_grandiflora	Veitchia_spiralis)	(Hydriastele_microspadix	(Kentiopsis_piersoniorum	Heterospathe_cagayanensis)))))))	((Roystonea_regia	(((Nypa_fruticans	Reinhardtia_simplex)	(Reinhardtia_latisecta	(Reinhardtia_paiewonskiana	Reinhardtia_gracilis)))	(((Elaeis_oleifera	Elaeis_guineensis)	Bactris_major)	Attalea_speciosa)))	(((Chamaedorea_seifrizii	Pseudophoenix_vinifera)	((Iriartea_deltoidea	Podococcus_barteri)	(Orania_palindan	Sclerosperma_profizianum)))	((Serenoa_repens	Sabal_domingensis)	Phoenix_dactylifera))))))	Calamus_caryotoides);
((Attalea_speciosa	(((((((Nypa_fruticans	Chamaedorea_seifrizii)	(Pseudophoenix_vinifera	((Sclerosperma_profizianum	Orania_palindan)	(Iriartea_deltoidea	Podococcus_barteri))))	((Serenoa_repens	Sabal_domingensis)	Phoenix_dactylifera))	((Pelagodoxa_henryana	Manicaria_saccifera)	((((Oenocarpus_minor	Oenocarpus_bataua)	Prestoea_acuminata)	Geonoma_undata)	((Burretiokentia_grandiflora	Leopoldinia_pulchra)	(Dypsis_decaryi	((Veitchia_spiralis	(Hydriastele_microspadix	(Kentiopsis_piersoniorum	Heterospathe_cagayanensis)))	Dictyosperma_album))))))	Roystonea_regia)	((Reinhardtia_gracilis	Reinhardtia_simplex)	(Reinhardtia_latisecta	Reinhardtia_paiewonskiana)))	((Elaeis_oleifera	Elaeis_guineensis)	Bactris_major)))	Calamus_caryotoides);
((((Oenocarpus_minor	Oenocarpus_bataua)	Prestoea_acuminata)	((((Roystonea_regia	(((Reinhardtia_gracilis	Reinhardtia_simplex)	(Reinhardtia_latisecta	Reinhardtia_paiewonskiana))	((Elaeis_oleifera	Elaeis_guineensis)	(Attalea_speciosa	Bactris_major))))	((Pseudophoenix_vinifera	((Sclerosperma_profizianum	Orania_palindan)	(Iriartea_deltoidea	Podococcus_barteri)))	(((Nypa_fruticans	Serenoa_repens)	Sabal_domingensis)	Phoenix_dactylifera)))	(Pelagodoxa_henryana	Manicaria_saccifera))	((Geonoma_undata	((Chamaedorea_seifrizii	Dypsis_decaryi)	(Veitchia_spiralis	(Hydriastele_microspadix	((Dictyosperma_album	Kentiopsis_piersoniorum)	Heterospathe_cagayanensis)))))	(Burretiokentia_grandiflora	Leopoldinia_pulchra))))	Calamus_caryotoides);
((Pelagodoxa_henryana	(Manicaria_saccifera	((((Oenocarpus_minor	Oenocarpus_bataua)	Prestoea_acuminata)	(((Veitchia_spiralis	((Dictyosperma_album	Kentiopsis_piersoniorum)	(Hydriastele_microspadix	Heterospathe_cagayanensis)))	Dypsis_decaryi)	Geonoma_undata))	(((Burretiokentia_grandiflora	Leopoldinia_pulchra)	((Iriartea_deltoidea	(Nypa_fruticans	Podococcus_barteri))	Roystonea_regia))	((((Elaeis_oleifera	Elaeis_guineensis)	(Attalea_speciosa	Bactris_major))	((Reinhardtia_gracilis	Reinhardtia_simplex)	(Reinhardtia_latisecta	Reinhardtia_paiewonskiana)))	(((Pseudophoenix_vinifera	Chamaedorea_seifrizii)	(Sclerosperma_profizianum	Orania_palindan))	(Phoenix_dactylifera	(Sabal_domingensis	Serenoa_repens))))))))	Calamus_caryotoides);
((Roystonea_regia	((((((Elaeis_oleifera	Elaeis_guineensis)	(Attalea_speciosa	Bactris_major))	((Nypa_fruticans	(Reinhardtia_simplex	Reinhardtia_gracilis))	(Reinhardtia_latisecta	Reinhardtia_paiewonskiana)))	((Pseudophoenix_vinifera	(Sclerosperma_profizianum	Orania_palindan))	(Sabal_domingensis	(Serenoa_repens	Phoenix_dactylifera))))	(((Chamaedorea_seifrizii	Pelagodoxa_henryana)	Manicaria_saccifera)	(((Oenocarpus_minor	Oenocarpus_bataua)	Prestoea_acuminata)	(Leopoldinia_pulchra	((((Burretiokentia_grandiflora	Veitchia_spiralis)	((Kentiopsis_piersoniorum	Heterospathe_cagayanensis)	Hydriastele_microspadix))	(Dypsis_decaryi	Dictyosperma_album))	Geonoma_undata)))))	(Iriartea_deltoidea	Podococcus_barteri)))	Calamus_caryotoides);
((((Chamaedorea_seifrizii	(Serenoa_repens	(Pseudophoenix_vinifera	(Sclerosperma_profizianum	Orania_palindan))))	(Sabal_domingensis	Phoenix_dactylifera))	((Pelagodoxa_henryana	Manicaria_saccifera)	(((((Oenocarpus_minor	Oenocarpus_bataua)	Prestoea_acuminata)	(((Dypsis_decaryi	Veitchia_spiralis)	((Heterospathe_cagayanensis	Hydriastele_microspadix)	(Kentiopsis_piersoniorum	Dictyosperma_album)))	Geonoma_undata))	(Burretiokentia_grandiflora	Leopoldinia_pulchra))	(((Attalea_speciosa	(Bactris_major	(Elaeis_oleifera	Elaeis_guineensis)))	(((Nypa_fruticans	Reinhardtia_simplex)	Reinhardtia_gracilis)	(Reinhardtia_latisecta	Reinhardtia_paiewonskiana)))	((Iriartea_deltoidea	Podococcus_barteri)	Roystonea_regia)))))	Calamus_caryotoides);
(((((Serenoa_repens	Sabal_domingensis)	Phoenix_dactylifera)	((Pseudophoenix_vinifera	(Sclerosperma_profizianum	Orania_palindan))	(((Pelagodoxa_henryana	Manicaria_saccifera)	(((Burretiokentia_grandiflora	Leopoldinia_pulchra)	(Dypsis_decaryi	(Veitchia_spiralis	((Heterospathe_cagayanensis	(Kentiopsis_piersoniorum	Dictyosperma_album))	Hydriastele_microspadix))))	(Geonoma_undata	((Oenocarpus_minor	Oenocarpus_bataua)	Prestoea_acuminata))))	((((Elaeis_oleifera	Elaeis_guineensis)	(Attalea_speciosa	Bactris_major))	((Reinhardtia_simplex	Reinhardtia_gracilis)	(Reinhardtia_latisecta	Reinhardtia_paiewonskiana)))	((Iriartea_deltoidea	(Nypa_fruticans	Podococcus_barteri))	Roystonea_regia)))))	Chamaedorea_seifrizii)	Calamus_caryotoides);
((Pelagodoxa_henryana	(Manicaria_saccifera	(((Geonoma_undata	((Dypsis_decaryi	((Burretiokentia_grandiflora	Dictyosperma_album)	(((Hydriastele_microspadix	Heterospathe_cagayanensis)	Veitchia_spiralis)	Kentiopsis_piersoniorum)))	Leopoldinia_pulchra))	((Oenocarpus_minor	Oenocarpus_bataua)	Prestoea_acuminata))	(((((Elaeis_oleifera	Elaeis_guineensis)	(Attalea_speciosa	Bactris_major))	(((Nypa_fruticans	Reinhardtia_simplex)	Reinhardtia_gracilis)	(Reinhardtia_latisecta	Reinhardtia_paiewonskiana)))	((Chamaedorea_seifrizii	(Sabal_domingensis	(Phoenix_dactylifera	Serenoa_repens)))	(Pseudophoenix_vinifera	(Sclerosperma_profizianum	Orania_palindan))))	((Iriartea_deltoidea	Podococcus_barteri)	Roystonea_regia)))))	Calamus_caryotoides);
(((((((Dypsis_decaryi	(Veitchia_spiralis	(((Dictyosperma_album	Kentiopsis_piersoniorum)	Heterospathe_cagayanensis)	Hydriastele_microspadix)))	Leopoldinia_pulchra)	(((Oenocarpus_minor	Oenocarpus_bataua)	Prestoea_acuminata)	(Burretiokentia_grandiflora	Geonoma_undata)))	((((Nypa_fruticans	Serenoa_repens)	(Sabal_domingensis	Phoenix_dactylifera))	((Chamaedorea_seifrizii	Pseudophoenix_vinifera)	(Sclerosperma_profizianum	Orania_palindan)))	(((Attalea_speciosa	(Bactris_major	(Elaeis_oleifera	Elaeis_guineensis)))	(Reinhardtia_simplex	(Reinhardtia_latisecta	(Reinhardtia_paiewonskiana	Reinhardtia_gracilis))))	((Iriartea_deltoidea	Podococcus_barteri)	Roystonea_regia))))	Pelagodoxa_henryana)	Manicaria_saccifera)	Calamus_caryotoides);
((Attalea_speciosa	(Bactris_major	((((Reinhardtia_gracilis	Reinhardtia_simplex)	(Reinhardtia_latisecta	Reinhardtia_paiewonskiana))	((((Pelagodoxa_henryana	Manicaria_saccifera)	(Leopoldinia_pulchra	((((Oenocarpus_minor	Oenocarpus_bataua)	Prestoea_acuminata)	(Burretiokentia_grandiflora	Geonoma_undata))	(((Dictyosperma_album	Kentiopsis_piersoniorum)	Dypsis_decaryi)	(Veitchia_spiralis	(Heterospathe_cagayanensis	Hydriastele_microspadix))))))	(((Sabal_domingensis	Phoenix_dactylifera)	((Chamaedorea_seifrizii	Pseudophoenix_vinifera)	(Sclerosperma_profizianum	Orania_palindan)))	((Iriartea_deltoidea	(Nypa_fruticans	Podococcus_barteri))	Serenoa_repens)))	Roystonea_regia))	(Elaeis_oleifera	Elaeis_guineensis))))	Calamus_caryotoides);
(((Nypa_fruticans	Chamaedorea_seifrizii)	(Pseudophoenix_vinifera	((Sclerosperma_profizianum	Orania_palindan)	((((Roystonea_regia	(((Bactris_major	Attalea_speciosa)	(Elaeis_oleifera	Elaeis_guineensis))	(Reinhardtia_simplex	(Reinhardtia_latisecta	(Reinhardtia_paiewonskiana	Reinhardtia_gracilis)))))	((Pelagodoxa_henryana	Manicaria_saccifera)	((((Oenocarpus_minor	Oenocarpus_bataua)	Prestoea_acuminata)	Geonoma_undata)	((((Dictyosperma_album	Kentiopsis_piersoniorum)	Dypsis_decaryi)	(Veitchia_spiralis	(Heterospathe_cagayanensis	Hydriastele_microspadix)))	(Burretiokentia_grandiflora	Leopoldinia_pulchra)))))	(Iriartea_deltoidea	Podococcus_barteri))	(Phoenix_dactylifera	(Serenoa_repens	Sabal_domingensis))))))	Calamus_caryotoides);
(((Pelagodoxa_henryana	Manicaria_saccifera)	(((((Burretiokentia_grandiflora	Geonoma_undata)	((Veitchia_spiralis	(Hydriastele_microspadix	(Heterospathe_cagayanensis	(Dictyosperma_album	Kentiopsis_piersoniorum))))	Dypsis_decaryi))	Leopoldinia_pulchra)	((Oenocarpus_minor	Oenocarpus_bataua)	Prestoea_acuminata))	(((Iriartea_deltoidea	Podococcus_barteri)	(Roystonea_regia	((Attalea_speciosa	((Elaeis_oleifera	Elaeis_guineensis)	Bactris_major))	((Reinhardtia_gracilis	(Nypa_fruticans	Reinhardtia_simplex))	(Reinhardtia_latisecta	Reinhardtia_paiewonskiana)))))	(((Chamaedorea_seifrizii	Phoenix_dactylifera)	(Serenoa_repens	Sabal_domingensis))	(Pseudophoenix_vinifera	(Sclerosperma_profizianum	Orania_palindan))))))	Calamus_caryotoides);
((((Oenocarpus_minor	Oenocarpus_bataua)	Prestoea_acuminata)	(((((Roystonea_regia	((Bactris_major	(Attalea_speciosa	(Elaeis_oleifera	Elaeis_guineensis)))	(((Reinhardtia_gracilis	Reinhardtia_simplex)	(Reinhardtia_latisecta	Reinhardtia_paiewonskiana))	Nypa_fruticans)))	((Phoenix_dactylifera	(Serenoa_repens	Sabal_domingensis))	((Chamaedorea_seifrizii	Pseudophoenix_vinifera)	(Sclerosperma_profizianum	((Iriartea_deltoidea	Podococcus_barteri)	Orania_palindan)))))	(Pelagodoxa_henryana	Manicaria_saccifera))	((((Veitchia_spiralis	(Hydriastele_microspadix	(Heterospathe_cagayanensis	Kentiopsis_piersoniorum)))	Dictyosperma_album)	Dypsis_decaryi)	(Burretiokentia_grandiflora	Leopoldinia_pulchra)))	Geonoma_undata))	Calamus_caryotoides);
((Pelagodoxa_henryana	((((((Dictyosperma_album	Dypsis_decaryi)	(((Heterospathe_cagayanensis	Kentiopsis_piersoniorum)	Hydriastele_microspadix)	Veitchia_spiralis))	(Prestoea_acuminata	(Oenocarpus_bataua	((Burretiokentia_grandiflora	Leopoldinia_pulchra)	Oenocarpus_minor))))	Geonoma_undata)	((((((Reinhardtia_paiewonskiana	Reinhardtia_latisecta)	(Reinhardtia_gracilis	Reinhardtia_simplex))	(Attalea_speciosa	(Bactris_major	(Elaeis_oleifera	Elaeis_guineensis))))	Roystonea_regia)	(Podococcus_barteri	Iriartea_deltoidea))	((((Nypa_fruticans	Serenoa_repens)	Phoenix_dactylifera)	Sabal_domingensis)	((Orania_palindan	Sclerosperma_profizianum)	(Pseudophoenix_vinifera	Chamaedorea_seifrizii)))))	Manicaria_saccifera))	Calamus_caryotoides);
((((((((((Reinhardtia_paiewonskiana	Reinhardtia_latisecta)	(Reinhardtia_gracilis	Reinhardtia_simplex))	(Attalea_speciosa	(Bactris_major	(Elaeis_oleifera	Elaeis_guineensis))))	(Roystonea_regia	(Podococcus_barteri	Iriartea_deltoidea)))	((Phoenix_dactylifera	(Serenoa_repens	Sabal_domingensis))	((Orania_palindan	Sclerosperma_profizianum)	(Pseudophoenix_vinifera	(Nypa_fruticans	Chamaedorea_seifrizii)))))	(Manicaria_saccifera	Pelagodoxa_henryana))	((Burretiokentia_grandiflora	Leopoldinia_pulchra)	(Geonoma_undata	(Dypsis_decaryi	(((Kentiopsis_piersoniorum	Dictyosperma_album)	Heterospathe_cagayanensis)	(Hydriastele_microspadix	Veitchia_spiralis))))))	(Oenocarpus_minor	Oenocarpus_bataua))	Prestoea_acuminata)	Calamus_caryotoides);
((Attalea_speciosa	((Bactris_major	(Elaeis_oleifera	Elaeis_guineensis))	(((Roystonea_regia	(Podococcus_barteri	Iriartea_deltoidea))	((((Sabal_domingensis	(Phoenix_dactylifera	Serenoa_repens))	(Chamaedorea_seifrizii	((Orania_palindan	Sclerosperma_profizianum)	Pseudophoenix_vinifera)))	(Manicaria_saccifera	Pelagodoxa_henryana))	((((Veitchia_spiralis	(((Kentiopsis_piersoniorum	Dictyosperma_album)	Heterospathe_cagayanensis)	Hydriastele_microspadix))	Dypsis_decaryi)	((Burretiokentia_grandiflora	Leopoldinia_pulchra)	Geonoma_undata))	((Oenocarpus_minor	Oenocarpus_bataua)	Prestoea_acuminata))))	((Reinhardtia_paiewonskiana	Reinhardtia_latisecta)	(Reinhardtia_gracilis	(Nypa_fruticans	Reinhardtia_simplex))))))	Calamus_caryotoides);
(((Manicaria_saccifera	Pelagodoxa_henryana)	((Geonoma_undata	(((((Kentiopsis_piersoniorum	(Dypsis_decaryi	Dictyosperma_album))	Heterospathe_cagayanensis)	(Hydriastele_microspadix	Veitchia_spiralis))	(Burretiokentia_grandiflora	Leopoldinia_pulchra))	((Oenocarpus_minor	Oenocarpus_bataua)	Prestoea_acuminata)))	((((Reinhardtia_simplex	(Reinhardtia_latisecta	(Reinhardtia_paiewonskiana	Reinhardtia_gracilis)))	(Attalea_speciosa	(Bactris_major	(Elaeis_oleifera	Elaeis_guineensis))))	(Roystonea_regia	(Podococcus_barteri	Iriartea_deltoidea)))	(((Sabal_domingensis	(Chamaedorea_seifrizii	Phoenix_dactylifera))	((Orania_palindan	Sclerosperma_profizianum)	Pseudophoenix_vinifera))	(Nypa_fruticans	Serenoa_repens)))))	Calamus_caryotoides);
((Attalea_speciosa	((Bactris_major	(Elaeis_oleifera	Elaeis_guineensis))	(((Roystonea_regia	(Podococcus_barteri	Iriartea_deltoidea))	(((Sabal_domingensis	(Serenoa_repens	Phoenix_dactylifera))	(((Burretiokentia_grandiflora	Orania_palindan)	Sclerosperma_profizianum)	((Nypa_fruticans	Chamaedorea_seifrizii)	Pseudophoenix_vinifera)))	((Manicaria_saccifera	Pelagodoxa_henryana)	((((Kentiopsis_piersoniorum	(Dypsis_decaryi	Dictyosperma_album))	Heterospathe_cagayanensis)	(Hydriastele_microspadix	Veitchia_spiralis))	(Geonoma_undata	(((Oenocarpus_minor	Oenocarpus_bataua)	Prestoea_acuminata)	Leopoldinia_pulchra))))))	(Reinhardtia_paiewonskiana	((Reinhardtia_gracilis	Reinhardtia_simplex)	Reinhardtia_latisecta)))))	Calamus_caryotoides);
((Attalea_speciosa	(Bactris_major	(((((Roystonea_regia	(Leopoldinia_pulchra	(Podococcus_barteri	Iriartea_deltoidea)))	(((Burretiokentia_grandiflora	Geonoma_undata)	((Oenocarpus_minor	Oenocarpus_bataua)	Prestoea_acuminata))	((Manicaria_saccifera	Pelagodoxa_henryana)	((Veitchia_spiralis	(((Kentiopsis_piersoniorum	Dictyosperma_album)	Heterospathe_cagayanensis)	Hydriastele_microspadix))	Dypsis_decaryi))))	((Sabal_domingensis	(Serenoa_repens	Phoenix_dactylifera))	((Orania_palindan	Sclerosperma_profizianum)	(Chamaedorea_seifrizii	Pseudophoenix_vinifera))))	(((Nypa_fruticans	Reinhardtia_latisecta)	(Reinhardtia_gracilis	Reinhardtia_paiewonskiana))	Reinhardtia_simplex))	(Elaeis_oleifera	Elaeis_guineensis))))	Calamus_caryotoides);
((Pelagodoxa_henryana	(((((Sabal_domingensis	(Chamaedorea_seifrizii	Phoenix_dactylifera))	((Serenoa_repens	(Podococcus_barteri	Iriartea_deltoidea))	((Orania_palindan	Sclerosperma_profizianum)	Pseudophoenix_vinifera)))	(Roystonea_regia	(((Reinhardtia_paiewonskiana	(Reinhardtia_latisecta	Reinhardtia_gracilis))	(Nypa_fruticans	Reinhardtia_simplex))	((Elaeis_oleifera	Elaeis_guineensis)	(Attalea_speciosa	Bactris_major)))))	(((Oenocarpus_minor	Oenocarpus_bataua)	Prestoea_acuminata)	((Leopoldinia_pulchra	Burretiokentia_grandiflora)	((((Veitchia_spiralis	((Kentiopsis_piersoniorum	Heterospathe_cagayanensis)	Hydriastele_microspadix))	Dictyosperma_album)	Dypsis_decaryi)	Geonoma_undata))))	Manicaria_saccifera))	Calamus_caryotoides);
((Roystonea_regia	((((Reinhardtia_paiewonskiana	Reinhardtia_latisecta)	(Reinhardtia_gracilis	(Nypa_fruticans	Reinhardtia_simplex)))	((Elaeis_oleifera	Elaeis_guineensis)	(Attalea_speciosa	Bactris_major)))	((((((Oenocarpus_minor	Oenocarpus_bataua)	Prestoea_acuminata)	((Leopoldinia_pulchra	Burretiokentia_grandiflora)	((Hydriastele_microspadix	((Kentiopsis_piersoniorum	Dictyosperma_album)	Heterospathe_cagayanensis))	(Veitchia_spiralis	Dypsis_decaryi))))	Geonoma_undata)	(Manicaria_saccifera	Pelagodoxa_henryana))	((Sabal_domingensis	(Serenoa_repens	Phoenix_dactylifera))	((Podococcus_barteri	Iriartea_deltoidea)	(Chamaedorea_seifrizii	((Orania_palindan	Sclerosperma_profizianum)	Pseudophoenix_vinifera)))))))	Calamus_caryotoides);
((((Serenoa_repens	((Nypa_fruticans	Podococcus_barteri)	Iriartea_deltoidea))	((((Reinhardtia_simplex	(Reinhardtia_paiewonskiana	(Reinhardtia_gracilis	Reinhardtia_latisecta)))	(Attalea_speciosa	(Bactris_major	(Elaeis_oleifera	Elaeis_guineensis))))	Roystonea_regia)	(((Leopoldinia_pulchra	((Oenocarpus_minor	Oenocarpus_bataua)	Prestoea_acuminata))	(((Hydriastele_microspadix	((Kentiopsis_piersoniorum	Dictyosperma_album)	Heterospathe_cagayanensis))	((Burretiokentia_grandiflora	Veitchia_spiralis)	Dypsis_decaryi))	Geonoma_undata))	(Manicaria_saccifera	Pelagodoxa_henryana))))	((Sabal_domingensis	Phoenix_dactylifera)	((Orania_palindan	Sclerosperma_profizianum)	(Pseudophoenix_vinifera	Chamaedorea_seifrizii))))	Calamus_caryotoides);
((((((Serenoa_repens	(Podococcus_barteri	Iriartea_deltoidea))	((Chamaedorea_seifrizii	(Sabal_domingensis	Phoenix_dactylifera))	((Orania_palindan	Sclerosperma_profizianum)	Pseudophoenix_vinifera)))	((((Reinhardtia_gracilis	(Nypa_fruticans	Reinhardtia_simplex))	(Reinhardtia_paiewonskiana	Reinhardtia_latisecta))	((Elaeis_oleifera	Elaeis_guineensis)	(Attalea_speciosa	Bactris_major)))	Roystonea_regia))	(((Burretiokentia_grandiflora	Geonoma_undata)	((Oenocarpus_minor	Oenocarpus_bataua)	Prestoea_acuminata))	(Leopoldinia_pulchra	((Veitchia_spiralis	((Kentiopsis_piersoniorum	Dictyosperma_album)	(Heterospathe_cagayanensis	Hydriastele_microspadix)))	Dypsis_decaryi))))	(Manicaria_saccifera	Pelagodoxa_henryana))	Calamus_caryotoides);
((((Reinhardtia_simplex	Reinhardtia_gracilis)	(Reinhardtia_latisecta	Reinhardtia_paiewonskiana))	((Attalea_speciosa	(Bactris_major	(Elaeis_oleifera	Elaeis_guineensis)))	((((Orania_palindan	Sclerosperma_profizianum)	((Pseudophoenix_vinifera	(Nypa_fruticans	Chamaedorea_seifrizii))	(Sabal_domingensis	(Serenoa_repens	Phoenix_dactylifera))))	(((Geonoma_undata	Prestoea_acuminata)	(((Oenocarpus_bataua	Oenocarpus_minor)	(Burretiokentia_grandiflora	Leopoldinia_pulchra))	(((Hydriastele_microspadix	Veitchia_spiralis)	(Heterospathe_cagayanensis	Kentiopsis_piersoniorum))	(Dypsis_decaryi	Dictyosperma_album))))	(Pelagodoxa_henryana	Manicaria_saccifera)))	((Iriartea_deltoidea	Podococcus_barteri)	Roystonea_regia))))	Calamus_caryotoides);
((Roystonea_regia	(((((Iriartea_deltoidea	Podococcus_barteri)	(Orania_palindan	((Chamaedorea_seifrizii	Pseudophoenix_vinifera)	Sclerosperma_profizianum)))	(Sabal_domingensis	(Serenoa_repens	Phoenix_dactylifera)))	((((Nypa_fruticans	Reinhardtia_simplex)	Reinhardtia_gracilis)	(Reinhardtia_latisecta	Reinhardtia_paiewonskiana))	(Attalea_speciosa	(Bactris_major	(Elaeis_oleifera	Elaeis_guineensis)))))	(((Prestoea_acuminata	(Oenocarpus_bataua	Oenocarpus_minor))	((Dypsis_decaryi	Leopoldinia_pulchra)	(((Veitchia_spiralis	(((Burretiokentia_grandiflora	Heterospathe_cagayanensis)	Kentiopsis_piersoniorum)	Hydriastele_microspadix))	Dictyosperma_album)	Geonoma_undata)))	(Pelagodoxa_henryana	Manicaria_saccifera))))	Calamus_caryotoides);
((Prestoea_acuminata	((Oenocarpus_bataua	Oenocarpus_minor)	(((Dypsis_decaryi	((Heterospathe_cagayanensis	(Dictyosperma_album	Kentiopsis_piersoniorum))	(Hydriastele_microspadix	Veitchia_spiralis)))	((Burretiokentia_grandiflora	Leopoldinia_pulchra)	Geonoma_undata))	((Pelagodoxa_henryana	Manicaria_saccifera)	(((Serenoa_repens	(Phoenix_dactylifera	Sabal_domingensis))	(((Orania_palindan	Sclerosperma_profizianum)	(Iriartea_deltoidea	Podococcus_barteri))	(Chamaedorea_seifrizii	Pseudophoenix_vinifera)))	(Roystonea_regia	((((Nypa_fruticans	Reinhardtia_simplex)	Reinhardtia_gracilis)	(Reinhardtia_latisecta	Reinhardtia_paiewonskiana))	(Attalea_speciosa	(Bactris_major	(Elaeis_oleifera	Elaeis_guineensis))))))))))	Calamus_caryotoides);
(((((((((Reinhardtia_simplex	Reinhardtia_gracilis)	(Reinhardtia_latisecta	Reinhardtia_paiewonskiana))	(Attalea_speciosa	((Chamaedorea_seifrizii	Bactris_major)	(Elaeis_oleifera	Elaeis_guineensis))))	((Phoenix_dactylifera	Sabal_domingensis)	(Pseudophoenix_vinifera	(Orania_palindan	Sclerosperma_profizianum))))	((Serenoa_repens	(Iriartea_deltoidea	(Nypa_fruticans	Podococcus_barteri)))	Roystonea_regia))	((Geonoma_undata	(Prestoea_acuminata	(Oenocarpus_bataua	Oenocarpus_minor)))	((Dypsis_decaryi	((Hydriastele_microspadix	(Heterospathe_cagayanensis	(Dictyosperma_album	Kentiopsis_piersoniorum)))	(Veitchia_spiralis	Burretiokentia_grandiflora)))	Leopoldinia_pulchra)))	Pelagodoxa_henryana)	Manicaria_saccifera)	Calamus_caryotoides);
((Prestoea_acuminata	((Oenocarpus_bataua	Oenocarpus_minor)	(((Geonoma_undata	((Veitchia_spiralis	Dypsis_decaryi)	(Hydriastele_microspadix	(Heterospathe_cagayanensis	(Dictyosperma_album	Kentiopsis_piersoniorum)))))	(Burretiokentia_grandiflora	Leopoldinia_pulchra))	((Manicaria_saccifera	Pelagodoxa_henryana)	(((Iriartea_deltoidea	(Nypa_fruticans	Podococcus_barteri))	(Roystonea_regia	((Reinhardtia_paiewonskiana	((Reinhardtia_simplex	Reinhardtia_gracilis)	Reinhardtia_latisecta))	(Attalea_speciosa	(Bactris_major	(Elaeis_oleifera	Elaeis_guineensis))))))	((Serenoa_repens	(Phoenix_dactylifera	Sabal_domingensis))	(Chamaedorea_seifrizii	(Pseudophoenix_vinifera	(Orania_palindan	Sclerosperma_profizianum)))))))))	Calamus_caryotoides);
((Leopoldinia_pulchra	(((Geonoma_undata	(Prestoea_acuminata	(Oenocarpus_bataua	Oenocarpus_minor)))	(Dypsis_decaryi	(Veitchia_spiralis	((Heterospathe_cagayanensis	(Dictyosperma_album	Kentiopsis_piersoniorum))	Hydriastele_microspadix))))	((Manicaria_saccifera	(Burretiokentia_grandiflora	Pelagodoxa_henryana))	((Roystonea_regia	((((Reinhardtia_latisecta	Reinhardtia_gracilis)	Reinhardtia_paiewonskiana)	Reinhardtia_simplex)	(Attalea_speciosa	(Bactris_major	(Elaeis_oleifera	Elaeis_guineensis)))))	((Phoenix_dactylifera	(Sabal_domingensis	Serenoa_repens))	(((Iriartea_deltoidea	Podococcus_barteri)	(Orania_palindan	Sclerosperma_profizianum))	((Nypa_fruticans	Chamaedorea_seifrizii)	Pseudophoenix_vinifera)))))))	Calamus_caryotoides);
((Manicaria_saccifera	((((((Iriartea_deltoidea	(Nypa_fruticans	Podococcus_barteri))	Roystonea_regia)	(((Reinhardtia_latisecta	Reinhardtia_paiewonskiana)	(Reinhardtia_gracilis	Reinhardtia_simplex))	(Attalea_speciosa	(Bactris_major	(Elaeis_oleifera	Elaeis_guineensis)))))	((Serenoa_repens	(Phoenix_dactylifera	Sabal_domingensis))	((Orania_palindan	Sclerosperma_profizianum)	(Chamaedorea_seifrizii	Pseudophoenix_vinifera))))	(Leopoldinia_pulchra	(((Burretiokentia_grandiflora	Geonoma_undata)	(Prestoea_acuminata	(Oenocarpus_bataua	Oenocarpus_minor)))	((Dypsis_decaryi	(Veitchia_spiralis	((Heterospathe_cagayanensis	Kentiopsis_piersoniorum)	Hydriastele_microspadix)))	Dictyosperma_album))))	Pelagodoxa_henryana))	Calamus_caryotoides);
((Roystonea_regia	((((Reinhardtia_latisecta	Reinhardtia_paiewonskiana)	(Reinhardtia_gracilis	Reinhardtia_simplex))	(Attalea_speciosa	(Bactris_major	(Elaeis_oleifera	Elaeis_guineensis))))	((((Sabal_domingensis	((Nypa_fruticans	Serenoa_repens)	(Chamaedorea_seifrizii	Phoenix_dactylifera)))	(((Podococcus_barteri	Orania_palindan)	Sclerosperma_profizianum)	Pseudophoenix_vinifera))	Iriartea_deltoidea)	(((Burretiokentia_grandiflora	Leopoldinia_pulchra)	((Geonoma_undata	(Prestoea_acuminata	(Oenocarpus_bataua	Oenocarpus_minor)))	((Veitchia_spiralis	((Heterospathe_cagayanensis	(Dictyosperma_album	Kentiopsis_piersoniorum))	Hydriastele_microspadix))	Dypsis_decaryi)))	(Pelagodoxa_henryana	Manicaria_saccifera)))))	Calamus_caryotoides);
((((((Sabal_domingensis	Phoenix_dactylifera)	(Nypa_fruticans	Serenoa_repens))	((((Iriartea_deltoidea	Podococcus_barteri)	Orania_palindan)	Sclerosperma_profizianum)	(Chamaedorea_seifrizii	Pseudophoenix_vinifera)))	((((Prestoea_acuminata	(Oenocarpus_bataua	Oenocarpus_minor))	(((Burretiokentia_grandiflora	((Heterospathe_cagayanensis	(Dictyosperma_album	Kentiopsis_piersoniorum))	(Veitchia_spiralis	Hydriastele_microspadix)))	Dypsis_decaryi)	Geonoma_undata))	(Pelagodoxa_henryana	Manicaria_saccifera))	(Roystonea_regia	(((Reinhardtia_latisecta	(Reinhardtia_gracilis	Reinhardtia_paiewonskiana))	Reinhardtia_simplex)	((Elaeis_oleifera	Elaeis_guineensis)	(Attalea_speciosa	Bactris_major))))))	Leopoldinia_pulchra)	Calamus_caryotoides);
((Pelagodoxa_henryana	(Manicaria_saccifera	(((Roystonea_regia	(((Reinhardtia_latisecta	Reinhardtia_paiewonskiana)	(Reinhardtia_gracilis	Reinhardtia_simplex))	(Attalea_speciosa	(Bactris_major	(Elaeis_oleifera	Elaeis_guineensis)))))	(((Burretiokentia_grandiflora	Leopoldinia_pulchra)	((Veitchia_spiralis	(Hydriastele_microspadix	(Heterospathe_cagayanensis	(Dictyosperma_album	Kentiopsis_piersoniorum))))	Dypsis_decaryi))	(Geonoma_undata	(Prestoea_acuminata	(Oenocarpus_bataua	Oenocarpus_minor)))))	((Sabal_domingensis	((Nypa_fruticans	Serenoa_repens)	Phoenix_dactylifera))	(((Iriartea_deltoidea	Podococcus_barteri)	(Orania_palindan	Sclerosperma_profizianum))	(Chamaedorea_seifrizii	Pseudophoenix_vinifera))))))	Calamus_caryotoides);
((Pelagodoxa_henryana	((((((Dictyosperma_album	Kentiopsis_piersoniorum)	((Hydriastele_microspadix	Heterospathe_cagayanensis)	(Burretiokentia_grandiflora	Veitchia_spiralis)))	Dypsis_decaryi)	(Leopoldinia_pulchra	(Geonoma_undata	((Oenocarpus_bataua	Oenocarpus_minor)	Prestoea_acuminata))))	(((Iriartea_deltoidea	(Nypa_fruticans	Podococcus_barteri))	Roystonea_regia)	(((Sabal_domingensis	(Phoenix_dactylifera	Serenoa_repens))	((Sclerosperma_profizianum	Orania_palindan)	(Chamaedorea_seifrizii	Pseudophoenix_vinifera)))	((Attalea_speciosa	(Bactris_major	(Elaeis_oleifera	Elaeis_guineensis)))	((Reinhardtia_gracilis	Reinhardtia_simplex)	(Reinhardtia_paiewonskiana	Reinhardtia_latisecta))))))	Manicaria_saccifera))	Calamus_caryotoides);
((Leopoldinia_pulchra	((Geonoma_undata	((((Heterospathe_cagayanensis	(Dictyosperma_album	Kentiopsis_piersoniorum))	Hydriastele_microspadix)	Veitchia_spiralis)	(Chamaedorea_seifrizii	Dypsis_decaryi)))	(((((Sabal_domingensis	(Phoenix_dactylifera	Serenoa_repens))	(Orania_palindan	(Pseudophoenix_vinifera	Sclerosperma_profizianum)))	((Roystonea_regia	(Iriartea_deltoidea	Podococcus_barteri))	((Attalea_speciosa	(Bactris_major	(Elaeis_oleifera	Elaeis_guineensis)))	((Reinhardtia_gracilis	(Nypa_fruticans	Reinhardtia_simplex))	(Reinhardtia_paiewonskiana	Reinhardtia_latisecta)))))	(Manicaria_saccifera	Pelagodoxa_henryana))	(Prestoea_acuminata	(Burretiokentia_grandiflora	(Oenocarpus_bataua	Oenocarpus_minor))))))	Calamus_caryotoides);
((Pelagodoxa_henryana	((((Leopoldinia_pulchra	(((Veitchia_spiralis	((Burretiokentia_grandiflora	(Heterospathe_cagayanensis	Kentiopsis_piersoniorum))	Hydriastele_microspadix))	Dypsis_decaryi)	Dictyosperma_album))	(Geonoma_undata	(Prestoea_acuminata	(Oenocarpus_bataua	Oenocarpus_minor))))	(((Chamaedorea_seifrizii	((Nypa_fruticans	Serenoa_repens)	(Sabal_domingensis	Phoenix_dactylifera)))	(Pseudophoenix_vinifera	(Orania_palindan	(Sclerosperma_profizianum	(Iriartea_deltoidea	Podococcus_barteri)))))	(Roystonea_regia	((Attalea_speciosa	(Bactris_major	(Elaeis_oleifera	Elaeis_guineensis)))	((Reinhardtia_gracilis	Reinhardtia_simplex)	(Reinhardtia_paiewonskiana	Reinhardtia_latisecta))))))	Manicaria_saccifera))	Calamus_caryotoides);
((Roystonea_regia	(((Attalea_speciosa	(Bactris_major	(Elaeis_oleifera	Elaeis_guineensis)))	((Reinhardtia_gracilis	Reinhardtia_simplex)	(Reinhardtia_paiewonskiana	Reinhardtia_latisecta)))	(((Manicaria_saccifera	Pelagodoxa_henryana)	((Leopoldinia_pulchra	((Veitchia_spiralis	((Heterospathe_cagayanensis	(Dictyosperma_album	Kentiopsis_piersoniorum))	(Burretiokentia_grandiflora	Hydriastele_microspadix)))	Dypsis_decaryi))	(Geonoma_undata	(Prestoea_acuminata	(Oenocarpus_bataua	Oenocarpus_minor)))))	(((Chamaedorea_seifrizii	(Pseudophoenix_vinifera	(Orania_palindan	Sclerosperma_profizianum)))	(Serenoa_repens	(Sabal_domingensis	Phoenix_dactylifera)))	(Iriartea_deltoidea	(Nypa_fruticans	Podococcus_barteri))))))	Calamus_caryotoides);
(((Sabal_domingensis	(Phoenix_dactylifera	Serenoa_repens))	((((Iriartea_deltoidea	Podococcus_barteri)	((Burretiokentia_grandiflora	Roystonea_regia)	((Attalea_speciosa	(Bactris_major	(Elaeis_oleifera	Elaeis_guineensis)))	((Nypa_fruticans	(Reinhardtia_gracilis	Reinhardtia_simplex))	(Reinhardtia_paiewonskiana	Reinhardtia_latisecta)))))	((Manicaria_saccifera	Pelagodoxa_henryana)	((((Veitchia_spiralis	((Heterospathe_cagayanensis	(Dictyosperma_album	Kentiopsis_piersoniorum))	Hydriastele_microspadix))	Dypsis_decaryi)	(Leopoldinia_pulchra	Geonoma_undata))	(Prestoea_acuminata	(Oenocarpus_bataua	Oenocarpus_minor)))))	((Orania_palindan	Sclerosperma_profizianum)	(Chamaedorea_seifrizii	Pseudophoenix_vinifera))))	Calamus_caryotoides);
(((Prestoea_acuminata	(Oenocarpus_bataua	Oenocarpus_minor))	(((Leopoldinia_pulchra	((((Sabal_domingensis	(Phoenix_dactylifera	(Nypa_fruticans	Serenoa_repens)))	((Orania_palindan	Sclerosperma_profizianum)	Pseudophoenix_vinifera))	((Iriartea_deltoidea	Podococcus_barteri)	(Roystonea_regia	((Attalea_speciosa	(Bactris_major	(Elaeis_oleifera	Elaeis_guineensis)))	((Reinhardtia_gracilis	Reinhardtia_simplex)	(Reinhardtia_paiewonskiana	Reinhardtia_latisecta))))))	((Chamaedorea_seifrizii	Manicaria_saccifera)	Pelagodoxa_henryana)))	(((Dypsis_decaryi	Dictyosperma_album)	Kentiopsis_piersoniorum)	((Hydriastele_microspadix	Heterospathe_cagayanensis)	Veitchia_spiralis)))	(Burretiokentia_grandiflora	Geonoma_undata)))	Calamus_caryotoides);
((Pelagodoxa_henryana	(((((Burretiokentia_grandiflora	Leopoldinia_pulchra)	(Prestoea_acuminata	(Oenocarpus_bataua	Oenocarpus_minor)))	(Geonoma_undata	(Chamaedorea_seifrizii	((Veitchia_spiralis	((Heterospathe_cagayanensis	(Dictyosperma_album	Kentiopsis_piersoniorum))	Hydriastele_microspadix))	Dypsis_decaryi))))	(((Sabal_domingensis	(Phoenix_dactylifera	(Nypa_fruticans	Serenoa_repens)))	((Orania_palindan	Sclerosperma_profizianum)	Pseudophoenix_vinifera))	(((Iriartea_deltoidea	Podococcus_barteri)	Roystonea_regia)	((Attalea_speciosa	(Bactris_major	(Elaeis_oleifera	Elaeis_guineensis)))	((Reinhardtia_gracilis	Reinhardtia_simplex)	(Reinhardtia_paiewonskiana	Reinhardtia_latisecta))))))	Manicaria_saccifera))	Calamus_caryotoides);
((Dictyosperma_album	(Kentiopsis_piersoniorum	((Hydriastele_microspadix	((((((((Sabal_domingensis	(Phoenix_dactylifera	Serenoa_repens))	((Orania_palindan	Sclerosperma_profizianum)	(Chamaedorea_seifrizii	Pseudophoenix_vinifera)))	(((Iriartea_deltoidea	(Nypa_fruticans	Podococcus_barteri))	Roystonea_regia)	((Attalea_speciosa	(Bactris_major	(Elaeis_oleifera	Elaeis_guineensis)))	((Reinhardtia_gracilis	Reinhardtia_simplex)	(Reinhardtia_paiewonskiana	Reinhardtia_latisecta)))))	(Manicaria_saccifera	Pelagodoxa_henryana))	(Prestoea_acuminata	(Oenocarpus_bataua	Oenocarpus_minor)))	(Burretiokentia_grandiflora	Geonoma_undata))	(Dypsis_decaryi	Leopoldinia_pulchra))	Veitchia_spiralis))	Heterospathe_cagayanensis)))	Calamus_caryotoides);
((Attalea_speciosa	((Bactris_major	(Elaeis_oleifera	Elaeis_guineensis))	(((Reinhardtia_gracilis	Reinhardtia_simplex)	(Reinhardtia_paiewonskiana	Reinhardtia_latisecta))	((((Manicaria_saccifera	Pelagodoxa_henryana)	((Dypsis_decaryi	(((Heterospathe_cagayanensis	(Dictyosperma_album	Kentiopsis_piersoniorum))	Hydriastele_microspadix)	Veitchia_spiralis))	(((Prestoea_acuminata	(Oenocarpus_bataua	Oenocarpus_minor))	(Burretiokentia_grandiflora	Leopoldinia_pulchra))	Geonoma_undata)))	((Phoenix_dactylifera	(Serenoa_repens	Sabal_domingensis))	((((Iriartea_deltoidea	Podococcus_barteri)	Orania_palindan)	Sclerosperma_profizianum)	((Nypa_fruticans	Chamaedorea_seifrizii)	Pseudophoenix_vinifera))))	Roystonea_regia))))	Calamus_caryotoides);
((Chamaedorea_seifrizii	(Pseudophoenix_vinifera	((((((Iriartea_deltoidea	Podococcus_barteri)	Roystonea_regia)	((Attalea_speciosa	(Bactris_major	(Elaeis_oleifera	Elaeis_guineensis)))	((Reinhardtia_gracilis	Reinhardtia_simplex)	(Reinhardtia_paiewonskiana	Reinhardtia_latisecta))))	((Manicaria_saccifera	Pelagodoxa_henryana)	(Leopoldinia_pulchra	((Dypsis_decaryi	(((Heterospathe_cagayanensis	(Dictyosperma_album	Kentiopsis_piersoniorum))	Hydriastele_microspadix)	(Burretiokentia_grandiflora	Veitchia_spiralis)))	(Geonoma_undata	(Prestoea_acuminata	(Oenocarpus_bataua	Oenocarpus_minor)))))))	(Phoenix_dactylifera	((Nypa_fruticans	Serenoa_repens)	Sabal_domingensis)))	(Orania_palindan	Sclerosperma_profizianum))))	Calamus_caryotoides);
