# Supplementary material for: Data supporting the nuclear phylogenomics of the palm subfamily Arecoideae (Arecaceae)
Source: Data Brief. 2016 Mar 2;7:532–6. doi: 10.1016/j.dib.2016.02.063 (PMC4796708; doi:10.1016/j.dib.2016.02.063)
Supplement: Supplementary file 5 — Supplementary material [file mmc5.zip › RAxML_bootstrap.Nypa_326.raxml.tre]

((Calamus_caryotoides	((((Sabal_domingensis	((Nypa_fruticans	(((Sclerosperma_profizianum	Podococcus_barteri)	Orania_palindan)	(((Roystonea_regia	(Leopoldinia_pulchra	((Geonoma_undata	Pelagodoxa_henryana)	Manicaria_saccifera)))	(Attalea_speciosa	(((Elaeis_guineensis	Elaeis_oleifera)	Bactris_major)	((Reinhardtia_latisecta	Reinhardtia_paiewonskiana)	Reinhardtia_simplex))))	((Dictyosperma_album	(((Veitchia_spiralis	Burretiokentia_grandiflora)	Kentiopsis_piersoniorum)	((Hydriastele_microspadix	Heterospathe_cagayanensis)	Dypsis_decaryi)))	(Prestoea_acuminata	(Oenocarpus_bataua	Oenocarpus_minor))))))	Chamaedorea_seifrizii))	Iriartea_deltoidea)	Pseudophoenix_vinifera)	Serenoa_repens))	Kingia_australis);
((Pseudophoenix_vinifera	((Serenoa_repens	Calamus_caryotoides)	((Sabal_domingensis	((Leopoldinia_pulchra	((Geonoma_undata	Pelagodoxa_henryana)	Manicaria_saccifera))	(((Roystonea_regia	(((Dictyosperma_album	((((Veitchia_spiralis	Burretiokentia_grandiflora)	Kentiopsis_piersoniorum)	Hydriastele_microspadix)	Heterospathe_cagayanensis))	Dypsis_decaryi)	(Prestoea_acuminata	(Oenocarpus_bataua	Oenocarpus_minor))))	((Sclerosperma_profizianum	Podococcus_barteri)	Orania_palindan))	((Attalea_speciosa	(Bactris_major	(Elaeis_guineensis	Elaeis_oleifera)))	((Reinhardtia_latisecta	Reinhardtia_paiewonskiana)	Reinhardtia_simplex)))))	((Chamaedorea_seifrizii	Nypa_fruticans)	Iriartea_deltoidea))))	Kingia_australis);
((Nypa_fruticans	(((Serenoa_repens	Iriartea_deltoidea)	(((Pseudophoenix_vinifera	Sabal_domingensis)	(((((Dictyosperma_album	((Dypsis_decaryi	Heterospathe_cagayanensis)	(((Veitchia_spiralis	Burretiokentia_grandiflora)	Kentiopsis_piersoniorum)	Hydriastele_microspadix)))	(Prestoea_acuminata	(Oenocarpus_bataua	Oenocarpus_minor)))	((Sclerosperma_profizianum	Podococcus_barteri)	Orania_palindan))	(((Elaeis_guineensis	Elaeis_oleifera)	(Attalea_speciosa	Bactris_major))	((Reinhardtia_latisecta	Reinhardtia_paiewonskiana)	Reinhardtia_simplex)))	(Roystonea_regia	((Leopoldinia_pulchra	Manicaria_saccifera)	(Geonoma_undata	Pelagodoxa_henryana)))))	Chamaedorea_seifrizii))	Calamus_caryotoides))	Kingia_australis);
((Oenocarpus_bataua	(Oenocarpus_minor	(((((((Calamus_caryotoides	Sabal_domingensis)	((Chamaedorea_seifrizii	Iriartea_deltoidea)	(Serenoa_repens	Pseudophoenix_vinifera)))	Nypa_fruticans)	((Sclerosperma_profizianum	Podococcus_barteri)	Orania_palindan))	(((((Elaeis_guineensis	Elaeis_oleifera)	Bactris_major)	(Reinhardtia_latisecta	(Reinhardtia_paiewonskiana	Reinhardtia_simplex)))	Attalea_speciosa)	(Roystonea_regia	((Leopoldinia_pulchra	(Geonoma_undata	Manicaria_saccifera))	Pelagodoxa_henryana))))	(Hydriastele_microspadix	(Dictyosperma_album	(((Veitchia_spiralis	Burretiokentia_grandiflora)	Kentiopsis_piersoniorum)	(Dypsis_decaryi	Heterospathe_cagayanensis)))))	Prestoea_acuminata)))	Kingia_australis);
((Oenocarpus_bataua	(Oenocarpus_minor	((((((Sabal_domingensis	(((Serenoa_repens	Chamaedorea_seifrizii)	Iriartea_deltoidea)	Pseudophoenix_vinifera))	Nypa_fruticans)	((Sclerosperma_profizianum	Podococcus_barteri)	Orania_palindan))	(((((Elaeis_guineensis	Elaeis_oleifera)	Bactris_major)	(Reinhardtia_simplex	(Reinhardtia_latisecta	Reinhardtia_paiewonskiana)))	Attalea_speciosa)	(Roystonea_regia	((Leopoldinia_pulchra	Calamus_caryotoides)	(Manicaria_saccifera	(Geonoma_undata	Pelagodoxa_henryana))))))	(((Heterospathe_cagayanensis	Dictyosperma_album)	(Hydriastele_microspadix	((Veitchia_spiralis	Burretiokentia_grandiflora)	Kentiopsis_piersoniorum)))	Dypsis_decaryi))	Prestoea_acuminata)))	Kingia_australis);
((Nypa_fruticans	(((((Dictyosperma_album	((Hydriastele_microspadix	((Veitchia_spiralis	Burretiokentia_grandiflora)	Kentiopsis_piersoniorum))	Heterospathe_cagayanensis))	Dypsis_decaryi)	(Prestoea_acuminata	(Oenocarpus_bataua	Oenocarpus_minor)))	((((Reinhardtia_simplex	(Reinhardtia_latisecta	Reinhardtia_paiewonskiana))	(Attalea_speciosa	((Elaeis_guineensis	Elaeis_oleifera)	Bactris_major)))	(Roystonea_regia	(Leopoldinia_pulchra	(Manicaria_saccifera	(Geonoma_undata	Pelagodoxa_henryana)))))	((Sclerosperma_profizianum	Podococcus_barteri)	Orania_palindan)))	((Chamaedorea_seifrizii	(Sabal_domingensis	Serenoa_repens))	((Calamus_caryotoides	Iriartea_deltoidea)	Pseudophoenix_vinifera))))	Kingia_australis);
((Pseudophoenix_vinifera	(((Iriartea_deltoidea	Chamaedorea_seifrizii)	((Sabal_domingensis	Serenoa_repens)	(((((Dictyosperma_album	((Hydriastele_microspadix	((Veitchia_spiralis	Burretiokentia_grandiflora)	Kentiopsis_piersoniorum))	Heterospathe_cagayanensis))	Dypsis_decaryi)	(Prestoea_acuminata	(Oenocarpus_bataua	Oenocarpus_minor)))	((Roystonea_regia	(((Sclerosperma_profizianum	Podococcus_barteri)	Orania_palindan)	(((Reinhardtia_simplex	(Reinhardtia_latisecta	Reinhardtia_paiewonskiana))	(Attalea_speciosa	((Elaeis_guineensis	Elaeis_oleifera)	Bactris_major)))	(Manicaria_saccifera	(Geonoma_undata	Pelagodoxa_henryana)))))	Leopoldinia_pulchra))	Nypa_fruticans)))	Calamus_caryotoides))	Kingia_australis);
((Nypa_fruticans	((Calamus_caryotoides	(((Pseudophoenix_vinifera	Iriartea_deltoidea)	Chamaedorea_seifrizii)	(Sabal_domingensis	Serenoa_repens)))	((((Oenocarpus_bataua	Oenocarpus_minor)	(((Dictyosperma_album	(((Veitchia_spiralis	Burretiokentia_grandiflora)	Kentiopsis_piersoniorum)	(Hydriastele_microspadix	Heterospathe_cagayanensis)))	Dypsis_decaryi)	Prestoea_acuminata))	(((Leopoldinia_pulchra	(Geonoma_undata	Manicaria_saccifera))	Pelagodoxa_henryana)	((Attalea_speciosa	(((Elaeis_guineensis	Elaeis_oleifera)	Bactris_major)	(Reinhardtia_simplex	(Reinhardtia_latisecta	Reinhardtia_paiewonskiana))))	Roystonea_regia)))	((Sclerosperma_profizianum	Podococcus_barteri)	Orania_palindan))))	Kingia_australis);
((Nypa_fruticans	(Roystonea_regia	((((Prestoea_acuminata	(Oenocarpus_minor	Oenocarpus_bataua))	((Dictyosperma_album	((((Burretiokentia_grandiflora	Veitchia_spiralis)	Kentiopsis_piersoniorum)	Hydriastele_microspadix)	Heterospathe_cagayanensis))	Dypsis_decaryi))	(Leopoldinia_pulchra	(Manicaria_saccifera	(Geonoma_undata	Pelagodoxa_henryana))))	((((Sclerosperma_profizianum	Podococcus_barteri)	Orania_palindan)	((Pseudophoenix_vinifera	Sabal_domingensis)	(((Calamus_caryotoides	Serenoa_repens)	Iriartea_deltoidea)	Chamaedorea_seifrizii)))	(Attalea_speciosa	(((Elaeis_guineensis	Elaeis_oleifera)	Bactris_major)	(Reinhardtia_simplex	(Reinhardtia_latisecta	Reinhardtia_paiewonskiana))))))))	Kingia_australis);
((((Iriartea_deltoidea	((Serenoa_repens	Sabal_domingensis)	((((((Reinhardtia_simplex	(Reinhardtia_latisecta	Reinhardtia_paiewonskiana))	(Attalea_speciosa	((Elaeis_guineensis	Elaeis_oleifera)	Bactris_major)))	(((Prestoea_acuminata	(Oenocarpus_minor	Oenocarpus_bataua))	(Dictyosperma_album	(Heterospathe_cagayanensis	((((Burretiokentia_grandiflora	Veitchia_spiralis)	Kentiopsis_piersoniorum)	Hydriastele_microspadix)	Dypsis_decaryi))))	((Leopoldinia_pulchra	(Manicaria_saccifera	Geonoma_undata))	Pelagodoxa_henryana)))	((Sclerosperma_profizianum	Podococcus_barteri)	Orania_palindan))	(Roystonea_regia	Chamaedorea_seifrizii))	Pseudophoenix_vinifera)))	Nypa_fruticans)	Calamus_caryotoides)	Kingia_australis);
((Nypa_fruticans	(((Iriartea_deltoidea	Chamaedorea_seifrizii)	(Sabal_domingensis	(Serenoa_repens	(Pseudophoenix_vinifera	Calamus_caryotoides))))	(((Sclerosperma_profizianum	Podococcus_barteri)	Orania_palindan)	((Roystonea_regia	(Attalea_speciosa	((Elaeis_oleifera	Elaeis_guineensis)	(Bactris_major	((Reinhardtia_latisecta	Reinhardtia_paiewonskiana)	Reinhardtia_simplex)))))	(((Prestoea_acuminata	(Oenocarpus_bataua	Oenocarpus_minor))	(Dypsis_decaryi	((Heterospathe_cagayanensis	Hydriastele_microspadix)	((Burretiokentia_grandiflora	Veitchia_spiralis)	(Kentiopsis_piersoniorum	Dictyosperma_album)))))	(Leopoldinia_pulchra	((Pelagodoxa_henryana	Geonoma_undata)	Manicaria_saccifera)))))))	Kingia_australis);
(((((Sabal_domingensis	Serenoa_repens)	Iriartea_deltoidea)	((Chamaedorea_seifrizii	(Roystonea_regia	((Leopoldinia_pulchra	((Pelagodoxa_henryana	Geonoma_undata)	Manicaria_saccifera))	((((Reinhardtia_latisecta	Reinhardtia_paiewonskiana)	Reinhardtia_simplex)	(((Elaeis_oleifera	Elaeis_guineensis)	Bactris_major)	Attalea_speciosa))	(((Sclerosperma_profizianum	Podococcus_barteri)	Orania_palindan)	((Prestoea_acuminata	(Oenocarpus_bataua	Oenocarpus_minor))	(Dypsis_decaryi	((Kentiopsis_piersoniorum	Hydriastele_microspadix)	(Dictyosperma_album	((Veitchia_spiralis	Burretiokentia_grandiflora)	Heterospathe_cagayanensis))))))))))	(Calamus_caryotoides	Nypa_fruticans)))	Pseudophoenix_vinifera)	Kingia_australis);
((Roystonea_regia	(((Prestoea_acuminata	(Oenocarpus_bataua	Oenocarpus_minor))	(Dypsis_decaryi	(Dictyosperma_album	(Heterospathe_cagayanensis	((Burretiokentia_grandiflora	(Veitchia_spiralis	Kentiopsis_piersoniorum))	Hydriastele_microspadix)))))	(((((Leopoldinia_pulchra	Manicaria_saccifera)	Geonoma_undata)	Pelagodoxa_henryana)	(((Reinhardtia_latisecta	Reinhardtia_paiewonskiana)	Reinhardtia_simplex)	(((Elaeis_oleifera	Elaeis_guineensis)	Bactris_major)	Attalea_speciosa)))	((Nypa_fruticans	((Calamus_caryotoides	Sabal_domingensis)	(Pseudophoenix_vinifera	(Iriartea_deltoidea	(Serenoa_repens	Chamaedorea_seifrizii)))))	((Sclerosperma_profizianum	Podococcus_barteri)	Orania_palindan)))))	Kingia_australis);
((Nypa_fruticans	(((Calamus_caryotoides	(Serenoa_repens	Sabal_domingensis))	(Pseudophoenix_vinifera	(Iriartea_deltoidea	Chamaedorea_seifrizii)))	(((Prestoea_acuminata	(Oenocarpus_bataua	Oenocarpus_minor))	((((Dypsis_decaryi	((Kentiopsis_piersoniorum	(Burretiokentia_grandiflora	Veitchia_spiralis))	Hydriastele_microspadix))	Heterospathe_cagayanensis)	Dictyosperma_album)	((Sclerosperma_profizianum	Podococcus_barteri)	Orania_palindan)))	((Roystonea_regia	((Leopoldinia_pulchra	Manicaria_saccifera)	(Geonoma_undata	Pelagodoxa_henryana)))	(((Reinhardtia_latisecta	Reinhardtia_paiewonskiana)	Reinhardtia_simplex)	(((Elaeis_oleifera	Elaeis_guineensis)	Bactris_major)	Attalea_speciosa))))))	Kingia_australis);
((Pseudophoenix_vinifera	(Iriartea_deltoidea	((Serenoa_repens	Sabal_domingensis)	(((Sclerosperma_profizianum	Podococcus_barteri)	Orania_palindan)	((Nypa_fruticans	Chamaedorea_seifrizii)	((Roystonea_regia	((Prestoea_acuminata	(Oenocarpus_bataua	Oenocarpus_minor))	(((((Kentiopsis_piersoniorum	(Burretiokentia_grandiflora	Veitchia_spiralis))	Hydriastele_microspadix)	Heterospathe_cagayanensis)	Dictyosperma_album)	Dypsis_decaryi)))	((((Calamus_caryotoides	Leopoldinia_pulchra)	Manicaria_saccifera)	(Geonoma_undata	Pelagodoxa_henryana))	(((Reinhardtia_latisecta	Reinhardtia_paiewonskiana)	Reinhardtia_simplex)	(((Elaeis_oleifera	Elaeis_guineensis)	Bactris_major)	Attalea_speciosa)))))))))	Kingia_australis);
((Nypa_fruticans	((((Roystonea_regia	(((Prestoea_acuminata	(Oenocarpus_bataua	Oenocarpus_minor))	((((Heterospathe_cagayanensis	Hydriastele_microspadix)	(Kentiopsis_piersoniorum	(Burretiokentia_grandiflora	Veitchia_spiralis)))	Dypsis_decaryi)	Dictyosperma_album))	(((Calamus_caryotoides	Leopoldinia_pulchra)	Manicaria_saccifera)	(Geonoma_undata	Pelagodoxa_henryana))))	(((Reinhardtia_latisecta	Reinhardtia_paiewonskiana)	Reinhardtia_simplex)	(((Elaeis_oleifera	Elaeis_guineensis)	Bactris_major)	Attalea_speciosa)))	((Podococcus_barteri	Sclerosperma_profizianum)	Orania_palindan))	((Pseudophoenix_vinifera	(Chamaedorea_seifrizii	Iriartea_deltoidea))	(Serenoa_repens	Sabal_domingensis))))	Kingia_australis);
((Nypa_fruticans	(Roystonea_regia	((((Iriartea_deltoidea	((Sabal_domingensis	(Calamus_caryotoides	Serenoa_repens))	Pseudophoenix_vinifera))	Chamaedorea_seifrizii)	((((Prestoea_acuminata	(Oenocarpus_bataua	Oenocarpus_minor))	((((Heterospathe_cagayanensis	Hydriastele_microspadix)	(Kentiopsis_piersoniorum	(Burretiokentia_grandiflora	Veitchia_spiralis)))	Dypsis_decaryi)	Dictyosperma_album))	(((Reinhardtia_latisecta	Reinhardtia_paiewonskiana)	Reinhardtia_simplex)	(((Elaeis_oleifera	Elaeis_guineensis)	Bactris_major)	Attalea_speciosa)))	((Podococcus_barteri	Sclerosperma_profizianum)	Orania_palindan)))	((Leopoldinia_pulchra	(Geonoma_undata	Manicaria_saccifera))	Pelagodoxa_henryana))))	Kingia_australis);
((Nypa_fruticans	(((Iriartea_deltoidea	Chamaedorea_seifrizii)	(Sabal_domingensis	(Pseudophoenix_vinifera	(Calamus_caryotoides	Serenoa_repens))))	(((((Elaeis_oleifera	Elaeis_guineensis)	Bactris_major)	(Attalea_speciosa	((Reinhardtia_latisecta	Reinhardtia_paiewonskiana)	Reinhardtia_simplex)))	((((Prestoea_acuminata	(Oenocarpus_bataua	Oenocarpus_minor))	((Dictyosperma_album	((Heterospathe_cagayanensis	Hydriastele_microspadix)	(Kentiopsis_piersoniorum	(Burretiokentia_grandiflora	Veitchia_spiralis))))	Dypsis_decaryi))	(Leopoldinia_pulchra	(Manicaria_saccifera	(Geonoma_undata	Pelagodoxa_henryana))))	Roystonea_regia))	((Podococcus_barteri	Sclerosperma_profizianum)	Orania_palindan))))	Kingia_australis);
((Nypa_fruticans	((Iriartea_deltoidea	Chamaedorea_seifrizii)	((((((Attalea_speciosa	(((Reinhardtia_latisecta	Reinhardtia_paiewonskiana)	Reinhardtia_simplex)	((Elaeis_oleifera	Elaeis_guineensis)	Bactris_major)))	((Prestoea_acuminata	(Oenocarpus_bataua	Oenocarpus_minor))	(((Dictyosperma_album	(Heterospathe_cagayanensis	Hydriastele_microspadix))	(Kentiopsis_piersoniorum	(Burretiokentia_grandiflora	Veitchia_spiralis)))	Dypsis_decaryi)))	((Podococcus_barteri	Sclerosperma_profizianum)	Orania_palindan))	(Roystonea_regia	((Leopoldinia_pulchra	Manicaria_saccifera)	(Geonoma_undata	Pelagodoxa_henryana))))	((Serenoa_repens	Sabal_domingensis)	Pseudophoenix_vinifera))	Calamus_caryotoides)))	Kingia_australis);
((Pseudophoenix_vinifera	(((((((Prestoea_acuminata	(Oenocarpus_bataua	Oenocarpus_minor))	(Dictyosperma_album	(Heterospathe_cagayanensis	(Dypsis_decaryi	(Hydriastele_microspadix	(Kentiopsis_piersoniorum	(Burretiokentia_grandiflora	Veitchia_spiralis)))))))	((Podococcus_barteri	Sclerosperma_profizianum)	Orania_palindan))	((Attalea_speciosa	(((Reinhardtia_latisecta	Reinhardtia_paiewonskiana)	Reinhardtia_simplex)	((Elaeis_oleifera	Elaeis_guineensis)	Bactris_major)))	(((Leopoldinia_pulchra	Manicaria_saccifera)	(Geonoma_undata	Pelagodoxa_henryana))	Roystonea_regia)))	(Serenoa_repens	Sabal_domingensis))	(Nypa_fruticans	(Iriartea_deltoidea	Chamaedorea_seifrizii)))	Calamus_caryotoides))	Kingia_australis);
((Nypa_fruticans	(((Sabal_domingensis	((Pseudophoenix_vinifera	Calamus_caryotoides)	Serenoa_repens))	Iriartea_deltoidea)	(Chamaedorea_seifrizii	(((Sclerosperma_profizianum	Podococcus_barteri)	Orania_palindan)	((((Attalea_speciosa	(((Elaeis_guineensis	Elaeis_oleifera)	Bactris_major)	((Reinhardtia_paiewonskiana	Reinhardtia_latisecta)	Reinhardtia_simplex)))	(Manicaria_saccifera	(Leopoldinia_pulchra	(Pelagodoxa_henryana	Geonoma_undata))))	Roystonea_regia)	((Oenocarpus_minor	Oenocarpus_bataua)	((Dypsis_decaryi	((((Burretiokentia_grandiflora	Veitchia_spiralis)	Kentiopsis_piersoniorum)	(Hydriastele_microspadix	Heterospathe_cagayanensis))	Dictyosperma_album))	Prestoea_acuminata)))))))	Kingia_australis);
((Nypa_fruticans	((Oenocarpus_minor	Oenocarpus_bataua)	(((Dypsis_decaryi	(Heterospathe_cagayanensis	(Dictyosperma_album	(((Burretiokentia_grandiflora	Veitchia_spiralis)	Kentiopsis_piersoniorum)	Hydriastele_microspadix))))	Prestoea_acuminata)	(((((Sabal_domingensis	Serenoa_repens)	(((Chamaedorea_seifrizii	(Calamus_caryotoides	Leopoldinia_pulchra))	Iriartea_deltoidea)	Pseudophoenix_vinifera))	((Podococcus_barteri	Sclerosperma_profizianum)	Orania_palindan))	(((Manicaria_saccifera	Geonoma_undata)	Pelagodoxa_henryana)	(Attalea_speciosa	(((Elaeis_guineensis	Elaeis_oleifera)	Bactris_major)	((Reinhardtia_paiewonskiana	Reinhardtia_latisecta)	Reinhardtia_simplex)))))	Roystonea_regia))))	Kingia_australis);
((Nypa_fruticans	((((Sabal_domingensis	Serenoa_repens)	((Iriartea_deltoidea	Chamaedorea_seifrizii)	Pseudophoenix_vinifera))	(((Podococcus_barteri	Sclerosperma_profizianum)	Orania_palindan)	(((Roystonea_regia	(Leopoldinia_pulchra	(Manicaria_saccifera	(Geonoma_undata	Pelagodoxa_henryana))))	(Attalea_speciosa	(Bactris_major	(((Reinhardtia_paiewonskiana	Reinhardtia_latisecta)	Reinhardtia_simplex)	(Elaeis_guineensis	Elaeis_oleifera)))))	((Prestoea_acuminata	(Oenocarpus_minor	Oenocarpus_bataua))	(Dypsis_decaryi	(((Burretiokentia_grandiflora	Veitchia_spiralis)	Kentiopsis_piersoniorum)	((Hydriastele_microspadix	Heterospathe_cagayanensis)	Dictyosperma_album)))))))	Calamus_caryotoides))	Kingia_australis);
((Nypa_fruticans	((((Sabal_domingensis	Serenoa_repens)	((Iriartea_deltoidea	Chamaedorea_seifrizii)	Pseudophoenix_vinifera))	(((Podococcus_barteri	Sclerosperma_profizianum)	Orania_palindan)	((((Roystonea_regia	(Manicaria_saccifera	(Geonoma_undata	Pelagodoxa_henryana)))	(Attalea_speciosa	((Elaeis_guineensis	Elaeis_oleifera)	(Bactris_major	((Reinhardtia_paiewonskiana	Reinhardtia_latisecta)	Reinhardtia_simplex)))))	Leopoldinia_pulchra)	((Prestoea_acuminata	(Oenocarpus_minor	Oenocarpus_bataua))	(Dypsis_decaryi	(Dictyosperma_album	((Hydriastele_microspadix	((Burretiokentia_grandiflora	Veitchia_spiralis)	Kentiopsis_piersoniorum))	Heterospathe_cagayanensis)))))))	Calamus_caryotoides))	Kingia_australis);
((Pseudophoenix_vinifera	(((Iriartea_deltoidea	(Sabal_domingensis	(Nypa_fruticans	(Chamaedorea_seifrizii	(((Roystonea_regia	((Geonoma_undata	Pelagodoxa_henryana)	(Leopoldinia_pulchra	Manicaria_saccifera)))	(((Reinhardtia_paiewonskiana	Reinhardtia_latisecta)	Reinhardtia_simplex)	(((Elaeis_guineensis	Elaeis_oleifera)	Bactris_major)	Attalea_speciosa)))	((((Oenocarpus_bataua	Oenocarpus_minor)	Prestoea_acuminata)	(Dictyosperma_album	((((Burretiokentia_grandiflora	Veitchia_spiralis)	Kentiopsis_piersoniorum)	(Heterospathe_cagayanensis	Hydriastele_microspadix))	Dypsis_decaryi)))	((Podococcus_barteri	Sclerosperma_profizianum)	Orania_palindan)))))))	Serenoa_repens)	Calamus_caryotoides))	Kingia_australis);
((Nypa_fruticans	(Roystonea_regia	((((Geonoma_undata	Manicaria_saccifera)	Leopoldinia_pulchra)	Pelagodoxa_henryana)	((Attalea_speciosa	(((Reinhardtia_paiewonskiana	Reinhardtia_latisecta)	Reinhardtia_simplex)	((Elaeis_guineensis	Elaeis_oleifera)	Bactris_major)))	((((Oenocarpus_bataua	Oenocarpus_minor)	Prestoea_acuminata)	(((Hydriastele_microspadix	((Burretiokentia_grandiflora	Veitchia_spiralis)	Kentiopsis_piersoniorum))	(Heterospathe_cagayanensis	Dictyosperma_album))	Dypsis_decaryi))	((((Serenoa_repens	Sabal_domingensis)	Pseudophoenix_vinifera)	(Calamus_caryotoides	(Chamaedorea_seifrizii	Iriartea_deltoidea)))	((Podococcus_barteri	Sclerosperma_profizianum)	Orania_palindan)))))))	Kingia_australis);
((Nypa_fruticans	((((Serenoa_repens	Sabal_domingensis)	(Calamus_caryotoides	Pseudophoenix_vinifera))	(Chamaedorea_seifrizii	Iriartea_deltoidea))	(((Podococcus_barteri	Sclerosperma_profizianum)	Orania_palindan)	((((Geonoma_undata	Manicaria_saccifera)	Leopoldinia_pulchra)	(((Oenocarpus_bataua	Oenocarpus_minor)	Prestoea_acuminata)	(((((Burretiokentia_grandiflora	Veitchia_spiralis)	Kentiopsis_piersoniorum)	(Heterospathe_cagayanensis	Hydriastele_microspadix))	Dictyosperma_album)	Dypsis_decaryi)))	((Attalea_speciosa	(Bactris_major	(((Reinhardtia_paiewonskiana	Reinhardtia_latisecta)	Reinhardtia_simplex)	(Elaeis_guineensis	Elaeis_oleifera))))	(Pelagodoxa_henryana	Roystonea_regia))))))	Kingia_australis);
((Pseudophoenix_vinifera	((((Serenoa_repens	Sabal_domingensis)	Calamus_caryotoides)	(Nypa_fruticans	(((((Oenocarpus_minor	Oenocarpus_bataua)	Prestoea_acuminata)	(((((Burretiokentia_grandiflora	Veitchia_spiralis)	Kentiopsis_piersoniorum)	(Heterospathe_cagayanensis	Hydriastele_microspadix))	Dictyosperma_album)	Dypsis_decaryi))	((Podococcus_barteri	Sclerosperma_profizianum)	Orania_palindan))	((((Reinhardtia_paiewonskiana	Reinhardtia_latisecta)	Reinhardtia_simplex)	(((Elaeis_guineensis	Elaeis_oleifera)	Bactris_major)	Attalea_speciosa))	(Roystonea_regia	(Pelagodoxa_henryana	((Geonoma_undata	Manicaria_saccifera)	Leopoldinia_pulchra)))))))	(Chamaedorea_seifrizii	Iriartea_deltoidea)))	Kingia_australis);
((Roystonea_regia	((Manicaria_saccifera	((Leopoldinia_pulchra	Pelagodoxa_henryana)	Geonoma_undata))	(((((Oenocarpus_minor	Oenocarpus_bataua)	Prestoea_acuminata)	((((Dypsis_decaryi	Hydriastele_microspadix)	((Veitchia_spiralis	Burretiokentia_grandiflora)	Kentiopsis_piersoniorum))	Heterospathe_cagayanensis)	Dictyosperma_album))	(((((Chamaedorea_seifrizii	Iriartea_deltoidea)	Pseudophoenix_vinifera)	((Serenoa_repens	Sabal_domingensis)	Calamus_caryotoides))	Nypa_fruticans)	((Podococcus_barteri	Sclerosperma_profizianum)	Orania_palindan)))	(Attalea_speciosa	(((Reinhardtia_paiewonskiana	Reinhardtia_latisecta)	Reinhardtia_simplex)	((Elaeis_guineensis	Elaeis_oleifera)	Bactris_major))))))	Kingia_australis);
((Nypa_fruticans	(((Calamus_caryotoides	(Chamaedorea_seifrizii	((((Podococcus_barteri	Sclerosperma_profizianum)	Orania_palindan)	(((Oenocarpus_minor	Oenocarpus_bataua)	Prestoea_acuminata)	((Heterospathe_cagayanensis	(Dictyosperma_album	(Hydriastele_microspadix	((Veitchia_spiralis	Burretiokentia_grandiflora)	Kentiopsis_piersoniorum))))	Dypsis_decaryi)))	((Attalea_speciosa	(((Reinhardtia_paiewonskiana	Reinhardtia_latisecta)	Reinhardtia_simplex)	((Elaeis_guineensis	Elaeis_oleifera)	Bactris_major)))	((Pelagodoxa_henryana	Roystonea_regia)	(Leopoldinia_pulchra	(Geonoma_undata	Manicaria_saccifera)))))))	(Pseudophoenix_vinifera	Sabal_domingensis))	(Serenoa_repens	Iriartea_deltoidea)))	Kingia_australis);
((Serenoa_repens	(((Sabal_domingensis	(((Chamaedorea_seifrizii	((((Prestoea_acuminata	(Oenocarpus_bataua	Oenocarpus_minor))	(Dictyosperma_album	((Dypsis_decaryi	((Veitchia_spiralis	Burretiokentia_grandiflora)	Kentiopsis_piersoniorum))	(Hydriastele_microspadix	Heterospathe_cagayanensis))))	(Orania_palindan	(Sclerosperma_profizianum	Podococcus_barteri)))	(Roystonea_regia	((Manicaria_saccifera	((Geonoma_undata	Pelagodoxa_henryana)	Leopoldinia_pulchra))	((((Elaeis_guineensis	Elaeis_oleifera)	Bactris_major)	(Reinhardtia_simplex	(Reinhardtia_paiewonskiana	Reinhardtia_latisecta)))	Attalea_speciosa)))))	Nypa_fruticans)	Iriartea_deltoidea))	Pseudophoenix_vinifera)	Calamus_caryotoides))	Kingia_australis);
((Nypa_fruticans	(Roystonea_regia	((Manicaria_saccifera	((Geonoma_undata	Pelagodoxa_henryana)	Leopoldinia_pulchra))	((((Prestoea_acuminata	(Oenocarpus_bataua	Oenocarpus_minor))	((Dictyosperma_album	((((Veitchia_spiralis	Burretiokentia_grandiflora)	Kentiopsis_piersoniorum)	Hydriastele_microspadix)	Heterospathe_cagayanensis))	Dypsis_decaryi))	(((Podococcus_barteri	Sclerosperma_profizianum)	Orania_palindan)	((Iriartea_deltoidea	(Pseudophoenix_vinifera	(Serenoa_repens	Sabal_domingensis)))	(Chamaedorea_seifrizii	Calamus_caryotoides))))	((((Elaeis_guineensis	Elaeis_oleifera)	Bactris_major)	(Reinhardtia_simplex	(Reinhardtia_paiewonskiana	Reinhardtia_latisecta)))	Attalea_speciosa)))))	Kingia_australis);
((Nypa_fruticans	((Chamaedorea_seifrizii	Calamus_caryotoides)	((((((((Elaeis_guineensis	Elaeis_oleifera)	Bactris_major)	(Reinhardtia_simplex	(Reinhardtia_paiewonskiana	Reinhardtia_latisecta)))	Attalea_speciosa)	(Roystonea_regia	(Manicaria_saccifera	((Geonoma_undata	Pelagodoxa_henryana)	Leopoldinia_pulchra))))	((Prestoea_acuminata	(Oenocarpus_bataua	Oenocarpus_minor))	((Dictyosperma_album	((((Veitchia_spiralis	Burretiokentia_grandiflora)	Kentiopsis_piersoniorum)	Hydriastele_microspadix)	Heterospathe_cagayanensis))	Dypsis_decaryi)))	((Podococcus_barteri	Sclerosperma_profizianum)	Orania_palindan))	(Iriartea_deltoidea	(Pseudophoenix_vinifera	(Serenoa_repens	Sabal_domingensis))))))	Kingia_australis);
((Nypa_fruticans	((((((Elaeis_guineensis	Elaeis_oleifera)	Bactris_major)	(Reinhardtia_simplex	(Reinhardtia_paiewonskiana	Reinhardtia_latisecta)))	Attalea_speciosa)	(((Manicaria_saccifera	((Prestoea_acuminata	(Oenocarpus_bataua	Oenocarpus_minor))	((Dictyosperma_album	(((Veitchia_spiralis	Burretiokentia_grandiflora)	Kentiopsis_piersoniorum)	(Hydriastele_microspadix	Heterospathe_cagayanensis)))	Dypsis_decaryi)))	(Geonoma_undata	((Podococcus_barteri	Sclerosperma_profizianum)	Orania_palindan)))	(((Pseudophoenix_vinifera	(Chamaedorea_seifrizii	Iriartea_deltoidea))	(Serenoa_repens	Sabal_domingensis))	(Pelagodoxa_henryana	Roystonea_regia))))	(Calamus_caryotoides	Leopoldinia_pulchra)))	Kingia_australis);
((Nypa_fruticans	(((Chamaedorea_seifrizii	(((Podococcus_barteri	Sclerosperma_profizianum)	((Attalea_speciosa	(((Elaeis_guineensis	Elaeis_oleifera)	Bactris_major)	(Reinhardtia_latisecta	(Reinhardtia_simplex	Reinhardtia_paiewonskiana))))	(Roystonea_regia	(Leopoldinia_pulchra	(Manicaria_saccifera	(Pelagodoxa_henryana	Geonoma_undata))))))	(Orania_palindan	((((((Veitchia_spiralis	Burretiokentia_grandiflora)	(Dictyosperma_album	Kentiopsis_piersoniorum))	(Hydriastele_microspadix	Heterospathe_cagayanensis))	Dypsis_decaryi)	Prestoea_acuminata)	(Oenocarpus_bataua	Oenocarpus_minor)))))	((Pseudophoenix_vinifera	Iriartea_deltoidea)	(Serenoa_repens	Sabal_domingensis)))	Calamus_caryotoides))	Kingia_australis);
((Nypa_fruticans	(Roystonea_regia	(((Prestoea_acuminata	Oenocarpus_minor)	Oenocarpus_bataua)	(((((((Chamaedorea_seifrizii	Serenoa_repens)	Iriartea_deltoidea)	Pseudophoenix_vinifera)	Sabal_domingensis)	(Orania_palindan	(Podococcus_barteri	Sclerosperma_profizianum)))	(((Calamus_caryotoides	Leopoldinia_pulchra)	(Manicaria_saccifera	(Pelagodoxa_henryana	Geonoma_undata)))	(Attalea_speciosa	(((Elaeis_guineensis	Elaeis_oleifera)	Bactris_major)	(Reinhardtia_simplex	(Reinhardtia_paiewonskiana	Reinhardtia_latisecta))))))	(((Heterospathe_cagayanensis	Dictyosperma_album)	((Veitchia_spiralis	(Kentiopsis_piersoniorum	Burretiokentia_grandiflora))	Hydriastele_microspadix))	Dypsis_decaryi)))))	Kingia_australis);
((Calamus_caryotoides	((Leopoldinia_pulchra	((((Chamaedorea_seifrizii	Iriartea_deltoidea)	Pseudophoenix_vinifera)	(Serenoa_repens	Sabal_domingensis))	(((Orania_palindan	Sclerosperma_profizianum)	Podococcus_barteri)	((((Prestoea_acuminata	(Dypsis_decaryi	(Dictyosperma_album	((Hydriastele_microspadix	Heterospathe_cagayanensis)	((Veitchia_spiralis	Burretiokentia_grandiflora)	Kentiopsis_piersoniorum)))))	(Oenocarpus_minor	Oenocarpus_bataua))	((Manicaria_saccifera	Geonoma_undata)	Pelagodoxa_henryana))	(Roystonea_regia	(Attalea_speciosa	(((Elaeis_guineensis	Elaeis_oleifera)	Bactris_major)	(Reinhardtia_simplex	(Reinhardtia_paiewonskiana	Reinhardtia_latisecta)))))))))	Nypa_fruticans))	Kingia_australis);
(((((Chamaedorea_seifrizii	Iriartea_deltoidea)	Pseudophoenix_vinifera)	((Serenoa_repens	Sabal_domingensis)	(((((Reinhardtia_simplex	(Reinhardtia_paiewonskiana	Reinhardtia_latisecta))	(Attalea_speciosa	((Elaeis_guineensis	Elaeis_oleifera)	Bactris_major)))	(Orania_palindan	(Sclerosperma_profizianum	Podococcus_barteri)))	((Prestoea_acuminata	(Dypsis_decaryi	(Dictyosperma_album	((Hydriastele_microspadix	((Veitchia_spiralis	Burretiokentia_grandiflora)	Kentiopsis_piersoniorum))	Heterospathe_cagayanensis))))	(Oenocarpus_minor	Oenocarpus_bataua)))	(Roystonea_regia	(((Calamus_caryotoides	Leopoldinia_pulchra)	Manicaria_saccifera)	(Geonoma_undata	Pelagodoxa_henryana))))))	Nypa_fruticans)	Kingia_australis);
((((Iriartea_deltoidea	(Calamus_caryotoides	Chamaedorea_seifrizii))	(((((Roystonea_regia	(Attalea_speciosa	(((Elaeis_guineensis	Elaeis_oleifera)	Bactris_major)	(Reinhardtia_simplex	(Reinhardtia_paiewonskiana	Reinhardtia_latisecta)))))	(Leopoldinia_pulchra	(Manicaria_saccifera	(Geonoma_undata	Pelagodoxa_henryana))))	(Orania_palindan	(Sclerosperma_profizianum	Podococcus_barteri)))	((Dypsis_decaryi	(Dictyosperma_album	((Hydriastele_microspadix	((Veitchia_spiralis	Burretiokentia_grandiflora)	Kentiopsis_piersoniorum))	Heterospathe_cagayanensis)))	(Prestoea_acuminata	(Oenocarpus_bataua	Oenocarpus_minor))))	(Pseudophoenix_vinifera	(Serenoa_repens	Sabal_domingensis))))	Nypa_fruticans)	Kingia_australis);
((Nypa_fruticans	(Roystonea_regia	(((Calamus_caryotoides	Pseudophoenix_vinifera)	((Iriartea_deltoidea	Chamaedorea_seifrizii)	(Serenoa_repens	Sabal_domingensis)))	(((Attalea_speciosa	(((Elaeis_guineensis	Elaeis_oleifera)	Bactris_major)	(Reinhardtia_simplex	(Reinhardtia_paiewonskiana	Reinhardtia_latisecta))))	((Orania_palindan	(Sclerosperma_profizianum	Podococcus_barteri))	Leopoldinia_pulchra))	((Manicaria_saccifera	(Geonoma_undata	Pelagodoxa_henryana))	((Dypsis_decaryi	((Hydriastele_microspadix	((Veitchia_spiralis	Burretiokentia_grandiflora)	Kentiopsis_piersoniorum))	(Heterospathe_cagayanensis	Dictyosperma_album)))	(Prestoea_acuminata	(Oenocarpus_bataua	Oenocarpus_minor))))))))	Kingia_australis);
((Pseudophoenix_vinifera	(Serenoa_repens	(((Sabal_domingensis	((((Orania_palindan	(Podococcus_barteri	Sclerosperma_profizianum))	(Nypa_fruticans	((((Elaeis_guineensis	Elaeis_oleifera)	Bactris_major)	Attalea_speciosa)	(Reinhardtia_latisecta	(Reinhardtia_paiewonskiana	Reinhardtia_simplex)))))	((Leopoldinia_pulchra	((Pelagodoxa_henryana	Geonoma_undata)	Manicaria_saccifera))	(((((Hydriastele_microspadix	Dictyosperma_album)	Heterospathe_cagayanensis)	((Veitchia_spiralis	Burretiokentia_grandiflora)	Kentiopsis_piersoniorum))	Dypsis_decaryi)	(Prestoea_acuminata	(Oenocarpus_minor	Oenocarpus_bataua)))))	Roystonea_regia))	(Chamaedorea_seifrizii	Iriartea_deltoidea))	Calamus_caryotoides)))	Kingia_australis);
((Nypa_fruticans	((((Chamaedorea_seifrizii	Iriartea_deltoidea)	Pseudophoenix_vinifera)	(Calamus_caryotoides	(Serenoa_repens	Sabal_domingensis)))	(((((Heterospathe_cagayanensis	(Dypsis_decaryi	(((Veitchia_spiralis	Burretiokentia_grandiflora)	Kentiopsis_piersoniorum)	Hydriastele_microspadix)))	Dictyosperma_album)	(Oenocarpus_bataua	(Prestoea_acuminata	Oenocarpus_minor)))	(Orania_palindan	(Podococcus_barteri	Sclerosperma_profizianum)))	((Roystonea_regia	(Manicaria_saccifera	(Leopoldinia_pulchra	(Pelagodoxa_henryana	Geonoma_undata))))	(Attalea_speciosa	((Reinhardtia_simplex	(Reinhardtia_latisecta	Reinhardtia_paiewonskiana))	((Elaeis_guineensis	Elaeis_oleifera)	Bactris_major)))))))	Kingia_australis);
((Nypa_fruticans	(Iriartea_deltoidea	(((Pseudophoenix_vinifera	(Serenoa_repens	Sabal_domingensis))	(Chamaedorea_seifrizii	(((Dypsis_decaryi	((((Veitchia_spiralis	Burretiokentia_grandiflora)	Kentiopsis_piersoniorum)	(Heterospathe_cagayanensis	Hydriastele_microspadix))	Dictyosperma_album))	(Oenocarpus_bataua	(Prestoea_acuminata	Oenocarpus_minor)))	((Orania_palindan	(Podococcus_barteri	Sclerosperma_profizianum))	((Attalea_speciosa	(((Reinhardtia_simplex	(Reinhardtia_latisecta	Reinhardtia_paiewonskiana))	(Elaeis_guineensis	Elaeis_oleifera))	Bactris_major))	(Roystonea_regia	(Manicaria_saccifera	(Leopoldinia_pulchra	(Pelagodoxa_henryana	Geonoma_undata)))))))))	Calamus_caryotoides)))	Kingia_australis);
((Nypa_fruticans	(((Serenoa_repens	Sabal_domingensis)	((Iriartea_deltoidea	Chamaedorea_seifrizii)	Pseudophoenix_vinifera))	(Calamus_caryotoides	((Orania_palindan	(Podococcus_barteri	Sclerosperma_profizianum))	(((Attalea_speciosa	((Reinhardtia_simplex	(Reinhardtia_latisecta	Reinhardtia_paiewonskiana))	((Elaeis_guineensis	Elaeis_oleifera)	Bactris_major)))	(Roystonea_regia	(Leopoldinia_pulchra	((Pelagodoxa_henryana	Geonoma_undata)	Manicaria_saccifera))))	((Dictyosperma_album	((Dypsis_decaryi	(((Veitchia_spiralis	Burretiokentia_grandiflora)	Kentiopsis_piersoniorum)	Heterospathe_cagayanensis))	Hydriastele_microspadix))	(Prestoea_acuminata	(Oenocarpus_minor	Oenocarpus_bataua))))))))	Kingia_australis);
((Nypa_fruticans	(Roystonea_regia	(((((Dictyosperma_album	((Hydriastele_microspadix	(Kentiopsis_piersoniorum	(Veitchia_spiralis	Burretiokentia_grandiflora)))	Heterospathe_cagayanensis))	Dypsis_decaryi)	(Prestoea_acuminata	(Oenocarpus_minor	Oenocarpus_bataua)))	(((Manicaria_saccifera	Geonoma_undata)	Leopoldinia_pulchra)	Pelagodoxa_henryana))	((((Serenoa_repens	Sabal_domingensis)	((Iriartea_deltoidea	Chamaedorea_seifrizii)	(Pseudophoenix_vinifera	Calamus_caryotoides)))	(Orania_palindan	(Podococcus_barteri	Sclerosperma_profizianum)))	(Attalea_speciosa	((Reinhardtia_simplex	(Reinhardtia_latisecta	Reinhardtia_paiewonskiana))	((Elaeis_guineensis	Elaeis_oleifera)	Bactris_major)))))))	Kingia_australis);
((Nypa_fruticans	(((Calamus_caryotoides	(Serenoa_repens	Sabal_domingensis))	((Iriartea_deltoidea	Chamaedorea_seifrizii)	Pseudophoenix_vinifera))	(((((Dictyosperma_album	(((Kentiopsis_piersoniorum	(Veitchia_spiralis	Burretiokentia_grandiflora))	(Heterospathe_cagayanensis	Hydriastele_microspadix))	Dypsis_decaryi))	((Prestoea_acuminata	(Oenocarpus_minor	Oenocarpus_bataua))	(((Manicaria_saccifera	Geonoma_undata)	Leopoldinia_pulchra)	Pelagodoxa_henryana)))	(Orania_palindan	(Podococcus_barteri	Sclerosperma_profizianum)))	((Reinhardtia_simplex	(Reinhardtia_latisecta	Reinhardtia_paiewonskiana))	(((Elaeis_guineensis	Elaeis_oleifera)	Bactris_major)	Attalea_speciosa)))	Roystonea_regia)))	Kingia_australis);
((Nypa_fruticans	(((((Orania_palindan	(Podococcus_barteri	Sclerosperma_profizianum))	(((Geonoma_undata	((Leopoldinia_pulchra	Manicaria_saccifera)	Pelagodoxa_henryana))	((Dypsis_decaryi	(Dictyosperma_album	((Kentiopsis_piersoniorum	(Veitchia_spiralis	Burretiokentia_grandiflora))	(Heterospathe_cagayanensis	Hydriastele_microspadix))))	(Prestoea_acuminata	(Oenocarpus_minor	Oenocarpus_bataua))))	((Attalea_speciosa	((Reinhardtia_simplex	(Reinhardtia_latisecta	Reinhardtia_paiewonskiana))	((Elaeis_guineensis	Elaeis_oleifera)	Bactris_major)))	Roystonea_regia)))	(Serenoa_repens	Sabal_domingensis))	Iriartea_deltoidea)	(Chamaedorea_seifrizii	(Calamus_caryotoides	Pseudophoenix_vinifera))))	Kingia_australis);
((Nypa_fruticans	(((Iriartea_deltoidea	Chamaedorea_seifrizii)	((((Dypsis_decaryi	(((Kentiopsis_piersoniorum	(Veitchia_spiralis	Burretiokentia_grandiflora))	(Heterospathe_cagayanensis	Hydriastele_microspadix))	Dictyosperma_album))	((Oenocarpus_bataua	Oenocarpus_minor)	Prestoea_acuminata))	((((Reinhardtia_simplex	(Reinhardtia_latisecta	Reinhardtia_paiewonskiana))	(Attalea_speciosa	(Bactris_major	(Elaeis_guineensis	Elaeis_oleifera))))	(Roystonea_regia	(Manicaria_saccifera	(Leopoldinia_pulchra	(Pelagodoxa_henryana	Geonoma_undata)))))	(Orania_palindan	(Podococcus_barteri	Sclerosperma_profizianum))))	(Pseudophoenix_vinifera	(Serenoa_repens	Sabal_domingensis))))	Calamus_caryotoides))	Kingia_australis);
((Nypa_fruticans	(((Calamus_caryotoides	Iriartea_deltoidea)	Chamaedorea_seifrizii)	(((Orania_palindan	(Podococcus_barteri	Sclerosperma_profizianum))	(((Dictyosperma_album	((((Veitchia_spiralis	Burretiokentia_grandiflora)	Dypsis_decaryi)	Kentiopsis_piersoniorum)	(Heterospathe_cagayanensis	Hydriastele_microspadix)))	((Oenocarpus_bataua	Oenocarpus_minor)	Prestoea_acuminata))	((Attalea_speciosa	((Bactris_major	(Elaeis_guineensis	Elaeis_oleifera))	(Reinhardtia_simplex	(Reinhardtia_latisecta	Reinhardtia_paiewonskiana))))	(Roystonea_regia	((Pelagodoxa_henryana	Geonoma_undata)	(Manicaria_saccifera	Leopoldinia_pulchra))))))	(Pseudophoenix_vinifera	(Serenoa_repens	Sabal_domingensis)))))	Kingia_australis);
(((Oenocarpus_minor	(Prestoea_acuminata	((((Attalea_speciosa	((Elaeis_guineensis	Elaeis_oleifera)	((Reinhardtia_simplex	(Reinhardtia_latisecta	Reinhardtia_paiewonskiana))	Bactris_major)))	(Roystonea_regia	((Leopoldinia_pulchra	(Geonoma_undata	Manicaria_saccifera))	Pelagodoxa_henryana)))	(((Calamus_caryotoides	((Pseudophoenix_vinifera	(Iriartea_deltoidea	Chamaedorea_seifrizii))	(Serenoa_repens	Sabal_domingensis)))	Nypa_fruticans)	(Orania_palindan	(Podococcus_barteri	Sclerosperma_profizianum))))	((((Heterospathe_cagayanensis	(Burretiokentia_grandiflora	(Kentiopsis_piersoniorum	Veitchia_spiralis)))	Dypsis_decaryi)	Hydriastele_microspadix)	Dictyosperma_album))))	Oenocarpus_bataua)	Kingia_australis);
((Nypa_fruticans	((((Sabal_domingensis	Serenoa_repens)	Calamus_caryotoides)	((Chamaedorea_seifrizii	Iriartea_deltoidea)	Pseudophoenix_vinifera))	(((Prestoea_acuminata	(Oenocarpus_bataua	Oenocarpus_minor))	(Dypsis_decaryi	((Kentiopsis_piersoniorum	(Veitchia_spiralis	Burretiokentia_grandiflora))	((Heterospathe_cagayanensis	Hydriastele_microspadix)	Dictyosperma_album))))	((((Attalea_speciosa	((Reinhardtia_latisecta	(Reinhardtia_paiewonskiana	Reinhardtia_simplex))	(Bactris_major	(Elaeis_guineensis	Elaeis_oleifera))))	(Roystonea_regia	(Pelagodoxa_henryana	(Geonoma_undata	Manicaria_saccifera))))	((Podococcus_barteri	Sclerosperma_profizianum)	Orania_palindan))	Leopoldinia_pulchra))))	Kingia_australis);
((Calamus_caryotoides	(Chamaedorea_seifrizii	(Iriartea_deltoidea	(Pseudophoenix_vinifera	(((((Oenocarpus_bataua	Oenocarpus_minor)	((Dypsis_decaryi	(((((Burretiokentia_grandiflora	Kentiopsis_piersoniorum)	Dictyosperma_album)	Veitchia_spiralis)	Hydriastele_microspadix)	Heterospathe_cagayanensis))	Prestoea_acuminata))	(((Attalea_speciosa	(Bactris_major	((Elaeis_guineensis	Elaeis_oleifera)	(Reinhardtia_simplex	(Reinhardtia_latisecta	Reinhardtia_paiewonskiana)))))	(Roystonea_regia	((Pelagodoxa_henryana	Geonoma_undata)	(Manicaria_saccifera	Leopoldinia_pulchra))))	((Podococcus_barteri	Sclerosperma_profizianum)	Orania_palindan)))	Nypa_fruticans)	(Sabal_domingensis	Serenoa_repens))))))	Kingia_australis);
((Nypa_fruticans	(((Calamus_caryotoides	Leopoldinia_pulchra)	((Sabal_domingensis	Serenoa_repens)	((Chamaedorea_seifrizii	Iriartea_deltoidea)	Pseudophoenix_vinifera)))	(((Attalea_speciosa	(Bactris_major	((Elaeis_guineensis	Elaeis_oleifera)	(Reinhardtia_simplex	(Reinhardtia_latisecta	Reinhardtia_paiewonskiana)))))	(Roystonea_regia	(Pelagodoxa_henryana	(Geonoma_undata	Manicaria_saccifera))))	(((Podococcus_barteri	Sclerosperma_profizianum)	Orania_palindan)	((Prestoea_acuminata	(Oenocarpus_bataua	Oenocarpus_minor))	(Dypsis_decaryi	((Heterospathe_cagayanensis	(Hydriastele_microspadix	((Burretiokentia_grandiflora	Veitchia_spiralis)	Kentiopsis_piersoniorum)))	Dictyosperma_album)))))))	Kingia_australis);
((Nypa_fruticans	(Calamus_caryotoides	(((Sabal_domingensis	Serenoa_repens)	((Chamaedorea_seifrizii	Iriartea_deltoidea)	Pseudophoenix_vinifera))	(((Prestoea_acuminata	(Oenocarpus_bataua	Oenocarpus_minor))	(Dypsis_decaryi	((Heterospathe_cagayanensis	(Hydriastele_microspadix	((Burretiokentia_grandiflora	Veitchia_spiralis)	Kentiopsis_piersoniorum)))	Dictyosperma_album)))	(((Attalea_speciosa	(Bactris_major	((Elaeis_guineensis	Elaeis_oleifera)	(Reinhardtia_latisecta	(Reinhardtia_paiewonskiana	Reinhardtia_simplex)))))	(Roystonea_regia	((Manicaria_saccifera	(Pelagodoxa_henryana	Geonoma_undata))	Leopoldinia_pulchra)))	((Podococcus_barteri	Sclerosperma_profizianum)	Orania_palindan))))))	Kingia_australis);
((Pelagodoxa_henryana	(Geonoma_undata	((Manicaria_saccifera	(((Attalea_speciosa	((Reinhardtia_simplex	(Reinhardtia_latisecta	Reinhardtia_paiewonskiana))	(Bactris_major	(Elaeis_guineensis	Elaeis_oleifera))))	((((Nypa_fruticans	Calamus_caryotoides)	((Sabal_domingensis	Serenoa_repens)	((Chamaedorea_seifrizii	Iriartea_deltoidea)	Pseudophoenix_vinifera)))	((Podococcus_barteri	Sclerosperma_profizianum)	Orania_palindan))	((Prestoea_acuminata	(Oenocarpus_bataua	Oenocarpus_minor))	(Dictyosperma_album	(Hydriastele_microspadix	(((Burretiokentia_grandiflora	Veitchia_spiralis)	Kentiopsis_piersoniorum)	(Heterospathe_cagayanensis	Dypsis_decaryi)))))))	Roystonea_regia))	Leopoldinia_pulchra)))	Kingia_australis);
((Nypa_fruticans	((Orania_palindan	((Prestoea_acuminata	(Oenocarpus_bataua	Oenocarpus_minor))	(Dictyosperma_album	(Hydriastele_microspadix	(Heterospathe_cagayanensis	(Dypsis_decaryi	((Burretiokentia_grandiflora	Veitchia_spiralis)	Kentiopsis_piersoniorum)))))))	(((Calamus_caryotoides	(Sabal_domingensis	Serenoa_repens))	((Chamaedorea_seifrizii	Iriartea_deltoidea)	Pseudophoenix_vinifera))	((((Pelagodoxa_henryana	Roystonea_regia)	(Manicaria_saccifera	(Leopoldinia_pulchra	Geonoma_undata)))	(Attalea_speciosa	((Reinhardtia_simplex	(Reinhardtia_latisecta	Reinhardtia_paiewonskiana))	(Bactris_major	(Elaeis_guineensis	Elaeis_oleifera)))))	(Podococcus_barteri	Sclerosperma_profizianum)))))	Kingia_australis);
((Nypa_fruticans	((((Sabal_domingensis	Serenoa_repens)	Pseudophoenix_vinifera)	((((Prestoea_acuminata	(Oenocarpus_bataua	Oenocarpus_minor))	(Dictyosperma_album	(Hydriastele_microspadix	(Heterospathe_cagayanensis	(Dypsis_decaryi	((Burretiokentia_grandiflora	Veitchia_spiralis)	Kentiopsis_piersoniorum))))))	((Pelagodoxa_henryana	(Geonoma_undata	(Manicaria_saccifera	Leopoldinia_pulchra)))	((Attalea_speciosa	((Reinhardtia_simplex	(Reinhardtia_latisecta	Reinhardtia_paiewonskiana))	(Bactris_major	(Elaeis_guineensis	Elaeis_oleifera))))	Roystonea_regia)))	(Orania_palindan	(Podococcus_barteri	Sclerosperma_profizianum))))	((Calamus_caryotoides	Chamaedorea_seifrizii)	Iriartea_deltoidea)))	Kingia_australis);
((Nypa_fruticans	(Roystonea_regia	((((Leopoldinia_pulchra	Geonoma_undata)	Manicaria_saccifera)	((((Orania_palindan	(Podococcus_barteri	Sclerosperma_profizianum))	((Prestoea_acuminata	(Oenocarpus_bataua	Oenocarpus_minor))	(((Heterospathe_cagayanensis	Dictyosperma_album)	(Hydriastele_microspadix	((Burretiokentia_grandiflora	Veitchia_spiralis)	Kentiopsis_piersoniorum)))	Dypsis_decaryi)))	((Iriartea_deltoidea	(((Calamus_caryotoides	Serenoa_repens)	Pseudophoenix_vinifera)	Sabal_domingensis))	Chamaedorea_seifrizii))	(Attalea_speciosa	((Reinhardtia_simplex	(Reinhardtia_latisecta	Reinhardtia_paiewonskiana))	(Bactris_major	(Elaeis_guineensis	Elaeis_oleifera))))))	Pelagodoxa_henryana)))	Kingia_australis);
(((Serenoa_repens	Sabal_domingensis)	((Iriartea_deltoidea	Pseudophoenix_vinifera)	(((Attalea_speciosa	((Reinhardtia_simplex	(Reinhardtia_latisecta	Reinhardtia_paiewonskiana))	(Bactris_major	(Elaeis_guineensis	Elaeis_oleifera))))	(Roystonea_regia	(((Calamus_caryotoides	Leopoldinia_pulchra)	(Pelagodoxa_henryana	Geonoma_undata))	Manicaria_saccifera)))	((Orania_palindan	(Podococcus_barteri	Sclerosperma_profizianum))	((Nypa_fruticans	((Chamaedorea_seifrizii	Prestoea_acuminata)	(Oenocarpus_bataua	Oenocarpus_minor)))	((Heterospathe_cagayanensis	(Dictyosperma_album	(Hydriastele_microspadix	((Burretiokentia_grandiflora	Veitchia_spiralis)	Kentiopsis_piersoniorum))))	Dypsis_decaryi))))))	Kingia_australis);
((Nypa_fruticans	((Chamaedorea_seifrizii	Iriartea_deltoidea)	((Pseudophoenix_vinifera	Calamus_caryotoides)	((Serenoa_repens	Sabal_domingensis)	(((Attalea_speciosa	((Reinhardtia_simplex	(Reinhardtia_latisecta	Reinhardtia_paiewonskiana))	(Bactris_major	(Elaeis_guineensis	Elaeis_oleifera))))	(Roystonea_regia	(Leopoldinia_pulchra	((Pelagodoxa_henryana	Geonoma_undata)	Manicaria_saccifera))))	(((Oenocarpus_minor	Oenocarpus_bataua)	Prestoea_acuminata)	((((Heterospathe_cagayanensis	((Burretiokentia_grandiflora	Veitchia_spiralis)	Kentiopsis_piersoniorum))	(Dictyosperma_album	Hydriastele_microspadix))	Dypsis_decaryi)	(Orania_palindan	(Podococcus_barteri	Sclerosperma_profizianum)))))))))	Kingia_australis);
((Nypa_fruticans	(((((Orania_palindan	(Sclerosperma_profizianum	Podococcus_barteri))	(((Hydriastele_microspadix	(Heterospathe_cagayanensis	(Dypsis_decaryi	(Kentiopsis_piersoniorum	(Burretiokentia_grandiflora	Veitchia_spiralis)))))	Dictyosperma_album)	(Prestoea_acuminata	(Oenocarpus_minor	Oenocarpus_bataua))))	((Attalea_speciosa	((Reinhardtia_simplex	(Reinhardtia_paiewonskiana	Reinhardtia_latisecta))	((Elaeis_guineensis	Elaeis_oleifera)	Bactris_major)))	((Leopoldinia_pulchra	((Pelagodoxa_henryana	Geonoma_undata)	Manicaria_saccifera))	Roystonea_regia)))	((Chamaedorea_seifrizii	Iriartea_deltoidea)	Pseudophoenix_vinifera))	(Calamus_caryotoides	(Serenoa_repens	Sabal_domingensis))))	Kingia_australis);
((Nypa_fruticans	(((Reinhardtia_latisecta	(Reinhardtia_simplex	Reinhardtia_paiewonskiana))	(Attalea_speciosa	(Bactris_major	(Elaeis_guineensis	Elaeis_oleifera))))	((((Serenoa_repens	Sabal_domingensis)	(((Chamaedorea_seifrizii	Iriartea_deltoidea)	Pseudophoenix_vinifera)	Calamus_caryotoides))	(Orania_palindan	(Sclerosperma_profizianum	Podococcus_barteri)))	(Roystonea_regia	(((Dypsis_decaryi	((Burretiokentia_grandiflora	Veitchia_spiralis)	((Hydriastele_microspadix	Heterospathe_cagayanensis)	(Kentiopsis_piersoniorum	Dictyosperma_album))))	(Prestoea_acuminata	(Oenocarpus_minor	Oenocarpus_bataua)))	(Manicaria_saccifera	(Leopoldinia_pulchra	(Pelagodoxa_henryana	Geonoma_undata))))))))	Kingia_australis);
((Calamus_caryotoides	(Leopoldinia_pulchra	((Pelagodoxa_henryana	Geonoma_undata)	(Manicaria_saccifera	((((((Chamaedorea_seifrizii	Iriartea_deltoidea)	(Serenoa_repens	Pseudophoenix_vinifera))	Sabal_domingensis)	(Orania_palindan	((Nypa_fruticans	Sclerosperma_profizianum)	Podococcus_barteri)))	(((Reinhardtia_simplex	(Reinhardtia_paiewonskiana	Reinhardtia_latisecta))	(Attalea_speciosa	(Bactris_major	(Elaeis_guineensis	Elaeis_oleifera))))	((Dypsis_decaryi	(Dictyosperma_album	((Kentiopsis_piersoniorum	(Burretiokentia_grandiflora	Veitchia_spiralis))	(Hydriastele_microspadix	Heterospathe_cagayanensis))))	(Prestoea_acuminata	(Oenocarpus_minor	Oenocarpus_bataua)))))	Roystonea_regia)))))	Kingia_australis);
((Pseudophoenix_vinifera	((((Serenoa_repens	Sabal_domingensis)	Calamus_caryotoides)	(((((Orania_palindan	(Sclerosperma_profizianum	Podococcus_barteri))	((Reinhardtia_simplex	(Reinhardtia_paiewonskiana	Reinhardtia_latisecta))	(Attalea_speciosa	(Bactris_major	(Elaeis_guineensis	Elaeis_oleifera)))))	((((Heterospathe_cagayanensis	((Kentiopsis_piersoniorum	(Burretiokentia_grandiflora	Veitchia_spiralis))	(Hydriastele_microspadix	Dypsis_decaryi)))	Dictyosperma_album)	(Prestoea_acuminata	(Oenocarpus_minor	Oenocarpus_bataua)))	((Pelagodoxa_henryana	Geonoma_undata)	(Leopoldinia_pulchra	Manicaria_saccifera))))	Roystonea_regia)	Nypa_fruticans))	(Chamaedorea_seifrizii	Iriartea_deltoidea)))	Kingia_australis);
((Nypa_fruticans	((Leopoldinia_pulchra	Calamus_caryotoides)	((((Chamaedorea_seifrizii	Iriartea_deltoidea)	Pseudophoenix_vinifera)	(Serenoa_repens	Sabal_domingensis))	((Orania_palindan	(Sclerosperma_profizianum	Podococcus_barteri))	((((((Kentiopsis_piersoniorum	(Burretiokentia_grandiflora	Veitchia_spiralis))	(Heterospathe_cagayanensis	Hydriastele_microspadix))	Dictyosperma_album)	Dypsis_decaryi)	(Prestoea_acuminata	(Oenocarpus_minor	Oenocarpus_bataua)))	((Roystonea_regia	(Pelagodoxa_henryana	(Geonoma_undata	Manicaria_saccifera)))	((Bactris_major	((Reinhardtia_simplex	(Reinhardtia_paiewonskiana	Reinhardtia_latisecta))	(Elaeis_guineensis	Elaeis_oleifera)))	Attalea_speciosa)))))))	Kingia_australis);
((Pseudophoenix_vinifera	(((Serenoa_repens	Sabal_domingensis)	(Chamaedorea_seifrizii	((Orania_palindan	(Sclerosperma_profizianum	Podococcus_barteri))	((((((Kentiopsis_piersoniorum	(Burretiokentia_grandiflora	Veitchia_spiralis))	((Heterospathe_cagayanensis	Hydriastele_microspadix)	Dictyosperma_album))	Dypsis_decaryi)	(Prestoea_acuminata	(Oenocarpus_minor	Oenocarpus_bataua)))	(((Leopoldinia_pulchra	Calamus_caryotoides)	Manicaria_saccifera)	(Pelagodoxa_henryana	Geonoma_undata)))	((Nypa_fruticans	(((Reinhardtia_simplex	(Reinhardtia_paiewonskiana	Reinhardtia_latisecta))	((Elaeis_guineensis	Elaeis_oleifera)	Bactris_major))	Attalea_speciosa))	Roystonea_regia)))))	Iriartea_deltoidea))	Kingia_australis);
((Calamus_caryotoides	((Nypa_fruticans	((Iriartea_deltoidea	Chamaedorea_seifrizii)	((((Orania_palindan	(Sclerosperma_profizianum	Podococcus_barteri))	((Roystonea_regia	(((Reinhardtia_simplex	(Reinhardtia_paiewonskiana	Reinhardtia_latisecta))	((Elaeis_guineensis	Elaeis_oleifera)	Bactris_major))	Attalea_speciosa))	(((Pelagodoxa_henryana	Geonoma_undata)	((Oenocarpus_minor	Oenocarpus_bataua)	((((Hydriastele_microspadix	(Heterospathe_cagayanensis	(Kentiopsis_piersoniorum	(Burretiokentia_grandiflora	Veitchia_spiralis))))	Dictyosperma_album)	Dypsis_decaryi)	Prestoea_acuminata)))	Manicaria_saccifera)))	(Serenoa_repens	Sabal_domingensis))	Pseudophoenix_vinifera)))	Leopoldinia_pulchra))	Kingia_australis);
((Leopoldinia_pulchra	((Calamus_caryotoides	(Nypa_fruticans	((Iriartea_deltoidea	Chamaedorea_seifrizii)	((((Orania_palindan	(Sclerosperma_profizianum	Podococcus_barteri))	(((((Reinhardtia_simplex	(Reinhardtia_paiewonskiana	Reinhardtia_latisecta))	((Elaeis_guineensis	Elaeis_oleifera)	Bactris_major))	Attalea_speciosa)	Roystonea_regia)	((Manicaria_saccifera	(Geonoma_undata	Pelagodoxa_henryana))	((((Kentiopsis_piersoniorum	(Burretiokentia_grandiflora	Veitchia_spiralis))	((Hydriastele_microspadix	Heterospathe_cagayanensis)	Dictyosperma_album))	Dypsis_decaryi)	(Prestoea_acuminata	(Oenocarpus_minor	Oenocarpus_bataua))))))	Sabal_domingensis)	Pseudophoenix_vinifera))))	Serenoa_repens))	Kingia_australis);
((Roystonea_regia	((Leopoldinia_pulchra	(Manicaria_saccifera	(Geonoma_undata	Pelagodoxa_henryana)))	(((((((Veitchia_spiralis	Burretiokentia_grandiflora)	Kentiopsis_piersoniorum)	(Dypsis_decaryi	(Hydriastele_microspadix	Heterospathe_cagayanensis)))	Dictyosperma_album)	(Prestoea_acuminata	(Oenocarpus_minor	Oenocarpus_bataua)))	((((((Serenoa_repens	Sabal_domingensis)	Pseudophoenix_vinifera)	Iriartea_deltoidea)	(Nypa_fruticans	Calamus_caryotoides))	Chamaedorea_seifrizii)	(Orania_palindan	(Sclerosperma_profizianum	Podococcus_barteri))))	(((Reinhardtia_simplex	(Reinhardtia_paiewonskiana	Reinhardtia_latisecta))	((Elaeis_guineensis	Elaeis_oleifera)	Bactris_major))	Attalea_speciosa))))	Kingia_australis);
((Nypa_fruticans	(Iriartea_deltoidea	(Chamaedorea_seifrizii	((((Orania_palindan	(Sclerosperma_profizianum	Podococcus_barteri))	((((Reinhardtia_simplex	(Reinhardtia_paiewonskiana	Reinhardtia_latisecta))	(((Elaeis_guineensis	Elaeis_oleifera)	Bactris_major)	Attalea_speciosa))	(Roystonea_regia	(Leopoldinia_pulchra	(Manicaria_saccifera	(Geonoma_undata	Pelagodoxa_henryana)))))	(((((Veitchia_spiralis	Burretiokentia_grandiflora)	Kentiopsis_piersoniorum)	((Hydriastele_microspadix	Heterospathe_cagayanensis)	Dictyosperma_album))	Dypsis_decaryi)	(Prestoea_acuminata	(Oenocarpus_minor	Oenocarpus_bataua)))))	(Serenoa_repens	Sabal_domingensis))	(Calamus_caryotoides	Pseudophoenix_vinifera)))))	Kingia_australis);
((Sabal_domingensis	((Nypa_fruticans	(Chamaedorea_seifrizii	(((Podococcus_barteri	Sclerosperma_profizianum)	Orania_palindan)	((((((Elaeis_oleifera	Elaeis_guineensis)	Bactris_major)	(Reinhardtia_simplex	(Reinhardtia_latisecta	Reinhardtia_paiewonskiana)))	Attalea_speciosa)	((Manicaria_saccifera	(Leopoldinia_pulchra	(Pelagodoxa_henryana	Geonoma_undata)))	((Oenocarpus_bataua	Oenocarpus_minor)	(Prestoea_acuminata	(Dypsis_decaryi	((Dictyosperma_album	Heterospathe_cagayanensis)	(Hydriastele_microspadix	((Veitchia_spiralis	Burretiokentia_grandiflora)	Kentiopsis_piersoniorum))))))))	Roystonea_regia))))	((Calamus_caryotoides	(Serenoa_repens	Iriartea_deltoidea))	Pseudophoenix_vinifera)))	Kingia_australis);
((Nypa_fruticans	(((Serenoa_repens	Sabal_domingensis)	(((Podococcus_barteri	Sclerosperma_profizianum)	Orania_palindan)	((((((Elaeis_oleifera	Elaeis_guineensis)	Bactris_major)	(Reinhardtia_simplex	(Reinhardtia_latisecta	Reinhardtia_paiewonskiana)))	Attalea_speciosa)	(((Leopoldinia_pulchra	(Geonoma_undata	Manicaria_saccifera))	Pelagodoxa_henryana)	(((Oenocarpus_bataua	Prestoea_acuminata)	Oenocarpus_minor)	(Dypsis_decaryi	(Dictyosperma_album	(Heterospathe_cagayanensis	(Hydriastele_microspadix	((Veitchia_spiralis	Burretiokentia_grandiflora)	Kentiopsis_piersoniorum))))))))	Roystonea_regia)))	((Chamaedorea_seifrizii	Iriartea_deltoidea)	(Calamus_caryotoides	Pseudophoenix_vinifera))))	Kingia_australis);
((Nypa_fruticans	(Iriartea_deltoidea	(Chamaedorea_seifrizii	(((Serenoa_repens	Sabal_domingensis)	(((Podococcus_barteri	Sclerosperma_profizianum)	Orania_palindan)	(((Prestoea_acuminata	(Oenocarpus_minor	Oenocarpus_bataua))	(Dypsis_decaryi	((Hydriastele_microspadix	((Veitchia_spiralis	Burretiokentia_grandiflora)	Kentiopsis_piersoniorum))	(Dictyosperma_album	Heterospathe_cagayanensis))))	(((((Elaeis_oleifera	Elaeis_guineensis)	Bactris_major)	(Reinhardtia_simplex	(Reinhardtia_latisecta	Reinhardtia_paiewonskiana)))	Attalea_speciosa)	(((Leopoldinia_pulchra	Manicaria_saccifera)	(Geonoma_undata	Pelagodoxa_henryana))	Roystonea_regia)))))	(Calamus_caryotoides	Pseudophoenix_vinifera)))))	Kingia_australis);
((Nypa_fruticans	((Chamaedorea_seifrizii	(((((((Elaeis_oleifera	Elaeis_guineensis)	Bactris_major)	(Reinhardtia_simplex	(Reinhardtia_latisecta	Reinhardtia_paiewonskiana)))	Attalea_speciosa)	(((Manicaria_saccifera	(Geonoma_undata	Pelagodoxa_henryana))	Roystonea_regia)	Leopoldinia_pulchra))	(Podococcus_barteri	Sclerosperma_profizianum))	(Orania_palindan	((Prestoea_acuminata	(Oenocarpus_minor	Oenocarpus_bataua))	(Dictyosperma_album	(Heterospathe_cagayanensis	(Dypsis_decaryi	(((Veitchia_spiralis	Burretiokentia_grandiflora)	Kentiopsis_piersoniorum)	Hydriastele_microspadix))))))))	((((Serenoa_repens	Sabal_domingensis)	Pseudophoenix_vinifera)	Iriartea_deltoidea)	Calamus_caryotoides)))	Kingia_australis);
((Nypa_fruticans	((Chamaedorea_seifrizii	((Orania_palindan	(Podococcus_barteri	Sclerosperma_profizianum))	(((Oenocarpus_minor	Oenocarpus_bataua)	((((((Veitchia_spiralis	Burretiokentia_grandiflora)	Kentiopsis_piersoniorum)	Hydriastele_microspadix)	(Dictyosperma_album	Heterospathe_cagayanensis))	Dypsis_decaryi)	Prestoea_acuminata))	(((Bactris_major	((Reinhardtia_simplex	(Reinhardtia_latisecta	Reinhardtia_paiewonskiana))	(Elaeis_oleifera	Elaeis_guineensis)))	Attalea_speciosa)	((Leopoldinia_pulchra	Manicaria_saccifera)	(Geonoma_undata	(Pelagodoxa_henryana	Roystonea_regia)))))))	(((Serenoa_repens	Sabal_domingensis)	(Pseudophoenix_vinifera	Iriartea_deltoidea))	Calamus_caryotoides)))	Kingia_australis);
((Nypa_fruticans	(((Reinhardtia_simplex	(Reinhardtia_latisecta	Reinhardtia_paiewonskiana))	(Attalea_speciosa	(Bactris_major	(Elaeis_oleifera	Elaeis_guineensis))))	((((((Iriartea_deltoidea	(Calamus_caryotoides	Chamaedorea_seifrizii))	(Pseudophoenix_vinifera	(Serenoa_repens	Sabal_domingensis)))	(Orania_palindan	(Podococcus_barteri	Sclerosperma_profizianum)))	((((Heterospathe_cagayanensis	(Hydriastele_microspadix	((Veitchia_spiralis	Burretiokentia_grandiflora)	Kentiopsis_piersoniorum)))	Dictyosperma_album)	Dypsis_decaryi)	(Prestoea_acuminata	(Oenocarpus_minor	Oenocarpus_bataua))))	(Pelagodoxa_henryana	(Leopoldinia_pulchra	(Manicaria_saccifera	Geonoma_undata))))	Roystonea_regia)))	Kingia_australis);
((Calamus_caryotoides	(Leopoldinia_pulchra	((Chamaedorea_seifrizii	((((Pseudophoenix_vinifera	(((((Veitchia_spiralis	(Burretiokentia_grandiflora	Kentiopsis_piersoniorum))	(Hydriastele_microspadix	Heterospathe_cagayanensis))	Dictyosperma_album)	Dypsis_decaryi)	(Prestoea_acuminata	(Oenocarpus_minor	Oenocarpus_bataua))))	Orania_palindan)	((Roystonea_regia	((Serenoa_repens	Sabal_domingensis)	(Pelagodoxa_henryana	(Manicaria_saccifera	Geonoma_undata))))	((Attalea_speciosa	((Bactris_major	(Elaeis_oleifera	Elaeis_guineensis))	(Reinhardtia_simplex	(Reinhardtia_latisecta	Reinhardtia_paiewonskiana))))	(Podococcus_barteri	Sclerosperma_profizianum))))	Iriartea_deltoidea))	Nypa_fruticans)))	Kingia_australis);
((Pseudophoenix_vinifera	(Calamus_caryotoides	((Iriartea_deltoidea	Chamaedorea_seifrizii)	((Serenoa_repens	Sabal_domingensis)	(((((((Kentiopsis_piersoniorum	(Veitchia_spiralis	Burretiokentia_grandiflora))	Heterospathe_cagayanensis)	(Hydriastele_microspadix	Dictyosperma_album))	Dypsis_decaryi)	(Prestoea_acuminata	(Oenocarpus_minor	Oenocarpus_bataua)))	((Podococcus_barteri	Sclerosperma_profizianum)	Orania_palindan))	(((Manicaria_saccifera	(Geonoma_undata	Pelagodoxa_henryana))	((Reinhardtia_latisecta	(Reinhardtia_paiewonskiana	Reinhardtia_simplex))	(Attalea_speciosa	(Bactris_major	(Elaeis_oleifera	Elaeis_guineensis)))))	(Leopoldinia_pulchra	(Nypa_fruticans	Roystonea_regia))))))))	Kingia_australis);
((Calamus_caryotoides	(((Sabal_domingensis	((((Dictyosperma_album	(Hydriastele_microspadix	((Kentiopsis_piersoniorum	(Veitchia_spiralis	(Burretiokentia_grandiflora	Dypsis_decaryi)))	Heterospathe_cagayanensis)))	(Prestoea_acuminata	(Oenocarpus_minor	Oenocarpus_bataua)))	((Podococcus_barteri	Sclerosperma_profizianum)	Orania_palindan))	(((Reinhardtia_simplex	(Reinhardtia_latisecta	Reinhardtia_paiewonskiana))	(Attalea_speciosa	(Bactris_major	(Elaeis_oleifera	Elaeis_guineensis))))	((Nypa_fruticans	Roystonea_regia)	(Leopoldinia_pulchra	(Manicaria_saccifera	(Geonoma_undata	Pelagodoxa_henryana)))))))	(Iriartea_deltoidea	Chamaedorea_seifrizii))	(Serenoa_repens	Pseudophoenix_vinifera)))	Kingia_australis);
((Nypa_fruticans	(((((Serenoa_repens	Sabal_domingensis)	(Iriartea_deltoidea	Pseudophoenix_vinifera))	(Calamus_caryotoides	Chamaedorea_seifrizii))	((Podococcus_barteri	Sclerosperma_profizianum)	Orania_palindan))	(((Roystonea_regia	((Leopoldinia_pulchra	(Geonoma_undata	Pelagodoxa_henryana))	Manicaria_saccifera))	(Attalea_speciosa	((Bactris_major	(Elaeis_oleifera	Elaeis_guineensis))	(Reinhardtia_simplex	(Reinhardtia_latisecta	Reinhardtia_paiewonskiana)))))	(((Dictyosperma_album	(((Kentiopsis_piersoniorum	Hydriastele_microspadix)	(Veitchia_spiralis	Burretiokentia_grandiflora))	Heterospathe_cagayanensis))	Dypsis_decaryi)	(Prestoea_acuminata	(Oenocarpus_minor	Oenocarpus_bataua))))))	Kingia_australis);
((Nypa_fruticans	((((Serenoa_repens	Sabal_domingensis)	(Chamaedorea_seifrizii	(((Podococcus_barteri	Sclerosperma_profizianum)	Orania_palindan)	((((((Elaeis_guineensis	Elaeis_oleifera)	Bactris_major)	((Reinhardtia_latisecta	Reinhardtia_paiewonskiana)	Reinhardtia_simplex))	Attalea_speciosa)	((Dypsis_decaryi	(Dictyosperma_album	((Hydriastele_microspadix	Heterospathe_cagayanensis)	(Kentiopsis_piersoniorum	(Veitchia_spiralis	Burretiokentia_grandiflora)))))	((Oenocarpus_minor	Oenocarpus_bataua)	Prestoea_acuminata)))	(Roystonea_regia	(Manicaria_saccifera	((Geonoma_undata	Pelagodoxa_henryana)	Leopoldinia_pulchra)))))))	Pseudophoenix_vinifera)	(Calamus_caryotoides	Iriartea_deltoidea)))	Kingia_australis);
((Roystonea_regia	((Manicaria_saccifera	(Geonoma_undata	Pelagodoxa_henryana))	(((((Elaeis_guineensis	Elaeis_oleifera)	Bactris_major)	((Reinhardtia_latisecta	Reinhardtia_paiewonskiana)	Reinhardtia_simplex))	Attalea_speciosa)	(((((Nypa_fruticans	(Leopoldinia_pulchra	Calamus_caryotoides))	((Pseudophoenix_vinifera	Iriartea_deltoidea)	(Serenoa_repens	Sabal_domingensis)))	Chamaedorea_seifrizii)	((Podococcus_barteri	Sclerosperma_profizianum)	Orania_palindan))	((Dypsis_decaryi	(Dictyosperma_album	(Heterospathe_cagayanensis	(((Veitchia_spiralis	Burretiokentia_grandiflora)	Kentiopsis_piersoniorum)	Hydriastele_microspadix))))	((Oenocarpus_minor	Oenocarpus_bataua)	Prestoea_acuminata))))))	Kingia_australis);
((Nypa_fruticans	(Roystonea_regia	((Leopoldinia_pulchra	(Manicaria_saccifera	(Geonoma_undata	Pelagodoxa_henryana)))	(((((Elaeis_guineensis	Elaeis_oleifera)	Bactris_major)	((Reinhardtia_latisecta	Reinhardtia_paiewonskiana)	Reinhardtia_simplex))	Attalea_speciosa)	(((((Pseudophoenix_vinifera	(Chamaedorea_seifrizii	Calamus_caryotoides))	Iriartea_deltoidea)	(Serenoa_repens	Sabal_domingensis))	((Podococcus_barteri	Sclerosperma_profizianum)	Orania_palindan))	((Oenocarpus_minor	Oenocarpus_bataua)	(Prestoea_acuminata	(Dypsis_decaryi	(Dictyosperma_album	(Heterospathe_cagayanensis	(((Veitchia_spiralis	Burretiokentia_grandiflora)	Kentiopsis_piersoniorum)	Hydriastele_microspadix)))))))))))	Kingia_australis);
((Nypa_fruticans	(((Calamus_caryotoides	(Serenoa_repens	Sabal_domingensis))	((Chamaedorea_seifrizii	Iriartea_deltoidea)	Pseudophoenix_vinifera))	(((Podococcus_barteri	Sclerosperma_profizianum)	Orania_palindan)	(((Oenocarpus_minor	(Prestoea_acuminata	Oenocarpus_bataua))	(Dypsis_decaryi	((((Veitchia_spiralis	Burretiokentia_grandiflora)	Kentiopsis_piersoniorum)	Hydriastele_microspadix)	(Dictyosperma_album	Heterospathe_cagayanensis))))	((Roystonea_regia	(((Manicaria_saccifera	Geonoma_undata)	Leopoldinia_pulchra)	Pelagodoxa_henryana))	((((Elaeis_guineensis	Elaeis_oleifera)	Bactris_major)	((Reinhardtia_latisecta	Reinhardtia_paiewonskiana)	Reinhardtia_simplex))	Attalea_speciosa))))))	Kingia_australis);
((Nypa_fruticans	(((Chamaedorea_seifrizii	Iriartea_deltoidea)	Pseudophoenix_vinifera)	(Calamus_caryotoides	((((Roystonea_regia	((Manicaria_saccifera	Leopoldinia_pulchra)	(Geonoma_undata	Pelagodoxa_henryana)))	((((Elaeis_guineensis	Elaeis_oleifera)	Bactris_major)	((Reinhardtia_latisecta	Reinhardtia_paiewonskiana)	Reinhardtia_simplex))	Attalea_speciosa))	(((Podococcus_barteri	Sclerosperma_profizianum)	Orania_palindan)	((Prestoea_acuminata	(Oenocarpus_bataua	Oenocarpus_minor))	(Dypsis_decaryi	(((Veitchia_spiralis	Burretiokentia_grandiflora)	Kentiopsis_piersoniorum)	((Heterospathe_cagayanensis	Hydriastele_microspadix)	Dictyosperma_album))))))	(Serenoa_repens	Sabal_domingensis)))))	Kingia_australis);
((Nypa_fruticans	((Chamaedorea_seifrizii	(((Podococcus_barteri	Sclerosperma_profizianum)	Orania_palindan)	((((Oenocarpus_bataua	Oenocarpus_minor)	Prestoea_acuminata)	(Dictyosperma_album	(((Dypsis_decaryi	Heterospathe_cagayanensis)	((Veitchia_spiralis	Burretiokentia_grandiflora)	Kentiopsis_piersoniorum))	Hydriastele_microspadix)))	((Roystonea_regia	(Manicaria_saccifera	(Geonoma_undata	Pelagodoxa_henryana)))	((((Elaeis_guineensis	Elaeis_oleifera)	Bactris_major)	(Reinhardtia_latisecta	(Reinhardtia_paiewonskiana	Reinhardtia_simplex)))	Attalea_speciosa)))))	((Pseudophoenix_vinifera	((Serenoa_repens	Sabal_domingensis)	Iriartea_deltoidea))	(Leopoldinia_pulchra	Calamus_caryotoides))))	Kingia_australis);
((Calamus_caryotoides	((Sabal_domingensis	((Chamaedorea_seifrizii	Iriartea_deltoidea)	(Nypa_fruticans	(((Roystonea_regia	(Leopoldinia_pulchra	(Manicaria_saccifera	(Geonoma_undata	Pelagodoxa_henryana))))	((Reinhardtia_simplex	(Reinhardtia_latisecta	Reinhardtia_paiewonskiana))	(Attalea_speciosa	((Elaeis_guineensis	Elaeis_oleifera)	Bactris_major))))	(((Podococcus_barteri	Sclerosperma_profizianum)	Orania_palindan)	(((Oenocarpus_bataua	Oenocarpus_minor)	Prestoea_acuminata)	((Dictyosperma_album	(((Veitchia_spiralis	Burretiokentia_grandiflora)	Kentiopsis_piersoniorum)	(Heterospathe_cagayanensis	Hydriastele_microspadix)))	Dypsis_decaryi)))))))	(Serenoa_repens	Pseudophoenix_vinifera)))	Kingia_australis);
((Nypa_fruticans	((Calamus_caryotoides	Chamaedorea_seifrizii)	(Iriartea_deltoidea	(Pseudophoenix_vinifera	((((((Podococcus_barteri	Sclerosperma_profizianum)	Orania_palindan)	((Leopoldinia_pulchra	(Manicaria_saccifera	(Geonoma_undata	Pelagodoxa_henryana)))	(((Oenocarpus_bataua	Oenocarpus_minor)	Prestoea_acuminata)	(Dictyosperma_album	(Dypsis_decaryi	((Heterospathe_cagayanensis	Hydriastele_microspadix)	((Veitchia_spiralis	Burretiokentia_grandiflora)	Kentiopsis_piersoniorum)))))))	(Attalea_speciosa	(((Elaeis_guineensis	Elaeis_oleifera)	Bactris_major)	(Reinhardtia_simplex	(Reinhardtia_latisecta	Reinhardtia_paiewonskiana)))))	Roystonea_regia)	(Serenoa_repens	Sabal_domingensis))))))	Kingia_australis);
((Nypa_fruticans	((Calamus_caryotoides	Chamaedorea_seifrizii)	((((Podococcus_barteri	Sclerosperma_profizianum)	((((Attalea_speciosa	(Bactris_major	(Elaeis_guineensis	Elaeis_oleifera)))	(Reinhardtia_simplex	(Reinhardtia_latisecta	Reinhardtia_paiewonskiana)))	Leopoldinia_pulchra)	((Pelagodoxa_henryana	Roystonea_regia)	(Manicaria_saccifera	Geonoma_undata))))	((((Oenocarpus_bataua	Oenocarpus_minor)	Prestoea_acuminata)	((Hydriastele_microspadix	(Dypsis_decaryi	(Heterospathe_cagayanensis	((Veitchia_spiralis	Burretiokentia_grandiflora)	Kentiopsis_piersoniorum))))	Dictyosperma_album))	Orania_palindan))	(((Serenoa_repens	Sabal_domingensis)	Pseudophoenix_vinifera)	Iriartea_deltoidea))))	Kingia_australis);
((Nypa_fruticans	((Iriartea_deltoidea	Chamaedorea_seifrizii)	(((((Attalea_speciosa	((Bactris_major	(Elaeis_guineensis	Elaeis_oleifera))	(Reinhardtia_simplex	(Reinhardtia_latisecta	Reinhardtia_paiewonskiana))))	(Roystonea_regia	(Pelagodoxa_henryana	((Leopoldinia_pulchra	Manicaria_saccifera)	Geonoma_undata))))	((((Oenocarpus_bataua	Oenocarpus_minor)	Prestoea_acuminata)	(Dypsis_decaryi	(((Veitchia_spiralis	Burretiokentia_grandiflora)	Kentiopsis_piersoniorum)	(Dictyosperma_album	(Heterospathe_cagayanensis	Hydriastele_microspadix)))))	(Orania_palindan	(Podococcus_barteri	Sclerosperma_profizianum))))	((Serenoa_repens	Sabal_domingensis)	Pseudophoenix_vinifera))	Calamus_caryotoides)))	Kingia_australis);
((Nypa_fruticans	((Attalea_speciosa	(((Reinhardtia_paiewonskiana	Reinhardtia_latisecta)	Reinhardtia_simplex)	(Bactris_major	(Elaeis_guineensis	Elaeis_oleifera))))	(((((Chamaedorea_seifrizii	Iriartea_deltoidea)	(((Pseudophoenix_vinifera	Calamus_caryotoides)	Serenoa_repens)	Sabal_domingensis))	(Orania_palindan	(Sclerosperma_profizianum	Podococcus_barteri)))	((Dypsis_decaryi	(((Kentiopsis_piersoniorum	(Burretiokentia_grandiflora	Veitchia_spiralis))	Hydriastele_microspadix)	(Heterospathe_cagayanensis	Dictyosperma_album)))	((Oenocarpus_bataua	Oenocarpus_minor)	Prestoea_acuminata)))	(((Pelagodoxa_henryana	Geonoma_undata)	(Leopoldinia_pulchra	Manicaria_saccifera))	Roystonea_regia))))	Kingia_australis);
((Nypa_fruticans	(Roystonea_regia	(((Attalea_speciosa	(Bactris_major	((Elaeis_guineensis	Elaeis_oleifera)	((Reinhardtia_paiewonskiana	Reinhardtia_latisecta)	Reinhardtia_simplex))))	((((Pseudophoenix_vinifera	(Chamaedorea_seifrizii	Iriartea_deltoidea))	(Serenoa_repens	Sabal_domingensis))	(Orania_palindan	(Sclerosperma_profizianum	Podococcus_barteri)))	((((Heterospathe_cagayanensis	((Veitchia_spiralis	(Kentiopsis_piersoniorum	Burretiokentia_grandiflora))	Dypsis_decaryi))	Hydriastele_microspadix)	Dictyosperma_album)	((Oenocarpus_bataua	Oenocarpus_minor)	Prestoea_acuminata))))	((Pelagodoxa_henryana	Geonoma_undata)	((Calamus_caryotoides	Leopoldinia_pulchra)	Manicaria_saccifera)))))	Kingia_australis);
((Nypa_fruticans	((Calamus_caryotoides	(Pseudophoenix_vinifera	(Chamaedorea_seifrizii	Iriartea_deltoidea)))	((Serenoa_repens	Sabal_domingensis)	((Orania_palindan	(Sclerosperma_profizianum	Podococcus_barteri))	((((((Burretiokentia_grandiflora	Veitchia_spiralis)	Kentiopsis_piersoniorum)	((Heterospathe_cagayanensis	Hydriastele_microspadix)	Dictyosperma_album))	Dypsis_decaryi)	((Oenocarpus_bataua	Oenocarpus_minor)	Prestoea_acuminata))	((Attalea_speciosa	(Bactris_major	((Elaeis_guineensis	Elaeis_oleifera)	((Reinhardtia_paiewonskiana	Reinhardtia_latisecta)	Reinhardtia_simplex))))	(Leopoldinia_pulchra	(((Pelagodoxa_henryana	Geonoma_undata)	Manicaria_saccifera)	Roystonea_regia))))))))	Kingia_australis);
((Nypa_fruticans	(((Orania_palindan	(Sclerosperma_profizianum	Podococcus_barteri))	((((Pelagodoxa_henryana	Geonoma_undata)	((Calamus_caryotoides	Leopoldinia_pulchra)	Manicaria_saccifera))	Roystonea_regia)	((Attalea_speciosa	(((Reinhardtia_paiewonskiana	Reinhardtia_latisecta)	Reinhardtia_simplex)	(Bactris_major	(Elaeis_guineensis	Elaeis_oleifera))))	((Dictyosperma_album	(Hydriastele_microspadix	(((Veitchia_spiralis	(Kentiopsis_piersoniorum	Burretiokentia_grandiflora))	Dypsis_decaryi)	Heterospathe_cagayanensis)))	((Oenocarpus_bataua	Oenocarpus_minor)	Prestoea_acuminata)))))	(((Iriartea_deltoidea	Pseudophoenix_vinifera)	(Serenoa_repens	Sabal_domingensis))	Chamaedorea_seifrizii)))	Kingia_australis);
((Nypa_fruticans	(Calamus_caryotoides	((((Serenoa_repens	Sabal_domingensis)	Pseudophoenix_vinifera)	((Orania_palindan	((Dypsis_decaryi	(((Hydriastele_microspadix	Heterospathe_cagayanensis)	Dictyosperma_album)	(Kentiopsis_piersoniorum	(Burretiokentia_grandiflora	Veitchia_spiralis))))	((Oenocarpus_bataua	Oenocarpus_minor)	Prestoea_acuminata)))	((Sclerosperma_profizianum	Podococcus_barteri)	(((Manicaria_saccifera	((Pelagodoxa_henryana	Geonoma_undata)	Leopoldinia_pulchra))	Roystonea_regia)	(((Bactris_major	(Elaeis_guineensis	Elaeis_oleifera))	((Reinhardtia_paiewonskiana	Reinhardtia_latisecta)	Reinhardtia_simplex))	Attalea_speciosa)))))	(Iriartea_deltoidea	Chamaedorea_seifrizii))))	Kingia_australis);
((Pseudophoenix_vinifera	(((Calamus_caryotoides	(Nypa_fruticans	(Chamaedorea_seifrizii	((Orania_palindan	(Sclerosperma_profizianum	Podococcus_barteri))	((((((Leopoldinia_pulchra	Manicaria_saccifera)	Geonoma_undata)	Pelagodoxa_henryana)	Roystonea_regia)	(((Reinhardtia_paiewonskiana	Reinhardtia_latisecta)	Reinhardtia_simplex)	(Attalea_speciosa	(Bactris_major	(Elaeis_guineensis	Elaeis_oleifera)))))	((Dypsis_decaryi	((Heterospathe_cagayanensis	(Kentiopsis_piersoniorum	Dictyosperma_album))	(Hydriastele_microspadix	(Burretiokentia_grandiflora	Veitchia_spiralis))))	((Oenocarpus_bataua	Oenocarpus_minor)	Prestoea_acuminata)))))))	Iriartea_deltoidea)	(Serenoa_repens	Sabal_domingensis)))	Kingia_australis);
((Pseudophoenix_vinifera	(((Orania_palindan	((Oenocarpus_bataua	Oenocarpus_minor)	(Prestoea_acuminata	(Dypsis_decaryi	((Heterospathe_cagayanensis	Dictyosperma_album)	((Burretiokentia_grandiflora	Veitchia_spiralis)	(Kentiopsis_piersoniorum	Hydriastele_microspadix)))))))	(((Attalea_speciosa	(Bactris_major	((Reinhardtia_latisecta	(Reinhardtia_simplex	(Leopoldinia_pulchra	Reinhardtia_paiewonskiana)))	(Elaeis_guineensis	Elaeis_oleifera))))	((Roystonea_regia	(Geonoma_undata	Pelagodoxa_henryana))	(Sclerosperma_profizianum	Podococcus_barteri)))	Manicaria_saccifera))	((Iriartea_deltoidea	(Calamus_caryotoides	(Nypa_fruticans	Chamaedorea_seifrizii)))	(Serenoa_repens	Sabal_domingensis))))	Kingia_australis);
((Burretiokentia_grandiflora	((((Heterospathe_cagayanensis	Hydriastele_microspadix)	(((((Oenocarpus_bataua	Oenocarpus_minor)	Prestoea_acuminata)	((Chamaedorea_seifrizii	((Orania_palindan	(Sclerosperma_profizianum	Podococcus_barteri))	((Nypa_fruticans	(((Elaeis_guineensis	Elaeis_oleifera)	Bactris_major)	(Attalea_speciosa	(Reinhardtia_simplex	(Reinhardtia_latisecta	Reinhardtia_paiewonskiana)))))	(Roystonea_regia	(Manicaria_saccifera	((Geonoma_undata	Pelagodoxa_henryana)	Leopoldinia_pulchra))))))	(Calamus_caryotoides	((Serenoa_repens	Sabal_domingensis)	(Pseudophoenix_vinifera	Iriartea_deltoidea)))))	Dypsis_decaryi)	Dictyosperma_album))	Kentiopsis_piersoniorum)	Veitchia_spiralis))	Kingia_australis);
((Calamus_caryotoides	((Chamaedorea_seifrizii	(Iriartea_deltoidea	(((((((((Elaeis_guineensis	Elaeis_oleifera)	(Reinhardtia_simplex	(Reinhardtia_latisecta	Reinhardtia_paiewonskiana)))	Bactris_major)	Attalea_speciosa)	Nypa_fruticans)	(Roystonea_regia	(Manicaria_saccifera	((Geonoma_undata	Pelagodoxa_henryana)	Leopoldinia_pulchra))))	(Orania_palindan	(Sclerosperma_profizianum	Podococcus_barteri)))	((Dypsis_decaryi	((((Kentiopsis_piersoniorum	(Veitchia_spiralis	Burretiokentia_grandiflora))	Hydriastele_microspadix)	Heterospathe_cagayanensis)	Dictyosperma_album))	((Oenocarpus_bataua	Oenocarpus_minor)	Prestoea_acuminata)))	Sabal_domingensis)))	(Serenoa_repens	Pseudophoenix_vinifera)))	Kingia_australis);
(((Oenocarpus_bataua	Oenocarpus_minor)	((Prestoea_acuminata	(Dypsis_decaryi	(((Kentiopsis_piersoniorum	(Veitchia_spiralis	Burretiokentia_grandiflora))	Hydriastele_microspadix)	(Heterospathe_cagayanensis	Dictyosperma_album))))	((((((Elaeis_guineensis	Elaeis_oleifera)	(Reinhardtia_simplex	(Reinhardtia_latisecta	Reinhardtia_paiewonskiana)))	Bactris_major)	Attalea_speciosa)	(Roystonea_regia	(Manicaria_saccifera	((Geonoma_undata	Pelagodoxa_henryana)	Leopoldinia_pulchra))))	((Nypa_fruticans	(Orania_palindan	(Sclerosperma_profizianum	Podococcus_barteri)))	((Calamus_caryotoides	(Chamaedorea_seifrizii	(Pseudophoenix_vinifera	Iriartea_deltoidea)))	(Serenoa_repens	Sabal_domingensis))))))	Kingia_australis);
((Roystonea_regia	((((Manicaria_saccifera	Geonoma_undata)	Leopoldinia_pulchra)	((Attalea_speciosa	((Reinhardtia_latisecta	(Reinhardtia_paiewonskiana	Reinhardtia_simplex))	((Elaeis_oleifera	Elaeis_guineensis)	Bactris_major)))	((((((Kentiopsis_piersoniorum	(Burretiokentia_grandiflora	Veitchia_spiralis))	(Heterospathe_cagayanensis	Hydriastele_microspadix))	Dictyosperma_album)	Dypsis_decaryi)	(Prestoea_acuminata	(Oenocarpus_bataua	Oenocarpus_minor)))	((Orania_palindan	(Nypa_fruticans	(((Serenoa_repens	Sabal_domingensis)	Pseudophoenix_vinifera)	((Chamaedorea_seifrizii	Iriartea_deltoidea)	Calamus_caryotoides))))	(Sclerosperma_profizianum	Podococcus_barteri)))))	Pelagodoxa_henryana))	Kingia_australis);
((Hydriastele_microspadix	((Kentiopsis_piersoniorum	(Burretiokentia_grandiflora	Veitchia_spiralis))	(Heterospathe_cagayanensis	((Dypsis_decaryi	((Prestoea_acuminata	(Oenocarpus_bataua	Oenocarpus_minor))	((Roystonea_regia	((((Elaeis_oleifera	Elaeis_guineensis)	Bactris_major)	(Attalea_speciosa	(Reinhardtia_simplex	(Reinhardtia_latisecta	Reinhardtia_paiewonskiana))))	((Nypa_fruticans	((Serenoa_repens	Sabal_domingensis)	(Pseudophoenix_vinifera	(Iriartea_deltoidea	(Calamus_caryotoides	Chamaedorea_seifrizii)))))	((Podococcus_barteri	Sclerosperma_profizianum)	Orania_palindan))))	((Manicaria_saccifera	(Pelagodoxa_henryana	Geonoma_undata))	Leopoldinia_pulchra))))	Dictyosperma_album))))	Kingia_australis);
((Burretiokentia_grandiflora	(Veitchia_spiralis	(((Dypsis_decaryi	Heterospathe_cagayanensis)	((((Prestoea_acuminata	(Oenocarpus_bataua	Oenocarpus_minor))	(((Podococcus_barteri	Sclerosperma_profizianum)	Orania_palindan)	((((((Manicaria_saccifera	Geonoma_undata)	Leopoldinia_pulchra)	Pelagodoxa_henryana)	Roystonea_regia)	(Attalea_speciosa	((Reinhardtia_simplex	(Reinhardtia_latisecta	Reinhardtia_paiewonskiana))	((Elaeis_oleifera	Elaeis_guineensis)	Bactris_major))))	(Sabal_domingensis	(Pseudophoenix_vinifera	(((Calamus_caryotoides	Nypa_fruticans)	(Serenoa_repens	Iriartea_deltoidea))	Chamaedorea_seifrizii))))))	Dictyosperma_album)	Hydriastele_microspadix))	Kentiopsis_piersoniorum)))	Kingia_australis);
((Oenocarpus_bataua	(Oenocarpus_minor	((((((Manicaria_saccifera	(Leopoldinia_pulchra	(Geonoma_undata	Pelagodoxa_henryana)))	Roystonea_regia)	(Attalea_speciosa	((Reinhardtia_simplex	(Reinhardtia_latisecta	Reinhardtia_paiewonskiana))	((Elaeis_oleifera	Elaeis_guineensis)	Bactris_major))))	(((Pseudophoenix_vinifera	(Serenoa_repens	Sabal_domingensis))	(((Chamaedorea_seifrizii	Calamus_caryotoides)	Iriartea_deltoidea)	Nypa_fruticans))	((Podococcus_barteri	Sclerosperma_profizianum)	Orania_palindan)))	(Dictyosperma_album	(Hydriastele_microspadix	(((Burretiokentia_grandiflora	Kentiopsis_piersoniorum)	Veitchia_spiralis)	(Dypsis_decaryi	Heterospathe_cagayanensis)))))	Prestoea_acuminata)))	Kingia_australis);
((Oenocarpus_bataua	(Oenocarpus_minor	((((((Manicaria_saccifera	(Leopoldinia_pulchra	(Geonoma_undata	Pelagodoxa_henryana)))	Roystonea_regia)	((Reinhardtia_simplex	(Reinhardtia_latisecta	Reinhardtia_paiewonskiana))	(((Elaeis_oleifera	Elaeis_guineensis)	Bactris_major)	Attalea_speciosa)))	((((Calamus_caryotoides	Pseudophoenix_vinifera)	(Serenoa_repens	Sabal_domingensis))	(Iriartea_deltoidea	Nypa_fruticans))	(Chamaedorea_seifrizii	((Podococcus_barteri	Sclerosperma_profizianum)	Orania_palindan))))	(Dictyosperma_album	(Heterospathe_cagayanensis	(Dypsis_decaryi	(Hydriastele_microspadix	(Kentiopsis_piersoniorum	(Veitchia_spiralis	Burretiokentia_grandiflora)))))))	Prestoea_acuminata)))	Kingia_australis);
((Calamus_caryotoides	(Nypa_fruticans	((((Podococcus_barteri	Sclerosperma_profizianum)	Orania_palindan)	((((((Heterospathe_cagayanensis	Hydriastele_microspadix)	(Kentiopsis_piersoniorum	(Veitchia_spiralis	Burretiokentia_grandiflora)))	Dictyosperma_album)	Dypsis_decaryi)	(Prestoea_acuminata	(Oenocarpus_bataua	Oenocarpus_minor)))	(((Reinhardtia_simplex	(Reinhardtia_latisecta	Reinhardtia_paiewonskiana))	(((Elaeis_oleifera	Elaeis_guineensis)	Bactris_major)	Attalea_speciosa))	((Manicaria_saccifera	(Leopoldinia_pulchra	(Geonoma_undata	Pelagodoxa_henryana)))	Roystonea_regia))))	((Iriartea_deltoidea	(Chamaedorea_seifrizii	Pseudophoenix_vinifera))	(Serenoa_repens	Sabal_domingensis)))))	Kingia_australis);
((Nypa_fruticans	(((Pseudophoenix_vinifera	(Iriartea_deltoidea	Chamaedorea_seifrizii))	(Serenoa_repens	Sabal_domingensis))	((((Podococcus_barteri	Sclerosperma_profizianum)	Orania_palindan)	(((Oenocarpus_bataua	Oenocarpus_minor)	(((((Heterospathe_cagayanensis	Hydriastele_microspadix)	(Kentiopsis_piersoniorum	(Veitchia_spiralis	Burretiokentia_grandiflora)))	Dictyosperma_album)	Dypsis_decaryi)	Prestoea_acuminata))	((Attalea_speciosa	((Reinhardtia_simplex	(Reinhardtia_latisecta	Reinhardtia_paiewonskiana))	((Elaeis_oleifera	Elaeis_guineensis)	Bactris_major)))	((Manicaria_saccifera	(Leopoldinia_pulchra	(Geonoma_undata	Pelagodoxa_henryana)))	Roystonea_regia))))	Calamus_caryotoides)))	Kingia_australis);
((Nypa_fruticans	(Roystonea_regia	(((((Pseudophoenix_vinifera	(Iriartea_deltoidea	Chamaedorea_seifrizii))	(Serenoa_repens	Sabal_domingensis))	(((Podococcus_barteri	Sclerosperma_profizianum)	Orania_palindan)	(((((Heterospathe_cagayanensis	Hydriastele_microspadix)	(Kentiopsis_piersoniorum	(Veitchia_spiralis	Burretiokentia_grandiflora)))	Dictyosperma_album)	Dypsis_decaryi)	(Prestoea_acuminata	(Oenocarpus_bataua	Oenocarpus_minor)))))	(Attalea_speciosa	((Reinhardtia_simplex	(Reinhardtia_latisecta	Reinhardtia_paiewonskiana))	((Elaeis_oleifera	Elaeis_guineensis)	Bactris_major))))	((Pelagodoxa_henryana	(Calamus_caryotoides	Leopoldinia_pulchra))	(Geonoma_undata	Manicaria_saccifera)))))	Kingia_australis);
((Nypa_fruticans	(Prestoea_acuminata	((Oenocarpus_bataua	Oenocarpus_minor)	((((((Reinhardtia_simplex	(Reinhardtia_latisecta	Reinhardtia_paiewonskiana))	(((Elaeis_oleifera	Elaeis_guineensis)	Bactris_major)	Attalea_speciosa))	((Pelagodoxa_henryana	(Leopoldinia_pulchra	(Geonoma_undata	Manicaria_saccifera)))	Roystonea_regia))	((Pseudophoenix_vinifera	(Iriartea_deltoidea	Chamaedorea_seifrizii))	(Calamus_caryotoides	(Serenoa_repens	Sabal_domingensis))))	((Podococcus_barteri	Sclerosperma_profizianum)	Orania_palindan))	(((Heterospathe_cagayanensis	Hydriastele_microspadix)	((Veitchia_spiralis	Burretiokentia_grandiflora)	(Kentiopsis_piersoniorum	Dictyosperma_album)))	Dypsis_decaryi)))))	Kingia_australis);
((Nypa_fruticans	(((Serenoa_repens	Sabal_domingensis)	(Pseudophoenix_vinifera	Iriartea_deltoidea))	((((((Geonoma_undata	Pelagodoxa_henryana)	Manicaria_saccifera)	(Calamus_caryotoides	Leopoldinia_pulchra))	(((Podococcus_barteri	Chamaedorea_seifrizii)	Sclerosperma_profizianum)	(((Reinhardtia_simplex	(Reinhardtia_latisecta	Reinhardtia_paiewonskiana))	(Elaeis_oleifera	Elaeis_guineensis))	(Bactris_major	Attalea_speciosa))))	Orania_palindan)	(Roystonea_regia	((((Dypsis_decaryi	(Heterospathe_cagayanensis	Hydriastele_microspadix))	((Veitchia_spiralis	Burretiokentia_grandiflora)	Kentiopsis_piersoniorum))	Dictyosperma_album)	(Prestoea_acuminata	(Oenocarpus_bataua	Oenocarpus_minor)))))))	Kingia_australis);
((Reinhardtia_simplex	((Reinhardtia_paiewonskiana	Reinhardtia_latisecta)	(((Elaeis_guineensis	Elaeis_oleifera)	Bactris_major)	(Attalea_speciosa	(((Nypa_fruticans	Roystonea_regia)	(Manicaria_saccifera	((Pelagodoxa_henryana	Geonoma_undata)	Leopoldinia_pulchra)))	(((Orania_palindan	(Podococcus_barteri	Sclerosperma_profizianum))	((Prestoea_acuminata	(Oenocarpus_bataua	Oenocarpus_minor))	(Dypsis_decaryi	(Dictyosperma_album	((Kentiopsis_piersoniorum	(Burretiokentia_grandiflora	Veitchia_spiralis))	(Heterospathe_cagayanensis	Hydriastele_microspadix))))))	(((Calamus_caryotoides	(Pseudophoenix_vinifera	Serenoa_repens))	Sabal_domingensis)	(Chamaedorea_seifrizii	Iriartea_deltoidea))))))))	Kingia_australis);
((Pseudophoenix_vinifera	(((((Nypa_fruticans	Roystonea_regia)	((Pelagodoxa_henryana	Geonoma_undata)	(Leopoldinia_pulchra	Manicaria_saccifera)))	(((((Elaeis_guineensis	Elaeis_oleifera)	Bactris_major)	Attalea_speciosa)	(Reinhardtia_simplex	(Reinhardtia_paiewonskiana	Reinhardtia_latisecta)))	((Orania_palindan	(Podococcus_barteri	Sclerosperma_profizianum))	((Prestoea_acuminata	(Oenocarpus_bataua	Oenocarpus_minor))	(Dypsis_decaryi	(Dictyosperma_album	((Kentiopsis_piersoniorum	(Burretiokentia_grandiflora	Veitchia_spiralis))	(Heterospathe_cagayanensis	Hydriastele_microspadix))))))))	(Serenoa_repens	Sabal_domingensis))	((Calamus_caryotoides	Chamaedorea_seifrizii)	Iriartea_deltoidea)))	Kingia_australis);
((Burretiokentia_grandiflora	(Veitchia_spiralis	((((Heterospathe_cagayanensis	Hydriastele_microspadix)	Dictyosperma_album)	(((Orania_palindan	((((Roystonea_regia	((Manicaria_saccifera	(Leopoldinia_pulchra	Geonoma_undata))	Pelagodoxa_henryana))	(Attalea_speciosa	((Reinhardtia_simplex	(Reinhardtia_paiewonskiana	Reinhardtia_latisecta))	((Elaeis_guineensis	Elaeis_oleifera)	Bactris_major))))	(Podococcus_barteri	Sclerosperma_profizianum))	((Serenoa_repens	Sabal_domingensis)	((Chamaedorea_seifrizii	Iriartea_deltoidea)	(Calamus_caryotoides	Pseudophoenix_vinifera)))))	((Oenocarpus_bataua	(Oenocarpus_minor	Prestoea_acuminata))	Nypa_fruticans))	Dypsis_decaryi))	Kentiopsis_piersoniorum)))	Kingia_australis);
((Pseudophoenix_vinifera	(((((Orania_palindan	(Podococcus_barteri	Sclerosperma_profizianum))	(((Oenocarpus_bataua	Oenocarpus_minor)	((Dypsis_decaryi	((Kentiopsis_piersoniorum	(Burretiokentia_grandiflora	Veitchia_spiralis))	((Heterospathe_cagayanensis	Hydriastele_microspadix)	Dictyosperma_album)))	Prestoea_acuminata))	((Roystonea_regia	((Manicaria_saccifera	Leopoldinia_pulchra)	(Geonoma_undata	Pelagodoxa_henryana)))	(Attalea_speciosa	((Reinhardtia_simplex	(Reinhardtia_paiewonskiana	Reinhardtia_latisecta))	((Elaeis_guineensis	Elaeis_oleifera)	Bactris_major))))))	Nypa_fruticans)	(Calamus_caryotoides	(Serenoa_repens	Sabal_domingensis)))	(Chamaedorea_seifrizii	Iriartea_deltoidea)))	Kingia_australis);
((Burretiokentia_grandiflora	(Veitchia_spiralis	(((Heterospathe_cagayanensis	(((((Roystonea_regia	((Manicaria_saccifera	Leopoldinia_pulchra)	(Geonoma_undata	Pelagodoxa_henryana)))	(Attalea_speciosa	((Reinhardtia_simplex	(Reinhardtia_paiewonskiana	Reinhardtia_latisecta))	((Elaeis_guineensis	Elaeis_oleifera)	Bactris_major))))	(((Nypa_fruticans	(Chamaedorea_seifrizii	(Iriartea_deltoidea	(Pseudophoenix_vinifera	(Serenoa_repens	Sabal_domingensis)))))	Calamus_caryotoides)	(Orania_palindan	(Podococcus_barteri	Sclerosperma_profizianum))))	(Prestoea_acuminata	(Oenocarpus_bataua	Oenocarpus_minor)))	Dictyosperma_album))	(Dypsis_decaryi	Hydriastele_microspadix))	Kentiopsis_piersoniorum)))	Kingia_australis);
((Nypa_fruticans	(((Dictyosperma_album	((Heterospathe_cagayanensis	Hydriastele_microspadix)	(Kentiopsis_piersoniorum	(Burretiokentia_grandiflora	Veitchia_spiralis))))	Dypsis_decaryi)	((((Chamaedorea_seifrizii	Iriartea_deltoidea)	(Pseudophoenix_vinifera	(Serenoa_repens	Sabal_domingensis)))	(((Sclerosperma_profizianum	Podococcus_barteri)	Orania_palindan)	((Roystonea_regia	((Manicaria_saccifera	(Calamus_caryotoides	Leopoldinia_pulchra))	(Geonoma_undata	Pelagodoxa_henryana)))	(Attalea_speciosa	(Bactris_major	((Reinhardtia_simplex	(Reinhardtia_paiewonskiana	Reinhardtia_latisecta))	(Elaeis_guineensis	Elaeis_oleifera)))))))	(Prestoea_acuminata	(Oenocarpus_bataua	Oenocarpus_minor)))))	Kingia_australis);
((Pseudophoenix_vinifera	((Serenoa_repens	Sabal_domingensis)	((((((Prestoea_acuminata	(Oenocarpus_bataua	Oenocarpus_minor))	((((Veitchia_spiralis	Burretiokentia_grandiflora)	(Heterospathe_cagayanensis	Hydriastele_microspadix))	(Kentiopsis_piersoniorum	Dictyosperma_album))	Dypsis_decaryi))	((Sclerosperma_profizianum	Podococcus_barteri)	Orania_palindan))	(((Chamaedorea_seifrizii	Roystonea_regia)	((Geonoma_undata	Manicaria_saccifera)	Pelagodoxa_henryana))	(Attalea_speciosa	((Reinhardtia_simplex	(Reinhardtia_paiewonskiana	Reinhardtia_latisecta))	((Elaeis_guineensis	Elaeis_oleifera)	Bactris_major)))))	(Nypa_fruticans	(Calamus_caryotoides	Leopoldinia_pulchra)))	Iriartea_deltoidea)))	Kingia_australis);
((Nypa_fruticans	(Calamus_caryotoides	(((Serenoa_repens	Sabal_domingensis)	(Pseudophoenix_vinifera	Iriartea_deltoidea))	((((Prestoea_acuminata	(Oenocarpus_bataua	Oenocarpus_minor))	(((Heterospathe_cagayanensis	Dictyosperma_album)	((Kentiopsis_piersoniorum	(Veitchia_spiralis	Burretiokentia_grandiflora))	Hydriastele_microspadix))	Dypsis_decaryi))	(((Sclerosperma_profizianum	Podococcus_barteri)	Orania_palindan)	((((Leopoldinia_pulchra	(Pelagodoxa_henryana	Geonoma_undata))	Manicaria_saccifera)	Roystonea_regia)	((Reinhardtia_simplex	(Reinhardtia_paiewonskiana	Reinhardtia_latisecta))	(((Elaeis_guineensis	Elaeis_oleifera)	Bactris_major)	Attalea_speciosa)))))	Chamaedorea_seifrizii))))	Kingia_australis);
((Nypa_fruticans	(Calamus_caryotoides	((((((Sclerosperma_profizianum	Podococcus_barteri)	Orania_palindan)	(((((Prestoea_acuminata	(Oenocarpus_bataua	Oenocarpus_minor))	(((Kentiopsis_piersoniorum	(Veitchia_spiralis	Burretiokentia_grandiflora))	((Heterospathe_cagayanensis	Hydriastele_microspadix)	Dictyosperma_album))	Dypsis_decaryi))	((Leopoldinia_pulchra	(Pelagodoxa_henryana	Geonoma_undata))	Manicaria_saccifera))	Roystonea_regia)	(Attalea_speciosa	((Reinhardtia_simplex	(Reinhardtia_paiewonskiana	Reinhardtia_latisecta))	((Elaeis_guineensis	Elaeis_oleifera)	Bactris_major)))))	(Serenoa_repens	Sabal_domingensis))	(Pseudophoenix_vinifera	Iriartea_deltoidea))	Chamaedorea_seifrizii)))	Kingia_australis);
((Roystonea_regia	((Attalea_speciosa	((Reinhardtia_simplex	(Reinhardtia_paiewonskiana	Reinhardtia_latisecta))	((Elaeis_guineensis	Elaeis_oleifera)	Bactris_major)))	(((((Serenoa_repens	Sabal_domingensis)	Pseudophoenix_vinifera)	(Chamaedorea_seifrizii	(Iriartea_deltoidea	(Nypa_fruticans	Calamus_caryotoides))))	((Sclerosperma_profizianum	Podococcus_barteri)	Orania_palindan))	(((Prestoea_acuminata	(Oenocarpus_bataua	Oenocarpus_minor))	(((Kentiopsis_piersoniorum	(Veitchia_spiralis	Burretiokentia_grandiflora))	((Heterospathe_cagayanensis	Hydriastele_microspadix)	Dictyosperma_album))	Dypsis_decaryi))	((Leopoldinia_pulchra	(Pelagodoxa_henryana	Geonoma_undata))	Manicaria_saccifera)))))	Kingia_australis);
(((Reinhardtia_simplex	(Reinhardtia_paiewonskiana	Reinhardtia_latisecta))	((((Leopoldinia_pulchra	(Manicaria_saccifera	((Roystonea_regia	Pelagodoxa_henryana)	Geonoma_undata)))	(((Dypsis_decaryi	(((Hydriastele_microspadix	Heterospathe_cagayanensis)	((Burretiokentia_grandiflora	Veitchia_spiralis)	Kentiopsis_piersoniorum))	Dictyosperma_album))	((Oenocarpus_minor	Oenocarpus_bataua)	Prestoea_acuminata))	((((Calamus_caryotoides	(Nypa_fruticans	Iriartea_deltoidea))	Chamaedorea_seifrizii)	(Sabal_domingensis	(Serenoa_repens	Pseudophoenix_vinifera)))	(Orania_palindan	(Sclerosperma_profizianum	Podococcus_barteri)))))	Attalea_speciosa)	((Elaeis_oleifera	Elaeis_guineensis)	Bactris_major)))	Kingia_australis);
((Nypa_fruticans	((Iriartea_deltoidea	Chamaedorea_seifrizii)	(((Orania_palindan	(Sclerosperma_profizianum	Podococcus_barteri))	((((Manicaria_saccifera	((Roystonea_regia	Pelagodoxa_henryana)	Geonoma_undata))	Leopoldinia_pulchra)	((Dypsis_decaryi	(((Hydriastele_microspadix	Heterospathe_cagayanensis)	((Burretiokentia_grandiflora	Veitchia_spiralis)	Kentiopsis_piersoniorum))	Dictyosperma_album))	((Oenocarpus_minor	Oenocarpus_bataua)	Prestoea_acuminata)))	(Attalea_speciosa	(((Reinhardtia_simplex	(Reinhardtia_paiewonskiana	Reinhardtia_latisecta))	(Elaeis_oleifera	Elaeis_guineensis))	Bactris_major))))	(Sabal_domingensis	((Serenoa_repens	Calamus_caryotoides)	Pseudophoenix_vinifera)))))	Kingia_australis);
((Nypa_fruticans	(Roystonea_regia	(((Serenoa_repens	Sabal_domingensis)	((Iriartea_deltoidea	Chamaedorea_seifrizii)	(Calamus_caryotoides	Pseudophoenix_vinifera)))	(((Manicaria_saccifera	((Geonoma_undata	Pelagodoxa_henryana)	Leopoldinia_pulchra))	((Dypsis_decaryi	(Dictyosperma_album	((Hydriastele_microspadix	((Veitchia_spiralis	Burretiokentia_grandiflora)	Kentiopsis_piersoniorum))	Heterospathe_cagayanensis)))	((Oenocarpus_minor	Oenocarpus_bataua)	Prestoea_acuminata)))	((Attalea_speciosa	((Reinhardtia_simplex	(Reinhardtia_paiewonskiana	Reinhardtia_latisecta))	((Elaeis_oleifera	Elaeis_guineensis)	Bactris_major)))	(Orania_palindan	(Sclerosperma_profizianum	Podococcus_barteri)))))))	Kingia_australis);
(((Serenoa_repens	Sabal_domingensis)	((((Roystonea_regia	(Manicaria_saccifera	((Geonoma_undata	Pelagodoxa_henryana)	Leopoldinia_pulchra)))	(Nypa_fruticans	(Attalea_speciosa	(Bactris_major	((Reinhardtia_simplex	(Reinhardtia_paiewonskiana	Reinhardtia_latisecta))	(Elaeis_oleifera	Elaeis_guineensis))))))	((Orania_palindan	(Sclerosperma_profizianum	Podococcus_barteri))	((Dypsis_decaryi	(((Kentiopsis_piersoniorum	Dictyosperma_album)	Veitchia_spiralis)	(Burretiokentia_grandiflora	(Heterospathe_cagayanensis	Hydriastele_microspadix))))	((Oenocarpus_minor	Oenocarpus_bataua)	Prestoea_acuminata))))	((Chamaedorea_seifrizii	Iriartea_deltoidea)	(Calamus_caryotoides	Pseudophoenix_vinifera))))	Kingia_australis);
((Nypa_fruticans	((((Iriartea_deltoidea	Pseudophoenix_vinifera)	(Serenoa_repens	Sabal_domingensis))	Calamus_caryotoides)	((Chamaedorea_seifrizii	(((Hydriastele_microspadix	(Heterospathe_cagayanensis	((Kentiopsis_piersoniorum	(Veitchia_spiralis	Burretiokentia_grandiflora))	Dypsis_decaryi)))	Dictyosperma_album)	((Oenocarpus_minor	Oenocarpus_bataua)	Prestoea_acuminata)))	(((Roystonea_regia	(Leopoldinia_pulchra	(Manicaria_saccifera	(Geonoma_undata	Pelagodoxa_henryana))))	(Attalea_speciosa	((Elaeis_oleifera	Elaeis_guineensis)	(Bactris_major	(Reinhardtia_simplex	(Reinhardtia_paiewonskiana	Reinhardtia_latisecta))))))	(Orania_palindan	(Sclerosperma_profizianum	Podococcus_barteri))))))	Kingia_australis);
((Nypa_fruticans	(Roystonea_regia	((Manicaria_saccifera	((Geonoma_undata	Pelagodoxa_henryana)	Leopoldinia_pulchra))	((Attalea_speciosa	((Reinhardtia_simplex	(Reinhardtia_paiewonskiana	Reinhardtia_latisecta))	((Elaeis_oleifera	Elaeis_guineensis)	Bactris_major)))	(((Chamaedorea_seifrizii	((Iriartea_deltoidea	Pseudophoenix_vinifera)	((Calamus_caryotoides	Serenoa_repens)	Sabal_domingensis)))	(Orania_palindan	(Sclerosperma_profizianum	Podococcus_barteri)))	(((((Kentiopsis_piersoniorum	(Veitchia_spiralis	Burretiokentia_grandiflora))	(Heterospathe_cagayanensis	Hydriastele_microspadix))	Dictyosperma_album)	Dypsis_decaryi)	((Oenocarpus_minor	Oenocarpus_bataua)	Prestoea_acuminata)))))))	Kingia_australis);
((Nypa_fruticans	((Iriartea_deltoidea	Chamaedorea_seifrizii)	((Calamus_caryotoides	Pseudophoenix_vinifera)	(((((Orania_palindan	(Sclerosperma_profizianum	Podococcus_barteri))	((((Leopoldinia_pulchra	Manicaria_saccifera)	Geonoma_undata)	Pelagodoxa_henryana)	((((Kentiopsis_piersoniorum	(Veitchia_spiralis	Burretiokentia_grandiflora))	((Heterospathe_cagayanensis	Hydriastele_microspadix)	Dictyosperma_album))	Dypsis_decaryi)	((Oenocarpus_minor	Oenocarpus_bataua)	Prestoea_acuminata))))	((Reinhardtia_simplex	(Reinhardtia_paiewonskiana	Reinhardtia_latisecta))	(Attalea_speciosa	((Elaeis_oleifera	Elaeis_guineensis)	Bactris_major))))	Roystonea_regia)	(Serenoa_repens	Sabal_domingensis)))))	Kingia_australis);
((Nypa_fruticans	(((((((((Kentiopsis_piersoniorum	(Veitchia_spiralis	Burretiokentia_grandiflora))	((Heterospathe_cagayanensis	Hydriastele_microspadix)	Dictyosperma_album))	Dypsis_decaryi)	((Oenocarpus_minor	Oenocarpus_bataua)	Prestoea_acuminata))	Orania_palindan)	((Sclerosperma_profizianum	Podococcus_barteri)	((Attalea_speciosa	(((Elaeis_oleifera	Elaeis_guineensis)	Bactris_major)	(Reinhardtia_simplex	(Reinhardtia_paiewonskiana	Reinhardtia_latisecta))))	(Roystonea_regia	(Manicaria_saccifera	((Geonoma_undata	Pelagodoxa_henryana)	Leopoldinia_pulchra))))))	((Serenoa_repens	Sabal_domingensis)	(Iriartea_deltoidea	Pseudophoenix_vinifera)))	Calamus_caryotoides)	Chamaedorea_seifrizii))	Kingia_australis);
((Nypa_fruticans	(Roystonea_regia	(((Manicaria_saccifera	Geonoma_undata)	Pelagodoxa_henryana)	(((Orania_palindan	(Sclerosperma_profizianum	Podococcus_barteri))	(((((Kentiopsis_piersoniorum	(Veitchia_spiralis	Burretiokentia_grandiflora))	((Hydriastele_microspadix	Dictyosperma_album)	Heterospathe_cagayanensis))	Dypsis_decaryi)	((Oenocarpus_minor	Oenocarpus_bataua)	Prestoea_acuminata))	((Calamus_caryotoides	Leopoldinia_pulchra)	(((Pseudophoenix_vinifera	Iriartea_deltoidea)	Chamaedorea_seifrizii)	(Serenoa_repens	Sabal_domingensis)))))	(Attalea_speciosa	(((Elaeis_oleifera	Elaeis_guineensis)	Bactris_major)	(Reinhardtia_simplex	(Reinhardtia_paiewonskiana	Reinhardtia_latisecta))))))))	Kingia_australis);
((Nypa_fruticans	((Chamaedorea_seifrizii	(Calamus_caryotoides	Iriartea_deltoidea))	((Serenoa_repens	Sabal_domingensis)	(Pseudophoenix_vinifera	(((Leopoldinia_pulchra	(Manicaria_saccifera	(Geonoma_undata	Pelagodoxa_henryana)))	((Attalea_speciosa	(Bactris_major	((Reinhardtia_simplex	(Reinhardtia_paiewonskiana	Reinhardtia_latisecta))	(Elaeis_oleifera	Elaeis_guineensis))))	Roystonea_regia))	((Orania_palindan	(Sclerosperma_profizianum	Podococcus_barteri))	((Oenocarpus_minor	Oenocarpus_bataua)	(Prestoea_acuminata	(((Hydriastele_microspadix	(Kentiopsis_piersoniorum	(Veitchia_spiralis	Burretiokentia_grandiflora)))	(Dictyosperma_album	Heterospathe_cagayanensis))	Dypsis_decaryi)))))))))	Kingia_australis);
((Nypa_fruticans	(Iriartea_deltoidea	(((Chamaedorea_seifrizii	((Orania_palindan	(Podococcus_barteri	Sclerosperma_profizianum))	(((Manicaria_saccifera	(Leopoldinia_pulchra	(Geonoma_undata	Pelagodoxa_henryana)))	Roystonea_regia)	(((Attalea_speciosa	((Elaeis_guineensis	Elaeis_oleifera)	Bactris_major))	(Reinhardtia_simplex	(Reinhardtia_latisecta	Reinhardtia_paiewonskiana)))	((Dictyosperma_album	(Hydriastele_microspadix	(Dypsis_decaryi	(Heterospathe_cagayanensis	((Veitchia_spiralis	Burretiokentia_grandiflora)	Kentiopsis_piersoniorum)))))	((Oenocarpus_bataua	Oenocarpus_minor)	Prestoea_acuminata))))))	(Serenoa_repens	Sabal_domingensis))	(Calamus_caryotoides	Pseudophoenix_vinifera))))	Kingia_australis);
((Nypa_fruticans	(Iriartea_deltoidea	(((Chamaedorea_seifrizii	((Orania_palindan	(Podococcus_barteri	Sclerosperma_profizianum))	(Roystonea_regia	((((Elaeis_guineensis	Elaeis_oleifera)	Bactris_major)	((Reinhardtia_simplex	(Reinhardtia_latisecta	Reinhardtia_paiewonskiana))	Attalea_speciosa))	((Manicaria_saccifera	((Geonoma_undata	Pelagodoxa_henryana)	Leopoldinia_pulchra))	((Dypsis_decaryi	(((Hydriastele_microspadix	Heterospathe_cagayanensis)	(Veitchia_spiralis	Burretiokentia_grandiflora))	(Kentiopsis_piersoniorum	Dictyosperma_album)))	((Oenocarpus_bataua	Oenocarpus_minor)	Prestoea_acuminata)))))))	(Calamus_caryotoides	(Serenoa_repens	Sabal_domingensis)))	Pseudophoenix_vinifera)))	Kingia_australis);
((Nypa_fruticans	(Roystonea_regia	(((Geonoma_undata	Pelagodoxa_henryana)	(Leopoldinia_pulchra	Manicaria_saccifera))	((((Sabal_domingensis	(Calamus_caryotoides	Serenoa_repens))	((Chamaedorea_seifrizii	Pseudophoenix_vinifera)	Iriartea_deltoidea))	((Orania_palindan	(Podococcus_barteri	Sclerosperma_profizianum))	(((Dictyosperma_album	((Hydriastele_microspadix	Heterospathe_cagayanensis)	(Kentiopsis_piersoniorum	(Veitchia_spiralis	Burretiokentia_grandiflora))))	Dypsis_decaryi)	((Oenocarpus_bataua	Oenocarpus_minor)	Prestoea_acuminata))))	((Reinhardtia_simplex	(Reinhardtia_latisecta	Reinhardtia_paiewonskiana))	(Attalea_speciosa	((Elaeis_guineensis	Elaeis_oleifera)	Bactris_major)))))))	Kingia_australis);
((Nypa_fruticans	((Calamus_caryotoides	(((Pseudophoenix_vinifera	Chamaedorea_seifrizii)	Iriartea_deltoidea)	(Sabal_domingensis	Serenoa_repens)))	((Orania_palindan	(Podococcus_barteri	Sclerosperma_profizianum))	(((Attalea_speciosa	(((Reinhardtia_simplex	(Reinhardtia_latisecta	Reinhardtia_paiewonskiana))	(Elaeis_guineensis	Elaeis_oleifera))	Bactris_major))	((Pelagodoxa_henryana	Roystonea_regia)	((Manicaria_saccifera	Leopoldinia_pulchra)	Geonoma_undata)))	(((Dictyosperma_album	((Hydriastele_microspadix	(Kentiopsis_piersoniorum	(Veitchia_spiralis	Burretiokentia_grandiflora)))	Heterospathe_cagayanensis))	Dypsis_decaryi)	((Oenocarpus_bataua	Oenocarpus_minor)	Prestoea_acuminata))))))	Kingia_australis);
((Nypa_fruticans	((Calamus_caryotoides	((((Sabal_domingensis	Serenoa_repens)	((Orania_palindan	(Podococcus_barteri	Sclerosperma_profizianum))	((((Reinhardtia_simplex	(Reinhardtia_latisecta	Reinhardtia_paiewonskiana))	(Attalea_speciosa	(Bactris_major	(Elaeis_guineensis	Elaeis_oleifera))))	(Roystonea_regia	((Manicaria_saccifera	Leopoldinia_pulchra)	(Pelagodoxa_henryana	Geonoma_undata))))	((Dictyosperma_album	(((Dypsis_decaryi	(Kentiopsis_piersoniorum	(Veitchia_spiralis	Burretiokentia_grandiflora)))	Heterospathe_cagayanensis)	Hydriastele_microspadix))	((Oenocarpus_bataua	Oenocarpus_minor)	Prestoea_acuminata)))))	Pseudophoenix_vinifera)	Iriartea_deltoidea))	Chamaedorea_seifrizii))	Kingia_australis);
(((Sabal_domingensis	Serenoa_repens)	((Iriartea_deltoidea	((Chamaedorea_seifrizii	(((Nypa_fruticans	(Attalea_speciosa	((Bactris_major	(Elaeis_guineensis	Elaeis_oleifera))	(Reinhardtia_simplex	(Reinhardtia_latisecta	Reinhardtia_paiewonskiana)))))	(Roystonea_regia	(((Geonoma_undata	Manicaria_saccifera)	Leopoldinia_pulchra)	Pelagodoxa_henryana)))	(((Dictyosperma_album	(((Dypsis_decaryi	(Kentiopsis_piersoniorum	(Veitchia_spiralis	Burretiokentia_grandiflora)))	Heterospathe_cagayanensis)	Hydriastele_microspadix))	((Oenocarpus_bataua	Oenocarpus_minor)	Prestoea_acuminata))	(Orania_palindan	(Podococcus_barteri	Sclerosperma_profizianum)))))	Calamus_caryotoides))	Pseudophoenix_vinifera))	Kingia_australis);
((Burretiokentia_grandiflora	((((Heterospathe_cagayanensis	Hydriastele_microspadix)	((Dypsis_decaryi	(((Oenocarpus_bataua	Oenocarpus_minor)	Prestoea_acuminata)	(((Orania_palindan	(Podococcus_barteri	Sclerosperma_profizianum))	((((Iriartea_deltoidea	Chamaedorea_seifrizii)	Pseudophoenix_vinifera)	(Sabal_domingensis	Serenoa_repens))	((((Manicaria_saccifera	(Calamus_caryotoides	Leopoldinia_pulchra))	(Geonoma_undata	Pelagodoxa_henryana))	Roystonea_regia)	((Attalea_speciosa	(Bactris_major	(Elaeis_guineensis	Elaeis_oleifera)))	(Reinhardtia_simplex	(Reinhardtia_latisecta	Reinhardtia_paiewonskiana))))))	Nypa_fruticans)))	Dictyosperma_album))	Kentiopsis_piersoniorum)	Veitchia_spiralis))	Kingia_australis);
((Burretiokentia_grandiflora	(((Hydriastele_microspadix	(Heterospathe_cagayanensis	(Dictyosperma_album	(Dypsis_decaryi	(((Oenocarpus_bataua	Oenocarpus_minor)	Prestoea_acuminata)	((((Leopoldinia_pulchra	(Manicaria_saccifera	(Geonoma_undata	Pelagodoxa_henryana)))	Roystonea_regia)	(Attalea_speciosa	((Bactris_major	(Elaeis_guineensis	Elaeis_oleifera))	(Reinhardtia_simplex	(Reinhardtia_latisecta	Reinhardtia_paiewonskiana)))))	((Orania_palindan	(Podococcus_barteri	Sclerosperma_profizianum))	((Sabal_domingensis	Serenoa_repens)	((Nypa_fruticans	(Calamus_caryotoides	Chamaedorea_seifrizii))	(Pseudophoenix_vinifera	Iriartea_deltoidea))))))))))	Kentiopsis_piersoniorum)	Veitchia_spiralis))	Kingia_australis);
((Nypa_fruticans	((Iriartea_deltoidea	Chamaedorea_seifrizii)	((((Serenoa_repens	Calamus_caryotoides)	Pseudophoenix_vinifera)	Sabal_domingensis)	((((Leopoldinia_pulchra	(Manicaria_saccifera	(Geonoma_undata	Pelagodoxa_henryana)))	(((((((Burretiokentia_grandiflora	Kentiopsis_piersoniorum)	Veitchia_spiralis)	Hydriastele_microspadix)	Heterospathe_cagayanensis)	Dictyosperma_album)	Dypsis_decaryi)	((Oenocarpus_bataua	Oenocarpus_minor)	Prestoea_acuminata)))	(Roystonea_regia	(Attalea_speciosa	((Elaeis_guineensis	Elaeis_oleifera)	((Reinhardtia_simplex	(Reinhardtia_latisecta	Reinhardtia_paiewonskiana))	Bactris_major)))))	(Orania_palindan	(Podococcus_barteri	Sclerosperma_profizianum))))))	Kingia_australis);
(((Oenocarpus_bataua	Oenocarpus_minor)	((Prestoea_acuminata	(Dypsis_decaryi	((Heterospathe_cagayanensis	Hydriastele_microspadix)	(Dictyosperma_album	((Burretiokentia_grandiflora	Kentiopsis_piersoniorum)	Veitchia_spiralis)))))	((Roystonea_regia	(((Bactris_major	(Elaeis_guineensis	Elaeis_oleifera))	(Attalea_speciosa	(Reinhardtia_simplex	(Reinhardtia_latisecta	Reinhardtia_paiewonskiana))))	(Manicaria_saccifera	((Leopoldinia_pulchra	Geonoma_undata)	Pelagodoxa_henryana))))	((Orania_palindan	(Podococcus_barteri	Sclerosperma_profizianum))	((((Pseudophoenix_vinifera	Calamus_caryotoides)	Nypa_fruticans)	(Iriartea_deltoidea	Chamaedorea_seifrizii))	(Serenoa_repens	Sabal_domingensis))))))	Kingia_australis);
((Nypa_fruticans	((((Orania_palindan	(Podococcus_barteri	Sclerosperma_profizianum))	((((Oenocarpus_bataua	Oenocarpus_minor)	Prestoea_acuminata)	(Dypsis_decaryi	(Dictyosperma_album	((Hydriastele_microspadix	((Veitchia_spiralis	Burretiokentia_grandiflora)	Kentiopsis_piersoniorum))	Heterospathe_cagayanensis))))	(((((Elaeis_guineensis	Elaeis_oleifera)	Bactris_major)	(Reinhardtia_simplex	(Reinhardtia_latisecta	Reinhardtia_paiewonskiana)))	Attalea_speciosa)	((Pelagodoxa_henryana	Roystonea_regia)	(Geonoma_undata	(Leopoldinia_pulchra	Manicaria_saccifera))))))	(Calamus_caryotoides	(Serenoa_repens	Sabal_domingensis)))	(Pseudophoenix_vinifera	(Iriartea_deltoidea	Chamaedorea_seifrizii))))	Kingia_australis);
((Pseudophoenix_vinifera	((Iriartea_deltoidea	Chamaedorea_seifrizii)	((Serenoa_repens	Sabal_domingensis)	((Nypa_fruticans	((Orania_palindan	(Podococcus_barteri	Sclerosperma_profizianum))	((((Oenocarpus_bataua	Oenocarpus_minor)	Prestoea_acuminata)	(Dypsis_decaryi	(Dictyosperma_album	(((Veitchia_spiralis	Burretiokentia_grandiflora)	Kentiopsis_piersoniorum)	(Heterospathe_cagayanensis	Hydriastele_microspadix)))))	((((Pelagodoxa_henryana	Geonoma_undata)	(Leopoldinia_pulchra	Manicaria_saccifera))	Roystonea_regia)	((((Elaeis_guineensis	Elaeis_oleifera)	Bactris_major)	(Reinhardtia_latisecta	(Reinhardtia_paiewonskiana	Reinhardtia_simplex)))	Attalea_speciosa)))))	Calamus_caryotoides))))	Kingia_australis);
((Nypa_fruticans	(((Bactris_major	((Reinhardtia_latisecta	(Reinhardtia_paiewonskiana	Reinhardtia_simplex))	(Elaeis_guineensis	Elaeis_oleifera)))	Attalea_speciosa)	(((Roystonea_regia	(((Orania_palindan	(Podococcus_barteri	Sclerosperma_profizianum))	((Oenocarpus_bataua	Oenocarpus_minor)	(Prestoea_acuminata	(Dypsis_decaryi	((Dictyosperma_album	Heterospathe_cagayanensis)	(((Veitchia_spiralis	Burretiokentia_grandiflora)	Kentiopsis_piersoniorum)	Hydriastele_microspadix))))))	(((Serenoa_repens	Sabal_domingensis)	(Calamus_caryotoides	Pseudophoenix_vinifera))	(Iriartea_deltoidea	Chamaedorea_seifrizii))))	Leopoldinia_pulchra)	((Pelagodoxa_henryana	Geonoma_undata)	Manicaria_saccifera))))	Kingia_australis);
((Nypa_fruticans	(((Bactris_major	((Reinhardtia_simplex	(Reinhardtia_latisecta	Reinhardtia_paiewonskiana))	(Elaeis_guineensis	Elaeis_oleifera)))	Attalea_speciosa)	((((Dypsis_decaryi	((Dictyosperma_album	Heterospathe_cagayanensis)	(((Veitchia_spiralis	Burretiokentia_grandiflora)	Kentiopsis_piersoniorum)	Hydriastele_microspadix)))	((Oenocarpus_bataua	Oenocarpus_minor)	Prestoea_acuminata))	((((Serenoa_repens	Sabal_domingensis)	Calamus_caryotoides)	(Pseudophoenix_vinifera	(Iriartea_deltoidea	Chamaedorea_seifrizii)))	(Orania_palindan	(Podococcus_barteri	Sclerosperma_profizianum))))	(Roystonea_regia	(Leopoldinia_pulchra	((Pelagodoxa_henryana	Geonoma_undata)	Manicaria_saccifera))))))	Kingia_australis);
((Reinhardtia_latisecta	(Reinhardtia_paiewonskiana	(((((Elaeis_guineensis	Elaeis_oleifera)	Bactris_major)	Attalea_speciosa)	(((((Pelagodoxa_henryana	Leopoldinia_pulchra)	(Manicaria_saccifera	Geonoma_undata))	((Dypsis_decaryi	(((Hydriastele_microspadix	Dictyosperma_album)	Heterospathe_cagayanensis)	((Veitchia_spiralis	Burretiokentia_grandiflora)	Kentiopsis_piersoniorum)))	((Oenocarpus_bataua	Oenocarpus_minor)	Prestoea_acuminata)))	((((Serenoa_repens	Sabal_domingensis)	Calamus_caryotoides)	(Pseudophoenix_vinifera	((Nypa_fruticans	Iriartea_deltoidea)	Chamaedorea_seifrizii)))	(Orania_palindan	(Podococcus_barteri	Sclerosperma_profizianum))))	Roystonea_regia))	Reinhardtia_simplex)))	Kingia_australis);
((Nypa_fruticans	(((Orania_palindan	(Podococcus_barteri	Sclerosperma_profizianum))	(((Dypsis_decaryi	(Dictyosperma_album	(Heterospathe_cagayanensis	(Hydriastele_microspadix	((Veitchia_spiralis	Burretiokentia_grandiflora)	Kentiopsis_piersoniorum)))))	((Oenocarpus_bataua	Oenocarpus_minor)	Prestoea_acuminata))	(((Manicaria_saccifera	((Geonoma_undata	Pelagodoxa_henryana)	Leopoldinia_pulchra))	Roystonea_regia)	(((Reinhardtia_simplex	(Reinhardtia_latisecta	Reinhardtia_paiewonskiana))	((Elaeis_guineensis	Elaeis_oleifera)	Bactris_major))	Attalea_speciosa))))	(((Serenoa_repens	Sabal_domingensis)	(Pseudophoenix_vinifera	(Chamaedorea_seifrizii	Iriartea_deltoidea)))	Calamus_caryotoides)))	Kingia_australis);
((Burretiokentia_grandiflora	((Kentiopsis_piersoniorum	((Heterospathe_cagayanensis	(Dypsis_decaryi	((((Oenocarpus_bataua	Oenocarpus_minor)	(Leopoldinia_pulchra	Prestoea_acuminata))	((((Manicaria_saccifera	(Geonoma_undata	Pelagodoxa_henryana))	Roystonea_regia)	(((Reinhardtia_simplex	(Reinhardtia_latisecta	Reinhardtia_paiewonskiana))	((Elaeis_guineensis	Elaeis_oleifera)	Bactris_major))	Attalea_speciosa))	((((Pseudophoenix_vinifera	(Chamaedorea_seifrizii	Iriartea_deltoidea))	(Calamus_caryotoides	(Serenoa_repens	Sabal_domingensis)))	Nypa_fruticans)	(Orania_palindan	(Podococcus_barteri	Sclerosperma_profizianum)))))	Dictyosperma_album)))	Hydriastele_microspadix))	Veitchia_spiralis))	Kingia_australis);
((Nypa_fruticans	((Serenoa_repens	Roystonea_regia)	(((Attalea_speciosa	(((Reinhardtia_simplex	(Reinhardtia_latisecta	Reinhardtia_paiewonskiana))	(Elaeis_guineensis	Elaeis_oleifera))	Bactris_major))	((((Dypsis_decaryi	((Veitchia_spiralis	(Burretiokentia_grandiflora	Kentiopsis_piersoniorum))	((Hydriastele_microspadix	Dictyosperma_album)	Heterospathe_cagayanensis)))	((Oenocarpus_bataua	Oenocarpus_minor)	Prestoea_acuminata))	((Sabal_domingensis	Calamus_caryotoides)	(Pseudophoenix_vinifera	(Chamaedorea_seifrizii	Iriartea_deltoidea))))	((Sclerosperma_profizianum	Podococcus_barteri)	Orania_palindan)))	(Leopoldinia_pulchra	(Manicaria_saccifera	(Geonoma_undata	Pelagodoxa_henryana))))))	Kingia_australis);
((Nypa_fruticans	((((Serenoa_repens	Sabal_domingensis)	Calamus_caryotoides)	(Pseudophoenix_vinifera	Iriartea_deltoidea))	(Chamaedorea_seifrizii	((((Sclerosperma_profizianum	Podococcus_barteri)	Orania_palindan)	((Dypsis_decaryi	((((Kentiopsis_piersoniorum	Dictyosperma_album)	(Burretiokentia_grandiflora	Veitchia_spiralis))	Heterospathe_cagayanensis)	Hydriastele_microspadix))	((Oenocarpus_bataua	Oenocarpus_minor)	Prestoea_acuminata)))	(((Leopoldinia_pulchra	(Manicaria_saccifera	(Geonoma_undata	Pelagodoxa_henryana)))	Roystonea_regia)	((Reinhardtia_simplex	(Reinhardtia_latisecta	Reinhardtia_paiewonskiana))	(((Elaeis_guineensis	Elaeis_oleifera)	Bactris_major)	Attalea_speciosa)))))))	Kingia_australis);
((((Dypsis_decaryi	((Heterospathe_cagayanensis	Dictyosperma_album)	(Hydriastele_microspadix	((Burretiokentia_grandiflora	Veitchia_spiralis)	Kentiopsis_piersoniorum))))	((Oenocarpus_bataua	Oenocarpus_minor)	Prestoea_acuminata))	(((Manicaria_saccifera	(Geonoma_undata	Pelagodoxa_henryana))	Leopoldinia_pulchra)	((((((Iriartea_deltoidea	Nypa_fruticans)	(Calamus_caryotoides	Pseudophoenix_vinifera))	(Serenoa_repens	Sabal_domingensis))	Chamaedorea_seifrizii)	((Sclerosperma_profizianum	Podococcus_barteri)	Orania_palindan))	((Attalea_speciosa	((Reinhardtia_simplex	(Reinhardtia_latisecta	Reinhardtia_paiewonskiana))	((Elaeis_guineensis	Elaeis_oleifera)	Bactris_major)))	Roystonea_regia))))	Kingia_australis);
((Nypa_fruticans	((((Iriartea_deltoidea	Chamaedorea_seifrizii)	(Pseudophoenix_vinifera	Calamus_caryotoides))	(Serenoa_repens	Sabal_domingensis))	((Leopoldinia_pulchra	(((Attalea_speciosa	(Bactris_major	((Elaeis_oleifera	Elaeis_guineensis)	(Reinhardtia_simplex	(Reinhardtia_paiewonskiana	Reinhardtia_latisecta)))))	(Roystonea_regia	((Geonoma_undata	Pelagodoxa_henryana)	Manicaria_saccifera)))	(Orania_palindan	(Podococcus_barteri	Sclerosperma_profizianum))))	(((((Hydriastele_microspadix	((Burretiokentia_grandiflora	Veitchia_spiralis)	Kentiopsis_piersoniorum))	Heterospathe_cagayanensis)	Dictyosperma_album)	Dypsis_decaryi)	((Oenocarpus_bataua	Oenocarpus_minor)	Prestoea_acuminata)))))	Kingia_australis);
((Nypa_fruticans	((Iriartea_deltoidea	Chamaedorea_seifrizii)	((((Serenoa_repens	Sabal_domingensis)	((Orania_palindan	(Podococcus_barteri	Sclerosperma_profizianum))	(((((Heterospathe_cagayanensis	Hydriastele_microspadix)	(Dictyosperma_album	((Burretiokentia_grandiflora	Veitchia_spiralis)	Kentiopsis_piersoniorum)))	Dypsis_decaryi)	((Oenocarpus_bataua	Oenocarpus_minor)	Prestoea_acuminata))	((Attalea_speciosa	((Reinhardtia_simplex	(Reinhardtia_paiewonskiana	Reinhardtia_latisecta))	(Bactris_major	(Elaeis_oleifera	Elaeis_guineensis))))	(Roystonea_regia	(Leopoldinia_pulchra	((Geonoma_undata	Pelagodoxa_henryana)	Manicaria_saccifera)))))))	Pseudophoenix_vinifera)	Calamus_caryotoides)))	Kingia_australis);
((Nypa_fruticans	(Iriartea_deltoidea	(((Serenoa_repens	Sabal_domingensis)	((((Reinhardtia_simplex	(Reinhardtia_paiewonskiana	Reinhardtia_latisecta))	((Bactris_major	(Elaeis_oleifera	Elaeis_guineensis))	Attalea_speciosa))	(Roystonea_regia	(((Oenocarpus_bataua	Oenocarpus_minor)	(Prestoea_acuminata	(((((Burretiokentia_grandiflora	Veitchia_spiralis)	Kentiopsis_piersoniorum)	(Heterospathe_cagayanensis	Dictyosperma_album))	Hydriastele_microspadix)	Dypsis_decaryi)))	(((Manicaria_saccifera	Geonoma_undata)	Leopoldinia_pulchra)	Pelagodoxa_henryana))))	(Orania_palindan	(Podococcus_barteri	Sclerosperma_profizianum))))	(Chamaedorea_seifrizii	(Calamus_caryotoides	Pseudophoenix_vinifera)))))	Kingia_australis);
((Nypa_fruticans	((Attalea_speciosa	(Bactris_major	((Reinhardtia_simplex	(Reinhardtia_paiewonskiana	Reinhardtia_latisecta))	(Elaeis_oleifera	Elaeis_guineensis))))	(((((Prestoea_acuminata	(Oenocarpus_bataua	Oenocarpus_minor))	(Hydriastele_microspadix	(Dictyosperma_album	(((Burretiokentia_grandiflora	Veitchia_spiralis)	Kentiopsis_piersoniorum)	(Dypsis_decaryi	Heterospathe_cagayanensis)))))	((Manicaria_saccifera	(Calamus_caryotoides	Leopoldinia_pulchra))	(Geonoma_undata	Pelagodoxa_henryana)))	(((Serenoa_repens	Sabal_domingensis)	(Pseudophoenix_vinifera	(Iriartea_deltoidea	Chamaedorea_seifrizii)))	(Orania_palindan	(Podococcus_barteri	Sclerosperma_profizianum))))	Roystonea_regia)))	Kingia_australis);
((Oenocarpus_bataua	(Oenocarpus_minor	((((((Burretiokentia_grandiflora	Veitchia_spiralis)	Kentiopsis_piersoniorum)	((Hydriastele_microspadix	Heterospathe_cagayanensis)	Dictyosperma_album))	Dypsis_decaryi)	Prestoea_acuminata)	(((Geonoma_undata	Pelagodoxa_henryana)	Manicaria_saccifera)	((((Serenoa_repens	Sabal_domingensis)	((Pseudophoenix_vinifera	(Iriartea_deltoidea	Chamaedorea_seifrizii))	((Calamus_caryotoides	Leopoldinia_pulchra)	Nypa_fruticans)))	(Orania_palindan	(Podococcus_barteri	Sclerosperma_profizianum)))	(Roystonea_regia	(Attalea_speciosa	(Bactris_major	((Reinhardtia_simplex	(Reinhardtia_paiewonskiana	Reinhardtia_latisecta))	(Elaeis_oleifera	Elaeis_guineensis))))))))))	Kingia_australis);
((Nypa_fruticans	((((Orania_palindan	(Podococcus_barteri	Sclerosperma_profizianum))	((((Dictyosperma_album	((Hydriastele_microspadix	((Burretiokentia_grandiflora	Veitchia_spiralis)	Kentiopsis_piersoniorum))	Heterospathe_cagayanensis))	Dypsis_decaryi)	((Oenocarpus_bataua	Oenocarpus_minor)	Prestoea_acuminata))	(Leopoldinia_pulchra	((((Geonoma_undata	Pelagodoxa_henryana)	Manicaria_saccifera)	Roystonea_regia)	(Attalea_speciosa	((Reinhardtia_simplex	(Reinhardtia_paiewonskiana	Reinhardtia_latisecta))	((Elaeis_oleifera	Elaeis_guineensis)	Bactris_major)))))))	(Pseudophoenix_vinifera	(Iriartea_deltoidea	Chamaedorea_seifrizii)))	(Calamus_caryotoides	(Serenoa_repens	Sabal_domingensis))))	Kingia_australis);
((Nypa_fruticans	(Roystonea_regia	((((Reinhardtia_simplex	(Reinhardtia_paiewonskiana	Reinhardtia_latisecta))	(((Elaeis_oleifera	Elaeis_guineensis)	Bactris_major)	Attalea_speciosa))	(((Orania_palindan	(Podococcus_barteri	Sclerosperma_profizianum))	(((Dictyosperma_album	(((Hydriastele_microspadix	(Burretiokentia_grandiflora	Kentiopsis_piersoniorum))	Veitchia_spiralis)	Heterospathe_cagayanensis))	Dypsis_decaryi)	((Oenocarpus_bataua	Oenocarpus_minor)	Prestoea_acuminata)))	(((Iriartea_deltoidea	(Calamus_caryotoides	Chamaedorea_seifrizii))	Pseudophoenix_vinifera)	(Serenoa_repens	Sabal_domingensis))))	((Manicaria_saccifera	(Geonoma_undata	Pelagodoxa_henryana))	Leopoldinia_pulchra))))	Kingia_australis);
((Nypa_fruticans	(((((Iriartea_deltoidea	Chamaedorea_seifrizii)	Pseudophoenix_vinifera)	Calamus_caryotoides)	(Serenoa_repens	Sabal_domingensis))	((((Prestoea_acuminata	((Dictyosperma_album	((Hydriastele_microspadix	((Veitchia_spiralis	Burretiokentia_grandiflora)	Kentiopsis_piersoniorum))	Heterospathe_cagayanensis))	Dypsis_decaryi))	(Oenocarpus_bataua	Oenocarpus_minor))	(Orania_palindan	(Podococcus_barteri	Sclerosperma_profizianum)))	(((Manicaria_saccifera	((Geonoma_undata	Pelagodoxa_henryana)	Leopoldinia_pulchra))	Roystonea_regia)	(Attalea_speciosa	(((Reinhardtia_simplex	(Reinhardtia_paiewonskiana	Reinhardtia_latisecta))	(Elaeis_oleifera	Elaeis_guineensis))	Bactris_major))))))	Kingia_australis);
((Pseudophoenix_vinifera	(((Serenoa_repens	Sabal_domingensis)	(((Chamaedorea_seifrizii	((((Dictyosperma_album	(((Veitchia_spiralis	Burretiokentia_grandiflora)	Kentiopsis_piersoniorum)	(Heterospathe_cagayanensis	Hydriastele_microspadix)))	Dypsis_decaryi)	(Oenocarpus_bataua	(Oenocarpus_minor	Prestoea_acuminata)))	(Orania_palindan	(Podococcus_barteri	Sclerosperma_profizianum))))	(((Manicaria_saccifera	(Geonoma_undata	Leopoldinia_pulchra))	(Pelagodoxa_henryana	Roystonea_regia))	(Attalea_speciosa	((Reinhardtia_simplex	(Reinhardtia_paiewonskiana	Reinhardtia_latisecta))	((Elaeis_oleifera	Elaeis_guineensis)	Bactris_major)))))	(Calamus_caryotoides	Nypa_fruticans)))	Iriartea_deltoidea))	Kingia_australis);
((Nypa_fruticans	(Iriartea_deltoidea	((Serenoa_repens	Sabal_domingensis)	((Calamus_caryotoides	Pseudophoenix_vinifera)	((((Roystonea_regia	((Pelagodoxa_henryana	Manicaria_saccifera)	Geonoma_undata))	((Leopoldinia_pulchra	(Podococcus_barteri	Sclerosperma_profizianum))	((Reinhardtia_simplex	(Reinhardtia_paiewonskiana	Reinhardtia_latisecta))	(((Elaeis_oleifera	Elaeis_guineensis)	Bactris_major)	Attalea_speciosa))))	(Orania_palindan	((Dictyosperma_album	((Kentiopsis_piersoniorum	((Heterospathe_cagayanensis	Hydriastele_microspadix)	(Veitchia_spiralis	Burretiokentia_grandiflora)))	Dypsis_decaryi))	(Prestoea_acuminata	(Oenocarpus_bataua	Oenocarpus_minor)))))	Chamaedorea_seifrizii)))))	Kingia_australis);
((Calamus_caryotoides	((Sabal_domingensis	(Iriartea_deltoidea	(Chamaedorea_seifrizii	(Leopoldinia_pulchra	(((Prestoea_acuminata	(Oenocarpus_minor	Oenocarpus_bataua))	(((((Burretiokentia_grandiflora	Kentiopsis_piersoniorum)	Dictyosperma_album)	Veitchia_spiralis)	(Hydriastele_microspadix	Heterospathe_cagayanensis))	Dypsis_decaryi))	(((Roystonea_regia	(Pelagodoxa_henryana	(Manicaria_saccifera	Geonoma_undata)))	(Nypa_fruticans	((Reinhardtia_latisecta	(Reinhardtia_simplex	Reinhardtia_paiewonskiana))	(((Elaeis_oleifera	Elaeis_guineensis)	Bactris_major)	Attalea_speciosa))))	((Sclerosperma_profizianum	Podococcus_barteri)	Orania_palindan)))))))	(Serenoa_repens	Pseudophoenix_vinifera)))	Kingia_australis);
((((Calamus_caryotoides	Leopoldinia_pulchra)	(((Chamaedorea_seifrizii	Iriartea_deltoidea)	Pseudophoenix_vinifera)	((Orania_palindan	((Prestoea_acuminata	(Oenocarpus_minor	Oenocarpus_bataua))	(((((Burretiokentia_grandiflora	Veitchia_spiralis)	Kentiopsis_piersoniorum)	(Hydriastele_microspadix	Heterospathe_cagayanensis))	Dypsis_decaryi)	Dictyosperma_album)))	((((Serenoa_repens	Sabal_domingensis)	(Roystonea_regia	(Manicaria_saccifera	(Geonoma_undata	Pelagodoxa_henryana))))	((Reinhardtia_latisecta	(Reinhardtia_simplex	Reinhardtia_paiewonskiana))	(((Elaeis_oleifera	Elaeis_guineensis)	Bactris_major)	Attalea_speciosa)))	(Sclerosperma_profizianum	Podococcus_barteri)))))	Nypa_fruticans)	Kingia_australis);
((Calamus_caryotoides	(Roystonea_regia	(((((((Serenoa_repens	Sabal_domingensis)	((Chamaedorea_seifrizii	Iriartea_deltoidea)	Pseudophoenix_vinifera))	(Orania_palindan	(Sclerosperma_profizianum	Podococcus_barteri)))	Nypa_fruticans)	((Prestoea_acuminata	(Oenocarpus_minor	Oenocarpus_bataua))	((Dictyosperma_album	(((Burretiokentia_grandiflora	Veitchia_spiralis)	Kentiopsis_piersoniorum)	(Heterospathe_cagayanensis	Hydriastele_microspadix)))	Dypsis_decaryi)))	(Attalea_speciosa	((Bactris_major	(Reinhardtia_simplex	(Reinhardtia_paiewonskiana	Reinhardtia_latisecta)))	(Elaeis_oleifera	Elaeis_guineensis))))	(Pelagodoxa_henryana	(Leopoldinia_pulchra	(Manicaria_saccifera	Geonoma_undata))))))	Kingia_australis);
(((Nypa_fruticans	Calamus_caryotoides)	((((Orania_palindan	(Sclerosperma_profizianum	Podococcus_barteri))	(((Prestoea_acuminata	(Oenocarpus_minor	Oenocarpus_bataua))	(Dictyosperma_album	(Hydriastele_microspadix	((Dypsis_decaryi	((Burretiokentia_grandiflora	Veitchia_spiralis)	Kentiopsis_piersoniorum))	Heterospathe_cagayanensis))))	((Attalea_speciosa	(((Elaeis_oleifera	Elaeis_guineensis)	(Reinhardtia_simplex	(Reinhardtia_paiewonskiana	Reinhardtia_latisecta)))	Bactris_major))	((Manicaria_saccifera	((Geonoma_undata	Pelagodoxa_henryana)	Leopoldinia_pulchra))	Roystonea_regia))))	(Serenoa_repens	Sabal_domingensis))	((Chamaedorea_seifrizii	Iriartea_deltoidea)	Pseudophoenix_vinifera)))	Kingia_australis);
((Nypa_fruticans	(((Reinhardtia_simplex	(Reinhardtia_paiewonskiana	Reinhardtia_latisecta))	((Bactris_major	(Elaeis_oleifera	Elaeis_guineensis))	Attalea_speciosa))	(((((Prestoea_acuminata	(Oenocarpus_minor	Oenocarpus_bataua))	((Dictyosperma_album	((Hydriastele_microspadix	((Burretiokentia_grandiflora	Veitchia_spiralis)	Kentiopsis_piersoniorum))	Heterospathe_cagayanensis))	Dypsis_decaryi))	(Manicaria_saccifera	((Geonoma_undata	Pelagodoxa_henryana)	Leopoldinia_pulchra)))	Roystonea_regia)	(((Pseudophoenix_vinifera	((Calamus_caryotoides	Chamaedorea_seifrizii)	Iriartea_deltoidea))	(Serenoa_repens	Sabal_domingensis))	((Podococcus_barteri	Sclerosperma_profizianum)	Orania_palindan)))))	Kingia_australis);
((Pseudophoenix_vinifera	((Chamaedorea_seifrizii	Iriartea_deltoidea)	((Serenoa_repens	Sabal_domingensis)	(((((Podococcus_barteri	Sclerosperma_profizianum)	Orania_palindan)	(((Prestoea_acuminata	(Oenocarpus_minor	Oenocarpus_bataua))	((Dictyosperma_album	(((Burretiokentia_grandiflora	Veitchia_spiralis)	(Kentiopsis_piersoniorum	Hydriastele_microspadix))	Heterospathe_cagayanensis))	Dypsis_decaryi))	((((Elaeis_oleifera	Elaeis_guineensis)	((Reinhardtia_simplex	(Reinhardtia_paiewonskiana	Reinhardtia_latisecta))	Bactris_major))	Attalea_speciosa)	((Geonoma_undata	(Roystonea_regia	Pelagodoxa_henryana))	(Leopoldinia_pulchra	Manicaria_saccifera)))))	Nypa_fruticans)	Calamus_caryotoides))))	Kingia_australis);
((Pseudophoenix_vinifera	(((((Chamaedorea_seifrizii	((((Podococcus_barteri	Sclerosperma_profizianum)	Orania_palindan)	(((Reinhardtia_simplex	(Reinhardtia_paiewonskiana	Reinhardtia_latisecta))	((Bactris_major	(Elaeis_oleifera	Elaeis_guineensis))	Attalea_speciosa))	((Manicaria_saccifera	(Leopoldinia_pulchra	(Pelagodoxa_henryana	Geonoma_undata)))	((Prestoea_acuminata	(Oenocarpus_minor	Oenocarpus_bataua))	((Dictyosperma_album	((Kentiopsis_piersoniorum	(Veitchia_spiralis	Burretiokentia_grandiflora))	(Heterospathe_cagayanensis	Hydriastele_microspadix)))	Dypsis_decaryi)))))	(Nypa_fruticans	Roystonea_regia)))	Sabal_domingensis)	Iriartea_deltoidea)	Calamus_caryotoides)	Serenoa_repens))	Kingia_australis);
((Reinhardtia_latisecta	((((Bactris_major	(Elaeis_oleifera	Elaeis_guineensis))	(((Roystonea_regia	(Manicaria_saccifera	(Leopoldinia_pulchra	(Pelagodoxa_henryana	Geonoma_undata))))	(((Nypa_fruticans	((Calamus_caryotoides	(Serenoa_repens	Sabal_domingensis))	((Chamaedorea_seifrizii	Pseudophoenix_vinifera)	Iriartea_deltoidea)))	((Podococcus_barteri	Sclerosperma_profizianum)	Orania_palindan))	((Prestoea_acuminata	(Oenocarpus_minor	Oenocarpus_bataua))	((Dictyosperma_album	((Kentiopsis_piersoniorum	(Veitchia_spiralis	Burretiokentia_grandiflora))	(Heterospathe_cagayanensis	Hydriastele_microspadix)))	Dypsis_decaryi))))	Attalea_speciosa))	Reinhardtia_simplex)	Reinhardtia_paiewonskiana))	Kingia_australis);
((Nypa_fruticans	(((Serenoa_repens	Sabal_domingensis)	(Pseudophoenix_vinifera	(Chamaedorea_seifrizii	Iriartea_deltoidea)))	(((Podococcus_barteri	Sclerosperma_profizianum)	Orania_palindan)	((((Calamus_caryotoides	Roystonea_regia)	((Prestoea_acuminata	(Oenocarpus_minor	Oenocarpus_bataua))	((Hydriastele_microspadix	((Heterospathe_cagayanensis	Dypsis_decaryi)	(Kentiopsis_piersoniorum	(Veitchia_spiralis	Burretiokentia_grandiflora))))	Dictyosperma_album)))	(Manicaria_saccifera	(Leopoldinia_pulchra	(Pelagodoxa_henryana	Geonoma_undata))))	(Attalea_speciosa	((Reinhardtia_simplex	(Reinhardtia_paiewonskiana	Reinhardtia_latisecta))	(Bactris_major	(Elaeis_oleifera	Elaeis_guineensis))))))))	Kingia_australis);
(((((Iriartea_deltoidea	((((((Prestoea_acuminata	(Oenocarpus_minor	Oenocarpus_bataua))	(((Heterospathe_cagayanensis	((Kentiopsis_piersoniorum	(Veitchia_spiralis	Burretiokentia_grandiflora))	Hydriastele_microspadix))	Dictyosperma_album)	Dypsis_decaryi))	(Pelagodoxa_henryana	((Leopoldinia_pulchra	Geonoma_undata)	Manicaria_saccifera)))	(Roystonea_regia	(((Reinhardtia_simplex	(Reinhardtia_paiewonskiana	Reinhardtia_latisecta))	((Bactris_major	(Elaeis_oleifera	Elaeis_guineensis))	Attalea_speciosa))	((Podococcus_barteri	Sclerosperma_profizianum)	Orania_palindan))))	(Chamaedorea_seifrizii	Nypa_fruticans))	Sabal_domingensis))	Calamus_caryotoides)	Pseudophoenix_vinifera)	Serenoa_repens)	Kingia_australis);
((Burretiokentia_grandiflora	(Veitchia_spiralis	((Hydriastele_microspadix	Kentiopsis_piersoniorum)	((((((Nypa_fruticans	((Pseudophoenix_vinifera	Iriartea_deltoidea)	(Chamaedorea_seifrizii	(Calamus_caryotoides	(Sabal_domingensis	Serenoa_repens)))))	((Sclerosperma_profizianum	Podococcus_barteri)	Orania_palindan))	((((Leopoldinia_pulchra	(Pelagodoxa_henryana	Geonoma_undata))	Manicaria_saccifera)	Roystonea_regia)	((Reinhardtia_simplex	(Reinhardtia_paiewonskiana	Reinhardtia_latisecta))	((Bactris_major	(Elaeis_oleifera	Elaeis_guineensis))	Attalea_speciosa))))	(Prestoea_acuminata	(Oenocarpus_bataua	Oenocarpus_minor)))	Dypsis_decaryi)	(Heterospathe_cagayanensis	Dictyosperma_album)))))	Kingia_australis);
(((Reinhardtia_latisecta	(Reinhardtia_simplex	Reinhardtia_paiewonskiana))	(((Elaeis_oleifera	Elaeis_guineensis)	(Attalea_speciosa	Bactris_major))	(((((Pelagodoxa_henryana	Geonoma_undata)	Manicaria_saccifera)	Roystonea_regia)	(((Prestoea_acuminata	(Oenocarpus_bataua	Oenocarpus_minor))	(Dypsis_decaryi	((Heterospathe_cagayanensis	Dictyosperma_album)	(Hydriastele_microspadix	((Burretiokentia_grandiflora	Veitchia_spiralis)	Kentiopsis_piersoniorum)))))	((Nypa_fruticans	(((Iriartea_deltoidea	Chamaedorea_seifrizii)	Pseudophoenix_vinifera)	((Sabal_domingensis	Serenoa_repens)	Calamus_caryotoides)))	((Sclerosperma_profizianum	Podococcus_barteri)	Orania_palindan))))	Leopoldinia_pulchra)))	Kingia_australis);
((Nypa_fruticans	(((((Iriartea_deltoidea	Pseudophoenix_vinifera)	(Sabal_domingensis	Serenoa_repens))	Calamus_caryotoides)	Chamaedorea_seifrizii)	(((Sclerosperma_profizianum	Podococcus_barteri)	Orania_palindan)	((((((Reinhardtia_simplex	(Reinhardtia_paiewonskiana	Reinhardtia_latisecta))	(Elaeis_oleifera	Elaeis_guineensis))	Bactris_major)	Attalea_speciosa)	(((Pelagodoxa_henryana	Geonoma_undata)	(Manicaria_saccifera	Leopoldinia_pulchra))	Roystonea_regia))	((Prestoea_acuminata	(Oenocarpus_bataua	Oenocarpus_minor))	(Dictyosperma_album	((Heterospathe_cagayanensis	Hydriastele_microspadix)	(Dypsis_decaryi	((Burretiokentia_grandiflora	Veitchia_spiralis)	Kentiopsis_piersoniorum)))))))))	Kingia_australis);
((Pseudophoenix_vinifera	(((Sabal_domingensis	Serenoa_repens)	(Calamus_caryotoides	((Chamaedorea_seifrizii	(((Oenocarpus_bataua	Oenocarpus_minor)	(((Dictyosperma_album	((Heterospathe_cagayanensis	Hydriastele_microspadix)	((Burretiokentia_grandiflora	Veitchia_spiralis)	Kentiopsis_piersoniorum)))	Dypsis_decaryi)	Prestoea_acuminata))	(((((Reinhardtia_simplex	(Reinhardtia_paiewonskiana	Reinhardtia_latisecta))	((Elaeis_oleifera	Elaeis_guineensis)	Bactris_major))	Attalea_speciosa)	((((Geonoma_undata	Manicaria_saccifera)	Leopoldinia_pulchra)	Pelagodoxa_henryana)	Roystonea_regia))	((Sclerosperma_profizianum	Podococcus_barteri)	Orania_palindan))))	Nypa_fruticans)))	Iriartea_deltoidea))	Kingia_australis);
((Calamus_caryotoides	((Pseudophoenix_vinifera	((Chamaedorea_seifrizii	Iriartea_deltoidea)	((Nypa_fruticans	(((Sclerosperma_profizianum	Podococcus_barteri)	Orania_palindan)	((((Dictyosperma_album	(Heterospathe_cagayanensis	(Hydriastele_microspadix	((Burretiokentia_grandiflora	Veitchia_spiralis)	Kentiopsis_piersoniorum))))	Dypsis_decaryi)	(Prestoea_acuminata	(Oenocarpus_bataua	Oenocarpus_minor)))	((((Reinhardtia_simplex	(Reinhardtia_paiewonskiana	Reinhardtia_latisecta))	((Elaeis_oleifera	Elaeis_guineensis)	Bactris_major))	Attalea_speciosa)	((Manicaria_saccifera	(Leopoldinia_pulchra	(Geonoma_undata	Pelagodoxa_henryana)))	Roystonea_regia)))))	Sabal_domingensis)))	Serenoa_repens))	Kingia_australis);
((Pseudophoenix_vinifera	((Sabal_domingensis	(Iriartea_deltoidea	(Nypa_fruticans	(Chamaedorea_seifrizii	(((Sclerosperma_profizianum	Podococcus_barteri)	Orania_palindan)	((((Hydriastele_microspadix	Dictyosperma_album)	(Heterospathe_cagayanensis	(Dypsis_decaryi	((Burretiokentia_grandiflora	Veitchia_spiralis)	Kentiopsis_piersoniorum))))	(Prestoea_acuminata	(Oenocarpus_bataua	Oenocarpus_minor)))	((((Reinhardtia_simplex	(Reinhardtia_paiewonskiana	Reinhardtia_latisecta))	((Elaeis_oleifera	Elaeis_guineensis)	Bactris_major))	Attalea_speciosa)	((Manicaria_saccifera	(Leopoldinia_pulchra	(Geonoma_undata	Pelagodoxa_henryana)))	Roystonea_regia))))))))	(Serenoa_repens	Calamus_caryotoides)))	Kingia_australis);
((Heterospathe_cagayanensis	(((((Prestoea_acuminata	(Oenocarpus_bataua	Oenocarpus_minor))	((Manicaria_saccifera	(Pelagodoxa_henryana	(Leopoldinia_pulchra	Geonoma_undata)))	(Roystonea_regia	((((Sclerosperma_profizianum	Podococcus_barteri)	Orania_palindan)	(Nypa_fruticans	(((Serenoa_repens	Sabal_domingensis)	(Iriartea_deltoidea	(Chamaedorea_seifrizii	Pseudophoenix_vinifera)))	Calamus_caryotoides)))	(((Reinhardtia_simplex	(Reinhardtia_paiewonskiana	Reinhardtia_latisecta))	((Elaeis_oleifera	Elaeis_guineensis)	Bactris_major))	Attalea_speciosa)))))	Dypsis_decaryi)	Dictyosperma_album)	(Hydriastele_microspadix	(Kentiopsis_piersoniorum	(Burretiokentia_grandiflora	Veitchia_spiralis)))))	Kingia_australis);
((Reinhardtia_simplex	((Reinhardtia_paiewonskiana	Reinhardtia_latisecta)	((((Elaeis_oleifera	Elaeis_guineensis)	Bactris_major)	Attalea_speciosa)	((((Dypsis_decaryi	(Dictyosperma_album	((Hydriastele_microspadix	(Kentiopsis_piersoniorum	(Burretiokentia_grandiflora	Veitchia_spiralis)))	Heterospathe_cagayanensis)))	(Prestoea_acuminata	(Oenocarpus_bataua	Oenocarpus_minor)))	(((Sclerosperma_profizianum	Podococcus_barteri)	Orania_palindan)	((Sabal_domingensis	((Pseudophoenix_vinifera	Calamus_caryotoides)	Serenoa_repens))	((Nypa_fruticans	Iriartea_deltoidea)	Chamaedorea_seifrizii))))	((Leopoldinia_pulchra	(Manicaria_saccifera	Geonoma_undata))	(Pelagodoxa_henryana	Roystonea_regia))))))	Kingia_australis);
((Burretiokentia_grandiflora	(Veitchia_spiralis	((Heterospathe_cagayanensis	(Hydriastele_microspadix	((((Prestoea_acuminata	(Oenocarpus_bataua	Oenocarpus_minor))	(((((Sclerosperma_profizianum	Podococcus_barteri)	Orania_palindan)	((Sabal_domingensis	Serenoa_repens)	(Pseudophoenix_vinifera	((Nypa_fruticans	Iriartea_deltoidea)	(Calamus_caryotoides	Chamaedorea_seifrizii)))))	(((Leopoldinia_pulchra	Manicaria_saccifera)	(Pelagodoxa_henryana	Geonoma_undata))	(((Reinhardtia_simplex	Reinhardtia_paiewonskiana)	Reinhardtia_latisecta)	(((Elaeis_oleifera	Elaeis_guineensis)	Bactris_major)	Attalea_speciosa))))	Roystonea_regia))	Dypsis_decaryi)	Dictyosperma_album)))	Kentiopsis_piersoniorum)))	Kingia_australis);
((Nypa_fruticans	((Iriartea_deltoidea	Chamaedorea_seifrizii)	(((((((Dypsis_decaryi	((Heterospathe_cagayanensis	Dictyosperma_album)	(Hydriastele_microspadix	(Kentiopsis_piersoniorum	(Burretiokentia_grandiflora	Veitchia_spiralis)))))	Prestoea_acuminata)	(Oenocarpus_bataua	Oenocarpus_minor))	(((Leopoldinia_pulchra	(Manicaria_saccifera	(Pelagodoxa_henryana	Geonoma_undata)))	(Attalea_speciosa	(((Reinhardtia_simplex	Reinhardtia_paiewonskiana)	Reinhardtia_latisecta)	((Elaeis_oleifera	Elaeis_guineensis)	Bactris_major))))	((Sclerosperma_profizianum	Podococcus_barteri)	Orania_palindan)))	Roystonea_regia)	(Sabal_domingensis	Serenoa_repens))	(Calamus_caryotoides	Pseudophoenix_vinifera))))	Kingia_australis);
((Pseudophoenix_vinifera	(((Calamus_caryotoides	(Chamaedorea_seifrizii	(((Leopoldinia_pulchra	(Geonoma_undata	Pelagodoxa_henryana))	Manicaria_saccifera)	((((Nypa_fruticans	Roystonea_regia)	(((((Veitchia_spiralis	Burretiokentia_grandiflora)	Kentiopsis_piersoniorum)	(Dictyosperma_album	(Heterospathe_cagayanensis	Hydriastele_microspadix)))	Dypsis_decaryi)	(Prestoea_acuminata	(Oenocarpus_bataua	Oenocarpus_minor))))	(Orania_palindan	(Sclerosperma_profizianum	Podococcus_barteri)))	(((Bactris_major	(Elaeis_oleifera	Elaeis_guineensis))	((Reinhardtia_latisecta	Reinhardtia_paiewonskiana)	Reinhardtia_simplex))	Attalea_speciosa)))))	(Serenoa_repens	Sabal_domingensis))	Iriartea_deltoidea))	Kingia_australis);
((Pseudophoenix_vinifera	((Serenoa_repens	Calamus_caryotoides)	((Chamaedorea_seifrizii	(((((((Veitchia_spiralis	Burretiokentia_grandiflora)	Kentiopsis_piersoniorum)	(Dictyosperma_album	(Heterospathe_cagayanensis	Hydriastele_microspadix)))	Dypsis_decaryi)	(Prestoea_acuminata	(Oenocarpus_bataua	Oenocarpus_minor)))	(Orania_palindan	(Sclerosperma_profizianum	Podococcus_barteri)))	((((Leopoldinia_pulchra	(Geonoma_undata	Pelagodoxa_henryana))	Manicaria_saccifera)	Roystonea_regia)	((Attalea_speciosa	(Bactris_major	(Elaeis_oleifera	Elaeis_guineensis)))	((Reinhardtia_latisecta	Reinhardtia_paiewonskiana)	Reinhardtia_simplex)))))	(Sabal_domingensis	(Nypa_fruticans	Iriartea_deltoidea)))))	Kingia_australis);
((Nypa_fruticans	(Calamus_caryotoides	((((Serenoa_repens	Sabal_domingensis)	(Iriartea_deltoidea	Pseudophoenix_vinifera))	(((((Dypsis_decaryi	(((Veitchia_spiralis	Burretiokentia_grandiflora)	Kentiopsis_piersoniorum)	Heterospathe_cagayanensis))	(Dictyosperma_album	Hydriastele_microspadix))	(Prestoea_acuminata	(Oenocarpus_bataua	Oenocarpus_minor)))	(Orania_palindan	(Sclerosperma_profizianum	Podococcus_barteri)))	((((Leopoldinia_pulchra	(Geonoma_undata	Pelagodoxa_henryana))	Manicaria_saccifera)	Roystonea_regia)	(Attalea_speciosa	((Bactris_major	(Elaeis_oleifera	Elaeis_guineensis))	((Reinhardtia_latisecta	Reinhardtia_paiewonskiana)	Reinhardtia_simplex))))))	Chamaedorea_seifrizii)))	Kingia_australis);
((Nypa_fruticans	(Calamus_caryotoides	(((Serenoa_repens	Sabal_domingensis)	(Iriartea_deltoidea	Pseudophoenix_vinifera))	((((Dictyosperma_album	(Hydriastele_microspadix	(((Veitchia_spiralis	Burretiokentia_grandiflora)	Kentiopsis_piersoniorum)	(Heterospathe_cagayanensis	Dypsis_decaryi))))	(Prestoea_acuminata	(Oenocarpus_bataua	Oenocarpus_minor)))	(Orania_palindan	(((((Leopoldinia_pulchra	(Geonoma_undata	Pelagodoxa_henryana))	Manicaria_saccifera)	Roystonea_regia)	(Attalea_speciosa	((Bactris_major	(Elaeis_oleifera	Elaeis_guineensis))	((Reinhardtia_latisecta	Reinhardtia_paiewonskiana)	Reinhardtia_simplex))))	(Sclerosperma_profizianum	Podococcus_barteri))))	Chamaedorea_seifrizii))))	Kingia_australis);
((Nypa_fruticans	((((((Attalea_speciosa	((Bactris_major	(Elaeis_oleifera	Elaeis_guineensis))	((Reinhardtia_latisecta	Reinhardtia_paiewonskiana)	Reinhardtia_simplex)))	Roystonea_regia)	((Leopoldinia_pulchra	(Geonoma_undata	Pelagodoxa_henryana))	Manicaria_saccifera))	((Orania_palindan	(Sclerosperma_profizianum	Podococcus_barteri))	((Dictyosperma_album	(Hydriastele_microspadix	(Heterospathe_cagayanensis	(Dypsis_decaryi	((Veitchia_spiralis	Burretiokentia_grandiflora)	Kentiopsis_piersoniorum)))))	(Prestoea_acuminata	(Oenocarpus_bataua	Oenocarpus_minor)))))	Chamaedorea_seifrizii)	(Calamus_caryotoides	((Serenoa_repens	Sabal_domingensis)	(Iriartea_deltoidea	Pseudophoenix_vinifera)))))	Kingia_australis);
((Sclerosperma_profizianum	(Podococcus_barteri	((((Serenoa_repens	Sabal_domingensis)	(((Chamaedorea_seifrizii	Iriartea_deltoidea)	Pseudophoenix_vinifera)	(Calamus_caryotoides	(Nypa_fruticans	Leopoldinia_pulchra))))	((Attalea_speciosa	((Bactris_major	(Elaeis_oleifera	Elaeis_guineensis))	(Reinhardtia_latisecta	(Reinhardtia_paiewonskiana	Reinhardtia_simplex))))	(Roystonea_regia	(((Hydriastele_microspadix	((Heterospathe_cagayanensis	(Dypsis_decaryi	((Veitchia_spiralis	Burretiokentia_grandiflora)	Kentiopsis_piersoniorum)))	Dictyosperma_album))	(Prestoea_acuminata	(Oenocarpus_bataua	Oenocarpus_minor)))	((Geonoma_undata	Pelagodoxa_henryana)	Manicaria_saccifera)))))	Orania_palindan)))	Kingia_australis);
((((Roystonea_regia	((((((Veitchia_spiralis	(Burretiokentia_grandiflora	(Hydriastele_microspadix	Kentiopsis_piersoniorum)))	Heterospathe_cagayanensis)	Dictyosperma_album)	Dypsis_decaryi)	(Prestoea_acuminata	(Oenocarpus_bataua	Oenocarpus_minor)))	((Geonoma_undata	Pelagodoxa_henryana)	((Calamus_caryotoides	Leopoldinia_pulchra)	Manicaria_saccifera))))	((Orania_palindan	(Sclerosperma_profizianum	Podococcus_barteri))	(((Serenoa_repens	Sabal_domingensis)	((Chamaedorea_seifrizii	Iriartea_deltoidea)	Pseudophoenix_vinifera))	Nypa_fruticans)))	(Attalea_speciosa	((Bactris_major	(Elaeis_oleifera	Elaeis_guineensis))	(Reinhardtia_simplex	(Reinhardtia_latisecta	Reinhardtia_paiewonskiana)))))	Kingia_australis);
((Oenocarpus_bataua	(Oenocarpus_minor	(((((Orania_palindan	(Sclerosperma_profizianum	Podococcus_barteri))	((Serenoa_repens	Sabal_domingensis)	((Chamaedorea_seifrizii	Pseudophoenix_vinifera)	(Iriartea_deltoidea	Nypa_fruticans))))	((Attalea_speciosa	((Bactris_major	(Elaeis_oleifera	Elaeis_guineensis))	(Reinhardtia_simplex	(Reinhardtia_latisecta	Reinhardtia_paiewonskiana))))	(Roystonea_regia	((Geonoma_undata	Pelagodoxa_henryana)	((Calamus_caryotoides	Leopoldinia_pulchra)	Manicaria_saccifera)))))	(((Veitchia_spiralis	(Dictyosperma_album	(Kentiopsis_piersoniorum	Burretiokentia_grandiflora)))	(Hydriastele_microspadix	Heterospathe_cagayanensis))	Dypsis_decaryi))	Prestoea_acuminata)))	Kingia_australis);
((((((((Reinhardtia_simplex	(Reinhardtia_latisecta	Reinhardtia_paiewonskiana))	(Attalea_speciosa	(Bactris_major	(Elaeis_oleifera	Elaeis_guineensis))))	(Roystonea_regia	(((Geonoma_undata	Pelagodoxa_henryana)	Manicaria_saccifera)	Leopoldinia_pulchra)))	((((Kentiopsis_piersoniorum	(Veitchia_spiralis	Burretiokentia_grandiflora))	(Hydriastele_microspadix	(Heterospathe_cagayanensis	Dictyosperma_album)))	Dypsis_decaryi)	(Prestoea_acuminata	(Oenocarpus_bataua	Oenocarpus_minor))))	(Orania_palindan	(Sclerosperma_profizianum	Podococcus_barteri)))	(((Iriartea_deltoidea	Chamaedorea_seifrizii)	Calamus_caryotoides)	((Serenoa_repens	Sabal_domingensis)	Pseudophoenix_vinifera)))	Nypa_fruticans)	Kingia_australis);
((((Chamaedorea_seifrizii	((((Reinhardtia_simplex	(Reinhardtia_latisecta	Reinhardtia_paiewonskiana))	(Attalea_speciosa	(Bactris_major	(Elaeis_oleifera	Elaeis_guineensis))))	(Roystonea_regia	(((Geonoma_undata	Pelagodoxa_henryana)	Manicaria_saccifera)	Leopoldinia_pulchra)))	(((((Veitchia_spiralis	(Burretiokentia_grandiflora	Kentiopsis_piersoniorum))	(Dictyosperma_album	(Hydriastele_microspadix	Heterospathe_cagayanensis)))	Dypsis_decaryi)	(Prestoea_acuminata	(Oenocarpus_bataua	Oenocarpus_minor)))	(Orania_palindan	(Sclerosperma_profizianum	Podococcus_barteri)))))	((Calamus_caryotoides	(Serenoa_repens	Sabal_domingensis))	(Pseudophoenix_vinifera	Iriartea_deltoidea)))	Nypa_fruticans)	Kingia_australis);
((((Pelagodoxa_henryana	(Geonoma_undata	((Calamus_caryotoides	Leopoldinia_pulchra)	Manicaria_saccifera)))	Roystonea_regia)	((Attalea_speciosa	((Reinhardtia_simplex	(Reinhardtia_latisecta	Reinhardtia_paiewonskiana))	((Elaeis_guineensis	Elaeis_oleifera)	Bactris_major)))	(((Dictyosperma_album	(((Kentiopsis_piersoniorum	(Burretiokentia_grandiflora	Veitchia_spiralis))	(Heterospathe_cagayanensis	Dypsis_decaryi))	Hydriastele_microspadix))	(Prestoea_acuminata	(Oenocarpus_bataua	Oenocarpus_minor)))	(((Nypa_fruticans	(Chamaedorea_seifrizii	Iriartea_deltoidea))	((Serenoa_repens	Pseudophoenix_vinifera)	Sabal_domingensis))	(Orania_palindan	(Sclerosperma_profizianum	Podococcus_barteri))))))	Kingia_australis);
((((Chamaedorea_seifrizii	Iriartea_deltoidea)	((Serenoa_repens	Sabal_domingensis)	((Nypa_fruticans	((Orania_palindan	(Sclerosperma_profizianum	Podococcus_barteri))	(((Attalea_speciosa	(Bactris_major	((Reinhardtia_latisecta	(Reinhardtia_paiewonskiana	Reinhardtia_simplex))	(Elaeis_guineensis	Elaeis_oleifera))))	((Dictyosperma_album	((Kentiopsis_piersoniorum	(Burretiokentia_grandiflora	Veitchia_spiralis))	((Hydriastele_microspadix	Heterospathe_cagayanensis)	Dypsis_decaryi)))	(Prestoea_acuminata	(Oenocarpus_bataua	Oenocarpus_minor))))	((Manicaria_saccifera	(Pelagodoxa_henryana	Geonoma_undata))	Roystonea_regia))))	(Calamus_caryotoides	Leopoldinia_pulchra))))	Pseudophoenix_vinifera)	Kingia_australis);
((Nypa_fruticans	(((Roystonea_regia	((Attalea_speciosa	((Reinhardtia_simplex	(Reinhardtia_latisecta	Reinhardtia_paiewonskiana))	((Elaeis_guineensis	Elaeis_oleifera)	Bactris_major)))	((Leopoldinia_pulchra	(Manicaria_saccifera	Geonoma_undata))	Pelagodoxa_henryana)))	((Orania_palindan	(Sclerosperma_profizianum	Podococcus_barteri))	((Dictyosperma_album	((Heterospathe_cagayanensis	(Dypsis_decaryi	(Kentiopsis_piersoniorum	(Burretiokentia_grandiflora	Veitchia_spiralis))))	Hydriastele_microspadix))	(Prestoea_acuminata	(Oenocarpus_bataua	Oenocarpus_minor)))))	((Chamaedorea_seifrizii	Iriartea_deltoidea)	(Pseudophoenix_vinifera	(Calamus_caryotoides	(Serenoa_repens	Sabal_domingensis))))))	Kingia_australis);
((Pseudophoenix_vinifera	((Serenoa_repens	Sabal_domingensis)	(Iriartea_deltoidea	((Chamaedorea_seifrizii	(((Attalea_speciosa	((Reinhardtia_simplex	(Reinhardtia_latisecta	Reinhardtia_paiewonskiana))	((Elaeis_guineensis	Elaeis_oleifera)	Bactris_major)))	((Manicaria_saccifera	((Geonoma_undata	Pelagodoxa_henryana)	Leopoldinia_pulchra))	Roystonea_regia))	((Orania_palindan	(Sclerosperma_profizianum	Podococcus_barteri))	((Dictyosperma_album	((Heterospathe_cagayanensis	((Dypsis_decaryi	(Kentiopsis_piersoniorum	Burretiokentia_grandiflora))	Veitchia_spiralis))	Hydriastele_microspadix))	(Prestoea_acuminata	(Oenocarpus_bataua	Oenocarpus_minor))))))	(Nypa_fruticans	Calamus_caryotoides)))))	Kingia_australis);
((Calamus_caryotoides	(Sabal_domingensis	(Pseudophoenix_vinifera	((Serenoa_repens	Iriartea_deltoidea)	(Chamaedorea_seifrizii	(Nypa_fruticans	((((Reinhardtia_simplex	(Reinhardtia_latisecta	Reinhardtia_paiewonskiana))	(((Elaeis_guineensis	Elaeis_oleifera)	Bactris_major)	Attalea_speciosa))	((Manicaria_saccifera	((Geonoma_undata	Pelagodoxa_henryana)	Leopoldinia_pulchra))	Roystonea_regia))	((Orania_palindan	(Sclerosperma_profizianum	Podococcus_barteri))	((((Veitchia_spiralis	Dictyosperma_album)	((Heterospathe_cagayanensis	(Burretiokentia_grandiflora	Hydriastele_microspadix))	Kentiopsis_piersoniorum))	Dypsis_decaryi)	(Prestoea_acuminata	(Oenocarpus_bataua	Oenocarpus_minor)))))))))))	Kingia_australis);
((Pseudophoenix_vinifera	(((Sabal_domingensis	(((Orania_palindan	(Sclerosperma_profizianum	Podococcus_barteri))	((((Dictyosperma_album	((Heterospathe_cagayanensis	((Burretiokentia_grandiflora	Veitchia_spiralis)	Kentiopsis_piersoniorum))	Hydriastele_microspadix))	Dypsis_decaryi)	(Prestoea_acuminata	(Oenocarpus_bataua	Oenocarpus_minor)))	((Attalea_speciosa	((Reinhardtia_simplex	(Reinhardtia_latisecta	Reinhardtia_paiewonskiana))	((Elaeis_guineensis	Elaeis_oleifera)	Bactris_major)))	((Manicaria_saccifera	((Geonoma_undata	Pelagodoxa_henryana)	Leopoldinia_pulchra))	Roystonea_regia))))	((Nypa_fruticans	Chamaedorea_seifrizii)	Iriartea_deltoidea)))	Calamus_caryotoides)	Serenoa_repens))	Kingia_australis);
((Nypa_fruticans	(((Serenoa_repens	Sabal_domingensis)	(((Pseudophoenix_vinifera	Chamaedorea_seifrizii)	Iriartea_deltoidea)	Calamus_caryotoides))	((Orania_palindan	(Sclerosperma_profizianum	Podococcus_barteri))	(((Oenocarpus_bataua	Oenocarpus_minor)	(((((Hydriastele_microspadix	Heterospathe_cagayanensis)	Dictyosperma_album)	((Burretiokentia_grandiflora	Veitchia_spiralis)	Kentiopsis_piersoniorum))	Dypsis_decaryi)	Prestoea_acuminata))	((Attalea_speciosa	((Reinhardtia_simplex	(Reinhardtia_latisecta	Reinhardtia_paiewonskiana))	((Elaeis_guineensis	Elaeis_oleifera)	Bactris_major)))	((Manicaria_saccifera	((Geonoma_undata	Pelagodoxa_henryana)	Leopoldinia_pulchra))	Roystonea_regia))))))	Kingia_australis);
(((Oenocarpus_bataua	Oenocarpus_minor)	(((((Heterospathe_cagayanensis	Dictyosperma_album)	(Hydriastele_microspadix	((Burretiokentia_grandiflora	Veitchia_spiralis)	Kentiopsis_piersoniorum)))	Dypsis_decaryi)	((((Attalea_speciosa	((Reinhardtia_simplex	(Reinhardtia_latisecta	Reinhardtia_paiewonskiana))	((Elaeis_guineensis	Elaeis_oleifera)	Bactris_major)))	Roystonea_regia)	((((Serenoa_repens	Sabal_domingensis)	(Pseudophoenix_vinifera	(Chamaedorea_seifrizii	Iriartea_deltoidea)))	((Leopoldinia_pulchra	Calamus_caryotoides)	Nypa_fruticans))	(Orania_palindan	(Sclerosperma_profizianum	Podococcus_barteri))))	(Manicaria_saccifera	(Geonoma_undata	Pelagodoxa_henryana))))	Prestoea_acuminata))	Kingia_australis);
((Calamus_caryotoides	((Serenoa_repens	Pseudophoenix_vinifera)	((Iriartea_deltoidea	(Nypa_fruticans	(((Orania_palindan	(Sclerosperma_profizianum	Podococcus_barteri))	((Leopoldinia_pulchra	((Attalea_speciosa	((Reinhardtia_simplex	(Reinhardtia_latisecta	Reinhardtia_paiewonskiana))	((Elaeis_guineensis	Elaeis_oleifera)	Bactris_major)))	((Manicaria_saccifera	(Geonoma_undata	Pelagodoxa_henryana))	Roystonea_regia)))	((Prestoea_acuminata	(Oenocarpus_bataua	Oenocarpus_minor))	(((Heterospathe_cagayanensis	Dictyosperma_album)	(Hydriastele_microspadix	((Burretiokentia_grandiflora	Veitchia_spiralis)	Kentiopsis_piersoniorum)))	Dypsis_decaryi))))	Chamaedorea_seifrizii)))	Sabal_domingensis)))	Kingia_australis);
((Calamus_caryotoides	(Pseudophoenix_vinifera	(((Serenoa_repens	Sabal_domingensis)	(Nypa_fruticans	((((Oenocarpus_bataua	Oenocarpus_minor)	(((((Hydriastele_microspadix	Heterospathe_cagayanensis)	Dictyosperma_album)	((Burretiokentia_grandiflora	Veitchia_spiralis)	Kentiopsis_piersoniorum))	Dypsis_decaryi)	Prestoea_acuminata))	(((Sclerosperma_profizianum	Podococcus_barteri)	Orania_palindan)	((Attalea_speciosa	((Reinhardtia_simplex	(Reinhardtia_latisecta	Reinhardtia_paiewonskiana))	((Elaeis_guineensis	Elaeis_oleifera)	Bactris_major)))	((Leopoldinia_pulchra	(Manicaria_saccifera	(Geonoma_undata	Pelagodoxa_henryana)))	Roystonea_regia))))	Chamaedorea_seifrizii)))	Iriartea_deltoidea)))	Kingia_australis);
((Pseudophoenix_vinifera	(((Nypa_fruticans	((Chamaedorea_seifrizii	Iriartea_deltoidea)	(((((Geonoma_undata	(Roystonea_regia	Pelagodoxa_henryana))	Manicaria_saccifera)	Leopoldinia_pulchra)	(((Orania_palindan	(Podococcus_barteri	Sclerosperma_profizianum))	((Prestoea_acuminata	(Oenocarpus_bataua	Oenocarpus_minor))	(Dictyosperma_album	((Dypsis_decaryi	(Heterospathe_cagayanensis	((Burretiokentia_grandiflora	Veitchia_spiralis)	Kentiopsis_piersoniorum)))	Hydriastele_microspadix))))	((Reinhardtia_simplex	(Reinhardtia_latisecta	Reinhardtia_paiewonskiana))	((Bactris_major	(Elaeis_oleifera	Elaeis_guineensis))	Attalea_speciosa))))	Sabal_domingensis)))	Calamus_caryotoides)	Serenoa_repens))	Kingia_australis);
((Reinhardtia_simplex	((Reinhardtia_latisecta	Reinhardtia_paiewonskiana)	((Bactris_major	(Elaeis_oleifera	Elaeis_guineensis))	(((((((Geonoma_undata	Pelagodoxa_henryana)	Manicaria_saccifera)	Roystonea_regia)	(((((Serenoa_repens	Calamus_caryotoides)	Pseudophoenix_vinifera)	Sabal_domingensis)	(Chamaedorea_seifrizii	Iriartea_deltoidea))	((Orania_palindan	(Podococcus_barteri	Sclerosperma_profizianum))	((Prestoea_acuminata	(Oenocarpus_bataua	Oenocarpus_minor))	(Dictyosperma_album	(((Heterospathe_cagayanensis	Kentiopsis_piersoniorum)	(Hydriastele_microspadix	(Burretiokentia_grandiflora	Veitchia_spiralis)))	Dypsis_decaryi))))))	Leopoldinia_pulchra)	Nypa_fruticans)	Attalea_speciosa))))	Kingia_australis);
((Nypa_fruticans	((((Serenoa_repens	Sabal_domingensis)	(Pseudophoenix_vinifera	Iriartea_deltoidea))	((((Attalea_speciosa	((Reinhardtia_simplex	(Reinhardtia_latisecta	Reinhardtia_paiewonskiana))	(Bactris_major	(Elaeis_oleifera	Elaeis_guineensis))))	((Leopoldinia_pulchra	((Geonoma_undata	Pelagodoxa_henryana)	Manicaria_saccifera))	Roystonea_regia))	(Orania_palindan	(Podococcus_barteri	Sclerosperma_profizianum)))	((Prestoea_acuminata	(Oenocarpus_bataua	Oenocarpus_minor))	((Dictyosperma_album	(((Burretiokentia_grandiflora	Kentiopsis_piersoniorum)	Veitchia_spiralis)	(Hydriastele_microspadix	Heterospathe_cagayanensis)))	Dypsis_decaryi))))	(Calamus_caryotoides	Chamaedorea_seifrizii)))	Kingia_australis);
((Nypa_fruticans	(((((Reinhardtia_simplex	(Reinhardtia_latisecta	Reinhardtia_paiewonskiana))	((Bactris_major	(Elaeis_oleifera	Elaeis_guineensis))	Attalea_speciosa))	(((Calamus_caryotoides	Leopoldinia_pulchra)	((Geonoma_undata	Pelagodoxa_henryana)	Manicaria_saccifera))	Roystonea_regia))	((Orania_palindan	(Podococcus_barteri	Sclerosperma_profizianum))	((Prestoea_acuminata	(Oenocarpus_bataua	Oenocarpus_minor))	(Dictyosperma_album	((Dypsis_decaryi	(Hydriastele_microspadix	Heterospathe_cagayanensis))	(Kentiopsis_piersoniorum	(Veitchia_spiralis	Burretiokentia_grandiflora)))))))	((Serenoa_repens	Sabal_domingensis)	((Iriartea_deltoidea	Chamaedorea_seifrizii)	Pseudophoenix_vinifera))))	Kingia_australis);
((Elaeis_oleifera	(Elaeis_guineensis	((((((Geonoma_undata	Pelagodoxa_henryana)	Manicaria_saccifera)	Roystonea_regia)	(Leopoldinia_pulchra	(((Orania_palindan	(Podococcus_barteri	Sclerosperma_profizianum))	((Prestoea_acuminata	(Oenocarpus_bataua	Oenocarpus_minor))	(((((Veitchia_spiralis	Burretiokentia_grandiflora)	(Dictyosperma_album	Kentiopsis_piersoniorum))	Hydriastele_microspadix)	Heterospathe_cagayanensis)	Dypsis_decaryi)))	(((Serenoa_repens	Sabal_domingensis)	((Iriartea_deltoidea	Chamaedorea_seifrizii)	Pseudophoenix_vinifera))	(Calamus_caryotoides	Nypa_fruticans)))))	Attalea_speciosa)	((Reinhardtia_simplex	(Reinhardtia_latisecta	Reinhardtia_paiewonskiana))	Bactris_major))))	Kingia_australis);
((Roystonea_regia	(((((Attalea_speciosa	((Elaeis_oleifera	Elaeis_guineensis)	Bactris_major))	(Reinhardtia_simplex	(Reinhardtia_latisecta	Reinhardtia_paiewonskiana)))	((Prestoea_acuminata	(Oenocarpus_bataua	Oenocarpus_minor))	((Dictyosperma_album	(Heterospathe_cagayanensis	(Hydriastele_microspadix	((Burretiokentia_grandiflora	Veitchia_spiralis)	Kentiopsis_piersoniorum))))	Dypsis_decaryi)))	((Orania_palindan	(Podococcus_barteri	Sclerosperma_profizianum))	(Leopoldinia_pulchra	((Serenoa_repens	Sabal_domingensis)	((Nypa_fruticans	(Iriartea_deltoidea	Chamaedorea_seifrizii))	(Calamus_caryotoides	Pseudophoenix_vinifera))))))	((Geonoma_undata	Pelagodoxa_henryana)	Manicaria_saccifera)))	Kingia_australis);
((Calamus_caryotoides	(Pseudophoenix_vinifera	(((((Nypa_fruticans	(Attalea_speciosa	(((Reinhardtia_simplex	(Reinhardtia_latisecta	Reinhardtia_paiewonskiana))	(Elaeis_oleifera	Elaeis_guineensis))	Bactris_major)))	(((Manicaria_saccifera	(Leopoldinia_pulchra	(Geonoma_undata	Pelagodoxa_henryana)))	((Prestoea_acuminata	(Oenocarpus_bataua	Oenocarpus_minor))	(((Hydriastele_microspadix	((Burretiokentia_grandiflora	Veitchia_spiralis)	Kentiopsis_piersoniorum))	(Dictyosperma_album	Heterospathe_cagayanensis))	Dypsis_decaryi)))	(Orania_palindan	(Podococcus_barteri	Sclerosperma_profizianum))))	Roystonea_regia)	(Serenoa_repens	Sabal_domingensis))	(Iriartea_deltoidea	Chamaedorea_seifrizii))))	Kingia_australis);
((Serenoa_repens	((Leopoldinia_pulchra	Calamus_caryotoides)	(Pseudophoenix_vinifera	(Sabal_domingensis	((Nypa_fruticans	Iriartea_deltoidea)	(Chamaedorea_seifrizii	((((Orania_palindan	(Podococcus_barteri	Sclerosperma_profizianum))	((Prestoea_acuminata	(Oenocarpus_bataua	Oenocarpus_minor))	((((Heterospathe_cagayanensis	Hydriastele_microspadix)	((Burretiokentia_grandiflora	Veitchia_spiralis)	Kentiopsis_piersoniorum))	Dictyosperma_album)	Dypsis_decaryi)))	((Attalea_speciosa	((Reinhardtia_simplex	(Reinhardtia_latisecta	Reinhardtia_paiewonskiana))	((Elaeis_oleifera	Elaeis_guineensis)	Bactris_major)))	(Manicaria_saccifera	Geonoma_undata)))	(Pelagodoxa_henryana	Roystonea_regia))))))))	Kingia_australis);
((Nypa_fruticans	((((Calamus_caryotoides	(Serenoa_repens	Sabal_domingensis))	(Pseudophoenix_vinifera	(Iriartea_deltoidea	Chamaedorea_seifrizii)))	(Orania_palindan	((Prestoea_acuminata	(Oenocarpus_bataua	Oenocarpus_minor))	((Hydriastele_microspadix	(Heterospathe_cagayanensis	(((Kentiopsis_piersoniorum	Burretiokentia_grandiflora)	Veitchia_spiralis)	Dypsis_decaryi)))	Dictyosperma_album))))	((Podococcus_barteri	Sclerosperma_profizianum)	((Roystonea_regia	((Pelagodoxa_henryana	Geonoma_undata)	(Manicaria_saccifera	Leopoldinia_pulchra)))	(Attalea_speciosa	((Reinhardtia_simplex	(Reinhardtia_latisecta	Reinhardtia_paiewonskiana))	((Elaeis_oleifera	Elaeis_guineensis)	Bactris_major)))))))	Kingia_australis);
((Nypa_fruticans	((((((Kentiopsis_piersoniorum	Burretiokentia_grandiflora)	Veitchia_spiralis)	Dypsis_decaryi)	(Hydriastele_microspadix	Heterospathe_cagayanensis))	Dictyosperma_album)	(((((Podococcus_barteri	Sclerosperma_profizianum)	(((Serenoa_repens	Roystonea_regia)	(Leopoldinia_pulchra	((Pelagodoxa_henryana	Geonoma_undata)	Manicaria_saccifera)))	(Attalea_speciosa	((Reinhardtia_simplex	(Reinhardtia_latisecta	Reinhardtia_paiewonskiana))	((Elaeis_oleifera	Elaeis_guineensis)	Bactris_major)))))	((Iriartea_deltoidea	(Chamaedorea_seifrizii	Calamus_caryotoides))	(Sabal_domingensis	Pseudophoenix_vinifera)))	Orania_palindan)	(Prestoea_acuminata	(Oenocarpus_bataua	Oenocarpus_minor)))))	Kingia_australis);
((Pseudophoenix_vinifera	(((((((Orania_palindan	(Sclerosperma_profizianum	Podococcus_barteri))	(((((Elaeis_guineensis	Elaeis_oleifera)	Bactris_major)	((Reinhardtia_paiewonskiana	Reinhardtia_latisecta)	Reinhardtia_simplex))	Attalea_speciosa)	((Chamaedorea_seifrizii	(Roystonea_regia	Nypa_fruticans))	(Geonoma_undata	(Pelagodoxa_henryana	(Leopoldinia_pulchra	Manicaria_saccifera))))))	((Prestoea_acuminata	(Oenocarpus_minor	Oenocarpus_bataua))	(Dypsis_decaryi	((Heterospathe_cagayanensis	(Hydriastele_microspadix	Dictyosperma_album))	((Burretiokentia_grandiflora	Veitchia_spiralis)	Kentiopsis_piersoniorum)))))	Iriartea_deltoidea)	Sabal_domingensis)	Calamus_caryotoides)	Serenoa_repens))	Kingia_australis);
((Pseudophoenix_vinifera	(((Iriartea_deltoidea	(Sabal_domingensis	(Nypa_fruticans	(Chamaedorea_seifrizii	((Orania_palindan	(Sclerosperma_profizianum	Podococcus_barteri))	((((((Elaeis_guineensis	Elaeis_oleifera)	Bactris_major)	(Reinhardtia_latisecta	(Reinhardtia_simplex	Reinhardtia_paiewonskiana)))	Attalea_speciosa)	(Roystonea_regia	((Leopoldinia_pulchra	(Geonoma_undata	Pelagodoxa_henryana))	Manicaria_saccifera)))	((Prestoea_acuminata	(Oenocarpus_minor	Oenocarpus_bataua))	(Dypsis_decaryi	(Dictyosperma_album	((Veitchia_spiralis	(Kentiopsis_piersoniorum	Burretiokentia_grandiflora))	(Heterospathe_cagayanensis	Hydriastele_microspadix)))))))))))	Calamus_caryotoides)	Serenoa_repens))	Kingia_australis);
((Nypa_fruticans	(((Pseudophoenix_vinifera	((((Orania_palindan	(Sclerosperma_profizianum	Podococcus_barteri))	((Reinhardtia_simplex	(Reinhardtia_paiewonskiana	Reinhardtia_latisecta))	(Attalea_speciosa	((Elaeis_guineensis	Elaeis_oleifera)	Bactris_major))))	(((Leopoldinia_pulchra	(Geonoma_undata	Pelagodoxa_henryana))	Manicaria_saccifera)	(Roystonea_regia	((Prestoea_acuminata	(Oenocarpus_minor	Oenocarpus_bataua))	(Dypsis_decaryi	((Heterospathe_cagayanensis	Dictyosperma_album)	(Hydriastele_microspadix	(Burretiokentia_grandiflora	(Kentiopsis_piersoniorum	Veitchia_spiralis)))))))))	(Serenoa_repens	Sabal_domingensis)))	Iriartea_deltoidea)	(Chamaedorea_seifrizii	Calamus_caryotoides)))	Kingia_australis);
((Nypa_fruticans	(((Pseudophoenix_vinifera	(((Orania_palindan	(Sclerosperma_profizianum	Podococcus_barteri))	(((Attalea_speciosa	(((Elaeis_guineensis	Elaeis_oleifera)	Bactris_major)	(Reinhardtia_simplex	(Reinhardtia_paiewonskiana	Reinhardtia_latisecta))))	((Pelagodoxa_henryana	(Manicaria_saccifera	(Geonoma_undata	Leopoldinia_pulchra)))	((Prestoea_acuminata	(Oenocarpus_minor	Oenocarpus_bataua))	(Dypsis_decaryi	((Kentiopsis_piersoniorum	(Veitchia_spiralis	Burretiokentia_grandiflora))	(Dictyosperma_album	(Heterospathe_cagayanensis	Hydriastele_microspadix)))))))	Roystonea_regia))	(Serenoa_repens	Sabal_domingensis)))	Iriartea_deltoidea)	(Chamaedorea_seifrizii	Calamus_caryotoides)))	Kingia_australis);
((Pseudophoenix_vinifera	((((Serenoa_repens	Sabal_domingensis)	(Calamus_caryotoides	(Nypa_fruticans	((Orania_palindan	(Sclerosperma_profizianum	Podococcus_barteri))	(((Roystonea_regia	Pelagodoxa_henryana)	((Manicaria_saccifera	Geonoma_undata)	Leopoldinia_pulchra))	(((Prestoea_acuminata	(Oenocarpus_minor	Oenocarpus_bataua))	(Dypsis_decaryi	((Dictyosperma_album	Heterospathe_cagayanensis)	(Veitchia_spiralis	(Burretiokentia_grandiflora	(Kentiopsis_piersoniorum	Hydriastele_microspadix))))))	(((Elaeis_guineensis	Elaeis_oleifera)	Bactris_major)	((Reinhardtia_simplex	(Reinhardtia_paiewonskiana	Reinhardtia_latisecta))	Attalea_speciosa))))))))	Iriartea_deltoidea)	Chamaedorea_seifrizii))	Kingia_australis);
((Nypa_fruticans	((((Manicaria_saccifera	(Pelagodoxa_henryana	Geonoma_undata))	(((Reinhardtia_simplex	(Reinhardtia_paiewonskiana	Reinhardtia_latisecta))	(Attalea_speciosa	((Elaeis_guineensis	Elaeis_oleifera)	Bactris_major)))	(((Orania_palindan	(Sclerosperma_profizianum	Podococcus_barteri))	((Prestoea_acuminata	(Oenocarpus_minor	Oenocarpus_bataua))	(Dypsis_decaryi	((Dictyosperma_album	Heterospathe_cagayanensis)	((Kentiopsis_piersoniorum	Hydriastele_microspadix)	(Veitchia_spiralis	Burretiokentia_grandiflora))))))	(Sabal_domingensis	((Chamaedorea_seifrizii	Iriartea_deltoidea)	Pseudophoenix_vinifera)))))	((Leopoldinia_pulchra	Calamus_caryotoides)	Serenoa_repens))	Roystonea_regia))	Kingia_australis);
((Nypa_fruticans	((Manicaria_saccifera	(((Attalea_speciosa	(((Reinhardtia_simplex	(Reinhardtia_paiewonskiana	Reinhardtia_latisecta))	(Elaeis_guineensis	Elaeis_oleifera))	Bactris_major))	((Orania_palindan	(Sclerosperma_profizianum	Podococcus_barteri))	((((Prestoea_acuminata	(Oenocarpus_minor	Oenocarpus_bataua))	(Dictyosperma_album	((Dypsis_decaryi	(Heterospathe_cagayanensis	((Veitchia_spiralis	Burretiokentia_grandiflora)	Kentiopsis_piersoniorum)))	Hydriastele_microspadix)))	((Chamaedorea_seifrizii	Iriartea_deltoidea)	(((Calamus_caryotoides	Serenoa_repens)	Pseudophoenix_vinifera)	Sabal_domingensis)))	Leopoldinia_pulchra)))	Geonoma_undata))	(Pelagodoxa_henryana	Roystonea_regia)))	Kingia_australis);
((Nypa_fruticans	((((Calamus_caryotoides	Serenoa_repens)	Sabal_domingensis)	(Pseudophoenix_vinifera	(Chamaedorea_seifrizii	Iriartea_deltoidea)))	((Orania_palindan	(Sclerosperma_profizianum	Podococcus_barteri))	(((((Leopoldinia_pulchra	Manicaria_saccifera)	(Pelagodoxa_henryana	Geonoma_undata))	Roystonea_regia)	(Attalea_speciosa	((Elaeis_guineensis	Elaeis_oleifera)	(Bactris_major	(Reinhardtia_simplex	(Reinhardtia_paiewonskiana	Reinhardtia_latisecta))))))	(((Oenocarpus_bataua	Oenocarpus_minor)	Prestoea_acuminata)	(((((Veitchia_spiralis	Burretiokentia_grandiflora)	Kentiopsis_piersoniorum)	(Heterospathe_cagayanensis	Hydriastele_microspadix))	Dictyosperma_album)	Dypsis_decaryi))))))	Kingia_australis);
((((Iriartea_deltoidea	(((Chamaedorea_seifrizii	((Orania_palindan	(Sclerosperma_profizianum	Podococcus_barteri))	(((((Manicaria_saccifera	(Pelagodoxa_henryana	Geonoma_undata))	Leopoldinia_pulchra)	Roystonea_regia)	(Attalea_speciosa	(Bactris_major	((Elaeis_guineensis	Elaeis_oleifera)	(Reinhardtia_simplex	(Reinhardtia_paiewonskiana	Reinhardtia_latisecta))))))	(((Oenocarpus_bataua	Oenocarpus_minor)	Prestoea_acuminata)	(((((Heterospathe_cagayanensis	(Veitchia_spiralis	Burretiokentia_grandiflora))	Kentiopsis_piersoniorum)	Hydriastele_microspadix)	Dictyosperma_album)	Dypsis_decaryi)))))	Nypa_fruticans)	Sabal_domingensis))	(Calamus_caryotoides	Serenoa_repens))	Pseudophoenix_vinifera)	Kingia_australis);
((Nypa_fruticans	(((Chamaedorea_seifrizii	((((Oenocarpus_bataua	Oenocarpus_minor)	Prestoea_acuminata)	((((Burretiokentia_grandiflora	Veitchia_spiralis)	Kentiopsis_piersoniorum)	(Heterospathe_cagayanensis	Dypsis_decaryi))	(Hydriastele_microspadix	Dictyosperma_album)))	((Orania_palindan	(Sclerosperma_profizianum	Podococcus_barteri))	(((Reinhardtia_latisecta	(Reinhardtia_simplex	Reinhardtia_paiewonskiana))	((Bactris_major	(Elaeis_guineensis	Elaeis_oleifera))	Attalea_speciosa))	((Manicaria_saccifera	((Pelagodoxa_henryana	Geonoma_undata)	Leopoldinia_pulchra))	Roystonea_regia)))))	((Calamus_caryotoides	Pseudophoenix_vinifera)	(Serenoa_repens	Sabal_domingensis)))	Iriartea_deltoidea))	Kingia_australis);
((Nypa_fruticans	(((Reinhardtia_simplex	(Reinhardtia_latisecta	Reinhardtia_paiewonskiana))	(((Elaeis_guineensis	Elaeis_oleifera)	Bactris_major)	Attalea_speciosa))	(((Roystonea_regia	((Manicaria_saccifera	Geonoma_undata)	(Pelagodoxa_henryana	Leopoldinia_pulchra)))	((Pseudophoenix_vinifera	Iriartea_deltoidea)	(Chamaedorea_seifrizii	(Calamus_caryotoides	(Serenoa_repens	Sabal_domingensis)))))	(((((Hydriastele_microspadix	(Burretiokentia_grandiflora	(Veitchia_spiralis	Kentiopsis_piersoniorum)))	(Heterospathe_cagayanensis	Dictyosperma_album))	Dypsis_decaryi)	(Prestoea_acuminata	(Oenocarpus_bataua	Oenocarpus_minor)))	(Orania_palindan	(Podococcus_barteri	Sclerosperma_profizianum))))))	Kingia_australis);
((Calamus_caryotoides	(((Serenoa_repens	Chamaedorea_seifrizii)	((((Orania_palindan	(Podococcus_barteri	Sclerosperma_profizianum))	(((Reinhardtia_simplex	(Reinhardtia_latisecta	Reinhardtia_paiewonskiana))	(((Elaeis_guineensis	Elaeis_oleifera)	Bactris_major)	Attalea_speciosa))	(Roystonea_regia	(((((Kentiopsis_piersoniorum	(Burretiokentia_grandiflora	Veitchia_spiralis))	(Dictyosperma_album	(Heterospathe_cagayanensis	Hydriastele_microspadix)))	Dypsis_decaryi)	(Prestoea_acuminata	(Oenocarpus_bataua	Oenocarpus_minor)))	(((Leopoldinia_pulchra	Geonoma_undata)	Manicaria_saccifera)	Pelagodoxa_henryana)))))	Sabal_domingensis)	(Iriartea_deltoidea	Pseudophoenix_vinifera)))	Nypa_fruticans))	Kingia_australis);
(((((Orania_palindan	(Podococcus_barteri	Sclerosperma_profizianum))	((Attalea_speciosa	((Reinhardtia_latisecta	(Reinhardtia_paiewonskiana	Reinhardtia_simplex))	((Elaeis_guineensis	Elaeis_oleifera)	Bactris_major)))	(Roystonea_regia	(((Oenocarpus_bataua	Oenocarpus_minor)	((((Hydriastele_microspadix	(Kentiopsis_piersoniorum	(Burretiokentia_grandiflora	Veitchia_spiralis)))	(Dictyosperma_album	Heterospathe_cagayanensis))	Dypsis_decaryi)	Prestoea_acuminata))	((Leopoldinia_pulchra	Manicaria_saccifera)	(Geonoma_undata	Pelagodoxa_henryana))))))	(((Serenoa_repens	Sabal_domingensis)	(Pseudophoenix_vinifera	Iriartea_deltoidea))	(Calamus_caryotoides	Chamaedorea_seifrizii)))	Nypa_fruticans)	Kingia_australis);
((Reinhardtia_latisecta	(Reinhardtia_paiewonskiana	((((Elaeis_guineensis	Elaeis_oleifera)	Bactris_major)	(((((((Calamus_caryotoides	(Serenoa_repens	Sabal_domingensis))	(Pseudophoenix_vinifera	(Iriartea_deltoidea	Chamaedorea_seifrizii)))	Nypa_fruticans)	(Orania_palindan	(Podococcus_barteri	Sclerosperma_profizianum)))	((Prestoea_acuminata	(Oenocarpus_bataua	Oenocarpus_minor))	(((Hydriastele_microspadix	(Kentiopsis_piersoniorum	(Burretiokentia_grandiflora	Veitchia_spiralis)))	(Dictyosperma_album	Heterospathe_cagayanensis))	Dypsis_decaryi)))	((Leopoldinia_pulchra	(Manicaria_saccifera	(Geonoma_undata	Pelagodoxa_henryana)))	Roystonea_regia))	Attalea_speciosa))	Reinhardtia_simplex)))	Kingia_australis);
((Pseudophoenix_vinifera	(Iriartea_deltoidea	((Chamaedorea_seifrizii	(Nypa_fruticans	(((((Orania_palindan	(Podococcus_barteri	Sclerosperma_profizianum))	((Prestoea_acuminata	(Oenocarpus_bataua	Oenocarpus_minor))	((Dictyosperma_album	(Heterospathe_cagayanensis	(Hydriastele_microspadix	(Kentiopsis_piersoniorum	(Burretiokentia_grandiflora	Veitchia_spiralis)))))	Dypsis_decaryi)))	((Attalea_speciosa	((Elaeis_guineensis	Elaeis_oleifera)	Bactris_major))	(Reinhardtia_simplex	(Reinhardtia_latisecta	Reinhardtia_paiewonskiana))))	(((Calamus_caryotoides	Leopoldinia_pulchra)	(Manicaria_saccifera	Geonoma_undata))	Pelagodoxa_henryana))	Roystonea_regia)))	(Serenoa_repens	Sabal_domingensis))))	Kingia_australis);
((Roystonea_regia	(((Manicaria_saccifera	Leopoldinia_pulchra)	(Geonoma_undata	Pelagodoxa_henryana))	((((Nypa_fruticans	((Calamus_caryotoides	(Serenoa_repens	Sabal_domingensis))	(Iriartea_deltoidea	Pseudophoenix_vinifera)))	Chamaedorea_seifrizii)	(Orania_palindan	(Podococcus_barteri	Sclerosperma_profizianum)))	(((Prestoea_acuminata	(Oenocarpus_bataua	Oenocarpus_minor))	((Dictyosperma_album	(Heterospathe_cagayanensis	((Burretiokentia_grandiflora	Veitchia_spiralis)	(Hydriastele_microspadix	Kentiopsis_piersoniorum))))	Dypsis_decaryi))	(Attalea_speciosa	(((Elaeis_guineensis	Elaeis_oleifera)	Bactris_major)	(Reinhardtia_simplex	(Reinhardtia_latisecta	Reinhardtia_paiewonskiana))))))))	Kingia_australis);
((Nypa_fruticans	(Roystonea_regia	(((Geonoma_undata	Manicaria_saccifera)	Pelagodoxa_henryana)	(((Leopoldinia_pulchra	((Serenoa_repens	Sabal_domingensis)	((Chamaedorea_seifrizii	Iriartea_deltoidea)	(Calamus_caryotoides	Pseudophoenix_vinifera))))	(Orania_palindan	(Podococcus_barteri	Sclerosperma_profizianum)))	(((Prestoea_acuminata	(Oenocarpus_bataua	Oenocarpus_minor))	((((Burretiokentia_grandiflora	Veitchia_spiralis)	Kentiopsis_piersoniorum)	(Hydriastele_microspadix	(Heterospathe_cagayanensis	Dictyosperma_album)))	Dypsis_decaryi))	((Reinhardtia_simplex	(Reinhardtia_latisecta	Reinhardtia_paiewonskiana))	(Attalea_speciosa	((Elaeis_guineensis	Elaeis_oleifera)	Bactris_major))))))))	Kingia_australis);
((Nypa_fruticans	((Calamus_caryotoides	Leopoldinia_pulchra)	((((Serenoa_repens	Sabal_domingensis)	Pseudophoenix_vinifera)	(((Orania_palindan	(Podococcus_barteri	Sclerosperma_profizianum))	(((Pelagodoxa_henryana	Roystonea_regia)	(Geonoma_undata	Manicaria_saccifera))	(((Reinhardtia_simplex	(Reinhardtia_latisecta	Reinhardtia_paiewonskiana))	(Elaeis_guineensis	Elaeis_oleifera))	(Bactris_major	Attalea_speciosa))))	((Prestoea_acuminata	(Oenocarpus_bataua	Oenocarpus_minor))	((((Hydriastele_microspadix	Heterospathe_cagayanensis)	((Burretiokentia_grandiflora	Veitchia_spiralis)	Kentiopsis_piersoniorum))	Dictyosperma_album)	Dypsis_decaryi))))	(Chamaedorea_seifrizii	Iriartea_deltoidea))))	Kingia_australis);
((Calamus_caryotoides	(Leopoldinia_pulchra	(Pseudophoenix_vinifera	(Nypa_fruticans	(Iriartea_deltoidea	((Serenoa_repens	Sabal_domingensis)	(Chamaedorea_seifrizii	(((Orania_palindan	(Podococcus_barteri	Sclerosperma_profizianum))	((((Pelagodoxa_henryana	Geonoma_undata)	Manicaria_saccifera)	Roystonea_regia)	(((Reinhardtia_simplex	(Reinhardtia_latisecta	Reinhardtia_paiewonskiana))	(Elaeis_guineensis	Elaeis_oleifera))	(Bactris_major	Attalea_speciosa))))	((Prestoea_acuminata	(Oenocarpus_bataua	Oenocarpus_minor))	((Hydriastele_microspadix	Dictyosperma_album)	(((Burretiokentia_grandiflora	Veitchia_spiralis)	Kentiopsis_piersoniorum)	(Heterospathe_cagayanensis	Dypsis_decaryi))))))))))))	Kingia_australis);
((Nypa_fruticans	((((Pseudophoenix_vinifera	Iriartea_deltoidea)	(Serenoa_repens	Sabal_domingensis))	(Calamus_caryotoides	Chamaedorea_seifrizii))	(((((Pelagodoxa_henryana	Geonoma_undata)	(Manicaria_saccifera	Leopoldinia_pulchra))	Roystonea_regia)	(((Reinhardtia_simplex	(Reinhardtia_latisecta	Reinhardtia_paiewonskiana))	(Bactris_major	(Elaeis_guineensis	Elaeis_oleifera)))	Attalea_speciosa))	(((Prestoea_acuminata	(Oenocarpus_bataua	Oenocarpus_minor))	(Dictyosperma_album	((Dypsis_decaryi	((Burretiokentia_grandiflora	Veitchia_spiralis)	(Hydriastele_microspadix	Kentiopsis_piersoniorum)))	Heterospathe_cagayanensis)))	(Orania_palindan	(Podococcus_barteri	Sclerosperma_profizianum))))))	Kingia_australis);
((Nypa_fruticans	((Attalea_speciosa	((Bactris_major	(Elaeis_guineensis	Elaeis_oleifera))	((Reinhardtia_paiewonskiana	Reinhardtia_latisecta)	Reinhardtia_simplex)))	(((((Serenoa_repens	Sabal_domingensis)	(Calamus_caryotoides	(Pseudophoenix_vinifera	(Iriartea_deltoidea	Chamaedorea_seifrizii))))	((((((Hydriastele_microspadix	((Burretiokentia_grandiflora	Veitchia_spiralis)	Kentiopsis_piersoniorum))	Heterospathe_cagayanensis)	Dictyosperma_album)	Dypsis_decaryi)	((Oenocarpus_minor	Oenocarpus_bataua)	Prestoea_acuminata))	(Orania_palindan	(Podococcus_barteri	Sclerosperma_profizianum))))	Roystonea_regia)	((Manicaria_saccifera	(Geonoma_undata	Leopoldinia_pulchra))	Pelagodoxa_henryana))))	Kingia_australis);
((((Dictyosperma_album	((Heterospathe_cagayanensis	Hydriastele_microspadix)	((Kentiopsis_piersoniorum	(Burretiokentia_grandiflora	Veitchia_spiralis))	Dypsis_decaryi)))	((Oenocarpus_minor	Oenocarpus_bataua)	Prestoea_acuminata))	(((Orania_palindan	(Podococcus_barteri	Sclerosperma_profizianum))	(Nypa_fruticans	((Serenoa_repens	Sabal_domingensis)	(Pseudophoenix_vinifera	((Calamus_caryotoides	Iriartea_deltoidea)	Chamaedorea_seifrizii)))))	((Roystonea_regia	(Manicaria_saccifera	((Leopoldinia_pulchra	Geonoma_undata)	Pelagodoxa_henryana)))	(Attalea_speciosa	((Bactris_major	(Elaeis_guineensis	Elaeis_oleifera))	((Reinhardtia_paiewonskiana	Reinhardtia_latisecta)	Reinhardtia_simplex))))))	Kingia_australis);
((Pseudophoenix_vinifera	(((Chamaedorea_seifrizii	((((Roystonea_regia	((Manicaria_saccifera	(Geonoma_undata	Pelagodoxa_henryana))	(Calamus_caryotoides	Leopoldinia_pulchra)))	(Attalea_speciosa	((Bactris_major	(Elaeis_guineensis	Elaeis_oleifera))	(Reinhardtia_latisecta	(Reinhardtia_simplex	Reinhardtia_paiewonskiana)))))	((((Heterospathe_cagayanensis	((Veitchia_spiralis	Burretiokentia_grandiflora)	(Kentiopsis_piersoniorum	Hydriastele_microspadix)))	Dictyosperma_album)	Dypsis_decaryi)	((Oenocarpus_minor	Oenocarpus_bataua)	Prestoea_acuminata)))	(Orania_palindan	(Podococcus_barteri	Sclerosperma_profizianum))))	Nypa_fruticans)	((Serenoa_repens	Sabal_domingensis)	Iriartea_deltoidea)))	Kingia_australis);
((Nypa_fruticans	(((Pseudophoenix_vinifera	(Serenoa_repens	Sabal_domingensis))	(Chamaedorea_seifrizii	Iriartea_deltoidea))	((((Roystonea_regia	((Geonoma_undata	((Calamus_caryotoides	Leopoldinia_pulchra)	Manicaria_saccifera))	Pelagodoxa_henryana))	((Attalea_speciosa	(Bactris_major	(Elaeis_guineensis	Elaeis_oleifera)))	(Reinhardtia_simplex	(Reinhardtia_paiewonskiana	Reinhardtia_latisecta))))	((((Heterospathe_cagayanensis	(Hydriastele_microspadix	((Veitchia_spiralis	Burretiokentia_grandiflora)	Kentiopsis_piersoniorum)))	Dictyosperma_album)	Dypsis_decaryi)	((Oenocarpus_minor	Oenocarpus_bataua)	Prestoea_acuminata)))	(Orania_palindan	(Podococcus_barteri	Sclerosperma_profizianum)))))	Kingia_australis);
((Nypa_fruticans	(((Calamus_caryotoides	(Pseudophoenix_vinifera	(Iriartea_deltoidea	Chamaedorea_seifrizii)))	(Serenoa_repens	Sabal_domingensis))	((Roystonea_regia	((Attalea_speciosa	((Bactris_major	(Elaeis_guineensis	Elaeis_oleifera))	(Reinhardtia_simplex	(Reinhardtia_paiewonskiana	Reinhardtia_latisecta))))	(Leopoldinia_pulchra	((Geonoma_undata	Manicaria_saccifera)	Pelagodoxa_henryana))))	((((Dictyosperma_album	(((Veitchia_spiralis	Burretiokentia_grandiflora)	Kentiopsis_piersoniorum)	(Heterospathe_cagayanensis	Hydriastele_microspadix)))	Dypsis_decaryi)	((Oenocarpus_minor	Oenocarpus_bataua)	Prestoea_acuminata))	(Orania_palindan	(Podococcus_barteri	Sclerosperma_profizianum))))))	Kingia_australis);
((Nypa_fruticans	(((Pseudophoenix_vinifera	(Iriartea_deltoidea	Chamaedorea_seifrizii))	(Serenoa_repens	Sabal_domingensis))	((Orania_palindan	(Podococcus_barteri	Sclerosperma_profizianum))	(((Attalea_speciosa	((Bactris_major	(Elaeis_guineensis	Elaeis_oleifera))	(Reinhardtia_simplex	(Reinhardtia_paiewonskiana	Reinhardtia_latisecta))))	(((Calamus_caryotoides	Leopoldinia_pulchra)	(Manicaria_saccifera	(Geonoma_undata	Pelagodoxa_henryana)))	Roystonea_regia))	((Dictyosperma_album	(((Veitchia_spiralis	Burretiokentia_grandiflora)	Kentiopsis_piersoniorum)	(Dypsis_decaryi	(Heterospathe_cagayanensis	Hydriastele_microspadix))))	((Oenocarpus_minor	Oenocarpus_bataua)	Prestoea_acuminata))))))	Kingia_australis);
((Nypa_fruticans	((((Pseudophoenix_vinifera	(Iriartea_deltoidea	Chamaedorea_seifrizii))	(Serenoa_repens	Sabal_domingensis))	(((Orania_palindan	(Podococcus_barteri	Sclerosperma_profizianum))	((((((Hydriastele_microspadix	(((Veitchia_spiralis	Burretiokentia_grandiflora)	Kentiopsis_piersoniorum)	Heterospathe_cagayanensis))	Dictyosperma_album)	Dypsis_decaryi)	((Oenocarpus_minor	Oenocarpus_bataua)	Prestoea_acuminata))	Roystonea_regia)	(((Reinhardtia_simplex	(Reinhardtia_paiewonskiana	Reinhardtia_latisecta))	(Attalea_speciosa	(Bactris_major	(Elaeis_guineensis	Elaeis_oleifera))))	(Manicaria_saccifera	(Geonoma_undata	Pelagodoxa_henryana)))))	Leopoldinia_pulchra))	Calamus_caryotoides))	Kingia_australis);
((Nypa_fruticans	((((((Dictyosperma_album	(Heterospathe_cagayanensis	Hydriastele_microspadix))	((Veitchia_spiralis	Burretiokentia_grandiflora)	Kentiopsis_piersoniorum))	Dypsis_decaryi)	((Oenocarpus_minor	Oenocarpus_bataua)	Prestoea_acuminata))	(((Orania_palindan	(Podococcus_barteri	Sclerosperma_profizianum))	((Bactris_major	(Reinhardtia_simplex	(Reinhardtia_paiewonskiana	Reinhardtia_latisecta)))	(Attalea_speciosa	(Elaeis_guineensis	Elaeis_oleifera))))	((Serenoa_repens	Roystonea_regia)	((Leopoldinia_pulchra	Manicaria_saccifera)	(Geonoma_undata	Pelagodoxa_henryana)))))	(Pseudophoenix_vinifera	((Iriartea_deltoidea	(Calamus_caryotoides	Chamaedorea_seifrizii))	Sabal_domingensis))))	Kingia_australis);
((Nypa_fruticans	(((Roystonea_regia	((Leopoldinia_pulchra	(Geonoma_undata	Manicaria_saccifera))	Pelagodoxa_henryana))	(((Serenoa_repens	Sabal_domingensis)	(Pseudophoenix_vinifera	(Iriartea_deltoidea	(Calamus_caryotoides	Chamaedorea_seifrizii))))	((((Heterospathe_cagayanensis	((Hydriastele_microspadix	((Veitchia_spiralis	Burretiokentia_grandiflora)	Kentiopsis_piersoniorum))	Dictyosperma_album))	Dypsis_decaryi)	((Oenocarpus_minor	Oenocarpus_bataua)	Prestoea_acuminata))	(Orania_palindan	(Podococcus_barteri	Sclerosperma_profizianum)))))	(((Bactris_major	(Elaeis_guineensis	Elaeis_oleifera))	(Reinhardtia_simplex	(Reinhardtia_paiewonskiana	Reinhardtia_latisecta)))	Attalea_speciosa)))	Kingia_australis);
((Calamus_caryotoides	((Leopoldinia_pulchra	(((Serenoa_repens	Sabal_domingensis)	(Pseudophoenix_vinifera	(Iriartea_deltoidea	Chamaedorea_seifrizii)))	(((((Hydriastele_microspadix	((Veitchia_spiralis	Burretiokentia_grandiflora)	Kentiopsis_piersoniorum))	(Dictyosperma_album	Heterospathe_cagayanensis))	Dypsis_decaryi)	((Oenocarpus_minor	Oenocarpus_bataua)	Prestoea_acuminata))	(((((Elaeis_guineensis	Elaeis_oleifera)	((Reinhardtia_simplex	(Reinhardtia_paiewonskiana	Reinhardtia_latisecta))	Bactris_major))	Attalea_speciosa)	(Roystonea_regia	((Geonoma_undata	Manicaria_saccifera)	Pelagodoxa_henryana)))	(Orania_palindan	(Podococcus_barteri	Sclerosperma_profizianum))))))	Nypa_fruticans))	Kingia_australis);
((Nypa_fruticans	((Pseudophoenix_vinifera	(Chamaedorea_seifrizii	Iriartea_deltoidea))	((Calamus_caryotoides	((Orania_palindan	(Podococcus_barteri	Sclerosperma_profizianum))	(((Oenocarpus_minor	Oenocarpus_bataua)	(Prestoea_acuminata	(Dypsis_decaryi	((Heterospathe_cagayanensis	(Hydriastele_microspadix	Dictyosperma_album))	(Kentiopsis_piersoniorum	(Burretiokentia_grandiflora	Veitchia_spiralis))))))	((Roystonea_regia	(Leopoldinia_pulchra	((Geonoma_undata	Manicaria_saccifera)	Pelagodoxa_henryana)))	(((Bactris_major	(Elaeis_guineensis	Elaeis_oleifera))	(Reinhardtia_simplex	(Reinhardtia_paiewonskiana	Reinhardtia_latisecta)))	Attalea_speciosa)))))	(Serenoa_repens	Sabal_domingensis))))	Kingia_australis);
((Nypa_fruticans	(((((Orania_palindan	(Podococcus_barteri	Sclerosperma_profizianum))	((Roystonea_regia	(((Leopoldinia_pulchra	Geonoma_undata)	Manicaria_saccifera)	Pelagodoxa_henryana))	(((Bactris_major	(Elaeis_guineensis	Elaeis_oleifera))	(Reinhardtia_simplex	(Reinhardtia_paiewonskiana	Reinhardtia_latisecta)))	Attalea_speciosa)))	((((Dypsis_decaryi	(Heterospathe_cagayanensis	Hydriastele_microspadix))	(Kentiopsis_piersoniorum	(Burretiokentia_grandiflora	Veitchia_spiralis)))	Dictyosperma_album)	((Oenocarpus_minor	Oenocarpus_bataua)	Prestoea_acuminata)))	Chamaedorea_seifrizii)	(((Iriartea_deltoidea	Pseudophoenix_vinifera)	(Serenoa_repens	Sabal_domingensis))	Calamus_caryotoides)))	Kingia_australis);
((Leopoldinia_pulchra	((Calamus_caryotoides	((((((Geonoma_undata	Manicaria_saccifera)	(Pelagodoxa_henryana	Roystonea_regia))	(((Bactris_major	(Elaeis_guineensis	Elaeis_oleifera))	(Reinhardtia_simplex	(Reinhardtia_paiewonskiana	Reinhardtia_latisecta)))	Attalea_speciosa))	(((((Dypsis_decaryi	(Heterospathe_cagayanensis	Hydriastele_microspadix))	(Kentiopsis_piersoniorum	(Burretiokentia_grandiflora	Veitchia_spiralis)))	Dictyosperma_album)	((Oenocarpus_minor	Oenocarpus_bataua)	Prestoea_acuminata))	(Orania_palindan	(Podococcus_barteri	Sclerosperma_profizianum))))	Chamaedorea_seifrizii)	((Iriartea_deltoidea	Pseudophoenix_vinifera)	(Serenoa_repens	Sabal_domingensis))))	Nypa_fruticans))	Kingia_australis);
((Calamus_caryotoides	((Leopoldinia_pulchra	((((Chamaedorea_seifrizii	Iriartea_deltoidea)	Pseudophoenix_vinifera)	(Serenoa_repens	Sabal_domingensis))	((Orania_palindan	(Podococcus_barteri	Sclerosperma_profizianum))	((Roystonea_regia	(Manicaria_saccifera	(Geonoma_undata	Pelagodoxa_henryana)))	((((Bactris_major	(Elaeis_guineensis	Elaeis_oleifera))	(Reinhardtia_simplex	(Reinhardtia_paiewonskiana	Reinhardtia_latisecta)))	Attalea_speciosa)	(((((Heterospathe_cagayanensis	Hydriastele_microspadix)	(Kentiopsis_piersoniorum	(Burretiokentia_grandiflora	Veitchia_spiralis)))	Dictyosperma_album)	Dypsis_decaryi)	((Oenocarpus_minor	Oenocarpus_bataua)	Prestoea_acuminata)))))))	Nypa_fruticans))	Kingia_australis);
((((((Oenocarpus_minor	Oenocarpus_bataua)	Prestoea_acuminata)	(Leopoldinia_pulchra	(((Pelagodoxa_henryana	Roystonea_regia)	(Manicaria_saccifera	Geonoma_undata))	((((Reinhardtia_latisecta	(Reinhardtia_simplex	Reinhardtia_paiewonskiana))	(Attalea_speciosa	(Bactris_major	(Elaeis_guineensis	Elaeis_oleifera))))	(((Kentiopsis_piersoniorum	(Burretiokentia_grandiflora	Veitchia_spiralis))	(Dictyosperma_album	(Heterospathe_cagayanensis	Hydriastele_microspadix)))	Dypsis_decaryi))	(Orania_palindan	(Podococcus_barteri	Sclerosperma_profizianum))))))	(((Chamaedorea_seifrizii	Iriartea_deltoidea)	Pseudophoenix_vinifera)	(Calamus_caryotoides	(Serenoa_repens	Sabal_domingensis))))	Nypa_fruticans)	Kingia_australis);
((Calamus_caryotoides	((((Nypa_fruticans	((((Oenocarpus_minor	Oenocarpus_bataua)	Prestoea_acuminata)	(Dictyosperma_album	(Hydriastele_microspadix	((Dypsis_decaryi	(Kentiopsis_piersoniorum	(Burretiokentia_grandiflora	Veitchia_spiralis)))	Heterospathe_cagayanensis))))	((Orania_palindan	(Podococcus_barteri	Sclerosperma_profizianum))	((Roystonea_regia	((Manicaria_saccifera	(Pelagodoxa_henryana	Geonoma_undata))	Leopoldinia_pulchra))	(Attalea_speciosa	(Bactris_major	((Reinhardtia_simplex	(Reinhardtia_paiewonskiana	Reinhardtia_latisecta))	(Elaeis_guineensis	Elaeis_oleifera))))))))	Sabal_domingensis)	(Chamaedorea_seifrizii	Iriartea_deltoidea))	(Serenoa_repens	Pseudophoenix_vinifera)))	Kingia_australis);
((Calamus_caryotoides	(Chamaedorea_seifrizii	(Iriartea_deltoidea	(Pseudophoenix_vinifera	((Leopoldinia_pulchra	(((((Oenocarpus_minor	Oenocarpus_bataua)	Prestoea_acuminata)	(((Hydriastele_microspadix	(Kentiopsis_piersoniorum	(Burretiokentia_grandiflora	Veitchia_spiralis)))	(Heterospathe_cagayanensis	Dictyosperma_album))	Dypsis_decaryi))	(Orania_palindan	(Podococcus_barteri	Sclerosperma_profizianum)))	(((Nypa_fruticans	Roystonea_regia)	(Manicaria_saccifera	(Pelagodoxa_henryana	Geonoma_undata)))	(Attalea_speciosa	((Reinhardtia_simplex	(Reinhardtia_paiewonskiana	Reinhardtia_latisecta))	((Elaeis_guineensis	Elaeis_oleifera)	Bactris_major))))))	(Serenoa_repens	Sabal_domingensis))))))	Kingia_australis);
((Sabal_domingensis	((Pseudophoenix_vinifera	(((Chamaedorea_seifrizii	Iriartea_deltoidea)	Calamus_caryotoides)	((Roystonea_regia	((Pelagodoxa_henryana	((Geonoma_undata	Manicaria_saccifera)	Leopoldinia_pulchra))	((Attalea_speciosa	((Reinhardtia_simplex	(Reinhardtia_paiewonskiana	Reinhardtia_latisecta))	((Elaeis_guineensis	Elaeis_oleifera)	Bactris_major)))	((((Oenocarpus_minor	Oenocarpus_bataua)	Prestoea_acuminata)	((((Heterospathe_cagayanensis	Hydriastele_microspadix)	Dypsis_decaryi)	((Veitchia_spiralis	Burretiokentia_grandiflora)	Kentiopsis_piersoniorum))	Dictyosperma_album))	(Orania_palindan	(Podococcus_barteri	Sclerosperma_profizianum))))))	Nypa_fruticans)))	Serenoa_repens))	Kingia_australis);
((Pseudophoenix_vinifera	(Iriartea_deltoidea	((Serenoa_repens	Sabal_domingensis)	((Chamaedorea_seifrizii	((Orania_palindan	(Podococcus_barteri	Sclerosperma_profizianum))	((((Roystonea_regia	Pelagodoxa_henryana)	(Geonoma_undata	Manicaria_saccifera))	(Attalea_speciosa	((Reinhardtia_simplex	(Reinhardtia_paiewonskiana	Reinhardtia_latisecta))	((Elaeis_guineensis	Elaeis_oleifera)	Bactris_major))))	(((Oenocarpus_minor	Oenocarpus_bataua)	Prestoea_acuminata)	(((Heterospathe_cagayanensis	((Veitchia_spiralis	Burretiokentia_grandiflora)	Kentiopsis_piersoniorum))	(Hydriastele_microspadix	Dictyosperma_album))	Dypsis_decaryi)))))	((Leopoldinia_pulchra	Calamus_caryotoides)	Nypa_fruticans)))))	Kingia_australis);
((Nypa_fruticans	(Roystonea_regia	(((Attalea_speciosa	(((Reinhardtia_latisecta	(Reinhardtia_simplex	Reinhardtia_paiewonskiana))	(Elaeis_guineensis	Elaeis_oleifera))	Bactris_major))	(((Orania_palindan	(((Oenocarpus_minor	Oenocarpus_bataua)	Prestoea_acuminata)	(Dictyosperma_album	(((Dypsis_decaryi	Heterospathe_cagayanensis)	((Veitchia_spiralis	Burretiokentia_grandiflora)	Kentiopsis_piersoniorum))	Hydriastele_microspadix))))	(Podococcus_barteri	Sclerosperma_profizianum))	((Leopoldinia_pulchra	(Serenoa_repens	Calamus_caryotoides))	(((Chamaedorea_seifrizii	Iriartea_deltoidea)	Pseudophoenix_vinifera)	Sabal_domingensis))))	((Pelagodoxa_henryana	Geonoma_undata)	Manicaria_saccifera))))	Kingia_australis);
(((((Roystonea_regia	(((Reinhardtia_latisecta	(Reinhardtia_simplex	Reinhardtia_paiewonskiana))	(Attalea_speciosa	((Elaeis_guineensis	Elaeis_oleifera)	Bactris_major)))	((Leopoldinia_pulchra	(Manicaria_saccifera	(Pelagodoxa_henryana	Geonoma_undata)))	((Oenocarpus_minor	Oenocarpus_bataua)	((Dypsis_decaryi	((Hydriastele_microspadix	(Kentiopsis_piersoniorum	(Burretiokentia_grandiflora	Veitchia_spiralis)))	(Dictyosperma_album	Heterospathe_cagayanensis)))	Prestoea_acuminata)))))	((Podococcus_barteri	Sclerosperma_profizianum)	Orania_palindan))	((Serenoa_repens	Sabal_domingensis)	((Iriartea_deltoidea	Chamaedorea_seifrizii)	(Pseudophoenix_vinifera	Calamus_caryotoides))))	Nypa_fruticans)	Kingia_australis);
((Pseudophoenix_vinifera	((Nypa_fruticans	(Calamus_caryotoides	(Chamaedorea_seifrizii	(((Roystonea_regia	(Attalea_speciosa	(((Elaeis_guineensis	Elaeis_oleifera)	Bactris_major)	(Reinhardtia_simplex	(Reinhardtia_paiewonskiana	Reinhardtia_latisecta)))))	((((Manicaria_saccifera	Geonoma_undata)	Pelagodoxa_henryana)	Leopoldinia_pulchra)	((Dypsis_decaryi	((Dictyosperma_album	(Heterospathe_cagayanensis	Hydriastele_microspadix))	((Veitchia_spiralis	Burretiokentia_grandiflora)	Kentiopsis_piersoniorum)))	(Prestoea_acuminata	(Oenocarpus_minor	Oenocarpus_bataua)))))	((Podococcus_barteri	Sclerosperma_profizianum)	Orania_palindan)))))	((Serenoa_repens	Sabal_domingensis)	Iriartea_deltoidea)))	Kingia_australis);
((Nypa_fruticans	(((((Dypsis_decaryi	((Dictyosperma_album	Heterospathe_cagayanensis)	(Hydriastele_microspadix	((Veitchia_spiralis	Burretiokentia_grandiflora)	Kentiopsis_piersoniorum))))	(Prestoea_acuminata	(Oenocarpus_minor	Oenocarpus_bataua)))	((Attalea_speciosa	(Bactris_major	((Reinhardtia_simplex	(Reinhardtia_paiewonskiana	Reinhardtia_latisecta))	(Elaeis_guineensis	Elaeis_oleifera))))	(((Manicaria_saccifera	Leopoldinia_pulchra)	(Geonoma_undata	Pelagodoxa_henryana))	Roystonea_regia)))	((Podococcus_barteri	Sclerosperma_profizianum)	Orania_palindan))	((Calamus_caryotoides	(Serenoa_repens	Sabal_domingensis))	((Chamaedorea_seifrizii	Pseudophoenix_vinifera)	Iriartea_deltoidea))))	Kingia_australis);
((Calamus_caryotoides	(Nypa_fruticans	(((((Dypsis_decaryi	(Dictyosperma_album	(Hydriastele_microspadix	(Heterospathe_cagayanensis	((Veitchia_spiralis	Burretiokentia_grandiflora)	Kentiopsis_piersoniorum)))))	(Prestoea_acuminata	(Oenocarpus_minor	Oenocarpus_bataua)))	((Attalea_speciosa	((Reinhardtia_simplex	(Reinhardtia_paiewonskiana	Reinhardtia_latisecta))	((Elaeis_guineensis	Elaeis_oleifera)	Bactris_major)))	(((Manicaria_saccifera	Pelagodoxa_henryana)	(Leopoldinia_pulchra	Geonoma_undata))	Roystonea_regia)))	((Podococcus_barteri	Sclerosperma_profizianum)	Orania_palindan))	((Serenoa_repens	Sabal_domingensis)	(Pseudophoenix_vinifera	(Chamaedorea_seifrizii	Iriartea_deltoidea))))))	Kingia_australis);
((Calamus_caryotoides	((Serenoa_repens	Sabal_domingensis)	((Pseudophoenix_vinifera	(Chamaedorea_seifrizii	Iriartea_deltoidea))	((((Leopoldinia_pulchra	Nypa_fruticans)	Roystonea_regia)	(Manicaria_saccifera	(Geonoma_undata	Pelagodoxa_henryana)))	(((Reinhardtia_simplex	(Reinhardtia_paiewonskiana	Reinhardtia_latisecta))	(((Elaeis_guineensis	Elaeis_oleifera)	Bactris_major)	Attalea_speciosa))	(((Podococcus_barteri	Sclerosperma_profizianum)	Orania_palindan)	((Dictyosperma_album	((Veitchia_spiralis	(Burretiokentia_grandiflora	((Kentiopsis_piersoniorum	Hydriastele_microspadix)	Dypsis_decaryi)))	Heterospathe_cagayanensis))	(Prestoea_acuminata	(Oenocarpus_minor	Oenocarpus_bataua)))))))))	Kingia_australis);
((Sabal_domingensis	(((Pseudophoenix_vinifera	(Chamaedorea_seifrizii	(Serenoa_repens	Iriartea_deltoidea)))	((((Podococcus_barteri	Sclerosperma_profizianum)	Orania_palindan)	((((Heterospathe_cagayanensis	(((Burretiokentia_grandiflora	Veitchia_spiralis)	Kentiopsis_piersoniorum)	Hydriastele_microspadix))	Dictyosperma_album)	Dypsis_decaryi)	(Prestoea_acuminata	(Oenocarpus_minor	Oenocarpus_bataua))))	(((Pelagodoxa_henryana	Roystonea_regia)	(Manicaria_saccifera	(Geonoma_undata	Leopoldinia_pulchra)))	(Nypa_fruticans	(Attalea_speciosa	((Reinhardtia_latisecta	(Reinhardtia_simplex	Reinhardtia_paiewonskiana))	((Elaeis_guineensis	Elaeis_oleifera)	Bactris_major)))))))	Calamus_caryotoides))	Kingia_australis);
((Nypa_fruticans	(((Serenoa_repens	Sabal_domingensis)	((Calamus_caryotoides	Pseudophoenix_vinifera)	Iriartea_deltoidea))	((Roystonea_regia	(((((Hydriastele_microspadix	Heterospathe_cagayanensis)	((Burretiokentia_grandiflora	Veitchia_spiralis)	Kentiopsis_piersoniorum))	Dictyosperma_album)	Dypsis_decaryi)	(Prestoea_acuminata	(Oenocarpus_minor	Oenocarpus_bataua))))	((((Attalea_speciosa	((Reinhardtia_simplex	(Reinhardtia_paiewonskiana	Reinhardtia_latisecta))	((Elaeis_guineensis	Elaeis_oleifera)	Bactris_major)))	(Manicaria_saccifera	((Pelagodoxa_henryana	Geonoma_undata)	Leopoldinia_pulchra)))	(Chamaedorea_seifrizii	(Podococcus_barteri	Sclerosperma_profizianum)))	Orania_palindan))))	Kingia_australis);
((((Serenoa_repens	Sabal_domingensis)	(Iriartea_deltoidea	(Calamus_caryotoides	((((((((Hydriastele_microspadix	Heterospathe_cagayanensis)	((Burretiokentia_grandiflora	Veitchia_spiralis)	Kentiopsis_piersoniorum))	Dictyosperma_album)	Dypsis_decaryi)	(Prestoea_acuminata	(Oenocarpus_minor	Oenocarpus_bataua)))	(((Reinhardtia_simplex	(Reinhardtia_paiewonskiana	Reinhardtia_latisecta))	(((Elaeis_guineensis	Elaeis_oleifera)	Bactris_major)	Attalea_speciosa))	((Nypa_fruticans	Roystonea_regia)	((Leopoldinia_pulchra	(Manicaria_saccifera	Geonoma_undata))	Pelagodoxa_henryana))))	(Orania_palindan	(Podococcus_barteri	Sclerosperma_profizianum)))	Chamaedorea_seifrizii))))	Pseudophoenix_vinifera)	Kingia_australis);
(((Serenoa_repens	Sabal_domingensis)	((Iriartea_deltoidea	(Calamus_caryotoides	(((((((Heterospathe_cagayanensis	((Burretiokentia_grandiflora	Veitchia_spiralis)	Kentiopsis_piersoniorum))	(Hydriastele_microspadix	Dictyosperma_album))	Dypsis_decaryi)	(Prestoea_acuminata	(Oenocarpus_minor	Oenocarpus_bataua)))	((((Reinhardtia_latisecta	(Reinhardtia_simplex	Reinhardtia_paiewonskiana))	(((Elaeis_guineensis	Elaeis_oleifera)	Bactris_major)	Attalea_speciosa))	(Roystonea_regia	(Manicaria_saccifera	(Leopoldinia_pulchra	(Pelagodoxa_henryana	Geonoma_undata)))))	(Orania_palindan	(Podococcus_barteri	Sclerosperma_profizianum))))	Nypa_fruticans)	Chamaedorea_seifrizii)))	Pseudophoenix_vinifera))	Kingia_australis);
((Calamus_caryotoides	((Sabal_domingensis	((((Orania_palindan	(((((Burretiokentia_grandiflora	Veitchia_spiralis)	Kentiopsis_piersoniorum)	((Heterospathe_cagayanensis	Hydriastele_microspadix)	Dictyosperma_album))	Dypsis_decaryi)	(Prestoea_acuminata	(Oenocarpus_minor	Oenocarpus_bataua))))	(((Attalea_speciosa	((Reinhardtia_simplex	(Reinhardtia_paiewonskiana	Reinhardtia_latisecta))	((Elaeis_guineensis	Elaeis_oleifera)	Bactris_major)))	(Roystonea_regia	(Manicaria_saccifera	(Leopoldinia_pulchra	(Pelagodoxa_henryana	Geonoma_undata)))))	(Podococcus_barteri	Sclerosperma_profizianum)))	Nypa_fruticans)	(Chamaedorea_seifrizii	Iriartea_deltoidea)))	(Serenoa_repens	Pseudophoenix_vinifera)))	Kingia_australis);
((Calamus_caryotoides	(Nypa_fruticans	((Iriartea_deltoidea	((Serenoa_repens	Sabal_domingensis)	Pseudophoenix_vinifera))	(Chamaedorea_seifrizii	(((Prestoea_acuminata	(Oenocarpus_bataua	Oenocarpus_minor))	(Dictyosperma_album	((Kentiopsis_piersoniorum	(Dypsis_decaryi	(Veitchia_spiralis	Burretiokentia_grandiflora)))	(Heterospathe_cagayanensis	Hydriastele_microspadix))))	(((Attalea_speciosa	(Bactris_major	(((Reinhardtia_latisecta	Reinhardtia_paiewonskiana)	Reinhardtia_simplex)	(Elaeis_oleifera	Elaeis_guineensis))))	((Manicaria_saccifera	((Pelagodoxa_henryana	Geonoma_undata)	Leopoldinia_pulchra))	Roystonea_regia))	(Orania_palindan	(Sclerosperma_profizianum	Podococcus_barteri))))))))	Kingia_australis);
(((((Orania_palindan	((Prestoea_acuminata	(Oenocarpus_bataua	Oenocarpus_minor))	(((Veitchia_spiralis	Burretiokentia_grandiflora)	((Heterospathe_cagayanensis	Hydriastele_microspadix)	(Kentiopsis_piersoniorum	Dictyosperma_album)))	Dypsis_decaryi)))	(((Attalea_speciosa	(Bactris_major	(((Reinhardtia_latisecta	Reinhardtia_paiewonskiana)	Reinhardtia_simplex)	(Elaeis_oleifera	Elaeis_guineensis))))	((Leopoldinia_pulchra	(Manicaria_saccifera	(Pelagodoxa_henryana	Geonoma_undata)))	Roystonea_regia))	(Sclerosperma_profizianum	Podococcus_barteri)))	((Pseudophoenix_vinifera	(Iriartea_deltoidea	Chamaedorea_seifrizii))	(Calamus_caryotoides	(Serenoa_repens	Sabal_domingensis))))	Nypa_fruticans)	Kingia_australis);
(((((Orania_palindan	(Sclerosperma_profizianum	Podococcus_barteri))	(((Roystonea_regia	((Prestoea_acuminata	(Oenocarpus_bataua	Oenocarpus_minor))	(((Kentiopsis_piersoniorum	(Veitchia_spiralis	Burretiokentia_grandiflora))	((Heterospathe_cagayanensis	Hydriastele_microspadix)	Dictyosperma_album))	Dypsis_decaryi)))	(Attalea_speciosa	(((Reinhardtia_latisecta	Reinhardtia_paiewonskiana)	Reinhardtia_simplex)	((Elaeis_oleifera	Elaeis_guineensis)	Bactris_major))))	(Leopoldinia_pulchra	(Manicaria_saccifera	(Pelagodoxa_henryana	Geonoma_undata)))))	((Pseudophoenix_vinifera	(Iriartea_deltoidea	Chamaedorea_seifrizii))	(Calamus_caryotoides	(Serenoa_repens	Sabal_domingensis))))	Nypa_fruticans)	Kingia_australis);
((Pseudophoenix_vinifera	(((Iriartea_deltoidea	Chamaedorea_seifrizii)	((((((Orania_palindan	(Sclerosperma_profizianum	Podococcus_barteri))	((Attalea_speciosa	(Elaeis_oleifera	Elaeis_guineensis))	(Bactris_major	((Reinhardtia_latisecta	Reinhardtia_paiewonskiana)	Reinhardtia_simplex))))	((Manicaria_saccifera	Geonoma_undata)	Leopoldinia_pulchra))	(Pelagodoxa_henryana	Roystonea_regia))	((Prestoea_acuminata	(Oenocarpus_bataua	Oenocarpus_minor))	(((Heterospathe_cagayanensis	Hydriastele_microspadix)	((Kentiopsis_piersoniorum	Dictyosperma_album)	(Veitchia_spiralis	Burretiokentia_grandiflora)))	Dypsis_decaryi)))	Nypa_fruticans))	(Calamus_caryotoides	(Serenoa_repens	Sabal_domingensis))))	Kingia_australis);
((Nypa_fruticans	(((Calamus_caryotoides	(Serenoa_repens	Sabal_domingensis))	((Chamaedorea_seifrizii	Iriartea_deltoidea)	Pseudophoenix_vinifera))	(((Roystonea_regia	(Manicaria_saccifera	(Pelagodoxa_henryana	Geonoma_undata)))	Leopoldinia_pulchra)	((((Reinhardtia_latisecta	Reinhardtia_paiewonskiana)	Reinhardtia_simplex)	((Bactris_major	(Elaeis_oleifera	Elaeis_guineensis))	Attalea_speciosa))	((Orania_palindan	(Sclerosperma_profizianum	Podococcus_barteri))	((Prestoea_acuminata	(Oenocarpus_bataua	Oenocarpus_minor))	((Dictyosperma_album	Hydriastele_microspadix)	((Dypsis_decaryi	(Kentiopsis_piersoniorum	(Veitchia_spiralis	Burretiokentia_grandiflora)))	Heterospathe_cagayanensis))))))))	Kingia_australis);
(((Nypa_fruticans	(((Serenoa_repens	Sabal_domingensis)	((Chamaedorea_seifrizii	Iriartea_deltoidea)	Pseudophoenix_vinifera))	((((Sclerosperma_profizianum	Podococcus_barteri)	(((Pelagodoxa_henryana	Roystonea_regia)	((Manicaria_saccifera	Leopoldinia_pulchra)	Geonoma_undata))	(Attalea_speciosa	(((Reinhardtia_latisecta	Reinhardtia_paiewonskiana)	Reinhardtia_simplex)	(Bactris_major	(Elaeis_oleifera	Elaeis_guineensis))))))	((Prestoea_acuminata	(Oenocarpus_bataua	Oenocarpus_minor))	(Dictyosperma_album	(((Kentiopsis_piersoniorum	(Veitchia_spiralis	Burretiokentia_grandiflora))	(Dypsis_decaryi	Hydriastele_microspadix))	Heterospathe_cagayanensis))))	Orania_palindan)))	Calamus_caryotoides)	Kingia_australis);
((Nypa_fruticans	((Pseudophoenix_vinifera	(((Chamaedorea_seifrizii	((Orania_palindan	(Sclerosperma_profizianum	Podococcus_barteri))	((((Manicaria_saccifera	(Calamus_caryotoides	Leopoldinia_pulchra))	(Pelagodoxa_henryana	Geonoma_undata))	Roystonea_regia)	(Attalea_speciosa	(((Reinhardtia_latisecta	Reinhardtia_paiewonskiana)	Reinhardtia_simplex)	(Bactris_major	(Elaeis_oleifera	Elaeis_guineensis)))))))	((Prestoea_acuminata	(Oenocarpus_bataua	Oenocarpus_minor))	(Dypsis_decaryi	((Dictyosperma_album	(Heterospathe_cagayanensis	Hydriastele_microspadix))	(Kentiopsis_piersoniorum	(Veitchia_spiralis	Burretiokentia_grandiflora))))))	(Serenoa_repens	Sabal_domingensis)))	Iriartea_deltoidea))	Kingia_australis);
((Calamus_caryotoides	((Serenoa_repens	Sabal_domingensis)	(((Chamaedorea_seifrizii	Iriartea_deltoidea)	Pseudophoenix_vinifera)	(Nypa_fruticans	((((Orania_palindan	(Sclerosperma_profizianum	Podococcus_barteri))	(((((Reinhardtia_latisecta	Reinhardtia_paiewonskiana)	Reinhardtia_simplex)	Bactris_major)	(Elaeis_oleifera	Elaeis_guineensis))	Attalea_speciosa))	(((Leopoldinia_pulchra	(Pelagodoxa_henryana	Geonoma_undata))	Manicaria_saccifera)	Roystonea_regia))	(((Oenocarpus_bataua	Oenocarpus_minor)	Prestoea_acuminata)	((Heterospathe_cagayanensis	(Dypsis_decaryi	((Kentiopsis_piersoniorum	(Veitchia_spiralis	Burretiokentia_grandiflora))	Hydriastele_microspadix)))	Dictyosperma_album)))))))	Kingia_australis);
((Nypa_fruticans	((Chamaedorea_seifrizii	((Orania_palindan	(Sclerosperma_profizianum	Podococcus_barteri))	(((((Reinhardtia_latisecta	Reinhardtia_paiewonskiana)	Reinhardtia_simplex)	(((Elaeis_oleifera	Elaeis_guineensis)	Bactris_major)	Attalea_speciosa))	(((Leopoldinia_pulchra	(Pelagodoxa_henryana	Geonoma_undata))	Manicaria_saccifera)	Roystonea_regia))	(((Oenocarpus_bataua	Oenocarpus_minor)	Prestoea_acuminata)	(((Veitchia_spiralis	(Dictyosperma_album	(Burretiokentia_grandiflora	Kentiopsis_piersoniorum)))	(Heterospathe_cagayanensis	Hydriastele_microspadix))	Dypsis_decaryi)))))	(((Calamus_caryotoides	Pseudophoenix_vinifera)	(Serenoa_repens	Sabal_domingensis))	Iriartea_deltoidea)))	Kingia_australis);
((Nypa_fruticans	((Chamaedorea_seifrizii	Iriartea_deltoidea)	((Calamus_caryotoides	Pseudophoenix_vinifera)	((((Attalea_speciosa	(((Reinhardtia_latisecta	Reinhardtia_paiewonskiana)	Reinhardtia_simplex)	((Elaeis_oleifera	Elaeis_guineensis)	Bactris_major)))	(((Leopoldinia_pulchra	(Pelagodoxa_henryana	Geonoma_undata))	Manicaria_saccifera)	Roystonea_regia))	((((Oenocarpus_bataua	Oenocarpus_minor)	Prestoea_acuminata)	((Hydriastele_microspadix	(((Kentiopsis_piersoniorum	(Burretiokentia_grandiflora	Veitchia_spiralis))	Heterospathe_cagayanensis)	Dictyosperma_album))	Dypsis_decaryi))	(Orania_palindan	(Sclerosperma_profizianum	Podococcus_barteri))))	(Serenoa_repens	Sabal_domingensis)))))	Kingia_australis);
((Calamus_caryotoides	(((Pseudophoenix_vinifera	(Iriartea_deltoidea	Chamaedorea_seifrizii))	((Serenoa_repens	Sabal_domingensis)	((Orania_palindan	(Podococcus_barteri	Sclerosperma_profizianum))	(Roystonea_regia	(((((((Veitchia_spiralis	Burretiokentia_grandiflora)	Kentiopsis_piersoniorum)	(Dictyosperma_album	(Hydriastele_microspadix	Heterospathe_cagayanensis)))	Dypsis_decaryi)	((Oenocarpus_bataua	Oenocarpus_minor)	Prestoea_acuminata))	(Leopoldinia_pulchra	((Pelagodoxa_henryana	Geonoma_undata)	Manicaria_saccifera)))	(((Reinhardtia_latisecta	Reinhardtia_paiewonskiana)	Reinhardtia_simplex)	(((Elaeis_guineensis	Elaeis_oleifera)	Bactris_major)	Attalea_speciosa)))))))	Nypa_fruticans))	Kingia_australis);
((Pseudophoenix_vinifera	((Iriartea_deltoidea	(((Orania_palindan	(Podococcus_barteri	Sclerosperma_profizianum))	((((((Heterospathe_cagayanensis	Hydriastele_microspadix)	Dypsis_decaryi)	((Veitchia_spiralis	Burretiokentia_grandiflora)	Kentiopsis_piersoniorum))	Dictyosperma_album)	((Oenocarpus_bataua	Oenocarpus_minor)	Prestoea_acuminata))	(Roystonea_regia	((Attalea_speciosa	(((Reinhardtia_latisecta	Reinhardtia_paiewonskiana)	Reinhardtia_simplex)	((Elaeis_guineensis	Elaeis_oleifera)	Bactris_major)))	(Manicaria_saccifera	(Leopoldinia_pulchra	(Pelagodoxa_henryana	Geonoma_undata)))))))	((Chamaedorea_seifrizii	Nypa_fruticans)	Calamus_caryotoides)))	(Serenoa_repens	Sabal_domingensis)))	Kingia_australis);
((Nypa_fruticans	(((Serenoa_repens	Sabal_domingensis)	(Calamus_caryotoides	(Pseudophoenix_vinifera	(Iriartea_deltoidea	Chamaedorea_seifrizii))))	((Orania_palindan	(Podococcus_barteri	Sclerosperma_profizianum))	(((Dypsis_decaryi	(((Veitchia_spiralis	Burretiokentia_grandiflora)	Kentiopsis_piersoniorum)	(Dictyosperma_album	(Heterospathe_cagayanensis	Hydriastele_microspadix))))	((Oenocarpus_bataua	Oenocarpus_minor)	Prestoea_acuminata))	(Roystonea_regia	((Attalea_speciosa	(((Reinhardtia_latisecta	Reinhardtia_paiewonskiana)	Reinhardtia_simplex)	((Elaeis_guineensis	Elaeis_oleifera)	Bactris_major)))	(Leopoldinia_pulchra	((Pelagodoxa_henryana	Geonoma_undata)	Manicaria_saccifera))))))))	Kingia_australis);
((Pseudophoenix_vinifera	(((Chamaedorea_seifrizii	((Iriartea_deltoidea	(((Orania_palindan	(Podococcus_barteri	Sclerosperma_profizianum))	((((Dypsis_decaryi	((Veitchia_spiralis	(Heterospathe_cagayanensis	Hydriastele_microspadix))	(Burretiokentia_grandiflora	(Kentiopsis_piersoniorum	Dictyosperma_album))))	((Oenocarpus_bataua	Oenocarpus_minor)	Prestoea_acuminata))	(Leopoldinia_pulchra	((Pelagodoxa_henryana	Geonoma_undata)	Manicaria_saccifera)))	(Roystonea_regia	(Attalea_speciosa	(((Reinhardtia_latisecta	Reinhardtia_paiewonskiana)	Reinhardtia_simplex)	((Elaeis_guineensis	Elaeis_oleifera)	Bactris_major))))))	Nypa_fruticans))	Sabal_domingensis))	Serenoa_repens)	Calamus_caryotoides))	Kingia_australis);
((Roystonea_regia	(((Reinhardtia_latisecta	(Reinhardtia_paiewonskiana	Reinhardtia_simplex))	(((Elaeis_guineensis	Elaeis_oleifera)	Bactris_major)	Attalea_speciosa))	(((Nypa_fruticans	((((Serenoa_repens	Pseudophoenix_vinifera)	Calamus_caryotoides)	Sabal_domingensis)	(Iriartea_deltoidea	Chamaedorea_seifrizii)))	(Orania_palindan	(Podococcus_barteri	Sclerosperma_profizianum)))	(((Oenocarpus_bataua	Oenocarpus_minor)	(Prestoea_acuminata	(Dypsis_decaryi	((Kentiopsis_piersoniorum	(Veitchia_spiralis	Burretiokentia_grandiflora))	(Dictyosperma_album	(Hydriastele_microspadix	Heterospathe_cagayanensis))))))	(((Pelagodoxa_henryana	Geonoma_undata)	Manicaria_saccifera)	Leopoldinia_pulchra)))))	Kingia_australis);
((Nypa_fruticans	((((Serenoa_repens	Pseudophoenix_vinifera)	Calamus_caryotoides)	((Sabal_domingensis	((Orania_palindan	(Podococcus_barteri	Sclerosperma_profizianum))	(((Dypsis_decaryi	(Dictyosperma_album	((Hydriastele_microspadix	Heterospathe_cagayanensis)	((Veitchia_spiralis	Burretiokentia_grandiflora)	Kentiopsis_piersoniorum))))	((Oenocarpus_bataua	Oenocarpus_minor)	Prestoea_acuminata))	((Roystonea_regia	((Manicaria_saccifera	(Geonoma_undata	Leopoldinia_pulchra))	Pelagodoxa_henryana))	(((Elaeis_guineensis	Elaeis_oleifera)	Bactris_major)	(Attalea_speciosa	(Reinhardtia_simplex	(Reinhardtia_latisecta	Reinhardtia_paiewonskiana))))))))	Iriartea_deltoidea))	Chamaedorea_seifrizii))	Kingia_australis);
((Nypa_fruticans	(((Serenoa_repens	Sabal_domingensis)	(((Roystonea_regia	((Manicaria_saccifera	Leopoldinia_pulchra)	(Geonoma_undata	Pelagodoxa_henryana)))	(Attalea_speciosa	((Reinhardtia_simplex	(Reinhardtia_latisecta	Reinhardtia_paiewonskiana))	((Elaeis_guineensis	Elaeis_oleifera)	Bactris_major))))	((Orania_palindan	(Podococcus_barteri	Sclerosperma_profizianum))	((Oenocarpus_bataua	Oenocarpus_minor)	(Prestoea_acuminata	(Dypsis_decaryi	((Hydriastele_microspadix	(Veitchia_spiralis	(Burretiokentia_grandiflora	Kentiopsis_piersoniorum)))	(Dictyosperma_album	Heterospathe_cagayanensis))))))))	(((Chamaedorea_seifrizii	Iriartea_deltoidea)	Pseudophoenix_vinifera)	Calamus_caryotoides)))	Kingia_australis);
((Nypa_fruticans	((Calamus_caryotoides	(Serenoa_repens	Sabal_domingensis))	(((Chamaedorea_seifrizii	Iriartea_deltoidea)	Pseudophoenix_vinifera)	((((Attalea_speciosa	((Reinhardtia_simplex	(Reinhardtia_latisecta	Reinhardtia_paiewonskiana))	((Elaeis_guineensis	Elaeis_oleifera)	Bactris_major)))	(Orania_palindan	(Podococcus_barteri	Sclerosperma_profizianum)))	(Roystonea_regia	((Manicaria_saccifera	Leopoldinia_pulchra)	(Geonoma_undata	Pelagodoxa_henryana))))	((Prestoea_acuminata	(Oenocarpus_bataua	Oenocarpus_minor))	(Dictyosperma_album	(Dypsis_decaryi	((Heterospathe_cagayanensis	Hydriastele_microspadix)	(Kentiopsis_piersoniorum	(Veitchia_spiralis	Burretiokentia_grandiflora))))))))))	Kingia_australis);
((Nypa_fruticans	((Chamaedorea_seifrizii	(((Roystonea_regia	((Geonoma_undata	(Manicaria_saccifera	Leopoldinia_pulchra))	Pelagodoxa_henryana))	(Attalea_speciosa	((Reinhardtia_simplex	(Reinhardtia_latisecta	Reinhardtia_paiewonskiana))	((Elaeis_guineensis	Elaeis_oleifera)	Bactris_major))))	(((Prestoea_acuminata	(Oenocarpus_bataua	Oenocarpus_minor))	((Dictyosperma_album	(Heterospathe_cagayanensis	(Dypsis_decaryi	((Kentiopsis_piersoniorum	Veitchia_spiralis)	Burretiokentia_grandiflora))))	Hydriastele_microspadix))	(Orania_palindan	(Podococcus_barteri	Sclerosperma_profizianum)))))	(((Serenoa_repens	Sabal_domingensis)	(Calamus_caryotoides	Pseudophoenix_vinifera))	Iriartea_deltoidea)))	Kingia_australis);
((Nypa_fruticans	(((Pseudophoenix_vinifera	(Iriartea_deltoidea	Chamaedorea_seifrizii))	((((((Manicaria_saccifera	(Geonoma_undata	Pelagodoxa_henryana))	Leopoldinia_pulchra)	(Serenoa_repens	Roystonea_regia))	((Reinhardtia_latisecta	(Reinhardtia_paiewonskiana	Reinhardtia_simplex))	(((Elaeis_guineensis	Elaeis_oleifera)	Bactris_major)	Attalea_speciosa)))	(((Prestoea_acuminata	(Oenocarpus_bataua	Oenocarpus_minor))	(((Heterospathe_cagayanensis	(Kentiopsis_piersoniorum	(Veitchia_spiralis	Burretiokentia_grandiflora)))	(Hydriastele_microspadix	Dictyosperma_album))	Dypsis_decaryi))	(Orania_palindan	(Podococcus_barteri	Sclerosperma_profizianum))))	Sabal_domingensis))	Calamus_caryotoides))	Kingia_australis);
((Oenocarpus_bataua	(Oenocarpus_minor	((Roystonea_regia	((Nypa_fruticans	(((Chamaedorea_seifrizii	Iriartea_deltoidea)	((Serenoa_repens	(Calamus_caryotoides	Pseudophoenix_vinifera))	Sabal_domingensis))	((Sclerosperma_profizianum	Podococcus_barteri)	Orania_palindan)))	((Manicaria_saccifera	(Leopoldinia_pulchra	(Geonoma_undata	Pelagodoxa_henryana)))	(Attalea_speciosa	((Bactris_major	(Elaeis_guineensis	Elaeis_oleifera))	(Reinhardtia_simplex	(Reinhardtia_latisecta	Reinhardtia_paiewonskiana)))))))	((Dypsis_decaryi	(((Burretiokentia_grandiflora	Veitchia_spiralis)	(Kentiopsis_piersoniorum	Dictyosperma_album))	(Hydriastele_microspadix	Heterospathe_cagayanensis)))	Prestoea_acuminata))))	Kingia_australis);
((Nypa_fruticans	((Prestoea_acuminata	(Oenocarpus_bataua	Oenocarpus_minor))	((((Roystonea_regia	((Geonoma_undata	Pelagodoxa_henryana)	(Manicaria_saccifera	(Calamus_caryotoides	Leopoldinia_pulchra))))	(Attalea_speciosa	(((Elaeis_guineensis	Elaeis_oleifera)	(Reinhardtia_simplex	(Reinhardtia_latisecta	Reinhardtia_paiewonskiana)))	Bactris_major)))	((Sabal_domingensis	(Pseudophoenix_vinifera	((Serenoa_repens	Chamaedorea_seifrizii)	Iriartea_deltoidea)))	((Sclerosperma_profizianum	Podococcus_barteri)	Orania_palindan)))	(Dictyosperma_album	(Dypsis_decaryi	(((Hydriastele_microspadix	Kentiopsis_piersoniorum)	(Burretiokentia_grandiflora	Veitchia_spiralis))	Heterospathe_cagayanensis))))))	Kingia_australis);
((Nypa_fruticans	(((Serenoa_repens	Sabal_domingensis)	((Calamus_caryotoides	Pseudophoenix_vinifera)	(Chamaedorea_seifrizii	Iriartea_deltoidea)))	((((Sclerosperma_profizianum	Podococcus_barteri)	Orania_palindan)	((Roystonea_regia	(((Leopoldinia_pulchra	Pelagodoxa_henryana)	Geonoma_undata)	Manicaria_saccifera))	((Reinhardtia_latisecta	(Reinhardtia_paiewonskiana	Reinhardtia_simplex))	((Bactris_major	(Elaeis_guineensis	Elaeis_oleifera))	Attalea_speciosa))))	((((Heterospathe_cagayanensis	Dictyosperma_album)	((Kentiopsis_piersoniorum	(Burretiokentia_grandiflora	Veitchia_spiralis))	Hydriastele_microspadix))	Dypsis_decaryi)	(Prestoea_acuminata	(Oenocarpus_bataua	Oenocarpus_minor))))))	Kingia_australis);
((Pseudophoenix_vinifera	((((Chamaedorea_seifrizii	Iriartea_deltoidea)	((Roystonea_regia	(((((Dictyosperma_album	(((Kentiopsis_piersoniorum	(Burretiokentia_grandiflora	Veitchia_spiralis))	Hydriastele_microspadix)	Heterospathe_cagayanensis))	Dypsis_decaryi)	(Prestoea_acuminata	(Oenocarpus_bataua	Oenocarpus_minor)))	((Manicaria_saccifera	Leopoldinia_pulchra)	(Pelagodoxa_henryana	Geonoma_undata)))	(((Reinhardtia_simplex	(Reinhardtia_latisecta	Reinhardtia_paiewonskiana))	((Bactris_major	(Elaeis_guineensis	Elaeis_oleifera))	Attalea_speciosa))	((Sclerosperma_profizianum	Podococcus_barteri)	Orania_palindan))))	Sabal_domingensis))	Nypa_fruticans)	(Serenoa_repens	Calamus_caryotoides)))	Kingia_australis);
((Serenoa_repens	(Iriartea_deltoidea	((((Nypa_fruticans	(Calamus_caryotoides	(((((Geonoma_undata	(Manicaria_saccifera	Pelagodoxa_henryana))	Leopoldinia_pulchra)	Roystonea_regia)	((Reinhardtia_simplex	(Reinhardtia_latisecta	Reinhardtia_paiewonskiana))	((Bactris_major	(Elaeis_guineensis	Elaeis_oleifera))	Attalea_speciosa)))	(((Sclerosperma_profizianum	Podococcus_barteri)	Orania_palindan)	((Dictyosperma_album	(Hydriastele_microspadix	(Heterospathe_cagayanensis	((Kentiopsis_piersoniorum	(Burretiokentia_grandiflora	Veitchia_spiralis))	Dypsis_decaryi))))	(Prestoea_acuminata	(Oenocarpus_bataua	Oenocarpus_minor)))))))	Sabal_domingensis)	Pseudophoenix_vinifera)	Chamaedorea_seifrizii)))	Kingia_australis);
((Nypa_fruticans	((Calamus_caryotoides	Roystonea_regia)	((((Reinhardtia_latisecta	(Reinhardtia_paiewonskiana	Reinhardtia_simplex))	((Bactris_major	(Elaeis_guineensis	Elaeis_oleifera))	Attalea_speciosa))	(((Dictyosperma_album	(Hydriastele_microspadix	((Kentiopsis_piersoniorum	(Burretiokentia_grandiflora	Veitchia_spiralis))	(Dypsis_decaryi	Heterospathe_cagayanensis))))	(Prestoea_acuminata	(Oenocarpus_bataua	Oenocarpus_minor)))	(((Geonoma_undata	Pelagodoxa_henryana)	Leopoldinia_pulchra)	Manicaria_saccifera)))	(((Serenoa_repens	Sabal_domingensis)	(Pseudophoenix_vinifera	(Chamaedorea_seifrizii	Iriartea_deltoidea)))	((Sclerosperma_profizianum	Podococcus_barteri)	Orania_palindan)))))	Kingia_australis);
((Pseudophoenix_vinifera	((Chamaedorea_seifrizii	Iriartea_deltoidea)	(((Nypa_fruticans	((Sclerosperma_profizianum	Podococcus_barteri)	Orania_palindan))	(((((Kentiopsis_piersoniorum	(Burretiokentia_grandiflora	Veitchia_spiralis))	(Dypsis_decaryi	Heterospathe_cagayanensis))	(Dictyosperma_album	Hydriastele_microspadix))	(Prestoea_acuminata	(Oenocarpus_bataua	Oenocarpus_minor)))	((Roystonea_regia	(Geonoma_undata	((Pelagodoxa_henryana	Manicaria_saccifera)	(Calamus_caryotoides	Leopoldinia_pulchra))))	(Attalea_speciosa	((Reinhardtia_simplex	(Reinhardtia_latisecta	Reinhardtia_paiewonskiana))	(Bactris_major	(Elaeis_guineensis	Elaeis_oleifera)))))))	(Serenoa_repens	Sabal_domingensis))))	Kingia_australis);
((Pseudophoenix_vinifera	((Chamaedorea_seifrizii	Iriartea_deltoidea)	((Nypa_fruticans	(Orania_palindan	((((Roystonea_regia	((Geonoma_undata	Pelagodoxa_henryana)	(Manicaria_saccifera	(Calamus_caryotoides	Leopoldinia_pulchra))))	((Bactris_major	(Elaeis_guineensis	Elaeis_oleifera))	(Attalea_speciosa	(Reinhardtia_simplex	(Reinhardtia_latisecta	Reinhardtia_paiewonskiana)))))	(Sclerosperma_profizianum	Podococcus_barteri))	((((Hydriastele_microspadix	(Heterospathe_cagayanensis	((Veitchia_spiralis	Burretiokentia_grandiflora)	Kentiopsis_piersoniorum)))	Dictyosperma_album)	Dypsis_decaryi)	(Prestoea_acuminata	(Oenocarpus_bataua	Oenocarpus_minor))))))	(Serenoa_repens	Sabal_domingensis))))	Kingia_australis);
((Nypa_fruticans	((((((Roystonea_regia	(((Leopoldinia_pulchra	Pelagodoxa_henryana)	Geonoma_undata)	Manicaria_saccifera))	((Bactris_major	((Reinhardtia_simplex	(Reinhardtia_latisecta	Reinhardtia_paiewonskiana))	(Elaeis_guineensis	Elaeis_oleifera)))	Attalea_speciosa))	((Orania_palindan	(Sclerosperma_profizianum	Podococcus_barteri))	((((((Veitchia_spiralis	Burretiokentia_grandiflora)	Kentiopsis_piersoniorum)	(Hydriastele_microspadix	Heterospathe_cagayanensis))	Dictyosperma_album)	Dypsis_decaryi)	(Prestoea_acuminata	(Oenocarpus_bataua	Oenocarpus_minor)))))	Chamaedorea_seifrizii)	(((Serenoa_repens	Sabal_domingensis)	Pseudophoenix_vinifera)	Iriartea_deltoidea))	Calamus_caryotoides))	Kingia_australis);
((Nypa_fruticans	(((((Roystonea_regia	(((Pelagodoxa_henryana	Geonoma_undata)	Manicaria_saccifera)	Leopoldinia_pulchra))	(((Reinhardtia_simplex	(Reinhardtia_latisecta	Reinhardtia_paiewonskiana))	((Elaeis_guineensis	Elaeis_oleifera)	Bactris_major))	Attalea_speciosa))	((Orania_palindan	(Sclerosperma_profizianum	Podococcus_barteri))	((Oenocarpus_bataua	Oenocarpus_minor)	(((Dictyosperma_album	((((Veitchia_spiralis	Burretiokentia_grandiflora)	Kentiopsis_piersoniorum)	Hydriastele_microspadix)	Heterospathe_cagayanensis))	Dypsis_decaryi)	Prestoea_acuminata))))	((Pseudophoenix_vinifera	(Iriartea_deltoidea	Chamaedorea_seifrizii))	(Serenoa_repens	Sabal_domingensis)))	Calamus_caryotoides))	Kingia_australis);
((Nypa_fruticans	(Roystonea_regia	((((((Sclerosperma_profizianum	Podococcus_barteri)	Orania_palindan)	((((Serenoa_repens	Sabal_domingensis)	Calamus_caryotoides)	(Iriartea_deltoidea	(Chamaedorea_seifrizii	Pseudophoenix_vinifera)))	((Prestoea_acuminata	(Oenocarpus_minor	Oenocarpus_bataua))	((((Hydriastele_microspadix	((Burretiokentia_grandiflora	Veitchia_spiralis)	Kentiopsis_piersoniorum))	Heterospathe_cagayanensis)	Dictyosperma_album)	Dypsis_decaryi))))	(Attalea_speciosa	((Reinhardtia_simplex	(Reinhardtia_latisecta	Reinhardtia_paiewonskiana))	((Elaeis_guineensis	Elaeis_oleifera)	Bactris_major))))	(Manicaria_saccifera	(Geonoma_undata	Leopoldinia_pulchra)))	Pelagodoxa_henryana)))	Kingia_australis);
((Nypa_fruticans	(Manicaria_saccifera	((Geonoma_undata	Pelagodoxa_henryana)	((((Prestoea_acuminata	(Oenocarpus_minor	Oenocarpus_bataua))	(((((Burretiokentia_grandiflora	Veitchia_spiralis)	Kentiopsis_piersoniorum)	Dypsis_decaryi)	(Heterospathe_cagayanensis	Hydriastele_microspadix))	Dictyosperma_album))	(((Sclerosperma_profizianum	Podococcus_barteri)	Orania_palindan)	(((Calamus_caryotoides	Leopoldinia_pulchra)	Chamaedorea_seifrizii)	((Pseudophoenix_vinifera	Iriartea_deltoidea)	(Serenoa_repens	Sabal_domingensis)))))	(((Reinhardtia_simplex	(Reinhardtia_latisecta	Reinhardtia_paiewonskiana))	(Attalea_speciosa	(Bactris_major	(Elaeis_guineensis	Elaeis_oleifera))))	Roystonea_regia)))))	Kingia_australis);
((Nypa_fruticans	((((Sclerosperma_profizianum	Podococcus_barteri)	(((Attalea_speciosa	((Bactris_major	(Elaeis_guineensis	Elaeis_oleifera))	(Reinhardtia_simplex	(Reinhardtia_latisecta	Reinhardtia_paiewonskiana))))	Roystonea_regia)	(((Calamus_caryotoides	Leopoldinia_pulchra)	Manicaria_saccifera)	(Geonoma_undata	Pelagodoxa_henryana))))	(((Prestoea_acuminata	(Oenocarpus_minor	Oenocarpus_bataua))	((Dictyosperma_album	((((Burretiokentia_grandiflora	Veitchia_spiralis)	Kentiopsis_piersoniorum)	Hydriastele_microspadix)	Heterospathe_cagayanensis))	Dypsis_decaryi))	Orania_palindan))	((Serenoa_repens	Sabal_domingensis)	((Iriartea_deltoidea	Chamaedorea_seifrizii)	Pseudophoenix_vinifera))))	Kingia_australis);
((Nypa_fruticans	((Calamus_caryotoides	Leopoldinia_pulchra)	(((Serenoa_repens	Sabal_domingensis)	(Iriartea_deltoidea	Pseudophoenix_vinifera))	(Chamaedorea_seifrizii	(((Orania_palindan	(Sclerosperma_profizianum	Podococcus_barteri))	(Roystonea_regia	((Manicaria_saccifera	(Geonoma_undata	Pelagodoxa_henryana))	(Attalea_speciosa	((Bactris_major	(Elaeis_guineensis	Elaeis_oleifera))	(Reinhardtia_simplex	(Reinhardtia_latisecta	Reinhardtia_paiewonskiana)))))))	((Prestoea_acuminata	(Oenocarpus_minor	Oenocarpus_bataua))	(Dictyosperma_album	(((((Burretiokentia_grandiflora	Veitchia_spiralis)	Kentiopsis_piersoniorum)	Hydriastele_microspadix)	Dypsis_decaryi)	Heterospathe_cagayanensis))))))))	Kingia_australis);
((Nypa_fruticans	(Iriartea_deltoidea	(((Pseudophoenix_vinifera	(Serenoa_repens	Sabal_domingensis))	(Chamaedorea_seifrizii	((Orania_palindan	(Sclerosperma_profizianum	Podococcus_barteri))	(((Attalea_speciosa	((Bactris_major	(Elaeis_guineensis	Elaeis_oleifera))	(Reinhardtia_simplex	(Reinhardtia_latisecta	Reinhardtia_paiewonskiana))))	(Roystonea_regia	(Leopoldinia_pulchra	(Manicaria_saccifera	(Geonoma_undata	Pelagodoxa_henryana)))))	((Prestoea_acuminata	(Oenocarpus_minor	Oenocarpus_bataua))	((((Burretiokentia_grandiflora	Veitchia_spiralis)	Kentiopsis_piersoniorum)	(Dictyosperma_album	(Heterospathe_cagayanensis	Hydriastele_microspadix)))	Dypsis_decaryi))))))	Calamus_caryotoides)))	Kingia_australis);
((Nypa_fruticans	((Attalea_speciosa	((Bactris_major	(Elaeis_guineensis	Elaeis_oleifera))	(Reinhardtia_simplex	(Reinhardtia_latisecta	Reinhardtia_paiewonskiana))))	((Roystonea_regia	(Manicaria_saccifera	((Geonoma_undata	Pelagodoxa_henryana)	Leopoldinia_pulchra)))	(((Prestoea_acuminata	(Oenocarpus_minor	Oenocarpus_bataua))	(((Heterospathe_cagayanensis	(Hydriastele_microspadix	((Burretiokentia_grandiflora	Veitchia_spiralis)	Kentiopsis_piersoniorum)))	Dictyosperma_album)	Dypsis_decaryi))	((((Iriartea_deltoidea	((Serenoa_repens	Calamus_caryotoides)	Pseudophoenix_vinifera))	Sabal_domingensis)	Chamaedorea_seifrizii)	(Orania_palindan	(Sclerosperma_profizianum	Podococcus_barteri)))))))	Kingia_australis);
((Nypa_fruticans	(Iriartea_deltoidea	(Pseudophoenix_vinifera	((Calamus_caryotoides	(Serenoa_repens	Sabal_domingensis))	(Chamaedorea_seifrizii	((Orania_palindan	(Sclerosperma_profizianum	Podococcus_barteri))	(((Attalea_speciosa	((Bactris_major	(Elaeis_guineensis	Elaeis_oleifera))	(Reinhardtia_simplex	(Reinhardtia_latisecta	Reinhardtia_paiewonskiana))))	(Roystonea_regia	(Manicaria_saccifera	((Geonoma_undata	Pelagodoxa_henryana)	Leopoldinia_pulchra))))	((Prestoea_acuminata	(Oenocarpus_minor	Oenocarpus_bataua))	(((Dypsis_decaryi	((Burretiokentia_grandiflora	Veitchia_spiralis)	Kentiopsis_piersoniorum))	Heterospathe_cagayanensis)	(Hydriastele_microspadix	Dictyosperma_album))))))))))	Kingia_australis);
((Nypa_fruticans	((Calamus_caryotoides	Chamaedorea_seifrizii)	(Iriartea_deltoidea	(((Orania_palindan	(Sclerosperma_profizianum	Podococcus_barteri))	(((Attalea_speciosa	((Elaeis_guineensis	Elaeis_oleifera)	((Reinhardtia_simplex	(Reinhardtia_latisecta	Reinhardtia_paiewonskiana))	Bactris_major)))	(Roystonea_regia	(Leopoldinia_pulchra	(Manicaria_saccifera	(Geonoma_undata	Pelagodoxa_henryana)))))	((Oenocarpus_minor	Oenocarpus_bataua)	((((((Burretiokentia_grandiflora	Veitchia_spiralis)	Kentiopsis_piersoniorum)	(Hydriastele_microspadix	Heterospathe_cagayanensis))	Dictyosperma_album)	Dypsis_decaryi)	Prestoea_acuminata))))	(Pseudophoenix_vinifera	(Serenoa_repens	Sabal_domingensis))))))	Kingia_australis);
((Pseudophoenix_vinifera	((Chamaedorea_seifrizii	(Iriartea_deltoidea	Calamus_caryotoides))	((Nypa_fruticans	(((Orania_palindan	(Sclerosperma_profizianum	Podococcus_barteri))	((Roystonea_regia	(Manicaria_saccifera	(Geonoma_undata	Pelagodoxa_henryana)))	((((((Burretiokentia_grandiflora	Veitchia_spiralis)	Kentiopsis_piersoniorum)	((Hydriastele_microspadix	Heterospathe_cagayanensis)	Dictyosperma_album))	Dypsis_decaryi)	(Prestoea_acuminata	(Oenocarpus_minor	Oenocarpus_bataua)))	(Attalea_speciosa	((Reinhardtia_simplex	(Reinhardtia_latisecta	Reinhardtia_paiewonskiana))	(Bactris_major	(Elaeis_guineensis	Elaeis_oleifera)))))))	Leopoldinia_pulchra))	(Serenoa_repens	Sabal_domingensis))))	Kingia_australis);
((Nypa_fruticans	((Chamaedorea_seifrizii	(((((Hydriastele_microspadix	Heterospathe_cagayanensis)	((Kentiopsis_piersoniorum	Dictyosperma_album)	(Burretiokentia_grandiflora	Veitchia_spiralis)))	Dypsis_decaryi)	(Prestoea_acuminata	(Oenocarpus_minor	Oenocarpus_bataua)))	(((Attalea_speciosa	(((Reinhardtia_simplex	(Reinhardtia_latisecta	Reinhardtia_paiewonskiana))	(Elaeis_guineensis	Elaeis_oleifera))	Bactris_major))	((Pelagodoxa_henryana	(Manicaria_saccifera	(Leopoldinia_pulchra	Geonoma_undata)))	Roystonea_regia))	(Orania_palindan	(Sclerosperma_profizianum	Podococcus_barteri)))))	(Calamus_caryotoides	((Pseudophoenix_vinifera	Iriartea_deltoidea)	(Serenoa_repens	Sabal_domingensis)))))	Kingia_australis);
((Pseudophoenix_vinifera	(Iriartea_deltoidea	((Sabal_domingensis	Serenoa_repens)	((Calamus_caryotoides	(Chamaedorea_seifrizii	Nypa_fruticans))	(((Podococcus_barteri	Sclerosperma_profizianum)	Orania_palindan)	(Roystonea_regia	((((Prestoea_acuminata	(Oenocarpus_bataua	Oenocarpus_minor))	(Dypsis_decaryi	(Heterospathe_cagayanensis	(Dictyosperma_album	(Hydriastele_microspadix	(Kentiopsis_piersoniorum	(Veitchia_spiralis	Burretiokentia_grandiflora)))))))	(Manicaria_saccifera	(Leopoldinia_pulchra	(Geonoma_undata	Pelagodoxa_henryana))))	(Attalea_speciosa	((Reinhardtia_simplex	(Reinhardtia_latisecta	Reinhardtia_paiewonskiana))	((Elaeis_oleifera	Elaeis_guineensis)	Bactris_major))))))))))	Kingia_australis);
((Pelagodoxa_henryana	((((Attalea_speciosa	((Reinhardtia_simplex	(Reinhardtia_latisecta	Reinhardtia_paiewonskiana))	((Elaeis_oleifera	Elaeis_guineensis)	Bactris_major)))	((((Pseudophoenix_vinifera	(Sabal_domingensis	Serenoa_repens))	((Calamus_caryotoides	(Iriartea_deltoidea	Chamaedorea_seifrizii))	Nypa_fruticans))	((Podococcus_barteri	Sclerosperma_profizianum)	Orania_palindan))	(Roystonea_regia	((Prestoea_acuminata	(Oenocarpus_bataua	Oenocarpus_minor))	(Dypsis_decaryi	(Dictyosperma_album	((Hydriastele_microspadix	(Kentiopsis_piersoniorum	(Veitchia_spiralis	Burretiokentia_grandiflora)))	Heterospathe_cagayanensis)))))))	(Geonoma_undata	Manicaria_saccifera))	Leopoldinia_pulchra))	Kingia_australis);
((Nypa_fruticans	(((((((Podococcus_barteri	Sclerosperma_profizianum)	Orania_palindan)	((Roystonea_regia	(Manicaria_saccifera	(Geonoma_undata	Pelagodoxa_henryana)))	(Attalea_speciosa	((Reinhardtia_latisecta	(Reinhardtia_simplex	Reinhardtia_paiewonskiana))	((Elaeis_oleifera	Elaeis_guineensis)	Bactris_major)))))	((Prestoea_acuminata	(Oenocarpus_bataua	Oenocarpus_minor))	(Dictyosperma_album	((Hydriastele_microspadix	(Kentiopsis_piersoniorum	(Veitchia_spiralis	Burretiokentia_grandiflora)))	(Dypsis_decaryi	Heterospathe_cagayanensis)))))	Leopoldinia_pulchra)	((Sabal_domingensis	Serenoa_repens)	(Iriartea_deltoidea	Pseudophoenix_vinifera)))	(Calamus_caryotoides	Chamaedorea_seifrizii)))	Kingia_australis);
((Nypa_fruticans	((((Podococcus_barteri	Sclerosperma_profizianum)	((Roystonea_regia	(Pelagodoxa_henryana	(Manicaria_saccifera	(Leopoldinia_pulchra	Geonoma_undata))))	(Attalea_speciosa	(Bactris_major	((Reinhardtia_simplex	(Reinhardtia_paiewonskiana	Reinhardtia_latisecta))	(Elaeis_oleifera	Elaeis_guineensis))))))	(Orania_palindan	((Prestoea_acuminata	(Oenocarpus_bataua	Oenocarpus_minor))	(Dictyosperma_album	(((Dypsis_decaryi	Heterospathe_cagayanensis)	(Kentiopsis_piersoniorum	(Veitchia_spiralis	Burretiokentia_grandiflora)))	Hydriastele_microspadix)))))	((Calamus_caryotoides	(Sabal_domingensis	Serenoa_repens))	(Pseudophoenix_vinifera	(Iriartea_deltoidea	Chamaedorea_seifrizii)))))	Kingia_australis);
((Calamus_caryotoides	((Sabal_domingensis	Serenoa_repens)	((Iriartea_deltoidea	(Chamaedorea_seifrizii	Pseudophoenix_vinifera))	(((Roystonea_regia	((Manicaria_saccifera	Leopoldinia_pulchra)	(Geonoma_undata	Pelagodoxa_henryana)))	(Nypa_fruticans	(Attalea_speciosa	(Bactris_major	((Reinhardtia_simplex	(Reinhardtia_paiewonskiana	Reinhardtia_latisecta))	(Elaeis_oleifera	Elaeis_guineensis))))))	(((Oenocarpus_bataua	Oenocarpus_minor)	(((Dictyosperma_album	((((Veitchia_spiralis	Burretiokentia_grandiflora)	Kentiopsis_piersoniorum)	Hydriastele_microspadix)	Heterospathe_cagayanensis))	Dypsis_decaryi)	Prestoea_acuminata))	(Orania_palindan	(Podococcus_barteri	Sclerosperma_profizianum)))))))	Kingia_australis);
((Roystonea_regia	(((Manicaria_saccifera	Pelagodoxa_henryana)	(Leopoldinia_pulchra	Geonoma_undata))	(((Orania_palindan	(Podococcus_barteri	Sclerosperma_profizianum))	(Nypa_fruticans	(((Sabal_domingensis	Serenoa_repens)	(Pseudophoenix_vinifera	(Iriartea_deltoidea	Chamaedorea_seifrizii)))	Calamus_caryotoides)))	(((Reinhardtia_simplex	(Reinhardtia_paiewonskiana	Reinhardtia_latisecta))	(Attalea_speciosa	(Bactris_major	(Elaeis_oleifera	Elaeis_guineensis))))	((Prestoea_acuminata	(Oenocarpus_bataua	Oenocarpus_minor))	((Dictyosperma_album	(((Kentiopsis_piersoniorum	Hydriastele_microspadix)	(Burretiokentia_grandiflora	Veitchia_spiralis))	Heterospathe_cagayanensis))	Dypsis_decaryi))))))	Kingia_australis);
((Nypa_fruticans	(Roystonea_regia	(((Iriartea_deltoidea	(((Calamus_caryotoides	Chamaedorea_seifrizii)	(Sabal_domingensis	Serenoa_repens))	Pseudophoenix_vinifera))	(((Prestoea_acuminata	(Oenocarpus_bataua	Oenocarpus_minor))	(((Dictyosperma_album	Heterospathe_cagayanensis)	(Hydriastele_microspadix	(Kentiopsis_piersoniorum	(Burretiokentia_grandiflora	Veitchia_spiralis))))	Dypsis_decaryi))	(Orania_palindan	(Podococcus_barteri	Sclerosperma_profizianum))))	(((Manicaria_saccifera	(Geonoma_undata	Pelagodoxa_henryana))	Leopoldinia_pulchra)	(Attalea_speciosa	((Bactris_major	(Elaeis_oleifera	Elaeis_guineensis))	(Reinhardtia_simplex	(Reinhardtia_paiewonskiana	Reinhardtia_latisecta))))))))	Kingia_australis);
((Burretiokentia_grandiflora	(Veitchia_spiralis	(((((Dypsis_decaryi	((((Reinhardtia_simplex	(Reinhardtia_paiewonskiana	Reinhardtia_latisecta))	(Attalea_speciosa	(Bactris_major	(Elaeis_oleifera	Elaeis_guineensis))))	(((Roystonea_regia	(Manicaria_saccifera	(Geonoma_undata	Pelagodoxa_henryana)))	Leopoldinia_pulchra)	((Orania_palindan	(Podococcus_barteri	Sclerosperma_profizianum))	((Sabal_domingensis	Serenoa_repens)	(Pseudophoenix_vinifera	(Iriartea_deltoidea	((Chamaedorea_seifrizii	Calamus_caryotoides)	Nypa_fruticans)))))))	(Prestoea_acuminata	(Oenocarpus_bataua	Oenocarpus_minor))))	Dictyosperma_album)	Heterospathe_cagayanensis)	Hydriastele_microspadix)	Kentiopsis_piersoniorum)))	Kingia_australis);
((Oenocarpus_bataua	(Oenocarpus_minor	((((Dictyosperma_album	(Heterospathe_cagayanensis	(Hydriastele_microspadix	(Kentiopsis_piersoniorum	(Burretiokentia_grandiflora	Veitchia_spiralis)))))	Dypsis_decaryi)	(((Orania_palindan	(Podococcus_barteri	Sclerosperma_profizianum))	(Nypa_fruticans	((Sabal_domingensis	(Calamus_caryotoides	Serenoa_repens))	(Pseudophoenix_vinifera	(Iriartea_deltoidea	Chamaedorea_seifrizii)))))	((Attalea_speciosa	(Bactris_major	((Reinhardtia_simplex	(Reinhardtia_paiewonskiana	Reinhardtia_latisecta))	(Elaeis_oleifera	Elaeis_guineensis))))	((((Manicaria_saccifera	Geonoma_undata)	Pelagodoxa_henryana)	Roystonea_regia)	Leopoldinia_pulchra))))	Prestoea_acuminata)))	Kingia_australis);
((Nypa_fruticans	((Attalea_speciosa	((Reinhardtia_simplex	(Reinhardtia_paiewonskiana	Reinhardtia_latisecta))	((Elaeis_oleifera	Elaeis_guineensis)	Bactris_major)))	(((((Manicaria_saccifera	Geonoma_undata)	Leopoldinia_pulchra)	Pelagodoxa_henryana)	Roystonea_regia)	((((Prestoea_acuminata	(Oenocarpus_bataua	Oenocarpus_minor))	(Dypsis_decaryi	((Dictyosperma_album	(Heterospathe_cagayanensis	Hydriastele_microspadix))	(Kentiopsis_piersoniorum	(Burretiokentia_grandiflora	Veitchia_spiralis)))))	(Orania_palindan	(Podococcus_barteri	Sclerosperma_profizianum)))	((Iriartea_deltoidea	Chamaedorea_seifrizii)	(Sabal_domingensis	((Calamus_caryotoides	Serenoa_repens)	Pseudophoenix_vinifera)))))))	Kingia_australis);
((Calamus_caryotoides	(Serenoa_repens	(Pseudophoenix_vinifera	((((((((Reinhardtia_simplex	(Reinhardtia_paiewonskiana	Reinhardtia_latisecta))	(Attalea_speciosa	((Elaeis_guineensis	Elaeis_oleifera)	Bactris_major)))	(Roystonea_regia	(((Geonoma_undata	Manicaria_saccifera)	Leopoldinia_pulchra)	Pelagodoxa_henryana)))	(((Sclerosperma_profizianum	Podococcus_barteri)	Orania_palindan)	((Prestoea_acuminata	(Oenocarpus_minor	Oenocarpus_bataua))	(Dictyosperma_album	((Dypsis_decaryi	((Burretiokentia_grandiflora	Veitchia_spiralis)	Kentiopsis_piersoniorum))	(Heterospathe_cagayanensis	Hydriastele_microspadix))))))	Chamaedorea_seifrizii)	Nypa_fruticans)	Iriartea_deltoidea)	Sabal_domingensis))))	Kingia_australis);
((Nypa_fruticans	((((((Sclerosperma_profizianum	Podococcus_barteri)	Orania_palindan)	(((Prestoea_acuminata	(Oenocarpus_minor	Oenocarpus_bataua))	(Dictyosperma_album	((Dypsis_decaryi	((Burretiokentia_grandiflora	Veitchia_spiralis)	Kentiopsis_piersoniorum))	(Heterospathe_cagayanensis	Hydriastele_microspadix))))	((Attalea_speciosa	(((Reinhardtia_simplex	(Reinhardtia_paiewonskiana	Reinhardtia_latisecta))	(Elaeis_guineensis	Elaeis_oleifera))	Bactris_major))	(Roystonea_regia	((Manicaria_saccifera	Leopoldinia_pulchra)	(Geonoma_undata	Pelagodoxa_henryana))))))	Chamaedorea_seifrizii)	(Calamus_caryotoides	(Serenoa_repens	Sabal_domingensis)))	(Iriartea_deltoidea	Pseudophoenix_vinifera)))	Kingia_australis);
(((Chamaedorea_seifrizii	(Iriartea_deltoidea	((((Attalea_speciosa	(((Reinhardtia_simplex	(Reinhardtia_paiewonskiana	Reinhardtia_latisecta))	(Elaeis_guineensis	Elaeis_oleifera))	Bactris_major))	((Nypa_fruticans	((Calamus_caryotoides	Leopoldinia_pulchra)	Roystonea_regia))	((Geonoma_undata	Pelagodoxa_henryana)	Manicaria_saccifera)))	(((Sclerosperma_profizianum	Podococcus_barteri)	Orania_palindan)	((Prestoea_acuminata	(Oenocarpus_minor	Oenocarpus_bataua))	(((((Burretiokentia_grandiflora	Veitchia_spiralis)	Kentiopsis_piersoniorum)	(Heterospathe_cagayanensis	Hydriastele_microspadix))	Dictyosperma_album)	Dypsis_decaryi))))	(Serenoa_repens	Sabal_domingensis))))	Pseudophoenix_vinifera)	Kingia_australis);
((((Chamaedorea_seifrizii	(Iriartea_deltoidea	((((Calamus_caryotoides	Roystonea_regia)	((Leopoldinia_pulchra	((Geonoma_undata	Pelagodoxa_henryana)	Manicaria_saccifera))	((((Sclerosperma_profizianum	Podococcus_barteri)	Orania_palindan)	((Prestoea_acuminata	(Oenocarpus_minor	Oenocarpus_bataua))	((((Veitchia_spiralis	(Kentiopsis_piersoniorum	Burretiokentia_grandiflora))	(Heterospathe_cagayanensis	Hydriastele_microspadix))	Dictyosperma_album)	Dypsis_decaryi)))	(Attalea_speciosa	((Reinhardtia_simplex	(Reinhardtia_paiewonskiana	Reinhardtia_latisecta))	((Elaeis_guineensis	Elaeis_oleifera)	Bactris_major))))))	Nypa_fruticans)	Sabal_domingensis)))	Serenoa_repens)	Pseudophoenix_vinifera)	Kingia_australis);
((Nypa_fruticans	((Attalea_speciosa	((Reinhardtia_simplex	(Reinhardtia_paiewonskiana	Reinhardtia_latisecta))	((Elaeis_guineensis	Elaeis_oleifera)	Bactris_major)))	((Roystonea_regia	((Manicaria_saccifera	(Leopoldinia_pulchra	Geonoma_undata))	Pelagodoxa_henryana))	(((Serenoa_repens	Sabal_domingensis)	(((Calamus_caryotoides	Chamaedorea_seifrizii)	Iriartea_deltoidea)	Pseudophoenix_vinifera))	(((Sclerosperma_profizianum	Podococcus_barteri)	Orania_palindan)	((Prestoea_acuminata	(Oenocarpus_minor	Oenocarpus_bataua))	((((Kentiopsis_piersoniorum	(Burretiokentia_grandiflora	Veitchia_spiralis))	(Heterospathe_cagayanensis	Hydriastele_microspadix))	Dictyosperma_album)	Dypsis_decaryi)))))))	Kingia_australis);
((Nypa_fruticans	(((Chamaedorea_seifrizii	((((Sclerosperma_profizianum	Podococcus_barteri)	Orania_palindan)	((Prestoea_acuminata	(Oenocarpus_minor	Oenocarpus_bataua))	((((Hydriastele_microspadix	Kentiopsis_piersoniorum)	(Burretiokentia_grandiflora	Veitchia_spiralis))	(Heterospathe_cagayanensis	Dictyosperma_album))	Dypsis_decaryi)))	((Attalea_speciosa	(Bactris_major	((Reinhardtia_latisecta	(Reinhardtia_simplex	Reinhardtia_paiewonskiana))	(Elaeis_guineensis	Elaeis_oleifera))))	((Roystonea_regia	(Manicaria_saccifera	(Geonoma_undata	Pelagodoxa_henryana)))	Leopoldinia_pulchra))))	((Iriartea_deltoidea	Pseudophoenix_vinifera)	(Serenoa_repens	Sabal_domingensis)))	Calamus_caryotoides))	Kingia_australis);
((Nypa_fruticans	((((Prestoea_acuminata	(Oenocarpus_minor	Oenocarpus_bataua))	(Hydriastele_microspadix	((Dypsis_decaryi	(Heterospathe_cagayanensis	((Veitchia_spiralis	Burretiokentia_grandiflora)	Kentiopsis_piersoniorum)))	Dictyosperma_album)))	((Orania_palindan	(Sclerosperma_profizianum	Podococcus_barteri))	((((Manicaria_saccifera	(Geonoma_undata	Pelagodoxa_henryana))	Leopoldinia_pulchra)	Roystonea_regia)	(Attalea_speciosa	((Reinhardtia_simplex	(Reinhardtia_paiewonskiana	Reinhardtia_latisecta))	((Elaeis_guineensis	Elaeis_oleifera)	Bactris_major))))))	((Iriartea_deltoidea	(Chamaedorea_seifrizii	Pseudophoenix_vinifera))	(Calamus_caryotoides	(Serenoa_repens	Sabal_domingensis)))))	Kingia_australis);
((Pseudophoenix_vinifera	((Iriartea_deltoidea	(((Leopoldinia_pulchra	Calamus_caryotoides)	Nypa_fruticans)	Chamaedorea_seifrizii))	((Serenoa_repens	Sabal_domingensis)	((Orania_palindan	(Sclerosperma_profizianum	Podococcus_barteri))	((((Manicaria_saccifera	(Geonoma_undata	Pelagodoxa_henryana))	Roystonea_regia)	((Attalea_speciosa	((Elaeis_guineensis	Elaeis_oleifera)	Bactris_major))	(Reinhardtia_simplex	(Reinhardtia_paiewonskiana	Reinhardtia_latisecta))))	((Prestoea_acuminata	(Oenocarpus_minor	Oenocarpus_bataua))	(Dypsis_decaryi	((Kentiopsis_piersoniorum	(Dictyosperma_album	(Heterospathe_cagayanensis	Hydriastele_microspadix)))	(Veitchia_spiralis	Burretiokentia_grandiflora)))))))))	Kingia_australis);
((Pseudophoenix_vinifera	((Iriartea_deltoidea	((Chamaedorea_seifrizii	Calamus_caryotoides)	Nypa_fruticans))	((Serenoa_repens	Sabal_domingensis)	((Orania_palindan	(Sclerosperma_profizianum	Podococcus_barteri))	(((Manicaria_saccifera	(Leopoldinia_pulchra	(Geonoma_undata	Pelagodoxa_henryana)))	Roystonea_regia)	(((Attalea_speciosa	((Elaeis_guineensis	Elaeis_oleifera)	Bactris_major))	(Reinhardtia_simplex	(Reinhardtia_paiewonskiana	Reinhardtia_latisecta)))	((Prestoea_acuminata	(Oenocarpus_minor	Oenocarpus_bataua))	(Dypsis_decaryi	((Veitchia_spiralis	(Burretiokentia_grandiflora	Kentiopsis_piersoniorum))	(Dictyosperma_album	(Heterospathe_cagayanensis	Hydriastele_microspadix)))))))))))	Kingia_australis);
((Nypa_fruticans	(Manicaria_saccifera	((Pelagodoxa_henryana	(Geonoma_undata	Leopoldinia_pulchra))	(((Attalea_speciosa	(((Elaeis_guineensis	Elaeis_oleifera)	Bactris_major)	(Reinhardtia_simplex	(Reinhardtia_paiewonskiana	Reinhardtia_latisecta))))	((Orania_palindan	(Sclerosperma_profizianum	Podococcus_barteri))	((Prestoea_acuminata	(Oenocarpus_minor	Oenocarpus_bataua))	((Heterospathe_cagayanensis	(Dypsis_decaryi	(Hydriastele_microspadix	(Kentiopsis_piersoniorum	(Veitchia_spiralis	Burretiokentia_grandiflora)))))	Dictyosperma_album))))	(((Pseudophoenix_vinifera	((Calamus_caryotoides	Chamaedorea_seifrizii)	Iriartea_deltoidea))	(Serenoa_repens	Sabal_domingensis))	Roystonea_regia)))))	Kingia_australis);
((Burretiokentia_grandiflora	(Veitchia_spiralis	(Kentiopsis_piersoniorum	((Dypsis_decaryi	(((Oenocarpus_minor	Oenocarpus_bataua)	Prestoea_acuminata)	(((Pelagodoxa_henryana	Geonoma_undata)	Manicaria_saccifera)	(((Orania_palindan	(Podococcus_barteri	Sclerosperma_profizianum))	(((((Pseudophoenix_vinifera	(Serenoa_repens	Sabal_domingensis))	Iriartea_deltoidea)	(Chamaedorea_seifrizii	Calamus_caryotoides))	Nypa_fruticans)	Leopoldinia_pulchra))	(Roystonea_regia	(Attalea_speciosa	(Bactris_major	((Elaeis_oleifera	Elaeis_guineensis)	((Reinhardtia_latisecta	Reinhardtia_paiewonskiana)	Reinhardtia_simplex)))))))))	(Dictyosperma_album	(Heterospathe_cagayanensis	Hydriastele_microspadix))))))	Kingia_australis);
((Pseudophoenix_vinifera	((Serenoa_repens	(Sabal_domingensis	(Iriartea_deltoidea	(Nypa_fruticans	(Chamaedorea_seifrizii	(((Roystonea_regia	(((Reinhardtia_latisecta	Reinhardtia_paiewonskiana)	Reinhardtia_simplex)	((Bactris_major	(Elaeis_oleifera	Elaeis_guineensis))	Attalea_speciosa)))	(((((Hydriastele_microspadix	((Burretiokentia_grandiflora	Veitchia_spiralis)	Kentiopsis_piersoniorum))	(Dictyosperma_album	Heterospathe_cagayanensis))	Dypsis_decaryi)	((Oenocarpus_minor	Oenocarpus_bataua)	Prestoea_acuminata))	(Manicaria_saccifera	(Leopoldinia_pulchra	(Pelagodoxa_henryana	Geonoma_undata)))))	(Orania_palindan	(Podococcus_barteri	Sclerosperma_profizianum))))))))	Calamus_caryotoides))	Kingia_australis);
(((Calamus_caryotoides	((Sabal_domingensis	(((((Oenocarpus_minor	Oenocarpus_bataua)	(Prestoea_acuminata	(((Heterospathe_cagayanensis	(Hydriastele_microspadix	((Burretiokentia_grandiflora	Veitchia_spiralis)	Kentiopsis_piersoniorum)))	Dictyosperma_album)	Dypsis_decaryi)))	(((Attalea_speciosa	((Bactris_major	((Reinhardtia_latisecta	Reinhardtia_paiewonskiana)	Reinhardtia_simplex))	(Elaeis_oleifera	Elaeis_guineensis)))	Roystonea_regia)	((Pelagodoxa_henryana	Geonoma_undata)	((Nypa_fruticans	Manicaria_saccifera)	Leopoldinia_pulchra))))	(Orania_palindan	(Podococcus_barteri	Sclerosperma_profizianum)))	(Iriartea_deltoidea	Pseudophoenix_vinifera)))	Chamaedorea_seifrizii))	Serenoa_repens)	Kingia_australis);
((((((((((Hydriastele_microspadix	((Burretiokentia_grandiflora	Veitchia_spiralis)	Kentiopsis_piersoniorum))	(Dictyosperma_album	Heterospathe_cagayanensis))	Dypsis_decaryi)	((Oenocarpus_minor	Oenocarpus_bataua)	Prestoea_acuminata))	((((((Reinhardtia_latisecta	Reinhardtia_paiewonskiana)	Reinhardtia_simplex)	(((Elaeis_oleifera	Elaeis_guineensis)	Bactris_major)	Attalea_speciosa))	Roystonea_regia)	((Pelagodoxa_henryana	Geonoma_undata)	(Leopoldinia_pulchra	Manicaria_saccifera)))	(Orania_palindan	(Podococcus_barteri	Sclerosperma_profizianum))))	Chamaedorea_seifrizii)	((Pseudophoenix_vinifera	(Serenoa_repens	Sabal_domingensis))	Iriartea_deltoidea))	Calamus_caryotoides)	Nypa_fruticans)	Kingia_australis);
((((Leopoldinia_pulchra	Calamus_caryotoides)	((Pseudophoenix_vinifera	(Iriartea_deltoidea	Chamaedorea_seifrizii))	((Serenoa_repens	Sabal_domingensis)	((((((((((Burretiokentia_grandiflora	Veitchia_spiralis)	Kentiopsis_piersoniorum)	Hydriastele_microspadix)	Heterospathe_cagayanensis)	Dypsis_decaryi)	Dictyosperma_album)	((Oenocarpus_minor	Oenocarpus_bataua)	Prestoea_acuminata))	Roystonea_regia)	((Pelagodoxa_henryana	(Geonoma_undata	Manicaria_saccifera))	(((Reinhardtia_latisecta	Reinhardtia_paiewonskiana)	Reinhardtia_simplex)	(((Elaeis_oleifera	Elaeis_guineensis)	Bactris_major)	Attalea_speciosa))))	(Orania_palindan	(Podococcus_barteri	Sclerosperma_profizianum))))))	Nypa_fruticans)	Kingia_australis);
((((((((Roystonea_regia	Pelagodoxa_henryana)	(Geonoma_undata	((Leopoldinia_pulchra	Calamus_caryotoides)	Manicaria_saccifera)))	(Attalea_speciosa	((((Reinhardtia_latisecta	Reinhardtia_paiewonskiana)	Reinhardtia_simplex)	(Elaeis_oleifera	Elaeis_guineensis))	Bactris_major)))	((Oenocarpus_minor	Oenocarpus_bataua)	(Prestoea_acuminata	(((Heterospathe_cagayanensis	(Hydriastele_microspadix	((Burretiokentia_grandiflora	Veitchia_spiralis)	Kentiopsis_piersoniorum)))	Dictyosperma_album)	Dypsis_decaryi))))	(Orania_palindan	(Podococcus_barteri	Sclerosperma_profizianum)))	((Pseudophoenix_vinifera	(Iriartea_deltoidea	Chamaedorea_seifrizii))	(Serenoa_repens	Sabal_domingensis)))	Nypa_fruticans)	Kingia_australis);
((((Pseudophoenix_vinifera	(Iriartea_deltoidea	Chamaedorea_seifrizii))	((((Prestoea_acuminata	(Oenocarpus_bataua	Oenocarpus_minor))	((((Burretiokentia_grandiflora	Veitchia_spiralis)	Kentiopsis_piersoniorum)	(Hydriastele_microspadix	(Dictyosperma_album	Heterospathe_cagayanensis)))	Dypsis_decaryi))	((Orania_palindan	(Podococcus_barteri	Sclerosperma_profizianum))	((Roystonea_regia	(Pelagodoxa_henryana	(Leopoldinia_pulchra	(Manicaria_saccifera	Geonoma_undata))))	(Attalea_speciosa	((((Reinhardtia_latisecta	Reinhardtia_paiewonskiana)	Reinhardtia_simplex)	(Elaeis_oleifera	Elaeis_guineensis))	Bactris_major)))))	((Serenoa_repens	Sabal_domingensis)	Calamus_caryotoides)))	Nypa_fruticans)	Kingia_australis);
((Nypa_fruticans	((Calamus_caryotoides	(Chamaedorea_seifrizii	((Orania_palindan	(Podococcus_barteri	Sclerosperma_profizianum))	((((((Geonoma_undata	Pelagodoxa_henryana)	Manicaria_saccifera)	Leopoldinia_pulchra)	Roystonea_regia)	(Attalea_speciosa	(((Reinhardtia_latisecta	Reinhardtia_paiewonskiana)	Reinhardtia_simplex)	((Elaeis_oleifera	Elaeis_guineensis)	Bactris_major))))	((Prestoea_acuminata	(Oenocarpus_bataua	Oenocarpus_minor))	(((Heterospathe_cagayanensis	(Dypsis_decaryi	((Burretiokentia_grandiflora	Veitchia_spiralis)	Kentiopsis_piersoniorum)))	Hydriastele_microspadix)	Dictyosperma_album))))))	((Serenoa_repens	Sabal_domingensis)	(Iriartea_deltoidea	Pseudophoenix_vinifera))))	Kingia_australis);
((Nypa_fruticans	((Chamaedorea_seifrizii	(((Prestoea_acuminata	(Oenocarpus_bataua	Oenocarpus_minor))	(((Heterospathe_cagayanensis	(Dypsis_decaryi	((Burretiokentia_grandiflora	Veitchia_spiralis)	Kentiopsis_piersoniorum)))	Hydriastele_microspadix)	Dictyosperma_album))	((Orania_palindan	(Podococcus_barteri	Sclerosperma_profizianum))	(((((Geonoma_undata	Pelagodoxa_henryana)	Manicaria_saccifera)	Leopoldinia_pulchra)	Roystonea_regia)	(Attalea_speciosa	(((Reinhardtia_latisecta	Reinhardtia_paiewonskiana)	Reinhardtia_simplex)	((Elaeis_oleifera	Elaeis_guineensis)	Bactris_major)))))))	(((Serenoa_repens	Sabal_domingensis)	Pseudophoenix_vinifera)	(Calamus_caryotoides	Iriartea_deltoidea))))	Kingia_australis);
((Nypa_fruticans	((((Orania_palindan	(Podococcus_barteri	Sclerosperma_profizianum))	(Roystonea_regia	((Attalea_speciosa	(Bactris_major	(((Reinhardtia_latisecta	Reinhardtia_paiewonskiana)	Reinhardtia_simplex)	(Elaeis_oleifera	Elaeis_guineensis))))	(((Prestoea_acuminata	(Oenocarpus_bataua	Oenocarpus_minor))	(((Hydriastele_microspadix	((Burretiokentia_grandiflora	Veitchia_spiralis)	Kentiopsis_piersoniorum))	(Dictyosperma_album	Heterospathe_cagayanensis))	Dypsis_decaryi))	(Manicaria_saccifera	(Leopoldinia_pulchra	(Geonoma_undata	Pelagodoxa_henryana)))))))	((Serenoa_repens	Sabal_domingensis)	(Chamaedorea_seifrizii	(Pseudophoenix_vinifera	Iriartea_deltoidea))))	Calamus_caryotoides))	Kingia_australis);
((Nypa_fruticans	(Roystonea_regia	(((((((((Kentiopsis_piersoniorum	(Veitchia_spiralis	Burretiokentia_grandiflora))	Hydriastele_microspadix)	Heterospathe_cagayanensis)	Dictyosperma_album)	Dypsis_decaryi)	(Prestoea_acuminata	(Oenocarpus_bataua	Oenocarpus_minor)))	(((Serenoa_repens	Sabal_domingensis)	((Iriartea_deltoidea	Chamaedorea_seifrizii)	(Calamus_caryotoides	Pseudophoenix_vinifera)))	(Orania_palindan	(Sclerosperma_profizianum	Podococcus_barteri))))	((Reinhardtia_simplex	(Reinhardtia_latisecta	Reinhardtia_paiewonskiana))	(Attalea_speciosa	(Bactris_major	(Elaeis_guineensis	Elaeis_oleifera)))))	(Leopoldinia_pulchra	((Pelagodoxa_henryana	Geonoma_undata)	Manicaria_saccifera)))))	Kingia_australis);
((Nypa_fruticans	(((((Iriartea_deltoidea	Chamaedorea_seifrizii)	Pseudophoenix_vinifera)	(Serenoa_repens	Sabal_domingensis))	Calamus_caryotoides)	((((Attalea_speciosa	(Bactris_major	((Reinhardtia_simplex	(Reinhardtia_latisecta	Reinhardtia_paiewonskiana))	(Elaeis_guineensis	Elaeis_oleifera))))	(((Leopoldinia_pulchra	(Geonoma_undata	Pelagodoxa_henryana))	Manicaria_saccifera)	Roystonea_regia))	(Orania_palindan	(Sclerosperma_profizianum	Podococcus_barteri)))	((((Hydriastele_microspadix	Heterospathe_cagayanensis)	(Dypsis_decaryi	(Kentiopsis_piersoniorum	(Veitchia_spiralis	Burretiokentia_grandiflora))))	Dictyosperma_album)	(Prestoea_acuminata	(Oenocarpus_bataua	Oenocarpus_minor))))))	Kingia_australis);
((Nypa_fruticans	((((Iriartea_deltoidea	Chamaedorea_seifrizii)	Pseudophoenix_vinifera)	((Serenoa_repens	Sabal_domingensis)	Calamus_caryotoides))	(((((Reinhardtia_simplex	(Reinhardtia_latisecta	Reinhardtia_paiewonskiana))	(Attalea_speciosa	(Bactris_major	(Elaeis_guineensis	Elaeis_oleifera))))	(((Leopoldinia_pulchra	(Geonoma_undata	Pelagodoxa_henryana))	Manicaria_saccifera)	Roystonea_regia))	(Orania_palindan	(Sclerosperma_profizianum	Podococcus_barteri)))	((Dictyosperma_album	((Heterospathe_cagayanensis	(Dypsis_decaryi	(Kentiopsis_piersoniorum	(Veitchia_spiralis	Burretiokentia_grandiflora))))	Hydriastele_microspadix))	(Prestoea_acuminata	(Oenocarpus_bataua	Oenocarpus_minor))))))	Kingia_australis);
((Nypa_fruticans	(((Iriartea_deltoidea	Chamaedorea_seifrizii)	((Pseudophoenix_vinifera	(Serenoa_repens	Sabal_domingensis))	((((((Leopoldinia_pulchra	Pelagodoxa_henryana)	(Geonoma_undata	Manicaria_saccifera))	Roystonea_regia)	((Reinhardtia_simplex	(Reinhardtia_latisecta	Reinhardtia_paiewonskiana))	(Attalea_speciosa	(Bactris_major	(Elaeis_guineensis	Elaeis_oleifera)))))	(Orania_palindan	(Sclerosperma_profizianum	Podococcus_barteri)))	(((Dictyosperma_album	(Heterospathe_cagayanensis	(Hydriastele_microspadix	(Kentiopsis_piersoniorum	(Veitchia_spiralis	Burretiokentia_grandiflora)))))	Dypsis_decaryi)	(Oenocarpus_minor	(Prestoea_acuminata	Oenocarpus_bataua))))))	Calamus_caryotoides))	Kingia_australis);
((Nypa_fruticans	(((Orania_palindan	(Sclerosperma_profizianum	Podococcus_barteri))	(((Hydriastele_microspadix	((Kentiopsis_piersoniorum	Dictyosperma_album)	((Veitchia_spiralis	Burretiokentia_grandiflora)	(Dypsis_decaryi	Heterospathe_cagayanensis))))	(Prestoea_acuminata	(Oenocarpus_bataua	Oenocarpus_minor)))	(((Leopoldinia_pulchra	((Geonoma_undata	Pelagodoxa_henryana)	Manicaria_saccifera))	Roystonea_regia)	((Reinhardtia_simplex	(Reinhardtia_latisecta	Reinhardtia_paiewonskiana))	(Attalea_speciosa	(Bactris_major	(Elaeis_guineensis	Elaeis_oleifera)))))))	((Iriartea_deltoidea	Chamaedorea_seifrizii)	((Calamus_caryotoides	Pseudophoenix_vinifera)	(Serenoa_repens	Sabal_domingensis)))))	Kingia_australis);
((Nypa_fruticans	(((Calamus_caryotoides	(Serenoa_repens	Sabal_domingensis))	(Pseudophoenix_vinifera	(Iriartea_deltoidea	Chamaedorea_seifrizii)))	((((Leopoldinia_pulchra	Manicaria_saccifera)	Geonoma_undata)	(Pelagodoxa_henryana	Roystonea_regia))	((Attalea_speciosa	(Bactris_major	((Reinhardtia_simplex	(Reinhardtia_latisecta	Reinhardtia_paiewonskiana))	(Elaeis_guineensis	Elaeis_oleifera))))	((Orania_palindan	(Sclerosperma_profizianum	Podococcus_barteri))	((Oenocarpus_bataua	Oenocarpus_minor)	(((((Kentiopsis_piersoniorum	(Veitchia_spiralis	Burretiokentia_grandiflora))	Heterospathe_cagayanensis)	(Hydriastele_microspadix	Dictyosperma_album))	Dypsis_decaryi)	Prestoea_acuminata)))))))	Kingia_australis);
((Calamus_caryotoides	(Chamaedorea_seifrizii	((((((Prestoea_acuminata	(Oenocarpus_bataua	Oenocarpus_minor))	(((Heterospathe_cagayanensis	Dictyosperma_album)	((Veitchia_spiralis	(Burretiokentia_grandiflora	Kentiopsis_piersoniorum))	Hydriastele_microspadix))	Dypsis_decaryi))	(((Roystonea_regia	((Leopoldinia_pulchra	Manicaria_saccifera)	(Pelagodoxa_henryana	Geonoma_undata)))	(Nypa_fruticans	(Attalea_speciosa	(Bactris_major	((Reinhardtia_simplex	(Reinhardtia_latisecta	Reinhardtia_paiewonskiana))	(Elaeis_guineensis	Elaeis_oleifera))))))	(Orania_palindan	(Sclerosperma_profizianum	Podococcus_barteri))))	(Serenoa_repens	Sabal_domingensis))	Pseudophoenix_vinifera)	Iriartea_deltoidea)))	Kingia_australis);
(((((Orania_palindan	(Sclerosperma_profizianum	Podococcus_barteri))	(Nypa_fruticans	((Serenoa_repens	Sabal_domingensis)	((Chamaedorea_seifrizii	Pseudophoenix_vinifera)	(Iriartea_deltoidea	Calamus_caryotoides)))))	((Attalea_speciosa	(Bactris_major	((Reinhardtia_latisecta	(Reinhardtia_paiewonskiana	Reinhardtia_simplex))	(Elaeis_guineensis	Elaeis_oleifera))))	(((Leopoldinia_pulchra	Manicaria_saccifera)	(Pelagodoxa_henryana	Geonoma_undata))	((Prestoea_acuminata	(Oenocarpus_bataua	Oenocarpus_minor))	(((Heterospathe_cagayanensis	Hydriastele_microspadix)	((Dictyosperma_album	Kentiopsis_piersoniorum)	(Veitchia_spiralis	Burretiokentia_grandiflora)))	Dypsis_decaryi)))))	Roystonea_regia)	Kingia_australis);
((Calamus_caryotoides	(Pseudophoenix_vinifera	(((((((Orania_palindan	(Sclerosperma_profizianum	Podococcus_barteri))	(Attalea_speciosa	(Bactris_major	((Reinhardtia_simplex	(Reinhardtia_latisecta	Reinhardtia_paiewonskiana))	(Elaeis_guineensis	Elaeis_oleifera)))))	(((Leopoldinia_pulchra	Manicaria_saccifera)	(Pelagodoxa_henryana	Geonoma_undata))	((Prestoea_acuminata	(Oenocarpus_bataua	Oenocarpus_minor))	(Dictyosperma_album	((((Kentiopsis_piersoniorum	(Veitchia_spiralis	Burretiokentia_grandiflora))	Hydriastele_microspadix)	Dypsis_decaryi)	Heterospathe_cagayanensis)))))	(Nypa_fruticans	Roystonea_regia))	(Serenoa_repens	Sabal_domingensis))	Iriartea_deltoidea)	Chamaedorea_seifrizii)))	Kingia_australis);
((Nypa_fruticans	(((Serenoa_repens	Sabal_domingensis)	(Pseudophoenix_vinifera	((Chamaedorea_seifrizii	Calamus_caryotoides)	Iriartea_deltoidea)))	((Orania_palindan	(Sclerosperma_profizianum	Podococcus_barteri))	((Roystonea_regia	((Attalea_speciosa	((Reinhardtia_simplex	(Reinhardtia_latisecta	Reinhardtia_paiewonskiana))	((Elaeis_guineensis	Elaeis_oleifera)	Bactris_major)))	(Manicaria_saccifera	((Pelagodoxa_henryana	Geonoma_undata)	Leopoldinia_pulchra))))	((Prestoea_acuminata	(Oenocarpus_bataua	Oenocarpus_minor))	((Dictyosperma_album	(((Kentiopsis_piersoniorum	(Veitchia_spiralis	Burretiokentia_grandiflora))	Hydriastele_microspadix)	Heterospathe_cagayanensis))	Dypsis_decaryi))))))	Kingia_australis);
((Nypa_fruticans	(Calamus_caryotoides	(Leopoldinia_pulchra	(((Serenoa_repens	Sabal_domingensis)	((Chamaedorea_seifrizii	Iriartea_deltoidea)	Pseudophoenix_vinifera))	((((Manicaria_saccifera	(Geonoma_undata	(Roystonea_regia	Pelagodoxa_henryana)))	(Attalea_speciosa	((Reinhardtia_simplex	(Reinhardtia_paiewonskiana	Reinhardtia_latisecta))	((Elaeis_oleifera	Elaeis_guineensis)	Bactris_major))))	(Orania_palindan	(Sclerosperma_profizianum	Podococcus_barteri)))	(((Dypsis_decaryi	(((((Burretiokentia_grandiflora	Veitchia_spiralis)	Kentiopsis_piersoniorum)	Hydriastele_microspadix)	Heterospathe_cagayanensis)	Dictyosperma_album))	Prestoea_acuminata)	(Oenocarpus_minor	Oenocarpus_bataua)))))))	Kingia_australis);
((Burretiokentia_grandiflora	(Veitchia_spiralis	(Kentiopsis_piersoniorum	(Hydriastele_microspadix	((Heterospathe_cagayanensis	Dictyosperma_album)	((((Oenocarpus_bataua	Oenocarpus_minor)	Prestoea_acuminata)	((((Leopoldinia_pulchra	((Geonoma_undata	Pelagodoxa_henryana)	Manicaria_saccifera))	Roystonea_regia)	(Attalea_speciosa	((Reinhardtia_simplex	(Reinhardtia_paiewonskiana	Reinhardtia_latisecta))	((Elaeis_oleifera	Elaeis_guineensis)	Bactris_major))))	((Orania_palindan	(Sclerosperma_profizianum	Podococcus_barteri))	(((Calamus_caryotoides	(Serenoa_repens	Sabal_domingensis))	((Chamaedorea_seifrizii	Iriartea_deltoidea)	Pseudophoenix_vinifera))	Nypa_fruticans))))	Dypsis_decaryi))))))	Kingia_australis);
((Burretiokentia_grandiflora	(Veitchia_spiralis	(Kentiopsis_piersoniorum	(Hydriastele_microspadix	(Heterospathe_cagayanensis	(Dictyosperma_album	((((Oenocarpus_bataua	Oenocarpus_minor)	Prestoea_acuminata)	((Leopoldinia_pulchra	((Geonoma_undata	Pelagodoxa_henryana)	Manicaria_saccifera))	((((Elaeis_oleifera	Elaeis_guineensis)	Bactris_major)	(Attalea_speciosa	(Reinhardtia_simplex	(Reinhardtia_paiewonskiana	Reinhardtia_latisecta))))	((Orania_palindan	(Sclerosperma_profizianum	Podococcus_barteri))	(Roystonea_regia	(((Serenoa_repens	Sabal_domingensis)	(((Chamaedorea_seifrizii	Iriartea_deltoidea)	Pseudophoenix_vinifera)	Calamus_caryotoides))	Nypa_fruticans))))))	Dypsis_decaryi)))))))	Kingia_australis);
((Pseudophoenix_vinifera	((Leopoldinia_pulchra	Calamus_caryotoides)	(((Nypa_fruticans	(((Orania_palindan	(Sclerosperma_profizianum	Podococcus_barteri))	((Dypsis_decaryi	((Heterospathe_cagayanensis	Dictyosperma_album)	(((Burretiokentia_grandiflora	Veitchia_spiralis)	Kentiopsis_piersoniorum)	Hydriastele_microspadix)))	((Oenocarpus_bataua	Oenocarpus_minor)	Prestoea_acuminata)))	((Roystonea_regia	((Geonoma_undata	Pelagodoxa_henryana)	Manicaria_saccifera))	(Attalea_speciosa	((Reinhardtia_simplex	(Reinhardtia_paiewonskiana	Reinhardtia_latisecta))	((Elaeis_oleifera	Elaeis_guineensis)	Bactris_major))))))	(Serenoa_repens	Sabal_domingensis))	(Chamaedorea_seifrizii	Iriartea_deltoidea))))	Kingia_australis);
(((Serenoa_repens	Sabal_domingensis)	(((Calamus_caryotoides	Nypa_fruticans)	(Chamaedorea_seifrizii	((Orania_palindan	(Sclerosperma_profizianum	Podococcus_barteri))	(((Dypsis_decaryi	((Heterospathe_cagayanensis	Dictyosperma_album)	(((Burretiokentia_grandiflora	Veitchia_spiralis)	Kentiopsis_piersoniorum)	Hydriastele_microspadix)))	((Oenocarpus_bataua	Oenocarpus_minor)	Prestoea_acuminata))	((Roystonea_regia	(Pelagodoxa_henryana	(Manicaria_saccifera	(Leopoldinia_pulchra	Geonoma_undata))))	(Attalea_speciosa	(Bactris_major	((Reinhardtia_simplex	(Reinhardtia_paiewonskiana	Reinhardtia_latisecta))	(Elaeis_oleifera	Elaeis_guineensis)))))))))	(Iriartea_deltoidea	Pseudophoenix_vinifera)))	Kingia_australis);
((Serenoa_repens	(Sabal_domingensis	(Pseudophoenix_vinifera	((((Pelagodoxa_henryana	(Leopoldinia_pulchra	(Geonoma_undata	Manicaria_saccifera)))	(((Orania_palindan	(Sclerosperma_profizianum	Podococcus_barteri))	((((Heterospathe_cagayanensis	(((Burretiokentia_grandiflora	Veitchia_spiralis)	Kentiopsis_piersoniorum)	Dypsis_decaryi))	Hydriastele_microspadix)	Dictyosperma_album)	((Oenocarpus_bataua	Oenocarpus_minor)	Prestoea_acuminata)))	(Nypa_fruticans	(Attalea_speciosa	(Bactris_major	((Reinhardtia_simplex	(Reinhardtia_paiewonskiana	Reinhardtia_latisecta))	(Elaeis_oleifera	Elaeis_guineensis)))))))	Roystonea_regia)	((Calamus_caryotoides	Chamaedorea_seifrizii)	Iriartea_deltoidea)))))	Kingia_australis);
((Nypa_fruticans	(((Pseudophoenix_vinifera	(Chamaedorea_seifrizii	Iriartea_deltoidea))	(Sabal_domingensis	(Calamus_caryotoides	Serenoa_repens)))	(((Orania_palindan	(Sclerosperma_profizianum	Podococcus_barteri))	(((Dictyosperma_album	(((Veitchia_spiralis	(Kentiopsis_piersoniorum	Burretiokentia_grandiflora))	Hydriastele_microspadix)	Heterospathe_cagayanensis))	Dypsis_decaryi)	((Oenocarpus_bataua	Oenocarpus_minor)	Prestoea_acuminata)))	(Roystonea_regia	((Attalea_speciosa	(Bactris_major	((Reinhardtia_latisecta	(Reinhardtia_simplex	Reinhardtia_paiewonskiana))	(Elaeis_oleifera	Elaeis_guineensis))))	((Leopoldinia_pulchra	Geonoma_undata)	(Manicaria_saccifera	Pelagodoxa_henryana)))))))	Kingia_australis);
((Nypa_fruticans	((Attalea_speciosa	((Reinhardtia_simplex	(Reinhardtia_paiewonskiana	Reinhardtia_latisecta))	((Elaeis_oleifera	Elaeis_guineensis)	Bactris_major)))	((((Geonoma_undata	Pelagodoxa_henryana)	(Leopoldinia_pulchra	Manicaria_saccifera))	Roystonea_regia)	((((Pseudophoenix_vinifera	(Chamaedorea_seifrizii	Iriartea_deltoidea))	((Sabal_domingensis	Serenoa_repens)	Calamus_caryotoides))	(Orania_palindan	(Sclerosperma_profizianum	Podococcus_barteri)))	(((((Hydriastele_microspadix	Heterospathe_cagayanensis)	(Burretiokentia_grandiflora	Veitchia_spiralis))	(Kentiopsis_piersoniorum	Dictyosperma_album))	Dypsis_decaryi)	((Oenocarpus_bataua	Oenocarpus_minor)	Prestoea_acuminata))))))	Kingia_australis);
((((Dictyosperma_album	((Hydriastele_microspadix	Kentiopsis_piersoniorum)	((Burretiokentia_grandiflora	Veitchia_spiralis)	(Heterospathe_cagayanensis	Dypsis_decaryi))))	((Oenocarpus_bataua	Oenocarpus_minor)	Prestoea_acuminata))	(((Attalea_speciosa	((Reinhardtia_simplex	(Reinhardtia_paiewonskiana	Reinhardtia_latisecta))	((Elaeis_oleifera	Elaeis_guineensis)	Bactris_major)))	((Leopoldinia_pulchra	(Manicaria_saccifera	(Geonoma_undata	Pelagodoxa_henryana)))	Roystonea_regia))	((Nypa_fruticans	((Pseudophoenix_vinifera	(Chamaedorea_seifrizii	Iriartea_deltoidea))	((Sabal_domingensis	Serenoa_repens)	Calamus_caryotoides)))	(Orania_palindan	(Sclerosperma_profizianum	Podococcus_barteri)))))	Kingia_australis);
((Pseudophoenix_vinifera	(((Chamaedorea_seifrizii	((Orania_palindan	(Sclerosperma_profizianum	Podococcus_barteri))	(((Dictyosperma_album	(Hydriastele_microspadix	((Kentiopsis_piersoniorum	(Burretiokentia_grandiflora	Veitchia_spiralis))	(Heterospathe_cagayanensis	Dypsis_decaryi))))	((Oenocarpus_bataua	Oenocarpus_minor)	Prestoea_acuminata))	((Attalea_speciosa	((Reinhardtia_simplex	(Reinhardtia_paiewonskiana	Reinhardtia_latisecta))	((Elaeis_oleifera	Elaeis_guineensis)	Bactris_major)))	(((Geonoma_undata	Pelagodoxa_henryana)	(Leopoldinia_pulchra	Manicaria_saccifera))	Roystonea_regia)))))	(Nypa_fruticans	Calamus_caryotoides))	(Iriartea_deltoidea	(Sabal_domingensis	Serenoa_repens))))	Kingia_australis);
((Nypa_fruticans	(((Iriartea_deltoidea	Chamaedorea_seifrizii)	((((Orania_palindan	(Podococcus_barteri	Sclerosperma_profizianum))	(((Roystonea_regia	(Manicaria_saccifera	((Pelagodoxa_henryana	Geonoma_undata)	Leopoldinia_pulchra)))	((Attalea_speciosa	((Elaeis_oleifera	Elaeis_guineensis)	Bactris_major))	(Reinhardtia_simplex	(Reinhardtia_paiewonskiana	Reinhardtia_latisecta))))	((Dypsis_decaryi	((Dictyosperma_album	Heterospathe_cagayanensis)	(Veitchia_spiralis	((Hydriastele_microspadix	Kentiopsis_piersoniorum)	Burretiokentia_grandiflora))))	((Oenocarpus_bataua	Oenocarpus_minor)	Prestoea_acuminata))))	(Sabal_domingensis	Serenoa_repens))	Pseudophoenix_vinifera))	Calamus_caryotoides))	Kingia_australis);
((Pseudophoenix_vinifera	((((Calamus_caryotoides	Nypa_fruticans)	(Iriartea_deltoidea	Chamaedorea_seifrizii))	((Roystonea_regia	(((Podococcus_barteri	Sclerosperma_profizianum)	Orania_palindan)	((Oenocarpus_bataua	Oenocarpus_minor)	(Prestoea_acuminata	(Dypsis_decaryi	((Veitchia_spiralis	(Burretiokentia_grandiflora	Kentiopsis_piersoniorum))	(Dictyosperma_album	(Heterospathe_cagayanensis	Hydriastele_microspadix))))))))	(((Manicaria_saccifera	(Pelagodoxa_henryana	Geonoma_undata))	Leopoldinia_pulchra)	(Attalea_speciosa	(((Elaeis_oleifera	Elaeis_guineensis)	Bactris_major)	(Reinhardtia_simplex	(Reinhardtia_paiewonskiana	Reinhardtia_latisecta)))))))	(Sabal_domingensis	Serenoa_repens)))	Kingia_australis);
((Nypa_fruticans	((Prestoea_acuminata	(Oenocarpus_bataua	Oenocarpus_minor))	((Dypsis_decaryi	((Kentiopsis_piersoniorum	(Veitchia_spiralis	Burretiokentia_grandiflora))	(Dictyosperma_album	(Heterospathe_cagayanensis	Hydriastele_microspadix))))	((((Iriartea_deltoidea	(Sabal_domingensis	(Serenoa_repens	(Calamus_caryotoides	Pseudophoenix_vinifera))))	Chamaedorea_seifrizii)	(((Manicaria_saccifera	((Roystonea_regia	Pelagodoxa_henryana)	Geonoma_undata))	Leopoldinia_pulchra)	(Attalea_speciosa	(((Elaeis_oleifera	Elaeis_guineensis)	Bactris_major)	(Reinhardtia_latisecta	(Reinhardtia_simplex	Reinhardtia_paiewonskiana))))))	((Podococcus_barteri	Sclerosperma_profizianum)	Orania_palindan)))))	Kingia_australis);
((Nypa_fruticans	(Calamus_caryotoides	((((((((Pelagodoxa_henryana	Geonoma_undata)	Manicaria_saccifera)	Leopoldinia_pulchra)	Roystonea_regia)	(((Elaeis_oleifera	Elaeis_guineensis)	Bactris_major)	((Reinhardtia_simplex	(Reinhardtia_paiewonskiana	Reinhardtia_latisecta))	Attalea_speciosa)))	(((Podococcus_barteri	Sclerosperma_profizianum)	Orania_palindan)	((Prestoea_acuminata	(Oenocarpus_bataua	Oenocarpus_minor))	(Dypsis_decaryi	(Heterospathe_cagayanensis	(((Hydriastele_microspadix	Kentiopsis_piersoniorum)	(Veitchia_spiralis	Burretiokentia_grandiflora))	Dictyosperma_album))))))	(Sabal_domingensis	Serenoa_repens))	(Pseudophoenix_vinifera	(Iriartea_deltoidea	Chamaedorea_seifrizii)))))	Kingia_australis);
((Nypa_fruticans	((Prestoea_acuminata	(Oenocarpus_bataua	Oenocarpus_minor))	((Dypsis_decaryi	((((Burretiokentia_grandiflora	Veitchia_spiralis)	Kentiopsis_piersoniorum)	(Heterospathe_cagayanensis	Hydriastele_microspadix))	Dictyosperma_album))	(((((Manicaria_saccifera	(Leopoldinia_pulchra	(Pelagodoxa_henryana	Geonoma_undata)))	Roystonea_regia)	(((Elaeis_oleifera	Elaeis_guineensis)	Bactris_major)	((Reinhardtia_simplex	(Reinhardtia_paiewonskiana	Reinhardtia_latisecta))	Attalea_speciosa)))	((Podococcus_barteri	Sclerosperma_profizianum)	Orania_palindan))	((Pseudophoenix_vinifera	(Iriartea_deltoidea	Chamaedorea_seifrizii))	((Sabal_domingensis	Serenoa_repens)	Calamus_caryotoides))))))	Kingia_australis);
((Oenocarpus_bataua	(Oenocarpus_minor	((Prestoea_acuminata	(Dypsis_decaryi	(((Burretiokentia_grandiflora	Veitchia_spiralis)	Kentiopsis_piersoniorum)	((Heterospathe_cagayanensis	Hydriastele_microspadix)	Dictyosperma_album))))	(((((Pelagodoxa_henryana	Leopoldinia_pulchra)	(Geonoma_undata	Manicaria_saccifera))	Roystonea_regia)	(Attalea_speciosa	(((Reinhardtia_simplex	(Reinhardtia_paiewonskiana	Reinhardtia_latisecta))	Bactris_major)	(Elaeis_oleifera	Elaeis_guineensis))))	(((Podococcus_barteri	Sclerosperma_profizianum)	Orania_palindan)	(Nypa_fruticans	((Iriartea_deltoidea	(Calamus_caryotoides	Chamaedorea_seifrizii))	((Sabal_domingensis	Serenoa_repens)	Pseudophoenix_vinifera))))))))	Kingia_australis);
((((Bactris_major	(Elaeis_oleifera	Elaeis_guineensis))	((((((Sclerosperma_profizianum	Podococcus_barteri)	Orania_palindan)	(Nypa_fruticans	((Calamus_caryotoides	Chamaedorea_seifrizii)	((Serenoa_repens	Iriartea_deltoidea)	(Sabal_domingensis	Pseudophoenix_vinifera)))))	((Oenocarpus_bataua	Oenocarpus_minor)	(Prestoea_acuminata	(Dypsis_decaryi	(Dictyosperma_album	((Hydriastele_microspadix	((Burretiokentia_grandiflora	Veitchia_spiralis)	Kentiopsis_piersoniorum))	Heterospathe_cagayanensis))))))	(((Geonoma_undata	Pelagodoxa_henryana)	(Leopoldinia_pulchra	Manicaria_saccifera))	Roystonea_regia))	Attalea_speciosa))	(Reinhardtia_simplex	(Reinhardtia_paiewonskiana	Reinhardtia_latisecta)))	Kingia_australis);
((Pseudophoenix_vinifera	(Iriartea_deltoidea	((Calamus_caryotoides	(Serenoa_repens	Sabal_domingensis))	(((Chamaedorea_seifrizii	((((Pelagodoxa_henryana	(Leopoldinia_pulchra	(Geonoma_undata	Manicaria_saccifera)))	Roystonea_regia)	(Attalea_speciosa	(((Reinhardtia_simplex	(Reinhardtia_paiewonskiana	Reinhardtia_latisecta))	(Elaeis_oleifera	Elaeis_guineensis))	Bactris_major)))	((Sclerosperma_profizianum	Podococcus_barteri)	Orania_palindan)))	((Prestoea_acuminata	(Oenocarpus_bataua	Oenocarpus_minor))	(Dypsis_decaryi	(((Burretiokentia_grandiflora	Veitchia_spiralis)	Kentiopsis_piersoniorum)	(Dictyosperma_album	(Heterospathe_cagayanensis	Hydriastele_microspadix))))))	Nypa_fruticans))))	Kingia_australis);
((Nypa_fruticans	((((Pseudophoenix_vinifera	(Serenoa_repens	Sabal_domingensis))	(Chamaedorea_seifrizii	((((((Pelagodoxa_henryana	(Geonoma_undata	Manicaria_saccifera))	Roystonea_regia)	(Attalea_speciosa	((Reinhardtia_simplex	(Reinhardtia_paiewonskiana	Reinhardtia_latisecta))	((Elaeis_oleifera	Elaeis_guineensis)	Bactris_major))))	((Sclerosperma_profizianum	Podococcus_barteri)	Orania_palindan))	Leopoldinia_pulchra)	((Prestoea_acuminata	(Oenocarpus_bataua	Oenocarpus_minor))	((((Dypsis_decaryi	Hydriastele_microspadix)	((Burretiokentia_grandiflora	Veitchia_spiralis)	Kentiopsis_piersoniorum))	Heterospathe_cagayanensis)	Dictyosperma_album)))))	Iriartea_deltoidea)	Calamus_caryotoides))	Kingia_australis);
((Nypa_fruticans	(((Chamaedorea_seifrizii	(((Sclerosperma_profizianum	Podococcus_barteri)	Orania_palindan)	(((Prestoea_acuminata	(Oenocarpus_bataua	Oenocarpus_minor))	(((Dictyosperma_album	((Burretiokentia_grandiflora	Veitchia_spiralis)	Kentiopsis_piersoniorum))	(Heterospathe_cagayanensis	Hydriastele_microspadix))	Dypsis_decaryi))	((Leopoldinia_pulchra	(Attalea_speciosa	((Reinhardtia_simplex	(Reinhardtia_paiewonskiana	Reinhardtia_latisecta))	((Elaeis_oleifera	Elaeis_guineensis)	Bactris_major))))	((Manicaria_saccifera	(Pelagodoxa_henryana	Geonoma_undata))	Roystonea_regia)))))	(((Serenoa_repens	Sabal_domingensis)	Pseudophoenix_vinifera)	Iriartea_deltoidea))	Calamus_caryotoides))	Kingia_australis);
((Nypa_fruticans	(((Oenocarpus_bataua	Oenocarpus_minor)	Prestoea_acuminata)	(((Orania_palindan	(Sclerosperma_profizianum	Podococcus_barteri))	((((Roystonea_regia	Pelagodoxa_henryana)	(Leopoldinia_pulchra	(Geonoma_undata	Manicaria_saccifera)))	(Attalea_speciosa	(((Elaeis_guineensis	Elaeis_oleifera)	Bactris_major)	(Reinhardtia_simplex	(Reinhardtia_paiewonskiana	Reinhardtia_latisecta)))))	(Sabal_domingensis	((Serenoa_repens	(Calamus_caryotoides	Pseudophoenix_vinifera))	Iriartea_deltoidea))))	(Chamaedorea_seifrizii	((((Heterospathe_cagayanensis	(Kentiopsis_piersoniorum	(Burretiokentia_grandiflora	Veitchia_spiralis)))	Hydriastele_microspadix)	Dictyosperma_album)	Dypsis_decaryi)))))	Kingia_australis);
((Nypa_fruticans	((((Elaeis_guineensis	Elaeis_oleifera)	Bactris_major)	((Reinhardtia_simplex	(Reinhardtia_paiewonskiana	Reinhardtia_latisecta))	Attalea_speciosa))	((Leopoldinia_pulchra	((((((Kentiopsis_piersoniorum	(Burretiokentia_grandiflora	Veitchia_spiralis))	((Hydriastele_microspadix	Heterospathe_cagayanensis)	Dictyosperma_album))	Dypsis_decaryi)	((Oenocarpus_bataua	Oenocarpus_minor)	Prestoea_acuminata))	(Chamaedorea_seifrizii	((Iriartea_deltoidea	Pseudophoenix_vinifera)	(Calamus_caryotoides	(Serenoa_repens	Sabal_domingensis)))))	(Orania_palindan	(Sclerosperma_profizianum	Podococcus_barteri))))	(((Geonoma_undata	Pelagodoxa_henryana)	Manicaria_saccifera)	Roystonea_regia))))	Kingia_australis);
((Calamus_caryotoides	(Leopoldinia_pulchra	(((((Orania_palindan	(Sclerosperma_profizianum	Podococcus_barteri))	((((Geonoma_undata	Pelagodoxa_henryana)	Manicaria_saccifera)	Roystonea_regia)	(Attalea_speciosa	(Bactris_major	((Reinhardtia_simplex	(Reinhardtia_paiewonskiana	Reinhardtia_latisecta))	(Elaeis_guineensis	Elaeis_oleifera))))))	((((Veitchia_spiralis	(Dypsis_decaryi	(Burretiokentia_grandiflora	(Kentiopsis_piersoniorum	Hydriastele_microspadix))))	Heterospathe_cagayanensis)	Dictyosperma_album)	((Oenocarpus_bataua	Oenocarpus_minor)	Prestoea_acuminata)))	((Serenoa_repens	Sabal_domingensis)	((Iriartea_deltoidea	Chamaedorea_seifrizii)	Pseudophoenix_vinifera)))	Nypa_fruticans)))	Kingia_australis);
((Nypa_fruticans	((Attalea_speciosa	(Bactris_major	((Reinhardtia_simplex	(Reinhardtia_paiewonskiana	Reinhardtia_latisecta))	(Elaeis_guineensis	Elaeis_oleifera))))	(((Orania_palindan	(Sclerosperma_profizianum	Podococcus_barteri))	(((Prestoea_acuminata	(((((Veitchia_spiralis	Burretiokentia_grandiflora)	Kentiopsis_piersoniorum)	Hydriastele_microspadix)	(Heterospathe_cagayanensis	Dictyosperma_album))	Dypsis_decaryi))	(((Serenoa_repens	Sabal_domingensis)	((Iriartea_deltoidea	Chamaedorea_seifrizii)	Pseudophoenix_vinifera))	(Calamus_caryotoides	Leopoldinia_pulchra)))	(Oenocarpus_bataua	Oenocarpus_minor)))	(((Geonoma_undata	Pelagodoxa_henryana)	Manicaria_saccifera)	Roystonea_regia))))	Kingia_australis);
(((((Serenoa_repens	Sabal_domingensis)	Iriartea_deltoidea)	(Chamaedorea_seifrizii	(((Orania_palindan	(Sclerosperma_profizianum	Podococcus_barteri))	((Oenocarpus_bataua	Oenocarpus_minor)	(Prestoea_acuminata	((Heterospathe_cagayanensis	((Hydriastele_microspadix	(Kentiopsis_piersoniorum	Dictyosperma_album))	(Veitchia_spiralis	Burretiokentia_grandiflora)))	Dypsis_decaryi))))	((((Geonoma_undata	Pelagodoxa_henryana)	((Calamus_caryotoides	Leopoldinia_pulchra)	Manicaria_saccifera))	(Nypa_fruticans	Roystonea_regia))	(Attalea_speciosa	(Bactris_major	((Reinhardtia_simplex	(Reinhardtia_paiewonskiana	Reinhardtia_latisecta))	(Elaeis_guineensis	Elaeis_oleifera))))))))	Pseudophoenix_vinifera)	Kingia_australis);
((Nypa_fruticans	((((Calamus_caryotoides	Pseudophoenix_vinifera)	(Serenoa_repens	Sabal_domingensis))	(Iriartea_deltoidea	Chamaedorea_seifrizii))	((Orania_palindan	(Sclerosperma_profizianum	Podococcus_barteri))	((Roystonea_regia	(Attalea_speciosa	(Bactris_major	((Reinhardtia_simplex	(Reinhardtia_paiewonskiana	Reinhardtia_latisecta))	(Elaeis_guineensis	Elaeis_oleifera)))))	(((Prestoea_acuminata	(Oenocarpus_bataua	Oenocarpus_minor))	((Dictyosperma_album	(Heterospathe_cagayanensis	((Kentiopsis_piersoniorum	Hydriastele_microspadix)	(Veitchia_spiralis	Burretiokentia_grandiflora))))	Dypsis_decaryi))	(((Geonoma_undata	Manicaria_saccifera)	Leopoldinia_pulchra)	Pelagodoxa_henryana))))))	Kingia_australis);
((Nypa_fruticans	(((Serenoa_repens	Sabal_domingensis)	(Iriartea_deltoidea	Pseudophoenix_vinifera))	(Chamaedorea_seifrizii	((((Prestoea_acuminata	(Oenocarpus_bataua	Oenocarpus_minor))	(((Hydriastele_microspadix	Dictyosperma_album)	(Heterospathe_cagayanensis	((Burretiokentia_grandiflora	Veitchia_spiralis)	Kentiopsis_piersoniorum)))	Dypsis_decaryi))	(Orania_palindan	(Sclerosperma_profizianum	Podococcus_barteri)))	(((Reinhardtia_simplex	(Reinhardtia_paiewonskiana	Reinhardtia_latisecta))	(((Elaeis_guineensis	Elaeis_oleifera)	Bactris_major)	Attalea_speciosa))	(((Geonoma_undata	Pelagodoxa_henryana)	(Manicaria_saccifera	(Calamus_caryotoides	Leopoldinia_pulchra)))	Roystonea_regia))))))	Kingia_australis);
((Calamus_caryotoides	(Sabal_domingensis	(((Chamaedorea_seifrizii	Iriartea_deltoidea)	(Serenoa_repens	Pseudophoenix_vinifera))	(((((Prestoea_acuminata	(Oenocarpus_bataua	Oenocarpus_minor))	((((Kentiopsis_piersoniorum	Dictyosperma_album)	(Heterospathe_cagayanensis	Hydriastele_microspadix))	(Burretiokentia_grandiflora	Veitchia_spiralis))	Dypsis_decaryi))	(Orania_palindan	(Sclerosperma_profizianum	Podococcus_barteri)))	((Attalea_speciosa	((Reinhardtia_simplex	(Reinhardtia_paiewonskiana	Reinhardtia_latisecta))	((Elaeis_guineensis	Elaeis_oleifera)	Bactris_major)))	(((Geonoma_undata	Pelagodoxa_henryana)	(Manicaria_saccifera	Leopoldinia_pulchra))	Roystonea_regia)))	Nypa_fruticans))))	Kingia_australis);
((Burretiokentia_grandiflora	(Veitchia_spiralis	((Hydriastele_microspadix	Kentiopsis_piersoniorum)	((Dypsis_decaryi	(((((((Calamus_caryotoides	(Serenoa_repens	Sabal_domingensis))	(Chamaedorea_seifrizii	Iriartea_deltoidea))	Pseudophoenix_vinifera)	((Sclerosperma_profizianum	Podococcus_barteri)	((Attalea_speciosa	((Reinhardtia_simplex	(Reinhardtia_paiewonskiana	Reinhardtia_latisecta))	((Elaeis_guineensis	Elaeis_oleifera)	Bactris_major)))	(((Leopoldinia_pulchra	(Pelagodoxa_henryana	Geonoma_undata))	Manicaria_saccifera)	Roystonea_regia))))	Nypa_fruticans)	Orania_palindan)	(Prestoea_acuminata	(Oenocarpus_bataua	Oenocarpus_minor))))	(Dictyosperma_album	Heterospathe_cagayanensis)))))	Kingia_australis);
((Pseudophoenix_vinifera	(((Chamaedorea_seifrizii	Iriartea_deltoidea)	((Nypa_fruticans	(((Orania_palindan	(Sclerosperma_profizianum	Podococcus_barteri))	((Roystonea_regia	((Leopoldinia_pulchra	(Pelagodoxa_henryana	Geonoma_undata))	Manicaria_saccifera))	((Reinhardtia_simplex	(Reinhardtia_paiewonskiana	Reinhardtia_latisecta))	(((Elaeis_guineensis	Elaeis_oleifera)	Bactris_major)	Attalea_speciosa))))	((Prestoea_acuminata	(Oenocarpus_bataua	Oenocarpus_minor))	(Dictyosperma_album	(((Heterospathe_cagayanensis	Hydriastele_microspadix)	(Kentiopsis_piersoniorum	(Burretiokentia_grandiflora	Veitchia_spiralis)))	Dypsis_decaryi)))))	(Serenoa_repens	Sabal_domingensis)))	Calamus_caryotoides))	Kingia_australis);
((Burretiokentia_grandiflora	((Kentiopsis_piersoniorum	(Heterospathe_cagayanensis	((Hydriastele_microspadix	(((Prestoea_acuminata	(Oenocarpus_minor	Oenocarpus_bataua))	((Manicaria_saccifera	(Geonoma_undata	(Calamus_caryotoides	Leopoldinia_pulchra)))	(((Reinhardtia_simplex	(Reinhardtia_paiewonskiana	Reinhardtia_latisecta))	(((Elaeis_oleifera	Elaeis_guineensis)	Bactris_major)	Attalea_speciosa))	(Roystonea_regia	((Nypa_fruticans	(Pelagodoxa_henryana	((Serenoa_repens	Sabal_domingensis)	((Chamaedorea_seifrizii	Iriartea_deltoidea)	Pseudophoenix_vinifera))))	((Sclerosperma_profizianum	Podococcus_barteri)	Orania_palindan))))))	Dictyosperma_album))	Dypsis_decaryi)))	Veitchia_spiralis))	Kingia_australis);
(((Serenoa_repens	Sabal_domingensis)	(((Nypa_fruticans	(Chamaedorea_seifrizii	Iriartea_deltoidea))	Pseudophoenix_vinifera)	(((((Sclerosperma_profizianum	Podococcus_barteri)	Orania_palindan)	((Manicaria_saccifera	(Geonoma_undata	(Roystonea_regia	Pelagodoxa_henryana)))	(Attalea_speciosa	((Reinhardtia_latisecta	(Reinhardtia_simplex	Reinhardtia_paiewonskiana))	((Elaeis_oleifera	Elaeis_guineensis)	Bactris_major)))))	(((((Dictyosperma_album	Heterospathe_cagayanensis)	(((Veitchia_spiralis	Burretiokentia_grandiflora)	Kentiopsis_piersoniorum)	Hydriastele_microspadix))	Dypsis_decaryi)	Prestoea_acuminata)	(Oenocarpus_minor	Oenocarpus_bataua)))	(Calamus_caryotoides	Leopoldinia_pulchra))))	Kingia_australis);
((Nypa_fruticans	(((Chamaedorea_seifrizii	Iriartea_deltoidea)	((Calamus_caryotoides	Pseudophoenix_vinifera)	(Serenoa_repens	Sabal_domingensis)))	(((Sclerosperma_profizianum	Podococcus_barteri)	Orania_palindan)	((((Manicaria_saccifera	(Leopoldinia_pulchra	(Geonoma_undata	Pelagodoxa_henryana)))	Roystonea_regia)	(((Elaeis_oleifera	Elaeis_guineensis)	Bactris_major)	(Attalea_speciosa	(Reinhardtia_simplex	(Reinhardtia_paiewonskiana	Reinhardtia_latisecta)))))	((((((Burretiokentia_grandiflora	Kentiopsis_piersoniorum)	Dictyosperma_album)	Veitchia_spiralis)	(Heterospathe_cagayanensis	Hydriastele_microspadix))	Dypsis_decaryi)	(Prestoea_acuminata	(Oenocarpus_minor	Oenocarpus_bataua)))))))	Kingia_australis);
((Nypa_fruticans	((Leopoldinia_pulchra	Calamus_caryotoides)	(((((Roystonea_regia	(Attalea_speciosa	((Bactris_major	(Reinhardtia_simplex	(Reinhardtia_paiewonskiana	Reinhardtia_latisecta)))	(Elaeis_oleifera	Elaeis_guineensis))))	((Manicaria_saccifera	(Geonoma_undata	Pelagodoxa_henryana))	((((Dypsis_decaryi	(((Burretiokentia_grandiflora	Veitchia_spiralis)	Kentiopsis_piersoniorum)	Heterospathe_cagayanensis))	Hydriastele_microspadix)	Dictyosperma_album)	(Prestoea_acuminata	(Oenocarpus_minor	Oenocarpus_bataua)))))	((Sclerosperma_profizianum	Podococcus_barteri)	Orania_palindan))	Chamaedorea_seifrizii)	(Iriartea_deltoidea	(Pseudophoenix_vinifera	(Serenoa_repens	Sabal_domingensis))))))	Kingia_australis);
((Reinhardtia_simplex	((Reinhardtia_paiewonskiana	Reinhardtia_latisecta)	((Bactris_major	(Elaeis_oleifera	Elaeis_guineensis))	((Roystonea_regia	(((((Leopoldinia_pulchra	Calamus_caryotoides)	Manicaria_saccifera)	(Geonoma_undata	Pelagodoxa_henryana))	((((Heterospathe_cagayanensis	(Dypsis_decaryi	((Burretiokentia_grandiflora	Veitchia_spiralis)	Kentiopsis_piersoniorum)))	Hydriastele_microspadix)	Dictyosperma_album)	(Prestoea_acuminata	(Oenocarpus_minor	Oenocarpus_bataua))))	(((Sclerosperma_profizianum	Podococcus_barteri)	Orania_palindan)	(Chamaedorea_seifrizii	(Nypa_fruticans	(Iriartea_deltoidea	(Pseudophoenix_vinifera	(Serenoa_repens	Sabal_domingensis))))))))	Attalea_speciosa))))	Kingia_australis);
((Nypa_fruticans	(Roystonea_regia	(((((Hydriastele_microspadix	((Burretiokentia_grandiflora	Veitchia_spiralis)	Kentiopsis_piersoniorum))	(Dictyosperma_album	Heterospathe_cagayanensis))	Dypsis_decaryi)	(Prestoea_acuminata	(Oenocarpus_minor	Oenocarpus_bataua)))	(((Attalea_speciosa	((Reinhardtia_simplex	(Reinhardtia_paiewonskiana	Reinhardtia_latisecta))	(Bactris_major	(Elaeis_oleifera	Elaeis_guineensis))))	((Geonoma_undata	Manicaria_saccifera)	Pelagodoxa_henryana))	(((Sclerosperma_profizianum	Podococcus_barteri)	Orania_palindan)	((Leopoldinia_pulchra	Calamus_caryotoides)	((Serenoa_repens	Sabal_domingensis)	(Pseudophoenix_vinifera	(Iriartea_deltoidea	Chamaedorea_seifrizii)))))))))	Kingia_australis);
((Nypa_fruticans	((Prestoea_acuminata	(Oenocarpus_minor	Oenocarpus_bataua))	(((((((Attalea_speciosa	((Reinhardtia_simplex	(Reinhardtia_paiewonskiana	Reinhardtia_latisecta))	(Bactris_major	(Elaeis_oleifera	Elaeis_guineensis))))	(Roystonea_regia	((Manicaria_saccifera	(Pelagodoxa_henryana	Geonoma_undata))	Leopoldinia_pulchra)))	(Sclerosperma_profizianum	Podococcus_barteri))	((Serenoa_repens	Sabal_domingensis)	(Pseudophoenix_vinifera	(Iriartea_deltoidea	Chamaedorea_seifrizii))))	Calamus_caryotoides)	((Dictyosperma_album	(Heterospathe_cagayanensis	((Burretiokentia_grandiflora	Veitchia_spiralis)	(Kentiopsis_piersoniorum	Hydriastele_microspadix))))	Dypsis_decaryi))	Orania_palindan)))	Kingia_australis);
((Nypa_fruticans	(Roystonea_regia	(((Manicaria_saccifera	(Pelagodoxa_henryana	Geonoma_undata))	Leopoldinia_pulchra)	((((Orania_palindan	(Sclerosperma_profizianum	Podococcus_barteri))	((Calamus_caryotoides	(Serenoa_repens	Sabal_domingensis))	(Pseudophoenix_vinifera	(Iriartea_deltoidea	Chamaedorea_seifrizii))))	(((Dictyosperma_album	((Kentiopsis_piersoniorum	(Veitchia_spiralis	Burretiokentia_grandiflora))	(Heterospathe_cagayanensis	Hydriastele_microspadix)))	Dypsis_decaryi)	(Prestoea_acuminata	(Oenocarpus_minor	Oenocarpus_bataua))))	(Attalea_speciosa	((Reinhardtia_simplex	(Reinhardtia_paiewonskiana	Reinhardtia_latisecta))	(Bactris_major	(Elaeis_oleifera	Elaeis_guineensis))))))))	Kingia_australis);
((Calamus_caryotoides	((Chamaedorea_seifrizii	(((((((Oenocarpus_minor	Oenocarpus_bataua)	(((Dictyosperma_album	((Kentiopsis_piersoniorum	(Veitchia_spiralis	Burretiokentia_grandiflora))	(Heterospathe_cagayanensis	Hydriastele_microspadix)))	Dypsis_decaryi)	Prestoea_acuminata))	(Orania_palindan	(Sclerosperma_profizianum	Podococcus_barteri)))	((Attalea_speciosa	((Reinhardtia_simplex	(Reinhardtia_paiewonskiana	Reinhardtia_latisecta))	(Bactris_major	(Elaeis_oleifera	Elaeis_guineensis))))	((Nypa_fruticans	Roystonea_regia)	(Manicaria_saccifera	(Pelagodoxa_henryana	Geonoma_undata)))))	(Serenoa_repens	Sabal_domingensis))	Pseudophoenix_vinifera)	Iriartea_deltoidea))	Leopoldinia_pulchra))	Kingia_australis);
((Calamus_caryotoides	(Nypa_fruticans	(Leopoldinia_pulchra	(((Reinhardtia_simplex	(Reinhardtia_paiewonskiana	Reinhardtia_latisecta))	((Bactris_major	(Elaeis_oleifera	Elaeis_guineensis))	Attalea_speciosa))	((Manicaria_saccifera	((Roystonea_regia	Pelagodoxa_henryana)	Geonoma_undata))	(((((Kentiopsis_piersoniorum	(Veitchia_spiralis	Burretiokentia_grandiflora))	((Heterospathe_cagayanensis	Hydriastele_microspadix)	Dictyosperma_album))	Dypsis_decaryi)	(Prestoea_acuminata	(Oenocarpus_minor	Oenocarpus_bataua)))	(((Pseudophoenix_vinifera	Chamaedorea_seifrizii)	(Iriartea_deltoidea	(Serenoa_repens	Sabal_domingensis)))	(Orania_palindan	(Sclerosperma_profizianum	Podococcus_barteri)))))))))	Kingia_australis);
((Nypa_fruticans	(Calamus_caryotoides	(((Pseudophoenix_vinifera	Iriartea_deltoidea)	(Serenoa_repens	Sabal_domingensis))	(Chamaedorea_seifrizii	(((Dictyosperma_album	((Kentiopsis_piersoniorum	(Veitchia_spiralis	Burretiokentia_grandiflora))	(Dypsis_decaryi	(Heterospathe_cagayanensis	Hydriastele_microspadix))))	((Oenocarpus_bataua	Oenocarpus_minor)	Prestoea_acuminata))	(((Roystonea_regia	((Leopoldinia_pulchra	Manicaria_saccifera)	(Geonoma_undata	Pelagodoxa_henryana)))	(((Bactris_major	(Elaeis_guineensis	Elaeis_oleifera))	(Reinhardtia_simplex	(Reinhardtia_latisecta	Reinhardtia_paiewonskiana)))	Attalea_speciosa))	(Orania_palindan	(Podococcus_barteri	Sclerosperma_profizianum))))))))	Kingia_australis);
((Nypa_fruticans	(((((Dictyosperma_album	((Kentiopsis_piersoniorum	(Veitchia_spiralis	Burretiokentia_grandiflora))	(Heterospathe_cagayanensis	Hydriastele_microspadix)))	Dypsis_decaryi)	((Oenocarpus_bataua	Oenocarpus_minor)	Prestoea_acuminata))	(((Roystonea_regia	((Geonoma_undata	(Manicaria_saccifera	(Calamus_caryotoides	Leopoldinia_pulchra)))	Pelagodoxa_henryana))	(((Bactris_major	(Elaeis_guineensis	Elaeis_oleifera))	(Reinhardtia_simplex	(Reinhardtia_latisecta	Reinhardtia_paiewonskiana)))	Attalea_speciosa))	(Orania_palindan	(Podococcus_barteri	Sclerosperma_profizianum))))	((Pseudophoenix_vinifera	(Serenoa_repens	Sabal_domingensis))	(Iriartea_deltoidea	Chamaedorea_seifrizii))))	Kingia_australis);
((Nypa_fruticans	(((Orania_palindan	((Dictyosperma_album	(((Kentiopsis_piersoniorum	(Veitchia_spiralis	Burretiokentia_grandiflora))	Dypsis_decaryi)	(Heterospathe_cagayanensis	Hydriastele_microspadix)))	((Oenocarpus_bataua	Oenocarpus_minor)	Prestoea_acuminata)))	((Roystonea_regia	((Geonoma_undata	Pelagodoxa_henryana)	(Manicaria_saccifera	Leopoldinia_pulchra)))	(((Bactris_major	((Elaeis_guineensis	Elaeis_oleifera)	(Reinhardtia_simplex	(Reinhardtia_latisecta	Reinhardtia_paiewonskiana))))	Attalea_speciosa)	(Podococcus_barteri	Sclerosperma_profizianum))))	((Pseudophoenix_vinifera	(Iriartea_deltoidea	Chamaedorea_seifrizii))	((Serenoa_repens	Sabal_domingensis)	Calamus_caryotoides))))	Kingia_australis);
(((Reinhardtia_latisecta	(Reinhardtia_paiewonskiana	Reinhardtia_simplex))	((Bactris_major	(Elaeis_guineensis	Elaeis_oleifera))	((((Leopoldinia_pulchra	((((Pseudophoenix_vinifera	(Serenoa_repens	Sabal_domingensis))	Iriartea_deltoidea)	(Calamus_caryotoides	Chamaedorea_seifrizii))	((Orania_palindan	(Podococcus_barteri	Sclerosperma_profizianum))	((((Kentiopsis_piersoniorum	(Veitchia_spiralis	Burretiokentia_grandiflora))	((Heterospathe_cagayanensis	Hydriastele_microspadix)	Dictyosperma_album))	Dypsis_decaryi)	((Oenocarpus_bataua	Oenocarpus_minor)	Prestoea_acuminata)))))	((Geonoma_undata	Manicaria_saccifera)	(Pelagodoxa_henryana	Roystonea_regia)))	Nypa_fruticans)	Attalea_speciosa)))	Kingia_australis);
((Burretiokentia_grandiflora	(((((Heterospathe_cagayanensis	Dictyosperma_album)	(Dypsis_decaryi	(((Oenocarpus_bataua	Oenocarpus_minor)	Prestoea_acuminata)	(((((Calamus_caryotoides	(Serenoa_repens	Sabal_domingensis))	((Iriartea_deltoidea	Chamaedorea_seifrizii)	Pseudophoenix_vinifera))	Nypa_fruticans)	(Orania_palindan	(Podococcus_barteri	Sclerosperma_profizianum)))	((Attalea_speciosa	((Reinhardtia_simplex	(Reinhardtia_latisecta	Reinhardtia_paiewonskiana))	(Bactris_major	(Elaeis_guineensis	Elaeis_oleifera))))	(((Geonoma_undata	Leopoldinia_pulchra)	(Pelagodoxa_henryana	Manicaria_saccifera))	Roystonea_regia))))))	Hydriastele_microspadix)	Kentiopsis_piersoniorum)	Veitchia_spiralis))	Kingia_australis);
((Nypa_fruticans	(Roystonea_regia	(((((((Hydriastele_microspadix	(Kentiopsis_piersoniorum	(Veitchia_spiralis	Burretiokentia_grandiflora)))	(Heterospathe_cagayanensis	Dictyosperma_album))	Dypsis_decaryi)	((Oenocarpus_bataua	Oenocarpus_minor)	Prestoea_acuminata))	(((Calamus_caryotoides	((Iriartea_deltoidea	Chamaedorea_seifrizii)	Pseudophoenix_vinifera))	(Serenoa_repens	Sabal_domingensis))	(Orania_palindan	(Podococcus_barteri	Sclerosperma_profizianum))))	(Attalea_speciosa	((Reinhardtia_latisecta	(Reinhardtia_paiewonskiana	Reinhardtia_simplex))	(Bactris_major	(Elaeis_guineensis	Elaeis_oleifera)))))	(Manicaria_saccifera	(Leopoldinia_pulchra	(Geonoma_undata	Pelagodoxa_henryana))))))	Kingia_australis);
((Nypa_fruticans	((Attalea_speciosa	((Reinhardtia_latisecta	(Reinhardtia_paiewonskiana	Reinhardtia_simplex))	(Bactris_major	(Elaeis_guineensis	Elaeis_oleifera))))	((((Geonoma_undata	Pelagodoxa_henryana)	(Manicaria_saccifera	(Calamus_caryotoides	Leopoldinia_pulchra)))	Roystonea_regia)	((((Orania_palindan	(Podococcus_barteri	Sclerosperma_profizianum))	(Dictyosperma_album	((Heterospathe_cagayanensis	Hydriastele_microspadix)	(Dypsis_decaryi	(Kentiopsis_piersoniorum	(Veitchia_spiralis	Burretiokentia_grandiflora))))))	(Chamaedorea_seifrizii	((Oenocarpus_bataua	Oenocarpus_minor)	Prestoea_acuminata)))	((Pseudophoenix_vinifera	Iriartea_deltoidea)	(Serenoa_repens	Sabal_domingensis))))))	Kingia_australis);
((Pseudophoenix_vinifera	((Serenoa_repens	Sabal_domingensis)	((((Orania_palindan	(Podococcus_barteri	Sclerosperma_profizianum))	(((Attalea_speciosa	((Reinhardtia_simplex	(Reinhardtia_latisecta	Reinhardtia_paiewonskiana))	(Bactris_major	(Elaeis_guineensis	Elaeis_oleifera))))	(((Geonoma_undata	Pelagodoxa_henryana)	(Manicaria_saccifera	Leopoldinia_pulchra))	Roystonea_regia))	((Dictyosperma_album	(Kentiopsis_piersoniorum	((Dypsis_decaryi	(Heterospathe_cagayanensis	Hydriastele_microspadix))	(Burretiokentia_grandiflora	Veitchia_spiralis))))	(Prestoea_acuminata	(Oenocarpus_bataua	Oenocarpus_minor)))))	Nypa_fruticans)	((Calamus_caryotoides	Chamaedorea_seifrizii)	Iriartea_deltoidea))))	Kingia_australis);
((Nypa_fruticans	(Calamus_caryotoides	(((Pseudophoenix_vinifera	Iriartea_deltoidea)	(Serenoa_repens	Sabal_domingensis))	(Chamaedorea_seifrizii	(((Manicaria_saccifera	(Leopoldinia_pulchra	Geonoma_undata))	(Pelagodoxa_henryana	Roystonea_regia))	(((((Dictyosperma_album	((Heterospathe_cagayanensis	(Veitchia_spiralis	Kentiopsis_piersoniorum))	(Burretiokentia_grandiflora	Hydriastele_microspadix)))	Dypsis_decaryi)	(Prestoea_acuminata	(Oenocarpus_bataua	Oenocarpus_minor)))	(Orania_palindan	(Podococcus_barteri	Sclerosperma_profizianum)))	((Bactris_major	(Elaeis_guineensis	Elaeis_oleifera))	(Attalea_speciosa	(Reinhardtia_latisecta	(Reinhardtia_paiewonskiana	Reinhardtia_simplex))))))))))	Kingia_australis);
((Pseudophoenix_vinifera	(Iriartea_deltoidea	((Serenoa_repens	Sabal_domingensis)	((((Dictyosperma_album	((((Burretiokentia_grandiflora	Veitchia_spiralis)	Kentiopsis_piersoniorum)	Dypsis_decaryi)	(Hydriastele_microspadix	Heterospathe_cagayanensis)))	(Prestoea_acuminata	(Oenocarpus_bataua	Oenocarpus_minor)))	((Orania_palindan	(Podococcus_barteri	Sclerosperma_profizianum))	((Attalea_speciosa	(Bactris_major	((Elaeis_guineensis	Elaeis_oleifera)	(Reinhardtia_simplex	(Reinhardtia_latisecta	Reinhardtia_paiewonskiana)))))	((Manicaria_saccifera	(Leopoldinia_pulchra	(Pelagodoxa_henryana	Geonoma_undata)))	Roystonea_regia))))	((Chamaedorea_seifrizii	Nypa_fruticans)	Calamus_caryotoides)))))	Kingia_australis);
((Nypa_fruticans	((((Iriartea_deltoidea	Chamaedorea_seifrizii)	Pseudophoenix_vinifera)	(Calamus_caryotoides	(Serenoa_repens	Sabal_domingensis)))	((Orania_palindan	(Podococcus_barteri	Sclerosperma_profizianum))	((Manicaria_saccifera	(Geonoma_undata	(((((Reinhardtia_paiewonskiana	Reinhardtia_latisecta)	Reinhardtia_simplex)	(Attalea_speciosa	((Elaeis_guineensis	Elaeis_oleifera)	Bactris_major)))	Leopoldinia_pulchra)	(Pelagodoxa_henryana	Roystonea_regia))))	((Oenocarpus_bataua	Oenocarpus_minor)	((((Heterospathe_cagayanensis	Hydriastele_microspadix)	((Dictyosperma_album	Kentiopsis_piersoniorum)	(Veitchia_spiralis	Burretiokentia_grandiflora)))	Dypsis_decaryi)	Prestoea_acuminata))))))	Kingia_australis);
((Calamus_caryotoides	((Chamaedorea_seifrizii	Nypa_fruticans)	(((Iriartea_deltoidea	Pseudophoenix_vinifera)	(Serenoa_repens	Sabal_domingensis))	((Orania_palindan	(Podococcus_barteri	Sclerosperma_profizianum))	(((((Elaeis_guineensis	Elaeis_oleifera)	(((Reinhardtia_paiewonskiana	Reinhardtia_latisecta)	Reinhardtia_simplex)	Bactris_major))	Attalea_speciosa)	(((Geonoma_undata	Pelagodoxa_henryana)	(Manicaria_saccifera	Leopoldinia_pulchra))	Roystonea_regia))	((Prestoea_acuminata	(Oenocarpus_bataua	Oenocarpus_minor))	((Heterospathe_cagayanensis	(Dypsis_decaryi	(Hydriastele_microspadix	(Veitchia_spiralis	(Burretiokentia_grandiflora	Kentiopsis_piersoniorum)))))	Dictyosperma_album)))))))	Kingia_australis);
((Roystonea_regia	((((((Prestoea_acuminata	(Oenocarpus_bataua	Oenocarpus_minor))	(((Dypsis_decaryi	(Kentiopsis_piersoniorum	(Veitchia_spiralis	Burretiokentia_grandiflora)))	(Heterospathe_cagayanensis	Hydriastele_microspadix))	Dictyosperma_album))	(Sclerosperma_profizianum	(Orania_palindan	Podococcus_barteri)))	((((Reinhardtia_paiewonskiana	Reinhardtia_latisecta)	Reinhardtia_simplex)	(Bactris_major	(Elaeis_guineensis	Elaeis_oleifera)))	Attalea_speciosa))	(Leopoldinia_pulchra	((((Chamaedorea_seifrizii	Iriartea_deltoidea)	(Serenoa_repens	Sabal_domingensis))	(Calamus_caryotoides	Pseudophoenix_vinifera))	Nypa_fruticans)))	((Geonoma_undata	Pelagodoxa_henryana)	Manicaria_saccifera)))	Kingia_australis);
((Burretiokentia_grandiflora	((((Hydriastele_microspadix	(Dictyosperma_album	Heterospathe_cagayanensis))	((((((Serenoa_repens	Sabal_domingensis)	((Calamus_caryotoides	Pseudophoenix_vinifera)	(Nypa_fruticans	(Chamaedorea_seifrizii	Iriartea_deltoidea))))	(Orania_palindan	(Podococcus_barteri	Sclerosperma_profizianum)))	((Leopoldinia_pulchra	(((Pelagodoxa_henryana	Roystonea_regia)	Geonoma_undata)	Manicaria_saccifera))	((((Reinhardtia_paiewonskiana	Reinhardtia_latisecta)	Reinhardtia_simplex)	(Bactris_major	(Elaeis_guineensis	Elaeis_oleifera)))	Attalea_speciosa)))	(Prestoea_acuminata	(Oenocarpus_bataua	Oenocarpus_minor)))	Dypsis_decaryi))	Kentiopsis_piersoniorum)	Veitchia_spiralis))	Kingia_australis);
((Sabal_domingensis	(((Pseudophoenix_vinifera	Iriartea_deltoidea)	(((Calamus_caryotoides	Nypa_fruticans)	Chamaedorea_seifrizii)	((Orania_palindan	(Podococcus_barteri	Sclerosperma_profizianum))	((((Manicaria_saccifera	Pelagodoxa_henryana)	(Leopoldinia_pulchra	Geonoma_undata))	((((Reinhardtia_paiewonskiana	Reinhardtia_latisecta)	Reinhardtia_simplex)	(Bactris_major	(Elaeis_guineensis	Elaeis_oleifera)))	Attalea_speciosa))	(Roystonea_regia	((Prestoea_acuminata	(Oenocarpus_bataua	Oenocarpus_minor))	(Dypsis_decaryi	(((Hydriastele_microspadix	Heterospathe_cagayanensis)	(Kentiopsis_piersoniorum	(Veitchia_spiralis	Burretiokentia_grandiflora)))	Dictyosperma_album))))))))	Serenoa_repens))	Kingia_australis);
((Nypa_fruticans	(((((Geonoma_undata	(Roystonea_regia	Pelagodoxa_henryana))	Manicaria_saccifera)	Leopoldinia_pulchra)	(((((Reinhardtia_paiewonskiana	Reinhardtia_latisecta)	Reinhardtia_simplex)	(Attalea_speciosa	(Bactris_major	(Elaeis_guineensis	Elaeis_oleifera))))	((Prestoea_acuminata	(Oenocarpus_bataua	Oenocarpus_minor))	(Dypsis_decaryi	((Heterospathe_cagayanensis	(((Veitchia_spiralis	Burretiokentia_grandiflora)	Kentiopsis_piersoniorum)	Hydriastele_microspadix))	Dictyosperma_album))))	(Orania_palindan	(Podococcus_barteri	Sclerosperma_profizianum))))	(Calamus_caryotoides	((Pseudophoenix_vinifera	(Iriartea_deltoidea	Chamaedorea_seifrizii))	(Serenoa_repens	Sabal_domingensis)))))	Kingia_australis);
((Nypa_fruticans	(((Leopoldinia_pulchra	Calamus_caryotoides)	(Pseudophoenix_vinifera	(Iriartea_deltoidea	Chamaedorea_seifrizii)))	(((((Attalea_speciosa	((Bactris_major	(Elaeis_guineensis	Elaeis_oleifera))	((Reinhardtia_paiewonskiana	Reinhardtia_latisecta)	Reinhardtia_simplex)))	((Prestoea_acuminata	(Oenocarpus_bataua	Oenocarpus_minor))	((Hydriastele_microspadix	(Heterospathe_cagayanensis	(Dypsis_decaryi	((Veitchia_spiralis	Burretiokentia_grandiflora)	Kentiopsis_piersoniorum))))	Dictyosperma_album)))	(Orania_palindan	(Podococcus_barteri	Sclerosperma_profizianum)))	(((Geonoma_undata	Pelagodoxa_henryana)	Manicaria_saccifera)	Roystonea_regia))	(Serenoa_repens	Sabal_domingensis))))	Kingia_australis);
((Nypa_fruticans	(Pseudophoenix_vinifera	((Iriartea_deltoidea	(Leopoldinia_pulchra	Calamus_caryotoides))	((Serenoa_repens	Sabal_domingensis)	(Chamaedorea_seifrizii	((Orania_palindan	(Podococcus_barteri	Sclerosperma_profizianum))	(((((Geonoma_undata	Pelagodoxa_henryana)	Manicaria_saccifera)	Roystonea_regia)	(Attalea_speciosa	((Bactris_major	(Elaeis_guineensis	Elaeis_oleifera))	((Reinhardtia_paiewonskiana	Reinhardtia_latisecta)	Reinhardtia_simplex))))	((Prestoea_acuminata	(Oenocarpus_bataua	Oenocarpus_minor))	((((Hydriastele_microspadix	((Veitchia_spiralis	Burretiokentia_grandiflora)	Kentiopsis_piersoniorum))	Heterospathe_cagayanensis)	Dictyosperma_album)	Dypsis_decaryi)))))))))	Kingia_australis);
((Pseudophoenix_vinifera	((Chamaedorea_seifrizii	Iriartea_deltoidea)	((Calamus_caryotoides	(Serenoa_repens	Sabal_domingensis))	(Nypa_fruticans	((Orania_palindan	(Podococcus_barteri	Sclerosperma_profizianum))	(((Attalea_speciosa	((Bactris_major	(Elaeis_guineensis	Elaeis_oleifera))	((Reinhardtia_paiewonskiana	Reinhardtia_latisecta)	Reinhardtia_simplex)))	Roystonea_regia)	((Leopoldinia_pulchra	((Geonoma_undata	Pelagodoxa_henryana)	Manicaria_saccifera))	((Prestoea_acuminata	(Oenocarpus_bataua	Oenocarpus_minor))	((Dictyosperma_album	((((Veitchia_spiralis	Burretiokentia_grandiflora)	Kentiopsis_piersoniorum)	Heterospathe_cagayanensis)	Hydriastele_microspadix))	Dypsis_decaryi)))))))))	Kingia_australis);
((Sabal_domingensis	((Calamus_caryotoides	((((Roystonea_regia	(Leopoldinia_pulchra	((Geonoma_undata	Pelagodoxa_henryana)	Manicaria_saccifera)))	(Attalea_speciosa	(Bactris_major	((Elaeis_guineensis	Elaeis_oleifera)	((Reinhardtia_paiewonskiana	Reinhardtia_latisecta)	Reinhardtia_simplex)))))	((Orania_palindan	(Podococcus_barteri	Sclerosperma_profizianum))	((Oenocarpus_bataua	Oenocarpus_minor)	(((Dictyosperma_album	(((Veitchia_spiralis	Burretiokentia_grandiflora)	Kentiopsis_piersoniorum)	(Heterospathe_cagayanensis	Hydriastele_microspadix)))	Dypsis_decaryi)	Prestoea_acuminata))))	Nypa_fruticans))	(Pseudophoenix_vinifera	(Chamaedorea_seifrizii	(Serenoa_repens	Iriartea_deltoidea)))))	Kingia_australis);
((((Iriartea_deltoidea	((Calamus_caryotoides	Pseudophoenix_vinifera)	(Serenoa_repens	Sabal_domingensis)))	((Chamaedorea_seifrizii	((Podococcus_barteri	Sclerosperma_profizianum)	Orania_palindan))	((((Manicaria_saccifera	(Geonoma_undata	(Pelagodoxa_henryana	Roystonea_regia)))	Leopoldinia_pulchra)	((Bactris_major	Attalea_speciosa)	((Elaeis_oleifera	Elaeis_guineensis)	(Reinhardtia_simplex	(Reinhardtia_paiewonskiana	Reinhardtia_latisecta)))))	((Dypsis_decaryi	(Dictyosperma_album	((Kentiopsis_piersoniorum	(Veitchia_spiralis	Burretiokentia_grandiflora))	(Hydriastele_microspadix	Heterospathe_cagayanensis))))	((Oenocarpus_minor	Oenocarpus_bataua)	Prestoea_acuminata)))))	Nypa_fruticans)	Kingia_australis);
(((((Serenoa_repens	Sabal_domingensis)	((Chamaedorea_seifrizii	Iriartea_deltoidea)	(Calamus_caryotoides	Pseudophoenix_vinifera)))	(((((Leopoldinia_pulchra	(Geonoma_undata	Pelagodoxa_henryana))	Manicaria_saccifera)	Roystonea_regia)	((Attalea_speciosa	(Bactris_major	(Elaeis_oleifera	Elaeis_guineensis)))	(Reinhardtia_latisecta	(Reinhardtia_simplex	Reinhardtia_paiewonskiana))))	(((Dypsis_decaryi	(Dictyosperma_album	((Veitchia_spiralis	(Burretiokentia_grandiflora	Kentiopsis_piersoniorum))	(Hydriastele_microspadix	Heterospathe_cagayanensis))))	((Oenocarpus_minor	Oenocarpus_bataua)	Prestoea_acuminata))	((Podococcus_barteri	Sclerosperma_profizianum)	Orania_palindan))))	Nypa_fruticans)	Kingia_australis);
((Pseudophoenix_vinifera	(((Iriartea_deltoidea	(Serenoa_repens	Sabal_domingensis))	(Chamaedorea_seifrizii	(((Podococcus_barteri	Sclerosperma_profizianum)	Orania_palindan)	(((((Leopoldinia_pulchra	(Geonoma_undata	Pelagodoxa_henryana))	Manicaria_saccifera)	(Nypa_fruticans	Roystonea_regia))	(Attalea_speciosa	((Elaeis_oleifera	Elaeis_guineensis)	(Bactris_major	(Reinhardtia_simplex	(Reinhardtia_paiewonskiana	Reinhardtia_latisecta))))))	(((Heterospathe_cagayanensis	(((Kentiopsis_piersoniorum	(Veitchia_spiralis	Burretiokentia_grandiflora))	Hydriastele_microspadix)	Dypsis_decaryi))	Dictyosperma_album)	((Oenocarpus_minor	Oenocarpus_bataua)	Prestoea_acuminata))))))	Calamus_caryotoides))	Kingia_australis);
((Pseudophoenix_vinifera	(((Chamaedorea_seifrizii	Iriartea_deltoidea)	(Sabal_domingensis	((((Podococcus_barteri	Sclerosperma_profizianum)	Orania_palindan)	(((((Leopoldinia_pulchra	(Geonoma_undata	Pelagodoxa_henryana))	Manicaria_saccifera)	Roystonea_regia)	((Bactris_major	Attalea_speciosa)	((Elaeis_oleifera	Elaeis_guineensis)	(Reinhardtia_simplex	(Reinhardtia_paiewonskiana	Reinhardtia_latisecta)))))	((((Heterospathe_cagayanensis	((Kentiopsis_piersoniorum	(Veitchia_spiralis	Burretiokentia_grandiflora))	Hydriastele_microspadix))	Dictyosperma_album)	Dypsis_decaryi)	((Oenocarpus_minor	Oenocarpus_bataua)	Prestoea_acuminata))))	Nypa_fruticans)))	(Serenoa_repens	Calamus_caryotoides)))	Kingia_australis);
((Nypa_fruticans	(((Calamus_caryotoides	Pseudophoenix_vinifera)	Iriartea_deltoidea)	((Serenoa_repens	Sabal_domingensis)	(Chamaedorea_seifrizii	(((Podococcus_barteri	Sclerosperma_profizianum)	Orania_palindan)	(((Roystonea_regia	(((((Kentiopsis_piersoniorum	(Veitchia_spiralis	Burretiokentia_grandiflora))	Hydriastele_microspadix)	(Dictyosperma_album	Heterospathe_cagayanensis))	Dypsis_decaryi)	((Oenocarpus_minor	Oenocarpus_bataua)	Prestoea_acuminata)))	(Attalea_speciosa	((Bactris_major	(Elaeis_oleifera	Elaeis_guineensis))	(Reinhardtia_simplex	(Reinhardtia_paiewonskiana	Reinhardtia_latisecta)))))	((Geonoma_undata	Pelagodoxa_henryana)	(Manicaria_saccifera	Leopoldinia_pulchra))))))))	Kingia_australis);
((Calamus_caryotoides	(((Chamaedorea_seifrizii	Pseudophoenix_vinifera)	Iriartea_deltoidea)	((Serenoa_repens	Sabal_domingensis)	(Nypa_fruticans	((((Podococcus_barteri	Sclerosperma_profizianum)	Orania_palindan)	(((((Kentiopsis_piersoniorum	(Veitchia_spiralis	Burretiokentia_grandiflora))	Hydriastele_microspadix)	(Dictyosperma_album	Heterospathe_cagayanensis))	Dypsis_decaryi)	((Oenocarpus_minor	Oenocarpus_bataua)	Prestoea_acuminata)))	((Attalea_speciosa	((Bactris_major	(Elaeis_oleifera	Elaeis_guineensis))	(Reinhardtia_simplex	(Reinhardtia_paiewonskiana	Reinhardtia_latisecta))))	(Roystonea_regia	(Leopoldinia_pulchra	((Geonoma_undata	Pelagodoxa_henryana)	Manicaria_saccifera)))))))))	Kingia_australis);
((Calamus_caryotoides	((((Chamaedorea_seifrizii	(((Podococcus_barteri	Sclerosperma_profizianum)	Orania_palindan)	((((((Kentiopsis_piersoniorum	(Veitchia_spiralis	Burretiokentia_grandiflora))	(Heterospathe_cagayanensis	Hydriastele_microspadix))	Dictyosperma_album)	Dypsis_decaryi)	((Oenocarpus_minor	Oenocarpus_bataua)	Prestoea_acuminata))	((Attalea_speciosa	((Elaeis_oleifera	Elaeis_guineensis)	((Reinhardtia_simplex	(Reinhardtia_paiewonskiana	Reinhardtia_latisecta))	Bactris_major)))	(Roystonea_regia	(Manicaria_saccifera	(Leopoldinia_pulchra	(Geonoma_undata	Pelagodoxa_henryana))))))))	((Pseudophoenix_vinifera	Iriartea_deltoidea)	Sabal_domingensis))	Nypa_fruticans)	Serenoa_repens))	Kingia_australis);
((Nypa_fruticans	(Calamus_caryotoides	(Serenoa_repens	((((Podococcus_barteri	Sclerosperma_profizianum)	Orania_palindan)	((Roystonea_regia	(((((((Burretiokentia_grandiflora	Kentiopsis_piersoniorum)	Dictyosperma_album)	Veitchia_spiralis)	(Heterospathe_cagayanensis	Hydriastele_microspadix))	Dypsis_decaryi)	((Oenocarpus_minor	Oenocarpus_bataua)	Prestoea_acuminata))	(((Leopoldinia_pulchra	Geonoma_undata)	Manicaria_saccifera)	Pelagodoxa_henryana)))	(Attalea_speciosa	(((Elaeis_oleifera	Elaeis_guineensis)	(Reinhardtia_simplex	(Reinhardtia_paiewonskiana	Reinhardtia_latisecta)))	Bactris_major))))	((Pseudophoenix_vinifera	(Chamaedorea_seifrizii	Iriartea_deltoidea))	Sabal_domingensis)))))	Kingia_australis);
((Nypa_fruticans	(Roystonea_regia	(((Leopoldinia_pulchra	(Attalea_speciosa	((Reinhardtia_simplex	(Reinhardtia_paiewonskiana	Reinhardtia_latisecta))	(Bactris_major	(Elaeis_oleifera	Elaeis_guineensis)))))	((((Calamus_caryotoides	Pseudophoenix_vinifera)	(Chamaedorea_seifrizii	Iriartea_deltoidea))	(Serenoa_repens	Sabal_domingensis))	(((((Heterospathe_cagayanensis	(Dypsis_decaryi	((Veitchia_spiralis	Burretiokentia_grandiflora)	Kentiopsis_piersoniorum)))	Hydriastele_microspadix)	Dictyosperma_album)	((Oenocarpus_minor	Oenocarpus_bataua)	Prestoea_acuminata))	(Orania_palindan	(Podococcus_barteri	Sclerosperma_profizianum)))))	(Pelagodoxa_henryana	(Geonoma_undata	Manicaria_saccifera)))))	Kingia_australis);
((Nypa_fruticans	(((((Chamaedorea_seifrizii	Iriartea_deltoidea)	Pseudophoenix_vinifera)	(Serenoa_repens	Sabal_domingensis))	Calamus_caryotoides)	((((Oenocarpus_minor	Oenocarpus_bataua)	Prestoea_acuminata)	(Dypsis_decaryi	((Hydriastele_microspadix	((Veitchia_spiralis	Burretiokentia_grandiflora)	Kentiopsis_piersoniorum))	(Heterospathe_cagayanensis	Dictyosperma_album))))	(((Orania_palindan	(Podococcus_barteri	Sclerosperma_profizianum))	(((Pelagodoxa_henryana	Geonoma_undata)	(Manicaria_saccifera	Leopoldinia_pulchra))	(Attalea_speciosa	((Reinhardtia_latisecta	(Reinhardtia_simplex	Reinhardtia_paiewonskiana))	(Bactris_major	(Elaeis_oleifera	Elaeis_guineensis))))))	Roystonea_regia))))	Kingia_australis);
((((Chamaedorea_seifrizii	(((Orania_palindan	(Podococcus_barteri	Sclerosperma_profizianum))	((Roystonea_regia	(((Oenocarpus_bataua	Oenocarpus_minor)	(((((Burretiokentia_grandiflora	Veitchia_spiralis)	Kentiopsis_piersoniorum)	((Heterospathe_cagayanensis	Hydriastele_microspadix)	Dictyosperma_album))	Dypsis_decaryi)	Prestoea_acuminata))	((Manicaria_saccifera	(Geonoma_undata	Leopoldinia_pulchra))	Pelagodoxa_henryana)))	(Attalea_speciosa	((Bactris_major	(Elaeis_guineensis	Elaeis_oleifera))	((Reinhardtia_latisecta	Reinhardtia_paiewonskiana)	Reinhardtia_simplex)))))	(Iriartea_deltoidea	((Serenoa_repens	Sabal_domingensis)	Pseudophoenix_vinifera))))	Calamus_caryotoides)	Nypa_fruticans)	Kingia_australis);
((Pseudophoenix_vinifera	((((Chamaedorea_seifrizii	((Orania_palindan	(Podococcus_barteri	Sclerosperma_profizianum))	(((Prestoea_acuminata	(Oenocarpus_bataua	Oenocarpus_minor))	(((Dictyosperma_album	Heterospathe_cagayanensis)	(Veitchia_spiralis	(Burretiokentia_grandiflora	(Kentiopsis_piersoniorum	Hydriastele_microspadix))))	Dypsis_decaryi))	(((Manicaria_saccifera	(Pelagodoxa_henryana	Geonoma_undata))	Roystonea_regia)	(Attalea_speciosa	((Bactris_major	(Elaeis_guineensis	Elaeis_oleifera))	((Reinhardtia_latisecta	Reinhardtia_paiewonskiana)	Reinhardtia_simplex)))))))	((Leopoldinia_pulchra	Calamus_caryotoides)	Nypa_fruticans))	Iriartea_deltoidea)	(Serenoa_repens	Sabal_domingensis)))	Kingia_australis);
((Nypa_fruticans	((Chamaedorea_seifrizii	((Iriartea_deltoidea	((Serenoa_repens	Sabal_domingensis)	Pseudophoenix_vinifera))	(((Oenocarpus_bataua	Oenocarpus_minor)	((((Dictyosperma_album	(Hydriastele_microspadix	Heterospathe_cagayanensis))	(Veitchia_spiralis	(Burretiokentia_grandiflora	Kentiopsis_piersoniorum)))	Dypsis_decaryi)	Prestoea_acuminata))	((((Manicaria_saccifera	(Pelagodoxa_henryana	Geonoma_undata))	Roystonea_regia)	(Attalea_speciosa	((Bactris_major	(Elaeis_guineensis	Elaeis_oleifera))	((Reinhardtia_latisecta	Reinhardtia_paiewonskiana)	Reinhardtia_simplex))))	(Orania_palindan	(Podococcus_barteri	Sclerosperma_profizianum))))))	(Leopoldinia_pulchra	Calamus_caryotoides)))	Kingia_australis);
((Nypa_fruticans	(((((Oenocarpus_bataua	Oenocarpus_minor)	((((Dictyosperma_album	(Hydriastele_microspadix	Heterospathe_cagayanensis))	(Kentiopsis_piersoniorum	(Veitchia_spiralis	Burretiokentia_grandiflora)))	Dypsis_decaryi)	Prestoea_acuminata))	((((Manicaria_saccifera	(Leopoldinia_pulchra	(Pelagodoxa_henryana	Geonoma_undata)))	Roystonea_regia)	(Attalea_speciosa	(Bactris_major	((Elaeis_guineensis	Elaeis_oleifera)	((Reinhardtia_latisecta	Reinhardtia_paiewonskiana)	Reinhardtia_simplex)))))	(Orania_palindan	(Podococcus_barteri	Sclerosperma_profizianum))))	Chamaedorea_seifrizii)	(Iriartea_deltoidea	((Serenoa_repens	Sabal_domingensis)	(Calamus_caryotoides	Pseudophoenix_vinifera)))))	Kingia_australis);
((Nypa_fruticans	(((Orania_palindan	((Prestoea_acuminata	(Oenocarpus_bataua	Oenocarpus_minor))	((Dictyosperma_album	(Heterospathe_cagayanensis	(Hydriastele_microspadix	(Kentiopsis_piersoniorum	(Veitchia_spiralis	Burretiokentia_grandiflora)))))	Dypsis_decaryi)))	((((Manicaria_saccifera	(Leopoldinia_pulchra	(Pelagodoxa_henryana	Geonoma_undata)))	Roystonea_regia)	(Attalea_speciosa	(((Reinhardtia_latisecta	Reinhardtia_paiewonskiana)	Reinhardtia_simplex)	(Bactris_major	(Elaeis_guineensis	Elaeis_oleifera)))))	(Podococcus_barteri	Sclerosperma_profizianum)))	((Chamaedorea_seifrizii	Iriartea_deltoidea)	((Serenoa_repens	Sabal_domingensis)	(Calamus_caryotoides	Pseudophoenix_vinifera)))))	Kingia_australis);
((Reinhardtia_simplex	(((Bactris_major	(Elaeis_guineensis	Elaeis_oleifera))	(((((Orania_palindan	(Podococcus_barteri	Sclerosperma_profizianum))	((Oenocarpus_bataua	Oenocarpus_minor)	((((Hydriastele_microspadix	(Kentiopsis_piersoniorum	(Veitchia_spiralis	Burretiokentia_grandiflora)))	(Dictyosperma_album	Heterospathe_cagayanensis))	Dypsis_decaryi)	Prestoea_acuminata)))	((Serenoa_repens	Sabal_domingensis)	(Pseudophoenix_vinifera	((Calamus_caryotoides	Chamaedorea_seifrizii)	Iriartea_deltoidea))))	((Leopoldinia_pulchra	((Pelagodoxa_henryana	Geonoma_undata)	Manicaria_saccifera))	(Nypa_fruticans	Roystonea_regia)))	Attalea_speciosa))	(Reinhardtia_latisecta	Reinhardtia_paiewonskiana)))	Kingia_australis);
(((Pseudophoenix_vinifera	(Iriartea_deltoidea	((Chamaedorea_seifrizii	((((((Leopoldinia_pulchra	((Pelagodoxa_henryana	Geonoma_undata)	Manicaria_saccifera))	Roystonea_regia)	(Attalea_speciosa	(((Reinhardtia_latisecta	Reinhardtia_paiewonskiana)	Reinhardtia_simplex)	(Bactris_major	(Elaeis_guineensis	Elaeis_oleifera)))))	(Orania_palindan	(Podococcus_barteri	Sclerosperma_profizianum)))	(((((Heterospathe_cagayanensis	Hydriastele_microspadix)	(Kentiopsis_piersoniorum	(Veitchia_spiralis	Burretiokentia_grandiflora)))	Dictyosperma_album)	Dypsis_decaryi)	(Prestoea_acuminata	(Oenocarpus_bataua	Oenocarpus_minor))))	Nypa_fruticans))	(Serenoa_repens	Sabal_domingensis))))	Calamus_caryotoides)	Kingia_australis);
(((((Sabal_domingensis	((((((Leopoldinia_pulchra	Manicaria_saccifera)	(Geonoma_undata	(Pelagodoxa_henryana	Roystonea_regia)))	(Attalea_speciosa	(((Reinhardtia_latisecta	Reinhardtia_paiewonskiana)	Reinhardtia_simplex)	(Bactris_major	(Elaeis_guineensis	Elaeis_oleifera)))))	(Podococcus_barteri	Sclerosperma_profizianum))	(Orania_palindan	((Oenocarpus_bataua	Oenocarpus_minor)	(((Dictyosperma_album	((Hydriastele_microspadix	((Veitchia_spiralis	Burretiokentia_grandiflora)	Kentiopsis_piersoniorum))	Heterospathe_cagayanensis))	Dypsis_decaryi)	Prestoea_acuminata))))	Nypa_fruticans))	(Iriartea_deltoidea	Chamaedorea_seifrizii))	(Calamus_caryotoides	Pseudophoenix_vinifera))	Serenoa_repens)	Kingia_australis);
((Pseudophoenix_vinifera	(((Serenoa_repens	Sabal_domingensis)	((Calamus_caryotoides	Chamaedorea_seifrizii)	(((Orania_palindan	Sclerosperma_profizianum)	Podococcus_barteri)	(((Roystonea_regia	((Manicaria_saccifera	(Pelagodoxa_henryana	Geonoma_undata))	Leopoldinia_pulchra))	(Nypa_fruticans	(Attalea_speciosa	(((Reinhardtia_latisecta	Reinhardtia_paiewonskiana)	Reinhardtia_simplex)	(Bactris_major	(Elaeis_guineensis	Elaeis_oleifera))))))	(((((Veitchia_spiralis	Burretiokentia_grandiflora)	Kentiopsis_piersoniorum)	((Heterospathe_cagayanensis	Dictyosperma_album)	Hydriastele_microspadix))	Dypsis_decaryi)	(Prestoea_acuminata	(Oenocarpus_bataua	Oenocarpus_minor)))))))	Iriartea_deltoidea))	Kingia_australis);
((Pseudophoenix_vinifera	(((Iriartea_deltoidea	Calamus_caryotoides)	(((((Roystonea_regia	(Manicaria_saccifera	((Pelagodoxa_henryana	Geonoma_undata)	Leopoldinia_pulchra)))	(Attalea_speciosa	(((Reinhardtia_latisecta	Reinhardtia_paiewonskiana)	Reinhardtia_simplex)	(Bactris_major	(Elaeis_guineensis	Elaeis_oleifera)))))	(((((Heterospathe_cagayanensis	((Veitchia_spiralis	Burretiokentia_grandiflora)	Kentiopsis_piersoniorum))	(Dictyosperma_album	Hydriastele_microspadix))	Dypsis_decaryi)	(Prestoea_acuminata	(Oenocarpus_bataua	Oenocarpus_minor)))	(Orania_palindan	(Sclerosperma_profizianum	Podococcus_barteri))))	Nypa_fruticans)	(Serenoa_repens	Sabal_domingensis)))	Chamaedorea_seifrizii))	Kingia_australis);
((Nypa_fruticans	(((Serenoa_repens	Sabal_domingensis)	(Pseudophoenix_vinifera	(Chamaedorea_seifrizii	Iriartea_deltoidea)))	((Orania_palindan	(Podococcus_barteri	Sclerosperma_profizianum))	(((Attalea_speciosa	((Bactris_major	(Elaeis_guineensis	Elaeis_oleifera))	((Reinhardtia_latisecta	Reinhardtia_paiewonskiana)	Reinhardtia_simplex)))	(((Pelagodoxa_henryana	Geonoma_undata)	Manicaria_saccifera)	(Leopoldinia_pulchra	(Calamus_caryotoides	Roystonea_regia))))	((Dictyosperma_album	((Dypsis_decaryi	(Hydriastele_microspadix	((Burretiokentia_grandiflora	Veitchia_spiralis)	Kentiopsis_piersoniorum)))	Heterospathe_cagayanensis))	((Oenocarpus_minor	Oenocarpus_bataua)	Prestoea_acuminata))))))	Kingia_australis);
((Pseudophoenix_vinifera	(Iriartea_deltoidea	((((Chamaedorea_seifrizii	Calamus_caryotoides)	Nypa_fruticans)	((((Dictyosperma_album	((Hydriastele_microspadix	Heterospathe_cagayanensis)	((Burretiokentia_grandiflora	Veitchia_spiralis)	Kentiopsis_piersoniorum)))	Dypsis_decaryi)	((Oenocarpus_minor	Oenocarpus_bataua)	Prestoea_acuminata))	((Orania_palindan	(Podococcus_barteri	Sclerosperma_profizianum))	(((Manicaria_saccifera	((Geonoma_undata	Pelagodoxa_henryana)	Leopoldinia_pulchra))	Roystonea_regia)	(Attalea_speciosa	((Bactris_major	(Elaeis_guineensis	Elaeis_oleifera))	((Reinhardtia_latisecta	Reinhardtia_paiewonskiana)	Reinhardtia_simplex)))))))	(Serenoa_repens	Sabal_domingensis))))	Kingia_australis);
((Pseudophoenix_vinifera	((((Iriartea_deltoidea	(Nypa_fruticans	(Chamaedorea_seifrizii	((Roystonea_regia	((Attalea_speciosa	((Bactris_major	(Elaeis_guineensis	Elaeis_oleifera))	((Reinhardtia_latisecta	Reinhardtia_paiewonskiana)	Reinhardtia_simplex)))	(Manicaria_saccifera	((Geonoma_undata	Pelagodoxa_henryana)	Leopoldinia_pulchra))))	((((Hydriastele_microspadix	(Dypsis_decaryi	(Heterospathe_cagayanensis	((Burretiokentia_grandiflora	Veitchia_spiralis)	Kentiopsis_piersoniorum))))	Dictyosperma_album)	((Oenocarpus_minor	Oenocarpus_bataua)	Prestoea_acuminata))	(Orania_palindan	(Podococcus_barteri	Sclerosperma_profizianum)))))))	Sabal_domingensis)	Calamus_caryotoides)	Serenoa_repens))	Kingia_australis);
((Sabal_domingensis	((Pseudophoenix_vinifera	(Serenoa_repens	Iriartea_deltoidea))	(Calamus_caryotoides	(Nypa_fruticans	(Chamaedorea_seifrizii	((((Attalea_speciosa	((Bactris_major	(Elaeis_guineensis	Elaeis_oleifera))	((Reinhardtia_latisecta	Reinhardtia_paiewonskiana)	Reinhardtia_simplex)))	((Manicaria_saccifera	(Geonoma_undata	Pelagodoxa_henryana))	Roystonea_regia))	Leopoldinia_pulchra)	((((((Burretiokentia_grandiflora	Veitchia_spiralis)	(Kentiopsis_piersoniorum	Hydriastele_microspadix))	(Heterospathe_cagayanensis	Dictyosperma_album))	Dypsis_decaryi)	((Oenocarpus_minor	Oenocarpus_bataua)	Prestoea_acuminata))	(Orania_palindan	(Podococcus_barteri	Sclerosperma_profizianum)))))))))	Kingia_australis);
((Pseudophoenix_vinifera	(Iriartea_deltoidea	((Chamaedorea_seifrizii	((((Attalea_speciosa	((Bactris_major	(Elaeis_guineensis	Elaeis_oleifera))	((Reinhardtia_latisecta	Reinhardtia_paiewonskiana)	Reinhardtia_simplex)))	(((Calamus_caryotoides	Leopoldinia_pulchra)	(Manicaria_saccifera	(Geonoma_undata	Pelagodoxa_henryana)))	Roystonea_regia))	((((Hydriastele_microspadix	Dictyosperma_album)	(((Burretiokentia_grandiflora	Veitchia_spiralis)	Kentiopsis_piersoniorum)	Heterospathe_cagayanensis))	Dypsis_decaryi)	((Oenocarpus_minor	Oenocarpus_bataua)	Prestoea_acuminata)))	((Orania_palindan	(Podococcus_barteri	Sclerosperma_profizianum))	Nypa_fruticans)))	(Serenoa_repens	Sabal_domingensis))))	Kingia_australis);
((Calamus_caryotoides	(((((Iriartea_deltoidea	Chamaedorea_seifrizii)	Pseudophoenix_vinifera)	(Serenoa_repens	Sabal_domingensis))	((((((Manicaria_saccifera	(Geonoma_undata	Pelagodoxa_henryana))	Leopoldinia_pulchra)	(Attalea_speciosa	((Bactris_major	(Elaeis_guineensis	Elaeis_oleifera))	((Reinhardtia_latisecta	Reinhardtia_paiewonskiana)	Reinhardtia_simplex))))	Roystonea_regia)	(((Dictyosperma_album	(((Burretiokentia_grandiflora	Veitchia_spiralis)	Kentiopsis_piersoniorum)	(Heterospathe_cagayanensis	Hydriastele_microspadix)))	Dypsis_decaryi)	((Oenocarpus_minor	Oenocarpus_bataua)	Prestoea_acuminata)))	(Orania_palindan	(Podococcus_barteri	Sclerosperma_profizianum))))	Nypa_fruticans))	Kingia_australis);
((Pseudophoenix_vinifera	((((Sabal_domingensis	((((Attalea_speciosa	((Bactris_major	(Elaeis_guineensis	Elaeis_oleifera))	((Reinhardtia_latisecta	Reinhardtia_paiewonskiana)	Reinhardtia_simplex)))	(Roystonea_regia	(((Manicaria_saccifera	Geonoma_undata)	Leopoldinia_pulchra)	Pelagodoxa_henryana)))	((((Dictyosperma_album	(((Burretiokentia_grandiflora	Veitchia_spiralis)	Kentiopsis_piersoniorum)	(Heterospathe_cagayanensis	Hydriastele_microspadix)))	Dypsis_decaryi)	((Oenocarpus_minor	Oenocarpus_bataua)	Prestoea_acuminata))	(Orania_palindan	(Podococcus_barteri	Sclerosperma_profizianum))))	Nypa_fruticans))	(Iriartea_deltoidea	Chamaedorea_seifrizii))	Calamus_caryotoides)	Serenoa_repens))	Kingia_australis);
((Nypa_fruticans	((((Serenoa_repens	Sabal_domingensis)	(Iriartea_deltoidea	Pseudophoenix_vinifera))	Calamus_caryotoides)	(Chamaedorea_seifrizii	(((Dictyosperma_album	(((Burretiokentia_grandiflora	Veitchia_spiralis)	Kentiopsis_piersoniorum)	((Heterospathe_cagayanensis	Hydriastele_microspadix)	Dypsis_decaryi)))	((Oenocarpus_minor	Oenocarpus_bataua)	Prestoea_acuminata))	((Orania_palindan	(Podococcus_barteri	Sclerosperma_profizianum))	((Attalea_speciosa	((Bactris_major	(Elaeis_guineensis	Elaeis_oleifera))	((Reinhardtia_latisecta	Reinhardtia_paiewonskiana)	Reinhardtia_simplex)))	(Roystonea_regia	(((Manicaria_saccifera	Geonoma_undata)	Leopoldinia_pulchra)	Pelagodoxa_henryana))))))))	Kingia_australis);
((Nypa_fruticans	((Attalea_speciosa	((Bactris_major	(Elaeis_guineensis	Elaeis_oleifera))	((Reinhardtia_latisecta	Reinhardtia_paiewonskiana)	Reinhardtia_simplex)))	((((Serenoa_repens	Sabal_domingensis)	((Iriartea_deltoidea	(Chamaedorea_seifrizii	Calamus_caryotoides))	Pseudophoenix_vinifera))	(Orania_palindan	(Podococcus_barteri	Sclerosperma_profizianum)))	((Manicaria_saccifera	(Leopoldinia_pulchra	(Geonoma_undata	Pelagodoxa_henryana)))	(((Dictyosperma_album	((Heterospathe_cagayanensis	Hydriastele_microspadix)	(Dypsis_decaryi	((Burretiokentia_grandiflora	Veitchia_spiralis)	Kentiopsis_piersoniorum))))	((Oenocarpus_minor	Oenocarpus_bataua)	Prestoea_acuminata))	Roystonea_regia)))))	Kingia_australis);
((Nypa_fruticans	(((Calamus_caryotoides	(Serenoa_repens	Sabal_domingensis))	((Iriartea_deltoidea	Chamaedorea_seifrizii)	Pseudophoenix_vinifera))	((Orania_palindan	(Podococcus_barteri	Sclerosperma_profizianum))	((((Dictyosperma_album	(((Burretiokentia_grandiflora	Veitchia_spiralis)	Kentiopsis_piersoniorum)	(Hydriastele_microspadix	Heterospathe_cagayanensis)))	Dypsis_decaryi)	((Oenocarpus_minor	Oenocarpus_bataua)	Prestoea_acuminata))	(Roystonea_regia	((Attalea_speciosa	((Bactris_major	(Elaeis_guineensis	Elaeis_oleifera))	((Reinhardtia_latisecta	Reinhardtia_paiewonskiana)	Reinhardtia_simplex)))	(((Leopoldinia_pulchra	Geonoma_undata)	Manicaria_saccifera)	Pelagodoxa_henryana)))))))	Kingia_australis);
((Pseudophoenix_vinifera	(((Nypa_fruticans	((Calamus_caryotoides	Chamaedorea_seifrizii)	Iriartea_deltoidea))	((((((Bactris_major	(Elaeis_oleifera	Elaeis_guineensis))	(Reinhardtia_latisecta	(Reinhardtia_simplex	Reinhardtia_paiewonskiana)))	Attalea_speciosa)	(Roystonea_regia	(Leopoldinia_pulchra	(Manicaria_saccifera	(Pelagodoxa_henryana	Geonoma_undata)))))	(Orania_palindan	(Podococcus_barteri	Sclerosperma_profizianum)))	((Prestoea_acuminata	(Oenocarpus_minor	Oenocarpus_bataua))	(Dypsis_decaryi	(Dictyosperma_album	((Hydriastele_microspadix	(Kentiopsis_piersoniorum	(Veitchia_spiralis	Burretiokentia_grandiflora)))	Heterospathe_cagayanensis))))))	(Serenoa_repens	Sabal_domingensis)))	Kingia_australis);
((Nypa_fruticans	((Chamaedorea_seifrizii	Iriartea_deltoidea)	(((((Reinhardtia_simplex	(Reinhardtia_paiewonskiana	Reinhardtia_latisecta))	(Attalea_speciosa	(Bactris_major	(Elaeis_oleifera	Elaeis_guineensis))))	(Roystonea_regia	(Manicaria_saccifera	(Pelagodoxa_henryana	Geonoma_undata))))	((Orania_palindan	(Podococcus_barteri	Sclerosperma_profizianum))	((Prestoea_acuminata	(Oenocarpus_minor	Oenocarpus_bataua))	(Dypsis_decaryi	(Dictyosperma_album	((Kentiopsis_piersoniorum	(Veitchia_spiralis	Burretiokentia_grandiflora))	(Heterospathe_cagayanensis	Hydriastele_microspadix)))))))	((Serenoa_repens	Sabal_domingensis)	((Leopoldinia_pulchra	Calamus_caryotoides)	Pseudophoenix_vinifera)))))	Kingia_australis);
((Pseudophoenix_vinifera	(((Calamus_caryotoides	Chamaedorea_seifrizii)	Iriartea_deltoidea)	((Serenoa_repens	Sabal_domingensis)	(Nypa_fruticans	(((Oenocarpus_minor	Oenocarpus_bataua)	((Dypsis_decaryi	((Kentiopsis_piersoniorum	(Veitchia_spiralis	Burretiokentia_grandiflora))	(Dictyosperma_album	(Hydriastele_microspadix	Heterospathe_cagayanensis))))	Prestoea_acuminata))	(Orania_palindan	(((Attalea_speciosa	((Bactris_major	(Elaeis_oleifera	Elaeis_guineensis))	(Reinhardtia_simplex	(Reinhardtia_paiewonskiana	Reinhardtia_latisecta))))	(Roystonea_regia	(Manicaria_saccifera	(Leopoldinia_pulchra	(Pelagodoxa_henryana	Geonoma_undata)))))	(Podococcus_barteri	Sclerosperma_profizianum))))))))	Kingia_australis);
(((Serenoa_repens	Sabal_domingensis)	(((Nypa_fruticans	(Chamaedorea_seifrizii	(((Roystonea_regia	(Manicaria_saccifera	(Leopoldinia_pulchra	(Pelagodoxa_henryana	Geonoma_undata))))	(((Reinhardtia_simplex	(Reinhardtia_paiewonskiana	Reinhardtia_latisecta))	(Attalea_speciosa	(Bactris_major	(Elaeis_oleifera	Elaeis_guineensis))))	((Prestoea_acuminata	(Oenocarpus_bataua	Oenocarpus_minor))	(Dypsis_decaryi	(Dictyosperma_album	(Heterospathe_cagayanensis	(Hydriastele_microspadix	((Veitchia_spiralis	Burretiokentia_grandiflora)	Kentiopsis_piersoniorum))))))))	(Orania_palindan	(Sclerosperma_profizianum	Podococcus_barteri)))))	(Pseudophoenix_vinifera	Iriartea_deltoidea))	Calamus_caryotoides))	Kingia_australis);
((Pseudophoenix_vinifera	(Iriartea_deltoidea	((Serenoa_repens	Sabal_domingensis)	((Calamus_caryotoides	(Nypa_fruticans	Chamaedorea_seifrizii))	(((Prestoea_acuminata	(Oenocarpus_bataua	Oenocarpus_minor))	(Dypsis_decaryi	(Dictyosperma_album	(Heterospathe_cagayanensis	(Hydriastele_microspadix	((Veitchia_spiralis	Burretiokentia_grandiflora)	Kentiopsis_piersoniorum))))))	(((Roystonea_regia	(Manicaria_saccifera	(Leopoldinia_pulchra	(Pelagodoxa_henryana	Geonoma_undata))))	(Attalea_speciosa	((Bactris_major	(Elaeis_oleifera	Elaeis_guineensis))	(Reinhardtia_simplex	(Reinhardtia_paiewonskiana	Reinhardtia_latisecta)))))	(Orania_palindan	(Sclerosperma_profizianum	Podococcus_barteri))))))))	Kingia_australis);
(((Serenoa_repens	Sabal_domingensis)	((Nypa_fruticans	((Calamus_caryotoides	Leopoldinia_pulchra)	(((((Orania_palindan	(Sclerosperma_profizianum	Podococcus_barteri))	((Attalea_speciosa	(Bactris_major	(Elaeis_oleifera	Elaeis_guineensis)))	(Reinhardtia_simplex	(Reinhardtia_paiewonskiana	Reinhardtia_latisecta))))	(Manicaria_saccifera	(Pelagodoxa_henryana	Geonoma_undata)))	Roystonea_regia)	((Prestoea_acuminata	(Oenocarpus_bataua	Oenocarpus_minor))	(Dypsis_decaryi	(Dictyosperma_album	(((Veitchia_spiralis	Burretiokentia_grandiflora)	Kentiopsis_piersoniorum)	(Heterospathe_cagayanensis	Hydriastele_microspadix))))))))	((Chamaedorea_seifrizii	Iriartea_deltoidea)	Pseudophoenix_vinifera)))	Kingia_australis);
((Nypa_fruticans	(Roystonea_regia	(((((Oenocarpus_bataua	Oenocarpus_minor)	((Dypsis_decaryi	((Heterospathe_cagayanensis	Dictyosperma_album)	(Hydriastele_microspadix	((Veitchia_spiralis	Burretiokentia_grandiflora)	Kentiopsis_piersoniorum))))	Prestoea_acuminata))	(((Calamus_caryotoides	Leopoldinia_pulchra)	((((Serenoa_repens	Chamaedorea_seifrizii)	Iriartea_deltoidea)	Pseudophoenix_vinifera)	Sabal_domingensis))	(Orania_palindan	(Sclerosperma_profizianum	Podococcus_barteri))))	(Attalea_speciosa	((Bactris_major	(Elaeis_oleifera	Elaeis_guineensis))	(Reinhardtia_simplex	(Reinhardtia_paiewonskiana	Reinhardtia_latisecta)))))	(Manicaria_saccifera	(Pelagodoxa_henryana	Geonoma_undata)))))	Kingia_australis);
((Pseudophoenix_vinifera	(((Serenoa_repens	Sabal_domingensis)	(((Orania_palindan	(Sclerosperma_profizianum	Podococcus_barteri))	(((Attalea_speciosa	((Bactris_major	(Elaeis_oleifera	Elaeis_guineensis))	(Reinhardtia_simplex	(Reinhardtia_paiewonskiana	Reinhardtia_latisecta))))	Roystonea_regia)	((Dypsis_decaryi	(((Veitchia_spiralis	Burretiokentia_grandiflora)	Kentiopsis_piersoniorum)	(Dictyosperma_album	(Heterospathe_cagayanensis	Hydriastele_microspadix))))	((((Calamus_caryotoides	Leopoldinia_pulchra)	Manicaria_saccifera)	(Pelagodoxa_henryana	Geonoma_undata))	(Prestoea_acuminata	(Oenocarpus_bataua	Oenocarpus_minor))))))	Nypa_fruticans))	(Chamaedorea_seifrizii	Iriartea_deltoidea)))	Kingia_australis);
((Burretiokentia_grandiflora	((Kentiopsis_piersoniorum	((Hydriastele_microspadix	(((((((Serenoa_repens	Sabal_domingensis)	(Nypa_fruticans	((Chamaedorea_seifrizii	Iriartea_deltoidea)	Pseudophoenix_vinifera)))	(Orania_palindan	(Sclerosperma_profizianum	Podococcus_barteri)))	(((Bactris_major	(Elaeis_oleifera	Elaeis_guineensis))	((Reinhardtia_simplex	(Reinhardtia_paiewonskiana	Reinhardtia_latisecta))	Attalea_speciosa))	Roystonea_regia))	((Geonoma_undata	(Manicaria_saccifera	(Calamus_caryotoides	Leopoldinia_pulchra)))	Pelagodoxa_henryana))	(Prestoea_acuminata	(Oenocarpus_bataua	Oenocarpus_minor)))	Dictyosperma_album))	(Dypsis_decaryi	Heterospathe_cagayanensis)))	Veitchia_spiralis))	Kingia_australis);
((Nypa_fruticans	((Sabal_domingensis	(((Serenoa_repens	Chamaedorea_seifrizii)	Iriartea_deltoidea)	Pseudophoenix_vinifera))	((((Roystonea_regia	((Geonoma_undata	(Manicaria_saccifera	(Calamus_caryotoides	Leopoldinia_pulchra)))	Pelagodoxa_henryana))	(Attalea_speciosa	(((Reinhardtia_simplex	(Reinhardtia_paiewonskiana	Reinhardtia_latisecta))	(Elaeis_oleifera	Elaeis_guineensis))	Bactris_major)))	((Prestoea_acuminata	(Oenocarpus_bataua	Oenocarpus_minor))	(((Heterospathe_cagayanensis	Dictyosperma_album)	((Kentiopsis_piersoniorum	(Veitchia_spiralis	Burretiokentia_grandiflora))	Hydriastele_microspadix))	Dypsis_decaryi)))	(Orania_palindan	(Sclerosperma_profizianum	Podococcus_barteri)))))	Kingia_australis);
((Nypa_fruticans	((Calamus_caryotoides	(((Pseudophoenix_vinifera	Iriartea_deltoidea)	(Serenoa_repens	Sabal_domingensis))	Chamaedorea_seifrizii))	((Orania_palindan	(Sclerosperma_profizianum	Podococcus_barteri))	((Roystonea_regia	((((Elaeis_oleifera	Elaeis_guineensis)	Bactris_major)	(Reinhardtia_simplex	(Reinhardtia_latisecta	Reinhardtia_paiewonskiana)))	Attalea_speciosa))	(((Oenocarpus_bataua	Oenocarpus_minor)	(((Dictyosperma_album	((Heterospathe_cagayanensis	Hydriastele_microspadix)	((Burretiokentia_grandiflora	Veitchia_spiralis)	Kentiopsis_piersoniorum)))	Dypsis_decaryi)	Prestoea_acuminata))	((Manicaria_saccifera	Leopoldinia_pulchra)	(Geonoma_undata	Pelagodoxa_henryana)))))))	Kingia_australis);
((((Reinhardtia_paiewonskiana	Reinhardtia_simplex)	Reinhardtia_latisecta)	((Attalea_speciosa	(((Pseudophoenix_vinifera	(((Nypa_fruticans	(Iriartea_deltoidea	Chamaedorea_seifrizii))	Calamus_caryotoides)	(Serenoa_repens	Sabal_domingensis)))	((Orania_palindan	(Sclerosperma_profizianum	Podococcus_barteri))	((Prestoea_acuminata	(Oenocarpus_bataua	Oenocarpus_minor))	(((Heterospathe_cagayanensis	(Hydriastele_microspadix	Dictyosperma_album))	((Burretiokentia_grandiflora	Veitchia_spiralis)	Kentiopsis_piersoniorum))	Dypsis_decaryi))))	(Roystonea_regia	(Manicaria_saccifera	(Leopoldinia_pulchra	(Geonoma_undata	Pelagodoxa_henryana))))))	((Elaeis_oleifera	Elaeis_guineensis)	Bactris_major)))	Kingia_australis);
((Pseudophoenix_vinifera	(((((Serenoa_repens	Iriartea_deltoidea)	Chamaedorea_seifrizii)	Sabal_domingensis)	(Nypa_fruticans	(((Orania_palindan	(Sclerosperma_profizianum	Podococcus_barteri))	((Oenocarpus_bataua	Oenocarpus_minor)	(((((Heterospathe_cagayanensis	Hydriastele_microspadix)	((Burretiokentia_grandiflora	Veitchia_spiralis)	Kentiopsis_piersoniorum))	Dictyosperma_album)	Dypsis_decaryi)	Prestoea_acuminata)))	((Roystonea_regia	(Manicaria_saccifera	(Leopoldinia_pulchra	(Geonoma_undata	Pelagodoxa_henryana))))	((((Elaeis_oleifera	Elaeis_guineensis)	Bactris_major)	((Reinhardtia_paiewonskiana	Reinhardtia_simplex)	Reinhardtia_latisecta))	Attalea_speciosa)))))	Calamus_caryotoides))	Kingia_australis);
((Nypa_fruticans	((((Pseudophoenix_vinifera	(Iriartea_deltoidea	(Serenoa_repens	Sabal_domingensis)))	Calamus_caryotoides)	Chamaedorea_seifrizii)	((Orania_palindan	(Sclerosperma_profizianum	Podococcus_barteri))	((((Reinhardtia_simplex	(Reinhardtia_latisecta	Reinhardtia_paiewonskiana))	(Attalea_speciosa	((Elaeis_oleifera	Elaeis_guineensis)	Bactris_major)))	Roystonea_regia)	(((Prestoea_acuminata	(Oenocarpus_bataua	Oenocarpus_minor))	((((Burretiokentia_grandiflora	Veitchia_spiralis)	Kentiopsis_piersoniorum)	(Dictyosperma_album	(Heterospathe_cagayanensis	Hydriastele_microspadix)))	Dypsis_decaryi))	(Leopoldinia_pulchra	((Geonoma_undata	Pelagodoxa_henryana)	Manicaria_saccifera)))))))	Kingia_australis);
((Nypa_fruticans	((Attalea_speciosa	(((Reinhardtia_simplex	(Reinhardtia_latisecta	Reinhardtia_paiewonskiana))	(Elaeis_oleifera	Elaeis_guineensis))	Bactris_major))	((Orania_palindan	(Sclerosperma_profizianum	Podococcus_barteri))	((((Serenoa_repens	Sabal_domingensis)	((Iriartea_deltoidea	Chamaedorea_seifrizii)	(Pseudophoenix_vinifera	Calamus_caryotoides)))	Roystonea_regia)	(((Prestoea_acuminata	(Oenocarpus_bataua	Oenocarpus_minor))	((((Burretiokentia_grandiflora	Veitchia_spiralis)	Kentiopsis_piersoniorum)	((Dictyosperma_album	Hydriastele_microspadix)	Heterospathe_cagayanensis))	Dypsis_decaryi))	(Leopoldinia_pulchra	((Geonoma_undata	Pelagodoxa_henryana)	Manicaria_saccifera)))))))	Kingia_australis);
((Nypa_fruticans	((((Chamaedorea_seifrizii	Iriartea_deltoidea)	Pseudophoenix_vinifera)	(Calamus_caryotoides	(Serenoa_repens	Sabal_domingensis)))	(Roystonea_regia	((((Manicaria_saccifera	Geonoma_undata)	Leopoldinia_pulchra)	Pelagodoxa_henryana)	((Orania_palindan	(Sclerosperma_profizianum	Podococcus_barteri))	(((Prestoea_acuminata	(Oenocarpus_bataua	Oenocarpus_minor))	((Dictyosperma_album	(Heterospathe_cagayanensis	(Hydriastele_microspadix	((Burretiokentia_grandiflora	Veitchia_spiralis)	Kentiopsis_piersoniorum))))	Dypsis_decaryi))	(Attalea_speciosa	((Reinhardtia_simplex	(Reinhardtia_latisecta	Reinhardtia_paiewonskiana))	((Elaeis_oleifera	Elaeis_guineensis)	Bactris_major)))))))))	Kingia_australis);
((Nypa_fruticans	((((Chamaedorea_seifrizii	Iriartea_deltoidea)	Pseudophoenix_vinifera)	(Calamus_caryotoides	(Serenoa_repens	Sabal_domingensis)))	((Orania_palindan	(Sclerosperma_profizianum	Podococcus_barteri))	((((Oenocarpus_bataua	Oenocarpus_minor)	Prestoea_acuminata)	(Dictyosperma_album	((((Burretiokentia_grandiflora	Veitchia_spiralis)	Kentiopsis_piersoniorum)	Dypsis_decaryi)	(Hydriastele_microspadix	Heterospathe_cagayanensis))))	((Roystonea_regia	((Leopoldinia_pulchra	Pelagodoxa_henryana)	(Geonoma_undata	Manicaria_saccifera)))	(Attalea_speciosa	((Reinhardtia_simplex	(Reinhardtia_latisecta	Reinhardtia_paiewonskiana))	((Elaeis_oleifera	Elaeis_guineensis)	Bactris_major))))))))	Kingia_australis);
((Nypa_fruticans	((Calamus_caryotoides	Chamaedorea_seifrizii)	((Iriartea_deltoidea	(Pseudophoenix_vinifera	(Serenoa_repens	Sabal_domingensis)))	((Orania_palindan	(Sclerosperma_profizianum	Podococcus_barteri))	(((((Oenocarpus_bataua	Oenocarpus_minor)	Prestoea_acuminata)	((Dictyosperma_album	((Hydriastele_microspadix	((Burretiokentia_grandiflora	Veitchia_spiralis)	Kentiopsis_piersoniorum))	Heterospathe_cagayanensis))	Dypsis_decaryi))	((Geonoma_undata	Pelagodoxa_henryana)	(Manicaria_saccifera	Leopoldinia_pulchra)))	((Attalea_speciosa	((Reinhardtia_simplex	(Reinhardtia_latisecta	Reinhardtia_paiewonskiana))	((Elaeis_oleifera	Elaeis_guineensis)	Bactris_major)))	Roystonea_regia))))))	Kingia_australis);
((Nypa_fruticans	(Calamus_caryotoides	((Iriartea_deltoidea	(Pseudophoenix_vinifera	(Serenoa_repens	Sabal_domingensis)))	(Chamaedorea_seifrizii	((Roystonea_regia	((((Hydriastele_microspadix	Dictyosperma_album)	((((Burretiokentia_grandiflora	Veitchia_spiralis)	Kentiopsis_piersoniorum)	Dypsis_decaryi)	Heterospathe_cagayanensis))	((Pelagodoxa_henryana	(Geonoma_undata	Manicaria_saccifera))	((Oenocarpus_bataua	Oenocarpus_minor)	Prestoea_acuminata)))	((Orania_palindan	(Sclerosperma_profizianum	Podococcus_barteri))	((Reinhardtia_simplex	(Reinhardtia_latisecta	Reinhardtia_paiewonskiana))	(Attalea_speciosa	(Bactris_major	(Elaeis_oleifera	Elaeis_guineensis)))))))	Leopoldinia_pulchra)))))	Kingia_australis);
((Nypa_fruticans	(((Chamaedorea_seifrizii	Iriartea_deltoidea)	((Calamus_caryotoides	Pseudophoenix_vinifera)	(Serenoa_repens	Sabal_domingensis)))	((Orania_palindan	(Sclerosperma_profizianum	Podococcus_barteri))	((((Attalea_speciosa	((Bactris_major	(Elaeis_oleifera	Elaeis_guineensis))	(Reinhardtia_simplex	(Reinhardtia_latisecta	Reinhardtia_paiewonskiana))))	((Pelagodoxa_henryana	Geonoma_undata)	(Roystonea_regia	Manicaria_saccifera)))	Leopoldinia_pulchra)	(((Oenocarpus_bataua	Oenocarpus_minor)	Prestoea_acuminata)	(((Hydriastele_microspadix	((Kentiopsis_piersoniorum	Veitchia_spiralis)	Burretiokentia_grandiflora))	(Heterospathe_cagayanensis	Dictyosperma_album))	Dypsis_decaryi))))))	Kingia_australis);
((Roystonea_regia	((((Nypa_fruticans	(Attalea_speciosa	((Bactris_major	(Elaeis_guineensis	Elaeis_oleifera))	(Reinhardtia_latisecta	(Reinhardtia_simplex	Reinhardtia_paiewonskiana)))))	(((((Heterospathe_cagayanensis	Hydriastele_microspadix)	((Dictyosperma_album	(Burretiokentia_grandiflora	Kentiopsis_piersoniorum))	Veitchia_spiralis))	Dypsis_decaryi)	(Prestoea_acuminata	(Oenocarpus_minor	Oenocarpus_bataua)))	(((Serenoa_repens	Sabal_domingensis)	(((Pseudophoenix_vinifera	Chamaedorea_seifrizii)	Iriartea_deltoidea)	Calamus_caryotoides))	(Orania_palindan	(Sclerosperma_profizianum	Podococcus_barteri)))))	((Leopoldinia_pulchra	Manicaria_saccifera)	Geonoma_undata))	Pelagodoxa_henryana))	Kingia_australis);
((Nypa_fruticans	((((Pseudophoenix_vinifera	Chamaedorea_seifrizii)	Iriartea_deltoidea)	(Calamus_caryotoides	(Serenoa_repens	Sabal_domingensis)))	((Orania_palindan	(Sclerosperma_profizianum	Podococcus_barteri))	(((Roystonea_regia	(Leopoldinia_pulchra	(Manicaria_saccifera	(Pelagodoxa_henryana	Geonoma_undata))))	(Attalea_speciosa	((Bactris_major	(Elaeis_guineensis	Elaeis_oleifera))	(Reinhardtia_simplex	(Reinhardtia_paiewonskiana	Reinhardtia_latisecta)))))	((Dictyosperma_album	(Hydriastele_microspadix	((((Burretiokentia_grandiflora	Veitchia_spiralis)	Kentiopsis_piersoniorum)	Dypsis_decaryi)	Heterospathe_cagayanensis)))	((Oenocarpus_bataua	Oenocarpus_minor)	Prestoea_acuminata))))))	Kingia_australis);
((Nypa_fruticans	(Calamus_caryotoides	(Leopoldinia_pulchra	(((Chamaedorea_seifrizii	Iriartea_deltoidea)	(Pseudophoenix_vinifera	(Serenoa_repens	Sabal_domingensis)))	((((Roystonea_regia	((Manicaria_saccifera	Geonoma_undata)	Pelagodoxa_henryana))	(Attalea_speciosa	((Bactris_major	(Elaeis_guineensis	Elaeis_oleifera))	(Reinhardtia_simplex	(Reinhardtia_paiewonskiana	Reinhardtia_latisecta)))))	(Orania_palindan	(Sclerosperma_profizianum	Podococcus_barteri)))	(((Dictyosperma_album	(Heterospathe_cagayanensis	(Hydriastele_microspadix	((Veitchia_spiralis	Burretiokentia_grandiflora)	Kentiopsis_piersoniorum))))	Dypsis_decaryi)	((Oenocarpus_bataua	Oenocarpus_minor)	Prestoea_acuminata)))))))	Kingia_australis);
((Pseudophoenix_vinifera	(((Serenoa_repens	Sabal_domingensis)	((Chamaedorea_seifrizii	(((Roystonea_regia	(Manicaria_saccifera	(Leopoldinia_pulchra	(Geonoma_undata	Pelagodoxa_henryana))))	(((Dictyosperma_album	((Dypsis_decaryi	(Hydriastele_microspadix	((Veitchia_spiralis	Burretiokentia_grandiflora)	Kentiopsis_piersoniorum)))	Heterospathe_cagayanensis))	((Oenocarpus_bataua	Oenocarpus_minor)	Prestoea_acuminata))	((Bactris_major	(Elaeis_guineensis	Elaeis_oleifera))	((Reinhardtia_latisecta	(Reinhardtia_simplex	Reinhardtia_paiewonskiana))	Attalea_speciosa))))	(Orania_palindan	(Sclerosperma_profizianum	Podococcus_barteri))))	(Calamus_caryotoides	Nypa_fruticans)))	Iriartea_deltoidea))	Kingia_australis);
((Pseudophoenix_vinifera	(Calamus_caryotoides	(((Chamaedorea_seifrizii	(Iriartea_deltoidea	Nypa_fruticans))	((((Hydriastele_microspadix	((Kentiopsis_piersoniorum	Dictyosperma_album)	(Dypsis_decaryi	(Heterospathe_cagayanensis	(Veitchia_spiralis	Burretiokentia_grandiflora)))))	((Oenocarpus_bataua	Oenocarpus_minor)	Prestoea_acuminata))	((Attalea_speciosa	((Bactris_major	(Elaeis_guineensis	Elaeis_oleifera))	(Reinhardtia_latisecta	(Reinhardtia_simplex	Reinhardtia_paiewonskiana))))	((Pelagodoxa_henryana	Roystonea_regia)	((Leopoldinia_pulchra	Manicaria_saccifera)	Geonoma_undata))))	(Orania_palindan	(Sclerosperma_profizianum	Podococcus_barteri))))	(Serenoa_repens	Sabal_domingensis))))	Kingia_australis);
(((Serenoa_repens	Sabal_domingensis)	(((Nypa_fruticans	(Chamaedorea_seifrizii	Calamus_caryotoides))	((((Oenocarpus_bataua	Oenocarpus_minor)	(Prestoea_acuminata	(((Hydriastele_microspadix	(Kentiopsis_piersoniorum	(Veitchia_spiralis	Burretiokentia_grandiflora)))	(Dictyosperma_album	Heterospathe_cagayanensis))	Dypsis_decaryi)))	(((Reinhardtia_simplex	(Reinhardtia_paiewonskiana	Reinhardtia_latisecta))	(Attalea_speciosa	(Bactris_major	(Elaeis_guineensis	Elaeis_oleifera))))	((Pelagodoxa_henryana	Roystonea_regia)	(Leopoldinia_pulchra	(Manicaria_saccifera	Geonoma_undata)))))	(Orania_palindan	(Sclerosperma_profizianum	Podococcus_barteri))))	(Pseudophoenix_vinifera	Iriartea_deltoidea)))	Kingia_australis);
((Burretiokentia_grandiflora	((((Heterospathe_cagayanensis	Hydriastele_microspadix)	(Dictyosperma_album	(Dypsis_decaryi	(((Oenocarpus_bataua	Oenocarpus_minor)	Prestoea_acuminata)	(((Attalea_speciosa	((Bactris_major	(Elaeis_guineensis	Elaeis_oleifera))	(Reinhardtia_simplex	(Reinhardtia_paiewonskiana	Reinhardtia_latisecta))))	(Roystonea_regia	(Manicaria_saccifera	(Leopoldinia_pulchra	(Geonoma_undata	Pelagodoxa_henryana)))))	((Orania_palindan	(Sclerosperma_profizianum	Podococcus_barteri))	(((Calamus_caryotoides	((Pseudophoenix_vinifera	Iriartea_deltoidea)	(Serenoa_repens	Sabal_domingensis)))	Nypa_fruticans)	Chamaedorea_seifrizii)))))))	Kentiopsis_piersoniorum)	Veitchia_spiralis))	Kingia_australis);
((Nypa_fruticans	(Roystonea_regia	((((Leopoldinia_pulchra	Geonoma_undata)	Manicaria_saccifera)	Pelagodoxa_henryana)	((((Pseudophoenix_vinifera	((Serenoa_repens	Chamaedorea_seifrizii)	Iriartea_deltoidea))	(Sabal_domingensis	Calamus_caryotoides))	((((Hydriastele_microspadix	((Dypsis_decaryi	(Kentiopsis_piersoniorum	(Veitchia_spiralis	Burretiokentia_grandiflora)))	Heterospathe_cagayanensis))	Dictyosperma_album)	((Oenocarpus_bataua	Oenocarpus_minor)	Prestoea_acuminata))	(Orania_palindan	(Sclerosperma_profizianum	Podococcus_barteri))))	(Attalea_speciosa	((Bactris_major	(Elaeis_guineensis	Elaeis_oleifera))	(Reinhardtia_simplex	(Reinhardtia_paiewonskiana	Reinhardtia_latisecta))))))))	Kingia_australis);
((Nypa_fruticans	(Iriartea_deltoidea	(((((((((Kentiopsis_piersoniorum	(Veitchia_spiralis	Burretiokentia_grandiflora))	(Dypsis_decaryi	Hydriastele_microspadix))	Heterospathe_cagayanensis)	Dictyosperma_album)	(Oenocarpus_minor	(Prestoea_acuminata	Oenocarpus_bataua)))	(Orania_palindan	(Sclerosperma_profizianum	Podococcus_barteri)))	((Attalea_speciosa	((Bactris_major	(Elaeis_guineensis	Elaeis_oleifera))	(Reinhardtia_latisecta	(Reinhardtia_simplex	Reinhardtia_paiewonskiana))))	(((Leopoldinia_pulchra	Geonoma_undata)	Manicaria_saccifera)	(Roystonea_regia	Pelagodoxa_henryana))))	Chamaedorea_seifrizii)	(((Serenoa_repens	Sabal_domingensis)	Calamus_caryotoides)	Pseudophoenix_vinifera))))	Kingia_australis);
((Nypa_fruticans	(((Orania_palindan	(Sclerosperma_profizianum	Podococcus_barteri))	((((Prestoea_acuminata	Leopoldinia_pulchra)	((Roystonea_regia	(Pelagodoxa_henryana	Geonoma_undata))	(Attalea_speciosa	((Bactris_major	(Elaeis_guineensis	Elaeis_oleifera))	(Reinhardtia_simplex	(Reinhardtia_paiewonskiana	Reinhardtia_latisecta))))))	Manicaria_saccifera)	((((((Kentiopsis_piersoniorum	(Veitchia_spiralis	Burretiokentia_grandiflora))	Hydriastele_microspadix)	Heterospathe_cagayanensis)	Dictyosperma_album)	Dypsis_decaryi)	(Oenocarpus_minor	Oenocarpus_bataua))))	((Pseudophoenix_vinifera	(Iriartea_deltoidea	Chamaedorea_seifrizii))	((Serenoa_repens	Sabal_domingensis)	Calamus_caryotoides))))	Kingia_australis);
((Nypa_fruticans	(Roystonea_regia	(((((Reinhardtia_simplex	(Reinhardtia_paiewonskiana	Reinhardtia_latisecta))	((Elaeis_guineensis	Elaeis_oleifera)	Bactris_major))	Attalea_speciosa)	((Leopoldinia_pulchra	(Geonoma_undata	Pelagodoxa_henryana))	Manicaria_saccifera))	((((((((Burretiokentia_grandiflora	Veitchia_spiralis)	Kentiopsis_piersoniorum)	Hydriastele_microspadix)	(Dictyosperma_album	Heterospathe_cagayanensis))	Dypsis_decaryi)	(Prestoea_acuminata	(Oenocarpus_bataua	Oenocarpus_minor)))	((((Serenoa_repens	Sabal_domingensis)	(Iriartea_deltoidea	Pseudophoenix_vinifera))	Calamus_caryotoides)	Chamaedorea_seifrizii))	(Orania_palindan	(Podococcus_barteri	Sclerosperma_profizianum))))))	Kingia_australis);
((Calamus_caryotoides	(Serenoa_repens	((((Iriartea_deltoidea	Chamaedorea_seifrizii)	((((Orania_palindan	(Podococcus_barteri	Sclerosperma_profizianum))	((Oenocarpus_bataua	Oenocarpus_minor)	((((((Burretiokentia_grandiflora	Veitchia_spiralis)	Kentiopsis_piersoniorum)	Hydriastele_microspadix)	(Dictyosperma_album	Heterospathe_cagayanensis))	Dypsis_decaryi)	Prestoea_acuminata)))	((((Reinhardtia_latisecta	(Reinhardtia_simplex	Reinhardtia_paiewonskiana))	((Elaeis_guineensis	Elaeis_oleifera)	Bactris_major))	Attalea_speciosa)	(Roystonea_regia	((Leopoldinia_pulchra	(Geonoma_undata	Pelagodoxa_henryana))	Manicaria_saccifera))))	Nypa_fruticans))	Sabal_domingensis)	Pseudophoenix_vinifera)))	Kingia_australis);
((Nypa_fruticans	((((Serenoa_repens	Sabal_domingensis)	(Iriartea_deltoidea	Pseudophoenix_vinifera))	(Chamaedorea_seifrizii	((Orania_palindan	(Podococcus_barteri	Sclerosperma_profizianum))	(((Prestoea_acuminata	(Oenocarpus_bataua	Oenocarpus_minor))	(Dictyosperma_album	(Heterospathe_cagayanensis	(Dypsis_decaryi	(((Burretiokentia_grandiflora	Veitchia_spiralis)	Kentiopsis_piersoniorum)	Hydriastele_microspadix)))))	(((Leopoldinia_pulchra	((Geonoma_undata	Pelagodoxa_henryana)	Manicaria_saccifera))	Roystonea_regia)	((Reinhardtia_simplex	(Reinhardtia_paiewonskiana	Reinhardtia_latisecta))	(((Elaeis_guineensis	Elaeis_oleifera)	Bactris_major)	Attalea_speciosa)))))))	Calamus_caryotoides))	Kingia_australis);
((Calamus_caryotoides	(Pseudophoenix_vinifera	(((Serenoa_repens	Sabal_domingensis)	(Chamaedorea_seifrizii	Iriartea_deltoidea))	((Nypa_fruticans	(Orania_palindan	(Podococcus_barteri	Sclerosperma_profizianum)))	(((Prestoea_acuminata	(Oenocarpus_bataua	Oenocarpus_minor))	(Dictyosperma_album	(Heterospathe_cagayanensis	(Dypsis_decaryi	(Veitchia_spiralis	((Kentiopsis_piersoniorum	Hydriastele_microspadix)	Burretiokentia_grandiflora))))))	(((Leopoldinia_pulchra	((Geonoma_undata	Pelagodoxa_henryana)	Manicaria_saccifera))	Roystonea_regia)	(Attalea_speciosa	((Reinhardtia_simplex	(Reinhardtia_paiewonskiana	Reinhardtia_latisecta))	((Elaeis_guineensis	Elaeis_oleifera)	Bactris_major)))))))))	Kingia_australis);
((Calamus_caryotoides	(Nypa_fruticans	(((((Manicaria_saccifera	(Geonoma_undata	Pelagodoxa_henryana))	Roystonea_regia)	((Attalea_speciosa	((Reinhardtia_simplex	(Reinhardtia_paiewonskiana	Reinhardtia_latisecta))	((Elaeis_guineensis	Elaeis_oleifera)	Bactris_major)))	(((Oenocarpus_bataua	Oenocarpus_minor)	((((((Veitchia_spiralis	(Kentiopsis_piersoniorum	Burretiokentia_grandiflora))	Hydriastele_microspadix)	Heterospathe_cagayanensis)	Dictyosperma_album)	Dypsis_decaryi)	Prestoea_acuminata))	(Orania_palindan	(Podococcus_barteri	Sclerosperma_profizianum)))))	(Sabal_domingensis	((Serenoa_repens	Pseudophoenix_vinifera)	(Chamaedorea_seifrizii	Iriartea_deltoidea))))	Leopoldinia_pulchra)))	Kingia_australis);
((Pseudophoenix_vinifera	((Chamaedorea_seifrizii	Iriartea_deltoidea)	((Calamus_caryotoides	(Nypa_fruticans	(((Prestoea_acuminata	(Oenocarpus_bataua	Oenocarpus_minor))	(((Kentiopsis_piersoniorum	(Burretiokentia_grandiflora	Veitchia_spiralis))	((Heterospathe_cagayanensis	Hydriastele_microspadix)	Dictyosperma_album))	Dypsis_decaryi))	((Orania_palindan	(Podococcus_barteri	Sclerosperma_profizianum))	(((Manicaria_saccifera	(Leopoldinia_pulchra	(Geonoma_undata	Pelagodoxa_henryana)))	Roystonea_regia)	(Attalea_speciosa	((Reinhardtia_simplex	(Reinhardtia_paiewonskiana	Reinhardtia_latisecta))	((Elaeis_guineensis	Elaeis_oleifera)	Bactris_major))))))))	(Serenoa_repens	Sabal_domingensis))))	Kingia_australis);
((Burretiokentia_grandiflora	(Veitchia_spiralis	((((Heterospathe_cagayanensis	Hydriastele_microspadix)	Dictyosperma_album)	(Dypsis_decaryi	((((Orania_palindan	(Podococcus_barteri	Sclerosperma_profizianum))	((((Serenoa_repens	Sabal_domingensis)	((Calamus_caryotoides	Chamaedorea_seifrizii)	Iriartea_deltoidea))	Pseudophoenix_vinifera)	Nypa_fruticans))	(((Manicaria_saccifera	(Leopoldinia_pulchra	(Geonoma_undata	Pelagodoxa_henryana)))	Roystonea_regia)	((Reinhardtia_latisecta	(Reinhardtia_simplex	Reinhardtia_paiewonskiana))	(((Elaeis_guineensis	Elaeis_oleifera)	Bactris_major)	Attalea_speciosa))))	(Prestoea_acuminata	(Oenocarpus_bataua	Oenocarpus_minor)))))	Kentiopsis_piersoniorum)))	Kingia_australis);
((Pseudophoenix_vinifera	((Sabal_domingensis	((Chamaedorea_seifrizii	((Roystonea_regia	((Attalea_speciosa	((Reinhardtia_simplex	(Reinhardtia_paiewonskiana	Reinhardtia_latisecta))	((Elaeis_guineensis	Elaeis_oleifera)	Bactris_major)))	(((Prestoea_acuminata	(Oenocarpus_bataua	Oenocarpus_minor))	(((((Burretiokentia_grandiflora	Kentiopsis_piersoniorum)	Veitchia_spiralis)	Hydriastele_microspadix)	(Dictyosperma_album	Heterospathe_cagayanensis))	Dypsis_decaryi))	(Manicaria_saccifera	(Leopoldinia_pulchra	(Geonoma_undata	Pelagodoxa_henryana))))))	(Orania_palindan	(Podococcus_barteri	Sclerosperma_profizianum))))	(Nypa_fruticans	Iriartea_deltoidea)))	(Serenoa_repens	Calamus_caryotoides)))	Kingia_australis);
((Pseudophoenix_vinifera	(((Iriartea_deltoidea	Chamaedorea_seifrizii)	(Sabal_domingensis	(Nypa_fruticans	(((Roystonea_regia	((Manicaria_saccifera	(Geonoma_undata	Pelagodoxa_henryana))	Leopoldinia_pulchra))	(((Reinhardtia_simplex	(Reinhardtia_paiewonskiana	Reinhardtia_latisecta))	(((Elaeis_guineensis	Elaeis_oleifera)	Bactris_major)	Attalea_speciosa))	((Prestoea_acuminata	(Oenocarpus_bataua	Oenocarpus_minor))	((((Kentiopsis_piersoniorum	(Veitchia_spiralis	Burretiokentia_grandiflora))	(Heterospathe_cagayanensis	Hydriastele_microspadix))	Dictyosperma_album)	Dypsis_decaryi))))	(Orania_palindan	(Podococcus_barteri	Sclerosperma_profizianum))))))	(Serenoa_repens	Calamus_caryotoides)))	Kingia_australis);
((Calamus_caryotoides	((Pseudophoenix_vinifera	(Sabal_domingensis	((((Orania_palindan	(Podococcus_barteri	Sclerosperma_profizianum))	((Oenocarpus_bataua	Oenocarpus_minor)	((((Heterospathe_cagayanensis	(Hydriastele_microspadix	((Kentiopsis_piersoniorum	Veitchia_spiralis)	Burretiokentia_grandiflora)))	Dictyosperma_album)	Dypsis_decaryi)	Prestoea_acuminata)))	(((Pelagodoxa_henryana	Roystonea_regia)	((Nypa_fruticans	Manicaria_saccifera)	(Geonoma_undata	Leopoldinia_pulchra)))	(Attalea_speciosa	((Reinhardtia_simplex	(Reinhardtia_paiewonskiana	Reinhardtia_latisecta))	((Elaeis_guineensis	Elaeis_oleifera)	Bactris_major)))))	(Iriartea_deltoidea	Chamaedorea_seifrizii))))	Serenoa_repens))	Kingia_australis);
((Calamus_caryotoides	(((Chamaedorea_seifrizii	((Orania_palindan	(Podococcus_barteri	Sclerosperma_profizianum))	(((Roystonea_regia	((Leopoldinia_pulchra	Manicaria_saccifera)	(Geonoma_undata	Pelagodoxa_henryana)))	(Attalea_speciosa	((Bactris_major	(Elaeis_oleifera	Elaeis_guineensis))	(Reinhardtia_latisecta	(Reinhardtia_paiewonskiana	Reinhardtia_simplex)))))	(((Hydriastele_microspadix	(Heterospathe_cagayanensis	((Kentiopsis_piersoniorum	(Veitchia_spiralis	Burretiokentia_grandiflora))	Dypsis_decaryi)))	Dictyosperma_album)	((Oenocarpus_minor	Oenocarpus_bataua)	Prestoea_acuminata)))))	(Pseudophoenix_vinifera	(Iriartea_deltoidea	(Serenoa_repens	Sabal_domingensis))))	Nypa_fruticans))	Kingia_australis);
(((((((Leopoldinia_pulchra	Manicaria_saccifera)	(Geonoma_undata	Pelagodoxa_henryana))	((Reinhardtia_simplex	(Reinhardtia_latisecta	Reinhardtia_paiewonskiana))	(Attalea_speciosa	(Bactris_major	(Elaeis_oleifera	Elaeis_guineensis)))))	((Roystonea_regia	(((((Hydriastele_microspadix	(Kentiopsis_piersoniorum	(Veitchia_spiralis	Burretiokentia_grandiflora)))	Heterospathe_cagayanensis)	Dictyosperma_album)	Dypsis_decaryi)	((Oenocarpus_minor	Oenocarpus_bataua)	Prestoea_acuminata)))	(Orania_palindan	(Podococcus_barteri	Sclerosperma_profizianum))))	(Pseudophoenix_vinifera	(((Chamaedorea_seifrizii	Calamus_caryotoides)	Iriartea_deltoidea)	(Serenoa_repens	Sabal_domingensis))))	Nypa_fruticans)	Kingia_australis);
((((Roystonea_regia	(Pelagodoxa_henryana	((Leopoldinia_pulchra	Geonoma_undata)	Manicaria_saccifera)))	(Attalea_speciosa	((Bactris_major	(Elaeis_oleifera	Elaeis_guineensis))	(Reinhardtia_simplex	(Reinhardtia_latisecta	Reinhardtia_paiewonskiana)))))	(((((Kentiopsis_piersoniorum	(Veitchia_spiralis	Burretiokentia_grandiflora))	(Heterospathe_cagayanensis	(Hydriastele_microspadix	Dictyosperma_album)))	Dypsis_decaryi)	((Oenocarpus_minor	Oenocarpus_bataua)	Prestoea_acuminata))	((((Chamaedorea_seifrizii	Iriartea_deltoidea)	(((Pseudophoenix_vinifera	Serenoa_repens)	Calamus_caryotoides)	Sabal_domingensis))	Nypa_fruticans)	(Orania_palindan	(Podococcus_barteri	Sclerosperma_profizianum)))))	Kingia_australis);
((Nypa_fruticans	(((((Serenoa_repens	Sabal_domingensis)	Pseudophoenix_vinifera)	Iriartea_deltoidea)	((Orania_palindan	(Podococcus_barteri	Sclerosperma_profizianum))	(((Roystonea_regia	((Leopoldinia_pulchra	(Pelagodoxa_henryana	Geonoma_undata))	Manicaria_saccifera))	(Attalea_speciosa	((Bactris_major	(Elaeis_oleifera	Elaeis_guineensis))	(Reinhardtia_simplex	(Reinhardtia_latisecta	Reinhardtia_paiewonskiana)))))	(((Heterospathe_cagayanensis	(Dictyosperma_album	(Hydriastele_microspadix	(Kentiopsis_piersoniorum	(Veitchia_spiralis	Burretiokentia_grandiflora)))))	Dypsis_decaryi)	((Oenocarpus_minor	Oenocarpus_bataua)	Prestoea_acuminata)))))	(Chamaedorea_seifrizii	Calamus_caryotoides)))	Kingia_australis);
((Pseudophoenix_vinifera	((Serenoa_repens	Calamus_caryotoides)	(Sabal_domingensis	((Iriartea_deltoidea	Nypa_fruticans)	(Chamaedorea_seifrizii	((Orania_palindan	(Podococcus_barteri	Sclerosperma_profizianum))	(((Roystonea_regia	((Leopoldinia_pulchra	(Pelagodoxa_henryana	Geonoma_undata))	Manicaria_saccifera))	(Attalea_speciosa	((Bactris_major	(Elaeis_oleifera	Elaeis_guineensis))	(Reinhardtia_simplex	(Reinhardtia_latisecta	Reinhardtia_paiewonskiana)))))	(((Hydriastele_microspadix	(Dypsis_decaryi	(Heterospathe_cagayanensis	(Kentiopsis_piersoniorum	(Veitchia_spiralis	Burretiokentia_grandiflora)))))	Dictyosperma_album)	((Oenocarpus_minor	Oenocarpus_bataua)	Prestoea_acuminata)))))))))	Kingia_australis);
((Roystonea_regia	(((Leopoldinia_pulchra	(Geonoma_undata	Manicaria_saccifera))	Pelagodoxa_henryana)	(((Bactris_major	(Elaeis_oleifera	Elaeis_guineensis))	((Reinhardtia_simplex	(Reinhardtia_latisecta	Reinhardtia_paiewonskiana))	Attalea_speciosa))	(((((Hydriastele_microspadix	(Dypsis_decaryi	(Kentiopsis_piersoniorum	(Veitchia_spiralis	Burretiokentia_grandiflora))))	Heterospathe_cagayanensis)	Dictyosperma_album)	((Oenocarpus_minor	Oenocarpus_bataua)	Prestoea_acuminata))	(((Iriartea_deltoidea	(Pseudophoenix_vinifera	(Serenoa_repens	Sabal_domingensis)))	((Chamaedorea_seifrizii	Calamus_caryotoides)	Nypa_fruticans))	(Orania_palindan	(Podococcus_barteri	Sclerosperma_profizianum)))))))	Kingia_australis);
(((((Orania_palindan	(Podococcus_barteri	Sclerosperma_profizianum))	(((((Leopoldinia_pulchra	Manicaria_saccifera)	(Geonoma_undata	Pelagodoxa_henryana))	((((Dypsis_decaryi	((Kentiopsis_piersoniorum	(Veitchia_spiralis	Burretiokentia_grandiflora))	Hydriastele_microspadix))	Heterospathe_cagayanensis)	Dictyosperma_album)	((Oenocarpus_minor	Oenocarpus_bataua)	Prestoea_acuminata)))	Roystonea_regia)	(Attalea_speciosa	((Bactris_major	(Elaeis_oleifera	Elaeis_guineensis))	(Reinhardtia_latisecta	(Reinhardtia_paiewonskiana	Reinhardtia_simplex))))))	((Calamus_caryotoides	(Iriartea_deltoidea	(Pseudophoenix_vinifera	(Serenoa_repens	Sabal_domingensis))))	Chamaedorea_seifrizii))	Nypa_fruticans)	Kingia_australis);
((((((((((Dictyosperma_album	Heterospathe_cagayanensis)	Hydriastele_microspadix)	((Veitchia_spiralis	Burretiokentia_grandiflora)	Kentiopsis_piersoniorum))	Dypsis_decaryi)	((Oenocarpus_bataua	Oenocarpus_minor)	Prestoea_acuminata))	((Attalea_speciosa	((Bactris_major	(Elaeis_oleifera	Elaeis_guineensis))	(Reinhardtia_simplex	(Reinhardtia_latisecta	Reinhardtia_paiewonskiana))))	((Leopoldinia_pulchra	(Geonoma_undata	Manicaria_saccifera))	(Roystonea_regia	Pelagodoxa_henryana))))	(Orania_palindan	(Podococcus_barteri	Sclerosperma_profizianum)))	((Chamaedorea_seifrizii	Iriartea_deltoidea)	((Calamus_caryotoides	Pseudophoenix_vinifera)	(Serenoa_repens	Sabal_domingensis))))	Nypa_fruticans)	Kingia_australis);
((Pseudophoenix_vinifera	(((Nypa_fruticans	(((Oenocarpus_bataua	Oenocarpus_minor)	(Prestoea_acuminata	((Dictyosperma_album	((Hydriastele_microspadix	Heterospathe_cagayanensis)	((Veitchia_spiralis	Burretiokentia_grandiflora)	Kentiopsis_piersoniorum)))	Dypsis_decaryi)))	(((Attalea_speciosa	((Bactris_major	(Elaeis_oleifera	Elaeis_guineensis))	(Reinhardtia_simplex	(Reinhardtia_latisecta	Reinhardtia_paiewonskiana))))	((Manicaria_saccifera	((Pelagodoxa_henryana	Geonoma_undata)	Leopoldinia_pulchra))	Roystonea_regia))	(Orania_palindan	(Podococcus_barteri	Sclerosperma_profizianum)))))	(Calamus_caryotoides	(Serenoa_repens	Sabal_domingensis)))	(Chamaedorea_seifrizii	Iriartea_deltoidea)))	Kingia_australis);
((Nypa_fruticans	(Roystonea_regia	(((((Orania_palindan	(Podococcus_barteri	Sclerosperma_profizianum))	((Prestoea_acuminata	(Oenocarpus_bataua	Oenocarpus_minor))	(Dictyosperma_album	((Dypsis_decaryi	(((Veitchia_spiralis	Burretiokentia_grandiflora)	Kentiopsis_piersoniorum)	Hydriastele_microspadix))	Heterospathe_cagayanensis))))	((Calamus_caryotoides	(Serenoa_repens	Sabal_domingensis))	((Chamaedorea_seifrizii	Iriartea_deltoidea)	Pseudophoenix_vinifera)))	(Attalea_speciosa	((Bactris_major	(Elaeis_oleifera	Elaeis_guineensis))	(Reinhardtia_simplex	(Reinhardtia_latisecta	Reinhardtia_paiewonskiana)))))	(Manicaria_saccifera	((Pelagodoxa_henryana	Geonoma_undata)	Leopoldinia_pulchra)))))	Kingia_australis);
((Serenoa_repens	((Leopoldinia_pulchra	Calamus_caryotoides)	((Iriartea_deltoidea	((Pseudophoenix_vinifera	Sabal_domingensis)	(Chamaedorea_seifrizii	(((Sclerosperma_profizianum	Podococcus_barteri)	Orania_palindan)	((((Roystonea_regia	Pelagodoxa_henryana)	(Manicaria_saccifera	Geonoma_undata))	(Attalea_speciosa	((Elaeis_guineensis	Elaeis_oleifera)	(Bactris_major	(Reinhardtia_simplex	(Reinhardtia_latisecta	Reinhardtia_paiewonskiana))))))	((Prestoea_acuminata	(Oenocarpus_bataua	Oenocarpus_minor))	((Dictyosperma_album	(Heterospathe_cagayanensis	((Kentiopsis_piersoniorum	(Burretiokentia_grandiflora	Veitchia_spiralis))	Hydriastele_microspadix)))	Dypsis_decaryi)))))))	Nypa_fruticans)))	Kingia_australis);
((Serenoa_repens	((Leopoldinia_pulchra	Calamus_caryotoides)	((Sabal_domingensis	((Nypa_fruticans	(Chamaedorea_seifrizii	(((Sclerosperma_profizianum	Podococcus_barteri)	Orania_palindan)	((((Roystonea_regia	Pelagodoxa_henryana)	(Manicaria_saccifera	Geonoma_undata))	(Attalea_speciosa	((Reinhardtia_latisecta	(Reinhardtia_paiewonskiana	Reinhardtia_simplex))	((Elaeis_guineensis	Elaeis_oleifera)	Bactris_major))))	((Prestoea_acuminata	(Oenocarpus_bataua	Oenocarpus_minor))	((Dictyosperma_album	((Dypsis_decaryi	Heterospathe_cagayanensis)	(Kentiopsis_piersoniorum	(Burretiokentia_grandiflora	Veitchia_spiralis))))	Hydriastele_microspadix))))))	Iriartea_deltoidea))	Pseudophoenix_vinifera)))	Kingia_australis);
((Nypa_fruticans	(((Reinhardtia_simplex	(Reinhardtia_latisecta	Reinhardtia_paiewonskiana))	(((Elaeis_guineensis	Elaeis_oleifera)	Bactris_major)	Attalea_speciosa))	(((((Prestoea_acuminata	(Oenocarpus_bataua	Oenocarpus_minor))	(Dictyosperma_album	(Heterospathe_cagayanensis	((Dypsis_decaryi	Hydriastele_microspadix)	(Kentiopsis_piersoniorum	(Burretiokentia_grandiflora	Veitchia_spiralis))))))	((Sclerosperma_profizianum	Podococcus_barteri)	Orania_palindan))	((Pseudophoenix_vinifera	(Serenoa_repens	Sabal_domingensis))	(Iriartea_deltoidea	(Chamaedorea_seifrizii	Calamus_caryotoides))))	(Roystonea_regia	((Leopoldinia_pulchra	(Pelagodoxa_henryana	Geonoma_undata))	Manicaria_saccifera)))))	Kingia_australis);
((Pseudophoenix_vinifera	((((Nypa_fruticans	(Iriartea_deltoidea	Chamaedorea_seifrizii))	Calamus_caryotoides)	(((Prestoea_acuminata	(Oenocarpus_bataua	Oenocarpus_minor))	((Dictyosperma_album	(Heterospathe_cagayanensis	((Hydriastele_microspadix	Kentiopsis_piersoniorum)	(Burretiokentia_grandiflora	Veitchia_spiralis))))	Dypsis_decaryi))	(((((Reinhardtia_simplex	(Reinhardtia_latisecta	Reinhardtia_paiewonskiana))	((Elaeis_guineensis	Elaeis_oleifera)	Bactris_major))	Attalea_speciosa)	(Roystonea_regia	(((Leopoldinia_pulchra	Geonoma_undata)	Manicaria_saccifera)	Pelagodoxa_henryana)))	((Sclerosperma_profizianum	Podococcus_barteri)	Orania_palindan))))	(Serenoa_repens	Sabal_domingensis)))	Kingia_australis);
((Serenoa_repens	(Sabal_domingensis	((Calamus_caryotoides	(Nypa_fruticans	((((((Elaeis_guineensis	Elaeis_oleifera)	Bactris_major)	(Attalea_speciosa	(Reinhardtia_simplex	(Reinhardtia_latisecta	Reinhardtia_paiewonskiana))))	(Roystonea_regia	((Leopoldinia_pulchra	Manicaria_saccifera)	(Geonoma_undata	Pelagodoxa_henryana))))	((Sclerosperma_profizianum	Podococcus_barteri)	Orania_palindan))	(((Oenocarpus_bataua	Oenocarpus_minor)	Prestoea_acuminata)	(Dictyosperma_album	((Hydriastele_microspadix	Heterospathe_cagayanensis)	((Kentiopsis_piersoniorum	(Burretiokentia_grandiflora	Veitchia_spiralis))	Dypsis_decaryi)))))))	((Iriartea_deltoidea	Chamaedorea_seifrizii)	Pseudophoenix_vinifera))))	Kingia_australis);
((Nypa_fruticans	(Roystonea_regia	((Manicaria_saccifera	(Geonoma_undata	Pelagodoxa_henryana))	(((Leopoldinia_pulchra	(((Iriartea_deltoidea	(Calamus_caryotoides	Chamaedorea_seifrizii))	Pseudophoenix_vinifera)	(Serenoa_repens	Sabal_domingensis)))	((Sclerosperma_profizianum	Podococcus_barteri)	Orania_palindan))	((((Oenocarpus_bataua	Oenocarpus_minor)	Prestoea_acuminata)	(Dictyosperma_album	(Heterospathe_cagayanensis	(((Kentiopsis_piersoniorum	Hydriastele_microspadix)	(Burretiokentia_grandiflora	Veitchia_spiralis))	Dypsis_decaryi))))	((Reinhardtia_latisecta	(Reinhardtia_paiewonskiana	Reinhardtia_simplex))	(((Elaeis_guineensis	Elaeis_oleifera)	Bactris_major)	Attalea_speciosa)))))))	Kingia_australis);
((Nypa_fruticans	((((Sabal_domingensis	Pseudophoenix_vinifera)	(Serenoa_repens	Iriartea_deltoidea))	(Chamaedorea_seifrizii	((((Sclerosperma_profizianum	Podococcus_barteri)	Orania_palindan)	(((Oenocarpus_bataua	Oenocarpus_minor)	Prestoea_acuminata)	(Dictyosperma_album	((((Burretiokentia_grandiflora	Veitchia_spiralis)	Kentiopsis_piersoniorum)	(Heterospathe_cagayanensis	Hydriastele_microspadix))	Dypsis_decaryi))))	((Attalea_speciosa	((Reinhardtia_simplex	(Reinhardtia_latisecta	Reinhardtia_paiewonskiana))	((Elaeis_guineensis	Elaeis_oleifera)	Bactris_major)))	(Roystonea_regia	(Pelagodoxa_henryana	(Leopoldinia_pulchra	(Manicaria_saccifera	Geonoma_undata))))))))	Calamus_caryotoides))	Kingia_australis);
((Pseudophoenix_vinifera	(((((((Sclerosperma_profizianum	Podococcus_barteri)	Orania_palindan)	((((Oenocarpus_bataua	Oenocarpus_minor)	Prestoea_acuminata)	(Dictyosperma_album	(((((Burretiokentia_grandiflora	Veitchia_spiralis)	Kentiopsis_piersoniorum)	Hydriastele_microspadix)	Heterospathe_cagayanensis)	Dypsis_decaryi)))	((Attalea_speciosa	(Bactris_major	((Reinhardtia_simplex	(Reinhardtia_latisecta	Reinhardtia_paiewonskiana))	(Elaeis_guineensis	Elaeis_oleifera))))	(Roystonea_regia	(((Pelagodoxa_henryana	Geonoma_undata)	Manicaria_saccifera)	Leopoldinia_pulchra)))))	(Nypa_fruticans	(Iriartea_deltoidea	Chamaedorea_seifrizii)))	Sabal_domingensis)	Serenoa_repens)	Calamus_caryotoides))	Kingia_australis);
((Calamus_caryotoides	((Pseudophoenix_vinifera	(Iriartea_deltoidea	Chamaedorea_seifrizii))	((Sabal_domingensis	Serenoa_repens)	((((Attalea_speciosa	(Bactris_major	((Reinhardtia_simplex	(Reinhardtia_latisecta	Reinhardtia_paiewonskiana))	(Elaeis_guineensis	Elaeis_oleifera))))	(Roystonea_regia	(Manicaria_saccifera	(Leopoldinia_pulchra	(Pelagodoxa_henryana	Geonoma_undata)))))	(((Sclerosperma_profizianum	Podococcus_barteri)	Orania_palindan)	(((Oenocarpus_bataua	Oenocarpus_minor)	Prestoea_acuminata)	(Dictyosperma_album	(((Veitchia_spiralis	(Kentiopsis_piersoniorum	Burretiokentia_grandiflora))	(Heterospathe_cagayanensis	Dypsis_decaryi))	Hydriastele_microspadix)))))	Nypa_fruticans))))	Kingia_australis);
((Nypa_fruticans	(((Pseudophoenix_vinifera	(Iriartea_deltoidea	Chamaedorea_seifrizii))	(Sabal_domingensis	Serenoa_repens))	((((((Oenocarpus_bataua	Oenocarpus_minor)	Prestoea_acuminata)	((Dictyosperma_album	(((Hydriastele_microspadix	(Veitchia_spiralis	Kentiopsis_piersoniorum))	Burretiokentia_grandiflora)	Heterospathe_cagayanensis))	Dypsis_decaryi))	(Leopoldinia_pulchra	((Pelagodoxa_henryana	Geonoma_undata)	Manicaria_saccifera)))	((Attalea_speciosa	((Reinhardtia_simplex	(Reinhardtia_latisecta	Reinhardtia_paiewonskiana))	((Elaeis_guineensis	Elaeis_oleifera)	Bactris_major)))	(Calamus_caryotoides	Roystonea_regia)))	((Sclerosperma_profizianum	Podococcus_barteri)	Orania_palindan))))	Kingia_australis);
((Nypa_fruticans	(Calamus_caryotoides	((Pseudophoenix_vinifera	(Iriartea_deltoidea	Chamaedorea_seifrizii))	((((((Sclerosperma_profizianum	Podococcus_barteri)	Orania_palindan)	(((Dypsis_decaryi	((Hydriastele_microspadix	Dictyosperma_album)	(Heterospathe_cagayanensis	(Kentiopsis_piersoniorum	(Burretiokentia_grandiflora	Veitchia_spiralis)))))	(Prestoea_acuminata	(Oenocarpus_bataua	Oenocarpus_minor)))	((Attalea_speciosa	(((Reinhardtia_latisecta	Reinhardtia_paiewonskiana)	Reinhardtia_simplex)	(Elaeis_oleifera	Elaeis_guineensis)))	Bactris_major)))	(Manicaria_saccifera	(Pelagodoxa_henryana	(Leopoldinia_pulchra	Geonoma_undata))))	Roystonea_regia)	(Serenoa_repens	Sabal_domingensis)))))	Kingia_australis);
((Pseudophoenix_vinifera	((Iriartea_deltoidea	Chamaedorea_seifrizii)	(((((Dypsis_decaryi	((Dictyosperma_album	(Heterospathe_cagayanensis	Hydriastele_microspadix))	(Kentiopsis_piersoniorum	(Burretiokentia_grandiflora	Veitchia_spiralis))))	(Prestoea_acuminata	(Oenocarpus_bataua	Oenocarpus_minor)))	((Sclerosperma_profizianum	Podococcus_barteri)	Orania_palindan))	(((((Reinhardtia_latisecta	Reinhardtia_paiewonskiana)	Reinhardtia_simplex)	(Bactris_major	(Elaeis_oleifera	Elaeis_guineensis)))	Attalea_speciosa)	(((Pelagodoxa_henryana	Geonoma_undata)	((Calamus_caryotoides	Leopoldinia_pulchra)	Manicaria_saccifera))	(Nypa_fruticans	Roystonea_regia))))	(Serenoa_repens	Sabal_domingensis))))	Kingia_australis);
((Nypa_fruticans	((((Elaeis_oleifera	Elaeis_guineensis)	((Reinhardtia_latisecta	Reinhardtia_paiewonskiana)	Reinhardtia_simplex))	(Bactris_major	Attalea_speciosa))	(((Leopoldinia_pulchra	(Manicaria_saccifera	(Pelagodoxa_henryana	Geonoma_undata)))	Roystonea_regia)	(((Dypsis_decaryi	((Kentiopsis_piersoniorum	((Burretiokentia_grandiflora	Veitchia_spiralis)	Heterospathe_cagayanensis))	(Dictyosperma_album	Hydriastele_microspadix)))	(Prestoea_acuminata	(Oenocarpus_bataua	Oenocarpus_minor)))	((Sabal_domingensis	(Pseudophoenix_vinifera	(Iriartea_deltoidea	(Serenoa_repens	(Calamus_caryotoides	Chamaedorea_seifrizii)))))	((Sclerosperma_profizianum	Podococcus_barteri)	Orania_palindan))))))	Kingia_australis);
((Pseudophoenix_vinifera	(Iriartea_deltoidea	((((((Attalea_speciosa	(((Elaeis_oleifera	Elaeis_guineensis)	((Reinhardtia_latisecta	Reinhardtia_paiewonskiana)	Reinhardtia_simplex))	Bactris_major))	Nypa_fruticans)	((Leopoldinia_pulchra	(Manicaria_saccifera	(Pelagodoxa_henryana	Geonoma_undata)))	Roystonea_regia))	((Sclerosperma_profizianum	Podococcus_barteri)	Orania_palindan))	((Chamaedorea_seifrizii	(Dypsis_decaryi	(Dictyosperma_album	((Heterospathe_cagayanensis	Hydriastele_microspadix)	(Kentiopsis_piersoniorum	(Veitchia_spiralis	Burretiokentia_grandiflora))))))	(Prestoea_acuminata	(Oenocarpus_bataua	Oenocarpus_minor))))	(Calamus_caryotoides	(Serenoa_repens	Sabal_domingensis)))))	Kingia_australis);
((Hydriastele_microspadix	(((Veitchia_spiralis	(Burretiokentia_grandiflora	(Kentiopsis_piersoniorum	Dictyosperma_album)))	(((Prestoea_acuminata	(Oenocarpus_bataua	Oenocarpus_minor))	((((Nypa_fruticans	((Serenoa_repens	Sabal_domingensis)	(Pseudophoenix_vinifera	(Chamaedorea_seifrizii	Iriartea_deltoidea))))	((Sclerosperma_profizianum	Podococcus_barteri)	Orania_palindan))	(Attalea_speciosa	(((Reinhardtia_latisecta	Reinhardtia_paiewonskiana)	Reinhardtia_simplex)	(Bactris_major	(Elaeis_oleifera	Elaeis_guineensis)))))	(((Leopoldinia_pulchra	Geonoma_undata)	(Calamus_caryotoides	Manicaria_saccifera))	(Pelagodoxa_henryana	Roystonea_regia))))	Dypsis_decaryi))	Heterospathe_cagayanensis))	Kingia_australis);
(((((((Serenoa_repens	Sabal_domingensis)	(Pseudophoenix_vinifera	(Chamaedorea_seifrizii	Iriartea_deltoidea)))	(Nypa_fruticans	(Leopoldinia_pulchra	Calamus_caryotoides)))	((Sclerosperma_profizianum	Podococcus_barteri)	Orania_palindan))	((((((Hydriastele_microspadix	Heterospathe_cagayanensis)	Dypsis_decaryi)	((Burretiokentia_grandiflora	Veitchia_spiralis)	Kentiopsis_piersoniorum))	Dictyosperma_album)	(Prestoea_acuminata	(Oenocarpus_bataua	Oenocarpus_minor)))	(Attalea_speciosa	((Reinhardtia_latisecta	(Reinhardtia_paiewonskiana	Reinhardtia_simplex))	(Bactris_major	(Elaeis_oleifera	Elaeis_guineensis))))))	(((Geonoma_undata	Pelagodoxa_henryana)	Manicaria_saccifera)	Roystonea_regia))	Kingia_australis);
((Sclerosperma_profizianum	(Podococcus_barteri	(Orania_palindan	(((Roystonea_regia	((Reinhardtia_simplex	(Reinhardtia_latisecta	Reinhardtia_paiewonskiana))	((Bactris_major	(Elaeis_oleifera	Elaeis_guineensis))	Attalea_speciosa)))	(((Geonoma_undata	Pelagodoxa_henryana)	(Manicaria_saccifera	Leopoldinia_pulchra))	((((Hydriastele_microspadix	((Burretiokentia_grandiflora	Veitchia_spiralis)	Kentiopsis_piersoniorum))	(Heterospathe_cagayanensis	Dictyosperma_album))	Dypsis_decaryi)	(Prestoea_acuminata	(Oenocarpus_bataua	Oenocarpus_minor)))))	((((Chamaedorea_seifrizii	Iriartea_deltoidea)	Nypa_fruticans)	(Calamus_caryotoides	(Serenoa_repens	Pseudophoenix_vinifera)))	Sabal_domingensis)))))	Kingia_australis);
((Pseudophoenix_vinifera	((Calamus_caryotoides	Serenoa_repens)	((Sabal_domingensis	(((((Roystonea_regia	Pelagodoxa_henryana)	(Manicaria_saccifera	(Leopoldinia_pulchra	Geonoma_undata)))	(Nypa_fruticans	(Attalea_speciosa	((Reinhardtia_latisecta	(Reinhardtia_paiewonskiana	Reinhardtia_simplex))	(Bactris_major	(Elaeis_oleifera	Elaeis_guineensis))))))	((Sclerosperma_profizianum	Podococcus_barteri)	Orania_palindan))	((Oenocarpus_bataua	Oenocarpus_minor)	((((Hydriastele_microspadix	((Burretiokentia_grandiflora	Veitchia_spiralis)	Kentiopsis_piersoniorum))	(Heterospathe_cagayanensis	Dictyosperma_album))	Dypsis_decaryi)	Prestoea_acuminata))))	(Chamaedorea_seifrizii	Iriartea_deltoidea))))	Kingia_australis);
((Nypa_fruticans	((Chamaedorea_seifrizii	(Calamus_caryotoides	(Serenoa_repens	Pseudophoenix_vinifera)))	(Iriartea_deltoidea	(Sabal_domingensis	(((Sclerosperma_profizianum	Podococcus_barteri)	Orania_palindan)	(((Prestoea_acuminata	(Oenocarpus_bataua	Oenocarpus_minor))	((((Heterospathe_cagayanensis	Hydriastele_microspadix)	((Burretiokentia_grandiflora	Veitchia_spiralis)	Kentiopsis_piersoniorum))	Dictyosperma_album)	Dypsis_decaryi))	((Attalea_speciosa	((Reinhardtia_simplex	(Reinhardtia_latisecta	Reinhardtia_paiewonskiana))	(Bactris_major	(Elaeis_oleifera	Elaeis_guineensis))))	((Manicaria_saccifera	(Leopoldinia_pulchra	(Pelagodoxa_henryana	Geonoma_undata)))	Roystonea_regia))))))))	Kingia_australis);
((Pseudophoenix_vinifera	((Iriartea_deltoidea	Serenoa_repens)	(Sabal_domingensis	(Calamus_caryotoides	(((((Sclerosperma_profizianum	Podococcus_barteri)	Orania_palindan)	(((Prestoea_acuminata	(Oenocarpus_bataua	Oenocarpus_minor))	(((Heterospathe_cagayanensis	((Kentiopsis_piersoniorum	(Burretiokentia_grandiflora	Veitchia_spiralis))	Hydriastele_microspadix))	Dictyosperma_album)	Dypsis_decaryi))	((Attalea_speciosa	((Reinhardtia_latisecta	(Reinhardtia_paiewonskiana	Reinhardtia_simplex))	(Bactris_major	(Elaeis_oleifera	Elaeis_guineensis))))	((Manicaria_saccifera	(Leopoldinia_pulchra	Geonoma_undata))	(Pelagodoxa_henryana	Roystonea_regia)))))	Nypa_fruticans)	Chamaedorea_seifrizii)))))	Kingia_australis);
