# Supplementary material for: Data supporting the nuclear phylogenomics of the palm subfamily Arecoideae (Arecaceae)
Source: Data Brief. 2016 Mar 2;7:532–6. doi: 10.1016/j.dib.2016.02.063 (PMC4796708; doi:10.1016/j.dib.2016.02.063)
Supplement: Supplementary file 5 — Supplementary material [file mmc5.zip › RAxML_bootstrap.Nypa_883.raxml.tre]

((Serenoa_repens	(Manicaria_saccifera	(((Burretiokentia_grandiflora	(Dictyosperma_album	((Iriartea_deltoidea	Hydriastele_microspadix)	(Kentiopsis_piersoniorum	Veitchia_spiralis))))	Heterospathe_cagayanensis)	((((Pseudophoenix_vinifera	(Reinhardtia_simplex	(Reinhardtia_latisecta	Reinhardtia_paiewonskiana)))	(((((Sclerosperma_profizianum	(Chamaedorea_seifrizii	Podococcus_barteri))	Orania_palindan)	(Phoenix_dactylifera	Sabal_domingensis))	(Bactris_major	(Attalea_speciosa	(Elaeis_oleifera	Elaeis_guineensis))))	Roystonea_regia))	(((Oenocarpus_minor	Oenocarpus_bataua)	Prestoea_acuminata)	Pelagodoxa_henryana))	Geonoma_undata))))	Nypa_fruticans);
((Serenoa_repens	(Manicaria_saccifera	(((((Dictyosperma_album	((Orania_palindan	(((Bactris_major	(Attalea_speciosa	(Elaeis_oleifera	Elaeis_guineensis)))	Chamaedorea_seifrizii)	((Phoenix_dactylifera	Sabal_domingensis)	(Podococcus_barteri	(Sclerosperma_profizianum	(Reinhardtia_simplex	(Reinhardtia_latisecta	Reinhardtia_paiewonskiana)))))))	Roystonea_regia))	((Iriartea_deltoidea	Hydriastele_microspadix)	(Kentiopsis_piersoniorum	Veitchia_spiralis)))	((Pseudophoenix_vinifera	(((Oenocarpus_minor	Oenocarpus_bataua)	Prestoea_acuminata)	Pelagodoxa_henryana))	Geonoma_undata))	Heterospathe_cagayanensis)	Burretiokentia_grandiflora)))	Nypa_fruticans);
((((Heterospathe_cagayanensis	((Manicaria_saccifera	((Dictyosperma_album	(((Phoenix_dactylifera	Sabal_domingensis)	(Chamaedorea_seifrizii	Roystonea_regia))	(((Sclerosperma_profizianum	Orania_palindan)	Podococcus_barteri)	(Bactris_major	Attalea_speciosa))))	(Veitchia_spiralis	((Iriartea_deltoidea	Hydriastele_microspadix)	Kentiopsis_piersoniorum))))	((Reinhardtia_simplex	(Reinhardtia_latisecta	Reinhardtia_paiewonskiana))	(Pseudophoenix_vinifera	(((Oenocarpus_minor	Oenocarpus_bataua)	Prestoea_acuminata)	Pelagodoxa_henryana)))))	Burretiokentia_grandiflora)	(((Elaeis_oleifera	Elaeis_guineensis)	Geonoma_undata)	Serenoa_repens))	Nypa_fruticans);
(((((((Burretiokentia_grandiflora	Geonoma_undata)	Heterospathe_cagayanensis)	(((Oenocarpus_minor	Oenocarpus_bataua)	Prestoea_acuminata)	Pelagodoxa_henryana))	((Dictyosperma_album	((Chamaedorea_seifrizii	Roystonea_regia)	(((Pseudophoenix_vinifera	(Phoenix_dactylifera	Sabal_domingensis))	((Sclerosperma_profizianum	Orania_palindan)	Podococcus_barteri))	((Reinhardtia_simplex	(Reinhardtia_latisecta	Reinhardtia_paiewonskiana))	(((Elaeis_oleifera	Elaeis_guineensis)	Bactris_major)	Attalea_speciosa)))))	(Veitchia_spiralis	((Iriartea_deltoidea	Hydriastele_microspadix)	Kentiopsis_piersoniorum))))	Manicaria_saccifera)	Serenoa_repens)	Nypa_fruticans);
((((Reinhardtia_latisecta	(Reinhardtia_paiewonskiana	Reinhardtia_simplex))	(((Elaeis_oleifera	Elaeis_guineensis)	(Bactris_major	Attalea_speciosa))	((((((Dictyosperma_album	Veitchia_spiralis)	((Burretiokentia_grandiflora	Hydriastele_microspadix)	Kentiopsis_piersoniorum))	Iriartea_deltoidea)	(Heterospathe_cagayanensis	Geonoma_undata))	((((Oenocarpus_minor	Oenocarpus_bataua)	Prestoea_acuminata)	Pelagodoxa_henryana)	Manicaria_saccifera))	((Chamaedorea_seifrizii	Roystonea_regia)	((Phoenix_dactylifera	(Sabal_domingensis	Pseudophoenix_vinifera))	((Sclerosperma_profizianum	Orania_palindan)	Podococcus_barteri))))))	Serenoa_repens)	Nypa_fruticans);
((((Phoenix_dactylifera	Sabal_domingensis)	((((Pelagodoxa_henryana	(Reinhardtia_simplex	(Reinhardtia_latisecta	Reinhardtia_paiewonskiana)))	((Elaeis_oleifera	Elaeis_guineensis)	(Bactris_major	(Chamaedorea_seifrizii	Attalea_speciosa))))	((((Iriartea_deltoidea	((Veitchia_spiralis	Kentiopsis_piersoniorum)	Hydriastele_microspadix))	((Roystonea_regia	((Sclerosperma_profizianum	Podococcus_barteri)	Orania_palindan))	Dictyosperma_album))	(((Burretiokentia_grandiflora	Geonoma_undata)	Heterospathe_cagayanensis)	((Oenocarpus_minor	Oenocarpus_bataua)	Prestoea_acuminata)))	Manicaria_saccifera))	Pseudophoenix_vinifera))	Serenoa_repens)	Nypa_fruticans);
((Serenoa_repens	(Manicaria_saccifera	(((((((Reinhardtia_paiewonskiana	Reinhardtia_simplex)	Reinhardtia_latisecta)	((Elaeis_oleifera	Elaeis_guineensis)	(Bactris_major	Attalea_speciosa)))	((Sclerosperma_profizianum	Podococcus_barteri)	Orania_palindan))	(Pseudophoenix_vinifera	(Phoenix_dactylifera	Sabal_domingensis)))	(Chamaedorea_seifrizii	Roystonea_regia))	((((Pelagodoxa_henryana	Iriartea_deltoidea)	((Hydriastele_microspadix	Veitchia_spiralis)	Kentiopsis_piersoniorum))	Dictyosperma_album)	(((Burretiokentia_grandiflora	((Oenocarpus_minor	Oenocarpus_bataua)	Prestoea_acuminata))	Heterospathe_cagayanensis)	Geonoma_undata)))))	Nypa_fruticans);
((Serenoa_repens	(Reinhardtia_simplex	((Reinhardtia_latisecta	Reinhardtia_paiewonskiana)	((Pseudophoenix_vinifera	(Pelagodoxa_henryana	((Oenocarpus_minor	Oenocarpus_bataua)	Prestoea_acuminata)))	(Geonoma_undata	((((((Dictyosperma_album	((Sclerosperma_profizianum	Podococcus_barteri)	Orania_palindan))	Attalea_speciosa)	(Chamaedorea_seifrizii	Roystonea_regia))	((Phoenix_dactylifera	Sabal_domingensis)	Bactris_major))	(Elaeis_oleifera	Elaeis_guineensis))	(Manicaria_saccifera	(Iriartea_deltoidea	(Heterospathe_cagayanensis	(Burretiokentia_grandiflora	(Veitchia_spiralis	(Hydriastele_microspadix	Kentiopsis_piersoniorum))))))))))))	Nypa_fruticans);
(((Serenoa_repens	Reinhardtia_simplex)	((Reinhardtia_latisecta	Reinhardtia_paiewonskiana)	(((Geonoma_undata	(Heterospathe_cagayanensis	(((Oenocarpus_minor	Oenocarpus_bataua)	Prestoea_acuminata)	Burretiokentia_grandiflora)))	((Pelagodoxa_henryana	(Iriartea_deltoidea	(Veitchia_spiralis	(Hydriastele_microspadix	Kentiopsis_piersoniorum))))	Manicaria_saccifera))	((((Dictyosperma_album	((Sclerosperma_profizianum	Podococcus_barteri)	Orania_palindan))	(Attalea_speciosa	Bactris_major))	((Phoenix_dactylifera	Sabal_domingensis)	(Chamaedorea_seifrizii	Roystonea_regia)))	(Pseudophoenix_vinifera	(Elaeis_oleifera	Elaeis_guineensis))))))	Nypa_fruticans);
((Serenoa_repens	(((((Kentiopsis_piersoniorum	Veitchia_spiralis)	(Hydriastele_microspadix	Iriartea_deltoidea))	((((Pelagodoxa_henryana	Pseudophoenix_vinifera)	((Oenocarpus_minor	Oenocarpus_bataua)	Prestoea_acuminata))	(Heterospathe_cagayanensis	(Geonoma_undata	Burretiokentia_grandiflora)))	Manicaria_saccifera))	((((Bactris_major	(Chamaedorea_seifrizii	Roystonea_regia))	((Dictyosperma_album	((Sclerosperma_profizianum	Podococcus_barteri)	Orania_palindan))	Attalea_speciosa))	(Phoenix_dactylifera	Sabal_domingensis))	(Elaeis_oleifera	Elaeis_guineensis)))	((Reinhardtia_simplex	Reinhardtia_paiewonskiana)	Reinhardtia_latisecta)))	Nypa_fruticans);
((((((((Pseudophoenix_vinifera	(Sabal_domingensis	Phoenix_dactylifera))	(((Heterospathe_cagayanensis	(Burretiokentia_grandiflora	Geonoma_undata))	((Oenocarpus_minor	Oenocarpus_bataua)	((Pelagodoxa_henryana	Iriartea_deltoidea)	Prestoea_acuminata)))	((Dictyosperma_album	(Veitchia_spiralis	(Hydriastele_microspadix	Kentiopsis_piersoniorum)))	Manicaria_saccifera)))	((Orania_palindan	(Sclerosperma_profizianum	Podococcus_barteri))	(Chamaedorea_seifrizii	Roystonea_regia)))	((Elaeis_oleifera	Elaeis_guineensis)	(Attalea_speciosa	Bactris_major)))	(Reinhardtia_latisecta	Reinhardtia_paiewonskiana))	Reinhardtia_simplex)	Serenoa_repens)	Nypa_fruticans);
((((((((Orania_palindan	(Sclerosperma_profizianum	Podococcus_barteri))	(Pseudophoenix_vinifera	(Sabal_domingensis	Phoenix_dactylifera)))	((Chamaedorea_seifrizii	Roystonea_regia)	((((Geonoma_undata	(Prestoea_acuminata	(Oenocarpus_minor	Oenocarpus_bataua)))	Manicaria_saccifera)	(Heterospathe_cagayanensis	(((Pelagodoxa_henryana	Iriartea_deltoidea)	(Veitchia_spiralis	(Hydriastele_microspadix	Kentiopsis_piersoniorum)))	Burretiokentia_grandiflora)))	Dictyosperma_album)))	((Elaeis_oleifera	Elaeis_guineensis)	(Attalea_speciosa	Bactris_major)))	(Reinhardtia_latisecta	Reinhardtia_paiewonskiana))	Reinhardtia_simplex)	Serenoa_repens)	Nypa_fruticans);
((((((((Manicaria_saccifera	Sclerosperma_profizianum)	(((Prestoea_acuminata	(Oenocarpus_minor	Oenocarpus_bataua))	Pseudophoenix_vinifera)	Geonoma_undata))	(((((Veitchia_spiralis	(Hydriastele_microspadix	Kentiopsis_piersoniorum))	Dictyosperma_album)	Orania_palindan)	Heterospathe_cagayanensis)	(Burretiokentia_grandiflora	(Podococcus_barteri	(Chamaedorea_seifrizii	Roystonea_regia)))))	((Pelagodoxa_henryana	Iriartea_deltoidea)	(Serenoa_repens	(Sabal_domingensis	Phoenix_dactylifera))))	((Elaeis_oleifera	Elaeis_guineensis)	(Attalea_speciosa	Bactris_major)))	(Reinhardtia_latisecta	Reinhardtia_paiewonskiana))	Reinhardtia_simplex)	Nypa_fruticans);
(((Manicaria_saccifera	((((((Orania_palindan	(Sclerosperma_profizianum	Podococcus_barteri))	(Sabal_domingensis	Phoenix_dactylifera))	(Attalea_speciosa	Bactris_major))	Dictyosperma_album)	(Chamaedorea_seifrizii	Roystonea_regia))	(((((Reinhardtia_latisecta	Reinhardtia_paiewonskiana)	Reinhardtia_simplex)	(Prestoea_acuminata	(Oenocarpus_minor	Oenocarpus_bataua)))	(((Hydriastele_microspadix	Kentiopsis_piersoniorum)	Veitchia_spiralis)	((Pelagodoxa_henryana	Iriartea_deltoidea)	Pseudophoenix_vinifera)))	(Heterospathe_cagayanensis	(Burretiokentia_grandiflora	(Geonoma_undata	(Elaeis_oleifera	Elaeis_guineensis)))))))	Serenoa_repens)	Nypa_fruticans);
(((Manicaria_saccifera	(((((Elaeis_oleifera	Elaeis_guineensis)	(((Reinhardtia_latisecta	Reinhardtia_paiewonskiana)	Reinhardtia_simplex)	((Attalea_speciosa	((Bactris_major	(Chamaedorea_seifrizii	Roystonea_regia))	(Orania_palindan	(Sclerosperma_profizianum	Podococcus_barteri))))	(Pseudophoenix_vinifera	(Sabal_domingensis	Phoenix_dactylifera)))))	Geonoma_undata)	(Prestoea_acuminata	(Dictyosperma_album	(Oenocarpus_minor	Oenocarpus_bataua))))	(((Heterospathe_cagayanensis	((Burretiokentia_grandiflora	Hydriastele_microspadix)	Kentiopsis_piersoniorum))	Veitchia_spiralis)	(Pelagodoxa_henryana	Iriartea_deltoidea))))	Serenoa_repens)	Nypa_fruticans);
((((Reinhardtia_latisecta	Reinhardtia_paiewonskiana)	Reinhardtia_simplex)	(((((Manicaria_saccifera	(((((Oenocarpus_minor	Oenocarpus_bataua)	Prestoea_acuminata)	(Pelagodoxa_henryana	Iriartea_deltoidea))	((Burretiokentia_grandiflora	Geonoma_undata)	Heterospathe_cagayanensis))	(Dictyosperma_album	((Hydriastele_microspadix	Kentiopsis_piersoniorum)	Veitchia_spiralis))))	(Chamaedorea_seifrizii	Roystonea_regia))	(Pseudophoenix_vinifera	(Serenoa_repens	(Sabal_domingensis	Phoenix_dactylifera))))	((Attalea_speciosa	(Elaeis_oleifera	Elaeis_guineensis))	Bactris_major))	(Orania_palindan	(Sclerosperma_profizianum	Podococcus_barteri))))	Nypa_fruticans);
(((Reinhardtia_simplex	(Reinhardtia_paiewonskiana	(((Elaeis_oleifera	Elaeis_guineensis)	((Pseudophoenix_vinifera	(((Roystonea_regia	(Orania_palindan	(Podococcus_barteri	Sclerosperma_profizianum)))	(Sabal_domingensis	Phoenix_dactylifera))	((((Pelagodoxa_henryana	(Geonoma_undata	Burretiokentia_grandiflora))	(((Oenocarpus_minor	Oenocarpus_bataua)	Prestoea_acuminata)	Iriartea_deltoidea))	(Heterospathe_cagayanensis	Manicaria_saccifera))	(Dictyosperma_album	((Hydriastele_microspadix	Kentiopsis_piersoniorum)	Veitchia_spiralis)))))	(Bactris_major	(Chamaedorea_seifrizii	Attalea_speciosa))))	Reinhardtia_latisecta)))	Serenoa_repens)	Nypa_fruticans);
(((Reinhardtia_simplex	((Reinhardtia_paiewonskiana	Reinhardtia_latisecta)	(((Bactris_major	Attalea_speciosa)	(Elaeis_oleifera	Elaeis_guineensis))	((((Chamaedorea_seifrizii	Roystonea_regia)	(Orania_palindan	(Podococcus_barteri	Sclerosperma_profizianum)))	(Pseudophoenix_vinifera	(Sabal_domingensis	Phoenix_dactylifera)))	((((((Oenocarpus_minor	Oenocarpus_bataua)	Prestoea_acuminata)	(Iriartea_deltoidea	Pelagodoxa_henryana))	Manicaria_saccifera)	(Dictyosperma_album	((Hydriastele_microspadix	Kentiopsis_piersoniorum)	Veitchia_spiralis)))	((Heterospathe_cagayanensis	Geonoma_undata)	Burretiokentia_grandiflora))))))	Serenoa_repens)	Nypa_fruticans);
(((Reinhardtia_simplex	((Reinhardtia_paiewonskiana	Reinhardtia_latisecta)	((((((Bactris_major	Attalea_speciosa)	(Chamaedorea_seifrizii	Roystonea_regia))	(Orania_palindan	(Podococcus_barteri	Sclerosperma_profizianum)))	(Pseudophoenix_vinifera	(Sabal_domingensis	Phoenix_dactylifera)))	(((Burretiokentia_grandiflora	((Heterospathe_cagayanensis	Geonoma_undata)	(((Oenocarpus_minor	Oenocarpus_bataua)	Prestoea_acuminata)	Pelagodoxa_henryana)))	Manicaria_saccifera)	(Dictyosperma_album	(Iriartea_deltoidea	((Hydriastele_microspadix	Kentiopsis_piersoniorum)	Veitchia_spiralis)))))	(Elaeis_oleifera	Elaeis_guineensis))))	Serenoa_repens)	Nypa_fruticans);
((Geonoma_undata	(((((((((Orania_palindan	(Podococcus_barteri	Sclerosperma_profizianum))	Manicaria_saccifera)	(Serenoa_repens	(Sabal_domingensis	Phoenix_dactylifera)))	(((Pelagodoxa_henryana	Pseudophoenix_vinifera)	(Reinhardtia_simplex	(Reinhardtia_paiewonskiana	Reinhardtia_latisecta)))	((Oenocarpus_minor	Oenocarpus_bataua)	Prestoea_acuminata)))	((Chamaedorea_seifrizii	Roystonea_regia)	Bactris_major))	(Attalea_speciosa	(((Iriartea_deltoidea	Hydriastele_microspadix)	Kentiopsis_piersoniorum)	Veitchia_spiralis)))	Dictyosperma_album)	(Heterospathe_cagayanensis	Burretiokentia_grandiflora))	(Elaeis_oleifera	Elaeis_guineensis)))	Nypa_fruticans);
(((((Reinhardtia_paiewonskiana	Reinhardtia_latisecta)	((((((Heterospathe_cagayanensis	(Burretiokentia_grandiflora	((Hydriastele_microspadix	Kentiopsis_piersoniorum)	Veitchia_spiralis)))	Dictyosperma_album)	(Manicaria_saccifera	(Pelagodoxa_henryana	Iriartea_deltoidea)))	(Geonoma_undata	((Oenocarpus_minor	Oenocarpus_bataua)	Prestoea_acuminata)))	(Pseudophoenix_vinifera	((Attalea_speciosa	Bactris_major)	((Orania_palindan	(Sclerosperma_profizianum	Podococcus_barteri))	((Sabal_domingensis	Phoenix_dactylifera)	(Roystonea_regia	Chamaedorea_seifrizii))))))	(Elaeis_guineensis	Elaeis_oleifera)))	Serenoa_repens)	Reinhardtia_simplex)	Nypa_fruticans);
((((((Orania_palindan	(Sclerosperma_profizianum	Podococcus_barteri))	Chamaedorea_seifrizii)	((((Heterospathe_cagayanensis	(Burretiokentia_grandiflora	Geonoma_undata))	((Dictyosperma_album	Manicaria_saccifera)	((((Iriartea_deltoidea	Hydriastele_microspadix)	Kentiopsis_piersoniorum)	Veitchia_spiralis)	(Pelagodoxa_henryana	((Oenocarpus_minor	Oenocarpus_bataua)	Prestoea_acuminata)))))	Roystonea_regia)	(((Reinhardtia_latisecta	Reinhardtia_paiewonskiana)	Reinhardtia_simplex)	((Attalea_speciosa	Bactris_major)	(Elaeis_guineensis	Elaeis_oleifera)))))	Pseudophoenix_vinifera)	((Sabal_domingensis	Phoenix_dactylifera)	Serenoa_repens))	Nypa_fruticans);
(((((((((((Oenocarpus_minor	Oenocarpus_bataua)	Prestoea_acuminata)	Pelagodoxa_henryana)	Pseudophoenix_vinifera)	(Manicaria_saccifera	(((Dictyosperma_album	Veitchia_spiralis)	(Hydriastele_microspadix	Kentiopsis_piersoniorum))	Iriartea_deltoidea)))	Geonoma_undata)	Burretiokentia_grandiflora)	Heterospathe_cagayanensis)	((((Reinhardtia_latisecta	Reinhardtia_paiewonskiana)	Reinhardtia_simplex)	((Attalea_speciosa	Bactris_major)	(Elaeis_guineensis	Elaeis_oleifera)))	((Chamaedorea_seifrizii	Roystonea_regia)	(Orania_palindan	(Sclerosperma_profizianum	Podococcus_barteri)))))	((Sabal_domingensis	Phoenix_dactylifera)	Serenoa_repens))	Nypa_fruticans);
(((((((((Heterospathe_cagayanensis	(Burretiokentia_grandiflora	Geonoma_undata))	((((Oenocarpus_minor	Oenocarpus_bataua)	Prestoea_acuminata)	(Iriartea_deltoidea	Pelagodoxa_henryana))	Manicaria_saccifera))	(Dictyosperma_album	(Hydriastele_microspadix	(Kentiopsis_piersoniorum	Veitchia_spiralis))))	(Chamaedorea_seifrizii	Roystonea_regia))	((Orania_palindan	(Sclerosperma_profizianum	Podococcus_barteri))	(((Reinhardtia_latisecta	Reinhardtia_paiewonskiana)	Reinhardtia_simplex)	((Attalea_speciosa	Bactris_major)	(Elaeis_guineensis	Elaeis_oleifera)))))	Pseudophoenix_vinifera)	(Sabal_domingensis	Phoenix_dactylifera))	Serenoa_repens)	Nypa_fruticans);
(((Reinhardtia_simplex	((((((Iriartea_deltoidea	Pelagodoxa_henryana)	Manicaria_saccifera)	(Hydriastele_microspadix	(Kentiopsis_piersoniorum	Veitchia_spiralis)))	((Burretiokentia_grandiflora	Geonoma_undata)	(Heterospathe_cagayanensis	((Oenocarpus_minor	Oenocarpus_bataua)	Prestoea_acuminata))))	(((((Elaeis_guineensis	Elaeis_oleifera)	(Attalea_speciosa	Bactris_major))	((Podococcus_barteri	(Chamaedorea_seifrizii	Roystonea_regia))	(Orania_palindan	Sclerosperma_profizianum)))	(Pseudophoenix_vinifera	(Sabal_domingensis	Phoenix_dactylifera)))	Dictyosperma_album))	(Reinhardtia_latisecta	Reinhardtia_paiewonskiana)))	Serenoa_repens)	Nypa_fruticans);
(((Reinhardtia_simplex	((((((Pseudophoenix_vinifera	(Sabal_domingensis	Phoenix_dactylifera))	((((Dictyosperma_album	(Burretiokentia_grandiflora	((Kentiopsis_piersoniorum	Hydriastele_microspadix)	(Iriartea_deltoidea	Veitchia_spiralis))))	Manicaria_saccifera)	(((Sclerosperma_profizianum	Podococcus_barteri)	(Heterospathe_cagayanensis	Geonoma_undata))	(Chamaedorea_seifrizii	Roystonea_regia)))	((Elaeis_guineensis	Elaeis_oleifera)	(Attalea_speciosa	Bactris_major))))	Orania_palindan)	((Oenocarpus_minor	Oenocarpus_bataua)	Prestoea_acuminata))	Pelagodoxa_henryana)	(Reinhardtia_latisecta	Reinhardtia_paiewonskiana)))	Serenoa_repens)	Nypa_fruticans);
((Manicaria_saccifera	(((Serenoa_repens	Iriartea_deltoidea)	Pelagodoxa_henryana)	((((((Reinhardtia_latisecta	Reinhardtia_paiewonskiana)	Reinhardtia_simplex)	((Elaeis_guineensis	Elaeis_oleifera)	(Attalea_speciosa	((Sabal_domingensis	Phoenix_dactylifera)	(((Sclerosperma_profizianum	(Bactris_major	(Chamaedorea_seifrizii	Podococcus_barteri)))	Orania_palindan)	Roystonea_regia)))))	Pseudophoenix_vinifera)	((Burretiokentia_grandiflora	(Heterospathe_cagayanensis	((Kentiopsis_piersoniorum	Hydriastele_microspadix)	(Dictyosperma_album	Veitchia_spiralis))))	Geonoma_undata))	((Oenocarpus_minor	Oenocarpus_bataua)	Prestoea_acuminata))))	Nypa_fruticans);
(((((Heterospathe_cagayanensis	((((Oenocarpus_minor	Oenocarpus_bataua)	Prestoea_acuminata)	Pelagodoxa_henryana)	(Manicaria_saccifera	((Iriartea_deltoidea	(Veitchia_spiralis	(Kentiopsis_piersoniorum	Hydriastele_microspadix)))	(((Elaeis_guineensis	Elaeis_oleifera)	(Dictyosperma_album	(((Sabal_domingensis	Phoenix_dactylifera)	((Bactris_major	Attalea_speciosa)	((Sclerosperma_profizianum	Podococcus_barteri)	Orania_palindan)))	(Chamaedorea_seifrizii	Roystonea_regia))))	(((Reinhardtia_latisecta	Reinhardtia_paiewonskiana)	Reinhardtia_simplex)	Pseudophoenix_vinifera))))))	Burretiokentia_grandiflora)	Geonoma_undata)	Serenoa_repens)	Nypa_fruticans);
((((((((((Chamaedorea_seifrizii	Roystonea_regia)	((((Elaeis_guineensis	Elaeis_oleifera)	(Bactris_major	Attalea_speciosa))	Orania_palindan)	(Pseudophoenix_vinifera	(Sabal_domingensis	Phoenix_dactylifera))))	((Sclerosperma_profizianum	Podococcus_barteri)	((Reinhardtia_latisecta	Reinhardtia_paiewonskiana)	Reinhardtia_simplex)))	(Geonoma_undata	(Heterospathe_cagayanensis	(Burretiokentia_grandiflora	(((Oenocarpus_minor	Oenocarpus_bataua)	Prestoea_acuminata)	Pelagodoxa_henryana)))))	(Veitchia_spiralis	(Kentiopsis_piersoniorum	Hydriastele_microspadix)))	Dictyosperma_album)	Iriartea_deltoidea)	Serenoa_repens)	Manicaria_saccifera)	Nypa_fruticans);
(((((((((Dictyosperma_album	(Veitchia_spiralis	(Kentiopsis_piersoniorum	Hydriastele_microspadix)))	(Manicaria_saccifera	((((Oenocarpus_minor	Oenocarpus_bataua)	Prestoea_acuminata)	Burretiokentia_grandiflora)	((Iriartea_deltoidea	Pelagodoxa_henryana)	(Geonoma_undata	Heterospathe_cagayanensis)))))	(Chamaedorea_seifrizii	Roystonea_regia))	Bactris_major)	((Orania_palindan	(Sclerosperma_profizianum	Podococcus_barteri))	Attalea_speciosa))	((Elaeis_guineensis	Elaeis_oleifera)	(Pseudophoenix_vinifera	(Sabal_domingensis	Phoenix_dactylifera))))	Serenoa_repens)	((Reinhardtia_simplex	Reinhardtia_latisecta)	Reinhardtia_paiewonskiana))	Nypa_fruticans);
(((Manicaria_saccifera	((((Pelagodoxa_henryana	((Oenocarpus_minor	Oenocarpus_bataua)	Prestoea_acuminata))	((((((Elaeis_guineensis	Elaeis_oleifera)	(Bactris_major	Attalea_speciosa))	(Reinhardtia_simplex	(Reinhardtia_paiewonskiana	Reinhardtia_latisecta)))	(Roystonea_regia	(Podococcus_barteri	(Sclerosperma_profizianum	Orania_palindan))))	(Pseudophoenix_vinifera	(Sabal_domingensis	Phoenix_dactylifera)))	Dictyosperma_album))	((((Geonoma_undata	Heterospathe_cagayanensis)	Burretiokentia_grandiflora)	Veitchia_spiralis)	Hydriastele_microspadix))	Kentiopsis_piersoniorum))	((Serenoa_repens	Iriartea_deltoidea)	Chamaedorea_seifrizii))	Nypa_fruticans);
(((Manicaria_saccifera	((((Roystonea_regia	(((Orania_palindan	(Podococcus_barteri	Chamaedorea_seifrizii))	(Sclerosperma_profizianum	((Bactris_major	Attalea_speciosa)	((Reinhardtia_simplex	(Reinhardtia_paiewonskiana	Reinhardtia_latisecta))	(Elaeis_guineensis	Elaeis_oleifera)))))	(Pseudophoenix_vinifera	(Sabal_domingensis	Phoenix_dactylifera))))	(Veitchia_spiralis	Dictyosperma_album))	(((Oenocarpus_minor	Oenocarpus_bataua)	Prestoea_acuminata)	Geonoma_undata))	(((Pelagodoxa_henryana	(Kentiopsis_piersoniorum	(Iriartea_deltoidea	Hydriastele_microspadix)))	Burretiokentia_grandiflora)	Heterospathe_cagayanensis)))	Serenoa_repens)	Nypa_fruticans);
(((Manicaria_saccifera	((Geonoma_undata	(((Roystonea_regia	((((Sabal_domingensis	Phoenix_dactylifera)	((Chamaedorea_seifrizii	Attalea_speciosa)	Pseudophoenix_vinifera))	((Orania_palindan	(Sclerosperma_profizianum	Podococcus_barteri))	Bactris_major))	((Reinhardtia_simplex	(Reinhardtia_paiewonskiana	Reinhardtia_latisecta))	(Elaeis_guineensis	Elaeis_oleifera))))	(Burretiokentia_grandiflora	Dictyosperma_album))	((Pelagodoxa_henryana	((Oenocarpus_minor	Oenocarpus_bataua)	Prestoea_acuminata))	((Veitchia_spiralis	(Kentiopsis_piersoniorum	Hydriastele_microspadix))	Iriartea_deltoidea))))	Heterospathe_cagayanensis))	Serenoa_repens)	Nypa_fruticans);
(((Chamaedorea_seifrizii	((Reinhardtia_latisecta	(Reinhardtia_simplex	Reinhardtia_paiewonskiana))	((Attalea_speciosa	(Bactris_major	(Elaeis_guineensis	Elaeis_oleifera)))	((Orania_palindan	(Sclerosperma_profizianum	Podococcus_barteri))	(((Dictyosperma_album	(((Hydriastele_microspadix	Iriartea_deltoidea)	(Kentiopsis_piersoniorum	(Burretiokentia_grandiflora	(Veitchia_spiralis	Heterospathe_cagayanensis))))	((Geonoma_undata	(Pelagodoxa_henryana	((Oenocarpus_minor	Oenocarpus_bataua)	Prestoea_acuminata)))	Manicaria_saccifera)))	Roystonea_regia)	(Pseudophoenix_vinifera	(Sabal_domingensis	Phoenix_dactylifera)))))))	Serenoa_repens)	Nypa_fruticans);
(((Reinhardtia_simplex	(Reinhardtia_paiewonskiana	(Reinhardtia_latisecta	(((Chamaedorea_seifrizii	Attalea_speciosa)	(Bactris_major	(Elaeis_guineensis	Elaeis_oleifera)))	((Orania_palindan	(Sclerosperma_profizianum	Podococcus_barteri))	(((Dictyosperma_album	(((Burretiokentia_grandiflora	Manicaria_saccifera)	Geonoma_undata)	((Pelagodoxa_henryana	((Oenocarpus_minor	Oenocarpus_bataua)	Prestoea_acuminata))	(Heterospathe_cagayanensis	((Kentiopsis_piersoniorum	(Hydriastele_microspadix	Iriartea_deltoidea))	Veitchia_spiralis)))))	Roystonea_regia)	(Pseudophoenix_vinifera	(Sabal_domingensis	Phoenix_dactylifera))))))))	Serenoa_repens)	Nypa_fruticans);
((Reinhardtia_simplex	(((Reinhardtia_paiewonskiana	Reinhardtia_latisecta)	((Orania_palindan	(Sclerosperma_profizianum	Podococcus_barteri))	((Attalea_speciosa	(Bactris_major	(Elaeis_guineensis	Elaeis_oleifera)))	((((Heterospathe_cagayanensis	(Burretiokentia_grandiflora	Geonoma_undata))	((Dictyosperma_album	(Manicaria_saccifera	Pelagodoxa_henryana))	(((Oenocarpus_minor	Oenocarpus_bataua)	Prestoea_acuminata)	((Kentiopsis_piersoniorum	(Hydriastele_microspadix	Iriartea_deltoidea))	Veitchia_spiralis))))	(Chamaedorea_seifrizii	Roystonea_regia))	(Pseudophoenix_vinifera	(Sabal_domingensis	Phoenix_dactylifera))))))	Serenoa_repens))	Nypa_fruticans);
(((Serenoa_repens	Manicaria_saccifera)	(((Pelagodoxa_henryana	((Oenocarpus_minor	Oenocarpus_bataua)	Prestoea_acuminata))	Geonoma_undata)	(((Burretiokentia_grandiflora	Dictyosperma_album)	(Roystonea_regia	((Pseudophoenix_vinifera	(Sabal_domingensis	Phoenix_dactylifera))	((Orania_palindan	(Sclerosperma_profizianum	Podococcus_barteri))	(Chamaedorea_seifrizii	((Bactris_major	Attalea_speciosa)	((Elaeis_guineensis	Elaeis_oleifera)	((Reinhardtia_latisecta	Reinhardtia_paiewonskiana)	Reinhardtia_simplex))))))))	(((Kentiopsis_piersoniorum	(Hydriastele_microspadix	Iriartea_deltoidea))	Veitchia_spiralis)	Heterospathe_cagayanensis))))	Nypa_fruticans);
((Serenoa_repens	(((Reinhardtia_latisecta	Reinhardtia_paiewonskiana)	Reinhardtia_simplex)	((((Burretiokentia_grandiflora	(((Kentiopsis_piersoniorum	Hydriastele_microspadix)	Veitchia_spiralis)	(Pelagodoxa_henryana	Iriartea_deltoidea)))	Heterospathe_cagayanensis)	((((Oenocarpus_minor	Oenocarpus_bataua)	Prestoea_acuminata)	Geonoma_undata)	Manicaria_saccifera))	(((Elaeis_guineensis	Elaeis_oleifera)	Pseudophoenix_vinifera)	(((Orania_palindan	(Sclerosperma_profizianum	Podococcus_barteri))	Dictyosperma_album)	((Roystonea_regia	Chamaedorea_seifrizii)	((Sabal_domingensis	Phoenix_dactylifera)	(Bactris_major	Attalea_speciosa))))))))	Nypa_fruticans);
((Serenoa_repens	(Reinhardtia_paiewonskiana	((Reinhardtia_simplex	(((Attalea_speciosa	Sclerosperma_profizianum)	(((Burretiokentia_grandiflora	((Chamaedorea_seifrizii	((((Kentiopsis_piersoniorum	Hydriastele_microspadix)	Veitchia_spiralis)	(Pelagodoxa_henryana	Iriartea_deltoidea))	Heterospathe_cagayanensis))	((Geonoma_undata	(Pseudophoenix_vinifera	((Oenocarpus_minor	Oenocarpus_bataua)	Prestoea_acuminata)))	Manicaria_saccifera)))	((Sabal_domingensis	Phoenix_dactylifera)	(Roystonea_regia	(Podococcus_barteri	Bactris_major))))	(Orania_palindan	Dictyosperma_album)))	(Elaeis_guineensis	Elaeis_oleifera)))	Reinhardtia_latisecta)))	Nypa_fruticans);
((Serenoa_repens	(((Reinhardtia_paiewonskiana	Reinhardtia_latisecta)	(((Attalea_speciosa	((((Chamaedorea_seifrizii	Roystonea_regia)	(Orania_palindan	(Sclerosperma_profizianum	Podococcus_barteri)))	(Pseudophoenix_vinifera	(Sabal_domingensis	Phoenix_dactylifera)))	(Dictyosperma_album	(((((Oenocarpus_minor	Oenocarpus_bataua)	Prestoea_acuminata)	Manicaria_saccifera)	((((Kentiopsis_piersoniorum	Hydriastele_microspadix)	Veitchia_spiralis)	(Pelagodoxa_henryana	Iriartea_deltoidea))	Heterospathe_cagayanensis))	(Geonoma_undata	Burretiokentia_grandiflora)))))	Bactris_major)	(Elaeis_guineensis	Elaeis_oleifera)))	Reinhardtia_simplex))	Nypa_fruticans);
(((((Iriartea_deltoidea	((Hydriastele_microspadix	Kentiopsis_piersoniorum)	Veitchia_spiralis))	(((((Orania_palindan	(Podococcus_barteri	Sclerosperma_profizianum))	((Chamaedorea_seifrizii	Roystonea_regia)	((Sabal_domingensis	Phoenix_dactylifera)	Pseudophoenix_vinifera)))	((Attalea_speciosa	Bactris_major)	((Elaeis_guineensis	Elaeis_oleifera)	((Reinhardtia_paiewonskiana	Reinhardtia_latisecta)	Reinhardtia_simplex))))	Dictyosperma_album)	(((Prestoea_acuminata	(Oenocarpus_bataua	Oenocarpus_minor))	Pelagodoxa_henryana)	(Heterospathe_cagayanensis	(Burretiokentia_grandiflora	Geonoma_undata)))))	Manicaria_saccifera)	Serenoa_repens)	Nypa_fruticans);
((((Sabal_domingensis	Phoenix_dactylifera)	Serenoa_repens)	(Pseudophoenix_vinifera	(((((Reinhardtia_paiewonskiana	Reinhardtia_latisecta)	Reinhardtia_simplex)	((Attalea_speciosa	Bactris_major)	(Elaeis_guineensis	Elaeis_oleifera)))	((Chamaedorea_seifrizii	Roystonea_regia)	((((((Prestoea_acuminata	(Oenocarpus_bataua	Oenocarpus_minor))	Pelagodoxa_henryana)	Iriartea_deltoidea)	(Heterospathe_cagayanensis	(Burretiokentia_grandiflora	Geonoma_undata)))	Manicaria_saccifera)	(Dictyosperma_album	(Kentiopsis_piersoniorum	(Veitchia_spiralis	Hydriastele_microspadix))))))	(Orania_palindan	(Podococcus_barteri	Sclerosperma_profizianum)))))	Nypa_fruticans);
((((Pseudophoenix_vinifera	(((((((Reinhardtia_paiewonskiana	Reinhardtia_latisecta)	Reinhardtia_simplex)	((Sclerosperma_profizianum	(Elaeis_guineensis	Elaeis_oleifera))	Bactris_major))	Attalea_speciosa)	Podococcus_barteri)	Orania_palindan)	((Chamaedorea_seifrizii	Roystonea_regia)	((((((Heterospathe_cagayanensis	Dictyosperma_album)	(Iriartea_deltoidea	(Veitchia_spiralis	(Kentiopsis_piersoniorum	Hydriastele_microspadix))))	((Prestoea_acuminata	(Oenocarpus_bataua	Oenocarpus_minor))	Pelagodoxa_henryana))	Geonoma_undata)	Manicaria_saccifera)	Burretiokentia_grandiflora))))	(Sabal_domingensis	Phoenix_dactylifera))	Serenoa_repens)	Nypa_fruticans);
(((Geonoma_undata	(Heterospathe_cagayanensis	(Kentiopsis_piersoniorum	((((Prestoea_acuminata	(Oenocarpus_bataua	Oenocarpus_minor))	Pelagodoxa_henryana)	Pseudophoenix_vinifera)	(((Sclerosperma_profizianum	Podococcus_barteri)	Orania_palindan)	((Veitchia_spiralis	Dictyosperma_album)	(((Hydriastele_microspadix	(Burretiokentia_grandiflora	(Chamaedorea_seifrizii	Roystonea_regia)))	(((Reinhardtia_paiewonskiana	Reinhardtia_latisecta)	Reinhardtia_simplex)	((Elaeis_guineensis	Elaeis_oleifera)	(Attalea_speciosa	Bactris_major))))	(Iriartea_deltoidea	Manicaria_saccifera))))))))	((Sabal_domingensis	Phoenix_dactylifera)	Serenoa_repens))	Nypa_fruticans);
((Reinhardtia_latisecta	(((((((Sclerosperma_profizianum	Podococcus_barteri)	Orania_palindan)	(((((Pelagodoxa_henryana	Iriartea_deltoidea)	(Prestoea_acuminata	(Oenocarpus_bataua	Oenocarpus_minor)))	Geonoma_undata)	(Manicaria_saccifera	(Dictyosperma_album	(Kentiopsis_piersoniorum	((Heterospathe_cagayanensis	Veitchia_spiralis)	Hydriastele_microspadix)))))	Burretiokentia_grandiflora))	(((Sabal_domingensis	Phoenix_dactylifera)	Pseudophoenix_vinifera)	((Elaeis_guineensis	Elaeis_oleifera)	(Attalea_speciosa	Bactris_major))))	(Chamaedorea_seifrizii	Roystonea_regia))	(Serenoa_repens	Reinhardtia_simplex))	Reinhardtia_paiewonskiana))	Nypa_fruticans);
((((Sabal_domingensis	Phoenix_dactylifera)	(Pseudophoenix_vinifera	(((Chamaedorea_seifrizii	Roystonea_regia)	((Dictyosperma_album	(Kentiopsis_piersoniorum	(Veitchia_spiralis	(Heterospathe_cagayanensis	(Burretiokentia_grandiflora	Hydriastele_microspadix)))))	(Manicaria_saccifera	(((Pelagodoxa_henryana	Iriartea_deltoidea)	(Prestoea_acuminata	(Oenocarpus_bataua	Oenocarpus_minor)))	Geonoma_undata))))	(((Reinhardtia_simplex	(Reinhardtia_latisecta	Reinhardtia_paiewonskiana))	((Elaeis_guineensis	Elaeis_oleifera)	(Attalea_speciosa	Bactris_major)))	((Sclerosperma_profizianum	Podococcus_barteri)	Orania_palindan)))))	Serenoa_repens)	Nypa_fruticans);
(((Manicaria_saccifera	(((Heterospathe_cagayanensis	(Burretiokentia_grandiflora	(((Dictyosperma_album	Veitchia_spiralis)	(Hydriastele_microspadix	Kentiopsis_piersoniorum))	Iriartea_deltoidea)))	((Elaeis_guineensis	Elaeis_oleifera)	((Roystonea_regia	((((Sabal_domingensis	Phoenix_dactylifera)	((Sclerosperma_profizianum	(Chamaedorea_seifrizii	Podococcus_barteri))	Orania_palindan))	Attalea_speciosa)	Bactris_major))	(Reinhardtia_simplex	(Reinhardtia_latisecta	Reinhardtia_paiewonskiana)))))	(Geonoma_undata	(Pseudophoenix_vinifera	(Pelagodoxa_henryana	(Prestoea_acuminata	(Oenocarpus_bataua	Oenocarpus_minor)))))))	Serenoa_repens)	Nypa_fruticans);
((((Manicaria_saccifera	(Dictyosperma_album	(((((((Attalea_speciosa	(Bactris_major	(Elaeis_guineensis	Elaeis_oleifera)))	(Reinhardtia_simplex	(Reinhardtia_latisecta	Reinhardtia_paiewonskiana)))	(Chamaedorea_seifrizii	Roystonea_regia))	((Sclerosperma_profizianum	Podococcus_barteri)	Orania_palindan))	(Sabal_domingensis	Phoenix_dactylifera))	(Geonoma_undata	(Pseudophoenix_vinifera	(Pelagodoxa_henryana	(Prestoea_acuminata	(Oenocarpus_bataua	Oenocarpus_minor))))))	(((Kentiopsis_piersoniorum	(Iriartea_deltoidea	Hydriastele_microspadix))	Veitchia_spiralis)	Heterospathe_cagayanensis))))	Burretiokentia_grandiflora)	Serenoa_repens)	Nypa_fruticans);
(((Prestoea_acuminata	(Oenocarpus_bataua	Oenocarpus_minor))	(Pseudophoenix_vinifera	(Heterospathe_cagayanensis	(Burretiokentia_grandiflora	(Geonoma_undata	((Manicaria_saccifera	(((((Attalea_speciosa	Bactris_major)	((Elaeis_guineensis	Elaeis_oleifera)	(Reinhardtia_simplex	(Reinhardtia_latisecta	Reinhardtia_paiewonskiana))))	(((Sclerosperma_profizianum	Podococcus_barteri)	Orania_palindan)	(Sabal_domingensis	Phoenix_dactylifera)))	(Roystonea_regia	Chamaedorea_seifrizii))	(Dictyosperma_album	Veitchia_spiralis)))	((Kentiopsis_piersoniorum	Hydriastele_microspadix)	(Iriartea_deltoidea	(Serenoa_repens	Pelagodoxa_henryana)))))))))	Nypa_fruticans);
((Geonoma_undata	((((Dictyosperma_album	((Iriartea_deltoidea	Pelagodoxa_henryana)	(Burretiokentia_grandiflora	(Veitchia_spiralis	(Kentiopsis_piersoniorum	Hydriastele_microspadix)))))	Manicaria_saccifera)	((Roystonea_regia	Chamaedorea_seifrizii)	(((Attalea_speciosa	((Elaeis_guineensis	Elaeis_oleifera)	Bactris_major))	((Reinhardtia_latisecta	Reinhardtia_paiewonskiana)	Reinhardtia_simplex))	(((Sclerosperma_profizianum	Podococcus_barteri)	Orania_palindan)	((Sabal_domingensis	Phoenix_dactylifera)	Pseudophoenix_vinifera)))))	(((Prestoea_acuminata	(Oenocarpus_bataua	Oenocarpus_minor))	Heterospathe_cagayanensis)	Serenoa_repens)))	Nypa_fruticans);
((Serenoa_repens	(Reinhardtia_simplex	((((Sclerosperma_profizianum	Podococcus_barteri)	Orania_palindan)	(((Bactris_major	Attalea_speciosa)	(Elaeis_oleifera	Elaeis_guineensis))	(((((Manicaria_saccifera	(Dictyosperma_album	(Burretiokentia_grandiflora	(Veitchia_spiralis	(Kentiopsis_piersoniorum	(Heterospathe_cagayanensis	Hydriastele_microspadix))))))	(Geonoma_undata	((Oenocarpus_bataua	Oenocarpus_minor)	(Chamaedorea_seifrizii	Prestoea_acuminata))))	(Pelagodoxa_henryana	Iriartea_deltoidea))	Roystonea_regia)	(Pseudophoenix_vinifera	(Phoenix_dactylifera	Sabal_domingensis)))))	(Reinhardtia_latisecta	Reinhardtia_paiewonskiana))))	Nypa_fruticans);
((Serenoa_repens	((Reinhardtia_simplex	(Reinhardtia_latisecta	Reinhardtia_paiewonskiana))	(((Elaeis_oleifera	Elaeis_guineensis)	((Roystonea_regia	((Phoenix_dactylifera	Sabal_domingensis)	((Chamaedorea_seifrizii	Sclerosperma_profizianum)	(Orania_palindan	Podococcus_barteri))))	((Geonoma_undata	((Pseudophoenix_vinifera	(Pelagodoxa_henryana	Iriartea_deltoidea))	((Oenocarpus_bataua	Oenocarpus_minor)	Prestoea_acuminata)))	(((Heterospathe_cagayanensis	(Dictyosperma_album	(Veitchia_spiralis	(Kentiopsis_piersoniorum	Hydriastele_microspadix))))	Burretiokentia_grandiflora)	Manicaria_saccifera))))	(Bactris_major	Attalea_speciosa))))	Nypa_fruticans);
((Serenoa_repens	(((Reinhardtia_latisecta	Reinhardtia_paiewonskiana)	((((Bactris_major	Attalea_speciosa)	(Elaeis_oleifera	Elaeis_guineensis))	Chamaedorea_seifrizii)	((Roystonea_regia	((Sclerosperma_profizianum	Podococcus_barteri)	Orania_palindan))	((Pseudophoenix_vinifera	(Phoenix_dactylifera	Sabal_domingensis))	((((Geonoma_undata	Heterospathe_cagayanensis)	((Oenocarpus_bataua	Oenocarpus_minor)	Prestoea_acuminata))	(Manicaria_saccifera	((Pelagodoxa_henryana	Iriartea_deltoidea)	(Veitchia_spiralis	((Kentiopsis_piersoniorum	Hydriastele_microspadix)	Burretiokentia_grandiflora)))))	Dictyosperma_album)))))	Reinhardtia_simplex))	Nypa_fruticans);
((Serenoa_repens	(((Reinhardtia_latisecta	Reinhardtia_paiewonskiana)	(((Sclerosperma_profizianum	Podococcus_barteri)	Orania_palindan)	(((((((Geonoma_undata	((Oenocarpus_bataua	Oenocarpus_minor)	Prestoea_acuminata))	Manicaria_saccifera)	((Pelagodoxa_henryana	Iriartea_deltoidea)	(Veitchia_spiralis	((Heterospathe_cagayanensis	(Kentiopsis_piersoniorum	Hydriastele_microspadix))	Burretiokentia_grandiflora))))	Dictyosperma_album)	(Chamaedorea_seifrizii	Roystonea_regia))	((Bactris_major	(Pseudophoenix_vinifera	Attalea_speciosa))	(Elaeis_oleifera	Elaeis_guineensis)))	(Phoenix_dactylifera	Sabal_domingensis))))	Reinhardtia_simplex))	Nypa_fruticans);
((((Chamaedorea_seifrizii	Serenoa_repens)	Reinhardtia_simplex)	((Reinhardtia_latisecta	Reinhardtia_paiewonskiana)	((((Roystonea_regia	Bactris_major)	((Sclerosperma_profizianum	Podococcus_barteri)	Orania_palindan))	((((((Oenocarpus_bataua	Oenocarpus_minor)	Prestoea_acuminata)	Geonoma_undata)	(Manicaria_saccifera	(Pelagodoxa_henryana	Iriartea_deltoidea)))	(((Heterospathe_cagayanensis	(Burretiokentia_grandiflora	Veitchia_spiralis))	(Kentiopsis_piersoniorum	Hydriastele_microspadix))	Dictyosperma_album))	((Elaeis_oleifera	Elaeis_guineensis)	(Phoenix_dactylifera	Sabal_domingensis))))	(Pseudophoenix_vinifera	Attalea_speciosa))))	Nypa_fruticans);
((Serenoa_repens	(((Reinhardtia_latisecta	Reinhardtia_paiewonskiana)	(Podococcus_barteri	((((Pseudophoenix_vinifera	Orania_palindan)	(((Phoenix_dactylifera	Sabal_domingensis)	(Chamaedorea_seifrizii	Roystonea_regia))	((Dictyosperma_album	Veitchia_spiralis)	(Burretiokentia_grandiflora	((Manicaria_saccifera	(Kentiopsis_piersoniorum	(Hydriastele_microspadix	Heterospathe_cagayanensis)))	(((Oenocarpus_bataua	Oenocarpus_minor)	Prestoea_acuminata)	((Pelagodoxa_henryana	Iriartea_deltoidea)	(Geonoma_undata	(Elaeis_oleifera	Elaeis_guineensis)))))))))	(Attalea_speciosa	Bactris_major))	Sclerosperma_profizianum)))	Reinhardtia_simplex))	Nypa_fruticans);
((((((Iriartea_deltoidea	((Heterospathe_cagayanensis	(((Dictyosperma_album	(Veitchia_spiralis	(Kentiopsis_piersoniorum	Hydriastele_microspadix)))	((Pseudophoenix_vinifera	Orania_palindan)	(Pelagodoxa_henryana	((Oenocarpus_bataua	Oenocarpus_minor)	Prestoea_acuminata))))	Manicaria_saccifera))	(Geonoma_undata	Burretiokentia_grandiflora)))	((Phoenix_dactylifera	Sabal_domingensis)	Roystonea_regia))	(Chamaedorea_seifrizii	Podococcus_barteri))	(Sclerosperma_profizianum	((Elaeis_oleifera	Elaeis_guineensis)	(Attalea_speciosa	Bactris_major))))	(Serenoa_repens	(Reinhardtia_simplex	(Reinhardtia_latisecta	Reinhardtia_paiewonskiana))))	Nypa_fruticans);
((Serenoa_repens	((((((Elaeis_oleifera	Elaeis_guineensis)	(Attalea_speciosa	Bactris_major))	((Sclerosperma_profizianum	Orania_palindan)	(Chamaedorea_seifrizii	Podococcus_barteri)))	(Roystonea_regia	(((Heterospathe_cagayanensis	(Geonoma_undata	Burretiokentia_grandiflora))	(Pelagodoxa_henryana	((Oenocarpus_bataua	Oenocarpus_minor)	Prestoea_acuminata)))	((Dictyosperma_album	(Veitchia_spiralis	(Kentiopsis_piersoniorum	(Iriartea_deltoidea	Hydriastele_microspadix))))	Manicaria_saccifera))))	(Pseudophoenix_vinifera	(Phoenix_dactylifera	Sabal_domingensis)))	(Reinhardtia_simplex	(Reinhardtia_latisecta	Reinhardtia_paiewonskiana))))	Nypa_fruticans);
((Serenoa_repens	((Pseudophoenix_vinifera	((Elaeis_oleifera	Elaeis_guineensis)	(((Reinhardtia_simplex	(Reinhardtia_latisecta	Reinhardtia_paiewonskiana))	(Roystonea_regia	((Bactris_major	(((Podococcus_barteri	Sclerosperma_profizianum)	Orania_palindan)	Chamaedorea_seifrizii))	Attalea_speciosa)))	(((((Oenocarpus_bataua	Oenocarpus_minor)	Prestoea_acuminata)	(Geonoma_undata	(Iriartea_deltoidea	Pelagodoxa_henryana)))	Manicaria_saccifera)	(Heterospathe_cagayanensis	(Burretiokentia_grandiflora	(Dictyosperma_album	(Veitchia_spiralis	(Kentiopsis_piersoniorum	Hydriastele_microspadix)))))))))	(Phoenix_dactylifera	Sabal_domingensis)))	Nypa_fruticans);
((Serenoa_repens	(Reinhardtia_simplex	((Reinhardtia_latisecta	Reinhardtia_paiewonskiana)	(((((Phoenix_dactylifera	Sabal_domingensis)	Pseudophoenix_vinifera)	(Orania_palindan	(Sclerosperma_profizianum	Attalea_speciosa)))	(Chamaedorea_seifrizii	(Roystonea_regia	(Bactris_major	Podococcus_barteri))))	((((Dictyosperma_album	Veitchia_spiralis)	Kentiopsis_piersoniorum)	((Manicaria_saccifera	(Iriartea_deltoidea	Hydriastele_microspadix))	(((Oenocarpus_bataua	Oenocarpus_minor)	Prestoea_acuminata)	((Heterospathe_cagayanensis	(Geonoma_undata	Burretiokentia_grandiflora))	Pelagodoxa_henryana))))	(Elaeis_oleifera	Elaeis_guineensis))))))	Nypa_fruticans);
(((Reinhardtia_simplex	((Reinhardtia_paiewonskiana	Reinhardtia_latisecta)	((((Pseudophoenix_vinifera	(Sabal_domingensis	Phoenix_dactylifera))	(((Sclerosperma_profizianum	(Podococcus_barteri	Orania_palindan))	(Chamaedorea_seifrizii	Roystonea_regia))	(Attalea_speciosa	Bactris_major)))	(((((Oenocarpus_bataua	Oenocarpus_minor)	Prestoea_acuminata)	(Burretiokentia_grandiflora	(Iriartea_deltoidea	Pelagodoxa_henryana)))	Geonoma_undata)	((Heterospathe_cagayanensis	(Dictyosperma_album	(Hydriastele_microspadix	(Veitchia_spiralis	Kentiopsis_piersoniorum))))	Manicaria_saccifera)))	(Elaeis_oleifera	Elaeis_guineensis))))	Serenoa_repens)	Nypa_fruticans);
(((Reinhardtia_simplex	((Reinhardtia_paiewonskiana	Reinhardtia_latisecta)	((((Pseudophoenix_vinifera	(Sabal_domingensis	Phoenix_dactylifera))	((Sclerosperma_profizianum	Manicaria_saccifera)	(((Heterospathe_cagayanensis	(((Oenocarpus_bataua	Oenocarpus_minor)	Prestoea_acuminata)	Geonoma_undata))	Burretiokentia_grandiflora)	(Dictyosperma_album	((Iriartea_deltoidea	Pelagodoxa_henryana)	(Hydriastele_microspadix	(Veitchia_spiralis	Kentiopsis_piersoniorum)))))))	(((Chamaedorea_seifrizii	Roystonea_regia)	(Podococcus_barteri	Bactris_major))	Orania_palindan))	((Elaeis_oleifera	Elaeis_guineensis)	Attalea_speciosa))))	Serenoa_repens)	Nypa_fruticans);
(((Reinhardtia_simplex	((Reinhardtia_paiewonskiana	Reinhardtia_latisecta)	(((Attalea_speciosa	Bactris_major)	(((Sabal_domingensis	Phoenix_dactylifera)	((Chamaedorea_seifrizii	Roystonea_regia)	(((Burretiokentia_grandiflora	(Heterospathe_cagayanensis	(Veitchia_spiralis	((Hydriastele_microspadix	Kentiopsis_piersoniorum)	(Iriartea_deltoidea	Pelagodoxa_henryana)))))	(Manicaria_saccifera	(Geonoma_undata	(Pseudophoenix_vinifera	((Oenocarpus_bataua	Oenocarpus_minor)	Prestoea_acuminata)))))	Dictyosperma_album)))	((Podococcus_barteri	Orania_palindan)	Sclerosperma_profizianum)))	(Elaeis_oleifera	Elaeis_guineensis))))	Serenoa_repens)	Nypa_fruticans);
(((Serenoa_repens	(((Attalea_speciosa	Bactris_major)	(((Pseudophoenix_vinifera	(Sabal_domingensis	Phoenix_dactylifera))	((((Manicaria_saccifera	((Pelagodoxa_henryana	((Oenocarpus_bataua	Oenocarpus_minor)	Prestoea_acuminata))	((Heterospathe_cagayanensis	Geonoma_undata)	Burretiokentia_grandiflora)))	(Veitchia_spiralis	((Iriartea_deltoidea	Hydriastele_microspadix)	Kentiopsis_piersoniorum)))	Dictyosperma_album)	(Chamaedorea_seifrizii	Roystonea_regia)))	((Podococcus_barteri	Orania_palindan)	Sclerosperma_profizianum)))	(Elaeis_oleifera	Elaeis_guineensis)))	((Reinhardtia_paiewonskiana	Reinhardtia_latisecta)	Reinhardtia_simplex))	Nypa_fruticans);
((Serenoa_repens	(Reinhardtia_simplex	((((Attalea_speciosa	Bactris_major)	(((Pseudophoenix_vinifera	(Sabal_domingensis	Phoenix_dactylifera))	((((Manicaria_saccifera	(((Oenocarpus_bataua	Oenocarpus_minor)	Prestoea_acuminata)	((Heterospathe_cagayanensis	Geonoma_undata)	Burretiokentia_grandiflora)))	((Veitchia_spiralis	(Hydriastele_microspadix	Kentiopsis_piersoniorum))	(Pelagodoxa_henryana	Iriartea_deltoidea)))	Dictyosperma_album)	(Chamaedorea_seifrizii	Roystonea_regia)))	((Podococcus_barteri	Orania_palindan)	Sclerosperma_profizianum)))	(Elaeis_oleifera	Elaeis_guineensis))	(Reinhardtia_paiewonskiana	Reinhardtia_latisecta))))	Nypa_fruticans);
((Serenoa_repens	(Reinhardtia_simplex	((((Attalea_speciosa	Bactris_major)	(((Pseudophoenix_vinifera	(Sabal_domingensis	Phoenix_dactylifera))	((((Manicaria_saccifera	(((Oenocarpus_bataua	Oenocarpus_minor)	Prestoea_acuminata)	((Heterospathe_cagayanensis	Geonoma_undata)	Burretiokentia_grandiflora)))	((Veitchia_spiralis	(Hydriastele_microspadix	Kentiopsis_piersoniorum))	(Pelagodoxa_henryana	Iriartea_deltoidea)))	Dictyosperma_album)	(Chamaedorea_seifrizii	Roystonea_regia)))	((Podococcus_barteri	Orania_palindan)	Sclerosperma_profizianum)))	(Elaeis_oleifera	Elaeis_guineensis))	(Reinhardtia_paiewonskiana	Reinhardtia_latisecta))))	Nypa_fruticans);
((((((((Attalea_speciosa	(((Orania_palindan	Dictyosperma_album)	((Bactris_major	Podococcus_barteri)	((Chamaedorea_seifrizii	Phoenix_dactylifera)	Sclerosperma_profizianum)))	(Sabal_domingensis	(Roystonea_regia	Burretiokentia_grandiflora))))	((Pseudophoenix_vinifera	((Oenocarpus_bataua	Oenocarpus_minor)	Prestoea_acuminata))	((Veitchia_spiralis	(Hydriastele_microspadix	Kentiopsis_piersoniorum))	(Pelagodoxa_henryana	Iriartea_deltoidea))))	Manicaria_saccifera)	(Elaeis_oleifera	Elaeis_guineensis))	Geonoma_undata)	Heterospathe_cagayanensis)	(Serenoa_repens	(Reinhardtia_simplex	(Reinhardtia_paiewonskiana	Reinhardtia_latisecta))))	Nypa_fruticans);
(((Pseudophoenix_vinifera	((((Heterospathe_cagayanensis	(((Oenocarpus_bataua	Oenocarpus_minor)	Prestoea_acuminata)	Burretiokentia_grandiflora))	Geonoma_undata)	Manicaria_saccifera)	((Veitchia_spiralis	(Hydriastele_microspadix	Kentiopsis_piersoniorum))	(Pelagodoxa_henryana	Iriartea_deltoidea))))	(((Attalea_speciosa	Bactris_major)	((Elaeis_oleifera	Elaeis_guineensis)	((Reinhardtia_simplex	Reinhardtia_paiewonskiana)	Reinhardtia_latisecta)))	(((Dictyosperma_album	((Sclerosperma_profizianum	(Chamaedorea_seifrizii	Orania_palindan))	Podococcus_barteri))	Roystonea_regia)	((Serenoa_repens	Phoenix_dactylifera)	Sabal_domingensis))))	Nypa_fruticans);
(((((Reinhardtia_latisecta	Reinhardtia_simplex)	Reinhardtia_paiewonskiana)	((((((Sclerosperma_profizianum	Orania_palindan)	Podococcus_barteri)	(Pseudophoenix_vinifera	(Phoenix_dactylifera	Sabal_domingensis)))	(((Veitchia_spiralis	(Hydriastele_microspadix	Kentiopsis_piersoniorum))	Dictyosperma_album)	((((Oenocarpus_bataua	Oenocarpus_minor)	(Prestoea_acuminata	(Pelagodoxa_henryana	Iriartea_deltoidea)))	((Geonoma_undata	Burretiokentia_grandiflora)	Heterospathe_cagayanensis))	Manicaria_saccifera)))	(Chamaedorea_seifrizii	Roystonea_regia))	(Bactris_major	((Elaeis_oleifera	Elaeis_guineensis)	Attalea_speciosa))))	Serenoa_repens)	Nypa_fruticans);
(((((Reinhardtia_latisecta	Reinhardtia_paiewonskiana)	((Bactris_major	Attalea_speciosa)	((((Phoenix_dactylifera	Sabal_domingensis)	((((Orania_palindan	Podococcus_barteri)	((Heterospathe_cagayanensis	(Veitchia_spiralis	((Hydriastele_microspadix	Iriartea_deltoidea)	Kentiopsis_piersoniorum)))	Dictyosperma_album))	(Sclerosperma_profizianum	Manicaria_saccifera))	((Chamaedorea_seifrizii	Roystonea_regia)	(((Oenocarpus_bataua	Oenocarpus_minor)	Prestoea_acuminata)	(Pelagodoxa_henryana	Pseudophoenix_vinifera)))))	Burretiokentia_grandiflora)	(Geonoma_undata	(Elaeis_oleifera	Elaeis_guineensis)))))	Reinhardtia_simplex)	Serenoa_repens)	Nypa_fruticans);
(((Reinhardtia_simplex	((((Elaeis_oleifera	Elaeis_guineensis)	(((((Sabal_domingensis	Phoenix_dactylifera)	Pseudophoenix_vinifera)	(Roystonea_regia	((Manicaria_saccifera	(((Burretiokentia_grandiflora	(((Oenocarpus_bataua	Oenocarpus_minor)	Prestoea_acuminata)	Heterospathe_cagayanensis))	Pelagodoxa_henryana)	(Iriartea_deltoidea	Geonoma_undata)))	((Veitchia_spiralis	(Kentiopsis_piersoniorum	Hydriastele_microspadix))	Dictyosperma_album))))	(Orania_palindan	(Sclerosperma_profizianum	(Chamaedorea_seifrizii	Podococcus_barteri))))	(Attalea_speciosa	Bactris_major)))	Reinhardtia_latisecta)	Reinhardtia_paiewonskiana))	Serenoa_repens)	Nypa_fruticans);
((((Elaeis_oleifera	Elaeis_guineensis)	Geonoma_undata)	(Serenoa_repens	(((Manicaria_saccifera	(((Chamaedorea_seifrizii	(Orania_palindan	(Dictyosperma_album	(Veitchia_spiralis	(Kentiopsis_piersoniorum	Hydriastele_microspadix)))))	((((Sabal_domingensis	Phoenix_dactylifera)	Pseudophoenix_vinifera)	(Attalea_speciosa	((Bactris_major	Podococcus_barteri)	Roystonea_regia)))	Sclerosperma_profizianum))	((((Oenocarpus_bataua	Oenocarpus_minor)	Prestoea_acuminata)	(Iriartea_deltoidea	Pelagodoxa_henryana))	(Reinhardtia_simplex	(Reinhardtia_latisecta	Reinhardtia_paiewonskiana)))))	Burretiokentia_grandiflora)	Heterospathe_cagayanensis)))	Nypa_fruticans);
((Serenoa_repens	(Manicaria_saccifera	(((Veitchia_spiralis	(Heterospathe_cagayanensis	((((Kentiopsis_piersoniorum	Dictyosperma_album)	(Hydriastele_microspadix	Iriartea_deltoidea))	Burretiokentia_grandiflora)	Chamaedorea_seifrizii)))	((((Bactris_major	Podococcus_barteri)	Roystonea_regia)	((Sabal_domingensis	Phoenix_dactylifera)	(((Reinhardtia_simplex	(Reinhardtia_latisecta	Reinhardtia_paiewonskiana))	((Elaeis_oleifera	Elaeis_guineensis)	Attalea_speciosa))	(Orania_palindan	(Sclerosperma_profizianum	Pseudophoenix_vinifera)))))	(((Oenocarpus_bataua	Oenocarpus_minor)	Prestoea_acuminata)	Pelagodoxa_henryana)))	Geonoma_undata)))	Nypa_fruticans);
((Serenoa_repens	(Reinhardtia_simplex	((Reinhardtia_latisecta	Reinhardtia_paiewonskiana)	((((Sclerosperma_profizianum	Orania_palindan)	((Bactris_major	Podococcus_barteri)	(Chamaedorea_seifrizii	Roystonea_regia)))	(Attalea_speciosa	(Sabal_domingensis	Phoenix_dactylifera)))	((Heterospathe_cagayanensis	(Burretiokentia_grandiflora	((Elaeis_oleifera	Elaeis_guineensis)	Geonoma_undata)))	(((Dictyosperma_album	Veitchia_spiralis)	(Hydriastele_microspadix	Kentiopsis_piersoniorum))	((Pseudophoenix_vinifera	(((Oenocarpus_bataua	Oenocarpus_minor)	Prestoea_acuminata)	(Iriartea_deltoidea	Pelagodoxa_henryana)))	Manicaria_saccifera)))))))	Nypa_fruticans);
((Serenoa_repens	(Reinhardtia_simplex	((Reinhardtia_latisecta	Reinhardtia_paiewonskiana)	((Elaeis_oleifera	Elaeis_guineensis)	(Attalea_speciosa	(((((((Chamaedorea_seifrizii	(Manicaria_saccifera	((Dictyosperma_album	(Kentiopsis_piersoniorum	((Iriartea_deltoidea	Hydriastele_microspadix)	Veitchia_spiralis)))	((Pseudophoenix_vinifera	(((Oenocarpus_bataua	Oenocarpus_minor)	Prestoea_acuminata)	Pelagodoxa_henryana))	((Burretiokentia_grandiflora	Geonoma_undata)	Heterospathe_cagayanensis)))))	Roystonea_regia)	Orania_palindan)	(Sabal_domingensis	Phoenix_dactylifera))	Podococcus_barteri)	Sclerosperma_profizianum)	Bactris_major))))))	Nypa_fruticans);
(((Manicaria_saccifera	(((Orania_palindan	(Dictyosperma_album	(Chamaedorea_seifrizii	(Kentiopsis_piersoniorum	(Hydriastele_microspadix	Veitchia_spiralis)))))	((Burretiokentia_grandiflora	(Geonoma_undata	Heterospathe_cagayanensis))	(Pelagodoxa_henryana	((Oenocarpus_bataua	Oenocarpus_minor)	Prestoea_acuminata))))	(((Roystonea_regia	(Bactris_major	Podococcus_barteri))	(Pseudophoenix_vinifera	(Sabal_domingensis	Phoenix_dactylifera)))	(((Reinhardtia_simplex	(Reinhardtia_latisecta	Reinhardtia_paiewonskiana))	(Elaeis_oleifera	Elaeis_guineensis))	(Sclerosperma_profizianum	Attalea_speciosa)))))	(Iriartea_deltoidea	Serenoa_repens))	Nypa_fruticans);
(((Manicaria_saccifera	((Geonoma_undata	(Heterospathe_cagayanensis	(Burretiokentia_grandiflora	((Oenocarpus_bataua	Oenocarpus_minor)	Prestoea_acuminata))))	((Dictyosperma_album	((Orania_palindan	(Podococcus_barteri	Sclerosperma_profizianum))	((Chamaedorea_seifrizii	Roystonea_regia)	((Pseudophoenix_vinifera	(Sabal_domingensis	Phoenix_dactylifera))	(Bactris_major	(((Reinhardtia_simplex	(Reinhardtia_latisecta	Reinhardtia_paiewonskiana))	(Elaeis_oleifera	Elaeis_guineensis))	Attalea_speciosa))))))	((Pelagodoxa_henryana	Iriartea_deltoidea)	(Veitchia_spiralis	(Kentiopsis_piersoniorum	Hydriastele_microspadix))))))	Serenoa_repens)	Nypa_fruticans);
((((Sabal_domingensis	Phoenix_dactylifera)	(((Chamaedorea_seifrizii	Roystonea_regia)	(((Dictyosperma_album	((Heterospathe_cagayanensis	(Pelagodoxa_henryana	Iriartea_deltoidea))	(Burretiokentia_grandiflora	(Veitchia_spiralis	(Kentiopsis_piersoniorum	Hydriastele_microspadix)))))	(Manicaria_saccifera	(((Oenocarpus_bataua	Oenocarpus_minor)	Prestoea_acuminata)	Geonoma_undata)))	((Orania_palindan	(Podococcus_barteri	Sclerosperma_profizianum))	(((Bactris_major	(Reinhardtia_simplex	(Reinhardtia_latisecta	Reinhardtia_paiewonskiana)))	(Elaeis_oleifera	Elaeis_guineensis))	Attalea_speciosa))))	Pseudophoenix_vinifera))	Serenoa_repens)	Nypa_fruticans);
((((Sabal_domingensis	Phoenix_dactylifera)	Serenoa_repens)	((((Orania_palindan	(Podococcus_barteri	Sclerosperma_profizianum))	(Roystonea_regia	(((((Pelagodoxa_henryana	Iriartea_deltoidea)	((Oenocarpus_bataua	Oenocarpus_minor)	Prestoea_acuminata))	Geonoma_undata)	((Heterospathe_cagayanensis	(Dictyosperma_album	(Veitchia_spiralis	(Kentiopsis_piersoniorum	Hydriastele_microspadix))))	Burretiokentia_grandiflora))	Manicaria_saccifera)))	(((Reinhardtia_latisecta	Reinhardtia_paiewonskiana)	Reinhardtia_simplex)	(Chamaedorea_seifrizii	((Elaeis_oleifera	Attalea_speciosa)	(Bactris_major	Elaeis_guineensis)))))	Pseudophoenix_vinifera))	Nypa_fruticans);
(((Manicaria_saccifera	((((((Oenocarpus_bataua	Oenocarpus_minor)	Prestoea_acuminata)	Pelagodoxa_henryana)	(Podococcus_barteri	(((((Elaeis_guineensis	Elaeis_oleifera)	Attalea_speciosa)	Bactris_major)	((Chamaedorea_seifrizii	Roystonea_regia)	Sclerosperma_profizianum))	((Pseudophoenix_vinifera	(Sabal_domingensis	Phoenix_dactylifera))	(Orania_palindan	((Reinhardtia_latisecta	Reinhardtia_paiewonskiana)	Reinhardtia_simplex))))))	((Heterospathe_cagayanensis	(Veitchia_spiralis	((Kentiopsis_piersoniorum	(Iriartea_deltoidea	Hydriastele_microspadix))	Dictyosperma_album)))	Burretiokentia_grandiflora))	Geonoma_undata))	Serenoa_repens)	Nypa_fruticans);
(((Manicaria_saccifera	((Heterospathe_cagayanensis	((Prestoea_acuminata	(Oenocarpus_minor	Oenocarpus_bataua))	(Geonoma_undata	(Dictyosperma_album	(Hydriastele_microspadix	(Veitchia_spiralis	Kentiopsis_piersoniorum))))))	(((((Reinhardtia_simplex	(Reinhardtia_latisecta	Reinhardtia_paiewonskiana))	((Bactris_major	Attalea_speciosa)	(Elaeis_oleifera	Elaeis_guineensis)))	((Chamaedorea_seifrizii	Roystonea_regia)	((Sclerosperma_profizianum	(Orania_palindan	Podococcus_barteri))	(Pseudophoenix_vinifera	(Sabal_domingensis	Phoenix_dactylifera)))))	Burretiokentia_grandiflora)	(Pelagodoxa_henryana	Iriartea_deltoidea))))	Serenoa_repens)	Nypa_fruticans);
(((Reinhardtia_latisecta	(Reinhardtia_paiewonskiana	((((Bactris_major	Attalea_speciosa)	(Elaeis_oleifera	Elaeis_guineensis))	(((((Hydriastele_microspadix	(Veitchia_spiralis	Kentiopsis_piersoniorum))	((Heterospathe_cagayanensis	Geonoma_undata)	(Prestoea_acuminata	(Oenocarpus_minor	Oenocarpus_bataua))))	Manicaria_saccifera)	(Burretiokentia_grandiflora	(Pseudophoenix_vinifera	((Pelagodoxa_henryana	Iriartea_deltoidea)	(Sabal_domingensis	Phoenix_dactylifera)))))	(Roystonea_regia	(Dictyosperma_album	(Sclerosperma_profizianum	((Chamaedorea_seifrizii	Orania_palindan)	Podococcus_barteri))))))	Reinhardtia_simplex)))	Serenoa_repens)	Nypa_fruticans);
(((((Reinhardtia_latisecta	Reinhardtia_paiewonskiana)	(((Bactris_major	Attalea_speciosa)	(Elaeis_oleifera	Elaeis_guineensis))	(((((Heterospathe_cagayanensis	(Geonoma_undata	Burretiokentia_grandiflora))	(Manicaria_saccifera	(Pelagodoxa_henryana	Prestoea_acuminata)))	((Dictyosperma_album	(Oenocarpus_minor	Oenocarpus_bataua))	((Iriartea_deltoidea	Hydriastele_microspadix)	(Veitchia_spiralis	Kentiopsis_piersoniorum))))	Pseudophoenix_vinifera)	((Chamaedorea_seifrizii	Roystonea_regia)	((Sabal_domingensis	Phoenix_dactylifera)	(Sclerosperma_profizianum	(Orania_palindan	Podococcus_barteri)))))))	Reinhardtia_simplex)	Serenoa_repens)	Nypa_fruticans);
(((((Reinhardtia_latisecta	Reinhardtia_paiewonskiana)	(((Chamaedorea_seifrizii	Roystonea_regia)	(Sclerosperma_profizianum	(Orania_palindan	Podococcus_barteri)))	((((Bactris_major	Attalea_speciosa)	(Elaeis_oleifera	Elaeis_guineensis))	((Dictyosperma_album	Veitchia_spiralis)	(((Heterospathe_cagayanensis	Geonoma_undata)	(Prestoea_acuminata	(Oenocarpus_minor	Oenocarpus_bataua)))	((((Kentiopsis_piersoniorum	(Burretiokentia_grandiflora	Manicaria_saccifera))	Pelagodoxa_henryana)	Iriartea_deltoidea)	Hydriastele_microspadix))))	(Pseudophoenix_vinifera	(Sabal_domingensis	Phoenix_dactylifera)))))	Reinhardtia_simplex)	Serenoa_repens)	Nypa_fruticans);
(((Sabal_domingensis	(Serenoa_repens	Phoenix_dactylifera))	(((((Reinhardtia_simplex	(Reinhardtia_latisecta	Reinhardtia_paiewonskiana))	((Bactris_major	Attalea_speciosa)	(Elaeis_oleifera	Elaeis_guineensis)))	((Chamaedorea_seifrizii	Roystonea_regia)	((Dictyosperma_album	((Pelagodoxa_henryana	Iriartea_deltoidea)	(Burretiokentia_grandiflora	((Veitchia_spiralis	Hydriastele_microspadix)	Kentiopsis_piersoniorum))))	(Manicaria_saccifera	((Prestoea_acuminata	(Oenocarpus_minor	Oenocarpus_bataua))	(Heterospathe_cagayanensis	Geonoma_undata))))))	(Sclerosperma_profizianum	(Orania_palindan	Podococcus_barteri)))	Pseudophoenix_vinifera))	Nypa_fruticans);
(((Reinhardtia_simplex	((Reinhardtia_latisecta	Reinhardtia_paiewonskiana)	(((Bactris_major	Attalea_speciosa)	(Elaeis_oleifera	Elaeis_guineensis))	(((Pseudophoenix_vinifera	(Sabal_domingensis	Phoenix_dactylifera))	((Chamaedorea_seifrizii	Roystonea_regia)	(Dictyosperma_album	((Orania_palindan	Podococcus_barteri)	Sclerosperma_profizianum))))	((((Veitchia_spiralis	Hydriastele_microspadix)	Kentiopsis_piersoniorum)	Iriartea_deltoidea)	(((Heterospathe_cagayanensis	(Geonoma_undata	Burretiokentia_grandiflora))	((Pelagodoxa_henryana	Prestoea_acuminata)	(Oenocarpus_minor	Oenocarpus_bataua)))	Manicaria_saccifera))))))	Serenoa_repens)	Nypa_fruticans);
(((((Manicaria_saccifera	((((Burretiokentia_grandiflora	Geonoma_undata)	(Pseudophoenix_vinifera	(Prestoea_acuminata	(Oenocarpus_minor	Oenocarpus_bataua))))	(((Veitchia_spiralis	Hydriastele_microspadix)	Kentiopsis_piersoniorum)	(Iriartea_deltoidea	Pelagodoxa_henryana)))	((Elaeis_oleifera	Elaeis_guineensis)	(((Chamaedorea_seifrizii	Roystonea_regia)	(Sabal_domingensis	Phoenix_dactylifera))	((Bactris_major	Attalea_speciosa)	(Dictyosperma_album	((Orania_palindan	Podococcus_barteri)	Sclerosperma_profizianum)))))))	Heterospathe_cagayanensis)	(Reinhardtia_latisecta	Reinhardtia_paiewonskiana))	(Reinhardtia_simplex	Serenoa_repens))	Nypa_fruticans);
((Serenoa_repens	((Sabal_domingensis	Phoenix_dactylifera)	(((Orania_palindan	Podococcus_barteri)	Sclerosperma_profizianum)	((Roystonea_regia	((Chamaedorea_seifrizii	((Reinhardtia_latisecta	Reinhardtia_paiewonskiana)	Reinhardtia_simplex))	((Bactris_major	Attalea_speciosa)	(Elaeis_oleifera	Elaeis_guineensis))))	(Dictyosperma_album	(((Veitchia_spiralis	(Hydriastele_microspadix	Iriartea_deltoidea))	Kentiopsis_piersoniorum)	(((Heterospathe_cagayanensis	(Burretiokentia_grandiflora	Geonoma_undata))	(Pseudophoenix_vinifera	(Pelagodoxa_henryana	(Prestoea_acuminata	(Oenocarpus_minor	Oenocarpus_bataua)))))	Manicaria_saccifera)))))))	Nypa_fruticans);
((Serenoa_repens	((Sabal_domingensis	Phoenix_dactylifera)	(((Orania_palindan	Podococcus_barteri)	Sclerosperma_profizianum)	(((Chamaedorea_seifrizii	Roystonea_regia)	((((Burretiokentia_grandiflora	Geonoma_undata)	(Pseudophoenix_vinifera	(Pelagodoxa_henryana	(Prestoea_acuminata	(Oenocarpus_minor	Oenocarpus_bataua)))))	Manicaria_saccifera)	(Heterospathe_cagayanensis	(Dictyosperma_album	((Veitchia_spiralis	(Hydriastele_microspadix	Iriartea_deltoidea))	Kentiopsis_piersoniorum)))))	(((Reinhardtia_latisecta	Reinhardtia_paiewonskiana)	Reinhardtia_simplex)	((Bactris_major	Attalea_speciosa)	(Elaeis_oleifera	Elaeis_guineensis)))))))	Nypa_fruticans);
(((Serenoa_repens	(Sabal_domingensis	Phoenix_dactylifera))	(((((Burretiokentia_grandiflora	(Geonoma_undata	Heterospathe_cagayanensis))	((Pseudophoenix_vinifera	((Iriartea_deltoidea	Pelagodoxa_henryana)	(Prestoea_acuminata	(Oenocarpus_minor	Oenocarpus_bataua))))	((Veitchia_spiralis	Hydriastele_microspadix)	Kentiopsis_piersoniorum)))	(((Chamaedorea_seifrizii	Roystonea_regia)	Dictyosperma_album)	((Orania_palindan	Podococcus_barteri)	Sclerosperma_profizianum)))	(((Reinhardtia_latisecta	Reinhardtia_paiewonskiana)	Reinhardtia_simplex)	((Bactris_major	Attalea_speciosa)	(Elaeis_oleifera	Elaeis_guineensis))))	Manicaria_saccifera))	Nypa_fruticans);
((Serenoa_repens	(Reinhardtia_simplex	((Reinhardtia_latisecta	Reinhardtia_paiewonskiana)	((Attalea_speciosa	(Bactris_major	(Elaeis_guineensis	Elaeis_oleifera)))	((Pseudophoenix_vinifera	(Phoenix_dactylifera	Sabal_domingensis))	(((((Dictyosperma_album	((Heterospathe_cagayanensis	((Burretiokentia_grandiflora	Veitchia_spiralis)	(Hydriastele_microspadix	Kentiopsis_piersoniorum)))	(Pelagodoxa_henryana	Iriartea_deltoidea)))	Manicaria_saccifera)	(Geonoma_undata	(Prestoea_acuminata	(Oenocarpus_minor	Oenocarpus_bataua))))	(Chamaedorea_seifrizii	Roystonea_regia))	(Podococcus_barteri	(Orania_palindan	Sclerosperma_profizianum))))))))	Nypa_fruticans);
((Reinhardtia_simplex	((((Elaeis_guineensis	Elaeis_oleifera)	Bactris_major)	((((Podococcus_barteri	(Orania_palindan	Sclerosperma_profizianum))	(Pseudophoenix_vinifera	(Phoenix_dactylifera	Sabal_domingensis)))	((((((Serenoa_repens	(Pelagodoxa_henryana	Iriartea_deltoidea))	Burretiokentia_grandiflora)	(Heterospathe_cagayanensis	(Prestoea_acuminata	(Oenocarpus_minor	Oenocarpus_bataua))))	Geonoma_undata)	(Manicaria_saccifera	(Dictyosperma_album	(Veitchia_spiralis	(Hydriastele_microspadix	Kentiopsis_piersoniorum)))))	Roystonea_regia))	Attalea_speciosa))	((Reinhardtia_latisecta	Chamaedorea_seifrizii)	Reinhardtia_paiewonskiana)))	Nypa_fruticans);
((Reinhardtia_simplex	((((Manicaria_saccifera	((((Pelagodoxa_henryana	Iriartea_deltoidea)	Serenoa_repens)	(Veitchia_spiralis	(Hydriastele_microspadix	Kentiopsis_piersoniorum)))	(((Burretiokentia_grandiflora	Geonoma_undata)	Heterospathe_cagayanensis)	(Prestoea_acuminata	(Oenocarpus_minor	Oenocarpus_bataua)))))	Dictyosperma_album)	((Pseudophoenix_vinifera	(Phoenix_dactylifera	Sabal_domingensis))	(((Attalea_speciosa	(Elaeis_guineensis	Elaeis_oleifera))	Bactris_major)	((Chamaedorea_seifrizii	Roystonea_regia)	(Orania_palindan	(Sclerosperma_profizianum	Podococcus_barteri))))))	(Reinhardtia_latisecta	Reinhardtia_paiewonskiana)))	Nypa_fruticans);
((Manicaria_saccifera	(((Geonoma_undata	Heterospathe_cagayanensis)	(Burretiokentia_grandiflora	(Prestoea_acuminata	(Oenocarpus_minor	Oenocarpus_bataua))))	((((Pelagodoxa_henryana	Iriartea_deltoidea)	Serenoa_repens)	(Veitchia_spiralis	(Hydriastele_microspadix	Kentiopsis_piersoniorum)))	(Dictyosperma_album	((((Pseudophoenix_vinifera	(Phoenix_dactylifera	Sabal_domingensis))	(((Reinhardtia_latisecta	Reinhardtia_paiewonskiana)	Reinhardtia_simplex)	(Orania_palindan	(Sclerosperma_profizianum	Podococcus_barteri))))	((Attalea_speciosa	(Elaeis_guineensis	Elaeis_oleifera))	Bactris_major))	(Chamaedorea_seifrizii	Roystonea_regia))))))	Nypa_fruticans);
(((Reinhardtia_simplex	(((Sclerosperma_profizianum	Podococcus_barteri)	((Roystonea_regia	((Pseudophoenix_vinifera	Orania_palindan)	(((((Heterospathe_cagayanensis	(Pelagodoxa_henryana	(Prestoea_acuminata	(Oenocarpus_minor	Oenocarpus_bataua))))	Chamaedorea_seifrizii)	Manicaria_saccifera)	((Iriartea_deltoidea	(Hydriastele_microspadix	(Kentiopsis_piersoniorum	Veitchia_spiralis)))	((Burretiokentia_grandiflora	Geonoma_undata)	Dictyosperma_album)))	((Attalea_speciosa	(Elaeis_guineensis	Elaeis_oleifera))	Bactris_major))))	(Phoenix_dactylifera	Sabal_domingensis)))	(Reinhardtia_latisecta	Reinhardtia_paiewonskiana)))	Serenoa_repens)	Nypa_fruticans);
(((Reinhardtia_simplex	((((Orania_palindan	Podococcus_barteri)	((((((Manicaria_saccifera	(Iriartea_deltoidea	Pelagodoxa_henryana))	(Hydriastele_microspadix	(Kentiopsis_piersoniorum	Veitchia_spiralis)))	((((Prestoea_acuminata	(Oenocarpus_minor	Oenocarpus_bataua))	Heterospathe_cagayanensis)	(Burretiokentia_grandiflora	Geonoma_undata))	Dictyosperma_album))	(Chamaedorea_seifrizii	Roystonea_regia))	(Sclerosperma_profizianum	Pseudophoenix_vinifera))	(Phoenix_dactylifera	Sabal_domingensis)))	((Attalea_speciosa	(Elaeis_guineensis	Elaeis_oleifera))	Bactris_major))	(Reinhardtia_latisecta	Reinhardtia_paiewonskiana)))	Serenoa_repens)	Nypa_fruticans);
(((Reinhardtia_simplex	(((((Pseudophoenix_vinifera	((Dictyosperma_album	(Hydriastele_microspadix	(Kentiopsis_piersoniorum	Veitchia_spiralis)))	(((Geonoma_undata	(Iriartea_deltoidea	Pelagodoxa_henryana))	(Burretiokentia_grandiflora	((Prestoea_acuminata	(Oenocarpus_minor	Oenocarpus_bataua))	Heterospathe_cagayanensis)))	Manicaria_saccifera)))	((Phoenix_dactylifera	Sabal_domingensis)	(Roystonea_regia	(Orania_palindan	(Sclerosperma_profizianum	(Chamaedorea_seifrizii	Podococcus_barteri))))))	(Attalea_speciosa	Bactris_major))	(Elaeis_guineensis	Elaeis_oleifera))	(Reinhardtia_latisecta	Reinhardtia_paiewonskiana)))	Serenoa_repens)	Nypa_fruticans);
(((Serenoa_repens	(Phoenix_dactylifera	Sabal_domingensis))	(((Elaeis_guineensis	Elaeis_oleifera)	(Burretiokentia_grandiflora	((Hydriastele_microspadix	(Kentiopsis_piersoniorum	Veitchia_spiralis))	((((Pseudophoenix_vinifera	(Prestoea_acuminata	(Oenocarpus_minor	Oenocarpus_bataua)))	(Iriartea_deltoidea	Pelagodoxa_henryana))	(Geonoma_undata	Heterospathe_cagayanensis))	Manicaria_saccifera))))	(((Bactris_major	(Chamaedorea_seifrizii	Roystonea_regia))	(Orania_palindan	(Sclerosperma_profizianum	((Reinhardtia_simplex	(Reinhardtia_latisecta	Reinhardtia_paiewonskiana))	Podococcus_barteri))))	(Dictyosperma_album	Attalea_speciosa))))	Nypa_fruticans);
((Serenoa_repens	(Reinhardtia_paiewonskiana	(((((Geonoma_undata	(Elaeis_guineensis	Elaeis_oleifera))	(((Dictyosperma_album	(Hydriastele_microspadix	(Kentiopsis_piersoniorum	Veitchia_spiralis)))	((Iriartea_deltoidea	Pelagodoxa_henryana)	((Burretiokentia_grandiflora	(Pseudophoenix_vinifera	(Prestoea_acuminata	(Oenocarpus_minor	Oenocarpus_bataua))))	Heterospathe_cagayanensis)))	(Sclerosperma_profizianum	Manicaria_saccifera)))	(((Chamaedorea_seifrizii	Roystonea_regia)	(Bactris_major	(Orania_palindan	Podococcus_barteri)))	(Attalea_speciosa	(Phoenix_dactylifera	Sabal_domingensis))))	Reinhardtia_simplex)	Reinhardtia_latisecta)))	Nypa_fruticans);
((Serenoa_repens	(Manicaria_saccifera	((((Dictyosperma_album	(Hydriastele_microspadix	(Kentiopsis_piersoniorum	Veitchia_spiralis)))	(((Pseudophoenix_vinifera	(Phoenix_dactylifera	Sabal_domingensis))	((Roystonea_regia	(Sclerosperma_profizianum	(Orania_palindan	(Podococcus_barteri	Chamaedorea_seifrizii))))	(Attalea_speciosa	Bactris_major)))	((Reinhardtia_simplex	(Reinhardtia_latisecta	Reinhardtia_paiewonskiana))	(Elaeis_guineensis	Elaeis_oleifera))))	((Pelagodoxa_henryana	(Prestoea_acuminata	(Oenocarpus_minor	Oenocarpus_bataua)))	(Heterospathe_cagayanensis	(Geonoma_undata	Burretiokentia_grandiflora))))	Iriartea_deltoidea)))	Nypa_fruticans);
(((Serenoa_repens	(Sabal_domingensis	Phoenix_dactylifera))	(((Elaeis_oleifera	Elaeis_guineensis)	Sclerosperma_profizianum)	(((((Bactris_major	Podococcus_barteri)	(Chamaedorea_seifrizii	Roystonea_regia))	Attalea_speciosa)	(((Reinhardtia_latisecta	Reinhardtia_paiewonskiana)	Reinhardtia_simplex)	(Orania_palindan	Pseudophoenix_vinifera)))	(Iriartea_deltoidea	((Manicaria_saccifera	((Hydriastele_microspadix	(Kentiopsis_piersoniorum	Veitchia_spiralis))	Dictyosperma_album))	(((Prestoea_acuminata	(Oenocarpus_minor	Oenocarpus_bataua))	Pelagodoxa_henryana)	(Heterospathe_cagayanensis	(Geonoma_undata	Burretiokentia_grandiflora))))))))	Nypa_fruticans);
((Serenoa_repens	(Reinhardtia_simplex	(((Orania_palindan	Pseudophoenix_vinifera)	(((Elaeis_oleifera	Elaeis_guineensis)	(((Burretiokentia_grandiflora	Geonoma_undata)	((Prestoea_acuminata	(Oenocarpus_minor	Oenocarpus_bataua))	Pelagodoxa_henryana))	((Heterospathe_cagayanensis	Manicaria_saccifera)	((Iriartea_deltoidea	Hydriastele_microspadix)	Kentiopsis_piersoniorum))))	((Veitchia_spiralis	Dictyosperma_album)	(((Podococcus_barteri	Sclerosperma_profizianum)	(Chamaedorea_seifrizii	(Attalea_speciosa	Bactris_major)))	((Sabal_domingensis	Phoenix_dactylifera)	Roystonea_regia)))))	(Reinhardtia_latisecta	Reinhardtia_paiewonskiana))))	Nypa_fruticans);
((Serenoa_repens	(Reinhardtia_simplex	(((Elaeis_oleifera	Elaeis_guineensis)	((Attalea_speciosa	Bactris_major)	((Chamaedorea_seifrizii	Roystonea_regia)	(((Orania_palindan	(Podococcus_barteri	Sclerosperma_profizianum))	((Sabal_domingensis	Phoenix_dactylifera)	Pseudophoenix_vinifera))	((((Geonoma_undata	((Prestoea_acuminata	(Oenocarpus_minor	Oenocarpus_bataua))	Pelagodoxa_henryana))	((Manicaria_saccifera	Iriartea_deltoidea)	(Heterospathe_cagayanensis	(Burretiokentia_grandiflora	(Hydriastele_microspadix	Kentiopsis_piersoniorum)))))	Veitchia_spiralis)	Dictyosperma_album)))))	(Reinhardtia_latisecta	Reinhardtia_paiewonskiana))))	Nypa_fruticans);
((((Reinhardtia_latisecta	Reinhardtia_paiewonskiana)	Reinhardtia_simplex)	((((((((Veitchia_spiralis	Dictyosperma_album)	(Orania_palindan	(Podococcus_barteri	Sclerosperma_profizianum)))	(Attalea_speciosa	Bactris_major))	((Chamaedorea_seifrizii	Roystonea_regia)	(Sabal_domingensis	Phoenix_dactylifera)))	((Heterospathe_cagayanensis	((Elaeis_oleifera	Elaeis_guineensis)	Geonoma_undata))	Pseudophoenix_vinifera))	Manicaria_saccifera)	(Prestoea_acuminata	(Oenocarpus_minor	Oenocarpus_bataua)))	((Burretiokentia_grandiflora	(Serenoa_repens	Pelagodoxa_henryana))	((Iriartea_deltoidea	Hydriastele_microspadix)	Kentiopsis_piersoniorum))))	Nypa_fruticans);
(((Reinhardtia_simplex	((((Attalea_speciosa	Bactris_major)	(Elaeis_oleifera	Elaeis_guineensis))	((((Pelagodoxa_henryana	Iriartea_deltoidea)	Manicaria_saccifera)	((((Prestoea_acuminata	(Oenocarpus_minor	Oenocarpus_bataua))	Geonoma_undata)	Heterospathe_cagayanensis)	((Veitchia_spiralis	Dictyosperma_album)	(Hydriastele_microspadix	(Burretiokentia_grandiflora	Kentiopsis_piersoniorum)))))	(((Orania_palindan	(Podococcus_barteri	Sclerosperma_profizianum))	(Chamaedorea_seifrizii	Roystonea_regia))	(Pseudophoenix_vinifera	(Sabal_domingensis	Phoenix_dactylifera)))))	(Reinhardtia_latisecta	Reinhardtia_paiewonskiana)))	Serenoa_repens)	Nypa_fruticans);
(((Manicaria_saccifera	(Geonoma_undata	(((Heterospathe_cagayanensis	(Burretiokentia_grandiflora	((Veitchia_spiralis	Kentiopsis_piersoniorum)	(Iriartea_deltoidea	Hydriastele_microspadix))))	Dictyosperma_album)	(((((Chamaedorea_seifrizii	Podococcus_barteri)	(Sclerosperma_profizianum	Orania_palindan))	(((Reinhardtia_latisecta	Reinhardtia_paiewonskiana)	Reinhardtia_simplex)	((Attalea_speciosa	Bactris_major)	(Elaeis_oleifera	Elaeis_guineensis))))	((Pseudophoenix_vinifera	(Sabal_domingensis	Phoenix_dactylifera))	Roystonea_regia))	((Prestoea_acuminata	(Oenocarpus_minor	Oenocarpus_bataua))	Pelagodoxa_henryana)))))	Serenoa_repens)	Nypa_fruticans);
(((Manicaria_saccifera	((((((Pseudophoenix_vinifera	(Prestoea_acuminata	(Oenocarpus_minor	Oenocarpus_bataua)))	(((Veitchia_spiralis	Kentiopsis_piersoniorum)	Hydriastele_microspadix)	(Iriartea_deltoidea	Pelagodoxa_henryana)))	((Bactris_major	(Attalea_speciosa	(Elaeis_oleifera	Elaeis_guineensis)))	((Sabal_domingensis	Phoenix_dactylifera)	(Roystonea_regia	(Dictyosperma_album	(Sclerosperma_profizianum	(Podococcus_barteri	(Chamaedorea_seifrizii	Orania_palindan))))))))	(((Reinhardtia_latisecta	Reinhardtia_paiewonskiana)	Reinhardtia_simplex)	Geonoma_undata))	Heterospathe_cagayanensis)	Burretiokentia_grandiflora))	Serenoa_repens)	Nypa_fruticans);
((((((((((Manicaria_saccifera	((Heterospathe_cagayanensis	(Burretiokentia_grandiflora	(((Veitchia_spiralis	Kentiopsis_piersoniorum)	Hydriastele_microspadix)	(Iriartea_deltoidea	Pelagodoxa_henryana))))	Dictyosperma_album))	((Prestoea_acuminata	(Oenocarpus_minor	Oenocarpus_bataua))	Geonoma_undata))	(Chamaedorea_seifrizii	Roystonea_regia))	(Sclerosperma_profizianum	(Podococcus_barteri	Orania_palindan)))	(Pseudophoenix_vinifera	(Sabal_domingensis	Phoenix_dactylifera)))	(Bactris_major	(Attalea_speciosa	(Elaeis_oleifera	Elaeis_guineensis))))	(Reinhardtia_latisecta	Reinhardtia_paiewonskiana))	Reinhardtia_simplex)	Serenoa_repens)	Nypa_fruticans);
(((((Manicaria_saccifera	((Veitchia_spiralis	Dictyosperma_album)	(Kentiopsis_piersoniorum	Hydriastele_microspadix)))	(((Roystonea_regia	(((Pseudophoenix_vinifera	(Sabal_domingensis	Phoenix_dactylifera))	Attalea_speciosa)	(((Sclerosperma_profizianum	Chamaedorea_seifrizii)	(Bactris_major	Podococcus_barteri))	Orania_palindan)))	((Elaeis_oleifera	Elaeis_guineensis)	(Reinhardtia_simplex	(Reinhardtia_latisecta	Reinhardtia_paiewonskiana))))	((Iriartea_deltoidea	Pelagodoxa_henryana)	Serenoa_repens)))	(Prestoea_acuminata	(Oenocarpus_minor	Oenocarpus_bataua)))	((Heterospathe_cagayanensis	Geonoma_undata)	Burretiokentia_grandiflora))	Nypa_fruticans);
((Reinhardtia_simplex	((Reinhardtia_latisecta	Reinhardtia_paiewonskiana)	((((((Dictyosperma_album	(Kentiopsis_piersoniorum	(Veitchia_spiralis	Hydriastele_microspadix)))	((Prestoea_acuminata	(Oenocarpus_minor	Oenocarpus_bataua))	(Heterospathe_cagayanensis	(Burretiokentia_grandiflora	Geonoma_undata))))	(Manicaria_saccifera	((Iriartea_deltoidea	Pelagodoxa_henryana)	Serenoa_repens)))	(Elaeis_oleifera	Elaeis_guineensis))	(((Attalea_speciosa	Bactris_major)	((Chamaedorea_seifrizii	Roystonea_regia)	((Podococcus_barteri	Sclerosperma_profizianum)	Orania_palindan)))	(Sabal_domingensis	Phoenix_dactylifera)))	Pseudophoenix_vinifera)))	Nypa_fruticans);
(((Manicaria_saccifera	(((((Iriartea_deltoidea	Geonoma_undata)	(Heterospathe_cagayanensis	(Pelagodoxa_henryana	((Oenocarpus_bataua	Oenocarpus_minor)	Prestoea_acuminata))))	(((Elaeis_guineensis	Elaeis_oleifera)	((Attalea_speciosa	((Sabal_domingensis	Phoenix_dactylifera)	(Orania_palindan	(Podococcus_barteri	Sclerosperma_profizianum))))	(Bactris_major	(Roystonea_regia	Chamaedorea_seifrizii))))	(Pseudophoenix_vinifera	(Reinhardtia_simplex	(Reinhardtia_paiewonskiana	Reinhardtia_latisecta)))))	((Kentiopsis_piersoniorum	(Veitchia_spiralis	Hydriastele_microspadix))	Dictyosperma_album))	Burretiokentia_grandiflora))	Serenoa_repens)	Nypa_fruticans);
((((Oenocarpus_bataua	Oenocarpus_minor)	Prestoea_acuminata)	((((Manicaria_saccifera	(((Bactris_major	(Attalea_speciosa	(Elaeis_guineensis	Elaeis_oleifera)))	(((Reinhardtia_simplex	(Reinhardtia_paiewonskiana	Reinhardtia_latisecta))	(Pseudophoenix_vinifera	(Sabal_domingensis	Phoenix_dactylifera)))	((Podococcus_barteri	Orania_palindan)	(Chamaedorea_seifrizii	Sclerosperma_profizianum))))	Roystonea_regia))	((Kentiopsis_piersoniorum	(Veitchia_spiralis	Hydriastele_microspadix))	Dictyosperma_album))	(Heterospathe_cagayanensis	(Burretiokentia_grandiflora	Geonoma_undata)))	(Serenoa_repens	(Iriartea_deltoidea	Pelagodoxa_henryana))))	Nypa_fruticans);
(((((((((((((Bactris_major	Attalea_speciosa)	(((Podococcus_barteri	Orania_palindan)	Sclerosperma_profizianum)	(Sabal_domingensis	Phoenix_dactylifera)))	(Chamaedorea_seifrizii	Roystonea_regia))	(Reinhardtia_simplex	(Reinhardtia_paiewonskiana	Reinhardtia_latisecta)))	(Elaeis_guineensis	Elaeis_oleifera))	(Hydriastele_microspadix	(Kentiopsis_piersoniorum	(Dictyosperma_album	Veitchia_spiralis))))	(Geonoma_undata	(Pseudophoenix_vinifera	(Pelagodoxa_henryana	((Oenocarpus_bataua	Oenocarpus_minor)	Prestoea_acuminata)))))	Heterospathe_cagayanensis)	Burretiokentia_grandiflora)	Iriartea_deltoidea)	Manicaria_saccifera)	Serenoa_repens)	Nypa_fruticans);
(((((((Reinhardtia_simplex	(Reinhardtia_paiewonskiana	Reinhardtia_latisecta))	((Bactris_major	Attalea_speciosa)	(Elaeis_guineensis	Elaeis_oleifera)))	(((Orania_palindan	(Sclerosperma_profizianum	Podococcus_barteri))	(Pseudophoenix_vinifera	(Sabal_domingensis	Phoenix_dactylifera)))	(Chamaedorea_seifrizii	Roystonea_regia)))	((((Hydriastele_microspadix	(Kentiopsis_piersoniorum	Veitchia_spiralis))	Dictyosperma_album)	Burretiokentia_grandiflora)	((Pelagodoxa_henryana	((Oenocarpus_bataua	Oenocarpus_minor)	Prestoea_acuminata))	(Heterospathe_cagayanensis	Geonoma_undata))))	Manicaria_saccifera)	(Iriartea_deltoidea	Serenoa_repens))	Nypa_fruticans);
(((Manicaria_saccifera	(Geonoma_undata	(Heterospathe_cagayanensis	((((Hydriastele_microspadix	(Kentiopsis_piersoniorum	Veitchia_spiralis))	((Orania_palindan	(Sclerosperma_profizianum	Podococcus_barteri))	Dictyosperma_album))	Iriartea_deltoidea)	((Burretiokentia_grandiflora	(((Pseudophoenix_vinifera	(Sabal_domingensis	Phoenix_dactylifera))	(Chamaedorea_seifrizii	Roystonea_regia))	((Bactris_major	Attalea_speciosa)	(Elaeis_guineensis	Elaeis_oleifera))))	((Pelagodoxa_henryana	((Oenocarpus_bataua	Oenocarpus_minor)	Prestoea_acuminata))	(Reinhardtia_simplex	(Reinhardtia_paiewonskiana	Reinhardtia_latisecta))))))))	Serenoa_repens)	Nypa_fruticans);
(((Manicaria_saccifera	(((((((Chamaedorea_seifrizii	Roystonea_regia)	(Sabal_domingensis	Phoenix_dactylifera))	(Bactris_major	Attalea_speciosa))	((Sclerosperma_profizianum	(Podococcus_barteri	Orania_palindan))	Dictyosperma_album))	((Reinhardtia_simplex	(Reinhardtia_paiewonskiana	Reinhardtia_latisecta))	(Elaeis_guineensis	Elaeis_oleifera)))	((Hydriastele_microspadix	(Kentiopsis_piersoniorum	Veitchia_spiralis))	(((Oenocarpus_bataua	Oenocarpus_minor)	Prestoea_acuminata)	(Pelagodoxa_henryana	Pseudophoenix_vinifera))))	(Heterospathe_cagayanensis	(Burretiokentia_grandiflora	Geonoma_undata))))	(Iriartea_deltoidea	Serenoa_repens))	Nypa_fruticans);
((Hydriastele_microspadix	((Veitchia_spiralis	((Iriartea_deltoidea	(Burretiokentia_grandiflora	((((Oenocarpus_bataua	Oenocarpus_minor)	Prestoea_acuminata)	(Pelagodoxa_henryana	Pseudophoenix_vinifera))	((Manicaria_saccifera	Geonoma_undata)	(Dictyosperma_album	(((Chamaedorea_seifrizii	Roystonea_regia)	(((Bactris_major	Attalea_speciosa)	(Elaeis_guineensis	Elaeis_oleifera))	((Sclerosperma_profizianum	(Podococcus_barteri	(Reinhardtia_simplex	(Reinhardtia_paiewonskiana	Reinhardtia_latisecta))))	(Serenoa_repens	(Sabal_domingensis	Phoenix_dactylifera)))))	Orania_palindan))))))	Heterospathe_cagayanensis))	Kentiopsis_piersoniorum))	Nypa_fruticans);
((Manicaria_saccifera	(((Iriartea_deltoidea	Hydriastele_microspadix)	Kentiopsis_piersoniorum)	(((Dictyosperma_album	Veitchia_spiralis)	((Chamaedorea_seifrizii	Roystonea_regia)	(((((Bactris_major	Attalea_speciosa)	(Elaeis_guineensis	Elaeis_oleifera))	(Reinhardtia_latisecta	(Reinhardtia_paiewonskiana	(Serenoa_repens	Reinhardtia_simplex))))	(Sabal_domingensis	Phoenix_dactylifera))	(Sclerosperma_profizianum	(Podococcus_barteri	Orania_palindan)))))	(((Burretiokentia_grandiflora	Geonoma_undata)	Heterospathe_cagayanensis)	(((Oenocarpus_bataua	Oenocarpus_minor)	Prestoea_acuminata)	(Pelagodoxa_henryana	Pseudophoenix_vinifera))))))	Nypa_fruticans);
((Manicaria_saccifera	((((((Hydriastele_microspadix	Kentiopsis_piersoniorum)	Iriartea_deltoidea)	Heterospathe_cagayanensis)	Burretiokentia_grandiflora)	(Geonoma_undata	(((Oenocarpus_bataua	Oenocarpus_minor)	Prestoea_acuminata)	(Pelagodoxa_henryana	Pseudophoenix_vinifera))))	((Dictyosperma_album	Veitchia_spiralis)	(Roystonea_regia	(Chamaedorea_seifrizii	((((Bactris_major	Attalea_speciosa)	((Elaeis_guineensis	Elaeis_oleifera)	(((Reinhardtia_simplex	Reinhardtia_paiewonskiana)	Reinhardtia_latisecta)	Serenoa_repens)))	(Sabal_domingensis	Phoenix_dactylifera))	(Sclerosperma_profizianum	(Podococcus_barteri	Orania_palindan))))))))	Nypa_fruticans);
((Serenoa_repens	((Sabal_domingensis	Phoenix_dactylifera)	(((((Manicaria_saccifera	(Geonoma_undata	((Oenocarpus_bataua	Oenocarpus_minor)	Prestoea_acuminata)))	(Heterospathe_cagayanensis	(Burretiokentia_grandiflora	(((Dictyosperma_album	Veitchia_spiralis)	(Hydriastele_microspadix	Kentiopsis_piersoniorum))	(Pelagodoxa_henryana	Iriartea_deltoidea)))))	((Chamaedorea_seifrizii	Roystonea_regia)	(Sclerosperma_profizianum	(Podococcus_barteri	Orania_palindan))))	(((Reinhardtia_paiewonskiana	Reinhardtia_latisecta)	Reinhardtia_simplex)	((Bactris_major	Attalea_speciosa)	(Elaeis_guineensis	Elaeis_oleifera))))	Pseudophoenix_vinifera)))	Nypa_fruticans);
(((Serenoa_repens	(Sabal_domingensis	Phoenix_dactylifera))	(Pseudophoenix_vinifera	(((((Attalea_speciosa	Bactris_major)	(Chamaedorea_seifrizii	Roystonea_regia))	(Orania_palindan	(Sclerosperma_profizianum	Podococcus_barteri)))	(((Reinhardtia_latisecta	Reinhardtia_paiewonskiana)	Reinhardtia_simplex)	(Elaeis_oleifera	Elaeis_guineensis)))	(((Prestoea_acuminata	(Oenocarpus_minor	Oenocarpus_bataua))	((Iriartea_deltoidea	Pelagodoxa_henryana)	((Hydriastele_microspadix	Kentiopsis_piersoniorum)	(Dictyosperma_album	Veitchia_spiralis))))	((Heterospathe_cagayanensis	(Burretiokentia_grandiflora	Geonoma_undata))	Manicaria_saccifera)))))	Nypa_fruticans);
((Serenoa_repens	(((Reinhardtia_latisecta	Reinhardtia_paiewonskiana)	Reinhardtia_simplex)	(((Attalea_speciosa	Bactris_major)	(Elaeis_oleifera	Elaeis_guineensis))	((Iriartea_deltoidea	((((Kentiopsis_piersoniorum	Veitchia_spiralis)	Hydriastele_microspadix)	(Burretiokentia_grandiflora	Dictyosperma_album))	(((Heterospathe_cagayanensis	Geonoma_undata)	(Pelagodoxa_henryana	(Prestoea_acuminata	(Oenocarpus_minor	Oenocarpus_bataua))))	Manicaria_saccifera)))	(((Pseudophoenix_vinifera	Sabal_domingensis)	Phoenix_dactylifera)	((Chamaedorea_seifrizii	Roystonea_regia)	(Orania_palindan	(Sclerosperma_profizianum	Podococcus_barteri))))))))	Nypa_fruticans);
(((Reinhardtia_simplex	Serenoa_repens)	((((((Burretiokentia_grandiflora	(Sabal_domingensis	Phoenix_dactylifera))	(Pseudophoenix_vinifera	Orania_palindan))	((Dictyosperma_album	(((Pelagodoxa_henryana	Iriartea_deltoidea)	((Kentiopsis_piersoniorum	Veitchia_spiralis)	Hydriastele_microspadix))	((((Prestoea_acuminata	(Oenocarpus_minor	Oenocarpus_bataua))	Heterospathe_cagayanensis)	Geonoma_undata)	Manicaria_saccifera)))	(Chamaedorea_seifrizii	(Attalea_speciosa	((Elaeis_oleifera	Elaeis_guineensis)	Bactris_major)))))	Roystonea_regia)	(Sclerosperma_profizianum	Podococcus_barteri))	(Reinhardtia_latisecta	Reinhardtia_paiewonskiana)))	Nypa_fruticans);
((Serenoa_repens	(Reinhardtia_simplex	(((((Pseudophoenix_vinifera	(Sabal_domingensis	Phoenix_dactylifera))	(((Dictyosperma_album	(((Kentiopsis_piersoniorum	Veitchia_spiralis)	Hydriastele_microspadix)	((Heterospathe_cagayanensis	Geonoma_undata)	(((Prestoea_acuminata	(Oenocarpus_minor	Oenocarpus_bataua))	Burretiokentia_grandiflora)	((Pelagodoxa_henryana	Iriartea_deltoidea)	Manicaria_saccifera)))))	(Chamaedorea_seifrizii	Roystonea_regia))	(Sclerosperma_profizianum	(Orania_palindan	Podococcus_barteri))))	(Attalea_speciosa	Bactris_major))	(Elaeis_oleifera	Elaeis_guineensis))	(Reinhardtia_latisecta	Reinhardtia_paiewonskiana))))	Nypa_fruticans);
((Serenoa_repens	(Reinhardtia_simplex	((((Attalea_speciosa	Bactris_major)	(Elaeis_oleifera	Elaeis_guineensis))	((Pseudophoenix_vinifera	(Sabal_domingensis	Phoenix_dactylifera))	(((Dictyosperma_album	(((Kentiopsis_piersoniorum	Veitchia_spiralis)	Hydriastele_microspadix)	((Pelagodoxa_henryana	(Prestoea_acuminata	(Oenocarpus_minor	Oenocarpus_bataua)))	(((Heterospathe_cagayanensis	(Burretiokentia_grandiflora	Geonoma_undata))	Iriartea_deltoidea)	Manicaria_saccifera))))	Roystonea_regia)	((Sclerosperma_profizianum	(Chamaedorea_seifrizii	Podococcus_barteri))	Orania_palindan))))	(Reinhardtia_latisecta	Reinhardtia_paiewonskiana))))	Nypa_fruticans);
((Reinhardtia_simplex	(Reinhardtia_paiewonskiana	(Reinhardtia_latisecta	((Elaeis_oleifera	Elaeis_guineensis)	(((((Kentiopsis_piersoniorum	Veitchia_spiralis)	Hydriastele_microspadix)	(((Iriartea_deltoidea	Pelagodoxa_henryana)	Burretiokentia_grandiflora)	(Serenoa_repens	Manicaria_saccifera)))	(Geonoma_undata	(Pseudophoenix_vinifera	((Oenocarpus_minor	Oenocarpus_bataua)	(Prestoea_acuminata	Heterospathe_cagayanensis)))))	((Bactris_major	(Chamaedorea_seifrizii	Roystonea_regia))	(((Dictyosperma_album	((Sclerosperma_profizianum	Podococcus_barteri)	Orania_palindan))	Attalea_speciosa)	(Sabal_domingensis	Phoenix_dactylifera))))))))	Nypa_fruticans);
(((((Reinhardtia_simplex	Reinhardtia_paiewonskiana)	Reinhardtia_latisecta)	((Elaeis_oleifera	Elaeis_guineensis)	((((((Burretiokentia_grandiflora	(Heterospathe_cagayanensis	(Hydriastele_microspadix	Kentiopsis_piersoniorum)))	Veitchia_spiralis)	(Manicaria_saccifera	((Pelagodoxa_henryana	((Oenocarpus_minor	Oenocarpus_bataua)	Prestoea_acuminata))	Geonoma_undata)))	Iriartea_deltoidea)	Pseudophoenix_vinifera)	(((Dictyosperma_album	((Sclerosperma_profizianum	Podococcus_barteri)	Orania_palindan))	(Roystonea_regia	(Sabal_domingensis	Phoenix_dactylifera)))	((Attalea_speciosa	Bactris_major)	Chamaedorea_seifrizii)))))	Serenoa_repens)	Nypa_fruticans);
((((((((Attalea_speciosa	((Elaeis_oleifera	Elaeis_guineensis)	Bactris_major))	Chamaedorea_seifrizii)	((((Sabal_domingensis	Phoenix_dactylifera)	Pseudophoenix_vinifera)	(Dictyosperma_album	(((((Oenocarpus_minor	Oenocarpus_bataua)	Prestoea_acuminata)	((Manicaria_saccifera	((Kentiopsis_piersoniorum	Hydriastele_microspadix)	Heterospathe_cagayanensis))	((Iriartea_deltoidea	Pelagodoxa_henryana)	Geonoma_undata)))	Veitchia_spiralis)	Burretiokentia_grandiflora)))	((Podococcus_barteri	Roystonea_regia)	Orania_palindan)))	Sclerosperma_profizianum)	(Reinhardtia_latisecta	Reinhardtia_paiewonskiana))	Reinhardtia_simplex)	Serenoa_repens)	Nypa_fruticans);
((((((((Attalea_speciosa	((Elaeis_oleifera	Elaeis_guineensis)	Bactris_major))	(Chamaedorea_seifrizii	Roystonea_regia))	((Sabal_domingensis	Phoenix_dactylifera)	(((((Veitchia_spiralis	(Kentiopsis_piersoniorum	Hydriastele_microspadix))	Dictyosperma_album)	(((Pelagodoxa_henryana	(Burretiokentia_grandiflora	(Heterospathe_cagayanensis	Geonoma_undata)))	((Oenocarpus_minor	Oenocarpus_bataua)	Prestoea_acuminata))	Manicaria_saccifera))	Iriartea_deltoidea)	((Sclerosperma_profizianum	Pseudophoenix_vinifera)	Orania_palindan))))	Podococcus_barteri)	(Reinhardtia_latisecta	Reinhardtia_paiewonskiana))	Reinhardtia_simplex)	Serenoa_repens)	Nypa_fruticans);
((Manicaria_saccifera	(Serenoa_repens	(((((((Sabal_domingensis	Phoenix_dactylifera)	Pseudophoenix_vinifera)	(Chamaedorea_seifrizii	Roystonea_regia))	(Podococcus_barteri	(Orania_palindan	Sclerosperma_profizianum)))	(Bactris_major	(Attalea_speciosa	((Elaeis_oleifera	Elaeis_guineensis)	((Reinhardtia_latisecta	Reinhardtia_paiewonskiana)	Reinhardtia_simplex)))))	(((Pelagodoxa_henryana	Iriartea_deltoidea)	(Veitchia_spiralis	(Kentiopsis_piersoniorum	Hydriastele_microspadix)))	Dictyosperma_album))	(((Burretiokentia_grandiflora	Geonoma_undata)	Heterospathe_cagayanensis)	((Oenocarpus_minor	Oenocarpus_bataua)	Prestoea_acuminata)))))	Nypa_fruticans);
(((Serenoa_repens	(Pelagodoxa_henryana	Iriartea_deltoidea))	((((((((Kentiopsis_piersoniorum	Hydriastele_microspadix)	Veitchia_spiralis)	Dictyosperma_album)	Heterospathe_cagayanensis)	Chamaedorea_seifrizii)	Burretiokentia_grandiflora)	((((Oenocarpus_minor	Oenocarpus_bataua)	Prestoea_acuminata)	Geonoma_undata)	(((Elaeis_oleifera	Elaeis_guineensis)	(((Reinhardtia_simplex	(Reinhardtia_latisecta	Reinhardtia_paiewonskiana))	(((Orania_palindan	Podococcus_barteri)	Sclerosperma_profizianum)	Attalea_speciosa))	((Bactris_major	Pseudophoenix_vinifera)	(Sabal_domingensis	Phoenix_dactylifera))))	Roystonea_regia)))	Manicaria_saccifera))	Nypa_fruticans);
((Serenoa_repens	((((Heterospathe_cagayanensis	Geonoma_undata)	(Pseudophoenix_vinifera	((Pelagodoxa_henryana	Iriartea_deltoidea)	((Oenocarpus_minor	Oenocarpus_bataua)	Prestoea_acuminata))))	((Dictyosperma_album	((Sabal_domingensis	Phoenix_dactylifera)	((((Chamaedorea_seifrizii	Roystonea_regia)	(Reinhardtia_paiewonskiana	(Reinhardtia_simplex	Reinhardtia_latisecta)))	(((Elaeis_oleifera	Elaeis_guineensis)	Attalea_speciosa)	Bactris_major))	((Orania_palindan	Podococcus_barteri)	Sclerosperma_profizianum))))	(Burretiokentia_grandiflora	((Kentiopsis_piersoniorum	Hydriastele_microspadix)	Veitchia_spiralis))))	Manicaria_saccifera))	Nypa_fruticans);
((Serenoa_repens	(Kentiopsis_piersoniorum	(Hydriastele_microspadix	(((Manicaria_saccifera	((Burretiokentia_grandiflora	Geonoma_undata)	(Pseudophoenix_vinifera	((Pelagodoxa_henryana	Iriartea_deltoidea)	((Oenocarpus_minor	Oenocarpus_bataua)	Prestoea_acuminata)))))	((Veitchia_spiralis	Dictyosperma_album)	(((((Orania_palindan	Sclerosperma_profizianum)	Podococcus_barteri)	(((Reinhardtia_simplex	(Reinhardtia_latisecta	Reinhardtia_paiewonskiana))	((Bactris_major	Attalea_speciosa)	(Elaeis_oleifera	Elaeis_guineensis)))	(Sabal_domingensis	Phoenix_dactylifera)))	Roystonea_regia)	Chamaedorea_seifrizii)))	Heterospathe_cagayanensis))))	Nypa_fruticans);
((Serenoa_repens	(Manicaria_saccifera	((((Elaeis_oleifera	Elaeis_guineensis)	((((Sabal_domingensis	Phoenix_dactylifera)	Bactris_major)	((Orania_palindan	Sclerosperma_profizianum)	Podococcus_barteri))	((Chamaedorea_seifrizii	Roystonea_regia)	Attalea_speciosa)))	((((Burretiokentia_grandiflora	(Veitchia_spiralis	(Kentiopsis_piersoniorum	(Hydriastele_microspadix	Iriartea_deltoidea))))	Dictyosperma_album)	Heterospathe_cagayanensis)	Geonoma_undata))	((((Reinhardtia_simplex	Reinhardtia_paiewonskiana)	Reinhardtia_latisecta)	Pseudophoenix_vinifera)	(Pelagodoxa_henryana	((Oenocarpus_minor	Oenocarpus_bataua)	Prestoea_acuminata))))))	Nypa_fruticans);
((Serenoa_repens	(Reinhardtia_simplex	((Reinhardtia_paiewonskiana	Reinhardtia_latisecta)	(((((Veitchia_spiralis	(Kentiopsis_piersoniorum	(Hydriastele_microspadix	Iriartea_deltoidea)))	Manicaria_saccifera)	((((Burretiokentia_grandiflora	(Pseudophoenix_vinifera	(Prestoea_acuminata	(Oenocarpus_minor	Oenocarpus_bataua))))	Heterospathe_cagayanensis)	Geonoma_undata)	Pelagodoxa_henryana))	(((Roystonea_regia	Attalea_speciosa)	((Sabal_domingensis	Phoenix_dactylifera)	(((Bactris_major	(Chamaedorea_seifrizii	Podococcus_barteri))	Sclerosperma_profizianum)	Orania_palindan)))	Dictyosperma_album))	(Elaeis_oleifera	Elaeis_guineensis)))))	Nypa_fruticans);
((Serenoa_repens	(Reinhardtia_simplex	((Reinhardtia_paiewonskiana	Reinhardtia_latisecta)	(((Prestoea_acuminata	(Oenocarpus_minor	Oenocarpus_bataua))	(((((Pseudophoenix_vinifera	(Sabal_domingensis	Phoenix_dactylifera))	((Heterospathe_cagayanensis	(Chamaedorea_seifrizii	(Burretiokentia_grandiflora	(Geonoma_undata	(Elaeis_oleifera	Elaeis_guineensis)))))	Dictyosperma_album))	((Veitchia_spiralis	(Kentiopsis_piersoniorum	Iriartea_deltoidea))	Hydriastele_microspadix))	(Attalea_speciosa	(Sclerosperma_profizianum	Manicaria_saccifera)))	((Podococcus_barteri	Orania_palindan)	(Bactris_major	Roystonea_regia))))	Pelagodoxa_henryana))))	Nypa_fruticans);
((Serenoa_repens	(Reinhardtia_simplex	((Reinhardtia_paiewonskiana	Reinhardtia_latisecta)	(((Prestoea_acuminata	(Oenocarpus_minor	Oenocarpus_bataua))	(((Manicaria_saccifera	((Geonoma_undata	Heterospathe_cagayanensis)	Roystonea_regia))	((Burretiokentia_grandiflora	Iriartea_deltoidea)	((Chamaedorea_seifrizii	((Attalea_speciosa	((Elaeis_oleifera	Elaeis_guineensis)	Bactris_major))	(Pseudophoenix_vinifera	(Sabal_domingensis	Phoenix_dactylifera))))	((Podococcus_barteri	Orania_palindan)	Sclerosperma_profizianum))))	(Dictyosperma_album	((Veitchia_spiralis	Kentiopsis_piersoniorum)	Hydriastele_microspadix))))	Pelagodoxa_henryana))))	Nypa_fruticans);
((Serenoa_repens	(((Elaeis_oleifera	Elaeis_guineensis)	((Attalea_speciosa	(((Sabal_domingensis	Phoenix_dactylifera)	((Podococcus_barteri	Orania_palindan)	Sclerosperma_profizianum))	((Chamaedorea_seifrizii	Roystonea_regia)	(((Iriartea_deltoidea	Manicaria_saccifera)	(((Pelagodoxa_henryana	Prestoea_acuminata)	(Oenocarpus_minor	Oenocarpus_bataua))	(Heterospathe_cagayanensis	(Burretiokentia_grandiflora	Geonoma_undata))))	(Dictyosperma_album	((Veitchia_spiralis	Kentiopsis_piersoniorum)	Hydriastele_microspadix))))))	Bactris_major))	((Reinhardtia_simplex	(Reinhardtia_paiewonskiana	Reinhardtia_latisecta))	Pseudophoenix_vinifera)))	Nypa_fruticans);
((Serenoa_repens	((Bactris_major	(((((Pseudophoenix_vinifera	(Sabal_domingensis	Phoenix_dactylifera))	((Podococcus_barteri	Orania_palindan)	Sclerosperma_profizianum))	((((Burretiokentia_grandiflora	(Heterospathe_cagayanensis	((Veitchia_spiralis	Kentiopsis_piersoniorum)	(Iriartea_deltoidea	Hydriastele_microspadix))))	((((Prestoea_acuminata	(Oenocarpus_minor	Oenocarpus_bataua))	Pelagodoxa_henryana)	Geonoma_undata)	Manicaria_saccifera))	Dictyosperma_album)	Roystonea_regia))	Attalea_speciosa)	(Elaeis_oleifera	Elaeis_guineensis)))	(Chamaedorea_seifrizii	(Reinhardtia_simplex	(Reinhardtia_paiewonskiana	Reinhardtia_latisecta)))))	Nypa_fruticans);
(((Veitchia_spiralis	(Kentiopsis_piersoniorum	Hydriastele_microspadix))	((Serenoa_repens	(Pelagodoxa_henryana	Iriartea_deltoidea))	((Dictyosperma_album	((Chamaedorea_seifrizii	Roystonea_regia)	((Phoenix_dactylifera	(Pseudophoenix_vinifera	Sabal_domingensis))	(((Podococcus_barteri	Orania_palindan)	Sclerosperma_profizianum)	((Attalea_speciosa	((Elaeis_oleifera	Elaeis_guineensis)	Bactris_major))	(Reinhardtia_simplex	(Reinhardtia_paiewonskiana	Reinhardtia_latisecta)))))))	(((Prestoea_acuminata	(Oenocarpus_minor	Oenocarpus_bataua))	(Heterospathe_cagayanensis	(Burretiokentia_grandiflora	Geonoma_undata)))	Manicaria_saccifera))))	Nypa_fruticans);
((((Phoenix_dactylifera	Serenoa_repens)	Sabal_domingensis)	(Pseudophoenix_vinifera	((((((((Burretiokentia_grandiflora	Geonoma_undata)	Heterospathe_cagayanensis)	((Pelagodoxa_henryana	Iriartea_deltoidea)	(Prestoea_acuminata	(Oenocarpus_bataua	Oenocarpus_minor))))	(Dictyosperma_album	(Kentiopsis_piersoniorum	(Hydriastele_microspadix	Veitchia_spiralis))))	Manicaria_saccifera)	(Chamaedorea_seifrizii	Roystonea_regia))	(((Reinhardtia_paiewonskiana	Reinhardtia_latisecta)	Reinhardtia_simplex)	((Bactris_major	Attalea_speciosa)	(Elaeis_oleifera	Elaeis_guineensis))))	(Podococcus_barteri	(Orania_palindan	Sclerosperma_profizianum)))))	Nypa_fruticans);
((Manicaria_saccifera	(Burretiokentia_grandiflora	((((((Roystonea_regia	((Phoenix_dactylifera	Sabal_domingensis)	Pseudophoenix_vinifera))	((Chamaedorea_seifrizii	((((Serenoa_repens	Reinhardtia_paiewonskiana)	Reinhardtia_latisecta)	Reinhardtia_simplex)	((Bactris_major	Attalea_speciosa)	(Elaeis_oleifera	Elaeis_guineensis))))	(Podococcus_barteri	(Orania_palindan	Sclerosperma_profizianum))))	((Prestoea_acuminata	(Oenocarpus_bataua	Oenocarpus_minor))	Geonoma_undata))	(Dictyosperma_album	((Kentiopsis_piersoniorum	Hydriastele_microspadix)	Veitchia_spiralis)))	(Pelagodoxa_henryana	Iriartea_deltoidea))	Heterospathe_cagayanensis)))	Nypa_fruticans);
((Manicaria_saccifera	(((Burretiokentia_grandiflora	(Dictyosperma_album	((((Bactris_major	(Sclerosperma_profizianum	Attalea_speciosa))	((Elaeis_oleifera	Elaeis_guineensis)	(Reinhardtia_latisecta	(Reinhardtia_paiewonskiana	(Serenoa_repens	Reinhardtia_simplex)))))	(Phoenix_dactylifera	Sabal_domingensis))	((Chamaedorea_seifrizii	Roystonea_regia)	(Podococcus_barteri	Orania_palindan)))))	(((Pseudophoenix_vinifera	(Prestoea_acuminata	(Oenocarpus_bataua	Oenocarpus_minor)))	Geonoma_undata)	Heterospathe_cagayanensis))	(((Kentiopsis_piersoniorum	Hydriastele_microspadix)	Veitchia_spiralis)	(Pelagodoxa_henryana	Iriartea_deltoidea))))	Nypa_fruticans);
(((Serenoa_repens	(Phoenix_dactylifera	Sabal_domingensis))	(Pseudophoenix_vinifera	(((Chamaedorea_seifrizii	Roystonea_regia)	(((((Burretiokentia_grandiflora	Geonoma_undata)	Heterospathe_cagayanensis)	((Prestoea_acuminata	(Oenocarpus_bataua	Oenocarpus_minor))	(Pelagodoxa_henryana	Iriartea_deltoidea)))	((Manicaria_saccifera	Kentiopsis_piersoniorum)	Hydriastele_microspadix))	(Dictyosperma_album	Veitchia_spiralis)))	(((Reinhardtia_simplex	(Reinhardtia_latisecta	Reinhardtia_paiewonskiana))	(((Elaeis_oleifera	Elaeis_guineensis)	Attalea_speciosa)	Bactris_major))	(Sclerosperma_profizianum	(Podococcus_barteri	Orania_palindan))))))	Nypa_fruticans);
(((Serenoa_repens	(Phoenix_dactylifera	Sabal_domingensis))	(Pseudophoenix_vinifera	(((Chamaedorea_seifrizii	Roystonea_regia)	(((((Burretiokentia_grandiflora	Geonoma_undata)	Heterospathe_cagayanensis)	((Prestoea_acuminata	(Oenocarpus_bataua	Oenocarpus_minor))	(Pelagodoxa_henryana	Iriartea_deltoidea)))	((Manicaria_saccifera	Kentiopsis_piersoniorum)	Hydriastele_microspadix))	(Dictyosperma_album	Veitchia_spiralis)))	(((Reinhardtia_simplex	(Reinhardtia_latisecta	Reinhardtia_paiewonskiana))	(((Elaeis_oleifera	Elaeis_guineensis)	Attalea_speciosa)	Bactris_major))	(Sclerosperma_profizianum	(Podococcus_barteri	Orania_palindan))))))	Nypa_fruticans);
(((((Reinhardtia_latisecta	Reinhardtia_paiewonskiana)	(((((Podococcus_barteri	(Kentiopsis_piersoniorum	((((Geonoma_undata	(Heterospathe_cagayanensis	(Prestoea_acuminata	(Oenocarpus_bataua	Oenocarpus_minor))))	(Manicaria_saccifera	Hydriastele_microspadix))	((Pelagodoxa_henryana	Iriartea_deltoidea)	Burretiokentia_grandiflora))	(Dictyosperma_album	Veitchia_spiralis))))	(Pseudophoenix_vinifera	Orania_palindan))	Roystonea_regia)	(Chamaedorea_seifrizii	(Phoenix_dactylifera	Sabal_domingensis)))	(((Sclerosperma_profizianum	Attalea_speciosa)	Bactris_major)	(Elaeis_oleifera	Elaeis_guineensis))))	Serenoa_repens)	Reinhardtia_simplex)	Nypa_fruticans);
((((Reinhardtia_latisecta	Reinhardtia_paiewonskiana)	(((((Orania_palindan	(Sclerosperma_profizianum	Podococcus_barteri))	(Chamaedorea_seifrizii	Roystonea_regia))	(Geonoma_undata	(((Prestoea_acuminata	Oenocarpus_bataua)	((((Heterospathe_cagayanensis	Veitchia_spiralis)	(Hydriastele_microspadix	Kentiopsis_piersoniorum))	(Oenocarpus_minor	Dictyosperma_album))	Burretiokentia_grandiflora))	((Pelagodoxa_henryana	(Serenoa_repens	Iriartea_deltoidea))	Manicaria_saccifera))))	((Phoenix_dactylifera	Sabal_domingensis)	Pseudophoenix_vinifera))	((Bactris_major	Attalea_speciosa)	(Elaeis_oleifera	Elaeis_guineensis))))	Reinhardtia_simplex)	Nypa_fruticans);
((Serenoa_repens	(Manicaria_saccifera	(Iriartea_deltoidea	(((((((Phoenix_dactylifera	Sabal_domingensis)	Pseudophoenix_vinifera)	(Reinhardtia_simplex	(Reinhardtia_latisecta	Reinhardtia_paiewonskiana)))	((Bactris_major	Attalea_speciosa)	(Elaeis_oleifera	Elaeis_guineensis)))	(Orania_palindan	(Sclerosperma_profizianum	Podococcus_barteri)))	Roystonea_regia)	((Heterospathe_cagayanensis	((Veitchia_spiralis	Geonoma_undata)	(Pelagodoxa_henryana	(Prestoea_acuminata	(Oenocarpus_minor	Oenocarpus_bataua)))))	(Burretiokentia_grandiflora	(Dictyosperma_album	((Chamaedorea_seifrizii	Hydriastele_microspadix)	Kentiopsis_piersoniorum))))))))	Nypa_fruticans);
((Serenoa_repens	(Manicaria_saccifera	((((Heterospathe_cagayanensis	(Burretiokentia_grandiflora	Geonoma_undata))	(((Pelagodoxa_henryana	(Prestoea_acuminata	(Oenocarpus_minor	Oenocarpus_bataua)))	Pseudophoenix_vinifera)	(Reinhardtia_simplex	(Reinhardtia_latisecta	Reinhardtia_paiewonskiana))))	(Dictyosperma_album	(((Bactris_major	Attalea_speciosa)	(Elaeis_oleifera	Elaeis_guineensis))	(((Orania_palindan	(Sclerosperma_profizianum	Podococcus_barteri))	(Phoenix_dactylifera	Sabal_domingensis))	(Chamaedorea_seifrizii	Roystonea_regia)))))	((Veitchia_spiralis	(Iriartea_deltoidea	Hydriastele_microspadix))	Kentiopsis_piersoniorum))))	Nypa_fruticans);
((Serenoa_repens	(Reinhardtia_simplex	((Reinhardtia_latisecta	Reinhardtia_paiewonskiana)	(((Bactris_major	(Elaeis_oleifera	Elaeis_guineensis))	(Pseudophoenix_vinifera	Attalea_speciosa))	((Heterospathe_cagayanensis	(((Geonoma_undata	Burretiokentia_grandiflora)	(((Iriartea_deltoidea	Pelagodoxa_henryana)	(Prestoea_acuminata	(Oenocarpus_minor	Oenocarpus_bataua)))	Manicaria_saccifera))	(Dictyosperma_album	(Veitchia_spiralis	(Hydriastele_microspadix	Kentiopsis_piersoniorum)))))	(((Chamaedorea_seifrizii	Roystonea_regia)	(Sclerosperma_profizianum	(Podococcus_barteri	Orania_palindan)))	(Phoenix_dactylifera	Sabal_domingensis)))))))	Nypa_fruticans);
((Serenoa_repens	(Reinhardtia_simplex	((Reinhardtia_latisecta	Reinhardtia_paiewonskiana)	(((((Attalea_speciosa	(Orania_palindan	Sclerosperma_profizianum))	((Podococcus_barteri	Bactris_major)	(Chamaedorea_seifrizii	Roystonea_regia)))	(Pseudophoenix_vinifera	(Phoenix_dactylifera	Sabal_domingensis)))	((Manicaria_saccifera	(((Dictyosperma_album	Veitchia_spiralis)	(Hydriastele_microspadix	Kentiopsis_piersoniorum))	Heterospathe_cagayanensis))	(((Pelagodoxa_henryana	Iriartea_deltoidea)	(Prestoea_acuminata	(Oenocarpus_minor	Oenocarpus_bataua)))	(Burretiokentia_grandiflora	Geonoma_undata))))	(Elaeis_guineensis	Elaeis_oleifera)))))	Nypa_fruticans);
((Serenoa_repens	(Reinhardtia_simplex	((Reinhardtia_latisecta	Reinhardtia_paiewonskiana)	((Orania_palindan	(Podococcus_barteri	Sclerosperma_profizianum))	(((Attalea_speciosa	Bactris_major)	(Elaeis_guineensis	Elaeis_oleifera))	((Pseudophoenix_vinifera	(Phoenix_dactylifera	Sabal_domingensis))	((Chamaedorea_seifrizii	Roystonea_regia)	((((Pelagodoxa_henryana	Iriartea_deltoidea)	(Prestoea_acuminata	(Oenocarpus_minor	Oenocarpus_bataua)))	(Manicaria_saccifera	Geonoma_undata))	((Dictyosperma_album	(Heterospathe_cagayanensis	((Kentiopsis_piersoniorum	Hydriastele_microspadix)	Veitchia_spiralis)))	Burretiokentia_grandiflora)))))))))	Nypa_fruticans);
((Serenoa_repens	((Phoenix_dactylifera	Sabal_domingensis)	(((Reinhardtia_simplex	(Reinhardtia_latisecta	Reinhardtia_paiewonskiana))	(((Roystonea_regia	(((Chamaedorea_seifrizii	Attalea_speciosa)	Bactris_major)	((Orania_palindan	Sclerosperma_profizianum)	Podococcus_barteri)))	((Geonoma_undata	(Iriartea_deltoidea	Manicaria_saccifera))	((Pelagodoxa_henryana	(Prestoea_acuminata	(Oenocarpus_minor	Oenocarpus_bataua)))	(Burretiokentia_grandiflora	(((Kentiopsis_piersoniorum	Hydriastele_microspadix)	(Veitchia_spiralis	Dictyosperma_album))	Heterospathe_cagayanensis)))))	(Elaeis_guineensis	Elaeis_oleifera)))	Pseudophoenix_vinifera)))	Nypa_fruticans);
((((Reinhardtia_simplex	(Reinhardtia_latisecta	Reinhardtia_paiewonskiana))	(Attalea_speciosa	((((((Orania_palindan	Sclerosperma_profizianum)	Podococcus_barteri)	((Chamaedorea_seifrizii	Roystonea_regia)	((Manicaria_saccifera	(((Burretiokentia_grandiflora	((Hydriastele_microspadix	Iriartea_deltoidea)	(Veitchia_spiralis	Kentiopsis_piersoniorum)))	Heterospathe_cagayanensis)	Dictyosperma_album))	(Geonoma_undata	(Pelagodoxa_henryana	(Prestoea_acuminata	(Oenocarpus_minor	Oenocarpus_bataua)))))))	((Phoenix_dactylifera	Sabal_domingensis)	Pseudophoenix_vinifera))	Bactris_major)	(Elaeis_guineensis	Elaeis_oleifera))))	Serenoa_repens)	Nypa_fruticans);
(((Reinhardtia_simplex	(((Attalea_speciosa	((((Dictyosperma_album	(Orania_palindan	(Sclerosperma_profizianum	Podococcus_barteri)))	(((Iriartea_deltoidea	Pelagodoxa_henryana)	(Phoenix_dactylifera	Sabal_domingensis))	(Chamaedorea_seifrizii	Roystonea_regia)))	((Hydriastele_microspadix	(Veitchia_spiralis	Kentiopsis_piersoniorum))	(((Pseudophoenix_vinifera	Burretiokentia_grandiflora)	Manicaria_saccifera)	((Heterospathe_cagayanensis	(Prestoea_acuminata	(Oenocarpus_minor	Oenocarpus_bataua)))	Geonoma_undata))))	Bactris_major))	(Elaeis_guineensis	Elaeis_oleifera))	(Reinhardtia_latisecta	Reinhardtia_paiewonskiana)))	Serenoa_repens)	Nypa_fruticans);
(((Reinhardtia_simplex	((((Chamaedorea_seifrizii	Attalea_speciosa)	(((((((Pseudophoenix_vinifera	(Prestoea_acuminata	(Oenocarpus_minor	Oenocarpus_bataua)))	Geonoma_undata)	(((Iriartea_deltoidea	Pelagodoxa_henryana)	(Heterospathe_cagayanensis	(Burretiokentia_grandiflora	(Hydriastele_microspadix	Kentiopsis_piersoniorum))))	Manicaria_saccifera))	Veitchia_spiralis)	(Dictyosperma_album	(Orania_palindan	(Sclerosperma_profizianum	Podococcus_barteri))))	(Roystonea_regia	(Phoenix_dactylifera	Sabal_domingensis)))	Bactris_major))	(Elaeis_guineensis	Elaeis_oleifera))	(Reinhardtia_latisecta	Reinhardtia_paiewonskiana)))	Serenoa_repens)	Nypa_fruticans);
(((Reinhardtia_simplex	((((Bactris_major	(Elaeis_guineensis	Elaeis_oleifera))	Attalea_speciosa)	((((Dictyosperma_album	(Veitchia_spiralis	(Hydriastele_microspadix	Kentiopsis_piersoniorum)))	((((Pseudophoenix_vinifera	(Prestoea_acuminata	(Oenocarpus_minor	Oenocarpus_bataua)))	(Iriartea_deltoidea	Pelagodoxa_henryana))	((Geonoma_undata	Burretiokentia_grandiflora)	Heterospathe_cagayanensis))	Manicaria_saccifera))	(Chamaedorea_seifrizii	Roystonea_regia))	((Phoenix_dactylifera	Sabal_domingensis)	(Orania_palindan	(Sclerosperma_profizianum	Podococcus_barteri)))))	(Reinhardtia_latisecta	Reinhardtia_paiewonskiana)))	Serenoa_repens)	Nypa_fruticans);
(((((((Bactris_major	(Elaeis_guineensis	Elaeis_oleifera))	Attalea_speciosa)	((Reinhardtia_simplex	(Reinhardtia_latisecta	Reinhardtia_paiewonskiana))	(Orania_palindan	(Sclerosperma_profizianum	Podococcus_barteri))))	(((Dictyosperma_album	((Veitchia_spiralis	(Hydriastele_microspadix	Kentiopsis_piersoniorum))	(((Burretiokentia_grandiflora	Geonoma_undata)	((Prestoea_acuminata	(Oenocarpus_minor	Oenocarpus_bataua))	(Iriartea_deltoidea	Pelagodoxa_henryana)))	Manicaria_saccifera)))	Heterospathe_cagayanensis)	(Chamaedorea_seifrizii	Roystonea_regia)))	Pseudophoenix_vinifera)	(Serenoa_repens	(Phoenix_dactylifera	Sabal_domingensis)))	Nypa_fruticans);
((Serenoa_repens	(((Reinhardtia_simplex	Reinhardtia_latisecta)	Reinhardtia_paiewonskiana)	((Elaeis_guineensis	Elaeis_oleifera)	(((Chamaedorea_seifrizii	Attalea_speciosa)	(((Pseudophoenix_vinifera	(Phoenix_dactylifera	Sabal_domingensis))	(((Manicaria_saccifera	(Burretiokentia_grandiflora	(Heterospathe_cagayanensis	(Veitchia_spiralis	(Iriartea_deltoidea	(Hydriastele_microspadix	Kentiopsis_piersoniorum))))))	(((Prestoea_acuminata	(Oenocarpus_minor	Oenocarpus_bataua))	Pelagodoxa_henryana)	Geonoma_undata))	Dictyosperma_album))	(Roystonea_regia	(Sclerosperma_profizianum	(Podococcus_barteri	Orania_palindan)))))	Bactris_major))))	Nypa_fruticans);
((((Reinhardtia_latisecta	(Reinhardtia_paiewonskiana	Reinhardtia_simplex))	((Attalea_speciosa	(Bactris_major	(Elaeis_guineensis	Elaeis_oleifera)))	((Phoenix_dactylifera	(Sabal_domingensis	Pseudophoenix_vinifera))	((((Manicaria_saccifera	((((Prestoea_acuminata	(Oenocarpus_minor	Oenocarpus_bataua))	Pelagodoxa_henryana)	Heterospathe_cagayanensis)	((Veitchia_spiralis	(Burretiokentia_grandiflora	((Iriartea_deltoidea	Hydriastele_microspadix)	Kentiopsis_piersoniorum)))	Geonoma_undata)))	Dictyosperma_album)	(Chamaedorea_seifrizii	Roystonea_regia))	(Sclerosperma_profizianum	(Podococcus_barteri	Orania_palindan))))))	Serenoa_repens)	Nypa_fruticans);
((((((((Pelagodoxa_henryana	((Oenocarpus_bataua	Oenocarpus_minor)	Prestoea_acuminata))	Geonoma_undata)	(((Sclerosperma_profizianum	(Podococcus_barteri	Orania_palindan))	(((((Reinhardtia_latisecta	Reinhardtia_paiewonskiana)	Reinhardtia_simplex)	(Elaeis_guineensis	Elaeis_oleifera))	(Bactris_major	Attalea_speciosa))	((Phoenix_dactylifera	Sabal_domingensis)	Pseudophoenix_vinifera)))	Roystonea_regia))	(Burretiokentia_grandiflora	(Heterospathe_cagayanensis	(Dictyosperma_album	(Kentiopsis_piersoniorum	(Veitchia_spiralis	Hydriastele_microspadix))))))	Chamaedorea_seifrizii)	Manicaria_saccifera)	(Serenoa_repens	Iriartea_deltoidea))	Nypa_fruticans);
(((((((Oenocarpus_bataua	Oenocarpus_minor)	Prestoea_acuminata)	Geonoma_undata)	(((((Reinhardtia_latisecta	Reinhardtia_paiewonskiana)	Reinhardtia_simplex)	((Elaeis_guineensis	Elaeis_oleifera)	(Bactris_major	Attalea_speciosa)))	(((Roystonea_regia	((Sclerosperma_profizianum	Podococcus_barteri)	Orania_palindan))	(Phoenix_dactylifera	Sabal_domingensis))	Pseudophoenix_vinifera))	((Chamaedorea_seifrizii	Dictyosperma_album)	((Burretiokentia_grandiflora	(Veitchia_spiralis	(Hydriastele_microspadix	Kentiopsis_piersoniorum)))	Heterospathe_cagayanensis))))	Manicaria_saccifera)	(Serenoa_repens	(Pelagodoxa_henryana	Iriartea_deltoidea)))	Nypa_fruticans);
((Serenoa_repens	(((((((Iriartea_deltoidea	Hydriastele_microspadix)	Kentiopsis_piersoniorum)	Veitchia_spiralis)	Burretiokentia_grandiflora)	((Dictyosperma_album	((Roystonea_regia	Chamaedorea_seifrizii)	(((Phoenix_dactylifera	Sabal_domingensis)	Pseudophoenix_vinifera)	(((Sclerosperma_profizianum	(((Reinhardtia_latisecta	Reinhardtia_paiewonskiana)	Reinhardtia_simplex)	Podococcus_barteri))	Orania_palindan)	(((Elaeis_guineensis	Elaeis_oleifera)	Attalea_speciosa)	Bactris_major)))))	((Pelagodoxa_henryana	((Oenocarpus_bataua	Oenocarpus_minor)	Prestoea_acuminata))	Geonoma_undata)))	Heterospathe_cagayanensis)	Manicaria_saccifera))	Nypa_fruticans);
((Serenoa_repens	(Reinhardtia_simplex	((((((Elaeis_guineensis	Elaeis_oleifera)	Attalea_speciosa)	Bactris_major)	(((((((Oenocarpus_minor	Oenocarpus_bataua)	Prestoea_acuminata)	Geonoma_undata)	Pseudophoenix_vinifera)	Roystonea_regia)	(Manicaria_saccifera	((Phoenix_dactylifera	Sabal_domingensis)	(Pelagodoxa_henryana	Iriartea_deltoidea))))	((Podococcus_barteri	Orania_palindan)	((Burretiokentia_grandiflora	(Chamaedorea_seifrizii	(Veitchia_spiralis	(Hydriastele_microspadix	Kentiopsis_piersoniorum))))	(Heterospathe_cagayanensis	Dictyosperma_album)))))	Sclerosperma_profizianum)	(Reinhardtia_latisecta	Reinhardtia_paiewonskiana))))	Nypa_fruticans);
(((Serenoa_repens	Reinhardtia_simplex)	((((Heterospathe_cagayanensis	((Pelagodoxa_henryana	Iriartea_deltoidea)	(Manicaria_saccifera	(Geonoma_undata	(Oenocarpus_minor	(Oenocarpus_bataua	Prestoea_acuminata))))))	(Burretiokentia_grandiflora	((Pseudophoenix_vinifera	(Phoenix_dactylifera	Sabal_domingensis))	((Attalea_speciosa	(Chamaedorea_seifrizii	Roystonea_regia))	(Bactris_major	(Dictyosperma_album	((Veitchia_spiralis	(Hydriastele_microspadix	Kentiopsis_piersoniorum))	(Orania_palindan	(Sclerosperma_profizianum	Podococcus_barteri)))))))))	(Elaeis_guineensis	Elaeis_oleifera))	(Reinhardtia_latisecta	Reinhardtia_paiewonskiana)))	Nypa_fruticans);
((Serenoa_repens	(Manicaria_saccifera	((((Geonoma_undata	(Prestoea_acuminata	(Oenocarpus_minor	Oenocarpus_bataua)))	Heterospathe_cagayanensis)	Burretiokentia_grandiflora)	(((((((Elaeis_guineensis	Elaeis_oleifera)	(Attalea_speciosa	Bactris_major))	((Chamaedorea_seifrizii	Roystonea_regia)	(Orania_palindan	(Sclerosperma_profizianum	Podococcus_barteri))))	(Pseudophoenix_vinifera	(Phoenix_dactylifera	Sabal_domingensis)))	((Reinhardtia_latisecta	Reinhardtia_paiewonskiana)	Reinhardtia_simplex))	Dictyosperma_album)	((((Iriartea_deltoidea	Hydriastele_microspadix)	Kentiopsis_piersoniorum)	Veitchia_spiralis)	Pelagodoxa_henryana)))))	Nypa_fruticans);
((Serenoa_repens	(Manicaria_saccifera	((((Burretiokentia_grandiflora	(Veitchia_spiralis	((((Pseudophoenix_vinifera	(Phoenix_dactylifera	Sabal_domingensis))	(((Orania_palindan	(Sclerosperma_profizianum	Podococcus_barteri))	((Reinhardtia_latisecta	Reinhardtia_paiewonskiana)	Reinhardtia_simplex))	((Elaeis_guineensis	Elaeis_oleifera)	(Attalea_speciosa	Bactris_major))))	(Chamaedorea_seifrizii	Roystonea_regia))	Dictyosperma_album)))	(Kentiopsis_piersoniorum	Hydriastele_microspadix))	(((Iriartea_deltoidea	Pelagodoxa_henryana)	(Prestoea_acuminata	(Oenocarpus_minor	Oenocarpus_bataua)))	Geonoma_undata))	Heterospathe_cagayanensis)))	Nypa_fruticans);
(((Serenoa_repens	(Phoenix_dactylifera	Sabal_domingensis))	((((Orania_palindan	(Sclerosperma_profizianum	Podococcus_barteri))	(((Reinhardtia_latisecta	Reinhardtia_paiewonskiana)	Reinhardtia_simplex)	((Elaeis_guineensis	Elaeis_oleifera)	(Attalea_speciosa	Bactris_major))))	((Chamaedorea_seifrizii	Roystonea_regia)	((Manicaria_saccifera	(((Iriartea_deltoidea	Pelagodoxa_henryana)	(Prestoea_acuminata	(Oenocarpus_minor	Oenocarpus_bataua)))	(Heterospathe_cagayanensis	(Burretiokentia_grandiflora	Geonoma_undata))))	(Dictyosperma_album	((Kentiopsis_piersoniorum	Veitchia_spiralis)	Hydriastele_microspadix)))))	Pseudophoenix_vinifera))	Nypa_fruticans);
((Reinhardtia_simplex	(((Serenoa_repens	((Iriartea_deltoidea	Pelagodoxa_henryana)	(Phoenix_dactylifera	Sabal_domingensis)))	(((Elaeis_guineensis	Elaeis_oleifera)	((Pseudophoenix_vinifera	Attalea_speciosa)	(Veitchia_spiralis	((Orania_palindan	(Sclerosperma_profizianum	Podococcus_barteri))	(Bactris_major	(Chamaedorea_seifrizii	Roystonea_regia))))))	(Burretiokentia_grandiflora	(((Heterospathe_cagayanensis	((Kentiopsis_piersoniorum	Dictyosperma_album)	Hydriastele_microspadix))	Manicaria_saccifera)	((Prestoea_acuminata	(Oenocarpus_minor	Oenocarpus_bataua))	Geonoma_undata)))))	(Reinhardtia_latisecta	Reinhardtia_paiewonskiana)))	Nypa_fruticans);
(((Reinhardtia_simplex	(((Pseudophoenix_vinifera	(((Attalea_speciosa	Bactris_major)	(((Orania_palindan	(Sclerosperma_profizianum	Podococcus_barteri))	(Dictyosperma_album	Veitchia_spiralis))	((Phoenix_dactylifera	Sabal_domingensis)	(Roystonea_regia	Chamaedorea_seifrizii))))	((Manicaria_saccifera	((Iriartea_deltoidea	(Burretiokentia_grandiflora	(Prestoea_acuminata	(Oenocarpus_minor	Oenocarpus_bataua))))	(Pelagodoxa_henryana	(Heterospathe_cagayanensis	Geonoma_undata))))	(Kentiopsis_piersoniorum	Hydriastele_microspadix))))	(Elaeis_guineensis	Elaeis_oleifera))	(Reinhardtia_latisecta	Reinhardtia_paiewonskiana)))	Serenoa_repens)	Nypa_fruticans);
((Reinhardtia_simplex	((Reinhardtia_latisecta	Reinhardtia_paiewonskiana)	((Sclerosperma_profizianum	((((Phoenix_dactylifera	Sabal_domingensis)	Pseudophoenix_vinifera)	Orania_palindan)	(((Chamaedorea_seifrizii	Roystonea_regia)	(((Prestoea_acuminata	(Oenocarpus_bataua	Oenocarpus_minor))	(Dictyosperma_album	(Veitchia_spiralis	((Serenoa_repens	Kentiopsis_piersoniorum)	Hydriastele_microspadix))))	(Manicaria_saccifera	((Heterospathe_cagayanensis	(Burretiokentia_grandiflora	Geonoma_undata))	(Pelagodoxa_henryana	Iriartea_deltoidea)))))	((Attalea_speciosa	Bactris_major)	(Elaeis_guineensis	Elaeis_oleifera)))))	Podococcus_barteri)))	Nypa_fruticans);
((Reinhardtia_simplex	(Reinhardtia_latisecta	(((((Roystonea_regia	(((Pelagodoxa_henryana	Iriartea_deltoidea)	(Veitchia_spiralis	((Serenoa_repens	Kentiopsis_piersoniorum)	Hydriastele_microspadix)))	((Geonoma_undata	(Burretiokentia_grandiflora	(Heterospathe_cagayanensis	(Prestoea_acuminata	(Oenocarpus_bataua	Oenocarpus_minor)))))	Manicaria_saccifera)))	Dictyosperma_album)	(((Phoenix_dactylifera	Sabal_domingensis)	Pseudophoenix_vinifera)	((Podococcus_barteri	Sclerosperma_profizianum)	(Chamaedorea_seifrizii	Orania_palindan))))	((Attalea_speciosa	Bactris_major)	(Elaeis_guineensis	Elaeis_oleifera)))	Reinhardtia_paiewonskiana)))	Nypa_fruticans);
((((Reinhardtia_simplex	(((Chamaedorea_seifrizii	Roystonea_regia)	((Dictyosperma_album	((Veitchia_spiralis	((Hydriastele_microspadix	Burretiokentia_grandiflora)	Kentiopsis_piersoniorum))	(Orania_palindan	(Podococcus_barteri	Sclerosperma_profizianum))))	((((Prestoea_acuminata	(Oenocarpus_bataua	Oenocarpus_minor))	(Geonoma_undata	Heterospathe_cagayanensis))	Manicaria_saccifera)	(((Phoenix_dactylifera	Sabal_domingensis)	Pseudophoenix_vinifera)	(Pelagodoxa_henryana	Iriartea_deltoidea)))))	((Attalea_speciosa	Bactris_major)	(Elaeis_guineensis	Elaeis_oleifera))))	(Reinhardtia_paiewonskiana	Reinhardtia_latisecta))	Serenoa_repens)	Nypa_fruticans);
((Reinhardtia_simplex	(((((Attalea_speciosa	Bactris_major)	(Elaeis_guineensis	Elaeis_oleifera))	((Orania_palindan	Podococcus_barteri)	((((Phoenix_dactylifera	Sabal_domingensis)	Pseudophoenix_vinifera)	(Sclerosperma_profizianum	Manicaria_saccifera))	((((Pelagodoxa_henryana	Iriartea_deltoidea)	(Heterospathe_cagayanensis	(Veitchia_spiralis	(Hydriastele_microspadix	Kentiopsis_piersoniorum))))	Dictyosperma_album)	((Geonoma_undata	(Chamaedorea_seifrizii	Roystonea_regia))	((Prestoea_acuminata	(Oenocarpus_bataua	Oenocarpus_minor))	Burretiokentia_grandiflora))))))	(Reinhardtia_latisecta	Reinhardtia_paiewonskiana))	Serenoa_repens))	Nypa_fruticans);
(((Manicaria_saccifera	((((Chamaedorea_seifrizii	Roystonea_regia)	((Pseudophoenix_vinifera	Orania_palindan)	((Podococcus_barteri	(Phoenix_dactylifera	Sabal_domingensis))	((((Reinhardtia_latisecta	Reinhardtia_paiewonskiana)	Reinhardtia_simplex)	((Attalea_speciosa	Bactris_major)	(Elaeis_guineensis	Elaeis_oleifera)))	Sclerosperma_profizianum))))	((Burretiokentia_grandiflora	(((Pelagodoxa_henryana	Iriartea_deltoidea)	(Veitchia_spiralis	(Hydriastele_microspadix	Kentiopsis_piersoniorum)))	Dictyosperma_album))	Heterospathe_cagayanensis))	((Prestoea_acuminata	(Oenocarpus_bataua	Oenocarpus_minor))	Geonoma_undata)))	Serenoa_repens)	Nypa_fruticans);
((((Phoenix_dactylifera	Sabal_domingensis)	((Orania_palindan	((((((Hydriastele_microspadix	Kentiopsis_piersoniorum)	Veitchia_spiralis)	Dictyosperma_album)	((Geonoma_undata	((Prestoea_acuminata	(Oenocarpus_bataua	Oenocarpus_minor))	(Pelagodoxa_henryana	Iriartea_deltoidea)))	(Heterospathe_cagayanensis	(Burretiokentia_grandiflora	Manicaria_saccifera))))	(Chamaedorea_seifrizii	Roystonea_regia))	(((Attalea_speciosa	Bactris_major)	(Elaeis_guineensis	Elaeis_oleifera))	((Podococcus_barteri	((Reinhardtia_latisecta	Reinhardtia_paiewonskiana)	Reinhardtia_simplex))	Sclerosperma_profizianum))))	Pseudophoenix_vinifera))	Serenoa_repens)	Nypa_fruticans);
(((((((((Orania_palindan	(Sclerosperma_profizianum	Podococcus_barteri))	(((Hydriastele_microspadix	Kentiopsis_piersoniorum)	Veitchia_spiralis)	Dictyosperma_album))	(((Prestoea_acuminata	(Oenocarpus_bataua	Oenocarpus_minor))	(Pelagodoxa_henryana	Iriartea_deltoidea))	(((Manicaria_saccifera	Burretiokentia_grandiflora)	Heterospathe_cagayanensis)	Geonoma_undata)))	(((Reinhardtia_latisecta	Reinhardtia_paiewonskiana)	Reinhardtia_simplex)	((Bactris_major	Attalea_speciosa)	(Elaeis_guineensis	Elaeis_oleifera))))	(Chamaedorea_seifrizii	Roystonea_regia))	(Phoenix_dactylifera	Sabal_domingensis))	Serenoa_repens)	Pseudophoenix_vinifera)	Nypa_fruticans);
((Manicaria_saccifera	(((((((Reinhardtia_latisecta	(Reinhardtia_paiewonskiana	Reinhardtia_simplex))	((Bactris_major	Attalea_speciosa)	(Elaeis_guineensis	Elaeis_oleifera)))	(Orania_palindan	(Sclerosperma_profizianum	Podococcus_barteri)))	(Pseudophoenix_vinifera	(Serenoa_repens	(Phoenix_dactylifera	Sabal_domingensis))))	(Chamaedorea_seifrizii	Roystonea_regia))	(((Burretiokentia_grandiflora	Geonoma_undata)	Heterospathe_cagayanensis)	((((Iriartea_deltoidea	Hydriastele_microspadix)	Kentiopsis_piersoniorum)	Veitchia_spiralis)	Dictyosperma_album)))	((Prestoea_acuminata	(Oenocarpus_bataua	Oenocarpus_minor))	Pelagodoxa_henryana)))	Nypa_fruticans);
(((Manicaria_saccifera	((Heterospathe_cagayanensis	(Burretiokentia_grandiflora	(((Hydriastele_microspadix	Kentiopsis_piersoniorum)	Veitchia_spiralis)	Dictyosperma_album)))	(((Chamaedorea_seifrizii	Roystonea_regia)	((Pseudophoenix_vinifera	(Phoenix_dactylifera	Sabal_domingensis))	(((Reinhardtia_simplex	(Reinhardtia_latisecta	Reinhardtia_paiewonskiana))	((Bactris_major	Attalea_speciosa)	(Elaeis_guineensis	Elaeis_oleifera)))	(Orania_palindan	(Sclerosperma_profizianum	Podococcus_barteri)))))	(Geonoma_undata	(((Iriartea_deltoidea	Pelagodoxa_henryana)	Prestoea_acuminata)	(Oenocarpus_bataua	Oenocarpus_minor))))))	Serenoa_repens)	Nypa_fruticans);
((((Phoenix_dactylifera	Sabal_domingensis)	(((Orania_palindan	(Sclerosperma_profizianum	Podococcus_barteri))	(Chamaedorea_seifrizii	Roystonea_regia))	(((Bactris_major	Attalea_speciosa)	((Elaeis_guineensis	Elaeis_oleifera)	((Reinhardtia_paiewonskiana	Reinhardtia_latisecta)	Reinhardtia_simplex)))	((((Hydriastele_microspadix	Kentiopsis_piersoniorum)	Veitchia_spiralis)	Dictyosperma_album)	(Manicaria_saccifera	(Geonoma_undata	(((Burretiokentia_grandiflora	((Prestoea_acuminata	(Oenocarpus_bataua	Oenocarpus_minor))	Pseudophoenix_vinifera))	Heterospathe_cagayanensis)	(Iriartea_deltoidea	Pelagodoxa_henryana))))))))	Serenoa_repens)	Nypa_fruticans);
((((Iriartea_deltoidea	Pelagodoxa_henryana)	Serenoa_repens)	(Manicaria_saccifera	(((((Oenocarpus_minor	Oenocarpus_bataua)	Prestoea_acuminata)	(Geonoma_undata	(((Burretiokentia_grandiflora	Hydriastele_microspadix)	(Kentiopsis_piersoniorum	Dictyosperma_album))	Veitchia_spiralis)))	(((((Reinhardtia_simplex	(Reinhardtia_paiewonskiana	Reinhardtia_latisecta))	((Bactris_major	Attalea_speciosa)	(Elaeis_guineensis	Elaeis_oleifera)))	(Orania_palindan	(Sclerosperma_profizianum	Podococcus_barteri)))	((Phoenix_dactylifera	Sabal_domingensis)	Pseudophoenix_vinifera))	(Roystonea_regia	Chamaedorea_seifrizii)))	Heterospathe_cagayanensis)))	Nypa_fruticans);
(((Manicaria_saccifera	(((Iriartea_deltoidea	((Kentiopsis_piersoniorum	Hydriastele_microspadix)	Veitchia_spiralis))	((Heterospathe_cagayanensis	Geonoma_undata)	((Pelagodoxa_henryana	((Oenocarpus_minor	Oenocarpus_bataua)	Prestoea_acuminata))	Burretiokentia_grandiflora)))	((((((Phoenix_dactylifera	Sabal_domingensis)	Pseudophoenix_vinifera)	Orania_palindan)	((Sclerosperma_profizianum	(Podococcus_barteri	(Reinhardtia_simplex	(Reinhardtia_paiewonskiana	Reinhardtia_latisecta))))	((Bactris_major	Attalea_speciosa)	(Elaeis_guineensis	Elaeis_oleifera))))	(Roystonea_regia	Chamaedorea_seifrizii))	Dictyosperma_album)))	Serenoa_repens)	Nypa_fruticans);
(((Pseudophoenix_vinifera	(((((Sclerosperma_profizianum	Orania_palindan)	Podococcus_barteri)	(Reinhardtia_simplex	(Reinhardtia_paiewonskiana	Reinhardtia_latisecta)))	((Bactris_major	Attalea_speciosa)	(Elaeis_guineensis	Elaeis_oleifera)))	((((((Dictyosperma_album	((Kentiopsis_piersoniorum	Hydriastele_microspadix)	Veitchia_spiralis))	Heterospathe_cagayanensis)	Burretiokentia_grandiflora)	(((Iriartea_deltoidea	Pelagodoxa_henryana)	((Oenocarpus_minor	Oenocarpus_bataua)	Prestoea_acuminata))	Geonoma_undata))	Manicaria_saccifera)	(Roystonea_regia	Chamaedorea_seifrizii))))	((Sabal_domingensis	Serenoa_repens)	Phoenix_dactylifera))	Nypa_fruticans);
((((Reinhardtia_simplex	(Reinhardtia_paiewonskiana	Reinhardtia_latisecta))	(((Manicaria_saccifera	(((Kentiopsis_piersoniorum	Hydriastele_microspadix)	Heterospathe_cagayanensis)	(Burretiokentia_grandiflora	Geonoma_undata)))	((Pseudophoenix_vinifera	((Oenocarpus_minor	Oenocarpus_bataua)	Prestoea_acuminata))	(Iriartea_deltoidea	Pelagodoxa_henryana)))	((Elaeis_guineensis	Elaeis_oleifera)	((Veitchia_spiralis	(Dictyosperma_album	((Sclerosperma_profizianum	Orania_palindan)	Podococcus_barteri)))	((Bactris_major	Attalea_speciosa)	((Sabal_domingensis	Phoenix_dactylifera)	(Roystonea_regia	Chamaedorea_seifrizii)))))))	Serenoa_repens)	Nypa_fruticans);
(((Manicaria_saccifera	(((Dictyosperma_album	((Veitchia_spiralis	Heterospathe_cagayanensis)	(Hydriastele_microspadix	Kentiopsis_piersoniorum)))	(((((Bactris_major	(Elaeis_guineensis	Elaeis_oleifera))	((Reinhardtia_latisecta	(Reinhardtia_paiewonskiana	Reinhardtia_simplex))	Attalea_speciosa))	((Sclerosperma_profizianum	Orania_palindan)	Podococcus_barteri))	(Sabal_domingensis	Phoenix_dactylifera))	(Roystonea_regia	Chamaedorea_seifrizii)))	(((Burretiokentia_grandiflora	Iriartea_deltoidea)	Geonoma_undata)	(Pseudophoenix_vinifera	(((Oenocarpus_minor	Oenocarpus_bataua)	Prestoea_acuminata)	Pelagodoxa_henryana)))))	Serenoa_repens)	Nypa_fruticans);
(((Reinhardtia_simplex	((Reinhardtia_latisecta	Reinhardtia_paiewonskiana)	(Attalea_speciosa	((Elaeis_guineensis	Elaeis_oleifera)	((((Sclerosperma_profizianum	Orania_palindan)	Podococcus_barteri)	((Dictyosperma_album	(((((Oenocarpus_minor	Oenocarpus_bataua)	Prestoea_acuminata)	(Iriartea_deltoidea	Pelagodoxa_henryana))	(Heterospathe_cagayanensis	(Chamaedorea_seifrizii	(Burretiokentia_grandiflora	Geonoma_undata))))	((Veitchia_spiralis	(Hydriastele_microspadix	Kentiopsis_piersoniorum))	Manicaria_saccifera)))	(Roystonea_regia	((Sabal_domingensis	Phoenix_dactylifera)	Pseudophoenix_vinifera))))	Bactris_major)))))	Serenoa_repens)	Nypa_fruticans);
(((Reinhardtia_simplex	((Reinhardtia_latisecta	Reinhardtia_paiewonskiana)	((((((((Sclerosperma_profizianum	Orania_palindan)	((Chamaedorea_seifrizii	Veitchia_spiralis)	Podococcus_barteri))	Roystonea_regia)	(Dictyosperma_album	(Burretiokentia_grandiflora	((Geonoma_undata	(Heterospathe_cagayanensis	(Pseudophoenix_vinifera	((Oenocarpus_minor	Oenocarpus_bataua)	Prestoea_acuminata))))	(Manicaria_saccifera	(((Iriartea_deltoidea	Pelagodoxa_henryana)	Hydriastele_microspadix)	Kentiopsis_piersoniorum))))))	(Sabal_domingensis	Phoenix_dactylifera))	Bactris_major)	Attalea_speciosa)	(Elaeis_guineensis	Elaeis_oleifera))))	Serenoa_repens)	Nypa_fruticans);
(((Reinhardtia_simplex	((Reinhardtia_latisecta	Reinhardtia_paiewonskiana)	((((Iriartea_deltoidea	Heterospathe_cagayanensis)	(Burretiokentia_grandiflora	((Manicaria_saccifera	(((Pelagodoxa_henryana	Pseudophoenix_vinifera)	((Oenocarpus_minor	Oenocarpus_bataua)	Prestoea_acuminata))	Geonoma_undata))	(Dictyosperma_album	((Hydriastele_microspadix	Kentiopsis_piersoniorum)	Veitchia_spiralis)))))	((((Chamaedorea_seifrizii	Roystonea_regia)	(Bactris_major	Attalea_speciosa))	((Sclerosperma_profizianum	Orania_palindan)	Podococcus_barteri))	(Sabal_domingensis	Phoenix_dactylifera)))	(Elaeis_guineensis	Elaeis_oleifera))))	Serenoa_repens)	Nypa_fruticans);
((Serenoa_repens	((((Manicaria_saccifera	(((Burretiokentia_grandiflora	(((Iriartea_deltoidea	Pelagodoxa_henryana)	Pseudophoenix_vinifera)	((Oenocarpus_minor	Oenocarpus_bataua)	Prestoea_acuminata)))	Geonoma_undata)	(Heterospathe_cagayanensis	(Hydriastele_microspadix	((Veitchia_spiralis	Dictyosperma_album)	Kentiopsis_piersoniorum)))))	(Roystonea_regia	((Bactris_major	Attalea_speciosa)	((((Chamaedorea_seifrizii	Sclerosperma_profizianum)	Orania_palindan)	Podococcus_barteri)	(Sabal_domingensis	Phoenix_dactylifera)))))	(Elaeis_guineensis	Elaeis_oleifera))	((Reinhardtia_latisecta	Reinhardtia_paiewonskiana)	Reinhardtia_simplex)))	Nypa_fruticans);
((Serenoa_repens	(Reinhardtia_simplex	(((((Geonoma_undata	((Iriartea_deltoidea	Pelagodoxa_henryana)	((Oenocarpus_minor	Oenocarpus_bataua)	Prestoea_acuminata)))	(Manicaria_saccifera	((Burretiokentia_grandiflora	((Hydriastele_microspadix	(Veitchia_spiralis	Kentiopsis_piersoniorum))	Dictyosperma_album))	Heterospathe_cagayanensis)))	(((((Chamaedorea_seifrizii	Orania_palindan)	Podococcus_barteri)	Sclerosperma_profizianum)	(((Elaeis_guineensis	Elaeis_oleifera)	Bactris_major)	Attalea_speciosa))	(Roystonea_regia	(Pseudophoenix_vinifera	(Sabal_domingensis	Phoenix_dactylifera)))))	Reinhardtia_latisecta)	Reinhardtia_paiewonskiana)))	Nypa_fruticans);
(((((Iriartea_deltoidea	((((Pseudophoenix_vinifera	((Oenocarpus_bataua	Oenocarpus_minor)	(Pelagodoxa_henryana	Prestoea_acuminata)))	(Reinhardtia_simplex	(Reinhardtia_paiewonskiana	Reinhardtia_latisecta)))	(((Elaeis_oleifera	Elaeis_guineensis)	Geonoma_undata)	((((Sclerosperma_profizianum	(Orania_palindan	Podococcus_barteri))	(Veitchia_spiralis	(Chamaedorea_seifrizii	Roystonea_regia)))	(Bactris_major	Attalea_speciosa))	(Sabal_domingensis	Phoenix_dactylifera))))	(((Hydriastele_microspadix	Kentiopsis_piersoniorum)	Dictyosperma_album)	Heterospathe_cagayanensis)))	Burretiokentia_grandiflora)	Manicaria_saccifera)	Serenoa_repens)	Nypa_fruticans);
(((Reinhardtia_simplex	((Reinhardtia_paiewonskiana	Reinhardtia_latisecta)	(Bactris_major	((Sclerosperma_profizianum	(Orania_palindan	Podococcus_barteri))	(((Elaeis_oleifera	Elaeis_guineensis)	((Roystonea_regia	((Manicaria_saccifera	((Veitchia_spiralis	((Iriartea_deltoidea	Hydriastele_microspadix)	Kentiopsis_piersoniorum))	(Pelagodoxa_henryana	Dictyosperma_album)))	((Burretiokentia_grandiflora	Geonoma_undata)	((Oenocarpus_bataua	Oenocarpus_minor)	(Heterospathe_cagayanensis	Prestoea_acuminata)))))	(Attalea_speciosa	(Chamaedorea_seifrizii	Pseudophoenix_vinifera))))	(Sabal_domingensis	Phoenix_dactylifera))))))	Serenoa_repens)	Nypa_fruticans);
((((Reinhardtia_simplex	(Reinhardtia_paiewonskiana	Reinhardtia_latisecta))	(((Elaeis_oleifera	Elaeis_guineensis)	((((((Oenocarpus_bataua	Oenocarpus_minor)	Prestoea_acuminata)	(Pelagodoxa_henryana	Iriartea_deltoidea))	(((Burretiokentia_grandiflora	((Dictyosperma_album	Veitchia_spiralis)	(Hydriastele_microspadix	Kentiopsis_piersoniorum)))	Heterospathe_cagayanensis)	Geonoma_undata))	Manicaria_saccifera)	Pseudophoenix_vinifera))	((((Bactris_major	Podococcus_barteri)	(Chamaedorea_seifrizii	Roystonea_regia))	Attalea_speciosa)	((Sabal_domingensis	Phoenix_dactylifera)	(Orania_palindan	Sclerosperma_profizianum)))))	Serenoa_repens)	Nypa_fruticans);
(((Phoenix_dactylifera	((((Roystonea_regia	((Geonoma_undata	(Manicaria_saccifera	(Burretiokentia_grandiflora	(((Heterospathe_cagayanensis	(Hydriastele_microspadix	Kentiopsis_piersoniorum))	Veitchia_spiralis)	((Oenocarpus_bataua	Oenocarpus_minor)	Dictyosperma_album)))))	(Prestoea_acuminata	(Pelagodoxa_henryana	Iriartea_deltoidea))))	((Podococcus_barteri	((Chamaedorea_seifrizii	Orania_palindan)	Sclerosperma_profizianum))	((Bactris_major	(Attalea_speciosa	(Elaeis_oleifera	Elaeis_guineensis)))	(Reinhardtia_simplex	(Reinhardtia_paiewonskiana	Reinhardtia_latisecta)))))	Pseudophoenix_vinifera)	Sabal_domingensis))	Serenoa_repens)	Nypa_fruticans);
(((Reinhardtia_simplex	((Reinhardtia_paiewonskiana	Reinhardtia_latisecta)	((((Phoenix_dactylifera	Sabal_domingensis)	((Podococcus_barteri	(Orania_palindan	Sclerosperma_profizianum))	(Chamaedorea_seifrizii	Roystonea_regia)))	(Geonoma_undata	((((Oenocarpus_bataua	Oenocarpus_minor)	Prestoea_acuminata)	((Pelagodoxa_henryana	Iriartea_deltoidea)	Pseudophoenix_vinifera))	(((Heterospathe_cagayanensis	((Kentiopsis_piersoniorum	(Veitchia_spiralis	Hydriastele_microspadix))	Dictyosperma_album))	Burretiokentia_grandiflora)	Manicaria_saccifera))))	((Elaeis_oleifera	Elaeis_guineensis)	(Bactris_major	Attalea_speciosa)))))	Serenoa_repens)	Nypa_fruticans);
(((Reinhardtia_simplex	Serenoa_repens)	((((((((Manicaria_saccifera	((Pelagodoxa_henryana	Iriartea_deltoidea)	(Kentiopsis_piersoniorum	(Veitchia_spiralis	Hydriastele_microspadix))))	(((Oenocarpus_bataua	Oenocarpus_minor)	(Burretiokentia_grandiflora	Prestoea_acuminata))	(Heterospathe_cagayanensis	Geonoma_undata)))	Dictyosperma_album)	(Chamaedorea_seifrizii	Roystonea_regia))	((Podococcus_barteri	(Orania_palindan	Sclerosperma_profizianum))	(Pseudophoenix_vinifera	(Phoenix_dactylifera	Sabal_domingensis))))	(((Elaeis_oleifera	Elaeis_guineensis)	Attalea_speciosa)	Bactris_major))	Reinhardtia_paiewonskiana)	Reinhardtia_latisecta))	Nypa_fruticans);
((Serenoa_repens	((Phoenix_dactylifera	Sabal_domingensis)	((((((((Oenocarpus_bataua	Oenocarpus_minor)	Prestoea_acuminata)	Pelagodoxa_henryana)	(Heterospathe_cagayanensis	(Geonoma_undata	Burretiokentia_grandiflora)))	(((Iriartea_deltoidea	Manicaria_saccifera)	Dictyosperma_album)	(Kentiopsis_piersoniorum	(Veitchia_spiralis	Hydriastele_microspadix))))	(((((Elaeis_oleifera	Elaeis_guineensis)	Attalea_speciosa)	Bactris_major)	(Reinhardtia_simplex	(Reinhardtia_paiewonskiana	Reinhardtia_latisecta)))	(Orania_palindan	(Sclerosperma_profizianum	Podococcus_barteri))))	(Chamaedorea_seifrizii	Roystonea_regia))	Pseudophoenix_vinifera)))	Nypa_fruticans);
((Manicaria_saccifera	((((Oenocarpus_bataua	Oenocarpus_minor)	Prestoea_acuminata)	((((Orania_palindan	(Sclerosperma_profizianum	Podococcus_barteri))	((Phoenix_dactylifera	Sabal_domingensis)	Pseudophoenix_vinifera))	Roystonea_regia)	((((Chamaedorea_seifrizii	Reinhardtia_simplex)	(Reinhardtia_paiewonskiana	Reinhardtia_latisecta))	(Serenoa_repens	Bactris_major))	(Attalea_speciosa	(Elaeis_oleifera	Elaeis_guineensis)))))	(Geonoma_undata	(((Dictyosperma_album	((Pelagodoxa_henryana	Iriartea_deltoidea)	(Kentiopsis_piersoniorum	(Veitchia_spiralis	Hydriastele_microspadix))))	Heterospathe_cagayanensis)	Burretiokentia_grandiflora))))	Nypa_fruticans);
(((Reinhardtia_simplex	((Reinhardtia_paiewonskiana	Reinhardtia_latisecta)	(((Elaeis_oleifera	Elaeis_guineensis)	((Chamaedorea_seifrizii	Attalea_speciosa)	Bactris_major))	(((Roystonea_regia	(Orania_palindan	(Sclerosperma_profizianum	Podococcus_barteri)))	(Phoenix_dactylifera	Sabal_domingensis))	(Pseudophoenix_vinifera	(((Dictyosperma_album	(Veitchia_spiralis	(Kentiopsis_piersoniorum	(Hydriastele_microspadix	Iriartea_deltoidea))))	Manicaria_saccifera)	((Heterospathe_cagayanensis	(Burretiokentia_grandiflora	Geonoma_undata))	(Pelagodoxa_henryana	((Oenocarpus_bataua	Oenocarpus_minor)	Prestoea_acuminata)))))))))	Serenoa_repens)	Nypa_fruticans);
((((((((Orania_palindan	(Sclerosperma_profizianum	Podococcus_barteri))	(Bactris_major	Attalea_speciosa))	((Pseudophoenix_vinifera	(Phoenix_dactylifera	Sabal_domingensis))	(Roystonea_regia	Chamaedorea_seifrizii)))	(Elaeis_oleifera	Elaeis_guineensis))	(((Burretiokentia_grandiflora	(Kentiopsis_piersoniorum	Hydriastele_microspadix))	(Manicaria_saccifera	((Heterospathe_cagayanensis	Geonoma_undata)	((Iriartea_deltoidea	Pelagodoxa_henryana)	((Oenocarpus_bataua	Oenocarpus_minor)	Prestoea_acuminata)))))	(Veitchia_spiralis	Dictyosperma_album)))	(Reinhardtia_paiewonskiana	(Reinhardtia_latisecta	Reinhardtia_simplex)))	Serenoa_repens)	Nypa_fruticans);
((((Reinhardtia_simplex	(Reinhardtia_paiewonskiana	Reinhardtia_latisecta))	(((((Iriartea_deltoidea	(Sabal_domingensis	Phoenix_dactylifera))	Pseudophoenix_vinifera)	((Dictyosperma_album	(Hydriastele_microspadix	(Veitchia_spiralis	(Chamaedorea_seifrizii	Kentiopsis_piersoniorum))))	(Manicaria_saccifera	(((Prestoea_acuminata	(Oenocarpus_bataua	Oenocarpus_minor))	Pelagodoxa_henryana)	((Burretiokentia_grandiflora	Geonoma_undata)	Heterospathe_cagayanensis)))))	((Bactris_major	((Elaeis_oleifera	Elaeis_guineensis)	Attalea_speciosa))	(Podococcus_barteri	(Orania_palindan	Sclerosperma_profizianum))))	Roystonea_regia))	Serenoa_repens)	Nypa_fruticans);
((Reinhardtia_simplex	(((((Bactris_major	Attalea_speciosa)	(Elaeis_oleifera	Elaeis_guineensis))	(((Chamaedorea_seifrizii	Roystonea_regia)	(Dictyosperma_album	((Manicaria_saccifera	(Burretiokentia_grandiflora	((Prestoea_acuminata	(Oenocarpus_bataua	Oenocarpus_minor))	(Geonoma_undata	Heterospathe_cagayanensis))))	((Pelagodoxa_henryana	Iriartea_deltoidea)	(Hydriastele_microspadix	(Veitchia_spiralis	Kentiopsis_piersoniorum))))))	((Podococcus_barteri	(Orania_palindan	Sclerosperma_profizianum))	((Sabal_domingensis	Phoenix_dactylifera)	Pseudophoenix_vinifera))))	(Reinhardtia_paiewonskiana	Reinhardtia_latisecta))	Serenoa_repens))	Nypa_fruticans);
((Serenoa_repens	(Reinhardtia_latisecta	((Reinhardtia_simplex	(((Bactris_major	Attalea_speciosa)	(Elaeis_oleifera	Elaeis_guineensis))	((Podococcus_barteri	(Orania_palindan	Sclerosperma_profizianum))	(((Chamaedorea_seifrizii	Roystonea_regia)	(Dictyosperma_album	((Manicaria_saccifera	(((Burretiokentia_grandiflora	(Prestoea_acuminata	(Oenocarpus_bataua	Oenocarpus_minor)))	Heterospathe_cagayanensis)	Geonoma_undata))	((Pelagodoxa_henryana	Iriartea_deltoidea)	(Hydriastele_microspadix	(Veitchia_spiralis	Kentiopsis_piersoniorum))))))	((Sabal_domingensis	Phoenix_dactylifera)	Pseudophoenix_vinifera)))))	Reinhardtia_paiewonskiana)))	Nypa_fruticans);
((Serenoa_repens	((((((Sclerosperma_profizianum	Elaeis_guineensis)	(Attalea_speciosa	((((Veitchia_spiralis	Dictyosperma_album)	((Manicaria_saccifera	((Pelagodoxa_henryana	(Prestoea_acuminata	(Oenocarpus_bataua	Oenocarpus_minor)))	((Geonoma_undata	Heterospathe_cagayanensis)	Burretiokentia_grandiflora)))	(Iriartea_deltoidea	(Hydriastele_microspadix	Kentiopsis_piersoniorum))))	((Sabal_domingensis	Phoenix_dactylifera)	Pseudophoenix_vinifera))	(Orania_palindan	(((Chamaedorea_seifrizii	Roystonea_regia)	Bactris_major)	Podococcus_barteri)))))	Elaeis_oleifera)	Reinhardtia_latisecta)	Reinhardtia_paiewonskiana)	Reinhardtia_simplex))	Nypa_fruticans);
((Serenoa_repens	((Sabal_domingensis	Phoenix_dactylifera)	(((((Pelagodoxa_henryana	(Geonoma_undata	(Heterospathe_cagayanensis	(Prestoea_acuminata	(Oenocarpus_bataua	Oenocarpus_minor)))))	Iriartea_deltoidea)	((Dictyosperma_album	(Veitchia_spiralis	(Hydriastele_microspadix	Kentiopsis_piersoniorum)))	(Manicaria_saccifera	Burretiokentia_grandiflora)))	(Chamaedorea_seifrizii	Roystonea_regia))	((((Podococcus_barteri	Orania_palindan)	Sclerosperma_profizianum)	(((Bactris_major	Attalea_speciosa)	(Elaeis_guineensis	Elaeis_oleifera))	(Reinhardtia_latisecta	(Reinhardtia_paiewonskiana	Reinhardtia_simplex))))	Pseudophoenix_vinifera))))	Nypa_fruticans);
((Serenoa_repens	(Manicaria_saccifera	((((((((Sclerosperma_profizianum	(Sabal_domingensis	Phoenix_dactylifera))	(Attalea_speciosa	((Chamaedorea_seifrizii	Roystonea_regia)	(Bactris_major	Podococcus_barteri))))	(Dictyosperma_album	Orania_palindan))	(Elaeis_guineensis	Elaeis_oleifera))	(((Prestoea_acuminata	(Oenocarpus_bataua	Oenocarpus_minor))	(Reinhardtia_simplex	(Reinhardtia_latisecta	Reinhardtia_paiewonskiana)))	(Pseudophoenix_vinifera	(Iriartea_deltoidea	Pelagodoxa_henryana))))	(Burretiokentia_grandiflora	Geonoma_undata))	(Veitchia_spiralis	(Hydriastele_microspadix	Kentiopsis_piersoniorum)))	Heterospathe_cagayanensis)))	Nypa_fruticans);
((Serenoa_repens	(Manicaria_saccifera	(((((((Pseudophoenix_vinifera	(Sabal_domingensis	Phoenix_dactylifera))	((Reinhardtia_simplex	(Reinhardtia_latisecta	Reinhardtia_paiewonskiana))	((Orania_palindan	Sclerosperma_profizianum)	Podococcus_barteri)))	((Elaeis_guineensis	Elaeis_oleifera)	(Attalea_speciosa	Bactris_major)))	(Chamaedorea_seifrizii	Roystonea_regia))	(Pelagodoxa_henryana	(Prestoea_acuminata	(Oenocarpus_bataua	Oenocarpus_minor))))	(Geonoma_undata	((Veitchia_spiralis	(Burretiokentia_grandiflora	(Hydriastele_microspadix	(Dictyosperma_album	Kentiopsis_piersoniorum))))	Heterospathe_cagayanensis)))	Iriartea_deltoidea)))	Nypa_fruticans);
((Serenoa_repens	(Manicaria_saccifera	(((Heterospathe_cagayanensis	((Dictyosperma_album	Veitchia_spiralis)	(Hydriastele_microspadix	Kentiopsis_piersoniorum)))	Burretiokentia_grandiflora)	((((Iriartea_deltoidea	Pelagodoxa_henryana)	(Prestoea_acuminata	(Oenocarpus_bataua	Oenocarpus_minor)))	Geonoma_undata)	((((Pseudophoenix_vinifera	(Sabal_domingensis	Phoenix_dactylifera))	((Orania_palindan	Sclerosperma_profizianum)	Podococcus_barteri))	(((Reinhardtia_simplex	(Reinhardtia_latisecta	Reinhardtia_paiewonskiana))	(Elaeis_guineensis	Elaeis_oleifera))	((Chamaedorea_seifrizii	Attalea_speciosa)	Bactris_major)))	Roystonea_regia)))))	Nypa_fruticans);
((Serenoa_repens	((Reinhardtia_simplex	(Reinhardtia_latisecta	Reinhardtia_paiewonskiana))	(((Attalea_speciosa	Bactris_major)	(Elaeis_guineensis	Elaeis_oleifera))	((((Veitchia_spiralis	(Hydriastele_microspadix	Kentiopsis_piersoniorum))	Dictyosperma_album)	(((Burretiokentia_grandiflora	(Heterospathe_cagayanensis	((Oenocarpus_bataua	Oenocarpus_minor)	((Iriartea_deltoidea	Pelagodoxa_henryana)	Prestoea_acuminata))))	Geonoma_undata)	Manicaria_saccifera))	(((Pseudophoenix_vinifera	(Sabal_domingensis	Phoenix_dactylifera))	(((Chamaedorea_seifrizii	Orania_palindan)	Sclerosperma_profizianum)	Podococcus_barteri))	Roystonea_regia)))))	Nypa_fruticans);
((Serenoa_repens	((Sabal_domingensis	Phoenix_dactylifera)	(((((Attalea_speciosa	Bactris_major)	(Elaeis_guineensis	Elaeis_oleifera))	((((Veitchia_spiralis	((Iriartea_deltoidea	Hydriastele_microspadix)	Kentiopsis_piersoniorum))	Dictyosperma_album)	((((Reinhardtia_simplex	(Reinhardtia_latisecta	Reinhardtia_paiewonskiana))	(((Oenocarpus_bataua	Oenocarpus_minor)	Prestoea_acuminata)	Pelagodoxa_henryana))	((Geonoma_undata	Burretiokentia_grandiflora)	Heterospathe_cagayanensis))	Manicaria_saccifera))	(Chamaedorea_seifrizii	Roystonea_regia)))	((Sclerosperma_profizianum	Podococcus_barteri)	Orania_palindan))	Pseudophoenix_vinifera)))	Nypa_fruticans);
(((Reinhardtia_simplex	(Reinhardtia_paiewonskiana	Reinhardtia_latisecta))	(((Elaeis_guineensis	Elaeis_oleifera)	(Sclerosperma_profizianum	Attalea_speciosa))	(((((((Pelagodoxa_henryana	Iriartea_deltoidea)	Prestoea_acuminata)	(Oenocarpus_minor	Oenocarpus_bataua))	Geonoma_undata)	(((Dictyosperma_album	(Hydriastele_microspadix	(Kentiopsis_piersoniorum	Veitchia_spiralis)))	Heterospathe_cagayanensis)	Burretiokentia_grandiflora))	Manicaria_saccifera)	((((Bactris_major	Podococcus_barteri)	(Roystonea_regia	Chamaedorea_seifrizii))	Orania_palindan)	((Serenoa_repens	(Phoenix_dactylifera	Sabal_domingensis))	Pseudophoenix_vinifera)))))	Nypa_fruticans);
(((Manicaria_saccifera	(Heterospathe_cagayanensis	((((Pelagodoxa_henryana	Iriartea_deltoidea)	(Prestoea_acuminata	(Oenocarpus_minor	Oenocarpus_bataua)))	Geonoma_undata)	((Hydriastele_microspadix	(Kentiopsis_piersoniorum	Veitchia_spiralis))	(Burretiokentia_grandiflora	((((Bactris_major	Podococcus_barteri)	Roystonea_regia)	((((Phoenix_dactylifera	Sabal_domingensis)	Pseudophoenix_vinifera)	Orania_palindan)	((Chamaedorea_seifrizii	(((Reinhardtia_simplex	Reinhardtia_paiewonskiana)	Reinhardtia_latisecta)	((Elaeis_guineensis	Elaeis_oleifera)	Attalea_speciosa)))	Sclerosperma_profizianum)))	Dictyosperma_album))))))	Serenoa_repens)	Nypa_fruticans);
(((Burretiokentia_grandiflora	(Heterospathe_cagayanensis	(((((((Phoenix_dactylifera	Sabal_domingensis)	Pseudophoenix_vinifera)	(((Reinhardtia_simplex	(Reinhardtia_paiewonskiana	Reinhardtia_latisecta))	(Orania_palindan	(Sclerosperma_profizianum	Podococcus_barteri)))	((Bactris_major	(Elaeis_guineensis	Elaeis_oleifera))	Attalea_speciosa)))	(Chamaedorea_seifrizii	Roystonea_regia))	Geonoma_undata)	((Hydriastele_microspadix	(Kentiopsis_piersoniorum	Veitchia_spiralis))	Dictyosperma_album))	(Prestoea_acuminata	(Oenocarpus_minor	Oenocarpus_bataua)))))	(Manicaria_saccifera	((Pelagodoxa_henryana	Iriartea_deltoidea)	Serenoa_repens)))	Nypa_fruticans);
(((Reinhardtia_simplex	((Reinhardtia_paiewonskiana	Reinhardtia_latisecta)	(((Prestoea_acuminata	(Oenocarpus_minor	Oenocarpus_bataua))	Pseudophoenix_vinifera)	(((Manicaria_saccifera	(((Heterospathe_cagayanensis	Hydriastele_microspadix)	Kentiopsis_piersoniorum)	((Pelagodoxa_henryana	Iriartea_deltoidea)	(Burretiokentia_grandiflora	Veitchia_spiralis))))	Geonoma_undata)	(Dictyosperma_album	((Chamaedorea_seifrizii	Roystonea_regia)	(((Bactris_major	(Elaeis_guineensis	Elaeis_oleifera))	Attalea_speciosa)	((Phoenix_dactylifera	Sabal_domingensis)	(Orania_palindan	(Sclerosperma_profizianum	Podococcus_barteri))))))))))	Serenoa_repens)	Nypa_fruticans);
(((Reinhardtia_simplex	((Reinhardtia_paiewonskiana	Reinhardtia_latisecta)	((((((Bactris_major	(Elaeis_guineensis	Elaeis_oleifera))	(Sclerosperma_profizianum	Attalea_speciosa))	(Phoenix_dactylifera	Sabal_domingensis))	Podococcus_barteri)	(((((Geonoma_undata	Iriartea_deltoidea)	(((Veitchia_spiralis	(Dictyosperma_album	(Hydriastele_microspadix	Kentiopsis_piersoniorum)))	Heterospathe_cagayanensis)	Burretiokentia_grandiflora))	Manicaria_saccifera)	((Pelagodoxa_henryana	Prestoea_acuminata)	(Oenocarpus_minor	Oenocarpus_bataua)))	(Chamaedorea_seifrizii	Roystonea_regia)))	(Orania_palindan	Pseudophoenix_vinifera))))	Serenoa_repens)	Nypa_fruticans);
((((Reinhardtia_latisecta	(Reinhardtia_simplex	Reinhardtia_paiewonskiana))	(((Attalea_speciosa	((Phoenix_dactylifera	Sabal_domingensis)	((Orania_palindan	(Sclerosperma_profizianum	Podococcus_barteri))	((((Iriartea_deltoidea	((Veitchia_spiralis	Kentiopsis_piersoniorum)	Hydriastele_microspadix))	(((Heterospathe_cagayanensis	(Burretiokentia_grandiflora	Geonoma_undata))	(Pseudophoenix_vinifera	(Pelagodoxa_henryana	(Prestoea_acuminata	(Oenocarpus_minor	Oenocarpus_bataua)))))	Manicaria_saccifera))	Dictyosperma_album)	(Chamaedorea_seifrizii	Roystonea_regia)))))	Bactris_major)	(Elaeis_guineensis	Elaeis_oleifera)))	Serenoa_repens)	Nypa_fruticans);
(((((Reinhardtia_latisecta	Reinhardtia_paiewonskiana)	((((Phoenix_dactylifera	Sabal_domingensis)	((Orania_palindan	(Sclerosperma_profizianum	Podococcus_barteri))	(Attalea_speciosa	(Bactris_major	(Elaeis_guineensis	Elaeis_oleifera)))))	(Chamaedorea_seifrizii	Roystonea_regia))	((((Manicaria_saccifera	Heterospathe_cagayanensis)	((Burretiokentia_grandiflora	(Pseudophoenix_vinifera	(Prestoea_acuminata	(Oenocarpus_minor	Oenocarpus_bataua))))	Geonoma_undata))	(((Pelagodoxa_henryana	Iriartea_deltoidea)	(Kentiopsis_piersoniorum	Hydriastele_microspadix))	Veitchia_spiralis))	Dictyosperma_album)))	Reinhardtia_simplex)	Serenoa_repens)	Nypa_fruticans);
(((((Reinhardtia_latisecta	Reinhardtia_paiewonskiana)	((Attalea_speciosa	(Elaeis_guineensis	(Elaeis_oleifera	Bactris_major)))	((((((Pelagodoxa_henryana	(Prestoea_acuminata	(Oenocarpus_minor	Oenocarpus_bataua)))	(Heterospathe_cagayanensis	Geonoma_undata))	((Manicaria_saccifera	(Burretiokentia_grandiflora	Dictyosperma_album))	((Kentiopsis_piersoniorum	(Iriartea_deltoidea	Hydriastele_microspadix))	Veitchia_spiralis)))	(Chamaedorea_seifrizii	Roystonea_regia))	(Phoenix_dactylifera	(Pseudophoenix_vinifera	Sabal_domingensis)))	(Orania_palindan	(Sclerosperma_profizianum	Podococcus_barteri)))))	Reinhardtia_simplex)	Serenoa_repens)	Nypa_fruticans);
(((Burretiokentia_grandiflora	((Kentiopsis_piersoniorum	(Iriartea_deltoidea	Hydriastele_microspadix))	Veitchia_spiralis))	(Heterospathe_cagayanensis	((((Pelagodoxa_henryana	(Pseudophoenix_vinifera	(Prestoea_acuminata	(Oenocarpus_minor	Oenocarpus_bataua))))	Geonoma_undata)	((((Reinhardtia_simplex	(Reinhardtia_latisecta	Reinhardtia_paiewonskiana))	Serenoa_repens)	((((Orania_palindan	(Sclerosperma_profizianum	Podococcus_barteri))	((Phoenix_dactylifera	Sabal_domingensis)	(Chamaedorea_seifrizii	Roystonea_regia)))	Dictyosperma_album)	(Attalea_speciosa	Bactris_major)))	(Elaeis_guineensis	Elaeis_oleifera)))	Manicaria_saccifera)))	Nypa_fruticans);
(((((((Attalea_speciosa	(Elaeis_guineensis	Elaeis_oleifera))	(((((Burretiokentia_grandiflora	((Iriartea_deltoidea	Pelagodoxa_henryana)	(Pseudophoenix_vinifera	(Prestoea_acuminata	(Oenocarpus_minor	Oenocarpus_bataua)))))	Geonoma_undata)	Manicaria_saccifera)	(Heterospathe_cagayanensis	((Dictyosperma_album	(Kentiopsis_piersoniorum	Hydriastele_microspadix))	Veitchia_spiralis)))	(Chamaedorea_seifrizii	Roystonea_regia)))	(Orania_palindan	(Sclerosperma_profizianum	(Bactris_major	Podococcus_barteri))))	(Phoenix_dactylifera	Sabal_domingensis))	(Reinhardtia_simplex	(Reinhardtia_latisecta	Reinhardtia_paiewonskiana)))	Serenoa_repens)	Nypa_fruticans);
((((((Heterospathe_cagayanensis	(((Hydriastele_microspadix	Kentiopsis_piersoniorum)	(((((Dictyosperma_album	Veitchia_spiralis)	((Chamaedorea_seifrizii	Orania_palindan)	(Podococcus_barteri	Sclerosperma_profizianum)))	(Phoenix_dactylifera	Sabal_domingensis))	Roystonea_regia)	(((Bactris_major	Attalea_speciosa)	(Elaeis_guineensis	Elaeis_oleifera))	((Reinhardtia_paiewonskiana	Reinhardtia_latisecta)	Reinhardtia_simplex))))	(Geonoma_undata	((Pseudophoenix_vinifera	(Prestoea_acuminata	(Oenocarpus_bataua	Oenocarpus_minor)))	Pelagodoxa_henryana))))	Burretiokentia_grandiflora)	Manicaria_saccifera)	Iriartea_deltoidea)	Serenoa_repens)	Nypa_fruticans);
((((((((Orania_palindan	((((Bactris_major	Attalea_speciosa)	(Elaeis_guineensis	Elaeis_oleifera))	(Chamaedorea_seifrizii	(Sclerosperma_profizianum	(Podococcus_barteri	((Reinhardtia_paiewonskiana	Reinhardtia_latisecta)	Reinhardtia_simplex)))))	(Pseudophoenix_vinifera	(Phoenix_dactylifera	Sabal_domingensis))))	Roystonea_regia)	((Heterospathe_cagayanensis	Geonoma_undata)	(Prestoea_acuminata	(Oenocarpus_bataua	Oenocarpus_minor))))	((Dictyosperma_album	((Hydriastele_microspadix	Kentiopsis_piersoniorum)	Veitchia_spiralis))	Burretiokentia_grandiflora))	(Iriartea_deltoidea	Pelagodoxa_henryana))	Manicaria_saccifera)	Serenoa_repens)	Nypa_fruticans);
(((((((Hydriastele_microspadix	((Burretiokentia_grandiflora	(Veitchia_spiralis	Dictyosperma_album))	Kentiopsis_piersoniorum))	(((Oenocarpus_bataua	Oenocarpus_minor)	((Iriartea_deltoidea	Pelagodoxa_henryana)	Prestoea_acuminata))	(Geonoma_undata	Heterospathe_cagayanensis)))	Manicaria_saccifera)	((Elaeis_guineensis	Elaeis_oleifera)	(((((Chamaedorea_seifrizii	Roystonea_regia)	((Podococcus_barteri	Sclerosperma_profizianum)	Orania_palindan))	(Bactris_major	Attalea_speciosa))	(Phoenix_dactylifera	Sabal_domingensis))	Pseudophoenix_vinifera)))	((Reinhardtia_paiewonskiana	Reinhardtia_latisecta)	Reinhardtia_simplex))	Serenoa_repens)	Nypa_fruticans);
((((Serenoa_repens	Reinhardtia_simplex)	(((Sclerosperma_profizianum	(Orania_palindan	Podococcus_barteri))	(((Pseudophoenix_vinifera	(Phoenix_dactylifera	Sabal_domingensis))	(Dictyosperma_album	(((Prestoea_acuminata	(Oenocarpus_bataua	Oenocarpus_minor))	((Iriartea_deltoidea	Pelagodoxa_henryana)	((Burretiokentia_grandiflora	Geonoma_undata)	Heterospathe_cagayanensis)))	(Manicaria_saccifera	(Kentiopsis_piersoniorum	(Hydriastele_microspadix	Veitchia_spiralis))))))	Roystonea_regia))	(((Chamaedorea_seifrizii	Attalea_speciosa)	Bactris_major)	(Elaeis_guineensis	Elaeis_oleifera))))	(Reinhardtia_latisecta	Reinhardtia_paiewonskiana))	Nypa_fruticans);
(((((Sclerosperma_profizianum	((((Orania_palindan	Pseudophoenix_vinifera)	((((Iriartea_deltoidea	(Geonoma_undata	Heterospathe_cagayanensis))	(Pelagodoxa_henryana	(Prestoea_acuminata	(Oenocarpus_bataua	Oenocarpus_minor))))	(((Veitchia_spiralis	(Chamaedorea_seifrizii	(Burretiokentia_grandiflora	Dictyosperma_album)))	(Hydriastele_microspadix	Kentiopsis_piersoniorum))	Manicaria_saccifera))	Roystonea_regia))	(Phoenix_dactylifera	Sabal_domingensis))	(((Elaeis_guineensis	Elaeis_oleifera)	Attalea_speciosa)	Bactris_major)))	Podococcus_barteri)	(Reinhardtia_simplex	(Reinhardtia_latisecta	Reinhardtia_paiewonskiana)))	Serenoa_repens)	Nypa_fruticans);
(((((((Elaeis_guineensis	Elaeis_oleifera)	Attalea_speciosa)	Bactris_major)	(((((Chamaedorea_seifrizii	Roystonea_regia)	Podococcus_barteri)	Orania_palindan)	((Phoenix_dactylifera	Sabal_domingensis)	(((Manicaria_saccifera	(Hydriastele_microspadix	Kentiopsis_piersoniorum))	((Pseudophoenix_vinifera	((Iriartea_deltoidea	Pelagodoxa_henryana)	(Prestoea_acuminata	(Oenocarpus_bataua	Oenocarpus_minor))))	((Burretiokentia_grandiflora	Geonoma_undata)	Heterospathe_cagayanensis)))	(Veitchia_spiralis	Dictyosperma_album))))	Sclerosperma_profizianum))	(Reinhardtia_simplex	(Reinhardtia_latisecta	Reinhardtia_paiewonskiana)))	Serenoa_repens)	Nypa_fruticans);
(((Reinhardtia_simplex	((Reinhardtia_paiewonskiana	(((((Elaeis_guineensis	Elaeis_oleifera)	Attalea_speciosa)	Bactris_major)	((Pseudophoenix_vinifera	(Phoenix_dactylifera	Sabal_domingensis))	((Chamaedorea_seifrizii	Roystonea_regia)	(((Manicaria_saccifera	((Burretiokentia_grandiflora	Geonoma_undata)	Heterospathe_cagayanensis))	((Prestoea_acuminata	(Oenocarpus_bataua	Oenocarpus_minor))	(Veitchia_spiralis	((Hydriastele_microspadix	Kentiopsis_piersoniorum)	(Iriartea_deltoidea	Pelagodoxa_henryana)))))	Dictyosperma_album))))	(Orania_palindan	(Podococcus_barteri	Sclerosperma_profizianum))))	Reinhardtia_latisecta))	Serenoa_repens)	Nypa_fruticans);
(((Reinhardtia_simplex	((Reinhardtia_paiewonskiana	Reinhardtia_latisecta)	(((Elaeis_guineensis	Elaeis_oleifera)	(Attalea_speciosa	Bactris_major))	((Pseudophoenix_vinifera	(Phoenix_dactylifera	Sabal_domingensis))	(((Chamaedorea_seifrizii	Roystonea_regia)	(Orania_palindan	(Podococcus_barteri	Sclerosperma_profizianum)))	((((Iriartea_deltoidea	Geonoma_undata)	Pelagodoxa_henryana)	(((Kentiopsis_piersoniorum	Hydriastele_microspadix)	Dictyosperma_album)	(Manicaria_saccifera	((Burretiokentia_grandiflora	(Prestoea_acuminata	(Oenocarpus_bataua	Oenocarpus_minor)))	Heterospathe_cagayanensis))))	Veitchia_spiralis))))))	Serenoa_repens)	Nypa_fruticans);
((((((((Reinhardtia_simplex	(Reinhardtia_paiewonskiana	Reinhardtia_latisecta))	Pseudophoenix_vinifera)	(((Pelagodoxa_henryana	Iriartea_deltoidea)	Prestoea_acuminata)	(Oenocarpus_bataua	Oenocarpus_minor)))	(Geonoma_undata	((Heterospathe_cagayanensis	(Hydriastele_microspadix	(Veitchia_spiralis	Kentiopsis_piersoniorum)))	Manicaria_saccifera)))	Burretiokentia_grandiflora)	(Dictyosperma_album	(Roystonea_regia	(((Phoenix_dactylifera	Sabal_domingensis)	((Orania_palindan	(Podococcus_barteri	Sclerosperma_profizianum))	((Attalea_speciosa	Bactris_major)	(Elaeis_guineensis	Elaeis_oleifera))))	Chamaedorea_seifrizii))))	Serenoa_repens)	Nypa_fruticans);
(((Reinhardtia_simplex	((Reinhardtia_paiewonskiana	Reinhardtia_latisecta)	(Attalea_speciosa	(Bactris_major	((Elaeis_guineensis	Elaeis_oleifera)	((((Burretiokentia_grandiflora	((Veitchia_spiralis	(Kentiopsis_piersoniorum	Hydriastele_microspadix))	Dictyosperma_album))	(Manicaria_saccifera	Heterospathe_cagayanensis))	(((Pelagodoxa_henryana	Iriartea_deltoidea)	(Prestoea_acuminata	(Oenocarpus_bataua	Oenocarpus_minor)))	Geonoma_undata))	(Roystonea_regia	((Orania_palindan	((Chamaedorea_seifrizii	Podococcus_barteri)	Sclerosperma_profizianum))	(Pseudophoenix_vinifera	(Phoenix_dactylifera	Sabal_domingensis))))))))))	Serenoa_repens)	Nypa_fruticans);
((((Pelagodoxa_henryana	Iriartea_deltoidea)	Serenoa_repens)	(Manicaria_saccifera	((((((Reinhardtia_latisecta	Reinhardtia_paiewonskiana)	Reinhardtia_simplex)	Pseudophoenix_vinifera)	((((Bactris_major	Attalea_speciosa)	(Dictyosperma_album	(Sclerosperma_profizianum	(Podococcus_barteri	Orania_palindan))))	((Chamaedorea_seifrizii	Roystonea_regia)	(Sabal_domingensis	Phoenix_dactylifera)))	(Elaeis_oleifera	Elaeis_guineensis)))	((Kentiopsis_piersoniorum	(Hydriastele_microspadix	Veitchia_spiralis))	(Burretiokentia_grandiflora	Heterospathe_cagayanensis)))	((Prestoea_acuminata	(Oenocarpus_minor	Oenocarpus_bataua))	Geonoma_undata))))	Nypa_fruticans);
((((Pelagodoxa_henryana	Iriartea_deltoidea)	Serenoa_repens)	(Manicaria_saccifera	(((((((Sclerosperma_profizianum	(Podococcus_barteri	Orania_palindan))	((((Reinhardtia_latisecta	Reinhardtia_paiewonskiana)	Reinhardtia_simplex)	Pseudophoenix_vinifera)	(Sabal_domingensis	Phoenix_dactylifera)))	(Attalea_speciosa	((Elaeis_oleifera	Elaeis_guineensis)	Bactris_major)))	Roystonea_regia)	Dictyosperma_album)	(Veitchia_spiralis	(Heterospathe_cagayanensis	(((Burretiokentia_grandiflora	Hydriastele_microspadix)	Kentiopsis_piersoniorum)	Chamaedorea_seifrizii))))	((Prestoea_acuminata	(Oenocarpus_minor	Oenocarpus_bataua))	Geonoma_undata))))	Nypa_fruticans);
((Serenoa_repens	(Geonoma_undata	(((((Burretiokentia_grandiflora	(Dictyosperma_album	Veitchia_spiralis))	(Hydriastele_microspadix	Kentiopsis_piersoniorum))	((Heterospathe_cagayanensis	(((Reinhardtia_latisecta	(Reinhardtia_paiewonskiana	Reinhardtia_simplex))	Pseudophoenix_vinifera)	(((Sabal_domingensis	Phoenix_dactylifera)	((Chamaedorea_seifrizii	Roystonea_regia)	(Sclerosperma_profizianum	(Podococcus_barteri	Orania_palindan))))	(Attalea_speciosa	((Elaeis_oleifera	Elaeis_guineensis)	Bactris_major)))))	Manicaria_saccifera))	(Pelagodoxa_henryana	(Prestoea_acuminata	(Oenocarpus_minor	Oenocarpus_bataua))))	Iriartea_deltoidea)))	Nypa_fruticans);
(((Reinhardtia_simplex	(Reinhardtia_latisecta	Reinhardtia_paiewonskiana))	(((((((((Iriartea_deltoidea	Pelagodoxa_henryana)	Serenoa_repens)	(Veitchia_spiralis	(Hydriastele_microspadix	Kentiopsis_piersoniorum)))	Dictyosperma_album)	Burretiokentia_grandiflora)	((Heterospathe_cagayanensis	Geonoma_undata)	(Prestoea_acuminata	(Oenocarpus_minor	Oenocarpus_bataua))))	Manicaria_saccifera)	(Chamaedorea_seifrizii	Roystonea_regia))	(((Sclerosperma_profizianum	(Podococcus_barteri	Orania_palindan))	(Pseudophoenix_vinifera	(Sabal_domingensis	Phoenix_dactylifera)))	(Attalea_speciosa	((Elaeis_oleifera	Elaeis_guineensis)	Bactris_major)))))	Nypa_fruticans);
(((Reinhardtia_simplex	(Reinhardtia_latisecta	Reinhardtia_paiewonskiana))	((((Sclerosperma_profizianum	(Podococcus_barteri	Orania_palindan))	((Roystonea_regia	Chamaedorea_seifrizii)	(((Manicaria_saccifera	((Veitchia_spiralis	(Hydriastele_microspadix	Kentiopsis_piersoniorum))	Dictyosperma_album))	(Geonoma_undata	(Burretiokentia_grandiflora	(((Iriartea_deltoidea	Pelagodoxa_henryana)	(Prestoea_acuminata	(Oenocarpus_minor	Oenocarpus_bataua)))	Heterospathe_cagayanensis))))	(Pseudophoenix_vinifera	(Sabal_domingensis	Phoenix_dactylifera)))))	(Bactris_major	(Attalea_speciosa	(Elaeis_oleifera	Elaeis_guineensis))))	Serenoa_repens))	Nypa_fruticans);
(((Reinhardtia_simplex	(((((Elaeis_oleifera	Elaeis_guineensis)	(Sabal_domingensis	Phoenix_dactylifera))	(Sclerosperma_profizianum	(Podococcus_barteri	Orania_palindan)))	((Bactris_major	((Roystonea_regia	Chamaedorea_seifrizii)	(Dictyosperma_album	(Manicaria_saccifera	((Veitchia_spiralis	((Heterospathe_cagayanensis	(Burretiokentia_grandiflora	(Iriartea_deltoidea	Hydriastele_microspadix)))	Kentiopsis_piersoniorum))	(Geonoma_undata	(Pelagodoxa_henryana	(Pseudophoenix_vinifera	(Prestoea_acuminata	(Oenocarpus_minor	Oenocarpus_bataua))))))))))	Attalea_speciosa))	(Reinhardtia_latisecta	Reinhardtia_paiewonskiana)))	Serenoa_repens)	Nypa_fruticans);
((((Serenoa_repens	Sabal_domingensis)	Phoenix_dactylifera)	((((((Dictyosperma_album	(Burretiokentia_grandiflora	((Pelagodoxa_henryana	Iriartea_deltoidea)	((Hydriastele_microspadix	Veitchia_spiralis)	Kentiopsis_piersoniorum))))	(Manicaria_saccifera	((Heterospathe_cagayanensis	(Prestoea_acuminata	(Oenocarpus_minor	Oenocarpus_bataua)))	Geonoma_undata)))	(Roystonea_regia	Chamaedorea_seifrizii))	(Pseudophoenix_vinifera	Attalea_speciosa))	(((Sclerosperma_profizianum	(Podococcus_barteri	Orania_palindan))	((Reinhardtia_latisecta	Reinhardtia_paiewonskiana)	Reinhardtia_simplex))	Bactris_major))	(Elaeis_oleifera	Elaeis_guineensis)))	Nypa_fruticans);
(((((Reinhardtia_latisecta	Reinhardtia_paiewonskiana)	Reinhardtia_simplex)	(((Elaeis_oleifera	Elaeis_guineensis)	(Bactris_major	Attalea_speciosa))	(((((((((Hydriastele_microspadix	Veitchia_spiralis)	Kentiopsis_piersoniorum)	(Pelagodoxa_henryana	Iriartea_deltoidea))	Burretiokentia_grandiflora)	((Geonoma_undata	Heterospathe_cagayanensis)	((Prestoea_acuminata	(Oenocarpus_minor	Oenocarpus_bataua))	Manicaria_saccifera)))	Dictyosperma_album)	(Roystonea_regia	Chamaedorea_seifrizii))	(Pseudophoenix_vinifera	(Sabal_domingensis	Phoenix_dactylifera)))	(Sclerosperma_profizianum	(Podococcus_barteri	Orania_palindan)))))	Serenoa_repens)	Nypa_fruticans);
(((((Reinhardtia_latisecta	Reinhardtia_paiewonskiana)	Reinhardtia_simplex)	(((Elaeis_oleifera	Elaeis_guineensis)	(Bactris_major	Attalea_speciosa))	(((((((((Hydriastele_microspadix	Veitchia_spiralis)	Kentiopsis_piersoniorum)	(Pelagodoxa_henryana	Iriartea_deltoidea))	Burretiokentia_grandiflora)	((Geonoma_undata	Heterospathe_cagayanensis)	((Prestoea_acuminata	(Oenocarpus_minor	Oenocarpus_bataua))	Manicaria_saccifera)))	Dictyosperma_album)	(Roystonea_regia	Chamaedorea_seifrizii))	(Pseudophoenix_vinifera	(Sabal_domingensis	Phoenix_dactylifera)))	(Sclerosperma_profizianum	(Podococcus_barteri	Orania_palindan)))))	Serenoa_repens)	Nypa_fruticans);
(((((Reinhardtia_latisecta	Reinhardtia_paiewonskiana)	Reinhardtia_simplex)	(((Elaeis_oleifera	Elaeis_guineensis)	(Bactris_major	Attalea_speciosa))	(((((Sclerosperma_profizianum	(Podococcus_barteri	Orania_palindan))	Dictyosperma_album)	(Kentiopsis_piersoniorum	((Veitchia_spiralis	((Pelagodoxa_henryana	Iriartea_deltoidea)	Burretiokentia_grandiflora))	Hydriastele_microspadix)))	(((Prestoea_acuminata	(Oenocarpus_minor	Oenocarpus_bataua))	(Heterospathe_cagayanensis	Geonoma_undata))	Manicaria_saccifera))	(Roystonea_regia	(Pseudophoenix_vinifera	(Sabal_domingensis	Phoenix_dactylifera))))))	(Chamaedorea_seifrizii	Serenoa_repens))	Nypa_fruticans);
((Serenoa_repens	(Reinhardtia_simplex	(((((Chamaedorea_seifrizii	Roystonea_regia)	((Pseudophoenix_vinifera	(Sabal_domingensis	Phoenix_dactylifera))	(Orania_palindan	(Sclerosperma_profizianum	Podococcus_barteri))))	(Geonoma_undata	(Burretiokentia_grandiflora	(((Veitchia_spiralis	(Hydriastele_microspadix	Kentiopsis_piersoniorum))	Dictyosperma_album)	(Manicaria_saccifera	((Pelagodoxa_henryana	Iriartea_deltoidea)	(((Oenocarpus_bataua	Oenocarpus_minor)	Prestoea_acuminata)	Heterospathe_cagayanensis)))))))	((Attalea_speciosa	Bactris_major)	(Elaeis_guineensis	Elaeis_oleifera)))	(Reinhardtia_paiewonskiana	Reinhardtia_latisecta))))	Nypa_fruticans);
((Serenoa_repens	(Reinhardtia_simplex	((((((Orania_palindan	(Sclerosperma_profizianum	Podococcus_barteri))	Roystonea_regia)	(Pseudophoenix_vinifera	(Sabal_domingensis	Phoenix_dactylifera)))	(Dictyosperma_album	(((((Pelagodoxa_henryana	Iriartea_deltoidea)	(Veitchia_spiralis	(Hydriastele_microspadix	Kentiopsis_piersoniorum)))	Heterospathe_cagayanensis)	(Manicaria_saccifera	(((Oenocarpus_bataua	Oenocarpus_minor)	Prestoea_acuminata)	Geonoma_undata)))	Burretiokentia_grandiflora)))	((Attalea_speciosa	Chamaedorea_seifrizii)	(Bactris_major	(Elaeis_guineensis	Elaeis_oleifera))))	(Reinhardtia_paiewonskiana	Reinhardtia_latisecta))))	Nypa_fruticans);
(((((Elaeis_guineensis	Elaeis_oleifera)	(((((Orania_palindan	(Sclerosperma_profizianum	Podococcus_barteri))	(Bactris_major	(Chamaedorea_seifrizii	Roystonea_regia)))	Attalea_speciosa)	(Pseudophoenix_vinifera	(Sabal_domingensis	Phoenix_dactylifera)))	((Veitchia_spiralis	Dictyosperma_album)	(((Heterospathe_cagayanensis	(Burretiokentia_grandiflora	(((Pelagodoxa_henryana	Iriartea_deltoidea)	((Oenocarpus_bataua	Oenocarpus_minor)	Prestoea_acuminata))	Geonoma_undata)))	((Serenoa_repens	Manicaria_saccifera)	Hydriastele_microspadix))	Kentiopsis_piersoniorum))))	(Reinhardtia_paiewonskiana	Reinhardtia_latisecta))	Reinhardtia_simplex)	Nypa_fruticans);
(((((Bactris_major	((((Elaeis_guineensis	Elaeis_oleifera)	(Pseudophoenix_vinifera	(Sabal_domingensis	Phoenix_dactylifera)))	Attalea_speciosa)	(((((Pelagodoxa_henryana	Iriartea_deltoidea)	((Oenocarpus_bataua	Oenocarpus_minor)	Prestoea_acuminata))	(Dictyosperma_album	((Veitchia_spiralis	Kentiopsis_piersoniorum)	Hydriastele_microspadix)))	((Heterospathe_cagayanensis	Manicaria_saccifera)	(Burretiokentia_grandiflora	Geonoma_undata)))	(Chamaedorea_seifrizii	Roystonea_regia))))	(Orania_palindan	(Sclerosperma_profizianum	Podococcus_barteri)))	(Reinhardtia_simplex	(Reinhardtia_latisecta	Reinhardtia_paiewonskiana)))	Serenoa_repens)	Nypa_fruticans);
((((((((((Elaeis_guineensis	Elaeis_oleifera)	Attalea_speciosa)	Bactris_major)	(((((Veitchia_spiralis	Kentiopsis_piersoniorum)	(Iriartea_deltoidea	Hydriastele_microspadix))	(((Pelagodoxa_henryana	((Oenocarpus_bataua	Oenocarpus_minor)	Prestoea_acuminata))	(Heterospathe_cagayanensis	(Burretiokentia_grandiflora	Geonoma_undata)))	Manicaria_saccifera))	Dictyosperma_album)	(Chamaedorea_seifrizii	Roystonea_regia)))	(Pseudophoenix_vinifera	(Sabal_domingensis	Phoenix_dactylifera)))	Orania_palindan)	(Sclerosperma_profizianum	Podococcus_barteri))	((Reinhardtia_simplex	Reinhardtia_latisecta)	Reinhardtia_paiewonskiana))	Serenoa_repens)	Nypa_fruticans);
((((Sabal_domingensis	Phoenix_dactylifera)	((((((Reinhardtia_simplex	Reinhardtia_latisecta)	Reinhardtia_paiewonskiana)	(Dictyosperma_album	((Manicaria_saccifera	((Pelagodoxa_henryana	((Oenocarpus_bataua	Oenocarpus_minor)	Prestoea_acuminata))	(Burretiokentia_grandiflora	(Geonoma_undata	Heterospathe_cagayanensis))))	(((Veitchia_spiralis	Hydriastele_microspadix)	Kentiopsis_piersoniorum)	Iriartea_deltoidea))))	((Chamaedorea_seifrizii	Roystonea_regia)	(Sclerosperma_profizianum	(Podococcus_barteri	Orania_palindan))))	(((Elaeis_guineensis	Elaeis_oleifera)	Attalea_speciosa)	Bactris_major))	Pseudophoenix_vinifera))	Serenoa_repens)	Nypa_fruticans);
((Serenoa_repens	(Reinhardtia_simplex	((Reinhardtia_latisecta	Reinhardtia_paiewonskiana)	((Elaeis_guineensis	Elaeis_oleifera)	(Attalea_speciosa	(Bactris_major	(((Chamaedorea_seifrizii	Roystonea_regia)	((Veitchia_spiralis	Dictyosperma_album)	((((Iriartea_deltoidea	Hydriastele_microspadix)	Kentiopsis_piersoniorum)	Manicaria_saccifera)	(Pelagodoxa_henryana	((Heterospathe_cagayanensis	(Geonoma_undata	(Pseudophoenix_vinifera	((Oenocarpus_bataua	Oenocarpus_minor)	Prestoea_acuminata))))	Burretiokentia_grandiflora)))))	((Sabal_domingensis	Phoenix_dactylifera)	(Sclerosperma_profizianum	(Podococcus_barteri	Orania_palindan))))))))))	Nypa_fruticans);
((Serenoa_repens	(Phoenix_dactylifera	((((Elaeis_guineensis	Elaeis_oleifera)	((Attalea_speciosa	((Bactris_major	(Chamaedorea_seifrizii	Roystonea_regia))	(Geonoma_undata	(((((Pelagodoxa_henryana	Pseudophoenix_vinifera)	((Oenocarpus_bataua	Oenocarpus_minor)	Prestoea_acuminata))	((Burretiokentia_grandiflora	(Veitchia_spiralis	((Iriartea_deltoidea	Hydriastele_microspadix)	Kentiopsis_piersoniorum)))	Heterospathe_cagayanensis))	Dictyosperma_album)	Manicaria_saccifera))))	(Reinhardtia_simplex	(Reinhardtia_latisecta	Reinhardtia_paiewonskiana))))	(Sclerosperma_profizianum	(Podococcus_barteri	Orania_palindan)))	Sabal_domingensis)))	Nypa_fruticans);
((Serenoa_repens	(Reinhardtia_simplex	((Reinhardtia_latisecta	Reinhardtia_paiewonskiana)	((((Manicaria_saccifera	(Geonoma_undata	((Oenocarpus_bataua	Oenocarpus_minor)	Prestoea_acuminata)))	(((Kentiopsis_piersoniorum	((Veitchia_spiralis	Heterospathe_cagayanensis)	Hydriastele_microspadix))	(Pelagodoxa_henryana	Iriartea_deltoidea))	Burretiokentia_grandiflora))	Dictyosperma_album)	((Elaeis_guineensis	Elaeis_oleifera)	(((((Chamaedorea_seifrizii	Roystonea_regia)	Bactris_major)	(Sclerosperma_profizianum	(Podococcus_barteri	Orania_palindan)))	(Phoenix_dactylifera	Sabal_domingensis))	(Pseudophoenix_vinifera	Attalea_speciosa)))))))	Nypa_fruticans);
((Serenoa_repens	(Reinhardtia_simplex	((Reinhardtia_latisecta	Reinhardtia_paiewonskiana)	(Podococcus_barteri	(Sclerosperma_profizianum	((((Roystonea_regia	((Bactris_major	((Elaeis_guineensis	Elaeis_oleifera)	Attalea_speciosa))	((((((Oenocarpus_bataua	Oenocarpus_minor)	Prestoea_acuminata)	(Pelagodoxa_henryana	Iriartea_deltoidea))	Pseudophoenix_vinifera)	((Dictyosperma_album	(Manicaria_saccifera	Heterospathe_cagayanensis))	(Geonoma_undata	Burretiokentia_grandiflora)))	(Veitchia_spiralis	(Hydriastele_microspadix	Kentiopsis_piersoniorum)))))	Orania_palindan)	(Phoenix_dactylifera	Sabal_domingensis))	Chamaedorea_seifrizii))))))	Nypa_fruticans);
((Manicaria_saccifera	((Iriartea_deltoidea	(Serenoa_repens	(Sabal_domingensis	Phoenix_dactylifera)))	((((((Oenocarpus_minor	Oenocarpus_bataua)	Prestoea_acuminata)	Pseudophoenix_vinifera)	(Pelagodoxa_henryana	((Reinhardtia_paiewonskiana	Reinhardtia_latisecta)	Reinhardtia_simplex)))	(Bactris_major	((Elaeis_oleifera	Elaeis_guineensis)	Attalea_speciosa)))	(((Heterospathe_cagayanensis	(((Sclerosperma_profizianum	(Orania_palindan	Podococcus_barteri))	Dictyosperma_album)	((Hydriastele_microspadix	Kentiopsis_piersoniorum)	Veitchia_spiralis)))	Burretiokentia_grandiflora)	(Geonoma_undata	(Chamaedorea_seifrizii	Roystonea_regia))))))	Nypa_fruticans);
((((Manicaria_saccifera	(Burretiokentia_grandiflora	((((Dictyosperma_album	Geonoma_undata)	(((((Oenocarpus_minor	Oenocarpus_bataua)	Prestoea_acuminata)	(Pelagodoxa_henryana	Pseudophoenix_vinifera))	((Reinhardtia_paiewonskiana	Reinhardtia_latisecta)	Reinhardtia_simplex))	(((Sclerosperma_profizianum	(Orania_palindan	Podococcus_barteri))	(Roystonea_regia	(Bactris_major	((Elaeis_oleifera	Elaeis_guineensis)	Attalea_speciosa))))	(Sabal_domingensis	Phoenix_dactylifera))))	(((Iriartea_deltoidea	Hydriastele_microspadix)	Kentiopsis_piersoniorum)	Veitchia_spiralis))	Heterospathe_cagayanensis)))	Chamaedorea_seifrizii)	Serenoa_repens)	Nypa_fruticans);
((((Sabal_domingensis	Phoenix_dactylifera)	(((Sclerosperma_profizianum	(Orania_palindan	Podococcus_barteri))	(Bactris_major	((Elaeis_oleifera	Elaeis_guineensis)	Attalea_speciosa)))	((Manicaria_saccifera	((((Hydriastele_microspadix	Kentiopsis_piersoniorum)	Veitchia_spiralis)	Dictyosperma_album)	((Heterospathe_cagayanensis	(Geonoma_undata	Burretiokentia_grandiflora))	((((Oenocarpus_minor	Oenocarpus_bataua)	Prestoea_acuminata)	(Pelagodoxa_henryana	Pseudophoenix_vinifera))	Iriartea_deltoidea))))	(((Reinhardtia_paiewonskiana	Reinhardtia_latisecta)	Reinhardtia_simplex)	(Chamaedorea_seifrizii	Roystonea_regia)))))	Serenoa_repens)	Nypa_fruticans);
((((Sabal_domingensis	Phoenix_dactylifera)	(((((Elaeis_oleifera	Elaeis_guineensis)	((Reinhardtia_paiewonskiana	Reinhardtia_latisecta)	Reinhardtia_simplex))	(((Chamaedorea_seifrizii	Roystonea_regia)	(Orania_palindan	(Podococcus_barteri	Sclerosperma_profizianum)))	(Attalea_speciosa	Bactris_major)))	((Burretiokentia_grandiflora	(Geonoma_undata	(((Oenocarpus_minor	Oenocarpus_bataua)	Prestoea_acuminata)	Heterospathe_cagayanensis)))	(((((Iriartea_deltoidea	Hydriastele_microspadix)	Kentiopsis_piersoniorum)	Veitchia_spiralis)	Dictyosperma_album)	(Pelagodoxa_henryana	Manicaria_saccifera))))	Pseudophoenix_vinifera))	Serenoa_repens)	Nypa_fruticans);
(((((Heterospathe_cagayanensis	(Burretiokentia_grandiflora	Geonoma_undata))	((Iriartea_deltoidea	Pelagodoxa_henryana)	((Oenocarpus_minor	Oenocarpus_bataua)	Prestoea_acuminata)))	(((Kentiopsis_piersoniorum	(((Sabal_domingensis	Phoenix_dactylifera)	(((Chamaedorea_seifrizii	Roystonea_regia)	(Orania_palindan	(Podococcus_barteri	Sclerosperma_profizianum)))	((Attalea_speciosa	Bactris_major)	((Elaeis_oleifera	Elaeis_guineensis)	((Reinhardtia_paiewonskiana	Reinhardtia_latisecta)	Reinhardtia_simplex)))))	(Dictyosperma_album	Veitchia_spiralis)))	Manicaria_saccifera)	Hydriastele_microspadix))	(Pseudophoenix_vinifera	Serenoa_repens))	Nypa_fruticans);
((((Burretiokentia_grandiflora	((Geonoma_undata	(Pelagodoxa_henryana	((Oenocarpus_minor	Oenocarpus_bataua)	Prestoea_acuminata)))	(((Dictyosperma_album	(Veitchia_spiralis	((Iriartea_deltoidea	Hydriastele_microspadix)	Kentiopsis_piersoniorum)))	Heterospathe_cagayanensis)	((Chamaedorea_seifrizii	Roystonea_regia)	(Pseudophoenix_vinifera	((Orania_palindan	Podococcus_barteri)	((Sabal_domingensis	Phoenix_dactylifera)	((Bactris_major	(Sclerosperma_profizianum	Attalea_speciosa))	(((Reinhardtia_paiewonskiana	Reinhardtia_latisecta)	Reinhardtia_simplex)	(Elaeis_oleifera	Elaeis_guineensis))))))))))	Manicaria_saccifera)	Serenoa_repens)	Nypa_fruticans);
((((Burretiokentia_grandiflora	(((Oenocarpus_minor	Oenocarpus_bataua)	Prestoea_acuminata)	((((Dictyosperma_album	(Veitchia_spiralis	(Hydriastele_microspadix	Kentiopsis_piersoniorum)))	Heterospathe_cagayanensis)	(((Reinhardtia_paiewonskiana	(Reinhardtia_latisecta	Reinhardtia_simplex))	(Elaeis_oleifera	Elaeis_guineensis))	(((Pseudophoenix_vinifera	(Sabal_domingensis	Phoenix_dactylifera))	(Chamaedorea_seifrizii	Roystonea_regia))	(((Sclerosperma_profizianum	Orania_palindan)	Podococcus_barteri)	(Bactris_major	Attalea_speciosa)))))	Geonoma_undata)))	Manicaria_saccifera)	((Iriartea_deltoidea	Pelagodoxa_henryana)	Serenoa_repens))	Nypa_fruticans);
((((Burretiokentia_grandiflora	(Dictyosperma_album	((Veitchia_spiralis	(Hydriastele_microspadix	Kentiopsis_piersoniorum))	((((Reinhardtia_simplex	(Reinhardtia_paiewonskiana	Reinhardtia_latisecta))	(Pseudophoenix_vinifera	(Elaeis_oleifera	Elaeis_guineensis)))	((Chamaedorea_seifrizii	Roystonea_regia)	(((Sabal_domingensis	Phoenix_dactylifera)	((Sclerosperma_profizianum	Orania_palindan)	Podococcus_barteri))	(Bactris_major	Attalea_speciosa))))	((Heterospathe_cagayanensis	((Oenocarpus_minor	Oenocarpus_bataua)	Prestoea_acuminata))	Geonoma_undata)))))	Manicaria_saccifera)	((Iriartea_deltoidea	Pelagodoxa_henryana)	Serenoa_repens))	Nypa_fruticans);
(((((Elaeis_oleifera	Elaeis_guineensis)	(((Bactris_major	Attalea_speciosa)	((Dictyosperma_album	(Orania_palindan	(Sclerosperma_profizianum	Podococcus_barteri)))	(Chamaedorea_seifrizii	Roystonea_regia)))	(Heterospathe_cagayanensis	((Veitchia_spiralis	(Hydriastele_microspadix	Kentiopsis_piersoniorum))	(Manicaria_saccifera	(Pseudophoenix_vinifera	((Burretiokentia_grandiflora	(Prestoea_acuminata	(Oenocarpus_minor	Oenocarpus_bataua)))	Geonoma_undata)))))))	((Iriartea_deltoidea	Pelagodoxa_henryana)	((Sabal_domingensis	Phoenix_dactylifera)	Serenoa_repens)))	((Reinhardtia_paiewonskiana	Reinhardtia_latisecta)	Reinhardtia_simplex))	Nypa_fruticans);
(((Manicaria_saccifera	((((Heterospathe_cagayanensis	(Prestoea_acuminata	(Oenocarpus_minor	Oenocarpus_bataua)))	Geonoma_undata)	((Pseudophoenix_vinifera	((Elaeis_oleifera	Elaeis_guineensis)	(Reinhardtia_simplex	(Reinhardtia_paiewonskiana	Reinhardtia_latisecta))))	((Bactris_major	Attalea_speciosa)	(((Sabal_domingensis	Phoenix_dactylifera)	((Sclerosperma_profizianum	Podococcus_barteri)	Orania_palindan))	(Roystonea_regia	Chamaedorea_seifrizii)))))	(Dictyosperma_album	(((Hydriastele_microspadix	Kentiopsis_piersoniorum)	Veitchia_spiralis)	((Iriartea_deltoidea	Pelagodoxa_henryana)	Burretiokentia_grandiflora)))))	Serenoa_repens)	Nypa_fruticans);
(((Manicaria_saccifera	((((Iriartea_deltoidea	Pelagodoxa_henryana)	(Prestoea_acuminata	(Oenocarpus_bataua	Oenocarpus_minor)))	Geonoma_undata)	(((((Hydriastele_microspadix	Kentiopsis_piersoniorum)	(Dictyosperma_album	Veitchia_spiralis))	Burretiokentia_grandiflora)	Heterospathe_cagayanensis)	(((((Chamaedorea_seifrizii	Roystonea_regia)	((Reinhardtia_simplex	(Reinhardtia_paiewonskiana	Reinhardtia_latisecta))	Podococcus_barteri))	((Sclerosperma_profizianum	Pseudophoenix_vinifera)	Orania_palindan))	(Phoenix_dactylifera	Sabal_domingensis))	(((Elaeis_oleifera	Elaeis_guineensis)	Attalea_speciosa)	Bactris_major)))))	Serenoa_repens)	Nypa_fruticans);
(((((((Geonoma_undata	(((Pseudophoenix_vinifera	(Prestoea_acuminata	(Oenocarpus_bataua	Oenocarpus_minor)))	Burretiokentia_grandiflora)	Heterospathe_cagayanensis))	((Veitchia_spiralis	((Iriartea_deltoidea	Pelagodoxa_henryana)	(Hydriastele_microspadix	Kentiopsis_piersoniorum)))	(((((((Elaeis_oleifera	Elaeis_guineensis)	Attalea_speciosa)	Bactris_major)	(Orania_palindan	(Sclerosperma_profizianum	Podococcus_barteri)))	(Phoenix_dactylifera	Sabal_domingensis))	(Chamaedorea_seifrizii	Roystonea_regia))	Dictyosperma_album)))	Manicaria_saccifera)	(Reinhardtia_paiewonskiana	Reinhardtia_latisecta))	Reinhardtia_simplex)	Serenoa_repens)	Nypa_fruticans);
((((((((((Orania_palindan	(Sclerosperma_profizianum	Podococcus_barteri))	(Roystonea_regia	Bactris_major))	(Pseudophoenix_vinifera	(Chamaedorea_seifrizii	Attalea_speciosa)))	(Phoenix_dactylifera	Sabal_domingensis))	(((((Heterospathe_cagayanensis	((Prestoea_acuminata	(Oenocarpus_bataua	Oenocarpus_minor))	(Iriartea_deltoidea	Pelagodoxa_henryana)))	Manicaria_saccifera)	(Burretiokentia_grandiflora	Geonoma_undata))	(Dictyosperma_album	(Kentiopsis_piersoniorum	(Veitchia_spiralis	Hydriastele_microspadix))))	(Elaeis_oleifera	Elaeis_guineensis)))	Reinhardtia_paiewonskiana)	Reinhardtia_latisecta)	Reinhardtia_simplex)	Serenoa_repens)	Nypa_fruticans);
(((Manicaria_saccifera	(((((Dictyosperma_album	Burretiokentia_grandiflora)	Veitchia_spiralis)	(Kentiopsis_piersoniorum	((Iriartea_deltoidea	Hydriastele_microspadix)	Heterospathe_cagayanensis)))	(Geonoma_undata	((Prestoea_acuminata	(Oenocarpus_bataua	Oenocarpus_minor))	Pelagodoxa_henryana)))	((Elaeis_oleifera	Elaeis_guineensis)	((Reinhardtia_simplex	(Reinhardtia_paiewonskiana	Reinhardtia_latisecta))	((((Chamaedorea_seifrizii	Roystonea_regia)	(Orania_palindan	(Sclerosperma_profizianum	Podococcus_barteri)))	(Attalea_speciosa	Bactris_major))	(Pseudophoenix_vinifera	(Phoenix_dactylifera	Sabal_domingensis)))))))	Serenoa_repens)	Nypa_fruticans);
(((Reinhardtia_simplex	(Reinhardtia_paiewonskiana	Reinhardtia_latisecta))	((((((Orania_palindan	(Sclerosperma_profizianum	Podococcus_barteri))	((Elaeis_oleifera	Elaeis_guineensis)	(Attalea_speciosa	Bactris_major)))	(Phoenix_dactylifera	Sabal_domingensis))	(Dictyosperma_album	(Chamaedorea_seifrizii	Roystonea_regia)))	((Burretiokentia_grandiflora	(Kentiopsis_piersoniorum	(Veitchia_spiralis	(Iriartea_deltoidea	Hydriastele_microspadix))))	(((Geonoma_undata	Heterospathe_cagayanensis)	((Pseudophoenix_vinifera	(Prestoea_acuminata	(Oenocarpus_bataua	Oenocarpus_minor)))	Pelagodoxa_henryana))	Manicaria_saccifera)))	Serenoa_repens))	Nypa_fruticans);
((Serenoa_repens	(Reinhardtia_simplex	(Reinhardtia_latisecta	(((((((Dictyosperma_album	((Manicaria_saccifera	(Kentiopsis_piersoniorum	(Veitchia_spiralis	Hydriastele_microspadix)))	(((Heterospathe_cagayanensis	((Burretiokentia_grandiflora	Prestoea_acuminata)	(Oenocarpus_bataua	Oenocarpus_minor)))	(Iriartea_deltoidea	Pelagodoxa_henryana))	Geonoma_undata)))	(Chamaedorea_seifrizii	Roystonea_regia))	(Pseudophoenix_vinifera	(Phoenix_dactylifera	Sabal_domingensis)))	(Orania_palindan	((Elaeis_oleifera	Elaeis_guineensis)	(Attalea_speciosa	Bactris_major))))	Sclerosperma_profizianum)	Podococcus_barteri)	Reinhardtia_paiewonskiana))))	Nypa_fruticans);
((Serenoa_repens	(Reinhardtia_simplex	((Reinhardtia_latisecta	Reinhardtia_paiewonskiana)	((((Dictyosperma_album	((((Prestoea_acuminata	(Oenocarpus_bataua	Oenocarpus_minor))	(((Burretiokentia_grandiflora	Geonoma_undata)	Heterospathe_cagayanensis)	Pelagodoxa_henryana))	Manicaria_saccifera)	(Kentiopsis_piersoniorum	(Veitchia_spiralis	(Iriartea_deltoidea	Hydriastele_microspadix)))))	(Chamaedorea_seifrizii	(Orania_palindan	(Sclerosperma_profizianum	Podococcus_barteri))))	(Roystonea_regia	(Pseudophoenix_vinifera	(Phoenix_dactylifera	Sabal_domingensis))))	((Elaeis_oleifera	Elaeis_guineensis)	(Attalea_speciosa	Bactris_major))))))	Nypa_fruticans);
((Serenoa_repens	((Phoenix_dactylifera	Sabal_domingensis)	(((((Chamaedorea_seifrizii	Attalea_speciosa)	((Orania_palindan	(Sclerosperma_profizianum	Podococcus_barteri))	(Roystonea_regia	Bactris_major)))	((Manicaria_saccifera	((Iriartea_deltoidea	(Heterospathe_cagayanensis	(Burretiokentia_grandiflora	((Kentiopsis_piersoniorum	(Veitchia_spiralis	Hydriastele_microspadix))	Dictyosperma_album))))	((Pelagodoxa_henryana	(Prestoea_acuminata	(Oenocarpus_bataua	Oenocarpus_minor)))	Geonoma_undata)))	(Elaeis_oleifera	Elaeis_guineensis)))	(Reinhardtia_simplex	(Reinhardtia_latisecta	Reinhardtia_paiewonskiana)))	Pseudophoenix_vinifera)))	Nypa_fruticans);
((Serenoa_repens	(((Reinhardtia_latisecta	Reinhardtia_paiewonskiana)	Reinhardtia_simplex)	((Sclerosperma_profizianum	((((Elaeis_oleifera	Elaeis_guineensis)	Attalea_speciosa)	Bactris_major)	(((Phoenix_dactylifera	Sabal_domingensis)	((Chamaedorea_seifrizii	Roystonea_regia)	(Manicaria_saccifera	(((Pelagodoxa_henryana	(Prestoea_acuminata	(Oenocarpus_bataua	Oenocarpus_minor)))	Geonoma_undata)	((Heterospathe_cagayanensis	(((Kentiopsis_piersoniorum	(Iriartea_deltoidea	Hydriastele_microspadix))	Veitchia_spiralis)	Dictyosperma_album))	Burretiokentia_grandiflora)))))	(Pseudophoenix_vinifera	Orania_palindan))))	Podococcus_barteri)))	Nypa_fruticans);
((Serenoa_repens	((Phoenix_dactylifera	Sabal_domingensis)	((((Bactris_major	((Chamaedorea_seifrizii	Roystonea_regia)	Podococcus_barteri))	(((Prestoea_acuminata	(Oenocarpus_bataua	Oenocarpus_minor))	Geonoma_undata)	((Heterospathe_cagayanensis	((((Kentiopsis_piersoniorum	(Iriartea_deltoidea	Hydriastele_microspadix))	Veitchia_spiralis)	Dictyosperma_album)	Burretiokentia_grandiflora))	(Manicaria_saccifera	Pelagodoxa_henryana))))	((Sclerosperma_profizianum	Orania_palindan)	(((Reinhardtia_latisecta	Reinhardtia_paiewonskiana)	Reinhardtia_simplex)	((Elaeis_oleifera	Elaeis_guineensis)	Attalea_speciosa))))	Pseudophoenix_vinifera)))	Nypa_fruticans);
((Serenoa_repens	(Phoenix_dactylifera	(((((Chamaedorea_seifrizii	Roystonea_regia)	((((Burretiokentia_grandiflora	(Pseudophoenix_vinifera	(Kentiopsis_piersoniorum	(Heterospathe_cagayanensis	(Iriartea_deltoidea	Hydriastele_microspadix)))))	Veitchia_spiralis)	Dictyosperma_album)	((Manicaria_saccifera	Geonoma_undata)	(Pelagodoxa_henryana	(Prestoea_acuminata	(Oenocarpus_minor	Oenocarpus_bataua))))))	((Attalea_speciosa	Bactris_major)	(((Reinhardtia_latisecta	Reinhardtia_paiewonskiana)	Reinhardtia_simplex)	(Elaeis_oleifera	Elaeis_guineensis))))	((Sclerosperma_profizianum	Podococcus_barteri)	Orania_palindan))	Sabal_domingensis)))	Nypa_fruticans);
(((Manicaria_saccifera	((((Pelagodoxa_henryana	(Prestoea_acuminata	(Oenocarpus_minor	Oenocarpus_bataua)))	(Burretiokentia_grandiflora	(Heterospathe_cagayanensis	Geonoma_undata)))	((((((Bactris_major	Attalea_speciosa)	(Elaeis_oleifera	Elaeis_guineensis))	(Phoenix_dactylifera	Sabal_domingensis))	((Sclerosperma_profizianum	Podococcus_barteri)	((Pseudophoenix_vinifera	Orania_palindan)	((Reinhardtia_latisecta	Reinhardtia_paiewonskiana)	Reinhardtia_simplex))))	(Chamaedorea_seifrizii	Roystonea_regia))	Dictyosperma_album))	(Kentiopsis_piersoniorum	(Veitchia_spiralis	Hydriastele_microspadix))))	(Serenoa_repens	Iriartea_deltoidea))	Nypa_fruticans);
(((Manicaria_saccifera	((((Burretiokentia_grandiflora	Geonoma_undata)	(Heterospathe_cagayanensis	((Kentiopsis_piersoniorum	((Dictyosperma_album	Veitchia_spiralis)	Hydriastele_microspadix))	(Iriartea_deltoidea	Pelagodoxa_henryana))))	(Pseudophoenix_vinifera	(((Elaeis_oleifera	Elaeis_guineensis)	((Reinhardtia_latisecta	Reinhardtia_paiewonskiana)	Reinhardtia_simplex))	((Chamaedorea_seifrizii	Roystonea_regia)	(((Bactris_major	Attalea_speciosa)	(Orania_palindan	(Sclerosperma_profizianum	Podococcus_barteri)))	(Phoenix_dactylifera	Sabal_domingensis))))))	(Prestoea_acuminata	(Oenocarpus_minor	Oenocarpus_bataua))))	Serenoa_repens)	Nypa_fruticans);
(((Reinhardtia_simplex	((((((Dictyosperma_album	((Manicaria_saccifera	(Prestoea_acuminata	(Oenocarpus_minor	Oenocarpus_bataua)))	((((Heterospathe_cagayanensis	((Veitchia_spiralis	(Hydriastele_microspadix	Kentiopsis_piersoniorum))	Iriartea_deltoidea))	Burretiokentia_grandiflora)	Pelagodoxa_henryana)	Geonoma_undata)))	(Chamaedorea_seifrizii	Roystonea_regia))	(Orania_palindan	(Sclerosperma_profizianum	Podococcus_barteri)))	((Phoenix_dactylifera	Sabal_domingensis)	Pseudophoenix_vinifera))	((Bactris_major	Attalea_speciosa)	(Elaeis_oleifera	Elaeis_guineensis)))	(Reinhardtia_latisecta	Reinhardtia_paiewonskiana)))	Serenoa_repens)	Nypa_fruticans);
(((Reinhardtia_simplex	((((Manicaria_saccifera	(((Prestoea_acuminata	(Oenocarpus_minor	Oenocarpus_bataua))	Geonoma_undata)	(Pseudophoenix_vinifera	((Veitchia_spiralis	(Heterospathe_cagayanensis	(Hydriastele_microspadix	Kentiopsis_piersoniorum)))	(Burretiokentia_grandiflora	(Iriartea_deltoidea	Pelagodoxa_henryana))))))	((((Chamaedorea_seifrizii	Roystonea_regia)	(Podococcus_barteri	Bactris_major))	((Dictyosperma_album	(Sclerosperma_profizianum	Orania_palindan))	Attalea_speciosa))	(Phoenix_dactylifera	Sabal_domingensis)))	(Elaeis_oleifera	Elaeis_guineensis))	(Reinhardtia_latisecta	Reinhardtia_paiewonskiana)))	Serenoa_repens)	Nypa_fruticans);
((((((((Geonoma_undata	Iriartea_deltoidea)	(Heterospathe_cagayanensis	(Burretiokentia_grandiflora	(Dictyosperma_album	(Veitchia_spiralis	(Hydriastele_microspadix	Kentiopsis_piersoniorum))))))	(((Prestoea_acuminata	(Oenocarpus_minor	Oenocarpus_bataua))	Pelagodoxa_henryana)	Manicaria_saccifera))	((((Chamaedorea_seifrizii	Roystonea_regia)	(Podococcus_barteri	Bactris_major))	(Sclerosperma_profizianum	Orania_palindan))	(Pseudophoenix_vinifera	(Phoenix_dactylifera	Sabal_domingensis))))	(Attalea_speciosa	(Elaeis_oleifera	Elaeis_guineensis)))	((Reinhardtia_paiewonskiana	Reinhardtia_latisecta)	Reinhardtia_simplex))	Serenoa_repens)	Nypa_fruticans);
(((Manicaria_saccifera	(((Burretiokentia_grandiflora	(Iriartea_deltoidea	(Veitchia_spiralis	(Hydriastele_microspadix	Kentiopsis_piersoniorum))))	(Dictyosperma_album	(Heterospathe_cagayanensis	((((((Reinhardtia_paiewonskiana	Reinhardtia_latisecta)	Reinhardtia_simplex)	(Chamaedorea_seifrizii	Roystonea_regia))	(Orania_palindan	(Sclerosperma_profizianum	Podococcus_barteri)))	(Pseudophoenix_vinifera	(Phoenix_dactylifera	Sabal_domingensis)))	(Attalea_speciosa	(Bactris_major	(Elaeis_oleifera	Elaeis_guineensis)))))))	(((Prestoea_acuminata	(Oenocarpus_minor	Oenocarpus_bataua))	Pelagodoxa_henryana)	Geonoma_undata)))	Serenoa_repens)	Nypa_fruticans);
(((Manicaria_saccifera	((((Prestoea_acuminata	(Oenocarpus_minor	Oenocarpus_bataua))	(Heterospathe_cagayanensis	(Burretiokentia_grandiflora	(Dictyosperma_album	(Veitchia_spiralis	(Hydriastele_microspadix	Kentiopsis_piersoniorum))))))	((((Elaeis_oleifera	Elaeis_guineensis)	(Attalea_speciosa	Bactris_major))	((Reinhardtia_paiewonskiana	Reinhardtia_latisecta)	Reinhardtia_simplex))	(((Chamaedorea_seifrizii	Roystonea_regia)	(Orania_palindan	(Sclerosperma_profizianum	Podococcus_barteri)))	(Pseudophoenix_vinifera	(Phoenix_dactylifera	Sabal_domingensis)))))	Geonoma_undata))	((Iriartea_deltoidea	Pelagodoxa_henryana)	Serenoa_repens))	Nypa_fruticans);
((((Reinhardtia_paiewonskiana	Reinhardtia_latisecta)	Reinhardtia_simplex)	(Pseudophoenix_vinifera	(((((((Iriartea_deltoidea	Pelagodoxa_henryana)	Serenoa_repens)	(Hydriastele_microspadix	(Kentiopsis_piersoniorum	Veitchia_spiralis)))	Burretiokentia_grandiflora)	(Manicaria_saccifera	((Heterospathe_cagayanensis	Geonoma_undata)	(Prestoea_acuminata	(Oenocarpus_minor	Oenocarpus_bataua)))))	(((((Attalea_speciosa	Bactris_major)	(Orania_palindan	(Sclerosperma_profizianum	Podococcus_barteri)))	(Phoenix_dactylifera	Sabal_domingensis))	(Chamaedorea_seifrizii	Roystonea_regia))	Dictyosperma_album))	(Elaeis_oleifera	Elaeis_guineensis))))	Nypa_fruticans);
((((Burretiokentia_grandiflora	(Hydriastele_microspadix	(Kentiopsis_piersoniorum	Veitchia_spiralis)))	((Iriartea_deltoidea	Pelagodoxa_henryana)	Serenoa_repens))	(Heterospathe_cagayanensis	((((((Orania_palindan	(Sclerosperma_profizianum	Podococcus_barteri))	((Chamaedorea_seifrizii	Roystonea_regia)	(Phoenix_dactylifera	Sabal_domingensis)))	((Attalea_speciosa	Bactris_major)	(Elaeis_oleifera	Elaeis_guineensis)))	((Reinhardtia_paiewonskiana	Reinhardtia_latisecta)	Reinhardtia_simplex))	Manicaria_saccifera)	(Dictyosperma_album	(Geonoma_undata	(Pseudophoenix_vinifera	(Prestoea_acuminata	(Oenocarpus_minor	Oenocarpus_bataua))))))))	Nypa_fruticans);
((Serenoa_repens	(Manicaria_saccifera	(Heterospathe_cagayanensis	(((Dictyosperma_album	(Hydriastele_microspadix	(Kentiopsis_piersoniorum	Veitchia_spiralis)))	((((Attalea_speciosa	Bactris_major)	((Elaeis_oleifera	Elaeis_guineensis)	(Reinhardtia_simplex	(Reinhardtia_paiewonskiana	Reinhardtia_latisecta))))	(((Podococcus_barteri	Orania_palindan)	Sclerosperma_profizianum)	(Chamaedorea_seifrizii	Roystonea_regia)))	(Pseudophoenix_vinifera	(Phoenix_dactylifera	Sabal_domingensis))))	((Pelagodoxa_henryana	((Oenocarpus_minor	Oenocarpus_bataua)	Prestoea_acuminata))	((Iriartea_deltoidea	Geonoma_undata)	Burretiokentia_grandiflora))))))	Nypa_fruticans);
((((Iriartea_deltoidea	Serenoa_repens)	Pelagodoxa_henryana)	(Manicaria_saccifera	((Dictyosperma_album	(Hydriastele_microspadix	(Kentiopsis_piersoniorum	Veitchia_spiralis)))	(((((Podococcus_barteri	Orania_palindan)	(Sclerosperma_profizianum	((Reinhardtia_simplex	(Reinhardtia_paiewonskiana	Reinhardtia_latisecta))	((Attalea_speciosa	Bactris_major)	(Elaeis_oleifera	Elaeis_guineensis)))))	(Pseudophoenix_vinifera	(Phoenix_dactylifera	Sabal_domingensis)))	(Chamaedorea_seifrizii	Roystonea_regia))	((Burretiokentia_grandiflora	(Geonoma_undata	Heterospathe_cagayanensis))	((Oenocarpus_minor	Oenocarpus_bataua)	Prestoea_acuminata))))))	Nypa_fruticans);
((Serenoa_repens	(Manicaria_saccifera	((Burretiokentia_grandiflora	((Pseudophoenix_vinifera	Iriartea_deltoidea)	(Hydriastele_microspadix	(Kentiopsis_piersoniorum	Veitchia_spiralis))))	(((Geonoma_undata	Heterospathe_cagayanensis)	((Oenocarpus_minor	Oenocarpus_bataua)	(Prestoea_acuminata	Pelagodoxa_henryana)))	(Dictyosperma_album	((((Phoenix_dactylifera	Sabal_domingensis)	((Podococcus_barteri	(Sclerosperma_profizianum	Orania_palindan))	(Reinhardtia_simplex	(Reinhardtia_paiewonskiana	Reinhardtia_latisecta))))	((Attalea_speciosa	Bactris_major)	(Elaeis_oleifera	Elaeis_guineensis)))	(Chamaedorea_seifrizii	Roystonea_regia)))))))	Nypa_fruticans);
((Serenoa_repens	((Reinhardtia_simplex	(Reinhardtia_paiewonskiana	Reinhardtia_latisecta))	((Elaeis_oleifera	Elaeis_guineensis)	((((Kentiopsis_piersoniorum	Hydriastele_microspadix)	(Burretiokentia_grandiflora	Manicaria_saccifera))	((Heterospathe_cagayanensis	Geonoma_undata)	(Pseudophoenix_vinifera	(((Oenocarpus_minor	Oenocarpus_bataua)	Prestoea_acuminata)	(Iriartea_deltoidea	Pelagodoxa_henryana)))))	((Veitchia_spiralis	Dictyosperma_album)	((Chamaedorea_seifrizii	Roystonea_regia)	(Attalea_speciosa	(((Bactris_major	Podococcus_barteri)	(Sclerosperma_profizianum	Orania_palindan))	(Phoenix_dactylifera	Sabal_domingensis)))))))))	Nypa_fruticans);
((Manicaria_saccifera	((Pelagodoxa_henryana	(Serenoa_repens	Iriartea_deltoidea))	((Geonoma_undata	((Oenocarpus_minor	Oenocarpus_bataua)	Prestoea_acuminata))	((((((Phoenix_dactylifera	Sabal_domingensis)	Roystonea_regia)	((Attalea_speciosa	Bactris_major)	((Sclerosperma_profizianum	Podococcus_barteri)	(Orania_palindan	(Veitchia_spiralis	(Chamaedorea_seifrizii	Dictyosperma_album))))))	(Pseudophoenix_vinifera	(Reinhardtia_latisecta	(Reinhardtia_paiewonskiana	Reinhardtia_simplex))))	(Elaeis_oleifera	Elaeis_guineensis))	((Burretiokentia_grandiflora	(Kentiopsis_piersoniorum	Hydriastele_microspadix))	Heterospathe_cagayanensis)))))	Nypa_fruticans);
(((Reinhardtia_simplex	((Reinhardtia_latisecta	Reinhardtia_paiewonskiana)	((Elaeis_oleifera	Elaeis_guineensis)	((((Pelagodoxa_henryana	Geonoma_undata)	((Oenocarpus_minor	Oenocarpus_bataua)	Prestoea_acuminata))	(Manicaria_saccifera	(Iriartea_deltoidea	(Heterospathe_cagayanensis	((Hydriastele_microspadix	Kentiopsis_piersoniorum)	Burretiokentia_grandiflora)))))	(Pseudophoenix_vinifera	((Attalea_speciosa	Bactris_major)	(((Phoenix_dactylifera	Sabal_domingensis)	(Chamaedorea_seifrizii	Roystonea_regia))	((Veitchia_spiralis	Dictyosperma_album)	(Sclerosperma_profizianum	(Orania_palindan	Podococcus_barteri))))))))))	Serenoa_repens)	Nypa_fruticans);
(((Serenoa_repens	Reinhardtia_simplex)	((Reinhardtia_latisecta	Reinhardtia_paiewonskiana)	(Bactris_major	(((Elaeis_oleifera	Elaeis_guineensis)	((((Phoenix_dactylifera	Sabal_domingensis)	Pseudophoenix_vinifera)	(Heterospathe_cagayanensis	((Chamaedorea_seifrizii	(((Dictyosperma_album	((Pelagodoxa_henryana	Iriartea_deltoidea)	((Manicaria_saccifera	Hydriastele_microspadix)	(Geonoma_undata	((Oenocarpus_minor	Oenocarpus_bataua)	Prestoea_acuminata)))))	Kentiopsis_piersoniorum)	Veitchia_spiralis))	Burretiokentia_grandiflora)))	(Orania_palindan	(Roystonea_regia	Podococcus_barteri))))	(Sclerosperma_profizianum	Attalea_speciosa)))))	Nypa_fruticans);
(((Serenoa_repens	Reinhardtia_simplex)	((((Elaeis_oleifera	Elaeis_guineensis)	((Bactris_major	(((Orania_palindan	(Podococcus_barteri	Sclerosperma_profizianum))	((Phoenix_dactylifera	Sabal_domingensis)	Pseudophoenix_vinifera))	((((((Veitchia_spiralis	Hydriastele_microspadix)	Kentiopsis_piersoniorum)	(Pelagodoxa_henryana	Iriartea_deltoidea))	(((((Oenocarpus_minor	Oenocarpus_bataua)	Prestoea_acuminata)	Geonoma_undata)	Heterospathe_cagayanensis)	(Burretiokentia_grandiflora	Manicaria_saccifera)))	Dictyosperma_album)	(Chamaedorea_seifrizii	Roystonea_regia))))	Attalea_speciosa))	Reinhardtia_latisecta)	Reinhardtia_paiewonskiana))	Nypa_fruticans);
((Serenoa_repens	((((((Bactris_major	(Elaeis_oleifera	Elaeis_guineensis))	Attalea_speciosa)	((((Pseudophoenix_vinifera	((Oenocarpus_minor	Oenocarpus_bataua)	Prestoea_acuminata))	Geonoma_undata)	((Phoenix_dactylifera	Sabal_domingensis)	(Pelagodoxa_henryana	Iriartea_deltoidea)))	(((Podococcus_barteri	(Chamaedorea_seifrizii	Roystonea_regia))	((Burretiokentia_grandiflora	(((Veitchia_spiralis	Hydriastele_microspadix)	Kentiopsis_piersoniorum)	(Dictyosperma_album	Orania_palindan)))	Heterospathe_cagayanensis))	(Sclerosperma_profizianum	Manicaria_saccifera))))	Reinhardtia_latisecta)	Reinhardtia_paiewonskiana)	Reinhardtia_simplex))	Nypa_fruticans);
((Serenoa_repens	((((((Elaeis_oleifera	Elaeis_guineensis)	(Attalea_speciosa	Bactris_major))	(((Geonoma_undata	((Pseudophoenix_vinifera	((Oenocarpus_minor	Oenocarpus_bataua)	Prestoea_acuminata))	Heterospathe_cagayanensis))	(((Phoenix_dactylifera	Sabal_domingensis)	(Pelagodoxa_henryana	Iriartea_deltoidea))	Manicaria_saccifera))	(Burretiokentia_grandiflora	(((Veitchia_spiralis	Hydriastele_microspadix)	Kentiopsis_piersoniorum)	(Dictyosperma_album	((Sclerosperma_profizianum	(Podococcus_barteri	(Chamaedorea_seifrizii	Roystonea_regia)))	Orania_palindan))))))	Reinhardtia_latisecta)	Reinhardtia_paiewonskiana)	Reinhardtia_simplex))	Nypa_fruticans);
(((Serenoa_repens	(Phoenix_dactylifera	Sabal_domingensis))	((((((Dictyosperma_album	((Podococcus_barteri	(Orania_palindan	Sclerosperma_profizianum))	(Kentiopsis_piersoniorum	(Hydriastele_microspadix	Veitchia_spiralis))))	((Geonoma_undata	(Chamaedorea_seifrizii	Roystonea_regia))	Burretiokentia_grandiflora))	((((Oenocarpus_bataua	Oenocarpus_minor)	Prestoea_acuminata)	(((Reinhardtia_simplex	Reinhardtia_latisecta)	Reinhardtia_paiewonskiana)	((Bactris_major	Attalea_speciosa)	(Elaeis_guineensis	Elaeis_oleifera))))	Manicaria_saccifera))	(Iriartea_deltoidea	Pelagodoxa_henryana))	Heterospathe_cagayanensis)	Pseudophoenix_vinifera))	Nypa_fruticans);
((Manicaria_saccifera	(((Geonoma_undata	(Burretiokentia_grandiflora	(Pelagodoxa_henryana	((Oenocarpus_bataua	Oenocarpus_minor)	Prestoea_acuminata))))	(((Chamaedorea_seifrizii	Roystonea_regia)	((Pseudophoenix_vinifera	(Phoenix_dactylifera	Sabal_domingensis))	(((Reinhardtia_simplex	(Reinhardtia_latisecta	Reinhardtia_paiewonskiana))	((Bactris_major	Attalea_speciosa)	(Elaeis_guineensis	Elaeis_oleifera)))	((Orania_palindan	Sclerosperma_profizianum)	Podococcus_barteri))))	(Heterospathe_cagayanensis	((Hydriastele_microspadix	(Veitchia_spiralis	Kentiopsis_piersoniorum))	Dictyosperma_album))))	(Iriartea_deltoidea	Serenoa_repens)))	Nypa_fruticans);
(((Phoenix_dactylifera	Sabal_domingensis)	(((((((Bactris_major	Attalea_speciosa)	((Reinhardtia_latisecta	Reinhardtia_paiewonskiana)	Reinhardtia_simplex))	(Elaeis_guineensis	Elaeis_oleifera))	((Chamaedorea_seifrizii	Roystonea_regia)	(Burretiokentia_grandiflora	((Manicaria_saccifera	(Geonoma_undata	((Iriartea_deltoidea	Pelagodoxa_henryana)	(Heterospathe_cagayanensis	((Oenocarpus_bataua	Oenocarpus_minor)	Prestoea_acuminata)))))	((Hydriastele_microspadix	(Veitchia_spiralis	Kentiopsis_piersoniorum))	Dictyosperma_album)))))	((Orania_palindan	Sclerosperma_profizianum)	Podococcus_barteri))	Pseudophoenix_vinifera)	Serenoa_repens))	Nypa_fruticans);
(((Serenoa_repens	(Geonoma_undata	(((((Iriartea_deltoidea	Pelagodoxa_henryana)	(Hydriastele_microspadix	(Veitchia_spiralis	Kentiopsis_piersoniorum)))	Heterospathe_cagayanensis)	(Burretiokentia_grandiflora	(((((Attalea_speciosa	(Bactris_major	(Elaeis_guineensis	Elaeis_oleifera)))	(((Orania_palindan	Sclerosperma_profizianum)	Podococcus_barteri)	((Reinhardtia_latisecta	Reinhardtia_paiewonskiana)	Reinhardtia_simplex)))	(Pseudophoenix_vinifera	(Phoenix_dactylifera	Sabal_domingensis)))	(Chamaedorea_seifrizii	Roystonea_regia))	Dictyosperma_album)))	((Oenocarpus_bataua	Oenocarpus_minor)	Prestoea_acuminata))))	Manicaria_saccifera)	Nypa_fruticans);
(((Kentiopsis_piersoniorum	(((((((Manicaria_saccifera	((((Chamaedorea_seifrizii	(((Elaeis_guineensis	Elaeis_oleifera)	((Reinhardtia_latisecta	Reinhardtia_paiewonskiana)	Reinhardtia_simplex))	(Attalea_speciosa	Bactris_major)))	((Orania_palindan	(Podococcus_barteri	Sclerosperma_profizianum))	(Phoenix_dactylifera	(Sabal_domingensis	Pseudophoenix_vinifera))))	Roystonea_regia)	Dictyosperma_album))	(((Oenocarpus_bataua	Oenocarpus_minor)	Prestoea_acuminata)	Burretiokentia_grandiflora))	Geonoma_undata)	Heterospathe_cagayanensis)	(Iriartea_deltoidea	Pelagodoxa_henryana))	Hydriastele_microspadix)	Veitchia_spiralis))	Serenoa_repens)	Nypa_fruticans);
((((Manicaria_saccifera	((Hydriastele_microspadix	((Dictyosperma_album	Veitchia_spiralis)	Kentiopsis_piersoniorum))	(((((Chamaedorea_seifrizii	Roystonea_regia)	(Phoenix_dactylifera	Sabal_domingensis))	((Attalea_speciosa	Bactris_major)	(Orania_palindan	(Podococcus_barteri	Sclerosperma_profizianum))))	((Elaeis_guineensis	Elaeis_oleifera)	(Pseudophoenix_vinifera	(Reinhardtia_latisecta	(Reinhardtia_paiewonskiana	Reinhardtia_simplex)))))	((Heterospathe_cagayanensis	(Iriartea_deltoidea	Geonoma_undata))	(((Oenocarpus_bataua	Oenocarpus_minor)	Prestoea_acuminata)	Pelagodoxa_henryana)))))	Burretiokentia_grandiflora)	Serenoa_repens)	Nypa_fruticans);
(((Reinhardtia_simplex	((Reinhardtia_latisecta	Reinhardtia_paiewonskiana)	(((((Chamaedorea_seifrizii	Roystonea_regia)	((((Iriartea_deltoidea	Pelagodoxa_henryana)	Manicaria_saccifera)	((Hydriastele_microspadix	(Veitchia_spiralis	Kentiopsis_piersoniorum))	Dictyosperma_album))	(((Heterospathe_cagayanensis	Geonoma_undata)	Burretiokentia_grandiflora)	((Oenocarpus_bataua	Oenocarpus_minor)	Prestoea_acuminata))))	(Pseudophoenix_vinifera	(Phoenix_dactylifera	Sabal_domingensis)))	(Orania_palindan	(Podococcus_barteri	Sclerosperma_profizianum)))	((Attalea_speciosa	Bactris_major)	(Elaeis_guineensis	Elaeis_oleifera)))))	Serenoa_repens)	Nypa_fruticans);
(((Reinhardtia_simplex	(((((Manicaria_saccifera	(((((Iriartea_deltoidea	Hydriastele_microspadix)	Kentiopsis_piersoniorum)	(Veitchia_spiralis	Dictyosperma_album))	Heterospathe_cagayanensis)	Burretiokentia_grandiflora))	(((Pseudophoenix_vinifera	((Oenocarpus_bataua	Oenocarpus_minor)	Prestoea_acuminata))	Pelagodoxa_henryana)	Geonoma_undata))	(((Bactris_major	((Phoenix_dactylifera	Sabal_domingensis)	((Orania_palindan	(Podococcus_barteri	Sclerosperma_profizianum))	Attalea_speciosa)))	(Chamaedorea_seifrizii	Roystonea_regia))	(Elaeis_guineensis	Elaeis_oleifera)))	Reinhardtia_latisecta)	Reinhardtia_paiewonskiana))	Serenoa_repens)	Nypa_fruticans);
(((Reinhardtia_simplex	((Reinhardtia_latisecta	Reinhardtia_paiewonskiana)	((Elaeis_guineensis	Elaeis_oleifera)	((((Chamaedorea_seifrizii	Roystonea_regia)	(((Heterospathe_cagayanensis	((((Pseudophoenix_vinifera	((Oenocarpus_bataua	Oenocarpus_minor)	Prestoea_acuminata))	Pelagodoxa_henryana)	Geonoma_undata)	Burretiokentia_grandiflora))	(((Veitchia_spiralis	(Hydriastele_microspadix	Kentiopsis_piersoniorum))	Dictyosperma_album)	Manicaria_saccifera))	Iriartea_deltoidea))	((Phoenix_dactylifera	Sabal_domingensis)	(Orania_palindan	(Podococcus_barteri	Sclerosperma_profizianum))))	(Attalea_speciosa	Bactris_major)))))	Serenoa_repens)	Nypa_fruticans);
(((Reinhardtia_simplex	((Reinhardtia_latisecta	Reinhardtia_paiewonskiana)	((Elaeis_guineensis	Elaeis_oleifera)	((((((((Burretiokentia_grandiflora	Geonoma_undata)	Heterospathe_cagayanensis)	Manicaria_saccifera)	(((Oenocarpus_bataua	Oenocarpus_minor)	Prestoea_acuminata)	(Iriartea_deltoidea	Pelagodoxa_henryana)))	((Veitchia_spiralis	(Hydriastele_microspadix	Kentiopsis_piersoniorum))	Dictyosperma_album))	(Chamaedorea_seifrizii	Roystonea_regia))	((Orania_palindan	(Podococcus_barteri	Sclerosperma_profizianum))	(Pseudophoenix_vinifera	(Phoenix_dactylifera	Sabal_domingensis))))	(Attalea_speciosa	Bactris_major)))))	Serenoa_repens)	Nypa_fruticans);
((Serenoa_repens	(((((((Sabal_domingensis	Phoenix_dactylifera)	Pseudophoenix_vinifera)	((Roystonea_regia	((Chamaedorea_seifrizii	Sclerosperma_profizianum)	(Podococcus_barteri	Orania_palindan)))	((Attalea_speciosa	Bactris_major)	((Elaeis_oleifera	Elaeis_guineensis)	(Reinhardtia_simplex	(Reinhardtia_latisecta	Reinhardtia_paiewonskiana))))))	(Dictyosperma_album	(Oenocarpus_minor	Oenocarpus_bataua)))	((((((Hydriastele_microspadix	Kentiopsis_piersoniorum)	Veitchia_spiralis)	(Prestoea_acuminata	Iriartea_deltoidea))	Burretiokentia_grandiflora)	Heterospathe_cagayanensis)	Pelagodoxa_henryana))	Geonoma_undata)	Manicaria_saccifera))	Nypa_fruticans);
((Serenoa_repens	((Reinhardtia_simplex	((Reinhardtia_latisecta	Reinhardtia_paiewonskiana)	(Phoenix_dactylifera	((((Orania_palindan	Pseudophoenix_vinifera)	((((Attalea_speciosa	Bactris_major)	(Elaeis_oleifera	Elaeis_guineensis))	(Roystonea_regia	(((((Burretiokentia_grandiflora	Prestoea_acuminata)	(Oenocarpus_minor	Oenocarpus_bataua))	(Geonoma_undata	Heterospathe_cagayanensis))	(Dictyosperma_album	((Hydriastele_microspadix	Kentiopsis_piersoniorum)	Veitchia_spiralis)))	(Manicaria_saccifera	(Iriartea_deltoidea	Pelagodoxa_henryana)))))	Sabal_domingensis))	Sclerosperma_profizianum)	Podococcus_barteri))))	Chamaedorea_seifrizii))	Nypa_fruticans);
((Serenoa_repens	(Manicaria_saccifera	(((((Burretiokentia_grandiflora	Geonoma_undata)	Heterospathe_cagayanensis)	((Hydriastele_microspadix	Kentiopsis_piersoniorum)	(Dictyosperma_album	Veitchia_spiralis)))	(((Pseudophoenix_vinifera	Sabal_domingensis)	((((Attalea_speciosa	Bactris_major)	(Elaeis_oleifera	Elaeis_guineensis))	((Reinhardtia_simplex	(Reinhardtia_latisecta	Reinhardtia_paiewonskiana))	((Phoenix_dactylifera	Sclerosperma_profizianum)	Podococcus_barteri)))	Orania_palindan))	(Chamaedorea_seifrizii	Roystonea_regia)))	((Prestoea_acuminata	(Oenocarpus_minor	Oenocarpus_bataua))	(Iriartea_deltoidea	Pelagodoxa_henryana)))))	Nypa_fruticans);
((Serenoa_repens	(Manicaria_saccifera	(((((((Veitchia_spiralis	Kentiopsis_piersoniorum)	Hydriastele_microspadix)	Dictyosperma_album)	(((Roystonea_regia	(Sclerosperma_profizianum	(Orania_palindan	Podococcus_barteri)))	((Pseudophoenix_vinifera	(Phoenix_dactylifera	Sabal_domingensis))	(((Attalea_speciosa	Bactris_major)	(Elaeis_oleifera	Elaeis_guineensis))	(Reinhardtia_simplex	(Reinhardtia_latisecta	Reinhardtia_paiewonskiana)))))	((Burretiokentia_grandiflora	Geonoma_undata)	((Prestoea_acuminata	(Oenocarpus_minor	Oenocarpus_bataua))	Pelagodoxa_henryana))))	Iriartea_deltoidea)	Chamaedorea_seifrizii)	Heterospathe_cagayanensis)))	Nypa_fruticans);
(((((((Attalea_speciosa	Bactris_major)	(Elaeis_oleifera	Elaeis_guineensis))	(Reinhardtia_simplex	(Reinhardtia_latisecta	Reinhardtia_paiewonskiana)))	Chamaedorea_seifrizii)	(((((Dictyosperma_album	(((Manicaria_saccifera	Geonoma_undata)	(Burretiokentia_grandiflora	(Prestoea_acuminata	(Oenocarpus_minor	Oenocarpus_bataua))))	((Veitchia_spiralis	Kentiopsis_piersoniorum)	Hydriastele_microspadix)))	(Iriartea_deltoidea	Pelagodoxa_henryana))	Heterospathe_cagayanensis)	Roystonea_regia)	(Sclerosperma_profizianum	(Orania_palindan	Podococcus_barteri))))	(Pseudophoenix_vinifera	(Serenoa_repens	(Phoenix_dactylifera	Sabal_domingensis))))	Nypa_fruticans);
((((((((((((Pelagodoxa_henryana	(Prestoea_acuminata	(Oenocarpus_minor	Oenocarpus_bataua)))	(Burretiokentia_grandiflora	Geonoma_undata))	Heterospathe_cagayanensis)	(Iriartea_deltoidea	Manicaria_saccifera))	((Veitchia_spiralis	Kentiopsis_piersoniorum)	Hydriastele_microspadix))	Dictyosperma_album)	((((Chamaedorea_seifrizii	Attalea_speciosa)	Bactris_major)	(Elaeis_oleifera	Elaeis_guineensis))	(Reinhardtia_latisecta	(Reinhardtia_paiewonskiana	Reinhardtia_simplex))))	((Sclerosperma_profizianum	(Orania_palindan	Podococcus_barteri))	Roystonea_regia))	Pseudophoenix_vinifera)	(Phoenix_dactylifera	Sabal_domingensis))	Serenoa_repens)	Nypa_fruticans);
((((((Reinhardtia_latisecta	(Reinhardtia_paiewonskiana	Reinhardtia_simplex))	(((((Iriartea_deltoidea	Pelagodoxa_henryana)	(Prestoea_acuminata	(Oenocarpus_minor	Oenocarpus_bataua)))	((Geonoma_undata	Burretiokentia_grandiflora)	Heterospathe_cagayanensis))	(Manicaria_saccifera	(Dictyosperma_album	(Veitchia_spiralis	(Kentiopsis_piersoniorum	Hydriastele_microspadix)))))	((Elaeis_oleifera	Elaeis_guineensis)	(((Chamaedorea_seifrizii	Attalea_speciosa)	Bactris_major)	(((Orania_palindan	Podococcus_barteri)	Sclerosperma_profizianum)	Roystonea_regia)))))	Pseudophoenix_vinifera)	(Phoenix_dactylifera	Sabal_domingensis))	Serenoa_repens)	Nypa_fruticans);
(((Manicaria_saccifera	(((Geonoma_undata	Heterospathe_cagayanensis)	Burretiokentia_grandiflora)	(((Dictyosperma_album	((((Reinhardtia_paiewonskiana	(Reinhardtia_simplex	Reinhardtia_latisecta))	((Bactris_major	(Chamaedorea_seifrizii	Attalea_speciosa))	(Elaeis_oleifera	Elaeis_guineensis)))	(((Orania_palindan	Podococcus_barteri)	Sclerosperma_profizianum)	Roystonea_regia))	(Pseudophoenix_vinifera	(Phoenix_dactylifera	Sabal_domingensis))))	(Iriartea_deltoidea	(Veitchia_spiralis	(Kentiopsis_piersoniorum	Hydriastele_microspadix))))	(Pelagodoxa_henryana	(Prestoea_acuminata	(Oenocarpus_minor	Oenocarpus_bataua))))))	Serenoa_repens)	Nypa_fruticans);
((((Reinhardtia_simplex	(Reinhardtia_latisecta	Reinhardtia_paiewonskiana))	(((Bactris_major	Attalea_speciosa)	(Elaeis_oleifera	Elaeis_guineensis))	(((Pseudophoenix_vinifera	(Phoenix_dactylifera	Sabal_domingensis))	((Orania_palindan	Podococcus_barteri)	Sclerosperma_profizianum))	((((Dictyosperma_album	((Veitchia_spiralis	Kentiopsis_piersoniorum)	Hydriastele_microspadix))	Manicaria_saccifera)	(((Burretiokentia_grandiflora	((Iriartea_deltoidea	Pelagodoxa_henryana)	(Prestoea_acuminata	(Oenocarpus_minor	Oenocarpus_bataua))))	Heterospathe_cagayanensis)	Geonoma_undata))	(Roystonea_regia	Chamaedorea_seifrizii)))))	Serenoa_repens)	Nypa_fruticans);
(((Phoenix_dactylifera	(Sabal_domingensis	((Attalea_speciosa	(Bactris_major	(Elaeis_oleifera	Elaeis_guineensis)))	((Reinhardtia_simplex	(Reinhardtia_latisecta	Reinhardtia_paiewonskiana))	(((Orania_palindan	Podococcus_barteri)	Sclerosperma_profizianum)	((Chamaedorea_seifrizii	((Dictyosperma_album	Burretiokentia_grandiflora)	((((Pelagodoxa_henryana	(Pseudophoenix_vinifera	(Prestoea_acuminata	(Oenocarpus_minor	Oenocarpus_bataua))))	Geonoma_undata)	Manicaria_saccifera)	(Heterospathe_cagayanensis	(Iriartea_deltoidea	((Veitchia_spiralis	Kentiopsis_piersoniorum)	Hydriastele_microspadix))))))	Roystonea_regia))))))	Serenoa_repens)	Nypa_fruticans);
((((Phoenix_dactylifera	Sabal_domingensis)	(((Roystonea_regia	(Chamaedorea_seifrizii	((Sclerosperma_profizianum	Podococcus_barteri)	Orania_palindan)))	((((Reinhardtia_paiewonskiana	Reinhardtia_latisecta)	Reinhardtia_simplex)	(Attalea_speciosa	((Elaeis_guineensis	Elaeis_oleifera)	Bactris_major)))	(((Veitchia_spiralis	(Kentiopsis_piersoniorum	Hydriastele_microspadix))	Dictyosperma_album)	(((Prestoea_acuminata	(Oenocarpus_bataua	Oenocarpus_minor))	(Iriartea_deltoidea	Pelagodoxa_henryana))	(Manicaria_saccifera	(Heterospathe_cagayanensis	(Burretiokentia_grandiflora	Geonoma_undata)))))))	Pseudophoenix_vinifera))	Serenoa_repens)	Nypa_fruticans);
(((((Roystonea_regia	((((Sclerosperma_profizianum	Podococcus_barteri)	Orania_palindan)	(Phoenix_dactylifera	Sabal_domingensis))	((Attalea_speciosa	((Elaeis_guineensis	Elaeis_oleifera)	Bactris_major))	(Manicaria_saccifera	((Heterospathe_cagayanensis	Geonoma_undata)	(((Prestoea_acuminata	(Oenocarpus_bataua	Oenocarpus_minor))	Burretiokentia_grandiflora)	(((Veitchia_spiralis	((Kentiopsis_piersoniorum	Hydriastele_microspadix)	((Iriartea_deltoidea	Pelagodoxa_henryana)	Pseudophoenix_vinifera)))	Chamaedorea_seifrizii)	Dictyosperma_album)))))))	(Reinhardtia_paiewonskiana	Reinhardtia_latisecta))	Reinhardtia_simplex)	Serenoa_repens)	Nypa_fruticans);
((Reinhardtia_simplex	(((((((Prestoea_acuminata	(Oenocarpus_bataua	Oenocarpus_minor))	((Burretiokentia_grandiflora	Geonoma_undata)	Heterospathe_cagayanensis))	(((Veitchia_spiralis	(Kentiopsis_piersoniorum	Hydriastele_microspadix))	((Iriartea_deltoidea	Pelagodoxa_henryana)	Pseudophoenix_vinifera))	Manicaria_saccifera))	(Elaeis_guineensis	Elaeis_oleifera))	((((Dictyosperma_album	((Sclerosperma_profizianum	Podococcus_barteri)	Orania_palindan))	Attalea_speciosa)	(Phoenix_dactylifera	Sabal_domingensis))	(Bactris_major	(Roystonea_regia	Chamaedorea_seifrizii))))	(Reinhardtia_paiewonskiana	Reinhardtia_latisecta))	Serenoa_repens))	Nypa_fruticans);
((((Phoenix_dactylifera	Sabal_domingensis)	((((Sclerosperma_profizianum	Podococcus_barteri)	Orania_palindan)	((((Elaeis_guineensis	Elaeis_oleifera)	(Attalea_speciosa	Bactris_major))	(Chamaedorea_seifrizii	(Reinhardtia_latisecta	(Reinhardtia_simplex	Reinhardtia_paiewonskiana))))	(Roystonea_regia	(((Burretiokentia_grandiflora	Geonoma_undata)	((Iriartea_deltoidea	Pelagodoxa_henryana)	(Prestoea_acuminata	(Oenocarpus_bataua	Oenocarpus_minor))))	(Manicaria_saccifera	(((Veitchia_spiralis	(Kentiopsis_piersoniorum	Hydriastele_microspadix))	Dictyosperma_album)	Heterospathe_cagayanensis))))))	Pseudophoenix_vinifera))	Serenoa_repens)	Nypa_fruticans);
(((Reinhardtia_simplex	((Reinhardtia_paiewonskiana	Reinhardtia_latisecta)	(((Attalea_speciosa	(((Sclerosperma_profizianum	Podococcus_barteri)	Orania_palindan)	((Pseudophoenix_vinifera	(Phoenix_dactylifera	Sabal_domingensis))	(Bactris_major	(Chamaedorea_seifrizii	Roystonea_regia)))))	(Elaeis_guineensis	Elaeis_oleifera))	(((Iriartea_deltoidea	Manicaria_saccifera)	(Pelagodoxa_henryana	(Heterospathe_cagayanensis	(Burretiokentia_grandiflora	((Veitchia_spiralis	(Kentiopsis_piersoniorum	Hydriastele_microspadix))	Dictyosperma_album)))))	((Prestoea_acuminata	(Oenocarpus_bataua	Oenocarpus_minor))	Geonoma_undata)))))	Serenoa_repens)	Nypa_fruticans);
(((Reinhardtia_simplex	((Reinhardtia_paiewonskiana	Reinhardtia_latisecta)	(((((Sclerosperma_profizianum	Podococcus_barteri)	Orania_palindan)	(Roystonea_regia	(Burretiokentia_grandiflora	(((Prestoea_acuminata	(Oenocarpus_bataua	Oenocarpus_minor))	Geonoma_undata)	((((Iriartea_deltoidea	Pelagodoxa_henryana)	((Chamaedorea_seifrizii	(Kentiopsis_piersoniorum	Hydriastele_microspadix))	(Heterospathe_cagayanensis	Veitchia_spiralis)))	Dictyosperma_album)	Manicaria_saccifera)))))	(Pseudophoenix_vinifera	(Phoenix_dactylifera	Sabal_domingensis)))	(Attalea_speciosa	(Bactris_major	(Elaeis_guineensis	Elaeis_oleifera))))))	Serenoa_repens)	Nypa_fruticans);
(((Serenoa_repens	Iriartea_deltoidea)	((((Prestoea_acuminata	(Pelagodoxa_henryana	(Oenocarpus_bataua	Oenocarpus_minor)))	Manicaria_saccifera)	(((Hydriastele_microspadix	((Chamaedorea_seifrizii	Dictyosperma_album)	Veitchia_spiralis))	Kentiopsis_piersoniorum)	(((Elaeis_guineensis	Elaeis_oleifera)	(Reinhardtia_simplex	(Reinhardtia_paiewonskiana	Reinhardtia_latisecta)))	((Pseudophoenix_vinifera	(Phoenix_dactylifera	Sabal_domingensis))	(((Roystonea_regia	Bactris_major)	((Sclerosperma_profizianum	Podococcus_barteri)	Orania_palindan))	Attalea_speciosa)))))	((Heterospathe_cagayanensis	Geonoma_undata)	Burretiokentia_grandiflora)))	Nypa_fruticans);
((Serenoa_repens	(Reinhardtia_simplex	((Reinhardtia_paiewonskiana	Reinhardtia_latisecta)	((((Chamaedorea_seifrizii	Roystonea_regia)	((Phoenix_dactylifera	Sabal_domingensis)	(Podococcus_barteri	(Orania_palindan	Sclerosperma_profizianum))))	(Pseudophoenix_vinifera	(((Heterospathe_cagayanensis	((Prestoea_acuminata	(Oenocarpus_bataua	Oenocarpus_minor))	Burretiokentia_grandiflora))	(Manicaria_saccifera	Geonoma_undata))	(Dictyosperma_album	((Veitchia_spiralis	(Kentiopsis_piersoniorum	Hydriastele_microspadix))	(Iriartea_deltoidea	Pelagodoxa_henryana))))))	((Attalea_speciosa	Bactris_major)	(Elaeis_guineensis	Elaeis_oleifera))))))	Nypa_fruticans);
((Serenoa_repens	(Reinhardtia_simplex	((Reinhardtia_paiewonskiana	Reinhardtia_latisecta)	(((Iriartea_deltoidea	(((Pelagodoxa_henryana	(Prestoea_acuminata	(Oenocarpus_bataua	Oenocarpus_minor)))	Manicaria_saccifera)	(Geonoma_undata	((Dictyosperma_album	((Heterospathe_cagayanensis	(Kentiopsis_piersoniorum	Hydriastele_microspadix))	Veitchia_spiralis))	Burretiokentia_grandiflora))))	(((Chamaedorea_seifrizii	Roystonea_regia)	((Phoenix_dactylifera	Sabal_domingensis)	(Podococcus_barteri	(Orania_palindan	Sclerosperma_profizianum))))	((Attalea_speciosa	Bactris_major)	(Elaeis_guineensis	Elaeis_oleifera))))	Pseudophoenix_vinifera))))	Nypa_fruticans);
((Serenoa_repens	(Reinhardtia_simplex	((((((Pseudophoenix_vinifera	(Phoenix_dactylifera	Sabal_domingensis))	((Chamaedorea_seifrizii	Roystonea_regia)	((((Hydriastele_microspadix	Kentiopsis_piersoniorum)	Dictyosperma_album)	Veitchia_spiralis)	(((Heterospathe_cagayanensis	(Burretiokentia_grandiflora	Geonoma_undata))	(Prestoea_acuminata	(Oenocarpus_bataua	Oenocarpus_minor)))	(Manicaria_saccifera	(Iriartea_deltoidea	Pelagodoxa_henryana))))))	(Podococcus_barteri	(Orania_palindan	Sclerosperma_profizianum)))	((Attalea_speciosa	Bactris_major)	(Elaeis_guineensis	Elaeis_oleifera)))	Reinhardtia_paiewonskiana)	Reinhardtia_latisecta)))	Nypa_fruticans);
((((((((Burretiokentia_grandiflora	(((((Chamaedorea_seifrizii	Roystonea_regia)	(Orania_palindan	(Sclerosperma_profizianum	Podococcus_barteri)))	((Bactris_major	((Elaeis_oleifera	Elaeis_guineensis)	Attalea_speciosa))	((Reinhardtia_latisecta	Reinhardtia_paiewonskiana)	Reinhardtia_simplex)))	(Pseudophoenix_vinifera	(Sabal_domingensis	Phoenix_dactylifera)))	Veitchia_spiralis))	(Dictyosperma_album	(Oenocarpus_minor	Oenocarpus_bataua)))	(Heterospathe_cagayanensis	Geonoma_undata))	Hydriastele_microspadix)	Kentiopsis_piersoniorum)	Manicaria_saccifera)	(Prestoea_acuminata	((Iriartea_deltoidea	Pelagodoxa_henryana)	Serenoa_repens)))	Nypa_fruticans);
(((Reinhardtia_simplex	((((Bactris_major	Attalea_speciosa)	(Elaeis_oleifera	Elaeis_guineensis))	(((Pseudophoenix_vinifera	(Sabal_domingensis	Phoenix_dactylifera))	(Burretiokentia_grandiflora	((Pelagodoxa_henryana	((Geonoma_undata	((Prestoea_acuminata	(Oenocarpus_minor	Oenocarpus_bataua))	(Manicaria_saccifera	Iriartea_deltoidea)))	(Dictyosperma_album	((Chamaedorea_seifrizii	Kentiopsis_piersoniorum)	(Hydriastele_microspadix	Veitchia_spiralis)))))	Heterospathe_cagayanensis)))	(((Podococcus_barteri	Orania_palindan)	Sclerosperma_profizianum)	Roystonea_regia)))	(Reinhardtia_latisecta	Reinhardtia_paiewonskiana)))	Serenoa_repens)	Nypa_fruticans);
((Reinhardtia_simplex	((((((Hydriastele_microspadix	Kentiopsis_piersoniorum)	(Attalea_speciosa	(((Podococcus_barteri	Orania_palindan)	Sclerosperma_profizianum)	((Chamaedorea_seifrizii	Dictyosperma_album)	Veitchia_spiralis))))	((Manicaria_saccifera	Roystonea_regia)	((Heterospathe_cagayanensis	(Geonoma_undata	(Elaeis_oleifera	Elaeis_guineensis)))	((Iriartea_deltoidea	Pelagodoxa_henryana)	(Sabal_domingensis	Phoenix_dactylifera)))))	(((Prestoea_acuminata	(Oenocarpus_minor	Oenocarpus_bataua))	(Bactris_major	Pseudophoenix_vinifera))	Burretiokentia_grandiflora))	(Reinhardtia_latisecta	Reinhardtia_paiewonskiana))	Serenoa_repens))	Nypa_fruticans);
((((Sabal_domingensis	Phoenix_dactylifera)	(((((Chamaedorea_seifrizii	Roystonea_regia)	(Iriartea_deltoidea	((Manicaria_saccifera	(((Burretiokentia_grandiflora	Geonoma_undata)	Heterospathe_cagayanensis)	(Pelagodoxa_henryana	(Prestoea_acuminata	(Oenocarpus_minor	Oenocarpus_bataua)))))	((Veitchia_spiralis	(Hydriastele_microspadix	Kentiopsis_piersoniorum))	Dictyosperma_album))))	(((((Reinhardtia_simplex	Reinhardtia_paiewonskiana)	Reinhardtia_latisecta)	(Elaeis_oleifera	Elaeis_guineensis))	Bactris_major)	Attalea_speciosa))	(Orania_palindan	(Sclerosperma_profizianum	Podococcus_barteri)))	Pseudophoenix_vinifera))	Serenoa_repens)	Nypa_fruticans);
(((Serenoa_repens	(Sabal_domingensis	Phoenix_dactylifera))	((((Chamaedorea_seifrizii	Roystonea_regia)	((Orania_palindan	(Sclerosperma_profizianum	Podococcus_barteri))	(Pseudophoenix_vinifera	((Reinhardtia_simplex	Reinhardtia_paiewonskiana)	Reinhardtia_latisecta))))	(Attalea_speciosa	((Bactris_major	Elaeis_oleifera)	Elaeis_guineensis)))	(((((Iriartea_deltoidea	Pelagodoxa_henryana)	(Prestoea_acuminata	(Oenocarpus_minor	Oenocarpus_bataua)))	((Manicaria_saccifera	Burretiokentia_grandiflora)	Heterospathe_cagayanensis))	Geonoma_undata)	((Veitchia_spiralis	(Hydriastele_microspadix	Kentiopsis_piersoniorum))	Dictyosperma_album))))	Nypa_fruticans);
((Serenoa_repens	((((Podococcus_barteri	((Reinhardtia_simplex	Reinhardtia_paiewonskiana)	Reinhardtia_latisecta))	((((Attalea_speciosa	(Elaeis_oleifera	Elaeis_guineensis))	Bactris_major)	(((((Iriartea_deltoidea	Pelagodoxa_henryana)	(Veitchia_spiralis	(Hydriastele_microspadix	Kentiopsis_piersoniorum)))	Dictyosperma_album)	Manicaria_saccifera)	((Prestoea_acuminata	(Oenocarpus_minor	Oenocarpus_bataua))	((Burretiokentia_grandiflora	Heterospathe_cagayanensis)	Geonoma_undata))))	((Chamaedorea_seifrizii	Roystonea_regia)	(Orania_palindan	Sclerosperma_profizianum))))	Pseudophoenix_vinifera)	(Sabal_domingensis	Phoenix_dactylifera)))	Nypa_fruticans);
((Serenoa_repens	((Manicaria_saccifera	((((Prestoea_acuminata	(Oenocarpus_minor	Oenocarpus_bataua))	Geonoma_undata)	((Roystonea_regia	((((Attalea_speciosa	(Elaeis_oleifera	Elaeis_guineensis))	Bactris_major)	((Orania_palindan	Podococcus_barteri)	(Sabal_domingensis	Phoenix_dactylifera)))	((Sclerosperma_profizianum	Pseudophoenix_vinifera)	(Reinhardtia_simplex	(Reinhardtia_paiewonskiana	Reinhardtia_latisecta)))))	(Burretiokentia_grandiflora	(Heterospathe_cagayanensis	(((Hydriastele_microspadix	Kentiopsis_piersoniorum)	Veitchia_spiralis)	Dictyosperma_album)))))	(Iriartea_deltoidea	Pelagodoxa_henryana)))	Chamaedorea_seifrizii))	Nypa_fruticans);
(((Iriartea_deltoidea	Serenoa_repens)	(Manicaria_saccifera	(((Heterospathe_cagayanensis	((((Orania_palindan	Podococcus_barteri)	Sclerosperma_profizianum)	Dictyosperma_album)	(((Chamaedorea_seifrizii	Roystonea_regia)	(Sabal_domingensis	Phoenix_dactylifera))	((Veitchia_spiralis	((Attalea_speciosa	Bactris_major)	((Elaeis_oleifera	Elaeis_guineensis)	(Reinhardtia_simplex	(Reinhardtia_paiewonskiana	Reinhardtia_latisecta)))))	Burretiokentia_grandiflora))))	(Hydriastele_microspadix	Kentiopsis_piersoniorum))	((Pelagodoxa_henryana	(Pseudophoenix_vinifera	(Prestoea_acuminata	(Oenocarpus_minor	Oenocarpus_bataua))))	Geonoma_undata))))	Nypa_fruticans);
(((((Burretiokentia_grandiflora	Manicaria_saccifera)	(((((Sabal_domingensis	Phoenix_dactylifera)	((Orania_palindan	Podococcus_barteri)	Sclerosperma_profizianum))	(Chamaedorea_seifrizii	Roystonea_regia))	(Attalea_speciosa	((Elaeis_oleifera	Elaeis_guineensis)	(Bactris_major	(Reinhardtia_latisecta	(Reinhardtia_simplex	Reinhardtia_paiewonskiana))))))	((Iriartea_deltoidea	((Veitchia_spiralis	Hydriastele_microspadix)	Kentiopsis_piersoniorum))	((Pelagodoxa_henryana	(Pseudophoenix_vinifera	(Prestoea_acuminata	(Oenocarpus_minor	Oenocarpus_bataua))))	(Heterospathe_cagayanensis	Geonoma_undata)))))	Serenoa_repens)	Dictyosperma_album)	Nypa_fruticans);
(((Manicaria_saccifera	(Burretiokentia_grandiflora	((((((Oenocarpus_minor	Oenocarpus_bataua)	((Iriartea_deltoidea	Pelagodoxa_henryana)	Prestoea_acuminata))	Pseudophoenix_vinifera)	Geonoma_undata)	((Veitchia_spiralis	((Dictyosperma_album	(Orania_palindan	(Podococcus_barteri	Sclerosperma_profizianum)))	((Chamaedorea_seifrizii	Roystonea_regia)	(Sabal_domingensis	Phoenix_dactylifera))))	(((Attalea_speciosa	Bactris_major)	(Elaeis_oleifera	Elaeis_guineensis))	(Reinhardtia_simplex	(Reinhardtia_paiewonskiana	Reinhardtia_latisecta)))))	(Heterospathe_cagayanensis	(Hydriastele_microspadix	Kentiopsis_piersoniorum)))))	Serenoa_repens)	Nypa_fruticans);
(((Manicaria_saccifera	(((Pelagodoxa_henryana	Iriartea_deltoidea)	((Oenocarpus_minor	Oenocarpus_bataua)	Prestoea_acuminata))	(((Burretiokentia_grandiflora	((Kentiopsis_piersoniorum	Hydriastele_microspadix)	(Dictyosperma_album	(Veitchia_spiralis	Chamaedorea_seifrizii))))	Heterospathe_cagayanensis)	((((((Reinhardtia_latisecta	Reinhardtia_paiewonskiana)	Reinhardtia_simplex)	(Elaeis_guineensis	Elaeis_oleifera))	Pseudophoenix_vinifera)	((((Orania_palindan	(Podococcus_barteri	Sclerosperma_profizianum))	(Bactris_major	Attalea_speciosa))	(Sabal_domingensis	Phoenix_dactylifera))	Roystonea_regia))	Geonoma_undata))))	Serenoa_repens)	Nypa_fruticans);
((((Pelagodoxa_henryana	Iriartea_deltoidea)	Serenoa_repens)	(Manicaria_saccifera	(((Geonoma_undata	((Burretiokentia_grandiflora	((Oenocarpus_minor	Oenocarpus_bataua)	Prestoea_acuminata))	Heterospathe_cagayanensis))	(Hydriastele_microspadix	((Dictyosperma_album	Veitchia_spiralis)	(((Sabal_domingensis	Phoenix_dactylifera)	Pseudophoenix_vinifera)	(((Orania_palindan	(Podococcus_barteri	Sclerosperma_profizianum))	(Chamaedorea_seifrizii	Roystonea_regia))	((Bactris_major	Attalea_speciosa)	(((Reinhardtia_latisecta	Reinhardtia_paiewonskiana)	Reinhardtia_simplex)	(Elaeis_guineensis	Elaeis_oleifera))))))))	Kentiopsis_piersoniorum)))	Nypa_fruticans);
((((Pelagodoxa_henryana	Iriartea_deltoidea)	Serenoa_repens)	(((Pseudophoenix_vinifera	((Oenocarpus_minor	Oenocarpus_bataua)	Prestoea_acuminata))	Heterospathe_cagayanensis)	((Manicaria_saccifera	(((Hydriastele_microspadix	Kentiopsis_piersoniorum)	Burretiokentia_grandiflora)	((Dictyosperma_album	Veitchia_spiralis)	((((Orania_palindan	(Podococcus_barteri	Sclerosperma_profizianum))	(Sabal_domingensis	Phoenix_dactylifera))	((Bactris_major	Attalea_speciosa)	(Elaeis_guineensis	(Elaeis_oleifera	((Reinhardtia_latisecta	Reinhardtia_paiewonskiana)	Reinhardtia_simplex)))))	(Chamaedorea_seifrizii	Roystonea_regia)))))	Geonoma_undata)))	Nypa_fruticans);
((Oenocarpus_minor	(Oenocarpus_bataua	(Prestoea_acuminata	((((Manicaria_saccifera	(((Chamaedorea_seifrizii	Roystonea_regia)	((((Bactris_major	Attalea_speciosa)	((Reinhardtia_latisecta	(Reinhardtia_paiewonskiana	Reinhardtia_simplex))	(Elaeis_guineensis	Elaeis_oleifera)))	(Sabal_domingensis	Phoenix_dactylifera))	((Veitchia_spiralis	Dictyosperma_album)	(Sclerosperma_profizianum	(Orania_palindan	Podococcus_barteri)))))	((Hydriastele_microspadix	Kentiopsis_piersoniorum)	((Pelagodoxa_henryana	Iriartea_deltoidea)	Serenoa_repens))))	Burretiokentia_grandiflora)	(Geonoma_undata	Heterospathe_cagayanensis))	Pseudophoenix_vinifera))))	Nypa_fruticans);
(((Manicaria_saccifera	((((((Burretiokentia_grandiflora	Geonoma_undata)	Chamaedorea_seifrizii)	Heterospathe_cagayanensis)	((Veitchia_spiralis	(Hydriastele_microspadix	Kentiopsis_piersoniorum))	Dictyosperma_album))	((((Reinhardtia_simplex	(Reinhardtia_latisecta	Reinhardtia_paiewonskiana))	((Elaeis_guineensis	Elaeis_oleifera)	(Bactris_major	Attalea_speciosa)))	((Sclerosperma_profizianum	(Orania_palindan	Podococcus_barteri))	Roystonea_regia))	(Pseudophoenix_vinifera	(Sabal_domingensis	Phoenix_dactylifera))))	((Oenocarpus_minor	Oenocarpus_bataua)	Prestoea_acuminata)))	((Pelagodoxa_henryana	Iriartea_deltoidea)	Serenoa_repens))	Nypa_fruticans);
(((((Kentiopsis_piersoniorum	Hydriastele_microspadix)	Veitchia_spiralis)	(Dictyosperma_album	(Burretiokentia_grandiflora	((((((Oenocarpus_minor	Oenocarpus_bataua)	Prestoea_acuminata)	Geonoma_undata)	Heterospathe_cagayanensis)	((Chamaedorea_seifrizii	Roystonea_regia)	(((Elaeis_guineensis	Elaeis_oleifera)	(Bactris_major	Attalea_speciosa))	(((Sclerosperma_profizianum	Orania_palindan)	(Podococcus_barteri	(Reinhardtia_simplex	(Reinhardtia_latisecta	Reinhardtia_paiewonskiana))))	(Pseudophoenix_vinifera	(Sabal_domingensis	Phoenix_dactylifera))))))	Manicaria_saccifera))))	(Iriartea_deltoidea	(Serenoa_repens	Pelagodoxa_henryana)))	Nypa_fruticans);
((((Reinhardtia_simplex	(Reinhardtia_latisecta	Reinhardtia_paiewonskiana))	(((((Geonoma_undata	(Pelagodoxa_henryana	((Oenocarpus_minor	Oenocarpus_bataua)	Prestoea_acuminata)))	Manicaria_saccifera)	(Heterospathe_cagayanensis	((Kentiopsis_piersoniorum	(Iriartea_deltoidea	Hydriastele_microspadix))	Veitchia_spiralis)))	Burretiokentia_grandiflora)	((Pseudophoenix_vinifera	(Sabal_domingensis	Phoenix_dactylifera))	((Dictyosperma_album	((Sclerosperma_profizianum	(Chamaedorea_seifrizii	Orania_palindan))	Podococcus_barteri))	(Roystonea_regia	((Elaeis_guineensis	Elaeis_oleifera)	(Bactris_major	Attalea_speciosa)))))))	Serenoa_repens)	Nypa_fruticans);
(((((Reinhardtia_latisecta	Reinhardtia_paiewonskiana)	Reinhardtia_simplex)	(((((((Burretiokentia_grandiflora	(Kentiopsis_piersoniorum	Hydriastele_microspadix))	Veitchia_spiralis)	Iriartea_deltoidea)	(((Heterospathe_cagayanensis	Geonoma_undata)	(Pelagodoxa_henryana	((Oenocarpus_minor	Oenocarpus_bataua)	Prestoea_acuminata)))	Manicaria_saccifera))	(((Roystonea_regia	(Sabal_domingensis	Phoenix_dactylifera))	(Dictyosperma_album	(((Sclerosperma_profizianum	Chamaedorea_seifrizii)	Podococcus_barteri)	Orania_palindan)))	(Bactris_major	Attalea_speciosa)))	Pseudophoenix_vinifera)	(Elaeis_guineensis	Elaeis_oleifera)))	Serenoa_repens)	Nypa_fruticans);
((((Reinhardtia_latisecta	Reinhardtia_paiewonskiana)	Reinhardtia_simplex)	((Roystonea_regia	((((Burretiokentia_grandiflora	(((Sclerosperma_profizianum	Podococcus_barteri)	Orania_palindan)	(Kentiopsis_piersoniorum	((Veitchia_spiralis	Dictyosperma_album)	Hydriastele_microspadix))))	((((Pseudophoenix_vinifera	((Oenocarpus_minor	Oenocarpus_bataua)	Prestoea_acuminata))	Heterospathe_cagayanensis)	Geonoma_undata)	Manicaria_saccifera))	Chamaedorea_seifrizii)	((Iriartea_deltoidea	Pelagodoxa_henryana)	((Sabal_domingensis	Phoenix_dactylifera)	Serenoa_repens))))	((Bactris_major	Attalea_speciosa)	(Elaeis_guineensis	Elaeis_oleifera))))	Nypa_fruticans);
((Reinhardtia_latisecta	(Reinhardtia_paiewonskiana	((Serenoa_repens	Reinhardtia_simplex)	((((((Iriartea_deltoidea	Geonoma_undata)	(Pelagodoxa_henryana	((Heterospathe_cagayanensis	((Oenocarpus_minor	Oenocarpus_bataua)	Prestoea_acuminata))	Burretiokentia_grandiflora)))	Manicaria_saccifera)	(Dictyosperma_album	(Hydriastele_microspadix	(Kentiopsis_piersoniorum	Veitchia_spiralis))))	(Pseudophoenix_vinifera	((((Sclerosperma_profizianum	Podococcus_barteri)	Orania_palindan)	(Chamaedorea_seifrizii	Roystonea_regia))	(Sabal_domingensis	Phoenix_dactylifera))))	((Elaeis_guineensis	Elaeis_oleifera)	(Attalea_speciosa	Bactris_major))))))	Nypa_fruticans);
(((Manicaria_saccifera	((((Pelagodoxa_henryana	Iriartea_deltoidea)	((Chamaedorea_seifrizii	Veitchia_spiralis)	(Kentiopsis_piersoniorum	Hydriastele_microspadix)))	Dictyosperma_album)	((Geonoma_undata	(Burretiokentia_grandiflora	(Heterospathe_cagayanensis	(Prestoea_acuminata	(Oenocarpus_minor	Oenocarpus_bataua)))))	((((Pseudophoenix_vinifera	(Sabal_domingensis	Phoenix_dactylifera))	((Podococcus_barteri	Sclerosperma_profizianum)	Orania_palindan))	((Attalea_speciosa	((Elaeis_guineensis	Elaeis_oleifera)	Bactris_major))	(Reinhardtia_simplex	(Reinhardtia_latisecta	Reinhardtia_paiewonskiana))))	Roystonea_regia))))	Serenoa_repens)	Nypa_fruticans);
(((Manicaria_saccifera	(((Dictyosperma_album	((((Sabal_domingensis	Phoenix_dactylifera)	(((Podococcus_barteri	Sclerosperma_profizianum)	Orania_palindan)	(Reinhardtia_simplex	(Reinhardtia_latisecta	Reinhardtia_paiewonskiana))))	(Attalea_speciosa	((Elaeis_guineensis	Elaeis_oleifera)	Bactris_major)))	(Chamaedorea_seifrizii	Roystonea_regia)))	(Geonoma_undata	(Pseudophoenix_vinifera	(Pelagodoxa_henryana	(Prestoea_acuminata	(Oenocarpus_minor	Oenocarpus_bataua))))))	(Burretiokentia_grandiflora	(Iriartea_deltoidea	((Heterospathe_cagayanensis	(Hydriastele_microspadix	Kentiopsis_piersoniorum))	Veitchia_spiralis)))))	Serenoa_repens)	Nypa_fruticans);
((((Reinhardtia_simplex	((Reinhardtia_latisecta	Reinhardtia_paiewonskiana)	(Attalea_speciosa	(((Elaeis_guineensis	Elaeis_oleifera)	Bactris_major)	((Sabal_domingensis	Phoenix_dactylifera)	((Roystonea_regia	((Sclerosperma_profizianum	Orania_palindan)	Podococcus_barteri))	((((Geonoma_undata	Prestoea_acuminata)	(Manicaria_saccifera	Burretiokentia_grandiflora))	(((Oenocarpus_minor	Oenocarpus_bataua)	Dictyosperma_album)	((Pelagodoxa_henryana	Iriartea_deltoidea)	((Hydriastele_microspadix	Kentiopsis_piersoniorum)	(Heterospathe_cagayanensis	Veitchia_spiralis)))))	Pseudophoenix_vinifera)))))))	Serenoa_repens)	Chamaedorea_seifrizii)	Nypa_fruticans);
(((Reinhardtia_simplex	((Reinhardtia_latisecta	Reinhardtia_paiewonskiana)	((((Dictyosperma_album	((Hydriastele_microspadix	Kentiopsis_piersoniorum)	Veitchia_spiralis))	(Iriartea_deltoidea	Manicaria_saccifera))	(((Geonoma_undata	Heterospathe_cagayanensis)	Burretiokentia_grandiflora)	(Pelagodoxa_henryana	(Pseudophoenix_vinifera	(Prestoea_acuminata	(Oenocarpus_minor	Oenocarpus_bataua))))))	(((Sabal_domingensis	Phoenix_dactylifera)	(Roystonea_regia	((Chamaedorea_seifrizii	Podococcus_barteri)	(Sclerosperma_profizianum	Orania_palindan))))	((Attalea_speciosa	(Elaeis_guineensis	Elaeis_oleifera))	Bactris_major)))))	Serenoa_repens)	Nypa_fruticans);
(((Reinhardtia_simplex	((Reinhardtia_latisecta	Reinhardtia_paiewonskiana)	((((Dictyosperma_album	((Hydriastele_microspadix	Kentiopsis_piersoniorum)	Veitchia_spiralis))	(((Heterospathe_cagayanensis	(Burretiokentia_grandiflora	Geonoma_undata))	((Iriartea_deltoidea	Pelagodoxa_henryana)	(Prestoea_acuminata	(Oenocarpus_minor	Oenocarpus_bataua))))	Manicaria_saccifera))	((((Chamaedorea_seifrizii	Roystonea_regia)	(Podococcus_barteri	(Sclerosperma_profizianum	Orania_palindan)))	(Attalea_speciosa	Bactris_major))	(Pseudophoenix_vinifera	(Sabal_domingensis	Phoenix_dactylifera))))	(Elaeis_guineensis	Elaeis_oleifera))))	Serenoa_repens)	Nypa_fruticans);
(((Reinhardtia_simplex	((Reinhardtia_latisecta	Reinhardtia_paiewonskiana)	(((Manicaria_saccifera	(((Hydriastele_microspadix	Kentiopsis_piersoniorum)	(Iriartea_deltoidea	Pelagodoxa_henryana))	((Heterospathe_cagayanensis	(Burretiokentia_grandiflora	Geonoma_undata))	(Prestoea_acuminata	(Oenocarpus_minor	Oenocarpus_bataua)))))	(((((Chamaedorea_seifrizii	Veitchia_spiralis)	Dictyosperma_album)	(Pseudophoenix_vinifera	(Sabal_domingensis	Phoenix_dactylifera)))	(((Podococcus_barteri	Orania_palindan)	Sclerosperma_profizianum)	Roystonea_regia))	(Attalea_speciosa	Bactris_major)))	(Elaeis_guineensis	Elaeis_oleifera))))	Serenoa_repens)	Nypa_fruticans);
(((Reinhardtia_simplex	((Reinhardtia_latisecta	Reinhardtia_paiewonskiana)	((((Elaeis_guineensis	Elaeis_oleifera)	Attalea_speciosa)	(((Dictyosperma_album	((Manicaria_saccifera	(Geonoma_undata	(Pelagodoxa_henryana	(Prestoea_acuminata	(Oenocarpus_minor	Oenocarpus_bataua)))))	(((Iriartea_deltoidea	Hydriastele_microspadix)	(Kentiopsis_piersoniorum	(Veitchia_spiralis	Heterospathe_cagayanensis)))	Chamaedorea_seifrizii)))	Burretiokentia_grandiflora)	(((Sabal_domingensis	Phoenix_dactylifera)	Roystonea_regia)	((Sclerosperma_profizianum	Pseudophoenix_vinifera)	(Podococcus_barteri	Orania_palindan)))))	Bactris_major)))	Serenoa_repens)	Nypa_fruticans);
((Manicaria_saccifera	((((Iriartea_deltoidea	Hydriastele_microspadix)	Kentiopsis_piersoniorum)	((((((Veitchia_spiralis	Dictyosperma_album)	((Chamaedorea_seifrizii	Roystonea_regia)	((Bactris_major	Attalea_speciosa)	((Orania_palindan	(Podococcus_barteri	Sclerosperma_profizianum))	(Sabal_domingensis	Phoenix_dactylifera)))))	(Elaeis_guineensis	Elaeis_oleifera))	(Reinhardtia_simplex	(Reinhardtia_latisecta	Reinhardtia_paiewonskiana)))	Burretiokentia_grandiflora)	((Heterospathe_cagayanensis	Geonoma_undata)	(Pelagodoxa_henryana	(Pseudophoenix_vinifera	(Prestoea_acuminata	(Oenocarpus_minor	Oenocarpus_bataua)))))))	Serenoa_repens))	Nypa_fruticans);
((Reinhardtia_simplex	((Reinhardtia_latisecta	Reinhardtia_paiewonskiana)	(((Elaeis_guineensis	Elaeis_oleifera)	(Bactris_major	Attalea_speciosa))	((((Sabal_domingensis	Phoenix_dactylifera)	((Pelagodoxa_henryana	Iriartea_deltoidea)	Serenoa_repens))	(Manicaria_saccifera	(Pseudophoenix_vinifera	(Prestoea_acuminata	(Oenocarpus_minor	Oenocarpus_bataua)))))	((((((Podococcus_barteri	Sclerosperma_profizianum)	Orania_palindan)	(Dictyosperma_album	(Veitchia_spiralis	(Hydriastele_microspadix	Kentiopsis_piersoniorum))))	Burretiokentia_grandiflora)	((Chamaedorea_seifrizii	Roystonea_regia)	Heterospathe_cagayanensis))	Geonoma_undata)))))	Nypa_fruticans);
((((Sabal_domingensis	Phoenix_dactylifera)	(Pseudophoenix_vinifera	((((Reinhardtia_simplex	(Reinhardtia_paiewonskiana	Reinhardtia_latisecta))	((Elaeis_guineensis	Elaeis_oleifera)	(Bactris_major	Attalea_speciosa)))	(((Podococcus_barteri	Sclerosperma_profizianum)	Orania_palindan)	(Chamaedorea_seifrizii	Roystonea_regia)))	(((Pelagodoxa_henryana	(Iriartea_deltoidea	((Hydriastele_microspadix	Kentiopsis_piersoniorum)	Veitchia_spiralis)))	(Dictyosperma_album	((Burretiokentia_grandiflora	(Prestoea_acuminata	(Oenocarpus_minor	Oenocarpus_bataua)))	(Heterospathe_cagayanensis	Geonoma_undata))))	Manicaria_saccifera))))	Serenoa_repens)	Nypa_fruticans);
((((Reinhardtia_latisecta	(Serenoa_repens	Reinhardtia_paiewonskiana))	((Elaeis_oleifera	Elaeis_guineensis)	(((((Sclerosperma_profizianum	Podococcus_barteri)	Orania_palindan)	(Chamaedorea_seifrizii	Roystonea_regia))	((Phoenix_dactylifera	Sabal_domingensis)	((Veitchia_spiralis	Dictyosperma_album)	((Manicaria_saccifera	(((Pseudophoenix_vinifera	((Burretiokentia_grandiflora	(Oenocarpus_bataua	Oenocarpus_minor))	Prestoea_acuminata))	Geonoma_undata)	Heterospathe_cagayanensis))	((Kentiopsis_piersoniorum	Hydriastele_microspadix)	(Pelagodoxa_henryana	Iriartea_deltoidea))))))	(Bactris_major	Attalea_speciosa))))	Reinhardtia_simplex)	Nypa_fruticans);
(((((Reinhardtia_latisecta	Reinhardtia_paiewonskiana)	(Sclerosperma_profizianum	((Chamaedorea_seifrizii	Roystonea_regia)	(((Pseudophoenix_vinifera	Attalea_speciosa)	(Elaeis_oleifera	Elaeis_guineensis))	(((Phoenix_dactylifera	Sabal_domingensis)	(Dictyosperma_album	((Manicaria_saccifera	((Burretiokentia_grandiflora	(Heterospathe_cagayanensis	Geonoma_undata))	((Oenocarpus_bataua	Oenocarpus_minor)	Prestoea_acuminata)))	((Kentiopsis_piersoniorum	(Veitchia_spiralis	Hydriastele_microspadix))	(Pelagodoxa_henryana	Iriartea_deltoidea)))))	(Orania_palindan	(Bactris_major	Podococcus_barteri)))))))	Reinhardtia_simplex)	Serenoa_repens)	Nypa_fruticans);
(((Kentiopsis_piersoniorum	((Iriartea_deltoidea	Hydriastele_microspadix)	((Geonoma_undata	((((((Sclerosperma_profizianum	(Orania_palindan	Podococcus_barteri))	(Chamaedorea_seifrizii	Roystonea_regia))	(Phoenix_dactylifera	Sabal_domingensis))	(((Elaeis_oleifera	Elaeis_guineensis)	Bactris_major)	Attalea_speciosa))	(Veitchia_spiralis	Dictyosperma_album))	Manicaria_saccifera))	(Heterospathe_cagayanensis	((((((Oenocarpus_bataua	Oenocarpus_minor)	Prestoea_acuminata)	Pelagodoxa_henryana)	Pseudophoenix_vinifera)	(Reinhardtia_paiewonskiana	(Reinhardtia_simplex	Reinhardtia_latisecta)))	Burretiokentia_grandiflora)))))	Serenoa_repens)	Nypa_fruticans);
(((Reinhardtia_simplex	((Reinhardtia_latisecta	Reinhardtia_paiewonskiana)	((((Manicaria_saccifera	Geonoma_undata)	(((Veitchia_spiralis	(Heterospathe_cagayanensis	(Kentiopsis_piersoniorum	Hydriastele_microspadix)))	(Pelagodoxa_henryana	Iriartea_deltoidea))	(((Oenocarpus_bataua	Oenocarpus_minor)	Prestoea_acuminata)	Pseudophoenix_vinifera)))	((((Sclerosperma_profizianum	(Orania_palindan	Podococcus_barteri))	((Attalea_speciosa	(Phoenix_dactylifera	Sabal_domingensis))	Bactris_major))	(Burretiokentia_grandiflora	(Chamaedorea_seifrizii	Dictyosperma_album)))	Roystonea_regia))	(Elaeis_oleifera	Elaeis_guineensis))))	Serenoa_repens)	Nypa_fruticans);
(((Manicaria_saccifera	(((((Oenocarpus_bataua	(Iriartea_deltoidea	Oenocarpus_minor))	(Pelagodoxa_henryana	Prestoea_acuminata))	Pseudophoenix_vinifera)	(Heterospathe_cagayanensis	Geonoma_undata))	((((Phoenix_dactylifera	Sabal_domingensis)	((Podococcus_barteri	((Chamaedorea_seifrizii	Roystonea_regia)	(Burretiokentia_grandiflora	Bactris_major)))	((Sclerosperma_profizianum	(Dictyosperma_album	Orania_palindan))	Attalea_speciosa)))	((Elaeis_oleifera	Elaeis_guineensis)	(Reinhardtia_simplex	(Reinhardtia_latisecta	Reinhardtia_paiewonskiana))))	(Veitchia_spiralis	(Kentiopsis_piersoniorum	Hydriastele_microspadix)))))	Serenoa_repens)	Nypa_fruticans);
((((Reinhardtia_simplex	(Reinhardtia_latisecta	Reinhardtia_paiewonskiana))	(((((Burretiokentia_grandiflora	Manicaria_saccifera)	((((Iriartea_deltoidea	Pelagodoxa_henryana)	((Oenocarpus_minor	Oenocarpus_bataua)	Prestoea_acuminata))	Pseudophoenix_vinifera)	Geonoma_undata))	(Dictyosperma_album	((Heterospathe_cagayanensis	Veitchia_spiralis)	(Kentiopsis_piersoniorum	Hydriastele_microspadix))))	(((Phoenix_dactylifera	Sabal_domingensis)	((Orania_palindan	(Sclerosperma_profizianum	Podococcus_barteri))	(Attalea_speciosa	Bactris_major)))	(Chamaedorea_seifrizii	Roystonea_regia)))	(Elaeis_oleifera	Elaeis_guineensis)))	Serenoa_repens)	Nypa_fruticans);
((((Reinhardtia_simplex	(Reinhardtia_latisecta	Reinhardtia_paiewonskiana))	(Attalea_speciosa	((Bactris_major	((((Chamaedorea_seifrizii	Roystonea_regia)	((Dictyosperma_album	(Veitchia_spiralis	(Kentiopsis_piersoniorum	(Iriartea_deltoidea	Hydriastele_microspadix))))	((((((Oenocarpus_minor	Oenocarpus_bataua)	Prestoea_acuminata)	Pelagodoxa_henryana)	Pseudophoenix_vinifera)	(Heterospathe_cagayanensis	(Burretiokentia_grandiflora	Geonoma_undata)))	Manicaria_saccifera)))	(Phoenix_dactylifera	Sabal_domingensis))	(Orania_palindan	(Sclerosperma_profizianum	Podococcus_barteri))))	(Elaeis_oleifera	Elaeis_guineensis))))	Serenoa_repens)	Nypa_fruticans);
((((Reinhardtia_simplex	(Reinhardtia_latisecta	Reinhardtia_paiewonskiana))	(((Bactris_major	(((Dictyosperma_album	(((Iriartea_deltoidea	Hydriastele_microspadix)	Manicaria_saccifera)	((Kentiopsis_piersoniorum	Burretiokentia_grandiflora)	(((((Oenocarpus_minor	Oenocarpus_bataua)	Prestoea_acuminata)	Pelagodoxa_henryana)	Pseudophoenix_vinifera)	(Heterospathe_cagayanensis	Geonoma_undata)))))	Veitchia_spiralis)	(((Phoenix_dactylifera	Sabal_domingensis)	(Orania_palindan	(Sclerosperma_profizianum	Podococcus_barteri)))	(Chamaedorea_seifrizii	Roystonea_regia))))	Attalea_speciosa)	(Elaeis_oleifera	Elaeis_guineensis)))	Serenoa_repens)	Nypa_fruticans);
(((Reinhardtia_simplex	(((((((Hydriastele_microspadix	Kentiopsis_piersoniorum)	((((Oenocarpus_minor	Oenocarpus_bataua)	Prestoea_acuminata)	(Iriartea_deltoidea	Pelagodoxa_henryana))	Pseudophoenix_vinifera))	(Geonoma_undata	Heterospathe_cagayanensis))	Manicaria_saccifera)	((((Burretiokentia_grandiflora	Veitchia_spiralis)	(Chamaedorea_seifrizii	Roystonea_regia))	(((Phoenix_dactylifera	Sabal_domingensis)	(Orania_palindan	(Sclerosperma_profizianum	Podococcus_barteri)))	(Attalea_speciosa	Bactris_major)))	Dictyosperma_album))	(Elaeis_oleifera	Elaeis_guineensis))	(Reinhardtia_latisecta	Reinhardtia_paiewonskiana)))	Serenoa_repens)	Nypa_fruticans);
((Reinhardtia_simplex	(((((Heterospathe_cagayanensis	((Pelagodoxa_henryana	(Phoenix_dactylifera	(Pseudophoenix_vinifera	Sabal_domingensis)))	((((((((Oenocarpus_minor	Oenocarpus_bataua)	Prestoea_acuminata)	Geonoma_undata)	(Dictyosperma_album	((Veitchia_spiralis	Kentiopsis_piersoniorum)	Hydriastele_microspadix)))	Manicaria_saccifera)	Iriartea_deltoidea)	(Chamaedorea_seifrizii	Roystonea_regia))	(Orania_palindan	(Sclerosperma_profizianum	Podococcus_barteri)))))	Burretiokentia_grandiflora)	((Attalea_speciosa	Bactris_major)	(Elaeis_oleifera	Elaeis_guineensis)))	(Reinhardtia_latisecta	Reinhardtia_paiewonskiana))	Serenoa_repens))	Nypa_fruticans);
(((Serenoa_repens	(Sabal_domingensis	Phoenix_dactylifera))	((((Reinhardtia_latisecta	Reinhardtia_paiewonskiana)	Reinhardtia_simplex)	((Pseudophoenix_vinifera	Attalea_speciosa)	((Elaeis_oleifera	Elaeis_guineensis)	Bactris_major)))	(((((Pelagodoxa_henryana	(Prestoea_acuminata	(Oenocarpus_minor	Oenocarpus_bataua)))	(Heterospathe_cagayanensis	Geonoma_undata))	(Manicaria_saccifera	(((Veitchia_spiralis	(Burretiokentia_grandiflora	(Hydriastele_microspadix	Kentiopsis_piersoniorum)))	Iriartea_deltoidea)	Dictyosperma_album)))	(Chamaedorea_seifrizii	Roystonea_regia))	(Sclerosperma_profizianum	(Podococcus_barteri	Orania_palindan)))))	Nypa_fruticans);
((Serenoa_repens	(((Reinhardtia_latisecta	Reinhardtia_paiewonskiana)	Reinhardtia_simplex)	((((Sclerosperma_profizianum	(Podococcus_barteri	Orania_palindan))	(Pseudophoenix_vinifera	(Sabal_domingensis	Phoenix_dactylifera)))	(Attalea_speciosa	((Elaeis_oleifera	Elaeis_guineensis)	Bactris_major)))	(Roystonea_regia	((((Chamaedorea_seifrizii	(Heterospathe_cagayanensis	(Dictyosperma_album	(Veitchia_spiralis	(Hydriastele_microspadix	Kentiopsis_piersoniorum)))))	Burretiokentia_grandiflora)	(((Iriartea_deltoidea	Pelagodoxa_henryana)	(Prestoea_acuminata	(Oenocarpus_minor	Oenocarpus_bataua)))	Geonoma_undata))	Manicaria_saccifera)))))	Nypa_fruticans);
((Serenoa_repens	(((Reinhardtia_latisecta	Reinhardtia_paiewonskiana)	Reinhardtia_simplex)	((Sclerosperma_profizianum	(Podococcus_barteri	Orania_palindan))	((((((Chamaedorea_seifrizii	Roystonea_regia)	(((((Iriartea_deltoidea	Pelagodoxa_henryana)	(Burretiokentia_grandiflora	(Heterospathe_cagayanensis	(Prestoea_acuminata	(Oenocarpus_minor	Oenocarpus_bataua)))))	Geonoma_undata)	Manicaria_saccifera)	(Dictyosperma_album	(Veitchia_spiralis	(Hydriastele_microspadix	Kentiopsis_piersoniorum)))))	(Pseudophoenix_vinifera	(Sabal_domingensis	Phoenix_dactylifera)))	Attalea_speciosa)	(Elaeis_oleifera	Elaeis_guineensis))	Bactris_major))))	Nypa_fruticans);
(((((((((Heterospathe_cagayanensis	((Burretiokentia_grandiflora	Dictyosperma_album)	(Kentiopsis_piersoniorum	(Veitchia_spiralis	(Iriartea_deltoidea	Hydriastele_microspadix)))))	(Manicaria_saccifera	(Geonoma_undata	(Pelagodoxa_henryana	(Prestoea_acuminata	(Oenocarpus_minor	Oenocarpus_bataua))))))	(Chamaedorea_seifrizii	Roystonea_regia))	((Orania_palindan	(Sclerosperma_profizianum	Podococcus_barteri))	((((Elaeis_oleifera	Elaeis_guineensis)	Attalea_speciosa)	Bactris_major)	((Reinhardtia_latisecta	Reinhardtia_paiewonskiana)	Reinhardtia_simplex))))	Pseudophoenix_vinifera)	Sabal_domingensis)	Serenoa_repens)	Phoenix_dactylifera)	Nypa_fruticans);
((Serenoa_repens	((Phoenix_dactylifera	Sabal_domingensis)	((((((Manicaria_saccifera	(Chamaedorea_seifrizii	((Pelagodoxa_henryana	Iriartea_deltoidea)	(Prestoea_acuminata	(Oenocarpus_minor	Oenocarpus_bataua)))))	Geonoma_undata)	((Dictyosperma_album	(Hydriastele_microspadix	(Kentiopsis_piersoniorum	Veitchia_spiralis)))	(Orania_palindan	(Sclerosperma_profizianum	Podococcus_barteri))))	(((Elaeis_oleifera	Elaeis_guineensis)	(Bactris_major	Attalea_speciosa))	((Reinhardtia_latisecta	Reinhardtia_paiewonskiana)	Reinhardtia_simplex)))	((Burretiokentia_grandiflora	Roystonea_regia)	Heterospathe_cagayanensis))	Pseudophoenix_vinifera)))	Nypa_fruticans);
((Serenoa_repens	((Phoenix_dactylifera	Sabal_domingensis)	((((Chamaedorea_seifrizii	Roystonea_regia)	(Orania_palindan	((((Iriartea_deltoidea	Hydriastele_microspadix)	(Kentiopsis_piersoniorum	Veitchia_spiralis))	(((((Pelagodoxa_henryana	(Prestoea_acuminata	(Oenocarpus_minor	Oenocarpus_bataua)))	Geonoma_undata)	Heterospathe_cagayanensis)	Burretiokentia_grandiflora)	Manicaria_saccifera))	Dictyosperma_album)))	(((Podococcus_barteri	(Reinhardtia_latisecta	(Reinhardtia_paiewonskiana	Reinhardtia_simplex)))	Sclerosperma_profizianum)	((Elaeis_oleifera	Elaeis_guineensis)	(Bactris_major	Attalea_speciosa))))	Pseudophoenix_vinifera)))	Nypa_fruticans);
((Reinhardtia_latisecta	((Sclerosperma_profizianum	(((Elaeis_oleifera	Elaeis_guineensis)	(Bactris_major	Attalea_speciosa))	(((Chamaedorea_seifrizii	Roystonea_regia)	((Phoenix_dactylifera	Sabal_domingensis)	Serenoa_repens))	(((Orania_palindan	(((Hydriastele_microspadix	(Kentiopsis_piersoniorum	Veitchia_spiralis))	((Prestoea_acuminata	(Oenocarpus_minor	Oenocarpus_bataua))	(((Iriartea_deltoidea	Pelagodoxa_henryana)	(Heterospathe_cagayanensis	(Geonoma_undata	Burretiokentia_grandiflora)))	Manicaria_saccifera)))	Dictyosperma_album))	Podococcus_barteri)	Pseudophoenix_vinifera))))	(Reinhardtia_paiewonskiana	Reinhardtia_simplex)))	Nypa_fruticans);
(((((Reinhardtia_latisecta	Reinhardtia_paiewonskiana)	Reinhardtia_simplex)	((Elaeis_oleifera	Elaeis_guineensis)	((((Chamaedorea_seifrizii	Roystonea_regia)	(Phoenix_dactylifera	Sabal_domingensis))	((((Hydriastele_microspadix	(Kentiopsis_piersoniorum	Veitchia_spiralis))	((Iriartea_deltoidea	Manicaria_saccifera)	(((Prestoea_acuminata	(Oenocarpus_minor	Oenocarpus_bataua))	Pelagodoxa_henryana)	((Heterospathe_cagayanensis	Geonoma_undata)	Burretiokentia_grandiflora))))	Dictyosperma_album)	(Sclerosperma_profizianum	(Orania_palindan	Podococcus_barteri))))	(Bactris_major	Attalea_speciosa))))	(Pseudophoenix_vinifera	Serenoa_repens))	Nypa_fruticans);
(((((((Elaeis_oleifera	Elaeis_guineensis)	(Bactris_major	Attalea_speciosa))	((Pseudophoenix_vinifera	(Phoenix_dactylifera	Sabal_domingensis))	((Sclerosperma_profizianum	(Orania_palindan	Podococcus_barteri))	(((((((Prestoea_acuminata	(Oenocarpus_minor	Oenocarpus_bataua))	(Iriartea_deltoidea	Pelagodoxa_henryana))	Geonoma_undata)	(((Burretiokentia_grandiflora	(Hydriastele_microspadix	Kentiopsis_piersoniorum))	Heterospathe_cagayanensis)	Manicaria_saccifera))	Veitchia_spiralis)	Dictyosperma_album)	(Chamaedorea_seifrizii	Roystonea_regia)))))	(Reinhardtia_latisecta	Reinhardtia_paiewonskiana))	Reinhardtia_simplex)	Serenoa_repens)	Nypa_fruticans);
((((Reinhardtia_latisecta	((((Pseudophoenix_vinifera	(Prestoea_acuminata	(Oenocarpus_minor	Oenocarpus_bataua)))	(Iriartea_deltoidea	Pelagodoxa_henryana))	(((Burretiokentia_grandiflora	((Elaeis_oleifera	Elaeis_guineensis)	Geonoma_undata))	Heterospathe_cagayanensis)	(((Veitchia_spiralis	Dictyosperma_album)	(((Phoenix_dactylifera	Sabal_domingensis)	(Bactris_major	((Sclerosperma_profizianum	(Orania_palindan	Podococcus_barteri))	Attalea_speciosa)))	(Chamaedorea_seifrizii	Roystonea_regia)))	((Hydriastele_microspadix	Kentiopsis_piersoniorum)	Manicaria_saccifera))))	Reinhardtia_paiewonskiana))	Reinhardtia_simplex)	Serenoa_repens)	Nypa_fruticans);
((Manicaria_saccifera	((((Iriartea_deltoidea	Hydriastele_microspadix)	(Heterospathe_cagayanensis	Kentiopsis_piersoniorum))	((Pseudophoenix_vinifera	(Pelagodoxa_henryana	(Prestoea_acuminata	(Oenocarpus_bataua	Oenocarpus_minor))))	((Burretiokentia_grandiflora	((((Dictyosperma_album	(Podococcus_barteri	(Sclerosperma_profizianum	Orania_palindan)))	((Attalea_speciosa	Bactris_major)	Veitchia_spiralis))	((Chamaedorea_seifrizii	Roystonea_regia)	(Phoenix_dactylifera	Sabal_domingensis)))	(((Reinhardtia_paiewonskiana	Reinhardtia_latisecta)	Reinhardtia_simplex)	(Elaeis_guineensis	Elaeis_oleifera))))	Geonoma_undata)))	Serenoa_repens))	Nypa_fruticans);
(((Reinhardtia_simplex	(((Elaeis_guineensis	Elaeis_oleifera)	((((Manicaria_saccifera	(Pelagodoxa_henryana	(Iriartea_deltoidea	((Burretiokentia_grandiflora	Kentiopsis_piersoniorum)	Hydriastele_microspadix))))	((Geonoma_undata	Heterospathe_cagayanensis)	(Prestoea_acuminata	(Oenocarpus_bataua	Oenocarpus_minor))))	Pseudophoenix_vinifera)	(((Orania_palindan	((Sclerosperma_profizianum	Attalea_speciosa)	Bactris_major))	(Podococcus_barteri	(Phoenix_dactylifera	Sabal_domingensis)))	((Dictyosperma_album	Veitchia_spiralis)	(Chamaedorea_seifrizii	Roystonea_regia)))))	(Reinhardtia_paiewonskiana	Reinhardtia_latisecta)))	Serenoa_repens)	Nypa_fruticans);
(((Reinhardtia_simplex	(((((((Phoenix_dactylifera	Sabal_domingensis)	Pseudophoenix_vinifera)	(Dictyosperma_album	(((Burretiokentia_grandiflora	((Hydriastele_microspadix	Kentiopsis_piersoniorum)	(Heterospathe_cagayanensis	Veitchia_spiralis)))	Geonoma_undata)	((Iriartea_deltoidea	Manicaria_saccifera)	((Prestoea_acuminata	(Oenocarpus_bataua	Oenocarpus_minor))	Pelagodoxa_henryana)))))	Roystonea_regia)	((Chamaedorea_seifrizii	(Podococcus_barteri	Sclerosperma_profizianum))	Orania_palindan))	(((Elaeis_guineensis	Elaeis_oleifera)	Bactris_major)	Attalea_speciosa))	(Reinhardtia_paiewonskiana	Reinhardtia_latisecta)))	Serenoa_repens)	Nypa_fruticans);
(((Reinhardtia_simplex	(((((Phoenix_dactylifera	Sabal_domingensis)	Pseudophoenix_vinifera)	((Attalea_speciosa	(((Bactris_major	Podococcus_barteri)	Sclerosperma_profizianum)	(Chamaedorea_seifrizii	Orania_palindan)))	(Dictyosperma_album	(Roystonea_regia	((Manicaria_saccifera	((Prestoea_acuminata	(Oenocarpus_bataua	Oenocarpus_minor))	Geonoma_undata))	((Burretiokentia_grandiflora	(((Hydriastele_microspadix	Kentiopsis_piersoniorum)	Veitchia_spiralis)	(Iriartea_deltoidea	Pelagodoxa_henryana)))	Heterospathe_cagayanensis))))))	(Elaeis_guineensis	Elaeis_oleifera))	(Reinhardtia_paiewonskiana	Reinhardtia_latisecta)))	Serenoa_repens)	Nypa_fruticans);
((((Burretiokentia_grandiflora	((((Oenocarpus_bataua	Oenocarpus_minor)	Geonoma_undata)	(Manicaria_saccifera	(((Hydriastele_microspadix	Kentiopsis_piersoniorum)	Veitchia_spiralis)	Dictyosperma_album)))	((Reinhardtia_paiewonskiana	(Reinhardtia_latisecta	Reinhardtia_simplex))	(((Attalea_speciosa	((Elaeis_guineensis	Elaeis_oleifera)	Bactris_major))	(Roystonea_regia	(((Chamaedorea_seifrizii	Orania_palindan)	Podococcus_barteri)	Sclerosperma_profizianum)))	((Phoenix_dactylifera	Sabal_domingensis)	Pseudophoenix_vinifera)))))	Heterospathe_cagayanensis)	(Prestoea_acuminata	(Serenoa_repens	(Iriartea_deltoidea	Pelagodoxa_henryana))))	Nypa_fruticans);
((Serenoa_repens	(Reinhardtia_simplex	((Reinhardtia_paiewonskiana	Reinhardtia_latisecta)	(((Iriartea_deltoidea	Pelagodoxa_henryana)	((Prestoea_acuminata	(Oenocarpus_bataua	Oenocarpus_minor))	((Geonoma_undata	(((Hydriastele_microspadix	Kentiopsis_piersoniorum)	Veitchia_spiralis)	((Heterospathe_cagayanensis	Manicaria_saccifera)	(Burretiokentia_grandiflora	Dictyosperma_album))))	(((Attalea_speciosa	((Elaeis_guineensis	Elaeis_oleifera)	Bactris_major))	(((Orania_palindan	Podococcus_barteri)	Sclerosperma_profizianum)	(Phoenix_dactylifera	Sabal_domingensis)))	(Chamaedorea_seifrizii	Roystonea_regia)))))	Pseudophoenix_vinifera))))	Nypa_fruticans);
((Serenoa_repens	(Reinhardtia_simplex	((Reinhardtia_paiewonskiana	Reinhardtia_latisecta)	(((((Geonoma_undata	Manicaria_saccifera)	((Dictyosperma_album	((Hydriastele_microspadix	Kentiopsis_piersoniorum)	Veitchia_spiralis))	(Heterospathe_cagayanensis	Burretiokentia_grandiflora)))	((Iriartea_deltoidea	Pelagodoxa_henryana)	(Prestoea_acuminata	(Oenocarpus_bataua	Oenocarpus_minor))))	((Elaeis_guineensis	Elaeis_oleifera)	((Bactris_major	(Chamaedorea_seifrizii	Roystonea_regia))	(Attalea_speciosa	(((Orania_palindan	Podococcus_barteri)	Sclerosperma_profizianum)	(Phoenix_dactylifera	Sabal_domingensis))))))	Pseudophoenix_vinifera))))	Nypa_fruticans);
((Serenoa_repens	(Reinhardtia_latisecta	((((((Manicaria_saccifera	(Heterospathe_cagayanensis	((Iriartea_deltoidea	Pelagodoxa_henryana)	((Hydriastele_microspadix	Kentiopsis_piersoniorum)	((Burretiokentia_grandiflora	Veitchia_spiralis)	Dictyosperma_album)))))	((Prestoea_acuminata	(Oenocarpus_bataua	Oenocarpus_minor))	Geonoma_undata))	((Elaeis_guineensis	Elaeis_oleifera)	(((Attalea_speciosa	Bactris_major)	Roystonea_regia)	(((Orania_palindan	(Podococcus_barteri	Chamaedorea_seifrizii))	Sclerosperma_profizianum)	(Phoenix_dactylifera	Sabal_domingensis)))))	Pseudophoenix_vinifera)	Reinhardtia_simplex)	Reinhardtia_paiewonskiana)))	Nypa_fruticans);
((Serenoa_repens	((((Manicaria_saccifera	(((Burretiokentia_grandiflora	(Heterospathe_cagayanensis	(Iriartea_deltoidea	(Veitchia_spiralis	(Hydriastele_microspadix	Kentiopsis_piersoniorum)))))	Dictyosperma_album)	((Pelagodoxa_henryana	(Prestoea_acuminata	(Oenocarpus_bataua	Oenocarpus_minor)))	Geonoma_undata)))	((Elaeis_guineensis	Elaeis_oleifera)	((Roystonea_regia	(Chamaedorea_seifrizii	Bactris_major))	((Attalea_speciosa	((Orania_palindan	Podococcus_barteri)	Sclerosperma_profizianum))	(Phoenix_dactylifera	Sabal_domingensis)))))	Pseudophoenix_vinifera)	(Reinhardtia_simplex	(Reinhardtia_paiewonskiana	Reinhardtia_latisecta))))	Nypa_fruticans);
((Serenoa_repens	(((((Phoenix_dactylifera	Sabal_domingensis)	((Chamaedorea_seifrizii	Roystonea_regia)	((((Iriartea_deltoidea	Pelagodoxa_henryana)	(Pseudophoenix_vinifera	(Prestoea_acuminata	(Oenocarpus_bataua	Oenocarpus_minor))))	Geonoma_undata)	((Burretiokentia_grandiflora	(Heterospathe_cagayanensis	(Dictyosperma_album	(Veitchia_spiralis	(Hydriastele_microspadix	Kentiopsis_piersoniorum)))))	Manicaria_saccifera))))	((Orania_palindan	Podococcus_barteri)	Sclerosperma_profizianum))	(Bactris_major	(Attalea_speciosa	(Elaeis_guineensis	Elaeis_oleifera))))	(Reinhardtia_simplex	(Reinhardtia_paiewonskiana	Reinhardtia_latisecta))))	Nypa_fruticans);
(((Reinhardtia_simplex	((Reinhardtia_latisecta	Reinhardtia_paiewonskiana)	(((Podococcus_barteri	Sclerosperma_profizianum)	Orania_palindan)	(((Pseudophoenix_vinifera	(Sabal_domingensis	Phoenix_dactylifera))	((Roystonea_regia	Chamaedorea_seifrizii)	(((Heterospathe_cagayanensis	(Burretiokentia_grandiflora	(((Kentiopsis_piersoniorum	Hydriastele_microspadix)	Veitchia_spiralis)	(Iriartea_deltoidea	Pelagodoxa_henryana))))	(Manicaria_saccifera	(Geonoma_undata	((Oenocarpus_minor	Oenocarpus_bataua)	Prestoea_acuminata))))	Dictyosperma_album)))	((Elaeis_oleifera	Elaeis_guineensis)	(Attalea_speciosa	Bactris_major))))))	Serenoa_repens)	Nypa_fruticans);
((Serenoa_repens	((Sabal_domingensis	Phoenix_dactylifera)	((((((Veitchia_spiralis	(Kentiopsis_piersoniorum	Hydriastele_microspadix))	Dictyosperma_album)	(Manicaria_saccifera	((Pelagodoxa_henryana	((Oenocarpus_minor	Oenocarpus_bataua)	Prestoea_acuminata))	((Heterospathe_cagayanensis	Geonoma_undata)	Burretiokentia_grandiflora))))	Iriartea_deltoidea)	((((Elaeis_oleifera	Elaeis_guineensis)	(Attalea_speciosa	Bactris_major))	((Pseudophoenix_vinifera	Orania_palindan)	(Reinhardtia_simplex	(Reinhardtia_paiewonskiana	Reinhardtia_latisecta))))	(Roystonea_regia	Chamaedorea_seifrizii)))	(Podococcus_barteri	Sclerosperma_profizianum))))	Nypa_fruticans);
((Serenoa_repens	((Sabal_domingensis	Phoenix_dactylifera)	(((((Elaeis_oleifera	Elaeis_guineensis)	(Attalea_speciosa	Bactris_major))	((Roystonea_regia	Chamaedorea_seifrizii)	((Orania_palindan	Podococcus_barteri)	Sclerosperma_profizianum)))	(((((Iriartea_deltoidea	Hydriastele_microspadix)	Kentiopsis_piersoniorum)	(Veitchia_spiralis	Dictyosperma_album))	((Burretiokentia_grandiflora	(Heterospathe_cagayanensis	Manicaria_saccifera))	((Pelagodoxa_henryana	((Oenocarpus_minor	Oenocarpus_bataua)	Prestoea_acuminata))	Geonoma_undata)))	(Reinhardtia_simplex	(Reinhardtia_paiewonskiana	Reinhardtia_latisecta))))	Pseudophoenix_vinifera)))	Nypa_fruticans);
((((((((Bactris_major	Attalea_speciosa)	((Sabal_domingensis	Phoenix_dactylifera)	((Orania_palindan	Podococcus_barteri)	Sclerosperma_profizianum)))	(Roystonea_regia	Chamaedorea_seifrizii))	Pseudophoenix_vinifera)	((((((((Hydriastele_microspadix	Kentiopsis_piersoniorum)	Veitchia_spiralis)	(Pelagodoxa_henryana	Iriartea_deltoidea))	Burretiokentia_grandiflora)	Dictyosperma_album)	((Heterospathe_cagayanensis	Geonoma_undata)	((Oenocarpus_minor	Oenocarpus_bataua)	Prestoea_acuminata)))	Manicaria_saccifera)	(Elaeis_oleifera	Elaeis_guineensis)))	(Reinhardtia_simplex	(Reinhardtia_paiewonskiana	Reinhardtia_latisecta)))	Serenoa_repens)	Nypa_fruticans);
((((((Attalea_speciosa	Bactris_major)	(((Sabal_domingensis	Phoenix_dactylifera)	(((Roystonea_regia	Chamaedorea_seifrizii)	Orania_palindan)	(Podococcus_barteri	((((Burretiokentia_grandiflora	Geonoma_undata)	(Pseudophoenix_vinifera	((Pelagodoxa_henryana	Iriartea_deltoidea)	((Oenocarpus_minor	Oenocarpus_bataua)	Prestoea_acuminata))))	(((Hydriastele_microspadix	Kentiopsis_piersoniorum)	(Veitchia_spiralis	Dictyosperma_album))	Manicaria_saccifera))	Heterospathe_cagayanensis))))	Sclerosperma_profizianum))	(Elaeis_oleifera	Elaeis_guineensis))	(Reinhardtia_simplex	(Reinhardtia_paiewonskiana	Reinhardtia_latisecta)))	Serenoa_repens)	Nypa_fruticans);
(((((Serenoa_repens	(Sabal_domingensis	Phoenix_dactylifera))	((Roystonea_regia	Chamaedorea_seifrizii)	((((Podococcus_barteri	(Sclerosperma_profizianum	Orania_palindan))	Dictyosperma_album)	((Hydriastele_microspadix	Kentiopsis_piersoniorum)	Veitchia_spiralis))	(Manicaria_saccifera	(((Burretiokentia_grandiflora	Geonoma_undata)	Heterospathe_cagayanensis)	(Pseudophoenix_vinifera	((Pelagodoxa_henryana	Iriartea_deltoidea)	((Oenocarpus_minor	Oenocarpus_bataua)	Prestoea_acuminata))))))))	((Bactris_major	Attalea_speciosa)	(Elaeis_oleifera	Elaeis_guineensis)))	(Reinhardtia_simplex	(Reinhardtia_paiewonskiana	Reinhardtia_latisecta)))	Nypa_fruticans);
(((((Sabal_domingensis	Phoenix_dactylifera)	(((Podococcus_barteri	(Sclerosperma_profizianum	Orania_palindan))	((Burretiokentia_grandiflora	Dictyosperma_album)	(((Manicaria_saccifera	((Pseudophoenix_vinifera	((Pelagodoxa_henryana	Iriartea_deltoidea)	((Oenocarpus_minor	Oenocarpus_bataua)	Prestoea_acuminata)))	(Heterospathe_cagayanensis	Geonoma_undata)))	(Hydriastele_microspadix	Kentiopsis_piersoniorum))	Veitchia_spiralis)))	(((Bactris_major	(Chamaedorea_seifrizii	Attalea_speciosa))	(Elaeis_oleifera	Elaeis_guineensis))	Roystonea_regia)))	(Reinhardtia_paiewonskiana	(Reinhardtia_latisecta	Reinhardtia_simplex)))	Serenoa_repens)	Nypa_fruticans);
((Serenoa_repens	((((Elaeis_oleifera	Bactris_major)	(((Pseudophoenix_vinifera	(Sabal_domingensis	Phoenix_dactylifera))	((Podococcus_barteri	(Sclerosperma_profizianum	Orania_palindan))	((Chamaedorea_seifrizii	Roystonea_regia)	(((Dictyosperma_album	(Hydriastele_microspadix	Kentiopsis_piersoniorum))	Veitchia_spiralis)	((Pelagodoxa_henryana	Iriartea_deltoidea)	(((Oenocarpus_minor	Oenocarpus_bataua)	Prestoea_acuminata)	(Geonoma_undata	((Heterospathe_cagayanensis	Burretiokentia_grandiflora)	Manicaria_saccifera))))))))	(Attalea_speciosa	Elaeis_guineensis)))	(Reinhardtia_latisecta	Reinhardtia_paiewonskiana))	Reinhardtia_simplex))	Nypa_fruticans);
((Serenoa_repens	((Hydriastele_microspadix	Kentiopsis_piersoniorum)	(((Veitchia_spiralis	Dictyosperma_album)	(((((Attalea_speciosa	((Elaeis_guineensis	Elaeis_oleifera)	Bactris_major))	((Reinhardtia_latisecta	Reinhardtia_paiewonskiana)	Reinhardtia_simplex))	(Pseudophoenix_vinifera	(Sabal_domingensis	Phoenix_dactylifera)))	(Orania_palindan	(Podococcus_barteri	Sclerosperma_profizianum)))	(Chamaedorea_seifrizii	Roystonea_regia)))	(((Burretiokentia_grandiflora	(Geonoma_undata	Heterospathe_cagayanensis))	(Pelagodoxa_henryana	((Oenocarpus_minor	Oenocarpus_bataua)	Prestoea_acuminata)))	(Iriartea_deltoidea	Manicaria_saccifera)))))	Nypa_fruticans);
((Serenoa_repens	(((Dictyosperma_album	(((Sabal_domingensis	Phoenix_dactylifera)	(((Attalea_speciosa	((Elaeis_guineensis	Elaeis_oleifera)	Bactris_major))	((Reinhardtia_latisecta	Reinhardtia_paiewonskiana)	Reinhardtia_simplex))	(Orania_palindan	(Podococcus_barteri	Sclerosperma_profizianum))))	(Chamaedorea_seifrizii	Roystonea_regia)))	((((Iriartea_deltoidea	(Veitchia_spiralis	(Hydriastele_microspadix	Kentiopsis_piersoniorum)))	((Pseudophoenix_vinifera	(Pelagodoxa_henryana	((Oenocarpus_minor	Oenocarpus_bataua)	Prestoea_acuminata)))	Burretiokentia_grandiflora))	Heterospathe_cagayanensis)	Geonoma_undata))	Manicaria_saccifera))	Nypa_fruticans);
(((((Reinhardtia_latisecta	Reinhardtia_paiewonskiana)	(((Elaeis_guineensis	Elaeis_oleifera)	((Roystonea_regia	Bactris_major)	((((Phoenix_dactylifera	Sabal_domingensis)	((Orania_palindan	Podococcus_barteri)	Sclerosperma_profizianum))	Chamaedorea_seifrizii)	Attalea_speciosa)))	(((Dictyosperma_album	((Manicaria_saccifera	((Veitchia_spiralis	(Hydriastele_microspadix	Kentiopsis_piersoniorum))	(Iriartea_deltoidea	Pelagodoxa_henryana)))	(Heterospathe_cagayanensis	Burretiokentia_grandiflora)))	((Prestoea_acuminata	(Oenocarpus_bataua	Oenocarpus_minor))	Geonoma_undata))	Pseudophoenix_vinifera)))	Reinhardtia_simplex)	Serenoa_repens)	Nypa_fruticans);
((Reinhardtia_simplex	(((Reinhardtia_latisecta	Reinhardtia_paiewonskiana)	(((Elaeis_guineensis	Elaeis_oleifera)	(Attalea_speciosa	((Orania_palindan	(Podococcus_barteri	Sclerosperma_profizianum))	((Phoenix_dactylifera	(Sabal_domingensis	Pseudophoenix_vinifera))	((Chamaedorea_seifrizii	Roystonea_regia)	(((Dictyosperma_album	(Burretiokentia_grandiflora	(Heterospathe_cagayanensis	(((Iriartea_deltoidea	Pelagodoxa_henryana)	(Hydriastele_microspadix	Kentiopsis_piersoniorum))	Veitchia_spiralis))))	(Geonoma_undata	(Prestoea_acuminata	(Oenocarpus_bataua	Oenocarpus_minor))))	Manicaria_saccifera))))))	Bactris_major))	Serenoa_repens))	Nypa_fruticans);
((((((Roystonea_regia	(Iriartea_deltoidea	((((Heterospathe_cagayanensis	Burretiokentia_grandiflora)	Geonoma_undata)	(Manicaria_saccifera	(Dictyosperma_album	(Veitchia_spiralis	(Hydriastele_microspadix	(Chamaedorea_seifrizii	Kentiopsis_piersoniorum))))))	((Prestoea_acuminata	(Oenocarpus_bataua	Oenocarpus_minor))	Pelagodoxa_henryana))))	((Pseudophoenix_vinifera	(Phoenix_dactylifera	Sabal_domingensis))	((Elaeis_guineensis	Elaeis_oleifera)	(Bactris_major	Attalea_speciosa))))	(Orania_palindan	(Podococcus_barteri	Sclerosperma_profizianum)))	(Reinhardtia_simplex	(Reinhardtia_latisecta	Reinhardtia_paiewonskiana)))	Serenoa_repens)	Nypa_fruticans);
(((((Heterospathe_cagayanensis	Geonoma_undata)	(((Burretiokentia_grandiflora	((Chamaedorea_seifrizii	Dictyosperma_album)	(Veitchia_spiralis	(Hydriastele_microspadix	Kentiopsis_piersoniorum))))	Manicaria_saccifera)	((((Elaeis_guineensis	Elaeis_oleifera)	(Bactris_major	Attalea_speciosa))	(Reinhardtia_latisecta	(Reinhardtia_paiewonskiana	Reinhardtia_simplex)))	(((Pseudophoenix_vinifera	(Phoenix_dactylifera	Sabal_domingensis))	Roystonea_regia)	(Orania_palindan	(Podococcus_barteri	Sclerosperma_profizianum))))))	(Serenoa_repens	(Iriartea_deltoidea	Pelagodoxa_henryana)))	(Prestoea_acuminata	(Oenocarpus_bataua	Oenocarpus_minor)))	Nypa_fruticans);
((Manicaria_saccifera	(Burretiokentia_grandiflora	((((((((Chamaedorea_seifrizii	(Orania_palindan	(Podococcus_barteri	Sclerosperma_profizianum)))	Dictyosperma_album)	(Veitchia_spiralis	(Hydriastele_microspadix	Kentiopsis_piersoniorum)))	(Geonoma_undata	Roystonea_regia))	(((Elaeis_guineensis	Elaeis_oleifera)	(Bactris_major	Attalea_speciosa))	(Reinhardtia_latisecta	(Reinhardtia_paiewonskiana	Reinhardtia_simplex))))	(Prestoea_acuminata	(Oenocarpus_bataua	Oenocarpus_minor)))	((((Phoenix_dactylifera	Sabal_domingensis)	Serenoa_repens)	(Iriartea_deltoidea	Pelagodoxa_henryana))	Pseudophoenix_vinifera))	Heterospathe_cagayanensis)))	Nypa_fruticans);
(((Manicaria_saccifera	(((Geonoma_undata	Heterospathe_cagayanensis)	(((Iriartea_deltoidea	Pelagodoxa_henryana)	Pseudophoenix_vinifera)	(Prestoea_acuminata	(Oenocarpus_bataua	Oenocarpus_minor))))	((Burretiokentia_grandiflora	(((((Orania_palindan	Sclerosperma_profizianum)	Podococcus_barteri)	Dictyosperma_album)	((Phoenix_dactylifera	Sabal_domingensis)	((Chamaedorea_seifrizii	Roystonea_regia)	(Bactris_major	Attalea_speciosa))))	((Reinhardtia_simplex	(Reinhardtia_latisecta	Reinhardtia_paiewonskiana))	(Elaeis_guineensis	Elaeis_oleifera))))	(Veitchia_spiralis	(Hydriastele_microspadix	Kentiopsis_piersoniorum)))))	Serenoa_repens)	Nypa_fruticans);
((((Reinhardtia_simplex	(Reinhardtia_latisecta	Reinhardtia_paiewonskiana))	((Elaeis_guineensis	Elaeis_oleifera)	(((Iriartea_deltoidea	((Dictyosperma_album	Veitchia_spiralis)	(Hydriastele_microspadix	Kentiopsis_piersoniorum)))	(Manicaria_saccifera	((Heterospathe_cagayanensis	(Burretiokentia_grandiflora	Geonoma_undata))	((Pelagodoxa_henryana	Pseudophoenix_vinifera)	(Prestoea_acuminata	(Oenocarpus_bataua	Oenocarpus_minor))))))	((Phoenix_dactylifera	Sabal_domingensis)	(((Orania_palindan	((Bactris_major	Podococcus_barteri)	(Chamaedorea_seifrizii	Roystonea_regia)))	Sclerosperma_profizianum)	Attalea_speciosa)))))	Serenoa_repens)	Nypa_fruticans);
((Reinhardtia_latisecta	((((Elaeis_guineensis	Elaeis_oleifera)	(((((Kentiopsis_piersoniorum	(Iriartea_deltoidea	Pelagodoxa_henryana))	Hydriastele_microspadix)	((Dictyosperma_album	Veitchia_spiralis)	((Chamaedorea_seifrizii	Roystonea_regia)	((Attalea_speciosa	(Phoenix_dactylifera	Sabal_domingensis))	(Orania_palindan	((Bactris_major	Podococcus_barteri)	Sclerosperma_profizianum))))))	(Heterospathe_cagayanensis	(Burretiokentia_grandiflora	((Pseudophoenix_vinifera	(Prestoea_acuminata	(Oenocarpus_bataua	Oenocarpus_minor)))	Geonoma_undata))))	Manicaria_saccifera))	Reinhardtia_paiewonskiana)	(Serenoa_repens	Reinhardtia_simplex)))	Nypa_fruticans);
((Serenoa_repens	(((Reinhardtia_latisecta	Reinhardtia_paiewonskiana)	((Elaeis_guineensis	Elaeis_oleifera)	((((((Iriartea_deltoidea	Pelagodoxa_henryana)	(Prestoea_acuminata	(Oenocarpus_bataua	Oenocarpus_minor)))	(Heterospathe_cagayanensis	(Burretiokentia_grandiflora	Geonoma_undata)))	(Manicaria_saccifera	(Kentiopsis_piersoniorum	Hydriastele_microspadix)))	Pseudophoenix_vinifera)	((Phoenix_dactylifera	Sabal_domingensis)	((Bactris_major	Attalea_speciosa)	((Chamaedorea_seifrizii	Roystonea_regia)	((Dictyosperma_album	Veitchia_spiralis)	((Sclerosperma_profizianum	Podococcus_barteri)	Orania_palindan))))))))	Reinhardtia_simplex))	Nypa_fruticans);
((Serenoa_repens	(((Reinhardtia_latisecta	Reinhardtia_paiewonskiana)	(((Elaeis_guineensis	Elaeis_oleifera)	(Bactris_major	Attalea_speciosa))	((Pseudophoenix_vinifera	(Phoenix_dactylifera	Sabal_domingensis))	((((Geonoma_undata	(Manicaria_saccifera	((Prestoea_acuminata	(Oenocarpus_bataua	Oenocarpus_minor))	((Veitchia_spiralis	((Iriartea_deltoidea	Pelagodoxa_henryana)	(Kentiopsis_piersoniorum	Hydriastele_microspadix)))	(Heterospathe_cagayanensis	Burretiokentia_grandiflora)))))	Dictyosperma_album)	((Sclerosperma_profizianum	Podococcus_barteri)	Orania_palindan))	(Chamaedorea_seifrizii	Roystonea_regia)))))	Reinhardtia_simplex))	Nypa_fruticans);
(((Reinhardtia_simplex	((Reinhardtia_latisecta	Reinhardtia_paiewonskiana)	(((Orania_palindan	(Sclerosperma_profizianum	Podococcus_barteri))	((Pseudophoenix_vinifera	(Phoenix_dactylifera	Sabal_domingensis))	(Chamaedorea_seifrizii	(Roystonea_regia	((((Pelagodoxa_henryana	Iriartea_deltoidea)	Manicaria_saccifera)	(Dictyosperma_album	(Hydriastele_microspadix	(Kentiopsis_piersoniorum	Veitchia_spiralis))))	((Prestoea_acuminata	(Oenocarpus_bataua	Oenocarpus_minor))	(Heterospathe_cagayanensis	(Geonoma_undata	Burretiokentia_grandiflora))))))))	((Attalea_speciosa	Bactris_major)	(Elaeis_oleifera	Elaeis_guineensis)))))	Serenoa_repens)	Nypa_fruticans);
(((Burretiokentia_grandiflora	Manicaria_saccifera)	(((((((Attalea_speciosa	Bactris_major)	(Elaeis_oleifera	Elaeis_guineensis))	(Reinhardtia_simplex	(Reinhardtia_latisecta	Reinhardtia_paiewonskiana)))	(Orania_palindan	(Sclerosperma_profizianum	Podococcus_barteri)))	(Chamaedorea_seifrizii	(Pseudophoenix_vinifera	((Serenoa_repens	Phoenix_dactylifera)	Sabal_domingensis))))	Roystonea_regia)	((Veitchia_spiralis	((Kentiopsis_piersoniorum	Dictyosperma_album)	Hydriastele_microspadix))	(((Pelagodoxa_henryana	Iriartea_deltoidea)	(Prestoea_acuminata	(Oenocarpus_bataua	Oenocarpus_minor)))	(Heterospathe_cagayanensis	Geonoma_undata)))))	Nypa_fruticans);
((((((((Burretiokentia_grandiflora	(Geonoma_undata	Heterospathe_cagayanensis))	(Pelagodoxa_henryana	(Prestoea_acuminata	(Oenocarpus_bataua	Oenocarpus_minor))))	((Iriartea_deltoidea	Manicaria_saccifera)	(Veitchia_spiralis	(Kentiopsis_piersoniorum	Hydriastele_microspadix))))	Dictyosperma_album)	(((Orania_palindan	((Chamaedorea_seifrizii	Roystonea_regia)	Bactris_major))	((Phoenix_dactylifera	(Sabal_domingensis	Pseudophoenix_vinifera))	((Attalea_speciosa	Sclerosperma_profizianum)	Podococcus_barteri)))	(Elaeis_oleifera	Elaeis_guineensis)))	(Reinhardtia_simplex	(Reinhardtia_latisecta	Reinhardtia_paiewonskiana)))	Serenoa_repens)	Nypa_fruticans);
((((Attalea_speciosa	(((((Phoenix_dactylifera	Sabal_domingensis)	Pseudophoenix_vinifera)	((((((Iriartea_deltoidea	Pelagodoxa_henryana)	(Prestoea_acuminata	(Oenocarpus_bataua	Oenocarpus_minor)))	Manicaria_saccifera)	((Dictyosperma_album	(Veitchia_spiralis	(Kentiopsis_piersoniorum	Hydriastele_microspadix)))	((Heterospathe_cagayanensis	Geonoma_undata)	Burretiokentia_grandiflora)))	(Chamaedorea_seifrizii	Roystonea_regia))	((Sclerosperma_profizianum	Podococcus_barteri)	Orania_palindan)))	Bactris_major)	(Elaeis_oleifera	Elaeis_guineensis)))	(Reinhardtia_simplex	(Reinhardtia_latisecta	Reinhardtia_paiewonskiana)))	Serenoa_repens)	Nypa_fruticans);
((((((((Chamaedorea_seifrizii	(Sclerosperma_profizianum	Podococcus_barteri))	Orania_palindan)	Bactris_major)	(Attalea_speciosa	((Phoenix_dactylifera	Sabal_domingensis)	((Veitchia_spiralis	Dictyosperma_album)	Roystonea_regia))))	(((Pseudophoenix_vinifera	(Pelagodoxa_henryana	(Prestoea_acuminata	(Oenocarpus_bataua	Oenocarpus_minor))))	Manicaria_saccifera)	(((((Elaeis_oleifera	Elaeis_guineensis)	Geonoma_undata)	Heterospathe_cagayanensis)	Burretiokentia_grandiflora)	(Kentiopsis_piersoniorum	(Iriartea_deltoidea	Hydriastele_microspadix)))))	((Reinhardtia_simplex	Reinhardtia_latisecta)	Reinhardtia_paiewonskiana))	Serenoa_repens)	Nypa_fruticans);
((((((((Roystonea_regia	((((Kentiopsis_piersoniorum	(Dictyosperma_album	Veitchia_spiralis))	Hydriastele_microspadix)	Manicaria_saccifera)	((Pelagodoxa_henryana	(Prestoea_acuminata	(Oenocarpus_bataua	Oenocarpus_minor)))	(Burretiokentia_grandiflora	(Geonoma_undata	Heterospathe_cagayanensis)))))	((Sclerosperma_profizianum	Podococcus_barteri)	Orania_palindan))	(Chamaedorea_seifrizii	((Pseudophoenix_vinifera	(Phoenix_dactylifera	Sabal_domingensis))	Iriartea_deltoidea)))	((Bactris_major	(Elaeis_oleifera	Elaeis_guineensis))	Attalea_speciosa))	(Reinhardtia_latisecta	Reinhardtia_paiewonskiana))	Reinhardtia_simplex)	Serenoa_repens)	Nypa_fruticans);
((((((Elaeis_oleifera	Elaeis_guineensis)	(Attalea_speciosa	(Bactris_major	(Roystonea_regia	(((((Kentiopsis_piersoniorum	Veitchia_spiralis)	Hydriastele_microspadix)	(Burretiokentia_grandiflora	((((Oenocarpus_bataua	Oenocarpus_minor)	((Iriartea_deltoidea	Pelagodoxa_henryana)	Prestoea_acuminata))	Geonoma_undata)	Heterospathe_cagayanensis)))	Manicaria_saccifera)	((Pseudophoenix_vinifera	(Phoenix_dactylifera	Sabal_domingensis))	(((Podococcus_barteri	(Sclerosperma_profizianum	Chamaedorea_seifrizii))	Orania_palindan)	Dictyosperma_album)))))))	(Reinhardtia_latisecta	Reinhardtia_paiewonskiana))	Reinhardtia_simplex)	Serenoa_repens)	Nypa_fruticans);
(((Phoenix_dactylifera	(Sabal_domingensis	(((Geonoma_undata	((((((Oenocarpus_bataua	Oenocarpus_minor)	Prestoea_acuminata)	Pelagodoxa_henryana)	Iriartea_deltoidea)	((Burretiokentia_grandiflora	Dictyosperma_album)	((Hydriastele_microspadix	Kentiopsis_piersoniorum)	Veitchia_spiralis)))	(Heterospathe_cagayanensis	Manicaria_saccifera)))	((Podococcus_barteri	(Sclerosperma_profizianum	Orania_palindan))	(Roystonea_regia	(((((Elaeis_oleifera	Elaeis_guineensis)	((Reinhardtia_latisecta	Reinhardtia_paiewonskiana)	Reinhardtia_simplex))	Bactris_major)	Attalea_speciosa)	Chamaedorea_seifrizii))))	Pseudophoenix_vinifera)))	Serenoa_repens)	Nypa_fruticans);
((((((Oenocarpus_bataua	Oenocarpus_minor)	Prestoea_acuminata)	((((Iriartea_deltoidea	Pelagodoxa_henryana)	(Geonoma_undata	(Manicaria_saccifera	((((Roystonea_regia	((Phoenix_dactylifera	Sabal_domingensis)	(Chamaedorea_seifrizii	(((Sclerosperma_profizianum	Attalea_speciosa)	Bactris_major)	((Elaeis_oleifera	Elaeis_guineensis)	(Reinhardtia_latisecta	(Reinhardtia_paiewonskiana	Reinhardtia_simplex)))))))	(Orania_palindan	Dictyosperma_album))	Podococcus_barteri)	((Hydriastele_microspadix	Kentiopsis_piersoniorum)	Veitchia_spiralis)))))	Heterospathe_cagayanensis)	Burretiokentia_grandiflora))	Pseudophoenix_vinifera)	Serenoa_repens)	Nypa_fruticans);
(((Pseudophoenix_vinifera	((Oenocarpus_bataua	Oenocarpus_minor)	Prestoea_acuminata))	((Heterospathe_cagayanensis	(((((Serenoa_repens	(Iriartea_deltoidea	Pelagodoxa_henryana))	Manicaria_saccifera)	(Hydriastele_microspadix	Kentiopsis_piersoniorum))	(Dictyosperma_album	(Veitchia_spiralis	(Roystonea_regia	((Phoenix_dactylifera	Sabal_domingensis)	(((Attalea_speciosa	Bactris_major)	((Elaeis_oleifera	Elaeis_guineensis)	(Reinhardtia_latisecta	(Reinhardtia_paiewonskiana	Reinhardtia_simplex))))	((Chamaedorea_seifrizii	Sclerosperma_profizianum)	(Podococcus_barteri	Orania_palindan))))))))	Burretiokentia_grandiflora))	Geonoma_undata))	Nypa_fruticans);
((Serenoa_repens	((Reinhardtia_paiewonskiana	((((((Burretiokentia_grandiflora	((Kentiopsis_piersoniorum	Veitchia_spiralis)	Hydriastele_microspadix))	Dictyosperma_album)	(((Oenocarpus_minor	Oenocarpus_bataua)	Prestoea_acuminata)	Heterospathe_cagayanensis))	(((Pelagodoxa_henryana	Iriartea_deltoidea)	Geonoma_undata)	Manicaria_saccifera))	(((Elaeis_guineensis	Elaeis_oleifera)	Pseudophoenix_vinifera)	(((Attalea_speciosa	(Sclerosperma_profizianum	(Orania_palindan	Podococcus_barteri)))	((Chamaedorea_seifrizii	Roystonea_regia)	Bactris_major))	(Phoenix_dactylifera	Sabal_domingensis))))	Reinhardtia_latisecta))	Reinhardtia_simplex))	Nypa_fruticans);
((Serenoa_repens	(((Reinhardtia_paiewonskiana	Reinhardtia_latisecta)	(((Burretiokentia_grandiflora	((Veitchia_spiralis	(Sclerosperma_profizianum	(Orania_palindan	Podococcus_barteri)))	((Chamaedorea_seifrizii	Roystonea_regia)	(Phoenix_dactylifera	Sabal_domingensis))))	(Geonoma_undata	((Manicaria_saccifera	((Heterospathe_cagayanensis	Hydriastele_microspadix)	(Kentiopsis_piersoniorum	Dictyosperma_album)))	(((Pelagodoxa_henryana	Iriartea_deltoidea)	((Oenocarpus_minor	Oenocarpus_bataua)	Prestoea_acuminata))	Pseudophoenix_vinifera))))	((Attalea_speciosa	Bactris_major)	(Elaeis_guineensis	Elaeis_oleifera))))	Reinhardtia_simplex))	Nypa_fruticans);
((Serenoa_repens	(((Reinhardtia_paiewonskiana	Reinhardtia_latisecta)	(Pseudophoenix_vinifera	((Elaeis_guineensis	Elaeis_oleifera)	((((Heterospathe_cagayanensis	(Hydriastele_microspadix	(Iriartea_deltoidea	Kentiopsis_piersoniorum)))	Manicaria_saccifera)	((Pelagodoxa_henryana	((Oenocarpus_minor	Oenocarpus_bataua)	Prestoea_acuminata))	(Geonoma_undata	Burretiokentia_grandiflora)))	((((Dictyosperma_album	Veitchia_spiralis)	Chamaedorea_seifrizii)	(Roystonea_regia	Bactris_major))	((Attalea_speciosa	(Sclerosperma_profizianum	(Orania_palindan	Podococcus_barteri)))	(Phoenix_dactylifera	Sabal_domingensis)))))))	Reinhardtia_simplex))	Nypa_fruticans);
((Serenoa_repens	(((Reinhardtia_paiewonskiana	Reinhardtia_latisecta)	(Pseudophoenix_vinifera	((Elaeis_guineensis	Elaeis_oleifera)	((Bactris_major	(((Sclerosperma_profizianum	(Orania_palindan	Podococcus_barteri))	(Phoenix_dactylifera	Sabal_domingensis))	(Attalea_speciosa	(Chamaedorea_seifrizii	Roystonea_regia))))	((((((Oenocarpus_minor	Oenocarpus_bataua)	Prestoea_acuminata)	(Iriartea_deltoidea	Pelagodoxa_henryana))	(Manicaria_saccifera	Geonoma_undata))	Heterospathe_cagayanensis)	(Dictyosperma_album	((Veitchia_spiralis	(Kentiopsis_piersoniorum	Hydriastele_microspadix))	Burretiokentia_grandiflora)))))))	Reinhardtia_simplex))	Nypa_fruticans);
((Serenoa_repens	(((Reinhardtia_paiewonskiana	Reinhardtia_latisecta)	(((Roystonea_regia	((((Dictyosperma_album	(Veitchia_spiralis	(Kentiopsis_piersoniorum	Hydriastele_microspadix)))	((Iriartea_deltoidea	Pelagodoxa_henryana)	Manicaria_saccifera))	(Geonoma_undata	((Heterospathe_cagayanensis	((Oenocarpus_minor	Oenocarpus_bataua)	Prestoea_acuminata))	Burretiokentia_grandiflora)))	(Chamaedorea_seifrizii	(Pseudophoenix_vinifera	(Phoenix_dactylifera	Sabal_domingensis)))))	(Sclerosperma_profizianum	(Orania_palindan	Podococcus_barteri)))	(((Elaeis_guineensis	Elaeis_oleifera)	Bactris_major)	Attalea_speciosa)))	Reinhardtia_simplex))	Nypa_fruticans);
((Serenoa_repens	((Phoenix_dactylifera	Sabal_domingensis)	(((Sclerosperma_profizianum	((Chamaedorea_seifrizii	Orania_palindan)	Podococcus_barteri))	(((((Elaeis_guineensis	Elaeis_oleifera)	Bactris_major)	Attalea_speciosa)	(Reinhardtia_simplex	(Reinhardtia_paiewonskiana	Reinhardtia_latisecta)))	(Roystonea_regia	(Manicaria_saccifera	((((Iriartea_deltoidea	Pelagodoxa_henryana)	Geonoma_undata)	(Burretiokentia_grandiflora	(Heterospathe_cagayanensis	((Oenocarpus_minor	Oenocarpus_bataua)	Prestoea_acuminata))))	((Veitchia_spiralis	(Kentiopsis_piersoniorum	Hydriastele_microspadix))	Dictyosperma_album))))))	Pseudophoenix_vinifera)))	Nypa_fruticans);
((Serenoa_repens	((Phoenix_dactylifera	Sabal_domingensis)	(((((Elaeis_guineensis	Elaeis_oleifera)	Bactris_major)	Attalea_speciosa)	(((Sclerosperma_profizianum	Pseudophoenix_vinifera)	(Orania_palindan	((Reinhardtia_simplex	(Reinhardtia_paiewonskiana	Reinhardtia_latisecta))	Podococcus_barteri)))	Chamaedorea_seifrizii))	(((((Burretiokentia_grandiflora	((Veitchia_spiralis	(Kentiopsis_piersoniorum	Hydriastele_microspadix))	Dictyosperma_album))	Heterospathe_cagayanensis)	Geonoma_undata)	(((Iriartea_deltoidea	Pelagodoxa_henryana)	((Oenocarpus_minor	Oenocarpus_bataua)	Prestoea_acuminata))	Manicaria_saccifera))	Roystonea_regia))))	Nypa_fruticans);
((Serenoa_repens	((Phoenix_dactylifera	Sabal_domingensis)	(Pseudophoenix_vinifera	((((Elaeis_guineensis	Elaeis_oleifera)	(Bactris_major	(Chamaedorea_seifrizii	Attalea_speciosa)))	(Reinhardtia_simplex	(Reinhardtia_paiewonskiana	Reinhardtia_latisecta)))	(((Orania_palindan	(Sclerosperma_profizianum	Podococcus_barteri))	Roystonea_regia)	(((Veitchia_spiralis	(Iriartea_deltoidea	(Hydriastele_microspadix	Kentiopsis_piersoniorum)))	Dictyosperma_album)	(Manicaria_saccifera	((Heterospathe_cagayanensis	(Burretiokentia_grandiflora	Geonoma_undata))	(Pelagodoxa_henryana	((Oenocarpus_minor	Oenocarpus_bataua)	Prestoea_acuminata))))))))))	Nypa_fruticans);
((Serenoa_repens	((((((((Geonoma_undata	(Pseudophoenix_vinifera	(Pelagodoxa_henryana	((Oenocarpus_minor	Oenocarpus_bataua)	Prestoea_acuminata))))	((Manicaria_saccifera	Iriartea_deltoidea)	Hydriastele_microspadix))	Heterospathe_cagayanensis)	Kentiopsis_piersoniorum)	Burretiokentia_grandiflora)	(Elaeis_guineensis	Elaeis_oleifera))	(((Veitchia_spiralis	Dictyosperma_album)	(Chamaedorea_seifrizii	Roystonea_regia))	((Phoenix_dactylifera	Sabal_domingensis)	(Attalea_speciosa	(Orania_palindan	(Sclerosperma_profizianum	(Bactris_major	Podococcus_barteri)))))))	(Reinhardtia_latisecta	(Reinhardtia_simplex	Reinhardtia_paiewonskiana))))	Nypa_fruticans);
(((Reinhardtia_simplex	Serenoa_repens)	((Reinhardtia_paiewonskiana	Reinhardtia_latisecta)	(((Manicaria_saccifera	(((Burretiokentia_grandiflora	(Hydriastele_microspadix	Kentiopsis_piersoniorum))	(Iriartea_deltoidea	Pelagodoxa_henryana))	Pseudophoenix_vinifera))	((Heterospathe_cagayanensis	Geonoma_undata)	((Oenocarpus_minor	Oenocarpus_bataua)	Prestoea_acuminata)))	((Elaeis_guineensis	Elaeis_oleifera)	(Bactris_major	(((((Phoenix_dactylifera	Sabal_domingensis)	(Orania_palindan	(Sclerosperma_profizianum	Podococcus_barteri)))	Dictyosperma_album)	(Veitchia_spiralis	(Chamaedorea_seifrizii	Roystonea_regia)))	Attalea_speciosa))))))	Nypa_fruticans);
((((((Burretiokentia_grandiflora	(Geonoma_undata	(Prestoea_acuminata	(Oenocarpus_minor	Oenocarpus_bataua))))	Heterospathe_cagayanensis)	((((((Podococcus_barteri	Orania_palindan)	Sclerosperma_profizianum)	(((Reinhardtia_paiewonskiana	Reinhardtia_latisecta)	Reinhardtia_simplex)	((Elaeis_guineensis	Elaeis_oleifera)	(Bactris_major	(Chamaedorea_seifrizii	Attalea_speciosa)))))	Roystonea_regia)	(Pseudophoenix_vinifera	(Phoenix_dactylifera	Sabal_domingensis)))	(Dictyosperma_album	((Kentiopsis_piersoniorum	Hydriastele_microspadix)	Veitchia_spiralis))))	Manicaria_saccifera)	(Pelagodoxa_henryana	(Iriartea_deltoidea	Serenoa_repens)))	Nypa_fruticans);
(((((((Kentiopsis_piersoniorum	Hydriastele_microspadix)	(Veitchia_spiralis	Dictyosperma_album))	(((((Phoenix_dactylifera	Sabal_domingensis)	(((Sclerosperma_profizianum	(Bactris_major	Podococcus_barteri))	Attalea_speciosa)	(Chamaedorea_seifrizii	Roystonea_regia)))	(Orania_palindan	(Pseudophoenix_vinifera	((Reinhardtia_paiewonskiana	Reinhardtia_latisecta)	Reinhardtia_simplex))))	(Elaeis_guineensis	Elaeis_oleifera))	((Pelagodoxa_henryana	(Prestoea_acuminata	(Oenocarpus_minor	Oenocarpus_bataua)))	(Heterospathe_cagayanensis	(Burretiokentia_grandiflora	Geonoma_undata)))))	Manicaria_saccifera)	Iriartea_deltoidea)	Serenoa_repens)	Nypa_fruticans);
((((Phoenix_dactylifera	Sabal_domingensis)	((((Manicaria_saccifera	((Veitchia_spiralis	(Kentiopsis_piersoniorum	(Iriartea_deltoidea	Hydriastele_microspadix)))	Dictyosperma_album))	((Pelagodoxa_henryana	(Prestoea_acuminata	(Oenocarpus_minor	Oenocarpus_bataua)))	((Burretiokentia_grandiflora	Geonoma_undata)	Heterospathe_cagayanensis)))	((Sclerosperma_profizianum	(Bactris_major	(Attalea_speciosa	(Elaeis_guineensis	Elaeis_oleifera))))	((Chamaedorea_seifrizii	Roystonea_regia)	Podococcus_barteri)))	(Orania_palindan	(Pseudophoenix_vinifera	((Reinhardtia_paiewonskiana	Reinhardtia_latisecta)	Reinhardtia_simplex)))))	Serenoa_repens)	Nypa_fruticans);
((((Phoenix_dactylifera	Sabal_domingensis)	((Orania_palindan	((((Chamaedorea_seifrizii	Roystonea_regia)	(Dictyosperma_album	(((Geonoma_undata	(Pelagodoxa_henryana	(Prestoea_acuminata	(Oenocarpus_minor	Oenocarpus_bataua))))	((Burretiokentia_grandiflora	Manicaria_saccifera)	Heterospathe_cagayanensis))	(Veitchia_spiralis	(Kentiopsis_piersoniorum	(Iriartea_deltoidea	Hydriastele_microspadix))))))	((Sclerosperma_profizianum	Podococcus_barteri)	((Reinhardtia_paiewonskiana	Reinhardtia_latisecta)	Reinhardtia_simplex)))	(Bactris_major	(Attalea_speciosa	(Elaeis_guineensis	Elaeis_oleifera)))))	Pseudophoenix_vinifera))	Serenoa_repens)	Nypa_fruticans);
(((Reinhardtia_simplex	((((Bactris_major	(Attalea_speciosa	(Elaeis_guineensis	Elaeis_oleifera)))	(((Chamaedorea_seifrizii	Roystonea_regia)	(((Geonoma_undata	(Heterospathe_cagayanensis	((Prestoea_acuminata	(Oenocarpus_minor	Oenocarpus_bataua))	Burretiokentia_grandiflora)))	(Dictyosperma_album	Manicaria_saccifera))	((Veitchia_spiralis	(Kentiopsis_piersoniorum	Hydriastele_microspadix))	(Pelagodoxa_henryana	Iriartea_deltoidea))))	(Pseudophoenix_vinifera	(Phoenix_dactylifera	Sabal_domingensis))))	(Orania_palindan	(Sclerosperma_profizianum	Podococcus_barteri)))	(Reinhardtia_paiewonskiana	Reinhardtia_latisecta)))	Serenoa_repens)	Nypa_fruticans);
((Reinhardtia_simplex	(((((Elaeis_guineensis	Elaeis_oleifera)	(Bactris_major	Attalea_speciosa))	(Chamaedorea_seifrizii	(((Orania_palindan	(Sclerosperma_profizianum	Podococcus_barteri))	Roystonea_regia)	((((((Geonoma_undata	(Heterospathe_cagayanensis	(Prestoea_acuminata	(Oenocarpus_minor	Oenocarpus_bataua))))	((Hydriastele_microspadix	(Kentiopsis_piersoniorum	Burretiokentia_grandiflora))	Manicaria_saccifera))	(Pelagodoxa_henryana	Iriartea_deltoidea))	Veitchia_spiralis)	Dictyosperma_album)	((Phoenix_dactylifera	Sabal_domingensis)	Pseudophoenix_vinifera)))))	(Reinhardtia_paiewonskiana	Reinhardtia_latisecta))	Serenoa_repens))	Nypa_fruticans);
(((((Elaeis_guineensis	Elaeis_oleifera)	((Bactris_major	Attalea_speciosa)	((Orania_palindan	(Sclerosperma_profizianum	Podococcus_barteri))	(((Phoenix_dactylifera	Sabal_domingensis)	Pseudophoenix_vinifera)	((Chamaedorea_seifrizii	Roystonea_regia)	(Dictyosperma_album	(Manicaria_saccifera	((((Iriartea_deltoidea	Hydriastele_microspadix)	Kentiopsis_piersoniorum)	Veitchia_spiralis)	(((Geonoma_undata	Burretiokentia_grandiflora)	Heterospathe_cagayanensis)	(Pelagodoxa_henryana	(Prestoea_acuminata	(Oenocarpus_minor	Oenocarpus_bataua))))))))))))	(Reinhardtia_simplex	(Reinhardtia_paiewonskiana	Reinhardtia_latisecta)))	Serenoa_repens)	Nypa_fruticans);
((((((Elaeis_guineensis	Elaeis_oleifera)	(Bactris_major	Attalea_speciosa))	((Orania_palindan	(Sclerosperma_profizianum	Podococcus_barteri))	(((Phoenix_dactylifera	Sabal_domingensis)	Pseudophoenix_vinifera)	((Chamaedorea_seifrizii	Roystonea_regia)	(Manicaria_saccifera	((Dictyosperma_album	((Hydriastele_microspadix	Kentiopsis_piersoniorum)	Veitchia_spiralis))	((Iriartea_deltoidea	((Geonoma_undata	Burretiokentia_grandiflora)	Heterospathe_cagayanensis))	(Pelagodoxa_henryana	(Prestoea_acuminata	(Oenocarpus_minor	Oenocarpus_bataua))))))))))	(Reinhardtia_simplex	(Reinhardtia_paiewonskiana	Reinhardtia_latisecta)))	Serenoa_repens)	Nypa_fruticans);
(((Reinhardtia_simplex	((((Elaeis_guineensis	Elaeis_oleifera)	(((Orania_palindan	(Sclerosperma_profizianum	Podococcus_barteri))	(((Phoenix_dactylifera	Sabal_domingensis)	Pseudophoenix_vinifera)	(Roystonea_regia	(((Dictyosperma_album	((Hydriastele_microspadix	Kentiopsis_piersoniorum)	Veitchia_spiralis))	(((Iriartea_deltoidea	Pelagodoxa_henryana)	Burretiokentia_grandiflora)	((Prestoea_acuminata	(Oenocarpus_minor	Oenocarpus_bataua))	Geonoma_undata)))	(Manicaria_saccifera	Heterospathe_cagayanensis)))))	(Bactris_major	(Chamaedorea_seifrizii	Attalea_speciosa))))	Reinhardtia_paiewonskiana)	Reinhardtia_latisecta))	Serenoa_repens)	Nypa_fruticans);
((((Manicaria_saccifera	(Dictyosperma_album	((Hydriastele_microspadix	Kentiopsis_piersoniorum)	Veitchia_spiralis)))	(((Burretiokentia_grandiflora	Geonoma_undata)	Heterospathe_cagayanensis)	(Pseudophoenix_vinifera	((Iriartea_deltoidea	Pelagodoxa_henryana)	(Prestoea_acuminata	(Oenocarpus_minor	Oenocarpus_bataua))))))	(((Elaeis_guineensis	Elaeis_oleifera)	(((Bactris_major	(Orania_palindan	(Sclerosperma_profizianum	Podococcus_barteri)))	(Attalea_speciosa	(Chamaedorea_seifrizii	Roystonea_regia)))	((Phoenix_dactylifera	Sabal_domingensis)	Serenoa_repens)))	(Reinhardtia_simplex	(Reinhardtia_paiewonskiana	Reinhardtia_latisecta))))	Nypa_fruticans);
((Serenoa_repens	(Reinhardtia_simplex	(Reinhardtia_paiewonskiana	(((Elaeis_guineensis	Elaeis_oleifera)	(Bactris_major	(((Chamaedorea_seifrizii	Roystonea_regia)	((Burretiokentia_grandiflora	((((Veitchia_spiralis	Dictyosperma_album)	(Kentiopsis_piersoniorum	Hydriastele_microspadix))	Manicaria_saccifera)	((Iriartea_deltoidea	Pelagodoxa_henryana)	(Geonoma_undata	(Heterospathe_cagayanensis	(Pseudophoenix_vinifera	((Oenocarpus_bataua	Oenocarpus_minor)	Prestoea_acuminata)))))))	((Phoenix_dactylifera	Sabal_domingensis)	(Orania_palindan	(Sclerosperma_profizianum	Podococcus_barteri)))))	Attalea_speciosa)))	Reinhardtia_latisecta))))	Nypa_fruticans);
((Serenoa_repens	(Reinhardtia_simplex	(((((((Oenocarpus_bataua	Oenocarpus_minor)	Prestoea_acuminata)	(Burretiokentia_grandiflora	Manicaria_saccifera))	(Geonoma_undata	Heterospathe_cagayanensis))	(Dictyosperma_album	((Iriartea_deltoidea	Pelagodoxa_henryana)	(Veitchia_spiralis	(Hydriastele_microspadix	Kentiopsis_piersoniorum)))))	((((Pseudophoenix_vinifera	(Phoenix_dactylifera	Sabal_domingensis))	(Orania_palindan	(Sclerosperma_profizianum	Podococcus_barteri)))	((Bactris_major	Attalea_speciosa)	(Elaeis_guineensis	Elaeis_oleifera)))	(Chamaedorea_seifrizii	Roystonea_regia)))	(Reinhardtia_latisecta	Reinhardtia_paiewonskiana))))	Nypa_fruticans);
((Serenoa_repens	(Manicaria_saccifera	((((Iriartea_deltoidea	Pelagodoxa_henryana)	((Oenocarpus_bataua	Oenocarpus_minor)	Prestoea_acuminata))	(Burretiokentia_grandiflora	(Geonoma_undata	Heterospathe_cagayanensis)))	((((((Reinhardtia_latisecta	Reinhardtia_paiewonskiana)	Reinhardtia_simplex)	Pseudophoenix_vinifera)	((Attalea_speciosa	((Chamaedorea_seifrizii	Roystonea_regia)	(Orania_palindan	(Sclerosperma_profizianum	(Bactris_major	Podococcus_barteri)))))	(Phoenix_dactylifera	Sabal_domingensis)))	(Elaeis_guineensis	Elaeis_oleifera))	((Dictyosperma_album	Veitchia_spiralis)	(Hydriastele_microspadix	Kentiopsis_piersoniorum))))))	Nypa_fruticans);
((Serenoa_repens	(((Reinhardtia_latisecta	Reinhardtia_paiewonskiana)	Reinhardtia_simplex)	((Pseudophoenix_vinifera	((Roystonea_regia	((Phoenix_dactylifera	Sabal_domingensis)	((Chamaedorea_seifrizii	Orania_palindan)	(Sclerosperma_profizianum	Podococcus_barteri))))	((Dictyosperma_album	((Veitchia_spiralis	Kentiopsis_piersoniorum)	Hydriastele_microspadix))	(Manicaria_saccifera	(((Iriartea_deltoidea	Pelagodoxa_henryana)	((Oenocarpus_bataua	Oenocarpus_minor)	Prestoea_acuminata))	(Heterospathe_cagayanensis	(Burretiokentia_grandiflora	Geonoma_undata)))))))	(Bactris_major	((Elaeis_guineensis	Elaeis_oleifera)	Attalea_speciosa)))))	Nypa_fruticans);
((((Elaeis_guineensis	Elaeis_oleifera)	((((((Orania_palindan	Podococcus_barteri)	(Chamaedorea_seifrizii	Roystonea_regia))	(Sclerosperma_profizianum	Pseudophoenix_vinifera))	(Phoenix_dactylifera	Sabal_domingensis))	((((Iriartea_deltoidea	Pelagodoxa_henryana)	((Oenocarpus_bataua	Oenocarpus_minor)	Prestoea_acuminata))	Geonoma_undata)	(((Burretiokentia_grandiflora	Heterospathe_cagayanensis)	Manicaria_saccifera)	(Dictyosperma_album	((Veitchia_spiralis	Kentiopsis_piersoniorum)	Hydriastele_microspadix)))))	(Bactris_major	Attalea_speciosa)))	(Serenoa_repens	((Reinhardtia_latisecta	Reinhardtia_paiewonskiana)	Reinhardtia_simplex)))	Nypa_fruticans);
(((Reinhardtia_simplex	((Reinhardtia_paiewonskiana	Reinhardtia_latisecta)	(((Elaeis_guineensis	Elaeis_oleifera)	(Bactris_major	Attalea_speciosa))	(((Phoenix_dactylifera	Sabal_domingensis)	(Sclerosperma_profizianum	(Orania_palindan	Podococcus_barteri)))	(((Manicaria_saccifera	(((Burretiokentia_grandiflora	((Kentiopsis_piersoniorum	Hydriastele_microspadix)	(Iriartea_deltoidea	Pelagodoxa_henryana)))	Heterospathe_cagayanensis)	Geonoma_undata))	(Pseudophoenix_vinifera	((Oenocarpus_bataua	Oenocarpus_minor)	Prestoea_acuminata)))	(Dictyosperma_album	((Chamaedorea_seifrizii	Roystonea_regia)	Veitchia_spiralis)))))))	Serenoa_repens)	Nypa_fruticans);
(((Reinhardtia_simplex	((Reinhardtia_paiewonskiana	Reinhardtia_latisecta)	((Elaeis_guineensis	Elaeis_oleifera)	(Bactris_major	(((Roystonea_regia	Chamaedorea_seifrizii)	(((Phoenix_dactylifera	Sabal_domingensis)	(Orania_palindan	(Podococcus_barteri	Sclerosperma_profizianum)))	(((((Kentiopsis_piersoniorum	(Iriartea_deltoidea	Hydriastele_microspadix))	Heterospathe_cagayanensis)	((Geonoma_undata	(Pelagodoxa_henryana	(Pseudophoenix_vinifera	((Oenocarpus_bataua	Oenocarpus_minor)	Prestoea_acuminata))))	Manicaria_saccifera))	Burretiokentia_grandiflora)	(Dictyosperma_album	Veitchia_spiralis))))	Attalea_speciosa)))))	Serenoa_repens)	Nypa_fruticans);
(((Reinhardtia_simplex	(((Pseudophoenix_vinifera	((((((Orania_palindan	(Podococcus_barteri	Sclerosperma_profizianum))	((Roystonea_regia	Chamaedorea_seifrizii)	Bactris_major))	(Phoenix_dactylifera	Sabal_domingensis))	Attalea_speciosa)	(Elaeis_guineensis	Elaeis_oleifera))	(Manicaria_saccifera	((Pelagodoxa_henryana	(((Dictyosperma_album	Veitchia_spiralis)	(Kentiopsis_piersoniorum	(Iriartea_deltoidea	Hydriastele_microspadix)))	Heterospathe_cagayanensis))	(Geonoma_undata	((Oenocarpus_bataua	Oenocarpus_minor)	(Burretiokentia_grandiflora	Prestoea_acuminata)))))))	Reinhardtia_paiewonskiana)	Reinhardtia_latisecta))	Serenoa_repens)	Nypa_fruticans);
(((((((((Phoenix_dactylifera	Sabal_domingensis)	Sclerosperma_profizianum)	(Orania_palindan	(Podococcus_barteri	(Roystonea_regia	Chamaedorea_seifrizii))))	(Dictyosperma_album	((Hydriastele_microspadix	(Veitchia_spiralis	Kentiopsis_piersoniorum))	((Heterospathe_cagayanensis	(Burretiokentia_grandiflora	((Iriartea_deltoidea	Pelagodoxa_henryana)	(Pseudophoenix_vinifera	((Oenocarpus_bataua	Oenocarpus_minor)	Prestoea_acuminata)))))	(Manicaria_saccifera	Geonoma_undata)))))	(Bactris_major	Attalea_speciosa))	(Elaeis_guineensis	Elaeis_oleifera))	((Reinhardtia_paiewonskiana	Reinhardtia_latisecta)	Reinhardtia_simplex))	Serenoa_repens)	Nypa_fruticans);
(((Podococcus_barteri	((Orania_palindan	(((((Manicaria_saccifera	((Heterospathe_cagayanensis	Geonoma_undata)	(((Iriartea_deltoidea	Pelagodoxa_henryana)	(Pseudophoenix_vinifera	((Oenocarpus_bataua	Oenocarpus_minor)	Prestoea_acuminata)))	(Dictyosperma_album	(((Burretiokentia_grandiflora	Hydriastele_microspadix)	Veitchia_spiralis)	Kentiopsis_piersoniorum)))))	Roystonea_regia)	(Chamaedorea_seifrizii	(Attalea_speciosa	(Bactris_major	(Elaeis_guineensis	Elaeis_oleifera)))))	(Phoenix_dactylifera	Sabal_domingensis))	((Reinhardtia_paiewonskiana	Reinhardtia_latisecta)	Reinhardtia_simplex)))	Sclerosperma_profizianum))	Serenoa_repens)	Nypa_fruticans);
(((Reinhardtia_simplex	(((((((Heterospathe_cagayanensis	((Dictyosperma_album	(((Iriartea_deltoidea	Hydriastele_microspadix)	Kentiopsis_piersoniorum)	Veitchia_spiralis))	Burretiokentia_grandiflora))	Manicaria_saccifera)	(Geonoma_undata	(Pelagodoxa_henryana	((Oenocarpus_minor	Oenocarpus_bataua)	Prestoea_acuminata))))	(Elaeis_oleifera	Elaeis_guineensis))	((Attalea_speciosa	((Orania_palindan	Sclerosperma_profizianum)	(Phoenix_dactylifera	Sabal_domingensis)))	((Podococcus_barteri	(Chamaedorea_seifrizii	Bactris_major))	Roystonea_regia)))	Pseudophoenix_vinifera)	(Reinhardtia_paiewonskiana	Reinhardtia_latisecta)))	Serenoa_repens)	Nypa_fruticans);
((((Reinhardtia_latisecta	Reinhardtia_paiewonskiana)	Reinhardtia_simplex)	(((Elaeis_oleifera	Elaeis_guineensis)	((((Dictyosperma_album	((Hydriastele_microspadix	Kentiopsis_piersoniorum)	Veitchia_spiralis))	(Geonoma_undata	(((Oenocarpus_minor	Oenocarpus_bataua)	Prestoea_acuminata)	Heterospathe_cagayanensis)))	(((Serenoa_repens	(Pelagodoxa_henryana	Iriartea_deltoidea))	Burretiokentia_grandiflora)	Manicaria_saccifera))	Pseudophoenix_vinifera))	(((Phoenix_dactylifera	Sabal_domingensis)	Chamaedorea_seifrizii)	(((Sclerosperma_profizianum	(Orania_palindan	Podococcus_barteri))	(Attalea_speciosa	Bactris_major))	Roystonea_regia))))	Nypa_fruticans);
((Manicaria_saccifera	(((Dictyosperma_album	((Hydriastele_microspadix	Kentiopsis_piersoniorum)	Veitchia_spiralis))	(((Pseudophoenix_vinifera	((Pelagodoxa_henryana	Iriartea_deltoidea)	((Oenocarpus_minor	Oenocarpus_bataua)	Prestoea_acuminata)))	((Geonoma_undata	Heterospathe_cagayanensis)	Burretiokentia_grandiflora))	((((Reinhardtia_latisecta	Reinhardtia_paiewonskiana)	Reinhardtia_simplex)	((Attalea_speciosa	Bactris_major)	(Elaeis_oleifera	Elaeis_guineensis)))	((Chamaedorea_seifrizii	Roystonea_regia)	((Phoenix_dactylifera	Sabal_domingensis)	(Sclerosperma_profizianum	(Orania_palindan	Podococcus_barteri)))))))	Serenoa_repens))	Nypa_fruticans);
((((Pseudophoenix_vinifera	(Phoenix_dactylifera	Sabal_domingensis))	(Roystonea_regia	((((((Manicaria_saccifera	Burretiokentia_grandiflora)	Heterospathe_cagayanensis)	Geonoma_undata)	(Dictyosperma_album	(Kentiopsis_piersoniorum	(Veitchia_spiralis	Hydriastele_microspadix))))	((Pelagodoxa_henryana	Iriartea_deltoidea)	((Oenocarpus_minor	Oenocarpus_bataua)	Prestoea_acuminata)))	((Orania_palindan	(Podococcus_barteri	(Chamaedorea_seifrizii	(((Reinhardtia_latisecta	Reinhardtia_paiewonskiana)	Reinhardtia_simplex)	Sclerosperma_profizianum))))	((Attalea_speciosa	Bactris_major)	(Elaeis_oleifera	Elaeis_guineensis))))))	Serenoa_repens)	Nypa_fruticans);
(((((Phoenix_dactylifera	Sabal_domingensis)	(((((Reinhardtia_latisecta	Reinhardtia_paiewonskiana)	Reinhardtia_simplex)	((Attalea_speciosa	Bactris_major)	(Elaeis_oleifera	Elaeis_guineensis)))	(((((Pelagodoxa_henryana	Iriartea_deltoidea)	(Kentiopsis_piersoniorum	(Veitchia_spiralis	Hydriastele_microspadix)))	(Manicaria_saccifera	(((Oenocarpus_minor	Oenocarpus_bataua)	Prestoea_acuminata)	((Burretiokentia_grandiflora	Geonoma_undata)	Heterospathe_cagayanensis))))	Dictyosperma_album)	Roystonea_regia))	(Podococcus_barteri	((Chamaedorea_seifrizii	Orania_palindan)	Sclerosperma_profizianum))))	Pseudophoenix_vinifera)	Serenoa_repens)	Nypa_fruticans);
((((Phoenix_dactylifera	Sabal_domingensis)	((((Attalea_speciosa	(((Reinhardtia_latisecta	Reinhardtia_paiewonskiana)	Reinhardtia_simplex)	((Elaeis_oleifera	Elaeis_guineensis)	Bactris_major)))	((((Dictyosperma_album	(Kentiopsis_piersoniorum	(Veitchia_spiralis	Hydriastele_microspadix)))	(Burretiokentia_grandiflora	Chamaedorea_seifrizii))	(((Pelagodoxa_henryana	Iriartea_deltoidea)	Manicaria_saccifera)	((Oenocarpus_minor	(Oenocarpus_bataua	Prestoea_acuminata))	(Geonoma_undata	Heterospathe_cagayanensis))))	Roystonea_regia))	(Podococcus_barteri	(Orania_palindan	Sclerosperma_profizianum)))	Pseudophoenix_vinifera))	Serenoa_repens)	Nypa_fruticans);
((Podococcus_barteri	((((((Manicaria_saccifera	((Dictyosperma_album	(Kentiopsis_piersoniorum	(Veitchia_spiralis	Hydriastele_microspadix)))	(((Prestoea_acuminata	(Oenocarpus_minor	Oenocarpus_bataua))	(Pelagodoxa_henryana	Iriartea_deltoidea))	((Geonoma_undata	Heterospathe_cagayanensis)	Burretiokentia_grandiflora))))	(Chamaedorea_seifrizii	Roystonea_regia))	(Pseudophoenix_vinifera	(Serenoa_repens	(Phoenix_dactylifera	Sabal_domingensis))))	(Attalea_speciosa	((((Reinhardtia_latisecta	Reinhardtia_paiewonskiana)	Reinhardtia_simplex)	Bactris_major)	(Elaeis_oleifera	Elaeis_guineensis))))	Orania_palindan)	Sclerosperma_profizianum))	Nypa_fruticans);
((Manicaria_saccifera	((((((Pseudophoenix_vinifera	(Sabal_domingensis	Phoenix_dactylifera))	Serenoa_repens)	Pelagodoxa_henryana)	Iriartea_deltoidea)	Geonoma_undata)	((((Reinhardtia_latisecta	Reinhardtia_paiewonskiana)	Reinhardtia_simplex)	((Attalea_speciosa	Bactris_major)	(Elaeis_oleifera	Elaeis_guineensis)))	((Prestoea_acuminata	(Oenocarpus_minor	Oenocarpus_bataua))	((Chamaedorea_seifrizii	Roystonea_regia)	((Dictyosperma_album	(Veitchia_spiralis	((Heterospathe_cagayanensis	(Hydriastele_microspadix	Kentiopsis_piersoniorum))	Burretiokentia_grandiflora)))	(Orania_palindan	(Sclerosperma_profizianum	Podococcus_barteri))))))))	Nypa_fruticans);
((((Sabal_domingensis	Phoenix_dactylifera)	((((Reinhardtia_paiewonskiana	(Reinhardtia_simplex	Reinhardtia_latisecta))	((Attalea_speciosa	Bactris_major)	(Elaeis_oleifera	Elaeis_guineensis)))	(Roystonea_regia	(((((Pelagodoxa_henryana	Iriartea_deltoidea)	Prestoea_acuminata)	(Oenocarpus_minor	Oenocarpus_bataua))	Geonoma_undata)	(Manicaria_saccifera	((Hydriastele_microspadix	((Kentiopsis_piersoniorum	(((Orania_palindan	(Sclerosperma_profizianum	Podococcus_barteri))	Chamaedorea_seifrizii)	(Dictyosperma_album	Veitchia_spiralis)))	Heterospathe_cagayanensis))	Burretiokentia_grandiflora)))))	Pseudophoenix_vinifera))	Serenoa_repens)	Nypa_fruticans);
(((Reinhardtia_simplex	(Reinhardtia_latisecta	Reinhardtia_paiewonskiana))	(((Attalea_speciosa	Bactris_major)	(Elaeis_oleifera	Elaeis_guineensis))	((((Dictyosperma_album	Veitchia_spiralis)	((Geonoma_undata	(((Pelagodoxa_henryana	Iriartea_deltoidea)	(Prestoea_acuminata	(Oenocarpus_minor	Oenocarpus_bataua)))	(Burretiokentia_grandiflora	(Heterospathe_cagayanensis	Manicaria_saccifera))))	(Hydriastele_microspadix	Kentiopsis_piersoniorum)))	Roystonea_regia)	((Sclerosperma_profizianum	(Orania_palindan	Podococcus_barteri))	(Chamaedorea_seifrizii	(Pseudophoenix_vinifera	(Serenoa_repens	(Sabal_domingensis	Phoenix_dactylifera))))))))	Nypa_fruticans);
((((Reinhardtia_paiewonskiana	((Manicaria_saccifera	((Geonoma_undata	(Heterospathe_cagayanensis	(Pseudophoenix_vinifera	(Prestoea_acuminata	(Burretiokentia_grandiflora	(Oenocarpus_minor	Oenocarpus_bataua))))))	(((Pelagodoxa_henryana	Iriartea_deltoidea)	(Kentiopsis_piersoniorum	Hydriastele_microspadix))	((((Attalea_speciosa	((Elaeis_oleifera	Elaeis_guineensis)	Bactris_major))	((Orania_palindan	(Sclerosperma_profizianum	Podococcus_barteri))	(Sabal_domingensis	Phoenix_dactylifera)))	(Chamaedorea_seifrizii	Roystonea_regia))	(Veitchia_spiralis	Dictyosperma_album)))))	Reinhardtia_latisecta))	Reinhardtia_simplex)	Serenoa_repens)	Nypa_fruticans);
(((Reinhardtia_simplex	(((((Chamaedorea_seifrizii	Roystonea_regia)	((Manicaria_saccifera	((Veitchia_spiralis	Dictyosperma_album)	(Hydriastele_microspadix	Kentiopsis_piersoniorum)))	(Geonoma_undata	((Pelagodoxa_henryana	Iriartea_deltoidea)	(Burretiokentia_grandiflora	(Heterospathe_cagayanensis	(Prestoea_acuminata	(Oenocarpus_minor	Oenocarpus_bataua))))))))	((Orania_palindan	(Sclerosperma_profizianum	Podococcus_barteri))	(Pseudophoenix_vinifera	(Sabal_domingensis	Phoenix_dactylifera))))	(Attalea_speciosa	((Elaeis_oleifera	Elaeis_guineensis)	Bactris_major)))	(Reinhardtia_latisecta	Reinhardtia_paiewonskiana)))	Serenoa_repens)	Nypa_fruticans);
(((Manicaria_saccifera	((((Pelagodoxa_henryana	(Prestoea_acuminata	(Oenocarpus_minor	Oenocarpus_bataua)))	((Dictyosperma_album	((Bactris_major	Attalea_speciosa)	(((Chamaedorea_seifrizii	Roystonea_regia)	(Orania_palindan	(Sclerosperma_profizianum	Podococcus_barteri)))	(Sabal_domingensis	Phoenix_dactylifera))))	(Pseudophoenix_vinifera	(((Reinhardtia_paiewonskiana	Reinhardtia_latisecta)	Reinhardtia_simplex)	(Elaeis_oleifera	Elaeis_guineensis)))))	(((Veitchia_spiralis	Hydriastele_microspadix)	Kentiopsis_piersoniorum)	Iriartea_deltoidea))	((Burretiokentia_grandiflora	Geonoma_undata)	Heterospathe_cagayanensis)))	Serenoa_repens)	Nypa_fruticans);
((((Reinhardtia_paiewonskiana	(Reinhardtia_latisecta	Reinhardtia_simplex))	((((((Manicaria_saccifera	Heterospathe_cagayanensis)	Burretiokentia_grandiflora)	((Dictyosperma_album	Veitchia_spiralis)	((Iriartea_deltoidea	Hydriastele_microspadix)	Kentiopsis_piersoniorum)))	((Pelagodoxa_henryana	(Prestoea_acuminata	(Oenocarpus_minor	Oenocarpus_bataua)))	Geonoma_undata))	((Pseudophoenix_vinifera	Attalea_speciosa)	(((Bactris_major	(Chamaedorea_seifrizii	Roystonea_regia))	(Orania_palindan	(Sclerosperma_profizianum	Podococcus_barteri)))	(Sabal_domingensis	Phoenix_dactylifera))))	(Elaeis_oleifera	Elaeis_guineensis)))	Serenoa_repens)	Nypa_fruticans);
(((Reinhardtia_simplex	((((((Heterospathe_cagayanensis	Geonoma_undata)	Manicaria_saccifera)	(((Burretiokentia_grandiflora	((Hydriastele_microspadix	Kentiopsis_piersoniorum)	(Dictyosperma_album	Veitchia_spiralis)))	(Iriartea_deltoidea	Pelagodoxa_henryana))	(Prestoea_acuminata	(Oenocarpus_minor	Oenocarpus_bataua))))	((Attalea_speciosa	Bactris_major)	(Roystonea_regia	(((Chamaedorea_seifrizii	Orania_palindan)	(Sclerosperma_profizianum	Podococcus_barteri))	(Pseudophoenix_vinifera	(Sabal_domingensis	Phoenix_dactylifera))))))	(Elaeis_oleifera	Elaeis_guineensis))	(Reinhardtia_latisecta	Reinhardtia_paiewonskiana)))	Serenoa_repens)	Nypa_fruticans);
(((Manicaria_saccifera	(((Pseudophoenix_vinifera	((Prestoea_acuminata	(Oenocarpus_minor	Oenocarpus_bataua))	Pelagodoxa_henryana))	(((((Roystonea_regia	Chamaedorea_seifrizii)	(Podococcus_barteri	Bactris_major))	((Burretiokentia_grandiflora	((Sclerosperma_profizianum	Attalea_speciosa)	(Dictyosperma_album	Orania_palindan)))	(Sabal_domingensis	Phoenix_dactylifera)))	((Elaeis_oleifera	Elaeis_guineensis)	((Reinhardtia_latisecta	Reinhardtia_paiewonskiana)	Reinhardtia_simplex)))	(Iriartea_deltoidea	(Veitchia_spiralis	(Kentiopsis_piersoniorum	Hydriastele_microspadix)))))	(Geonoma_undata	Heterospathe_cagayanensis)))	Serenoa_repens)	Nypa_fruticans);
((((Reinhardtia_latisecta	Reinhardtia_paiewonskiana)	(Reinhardtia_simplex	((((Dictyosperma_album	((((Geonoma_undata	((Heterospathe_cagayanensis	Prestoea_acuminata)	(Oenocarpus_minor	Oenocarpus_bataua)))	Burretiokentia_grandiflora)	Manicaria_saccifera)	((Pelagodoxa_henryana	Iriartea_deltoidea)	(Veitchia_spiralis	(Kentiopsis_piersoniorum	Hydriastele_microspadix)))))	Pseudophoenix_vinifera)	(Elaeis_oleifera	Elaeis_guineensis))	((Roystonea_regia	Chamaedorea_seifrizii)	(((Podococcus_barteri	Bactris_major)	(Sclerosperma_profizianum	Orania_palindan))	(Attalea_speciosa	(Sabal_domingensis	Phoenix_dactylifera)))))))	Serenoa_repens)	Nypa_fruticans);
((Serenoa_repens	(Reinhardtia_simplex	((Reinhardtia_latisecta	Reinhardtia_paiewonskiana)	((((Podococcus_barteri	Orania_palindan)	Sclerosperma_profizianum)	((Pseudophoenix_vinifera	(Sabal_domingensis	Phoenix_dactylifera))	(((((Pelagodoxa_henryana	(Prestoea_acuminata	(Oenocarpus_minor	Oenocarpus_bataua)))	Manicaria_saccifera)	(Burretiokentia_grandiflora	Geonoma_undata))	(((Iriartea_deltoidea	(Veitchia_spiralis	(Kentiopsis_piersoniorum	Hydriastele_microspadix)))	Heterospathe_cagayanensis)	Dictyosperma_album))	(Roystonea_regia	Chamaedorea_seifrizii))))	(((Elaeis_oleifera	Elaeis_guineensis)	Bactris_major)	Attalea_speciosa)))))	Nypa_fruticans);
((Serenoa_repens	((Sabal_domingensis	Phoenix_dactylifera)	((((Sclerosperma_profizianum	Elaeis_guineensis)	Attalea_speciosa)	((Elaeis_oleifera	(Podococcus_barteri	Bactris_major))	(((Reinhardtia_latisecta	Reinhardtia_paiewonskiana)	Reinhardtia_simplex)	(Pseudophoenix_vinifera	Orania_palindan))))	((Chamaedorea_seifrizii	Roystonea_regia)	(Dictyosperma_album	(((Heterospathe_cagayanensis	(Burretiokentia_grandiflora	Geonoma_undata))	Iriartea_deltoidea)	(((Pelagodoxa_henryana	(Prestoea_acuminata	(Oenocarpus_minor	Oenocarpus_bataua)))	Manicaria_saccifera)	(Veitchia_spiralis	(Kentiopsis_piersoniorum	Hydriastele_microspadix)))))))))	Nypa_fruticans);
(((Dictyosperma_album	(Veitchia_spiralis	((Serenoa_repens	Kentiopsis_piersoniorum)	Hydriastele_microspadix)))	(((((Burretiokentia_grandiflora	(Heterospathe_cagayanensis	(Prestoea_acuminata	(Oenocarpus_minor	Oenocarpus_bataua))))	Geonoma_undata)	(((((Elaeis_oleifera	Elaeis_guineensis)	(Attalea_speciosa	Bactris_major))	((Reinhardtia_latisecta	Reinhardtia_paiewonskiana)	Reinhardtia_simplex))	((Pseudophoenix_vinifera	(Sabal_domingensis	Phoenix_dactylifera))	((Chamaedorea_seifrizii	Roystonea_regia)	(Orania_palindan	(Sclerosperma_profizianum	Podococcus_barteri)))))	Iriartea_deltoidea))	Manicaria_saccifera)	Pelagodoxa_henryana))	Nypa_fruticans);
((Serenoa_repens	(Manicaria_saccifera	(((((((Burretiokentia_grandiflora	(Pelagodoxa_henryana	(Chamaedorea_seifrizii	Iriartea_deltoidea)))	Hydriastele_microspadix)	Veitchia_spiralis)	Kentiopsis_piersoniorum)	Dictyosperma_album)	(((((Reinhardtia_simplex	(Reinhardtia_latisecta	Reinhardtia_paiewonskiana))	((Elaeis_oleifera	Elaeis_guineensis)	(Bactris_major	Attalea_speciosa)))	(Sclerosperma_profizianum	(Orania_palindan	Podococcus_barteri)))	((Sabal_domingensis	Phoenix_dactylifera)	Pseudophoenix_vinifera))	Roystonea_regia))	((Heterospathe_cagayanensis	Geonoma_undata)	(Prestoea_acuminata	(Oenocarpus_minor	Oenocarpus_bataua))))))	Nypa_fruticans);
((Reinhardtia_paiewonskiana	(Reinhardtia_latisecta	((Serenoa_repens	Reinhardtia_simplex)	(Chamaedorea_seifrizii	(((Roystonea_regia	(((Veitchia_spiralis	(Hydriastele_microspadix	Kentiopsis_piersoniorum))	Dictyosperma_album)	((Burretiokentia_grandiflora	(Prestoea_acuminata	(Oenocarpus_minor	Oenocarpus_bataua)))	(((Heterospathe_cagayanensis	(Pelagodoxa_henryana	Geonoma_undata))	Iriartea_deltoidea)	Manicaria_saccifera))))	(((Elaeis_oleifera	Elaeis_guineensis)	(Bactris_major	Attalea_speciosa))	(Sclerosperma_profizianum	(Orania_palindan	Podococcus_barteri))))	(Phoenix_dactylifera	(Pseudophoenix_vinifera	Sabal_domingensis)))))))	Nypa_fruticans);
(((Manicaria_saccifera	(((((((Phoenix_dactylifera	Sabal_domingensis)	(((Elaeis_oleifera	Elaeis_guineensis)	(Bactris_major	Attalea_speciosa))	(Sclerosperma_profizianum	(Orania_palindan	Podococcus_barteri))))	(Chamaedorea_seifrizii	Roystonea_regia))	(Pseudophoenix_vinifera	((Reinhardtia_paiewonskiana	Reinhardtia_latisecta)	Reinhardtia_simplex)))	((Iriartea_deltoidea	Pelagodoxa_henryana)	(Prestoea_acuminata	(Oenocarpus_minor	Oenocarpus_bataua))))	Geonoma_undata)	((((Heterospathe_cagayanensis	Hydriastele_microspadix)	Kentiopsis_piersoniorum)	(Burretiokentia_grandiflora	Veitchia_spiralis))	Dictyosperma_album)))	Serenoa_repens)	Nypa_fruticans);
(((Reinhardtia_simplex	(((Pseudophoenix_vinifera	Attalea_speciosa)	((((Bactris_major	(Chamaedorea_seifrizii	Roystonea_regia))	(Sclerosperma_profizianum	(Orania_palindan	Podococcus_barteri)))	((((Kentiopsis_piersoniorum	(Hydriastele_microspadix	Veitchia_spiralis))	Dictyosperma_album)	Manicaria_saccifera)	(((Iriartea_deltoidea	Pelagodoxa_henryana)	(Prestoea_acuminata	(Oenocarpus_minor	Oenocarpus_bataua)))	(Heterospathe_cagayanensis	(Burretiokentia_grandiflora	Geonoma_undata)))))	((Elaeis_oleifera	Elaeis_guineensis)	(Phoenix_dactylifera	Sabal_domingensis))))	(Reinhardtia_paiewonskiana	Reinhardtia_latisecta)))	Serenoa_repens)	Nypa_fruticans);
(((Reinhardtia_simplex	((Reinhardtia_paiewonskiana	(((Bactris_major	Attalea_speciosa)	((((((Prestoea_acuminata	(Oenocarpus_minor	Oenocarpus_bataua))	((Iriartea_deltoidea	Pelagodoxa_henryana)	((Burretiokentia_grandiflora	Geonoma_undata)	Heterospathe_cagayanensis)))	(((Kentiopsis_piersoniorum	(Hydriastele_microspadix	Veitchia_spiralis))	Dictyosperma_album)	Manicaria_saccifera))	(Chamaedorea_seifrizii	Roystonea_regia))	((Pseudophoenix_vinifera	Sclerosperma_profizianum)	(Orania_palindan	Podococcus_barteri)))	(Phoenix_dactylifera	Sabal_domingensis)))	(Elaeis_oleifera	Elaeis_guineensis)))	Reinhardtia_latisecta))	Serenoa_repens)	Nypa_fruticans);
(((Manicaria_saccifera	((((((Elaeis_oleifera	Elaeis_guineensis)	(Reinhardtia_simplex	(Reinhardtia_paiewonskiana	Reinhardtia_latisecta)))	(((Phoenix_dactylifera	Sabal_domingensis)	(Orania_palindan	((Chamaedorea_seifrizii	Roystonea_regia)	(Podococcus_barteri	Bactris_major))))	(Attalea_speciosa	(Pseudophoenix_vinifera	Sclerosperma_profizianum))))	((Oenocarpus_minor	Oenocarpus_bataua)	((Iriartea_deltoidea	Pelagodoxa_henryana)	Prestoea_acuminata)))	(Heterospathe_cagayanensis	(Burretiokentia_grandiflora	((Kentiopsis_piersoniorum	(Hydriastele_microspadix	Veitchia_spiralis))	Dictyosperma_album))))	Geonoma_undata))	Serenoa_repens)	Nypa_fruticans);
((((Phoenix_dactylifera	Sabal_domingensis)	((Chamaedorea_seifrizii	Roystonea_regia)	((((Burretiokentia_grandiflora	(((((Prestoea_acuminata	(Oenocarpus_minor	Oenocarpus_bataua))	(Pseudophoenix_vinifera	Pelagodoxa_henryana))	Geonoma_undata)	((Iriartea_deltoidea	Kentiopsis_piersoniorum)	(Hydriastele_microspadix	Veitchia_spiralis)))	Manicaria_saccifera))	Dictyosperma_album)	Heterospathe_cagayanensis)	(((Elaeis_oleifera	Elaeis_guineensis)	(((Reinhardtia_simplex	(Reinhardtia_paiewonskiana	Reinhardtia_latisecta))	Bactris_major)	Attalea_speciosa))	((Podococcus_barteri	Sclerosperma_profizianum)	Orania_palindan)))))	Serenoa_repens)	Nypa_fruticans);
(((Reinhardtia_simplex	((Reinhardtia_paiewonskiana	Reinhardtia_latisecta)	((Elaeis_oleifera	Elaeis_guineensis)	((((((Veitchia_spiralis	Dictyosperma_album)	((Podococcus_barteri	Sclerosperma_profizianum)	Orania_palindan))	Attalea_speciosa)	((Chamaedorea_seifrizii	Roystonea_regia)	Bactris_major))	((Phoenix_dactylifera	Sabal_domingensis)	Pseudophoenix_vinifera))	((Manicaria_saccifera	(((Heterospathe_cagayanensis	(Prestoea_acuminata	(Oenocarpus_minor	Oenocarpus_bataua)))	(Iriartea_deltoidea	Pelagodoxa_henryana))	Geonoma_undata))	(Hydriastele_microspadix	(Burretiokentia_grandiflora	Kentiopsis_piersoniorum)))))))	Serenoa_repens)	Nypa_fruticans);
((((Phoenix_dactylifera	Sabal_domingensis)	(Pseudophoenix_vinifera	(((Chamaedorea_seifrizii	Roystonea_regia)	(((((((Hydriastele_microspadix	(Kentiopsis_piersoniorum	Iriartea_deltoidea))	Veitchia_spiralis)	Dictyosperma_album)	Heterospathe_cagayanensis)	Burretiokentia_grandiflora)	(Geonoma_undata	(Pelagodoxa_henryana	(Prestoea_acuminata	(Oenocarpus_minor	Oenocarpus_bataua)))))	Manicaria_saccifera))	(((Attalea_speciosa	(Bactris_major	((Podococcus_barteri	Sclerosperma_profizianum)	Orania_palindan)))	(Elaeis_oleifera	Elaeis_guineensis))	((Reinhardtia_latisecta	Reinhardtia_paiewonskiana)	Reinhardtia_simplex)))))	Serenoa_repens)	Nypa_fruticans);
((Reinhardtia_simplex	(((((Elaeis_oleifera	Elaeis_guineensis)	(Bactris_major	(((Podococcus_barteri	Sclerosperma_profizianum)	Orania_palindan)	(Phoenix_dactylifera	Sabal_domingensis))))	((Pseudophoenix_vinifera	Attalea_speciosa)	((Chamaedorea_seifrizii	Roystonea_regia)	((((((Hydriastele_microspadix	Kentiopsis_piersoniorum)	Veitchia_spiralis)	Dictyosperma_album)	Heterospathe_cagayanensis)	Burretiokentia_grandiflora)	((((Pelagodoxa_henryana	Iriartea_deltoidea)	Geonoma_undata)	(Prestoea_acuminata	(Oenocarpus_minor	Oenocarpus_bataua)))	Manicaria_saccifera)))))	(Reinhardtia_latisecta	Reinhardtia_paiewonskiana))	Serenoa_repens))	Nypa_fruticans);
((Serenoa_repens	(Manicaria_saccifera	(((((Iriartea_deltoidea	(Veitchia_spiralis	(Hydriastele_microspadix	Kentiopsis_piersoniorum)))	Heterospathe_cagayanensis)	Geonoma_undata)	(Burretiokentia_grandiflora	(((Dictyosperma_album	((Sabal_domingensis	Phoenix_dactylifera)	(((Chamaedorea_seifrizii	Podococcus_barteri)	Sclerosperma_profizianum)	Orania_palindan)))	Roystonea_regia)	(((Elaeis_oleifera	Elaeis_guineensis)	(Bactris_major	Attalea_speciosa))	(Reinhardtia_simplex	(Reinhardtia_paiewonskiana	Reinhardtia_latisecta))))))	(Pseudophoenix_vinifera	(Pelagodoxa_henryana	((Oenocarpus_minor	Oenocarpus_bataua)	Prestoea_acuminata))))))	Nypa_fruticans);
((Serenoa_repens	(Kentiopsis_piersoniorum	(((((((Burretiokentia_grandiflora	((Iriartea_deltoidea	Pelagodoxa_henryana)	Geonoma_undata))	Heterospathe_cagayanensis)	((Oenocarpus_minor	Oenocarpus_bataua)	Prestoea_acuminata))	Manicaria_saccifera)	((((Pseudophoenix_vinifera	(Sabal_domingensis	Phoenix_dactylifera))	((Bactris_major	Podococcus_barteri)	(Chamaedorea_seifrizii	Roystonea_regia)))	(((Sclerosperma_profizianum	Attalea_speciosa)	((Reinhardtia_latisecta	(Reinhardtia_simplex	Reinhardtia_paiewonskiana))	(Elaeis_oleifera	Elaeis_guineensis)))	Orania_palindan))	Dictyosperma_album))	Veitchia_spiralis)	Hydriastele_microspadix)))	Nypa_fruticans);
(((Reinhardtia_simplex	(Reinhardtia_paiewonskiana	Reinhardtia_latisecta))	(Attalea_speciosa	(((Elaeis_oleifera	Elaeis_guineensis)	Bactris_major)	(((Sclerosperma_profizianum	Orania_palindan)	Podococcus_barteri)	(((Chamaedorea_seifrizii	Roystonea_regia)	(Pseudophoenix_vinifera	(Serenoa_repens	(Sabal_domingensis	Phoenix_dactylifera))))	((Manicaria_saccifera	(((Burretiokentia_grandiflora	Geonoma_undata)	Heterospathe_cagayanensis)	(((Oenocarpus_minor	Oenocarpus_bataua)	Prestoea_acuminata)	(Iriartea_deltoidea	Pelagodoxa_henryana))))	(Dictyosperma_album	(Veitchia_spiralis	(Hydriastele_microspadix	Kentiopsis_piersoniorum)))))))))	Nypa_fruticans);
((Serenoa_repens	((Sabal_domingensis	Phoenix_dactylifera)	(((Orania_palindan	Podococcus_barteri)	(Sclerosperma_profizianum	Pseudophoenix_vinifera))	(((Reinhardtia_simplex	(Reinhardtia_paiewonskiana	Reinhardtia_latisecta))	((Attalea_speciosa	Bactris_major)	(Elaeis_oleifera	Elaeis_guineensis)))	((Chamaedorea_seifrizii	Roystonea_regia)	((Heterospathe_cagayanensis	Manicaria_saccifera)	((Geonoma_undata	Dictyosperma_album)	((((Oenocarpus_minor	Oenocarpus_bataua)	Prestoea_acuminata)	Pelagodoxa_henryana)	(Burretiokentia_grandiflora	(Veitchia_spiralis	((Iriartea_deltoidea	Hydriastele_microspadix)	Kentiopsis_piersoniorum)))))))))))	Nypa_fruticans);
((Serenoa_repens	((Reinhardtia_simplex	(Reinhardtia_paiewonskiana	Reinhardtia_latisecta))	(((Elaeis_oleifera	Elaeis_guineensis)	((Geonoma_undata	Manicaria_saccifera)	((((Oenocarpus_minor	Oenocarpus_bataua)	Prestoea_acuminata)	Pelagodoxa_henryana)	((Heterospathe_cagayanensis	(((Veitchia_spiralis	Hydriastele_microspadix)	Kentiopsis_piersoniorum)	Iriartea_deltoidea))	Burretiokentia_grandiflora))))	((Pseudophoenix_vinifera	(Sabal_domingensis	Phoenix_dactylifera))	(((Attalea_speciosa	Bactris_major)	(Chamaedorea_seifrizii	Roystonea_regia))	(Dictyosperma_album	(Orania_palindan	(Sclerosperma_profizianum	Podococcus_barteri))))))))	Nypa_fruticans);
((Serenoa_repens	(Manicaria_saccifera	((Geonoma_undata	(((Oenocarpus_minor	Oenocarpus_bataua)	Prestoea_acuminata)	Pelagodoxa_henryana))	(((Heterospathe_cagayanensis	(Dictyosperma_album	(Veitchia_spiralis	((Iriartea_deltoidea	Hydriastele_microspadix)	Kentiopsis_piersoniorum))))	Burretiokentia_grandiflora)	(((Reinhardtia_simplex	(Reinhardtia_paiewonskiana	Reinhardtia_latisecta))	((Attalea_speciosa	Bactris_major)	(Elaeis_oleifera	Elaeis_guineensis)))	((Pseudophoenix_vinifera	(Sabal_domingensis	Phoenix_dactylifera))	(Roystonea_regia	(Chamaedorea_seifrizii	(Orania_palindan	(Sclerosperma_profizianum	Podococcus_barteri))))))))))	Nypa_fruticans);
((Serenoa_repens	((Pseudophoenix_vinifera	(Reinhardtia_simplex	(Reinhardtia_paiewonskiana	Reinhardtia_latisecta)))	(((((Sabal_domingensis	Phoenix_dactylifera)	(Roystonea_regia	(Sclerosperma_profizianum	(Podococcus_barteri	(Chamaedorea_seifrizii	Orania_palindan)))))	(Attalea_speciosa	Bactris_major))	(Elaeis_oleifera	Elaeis_guineensis))	((((((Heterospathe_cagayanensis	((Hydriastele_microspadix	Kentiopsis_piersoniorum)	(Dictyosperma_album	Veitchia_spiralis)))	Burretiokentia_grandiflora)	Iriartea_deltoidea)	Manicaria_saccifera)	Geonoma_undata)	(((Oenocarpus_minor	Oenocarpus_bataua)	Prestoea_acuminata)	Pelagodoxa_henryana)))))	Nypa_fruticans);
((((((Sclerosperma_profizianum	Podococcus_barteri)	((((Orania_palindan	(Pseudophoenix_vinifera	Sabal_domingensis))	(((((Hydriastele_microspadix	Kentiopsis_piersoniorum)	Veitchia_spiralis)	Dictyosperma_album)	(((((Geonoma_undata	Heterospathe_cagayanensis)	Burretiokentia_grandiflora)	(Iriartea_deltoidea	Pelagodoxa_henryana))	((Oenocarpus_minor	Oenocarpus_bataua)	Prestoea_acuminata))	Manicaria_saccifera))	(Chamaedorea_seifrizii	Roystonea_regia)))	(Attalea_speciosa	(Bactris_major	(Elaeis_oleifera	Elaeis_guineensis))))	Phoenix_dactylifera))	Reinhardtia_simplex)	Serenoa_repens)	(Reinhardtia_paiewonskiana	Reinhardtia_latisecta))	Nypa_fruticans);
((Serenoa_repens	(Reinhardtia_simplex	((Reinhardtia_paiewonskiana	Reinhardtia_latisecta)	((((Bactris_major	Podococcus_barteri)	((((Elaeis_oleifera	Elaeis_guineensis)	((Roystonea_regia	(((((Burretiokentia_grandiflora	(((Hydriastele_microspadix	Kentiopsis_piersoniorum)	Veitchia_spiralis)	(Iriartea_deltoidea	Pelagodoxa_henryana)))	Heterospathe_cagayanensis)	(Manicaria_saccifera	Geonoma_undata))	((Oenocarpus_minor	Oenocarpus_bataua)	Prestoea_acuminata))	Dictyosperma_album))	Attalea_speciosa))	Orania_palindan)	((Pseudophoenix_vinifera	Sabal_domingensis)	Phoenix_dactylifera)))	Chamaedorea_seifrizii)	Sclerosperma_profizianum))))	Nypa_fruticans);
((Reinhardtia_simplex	((Reinhardtia_paiewonskiana	Reinhardtia_latisecta)	(((((Chamaedorea_seifrizii	Roystonea_regia)	((Bactris_major	(Elaeis_oleifera	Elaeis_guineensis))	Attalea_speciosa))	((((Iriartea_deltoidea	Pelagodoxa_henryana)	Manicaria_saccifera)	(((Kentiopsis_piersoniorum	(Dictyosperma_album	Veitchia_spiralis))	Hydriastele_microspadix)	(((Burretiokentia_grandiflora	((Oenocarpus_minor	Oenocarpus_bataua)	Prestoea_acuminata))	Heterospathe_cagayanensis)	Geonoma_undata)))	Sabal_domingensis))	(Pseudophoenix_vinifera	Orania_palindan))	((Serenoa_repens	Phoenix_dactylifera)	(Podococcus_barteri	Sclerosperma_profizianum)))))	Nypa_fruticans);
((Serenoa_repens	(Reinhardtia_simplex	(((Elaeis_guineensis	Elaeis_oleifera)	(Bactris_major	((((Sabal_domingensis	Phoenix_dactylifera)	((Sclerosperma_profizianum	Orania_palindan)	Podococcus_barteri))	((Chamaedorea_seifrizii	Roystonea_regia)	(Dictyosperma_album	((((Oenocarpus_bataua	Oenocarpus_minor)	Prestoea_acuminata)	(Pseudophoenix_vinifera	((Pelagodoxa_henryana	Iriartea_deltoidea)	(Veitchia_spiralis	(Burretiokentia_grandiflora	(Heterospathe_cagayanensis	(Hydriastele_microspadix	Kentiopsis_piersoniorum)))))))	(Geonoma_undata	Manicaria_saccifera)))))	Attalea_speciosa)))	(Reinhardtia_paiewonskiana	Reinhardtia_latisecta))))	Nypa_fruticans);
((Serenoa_repens	((Sabal_domingensis	Phoenix_dactylifera)	((((((Reinhardtia_paiewonskiana	Reinhardtia_latisecta)	Reinhardtia_simplex)	(Attalea_speciosa	(Bactris_major	(Elaeis_guineensis	Elaeis_oleifera))))	((Sclerosperma_profizianum	Orania_palindan)	Podococcus_barteri))	(Roystonea_regia	((((Pelagodoxa_henryana	(Prestoea_acuminata	(Oenocarpus_bataua	Oenocarpus_minor)))	(((Burretiokentia_grandiflora	((Veitchia_spiralis	(Iriartea_deltoidea	Hydriastele_microspadix))	Kentiopsis_piersoniorum))	Heterospathe_cagayanensis)	(Chamaedorea_seifrizii	Geonoma_undata)))	Manicaria_saccifera)	Dictyosperma_album)))	Pseudophoenix_vinifera)))	Nypa_fruticans);
(((Manicaria_saccifera	((Dictyosperma_album	((((Veitchia_spiralis	(Hydriastele_microspadix	Kentiopsis_piersoniorum))	Iriartea_deltoidea)	Heterospathe_cagayanensis)	Burretiokentia_grandiflora))	(Geonoma_undata	(Pelagodoxa_henryana	(Prestoea_acuminata	(Oenocarpus_bataua	Oenocarpus_minor))))))	((((Elaeis_guineensis	Elaeis_oleifera)	Serenoa_repens)	(Pseudophoenix_vinifera	((Reinhardtia_paiewonskiana	Reinhardtia_latisecta)	Reinhardtia_simplex)))	(((Sabal_domingensis	Phoenix_dactylifera)	(Attalea_speciosa	((Sclerosperma_profizianum	Orania_palindan)	Podococcus_barteri)))	(Bactris_major	(Chamaedorea_seifrizii	Roystonea_regia)))))	Nypa_fruticans);
(((Serenoa_repens	(Sabal_domingensis	Phoenix_dactylifera))	(((((Heterospathe_cagayanensis	((Geonoma_undata	((Iriartea_deltoidea	Pelagodoxa_henryana)	(Prestoea_acuminata	(Oenocarpus_bataua	Oenocarpus_minor))))	(((Dictyosperma_album	((Hydriastele_microspadix	Veitchia_spiralis)	Kentiopsis_piersoniorum))	Burretiokentia_grandiflora)	Manicaria_saccifera)))	(Podococcus_barteri	(Chamaedorea_seifrizii	Roystonea_regia)))	(Pseudophoenix_vinifera	(Orania_palindan	((Reinhardtia_simplex	Reinhardtia_latisecta)	Reinhardtia_paiewonskiana))))	(Bactris_major	(Attalea_speciosa	(Elaeis_guineensis	Elaeis_oleifera))))	Sclerosperma_profizianum))	Nypa_fruticans);
((Serenoa_repens	(Reinhardtia_simplex	(Reinhardtia_latisecta	(Reinhardtia_paiewonskiana	((((Sclerosperma_profizianum	(Orania_palindan	Podococcus_barteri))	Attalea_speciosa)	(Bactris_major	(Chamaedorea_seifrizii	Roystonea_regia)))	(((Manicaria_saccifera	(Burretiokentia_grandiflora	(Heterospathe_cagayanensis	(Dictyosperma_album	((Hydriastele_microspadix	Veitchia_spiralis)	Kentiopsis_piersoniorum)))))	(Geonoma_undata	((Iriartea_deltoidea	Pelagodoxa_henryana)	(Prestoea_acuminata	(Oenocarpus_bataua	Oenocarpus_minor)))))	((Pseudophoenix_vinifera	(Sabal_domingensis	Phoenix_dactylifera))	(Elaeis_guineensis	Elaeis_oleifera))))))))	Nypa_fruticans);
((Serenoa_repens	(Reinhardtia_simplex	((((Attalea_speciosa	((Elaeis_guineensis	Elaeis_oleifera)	Bactris_major))	(((((Manicaria_saccifera	(Burretiokentia_grandiflora	(Dictyosperma_album	(Veitchia_spiralis	(Kentiopsis_piersoniorum	Hydriastele_microspadix)))))	(((Iriartea_deltoidea	Pelagodoxa_henryana)	(Heterospathe_cagayanensis	Geonoma_undata))	(Prestoea_acuminata	(Oenocarpus_bataua	Oenocarpus_minor))))	(Chamaedorea_seifrizii	Roystonea_regia))	((Sabal_domingensis	Phoenix_dactylifera)	Pseudophoenix_vinifera))	(Sclerosperma_profizianum	(Orania_palindan	Podococcus_barteri))))	Reinhardtia_latisecta)	Reinhardtia_paiewonskiana)))	Nypa_fruticans);
((Serenoa_repens	(Reinhardtia_simplex	((((Geonoma_undata	Manicaria_saccifera)	((Oenocarpus_bataua	(Oenocarpus_minor	Prestoea_acuminata))	((Iriartea_deltoidea	Pelagodoxa_henryana)	(((Hydriastele_microspadix	(Heterospathe_cagayanensis	Burretiokentia_grandiflora))	Kentiopsis_piersoniorum)	Veitchia_spiralis))))	((Dictyosperma_album	((Sclerosperma_profizianum	(Chamaedorea_seifrizii	Orania_palindan))	Podococcus_barteri))	((Attalea_speciosa	((Elaeis_guineensis	Elaeis_oleifera)	Bactris_major))	(Roystonea_regia	((Sabal_domingensis	Phoenix_dactylifera)	Pseudophoenix_vinifera)))))	(Reinhardtia_latisecta	Reinhardtia_paiewonskiana))))	Nypa_fruticans);
((Serenoa_repens	(Reinhardtia_simplex	(((Pseudophoenix_vinifera	(((Oenocarpus_bataua	Oenocarpus_minor)	Prestoea_acuminata)	Pelagodoxa_henryana))	(((((((Burretiokentia_grandiflora	Veitchia_spiralis)	(Kentiopsis_piersoniorum	Hydriastele_microspadix))	Iriartea_deltoidea)	(((Dictyosperma_album	(Sclerosperma_profizianum	(Orania_palindan	Podococcus_barteri)))	((Sabal_domingensis	Phoenix_dactylifera)	(Attalea_speciosa	((Elaeis_guineensis	Elaeis_oleifera)	Bactris_major))))	(Chamaedorea_seifrizii	Roystonea_regia)))	Manicaria_saccifera)	Heterospathe_cagayanensis)	Geonoma_undata))	(Reinhardtia_latisecta	Reinhardtia_paiewonskiana))))	Nypa_fruticans);
((((((Elaeis_guineensis	Elaeis_oleifera)	((Sclerosperma_profizianum	(Orania_palindan	Podococcus_barteri))	(Bactris_major	((Sabal_domingensis	Phoenix_dactylifera)	((Attalea_speciosa	Pseudophoenix_vinifera)	((Chamaedorea_seifrizii	Roystonea_regia)	((((Manicaria_saccifera	(((Iriartea_deltoidea	Pelagodoxa_henryana)	(((Oenocarpus_bataua	Oenocarpus_minor)	Prestoea_acuminata)	Geonoma_undata))	(Kentiopsis_piersoniorum	(Heterospathe_cagayanensis	Hydriastele_microspadix))))	Dictyosperma_album)	Veitchia_spiralis)	Burretiokentia_grandiflora)))))))	(Reinhardtia_latisecta	Reinhardtia_paiewonskiana))	Serenoa_repens)	Reinhardtia_simplex)	Nypa_fruticans);
(((Manicaria_saccifera	((Geonoma_undata	((Oenocarpus_bataua	Oenocarpus_minor)	((Iriartea_deltoidea	Pelagodoxa_henryana)	Prestoea_acuminata)))	(((Chamaedorea_seifrizii	Roystonea_regia)	(((Pseudophoenix_vinifera	(Sabal_domingensis	Phoenix_dactylifera))	(Sclerosperma_profizianum	(Orania_palindan	Podococcus_barteri)))	(((Reinhardtia_latisecta	Reinhardtia_paiewonskiana)	Reinhardtia_simplex)	((Attalea_speciosa	Bactris_major)	(Elaeis_guineensis	Elaeis_oleifera)))))	(Heterospathe_cagayanensis	((Dictyosperma_album	(Kentiopsis_piersoniorum	(Veitchia_spiralis	Hydriastele_microspadix)))	Burretiokentia_grandiflora)))))	Serenoa_repens)	Nypa_fruticans);
((Serenoa_repens	(Manicaria_saccifera	(((((Attalea_speciosa	Bactris_major)	(Elaeis_oleifera	Elaeis_guineensis))	(((Chamaedorea_seifrizii	Roystonea_regia)	(Dictyosperma_album	(Orania_palindan	(Sclerosperma_profizianum	Podococcus_barteri))))	(Phoenix_dactylifera	Sabal_domingensis)))	(Burretiokentia_grandiflora	(((Veitchia_spiralis	(Hydriastele_microspadix	Kentiopsis_piersoniorum))	Iriartea_deltoidea)	Heterospathe_cagayanensis)))	(Geonoma_undata	(((Reinhardtia_paiewonskiana	Reinhardtia_latisecta)	Reinhardtia_simplex)	(Pelagodoxa_henryana	(Pseudophoenix_vinifera	(Prestoea_acuminata	(Oenocarpus_minor	Oenocarpus_bataua)))))))))	Nypa_fruticans);
((Serenoa_repens	(Manicaria_saccifera	((Iriartea_deltoidea	Pelagodoxa_henryana)	(((Burretiokentia_grandiflora	((Dictyosperma_album	Veitchia_spiralis)	((Chamaedorea_seifrizii	Roystonea_regia)	(((Orania_palindan	(Sclerosperma_profizianum	Podococcus_barteri))	((Phoenix_dactylifera	Sabal_domingensis)	Pseudophoenix_vinifera))	((Attalea_speciosa	Bactris_major)	(((Reinhardtia_paiewonskiana	Reinhardtia_latisecta)	Reinhardtia_simplex)	(Elaeis_oleifera	Elaeis_guineensis)))))))	Kentiopsis_piersoniorum)	(((Prestoea_acuminata	(Oenocarpus_minor	Oenocarpus_bataua))	(Heterospathe_cagayanensis	Geonoma_undata))	Hydriastele_microspadix)))))	Nypa_fruticans);
((Serenoa_repens	(Reinhardtia_simplex	(((Elaeis_oleifera	Elaeis_guineensis)	((Sclerosperma_profizianum	((((Phoenix_dactylifera	Sabal_domingensis)	(Pseudophoenix_vinifera	Orania_palindan))	(((Hydriastele_microspadix	Kentiopsis_piersoniorum)	((((Iriartea_deltoidea	Pelagodoxa_henryana)	(Prestoea_acuminata	(Oenocarpus_minor	Oenocarpus_bataua)))	Geonoma_undata)	((Heterospathe_cagayanensis	Manicaria_saccifera)	Burretiokentia_grandiflora)))	(Dictyosperma_album	Veitchia_spiralis)))	(Podococcus_barteri	(Chamaedorea_seifrizii	Roystonea_regia))))	(Attalea_speciosa	Bactris_major)))	(Reinhardtia_paiewonskiana	Reinhardtia_latisecta))))	Nypa_fruticans);
((Serenoa_repens	(Reinhardtia_simplex	(((((Elaeis_oleifera	Elaeis_guineensis)	Attalea_speciosa)	Bactris_major)	((((Manicaria_saccifera	(((((Orania_palindan	(Sclerosperma_profizianum	Podococcus_barteri))	(Dictyosperma_album	(Hydriastele_microspadix	Kentiopsis_piersoniorum)))	Heterospathe_cagayanensis)	Veitchia_spiralis)	Burretiokentia_grandiflora))	(((Iriartea_deltoidea	Pelagodoxa_henryana)	(Prestoea_acuminata	(Oenocarpus_minor	Oenocarpus_bataua)))	Geonoma_undata))	((Phoenix_dactylifera	Sabal_domingensis)	Pseudophoenix_vinifera))	(Chamaedorea_seifrizii	Roystonea_regia)))	(Reinhardtia_paiewonskiana	Reinhardtia_latisecta))))	Nypa_fruticans);
(((((Pseudophoenix_vinifera	(((Dictyosperma_album	(Veitchia_spiralis	(Hydriastele_microspadix	Kentiopsis_piersoniorum)))	((Manicaria_saccifera	(Iriartea_deltoidea	Pelagodoxa_henryana))	((Burretiokentia_grandiflora	(Heterospathe_cagayanensis	(Prestoea_acuminata	(Oenocarpus_minor	Oenocarpus_bataua))))	Geonoma_undata)))	((((Chamaedorea_seifrizii	Roystonea_regia)	(Phoenix_dactylifera	Sabal_domingensis))	((Orania_palindan	(Sclerosperma_profizianum	Podococcus_barteri))	(Attalea_speciosa	Bactris_major)))	(Elaeis_oleifera	Elaeis_guineensis))))	(Reinhardtia_paiewonskiana	Reinhardtia_latisecta))	Serenoa_repens)	Reinhardtia_simplex)	Nypa_fruticans);
((((((Geonoma_undata	((Burretiokentia_grandiflora	(Prestoea_acuminata	(Oenocarpus_minor	Oenocarpus_bataua)))	Heterospathe_cagayanensis))	(Serenoa_repens	(Iriartea_deltoidea	Pelagodoxa_henryana)))	Manicaria_saccifera)	((Hydriastele_microspadix	Kentiopsis_piersoniorum)	(Dictyosperma_album	Veitchia_spiralis)))	(((((Chamaedorea_seifrizii	Roystonea_regia)	(Phoenix_dactylifera	Sabal_domingensis))	(Orania_palindan	(Sclerosperma_profizianum	Podococcus_barteri)))	((Reinhardtia_simplex	(Reinhardtia_latisecta	Reinhardtia_paiewonskiana))	((Attalea_speciosa	Bactris_major)	(Elaeis_oleifera	Elaeis_guineensis))))	Pseudophoenix_vinifera))	Nypa_fruticans);
(((Heterospathe_cagayanensis	((((Hydriastele_microspadix	Kentiopsis_piersoniorum)	Veitchia_spiralis)	((((Dictyosperma_album	(Sclerosperma_profizianum	(Podococcus_barteri	Orania_palindan)))	((Phoenix_dactylifera	Sabal_domingensis)	(Chamaedorea_seifrizii	Roystonea_regia)))	((Attalea_speciosa	Bactris_major)	((Elaeis_oleifera	Elaeis_guineensis)	(Reinhardtia_simplex	(Reinhardtia_latisecta	Reinhardtia_paiewonskiana)))))	(Pseudophoenix_vinifera	((Prestoea_acuminata	(Oenocarpus_minor	Oenocarpus_bataua))	Burretiokentia_grandiflora))))	Geonoma_undata))	(Manicaria_saccifera	(Serenoa_repens	(Iriartea_deltoidea	Pelagodoxa_henryana))))	Nypa_fruticans);
((Manicaria_saccifera	(((Veitchia_spiralis	((Roystonea_regia	((((Attalea_speciosa	Bactris_major)	((Elaeis_oleifera	Elaeis_guineensis)	(Pseudophoenix_vinifera	(Reinhardtia_simplex	(Reinhardtia_latisecta	Reinhardtia_paiewonskiana)))))	((Phoenix_dactylifera	Sabal_domingensis)	((Sclerosperma_profizianum	Podococcus_barteri)	Orania_palindan)))	Chamaedorea_seifrizii))	Dictyosperma_album))	((Serenoa_repens	(Iriartea_deltoidea	Pelagodoxa_henryana))	(Kentiopsis_piersoniorum	Hydriastele_microspadix)))	((Heterospathe_cagayanensis	Geonoma_undata)	(Burretiokentia_grandiflora	(Prestoea_acuminata	(Oenocarpus_minor	Oenocarpus_bataua))))))	Nypa_fruticans);
(((Reinhardtia_simplex	((Reinhardtia_latisecta	Reinhardtia_paiewonskiana)	(((((((Dictyosperma_album	((Iriartea_deltoidea	Pelagodoxa_henryana)	((Kentiopsis_piersoniorum	Veitchia_spiralis)	Hydriastele_microspadix)))	(Geonoma_undata	(Prestoea_acuminata	(Oenocarpus_minor	Oenocarpus_bataua))))	((Heterospathe_cagayanensis	Manicaria_saccifera)	Burretiokentia_grandiflora))	(Chamaedorea_seifrizii	Roystonea_regia))	(Phoenix_dactylifera	(Pseudophoenix_vinifera	Sabal_domingensis)))	((Sclerosperma_profizianum	Podococcus_barteri)	Orania_palindan))	((Bactris_major	Attalea_speciosa)	(Elaeis_oleifera	Elaeis_guineensis)))))	Serenoa_repens)	Nypa_fruticans);
((Serenoa_repens	((((((Roystonea_regia	((Manicaria_saccifera	(Iriartea_deltoidea	((Kentiopsis_piersoniorum	Veitchia_spiralis)	Hydriastele_microspadix)))	((Pelagodoxa_henryana	(Prestoea_acuminata	(Oenocarpus_minor	Oenocarpus_bataua)))	((Heterospathe_cagayanensis	Geonoma_undata)	Burretiokentia_grandiflora))))	Dictyosperma_album)	((Phoenix_dactylifera	(Pseudophoenix_vinifera	Sabal_domingensis))	((Sclerosperma_profizianum	(Orania_palindan	Podococcus_barteri))	Chamaedorea_seifrizii)))	(Bactris_major	Attalea_speciosa))	(Elaeis_oleifera	Elaeis_guineensis))	(Reinhardtia_simplex	(Reinhardtia_latisecta	Reinhardtia_paiewonskiana))))	Nypa_fruticans);
