# Supplementary material for: Data supporting the nuclear phylogenomics of the palm subfamily Arecoideae (Arecaceae)
Source: Data Brief. 2016 Mar 2;7:532–6. doi: 10.1016/j.dib.2016.02.063 (PMC4796708; doi:10.1016/j.dib.2016.02.063)
Supplement: Supplementary file 5 — Supplementary material [file mmc5.zip › RAxML_bootstrap.Phoenix_225.raxml.tre]

((((((((Oenocarpus_minor	Prestoea_acuminata)	((Roystonea_regia	Hydriastele_microspadix)	(Serenoa_repens	(Attalea_speciosa	(Elaeis_oleifera	Bactris_major)))))	(Kentiopsis_piersoniorum	Dictyosperma_album))	(Geonoma_undata	Manicaria_saccifera))	(Orania_palindan	Chamaedorea_seifrizii))	Nypa_fruticans)	Pseudophoenix_vinifera)	Kingia_australis);
(((((Orania_palindan	((((Geonoma_undata	(Roystonea_regia	Hydriastele_microspadix))	Manicaria_saccifera)	(Kentiopsis_piersoniorum	(Oenocarpus_minor	Prestoea_acuminata)))	Dictyosperma_album))	(Nypa_fruticans	(Chamaedorea_seifrizii	(Bactris_major	(Attalea_speciosa	Elaeis_oleifera)))))	Serenoa_repens)	Pseudophoenix_vinifera)	Kingia_australis);
((Nypa_fruticans	((Serenoa_repens	((Orania_palindan	Bactris_major)	(Attalea_speciosa	Elaeis_oleifera)))	((Chamaedorea_seifrizii	Pseudophoenix_vinifera)	(((Manicaria_saccifera	(Kentiopsis_piersoniorum	(Oenocarpus_minor	Prestoea_acuminata)))	Dictyosperma_album)	(Geonoma_undata	(Roystonea_regia	Hydriastele_microspadix))))))	Kingia_australis);
(((Nypa_fruticans	(Oenocarpus_minor	((Serenoa_repens	(Bactris_major	(Attalea_speciosa	Elaeis_oleifera)))	((Prestoea_acuminata	(((Roystonea_regia	(Hydriastele_microspadix	Geonoma_undata))	Manicaria_saccifera)	(Chamaedorea_seifrizii	Pseudophoenix_vinifera)))	(Kentiopsis_piersoniorum	Dictyosperma_album)))))	Orania_palindan)	Kingia_australis);
(((Roystonea_regia	(Pseudophoenix_vinifera	(((((Kentiopsis_piersoniorum	Dictyosperma_album)	Hydriastele_microspadix)	((Serenoa_repens	(Bactris_major	(Attalea_speciosa	Elaeis_oleifera)))	(Chamaedorea_seifrizii	(Oenocarpus_minor	Prestoea_acuminata))))	Geonoma_undata)	(Nypa_fruticans	Manicaria_saccifera))))	Orania_palindan)	Kingia_australis);
((((Dictyosperma_album	(Nypa_fruticans	Pseudophoenix_vinifera))	(((Orania_palindan	Hydriastele_microspadix)	Roystonea_regia)	((Chamaedorea_seifrizii	(Oenocarpus_minor	Prestoea_acuminata))	(Kentiopsis_piersoniorum	(Serenoa_repens	(Bactris_major	(Attalea_speciosa	Elaeis_oleifera)))))))	(Geonoma_undata	Manicaria_saccifera))	Kingia_australis);
((Nypa_fruticans	(Pseudophoenix_vinifera	((Dictyosperma_album	Geonoma_undata)	(Manicaria_saccifera	((Roystonea_regia	(((Chamaedorea_seifrizii	(Attalea_speciosa	Elaeis_oleifera))	Bactris_major)	((Kentiopsis_piersoniorum	(Oenocarpus_minor	Hydriastele_microspadix))	Prestoea_acuminata)))	(Orania_palindan	Serenoa_repens))))))	Kingia_australis);
((Roystonea_regia	(((((((Attalea_speciosa	Elaeis_oleifera)	Serenoa_repens)	(Kentiopsis_piersoniorum	(Chamaedorea_seifrizii	(Oenocarpus_minor	Prestoea_acuminata))))	Bactris_major)	(Orania_palindan	(Nypa_fruticans	(Dictyosperma_album	(Manicaria_saccifera	Pseudophoenix_vinifera)))))	Geonoma_undata)	Hydriastele_microspadix))	Kingia_australis);
((((((Hydriastele_microspadix	(((Attalea_speciosa	Elaeis_oleifera)	Serenoa_repens)	Bactris_major))	(Roystonea_regia	((Orania_palindan	Chamaedorea_seifrizii)	(Oenocarpus_minor	Prestoea_acuminata))))	(Geonoma_undata	((Kentiopsis_piersoniorum	Dictyosperma_album)	Manicaria_saccifera)))	Nypa_fruticans)	Pseudophoenix_vinifera)	Kingia_australis);
((((((Attalea_speciosa	(Elaeis_oleifera	Bactris_major))	Serenoa_repens)	(Manicaria_saccifera	((((Roystonea_regia	Hydriastele_microspadix)	Geonoma_undata)	((Orania_palindan	Chamaedorea_seifrizii)	(Oenocarpus_minor	Prestoea_acuminata)))	(Kentiopsis_piersoniorum	Dictyosperma_album))))	Nypa_fruticans)	Pseudophoenix_vinifera)	Kingia_australis);
(((((Prestoea_acuminata	(((Geonoma_undata	(Hydriastele_microspadix	Roystonea_regia))	(Kentiopsis_piersoniorum	Dictyosperma_album))	Oenocarpus_minor))	Manicaria_saccifera)	((Serenoa_repens	((Chamaedorea_seifrizii	(Elaeis_oleifera	Attalea_speciosa))	Pseudophoenix_vinifera))	Bactris_major))	(Orania_palindan	Nypa_fruticans))	Kingia_australis);
(((((Pseudophoenix_vinifera	(Manicaria_saccifera	Dictyosperma_album))	(Chamaedorea_seifrizii	((Geonoma_undata	(Hydriastele_microspadix	Roystonea_regia))	((Orania_palindan	(Prestoea_acuminata	(Kentiopsis_piersoniorum	((Elaeis_oleifera	Attalea_speciosa)	Bactris_major))))	Serenoa_repens))))	Oenocarpus_minor)	Nypa_fruticans)	Kingia_australis);
((((((Pseudophoenix_vinifera	Chamaedorea_seifrizii)	(Dictyosperma_album	(((Geonoma_undata	(Hydriastele_microspadix	Roystonea_regia))	((((Elaeis_oleifera	(Attalea_speciosa	Serenoa_repens))	Bactris_major)	Prestoea_acuminata)	Kentiopsis_piersoniorum))	Manicaria_saccifera)))	Oenocarpus_minor)	Nypa_fruticans)	Orania_palindan)	Kingia_australis);
(((((Dictyosperma_album	((Geonoma_undata	(Hydriastele_microspadix	(Prestoea_acuminata	(Kentiopsis_piersoniorum	(Serenoa_repens	(Bactris_major	(Elaeis_oleifera	Attalea_speciosa)))))))	((Pseudophoenix_vinifera	Roystonea_regia)	Manicaria_saccifera)))	(Orania_palindan	Chamaedorea_seifrizii))	Oenocarpus_minor)	Nypa_fruticans)	Kingia_australis);
((((Chamaedorea_seifrizii	(Pseudophoenix_vinifera	Orania_palindan))	(Nypa_fruticans	(((((Oenocarpus_minor	Prestoea_acuminata)	Hydriastele_microspadix)	(Dictyosperma_album	Kentiopsis_piersoniorum))	Manicaria_saccifera)	(Roystonea_regia	Geonoma_undata))))	((Bactris_major	(Attalea_speciosa	Elaeis_oleifera))	Serenoa_repens))	Kingia_australis);
(((((Manicaria_saccifera	((Chamaedorea_seifrizii	Dictyosperma_album)	((((Attalea_speciosa	Elaeis_oleifera)	Bactris_major)	Serenoa_repens)	(Kentiopsis_piersoniorum	(Oenocarpus_minor	(Prestoea_acuminata	(Orania_palindan	Hydriastele_microspadix)))))))	(Nypa_fruticans	Geonoma_undata))	Pseudophoenix_vinifera)	Roystonea_regia)	Kingia_australis);
((((((((((Attalea_speciosa	Elaeis_oleifera)	((Hydriastele_microspadix	(Kentiopsis_piersoniorum	(Chamaedorea_seifrizii	(Oenocarpus_minor	Prestoea_acuminata))))	Bactris_major))	Serenoa_repens)	Pseudophoenix_vinifera)	(Dictyosperma_album	Nypa_fruticans))	Manicaria_saccifera)	Geonoma_undata)	Orania_palindan)	Roystonea_regia)	Kingia_australis);
((((((((Kentiopsis_piersoniorum	((Chamaedorea_seifrizii	(Oenocarpus_minor	Prestoea_acuminata))	Hydriastele_microspadix))	(Bactris_major	(Attalea_speciosa	Elaeis_oleifera)))	Orania_palindan)	(((Serenoa_repens	Pseudophoenix_vinifera)	Manicaria_saccifera)	Nypa_fruticans))	Dictyosperma_album)	Geonoma_undata)	Roystonea_regia)	Kingia_australis);
((Nypa_fruticans	((Serenoa_repens	Manicaria_saccifera)	(((((Bactris_major	(Attalea_speciosa	Elaeis_oleifera))	((Orania_palindan	Chamaedorea_seifrizii)	(Oenocarpus_minor	Prestoea_acuminata)))	(Kentiopsis_piersoniorum	Hydriastele_microspadix))	Geonoma_undata)	(Dictyosperma_album	(Roystonea_regia	Pseudophoenix_vinifera)))))	Kingia_australis);
((Nypa_fruticans	(((Manicaria_saccifera	Chamaedorea_seifrizii)	(Dictyosperma_album	Pseudophoenix_vinifera))	(Geonoma_undata	(((Orania_palindan	Roystonea_regia)	Serenoa_repens)	((((Attalea_speciosa	Elaeis_oleifera)	Kentiopsis_piersoniorum)	((Oenocarpus_minor	Prestoea_acuminata)	Bactris_major))	Hydriastele_microspadix)))))	Kingia_australis);
((((((Pseudophoenix_vinifera	(((Manicaria_saccifera	(Kentiopsis_piersoniorum	Dictyosperma_album))	(Geonoma_undata	Roystonea_regia))	(Hydriastele_microspadix	(Oenocarpus_minor	Prestoea_acuminata))))	((Bactris_major	(Elaeis_oleifera	Attalea_speciosa))	Serenoa_repens))	Chamaedorea_seifrizii)	Nypa_fruticans)	Orania_palindan)	Kingia_australis);
((Pseudophoenix_vinifera	((Nypa_fruticans	(((Orania_palindan	(Kentiopsis_piersoniorum	Dictyosperma_album))	(Chamaedorea_seifrizii	((Oenocarpus_minor	Prestoea_acuminata)	Hydriastele_microspadix)))	(((Bactris_major	(Elaeis_oleifera	Attalea_speciosa))	Serenoa_repens)	Manicaria_saccifera)))	(Geonoma_undata	Roystonea_regia)))	Kingia_australis);
((Nypa_fruticans	(Pseudophoenix_vinifera	(((Kentiopsis_piersoniorum	((Serenoa_repens	((Elaeis_oleifera	Attalea_speciosa)	(Roystonea_regia	Hydriastele_microspadix)))	((Orania_palindan	Bactris_major)	(Oenocarpus_minor	Prestoea_acuminata))))	(Manicaria_saccifera	(Geonoma_undata	Chamaedorea_seifrizii)))	Dictyosperma_album)))	Kingia_australis);
(((Nypa_fruticans	((((((Geonoma_undata	Dictyosperma_album)	(Kentiopsis_piersoniorum	((Hydriastele_microspadix	Prestoea_acuminata)	(Oenocarpus_minor	Roystonea_regia))))	Manicaria_saccifera)	Pseudophoenix_vinifera)	((Elaeis_oleifera	Attalea_speciosa)	(Bactris_major	Serenoa_repens)))	Chamaedorea_seifrizii))	Orania_palindan)	Kingia_australis);
((Nypa_fruticans	((Orania_palindan	Pseudophoenix_vinifera)	(((((Elaeis_oleifera	Attalea_speciosa)	Bactris_major)	Serenoa_repens)	Chamaedorea_seifrizii)	((((Hydriastele_microspadix	(Prestoea_acuminata	Oenocarpus_minor))	Roystonea_regia)	((Kentiopsis_piersoniorum	Dictyosperma_album)	Geonoma_undata))	Manicaria_saccifera))))	Kingia_australis);
(((Orania_palindan	Nypa_fruticans)	((((((Elaeis_oleifera	Attalea_speciosa)	Bactris_major)	Serenoa_repens)	Pseudophoenix_vinifera)	(((Kentiopsis_piersoniorum	Dictyosperma_album)	(((Hydriastele_microspadix	Roystonea_regia)	Geonoma_undata)	Manicaria_saccifera))	(Prestoea_acuminata	Oenocarpus_minor)))	Chamaedorea_seifrizii))	Kingia_australis);
(((Orania_palindan	Pseudophoenix_vinifera)	((((Manicaria_saccifera	(Hydriastele_microspadix	(Chamaedorea_seifrizii	(Prestoea_acuminata	Oenocarpus_minor))))	(Geonoma_undata	((Kentiopsis_piersoniorum	Dictyosperma_album)	Roystonea_regia)))	(((Elaeis_oleifera	Attalea_speciosa)	Bactris_major)	Serenoa_repens))	Nypa_fruticans))	Kingia_australis);
((Pseudophoenix_vinifera	((((((Chamaedorea_seifrizii	(Elaeis_oleifera	Attalea_speciosa))	Bactris_major)	Orania_palindan)	Serenoa_repens)	Nypa_fruticans)	((Manicaria_saccifera	(Dictyosperma_album	(Roystonea_regia	Geonoma_undata)))	((Kentiopsis_piersoniorum	Hydriastele_microspadix)	(Prestoea_acuminata	Oenocarpus_minor)))))	Kingia_australis);
(((Nypa_fruticans	(((Chamaedorea_seifrizii	Pseudophoenix_vinifera)	((Dictyosperma_album	Geonoma_undata)	((Kentiopsis_piersoniorum	((Roystonea_regia	Hydriastele_microspadix)	(Prestoea_acuminata	Oenocarpus_minor)))	Manicaria_saccifera)))	(((Elaeis_oleifera	Attalea_speciosa)	Bactris_major)	Serenoa_repens)))	Orania_palindan)	Kingia_australis);
(((Nypa_fruticans	(((Chamaedorea_seifrizii	Pseudophoenix_vinifera)	((Dictyosperma_album	Geonoma_undata)	((Kentiopsis_piersoniorum	((Roystonea_regia	Hydriastele_microspadix)	(Prestoea_acuminata	Oenocarpus_minor)))	Manicaria_saccifera)))	(((Elaeis_oleifera	Attalea_speciosa)	Bactris_major)	Serenoa_repens)))	Orania_palindan)	Kingia_australis);
(((Pseudophoenix_vinifera	(((((Dictyosperma_album	((Roystonea_regia	(Hydriastele_microspadix	Geonoma_undata))	(Manicaria_saccifera	(Oenocarpus_minor	Prestoea_acuminata))))	Kentiopsis_piersoniorum)	Nypa_fruticans)	((Bactris_major	(Elaeis_oleifera	Attalea_speciosa))	Serenoa_repens))	Chamaedorea_seifrizii))	Orania_palindan)	Kingia_australis);
(((((((Hydriastele_microspadix	Roystonea_regia)	((Oenocarpus_minor	((Geonoma_undata	Dictyosperma_album)	Manicaria_saccifera))	Prestoea_acuminata))	Kentiopsis_piersoniorum)	(((Bactris_major	Orania_palindan)	(Elaeis_oleifera	Attalea_speciosa))	Serenoa_repens))	(Chamaedorea_seifrizii	Pseudophoenix_vinifera))	Nypa_fruticans)	Kingia_australis);
(((((((((Elaeis_oleifera	((Bactris_major	Orania_palindan)	(Serenoa_repens	Attalea_speciosa)))	(Hydriastele_microspadix	Roystonea_regia))	Kentiopsis_piersoniorum)	Oenocarpus_minor)	Prestoea_acuminata)	((Geonoma_undata	Dictyosperma_album)	Manicaria_saccifera))	(Chamaedorea_seifrizii	Pseudophoenix_vinifera))	Nypa_fruticans)	Kingia_australis);
((Pseudophoenix_vinifera	((Nypa_fruticans	Chamaedorea_seifrizii)	((Manicaria_saccifera	(Dictyosperma_album	(Oenocarpus_minor	(Prestoea_acuminata	(Hydriastele_microspadix	(Kentiopsis_piersoniorum	(Serenoa_repens	((Elaeis_oleifera	Attalea_speciosa)	(Orania_palindan	Bactris_major)))))))))	(Roystonea_regia	Geonoma_undata))))	Kingia_australis);
(((((Chamaedorea_seifrizii	Nypa_fruticans)	(((Roystonea_regia	(Serenoa_repens	((Hydriastele_microspadix	(((Elaeis_oleifera	Attalea_speciosa)	(Prestoea_acuminata	Oenocarpus_minor))	Bactris_major))	Kentiopsis_piersoniorum)))	Geonoma_undata)	(Dictyosperma_album	Pseudophoenix_vinifera)))	Manicaria_saccifera)	Orania_palindan)	Kingia_australis);
(((Pseudophoenix_vinifera	(((((Geonoma_undata	(Kentiopsis_piersoniorum	((Oenocarpus_minor	Prestoea_acuminata)	((Roystonea_regia	Hydriastele_microspadix)	(((Elaeis_oleifera	Attalea_speciosa)	Bactris_major)	Serenoa_repens)))))	Dictyosperma_album)	Manicaria_saccifera)	Chamaedorea_seifrizii)	Nypa_fruticans))	Orania_palindan)	Kingia_australis);
((Pseudophoenix_vinifera	((Kentiopsis_piersoniorum	Dictyosperma_album)	(((((Roystonea_regia	Hydriastele_microspadix)	Geonoma_undata)	(Orania_palindan	((Chamaedorea_seifrizii	(Oenocarpus_minor	Prestoea_acuminata))	(((Elaeis_oleifera	Attalea_speciosa)	Bactris_major)	Serenoa_repens))))	Nypa_fruticans)	Manicaria_saccifera)))	Kingia_australis);
((Pseudophoenix_vinifera	((Chamaedorea_seifrizii	Nypa_fruticans)	((Geonoma_undata	Dictyosperma_album)	(Manicaria_saccifera	(Oenocarpus_minor	((((Bactris_major	(Serenoa_repens	(Elaeis_oleifera	Attalea_speciosa)))	Orania_palindan)	Hydriastele_microspadix)	(Kentiopsis_piersoniorum	(Prestoea_acuminata	Roystonea_regia))))))))	Kingia_australis);
(((Nypa_fruticans	((((Dictyosperma_album	Geonoma_undata)	(Manicaria_saccifera	((Serenoa_repens	((((Elaeis_oleifera	Attalea_speciosa)	Kentiopsis_piersoniorum)	(Hydriastele_microspadix	Bactris_major))	(Oenocarpus_minor	Prestoea_acuminata)))	Roystonea_regia)))	Pseudophoenix_vinifera)	Chamaedorea_seifrizii))	Orania_palindan)	Kingia_australis);
((Nypa_fruticans	(((Geonoma_undata	((Dictyosperma_album	Manicaria_saccifera)	((((Bactris_major	(Elaeis_oleifera	Attalea_speciosa))	Serenoa_repens)	((Oenocarpus_minor	Prestoea_acuminata)	Kentiopsis_piersoniorum))	((Roystonea_regia	Orania_palindan)	Hydriastele_microspadix))))	Pseudophoenix_vinifera)	Chamaedorea_seifrizii))	Kingia_australis);
(((((((Roystonea_regia	Hydriastele_microspadix)	Geonoma_undata)	(((((((Oenocarpus_minor	Prestoea_acuminata)	Kentiopsis_piersoniorum)	Bactris_major)	(Attalea_speciosa	Elaeis_oleifera))	Serenoa_repens)	Manicaria_saccifera)	(Nypa_fruticans	Chamaedorea_seifrizii)))	Dictyosperma_album)	Pseudophoenix_vinifera)	Orania_palindan)	Kingia_australis);
((Oenocarpus_minor	(Nypa_fruticans	(Prestoea_acuminata	((Orania_palindan	((((Attalea_speciosa	Elaeis_oleifera)	Manicaria_saccifera)	(Bactris_major	(Geonoma_undata	Serenoa_repens)))	((Dictyosperma_album	Kentiopsis_piersoniorum)	((Roystonea_regia	Pseudophoenix_vinifera)	Hydriastele_microspadix))))	Chamaedorea_seifrizii))))	Kingia_australis);
((((Pseudophoenix_vinifera	(((Chamaedorea_seifrizii	Manicaria_saccifera)	Geonoma_undata)	(Nypa_fruticans	Dictyosperma_album)))	((Serenoa_repens	Roystonea_regia)	((Bactris_major	(Attalea_speciosa	Elaeis_oleifera))	(Kentiopsis_piersoniorum	((Oenocarpus_minor	Prestoea_acuminata)	Hydriastele_microspadix)))))	Orania_palindan)	Kingia_australis);
((Pseudophoenix_vinifera	((((((Chamaedorea_seifrizii	(Attalea_speciosa	Elaeis_oleifera))	Bactris_major)	((Oenocarpus_minor	(Prestoea_acuminata	Kentiopsis_piersoniorum))	((Dictyosperma_album	Manicaria_saccifera)	((Roystonea_regia	Hydriastele_microspadix)	Geonoma_undata))))	Orania_palindan)	Nypa_fruticans)	Serenoa_repens))	Kingia_australis);
((Pseudophoenix_vinifera	(Chamaedorea_seifrizii	(Nypa_fruticans	((((Bactris_major	(Attalea_speciosa	Elaeis_oleifera))	(Kentiopsis_piersoniorum	(((Roystonea_regia	((Dictyosperma_album	Geonoma_undata)	Manicaria_saccifera))	Hydriastele_microspadix)	(Oenocarpus_minor	Prestoea_acuminata))))	Serenoa_repens)	Orania_palindan))))	Kingia_australis);
((Nypa_fruticans	((((Hydriastele_microspadix	Roystonea_regia)	Geonoma_undata)	((((Serenoa_repens	((((Oenocarpus_minor	Prestoea_acuminata)	Kentiopsis_piersoniorum)	(Attalea_speciosa	Elaeis_oleifera))	Bactris_major))	Manicaria_saccifera)	(Orania_palindan	Chamaedorea_seifrizii))	Dictyosperma_album))	Pseudophoenix_vinifera))	Kingia_australis);
((Nypa_fruticans	(Chamaedorea_seifrizii	((((Manicaria_saccifera	Dictyosperma_album)	((Oenocarpus_minor	Prestoea_acuminata)	((Hydriastele_microspadix	(Kentiopsis_piersoniorum	((Bactris_major	Serenoa_repens)	(Attalea_speciosa	Elaeis_oleifera))))	(Orania_palindan	Roystonea_regia))))	Geonoma_undata)	Pseudophoenix_vinifera)))	Kingia_australis);
((((Chamaedorea_seifrizii	Pseudophoenix_vinifera)	(Nypa_fruticans	(Orania_palindan	(((Geonoma_undata	Manicaria_saccifera)	Dictyosperma_album)	((((Bactris_major	(Attalea_speciosa	Elaeis_oleifera))	Kentiopsis_piersoniorum)	(Oenocarpus_minor	Prestoea_acuminata))	(Roystonea_regia	Hydriastele_microspadix))))))	Serenoa_repens)	Kingia_australis);
(((Pseudophoenix_vinifera	((((((Serenoa_repens	(Bactris_major	(Attalea_speciosa	Elaeis_oleifera)))	(Oenocarpus_minor	Prestoea_acuminata))	(Geonoma_undata	(Roystonea_regia	Hydriastele_microspadix)))	(Dictyosperma_album	Kentiopsis_piersoniorum))	(Chamaedorea_seifrizii	Nypa_fruticans))	Manicaria_saccifera))	Orania_palindan)	Kingia_australis);
((((Geonoma_undata	Pseudophoenix_vinifera)	((((((Serenoa_repens	(Bactris_major	(Attalea_speciosa	Elaeis_oleifera)))	Orania_palindan)	(Roystonea_regia	((Oenocarpus_minor	Prestoea_acuminata)	Hydriastele_microspadix)))	Manicaria_saccifera)	Chamaedorea_seifrizii)	(Dictyosperma_album	Kentiopsis_piersoniorum)))	Nypa_fruticans)	Kingia_australis);
((Nypa_fruticans	(((Dictyosperma_album	((((((Attalea_speciosa	Elaeis_oleifera)	Bactris_major)	((Orania_palindan	Hydriastele_microspadix)	Kentiopsis_piersoniorum))	(Serenoa_repens	Roystonea_regia))	((Oenocarpus_minor	Prestoea_acuminata)	Chamaedorea_seifrizii))	Pseudophoenix_vinifera))	Geonoma_undata)	Manicaria_saccifera))	Kingia_australis);
(((((Manicaria_saccifera	Geonoma_undata)	(Dictyosperma_album	(((Serenoa_repens	(Elaeis_oleifera	(Attalea_speciosa	Bactris_major)))	(Hydriastele_microspadix	Kentiopsis_piersoniorum))	(Oenocarpus_minor	Prestoea_acuminata))))	((Chamaedorea_seifrizii	(Orania_palindan	Pseudophoenix_vinifera))	Nypa_fruticans))	Roystonea_regia)	Kingia_australis);
((((Chamaedorea_seifrizii	Manicaria_saccifera)	((((Orania_palindan	Serenoa_repens)	Roystonea_regia)	(((Elaeis_oleifera	Attalea_speciosa)	Bactris_major)	((Hydriastele_microspadix	Kentiopsis_piersoniorum)	(Oenocarpus_minor	Prestoea_acuminata))))	(Dictyosperma_album	Pseudophoenix_vinifera)))	(Geonoma_undata	Nypa_fruticans))	Kingia_australis);
(((Pseudophoenix_vinifera	(Nypa_fruticans	(Serenoa_repens	((Chamaedorea_seifrizii	(Elaeis_oleifera	Attalea_speciosa))	(Bactris_major	(((Dictyosperma_album	Geonoma_undata)	(Manicaria_saccifera	Roystonea_regia))	(Hydriastele_microspadix	(Kentiopsis_piersoniorum	(Oenocarpus_minor	Prestoea_acuminata)))))))))	Orania_palindan)	Kingia_australis);
((Nypa_fruticans	(((Orania_palindan	(Bactris_major	(Serenoa_repens	(Elaeis_oleifera	Attalea_speciosa))))	Chamaedorea_seifrizii)	((((Manicaria_saccifera	(Oenocarpus_minor	Prestoea_acuminata))	((Hydriastele_microspadix	Roystonea_regia)	Geonoma_undata))	(Kentiopsis_piersoniorum	Dictyosperma_album))	Pseudophoenix_vinifera)))	Kingia_australis);
(((Pseudophoenix_vinifera	((((Chamaedorea_seifrizii	(Oenocarpus_minor	Prestoea_acuminata))	Roystonea_regia)	(Kentiopsis_piersoniorum	((Serenoa_repens	((Bactris_major	Elaeis_oleifera)	Attalea_speciosa))	Hydriastele_microspadix)))	((Manicaria_saccifera	(Nypa_fruticans	Dictyosperma_album))	Geonoma_undata)))	Orania_palindan)	Kingia_australis);
(((Pseudophoenix_vinifera	((Chamaedorea_seifrizii	Nypa_fruticans)	((Dictyosperma_album	(Manicaria_saccifera	((((Bactris_major	Serenoa_repens)	(Elaeis_oleifera	Attalea_speciosa))	((Roystonea_regia	Hydriastele_microspadix)	(Oenocarpus_minor	Prestoea_acuminata)))	Kentiopsis_piersoniorum)))	Geonoma_undata)))	Orania_palindan)	Kingia_australis);
(((((((Orania_palindan	Kentiopsis_piersoniorum)	Dictyosperma_album)	((Chamaedorea_seifrizii	Pseudophoenix_vinifera)	Nypa_fruticans))	(((Hydriastele_microspadix	(Oenocarpus_minor	Prestoea_acuminata))	(((Bactris_major	Serenoa_repens)	Attalea_speciosa)	Elaeis_oleifera))	Geonoma_undata))	Manicaria_saccifera)	Roystonea_regia)	Kingia_australis);
((Oenocarpus_minor	((Hydriastele_microspadix	Roystonea_regia)	(((Bactris_major	((Attalea_speciosa	Elaeis_oleifera)	Serenoa_repens))	(Orania_palindan	((((Geonoma_undata	Chamaedorea_seifrizii)	((Kentiopsis_piersoniorum	Dictyosperma_album)	Nypa_fruticans))	Manicaria_saccifera)	Pseudophoenix_vinifera)))	Prestoea_acuminata)))	Kingia_australis);
(((((((Serenoa_repens	Pseudophoenix_vinifera)	((((Oenocarpus_minor	Prestoea_acuminata)	((Attalea_speciosa	Elaeis_oleifera)	((Roystonea_regia	Hydriastele_microspadix)	Orania_palindan)))	Kentiopsis_piersoniorum)	Bactris_major))	Dictyosperma_album)	(Chamaedorea_seifrizii	Nypa_fruticans))	Manicaria_saccifera)	Geonoma_undata)	Kingia_australis);
(((Nypa_fruticans	(((Chamaedorea_seifrizii	(Elaeis_oleifera	Attalea_speciosa))	(Serenoa_repens	Bactris_major))	(Pseudophoenix_vinifera	(Manicaria_saccifera	((Dictyosperma_album	(((Hydriastele_microspadix	Roystonea_regia)	Geonoma_undata)	Kentiopsis_piersoniorum))	(Oenocarpus_minor	Prestoea_acuminata))))))	Orania_palindan)	Kingia_australis);
((Nypa_fruticans	((Pseudophoenix_vinifera	(Orania_palindan	Chamaedorea_seifrizii))	(((((Manicaria_saccifera	Dictyosperma_album)	((Hydriastele_microspadix	Roystonea_regia)	Geonoma_undata))	((Kentiopsis_piersoniorum	Prestoea_acuminata)	Oenocarpus_minor))	Serenoa_repens)	(Bactris_major	(Elaeis_oleifera	Attalea_speciosa)))))	Kingia_australis);
((((((Serenoa_repens	(Bactris_major	(Elaeis_oleifera	Attalea_speciosa)))	Orania_palindan)	(Nypa_fruticans	(Manicaria_saccifera	Pseudophoenix_vinifera)))	((Chamaedorea_seifrizii	(Prestoea_acuminata	Oenocarpus_minor))	(Dictyosperma_album	Kentiopsis_piersoniorum)))	((Hydriastele_microspadix	Roystonea_regia)	Geonoma_undata))	Kingia_australis);
((Roystonea_regia	((((Geonoma_undata	((Dictyosperma_album	Kentiopsis_piersoniorum)	Manicaria_saccifera))	(Orania_palindan	(Chamaedorea_seifrizii	(Nypa_fruticans	Pseudophoenix_vinifera))))	(Prestoea_acuminata	((Serenoa_repens	(Bactris_major	(Elaeis_oleifera	Attalea_speciosa)))	Oenocarpus_minor)))	Hydriastele_microspadix))	Kingia_australis);
((Nypa_fruticans	((((Dictyosperma_album	Kentiopsis_piersoniorum)	Pseudophoenix_vinifera)	(((Chamaedorea_seifrizii	(Orania_palindan	((Roystonea_regia	Hydriastele_microspadix)	Geonoma_undata)))	((Bactris_major	(Elaeis_oleifera	Attalea_speciosa))	(Prestoea_acuminata	Oenocarpus_minor)))	Serenoa_repens))	Manicaria_saccifera))	Kingia_australis);
((Pseudophoenix_vinifera	(((Geonoma_undata	Manicaria_saccifera)	(Dictyosperma_album	(((Roystonea_regia	Hydriastele_microspadix)	(Prestoea_acuminata	Oenocarpus_minor))	Kentiopsis_piersoniorum)))	((((Elaeis_oleifera	Attalea_speciosa)	(Serenoa_repens	Bactris_major))	Orania_palindan)	(Chamaedorea_seifrizii	Nypa_fruticans))))	Kingia_australis);
((Nypa_fruticans	(((((Manicaria_saccifera	((Prestoea_acuminata	Oenocarpus_minor)	Chamaedorea_seifrizii))	(Kentiopsis_piersoniorum	Dictyosperma_album))	(Geonoma_undata	(Roystonea_regia	Hydriastele_microspadix)))	((Elaeis_oleifera	Attalea_speciosa)	(Serenoa_repens	Bactris_major)))	(Orania_palindan	Pseudophoenix_vinifera)))	Kingia_australis);
((Nypa_fruticans	((Pseudophoenix_vinifera	(((((Elaeis_oleifera	Attalea_speciosa)	Bactris_major)	(Orania_palindan	Serenoa_repens))	(((Roystonea_regia	Hydriastele_microspadix)	Kentiopsis_piersoniorum)	(Oenocarpus_minor	Prestoea_acuminata)))	((Dictyosperma_album	Geonoma_undata)	Manicaria_saccifera)))	Chamaedorea_seifrizii))	Kingia_australis);
((Roystonea_regia	(Geonoma_undata	((Pseudophoenix_vinifera	(((((Elaeis_oleifera	Attalea_speciosa)	Bactris_major)	Orania_palindan)	Chamaedorea_seifrizii)	(Serenoa_repens	Nypa_fruticans)))	((Manicaria_saccifera	(Hydriastele_microspadix	(Oenocarpus_minor	Prestoea_acuminata)))	(Kentiopsis_piersoniorum	Dictyosperma_album)))))	Kingia_australis);
((Roystonea_regia	((((((Elaeis_oleifera	Attalea_speciosa)	Bactris_major)	Serenoa_repens)	(Chamaedorea_seifrizii	(Oenocarpus_minor	Prestoea_acuminata)))	((Manicaria_saccifera	Pseudophoenix_vinifera)	((Geonoma_undata	(Kentiopsis_piersoniorum	Dictyosperma_album))	Nypa_fruticans)))	(Hydriastele_microspadix	Orania_palindan)))	Kingia_australis);
(((Nypa_fruticans	((Chamaedorea_seifrizii	Pseudophoenix_vinifera)	(((((Kentiopsis_piersoniorum	Dictyosperma_album)	Geonoma_undata)	Manicaria_saccifera)	((Hydriastele_microspadix	Roystonea_regia)	(Oenocarpus_minor	Prestoea_acuminata)))	(((Attalea_speciosa	Elaeis_oleifera)	Serenoa_repens)	Bactris_major))))	Orania_palindan)	Kingia_australis);
(((Nypa_fruticans	(Chamaedorea_seifrizii	((((((Hydriastele_microspadix	(Oenocarpus_minor	Prestoea_acuminata))	Kentiopsis_piersoniorum)	Dictyosperma_album)	(Roystonea_regia	Geonoma_undata))	Manicaria_saccifera)	(((Bactris_major	(Attalea_speciosa	Elaeis_oleifera))	Serenoa_repens)	Pseudophoenix_vinifera))))	Orania_palindan)	Kingia_australis);
((Pseudophoenix_vinifera	(((((Kentiopsis_piersoniorum	Dictyosperma_album)	(Geonoma_undata	(((Roystonea_regia	Hydriastele_microspadix)	(Oenocarpus_minor	Prestoea_acuminata))	Manicaria_saccifera)))	(Nypa_fruticans	Orania_palindan))	((Attalea_speciosa	Bactris_major)	(Serenoa_repens	Elaeis_oleifera)))	Chamaedorea_seifrizii))	Kingia_australis);
((Oenocarpus_minor	(((Kentiopsis_piersoniorum	((((Manicaria_saccifera	(Orania_palindan	Pseudophoenix_vinifera))	Dictyosperma_album)	((Geonoma_undata	Roystonea_regia)	Hydriastele_microspadix))	Serenoa_repens))	((((Elaeis_oleifera	Attalea_speciosa)	Chamaedorea_seifrizii)	Bactris_major)	Prestoea_acuminata))	Nypa_fruticans))	Kingia_australis);
((Nypa_fruticans	(((Elaeis_oleifera	(Attalea_speciosa	(Serenoa_repens	((Kentiopsis_piersoniorum	Dictyosperma_album)	(((Prestoea_acuminata	Oenocarpus_minor)	Manicaria_saccifera)	((Roystonea_regia	Hydriastele_microspadix)	Geonoma_undata))))))	(Pseudophoenix_vinifera	Chamaedorea_seifrizii))	(Orania_palindan	Bactris_major)))	Kingia_australis);
((Nypa_fruticans	(Pseudophoenix_vinifera	((((Attalea_speciosa	(Elaeis_oleifera	Serenoa_repens))	Bactris_major)	((Roystonea_regia	Geonoma_undata)	(((Dictyosperma_album	Hydriastele_microspadix)	(Prestoea_acuminata	Oenocarpus_minor))	(Kentiopsis_piersoniorum	Manicaria_saccifera))))	(Chamaedorea_seifrizii	Orania_palindan))))	Kingia_australis);
((((Pseudophoenix_vinifera	(Nypa_fruticans	(Orania_palindan	((Roystonea_regia	((Hydriastele_microspadix	(Prestoea_acuminata	Oenocarpus_minor))	Kentiopsis_piersoniorum))	((Dictyosperma_album	Geonoma_undata)	Manicaria_saccifera)))))	Chamaedorea_seifrizii)	(((Attalea_speciosa	Elaeis_oleifera)	Bactris_major)	Serenoa_repens))	Kingia_australis);
((Nypa_fruticans	((Chamaedorea_seifrizii	(((Dictyosperma_album	Manicaria_saccifera)	((Kentiopsis_piersoniorum	Prestoea_acuminata)	Oenocarpus_minor))	((Roystonea_regia	Hydriastele_microspadix)	Geonoma_undata)))	((((Attalea_speciosa	Elaeis_oleifera)	(Orania_palindan	Bactris_major))	Serenoa_repens)	Pseudophoenix_vinifera)))	Kingia_australis);
((Nypa_fruticans	(Chamaedorea_seifrizii	((((Attalea_speciosa	Elaeis_oleifera)	Bactris_major)	Serenoa_repens)	((Orania_palindan	Pseudophoenix_vinifera)	((Dictyosperma_album	((Roystonea_regia	Geonoma_undata)	(Kentiopsis_piersoniorum	(Hydriastele_microspadix	(Prestoea_acuminata	Oenocarpus_minor)))))	Manicaria_saccifera)))))	Kingia_australis);
((Nypa_fruticans	(Manicaria_saccifera	(((Dictyosperma_album	(Oenocarpus_minor	(Prestoea_acuminata	(Kentiopsis_piersoniorum	((((Attalea_speciosa	Bactris_major)	Elaeis_oleifera)	Serenoa_repens)	(Orania_palindan	(Roystonea_regia	Hydriastele_microspadix)))))))	(Pseudophoenix_vinifera	Chamaedorea_seifrizii))	Geonoma_undata)))	Kingia_australis);
((Nypa_fruticans	(Orania_palindan	(Pseudophoenix_vinifera	(Geonoma_undata	(Manicaria_saccifera	(Dictyosperma_album	(Chamaedorea_seifrizii	((((Serenoa_repens	((Attalea_speciosa	Elaeis_oleifera)	Bactris_major))	((Hydriastele_microspadix	Roystonea_regia)	Kentiopsis_piersoniorum))	Oenocarpus_minor)	Prestoea_acuminata))))))))	Kingia_australis);
((Pseudophoenix_vinifera	((Nypa_fruticans	Chamaedorea_seifrizii)	((Manicaria_saccifera	(Dictyosperma_album	Geonoma_undata))	(Orania_palindan	(Serenoa_repens	(((Attalea_speciosa	Elaeis_oleifera)	Bactris_major)	(((Hydriastele_microspadix	Roystonea_regia)	Kentiopsis_piersoniorum)	(Oenocarpus_minor	Prestoea_acuminata))))))))	Kingia_australis);
((((((Nypa_fruticans	Chamaedorea_seifrizii)	(Pseudophoenix_vinifera	((((((Attalea_speciosa	Elaeis_oleifera)	Bactris_major)	(Orania_palindan	Kentiopsis_piersoniorum))	(Prestoea_acuminata	Oenocarpus_minor))	Hydriastele_microspadix)	(Serenoa_repens	Roystonea_regia))))	Dictyosperma_album)	Manicaria_saccifera)	Geonoma_undata)	Kingia_australis);
((Nypa_fruticans	(((Attalea_speciosa	Elaeis_oleifera)	Chamaedorea_seifrizii)	(((((((Prestoea_acuminata	Oenocarpus_minor)	Manicaria_saccifera)	(Roystonea_regia	Hydriastele_microspadix))	Geonoma_undata)	(Kentiopsis_piersoniorum	Dictyosperma_album))	(Orania_palindan	Bactris_major))	(Serenoa_repens	Pseudophoenix_vinifera))))	Kingia_australis);
((((((((Attalea_speciosa	Elaeis_oleifera)	Bactris_major)	((((Dictyosperma_album	(Manicaria_saccifera	Geonoma_undata))	((Prestoea_acuminata	Hydriastele_microspadix)	(Oenocarpus_minor	Kentiopsis_piersoniorum)))	Roystonea_regia)	Serenoa_repens))	Pseudophoenix_vinifera)	Chamaedorea_seifrizii)	Nypa_fruticans)	Orania_palindan)	Kingia_australis);
(((Nypa_fruticans	((((Manicaria_saccifera	Geonoma_undata)	(Kentiopsis_piersoniorum	Dictyosperma_album))	((Roystonea_regia	Hydriastele_microspadix)	(Oenocarpus_minor	Prestoea_acuminata)))	((Serenoa_repens	(Bactris_major	(Attalea_speciosa	Elaeis_oleifera)))	Pseudophoenix_vinifera)))	(Chamaedorea_seifrizii	Orania_palindan))	Kingia_australis);
((Nypa_fruticans	((Orania_palindan	Pseudophoenix_vinifera)	(((Serenoa_repens	(Bactris_major	(Attalea_speciosa	Elaeis_oleifera)))	Chamaedorea_seifrizii)	(Manicaria_saccifera	((Geonoma_undata	(Roystonea_regia	Hydriastele_microspadix))	((Kentiopsis_piersoniorum	Dictyosperma_album)	(Oenocarpus_minor	Prestoea_acuminata)))))))	Kingia_australis);
((((Chamaedorea_seifrizii	Nypa_fruticans)	(((Geonoma_undata	Manicaria_saccifera)	Dictyosperma_album)	((Roystonea_regia	(((Oenocarpus_minor	Prestoea_acuminata)	Hydriastele_microspadix)	Kentiopsis_piersoniorum))	((Orania_palindan	Serenoa_repens)	(Bactris_major	(Attalea_speciosa	Elaeis_oleifera))))))	Pseudophoenix_vinifera)	Kingia_australis);
(((((Dictyosperma_album	Pseudophoenix_vinifera)	((Chamaedorea_seifrizii	Manicaria_saccifera)	(Orania_palindan	(((Oenocarpus_minor	Prestoea_acuminata)	((Roystonea_regia	Hydriastele_microspadix)	Kentiopsis_piersoniorum))	(((Attalea_speciosa	Elaeis_oleifera)	Bactris_major)	Serenoa_repens)))))	Geonoma_undata)	Nypa_fruticans)	Kingia_australis);
(((((Dictyosperma_album	Pseudophoenix_vinifera)	((Chamaedorea_seifrizii	Manicaria_saccifera)	(Orania_palindan	(((Oenocarpus_minor	Prestoea_acuminata)	((Roystonea_regia	Hydriastele_microspadix)	Kentiopsis_piersoniorum))	(((Attalea_speciosa	Elaeis_oleifera)	Bactris_major)	Serenoa_repens)))))	Geonoma_undata)	Nypa_fruticans)	Kingia_australis);
((Nypa_fruticans	((Pseudophoenix_vinifera	((Serenoa_repens	(Bactris_major	(Attalea_speciosa	Elaeis_oleifera)))	Chamaedorea_seifrizii))	((((Manicaria_saccifera	(Kentiopsis_piersoniorum	(Oenocarpus_minor	Prestoea_acuminata)))	Dictyosperma_album)	((Hydriastele_microspadix	Roystonea_regia)	Geonoma_undata))	Orania_palindan)))	Kingia_australis);
(((((Orania_palindan	Nypa_fruticans)	(Serenoa_repens	(Bactris_major	(Chamaedorea_seifrizii	(Attalea_speciosa	Elaeis_oleifera)))))	(Manicaria_saccifera	(Geonoma_undata	(((Oenocarpus_minor	Prestoea_acuminata)	(Hydriastele_microspadix	Roystonea_regia))	(Kentiopsis_piersoniorum	Dictyosperma_album)))))	Pseudophoenix_vinifera)	Kingia_australis);
(((((Orania_palindan	Nypa_fruticans)	(Serenoa_repens	(Bactris_major	(Chamaedorea_seifrizii	(Attalea_speciosa	Elaeis_oleifera)))))	(Manicaria_saccifera	(Geonoma_undata	(((Oenocarpus_minor	Prestoea_acuminata)	(Hydriastele_microspadix	Roystonea_regia))	(Kentiopsis_piersoniorum	Dictyosperma_album)))))	Pseudophoenix_vinifera)	Kingia_australis);
((((Nypa_fruticans	(Serenoa_repens	(Bactris_major	(Chamaedorea_seifrizii	(Attalea_speciosa	Elaeis_oleifera)))))	((Geonoma_undata	(Manicaria_saccifera	(((Oenocarpus_minor	Prestoea_acuminata)	Kentiopsis_piersoniorum)	(Hydriastele_microspadix	Roystonea_regia))))	Dictyosperma_album))	(Orania_palindan	Pseudophoenix_vinifera))	Kingia_australis);
(((((Serenoa_repens	Pseudophoenix_vinifera)	(Nypa_fruticans	(Chamaedorea_seifrizii	(Bactris_major	(Attalea_speciosa	Elaeis_oleifera)))))	((Dictyosperma_album	Manicaria_saccifera)	((Hydriastele_microspadix	(Roystonea_regia	Geonoma_undata))	((Prestoea_acuminata	Kentiopsis_piersoniorum)	Oenocarpus_minor))))	Orania_palindan)	Kingia_australis);
((((Chamaedorea_seifrizii	(((Serenoa_repens	(Bactris_major	(Attalea_speciosa	Elaeis_oleifera)))	Nypa_fruticans)	((Manicaria_saccifera	(Geonoma_undata	(((Prestoea_acuminata	Oenocarpus_minor)	Hydriastele_microspadix)	Roystonea_regia)))	(Dictyosperma_album	Kentiopsis_piersoniorum))))	Pseudophoenix_vinifera)	Orania_palindan)	Kingia_australis);
((((((Geonoma_undata	(Hydriastele_microspadix	Roystonea_regia))	(((Dictyosperma_album	Kentiopsis_piersoniorum)	(Prestoea_acuminata	Oenocarpus_minor))	Manicaria_saccifera))	(Pseudophoenix_vinifera	Chamaedorea_seifrizii))	(Serenoa_repens	(Bactris_major	(Attalea_speciosa	Elaeis_oleifera))))	(Orania_palindan	Nypa_fruticans))	Kingia_australis);
((((((Geonoma_undata	(Hydriastele_microspadix	Roystonea_regia))	(((Dictyosperma_album	Kentiopsis_piersoniorum)	(Prestoea_acuminata	Oenocarpus_minor))	Manicaria_saccifera))	(Pseudophoenix_vinifera	Chamaedorea_seifrizii))	(Serenoa_repens	(Bactris_major	(Attalea_speciosa	Elaeis_oleifera))))	(Orania_palindan	Nypa_fruticans))	Kingia_australis);
((((((Geonoma_undata	(Hydriastele_microspadix	Roystonea_regia))	(((Dictyosperma_album	Kentiopsis_piersoniorum)	(Prestoea_acuminata	Oenocarpus_minor))	Manicaria_saccifera))	(Pseudophoenix_vinifera	Chamaedorea_seifrizii))	(Serenoa_repens	(Bactris_major	(Attalea_speciosa	Elaeis_oleifera))))	(Orania_palindan	Nypa_fruticans))	Kingia_australis);
(((Pseudophoenix_vinifera	((Dictyosperma_album	Serenoa_repens)	(Manicaria_saccifera	(Orania_palindan	((((Kentiopsis_piersoniorum	((Chamaedorea_seifrizii	(Prestoea_acuminata	Oenocarpus_minor))	Bactris_major))	(Attalea_speciosa	Elaeis_oleifera))	Hydriastele_microspadix)	(Roystonea_regia	Geonoma_undata))))))	Nypa_fruticans)	Kingia_australis);
(((Orania_palindan	Nypa_fruticans)	(Chamaedorea_seifrizii	(((Dictyosperma_album	(Manicaria_saccifera	(Kentiopsis_piersoniorum	(Hydriastele_microspadix	((Prestoea_acuminata	Oenocarpus_minor)	((Bactris_major	(Attalea_speciosa	Elaeis_oleifera))	Serenoa_repens))))))	(Geonoma_undata	Roystonea_regia))	Pseudophoenix_vinifera)))	Kingia_australis);
((Pseudophoenix_vinifera	(((Orania_palindan	Nypa_fruticans)	Chamaedorea_seifrizii)	((Dictyosperma_album	(Geonoma_undata	((Hydriastele_microspadix	(((Kentiopsis_piersoniorum	Oenocarpus_minor)	Prestoea_acuminata)	((Bactris_major	(Attalea_speciosa	Elaeis_oleifera))	Serenoa_repens)))	Roystonea_regia)))	Manicaria_saccifera)))	Kingia_australis);
(((Nypa_fruticans	Orania_palindan)	((Serenoa_repens	(Chamaedorea_seifrizii	Pseudophoenix_vinifera))	(((Roystonea_regia	Geonoma_undata)	Hydriastele_microspadix)	((((Oenocarpus_minor	Prestoea_acuminata)	(Kentiopsis_piersoniorum	(Bactris_major	(Attalea_speciosa	Elaeis_oleifera))))	Manicaria_saccifera)	Dictyosperma_album))))	Kingia_australis);
((Nypa_fruticans	(((Serenoa_repens	(Chamaedorea_seifrizii	Pseudophoenix_vinifera))	((Geonoma_undata	((((Bactris_major	(Attalea_speciosa	Elaeis_oleifera))	((Oenocarpus_minor	Prestoea_acuminata)	Kentiopsis_piersoniorum))	Hydriastele_microspadix)	Roystonea_regia))	(Manicaria_saccifera	Dictyosperma_album)))	Orania_palindan))	Kingia_australis);
((Pseudophoenix_vinifera	(((((Bactris_major	(Attalea_speciosa	Elaeis_oleifera))	((Oenocarpus_minor	Prestoea_acuminata)	(Hydriastele_microspadix	Kentiopsis_piersoniorum)))	(Dictyosperma_album	Roystonea_regia))	(Geonoma_undata	Manicaria_saccifera))	(Serenoa_repens	((Orania_palindan	Chamaedorea_seifrizii)	Nypa_fruticans))))	Kingia_australis);
((Nypa_fruticans	((Serenoa_repens	((Orania_palindan	(((Hydriastele_microspadix	Roystonea_regia)	Geonoma_undata)	((Kentiopsis_piersoniorum	Dictyosperma_album)	((Oenocarpus_minor	Prestoea_acuminata)	Manicaria_saccifera))))	((Attalea_speciosa	Elaeis_oleifera)	Chamaedorea_seifrizii)))	(Bactris_major	Pseudophoenix_vinifera)))	Kingia_australis);
((Nypa_fruticans	(Pseudophoenix_vinifera	((Orania_palindan	Dictyosperma_album)	((Geonoma_undata	Manicaria_saccifera)	(Chamaedorea_seifrizii	(((((Kentiopsis_piersoniorum	(Oenocarpus_minor	Prestoea_acuminata))	(Bactris_major	(Attalea_speciosa	Elaeis_oleifera)))	Hydriastele_microspadix)	Roystonea_regia)	Serenoa_repens))))))	Kingia_australis);
(((Pseudophoenix_vinifera	((Dictyosperma_album	((((Oenocarpus_minor	Prestoea_acuminata)	((Attalea_speciosa	Elaeis_oleifera)	(Serenoa_repens	Bactris_major)))	((Hydriastele_microspadix	Roystonea_regia)	Kentiopsis_piersoniorum))	(Manicaria_saccifera	Geonoma_undata)))	(Nypa_fruticans	Chamaedorea_seifrizii)))	Orania_palindan)	Kingia_australis);
((Roystonea_regia	((Manicaria_saccifera	(Kentiopsis_piersoniorum	Dictyosperma_album))	((Geonoma_undata	((Pseudophoenix_vinifera	Serenoa_repens)	((Nypa_fruticans	Orania_palindan)	Chamaedorea_seifrizii)))	((Hydriastele_microspadix	(Oenocarpus_minor	Prestoea_acuminata))	((Attalea_speciosa	Elaeis_oleifera)	Bactris_major)))))	Kingia_australis);
((((Nypa_fruticans	((Attalea_speciosa	Elaeis_oleifera)	(Bactris_major	Serenoa_repens)))	(Orania_palindan	((Chamaedorea_seifrizii	(Oenocarpus_minor	Prestoea_acuminata))	(((Hydriastele_microspadix	(Manicaria_saccifera	Roystonea_regia))	(Kentiopsis_piersoniorum	Dictyosperma_album))	Geonoma_undata))))	Pseudophoenix_vinifera)	Kingia_australis);
((Nypa_fruticans	(((Kentiopsis_piersoniorum	(Prestoea_acuminata	(Roystonea_regia	Hydriastele_microspadix)))	(Pseudophoenix_vinifera	(((Chamaedorea_seifrizii	(((Attalea_speciosa	Elaeis_oleifera)	Bactris_major)	Serenoa_repens))	(Dictyosperma_album	Geonoma_undata))	Manicaria_saccifera)))	(Oenocarpus_minor	Orania_palindan)))	Kingia_australis);
(((((Nypa_fruticans	(Chamaedorea_seifrizii	(((Serenoa_repens	Bactris_major)	Elaeis_oleifera)	Attalea_speciosa)))	(Manicaria_saccifera	(((Dictyosperma_album	Kentiopsis_piersoniorum)	((Oenocarpus_minor	Prestoea_acuminata)	(Roystonea_regia	Hydriastele_microspadix)))	Geonoma_undata)))	Pseudophoenix_vinifera)	Orania_palindan)	Kingia_australis);
((((Chamaedorea_seifrizii	(Bactris_major	((Serenoa_repens	Orania_palindan)	(Elaeis_oleifera	Attalea_speciosa))))	(((Dictyosperma_album	Manicaria_saccifera)	(Geonoma_undata	(Roystonea_regia	Hydriastele_microspadix)))	(Kentiopsis_piersoniorum	(Oenocarpus_minor	Prestoea_acuminata))))	(Nypa_fruticans	Pseudophoenix_vinifera))	Kingia_australis);
(((((Serenoa_repens	((Chamaedorea_seifrizii	(Elaeis_oleifera	Attalea_speciosa))	Bactris_major))	Orania_palindan)	(((((Geonoma_undata	(Roystonea_regia	Hydriastele_microspadix))	(Kentiopsis_piersoniorum	Dictyosperma_album))	Manicaria_saccifera)	(Oenocarpus_minor	Prestoea_acuminata))	Pseudophoenix_vinifera))	Nypa_fruticans)	Kingia_australis);
((Pseudophoenix_vinifera	((((Nypa_fruticans	Orania_palindan)	(Bactris_major	(Serenoa_repens	(Elaeis_oleifera	Attalea_speciosa))))	(Manicaria_saccifera	(((Geonoma_undata	(Roystonea_regia	Hydriastele_microspadix))	(Kentiopsis_piersoniorum	(Oenocarpus_minor	Prestoea_acuminata)))	Dictyosperma_album)))	Chamaedorea_seifrizii))	Kingia_australis);
((Nypa_fruticans	((Serenoa_repens	(((((Roystonea_regia	Hydriastele_microspadix)	Kentiopsis_piersoniorum)	(Oenocarpus_minor	Prestoea_acuminata))	Bactris_major)	(Elaeis_oleifera	Attalea_speciosa)))	(((Geonoma_undata	Manicaria_saccifera)	Dictyosperma_album)	((Orania_palindan	Chamaedorea_seifrizii)	Pseudophoenix_vinifera))))	Kingia_australis);
((Nypa_fruticans	((((Geonoma_undata	Manicaria_saccifera)	Dictyosperma_album)	((Kentiopsis_piersoniorum	((Oenocarpus_minor	Prestoea_acuminata)	(Roystonea_regia	Hydriastele_microspadix)))	(Bactris_major	((Orania_palindan	(Elaeis_oleifera	Attalea_speciosa))	Serenoa_repens))))	(Chamaedorea_seifrizii	Pseudophoenix_vinifera)))	Kingia_australis);
((Nypa_fruticans	((((Geonoma_undata	Manicaria_saccifera)	Dictyosperma_album)	((Kentiopsis_piersoniorum	((Oenocarpus_minor	Prestoea_acuminata)	(Roystonea_regia	Hydriastele_microspadix)))	(Bactris_major	((Orania_palindan	(Elaeis_oleifera	Attalea_speciosa))	Serenoa_repens))))	(Chamaedorea_seifrizii	Pseudophoenix_vinifera)))	Kingia_australis);
((Pseudophoenix_vinifera	(((Orania_palindan	Nypa_fruticans)	(((Geonoma_undata	Manicaria_saccifera)	Dictyosperma_album)	((Kentiopsis_piersoniorum	(Roystonea_regia	Hydriastele_microspadix))	((Oenocarpus_minor	Prestoea_acuminata)	(Bactris_major	((Elaeis_oleifera	Attalea_speciosa)	Serenoa_repens))))))	Chamaedorea_seifrizii))	Kingia_australis);
((Pseudophoenix_vinifera	((Nypa_fruticans	((((Dictyosperma_album	Kentiopsis_piersoniorum)	Manicaria_saccifera)	((Oenocarpus_minor	Prestoea_acuminata)	(Hydriastele_microspadix	(Roystonea_regia	Geonoma_undata))))	((Elaeis_oleifera	(Orania_palindan	Bactris_major))	(Attalea_speciosa	Serenoa_repens))))	Chamaedorea_seifrizii))	Kingia_australis);
((Nypa_fruticans	(((Manicaria_saccifera	((Pseudophoenix_vinifera	Chamaedorea_seifrizii)	(((Hydriastele_microspadix	(((Elaeis_oleifera	Attalea_speciosa)	Kentiopsis_piersoniorum)	(Bactris_major	((Orania_palindan	Oenocarpus_minor)	Prestoea_acuminata))))	Roystonea_regia)	Serenoa_repens)))	Geonoma_undata)	Dictyosperma_album))	Kingia_australis);
(((Oenocarpus_minor	((((Prestoea_acuminata	Geonoma_undata)	Dictyosperma_album)	(Hydriastele_microspadix	(Kentiopsis_piersoniorum	(((Orania_palindan	Pseudophoenix_vinifera)	Roystonea_regia)	((Chamaedorea_seifrizii	(Elaeis_oleifera	Attalea_speciosa))	(Serenoa_repens	Bactris_major))))))	Manicaria_saccifera))	Nypa_fruticans)	Kingia_australis);
((((((Chamaedorea_seifrizii	Nypa_fruticans)	((Bactris_major	(Elaeis_oleifera	Attalea_speciosa))	Serenoa_repens))	((((Prestoea_acuminata	Oenocarpus_minor)	(Kentiopsis_piersoniorum	Dictyosperma_album))	(Geonoma_undata	(Hydriastele_microspadix	Roystonea_regia)))	Manicaria_saccifera))	Pseudophoenix_vinifera)	Orania_palindan)	Kingia_australis);
((Nypa_fruticans	(((Bactris_major	((Attalea_speciosa	Elaeis_oleifera)	((Kentiopsis_piersoniorum	(Hydriastele_microspadix	Roystonea_regia))	(Prestoea_acuminata	Oenocarpus_minor))))	Serenoa_repens)	(((Pseudophoenix_vinifera	Orania_palindan)	Chamaedorea_seifrizii)	((Dictyosperma_album	Manicaria_saccifera)	Geonoma_undata))))	Kingia_australis);
(((Nypa_fruticans	((Pseudophoenix_vinifera	Orania_palindan)	(Elaeis_oleifera	(Attalea_speciosa	(Serenoa_repens	Bactris_major)))))	(Chamaedorea_seifrizii	((Prestoea_acuminata	Oenocarpus_minor)	((Kentiopsis_piersoniorum	Dictyosperma_album)	(((Hydriastele_microspadix	Roystonea_regia)	Geonoma_undata)	Manicaria_saccifera)))))	Kingia_australis);
((((((Geonoma_undata	Dictyosperma_album)	Manicaria_saccifera)	((((((Hydriastele_microspadix	Roystonea_regia)	Oenocarpus_minor)	(Kentiopsis_piersoniorum	Prestoea_acuminata))	(Elaeis_oleifera	Attalea_speciosa))	Bactris_major)	Serenoa_repens))	((Pseudophoenix_vinifera	Orania_palindan)	Chamaedorea_seifrizii))	Nypa_fruticans)	Kingia_australis);
((Pseudophoenix_vinifera	(Orania_palindan	((Chamaedorea_seifrizii	Nypa_fruticans)	(((Manicaria_saccifera	Geonoma_undata)	Dictyosperma_album)	((((Elaeis_oleifera	Attalea_speciosa)	Bactris_major)	Serenoa_repens)	((Kentiopsis_piersoniorum	(Hydriastele_microspadix	(Oenocarpus_minor	Prestoea_acuminata)))	Roystonea_regia))))))	Kingia_australis);
((Nypa_fruticans	(Pseudophoenix_vinifera	((Dictyosperma_album	(((Orania_palindan	Roystonea_regia)	Geonoma_undata)	(Serenoa_repens	(((Elaeis_oleifera	Attalea_speciosa)	Bactris_major)	(Prestoea_acuminata	(Kentiopsis_piersoniorum	(Oenocarpus_minor	Hydriastele_microspadix)))))))	(Chamaedorea_seifrizii	Manicaria_saccifera))))	Kingia_australis);
((((((Dictyosperma_album	Geonoma_undata)	Manicaria_saccifera)	(Orania_palindan	(Roystonea_regia	(Kentiopsis_piersoniorum	((Oenocarpus_minor	Prestoea_acuminata)	((Serenoa_repens	(Bactris_major	(Elaeis_oleifera	Attalea_speciosa)))	Hydriastele_microspadix))))))	(Chamaedorea_seifrizii	Pseudophoenix_vinifera))	Nypa_fruticans)	Kingia_australis);
((Roystonea_regia	(((((Orania_palindan	Kentiopsis_piersoniorum)	Hydriastele_microspadix)	(Oenocarpus_minor	Prestoea_acuminata))	(((Nypa_fruticans	(Chamaedorea_seifrizii	Pseudophoenix_vinifera))	Serenoa_repens)	(Bactris_major	(Elaeis_oleifera	Attalea_speciosa))))	((Manicaria_saccifera	Geonoma_undata)	Dictyosperma_album)))	Kingia_australis);
((Nypa_fruticans	(((Orania_palindan	Chamaedorea_seifrizii)	(Manicaria_saccifera	((((((Attalea_speciosa	Bactris_major)	Serenoa_repens)	Elaeis_oleifera)	((Prestoea_acuminata	Oenocarpus_minor)	Kentiopsis_piersoniorum))	(Geonoma_undata	(Roystonea_regia	Hydriastele_microspadix)))	Dictyosperma_album)))	Pseudophoenix_vinifera))	Kingia_australis);
(((Nypa_fruticans	(((Chamaedorea_seifrizii	(Geonoma_undata	(Roystonea_regia	Hydriastele_microspadix)))	(Dictyosperma_album	(Manicaria_saccifera	(Serenoa_repens	(((Prestoea_acuminata	Oenocarpus_minor)	((Attalea_speciosa	Elaeis_oleifera)	Bactris_major))	Kentiopsis_piersoniorum)))))	Pseudophoenix_vinifera))	Orania_palindan)	Kingia_australis);
(((((Nypa_fruticans	(((Dictyosperma_album	Manicaria_saccifera)	(Geonoma_undata	(((Prestoea_acuminata	Oenocarpus_minor)	Kentiopsis_piersoniorum)	(Roystonea_regia	Hydriastele_microspadix))))	(Bactris_major	(Serenoa_repens	(Attalea_speciosa	Elaeis_oleifera)))))	Chamaedorea_seifrizii)	Pseudophoenix_vinifera)	Orania_palindan)	Kingia_australis);
((((Nypa_fruticans	Chamaedorea_seifrizii)	((Manicaria_saccifera	(Geonoma_undata	(Dictyosperma_album	((Kentiopsis_piersoniorum	((Prestoea_acuminata	Oenocarpus_minor)	Hydriastele_microspadix))	Roystonea_regia))))	((Serenoa_repens	(Bactris_major	(Attalea_speciosa	Elaeis_oleifera)))	Pseudophoenix_vinifera)))	Orania_palindan)	Kingia_australis);
((Nypa_fruticans	(((((Kentiopsis_piersoniorum	((Prestoea_acuminata	Oenocarpus_minor)	Hydriastele_microspadix))	Roystonea_regia)	((Dictyosperma_album	Geonoma_undata)	Manicaria_saccifera))	(Chamaedorea_seifrizii	(Orania_palindan	Pseudophoenix_vinifera)))	(Serenoa_repens	(Bactris_major	(Attalea_speciosa	Elaeis_oleifera)))))	Kingia_australis);
(((Nypa_fruticans	((Serenoa_repens	(Bactris_major	(Attalea_speciosa	Elaeis_oleifera)))	((Chamaedorea_seifrizii	Pseudophoenix_vinifera)	(((((Kentiopsis_piersoniorum	(Prestoea_acuminata	(Roystonea_regia	Hydriastele_microspadix)))	Oenocarpus_minor)	Manicaria_saccifera)	Geonoma_undata)	Dictyosperma_album))))	Orania_palindan)	Kingia_australis);
((Nypa_fruticans	((Orania_palindan	Pseudophoenix_vinifera)	(Chamaedorea_seifrizii	((((Serenoa_repens	(Attalea_speciosa	(Elaeis_oleifera	Bactris_major)))	(Kentiopsis_piersoniorum	((Oenocarpus_minor	Prestoea_acuminata)	Hydriastele_microspadix)))	Roystonea_regia)	(Dictyosperma_album	(Geonoma_undata	Manicaria_saccifera))))))	Kingia_australis);
(((Nypa_fruticans	(((Geonoma_undata	(Chamaedorea_seifrizii	Pseudophoenix_vinifera))	(Manicaria_saccifera	(((Prestoea_acuminata	(Kentiopsis_piersoniorum	(Attalea_speciosa	(Elaeis_oleifera	(Serenoa_repens	Bactris_major)))))	(Roystonea_regia	Hydriastele_microspadix))	Oenocarpus_minor)))	Dictyosperma_album))	Orania_palindan)	Kingia_australis);
(((Nypa_fruticans	Chamaedorea_seifrizii)	((Geonoma_undata	((Dictyosperma_album	Manicaria_saccifera)	(((Oenocarpus_minor	Prestoea_acuminata)	(Kentiopsis_piersoniorum	(Hydriastele_microspadix	(Serenoa_repens	(Bactris_major	(Attalea_speciosa	Elaeis_oleifera))))))	Roystonea_regia)))	(Orania_palindan	Pseudophoenix_vinifera)))	Kingia_australis);
(((Nypa_fruticans	(Oenocarpus_minor	(((Dictyosperma_album	(Manicaria_saccifera	Geonoma_undata))	((Kentiopsis_piersoniorum	(Roystonea_regia	Hydriastele_microspadix))	Prestoea_acuminata))	((Pseudophoenix_vinifera	Serenoa_repens)	(Bactris_major	(Chamaedorea_seifrizii	(Attalea_speciosa	Elaeis_oleifera)))))))	Orania_palindan)	Kingia_australis);
(((Roystonea_regia	((((((Prestoea_acuminata	Oenocarpus_minor)	Kentiopsis_piersoniorum)	Hydriastele_microspadix)	(Bactris_major	(Attalea_speciosa	Elaeis_oleifera)))	((Geonoma_undata	((Dictyosperma_album	Pseudophoenix_vinifera)	(Manicaria_saccifera	Nypa_fruticans)))	Chamaedorea_seifrizii))	Serenoa_repens))	Orania_palindan)	Kingia_australis);
(((Pseudophoenix_vinifera	((Dictyosperma_album	(((Prestoea_acuminata	Oenocarpus_minor)	Kentiopsis_piersoniorum)	(Manicaria_saccifera	((Roystonea_regia	Hydriastele_microspadix)	Geonoma_undata))))	(((Bactris_major	(Attalea_speciosa	Elaeis_oleifera))	Serenoa_repens)	(Nypa_fruticans	Chamaedorea_seifrizii))))	Orania_palindan)	Kingia_australis);
((Roystonea_regia	(Hydriastele_microspadix	((Orania_palindan	Geonoma_undata)	((((((Chamaedorea_seifrizii	(Prestoea_acuminata	Oenocarpus_minor))	Kentiopsis_piersoniorum)	(Bactris_major	(Attalea_speciosa	Elaeis_oleifera)))	Manicaria_saccifera)	((Dictyosperma_album	Pseudophoenix_vinifera)	Nypa_fruticans))	Serenoa_repens))))	Kingia_australis);
((Roystonea_regia	((Orania_palindan	(((Manicaria_saccifera	((Chamaedorea_seifrizii	Pseudophoenix_vinifera)	Geonoma_undata))	Dictyosperma_album)	Nypa_fruticans))	(Serenoa_repens	((Attalea_speciosa	Elaeis_oleifera)	(Bactris_major	(Prestoea_acuminata	((Oenocarpus_minor	Kentiopsis_piersoniorum)	Hydriastele_microspadix)))))))	Kingia_australis);
(((Serenoa_repens	((Bactris_major	((Attalea_speciosa	Elaeis_oleifera)	Orania_palindan))	((Oenocarpus_minor	Prestoea_acuminata)	(Kentiopsis_piersoniorum	Hydriastele_microspadix))))	((((Geonoma_undata	Manicaria_saccifera)	(Dictyosperma_album	Roystonea_regia))	Pseudophoenix_vinifera)	(Chamaedorea_seifrizii	Nypa_fruticans)))	Kingia_australis);
((Roystonea_regia	(Pseudophoenix_vinifera	(Manicaria_saccifera	((Chamaedorea_seifrizii	Geonoma_undata)	((Dictyosperma_album	Nypa_fruticans)	(((Bactris_major	(Attalea_speciosa	Elaeis_oleifera))	Serenoa_repens)	(((Oenocarpus_minor	Prestoea_acuminata)	(Orania_palindan	Hydriastele_microspadix))	Kentiopsis_piersoniorum)))))))	Kingia_australis);
((((((Oenocarpus_minor	Prestoea_acuminata)	(((Bactris_major	(Attalea_speciosa	Elaeis_oleifera))	Serenoa_repens)	(Orania_palindan	Hydriastele_microspadix)))	Kentiopsis_piersoniorum)	Roystonea_regia)	(Pseudophoenix_vinifera	(((Chamaedorea_seifrizii	Geonoma_undata)	(Dictyosperma_album	Nypa_fruticans))	Manicaria_saccifera)))	Kingia_australis);
((Nypa_fruticans	(Manicaria_saccifera	((Dictyosperma_album	((((((Attalea_speciosa	Elaeis_oleifera)	((Oenocarpus_minor	Prestoea_acuminata)	Kentiopsis_piersoniorum))	Bactris_major)	(Geonoma_undata	(Hydriastele_microspadix	Roystonea_regia)))	Serenoa_repens)	Orania_palindan))	(Chamaedorea_seifrizii	Pseudophoenix_vinifera))))	Kingia_australis);
(((Chamaedorea_seifrizii	Pseudophoenix_vinifera)	((Serenoa_repens	(Dictyosperma_album	(((Geonoma_undata	(Hydriastele_microspadix	Roystonea_regia))	Manicaria_saccifera)	(((Bactris_major	(Attalea_speciosa	Elaeis_oleifera))	(Oenocarpus_minor	Prestoea_acuminata))	Kentiopsis_piersoniorum))))	(Nypa_fruticans	Orania_palindan)))	Kingia_australis);
(((((Chamaedorea_seifrizii	Nypa_fruticans)	(Manicaria_saccifera	(((((Kentiopsis_piersoniorum	(((Serenoa_repens	(Attalea_speciosa	Elaeis_oleifera))	Bactris_major)	(Oenocarpus_minor	Prestoea_acuminata)))	Hydriastele_microspadix)	Roystonea_regia)	Geonoma_undata)	Dictyosperma_album)))	Orania_palindan)	Pseudophoenix_vinifera)	Kingia_australis);
(((Nypa_fruticans	(Oenocarpus_minor	((((Serenoa_repens	Pseudophoenix_vinifera)	(Chamaedorea_seifrizii	(Attalea_speciosa	Elaeis_oleifera)))	Bactris_major)	((Geonoma_undata	Dictyosperma_album)	(Prestoea_acuminata	(Kentiopsis_piersoniorum	(Manicaria_saccifera	(Hydriastele_microspadix	Roystonea_regia))))))))	Orania_palindan)	Kingia_australis);
((Nypa_fruticans	((Manicaria_saccifera	(Dictyosperma_album	Geonoma_undata))	(((Kentiopsis_piersoniorum	(Hydriastele_microspadix	(((Orania_palindan	(((Attalea_speciosa	Elaeis_oleifera)	(Pseudophoenix_vinifera	Chamaedorea_seifrizii))	Bactris_major))	Serenoa_repens)	Prestoea_acuminata)))	Oenocarpus_minor)	Roystonea_regia)))	Kingia_australis);
((((Oenocarpus_minor	Nypa_fruticans)	(Chamaedorea_seifrizii	(((((Dictyosperma_album	Pseudophoenix_vinifera)	((Hydriastele_microspadix	Roystonea_regia)	Geonoma_undata))	Serenoa_repens)	Manicaria_saccifera)	((Bactris_major	(Elaeis_oleifera	Attalea_speciosa))	(Prestoea_acuminata	Kentiopsis_piersoniorum)))))	Orania_palindan)	Kingia_australis);
(((((Manicaria_saccifera	(Dictyosperma_album	((Hydriastele_microspadix	Roystonea_regia)	Geonoma_undata)))	(Chamaedorea_seifrizii	Orania_palindan))	(Nypa_fruticans	(Serenoa_repens	((Prestoea_acuminata	(Oenocarpus_minor	Kentiopsis_piersoniorum))	(Bactris_major	(Elaeis_oleifera	Attalea_speciosa))))))	Pseudophoenix_vinifera)	Kingia_australis);
((((Chamaedorea_seifrizii	Pseudophoenix_vinifera)	Nypa_fruticans)	(Manicaria_saccifera	(Dictyosperma_album	((((Serenoa_repens	(Orania_palindan	(Bactris_major	(Elaeis_oleifera	Attalea_speciosa))))	((Prestoea_acuminata	Oenocarpus_minor)	(Hydriastele_microspadix	Roystonea_regia)))	Kentiopsis_piersoniorum)	Geonoma_undata))))	Kingia_australis);
((((Chamaedorea_seifrizii	Pseudophoenix_vinifera)	Nypa_fruticans)	(Manicaria_saccifera	(Dictyosperma_album	((((Serenoa_repens	(Orania_palindan	(Bactris_major	(Elaeis_oleifera	Attalea_speciosa))))	((Prestoea_acuminata	Oenocarpus_minor)	(Hydriastele_microspadix	Roystonea_regia)))	Kentiopsis_piersoniorum)	Geonoma_undata))))	Kingia_australis);
((Pseudophoenix_vinifera	((((((Bactris_major	(Elaeis_oleifera	Attalea_speciosa))	((Prestoea_acuminata	Oenocarpus_minor)	(Hydriastele_microspadix	(Orania_palindan	Roystonea_regia))))	Kentiopsis_piersoniorum)	Serenoa_repens)	((Chamaedorea_seifrizii	Manicaria_saccifera)	(Dictyosperma_album	Nypa_fruticans)))	Geonoma_undata))	Kingia_australis);
((Nypa_fruticans	(Chamaedorea_seifrizii	((Orania_palindan	Pseudophoenix_vinifera)	((Manicaria_saccifera	(Oenocarpus_minor	((Kentiopsis_piersoniorum	(Serenoa_repens	(Bactris_major	(Elaeis_oleifera	Attalea_speciosa))))	Prestoea_acuminata)))	(Dictyosperma_album	((Hydriastele_microspadix	Roystonea_regia)	Geonoma_undata))))))	Kingia_australis);
((Kentiopsis_piersoniorum	((Bactris_major	((Elaeis_oleifera	Attalea_speciosa)	Serenoa_repens))	((((Prestoea_acuminata	Oenocarpus_minor)	Chamaedorea_seifrizii)	Manicaria_saccifera)	(((Nypa_fruticans	(Roystonea_regia	Pseudophoenix_vinifera))	(Geonoma_undata	(Orania_palindan	Hydriastele_microspadix)))	Dictyosperma_album))))	Kingia_australis);
((Nypa_fruticans	((Orania_palindan	(((Elaeis_oleifera	Attalea_speciosa)	Serenoa_repens)	Bactris_major))	((((Prestoea_acuminata	Oenocarpus_minor)	Chamaedorea_seifrizii)	(Manicaria_saccifera	((Kentiopsis_piersoniorum	Dictyosperma_album)	(Geonoma_undata	(Roystonea_regia	Hydriastele_microspadix)))))	Pseudophoenix_vinifera)))	Kingia_australis);
(((Nypa_fruticans	((Chamaedorea_seifrizii	(((Geonoma_undata	Roystonea_regia)	Dictyosperma_album)	Manicaria_saccifera))	((Serenoa_repens	(((Kentiopsis_piersoniorum	Prestoea_acuminata)	(Oenocarpus_minor	Hydriastele_microspadix))	((Attalea_speciosa	Elaeis_oleifera)	Bactris_major)))	Pseudophoenix_vinifera)))	Orania_palindan)	Kingia_australis);
((Nypa_fruticans	(Geonoma_undata	((Attalea_speciosa	((((Serenoa_repens	(Roystonea_regia	Hydriastele_microspadix))	Bactris_major)	((Oenocarpus_minor	Prestoea_acuminata)	Kentiopsis_piersoniorum))	Elaeis_oleifera))	(Orania_palindan	((Chamaedorea_seifrizii	Manicaria_saccifera)	(Dictyosperma_album	Pseudophoenix_vinifera))))))	Kingia_australis);
(((Pseudophoenix_vinifera	((Serenoa_repens	(((Elaeis_oleifera	Attalea_speciosa)	Chamaedorea_seifrizii)	(Bactris_major	(Kentiopsis_piersoniorum	((Roystonea_regia	Hydriastele_microspadix)	(Oenocarpus_minor	Prestoea_acuminata))))))	(Nypa_fruticans	(Dictyosperma_album	(Geonoma_undata	Manicaria_saccifera)))))	Orania_palindan)	Kingia_australis);
(((Pseudophoenix_vinifera	((((Nypa_fruticans	(Serenoa_repens	(Roystonea_regia	((((Elaeis_oleifera	Attalea_speciosa)	Hydriastele_microspadix)	((Oenocarpus_minor	Prestoea_acuminata)	Kentiopsis_piersoniorum))	Bactris_major))))	(Geonoma_undata	Manicaria_saccifera))	Chamaedorea_seifrizii)	Dictyosperma_album))	Orania_palindan)	Kingia_australis);
(((Orania_palindan	Nypa_fruticans)	((Chamaedorea_seifrizii	(Serenoa_repens	(Bactris_major	((Attalea_speciosa	Elaeis_oleifera)	((Oenocarpus_minor	Prestoea_acuminata)	((Hydriastele_microspadix	Roystonea_regia)	Kentiopsis_piersoniorum))))))	((Dictyosperma_album	(Geonoma_undata	Manicaria_saccifera))	Pseudophoenix_vinifera)))	Kingia_australis);
(((Orania_palindan	Nypa_fruticans)	((Chamaedorea_seifrizii	(Serenoa_repens	(Bactris_major	((Attalea_speciosa	Elaeis_oleifera)	((Oenocarpus_minor	Prestoea_acuminata)	((Hydriastele_microspadix	Roystonea_regia)	Kentiopsis_piersoniorum))))))	((Dictyosperma_album	(Geonoma_undata	Manicaria_saccifera))	Pseudophoenix_vinifera)))	Kingia_australis);
((Pseudophoenix_vinifera	((Nypa_fruticans	(Chamaedorea_seifrizii	(Serenoa_repens	(Orania_palindan	((Attalea_speciosa	Elaeis_oleifera)	(Bactris_major	(Oenocarpus_minor	(Prestoea_acuminata	(Kentiopsis_piersoniorum	(Hydriastele_microspadix	Roystonea_regia))))))))))	(Dictyosperma_album	(Geonoma_undata	Manicaria_saccifera))))	Kingia_australis);
((Nypa_fruticans	((((((Kentiopsis_piersoniorum	(Oenocarpus_minor	Prestoea_acuminata))	Hydriastele_microspadix)	Bactris_major)	(Attalea_speciosa	Elaeis_oleifera))	((Serenoa_repens	Pseudophoenix_vinifera)	(Chamaedorea_seifrizii	(Dictyosperma_album	((Roystonea_regia	Geonoma_undata)	Manicaria_saccifera)))))	Orania_palindan))	Kingia_australis);
((Nypa_fruticans	((((Serenoa_repens	((Bactris_major	((Kentiopsis_piersoniorum	(Oenocarpus_minor	Prestoea_acuminata))	Hydriastele_microspadix))	(Attalea_speciosa	Elaeis_oleifera)))	(Pseudophoenix_vinifera	(Dictyosperma_album	((Roystonea_regia	Geonoma_undata)	Manicaria_saccifera))))	Chamaedorea_seifrizii)	Orania_palindan))	Kingia_australis);
((Pseudophoenix_vinifera	(Manicaria_saccifera	(((Chamaedorea_seifrizii	(Kentiopsis_piersoniorum	Dictyosperma_album))	((Serenoa_repens	(Bactris_major	(Attalea_speciosa	Elaeis_oleifera)))	((Orania_palindan	Roystonea_regia)	Geonoma_undata)))	((Nypa_fruticans	Oenocarpus_minor)	(Hydriastele_microspadix	Prestoea_acuminata)))))	Kingia_australis);
((Nypa_fruticans	((((Dictyosperma_album	Manicaria_saccifera)	Geonoma_undata)	((Serenoa_repens	(Roystonea_regia	((Bactris_major	(Attalea_speciosa	Elaeis_oleifera))	((Orania_palindan	Kentiopsis_piersoniorum)	(Hydriastele_microspadix	(Oenocarpus_minor	Prestoea_acuminata))))))	Chamaedorea_seifrizii))	Pseudophoenix_vinifera))	Kingia_australis);
(((Nypa_fruticans	(Chamaedorea_seifrizii	(((Dictyosperma_album	(Manicaria_saccifera	Geonoma_undata))	(((Serenoa_repens	(Attalea_speciosa	Elaeis_oleifera))	Bactris_major)	((Oenocarpus_minor	Prestoea_acuminata)	(Kentiopsis_piersoniorum	(Roystonea_regia	Hydriastele_microspadix)))))	Pseudophoenix_vinifera)))	Orania_palindan)	Kingia_australis);
(((Nypa_fruticans	(Chamaedorea_seifrizii	(Manicaria_saccifera	(((Roystonea_regia	Hydriastele_microspadix)	Geonoma_undata)	(Dictyosperma_album	((Serenoa_repens	Pseudophoenix_vinifera)	((((Attalea_speciosa	Elaeis_oleifera)	Bactris_major)	(Oenocarpus_minor	Prestoea_acuminata))	Kentiopsis_piersoniorum)))))))	Orania_palindan)	Kingia_australis);
(((Nypa_fruticans	(Chamaedorea_seifrizii	(Geonoma_undata	(((((((Orania_palindan	Roystonea_regia)	Hydriastele_microspadix)	((Attalea_speciosa	Elaeis_oleifera)	(Serenoa_repens	Bactris_major)))	(Oenocarpus_minor	Prestoea_acuminata))	Kentiopsis_piersoniorum)	Dictyosperma_album)	Manicaria_saccifera))))	Pseudophoenix_vinifera)	Kingia_australis);
((((Nypa_fruticans	(Chamaedorea_seifrizii	((((((((Attalea_speciosa	Elaeis_oleifera)	(Serenoa_repens	Bactris_major))	Kentiopsis_piersoniorum)	Hydriastele_microspadix)	(Oenocarpus_minor	Prestoea_acuminata))	Roystonea_regia)	(Dictyosperma_album	Geonoma_undata))	Manicaria_saccifera)))	Pseudophoenix_vinifera)	Orania_palindan)	Kingia_australis);
(((((Attalea_speciosa	Elaeis_oleifera)	(Serenoa_repens	Bactris_major))	((Chamaedorea_seifrizii	Nypa_fruticans)	((((Oenocarpus_minor	Prestoea_acuminata)	Orania_palindan)	Manicaria_saccifera)	((Geonoma_undata	(Roystonea_regia	Hydriastele_microspadix))	(Kentiopsis_piersoniorum	Dictyosperma_album)))))	Pseudophoenix_vinifera)	Kingia_australis);
(((((Dictyosperma_album	Kentiopsis_piersoniorum)	((((Attalea_speciosa	Elaeis_oleifera)	(Serenoa_repens	Bactris_major))	(Geonoma_undata	(Roystonea_regia	Hydriastele_microspadix)))	((((Chamaedorea_seifrizii	Prestoea_acuminata)	Oenocarpus_minor)	Orania_palindan)	Manicaria_saccifera)))	Nypa_fruticans)	Pseudophoenix_vinifera)	Kingia_australis);
((Roystonea_regia	(((Geonoma_undata	(Hydriastele_microspadix	((Oenocarpus_minor	Prestoea_acuminata)	(Orania_palindan	(Serenoa_repens	(Bactris_major	(Elaeis_oleifera	Attalea_speciosa)))))))	(Manicaria_saccifera	(Dictyosperma_album	Kentiopsis_piersoniorum)))	((Chamaedorea_seifrizii	Nypa_fruticans)	Pseudophoenix_vinifera)))	Kingia_australis);
(((Roystonea_regia	(((Chamaedorea_seifrizii	((((Elaeis_oleifera	Attalea_speciosa)	(Serenoa_repens	Bactris_major))	Pseudophoenix_vinifera)	Nypa_fruticans))	((Dictyosperma_album	(Kentiopsis_piersoniorum	(Manicaria_saccifera	Oenocarpus_minor)))	(Prestoea_acuminata	Geonoma_undata)))	Hydriastele_microspadix))	Orania_palindan)	Kingia_australis);
((Nypa_fruticans	(Orania_palindan	((Geonoma_undata	Dictyosperma_album)	(((((Attalea_speciosa	Elaeis_oleifera)	Serenoa_repens)	Bactris_major)	(((Pseudophoenix_vinifera	Roystonea_regia)	Hydriastele_microspadix)	(Kentiopsis_piersoniorum	((Chamaedorea_seifrizii	Oenocarpus_minor)	Prestoea_acuminata))))	Manicaria_saccifera))))	Kingia_australis);
((Pseudophoenix_vinifera	(((Chamaedorea_seifrizii	((Bactris_major	(Elaeis_oleifera	Attalea_speciosa))	Serenoa_repens))	((Dictyosperma_album	Geonoma_undata)	(Manicaria_saccifera	((Hydriastele_microspadix	(Kentiopsis_piersoniorum	(Oenocarpus_minor	Prestoea_acuminata)))	Roystonea_regia))))	(Orania_palindan	Nypa_fruticans)))	Kingia_australis);
(((Pseudophoenix_vinifera	((Nypa_fruticans	((Bactris_major	(Elaeis_oleifera	Attalea_speciosa))	Serenoa_repens))	(Chamaedorea_seifrizii	((Hydriastele_microspadix	(Kentiopsis_piersoniorum	(Oenocarpus_minor	Prestoea_acuminata)))	(Manicaria_saccifera	((Geonoma_undata	Roystonea_regia)	Dictyosperma_album))))))	Orania_palindan)	Kingia_australis);
((((Serenoa_repens	Pseudophoenix_vinifera)	((Chamaedorea_seifrizii	(Bactris_major	(Elaeis_oleifera	Attalea_speciosa)))	(Orania_palindan	((Dictyosperma_album	(Geonoma_undata	((Roystonea_regia	Hydriastele_microspadix)	(Kentiopsis_piersoniorum	(Oenocarpus_minor	Prestoea_acuminata)))))	Manicaria_saccifera))))	Nypa_fruticans)	Kingia_australis);
(((Oenocarpus_minor	((Bactris_major	((((Orania_palindan	Chamaedorea_seifrizii)	(((((Roystonea_regia	Hydriastele_microspadix)	Geonoma_undata)	Pseudophoenix_vinifera)	Manicaria_saccifera)	Dictyosperma_album))	(Elaeis_oleifera	Attalea_speciosa))	Serenoa_repens))	(Kentiopsis_piersoniorum	Prestoea_acuminata)))	Nypa_fruticans)	Kingia_australis);
(((Oenocarpus_minor	((((((Chamaedorea_seifrizii	(((Bactris_major	(Elaeis_oleifera	Attalea_speciosa))	Serenoa_repens)	Pseudophoenix_vinifera))	Dictyosperma_album)	Geonoma_undata)	Manicaria_saccifera)	(((Roystonea_regia	Hydriastele_microspadix)	Kentiopsis_piersoniorum)	Prestoea_acuminata))	Orania_palindan))	Nypa_fruticans)	Kingia_australis);
((((((Chamaedorea_seifrizii	Prestoea_acuminata)	Oenocarpus_minor)	(((Bactris_major	(Elaeis_oleifera	Attalea_speciosa))	Serenoa_repens)	((((Roystonea_regia	Hydriastele_microspadix)	Geonoma_undata)	Pseudophoenix_vinifera)	((Kentiopsis_piersoniorum	Dictyosperma_album)	Manicaria_saccifera))))	Nypa_fruticans)	Orania_palindan)	Kingia_australis);
(((((Chamaedorea_seifrizii	Prestoea_acuminata)	((((((Orania_palindan	(Roystonea_regia	Hydriastele_microspadix))	Geonoma_undata)	Pseudophoenix_vinifera)	Manicaria_saccifera)	(Kentiopsis_piersoniorum	((Bactris_major	Attalea_speciosa)	(Elaeis_oleifera	Serenoa_repens))))	Dictyosperma_album))	Nypa_fruticans)	Oenocarpus_minor)	Kingia_australis);
((Pseudophoenix_vinifera	((Chamaedorea_seifrizii	Nypa_fruticans)	((Kentiopsis_piersoniorum	Dictyosperma_album)	((((Roystonea_regia	Hydriastele_microspadix)	Geonoma_undata)	((Oenocarpus_minor	Prestoea_acuminata)	(((Serenoa_repens	Attalea_speciosa)	Elaeis_oleifera)	(Bactris_major	Orania_palindan))))	Manicaria_saccifera))))	Kingia_australis);
((Nypa_fruticans	((((((Oenocarpus_minor	Prestoea_acuminata)	((Bactris_major	Serenoa_repens)	(Attalea_speciosa	Elaeis_oleifera)))	(Kentiopsis_piersoniorum	(Roystonea_regia	Hydriastele_microspadix)))	((Manicaria_saccifera	Dictyosperma_album)	Geonoma_undata))	(Orania_palindan	Pseudophoenix_vinifera))	Chamaedorea_seifrizii))	Kingia_australis);
((Nypa_fruticans	((((((Oenocarpus_minor	Prestoea_acuminata)	((Bactris_major	Serenoa_repens)	(Attalea_speciosa	Elaeis_oleifera)))	(Kentiopsis_piersoniorum	(Roystonea_regia	Hydriastele_microspadix)))	((Manicaria_saccifera	Dictyosperma_album)	Geonoma_undata))	(Orania_palindan	Pseudophoenix_vinifera))	Chamaedorea_seifrizii))	Kingia_australis);
((Nypa_fruticans	((Serenoa_repens	(Elaeis_oleifera	(Attalea_speciosa	Bactris_major)))	((Geonoma_undata	((Dictyosperma_album	Manicaria_saccifera)	((Oenocarpus_minor	(Prestoea_acuminata	Kentiopsis_piersoniorum))	(Roystonea_regia	Hydriastele_microspadix))))	((Chamaedorea_seifrizii	Orania_palindan)	Pseudophoenix_vinifera))))	Kingia_australis);
((Nypa_fruticans	(((Chamaedorea_seifrizii	(Elaeis_oleifera	Attalea_speciosa))	(Serenoa_repens	Bactris_major))	(((Dictyosperma_album	Geonoma_undata)	((Oenocarpus_minor	(Prestoea_acuminata	((Roystonea_regia	Hydriastele_microspadix)	Kentiopsis_piersoniorum)))	Manicaria_saccifera))	(Orania_palindan	Pseudophoenix_vinifera))))	Kingia_australis);
((Nypa_fruticans	(((Geonoma_undata	(Dictyosperma_album	((Roystonea_regia	((Kentiopsis_piersoniorum	Hydriastele_microspadix)	(Oenocarpus_minor	Prestoea_acuminata)))	Manicaria_saccifera)))	(((Bactris_major	Orania_palindan)	(Elaeis_oleifera	Attalea_speciosa))	Serenoa_repens))	(Chamaedorea_seifrizii	Pseudophoenix_vinifera)))	Kingia_australis);
((((Nypa_fruticans	Oenocarpus_minor)	(((Dictyosperma_album	(Prestoea_acuminata	(((Chamaedorea_seifrizii	(Elaeis_oleifera	Attalea_speciosa))	(Serenoa_repens	Bactris_major))	Pseudophoenix_vinifera)))	(Kentiopsis_piersoniorum	(Geonoma_undata	(Roystonea_regia	Hydriastele_microspadix))))	Manicaria_saccifera))	Orania_palindan)	Kingia_australis);
((Roystonea_regia	((Hydriastele_microspadix	(Serenoa_repens	(((((Prestoea_acuminata	Chamaedorea_seifrizii)	(Oenocarpus_minor	Elaeis_oleifera))	Attalea_speciosa)	Manicaria_saccifera)	(Nypa_fruticans	((Geonoma_undata	Bactris_major)	(Kentiopsis_piersoniorum	Dictyosperma_album))))))	(Orania_palindan	Pseudophoenix_vinifera)))	Kingia_australis);
((Nypa_fruticans	((((Attalea_speciosa	(Orania_palindan	Elaeis_oleifera))	Chamaedorea_seifrizii)	((Serenoa_repens	Prestoea_acuminata)	((((Geonoma_undata	(Roystonea_regia	Hydriastele_microspadix))	Bactris_major)	Manicaria_saccifera)	((Kentiopsis_piersoniorum	Dictyosperma_album)	Pseudophoenix_vinifera))))	Oenocarpus_minor))	Kingia_australis);
((((((Serenoa_repens	Bactris_major)	(Nypa_fruticans	((Attalea_speciosa	Elaeis_oleifera)	Chamaedorea_seifrizii)))	((((Oenocarpus_minor	Prestoea_acuminata)	((Kentiopsis_piersoniorum	Dictyosperma_album)	Geonoma_undata))	(Roystonea_regia	Hydriastele_microspadix))	Manicaria_saccifera))	Pseudophoenix_vinifera)	Orania_palindan)	Kingia_australis);
((Nypa_fruticans	((Orania_palindan	Pseudophoenix_vinifera)	(Chamaedorea_seifrizii	(((Geonoma_undata	((Roystonea_regia	Hydriastele_microspadix)	((((Elaeis_oleifera	Serenoa_repens)	Bactris_major)	Attalea_speciosa)	((Oenocarpus_minor	Prestoea_acuminata)	Kentiopsis_piersoniorum))))	Dictyosperma_album)	Manicaria_saccifera))))	Kingia_australis);
((Nypa_fruticans	(((Elaeis_oleifera	((Orania_palindan	Chamaedorea_seifrizii)	Attalea_speciosa))	Pseudophoenix_vinifera)	(Serenoa_repens	(Bactris_major	(Roystonea_regia	(((Kentiopsis_piersoniorum	Dictyosperma_album)	Hydriastele_microspadix)	((Manicaria_saccifera	Geonoma_undata)	(Oenocarpus_minor	Prestoea_acuminata))))))))	Kingia_australis);
((Nypa_fruticans	(Oenocarpus_minor	((Prestoea_acuminata	((Roystonea_regia	Hydriastele_microspadix)	(Geonoma_undata	(((Pseudophoenix_vinifera	Chamaedorea_seifrizii)	(Orania_palindan	Manicaria_saccifera))	(Kentiopsis_piersoniorum	Dictyosperma_album)))))	(Bactris_major	(Serenoa_repens	(Attalea_speciosa	Elaeis_oleifera))))))	Kingia_australis);
((Nypa_fruticans	((Pseudophoenix_vinifera	(Orania_palindan	(Serenoa_repens	(Bactris_major	(Attalea_speciosa	Elaeis_oleifera)))))	((Dictyosperma_album	(((((Roystonea_regia	Hydriastele_microspadix)	Kentiopsis_piersoniorum)	(Prestoea_acuminata	Oenocarpus_minor))	Manicaria_saccifera)	Geonoma_undata))	Chamaedorea_seifrizii)))	Kingia_australis);
((Nypa_fruticans	((Pseudophoenix_vinifera	(Orania_palindan	(Serenoa_repens	(Bactris_major	(Attalea_speciosa	Elaeis_oleifera)))))	((Dictyosperma_album	(((((Roystonea_regia	Hydriastele_microspadix)	Kentiopsis_piersoniorum)	(Prestoea_acuminata	Oenocarpus_minor))	Manicaria_saccifera)	Geonoma_undata))	Chamaedorea_seifrizii)))	Kingia_australis);
(((Chamaedorea_seifrizii	Manicaria_saccifera)	((((Orania_palindan	Nypa_fruticans)	Geonoma_undata)	(((Serenoa_repens	((Kentiopsis_piersoniorum	((Prestoea_acuminata	Oenocarpus_minor)	(Attalea_speciosa	Elaeis_oleifera)))	(Bactris_major	Hydriastele_microspadix)))	Roystonea_regia)	Pseudophoenix_vinifera))	Dictyosperma_album))	Kingia_australis);
((Nypa_fruticans	(Pseudophoenix_vinifera	(Chamaedorea_seifrizii	((((Bactris_major	(Attalea_speciosa	Elaeis_oleifera))	Orania_palindan)	Serenoa_repens)	((Kentiopsis_piersoniorum	((Prestoea_acuminata	Oenocarpus_minor)	Hydriastele_microspadix))	((Dictyosperma_album	Manicaria_saccifera)	(Roystonea_regia	Geonoma_undata)))))))	Kingia_australis);
(((((((Kentiopsis_piersoniorum	((Prestoea_acuminata	Oenocarpus_minor)	(((Bactris_major	(Attalea_speciosa	Elaeis_oleifera))	Orania_palindan)	Hydriastele_microspadix)))	(Dictyosperma_album	(Manicaria_saccifera	(Roystonea_regia	Geonoma_undata))))	Serenoa_repens)	Nypa_fruticans)	Chamaedorea_seifrizii)	Pseudophoenix_vinifera)	Kingia_australis);
((((Serenoa_repens	(((Manicaria_saccifera	((((Hydriastele_microspadix	Roystonea_regia)	Geonoma_undata)	Dictyosperma_album)	((Prestoea_acuminata	Oenocarpus_minor)	Kentiopsis_piersoniorum)))	Bactris_major)	Pseudophoenix_vinifera))	Nypa_fruticans)	(((Chamaedorea_seifrizii	Orania_palindan)	Elaeis_oleifera)	Attalea_speciosa))	Kingia_australis);
((Pseudophoenix_vinifera	(Nypa_fruticans	((((Geonoma_undata	Manicaria_saccifera)	Dictyosperma_album)	(((Oenocarpus_minor	Prestoea_acuminata)	((Hydriastele_microspadix	Roystonea_regia)	Kentiopsis_piersoniorum))	((((Attalea_speciosa	Elaeis_oleifera)	Orania_palindan)	Serenoa_repens)	Bactris_major)))	Chamaedorea_seifrizii)))	Kingia_australis);
((Roystonea_regia	((((Chamaedorea_seifrizii	((Dictyosperma_album	Geonoma_undata)	Manicaria_saccifera))	(Orania_palindan	Pseudophoenix_vinifera))	Nypa_fruticans)	(Serenoa_repens	(Prestoea_acuminata	((Kentiopsis_piersoniorum	(((Hydriastele_microspadix	Elaeis_oleifera)	Bactris_major)	Attalea_speciosa))	Oenocarpus_minor)))))	Kingia_australis);
(((Roystonea_regia	((((Elaeis_oleifera	Serenoa_repens)	Attalea_speciosa)	Bactris_major)	((Kentiopsis_piersoniorum	((Pseudophoenix_vinifera	((Geonoma_undata	Dictyosperma_album)	Manicaria_saccifera))	((Chamaedorea_seifrizii	(Oenocarpus_minor	Nypa_fruticans))	Prestoea_acuminata)))	Hydriastele_microspadix)))	Orania_palindan)	Kingia_australis);
((Geonoma_undata	(Manicaria_saccifera	(((((Roystonea_regia	Pseudophoenix_vinifera)	(Chamaedorea_seifrizii	(Oenocarpus_minor	Prestoea_acuminata)))	(Serenoa_repens	((Elaeis_oleifera	Attalea_speciosa)	Bactris_major)))	((Orania_palindan	(Kentiopsis_piersoniorum	Hydriastele_microspadix))	Nypa_fruticans))	Dictyosperma_album)))	Kingia_australis);
((Nypa_fruticans	((((Elaeis_oleifera	Attalea_speciosa)	Chamaedorea_seifrizii)	Orania_palindan)	((Bactris_major	Serenoa_repens)	(((Dictyosperma_album	((Kentiopsis_piersoniorum	Manicaria_saccifera)	((Roystonea_regia	Hydriastele_microspadix)	Geonoma_undata)))	(Prestoea_acuminata	Oenocarpus_minor))	Pseudophoenix_vinifera))))	Kingia_australis);
(((((((Kentiopsis_piersoniorum	(Prestoea_acuminata	Oenocarpus_minor))	Pseudophoenix_vinifera)	Dictyosperma_album)	((Serenoa_repens	((Elaeis_oleifera	Attalea_speciosa)	Bactris_major))	Chamaedorea_seifrizii))	(((Roystonea_regia	(Orania_palindan	Hydriastele_microspadix))	Geonoma_undata)	Nypa_fruticans))	Manicaria_saccifera)	Kingia_australis);
((Nypa_fruticans	((Kentiopsis_piersoniorum	Dictyosperma_album)	(Serenoa_repens	((Geonoma_undata	(Chamaedorea_seifrizii	((Hydriastele_microspadix	((Elaeis_oleifera	Attalea_speciosa)	Bactris_major))	(Prestoea_acuminata	Oenocarpus_minor))))	((Pseudophoenix_vinifera	(Orania_palindan	Roystonea_regia))	Manicaria_saccifera)))))	Kingia_australis);
(((Roystonea_regia	((((((Hydriastele_microspadix	Oenocarpus_minor)	Prestoea_acuminata)	Kentiopsis_piersoniorum)	Bactris_major)	(Elaeis_oleifera	Attalea_speciosa))	(Serenoa_repens	((Pseudophoenix_vinifera	(Manicaria_saccifera	(Geonoma_undata	Dictyosperma_album)))	(Chamaedorea_seifrizii	Nypa_fruticans)))))	Orania_palindan)	Kingia_australis);
(((((Orania_palindan	Bactris_major)	(Nypa_fruticans	(Chamaedorea_seifrizii	(Elaeis_oleifera	Attalea_speciosa))))	(Serenoa_repens	Pseudophoenix_vinifera))	(((Kentiopsis_piersoniorum	Manicaria_saccifera)	(Dictyosperma_album	(Oenocarpus_minor	Prestoea_acuminata)))	(Geonoma_undata	(Roystonea_regia	Hydriastele_microspadix))))	Kingia_australis);
(((((Geonoma_undata	(Roystonea_regia	Hydriastele_microspadix))	(((Orania_palindan	(Bactris_major	((Chamaedorea_seifrizii	(Elaeis_oleifera	Attalea_speciosa))	Serenoa_repens)))	Prestoea_acuminata)	(((Manicaria_saccifera	Dictyosperma_album)	Pseudophoenix_vinifera)	Kentiopsis_piersoniorum)))	Oenocarpus_minor)	Nypa_fruticans)	Kingia_australis);
(((((Orania_palindan	Chamaedorea_seifrizii)	Nypa_fruticans)	((Manicaria_saccifera	((((Roystonea_regia	Hydriastele_microspadix)	Geonoma_undata)	(Kentiopsis_piersoniorum	Dictyosperma_album))	(Oenocarpus_minor	Prestoea_acuminata)))	(Serenoa_repens	(Bactris_major	(Elaeis_oleifera	Attalea_speciosa)))))	Pseudophoenix_vinifera)	Kingia_australis);
((Nypa_fruticans	(((Orania_palindan	((((Roystonea_regia	Hydriastele_microspadix)	Geonoma_undata)	(Manicaria_saccifera	((Kentiopsis_piersoniorum	Dictyosperma_album)	(Oenocarpus_minor	Prestoea_acuminata))))	(Serenoa_repens	(Bactris_major	(Elaeis_oleifera	Attalea_speciosa)))))	Pseudophoenix_vinifera)	Chamaedorea_seifrizii))	Kingia_australis);
((Chamaedorea_seifrizii	(((((Manicaria_saccifera	Dictyosperma_album)	Geonoma_undata)	Pseudophoenix_vinifera)	Nypa_fruticans)	(Roystonea_regia	(((Bactris_major	(Elaeis_oleifera	Attalea_speciosa))	(Hydriastele_microspadix	(Kentiopsis_piersoniorum	(Oenocarpus_minor	Prestoea_acuminata))))	(Orania_palindan	Serenoa_repens)))))	Kingia_australis);
((Pseudophoenix_vinifera	((Orania_palindan	Nypa_fruticans)	(Chamaedorea_seifrizii	(Manicaria_saccifera	((Roystonea_regia	Geonoma_undata)	((Kentiopsis_piersoniorum	((Hydriastele_microspadix	((Bactris_major	Serenoa_repens)	(Elaeis_oleifera	Attalea_speciosa)))	(Oenocarpus_minor	Prestoea_acuminata)))	Dictyosperma_album))))))	Kingia_australis);
((Pseudophoenix_vinifera	(((Nypa_fruticans	Chamaedorea_seifrizii)	(((((Roystonea_regia	(((Oenocarpus_minor	Prestoea_acuminata)	Kentiopsis_piersoniorum)	Hydriastele_microspadix))	Geonoma_undata)	Manicaria_saccifera)	Dictyosperma_album)	(Serenoa_repens	(Bactris_major	(Elaeis_oleifera	Attalea_speciosa)))))	Orania_palindan))	Kingia_australis);
((((Manicaria_saccifera	((Orania_palindan	((Hydriastele_microspadix	Roystonea_regia)	Geonoma_undata))	Pseudophoenix_vinifera))	((Kentiopsis_piersoniorum	((Chamaedorea_seifrizii	(Oenocarpus_minor	Prestoea_acuminata))	(Bactris_major	((Serenoa_repens	Attalea_speciosa)	Elaeis_oleifera))))	Nypa_fruticans))	Dictyosperma_album)	Kingia_australis);
((Nypa_fruticans	(((((Oenocarpus_minor	(Prestoea_acuminata	(Bactris_major	(Attalea_speciosa	Elaeis_oleifera))))	Serenoa_repens)	((Hydriastele_microspadix	(Pseudophoenix_vinifera	Roystonea_regia))	Geonoma_undata))	(Chamaedorea_seifrizii	(Orania_palindan	(Kentiopsis_piersoniorum	Dictyosperma_album))))	Manicaria_saccifera))	Kingia_australis);
((Pseudophoenix_vinifera	(Chamaedorea_seifrizii	(((((Hydriastele_microspadix	Roystonea_regia)	Geonoma_undata)	((Manicaria_saccifera	(((Oenocarpus_minor	Prestoea_acuminata)	Kentiopsis_piersoniorum)	(Serenoa_repens	(Bactris_major	(Attalea_speciosa	Elaeis_oleifera)))))	Dictyosperma_album))	Orania_palindan)	Nypa_fruticans)))	Kingia_australis);
(((Orania_palindan	Nypa_fruticans)	((Pseudophoenix_vinifera	(Serenoa_repens	Chamaedorea_seifrizii))	((Bactris_major	(Attalea_speciosa	Elaeis_oleifera))	(((Manicaria_saccifera	((Hydriastele_microspadix	Roystonea_regia)	Geonoma_undata))	Dictyosperma_album)	((Oenocarpus_minor	Prestoea_acuminata)	Kentiopsis_piersoniorum)))))	Kingia_australis);
((Roystonea_regia	((((((Nypa_fruticans	Chamaedorea_seifrizii)	(Attalea_speciosa	Elaeis_oleifera))	(Orania_palindan	Pseudophoenix_vinifera))	(Serenoa_repens	Bactris_major))	((Oenocarpus_minor	Prestoea_acuminata)	Hydriastele_microspadix))	(((Kentiopsis_piersoniorum	Dictyosperma_album)	Geonoma_undata)	Manicaria_saccifera)))	Kingia_australis);
((Pseudophoenix_vinifera	(Nypa_fruticans	(Serenoa_repens	((((Orania_palindan	Chamaedorea_seifrizii)	(Attalea_speciosa	Elaeis_oleifera))	Bactris_major)	(((Roystonea_regia	Geonoma_undata)	(Manicaria_saccifera	Dictyosperma_album))	(Kentiopsis_piersoniorum	(Prestoea_acuminata	(Hydriastele_microspadix	Oenocarpus_minor))))))))	Kingia_australis);
(((Orania_palindan	((Manicaria_saccifera	((Kentiopsis_piersoniorum	Dictyosperma_album)	((((Serenoa_repens	Bactris_major)	(Attalea_speciosa	Elaeis_oleifera))	((Prestoea_acuminata	Oenocarpus_minor)	(Roystonea_regia	Hydriastele_microspadix)))	Geonoma_undata)))	(Chamaedorea_seifrizii	Pseudophoenix_vinifera)))	Nypa_fruticans)	Kingia_australis);
((((Orania_palindan	Pseudophoenix_vinifera)	(((Manicaria_saccifera	((Serenoa_repens	(Oenocarpus_minor	(Prestoea_acuminata	((Attalea_speciosa	Elaeis_oleifera)	Bactris_major))))	Chamaedorea_seifrizii))	(Kentiopsis_piersoniorum	Dictyosperma_album))	((Roystonea_regia	Hydriastele_microspadix)	Geonoma_undata)))	Nypa_fruticans)	Kingia_australis);
(((Geonoma_undata	(((Dictyosperma_album	Manicaria_saccifera)	((Orania_palindan	Roystonea_regia)	(Serenoa_repens	(((Oenocarpus_minor	Prestoea_acuminata)	(((Attalea_speciosa	Elaeis_oleifera)	Bactris_major)	Hydriastele_microspadix))	Kentiopsis_piersoniorum))))	(Pseudophoenix_vinifera	Chamaedorea_seifrizii)))	Nypa_fruticans)	Kingia_australis);
((Pseudophoenix_vinifera	((Geonoma_undata	(Manicaria_saccifera	Dictyosperma_album))	((((((Elaeis_oleifera	Attalea_speciosa)	Bactris_major)	((Hydriastele_microspadix	Roystonea_regia)	(Prestoea_acuminata	(Oenocarpus_minor	Kentiopsis_piersoniorum))))	Serenoa_repens)	Chamaedorea_seifrizii)	(Orania_palindan	Nypa_fruticans))))	Kingia_australis);
((Pseudophoenix_vinifera	((((Elaeis_oleifera	Attalea_speciosa)	(Serenoa_repens	Bactris_major))	((Nypa_fruticans	Chamaedorea_seifrizii)	(((Prestoea_acuminata	Oenocarpus_minor)	(Manicaria_saccifera	(Kentiopsis_piersoniorum	Dictyosperma_album)))	((Hydriastele_microspadix	Roystonea_regia)	Geonoma_undata))))	Orania_palindan))	Kingia_australis);
((Pseudophoenix_vinifera	((((Elaeis_oleifera	Attalea_speciosa)	(Serenoa_repens	Bactris_major))	((Nypa_fruticans	Chamaedorea_seifrizii)	(((Prestoea_acuminata	Oenocarpus_minor)	(Manicaria_saccifera	(Kentiopsis_piersoniorum	Dictyosperma_album)))	((Hydriastele_microspadix	Roystonea_regia)	Geonoma_undata))))	Orania_palindan))	Kingia_australis);
(((Pseudophoenix_vinifera	((((Geonoma_undata	Manicaria_saccifera)	((((Prestoea_acuminata	Oenocarpus_minor)	((Elaeis_oleifera	Attalea_speciosa)	(Serenoa_repens	Bactris_major)))	Kentiopsis_piersoniorum)	(Hydriastele_microspadix	Roystonea_regia)))	Dictyosperma_album)	Chamaedorea_seifrizii))	(Orania_palindan	Nypa_fruticans))	Kingia_australis);
((((((Dictyosperma_album	((((Elaeis_oleifera	Attalea_speciosa)	(Serenoa_repens	Bactris_major))	Kentiopsis_piersoniorum)	((Prestoea_acuminata	Oenocarpus_minor)	(Hydriastele_microspadix	Roystonea_regia))))	Geonoma_undata)	Manicaria_saccifera)	((Orania_palindan	Chamaedorea_seifrizii)	Nypa_fruticans))	Pseudophoenix_vinifera)	Kingia_australis);
((((Nypa_fruticans	(Geonoma_undata	((Dictyosperma_album	Chamaedorea_seifrizii)	(Manicaria_saccifera	(((((Prestoea_acuminata	Oenocarpus_minor)	Hydriastele_microspadix)	Kentiopsis_piersoniorum)	((Elaeis_oleifera	Attalea_speciosa)	Bactris_major))	(Serenoa_repens	Roystonea_regia))))))	Pseudophoenix_vinifera)	Orania_palindan)	Kingia_australis);
((Nypa_fruticans	((((Chamaedorea_seifrizii	Pseudophoenix_vinifera)	(Dictyosperma_album	Manicaria_saccifera))	((((Roystonea_regia	Hydriastele_microspadix)	Orania_palindan)	(((Elaeis_oleifera	Attalea_speciosa)	Serenoa_repens)	Bactris_major))	((Prestoea_acuminata	Oenocarpus_minor)	Kentiopsis_piersoniorum)))	Geonoma_undata))	Kingia_australis);
((Nypa_fruticans	((((Geonoma_undata	(Roystonea_regia	Hydriastele_microspadix))	Manicaria_saccifera)	((Prestoea_acuminata	Oenocarpus_minor)	(Dictyosperma_album	Kentiopsis_piersoniorum)))	((Serenoa_repens	((Elaeis_oleifera	Bactris_major)	((Orania_palindan	Pseudophoenix_vinifera)	Chamaedorea_seifrizii)))	Attalea_speciosa)))	Kingia_australis);
(((((Roystonea_regia	((Kentiopsis_piersoniorum	((((Prestoea_acuminata	Oenocarpus_minor)	Hydriastele_microspadix)	(Elaeis_oleifera	Attalea_speciosa))	Bactris_major))	Serenoa_repens))	((Dictyosperma_album	(Geonoma_undata	Pseudophoenix_vinifera))	(Chamaedorea_seifrizii	Manicaria_saccifera)))	Nypa_fruticans)	Orania_palindan)	Kingia_australis);
((Nypa_fruticans	((Orania_palindan	Pseudophoenix_vinifera)	(Chamaedorea_seifrizii	(((((Kentiopsis_piersoniorum	Dictyosperma_album)	Manicaria_saccifera)	(Oenocarpus_minor	Prestoea_acuminata))	(Geonoma_undata	(Roystonea_regia	Hydriastele_microspadix)))	((Serenoa_repens	Bactris_major)	(Elaeis_oleifera	Attalea_speciosa))))))	Kingia_australis);
(((Nypa_fruticans	Orania_palindan)	(Pseudophoenix_vinifera	(Chamaedorea_seifrizii	(Dictyosperma_album	(Manicaria_saccifera	(((((Serenoa_repens	(Bactris_major	(Elaeis_oleifera	Attalea_speciosa)))	(Oenocarpus_minor	Prestoea_acuminata))	Kentiopsis_piersoniorum)	(Roystonea_regia	Hydriastele_microspadix))	Geonoma_undata))))))	Kingia_australis);
((Pseudophoenix_vinifera	((((Kentiopsis_piersoniorum	Dictyosperma_album)	(Nypa_fruticans	(Chamaedorea_seifrizii	(Oenocarpus_minor	Prestoea_acuminata))))	((Orania_palindan	((Hydriastele_microspadix	Roystonea_regia)	Geonoma_undata))	Manicaria_saccifera))	(Serenoa_repens	(Bactris_major	(Elaeis_oleifera	Attalea_speciosa)))))	Kingia_australis);
((Roystonea_regia	(((Kentiopsis_piersoniorum	(Prestoea_acuminata	(Chamaedorea_seifrizii	(Oenocarpus_minor	Nypa_fruticans))))	((Dictyosperma_album	Geonoma_undata)	(Manicaria_saccifera	(((Serenoa_repens	Bactris_major)	(Elaeis_oleifera	Attalea_speciosa))	(Orania_palindan	Pseudophoenix_vinifera)))))	Hydriastele_microspadix))	Kingia_australis);
(((Roystonea_regia	((((Elaeis_oleifera	Attalea_speciosa)	(Prestoea_acuminata	(Chamaedorea_seifrizii	(Oenocarpus_minor	Nypa_fruticans))))	(((Dictyosperma_album	Geonoma_undata)	(Pseudophoenix_vinifera	Manicaria_saccifera))	(Bactris_major	(Serenoa_repens	Hydriastele_microspadix))))	Kentiopsis_piersoniorum))	Orania_palindan)	Kingia_australis);
(((Roystonea_regia	(((Kentiopsis_piersoniorum	(((Elaeis_oleifera	Attalea_speciosa)	Bactris_major)	((((Nypa_fruticans	Pseudophoenix_vinifera)	(Geonoma_undata	Manicaria_saccifera))	Dictyosperma_album)	Serenoa_repens)))	((Chamaedorea_seifrizii	Oenocarpus_minor)	Prestoea_acuminata))	Hydriastele_microspadix))	Orania_palindan)	Kingia_australis);
((Roystonea_regia	(Manicaria_saccifera	((Geonoma_undata	Nypa_fruticans)	(Serenoa_repens	(((((Oenocarpus_minor	Prestoea_acuminata)	(Orania_palindan	Hydriastele_microspadix))	(Kentiopsis_piersoniorum	((Elaeis_oleifera	Attalea_speciosa)	Chamaedorea_seifrizii)))	Bactris_major)	(Pseudophoenix_vinifera	Dictyosperma_album))))))	Kingia_australis);
((Nypa_fruticans	(((Manicaria_saccifera	Pseudophoenix_vinifera)	(Dictyosperma_album	((Serenoa_repens	((Hydriastele_microspadix	Roystonea_regia)	(Orania_palindan	(((Bactris_major	Attalea_speciosa)	Elaeis_oleifera)	((Oenocarpus_minor	Prestoea_acuminata)	Kentiopsis_piersoniorum)))))	Geonoma_undata)))	Chamaedorea_seifrizii))	Kingia_australis);
((((Nypa_fruticans	(Manicaria_saccifera	(Dictyosperma_album	((Kentiopsis_piersoniorum	((Oenocarpus_minor	Prestoea_acuminata)	(((Bactris_major	(Attalea_speciosa	Elaeis_oleifera))	(Serenoa_repens	Orania_palindan))	Hydriastele_microspadix)))	(Roystonea_regia	Geonoma_undata)))))	Pseudophoenix_vinifera)	Chamaedorea_seifrizii)	Kingia_australis);
((((Nypa_fruticans	(Manicaria_saccifera	(Dictyosperma_album	((Kentiopsis_piersoniorum	((Oenocarpus_minor	Prestoea_acuminata)	(((Bactris_major	(Attalea_speciosa	Elaeis_oleifera))	(Serenoa_repens	Orania_palindan))	Hydriastele_microspadix)))	(Roystonea_regia	Geonoma_undata)))))	Pseudophoenix_vinifera)	Chamaedorea_seifrizii)	Kingia_australis);
((Nypa_fruticans	((((((Oenocarpus_minor	Chamaedorea_seifrizii)	Prestoea_acuminata)	((Bactris_major	(Serenoa_repens	(Elaeis_oleifera	Attalea_speciosa)))	(Hydriastele_microspadix	Kentiopsis_piersoniorum)))	(Roystonea_regia	Geonoma_undata))	(Dictyosperma_album	(Orania_palindan	Pseudophoenix_vinifera)))	Manicaria_saccifera))	Kingia_australis);
(((Oenocarpus_minor	(((Manicaria_saccifera	Geonoma_undata)	(((Kentiopsis_piersoniorum	Roystonea_regia)	Hydriastele_microspadix)	(Prestoea_acuminata	Dictyosperma_album)))	(Chamaedorea_seifrizii	(((Elaeis_oleifera	Attalea_speciosa)	((Serenoa_repens	Orania_palindan)	Bactris_major))	Pseudophoenix_vinifera))))	Nypa_fruticans)	Kingia_australis);
((((((Dictyosperma_album	(((Orania_palindan	Manicaria_saccifera)	(Pseudophoenix_vinifera	(Chamaedorea_seifrizii	(Oenocarpus_minor	Prestoea_acuminata))))	((Serenoa_repens	(Bactris_major	(Elaeis_oleifera	Attalea_speciosa)))	Nypa_fruticans)))	Kentiopsis_piersoniorum)	Geonoma_undata)	Hydriastele_microspadix)	Roystonea_regia)	Kingia_australis);
(((Pseudophoenix_vinifera	Orania_palindan)	(((Chamaedorea_seifrizii	(Bactris_major	((Serenoa_repens	Attalea_speciosa)	Elaeis_oleifera)))	((Dictyosperma_album	((((Hydriastele_microspadix	Roystonea_regia)	Oenocarpus_minor)	Prestoea_acuminata)	Kentiopsis_piersoniorum))	(Manicaria_saccifera	Geonoma_undata)))	Nypa_fruticans))	Kingia_australis);
(((Pseudophoenix_vinifera	((((Dictyosperma_album	Chamaedorea_seifrizii)	(Nypa_fruticans	(Kentiopsis_piersoniorum	(((Oenocarpus_minor	Prestoea_acuminata)	(Roystonea_regia	Hydriastele_microspadix))	((Bactris_major	Serenoa_repens)	(Attalea_speciosa	Elaeis_oleifera))))))	Geonoma_undata)	Manicaria_saccifera))	Orania_palindan)	Kingia_australis);
(((((((Geonoma_undata	(Manicaria_saccifera	(Kentiopsis_piersoniorum	((Roystonea_regia	Hydriastele_microspadix)	(((Bactris_major	Serenoa_repens)	(Attalea_speciosa	Elaeis_oleifera))	(Oenocarpus_minor	Prestoea_acuminata))))))	Dictyosperma_album)	Nypa_fruticans)	Chamaedorea_seifrizii)	Pseudophoenix_vinifera)	Orania_palindan)	Kingia_australis);
((Nypa_fruticans	(Manicaria_saccifera	(((((Dictyosperma_album	Kentiopsis_piersoniorum)	Pseudophoenix_vinifera)	Orania_palindan)	Serenoa_repens)	(((Oenocarpus_minor	Prestoea_acuminata)	((Geonoma_undata	(Roystonea_regia	Hydriastele_microspadix))	((Chamaedorea_seifrizii	Elaeis_oleifera)	Attalea_speciosa)))	Bactris_major))))	Kingia_australis);
((Nypa_fruticans	(Oenocarpus_minor	((((Orania_palindan	((Manicaria_saccifera	(Dictyosperma_album	Kentiopsis_piersoniorum))	(Chamaedorea_seifrizii	Pseudophoenix_vinifera)))	(Hydriastele_microspadix	(Geonoma_undata	Roystonea_regia)))	Prestoea_acuminata)	((Serenoa_repens	(Attalea_speciosa	Elaeis_oleifera))	Bactris_major))))	Kingia_australis);
((Pseudophoenix_vinifera	(Nypa_fruticans	((((Dictyosperma_album	Kentiopsis_piersoniorum)	Geonoma_undata)	((Roystonea_regia	((Serenoa_repens	Orania_palindan)	(((((Attalea_speciosa	Elaeis_oleifera)	Bactris_major)	Oenocarpus_minor)	Prestoea_acuminata)	Hydriastele_microspadix)))	Manicaria_saccifera))	Chamaedorea_seifrizii)))	Kingia_australis);
(((Pseudophoenix_vinifera	((Chamaedorea_seifrizii	Geonoma_undata)	((Roystonea_regia	(Hydriastele_microspadix	(((Kentiopsis_piersoniorum	Dictyosperma_album)	(Serenoa_repens	((Attalea_speciosa	Elaeis_oleifera)	Bactris_major)))	(Oenocarpus_minor	Prestoea_acuminata))))	Manicaria_saccifera)))	(Nypa_fruticans	Orania_palindan))	Kingia_australis);
((Orania_palindan	((Geonoma_undata	((Dictyosperma_album	(((Hydriastele_microspadix	Roystonea_regia)	((Oenocarpus_minor	Prestoea_acuminata)	Kentiopsis_piersoniorum))	(Serenoa_repens	((Attalea_speciosa	Elaeis_oleifera)	Bactris_major))))	Manicaria_saccifera))	((Chamaedorea_seifrizii	Nypa_fruticans)	Pseudophoenix_vinifera)))	Kingia_australis);
(((Pseudophoenix_vinifera	((((Chamaedorea_seifrizii	(Elaeis_oleifera	Attalea_speciosa))	((Hydriastele_microspadix	(Roystonea_regia	Geonoma_undata))	(Bactris_major	Manicaria_saccifera)))	Serenoa_repens)	(Prestoea_acuminata	((Kentiopsis_piersoniorum	Dictyosperma_album)	Orania_palindan))))	(Nypa_fruticans	Oenocarpus_minor))	Kingia_australis);
((((Bactris_major	((Serenoa_repens	Elaeis_oleifera)	Attalea_speciosa))	((((Manicaria_saccifera	(Geonoma_undata	(Roystonea_regia	Hydriastele_microspadix)))	(Kentiopsis_piersoniorum	Dictyosperma_album))	((Chamaedorea_seifrizii	(Oenocarpus_minor	Prestoea_acuminata))	Orania_palindan))	Nypa_fruticans))	Pseudophoenix_vinifera)	Kingia_australis);
((Roystonea_regia	(Hydriastele_microspadix	((Oenocarpus_minor	Prestoea_acuminata)	((Bactris_major	((Elaeis_oleifera	Attalea_speciosa)	((Serenoa_repens	((((Pseudophoenix_vinifera	(Chamaedorea_seifrizii	Geonoma_undata))	Dictyosperma_album)	Manicaria_saccifera)	Nypa_fruticans))	Orania_palindan)))	Kentiopsis_piersoniorum))))	Kingia_australis);
((Roystonea_regia	(Hydriastele_microspadix	((Oenocarpus_minor	Prestoea_acuminata)	((Bactris_major	((Attalea_speciosa	Elaeis_oleifera)	(Serenoa_repens	(Chamaedorea_seifrizii	(Pseudophoenix_vinifera	((Orania_palindan	((Manicaria_saccifera	Geonoma_undata)	Dictyosperma_album))	Nypa_fruticans))))))	Kentiopsis_piersoniorum))))	Kingia_australis);
(((Roystonea_regia	(Hydriastele_microspadix	(((((Bactris_major	(Elaeis_oleifera	Attalea_speciosa))	Serenoa_repens)	(Oenocarpus_minor	Prestoea_acuminata))	((Manicaria_saccifera	(Kentiopsis_piersoniorum	Dictyosperma_album))	((Pseudophoenix_vinifera	Nypa_fruticans)	Chamaedorea_seifrizii)))	Geonoma_undata)))	Orania_palindan)	Kingia_australis);
((Nypa_fruticans	(Pseudophoenix_vinifera	((((((Geonoma_undata	(Roystonea_regia	Hydriastele_microspadix))	Manicaria_saccifera)	((((Bactris_major	(Elaeis_oleifera	Attalea_speciosa))	(Oenocarpus_minor	Prestoea_acuminata))	Kentiopsis_piersoniorum)	Dictyosperma_album))	Orania_palindan)	Chamaedorea_seifrizii)	Serenoa_repens)))	Kingia_australis);
(((Nypa_fruticans	(Pseudophoenix_vinifera	((Geonoma_undata	(Roystonea_regia	Hydriastele_microspadix))	((Serenoa_repens	Manicaria_saccifera)	(Dictyosperma_album	(Kentiopsis_piersoniorum	(((Oenocarpus_minor	Prestoea_acuminata)	Chamaedorea_seifrizii)	(Bactris_major	(Elaeis_oleifera	Attalea_speciosa)))))))))	Orania_palindan)	Kingia_australis);
((Nypa_fruticans	((Chamaedorea_seifrizii	((((Roystonea_regia	Serenoa_repens)	(((Prestoea_acuminata	Kentiopsis_piersoniorum)	(Oenocarpus_minor	((Elaeis_oleifera	Attalea_speciosa)	Bactris_major)))	Hydriastele_microspadix))	Dictyosperma_album)	(Geonoma_undata	Manicaria_saccifera)))	(Orania_palindan	Pseudophoenix_vinifera)))	Kingia_australis);
(((Nypa_fruticans	((Chamaedorea_seifrizii	((((Serenoa_repens	(Bactris_major	(Elaeis_oleifera	Attalea_speciosa)))	((Roystonea_regia	Hydriastele_microspadix)	((Oenocarpus_minor	Prestoea_acuminata)	Kentiopsis_piersoniorum)))	(Manicaria_saccifera	Geonoma_undata))	Dictyosperma_album))	Pseudophoenix_vinifera))	Orania_palindan)	Kingia_australis);
((Orania_palindan	(Pseudophoenix_vinifera	((((Bactris_major	((Serenoa_repens	Elaeis_oleifera)	Attalea_speciosa))	Chamaedorea_seifrizii)	Nypa_fruticans)	(((Dictyosperma_album	((Oenocarpus_minor	Prestoea_acuminata)	Manicaria_saccifera))	(Geonoma_undata	(Roystonea_regia	Hydriastele_microspadix)))	Kentiopsis_piersoniorum))))	Kingia_australis);
(((Nypa_fruticans	((Chamaedorea_seifrizii	(Oenocarpus_minor	Prestoea_acuminata))	(((Manicaria_saccifera	Pseudophoenix_vinifera)	(((Hydriastele_microspadix	Roystonea_regia)	Geonoma_undata)	((Elaeis_oleifera	Attalea_speciosa)	(Serenoa_repens	Bactris_major))))	(Dictyosperma_album	Kentiopsis_piersoniorum))))	Orania_palindan)	Kingia_australis);
(((Pseudophoenix_vinifera	((Chamaedorea_seifrizii	(Nypa_fruticans	((Dictyosperma_album	Geonoma_undata)	Manicaria_saccifera)))	((((Hydriastele_microspadix	Roystonea_regia)	Bactris_major)	((((Oenocarpus_minor	Prestoea_acuminata)	Kentiopsis_piersoniorum)	Attalea_speciosa)	Elaeis_oleifera))	Serenoa_repens)))	Orania_palindan)	Kingia_australis);
((Nypa_fruticans	(((Chamaedorea_seifrizii	((Dictyosperma_album	(Roystonea_regia	Geonoma_undata))	((Prestoea_acuminata	(Kentiopsis_piersoniorum	(Oenocarpus_minor	Hydriastele_microspadix)))	Manicaria_saccifera)))	(((Bactris_major	(Attalea_speciosa	Elaeis_oleifera))	Serenoa_repens)	Orania_palindan))	Pseudophoenix_vinifera))	Kingia_australis);
((Roystonea_regia	((((Hydriastele_microspadix	(((Oenocarpus_minor	Prestoea_acuminata)	Orania_palindan)	(Bactris_major	Kentiopsis_piersoniorum)))	(Attalea_speciosa	Elaeis_oleifera))	Serenoa_repens)	(Manicaria_saccifera	(((Chamaedorea_seifrizii	Nypa_fruticans)	Geonoma_undata)	(Dictyosperma_album	Pseudophoenix_vinifera)))))	Kingia_australis);
((Nypa_fruticans	((Serenoa_repens	(Chamaedorea_seifrizii	Pseudophoenix_vinifera))	(Dictyosperma_album	(((Oenocarpus_minor	(((Bactris_major	(Orania_palindan	(Attalea_speciosa	Elaeis_oleifera)))	Kentiopsis_piersoniorum)	Prestoea_acuminata))	((Hydriastele_microspadix	Roystonea_regia)	Geonoma_undata))	Manicaria_saccifera))))	Kingia_australis);
((Orania_palindan	((((((Manicaria_saccifera	Serenoa_repens)	Chamaedorea_seifrizii)	((Nypa_fruticans	Dictyosperma_album)	((Hydriastele_microspadix	((Bactris_major	(Attalea_speciosa	Elaeis_oleifera))	(Prestoea_acuminata	Oenocarpus_minor)))	Kentiopsis_piersoniorum)))	Geonoma_undata)	Pseudophoenix_vinifera)	Roystonea_regia))	Kingia_australis);
(((((((Kentiopsis_piersoniorum	Dictyosperma_album)	((((Bactris_major	(Attalea_speciosa	Elaeis_oleifera))	Serenoa_repens)	(Pseudophoenix_vinifera	Nypa_fruticans))	Chamaedorea_seifrizii))	(Geonoma_undata	((Prestoea_acuminata	Oenocarpus_minor)	Hydriastele_microspadix)))	Manicaria_saccifera)	Roystonea_regia)	Orania_palindan)	Kingia_australis);
((((Manicaria_saccifera	(((Orania_palindan	Kentiopsis_piersoniorum)	Dictyosperma_album)	Pseudophoenix_vinifera))	(((Hydriastele_microspadix	Roystonea_regia)	Geonoma_undata)	((Attalea_speciosa	Elaeis_oleifera)	(Serenoa_repens	Bactris_major))))	(Nypa_fruticans	(Chamaedorea_seifrizii	(Prestoea_acuminata	Oenocarpus_minor))))	Kingia_australis);
(((Pseudophoenix_vinifera	(((Dictyosperma_album	((Serenoa_repens	((((Prestoea_acuminata	Oenocarpus_minor)	Orania_palindan)	Kentiopsis_piersoniorum)	(Bactris_major	(Attalea_speciosa	Elaeis_oleifera))))	Chamaedorea_seifrizii))	((Hydriastele_microspadix	Roystonea_regia)	Geonoma_undata))	Manicaria_saccifera))	Nypa_fruticans)	Kingia_australis);
((((((Orania_palindan	(((Prestoea_acuminata	Oenocarpus_minor)	Kentiopsis_piersoniorum)	((Serenoa_repens	Bactris_major)	(Chamaedorea_seifrizii	(Attalea_speciosa	Elaeis_oleifera)))))	Pseudophoenix_vinifera)	((Hydriastele_microspadix	Roystonea_regia)	Geonoma_undata))	(Manicaria_saccifera	Nypa_fruticans))	Dictyosperma_album)	Kingia_australis);
(((((Manicaria_saccifera	Geonoma_undata)	((((Orania_palindan	Roystonea_regia)	Serenoa_repens)	(((((Attalea_speciosa	Elaeis_oleifera)	Oenocarpus_minor)	Prestoea_acuminata)	(Bactris_major	Hydriastele_microspadix))	Kentiopsis_piersoniorum))	(Pseudophoenix_vinifera	Chamaedorea_seifrizii)))	Dictyosperma_album)	Nypa_fruticans)	Kingia_australis);
((((((Manicaria_saccifera	(Dictyosperma_album	(Geonoma_undata	((((Bactris_major	(Attalea_speciosa	Elaeis_oleifera))	Serenoa_repens)	(Kentiopsis_piersoniorum	(Roystonea_regia	Hydriastele_microspadix)))	(Oenocarpus_minor	Prestoea_acuminata)))))	Chamaedorea_seifrizii)	Pseudophoenix_vinifera)	Nypa_fruticans)	Orania_palindan)	Kingia_australis);
((Pseudophoenix_vinifera	(Nypa_fruticans	(((((((Bactris_major	(Attalea_speciosa	Elaeis_oleifera))	Serenoa_repens)	(Roystonea_regia	Hydriastele_microspadix))	(Kentiopsis_piersoniorum	(Oenocarpus_minor	Prestoea_acuminata)))	(Manicaria_saccifera	Geonoma_undata))	Dictyosperma_album)	(Orania_palindan	Chamaedorea_seifrizii))))	Kingia_australis);
((((((Serenoa_repens	(((Hydriastele_microspadix	(Kentiopsis_piersoniorum	(Oenocarpus_minor	Prestoea_acuminata)))	(Roystonea_regia	(Manicaria_saccifera	(Dictyosperma_album	Geonoma_undata))))	(Bactris_major	(Attalea_speciosa	Elaeis_oleifera))))	Chamaedorea_seifrizii)	Pseudophoenix_vinifera)	Nypa_fruticans)	Orania_palindan)	Kingia_australis);
(((((((Dictyosperma_album	(((Roystonea_regia	Hydriastele_microspadix)	(Kentiopsis_piersoniorum	(Oenocarpus_minor	Prestoea_acuminata)))	Geonoma_undata))	Manicaria_saccifera)	Nypa_fruticans)	(Orania_palindan	Pseudophoenix_vinifera))	Chamaedorea_seifrizii)	(Serenoa_repens	((Attalea_speciosa	Elaeis_oleifera)	Bactris_major)))	Kingia_australis);
(((Oenocarpus_minor	Nypa_fruticans)	(Kentiopsis_piersoniorum	(((((Orania_palindan	Bactris_major)	Manicaria_saccifera)	(Pseudophoenix_vinifera	Serenoa_repens))	(((Elaeis_oleifera	(Attalea_speciosa	Dictyosperma_album))	Prestoea_acuminata)	Geonoma_undata))	(Chamaedorea_seifrizii	(Roystonea_regia	Hydriastele_microspadix)))))	Kingia_australis);
((Pseudophoenix_vinifera	(Nypa_fruticans	(((Bactris_major	((Attalea_speciosa	Elaeis_oleifera)	Serenoa_repens))	Chamaedorea_seifrizii)	(((((Dictyosperma_album	(Geonoma_undata	(Roystonea_regia	Hydriastele_microspadix)))	Manicaria_saccifera)	Prestoea_acuminata)	Kentiopsis_piersoniorum)	(Orania_palindan	Oenocarpus_minor)))))	Kingia_australis);
((((((Bactris_major	(Attalea_speciosa	Elaeis_oleifera))	Serenoa_repens)	Chamaedorea_seifrizii)	((Orania_palindan	Pseudophoenix_vinifera)	(Manicaria_saccifera	((Kentiopsis_piersoniorum	Dictyosperma_album)	((Geonoma_undata	(Roystonea_regia	Hydriastele_microspadix))	(Oenocarpus_minor	Prestoea_acuminata))))))	Nypa_fruticans)	Kingia_australis);
((((((Bactris_major	(Attalea_speciosa	Elaeis_oleifera))	Serenoa_repens)	Chamaedorea_seifrizii)	((Orania_palindan	Pseudophoenix_vinifera)	(Manicaria_saccifera	((Kentiopsis_piersoniorum	Dictyosperma_album)	((Geonoma_undata	(Roystonea_regia	Hydriastele_microspadix))	(Oenocarpus_minor	Prestoea_acuminata))))))	Nypa_fruticans)	Kingia_australis);
((Pseudophoenix_vinifera	((Nypa_fruticans	(((Bactris_major	(Attalea_speciosa	Elaeis_oleifera))	Serenoa_repens)	((Roystonea_regia	((Kentiopsis_piersoniorum	Hydriastele_microspadix)	(Oenocarpus_minor	Prestoea_acuminata)))	(Geonoma_undata	((Manicaria_saccifera	Orania_palindan)	Dictyosperma_album)))))	Chamaedorea_seifrizii))	Kingia_australis);
((Pseudophoenix_vinifera	((Chamaedorea_seifrizii	Nypa_fruticans)	(((((Oenocarpus_minor	Prestoea_acuminata)	((Roystonea_regia	Hydriastele_microspadix)	Kentiopsis_piersoniorum))	(Dictyosperma_album	(Manicaria_saccifera	Geonoma_undata)))	Orania_palindan)	(Serenoa_repens	((Elaeis_oleifera	Attalea_speciosa)	Bactris_major)))))	Kingia_australis);
(((Pseudophoenix_vinifera	(((Chamaedorea_seifrizii	Nypa_fruticans)	(Geonoma_undata	(((Oenocarpus_minor	Prestoea_acuminata)	((Roystonea_regia	Hydriastele_microspadix)	((Serenoa_repens	((Elaeis_oleifera	Attalea_speciosa)	Bactris_major))	Kentiopsis_piersoniorum)))	Manicaria_saccifera)))	Dictyosperma_album))	Orania_palindan)	Kingia_australis);
(((Pseudophoenix_vinifera	((((((Roystonea_regia	Hydriastele_microspadix)	((Serenoa_repens	((Elaeis_oleifera	Attalea_speciosa)	Bactris_major))	(Chamaedorea_seifrizii	(Oenocarpus_minor	Prestoea_acuminata))))	Manicaria_saccifera)	Geonoma_undata)	Nypa_fruticans)	(Kentiopsis_piersoniorum	Dictyosperma_album)))	Orania_palindan)	Kingia_australis);
((Nypa_fruticans	(((((((Serenoa_repens	((Elaeis_oleifera	Attalea_speciosa)	Bactris_major))	(((Orania_palindan	Kentiopsis_piersoniorum)	Oenocarpus_minor)	Prestoea_acuminata))	(Roystonea_regia	Hydriastele_microspadix))	Dictyosperma_album)	Geonoma_undata)	Manicaria_saccifera)	(Chamaedorea_seifrizii	Pseudophoenix_vinifera)))	Kingia_australis);
(((Nypa_fruticans	(Chamaedorea_seifrizii	(Dictyosperma_album	(Geonoma_undata	(Manicaria_saccifera	((((Kentiopsis_piersoniorum	(Serenoa_repens	((Elaeis_oleifera	Attalea_speciosa)	Bactris_major)))	(Oenocarpus_minor	Prestoea_acuminata))	Hydriastele_microspadix)	(Roystonea_regia	Pseudophoenix_vinifera)))))))	Orania_palindan)	Kingia_australis);
(((Nypa_fruticans	((Pseudophoenix_vinifera	Chamaedorea_seifrizii)	(((Manicaria_saccifera	(Roystonea_regia	Geonoma_undata))	(((Hydriastele_microspadix	Kentiopsis_piersoniorum)	((Oenocarpus_minor	Prestoea_acuminata)	((Bactris_major	Attalea_speciosa)	Elaeis_oleifera)))	Dictyosperma_album))	Serenoa_repens)))	Orania_palindan)	Kingia_australis);
(((Nypa_fruticans	((Serenoa_repens	Pseudophoenix_vinifera)	((((Kentiopsis_piersoniorum	Dictyosperma_album)	(((Roystonea_regia	Hydriastele_microspadix)	(Bactris_major	(Orania_palindan	(Attalea_speciosa	Elaeis_oleifera))))	(Oenocarpus_minor	Prestoea_acuminata)))	Geonoma_undata)	Manicaria_saccifera)))	Chamaedorea_seifrizii)	Kingia_australis);
((Nypa_fruticans	((Serenoa_repens	((((((Bactris_major	((Elaeis_oleifera	Attalea_speciosa)	Orania_palindan))	Oenocarpus_minor)	Prestoea_acuminata)	Kentiopsis_piersoniorum)	(Manicaria_saccifera	(Dictyosperma_album	((Hydriastele_microspadix	Roystonea_regia)	Geonoma_undata))))	Pseudophoenix_vinifera))	Chamaedorea_seifrizii))	Kingia_australis);
((Nypa_fruticans	(Geonoma_undata	((Chamaedorea_seifrizii	(Manicaria_saccifera	(Dictyosperma_album	Pseudophoenix_vinifera)))	(Orania_palindan	(((((Bactris_major	(Elaeis_oleifera	Attalea_speciosa))	Serenoa_repens)	(Hydriastele_microspadix	Roystonea_regia))	(Oenocarpus_minor	Prestoea_acuminata))	Kentiopsis_piersoniorum)))))	Kingia_australis);
((Pseudophoenix_vinifera	((((((Oenocarpus_minor	Prestoea_acuminata)	Chamaedorea_seifrizii)	((((Bactris_major	(Elaeis_oleifera	Attalea_speciosa))	Serenoa_repens)	((Orania_palindan	Hydriastele_microspadix)	Roystonea_regia))	Kentiopsis_piersoniorum))	(Manicaria_saccifera	Dictyosperma_album))	Nypa_fruticans)	Geonoma_undata))	Kingia_australis);
((Nypa_fruticans	(((Geonoma_undata	Pseudophoenix_vinifera)	(Dictyosperma_album	(Chamaedorea_seifrizii	(((Hydriastele_microspadix	(Bactris_major	((((Prestoea_acuminata	Oenocarpus_minor)	Kentiopsis_piersoniorum)	Elaeis_oleifera)	Attalea_speciosa)))	Serenoa_repens)	(Orania_palindan	Roystonea_regia)))))	Manicaria_saccifera))	Kingia_australis);
(((Pseudophoenix_vinifera	(Nypa_fruticans	(Chamaedorea_seifrizii	((Bactris_major	(Attalea_speciosa	(Elaeis_oleifera	Serenoa_repens)))	((Geonoma_undata	(Hydriastele_microspadix	Roystonea_regia))	((Oenocarpus_minor	Prestoea_acuminata)	((Dictyosperma_album	Kentiopsis_piersoniorum)	Manicaria_saccifera)))))))	Orania_palindan)	Kingia_australis);
(((Pseudophoenix_vinifera	(Chamaedorea_seifrizii	((Manicaria_saccifera	Dictyosperma_album)	(((((Kentiopsis_piersoniorum	(Oenocarpus_minor	Prestoea_acuminata))	(Bactris_major	(Attalea_speciosa	Elaeis_oleifera)))	Serenoa_repens)	(Geonoma_undata	(Hydriastele_microspadix	Roystonea_regia)))	Nypa_fruticans))))	Orania_palindan)	Kingia_australis);
((((((Kentiopsis_piersoniorum	Dictyosperma_album)	Manicaria_saccifera)	((Geonoma_undata	(Hydriastele_microspadix	Roystonea_regia))	(Oenocarpus_minor	Prestoea_acuminata)))	((Pseudophoenix_vinifera	Chamaedorea_seifrizii)	((Orania_palindan	((Attalea_speciosa	Elaeis_oleifera)	Bactris_major))	Serenoa_repens)))	Nypa_fruticans)	Kingia_australis);
((Pseudophoenix_vinifera	((((Kentiopsis_piersoniorum	(((Orania_palindan	Hydriastele_microspadix)	Roystonea_regia)	Geonoma_undata))	((Oenocarpus_minor	Prestoea_acuminata)	((Attalea_speciosa	Elaeis_oleifera)	(Bactris_major	Serenoa_repens))))	(Dictyosperma_album	(Manicaria_saccifera	Chamaedorea_seifrizii)))	Nypa_fruticans))	Kingia_australis);
((Nypa_fruticans	(((((Bactris_major	Orania_palindan)	(Chamaedorea_seifrizii	(Attalea_speciosa	Elaeis_oleifera)))	Serenoa_repens)	Pseudophoenix_vinifera)	((((Hydriastele_microspadix	Roystonea_regia)	Geonoma_undata)	(Oenocarpus_minor	Prestoea_acuminata))	((Kentiopsis_piersoniorum	Dictyosperma_album)	Manicaria_saccifera))))	Kingia_australis);
((Pseudophoenix_vinifera	((Orania_palindan	Manicaria_saccifera)	(((((Hydriastele_microspadix	Roystonea_regia)	Geonoma_undata)	(Kentiopsis_piersoniorum	((Oenocarpus_minor	Prestoea_acuminata)	Chamaedorea_seifrizii)))	Dictyosperma_album)	(((Bactris_major	(Attalea_speciosa	Elaeis_oleifera))	Serenoa_repens)	Nypa_fruticans))))	Kingia_australis);
((Nypa_fruticans	(((Dictyosperma_album	((Orania_palindan	Pseudophoenix_vinifera)	Chamaedorea_seifrizii))	(Manicaria_saccifera	((((Oenocarpus_minor	Prestoea_acuminata)	(Hydriastele_microspadix	Kentiopsis_piersoniorum))	Roystonea_regia)	((Bactris_major	(Attalea_speciosa	Elaeis_oleifera))	Serenoa_repens))))	Geonoma_undata))	Kingia_australis);
(((Nypa_fruticans	(Oenocarpus_minor	(((Prestoea_acuminata	(Kentiopsis_piersoniorum	((Bactris_major	(Attalea_speciosa	Elaeis_oleifera))	Serenoa_repens)))	(Roystonea_regia	Hydriastele_microspadix))	(((Geonoma_undata	Manicaria_saccifera)	(Chamaedorea_seifrizii	Pseudophoenix_vinifera))	Dictyosperma_album))))	Orania_palindan)	Kingia_australis);
((Pseudophoenix_vinifera	(((Dictyosperma_album	(Nypa_fruticans	(((Oenocarpus_minor	Prestoea_acuminata)	((Bactris_major	(Attalea_speciosa	Elaeis_oleifera))	Serenoa_repens))	(Kentiopsis_piersoniorum	((Geonoma_undata	Roystonea_regia)	(Orania_palindan	Hydriastele_microspadix))))))	Manicaria_saccifera)	Chamaedorea_seifrizii))	Kingia_australis);
((((((Manicaria_saccifera	(Prestoea_acuminata	((Geonoma_undata	Roystonea_regia)	Hydriastele_microspadix)))	(Kentiopsis_piersoniorum	Dictyosperma_album))	Oenocarpus_minor)	((Bactris_major	(Serenoa_repens	(Elaeis_oleifera	Attalea_speciosa)))	(Pseudophoenix_vinifera	Chamaedorea_seifrizii)))	(Orania_palindan	Nypa_fruticans))	Kingia_australis);
((((Pseudophoenix_vinifera	(Geonoma_undata	((Dictyosperma_album	(Kentiopsis_piersoniorum	((Oenocarpus_minor	Prestoea_acuminata)	(Roystonea_regia	Hydriastele_microspadix))))	Manicaria_saccifera)))	(Chamaedorea_seifrizii	((Orania_palindan	(Bactris_major	(Elaeis_oleifera	Attalea_speciosa)))	Serenoa_repens)))	Nypa_fruticans)	Kingia_australis);
((((Dictyosperma_album	Kentiopsis_piersoniorum)	(((Manicaria_saccifera	((Chamaedorea_seifrizii	(Elaeis_oleifera	Attalea_speciosa))	Orania_palindan))	(Serenoa_repens	Pseudophoenix_vinifera))	(Geonoma_undata	((Roystonea_regia	Hydriastele_microspadix)	((Oenocarpus_minor	Prestoea_acuminata)	Bactris_major)))))	Nypa_fruticans)	Kingia_australis);
(((Pseudophoenix_vinifera	((Serenoa_repens	((((Geonoma_undata	(Roystonea_regia	Hydriastele_microspadix))	(Dictyosperma_album	Manicaria_saccifera))	((Oenocarpus_minor	Prestoea_acuminata)	Kentiopsis_piersoniorum))	((Chamaedorea_seifrizii	(Elaeis_oleifera	Attalea_speciosa))	Nypa_fruticans)))	Bactris_major))	Orania_palindan)	Kingia_australis);
((((((Elaeis_oleifera	Attalea_speciosa)	(((Oenocarpus_minor	Prestoea_acuminata)	Kentiopsis_piersoniorum)	Bactris_major))	Serenoa_repens)	Orania_palindan)	(((Chamaedorea_seifrizii	Nypa_fruticans)	((Dictyosperma_album	Manicaria_saccifera)	(Geonoma_undata	(Roystonea_regia	Hydriastele_microspadix))))	Pseudophoenix_vinifera))	Kingia_australis);
(((((((Dictyosperma_album	(((Oenocarpus_minor	Prestoea_acuminata)	Kentiopsis_piersoniorum)	Manicaria_saccifera))	(Geonoma_undata	(Roystonea_regia	Hydriastele_microspadix)))	((Orania_palindan	(Chamaedorea_seifrizii	(Elaeis_oleifera	Attalea_speciosa)))	Bactris_major))	Serenoa_repens)	Nypa_fruticans)	Pseudophoenix_vinifera)	Kingia_australis);
(((((Pseudophoenix_vinifera	((((((Bactris_major	Kentiopsis_piersoniorum)	Hydriastele_microspadix)	(Elaeis_oleifera	Attalea_speciosa))	(Oenocarpus_minor	Prestoea_acuminata))	((Nypa_fruticans	Dictyosperma_album)	(Serenoa_repens	Geonoma_undata)))	Chamaedorea_seifrizii))	Manicaria_saccifera)	Roystonea_regia)	Orania_palindan)	Kingia_australis);
((((((Serenoa_repens	(Bactris_major	(Elaeis_oleifera	Attalea_speciosa)))	(Kentiopsis_piersoniorum	((Oenocarpus_minor	Prestoea_acuminata)	Hydriastele_microspadix)))	(((Nypa_fruticans	Chamaedorea_seifrizii)	Pseudophoenix_vinifera)	((Geonoma_undata	Dictyosperma_album)	Manicaria_saccifera)))	Roystonea_regia)	Orania_palindan)	Kingia_australis);
(((((Serenoa_repens	(((Oenocarpus_minor	Kentiopsis_piersoniorum)	(Prestoea_acuminata	Hydriastele_microspadix))	((Elaeis_oleifera	Attalea_speciosa)	Bactris_major)))	(((Nypa_fruticans	Chamaedorea_seifrizii)	Pseudophoenix_vinifera)	(Geonoma_undata	(Manicaria_saccifera	Dictyosperma_album))))	Roystonea_regia)	Orania_palindan)	Kingia_australis);
((((((Serenoa_repens	Manicaria_saccifera)	(Chamaedorea_seifrizii	(Dictyosperma_album	(Oenocarpus_minor	(((Prestoea_acuminata	(Hydriastele_microspadix	(Kentiopsis_piersoniorum	Bactris_major)))	Attalea_speciosa)	Elaeis_oleifera)))))	((Orania_palindan	Pseudophoenix_vinifera)	Nypa_fruticans))	Geonoma_undata)	Roystonea_regia)	Kingia_australis);
((Pseudophoenix_vinifera	((((Manicaria_saccifera	((Geonoma_undata	((Prestoea_acuminata	Oenocarpus_minor)	(Roystonea_regia	Hydriastele_microspadix)))	(Dictyosperma_album	Kentiopsis_piersoniorum)))	Chamaedorea_seifrizii)	(Serenoa_repens	((Elaeis_oleifera	Attalea_speciosa)	Bactris_major)))	(Orania_palindan	Nypa_fruticans)))	Kingia_australis);
(((Pseudophoenix_vinifera	(((Prestoea_acuminata	Oenocarpus_minor)	(((Dictyosperma_album	Kentiopsis_piersoniorum)	Manicaria_saccifera)	(Geonoma_undata	(Roystonea_regia	Hydriastele_microspadix))))	((Chamaedorea_seifrizii	(Serenoa_repens	((Elaeis_oleifera	Attalea_speciosa)	Bactris_major)))	Nypa_fruticans)))	Orania_palindan)	Kingia_australis);
(((Pseudophoenix_vinifera	(Chamaedorea_seifrizii	(((Dictyosperma_album	(Nypa_fruticans	((Serenoa_repens	((Elaeis_oleifera	Attalea_speciosa)	Bactris_major))	(Roystonea_regia	((Prestoea_acuminata	Oenocarpus_minor)	(Hydriastele_microspadix	Kentiopsis_piersoniorum))))))	Geonoma_undata)	Manicaria_saccifera)))	Orania_palindan)	Kingia_australis);
(((((((Serenoa_repens	(Roystonea_regia	(((Elaeis_oleifera	Attalea_speciosa)	Bactris_major)	((Hydriastele_microspadix	(Kentiopsis_piersoniorum	Oenocarpus_minor))	Prestoea_acuminata))))	(Manicaria_saccifera	Geonoma_undata))	Dictyosperma_album)	(Chamaedorea_seifrizii	Pseudophoenix_vinifera))	Nypa_fruticans)	Orania_palindan)	Kingia_australis);
((((Pseudophoenix_vinifera	(((Roystonea_regia	(((Dictyosperma_album	((Hydriastele_microspadix	((Elaeis_oleifera	Attalea_speciosa)	Bactris_major))	((Kentiopsis_piersoniorum	Oenocarpus_minor)	Prestoea_acuminata)))	Manicaria_saccifera)	Geonoma_undata))	Chamaedorea_seifrizii)	Serenoa_repens))	Nypa_fruticans)	Orania_palindan)	Kingia_australis);
(((((((Pseudophoenix_vinifera	Roystonea_regia)	(Geonoma_undata	(((Oenocarpus_minor	(Prestoea_acuminata	(Kentiopsis_piersoniorum	(Hydriastele_microspadix	((Elaeis_oleifera	Attalea_speciosa)	Bactris_major)))))	Manicaria_saccifera)	Dictyosperma_album)))	Chamaedorea_seifrizii)	Serenoa_repens)	Nypa_fruticans)	Orania_palindan)	Kingia_australis);
((Pseudophoenix_vinifera	(((Orania_palindan	Nypa_fruticans)	(Serenoa_repens	((Roystonea_regia	Geonoma_undata)	(((Hydriastele_microspadix	((Kentiopsis_piersoniorum	(Oenocarpus_minor	Prestoea_acuminata))	((Elaeis_oleifera	Attalea_speciosa)	Bactris_major)))	Manicaria_saccifera)	Dictyosperma_album))))	Chamaedorea_seifrizii))	Kingia_australis);
((Pseudophoenix_vinifera	(((Serenoa_repens	(((Kentiopsis_piersoniorum	Dictyosperma_album)	((Chamaedorea_seifrizii	Oenocarpus_minor)	Prestoea_acuminata))	(Manicaria_saccifera	(Nypa_fruticans	(Elaeis_oleifera	Attalea_speciosa)))))	(Orania_palindan	((Hydriastele_microspadix	Roystonea_regia)	Geonoma_undata)))	Bactris_major))	Kingia_australis);
((Nypa_fruticans	((((Dictyosperma_album	Hydriastele_microspadix)	((((Orania_palindan	Roystonea_regia)	((Chamaedorea_seifrizii	Oenocarpus_minor)	Prestoea_acuminata))	Pseudophoenix_vinifera)	Geonoma_undata))	(Bactris_major	(Serenoa_repens	(Elaeis_oleifera	Attalea_speciosa))))	(Kentiopsis_piersoniorum	Manicaria_saccifera)))	Kingia_australis);
((Roystonea_regia	((Orania_palindan	Hydriastele_microspadix)	(((((Pseudophoenix_vinifera	Kentiopsis_piersoniorum)	((Bactris_major	(Serenoa_repens	(Attalea_speciosa	Elaeis_oleifera)))	(Oenocarpus_minor	(Prestoea_acuminata	Chamaedorea_seifrizii))))	Dictyosperma_album)	(Manicaria_saccifera	Geonoma_undata))	Nypa_fruticans)))	Kingia_australis);
((Nypa_fruticans	((((Dictyosperma_album	(Manicaria_saccifera	Geonoma_undata))	(Roystonea_regia	(Kentiopsis_piersoniorum	((((Oenocarpus_minor	Prestoea_acuminata)	Orania_palindan)	(Serenoa_repens	(Bactris_major	(Attalea_speciosa	Elaeis_oleifera))))	Hydriastele_microspadix))))	Pseudophoenix_vinifera)	Chamaedorea_seifrizii))	Kingia_australis);
(((((Nypa_fruticans	Chamaedorea_seifrizii)	((((((Prestoea_acuminata	((Serenoa_repens	(Bactris_major	(Attalea_speciosa	Elaeis_oleifera)))	(Roystonea_regia	Hydriastele_microspadix)))	Oenocarpus_minor)	Kentiopsis_piersoniorum)	Manicaria_saccifera)	Geonoma_undata)	Dictyosperma_album))	Pseudophoenix_vinifera)	Orania_palindan)	Kingia_australis);
(((Nypa_fruticans	((((Serenoa_repens	(Roystonea_regia	(Oenocarpus_minor	((Bactris_major	(Attalea_speciosa	Elaeis_oleifera))	(Prestoea_acuminata	(Kentiopsis_piersoniorum	Hydriastele_microspadix))))))	((Manicaria_saccifera	Dictyosperma_album)	Geonoma_undata))	Chamaedorea_seifrizii)	Pseudophoenix_vinifera))	Orania_palindan)	Kingia_australis);
(((Geonoma_undata	((Nypa_fruticans	((Chamaedorea_seifrizii	Pseudophoenix_vinifera)	Orania_palindan))	Dictyosperma_album))	((Serenoa_repens	((Hydriastele_microspadix	Roystonea_regia)	(((Kentiopsis_piersoniorum	Bactris_major)	(Oenocarpus_minor	Prestoea_acuminata))	(Attalea_speciosa	Elaeis_oleifera))))	Manicaria_saccifera))	Kingia_australis);
(((Nypa_fruticans	(Pseudophoenix_vinifera	(Chamaedorea_seifrizii	Orania_palindan)))	((Manicaria_saccifera	(Geonoma_undata	(((Serenoa_repens	(Elaeis_oleifera	Attalea_speciosa))	Bactris_major)	(((Oenocarpus_minor	Prestoea_acuminata)	Kentiopsis_piersoniorum)	(Roystonea_regia	Hydriastele_microspadix)))))	Dictyosperma_album))	Kingia_australis);
(((Pseudophoenix_vinifera	(Chamaedorea_seifrizii	(((Roystonea_regia	Geonoma_undata)	((Dictyosperma_album	(Oenocarpus_minor	((Kentiopsis_piersoniorum	(((Serenoa_repens	(Elaeis_oleifera	Attalea_speciosa))	Bactris_major)	Hydriastele_microspadix))	Prestoea_acuminata)))	Manicaria_saccifera))	Orania_palindan)))	Nypa_fruticans)	Kingia_australis);
(((Roystonea_regia	(Orania_palindan	(Serenoa_repens	((Manicaria_saccifera	Geonoma_undata)	(((Elaeis_oleifera	Nypa_fruticans)	Attalea_speciosa)	((Bactris_major	Hydriastele_microspadix)	((Chamaedorea_seifrizii	(Oenocarpus_minor	Prestoea_acuminata))	(Dictyosperma_album	Kentiopsis_piersoniorum))))))))	Pseudophoenix_vinifera)	Kingia_australis);
(((((Geonoma_undata	Manicaria_saccifera)	((Pseudophoenix_vinifera	(((Kentiopsis_piersoniorum	Orania_palindan)	(Roystonea_regia	Hydriastele_microspadix))	((Oenocarpus_minor	Prestoea_acuminata)	((Serenoa_repens	(Attalea_speciosa	Elaeis_oleifera))	Bactris_major))))	Dictyosperma_album))	Chamaedorea_seifrizii)	Nypa_fruticans)	Kingia_australis);
(((Oenocarpus_minor	((((Prestoea_acuminata	Orania_palindan)	((Roystonea_regia	(Geonoma_undata	Hydriastele_microspadix))	Manicaria_saccifera))	((Kentiopsis_piersoniorum	Dictyosperma_album)	Pseudophoenix_vinifera))	(Chamaedorea_seifrizii	((Serenoa_repens	(Attalea_speciosa	Elaeis_oleifera))	Bactris_major))))	Nypa_fruticans)	Kingia_australis);
(((Oenocarpus_minor	(((Chamaedorea_seifrizii	(Manicaria_saccifera	((Roystonea_regia	(Geonoma_undata	Hydriastele_microspadix))	((Kentiopsis_piersoniorum	Dictyosperma_album)	Prestoea_acuminata))))	(Serenoa_repens	(((Attalea_speciosa	Elaeis_oleifera)	Bactris_major)	Orania_palindan)))	Pseudophoenix_vinifera))	Nypa_fruticans)	Kingia_australis);
((Nypa_fruticans	((Chamaedorea_seifrizii	(((Kentiopsis_piersoniorum	Dictyosperma_album)	((Prestoea_acuminata	Oenocarpus_minor)	Manicaria_saccifera))	(Roystonea_regia	(Geonoma_undata	Hydriastele_microspadix))))	((Serenoa_repens	(Orania_palindan	Pseudophoenix_vinifera))	((Bactris_major	Elaeis_oleifera)	Attalea_speciosa))))	Kingia_australis);
((Chamaedorea_seifrizii	(Nypa_fruticans	(((Bactris_major	(Elaeis_oleifera	Attalea_speciosa))	(Serenoa_repens	Orania_palindan))	(((Dictyosperma_album	(((Prestoea_acuminata	Oenocarpus_minor)	Manicaria_saccifera)	(Geonoma_undata	(Hydriastele_microspadix	Roystonea_regia))))	Kentiopsis_piersoniorum)	Pseudophoenix_vinifera))))	Kingia_australis);
(((Orania_palindan	((((Dictyosperma_album	Kentiopsis_piersoniorum)	(((Prestoea_acuminata	Oenocarpus_minor)	Manicaria_saccifera)	(Geonoma_undata	(Hydriastele_microspadix	Roystonea_regia))))	(Serenoa_repens	((Attalea_speciosa	Bactris_major)	Elaeis_oleifera)))	(Chamaedorea_seifrizii	Pseudophoenix_vinifera)))	Nypa_fruticans)	Kingia_australis);
((Pseudophoenix_vinifera	(((Nypa_fruticans	(((Dictyosperma_album	((Prestoea_acuminata	Oenocarpus_minor)	Kentiopsis_piersoniorum))	Manicaria_saccifera)	(Geonoma_undata	(Hydriastele_microspadix	Roystonea_regia))))	Chamaedorea_seifrizii)	((Orania_palindan	(Serenoa_repens	(Attalea_speciosa	Elaeis_oleifera)))	Bactris_major)))	Kingia_australis);
((Pseudophoenix_vinifera	(((Nypa_fruticans	(((Dictyosperma_album	((Prestoea_acuminata	Oenocarpus_minor)	Kentiopsis_piersoniorum))	Manicaria_saccifera)	(Geonoma_undata	(Hydriastele_microspadix	Roystonea_regia))))	Chamaedorea_seifrizii)	((Orania_palindan	(Serenoa_repens	(Attalea_speciosa	Elaeis_oleifera)))	Bactris_major)))	Kingia_australis);
((Nypa_fruticans	((Geonoma_undata	(Hydriastele_microspadix	Roystonea_regia))	(Serenoa_repens	(((Chamaedorea_seifrizii	((Orania_palindan	Pseudophoenix_vinifera)	((((Prestoea_acuminata	(Kentiopsis_piersoniorum	Oenocarpus_minor))	Bactris_major)	Attalea_speciosa)	Elaeis_oleifera)))	Manicaria_saccifera)	Dictyosperma_album))))	Kingia_australis);
(((((((Bactris_major	Serenoa_repens)	(Chamaedorea_seifrizii	(Attalea_speciosa	Elaeis_oleifera)))	(((Kentiopsis_piersoniorum	((Prestoea_acuminata	Oenocarpus_minor)	Manicaria_saccifera))	(Geonoma_undata	(Hydriastele_microspadix	Roystonea_regia)))	Dictyosperma_album))	Nypa_fruticans)	Orania_palindan)	Pseudophoenix_vinifera)	Kingia_australis);
((Nypa_fruticans	(Pseudophoenix_vinifera	(Manicaria_saccifera	(((Geonoma_undata	(((Orania_palindan	Kentiopsis_piersoniorum)	((((Attalea_speciosa	Elaeis_oleifera)	Bactris_major)	Serenoa_repens)	(Prestoea_acuminata	Oenocarpus_minor)))	(Hydriastele_microspadix	Roystonea_regia)))	Chamaedorea_seifrizii)	Dictyosperma_album))))	Kingia_australis);
((Nypa_fruticans	((Chamaedorea_seifrizii	Pseudophoenix_vinifera)	((Kentiopsis_piersoniorum	(Prestoea_acuminata	(Oenocarpus_minor	(Bactris_major	(Serenoa_repens	(Attalea_speciosa	Elaeis_oleifera))))))	((Manicaria_saccifera	(Geonoma_undata	(Roystonea_regia	(Orania_palindan	Hydriastele_microspadix))))	Dictyosperma_album))))	Kingia_australis);
((Nypa_fruticans	((Chamaedorea_seifrizii	Pseudophoenix_vinifera)	((Serenoa_repens	((Attalea_speciosa	Elaeis_oleifera)	(Orania_palindan	Bactris_major)))	(((Kentiopsis_piersoniorum	Dictyosperma_album)	(Prestoea_acuminata	(Hydriastele_microspadix	Oenocarpus_minor)))	(Manicaria_saccifera	(Geonoma_undata	Roystonea_regia))))))	Kingia_australis);
((Pseudophoenix_vinifera	(Nypa_fruticans	(((Geonoma_undata	(((((Serenoa_repens	((Attalea_speciosa	Elaeis_oleifera)	Bactris_major))	((Prestoea_acuminata	Oenocarpus_minor)	Kentiopsis_piersoniorum))	(Hydriastele_microspadix	Roystonea_regia))	Manicaria_saccifera)	Dictyosperma_album))	Chamaedorea_seifrizii)	Orania_palindan)))	Kingia_australis);
((Manicaria_saccifera	((Geonoma_undata	((Orania_palindan	Roystonea_regia)	Pseudophoenix_vinifera))	(((Nypa_fruticans	((((Attalea_speciosa	Elaeis_oleifera)	Bactris_major)	Hydriastele_microspadix)	(Kentiopsis_piersoniorum	(Prestoea_acuminata	Oenocarpus_minor))))	Dictyosperma_album)	(Serenoa_repens	Chamaedorea_seifrizii))))	Kingia_australis);
((((((Manicaria_saccifera	((Roystonea_regia	Geonoma_undata)	Dictyosperma_album))	(Oenocarpus_minor	((Prestoea_acuminata	(((Attalea_speciosa	Elaeis_oleifera)	Bactris_major)	Kentiopsis_piersoniorum))	Hydriastele_microspadix)))	Serenoa_repens)	((Nypa_fruticans	Orania_palindan)	Chamaedorea_seifrizii))	Pseudophoenix_vinifera)	Kingia_australis);
(((Manicaria_saccifera	((((Hydriastele_microspadix	Roystonea_regia)	Geonoma_undata)	(Kentiopsis_piersoniorum	((Chamaedorea_seifrizii	(Oenocarpus_minor	Prestoea_acuminata))	((Attalea_speciosa	Elaeis_oleifera)	Bactris_major))))	Dictyosperma_album))	(Nypa_fruticans	(Serenoa_repens	(Orania_palindan	Pseudophoenix_vinifera))))	Kingia_australis);
((Pseudophoenix_vinifera	((((Kentiopsis_piersoniorum	((Geonoma_undata	((Hydriastele_microspadix	Roystonea_regia)	Manicaria_saccifera))	Dictyosperma_album))	((Oenocarpus_minor	Prestoea_acuminata)	Chamaedorea_seifrizii))	Nypa_fruticans)	(Orania_palindan	(((Attalea_speciosa	Elaeis_oleifera)	Bactris_major)	Serenoa_repens))))	Kingia_australis);
((Nypa_fruticans	(((Serenoa_repens	(Elaeis_oleifera	Attalea_speciosa))	Bactris_major)	((Pseudophoenix_vinifera	(Orania_palindan	((((Hydriastele_microspadix	(Geonoma_undata	Roystonea_regia))	Oenocarpus_minor)	Prestoea_acuminata)	((Kentiopsis_piersoniorum	Dictyosperma_album)	Manicaria_saccifera))))	Chamaedorea_seifrizii)))	Kingia_australis);
((Pseudophoenix_vinifera	(((Chamaedorea_seifrizii	((Dictyosperma_album	Manicaria_saccifera)	(Geonoma_undata	(Roystonea_regia	(Hydriastele_microspadix	((Oenocarpus_minor	Kentiopsis_piersoniorum)	Prestoea_acuminata))))))	(Serenoa_repens	(Orania_palindan	(Bactris_major	(Elaeis_oleifera	Attalea_speciosa)))))	Nypa_fruticans))	Kingia_australis);
((Nypa_fruticans	(Orania_palindan	(((Dictyosperma_album	Pseudophoenix_vinifera)	(((Geonoma_undata	(Roystonea_regia	Hydriastele_microspadix))	(((Prestoea_acuminata	Oenocarpus_minor)	(Serenoa_repens	(Bactris_major	(Elaeis_oleifera	Attalea_speciosa))))	Kentiopsis_piersoniorum))	Chamaedorea_seifrizii))	Manicaria_saccifera)))	Kingia_australis);
(((Oenocarpus_minor	(((((((((Bactris_major	Manicaria_saccifera)	Dictyosperma_album)	Hydriastele_microspadix)	(Geonoma_undata	Pseudophoenix_vinifera))	((Elaeis_oleifera	Attalea_speciosa)	Kentiopsis_piersoniorum))	Roystonea_regia)	Chamaedorea_seifrizii)	(Serenoa_repens	Prestoea_acuminata))	Orania_palindan))	Nypa_fruticans)	Kingia_australis);
(((Oenocarpus_minor	(((Dictyosperma_album	((Orania_palindan	Chamaedorea_seifrizii)	Pseudophoenix_vinifera))	Manicaria_saccifera)	((Geonoma_undata	Roystonea_regia)	(Serenoa_repens	(((Bactris_major	(Elaeis_oleifera	Attalea_speciosa))	(Kentiopsis_piersoniorum	Hydriastele_microspadix))	Prestoea_acuminata)))))	Nypa_fruticans)	Kingia_australis);
(((Orania_palindan	Nypa_fruticans)	((Dictyosperma_album	(Manicaria_saccifera	((Kentiopsis_piersoniorum	Oenocarpus_minor)	(Prestoea_acuminata	((Serenoa_repens	((Attalea_speciosa	Elaeis_oleifera)	Bactris_major))	(Roystonea_regia	(Geonoma_undata	Hydriastele_microspadix)))))))	(Pseudophoenix_vinifera	Chamaedorea_seifrizii)))	Kingia_australis);
((Nypa_fruticans	(((Chamaedorea_seifrizii	Pseudophoenix_vinifera)	(Dictyosperma_album	((Geonoma_undata	(Roystonea_regia	((Hydriastele_microspadix	Kentiopsis_piersoniorum)	((Oenocarpus_minor	Prestoea_acuminata)	(Bactris_major	(Attalea_speciosa	(Elaeis_oleifera	Serenoa_repens)))))))	Manicaria_saccifera)))	Orania_palindan))	Kingia_australis);
((Nypa_fruticans	(Pseudophoenix_vinifera	((((Bactris_major	(Attalea_speciosa	Elaeis_oleifera))	Serenoa_repens)	Orania_palindan)	(((Roystonea_regia	(Geonoma_undata	Hydriastele_microspadix))	(Manicaria_saccifera	(Kentiopsis_piersoniorum	Dictyosperma_album)))	((Chamaedorea_seifrizii	Oenocarpus_minor)	Prestoea_acuminata)))))	Kingia_australis);
((Nypa_fruticans	(Pseudophoenix_vinifera	(((Orania_palindan	(Kentiopsis_piersoniorum	(((Roystonea_regia	Hydriastele_microspadix)	(Oenocarpus_minor	Prestoea_acuminata))	((Bactris_major	(Attalea_speciosa	Elaeis_oleifera))	Serenoa_repens))))	((Manicaria_saccifera	Geonoma_undata)	Dictyosperma_album))	Chamaedorea_seifrizii)))	Kingia_australis);
((((((((Orania_palindan	Pseudophoenix_vinifera)	Serenoa_repens)	((((Attalea_speciosa	Elaeis_oleifera)	Nypa_fruticans)	Manicaria_saccifera)	(Kentiopsis_piersoniorum	Dictyosperma_album)))	((Oenocarpus_minor	Prestoea_acuminata)	Chamaedorea_seifrizii))	Bactris_major)	(Geonoma_undata	Hydriastele_microspadix))	Roystonea_regia)	Kingia_australis);
((Nypa_fruticans	(Pseudophoenix_vinifera	(Manicaria_saccifera	(((((Attalea_speciosa	Elaeis_oleifera)	(Bactris_major	(Kentiopsis_piersoniorum	(Oenocarpus_minor	Prestoea_acuminata))))	(Serenoa_repens	(Geonoma_undata	((Orania_palindan	Hydriastele_microspadix)	Roystonea_regia))))	Chamaedorea_seifrizii)	Dictyosperma_album))))	Kingia_australis);
((Nypa_fruticans	(((Chamaedorea_seifrizii	(Dictyosperma_album	(Pseudophoenix_vinifera	((Prestoea_acuminata	((((Attalea_speciosa	Elaeis_oleifera)	(Bactris_major	Serenoa_repens))	Kentiopsis_piersoniorum)	Oenocarpus_minor))	(Geonoma_undata	(Hydriastele_microspadix	Roystonea_regia))))))	Manicaria_saccifera)	Orania_palindan))	Kingia_australis);
((Nypa_fruticans	(((Dictyosperma_album	(((Oenocarpus_minor	((Bactris_major	Hydriastele_microspadix)	((Prestoea_acuminata	Attalea_speciosa)	Elaeis_oleifera)))	Kentiopsis_piersoniorum)	(Serenoa_repens	(Orania_palindan	Roystonea_regia))))	((Geonoma_undata	Pseudophoenix_vinifera)	Chamaedorea_seifrizii))	Manicaria_saccifera))	Kingia_australis);
((Pseudophoenix_vinifera	(((Geonoma_undata	((Dictyosperma_album	Manicaria_saccifera)	(((((Elaeis_oleifera	Attalea_speciosa)	(Serenoa_repens	Bactris_major))	(Prestoea_acuminata	Oenocarpus_minor))	Kentiopsis_piersoniorum)	(Roystonea_regia	Hydriastele_microspadix))))	(Chamaedorea_seifrizii	Nypa_fruticans))	Orania_palindan))	Kingia_australis);
((Nypa_fruticans	((Pseudophoenix_vinifera	((Geonoma_undata	(Manicaria_saccifera	Dictyosperma_album))	((Prestoea_acuminata	((Serenoa_repens	(Attalea_speciosa	(Elaeis_oleifera	Bactris_major)))	Oenocarpus_minor))	(Kentiopsis_piersoniorum	(Roystonea_regia	Hydriastele_microspadix)))))	(Orania_palindan	Chamaedorea_seifrizii)))	Kingia_australis);
((Orania_palindan	(((Serenoa_repens	((Hydriastele_microspadix	((Bactris_major	(Attalea_speciosa	Elaeis_oleifera))	(Chamaedorea_seifrizii	(Oenocarpus_minor	Prestoea_acuminata))))	(Manicaria_saccifera	(((Kentiopsis_piersoniorum	Dictyosperma_album)	Nypa_fruticans)	Geonoma_undata))))	Pseudophoenix_vinifera)	Roystonea_regia))	Kingia_australis);
((Nypa_fruticans	(Orania_palindan	(Pseudophoenix_vinifera	((Serenoa_repens	(((((Hydriastele_microspadix	((Bactris_major	(Attalea_speciosa	Elaeis_oleifera))	(Oenocarpus_minor	Prestoea_acuminata)))	Kentiopsis_piersoniorum)	Dictyosperma_album)	(Geonoma_undata	Roystonea_regia))	Manicaria_saccifera))	Chamaedorea_seifrizii))))	Kingia_australis);
(((Pseudophoenix_vinifera	(((Dictyosperma_album	(Geonoma_undata	(((Oenocarpus_minor	Prestoea_acuminata)	(Roystonea_regia	Hydriastele_microspadix))	(Kentiopsis_piersoniorum	(Orania_palindan	(Bactris_major	((Attalea_speciosa	Elaeis_oleifera)	Serenoa_repens)))))))	Manicaria_saccifera)	Chamaedorea_seifrizii))	Nypa_fruticans)	Kingia_australis);
(((Pseudophoenix_vinifera	(((Dictyosperma_album	(Geonoma_undata	(((Oenocarpus_minor	Prestoea_acuminata)	(Roystonea_regia	Hydriastele_microspadix))	(Kentiopsis_piersoniorum	(Orania_palindan	(Bactris_major	((Attalea_speciosa	Elaeis_oleifera)	Serenoa_repens)))))))	Manicaria_saccifera)	Chamaedorea_seifrizii))	Nypa_fruticans)	Kingia_australis);
(((((((Kentiopsis_piersoniorum	(((Oenocarpus_minor	Prestoea_acuminata)	Hydriastele_microspadix)	(Bactris_major	((Attalea_speciosa	Elaeis_oleifera)	Serenoa_repens))))	(Chamaedorea_seifrizii	Pseudophoenix_vinifera))	(Dictyosperma_album	(Manicaria_saccifera	Nypa_fruticans)))	Geonoma_undata)	Orania_palindan)	Roystonea_regia)	Kingia_australis);
((Nypa_fruticans	(((Pseudophoenix_vinifera	(((Hydriastele_microspadix	(Oenocarpus_minor	Prestoea_acuminata))	(((Attalea_speciosa	Elaeis_oleifera)	Bactris_major)	(Orania_palindan	Serenoa_repens)))	(Kentiopsis_piersoniorum	Roystonea_regia)))	(Dictyosperma_album	(Manicaria_saccifera	Geonoma_undata)))	Chamaedorea_seifrizii))	Kingia_australis);
(((Hydriastele_microspadix	(((Oenocarpus_minor	Prestoea_acuminata)	((((Chamaedorea_seifrizii	(Dictyosperma_album	Pseudophoenix_vinifera))	(Nypa_fruticans	Geonoma_undata))	(Orania_palindan	Manicaria_saccifera))	Kentiopsis_piersoniorum))	(((Elaeis_oleifera	Attalea_speciosa)	Bactris_major)	Serenoa_repens)))	Roystonea_regia)	Kingia_australis);
(((Pseudophoenix_vinifera	((((Orania_palindan	Manicaria_saccifera)	(Serenoa_repens	((Elaeis_oleifera	Attalea_speciosa)	((Hydriastele_microspadix	((Oenocarpus_minor	Prestoea_acuminata)	Kentiopsis_piersoniorum))	Bactris_major))))	(Dictyosperma_album	Geonoma_undata))	(Nypa_fruticans	Chamaedorea_seifrizii)))	Roystonea_regia)	Kingia_australis);
((Nypa_fruticans	((((Roystonea_regia	(Orania_palindan	Pseudophoenix_vinifera))	(Dictyosperma_album	(Manicaria_saccifera	Geonoma_undata)))	Serenoa_repens)	((Bactris_major	((Elaeis_oleifera	Attalea_speciosa)	((Kentiopsis_piersoniorum	(Oenocarpus_minor	Prestoea_acuminata))	Hydriastele_microspadix)))	Chamaedorea_seifrizii)))	Kingia_australis);
(((Nypa_fruticans	((((Kentiopsis_piersoniorum	Dictyosperma_album)	((Oenocarpus_minor	Prestoea_acuminata)	Manicaria_saccifera))	((Geonoma_undata	Roystonea_regia)	Hydriastele_microspadix))	((Chamaedorea_seifrizii	Pseudophoenix_vinifera)	(Bactris_major	((Elaeis_oleifera	Attalea_speciosa)	Serenoa_repens)))))	Orania_palindan)	Kingia_australis);
((Orania_palindan	(Pseudophoenix_vinifera	((((Nypa_fruticans	Chamaedorea_seifrizii)	((Roystonea_regia	(((Hydriastele_microspadix	(Kentiopsis_piersoniorum	(Prestoea_acuminata	Oenocarpus_minor)))	(Bactris_major	(Attalea_speciosa	Elaeis_oleifera)))	Serenoa_repens))	Geonoma_undata))	Manicaria_saccifera)	Dictyosperma_album)))	Kingia_australis);
((Orania_palindan	(Pseudophoenix_vinifera	((((Nypa_fruticans	Chamaedorea_seifrizii)	((Roystonea_regia	(((Hydriastele_microspadix	(Kentiopsis_piersoniorum	(Prestoea_acuminata	Oenocarpus_minor)))	(Bactris_major	(Attalea_speciosa	Elaeis_oleifera)))	Serenoa_repens))	Geonoma_undata))	Manicaria_saccifera)	Dictyosperma_album)))	Kingia_australis);
((Nypa_fruticans	(((Manicaria_saccifera	((Orania_palindan	Roystonea_regia)	(((Hydriastele_microspadix	((Prestoea_acuminata	Oenocarpus_minor)	Kentiopsis_piersoniorum))	(Bactris_major	(Attalea_speciosa	Elaeis_oleifera)))	Serenoa_repens)))	(Geonoma_undata	(Chamaedorea_seifrizii	Pseudophoenix_vinifera)))	Dictyosperma_album))	Kingia_australis);
((Nypa_fruticans	(((Manicaria_saccifera	(((((Prestoea_acuminata	Oenocarpus_minor)	(Bactris_major	(((Attalea_speciosa	Elaeis_oleifera)	Orania_palindan)	Serenoa_repens)))	Kentiopsis_piersoniorum)	(Roystonea_regia	Hydriastele_microspadix))	Geonoma_undata))	Dictyosperma_album)	(Chamaedorea_seifrizii	Pseudophoenix_vinifera)))	Kingia_australis);
(((((((Roystonea_regia	Nypa_fruticans)	Manicaria_saccifera)	((((Bactris_major	((Attalea_speciosa	Elaeis_oleifera)	Hydriastele_microspadix))	(Chamaedorea_seifrizii	(Oenocarpus_minor	Prestoea_acuminata)))	(Kentiopsis_piersoniorum	Dictyosperma_album))	Geonoma_undata))	Serenoa_repens)	Pseudophoenix_vinifera)	Orania_palindan)	Kingia_australis);
(((((Nypa_fruticans	(Chamaedorea_seifrizii	Orania_palindan))	(((((Bactris_major	(Attalea_speciosa	Elaeis_oleifera))	Kentiopsis_piersoniorum)	Hydriastele_microspadix)	(Oenocarpus_minor	Prestoea_acuminata))	(Roystonea_regia	(Manicaria_saccifera	(Geonoma_undata	Dictyosperma_album)))))	Pseudophoenix_vinifera)	Serenoa_repens)	Kingia_australis);
(((Nypa_fruticans	(((Geonoma_undata	(Roystonea_regia	Hydriastele_microspadix))	(Kentiopsis_piersoniorum	((Serenoa_repens	(Bactris_major	(Attalea_speciosa	Elaeis_oleifera)))	(Oenocarpus_minor	Prestoea_acuminata))))	((Pseudophoenix_vinifera	Chamaedorea_seifrizii)	(Dictyosperma_album	Manicaria_saccifera))))	Orania_palindan)	Kingia_australis);
(((Nypa_fruticans	((((Manicaria_saccifera	((Geonoma_undata	(Roystonea_regia	Hydriastele_microspadix))	(Oenocarpus_minor	Prestoea_acuminata)))	(Kentiopsis_piersoniorum	Dictyosperma_album))	Chamaedorea_seifrizii)	((Serenoa_repens	(Bactris_major	(Attalea_speciosa	Elaeis_oleifera)))	Pseudophoenix_vinifera)))	Orania_palindan)	Kingia_australis);
(((Pseudophoenix_vinifera	((Nypa_fruticans	((((((Roystonea_regia	Hydriastele_microspadix)	(Prestoea_acuminata	Kentiopsis_piersoniorum))	Oenocarpus_minor)	(Bactris_major	Serenoa_repens))	(Attalea_speciosa	Elaeis_oleifera))	Chamaedorea_seifrizii))	(Manicaria_saccifera	(Geonoma_undata	Dictyosperma_album))))	Orania_palindan)	Kingia_australis);
(((Nypa_fruticans	(((Serenoa_repens	((Bactris_major	(Attalea_speciosa	Elaeis_oleifera))	(Kentiopsis_piersoniorum	(Prestoea_acuminata	((Roystonea_regia	Hydriastele_microspadix)	Oenocarpus_minor)))))	Chamaedorea_seifrizii)	(((Manicaria_saccifera	Geonoma_undata)	Dictyosperma_album)	Pseudophoenix_vinifera)))	Orania_palindan)	Kingia_australis);
((Nypa_fruticans	(((Dictyosperma_album	(Geonoma_undata	(Roystonea_regia	Hydriastele_microspadix)))	(Chamaedorea_seifrizii	Manicaria_saccifera))	(((Orania_palindan	(Kentiopsis_piersoniorum	((Prestoea_acuminata	((Elaeis_oleifera	Attalea_speciosa)	Oenocarpus_minor))	Bactris_major)))	Pseudophoenix_vinifera)	Serenoa_repens)))	Kingia_australis);
((Nypa_fruticans	((((Serenoa_repens	Bactris_major)	(Elaeis_oleifera	Attalea_speciosa))	(Orania_palindan	(((Geonoma_undata	Dictyosperma_album)	Manicaria_saccifera)	(Kentiopsis_piersoniorum	(((Oenocarpus_minor	Prestoea_acuminata)	Chamaedorea_seifrizii)	(Roystonea_regia	Hydriastele_microspadix))))))	Pseudophoenix_vinifera))	Kingia_australis);
((Nypa_fruticans	(((Kentiopsis_piersoniorum	Dictyosperma_album)	(((Oenocarpus_minor	Hydriastele_microspadix)	Prestoea_acuminata)	(Roystonea_regia	(Geonoma_undata	Manicaria_saccifera))))	((Orania_palindan	(Serenoa_repens	(Bactris_major	(Elaeis_oleifera	Attalea_speciosa))))	(Chamaedorea_seifrizii	Pseudophoenix_vinifera))))	Kingia_australis);
(((Nypa_fruticans	(((Chamaedorea_seifrizii	Pseudophoenix_vinifera)	((Dictyosperma_album	(Manicaria_saccifera	(Kentiopsis_piersoniorum	(Oenocarpus_minor	Prestoea_acuminata))))	((Geonoma_undata	Hydriastele_microspadix)	Roystonea_regia)))	(Serenoa_repens	(Bactris_major	(Elaeis_oleifera	Attalea_speciosa)))))	Orania_palindan)	Kingia_australis);
((Nypa_fruticans	((Orania_palindan	Pseudophoenix_vinifera)	((((Kentiopsis_piersoniorum	Dictyosperma_album)	(((((Oenocarpus_minor	Hydriastele_microspadix)	Prestoea_acuminata)	Geonoma_undata)	Manicaria_saccifera)	Roystonea_regia))	Chamaedorea_seifrizii)	(Serenoa_repens	(Bactris_major	(Elaeis_oleifera	Attalea_speciosa))))))	Kingia_australis);
(((Pseudophoenix_vinifera	(Chamaedorea_seifrizii	((Serenoa_repens	((Orania_palindan	Bactris_major)	(Elaeis_oleifera	Attalea_speciosa)))	(((Manicaria_saccifera	(Roystonea_regia	((Kentiopsis_piersoniorum	(Prestoea_acuminata	Oenocarpus_minor))	Hydriastele_microspadix)))	Geonoma_undata)	Dictyosperma_album))))	Nypa_fruticans)	Kingia_australis);
((((Chamaedorea_seifrizii	Nypa_fruticans)	(((Orania_palindan	Serenoa_repens)	(Bactris_major	(Elaeis_oleifera	Attalea_speciosa)))	(Dictyosperma_album	((Geonoma_undata	Manicaria_saccifera)	((Kentiopsis_piersoniorum	(Prestoea_acuminata	Oenocarpus_minor))	(Hydriastele_microspadix	Roystonea_regia))))))	Pseudophoenix_vinifera)	Kingia_australis);
((((((Kentiopsis_piersoniorum	((Prestoea_acuminata	Oenocarpus_minor)	Chamaedorea_seifrizii))	((Geonoma_undata	(Hydriastele_microspadix	Roystonea_regia))	(Manicaria_saccifera	(Nypa_fruticans	Dictyosperma_album))))	(Serenoa_repens	(Bactris_major	(Elaeis_oleifera	Attalea_speciosa))))	Pseudophoenix_vinifera)	Orania_palindan)	Kingia_australis);
(((Nypa_fruticans	((((Dictyosperma_album	Geonoma_undata)	(Manicaria_saccifera	(((Serenoa_repens	(Bactris_major	(Elaeis_oleifera	Attalea_speciosa)))	Roystonea_regia)	((Hydriastele_microspadix	(Prestoea_acuminata	Oenocarpus_minor))	Kentiopsis_piersoniorum))))	Pseudophoenix_vinifera)	Chamaedorea_seifrizii))	Orania_palindan)	Kingia_australis);
((Pseudophoenix_vinifera	(((Geonoma_undata	(Roystonea_regia	Hydriastele_microspadix))	((Kentiopsis_piersoniorum	Dictyosperma_album)	(Manicaria_saccifera	(Prestoea_acuminata	Oenocarpus_minor))))	(Nypa_fruticans	(((Orania_palindan	Serenoa_repens)	(Bactris_major	(Elaeis_oleifera	Attalea_speciosa)))	Chamaedorea_seifrizii))))	Kingia_australis);
((Nypa_fruticans	(Chamaedorea_seifrizii	((((Dictyosperma_album	(Manicaria_saccifera	(((Oenocarpus_minor	Prestoea_acuminata)	Kentiopsis_piersoniorum)	(Bactris_major	((Attalea_speciosa	Elaeis_oleifera)	Serenoa_repens)))))	(Geonoma_undata	(Hydriastele_microspadix	Roystonea_regia)))	Pseudophoenix_vinifera)	Orania_palindan)))	Kingia_australis);
((((Dictyosperma_album	Geonoma_undata)	(((Orania_palindan	Nypa_fruticans)	Chamaedorea_seifrizii)	(((Oenocarpus_minor	Prestoea_acuminata)	(Bactris_major	Kentiopsis_piersoniorum))	((Attalea_speciosa	Elaeis_oleifera)	((Hydriastele_microspadix	Roystonea_regia)	Serenoa_repens)))))	(Manicaria_saccifera	Pseudophoenix_vinifera))	Kingia_australis);
((Nypa_fruticans	(((Serenoa_repens	Pseudophoenix_vinifera)	(Chamaedorea_seifrizii	((Roystonea_regia	Geonoma_undata)	((Dictyosperma_album	Manicaria_saccifera)	(Oenocarpus_minor	((((Bactris_major	(Attalea_speciosa	Elaeis_oleifera))	Hydriastele_microspadix)	Prestoea_acuminata)	Kentiopsis_piersoniorum))))))	Orania_palindan))	Kingia_australis);
((Nypa_fruticans	(Chamaedorea_seifrizii	((Orania_palindan	Pseudophoenix_vinifera)	(Manicaria_saccifera	(Dictyosperma_album	(((Serenoa_repens	((Bactris_major	(Attalea_speciosa	Elaeis_oleifera))	(Hydriastele_microspadix	((Oenocarpus_minor	Prestoea_acuminata)	Kentiopsis_piersoniorum))))	Roystonea_regia)	Geonoma_undata))))))	Kingia_australis);
((Nypa_fruticans	(Chamaedorea_seifrizii	((Orania_palindan	Pseudophoenix_vinifera)	(Geonoma_undata	(Dictyosperma_album	((Kentiopsis_piersoniorum	(((Roystonea_regia	Hydriastele_microspadix)	((Serenoa_repens	(Elaeis_oleifera	Attalea_speciosa))	Bactris_major))	(Oenocarpus_minor	Prestoea_acuminata)))	Manicaria_saccifera))))))	Kingia_australis);
(((Nypa_fruticans	((Chamaedorea_seifrizii	Pseudophoenix_vinifera)	((Serenoa_repens	((Attalea_speciosa	Elaeis_oleifera)	Bactris_major))	(Hydriastele_microspadix	((Prestoea_acuminata	(Kentiopsis_piersoniorum	Oenocarpus_minor))	(Dictyosperma_album	(Manicaria_saccifera	(Roystonea_regia	Geonoma_undata))))))))	Orania_palindan)	Kingia_australis);
((Pseudophoenix_vinifera	(((Geonoma_undata	(Manicaria_saccifera	((((((Orania_palindan	Bactris_major)	Serenoa_repens)	Elaeis_oleifera)	Attalea_speciosa)	((Hydriastele_microspadix	Roystonea_regia)	(Kentiopsis_piersoniorum	(Oenocarpus_minor	Prestoea_acuminata))))	Dictyosperma_album)))	Nypa_fruticans)	Chamaedorea_seifrizii))	Kingia_australis);
((Pseudophoenix_vinifera	(((((Dictyosperma_album	(Geonoma_undata	((Hydriastele_microspadix	(((((Elaeis_oleifera	Attalea_speciosa)	Serenoa_repens)	Bactris_major)	Oenocarpus_minor)	(Prestoea_acuminata	Kentiopsis_piersoniorum)))	Roystonea_regia)))	Manicaria_saccifera)	Orania_palindan)	Nypa_fruticans)	Chamaedorea_seifrizii))	Kingia_australis);
((Nypa_fruticans	((Serenoa_repens	Pseudophoenix_vinifera)	((Chamaedorea_seifrizii	Orania_palindan)	(((Prestoea_acuminata	((((Elaeis_oleifera	Attalea_speciosa)	Bactris_major)	Kentiopsis_piersoniorum)	(Oenocarpus_minor	Hydriastele_microspadix)))	(Dictyosperma_album	Manicaria_saccifera))	(Roystonea_regia	Geonoma_undata)))))	Kingia_australis);
((((Chamaedorea_seifrizii	((Dictyosperma_album	Manicaria_saccifera)	(Nypa_fruticans	((Bactris_major	(((Elaeis_oleifera	Serenoa_repens)	Attalea_speciosa)	((Oenocarpus_minor	Prestoea_acuminata)	Kentiopsis_piersoniorum)))	((Orania_palindan	Roystonea_regia)	Hydriastele_microspadix)))))	Pseudophoenix_vinifera)	Geonoma_undata)	Kingia_australis);
((Nypa_fruticans	((Serenoa_repens	Pseudophoenix_vinifera)	(((((Attalea_speciosa	Elaeis_oleifera)	Chamaedorea_seifrizii)	Orania_palindan)	(((Manicaria_saccifera	Oenocarpus_minor)	(((Kentiopsis_piersoniorum	Dictyosperma_album)	(Roystonea_regia	Hydriastele_microspadix))	Prestoea_acuminata))	Geonoma_undata))	Bactris_major)))	Kingia_australis);
((((Nypa_fruticans	(((Serenoa_repens	Orania_palindan)	(Bactris_major	(Attalea_speciosa	Elaeis_oleifera)))	Chamaedorea_seifrizii))	Pseudophoenix_vinifera)	(((Manicaria_saccifera	(((Roystonea_regia	Hydriastele_microspadix)	Kentiopsis_piersoniorum)	(Prestoea_acuminata	Oenocarpus_minor)))	Dictyosperma_album)	Geonoma_undata))	Kingia_australis);
((((Nypa_fruticans	(((Serenoa_repens	Orania_palindan)	(Bactris_major	(Attalea_speciosa	Elaeis_oleifera)))	Chamaedorea_seifrizii))	Pseudophoenix_vinifera)	(((Manicaria_saccifera	(((Roystonea_regia	Hydriastele_microspadix)	Kentiopsis_piersoniorum)	(Prestoea_acuminata	Oenocarpus_minor)))	Dictyosperma_album)	Geonoma_undata))	Kingia_australis);
((Roystonea_regia	(Orania_palindan	((((Manicaria_saccifera	Geonoma_undata)	(Dictyosperma_album	(Serenoa_repens	(((Kentiopsis_piersoniorum	Hydriastele_microspadix)	(Oenocarpus_minor	Prestoea_acuminata))	((Bactris_major	Attalea_speciosa)	Elaeis_oleifera)))))	(Chamaedorea_seifrizii	Nypa_fruticans))	Pseudophoenix_vinifera)))	Kingia_australis);
((Nypa_fruticans	(((Manicaria_saccifera	((Serenoa_repens	(((Oenocarpus_minor	Prestoea_acuminata)	Hydriastele_microspadix)	(Kentiopsis_piersoniorum	((Attalea_speciosa	Elaeis_oleifera)	Bactris_major))))	(Orania_palindan	Roystonea_regia)))	(Dictyosperma_album	(Geonoma_undata	Pseudophoenix_vinifera)))	Chamaedorea_seifrizii))	Kingia_australis);
(((Orania_palindan	((Pseudophoenix_vinifera	Serenoa_repens)	(((Kentiopsis_piersoniorum	Dictyosperma_album)	(((Oenocarpus_minor	Prestoea_acuminata)	Hydriastele_microspadix)	((Attalea_speciosa	Elaeis_oleifera)	Bactris_major)))	((Manicaria_saccifera	Chamaedorea_seifrizii)	(Roystonea_regia	Geonoma_undata)))))	Nypa_fruticans)	Kingia_australis);
((((Pseudophoenix_vinifera	(Serenoa_repens	((((((Oenocarpus_minor	Prestoea_acuminata)	Hydriastele_microspadix)	(Kentiopsis_piersoniorum	((Attalea_speciosa	Elaeis_oleifera)	Bactris_major)))	(Dictyosperma_album	(Roystonea_regia	Geonoma_undata)))	Manicaria_saccifera)	Nypa_fruticans)))	Chamaedorea_seifrizii)	Orania_palindan)	Kingia_australis);
((Nypa_fruticans	(((((Oenocarpus_minor	Prestoea_acuminata)	((Hydriastele_microspadix	Kentiopsis_piersoniorum)	((Attalea_speciosa	Elaeis_oleifera)	(Orania_palindan	Bactris_major))))	((Roystonea_regia	Geonoma_undata)	(Dictyosperma_album	Manicaria_saccifera)))	Chamaedorea_seifrizii)	(Serenoa_repens	Pseudophoenix_vinifera)))	Kingia_australis);
((Pseudophoenix_vinifera	(Nypa_fruticans	(((((Attalea_speciosa	Elaeis_oleifera)	Bactris_major)	Serenoa_repens)	(((Kentiopsis_piersoniorum	(Dictyosperma_album	Geonoma_undata))	((Oenocarpus_minor	Prestoea_acuminata)	(Roystonea_regia	Hydriastele_microspadix)))	Manicaria_saccifera))	(Orania_palindan	Chamaedorea_seifrizii))))	Kingia_australis);
(((Nypa_fruticans	((((((((((Attalea_speciosa	Elaeis_oleifera)	Bactris_major)	Serenoa_repens)	((Roystonea_regia	Hydriastele_microspadix)	Oenocarpus_minor))	Prestoea_acuminata)	Kentiopsis_piersoniorum)	Manicaria_saccifera)	(Dictyosperma_album	Geonoma_undata))	Chamaedorea_seifrizii)	Pseudophoenix_vinifera))	Orania_palindan)	Kingia_australis);
(((Orania_palindan	((Chamaedorea_seifrizii	(Serenoa_repens	((Attalea_speciosa	Elaeis_oleifera)	Bactris_major)))	((Pseudophoenix_vinifera	Roystonea_regia)	((Prestoea_acuminata	(Hydriastele_microspadix	Oenocarpus_minor))	((Manicaria_saccifera	(Dictyosperma_album	Kentiopsis_piersoniorum))	Geonoma_undata)))))	Nypa_fruticans)	Kingia_australis);
((((Orania_palindan	Chamaedorea_seifrizii)	(Pseudophoenix_vinifera	(((Geonoma_undata	((Serenoa_repens	((Attalea_speciosa	Elaeis_oleifera)	Bactris_major))	((Prestoea_acuminata	((Hydriastele_microspadix	Roystonea_regia)	Oenocarpus_minor))	Kentiopsis_piersoniorum)))	Dictyosperma_album)	Manicaria_saccifera)))	Nypa_fruticans)	Kingia_australis);
((((Orania_palindan	Chamaedorea_seifrizii)	(Pseudophoenix_vinifera	(((Geonoma_undata	((Serenoa_repens	((Attalea_speciosa	Elaeis_oleifera)	Bactris_major))	((Prestoea_acuminata	((Hydriastele_microspadix	Roystonea_regia)	Oenocarpus_minor))	Kentiopsis_piersoniorum)))	Dictyosperma_album)	Manicaria_saccifera)))	Nypa_fruticans)	Kingia_australis);
((((Chamaedorea_seifrizii	((Pseudophoenix_vinifera	Dictyosperma_album)	Geonoma_undata))	(((Roystonea_regia	(Oenocarpus_minor	(Orania_palindan	Prestoea_acuminata)))	(Kentiopsis_piersoniorum	(((Serenoa_repens	(Elaeis_oleifera	Attalea_speciosa))	Bactris_major)	Hydriastele_microspadix)))	Manicaria_saccifera))	Nypa_fruticans)	Kingia_australis);
((((((Geonoma_undata	((Kentiopsis_piersoniorum	(((Serenoa_repens	Bactris_major)	(Attalea_speciosa	Elaeis_oleifera))	(Chamaedorea_seifrizii	(Oenocarpus_minor	Prestoea_acuminata))))	(Roystonea_regia	Hydriastele_microspadix)))	(Pseudophoenix_vinifera	Orania_palindan))	Nypa_fruticans)	Dictyosperma_album)	Manicaria_saccifera)	Kingia_australis);
((Roystonea_regia	(Hydriastele_microspadix	((Manicaria_saccifera	((((Chamaedorea_seifrizii	(Oenocarpus_minor	Prestoea_acuminata))	Pseudophoenix_vinifera)	(Nypa_fruticans	(((Bactris_major	(Serenoa_repens	Elaeis_oleifera))	Attalea_speciosa)	(Kentiopsis_piersoniorum	Dictyosperma_album))))	Geonoma_undata))	Orania_palindan)))	Kingia_australis);
((Nypa_fruticans	(((Orania_palindan	Chamaedorea_seifrizii)	(((Kentiopsis_piersoniorum	Dictyosperma_album)	(Geonoma_undata	Manicaria_saccifera))	((Roystonea_regia	Hydriastele_microspadix)	(Oenocarpus_minor	Prestoea_acuminata))))	(Pseudophoenix_vinifera	((Attalea_speciosa	(Elaeis_oleifera	Bactris_major))	Serenoa_repens))))	Kingia_australis);
((Pseudophoenix_vinifera	(Nypa_fruticans	(Orania_palindan	((Dictyosperma_album	(((Attalea_speciosa	Elaeis_oleifera)	(Serenoa_repens	Bactris_major))	((Hydriastele_microspadix	(Roystonea_regia	Geonoma_undata))	((Chamaedorea_seifrizii	(Oenocarpus_minor	Prestoea_acuminata))	Kentiopsis_piersoniorum))))	Manicaria_saccifera))))	Kingia_australis);
((Orania_palindan	(Nypa_fruticans	(Manicaria_saccifera	(((Geonoma_undata	((Oenocarpus_minor	(Prestoea_acuminata	Chamaedorea_seifrizii))	Kentiopsis_piersoniorum))	Dictyosperma_album)	((Hydriastele_microspadix	(Pseudophoenix_vinifera	Roystonea_regia))	(Bactris_major	(Serenoa_repens	(Elaeis_oleifera	Attalea_speciosa))))))))	Kingia_australis);
((Nypa_fruticans	(((Chamaedorea_seifrizii	((((Oenocarpus_minor	Prestoea_acuminata)	Kentiopsis_piersoniorum)	Manicaria_saccifera)	(((Hydriastele_microspadix	Roystonea_regia)	Geonoma_undata)	Dictyosperma_album)))	((Orania_palindan	(Bactris_major	(Elaeis_oleifera	Attalea_speciosa)))	Serenoa_repens))	Pseudophoenix_vinifera))	Kingia_australis);
((Pseudophoenix_vinifera	(Nypa_fruticans	(Orania_palindan	((Dictyosperma_album	(Geonoma_undata	Manicaria_saccifera))	(Chamaedorea_seifrizii	(Serenoa_repens	((Bactris_major	(Attalea_speciosa	Elaeis_oleifera))	((Oenocarpus_minor	Prestoea_acuminata)	(Kentiopsis_piersoniorum	(Roystonea_regia	Hydriastele_microspadix))))))))))	Kingia_australis);
((Pseudophoenix_vinifera	((Nypa_fruticans	(Geonoma_undata	((Manicaria_saccifera	(((Oenocarpus_minor	Prestoea_acuminata)	(Kentiopsis_piersoniorum	(Roystonea_regia	Hydriastele_microspadix)))	((Bactris_major	Orania_palindan)	((Serenoa_repens	Elaeis_oleifera)	Attalea_speciosa))))	Dictyosperma_album)))	Chamaedorea_seifrizii))	Kingia_australis);
(((((Manicaria_saccifera	Pseudophoenix_vinifera)	Dictyosperma_album)	(Chamaedorea_seifrizii	Geonoma_undata))	((((Oenocarpus_minor	((Kentiopsis_piersoniorum	Serenoa_repens)	(Orania_palindan	(Roystonea_regia	Hydriastele_microspadix))))	(Prestoea_acuminata	Bactris_major))	(Elaeis_oleifera	Attalea_speciosa))	Nypa_fruticans))	Kingia_australis);
(((Serenoa_repens	((Chamaedorea_seifrizii	Pseudophoenix_vinifera)	(((Roystonea_regia	Hydriastele_microspadix)	Geonoma_undata)	((Manicaria_saccifera	Dictyosperma_album)	((Oenocarpus_minor	Prestoea_acuminata)	(Kentiopsis_piersoniorum	(((Orania_palindan	Bactris_major)	Elaeis_oleifera)	Attalea_speciosa)))))))	Nypa_fruticans)	Kingia_australis);
((Pseudophoenix_vinifera	(((Chamaedorea_seifrizii	Nypa_fruticans)	Serenoa_repens)	(Manicaria_saccifera	((Dictyosperma_album	(((Roystonea_regia	Hydriastele_microspadix)	Kentiopsis_piersoniorum)	((Orania_palindan	((Elaeis_oleifera	Attalea_speciosa)	Bactris_major))	(Oenocarpus_minor	Prestoea_acuminata))))	Geonoma_undata))))	Kingia_australis);
((Nypa_fruticans	((Serenoa_repens	((((Geonoma_undata	(Dictyosperma_album	Manicaria_saccifera))	(((((Elaeis_oleifera	Attalea_speciosa)	Bactris_major)	Oenocarpus_minor)	Prestoea_acuminata)	(Kentiopsis_piersoniorum	Hydriastele_microspadix)))	Roystonea_regia)	(Orania_palindan	Pseudophoenix_vinifera)))	Chamaedorea_seifrizii))	Kingia_australis);
((Pseudophoenix_vinifera	((Serenoa_repens	Orania_palindan)	((Nypa_fruticans	((Elaeis_oleifera	Attalea_speciosa)	Chamaedorea_seifrizii))	((((Manicaria_saccifera	((Hydriastele_microspadix	Roystonea_regia)	Geonoma_undata))	(Kentiopsis_piersoniorum	Dictyosperma_album))	(Oenocarpus_minor	Prestoea_acuminata))	Bactris_major))))	Kingia_australis);
(((((Chamaedorea_seifrizii	((Serenoa_repens	((Kentiopsis_piersoniorum	((Oenocarpus_minor	Prestoea_acuminata)	(Hydriastele_microspadix	Roystonea_regia)))	((Elaeis_oleifera	Attalea_speciosa)	Bactris_major)))	((Dictyosperma_album	Manicaria_saccifera)	Geonoma_undata)))	Nypa_fruticans)	Pseudophoenix_vinifera)	Orania_palindan)	Kingia_australis);
((Nypa_fruticans	(Pseudophoenix_vinifera	((Orania_palindan	Chamaedorea_seifrizii)	(((Kentiopsis_piersoniorum	((Oenocarpus_minor	Prestoea_acuminata)	(Hydriastele_microspadix	Roystonea_regia)))	(Serenoa_repens	((Elaeis_oleifera	Attalea_speciosa)	Bactris_major)))	((Dictyosperma_album	Manicaria_saccifera)	Geonoma_undata)))))	Kingia_australis);
((Nypa_fruticans	(Pseudophoenix_vinifera	((Orania_palindan	Chamaedorea_seifrizii)	(((Kentiopsis_piersoniorum	((Oenocarpus_minor	Prestoea_acuminata)	(Hydriastele_microspadix	Roystonea_regia)))	(Serenoa_repens	((Elaeis_oleifera	Attalea_speciosa)	Bactris_major)))	((Dictyosperma_album	Manicaria_saccifera)	Geonoma_undata)))))	Kingia_australis);
((Pseudophoenix_vinifera	((Chamaedorea_seifrizii	(Nypa_fruticans	(Manicaria_saccifera	(Dictyosperma_album	Geonoma_undata))))	((Bactris_major	(((((Oenocarpus_minor	Prestoea_acuminata)	Kentiopsis_piersoniorum)	(Roystonea_regia	Hydriastele_microspadix))	Orania_palindan)	(Attalea_speciosa	Elaeis_oleifera)))	Serenoa_repens)))	Kingia_australis);
((Pseudophoenix_vinifera	((Chamaedorea_seifrizii	(Nypa_fruticans	(Manicaria_saccifera	(Dictyosperma_album	Geonoma_undata))))	((Bactris_major	(((((Oenocarpus_minor	Prestoea_acuminata)	Kentiopsis_piersoniorum)	(Roystonea_regia	Hydriastele_microspadix))	Orania_palindan)	(Attalea_speciosa	Elaeis_oleifera)))	Serenoa_repens)))	Kingia_australis);
((Nypa_fruticans	(Orania_palindan	(Chamaedorea_seifrizii	((((Bactris_major	((((Oenocarpus_minor	Prestoea_acuminata)	Kentiopsis_piersoniorum)	(Roystonea_regia	Hydriastele_microspadix))	(Attalea_speciosa	Elaeis_oleifera)))	Serenoa_repens)	Pseudophoenix_vinifera)	(Manicaria_saccifera	(Dictyosperma_album	Geonoma_undata))))))	Kingia_australis);
(((Chamaedorea_seifrizii	(((Orania_palindan	((Attalea_speciosa	Elaeis_oleifera)	Bactris_major))	Serenoa_repens)	(Nypa_fruticans	(((Oenocarpus_minor	Prestoea_acuminata)	Kentiopsis_piersoniorum)	(Manicaria_saccifera	(Dictyosperma_album	((Roystonea_regia	Hydriastele_microspadix)	Geonoma_undata)))))))	Pseudophoenix_vinifera)	Kingia_australis);
((Nypa_fruticans	(Pseudophoenix_vinifera	(((Geonoma_undata	(((Dictyosperma_album	Kentiopsis_piersoniorum)	Manicaria_saccifera)	((Roystonea_regia	Hydriastele_microspadix)	(Oenocarpus_minor	Prestoea_acuminata))))	Orania_palindan)	((((Attalea_speciosa	Elaeis_oleifera)	Bactris_major)	Serenoa_repens)	Chamaedorea_seifrizii))))	Kingia_australis);
((Nypa_fruticans	((Pseudophoenix_vinifera	((Manicaria_saccifera	(((Prestoea_acuminata	Oenocarpus_minor)	((Attalea_speciosa	Elaeis_oleifera)	Bactris_major))	Serenoa_repens))	((Dictyosperma_album	Kentiopsis_piersoniorum)	((Orania_palindan	Geonoma_undata)	(Roystonea_regia	Hydriastele_microspadix)))))	Chamaedorea_seifrizii))	Kingia_australis);
((((Geonoma_undata	(((Kentiopsis_piersoniorum	((Attalea_speciosa	Elaeis_oleifera)	(Bactris_major	Orania_palindan)))	((Chamaedorea_seifrizii	(Prestoea_acuminata	Oenocarpus_minor))	Hydriastele_microspadix))	(Dictyosperma_album	(Nypa_fruticans	Manicaria_saccifera))))	Serenoa_repens)	(Roystonea_regia	Pseudophoenix_vinifera))	Kingia_australis);
(((Nypa_fruticans	(((Manicaria_saccifera	(((Roystonea_regia	Geonoma_undata)	Hydriastele_microspadix)	(((Chamaedorea_seifrizii	(Prestoea_acuminata	Oenocarpus_minor))	Kentiopsis_piersoniorum)	((Serenoa_repens	Bactris_major)	(Attalea_speciosa	Elaeis_oleifera)))))	Dictyosperma_album)	Orania_palindan))	Pseudophoenix_vinifera)	Kingia_australis);
((Nypa_fruticans	(((Manicaria_saccifera	((Orania_palindan	Roystonea_regia)	Geonoma_undata))	(Dictyosperma_album	Pseudophoenix_vinifera))	((((((Chamaedorea_seifrizii	Oenocarpus_minor)	Prestoea_acuminata)	Kentiopsis_piersoniorum)	(Bactris_major	(Attalea_speciosa	Elaeis_oleifera)))	Hydriastele_microspadix)	Serenoa_repens)))	Kingia_australis);
((Nypa_fruticans	(((Manicaria_saccifera	Dictyosperma_album)	(((Pseudophoenix_vinifera	(Orania_palindan	Roystonea_regia))	Geonoma_undata)	(((Bactris_major	(Attalea_speciosa	Elaeis_oleifera))	(Kentiopsis_piersoniorum	((Oenocarpus_minor	Prestoea_acuminata)	Hydriastele_microspadix)))	Serenoa_repens)))	Chamaedorea_seifrizii))	Kingia_australis);
((Nypa_fruticans	(((Chamaedorea_seifrizii	(Dictyosperma_album	Manicaria_saccifera))	((Pseudophoenix_vinifera	Orania_palindan)	Geonoma_undata))	(((Attalea_speciosa	((Kentiopsis_piersoniorum	Bactris_major)	Prestoea_acuminata))	((Serenoa_repens	(Roystonea_regia	Hydriastele_microspadix))	Elaeis_oleifera))	Oenocarpus_minor)))	Kingia_australis);
((Pseudophoenix_vinifera	((Geonoma_undata	(Dictyosperma_album	Manicaria_saccifera))	(Nypa_fruticans	(Chamaedorea_seifrizii	(((Elaeis_oleifera	(Bactris_major	Attalea_speciosa))	(Orania_palindan	(Kentiopsis_piersoniorum	((Oenocarpus_minor	Prestoea_acuminata)	(Roystonea_regia	Hydriastele_microspadix)))))	Serenoa_repens)))))	Kingia_australis);
((Pseudophoenix_vinifera	((((Serenoa_repens	((Bactris_major	(Elaeis_oleifera	Attalea_speciosa))	Orania_palindan))	(((Geonoma_undata	Dictyosperma_album)	((Roystonea_regia	Hydriastele_microspadix)	((Oenocarpus_minor	Prestoea_acuminata)	Manicaria_saccifera)))	Kentiopsis_piersoniorum))	Chamaedorea_seifrizii)	Nypa_fruticans))	Kingia_australis);
((Nypa_fruticans	((((Kentiopsis_piersoniorum	Dictyosperma_album)	((((Geonoma_undata	Roystonea_regia)	Hydriastele_microspadix)	(Oenocarpus_minor	Prestoea_acuminata))	Manicaria_saccifera))	(Serenoa_repens	(Orania_palindan	Pseudophoenix_vinifera)))	((Bactris_major	(Elaeis_oleifera	Attalea_speciosa))	Chamaedorea_seifrizii)))	Kingia_australis);
(((Orania_palindan	Nypa_fruticans)	(((Prestoea_acuminata	((Serenoa_repens	(Pseudophoenix_vinifera	((Geonoma_undata	Dictyosperma_album)	(Chamaedorea_seifrizii	Manicaria_saccifera))))	(((Elaeis_oleifera	Attalea_speciosa)	(Roystonea_regia	Hydriastele_microspadix))	Bactris_major)))	Kentiopsis_piersoniorum)	Oenocarpus_minor))	Kingia_australis);
((Nypa_fruticans	(((Prestoea_acuminata	((((Geonoma_undata	Manicaria_saccifera)	Pseudophoenix_vinifera)	Dictyosperma_album)	Orania_palindan))	(((Roystonea_regia	Hydriastele_microspadix)	((Serenoa_repens	Bactris_major)	(Chamaedorea_seifrizii	(Elaeis_oleifera	Attalea_speciosa))))	Kentiopsis_piersoniorum))	Oenocarpus_minor))	Kingia_australis);
(((Orania_palindan	Pseudophoenix_vinifera)	((((((Oenocarpus_minor	Prestoea_acuminata)	(Roystonea_regia	Hydriastele_microspadix))	Kentiopsis_piersoniorum)	(Bactris_major	(Attalea_speciosa	(Elaeis_oleifera	Serenoa_repens))))	(Dictyosperma_album	(Manicaria_saccifera	Geonoma_undata)))	(Nypa_fruticans	Chamaedorea_seifrizii)))	Kingia_australis);
(((Orania_palindan	Pseudophoenix_vinifera)	(((Geonoma_undata	Nypa_fruticans)	((((((Elaeis_oleifera	Attalea_speciosa)	Kentiopsis_piersoniorum)	Serenoa_repens)	(Bactris_major	((Oenocarpus_minor	Prestoea_acuminata)	(Roystonea_regia	Hydriastele_microspadix))))	Manicaria_saccifera)	Dictyosperma_album))	Chamaedorea_seifrizii))	Kingia_australis);
(((((((Manicaria_saccifera	((((Oenocarpus_minor	Prestoea_acuminata)	Roystonea_regia)	(Kentiopsis_piersoniorum	Hydriastele_microspadix))	(Geonoma_undata	Dictyosperma_album)))	((Elaeis_oleifera	Attalea_speciosa)	(Bactris_major	Serenoa_repens)))	Nypa_fruticans)	Chamaedorea_seifrizii)	Orania_palindan)	Pseudophoenix_vinifera)	Kingia_australis);
((Nypa_fruticans	(((Geonoma_undata	(Dictyosperma_album	Manicaria_saccifera))	((((Orania_palindan	Roystonea_regia)	Hydriastele_microspadix)	Kentiopsis_piersoniorum)	((((Elaeis_oleifera	Attalea_speciosa)	Serenoa_repens)	Bactris_major)	((Chamaedorea_seifrizii	Oenocarpus_minor)	Prestoea_acuminata))))	Pseudophoenix_vinifera))	Kingia_australis);
((((((Dictyosperma_album	(Manicaria_saccifera	Geonoma_undata))	((Roystonea_regia	((Kentiopsis_piersoniorum	((Prestoea_acuminata	Oenocarpus_minor)	Hydriastele_microspadix))	(Bactris_major	(Elaeis_oleifera	Attalea_speciosa))))	Serenoa_repens))	Orania_palindan)	(Chamaedorea_seifrizii	Pseudophoenix_vinifera))	Nypa_fruticans)	Kingia_australis);
((Pseudophoenix_vinifera	(((((Geonoma_undata	(Manicaria_saccifera	(Roystonea_regia	(((Kentiopsis_piersoniorum	Hydriastele_microspadix)	((Orania_palindan	Bactris_major)	(Attalea_speciosa	Elaeis_oleifera)))	(Prestoea_acuminata	Oenocarpus_minor)))))	Dictyosperma_album)	Chamaedorea_seifrizii)	Serenoa_repens)	Nypa_fruticans))	Kingia_australis);
(((Nypa_fruticans	(Manicaria_saccifera	(Pseudophoenix_vinifera	((Geonoma_undata	((Orania_palindan	Roystonea_regia)	Hydriastele_microspadix))	((Serenoa_repens	(Bactris_major	(Attalea_speciosa	Elaeis_oleifera)))	((Kentiopsis_piersoniorum	Dictyosperma_album)	(Oenocarpus_minor	Prestoea_acuminata)))))))	Chamaedorea_seifrizii)	Kingia_australis);
((((Serenoa_repens	((Attalea_speciosa	Elaeis_oleifera)	Bactris_major))	((Chamaedorea_seifrizii	Orania_palindan)	(((Kentiopsis_piersoniorum	(Oenocarpus_minor	Prestoea_acuminata))	Hydriastele_microspadix)	((((Pseudophoenix_vinifera	Roystonea_regia)	Geonoma_undata)	Manicaria_saccifera)	Dictyosperma_album))))	Nypa_fruticans)	Kingia_australis);
((((((Orania_palindan	Manicaria_saccifera)	(Roystonea_regia	(((((Attalea_speciosa	Elaeis_oleifera)	Prestoea_acuminata)	((Hydriastele_microspadix	Oenocarpus_minor)	Kentiopsis_piersoniorum))	Bactris_major)	Serenoa_repens)))	(Dictyosperma_album	(Chamaedorea_seifrizii	Geonoma_undata)))	Nypa_fruticans)	Pseudophoenix_vinifera)	Kingia_australis);
(((Nypa_fruticans	((Geonoma_undata	(((Dictyosperma_album	Orania_palindan)	Manicaria_saccifera)	((Roystonea_regia	Serenoa_repens)	(((Oenocarpus_minor	(Bactris_major	(Attalea_speciosa	Elaeis_oleifera)))	Hydriastele_microspadix)	(Prestoea_acuminata	Kentiopsis_piersoniorum)))))	Pseudophoenix_vinifera))	Chamaedorea_seifrizii)	Kingia_australis);
(((Nypa_fruticans	((Geonoma_undata	(((Dictyosperma_album	Orania_palindan)	Manicaria_saccifera)	((Roystonea_regia	Serenoa_repens)	(((Oenocarpus_minor	(Bactris_major	(Attalea_speciosa	Elaeis_oleifera)))	Hydriastele_microspadix)	(Prestoea_acuminata	Kentiopsis_piersoniorum)))))	Pseudophoenix_vinifera))	Chamaedorea_seifrizii)	Kingia_australis);
(((Dictyosperma_album	(((Chamaedorea_seifrizii	Manicaria_saccifera)	Geonoma_undata)	(Pseudophoenix_vinifera	(((Orania_palindan	Roystonea_regia)	Serenoa_repens)	(Hydriastele_microspadix	(((Oenocarpus_minor	Prestoea_acuminata)	Kentiopsis_piersoniorum)	((Attalea_speciosa	Elaeis_oleifera)	Bactris_major)))))))	Nypa_fruticans)	Kingia_australis);
(((((Dictyosperma_album	Manicaria_saccifera)	(((Kentiopsis_piersoniorum	(Oenocarpus_minor	Prestoea_acuminata))	Hydriastele_microspadix)	(Geonoma_undata	Roystonea_regia)))	((Orania_palindan	Pseudophoenix_vinifera)	(Chamaedorea_seifrizii	(((Attalea_speciosa	Elaeis_oleifera)	Bactris_major)	Serenoa_repens))))	Nypa_fruticans)	Kingia_australis);
((Pseudophoenix_vinifera	(Geonoma_undata	((Chamaedorea_seifrizii	(Nypa_fruticans	Manicaria_saccifera))	(Dictyosperma_album	(((Bactris_major	(Attalea_speciosa	Elaeis_oleifera))	Serenoa_repens)	((((Roystonea_regia	Hydriastele_microspadix)	Kentiopsis_piersoniorum)	Orania_palindan)	(Oenocarpus_minor	Prestoea_acuminata)))))))	Kingia_australis);
(((((Bactris_major	((Elaeis_oleifera	Attalea_speciosa)	Serenoa_repens))	(((Manicaria_saccifera	(Dictyosperma_album	(((Hydriastele_microspadix	Roystonea_regia)	((Prestoea_acuminata	Oenocarpus_minor)	Kentiopsis_piersoniorum))	Geonoma_undata)))	Pseudophoenix_vinifera)	Chamaedorea_seifrizii))	Nypa_fruticans)	Orania_palindan)	Kingia_australis);
(((Pseudophoenix_vinifera	((Chamaedorea_seifrizii	((((Hydriastele_microspadix	((Prestoea_acuminata	Oenocarpus_minor)	Kentiopsis_piersoniorum))	Orania_palindan)	(Elaeis_oleifera	(Attalea_speciosa	Bactris_major)))	Serenoa_repens))	(Dictyosperma_album	(Manicaria_saccifera	(Roystonea_regia	Geonoma_undata)))))	Nypa_fruticans)	Kingia_australis);
((Pseudophoenix_vinifera	((((Dictyosperma_album	(Roystonea_regia	Geonoma_undata))	(Orania_palindan	Manicaria_saccifera))	(Nypa_fruticans	Chamaedorea_seifrizii))	(Oenocarpus_minor	(((Hydriastele_microspadix	Kentiopsis_piersoniorum)	(Serenoa_repens	(Bactris_major	(Elaeis_oleifera	Attalea_speciosa))))	Prestoea_acuminata))))	Kingia_australis);
((Nypa_fruticans	(Pseudophoenix_vinifera	((Orania_palindan	Chamaedorea_seifrizii)	(((Geonoma_undata	(((((Elaeis_oleifera	Attalea_speciosa)	Bactris_major)	Serenoa_repens)	(Kentiopsis_piersoniorum	(Oenocarpus_minor	Prestoea_acuminata)))	(Roystonea_regia	Hydriastele_microspadix)))	Dictyosperma_album)	Manicaria_saccifera))))	Kingia_australis);
((Nypa_fruticans	(Pseudophoenix_vinifera	((Orania_palindan	Chamaedorea_seifrizii)	(((Geonoma_undata	(((((Elaeis_oleifera	Attalea_speciosa)	Bactris_major)	Serenoa_repens)	(Kentiopsis_piersoniorum	(Oenocarpus_minor	Prestoea_acuminata)))	(Roystonea_regia	Hydriastele_microspadix)))	Dictyosperma_album)	Manicaria_saccifera))))	Kingia_australis);
(((((((Elaeis_oleifera	Attalea_speciosa)	Bactris_major)	Serenoa_repens)	Nypa_fruticans)	(((Oenocarpus_minor	Prestoea_acuminata)	(Orania_palindan	Chamaedorea_seifrizii))	((Manicaria_saccifera	(Kentiopsis_piersoniorum	Dictyosperma_album))	((Hydriastele_microspadix	Geonoma_undata)	Roystonea_regia))))	Pseudophoenix_vinifera)	Kingia_australis);
((Pseudophoenix_vinifera	((((Bactris_major	(Attalea_speciosa	Elaeis_oleifera))	Serenoa_repens)	(((Manicaria_saccifera	(Geonoma_undata	((Hydriastele_microspadix	Roystonea_regia)	(Oenocarpus_minor	Prestoea_acuminata))))	(Kentiopsis_piersoniorum	Dictyosperma_album))	Nypa_fruticans))	(Orania_palindan	Chamaedorea_seifrizii)))	Kingia_australis);
((Pseudophoenix_vinifera	((((Bactris_major	(Attalea_speciosa	Elaeis_oleifera))	Serenoa_repens)	(((Manicaria_saccifera	(Geonoma_undata	((Hydriastele_microspadix	Roystonea_regia)	(Oenocarpus_minor	Prestoea_acuminata))))	(Kentiopsis_piersoniorum	Dictyosperma_album))	Nypa_fruticans))	(Orania_palindan	Chamaedorea_seifrizii)))	Kingia_australis);
((Nypa_fruticans	(Chamaedorea_seifrizii	(((Manicaria_saccifera	(Roystonea_regia	((Kentiopsis_piersoniorum	(Oenocarpus_minor	Prestoea_acuminata))	Hydriastele_microspadix)))	(Geonoma_undata	Dictyosperma_album))	(Pseudophoenix_vinifera	((Orania_palindan	(Bactris_major	(Attalea_speciosa	Elaeis_oleifera)))	Serenoa_repens)))))	Kingia_australis);
(((Nypa_fruticans	(Pseudophoenix_vinifera	((Manicaria_saccifera	(Chamaedorea_seifrizii	((((Bactris_major	(Attalea_speciosa	Elaeis_oleifera))	Serenoa_repens)	Roystonea_regia)	((Kentiopsis_piersoniorum	(Oenocarpus_minor	Prestoea_acuminata))	Hydriastele_microspadix))))	Geonoma_undata)))	(Orania_palindan	Dictyosperma_album))	Kingia_australis);
((Nypa_fruticans	((((Kentiopsis_piersoniorum	((Oenocarpus_minor	Prestoea_acuminata)	(Hydriastele_microspadix	Roystonea_regia)))	(Serenoa_repens	((Attalea_speciosa	Elaeis_oleifera)	Bactris_major)))	(Manicaria_saccifera	(Dictyosperma_album	Geonoma_undata)))	(Chamaedorea_seifrizii	(Pseudophoenix_vinifera	Orania_palindan))))	Kingia_australis);
((Nypa_fruticans	((((Kentiopsis_piersoniorum	((Oenocarpus_minor	Prestoea_acuminata)	(Hydriastele_microspadix	Roystonea_regia)))	(Serenoa_repens	((Attalea_speciosa	Elaeis_oleifera)	Bactris_major)))	(Manicaria_saccifera	(Dictyosperma_album	Geonoma_undata)))	(Chamaedorea_seifrizii	(Pseudophoenix_vinifera	Orania_palindan))))	Kingia_australis);
((Orania_palindan	(((((((Hydriastele_microspadix	(((Oenocarpus_minor	Prestoea_acuminata)	Kentiopsis_piersoniorum)	(Serenoa_repens	((Elaeis_oleifera	Attalea_speciosa)	Bactris_major))))	Roystonea_regia)	Manicaria_saccifera)	Geonoma_undata)	Dictyosperma_album)	(Chamaedorea_seifrizii	Pseudophoenix_vinifera))	Nypa_fruticans))	Kingia_australis);
(((Pseudophoenix_vinifera	(((((Kentiopsis_piersoniorum	Dictyosperma_album)	((Prestoea_acuminata	(Oenocarpus_minor	(Serenoa_repens	((Orania_palindan	(Elaeis_oleifera	Attalea_speciosa))	Bactris_major))))	(Roystonea_regia	Hydriastele_microspadix)))	Geonoma_undata)	Manicaria_saccifera)	Chamaedorea_seifrizii))	Nypa_fruticans)	Kingia_australis);
((((Pseudophoenix_vinifera	((((Hydriastele_microspadix	((Serenoa_repens	(Bactris_major	(Elaeis_oleifera	Attalea_speciosa)))	((Prestoea_acuminata	Oenocarpus_minor)	Kentiopsis_piersoniorum)))	(Roystonea_regia	Geonoma_undata))	(Dictyosperma_album	Manicaria_saccifera))	Chamaedorea_seifrizii))	Nypa_fruticans)	Orania_palindan)	Kingia_australis);
((((Pseudophoenix_vinifera	((Manicaria_saccifera	Dictyosperma_album)	((((Bactris_major	Serenoa_repens)	(Kentiopsis_piersoniorum	(Chamaedorea_seifrizii	(Oenocarpus_minor	Prestoea_acuminata))))	(Elaeis_oleifera	Attalea_speciosa))	((Geonoma_undata	Roystonea_regia)	Hydriastele_microspadix))))	Nypa_fruticans)	Orania_palindan)	Kingia_australis);
((Oenocarpus_minor	(((Kentiopsis_piersoniorum	((Bactris_major	Serenoa_repens)	(Chamaedorea_seifrizii	(Elaeis_oleifera	Attalea_speciosa))))	(Prestoea_acuminata	((Orania_palindan	Pseudophoenix_vinifera)	((Geonoma_undata	Manicaria_saccifera)	(Nypa_fruticans	Dictyosperma_album)))))	(Roystonea_regia	Hydriastele_microspadix)))	Kingia_australis);
((Nypa_fruticans	(Pseudophoenix_vinifera	(((Serenoa_repens	(Bactris_major	(Chamaedorea_seifrizii	(Elaeis_oleifera	Attalea_speciosa))))	((Kentiopsis_piersoniorum	((Roystonea_regia	Hydriastele_microspadix)	((Manicaria_saccifera	Geonoma_undata)	Dictyosperma_album)))	(Prestoea_acuminata	Oenocarpus_minor)))	Orania_palindan)))	Kingia_australis);
((Roystonea_regia	((Serenoa_repens	(((((Orania_palindan	Kentiopsis_piersoniorum)	(Prestoea_acuminata	Oenocarpus_minor))	Hydriastele_microspadix)	Bactris_major)	(Elaeis_oleifera	Attalea_speciosa)))	((Nypa_fruticans	(Pseudophoenix_vinifera	Chamaedorea_seifrizii))	((Dictyosperma_album	Geonoma_undata)	Manicaria_saccifera))))	Kingia_australis);
((Pseudophoenix_vinifera	(Nypa_fruticans	(((((Manicaria_saccifera	Geonoma_undata)	Dictyosperma_album)	(((Hydriastele_microspadix	(Kentiopsis_piersoniorum	Prestoea_acuminata))	Oenocarpus_minor)	Roystonea_regia))	(Bactris_major	((Chamaedorea_seifrizii	(Elaeis_oleifera	Attalea_speciosa))	Orania_palindan)))	Serenoa_repens)))	Kingia_australis);
((((Orania_palindan	Nypa_fruticans)	Chamaedorea_seifrizii)	((((Roystonea_regia	Pseudophoenix_vinifera)	Geonoma_undata)	((Manicaria_saccifera	(Kentiopsis_piersoniorum	Dictyosperma_album))	((Bactris_major	(Attalea_speciosa	Elaeis_oleifera))	((Oenocarpus_minor	Prestoea_acuminata)	Hydriastele_microspadix))))	Serenoa_repens))	Kingia_australis);
((Roystonea_regia	(((((Attalea_speciosa	Elaeis_oleifera)	Bactris_major)	Serenoa_repens)	((Kentiopsis_piersoniorum	(Oenocarpus_minor	Prestoea_acuminata))	Hydriastele_microspadix))	((Dictyosperma_album	((Manicaria_saccifera	(Nypa_fruticans	Chamaedorea_seifrizii))	Geonoma_undata))	(Orania_palindan	Pseudophoenix_vinifera))))	Kingia_australis);
((((Nypa_fruticans	Oenocarpus_minor)	(Pseudophoenix_vinifera	(Chamaedorea_seifrizii	(((Manicaria_saccifera	(Kentiopsis_piersoniorum	Dictyosperma_album))	((Hydriastele_microspadix	Roystonea_regia)	Geonoma_undata))	((Bactris_major	(Serenoa_repens	(Attalea_speciosa	Elaeis_oleifera)))	Prestoea_acuminata)))))	Orania_palindan)	Kingia_australis);
(((Nypa_fruticans	Oenocarpus_minor)	(((((((Orania_palindan	Kentiopsis_piersoniorum)	Dictyosperma_album)	(Roystonea_regia	Pseudophoenix_vinifera))	Prestoea_acuminata)	Manicaria_saccifera)	((((Attalea_speciosa	Elaeis_oleifera)	Chamaedorea_seifrizii)	(Bactris_major	Serenoa_repens))	Hydriastele_microspadix))	Geonoma_undata))	Kingia_australis);
((Nypa_fruticans	((Pseudophoenix_vinifera	(((Serenoa_repens	Bactris_major)	((Attalea_speciosa	Elaeis_oleifera)	Chamaedorea_seifrizii))	(((Hydriastele_microspadix	Roystonea_regia)	(Kentiopsis_piersoniorum	(Oenocarpus_minor	Prestoea_acuminata)))	((Dictyosperma_album	Geonoma_undata)	Manicaria_saccifera))))	Orania_palindan))	Kingia_australis);
((Pseudophoenix_vinifera	((((Serenoa_repens	((Attalea_speciosa	Elaeis_oleifera)	Bactris_major))	Nypa_fruticans)	(Orania_palindan	Chamaedorea_seifrizii))	((Dictyosperma_album	((Hydriastele_microspadix	(Kentiopsis_piersoniorum	(Prestoea_acuminata	Oenocarpus_minor)))	(Roystonea_regia	Geonoma_undata)))	Manicaria_saccifera)))	Kingia_australis);
(((Pseudophoenix_vinifera	(((Nypa_fruticans	Dictyosperma_album)	(Roystonea_regia	Geonoma_undata))	(Manicaria_saccifera	((Serenoa_repens	((Attalea_speciosa	Elaeis_oleifera)	Bactris_major))	(Hydriastele_microspadix	(Kentiopsis_piersoniorum	(Prestoea_acuminata	Oenocarpus_minor)))))))	(Orania_palindan	Chamaedorea_seifrizii))	Kingia_australis);
((Nypa_fruticans	(((Orania_palindan	Pseudophoenix_vinifera)	Chamaedorea_seifrizii)	(Geonoma_undata	(((Roystonea_regia	(Hydriastele_microspadix	((Prestoea_acuminata	Oenocarpus_minor)	(Kentiopsis_piersoniorum	((Serenoa_repens	(Elaeis_oleifera	Attalea_speciosa))	Bactris_major)))))	Dictyosperma_album)	Manicaria_saccifera))))	Kingia_australis);
((Pseudophoenix_vinifera	((Orania_palindan	Chamaedorea_seifrizii)	((((Roystonea_regia	Geonoma_undata)	(((Serenoa_repens	((Elaeis_oleifera	Attalea_speciosa)	Bactris_major))	((Prestoea_acuminata	Oenocarpus_minor)	Hydriastele_microspadix))	(Kentiopsis_piersoniorum	Dictyosperma_album)))	Manicaria_saccifera)	Nypa_fruticans)))	Kingia_australis);
((Nypa_fruticans	(((((((Hydriastele_microspadix	Roystonea_regia)	Geonoma_undata)	(Prestoea_acuminata	Oenocarpus_minor))	(Manicaria_saccifera	(Kentiopsis_piersoniorum	Dictyosperma_album)))	(Serenoa_repens	(Orania_palindan	Pseudophoenix_vinifera)))	((Elaeis_oleifera	Attalea_speciosa)	Bactris_major))	Chamaedorea_seifrizii))	Kingia_australis);
