# Supplementary material for: Data supporting the nuclear phylogenomics of the palm subfamily Arecoideae (Arecaceae)
Source: Data Brief. 2016 Mar 2;7:532–6. doi: 10.1016/j.dib.2016.02.063 (PMC4796708; doi:10.1016/j.dib.2016.02.063)
Supplement: Supplementary file 5 — Supplementary material [file mmc5.zip › RAxML_bootstrap.Phoenix_252.raxml.tre]

((Pelagodoxa_henryana	((((Geonoma_undata	(Hydriastele_microspadix	(Dictyosperma_album	(((Burretiokentia_grandiflora	Kentiopsis_piersoniorum)	(Dypsis_decaryi	Heterospathe_cagayanensis))	Veitchia_spiralis))))	(Serenoa_repens	Manicaria_saccifera))	(((((Chamaedorea_seifrizii	(Sabal_domingensis	Phoenix_dactylifera))	Pseudophoenix_vinifera)	((Podococcus_barteri	Roystonea_regia)	(Sclerosperma_profizianum	Orania_palindan)))	(Iriartea_deltoidea	((Reinhardtia_latisecta	Reinhardtia_paiewonskiana)	(Reinhardtia_simplex	Reinhardtia_gracilis))))	(Attalea_speciosa	(Bactris_major	(Elaeis_oleifera	Elaeis_guineensis)))))	(Prestoea_acuminata	(Oenocarpus_bataua	Oenocarpus_minor))))	Calamus_caryotoides);
((Kentiopsis_piersoniorum	((Veitchia_spiralis	(Burretiokentia_grandiflora	Dypsis_decaryi))	((((((Manicaria_saccifera	Geonoma_undata)	((((Pseudophoenix_vinifera	((Sabal_domingensis	(Chamaedorea_seifrizii	(Serenoa_repens	Phoenix_dactylifera)))	((Podococcus_barteri	Roystonea_regia)	(Sclerosperma_profizianum	Orania_palindan))))	(Iriartea_deltoidea	((Reinhardtia_latisecta	Reinhardtia_paiewonskiana)	(Reinhardtia_simplex	Reinhardtia_gracilis))))	(Attalea_speciosa	(Bactris_major	(Elaeis_oleifera	Elaeis_guineensis))))	Pelagodoxa_henryana))	(Prestoea_acuminata	(Oenocarpus_bataua	Oenocarpus_minor)))	Hydriastele_microspadix)	Dictyosperma_album)	Heterospathe_cagayanensis)))	Calamus_caryotoides);
(((((Serenoa_repens	Manicaria_saccifera)	Geonoma_undata)	((((Pseudophoenix_vinifera	(((Chamaedorea_seifrizii	Sabal_domingensis)	Phoenix_dactylifera)	((Podococcus_barteri	Roystonea_regia)	(Sclerosperma_profizianum	Orania_palindan))))	(Iriartea_deltoidea	((Reinhardtia_latisecta	Reinhardtia_paiewonskiana)	(Reinhardtia_simplex	Reinhardtia_gracilis))))	(Attalea_speciosa	(Bactris_major	(Elaeis_oleifera	Elaeis_guineensis))))	Pelagodoxa_henryana))	((Prestoea_acuminata	(Oenocarpus_bataua	Oenocarpus_minor))	(Dictyosperma_album	((Heterospathe_cagayanensis	(Burretiokentia_grandiflora	(Dypsis_decaryi	Veitchia_spiralis)))	(Kentiopsis_piersoniorum	Hydriastele_microspadix)))))	Calamus_caryotoides);
((Chamaedorea_seifrizii	(((Pseudophoenix_vinifera	(((Iriartea_deltoidea	((Reinhardtia_latisecta	Reinhardtia_paiewonskiana)	(Reinhardtia_simplex	Reinhardtia_gracilis)))	((Roystonea_regia	(Attalea_speciosa	(Bactris_major	(Elaeis_oleifera	Elaeis_guineensis))))	((Geonoma_undata	(Dictyosperma_album	((Heterospathe_cagayanensis	((Burretiokentia_grandiflora	Kentiopsis_piersoniorum)	(Veitchia_spiralis	Dypsis_decaryi)))	Hydriastele_microspadix)))	(Manicaria_saccifera	(Pelagodoxa_henryana	(Prestoea_acuminata	(Oenocarpus_bataua	Oenocarpus_minor)))))))	(Sabal_domingensis	(Serenoa_repens	Phoenix_dactylifera))))	(Sclerosperma_profizianum	Orania_palindan))	Podococcus_barteri))	Calamus_caryotoides);
((Sabal_domingensis	(Phoenix_dactylifera	(((((Podococcus_barteri	Roystonea_regia)	(Sclerosperma_profizianum	Orania_palindan))	((Iriartea_deltoidea	((Reinhardtia_latisecta	Reinhardtia_paiewonskiana)	(Reinhardtia_simplex	Reinhardtia_gracilis)))	(((Bactris_major	((Elaeis_oleifera	Elaeis_guineensis)	Attalea_speciosa))	((Geonoma_undata	((Serenoa_repens	Manicaria_saccifera)	(Hydriastele_microspadix	(Dictyosperma_album	((Heterospathe_cagayanensis	Kentiopsis_piersoniorum)	(Veitchia_spiralis	(Burretiokentia_grandiflora	Dypsis_decaryi)))))))	(Prestoea_acuminata	(Oenocarpus_bataua	Oenocarpus_minor))))	Pelagodoxa_henryana)))	Pseudophoenix_vinifera)	Chamaedorea_seifrizii)))	Calamus_caryotoides);
((Phoenix_dactylifera	((((((Pelagodoxa_henryana	(((Dictyosperma_album	(Hydriastele_microspadix	((Heterospathe_cagayanensis	(Veitchia_spiralis	(Burretiokentia_grandiflora	Dypsis_decaryi)))	Kentiopsis_piersoniorum)))	(Prestoea_acuminata	(Oenocarpus_bataua	Oenocarpus_minor)))	(Geonoma_undata	(Serenoa_repens	Manicaria_saccifera))))	((Iriartea_deltoidea	((Reinhardtia_latisecta	Reinhardtia_paiewonskiana)	(Reinhardtia_simplex	Reinhardtia_gracilis)))	(Attalea_speciosa	(Bactris_major	(Elaeis_oleifera	Elaeis_guineensis)))))	((Podococcus_barteri	Roystonea_regia)	(Sclerosperma_profizianum	Orania_palindan)))	Pseudophoenix_vinifera)	Chamaedorea_seifrizii)	Sabal_domingensis))	Calamus_caryotoides);
((Phoenix_dactylifera	((((((Iriartea_deltoidea	((Reinhardtia_latisecta	Reinhardtia_paiewonskiana)	(Reinhardtia_simplex	Reinhardtia_gracilis)))	((Bactris_major	((Elaeis_oleifera	Elaeis_guineensis)	Attalea_speciosa))	(Pelagodoxa_henryana	(Manicaria_saccifera	((Geonoma_undata	((Heterospathe_cagayanensis	Dictyosperma_album)	(((Burretiokentia_grandiflora	Dypsis_decaryi)	Veitchia_spiralis)	(Hydriastele_microspadix	Kentiopsis_piersoniorum))))	(Prestoea_acuminata	(Oenocarpus_bataua	Oenocarpus_minor)))))))	(((Sclerosperma_profizianum	Roystonea_regia)	Podococcus_barteri)	Orania_palindan))	(Pseudophoenix_vinifera	Chamaedorea_seifrizii))	Sabal_domingensis)	Serenoa_repens))	Calamus_caryotoides);
((Phoenix_dactylifera	(((((Iriartea_deltoidea	((Reinhardtia_latisecta	Reinhardtia_paiewonskiana)	(Reinhardtia_simplex	Reinhardtia_gracilis)))	((Attalea_speciosa	(Bactris_major	(Elaeis_oleifera	Elaeis_guineensis)))	((Prestoea_acuminata	(Oenocarpus_bataua	Oenocarpus_minor))	(((Serenoa_repens	Manicaria_saccifera)	(Geonoma_undata	((Heterospathe_cagayanensis	Dictyosperma_album)	(Veitchia_spiralis	(((Burretiokentia_grandiflora	Dypsis_decaryi)	Hydriastele_microspadix)	Kentiopsis_piersoniorum)))))	Pelagodoxa_henryana))))	(Pseudophoenix_vinifera	(Roystonea_regia	(Podococcus_barteri	(Sclerosperma_profizianum	Orania_palindan)))))	Chamaedorea_seifrizii)	Sabal_domingensis))	Calamus_caryotoides);
((Reinhardtia_latisecta	(Reinhardtia_paiewonskiana	((Reinhardtia_simplex	Reinhardtia_gracilis)	((((((Serenoa_repens	Manicaria_saccifera)	(((Heterospathe_cagayanensis	(Veitchia_spiralis	(Burretiokentia_grandiflora	Dypsis_decaryi)))	Dictyosperma_album)	(Hydriastele_microspadix	Kentiopsis_piersoniorum)))	(Pelagodoxa_henryana	(Prestoea_acuminata	(Oenocarpus_bataua	Oenocarpus_minor))))	(Geonoma_undata	(Attalea_speciosa	(Bactris_major	(Elaeis_oleifera	Elaeis_guineensis)))))	((Pseudophoenix_vinifera	(Roystonea_regia	(Podococcus_barteri	(Sclerosperma_profizianum	Orania_palindan))))	(Phoenix_dactylifera	(Sabal_domingensis	Chamaedorea_seifrizii))))	Iriartea_deltoidea))))	Calamus_caryotoides);
((Chamaedorea_seifrizii	((((Phoenix_dactylifera	Sabal_domingensis)	((((Prestoea_acuminata	(Oenocarpus_bataua	Oenocarpus_minor))	((((Kentiopsis_piersoniorum	((Burretiokentia_grandiflora	Dypsis_decaryi)	Heterospathe_cagayanensis))	Veitchia_spiralis)	Hydriastele_microspadix)	Dictyosperma_album))	(((Serenoa_repens	Manicaria_saccifera)	Geonoma_undata)	Pelagodoxa_henryana))	(Bactris_major	((Elaeis_oleifera	Elaeis_guineensis)	Attalea_speciosa))))	((Iriartea_deltoidea	((Reinhardtia_latisecta	Reinhardtia_paiewonskiana)	(Reinhardtia_simplex	Reinhardtia_gracilis)))	(Roystonea_regia	(Podococcus_barteri	(Sclerosperma_profizianum	Orania_palindan)))))	Pseudophoenix_vinifera))	Calamus_caryotoides);
((Geonoma_undata	((Dictyosperma_album	(Hydriastele_microspadix	(Kentiopsis_piersoniorum	(((Burretiokentia_grandiflora	Dypsis_decaryi)	Veitchia_spiralis)	Heterospathe_cagayanensis))))	(((Serenoa_repens	Manicaria_saccifera)	((Pelagodoxa_henryana	(Oenocarpus_minor	(Oenocarpus_bataua	Pseudophoenix_vinifera)))	Prestoea_acuminata))	(((((Reinhardtia_simplex	Reinhardtia_gracilis)	(Reinhardtia_paiewonskiana	Reinhardtia_latisecta))	Iriartea_deltoidea)	(Attalea_speciosa	((Elaeis_oleifera	Elaeis_guineensis)	Bactris_major)))	(((Chamaedorea_seifrizii	Podococcus_barteri)	(Sclerosperma_profizianum	Orania_palindan))	(Roystonea_regia	(Sabal_domingensis	Phoenix_dactylifera)))))))	Calamus_caryotoides);
(((((Iriartea_deltoidea	(Geonoma_undata	(Dictyosperma_album	(Hydriastele_microspadix	(Kentiopsis_piersoniorum	(((Burretiokentia_grandiflora	Dypsis_decaryi)	Veitchia_spiralis)	Heterospathe_cagayanensis))))))	(Serenoa_repens	Manicaria_saccifera))	(((Pelagodoxa_henryana	Roystonea_regia)	(Attalea_speciosa	((Elaeis_oleifera	Elaeis_guineensis)	Bactris_major)))	((((Chamaedorea_seifrizii	Sabal_domingensis)	Phoenix_dactylifera)	(Orania_palindan	(Podococcus_barteri	Sclerosperma_profizianum)))	((Reinhardtia_simplex	Reinhardtia_gracilis)	(Reinhardtia_paiewonskiana	Reinhardtia_latisecta)))))	((Oenocarpus_minor	(Oenocarpus_bataua	Pseudophoenix_vinifera))	Prestoea_acuminata))	Calamus_caryotoides);
((Sclerosperma_profizianum	(Orania_palindan	((Chamaedorea_seifrizii	Podococcus_barteri)	((((Iriartea_deltoidea	((Reinhardtia_simplex	Reinhardtia_gracilis)	(Reinhardtia_paiewonskiana	Reinhardtia_latisecta)))	(((Geonoma_undata	(Dictyosperma_album	(Hydriastele_microspadix	(Kentiopsis_piersoniorum	(((Burretiokentia_grandiflora	Dypsis_decaryi)	Veitchia_spiralis)	Heterospathe_cagayanensis)))))	((Serenoa_repens	Manicaria_saccifera)	((Oenocarpus_minor	Oenocarpus_bataua)	Prestoea_acuminata)))	((Pelagodoxa_henryana	Roystonea_regia)	(Attalea_speciosa	((Elaeis_oleifera	Elaeis_guineensis)	Bactris_major)))))	(Sabal_domingensis	Phoenix_dactylifera))	Pseudophoenix_vinifera))))	Calamus_caryotoides);
(((((Pelagodoxa_henryana	(((Pseudophoenix_vinifera	((Sabal_domingensis	(Chamaedorea_seifrizii	Phoenix_dactylifera))	((Roystonea_regia	(Sclerosperma_profizianum	Orania_palindan))	Podococcus_barteri)))	(Iriartea_deltoidea	((Reinhardtia_simplex	Reinhardtia_gracilis)	(Reinhardtia_paiewonskiana	Reinhardtia_latisecta))))	(Attalea_speciosa	((Elaeis_oleifera	Elaeis_guineensis)	Bactris_major))))	((Hydriastele_microspadix	(Dictyosperma_album	(((Burretiokentia_grandiflora	(Dypsis_decaryi	Veitchia_spiralis))	Heterospathe_cagayanensis)	Kentiopsis_piersoniorum)))	((Oenocarpus_minor	Oenocarpus_bataua)	Prestoea_acuminata)))	Geonoma_undata)	(Serenoa_repens	Manicaria_saccifera))	Calamus_caryotoides);
((Phoenix_dactylifera	(((((Attalea_speciosa	((Elaeis_oleifera	Elaeis_guineensis)	Bactris_major))	(Sclerosperma_profizianum	Orania_palindan))	(Roystonea_regia	Podococcus_barteri))	(((Iriartea_deltoidea	((Reinhardtia_simplex	Reinhardtia_gracilis)	(Reinhardtia_paiewonskiana	Reinhardtia_latisecta)))	(Chamaedorea_seifrizii	Pelagodoxa_henryana))	(((Hydriastele_microspadix	(Dictyosperma_album	(Heterospathe_cagayanensis	(Kentiopsis_piersoniorum	(Veitchia_spiralis	(Burretiokentia_grandiflora	Dypsis_decaryi))))))	Geonoma_undata)	((Serenoa_repens	Manicaria_saccifera)	((Oenocarpus_minor	(Pseudophoenix_vinifera	Oenocarpus_bataua))	Prestoea_acuminata)))))	Sabal_domingensis))	Calamus_caryotoides);
(((Chamaedorea_seifrizii	Pelagodoxa_henryana)	(((((Oenocarpus_minor	Oenocarpus_bataua)	Prestoea_acuminata)	(Geonoma_undata	((Hydriastele_microspadix	(Dictyosperma_album	(Kentiopsis_piersoniorum	((Burretiokentia_grandiflora	Dypsis_decaryi)	(Veitchia_spiralis	Heterospathe_cagayanensis)))))	(Serenoa_repens	Manicaria_saccifera))))	((Bactris_major	(Attalea_speciosa	(Elaeis_oleifera	Elaeis_guineensis)))	((Pseudophoenix_vinifera	(((Sclerosperma_profizianum	Podococcus_barteri)	Orania_palindan)	Roystonea_regia))	(Sabal_domingensis	Phoenix_dactylifera))))	(Iriartea_deltoidea	((Reinhardtia_simplex	Reinhardtia_gracilis)	(Reinhardtia_paiewonskiana	Reinhardtia_latisecta)))))	Calamus_caryotoides);
((Pelagodoxa_henryana	((Geonoma_undata	((Dictyosperma_album	((Kentiopsis_piersoniorum	(Veitchia_spiralis	(Heterospathe_cagayanensis	(Burretiokentia_grandiflora	Dypsis_decaryi))))	Hydriastele_microspadix))	Manicaria_saccifera))	(((Attalea_speciosa	((Elaeis_oleifera	Elaeis_guineensis)	Bactris_major))	((Iriartea_deltoidea	((Reinhardtia_simplex	Reinhardtia_gracilis)	(Reinhardtia_paiewonskiana	Reinhardtia_latisecta)))	((Pseudophoenix_vinifera	(Chamaedorea_seifrizii	(Sabal_domingensis	Phoenix_dactylifera)))	(Roystonea_regia	((Sclerosperma_profizianum	Orania_palindan)	(Serenoa_repens	Podococcus_barteri))))))	((Oenocarpus_minor	Oenocarpus_bataua)	Prestoea_acuminata))))	Calamus_caryotoides);
((Chamaedorea_seifrizii	(Sabal_domingensis	((Serenoa_repens	Phoenix_dactylifera)	((((((Oenocarpus_minor	Oenocarpus_bataua)	Prestoea_acuminata)	(Manicaria_saccifera	Pelagodoxa_henryana))	(Iriartea_deltoidea	((Hydriastele_microspadix	(Dictyosperma_album	((Kentiopsis_piersoniorum	((Pseudophoenix_vinifera	Heterospathe_cagayanensis)	(Burretiokentia_grandiflora	Dypsis_decaryi)))	Veitchia_spiralis)))	Geonoma_undata)))	(Attalea_speciosa	((Elaeis_oleifera	Elaeis_guineensis)	Bactris_major)))	(((Reinhardtia_simplex	Reinhardtia_gracilis)	(Reinhardtia_paiewonskiana	Reinhardtia_latisecta))	(Orania_palindan	(Roystonea_regia	(Podococcus_barteri	Sclerosperma_profizianum))))))))	Calamus_caryotoides);
(((((Oenocarpus_minor	Oenocarpus_bataua)	Prestoea_acuminata)	((Geonoma_undata	(Dictyosperma_album	(Hydriastele_microspadix	(((Pseudophoenix_vinifera	Heterospathe_cagayanensis)	(Veitchia_spiralis	(Burretiokentia_grandiflora	Dypsis_decaryi)))	Kentiopsis_piersoniorum))))	((((Iriartea_deltoidea	((Reinhardtia_simplex	Reinhardtia_gracilis)	(Reinhardtia_paiewonskiana	Reinhardtia_latisecta)))	(Attalea_speciosa	((Elaeis_oleifera	Elaeis_guineensis)	Bactris_major)))	(Pelagodoxa_henryana	Chamaedorea_seifrizii))	((Roystonea_regia	((Podococcus_barteri	Sclerosperma_profizianum)	Orania_palindan))	(Sabal_domingensis	Phoenix_dactylifera)))))	(Serenoa_repens	Manicaria_saccifera))	Calamus_caryotoides);
((Orania_palindan	(((Pseudophoenix_vinifera	((Sabal_domingensis	Phoenix_dactylifera)	((((Serenoa_repens	Manicaria_saccifera)	((Oenocarpus_minor	Oenocarpus_bataua)	Prestoea_acuminata))	(Geonoma_undata	(Hydriastele_microspadix	((Heterospathe_cagayanensis	((Burretiokentia_grandiflora	(Veitchia_spiralis	Dypsis_decaryi))	Kentiopsis_piersoniorum))	Dictyosperma_album))))	((Iriartea_deltoidea	((Reinhardtia_simplex	Reinhardtia_gracilis)	(Reinhardtia_paiewonskiana	Reinhardtia_latisecta)))	((Bactris_major	(Pelagodoxa_henryana	Chamaedorea_seifrizii))	(Attalea_speciosa	(Elaeis_oleifera	Elaeis_guineensis)))))))	Roystonea_regia)	(Podococcus_barteri	Sclerosperma_profizianum)))	Calamus_caryotoides);
(((((Pelagodoxa_henryana	((Attalea_speciosa	(Bactris_major	(Elaeis_oleifera	Elaeis_guineensis)))	(((Roystonea_regia	((Sclerosperma_profizianum	Orania_palindan)	Podococcus_barteri))	(Pseudophoenix_vinifera	((Chamaedorea_seifrizii	Phoenix_dactylifera)	Sabal_domingensis)))	(Iriartea_deltoidea	((Reinhardtia_gracilis	Reinhardtia_simplex)	(Reinhardtia_paiewonskiana	Reinhardtia_latisecta))))))	(Prestoea_acuminata	(Oenocarpus_minor	Oenocarpus_bataua)))	(Serenoa_repens	Manicaria_saccifera))	((Dictyosperma_album	(Heterospathe_cagayanensis	(((Dypsis_decaryi	Burretiokentia_grandiflora)	(Veitchia_spiralis	Hydriastele_microspadix))	Kentiopsis_piersoniorum)))	Geonoma_undata))	Calamus_caryotoides);
((((((Serenoa_repens	Manicaria_saccifera)	(Hydriastele_microspadix	((Heterospathe_cagayanensis	(Veitchia_spiralis	(Dypsis_decaryi	Burretiokentia_grandiflora)))	(Dictyosperma_album	Kentiopsis_piersoniorum))))	(Pelagodoxa_henryana	((((Sclerosperma_profizianum	Orania_palindan)	(Podococcus_barteri	Roystonea_regia))	(Pseudophoenix_vinifera	((Phoenix_dactylifera	Sabal_domingensis)	Chamaedorea_seifrizii)))	(Iriartea_deltoidea	((Reinhardtia_gracilis	Reinhardtia_simplex)	(Reinhardtia_paiewonskiana	Reinhardtia_latisecta))))))	((Attalea_speciosa	(Bactris_major	(Elaeis_oleifera	Elaeis_guineensis)))	Geonoma_undata))	(Prestoea_acuminata	(Oenocarpus_minor	Oenocarpus_bataua)))	Calamus_caryotoides);
((Geonoma_undata	(((Prestoea_acuminata	(Oenocarpus_minor	Oenocarpus_bataua))	(((Roystonea_regia	Pelagodoxa_henryana)	(((Phoenix_dactylifera	Sabal_domingensis)	(Pseudophoenix_vinifera	((Orania_palindan	Sclerosperma_profizianum)	(Chamaedorea_seifrizii	Podococcus_barteri))))	((Reinhardtia_gracilis	Reinhardtia_simplex)	(Reinhardtia_paiewonskiana	Reinhardtia_latisecta))))	((Serenoa_repens	Manicaria_saccifera)	(Iriartea_deltoidea	(Hydriastele_microspadix	(Kentiopsis_piersoniorum	((Veitchia_spiralis	(Dypsis_decaryi	Burretiokentia_grandiflora))	(Heterospathe_cagayanensis	Dictyosperma_album))))))))	(Bactris_major	((Elaeis_oleifera	Elaeis_guineensis)	Attalea_speciosa))))	Calamus_caryotoides);
((Chamaedorea_seifrizii	(Phoenix_dactylifera	(Sabal_domingensis	(((Geonoma_undata	(Hydriastele_microspadix	(Dictyosperma_album	((Heterospathe_cagayanensis	(Veitchia_spiralis	(Dypsis_decaryi	Burretiokentia_grandiflora)))	Kentiopsis_piersoniorum))))	((Prestoea_acuminata	(Pseudophoenix_vinifera	(Oenocarpus_minor	Oenocarpus_bataua)))	(Pelagodoxa_henryana	(Serenoa_repens	Manicaria_saccifera))))	((Attalea_speciosa	(Bactris_major	(Elaeis_oleifera	Elaeis_guineensis)))	((Orania_palindan	(Podococcus_barteri	Sclerosperma_profizianum))	(Roystonea_regia	(Iriartea_deltoidea	((Reinhardtia_gracilis	Reinhardtia_simplex)	(Reinhardtia_paiewonskiana	Reinhardtia_latisecta))))))))))	Calamus_caryotoides);
(((Sclerosperma_profizianum	(Podococcus_barteri	(((((((Prestoea_acuminata	(Oenocarpus_minor	Oenocarpus_bataua))	(((Serenoa_repens	Manicaria_saccifera)	(Hydriastele_microspadix	(Dictyosperma_album	(Heterospathe_cagayanensis	((Veitchia_spiralis	(Dypsis_decaryi	Burretiokentia_grandiflora))	Kentiopsis_piersoniorum)))))	Geonoma_undata))	(Bactris_major	((Elaeis_oleifera	Elaeis_guineensis)	Attalea_speciosa)))	((Iriartea_deltoidea	((Reinhardtia_gracilis	Reinhardtia_simplex)	(Reinhardtia_paiewonskiana	Reinhardtia_latisecta)))	(Chamaedorea_seifrizii	Pelagodoxa_henryana)))	(Sabal_domingensis	Phoenix_dactylifera))	Pseudophoenix_vinifera)	Roystonea_regia)))	Orania_palindan)	Calamus_caryotoides);
((Geonoma_undata	((Prestoea_acuminata	(Oenocarpus_minor	Oenocarpus_bataua))	(((Serenoa_repens	Manicaria_saccifera)	(Hydriastele_microspadix	(Dictyosperma_album	(Heterospathe_cagayanensis	((Veitchia_spiralis	(Dypsis_decaryi	Burretiokentia_grandiflora))	Kentiopsis_piersoniorum)))))	((Roystonea_regia	(((Chamaedorea_seifrizii	Pelagodoxa_henryana)	Bactris_major)	((Elaeis_oleifera	Elaeis_guineensis)	Attalea_speciosa)))	((Sabal_domingensis	Phoenix_dactylifera)	((((Orania_palindan	Sclerosperma_profizianum)	Podococcus_barteri)	(Iriartea_deltoidea	((Reinhardtia_gracilis	Reinhardtia_simplex)	(Reinhardtia_paiewonskiana	Reinhardtia_latisecta))))	Pseudophoenix_vinifera))))))	Calamus_caryotoides);
((Pelagodoxa_henryana	(((((Prestoea_acuminata	(Oenocarpus_minor	Oenocarpus_bataua))	((Dictyosperma_album	((Kentiopsis_piersoniorum	(Heterospathe_cagayanensis	(Veitchia_spiralis	(Dypsis_decaryi	Burretiokentia_grandiflora))))	Hydriastele_microspadix))	(Iriartea_deltoidea	Manicaria_saccifera)))	((((Sabal_domingensis	(Serenoa_repens	Phoenix_dactylifera))	(Orania_palindan	Pseudophoenix_vinifera))	(Sclerosperma_profizianum	Roystonea_regia))	Podococcus_barteri))	(((Reinhardtia_gracilis	Reinhardtia_simplex)	(Reinhardtia_paiewonskiana	Reinhardtia_latisecta))	(Geonoma_undata	((Bactris_major	(Elaeis_oleifera	Elaeis_guineensis))	Attalea_speciosa))))	Chamaedorea_seifrizii))	Calamus_caryotoides);
((Phoenix_dactylifera	((Pseudophoenix_vinifera	(((Podococcus_barteri	(Orania_palindan	Sclerosperma_profizianum))	Roystonea_regia)	((((Serenoa_repens	Manicaria_saccifera)	(Geonoma_undata	(((Hydriastele_microspadix	((Kentiopsis_piersoniorum	Heterospathe_cagayanensis)	Veitchia_spiralis))	Dictyosperma_album)	(Burretiokentia_grandiflora	Dypsis_decaryi))))	(Prestoea_acuminata	(Oenocarpus_minor	Oenocarpus_bataua)))	(((Bactris_major	((Elaeis_oleifera	Elaeis_guineensis)	Attalea_speciosa))	(Iriartea_deltoidea	((Reinhardtia_gracilis	Reinhardtia_simplex)	(Reinhardtia_paiewonskiana	Reinhardtia_latisecta))))	(Chamaedorea_seifrizii	Pelagodoxa_henryana)))))	Sabal_domingensis))	Calamus_caryotoides);
((Orania_palindan	(Sclerosperma_profizianum	((Roystonea_regia	((((Geonoma_undata	((Dictyosperma_album	(Kentiopsis_piersoniorum	(Veitchia_spiralis	(Heterospathe_cagayanensis	(Burretiokentia_grandiflora	Dypsis_decaryi)))))	Hydriastele_microspadix))	((Prestoea_acuminata	(Oenocarpus_minor	Oenocarpus_bataua))	Manicaria_saccifera))	((Bactris_major	((Elaeis_oleifera	Elaeis_guineensis)	Attalea_speciosa))	(Iriartea_deltoidea	((Reinhardtia_gracilis	Reinhardtia_simplex)	(Reinhardtia_paiewonskiana	Reinhardtia_latisecta)))))	((Sabal_domingensis	(Serenoa_repens	Phoenix_dactylifera))	Pseudophoenix_vinifera)))	(Chamaedorea_seifrizii	(Pelagodoxa_henryana	Podococcus_barteri)))))	Calamus_caryotoides);
((((Geonoma_undata	((Dictyosperma_album	(Heterospathe_cagayanensis	(Kentiopsis_piersoniorum	((Burretiokentia_grandiflora	Veitchia_spiralis)	Dypsis_decaryi))))	Hydriastele_microspadix))	((Prestoea_acuminata	(Oenocarpus_minor	Oenocarpus_bataua))	(Pelagodoxa_henryana	(Serenoa_repens	Manicaria_saccifera))))	((Bactris_major	((Elaeis_oleifera	Elaeis_guineensis)	Attalea_speciosa))	((((Chamaedorea_seifrizii	(Sabal_domingensis	Phoenix_dactylifera))	Pseudophoenix_vinifera)	((Podococcus_barteri	(Orania_palindan	Sclerosperma_profizianum))	Roystonea_regia))	(Iriartea_deltoidea	((Reinhardtia_gracilis	Reinhardtia_simplex)	(Reinhardtia_paiewonskiana	Reinhardtia_latisecta))))))	Calamus_caryotoides);
((Geonoma_undata	((Manicaria_saccifera	(Hydriastele_microspadix	(Dictyosperma_album	(((Veitchia_spiralis	(Burretiokentia_grandiflora	Kentiopsis_piersoniorum))	Dypsis_decaryi)	Heterospathe_cagayanensis))))	(((((Pseudophoenix_vinifera	((Serenoa_repens	Phoenix_dactylifera)	Sabal_domingensis))	(Roystonea_regia	((Chamaedorea_seifrizii	Podococcus_barteri)	(Orania_palindan	Sclerosperma_profizianum))))	(Iriartea_deltoidea	((Reinhardtia_paiewonskiana	Reinhardtia_latisecta)	(Reinhardtia_gracilis	Reinhardtia_simplex))))	(Attalea_speciosa	(Bactris_major	(Elaeis_oleifera	Elaeis_guineensis))))	(Prestoea_acuminata	((Oenocarpus_bataua	Oenocarpus_minor)	Pelagodoxa_henryana)))))	Calamus_caryotoides);
((((Pelagodoxa_henryana	((((((Pseudophoenix_vinifera	Chamaedorea_seifrizii)	(Phoenix_dactylifera	Sabal_domingensis))	(Podococcus_barteri	(Orania_palindan	Sclerosperma_profizianum)))	(Iriartea_deltoidea	((Reinhardtia_paiewonskiana	Reinhardtia_latisecta)	(Reinhardtia_gracilis	Reinhardtia_simplex))))	Roystonea_regia)	(Attalea_speciosa	(Bactris_major	(Elaeis_oleifera	Elaeis_guineensis)))))	((Prestoea_acuminata	(Oenocarpus_bataua	Oenocarpus_minor))	((Serenoa_repens	Manicaria_saccifera)	(Hydriastele_microspadix	(Dictyosperma_album	((((Burretiokentia_grandiflora	Dypsis_decaryi)	Veitchia_spiralis)	Kentiopsis_piersoniorum)	Heterospathe_cagayanensis))))))	Geonoma_undata)	Calamus_caryotoides);
((((((Roystonea_regia	((Chamaedorea_seifrizii	Podococcus_barteri)	(Orania_palindan	Sclerosperma_profizianum)))	((Phoenix_dactylifera	Sabal_domingensis)	Pseudophoenix_vinifera))	(Iriartea_deltoidea	((Reinhardtia_paiewonskiana	Reinhardtia_latisecta)	(Reinhardtia_gracilis	Reinhardtia_simplex))))	(Attalea_speciosa	(Bactris_major	(Elaeis_oleifera	Elaeis_guineensis))))	((Geonoma_undata	(Hydriastele_microspadix	(Dictyosperma_album	((((Burretiokentia_grandiflora	Dypsis_decaryi)	Veitchia_spiralis)	Kentiopsis_piersoniorum)	Heterospathe_cagayanensis))))	((Pelagodoxa_henryana	(Prestoea_acuminata	(Oenocarpus_bataua	Oenocarpus_minor)))	(Serenoa_repens	Manicaria_saccifera))))	Calamus_caryotoides);
((Reinhardtia_latisecta	(((Reinhardtia_gracilis	Reinhardtia_simplex)	((((((Prestoea_acuminata	(Oenocarpus_bataua	Oenocarpus_minor))	((Serenoa_repens	Manicaria_saccifera)	(Dictyosperma_album	(Hydriastele_microspadix	((Veitchia_spiralis	((Burretiokentia_grandiflora	Dypsis_decaryi)	Heterospathe_cagayanensis))	Kentiopsis_piersoniorum)))))	Geonoma_undata)	(((Chamaedorea_seifrizii	Pelagodoxa_henryana)	Roystonea_regia)	(Attalea_speciosa	(Bactris_major	(Elaeis_oleifera	Elaeis_guineensis)))))	(Pseudophoenix_vinifera	(Phoenix_dactylifera	Sabal_domingensis)))	(((Podococcus_barteri	Sclerosperma_profizianum)	Orania_palindan)	Iriartea_deltoidea)))	Reinhardtia_paiewonskiana))	Calamus_caryotoides);
((Orania_palindan	((((((Phoenix_dactylifera	Sabal_domingensis)	Pseudophoenix_vinifera)	((((Bactris_major	((Elaeis_oleifera	Elaeis_guineensis)	Attalea_speciosa))	(Iriartea_deltoidea	((Reinhardtia_paiewonskiana	Reinhardtia_latisecta)	(Reinhardtia_gracilis	Reinhardtia_simplex))))	(Chamaedorea_seifrizii	Pelagodoxa_henryana))	((Serenoa_repens	Manicaria_saccifera)	((((Dictyosperma_album	Heterospathe_cagayanensis)	((((Burretiokentia_grandiflora	Dypsis_decaryi)	Hydriastele_microspadix)	Kentiopsis_piersoniorum)	Veitchia_spiralis))	Geonoma_undata)	(Prestoea_acuminata	(Oenocarpus_bataua	Oenocarpus_minor))))))	Roystonea_regia)	Podococcus_barteri)	Sclerosperma_profizianum))	Calamus_caryotoides);
((Pelagodoxa_henryana	((Iriartea_deltoidea	((Reinhardtia_paiewonskiana	Reinhardtia_latisecta)	(Reinhardtia_gracilis	Reinhardtia_simplex)))	((((Serenoa_repens	Manicaria_saccifera)	(((((Veitchia_spiralis	(Heterospathe_cagayanensis	(Burretiokentia_grandiflora	Dypsis_decaryi)))	Dictyosperma_album)	(Hydriastele_microspadix	Kentiopsis_piersoniorum))	Geonoma_undata)	(Prestoea_acuminata	(Oenocarpus_bataua	Oenocarpus_minor))))	((((Sclerosperma_profizianum	Orania_palindan)	Pseudophoenix_vinifera)	(Roystonea_regia	Podococcus_barteri))	((Chamaedorea_seifrizii	Phoenix_dactylifera)	Sabal_domingensis)))	(Bactris_major	((Elaeis_oleifera	Elaeis_guineensis)	Attalea_speciosa)))))	Calamus_caryotoides);
((Phoenix_dactylifera	((Sabal_domingensis	((((Attalea_speciosa	(Bactris_major	(Elaeis_oleifera	Elaeis_guineensis)))	((Chamaedorea_seifrizii	Pelagodoxa_henryana)	(Iriartea_deltoidea	((Reinhardtia_paiewonskiana	Reinhardtia_latisecta)	(Reinhardtia_gracilis	Reinhardtia_simplex)))))	((Manicaria_saccifera	((Pseudophoenix_vinifera	((Kentiopsis_piersoniorum	(Heterospathe_cagayanensis	((Burretiokentia_grandiflora	Dypsis_decaryi)	Veitchia_spiralis)))	Dictyosperma_album))	Hydriastele_microspadix))	(Geonoma_undata	(Prestoea_acuminata	(Oenocarpus_bataua	Oenocarpus_minor)))))	((Podococcus_barteri	(Sclerosperma_profizianum	Orania_palindan))	Roystonea_regia)))	Serenoa_repens))	Calamus_caryotoides);
(((((Serenoa_repens	Manicaria_saccifera)	(Pelagodoxa_henryana	(Prestoea_acuminata	(Oenocarpus_bataua	Oenocarpus_minor))))	((((Phoenix_dactylifera	Sabal_domingensis)	(((Iriartea_deltoidea	((Reinhardtia_paiewonskiana	Reinhardtia_latisecta)	(Reinhardtia_gracilis	Reinhardtia_simplex)))	((Podococcus_barteri	(Sclerosperma_profizianum	Orania_palindan))	Roystonea_regia))	Pseudophoenix_vinifera))	Chamaedorea_seifrizii)	(Attalea_speciosa	(Bactris_major	(Elaeis_oleifera	Elaeis_guineensis)))))	((Dictyosperma_album	((Heterospathe_cagayanensis	((Burretiokentia_grandiflora	Dypsis_decaryi)	Veitchia_spiralis))	(Hydriastele_microspadix	Kentiopsis_piersoniorum)))	Geonoma_undata))	Calamus_caryotoides);
((Kentiopsis_piersoniorum	((Dypsis_decaryi	(Veitchia_spiralis	Burretiokentia_grandiflora))	(Heterospathe_cagayanensis	((Hydriastele_microspadix	(Geonoma_undata	(((Manicaria_saccifera	Pelagodoxa_henryana)	(Prestoea_acuminata	(Oenocarpus_bataua	Oenocarpus_minor)))	((((((Podococcus_barteri	(Sclerosperma_profizianum	Orania_palindan))	(Serenoa_repens	Pseudophoenix_vinifera))	(Phoenix_dactylifera	(Chamaedorea_seifrizii	Sabal_domingensis)))	(Iriartea_deltoidea	((Reinhardtia_paiewonskiana	Reinhardtia_latisecta)	(Reinhardtia_gracilis	Reinhardtia_simplex))))	Roystonea_regia)	(Attalea_speciosa	(Bactris_major	(Elaeis_oleifera	Elaeis_guineensis)))))))	Dictyosperma_album))))	Calamus_caryotoides);
((Geonoma_undata	((Manicaria_saccifera	((Prestoea_acuminata	(Oenocarpus_bataua	Oenocarpus_minor))	((Dictyosperma_album	(Heterospathe_cagayanensis	(Veitchia_spiralis	(Dypsis_decaryi	Burretiokentia_grandiflora))))	(Kentiopsis_piersoniorum	Hydriastele_microspadix))))	(((Chamaedorea_seifrizii	((((Roystonea_regia	(Podococcus_barteri	Sclerosperma_profizianum))	(Pseudophoenix_vinifera	(Orania_palindan	((Serenoa_repens	Phoenix_dactylifera)	Sabal_domingensis))))	((Reinhardtia_paiewonskiana	Reinhardtia_latisecta)	(Reinhardtia_gracilis	Reinhardtia_simplex)))	Iriartea_deltoidea))	(Attalea_speciosa	(Bactris_major	(Elaeis_oleifera	Elaeis_guineensis))))	Pelagodoxa_henryana)))	Calamus_caryotoides);
((Phoenix_dactylifera	(((Pseudophoenix_vinifera	((Podococcus_barteri	(Sclerosperma_profizianum	Roystonea_regia))	(((Chamaedorea_seifrizii	Pelagodoxa_henryana)	(Iriartea_deltoidea	((Reinhardtia_paiewonskiana	Reinhardtia_latisecta)	(Reinhardtia_gracilis	Reinhardtia_simplex))))	(((Geonoma_undata	(Serenoa_repens	Manicaria_saccifera))	((((Kentiopsis_piersoniorum	(Hydriastele_microspadix	(Dypsis_decaryi	Burretiokentia_grandiflora)))	Veitchia_spiralis)	(Dictyosperma_album	Heterospathe_cagayanensis))	(Prestoea_acuminata	(Oenocarpus_minor	Oenocarpus_bataua))))	(Bactris_major	((Elaeis_guineensis	Elaeis_oleifera)	Attalea_speciosa))))))	Orania_palindan)	Sabal_domingensis))	Calamus_caryotoides);
(((Bactris_major	(Chamaedorea_seifrizii	Pelagodoxa_henryana))	(((Elaeis_guineensis	Elaeis_oleifera)	Attalea_speciosa)	(((Pseudophoenix_vinifera	(((Podococcus_barteri	(Orania_palindan	Sclerosperma_profizianum))	Roystonea_regia)	(Sabal_domingensis	Phoenix_dactylifera)))	(Iriartea_deltoidea	((Reinhardtia_paiewonskiana	Reinhardtia_latisecta)	(Reinhardtia_gracilis	Reinhardtia_simplex))))	((Geonoma_undata	(Serenoa_repens	Manicaria_saccifera))	(((((Veitchia_spiralis	(Hydriastele_microspadix	Dypsis_decaryi))	(Burretiokentia_grandiflora	Kentiopsis_piersoniorum))	Heterospathe_cagayanensis)	Dictyosperma_album)	(Prestoea_acuminata	(Oenocarpus_minor	Oenocarpus_bataua)))))))	Calamus_caryotoides);
((Pelagodoxa_henryana	(Chamaedorea_seifrizii	(Podococcus_barteri	((Orania_palindan	Sclerosperma_profizianum)	((Bactris_major	((Elaeis_guineensis	Elaeis_oleifera)	Attalea_speciosa))	(((Iriartea_deltoidea	((Reinhardtia_paiewonskiana	Reinhardtia_latisecta)	(Reinhardtia_gracilis	Reinhardtia_simplex)))	Phoenix_dactylifera)	(Sabal_domingensis	(Roystonea_regia	((Prestoea_acuminata	(Pseudophoenix_vinifera	(Oenocarpus_minor	Oenocarpus_bataua)))	((Serenoa_repens	Manicaria_saccifera)	(Geonoma_undata	((Hydriastele_microspadix	((Dypsis_decaryi	Veitchia_spiralis)	((Burretiokentia_grandiflora	Kentiopsis_piersoniorum)	Heterospathe_cagayanensis)))	Dictyosperma_album))))))))))))	Calamus_caryotoides);
(((((Prestoea_acuminata	(Oenocarpus_minor	Oenocarpus_bataua))	(Pseudophoenix_vinifera	((Hydriastele_microspadix	((((Burretiokentia_grandiflora	Dypsis_decaryi)	Veitchia_spiralis)	Heterospathe_cagayanensis)	Kentiopsis_piersoniorum))	Dictyosperma_album)))	(Geonoma_undata	(Serenoa_repens	Manicaria_saccifera)))	(Pelagodoxa_henryana	((Iriartea_deltoidea	((Reinhardtia_paiewonskiana	Reinhardtia_latisecta)	(Reinhardtia_gracilis	Reinhardtia_simplex)))	(((Chamaedorea_seifrizii	(Sabal_domingensis	Phoenix_dactylifera))	(Roystonea_regia	((Sclerosperma_profizianum	Orania_palindan)	Podococcus_barteri)))	(Bactris_major	((Elaeis_guineensis	Elaeis_oleifera)	Attalea_speciosa))))))	Calamus_caryotoides);
(((((((Bactris_major	Pelagodoxa_henryana)	Chamaedorea_seifrizii)	(Elaeis_guineensis	Elaeis_oleifera))	(((Sabal_domingensis	Phoenix_dactylifera)	((Sclerosperma_profizianum	Orania_palindan)	(Podococcus_barteri	Roystonea_regia)))	(Iriartea_deltoidea	((Reinhardtia_paiewonskiana	Reinhardtia_latisecta)	(Reinhardtia_gracilis	Reinhardtia_simplex)))))	((Serenoa_repens	Manicaria_saccifera)	((Prestoea_acuminata	(Oenocarpus_minor	Oenocarpus_bataua))	(Pseudophoenix_vinifera	((Hydriastele_microspadix	((((Burretiokentia_grandiflora	Dypsis_decaryi)	Veitchia_spiralis)	Heterospathe_cagayanensis)	Kentiopsis_piersoniorum))	Dictyosperma_album)))))	(Attalea_speciosa	Geonoma_undata))	Calamus_caryotoides);
((((((Bactris_major	Pelagodoxa_henryana)	Chamaedorea_seifrizii)	(Elaeis_guineensis	Elaeis_oleifera))	(((Sabal_domingensis	(Serenoa_repens	Phoenix_dactylifera))	(Pseudophoenix_vinifera	((Sclerosperma_profizianum	Orania_palindan)	(Podococcus_barteri	Roystonea_regia))))	(Iriartea_deltoidea	((Reinhardtia_paiewonskiana	Reinhardtia_latisecta)	(Reinhardtia_gracilis	Reinhardtia_simplex)))))	((Prestoea_acuminata	(Oenocarpus_minor	Oenocarpus_bataua))	((Attalea_speciosa	Geonoma_undata)	(Manicaria_saccifera	(Hydriastele_microspadix	(Dictyosperma_album	((((Burretiokentia_grandiflora	Dypsis_decaryi)	Veitchia_spiralis)	Heterospathe_cagayanensis)	Kentiopsis_piersoniorum)))))))	Calamus_caryotoides);
((((Attalea_speciosa	(Bactris_major	(Elaeis_guineensis	Elaeis_oleifera)))	((((Sclerosperma_profizianum	Orania_palindan)	(Podococcus_barteri	Roystonea_regia))	((Chamaedorea_seifrizii	(Sabal_domingensis	(Serenoa_repens	Phoenix_dactylifera)))	Pseudophoenix_vinifera))	(Iriartea_deltoidea	((Reinhardtia_paiewonskiana	Reinhardtia_latisecta)	(Reinhardtia_gracilis	Reinhardtia_simplex)))))	((Pelagodoxa_henryana	(Manicaria_saccifera	(Prestoea_acuminata	(Oenocarpus_minor	Oenocarpus_bataua))))	(Geonoma_undata	(Hydriastele_microspadix	(Dictyosperma_album	(Heterospathe_cagayanensis	(Kentiopsis_piersoniorum	((Burretiokentia_grandiflora	Dypsis_decaryi)	Veitchia_spiralis))))))))	Calamus_caryotoides);
((Geonoma_undata	((Dictyosperma_album	((Kentiopsis_piersoniorum	Hydriastele_microspadix)	(Heterospathe_cagayanensis	(Veitchia_spiralis	(Burretiokentia_grandiflora	Dypsis_decaryi)))))	((((((Iriartea_deltoidea	((Reinhardtia_paiewonskiana	Reinhardtia_latisecta)	(Reinhardtia_gracilis	Reinhardtia_simplex)))	(Chamaedorea_seifrizii	Pelagodoxa_henryana))	(Bactris_major	((Elaeis_guineensis	Elaeis_oleifera)	Attalea_speciosa)))	(((Podococcus_barteri	(Orania_palindan	Sclerosperma_profizianum))	Roystonea_regia)	(Pseudophoenix_vinifera	(Sabal_domingensis	Phoenix_dactylifera))))	(Prestoea_acuminata	(Oenocarpus_minor	Oenocarpus_bataua)))	(Serenoa_repens	Manicaria_saccifera))))	Calamus_caryotoides);
((Reinhardtia_latisecta	(((Reinhardtia_gracilis	Reinhardtia_simplex)	(((Chamaedorea_seifrizii	Pelagodoxa_henryana)	(((Podococcus_barteri	Roystonea_regia)	(Sabal_domingensis	Phoenix_dactylifera))	(((Orania_palindan	Sclerosperma_profizianum)	(Attalea_speciosa	(Bactris_major	(Elaeis_guineensis	Elaeis_oleifera))))	((Prestoea_acuminata	(Oenocarpus_minor	Oenocarpus_bataua))	((Geonoma_undata	(Pseudophoenix_vinifera	((Dictyosperma_album	(Burretiokentia_grandiflora	((Heterospathe_cagayanensis	(Kentiopsis_piersoniorum	Hydriastele_microspadix))	Veitchia_spiralis)))	Dypsis_decaryi)))	(Serenoa_repens	Manicaria_saccifera))))))	Iriartea_deltoidea))	Reinhardtia_paiewonskiana))	Calamus_caryotoides);
((Kentiopsis_piersoniorum	(((Dypsis_decaryi	Burretiokentia_grandiflora)	((Heterospathe_cagayanensis	((((((((Orania_palindan	Sclerosperma_profizianum)	(Podococcus_barteri	Roystonea_regia))	(Sabal_domingensis	(Chamaedorea_seifrizii	Phoenix_dactylifera)))	((Iriartea_deltoidea	((Reinhardtia_paiewonskiana	Reinhardtia_latisecta)	(Reinhardtia_gracilis	Reinhardtia_simplex)))	(Bactris_major	((Elaeis_guineensis	Elaeis_oleifera)	Attalea_speciosa))))	Pelagodoxa_henryana)	((Serenoa_repens	Manicaria_saccifera)	(Prestoea_acuminata	(Pseudophoenix_vinifera	(Oenocarpus_minor	Oenocarpus_bataua)))))	Geonoma_undata)	Dictyosperma_album))	Veitchia_spiralis))	Hydriastele_microspadix))	Calamus_caryotoides);
((Geonoma_undata	(((Elaeis_guineensis	Elaeis_oleifera)	Attalea_speciosa)	(((Bactris_major	Pelagodoxa_henryana)	((Pseudophoenix_vinifera	((Roystonea_regia	(Podococcus_barteri	(Orania_palindan	Sclerosperma_profizianum)))	((Chamaedorea_seifrizii	(Serenoa_repens	Phoenix_dactylifera))	Sabal_domingensis)))	((Manicaria_saccifera	((((Veitchia_spiralis	((Burretiokentia_grandiflora	Dypsis_decaryi)	Heterospathe_cagayanensis))	Kentiopsis_piersoniorum)	Hydriastele_microspadix)	Dictyosperma_album))	(Prestoea_acuminata	(Oenocarpus_minor	Oenocarpus_bataua)))))	(Iriartea_deltoidea	((Reinhardtia_simplex	Reinhardtia_gracilis)	(Reinhardtia_paiewonskiana	Reinhardtia_latisecta))))))	Calamus_caryotoides);
((Geonoma_undata	(((Serenoa_repens	Manicaria_saccifera)	(((Dictyosperma_album	Kentiopsis_piersoniorum)	(Heterospathe_cagayanensis	(Dypsis_decaryi	(Veitchia_spiralis	Burretiokentia_grandiflora))))	Hydriastele_microspadix))	((((Elaeis_guineensis	Elaeis_oleifera)	Attalea_speciosa)	((((Pseudophoenix_vinifera	((Podococcus_barteri	(Orania_palindan	Sclerosperma_profizianum))	Roystonea_regia))	(Phoenix_dactylifera	Sabal_domingensis))	(Iriartea_deltoidea	((Reinhardtia_simplex	Reinhardtia_gracilis)	(Reinhardtia_paiewonskiana	Reinhardtia_latisecta))))	(Chamaedorea_seifrizii	(Bactris_major	Pelagodoxa_henryana))))	(Prestoea_acuminata	(Oenocarpus_minor	Oenocarpus_bataua)))))	Calamus_caryotoides);
(((Orania_palindan	Sclerosperma_profizianum)	(((Roystonea_regia	(((Phoenix_dactylifera	Sabal_domingensis)	((Iriartea_deltoidea	((Reinhardtia_simplex	Reinhardtia_gracilis)	(Reinhardtia_paiewonskiana	Reinhardtia_latisecta)))	((((Serenoa_repens	Manicaria_saccifera)	(Prestoea_acuminata	(Pelagodoxa_henryana	(Oenocarpus_minor	Oenocarpus_bataua))))	(Geonoma_undata	((Dictyosperma_album	((Kentiopsis_piersoniorum	(Heterospathe_cagayanensis	(Burretiokentia_grandiflora	Dypsis_decaryi)))	Veitchia_spiralis))	Hydriastele_microspadix)))	(Bactris_major	((Elaeis_guineensis	Elaeis_oleifera)	Attalea_speciosa)))))	Pseudophoenix_vinifera))	Chamaedorea_seifrizii)	Podococcus_barteri))	Calamus_caryotoides);
(((Geonoma_undata	((Pseudophoenix_vinifera	(Dictyosperma_album	(Kentiopsis_piersoniorum	(Heterospathe_cagayanensis	(Veitchia_spiralis	(Burretiokentia_grandiflora	Dypsis_decaryi))))))	Hydriastele_microspadix))	(((Bactris_major	((Elaeis_guineensis	Elaeis_oleifera)	Attalea_speciosa))	((Iriartea_deltoidea	((Reinhardtia_simplex	Reinhardtia_gracilis)	(Reinhardtia_paiewonskiana	Reinhardtia_latisecta)))	((((Orania_palindan	Sclerosperma_profizianum)	(Podococcus_barteri	Chamaedorea_seifrizii))	Roystonea_regia)	(Phoenix_dactylifera	Sabal_domingensis))))	(((Serenoa_repens	Manicaria_saccifera)	(Prestoea_acuminata	(Oenocarpus_minor	Oenocarpus_bataua)))	Pelagodoxa_henryana)))	Calamus_caryotoides);
((Reinhardtia_latisecta	(((((((Orania_palindan	(Podococcus_barteri	Sclerosperma_profizianum))	Roystonea_regia)	(Pseudophoenix_vinifera	(Phoenix_dactylifera	(Chamaedorea_seifrizii	Sabal_domingensis))))	((Pelagodoxa_henryana	((Geonoma_undata	((Serenoa_repens	Manicaria_saccifera)	(((Veitchia_spiralis	((Hydriastele_microspadix	(Burretiokentia_grandiflora	Dypsis_decaryi))	Heterospathe_cagayanensis))	Kentiopsis_piersoniorum)	Dictyosperma_album)))	(Prestoea_acuminata	(Oenocarpus_minor	Oenocarpus_bataua))))	(Attalea_speciosa	(Bactris_major	(Elaeis_guineensis	Elaeis_oleifera)))))	Iriartea_deltoidea)	(Reinhardtia_simplex	Reinhardtia_gracilis))	Reinhardtia_paiewonskiana))	Calamus_caryotoides);
((((Pelagodoxa_henryana	((Serenoa_repens	Manicaria_saccifera)	(Prestoea_acuminata	(Oenocarpus_minor	Oenocarpus_bataua))))	(((((Kentiopsis_piersoniorum	(Hydriastele_microspadix	(Burretiokentia_grandiflora	Dypsis_decaryi)))	Veitchia_spiralis)	Heterospathe_cagayanensis)	Dictyosperma_album)	Geonoma_undata))	((Attalea_speciosa	(Bactris_major	(Elaeis_guineensis	Elaeis_oleifera)))	((Iriartea_deltoidea	((Reinhardtia_simplex	Reinhardtia_gracilis)	(Reinhardtia_paiewonskiana	Reinhardtia_latisecta)))	((((Orania_palindan	Sclerosperma_profizianum)	(Podococcus_barteri	Roystonea_regia))	((Chamaedorea_seifrizii	Phoenix_dactylifera)	Sabal_domingensis))	Pseudophoenix_vinifera))))	Calamus_caryotoides);
(((Serenoa_repens	Phoenix_dactylifera)	(Sabal_domingensis	((((((((((Kentiopsis_piersoniorum	((Burretiokentia_grandiflora	Dypsis_decaryi)	Veitchia_spiralis))	Heterospathe_cagayanensis)	Dictyosperma_album)	Hydriastele_microspadix)	(Prestoea_acuminata	(Oenocarpus_minor	Oenocarpus_bataua)))	(((Geonoma_undata	(Attalea_speciosa	(Bactris_major	(Elaeis_guineensis	Elaeis_oleifera))))	Pelagodoxa_henryana)	Manicaria_saccifera))	(Iriartea_deltoidea	((Reinhardtia_simplex	Reinhardtia_gracilis)	(Reinhardtia_paiewonskiana	Reinhardtia_latisecta))))	Pseudophoenix_vinifera)	((Orania_palindan	Sclerosperma_profizianum)	(Podococcus_barteri	Roystonea_regia)))	Chamaedorea_seifrizii)))	Calamus_caryotoides);
((Pelagodoxa_henryana	(((((((Kentiopsis_piersoniorum	((Burretiokentia_grandiflora	Dypsis_decaryi)	Veitchia_spiralis))	Heterospathe_cagayanensis)	Dictyosperma_album)	Hydriastele_microspadix)	(Prestoea_acuminata	(Oenocarpus_minor	Oenocarpus_bataua)))	(Geonoma_undata	(((Iriartea_deltoidea	((Reinhardtia_simplex	Reinhardtia_gracilis)	(Reinhardtia_paiewonskiana	Reinhardtia_latisecta)))	(((Orania_palindan	((Podococcus_barteri	Chamaedorea_seifrizii)	Sclerosperma_profizianum))	Pseudophoenix_vinifera)	(Roystonea_regia	(Phoenix_dactylifera	Sabal_domingensis))))	(Bactris_major	((Elaeis_guineensis	Elaeis_oleifera)	Attalea_speciosa)))))	(Serenoa_repens	Manicaria_saccifera)))	Calamus_caryotoides);
((((Manicaria_saccifera	((Prestoea_acuminata	(Oenocarpus_minor	Oenocarpus_bataua))	Pelagodoxa_henryana))	(((((Kentiopsis_piersoniorum	((Burretiokentia_grandiflora	Dypsis_decaryi)	Veitchia_spiralis))	Heterospathe_cagayanensis)	Dictyosperma_album)	Hydriastele_microspadix)	Geonoma_undata))	(((Iriartea_deltoidea	((Reinhardtia_simplex	Reinhardtia_gracilis)	(Reinhardtia_paiewonskiana	Reinhardtia_latisecta)))	(((Podococcus_barteri	Roystonea_regia)	(Chamaedorea_seifrizii	((Serenoa_repens	Phoenix_dactylifera)	Sabal_domingensis)))	(Pseudophoenix_vinifera	(Orania_palindan	Sclerosperma_profizianum))))	(Bactris_major	((Elaeis_guineensis	Elaeis_oleifera)	Attalea_speciosa))))	Calamus_caryotoides);
((Pelagodoxa_henryana	(((((Dictyosperma_album	((Kentiopsis_piersoniorum	Hydriastele_microspadix)	(((Burretiokentia_grandiflora	Dypsis_decaryi)	Veitchia_spiralis)	Heterospathe_cagayanensis)))	Geonoma_undata)	((((Podococcus_barteri	Roystonea_regia)	((Orania_palindan	Sclerosperma_profizianum)	(Iriartea_deltoidea	((Reinhardtia_simplex	Reinhardtia_gracilis)	(Reinhardtia_paiewonskiana	Reinhardtia_latisecta)))))	(Pseudophoenix_vinifera	((Chamaedorea_seifrizii	(Serenoa_repens	Phoenix_dactylifera))	Sabal_domingensis)))	(Attalea_speciosa	(Bactris_major	(Elaeis_guineensis	Elaeis_oleifera)))))	Manicaria_saccifera)	(Prestoea_acuminata	(Oenocarpus_minor	Oenocarpus_bataua))))	Calamus_caryotoides);
((Chamaedorea_seifrizii	(Orania_palindan	(Sclerosperma_profizianum	(Podococcus_barteri	(Roystonea_regia	((((Pelagodoxa_henryana	((Reinhardtia_gracilis	Reinhardtia_simplex)	(Reinhardtia_latisecta	Reinhardtia_paiewonskiana)))	(Attalea_speciosa	(Bactris_major	(Elaeis_oleifera	Elaeis_guineensis))))	(((((Serenoa_repens	Manicaria_saccifera)	(Hydriastele_microspadix	Iriartea_deltoidea))	(Dictyosperma_album	((((Burretiokentia_grandiflora	Kentiopsis_piersoniorum)	(Veitchia_spiralis	Dypsis_decaryi))	Heterospathe_cagayanensis)	Pseudophoenix_vinifera)))	Geonoma_undata)	((Oenocarpus_bataua	Oenocarpus_minor)	Prestoea_acuminata)))	(Phoenix_dactylifera	Sabal_domingensis)))))))	Calamus_caryotoides);
((Phoenix_dactylifera	((Sabal_domingensis	((((Sclerosperma_profizianum	Orania_palindan)	Podococcus_barteri)	Roystonea_regia)	((((Iriartea_deltoidea	((Reinhardtia_gracilis	Reinhardtia_simplex)	(Reinhardtia_latisecta	Reinhardtia_paiewonskiana)))	Pelagodoxa_henryana)	((Bactris_major	((Elaeis_oleifera	Elaeis_guineensis)	Attalea_speciosa))	(((((Hydriastele_microspadix	(((Heterospathe_cagayanensis	Veitchia_spiralis)	(Burretiokentia_grandiflora	Dypsis_decaryi))	Kentiopsis_piersoniorum))	Dictyosperma_album)	(Serenoa_repens	Manicaria_saccifera))	Geonoma_undata)	((Oenocarpus_bataua	Oenocarpus_minor)	Prestoea_acuminata))))	Pseudophoenix_vinifera)))	Chamaedorea_seifrizii))	Calamus_caryotoides);
((Orania_palindan	(((Serenoa_repens	Podococcus_barteri)	(((Iriartea_deltoidea	((Reinhardtia_gracilis	Reinhardtia_simplex)	(Reinhardtia_latisecta	Reinhardtia_paiewonskiana)))	(((Bactris_major	(Elaeis_guineensis	Elaeis_oleifera))	Attalea_speciosa)	(Roystonea_regia	(Pelagodoxa_henryana	((((Hydriastele_microspadix	(Dictyosperma_album	(Kentiopsis_piersoniorum	(Veitchia_spiralis	(Heterospathe_cagayanensis	(Burretiokentia_grandiflora	Dypsis_decaryi))))))	Manicaria_saccifera)	((Oenocarpus_bataua	Oenocarpus_minor)	Prestoea_acuminata))	Geonoma_undata)))))	(Pseudophoenix_vinifera	((Chamaedorea_seifrizii	Phoenix_dactylifera)	Sabal_domingensis))))	Sclerosperma_profizianum))	Calamus_caryotoides);
(((Serenoa_repens	Phoenix_dactylifera)	(Sabal_domingensis	(Chamaedorea_seifrizii	((((Iriartea_deltoidea	((Reinhardtia_gracilis	Reinhardtia_simplex)	(Reinhardtia_latisecta	Reinhardtia_paiewonskiana)))	(((Bactris_major	(Elaeis_guineensis	Elaeis_oleifera))	(Geonoma_undata	Attalea_speciosa))	((Dictyosperma_album	((((Veitchia_spiralis	(Burretiokentia_grandiflora	Dypsis_decaryi))	Kentiopsis_piersoniorum)	Heterospathe_cagayanensis)	Hydriastele_microspadix))	(Pelagodoxa_henryana	(Manicaria_saccifera	((Oenocarpus_bataua	Oenocarpus_minor)	Prestoea_acuminata))))))	(Roystonea_regia	(Podococcus_barteri	(Orania_palindan	Sclerosperma_profizianum))))	Pseudophoenix_vinifera))))	Calamus_caryotoides);
((Elaeis_oleifera	(((((((Geonoma_undata	(Dictyosperma_album	(((Burretiokentia_grandiflora	Dypsis_decaryi)	(Veitchia_spiralis	(Hydriastele_microspadix	Kentiopsis_piersoniorum)))	Heterospathe_cagayanensis)))	((Pelagodoxa_henryana	((Oenocarpus_bataua	Oenocarpus_minor)	Prestoea_acuminata))	(Serenoa_repens	Manicaria_saccifera)))	((((Chamaedorea_seifrizii	((Sclerosperma_profizianum	Orania_palindan)	Pseudophoenix_vinifera))	(Phoenix_dactylifera	Sabal_domingensis))	Podococcus_barteri)	(Iriartea_deltoidea	((Reinhardtia_gracilis	Reinhardtia_simplex)	(Reinhardtia_latisecta	Reinhardtia_paiewonskiana)))))	Roystonea_regia)	Bactris_major)	Attalea_speciosa)	Elaeis_guineensis))	Calamus_caryotoides);
(((((Oenocarpus_bataua	(Serenoa_repens	Oenocarpus_minor))	Prestoea_acuminata)	(Geonoma_undata	((Dictyosperma_album	(Hydriastele_microspadix	(Kentiopsis_piersoniorum	(Heterospathe_cagayanensis	(Veitchia_spiralis	(Burretiokentia_grandiflora	Dypsis_decaryi))))))	Manicaria_saccifera)))	((Iriartea_deltoidea	((Reinhardtia_gracilis	Reinhardtia_simplex)	(Reinhardtia_latisecta	Reinhardtia_paiewonskiana)))	((((Bactris_major	Pelagodoxa_henryana)	Chamaedorea_seifrizii)	(Attalea_speciosa	(Elaeis_guineensis	Elaeis_oleifera)))	((((Sclerosperma_profizianum	Orania_palindan)	(Roystonea_regia	Podococcus_barteri))	(Phoenix_dactylifera	Sabal_domingensis))	Pseudophoenix_vinifera))))	Calamus_caryotoides);
((Orania_palindan	((Podococcus_barteri	((((Serenoa_repens	Phoenix_dactylifera)	Sabal_domingensis)	(Pseudophoenix_vinifera	Roystonea_regia))	(((Iriartea_deltoidea	(Geonoma_undata	(Dictyosperma_album	((Hydriastele_microspadix	(Kentiopsis_piersoniorum	(Veitchia_spiralis	(Burretiokentia_grandiflora	Dypsis_decaryi))))	Heterospathe_cagayanensis))))	(Manicaria_saccifera	((Oenocarpus_bataua	Oenocarpus_minor)	Prestoea_acuminata)))	((((Bactris_major	Pelagodoxa_henryana)	Chamaedorea_seifrizii)	(Attalea_speciosa	(Elaeis_guineensis	Elaeis_oleifera)))	((Reinhardtia_gracilis	Reinhardtia_simplex)	(Reinhardtia_latisecta	Reinhardtia_paiewonskiana))))))	Sclerosperma_profizianum))	Calamus_caryotoides);
((Orania_palindan	(((Podococcus_barteri	((((Phoenix_dactylifera	Sabal_domingensis)	(((Geonoma_undata	((Dictyosperma_album	((Heterospathe_cagayanensis	(Veitchia_spiralis	(Burretiokentia_grandiflora	Dypsis_decaryi)))	Kentiopsis_piersoniorum))	Hydriastele_microspadix))	((Serenoa_repens	Manicaria_saccifera)	((Oenocarpus_bataua	Oenocarpus_minor)	Prestoea_acuminata)))	(((Iriartea_deltoidea	((Reinhardtia_gracilis	Reinhardtia_simplex)	(Reinhardtia_latisecta	Reinhardtia_paiewonskiana)))	Pelagodoxa_henryana)	(Attalea_speciosa	(Bactris_major	(Elaeis_guineensis	Elaeis_oleifera))))))	Pseudophoenix_vinifera)	Roystonea_regia))	Chamaedorea_seifrizii)	Sclerosperma_profizianum))	Calamus_caryotoides);
((Phoenix_dactylifera	((Sabal_domingensis	(((((Roystonea_regia	Podococcus_barteri)	(Sclerosperma_profizianum	Orania_palindan))	((Iriartea_deltoidea	((Reinhardtia_gracilis	Reinhardtia_simplex)	(Reinhardtia_latisecta	Reinhardtia_paiewonskiana)))	(((Geonoma_undata	((Elaeis_guineensis	Elaeis_oleifera)	Attalea_speciosa))	(((Heterospathe_cagayanensis	((Veitchia_spiralis	Dypsis_decaryi)	(Burretiokentia_grandiflora	Kentiopsis_piersoniorum)))	Hydriastele_microspadix)	Dictyosperma_album))	(((Bactris_major	Pelagodoxa_henryana)	((Oenocarpus_bataua	Oenocarpus_minor)	Prestoea_acuminata))	Manicaria_saccifera))))	Pseudophoenix_vinifera)	Chamaedorea_seifrizii))	Serenoa_repens))	Calamus_caryotoides);
((Phoenix_dactylifera	(((Geonoma_undata	((Bactris_major	(Elaeis_guineensis	Elaeis_oleifera))	Attalea_speciosa))	(((Pseudophoenix_vinifera	(Oenocarpus_bataua	Oenocarpus_minor))	Prestoea_acuminata)	(((Hydriastele_microspadix	((Veitchia_spiralis	(Heterospathe_cagayanensis	(Burretiokentia_grandiflora	Dypsis_decaryi)))	Kentiopsis_piersoniorum))	Dictyosperma_album)	(Serenoa_repens	Manicaria_saccifera))))	(((Sabal_domingensis	Iriartea_deltoidea)	((Reinhardtia_gracilis	Reinhardtia_simplex)	(Reinhardtia_latisecta	Reinhardtia_paiewonskiana)))	(((Roystonea_regia	Podococcus_barteri)	(Sclerosperma_profizianum	Orania_palindan))	(Pelagodoxa_henryana	Chamaedorea_seifrizii)))))	Calamus_caryotoides);
((Geonoma_undata	(((Serenoa_repens	Manicaria_saccifera)	((Dictyosperma_album	(Veitchia_spiralis	((Burretiokentia_grandiflora	Dypsis_decaryi)	Heterospathe_cagayanensis)))	(Hydriastele_microspadix	Kentiopsis_piersoniorum)))	((Pelagodoxa_henryana	(Prestoea_acuminata	(Oenocarpus_bataua	Oenocarpus_minor)))	(((((Reinhardtia_gracilis	Reinhardtia_simplex)	(Reinhardtia_latisecta	Reinhardtia_paiewonskiana))	Iriartea_deltoidea)	((Roystonea_regia	(Pseudophoenix_vinifera	((Podococcus_barteri	Sclerosperma_profizianum)	Orania_palindan)))	(Sabal_domingensis	(Phoenix_dactylifera	Chamaedorea_seifrizii))))	(Attalea_speciosa	((Elaeis_guineensis	Elaeis_oleifera)	Bactris_major))))))	Calamus_caryotoides);
(((Pelagodoxa_henryana	((((Reinhardtia_gracilis	Reinhardtia_simplex)	(Reinhardtia_latisecta	Reinhardtia_paiewonskiana))	(((Podococcus_barteri	Roystonea_regia)	(Sclerosperma_profizianum	Orania_palindan))	(Pseudophoenix_vinifera	(Sabal_domingensis	((Serenoa_repens	Phoenix_dactylifera)	Chamaedorea_seifrizii)))))	(Attalea_speciosa	((Elaeis_guineensis	Elaeis_oleifera)	Bactris_major))))	(((Iriartea_deltoidea	(Dictyosperma_album	((((Dypsis_decaryi	Veitchia_spiralis)	Burretiokentia_grandiflora)	(Hydriastele_microspadix	Kentiopsis_piersoniorum))	Heterospathe_cagayanensis)))	(Prestoea_acuminata	(Oenocarpus_bataua	Oenocarpus_minor)))	(Manicaria_saccifera	Geonoma_undata)))	Calamus_caryotoides);
((((Dictyosperma_album	(((Heterospathe_cagayanensis	((Burretiokentia_grandiflora	Dypsis_decaryi)	Veitchia_spiralis))	Kentiopsis_piersoniorum)	Hydriastele_microspadix))	(Prestoea_acuminata	(Pseudophoenix_vinifera	(Oenocarpus_bataua	Oenocarpus_minor))))	((Manicaria_saccifera	Geonoma_undata)	((Attalea_speciosa	((Elaeis_guineensis	Elaeis_oleifera)	Bactris_major))	(((Roystonea_regia	((Sclerosperma_profizianum	Orania_palindan)	Podococcus_barteri))	(Sabal_domingensis	(Serenoa_repens	Phoenix_dactylifera)))	((Iriartea_deltoidea	((Reinhardtia_gracilis	Reinhardtia_simplex)	(Reinhardtia_latisecta	Reinhardtia_paiewonskiana)))	(Chamaedorea_seifrizii	Pelagodoxa_henryana))))))	Calamus_caryotoides);
((Pelagodoxa_henryana	(Chamaedorea_seifrizii	(Podococcus_barteri	((((Sabal_domingensis	(Serenoa_repens	Phoenix_dactylifera))	((((Reinhardtia_gracilis	Reinhardtia_simplex)	(Reinhardtia_latisecta	Reinhardtia_paiewonskiana))	Iriartea_deltoidea)	((((Dictyosperma_album	(Heterospathe_cagayanensis	(Veitchia_spiralis	((Hydriastele_microspadix	(Burretiokentia_grandiflora	Dypsis_decaryi))	Kentiopsis_piersoniorum))))	(Prestoea_acuminata	(Oenocarpus_minor	(Pseudophoenix_vinifera	Oenocarpus_bataua))))	(Manicaria_saccifera	Geonoma_undata))	(Attalea_speciosa	((Elaeis_guineensis	Elaeis_oleifera)	Bactris_major)))))	Roystonea_regia)	(Sclerosperma_profizianum	Orania_palindan)))))	Calamus_caryotoides);
((Phoenix_dactylifera	((((Sabal_domingensis	Iriartea_deltoidea)	((Reinhardtia_gracilis	Reinhardtia_simplex)	(Reinhardtia_latisecta	Reinhardtia_paiewonskiana)))	(((Prestoea_acuminata	(Oenocarpus_minor	Oenocarpus_bataua))	((Manicaria_saccifera	Geonoma_undata)	(Dictyosperma_album	(Heterospathe_cagayanensis	((((Burretiokentia_grandiflora	Dypsis_decaryi)	Veitchia_spiralis)	Kentiopsis_piersoniorum)	Hydriastele_microspadix)))))	(Bactris_major	(Attalea_speciosa	(Elaeis_guineensis	Elaeis_oleifera)))))	(Roystonea_regia	((Pseudophoenix_vinifera	Serenoa_repens)	((Sclerosperma_profizianum	Orania_palindan)	((Pelagodoxa_henryana	Chamaedorea_seifrizii)	Podococcus_barteri))))))	Calamus_caryotoides);
((Orania_palindan	((Phoenix_dactylifera	((Pseudophoenix_vinifera	Iriartea_deltoidea)	(((Reinhardtia_gracilis	Reinhardtia_simplex)	(Reinhardtia_latisecta	Reinhardtia_paiewonskiana))	((((Pelagodoxa_henryana	Chamaedorea_seifrizii)	Sabal_domingensis)	(Roystonea_regia	((((Serenoa_repens	Manicaria_saccifera)	(Prestoea_acuminata	(Oenocarpus_minor	Oenocarpus_bataua)))	(Geonoma_undata	(Dictyosperma_album	(Heterospathe_cagayanensis	(((Burretiokentia_grandiflora	Dypsis_decaryi)	Veitchia_spiralis)	Kentiopsis_piersoniorum)))))	Hydriastele_microspadix)))	(Attalea_speciosa	((Elaeis_guineensis	Elaeis_oleifera)	Bactris_major))))))	(Podococcus_barteri	Sclerosperma_profizianum)))	Calamus_caryotoides);
((Kentiopsis_piersoniorum	(((((((Pelagodoxa_henryana	((Bactris_major	(Attalea_speciosa	(Elaeis_guineensis	Elaeis_oleifera)))	(((Podococcus_barteri	(Orania_palindan	Sclerosperma_profizianum))	((Pseudophoenix_vinifera	(Iriartea_deltoidea	((Reinhardtia_gracilis	Reinhardtia_simplex)	(Reinhardtia_latisecta	Reinhardtia_paiewonskiana))))	Roystonea_regia))	(Chamaedorea_seifrizii	(Sabal_domingensis	Phoenix_dactylifera)))))	((Serenoa_repens	Manicaria_saccifera)	(Prestoea_acuminata	(Oenocarpus_minor	Oenocarpus_bataua))))	Geonoma_undata)	Hydriastele_microspadix)	Dictyosperma_album)	Heterospathe_cagayanensis)	((Burretiokentia_grandiflora	Dypsis_decaryi)	Veitchia_spiralis)))	Calamus_caryotoides);
(((Orania_palindan	Sclerosperma_profizianum)	((((Iriartea_deltoidea	((Reinhardtia_gracilis	Reinhardtia_simplex)	(Reinhardtia_latisecta	Reinhardtia_paiewonskiana)))	((((Manicaria_saccifera	(Bactris_major	Pelagodoxa_henryana))	(Prestoea_acuminata	(Oenocarpus_minor	Oenocarpus_bataua)))	(Geonoma_undata	(Hydriastele_microspadix	(Dictyosperma_album	(Heterospathe_cagayanensis	((Dypsis_decaryi	Veitchia_spiralis)	(Burretiokentia_grandiflora	Kentiopsis_piersoniorum)))))))	(Attalea_speciosa	(Elaeis_guineensis	Elaeis_oleifera))))	((Roystonea_regia	Pseudophoenix_vinifera)	(Sabal_domingensis	(Serenoa_repens	Phoenix_dactylifera))))	(Chamaedorea_seifrizii	Podococcus_barteri)))	Calamus_caryotoides);
((Phoenix_dactylifera	((((Roystonea_regia	(Orania_palindan	(Podococcus_barteri	Sclerosperma_profizianum)))	(((Iriartea_deltoidea	((Reinhardtia_gracilis	Reinhardtia_simplex)	(Reinhardtia_latisecta	Reinhardtia_paiewonskiana)))	((Geonoma_undata	((Prestoea_acuminata	(Oenocarpus_minor	Oenocarpus_bataua))	(Hydriastele_microspadix	(Dictyosperma_album	(Heterospathe_cagayanensis	(((Burretiokentia_grandiflora	Dypsis_decaryi)	Veitchia_spiralis)	Kentiopsis_piersoniorum))))))	(Serenoa_repens	Manicaria_saccifera)))	((Attalea_speciosa	(Elaeis_guineensis	Elaeis_oleifera))	(Chamaedorea_seifrizii	(Bactris_major	Pelagodoxa_henryana)))))	Pseudophoenix_vinifera)	Sabal_domingensis))	Calamus_caryotoides);
((Orania_palindan	(Sclerosperma_profizianum	((((Iriartea_deltoidea	((Reinhardtia_gracilis	Reinhardtia_simplex)	(Reinhardtia_latisecta	Reinhardtia_paiewonskiana)))	((Attalea_speciosa	(Elaeis_guineensis	Elaeis_oleifera))	(((Hydriastele_microspadix	(Dictyosperma_album	(Heterospathe_cagayanensis	(((Burretiokentia_grandiflora	Dypsis_decaryi)	Veitchia_spiralis)	Kentiopsis_piersoniorum))))	Geonoma_undata)	(((Prestoea_acuminata	(Oenocarpus_minor	Oenocarpus_bataua))	(Bactris_major	Pelagodoxa_henryana))	(Serenoa_repens	Manicaria_saccifera)))))	(Roystonea_regia	(Pseudophoenix_vinifera	((Chamaedorea_seifrizii	Sabal_domingensis)	Phoenix_dactylifera))))	Podococcus_barteri)))	Calamus_caryotoides);
((((Dictyosperma_album	(Hydriastele_microspadix	(Kentiopsis_piersoniorum	(Heterospathe_cagayanensis	(Veitchia_spiralis	(Dypsis_decaryi	Burretiokentia_grandiflora))))))	Geonoma_undata)	(((((Sabal_domingensis	Phoenix_dactylifera)	(((Chamaedorea_seifrizii	Podococcus_barteri)	(Orania_palindan	Sclerosperma_profizianum))	Roystonea_regia))	(Iriartea_deltoidea	((Reinhardtia_latisecta	Reinhardtia_paiewonskiana)	(Reinhardtia_gracilis	Reinhardtia_simplex))))	(((Elaeis_guineensis	Elaeis_oleifera)	Bactris_major)	Attalea_speciosa))	((((Pseudophoenix_vinifera	(Oenocarpus_minor	Oenocarpus_bataua))	Prestoea_acuminata)	Pelagodoxa_henryana)	(Serenoa_repens	Manicaria_saccifera))))	Calamus_caryotoides);
((Reinhardtia_latisecta	(Reinhardtia_paiewonskiana	((Reinhardtia_gracilis	Reinhardtia_simplex)	((((Attalea_speciosa	(Elaeis_guineensis	Elaeis_oleifera))	((((Oenocarpus_minor	Oenocarpus_bataua)	Prestoea_acuminata)	((Serenoa_repens	Manicaria_saccifera)	((Hydriastele_microspadix	(Dictyosperma_album	(Heterospathe_cagayanensis	((Veitchia_spiralis	(Dypsis_decaryi	Burretiokentia_grandiflora))	Kentiopsis_piersoniorum))))	Geonoma_undata)))	(Bactris_major	Pelagodoxa_henryana)))	(((Sabal_domingensis	(Chamaedorea_seifrizii	Phoenix_dactylifera))	Roystonea_regia)	(Podococcus_barteri	(Orania_palindan	(Sclerosperma_profizianum	Pseudophoenix_vinifera)))))	Iriartea_deltoidea))))	Calamus_caryotoides);
((Phoenix_dactylifera	((Pseudophoenix_vinifera	((Roystonea_regia	(Podococcus_barteri	((Chamaedorea_seifrizii	Orania_palindan)	Sclerosperma_profizianum)))	((Iriartea_deltoidea	((Reinhardtia_latisecta	Reinhardtia_paiewonskiana)	(Reinhardtia_gracilis	Reinhardtia_simplex)))	((Attalea_speciosa	(Bactris_major	(Elaeis_guineensis	Elaeis_oleifera)))	(((((Oenocarpus_minor	Oenocarpus_bataua)	Prestoea_acuminata)	(Hydriastele_microspadix	(Dictyosperma_album	(Heterospathe_cagayanensis	((Veitchia_spiralis	(Dypsis_decaryi	Burretiokentia_grandiflora))	Kentiopsis_piersoniorum)))))	(Geonoma_undata	(Serenoa_repens	Manicaria_saccifera)))	Pelagodoxa_henryana)))))	Sabal_domingensis))	Calamus_caryotoides);
((Phoenix_dactylifera	(((Podococcus_barteri	((Orania_palindan	Sclerosperma_profizianum)	((((Pseudophoenix_vinifera	(Oenocarpus_minor	Oenocarpus_bataua))	Prestoea_acuminata)	(Geonoma_undata	(Dictyosperma_album	(Heterospathe_cagayanensis	(Veitchia_spiralis	(Kentiopsis_piersoniorum	((Dypsis_decaryi	Burretiokentia_grandiflora)	Hydriastele_microspadix)))))))	(((Serenoa_repens	Manicaria_saccifera)	Pelagodoxa_henryana)	((Iriartea_deltoidea	((Reinhardtia_latisecta	Reinhardtia_paiewonskiana)	(Reinhardtia_gracilis	Reinhardtia_simplex)))	(Roystonea_regia	(Bactris_major	((Elaeis_guineensis	Elaeis_oleifera)	Attalea_speciosa))))))))	Chamaedorea_seifrizii)	Sabal_domingensis))	Calamus_caryotoides);
(((((Serenoa_repens	Manicaria_saccifera)	(Geonoma_undata	((Dictyosperma_album	(Kentiopsis_piersoniorum	(Veitchia_spiralis	(Heterospathe_cagayanensis	(Dypsis_decaryi	Burretiokentia_grandiflora)))))	Hydriastele_microspadix)))	(((Sabal_domingensis	Phoenix_dactylifera)	((Orania_palindan	Sclerosperma_profizianum)	(Chamaedorea_seifrizii	Podococcus_barteri)))	((Iriartea_deltoidea	((Reinhardtia_latisecta	Reinhardtia_paiewonskiana)	(Reinhardtia_gracilis	Reinhardtia_simplex)))	((Pelagodoxa_henryana	Roystonea_regia)	(Attalea_speciosa	(Bactris_major	(Elaeis_guineensis	Elaeis_oleifera)))))))	((Pseudophoenix_vinifera	(Oenocarpus_minor	Oenocarpus_bataua))	Prestoea_acuminata))	Calamus_caryotoides);
((Orania_palindan	(Sclerosperma_profizianum	(Podococcus_barteri	(((((Bactris_major	((Elaeis_guineensis	Elaeis_oleifera)	Attalea_speciosa))	((((Oenocarpus_minor	Oenocarpus_bataua)	Prestoea_acuminata)	(Manicaria_saccifera	(Geonoma_undata	((Dictyosperma_album	((Pseudophoenix_vinifera	(((Dypsis_decaryi	Veitchia_spiralis)	Burretiokentia_grandiflora)	Kentiopsis_piersoniorum))	Heterospathe_cagayanensis))	Hydriastele_microspadix))))	Pelagodoxa_henryana))	(Iriartea_deltoidea	((Reinhardtia_latisecta	Reinhardtia_paiewonskiana)	(Reinhardtia_gracilis	Reinhardtia_simplex))))	(Chamaedorea_seifrizii	(Sabal_domingensis	(Serenoa_repens	Phoenix_dactylifera))))	Roystonea_regia))))	Calamus_caryotoides);
((Phoenix_dactylifera	((Pseudophoenix_vinifera	Sabal_domingensis)	(((Orania_palindan	Sclerosperma_profizianum)	(Podococcus_barteri	Roystonea_regia))	((((Attalea_speciosa	(Bactris_major	(Elaeis_guineensis	Elaeis_oleifera)))	((Geonoma_undata	(Dictyosperma_album	((Heterospathe_cagayanensis	(Burretiokentia_grandiflora	(Dypsis_decaryi	Veitchia_spiralis)))	(Kentiopsis_piersoniorum	Hydriastele_microspadix))))	((Pelagodoxa_henryana	((Oenocarpus_minor	Oenocarpus_bataua)	Prestoea_acuminata))	(Serenoa_repens	Manicaria_saccifera))))	(Iriartea_deltoidea	((Reinhardtia_latisecta	Reinhardtia_paiewonskiana)	(Reinhardtia_gracilis	Reinhardtia_simplex))))	Chamaedorea_seifrizii))))	Calamus_caryotoides);
((Geonoma_undata	(((Pelagodoxa_henryana	((Oenocarpus_minor	Oenocarpus_bataua)	Prestoea_acuminata))	(Serenoa_repens	Manicaria_saccifera))	((((Reinhardtia_latisecta	Reinhardtia_paiewonskiana)	(Reinhardtia_gracilis	Reinhardtia_simplex))	(Iriartea_deltoidea	((Dictyosperma_album	((Heterospathe_cagayanensis	((Dypsis_decaryi	Hydriastele_microspadix)	Kentiopsis_piersoniorum))	(Veitchia_spiralis	Burretiokentia_grandiflora)))	((Pseudophoenix_vinifera	((Sabal_domingensis	Chamaedorea_seifrizii)	Phoenix_dactylifera))	(Roystonea_regia	(Podococcus_barteri	(Orania_palindan	Sclerosperma_profizianum)))))))	(Attalea_speciosa	(Bactris_major	(Elaeis_guineensis	Elaeis_oleifera))))))	Calamus_caryotoides);
((((Iriartea_deltoidea	((Hydriastele_microspadix	(Kentiopsis_piersoniorum	(Dictyosperma_album	(Heterospathe_cagayanensis	((Burretiokentia_grandiflora	Veitchia_spiralis)	Dypsis_decaryi)))))	Manicaria_saccifera))	(((Oenocarpus_minor	Oenocarpus_bataua)	Prestoea_acuminata)	(((Attalea_speciosa	(Elaeis_guineensis	Elaeis_oleifera))	(((Pseudophoenix_vinifera	(Sabal_domingensis	(Chamaedorea_seifrizii	Phoenix_dactylifera)))	(Roystonea_regia	((Serenoa_repens	Podococcus_barteri)	(Orania_palindan	Sclerosperma_profizianum))))	((Reinhardtia_latisecta	Reinhardtia_paiewonskiana)	(Reinhardtia_gracilis	Reinhardtia_simplex))))	(Bactris_major	Pelagodoxa_henryana))))	Geonoma_undata)	Calamus_caryotoides);
(((Pelagodoxa_henryana	Manicaria_saccifera)	((((Attalea_speciosa	(Bactris_major	(Elaeis_guineensis	Elaeis_oleifera)))	(((Roystonea_regia	(Podococcus_barteri	(Orania_palindan	Sclerosperma_profizianum)))	(Pseudophoenix_vinifera	(Sabal_domingensis	(Chamaedorea_seifrizii	(Serenoa_repens	Phoenix_dactylifera)))))	(Iriartea_deltoidea	((Reinhardtia_latisecta	Reinhardtia_paiewonskiana)	(Reinhardtia_gracilis	Reinhardtia_simplex)))))	Geonoma_undata)	(((Oenocarpus_minor	Oenocarpus_bataua)	Prestoea_acuminata)	((Burretiokentia_grandiflora	Dypsis_decaryi)	((Heterospathe_cagayanensis	Dictyosperma_album)	(Veitchia_spiralis	(Kentiopsis_piersoniorum	Hydriastele_microspadix)))))))	Calamus_caryotoides);
((Sabal_domingensis	((((((Prestoea_acuminata	(Oenocarpus_bataua	Oenocarpus_minor))	((Geonoma_undata	(Dictyosperma_album	(Heterospathe_cagayanensis	((Veitchia_spiralis	(Burretiokentia_grandiflora	Dypsis_decaryi))	(Hydriastele_microspadix	Kentiopsis_piersoniorum)))))	(Serenoa_repens	Manicaria_saccifera)))	((Chamaedorea_seifrizii	(Bactris_major	Pelagodoxa_henryana))	(Attalea_speciosa	(Elaeis_oleifera	Elaeis_guineensis))))	(Iriartea_deltoidea	((Reinhardtia_gracilis	Reinhardtia_simplex)	(Reinhardtia_latisecta	Reinhardtia_paiewonskiana))))	(Pseudophoenix_vinifera	(Roystonea_regia	((Sclerosperma_profizianum	Podococcus_barteri)	Orania_palindan))))	Phoenix_dactylifera))	Calamus_caryotoides);
(((Geonoma_undata	(((Burretiokentia_grandiflora	Kentiopsis_piersoniorum)	(Veitchia_spiralis	(Dypsis_decaryi	Hydriastele_microspadix)))	(Dictyosperma_album	(Pseudophoenix_vinifera	Heterospathe_cagayanensis))))	(((Serenoa_repens	Manicaria_saccifera)	(Prestoea_acuminata	(Oenocarpus_bataua	Oenocarpus_minor)))	((Bactris_major	(Attalea_speciosa	(Elaeis_oleifera	Elaeis_guineensis)))	((Chamaedorea_seifrizii	Pelagodoxa_henryana)	((Iriartea_deltoidea	((Reinhardtia_gracilis	Reinhardtia_simplex)	(Reinhardtia_latisecta	Reinhardtia_paiewonskiana)))	((Roystonea_regia	((Sclerosperma_profizianum	Orania_palindan)	Podococcus_barteri))	(Phoenix_dactylifera	Sabal_domingensis)))))))	Calamus_caryotoides);
((Pelagodoxa_henryana	((((Geonoma_undata	((Heterospathe_cagayanensis	(Kentiopsis_piersoniorum	((Burretiokentia_grandiflora	(Dypsis_decaryi	Hydriastele_microspadix))	Veitchia_spiralis)))	Dictyosperma_album))	(Prestoea_acuminata	(Oenocarpus_bataua	Oenocarpus_minor)))	(Serenoa_repens	Manicaria_saccifera))	((((Podococcus_barteri	(Phoenix_dactylifera	(Chamaedorea_seifrizii	Sabal_domingensis)))	Roystonea_regia)	(((Orania_palindan	Pseudophoenix_vinifera)	Sclerosperma_profizianum)	(Bactris_major	(Attalea_speciosa	(Elaeis_oleifera	Elaeis_guineensis)))))	(Iriartea_deltoidea	((Reinhardtia_gracilis	Reinhardtia_simplex)	(Reinhardtia_latisecta	Reinhardtia_paiewonskiana))))))	Calamus_caryotoides);
((Phoenix_dactylifera	(((Sabal_domingensis	((Iriartea_deltoidea	((Reinhardtia_gracilis	Reinhardtia_simplex)	(Reinhardtia_latisecta	Reinhardtia_paiewonskiana)))	((Roystonea_regia	(Attalea_speciosa	((Elaeis_oleifera	Elaeis_guineensis)	Bactris_major)))	(((Pelagodoxa_henryana	((Oenocarpus_bataua	Oenocarpus_minor)	Prestoea_acuminata))	(Serenoa_repens	Manicaria_saccifera))	(Geonoma_undata	(((Heterospathe_cagayanensis	((Kentiopsis_piersoniorum	(Burretiokentia_grandiflora	Dypsis_decaryi))	Veitchia_spiralis))	Dictyosperma_album)	Hydriastele_microspadix))))))	Pseudophoenix_vinifera)	(Orania_palindan	((Chamaedorea_seifrizii	Podococcus_barteri)	Sclerosperma_profizianum))))	Calamus_caryotoides);
((Chamaedorea_seifrizii	(((((((Oenocarpus_bataua	Oenocarpus_minor)	Prestoea_acuminata)	(Serenoa_repens	Manicaria_saccifera))	(Geonoma_undata	((Heterospathe_cagayanensis	(((Hydriastele_microspadix	Dypsis_decaryi)	(Kentiopsis_piersoniorum	Burretiokentia_grandiflora))	Veitchia_spiralis))	Dictyosperma_album)))	(((Pseudophoenix_vinifera	(Orania_palindan	(Podococcus_barteri	Sclerosperma_profizianum)))	(Iriartea_deltoidea	((Reinhardtia_gracilis	Reinhardtia_simplex)	(Reinhardtia_latisecta	Reinhardtia_paiewonskiana))))	(Sabal_domingensis	Phoenix_dactylifera)))	(Attalea_speciosa	((Elaeis_oleifera	Elaeis_guineensis)	Bactris_major)))	(Pelagodoxa_henryana	Roystonea_regia)))	Calamus_caryotoides);
((Reinhardtia_latisecta	(Reinhardtia_paiewonskiana	(((((Chamaedorea_seifrizii	(Sabal_domingensis	Phoenix_dactylifera))	(Roystonea_regia	(Podococcus_barteri	(Orania_palindan	Sclerosperma_profizianum))))	((Attalea_speciosa	((Elaeis_oleifera	Elaeis_guineensis)	Bactris_major))	(Pelagodoxa_henryana	(Geonoma_undata	(((Serenoa_repens	Manicaria_saccifera)	((((Veitchia_spiralis	((Burretiokentia_grandiflora	Dypsis_decaryi)	Heterospathe_cagayanensis))	Kentiopsis_piersoniorum)	Dictyosperma_album)	Hydriastele_microspadix))	(((Pseudophoenix_vinifera	Oenocarpus_bataua)	Oenocarpus_minor)	Prestoea_acuminata))))))	Iriartea_deltoidea)	(Reinhardtia_gracilis	Reinhardtia_simplex))))	Calamus_caryotoides);
((Geonoma_undata	(((Serenoa_repens	Manicaria_saccifera)	((((((Burretiokentia_grandiflora	Dypsis_decaryi)	Heterospathe_cagayanensis)	(Kentiopsis_piersoniorum	Hydriastele_microspadix))	Veitchia_spiralis)	Dictyosperma_album)	((Oenocarpus_bataua	Oenocarpus_minor)	Prestoea_acuminata)))	((((Iriartea_deltoidea	((Reinhardtia_gracilis	Reinhardtia_simplex)	(Reinhardtia_latisecta	Reinhardtia_paiewonskiana)))	(Pseudophoenix_vinifera	(((Chamaedorea_seifrizii	Sabal_domingensis)	Phoenix_dactylifera)	((Orania_palindan	Sclerosperma_profizianum)	(Roystonea_regia	Podococcus_barteri)))))	(Attalea_speciosa	((Elaeis_oleifera	Elaeis_guineensis)	Bactris_major)))	Pelagodoxa_henryana)))	Calamus_caryotoides);
((Orania_palindan	(Sclerosperma_profizianum	((Chamaedorea_seifrizii	(Roystonea_regia	((Iriartea_deltoidea	(((Reinhardtia_gracilis	Reinhardtia_simplex)	(Reinhardtia_latisecta	Reinhardtia_paiewonskiana))	((Attalea_speciosa	((Elaeis_oleifera	Elaeis_guineensis)	Bactris_major))	(Pelagodoxa_henryana	((((((Veitchia_spiralis	(Dypsis_decaryi	Burretiokentia_grandiflora))	Heterospathe_cagayanensis)	Dictyosperma_album)	(Kentiopsis_piersoniorum	Hydriastele_microspadix))	((Oenocarpus_bataua	Oenocarpus_minor)	Prestoea_acuminata))	(Geonoma_undata	(Serenoa_repens	Manicaria_saccifera)))))))	((Sabal_domingensis	Phoenix_dactylifera)	Pseudophoenix_vinifera))))	Podococcus_barteri)))	Calamus_caryotoides);
((Phoenix_dactylifera	(((Pseudophoenix_vinifera	(((Chamaedorea_seifrizii	Pelagodoxa_henryana)	((((((Kentiopsis_piersoniorum	(Veitchia_spiralis	((Dypsis_decaryi	Burretiokentia_grandiflora)	Heterospathe_cagayanensis)))	Dictyosperma_album)	Hydriastele_microspadix)	((Oenocarpus_bataua	Oenocarpus_minor)	Prestoea_acuminata))	(Geonoma_undata	(Serenoa_repens	Manicaria_saccifera)))	(Attalea_speciosa	((Elaeis_oleifera	Elaeis_guineensis)	Bactris_major))))	(Iriartea_deltoidea	((Reinhardtia_gracilis	Reinhardtia_simplex)	(Reinhardtia_latisecta	Reinhardtia_paiewonskiana)))))	((Podococcus_barteri	(Orania_palindan	Sclerosperma_profizianum))	Roystonea_regia))	Sabal_domingensis))	Calamus_caryotoides);
((Orania_palindan	(Sclerosperma_profizianum	(((Pseudophoenix_vinifera	Roystonea_regia)	((Sabal_domingensis	(Serenoa_repens	Phoenix_dactylifera))	(((Chamaedorea_seifrizii	Pelagodoxa_henryana)	((Geonoma_undata	((Iriartea_deltoidea	((((((Veitchia_spiralis	(Dypsis_decaryi	Burretiokentia_grandiflora))	Heterospathe_cagayanensis)	Kentiopsis_piersoniorum)	Dictyosperma_album)	Hydriastele_microspadix)	Manicaria_saccifera))	((Oenocarpus_bataua	Oenocarpus_minor)	Prestoea_acuminata)))	(Bactris_major	(Attalea_speciosa	(Elaeis_oleifera	Elaeis_guineensis)))))	((Reinhardtia_gracilis	Reinhardtia_simplex)	(Reinhardtia_latisecta	Reinhardtia_paiewonskiana)))))	Podococcus_barteri)))	Calamus_caryotoides);
((Pelagodoxa_henryana	(((((Bactris_major	(Elaeis_oleifera	Elaeis_guineensis))	Attalea_speciosa)	(((Roystonea_regia	(Podococcus_barteri	(Orania_palindan	Sclerosperma_profizianum)))	(Pseudophoenix_vinifera	(Chamaedorea_seifrizii	(Sabal_domingensis	Phoenix_dactylifera))))	(((Reinhardtia_paiewonskiana	Reinhardtia_latisecta)	(Reinhardtia_gracilis	Reinhardtia_simplex))	Iriartea_deltoidea)))	(Geonoma_undata	((Serenoa_repens	Manicaria_saccifera)	(Hydriastele_microspadix	((Dictyosperma_album	(Heterospathe_cagayanensis	(Veitchia_spiralis	(Dypsis_decaryi	Burretiokentia_grandiflora))))	Kentiopsis_piersoniorum)))))	(Prestoea_acuminata	(Oenocarpus_bataua	Oenocarpus_minor))))	Calamus_caryotoides);
(((((Bactris_major	((Elaeis_oleifera	Elaeis_guineensis)	Attalea_speciosa))	(((((Orania_palindan	Sclerosperma_profizianum)	(Roystonea_regia	Podococcus_barteri))	((Chamaedorea_seifrizii	Sabal_domingensis)	Phoenix_dactylifera))	Pseudophoenix_vinifera)	(((Reinhardtia_paiewonskiana	Reinhardtia_latisecta)	(Reinhardtia_gracilis	Reinhardtia_simplex))	Iriartea_deltoidea)))	((((Kentiopsis_piersoniorum	(Veitchia_spiralis	(Dypsis_decaryi	Burretiokentia_grandiflora)))	Hydriastele_microspadix)	(Dictyosperma_album	Heterospathe_cagayanensis))	Geonoma_undata))	(((Prestoea_acuminata	(Oenocarpus_bataua	Oenocarpus_minor))	Pelagodoxa_henryana)	(Serenoa_repens	Manicaria_saccifera)))	Calamus_caryotoides);
((Reinhardtia_latisecta	(((Reinhardtia_gracilis	Reinhardtia_simplex)	(Phoenix_dactylifera	((Iriartea_deltoidea	Sabal_domingensis)	((((Prestoea_acuminata	(Oenocarpus_bataua	Oenocarpus_minor))	(Manicaria_saccifera	((Dictyosperma_album	(Heterospathe_cagayanensis	((Kentiopsis_piersoniorum	(Hydriastele_microspadix	(Dypsis_decaryi	Burretiokentia_grandiflora)))	Veitchia_spiralis)))	Geonoma_undata)))	(Roystonea_regia	((Pelagodoxa_henryana	Bactris_major)	((Elaeis_oleifera	Elaeis_guineensis)	Attalea_speciosa))))	((Pseudophoenix_vinifera	Serenoa_repens)	((Orania_palindan	Sclerosperma_profizianum)	(Chamaedorea_seifrizii	Podococcus_barteri)))))))	Reinhardtia_paiewonskiana))	Calamus_caryotoides);
((Phoenix_dactylifera	((((((((Bactris_major	(Elaeis_oleifera	Elaeis_guineensis))	Attalea_speciosa)	(((Dictyosperma_album	((Kentiopsis_piersoniorum	(Heterospathe_cagayanensis	(Veitchia_spiralis	(Dypsis_decaryi	Burretiokentia_grandiflora))))	Hydriastele_microspadix))	Geonoma_undata)	((Manicaria_saccifera	(Prestoea_acuminata	(Oenocarpus_bataua	Oenocarpus_minor)))	Pelagodoxa_henryana)))	(Iriartea_deltoidea	((Reinhardtia_paiewonskiana	Reinhardtia_latisecta)	(Reinhardtia_gracilis	Reinhardtia_simplex))))	Orania_palindan)	Pseudophoenix_vinifera)	((Roystonea_regia	Sclerosperma_profizianum)	(Serenoa_repens	Podococcus_barteri)))	(Chamaedorea_seifrizii	Sabal_domingensis)))	Calamus_caryotoides);
((Orania_palindan	((Sclerosperma_profizianum	Podococcus_barteri)	((((Sabal_domingensis	(Serenoa_repens	Phoenix_dactylifera))	(Pseudophoenix_vinifera	Chamaedorea_seifrizii))	((((Elaeis_oleifera	Elaeis_guineensis)	Attalea_speciosa)	(((Dictyosperma_album	((Kentiopsis_piersoniorum	(Heterospathe_cagayanensis	(Dypsis_decaryi	(Burretiokentia_grandiflora	Veitchia_spiralis))))	Hydriastele_microspadix))	Geonoma_undata)	(Manicaria_saccifera	((Prestoea_acuminata	(Oenocarpus_bataua	Oenocarpus_minor))	(Bactris_major	Pelagodoxa_henryana)))))	(Iriartea_deltoidea	((Reinhardtia_paiewonskiana	Reinhardtia_latisecta)	(Reinhardtia_gracilis	Reinhardtia_simplex)))))	Roystonea_regia)))	Calamus_caryotoides);
((Chamaedorea_seifrizii	((Bactris_major	Pelagodoxa_henryana)	(((((Roystonea_regia	(Podococcus_barteri	(Orania_palindan	Sclerosperma_profizianum)))	(Sabal_domingensis	Phoenix_dactylifera))	((Prestoea_acuminata	(Pseudophoenix_vinifera	(Oenocarpus_bataua	Oenocarpus_minor)))	((Serenoa_repens	Manicaria_saccifera)	(Iriartea_deltoidea	((Dictyosperma_album	(((Dypsis_decaryi	(Burretiokentia_grandiflora	Veitchia_spiralis))	(Hydriastele_microspadix	Kentiopsis_piersoniorum))	Heterospathe_cagayanensis))	Geonoma_undata)))))	((Elaeis_oleifera	Elaeis_guineensis)	Attalea_speciosa))	((Reinhardtia_paiewonskiana	Reinhardtia_latisecta)	(Reinhardtia_gracilis	Reinhardtia_simplex)))))	Calamus_caryotoides);
(((((Dictyosperma_album	((Heterospathe_cagayanensis	((Veitchia_spiralis	Dypsis_decaryi)	Burretiokentia_grandiflora))	(Hydriastele_microspadix	Kentiopsis_piersoniorum)))	Geonoma_undata)	((Prestoea_acuminata	(Pseudophoenix_vinifera	(Oenocarpus_bataua	Oenocarpus_minor)))	(Serenoa_repens	Manicaria_saccifera)))	((((Iriartea_deltoidea	((Reinhardtia_paiewonskiana	Reinhardtia_latisecta)	(Reinhardtia_gracilis	Reinhardtia_simplex)))	Podococcus_barteri)	((((Elaeis_oleifera	Elaeis_guineensis)	Attalea_speciosa)	((Bactris_major	Pelagodoxa_henryana)	Roystonea_regia))	(Sabal_domingensis	(Chamaedorea_seifrizii	Phoenix_dactylifera))))	(Orania_palindan	Sclerosperma_profizianum)))	Calamus_caryotoides);
((Reinhardtia_latisecta	(((Reinhardtia_gracilis	Reinhardtia_simplex)	(Iriartea_deltoidea	(((Roystonea_regia	((Orania_palindan	Sclerosperma_profizianum)	Podococcus_barteri))	((Sabal_domingensis	Phoenix_dactylifera)	Pseudophoenix_vinifera))	(((Chamaedorea_seifrizii	(Bactris_major	Pelagodoxa_henryana))	((Elaeis_oleifera	Elaeis_guineensis)	Attalea_speciosa))	(((Dictyosperma_album	(Hydriastele_microspadix	((Burretiokentia_grandiflora	Kentiopsis_piersoniorum)	(Heterospathe_cagayanensis	(Veitchia_spiralis	Dypsis_decaryi)))))	Geonoma_undata)	((Prestoea_acuminata	(Oenocarpus_bataua	Oenocarpus_minor))	(Serenoa_repens	Manicaria_saccifera)))))))	Reinhardtia_paiewonskiana))	Calamus_caryotoides);
((Pelagodoxa_henryana	((((Prestoea_acuminata	(Oenocarpus_bataua	Oenocarpus_minor))	(Dictyosperma_album	(((Heterospathe_cagayanensis	(Veitchia_spiralis	(Burretiokentia_grandiflora	Dypsis_decaryi)))	Kentiopsis_piersoniorum)	Hydriastele_microspadix)))	((Serenoa_repens	Manicaria_saccifera)	Geonoma_undata))	((((Reinhardtia_paiewonskiana	Reinhardtia_latisecta)	(Reinhardtia_gracilis	Reinhardtia_simplex))	Iriartea_deltoidea)	(((Bactris_major	(Elaeis_oleifera	Elaeis_guineensis))	Attalea_speciosa)	((Roystonea_regia	(Chamaedorea_seifrizii	((Orania_palindan	Sclerosperma_profizianum)	Podococcus_barteri)))	((Sabal_domingensis	Phoenix_dactylifera)	Pseudophoenix_vinifera))))))	Calamus_caryotoides);
((Kentiopsis_piersoniorum	((Hydriastele_microspadix	(Heterospathe_cagayanensis	((Geonoma_undata	(((Pelagodoxa_henryana	(Serenoa_repens	Manicaria_saccifera))	(Prestoea_acuminata	(Oenocarpus_bataua	Oenocarpus_minor)))	((((((Sclerosperma_profizianum	Podococcus_barteri)	Orania_palindan)	Chamaedorea_seifrizii)	((Sabal_domingensis	Phoenix_dactylifera)	Pseudophoenix_vinifera))	(((Reinhardtia_paiewonskiana	Reinhardtia_latisecta)	(Reinhardtia_gracilis	Reinhardtia_simplex))	Iriartea_deltoidea))	(Roystonea_regia	((Bactris_major	(Elaeis_oleifera	Elaeis_guineensis))	Attalea_speciosa)))))	Dictyosperma_album)))	(Veitchia_spiralis	(Burretiokentia_grandiflora	Dypsis_decaryi))))	Calamus_caryotoides);
(((Podococcus_barteri	(Orania_palindan	Sclerosperma_profizianum))	(((Roystonea_regia	Pseudophoenix_vinifera)	((Sabal_domingensis	(Serenoa_repens	Phoenix_dactylifera))	(((((Manicaria_saccifera	(Pelagodoxa_henryana	((Oenocarpus_minor	Oenocarpus_bataua)	Prestoea_acuminata)))	(Geonoma_undata	(Dictyosperma_album	(Heterospathe_cagayanensis	((Burretiokentia_grandiflora	Kentiopsis_piersoniorum)	(Veitchia_spiralis	Dypsis_decaryi))))))	Hydriastele_microspadix)	(Attalea_speciosa	((Elaeis_guineensis	Elaeis_oleifera)	Bactris_major)))	(((Reinhardtia_latisecta	Reinhardtia_paiewonskiana)	(Reinhardtia_gracilis	Reinhardtia_simplex))	Iriartea_deltoidea))))	Chamaedorea_seifrizii))	Calamus_caryotoides);
((Geonoma_undata	((((((Burretiokentia_grandiflora	Dypsis_decaryi)	Hydriastele_microspadix)	Kentiopsis_piersoniorum)	Veitchia_spiralis)	(Dictyosperma_album	Heterospathe_cagayanensis))	(((Attalea_speciosa	((Elaeis_guineensis	Elaeis_oleifera)	Bactris_major))	((((Reinhardtia_latisecta	Reinhardtia_paiewonskiana)	(Reinhardtia_gracilis	Reinhardtia_simplex))	Iriartea_deltoidea)	(((Pseudophoenix_vinifera	Sclerosperma_profizianum)	Orania_palindan)	((Podococcus_barteri	Roystonea_regia)	(Chamaedorea_seifrizii	(Sabal_domingensis	Phoenix_dactylifera))))))	((Serenoa_repens	Manicaria_saccifera)	(Pelagodoxa_henryana	((Oenocarpus_minor	Oenocarpus_bataua)	Prestoea_acuminata))))))	Calamus_caryotoides);
((((Attalea_speciosa	((Elaeis_guineensis	Elaeis_oleifera)	Bactris_major))	Geonoma_undata)	(((Hydriastele_microspadix	(Kentiopsis_piersoniorum	(Veitchia_spiralis	(Heterospathe_cagayanensis	(Burretiokentia_grandiflora	Dypsis_decaryi)))))	Dictyosperma_album)	((((((Pelagodoxa_henryana	Chamaedorea_seifrizii)	Sabal_domingensis)	Phoenix_dactylifera)	((((Reinhardtia_latisecta	Reinhardtia_paiewonskiana)	(Reinhardtia_gracilis	Reinhardtia_simplex))	Iriartea_deltoidea)	((Podococcus_barteri	(Orania_palindan	Sclerosperma_profizianum))	Roystonea_regia)))	Pseudophoenix_vinifera)	((Serenoa_repens	Manicaria_saccifera)	((Oenocarpus_minor	Oenocarpus_bataua)	Prestoea_acuminata)))))	Calamus_caryotoides);
(((Orania_palindan	Sclerosperma_profizianum)	((Roystonea_regia	((((((((Hydriastele_microspadix	(Kentiopsis_piersoniorum	(Veitchia_spiralis	(Heterospathe_cagayanensis	(Burretiokentia_grandiflora	Dypsis_decaryi)))))	Dictyosperma_album)	Geonoma_undata)	((Serenoa_repens	Manicaria_saccifera)	((Oenocarpus_minor	Oenocarpus_bataua)	Prestoea_acuminata)))	(Attalea_speciosa	((Elaeis_guineensis	Elaeis_oleifera)	Bactris_major)))	((Pelagodoxa_henryana	Chamaedorea_seifrizii)	(((Reinhardtia_latisecta	Reinhardtia_paiewonskiana)	(Reinhardtia_gracilis	Reinhardtia_simplex))	Iriartea_deltoidea)))	(Sabal_domingensis	Phoenix_dactylifera))	Pseudophoenix_vinifera))	Podococcus_barteri))	Calamus_caryotoides);
((Orania_palindan	((Sclerosperma_profizianum	Podococcus_barteri)	(Roystonea_regia	((((((((Hydriastele_microspadix	(Kentiopsis_piersoniorum	(Veitchia_spiralis	(Burretiokentia_grandiflora	Dypsis_decaryi))))	Heterospathe_cagayanensis)	Dictyosperma_album)	Geonoma_undata)	((Serenoa_repens	Manicaria_saccifera)	(((Oenocarpus_minor	Oenocarpus_bataua)	Prestoea_acuminata)	Pelagodoxa_henryana)))	((Bactris_major	(Attalea_speciosa	(Elaeis_guineensis	Elaeis_oleifera)))	(((Reinhardtia_latisecta	Reinhardtia_paiewonskiana)	(Reinhardtia_gracilis	Reinhardtia_simplex))	Iriartea_deltoidea)))	(Phoenix_dactylifera	(Sabal_domingensis	Chamaedorea_seifrizii)))	Pseudophoenix_vinifera))))	Calamus_caryotoides);
((Chamaedorea_seifrizii	(Roystonea_regia	((Bactris_major	(Attalea_speciosa	(Elaeis_guineensis	Elaeis_oleifera)))	(((Pseudophoenix_vinifera	((((Reinhardtia_latisecta	Reinhardtia_paiewonskiana)	(Reinhardtia_gracilis	Reinhardtia_simplex))	Iriartea_deltoidea)	((Orania_palindan	Sclerosperma_profizianum)	Podococcus_barteri)))	(Phoenix_dactylifera	Sabal_domingensis))	(((Hydriastele_microspadix	(((Kentiopsis_piersoniorum	((Veitchia_spiralis	Dypsis_decaryi)	Burretiokentia_grandiflora))	Heterospathe_cagayanensis)	Dictyosperma_album))	Geonoma_undata)	((Serenoa_repens	Manicaria_saccifera)	(Prestoea_acuminata	(Pelagodoxa_henryana	(Oenocarpus_minor	Oenocarpus_bataua)))))))))	Calamus_caryotoides);
((Geonoma_undata	(((Prestoea_acuminata	(Pseudophoenix_vinifera	(Oenocarpus_minor	Oenocarpus_bataua)))	(((Attalea_speciosa	((Elaeis_guineensis	Elaeis_oleifera)	Bactris_major))	(((((Reinhardtia_latisecta	Reinhardtia_paiewonskiana)	(Reinhardtia_gracilis	Reinhardtia_simplex))	Iriartea_deltoidea)	((Orania_palindan	Sclerosperma_profizianum)	Podococcus_barteri))	(Phoenix_dactylifera	(Chamaedorea_seifrizii	Sabal_domingensis))))	(Pelagodoxa_henryana	Roystonea_regia)))	((Serenoa_repens	Manicaria_saccifera)	(Dictyosperma_album	(Hydriastele_microspadix	((Heterospathe_cagayanensis	((Veitchia_spiralis	Dypsis_decaryi)	Burretiokentia_grandiflora))	Kentiopsis_piersoniorum))))))	Calamus_caryotoides);
((Sclerosperma_profizianum	(Podococcus_barteri	((Pseudophoenix_vinifera	Orania_palindan)	(((((Pelagodoxa_henryana	((Serenoa_repens	Manicaria_saccifera)	(Prestoea_acuminata	(Oenocarpus_minor	Oenocarpus_bataua))))	((Dictyosperma_album	(Hydriastele_microspadix	((Kentiopsis_piersoniorum	Heterospathe_cagayanensis)	(Veitchia_spiralis	(Dypsis_decaryi	Burretiokentia_grandiflora)))))	Geonoma_undata))	((Attalea_speciosa	((Elaeis_guineensis	Elaeis_oleifera)	Bactris_major))	Roystonea_regia))	(((Reinhardtia_latisecta	Reinhardtia_paiewonskiana)	(Reinhardtia_gracilis	Reinhardtia_simplex))	Iriartea_deltoidea))	((Phoenix_dactylifera	Sabal_domingensis)	Chamaedorea_seifrizii)))))	Calamus_caryotoides);
(((((((((((Serenoa_repens	Manicaria_saccifera)	((Prestoea_acuminata	(Oenocarpus_minor	Oenocarpus_bataua))	Pelagodoxa_henryana))	((Dictyosperma_album	((Kentiopsis_piersoniorum	Hydriastele_microspadix)	(Heterospathe_cagayanensis	((Veitchia_spiralis	Dypsis_decaryi)	Burretiokentia_grandiflora))))	Geonoma_undata))	((Elaeis_guineensis	Elaeis_oleifera)	(Bactris_major	Attalea_speciosa)))	(((Reinhardtia_latisecta	Reinhardtia_paiewonskiana)	(Reinhardtia_gracilis	Reinhardtia_simplex))	Iriartea_deltoidea))	(Pseudophoenix_vinifera	(Phoenix_dactylifera	Sabal_domingensis)))	Roystonea_regia)	(Orania_palindan	Sclerosperma_profizianum))	Podococcus_barteri)	Chamaedorea_seifrizii)	Calamus_caryotoides);
(((Orania_palindan	Sclerosperma_profizianum)	((Podococcus_barteri	Chamaedorea_seifrizii)	((((Serenoa_repens	Phoenix_dactylifera)	Sabal_domingensis)	(((((Manicaria_saccifera	(Prestoea_acuminata	((Oenocarpus_minor	Oenocarpus_bataua)	Pelagodoxa_henryana)))	(Iriartea_deltoidea	(((Dictyosperma_album	((Veitchia_spiralis	(Burretiokentia_grandiflora	Dypsis_decaryi))	Heterospathe_cagayanensis))	(Kentiopsis_piersoniorum	Hydriastele_microspadix))	Geonoma_undata)))	(Attalea_speciosa	((Elaeis_guineensis	Elaeis_oleifera)	Bactris_major)))	((Reinhardtia_latisecta	Reinhardtia_paiewonskiana)	(Reinhardtia_gracilis	Reinhardtia_simplex)))	Pseudophoenix_vinifera))	Roystonea_regia)))	Calamus_caryotoides);
((Phoenix_dactylifera	(Sabal_domingensis	((Pseudophoenix_vinifera	(((Attalea_speciosa	((Elaeis_oleifera	Elaeis_guineensis)	Bactris_major))	((Pelagodoxa_henryana	((Oenocarpus_bataua	Oenocarpus_minor)	Prestoea_acuminata))	(Geonoma_undata	((Serenoa_repens	Manicaria_saccifera)	(Hydriastele_microspadix	(Dictyosperma_album	(Kentiopsis_piersoniorum	(Heterospathe_cagayanensis	(Dypsis_decaryi	(Veitchia_spiralis	Burretiokentia_grandiflora))))))))))	(Iriartea_deltoidea	((Reinhardtia_paiewonskiana	Reinhardtia_latisecta)	(Reinhardtia_gracilis	Reinhardtia_simplex)))))	(((Chamaedorea_seifrizii	(Sclerosperma_profizianum	Orania_palindan))	Podococcus_barteri)	Roystonea_regia))))	Calamus_caryotoides);
((Orania_palindan	((Podococcus_barteri	(Roystonea_regia	((((Bactris_major	(Attalea_speciosa	(Elaeis_oleifera	Elaeis_guineensis)))	((Reinhardtia_paiewonskiana	Reinhardtia_latisecta)	(Reinhardtia_gracilis	Reinhardtia_simplex)))	((((Oenocarpus_bataua	Oenocarpus_minor)	Prestoea_acuminata)	(Geonoma_undata	((((Kentiopsis_piersoniorum	Hydriastele_microspadix)	(Dictyosperma_album	((Dypsis_decaryi	Heterospathe_cagayanensis)	(Veitchia_spiralis	Burretiokentia_grandiflora))))	Iriartea_deltoidea)	Manicaria_saccifera)))	Pelagodoxa_henryana))	((Phoenix_dactylifera	(Chamaedorea_seifrizii	Sabal_domingensis))	(Serenoa_repens	Pseudophoenix_vinifera)))))	Sclerosperma_profizianum))	Calamus_caryotoides);
(((Serenoa_repens	Phoenix_dactylifera)	((Chamaedorea_seifrizii	Sabal_domingensis)	((Pseudophoenix_vinifera	((Iriartea_deltoidea	((Reinhardtia_paiewonskiana	Reinhardtia_latisecta)	(Reinhardtia_gracilis	Reinhardtia_simplex)))	(((((Oenocarpus_bataua	Oenocarpus_minor)	Prestoea_acuminata)	(Geonoma_undata	Pelagodoxa_henryana))	(((Hydriastele_microspadix	(Veitchia_spiralis	((Heterospathe_cagayanensis	Dictyosperma_album)	(Kentiopsis_piersoniorum	Burretiokentia_grandiflora))))	Dypsis_decaryi)	Manicaria_saccifera))	(Bactris_major	(Attalea_speciosa	(Elaeis_oleifera	Elaeis_guineensis))))))	(((Sclerosperma_profizianum	Orania_palindan)	Podococcus_barteri)	Roystonea_regia))))	Calamus_caryotoides);
((Orania_palindan	((Chamaedorea_seifrizii	((Pseudophoenix_vinifera	((Phoenix_dactylifera	Sabal_domingensis)	(((Geonoma_undata	((Heterospathe_cagayanensis	Dictyosperma_album)	(((Burretiokentia_grandiflora	Dypsis_decaryi)	Hydriastele_microspadix)	(Veitchia_spiralis	Kentiopsis_piersoniorum))))	(((Oenocarpus_bataua	Oenocarpus_minor)	Prestoea_acuminata)	((Manicaria_saccifera	Serenoa_repens)	Pelagodoxa_henryana)))	(Roystonea_regia	(Attalea_speciosa	((Elaeis_oleifera	Elaeis_guineensis)	Bactris_major))))))	(Iriartea_deltoidea	((Reinhardtia_paiewonskiana	Reinhardtia_latisecta)	(Reinhardtia_gracilis	Reinhardtia_simplex)))))	(Sclerosperma_profizianum	Podococcus_barteri)))	Calamus_caryotoides);
((Pelagodoxa_henryana	(((((Bactris_major	(Attalea_speciosa	(Elaeis_oleifera	Elaeis_guineensis)))	((((Roystonea_regia	(Podococcus_barteri	(Orania_palindan	Sclerosperma_profizianum)))	(Chamaedorea_seifrizii	(Phoenix_dactylifera	Sabal_domingensis)))	Pseudophoenix_vinifera)	(Iriartea_deltoidea	((Reinhardtia_paiewonskiana	Reinhardtia_latisecta)	(Reinhardtia_gracilis	Reinhardtia_simplex)))))	(Geonoma_undata	(Hydriastele_microspadix	((((Heterospathe_cagayanensis	(Burretiokentia_grandiflora	Dypsis_decaryi))	Veitchia_spiralis)	Kentiopsis_piersoniorum)	Dictyosperma_album))))	((Oenocarpus_bataua	Oenocarpus_minor)	Prestoea_acuminata))	(Manicaria_saccifera	Serenoa_repens)))	Calamus_caryotoides);
((Orania_palindan	(Sclerosperma_profizianum	(((((Phoenix_dactylifera	Sabal_domingensis)	Pseudophoenix_vinifera)	(((Reinhardtia_paiewonskiana	Reinhardtia_latisecta)	(Reinhardtia_gracilis	Reinhardtia_simplex))	(((Chamaedorea_seifrizii	Pelagodoxa_henryana)	(Iriartea_deltoidea	(Bactris_major	(Attalea_speciosa	(Elaeis_oleifera	Elaeis_guineensis)))))	(Geonoma_undata	(((Oenocarpus_bataua	Oenocarpus_minor)	Prestoea_acuminata)	(((((Kentiopsis_piersoniorum	(Hydriastele_microspadix	(Burretiokentia_grandiflora	Dypsis_decaryi)))	Veitchia_spiralis)	Heterospathe_cagayanensis)	Dictyosperma_album)	(Manicaria_saccifera	Serenoa_repens)))))))	Roystonea_regia)	Podococcus_barteri)))	Calamus_caryotoides);
((Orania_palindan	(Sclerosperma_profizianum	((((Phoenix_dactylifera	Sabal_domingensis)	Pseudophoenix_vinifera)	((Iriartea_deltoidea	((Reinhardtia_paiewonskiana	Reinhardtia_latisecta)	(Reinhardtia_gracilis	Reinhardtia_simplex)))	(((((Geonoma_undata	((((Kentiopsis_piersoniorum	(Veitchia_spiralis	Heterospathe_cagayanensis))	Hydriastele_microspadix)	Dictyosperma_album)	(Attalea_speciosa	(Burretiokentia_grandiflora	Dypsis_decaryi))))	(Manicaria_saccifera	Serenoa_repens))	((Oenocarpus_bataua	Oenocarpus_minor)	Prestoea_acuminata))	(Roystonea_regia	Pelagodoxa_henryana))	(Bactris_major	(Elaeis_oleifera	Elaeis_guineensis)))))	(Chamaedorea_seifrizii	Podococcus_barteri))))	Calamus_caryotoides);
((((((Pelagodoxa_henryana	Chamaedorea_seifrizii)	((((Iriartea_deltoidea	((Reinhardtia_paiewonskiana	Reinhardtia_latisecta)	(Reinhardtia_gracilis	Reinhardtia_simplex)))	(((((Oenocarpus_bataua	Oenocarpus_minor)	Prestoea_acuminata)	(Geonoma_undata	((Manicaria_saccifera	Serenoa_repens)	(Dictyosperma_album	(((Kentiopsis_piersoniorum	Veitchia_spiralis)	((Burretiokentia_grandiflora	Dypsis_decaryi)	Hydriastele_microspadix))	Heterospathe_cagayanensis)))))	Roystonea_regia)	(Bactris_major	(Attalea_speciosa	(Elaeis_oleifera	Elaeis_guineensis)))))	(Phoenix_dactylifera	Sabal_domingensis))	Pseudophoenix_vinifera))	Podococcus_barteri)	Orania_palindan)	Sclerosperma_profizianum)	Calamus_caryotoides);
((Orania_palindan	(((((((((Oenocarpus_bataua	Oenocarpus_minor)	Prestoea_acuminata)	Geonoma_undata)	((Manicaria_saccifera	Serenoa_repens)	(((((Veitchia_spiralis	Heterospathe_cagayanensis)	(Burretiokentia_grandiflora	Dypsis_decaryi))	Kentiopsis_piersoniorum)	Dictyosperma_album)	Hydriastele_microspadix)))	((Attalea_speciosa	((Elaeis_oleifera	Elaeis_guineensis)	Bactris_major))	Roystonea_regia))	(Iriartea_deltoidea	((Reinhardtia_paiewonskiana	Reinhardtia_latisecta)	(Reinhardtia_gracilis	Reinhardtia_simplex))))	(Phoenix_dactylifera	(Pseudophoenix_vinifera	Sabal_domingensis)))	((Pelagodoxa_henryana	Chamaedorea_seifrizii)	Podococcus_barteri))	Sclerosperma_profizianum))	Calamus_caryotoides);
((Orania_palindan	((((((Pelagodoxa_henryana	Chamaedorea_seifrizii)	((((((Oenocarpus_bataua	Oenocarpus_minor)	Prestoea_acuminata)	Geonoma_undata)	((Manicaria_saccifera	Serenoa_repens)	((((Veitchia_spiralis	(Heterospathe_cagayanensis	(Burretiokentia_grandiflora	Dypsis_decaryi)))	Kentiopsis_piersoniorum)	Dictyosperma_album)	Hydriastele_microspadix)))	(Attalea_speciosa	((Elaeis_oleifera	Elaeis_guineensis)	Bactris_major)))	(Iriartea_deltoidea	((Reinhardtia_paiewonskiana	Reinhardtia_latisecta)	(Reinhardtia_gracilis	Reinhardtia_simplex)))))	((Phoenix_dactylifera	Sabal_domingensis)	Pseudophoenix_vinifera))	Roystonea_regia)	Podococcus_barteri)	Sclerosperma_profizianum))	Calamus_caryotoides);
((Orania_palindan	(((((Attalea_speciosa	(Bactris_major	(Elaeis_guineensis	Elaeis_oleifera)))	(Geonoma_undata	((Pelagodoxa_henryana	(((Oenocarpus_minor	Oenocarpus_bataua)	Prestoea_acuminata)	(Serenoa_repens	Manicaria_saccifera)))	((Dictyosperma_album	(Heterospathe_cagayanensis	(((Dypsis_decaryi	Veitchia_spiralis)	Burretiokentia_grandiflora)	Kentiopsis_piersoniorum)))	Hydriastele_microspadix))))	(Iriartea_deltoidea	((Reinhardtia_gracilis	Reinhardtia_simplex)	(Reinhardtia_paiewonskiana	Reinhardtia_latisecta))))	((Pseudophoenix_vinifera	Roystonea_regia)	(Sabal_domingensis	(Chamaedorea_seifrizii	Phoenix_dactylifera))))	(Podococcus_barteri	Sclerosperma_profizianum)))	Calamus_caryotoides);
((((((Iriartea_deltoidea	((Reinhardtia_gracilis	Reinhardtia_simplex)	(Reinhardtia_paiewonskiana	Reinhardtia_latisecta)))	((Podococcus_barteri	(Roystonea_regia	((Sabal_domingensis	Phoenix_dactylifera)	Chamaedorea_seifrizii)))	(Pseudophoenix_vinifera	(Sclerosperma_profizianum	Orania_palindan))))	(Attalea_speciosa	(Elaeis_guineensis	Elaeis_oleifera)))	((Bactris_major	Pelagodoxa_henryana)	(((Oenocarpus_minor	Oenocarpus_bataua)	Prestoea_acuminata)	(Serenoa_repens	Manicaria_saccifera))))	(((Dictyosperma_album	Heterospathe_cagayanensis)	(((Kentiopsis_piersoniorum	Veitchia_spiralis)	(Burretiokentia_grandiflora	Dypsis_decaryi))	Hydriastele_microspadix))	Geonoma_undata))	Calamus_caryotoides);
(((((((Reinhardtia_gracilis	Reinhardtia_simplex)	(Reinhardtia_paiewonskiana	Reinhardtia_latisecta))	(((Sabal_domingensis	Phoenix_dactylifera)	Chamaedorea_seifrizii)	(Pseudophoenix_vinifera	(Roystonea_regia	(Podococcus_barteri	(Sclerosperma_profizianum	Orania_palindan))))))	(Bactris_major	(Attalea_speciosa	(Elaeis_guineensis	Elaeis_oleifera))))	(Pelagodoxa_henryana	(((Oenocarpus_minor	Oenocarpus_bataua)	Prestoea_acuminata)	(Serenoa_repens	Manicaria_saccifera))))	(Iriartea_deltoidea	(((Dictyosperma_album	Heterospathe_cagayanensis)	(((Burretiokentia_grandiflora	Kentiopsis_piersoniorum)	Veitchia_spiralis)	(Dypsis_decaryi	Hydriastele_microspadix)))	Geonoma_undata)))	Calamus_caryotoides);
((((((Serenoa_repens	Oenocarpus_minor)	Oenocarpus_bataua)	Prestoea_acuminata)	Manicaria_saccifera)	(((Pelagodoxa_henryana	Roystonea_regia)	(((Iriartea_deltoidea	((Reinhardtia_gracilis	Reinhardtia_simplex)	(Reinhardtia_paiewonskiana	Reinhardtia_latisecta)))	(Pseudophoenix_vinifera	((Sabal_domingensis	Phoenix_dactylifera)	(Chamaedorea_seifrizii	(Podococcus_barteri	(Sclerosperma_profizianum	Orania_palindan))))))	(Attalea_speciosa	((Elaeis_guineensis	Elaeis_oleifera)	Bactris_major))))	((Dictyosperma_album	(Hydriastele_microspadix	(((Veitchia_spiralis	Heterospathe_cagayanensis)	(Burretiokentia_grandiflora	Dypsis_decaryi))	Kentiopsis_piersoniorum)))	Geonoma_undata)))	Calamus_caryotoides);
((Pelagodoxa_henryana	((Chamaedorea_seifrizii	(Podococcus_barteri	((Sclerosperma_profizianum	Orania_palindan)	((((((Pseudophoenix_vinifera	(Oenocarpus_minor	Oenocarpus_bataua))	Prestoea_acuminata)	(((Serenoa_repens	Manicaria_saccifera)	(Hydriastele_microspadix	(Dictyosperma_album	((Heterospathe_cagayanensis	Kentiopsis_piersoniorum)	(Veitchia_spiralis	(Burretiokentia_grandiflora	Dypsis_decaryi))))))	Geonoma_undata))	Roystonea_regia)	(Phoenix_dactylifera	(Iriartea_deltoidea	((Reinhardtia_gracilis	Reinhardtia_simplex)	(Reinhardtia_paiewonskiana	Reinhardtia_latisecta)))))	(Sabal_domingensis	(Attalea_speciosa	(Elaeis_guineensis	Elaeis_oleifera)))))))	Bactris_major))	Calamus_caryotoides);
((Chamaedorea_seifrizii	(Podococcus_barteri	((Orania_palindan	Sclerosperma_profizianum)	((Sabal_domingensis	Phoenix_dactylifera)	(Pseudophoenix_vinifera	(((Bactris_major	(Attalea_speciosa	(Elaeis_guineensis	Elaeis_oleifera)))	((Pelagodoxa_henryana	Roystonea_regia)	(((Serenoa_repens	Manicaria_saccifera)	(((Oenocarpus_minor	Oenocarpus_bataua)	Prestoea_acuminata)	(Hydriastele_microspadix	(Dictyosperma_album	(Heterospathe_cagayanensis	(Kentiopsis_piersoniorum	((Burretiokentia_grandiflora	Dypsis_decaryi)	Veitchia_spiralis)))))))	Geonoma_undata)))	(Iriartea_deltoidea	((Reinhardtia_gracilis	Reinhardtia_simplex)	(Reinhardtia_paiewonskiana	Reinhardtia_latisecta)))))))))	Calamus_caryotoides);
((Pelagodoxa_henryana	(((Geonoma_undata	((Serenoa_repens	Manicaria_saccifera)	(Hydriastele_microspadix	(Kentiopsis_piersoniorum	(((Heterospathe_cagayanensis	Dictyosperma_album)	(Burretiokentia_grandiflora	Dypsis_decaryi))	Veitchia_spiralis)))))	((Oenocarpus_minor	Oenocarpus_bataua)	Prestoea_acuminata))	(((Iriartea_deltoidea	((Reinhardtia_gracilis	Reinhardtia_simplex)	(Reinhardtia_paiewonskiana	Reinhardtia_latisecta)))	(((Roystonea_regia	(Podococcus_barteri	(Orania_palindan	Sclerosperma_profizianum)))	(Chamaedorea_seifrizii	(Sabal_domingensis	Phoenix_dactylifera)))	Pseudophoenix_vinifera))	(Bactris_major	(Attalea_speciosa	(Elaeis_guineensis	Elaeis_oleifera))))))	Calamus_caryotoides);
((Phoenix_dactylifera	(Pseudophoenix_vinifera	((((Bactris_major	(Attalea_speciosa	(Elaeis_guineensis	Elaeis_oleifera)))	(((Pelagodoxa_henryana	((Oenocarpus_minor	Oenocarpus_bataua)	Prestoea_acuminata))	(Serenoa_repens	Manicaria_saccifera))	((Hydriastele_microspadix	((Kentiopsis_piersoniorum	((Heterospathe_cagayanensis	(Burretiokentia_grandiflora	Veitchia_spiralis))	Dypsis_decaryi))	Dictyosperma_album))	Geonoma_undata)))	(Iriartea_deltoidea	((Reinhardtia_gracilis	Reinhardtia_simplex)	(Reinhardtia_paiewonskiana	Reinhardtia_latisecta))))	((Sabal_domingensis	(Orania_palindan	Chamaedorea_seifrizii))	((Sclerosperma_profizianum	Roystonea_regia)	Podococcus_barteri)))))	Calamus_caryotoides);
((Reinhardtia_latisecta	((((((Sabal_domingensis	(Serenoa_repens	Phoenix_dactylifera))	(Pseudophoenix_vinifera	((Orania_palindan	Sclerosperma_profizianum)	Podococcus_barteri)))	((((Chamaedorea_seifrizii	Pelagodoxa_henryana)	Roystonea_regia)	(Bactris_major	(Attalea_speciosa	(Elaeis_guineensis	Elaeis_oleifera))))	(Geonoma_undata	(((Hydriastele_microspadix	((Kentiopsis_piersoniorum	((Heterospathe_cagayanensis	(Burretiokentia_grandiflora	Dypsis_decaryi))	Veitchia_spiralis))	Dictyosperma_album))	((Oenocarpus_minor	Oenocarpus_bataua)	Prestoea_acuminata))	Manicaria_saccifera))))	Iriartea_deltoidea)	(Reinhardtia_gracilis	Reinhardtia_simplex))	Reinhardtia_paiewonskiana))	Calamus_caryotoides);
((Pelagodoxa_henryana	(Roystonea_regia	((Attalea_speciosa	((Elaeis_guineensis	Elaeis_oleifera)	Bactris_major))	((((Oenocarpus_minor	Oenocarpus_bataua)	Prestoea_acuminata)	(Geonoma_undata	(((Hydriastele_microspadix	(((Burretiokentia_grandiflora	Heterospathe_cagayanensis)	Dictyosperma_album)	(Kentiopsis_piersoniorum	Veitchia_spiralis)))	Dypsis_decaryi)	(Serenoa_repens	Manicaria_saccifera))))	((Iriartea_deltoidea	((Reinhardtia_gracilis	Reinhardtia_simplex)	(Reinhardtia_paiewonskiana	Reinhardtia_latisecta)))	((((Orania_palindan	(Sclerosperma_profizianum	(Chamaedorea_seifrizii	Podococcus_barteri)))	Pseudophoenix_vinifera)	Sabal_domingensis)	Phoenix_dactylifera))))))	Calamus_caryotoides);
((Phoenix_dactylifera	(Sabal_domingensis	((((Iriartea_deltoidea	((Reinhardtia_gracilis	Reinhardtia_simplex)	(Reinhardtia_paiewonskiana	Reinhardtia_latisecta)))	((((Geonoma_undata	(Dictyosperma_album	((Heterospathe_cagayanensis	(Kentiopsis_piersoniorum	(Veitchia_spiralis	(Burretiokentia_grandiflora	Dypsis_decaryi))))	Hydriastele_microspadix)))	((Serenoa_repens	Manicaria_saccifera)	((Oenocarpus_bataua	Oenocarpus_minor)	Prestoea_acuminata)))	(Chamaedorea_seifrizii	Pelagodoxa_henryana))	(Attalea_speciosa	(Bactris_major	(Elaeis_oleifera	Elaeis_guineensis)))))	Pseudophoenix_vinifera)	((Orania_palindan	Sclerosperma_profizianum)	(Roystonea_regia	Podococcus_barteri)))))	Calamus_caryotoides);
((Geonoma_undata	((((Attalea_speciosa	(Bactris_major	(Elaeis_oleifera	Elaeis_guineensis)))	((Phoenix_dactylifera	(Pseudophoenix_vinifera	(Chamaedorea_seifrizii	Sabal_domingensis)))	((Iriartea_deltoidea	((Reinhardtia_gracilis	Reinhardtia_simplex)	(Reinhardtia_paiewonskiana	Reinhardtia_latisecta)))	((Orania_palindan	Sclerosperma_profizianum)	(Roystonea_regia	Podococcus_barteri)))))	(Manicaria_saccifera	((Pelagodoxa_henryana	(Oenocarpus_bataua	(Serenoa_repens	Oenocarpus_minor)))	Prestoea_acuminata)))	(Dictyosperma_album	(((Heterospathe_cagayanensis	(Veitchia_spiralis	(Burretiokentia_grandiflora	Dypsis_decaryi)))	Hydriastele_microspadix)	Kentiopsis_piersoniorum))))	Calamus_caryotoides);
((Phoenix_dactylifera	((((Pseudophoenix_vinifera	Roystonea_regia)	(Orania_palindan	((Chamaedorea_seifrizii	Podococcus_barteri)	Sclerosperma_profizianum)))	(((((Pelagodoxa_henryana	(Serenoa_repens	Manicaria_saccifera))	((Oenocarpus_bataua	Oenocarpus_minor)	Prestoea_acuminata))	((Hydriastele_microspadix	(Dictyosperma_album	(Kentiopsis_piersoniorum	(Heterospathe_cagayanensis	(Veitchia_spiralis	(Burretiokentia_grandiflora	Dypsis_decaryi))))))	Geonoma_undata))	(Attalea_speciosa	(Bactris_major	(Elaeis_oleifera	Elaeis_guineensis))))	(Iriartea_deltoidea	((Reinhardtia_gracilis	Reinhardtia_simplex)	(Reinhardtia_paiewonskiana	Reinhardtia_latisecta)))))	Sabal_domingensis))	Calamus_caryotoides);
((Chamaedorea_seifrizii	(Orania_palindan	((Podococcus_barteri	Sclerosperma_profizianum)	(Pseudophoenix_vinifera	(Roystonea_regia	(((((((Serenoa_repens	Manicaria_saccifera)	Pelagodoxa_henryana)	((Oenocarpus_bataua	Oenocarpus_minor)	Prestoea_acuminata))	((Dictyosperma_album	(Hydriastele_microspadix	((Kentiopsis_piersoniorum	(Burretiokentia_grandiflora	(Heterospathe_cagayanensis	Dypsis_decaryi)))	Veitchia_spiralis)))	Geonoma_undata))	(Attalea_speciosa	(Bactris_major	(Elaeis_oleifera	Elaeis_guineensis))))	(Iriartea_deltoidea	((Reinhardtia_gracilis	Reinhardtia_simplex)	(Reinhardtia_paiewonskiana	Reinhardtia_latisecta))))	(Sabal_domingensis	Phoenix_dactylifera)))))))	Calamus_caryotoides);
((Orania_palindan	((Podococcus_barteri	Sclerosperma_profizianum)	(Pseudophoenix_vinifera	(Roystonea_regia	((((Iriartea_deltoidea	((Reinhardtia_gracilis	Reinhardtia_simplex)	(Reinhardtia_paiewonskiana	Reinhardtia_latisecta)))	((Attalea_speciosa	(Elaeis_oleifera	Elaeis_guineensis))	(Chamaedorea_seifrizii	(Bactris_major	Pelagodoxa_henryana))))	((((Hydriastele_microspadix	((Dictyosperma_album	(((Burretiokentia_grandiflora	Dypsis_decaryi)	Heterospathe_cagayanensis)	Veitchia_spiralis))	Kentiopsis_piersoniorum))	Geonoma_undata)	((Oenocarpus_bataua	Oenocarpus_minor)	Prestoea_acuminata))	(Serenoa_repens	Manicaria_saccifera)))	(Sabal_domingensis	Phoenix_dactylifera))))))	Calamus_caryotoides);
((Orania_palindan	(((Podococcus_barteri	(Roystonea_regia	((Sabal_domingensis	Phoenix_dactylifera)	((((Iriartea_deltoidea	((Reinhardtia_gracilis	Reinhardtia_simplex)	(Reinhardtia_paiewonskiana	Reinhardtia_latisecta)))	(Chamaedorea_seifrizii	Pelagodoxa_henryana))	(Attalea_speciosa	(Bactris_major	(Elaeis_oleifera	Elaeis_guineensis))))	(((Oenocarpus_bataua	Oenocarpus_minor)	Prestoea_acuminata)	(Geonoma_undata	((Dictyosperma_album	(((Kentiopsis_piersoniorum	((Burretiokentia_grandiflora	Dypsis_decaryi)	Veitchia_spiralis))	Hydriastele_microspadix)	Heterospathe_cagayanensis))	(Serenoa_repens	Manicaria_saccifera))))))))	Pseudophoenix_vinifera)	Sclerosperma_profizianum))	Calamus_caryotoides);
((Phoenix_dactylifera	((Pseudophoenix_vinifera	((((Podococcus_barteri	Sclerosperma_profizianum)	Orania_palindan)	Roystonea_regia)	(((Elaeis_oleifera	Elaeis_guineensis)	(Iriartea_deltoidea	((Reinhardtia_gracilis	Reinhardtia_simplex)	(Reinhardtia_paiewonskiana	Reinhardtia_latisecta))))	((Bactris_major	Pelagodoxa_henryana)	(((Dictyosperma_album	(Hydriastele_microspadix	(((Heterospathe_cagayanensis	(Burretiokentia_grandiflora	Dypsis_decaryi))	Kentiopsis_piersoniorum)	Veitchia_spiralis)))	(Attalea_speciosa	Geonoma_undata))	(((Oenocarpus_bataua	Oenocarpus_minor)	Prestoea_acuminata)	(Serenoa_repens	Manicaria_saccifera)))))))	(Chamaedorea_seifrizii	Sabal_domingensis)))	Calamus_caryotoides);
((((Roystonea_regia	((Attalea_speciosa	((Elaeis_oleifera	Elaeis_guineensis)	Bactris_major))	((Pseudophoenix_vinifera	((Sabal_domingensis	Phoenix_dactylifera)	((Sclerosperma_profizianum	Orania_palindan)	(Chamaedorea_seifrizii	Podococcus_barteri))))	(Iriartea_deltoidea	((Reinhardtia_gracilis	Reinhardtia_simplex)	(Reinhardtia_paiewonskiana	Reinhardtia_latisecta))))))	(Geonoma_undata	(Dictyosperma_album	(Hydriastele_microspadix	(Kentiopsis_piersoniorum	(Veitchia_spiralis	(Heterospathe_cagayanensis	(Burretiokentia_grandiflora	Dypsis_decaryi))))))))	(((Oenocarpus_bataua	Oenocarpus_minor)	Prestoea_acuminata)	((Serenoa_repens	Manicaria_saccifera)	Pelagodoxa_henryana)))	Calamus_caryotoides);
((Orania_palindan	(((Podococcus_barteri	(((Iriartea_deltoidea	((Reinhardtia_gracilis	Reinhardtia_simplex)	(Reinhardtia_paiewonskiana	Reinhardtia_latisecta)))	(((Geonoma_undata	(Dictyosperma_album	(Heterospathe_cagayanensis	((Kentiopsis_piersoniorum	Veitchia_spiralis)	(Hydriastele_microspadix	(Burretiokentia_grandiflora	Dypsis_decaryi))))))	(((Pelagodoxa_henryana	(Oenocarpus_bataua	Oenocarpus_minor))	Prestoea_acuminata)	(Serenoa_repens	Manicaria_saccifera)))	(Bactris_major	(Attalea_speciosa	(Elaeis_oleifera	Elaeis_guineensis)))))	((Roystonea_regia	Pseudophoenix_vinifera)	(Sabal_domingensis	Phoenix_dactylifera))))	Chamaedorea_seifrizii)	Sclerosperma_profizianum))	Calamus_caryotoides);
(((Roystonea_regia	((Attalea_speciosa	((Elaeis_oleifera	Elaeis_guineensis)	Bactris_major))	((((Sabal_domingensis	Phoenix_dactylifera)	(Pseudophoenix_vinifera	((Sclerosperma_profizianum	Orania_palindan)	Podococcus_barteri)))	(Iriartea_deltoidea	((Reinhardtia_gracilis	Reinhardtia_simplex)	(Reinhardtia_paiewonskiana	Reinhardtia_latisecta))))	(Geonoma_undata	(((Dictyosperma_album	(Hydriastele_microspadix	(Heterospathe_cagayanensis	((Veitchia_spiralis	(Burretiokentia_grandiflora	Dypsis_decaryi))	Kentiopsis_piersoniorum))))	(Serenoa_repens	Manicaria_saccifera))	(((Oenocarpus_bataua	Oenocarpus_minor)	Prestoea_acuminata)	Pelagodoxa_henryana))))))	Chamaedorea_seifrizii)	Calamus_caryotoides);
((Chamaedorea_seifrizii	(Podococcus_barteri	((((((Pelagodoxa_henryana	((Serenoa_repens	Manicaria_saccifera)	((Oenocarpus_bataua	Oenocarpus_minor)	Prestoea_acuminata)))	(Iriartea_deltoidea	(((Dictyosperma_album	(Heterospathe_cagayanensis	Pseudophoenix_vinifera))	((Burretiokentia_grandiflora	Kentiopsis_piersoniorum)	(Veitchia_spiralis	(Dypsis_decaryi	Hydriastele_microspadix))))	Geonoma_undata)))	(((Bactris_major	(Elaeis_oleifera	Elaeis_guineensis))	Attalea_speciosa)	((Reinhardtia_simplex	Reinhardtia_gracilis)	(Reinhardtia_paiewonskiana	Reinhardtia_latisecta))))	(Phoenix_dactylifera	Sabal_domingensis))	(Orania_palindan	Sclerosperma_profizianum))	Roystonea_regia)))	Calamus_caryotoides);
((Chamaedorea_seifrizii	(Podococcus_barteri	((Sclerosperma_profizianum	Orania_palindan)	(Roystonea_regia	((Pseudophoenix_vinifera	(((Pelagodoxa_henryana	((Serenoa_repens	Manicaria_saccifera)	((Oenocarpus_bataua	Oenocarpus_minor)	Prestoea_acuminata)))	(((Hydriastele_microspadix	Kentiopsis_piersoniorum)	(Dictyosperma_album	(Heterospathe_cagayanensis	(Veitchia_spiralis	(Burretiokentia_grandiflora	Dypsis_decaryi)))))	Geonoma_undata))	(((Elaeis_oleifera	Elaeis_guineensis)	(Attalea_speciosa	Bactris_major))	(Iriartea_deltoidea	((Reinhardtia_simplex	Reinhardtia_gracilis)	(Reinhardtia_paiewonskiana	Reinhardtia_latisecta))))))	(Phoenix_dactylifera	Sabal_domingensis))))))	Calamus_caryotoides);
((Orania_palindan	(((Roystonea_regia	((Pseudophoenix_vinifera	((((((Serenoa_repens	Manicaria_saccifera)	(Hydriastele_microspadix	(Dictyosperma_album	(Kentiopsis_piersoniorum	(Heterospathe_cagayanensis	(Veitchia_spiralis	(Burretiokentia_grandiflora	Dypsis_decaryi)))))))	(Geonoma_undata	((Oenocarpus_bataua	Oenocarpus_minor)	Prestoea_acuminata)))	(Attalea_speciosa	(Bactris_major	(Elaeis_oleifera	Elaeis_guineensis))))	(Chamaedorea_seifrizii	Pelagodoxa_henryana))	(Iriartea_deltoidea	((Reinhardtia_simplex	Reinhardtia_gracilis)	(Reinhardtia_paiewonskiana	Reinhardtia_latisecta)))))	(Phoenix_dactylifera	Sabal_domingensis)))	Podococcus_barteri)	Sclerosperma_profizianum))	Calamus_caryotoides);
((Orania_palindan	(((Roystonea_regia	((Pseudophoenix_vinifera	((((Geonoma_undata	(Hydriastele_microspadix	(Dictyosperma_album	(Heterospathe_cagayanensis	(Kentiopsis_piersoniorum	((Burretiokentia_grandiflora	Dypsis_decaryi)	Veitchia_spiralis))))))	(((Oenocarpus_bataua	Oenocarpus_minor)	Prestoea_acuminata)	(Serenoa_repens	Manicaria_saccifera)))	(Bactris_major	((Elaeis_oleifera	Elaeis_guineensis)	Attalea_speciosa)))	((Chamaedorea_seifrizii	Pelagodoxa_henryana)	(Iriartea_deltoidea	((Reinhardtia_simplex	Reinhardtia_gracilis)	(Reinhardtia_paiewonskiana	Reinhardtia_latisecta))))))	(Phoenix_dactylifera	Sabal_domingensis)))	Podococcus_barteri)	Sclerosperma_profizianum))	Calamus_caryotoides);
((Orania_palindan	((Pseudophoenix_vinifera	(Roystonea_regia	((Phoenix_dactylifera	Sabal_domingensis)	(((Chamaedorea_seifrizii	Pelagodoxa_henryana)	(((Geonoma_undata	((((Heterospathe_cagayanensis	(Burretiokentia_grandiflora	Dypsis_decaryi))	Veitchia_spiralis)	(Kentiopsis_piersoniorum	Hydriastele_microspadix))	Dictyosperma_album))	(((Oenocarpus_bataua	Oenocarpus_minor)	Prestoea_acuminata)	(Serenoa_repens	Manicaria_saccifera)))	(Attalea_speciosa	(Bactris_major	(Elaeis_oleifera	Elaeis_guineensis)))))	(Iriartea_deltoidea	((Reinhardtia_simplex	Reinhardtia_gracilis)	(Reinhardtia_paiewonskiana	Reinhardtia_latisecta)))))))	(Podococcus_barteri	Sclerosperma_profizianum)))	Calamus_caryotoides);
((Orania_palindan	(((Roystonea_regia	(Pseudophoenix_vinifera	(((((Geonoma_undata	(Hydriastele_microspadix	(((Kentiopsis_piersoniorum	(Burretiokentia_grandiflora	(Dypsis_decaryi	Veitchia_spiralis)))	Heterospathe_cagayanensis)	Dictyosperma_album)))	((Serenoa_repens	Manicaria_saccifera)	(Pelagodoxa_henryana	((Oenocarpus_bataua	Oenocarpus_minor)	Prestoea_acuminata))))	(Attalea_speciosa	(Bactris_major	(Elaeis_oleifera	Elaeis_guineensis))))	(Iriartea_deltoidea	((Reinhardtia_simplex	Reinhardtia_gracilis)	(Reinhardtia_paiewonskiana	Reinhardtia_latisecta))))	(Chamaedorea_seifrizii	(Phoenix_dactylifera	Sabal_domingensis)))))	Podococcus_barteri)	Sclerosperma_profizianum))	Calamus_caryotoides);
((Phoenix_dactylifera	((Sabal_domingensis	((((Podococcus_barteri	(Sclerosperma_profizianum	Orania_palindan))	Roystonea_regia)	Pseudophoenix_vinifera)	((((Attalea_speciosa	(Bactris_major	(Elaeis_oleifera	Elaeis_guineensis)))	((((Hydriastele_microspadix	((((Burretiokentia_grandiflora	Dypsis_decaryi)	(Kentiopsis_piersoniorum	Veitchia_spiralis))	Heterospathe_cagayanensis)	Dictyosperma_album))	((Oenocarpus_bataua	Oenocarpus_minor)	Prestoea_acuminata))	Geonoma_undata)	Manicaria_saccifera))	(Chamaedorea_seifrizii	Pelagodoxa_henryana))	(Iriartea_deltoidea	((Reinhardtia_simplex	Reinhardtia_gracilis)	(Reinhardtia_paiewonskiana	Reinhardtia_latisecta))))))	Serenoa_repens))	Calamus_caryotoides);
((Reinhardtia_latisecta	((((((Phoenix_dactylifera	Sabal_domingensis)	(((Chamaedorea_seifrizii	(Serenoa_repens	Podococcus_barteri))	(Pseudophoenix_vinifera	(Sclerosperma_profizianum	Orania_palindan)))	Roystonea_regia))	((Pelagodoxa_henryana	(Manicaria_saccifera	(((Dictyosperma_album	((Kentiopsis_piersoniorum	Hydriastele_microspadix)	(Veitchia_spiralis	(Heterospathe_cagayanensis	(Burretiokentia_grandiflora	Dypsis_decaryi)))))	((Oenocarpus_bataua	Oenocarpus_minor)	Prestoea_acuminata))	Geonoma_undata)))	(Attalea_speciosa	(Bactris_major	(Elaeis_oleifera	Elaeis_guineensis)))))	Iriartea_deltoidea)	(Reinhardtia_simplex	Reinhardtia_gracilis))	Reinhardtia_paiewonskiana))	Calamus_caryotoides);
((Pelagodoxa_henryana	(((Oenocarpus_bataua	Oenocarpus_minor)	Prestoea_acuminata)	((((Serenoa_repens	Manicaria_saccifera)	((((Dictyosperma_album	(Heterospathe_cagayanensis	(Burretiokentia_grandiflora	Kentiopsis_piersoniorum)))	Veitchia_spiralis)	Hydriastele_microspadix)	Dypsis_decaryi))	Geonoma_undata)	(((Bactris_major	((Elaeis_oleifera	Elaeis_guineensis)	Attalea_speciosa))	(Iriartea_deltoidea	((Reinhardtia_simplex	Reinhardtia_gracilis)	(Reinhardtia_paiewonskiana	Reinhardtia_latisecta))))	(((Phoenix_dactylifera	Sabal_domingensis)	Pseudophoenix_vinifera)	((Chamaedorea_seifrizii	(Podococcus_barteri	(Sclerosperma_profizianum	Orania_palindan)))	Roystonea_regia))))))	Calamus_caryotoides);
((Geonoma_undata	(((((Attalea_speciosa	(Bactris_major	(Elaeis_oleifera	Elaeis_guineensis)))	(Iriartea_deltoidea	((Reinhardtia_simplex	Reinhardtia_gracilis)	(Reinhardtia_paiewonskiana	Reinhardtia_latisecta))))	(((Chamaedorea_seifrizii	(Phoenix_dactylifera	Sabal_domingensis))	(Roystonea_regia	Pseudophoenix_vinifera))	(Orania_palindan	(Podococcus_barteri	Sclerosperma_profizianum))))	(Pelagodoxa_henryana	((Oenocarpus_bataua	Oenocarpus_minor)	Prestoea_acuminata)))	((Serenoa_repens	Manicaria_saccifera)	((Veitchia_spiralis	(Kentiopsis_piersoniorum	Hydriastele_microspadix))	(Dictyosperma_album	((Burretiokentia_grandiflora	Dypsis_decaryi)	Heterospathe_cagayanensis))))))	Calamus_caryotoides);
(((Iriartea_deltoidea	(Geonoma_undata	(((Pseudophoenix_vinifera	Heterospathe_cagayanensis)	Dictyosperma_album)	(((Burretiokentia_grandiflora	Dypsis_decaryi)	Veitchia_spiralis)	(Kentiopsis_piersoniorum	Hydriastele_microspadix)))))	((((Prestoea_acuminata	(Oenocarpus_minor	Oenocarpus_bataua))	Pelagodoxa_henryana)	(Manicaria_saccifera	Serenoa_repens))	((Bactris_major	((Elaeis_oleifera	Elaeis_guineensis)	Attalea_speciosa))	((((Reinhardtia_latisecta	Reinhardtia_paiewonskiana)	(Reinhardtia_simplex	Reinhardtia_gracilis))	(Roystonea_regia	((Podococcus_barteri	Sclerosperma_profizianum)	Orania_palindan)))	((Sabal_domingensis	Phoenix_dactylifera)	Chamaedorea_seifrizii)))))	Calamus_caryotoides);
((Chamaedorea_seifrizii	((((Roystonea_regia	(Podococcus_barteri	(Sclerosperma_profizianum	Orania_palindan)))	Pseudophoenix_vinifera)	((((Geonoma_undata	((Heterospathe_cagayanensis	Dictyosperma_album)	(Veitchia_spiralis	(Kentiopsis_piersoniorum	(Hydriastele_microspadix	(Burretiokentia_grandiflora	Dypsis_decaryi))))))	(((Prestoea_acuminata	(Oenocarpus_minor	Oenocarpus_bataua))	Pelagodoxa_henryana)	(Manicaria_saccifera	Serenoa_repens)))	(Attalea_speciosa	(Bactris_major	(Elaeis_oleifera	Elaeis_guineensis))))	(Iriartea_deltoidea	((Reinhardtia_latisecta	Reinhardtia_paiewonskiana)	(Reinhardtia_simplex	Reinhardtia_gracilis)))))	(Sabal_domingensis	Phoenix_dactylifera)))	Calamus_caryotoides);
((Chamaedorea_seifrizii	((Orania_palindan	(Podococcus_barteri	Sclerosperma_profizianum))	((Attalea_speciosa	(Bactris_major	(Elaeis_oleifera	Elaeis_guineensis)))	((Roystonea_regia	(Sabal_domingensis	((Geonoma_undata	(Dictyosperma_album	((Kentiopsis_piersoniorum	(Heterospathe_cagayanensis	(Veitchia_spiralis	(Burretiokentia_grandiflora	Dypsis_decaryi))))	Hydriastele_microspadix)))	(((Prestoea_acuminata	(Pseudophoenix_vinifera	(Oenocarpus_minor	Oenocarpus_bataua)))	Pelagodoxa_henryana)	(Manicaria_saccifera	Serenoa_repens)))))	((Iriartea_deltoidea	((Reinhardtia_latisecta	Reinhardtia_paiewonskiana)	(Reinhardtia_simplex	Reinhardtia_gracilis)))	Phoenix_dactylifera)))))	Calamus_caryotoides);
((Chamaedorea_seifrizii	(Roystonea_regia	((((((Prestoea_acuminata	(Oenocarpus_minor	Oenocarpus_bataua))	(Dictyosperma_album	((Kentiopsis_piersoniorum	(Heterospathe_cagayanensis	(Veitchia_spiralis	(Burretiokentia_grandiflora	Dypsis_decaryi))))	Hydriastele_microspadix)))	(((Bactris_major	(Elaeis_oleifera	Elaeis_guineensis))	(Geonoma_undata	Attalea_speciosa))	((Pelagodoxa_henryana	(Manicaria_saccifera	Serenoa_repens))	(Iriartea_deltoidea	((Reinhardtia_latisecta	Reinhardtia_paiewonskiana)	(Reinhardtia_simplex	Reinhardtia_gracilis))))))	(Pseudophoenix_vinifera	(Sabal_domingensis	Phoenix_dactylifera)))	(Sclerosperma_profizianum	Orania_palindan))	Podococcus_barteri)))	Calamus_caryotoides);
((Geonoma_undata	((Dictyosperma_album	((Kentiopsis_piersoniorum	((Heterospathe_cagayanensis	Veitchia_spiralis)	(Burretiokentia_grandiflora	Dypsis_decaryi)))	Hydriastele_microspadix))	(((Prestoea_acuminata	(Oenocarpus_minor	Oenocarpus_bataua))	((((Iriartea_deltoidea	((Reinhardtia_latisecta	Reinhardtia_paiewonskiana)	(Reinhardtia_simplex	Reinhardtia_gracilis)))	(Chamaedorea_seifrizii	Pelagodoxa_henryana))	(Pseudophoenix_vinifera	(((Podococcus_barteri	Roystonea_regia)	(Sclerosperma_profizianum	Orania_palindan))	(Sabal_domingensis	Phoenix_dactylifera))))	(Attalea_speciosa	(Bactris_major	(Elaeis_oleifera	Elaeis_guineensis)))))	(Manicaria_saccifera	Serenoa_repens))))	Calamus_caryotoides);
(((Manicaria_saccifera	Serenoa_repens)	(((Prestoea_acuminata	(Oenocarpus_minor	Oenocarpus_bataua))	(Hydriastele_microspadix	(((((Reinhardtia_latisecta	Reinhardtia_paiewonskiana)	(Reinhardtia_simplex	Reinhardtia_gracilis))	(((Podococcus_barteri	Roystonea_regia)	(Sclerosperma_profizianum	Orania_palindan))	((Sabal_domingensis	Phoenix_dactylifera)	Pseudophoenix_vinifera)))	(Attalea_speciosa	(Bactris_major	(Elaeis_oleifera	Elaeis_guineensis))))	(Chamaedorea_seifrizii	Pelagodoxa_henryana))))	(Iriartea_deltoidea	(Geonoma_undata	(Dictyosperma_album	(Heterospathe_cagayanensis	(Kentiopsis_piersoniorum	(Dypsis_decaryi	(Burretiokentia_grandiflora	Veitchia_spiralis)))))))))	Calamus_caryotoides);
((Pelagodoxa_henryana	((Chamaedorea_seifrizii	((Attalea_speciosa	(Elaeis_oleifera	Elaeis_guineensis))	(((((Dictyosperma_album	(Hydriastele_microspadix	((Heterospathe_cagayanensis	((Dypsis_decaryi	Burretiokentia_grandiflora)	Veitchia_spiralis))	Kentiopsis_piersoniorum)))	(Iriartea_deltoidea	Geonoma_undata))	(Manicaria_saccifera	Serenoa_repens))	(Prestoea_acuminata	(Oenocarpus_minor	Oenocarpus_bataua)))	((Sabal_domingensis	Phoenix_dactylifera)	(((Reinhardtia_latisecta	Reinhardtia_paiewonskiana)	(Reinhardtia_simplex	Reinhardtia_gracilis))	(Roystonea_regia	(Pseudophoenix_vinifera	(Sclerosperma_profizianum	(Podococcus_barteri	Orania_palindan)))))))))	Bactris_major))	Calamus_caryotoides);
((Orania_palindan	((Sclerosperma_profizianum	Podococcus_barteri)	(Roystonea_regia	(((((Manicaria_saccifera	Serenoa_repens)	(((Hydriastele_microspadix	(Dictyosperma_album	(((Heterospathe_cagayanensis	(Dypsis_decaryi	Burretiokentia_grandiflora))	Kentiopsis_piersoniorum)	Veitchia_spiralis)))	(Iriartea_deltoidea	Geonoma_undata))	(Prestoea_acuminata	(Oenocarpus_minor	Oenocarpus_bataua))))	(((Bactris_major	(Chamaedorea_seifrizii	Pelagodoxa_henryana))	(Attalea_speciosa	(Elaeis_oleifera	Elaeis_guineensis)))	((Reinhardtia_latisecta	Reinhardtia_paiewonskiana)	(Reinhardtia_simplex	Reinhardtia_gracilis))))	(Sabal_domingensis	Phoenix_dactylifera))	Pseudophoenix_vinifera))))	Calamus_caryotoides);
((((((((Roystonea_regia	(Geonoma_undata	((Hydriastele_microspadix	(Dictyosperma_album	(((Heterospathe_cagayanensis	(Dypsis_decaryi	Burretiokentia_grandiflora))	Veitchia_spiralis)	Kentiopsis_piersoniorum)))	((Manicaria_saccifera	Serenoa_repens)	(Prestoea_acuminata	(Oenocarpus_minor	Oenocarpus_bataua))))))	(Attalea_speciosa	(Bactris_major	(Elaeis_oleifera	Elaeis_guineensis))))	(((Sabal_domingensis	Phoenix_dactylifera)	Pseudophoenix_vinifera)	(((Reinhardtia_latisecta	Reinhardtia_paiewonskiana)	(Reinhardtia_simplex	Reinhardtia_gracilis))	Iriartea_deltoidea)))	(Chamaedorea_seifrizii	Pelagodoxa_henryana))	Podococcus_barteri)	Orania_palindan)	Sclerosperma_profizianum)	Calamus_caryotoides);
((Orania_palindan	(((((Roystonea_regia	(Sabal_domingensis	Phoenix_dactylifera))	((((Reinhardtia_latisecta	Reinhardtia_paiewonskiana)	(Reinhardtia_simplex	Reinhardtia_gracilis))	Iriartea_deltoidea)	(((Geonoma_undata	(Manicaria_saccifera	Serenoa_repens))	((Prestoea_acuminata	(Oenocarpus_minor	Oenocarpus_bataua))	(Dictyosperma_album	(Hydriastele_microspadix	((Heterospathe_cagayanensis	((Dypsis_decaryi	Burretiokentia_grandiflora)	Veitchia_spiralis))	Kentiopsis_piersoniorum)))))	(Attalea_speciosa	(Bactris_major	(Elaeis_oleifera	Elaeis_guineensis))))))	(Podococcus_barteri	(Chamaedorea_seifrizii	Pelagodoxa_henryana)))	Pseudophoenix_vinifera)	Sclerosperma_profizianum))	Calamus_caryotoides);
((Phoenix_dactylifera	(((Chamaedorea_seifrizii	((Orania_palindan	Sclerosperma_profizianum)	Podococcus_barteri))	Roystonea_regia)	(Sabal_domingensis	((((Iriartea_deltoidea	((Reinhardtia_simplex	Reinhardtia_gracilis)	(Reinhardtia_paiewonskiana	Reinhardtia_latisecta)))	((((Prestoea_acuminata	(Oenocarpus_minor	Oenocarpus_bataua))	((((Hydriastele_microspadix	(Burretiokentia_grandiflora	Dypsis_decaryi))	(Kentiopsis_piersoniorum	Veitchia_spiralis))	Heterospathe_cagayanensis)	Dictyosperma_album))	((Manicaria_saccifera	Serenoa_repens)	Geonoma_undata))	(Bactris_major	((Elaeis_oleifera	Elaeis_guineensis)	Attalea_speciosa))))	Pelagodoxa_henryana)	Pseudophoenix_vinifera))))	Calamus_caryotoides);
((Sabal_domingensis	((Chamaedorea_seifrizii	Phoenix_dactylifera)	((Pseudophoenix_vinifera	(((Iriartea_deltoidea	((Reinhardtia_simplex	Reinhardtia_gracilis)	(Reinhardtia_paiewonskiana	Reinhardtia_latisecta)))	(((((((Veitchia_spiralis	(Burretiokentia_grandiflora	Dypsis_decaryi))	Heterospathe_cagayanensis)	Kentiopsis_piersoniorum)	Dictyosperma_album)	Hydriastele_microspadix)	Geonoma_undata)	((Manicaria_saccifera	Serenoa_repens)	((Bactris_major	Pelagodoxa_henryana)	(Prestoea_acuminata	(Oenocarpus_minor	Oenocarpus_bataua))))))	((Elaeis_oleifera	Elaeis_guineensis)	Attalea_speciosa)))	(Roystonea_regia	((Sclerosperma_profizianum	Podococcus_barteri)	Orania_palindan)))))	Calamus_caryotoides);
(((((((((Sabal_domingensis	Phoenix_dactylifera)	Chamaedorea_seifrizii)	((Attalea_speciosa	(Bactris_major	(Elaeis_oleifera	Elaeis_guineensis)))	((((((((Veitchia_spiralis	(Burretiokentia_grandiflora	Kentiopsis_piersoniorum))	Dypsis_decaryi)	Heterospathe_cagayanensis)	Dictyosperma_album)	Hydriastele_microspadix)	(Prestoea_acuminata	(Oenocarpus_minor	Oenocarpus_bataua)))	(Geonoma_undata	(Manicaria_saccifera	Serenoa_repens)))	(Pelagodoxa_henryana	Roystonea_regia))))	(Iriartea_deltoidea	((Reinhardtia_simplex	Reinhardtia_gracilis)	(Reinhardtia_paiewonskiana	Reinhardtia_latisecta))))	Pseudophoenix_vinifera)	Podococcus_barteri)	Sclerosperma_profizianum)	Orania_palindan)	Calamus_caryotoides);
((Phoenix_dactylifera	(((((Podococcus_barteri	(Sclerosperma_profizianum	Orania_palindan))	Pseudophoenix_vinifera)	(((Attalea_speciosa	(Bactris_major	(Elaeis_oleifera	Elaeis_guineensis)))	(((Manicaria_saccifera	Serenoa_repens)	(((((Kentiopsis_piersoniorum	(((Burretiokentia_grandiflora	Dypsis_decaryi)	Heterospathe_cagayanensis)	Veitchia_spiralis))	Dictyosperma_album)	Hydriastele_microspadix)	(Prestoea_acuminata	(Oenocarpus_minor	Oenocarpus_bataua)))	Geonoma_undata))	(Pelagodoxa_henryana	Roystonea_regia)))	(Iriartea_deltoidea	((Reinhardtia_simplex	Reinhardtia_gracilis)	(Reinhardtia_paiewonskiana	Reinhardtia_latisecta)))))	Sabal_domingensis)	Chamaedorea_seifrizii))	Calamus_caryotoides);
((Chamaedorea_seifrizii	(Roystonea_regia	((Podococcus_barteri	Sclerosperma_profizianum)	((Pseudophoenix_vinifera	(((Bactris_major	((Elaeis_oleifera	Elaeis_guineensis)	Attalea_speciosa))	(((Manicaria_saccifera	Serenoa_repens)	(Pelagodoxa_henryana	(Prestoea_acuminata	(Oenocarpus_minor	Oenocarpus_bataua))))	(Geonoma_undata	(((Kentiopsis_piersoniorum	(Heterospathe_cagayanensis	(Veitchia_spiralis	(Burretiokentia_grandiflora	Dypsis_decaryi))))	Dictyosperma_album)	Hydriastele_microspadix))))	(Iriartea_deltoidea	((Reinhardtia_simplex	Reinhardtia_gracilis)	(Reinhardtia_paiewonskiana	Reinhardtia_latisecta)))))	(Orania_palindan	(Sabal_domingensis	Phoenix_dactylifera))))))	Calamus_caryotoides);
((Chamaedorea_seifrizii	(Phoenix_dactylifera	(((Roystonea_regia	((Orania_palindan	Sclerosperma_profizianum)	Podococcus_barteri))	((((Attalea_speciosa	(Bactris_major	(Elaeis_oleifera	Elaeis_guineensis)))	(((Manicaria_saccifera	Serenoa_repens)	(Pelagodoxa_henryana	(Prestoea_acuminata	(Oenocarpus_minor	Oenocarpus_bataua))))	(Geonoma_undata	(Dictyosperma_album	(Heterospathe_cagayanensis	(Veitchia_spiralis	(Kentiopsis_piersoniorum	((Burretiokentia_grandiflora	Dypsis_decaryi)	Hydriastele_microspadix))))))))	(Iriartea_deltoidea	((Reinhardtia_simplex	Reinhardtia_gracilis)	(Reinhardtia_paiewonskiana	Reinhardtia_latisecta))))	Pseudophoenix_vinifera))	Sabal_domingensis)))	Calamus_caryotoides);
((Geonoma_undata	((Dictyosperma_album	(Heterospathe_cagayanensis	(((Burretiokentia_grandiflora	Dypsis_decaryi)	Veitchia_spiralis)	Kentiopsis_piersoniorum)))	((Hydriastele_microspadix	(((Iriartea_deltoidea	((Reinhardtia_simplex	Reinhardtia_gracilis)	(Reinhardtia_paiewonskiana	Reinhardtia_latisecta)))	(Pseudophoenix_vinifera	(((Sabal_domingensis	Phoenix_dactylifera)	Chamaedorea_seifrizii)	(Roystonea_regia	(Orania_palindan	(Sclerosperma_profizianum	Podococcus_barteri))))))	(Bactris_major	((Elaeis_oleifera	Elaeis_guineensis)	Attalea_speciosa))))	((Manicaria_saccifera	Serenoa_repens)	(Pelagodoxa_henryana	(Prestoea_acuminata	(Oenocarpus_minor	Oenocarpus_bataua)))))))	Calamus_caryotoides);
((Chamaedorea_seifrizii	((Orania_palindan	Sabal_domingensis)	(Phoenix_dactylifera	((Pseudophoenix_vinifera	((Podococcus_barteri	Roystonea_regia)	Sclerosperma_profizianum))	((Attalea_speciosa	(Elaeis_oleifera	Elaeis_guineensis))	((((Dictyosperma_album	(((Burretiokentia_grandiflora	(Heterospathe_cagayanensis	Dypsis_decaryi))	Veitchia_spiralis)	(Kentiopsis_piersoniorum	Hydriastele_microspadix)))	Geonoma_undata)	((Bactris_major	Pelagodoxa_henryana)	((Prestoea_acuminata	(Oenocarpus_minor	Oenocarpus_bataua))	(Manicaria_saccifera	Serenoa_repens))))	(Iriartea_deltoidea	((Reinhardtia_simplex	Reinhardtia_gracilis)	(Reinhardtia_paiewonskiana	Reinhardtia_latisecta)))))))))	Calamus_caryotoides);
((Chamaedorea_seifrizii	((((Podococcus_barteri	Roystonea_regia)	((Pseudophoenix_vinifera	Orania_palindan)	Sclerosperma_profizianum))	((Iriartea_deltoidea	((Reinhardtia_simplex	Reinhardtia_gracilis)	(Reinhardtia_paiewonskiana	Reinhardtia_latisecta)))	((Attalea_speciosa	(Bactris_major	(Elaeis_oleifera	Elaeis_guineensis)))	((((Dictyosperma_album	((Veitchia_spiralis	((Burretiokentia_grandiflora	Dypsis_decaryi)	Heterospathe_cagayanensis))	Kentiopsis_piersoniorum))	Hydriastele_microspadix)	Geonoma_undata)	((Prestoea_acuminata	(Oenocarpus_minor	Oenocarpus_bataua))	((Manicaria_saccifera	Serenoa_repens)	Pelagodoxa_henryana))))))	(Sabal_domingensis	Phoenix_dactylifera)))	Calamus_caryotoides);
((((Dictyosperma_album	((Hydriastele_microspadix	Kentiopsis_piersoniorum)	((Heterospathe_cagayanensis	(Burretiokentia_grandiflora	Dypsis_decaryi))	Veitchia_spiralis)))	Geonoma_undata)	((((Prestoea_acuminata	(Oenocarpus_minor	Oenocarpus_bataua))	Pelagodoxa_henryana)	Manicaria_saccifera)	(((Serenoa_repens	((Sabal_domingensis	(Chamaedorea_seifrizii	Phoenix_dactylifera))	(((Podococcus_barteri	Roystonea_regia)	(Orania_palindan	Sclerosperma_profizianum))	Pseudophoenix_vinifera)))	(Iriartea_deltoidea	((Reinhardtia_simplex	Reinhardtia_gracilis)	(Reinhardtia_paiewonskiana	Reinhardtia_latisecta))))	(Attalea_speciosa	(Bactris_major	(Elaeis_oleifera	Elaeis_guineensis))))))	Calamus_caryotoides);
(((Podococcus_barteri	((Sclerosperma_profizianum	Orania_palindan)	(Pseudophoenix_vinifera	(Phoenix_dactylifera	((Iriartea_deltoidea	Sabal_domingensis)	(((((Elaeis_oleifera	Elaeis_guineensis)	Bactris_major)	Attalea_speciosa)	((Pelagodoxa_henryana	Roystonea_regia)	((((Dictyosperma_album	(((Burretiokentia_grandiflora	Dypsis_decaryi)	(Kentiopsis_piersoniorum	Veitchia_spiralis))	Heterospathe_cagayanensis))	Hydriastele_microspadix)	Geonoma_undata)	((Serenoa_repens	Manicaria_saccifera)	(Prestoea_acuminata	(Oenocarpus_minor	Oenocarpus_bataua))))))	((Reinhardtia_paiewonskiana	Reinhardtia_latisecta)	(Reinhardtia_gracilis	Reinhardtia_simplex))))))))	Chamaedorea_seifrizii)	Calamus_caryotoides);
((Kentiopsis_piersoniorum	((Veitchia_spiralis	(Burretiokentia_grandiflora	Dypsis_decaryi))	((Heterospathe_cagayanensis	((Geonoma_undata	((((Bactris_major	(Attalea_speciosa	(Elaeis_oleifera	Elaeis_guineensis)))	Roystonea_regia)	((Orania_palindan	((Reinhardtia_paiewonskiana	Reinhardtia_latisecta)	(Reinhardtia_gracilis	Reinhardtia_simplex)))	((((Chamaedorea_seifrizii	Sabal_domingensis)	(Serenoa_repens	Phoenix_dactylifera))	(Podococcus_barteri	Sclerosperma_profizianum))	(Pseudophoenix_vinifera	Iriartea_deltoidea))))	(Pelagodoxa_henryana	(Manicaria_saccifera	(Prestoea_acuminata	(Oenocarpus_minor	Oenocarpus_bataua))))))	Dictyosperma_album))	Hydriastele_microspadix)))	Calamus_caryotoides);
((Pelagodoxa_henryana	((((((Dictyosperma_album	(((Veitchia_spiralis	(Burretiokentia_grandiflora	Dypsis_decaryi))	Heterospathe_cagayanensis)	Kentiopsis_piersoniorum))	Hydriastele_microspadix)	Geonoma_undata)	((Bactris_major	(Attalea_speciosa	(Elaeis_oleifera	Elaeis_guineensis)))	((Iriartea_deltoidea	((Reinhardtia_paiewonskiana	Reinhardtia_latisecta)	(Reinhardtia_gracilis	Reinhardtia_simplex)))	((((Chamaedorea_seifrizii	Podococcus_barteri)	Roystonea_regia)	(Orania_palindan	Sclerosperma_profizianum))	((Sabal_domingensis	Phoenix_dactylifera)	Pseudophoenix_vinifera)))))	(Serenoa_repens	Manicaria_saccifera))	(Prestoea_acuminata	(Oenocarpus_minor	Oenocarpus_bataua))))	Calamus_caryotoides);
((Reinhardtia_latisecta	(((Reinhardtia_gracilis	Reinhardtia_simplex)	((Phoenix_dactylifera	((Roystonea_regia	((Orania_palindan	(Pseudophoenix_vinifera	Sclerosperma_profizianum))	Podococcus_barteri))	Sabal_domingensis))	(((Chamaedorea_seifrizii	Pelagodoxa_henryana)	((((Serenoa_repens	Manicaria_saccifera)	(Prestoea_acuminata	(Oenocarpus_minor	Oenocarpus_bataua)))	((((Kentiopsis_piersoniorum	(Veitchia_spiralis	((Burretiokentia_grandiflora	Dypsis_decaryi)	Heterospathe_cagayanensis)))	Dictyosperma_album)	Hydriastele_microspadix)	Geonoma_undata))	(Attalea_speciosa	((Elaeis_oleifera	Elaeis_guineensis)	Bactris_major))))	Iriartea_deltoidea)))	Reinhardtia_paiewonskiana))	Calamus_caryotoides);
((Phoenix_dactylifera	(((((Iriartea_deltoidea	((Reinhardtia_paiewonskiana	Reinhardtia_latisecta)	(Reinhardtia_gracilis	Reinhardtia_simplex)))	((((((Hydriastele_microspadix	Kentiopsis_piersoniorum)	((Veitchia_spiralis	((Burretiokentia_grandiflora	Dypsis_decaryi)	Heterospathe_cagayanensis))	Dictyosperma_album))	Geonoma_undata)	(Serenoa_repens	Manicaria_saccifera))	(Prestoea_acuminata	(Oenocarpus_minor	Oenocarpus_bataua)))	((Chamaedorea_seifrizii	(Bactris_major	Pelagodoxa_henryana))	(Attalea_speciosa	(Elaeis_oleifera	Elaeis_guineensis)))))	((Orania_palindan	Sclerosperma_profizianum)	(Podococcus_barteri	Roystonea_regia)))	Pseudophoenix_vinifera)	Sabal_domingensis))	Calamus_caryotoides);
((Orania_palindan	(Sclerosperma_profizianum	((Roystonea_regia	((Pseudophoenix_vinifera	(Sabal_domingensis	(Chamaedorea_seifrizii	Phoenix_dactylifera)))	(((Iriartea_deltoidea	((Reinhardtia_paiewonskiana	Reinhardtia_latisecta)	(Reinhardtia_gracilis	Reinhardtia_simplex)))	((Geonoma_undata	((Serenoa_repens	Manicaria_saccifera)	((Hydriastele_microspadix	((Veitchia_spiralis	(Heterospathe_cagayanensis	(Burretiokentia_grandiflora	Dypsis_decaryi)))	Kentiopsis_piersoniorum))	Dictyosperma_album)))	(Prestoea_acuminata	(Oenocarpus_minor	Oenocarpus_bataua))))	((Bactris_major	Pelagodoxa_henryana)	(Attalea_speciosa	(Elaeis_oleifera	Elaeis_guineensis))))))	Podococcus_barteri)))	Calamus_caryotoides);
(((Prestoea_acuminata	(Oenocarpus_minor	Oenocarpus_bataua))	((((Podococcus_barteri	(Orania_palindan	Sclerosperma_profizianum))	(Sabal_domingensis	(Chamaedorea_seifrizii	Phoenix_dactylifera)))	((((Reinhardtia_paiewonskiana	Reinhardtia_latisecta)	(Reinhardtia_gracilis	Reinhardtia_simplex))	Iriartea_deltoidea)	((Roystonea_regia	Pelagodoxa_henryana)	(Attalea_speciosa	((Elaeis_oleifera	Elaeis_guineensis)	Bactris_major)))))	((Serenoa_repens	Manicaria_saccifera)	(((Kentiopsis_piersoniorum	Hydriastele_microspadix)	(Dictyosperma_album	(((Burretiokentia_grandiflora	Dypsis_decaryi)	Veitchia_spiralis)	(Heterospathe_cagayanensis	Pseudophoenix_vinifera))))	Geonoma_undata))))	Calamus_caryotoides);
(((((Attalea_speciosa	((Elaeis_oleifera	Elaeis_guineensis)	Bactris_major))	(((Pseudophoenix_vinifera	((Podococcus_barteri	Sclerosperma_profizianum)	((Sabal_domingensis	Phoenix_dactylifera)	Chamaedorea_seifrizii)))	Orania_palindan)	(((Reinhardtia_paiewonskiana	Reinhardtia_latisecta)	(Reinhardtia_gracilis	Reinhardtia_simplex))	Iriartea_deltoidea)))	(Roystonea_regia	Pelagodoxa_henryana))	(((Serenoa_repens	Manicaria_saccifera)	Geonoma_undata)	(((Dictyosperma_album	((Kentiopsis_piersoniorum	(Dypsis_decaryi	(Veitchia_spiralis	Burretiokentia_grandiflora)))	Heterospathe_cagayanensis))	Hydriastele_microspadix)	(Prestoea_acuminata	(Oenocarpus_minor	Oenocarpus_bataua)))))	Calamus_caryotoides);
((Pelagodoxa_henryana	(((((Pseudophoenix_vinifera	(Roystonea_regia	(Podococcus_barteri	(Orania_palindan	Sclerosperma_profizianum))))	(Sabal_domingensis	Phoenix_dactylifera))	(((Reinhardtia_paiewonskiana	Reinhardtia_latisecta)	(Reinhardtia_gracilis	Reinhardtia_simplex))	Iriartea_deltoidea))	((((Serenoa_repens	Manicaria_saccifera)	Geonoma_undata)	((Dictyosperma_album	(Veitchia_spiralis	(((Burretiokentia_grandiflora	(Hydriastele_microspadix	Dypsis_decaryi))	Heterospathe_cagayanensis)	Kentiopsis_piersoniorum)))	(Prestoea_acuminata	(Oenocarpus_minor	Oenocarpus_bataua))))	(Attalea_speciosa	((Elaeis_oleifera	Elaeis_guineensis)	Bactris_major))))	Chamaedorea_seifrizii))	Calamus_caryotoides);
((Geonoma_undata	(Manicaria_saccifera	((((Dictyosperma_album	((Kentiopsis_piersoniorum	(Veitchia_spiralis	(Dypsis_decaryi	Burretiokentia_grandiflora)))	Heterospathe_cagayanensis))	Hydriastele_microspadix)	(Prestoea_acuminata	(Oenocarpus_minor	Oenocarpus_bataua)))	((((Roystonea_regia	(Bactris_major	(Attalea_speciosa	(Elaeis_oleifera	Elaeis_guineensis))))	(((((Serenoa_repens	Podococcus_barteri)	(Orania_palindan	Sclerosperma_profizianum))	((Sabal_domingensis	Phoenix_dactylifera)	Chamaedorea_seifrizii))	Pseudophoenix_vinifera)	Iriartea_deltoidea))	((Reinhardtia_paiewonskiana	Reinhardtia_latisecta)	(Reinhardtia_gracilis	Reinhardtia_simplex)))	Pelagodoxa_henryana))))	Calamus_caryotoides);
(((((Pelagodoxa_henryana	(Attalea_speciosa	(Bactris_major	(Elaeis_guineensis	Elaeis_oleifera))))	(((Roystonea_regia	(Podococcus_barteri	(Sclerosperma_profizianum	Orania_palindan)))	(Pseudophoenix_vinifera	((Chamaedorea_seifrizii	Phoenix_dactylifera)	Sabal_domingensis)))	(Iriartea_deltoidea	((Reinhardtia_simplex	Reinhardtia_gracilis)	(Reinhardtia_paiewonskiana	Reinhardtia_latisecta)))))	((Serenoa_repens	Manicaria_saccifera)	Geonoma_undata))	(((Dictyosperma_album	(Heterospathe_cagayanensis	((Veitchia_spiralis	(Dypsis_decaryi	Burretiokentia_grandiflora))	Kentiopsis_piersoniorum)))	Hydriastele_microspadix)	(Prestoea_acuminata	(Oenocarpus_bataua	Oenocarpus_minor))))	Calamus_caryotoides);
((Phoenix_dactylifera	(Sabal_domingensis	(((((Attalea_speciosa	(Bactris_major	(Elaeis_guineensis	Elaeis_oleifera)))	(Chamaedorea_seifrizii	Pelagodoxa_henryana))	(((Reinhardtia_simplex	Reinhardtia_gracilis)	(Reinhardtia_paiewonskiana	Reinhardtia_latisecta))	((Iriartea_deltoidea	(Geonoma_undata	(Dictyosperma_album	(Hydriastele_microspadix	(Kentiopsis_piersoniorum	((Veitchia_spiralis	(Dypsis_decaryi	Burretiokentia_grandiflora))	Heterospathe_cagayanensis))))))	((Prestoea_acuminata	(Oenocarpus_bataua	Oenocarpus_minor))	(Serenoa_repens	Manicaria_saccifera)))))	(Roystonea_regia	(Orania_palindan	(Podococcus_barteri	Sclerosperma_profizianum))))	Pseudophoenix_vinifera)))	Calamus_caryotoides);
((Chamaedorea_seifrizii	(Pelagodoxa_henryana	(((((Geonoma_undata	((((Dictyosperma_album	((Dypsis_decaryi	Burretiokentia_grandiflora)	Heterospathe_cagayanensis))	Kentiopsis_piersoniorum)	Veitchia_spiralis)	Hydriastele_microspadix))	((Prestoea_acuminata	(Pseudophoenix_vinifera	(Oenocarpus_bataua	Oenocarpus_minor)))	(Serenoa_repens	Manicaria_saccifera)))	((Roystonea_regia	(Orania_palindan	(Podococcus_barteri	Sclerosperma_profizianum)))	(Phoenix_dactylifera	Sabal_domingensis)))	(Bactris_major	((Elaeis_guineensis	Elaeis_oleifera)	Attalea_speciosa)))	(Iriartea_deltoidea	((Reinhardtia_simplex	Reinhardtia_gracilis)	(Reinhardtia_paiewonskiana	Reinhardtia_latisecta))))))	Calamus_caryotoides);
((Geonoma_undata	((((Bactris_major	((Elaeis_guineensis	Elaeis_oleifera)	Attalea_speciosa))	((Chamaedorea_seifrizii	Pelagodoxa_henryana)	((Pseudophoenix_vinifera	((Iriartea_deltoidea	((Reinhardtia_latisecta	Reinhardtia_paiewonskiana)	(Reinhardtia_simplex	Reinhardtia_gracilis)))	(Orania_palindan	((Podococcus_barteri	Sclerosperma_profizianum)	Roystonea_regia))))	(Phoenix_dactylifera	Sabal_domingensis))))	(Prestoea_acuminata	(Oenocarpus_bataua	Oenocarpus_minor)))	(((Kentiopsis_piersoniorum	(Veitchia_spiralis	(Dictyosperma_album	((Dypsis_decaryi	Burretiokentia_grandiflora)	Heterospathe_cagayanensis))))	Hydriastele_microspadix)	(Serenoa_repens	Manicaria_saccifera))))	Calamus_caryotoides);
((Orania_palindan	((Podococcus_barteri	Sclerosperma_profizianum)	(((((Phoenix_dactylifera	Sabal_domingensis)	Pseudophoenix_vinifera)	(Iriartea_deltoidea	((Reinhardtia_latisecta	Reinhardtia_paiewonskiana)	(Reinhardtia_simplex	Reinhardtia_gracilis))))	(Roystonea_regia	((Geonoma_undata	((Dictyosperma_album	(Kentiopsis_piersoniorum	(Veitchia_spiralis	((Dypsis_decaryi	Burretiokentia_grandiflora)	Heterospathe_cagayanensis))))	Hydriastele_microspadix))	((Serenoa_repens	Manicaria_saccifera)	(Prestoea_acuminata	(Oenocarpus_bataua	Oenocarpus_minor))))))	((Chamaedorea_seifrizii	(Bactris_major	Pelagodoxa_henryana))	((Elaeis_guineensis	Elaeis_oleifera)	Attalea_speciosa)))))	Calamus_caryotoides);
((Orania_palindan	(Sclerosperma_profizianum	(Podococcus_barteri	(((Iriartea_deltoidea	((Reinhardtia_latisecta	Reinhardtia_paiewonskiana)	(Reinhardtia_simplex	Reinhardtia_gracilis)))	(((Roystonea_regia	((Bactris_major	Pelagodoxa_henryana)	((Elaeis_guineensis	Elaeis_oleifera)	Attalea_speciosa)))	((Geonoma_undata	(Dictyosperma_album	(Hydriastele_microspadix	(Veitchia_spiralis	(Kentiopsis_piersoniorum	((Dypsis_decaryi	Burretiokentia_grandiflora)	Heterospathe_cagayanensis))))))	((Serenoa_repens	Manicaria_saccifera)	(Prestoea_acuminata	(Oenocarpus_bataua	Oenocarpus_minor)))))	(Phoenix_dactylifera	(Chamaedorea_seifrizii	Sabal_domingensis))))	Pseudophoenix_vinifera))))	Calamus_caryotoides);
((Pelagodoxa_henryana	(Chamaedorea_seifrizii	(Podococcus_barteri	(((((Reinhardtia_latisecta	Reinhardtia_paiewonskiana)	(Reinhardtia_simplex	Reinhardtia_gracilis))	(Iriartea_deltoidea	((Roystonea_regia	((Geonoma_undata	((Serenoa_repens	Manicaria_saccifera)	(Dictyosperma_album	(((Hydriastele_microspadix	((Dypsis_decaryi	Burretiokentia_grandiflora)	Heterospathe_cagayanensis))	Kentiopsis_piersoniorum)	Veitchia_spiralis))))	(Prestoea_acuminata	(Oenocarpus_bataua	Oenocarpus_minor))))	(Bactris_major	((Elaeis_guineensis	Elaeis_oleifera)	Attalea_speciosa)))))	(Pseudophoenix_vinifera	(Phoenix_dactylifera	Sabal_domingensis)))	(Orania_palindan	Sclerosperma_profizianum)))))	Calamus_caryotoides);
((Geonoma_undata	(Iriartea_deltoidea	((Dictyosperma_album	((Hydriastele_microspadix	Kentiopsis_piersoniorum)	(((Dypsis_decaryi	Burretiokentia_grandiflora)	Heterospathe_cagayanensis)	Veitchia_spiralis)))	((((Prestoea_acuminata	(Oenocarpus_bataua	Oenocarpus_minor))	Pelagodoxa_henryana)	(Serenoa_repens	Manicaria_saccifera))	((((Chamaedorea_seifrizii	Pseudophoenix_vinifera)	(Phoenix_dactylifera	Sabal_domingensis))	((Roystonea_regia	Podococcus_barteri)	(Sclerosperma_profizianum	Orania_palindan)))	(((Reinhardtia_latisecta	Reinhardtia_paiewonskiana)	(Reinhardtia_simplex	Reinhardtia_gracilis))	(Bactris_major	((Elaeis_guineensis	Elaeis_oleifera)	Attalea_speciosa))))))))	Calamus_caryotoides);
((Orania_palindan	(((((Iriartea_deltoidea	((Reinhardtia_latisecta	Reinhardtia_paiewonskiana)	(Reinhardtia_simplex	Reinhardtia_gracilis)))	((Attalea_speciosa	(Bactris_major	(Elaeis_guineensis	Elaeis_oleifera)))	((Geonoma_undata	(Dictyosperma_album	((Veitchia_spiralis	(Kentiopsis_piersoniorum	(Hydriastele_microspadix	(Dypsis_decaryi	Burretiokentia_grandiflora))))	Heterospathe_cagayanensis)))	((Prestoea_acuminata	(Oenocarpus_bataua	Oenocarpus_minor))	(Pelagodoxa_henryana	(Serenoa_repens	Manicaria_saccifera))))))	(((Chamaedorea_seifrizii	Phoenix_dactylifera)	Sabal_domingensis)	(Roystonea_regia	Podococcus_barteri)))	Pseudophoenix_vinifera)	Sclerosperma_profizianum))	Calamus_caryotoides);
((Reinhardtia_latisecta	(Reinhardtia_paiewonskiana	((Reinhardtia_simplex	Reinhardtia_gracilis)	((((Elaeis_guineensis	Elaeis_oleifera)	Attalea_speciosa)	(((Phoenix_dactylifera	Sabal_domingensis)	(Pseudophoenix_vinifera	(((Chamaedorea_seifrizii	Podococcus_barteri)	(Sclerosperma_profizianum	Orania_palindan))	Roystonea_regia)))	((Geonoma_undata	((Dictyosperma_album	((Veitchia_spiralis	(Heterospathe_cagayanensis	(Dypsis_decaryi	Burretiokentia_grandiflora)))	Kentiopsis_piersoniorum))	Hydriastele_microspadix))	((Bactris_major	Pelagodoxa_henryana)	((Serenoa_repens	Manicaria_saccifera)	(Prestoea_acuminata	(Oenocarpus_bataua	Oenocarpus_minor)))))))	Iriartea_deltoidea))))	Calamus_caryotoides);
((((((((Chamaedorea_seifrizii	Phoenix_dactylifera)	Sabal_domingensis)	((Podococcus_barteri	Sclerosperma_profizianum)	Roystonea_regia))	(Pseudophoenix_vinifera	Orania_palindan))	(Iriartea_deltoidea	((Reinhardtia_paiewonskiana	Reinhardtia_latisecta)	(Reinhardtia_simplex	Reinhardtia_gracilis))))	(Attalea_speciosa	(Elaeis_guineensis	Elaeis_oleifera)))	(((Dictyosperma_album	(Hydriastele_microspadix	(Kentiopsis_piersoniorum	(Veitchia_spiralis	(Heterospathe_cagayanensis	(Burretiokentia_grandiflora	Dypsis_decaryi))))))	Geonoma_undata)	((Manicaria_saccifera	Serenoa_repens)	((Prestoea_acuminata	(Oenocarpus_minor	Oenocarpus_bataua))	(Bactris_major	Pelagodoxa_henryana)))))	Calamus_caryotoides);
((Pelagodoxa_henryana	((Manicaria_saccifera	(((Hydriastele_microspadix	((((Kentiopsis_piersoniorum	(Burretiokentia_grandiflora	Dypsis_decaryi))	Veitchia_spiralis)	Heterospathe_cagayanensis)	Dictyosperma_album))	Geonoma_undata)	(Prestoea_acuminata	(Oenocarpus_minor	Oenocarpus_bataua))))	(((Pseudophoenix_vinifera	((((Chamaedorea_seifrizii	(Serenoa_repens	Phoenix_dactylifera))	Sabal_domingensis)	Roystonea_regia)	((Podococcus_barteri	Sclerosperma_profizianum)	Orania_palindan)))	(Iriartea_deltoidea	((Reinhardtia_paiewonskiana	Reinhardtia_latisecta)	(Reinhardtia_simplex	Reinhardtia_gracilis))))	(Attalea_speciosa	((Elaeis_guineensis	Elaeis_oleifera)	Bactris_major)))))	Calamus_caryotoides);
((Pelagodoxa_henryana	((Serenoa_repens	Manicaria_saccifera)	((((Pseudophoenix_vinifera	((Phoenix_dactylifera	Sabal_domingensis)	(Roystonea_regia	((Chamaedorea_seifrizii	(Orania_palindan	Sclerosperma_profizianum))	Podococcus_barteri))))	(Iriartea_deltoidea	((Reinhardtia_paiewonskiana	Reinhardtia_latisecta)	(Reinhardtia_simplex	Reinhardtia_gracilis))))	((Hydriastele_microspadix	((((Veitchia_spiralis	(Burretiokentia_grandiflora	Dypsis_decaryi))	Heterospathe_cagayanensis)	Kentiopsis_piersoniorum)	Dictyosperma_album))	(Prestoea_acuminata	(Oenocarpus_minor	Oenocarpus_bataua))))	(Geonoma_undata	(Bactris_major	(Attalea_speciosa	(Elaeis_guineensis	Elaeis_oleifera)))))))	Calamus_caryotoides);
((Phoenix_dactylifera	(Sabal_domingensis	(((Pseudophoenix_vinifera	Roystonea_regia)	((Orania_palindan	Sclerosperma_profizianum)	(Chamaedorea_seifrizii	Podococcus_barteri)))	((Iriartea_deltoidea	((Reinhardtia_paiewonskiana	Reinhardtia_latisecta)	(Reinhardtia_simplex	Reinhardtia_gracilis)))	(((Hydriastele_microspadix	((((Veitchia_spiralis	(Burretiokentia_grandiflora	Dypsis_decaryi))	Heterospathe_cagayanensis)	Kentiopsis_piersoniorum)	Dictyosperma_album))	(Prestoea_acuminata	(Oenocarpus_minor	Oenocarpus_bataua)))	((Geonoma_undata	(Bactris_major	(Attalea_speciosa	(Elaeis_guineensis	Elaeis_oleifera))))	(Pelagodoxa_henryana	(Serenoa_repens	Manicaria_saccifera))))))))	Calamus_caryotoides);
((((((Veitchia_spiralis	((Heterospathe_cagayanensis	Kentiopsis_piersoniorum)	(Hydriastele_microspadix	(Burretiokentia_grandiflora	Dypsis_decaryi))))	Dictyosperma_album)	Geonoma_undata)	(((Prestoea_acuminata	(Oenocarpus_minor	Oenocarpus_bataua))	Pelagodoxa_henryana)	(Serenoa_repens	Manicaria_saccifera)))	(((Pseudophoenix_vinifera	((Orania_palindan	Sclerosperma_profizianum)	((Podococcus_barteri	Roystonea_regia)	(Phoenix_dactylifera	(Chamaedorea_seifrizii	Sabal_domingensis)))))	(Iriartea_deltoidea	((Reinhardtia_paiewonskiana	Reinhardtia_latisecta)	(Reinhardtia_simplex	Reinhardtia_gracilis))))	(Attalea_speciosa	((Elaeis_guineensis	Elaeis_oleifera)	Bactris_major))))	Calamus_caryotoides);
((Orania_palindan	(Sclerosperma_profizianum	(Podococcus_barteri	((Phoenix_dactylifera	Sabal_domingensis)	(((Iriartea_deltoidea	((Reinhardtia_paiewonskiana	Reinhardtia_latisecta)	(Reinhardtia_simplex	Reinhardtia_gracilis)))	((((Chamaedorea_seifrizii	Pelagodoxa_henryana)	Roystonea_regia)	(Attalea_speciosa	((Elaeis_guineensis	Elaeis_oleifera)	Bactris_major)))	(((Prestoea_acuminata	(Oenocarpus_minor	Oenocarpus_bataua))	((((((Veitchia_spiralis	Hydriastele_microspadix)	Kentiopsis_piersoniorum)	(Burretiokentia_grandiflora	Dypsis_decaryi))	Heterospathe_cagayanensis)	Dictyosperma_album)	Geonoma_undata))	(Serenoa_repens	Manicaria_saccifera))))	Pseudophoenix_vinifera)))))	Calamus_caryotoides);
(((((Pseudophoenix_vinifera	(Sabal_domingensis	Phoenix_dactylifera))	(Roystonea_regia	((Orania_palindan	Sclerosperma_profizianum)	Podococcus_barteri)))	(((Attalea_speciosa	((Elaeis_guineensis	Elaeis_oleifera)	Bactris_major))	(Chamaedorea_seifrizii	Pelagodoxa_henryana))	(Iriartea_deltoidea	((Reinhardtia_paiewonskiana	Reinhardtia_latisecta)	(Reinhardtia_simplex	Reinhardtia_gracilis)))))	(((Serenoa_repens	Manicaria_saccifera)	(((Dictyosperma_album	((Veitchia_spiralis	(Dypsis_decaryi	Burretiokentia_grandiflora))	Heterospathe_cagayanensis))	(Hydriastele_microspadix	Kentiopsis_piersoniorum))	Geonoma_undata))	(Prestoea_acuminata	(Oenocarpus_minor	Oenocarpus_bataua))))	Calamus_caryotoides);
((Orania_palindan	(Sclerosperma_profizianum	((Roystonea_regia	Podococcus_barteri)	(((((Attalea_speciosa	((Elaeis_guineensis	Elaeis_oleifera)	Bactris_major))	Pelagodoxa_henryana)	(Iriartea_deltoidea	((Reinhardtia_paiewonskiana	Reinhardtia_latisecta)	(Reinhardtia_simplex	Reinhardtia_gracilis))))	(((Dictyosperma_album	((Veitchia_spiralis	(((Dypsis_decaryi	Burretiokentia_grandiflora)	Hydriastele_microspadix)	Kentiopsis_piersoniorum))	Heterospathe_cagayanensis))	Geonoma_undata)	((Prestoea_acuminata	(Pseudophoenix_vinifera	(Oenocarpus_minor	Oenocarpus_bataua)))	(Serenoa_repens	Manicaria_saccifera))))	(Chamaedorea_seifrizii	(Sabal_domingensis	Phoenix_dactylifera))))))	Calamus_caryotoides);
((Chamaedorea_seifrizii	(Phoenix_dactylifera	(((Orania_palindan	((Sclerosperma_profizianum	Roystonea_regia)	Podococcus_barteri))	(((Iriartea_deltoidea	((Reinhardtia_paiewonskiana	Reinhardtia_latisecta)	(Reinhardtia_simplex	Reinhardtia_gracilis)))	((((Hydriastele_microspadix	(Dictyosperma_album	(Kentiopsis_piersoniorum	(Heterospathe_cagayanensis	(Veitchia_spiralis	(Dypsis_decaryi	Burretiokentia_grandiflora))))))	Geonoma_undata)	((Prestoea_acuminata	(Oenocarpus_minor	Oenocarpus_bataua))	((Serenoa_repens	Manicaria_saccifera)	Pelagodoxa_henryana)))	(Attalea_speciosa	((Elaeis_guineensis	Elaeis_oleifera)	Bactris_major))))	Pseudophoenix_vinifera))	Sabal_domingensis)))	Calamus_caryotoides);
((Phoenix_dactylifera	((((Orania_palindan	Sclerosperma_profizianum)	(Roystonea_regia	Podococcus_barteri))	(((((((((Heterospathe_cagayanensis	(Dypsis_decaryi	Burretiokentia_grandiflora))	Dictyosperma_album)	Veitchia_spiralis)	(Kentiopsis_piersoniorum	Hydriastele_microspadix))	Geonoma_undata)	((Prestoea_acuminata	(Pelagodoxa_henryana	(Oenocarpus_minor	Oenocarpus_bataua)))	(Serenoa_repens	Manicaria_saccifera)))	(Bactris_major	(Attalea_speciosa	(Elaeis_guineensis	Elaeis_oleifera))))	(Iriartea_deltoidea	((Reinhardtia_paiewonskiana	Reinhardtia_latisecta)	(Reinhardtia_simplex	Reinhardtia_gracilis))))	(Chamaedorea_seifrizii	Pseudophoenix_vinifera)))	Sabal_domingensis))	Calamus_caryotoides);
((Chamaedorea_seifrizii	(Pelagodoxa_henryana	((Attalea_speciosa	((Elaeis_oleifera	Elaeis_guineensis)	Bactris_major))	((((((((Veitchia_spiralis	(Burretiokentia_grandiflora	Dypsis_decaryi))	Heterospathe_cagayanensis)	Dictyosperma_album)	(Kentiopsis_piersoniorum	Hydriastele_microspadix))	Geonoma_undata)	((Serenoa_repens	Manicaria_saccifera)	((Oenocarpus_bataua	Oenocarpus_minor)	Prestoea_acuminata)))	((Sabal_domingensis	Phoenix_dactylifera)	(Pseudophoenix_vinifera	((Orania_palindan	Sclerosperma_profizianum)	(Roystonea_regia	Podococcus_barteri)))))	(Iriartea_deltoidea	((Reinhardtia_latisecta	Reinhardtia_paiewonskiana)	(Reinhardtia_gracilis	Reinhardtia_simplex)))))))	Calamus_caryotoides);
((Reinhardtia_latisecta	(Reinhardtia_paiewonskiana	((Reinhardtia_gracilis	Reinhardtia_simplex)	(Iriartea_deltoidea	(((((Chamaedorea_seifrizii	Pelagodoxa_henryana)	Roystonea_regia)	(Bactris_major	(Attalea_speciosa	(Elaeis_oleifera	Elaeis_guineensis))))	(((((Kentiopsis_piersoniorum	((Veitchia_spiralis	(Burretiokentia_grandiflora	Dypsis_decaryi))	Heterospathe_cagayanensis))	Dictyosperma_album)	Hydriastele_microspadix)	Geonoma_undata)	((Serenoa_repens	Manicaria_saccifera)	((Oenocarpus_bataua	Oenocarpus_minor)	Prestoea_acuminata))))	((Orania_palindan	(Podococcus_barteri	Sclerosperma_profizianum))	(Pseudophoenix_vinifera	(Phoenix_dactylifera	Sabal_domingensis))))))))	Calamus_caryotoides);
((Phoenix_dactylifera	(Sabal_domingensis	(((((Reinhardtia_latisecta	Reinhardtia_paiewonskiana)	(Reinhardtia_gracilis	Reinhardtia_simplex))	(((Serenoa_repens	Manicaria_saccifera)	(Iriartea_deltoidea	(Hydriastele_microspadix	(((((Burretiokentia_grandiflora	Dypsis_decaryi)	Heterospathe_cagayanensis)	Dictyosperma_album)	Veitchia_spiralis)	Kentiopsis_piersoniorum))))	(((Pseudophoenix_vinifera	(Oenocarpus_bataua	Oenocarpus_minor))	Prestoea_acuminata)	Geonoma_undata)))	((Bactris_major	(Attalea_speciosa	(Elaeis_oleifera	Elaeis_guineensis)))	(Chamaedorea_seifrizii	Pelagodoxa_henryana)))	(Roystonea_regia	(Podococcus_barteri	(Sclerosperma_profizianum	Orania_palindan))))))	Calamus_caryotoides);
((((((Bactris_major	(Attalea_speciosa	(Elaeis_oleifera	Elaeis_guineensis)))	(Pseudophoenix_vinifera	((Roystonea_regia	(Chamaedorea_seifrizii	(Podococcus_barteri	(Sclerosperma_profizianum	Orania_palindan))))	(Phoenix_dactylifera	Sabal_domingensis))))	(Iriartea_deltoidea	((Reinhardtia_latisecta	Reinhardtia_paiewonskiana)	(Reinhardtia_gracilis	Reinhardtia_simplex))))	(Geonoma_undata	((Hydriastele_microspadix	Kentiopsis_piersoniorum)	(((Dypsis_decaryi	(Veitchia_spiralis	Burretiokentia_grandiflora))	Heterospathe_cagayanensis)	Dictyosperma_album))))	(Pelagodoxa_henryana	((Serenoa_repens	Manicaria_saccifera)	((Oenocarpus_bataua	Oenocarpus_minor)	Prestoea_acuminata))))	Calamus_caryotoides);
(((((Attalea_speciosa	((Elaeis_oleifera	Elaeis_guineensis)	Bactris_major))	(((Phoenix_dactylifera	Sabal_domingensis)	(Chamaedorea_seifrizii	Pseudophoenix_vinifera))	((Roystonea_regia	(Podococcus_barteri	(Sclerosperma_profizianum	Orania_palindan)))	(Iriartea_deltoidea	((Reinhardtia_latisecta	Reinhardtia_paiewonskiana)	(Reinhardtia_gracilis	Reinhardtia_simplex))))))	(Geonoma_undata	(Dictyosperma_album	((Kentiopsis_piersoniorum	(Veitchia_spiralis	((Dypsis_decaryi	Burretiokentia_grandiflora)	Hydriastele_microspadix)))	Heterospathe_cagayanensis))))	((Serenoa_repens	Manicaria_saccifera)	((Pelagodoxa_henryana	(Oenocarpus_bataua	Oenocarpus_minor))	Prestoea_acuminata)))	Calamus_caryotoides);
((Chamaedorea_seifrizii	(Sabal_domingensis	(((Pseudophoenix_vinifera	(Podococcus_barteri	(Sclerosperma_profizianum	Orania_palindan)))	((Iriartea_deltoidea	((Reinhardtia_latisecta	Reinhardtia_paiewonskiana)	(Reinhardtia_gracilis	Reinhardtia_simplex)))	((((Geonoma_undata	((Dictyosperma_album	(Veitchia_spiralis	((Kentiopsis_piersoniorum	Heterospathe_cagayanensis)	(Dypsis_decaryi	Burretiokentia_grandiflora))))	Hydriastele_microspadix))	(Manicaria_saccifera	(Prestoea_acuminata	(Oenocarpus_bataua	Oenocarpus_minor))))	(Bactris_major	(Attalea_speciosa	(Elaeis_oleifera	Elaeis_guineensis))))	(Pelagodoxa_henryana	Roystonea_regia))))	(Serenoa_repens	Phoenix_dactylifera))))	Calamus_caryotoides);
((((Attalea_speciosa	((Elaeis_oleifera	Elaeis_guineensis)	Bactris_major))	((((Phoenix_dactylifera	Sabal_domingensis)	Chamaedorea_seifrizii)	((Serenoa_repens	Pseudophoenix_vinifera)	(Orania_palindan	(Sclerosperma_profizianum	(Podococcus_barteri	Roystonea_regia)))))	(Iriartea_deltoidea	((Reinhardtia_latisecta	Reinhardtia_paiewonskiana)	(Reinhardtia_gracilis	Reinhardtia_simplex)))))	((Geonoma_undata	(Dictyosperma_album	((Kentiopsis_piersoniorum	(Veitchia_spiralis	((Dypsis_decaryi	Burretiokentia_grandiflora)	Heterospathe_cagayanensis)))	Hydriastele_microspadix)))	((Prestoea_acuminata	(Oenocarpus_bataua	Oenocarpus_minor))	(Pelagodoxa_henryana	Manicaria_saccifera))))	Calamus_caryotoides);
((Reinhardtia_latisecta	(Reinhardtia_paiewonskiana	((Reinhardtia_gracilis	Reinhardtia_simplex)	(((((Geonoma_undata	((((Kentiopsis_piersoniorum	((Burretiokentia_grandiflora	Dypsis_decaryi)	Veitchia_spiralis))	Heterospathe_cagayanensis)	Dictyosperma_album)	Hydriastele_microspadix))	((Prestoea_acuminata	(Oenocarpus_bataua	Oenocarpus_minor))	(Pelagodoxa_henryana	(Serenoa_repens	Manicaria_saccifera))))	(Roystonea_regia	(Attalea_speciosa	((Elaeis_oleifera	Elaeis_guineensis)	Bactris_major))))	((Phoenix_dactylifera	Sabal_domingensis)	((Pseudophoenix_vinifera	(Sclerosperma_profizianum	Orania_palindan))	(Podococcus_barteri	Chamaedorea_seifrizii))))	Iriartea_deltoidea))))	Calamus_caryotoides);
((Phoenix_dactylifera	(Sabal_domingensis	((Pseudophoenix_vinifera	(Roystonea_regia	((Sclerosperma_profizianum	Orania_palindan)	Podococcus_barteri)))	((Iriartea_deltoidea	((Reinhardtia_latisecta	Reinhardtia_paiewonskiana)	(Reinhardtia_gracilis	Reinhardtia_simplex)))	(((Geonoma_undata	(((Veitchia_spiralis	((Burretiokentia_grandiflora	Dypsis_decaryi)	(Kentiopsis_piersoniorum	Heterospathe_cagayanensis)))	Dictyosperma_album)	Hydriastele_microspadix))	(((Serenoa_repens	Prestoea_acuminata)	(Oenocarpus_bataua	Oenocarpus_minor))	Manicaria_saccifera))	((Bactris_major	(Chamaedorea_seifrizii	Pelagodoxa_henryana))	(Attalea_speciosa	(Elaeis_oleifera	Elaeis_guineensis))))))))	Calamus_caryotoides);
(((Serenoa_repens	Phoenix_dactylifera)	(Sabal_domingensis	(((((Manicaria_saccifera	((((Burretiokentia_grandiflora	Dypsis_decaryi)	Heterospathe_cagayanensis)	Dictyosperma_album)	(Veitchia_spiralis	(Kentiopsis_piersoniorum	Hydriastele_microspadix))))	(Prestoea_acuminata	(Oenocarpus_bataua	Oenocarpus_minor)))	((((Chamaedorea_seifrizii	Pelagodoxa_henryana)	Iriartea_deltoidea)	((Reinhardtia_latisecta	Reinhardtia_paiewonskiana)	(Reinhardtia_gracilis	Reinhardtia_simplex)))	(Geonoma_undata	(Attalea_speciosa	(Bactris_major	(Elaeis_oleifera	Elaeis_guineensis))))))	((Sclerosperma_profizianum	Podococcus_barteri)	Roystonea_regia))	(Pseudophoenix_vinifera	Orania_palindan))))	Calamus_caryotoides);
((Orania_palindan	(Sclerosperma_profizianum	(Podococcus_barteri	((Pseudophoenix_vinifera	((Sabal_domingensis	Phoenix_dactylifera)	((((Chamaedorea_seifrizii	Pelagodoxa_henryana)	(Iriartea_deltoidea	((Reinhardtia_simplex	Reinhardtia_gracilis)	(Reinhardtia_paiewonskiana	Reinhardtia_latisecta))))	(Attalea_speciosa	(Bactris_major	(Elaeis_guineensis	Elaeis_oleifera))))	((Geonoma_undata	((Serenoa_repens	Manicaria_saccifera)	(Hydriastele_microspadix	((Dictyosperma_album	((Veitchia_spiralis	(Dypsis_decaryi	Burretiokentia_grandiflora))	Heterospathe_cagayanensis))	Kentiopsis_piersoniorum))))	((Oenocarpus_bataua	Oenocarpus_minor)	Prestoea_acuminata)))))	Roystonea_regia))))	Calamus_caryotoides);
((Orania_palindan	(Sclerosperma_profizianum	((Podococcus_barteri	Roystonea_regia)	(Pseudophoenix_vinifera	((Chamaedorea_seifrizii	(Sabal_domingensis	Phoenix_dactylifera))	((((Hydriastele_microspadix	(Dictyosperma_album	((Kentiopsis_piersoniorum	((Dypsis_decaryi	Burretiokentia_grandiflora)	Heterospathe_cagayanensis))	Veitchia_spiralis)))	((Attalea_speciosa	(Elaeis_guineensis	Elaeis_oleifera))	Geonoma_undata))	(((Serenoa_repens	Manicaria_saccifera)	(Bactris_major	Pelagodoxa_henryana))	((Oenocarpus_bataua	Oenocarpus_minor)	Prestoea_acuminata)))	(Iriartea_deltoidea	((Reinhardtia_simplex	Reinhardtia_gracilis)	(Reinhardtia_paiewonskiana	Reinhardtia_latisecta)))))))))	Calamus_caryotoides);
((Orania_palindan	(Sclerosperma_profizianum	(Pseudophoenix_vinifera	(((((Chamaedorea_seifrizii	Sabal_domingensis)	Phoenix_dactylifera)	Roystonea_regia)	(((Bactris_major	(Attalea_speciosa	(Elaeis_guineensis	Elaeis_oleifera)))	((Geonoma_undata	((Kentiopsis_piersoniorum	Hydriastele_microspadix)	(Dictyosperma_album	((Veitchia_spiralis	(Dypsis_decaryi	Burretiokentia_grandiflora))	Heterospathe_cagayanensis))))	(((Serenoa_repens	Manicaria_saccifera)	Pelagodoxa_henryana)	((Oenocarpus_bataua	Oenocarpus_minor)	Prestoea_acuminata))))	(Iriartea_deltoidea	((Reinhardtia_simplex	Reinhardtia_gracilis)	(Reinhardtia_paiewonskiana	Reinhardtia_latisecta)))))	Podococcus_barteri))))	Calamus_caryotoides);
((Heterospathe_cagayanensis	(((Geonoma_undata	(((Serenoa_repens	Manicaria_saccifera)	((Pelagodoxa_henryana	(Oenocarpus_bataua	Oenocarpus_minor))	Prestoea_acuminata))	((Attalea_speciosa	((Elaeis_guineensis	Elaeis_oleifera)	Bactris_major))	((Iriartea_deltoidea	((Reinhardtia_simplex	Reinhardtia_gracilis)	(Reinhardtia_paiewonskiana	Reinhardtia_latisecta)))	(((Roystonea_regia	((Sclerosperma_profizianum	Podococcus_barteri)	Orania_palindan))	((Phoenix_dactylifera	Sabal_domingensis)	Chamaedorea_seifrizii))	Pseudophoenix_vinifera)))))	Dictyosperma_album)	(Kentiopsis_piersoniorum	(Hydriastele_microspadix	((Dypsis_decaryi	Burretiokentia_grandiflora)	Veitchia_spiralis)))))	Calamus_caryotoides);
(((Orania_palindan	Sclerosperma_profizianum)	(((Roystonea_regia	(Pseudophoenix_vinifera	(Phoenix_dactylifera	Sabal_domingensis)))	((Attalea_speciosa	((Elaeis_guineensis	Elaeis_oleifera)	Bactris_major))	((Iriartea_deltoidea	((Reinhardtia_simplex	Reinhardtia_gracilis)	(Reinhardtia_paiewonskiana	Reinhardtia_latisecta)))	(((Dictyosperma_album	((Hydriastele_microspadix	(Veitchia_spiralis	(Heterospathe_cagayanensis	(Dypsis_decaryi	Burretiokentia_grandiflora))))	Kentiopsis_piersoniorum))	Geonoma_undata)	(((Serenoa_repens	Manicaria_saccifera)	Pelagodoxa_henryana)	((Oenocarpus_bataua	Oenocarpus_minor)	Prestoea_acuminata))))))	(Chamaedorea_seifrizii	Podococcus_barteri)))	Calamus_caryotoides);
((Elaeis_oleifera	((Bactris_major	((((Iriartea_deltoidea	((Reinhardtia_simplex	Reinhardtia_gracilis)	(Reinhardtia_paiewonskiana	Reinhardtia_latisecta)))	(((Dictyosperma_album	((((Dypsis_decaryi	Hydriastele_microspadix)	Burretiokentia_grandiflora)	(Veitchia_spiralis	Kentiopsis_piersoniorum))	Heterospathe_cagayanensis))	Geonoma_undata)	(((Serenoa_repens	Manicaria_saccifera)	Pelagodoxa_henryana)	((Oenocarpus_bataua	Oenocarpus_minor)	Prestoea_acuminata))))	((Pseudophoenix_vinifera	(Roystonea_regia	(Orania_palindan	((Chamaedorea_seifrizii	Podococcus_barteri)	Sclerosperma_profizianum))))	(Phoenix_dactylifera	Sabal_domingensis)))	Attalea_speciosa))	Elaeis_guineensis))	Calamus_caryotoides);
((Pelagodoxa_henryana	((((((Roystonea_regia	(Attalea_speciosa	((Elaeis_guineensis	Elaeis_oleifera)	Bactris_major)))	((Reinhardtia_simplex	Reinhardtia_gracilis)	(Reinhardtia_paiewonskiana	Reinhardtia_latisecta)))	(((Podococcus_barteri	Orania_palindan)	Sclerosperma_profizianum)	(Chamaedorea_seifrizii	(Phoenix_dactylifera	Sabal_domingensis))))	(Iriartea_deltoidea	(((Dictyosperma_album	((Veitchia_spiralis	Kentiopsis_piersoniorum)	(Heterospathe_cagayanensis	(Dypsis_decaryi	Burretiokentia_grandiflora))))	Hydriastele_microspadix)	(Serenoa_repens	Manicaria_saccifera))))	Geonoma_undata)	(((Pseudophoenix_vinifera	Oenocarpus_bataua)	Oenocarpus_minor)	Prestoea_acuminata)))	Calamus_caryotoides);
(((Sclerosperma_profizianum	((((Pseudophoenix_vinifera	((Chamaedorea_seifrizii	Phoenix_dactylifera)	Sabal_domingensis))	(((((Oenocarpus_bataua	Oenocarpus_minor)	Prestoea_acuminata)	Pelagodoxa_henryana)	(((Serenoa_repens	Manicaria_saccifera)	(Iriartea_deltoidea	(Dictyosperma_album	(((Heterospathe_cagayanensis	(Veitchia_spiralis	(Dypsis_decaryi	Burretiokentia_grandiflora)))	Kentiopsis_piersoniorum)	Hydriastele_microspadix))))	Geonoma_undata))	((Bactris_major	(Attalea_speciosa	(Elaeis_guineensis	Elaeis_oleifera)))	((Reinhardtia_simplex	Reinhardtia_gracilis)	(Reinhardtia_paiewonskiana	Reinhardtia_latisecta)))))	Roystonea_regia)	Podococcus_barteri))	Orania_palindan)	Calamus_caryotoides);
((((((Serenoa_repens	Manicaria_saccifera)	((((Veitchia_spiralis	(Kentiopsis_piersoniorum	(Heterospathe_cagayanensis	(Dypsis_decaryi	Burretiokentia_grandiflora))))	Dictyosperma_album)	Hydriastele_microspadix)	((Oenocarpus_bataua	Oenocarpus_minor)	Prestoea_acuminata)))	(((Iriartea_deltoidea	((Reinhardtia_simplex	Reinhardtia_gracilis)	(Reinhardtia_paiewonskiana	Reinhardtia_latisecta)))	((Roystonea_regia	(Podococcus_barteri	(Orania_palindan	Sclerosperma_profizianum)))	((Phoenix_dactylifera	Sabal_domingensis)	(Pseudophoenix_vinifera	Chamaedorea_seifrizii))))	(Pelagodoxa_henryana	Bactris_major)))	(Attalea_speciosa	(Elaeis_guineensis	Elaeis_oleifera)))	Geonoma_undata)	Calamus_caryotoides);
((((((Kentiopsis_piersoniorum	(Heterospathe_cagayanensis	(Veitchia_spiralis	(Dypsis_decaryi	Burretiokentia_grandiflora))))	Dictyosperma_album)	Hydriastele_microspadix)	((Oenocarpus_bataua	Oenocarpus_minor)	Prestoea_acuminata))	((Geonoma_undata	(Serenoa_repens	Manicaria_saccifera))	(((Iriartea_deltoidea	((Reinhardtia_simplex	Reinhardtia_gracilis)	(Reinhardtia_paiewonskiana	Reinhardtia_latisecta)))	(((Chamaedorea_seifrizii	Podococcus_barteri)	(Orania_palindan	Sclerosperma_profizianum))	(Pseudophoenix_vinifera	(Phoenix_dactylifera	Sabal_domingensis))))	((Attalea_speciosa	(Elaeis_guineensis	Elaeis_oleifera))	(Roystonea_regia	(Pelagodoxa_henryana	Bactris_major))))))	Calamus_caryotoides);
(((((((Bactris_major	Pelagodoxa_henryana)	Chamaedorea_seifrizii)	((((Orania_palindan	(Phoenix_dactylifera	Sabal_domingensis))	(Sclerosperma_profizianum	Roystonea_regia))	(Pseudophoenix_vinifera	Podococcus_barteri))	(Iriartea_deltoidea	((Reinhardtia_paiewonskiana	Reinhardtia_latisecta)	(Reinhardtia_gracilis	Reinhardtia_simplex)))))	((Elaeis_guineensis	Elaeis_oleifera)	Attalea_speciosa))	((Serenoa_repens	Manicaria_saccifera)	(Prestoea_acuminata	(Oenocarpus_minor	Oenocarpus_bataua))))	(Geonoma_undata	(Dictyosperma_album	(Hydriastele_microspadix	((Veitchia_spiralis	Kentiopsis_piersoniorum)	((Dypsis_decaryi	Burretiokentia_grandiflora)	Heterospathe_cagayanensis))))))	Calamus_caryotoides);
((Phoenix_dactylifera	(Sabal_domingensis	(((Podococcus_barteri	(Orania_palindan	Sclerosperma_profizianum))	Roystonea_regia)	(Pseudophoenix_vinifera	((Iriartea_deltoidea	((Reinhardtia_paiewonskiana	Reinhardtia_latisecta)	(Reinhardtia_gracilis	Reinhardtia_simplex)))	(((Bactris_major	(Chamaedorea_seifrizii	Pelagodoxa_henryana))	(Elaeis_guineensis	Elaeis_oleifera))	(((Attalea_speciosa	Geonoma_undata)	(Dictyosperma_album	(((Kentiopsis_piersoniorum	(Hydriastele_microspadix	(Dypsis_decaryi	Burretiokentia_grandiflora)))	Veitchia_spiralis)	Heterospathe_cagayanensis)))	((Serenoa_repens	Manicaria_saccifera)	(Prestoea_acuminata	(Oenocarpus_minor	Oenocarpus_bataua))))))))))	Calamus_caryotoides);
((Geonoma_undata	(((Prestoea_acuminata	(Oenocarpus_minor	Oenocarpus_bataua))	((Serenoa_repens	Manicaria_saccifera)	((Dictyosperma_album	(((Veitchia_spiralis	(Dypsis_decaryi	Burretiokentia_grandiflora))	Kentiopsis_piersoniorum)	Heterospathe_cagayanensis))	Hydriastele_microspadix)))	(((((Roystonea_regia	Podococcus_barteri)	((Orania_palindan	Sclerosperma_profizianum)	Pseudophoenix_vinifera))	(Phoenix_dactylifera	Sabal_domingensis))	(Iriartea_deltoidea	((Reinhardtia_paiewonskiana	Reinhardtia_latisecta)	(Reinhardtia_gracilis	Reinhardtia_simplex))))	(((Bactris_major	Pelagodoxa_henryana)	Chamaedorea_seifrizii)	(Attalea_speciosa	(Elaeis_guineensis	Elaeis_oleifera))))))	Calamus_caryotoides);
((Sabal_domingensis	(((((Iriartea_deltoidea	((Reinhardtia_paiewonskiana	Reinhardtia_latisecta)	(Reinhardtia_gracilis	Reinhardtia_simplex)))	((((Bactris_major	Pelagodoxa_henryana)	Chamaedorea_seifrizii)	(Attalea_speciosa	(Elaeis_guineensis	Elaeis_oleifera)))	((Prestoea_acuminata	(Oenocarpus_minor	Oenocarpus_bataua))	(((Serenoa_repens	Manicaria_saccifera)	((Dictyosperma_album	(((Veitchia_spiralis	(Dypsis_decaryi	Burretiokentia_grandiflora))	Kentiopsis_piersoniorum)	Heterospathe_cagayanensis))	Hydriastele_microspadix))	Geonoma_undata))))	(Roystonea_regia	(Podococcus_barteri	(Orania_palindan	Sclerosperma_profizianum))))	Pseudophoenix_vinifera)	Phoenix_dactylifera))	Calamus_caryotoides);
((Chamaedorea_seifrizii	((Podococcus_barteri	((Orania_palindan	Sclerosperma_profizianum)	(((((Reinhardtia_paiewonskiana	Reinhardtia_latisecta)	(Reinhardtia_gracilis	Reinhardtia_simplex))	Iriartea_deltoidea)	(Pseudophoenix_vinifera	((((Prestoea_acuminata	(Oenocarpus_minor	Oenocarpus_bataua))	((((Dictyosperma_album	((Veitchia_spiralis	(Dypsis_decaryi	Burretiokentia_grandiflora))	Heterospathe_cagayanensis))	Kentiopsis_piersoniorum)	Hydriastele_microspadix)	(Geonoma_undata	(Serenoa_repens	Manicaria_saccifera))))	(Sabal_domingensis	(Attalea_speciosa	(Bactris_major	(Elaeis_guineensis	Elaeis_oleifera)))))	Phoenix_dactylifera)))	Roystonea_regia)))	Pelagodoxa_henryana))	Calamus_caryotoides);
((Elaeis_oleifera	((Attalea_speciosa	((((((Chamaedorea_seifrizii	(Sabal_domingensis	Phoenix_dactylifera))	Pseudophoenix_vinifera)	((Orania_palindan	Sclerosperma_profizianum)	(Podococcus_barteri	Roystonea_regia)))	(((Reinhardtia_paiewonskiana	Reinhardtia_latisecta)	(Reinhardtia_gracilis	Reinhardtia_simplex))	Iriartea_deltoidea))	((Pelagodoxa_henryana	((Serenoa_repens	Manicaria_saccifera)	(Prestoea_acuminata	(Oenocarpus_minor	Oenocarpus_bataua))))	(Geonoma_undata	(((Hydriastele_microspadix	((Veitchia_spiralis	(Dypsis_decaryi	Burretiokentia_grandiflora))	Heterospathe_cagayanensis))	Kentiopsis_piersoniorum)	Dictyosperma_album))))	Bactris_major))	Elaeis_guineensis))	Calamus_caryotoides);
((Reinhardtia_latisecta	(((Reinhardtia_gracilis	Reinhardtia_simplex)	(Iriartea_deltoidea	(((Roystonea_regia	((Orania_palindan	Sclerosperma_profizianum)	Podococcus_barteri))	(Pseudophoenix_vinifera	(Sabal_domingensis	Phoenix_dactylifera)))	(((Chamaedorea_seifrizii	Bactris_major)	(Elaeis_guineensis	Elaeis_oleifera))	(((Serenoa_repens	Manicaria_saccifera)	(Prestoea_acuminata	(Pelagodoxa_henryana	(Oenocarpus_minor	Oenocarpus_bataua))))	((Attalea_speciosa	Geonoma_undata)	((Dictyosperma_album	((Veitchia_spiralis	(Dypsis_decaryi	Burretiokentia_grandiflora))	Heterospathe_cagayanensis))	(Kentiopsis_piersoniorum	Hydriastele_microspadix))))))))	Reinhardtia_paiewonskiana))	Calamus_caryotoides);
(((Attalea_speciosa	Geonoma_undata)	(((Dictyosperma_album	((Dypsis_decaryi	Burretiokentia_grandiflora)	Heterospathe_cagayanensis))	(Veitchia_spiralis	(Kentiopsis_piersoniorum	Hydriastele_microspadix)))	((((((Reinhardtia_paiewonskiana	Reinhardtia_latisecta)	(Reinhardtia_gracilis	Reinhardtia_simplex))	Iriartea_deltoidea)	((Roystonea_regia	((Orania_palindan	Sclerosperma_profizianum)	Podococcus_barteri))	(Pseudophoenix_vinifera	((Chamaedorea_seifrizii	Sabal_domingensis)	Phoenix_dactylifera))))	(Elaeis_guineensis	Elaeis_oleifera))	(((Bactris_major	Pelagodoxa_henryana)	(Serenoa_repens	Manicaria_saccifera))	(Prestoea_acuminata	(Oenocarpus_minor	Oenocarpus_bataua))))))	Calamus_caryotoides);
(((Prestoea_acuminata	(Oenocarpus_minor	Oenocarpus_bataua))	((Pelagodoxa_henryana	((((((Reinhardtia_paiewonskiana	Reinhardtia_latisecta)	(Reinhardtia_gracilis	Reinhardtia_simplex))	Iriartea_deltoidea)	((Sclerosperma_profizianum	Podococcus_barteri)	((Sabal_domingensis	(Orania_palindan	Phoenix_dactylifera))	Pseudophoenix_vinifera)))	(Chamaedorea_seifrizii	(Elaeis_guineensis	Elaeis_oleifera)))	Roystonea_regia))	((((Bactris_major	Attalea_speciosa)	Geonoma_undata)	(Serenoa_repens	Manicaria_saccifera))	((Dictyosperma_album	((Veitchia_spiralis	(Dypsis_decaryi	Burretiokentia_grandiflora))	Heterospathe_cagayanensis))	(Kentiopsis_piersoniorum	Hydriastele_microspadix)))))	Calamus_caryotoides);
((Sabal_domingensis	(Chamaedorea_seifrizii	(Phoenix_dactylifera	(((((Attalea_speciosa	(Elaeis_guineensis	Elaeis_oleifera))	((Bactris_major	Pelagodoxa_henryana)	Roystonea_regia))	(((Dictyosperma_album	(((Hydriastele_microspadix	Kentiopsis_piersoniorum)	(Veitchia_spiralis	(Dypsis_decaryi	Burretiokentia_grandiflora)))	Heterospathe_cagayanensis))	Geonoma_undata)	((Prestoea_acuminata	(Oenocarpus_minor	Oenocarpus_bataua))	(Serenoa_repens	Manicaria_saccifera))))	(((Reinhardtia_paiewonskiana	Reinhardtia_latisecta)	(Reinhardtia_gracilis	Reinhardtia_simplex))	Iriartea_deltoidea))	(((Orania_palindan	Sclerosperma_profizianum)	Podococcus_barteri)	Pseudophoenix_vinifera)))))	Calamus_caryotoides);
((Orania_palindan	(Sclerosperma_profizianum	(((Pseudophoenix_vinifera	(((Iriartea_deltoidea	((Reinhardtia_latisecta	Reinhardtia_paiewonskiana)	(Reinhardtia_simplex	Reinhardtia_gracilis)))	(((((Heterospathe_cagayanensis	(((Dypsis_decaryi	Burretiokentia_grandiflora)	Hydriastele_microspadix)	(Kentiopsis_piersoniorum	Veitchia_spiralis)))	Dictyosperma_album)	Geonoma_undata)	((Serenoa_repens	Manicaria_saccifera)	((Oenocarpus_bataua	Oenocarpus_minor)	Prestoea_acuminata)))	(Roystonea_regia	(Attalea_speciosa	(Bactris_major	(Elaeis_guineensis	Elaeis_oleifera))))))	(Phoenix_dactylifera	Sabal_domingensis)))	(Chamaedorea_seifrizii	Pelagodoxa_henryana))	Podococcus_barteri)))	Calamus_caryotoides);
((Phoenix_dactylifera	((Iriartea_deltoidea	((Reinhardtia_latisecta	Reinhardtia_paiewonskiana)	(Reinhardtia_simplex	Reinhardtia_gracilis)))	((Podococcus_barteri	(Orania_palindan	Sclerosperma_profizianum))	((Pseudophoenix_vinifera	(Chamaedorea_seifrizii	Sabal_domingensis))	((((((Kentiopsis_piersoniorum	Hydriastele_microspadix)	(Veitchia_spiralis	(Dypsis_decaryi	Burretiokentia_grandiflora)))	(Dictyosperma_album	Heterospathe_cagayanensis))	(Manicaria_saccifera	Geonoma_undata))	((Oenocarpus_bataua	(Serenoa_repens	Oenocarpus_minor))	Prestoea_acuminata))	(((Bactris_major	Pelagodoxa_henryana)	Roystonea_regia)	(Attalea_speciosa	(Elaeis_guineensis	Elaeis_oleifera))))))))	Calamus_caryotoides);
(((((Bactris_major	((Elaeis_guineensis	Elaeis_oleifera)	Attalea_speciosa))	(Iriartea_deltoidea	((Orania_palindan	((Reinhardtia_latisecta	Reinhardtia_paiewonskiana)	(Reinhardtia_simplex	Reinhardtia_gracilis)))	(((Pseudophoenix_vinifera	(((Chamaedorea_seifrizii	Sabal_domingensis)	(Serenoa_repens	Phoenix_dactylifera))	Podococcus_barteri))	Roystonea_regia)	Sclerosperma_profizianum))))	(Manicaria_saccifera	(((Oenocarpus_bataua	Oenocarpus_minor)	Prestoea_acuminata)	Pelagodoxa_henryana)))	((((Kentiopsis_piersoniorum	Hydriastele_microspadix)	(Heterospathe_cagayanensis	(Veitchia_spiralis	(Dypsis_decaryi	Burretiokentia_grandiflora))))	Dictyosperma_album)	Geonoma_undata))	Calamus_caryotoides);
((Phoenix_dactylifera	(((Pseudophoenix_vinifera	(((Podococcus_barteri	(Orania_palindan	Sclerosperma_profizianum))	Roystonea_regia)	((((Reinhardtia_latisecta	Reinhardtia_paiewonskiana)	(Reinhardtia_simplex	Reinhardtia_gracilis))	((((Serenoa_repens	Manicaria_saccifera)	Geonoma_undata)	((((((Heterospathe_cagayanensis	(Burretiokentia_grandiflora	Kentiopsis_piersoniorum))	(Veitchia_spiralis	Dypsis_decaryi))	Dictyosperma_album)	Hydriastele_microspadix)	((Oenocarpus_bataua	Oenocarpus_minor)	Prestoea_acuminata))	Pelagodoxa_henryana))	(Attalea_speciosa	(Bactris_major	(Elaeis_guineensis	Elaeis_oleifera)))))	Iriartea_deltoidea)))	Sabal_domingensis)	Chamaedorea_seifrizii))	Calamus_caryotoides);
((Geonoma_undata	(((Manicaria_saccifera	((((Kentiopsis_piersoniorum	((Burretiokentia_grandiflora	Veitchia_spiralis)	Dypsis_decaryi))	Heterospathe_cagayanensis)	Dictyosperma_album)	Hydriastele_microspadix))	((Pelagodoxa_henryana	(Oenocarpus_bataua	Oenocarpus_minor))	Prestoea_acuminata))	((Attalea_speciosa	(Bactris_major	(Elaeis_guineensis	Elaeis_oleifera)))	((Iriartea_deltoidea	((Reinhardtia_latisecta	Reinhardtia_paiewonskiana)	(Reinhardtia_simplex	Reinhardtia_gracilis)))	(((Podococcus_barteri	(Orania_palindan	Sclerosperma_profizianum))	(Chamaedorea_seifrizii	Roystonea_regia))	(Pseudophoenix_vinifera	(Sabal_domingensis	(Serenoa_repens	Phoenix_dactylifera))))))))	Calamus_caryotoides);
((Geonoma_undata	((Manicaria_saccifera	((Dictyosperma_album	(Heterospathe_cagayanensis	((Kentiopsis_piersoniorum	Hydriastele_microspadix)	(Veitchia_spiralis	(Dypsis_decaryi	Burretiokentia_grandiflora)))))	((Oenocarpus_bataua	Oenocarpus_minor)	Prestoea_acuminata)))	(Pelagodoxa_henryana	((((((Orania_palindan	Sclerosperma_profizianum)	(Chamaedorea_seifrizii	(Serenoa_repens	Podococcus_barteri)))	Roystonea_regia)	(Pseudophoenix_vinifera	(Sabal_domingensis	Phoenix_dactylifera)))	(Bactris_major	((Elaeis_guineensis	Elaeis_oleifera)	Attalea_speciosa)))	(Iriartea_deltoidea	((Reinhardtia_latisecta	Reinhardtia_paiewonskiana)	(Reinhardtia_simplex	Reinhardtia_gracilis)))))))	Calamus_caryotoides);
((Reinhardtia_latisecta	(Reinhardtia_paiewonskiana	((Reinhardtia_simplex	Reinhardtia_gracilis)	((((Geonoma_undata	((Dictyosperma_album	((Veitchia_spiralis	(Heterospathe_cagayanensis	(Dypsis_decaryi	Burretiokentia_grandiflora)))	Kentiopsis_piersoniorum))	Hydriastele_microspadix))	(((Oenocarpus_bataua	Oenocarpus_minor)	Prestoea_acuminata)	((Serenoa_repens	Manicaria_saccifera)	(Bactris_major	Pelagodoxa_henryana))))	((((Orania_palindan	Sclerosperma_profizianum)	(Podococcus_barteri	Roystonea_regia))	((Chamaedorea_seifrizii	(Sabal_domingensis	Phoenix_dactylifera))	Pseudophoenix_vinifera))	((Elaeis_guineensis	Elaeis_oleifera)	Attalea_speciosa)))	Iriartea_deltoidea))))	Calamus_caryotoides);
((Phoenix_dactylifera	((((((Bactris_major	(Elaeis_guineensis	Elaeis_oleifera))	Attalea_speciosa)	(Chamaedorea_seifrizii	Pelagodoxa_henryana))	(((Oenocarpus_bataua	Oenocarpus_minor)	Prestoea_acuminata)	(Geonoma_undata	((Serenoa_repens	Manicaria_saccifera)	((Dictyosperma_album	((Heterospathe_cagayanensis	(Dypsis_decaryi	(Burretiokentia_grandiflora	Veitchia_spiralis)))	Kentiopsis_piersoniorum))	Hydriastele_microspadix)))))	((Iriartea_deltoidea	((Reinhardtia_latisecta	Reinhardtia_paiewonskiana)	(Reinhardtia_simplex	Reinhardtia_gracilis)))	((Pseudophoenix_vinifera	((Sclerosperma_profizianum	Podococcus_barteri)	Orania_palindan))	Roystonea_regia)))	Sabal_domingensis))	Calamus_caryotoides);
((Phoenix_dactylifera	(((Roystonea_regia	(((Reinhardtia_latisecta	Reinhardtia_paiewonskiana)	(Reinhardtia_simplex	Reinhardtia_gracilis))	(((Bactris_major	(Elaeis_guineensis	Elaeis_oleifera))	Attalea_speciosa)	(((Iriartea_deltoidea	((Serenoa_repens	Manicaria_saccifera)	((Dictyosperma_album	((Heterospathe_cagayanensis	(Dypsis_decaryi	(Burretiokentia_grandiflora	Veitchia_spiralis)))	Kentiopsis_piersoniorum))	Hydriastele_microspadix)))	Geonoma_undata)	(Pelagodoxa_henryana	((Oenocarpus_bataua	Oenocarpus_minor)	Prestoea_acuminata))))))	(((Sclerosperma_profizianum	Orania_palindan)	Podococcus_barteri)	Pseudophoenix_vinifera))	(Chamaedorea_seifrizii	Sabal_domingensis)))	Calamus_caryotoides);
((Orania_palindan	(((((Chamaedorea_seifrizii	Podococcus_barteri)	((Sabal_domingensis	Phoenix_dactylifera)	Roystonea_regia))	((Iriartea_deltoidea	((Reinhardtia_latisecta	Reinhardtia_paiewonskiana)	(Reinhardtia_simplex	Reinhardtia_gracilis)))	(((Bactris_major	(Elaeis_guineensis	Elaeis_oleifera))	Attalea_speciosa)	(((Pelagodoxa_henryana	((Oenocarpus_bataua	Oenocarpus_minor)	Prestoea_acuminata))	(Serenoa_repens	Manicaria_saccifera))	(Geonoma_undata	(Dictyosperma_album	(Hydriastele_microspadix	((Heterospathe_cagayanensis	(Veitchia_spiralis	(Dypsis_decaryi	Burretiokentia_grandiflora)))	Kentiopsis_piersoniorum))))))))	Pseudophoenix_vinifera)	Sclerosperma_profizianum))	Calamus_caryotoides);
((((((Attalea_speciosa	((Elaeis_oleifera	Elaeis_guineensis)	Bactris_major))	(Chamaedorea_seifrizii	Pelagodoxa_henryana))	((Pseudophoenix_vinifera	((Iriartea_deltoidea	((Reinhardtia_paiewonskiana	Reinhardtia_latisecta)	(Reinhardtia_simplex	Reinhardtia_gracilis)))	(Roystonea_regia	(Podococcus_barteri	(Sclerosperma_profizianum	Orania_palindan)))))	(Sabal_domingensis	Phoenix_dactylifera)))	(((Serenoa_repens	Manicaria_saccifera)	(Dictyosperma_album	(((Heterospathe_cagayanensis	Kentiopsis_piersoniorum)	(Hydriastele_microspadix	(Burretiokentia_grandiflora	Dypsis_decaryi)))	Veitchia_spiralis)))	(Prestoea_acuminata	(Oenocarpus_bataua	Oenocarpus_minor))))	Geonoma_undata)	Calamus_caryotoides);
(((Sclerosperma_profizianum	Orania_palindan)	(((((((Geonoma_undata	((Dictyosperma_album	(Hydriastele_microspadix	((Heterospathe_cagayanensis	Pseudophoenix_vinifera)	((Veitchia_spiralis	(Burretiokentia_grandiflora	Dypsis_decaryi))	Kentiopsis_piersoniorum))))	(Serenoa_repens	Manicaria_saccifera)))	(Prestoea_acuminata	(Oenocarpus_bataua	Oenocarpus_minor)))	((Attalea_speciosa	(Elaeis_oleifera	Elaeis_guineensis))	(Chamaedorea_seifrizii	(Bactris_major	Pelagodoxa_henryana))))	(Iriartea_deltoidea	((Reinhardtia_paiewonskiana	Reinhardtia_latisecta)	(Reinhardtia_simplex	Reinhardtia_gracilis))))	(Sabal_domingensis	Phoenix_dactylifera))	Roystonea_regia)	Podococcus_barteri))	Calamus_caryotoides);
(((Sclerosperma_profizianum	Orania_palindan)	(((((((Prestoea_acuminata	(Oenocarpus_bataua	Oenocarpus_minor))	(Serenoa_repens	Manicaria_saccifera))	(Geonoma_undata	(Dictyosperma_album	((Heterospathe_cagayanensis	(Veitchia_spiralis	(Burretiokentia_grandiflora	Dypsis_decaryi)))	(Kentiopsis_piersoniorum	Hydriastele_microspadix)))))	(((Attalea_speciosa	(Elaeis_oleifera	Elaeis_guineensis))	(Chamaedorea_seifrizii	(Bactris_major	Pelagodoxa_henryana)))	(Iriartea_deltoidea	((Reinhardtia_paiewonskiana	Reinhardtia_latisecta)	(Reinhardtia_simplex	Reinhardtia_gracilis)))))	((Sabal_domingensis	Phoenix_dactylifera)	Pseudophoenix_vinifera))	Roystonea_regia)	Podococcus_barteri))	Calamus_caryotoides);
((Reinhardtia_latisecta	(((Reinhardtia_simplex	Reinhardtia_gracilis)	((((((Chamaedorea_seifrizii	Sabal_domingensis)	Phoenix_dactylifera)	Pseudophoenix_vinifera)	(Roystonea_regia	(Podococcus_barteri	(Sclerosperma_profizianum	Orania_palindan))))	((Bactris_major	((Elaeis_oleifera	Elaeis_guineensis)	Attalea_speciosa))	((Pelagodoxa_henryana	(Prestoea_acuminata	(Oenocarpus_bataua	Oenocarpus_minor)))	(Geonoma_undata	((Hydriastele_microspadix	((((Heterospathe_cagayanensis	(Burretiokentia_grandiflora	Dypsis_decaryi))	Veitchia_spiralis)	Kentiopsis_piersoniorum)	Dictyosperma_album))	(Serenoa_repens	Manicaria_saccifera))))))	Iriartea_deltoidea))	Reinhardtia_paiewonskiana))	Calamus_caryotoides);
((((Prestoea_acuminata	(Oenocarpus_bataua	Oenocarpus_minor))	((Serenoa_repens	Manicaria_saccifera)	(Geonoma_undata	(Hydriastele_microspadix	(((Heterospathe_cagayanensis	(Burretiokentia_grandiflora	(Dypsis_decaryi	Veitchia_spiralis)))	Kentiopsis_piersoniorum)	Dictyosperma_album)))))	(Pelagodoxa_henryana	(((Iriartea_deltoidea	((Reinhardtia_paiewonskiana	Reinhardtia_latisecta)	(Reinhardtia_simplex	Reinhardtia_gracilis)))	(Pseudophoenix_vinifera	(((Sabal_domingensis	Phoenix_dactylifera)	Chamaedorea_seifrizii)	(Roystonea_regia	(Podococcus_barteri	(Sclerosperma_profizianum	Orania_palindan))))))	(Attalea_speciosa	(Bactris_major	(Elaeis_oleifera	Elaeis_guineensis))))))	Calamus_caryotoides);
((Geonoma_undata	(((((Sclerosperma_profizianum	Orania_palindan)	(Attalea_speciosa	(Bactris_major	(Elaeis_oleifera	Elaeis_guineensis))))	((Iriartea_deltoidea	((Reinhardtia_paiewonskiana	Reinhardtia_latisecta)	(Reinhardtia_simplex	Reinhardtia_gracilis)))	(((Sabal_domingensis	Phoenix_dactylifera)	Chamaedorea_seifrizii)	(Roystonea_regia	Podococcus_barteri))))	((Prestoea_acuminata	(Oenocarpus_bataua	Oenocarpus_minor))	(Hydriastele_microspadix	((((Pseudophoenix_vinifera	(Heterospathe_cagayanensis	(Burretiokentia_grandiflora	Dypsis_decaryi)))	Veitchia_spiralis)	Kentiopsis_piersoniorum)	Dictyosperma_album))))	((Serenoa_repens	Manicaria_saccifera)	Pelagodoxa_henryana)))	Calamus_caryotoides);
((((((Iriartea_deltoidea	((Reinhardtia_paiewonskiana	Reinhardtia_latisecta)	(Reinhardtia_simplex	Reinhardtia_gracilis)))	((Pseudophoenix_vinifera	((Sabal_domingensis	Phoenix_dactylifera)	Chamaedorea_seifrizii))	(Podococcus_barteri	(Sclerosperma_profizianum	Orania_palindan))))	(Bactris_major	((Elaeis_oleifera	Elaeis_guineensis)	Attalea_speciosa)))	Roystonea_regia)	(((((Hydriastele_microspadix	(Veitchia_spiralis	Kentiopsis_piersoniorum))	((Burretiokentia_grandiflora	Dypsis_decaryi)	Heterospathe_cagayanensis))	Dictyosperma_album)	Geonoma_undata)	((Prestoea_acuminata	(Oenocarpus_bataua	Oenocarpus_minor))	((Serenoa_repens	Manicaria_saccifera)	Pelagodoxa_henryana))))	Calamus_caryotoides);
((((Attalea_speciosa	(Bactris_major	(Elaeis_oleifera	Elaeis_guineensis)))	((Iriartea_deltoidea	((Reinhardtia_paiewonskiana	Reinhardtia_latisecta)	(Reinhardtia_simplex	Reinhardtia_gracilis)))	(Pseudophoenix_vinifera	(((Serenoa_repens	Podococcus_barteri)	(((Sabal_domingensis	Chamaedorea_seifrizii)	Phoenix_dactylifera)	Roystonea_regia))	(Sclerosperma_profizianum	Orania_palindan)))))	((((Hydriastele_microspadix	(Kentiopsis_piersoniorum	(Heterospathe_cagayanensis	(Veitchia_spiralis	(Burretiokentia_grandiflora	Dypsis_decaryi)))))	Dictyosperma_album)	Geonoma_undata)	(Pelagodoxa_henryana	((Prestoea_acuminata	(Oenocarpus_bataua	Oenocarpus_minor))	Manicaria_saccifera))))	Calamus_caryotoides);
((Pelagodoxa_henryana	((Prestoea_acuminata	(Oenocarpus_bataua	Oenocarpus_minor))	(((((Bactris_major	((Elaeis_oleifera	Elaeis_guineensis)	Attalea_speciosa))	(Iriartea_deltoidea	((Reinhardtia_paiewonskiana	Reinhardtia_latisecta)	(Reinhardtia_simplex	Reinhardtia_gracilis))))	(((Pseudophoenix_vinifera	(Sabal_domingensis	Chamaedorea_seifrizii))	(Serenoa_repens	Phoenix_dactylifera))	((Podococcus_barteri	(Sclerosperma_profizianum	Orania_palindan))	Roystonea_regia)))	((((Heterospathe_cagayanensis	((Hydriastele_microspadix	(Burretiokentia_grandiflora	Dypsis_decaryi))	Kentiopsis_piersoniorum))	Veitchia_spiralis)	Dictyosperma_album)	Geonoma_undata))	Manicaria_saccifera)))	Calamus_caryotoides);
((((Attalea_speciosa	((Dictyosperma_album	(Heterospathe_cagayanensis	((Veitchia_spiralis	(Dypsis_decaryi	Burretiokentia_grandiflora))	Kentiopsis_piersoniorum)))	Hydriastele_microspadix))	Geonoma_undata)	((((Chamaedorea_seifrizii	Pelagodoxa_henryana)	((((Roystonea_regia	(Sabal_domingensis	Phoenix_dactylifera))	(Podococcus_barteri	(Sclerosperma_profizianum	Orania_palindan)))	Pseudophoenix_vinifera)	(Iriartea_deltoidea	((Reinhardtia_paiewonskiana	Reinhardtia_latisecta)	(Reinhardtia_simplex	Reinhardtia_gracilis)))))	(Bactris_major	(Elaeis_oleifera	Elaeis_guineensis)))	((Serenoa_repens	Manicaria_saccifera)	(Prestoea_acuminata	(Oenocarpus_bataua	Oenocarpus_minor)))))	Calamus_caryotoides);
((Geonoma_undata	(((((Iriartea_deltoidea	((Reinhardtia_gracilis	Reinhardtia_simplex)	(Reinhardtia_paiewonskiana	Reinhardtia_latisecta)))	((Pseudophoenix_vinifera	(Orania_palindan	Sclerosperma_profizianum))	(((Chamaedorea_seifrizii	Roystonea_regia)	Podococcus_barteri)	(Sabal_domingensis	Phoenix_dactylifera))))	(Bactris_major	((Elaeis_guineensis	Elaeis_oleifera)	Attalea_speciosa)))	(Hydriastele_microspadix	((Kentiopsis_piersoniorum	((Veitchia_spiralis	Burretiokentia_grandiflora)	(Dypsis_decaryi	Heterospathe_cagayanensis)))	Dictyosperma_album)))	((Prestoea_acuminata	(Oenocarpus_minor	Oenocarpus_bataua))	((Serenoa_repens	Manicaria_saccifera)	Pelagodoxa_henryana))))	Calamus_caryotoides);
((Kentiopsis_piersoniorum	(Hydriastele_microspadix	(((((Burretiokentia_grandiflora	Dypsis_decaryi)	Heterospathe_cagayanensis)	Dictyosperma_album)	(((((Iriartea_deltoidea	((Reinhardtia_gracilis	Reinhardtia_simplex)	(Reinhardtia_paiewonskiana	Reinhardtia_latisecta)))	(Pseudophoenix_vinifera	((Sabal_domingensis	(Chamaedorea_seifrizii	Phoenix_dactylifera))	(Roystonea_regia	(Orania_palindan	(Podococcus_barteri	Sclerosperma_profizianum))))))	(Attalea_speciosa	(Bactris_major	(Elaeis_guineensis	Elaeis_oleifera))))	((Prestoea_acuminata	(Oenocarpus_minor	Oenocarpus_bataua))	((Serenoa_repens	Manicaria_saccifera)	Pelagodoxa_henryana)))	Geonoma_undata))	Veitchia_spiralis)))	Calamus_caryotoides);
((Orania_palindan	(((Podococcus_barteri	Sclerosperma_profizianum)	((((((Prestoea_acuminata	(Oenocarpus_minor	Oenocarpus_bataua))	((Serenoa_repens	Manicaria_saccifera)	Pelagodoxa_henryana))	((Hydriastele_microspadix	((Heterospathe_cagayanensis	(Kentiopsis_piersoniorum	(Veitchia_spiralis	(Burretiokentia_grandiflora	Dypsis_decaryi))))	Dictyosperma_album))	(Iriartea_deltoidea	Geonoma_undata)))	(((Reinhardtia_gracilis	Reinhardtia_simplex)	(Reinhardtia_paiewonskiana	Reinhardtia_latisecta))	(Attalea_speciosa	(Bactris_major	(Elaeis_guineensis	Elaeis_oleifera)))))	((Sabal_domingensis	Phoenix_dactylifera)	Pseudophoenix_vinifera))	Roystonea_regia))	Chamaedorea_seifrizii))	Calamus_caryotoides);
((Kentiopsis_piersoniorum	((Dypsis_decaryi	(Veitchia_spiralis	Burretiokentia_grandiflora))	(((((Iriartea_deltoidea	Geonoma_undata)	((Pelagodoxa_henryana	((((Reinhardtia_gracilis	Reinhardtia_simplex)	(Reinhardtia_paiewonskiana	Reinhardtia_latisecta))	(Bactris_major	((Elaeis_guineensis	Elaeis_oleifera)	Attalea_speciosa)))	(((Orania_palindan	Sclerosperma_profizianum)	(Podococcus_barteri	Roystonea_regia))	((Chamaedorea_seifrizii	(Sabal_domingensis	Phoenix_dactylifera))	Pseudophoenix_vinifera))))	((Prestoea_acuminata	(Oenocarpus_minor	Oenocarpus_bataua))	(Serenoa_repens	Manicaria_saccifera))))	Dictyosperma_album)	Hydriastele_microspadix)	Heterospathe_cagayanensis)))	Calamus_caryotoides);
((((((Attalea_speciosa	(Bactris_major	(Elaeis_guineensis	Elaeis_oleifera)))	(Chamaedorea_seifrizii	Pelagodoxa_henryana))	((((Reinhardtia_gracilis	Reinhardtia_simplex)	(Reinhardtia_paiewonskiana	Reinhardtia_latisecta))	Iriartea_deltoidea)	((((Podococcus_barteri	(Sclerosperma_profizianum	Orania_palindan))	Roystonea_regia)	(Sabal_domingensis	Phoenix_dactylifera))	Pseudophoenix_vinifera)))	(((Dictyosperma_album	(((Kentiopsis_piersoniorum	Veitchia_spiralis)	(Hydriastele_microspadix	(Dypsis_decaryi	Burretiokentia_grandiflora)))	Heterospathe_cagayanensis))	Geonoma_undata)	(Serenoa_repens	Manicaria_saccifera)))	(Prestoea_acuminata	(Oenocarpus_minor	Oenocarpus_bataua)))	Calamus_caryotoides);
((Orania_palindan	(((Roystonea_regia	(((Sabal_domingensis	(Serenoa_repens	Phoenix_dactylifera))	Pseudophoenix_vinifera)	(((((Dictyosperma_album	(Hydriastele_microspadix	(Heterospathe_cagayanensis	((Burretiokentia_grandiflora	Kentiopsis_piersoniorum)	(Veitchia_spiralis	Dypsis_decaryi)))))	(Attalea_speciosa	Geonoma_undata))	(Manicaria_saccifera	(Prestoea_acuminata	(Oenocarpus_minor	Oenocarpus_bataua))))	((Chamaedorea_seifrizii	(Bactris_major	Pelagodoxa_henryana))	(Elaeis_guineensis	Elaeis_oleifera)))	(((Reinhardtia_gracilis	Reinhardtia_simplex)	(Reinhardtia_paiewonskiana	Reinhardtia_latisecta))	Iriartea_deltoidea))))	Podococcus_barteri)	Sclerosperma_profizianum))	Calamus_caryotoides);
((((Orania_palindan	((Pseudophoenix_vinifera	Roystonea_regia)	((Sabal_domingensis	Phoenix_dactylifera)	(((((Hydriastele_microspadix	(((Kentiopsis_piersoniorum	((Burretiokentia_grandiflora	Dypsis_decaryi)	Heterospathe_cagayanensis))	Veitchia_spiralis)	Dictyosperma_album))	Geonoma_undata)	((Serenoa_repens	Manicaria_saccifera)	(Prestoea_acuminata	(Oenocarpus_minor	Oenocarpus_bataua))))	(((Reinhardtia_gracilis	Reinhardtia_simplex)	(Reinhardtia_paiewonskiana	Reinhardtia_latisecta))	Iriartea_deltoidea))	((Bactris_major	(Chamaedorea_seifrizii	Pelagodoxa_henryana))	(Attalea_speciosa	(Elaeis_guineensis	Elaeis_oleifera)))))))	Podococcus_barteri)	Sclerosperma_profizianum)	Calamus_caryotoides);
((Phoenix_dactylifera	(((((((Bactris_major	((Elaeis_guineensis	Elaeis_oleifera)	Attalea_speciosa))	(((Hydriastele_microspadix	(Dictyosperma_album	(Kentiopsis_piersoniorum	(((Burretiokentia_grandiflora	Dypsis_decaryi)	Heterospathe_cagayanensis)	Veitchia_spiralis))))	Geonoma_undata)	((Serenoa_repens	Manicaria_saccifera)	(Pelagodoxa_henryana	(Prestoea_acuminata	(Oenocarpus_minor	Oenocarpus_bataua))))))	(((Reinhardtia_gracilis	Reinhardtia_simplex)	(Reinhardtia_paiewonskiana	Reinhardtia_latisecta))	Iriartea_deltoidea))	(Sclerosperma_profizianum	Orania_palindan))	(Pseudophoenix_vinifera	Roystonea_regia))	Podococcus_barteri)	(Chamaedorea_seifrizii	Sabal_domingensis)))	Calamus_caryotoides);
((Geonoma_undata	(Manicaria_saccifera	(((Bactris_major	Pelagodoxa_henryana)	(((Reinhardtia_gracilis	Reinhardtia_simplex)	(Reinhardtia_paiewonskiana	Reinhardtia_latisecta))	(((((Sclerosperma_profizianum	Orania_palindan)	(Podococcus_barteri	Roystonea_regia))	(Sabal_domingensis	Phoenix_dactylifera))	(Pseudophoenix_vinifera	Chamaedorea_seifrizii))	((Elaeis_guineensis	Elaeis_oleifera)	Attalea_speciosa))))	((Iriartea_deltoidea	(Serenoa_repens	Prestoea_acuminata))	((Dictyosperma_album	((Kentiopsis_piersoniorum	(Hydriastele_microspadix	((Burretiokentia_grandiflora	Dypsis_decaryi)	Veitchia_spiralis)))	Heterospathe_cagayanensis))	(Oenocarpus_minor	Oenocarpus_bataua))))))	Calamus_caryotoides);
(((Sclerosperma_profizianum	Orania_palindan)	((Chamaedorea_seifrizii	Podococcus_barteri)	(((Sabal_domingensis	(Serenoa_repens	Phoenix_dactylifera))	(((Iriartea_deltoidea	((Reinhardtia_gracilis	Reinhardtia_simplex)	(Reinhardtia_paiewonskiana	Reinhardtia_latisecta)))	(((Bactris_major	(Elaeis_guineensis	Elaeis_oleifera))	Attalea_speciosa)	((Geonoma_undata	(Dictyosperma_album	(Hydriastele_microspadix	((Heterospathe_cagayanensis	((Burretiokentia_grandiflora	Dypsis_decaryi)	Veitchia_spiralis))	Kentiopsis_piersoniorum))))	(Manicaria_saccifera	((Prestoea_acuminata	(Oenocarpus_minor	Oenocarpus_bataua))	Pelagodoxa_henryana)))))	Pseudophoenix_vinifera))	Roystonea_regia)))	Calamus_caryotoides);
(((((Hydriastele_microspadix	((Dictyosperma_album	(Kentiopsis_piersoniorum	(Heterospathe_cagayanensis	(Dypsis_decaryi	Burretiokentia_grandiflora))))	Veitchia_spiralis))	Geonoma_undata)	((Prestoea_acuminata	(Oenocarpus_bataua	Oenocarpus_minor))	((Serenoa_repens	Manicaria_saccifera)	Pelagodoxa_henryana)))	(((((Phoenix_dactylifera	(Chamaedorea_seifrizii	Sabal_domingensis))	Pseudophoenix_vinifera)	(Roystonea_regia	((Orania_palindan	Sclerosperma_profizianum)	Podococcus_barteri)))	(Iriartea_deltoidea	((Reinhardtia_latisecta	Reinhardtia_paiewonskiana)	(Reinhardtia_simplex	Reinhardtia_gracilis))))	(Bactris_major	(Attalea_speciosa	(Elaeis_guineensis	Elaeis_oleifera)))))	Calamus_caryotoides);
((Pelagodoxa_henryana	((((((Podococcus_barteri	(Roystonea_regia	(Pseudophoenix_vinifera	(Orania_palindan	Sclerosperma_profizianum))))	(Phoenix_dactylifera	Sabal_domingensis))	(Iriartea_deltoidea	((Reinhardtia_latisecta	Reinhardtia_paiewonskiana)	(Reinhardtia_simplex	Reinhardtia_gracilis))))	Chamaedorea_seifrizii)	(Attalea_speciosa	((Elaeis_guineensis	Elaeis_oleifera)	Bactris_major)))	(((Hydriastele_microspadix	(((Heterospathe_cagayanensis	(Veitchia_spiralis	(Dypsis_decaryi	Burretiokentia_grandiflora)))	Kentiopsis_piersoniorum)	Dictyosperma_album))	(Prestoea_acuminata	(Oenocarpus_bataua	Oenocarpus_minor)))	(Geonoma_undata	(Serenoa_repens	Manicaria_saccifera)))))	Calamus_caryotoides);
(((((Prestoea_acuminata	(Oenocarpus_bataua	Oenocarpus_minor))	((((Podococcus_barteri	(Orania_palindan	Sclerosperma_profizianum))	(Pseudophoenix_vinifera	((Chamaedorea_seifrizii	Phoenix_dactylifera)	Sabal_domingensis)))	(Iriartea_deltoidea	((Reinhardtia_latisecta	Reinhardtia_paiewonskiana)	(Reinhardtia_simplex	Reinhardtia_gracilis))))	(Roystonea_regia	((Pelagodoxa_henryana	Bactris_major)	(Attalea_speciosa	(Elaeis_guineensis	Elaeis_oleifera))))))	(((Heterospathe_cagayanensis	(((Hydriastele_microspadix	(Burretiokentia_grandiflora	Dypsis_decaryi))	Kentiopsis_piersoniorum)	Veitchia_spiralis))	Dictyosperma_album)	(Serenoa_repens	Manicaria_saccifera)))	Geonoma_undata)	Calamus_caryotoides);
((((((Heterospathe_cagayanensis	(((Hydriastele_microspadix	(Burretiokentia_grandiflora	Dypsis_decaryi))	Kentiopsis_piersoniorum)	Veitchia_spiralis))	Dictyosperma_album)	Geonoma_undata)	(Pelagodoxa_henryana	(((Iriartea_deltoidea	((Reinhardtia_latisecta	Reinhardtia_paiewonskiana)	(Reinhardtia_simplex	Reinhardtia_gracilis)))	(Bactris_major	(Attalea_speciosa	(Elaeis_guineensis	Elaeis_oleifera))))	(Pseudophoenix_vinifera	((Roystonea_regia	(Podococcus_barteri	(Orania_palindan	Sclerosperma_profizianum)))	((Phoenix_dactylifera	Sabal_domingensis)	Chamaedorea_seifrizii))))))	((Serenoa_repens	Manicaria_saccifera)	(Prestoea_acuminata	(Oenocarpus_bataua	Oenocarpus_minor))))	Calamus_caryotoides);
(((((Serenoa_repens	Manicaria_saccifera)	(Prestoea_acuminata	(Oenocarpus_bataua	Oenocarpus_minor)))	((((((Veitchia_spiralis	(Burretiokentia_grandiflora	Dypsis_decaryi))	Kentiopsis_piersoniorum)	Heterospathe_cagayanensis)	Dictyosperma_album)	Hydriastele_microspadix)	Geonoma_undata))	(((((Orania_palindan	Sclerosperma_profizianum)	(Roystonea_regia	Podococcus_barteri))	((Phoenix_dactylifera	Sabal_domingensis)	(Pseudophoenix_vinifera	Chamaedorea_seifrizii)))	(Iriartea_deltoidea	((Reinhardtia_latisecta	Reinhardtia_paiewonskiana)	(Reinhardtia_simplex	Reinhardtia_gracilis))))	((Pelagodoxa_henryana	Bactris_major)	(Attalea_speciosa	(Elaeis_guineensis	Elaeis_oleifera)))))	Calamus_caryotoides);
((Phoenix_dactylifera	((Sabal_domingensis	((Pseudophoenix_vinifera	(((Iriartea_deltoidea	((Reinhardtia_latisecta	Reinhardtia_paiewonskiana)	(Reinhardtia_simplex	Reinhardtia_gracilis)))	((Roystonea_regia	(Attalea_speciosa	(Bactris_major	(Elaeis_guineensis	Elaeis_oleifera))))	((Manicaria_saccifera	(Prestoea_acuminata	(Oenocarpus_bataua	Oenocarpus_minor)))	((((Heterospathe_cagayanensis	((Veitchia_spiralis	(Burretiokentia_grandiflora	Dypsis_decaryi))	Kentiopsis_piersoniorum))	Hydriastele_microspadix)	Dictyosperma_album)	Geonoma_undata))))	(Chamaedorea_seifrizii	(Pelagodoxa_henryana	Podococcus_barteri))))	(Orania_palindan	Sclerosperma_profizianum)))	Serenoa_repens))	Calamus_caryotoides);
((Pelagodoxa_henryana	(Manicaria_saccifera	((Prestoea_acuminata	(Oenocarpus_bataua	Oenocarpus_minor))	(((((Heterospathe_cagayanensis	(Veitchia_spiralis	(Burretiokentia_grandiflora	Dypsis_decaryi)))	(Hydriastele_microspadix	Kentiopsis_piersoniorum))	Dictyosperma_album)	Geonoma_undata)	(((Pseudophoenix_vinifera	(((Serenoa_repens	Phoenix_dactylifera)	(Chamaedorea_seifrizii	Sabal_domingensis))	((Roystonea_regia	Orania_palindan)	(Sclerosperma_profizianum	Podococcus_barteri))))	(Iriartea_deltoidea	((Reinhardtia_latisecta	Reinhardtia_paiewonskiana)	(Reinhardtia_simplex	Reinhardtia_gracilis))))	((Attalea_speciosa	(Elaeis_guineensis	Elaeis_oleifera))	Bactris_major))))))	Calamus_caryotoides);
((Kentiopsis_piersoniorum	((((Dictyosperma_album	(Geonoma_undata	((((((Chamaedorea_seifrizii	Phoenix_dactylifera)	Sabal_domingensis)	((Orania_palindan	Sclerosperma_profizianum)	(Podococcus_barteri	Roystonea_regia)))	(Iriartea_deltoidea	((Reinhardtia_latisecta	Reinhardtia_paiewonskiana)	(Reinhardtia_simplex	Reinhardtia_gracilis))))	(Attalea_speciosa	((Elaeis_guineensis	Elaeis_oleifera)	Bactris_major)))	((Pelagodoxa_henryana	(Serenoa_repens	Manicaria_saccifera))	(Prestoea_acuminata	(Oenocarpus_bataua	Oenocarpus_minor))))))	(Pseudophoenix_vinifera	Heterospathe_cagayanensis))	(Veitchia_spiralis	(Burretiokentia_grandiflora	Dypsis_decaryi)))	Hydriastele_microspadix))	Calamus_caryotoides);
(((((((((Orania_palindan	Sclerosperma_profizianum)	(Podococcus_barteri	Chamaedorea_seifrizii))	Pseudophoenix_vinifera)	(Phoenix_dactylifera	Sabal_domingensis))	(Iriartea_deltoidea	((Reinhardtia_latisecta	Reinhardtia_paiewonskiana)	(Reinhardtia_simplex	Reinhardtia_gracilis))))	(Attalea_speciosa	((Elaeis_guineensis	Elaeis_oleifera)	Bactris_major)))	Roystonea_regia)	((((Heterospathe_cagayanensis	((Veitchia_spiralis	(Burretiokentia_grandiflora	Dypsis_decaryi))	(Hydriastele_microspadix	Kentiopsis_piersoniorum)))	Dictyosperma_album)	Geonoma_undata)	((Pelagodoxa_henryana	(Serenoa_repens	Manicaria_saccifera))	(Prestoea_acuminata	(Oenocarpus_bataua	Oenocarpus_minor)))))	Calamus_caryotoides);
((Reinhardtia_latisecta	(Reinhardtia_paiewonskiana	((Reinhardtia_simplex	Reinhardtia_gracilis)	((((Attalea_speciosa	((Elaeis_guineensis	Elaeis_oleifera)	Bactris_major))	(Pelagodoxa_henryana	((((Hydriastele_microspadix	(Kentiopsis_piersoniorum	(Heterospathe_cagayanensis	((Burretiokentia_grandiflora	Dypsis_decaryi)	Veitchia_spiralis))))	Dictyosperma_album)	(Prestoea_acuminata	(Oenocarpus_bataua	Oenocarpus_minor)))	(Geonoma_undata	(Serenoa_repens	Manicaria_saccifera)))))	((Roystonea_regia	((Orania_palindan	Sclerosperma_profizianum)	Podococcus_barteri))	(Pseudophoenix_vinifera	(Chamaedorea_seifrizii	(Phoenix_dactylifera	Sabal_domingensis)))))	Iriartea_deltoidea))))	Calamus_caryotoides);
((Geonoma_undata	(((Dictyosperma_album	(Hydriastele_microspadix	(Kentiopsis_piersoniorum	((Veitchia_spiralis	(Dypsis_decaryi	Burretiokentia_grandiflora))	Heterospathe_cagayanensis))))	(((Iriartea_deltoidea	((Reinhardtia_paiewonskiana	Reinhardtia_latisecta)	(Reinhardtia_simplex	Reinhardtia_gracilis)))	(((((Chamaedorea_seifrizii	Podococcus_barteri)	(Orania_palindan	Sclerosperma_profizianum))	Roystonea_regia)	(Sabal_domingensis	Phoenix_dactylifera))	Pseudophoenix_vinifera))	((Prestoea_acuminata	(Oenocarpus_bataua	Oenocarpus_minor))	(Pelagodoxa_henryana	(Serenoa_repens	Manicaria_saccifera)))))	(Bactris_major	((Elaeis_guineensis	Elaeis_oleifera)	Attalea_speciosa))))	Calamus_caryotoides);
((Pelagodoxa_henryana	(Roystonea_regia	(((Bactris_major	((Elaeis_guineensis	Elaeis_oleifera)	Attalea_speciosa))	(Geonoma_undata	((Hydriastele_microspadix	(Dictyosperma_album	(Kentiopsis_piersoniorum	((Veitchia_spiralis	(Dypsis_decaryi	Burretiokentia_grandiflora))	Heterospathe_cagayanensis))))	((Prestoea_acuminata	(Oenocarpus_bataua	Oenocarpus_minor))	(Serenoa_repens	Manicaria_saccifera)))))	((Iriartea_deltoidea	((Reinhardtia_paiewonskiana	Reinhardtia_latisecta)	(Reinhardtia_simplex	Reinhardtia_gracilis)))	(((Sclerosperma_profizianum	(Chamaedorea_seifrizii	Podococcus_barteri))	Orania_palindan)	(Pseudophoenix_vinifera	(Sabal_domingensis	Phoenix_dactylifera)))))))	Calamus_caryotoides);
((Pelagodoxa_henryana	((((Bactris_major	((Elaeis_guineensis	Elaeis_oleifera)	Attalea_speciosa))	((Serenoa_repens	Manicaria_saccifera)	(Geonoma_undata	((Dictyosperma_album	(Hydriastele_microspadix	((((Dypsis_decaryi	Burretiokentia_grandiflora)	Heterospathe_cagayanensis)	Kentiopsis_piersoniorum)	Veitchia_spiralis)))	(Prestoea_acuminata	(Oenocarpus_bataua	Oenocarpus_minor))))))	((Iriartea_deltoidea	((Reinhardtia_paiewonskiana	Reinhardtia_latisecta)	(Reinhardtia_simplex	Reinhardtia_gracilis)))	(Pseudophoenix_vinifera	((((Sclerosperma_profizianum	Podococcus_barteri)	Roystonea_regia)	Orania_palindan)	(Sabal_domingensis	Phoenix_dactylifera)))))	Chamaedorea_seifrizii))	Calamus_caryotoides);
((((((Bactris_major	((Elaeis_guineensis	Elaeis_oleifera)	Attalea_speciosa))	(Chamaedorea_seifrizii	Pelagodoxa_henryana))	(Iriartea_deltoidea	((Reinhardtia_paiewonskiana	Reinhardtia_latisecta)	(Reinhardtia_simplex	Reinhardtia_gracilis))))	(((Orania_palindan	Sclerosperma_profizianum)	(Podococcus_barteri	Roystonea_regia))	(Sabal_domingensis	Phoenix_dactylifera)))	((Geonoma_undata	(Serenoa_repens	Manicaria_saccifera))	((Dictyosperma_album	((((Dypsis_decaryi	Burretiokentia_grandiflora)	Veitchia_spiralis)	(Hydriastele_microspadix	Kentiopsis_piersoniorum))	Heterospathe_cagayanensis))	(Prestoea_acuminata	(Pseudophoenix_vinifera	(Oenocarpus_bataua	Oenocarpus_minor))))))	Calamus_caryotoides);
(((Chamaedorea_seifrizii	Pelagodoxa_henryana)	(Roystonea_regia	((((((((Reinhardtia_paiewonskiana	Reinhardtia_latisecta)	(Reinhardtia_simplex	Reinhardtia_gracilis))	(Orania_palindan	(Podococcus_barteri	Sclerosperma_profizianum)))	Pseudophoenix_vinifera)	Phoenix_dactylifera)	(Sabal_domingensis	Iriartea_deltoidea))	(((Serenoa_repens	Manicaria_saccifera)	(Prestoea_acuminata	(Oenocarpus_bataua	Oenocarpus_minor)))	(Geonoma_undata	(Dictyosperma_album	((((Burretiokentia_grandiflora	Dypsis_decaryi)	(Veitchia_spiralis	Heterospathe_cagayanensis))	Kentiopsis_piersoniorum)	Hydriastele_microspadix)))))	(Bactris_major	((Elaeis_guineensis	Elaeis_oleifera)	Attalea_speciosa)))))	Calamus_caryotoides);
((Phoenix_dactylifera	((((Orania_palindan	(Podococcus_barteri	Sclerosperma_profizianum))	((((Prestoea_acuminata	(Oenocarpus_bataua	Oenocarpus_minor))	(Geonoma_undata	((Serenoa_repens	Manicaria_saccifera)	((Dictyosperma_album	((Veitchia_spiralis	((Burretiokentia_grandiflora	Dypsis_decaryi)	Heterospathe_cagayanensis))	Kentiopsis_piersoniorum))	Hydriastele_microspadix))))	(((Elaeis_guineensis	Elaeis_oleifera)	Attalea_speciosa)	((Chamaedorea_seifrizii	(Bactris_major	Pelagodoxa_henryana))	Roystonea_regia)))	(Iriartea_deltoidea	((Reinhardtia_paiewonskiana	Reinhardtia_latisecta)	(Reinhardtia_simplex	Reinhardtia_gracilis)))))	Pseudophoenix_vinifera)	Sabal_domingensis))	Calamus_caryotoides);
(((Orania_palindan	(Podococcus_barteri	Sclerosperma_profizianum))	((((((Pelagodoxa_henryana	((Geonoma_undata	(Serenoa_repens	Manicaria_saccifera))	((Prestoea_acuminata	(Oenocarpus_bataua	Oenocarpus_minor))	((Dictyosperma_album	(Heterospathe_cagayanensis	(((Veitchia_spiralis	Burretiokentia_grandiflora)	Kentiopsis_piersoniorum)	Dypsis_decaryi)))	Hydriastele_microspadix))))	((Bactris_major	(Elaeis_guineensis	Elaeis_oleifera))	Attalea_speciosa))	(Iriartea_deltoidea	((Reinhardtia_paiewonskiana	Reinhardtia_latisecta)	(Reinhardtia_simplex	Reinhardtia_gracilis))))	(Pseudophoenix_vinifera	(Sabal_domingensis	Phoenix_dactylifera)))	Roystonea_regia)	Chamaedorea_seifrizii))	Calamus_caryotoides);
((((Pseudophoenix_vinifera	(Roystonea_regia	((((Dictyosperma_album	(Heterospathe_cagayanensis	(Veitchia_spiralis	((Hydriastele_microspadix	(Burretiokentia_grandiflora	Dypsis_decaryi))	Kentiopsis_piersoniorum))))	(Serenoa_repens	Manicaria_saccifera))	(Prestoea_acuminata	(Pelagodoxa_henryana	(Oenocarpus_bataua	Oenocarpus_minor))))	(Geonoma_undata	((Bactris_major	(Elaeis_guineensis	Elaeis_oleifera))	Attalea_speciosa)))))	((Chamaedorea_seifrizii	Phoenix_dactylifera)	((Iriartea_deltoidea	((Reinhardtia_paiewonskiana	Reinhardtia_latisecta)	(Reinhardtia_simplex	Reinhardtia_gracilis)))	(Orania_palindan	(Podococcus_barteri	Sclerosperma_profizianum)))))	Sabal_domingensis)	Calamus_caryotoides);
(((Pelagodoxa_henryana	Chamaedorea_seifrizii)	(((((Iriartea_deltoidea	((Reinhardtia_paiewonskiana	Reinhardtia_latisecta)	(Reinhardtia_simplex	Reinhardtia_gracilis)))	(Roystonea_regia	(Orania_palindan	(Podococcus_barteri	Sclerosperma_profizianum))))	Pseudophoenix_vinifera)	(Sabal_domingensis	Phoenix_dactylifera))	((((Serenoa_repens	Manicaria_saccifera)	(Prestoea_acuminata	(Oenocarpus_bataua	Oenocarpus_minor)))	(Geonoma_undata	(Dictyosperma_album	(Heterospathe_cagayanensis	((Burretiokentia_grandiflora	Dypsis_decaryi)	((Veitchia_spiralis	Hydriastele_microspadix)	Kentiopsis_piersoniorum))))))	(((Elaeis_guineensis	Elaeis_oleifera)	Attalea_speciosa)	Bactris_major))))	Calamus_caryotoides);
((Phoenix_dactylifera	((((((Serenoa_repens	Manicaria_saccifera)	(Prestoea_acuminata	(Oenocarpus_bataua	Oenocarpus_minor)))	(Geonoma_undata	((Dictyosperma_album	(Veitchia_spiralis	(((Burretiokentia_grandiflora	Heterospathe_cagayanensis)	Kentiopsis_piersoniorum)	Hydriastele_microspadix)))	Dypsis_decaryi)))	(Pelagodoxa_henryana	(((Elaeis_guineensis	Elaeis_oleifera)	Attalea_speciosa)	Bactris_major)))	(((Iriartea_deltoidea	((Reinhardtia_paiewonskiana	Reinhardtia_latisecta)	(Reinhardtia_simplex	Reinhardtia_gracilis)))	((Orania_palindan	Sclerosperma_profizianum)	(Podococcus_barteri	Roystonea_regia)))	Pseudophoenix_vinifera))	(Chamaedorea_seifrizii	Sabal_domingensis)))	Calamus_caryotoides);
((((Pelagodoxa_henryana	(Manicaria_saccifera	((Oenocarpus_bataua	Oenocarpus_minor)	Prestoea_acuminata)))	(Iriartea_deltoidea	(Geonoma_undata	(Dictyosperma_album	(Heterospathe_cagayanensis	((Dypsis_decaryi	Burretiokentia_grandiflora)	((Veitchia_spiralis	Kentiopsis_piersoniorum)	Hydriastele_microspadix)))))))	(((Chamaedorea_seifrizii	Pseudophoenix_vinifera)	((Sabal_domingensis	(Serenoa_repens	Phoenix_dactylifera))	((Podococcus_barteri	Roystonea_regia)	(Sclerosperma_profizianum	Orania_palindan))))	((Attalea_speciosa	(Bactris_major	(Elaeis_oleifera	Elaeis_guineensis)))	((Reinhardtia_latisecta	Reinhardtia_paiewonskiana)	(Reinhardtia_simplex	Reinhardtia_gracilis)))))	Calamus_caryotoides);
((Kentiopsis_piersoniorum	((((((((Elaeis_oleifera	Elaeis_guineensis)	(Attalea_speciosa	Bactris_major))	((((Podococcus_barteri	Roystonea_regia)	(Sclerosperma_profizianum	Orania_palindan))	(((Reinhardtia_latisecta	Reinhardtia_paiewonskiana)	(Reinhardtia_simplex	Reinhardtia_gracilis))	Iriartea_deltoidea))	((Chamaedorea_seifrizii	(Sabal_domingensis	Phoenix_dactylifera))	Pseudophoenix_vinifera)))	(((Oenocarpus_bataua	Oenocarpus_minor)	Prestoea_acuminata)	(Pelagodoxa_henryana	(Serenoa_repens	Manicaria_saccifera))))	Geonoma_undata)	Dictyosperma_album)	Hydriastele_microspadix)	((Heterospathe_cagayanensis	Dypsis_decaryi)	(Veitchia_spiralis	Burretiokentia_grandiflora))))	Calamus_caryotoides);
((((((Oenocarpus_bataua	Oenocarpus_minor)	Prestoea_acuminata)	(Pelagodoxa_henryana	(Serenoa_repens	Manicaria_saccifera)))	(Geonoma_undata	((Dictyosperma_album	(Heterospathe_cagayanensis	(((Burretiokentia_grandiflora	Dypsis_decaryi)	Veitchia_spiralis)	Kentiopsis_piersoniorum)))	Hydriastele_microspadix)))	((Attalea_speciosa	(Bactris_major	(Elaeis_oleifera	Elaeis_guineensis)))	((((Sabal_domingensis	Phoenix_dactylifera)	Chamaedorea_seifrizii)	(Roystonea_regia	(Pseudophoenix_vinifera	((Sclerosperma_profizianum	Orania_palindan)	Podococcus_barteri))))	(Iriartea_deltoidea	((Reinhardtia_latisecta	Reinhardtia_paiewonskiana)	(Reinhardtia_simplex	Reinhardtia_gracilis))))))	Calamus_caryotoides);
((Sabal_domingensis	(Phoenix_dactylifera	((Pseudophoenix_vinifera	(Orania_palindan	(Chamaedorea_seifrizii	(Podococcus_barteri	Sclerosperma_profizianum))))	((Iriartea_deltoidea	((Reinhardtia_latisecta	Reinhardtia_paiewonskiana)	(Reinhardtia_simplex	Reinhardtia_gracilis)))	(((((Oenocarpus_bataua	Oenocarpus_minor)	Prestoea_acuminata)	(Pelagodoxa_henryana	(Serenoa_repens	Manicaria_saccifera)))	(Geonoma_undata	(Dictyosperma_album	(((Heterospathe_cagayanensis	((Burretiokentia_grandiflora	Dypsis_decaryi)	Veitchia_spiralis))	Kentiopsis_piersoniorum)	Hydriastele_microspadix))))	(Roystonea_regia	(Bactris_major	((Elaeis_oleifera	Elaeis_guineensis)	Attalea_speciosa))))))))	Calamus_caryotoides);
((Elaeis_oleifera	(Elaeis_guineensis	((((((Roystonea_regia	Pseudophoenix_vinifera)	((Chamaedorea_seifrizii	(Sabal_domingensis	Phoenix_dactylifera))	((Orania_palindan	Sclerosperma_profizianum)	Podococcus_barteri)))	(Iriartea_deltoidea	((Reinhardtia_latisecta	Reinhardtia_paiewonskiana)	(Reinhardtia_simplex	Reinhardtia_gracilis))))	(((((Oenocarpus_bataua	Oenocarpus_minor)	Prestoea_acuminata)	(Pelagodoxa_henryana	(Serenoa_repens	Manicaria_saccifera)))	Geonoma_undata)	(Dictyosperma_album	(((Heterospathe_cagayanensis	((Burretiokentia_grandiflora	Dypsis_decaryi)	Veitchia_spiralis))	Kentiopsis_piersoniorum)	Hydriastele_microspadix))))	Attalea_speciosa)	Bactris_major)))	Calamus_caryotoides);
((Orania_palindan	(Sclerosperma_profizianum	((((Pelagodoxa_henryana	Chamaedorea_seifrizii)	Podococcus_barteri)	(((Iriartea_deltoidea	((Reinhardtia_latisecta	Reinhardtia_paiewonskiana)	(Reinhardtia_simplex	Reinhardtia_gracilis)))	((Geonoma_undata	(((Oenocarpus_bataua	Oenocarpus_minor)	Prestoea_acuminata)	((Hydriastele_microspadix	((Dictyosperma_album	(Veitchia_spiralis	(Heterospathe_cagayanensis	(Burretiokentia_grandiflora	Dypsis_decaryi))))	Kentiopsis_piersoniorum))	(Serenoa_repens	Manicaria_saccifera))))	(Roystonea_regia	(Bactris_major	((Elaeis_oleifera	Elaeis_guineensis)	Attalea_speciosa)))))	(Sabal_domingensis	Phoenix_dactylifera)))	Pseudophoenix_vinifera)))	Calamus_caryotoides);
(((Serenoa_repens	Manicaria_saccifera)	((Geonoma_undata	(Hydriastele_microspadix	(Dictyosperma_album	((Heterospathe_cagayanensis	(Kentiopsis_piersoniorum	Burretiokentia_grandiflora))	(Dypsis_decaryi	Veitchia_spiralis)))))	(((Oenocarpus_bataua	Oenocarpus_minor)	Prestoea_acuminata)	(((((Sabal_domingensis	Phoenix_dactylifera)	(Pseudophoenix_vinifera	(Roystonea_regia	(Podococcus_barteri	(Orania_palindan	Sclerosperma_profizianum)))))	(Iriartea_deltoidea	((Reinhardtia_latisecta	Reinhardtia_paiewonskiana)	(Reinhardtia_simplex	Reinhardtia_gracilis))))	(Chamaedorea_seifrizii	Pelagodoxa_henryana))	(Bactris_major	((Elaeis_oleifera	Elaeis_guineensis)	Attalea_speciosa))))))	Calamus_caryotoides);
(((((((Pseudophoenix_vinifera	((Sabal_domingensis	Phoenix_dactylifera)	Orania_palindan))	(Roystonea_regia	(Podococcus_barteri	Sclerosperma_profizianum)))	(Iriartea_deltoidea	((Reinhardtia_latisecta	Reinhardtia_paiewonskiana)	(Reinhardtia_simplex	Reinhardtia_gracilis))))	(Chamaedorea_seifrizii	Pelagodoxa_henryana))	(Bactris_major	((Elaeis_oleifera	Elaeis_guineensis)	Attalea_speciosa)))	(((Serenoa_repens	Manicaria_saccifera)	((Oenocarpus_bataua	Oenocarpus_minor)	Prestoea_acuminata))	(Geonoma_undata	(Dictyosperma_album	(Hydriastele_microspadix	((((Burretiokentia_grandiflora	Dypsis_decaryi)	Veitchia_spiralis)	Heterospathe_cagayanensis)	Kentiopsis_piersoniorum))))))	Calamus_caryotoides);
((Chamaedorea_seifrizii	(Podococcus_barteri	(Sclerosperma_profizianum	((((Iriartea_deltoidea	((Reinhardtia_latisecta	Reinhardtia_paiewonskiana)	(Reinhardtia_simplex	Reinhardtia_gracilis)))	((Attalea_speciosa	(Bactris_major	(Elaeis_oleifera	Elaeis_guineensis)))	(((Pelagodoxa_henryana	(Serenoa_repens	Manicaria_saccifera))	((Oenocarpus_bataua	Oenocarpus_minor)	Prestoea_acuminata))	(Geonoma_undata	(Dictyosperma_album	(Hydriastele_microspadix	((((Burretiokentia_grandiflora	Dypsis_decaryi)	Heterospathe_cagayanensis)	Kentiopsis_piersoniorum)	Veitchia_spiralis)))))))	(Pseudophoenix_vinifera	((Sabal_domingensis	Phoenix_dactylifera)	Orania_palindan)))	Roystonea_regia))))	Calamus_caryotoides);
((((((Bactris_major	Pelagodoxa_henryana)	(Serenoa_repens	Manicaria_saccifera))	((Oenocarpus_bataua	Oenocarpus_minor)	Prestoea_acuminata))	(Geonoma_undata	(Dictyosperma_album	(Hydriastele_microspadix	((Veitchia_spiralis	(Heterospathe_cagayanensis	(Burretiokentia_grandiflora	Dypsis_decaryi)))	Kentiopsis_piersoniorum)))))	(Iriartea_deltoidea	((((Reinhardtia_latisecta	Reinhardtia_paiewonskiana)	(Reinhardtia_simplex	Reinhardtia_gracilis))	((Pseudophoenix_vinifera	(Sabal_domingensis	(Chamaedorea_seifrizii	Phoenix_dactylifera)))	((Podococcus_barteri	Roystonea_regia)	(Orania_palindan	Sclerosperma_profizianum))))	(Attalea_speciosa	(Elaeis_oleifera	Elaeis_guineensis)))))	Calamus_caryotoides);
((((Manicaria_saccifera	Serenoa_repens)	(((Dictyosperma_album	(Hydriastele_microspadix	((Kentiopsis_piersoniorum	(Veitchia_spiralis	(Dypsis_decaryi	Burretiokentia_grandiflora)))	Heterospathe_cagayanensis)))	Geonoma_undata)	(Prestoea_acuminata	(Oenocarpus_minor	Oenocarpus_bataua))))	(Pelagodoxa_henryana	((((Reinhardtia_gracilis	Reinhardtia_simplex)	(Reinhardtia_latisecta	Reinhardtia_paiewonskiana))	Iriartea_deltoidea)	((((Sabal_domingensis	(Chamaedorea_seifrizii	Phoenix_dactylifera))	((Sclerosperma_profizianum	Orania_palindan)	(Podococcus_barteri	Roystonea_regia)))	Pseudophoenix_vinifera)	((Bactris_major	(Elaeis_oleifera	Elaeis_guineensis))	Attalea_speciosa)))))	Calamus_caryotoides);
((Pelagodoxa_henryana	((((Pseudophoenix_vinifera	((((Podococcus_barteri	Sclerosperma_profizianum)	Orania_palindan)	Roystonea_regia)	(Sabal_domingensis	(Serenoa_repens	Phoenix_dactylifera))))	(((Reinhardtia_gracilis	Reinhardtia_simplex)	(Reinhardtia_latisecta	Reinhardtia_paiewonskiana))	Iriartea_deltoidea))	((Bactris_major	((Elaeis_oleifera	Elaeis_guineensis)	Attalea_speciosa))	(Manicaria_saccifera	(((Hydriastele_microspadix	((Dictyosperma_album	(Veitchia_spiralis	(Heterospathe_cagayanensis	(Dypsis_decaryi	Burretiokentia_grandiflora))))	Kentiopsis_piersoniorum))	Geonoma_undata)	(Prestoea_acuminata	(Oenocarpus_minor	Oenocarpus_bataua))))))	Chamaedorea_seifrizii))	Calamus_caryotoides);
((Orania_palindan	((((((((Chamaedorea_seifrizii	(Bactris_major	Pelagodoxa_henryana))	((Elaeis_oleifera	Elaeis_guineensis)	Attalea_speciosa))	(((Reinhardtia_gracilis	Reinhardtia_simplex)	(Reinhardtia_latisecta	Reinhardtia_paiewonskiana))	Iriartea_deltoidea))	(((((Heterospathe_cagayanensis	(Dypsis_decaryi	Burretiokentia_grandiflora))	Dictyosperma_album)	(Veitchia_spiralis	(Kentiopsis_piersoniorum	Hydriastele_microspadix)))	Geonoma_undata)	((Prestoea_acuminata	(Oenocarpus_minor	Oenocarpus_bataua))	Manicaria_saccifera)))	Roystonea_regia)	(Pseudophoenix_vinifera	(Sabal_domingensis	(Serenoa_repens	Phoenix_dactylifera))))	Podococcus_barteri)	Sclerosperma_profizianum))	Calamus_caryotoides);
((((Dictyosperma_album	(Heterospathe_cagayanensis	(Kentiopsis_piersoniorum	(Hydriastele_microspadix	(Veitchia_spiralis	(Dypsis_decaryi	Burretiokentia_grandiflora))))))	Geonoma_undata)	(((Bactris_major	Pelagodoxa_henryana)	((Prestoea_acuminata	(Oenocarpus_minor	Oenocarpus_bataua))	(Serenoa_repens	Manicaria_saccifera)))	(Roystonea_regia	((((Chamaedorea_seifrizii	Pseudophoenix_vinifera)	(Sabal_domingensis	Phoenix_dactylifera))	((((Reinhardtia_gracilis	Reinhardtia_simplex)	(Reinhardtia_latisecta	Reinhardtia_paiewonskiana))	Iriartea_deltoidea)	(Podococcus_barteri	(Sclerosperma_profizianum	Orania_palindan))))	((Elaeis_oleifera	Elaeis_guineensis)	Attalea_speciosa)))))	Calamus_caryotoides);
(((Bactris_major	Pelagodoxa_henryana)	(((Elaeis_oleifera	Elaeis_guineensis)	Attalea_speciosa)	((((Hydriastele_microspadix	((Dictyosperma_album	(Heterospathe_cagayanensis	(Veitchia_spiralis	(Dypsis_decaryi	Burretiokentia_grandiflora))))	Kentiopsis_piersoniorum))	(Prestoea_acuminata	(Oenocarpus_minor	Oenocarpus_bataua)))	(Geonoma_undata	(Serenoa_repens	Manicaria_saccifera)))	((((Reinhardtia_gracilis	Reinhardtia_simplex)	(Reinhardtia_latisecta	Reinhardtia_paiewonskiana))	Iriartea_deltoidea)	((Chamaedorea_seifrizii	(Sabal_domingensis	Phoenix_dactylifera))	(Pseudophoenix_vinifera	(Roystonea_regia	((Sclerosperma_profizianum	Orania_palindan)	Podococcus_barteri))))))))	Calamus_caryotoides);
(((((Serenoa_repens	Manicaria_saccifera)	((((((Reinhardtia_gracilis	Reinhardtia_simplex)	(Reinhardtia_latisecta	Reinhardtia_paiewonskiana))	Iriartea_deltoidea)	((Chamaedorea_seifrizii	(Sabal_domingensis	Phoenix_dactylifera))	(Pseudophoenix_vinifera	((Sclerosperma_profizianum	Orania_palindan)	(Podococcus_barteri	Roystonea_regia)))))	(Attalea_speciosa	(Bactris_major	(Elaeis_oleifera	Elaeis_guineensis))))	Pelagodoxa_henryana))	Geonoma_undata)	((Dictyosperma_album	(Heterospathe_cagayanensis	((Hydriastele_microspadix	Kentiopsis_piersoniorum)	(Veitchia_spiralis	(Dypsis_decaryi	Burretiokentia_grandiflora)))))	(Prestoea_acuminata	(Oenocarpus_minor	Oenocarpus_bataua))))	Calamus_caryotoides);
((Orania_palindan	((((Chamaedorea_seifrizii	Podococcus_barteri)	Roystonea_regia)	(((Pelagodoxa_henryana	((Prestoea_acuminata	(Oenocarpus_minor	Oenocarpus_bataua))	((Serenoa_repens	Manicaria_saccifera)	((Attalea_speciosa	Geonoma_undata)	(Dictyosperma_album	((Veitchia_spiralis	(Heterospathe_cagayanensis	(Dypsis_decaryi	Burretiokentia_grandiflora)))	(Kentiopsis_piersoniorum	Hydriastele_microspadix)))))))	((((Reinhardtia_gracilis	Reinhardtia_simplex)	(Reinhardtia_latisecta	Reinhardtia_paiewonskiana))	Iriartea_deltoidea)	(Bactris_major	(Elaeis_oleifera	Elaeis_guineensis))))	((Sabal_domingensis	Phoenix_dactylifera)	Pseudophoenix_vinifera)))	Sclerosperma_profizianum))	Calamus_caryotoides);
((Chamaedorea_seifrizii	(Orania_palindan	((Roystonea_regia	(((Pseudophoenix_vinifera	(((Reinhardtia_gracilis	Reinhardtia_simplex)	(Reinhardtia_latisecta	Reinhardtia_paiewonskiana))	Iriartea_deltoidea))	((Attalea_speciosa	(Bactris_major	(Elaeis_oleifera	Elaeis_guineensis)))	((Geonoma_undata	((Heterospathe_cagayanensis	Dictyosperma_album)	(Kentiopsis_piersoniorum	((Veitchia_spiralis	(Dypsis_decaryi	Burretiokentia_grandiflora))	Hydriastele_microspadix))))	((Prestoea_acuminata	(Oenocarpus_minor	Oenocarpus_bataua))	(Pelagodoxa_henryana	(Serenoa_repens	Manicaria_saccifera))))))	(Sabal_domingensis	Phoenix_dactylifera)))	(Podococcus_barteri	Sclerosperma_profizianum))))	Calamus_caryotoides);
((Pelagodoxa_henryana	(((Prestoea_acuminata	((Oenocarpus_minor	Oenocarpus_bataua)	(((Dictyosperma_album	(Heterospathe_cagayanensis	(Veitchia_spiralis	(Dypsis_decaryi	Burretiokentia_grandiflora))))	Kentiopsis_piersoniorum)	Hydriastele_microspadix)))	(Geonoma_undata	Manicaria_saccifera))	((((Pseudophoenix_vinifera	(Sclerosperma_profizianum	Orania_palindan))	(Roystonea_regia	((Chamaedorea_seifrizii	(Serenoa_repens	Podococcus_barteri))	(Sabal_domingensis	Phoenix_dactylifera))))	(((Reinhardtia_gracilis	Reinhardtia_simplex)	(Reinhardtia_latisecta	Reinhardtia_paiewonskiana))	Iriartea_deltoidea))	(Attalea_speciosa	(Bactris_major	(Elaeis_oleifera	Elaeis_guineensis))))))	Calamus_caryotoides);
((Orania_palindan	(((((Roystonea_regia	Podococcus_barteri)	((Chamaedorea_seifrizii	Sabal_domingensis)	Phoenix_dactylifera))	((((Reinhardtia_gracilis	Reinhardtia_simplex)	(Reinhardtia_latisecta	Reinhardtia_paiewonskiana))	Iriartea_deltoidea)	((Attalea_speciosa	(Bactris_major	(Elaeis_oleifera	Elaeis_guineensis)))	((Geonoma_undata	(((Kentiopsis_piersoniorum	(Veitchia_spiralis	(Heterospathe_cagayanensis	(Dypsis_decaryi	Burretiokentia_grandiflora))))	Dictyosperma_album)	Hydriastele_microspadix))	(((Serenoa_repens	Manicaria_saccifera)	Pelagodoxa_henryana)	(Prestoea_acuminata	(Oenocarpus_minor	Oenocarpus_bataua)))))))	Pseudophoenix_vinifera)	Sclerosperma_profizianum))	Calamus_caryotoides);
(((Orania_palindan	Sclerosperma_profizianum)	((Roystonea_regia	(((((Iriartea_deltoidea	(Attalea_speciosa	(Geonoma_undata	(Dictyosperma_album	((Kentiopsis_piersoniorum	(Heterospathe_cagayanensis	((Dypsis_decaryi	Burretiokentia_grandiflora)	Veitchia_spiralis)))	Hydriastele_microspadix)))))	(((Oenocarpus_minor	Oenocarpus_bataua)	Prestoea_acuminata)	(Serenoa_repens	Manicaria_saccifera)))	((Pelagodoxa_henryana	Bactris_major)	(Elaeis_oleifera	Elaeis_guineensis)))	((Reinhardtia_gracilis	Reinhardtia_simplex)	(Reinhardtia_latisecta	Reinhardtia_paiewonskiana)))	(Pseudophoenix_vinifera	(Sabal_domingensis	Phoenix_dactylifera))))	(Podococcus_barteri	Chamaedorea_seifrizii)))	Calamus_caryotoides);
((Orania_palindan	(((Roystonea_regia	(((((Geonoma_undata	(Hydriastele_microspadix	(Dictyosperma_album	(Kentiopsis_piersoniorum	(Heterospathe_cagayanensis	((Dypsis_decaryi	Burretiokentia_grandiflora)	Veitchia_spiralis))))))	(((Oenocarpus_minor	Oenocarpus_bataua)	Prestoea_acuminata)	(Serenoa_repens	Manicaria_saccifera)))	((Pelagodoxa_henryana	Bactris_major)	(Attalea_speciosa	(Elaeis_oleifera	Elaeis_guineensis))))	(Iriartea_deltoidea	((Reinhardtia_gracilis	Reinhardtia_simplex)	(Reinhardtia_latisecta	Reinhardtia_paiewonskiana))))	(Pseudophoenix_vinifera	(Sabal_domingensis	Phoenix_dactylifera))))	(Podococcus_barteri	Chamaedorea_seifrizii))	Sclerosperma_profizianum))	Calamus_caryotoides);
((((((Chamaedorea_seifrizii	Pelagodoxa_henryana)	(Iriartea_deltoidea	((Reinhardtia_gracilis	Reinhardtia_simplex)	(Reinhardtia_latisecta	Reinhardtia_paiewonskiana))))	((Pseudophoenix_vinifera	(Sabal_domingensis	Phoenix_dactylifera))	(((Sclerosperma_profizianum	Orania_palindan)	Roystonea_regia)	Podococcus_barteri)))	((Attalea_speciosa	(Elaeis_oleifera	Elaeis_guineensis))	Bactris_major))	((((Oenocarpus_minor	Oenocarpus_bataua)	Prestoea_acuminata)	((Hydriastele_microspadix	(Dictyosperma_album	((Veitchia_spiralis	(Kentiopsis_piersoniorum	Heterospathe_cagayanensis))	(Dypsis_decaryi	Burretiokentia_grandiflora))))	(Serenoa_repens	Manicaria_saccifera)))	Geonoma_undata))	Calamus_caryotoides);
((((Podococcus_barteri	(Roystonea_regia	((((((Chamaedorea_seifrizii	Pelagodoxa_henryana)	Bactris_major)	((Geonoma_undata	Attalea_speciosa)	(Elaeis_oleifera	Elaeis_guineensis)))	((((Serenoa_repens	Oenocarpus_minor)	Oenocarpus_bataua)	Prestoea_acuminata)	((Hydriastele_microspadix	(Dictyosperma_album	(Heterospathe_cagayanensis	(((Dypsis_decaryi	Burretiokentia_grandiflora)	Veitchia_spiralis)	Kentiopsis_piersoniorum))))	Manicaria_saccifera)))	(Iriartea_deltoidea	((Reinhardtia_gracilis	Reinhardtia_simplex)	(Reinhardtia_latisecta	Reinhardtia_paiewonskiana))))	(Pseudophoenix_vinifera	(Sabal_domingensis	Phoenix_dactylifera)))))	Orania_palindan)	Sclerosperma_profizianum)	Calamus_caryotoides);
((Orania_palindan	((Podococcus_barteri	(Roystonea_regia	(((((Attalea_speciosa	(Elaeis_oleifera	Elaeis_guineensis))	((Pelagodoxa_henryana	Bactris_major)	Chamaedorea_seifrizii))	(((Serenoa_repens	Manicaria_saccifera)	((Oenocarpus_minor	Oenocarpus_bataua)	Prestoea_acuminata))	(Geonoma_undata	(Hydriastele_microspadix	((Heterospathe_cagayanensis	((Burretiokentia_grandiflora	Dypsis_decaryi)	Veitchia_spiralis))	(Kentiopsis_piersoniorum	Dictyosperma_album))))))	(Iriartea_deltoidea	((Reinhardtia_gracilis	Reinhardtia_simplex)	(Reinhardtia_latisecta	Reinhardtia_paiewonskiana))))	(Pseudophoenix_vinifera	(Sabal_domingensis	Phoenix_dactylifera)))))	Sclerosperma_profizianum))	Calamus_caryotoides);
((Orania_palindan	((Podococcus_barteri	(((Roystonea_regia	((((Attalea_speciosa	(Bactris_major	(Elaeis_oleifera	Elaeis_guineensis)))	((((Oenocarpus_minor	Oenocarpus_bataua)	Prestoea_acuminata)	(Pelagodoxa_henryana	(Serenoa_repens	Manicaria_saccifera)))	(Geonoma_undata	((Kentiopsis_piersoniorum	((Hydriastele_microspadix	(Burretiokentia_grandiflora	Dypsis_decaryi))	Veitchia_spiralis))	(Dictyosperma_album	Heterospathe_cagayanensis)))))	(Iriartea_deltoidea	((Reinhardtia_gracilis	Reinhardtia_simplex)	(Reinhardtia_latisecta	Reinhardtia_paiewonskiana))))	(Sabal_domingensis	Phoenix_dactylifera)))	Pseudophoenix_vinifera)	Chamaedorea_seifrizii))	Sclerosperma_profizianum))	Calamus_caryotoides);
(((Pseudophoenix_vinifera	Chamaedorea_seifrizii)	(((((((Veitchia_spiralis	(Kentiopsis_piersoniorum	(Hydriastele_microspadix	(Burretiokentia_grandiflora	Dypsis_decaryi))))	(Dictyosperma_album	Heterospathe_cagayanensis))	((Oenocarpus_minor	Oenocarpus_bataua)	Prestoea_acuminata))	(Pelagodoxa_henryana	(Serenoa_repens	Manicaria_saccifera)))	Geonoma_undata)	((Iriartea_deltoidea	((Reinhardtia_gracilis	Reinhardtia_simplex)	(Reinhardtia_latisecta	Reinhardtia_paiewonskiana)))	(Bactris_major	((Elaeis_oleifera	Elaeis_guineensis)	Attalea_speciosa))))	((Sabal_domingensis	Phoenix_dactylifera)	(Roystonea_regia	(Podococcus_barteri	(Sclerosperma_profizianum	Orania_palindan))))))	Calamus_caryotoides);
((Geonoma_undata	(((((Sabal_domingensis	Phoenix_dactylifera)	(Pseudophoenix_vinifera	((Sclerosperma_profizianum	Orania_palindan)	(Roystonea_regia	Podococcus_barteri))))	((Pelagodoxa_henryana	Chamaedorea_seifrizii)	(Iriartea_deltoidea	((Reinhardtia_gracilis	Reinhardtia_simplex)	(Reinhardtia_latisecta	Reinhardtia_paiewonskiana)))))	(Attalea_speciosa	(Bactris_major	(Elaeis_oleifera	Elaeis_guineensis))))	(((((Dictyosperma_album	(Veitchia_spiralis	(Heterospathe_cagayanensis	(Burretiokentia_grandiflora	Dypsis_decaryi))))	Kentiopsis_piersoniorum)	Hydriastele_microspadix)	((Oenocarpus_minor	Oenocarpus_bataua)	Prestoea_acuminata))	(Serenoa_repens	Manicaria_saccifera))))	Calamus_caryotoides);
((Chamaedorea_seifrizii	(((Iriartea_deltoidea	((Reinhardtia_gracilis	Reinhardtia_simplex)	(Reinhardtia_latisecta	Reinhardtia_paiewonskiana)))	((((Geonoma_undata	(((Dictyosperma_album	(((Burretiokentia_grandiflora	Dypsis_decaryi)	Veitchia_spiralis)	Heterospathe_cagayanensis))	Kentiopsis_piersoniorum)	Hydriastele_microspadix))	(((Oenocarpus_minor	Oenocarpus_bataua)	Prestoea_acuminata)	(Serenoa_repens	Manicaria_saccifera)))	(Attalea_speciosa	(Bactris_major	(Elaeis_oleifera	Elaeis_guineensis))))	((Pseudophoenix_vinifera	Phoenix_dactylifera)	(((Podococcus_barteri	(Sclerosperma_profizianum	Orania_palindan))	Roystonea_regia)	Sabal_domingensis))))	Pelagodoxa_henryana))	Calamus_caryotoides);
((Phoenix_dactylifera	(Sabal_domingensis	((((Podococcus_barteri	(Roystonea_regia	Sclerosperma_profizianum))	((Iriartea_deltoidea	((Reinhardtia_gracilis	Reinhardtia_simplex)	(Reinhardtia_latisecta	Reinhardtia_paiewonskiana)))	(((Pelagodoxa_henryana	Chamaedorea_seifrizii)	((Geonoma_undata	((Oenocarpus_minor	Oenocarpus_bataua)	Prestoea_acuminata))	(((Dictyosperma_album	((Heterospathe_cagayanensis	((Dypsis_decaryi	Veitchia_spiralis)	Burretiokentia_grandiflora))	Kentiopsis_piersoniorum))	Hydriastele_microspadix)	(Serenoa_repens	Manicaria_saccifera))))	(Bactris_major	((Elaeis_oleifera	Elaeis_guineensis)	Attalea_speciosa)))))	Orania_palindan)	Pseudophoenix_vinifera)))	Calamus_caryotoides);
((Chamaedorea_seifrizii	((Serenoa_repens	Phoenix_dactylifera)	(((Roystonea_regia	(Podococcus_barteri	(Sclerosperma_profizianum	Orania_palindan)))	((((Iriartea_deltoidea	((Bactris_major	(Elaeis_oleifera	Elaeis_guineensis))	Attalea_speciosa))	((Reinhardtia_latisecta	Reinhardtia_paiewonskiana)	(Reinhardtia_simplex	Reinhardtia_gracilis)))	(((Dictyosperma_album	((Heterospathe_cagayanensis	(Veitchia_spiralis	(Dypsis_decaryi	Burretiokentia_grandiflora)))	(Kentiopsis_piersoniorum	Hydriastele_microspadix)))	Geonoma_undata)	(Pelagodoxa_henryana	(Manicaria_saccifera	(Prestoea_acuminata	(Oenocarpus_bataua	Oenocarpus_minor))))))	Pseudophoenix_vinifera))	Sabal_domingensis)))	Calamus_caryotoides);
(((((Hydriastele_microspadix	(Dictyosperma_album	(Kentiopsis_piersoniorum	((Veitchia_spiralis	(Dypsis_decaryi	Burretiokentia_grandiflora))	Heterospathe_cagayanensis))))	Geonoma_undata)	(Pelagodoxa_henryana	(Manicaria_saccifera	(Prestoea_acuminata	(Oenocarpus_bataua	Oenocarpus_minor)))))	((Bactris_major	((Elaeis_oleifera	Elaeis_guineensis)	Attalea_speciosa))	(((((Reinhardtia_latisecta	Reinhardtia_paiewonskiana)	(Reinhardtia_simplex	Reinhardtia_gracilis))	Iriartea_deltoidea)	(Roystonea_regia	((Serenoa_repens	Podococcus_barteri)	Sclerosperma_profizianum)))	((Sabal_domingensis	(Orania_palindan	Phoenix_dactylifera))	(Pseudophoenix_vinifera	Chamaedorea_seifrizii)))))	Calamus_caryotoides);
((Pelagodoxa_henryana	((Manicaria_saccifera	(Prestoea_acuminata	(Oenocarpus_bataua	Oenocarpus_minor)))	(((Attalea_speciosa	(Bactris_major	(Elaeis_oleifera	Elaeis_guineensis)))	((((Reinhardtia_latisecta	Reinhardtia_paiewonskiana)	(Reinhardtia_simplex	Reinhardtia_gracilis))	Iriartea_deltoidea)	(((Phoenix_dactylifera	Serenoa_repens)	(Chamaedorea_seifrizii	Sabal_domingensis))	(Pseudophoenix_vinifera	((Orania_palindan	Sclerosperma_profizianum)	(Roystonea_regia	Podococcus_barteri))))))	(((Kentiopsis_piersoniorum	Hydriastele_microspadix)	(Dictyosperma_album	((Veitchia_spiralis	(Dypsis_decaryi	Burretiokentia_grandiflora))	Heterospathe_cagayanensis)))	Geonoma_undata))))	Calamus_caryotoides);
((Elaeis_oleifera	(Elaeis_guineensis	(Attalea_speciosa	(((((((Reinhardtia_latisecta	Reinhardtia_paiewonskiana)	(Reinhardtia_simplex	Reinhardtia_gracilis))	Iriartea_deltoidea)	(Pseudophoenix_vinifera	(Orania_palindan	((Chamaedorea_seifrizii	Podococcus_barteri)	Sclerosperma_profizianum))))	(Phoenix_dactylifera	Sabal_domingensis))	(Roystonea_regia	((((Serenoa_repens	Manicaria_saccifera)	(Hydriastele_microspadix	(Kentiopsis_piersoniorum	(((Dypsis_decaryi	(Burretiokentia_grandiflora	Veitchia_spiralis))	Heterospathe_cagayanensis)	Dictyosperma_album))))	Geonoma_undata)	(Prestoea_acuminata	((Oenocarpus_bataua	Oenocarpus_minor)	Pelagodoxa_henryana)))))	Bactris_major))))	Calamus_caryotoides);
((Orania_palindan	(Sclerosperma_profizianum	((Chamaedorea_seifrizii	Podococcus_barteri)	((Pseudophoenix_vinifera	(((((Bactris_major	Pelagodoxa_henryana)	Roystonea_regia)	(((Prestoea_acuminata	(Oenocarpus_bataua	Oenocarpus_minor))	(Hydriastele_microspadix	(((Kentiopsis_piersoniorum	(Veitchia_spiralis	(Dypsis_decaryi	Burretiokentia_grandiflora)))	Heterospathe_cagayanensis)	Dictyosperma_album)))	((Serenoa_repens	Manicaria_saccifera)	Geonoma_undata)))	((Elaeis_oleifera	Elaeis_guineensis)	Attalea_speciosa))	(((Reinhardtia_latisecta	Reinhardtia_paiewonskiana)	(Reinhardtia_simplex	Reinhardtia_gracilis))	Iriartea_deltoidea)))	(Phoenix_dactylifera	Sabal_domingensis)))))	Calamus_caryotoides);
((Phoenix_dactylifera	((Sabal_domingensis	((Sclerosperma_profizianum	(Podococcus_barteri	Roystonea_regia))	((((((Bactris_major	(Elaeis_oleifera	Elaeis_guineensis))	Attalea_speciosa)	Geonoma_undata)	((Prestoea_acuminata	(Oenocarpus_bataua	Oenocarpus_minor))	(((((Kentiopsis_piersoniorum	Veitchia_spiralis)	(Hydriastele_microspadix	(Dypsis_decaryi	Burretiokentia_grandiflora)))	Heterospathe_cagayanensis)	Dictyosperma_album)	(Serenoa_repens	Manicaria_saccifera))))	(Chamaedorea_seifrizii	Pelagodoxa_henryana))	(((Reinhardtia_latisecta	Reinhardtia_paiewonskiana)	(Reinhardtia_simplex	Reinhardtia_gracilis))	Iriartea_deltoidea))))	(Orania_palindan	Pseudophoenix_vinifera)))	Calamus_caryotoides);
(((Iriartea_deltoidea	(Geonoma_undata	(((((Burretiokentia_grandiflora	Kentiopsis_piersoniorum)	Veitchia_spiralis)	(Hydriastele_microspadix	Dypsis_decaryi))	Heterospathe_cagayanensis)	Dictyosperma_album)))	((((((Reinhardtia_latisecta	Reinhardtia_paiewonskiana)	(Reinhardtia_simplex	Reinhardtia_gracilis))	((Sclerosperma_profizianum	(Podococcus_barteri	Roystonea_regia))	((Phoenix_dactylifera	Sabal_domingensis)	(Orania_palindan	(Serenoa_repens	Pseudophoenix_vinifera)))))	Chamaedorea_seifrizii)	((Bactris_major	(Elaeis_oleifera	Elaeis_guineensis))	Attalea_speciosa))	((Pelagodoxa_henryana	Manicaria_saccifera)	(Prestoea_acuminata	(Oenocarpus_bataua	Oenocarpus_minor)))))	Calamus_caryotoides);
((((Geonoma_undata	((Burretiokentia_grandiflora	Dypsis_decaryi)	(((Veitchia_spiralis	(Heterospathe_cagayanensis	Kentiopsis_piersoniorum))	Hydriastele_microspadix)	Dictyosperma_album)))	((Prestoea_acuminata	(Pelagodoxa_henryana	(Oenocarpus_bataua	Oenocarpus_minor)))	(Manicaria_saccifera	Serenoa_repens)))	((((Iriartea_deltoidea	((Reinhardtia_latisecta	Reinhardtia_paiewonskiana)	(Reinhardtia_simplex	Reinhardtia_gracilis)))	((Pseudophoenix_vinifera	((Orania_palindan	Sclerosperma_profizianum)	(Chamaedorea_seifrizii	Podococcus_barteri)))	(Phoenix_dactylifera	Sabal_domingensis)))	(Bactris_major	((Elaeis_oleifera	Elaeis_guineensis)	Attalea_speciosa)))	Roystonea_regia))	Calamus_caryotoides);
((((Oenocarpus_bataua	Oenocarpus_minor)	Prestoea_acuminata)	((Manicaria_saccifera	Serenoa_repens)	(((Attalea_speciosa	(Bactris_major	(Elaeis_oleifera	Elaeis_guineensis)))	(((Roystonea_regia	((Orania_palindan	Sclerosperma_profizianum)	Podococcus_barteri))	(Pseudophoenix_vinifera	(Phoenix_dactylifera	Sabal_domingensis)))	((Chamaedorea_seifrizii	Pelagodoxa_henryana)	(Iriartea_deltoidea	((Reinhardtia_latisecta	Reinhardtia_paiewonskiana)	(Reinhardtia_simplex	Reinhardtia_gracilis))))))	(Geonoma_undata	(((Heterospathe_cagayanensis	(Veitchia_spiralis	(Burretiokentia_grandiflora	Dypsis_decaryi)))	Dictyosperma_album)	(Kentiopsis_piersoniorum	Hydriastele_microspadix))))))	Calamus_caryotoides);
(((Orania_palindan	Sclerosperma_profizianum)	((((Pseudophoenix_vinifera	(Phoenix_dactylifera	(Chamaedorea_seifrizii	Sabal_domingensis)))	((Iriartea_deltoidea	((Reinhardtia_latisecta	Reinhardtia_paiewonskiana)	(Reinhardtia_simplex	Reinhardtia_gracilis)))	(((Elaeis_oleifera	Elaeis_guineensis)	(Pelagodoxa_henryana	Bactris_major))	(((Oenocarpus_bataua	Oenocarpus_minor)	Prestoea_acuminata)	((Attalea_speciosa	Geonoma_undata)	((Dictyosperma_album	(((Burretiokentia_grandiflora	Dypsis_decaryi)	Hydriastele_microspadix)	(Kentiopsis_piersoniorum	(Heterospathe_cagayanensis	Veitchia_spiralis))))	(Manicaria_saccifera	Serenoa_repens)))))))	Roystonea_regia)	Podococcus_barteri))	Calamus_caryotoides);
((Geonoma_undata	((Prestoea_acuminata	(Oenocarpus_bataua	Oenocarpus_minor))	(((((Chamaedorea_seifrizii	Pelagodoxa_henryana)	(Iriartea_deltoidea	((Reinhardtia_gracilis	Reinhardtia_simplex)	(Reinhardtia_latisecta	Reinhardtia_paiewonskiana))))	(Pseudophoenix_vinifera	(((Orania_palindan	Sclerosperma_profizianum)	(Roystonea_regia	Podococcus_barteri))	(Sabal_domingensis	(Serenoa_repens	Phoenix_dactylifera)))))	(Attalea_speciosa	(Bactris_major	(Elaeis_guineensis	Elaeis_oleifera))))	((((Heterospathe_cagayanensis	((Dypsis_decaryi	Burretiokentia_grandiflora)	Veitchia_spiralis))	Dictyosperma_album)	(Kentiopsis_piersoniorum	Hydriastele_microspadix))	Manicaria_saccifera))))	Calamus_caryotoides);
((Chamaedorea_seifrizii	(Podococcus_barteri	((Orania_palindan	Sclerosperma_profizianum)	((((Sabal_domingensis	Phoenix_dactylifera)	((((Reinhardtia_gracilis	Reinhardtia_simplex)	(Reinhardtia_latisecta	Reinhardtia_paiewonskiana))	(Attalea_speciosa	(Bactris_major	(Elaeis_guineensis	Elaeis_oleifera))))	(((Iriartea_deltoidea	(((((Veitchia_spiralis	Kentiopsis_piersoniorum)	(Heterospathe_cagayanensis	(Dypsis_decaryi	Burretiokentia_grandiflora)))	Dictyosperma_album)	Hydriastele_microspadix)	(Serenoa_repens	Manicaria_saccifera)))	(Prestoea_acuminata	(Pelagodoxa_henryana	(Oenocarpus_bataua	Oenocarpus_minor))))	Geonoma_undata)))	Pseudophoenix_vinifera)	Roystonea_regia))))	Calamus_caryotoides);
((Orania_palindan	((((((Iriartea_deltoidea	((Reinhardtia_gracilis	Reinhardtia_simplex)	(Reinhardtia_latisecta	Reinhardtia_paiewonskiana)))	((Attalea_speciosa	(Bactris_major	(Elaeis_guineensis	Elaeis_oleifera)))	(((Geonoma_undata	((Hydriastele_microspadix	(Veitchia_spiralis	((Kentiopsis_piersoniorum	Heterospathe_cagayanensis)	(Dypsis_decaryi	Burretiokentia_grandiflora))))	Dictyosperma_album))	(Manicaria_saccifera	(Prestoea_acuminata	(Oenocarpus_bataua	Oenocarpus_minor))))	(Roystonea_regia	Pelagodoxa_henryana))))	(Sabal_domingensis	Phoenix_dactylifera))	(Serenoa_repens	Pseudophoenix_vinifera))	(Chamaedorea_seifrizii	Podococcus_barteri))	Sclerosperma_profizianum))	Calamus_caryotoides);
((Orania_palindan	(((((Iriartea_deltoidea	((Reinhardtia_gracilis	Reinhardtia_simplex)	(Reinhardtia_latisecta	Reinhardtia_paiewonskiana)))	(((Hydriastele_microspadix	((((Kentiopsis_piersoniorum	Heterospathe_cagayanensis)	(Dypsis_decaryi	Burretiokentia_grandiflora))	Veitchia_spiralis)	Dictyosperma_album))	(((Serenoa_repens	Manicaria_saccifera)	((Pelagodoxa_henryana	(Oenocarpus_bataua	Oenocarpus_minor))	Prestoea_acuminata))	Geonoma_undata))	(Roystonea_regia	(Bactris_major	((Elaeis_guineensis	Elaeis_oleifera)	Attalea_speciosa)))))	(Sabal_domingensis	Phoenix_dactylifera))	(Chamaedorea_seifrizii	Podococcus_barteri))	(Pseudophoenix_vinifera	Sclerosperma_profizianum)))	Calamus_caryotoides);
(((((Serenoa_repens	Manicaria_saccifera)	((Oenocarpus_bataua	Oenocarpus_minor)	Prestoea_acuminata))	Pelagodoxa_henryana)	((Geonoma_undata	((Veitchia_spiralis	(Kentiopsis_piersoniorum	Hydriastele_microspadix))	((Heterospathe_cagayanensis	(Dypsis_decaryi	Burretiokentia_grandiflora))	Dictyosperma_album)))	((Bactris_major	((Elaeis_guineensis	Elaeis_oleifera)	Attalea_speciosa))	(Pseudophoenix_vinifera	((((Sclerosperma_profizianum	Orania_palindan)	(Podococcus_barteri	Roystonea_regia))	(Iriartea_deltoidea	((Reinhardtia_gracilis	Reinhardtia_simplex)	(Reinhardtia_latisecta	Reinhardtia_paiewonskiana))))	(Sabal_domingensis	(Chamaedorea_seifrizii	Phoenix_dactylifera)))))))	Calamus_caryotoides);
(((((Serenoa_repens	Manicaria_saccifera)	(((Oenocarpus_bataua	Oenocarpus_minor)	Prestoea_acuminata)	Pelagodoxa_henryana))	(Geonoma_undata	((((Heterospathe_cagayanensis	Kentiopsis_piersoniorum)	(Veitchia_spiralis	(Dypsis_decaryi	Burretiokentia_grandiflora)))	Hydriastele_microspadix)	Dictyosperma_album)))	((Attalea_speciosa	(Bactris_major	(Elaeis_guineensis	Elaeis_oleifera)))	((Iriartea_deltoidea	((Reinhardtia_gracilis	Reinhardtia_simplex)	(Reinhardtia_latisecta	Reinhardtia_paiewonskiana)))	(((Sclerosperma_profizianum	Pseudophoenix_vinifera)	Orania_palindan)	((Sabal_domingensis	(Chamaedorea_seifrizii	Phoenix_dactylifera))	(Podococcus_barteri	Roystonea_regia))))))	Calamus_caryotoides);
((Reinhardtia_latisecta	(Reinhardtia_paiewonskiana	(((((Sclerosperma_profizianum	Orania_palindan)	(Pseudophoenix_vinifera	(((Sabal_domingensis	(Serenoa_repens	Phoenix_dactylifera))	Chamaedorea_seifrizii)	(Podococcus_barteri	Roystonea_regia))))	((Pelagodoxa_henryana	(((Oenocarpus_bataua	Oenocarpus_minor)	Prestoea_acuminata)	((Manicaria_saccifera	((Dictyosperma_album	(Kentiopsis_piersoniorum	(Heterospathe_cagayanensis	(Burretiokentia_grandiflora	(Veitchia_spiralis	Dypsis_decaryi)))))	Hydriastele_microspadix))	Geonoma_undata)))	(Attalea_speciosa	(Bactris_major	(Elaeis_guineensis	Elaeis_oleifera)))))	Iriartea_deltoidea)	(Reinhardtia_gracilis	Reinhardtia_simplex))))	Calamus_caryotoides);
((Pelagodoxa_henryana	((((Oenocarpus_bataua	Oenocarpus_minor)	Prestoea_acuminata)	(((((Dictyosperma_album	(Heterospathe_cagayanensis	((Burretiokentia_grandiflora	(Veitchia_spiralis	Dypsis_decaryi))	Kentiopsis_piersoniorum)))	Hydriastele_microspadix)	(Attalea_speciosa	Geonoma_undata))	((Chamaedorea_seifrizii	(Elaeis_guineensis	Elaeis_oleifera))	((Iriartea_deltoidea	((Reinhardtia_gracilis	Reinhardtia_simplex)	(Reinhardtia_latisecta	Reinhardtia_paiewonskiana)))	((Orania_palindan	(Pseudophoenix_vinifera	(Sabal_domingensis	Phoenix_dactylifera)))	(Sclerosperma_profizianum	(Podococcus_barteri	Roystonea_regia))))))	(Serenoa_repens	Manicaria_saccifera)))	Bactris_major))	Calamus_caryotoides);
((Chamaedorea_seifrizii	((Bactris_major	Pelagodoxa_henryana)	((Attalea_speciosa	(Elaeis_guineensis	Elaeis_oleifera))	((Iriartea_deltoidea	((Reinhardtia_gracilis	Reinhardtia_simplex)	(Reinhardtia_latisecta	Reinhardtia_paiewonskiana)))	((((Roystonea_regia	((Orania_palindan	Sclerosperma_profizianum)	Podococcus_barteri))	Pseudophoenix_vinifera)	(Sabal_domingensis	Phoenix_dactylifera))	(((Oenocarpus_bataua	Oenocarpus_minor)	Prestoea_acuminata)	(((Serenoa_repens	Manicaria_saccifera)	(Dictyosperma_album	(Hydriastele_microspadix	((Kentiopsis_piersoniorum	Heterospathe_cagayanensis)	((Veitchia_spiralis	Burretiokentia_grandiflora)	Dypsis_decaryi)))))	Geonoma_undata)))))))	Calamus_caryotoides);
((Geonoma_undata	((((((Iriartea_deltoidea	((Reinhardtia_gracilis	Reinhardtia_simplex)	(Reinhardtia_latisecta	Reinhardtia_paiewonskiana)))	((Roystonea_regia	((Orania_palindan	Sclerosperma_profizianum)	Podococcus_barteri))	(Pseudophoenix_vinifera	(Chamaedorea_seifrizii	(Sabal_domingensis	Phoenix_dactylifera)))))	(Attalea_speciosa	(Bactris_major	(Elaeis_guineensis	Elaeis_oleifera))))	Pelagodoxa_henryana)	((Oenocarpus_bataua	Oenocarpus_minor)	Prestoea_acuminata))	((Serenoa_repens	Manicaria_saccifera)	(Dictyosperma_album	(Hydriastele_microspadix	((Kentiopsis_piersoniorum	((Burretiokentia_grandiflora	Dypsis_decaryi)	Heterospathe_cagayanensis))	Veitchia_spiralis))))))	Calamus_caryotoides);
((Phoenix_dactylifera	(((((Podococcus_barteri	Roystonea_regia)	(((Attalea_speciosa	((Elaeis_oleifera	Elaeis_guineensis)	Bactris_major))	((((Hydriastele_microspadix	((Dictyosperma_album	(((Burretiokentia_grandiflora	Dypsis_decaryi)	Veitchia_spiralis)	Heterospathe_cagayanensis))	Kentiopsis_piersoniorum))	(Manicaria_saccifera	Serenoa_repens))	Geonoma_undata)	(Pelagodoxa_henryana	((Oenocarpus_bataua	Oenocarpus_minor)	Prestoea_acuminata))))	(Iriartea_deltoidea	((Reinhardtia_gracilis	Reinhardtia_simplex)	(Reinhardtia_paiewonskiana	Reinhardtia_latisecta)))))	((Sclerosperma_profizianum	Orania_palindan)	Pseudophoenix_vinifera))	Chamaedorea_seifrizii)	Sabal_domingensis))	Calamus_caryotoides);
((Phoenix_dactylifera	(((((((Attalea_speciosa	((Elaeis_oleifera	Elaeis_guineensis)	Bactris_major))	((Iriartea_deltoidea	(Geonoma_undata	(Dictyosperma_album	((Hydriastele_microspadix	Kentiopsis_piersoniorum)	(Heterospathe_cagayanensis	((Burretiokentia_grandiflora	Dypsis_decaryi)	Veitchia_spiralis))))))	(Pelagodoxa_henryana	(Manicaria_saccifera	((Oenocarpus_bataua	Oenocarpus_minor)	Prestoea_acuminata)))))	((Reinhardtia_gracilis	Reinhardtia_simplex)	(Reinhardtia_paiewonskiana	Reinhardtia_latisecta)))	((Sclerosperma_profizianum	Orania_palindan)	(Roystonea_regia	Podococcus_barteri)))	Chamaedorea_seifrizii)	(Pseudophoenix_vinifera	Sabal_domingensis))	Serenoa_repens))	Calamus_caryotoides);
((Orania_palindan	((((Sabal_domingensis	Phoenix_dactylifera)	(((((Reinhardtia_gracilis	Reinhardtia_simplex)	(Reinhardtia_paiewonskiana	Reinhardtia_latisecta))	(Elaeis_oleifera	Elaeis_guineensis))	((((Serenoa_repens	Manicaria_saccifera)	(((Heterospathe_cagayanensis	Dictyosperma_album)	((Hydriastele_microspadix	Kentiopsis_piersoniorum)	((Burretiokentia_grandiflora	Dypsis_decaryi)	Veitchia_spiralis)))	(Iriartea_deltoidea	(Attalea_speciosa	Geonoma_undata))))	((Oenocarpus_bataua	Oenocarpus_minor)	Prestoea_acuminata))	(Bactris_major	Pelagodoxa_henryana)))	Roystonea_regia))	(Chamaedorea_seifrizii	Podococcus_barteri))	(Pseudophoenix_vinifera	Sclerosperma_profizianum)))	Calamus_caryotoides);
((Geonoma_undata	((Serenoa_repens	Manicaria_saccifera)	((((Oenocarpus_bataua	Oenocarpus_minor)	Prestoea_acuminata)	(Dictyosperma_album	(Heterospathe_cagayanensis	(Veitchia_spiralis	(((Burretiokentia_grandiflora	Dypsis_decaryi)	Hydriastele_microspadix)	Kentiopsis_piersoniorum)))))	((Bactris_major	Pelagodoxa_henryana)	(((((Pseudophoenix_vinifera	Sabal_domingensis)	Phoenix_dactylifera)	(Roystonea_regia	((Chamaedorea_seifrizii	Podococcus_barteri)	(Sclerosperma_profizianum	Orania_palindan))))	(Iriartea_deltoidea	((Reinhardtia_gracilis	Reinhardtia_simplex)	(Reinhardtia_paiewonskiana	Reinhardtia_latisecta))))	(Attalea_speciosa	(Elaeis_oleifera	Elaeis_guineensis)))))))	Calamus_caryotoides);
((Pelagodoxa_henryana	(((Bactris_major	(Attalea_speciosa	(Elaeis_oleifera	Elaeis_guineensis)))	((Geonoma_undata	(Dictyosperma_album	((Heterospathe_cagayanensis	((Burretiokentia_grandiflora	Kentiopsis_piersoniorum)	(Veitchia_spiralis	Dypsis_decaryi)))	Hydriastele_microspadix)))	((Serenoa_repens	Manicaria_saccifera)	((Oenocarpus_bataua	Oenocarpus_minor)	Prestoea_acuminata))))	((((Sabal_domingensis	Phoenix_dactylifera)	(Roystonea_regia	Pseudophoenix_vinifera))	((Chamaedorea_seifrizii	Podococcus_barteri)	(Sclerosperma_profizianum	Orania_palindan)))	(Iriartea_deltoidea	((Reinhardtia_gracilis	Reinhardtia_simplex)	(Reinhardtia_paiewonskiana	Reinhardtia_latisecta))))))	Calamus_caryotoides);
((((Geonoma_undata	((Dictyosperma_album	(Kentiopsis_piersoniorum	(Heterospathe_cagayanensis	(Veitchia_spiralis	(Burretiokentia_grandiflora	Dypsis_decaryi)))))	Hydriastele_microspadix))	((Serenoa_repens	Manicaria_saccifera)	((Oenocarpus_bataua	Oenocarpus_minor)	Prestoea_acuminata)))	((((((Sabal_domingensis	Phoenix_dactylifera)	(Roystonea_regia	(Podococcus_barteri	Sclerosperma_profizianum)))	(Orania_palindan	Pseudophoenix_vinifera))	(Iriartea_deltoidea	((Reinhardtia_gracilis	Reinhardtia_simplex)	(Reinhardtia_paiewonskiana	Reinhardtia_latisecta))))	(Bactris_major	(Chamaedorea_seifrizii	Pelagodoxa_henryana)))	(Attalea_speciosa	(Elaeis_oleifera	Elaeis_guineensis))))	Calamus_caryotoides);
((((Oenocarpus_bataua	Oenocarpus_minor)	Prestoea_acuminata)	(((((((Sclerosperma_profizianum	(Roystonea_regia	Podococcus_barteri))	(Phoenix_dactylifera	(((Pseudophoenix_vinifera	Chamaedorea_seifrizii)	Sabal_domingensis)	Orania_palindan)))	(Iriartea_deltoidea	((Reinhardtia_gracilis	Reinhardtia_simplex)	(Reinhardtia_paiewonskiana	Reinhardtia_latisecta))))	(Attalea_speciosa	(Bactris_major	(Elaeis_oleifera	Elaeis_guineensis))))	Pelagodoxa_henryana)	(Geonoma_undata	((Dictyosperma_album	(Heterospathe_cagayanensis	(Kentiopsis_piersoniorum	(Veitchia_spiralis	(Burretiokentia_grandiflora	Dypsis_decaryi)))))	Hydriastele_microspadix)))	(Serenoa_repens	Manicaria_saccifera)))	Calamus_caryotoides);
(((((((((Sabal_domingensis	(Chamaedorea_seifrizii	Phoenix_dactylifera))	(Podococcus_barteri	(Orania_palindan	Sclerosperma_profizianum)))	Pseudophoenix_vinifera)	(Iriartea_deltoidea	((Reinhardtia_gracilis	Reinhardtia_simplex)	(Reinhardtia_paiewonskiana	Reinhardtia_latisecta))))	(Attalea_speciosa	(Bactris_major	(Elaeis_oleifera	Elaeis_guineensis))))	Roystonea_regia)	(Geonoma_undata	((Dictyosperma_album	(Heterospathe_cagayanensis	(Dypsis_decaryi	((Burretiokentia_grandiflora	Kentiopsis_piersoniorum)	Veitchia_spiralis))))	Hydriastele_microspadix)))	((Serenoa_repens	Manicaria_saccifera)	(((Oenocarpus_bataua	Oenocarpus_minor)	Prestoea_acuminata)	Pelagodoxa_henryana)))	Calamus_caryotoides);
((Elaeis_oleifera	(Elaeis_guineensis	(Attalea_speciosa	(((Geonoma_undata	((((Dictyosperma_album	(Heterospathe_cagayanensis	(Kentiopsis_piersoniorum	(Veitchia_spiralis	(Burretiokentia_grandiflora	Dypsis_decaryi)))))	Hydriastele_microspadix)	((Oenocarpus_bataua	Oenocarpus_minor)	Prestoea_acuminata))	(Pelagodoxa_henryana	(Serenoa_repens	Manicaria_saccifera))))	(Chamaedorea_seifrizii	(((Sabal_domingensis	Phoenix_dactylifera)	((((Orania_palindan	Sclerosperma_profizianum)	Podococcus_barteri)	Roystonea_regia)	Pseudophoenix_vinifera))	(Iriartea_deltoidea	((Reinhardtia_gracilis	Reinhardtia_simplex)	(Reinhardtia_paiewonskiana	Reinhardtia_latisecta))))))	Bactris_major))))	Calamus_caryotoides);
((Reinhardtia_latisecta	((((((Pseudophoenix_vinifera	(Orania_palindan	(Sclerosperma_profizianum	Podococcus_barteri)))	Roystonea_regia)	(((Attalea_speciosa	(Bactris_major	(Elaeis_oleifera	Elaeis_guineensis)))	(((Pelagodoxa_henryana	((Oenocarpus_bataua	Oenocarpus_minor)	Prestoea_acuminata))	Manicaria_saccifera)	(Geonoma_undata	((Dictyosperma_album	(Heterospathe_cagayanensis	((Burretiokentia_grandiflora	Dypsis_decaryi)	(Veitchia_spiralis	Kentiopsis_piersoniorum))))	Hydriastele_microspadix))))	(Sabal_domingensis	(Chamaedorea_seifrizii	(Serenoa_repens	Phoenix_dactylifera)))))	Iriartea_deltoidea)	(Reinhardtia_gracilis	Reinhardtia_simplex))	Reinhardtia_paiewonskiana))	Calamus_caryotoides);
((Orania_palindan	((((Roystonea_regia	((Pseudophoenix_vinifera	Sabal_domingensis)	(Phoenix_dactylifera	((((Reinhardtia_paiewonskiana	Reinhardtia_latisecta)	(Reinhardtia_simplex	Reinhardtia_gracilis))	Iriartea_deltoidea)	(Pelagodoxa_henryana	((Attalea_speciosa	(Bactris_major	(Elaeis_guineensis	Elaeis_oleifera)))	((Geonoma_undata	((Dictyosperma_album	((Heterospathe_cagayanensis	(Veitchia_spiralis	Burretiokentia_grandiflora))	Dypsis_decaryi))	(Kentiopsis_piersoniorum	Hydriastele_microspadix)))	(((Oenocarpus_bataua	Oenocarpus_minor)	Prestoea_acuminata)	(Serenoa_repens	Manicaria_saccifera)))))))))	Podococcus_barteri)	Chamaedorea_seifrizii)	Sclerosperma_profizianum))	Calamus_caryotoides);
((Sabal_domingensis	(Phoenix_dactylifera	(((((Reinhardtia_paiewonskiana	Reinhardtia_latisecta)	(Reinhardtia_simplex	Reinhardtia_gracilis))	Iriartea_deltoidea)	((((Chamaedorea_seifrizii	Pelagodoxa_henryana)	Roystonea_regia)	(Attalea_speciosa	(Bactris_major	(Elaeis_guineensis	Elaeis_oleifera))))	((Geonoma_undata	((Dictyosperma_album	(Kentiopsis_piersoniorum	(Veitchia_spiralis	((Burretiokentia_grandiflora	Dypsis_decaryi)	Heterospathe_cagayanensis))))	Hydriastele_microspadix))	(((Oenocarpus_bataua	Oenocarpus_minor)	Prestoea_acuminata)	(Serenoa_repens	Manicaria_saccifera)))))	(((Orania_palindan	Sclerosperma_profizianum)	Podococcus_barteri)	Pseudophoenix_vinifera))))	Calamus_caryotoides);
(((((((Oenocarpus_bataua	Oenocarpus_minor)	Prestoea_acuminata)	(Dictyosperma_album	(((Veitchia_spiralis	(Burretiokentia_grandiflora	Dypsis_decaryi))	Heterospathe_cagayanensis)	(Hydriastele_microspadix	Kentiopsis_piersoniorum))))	(Pelagodoxa_henryana	Manicaria_saccifera))	((((Orania_palindan	Pseudophoenix_vinifera)	((Roystonea_regia	(Sclerosperma_profizianum	(Serenoa_repens	Podococcus_barteri)))	(Chamaedorea_seifrizii	(Sabal_domingensis	Phoenix_dactylifera))))	(((Reinhardtia_paiewonskiana	Reinhardtia_latisecta)	(Reinhardtia_simplex	Reinhardtia_gracilis))	Iriartea_deltoidea))	(Bactris_major	(Attalea_speciosa	(Elaeis_guineensis	Elaeis_oleifera)))))	Geonoma_undata)	Calamus_caryotoides);
(((((Pelagodoxa_henryana	(Serenoa_repens	Manicaria_saccifera))	((Oenocarpus_bataua	Oenocarpus_minor)	Prestoea_acuminata))	((((((Roystonea_regia	Podococcus_barteri)	(Sclerosperma_profizianum	Orania_palindan))	Pseudophoenix_vinifera)	(Chamaedorea_seifrizii	(Sabal_domingensis	Phoenix_dactylifera)))	(((Reinhardtia_paiewonskiana	Reinhardtia_latisecta)	(Reinhardtia_simplex	Reinhardtia_gracilis))	Iriartea_deltoidea))	(Bactris_major	(Attalea_speciosa	(Elaeis_guineensis	Elaeis_oleifera)))))	(((Dictyosperma_album	((((Dypsis_decaryi	Burretiokentia_grandiflora)	Heterospathe_cagayanensis)	Veitchia_spiralis)	Kentiopsis_piersoniorum))	Hydriastele_microspadix)	Geonoma_undata))	Calamus_caryotoides);
((Kentiopsis_piersoniorum	((Hydriastele_microspadix	(Dypsis_decaryi	Burretiokentia_grandiflora))	(Veitchia_spiralis	(Heterospathe_cagayanensis	((Geonoma_undata	((((Pelagodoxa_henryana	(Serenoa_repens	Manicaria_saccifera))	((Oenocarpus_bataua	Oenocarpus_minor)	Prestoea_acuminata))	((((Sabal_domingensis	Phoenix_dactylifera)	((Chamaedorea_seifrizii	(Podococcus_barteri	(Sclerosperma_profizianum	Orania_palindan)))	(Roystonea_regia	Pseudophoenix_vinifera)))	((Reinhardtia_paiewonskiana	Reinhardtia_latisecta)	(Reinhardtia_simplex	Reinhardtia_gracilis)))	(Attalea_speciosa	((Elaeis_guineensis	Elaeis_oleifera)	Bactris_major))))	Iriartea_deltoidea))	Dictyosperma_album)))))	Calamus_caryotoides);
(((((Oenocarpus_bataua	Oenocarpus_minor)	Prestoea_acuminata)	(((((Roystonea_regia	(Podococcus_barteri	(Pseudophoenix_vinifera	(Sclerosperma_profizianum	Orania_palindan))))	((Chamaedorea_seifrizii	Sabal_domingensis)	Phoenix_dactylifera))	((Reinhardtia_paiewonskiana	Reinhardtia_latisecta)	(Reinhardtia_simplex	Reinhardtia_gracilis)))	(Attalea_speciosa	((Elaeis_guineensis	Elaeis_oleifera)	Bactris_major)))	((Serenoa_repens	Manicaria_saccifera)	(Iriartea_deltoidea	((Dictyosperma_album	(((Kentiopsis_piersoniorum	(Heterospathe_cagayanensis	(Dypsis_decaryi	Burretiokentia_grandiflora)))	Veitchia_spiralis)	Hydriastele_microspadix))	Geonoma_undata)))))	Pelagodoxa_henryana)	Calamus_caryotoides);
(((((Oenocarpus_bataua	Oenocarpus_minor)	Prestoea_acuminata)	((Serenoa_repens	Manicaria_saccifera)	(((((((Chamaedorea_seifrizii	Sabal_domingensis)	Phoenix_dactylifera)	(Roystonea_regia	((Podococcus_barteri	Sclerosperma_profizianum)	Orania_palindan)))	Pseudophoenix_vinifera)	((Reinhardtia_paiewonskiana	Reinhardtia_latisecta)	(Reinhardtia_simplex	Reinhardtia_gracilis)))	(Attalea_speciosa	((Elaeis_guineensis	Elaeis_oleifera)	Bactris_major)))	((Iriartea_deltoidea	((Dictyosperma_album	((Kentiopsis_piersoniorum	((Dypsis_decaryi	Burretiokentia_grandiflora)	Veitchia_spiralis))	Heterospathe_cagayanensis))	Hydriastele_microspadix))	Geonoma_undata))))	Pelagodoxa_henryana)	Calamus_caryotoides);
(((((((Sabal_domingensis	(Chamaedorea_seifrizii	Phoenix_dactylifera))	((Podococcus_barteri	Roystonea_regia)	(Sclerosperma_profizianum	Orania_palindan)))	Pseudophoenix_vinifera)	((Reinhardtia_paiewonskiana	Reinhardtia_latisecta)	(Reinhardtia_simplex	Reinhardtia_gracilis)))	(Attalea_speciosa	((Elaeis_guineensis	Elaeis_oleifera)	Bactris_major)))	(((((Dictyosperma_album	Heterospathe_cagayanensis)	(((Dypsis_decaryi	Burretiokentia_grandiflora)	Veitchia_spiralis)	(Kentiopsis_piersoniorum	Hydriastele_microspadix)))	Geonoma_undata)	Iriartea_deltoidea)	((Pelagodoxa_henryana	((Oenocarpus_bataua	Oenocarpus_minor)	Prestoea_acuminata))	(Serenoa_repens	Manicaria_saccifera))))	Calamus_caryotoides);
((((((Bactris_major	Pelagodoxa_henryana)	((Oenocarpus_bataua	Oenocarpus_minor)	Prestoea_acuminata))	(Serenoa_repens	Manicaria_saccifera))	((Attalea_speciosa	(Elaeis_guineensis	Elaeis_oleifera))	((Iriartea_deltoidea	((Reinhardtia_paiewonskiana	Reinhardtia_latisecta)	(Reinhardtia_simplex	Reinhardtia_gracilis)))	(((((Sabal_domingensis	Phoenix_dactylifera)	Chamaedorea_seifrizii)	(Podococcus_barteri	Roystonea_regia))	(Sclerosperma_profizianum	Orania_palindan))	Pseudophoenix_vinifera))))	((Dictyosperma_album	((Kentiopsis_piersoniorum	((Dypsis_decaryi	(Burretiokentia_grandiflora	Veitchia_spiralis))	Heterospathe_cagayanensis))	Hydriastele_microspadix))	Geonoma_undata))	Calamus_caryotoides);
((((((Oenocarpus_bataua	Oenocarpus_minor)	Prestoea_acuminata)	((((Chamaedorea_seifrizii	Sabal_domingensis)	Phoenix_dactylifera)	((Iriartea_deltoidea	((Reinhardtia_paiewonskiana	Reinhardtia_latisecta)	(Reinhardtia_simplex	Reinhardtia_gracilis)))	(((Bactris_major	Pelagodoxa_henryana)	Roystonea_regia)	(Attalea_speciosa	(Elaeis_guineensis	Elaeis_oleifera)))))	((Podococcus_barteri	Sclerosperma_profizianum)	Orania_palindan)))	((Dictyosperma_album	(((Kentiopsis_piersoniorum	(Pseudophoenix_vinifera	Heterospathe_cagayanensis))	(Veitchia_spiralis	(Dypsis_decaryi	Burretiokentia_grandiflora)))	Hydriastele_microspadix))	Geonoma_undata))	(Serenoa_repens	Manicaria_saccifera))	Calamus_caryotoides);
((Pelagodoxa_henryana	(((((Dictyosperma_album	(Heterospathe_cagayanensis	((Veitchia_spiralis	((Burretiokentia_grandiflora	Dypsis_decaryi)	Hydriastele_microspadix))	Kentiopsis_piersoniorum)))	Geonoma_undata)	(((Bactris_major	(Elaeis_guineensis	Elaeis_oleifera))	Attalea_speciosa)	((((Iriartea_deltoidea	((Reinhardtia_latisecta	Reinhardtia_paiewonskiana)	(Reinhardtia_simplex	Reinhardtia_gracilis)))	Pseudophoenix_vinifera)	((Orania_palindan	(Sclerosperma_profizianum	Podococcus_barteri))	Roystonea_regia))	(Phoenix_dactylifera	(Chamaedorea_seifrizii	Sabal_domingensis)))))	(Serenoa_repens	Manicaria_saccifera))	(Prestoea_acuminata	(Oenocarpus_minor	Oenocarpus_bataua))))	Calamus_caryotoides);
((Geonoma_undata	(((((Elaeis_guineensis	Elaeis_oleifera)	Attalea_speciosa)	((Iriartea_deltoidea	((Reinhardtia_latisecta	Reinhardtia_paiewonskiana)	(Reinhardtia_simplex	Reinhardtia_gracilis)))	((((Chamaedorea_seifrizii	Podococcus_barteri)	(Orania_palindan	Sclerosperma_profizianum))	(Pseudophoenix_vinifera	(Sabal_domingensis	Roystonea_regia)))	Phoenix_dactylifera)))	(((Prestoea_acuminata	(Oenocarpus_minor	Oenocarpus_bataua))	(Bactris_major	Pelagodoxa_henryana))	(Serenoa_repens	Manicaria_saccifera)))	(((((Burretiokentia_grandiflora	Dypsis_decaryi)	Hydriastele_microspadix)	Veitchia_spiralis)	Kentiopsis_piersoniorum)	(Dictyosperma_album	Heterospathe_cagayanensis))))	Calamus_caryotoides);
((Reinhardtia_latisecta	(Reinhardtia_paiewonskiana	((Reinhardtia_simplex	Reinhardtia_gracilis)	(((Sabal_domingensis	Phoenix_dactylifera)	(Podococcus_barteri	(Chamaedorea_seifrizii	(Pseudophoenix_vinifera	(Orania_palindan	Sclerosperma_profizianum)))))	((((Prestoea_acuminata	(Oenocarpus_minor	Oenocarpus_bataua))	(Serenoa_repens	Manicaria_saccifera))	(Iriartea_deltoidea	((Dictyosperma_album	(Heterospathe_cagayanensis	(Veitchia_spiralis	(Kentiopsis_piersoniorum	((Burretiokentia_grandiflora	Dypsis_decaryi)	Hydriastele_microspadix)))))	Geonoma_undata)))	((Roystonea_regia	(Bactris_major	Pelagodoxa_henryana))	((Elaeis_guineensis	Elaeis_oleifera)	Attalea_speciosa)))))))	Calamus_caryotoides);
((Chamaedorea_seifrizii	(Phoenix_dactylifera	((((((((Serenoa_repens	Manicaria_saccifera)	(Prestoea_acuminata	(Oenocarpus_minor	Oenocarpus_bataua)))	((Dictyosperma_album	(Heterospathe_cagayanensis	((Hydriastele_microspadix	(Veitchia_spiralis	(Burretiokentia_grandiflora	Dypsis_decaryi)))	Kentiopsis_piersoniorum)))	Geonoma_undata))	((Roystonea_regia	Pelagodoxa_henryana)	((Bactris_major	(Elaeis_guineensis	Elaeis_oleifera))	Attalea_speciosa)))	(Iriartea_deltoidea	((Reinhardtia_latisecta	Reinhardtia_paiewonskiana)	(Reinhardtia_simplex	Reinhardtia_gracilis))))	Pseudophoenix_vinifera)	(Podococcus_barteri	(Orania_palindan	Sclerosperma_profizianum)))	Sabal_domingensis)))	Calamus_caryotoides);
((((((Serenoa_repens	Manicaria_saccifera)	(Prestoea_acuminata	(Oenocarpus_minor	Oenocarpus_bataua)))	(((Dictyosperma_album	(Heterospathe_cagayanensis	((Veitchia_spiralis	(Burretiokentia_grandiflora	Dypsis_decaryi))	Kentiopsis_piersoniorum)))	Hydriastele_microspadix)	Geonoma_undata))	(((Bactris_major	(Elaeis_guineensis	Elaeis_oleifera))	Attalea_speciosa)	((Iriartea_deltoidea	((Reinhardtia_latisecta	Reinhardtia_paiewonskiana)	(Reinhardtia_simplex	Reinhardtia_gracilis)))	(Pseudophoenix_vinifera	((Roystonea_regia	(Podococcus_barteri	(Orania_palindan	Sclerosperma_profizianum)))	(Sabal_domingensis	(Chamaedorea_seifrizii	Phoenix_dactylifera)))))))	Pelagodoxa_henryana)	Calamus_caryotoides);
(((((Geonoma_undata	(Serenoa_repens	Manicaria_saccifera))	(((Bactris_major	(Elaeis_guineensis	Elaeis_oleifera))	Attalea_speciosa)	((Iriartea_deltoidea	((Reinhardtia_latisecta	Reinhardtia_paiewonskiana)	(Reinhardtia_simplex	Reinhardtia_gracilis)))	(Pseudophoenix_vinifera	((Roystonea_regia	(Podococcus_barteri	(Orania_palindan	Sclerosperma_profizianum)))	((Chamaedorea_seifrizii	Sabal_domingensis)	Phoenix_dactylifera))))))	((Prestoea_acuminata	(Oenocarpus_minor	Oenocarpus_bataua))	(Dictyosperma_album	((Heterospathe_cagayanensis	(Veitchia_spiralis	(Burretiokentia_grandiflora	Dypsis_decaryi)))	(Kentiopsis_piersoniorum	Hydriastele_microspadix)))))	Pelagodoxa_henryana)	Calamus_caryotoides);
(((Dictyosperma_album	(((Kentiopsis_piersoniorum	(Hydriastele_microspadix	(Burretiokentia_grandiflora	Dypsis_decaryi)))	Veitchia_spiralis)	Heterospathe_cagayanensis))	(((Serenoa_repens	Manicaria_saccifera)	(Prestoea_acuminata	(Pelagodoxa_henryana	(Oenocarpus_minor	Oenocarpus_bataua))))	((Geonoma_undata	((Bactris_major	(Elaeis_guineensis	Elaeis_oleifera))	Attalea_speciosa))	((Iriartea_deltoidea	((Reinhardtia_latisecta	Reinhardtia_paiewonskiana)	(Reinhardtia_simplex	Reinhardtia_gracilis)))	(Pseudophoenix_vinifera	(Orania_palindan	(Sclerosperma_profizianum	((Sabal_domingensis	Phoenix_dactylifera)	(Roystonea_regia	(Chamaedorea_seifrizii	Podococcus_barteri))))))))))	Calamus_caryotoides);
((Orania_palindan	((((Pseudophoenix_vinifera	(Sabal_domingensis	Phoenix_dactylifera))	(((((Chamaedorea_seifrizii	Pelagodoxa_henryana)	Bactris_major)	(Elaeis_guineensis	Elaeis_oleifera))	(((Serenoa_repens	Manicaria_saccifera)	(Prestoea_acuminata	(Oenocarpus_minor	Oenocarpus_bataua)))	((Attalea_speciosa	Geonoma_undata)	(((Dictyosperma_album	((Heterospathe_cagayanensis	(Burretiokentia_grandiflora	Dypsis_decaryi))	Veitchia_spiralis))	Kentiopsis_piersoniorum)	Hydriastele_microspadix))))	(Iriartea_deltoidea	((Reinhardtia_latisecta	Reinhardtia_paiewonskiana)	(Reinhardtia_simplex	Reinhardtia_gracilis)))))	(Roystonea_regia	Podococcus_barteri))	Sclerosperma_profizianum))	Calamus_caryotoides);
((Phoenix_dactylifera	((Pseudophoenix_vinifera	((Roystonea_regia	((Orania_palindan	Sclerosperma_profizianum)	Podococcus_barteri))	((((Bactris_major	((Elaeis_guineensis	Elaeis_oleifera)	Attalea_speciosa))	((Prestoea_acuminata	(Oenocarpus_minor	Oenocarpus_bataua))	(Geonoma_undata	((((((Dictyosperma_album	Heterospathe_cagayanensis)	Dypsis_decaryi)	(Kentiopsis_piersoniorum	Burretiokentia_grandiflora))	Veitchia_spiralis)	Hydriastele_microspadix)	(Serenoa_repens	Manicaria_saccifera)))))	(Chamaedorea_seifrizii	Pelagodoxa_henryana))	(Iriartea_deltoidea	((Reinhardtia_latisecta	Reinhardtia_paiewonskiana)	(Reinhardtia_simplex	Reinhardtia_gracilis))))))	Sabal_domingensis))	Calamus_caryotoides);
((Orania_palindan	(Sclerosperma_profizianum	((Attalea_speciosa	(Bactris_major	(Elaeis_guineensis	Elaeis_oleifera)))	(((Iriartea_deltoidea	((Reinhardtia_latisecta	Reinhardtia_paiewonskiana)	(Reinhardtia_simplex	Reinhardtia_gracilis)))	((Sabal_domingensis	Phoenix_dactylifera)	(Roystonea_regia	(Chamaedorea_seifrizii	(Serenoa_repens	Podococcus_barteri)))))	((((Prestoea_acuminata	Pseudophoenix_vinifera)	(Pelagodoxa_henryana	(Oenocarpus_minor	Oenocarpus_bataua)))	Manicaria_saccifera)	(Geonoma_undata	(((Kentiopsis_piersoniorum	(Heterospathe_cagayanensis	(Veitchia_spiralis	(Burretiokentia_grandiflora	Dypsis_decaryi))))	Dictyosperma_album)	Hydriastele_microspadix)))))))	Calamus_caryotoides);
((Orania_palindan	(Sclerosperma_profizianum	(((((((Iriartea_deltoidea	((Reinhardtia_latisecta	Reinhardtia_paiewonskiana)	(Reinhardtia_simplex	Reinhardtia_gracilis)))	((Bactris_major	(Elaeis_guineensis	Elaeis_oleifera))	Attalea_speciosa))	((Pelagodoxa_henryana	((Prestoea_acuminata	(Oenocarpus_bataua	Oenocarpus_minor))	(Serenoa_repens	Manicaria_saccifera)))	(Geonoma_undata	(Dictyosperma_album	(Hydriastele_microspadix	(Kentiopsis_piersoniorum	((Veitchia_spiralis	(Burretiokentia_grandiflora	Dypsis_decaryi))	Heterospathe_cagayanensis)))))))	((Sabal_domingensis	Roystonea_regia)	Phoenix_dactylifera))	Podococcus_barteri)	Chamaedorea_seifrizii)	Pseudophoenix_vinifera)))	Calamus_caryotoides);
((Geonoma_undata	(((Prestoea_acuminata	(Oenocarpus_bataua	Oenocarpus_minor))	(((Chamaedorea_seifrizii	Pelagodoxa_henryana)	((Pseudophoenix_vinifera	((Roystonea_regia	((Podococcus_barteri	Sclerosperma_profizianum)	Orania_palindan))	(Sabal_domingensis	Phoenix_dactylifera)))	(Iriartea_deltoidea	((Serenoa_repens	(Reinhardtia_latisecta	Reinhardtia_paiewonskiana))	(Reinhardtia_simplex	Reinhardtia_gracilis)))))	(Bactris_major	((Elaeis_guineensis	Elaeis_oleifera)	Attalea_speciosa))))	(Manicaria_saccifera	(Dictyosperma_album	((Kentiopsis_piersoniorum	((Veitchia_spiralis	Hydriastele_microspadix)	(Burretiokentia_grandiflora	Dypsis_decaryi)))	Heterospathe_cagayanensis)))))	Calamus_caryotoides);
((Chamaedorea_seifrizii	(Podococcus_barteri	((((Sabal_domingensis	Phoenix_dactylifera)	(((Iriartea_deltoidea	((Reinhardtia_latisecta	Reinhardtia_paiewonskiana)	(Reinhardtia_simplex	Reinhardtia_gracilis)))	((Attalea_speciosa	(Bactris_major	(Elaeis_guineensis	Elaeis_oleifera)))	(((Dictyosperma_album	((((Kentiopsis_piersoniorum	Hydriastele_microspadix)	Veitchia_spiralis)	(Burretiokentia_grandiflora	Dypsis_decaryi))	Heterospathe_cagayanensis))	Geonoma_undata)	((Prestoea_acuminata	(Oenocarpus_bataua	(Serenoa_repens	Oenocarpus_minor)))	(Pelagodoxa_henryana	Manicaria_saccifera)))))	Pseudophoenix_vinifera))	Roystonea_regia)	(Sclerosperma_profizianum	Orania_palindan))))	Calamus_caryotoides);
((Phoenix_dactylifera	((((((Reinhardtia_latisecta	Reinhardtia_paiewonskiana)	(Reinhardtia_simplex	Reinhardtia_gracilis))	((Attalea_speciosa	(Bactris_major	(Elaeis_guineensis	Elaeis_oleifera)))	(((Iriartea_deltoidea	((Dictyosperma_album	(((Hydriastele_microspadix	((Dypsis_decaryi	Burretiokentia_grandiflora)	Heterospathe_cagayanensis))	Kentiopsis_piersoniorum)	Veitchia_spiralis))	Geonoma_undata))	((Prestoea_acuminata	(Oenocarpus_bataua	Oenocarpus_minor))	(Serenoa_repens	Manicaria_saccifera)))	Pelagodoxa_henryana)))	Pseudophoenix_vinifera)	(Roystonea_regia	((Sclerosperma_profizianum	Orania_palindan)	Podococcus_barteri)))	(Chamaedorea_seifrizii	Sabal_domingensis)))	Calamus_caryotoides);
((Orania_palindan	(((Chamaedorea_seifrizii	Podococcus_barteri)	(((((Iriartea_deltoidea	((Reinhardtia_latisecta	Reinhardtia_paiewonskiana)	(Reinhardtia_simplex	Reinhardtia_gracilis)))	(Attalea_speciosa	(Elaeis_guineensis	Elaeis_oleifera)))	((((Dictyosperma_album	(Heterospathe_cagayanensis	(Veitchia_spiralis	(Dypsis_decaryi	Burretiokentia_grandiflora))))	(Kentiopsis_piersoniorum	Hydriastele_microspadix))	Geonoma_undata)	((Serenoa_repens	Manicaria_saccifera)	((Prestoea_acuminata	(Oenocarpus_bataua	Oenocarpus_minor))	(Bactris_major	Pelagodoxa_henryana)))))	(Pseudophoenix_vinifera	(Sabal_domingensis	Phoenix_dactylifera)))	Roystonea_regia))	Sclerosperma_profizianum))	Calamus_caryotoides);
(((((((Hydriastele_microspadix	(Heterospathe_cagayanensis	((Burretiokentia_grandiflora	Kentiopsis_piersoniorum)	(Veitchia_spiralis	Dypsis_decaryi))))	Dictyosperma_album)	Geonoma_undata)	((Serenoa_repens	Manicaria_saccifera)	(Prestoea_acuminata	(Oenocarpus_bataua	Oenocarpus_minor))))	Attalea_speciosa)	(((Pelagodoxa_henryana	Chamaedorea_seifrizii)	(((Pseudophoenix_vinifera	(Sabal_domingensis	Phoenix_dactylifera))	(Roystonea_regia	((Sclerosperma_profizianum	Orania_palindan)	Podococcus_barteri)))	(Iriartea_deltoidea	((Reinhardtia_latisecta	Reinhardtia_paiewonskiana)	(Reinhardtia_simplex	Reinhardtia_gracilis)))))	(Bactris_major	(Elaeis_guineensis	Elaeis_oleifera))))	Calamus_caryotoides);
((((Manicaria_saccifera	((Dictyosperma_album	((Kentiopsis_piersoniorum	(Heterospathe_cagayanensis	(Burretiokentia_grandiflora	Dypsis_decaryi)))	Veitchia_spiralis))	Hydriastele_microspadix))	Geonoma_undata)	(((((Bactris_major	Pelagodoxa_henryana)	Chamaedorea_seifrizii)	((Elaeis_guineensis	Elaeis_oleifera)	Attalea_speciosa))	(((Pseudophoenix_vinifera	(Sabal_domingensis	(Serenoa_repens	Phoenix_dactylifera)))	(Roystonea_regia	((Sclerosperma_profizianum	Orania_palindan)	Podococcus_barteri)))	(Iriartea_deltoidea	((Reinhardtia_latisecta	Reinhardtia_paiewonskiana)	(Reinhardtia_simplex	Reinhardtia_gracilis)))))	(Prestoea_acuminata	(Oenocarpus_bataua	Oenocarpus_minor))))	Calamus_caryotoides);
(((Sclerosperma_profizianum	Orania_palindan)	((Chamaedorea_seifrizii	Podococcus_barteri)	(Pseudophoenix_vinifera	(((Iriartea_deltoidea	((Reinhardtia_latisecta	Reinhardtia_paiewonskiana)	(Reinhardtia_simplex	Reinhardtia_gracilis)))	((((Bactris_major	Pelagodoxa_henryana)	((Serenoa_repens	Manicaria_saccifera)	(Prestoea_acuminata	(Oenocarpus_bataua	Oenocarpus_minor))))	(((((Heterospathe_cagayanensis	((Veitchia_spiralis	Burretiokentia_grandiflora)	Dypsis_decaryi))	Kentiopsis_piersoniorum)	Hydriastele_microspadix)	Dictyosperma_album)	(Attalea_speciosa	Geonoma_undata)))	(Elaeis_guineensis	Elaeis_oleifera)))	(Roystonea_regia	(Sabal_domingensis	Phoenix_dactylifera))))))	Calamus_caryotoides);
(((((((Heterospathe_cagayanensis	(Veitchia_spiralis	(Burretiokentia_grandiflora	Dypsis_decaryi)))	Kentiopsis_piersoniorum)	Hydriastele_microspadix)	Dictyosperma_album)	Geonoma_undata)	(((Serenoa_repens	Manicaria_saccifera)	(((Bactris_major	(Attalea_speciosa	(Elaeis_guineensis	Elaeis_oleifera)))	((((Sclerosperma_profizianum	Roystonea_regia)	(Podococcus_barteri	Orania_palindan))	(Pseudophoenix_vinifera	(Chamaedorea_seifrizii	(Sabal_domingensis	Phoenix_dactylifera))))	(Iriartea_deltoidea	((Reinhardtia_latisecta	Reinhardtia_paiewonskiana)	(Reinhardtia_simplex	Reinhardtia_gracilis)))))	Pelagodoxa_henryana))	(Prestoea_acuminata	(Oenocarpus_bataua	Oenocarpus_minor))))	Calamus_caryotoides);
((Sabal_domingensis	((Chamaedorea_seifrizii	Phoenix_dactylifera)	(((((((((Pseudophoenix_vinifera	Heterospathe_cagayanensis)	(Veitchia_spiralis	(Burretiokentia_grandiflora	Dypsis_decaryi)))	Kentiopsis_piersoniorum)	Hydriastele_microspadix)	Dictyosperma_album)	Geonoma_undata)	((Serenoa_repens	Manicaria_saccifera)	(Pelagodoxa_henryana	(Prestoea_acuminata	(Oenocarpus_bataua	Oenocarpus_minor)))))	((Bactris_major	(Attalea_speciosa	(Elaeis_guineensis	Elaeis_oleifera)))	(Iriartea_deltoidea	((Reinhardtia_latisecta	Reinhardtia_paiewonskiana)	(Reinhardtia_simplex	Reinhardtia_gracilis)))))	((Podococcus_barteri	(Sclerosperma_profizianum	Orania_palindan))	Roystonea_regia))))	Calamus_caryotoides);
(((Dictyosperma_album	((Heterospathe_cagayanensis	(Veitchia_spiralis	(Dypsis_decaryi	Burretiokentia_grandiflora)))	(Kentiopsis_piersoniorum	Hydriastele_microspadix)))	((((Serenoa_repens	Manicaria_saccifera)	Geonoma_undata)	((((((Reinhardtia_gracilis	Reinhardtia_simplex)	(Reinhardtia_latisecta	Reinhardtia_paiewonskiana))	Iriartea_deltoidea)	(((Sabal_domingensis	(Chamaedorea_seifrizii	Phoenix_dactylifera))	(Pseudophoenix_vinifera	(Sclerosperma_profizianum	Orania_palindan)))	Podococcus_barteri))	((Elaeis_oleifera	Elaeis_guineensis)	Attalea_speciosa))	(Roystonea_regia	(Bactris_major	Pelagodoxa_henryana))))	(Prestoea_acuminata	(Oenocarpus_minor	Oenocarpus_bataua))))	Calamus_caryotoides);
((Pelagodoxa_henryana	((((((Reinhardtia_gracilis	Reinhardtia_simplex)	(Reinhardtia_latisecta	Reinhardtia_paiewonskiana))	Iriartea_deltoidea)	((Pseudophoenix_vinifera	((Serenoa_repens	Phoenix_dactylifera)	Sabal_domingensis))	(Roystonea_regia	((Chamaedorea_seifrizii	Podococcus_barteri)	(Sclerosperma_profizianum	Orania_palindan)))))	((Bactris_major	(Elaeis_oleifera	Elaeis_guineensis))	Attalea_speciosa))	((Manicaria_saccifera	Geonoma_undata)	((Prestoea_acuminata	(Oenocarpus_minor	Oenocarpus_bataua))	(Dictyosperma_album	((Kentiopsis_piersoniorum	(Hydriastele_microspadix	(Veitchia_spiralis	(Dypsis_decaryi	Burretiokentia_grandiflora))))	Heterospathe_cagayanensis))))))	Calamus_caryotoides);
((Elaeis_oleifera	(Elaeis_guineensis	(Attalea_speciosa	((((Manicaria_saccifera	Geonoma_undata)	((Prestoea_acuminata	(Oenocarpus_minor	Oenocarpus_bataua))	((Dictyosperma_album	(Heterospathe_cagayanensis	(Veitchia_spiralis	(Dypsis_decaryi	Burretiokentia_grandiflora))))	(Kentiopsis_piersoniorum	Hydriastele_microspadix))))	(((((Reinhardtia_gracilis	Reinhardtia_simplex)	(Reinhardtia_latisecta	Reinhardtia_paiewonskiana))	Iriartea_deltoidea)	((Phoenix_dactylifera	Sabal_domingensis)	((Pseudophoenix_vinifera	Serenoa_repens)	(Roystonea_regia	((Podococcus_barteri	Sclerosperma_profizianum)	Orania_palindan)))))	(Chamaedorea_seifrizii	Pelagodoxa_henryana)))	Bactris_major))))	Calamus_caryotoides);
((Geonoma_undata	((((Prestoea_acuminata	(Oenocarpus_minor	Oenocarpus_bataua))	(Dictyosperma_album	(((Kentiopsis_piersoniorum	Veitchia_spiralis)	((Dypsis_decaryi	Burretiokentia_grandiflora)	Heterospathe_cagayanensis))	Hydriastele_microspadix)))	(((((Reinhardtia_gracilis	Reinhardtia_simplex)	(Reinhardtia_latisecta	Reinhardtia_paiewonskiana))	Iriartea_deltoidea)	((Phoenix_dactylifera	Sabal_domingensis)	(Pseudophoenix_vinifera	((Podococcus_barteri	Roystonea_regia)	(Sclerosperma_profizianum	Orania_palindan)))))	((Chamaedorea_seifrizii	(Bactris_major	Pelagodoxa_henryana))	((Elaeis_oleifera	Elaeis_guineensis)	Attalea_speciosa))))	(Serenoa_repens	Manicaria_saccifera)))	Calamus_caryotoides);
(((Sclerosperma_profizianum	((Phoenix_dactylifera	((Orania_palindan	Pseudophoenix_vinifera)	Sabal_domingensis))	((Iriartea_deltoidea	((Roystonea_regia	((Bactris_major	(Elaeis_oleifera	Elaeis_guineensis))	Attalea_speciosa))	(((((Dictyosperma_album	(Kentiopsis_piersoniorum	((Veitchia_spiralis	(Dypsis_decaryi	Burretiokentia_grandiflora))	Heterospathe_cagayanensis)))	Hydriastele_microspadix)	(Serenoa_repens	Manicaria_saccifera))	Geonoma_undata)	(Prestoea_acuminata	(Oenocarpus_minor	Oenocarpus_bataua)))))	((Reinhardtia_gracilis	Reinhardtia_simplex)	(Reinhardtia_latisecta	Reinhardtia_paiewonskiana)))))	((Chamaedorea_seifrizii	Pelagodoxa_henryana)	Podococcus_barteri))	Calamus_caryotoides);
((Pelagodoxa_henryana	((Podococcus_barteri	((Orania_palindan	Sclerosperma_profizianum)	((((((((Dictyosperma_album	((Kentiopsis_piersoniorum	((Dypsis_decaryi	Burretiokentia_grandiflora)	Heterospathe_cagayanensis))	Veitchia_spiralis))	Hydriastele_microspadix)	((Serenoa_repens	Manicaria_saccifera)	Geonoma_undata))	(Prestoea_acuminata	(Oenocarpus_minor	Oenocarpus_bataua)))	((Iriartea_deltoidea	((Reinhardtia_gracilis	Reinhardtia_simplex)	(Reinhardtia_latisecta	Reinhardtia_paiewonskiana)))	((Bactris_major	(Elaeis_oleifera	Elaeis_guineensis))	Attalea_speciosa)))	Roystonea_regia)	(Phoenix_dactylifera	Sabal_domingensis))	Pseudophoenix_vinifera)))	Chamaedorea_seifrizii))	Calamus_caryotoides);
((Orania_palindan	(((Roystonea_regia	(((((Manicaria_saccifera	Geonoma_undata)	((Prestoea_acuminata	(Oenocarpus_minor	Oenocarpus_bataua))	(Dictyosperma_album	(Hydriastele_microspadix	((Kentiopsis_piersoniorum	(Veitchia_spiralis	(Dypsis_decaryi	Burretiokentia_grandiflora)))	Heterospathe_cagayanensis)))))	(Bactris_major	((Elaeis_oleifera	Elaeis_guineensis)	Attalea_speciosa)))	((((Reinhardtia_gracilis	Reinhardtia_simplex)	(Reinhardtia_latisecta	Reinhardtia_paiewonskiana))	Iriartea_deltoidea)	(Chamaedorea_seifrizii	Pelagodoxa_henryana)))	(Pseudophoenix_vinifera	((Serenoa_repens	Phoenix_dactylifera)	Sabal_domingensis))))	Podococcus_barteri)	Sclerosperma_profizianum))	Calamus_caryotoides);
((Phoenix_dactylifera	(Sabal_domingensis	((Pseudophoenix_vinifera	((((Chamaedorea_seifrizii	Pelagodoxa_henryana)	Bactris_major)	Podococcus_barteri)	(Sclerosperma_profizianum	Orania_palindan)))	((((Prestoea_acuminata	(Oenocarpus_minor	Oenocarpus_bataua))	(Geonoma_undata	((Hydriastele_microspadix	((Kentiopsis_piersoniorum	((Veitchia_spiralis	(Dypsis_decaryi	Burretiokentia_grandiflora))	Heterospathe_cagayanensis))	Dictyosperma_album))	(Serenoa_repens	Manicaria_saccifera))))	((((Reinhardtia_gracilis	Reinhardtia_simplex)	(Reinhardtia_latisecta	Reinhardtia_paiewonskiana))	Iriartea_deltoidea)	((Elaeis_oleifera	Elaeis_guineensis)	Attalea_speciosa)))	Roystonea_regia))))	Calamus_caryotoides);
((((Podococcus_barteri	(Sclerosperma_profizianum	Orania_palindan))	(((((Reinhardtia_gracilis	Reinhardtia_simplex)	(Reinhardtia_latisecta	Reinhardtia_paiewonskiana))	Iriartea_deltoidea)	(Bactris_major	((Elaeis_oleifera	Elaeis_guineensis)	Attalea_speciosa)))	((((Pseudophoenix_vinifera	Roystonea_regia)	Sabal_domingensis)	((Prestoea_acuminata	(Oenocarpus_minor	Oenocarpus_bataua))	(Pelagodoxa_henryana	(Geonoma_undata	((Hydriastele_microspadix	((Kentiopsis_piersoniorum	(((Dypsis_decaryi	Burretiokentia_grandiflora)	Heterospathe_cagayanensis)	Veitchia_spiralis))	Dictyosperma_album))	(Serenoa_repens	Manicaria_saccifera))))))	Phoenix_dactylifera)))	Chamaedorea_seifrizii)	Calamus_caryotoides);
((((((((Kentiopsis_piersoniorum	Veitchia_spiralis)	(Hydriastele_microspadix	(Dypsis_decaryi	Burretiokentia_grandiflora)))	Heterospathe_cagayanensis)	Dictyosperma_album)	((Prestoea_acuminata	(Oenocarpus_minor	Oenocarpus_bataua))	((((Sclerosperma_profizianum	Orania_palindan)	Podococcus_barteri)	Roystonea_regia)	((Pseudophoenix_vinifera	Sabal_domingensis)	Phoenix_dactylifera))))	(((Chamaedorea_seifrizii	Pelagodoxa_henryana)	(((Reinhardtia_gracilis	Reinhardtia_simplex)	(Reinhardtia_latisecta	Reinhardtia_paiewonskiana))	Iriartea_deltoidea))	(Serenoa_repens	Manicaria_saccifera)))	(Geonoma_undata	(Attalea_speciosa	(Bactris_major	(Elaeis_oleifera	Elaeis_guineensis)))))	Calamus_caryotoides);
((Geonoma_undata	(((Heterospathe_cagayanensis	(Veitchia_spiralis	((Burretiokentia_grandiflora	Kentiopsis_piersoniorum)	(Dypsis_decaryi	Hydriastele_microspadix))))	Dictyosperma_album)	(((Attalea_speciosa	(Bactris_major	(Elaeis_oleifera	Elaeis_guineensis)))	(((Chamaedorea_seifrizii	Pseudophoenix_vinifera)	(Phoenix_dactylifera	Sabal_domingensis))	(((Sclerosperma_profizianum	Orania_palindan)	(Podococcus_barteri	Roystonea_regia))	(Iriartea_deltoidea	((Reinhardtia_latisecta	Reinhardtia_paiewonskiana)	(Reinhardtia_gracilis	Reinhardtia_simplex))))))	((Serenoa_repens	Manicaria_saccifera)	(Pelagodoxa_henryana	((Oenocarpus_bataua	Oenocarpus_minor)	Prestoea_acuminata))))))	Calamus_caryotoides);
((Orania_palindan	(((((Iriartea_deltoidea	((Reinhardtia_latisecta	Reinhardtia_paiewonskiana)	(Reinhardtia_gracilis	Reinhardtia_simplex)))	(((Manicaria_saccifera	(Pelagodoxa_henryana	((Oenocarpus_bataua	Oenocarpus_minor)	Prestoea_acuminata)))	(Geonoma_undata	((Hydriastele_microspadix	(Kentiopsis_piersoniorum	(((Burretiokentia_grandiflora	Dypsis_decaryi)	Veitchia_spiralis)	Heterospathe_cagayanensis)))	Dictyosperma_album)))	((Elaeis_oleifera	Elaeis_guineensis)	(Bactris_major	Attalea_speciosa))))	(((Chamaedorea_seifrizii	(Serenoa_repens	Phoenix_dactylifera))	Sabal_domingensis)	Roystonea_regia))	Podococcus_barteri)	(Sclerosperma_profizianum	Pseudophoenix_vinifera)))	Calamus_caryotoides);
((((Manicaria_saccifera	(Prestoea_acuminata	(Pelagodoxa_henryana	(Oenocarpus_bataua	Oenocarpus_minor))))	(Iriartea_deltoidea	(Geonoma_undata	(((((Burretiokentia_grandiflora	Dypsis_decaryi)	Hydriastele_microspadix)	(Kentiopsis_piersoniorum	Veitchia_spiralis))	Heterospathe_cagayanensis)	Dictyosperma_album))))	(((Attalea_speciosa	((Elaeis_oleifera	Elaeis_guineensis)	Bactris_major))	((Reinhardtia_latisecta	Reinhardtia_paiewonskiana)	(Reinhardtia_gracilis	Reinhardtia_simplex)))	((Phoenix_dactylifera	Sabal_domingensis)	((Chamaedorea_seifrizii	Pseudophoenix_vinifera)	(Roystonea_regia	((Serenoa_repens	Podococcus_barteri)	(Sclerosperma_profizianum	Orania_palindan)))))))	Calamus_caryotoides);
((Reinhardtia_latisecta	(Reinhardtia_paiewonskiana	((Reinhardtia_gracilis	Reinhardtia_simplex)	((((Pelagodoxa_henryana	((((Serenoa_repens	Manicaria_saccifera)	Geonoma_undata)	((((Veitchia_spiralis	(Burretiokentia_grandiflora	Dypsis_decaryi))	(Hydriastele_microspadix	Kentiopsis_piersoniorum))	Heterospathe_cagayanensis)	Dictyosperma_album))	(Prestoea_acuminata	(Oenocarpus_bataua	Oenocarpus_minor))))	(Bactris_major	(Attalea_speciosa	(Elaeis_oleifera	Elaeis_guineensis))))	(((Sclerosperma_profizianum	(Podococcus_barteri	Chamaedorea_seifrizii))	Roystonea_regia)	((Orania_palindan	(Phoenix_dactylifera	Sabal_domingensis))	Pseudophoenix_vinifera)))	Iriartea_deltoidea))))	Calamus_caryotoides);
((Orania_palindan	((Sclerosperma_profizianum	(Podococcus_barteri	Chamaedorea_seifrizii))	(Roystonea_regia	((Phoenix_dactylifera	Sabal_domingensis)	(Pseudophoenix_vinifera	((((Serenoa_repens	Manicaria_saccifera)	(Prestoea_acuminata	(Pelagodoxa_henryana	(Oenocarpus_bataua	Oenocarpus_minor))))	(Geonoma_undata	(((((Burretiokentia_grandiflora	Dypsis_decaryi)	Veitchia_spiralis)	Heterospathe_cagayanensis)	(Hydriastele_microspadix	Kentiopsis_piersoniorum))	Dictyosperma_album)))	((Attalea_speciosa	((Elaeis_oleifera	Elaeis_guineensis)	Bactris_major))	(Iriartea_deltoidea	((Reinhardtia_latisecta	Reinhardtia_paiewonskiana)	(Reinhardtia_gracilis	Reinhardtia_simplex))))))))))	Calamus_caryotoides);
((Orania_palindan	(Sclerosperma_profizianum	((Podococcus_barteri	Chamaedorea_seifrizii)	(Roystonea_regia	(((Iriartea_deltoidea	((Reinhardtia_latisecta	Reinhardtia_paiewonskiana)	(Reinhardtia_gracilis	Reinhardtia_simplex)))	((Attalea_speciosa	((Prestoea_acuminata	(Oenocarpus_bataua	Oenocarpus_minor))	((Serenoa_repens	Manicaria_saccifera)	(Geonoma_undata	(Hydriastele_microspadix	(Kentiopsis_piersoniorum	(Dictyosperma_album	(((Burretiokentia_grandiflora	Dypsis_decaryi)	Veitchia_spiralis)	Heterospathe_cagayanensis))))))))	((Elaeis_oleifera	Elaeis_guineensis)	(Pelagodoxa_henryana	Bactris_major))))	((Phoenix_dactylifera	Sabal_domingensis)	Pseudophoenix_vinifera))))))	Calamus_caryotoides);
((Phoenix_dactylifera	((Chamaedorea_seifrizii	Sabal_domingensis)	((Pseudophoenix_vinifera	((Sclerosperma_profizianum	Podococcus_barteri)	(Orania_palindan	Roystonea_regia)))	((Iriartea_deltoidea	((Reinhardtia_latisecta	Reinhardtia_paiewonskiana)	(Reinhardtia_gracilis	Reinhardtia_simplex)))	(((Geonoma_undata	(Hydriastele_microspadix	(Dictyosperma_album	((Kentiopsis_piersoniorum	((Burretiokentia_grandiflora	Dypsis_decaryi)	Veitchia_spiralis))	Heterospathe_cagayanensis))))	((Pelagodoxa_henryana	(Prestoea_acuminata	(Oenocarpus_bataua	Oenocarpus_minor)))	(Serenoa_repens	Manicaria_saccifera)))	((Attalea_speciosa	(Elaeis_oleifera	Elaeis_guineensis))	Bactris_major))))))	Calamus_caryotoides);
((Sclerosperma_profizianum	(((Chamaedorea_seifrizii	Podococcus_barteri)	(Roystonea_regia	((((Iriartea_deltoidea	((Reinhardtia_latisecta	Reinhardtia_paiewonskiana)	(Reinhardtia_gracilis	Reinhardtia_simplex)))	(((Geonoma_undata	(Hydriastele_microspadix	(Dictyosperma_album	(((Burretiokentia_grandiflora	Kentiopsis_piersoniorum)	(Dypsis_decaryi	Veitchia_spiralis))	Heterospathe_cagayanensis))))	((Prestoea_acuminata	(Oenocarpus_bataua	Oenocarpus_minor))	(Serenoa_repens	Manicaria_saccifera)))	((Attalea_speciosa	(Elaeis_oleifera	Elaeis_guineensis))	(Pelagodoxa_henryana	Bactris_major))))	Pseudophoenix_vinifera)	(Phoenix_dactylifera	Sabal_domingensis))))	Orania_palindan))	Calamus_caryotoides);
(((((Attalea_speciosa	((Elaeis_oleifera	Elaeis_guineensis)	Bactris_major))	((Pelagodoxa_henryana	(Iriartea_deltoidea	((Reinhardtia_latisecta	Reinhardtia_paiewonskiana)	(Reinhardtia_gracilis	Reinhardtia_simplex))))	((Serenoa_repens	Pseudophoenix_vinifera)	((Chamaedorea_seifrizii	(Phoenix_dactylifera	Sabal_domingensis))	((Sclerosperma_profizianum	Orania_palindan)	(Podococcus_barteri	Roystonea_regia))))))	(Manicaria_saccifera	Geonoma_undata))	((Prestoea_acuminata	(Oenocarpus_bataua	Oenocarpus_minor))	(Dictyosperma_album	(Hydriastele_microspadix	((Heterospathe_cagayanensis	((Burretiokentia_grandiflora	Dypsis_decaryi)	Veitchia_spiralis))	Kentiopsis_piersoniorum)))))	Calamus_caryotoides);
((Phoenix_dactylifera	((Chamaedorea_seifrizii	Sabal_domingensis)	(((((Geonoma_undata	(Hydriastele_microspadix	((Heterospathe_cagayanensis	(((Burretiokentia_grandiflora	Dypsis_decaryi)	Veitchia_spiralis)	Kentiopsis_piersoniorum))	Dictyosperma_album)))	((Serenoa_repens	Manicaria_saccifera)	((Prestoea_acuminata	(Oenocarpus_bataua	Oenocarpus_minor))	(Bactris_major	Pelagodoxa_henryana))))	(Attalea_speciosa	(Elaeis_oleifera	Elaeis_guineensis)))	(Iriartea_deltoidea	((Reinhardtia_latisecta	Reinhardtia_paiewonskiana)	(Reinhardtia_gracilis	Reinhardtia_simplex))))	(Roystonea_regia	(Pseudophoenix_vinifera	((Sclerosperma_profizianum	Orania_palindan)	Podococcus_barteri))))))	Calamus_caryotoides);
((Phoenix_dactylifera	(((Pseudophoenix_vinifera	(Podococcus_barteri	(Orania_palindan	Sclerosperma_profizianum)))	((((Reinhardtia_latisecta	Reinhardtia_paiewonskiana)	(Reinhardtia_simplex	Reinhardtia_gracilis))	Iriartea_deltoidea)	(Roystonea_regia	(((Geonoma_undata	(Hydriastele_microspadix	(Dictyosperma_album	(Heterospathe_cagayanensis	(Kentiopsis_piersoniorum	((Burretiokentia_grandiflora	Dypsis_decaryi)	Veitchia_spiralis))))))	((Bactris_major	Pelagodoxa_henryana)	((Serenoa_repens	Manicaria_saccifera)	(Prestoea_acuminata	(Oenocarpus_minor	Oenocarpus_bataua)))))	((Elaeis_oleifera	Elaeis_guineensis)	Attalea_speciosa)))))	(Chamaedorea_seifrizii	Sabal_domingensis)))	Calamus_caryotoides);
((((Geonoma_undata	(Dictyosperma_album	((Heterospathe_cagayanensis	((Burretiokentia_grandiflora	Kentiopsis_piersoniorum)	(Dypsis_decaryi	Veitchia_spiralis)))	Hydriastele_microspadix)))	((Serenoa_repens	Manicaria_saccifera)	(Prestoea_acuminata	(Oenocarpus_minor	Oenocarpus_bataua))))	(((Attalea_speciosa	(Bactris_major	(Elaeis_oleifera	Elaeis_guineensis)))	((Sabal_domingensis	Phoenix_dactylifera)	(Podococcus_barteri	(Chamaedorea_seifrizii	Pelagodoxa_henryana))))	(Pseudophoenix_vinifera	(((Orania_palindan	Sclerosperma_profizianum)	Roystonea_regia)	(((Reinhardtia_latisecta	Reinhardtia_paiewonskiana)	(Reinhardtia_simplex	Reinhardtia_gracilis))	Iriartea_deltoidea)))))	Calamus_caryotoides);
((Phoenix_dactylifera	(Sabal_domingensis	((Roystonea_regia	(Sclerosperma_profizianum	(Chamaedorea_seifrizii	Podococcus_barteri)))	((Orania_palindan	Pseudophoenix_vinifera)	((((Reinhardtia_latisecta	Reinhardtia_paiewonskiana)	(Reinhardtia_simplex	Reinhardtia_gracilis))	Iriartea_deltoidea)	(((Geonoma_undata	(Dictyosperma_album	(Heterospathe_cagayanensis	(Veitchia_spiralis	(((Burretiokentia_grandiflora	Dypsis_decaryi)	Hydriastele_microspadix)	Kentiopsis_piersoniorum)))))	((Bactris_major	Pelagodoxa_henryana)	((Serenoa_repens	Manicaria_saccifera)	(Prestoea_acuminata	(Oenocarpus_minor	Oenocarpus_bataua)))))	((Elaeis_oleifera	Elaeis_guineensis)	Attalea_speciosa)))))))	Calamus_caryotoides);
((Pelagodoxa_henryana	((Prestoea_acuminata	(Oenocarpus_minor	Oenocarpus_bataua))	((Serenoa_repens	Manicaria_saccifera)	((((Bactris_major	(Elaeis_oleifera	Elaeis_guineensis))	Attalea_speciosa)	(((Orania_palindan	(Pseudophoenix_vinifera	(Sabal_domingensis	(Chamaedorea_seifrizii	Phoenix_dactylifera))))	((Podococcus_barteri	Sclerosperma_profizianum)	Roystonea_regia))	(((Reinhardtia_latisecta	Reinhardtia_paiewonskiana)	(Reinhardtia_simplex	Reinhardtia_gracilis))	Iriartea_deltoidea)))	(Geonoma_undata	((Veitchia_spiralis	(((Burretiokentia_grandiflora	Dypsis_decaryi)	Hydriastele_microspadix)	Kentiopsis_piersoniorum))	(Dictyosperma_album	Heterospathe_cagayanensis)))))))	Calamus_caryotoides);
((Pelagodoxa_henryana	(((Pseudophoenix_vinifera	(((Sabal_domingensis	Phoenix_dactylifera)	Chamaedorea_seifrizii)	((Podococcus_barteri	(Orania_palindan	Sclerosperma_profizianum))	Roystonea_regia)))	((Reinhardtia_latisecta	Reinhardtia_paiewonskiana)	(Reinhardtia_simplex	Reinhardtia_gracilis)))	(((Prestoea_acuminata	(Oenocarpus_minor	Oenocarpus_bataua))	(Serenoa_repens	Manicaria_saccifera))	(Iriartea_deltoidea	((Geonoma_undata	((Elaeis_oleifera	Elaeis_guineensis)	(Attalea_speciosa	Bactris_major)))	(Dictyosperma_album	(Heterospathe_cagayanensis	((Hydriastele_microspadix	Kentiopsis_piersoniorum)	((Burretiokentia_grandiflora	Dypsis_decaryi)	Veitchia_spiralis)))))))))	Calamus_caryotoides);
((Reinhardtia_latisecta	(Reinhardtia_paiewonskiana	((Reinhardtia_simplex	Reinhardtia_gracilis)	(((((Attalea_speciosa	(Bactris_major	(Elaeis_oleifera	Elaeis_guineensis)))	((Prestoea_acuminata	(Oenocarpus_minor	Oenocarpus_bataua))	(Geonoma_undata	((Serenoa_repens	Manicaria_saccifera)	(Hydriastele_microspadix	(Dictyosperma_album	((Kentiopsis_piersoniorum	((Burretiokentia_grandiflora	Dypsis_decaryi)	Veitchia_spiralis))	Heterospathe_cagayanensis)))))))	(Chamaedorea_seifrizii	Pelagodoxa_henryana))	((Sabal_domingensis	Phoenix_dactylifera)	(Pseudophoenix_vinifera	((Orania_palindan	Sclerosperma_profizianum)	(Roystonea_regia	Podococcus_barteri)))))	Iriartea_deltoidea))))	Calamus_caryotoides);
(((Sclerosperma_profizianum	(((Attalea_speciosa	(Bactris_major	(Elaeis_oleifera	Elaeis_guineensis)))	(((Iriartea_deltoidea	((Reinhardtia_latisecta	Reinhardtia_paiewonskiana)	(Reinhardtia_simplex	Reinhardtia_gracilis)))	((Pelagodoxa_henryana	Roystonea_regia)	(Podococcus_barteri	(Sabal_domingensis	(Chamaedorea_seifrizii	Phoenix_dactylifera)))))	(((Serenoa_repens	Manicaria_saccifera)	(Prestoea_acuminata	(Oenocarpus_minor	Oenocarpus_bataua)))	(Geonoma_undata	((Kentiopsis_piersoniorum	Hydriastele_microspadix)	(Dictyosperma_album	(((Burretiokentia_grandiflora	Dypsis_decaryi)	Veitchia_spiralis)	Heterospathe_cagayanensis)))))))	Pseudophoenix_vinifera))	Orania_palindan)	Calamus_caryotoides);
((((Prestoea_acuminata	(Oenocarpus_minor	Oenocarpus_bataua))	((((Podococcus_barteri	(Chamaedorea_seifrizii	Pelagodoxa_henryana))	(Iriartea_deltoidea	((Reinhardtia_latisecta	Reinhardtia_paiewonskiana)	(Reinhardtia_simplex	Reinhardtia_gracilis))))	((Sabal_domingensis	Phoenix_dactylifera)	(Pseudophoenix_vinifera	((Orania_palindan	Sclerosperma_profizianum)	Roystonea_regia))))	(Bactris_major	((Elaeis_oleifera	Elaeis_guineensis)	Attalea_speciosa))))	((Geonoma_undata	(Serenoa_repens	Manicaria_saccifera))	(Hydriastele_microspadix	(Dictyosperma_album	(Heterospathe_cagayanensis	(Kentiopsis_piersoniorum	((Burretiokentia_grandiflora	Dypsis_decaryi)	Veitchia_spiralis)))))))	Calamus_caryotoides);
((Phoenix_dactylifera	(((((Orania_palindan	Sclerosperma_profizianum)	(Podococcus_barteri	Roystonea_regia))	(((Bactris_major	((Elaeis_oleifera	Elaeis_guineensis)	Attalea_speciosa))	((Geonoma_undata	(Dictyosperma_album	((Veitchia_spiralis	(Heterospathe_cagayanensis	(Burretiokentia_grandiflora	Dypsis_decaryi)))	(Kentiopsis_piersoniorum	Hydriastele_microspadix))))	((Serenoa_repens	Manicaria_saccifera)	(Prestoea_acuminata	(Pelagodoxa_henryana	(Oenocarpus_minor	Oenocarpus_bataua))))))	(Iriartea_deltoidea	((Reinhardtia_latisecta	Reinhardtia_paiewonskiana)	(Reinhardtia_simplex	Reinhardtia_gracilis)))))	(Pseudophoenix_vinifera	Chamaedorea_seifrizii))	Sabal_domingensis))	Calamus_caryotoides);
((Orania_palindan	((Sclerosperma_profizianum	(Chamaedorea_seifrizii	Podococcus_barteri))	((Pseudophoenix_vinifera	((Serenoa_repens	Phoenix_dactylifera)	((Sabal_domingensis	Iriartea_deltoidea)	((Reinhardtia_latisecta	Reinhardtia_paiewonskiana)	(Reinhardtia_simplex	Reinhardtia_gracilis)))))	((((Bactris_major	Pelagodoxa_henryana)	Roystonea_regia)	(Attalea_speciosa	(Elaeis_oleifera	Elaeis_guineensis)))	((Geonoma_undata	(Hydriastele_microspadix	(Dictyosperma_album	((Kentiopsis_piersoniorum	(Veitchia_spiralis	(Burretiokentia_grandiflora	Dypsis_decaryi)))	Heterospathe_cagayanensis))))	(Manicaria_saccifera	(Prestoea_acuminata	(Oenocarpus_minor	Oenocarpus_bataua))))))))	Calamus_caryotoides);
((Elaeis_oleifera	(Elaeis_guineensis	(((((Chamaedorea_seifrizii	Pelagodoxa_henryana)	((((Reinhardtia_paiewonskiana	Reinhardtia_latisecta)	(Reinhardtia_simplex	Reinhardtia_gracilis))	Iriartea_deltoidea)	((Sabal_domingensis	Phoenix_dactylifera)	((((Sclerosperma_profizianum	Orania_palindan)	Podococcus_barteri)	Roystonea_regia)	Pseudophoenix_vinifera))))	(((Prestoea_acuminata	(Oenocarpus_bataua	Oenocarpus_minor))	(Serenoa_repens	Manicaria_saccifera))	(((((Veitchia_spiralis	(Dypsis_decaryi	Burretiokentia_grandiflora))	(Kentiopsis_piersoniorum	Heterospathe_cagayanensis))	Dictyosperma_album)	Hydriastele_microspadix)	Geonoma_undata)))	Attalea_speciosa)	Bactris_major)))	Calamus_caryotoides);
(((((Prestoea_acuminata	(Pelagodoxa_henryana	(Oenocarpus_bataua	Oenocarpus_minor)))	(Serenoa_repens	Manicaria_saccifera))	(((Heterospathe_cagayanensis	((Veitchia_spiralis	(Hydriastele_microspadix	(Dypsis_decaryi	Burretiokentia_grandiflora)))	Kentiopsis_piersoniorum))	Dictyosperma_album)	Geonoma_undata))	((Attalea_speciosa	(Bactris_major	(Elaeis_oleifera	Elaeis_guineensis)))	((((Reinhardtia_paiewonskiana	Reinhardtia_latisecta)	(Reinhardtia_simplex	Reinhardtia_gracilis))	Iriartea_deltoidea)	((Sabal_domingensis	Phoenix_dactylifera)	((((Sclerosperma_profizianum	Orania_palindan)	(Chamaedorea_seifrizii	Podococcus_barteri))	Roystonea_regia)	Pseudophoenix_vinifera)))))	Calamus_caryotoides);
((Phoenix_dactylifera	(((Pseudophoenix_vinifera	(((Sclerosperma_profizianum	Orania_palindan)	(Chamaedorea_seifrizii	Podococcus_barteri))	Roystonea_regia))	(((((Prestoea_acuminata	(Oenocarpus_bataua	Oenocarpus_minor))	Pelagodoxa_henryana)	(((Serenoa_repens	Manicaria_saccifera)	((Veitchia_spiralis	((Hydriastele_microspadix	(Dypsis_decaryi	Burretiokentia_grandiflora))	Kentiopsis_piersoniorum))	(Dictyosperma_album	Heterospathe_cagayanensis)))	Geonoma_undata))	(Attalea_speciosa	(Bactris_major	(Elaeis_oleifera	Elaeis_guineensis))))	(((Reinhardtia_paiewonskiana	Reinhardtia_latisecta)	(Reinhardtia_simplex	Reinhardtia_gracilis))	Iriartea_deltoidea)))	Sabal_domingensis))	Calamus_caryotoides);
(((Chamaedorea_seifrizii	Podococcus_barteri)	((Orania_palindan	(Roystonea_regia	((Pseudophoenix_vinifera	(Sabal_domingensis	Phoenix_dactylifera))	(((((Serenoa_repens	Manicaria_saccifera)	(Prestoea_acuminata	(Oenocarpus_bataua	Oenocarpus_minor)))	Pelagodoxa_henryana)	((Hydriastele_microspadix	(Dictyosperma_album	(Heterospathe_cagayanensis	(Kentiopsis_piersoniorum	((Dypsis_decaryi	Burretiokentia_grandiflora)	Veitchia_spiralis)))))	Geonoma_undata))	((Attalea_speciosa	(Bactris_major	(Elaeis_oleifera	Elaeis_guineensis)))	(((Reinhardtia_paiewonskiana	Reinhardtia_latisecta)	(Reinhardtia_simplex	Reinhardtia_gracilis))	Iriartea_deltoidea))))))	Sclerosperma_profizianum))	Calamus_caryotoides);
((Reinhardtia_latisecta	(((Reinhardtia_simplex	Reinhardtia_gracilis)	(((((Sclerosperma_profizianum	Roystonea_regia)	((Orania_palindan	(Sabal_domingensis	Phoenix_dactylifera))	Pseudophoenix_vinifera))	((Attalea_speciosa	(Bactris_major	(Elaeis_oleifera	Elaeis_guineensis)))	(((Hydriastele_microspadix	((Dictyosperma_album	(Heterospathe_cagayanensis	((Dypsis_decaryi	Burretiokentia_grandiflora)	Veitchia_spiralis)))	Kentiopsis_piersoniorum))	Geonoma_undata)	((Serenoa_repens	Manicaria_saccifera)	(Prestoea_acuminata	(Oenocarpus_bataua	Oenocarpus_minor))))))	(Podococcus_barteri	(Chamaedorea_seifrizii	Pelagodoxa_henryana)))	Iriartea_deltoidea))	Reinhardtia_paiewonskiana))	Calamus_caryotoides);
((Sabal_domingensis	((Serenoa_repens	Phoenix_dactylifera)	((Pseudophoenix_vinifera	(((((Bactris_major	Pelagodoxa_henryana)	((Elaeis_oleifera	Elaeis_guineensis)	Attalea_speciosa))	(((Dictyosperma_album	((Kentiopsis_piersoniorum	(Heterospathe_cagayanensis	((Dypsis_decaryi	Burretiokentia_grandiflora)	Veitchia_spiralis)))	Hydriastele_microspadix))	Geonoma_undata)	(Manicaria_saccifera	(Prestoea_acuminata	(Oenocarpus_bataua	Oenocarpus_minor)))))	(Iriartea_deltoidea	((Reinhardtia_paiewonskiana	Reinhardtia_latisecta)	(Reinhardtia_simplex	Reinhardtia_gracilis))))	(((Sclerosperma_profizianum	Orania_palindan)	Podococcus_barteri)	Roystonea_regia)))	Chamaedorea_seifrizii)))	Calamus_caryotoides);
(((((Dictyosperma_album	((Kentiopsis_piersoniorum	(Heterospathe_cagayanensis	((Dypsis_decaryi	Burretiokentia_grandiflora)	Veitchia_spiralis)))	Hydriastele_microspadix))	Geonoma_undata)	(Pelagodoxa_henryana	((Serenoa_repens	Manicaria_saccifera)	(Prestoea_acuminata	(Oenocarpus_bataua	Oenocarpus_minor)))))	(((Iriartea_deltoidea	((Reinhardtia_paiewonskiana	Reinhardtia_latisecta)	(Reinhardtia_simplex	Reinhardtia_gracilis)))	((Sclerosperma_profizianum	Orania_palindan)	((Pseudophoenix_vinifera	(Sabal_domingensis	(Chamaedorea_seifrizii	Phoenix_dactylifera)))	(Roystonea_regia	Podococcus_barteri))))	(Attalea_speciosa	(Bactris_major	(Elaeis_oleifera	Elaeis_guineensis)))))	Calamus_caryotoides);
((Phoenix_dactylifera	((((Pseudophoenix_vinifera	Roystonea_regia)	Podococcus_barteri)	((((Bactris_major	((Elaeis_oleifera	Elaeis_guineensis)	Attalea_speciosa))	(((Hydriastele_microspadix	(Dictyosperma_album	(Kentiopsis_piersoniorum	((Heterospathe_cagayanensis	(Dypsis_decaryi	Burretiokentia_grandiflora))	Veitchia_spiralis))))	Geonoma_undata)	((Prestoea_acuminata	(Oenocarpus_bataua	Oenocarpus_minor))	(Pelagodoxa_henryana	(Serenoa_repens	Manicaria_saccifera)))))	(Iriartea_deltoidea	((Reinhardtia_paiewonskiana	Reinhardtia_latisecta)	(Reinhardtia_simplex	Reinhardtia_gracilis))))	(Sclerosperma_profizianum	Orania_palindan)))	(Chamaedorea_seifrizii	Sabal_domingensis)))	Calamus_caryotoides);
((Phoenix_dactylifera	((((((Chamaedorea_seifrizii	Podococcus_barteri)	(Sclerosperma_profizianum	Orania_palindan))	Roystonea_regia)	Pseudophoenix_vinifera)	((Iriartea_deltoidea	((Reinhardtia_paiewonskiana	Reinhardtia_latisecta)	(Reinhardtia_simplex	Reinhardtia_gracilis)))	(((((Serenoa_repens	Manicaria_saccifera)	(Hydriastele_microspadix	(Dictyosperma_album	(Kentiopsis_piersoniorum	(Heterospathe_cagayanensis	(Burretiokentia_grandiflora	(Dypsis_decaryi	Veitchia_spiralis)))))))	Geonoma_undata)	(Prestoea_acuminata	(Pelagodoxa_henryana	(Oenocarpus_bataua	Oenocarpus_minor))))	(Attalea_speciosa	(Bactris_major	(Elaeis_oleifera	Elaeis_guineensis))))))	Sabal_domingensis))	Calamus_caryotoides);
((Phoenix_dactylifera	((((Iriartea_deltoidea	((Reinhardtia_paiewonskiana	Reinhardtia_latisecta)	(Reinhardtia_simplex	Reinhardtia_gracilis)))	(((Geonoma_undata	((Serenoa_repens	Manicaria_saccifera)	(Hydriastele_microspadix	(Dictyosperma_album	((Kentiopsis_piersoniorum	(Heterospathe_cagayanensis	(Burretiokentia_grandiflora	Dypsis_decaryi)))	Veitchia_spiralis)))))	(Prestoea_acuminata	(Oenocarpus_bataua	Oenocarpus_minor)))	((Chamaedorea_seifrizii	Pelagodoxa_henryana)	(Attalea_speciosa	(Bactris_major	(Elaeis_oleifera	Elaeis_guineensis))))))	(Pseudophoenix_vinifera	Sabal_domingensis))	((Sclerosperma_profizianum	Orania_palindan)	(Podococcus_barteri	Roystonea_regia))))	Calamus_caryotoides);
((Reinhardtia_latisecta	(((Reinhardtia_gracilis	Reinhardtia_simplex)	((Iriartea_deltoidea	(((Phoenix_dactylifera	(Chamaedorea_seifrizii	Sabal_domingensis))	(Sclerosperma_profizianum	Podococcus_barteri))	(Pseudophoenix_vinifera	Orania_palindan)))	((Roystonea_regia	((Bactris_major	(Elaeis_oleifera	Elaeis_guineensis))	Attalea_speciosa))	(((Pelagodoxa_henryana	(Serenoa_repens	Manicaria_saccifera))	((Prestoea_acuminata	(Oenocarpus_bataua	Oenocarpus_minor))	(Dictyosperma_album	(Veitchia_spiralis	(((Burretiokentia_grandiflora	Dypsis_decaryi)	Hydriastele_microspadix)	(Kentiopsis_piersoniorum	Heterospathe_cagayanensis))))))	Geonoma_undata))))	Reinhardtia_paiewonskiana))	Calamus_caryotoides);
((((((Roystonea_regia	(((Elaeis_oleifera	Elaeis_guineensis)	Attalea_speciosa)	Bactris_major))	((Prestoea_acuminata	(Pseudophoenix_vinifera	(Oenocarpus_bataua	Oenocarpus_minor)))	(Geonoma_undata	((Dictyosperma_album	(Veitchia_spiralis	((Kentiopsis_piersoniorum	(Burretiokentia_grandiflora	(Dypsis_decaryi	Hydriastele_microspadix)))	Heterospathe_cagayanensis)))	(Serenoa_repens	Manicaria_saccifera)))))	(Phoenix_dactylifera	Sabal_domingensis))	(((Reinhardtia_paiewonskiana	Reinhardtia_latisecta)	(Reinhardtia_gracilis	Reinhardtia_simplex))	Iriartea_deltoidea))	((Orania_palindan	(Sclerosperma_profizianum	Podococcus_barteri))	(Pelagodoxa_henryana	Chamaedorea_seifrizii)))	Calamus_caryotoides);
(((Prestoea_acuminata	(Oenocarpus_bataua	Oenocarpus_minor))	(((((Attalea_speciosa	(Bactris_major	(Elaeis_oleifera	Elaeis_guineensis)))	((Chamaedorea_seifrizii	Pseudophoenix_vinifera)	(((Orania_palindan	Sclerosperma_profizianum)	(Roystonea_regia	Podococcus_barteri))	(Phoenix_dactylifera	Sabal_domingensis))))	(((Reinhardtia_paiewonskiana	Reinhardtia_latisecta)	(Reinhardtia_gracilis	Reinhardtia_simplex))	Iriartea_deltoidea))	Pelagodoxa_henryana)	(Geonoma_undata	((((Dictyosperma_album	(Veitchia_spiralis	((Burretiokentia_grandiflora	Dypsis_decaryi)	Heterospathe_cagayanensis)))	Kentiopsis_piersoniorum)	Hydriastele_microspadix)	(Serenoa_repens	Manicaria_saccifera)))))	Calamus_caryotoides);
((Geonoma_undata	((((Dictyosperma_album	(Veitchia_spiralis	((Burretiokentia_grandiflora	Dypsis_decaryi)	Heterospathe_cagayanensis)))	Kentiopsis_piersoniorum)	Hydriastele_microspadix)	(((Serenoa_repens	Manicaria_saccifera)	((Prestoea_acuminata	(Oenocarpus_bataua	Oenocarpus_minor))	Pelagodoxa_henryana))	((Attalea_speciosa	(Bactris_major	(Elaeis_oleifera	Elaeis_guineensis)))	((((Reinhardtia_paiewonskiana	Reinhardtia_latisecta)	(Reinhardtia_gracilis	Reinhardtia_simplex))	Iriartea_deltoidea)	((Pseudophoenix_vinifera	((Orania_palindan	Sclerosperma_profizianum)	(Roystonea_regia	Podococcus_barteri)))	(Chamaedorea_seifrizii	(Phoenix_dactylifera	Sabal_domingensis))))))))	Calamus_caryotoides);
((Geonoma_undata	((((Attalea_speciosa	(Bactris_major	(Elaeis_oleifera	Elaeis_guineensis)))	((((Reinhardtia_paiewonskiana	Reinhardtia_latisecta)	(Reinhardtia_gracilis	Reinhardtia_simplex))	Iriartea_deltoidea)	(((Podococcus_barteri	Sclerosperma_profizianum)	Roystonea_regia)	(Pseudophoenix_vinifera	(Phoenix_dactylifera	(Chamaedorea_seifrizii	(Orania_palindan	Sabal_domingensis)))))))	Pelagodoxa_henryana)	((Serenoa_repens	Manicaria_saccifera)	(((Dictyosperma_album	(((Kentiopsis_piersoniorum	Veitchia_spiralis)	(Burretiokentia_grandiflora	Dypsis_decaryi))	Heterospathe_cagayanensis))	Hydriastele_microspadix)	(Prestoea_acuminata	(Oenocarpus_bataua	Oenocarpus_minor))))))	Calamus_caryotoides);
((Chamaedorea_seifrizii	(Roystonea_regia	(((Pseudophoenix_vinifera	((Phoenix_dactylifera	Sabal_domingensis)	Orania_palindan))	((((Manicaria_saccifera	((Prestoea_acuminata	(Oenocarpus_bataua	Oenocarpus_minor))	Pelagodoxa_henryana))	(Geonoma_undata	((Dictyosperma_album	(((Veitchia_spiralis	Dypsis_decaryi)	(Burretiokentia_grandiflora	Kentiopsis_piersoniorum))	Heterospathe_cagayanensis))	Hydriastele_microspadix)))	(Attalea_speciosa	(Bactris_major	(Elaeis_oleifera	Elaeis_guineensis))))	(((Reinhardtia_paiewonskiana	Reinhardtia_latisecta)	(Reinhardtia_gracilis	Reinhardtia_simplex))	Iriartea_deltoidea)))	((Serenoa_repens	Podococcus_barteri)	Sclerosperma_profizianum))))	Calamus_caryotoides);
((Sabal_domingensis	((Pseudophoenix_vinifera	(((Chamaedorea_seifrizii	((((Prestoea_acuminata	(Oenocarpus_bataua	Oenocarpus_minor))	(Pelagodoxa_henryana	Manicaria_saccifera))	(Geonoma_undata	(Dictyosperma_album	(((Kentiopsis_piersoniorum	Veitchia_spiralis)	(Hydriastele_microspadix	(Burretiokentia_grandiflora	Dypsis_decaryi)))	Heterospathe_cagayanensis))))	(Attalea_speciosa	(Bactris_major	(Elaeis_oleifera	Elaeis_guineensis)))))	(((Reinhardtia_paiewonskiana	Reinhardtia_latisecta)	(Reinhardtia_gracilis	Reinhardtia_simplex))	Iriartea_deltoidea))	(Roystonea_regia	((Orania_palindan	Sclerosperma_profizianum)	Podococcus_barteri))))	(Serenoa_repens	Phoenix_dactylifera)))	Calamus_caryotoides);
((Orania_palindan	((Sclerosperma_profizianum	Podococcus_barteri)	((((Chamaedorea_seifrizii	(Phoenix_dactylifera	Sabal_domingensis))	Pseudophoenix_vinifera)	((((Prestoea_acuminata	(Oenocarpus_bataua	Oenocarpus_minor))	((((Serenoa_repens	Manicaria_saccifera)	(Hydriastele_microspadix	(Dictyosperma_album	((Burretiokentia_grandiflora	Kentiopsis_piersoniorum)	((Dypsis_decaryi	Veitchia_spiralis)	Heterospathe_cagayanensis)))))	Geonoma_undata)	Pelagodoxa_henryana))	(Attalea_speciosa	(Bactris_major	(Elaeis_oleifera	Elaeis_guineensis))))	(((Reinhardtia_paiewonskiana	Reinhardtia_latisecta)	(Reinhardtia_gracilis	Reinhardtia_simplex))	Iriartea_deltoidea)))	Roystonea_regia)))	Calamus_caryotoides);
((Geonoma_undata	((((Bactris_major	(Attalea_speciosa	(Elaeis_oleifera	Elaeis_guineensis)))	(((Chamaedorea_seifrizii	Phoenix_dactylifera)	Sabal_domingensis)	((((Reinhardtia_paiewonskiana	Reinhardtia_latisecta)	(Reinhardtia_gracilis	Reinhardtia_simplex))	Iriartea_deltoidea)	((Podococcus_barteri	Roystonea_regia)	(Orania_palindan	Sclerosperma_profizianum)))))	((Prestoea_acuminata	(Pseudophoenix_vinifera	(Oenocarpus_bataua	Oenocarpus_minor)))	((Serenoa_repens	Manicaria_saccifera)	Pelagodoxa_henryana)))	(Dictyosperma_album	(Hydriastele_microspadix	((((Burretiokentia_grandiflora	Dypsis_decaryi)	Veitchia_spiralis)	Heterospathe_cagayanensis)	Kentiopsis_piersoniorum)))))	Calamus_caryotoides);
((Phoenix_dactylifera	((Sabal_domingensis	((((((Pelagodoxa_henryana	((((Hydriastele_microspadix	((Heterospathe_cagayanensis	(Kentiopsis_piersoniorum	((Burretiokentia_grandiflora	Dypsis_decaryi)	Veitchia_spiralis)))	Dictyosperma_album))	Geonoma_undata)	(Serenoa_repens	Manicaria_saccifera))	(Prestoea_acuminata	(Oenocarpus_bataua	Oenocarpus_minor))))	(Bactris_major	(Attalea_speciosa	(Elaeis_oleifera	Elaeis_guineensis))))	(((Reinhardtia_paiewonskiana	Reinhardtia_latisecta)	(Reinhardtia_gracilis	Reinhardtia_simplex))	Iriartea_deltoidea))	Orania_palindan)	Sclerosperma_profizianum)	((Roystonea_regia	Pseudophoenix_vinifera)	Podococcus_barteri)))	Chamaedorea_seifrizii))	Calamus_caryotoides);
(((Geonoma_undata	((Kentiopsis_piersoniorum	Hydriastele_microspadix)	(Dictyosperma_album	(((Dypsis_decaryi	Burretiokentia_grandiflora)	Veitchia_spiralis)	Heterospathe_cagayanensis))))	((Manicaria_saccifera	((Prestoea_acuminata	(Oenocarpus_minor	Oenocarpus_bataua))	Pelagodoxa_henryana))	((Attalea_speciosa	((Elaeis_guineensis	Elaeis_oleifera)	Bactris_major))	((((Serenoa_repens	Podococcus_barteri)	(Roystonea_regia	(Chamaedorea_seifrizii	(Phoenix_dactylifera	Sabal_domingensis))))	((Orania_palindan	Sclerosperma_profizianum)	Pseudophoenix_vinifera))	(((Reinhardtia_simplex	Reinhardtia_gracilis)	(Reinhardtia_latisecta	Reinhardtia_paiewonskiana))	Iriartea_deltoidea)))))	Calamus_caryotoides);
((Geonoma_undata	((((Serenoa_repens	Manicaria_saccifera)	(Hydriastele_microspadix	(Dictyosperma_album	(Kentiopsis_piersoniorum	((Veitchia_spiralis	Heterospathe_cagayanensis)	(Dypsis_decaryi	Burretiokentia_grandiflora))))))	((Attalea_speciosa	((Elaeis_guineensis	Elaeis_oleifera)	Bactris_major))	((((Orania_palindan	((Chamaedorea_seifrizii	Podococcus_barteri)	Sclerosperma_profizianum))	Pseudophoenix_vinifera)	(Roystonea_regia	(Phoenix_dactylifera	Sabal_domingensis)))	(((Reinhardtia_simplex	Reinhardtia_gracilis)	(Reinhardtia_latisecta	Reinhardtia_paiewonskiana))	Iriartea_deltoidea))))	((Prestoea_acuminata	(Oenocarpus_minor	Oenocarpus_bataua))	Pelagodoxa_henryana)))	Calamus_caryotoides);
((Geonoma_undata	((((Kentiopsis_piersoniorum	Hydriastele_microspadix)	((Heterospathe_cagayanensis	(Dypsis_decaryi	Burretiokentia_grandiflora))	Veitchia_spiralis))	Dictyosperma_album)	((((Attalea_speciosa	((Elaeis_guineensis	Elaeis_oleifera)	Bactris_major))	(((Reinhardtia_simplex	Reinhardtia_gracilis)	(Reinhardtia_latisecta	Reinhardtia_paiewonskiana))	Iriartea_deltoidea))	((Roystonea_regia	((Orania_palindan	Sclerosperma_profizianum)	(Chamaedorea_seifrizii	Podococcus_barteri)))	((Serenoa_repens	Phoenix_dactylifera)	Sabal_domingensis)))	((Prestoea_acuminata	(Oenocarpus_minor	(Pseudophoenix_vinifera	Oenocarpus_bataua)))	(Pelagodoxa_henryana	Manicaria_saccifera)))))	Calamus_caryotoides);
((Chamaedorea_seifrizii	(Pelagodoxa_henryana	((((Roystonea_regia	((Orania_palindan	Sclerosperma_profizianum)	Podococcus_barteri))	(Pseudophoenix_vinifera	(Phoenix_dactylifera	Sabal_domingensis)))	(((Reinhardtia_simplex	Reinhardtia_gracilis)	(Reinhardtia_latisecta	Reinhardtia_paiewonskiana))	Iriartea_deltoidea))	((((Serenoa_repens	Manicaria_saccifera)	(Geonoma_undata	(Hydriastele_microspadix	((((Heterospathe_cagayanensis	Veitchia_spiralis)	Kentiopsis_piersoniorum)	(Dypsis_decaryi	Burretiokentia_grandiflora))	Dictyosperma_album))))	(Prestoea_acuminata	(Oenocarpus_minor	Oenocarpus_bataua)))	(Bactris_major	(Attalea_speciosa	(Elaeis_guineensis	Elaeis_oleifera)))))))	Calamus_caryotoides);
((((((Attalea_speciosa	(Elaeis_guineensis	Elaeis_oleifera))	(((Reinhardtia_simplex	Reinhardtia_gracilis)	(Reinhardtia_latisecta	Reinhardtia_paiewonskiana))	Iriartea_deltoidea))	((Roystonea_regia	((Orania_palindan	Sclerosperma_profizianum)	Podococcus_barteri))	(Pseudophoenix_vinifera	(Phoenix_dactylifera	Sabal_domingensis))))	((Bactris_major	Pelagodoxa_henryana)	Chamaedorea_seifrizii))	((Geonoma_undata	((Serenoa_repens	Manicaria_saccifera)	(Hydriastele_microspadix	(Dictyosperma_album	(Kentiopsis_piersoniorum	((Heterospathe_cagayanensis	(Dypsis_decaryi	Burretiokentia_grandiflora))	Veitchia_spiralis))))))	(Prestoea_acuminata	(Oenocarpus_minor	Oenocarpus_bataua))))	Calamus_caryotoides);
((Phoenix_dactylifera	(Sabal_domingensis	(((((((Geonoma_undata	((Heterospathe_cagayanensis	((Veitchia_spiralis	(Kentiopsis_piersoniorum	Hydriastele_microspadix))	(Dypsis_decaryi	Burretiokentia_grandiflora)))	Dictyosperma_album))	((Serenoa_repens	Manicaria_saccifera)	(Pelagodoxa_henryana	(Prestoea_acuminata	(Oenocarpus_minor	Oenocarpus_bataua)))))	(Attalea_speciosa	(Bactris_major	(Elaeis_guineensis	Elaeis_oleifera))))	(Iriartea_deltoidea	((Reinhardtia_simplex	Reinhardtia_gracilis)	(Reinhardtia_latisecta	Reinhardtia_paiewonskiana))))	((Orania_palindan	Sclerosperma_profizianum)	(Podococcus_barteri	Roystonea_regia)))	Pseudophoenix_vinifera)	Chamaedorea_seifrizii)))	Calamus_caryotoides);
(((Prestoea_acuminata	(Oenocarpus_minor	Oenocarpus_bataua))	((Serenoa_repens	Manicaria_saccifera)	((Geonoma_undata	(Hydriastele_microspadix	((Heterospathe_cagayanensis	((Veitchia_spiralis	(Dypsis_decaryi	Burretiokentia_grandiflora))	Kentiopsis_piersoniorum))	Dictyosperma_album)))	(Pelagodoxa_henryana	((Attalea_speciosa	(Bactris_major	(Elaeis_guineensis	Elaeis_oleifera)))	((Iriartea_deltoidea	((Reinhardtia_simplex	Reinhardtia_gracilis)	(Reinhardtia_latisecta	Reinhardtia_paiewonskiana)))	((Phoenix_dactylifera	Sabal_domingensis)	(Pseudophoenix_vinifera	(Roystonea_regia	((Orania_palindan	Sclerosperma_profizianum)	(Chamaedorea_seifrizii	Podococcus_barteri)))))))))))	Calamus_caryotoides);
((Geonoma_undata	(((Pelagodoxa_henryana	((Bactris_major	((Elaeis_guineensis	Elaeis_oleifera)	Attalea_speciosa))	((Reinhardtia_simplex	Reinhardtia_gracilis)	(Reinhardtia_latisecta	Reinhardtia_paiewonskiana))))	(((Chamaedorea_seifrizii	Phoenix_dactylifera)	Sabal_domingensis)	(Pseudophoenix_vinifera	(Roystonea_regia	(Orania_palindan	(Podococcus_barteri	Sclerosperma_profizianum))))))	(((Serenoa_repens	Manicaria_saccifera)	(Iriartea_deltoidea	(Hydriastele_microspadix	((Veitchia_spiralis	(Kentiopsis_piersoniorum	(Heterospathe_cagayanensis	(Dypsis_decaryi	Burretiokentia_grandiflora))))	Dictyosperma_album))))	(Prestoea_acuminata	(Oenocarpus_minor	Oenocarpus_bataua)))))	Calamus_caryotoides);
((Pelagodoxa_henryana	((Iriartea_deltoidea	((((Geonoma_undata	(Bactris_major	((Elaeis_guineensis	Elaeis_oleifera)	Attalea_speciosa)))	(Serenoa_repens	Manicaria_saccifera))	((((Phoenix_dactylifera	Sabal_domingensis)	(Pseudophoenix_vinifera	(Podococcus_barteri	(Sclerosperma_profizianum	Orania_palindan))))	Roystonea_regia)	((Hydriastele_microspadix	((Heterospathe_cagayanensis	(((Dypsis_decaryi	Veitchia_spiralis)	Burretiokentia_grandiflora)	Kentiopsis_piersoniorum))	Dictyosperma_album))	(Prestoea_acuminata	(Oenocarpus_minor	Oenocarpus_bataua)))))	((Reinhardtia_simplex	Reinhardtia_gracilis)	(Reinhardtia_latisecta	Reinhardtia_paiewonskiana))))	Chamaedorea_seifrizii))	Calamus_caryotoides);
(((Sclerosperma_profizianum	Orania_palindan)	(Podococcus_barteri	(Roystonea_regia	(((((Serenoa_repens	Manicaria_saccifera)	(Prestoea_acuminata	(Oenocarpus_minor	Oenocarpus_bataua)))	(Geonoma_undata	((((Heterospathe_cagayanensis	(Dypsis_decaryi	Burretiokentia_grandiflora))	(Veitchia_spiralis	Kentiopsis_piersoniorum))	Hydriastele_microspadix)	Dictyosperma_album)))	((((Bactris_major	Pelagodoxa_henryana)	Chamaedorea_seifrizii)	(Attalea_speciosa	(Elaeis_guineensis	Elaeis_oleifera)))	(((Reinhardtia_simplex	Reinhardtia_gracilis)	(Reinhardtia_latisecta	Reinhardtia_paiewonskiana))	Iriartea_deltoidea)))	(Pseudophoenix_vinifera	(Phoenix_dactylifera	Sabal_domingensis))))))	Calamus_caryotoides);
((Pelagodoxa_henryana	((((Pseudophoenix_vinifera	((Iriartea_deltoidea	((Reinhardtia_gracilis	Reinhardtia_simplex)	(Reinhardtia_latisecta	Reinhardtia_paiewonskiana)))	(Serenoa_repens	Phoenix_dactylifera)))	((((Orania_palindan	Sclerosperma_profizianum)	Podococcus_barteri)	Chamaedorea_seifrizii)	(Attalea_speciosa	(Bactris_major	(Elaeis_guineensis	Elaeis_oleifera)))))	(Roystonea_regia	Sabal_domingensis))	((Geonoma_undata	((Oenocarpus_bataua	Oenocarpus_minor)	Prestoea_acuminata))	(Manicaria_saccifera	(Hydriastele_microspadix	((Heterospathe_cagayanensis	Dictyosperma_album)	(((Burretiokentia_grandiflora	Dypsis_decaryi)	Veitchia_spiralis)	Kentiopsis_piersoniorum)))))))	Calamus_caryotoides);
((Orania_palindan	(Sclerosperma_profizianum	(((Pelagodoxa_henryana	Roystonea_regia)	Podococcus_barteri)	(((Iriartea_deltoidea	((Reinhardtia_gracilis	Reinhardtia_simplex)	(Reinhardtia_latisecta	Reinhardtia_paiewonskiana)))	(Pseudophoenix_vinifera	((((Serenoa_repens	Manicaria_saccifera)	((Oenocarpus_bataua	Oenocarpus_minor)	Prestoea_acuminata))	(((Hydriastele_microspadix	(Kentiopsis_piersoniorum	(Heterospathe_cagayanensis	((Burretiokentia_grandiflora	Dypsis_decaryi)	Veitchia_spiralis))))	Dictyosperma_album)	((Attalea_speciosa	(Bactris_major	(Elaeis_guineensis	Elaeis_oleifera)))	Geonoma_undata)))	(Sabal_domingensis	Phoenix_dactylifera))))	Chamaedorea_seifrizii))))	Calamus_caryotoides);
((Geonoma_undata	(((Serenoa_repens	Manicaria_saccifera)	(((Iriartea_deltoidea	((Reinhardtia_gracilis	Reinhardtia_simplex)	(Reinhardtia_latisecta	Reinhardtia_paiewonskiana)))	((Chamaedorea_seifrizii	Pelagodoxa_henryana)	((Sabal_domingensis	Phoenix_dactylifera)	(((Podococcus_barteri	(Orania_palindan	Sclerosperma_profizianum))	Roystonea_regia)	Pseudophoenix_vinifera))))	(Attalea_speciosa	(Bactris_major	(Elaeis_guineensis	Elaeis_oleifera)))))	(((Oenocarpus_bataua	Oenocarpus_minor)	Prestoea_acuminata)	((Hydriastele_microspadix	(Kentiopsis_piersoniorum	(Heterospathe_cagayanensis	((Burretiokentia_grandiflora	Dypsis_decaryi)	Veitchia_spiralis))))	Dictyosperma_album))))	Calamus_caryotoides);
((Geonoma_undata	(((((Iriartea_deltoidea	((Reinhardtia_gracilis	Reinhardtia_simplex)	(Reinhardtia_latisecta	Reinhardtia_paiewonskiana)))	((Chamaedorea_seifrizii	Pelagodoxa_henryana)	(((((Sabal_domingensis	Phoenix_dactylifera)	(Orania_palindan	Sclerosperma_profizianum))	Roystonea_regia)	Pseudophoenix_vinifera)	Podococcus_barteri)))	(Attalea_speciosa	(Bactris_major	(Elaeis_guineensis	Elaeis_oleifera))))	(((Oenocarpus_bataua	Oenocarpus_minor)	(Serenoa_repens	Prestoea_acuminata))	Manicaria_saccifera))	((Hydriastele_microspadix	((Kentiopsis_piersoniorum	(Heterospathe_cagayanensis	(Burretiokentia_grandiflora	Dypsis_decaryi)))	Veitchia_spiralis))	Dictyosperma_album)))	Calamus_caryotoides);
(((((Serenoa_repens	Manicaria_saccifera)	((((Dictyosperma_album	(Heterospathe_cagayanensis	(Burretiokentia_grandiflora	Dypsis_decaryi)))	Veitchia_spiralis)	(Kentiopsis_piersoniorum	Hydriastele_microspadix))	(Geonoma_undata	Iriartea_deltoidea)))	(((((Reinhardtia_gracilis	Reinhardtia_simplex)	(Reinhardtia_latisecta	Reinhardtia_paiewonskiana))	(Roystonea_regia	(((Podococcus_barteri	(Orania_palindan	Sclerosperma_profizianum))	Pseudophoenix_vinifera)	(Chamaedorea_seifrizii	(Sabal_domingensis	Phoenix_dactylifera)))))	(Bactris_major	((Elaeis_guineensis	Elaeis_oleifera)	Attalea_speciosa)))	Pelagodoxa_henryana))	((Oenocarpus_bataua	Oenocarpus_minor)	Prestoea_acuminata))	Calamus_caryotoides);
((Pelagodoxa_henryana	((((Oenocarpus_bataua	Oenocarpus_minor)	Prestoea_acuminata)	((((Iriartea_deltoidea	((Reinhardtia_gracilis	Reinhardtia_simplex)	(Reinhardtia_latisecta	Reinhardtia_paiewonskiana)))	((Orania_palindan	Sclerosperma_profizianum)	(((Chamaedorea_seifrizii	(Sabal_domingensis	Phoenix_dactylifera))	(Pseudophoenix_vinifera	Roystonea_regia))	Podococcus_barteri)))	(Attalea_speciosa	(Bactris_major	(Elaeis_guineensis	Elaeis_oleifera))))	(((Dictyosperma_album	(((Kentiopsis_piersoniorum	Heterospathe_cagayanensis)	Veitchia_spiralis)	(Burretiokentia_grandiflora	Dypsis_decaryi)))	Hydriastele_microspadix)	Geonoma_undata)))	(Serenoa_repens	Manicaria_saccifera)))	Calamus_caryotoides);
((Orania_palindan	((((Pelagodoxa_henryana	Chamaedorea_seifrizii)	Podococcus_barteri)	((Iriartea_deltoidea	((Reinhardtia_gracilis	Reinhardtia_simplex)	(Reinhardtia_latisecta	Reinhardtia_paiewonskiana)))	((Sabal_domingensis	Phoenix_dactylifera)	((Roystonea_regia	(Bactris_major	((Elaeis_guineensis	Elaeis_oleifera)	Attalea_speciosa)))	(((Dictyosperma_album	((Veitchia_spiralis	((Burretiokentia_grandiflora	Dypsis_decaryi)	((Kentiopsis_piersoniorum	Pseudophoenix_vinifera)	Heterospathe_cagayanensis)))	Hydriastele_microspadix))	Geonoma_undata)	((Serenoa_repens	Manicaria_saccifera)	((Oenocarpus_bataua	Oenocarpus_minor)	Prestoea_acuminata)))))))	Sclerosperma_profizianum))	Calamus_caryotoides);
((Elaeis_oleifera	((Attalea_speciosa	(((((((Kentiopsis_piersoniorum	Hydriastele_microspadix)	((Burretiokentia_grandiflora	((Veitchia_spiralis	Dypsis_decaryi)	Heterospathe_cagayanensis))	Dictyosperma_album))	Geonoma_undata)	((Serenoa_repens	Manicaria_saccifera)	(Pelagodoxa_henryana	((Oenocarpus_bataua	Oenocarpus_minor)	Prestoea_acuminata))))	((Iriartea_deltoidea	((Reinhardtia_gracilis	Reinhardtia_simplex)	(Reinhardtia_latisecta	Reinhardtia_paiewonskiana)))	((Pseudophoenix_vinifera	((Chamaedorea_seifrizii	Sabal_domingensis)	Phoenix_dactylifera))	(Podococcus_barteri	(Sclerosperma_profizianum	Orania_palindan)))))	Roystonea_regia)	Bactris_major))	Elaeis_guineensis))	Calamus_caryotoides);
((Geonoma_undata	((((Serenoa_repens	Manicaria_saccifera)	(Pelagodoxa_henryana	((Oenocarpus_bataua	Oenocarpus_minor)	Prestoea_acuminata)))	(((Iriartea_deltoidea	((Reinhardtia_gracilis	Reinhardtia_simplex)	(Reinhardtia_latisecta	Reinhardtia_paiewonskiana)))	((Sabal_domingensis	Phoenix_dactylifera)	(Roystonea_regia	((Pseudophoenix_vinifera	Chamaedorea_seifrizii)	(Orania_palindan	(Podococcus_barteri	Sclerosperma_profizianum))))))	(Bactris_major	((Elaeis_guineensis	Elaeis_oleifera)	Attalea_speciosa))))	(Hydriastele_microspadix	((Heterospathe_cagayanensis	((Kentiopsis_piersoniorum	Burretiokentia_grandiflora)	(Veitchia_spiralis	Dypsis_decaryi)))	Dictyosperma_album))))	Calamus_caryotoides);
((Pelagodoxa_henryana	(((Oenocarpus_bataua	Oenocarpus_minor)	Prestoea_acuminata)	(((((Iriartea_deltoidea	((Reinhardtia_gracilis	Reinhardtia_simplex)	(Reinhardtia_latisecta	Reinhardtia_paiewonskiana)))	((Roystonea_regia	Pseudophoenix_vinifera)	((Orania_palindan	(Podococcus_barteri	Sclerosperma_profizianum))	(Sabal_domingensis	(Chamaedorea_seifrizii	Phoenix_dactylifera)))))	(Bactris_major	((Elaeis_guineensis	Elaeis_oleifera)	Attalea_speciosa)))	((((Veitchia_spiralis	((Hydriastele_microspadix	(Burretiokentia_grandiflora	Dypsis_decaryi))	Kentiopsis_piersoniorum))	Heterospathe_cagayanensis)	Dictyosperma_album)	Geonoma_undata))	(Serenoa_repens	Manicaria_saccifera))))	Calamus_caryotoides);
((Pelagodoxa_henryana	((Geonoma_undata	(((((Reinhardtia_simplex	Reinhardtia_gracilis)	(Reinhardtia_latisecta	Reinhardtia_paiewonskiana))	(Attalea_speciosa	(Bactris_major	(Elaeis_oleifera	Elaeis_guineensis))))	((((Chamaedorea_seifrizii	(Orania_palindan	Sclerosperma_profizianum))	Podococcus_barteri)	Roystonea_regia)	(Pseudophoenix_vinifera	(Sabal_domingensis	(Serenoa_repens	Phoenix_dactylifera)))))	(Iriartea_deltoidea	(Manicaria_saccifera	(Hydriastele_microspadix	((((Burretiokentia_grandiflora	Kentiopsis_piersoniorum)	(Veitchia_spiralis	Dypsis_decaryi))	Heterospathe_cagayanensis)	Dictyosperma_album))))))	((Oenocarpus_minor	Oenocarpus_bataua)	Prestoea_acuminata)))	Calamus_caryotoides);
((Phoenix_dactylifera	((((Pseudophoenix_vinifera	((Iriartea_deltoidea	((Reinhardtia_simplex	Reinhardtia_gracilis)	(Reinhardtia_latisecta	Reinhardtia_paiewonskiana)))	(Orania_palindan	(Sclerosperma_profizianum	(Serenoa_repens	Podococcus_barteri)))))	(((Manicaria_saccifera	(Hydriastele_microspadix	(((Kentiopsis_piersoniorum	(Veitchia_spiralis	(Burretiokentia_grandiflora	Dypsis_decaryi)))	Heterospathe_cagayanensis)	Dictyosperma_album)))	((Oenocarpus_minor	Oenocarpus_bataua)	Prestoea_acuminata))	(((Attalea_speciosa	(Bactris_major	(Elaeis_oleifera	Elaeis_guineensis)))	Geonoma_undata)	(Roystonea_regia	Pelagodoxa_henryana))))	Chamaedorea_seifrizii)	Sabal_domingensis))	Calamus_caryotoides);
((((Attalea_speciosa	(Bactris_major	(Elaeis_oleifera	Elaeis_guineensis)))	((Iriartea_deltoidea	((Reinhardtia_simplex	Reinhardtia_gracilis)	(Reinhardtia_latisecta	Reinhardtia_paiewonskiana)))	((Pseudophoenix_vinifera	(Roystonea_regia	(Podococcus_barteri	(Orania_palindan	Sclerosperma_profizianum))))	(Sabal_domingensis	(Chamaedorea_seifrizii	Phoenix_dactylifera)))))	(((Serenoa_repens	Manicaria_saccifera)	(Pelagodoxa_henryana	((Oenocarpus_minor	Oenocarpus_bataua)	Prestoea_acuminata)))	((Hydriastele_microspadix	(((Kentiopsis_piersoniorum	(Veitchia_spiralis	(Burretiokentia_grandiflora	Dypsis_decaryi)))	Heterospathe_cagayanensis)	Dictyosperma_album))	Geonoma_undata)))	Calamus_caryotoides);
((Orania_palindan	(Sclerosperma_profizianum	(((((Sabal_domingensis	(Chamaedorea_seifrizii	Phoenix_dactylifera))	((((Pelagodoxa_henryana	Bactris_major)	((Elaeis_oleifera	Elaeis_guineensis)	Attalea_speciosa))	(((Oenocarpus_minor	Oenocarpus_bataua)	Prestoea_acuminata)	(((Hydriastele_microspadix	(((((Burretiokentia_grandiflora	Dypsis_decaryi)	Heterospathe_cagayanensis)	Veitchia_spiralis)	Kentiopsis_piersoniorum)	Dictyosperma_album))	Geonoma_undata)	(Serenoa_repens	Manicaria_saccifera))))	(Iriartea_deltoidea	((Reinhardtia_simplex	Reinhardtia_gracilis)	(Reinhardtia_latisecta	Reinhardtia_paiewonskiana)))))	Pseudophoenix_vinifera)	Roystonea_regia)	Podococcus_barteri)))	Calamus_caryotoides);
((Orania_palindan	(Sclerosperma_profizianum	(((Pseudophoenix_vinifera	((((((Elaeis_oleifera	Elaeis_guineensis)	Attalea_speciosa)	(Chamaedorea_seifrizii	(Pelagodoxa_henryana	Bactris_major)))	((((Heterospathe_cagayanensis	Dictyosperma_album)	((Veitchia_spiralis	(Burretiokentia_grandiflora	Dypsis_decaryi))	(Kentiopsis_piersoniorum	Hydriastele_microspadix)))	Geonoma_undata)	((Serenoa_repens	Manicaria_saccifera)	((Oenocarpus_minor	Oenocarpus_bataua)	Prestoea_acuminata))))	(Iriartea_deltoidea	((Reinhardtia_simplex	Reinhardtia_gracilis)	(Reinhardtia_latisecta	Reinhardtia_paiewonskiana))))	(Sabal_domingensis	Phoenix_dactylifera)))	Roystonea_regia)	Podococcus_barteri)))	Calamus_caryotoides);
((Pelagodoxa_henryana	(Bactris_major	(((((Oenocarpus_minor	Oenocarpus_bataua)	Prestoea_acuminata)	(Manicaria_saccifera	(((((Kentiopsis_piersoniorum	((Burretiokentia_grandiflora	Dypsis_decaryi)	Heterospathe_cagayanensis))	Veitchia_spiralis)	Dictyosperma_album)	Hydriastele_microspadix)	Geonoma_undata)))	((Iriartea_deltoidea	((Reinhardtia_simplex	Reinhardtia_gracilis)	(Reinhardtia_latisecta	Reinhardtia_paiewonskiana)))	(Pseudophoenix_vinifera	((Sabal_domingensis	(Chamaedorea_seifrizii	(Serenoa_repens	Phoenix_dactylifera)))	(Roystonea_regia	(Orania_palindan	(Sclerosperma_profizianum	Podococcus_barteri)))))))	((Elaeis_oleifera	Elaeis_guineensis)	Attalea_speciosa))))	Calamus_caryotoides);
((Orania_palindan	((Sclerosperma_profizianum	Podococcus_barteri)	((((((Oenocarpus_minor	Oenocarpus_bataua)	Prestoea_acuminata)	((Serenoa_repens	Manicaria_saccifera)	(((((Kentiopsis_piersoniorum	((Burretiokentia_grandiflora	Dypsis_decaryi)	Heterospathe_cagayanensis))	Veitchia_spiralis)	Dictyosperma_album)	Hydriastele_microspadix)	Iriartea_deltoidea)))	((Geonoma_undata	(Attalea_speciosa	(Bactris_major	(Elaeis_oleifera	Elaeis_guineensis))))	(((Reinhardtia_simplex	Reinhardtia_gracilis)	(Reinhardtia_latisecta	Reinhardtia_paiewonskiana))	(Chamaedorea_seifrizii	Pelagodoxa_henryana))))	((Sabal_domingensis	Phoenix_dactylifera)	Pseudophoenix_vinifera))	Roystonea_regia)))	Calamus_caryotoides);
((Phoenix_dactylifera	(((Podococcus_barteri	(Roystonea_regia	(Orania_palindan	Sclerosperma_profizianum)))	(((((Manicaria_saccifera	((((Burretiokentia_grandiflora	Dypsis_decaryi)	Heterospathe_cagayanensis)	Dictyosperma_album)	(Veitchia_spiralis	(Kentiopsis_piersoniorum	Hydriastele_microspadix))))	(Geonoma_undata	((Pseudophoenix_vinifera	((Serenoa_repens	Oenocarpus_minor)	Oenocarpus_bataua))	Prestoea_acuminata)))	(Attalea_speciosa	(Bactris_major	(Elaeis_oleifera	Elaeis_guineensis))))	(Iriartea_deltoidea	((Reinhardtia_simplex	Reinhardtia_gracilis)	(Reinhardtia_latisecta	Reinhardtia_paiewonskiana))))	(Chamaedorea_seifrizii	Pelagodoxa_henryana)))	Sabal_domingensis))	Calamus_caryotoides);
((Pelagodoxa_henryana	(((Oenocarpus_minor	Oenocarpus_bataua)	Prestoea_acuminata)	((Serenoa_repens	Manicaria_saccifera)	((((Attalea_speciosa	(Bactris_major	(Elaeis_oleifera	Elaeis_guineensis)))	(Iriartea_deltoidea	((Reinhardtia_simplex	Reinhardtia_gracilis)	(Reinhardtia_latisecta	Reinhardtia_paiewonskiana))))	((Roystonea_regia	(Chamaedorea_seifrizii	(Sabal_domingensis	Phoenix_dactylifera)))	(Pseudophoenix_vinifera	((Orania_palindan	Sclerosperma_profizianum)	Podococcus_barteri))))	(Geonoma_undata	(Dictyosperma_album	(((Hydriastele_microspadix	Kentiopsis_piersoniorum)	Veitchia_spiralis)	((Burretiokentia_grandiflora	Dypsis_decaryi)	Heterospathe_cagayanensis))))))))	Calamus_caryotoides);
((Orania_palindan	(Sclerosperma_profizianum	(Podococcus_barteri	((((Bactris_major	((Elaeis_oleifera	Elaeis_guineensis)	Attalea_speciosa))	((Iriartea_deltoidea	((Reinhardtia_simplex	Reinhardtia_gracilis)	(Reinhardtia_latisecta	Reinhardtia_paiewonskiana)))	(((Geonoma_undata	Manicaria_saccifera)	((Hydriastele_microspadix	(Dictyosperma_album	((Kentiopsis_piersoniorum	(Veitchia_spiralis	(Burretiokentia_grandiflora	Dypsis_decaryi)))	Heterospathe_cagayanensis)))	((Oenocarpus_minor	Oenocarpus_bataua)	Prestoea_acuminata)))	Pelagodoxa_henryana)))	((Chamaedorea_seifrizii	(Sabal_domingensis	(Serenoa_repens	Phoenix_dactylifera)))	Pseudophoenix_vinifera))	Roystonea_regia))))	Calamus_caryotoides);
(((((Hydriastele_microspadix	(Dictyosperma_album	((Kentiopsis_piersoniorum	Burretiokentia_grandiflora)	(Veitchia_spiralis	(Dypsis_decaryi	Heterospathe_cagayanensis)))))	Geonoma_undata)	((Prestoea_acuminata	(Oenocarpus_bataua	Oenocarpus_minor))	(Serenoa_repens	Manicaria_saccifera)))	(((Phoenix_dactylifera	Sabal_domingensis)	(((Orania_palindan	Sclerosperma_profizianum)	Roystonea_regia)	Pseudophoenix_vinifera))	(((Iriartea_deltoidea	((Reinhardtia_paiewonskiana	Reinhardtia_latisecta)	(Reinhardtia_simplex	Reinhardtia_gracilis)))	(Podococcus_barteri	(Chamaedorea_seifrizii	Pelagodoxa_henryana)))	((Bactris_major	(Elaeis_guineensis	Elaeis_oleifera))	Attalea_speciosa))))	Calamus_caryotoides);
(((((((Iriartea_deltoidea	((Reinhardtia_paiewonskiana	Reinhardtia_latisecta)	(Reinhardtia_simplex	Reinhardtia_gracilis)))	((Orania_palindan	(Phoenix_dactylifera	Sabal_domingensis))	((Pseudophoenix_vinifera	Sclerosperma_profizianum)	((Chamaedorea_seifrizii	Roystonea_regia)	Podococcus_barteri))))	(Bactris_major	((Elaeis_guineensis	Elaeis_oleifera)	Attalea_speciosa)))	(Prestoea_acuminata	(Oenocarpus_bataua	Oenocarpus_minor)))	(((Serenoa_repens	Manicaria_saccifera)	(Hydriastele_microspadix	(Dictyosperma_album	((((Burretiokentia_grandiflora	Veitchia_spiralis)	Dypsis_decaryi)	Heterospathe_cagayanensis)	Kentiopsis_piersoniorum))))	Geonoma_undata))	Pelagodoxa_henryana)	Calamus_caryotoides);
(((((Iriartea_deltoidea	((Reinhardtia_paiewonskiana	Reinhardtia_latisecta)	(Reinhardtia_simplex	Reinhardtia_gracilis)))	((((Orania_palindan	Sclerosperma_profizianum)	(Podococcus_barteri	Roystonea_regia))	(Phoenix_dactylifera	Sabal_domingensis))	(Chamaedorea_seifrizii	Pseudophoenix_vinifera)))	(Bactris_major	((Elaeis_guineensis	Elaeis_oleifera)	Attalea_speciosa)))	((((Serenoa_repens	Manicaria_saccifera)	(Hydriastele_microspadix	(Dictyosperma_album	(((Veitchia_spiralis	(Dypsis_decaryi	Burretiokentia_grandiflora))	Heterospathe_cagayanensis)	Kentiopsis_piersoniorum))))	Geonoma_undata)	(Pelagodoxa_henryana	(Prestoea_acuminata	(Oenocarpus_bataua	Oenocarpus_minor)))))	Calamus_caryotoides);
(((((((Reinhardtia_paiewonskiana	Reinhardtia_latisecta)	(Reinhardtia_simplex	Reinhardtia_gracilis))	(((Orania_palindan	Sclerosperma_profizianum)	(Podococcus_barteri	Roystonea_regia))	((Chamaedorea_seifrizii	Pseudophoenix_vinifera)	(Phoenix_dactylifera	Sabal_domingensis))))	(Attalea_speciosa	(Bactris_major	(Elaeis_guineensis	Elaeis_oleifera))))	(Pelagodoxa_henryana	(Prestoea_acuminata	(Oenocarpus_bataua	Oenocarpus_minor))))	((Iriartea_deltoidea	((Serenoa_repens	Manicaria_saccifera)	(Hydriastele_microspadix	(Dictyosperma_album	(((Veitchia_spiralis	(Dypsis_decaryi	Burretiokentia_grandiflora))	Heterospathe_cagayanensis)	Kentiopsis_piersoniorum)))))	Geonoma_undata))	Calamus_caryotoides);
(((((Iriartea_deltoidea	((Reinhardtia_paiewonskiana	Reinhardtia_latisecta)	(Reinhardtia_simplex	Reinhardtia_gracilis)))	(((((Chamaedorea_seifrizii	(Orania_palindan	Sabal_domingensis))	Phoenix_dactylifera)	(Pseudophoenix_vinifera	Podococcus_barteri))	(Sclerosperma_profizianum	Roystonea_regia))	(Attalea_speciosa	(Bactris_major	(Elaeis_guineensis	Elaeis_oleifera)))))	((Serenoa_repens	Manicaria_saccifera)	(Prestoea_acuminata	((Oenocarpus_bataua	Oenocarpus_minor)	Pelagodoxa_henryana))))	(((Kentiopsis_piersoniorum	Hydriastele_microspadix)	(Dictyosperma_album	((Veitchia_spiralis	(Dypsis_decaryi	Burretiokentia_grandiflora))	Heterospathe_cagayanensis)))	Geonoma_undata))	Calamus_caryotoides);
((Phoenix_dactylifera	(((Pseudophoenix_vinifera	((Podococcus_barteri	(Sclerosperma_profizianum	Roystonea_regia))	((Iriartea_deltoidea	((Reinhardtia_paiewonskiana	Reinhardtia_latisecta)	(Reinhardtia_simplex	Reinhardtia_gracilis)))	(((Attalea_speciosa	(Bactris_major	(Elaeis_guineensis	Elaeis_oleifera)))	(((Prestoea_acuminata	(Oenocarpus_bataua	Oenocarpus_minor))	Manicaria_saccifera)	((Dictyosperma_album	((Veitchia_spiralis	((Dypsis_decaryi	Burretiokentia_grandiflora)	Heterospathe_cagayanensis))	(Kentiopsis_piersoniorum	Hydriastele_microspadix)))	Geonoma_undata)))	Pelagodoxa_henryana))))	(Orania_palindan	(Chamaedorea_seifrizii	Sabal_domingensis)))	Serenoa_repens))	Calamus_caryotoides);
((Geonoma_undata	(((((Chamaedorea_seifrizii	(Sabal_domingensis	(Serenoa_repens	Phoenix_dactylifera)))	(Pseudophoenix_vinifera	(Roystonea_regia	(Podococcus_barteri	(Orania_palindan	Sclerosperma_profizianum)))))	(Pelagodoxa_henryana	(Iriartea_deltoidea	((Reinhardtia_paiewonskiana	Reinhardtia_latisecta)	(Reinhardtia_simplex	Reinhardtia_gracilis)))))	((((Dictyosperma_album	(Veitchia_spiralis	(((Burretiokentia_grandiflora	Kentiopsis_piersoniorum)	Heterospathe_cagayanensis)	Hydriastele_microspadix)))	Dypsis_decaryi)	(Prestoea_acuminata	(Oenocarpus_bataua	Oenocarpus_minor)))	Manicaria_saccifera))	(Bactris_major	((Elaeis_guineensis	Elaeis_oleifera)	Attalea_speciosa))))	Calamus_caryotoides);
((Geonoma_undata	(((Prestoea_acuminata	(Oenocarpus_bataua	Oenocarpus_minor))	((Serenoa_repens	Manicaria_saccifera)	(Hydriastele_microspadix	(Dictyosperma_album	(((Dypsis_decaryi	Burretiokentia_grandiflora)	Heterospathe_cagayanensis)	(Kentiopsis_piersoniorum	Veitchia_spiralis))))))	(((Attalea_speciosa	((Elaeis_guineensis	Elaeis_oleifera)	Bactris_major))	(Chamaedorea_seifrizii	((Pseudophoenix_vinifera	(Sabal_domingensis	(Phoenix_dactylifera	Orania_palindan)))	((Podococcus_barteri	Sclerosperma_profizianum)	(Iriartea_deltoidea	((Reinhardtia_paiewonskiana	Reinhardtia_latisecta)	(Reinhardtia_simplex	Reinhardtia_gracilis)))))))	(Roystonea_regia	Pelagodoxa_henryana))))	Calamus_caryotoides);
((((((Podococcus_barteri	Sclerosperma_profizianum)	Roystonea_regia)	((Pseudophoenix_vinifera	Orania_palindan)	(((((Elaeis_guineensis	Elaeis_oleifera)	Bactris_major)	(Chamaedorea_seifrizii	Pelagodoxa_henryana))	(((Serenoa_repens	Manicaria_saccifera)	(Hydriastele_microspadix	(Dictyosperma_album	(Heterospathe_cagayanensis	(Kentiopsis_piersoniorum	(Veitchia_spiralis	(Dypsis_decaryi	Burretiokentia_grandiflora)))))))	((Attalea_speciosa	Geonoma_undata)	(Prestoea_acuminata	(Oenocarpus_bataua	Oenocarpus_minor)))))	(Iriartea_deltoidea	((Reinhardtia_paiewonskiana	Reinhardtia_latisecta)	(Reinhardtia_simplex	Reinhardtia_gracilis))))))	Sabal_domingensis)	Phoenix_dactylifera)	Calamus_caryotoides);
(((((Pseudophoenix_vinifera	(Sabal_domingensis	((((Prestoea_acuminata	(Oenocarpus_bataua	Oenocarpus_minor))	(Attalea_speciosa	Geonoma_undata))	((Serenoa_repens	Manicaria_saccifera)	(Hydriastele_microspadix	(Dictyosperma_album	(((Dypsis_decaryi	(Burretiokentia_grandiflora	Heterospathe_cagayanensis))	Veitchia_spiralis)	Kentiopsis_piersoniorum)))))	(Roystonea_regia	Pelagodoxa_henryana))))	(((Orania_palindan	Sclerosperma_profizianum)	Podococcus_barteri)	(Iriartea_deltoidea	((Reinhardtia_paiewonskiana	Reinhardtia_latisecta)	(Reinhardtia_simplex	Reinhardtia_gracilis)))))	(Chamaedorea_seifrizii	((Elaeis_guineensis	Elaeis_oleifera)	Bactris_major)))	Phoenix_dactylifera)	Calamus_caryotoides);
((Phoenix_dactylifera	(((Pseudophoenix_vinifera	((Sclerosperma_profizianum	Roystonea_regia)	(((Iriartea_deltoidea	((Reinhardtia_paiewonskiana	Reinhardtia_latisecta)	(Reinhardtia_simplex	Reinhardtia_gracilis)))	(((Pelagodoxa_henryana	(Prestoea_acuminata	(Oenocarpus_minor	Oenocarpus_bataua)))	(Geonoma_undata	((Serenoa_repens	Manicaria_saccifera)	(Dictyosperma_album	(Heterospathe_cagayanensis	((Veitchia_spiralis	(Hydriastele_microspadix	(Burretiokentia_grandiflora	Dypsis_decaryi)))	Kentiopsis_piersoniorum))))))	(Attalea_speciosa	(Bactris_major	(Elaeis_guineensis	Elaeis_oleifera)))))	(Chamaedorea_seifrizii	Podococcus_barteri))))	Orania_palindan)	Sabal_domingensis))	Calamus_caryotoides);
((Chamaedorea_seifrizii	((Bactris_major	Pelagodoxa_henryana)	(((((Sabal_domingensis	(Serenoa_repens	Phoenix_dactylifera))	((Pseudophoenix_vinifera	Roystonea_regia)	(Podococcus_barteri	(Orania_palindan	Sclerosperma_profizianum))))	((Prestoea_acuminata	(Oenocarpus_minor	Oenocarpus_bataua))	(Geonoma_undata	((Iriartea_deltoidea	Manicaria_saccifera)	(Dictyosperma_album	(Heterospathe_cagayanensis	(((Burretiokentia_grandiflora	Dypsis_decaryi)	Veitchia_spiralis)	(Hydriastele_microspadix	Kentiopsis_piersoniorum))))))))	((Reinhardtia_paiewonskiana	Reinhardtia_latisecta)	(Reinhardtia_simplex	Reinhardtia_gracilis)))	(Attalea_speciosa	(Elaeis_guineensis	Elaeis_oleifera)))))	Calamus_caryotoides);
((Orania_palindan	((Sclerosperma_profizianum	((Pseudophoenix_vinifera	(((((Attalea_speciosa	(Elaeis_guineensis	Elaeis_oleifera))	(Roystonea_regia	(Bactris_major	Pelagodoxa_henryana)))	(((Serenoa_repens	Manicaria_saccifera)	(Prestoea_acuminata	(Oenocarpus_minor	Oenocarpus_bataua)))	(Geonoma_undata	((Dictyosperma_album	(Heterospathe_cagayanensis	((Burretiokentia_grandiflora	Dypsis_decaryi)	(Veitchia_spiralis	Kentiopsis_piersoniorum))))	Hydriastele_microspadix))))	(Iriartea_deltoidea	((Reinhardtia_paiewonskiana	Reinhardtia_latisecta)	(Reinhardtia_simplex	Reinhardtia_gracilis))))	(Sabal_domingensis	Phoenix_dactylifera)))	Podococcus_barteri))	Chamaedorea_seifrizii))	Calamus_caryotoides);
((Phoenix_dactylifera	((Pseudophoenix_vinifera	((Roystonea_regia	(Podococcus_barteri	(Orania_palindan	Sclerosperma_profizianum)))	(((Reinhardtia_paiewonskiana	Reinhardtia_latisecta)	(Reinhardtia_simplex	Reinhardtia_gracilis))	(((Attalea_speciosa	(Elaeis_guineensis	Elaeis_oleifera))	(Chamaedorea_seifrizii	(Bactris_major	Pelagodoxa_henryana)))	(((Serenoa_repens	Manicaria_saccifera)	(Prestoea_acuminata	(Oenocarpus_minor	Oenocarpus_bataua)))	(Geonoma_undata	(((Dictyosperma_album	(Heterospathe_cagayanensis	((Burretiokentia_grandiflora	Dypsis_decaryi)	Veitchia_spiralis)))	(Kentiopsis_piersoniorum	Hydriastele_microspadix))	Iriartea_deltoidea)))))))	Sabal_domingensis))	Calamus_caryotoides);
((Pelagodoxa_henryana	((((((Prestoea_acuminata	(Oenocarpus_minor	Oenocarpus_bataua))	(Geonoma_undata	(Manicaria_saccifera	((Dictyosperma_album	(Heterospathe_cagayanensis	((Dypsis_decaryi	Veitchia_spiralis)	(Burretiokentia_grandiflora	Kentiopsis_piersoniorum))))	Hydriastele_microspadix))))	((((Sabal_domingensis	(Serenoa_repens	Phoenix_dactylifera))	Pseudophoenix_vinifera)	(Roystonea_regia	(Podococcus_barteri	(Orania_palindan	Sclerosperma_profizianum))))	(Iriartea_deltoidea	((Reinhardtia_paiewonskiana	Reinhardtia_latisecta)	(Reinhardtia_simplex	Reinhardtia_gracilis)))))	(Attalea_speciosa	(Elaeis_guineensis	Elaeis_oleifera)))	Chamaedorea_seifrizii)	Bactris_major))	Calamus_caryotoides);
((Geonoma_undata	((Bactris_major	((Elaeis_guineensis	Elaeis_oleifera)	Attalea_speciosa))	((Dictyosperma_album	(((((Burretiokentia_grandiflora	Kentiopsis_piersoniorum)	Heterospathe_cagayanensis)	Dypsis_decaryi)	Veitchia_spiralis)	Hydriastele_microspadix))	((((Chamaedorea_seifrizii	(Sabal_domingensis	Phoenix_dactylifera))	Pseudophoenix_vinifera)	(((Orania_palindan	Sclerosperma_profizianum)	(Podococcus_barteri	Roystonea_regia))	(Iriartea_deltoidea	((Reinhardtia_paiewonskiana	Reinhardtia_latisecta)	(Reinhardtia_simplex	Reinhardtia_gracilis)))))	((Pelagodoxa_henryana	(Prestoea_acuminata	(Oenocarpus_minor	Oenocarpus_bataua)))	(Serenoa_repens	Manicaria_saccifera))))))	Calamus_caryotoides);
((Geonoma_undata	((((Orania_palindan	((Sclerosperma_profizianum	Podococcus_barteri)	Roystonea_regia))	(Pseudophoenix_vinifera	(Sabal_domingensis	Phoenix_dactylifera)))	(((Chamaedorea_seifrizii	(Bactris_major	Pelagodoxa_henryana))	((Elaeis_guineensis	Elaeis_oleifera)	Attalea_speciosa))	(Iriartea_deltoidea	((Reinhardtia_paiewonskiana	Reinhardtia_latisecta)	(Reinhardtia_simplex	Reinhardtia_gracilis)))))	((Prestoea_acuminata	(Oenocarpus_minor	Oenocarpus_bataua))	((Dictyosperma_album	(((Heterospathe_cagayanensis	Kentiopsis_piersoniorum)	((Burretiokentia_grandiflora	Dypsis_decaryi)	Hydriastele_microspadix))	Veitchia_spiralis))	(Serenoa_repens	Manicaria_saccifera)))))	Calamus_caryotoides);
((Reinhardtia_latisecta	(((Reinhardtia_simplex	Reinhardtia_gracilis)	(((((Sclerosperma_profizianum	(Serenoa_repens	Podococcus_barteri))	(Pseudophoenix_vinifera	Orania_palindan))	Roystonea_regia)	(Sabal_domingensis	(Chamaedorea_seifrizii	Phoenix_dactylifera)))	((((Pelagodoxa_henryana	(Prestoea_acuminata	(Oenocarpus_minor	Oenocarpus_bataua)))	(Manicaria_saccifera	((Dictyosperma_album	((Veitchia_spiralis	(Heterospathe_cagayanensis	(Dypsis_decaryi	Burretiokentia_grandiflora)))	(Hydriastele_microspadix	Kentiopsis_piersoniorum)))	Iriartea_deltoidea)))	Geonoma_undata)	((Bactris_major	(Elaeis_guineensis	Elaeis_oleifera))	Attalea_speciosa))))	Reinhardtia_paiewonskiana))	Calamus_caryotoides);
((Sabal_domingensis	(Phoenix_dactylifera	(((((Serenoa_repens	Manicaria_saccifera)	(Geonoma_undata	(Dictyosperma_album	((Heterospathe_cagayanensis	((Dypsis_decaryi	Burretiokentia_grandiflora)	Veitchia_spiralis))	(Hydriastele_microspadix	Kentiopsis_piersoniorum)))))	(Prestoea_acuminata	(Pseudophoenix_vinifera	(Oenocarpus_minor	Oenocarpus_bataua))))	(((Pelagodoxa_henryana	Chamaedorea_seifrizii)	Bactris_major)	((Elaeis_guineensis	Elaeis_oleifera)	Attalea_speciosa)))	((Iriartea_deltoidea	((Reinhardtia_paiewonskiana	Reinhardtia_latisecta)	(Reinhardtia_simplex	Reinhardtia_gracilis)))	(((Sclerosperma_profizianum	Podococcus_barteri)	Orania_palindan)	Roystonea_regia)))))	Calamus_caryotoides);
((Phoenix_dactylifera	((((((Sclerosperma_profizianum	Podococcus_barteri)	Orania_palindan)	Roystonea_regia)	Pseudophoenix_vinifera)	((((Geonoma_undata	(Dictyosperma_album	((Heterospathe_cagayanensis	((Dypsis_decaryi	Burretiokentia_grandiflora)	Veitchia_spiralis))	(Hydriastele_microspadix	Kentiopsis_piersoniorum))))	((Prestoea_acuminata	(Oenocarpus_minor	Oenocarpus_bataua))	(Serenoa_repens	Manicaria_saccifera)))	((Pelagodoxa_henryana	Bactris_major)	((Elaeis_guineensis	Elaeis_oleifera)	Attalea_speciosa)))	(Iriartea_deltoidea	((Reinhardtia_paiewonskiana	Reinhardtia_latisecta)	(Reinhardtia_simplex	Reinhardtia_gracilis)))))	(Chamaedorea_seifrizii	Sabal_domingensis)))	Calamus_caryotoides);
(((((Oenocarpus_minor	Oenocarpus_bataua)	Prestoea_acuminata)	(Pelagodoxa_henryana	(Serenoa_repens	Manicaria_saccifera)))	(((Iriartea_deltoidea	((Reinhardtia_paiewonskiana	Reinhardtia_latisecta)	(Reinhardtia_simplex	Reinhardtia_gracilis)))	((Attalea_speciosa	(Bactris_major	(Elaeis_oleifera	Elaeis_guineensis)))	((((Orania_palindan	Sclerosperma_profizianum)	(Podococcus_barteri	Roystonea_regia))	((Chamaedorea_seifrizii	Sabal_domingensis)	Phoenix_dactylifera))	Pseudophoenix_vinifera)))	(Geonoma_undata	(((((Heterospathe_cagayanensis	(Burretiokentia_grandiflora	Dypsis_decaryi))	Hydriastele_microspadix)	Veitchia_spiralis)	Kentiopsis_piersoniorum)	Dictyosperma_album))))	Calamus_caryotoides);
(((Orania_palindan	Sclerosperma_profizianum)	((((Sabal_domingensis	(Chamaedorea_seifrizii	Phoenix_dactylifera))	(Roystonea_regia	Podococcus_barteri))	((Iriartea_deltoidea	((Reinhardtia_paiewonskiana	Reinhardtia_latisecta)	(Reinhardtia_simplex	Reinhardtia_gracilis)))	((Attalea_speciosa	(Bactris_major	(Elaeis_oleifera	Elaeis_guineensis)))	((Geonoma_undata	(((Veitchia_spiralis	(Heterospathe_cagayanensis	(Burretiokentia_grandiflora	Dypsis_decaryi)))	(Hydriastele_microspadix	Kentiopsis_piersoniorum))	Dictyosperma_album))	(((Oenocarpus_minor	Oenocarpus_bataua)	Prestoea_acuminata)	(Pelagodoxa_henryana	(Serenoa_repens	Manicaria_saccifera)))))))	Pseudophoenix_vinifera))	Calamus_caryotoides);
((Phoenix_dactylifera	((((((((((Oenocarpus_minor	Oenocarpus_bataua)	Prestoea_acuminata)	(Geonoma_undata	(((Serenoa_repens	Manicaria_saccifera)	(((Dictyosperma_album	(Veitchia_spiralis	(Heterospathe_cagayanensis	(Burretiokentia_grandiflora	Dypsis_decaryi))))	Kentiopsis_piersoniorum)	Hydriastele_microspadix))	Iriartea_deltoidea)))	Pelagodoxa_henryana)	(Attalea_speciosa	(Bactris_major	(Elaeis_oleifera	Elaeis_guineensis))))	((Reinhardtia_paiewonskiana	Reinhardtia_latisecta)	(Reinhardtia_simplex	Reinhardtia_gracilis)))	((Orania_palindan	(Podococcus_barteri	Sclerosperma_profizianum))	Roystonea_regia))	Pseudophoenix_vinifera)	Sabal_domingensis)	Chamaedorea_seifrizii))	Calamus_caryotoides);
((Geonoma_undata	((((Dictyosperma_album	(Heterospathe_cagayanensis	((Veitchia_spiralis	(Burretiokentia_grandiflora	Dypsis_decaryi))	Kentiopsis_piersoniorum)))	Hydriastele_microspadix)	(Serenoa_repens	Manicaria_saccifera))	((Pelagodoxa_henryana	((Oenocarpus_minor	Oenocarpus_bataua)	Prestoea_acuminata))	((Attalea_speciosa	(Bactris_major	(Elaeis_oleifera	Elaeis_guineensis)))	((Iriartea_deltoidea	((Reinhardtia_paiewonskiana	Reinhardtia_latisecta)	(Reinhardtia_simplex	Reinhardtia_gracilis)))	((((Chamaedorea_seifrizii	(Orania_palindan	Sabal_domingensis))	Phoenix_dactylifera)	((Sclerosperma_profizianum	Roystonea_regia)	Podococcus_barteri))	Pseudophoenix_vinifera))))))	Calamus_caryotoides);
(((((((Geonoma_undata	((Dictyosperma_album	(Pseudophoenix_vinifera	(Heterospathe_cagayanensis	((Veitchia_spiralis	Dypsis_decaryi)	(Burretiokentia_grandiflora	Kentiopsis_piersoniorum)))))	Hydriastele_microspadix))	(((Oenocarpus_minor	Oenocarpus_bataua)	Prestoea_acuminata)	(Pelagodoxa_henryana	(Serenoa_repens	Manicaria_saccifera))))	(Bactris_major	((Elaeis_oleifera	Elaeis_guineensis)	Attalea_speciosa)))	(((Reinhardtia_paiewonskiana	Reinhardtia_latisecta)	(Reinhardtia_simplex	Reinhardtia_gracilis))	(Iriartea_deltoidea	(Roystonea_regia	(Podococcus_barteri	(Orania_palindan	Sclerosperma_profizianum))))))	(Chamaedorea_seifrizii	Phoenix_dactylifera))	Sabal_domingensis)	Calamus_caryotoides);
((Orania_palindan	(Pseudophoenix_vinifera	((((((((Reinhardtia_paiewonskiana	Reinhardtia_latisecta)	(Reinhardtia_simplex	Reinhardtia_gracilis))	Iriartea_deltoidea)	(((Geonoma_undata	(Dictyosperma_album	((Veitchia_spiralis	((Burretiokentia_grandiflora	Dypsis_decaryi)	(Heterospathe_cagayanensis	Kentiopsis_piersoniorum)))	Hydriastele_microspadix)))	(((Oenocarpus_minor	Oenocarpus_bataua)	Prestoea_acuminata)	(Pelagodoxa_henryana	(Serenoa_repens	Manicaria_saccifera))))	(Attalea_speciosa	(Bactris_major	(Elaeis_oleifera	Elaeis_guineensis)))))	(Sabal_domingensis	(Phoenix_dactylifera	Chamaedorea_seifrizii)))	Roystonea_regia)	Podococcus_barteri)	Sclerosperma_profizianum)))	Calamus_caryotoides);
(((Geonoma_undata	((Dictyosperma_album	(Heterospathe_cagayanensis	((Veitchia_spiralis	Kentiopsis_piersoniorum)	(Burretiokentia_grandiflora	Dypsis_decaryi))))	Hydriastele_microspadix))	((((Oenocarpus_minor	Oenocarpus_bataua)	Prestoea_acuminata)	(Pelagodoxa_henryana	(Serenoa_repens	Manicaria_saccifera)))	((Bactris_major	((Elaeis_oleifera	Elaeis_guineensis)	Attalea_speciosa))	((((Sabal_domingensis	Phoenix_dactylifera)	Chamaedorea_seifrizii)	(((Roystonea_regia	(Sclerosperma_profizianum	Orania_palindan))	Podococcus_barteri)	Pseudophoenix_vinifera))	(((Reinhardtia_paiewonskiana	Reinhardtia_latisecta)	(Reinhardtia_simplex	Reinhardtia_gracilis))	Iriartea_deltoidea)))))	Calamus_caryotoides);
((Elaeis_oleifera	(Elaeis_guineensis	((((((Geonoma_undata	(Serenoa_repens	Manicaria_saccifera))	(((Dictyosperma_album	(Heterospathe_cagayanensis	(((Burretiokentia_grandiflora	Dypsis_decaryi)	Veitchia_spiralis)	Kentiopsis_piersoniorum)))	Hydriastele_microspadix)	((Oenocarpus_minor	Oenocarpus_bataua)	Prestoea_acuminata)))	(((((((Sclerosperma_profizianum	Pseudophoenix_vinifera)	Orania_palindan)	Podococcus_barteri)	((Chamaedorea_seifrizii	Sabal_domingensis)	Phoenix_dactylifera))	Roystonea_regia)	((Reinhardtia_paiewonskiana	Reinhardtia_latisecta)	(Reinhardtia_simplex	Reinhardtia_gracilis)))	Iriartea_deltoidea))	Pelagodoxa_henryana)	Attalea_speciosa)	Bactris_major)))	Calamus_caryotoides);
((Kentiopsis_piersoniorum	((((Hydriastele_microspadix	(((Oenocarpus_minor	Oenocarpus_bataua)	Prestoea_acuminata)	((Geonoma_undata	(Serenoa_repens	Manicaria_saccifera))	((((((Sclerosperma_profizianum	Orania_palindan)	Podococcus_barteri)	Pseudophoenix_vinifera)	(Sabal_domingensis	Phoenix_dactylifera))	(Iriartea_deltoidea	((Reinhardtia_paiewonskiana	Reinhardtia_latisecta)	(Reinhardtia_simplex	Reinhardtia_gracilis))))	((Attalea_speciosa	(Elaeis_oleifera	Elaeis_guineensis))	((Chamaedorea_seifrizii	(Bactris_major	Pelagodoxa_henryana))	Roystonea_regia))))))	Dictyosperma_album)	Heterospathe_cagayanensis)	((Burretiokentia_grandiflora	Dypsis_decaryi)	Veitchia_spiralis)))	Calamus_caryotoides);
((Reinhardtia_latisecta	(((Reinhardtia_simplex	Reinhardtia_gracilis)	((((Attalea_speciosa	(Bactris_major	(Elaeis_oleifera	Elaeis_guineensis)))	Geonoma_undata)	((Serenoa_repens	Manicaria_saccifera)	(((Dictyosperma_album	((Veitchia_spiralis	(Dypsis_decaryi	(Heterospathe_cagayanensis	Burretiokentia_grandiflora)))	Kentiopsis_piersoniorum))	Hydriastele_microspadix)	(((((Sclerosperma_profizianum	Orania_palindan)	Podococcus_barteri)	(Roystonea_regia	Pseudophoenix_vinifera))	(Sabal_domingensis	Phoenix_dactylifera))	((Oenocarpus_minor	Oenocarpus_bataua)	(Iriartea_deltoidea	Prestoea_acuminata))))))	(Chamaedorea_seifrizii	Pelagodoxa_henryana)))	Reinhardtia_paiewonskiana))	Calamus_caryotoides);
((Sabal_domingensis	(((((((Bactris_major	(Elaeis_guineensis	Elaeis_oleifera))	Attalea_speciosa)	((Geonoma_undata	(Hydriastele_microspadix	(Dictyosperma_album	(((Burretiokentia_grandiflora	Kentiopsis_piersoniorum)	(Veitchia_spiralis	Dypsis_decaryi))	Heterospathe_cagayanensis))))	((Serenoa_repens	Manicaria_saccifera)	((Prestoea_acuminata	(Oenocarpus_minor	Oenocarpus_bataua))	Pelagodoxa_henryana))))	(Iriartea_deltoidea	((Reinhardtia_simplex	Reinhardtia_gracilis)	(Reinhardtia_latisecta	Reinhardtia_paiewonskiana))))	((Roystonea_regia	(Podococcus_barteri	(Sclerosperma_profizianum	Orania_palindan)))	Pseudophoenix_vinifera))	Phoenix_dactylifera)	Chamaedorea_seifrizii))	Calamus_caryotoides);
((Chamaedorea_seifrizii	(Podococcus_barteri	((Sclerosperma_profizianum	Orania_palindan)	(Roystonea_regia	(((((Elaeis_guineensis	Elaeis_oleifera)	Attalea_speciosa)	((Geonoma_undata	(Hydriastele_microspadix	(Dictyosperma_album	((Kentiopsis_piersoniorum	(Veitchia_spiralis	(Burretiokentia_grandiflora	Dypsis_decaryi)))	Heterospathe_cagayanensis))))	((Serenoa_repens	Manicaria_saccifera)	((Prestoea_acuminata	(Oenocarpus_minor	Oenocarpus_bataua))	(Bactris_major	Pelagodoxa_henryana)))))	(Iriartea_deltoidea	((Reinhardtia_simplex	Reinhardtia_gracilis)	(Reinhardtia_latisecta	Reinhardtia_paiewonskiana))))	((Sabal_domingensis	Phoenix_dactylifera)	Pseudophoenix_vinifera))))))	Calamus_caryotoides);
((Chamaedorea_seifrizii	((Serenoa_repens	Phoenix_dactylifera)	((Pseudophoenix_vinifera	(((Podococcus_barteri	(Sclerosperma_profizianum	Orania_palindan))	Roystonea_regia)	((((Bactris_major	(Elaeis_guineensis	Elaeis_oleifera))	Attalea_speciosa)	((Geonoma_undata	(Dictyosperma_album	((((Burretiokentia_grandiflora	Kentiopsis_piersoniorum)	(Veitchia_spiralis	Dypsis_decaryi))	Heterospathe_cagayanensis)	Hydriastele_microspadix)))	(Manicaria_saccifera	((Prestoea_acuminata	(Oenocarpus_minor	Oenocarpus_bataua))	Pelagodoxa_henryana))))	(Iriartea_deltoidea	((Reinhardtia_simplex	Reinhardtia_gracilis)	(Reinhardtia_latisecta	Reinhardtia_paiewonskiana))))))	Sabal_domingensis)))	Calamus_caryotoides);
((Phoenix_dactylifera	((((Orania_palindan	((Chamaedorea_seifrizii	Podococcus_barteri)	(Roystonea_regia	Sclerosperma_profizianum)))	(((Bactris_major	((Elaeis_guineensis	Elaeis_oleifera)	Attalea_speciosa))	((Geonoma_undata	(Dictyosperma_album	((((Burretiokentia_grandiflora	(Veitchia_spiralis	Dypsis_decaryi))	Heterospathe_cagayanensis)	Kentiopsis_piersoniorum)	Hydriastele_microspadix)))	((Serenoa_repens	Manicaria_saccifera)	((Prestoea_acuminata	(Oenocarpus_minor	Oenocarpus_bataua))	Pelagodoxa_henryana))))	(Iriartea_deltoidea	((Reinhardtia_simplex	Reinhardtia_gracilis)	(Reinhardtia_latisecta	Reinhardtia_paiewonskiana)))))	Pseudophoenix_vinifera)	Sabal_domingensis))	Calamus_caryotoides);
((Orania_palindan	((Chamaedorea_seifrizii	(Podococcus_barteri	(((((Attalea_speciosa	(Bactris_major	(Elaeis_guineensis	Elaeis_oleifera)))	(Pelagodoxa_henryana	(((Prestoea_acuminata	(Oenocarpus_minor	Oenocarpus_bataua))	Geonoma_undata)	(Manicaria_saccifera	(Hydriastele_microspadix	(Dictyosperma_album	(((Burretiokentia_grandiflora	(Veitchia_spiralis	Dypsis_decaryi))	Heterospathe_cagayanensis)	Kentiopsis_piersoniorum)))))))	(Iriartea_deltoidea	((Reinhardtia_simplex	Reinhardtia_gracilis)	(Reinhardtia_latisecta	Reinhardtia_paiewonskiana))))	((Serenoa_repens	Pseudophoenix_vinifera)	(Sabal_domingensis	Phoenix_dactylifera)))	Roystonea_regia)))	Sclerosperma_profizianum))	Calamus_caryotoides);
((Geonoma_undata	((((Serenoa_repens	Manicaria_saccifera)	(Hydriastele_microspadix	(Dictyosperma_album	(((Burretiokentia_grandiflora	(Veitchia_spiralis	Dypsis_decaryi))	Heterospathe_cagayanensis)	Kentiopsis_piersoniorum))))	((((((Pseudophoenix_vinifera	(Chamaedorea_seifrizii	(Sabal_domingensis	Phoenix_dactylifera)))	((Sclerosperma_profizianum	Orania_palindan)	Podococcus_barteri))	Iriartea_deltoidea)	((Reinhardtia_simplex	Reinhardtia_gracilis)	(Reinhardtia_latisecta	Reinhardtia_paiewonskiana)))	(Attalea_speciosa	(Bactris_major	(Elaeis_guineensis	Elaeis_oleifera))))	(Roystonea_regia	Pelagodoxa_henryana)))	(Prestoea_acuminata	(Oenocarpus_minor	Oenocarpus_bataua))))	Calamus_caryotoides);
((((((((Roystonea_regia	(Attalea_speciosa	(Bactris_major	(Elaeis_guineensis	Elaeis_oleifera))))	((Manicaria_saccifera	(Pelagodoxa_henryana	((Serenoa_repens	Prestoea_acuminata)	(Oenocarpus_minor	Oenocarpus_bataua))))	(Geonoma_undata	(Hydriastele_microspadix	(Dictyosperma_album	(Heterospathe_cagayanensis	(((Burretiokentia_grandiflora	Dypsis_decaryi)	Veitchia_spiralis)	Kentiopsis_piersoniorum)))))))	(Iriartea_deltoidea	((Reinhardtia_simplex	Reinhardtia_gracilis)	(Reinhardtia_latisecta	Reinhardtia_paiewonskiana))))	Pseudophoenix_vinifera)	(Sabal_domingensis	Phoenix_dactylifera))	(Sclerosperma_profizianum	Orania_palindan))	(Chamaedorea_seifrizii	Podococcus_barteri))	Calamus_caryotoides);
((Orania_palindan	((((Pseudophoenix_vinifera	(((Geonoma_undata	(Attalea_speciosa	(Elaeis_guineensis	Elaeis_oleifera)))	((Bactris_major	(Chamaedorea_seifrizii	Pelagodoxa_henryana))	((Serenoa_repens	Manicaria_saccifera)	((Reinhardtia_simplex	Reinhardtia_gracilis)	(Reinhardtia_latisecta	Reinhardtia_paiewonskiana)))))	((Prestoea_acuminata	(Oenocarpus_minor	Oenocarpus_bataua))	(Dictyosperma_album	(Heterospathe_cagayanensis	(Iriartea_deltoidea	((Hydriastele_microspadix	((Burretiokentia_grandiflora	Dypsis_decaryi)	Veitchia_spiralis))	Kentiopsis_piersoniorum)))))))	(Sabal_domingensis	Phoenix_dactylifera))	Roystonea_regia)	(Podococcus_barteri	Sclerosperma_profizianum)))	Calamus_caryotoides);
((Kentiopsis_piersoniorum	((Veitchia_spiralis	(Heterospathe_cagayanensis	(Burretiokentia_grandiflora	Dypsis_decaryi)))	((Hydriastele_microspadix	(Geonoma_undata	(((Chamaedorea_seifrizii	Pelagodoxa_henryana)	((Bactris_major	(Attalea_speciosa	(Elaeis_guineensis	Elaeis_oleifera)))	((Iriartea_deltoidea	((Reinhardtia_simplex	Reinhardtia_gracilis)	(Reinhardtia_latisecta	Reinhardtia_paiewonskiana)))	((Sabal_domingensis	Phoenix_dactylifera)	(Roystonea_regia	(Podococcus_barteri	(Pseudophoenix_vinifera	(Sclerosperma_profizianum	Orania_palindan))))))))	((Serenoa_repens	Manicaria_saccifera)	(Prestoea_acuminata	(Oenocarpus_minor	Oenocarpus_bataua))))))	Dictyosperma_album)))	Calamus_caryotoides);
(((((Serenoa_repens	Manicaria_saccifera)	(Prestoea_acuminata	(Oenocarpus_minor	Oenocarpus_bataua)))	((Dictyosperma_album	(((((Burretiokentia_grandiflora	Dypsis_decaryi)	Veitchia_spiralis)	Heterospathe_cagayanensis)	Kentiopsis_piersoniorum)	Hydriastele_microspadix))	Geonoma_undata))	(((Roystonea_regia	(Podococcus_barteri	(Sclerosperma_profizianum	Orania_palindan)))	(Pseudophoenix_vinifera	(Sabal_domingensis	Phoenix_dactylifera)))	(((Chamaedorea_seifrizii	Pelagodoxa_henryana)	(Attalea_speciosa	((Elaeis_guineensis	Elaeis_oleifera)	Bactris_major)))	(Iriartea_deltoidea	((Reinhardtia_simplex	Reinhardtia_gracilis)	(Reinhardtia_latisecta	Reinhardtia_paiewonskiana))))))	Calamus_caryotoides);
