# Supplementary material for: Data supporting the nuclear phylogenomics of the palm subfamily Arecoideae (Arecaceae)
Source: Data Brief. 2016 Mar 2;7:532–6. doi: 10.1016/j.dib.2016.02.063 (PMC4796708; doi:10.1016/j.dib.2016.02.063)
Supplement: Supplementary file 5 — Supplementary material [file mmc5.zip › RAxML_bootstrap.Sabal_110.raxml.tre]

(((Nypa_fruticans	(Calamus_caryotoides	Chamaedorea_seifrizii))	(((Serenoa_repens	Phoenix_dactylifera)	Sabal_domingensis)	(((Bactris_major	(Attalea_speciosa	(Elaeis_guineensis	Elaeis_oleifera)))	((((Geonoma_undata	Manicaria_saccifera)	((((Hydriastele_microspadix	Burretiokentia_grandiflora)	(Heterospathe_cagayanensis	(Veitchia_spiralis	Kentiopsis_piersoniorum)))	(Dictyosperma_album	Dypsis_decaryi))	(Prestoea_acuminata	(Oenocarpus_bataua	Oenocarpus_minor))))	Pelagodoxa_henryana)	((Reinhardtia_paiewonskiana	Reinhardtia_latisecta)	(Reinhardtia_gracilis	Reinhardtia_simplex))))	(((Iriartea_deltoidea	(Pseudophoenix_vinifera	(Leopoldinia_pulchra	Podococcus_barteri)))	(Orania_palindan	Sclerosperma_profizianum))	Roystonea_regia))))	Kingia_australis);
(((Nypa_fruticans	(Calamus_caryotoides	Chamaedorea_seifrizii))	((Serenoa_repens	(Sabal_domingensis	((Pseudophoenix_vinifera	(Leopoldinia_pulchra	Podococcus_barteri))	(((Iriartea_deltoidea	Roystonea_regia)	(Orania_palindan	Sclerosperma_profizianum))	(((Elaeis_guineensis	Elaeis_oleifera)	(Bactris_major	Attalea_speciosa))	((((Geonoma_undata	Manicaria_saccifera)	((((Hydriastele_microspadix	Burretiokentia_grandiflora)	(Kentiopsis_piersoniorum	(Heterospathe_cagayanensis	Veitchia_spiralis)))	(Dictyosperma_album	Dypsis_decaryi))	(Prestoea_acuminata	(Oenocarpus_bataua	Oenocarpus_minor))))	Pelagodoxa_henryana)	((Reinhardtia_paiewonskiana	Reinhardtia_latisecta)	(Reinhardtia_gracilis	Reinhardtia_simplex))))))))	Phoenix_dactylifera))	Kingia_australis);
((((Reinhardtia_paiewonskiana	Reinhardtia_latisecta)	(Reinhardtia_gracilis	Reinhardtia_simplex))	(((Pseudophoenix_vinifera	(((Calamus_caryotoides	Chamaedorea_seifrizii)	Roystonea_regia)	(Iriartea_deltoidea	Sclerosperma_profizianum)))	((((Leopoldinia_pulchra	Podococcus_barteri)	(((Prestoea_acuminata	(Oenocarpus_bataua	Oenocarpus_minor))	((((Hydriastele_microspadix	(Heterospathe_cagayanensis	(Veitchia_spiralis	Kentiopsis_piersoniorum)))	(Dictyosperma_album	(Burretiokentia_grandiflora	Dypsis_decaryi)))	Pelagodoxa_henryana)	Geonoma_undata))	Manicaria_saccifera))	(Bactris_major	(Attalea_speciosa	(Elaeis_guineensis	Elaeis_oleifera))))	(((Phoenix_dactylifera	Nypa_fruticans)	Serenoa_repens)	Sabal_domingensis)))	Orania_palindan))	Kingia_australis);
((Roystonea_regia	(Iriartea_deltoidea	((((Bactris_major	(Attalea_speciosa	(Elaeis_guineensis	Elaeis_oleifera)))	(((Reinhardtia_paiewonskiana	Reinhardtia_latisecta)	(Reinhardtia_gracilis	Reinhardtia_simplex))	(((((Burretiokentia_grandiflora	(Heterospathe_cagayanensis	(Veitchia_spiralis	Kentiopsis_piersoniorum)))	(Dictyosperma_album	(Hydriastele_microspadix	Dypsis_decaryi)))	Geonoma_undata)	Pelagodoxa_henryana)	((Prestoea_acuminata	(Oenocarpus_bataua	Oenocarpus_minor))	Manicaria_saccifera))))	(((Leopoldinia_pulchra	Podococcus_barteri)	(Calamus_caryotoides	Pseudophoenix_vinifera))	((Serenoa_repens	Phoenix_dactylifera)	(Sabal_domingensis	(Chamaedorea_seifrizii	Nypa_fruticans)))))	(Sclerosperma_profizianum	Orania_palindan))))	Kingia_australis);
(((Chamaedorea_seifrizii	Nypa_fruticans)	((((((Reinhardtia_paiewonskiana	Reinhardtia_latisecta)	(Reinhardtia_gracilis	Reinhardtia_simplex))	((Prestoea_acuminata	(Oenocarpus_bataua	Oenocarpus_minor))	(Manicaria_saccifera	((Pelagodoxa_henryana	(((Hydriastele_microspadix	(Heterospathe_cagayanensis	(Veitchia_spiralis	Kentiopsis_piersoniorum)))	Burretiokentia_grandiflora)	(Dictyosperma_album	Dypsis_decaryi)))	Geonoma_undata))))	((Bactris_major	(Attalea_speciosa	(Elaeis_guineensis	Elaeis_oleifera)))	((Sclerosperma_profizianum	Orania_palindan)	(Iriartea_deltoidea	(Calamus_caryotoides	Roystonea_regia)))))	((Leopoldinia_pulchra	Podococcus_barteri)	Pseudophoenix_vinifera))	(Sabal_domingensis	(Phoenix_dactylifera	Serenoa_repens))))	Kingia_australis);
((((Reinhardtia_paiewonskiana	Reinhardtia_latisecta)	(Reinhardtia_gracilis	Reinhardtia_simplex))	(((Prestoea_acuminata	(Oenocarpus_bataua	Oenocarpus_minor))	(Manicaria_saccifera	((Leopoldinia_pulchra	Pelagodoxa_henryana)	(((Hydriastele_microspadix	(Burretiokentia_grandiflora	(Heterospathe_cagayanensis	(Veitchia_spiralis	Kentiopsis_piersoniorum))))	(Dictyosperma_album	Dypsis_decaryi))	Geonoma_undata))))	((Bactris_major	(Attalea_speciosa	(Elaeis_guineensis	Elaeis_oleifera)))	(((Podococcus_barteri	Pseudophoenix_vinifera)	((Sabal_domingensis	(Phoenix_dactylifera	Serenoa_repens))	Nypa_fruticans))	((Sclerosperma_profizianum	Orania_palindan)	(Iriartea_deltoidea	((Chamaedorea_seifrizii	Calamus_caryotoides)	Roystonea_regia)))))))	Kingia_australis);
(((Chamaedorea_seifrizii	Calamus_caryotoides)	(Nypa_fruticans	((Phoenix_dactylifera	Serenoa_repens)	(((((Sclerosperma_profizianum	Orania_palindan)	(Iriartea_deltoidea	Roystonea_regia))	((Leopoldinia_pulchra	Podococcus_barteri)	Pseudophoenix_vinifera))	((((Reinhardtia_paiewonskiana	Reinhardtia_latisecta)	(Reinhardtia_gracilis	Reinhardtia_simplex))	(Pelagodoxa_henryana	(((Prestoea_acuminata	(Oenocarpus_bataua	Oenocarpus_minor))	((((Burretiokentia_grandiflora	Hydriastele_microspadix)	(Heterospathe_cagayanensis	Veitchia_spiralis))	Dictyosperma_album)	(Dypsis_decaryi	Kentiopsis_piersoniorum)))	(Geonoma_undata	Manicaria_saccifera))))	(Attalea_speciosa	((Elaeis_guineensis	Elaeis_oleifera)	Bactris_major))))	Sabal_domingensis))))	Kingia_australis);
((Chamaedorea_seifrizii	(Nypa_fruticans	(Calamus_caryotoides	((Phoenix_dactylifera	Serenoa_repens)	(((((Sclerosperma_profizianum	Orania_palindan)	(Leopoldinia_pulchra	Podococcus_barteri))	((Bactris_major	(Attalea_speciosa	(Elaeis_guineensis	Elaeis_oleifera)))	((Iriartea_deltoidea	Roystonea_regia)	(((Reinhardtia_paiewonskiana	Reinhardtia_latisecta)	(Reinhardtia_gracilis	Reinhardtia_simplex))	((Prestoea_acuminata	(Oenocarpus_bataua	Oenocarpus_minor))	((Pelagodoxa_henryana	(Geonoma_undata	((((Burretiokentia_grandiflora	Hydriastele_microspadix)	(Heterospathe_cagayanensis	(Kentiopsis_piersoniorum	Veitchia_spiralis)))	Dictyosperma_album)	Dypsis_decaryi)))	Manicaria_saccifera))))))	Pseudophoenix_vinifera)	Sabal_domingensis)))))	Kingia_australis);
(((Reinhardtia_paiewonskiana	Reinhardtia_latisecta)	((Reinhardtia_gracilis	Reinhardtia_simplex)	((((Prestoea_acuminata	(Oenocarpus_bataua	Oenocarpus_minor))	((Geonoma_undata	((Hydriastele_microspadix	(Heterospathe_cagayanensis	(Burretiokentia_grandiflora	(Kentiopsis_piersoniorum	Veitchia_spiralis))))	(Dictyosperma_album	Dypsis_decaryi)))	Manicaria_saccifera))	Pelagodoxa_henryana)	((((Pseudophoenix_vinifera	(Iriartea_deltoidea	Roystonea_regia))	((Sclerosperma_profizianum	Orania_palindan)	(Leopoldinia_pulchra	Podococcus_barteri)))	(Sabal_domingensis	((((Chamaedorea_seifrizii	Calamus_caryotoides)	Nypa_fruticans)	Phoenix_dactylifera)	Serenoa_repens)))	(Bactris_major	(Attalea_speciosa	(Elaeis_guineensis	Elaeis_oleifera)))))))	Kingia_australis);
((((Chamaedorea_seifrizii	Calamus_caryotoides)	Nypa_fruticans)	((((Iriartea_deltoidea	Roystonea_regia)	(((Bactris_major	(Attalea_speciosa	(Elaeis_guineensis	Elaeis_oleifera)))	(((Reinhardtia_paiewonskiana	Reinhardtia_latisecta)	(Reinhardtia_gracilis	Reinhardtia_simplex))	((Pelagodoxa_henryana	(Geonoma_undata	(((Dypsis_decaryi	Hydriastele_microspadix)	(Heterospathe_cagayanensis	(Burretiokentia_grandiflora	(Kentiopsis_piersoniorum	Veitchia_spiralis))))	Dictyosperma_album)))	(Manicaria_saccifera	(Prestoea_acuminata	(Oenocarpus_bataua	Oenocarpus_minor))))))	((Sclerosperma_profizianum	Orania_palindan)	(Leopoldinia_pulchra	Podococcus_barteri))))	Pseudophoenix_vinifera)	(Sabal_domingensis	(Phoenix_dactylifera	Serenoa_repens))))	Kingia_australis);
((Roystonea_regia	(((((((Oenocarpus_bataua	Oenocarpus_minor)	Prestoea_acuminata)	Manicaria_saccifera)	(((((Dypsis_decaryi	Hydriastele_microspadix)	((Heterospathe_cagayanensis	(Kentiopsis_piersoniorum	Veitchia_spiralis))	Burretiokentia_grandiflora))	Dictyosperma_album)	Geonoma_undata)	Pelagodoxa_henryana))	((Reinhardtia_latisecta	Reinhardtia_paiewonskiana)	(Reinhardtia_simplex	Reinhardtia_gracilis)))	(Bactris_major	(Attalea_speciosa	(Elaeis_oleifera	Elaeis_guineensis))))	((Sclerosperma_profizianum	Orania_palindan)	((((Serenoa_repens	Phoenix_dactylifera)	Sabal_domingensis)	(Chamaedorea_seifrizii	Nypa_fruticans))	((Pseudophoenix_vinifera	(Leopoldinia_pulchra	Podococcus_barteri))	(Calamus_caryotoides	Iriartea_deltoidea))))))	Kingia_australis);
((Calamus_caryotoides	((Phoenix_dactylifera	((Sabal_domingensis	Serenoa_repens)	((((Iriartea_deltoidea	(Sclerosperma_profizianum	Orania_palindan))	(Pseudophoenix_vinifera	(Leopoldinia_pulchra	Podococcus_barteri)))	Roystonea_regia)	((((Manicaria_saccifera	(Geonoma_undata	(((Oenocarpus_bataua	Oenocarpus_minor)	Prestoea_acuminata)	(((Hydriastele_microspadix	((Burretiokentia_grandiflora	(Kentiopsis_piersoniorum	Veitchia_spiralis))	Heterospathe_cagayanensis))	Dictyosperma_album)	Dypsis_decaryi))))	Pelagodoxa_henryana)	((Reinhardtia_latisecta	Reinhardtia_paiewonskiana)	(Reinhardtia_simplex	Reinhardtia_gracilis)))	(Bactris_major	(Attalea_speciosa	(Elaeis_oleifera	Elaeis_guineensis)))))))	(Chamaedorea_seifrizii	Nypa_fruticans)))	Kingia_australis);
((((Reinhardtia_latisecta	Reinhardtia_paiewonskiana)	(Reinhardtia_simplex	Reinhardtia_gracilis))	(((Iriartea_deltoidea	(Bactris_major	(Attalea_speciosa	(Elaeis_oleifera	Elaeis_guineensis))))	((((Serenoa_repens	Phoenix_dactylifera)	((Chamaedorea_seifrizii	Nypa_fruticans)	Calamus_caryotoides))	Sabal_domingensis)	(((Leopoldinia_pulchra	Podococcus_barteri)	(Sclerosperma_profizianum	Orania_palindan))	(Pseudophoenix_vinifera	Roystonea_regia))))	((Geonoma_undata	(((Oenocarpus_bataua	Oenocarpus_minor)	Prestoea_acuminata)	((Hydriastele_microspadix	((Burretiokentia_grandiflora	(Kentiopsis_piersoniorum	Veitchia_spiralis))	Heterospathe_cagayanensis))	(Dictyosperma_album	Dypsis_decaryi))))	(Pelagodoxa_henryana	Manicaria_saccifera))))	Kingia_australis);
((((Chamaedorea_seifrizii	Nypa_fruticans)	Calamus_caryotoides)	((Sabal_domingensis	(Serenoa_repens	Phoenix_dactylifera))	(((((Leopoldinia_pulchra	Podococcus_barteri)	(Sclerosperma_profizianum	Orania_palindan))	((((Manicaria_saccifera	((Oenocarpus_bataua	Oenocarpus_minor)	Prestoea_acuminata))	((Pelagodoxa_henryana	((Dictyosperma_album	Dypsis_decaryi)	((Hydriastele_microspadix	Burretiokentia_grandiflora)	((Kentiopsis_piersoniorum	Veitchia_spiralis)	Heterospathe_cagayanensis))))	Geonoma_undata))	((Reinhardtia_latisecta	Reinhardtia_paiewonskiana)	(Reinhardtia_simplex	Reinhardtia_gracilis)))	(Bactris_major	(Attalea_speciosa	(Elaeis_oleifera	Elaeis_guineensis)))))	(Iriartea_deltoidea	Roystonea_regia))	Pseudophoenix_vinifera)))	Kingia_australis);
((((Reinhardtia_simplex	Reinhardtia_gracilis)	(Reinhardtia_latisecta	Reinhardtia_paiewonskiana))	(((Bactris_major	(Attalea_speciosa	(Elaeis_oleifera	Elaeis_guineensis)))	((Sabal_domingensis	(Serenoa_repens	((Calamus_caryotoides	(Chamaedorea_seifrizii	Nypa_fruticans))	Phoenix_dactylifera)))	((Pseudophoenix_vinifera	(Leopoldinia_pulchra	Podococcus_barteri))	((Iriartea_deltoidea	Roystonea_regia)	(Sclerosperma_profizianum	Orania_palindan)))))	((Manicaria_saccifera	((Oenocarpus_bataua	Oenocarpus_minor)	Prestoea_acuminata))	(Pelagodoxa_henryana	(((Dictyosperma_album	Dypsis_decaryi)	((Hydriastele_microspadix	Burretiokentia_grandiflora)	((Kentiopsis_piersoniorum	Veitchia_spiralis)	Heterospathe_cagayanensis)))	Geonoma_undata)))))	Kingia_australis);
(((Iriartea_deltoidea	((Chamaedorea_seifrizii	Calamus_caryotoides)	Roystonea_regia))	((Sclerosperma_profizianum	Orania_palindan)	((((Nypa_fruticans	Phoenix_dactylifera)	(Serenoa_repens	Sabal_domingensis))	(Pseudophoenix_vinifera	(Leopoldinia_pulchra	Podococcus_barteri)))	(((((Oenocarpus_bataua	Oenocarpus_minor)	Prestoea_acuminata)	((((Dictyosperma_album	Dypsis_decaryi)	((Hydriastele_microspadix	Burretiokentia_grandiflora)	((Kentiopsis_piersoniorum	Veitchia_spiralis)	Heterospathe_cagayanensis)))	(Geonoma_undata	Pelagodoxa_henryana))	Manicaria_saccifera))	((Reinhardtia_simplex	Reinhardtia_gracilis)	(Reinhardtia_latisecta	Reinhardtia_paiewonskiana)))	(Bactris_major	(Attalea_speciosa	(Elaeis_oleifera	Elaeis_guineensis)))))))	Kingia_australis);
(((Calamus_caryotoides	(Chamaedorea_seifrizii	Nypa_fruticans))	(((Serenoa_repens	Phoenix_dactylifera)	Sabal_domingensis)	((((Iriartea_deltoidea	Roystonea_regia)	(Sclerosperma_profizianum	Orania_palindan))	(Pseudophoenix_vinifera	(Leopoldinia_pulchra	Podococcus_barteri)))	(((((Oenocarpus_bataua	Oenocarpus_minor)	Prestoea_acuminata)	((Pelagodoxa_henryana	(((Dictyosperma_album	Dypsis_decaryi)	(Hydriastele_microspadix	((Kentiopsis_piersoniorum	Veitchia_spiralis)	(Burretiokentia_grandiflora	Heterospathe_cagayanensis))))	Geonoma_undata))	Manicaria_saccifera))	((Reinhardtia_simplex	Reinhardtia_gracilis)	(Reinhardtia_latisecta	Reinhardtia_paiewonskiana)))	(Bactris_major	(Attalea_speciosa	(Elaeis_oleifera	Elaeis_guineensis)))))))	Kingia_australis);
((Roystonea_regia	((Sclerosperma_profizianum	Orania_palindan)	(((Pseudophoenix_vinifera	(Leopoldinia_pulchra	Podococcus_barteri))	(((Oenocarpus_bataua	Oenocarpus_minor)	Prestoea_acuminata)	((Geonoma_undata	(Pelagodoxa_henryana	((Dictyosperma_album	Dypsis_decaryi)	(Hydriastele_microspadix	((Kentiopsis_piersoniorum	(Veitchia_spiralis	Heterospathe_cagayanensis))	Burretiokentia_grandiflora)))))	Manicaria_saccifera)))	(((Bactris_major	(Attalea_speciosa	(Elaeis_oleifera	Elaeis_guineensis)))	(((Reinhardtia_simplex	Reinhardtia_gracilis)	(Reinhardtia_latisecta	Reinhardtia_paiewonskiana))	Iriartea_deltoidea))	((Calamus_caryotoides	(Chamaedorea_seifrizii	Nypa_fruticans))	(Sabal_domingensis	(Serenoa_repens	Phoenix_dactylifera)))))))	Kingia_australis);
((((Reinhardtia_simplex	Reinhardtia_gracilis)	(Reinhardtia_latisecta	Reinhardtia_paiewonskiana))	(((Nypa_fruticans	(Sabal_domingensis	(Serenoa_repens	Phoenix_dactylifera)))	((((Calamus_caryotoides	Roystonea_regia)	Iriartea_deltoidea)	(Sclerosperma_profizianum	Orania_palindan))	(((Chamaedorea_seifrizii	Pseudophoenix_vinifera)	(Leopoldinia_pulchra	Podococcus_barteri))	(((Oenocarpus_bataua	Oenocarpus_minor)	Prestoea_acuminata)	((Geonoma_undata	(Pelagodoxa_henryana	((Dictyosperma_album	Dypsis_decaryi)	(Hydriastele_microspadix	((Heterospathe_cagayanensis	(Kentiopsis_piersoniorum	Veitchia_spiralis))	Burretiokentia_grandiflora)))))	Manicaria_saccifera)))))	(Bactris_major	(Attalea_speciosa	(Elaeis_oleifera	Elaeis_guineensis)))))	Kingia_australis);
(((Chamaedorea_seifrizii	Calamus_caryotoides)	(Nypa_fruticans	((((Sclerosperma_profizianum	Orania_palindan)	(Roystonea_regia	((Iriartea_deltoidea	(Leopoldinia_pulchra	Podococcus_barteri))	Pseudophoenix_vinifera)))	(((Reinhardtia_simplex	Reinhardtia_gracilis)	(Reinhardtia_latisecta	Reinhardtia_paiewonskiana))	((((Oenocarpus_bataua	Oenocarpus_minor)	Prestoea_acuminata)	((Pelagodoxa_henryana	(((Dictyosperma_album	Dypsis_decaryi)	(Hydriastele_microspadix	((Heterospathe_cagayanensis	(Kentiopsis_piersoniorum	Veitchia_spiralis))	Burretiokentia_grandiflora)))	Geonoma_undata))	Manicaria_saccifera))	(Bactris_major	(Attalea_speciosa	(Elaeis_oleifera	Elaeis_guineensis))))))	(Sabal_domingensis	(Serenoa_repens	Phoenix_dactylifera)))))	Kingia_australis);
((Roystonea_regia	((Sclerosperma_profizianum	(Iriartea_deltoidea	Orania_palindan))	((((Leopoldinia_pulchra	Podococcus_barteri)	Pseudophoenix_vinifera)	((Serenoa_repens	((Calamus_caryotoides	(Chamaedorea_seifrizii	Nypa_fruticans))	Phoenix_dactylifera))	Sabal_domingensis))	((Bactris_major	(Attalea_speciosa	(Elaeis_guineensis	Elaeis_oleifera)))	(((Reinhardtia_latisecta	Reinhardtia_paiewonskiana)	(Reinhardtia_gracilis	Reinhardtia_simplex))	(Pelagodoxa_henryana	(((((Oenocarpus_bataua	Oenocarpus_minor)	Prestoea_acuminata)	Geonoma_undata)	((Hydriastele_microspadix	(Burretiokentia_grandiflora	(Heterospathe_cagayanensis	(Kentiopsis_piersoniorum	Veitchia_spiralis))))	(Dypsis_decaryi	Dictyosperma_album)))	Manicaria_saccifera)))))))	Kingia_australis);
(((Chamaedorea_seifrizii	Calamus_caryotoides)	(Roystonea_regia	((Sclerosperma_profizianum	Orania_palindan)	(((Podococcus_barteri	Pseudophoenix_vinifera)	((Serenoa_repens	(Nypa_fruticans	Phoenix_dactylifera))	Sabal_domingensis))	((Iriartea_deltoidea	(Bactris_major	(Attalea_speciosa	(Elaeis_guineensis	Elaeis_oleifera))))	(((Reinhardtia_latisecta	Reinhardtia_paiewonskiana)	(Reinhardtia_gracilis	Reinhardtia_simplex))	((((Heterospathe_cagayanensis	(Kentiopsis_piersoniorum	Veitchia_spiralis))	(Hydriastele_microspadix	Burretiokentia_grandiflora))	(Dypsis_decaryi	Dictyosperma_album))	((Manicaria_saccifera	(Pelagodoxa_henryana	Leopoldinia_pulchra))	(((Oenocarpus_bataua	Oenocarpus_minor)	Prestoea_acuminata)	Geonoma_undata)))))))))	Kingia_australis);
(((Sclerosperma_profizianum	Orania_palindan)	(((Chamaedorea_seifrizii	Calamus_caryotoides)	Roystonea_regia)	(Iriartea_deltoidea	(Pseudophoenix_vinifera	((((Serenoa_repens	Phoenix_dactylifera)	Sabal_domingensis)	Nypa_fruticans)	(Podococcus_barteri	((Bactris_major	(Attalea_speciosa	(Elaeis_guineensis	Elaeis_oleifera)))	(((Reinhardtia_latisecta	Reinhardtia_paiewonskiana)	(Reinhardtia_gracilis	Reinhardtia_simplex))	(((Oenocarpus_bataua	Oenocarpus_minor)	Prestoea_acuminata)	(Geonoma_undata	((((Heterospathe_cagayanensis	(Burretiokentia_grandiflora	(Kentiopsis_piersoniorum	Veitchia_spiralis)))	Hydriastele_microspadix)	(Dypsis_decaryi	Dictyosperma_album))	(Manicaria_saccifera	(Pelagodoxa_henryana	Leopoldinia_pulchra)))))))))))))	Kingia_australis);
((((Reinhardtia_latisecta	Reinhardtia_paiewonskiana)	(Reinhardtia_gracilis	Reinhardtia_simplex))	(((Manicaria_saccifera	((Oenocarpus_bataua	Oenocarpus_minor)	Prestoea_acuminata))	(Pelagodoxa_henryana	(Geonoma_undata	(Dictyosperma_album	((Heterospathe_cagayanensis	(Burretiokentia_grandiflora	(Kentiopsis_piersoniorum	Veitchia_spiralis)))	(Hydriastele_microspadix	Dypsis_decaryi))))))	(Roystonea_regia	((Iriartea_deltoidea	(Bactris_major	(Attalea_speciosa	(Elaeis_guineensis	Elaeis_oleifera))))	(((Sclerosperma_profizianum	Orania_palindan)	(Pseudophoenix_vinifera	(Calamus_caryotoides	(Leopoldinia_pulchra	(Chamaedorea_seifrizii	Podococcus_barteri)))))	((Serenoa_repens	(Nypa_fruticans	Phoenix_dactylifera))	Sabal_domingensis))))))	Kingia_australis);
((Roystonea_regia	(((Sclerosperma_profizianum	Orania_palindan)	(((Podococcus_barteri	(Pseudophoenix_vinifera	(Chamaedorea_seifrizii	Calamus_caryotoides)))	((Serenoa_repens	(Nypa_fruticans	Phoenix_dactylifera))	Sabal_domingensis))	((((Reinhardtia_latisecta	Reinhardtia_paiewonskiana)	(Reinhardtia_gracilis	Reinhardtia_simplex))	((Manicaria_saccifera	(Geonoma_undata	((Oenocarpus_bataua	Oenocarpus_minor)	Prestoea_acuminata)))	((Leopoldinia_pulchra	Pelagodoxa_henryana)	((Dypsis_decaryi	Dictyosperma_album)	(((Kentiopsis_piersoniorum	Veitchia_spiralis)	(Heterospathe_cagayanensis	Burretiokentia_grandiflora))	Hydriastele_microspadix)))))	(Bactris_major	(Attalea_speciosa	(Elaeis_guineensis	Elaeis_oleifera))))))	Iriartea_deltoidea))	Kingia_australis);
(((Reinhardtia_latisecta	Reinhardtia_paiewonskiana)	((Reinhardtia_gracilis	Reinhardtia_simplex)	(((Leopoldinia_pulchra	Pelagodoxa_henryana)	((Geonoma_undata	(((Oenocarpus_bataua	Oenocarpus_minor)	Prestoea_acuminata)	((Dypsis_decaryi	Dictyosperma_album)	((Burretiokentia_grandiflora	((Kentiopsis_piersoniorum	Veitchia_spiralis)	Heterospathe_cagayanensis))	Hydriastele_microspadix))))	Manicaria_saccifera))	(((((Podococcus_barteri	(Sclerosperma_profizianum	Orania_palindan))	(Sabal_domingensis	(Phoenix_dactylifera	(Pseudophoenix_vinifera	(Nypa_fruticans	(Chamaedorea_seifrizii	Calamus_caryotoides))))))	(Iriartea_deltoidea	Roystonea_regia))	Serenoa_repens)	(Bactris_major	(Attalea_speciosa	(Elaeis_guineensis	Elaeis_oleifera)))))))	Kingia_australis);
((((Pelagodoxa_henryana	((((Oenocarpus_bataua	Oenocarpus_minor)	Prestoea_acuminata)	((Dypsis_decaryi	Dictyosperma_album)	((Kentiopsis_piersoniorum	Veitchia_spiralis)	(Heterospathe_cagayanensis	(Hydriastele_microspadix	Burretiokentia_grandiflora)))))	(Manicaria_saccifera	Geonoma_undata)))	((((Leopoldinia_pulchra	Podococcus_barteri)	(Sclerosperma_profizianum	Orania_palindan))	((Sabal_domingensis	(Phoenix_dactylifera	Serenoa_repens))	(Pseudophoenix_vinifera	(Roystonea_regia	(Iriartea_deltoidea	(Nypa_fruticans	(Chamaedorea_seifrizii	Calamus_caryotoides)))))))	(Bactris_major	(Attalea_speciosa	(Elaeis_guineensis	Elaeis_oleifera)))))	((Reinhardtia_latisecta	Reinhardtia_paiewonskiana)	(Reinhardtia_gracilis	Reinhardtia_simplex)))	Kingia_australis);
(((Calamus_caryotoides	Chamaedorea_seifrizii)	((Phoenix_dactylifera	(Serenoa_repens	((((((Iriartea_deltoidea	(Bactris_major	(Attalea_speciosa	(Elaeis_guineensis	Elaeis_oleifera))))	(((Reinhardtia_latisecta	Reinhardtia_paiewonskiana)	(Reinhardtia_gracilis	Reinhardtia_simplex))	((Leopoldinia_pulchra	Pelagodoxa_henryana)	((Manicaria_saccifera	((Oenocarpus_bataua	Oenocarpus_minor)	Prestoea_acuminata))	(((Dypsis_decaryi	Dictyosperma_album)	(((Kentiopsis_piersoniorum	Veitchia_spiralis)	Heterospathe_cagayanensis)	(Burretiokentia_grandiflora	Hydriastele_microspadix)))	Geonoma_undata)))))	(Sclerosperma_profizianum	Orania_palindan))	Roystonea_regia)	(Podococcus_barteri	Pseudophoenix_vinifera))	Sabal_domingensis)))	Nypa_fruticans))	Kingia_australis);
((Roystonea_regia	((((Iriartea_deltoidea	(Bactris_major	(Attalea_speciosa	(Elaeis_guineensis	Elaeis_oleifera))))	((Leopoldinia_pulchra	Podococcus_barteri)	Pseudophoenix_vinifera))	((Sabal_domingensis	(((Calamus_caryotoides	(Chamaedorea_seifrizii	Nypa_fruticans))	Phoenix_dactylifera)	Serenoa_repens))	(((Reinhardtia_latisecta	Reinhardtia_paiewonskiana)	(Reinhardtia_gracilis	Reinhardtia_simplex))	(Pelagodoxa_henryana	(Manicaria_saccifera	(((Oenocarpus_bataua	Oenocarpus_minor)	Prestoea_acuminata)	(((Dypsis_decaryi	Dictyosperma_album)	(((Heterospathe_cagayanensis	(Kentiopsis_piersoniorum	Veitchia_spiralis))	Burretiokentia_grandiflora)	Hydriastele_microspadix))	Geonoma_undata)))))))	(Sclerosperma_profizianum	Orania_palindan)))	Kingia_australis);
(((Nypa_fruticans	(Calamus_caryotoides	Chamaedorea_seifrizii))	((Sabal_domingensis	Phoenix_dactylifera)	(Serenoa_repens	((((Sclerosperma_profizianum	Orania_palindan)	(Iriartea_deltoidea	Roystonea_regia))	((Bactris_major	(Attalea_speciosa	(Elaeis_guineensis	Elaeis_oleifera)))	(((Reinhardtia_latisecta	Reinhardtia_paiewonskiana)	(Reinhardtia_gracilis	Reinhardtia_simplex))	((Pelagodoxa_henryana	(((Dypsis_decaryi	Dictyosperma_album)	((((Heterospathe_cagayanensis	Veitchia_spiralis)	Burretiokentia_grandiflora)	Kentiopsis_piersoniorum)	Hydriastele_microspadix))	Geonoma_undata))	(Manicaria_saccifera	((Oenocarpus_bataua	Oenocarpus_minor)	Prestoea_acuminata))))))	((Leopoldinia_pulchra	Podococcus_barteri)	Pseudophoenix_vinifera)))))	Kingia_australis);
(((Calamus_caryotoides	((((((Leopoldinia_pulchra	Podococcus_barteri)	(Sclerosperma_profizianum	Orania_palindan))	(((Serenoa_repens	Phoenix_dactylifera)	Sabal_domingensis)	((((Oenocarpus_bataua	Oenocarpus_minor)	Prestoea_acuminata)	(((((((Heterospathe_cagayanensis	Veitchia_spiralis)	Kentiopsis_piersoniorum)	(Burretiokentia_grandiflora	Hydriastele_microspadix))	(Dictyosperma_album	Dypsis_decaryi))	Geonoma_undata)	Pelagodoxa_henryana)	Manicaria_saccifera))	(((Reinhardtia_latisecta	Reinhardtia_paiewonskiana)	(Reinhardtia_simplex	Reinhardtia_gracilis))	((Attalea_speciosa	(Elaeis_oleifera	Elaeis_guineensis))	Bactris_major)))))	Pseudophoenix_vinifera)	(Iriartea_deltoidea	Roystonea_regia))	Nypa_fruticans))	Chamaedorea_seifrizii)	Kingia_australis);
(((Pseudophoenix_vinifera	((Iriartea_deltoidea	Roystonea_regia)	(((Serenoa_repens	Phoenix_dactylifera)	Sabal_domingensis)	(((Attalea_speciosa	((Elaeis_oleifera	Elaeis_guineensis)	Bactris_major))	((((((((((Kentiopsis_piersoniorum	Veitchia_spiralis)	Heterospathe_cagayanensis)	Burretiokentia_grandiflora)	Hydriastele_microspadix)	(Dictyosperma_album	Dypsis_decaryi))	Geonoma_undata)	Pelagodoxa_henryana)	Manicaria_saccifera)	((Oenocarpus_bataua	Oenocarpus_minor)	Prestoea_acuminata))	((Reinhardtia_latisecta	Reinhardtia_paiewonskiana)	(Reinhardtia_simplex	Reinhardtia_gracilis))))	((Leopoldinia_pulchra	Podococcus_barteri)	(Sclerosperma_profizianum	Orania_palindan))))))	((Chamaedorea_seifrizii	Nypa_fruticans)	Calamus_caryotoides))	Kingia_australis);
((Roystonea_regia	((((((((((Kentiopsis_piersoniorum	Veitchia_spiralis)	Heterospathe_cagayanensis)	(Burretiokentia_grandiflora	Hydriastele_microspadix))	(Dictyosperma_album	Dypsis_decaryi))	Geonoma_undata)	Pelagodoxa_henryana)	(Manicaria_saccifera	((Oenocarpus_bataua	Oenocarpus_minor)	Prestoea_acuminata)))	((Reinhardtia_latisecta	Reinhardtia_paiewonskiana)	(Reinhardtia_simplex	Reinhardtia_gracilis)))	(Bactris_major	(Attalea_speciosa	(Elaeis_oleifera	Elaeis_guineensis))))	((((Sclerosperma_profizianum	Orania_palindan)	(Leopoldinia_pulchra	(Pseudophoenix_vinifera	Podococcus_barteri)))	((Nypa_fruticans	(Calamus_caryotoides	Chamaedorea_seifrizii))	Iriartea_deltoidea))	((Serenoa_repens	Phoenix_dactylifera)	Sabal_domingensis))))	Kingia_australis);
((((Reinhardtia_latisecta	Reinhardtia_paiewonskiana)	(Reinhardtia_simplex	Reinhardtia_gracilis))	(((Bactris_major	(Attalea_speciosa	(Elaeis_oleifera	Elaeis_guineensis)))	(((Pseudophoenix_vinifera	(((Nypa_fruticans	(Calamus_caryotoides	Chamaedorea_seifrizii))	(Phoenix_dactylifera	Serenoa_repens))	Sabal_domingensis))	((Sclerosperma_profizianum	Orania_palindan)	(Leopoldinia_pulchra	Podococcus_barteri)))	(Iriartea_deltoidea	Roystonea_regia)))	(Pelagodoxa_henryana	((Manicaria_saccifera	((Oenocarpus_bataua	Oenocarpus_minor)	Prestoea_acuminata))	(((((Veitchia_spiralis	Heterospathe_cagayanensis)	(Burretiokentia_grandiflora	Hydriastele_microspadix))	Kentiopsis_piersoniorum)	(Dictyosperma_album	Dypsis_decaryi))	Geonoma_undata)))))	Kingia_australis);
((Roystonea_regia	((Bactris_major	(Attalea_speciosa	(Elaeis_oleifera	Elaeis_guineensis)))	((((Leopoldinia_pulchra	Pelagodoxa_henryana)	((Manicaria_saccifera	(Geonoma_undata	((Oenocarpus_bataua	Oenocarpus_minor)	Prestoea_acuminata)))	((((Kentiopsis_piersoniorum	Veitchia_spiralis)	(Burretiokentia_grandiflora	Heterospathe_cagayanensis))	Hydriastele_microspadix)	(Dictyosperma_album	Dypsis_decaryi))))	((Reinhardtia_latisecta	Reinhardtia_paiewonskiana)	(Reinhardtia_simplex	Reinhardtia_gracilis)))	(((Iriartea_deltoidea	(Sclerosperma_profizianum	Orania_palindan))	(Pseudophoenix_vinifera	Podococcus_barteri))	(((Nypa_fruticans	(Calamus_caryotoides	Chamaedorea_seifrizii))	(Phoenix_dactylifera	Serenoa_repens))	Sabal_domingensis)))))	Kingia_australis);
((Calamus_caryotoides	((Chamaedorea_seifrizii	Nypa_fruticans)	((Phoenix_dactylifera	Serenoa_repens)	(Sabal_domingensis	((((Bactris_major	(Attalea_speciosa	(Elaeis_oleifera	Elaeis_guineensis)))	(((Leopoldinia_pulchra	Pelagodoxa_henryana)	((Manicaria_saccifera	Geonoma_undata)	(((Oenocarpus_bataua	Oenocarpus_minor)	Prestoea_acuminata)	((((Kentiopsis_piersoniorum	Veitchia_spiralis)	(Burretiokentia_grandiflora	Heterospathe_cagayanensis))	Hydriastele_microspadix)	(Dictyosperma_album	Dypsis_decaryi)))))	((Reinhardtia_latisecta	Reinhardtia_paiewonskiana)	(Reinhardtia_simplex	Reinhardtia_gracilis))))	(Iriartea_deltoidea	Roystonea_regia))	((Sclerosperma_profizianum	Orania_palindan)	(Pseudophoenix_vinifera	Podococcus_barteri)))))))	Kingia_australis);
((((Reinhardtia_latisecta	Reinhardtia_paiewonskiana)	(Reinhardtia_simplex	Reinhardtia_gracilis))	(((((Sclerosperma_profizianum	Orania_palindan)	(Leopoldinia_pulchra	Podococcus_barteri))	(Pseudophoenix_vinifera	(((((Calamus_caryotoides	Chamaedorea_seifrizii)	Nypa_fruticans)	Phoenix_dactylifera)	Serenoa_repens)	Sabal_domingensis)))	Iriartea_deltoidea)	((((Elaeis_oleifera	Elaeis_guineensis)	Attalea_speciosa)	Bactris_major)	(Roystonea_regia	((Pelagodoxa_henryana	((((Heterospathe_cagayanensis	((Kentiopsis_piersoniorum	Veitchia_spiralis)	Burretiokentia_grandiflora))	Hydriastele_microspadix)	(Dictyosperma_album	Dypsis_decaryi))	Geonoma_undata))	(((Oenocarpus_bataua	Oenocarpus_minor)	Prestoea_acuminata)	Manicaria_saccifera))))))	Kingia_australis);
((Roystonea_regia	(((Iriartea_deltoidea	((Sclerosperma_profizianum	Orania_palindan)	(Pseudophoenix_vinifera	Podococcus_barteri)))	(((((Calamus_caryotoides	Chamaedorea_seifrizii)	Nypa_fruticans)	Phoenix_dactylifera)	Serenoa_repens)	Sabal_domingensis))	((((Reinhardtia_latisecta	Reinhardtia_paiewonskiana)	(Reinhardtia_simplex	Reinhardtia_gracilis))	(Manicaria_saccifera	(((Leopoldinia_pulchra	Pelagodoxa_henryana)	Geonoma_undata)	((((Heterospathe_cagayanensis	(Kentiopsis_piersoniorum	Veitchia_spiralis))	(Burretiokentia_grandiflora	Hydriastele_microspadix))	(Dictyosperma_album	Dypsis_decaryi))	((Oenocarpus_bataua	Oenocarpus_minor)	Prestoea_acuminata)))))	(((Elaeis_oleifera	Elaeis_guineensis)	Attalea_speciosa)	Bactris_major))))	Kingia_australis);
((((Reinhardtia_latisecta	Reinhardtia_paiewonskiana)	(Reinhardtia_simplex	Reinhardtia_gracilis))	(((Pelagodoxa_henryana	(Geonoma_undata	((Dictyosperma_album	Dypsis_decaryi)	(Burretiokentia_grandiflora	((Heterospathe_cagayanensis	(Kentiopsis_piersoniorum	Veitchia_spiralis))	Hydriastele_microspadix)))))	(((Oenocarpus_bataua	Oenocarpus_minor)	Prestoea_acuminata)	Manicaria_saccifera))	((((Elaeis_oleifera	Elaeis_guineensis)	Attalea_speciosa)	Bactris_major)	(((Iriartea_deltoidea	((Chamaedorea_seifrizii	Calamus_caryotoides)	Roystonea_regia))	(Sclerosperma_profizianum	Orania_palindan))	((Pseudophoenix_vinifera	(Leopoldinia_pulchra	Podococcus_barteri))	(((Nypa_fruticans	Phoenix_dactylifera)	Serenoa_repens)	Sabal_domingensis))))))	Kingia_australis);
((((Reinhardtia_latisecta	Reinhardtia_paiewonskiana)	(Reinhardtia_simplex	Reinhardtia_gracilis))	((((Leopoldinia_pulchra	Pelagodoxa_henryana)	(Geonoma_undata	((Hydriastele_microspadix	(Burretiokentia_grandiflora	(Heterospathe_cagayanensis	(Kentiopsis_piersoniorum	Veitchia_spiralis))))	(Dictyosperma_album	Dypsis_decaryi))))	(((Oenocarpus_bataua	Oenocarpus_minor)	Prestoea_acuminata)	Manicaria_saccifera))	(((Elaeis_oleifera	Elaeis_guineensis)	(Attalea_speciosa	Bactris_major))	(((((Phoenix_dactylifera	Serenoa_repens)	Sabal_domingensis)	((Chamaedorea_seifrizii	Calamus_caryotoides)	Nypa_fruticans))	((Iriartea_deltoidea	(Sclerosperma_profizianum	Orania_palindan))	(Pseudophoenix_vinifera	Podococcus_barteri)))	Roystonea_regia))))	Kingia_australis);
((Sabal_domingensis	((Serenoa_repens	(((Nypa_fruticans	Chamaedorea_seifrizii)	Calamus_caryotoides)	Phoenix_dactylifera))	(((Orania_palindan	Sclerosperma_profizianum)	((Bactris_major	(Attalea_speciosa	(Elaeis_oleifera	Elaeis_guineensis)))	(((Reinhardtia_simplex	Reinhardtia_gracilis)	(Reinhardtia_paiewonskiana	Reinhardtia_latisecta))	((Prestoea_acuminata	(Oenocarpus_minor	Oenocarpus_bataua))	(Manicaria_saccifera	(Pelagodoxa_henryana	(Geonoma_undata	((((Kentiopsis_piersoniorum	Veitchia_spiralis)	Heterospathe_cagayanensis)	(Hydriastele_microspadix	Burretiokentia_grandiflora))	(Dypsis_decaryi	Dictyosperma_album)))))))))	((Iriartea_deltoidea	Roystonea_regia)	((Leopoldinia_pulchra	Podococcus_barteri)	Pseudophoenix_vinifera)))))	Kingia_australis);
((((Reinhardtia_simplex	Reinhardtia_gracilis)	(Reinhardtia_paiewonskiana	Reinhardtia_latisecta))	((((Leopoldinia_pulchra	Pelagodoxa_henryana)	(Geonoma_undata	((((Burretiokentia_grandiflora	Kentiopsis_piersoniorum)	(Veitchia_spiralis	Heterospathe_cagayanensis))	Hydriastele_microspadix)	(Dypsis_decaryi	Dictyosperma_album))))	((Prestoea_acuminata	(Oenocarpus_minor	Oenocarpus_bataua))	Manicaria_saccifera))	(Roystonea_regia	((Bactris_major	(Attalea_speciosa	(Elaeis_oleifera	Elaeis_guineensis)))	((Iriartea_deltoidea	((Sabal_domingensis	(Serenoa_repens	((Nypa_fruticans	(Chamaedorea_seifrizii	Calamus_caryotoides))	Phoenix_dactylifera)))	(Podococcus_barteri	Pseudophoenix_vinifera)))	(Orania_palindan	Sclerosperma_profizianum))))))	Kingia_australis);
((Roystonea_regia	((((((Reinhardtia_simplex	Reinhardtia_gracilis)	(Reinhardtia_paiewonskiana	Reinhardtia_latisecta))	((Pelagodoxa_henryana	(Geonoma_undata	(((Veitchia_spiralis	(Heterospathe_cagayanensis	(Hydriastele_microspadix	Burretiokentia_grandiflora)))	Kentiopsis_piersoniorum)	(Dypsis_decaryi	Dictyosperma_album))))	((Prestoea_acuminata	(Oenocarpus_minor	Oenocarpus_bataua))	Manicaria_saccifera)))	(Bactris_major	(Attalea_speciosa	(Elaeis_oleifera	Elaeis_guineensis))))	((Sabal_domingensis	(Serenoa_repens	((Nypa_fruticans	(Chamaedorea_seifrizii	Calamus_caryotoides))	Phoenix_dactylifera)))	((Pseudophoenix_vinifera	Iriartea_deltoidea)	(Podococcus_barteri	(Orania_palindan	Sclerosperma_profizianum)))))	Leopoldinia_pulchra))	Kingia_australis);
((Roystonea_regia	((((((Leopoldinia_pulchra	Podococcus_barteri)	Pseudophoenix_vinifera)	Iriartea_deltoidea)	(Bactris_major	(Attalea_speciosa	(Elaeis_oleifera	Elaeis_guineensis))))	(((Sabal_domingensis	(Serenoa_repens	Phoenix_dactylifera))	(Nypa_fruticans	(Chamaedorea_seifrizii	Calamus_caryotoides)))	(((Reinhardtia_simplex	Reinhardtia_gracilis)	(Reinhardtia_paiewonskiana	Reinhardtia_latisecta))	(Pelagodoxa_henryana	(Geonoma_undata	((((((Veitchia_spiralis	Kentiopsis_piersoniorum)	Heterospathe_cagayanensis)	(Burretiokentia_grandiflora	Hydriastele_microspadix))	(Dypsis_decaryi	Dictyosperma_album))	(Prestoea_acuminata	(Oenocarpus_minor	Oenocarpus_bataua)))	Manicaria_saccifera))))))	(Orania_palindan	Sclerosperma_profizianum)))	Kingia_australis);
(((Chamaedorea_seifrizii	Calamus_caryotoides)	((((Sabal_domingensis	Phoenix_dactylifera)	Serenoa_repens)	(((((Elaeis_oleifera	Elaeis_guineensis)	(Bactris_major	Attalea_speciosa))	((Pelagodoxa_henryana	(Geonoma_undata	(((((Burretiokentia_grandiflora	(Heterospathe_cagayanensis	(Veitchia_spiralis	Kentiopsis_piersoniorum)))	Hydriastele_microspadix)	(Dypsis_decaryi	Dictyosperma_album))	(Prestoea_acuminata	(Oenocarpus_minor	Oenocarpus_bataua)))	Manicaria_saccifera)))	((Reinhardtia_simplex	Reinhardtia_gracilis)	(Reinhardtia_paiewonskiana	Reinhardtia_latisecta))))	((Orania_palindan	Sclerosperma_profizianum)	(Iriartea_deltoidea	Roystonea_regia)))	((Leopoldinia_pulchra	Podococcus_barteri)	Pseudophoenix_vinifera)))	Nypa_fruticans))	Kingia_australis);
((((Reinhardtia_simplex	Reinhardtia_gracilis)	(Reinhardtia_paiewonskiana	Reinhardtia_latisecta))	((((((Phoenix_dactylifera	((Nypa_fruticans	(Chamaedorea_seifrizii	Calamus_caryotoides))	Serenoa_repens))	Sabal_domingensis)	((((Leopoldinia_pulchra	Podococcus_barteri)	Pseudophoenix_vinifera)	(Orania_palindan	Iriartea_deltoidea))	Sclerosperma_profizianum))	Roystonea_regia)	(Bactris_major	(Attalea_speciosa	(Elaeis_oleifera	Elaeis_guineensis))))	((Manicaria_saccifera	(Pelagodoxa_henryana	(Geonoma_undata	(((Burretiokentia_grandiflora	(Heterospathe_cagayanensis	(Veitchia_spiralis	Kentiopsis_piersoniorum)))	Hydriastele_microspadix)	(Dypsis_decaryi	Dictyosperma_album)))))	(Prestoea_acuminata	(Oenocarpus_minor	Oenocarpus_bataua)))))	Kingia_australis);
((Roystonea_regia	(((Iriartea_deltoidea	(Bactris_major	(Attalea_speciosa	(Elaeis_oleifera	Elaeis_guineensis))))	(((Manicaria_saccifera	(Pelagodoxa_henryana	(Geonoma_undata	(((Heterospathe_cagayanensis	(Veitchia_spiralis	Kentiopsis_piersoniorum))	(Hydriastele_microspadix	Burretiokentia_grandiflora))	(Dypsis_decaryi	Dictyosperma_album)))))	(Prestoea_acuminata	(Oenocarpus_minor	Oenocarpus_bataua)))	((Reinhardtia_simplex	Reinhardtia_gracilis)	(Reinhardtia_paiewonskiana	Reinhardtia_latisecta))))	((Orania_palindan	Sclerosperma_profizianum)	((((Nypa_fruticans	(Chamaedorea_seifrizii	Calamus_caryotoides))	(Serenoa_repens	Phoenix_dactylifera))	Sabal_domingensis)	((Leopoldinia_pulchra	Podococcus_barteri)	Pseudophoenix_vinifera)))))	Kingia_australis);
((((Reinhardtia_simplex	Reinhardtia_gracilis)	(Reinhardtia_paiewonskiana	Reinhardtia_latisecta))	(((Roystonea_regia	((Orania_palindan	Sclerosperma_profizianum)	((Leopoldinia_pulchra	Podococcus_barteri)	Pseudophoenix_vinifera)))	((((Nypa_fruticans	(Chamaedorea_seifrizii	Calamus_caryotoides))	(Serenoa_repens	Phoenix_dactylifera))	Sabal_domingensis)	(Iriartea_deltoidea	((Elaeis_oleifera	Elaeis_guineensis)	(Bactris_major	Attalea_speciosa)))))	((Manicaria_saccifera	(Pelagodoxa_henryana	(Geonoma_undata	(((Burretiokentia_grandiflora	Dypsis_decaryi)	Dictyosperma_album)	((Heterospathe_cagayanensis	(Veitchia_spiralis	Kentiopsis_piersoniorum))	Hydriastele_microspadix)))))	(Prestoea_acuminata	(Oenocarpus_minor	Oenocarpus_bataua)))))	Kingia_australis);
(((Pseudophoenix_vinifera	((Nypa_fruticans	(Chamaedorea_seifrizii	Calamus_caryotoides))	(Iriartea_deltoidea	Roystonea_regia)))	((((Serenoa_repens	Phoenix_dactylifera)	Sabal_domingensis)	((Bactris_major	(Attalea_speciosa	(Elaeis_oleifera	Elaeis_guineensis)))	((Manicaria_saccifera	((Pelagodoxa_henryana	(Geonoma_undata	((Dypsis_decaryi	Dictyosperma_album)	((Burretiokentia_grandiflora	(Kentiopsis_piersoniorum	(Heterospathe_cagayanensis	Veitchia_spiralis)))	Hydriastele_microspadix))))	(Prestoea_acuminata	(Oenocarpus_minor	Oenocarpus_bataua))))	((Reinhardtia_simplex	Reinhardtia_gracilis)	(Reinhardtia_paiewonskiana	Reinhardtia_latisecta)))))	(Sclerosperma_profizianum	((Leopoldinia_pulchra	Podococcus_barteri)	Orania_palindan))))	Kingia_australis);
(((Nypa_fruticans	Calamus_caryotoides)	(((Serenoa_repens	Phoenix_dactylifera)	Sabal_domingensis)	(((Elaeis_oleifera	Elaeis_guineensis)	(Bactris_major	Attalea_speciosa))	(((Podococcus_barteri	(Orania_palindan	Sclerosperma_profizianum))	((Roystonea_regia	Iriartea_deltoidea)	(Chamaedorea_seifrizii	Pseudophoenix_vinifera)))	((Leopoldinia_pulchra	((Pelagodoxa_henryana	(Geonoma_undata	((Dypsis_decaryi	Dictyosperma_album)	(((Kentiopsis_piersoniorum	Veitchia_spiralis)	Heterospathe_cagayanensis)	(Burretiokentia_grandiflora	Hydriastele_microspadix)))))	((Prestoea_acuminata	(Oenocarpus_minor	Oenocarpus_bataua))	Manicaria_saccifera)))	((Reinhardtia_simplex	Reinhardtia_gracilis)	(Reinhardtia_paiewonskiana	Reinhardtia_latisecta)))))))	Kingia_australis);
((((Reinhardtia_simplex	Reinhardtia_gracilis)	(Reinhardtia_latisecta	Reinhardtia_paiewonskiana))	(((((Roystonea_regia	Iriartea_deltoidea)	(Sclerosperma_profizianum	Orania_palindan))	((Pelagodoxa_henryana	(Geonoma_undata	((Hydriastele_microspadix	((Burretiokentia_grandiflora	Heterospathe_cagayanensis)	(Veitchia_spiralis	Kentiopsis_piersoniorum)))	(Dypsis_decaryi	Dictyosperma_album))))	(Manicaria_saccifera	((Oenocarpus_minor	Oenocarpus_bataua)	Prestoea_acuminata))))	(((Attalea_speciosa	(Elaeis_oleifera	Elaeis_guineensis))	Bactris_major)	(Sabal_domingensis	(((Chamaedorea_seifrizii	Calamus_caryotoides)	Nypa_fruticans)	(Serenoa_repens	Phoenix_dactylifera)))))	((Leopoldinia_pulchra	Podococcus_barteri)	Pseudophoenix_vinifera)))	Kingia_australis);
((Sabal_domingensis	((((Chamaedorea_seifrizii	Nypa_fruticans)	Phoenix_dactylifera)	Serenoa_repens)	((((Podococcus_barteri	Pseudophoenix_vinifera)	((Calamus_caryotoides	Roystonea_regia)	Iriartea_deltoidea))	(Sclerosperma_profizianum	Orania_palindan))	((((Reinhardtia_simplex	Reinhardtia_gracilis)	(Reinhardtia_latisecta	Reinhardtia_paiewonskiana))	(((((Oenocarpus_minor	Oenocarpus_bataua)	Prestoea_acuminata)	((Hydriastele_microspadix	((Burretiokentia_grandiflora	Heterospathe_cagayanensis)	(Veitchia_spiralis	Kentiopsis_piersoniorum)))	(Dypsis_decaryi	Dictyosperma_album)))	(Manicaria_saccifera	Geonoma_undata))	(Leopoldinia_pulchra	Pelagodoxa_henryana)))	((Attalea_speciosa	(Elaeis_oleifera	Elaeis_guineensis))	Bactris_major)))))	Kingia_australis);
((((Reinhardtia_simplex	Reinhardtia_gracilis)	(Reinhardtia_latisecta	Reinhardtia_paiewonskiana))	((((Oenocarpus_minor	Oenocarpus_bataua)	Prestoea_acuminata)	((Pelagodoxa_henryana	(Geonoma_undata	((Hydriastele_microspadix	((Burretiokentia_grandiflora	Heterospathe_cagayanensis)	(Veitchia_spiralis	Kentiopsis_piersoniorum)))	(Dypsis_decaryi	Dictyosperma_album))))	Manicaria_saccifera))	(((Elaeis_oleifera	Elaeis_guineensis)	(Bactris_major	Attalea_speciosa))	(((Sabal_domingensis	(Phoenix_dactylifera	Serenoa_repens))	(Calamus_caryotoides	(Chamaedorea_seifrizii	Nypa_fruticans)))	((Pseudophoenix_vinifera	(Roystonea_regia	Iriartea_deltoidea))	((Leopoldinia_pulchra	Podococcus_barteri)	(Sclerosperma_profizianum	Orania_palindan)))))))	Kingia_australis);
((Roystonea_regia	((Iriartea_deltoidea	(((Podococcus_barteri	(Sclerosperma_profizianum	Orania_palindan))	(((((Reinhardtia_simplex	Reinhardtia_gracilis)	(Reinhardtia_latisecta	Reinhardtia_paiewonskiana))	(((Leopoldinia_pulchra	Pelagodoxa_henryana)	(Geonoma_undata	(((Hydriastele_microspadix	((Kentiopsis_piersoniorum	Veitchia_spiralis)	Heterospathe_cagayanensis))	Burretiokentia_grandiflora)	(Dypsis_decaryi	Dictyosperma_album))))	(Manicaria_saccifera	((Oenocarpus_minor	Oenocarpus_bataua)	Prestoea_acuminata))))	((Elaeis_oleifera	Elaeis_guineensis)	(Bactris_major	Attalea_speciosa)))	((Sabal_domingensis	(Phoenix_dactylifera	Serenoa_repens))	Nypa_fruticans)))	Pseudophoenix_vinifera))	(Chamaedorea_seifrizii	Calamus_caryotoides)))	Kingia_australis);
((Calamus_caryotoides	(((Serenoa_repens	Phoenix_dactylifera)	(((Roystonea_regia	(((Chamaedorea_seifrizii	Podococcus_barteri)	(Sclerosperma_profizianum	Orania_palindan))	((((Reinhardtia_simplex	Reinhardtia_gracilis)	(Reinhardtia_latisecta	Reinhardtia_paiewonskiana))	(((Leopoldinia_pulchra	Pelagodoxa_henryana)	(Geonoma_undata	((((Burretiokentia_grandiflora	(Kentiopsis_piersoniorum	Veitchia_spiralis))	Heterospathe_cagayanensis)	Hydriastele_microspadix)	(Dypsis_decaryi	Dictyosperma_album))))	(Manicaria_saccifera	((Oenocarpus_minor	Oenocarpus_bataua)	Prestoea_acuminata))))	(Iriartea_deltoidea	(Bactris_major	(Attalea_speciosa	(Elaeis_oleifera	Elaeis_guineensis)))))))	Pseudophoenix_vinifera)	Sabal_domingensis))	Nypa_fruticans))	Kingia_australis);
(((Chamaedorea_seifrizii	Calamus_caryotoides)	(Roystonea_regia	(((Podococcus_barteri	((Iriartea_deltoidea	Sclerosperma_profizianum)	Orania_palindan))	((((Reinhardtia_simplex	Reinhardtia_gracilis)	(Reinhardtia_latisecta	Reinhardtia_paiewonskiana))	(((Leopoldinia_pulchra	Pelagodoxa_henryana)	(Geonoma_undata	(((((Veitchia_spiralis	Heterospathe_cagayanensis)	Kentiopsis_piersoniorum)	Burretiokentia_grandiflora)	Hydriastele_microspadix)	(Dypsis_decaryi	Dictyosperma_album))))	(Manicaria_saccifera	((Oenocarpus_minor	Oenocarpus_bataua)	Prestoea_acuminata))))	(Bactris_major	(Attalea_speciosa	(Elaeis_oleifera	Elaeis_guineensis)))))	(Pseudophoenix_vinifera	(Sabal_domingensis	(Serenoa_repens	(Nypa_fruticans	Phoenix_dactylifera)))))))	Kingia_australis);
(((Calamus_caryotoides	(Chamaedorea_seifrizii	Nypa_fruticans))	(Phoenix_dactylifera	(((((Leopoldinia_pulchra	Podococcus_barteri)	(Sclerosperma_profizianum	Orania_palindan))	((Iriartea_deltoidea	Roystonea_regia)	((((Reinhardtia_simplex	Reinhardtia_gracilis)	(Reinhardtia_latisecta	Reinhardtia_paiewonskiana))	(((Oenocarpus_minor	Oenocarpus_bataua)	Prestoea_acuminata)	(((Manicaria_saccifera	Pelagodoxa_henryana)	(((Burretiokentia_grandiflora	(Heterospathe_cagayanensis	(Veitchia_spiralis	Kentiopsis_piersoniorum)))	Hydriastele_microspadix)	(Dypsis_decaryi	Dictyosperma_album)))	Geonoma_undata)))	((Attalea_speciosa	(Elaeis_oleifera	Elaeis_guineensis))	Bactris_major))))	Pseudophoenix_vinifera)	(Sabal_domingensis	Serenoa_repens))))	Kingia_australis);
((((Roystonea_regia	Iriartea_deltoidea)	(Sclerosperma_profizianum	Orania_palindan))	(((((Reinhardtia_simplex	Reinhardtia_gracilis)	(Reinhardtia_latisecta	Reinhardtia_paiewonskiana))	((Leopoldinia_pulchra	Pelagodoxa_henryana)	(((((Oenocarpus_minor	Oenocarpus_bataua)	Prestoea_acuminata)	(((Heterospathe_cagayanensis	(Veitchia_spiralis	Kentiopsis_piersoniorum))	(Burretiokentia_grandiflora	Hydriastele_microspadix))	(Dypsis_decaryi	Dictyosperma_album)))	Geonoma_undata)	Manicaria_saccifera)))	((Elaeis_oleifera	Elaeis_guineensis)	(Bactris_major	Attalea_speciosa)))	(((Nypa_fruticans	(Calamus_caryotoides	Chamaedorea_seifrizii))	(Sabal_domingensis	(Serenoa_repens	Phoenix_dactylifera)))	(Pseudophoenix_vinifera	Podococcus_barteri))))	Kingia_australis);
((((Reinhardtia_simplex	Reinhardtia_gracilis)	(Reinhardtia_latisecta	Reinhardtia_paiewonskiana))	(((Manicaria_saccifera	((Oenocarpus_minor	Oenocarpus_bataua)	Prestoea_acuminata))	(Pelagodoxa_henryana	((Dictyosperma_album	(((Burretiokentia_grandiflora	Heterospathe_cagayanensis)	(Kentiopsis_piersoniorum	Veitchia_spiralis))	(Hydriastele_microspadix	Dypsis_decaryi)))	Geonoma_undata)))	(((Bactris_major	(Attalea_speciosa	(Elaeis_oleifera	Elaeis_guineensis)))	((Sabal_domingensis	(Serenoa_repens	(((Chamaedorea_seifrizii	Nypa_fruticans)	Calamus_caryotoides)	Phoenix_dactylifera)))	((Sclerosperma_profizianum	Orania_palindan)	(Pseudophoenix_vinifera	(Leopoldinia_pulchra	Podococcus_barteri)))))	(Roystonea_regia	Iriartea_deltoidea))))	Kingia_australis);
((Roystonea_regia	(((((Reinhardtia_simplex	Reinhardtia_gracilis)	(Reinhardtia_latisecta	Reinhardtia_paiewonskiana))	(Manicaria_saccifera	(((Oenocarpus_minor	Oenocarpus_bataua)	Prestoea_acuminata)	(Pelagodoxa_henryana	((((Heterospathe_cagayanensis	(Kentiopsis_piersoniorum	Veitchia_spiralis))	(Burretiokentia_grandiflora	Hydriastele_microspadix))	(Dypsis_decaryi	Dictyosperma_album))	Geonoma_undata)))))	((Elaeis_oleifera	Elaeis_guineensis)	(Bactris_major	Attalea_speciosa)))	(((Sabal_domingensis	(Serenoa_repens	Phoenix_dactylifera))	(Iriartea_deltoidea	((Sclerosperma_profizianum	Orania_palindan)	(Leopoldinia_pulchra	Podococcus_barteri))))	(((Chamaedorea_seifrizii	Nypa_fruticans)	Calamus_caryotoides)	Pseudophoenix_vinifera))))	Kingia_australis);
((((((Attalea_speciosa	(Elaeis_guineensis	Elaeis_oleifera))	Bactris_major)	(((Reinhardtia_gracilis	Reinhardtia_simplex)	(Reinhardtia_latisecta	Reinhardtia_paiewonskiana))	((Leopoldinia_pulchra	(Prestoea_acuminata	(Oenocarpus_minor	Oenocarpus_bataua)))	(Manicaria_saccifera	(Geonoma_undata	(((Hydriastele_microspadix	(Burretiokentia_grandiflora	((Kentiopsis_piersoniorum	Veitchia_spiralis)	Heterospathe_cagayanensis)))	(Dypsis_decaryi	Dictyosperma_album))	Pelagodoxa_henryana))))))	((((Orania_palindan	Sclerosperma_profizianum)	Podococcus_barteri)	(Pseudophoenix_vinifera	(Sabal_domingensis	(((Chamaedorea_seifrizii	Calamus_caryotoides)	Nypa_fruticans)	(Serenoa_repens	Phoenix_dactylifera)))))	Iriartea_deltoidea))	Roystonea_regia)	Kingia_australis);
((((Reinhardtia_gracilis	Reinhardtia_simplex)	(Reinhardtia_latisecta	Reinhardtia_paiewonskiana))	((Pelagodoxa_henryana	(Geonoma_undata	(((Prestoea_acuminata	(Oenocarpus_minor	Oenocarpus_bataua))	((((Kentiopsis_piersoniorum	Veitchia_spiralis)	Heterospathe_cagayanensis)	(Hydriastele_microspadix	Burretiokentia_grandiflora))	(Dypsis_decaryi	Dictyosperma_album)))	Manicaria_saccifera)))	((((Sabal_domingensis	(Nypa_fruticans	Phoenix_dactylifera))	(((Iriartea_deltoidea	Roystonea_regia)	(Orania_palindan	Sclerosperma_profizianum))	((Leopoldinia_pulchra	Podococcus_barteri)	((Chamaedorea_seifrizii	Calamus_caryotoides)	Pseudophoenix_vinifera))))	Serenoa_repens)	((Attalea_speciosa	(Elaeis_guineensis	Elaeis_oleifera))	Bactris_major))))	Kingia_australis);
((((Reinhardtia_gracilis	Reinhardtia_simplex)	(Reinhardtia_latisecta	Reinhardtia_paiewonskiana))	(((Attalea_speciosa	(Elaeis_guineensis	Elaeis_oleifera))	Bactris_major)	(((Serenoa_repens	(Phoenix_dactylifera	Sabal_domingensis))	(Calamus_caryotoides	(Chamaedorea_seifrizii	Nypa_fruticans)))	((Orania_palindan	Sclerosperma_profizianum)	((Roystonea_regia	Iriartea_deltoidea)	(((Prestoea_acuminata	(Oenocarpus_minor	Oenocarpus_bataua))	((Pelagodoxa_henryana	(Geonoma_undata	((Hydriastele_microspadix	(Burretiokentia_grandiflora	(Kentiopsis_piersoniorum	(Veitchia_spiralis	Heterospathe_cagayanensis))))	(Dypsis_decaryi	Dictyosperma_album))))	Manicaria_saccifera))	((Leopoldinia_pulchra	Podococcus_barteri)	Pseudophoenix_vinifera)))))))	Kingia_australis);
((((Calamus_caryotoides	Nypa_fruticans)	(((Iriartea_deltoidea	((Podococcus_barteri	(Orania_palindan	Sclerosperma_profizianum))	Pseudophoenix_vinifera))	(Roystonea_regia	(((Elaeis_guineensis	Elaeis_oleifera)	(Bactris_major	Attalea_speciosa))	(((Reinhardtia_gracilis	Reinhardtia_simplex)	(Reinhardtia_latisecta	Reinhardtia_paiewonskiana))	(((Leopoldinia_pulchra	Pelagodoxa_henryana)	(Geonoma_undata	((Hydriastele_microspadix	(((Kentiopsis_piersoniorum	Veitchia_spiralis)	Heterospathe_cagayanensis)	Burretiokentia_grandiflora))	(Dypsis_decaryi	Dictyosperma_album))))	(Manicaria_saccifera	(Prestoea_acuminata	(Oenocarpus_minor	Oenocarpus_bataua))))))))	((Serenoa_repens	Phoenix_dactylifera)	Sabal_domingensis)))	Chamaedorea_seifrizii)	Kingia_australis);
(((Chamaedorea_seifrizii	Calamus_caryotoides)	(Nypa_fruticans	((((Bactris_major	(Attalea_speciosa	(Elaeis_guineensis	Elaeis_oleifera)))	(((Reinhardtia_gracilis	Reinhardtia_simplex)	(Reinhardtia_latisecta	Reinhardtia_paiewonskiana))	((Pelagodoxa_henryana	(Geonoma_undata	((Hydriastele_microspadix	(Kentiopsis_piersoniorum	((Veitchia_spiralis	Heterospathe_cagayanensis)	Burretiokentia_grandiflora)))	(Dypsis_decaryi	Dictyosperma_album))))	(Manicaria_saccifera	(Prestoea_acuminata	(Oenocarpus_minor	Oenocarpus_bataua))))))	((Orania_palindan	Sclerosperma_profizianum)	(((Leopoldinia_pulchra	Podococcus_barteri)	Pseudophoenix_vinifera)	(Iriartea_deltoidea	Roystonea_regia))))	(Phoenix_dactylifera	(Sabal_domingensis	Serenoa_repens)))))	Kingia_australis);
(((((Bactris_major	(Attalea_speciosa	(Elaeis_guineensis	Elaeis_oleifera)))	(((Podococcus_barteri	((Reinhardtia_gracilis	Reinhardtia_simplex)	(Reinhardtia_latisecta	Reinhardtia_paiewonskiana)))	(Iriartea_deltoidea	Roystonea_regia))	((Orania_palindan	Sclerosperma_profizianum)	(Pseudophoenix_vinifera	((Geonoma_undata	(Prestoea_acuminata	(Oenocarpus_minor	Oenocarpus_bataua)))	((Pelagodoxa_henryana	((Hydriastele_microspadix	(Veitchia_spiralis	Kentiopsis_piersoniorum))	((Burretiokentia_grandiflora	Dypsis_decaryi)	(Heterospathe_cagayanensis	Dictyosperma_album))))	(Leopoldinia_pulchra	Manicaria_saccifera)))))))	((Phoenix_dactylifera	Serenoa_repens)	Sabal_domingensis))	((Chamaedorea_seifrizii	Calamus_caryotoides)	Nypa_fruticans))	Kingia_australis);
(((Reinhardtia_latisecta	Reinhardtia_paiewonskiana)	((((Bactris_major	(Attalea_speciosa	(Elaeis_guineensis	Elaeis_oleifera)))	(((((Phoenix_dactylifera	Serenoa_repens)	Sabal_domingensis)	(Calamus_caryotoides	Nypa_fruticans))	(Pseudophoenix_vinifera	(Leopoldinia_pulchra	Podococcus_barteri)))	((Iriartea_deltoidea	Roystonea_regia)	(Orania_palindan	Sclerosperma_profizianum))))	(Chamaedorea_seifrizii	((((Geonoma_undata	((Dictyosperma_album	(Hydriastele_microspadix	(Burretiokentia_grandiflora	(Heterospathe_cagayanensis	(Veitchia_spiralis	Kentiopsis_piersoniorum)))))	Dypsis_decaryi))	Pelagodoxa_henryana)	Manicaria_saccifera)	(Prestoea_acuminata	(Oenocarpus_minor	Oenocarpus_bataua)))))	(Reinhardtia_gracilis	Reinhardtia_simplex)))	Kingia_australis);
(((((Pseudophoenix_vinifera	(Iriartea_deltoidea	Roystonea_regia))	(((Podococcus_barteri	Orania_palindan)	Sclerosperma_profizianum)	(((((Geonoma_undata	Manicaria_saccifera)	(((Dictyosperma_album	((Heterospathe_cagayanensis	(Veitchia_spiralis	Kentiopsis_piersoniorum))	(Hydriastele_microspadix	Burretiokentia_grandiflora)))	Dypsis_decaryi)	(Prestoea_acuminata	(Oenocarpus_minor	Oenocarpus_bataua))))	(Leopoldinia_pulchra	Pelagodoxa_henryana))	((Reinhardtia_gracilis	Reinhardtia_simplex)	(Reinhardtia_latisecta	Reinhardtia_paiewonskiana)))	(Bactris_major	(Attalea_speciosa	(Elaeis_guineensis	Elaeis_oleifera))))))	(Sabal_domingensis	(Phoenix_dactylifera	Serenoa_repens)))	((Chamaedorea_seifrizii	Calamus_caryotoides)	Nypa_fruticans))	Kingia_australis);
((Roystonea_regia	(((((((Dictyosperma_album	((Kentiopsis_piersoniorum	(Heterospathe_cagayanensis	Veitchia_spiralis))	(Hydriastele_microspadix	Burretiokentia_grandiflora)))	Dypsis_decaryi)	((Geonoma_undata	(Prestoea_acuminata	(Oenocarpus_minor	Oenocarpus_bataua)))	Manicaria_saccifera))	(Leopoldinia_pulchra	Pelagodoxa_henryana))	((Reinhardtia_gracilis	Reinhardtia_simplex)	(Reinhardtia_latisecta	Reinhardtia_paiewonskiana)))	(Iriartea_deltoidea	(Bactris_major	(Attalea_speciosa	(Elaeis_guineensis	Elaeis_oleifera)))))	(((Sabal_domingensis	((Nypa_fruticans	Phoenix_dactylifera)	Serenoa_repens))	(Pseudophoenix_vinifera	(Chamaedorea_seifrizii	Calamus_caryotoides)))	(Podococcus_barteri	(Orania_palindan	Sclerosperma_profizianum)))))	Kingia_australis);
(((Sabal_domingensis	((Nypa_fruticans	Phoenix_dactylifera)	Serenoa_repens))	(Pseudophoenix_vinifera	((((Iriartea_deltoidea	(Chamaedorea_seifrizii	Calamus_caryotoides))	Roystonea_regia)	((Leopoldinia_pulchra	Podococcus_barteri)	(Orania_palindan	Sclerosperma_profizianum)))	((((((Burretiokentia_grandiflora	((Heterospathe_cagayanensis	Veitchia_spiralis)	Kentiopsis_piersoniorum))	Hydriastele_microspadix)	(Dypsis_decaryi	Dictyosperma_album))	((Geonoma_undata	(Prestoea_acuminata	(Oenocarpus_minor	Oenocarpus_bataua)))	Manicaria_saccifera))	Pelagodoxa_henryana)	(((Reinhardtia_gracilis	Reinhardtia_simplex)	(Reinhardtia_latisecta	Reinhardtia_paiewonskiana))	((Elaeis_guineensis	Elaeis_oleifera)	(Bactris_major	Attalea_speciosa)))))))	Kingia_australis);
((((((Iriartea_deltoidea	((Elaeis_guineensis	Elaeis_oleifera)	(Attalea_speciosa	Bactris_major)))	(((Reinhardtia_latisecta	Reinhardtia_paiewonskiana)	(Reinhardtia_simplex	Reinhardtia_gracilis))	((Prestoea_acuminata	(Oenocarpus_minor	Oenocarpus_bataua))	((Pelagodoxa_henryana	((((Hydriastele_microspadix	((Veitchia_spiralis	Heterospathe_cagayanensis)	Burretiokentia_grandiflora))	Kentiopsis_piersoniorum)	(Dypsis_decaryi	Dictyosperma_album))	Geonoma_undata))	Manicaria_saccifera))))	((Leopoldinia_pulchra	Podococcus_barteri)	(Orania_palindan	Sclerosperma_profizianum)))	(Sabal_domingensis	((Nypa_fruticans	Phoenix_dactylifera)	Serenoa_repens)))	((Calamus_caryotoides	Roystonea_regia)	(Chamaedorea_seifrizii	Pseudophoenix_vinifera)))	Kingia_australis);
((Chamaedorea_seifrizii	(((Sclerosperma_profizianum	(Podococcus_barteri	Orania_palindan))	((Pseudophoenix_vinifera	(Sabal_domingensis	((Nypa_fruticans	Phoenix_dactylifera)	Serenoa_repens)))	((Bactris_major	((Elaeis_guineensis	Elaeis_oleifera)	Attalea_speciosa))	(((Reinhardtia_latisecta	Reinhardtia_paiewonskiana)	(Reinhardtia_simplex	Reinhardtia_gracilis))	((Leopoldinia_pulchra	((Manicaria_saccifera	(((Hydriastele_microspadix	(Burretiokentia_grandiflora	(Heterospathe_cagayanensis	(Veitchia_spiralis	Kentiopsis_piersoniorum))))	(Dypsis_decaryi	Dictyosperma_album))	Geonoma_undata))	(Prestoea_acuminata	(Oenocarpus_minor	Oenocarpus_bataua))))	Pelagodoxa_henryana)))))	(Iriartea_deltoidea	(Calamus_caryotoides	Roystonea_regia))))	Kingia_australis);
(((Chamaedorea_seifrizii	Calamus_caryotoides)	(Nypa_fruticans	(Roystonea_regia	((Sclerosperma_profizianum	Orania_palindan)	(((Iriartea_deltoidea	((Leopoldinia_pulchra	Podococcus_barteri)	Pseudophoenix_vinifera))	(Sabal_domingensis	(Phoenix_dactylifera	Serenoa_repens)))	((Bactris_major	((Elaeis_guineensis	Elaeis_oleifera)	Attalea_speciosa))	(((Reinhardtia_latisecta	Reinhardtia_paiewonskiana)	(Reinhardtia_simplex	Reinhardtia_gracilis))	((Manicaria_saccifera	(Pelagodoxa_henryana	((((Dypsis_decaryi	Hydriastele_microspadix)	(Burretiokentia_grandiflora	(Heterospathe_cagayanensis	(Veitchia_spiralis	Kentiopsis_piersoniorum))))	Dictyosperma_album)	Geonoma_undata)))	(Prestoea_acuminata	(Oenocarpus_minor	Oenocarpus_bataua))))))))))	Kingia_australis);
((((Sabal_domingensis	(Phoenix_dactylifera	Serenoa_repens))	((((Bactris_major	((Elaeis_guineensis	Elaeis_oleifera)	Attalea_speciosa))	(((Reinhardtia_latisecta	Reinhardtia_paiewonskiana)	(Reinhardtia_simplex	Reinhardtia_gracilis))	((Manicaria_saccifera	(Pelagodoxa_henryana	(((Hydriastele_microspadix	((Heterospathe_cagayanensis	(Veitchia_spiralis	Kentiopsis_piersoniorum))	Burretiokentia_grandiflora))	(Dictyosperma_album	Dypsis_decaryi))	Geonoma_undata)))	(Prestoea_acuminata	(Oenocarpus_minor	Oenocarpus_bataua)))))	((Sclerosperma_profizianum	Orania_palindan)	(Leopoldinia_pulchra	Podococcus_barteri)))	(Pseudophoenix_vinifera	(Roystonea_regia	Iriartea_deltoidea))))	(Calamus_caryotoides	(Chamaedorea_seifrizii	Nypa_fruticans)))	Kingia_australis);
(((Calamus_caryotoides	(Nypa_fruticans	((Sabal_domingensis	(Phoenix_dactylifera	Serenoa_repens))	((Pseudophoenix_vinifera	Podococcus_barteri)	(((Bactris_major	((Elaeis_guineensis	Elaeis_oleifera)	Attalea_speciosa))	(((Reinhardtia_latisecta	Reinhardtia_paiewonskiana)	(Reinhardtia_simplex	Reinhardtia_gracilis))	((Leopoldinia_pulchra	Pelagodoxa_henryana)	((Manicaria_saccifera	(Geonoma_undata	(Prestoea_acuminata	(Oenocarpus_minor	Oenocarpus_bataua))))	((Hydriastele_microspadix	(((Heterospathe_cagayanensis	Veitchia_spiralis)	Kentiopsis_piersoniorum)	Burretiokentia_grandiflora))	(Dictyosperma_album	Dypsis_decaryi))))))	((Iriartea_deltoidea	Roystonea_regia)	(Sclerosperma_profizianum	Orania_palindan)))))))	Chamaedorea_seifrizii)	Kingia_australis);
((Roystonea_regia	((Sclerosperma_profizianum	Orania_palindan)	(((((Calamus_caryotoides	(Chamaedorea_seifrizii	Nypa_fruticans))	(Sabal_domingensis	(Phoenix_dactylifera	Serenoa_repens)))	(Pseudophoenix_vinifera	(Leopoldinia_pulchra	Podococcus_barteri)))	(((Elaeis_guineensis	Elaeis_oleifera)	(Attalea_speciosa	Bactris_major))	(((Reinhardtia_latisecta	Reinhardtia_paiewonskiana)	(Reinhardtia_simplex	Reinhardtia_gracilis))	(Pelagodoxa_henryana	(Manicaria_saccifera	(Geonoma_undata	((Prestoea_acuminata	(Oenocarpus_minor	Oenocarpus_bataua))	(((Burretiokentia_grandiflora	Hydriastele_microspadix)	((Veitchia_spiralis	Kentiopsis_piersoniorum)	Heterospathe_cagayanensis))	(Dictyosperma_album	Dypsis_decaryi)))))))))	Iriartea_deltoidea)))	Kingia_australis);
((Roystonea_regia	(((Leopoldinia_pulchra	Podococcus_barteri)	(Sclerosperma_profizianum	Orania_palindan))	(((((Sabal_domingensis	(Phoenix_dactylifera	Serenoa_repens))	Pseudophoenix_vinifera)	((Bactris_major	((Elaeis_guineensis	Elaeis_oleifera)	Attalea_speciosa))	(((Reinhardtia_latisecta	Reinhardtia_paiewonskiana)	(Reinhardtia_simplex	Reinhardtia_gracilis))	(Pelagodoxa_henryana	(Manicaria_saccifera	(((Hydriastele_microspadix	((Veitchia_spiralis	Heterospathe_cagayanensis)	(Burretiokentia_grandiflora	Kentiopsis_piersoniorum)))	(Dictyosperma_album	Dypsis_decaryi))	(Geonoma_undata	(Prestoea_acuminata	(Oenocarpus_minor	Oenocarpus_bataua)))))))))	(Calamus_caryotoides	(Chamaedorea_seifrizii	Nypa_fruticans)))	Iriartea_deltoidea)))	Kingia_australis);
(((Calamus_caryotoides	(Chamaedorea_seifrizii	Nypa_fruticans))	(((((Sabal_domingensis	(Phoenix_dactylifera	Serenoa_repens))	(((Leopoldinia_pulchra	Podococcus_barteri)	(Sclerosperma_profizianum	Orania_palindan))	((Bactris_major	((Elaeis_guineensis	Elaeis_oleifera)	Attalea_speciosa))	(((Reinhardtia_latisecta	Reinhardtia_paiewonskiana)	(Reinhardtia_simplex	Reinhardtia_gracilis))	((Manicaria_saccifera	(Pelagodoxa_henryana	(Geonoma_undata	((Hydriastele_microspadix	((Veitchia_spiralis	Heterospathe_cagayanensis)	(Burretiokentia_grandiflora	Kentiopsis_piersoniorum)))	(Dictyosperma_album	Dypsis_decaryi)))))	(Prestoea_acuminata	(Oenocarpus_minor	Oenocarpus_bataua)))))))	Pseudophoenix_vinifera)	Roystonea_regia)	Iriartea_deltoidea))	Kingia_australis);
((((Reinhardtia_latisecta	Reinhardtia_paiewonskiana)	(Reinhardtia_simplex	Reinhardtia_gracilis))	((((Geonoma_undata	((Prestoea_acuminata	(Oenocarpus_minor	Oenocarpus_bataua))	(((Dypsis_decaryi	Hydriastele_microspadix)	(((Veitchia_spiralis	Heterospathe_cagayanensis)	Kentiopsis_piersoniorum)	Burretiokentia_grandiflora))	Dictyosperma_album)))	Manicaria_saccifera)	Pelagodoxa_henryana)	((((Pseudophoenix_vinifera	(Roystonea_regia	(Iriartea_deltoidea	(Calamus_caryotoides	(Chamaedorea_seifrizii	Nypa_fruticans)))))	((Leopoldinia_pulchra	Podococcus_barteri)	(Sclerosperma_profizianum	Orania_palindan)))	(Sabal_domingensis	(Phoenix_dactylifera	Serenoa_repens)))	(Bactris_major	((Elaeis_guineensis	Elaeis_oleifera)	Attalea_speciosa)))))	Kingia_australis);
(((Calamus_caryotoides	(Chamaedorea_seifrizii	Nypa_fruticans))	((Sabal_domingensis	(Phoenix_dactylifera	Serenoa_repens))	(Pseudophoenix_vinifera	(Roystonea_regia	(((Iriartea_deltoidea	((Elaeis_guineensis	Elaeis_oleifera)	(Attalea_speciosa	Bactris_major)))	(((Reinhardtia_latisecta	Reinhardtia_paiewonskiana)	(Reinhardtia_simplex	Reinhardtia_gracilis))	((Manicaria_saccifera	((Prestoea_acuminata	(Oenocarpus_minor	Oenocarpus_bataua))	(((((Heterospathe_cagayanensis	(Kentiopsis_piersoniorum	Veitchia_spiralis))	Burretiokentia_grandiflora)	Hydriastele_microspadix)	(Dictyosperma_album	Dypsis_decaryi))	Geonoma_undata)))	Pelagodoxa_henryana)))	((Leopoldinia_pulchra	Podococcus_barteri)	(Sclerosperma_profizianum	Orania_palindan)))))))	Kingia_australis);
((((Calamus_caryotoides	Chamaedorea_seifrizii)	Nypa_fruticans)	((Sabal_domingensis	(Phoenix_dactylifera	Serenoa_repens))	(((((Reinhardtia_simplex	Reinhardtia_gracilis)	(Reinhardtia_latisecta	Reinhardtia_paiewonskiana))	((((((Hydriastele_microspadix	(Burretiokentia_grandiflora	((Kentiopsis_piersoniorum	Veitchia_spiralis)	Heterospathe_cagayanensis)))	Dictyosperma_album)	Dypsis_decaryi)	Geonoma_undata)	Pelagodoxa_henryana)	(Manicaria_saccifera	(Prestoea_acuminata	(Oenocarpus_minor	Oenocarpus_bataua)))))	((Elaeis_oleifera	Elaeis_guineensis)	(Bactris_major	Attalea_speciosa)))	((Iriartea_deltoidea	(Roystonea_regia	(Orania_palindan	Sclerosperma_profizianum)))	((Leopoldinia_pulchra	Podococcus_barteri)	Pseudophoenix_vinifera)))))	Kingia_australis);
(((Sabal_domingensis	((((Calamus_caryotoides	Chamaedorea_seifrizii)	Nypa_fruticans)	Phoenix_dactylifera)	Serenoa_repens))	(((((((Reinhardtia_simplex	Reinhardtia_gracilis)	(Reinhardtia_latisecta	Reinhardtia_paiewonskiana))	((Geonoma_undata	(Pelagodoxa_henryana	(((((Kentiopsis_piersoniorum	Veitchia_spiralis)	Heterospathe_cagayanensis)	(Hydriastele_microspadix	Burretiokentia_grandiflora))	Dictyosperma_album)	Dypsis_decaryi)))	(Manicaria_saccifera	(Prestoea_acuminata	(Oenocarpus_minor	Oenocarpus_bataua)))))	(Bactris_major	(Attalea_speciosa	(Elaeis_oleifera	Elaeis_guineensis))))	((Orania_palindan	Sclerosperma_profizianum)	(Leopoldinia_pulchra	Podococcus_barteri)))	(Iriartea_deltoidea	Roystonea_regia))	Pseudophoenix_vinifera))	Kingia_australis);
((((Calamus_caryotoides	Nypa_fruticans)	((Sabal_domingensis	(Serenoa_repens	Phoenix_dactylifera))	(((((((Reinhardtia_simplex	Reinhardtia_gracilis)	(Reinhardtia_latisecta	Reinhardtia_paiewonskiana))	((Geonoma_undata	(Pelagodoxa_henryana	(((Hydriastele_microspadix	(Burretiokentia_grandiflora	((Kentiopsis_piersoniorum	Veitchia_spiralis)	Heterospathe_cagayanensis)))	Dictyosperma_album)	Dypsis_decaryi)))	(Manicaria_saccifera	(Prestoea_acuminata	(Oenocarpus_minor	Oenocarpus_bataua)))))	(Bactris_major	(Attalea_speciosa	(Elaeis_oleifera	Elaeis_guineensis))))	(Orania_palindan	Sclerosperma_profizianum))	(Iriartea_deltoidea	Roystonea_regia))	((Leopoldinia_pulchra	Podococcus_barteri)	Pseudophoenix_vinifera))))	Chamaedorea_seifrizii)	Kingia_australis);
((Roystonea_regia	((((((Leopoldinia_pulchra	Podococcus_barteri)	Pseudophoenix_vinifera)	(Sabal_domingensis	((Serenoa_repens	Phoenix_dactylifera)	((Chamaedorea_seifrizii	Calamus_caryotoides)	Nypa_fruticans))))	((((Reinhardtia_simplex	Reinhardtia_gracilis)	(Reinhardtia_latisecta	Reinhardtia_paiewonskiana))	((Geonoma_undata	(Pelagodoxa_henryana	((Hydriastele_microspadix	(Burretiokentia_grandiflora	((Kentiopsis_piersoniorum	Veitchia_spiralis)	Heterospathe_cagayanensis)))	(Dictyosperma_album	Dypsis_decaryi))))	(Manicaria_saccifera	(Prestoea_acuminata	(Oenocarpus_minor	Oenocarpus_bataua)))))	(Bactris_major	(Attalea_speciosa	(Elaeis_oleifera	Elaeis_guineensis)))))	(Orania_palindan	Sclerosperma_profizianum))	Iriartea_deltoidea))	Kingia_australis);
((((Chamaedorea_seifrizii	Calamus_caryotoides)	Nypa_fruticans)	(((((Orania_palindan	((Leopoldinia_pulchra	Podococcus_barteri)	Sclerosperma_profizianum))	(Iriartea_deltoidea	((((Reinhardtia_simplex	Reinhardtia_gracilis)	(Reinhardtia_latisecta	Reinhardtia_paiewonskiana))	((Geonoma_undata	(Pelagodoxa_henryana	((Hydriastele_microspadix	(Burretiokentia_grandiflora	(Kentiopsis_piersoniorum	(Veitchia_spiralis	Heterospathe_cagayanensis))))	(Dictyosperma_album	Dypsis_decaryi))))	(Manicaria_saccifera	(Prestoea_acuminata	(Oenocarpus_minor	Oenocarpus_bataua)))))	(Roystonea_regia	(Bactris_major	(Attalea_speciosa	(Elaeis_oleifera	Elaeis_guineensis)))))))	Pseudophoenix_vinifera)	Sabal_domingensis)	(Serenoa_repens	Phoenix_dactylifera)))	Kingia_australis);
((((Chamaedorea_seifrizii	Calamus_caryotoides)	Nypa_fruticans)	(((((Sclerosperma_profizianum	Orania_palindan)	(Iriartea_deltoidea	Roystonea_regia))	((((Reinhardtia_simplex	Reinhardtia_gracilis)	(Reinhardtia_latisecta	Reinhardtia_paiewonskiana))	((Geonoma_undata	((Leopoldinia_pulchra	Pelagodoxa_henryana)	((Hydriastele_microspadix	(((Kentiopsis_piersoniorum	Veitchia_spiralis)	Burretiokentia_grandiflora)	Heterospathe_cagayanensis))	(Dictyosperma_album	Dypsis_decaryi))))	(Manicaria_saccifera	(Prestoea_acuminata	(Oenocarpus_minor	Oenocarpus_bataua)))))	(Bactris_major	(Attalea_speciosa	(Elaeis_oleifera	Elaeis_guineensis)))))	(Podococcus_barteri	Pseudophoenix_vinifera))	(Sabal_domingensis	(Serenoa_repens	Phoenix_dactylifera))))	Kingia_australis);
((Chamaedorea_seifrizii	((Calamus_caryotoides	Nypa_fruticans)	((((Sclerosperma_profizianum	Orania_palindan)	(Roystonea_regia	((((Reinhardtia_simplex	Reinhardtia_gracilis)	(Reinhardtia_latisecta	Reinhardtia_paiewonskiana))	((Prestoea_acuminata	(Oenocarpus_minor	Oenocarpus_bataua))	((Geonoma_undata	(Pelagodoxa_henryana	(Dypsis_decaryi	(((Burretiokentia_grandiflora	Hydriastele_microspadix)	((Kentiopsis_piersoniorum	Veitchia_spiralis)	Heterospathe_cagayanensis))	Dictyosperma_album))))	Manicaria_saccifera)))	(Iriartea_deltoidea	(Bactris_major	(Attalea_speciosa	(Elaeis_oleifera	Elaeis_guineensis)))))))	((Leopoldinia_pulchra	Podococcus_barteri)	Pseudophoenix_vinifera))	(Sabal_domingensis	(Serenoa_repens	Phoenix_dactylifera)))))	Kingia_australis);
((Chamaedorea_seifrizii	(((Reinhardtia_simplex	Reinhardtia_gracilis)	(Reinhardtia_latisecta	Reinhardtia_paiewonskiana))	(((Pelagodoxa_henryana	((((Burretiokentia_grandiflora	Hydriastele_microspadix)	((Kentiopsis_piersoniorum	Veitchia_spiralis)	Heterospathe_cagayanensis))	(Dypsis_decaryi	Dictyosperma_album))	Geonoma_undata))	(Manicaria_saccifera	(Prestoea_acuminata	(Oenocarpus_minor	Oenocarpus_bataua))))	((Bactris_major	(Attalea_speciosa	(Elaeis_oleifera	Elaeis_guineensis)))	((((Iriartea_deltoidea	((Leopoldinia_pulchra	Podococcus_barteri)	Pseudophoenix_vinifera))	(Sabal_domingensis	((Serenoa_repens	Phoenix_dactylifera)	(Calamus_caryotoides	Nypa_fruticans))))	(Sclerosperma_profizianum	Orania_palindan))	Roystonea_regia)))))	Kingia_australis);
((Roystonea_regia	(((((((Reinhardtia_simplex	Reinhardtia_gracilis)	(Reinhardtia_latisecta	Reinhardtia_paiewonskiana))	((Leopoldinia_pulchra	Pelagodoxa_henryana)	((Geonoma_undata	Manicaria_saccifera)	((Prestoea_acuminata	(Oenocarpus_minor	Oenocarpus_bataua))	(Dictyosperma_album	((Burretiokentia_grandiflora	((Veitchia_spiralis	Kentiopsis_piersoniorum)	Heterospathe_cagayanensis))	(Hydriastele_microspadix	Dypsis_decaryi)))))))	(Bactris_major	(Attalea_speciosa	(Elaeis_oleifera	Elaeis_guineensis))))	((Podococcus_barteri	Pseudophoenix_vinifera)	(Sabal_domingensis	(Serenoa_repens	(Phoenix_dactylifera	(Calamus_caryotoides	(Chamaedorea_seifrizii	Nypa_fruticans)))))))	(Sclerosperma_profizianum	Orania_palindan))	Iriartea_deltoidea))	Kingia_australis);
(((Calamus_caryotoides	(Chamaedorea_seifrizii	Nypa_fruticans))	((((((Sclerosperma_profizianum	Orania_palindan)	Roystonea_regia)	((((Reinhardtia_simplex	Reinhardtia_gracilis)	(Reinhardtia_latisecta	Reinhardtia_paiewonskiana))	((Leopoldinia_pulchra	Pelagodoxa_henryana)	((Manicaria_saccifera	(Prestoea_acuminata	(Oenocarpus_minor	Oenocarpus_bataua)))	(((Hydriastele_microspadix	(Burretiokentia_grandiflora	(Kentiopsis_piersoniorum	(Heterospathe_cagayanensis	Veitchia_spiralis))))	(Dypsis_decaryi	Dictyosperma_album))	Geonoma_undata))))	(Bactris_major	(Attalea_speciosa	(Elaeis_oleifera	Elaeis_guineensis)))))	(Iriartea_deltoidea	(Podococcus_barteri	Pseudophoenix_vinifera)))	Sabal_domingensis)	(Serenoa_repens	Phoenix_dactylifera)))	Kingia_australis);
(((Calamus_caryotoides	Roystonea_regia)	((((Sclerosperma_profizianum	Orania_palindan)	(Leopoldinia_pulchra	Podococcus_barteri))	((Chamaedorea_seifrizii	Nypa_fruticans)	Pseudophoenix_vinifera))	(((Phoenix_dactylifera	Serenoa_repens)	Sabal_domingensis)	((Iriartea_deltoidea	(Bactris_major	((Elaeis_oleifera	Elaeis_guineensis)	Attalea_speciosa)))	(((Reinhardtia_gracilis	Reinhardtia_simplex)	(Reinhardtia_paiewonskiana	Reinhardtia_latisecta))	(Manicaria_saccifera	((Pelagodoxa_henryana	(Geonoma_undata	(Dypsis_decaryi	(Dictyosperma_album	((Heterospathe_cagayanensis	(Veitchia_spiralis	Kentiopsis_piersoniorum))	(Hydriastele_microspadix	Burretiokentia_grandiflora))))))	(Prestoea_acuminata	(Oenocarpus_minor	Oenocarpus_bataua)))))))))	Kingia_australis);
(((Reinhardtia_paiewonskiana	Reinhardtia_latisecta)	((((Prestoea_acuminata	(Oenocarpus_minor	Oenocarpus_bataua))	(Manicaria_saccifera	(Pelagodoxa_henryana	(Geonoma_undata	(Dypsis_decaryi	(Dictyosperma_album	((Heterospathe_cagayanensis	(Veitchia_spiralis	Kentiopsis_piersoniorum))	(Hydriastele_microspadix	Burretiokentia_grandiflora))))))))	(((((Sclerosperma_profizianum	Orania_palindan)	(Leopoldinia_pulchra	Podococcus_barteri))	(((Chamaedorea_seifrizii	Nypa_fruticans)	Pseudophoenix_vinifera)	(Iriartea_deltoidea	(Calamus_caryotoides	Roystonea_regia))))	((Phoenix_dactylifera	Serenoa_repens)	Sabal_domingensis))	(Bactris_major	((Elaeis_oleifera	Elaeis_guineensis)	Attalea_speciosa))))	(Reinhardtia_gracilis	Reinhardtia_simplex)))	Kingia_australis);
((((Reinhardtia_gracilis	Reinhardtia_simplex)	(Reinhardtia_paiewonskiana	Reinhardtia_latisecta))	((((Leopoldinia_pulchra	Pelagodoxa_henryana)	(Geonoma_undata	(((Heterospathe_cagayanensis	(Veitchia_spiralis	Kentiopsis_piersoniorum))	(Hydriastele_microspadix	Burretiokentia_grandiflora))	(Dypsis_decaryi	Dictyosperma_album))))	((Prestoea_acuminata	(Oenocarpus_minor	Oenocarpus_bataua))	Manicaria_saccifera))	(((Sclerosperma_profizianum	(Orania_palindan	Podococcus_barteri))	((((Chamaedorea_seifrizii	Nypa_fruticans)	Pseudophoenix_vinifera)	(Roystonea_regia	(Iriartea_deltoidea	Calamus_caryotoides)))	((Phoenix_dactylifera	Serenoa_repens)	Sabal_domingensis)))	(Bactris_major	((Elaeis_oleifera	Elaeis_guineensis)	Attalea_speciosa)))))	Kingia_australis);
(((((Phoenix_dactylifera	Serenoa_repens)	Sabal_domingensis)	(Pseudophoenix_vinifera	((((Bactris_major	((Elaeis_oleifera	Elaeis_guineensis)	Attalea_speciosa))	(((Reinhardtia_gracilis	Reinhardtia_simplex)	(Reinhardtia_paiewonskiana	Reinhardtia_latisecta))	((Leopoldinia_pulchra	Pelagodoxa_henryana)	((((Heterospathe_cagayanensis	(Veitchia_spiralis	Kentiopsis_piersoniorum))	(Hydriastele_microspadix	Burretiokentia_grandiflora))	(Dypsis_decaryi	Dictyosperma_album))	((Geonoma_undata	(Prestoea_acuminata	(Oenocarpus_minor	Oenocarpus_bataua)))	Manicaria_saccifera)))))	(Podococcus_barteri	(Sclerosperma_profizianum	Orania_palindan)))	(Iriartea_deltoidea	(Roystonea_regia	(Chamaedorea_seifrizii	Calamus_caryotoides))))))	Nypa_fruticans)	Kingia_australis);
(((Reinhardtia_paiewonskiana	Reinhardtia_latisecta)	(((((Prestoea_acuminata	(Oenocarpus_minor	Oenocarpus_bataua))	Manicaria_saccifera)	((Leopoldinia_pulchra	Pelagodoxa_henryana)	(Geonoma_undata	((((Heterospathe_cagayanensis	(Veitchia_spiralis	Kentiopsis_piersoniorum))	Burretiokentia_grandiflora)	Hydriastele_microspadix)	(Dypsis_decaryi	Dictyosperma_album)))))	((((Pseudophoenix_vinifera	(Podococcus_barteri	(Sclerosperma_profizianum	Orania_palindan)))	(((Phoenix_dactylifera	Serenoa_repens)	Sabal_domingensis)	(Iriartea_deltoidea	((Chamaedorea_seifrizii	Nypa_fruticans)	Calamus_caryotoides))))	Roystonea_regia)	(Bactris_major	((Elaeis_oleifera	Elaeis_guineensis)	Attalea_speciosa))))	(Reinhardtia_gracilis	Reinhardtia_simplex)))	Kingia_australis);
((((Chamaedorea_seifrizii	Nypa_fruticans)	Calamus_caryotoides)	((Phoenix_dactylifera	Serenoa_repens)	((((Bactris_major	((Elaeis_oleifera	Elaeis_guineensis)	Attalea_speciosa))	(((Reinhardtia_gracilis	Reinhardtia_simplex)	(Reinhardtia_paiewonskiana	Reinhardtia_latisecta))	((((Prestoea_acuminata	(Oenocarpus_minor	Oenocarpus_bataua))	(((((Heterospathe_cagayanensis	Veitchia_spiralis)	Burretiokentia_grandiflora)	Hydriastele_microspadix)	Kentiopsis_piersoniorum)	(Dypsis_decaryi	Dictyosperma_album)))	(Manicaria_saccifera	Geonoma_undata))	(Leopoldinia_pulchra	Pelagodoxa_henryana))))	((Podococcus_barteri	(Sclerosperma_profizianum	Orania_palindan))	(Pseudophoenix_vinifera	(Iriartea_deltoidea	Roystonea_regia))))	Sabal_domingensis)))	Kingia_australis);
((((Chamaedorea_seifrizii	Nypa_fruticans)	Calamus_caryotoides)	((Sabal_domingensis	(Phoenix_dactylifera	Serenoa_repens))	((((Bactris_major	((Elaeis_oleifera	Elaeis_guineensis)	Attalea_speciosa))	(((Reinhardtia_gracilis	Reinhardtia_simplex)	(Reinhardtia_paiewonskiana	Reinhardtia_latisecta))	(((Manicaria_saccifera	(Prestoea_acuminata	(Oenocarpus_minor	Oenocarpus_bataua)))	(((((Heterospathe_cagayanensis	(Veitchia_spiralis	Kentiopsis_piersoniorum))	Burretiokentia_grandiflora)	Hydriastele_microspadix)	(Dypsis_decaryi	Dictyosperma_album))	Geonoma_undata))	(Leopoldinia_pulchra	Pelagodoxa_henryana))))	(Podococcus_barteri	(Sclerosperma_profizianum	Orania_palindan)))	(Pseudophoenix_vinifera	(Iriartea_deltoidea	Roystonea_regia)))))	Kingia_australis);
((((Chamaedorea_seifrizii	Nypa_fruticans)	Calamus_caryotoides)	((Sabal_domingensis	(Phoenix_dactylifera	Serenoa_repens))	((((Bactris_major	((Elaeis_oleifera	Elaeis_guineensis)	Attalea_speciosa))	(((Reinhardtia_gracilis	Reinhardtia_simplex)	(Reinhardtia_paiewonskiana	Reinhardtia_latisecta))	((Manicaria_saccifera	(Prestoea_acuminata	(Oenocarpus_minor	Oenocarpus_bataua)))	(Pelagodoxa_henryana	((((Burretiokentia_grandiflora	(Kentiopsis_piersoniorum	(Heterospathe_cagayanensis	Veitchia_spiralis)))	Hydriastele_microspadix)	(Dypsis_decaryi	Dictyosperma_album))	Geonoma_undata)))))	((Iriartea_deltoidea	Roystonea_regia)	(Sclerosperma_profizianum	Orania_palindan)))	((Leopoldinia_pulchra	Podococcus_barteri)	Pseudophoenix_vinifera))))	Kingia_australis);
((((Reinhardtia_gracilis	Reinhardtia_simplex)	(Reinhardtia_paiewonskiana	Reinhardtia_latisecta))	(((Pelagodoxa_henryana	(((((((Kentiopsis_piersoniorum	Veitchia_spiralis)	Burretiokentia_grandiflora)	Heterospathe_cagayanensis)	Hydriastele_microspadix)	(Dypsis_decaryi	Dictyosperma_album))	Geonoma_undata)	(Manicaria_saccifera	(Prestoea_acuminata	(Oenocarpus_minor	Oenocarpus_bataua)))))	((((Leopoldinia_pulchra	Podococcus_barteri)	(Sclerosperma_profizianum	Orania_palindan))	(Sabal_domingensis	(((Chamaedorea_seifrizii	Nypa_fruticans)	Phoenix_dactylifera)	Serenoa_repens)))	((Elaeis_oleifera	Elaeis_guineensis)	(Attalea_speciosa	Bactris_major))))	(Pseudophoenix_vinifera	(Roystonea_regia	(Iriartea_deltoidea	Calamus_caryotoides)))))	Kingia_australis);
((Calamus_caryotoides	((Roystonea_regia	((Sclerosperma_profizianum	(((Manicaria_saccifera	(Prestoea_acuminata	(Oenocarpus_minor	Oenocarpus_bataua)))	(((Dictyosperma_album	((Burretiokentia_grandiflora	(Heterospathe_cagayanensis	(Kentiopsis_piersoniorum	Veitchia_spiralis)))	(Hydriastele_microspadix	Dypsis_decaryi)))	Pelagodoxa_henryana)	Geonoma_undata))	((Reinhardtia_gracilis	Reinhardtia_simplex)	(Reinhardtia_paiewonskiana	Reinhardtia_latisecta))))	((Sabal_domingensis	(Phoenix_dactylifera	Serenoa_repens))	(((Pseudophoenix_vinifera	(Leopoldinia_pulchra	Podococcus_barteri))	Orania_palindan)	(Iriartea_deltoidea	(Bactris_major	((Elaeis_oleifera	Elaeis_guineensis)	Attalea_speciosa)))))))	(Chamaedorea_seifrizii	Nypa_fruticans)))	Kingia_australis);
((Roystonea_regia	(((((((Nypa_fruticans	(Calamus_caryotoides	Chamaedorea_seifrizii))	Pseudophoenix_vinifera)	Podococcus_barteri)	Iriartea_deltoidea)	(Sabal_domingensis	(Serenoa_repens	Phoenix_dactylifera)))	((Bactris_major	(Attalea_speciosa	(Elaeis_oleifera	Elaeis_guineensis)))	(((Reinhardtia_paiewonskiana	Reinhardtia_latisecta)	(Reinhardtia_gracilis	Reinhardtia_simplex))	((Geonoma_undata	(((((Kentiopsis_piersoniorum	Veitchia_spiralis)	Heterospathe_cagayanensis)	(Hydriastele_microspadix	Burretiokentia_grandiflora))	(Dypsis_decaryi	Dictyosperma_album))	(Prestoea_acuminata	(Oenocarpus_bataua	Oenocarpus_minor))))	((Leopoldinia_pulchra	Pelagodoxa_henryana)	Manicaria_saccifera)))))	(Sclerosperma_profizianum	Orania_palindan)))	Kingia_australis);
((((Reinhardtia_paiewonskiana	Reinhardtia_latisecta)	(Reinhardtia_gracilis	Reinhardtia_simplex))	((((Podococcus_barteri	Leopoldinia_pulchra)	Pelagodoxa_henryana)	(((Geonoma_undata	(((Burretiokentia_grandiflora	(Heterospathe_cagayanensis	(Kentiopsis_piersoniorum	Veitchia_spiralis)))	Hydriastele_microspadix)	(Dypsis_decaryi	Dictyosperma_album)))	(Prestoea_acuminata	(Oenocarpus_bataua	Oenocarpus_minor)))	Manicaria_saccifera))	(((((Sabal_domingensis	(Serenoa_repens	(Phoenix_dactylifera	(Nypa_fruticans	(Calamus_caryotoides	Chamaedorea_seifrizii)))))	Pseudophoenix_vinifera)	(Sclerosperma_profizianum	Orania_palindan))	(Bactris_major	(Attalea_speciosa	(Elaeis_oleifera	Elaeis_guineensis))))	(Iriartea_deltoidea	Roystonea_regia))))	Kingia_australis);
(((Roystonea_regia	(((Sclerosperma_profizianum	Orania_palindan)	((((Bactris_major	(Attalea_speciosa	(Elaeis_oleifera	Elaeis_guineensis)))	(Sabal_domingensis	(Serenoa_repens	Phoenix_dactylifera)))	((Reinhardtia_paiewonskiana	Reinhardtia_latisecta)	(Chamaedorea_seifrizii	(Reinhardtia_gracilis	Reinhardtia_simplex))))	(((Pelagodoxa_henryana	(Geonoma_undata	(Dypsis_decaryi	(Dictyosperma_album	((Veitchia_spiralis	(Heterospathe_cagayanensis	Kentiopsis_piersoniorum))	(Hydriastele_microspadix	Burretiokentia_grandiflora))))))	((Prestoea_acuminata	(Oenocarpus_bataua	Oenocarpus_minor))	Manicaria_saccifera))	(Pseudophoenix_vinifera	(Leopoldinia_pulchra	Podococcus_barteri)))))	Iriartea_deltoidea))	(Nypa_fruticans	Calamus_caryotoides))	Kingia_australis);
((Roystonea_regia	(((((Pseudophoenix_vinifera	Podococcus_barteri)	(Sabal_domingensis	(Serenoa_repens	(Phoenix_dactylifera	((Chamaedorea_seifrizii	Nypa_fruticans)	Calamus_caryotoides)))))	((Bactris_major	(Attalea_speciosa	(Elaeis_oleifera	Elaeis_guineensis)))	(((Reinhardtia_paiewonskiana	Reinhardtia_latisecta)	(Reinhardtia_gracilis	Reinhardtia_simplex))	(((Leopoldinia_pulchra	Pelagodoxa_henryana)	(Geonoma_undata	(((Heterospathe_cagayanensis	(Kentiopsis_piersoniorum	Veitchia_spiralis))	(Hydriastele_microspadix	Burretiokentia_grandiflora))	(Dypsis_decaryi	Dictyosperma_album))))	((Prestoea_acuminata	(Oenocarpus_bataua	Oenocarpus_minor))	Manicaria_saccifera)))))	(Sclerosperma_profizianum	Orania_palindan))	Iriartea_deltoidea))	Kingia_australis);
((((Reinhardtia_paiewonskiana	Reinhardtia_latisecta)	(Reinhardtia_gracilis	Reinhardtia_simplex))	(((Pelagodoxa_henryana	(Geonoma_undata	(((Heterospathe_cagayanensis	(Burretiokentia_grandiflora	(Kentiopsis_piersoniorum	Veitchia_spiralis)))	Hydriastele_microspadix)	(Dypsis_decaryi	Dictyosperma_album))))	((Prestoea_acuminata	(Oenocarpus_bataua	Oenocarpus_minor))	Manicaria_saccifera))	((((Leopoldinia_pulchra	Podococcus_barteri)	(Sclerosperma_profizianum	Orania_palindan))	((Pseudophoenix_vinifera	((Roystonea_regia	Calamus_caryotoides)	Iriartea_deltoidea))	(Sabal_domingensis	(Serenoa_repens	(Phoenix_dactylifera	(Chamaedorea_seifrizii	Nypa_fruticans))))))	(Bactris_major	(Attalea_speciosa	(Elaeis_oleifera	Elaeis_guineensis))))))	Kingia_australis);
((((Reinhardtia_paiewonskiana	Reinhardtia_latisecta)	(Reinhardtia_gracilis	Reinhardtia_simplex))	(((Pelagodoxa_henryana	(Geonoma_undata	(((Heterospathe_cagayanensis	(Burretiokentia_grandiflora	(Kentiopsis_piersoniorum	Veitchia_spiralis)))	Hydriastele_microspadix)	(Dypsis_decaryi	Dictyosperma_album))))	((Prestoea_acuminata	(Oenocarpus_bataua	Oenocarpus_minor))	Manicaria_saccifera))	((Sclerosperma_profizianum	Roystonea_regia)	(((Sabal_domingensis	(Serenoa_repens	Phoenix_dactylifera))	((Chamaedorea_seifrizii	Calamus_caryotoides)	Nypa_fruticans))	((Pseudophoenix_vinifera	(Leopoldinia_pulchra	Podococcus_barteri))	(Orania_palindan	(Iriartea_deltoidea	(Bactris_major	(Attalea_speciosa	(Elaeis_oleifera	Elaeis_guineensis))))))))))	Kingia_australis);
((((Reinhardtia_paiewonskiana	Reinhardtia_latisecta)	(Reinhardtia_gracilis	Reinhardtia_simplex))	(((Prestoea_acuminata	(Oenocarpus_bataua	Oenocarpus_minor))	(Manicaria_saccifera	(Pelagodoxa_henryana	(Geonoma_undata	(((Heterospathe_cagayanensis	(Burretiokentia_grandiflora	(Kentiopsis_piersoniorum	Veitchia_spiralis)))	Hydriastele_microspadix)	(Dypsis_decaryi	Dictyosperma_album))))))	((Roystonea_regia	(((((Calamus_caryotoides	Nypa_fruticans)	Pseudophoenix_vinifera)	(Sabal_domingensis	(Serenoa_repens	Phoenix_dactylifera)))	Iriartea_deltoidea)	((Leopoldinia_pulchra	(Chamaedorea_seifrizii	Podococcus_barteri))	(Sclerosperma_profizianum	Orania_palindan))))	(Bactris_major	(Attalea_speciosa	(Elaeis_oleifera	Elaeis_guineensis))))))	Kingia_australis);
(((Chamaedorea_seifrizii	Calamus_caryotoides)	(Nypa_fruticans	((((Sclerosperma_profizianum	Orania_palindan)	(Iriartea_deltoidea	Roystonea_regia))	((((Elaeis_oleifera	Elaeis_guineensis)	(Bactris_major	Attalea_speciosa))	(((Reinhardtia_paiewonskiana	Reinhardtia_latisecta)	(Reinhardtia_gracilis	Reinhardtia_simplex))	((Prestoea_acuminata	(Oenocarpus_bataua	Oenocarpus_minor))	(Manicaria_saccifera	(Geonoma_undata	((((((Kentiopsis_piersoniorum	Veitchia_spiralis)	Heterospathe_cagayanensis)	Burretiokentia_grandiflora)	Hydriastele_microspadix)	(Dypsis_decaryi	Dictyosperma_album))	Pelagodoxa_henryana))))))	((Leopoldinia_pulchra	Podococcus_barteri)	Pseudophoenix_vinifera)))	(Sabal_domingensis	(Serenoa_repens	Phoenix_dactylifera)))))	Kingia_australis);
((((Reinhardtia_paiewonskiana	Reinhardtia_latisecta)	(Reinhardtia_gracilis	Reinhardtia_simplex))	(((Prestoea_acuminata	(Oenocarpus_bataua	Oenocarpus_minor))	(Manicaria_saccifera	(Geonoma_undata	((((((Veitchia_spiralis	Heterospathe_cagayanensis)	Burretiokentia_grandiflora)	Kentiopsis_piersoniorum)	(Dypsis_decaryi	Hydriastele_microspadix))	Dictyosperma_album)	Pelagodoxa_henryana))))	(((Sabal_domingensis	(((Chamaedorea_seifrizii	Calamus_caryotoides)	Nypa_fruticans)	(Phoenix_dactylifera	Serenoa_repens)))	((Sclerosperma_profizianum	Orania_palindan)	(((Leopoldinia_pulchra	Podococcus_barteri)	Pseudophoenix_vinifera)	Iriartea_deltoidea)))	(Roystonea_regia	(Bactris_major	(Attalea_speciosa	(Elaeis_oleifera	Elaeis_guineensis)))))))	Kingia_australis);
((Leopoldinia_pulchra	(Roystonea_regia	(((Sclerosperma_profizianum	Orania_palindan)	((((Serenoa_repens	(Podococcus_barteri	Sabal_domingensis))	(((Chamaedorea_seifrizii	Calamus_caryotoides)	Nypa_fruticans)	Phoenix_dactylifera))	Pseudophoenix_vinifera)	((((Reinhardtia_paiewonskiana	Reinhardtia_latisecta)	(Reinhardtia_gracilis	Reinhardtia_simplex))	((Pelagodoxa_henryana	(Geonoma_undata	((((Kentiopsis_piersoniorum	(Veitchia_spiralis	Heterospathe_cagayanensis))	Burretiokentia_grandiflora)	Hydriastele_microspadix)	(Dypsis_decaryi	Dictyosperma_album))))	((Prestoea_acuminata	(Oenocarpus_bataua	Oenocarpus_minor))	Manicaria_saccifera)))	(Bactris_major	(Attalea_speciosa	(Elaeis_oleifera	Elaeis_guineensis))))))	Iriartea_deltoidea)))	Kingia_australis);
((Roystonea_regia	(((Iriartea_deltoidea	((((((Manicaria_saccifera	((Prestoea_acuminata	(Oenocarpus_minor	Oenocarpus_bataua))	((((Veitchia_spiralis	Kentiopsis_piersoniorum)	Heterospathe_cagayanensis)	(Hydriastele_microspadix	Burretiokentia_grandiflora))	(Dypsis_decaryi	Dictyosperma_album))))	Geonoma_undata)	Pelagodoxa_henryana)	((Reinhardtia_gracilis	Reinhardtia_simplex)	(Reinhardtia_latisecta	Reinhardtia_paiewonskiana)))	(Bactris_major	((Elaeis_guineensis	Elaeis_oleifera)	Attalea_speciosa)))	((Pseudophoenix_vinifera	(Podococcus_barteri	Leopoldinia_pulchra))	((Chamaedorea_seifrizii	Nypa_fruticans)	((Serenoa_repens	Phoenix_dactylifera)	Sabal_domingensis)))))	(Sclerosperma_profizianum	Orania_palindan))	Calamus_caryotoides))	Kingia_australis);
(((Reinhardtia_latisecta	Reinhardtia_paiewonskiana)	((((Bactris_major	((Elaeis_guineensis	Elaeis_oleifera)	Attalea_speciosa))	(((Pseudophoenix_vinifera	(Podococcus_barteri	Leopoldinia_pulchra))	((Serenoa_repens	(((Chamaedorea_seifrizii	Calamus_caryotoides)	Nypa_fruticans)	Phoenix_dactylifera))	Sabal_domingensis))	((Sclerosperma_profizianum	Orania_palindan)	(Iriartea_deltoidea	Roystonea_regia))))	(((((Dypsis_decaryi	Dictyosperma_album)	(Hydriastele_microspadix	(((Veitchia_spiralis	Kentiopsis_piersoniorum)	Heterospathe_cagayanensis)	Burretiokentia_grandiflora)))	(Geonoma_undata	(Prestoea_acuminata	(Oenocarpus_minor	Oenocarpus_bataua))))	Manicaria_saccifera)	Pelagodoxa_henryana))	(Reinhardtia_gracilis	Reinhardtia_simplex)))	Kingia_australis);
((Roystonea_regia	(Iriartea_deltoidea	((Sclerosperma_profizianum	Orania_palindan)	((Pseudophoenix_vinifera	(Podococcus_barteri	Leopoldinia_pulchra))	((((Prestoea_acuminata	(Oenocarpus_minor	Oenocarpus_bataua))	(Manicaria_saccifera	(Pelagodoxa_henryana	(Geonoma_undata	(Dictyosperma_album	((((Veitchia_spiralis	Heterospathe_cagayanensis)	Burretiokentia_grandiflora)	Kentiopsis_piersoniorum)	(Hydriastele_microspadix	Dypsis_decaryi)))))))	(((Reinhardtia_gracilis	Reinhardtia_simplex)	(Reinhardtia_latisecta	Reinhardtia_paiewonskiana))	(Bactris_major	((Elaeis_guineensis	Elaeis_oleifera)	Attalea_speciosa))))	((Serenoa_repens	(((Chamaedorea_seifrizii	Calamus_caryotoides)	Nypa_fruticans)	Phoenix_dactylifera))	Sabal_domingensis))))))	Kingia_australis);
((Chamaedorea_seifrizii	(((((Podococcus_barteri	Leopoldinia_pulchra)	(Sclerosperma_profizianum	Orania_palindan))	((Roystonea_regia	Iriartea_deltoidea)	Pseudophoenix_vinifera))	(((Pelagodoxa_henryana	(Geonoma_undata	((Dypsis_decaryi	Dictyosperma_album)	((Heterospathe_cagayanensis	(Veitchia_spiralis	Kentiopsis_piersoniorum))	(Burretiokentia_grandiflora	Hydriastele_microspadix)))))	((Prestoea_acuminata	(Oenocarpus_minor	Oenocarpus_bataua))	Manicaria_saccifera))	(((Reinhardtia_gracilis	Reinhardtia_simplex)	(Reinhardtia_latisecta	Reinhardtia_paiewonskiana))	(Bactris_major	((Elaeis_guineensis	Elaeis_oleifera)	Attalea_speciosa)))))	(Serenoa_repens	(Sabal_domingensis	((Calamus_caryotoides	Nypa_fruticans)	Phoenix_dactylifera)))))	Kingia_australis);
((((Reinhardtia_gracilis	Reinhardtia_simplex)	(Reinhardtia_latisecta	Reinhardtia_paiewonskiana))	((((Sabal_domingensis	(Serenoa_repens	Phoenix_dactylifera))	((Podococcus_barteri	(Sclerosperma_profizianum	Orania_palindan))	(((Calamus_caryotoides	(Chamaedorea_seifrizii	Nypa_fruticans))	(Roystonea_regia	Iriartea_deltoidea))	Pseudophoenix_vinifera)))	(Bactris_major	((Elaeis_guineensis	Elaeis_oleifera)	Attalea_speciosa)))	(((Leopoldinia_pulchra	Pelagodoxa_henryana)	(Geonoma_undata	((Dypsis_decaryi	Dictyosperma_album)	(Hydriastele_microspadix	((Heterospathe_cagayanensis	(Veitchia_spiralis	Kentiopsis_piersoniorum))	Burretiokentia_grandiflora)))))	((Prestoea_acuminata	(Oenocarpus_minor	Oenocarpus_bataua))	Manicaria_saccifera))))	Kingia_australis);
((Roystonea_regia	((Pseudophoenix_vinifera	((((Bactris_major	((Elaeis_guineensis	Elaeis_oleifera)	Attalea_speciosa))	((((Leopoldinia_pulchra	Pelagodoxa_henryana)	(Geonoma_undata	((Dypsis_decaryi	Dictyosperma_album)	(Hydriastele_microspadix	(Heterospathe_cagayanensis	((Veitchia_spiralis	Kentiopsis_piersoniorum)	Burretiokentia_grandiflora))))))	((Prestoea_acuminata	(Oenocarpus_minor	Oenocarpus_bataua))	Manicaria_saccifera))	((Reinhardtia_gracilis	Reinhardtia_simplex)	(Reinhardtia_latisecta	Reinhardtia_paiewonskiana))))	(Sabal_domingensis	(Serenoa_repens	((Calamus_caryotoides	(Chamaedorea_seifrizii	Nypa_fruticans))	Phoenix_dactylifera))))	(Podococcus_barteri	(Sclerosperma_profizianum	Orania_palindan))))	Iriartea_deltoidea))	Kingia_australis);
((Orania_palindan	((((Iriartea_deltoidea	(Podococcus_barteri	Pseudophoenix_vinifera))	(((Bactris_major	((Elaeis_guineensis	Elaeis_oleifera)	Attalea_speciosa))	(((Leopoldinia_pulchra	Pelagodoxa_henryana)	(((Prestoea_acuminata	(Oenocarpus_minor	Oenocarpus_bataua))	((Dypsis_decaryi	Dictyosperma_album)	(Hydriastele_microspadix	((Heterospathe_cagayanensis	(Veitchia_spiralis	Kentiopsis_piersoniorum))	Burretiokentia_grandiflora))))	(Geonoma_undata	Manicaria_saccifera)))	((Reinhardtia_gracilis	Reinhardtia_simplex)	(Reinhardtia_latisecta	Reinhardtia_paiewonskiana))))	(Sabal_domingensis	(Serenoa_repens	((Nypa_fruticans	(Calamus_caryotoides	Chamaedorea_seifrizii))	Phoenix_dactylifera)))))	Roystonea_regia)	Sclerosperma_profizianum))	Kingia_australis);
((((((Leopoldinia_pulchra	Podococcus_barteri)	(Sclerosperma_profizianum	Orania_palindan))	(((Bactris_major	((Elaeis_guineensis	Elaeis_oleifera)	Attalea_speciosa))	((((Prestoea_acuminata	(Oenocarpus_minor	Oenocarpus_bataua))	Manicaria_saccifera)	((Geonoma_undata	((Dypsis_decaryi	Dictyosperma_album)	((Heterospathe_cagayanensis	(Veitchia_spiralis	Kentiopsis_piersoniorum))	(Burretiokentia_grandiflora	Hydriastele_microspadix))))	Pelagodoxa_henryana))	((Reinhardtia_gracilis	Reinhardtia_simplex)	(Reinhardtia_latisecta	Reinhardtia_paiewonskiana))))	(Pseudophoenix_vinifera	(Sabal_domingensis	(Serenoa_repens	Phoenix_dactylifera)))))	(Iriartea_deltoidea	Roystonea_regia))	(Nypa_fruticans	(Calamus_caryotoides	Chamaedorea_seifrizii)))	Kingia_australis);
((Roystonea_regia	(((Iriartea_deltoidea	((Leopoldinia_pulchra	((Prestoea_acuminata	(Oenocarpus_minor	Oenocarpus_bataua))	(Manicaria_saccifera	((Geonoma_undata	((Dypsis_decaryi	Dictyosperma_album)	(((Burretiokentia_grandiflora	Heterospathe_cagayanensis)	(Veitchia_spiralis	Kentiopsis_piersoniorum))	Hydriastele_microspadix)))	Pelagodoxa_henryana))))	((Reinhardtia_gracilis	Reinhardtia_simplex)	(Reinhardtia_latisecta	Reinhardtia_paiewonskiana))))	((Pseudophoenix_vinifera	(Sabal_domingensis	((Serenoa_repens	Phoenix_dactylifera)	(Calamus_caryotoides	Nypa_fruticans))))	((Chamaedorea_seifrizii	Podococcus_barteri)	(Sclerosperma_profizianum	Orania_palindan))))	(Bactris_major	((Elaeis_guineensis	Elaeis_oleifera)	Attalea_speciosa))))	Kingia_australis);
((Roystonea_regia	((((Sclerosperma_profizianum	Orania_palindan)	(((Nypa_fruticans	(Sabal_domingensis	(Serenoa_repens	Phoenix_dactylifera)))	((Bactris_major	((Elaeis_guineensis	Elaeis_oleifera)	Attalea_speciosa))	((((Geonoma_undata	((Dypsis_decaryi	Dictyosperma_album)	(((Kentiopsis_piersoniorum	Veitchia_spiralis)	Heterospathe_cagayanensis)	(Hydriastele_microspadix	Burretiokentia_grandiflora))))	(Manicaria_saccifera	Pelagodoxa_henryana))	(Prestoea_acuminata	(Oenocarpus_minor	Oenocarpus_bataua)))	((Reinhardtia_gracilis	Reinhardtia_simplex)	(Reinhardtia_latisecta	Reinhardtia_paiewonskiana)))))	((Leopoldinia_pulchra	Podococcus_barteri)	Pseudophoenix_vinifera)))	Iriartea_deltoidea)	(Chamaedorea_seifrizii	Calamus_caryotoides)))	Kingia_australis);
((Roystonea_regia	((((((Sabal_domingensis	(Serenoa_repens	(Nypa_fruticans	Phoenix_dactylifera)))	((((Prestoea_acuminata	(Oenocarpus_bataua	Oenocarpus_minor))	(((((Dypsis_decaryi	Dictyosperma_album)	(Hydriastele_microspadix	((Kentiopsis_piersoniorum	(Veitchia_spiralis	Heterospathe_cagayanensis))	Burretiokentia_grandiflora)))	Geonoma_undata)	Pelagodoxa_henryana)	Manicaria_saccifera))	((Reinhardtia_simplex	Reinhardtia_gracilis)	(Reinhardtia_latisecta	Reinhardtia_paiewonskiana)))	(Bactris_major	(Attalea_speciosa	(Elaeis_oleifera	Elaeis_guineensis)))))	((Leopoldinia_pulchra	Podococcus_barteri)	Pseudophoenix_vinifera))	Iriartea_deltoidea)	(Sclerosperma_profizianum	Orania_palindan))	(Calamus_caryotoides	Chamaedorea_seifrizii)))	Kingia_australis);
((Roystonea_regia	((((((((Dypsis_decaryi	Dictyosperma_album)	(Hydriastele_microspadix	((Heterospathe_cagayanensis	(Kentiopsis_piersoniorum	Veitchia_spiralis))	Burretiokentia_grandiflora)))	Geonoma_undata)	Pelagodoxa_henryana)	(Manicaria_saccifera	(Prestoea_acuminata	(Oenocarpus_bataua	Oenocarpus_minor))))	((Reinhardtia_simplex	Reinhardtia_gracilis)	(Reinhardtia_latisecta	Reinhardtia_paiewonskiana)))	(Iriartea_deltoidea	(Bactris_major	(Attalea_speciosa	(Elaeis_oleifera	Elaeis_guineensis)))))	((Pseudophoenix_vinifera	((Sabal_domingensis	(Serenoa_repens	Phoenix_dactylifera))	((Calamus_caryotoides	Chamaedorea_seifrizii)	Nypa_fruticans)))	((Leopoldinia_pulchra	Podococcus_barteri)	(Sclerosperma_profizianum	Orania_palindan)))))	Kingia_australis);
((((Chamaedorea_seifrizii	Nypa_fruticans)	((((Roystonea_regia	(((Reinhardtia_simplex	Reinhardtia_gracilis)	(Reinhardtia_latisecta	Reinhardtia_paiewonskiana))	((Pseudophoenix_vinifera	(Leopoldinia_pulchra	Podococcus_barteri))	Iriartea_deltoidea)))	((((Geonoma_undata	(((Dypsis_decaryi	Dictyosperma_album)	((Burretiokentia_grandiflora	Hydriastele_microspadix)	(Kentiopsis_piersoniorum	(Veitchia_spiralis	Heterospathe_cagayanensis))))	(Prestoea_acuminata	(Oenocarpus_bataua	Oenocarpus_minor))))	Manicaria_saccifera)	Pelagodoxa_henryana)	(Sclerosperma_profizianum	Orania_palindan)))	(Bactris_major	(Attalea_speciosa	(Elaeis_oleifera	Elaeis_guineensis))))	(Sabal_domingensis	(Serenoa_repens	Phoenix_dactylifera))))	Calamus_caryotoides)	Kingia_australis);
(((Reinhardtia_latisecta	Reinhardtia_paiewonskiana)	((((Prestoea_acuminata	(Oenocarpus_bataua	Oenocarpus_minor))	(Manicaria_saccifera	(Pelagodoxa_henryana	(Geonoma_undata	((Dypsis_decaryi	Dictyosperma_album)	(Hydriastele_microspadix	((Burretiokentia_grandiflora	Heterospathe_cagayanensis)	(Kentiopsis_piersoniorum	Veitchia_spiralis))))))))	((((Roystonea_regia	(Sclerosperma_profizianum	Orania_palindan))	Iriartea_deltoidea)	(((Sabal_domingensis	Serenoa_repens)	Phoenix_dactylifera)	(((Calamus_caryotoides	(Chamaedorea_seifrizii	Nypa_fruticans))	Pseudophoenix_vinifera)	(Leopoldinia_pulchra	Podococcus_barteri))))	(Bactris_major	(Attalea_speciosa	(Elaeis_oleifera	Elaeis_guineensis)))))	(Reinhardtia_simplex	Reinhardtia_gracilis)))	Kingia_australis);
(((Roystonea_regia	((((((Sabal_domingensis	(Serenoa_repens	Phoenix_dactylifera))	(Pseudophoenix_vinifera	Podococcus_barteri))	(Chamaedorea_seifrizii	Nypa_fruticans))	((Bactris_major	(Attalea_speciosa	(Elaeis_oleifera	Elaeis_guineensis)))	(((Reinhardtia_simplex	Reinhardtia_gracilis)	(Reinhardtia_latisecta	Reinhardtia_paiewonskiana))	(((Manicaria_saccifera	(Leopoldinia_pulchra	Pelagodoxa_henryana))	((Prestoea_acuminata	(Oenocarpus_bataua	Oenocarpus_minor))	((Dypsis_decaryi	Dictyosperma_album)	(Hydriastele_microspadix	((Burretiokentia_grandiflora	Heterospathe_cagayanensis)	(Kentiopsis_piersoniorum	Veitchia_spiralis))))))	Geonoma_undata))))	(Sclerosperma_profizianum	Orania_palindan))	Iriartea_deltoidea))	Calamus_caryotoides)	Kingia_australis);
((Roystonea_regia	(((Reinhardtia_simplex	Reinhardtia_gracilis)	(Reinhardtia_latisecta	Reinhardtia_paiewonskiana))	((Nypa_fruticans	(Chamaedorea_seifrizii	Calamus_caryotoides))	(((((Leopoldinia_pulchra	Podococcus_barteri)	(Sclerosperma_profizianum	Orania_palindan))	((Geonoma_undata	(Pelagodoxa_henryana	(Dictyosperma_album	((Dypsis_decaryi	(Heterospathe_cagayanensis	Hydriastele_microspadix))	(Burretiokentia_grandiflora	(Kentiopsis_piersoniorum	Veitchia_spiralis))))))	(Manicaria_saccifera	(Prestoea_acuminata	(Oenocarpus_bataua	Oenocarpus_minor)))))	((Sabal_domingensis	(Serenoa_repens	Phoenix_dactylifera))	(Iriartea_deltoidea	(Bactris_major	(Attalea_speciosa	(Elaeis_oleifera	Elaeis_guineensis))))))	Pseudophoenix_vinifera))))	Kingia_australis);
(((Nypa_fruticans	(Chamaedorea_seifrizii	Calamus_caryotoides))	(((Iriartea_deltoidea	Roystonea_regia)	(((Sclerosperma_profizianum	Orania_palindan)	(((Prestoea_acuminata	(Oenocarpus_bataua	Oenocarpus_minor))	((Pelagodoxa_henryana	(((Hydriastele_microspadix	(Burretiokentia_grandiflora	(Heterospathe_cagayanensis	(Kentiopsis_piersoniorum	Veitchia_spiralis))))	(Dictyosperma_album	Dypsis_decaryi))	Geonoma_undata))	Manicaria_saccifera))	(Pseudophoenix_vinifera	(Leopoldinia_pulchra	Podococcus_barteri))))	((Sabal_domingensis	(Serenoa_repens	Phoenix_dactylifera))	(Bactris_major	(Attalea_speciosa	(Elaeis_oleifera	Elaeis_guineensis))))))	((Reinhardtia_simplex	Reinhardtia_gracilis)	(Reinhardtia_latisecta	Reinhardtia_paiewonskiana))))	Kingia_australis);
((Chamaedorea_seifrizii	((Nypa_fruticans	(((Iriartea_deltoidea	(Sclerosperma_profizianum	Orania_palindan))	((((Pelagodoxa_henryana	(((Hydriastele_microspadix	((Burretiokentia_grandiflora	(Heterospathe_cagayanensis	Veitchia_spiralis))	Kentiopsis_piersoniorum))	(Dictyosperma_album	Dypsis_decaryi))	Geonoma_undata))	(Manicaria_saccifera	(Prestoea_acuminata	(Oenocarpus_bataua	Oenocarpus_minor))))	(Pseudophoenix_vinifera	(Leopoldinia_pulchra	Podococcus_barteri)))	((Sabal_domingensis	(Serenoa_repens	Phoenix_dactylifera))	(Roystonea_regia	(Bactris_major	(Attalea_speciosa	(Elaeis_oleifera	Elaeis_guineensis)))))))	((Reinhardtia_simplex	Reinhardtia_gracilis)	(Reinhardtia_latisecta	Reinhardtia_paiewonskiana))))	Calamus_caryotoides))	Kingia_australis);
((((Reinhardtia_simplex	Reinhardtia_gracilis)	(Reinhardtia_latisecta	Reinhardtia_paiewonskiana))	(((Prestoea_acuminata	(Oenocarpus_bataua	Oenocarpus_minor))	(((Leopoldinia_pulchra	Pelagodoxa_henryana)	((((Heterospathe_cagayanensis	(Kentiopsis_piersoniorum	Veitchia_spiralis))	(Hydriastele_microspadix	Burretiokentia_grandiflora))	(Dictyosperma_album	Dypsis_decaryi))	Geonoma_undata))	Manicaria_saccifera))	(((Elaeis_oleifera	Elaeis_guineensis)	(Bactris_major	Attalea_speciosa))	((((Pseudophoenix_vinifera	Podococcus_barteri)	(Sabal_domingensis	((Calamus_caryotoides	(Chamaedorea_seifrizii	Nypa_fruticans))	(Serenoa_repens	Phoenix_dactylifera))))	((Iriartea_deltoidea	Sclerosperma_profizianum)	Orania_palindan))	Roystonea_regia))))	Kingia_australis);
((Leopoldinia_pulchra	(Podococcus_barteri	(((Roystonea_regia	(Sclerosperma_profizianum	Orania_palindan))	(((((Reinhardtia_simplex	Reinhardtia_gracilis)	(Reinhardtia_latisecta	Reinhardtia_paiewonskiana))	((Prestoea_acuminata	(Oenocarpus_bataua	Oenocarpus_minor))	((Pelagodoxa_henryana	((((Kentiopsis_piersoniorum	Veitchia_spiralis)	((Hydriastele_microspadix	Burretiokentia_grandiflora)	Heterospathe_cagayanensis))	(Dictyosperma_album	Dypsis_decaryi))	Geonoma_undata))	Manicaria_saccifera)))	(Iriartea_deltoidea	(Bactris_major	(Attalea_speciosa	(Elaeis_oleifera	Elaeis_guineensis)))))	(Sabal_domingensis	(Serenoa_repens	(Phoenix_dactylifera	(Calamus_caryotoides	(Chamaedorea_seifrizii	Nypa_fruticans)))))))	Pseudophoenix_vinifera)))	Kingia_australis);
(((Reinhardtia_paiewonskiana	Reinhardtia_latisecta)	((Reinhardtia_simplex	Reinhardtia_gracilis)	(((Pelagodoxa_henryana	(((((Veitchia_spiralis	Kentiopsis_piersoniorum)	Heterospathe_cagayanensis)	(Burretiokentia_grandiflora	Hydriastele_microspadix))	(Dypsis_decaryi	Dictyosperma_album))	Geonoma_undata))	(Manicaria_saccifera	(Prestoea_acuminata	(Oenocarpus_minor	Oenocarpus_bataua))))	(((Elaeis_guineensis	Elaeis_oleifera)	(Attalea_speciosa	Bactris_major))	(((Leopoldinia_pulchra	Podococcus_barteri)	(Orania_palindan	Sclerosperma_profizianum))	(((Phoenix_dactylifera	Serenoa_repens)	Sabal_domingensis)	(((Roystonea_regia	Iriartea_deltoidea)	((Chamaedorea_seifrizii	Nypa_fruticans)	Calamus_caryotoides))	Pseudophoenix_vinifera)))))))	Kingia_australis);
(((Calamus_caryotoides	((Phoenix_dactylifera	(Serenoa_repens	(Sabal_domingensis	(Pseudophoenix_vinifera	(((Leopoldinia_pulchra	Podococcus_barteri)	(Orania_palindan	Sclerosperma_profizianum))	(((((Reinhardtia_paiewonskiana	Reinhardtia_latisecta)	(Reinhardtia_simplex	Reinhardtia_gracilis))	(Pelagodoxa_henryana	(((Hydriastele_microspadix	(((Veitchia_spiralis	Kentiopsis_piersoniorum)	Heterospathe_cagayanensis)	Burretiokentia_grandiflora))	(Dypsis_decaryi	Dictyosperma_album))	(Manicaria_saccifera	(Geonoma_undata	(Prestoea_acuminata	(Oenocarpus_minor	Oenocarpus_bataua)))))))	(Iriartea_deltoidea	(Bactris_major	((Elaeis_guineensis	Elaeis_oleifera)	Attalea_speciosa))))	Roystonea_regia))))))	Nypa_fruticans))	Chamaedorea_seifrizii)	Kingia_australis);
((((Reinhardtia_paiewonskiana	Reinhardtia_latisecta)	(Reinhardtia_simplex	Reinhardtia_gracilis))	(((Manicaria_saccifera	(Prestoea_acuminata	(Oenocarpus_minor	Oenocarpus_bataua)))	(Geonoma_undata	(Pelagodoxa_henryana	((Hydriastele_microspadix	((Kentiopsis_piersoniorum	(Heterospathe_cagayanensis	Veitchia_spiralis))	Burretiokentia_grandiflora))	(Dypsis_decaryi	Dictyosperma_album)))))	((Bactris_major	((Elaeis_guineensis	Elaeis_oleifera)	Attalea_speciosa))	(((Pseudophoenix_vinifera	(Leopoldinia_pulchra	Podococcus_barteri))	((Sabal_domingensis	Phoenix_dactylifera)	Serenoa_repens))	((Orania_palindan	Sclerosperma_profizianum)	((((Chamaedorea_seifrizii	Nypa_fruticans)	Calamus_caryotoides)	Roystonea_regia)	Iriartea_deltoidea))))))	Kingia_australis);
((((Reinhardtia_paiewonskiana	Reinhardtia_latisecta)	(Reinhardtia_simplex	Reinhardtia_gracilis))	(((Prestoea_acuminata	(Oenocarpus_minor	Oenocarpus_bataua))	(((Leopoldinia_pulchra	Pelagodoxa_henryana)	(((Hydriastele_microspadix	(Kentiopsis_piersoniorum	((Burretiokentia_grandiflora	Heterospathe_cagayanensis)	Veitchia_spiralis)))	(Dypsis_decaryi	Dictyosperma_album))	Geonoma_undata))	Manicaria_saccifera))	((Bactris_major	((Elaeis_guineensis	Elaeis_oleifera)	Attalea_speciosa))	(((Iriartea_deltoidea	(Calamus_caryotoides	Roystonea_regia))	(Orania_palindan	Sclerosperma_profizianum))	((Sabal_domingensis	(((Chamaedorea_seifrizii	Nypa_fruticans)	Phoenix_dactylifera)	Serenoa_repens))	(Pseudophoenix_vinifera	Podococcus_barteri))))))	Kingia_australis);
((Roystonea_regia	(((Orania_palindan	Sclerosperma_profizianum)	(((Sabal_domingensis	((((Chamaedorea_seifrizii	Calamus_caryotoides)	Nypa_fruticans)	Phoenix_dactylifera)	Serenoa_repens))	(Pseudophoenix_vinifera	Podococcus_barteri))	((((Reinhardtia_paiewonskiana	Reinhardtia_latisecta)	(Reinhardtia_simplex	Reinhardtia_gracilis))	((Pelagodoxa_henryana	((Manicaria_saccifera	(Prestoea_acuminata	(Oenocarpus_minor	Oenocarpus_bataua)))	((((Burretiokentia_grandiflora	Hydriastele_microspadix)	((Kentiopsis_piersoniorum	Heterospathe_cagayanensis)	Veitchia_spiralis))	(Dypsis_decaryi	Dictyosperma_album))	Geonoma_undata)))	Leopoldinia_pulchra))	(Bactris_major	((Elaeis_guineensis	Elaeis_oleifera)	Attalea_speciosa)))))	Iriartea_deltoidea))	Kingia_australis);
(((Chamaedorea_seifrizii	Calamus_caryotoides)	(Nypa_fruticans	(((Pseudophoenix_vinifera	(Leopoldinia_pulchra	Podococcus_barteri))	(((((Reinhardtia_paiewonskiana	Reinhardtia_latisecta)	(Reinhardtia_simplex	Reinhardtia_gracilis))	((Prestoea_acuminata	(Oenocarpus_minor	Oenocarpus_bataua))	(((Pelagodoxa_henryana	((((Burretiokentia_grandiflora	Hydriastele_microspadix)	(Heterospathe_cagayanensis	Veitchia_spiralis))	Kentiopsis_piersoniorum)	(Dypsis_decaryi	Dictyosperma_album)))	Geonoma_undata)	Manicaria_saccifera)))	(Bactris_major	((Elaeis_guineensis	Elaeis_oleifera)	Attalea_speciosa)))	((Iriartea_deltoidea	Roystonea_regia)	(Orania_palindan	Sclerosperma_profizianum))))	(Sabal_domingensis	(Phoenix_dactylifera	Serenoa_repens)))))	Kingia_australis);
((((Pseudophoenix_vinifera	(((((Reinhardtia_paiewonskiana	Reinhardtia_latisecta)	(Reinhardtia_simplex	Reinhardtia_gracilis))	(((((Hydriastele_microspadix	(Burretiokentia_grandiflora	(Heterospathe_cagayanensis	(Kentiopsis_piersoniorum	Veitchia_spiralis))))	(Dypsis_decaryi	Dictyosperma_album))	Geonoma_undata)	(Manicaria_saccifera	(Prestoea_acuminata	(Oenocarpus_minor	Oenocarpus_bataua))))	Pelagodoxa_henryana))	(Bactris_major	((Elaeis_guineensis	Elaeis_oleifera)	Attalea_speciosa)))	((Roystonea_regia	Iriartea_deltoidea)	((Leopoldinia_pulchra	Podococcus_barteri)	(Orania_palindan	Sclerosperma_profizianum)))))	(Sabal_domingensis	(Phoenix_dactylifera	Serenoa_repens)))	(Calamus_caryotoides	(Chamaedorea_seifrizii	Nypa_fruticans)))	Kingia_australis);
(((Reinhardtia_paiewonskiana	Reinhardtia_latisecta)	((Reinhardtia_simplex	Reinhardtia_gracilis)	((((Pelagodoxa_henryana	Geonoma_undata)	((Hydriastele_microspadix	(Burretiokentia_grandiflora	(Heterospathe_cagayanensis	(Kentiopsis_piersoniorum	Veitchia_spiralis))))	(Dypsis_decaryi	Dictyosperma_album)))	(Manicaria_saccifera	(Prestoea_acuminata	(Oenocarpus_minor	Oenocarpus_bataua))))	((Bactris_major	((Elaeis_guineensis	Elaeis_oleifera)	Attalea_speciosa))	((((((Iriartea_deltoidea	(Nypa_fruticans	(Calamus_caryotoides	Chamaedorea_seifrizii)))	Sabal_domingensis)	(Phoenix_dactylifera	Serenoa_repens))	Pseudophoenix_vinifera)	Roystonea_regia)	((Leopoldinia_pulchra	Podococcus_barteri)	(Orania_palindan	Sclerosperma_profizianum)))))))	Kingia_australis);
((((Reinhardtia_paiewonskiana	Reinhardtia_latisecta)	(Reinhardtia_simplex	Reinhardtia_gracilis))	(((Leopoldinia_pulchra	Podococcus_barteri)	((Prestoea_acuminata	(Oenocarpus_minor	Oenocarpus_bataua))	((Pelagodoxa_henryana	(Geonoma_undata	(((Burretiokentia_grandiflora	Hydriastele_microspadix)	(Kentiopsis_piersoniorum	(Veitchia_spiralis	Heterospathe_cagayanensis)))	(Dypsis_decaryi	Dictyosperma_album))))	Manicaria_saccifera)))	(((Elaeis_guineensis	Elaeis_oleifera)	(Attalea_speciosa	Bactris_major))	((Sabal_domingensis	((Phoenix_dactylifera	Serenoa_repens)	(Nypa_fruticans	(Calamus_caryotoides	Chamaedorea_seifrizii))))	(Pseudophoenix_vinifera	(Iriartea_deltoidea	(Roystonea_regia	(Orania_palindan	Sclerosperma_profizianum))))))))	Kingia_australis);
((Roystonea_regia	(((((Reinhardtia_paiewonskiana	Reinhardtia_latisecta)	(Reinhardtia_simplex	Reinhardtia_gracilis))	((Geonoma_undata	(Prestoea_acuminata	(Oenocarpus_minor	Oenocarpus_bataua)))	(((Hydriastele_microspadix	((Veitchia_spiralis	Heterospathe_cagayanensis)	(Kentiopsis_piersoniorum	Burretiokentia_grandiflora)))	(Dypsis_decaryi	Dictyosperma_album))	(Manicaria_saccifera	Pelagodoxa_henryana))))	((Elaeis_guineensis	Elaeis_oleifera)	(Attalea_speciosa	Bactris_major)))	(((((Nypa_fruticans	(Calamus_caryotoides	Chamaedorea_seifrizii))	Iriartea_deltoidea)	((Leopoldinia_pulchra	Podococcus_barteri)	Pseudophoenix_vinifera))	(Orania_palindan	Sclerosperma_profizianum))	((Sabal_domingensis	Phoenix_dactylifera)	Serenoa_repens))))	Kingia_australis);
((((Reinhardtia_latisecta	Reinhardtia_paiewonskiana)	(Reinhardtia_simplex	Reinhardtia_gracilis))	(((Prestoea_acuminata	(Oenocarpus_minor	Oenocarpus_bataua))	((Geonoma_undata	(Pelagodoxa_henryana	((Dictyosperma_album	(Hydriastele_microspadix	(Burretiokentia_grandiflora	(Heterospathe_cagayanensis	(Kentiopsis_piersoniorum	Veitchia_spiralis)))))	Dypsis_decaryi)))	Manicaria_saccifera))	((Bactris_major	(Attalea_speciosa	(Elaeis_guineensis	Elaeis_oleifera)))	((Sabal_domingensis	(Serenoa_repens	(Nypa_fruticans	Phoenix_dactylifera)))	((Pseudophoenix_vinifera	(Iriartea_deltoidea	((Chamaedorea_seifrizii	Calamus_caryotoides)	Roystonea_regia)))	((Leopoldinia_pulchra	Podococcus_barteri)	(Orania_palindan	Sclerosperma_profizianum)))))))	Kingia_australis);
(((Calamus_caryotoides	(Chamaedorea_seifrizii	Nypa_fruticans))	(((Iriartea_deltoidea	(Podococcus_barteri	Pseudophoenix_vinifera))	(((((Reinhardtia_latisecta	Reinhardtia_paiewonskiana)	(Reinhardtia_simplex	Reinhardtia_gracilis))	((Leopoldinia_pulchra	(Geonoma_undata	(((Prestoea_acuminata	(Oenocarpus_minor	Oenocarpus_bataua))	((Hydriastele_microspadix	(Burretiokentia_grandiflora	(Heterospathe_cagayanensis	(Kentiopsis_piersoniorum	Veitchia_spiralis))))	(Dypsis_decaryi	Dictyosperma_album)))	Manicaria_saccifera)))	Pelagodoxa_henryana))	(Bactris_major	(Attalea_speciosa	(Elaeis_guineensis	Elaeis_oleifera))))	(Roystonea_regia	(Orania_palindan	Sclerosperma_profizianum))))	(Sabal_domingensis	(Serenoa_repens	Phoenix_dactylifera))))	Kingia_australis);
((Chamaedorea_seifrizii	((Nypa_fruticans	Calamus_caryotoides)	((Pseudophoenix_vinifera	(((((Reinhardtia_latisecta	Reinhardtia_paiewonskiana)	(Reinhardtia_simplex	Reinhardtia_gracilis))	(((((Burretiokentia_grandiflora	((Heterospathe_cagayanensis	(Kentiopsis_piersoniorum	Veitchia_spiralis))	Hydriastele_microspadix))	(Dypsis_decaryi	Dictyosperma_album))	Geonoma_undata)	((Prestoea_acuminata	(Oenocarpus_minor	Oenocarpus_bataua))	Manicaria_saccifera))	(Pelagodoxa_henryana	Leopoldinia_pulchra)))	(Iriartea_deltoidea	(Bactris_major	(Attalea_speciosa	(Elaeis_guineensis	Elaeis_oleifera)))))	(Roystonea_regia	(Podococcus_barteri	(Orania_palindan	Sclerosperma_profizianum)))))	(Sabal_domingensis	(Serenoa_repens	Phoenix_dactylifera)))))	Kingia_australis);
((((Chamaedorea_seifrizii	Nypa_fruticans)	Calamus_caryotoides)	((Serenoa_repens	Phoenix_dactylifera)	(((Pseudophoenix_vinifera	(Iriartea_deltoidea	Roystonea_regia))	(((Leopoldinia_pulchra	Podococcus_barteri)	(Orania_palindan	Sclerosperma_profizianum))	((((Reinhardtia_latisecta	Reinhardtia_paiewonskiana)	(Reinhardtia_simplex	Reinhardtia_gracilis))	(((Prestoea_acuminata	(Oenocarpus_minor	Oenocarpus_bataua))	Manicaria_saccifera)	(Pelagodoxa_henryana	(((((Burretiokentia_grandiflora	(Heterospathe_cagayanensis	Veitchia_spiralis))	Kentiopsis_piersoniorum)	Hydriastele_microspadix)	(Dypsis_decaryi	Dictyosperma_album))	Geonoma_undata))))	(Bactris_major	(Attalea_speciosa	(Elaeis_guineensis	Elaeis_oleifera))))))	Sabal_domingensis)))	Kingia_australis);
((((Reinhardtia_latisecta	Reinhardtia_paiewonskiana)	(Reinhardtia_simplex	Reinhardtia_gracilis))	((((Prestoea_acuminata	(Oenocarpus_minor	Oenocarpus_bataua))	Manicaria_saccifera)	(Pelagodoxa_henryana	(((((Heterospathe_cagayanensis	Burretiokentia_grandiflora)	(Veitchia_spiralis	Kentiopsis_piersoniorum))	Hydriastele_microspadix)	(Dypsis_decaryi	Dictyosperma_album))	Geonoma_undata)))	((Roystonea_regia	(Bactris_major	(Attalea_speciosa	(Elaeis_guineensis	Elaeis_oleifera))))	((((Sabal_domingensis	(Serenoa_repens	Phoenix_dactylifera))	(Chamaedorea_seifrizii	Nypa_fruticans))	((Calamus_caryotoides	Pseudophoenix_vinifera)	(Leopoldinia_pulchra	Podococcus_barteri)))	(Iriartea_deltoidea	(Orania_palindan	Sclerosperma_profizianum))))))	Kingia_australis);
((((Reinhardtia_latisecta	Reinhardtia_paiewonskiana)	(Reinhardtia_simplex	Reinhardtia_gracilis))	((((Prestoea_acuminata	(Oenocarpus_minor	Oenocarpus_bataua))	Manicaria_saccifera)	(Pelagodoxa_henryana	((((((Kentiopsis_piersoniorum	Veitchia_spiralis)	Heterospathe_cagayanensis)	Burretiokentia_grandiflora)	Hydriastele_microspadix)	(Dypsis_decaryi	Dictyosperma_album))	Geonoma_undata)))	((Bactris_major	(Attalea_speciosa	(Elaeis_guineensis	Elaeis_oleifera)))	((((Sabal_domingensis	(Serenoa_repens	((Nypa_fruticans	(Chamaedorea_seifrizii	Calamus_caryotoides))	Phoenix_dactylifera)))	Pseudophoenix_vinifera)	((Leopoldinia_pulchra	Podococcus_barteri)	(Orania_palindan	Sclerosperma_profizianum)))	(Iriartea_deltoidea	Roystonea_regia)))))	Kingia_australis);
((Roystonea_regia	((Bactris_major	(Attalea_speciosa	(Elaeis_guineensis	Elaeis_oleifera)))	((Leopoldinia_pulchra	(((Reinhardtia_latisecta	Reinhardtia_paiewonskiana)	(Reinhardtia_simplex	Reinhardtia_gracilis))	(Pelagodoxa_henryana	(((((((Kentiopsis_piersoniorum	Veitchia_spiralis)	Heterospathe_cagayanensis)	Burretiokentia_grandiflora)	Hydriastele_microspadix)	(Dypsis_decaryi	Dictyosperma_album))	((Prestoea_acuminata	(Oenocarpus_minor	Oenocarpus_bataua))	Geonoma_undata))	Manicaria_saccifera))))	((((Phoenix_dactylifera	Serenoa_repens)	Sabal_domingensis)	(Pseudophoenix_vinifera	(Nypa_fruticans	(Chamaedorea_seifrizii	Calamus_caryotoides))))	(Iriartea_deltoidea	(Podococcus_barteri	(Orania_palindan	Sclerosperma_profizianum)))))))	Kingia_australis);
((((Chamaedorea_seifrizii	Calamus_caryotoides)	Nypa_fruticans)	(Phoenix_dactylifera	(Sabal_domingensis	(((Orania_palindan	Sclerosperma_profizianum)	((Iriartea_deltoidea	Roystonea_regia)	((Leopoldinia_pulchra	Podococcus_barteri)	Pseudophoenix_vinifera)))	(((Bactris_major	(Attalea_speciosa	(Elaeis_guineensis	Elaeis_oleifera)))	Serenoa_repens)	(((Reinhardtia_latisecta	Reinhardtia_paiewonskiana)	(Reinhardtia_simplex	Reinhardtia_gracilis))	((Prestoea_acuminata	(Oenocarpus_minor	Oenocarpus_bataua))	(Manicaria_saccifera	(Geonoma_undata	((((((Kentiopsis_piersoniorum	Veitchia_spiralis)	Heterospathe_cagayanensis)	Burretiokentia_grandiflora)	Hydriastele_microspadix)	(Dypsis_decaryi	Dictyosperma_album))	Pelagodoxa_henryana))))))))))	Kingia_australis);
((((Reinhardtia_latisecta	Reinhardtia_paiewonskiana)	(Reinhardtia_simplex	Reinhardtia_gracilis))	((((Prestoea_acuminata	(Oenocarpus_minor	Oenocarpus_bataua))	Manicaria_saccifera)	(Pelagodoxa_henryana	(Geonoma_undata	(((((Kentiopsis_piersoniorum	Veitchia_spiralis)	Heterospathe_cagayanensis)	Burretiokentia_grandiflora)	Hydriastele_microspadix)	(Dypsis_decaryi	Dictyosperma_album)))))	((((Serenoa_repens	(((Chamaedorea_seifrizii	Calamus_caryotoides)	Nypa_fruticans)	Phoenix_dactylifera))	Sabal_domingensis)	(((Iriartea_deltoidea	Roystonea_regia)	((Leopoldinia_pulchra	Podococcus_barteri)	Pseudophoenix_vinifera))	(Orania_palindan	Sclerosperma_profizianum)))	((Elaeis_guineensis	Elaeis_oleifera)	(Bactris_major	Attalea_speciosa)))))	Kingia_australis);
((((Reinhardtia_latisecta	Reinhardtia_paiewonskiana)	(Reinhardtia_simplex	Reinhardtia_gracilis))	(((((((((Kentiopsis_piersoniorum	Veitchia_spiralis)	Heterospathe_cagayanensis)	Burretiokentia_grandiflora)	Hydriastele_microspadix)	(Dypsis_decaryi	Dictyosperma_album))	(Prestoea_acuminata	(Oenocarpus_minor	Oenocarpus_bataua)))	Geonoma_undata)	(Pelagodoxa_henryana	Manicaria_saccifera))	((((Orania_palindan	Sclerosperma_profizianum)	(Iriartea_deltoidea	Roystonea_regia))	(((Serenoa_repens	Phoenix_dactylifera)	Sabal_domingensis)	(((Chamaedorea_seifrizii	Calamus_caryotoides)	Nypa_fruticans)	((Leopoldinia_pulchra	Podococcus_barteri)	Pseudophoenix_vinifera))))	(Bactris_major	(Attalea_speciosa	(Elaeis_guineensis	Elaeis_oleifera))))))	Kingia_australis);
((Chamaedorea_seifrizii	((Nypa_fruticans	((Sabal_domingensis	(Serenoa_repens	Phoenix_dactylifera))	((((Iriartea_deltoidea	Roystonea_regia)	(Orania_palindan	Sclerosperma_profizianum))	((Leopoldinia_pulchra	Podococcus_barteri)	Pseudophoenix_vinifera))	((((Elaeis_oleifera	Elaeis_guineensis)	Attalea_speciosa)	Bactris_major)	((((Oenocarpus_minor	Oenocarpus_bataua)	Prestoea_acuminata)	(Manicaria_saccifera	(Pelagodoxa_henryana	(Geonoma_undata	((Dypsis_decaryi	Dictyosperma_album)	(Hydriastele_microspadix	((Burretiokentia_grandiflora	(Veitchia_spiralis	Kentiopsis_piersoniorum))	Heterospathe_cagayanensis)))))))	((Reinhardtia_latisecta	Reinhardtia_paiewonskiana)	(Reinhardtia_simplex	Reinhardtia_gracilis)))))))	Calamus_caryotoides))	Kingia_australis);
(((Calamus_caryotoides	Chamaedorea_seifrizii)	(Nypa_fruticans	(((Sabal_domingensis	Serenoa_repens)	((((Leopoldinia_pulchra	Podococcus_barteri)	Pseudophoenix_vinifera)	(Orania_palindan	Sclerosperma_profizianum))	((Iriartea_deltoidea	Roystonea_regia)	((((Elaeis_oleifera	Elaeis_guineensis)	Attalea_speciosa)	Bactris_major)	((((Oenocarpus_minor	Oenocarpus_bataua)	Prestoea_acuminata)	(Manicaria_saccifera	(Pelagodoxa_henryana	(Geonoma_undata	((Dypsis_decaryi	Dictyosperma_album)	(Hydriastele_microspadix	(Burretiokentia_grandiflora	(Kentiopsis_piersoniorum	(Veitchia_spiralis	Heterospathe_cagayanensis)))))))))	((Reinhardtia_latisecta	Reinhardtia_paiewonskiana)	(Reinhardtia_simplex	Reinhardtia_gracilis)))))))	Phoenix_dactylifera)))	Kingia_australis);
((((((Leopoldinia_pulchra	Podococcus_barteri)	Pseudophoenix_vinifera)	(((Iriartea_deltoidea	Roystonea_regia)	(Orania_palindan	Sclerosperma_profizianum))	(((((Oenocarpus_minor	Oenocarpus_bataua)	Prestoea_acuminata)	(Manicaria_saccifera	(Geonoma_undata	(((Dypsis_decaryi	Dictyosperma_album)	(Hydriastele_microspadix	(((Kentiopsis_piersoniorum	Veitchia_spiralis)	Heterospathe_cagayanensis)	Burretiokentia_grandiflora)))	Pelagodoxa_henryana))))	((Reinhardtia_latisecta	Reinhardtia_paiewonskiana)	(Reinhardtia_simplex	Reinhardtia_gracilis)))	(((Elaeis_oleifera	Elaeis_guineensis)	Attalea_speciosa)	Bactris_major))))	((Serenoa_repens	Phoenix_dactylifera)	Sabal_domingensis))	((Calamus_caryotoides	Chamaedorea_seifrizii)	Nypa_fruticans))	Kingia_australis);
(((Reinhardtia_latisecta	Reinhardtia_paiewonskiana)	((Reinhardtia_simplex	Reinhardtia_gracilis)	(((((Elaeis_oleifera	Elaeis_guineensis)	Attalea_speciosa)	Bactris_major)	((((((Calamus_caryotoides	Chamaedorea_seifrizii)	Nypa_fruticans)	(Serenoa_repens	Phoenix_dactylifera))	Sabal_domingensis)	((Leopoldinia_pulchra	Podococcus_barteri)	Pseudophoenix_vinifera))	((Iriartea_deltoidea	Roystonea_regia)	(Orania_palindan	Sclerosperma_profizianum))))	(((Oenocarpus_minor	Oenocarpus_bataua)	Prestoea_acuminata)	(Manicaria_saccifera	(Pelagodoxa_henryana	(Geonoma_undata	(Dictyosperma_album	((Dypsis_decaryi	Hydriastele_microspadix)	(((Kentiopsis_piersoniorum	Veitchia_spiralis)	Heterospathe_cagayanensis)	Burretiokentia_grandiflora))))))))))	Kingia_australis);
((((Calamus_caryotoides	Chamaedorea_seifrizii)	Nypa_fruticans)	((((((Oenocarpus_minor	Oenocarpus_bataua)	Prestoea_acuminata)	(((Manicaria_saccifera	((Hydriastele_microspadix	((Burretiokentia_grandiflora	Kentiopsis_piersoniorum)	(Veitchia_spiralis	Heterospathe_cagayanensis)))	(Dictyosperma_album	Dypsis_decaryi)))	Geonoma_undata)	Pelagodoxa_henryana))	((Leopoldinia_pulchra	Podococcus_barteri)	Pseudophoenix_vinifera))	(((Iriartea_deltoidea	Roystonea_regia)	(Orania_palindan	Sclerosperma_profizianum))	(((Reinhardtia_latisecta	Reinhardtia_paiewonskiana)	(Reinhardtia_simplex	Reinhardtia_gracilis))	(((Elaeis_oleifera	Elaeis_guineensis)	Attalea_speciosa)	Bactris_major))))	(Sabal_domingensis	(Phoenix_dactylifera	Serenoa_repens))))	Kingia_australis);
(((Orania_palindan	Sclerosperma_profizianum)	((((Leopoldinia_pulchra	Podococcus_barteri)	Pseudophoenix_vinifera)	(((((Manicaria_saccifera	((Oenocarpus_minor	Oenocarpus_bataua)	Prestoea_acuminata))	((Pelagodoxa_henryana	Geonoma_undata)	((Hydriastele_microspadix	(Burretiokentia_grandiflora	((Kentiopsis_piersoniorum	Veitchia_spiralis)	Heterospathe_cagayanensis)))	(Dictyosperma_album	Dypsis_decaryi))))	((Reinhardtia_latisecta	Reinhardtia_paiewonskiana)	(Reinhardtia_simplex	Reinhardtia_gracilis)))	(((Elaeis_oleifera	Elaeis_guineensis)	Attalea_speciosa)	Bactris_major))	((Sabal_domingensis	(Phoenix_dactylifera	Serenoa_repens))	(Chamaedorea_seifrizii	Nypa_fruticans))))	(Iriartea_deltoidea	(Calamus_caryotoides	Roystonea_regia))))	Kingia_australis);
((Calamus_caryotoides	((Roystonea_regia	Iriartea_deltoidea)	((Orania_palindan	Sclerosperma_profizianum)	((((((Oenocarpus_minor	Oenocarpus_bataua)	Prestoea_acuminata)	(((Pelagodoxa_henryana	Geonoma_undata)	((Hydriastele_microspadix	(Burretiokentia_grandiflora	((Veitchia_spiralis	Heterospathe_cagayanensis)	Kentiopsis_piersoniorum)))	(Dictyosperma_album	Dypsis_decaryi)))	Manicaria_saccifera))	((Reinhardtia_latisecta	Reinhardtia_paiewonskiana)	(Reinhardtia_simplex	Reinhardtia_gracilis)))	(((Elaeis_oleifera	Elaeis_guineensis)	Attalea_speciosa)	Bactris_major))	((Pseudophoenix_vinifera	(Leopoldinia_pulchra	Podococcus_barteri))	(Sabal_domingensis	(((Chamaedorea_seifrizii	Nypa_fruticans)	Phoenix_dactylifera)	Serenoa_repens)))))))	Kingia_australis);
((Nypa_fruticans	(((Phoenix_dactylifera	Serenoa_repens)	Sabal_domingensis)	((((Iriartea_deltoidea	((Chamaedorea_seifrizii	Calamus_caryotoides)	Roystonea_regia))	(Orania_palindan	Sclerosperma_profizianum))	(((((Oenocarpus_minor	Oenocarpus_bataua)	Prestoea_acuminata)	(((Pelagodoxa_henryana	Geonoma_undata)	((Hydriastele_microspadix	(Burretiokentia_grandiflora	(Heterospathe_cagayanensis	(Kentiopsis_piersoniorum	Veitchia_spiralis))))	(Dictyosperma_album	Dypsis_decaryi)))	Manicaria_saccifera))	((Reinhardtia_latisecta	Reinhardtia_paiewonskiana)	(Reinhardtia_simplex	Reinhardtia_gracilis)))	(((Elaeis_oleifera	Elaeis_guineensis)	Attalea_speciosa)	Bactris_major)))	(Pseudophoenix_vinifera	(Leopoldinia_pulchra	Podococcus_barteri)))))	Kingia_australis);
((((Reinhardtia_latisecta	Reinhardtia_paiewonskiana)	(Reinhardtia_simplex	Reinhardtia_gracilis))	(((((Elaeis_oleifera	Elaeis_guineensis)	Attalea_speciosa)	Bactris_major)	((((Phoenix_dactylifera	Serenoa_repens)	(Calamus_caryotoides	Nypa_fruticans))	Sabal_domingensis)	(((Leopoldinia_pulchra	Podococcus_barteri)	(Orania_palindan	Sclerosperma_profizianum))	((Iriartea_deltoidea	Roystonea_regia)	(Chamaedorea_seifrizii	Pseudophoenix_vinifera)))))	(((Oenocarpus_minor	Oenocarpus_bataua)	Prestoea_acuminata)	(((Geonoma_undata	(((Heterospathe_cagayanensis	(Kentiopsis_piersoniorum	Veitchia_spiralis))	(Hydriastele_microspadix	Burretiokentia_grandiflora))	(Dictyosperma_album	Dypsis_decaryi)))	Pelagodoxa_henryana)	Manicaria_saccifera))))	Kingia_australis);
(((Calamus_caryotoides	(Chamaedorea_seifrizii	Nypa_fruticans))	((Sabal_domingensis	(((Orania_palindan	Sclerosperma_profizianum)	((Iriartea_deltoidea	Roystonea_regia)	((Leopoldinia_pulchra	Podococcus_barteri)	Pseudophoenix_vinifera)))	(((((Oenocarpus_minor	Oenocarpus_bataua)	Prestoea_acuminata)	(((Geonoma_undata	(((Burretiokentia_grandiflora	(Heterospathe_cagayanensis	(Kentiopsis_piersoniorum	Veitchia_spiralis)))	Hydriastele_microspadix)	(Dictyosperma_album	Dypsis_decaryi)))	Pelagodoxa_henryana)	Manicaria_saccifera))	((Reinhardtia_latisecta	Reinhardtia_paiewonskiana)	(Reinhardtia_simplex	Reinhardtia_gracilis)))	(((Elaeis_oleifera	Elaeis_guineensis)	Attalea_speciosa)	Bactris_major))))	(Phoenix_dactylifera	Serenoa_repens)))	Kingia_australis);
(((((((Serenoa_repens	Phoenix_dactylifera)	Sabal_domingensis)	((((Iriartea_deltoidea	Roystonea_regia)	(Orania_palindan	Sclerosperma_profizianum))	((Bactris_major	(Attalea_speciosa	(Elaeis_guineensis	Elaeis_oleifera)))	(((Reinhardtia_paiewonskiana	Reinhardtia_latisecta)	(Reinhardtia_simplex	Reinhardtia_gracilis))	(Pelagodoxa_henryana	((Geonoma_undata	(((Burretiokentia_grandiflora	Dypsis_decaryi)	Dictyosperma_album)	(((Heterospathe_cagayanensis	Veitchia_spiralis)	Hydriastele_microspadix)	Kentiopsis_piersoniorum)))	(Manicaria_saccifera	(Prestoea_acuminata	(Oenocarpus_minor	Oenocarpus_bataua))))))))	((Leopoldinia_pulchra	Podococcus_barteri)	Pseudophoenix_vinifera)))	Calamus_caryotoides)	Nypa_fruticans)	Chamaedorea_seifrizii)	Kingia_australis);
(((Phoenix_dactylifera	((Sabal_domingensis	(((Bactris_major	(Attalea_speciosa	(Elaeis_guineensis	Elaeis_oleifera)))	(((Reinhardtia_paiewonskiana	Reinhardtia_latisecta)	(Reinhardtia_simplex	Reinhardtia_gracilis))	((Manicaria_saccifera	(Prestoea_acuminata	(Oenocarpus_minor	Oenocarpus_bataua)))	(Pelagodoxa_henryana	(Geonoma_undata	((Dypsis_decaryi	Dictyosperma_album)	(Hydriastele_microspadix	(Kentiopsis_piersoniorum	(Burretiokentia_grandiflora	(Heterospathe_cagayanensis	Veitchia_spiralis))))))))))	(((Leopoldinia_pulchra	Podococcus_barteri)	Pseudophoenix_vinifera)	((Iriartea_deltoidea	Roystonea_regia)	(Orania_palindan	Sclerosperma_profizianum)))))	Serenoa_repens))	((Chamaedorea_seifrizii	Calamus_caryotoides)	Nypa_fruticans))	Kingia_australis);
((Chamaedorea_seifrizii	(Calamus_caryotoides	(Nypa_fruticans	(Phoenix_dactylifera	((Sabal_domingensis	((Pseudophoenix_vinifera	(Iriartea_deltoidea	Roystonea_regia))	((((Bactris_major	(Attalea_speciosa	(Elaeis_guineensis	Elaeis_oleifera)))	((Reinhardtia_paiewonskiana	Reinhardtia_latisecta)	(Reinhardtia_simplex	Reinhardtia_gracilis)))	(Manicaria_saccifera	(Geonoma_undata	(((Prestoea_acuminata	(Oenocarpus_minor	Oenocarpus_bataua))	((Dypsis_decaryi	Dictyosperma_album)	(Hydriastele_microspadix	(Burretiokentia_grandiflora	(Heterospathe_cagayanensis	(Veitchia_spiralis	Kentiopsis_piersoniorum))))))	Pelagodoxa_henryana))))	(((Leopoldinia_pulchra	Podococcus_barteri)	Orania_palindan)	Sclerosperma_profizianum))))	Serenoa_repens)))))	Kingia_australis);
((((((Bactris_major	(Attalea_speciosa	(Elaeis_guineensis	Elaeis_oleifera)))	(((Reinhardtia_paiewonskiana	Reinhardtia_latisecta)	(Reinhardtia_simplex	Reinhardtia_gracilis))	((Prestoea_acuminata	(Oenocarpus_minor	Oenocarpus_bataua))	(((Geonoma_undata	((Dypsis_decaryi	Dictyosperma_album)	(Hydriastele_microspadix	(Burretiokentia_grandiflora	(Heterospathe_cagayanensis	(Veitchia_spiralis	Kentiopsis_piersoniorum))))))	(Leopoldinia_pulchra	Pelagodoxa_henryana))	Manicaria_saccifera))))	(((Orania_palindan	Sclerosperma_profizianum)	(Iriartea_deltoidea	Roystonea_regia))	(Podococcus_barteri	Pseudophoenix_vinifera)))	((Serenoa_repens	Phoenix_dactylifera)	Sabal_domingensis))	((Calamus_caryotoides	Chamaedorea_seifrizii)	Nypa_fruticans))	Kingia_australis);
((((Reinhardtia_paiewonskiana	Reinhardtia_latisecta)	(Reinhardtia_simplex	Reinhardtia_gracilis))	((Pelagodoxa_henryana	(((Dypsis_decaryi	Dictyosperma_album)	(Hydriastele_microspadix	((Veitchia_spiralis	Kentiopsis_piersoniorum)	(Burretiokentia_grandiflora	Heterospathe_cagayanensis))))	((Manicaria_saccifera	Geonoma_undata)	(Prestoea_acuminata	(Oenocarpus_minor	Oenocarpus_bataua)))))	((((Orania_palindan	Sclerosperma_profizianum)	((Iriartea_deltoidea	Roystonea_regia)	((Leopoldinia_pulchra	Podococcus_barteri)	Pseudophoenix_vinifera)))	((Serenoa_repens	(((Calamus_caryotoides	Chamaedorea_seifrizii)	Nypa_fruticans)	Phoenix_dactylifera))	Sabal_domingensis))	(Bactris_major	(Attalea_speciosa	(Elaeis_guineensis	Elaeis_oleifera))))))	Kingia_australis);
((Chamaedorea_seifrizii	(Iriartea_deltoidea	((Roystonea_regia	(Orania_palindan	Sclerosperma_profizianum))	((Podococcus_barteri	Pseudophoenix_vinifera)	((((Serenoa_repens	((Nypa_fruticans	Calamus_caryotoides)	Phoenix_dactylifera))	Sabal_domingensis)	(Bactris_major	(Attalea_speciosa	(Elaeis_guineensis	Elaeis_oleifera))))	(((Reinhardtia_paiewonskiana	Reinhardtia_latisecta)	(Reinhardtia_simplex	Reinhardtia_gracilis))	(Pelagodoxa_henryana	(Leopoldinia_pulchra	(((Dypsis_decaryi	Dictyosperma_album)	(Kentiopsis_piersoniorum	((Hydriastele_microspadix	Burretiokentia_grandiflora)	(Veitchia_spiralis	Heterospathe_cagayanensis))))	(Geonoma_undata	((Prestoea_acuminata	(Oenocarpus_minor	Oenocarpus_bataua))	Manicaria_saccifera)))))))))))	Kingia_australis);
(((Reinhardtia_paiewonskiana	Reinhardtia_latisecta)	((Reinhardtia_simplex	Reinhardtia_gracilis)	((((Bactris_major	(Attalea_speciosa	(Elaeis_guineensis	Elaeis_oleifera)))	Roystonea_regia)	(((Prestoea_acuminata	(Oenocarpus_minor	Oenocarpus_bataua))	Manicaria_saccifera)	(((Dictyosperma_album	((Hydriastele_microspadix	(Dypsis_decaryi	Burretiokentia_grandiflora))	(Veitchia_spiralis	(Heterospathe_cagayanensis	Kentiopsis_piersoniorum))))	Geonoma_undata)	Pelagodoxa_henryana)))	(((Serenoa_repens	((((Chamaedorea_seifrizii	Nypa_fruticans)	Calamus_caryotoides)	Phoenix_dactylifera)	Sabal_domingensis))	(Iriartea_deltoidea	Pseudophoenix_vinifera))	((Leopoldinia_pulchra	Podococcus_barteri)	(Orania_palindan	Sclerosperma_profizianum))))))	Kingia_australis);
(((Nypa_fruticans	(Calamus_caryotoides	Chamaedorea_seifrizii))	(((Serenoa_repens	Phoenix_dactylifera)	Sabal_domingensis)	((Iriartea_deltoidea	((Roystonea_regia	(Bactris_major	(Attalea_speciosa	(Elaeis_guineensis	Elaeis_oleifera))))	((Podococcus_barteri	(Orania_palindan	Sclerosperma_profizianum))	((((Geonoma_undata	(Prestoea_acuminata	(Oenocarpus_minor	Oenocarpus_bataua)))	Manicaria_saccifera)	(((Dypsis_decaryi	Dictyosperma_album)	(Hydriastele_microspadix	(Burretiokentia_grandiflora	(Heterospathe_cagayanensis	(Kentiopsis_piersoniorum	Veitchia_spiralis)))))	(Leopoldinia_pulchra	Pelagodoxa_henryana)))	((Reinhardtia_paiewonskiana	Reinhardtia_latisecta)	(Reinhardtia_simplex	Reinhardtia_gracilis))))))	Pseudophoenix_vinifera)))	Kingia_australis);
((Chamaedorea_seifrizii	(((Roystonea_regia	(((Orania_palindan	Sclerosperma_profizianum)	(((Bactris_major	(Attalea_speciosa	(Elaeis_guineensis	Elaeis_oleifera)))	(((Prestoea_acuminata	(Oenocarpus_minor	Oenocarpus_bataua))	(Manicaria_saccifera	((Geonoma_undata	((Dypsis_decaryi	Dictyosperma_album)	(Hydriastele_microspadix	((Veitchia_spiralis	Heterospathe_cagayanensis)	(Burretiokentia_grandiflora	Kentiopsis_piersoniorum)))))	(Leopoldinia_pulchra	Pelagodoxa_henryana))))	((Reinhardtia_paiewonskiana	Reinhardtia_latisecta)	(Reinhardtia_simplex	Reinhardtia_gracilis))))	(Pseudophoenix_vinifera	(Podococcus_barteri	((Serenoa_repens	Phoenix_dactylifera)	Sabal_domingensis)))))	Iriartea_deltoidea))	Nypa_fruticans)	Calamus_caryotoides))	Kingia_australis);
((Chamaedorea_seifrizii	(((Roystonea_regia	(((((Serenoa_repens	Phoenix_dactylifera)	Sabal_domingensis)	(((Leopoldinia_pulchra	Podococcus_barteri)	(Orania_palindan	Sclerosperma_profizianum))	((Bactris_major	(Attalea_speciosa	(Elaeis_guineensis	Elaeis_oleifera)))	(((Prestoea_acuminata	(Oenocarpus_minor	Oenocarpus_bataua))	(Manicaria_saccifera	((Geonoma_undata	((Dypsis_decaryi	Dictyosperma_album)	(Hydriastele_microspadix	((Veitchia_spiralis	Heterospathe_cagayanensis)	(Burretiokentia_grandiflora	Kentiopsis_piersoniorum)))))	Pelagodoxa_henryana)))	((Reinhardtia_paiewonskiana	Reinhardtia_latisecta)	(Reinhardtia_simplex	Reinhardtia_gracilis))))))	Pseudophoenix_vinifera)	Iriartea_deltoidea))	Nypa_fruticans)	Calamus_caryotoides))	Kingia_australis);
((((Reinhardtia_simplex	Reinhardtia_gracilis)	(Reinhardtia_paiewonskiana	Reinhardtia_latisecta))	(((Pelagodoxa_henryana	(Geonoma_undata	(Dictyosperma_album	(((Heterospathe_cagayanensis	(Burretiokentia_grandiflora	(Veitchia_spiralis	Kentiopsis_piersoniorum)))	Hydriastele_microspadix)	Dypsis_decaryi))))	(Manicaria_saccifera	(Prestoea_acuminata	(Oenocarpus_bataua	Oenocarpus_minor))))	((((Iriartea_deltoidea	(Orania_palindan	Sclerosperma_profizianum))	((Leopoldinia_pulchra	Podococcus_barteri)	Pseudophoenix_vinifera))	((Serenoa_repens	(((Chamaedorea_seifrizii	Nypa_fruticans)	Calamus_caryotoides)	Phoenix_dactylifera))	Sabal_domingensis))	(Roystonea_regia	(Bactris_major	((Elaeis_oleifera	Elaeis_guineensis)	Attalea_speciosa))))))	Kingia_australis);
(((Chamaedorea_seifrizii	Calamus_caryotoides)	(Nypa_fruticans	(Phoenix_dactylifera	((Sabal_domingensis	(((Bactris_major	((Elaeis_oleifera	Elaeis_guineensis)	Attalea_speciosa))	(((Reinhardtia_simplex	Reinhardtia_gracilis)	(Reinhardtia_paiewonskiana	Reinhardtia_latisecta))	((Pelagodoxa_henryana	(Geonoma_undata	(((Heterospathe_cagayanensis	(Veitchia_spiralis	Kentiopsis_piersoniorum))	(Burretiokentia_grandiflora	Hydriastele_microspadix))	(Dypsis_decaryi	Dictyosperma_album))))	(Manicaria_saccifera	(Prestoea_acuminata	(Oenocarpus_bataua	Oenocarpus_minor))))))	(((Roystonea_regia	Iriartea_deltoidea)	(Orania_palindan	Sclerosperma_profizianum))	((Leopoldinia_pulchra	Podococcus_barteri)	Pseudophoenix_vinifera))))	Serenoa_repens))))	Kingia_australis);
(((Chamaedorea_seifrizii	Calamus_caryotoides)	(Nypa_fruticans	(Pseudophoenix_vinifera	((((Roystonea_regia	((Bactris_major	((Elaeis_oleifera	Elaeis_guineensis)	Attalea_speciosa))	(((Reinhardtia_simplex	Reinhardtia_gracilis)	(Reinhardtia_paiewonskiana	Reinhardtia_latisecta))	(((Geonoma_undata	((Prestoea_acuminata	(Oenocarpus_bataua	Oenocarpus_minor))	((((Burretiokentia_grandiflora	(Veitchia_spiralis	Heterospathe_cagayanensis))	Hydriastele_microspadix)	Kentiopsis_piersoniorum)	(Dypsis_decaryi	Dictyosperma_album))))	Manicaria_saccifera)	(Leopoldinia_pulchra	Pelagodoxa_henryana)))))	(Podococcus_barteri	(Orania_palindan	Sclerosperma_profizianum)))	Iriartea_deltoidea)	(Phoenix_dactylifera	(Serenoa_repens	Sabal_domingensis))))))	Kingia_australis);
(((Chamaedorea_seifrizii	Nypa_fruticans)	((Pseudophoenix_vinifera	(((Orania_palindan	Sclerosperma_profizianum)	(((Sabal_domingensis	(Phoenix_dactylifera	Serenoa_repens))	((Elaeis_oleifera	Elaeis_guineensis)	(Attalea_speciosa	Bactris_major)))	(((Reinhardtia_simplex	Reinhardtia_gracilis)	(Reinhardtia_paiewonskiana	Reinhardtia_latisecta))	(((Geonoma_undata	((Prestoea_acuminata	(Oenocarpus_bataua	Oenocarpus_minor))	((((Burretiokentia_grandiflora	(Veitchia_spiralis	Kentiopsis_piersoniorum))	Heterospathe_cagayanensis)	Hydriastele_microspadix)	(Dypsis_decaryi	Dictyosperma_album))))	Manicaria_saccifera)	((Podococcus_barteri	Leopoldinia_pulchra)	Pelagodoxa_henryana)))))	(Iriartea_deltoidea	Roystonea_regia)))	Calamus_caryotoides))	Kingia_australis);
((((Phoenix_dactylifera	Serenoa_repens)	(((((Bactris_major	((Elaeis_oleifera	Elaeis_guineensis)	Attalea_speciosa))	(((Reinhardtia_simplex	Reinhardtia_gracilis)	(Reinhardtia_paiewonskiana	Reinhardtia_latisecta))	((Manicaria_saccifera	(Prestoea_acuminata	(Oenocarpus_bataua	Oenocarpus_minor)))	(((Dictyosperma_album	(((Kentiopsis_piersoniorum	(Veitchia_spiralis	Heterospathe_cagayanensis))	(Burretiokentia_grandiflora	Hydriastele_microspadix))	Dypsis_decaryi))	Geonoma_undata)	Pelagodoxa_henryana))))	((Leopoldinia_pulchra	Podococcus_barteri)	Pseudophoenix_vinifera))	((Orania_palindan	Sclerosperma_profizianum)	(Iriartea_deltoidea	Roystonea_regia)))	Sabal_domingensis))	((Chamaedorea_seifrizii	Calamus_caryotoides)	Nypa_fruticans))	Kingia_australis);
(((((Bactris_major	((Elaeis_oleifera	Elaeis_guineensis)	Attalea_speciosa))	(((Reinhardtia_simplex	Reinhardtia_gracilis)	(Reinhardtia_paiewonskiana	Reinhardtia_latisecta))	((Manicaria_saccifera	(Prestoea_acuminata	(Oenocarpus_bataua	Oenocarpus_minor)))	(((Dictyosperma_album	(((Heterospathe_cagayanensis	(Kentiopsis_piersoniorum	Veitchia_spiralis))	(Burretiokentia_grandiflora	Hydriastele_microspadix))	Dypsis_decaryi))	Geonoma_undata)	Pelagodoxa_henryana))))	(((Leopoldinia_pulchra	Podococcus_barteri)	Pseudophoenix_vinifera)	((Orania_palindan	Sclerosperma_profizianum)	(Iriartea_deltoidea	(Sabal_domingensis	(((Chamaedorea_seifrizii	Nypa_fruticans)	Phoenix_dactylifera)	Serenoa_repens))))))	(Calamus_caryotoides	Roystonea_regia))	Kingia_australis);
((Roystonea_regia	((((((Chamaedorea_seifrizii	Iriartea_deltoidea)	((Nypa_fruticans	Calamus_caryotoides)	((Leopoldinia_pulchra	Podococcus_barteri)	Pseudophoenix_vinifera)))	(Bactris_major	((Elaeis_oleifera	Elaeis_guineensis)	Attalea_speciosa)))	(Sabal_domingensis	Phoenix_dactylifera))	(Serenoa_repens	(Orania_palindan	Sclerosperma_profizianum)))	(((Reinhardtia_simplex	Reinhardtia_gracilis)	(Reinhardtia_paiewonskiana	Reinhardtia_latisecta))	((Manicaria_saccifera	(Prestoea_acuminata	(Oenocarpus_bataua	Oenocarpus_minor)))	((((((Heterospathe_cagayanensis	(Kentiopsis_piersoniorum	Veitchia_spiralis))	Burretiokentia_grandiflora)	(Hydriastele_microspadix	Dypsis_decaryi))	Dictyosperma_album)	Geonoma_undata)	Pelagodoxa_henryana)))))	Kingia_australis);
((Roystonea_regia	((Bactris_major	((Elaeis_oleifera	Elaeis_guineensis)	Attalea_speciosa))	(((((Sabal_domingensis	(Serenoa_repens	Phoenix_dactylifera))	((Nypa_fruticans	(Chamaedorea_seifrizii	Calamus_caryotoides))	(Leopoldinia_pulchra	Podococcus_barteri)))	Pseudophoenix_vinifera)	(Iriartea_deltoidea	(Orania_palindan	Sclerosperma_profizianum)))	(((Reinhardtia_simplex	Reinhardtia_gracilis)	(Reinhardtia_paiewonskiana	Reinhardtia_latisecta))	(Pelagodoxa_henryana	(Manicaria_saccifera	(Geonoma_undata	((Prestoea_acuminata	(Oenocarpus_bataua	Oenocarpus_minor))	(Dictyosperma_album	((((Heterospathe_cagayanensis	(Kentiopsis_piersoniorum	Veitchia_spiralis))	Burretiokentia_grandiflora)	Hydriastele_microspadix)	Dypsis_decaryi))))))))))	Kingia_australis);
(((Nypa_fruticans	(Chamaedorea_seifrizii	Calamus_caryotoides))	((Serenoa_repens	Phoenix_dactylifera)	((((Leopoldinia_pulchra	Podococcus_barteri)	Pseudophoenix_vinifera)	(((Iriartea_deltoidea	Roystonea_regia)	(Orania_palindan	Sclerosperma_profizianum))	((((Reinhardtia_simplex	Reinhardtia_gracilis)	(Reinhardtia_paiewonskiana	Reinhardtia_latisecta))	((Manicaria_saccifera	(Prestoea_acuminata	(Oenocarpus_bataua	Oenocarpus_minor)))	(Pelagodoxa_henryana	(Geonoma_undata	(Dictyosperma_album	((((Heterospathe_cagayanensis	Veitchia_spiralis)	Kentiopsis_piersoniorum)	(Burretiokentia_grandiflora	Hydriastele_microspadix))	Dypsis_decaryi))))))	(Bactris_major	((Elaeis_oleifera	Elaeis_guineensis)	Attalea_speciosa)))))	Sabal_domingensis)))	Kingia_australis);
((Roystonea_regia	((Bactris_major	((Elaeis_oleifera	Elaeis_guineensis)	Attalea_speciosa))	((((Orania_palindan	Sclerosperma_profizianum)	Iriartea_deltoidea)	((Sabal_domingensis	((Nypa_fruticans	(Chamaedorea_seifrizii	Calamus_caryotoides))	(Serenoa_repens	Phoenix_dactylifera)))	((Leopoldinia_pulchra	Podococcus_barteri)	Pseudophoenix_vinifera)))	(((Reinhardtia_simplex	Reinhardtia_gracilis)	(Reinhardtia_paiewonskiana	Reinhardtia_latisecta))	((Manicaria_saccifera	(Prestoea_acuminata	(Oenocarpus_bataua	Oenocarpus_minor)))	(Pelagodoxa_henryana	(Geonoma_undata	(((Burretiokentia_grandiflora	((Heterospathe_cagayanensis	Veitchia_spiralis)	Kentiopsis_piersoniorum))	Hydriastele_microspadix)	(Dypsis_decaryi	Dictyosperma_album)))))))))	Kingia_australis);
(((Orania_palindan	Sclerosperma_profizianum)	((((Pseudophoenix_vinifera	(Leopoldinia_pulchra	Podococcus_barteri))	((((Chamaedorea_seifrizii	Nypa_fruticans)	Calamus_caryotoides)	(Serenoa_repens	Phoenix_dactylifera))	Sabal_domingensis))	((Bactris_major	((Elaeis_oleifera	Elaeis_guineensis)	Attalea_speciosa))	(((Reinhardtia_latisecta	Reinhardtia_paiewonskiana)	(Reinhardtia_gracilis	Reinhardtia_simplex))	((Prestoea_acuminata	(Oenocarpus_bataua	Oenocarpus_minor))	((Pelagodoxa_henryana	((((Burretiokentia_grandiflora	Hydriastele_microspadix)	(Kentiopsis_piersoniorum	(Heterospathe_cagayanensis	Veitchia_spiralis)))	(Dypsis_decaryi	Dictyosperma_album))	Geonoma_undata))	Manicaria_saccifera)))))	(Roystonea_regia	Iriartea_deltoidea)))	Kingia_australis);
((Calamus_caryotoides	((Phoenix_dactylifera	((Sabal_domingensis	((Roystonea_regia	((Bactris_major	((Elaeis_oleifera	Elaeis_guineensis)	Attalea_speciosa))	(((Reinhardtia_latisecta	Reinhardtia_paiewonskiana)	(Reinhardtia_gracilis	Reinhardtia_simplex))	((Prestoea_acuminata	(Oenocarpus_bataua	Oenocarpus_minor))	((Geonoma_undata	(Pelagodoxa_henryana	(((Kentiopsis_piersoniorum	Veitchia_spiralis)	((Burretiokentia_grandiflora	Hydriastele_microspadix)	Heterospathe_cagayanensis))	(Dypsis_decaryi	Dictyosperma_album))))	Manicaria_saccifera)))))	((Iriartea_deltoidea	(Orania_palindan	(Chamaedorea_seifrizii	Sclerosperma_profizianum)))	(Pseudophoenix_vinifera	(Leopoldinia_pulchra	Podococcus_barteri)))))	Serenoa_repens))	Nypa_fruticans))	Kingia_australis);
((Roystonea_regia	((((Nypa_fruticans	Pseudophoenix_vinifera)	(((Serenoa_repens	Phoenix_dactylifera)	Sabal_domingensis)	(((Bactris_major	((Elaeis_oleifera	Elaeis_guineensis)	Attalea_speciosa))	(((Reinhardtia_latisecta	Reinhardtia_paiewonskiana)	(Reinhardtia_gracilis	Reinhardtia_simplex))	((Leopoldinia_pulchra	Pelagodoxa_henryana)	(((Dictyosperma_album	(((Heterospathe_cagayanensis	Veitchia_spiralis)	(Burretiokentia_grandiflora	Kentiopsis_piersoniorum))	(Hydriastele_microspadix	Dypsis_decaryi)))	Geonoma_undata)	(Manicaria_saccifera	(Prestoea_acuminata	(Oenocarpus_bataua	Oenocarpus_minor)))))))	(Podococcus_barteri	(Orania_palindan	Sclerosperma_profizianum)))))	Iriartea_deltoidea)	(Chamaedorea_seifrizii	Calamus_caryotoides)))	Kingia_australis);
(((Chamaedorea_seifrizii	Calamus_caryotoides)	(Roystonea_regia	(((Leopoldinia_pulchra	Podococcus_barteri)	(Orania_palindan	Sclerosperma_profizianum))	((Pseudophoenix_vinifera	((Serenoa_repens	(Nypa_fruticans	Phoenix_dactylifera))	Sabal_domingensis))	((Iriartea_deltoidea	(Bactris_major	((Elaeis_oleifera	Elaeis_guineensis)	Attalea_speciosa)))	(((Reinhardtia_latisecta	Reinhardtia_paiewonskiana)	(Reinhardtia_gracilis	Reinhardtia_simplex))	(((Geonoma_undata	((Dypsis_decaryi	Dictyosperma_album)	((Heterospathe_cagayanensis	(Burretiokentia_grandiflora	(Veitchia_spiralis	Kentiopsis_piersoniorum)))	Hydriastele_microspadix)))	(Pelagodoxa_henryana	Manicaria_saccifera))	(Prestoea_acuminata	(Oenocarpus_bataua	Oenocarpus_minor)))))))))	Kingia_australis);
(((Pseudophoenix_vinifera	(Iriartea_deltoidea	(Calamus_caryotoides	Roystonea_regia)))	(((Leopoldinia_pulchra	Podococcus_barteri)	(Orania_palindan	Sclerosperma_profizianum))	(((Serenoa_repens	((Chamaedorea_seifrizii	Nypa_fruticans)	Phoenix_dactylifera))	Sabal_domingensis)	(((Pelagodoxa_henryana	((Dictyosperma_album	(((((Kentiopsis_piersoniorum	Veitchia_spiralis)	Heterospathe_cagayanensis)	Burretiokentia_grandiflora)	Hydriastele_microspadix)	Dypsis_decaryi))	Geonoma_undata))	(Manicaria_saccifera	(Prestoea_acuminata	(Oenocarpus_bataua	Oenocarpus_minor))))	((Bactris_major	((Elaeis_oleifera	Elaeis_guineensis)	Attalea_speciosa))	((Reinhardtia_latisecta	Reinhardtia_paiewonskiana)	(Reinhardtia_gracilis	Reinhardtia_simplex)))))))	Kingia_australis);
((Orania_palindan	(Sclerosperma_profizianum	((((Bactris_major	((Elaeis_oleifera	Elaeis_guineensis)	Attalea_speciosa))	(((Reinhardtia_latisecta	Reinhardtia_paiewonskiana)	(Reinhardtia_gracilis	Reinhardtia_simplex))	((Pelagodoxa_henryana	(((((Veitchia_spiralis	Heterospathe_cagayanensis)	Kentiopsis_piersoniorum)	(Burretiokentia_grandiflora	Hydriastele_microspadix))	(Dypsis_decaryi	Dictyosperma_album))	Geonoma_undata))	(Manicaria_saccifera	(Prestoea_acuminata	(Oenocarpus_bataua	Oenocarpus_minor))))))	((Pseudophoenix_vinifera	(Leopoldinia_pulchra	Podococcus_barteri))	((Calamus_caryotoides	(Chamaedorea_seifrizii	Nypa_fruticans))	(Sabal_domingensis	(Phoenix_dactylifera	Serenoa_repens)))))	(Iriartea_deltoidea	Roystonea_regia))))	Kingia_australis);
((((Reinhardtia_latisecta	Reinhardtia_paiewonskiana)	(Reinhardtia_gracilis	Reinhardtia_simplex))	(((Pelagodoxa_henryana	(((((Burretiokentia_grandiflora	(Veitchia_spiralis	Heterospathe_cagayanensis))	Kentiopsis_piersoniorum)	Hydriastele_microspadix)	(Dypsis_decaryi	Dictyosperma_album))	Geonoma_undata))	(Manicaria_saccifera	(Prestoea_acuminata	(Oenocarpus_bataua	Oenocarpus_minor))))	(((((Orania_palindan	Sclerosperma_profizianum)	(Pseudophoenix_vinifera	(Leopoldinia_pulchra	Podococcus_barteri)))	(Sabal_domingensis	((Phoenix_dactylifera	Serenoa_repens)	(Nypa_fruticans	(Calamus_caryotoides	Chamaedorea_seifrizii)))))	(Iriartea_deltoidea	Roystonea_regia))	(Bactris_major	((Elaeis_oleifera	Elaeis_guineensis)	Attalea_speciosa)))))	Kingia_australis);
((Roystonea_regia	((Orania_palindan	Sclerosperma_profizianum)	(((Nypa_fruticans	((Serenoa_repens	Phoenix_dactylifera)	Sabal_domingensis))	((Bactris_major	((Elaeis_oleifera	Elaeis_guineensis)	Attalea_speciosa))	(((Reinhardtia_latisecta	Reinhardtia_paiewonskiana)	(Reinhardtia_gracilis	Reinhardtia_simplex))	(Manicaria_saccifera	((Prestoea_acuminata	(Oenocarpus_bataua	Oenocarpus_minor))	(Pelagodoxa_henryana	((Dypsis_decaryi	(Dictyosperma_album	(((Burretiokentia_grandiflora	(Veitchia_spiralis	Heterospathe_cagayanensis))	Kentiopsis_piersoniorum)	Hydriastele_microspadix)))	Geonoma_undata)))))))	(Iriartea_deltoidea	((Calamus_caryotoides	Chamaedorea_seifrizii)	(Pseudophoenix_vinifera	(Leopoldinia_pulchra	Podococcus_barteri)))))))	Kingia_australis);
((Calamus_caryotoides	((Chamaedorea_seifrizii	Nypa_fruticans)	(((Serenoa_repens	Phoenix_dactylifera)	Sabal_domingensis)	(((Orania_palindan	Sclerosperma_profizianum)	(Roystonea_regia	((Bactris_major	((Elaeis_oleifera	Elaeis_guineensis)	Attalea_speciosa))	(((Reinhardtia_latisecta	Reinhardtia_paiewonskiana)	(Reinhardtia_gracilis	Reinhardtia_simplex))	((Prestoea_acuminata	(Oenocarpus_bataua	Oenocarpus_minor))	(((Dypsis_decaryi	(Dictyosperma_album	((Burretiokentia_grandiflora	((Kentiopsis_piersoniorum	Veitchia_spiralis)	Heterospathe_cagayanensis))	Hydriastele_microspadix)))	Geonoma_undata)	((Leopoldinia_pulchra	Pelagodoxa_henryana)	Manicaria_saccifera)))))))	(Iriartea_deltoidea	(Pseudophoenix_vinifera	Podococcus_barteri))))))	Kingia_australis);
(((((Pseudophoenix_vinifera	((Prestoea_acuminata	(Oenocarpus_bataua	Oenocarpus_minor))	((((Dypsis_decaryi	Dictyosperma_album)	(((Kentiopsis_piersoniorum	Veitchia_spiralis)	(Heterospathe_cagayanensis	Burretiokentia_grandiflora))	Hydriastele_microspadix))	(Geonoma_undata	Pelagodoxa_henryana))	Manicaria_saccifera)))	(((Elaeis_oleifera	Elaeis_guineensis)	(Attalea_speciosa	Bactris_major))	((Reinhardtia_latisecta	Reinhardtia_paiewonskiana)	(Reinhardtia_gracilis	Reinhardtia_simplex))))	((Orania_palindan	Sclerosperma_profizianum)	(Iriartea_deltoidea	Roystonea_regia)))	((Leopoldinia_pulchra	Podococcus_barteri)	((Calamus_caryotoides	(Chamaedorea_seifrizii	Nypa_fruticans))	((Serenoa_repens	Phoenix_dactylifera)	Sabal_domingensis))))	Kingia_australis);
((((Reinhardtia_paiewonskiana	Reinhardtia_latisecta)	(Reinhardtia_gracilis	Reinhardtia_simplex))	(((Pelagodoxa_henryana	(Geonoma_undata	((Hydriastele_microspadix	(Burretiokentia_grandiflora	(Kentiopsis_piersoniorum	(Heterospathe_cagayanensis	Veitchia_spiralis))))	(Dypsis_decaryi	Dictyosperma_album))))	(Manicaria_saccifera	((Oenocarpus_bataua	Oenocarpus_minor)	Prestoea_acuminata)))	((((Sabal_domingensis	(Serenoa_repens	(Phoenix_dactylifera	Nypa_fruticans)))	(Bactris_major	(Attalea_speciosa	(Elaeis_guineensis	Elaeis_oleifera))))	((((Chamaedorea_seifrizii	Calamus_caryotoides)	Roystonea_regia)	Iriartea_deltoidea)	((Leopoldinia_pulchra	Podococcus_barteri)	Pseudophoenix_vinifera)))	(Sclerosperma_profizianum	Orania_palindan))))	Kingia_australis);
(((Calamus_caryotoides	(Nypa_fruticans	((((Bactris_major	(Attalea_speciosa	(Elaeis_guineensis	Elaeis_oleifera)))	((((Reinhardtia_paiewonskiana	Reinhardtia_latisecta)	(Reinhardtia_gracilis	Reinhardtia_simplex))	(((Oenocarpus_bataua	Oenocarpus_minor)	Prestoea_acuminata)	((Geonoma_undata	(((Kentiopsis_piersoniorum	(Heterospathe_cagayanensis	Veitchia_spiralis))	(Hydriastele_microspadix	Burretiokentia_grandiflora))	(Dypsis_decaryi	Dictyosperma_album)))	(Pelagodoxa_henryana	Manicaria_saccifera))))	(Roystonea_regia	(Iriartea_deltoidea	Pseudophoenix_vinifera))))	((Leopoldinia_pulchra	Podococcus_barteri)	(Sclerosperma_profizianum	Orania_palindan)))	(Sabal_domingensis	(Serenoa_repens	Phoenix_dactylifera)))))	Chamaedorea_seifrizii)	Kingia_australis);
((Roystonea_regia	(((((Leopoldinia_pulchra	Podococcus_barteri)	(Sclerosperma_profizianum	Orania_palindan))	(Iriartea_deltoidea	Pseudophoenix_vinifera))	(Sabal_domingensis	((Calamus_caryotoides	(Chamaedorea_seifrizii	Nypa_fruticans))	(Serenoa_repens	Phoenix_dactylifera))))	((Bactris_major	(Attalea_speciosa	(Elaeis_guineensis	Elaeis_oleifera)))	(((Reinhardtia_paiewonskiana	Reinhardtia_latisecta)	(Reinhardtia_gracilis	Reinhardtia_simplex))	((Pelagodoxa_henryana	((((Heterospathe_cagayanensis	(Veitchia_spiralis	Kentiopsis_piersoniorum))	(Hydriastele_microspadix	Burretiokentia_grandiflora))	(Dypsis_decaryi	Dictyosperma_album))	Geonoma_undata))	(Manicaria_saccifera	((Oenocarpus_bataua	Oenocarpus_minor)	Prestoea_acuminata)))))))	Kingia_australis);
((((Reinhardtia_paiewonskiana	Reinhardtia_latisecta)	(Reinhardtia_gracilis	Reinhardtia_simplex))	((((Pelagodoxa_henryana	(Dictyosperma_album	((Heterospathe_cagayanensis	(Veitchia_spiralis	Kentiopsis_piersoniorum))	(Burretiokentia_grandiflora	(Hydriastele_microspadix	Dypsis_decaryi)))))	Geonoma_undata)	(Manicaria_saccifera	((Oenocarpus_bataua	Oenocarpus_minor)	Prestoea_acuminata)))	((((Sclerosperma_profizianum	Orania_palindan)	(Iriartea_deltoidea	((Leopoldinia_pulchra	Podococcus_barteri)	Pseudophoenix_vinifera)))	((Calamus_caryotoides	(Chamaedorea_seifrizii	Nypa_fruticans))	(Serenoa_repens	(Sabal_domingensis	Phoenix_dactylifera))))	(Roystonea_regia	(Bactris_major	(Attalea_speciosa	(Elaeis_guineensis	Elaeis_oleifera)))))))	Kingia_australis);
((Roystonea_regia	((Bactris_major	(Attalea_speciosa	(Elaeis_guineensis	Elaeis_oleifera)))	((((Reinhardtia_paiewonskiana	Reinhardtia_latisecta)	(Reinhardtia_gracilis	Reinhardtia_simplex))	((Geonoma_undata	((Oenocarpus_bataua	Oenocarpus_minor)	Prestoea_acuminata))	((Dictyosperma_album	(((Heterospathe_cagayanensis	(Veitchia_spiralis	Kentiopsis_piersoniorum))	Burretiokentia_grandiflora)	(Dypsis_decaryi	Hydriastele_microspadix)))	(Pelagodoxa_henryana	Manicaria_saccifera))))	((((Chamaedorea_seifrizii	Calamus_caryotoides)	Pseudophoenix_vinifera)	((Serenoa_repens	(Phoenix_dactylifera	Nypa_fruticans))	Sabal_domingensis))	(Iriartea_deltoidea	((Sclerosperma_profizianum	Orania_palindan)	(Leopoldinia_pulchra	Podococcus_barteri)))))))	Kingia_australis);
((Roystonea_regia	(((Pseudophoenix_vinifera	(((Serenoa_repens	Phoenix_dactylifera)	Sabal_domingensis)	(Calamus_caryotoides	(Chamaedorea_seifrizii	Nypa_fruticans))))	((Sclerosperma_profizianum	Orania_palindan)	(Leopoldinia_pulchra	Podococcus_barteri)))	((Iriartea_deltoidea	(Bactris_major	(Attalea_speciosa	(Elaeis_guineensis	Elaeis_oleifera))))	(((Reinhardtia_paiewonskiana	Reinhardtia_latisecta)	(Reinhardtia_gracilis	Reinhardtia_simplex))	(((Geonoma_undata	(Dypsis_decaryi	((Hydriastele_microspadix	Dictyosperma_album)	((Heterospathe_cagayanensis	(Veitchia_spiralis	Kentiopsis_piersoniorum))	Burretiokentia_grandiflora))))	Pelagodoxa_henryana)	(Manicaria_saccifera	((Oenocarpus_bataua	Oenocarpus_minor)	Prestoea_acuminata)))))))	Kingia_australis);
((((Iriartea_deltoidea	Roystonea_regia)	(Sclerosperma_profizianum	Orania_palindan))	(((Bactris_major	(Attalea_speciosa	(Elaeis_guineensis	Elaeis_oleifera)))	(((Reinhardtia_paiewonskiana	Reinhardtia_latisecta)	(Reinhardtia_gracilis	Reinhardtia_simplex))	(((Oenocarpus_bataua	Oenocarpus_minor)	Prestoea_acuminata)	(((Pelagodoxa_henryana	(((Dypsis_decaryi	Dictyosperma_album)	Burretiokentia_grandiflora)	(Hydriastele_microspadix	(Heterospathe_cagayanensis	(Veitchia_spiralis	Kentiopsis_piersoniorum)))))	Geonoma_undata)	(Leopoldinia_pulchra	Manicaria_saccifera)))))	((Podococcus_barteri	Pseudophoenix_vinifera)	((((Calamus_caryotoides	(Chamaedorea_seifrizii	Nypa_fruticans))	Phoenix_dactylifera)	Serenoa_repens)	Sabal_domingensis))))	Kingia_australis);
((((((Oenocarpus_bataua	Oenocarpus_minor)	Prestoea_acuminata)	(((((Dypsis_decaryi	Dictyosperma_album)	(Hydriastele_microspadix	((Heterospathe_cagayanensis	Burretiokentia_grandiflora)	(Veitchia_spiralis	Kentiopsis_piersoniorum))))	Geonoma_undata)	(Pelagodoxa_henryana	Leopoldinia_pulchra))	Manicaria_saccifera))	((((Pseudophoenix_vinifera	(((Calamus_caryotoides	(Chamaedorea_seifrizii	Nypa_fruticans))	Iriartea_deltoidea)	((Phoenix_dactylifera	Serenoa_repens)	Sabal_domingensis)))	(Podococcus_barteri	(Sclerosperma_profizianum	Orania_palindan)))	Roystonea_regia)	(Bactris_major	(Attalea_speciosa	(Elaeis_guineensis	Elaeis_oleifera)))))	((Reinhardtia_paiewonskiana	Reinhardtia_latisecta)	(Reinhardtia_gracilis	Reinhardtia_simplex)))	Kingia_australis);
(((Chamaedorea_seifrizii	Nypa_fruticans)	(((Phoenix_dactylifera	Serenoa_repens)	Sabal_domingensis)	(((Sclerosperma_profizianum	Orania_palindan)	(((Bactris_major	(Attalea_speciosa	(Elaeis_guineensis	Elaeis_oleifera)))	(Manicaria_saccifera	(((Oenocarpus_bataua	Oenocarpus_minor)	Prestoea_acuminata)	(((Dictyosperma_album	(((Heterospathe_cagayanensis	Burretiokentia_grandiflora)	(Veitchia_spiralis	Kentiopsis_piersoniorum))	(Hydriastele_microspadix	Dypsis_decaryi)))	Geonoma_undata)	Pelagodoxa_henryana))))	((Reinhardtia_paiewonskiana	Reinhardtia_latisecta)	(Reinhardtia_gracilis	Reinhardtia_simplex))))	((Calamus_caryotoides	Roystonea_regia)	((Pseudophoenix_vinifera	(Leopoldinia_pulchra	Podococcus_barteri))	Iriartea_deltoidea)))))	Kingia_australis);
((Reinhardtia_latisecta	(((Reinhardtia_gracilis	Reinhardtia_simplex)	((Pseudophoenix_vinifera	(Leopoldinia_pulchra	Podococcus_barteri))	((((((Nypa_fruticans	Phoenix_dactylifera)	Serenoa_repens)	Sabal_domingensis)	(Bactris_major	(Attalea_speciosa	(Elaeis_guineensis	Elaeis_oleifera))))	((Sclerosperma_profizianum	Orania_palindan)	(((Oenocarpus_bataua	Oenocarpus_minor)	Prestoea_acuminata)	((Geonoma_undata	(Pelagodoxa_henryana	(((Heterospathe_cagayanensis	(Veitchia_spiralis	Kentiopsis_piersoniorum))	(Burretiokentia_grandiflora	Hydriastele_microspadix))	(Dypsis_decaryi	Dictyosperma_album))))	Manicaria_saccifera))))	((Roystonea_regia	(Chamaedorea_seifrizii	Calamus_caryotoides))	Iriartea_deltoidea))))	Reinhardtia_paiewonskiana))	Kingia_australis);
(((Iriartea_deltoidea	Roystonea_regia)	((Sclerosperma_profizianum	Orania_palindan)	((((((Calamus_caryotoides	(Chamaedorea_seifrizii	Nypa_fruticans))	Phoenix_dactylifera)	Serenoa_repens)	Sabal_domingensis)	(Pseudophoenix_vinifera	(Leopoldinia_pulchra	Podococcus_barteri)))	((Bactris_major	(Attalea_speciosa	(Elaeis_guineensis	Elaeis_oleifera)))	(((Reinhardtia_gracilis	Reinhardtia_simplex)	(Reinhardtia_paiewonskiana	Reinhardtia_latisecta))	(((Oenocarpus_bataua	Oenocarpus_minor)	Prestoea_acuminata)	(Manicaria_saccifera	(Pelagodoxa_henryana	(Geonoma_undata	((Heterospathe_cagayanensis	(Kentiopsis_piersoniorum	Veitchia_spiralis))	(Dictyosperma_album	(Burretiokentia_grandiflora	(Dypsis_decaryi	Hydriastele_microspadix)))))))))))))	Kingia_australis);
((Chamaedorea_seifrizii	(Nypa_fruticans	(((Pseudophoenix_vinifera	(Leopoldinia_pulchra	Podococcus_barteri))	((((Elaeis_guineensis	Elaeis_oleifera)	(Bactris_major	Attalea_speciosa))	(((Reinhardtia_gracilis	Reinhardtia_simplex)	(Reinhardtia_paiewonskiana	Reinhardtia_latisecta))	((Pelagodoxa_henryana	(Geonoma_undata	(((Hydriastele_microspadix	(Burretiokentia_grandiflora	(Heterospathe_cagayanensis	(Kentiopsis_piersoniorum	Veitchia_spiralis))))	Dictyosperma_album)	Dypsis_decaryi)))	(((Oenocarpus_bataua	Oenocarpus_minor)	Prestoea_acuminata)	Manicaria_saccifera))))	((Iriartea_deltoidea	(Calamus_caryotoides	Roystonea_regia))	(Sclerosperma_profizianum	Orania_palindan))))	((Phoenix_dactylifera	Serenoa_repens)	Sabal_domingensis))))	Kingia_australis);
((Leopoldinia_pulchra	(Podococcus_barteri	((((((Bactris_major	(Attalea_speciosa	(Elaeis_guineensis	Elaeis_oleifera)))	(((Reinhardtia_gracilis	Reinhardtia_simplex)	(Reinhardtia_paiewonskiana	Reinhardtia_latisecta))	((Pelagodoxa_henryana	(Geonoma_undata	((Hydriastele_microspadix	((Burretiokentia_grandiflora	(Kentiopsis_piersoniorum	Veitchia_spiralis))	Heterospathe_cagayanensis))	(Dictyosperma_album	Dypsis_decaryi))))	(((Oenocarpus_bataua	Oenocarpus_minor)	Prestoea_acuminata)	Manicaria_saccifera))))	((Iriartea_deltoidea	Roystonea_regia)	(Sclerosperma_profizianum	Orania_palindan)))	(((Nypa_fruticans	Phoenix_dactylifera)	Serenoa_repens)	Sabal_domingensis))	(Chamaedorea_seifrizii	Calamus_caryotoides))	Pseudophoenix_vinifera)))	Kingia_australis);
((Roystonea_regia	(((Bactris_major	(Attalea_speciosa	(Elaeis_guineensis	Elaeis_oleifera)))	(((Reinhardtia_gracilis	Reinhardtia_simplex)	(Reinhardtia_paiewonskiana	Reinhardtia_latisecta))	(((Oenocarpus_bataua	Oenocarpus_minor)	Prestoea_acuminata)	(Manicaria_saccifera	(Pelagodoxa_henryana	(Geonoma_undata	((Hydriastele_microspadix	(Burretiokentia_grandiflora	((Kentiopsis_piersoniorum	Veitchia_spiralis)	Heterospathe_cagayanensis)))	(Dictyosperma_album	Dypsis_decaryi))))))))	((Iriartea_deltoidea	((((Nypa_fruticans	(Chamaedorea_seifrizii	Calamus_caryotoides))	(Phoenix_dactylifera	Serenoa_repens))	Sabal_domingensis)	(Pseudophoenix_vinifera	(Leopoldinia_pulchra	Podococcus_barteri))))	(Sclerosperma_profizianum	Orania_palindan))))	Kingia_australis);
((((((Oenocarpus_bataua	Oenocarpus_minor)	Prestoea_acuminata)	(Manicaria_saccifera	(Pelagodoxa_henryana	(Geonoma_undata	((((Kentiopsis_piersoniorum	Veitchia_spiralis)	Heterospathe_cagayanensis)	(Hydriastele_microspadix	Burretiokentia_grandiflora))	(Dictyosperma_album	Dypsis_decaryi))))))	((((Phoenix_dactylifera	Serenoa_repens)	Sabal_domingensis)	((Pseudophoenix_vinifera	(Leopoldinia_pulchra	Podococcus_barteri))	((Roystonea_regia	((Nypa_fruticans	(Chamaedorea_seifrizii	Calamus_caryotoides))	Iriartea_deltoidea))	(Sclerosperma_profizianum	Orania_palindan))))	(Bactris_major	(Attalea_speciosa	(Elaeis_guineensis	Elaeis_oleifera)))))	((Reinhardtia_gracilis	Reinhardtia_simplex)	(Reinhardtia_paiewonskiana	Reinhardtia_latisecta)))	Kingia_australis);
(((Chamaedorea_seifrizii	Calamus_caryotoides)	(((((((Serenoa_repens	(((Reinhardtia_gracilis	Reinhardtia_simplex)	(Reinhardtia_paiewonskiana	Reinhardtia_latisecta))	((((Oenocarpus_bataua	Oenocarpus_minor)	Prestoea_acuminata)	(Dypsis_decaryi	((((Kentiopsis_piersoniorum	Veitchia_spiralis)	Heterospathe_cagayanensis)	(Hydriastele_microspadix	Burretiokentia_grandiflora))	Dictyosperma_album)))	((Manicaria_saccifera	Pelagodoxa_henryana)	Geonoma_undata))))	(Bactris_major	(Attalea_speciosa	(Elaeis_guineensis	Elaeis_oleifera))))	(Nypa_fruticans	(Phoenix_dactylifera	Sabal_domingensis)))	(Pseudophoenix_vinifera	(Leopoldinia_pulchra	Podococcus_barteri)))	Iriartea_deltoidea)	(Sclerosperma_profizianum	Orania_palindan))	Roystonea_regia))	Kingia_australis);
((Roystonea_regia	((Chamaedorea_seifrizii	Calamus_caryotoides)	(Nypa_fruticans	(((Reinhardtia_gracilis	Reinhardtia_simplex)	(Reinhardtia_paiewonskiana	Reinhardtia_latisecta))	((((Oenocarpus_bataua	Oenocarpus_minor)	Prestoea_acuminata)	((Geonoma_undata	((Dictyosperma_album	Dypsis_decaryi)	(((Heterospathe_cagayanensis	(Kentiopsis_piersoniorum	Veitchia_spiralis))	Burretiokentia_grandiflora)	Hydriastele_microspadix)))	(Manicaria_saccifera	Pelagodoxa_henryana)))	((Iriartea_deltoidea	(Bactris_major	(Attalea_speciosa	(Elaeis_guineensis	Elaeis_oleifera))))	((Pseudophoenix_vinifera	(Serenoa_repens	(Sabal_domingensis	Phoenix_dactylifera)))	((Leopoldinia_pulchra	Podococcus_barteri)	(Sclerosperma_profizianum	Orania_palindan)))))))))	Kingia_australis);
(((Chamaedorea_seifrizii	Calamus_caryotoides)	(((Sclerosperma_profizianum	Orania_palindan)	((Pseudophoenix_vinifera	(Leopoldinia_pulchra	Podococcus_barteri))	((Sabal_domingensis	(Nypa_fruticans	Phoenix_dactylifera))	(((((Manicaria_saccifera	(Geonoma_undata	(((Oenocarpus_bataua	Oenocarpus_minor)	Prestoea_acuminata)	((Dictyosperma_album	Dypsis_decaryi)	((Heterospathe_cagayanensis	(Kentiopsis_piersoniorum	Veitchia_spiralis))	(Burretiokentia_grandiflora	Hydriastele_microspadix))))))	Pelagodoxa_henryana)	((Reinhardtia_gracilis	Reinhardtia_simplex)	(Reinhardtia_paiewonskiana	Reinhardtia_latisecta)))	Serenoa_repens)	(Iriartea_deltoidea	(Bactris_major	(Attalea_speciosa	(Elaeis_guineensis	Elaeis_oleifera))))))))	Roystonea_regia))	Kingia_australis);
((Sabal_domingensis	((Serenoa_repens	((Chamaedorea_seifrizii	Nypa_fruticans)	Phoenix_dactylifera))	((((((Oenocarpus_bataua	Oenocarpus_minor)	Prestoea_acuminata)	(Geonoma_undata	(((Dictyosperma_album	Dypsis_decaryi)	((Kentiopsis_piersoniorum	((Veitchia_spiralis	Heterospathe_cagayanensis)	Burretiokentia_grandiflora))	Hydriastele_microspadix))	((Leopoldinia_pulchra	Pelagodoxa_henryana)	Manicaria_saccifera))))	((Reinhardtia_gracilis	Reinhardtia_simplex)	(Reinhardtia_paiewonskiana	Reinhardtia_latisecta)))	(Bactris_major	(Attalea_speciosa	(Elaeis_guineensis	Elaeis_oleifera))))	(Podococcus_barteri	(Pseudophoenix_vinifera	((Iriartea_deltoidea	(Roystonea_regia	Calamus_caryotoides))	(Sclerosperma_profizianum	Orania_palindan)))))))	Kingia_australis);
((Roystonea_regia	(Iriartea_deltoidea	((((Sabal_domingensis	(Serenoa_repens	(Nypa_fruticans	Phoenix_dactylifera)))	(((Reinhardtia_gracilis	Reinhardtia_simplex)	(Reinhardtia_paiewonskiana	Reinhardtia_latisecta))	(Bactris_major	(Attalea_speciosa	(Elaeis_guineensis	Elaeis_oleifera)))))	((((Chamaedorea_seifrizii	Calamus_caryotoides)	Pseudophoenix_vinifera)	(Leopoldinia_pulchra	Podococcus_barteri))	(((Oenocarpus_bataua	Oenocarpus_minor)	Prestoea_acuminata)	((Pelagodoxa_henryana	(Geonoma_undata	((Dictyosperma_album	Dypsis_decaryi)	(((Veitchia_spiralis	Kentiopsis_piersoniorum)	Burretiokentia_grandiflora)	(Heterospathe_cagayanensis	Hydriastele_microspadix)))))	Manicaria_saccifera))))	(Sclerosperma_profizianum	Orania_palindan))))	Kingia_australis);
((Roystonea_regia	(((((Reinhardtia_latisecta	Reinhardtia_paiewonskiana)	(Reinhardtia_simplex	Reinhardtia_gracilis))	((Prestoea_acuminata	(Oenocarpus_bataua	Oenocarpus_minor))	(Manicaria_saccifera	(((((Kentiopsis_piersoniorum	(Heterospathe_cagayanensis	Veitchia_spiralis))	(Hydriastele_microspadix	Burretiokentia_grandiflora))	(Dypsis_decaryi	Dictyosperma_album))	Geonoma_undata)	Pelagodoxa_henryana))))	((Attalea_speciosa	(Elaeis_guineensis	Elaeis_oleifera))	Bactris_major))	(((Calamus_caryotoides	(Chamaedorea_seifrizii	Nypa_fruticans))	(Sabal_domingensis	(Phoenix_dactylifera	Serenoa_repens)))	((((Leopoldinia_pulchra	Podococcus_barteri)	(Orania_palindan	Sclerosperma_profizianum))	Iriartea_deltoidea)	Pseudophoenix_vinifera))))	Kingia_australis);
((Roystonea_regia	((Attalea_speciosa	((Elaeis_guineensis	Elaeis_oleifera)	Bactris_major))	((((Calamus_caryotoides	(Chamaedorea_seifrizii	Nypa_fruticans))	(Sabal_domingensis	(Phoenix_dactylifera	Serenoa_repens)))	((Pseudophoenix_vinifera	(Leopoldinia_pulchra	Podococcus_barteri))	(Iriartea_deltoidea	(Orania_palindan	Sclerosperma_profizianum))))	(((Reinhardtia_latisecta	Reinhardtia_paiewonskiana)	(Reinhardtia_simplex	Reinhardtia_gracilis))	(((((((Kentiopsis_piersoniorum	Burretiokentia_grandiflora)	(Heterospathe_cagayanensis	Veitchia_spiralis))	Hydriastele_microspadix)	(Dypsis_decaryi	Dictyosperma_album))	Geonoma_undata)	Pelagodoxa_henryana)	((Prestoea_acuminata	(Oenocarpus_bataua	Oenocarpus_minor))	Manicaria_saccifera))))))	Kingia_australis);
(((Nypa_fruticans	(Calamus_caryotoides	Chamaedorea_seifrizii))	((Sabal_domingensis	(Phoenix_dactylifera	Serenoa_repens))	(((Pseudophoenix_vinifera	Podococcus_barteri)	((Bactris_major	(Attalea_speciosa	(Elaeis_guineensis	Elaeis_oleifera)))	(((Reinhardtia_latisecta	Reinhardtia_paiewonskiana)	(Reinhardtia_simplex	Reinhardtia_gracilis))	(((((Kentiopsis_piersoniorum	((Hydriastele_microspadix	Burretiokentia_grandiflora)	(Heterospathe_cagayanensis	Veitchia_spiralis)))	(Dypsis_decaryi	Dictyosperma_album))	Geonoma_undata)	(Leopoldinia_pulchra	Pelagodoxa_henryana))	((Prestoea_acuminata	(Oenocarpus_bataua	Oenocarpus_minor))	Manicaria_saccifera)))))	((Orania_palindan	Sclerosperma_profizianum)	(Iriartea_deltoidea	Roystonea_regia)))))	Kingia_australis);
((Calamus_caryotoides	(((Pseudophoenix_vinifera	Podococcus_barteri)	(((Roystonea_regia	((Bactris_major	(Attalea_speciosa	(Elaeis_guineensis	Elaeis_oleifera)))	(((Reinhardtia_latisecta	Reinhardtia_paiewonskiana)	(Reinhardtia_simplex	Reinhardtia_gracilis))	((((((Veitchia_spiralis	Kentiopsis_piersoniorum)	(Burretiokentia_grandiflora	Heterospathe_cagayanensis))	Hydriastele_microspadix)	(Dypsis_decaryi	Dictyosperma_album))	(Geonoma_undata	(Leopoldinia_pulchra	Pelagodoxa_henryana)))	((Prestoea_acuminata	(Oenocarpus_bataua	Oenocarpus_minor))	Manicaria_saccifera)))))	((Orania_palindan	Sclerosperma_profizianum)	Iriartea_deltoidea))	(Sabal_domingensis	(Phoenix_dactylifera	Serenoa_repens))))	(Chamaedorea_seifrizii	Nypa_fruticans)))	Kingia_australis);
((Calamus_caryotoides	((Pseudophoenix_vinifera	((Iriartea_deltoidea	Roystonea_regia)	(((((Elaeis_guineensis	Elaeis_oleifera)	(Bactris_major	Attalea_speciosa))	(((Reinhardtia_latisecta	Reinhardtia_paiewonskiana)	(Reinhardtia_simplex	Reinhardtia_gracilis))	((Prestoea_acuminata	(Oenocarpus_bataua	Oenocarpus_minor))	(Manicaria_saccifera	(Pelagodoxa_henryana	((((Heterospathe_cagayanensis	((Veitchia_spiralis	Kentiopsis_piersoniorum)	Burretiokentia_grandiflora))	Hydriastele_microspadix)	(Dypsis_decaryi	Dictyosperma_album))	Geonoma_undata))))))	((Leopoldinia_pulchra	Podococcus_barteri)	(Orania_palindan	Sclerosperma_profizianum)))	(Sabal_domingensis	(Phoenix_dactylifera	Serenoa_repens)))))	(Chamaedorea_seifrizii	Nypa_fruticans)))	Kingia_australis);
((((Reinhardtia_latisecta	Reinhardtia_paiewonskiana)	(Reinhardtia_simplex	Reinhardtia_gracilis))	((((Pelagodoxa_henryana	(((((Veitchia_spiralis	Kentiopsis_piersoniorum)	(Burretiokentia_grandiflora	Heterospathe_cagayanensis))	Hydriastele_microspadix)	(Dypsis_decaryi	Dictyosperma_album))	Geonoma_undata))	((Prestoea_acuminata	(Oenocarpus_bataua	Oenocarpus_minor))	Manicaria_saccifera))	((((Iriartea_deltoidea	(Calamus_caryotoides	Roystonea_regia))	((Leopoldinia_pulchra	Podococcus_barteri)	(Orania_palindan	Sclerosperma_profizianum)))	(Pseudophoenix_vinifera	(Sabal_domingensis	(Phoenix_dactylifera	Serenoa_repens))))	((Elaeis_guineensis	Elaeis_oleifera)	(Bactris_major	Attalea_speciosa))))	(Chamaedorea_seifrizii	Nypa_fruticans)))	Kingia_australis);
(((Nypa_fruticans	(Chamaedorea_seifrizii	Calamus_caryotoides))	(Roystonea_regia	(Pseudophoenix_vinifera	((((((Leopoldinia_pulchra	Pelagodoxa_henryana)	((((((Veitchia_spiralis	Kentiopsis_piersoniorum)	(Burretiokentia_grandiflora	Heterospathe_cagayanensis))	Hydriastele_microspadix)	(Dypsis_decaryi	Dictyosperma_album))	Geonoma_undata)	((Prestoea_acuminata	(Oenocarpus_bataua	Oenocarpus_minor))	Manicaria_saccifera)))	((Reinhardtia_latisecta	Reinhardtia_paiewonskiana)	(Reinhardtia_simplex	Reinhardtia_gracilis)))	(Iriartea_deltoidea	(Bactris_major	(Attalea_speciosa	(Elaeis_guineensis	Elaeis_oleifera)))))	(Podococcus_barteri	(Orania_palindan	Sclerosperma_profizianum)))	(Sabal_domingensis	(Phoenix_dactylifera	Serenoa_repens))))))	Kingia_australis);
(((Nypa_fruticans	(Chamaedorea_seifrizii	Calamus_caryotoides))	((Sabal_domingensis	(Phoenix_dactylifera	Serenoa_repens))	(Pseudophoenix_vinifera	(Roystonea_regia	((((Reinhardtia_latisecta	Reinhardtia_paiewonskiana)	(Reinhardtia_simplex	Reinhardtia_gracilis))	(Iriartea_deltoidea	(Bactris_major	(Attalea_speciosa	(Elaeis_guineensis	Elaeis_oleifera)))))	(((Leopoldinia_pulchra	Podococcus_barteri)	(Orania_palindan	Sclerosperma_profizianum))	((Prestoea_acuminata	(Oenocarpus_bataua	Oenocarpus_minor))	(Manicaria_saccifera	(Pelagodoxa_henryana	((((Burretiokentia_grandiflora	(Heterospathe_cagayanensis	(Veitchia_spiralis	Kentiopsis_piersoniorum)))	Hydriastele_microspadix)	(Dypsis_decaryi	Dictyosperma_album))	Geonoma_undata))))))))))	Kingia_australis);
(((Roystonea_regia	((Orania_palindan	Sclerosperma_profizianum)	((Iriartea_deltoidea	(((Attalea_speciosa	((Elaeis_guineensis	Elaeis_oleifera)	Bactris_major))	(((Pelagodoxa_henryana	((((Burretiokentia_grandiflora	(Kentiopsis_piersoniorum	(Heterospathe_cagayanensis	Veitchia_spiralis)))	Hydriastele_microspadix)	(Dypsis_decaryi	Dictyosperma_album))	Geonoma_undata))	((Prestoea_acuminata	(Oenocarpus_bataua	Oenocarpus_minor))	Manicaria_saccifera))	((Reinhardtia_latisecta	Reinhardtia_paiewonskiana)	(Reinhardtia_simplex	Reinhardtia_gracilis))))	(Sabal_domingensis	(Phoenix_dactylifera	Serenoa_repens))))	(Pseudophoenix_vinifera	(Leopoldinia_pulchra	Podococcus_barteri)))))	(Nypa_fruticans	(Chamaedorea_seifrizii	Calamus_caryotoides)))	Kingia_australis);
((((Reinhardtia_latisecta	Reinhardtia_paiewonskiana)	(Reinhardtia_simplex	Reinhardtia_gracilis))	(((((Sabal_domingensis	(((Nypa_fruticans	(Chamaedorea_seifrizii	Calamus_caryotoides))	Phoenix_dactylifera)	Serenoa_repens))	(Bactris_major	(Attalea_speciosa	(Elaeis_guineensis	Elaeis_oleifera))))	(Podococcus_barteri	(Orania_palindan	Sclerosperma_profizianum)))	((Iriartea_deltoidea	Roystonea_regia)	Pseudophoenix_vinifera))	(((Leopoldinia_pulchra	Pelagodoxa_henryana)	(((((Heterospathe_cagayanensis	(Burretiokentia_grandiflora	Hydriastele_microspadix))	Veitchia_spiralis)	Kentiopsis_piersoniorum)	(Dypsis_decaryi	Dictyosperma_album))	Geonoma_undata))	((Prestoea_acuminata	(Oenocarpus_bataua	Oenocarpus_minor))	Manicaria_saccifera))))	Kingia_australis);
(((Reinhardtia_latisecta	Reinhardtia_paiewonskiana)	((Reinhardtia_simplex	Reinhardtia_gracilis)	(((Pelagodoxa_henryana	(Geonoma_undata	(Dictyosperma_album	(((Burretiokentia_grandiflora	(Heterospathe_cagayanensis	Veitchia_spiralis))	Kentiopsis_piersoniorum)	(Hydriastele_microspadix	Dypsis_decaryi)))))	(((Oenocarpus_minor	Oenocarpus_bataua)	Prestoea_acuminata)	Manicaria_saccifera))	((((((Calamus_caryotoides	(Chamaedorea_seifrizii	Nypa_fruticans))	(Sabal_domingensis	(Serenoa_repens	Phoenix_dactylifera)))	(Sclerosperma_profizianum	Orania_palindan))	((Podococcus_barteri	Leopoldinia_pulchra)	Pseudophoenix_vinifera))	(Iriartea_deltoidea	Roystonea_regia))	((Attalea_speciosa	(Elaeis_guineensis	Elaeis_oleifera))	Bactris_major)))))	Kingia_australis);
((((Calamus_caryotoides	Chamaedorea_seifrizii)	Roystonea_regia)	((Sclerosperma_profizianum	Orania_palindan)	(((Iriartea_deltoidea	((Podococcus_barteri	Leopoldinia_pulchra)	Pseudophoenix_vinifera))	(Sabal_domingensis	((Serenoa_repens	Phoenix_dactylifera)	Nypa_fruticans)))	(((Attalea_speciosa	(Elaeis_guineensis	Elaeis_oleifera))	Bactris_major)	(((Reinhardtia_latisecta	Reinhardtia_paiewonskiana)	(Reinhardtia_simplex	Reinhardtia_gracilis))	(((Oenocarpus_minor	Oenocarpus_bataua)	Prestoea_acuminata)	(Manicaria_saccifera	(Pelagodoxa_henryana	(Geonoma_undata	(Dictyosperma_album	((Heterospathe_cagayanensis	(Veitchia_spiralis	Kentiopsis_piersoniorum))	(Hydriastele_microspadix	(Burretiokentia_grandiflora	Dypsis_decaryi)))))))))))))	Kingia_australis);
((Roystonea_regia	(((Sclerosperma_profizianum	Orania_palindan)	(((((Podococcus_barteri	Leopoldinia_pulchra)	Pseudophoenix_vinifera)	(Sabal_domingensis	(Serenoa_repens	(Phoenix_dactylifera	Nypa_fruticans))))	(((Reinhardtia_latisecta	Reinhardtia_paiewonskiana)	(Reinhardtia_simplex	Reinhardtia_gracilis))	((((Oenocarpus_minor	Oenocarpus_bataua)	Prestoea_acuminata)	((Pelagodoxa_henryana	Manicaria_saccifera)	(Geonoma_undata	((Dypsis_decaryi	Dictyosperma_album)	(((Burretiokentia_grandiflora	(Heterospathe_cagayanensis	Veitchia_spiralis))	Hydriastele_microspadix)	Kentiopsis_piersoniorum)))))	((Attalea_speciosa	(Elaeis_guineensis	Elaeis_oleifera))	Bactris_major))))	Iriartea_deltoidea))	(Calamus_caryotoides	Chamaedorea_seifrizii)))	Kingia_australis);
((((Calamus_caryotoides	Chamaedorea_seifrizii)	Nypa_fruticans)	(((Serenoa_repens	Phoenix_dactylifera)	Sabal_domingensis)	(((Iriartea_deltoidea	Roystonea_regia)	(((Attalea_speciosa	(Elaeis_guineensis	Elaeis_oleifera))	Bactris_major)	(((Reinhardtia_latisecta	Reinhardtia_paiewonskiana)	(Reinhardtia_simplex	Reinhardtia_gracilis))	(((Pelagodoxa_henryana	(((Dypsis_decaryi	Dictyosperma_album)	((Heterospathe_cagayanensis	(Veitchia_spiralis	Kentiopsis_piersoniorum))	(Burretiokentia_grandiflora	Hydriastele_microspadix)))	Geonoma_undata))	Manicaria_saccifera)	((Oenocarpus_minor	Oenocarpus_bataua)	Prestoea_acuminata)))))	(((Podococcus_barteri	Leopoldinia_pulchra)	Pseudophoenix_vinifera)	(Sclerosperma_profizianum	Orania_palindan)))))	Kingia_australis);
((((Reinhardtia_latisecta	Reinhardtia_paiewonskiana)	(Reinhardtia_simplex	Reinhardtia_gracilis))	((((Pelagodoxa_henryana	(((Dypsis_decaryi	Dictyosperma_album)	(((Kentiopsis_piersoniorum	Burretiokentia_grandiflora)	(Veitchia_spiralis	Heterospathe_cagayanensis))	Hydriastele_microspadix))	Geonoma_undata))	Manicaria_saccifera)	((Oenocarpus_minor	Oenocarpus_bataua)	Prestoea_acuminata))	(((((Podococcus_barteri	Leopoldinia_pulchra)	Pseudophoenix_vinifera)	((Serenoa_repens	(Phoenix_dactylifera	((Calamus_caryotoides	Chamaedorea_seifrizii)	Nypa_fruticans)))	Sabal_domingensis))	((Sclerosperma_profizianum	Orania_palindan)	(Iriartea_deltoidea	Roystonea_regia)))	(Attalea_speciosa	((Elaeis_guineensis	Elaeis_oleifera)	Bactris_major)))))	Kingia_australis);
((Roystonea_regia	((Pseudophoenix_vinifera	((((Iriartea_deltoidea	(Bactris_major	(Attalea_speciosa	(Elaeis_guineensis	Elaeis_oleifera))))	(((Reinhardtia_latisecta	Reinhardtia_paiewonskiana)	(Reinhardtia_simplex	Reinhardtia_gracilis))	((Pelagodoxa_henryana	(((Dypsis_decaryi	Dictyosperma_album)	(((Heterospathe_cagayanensis	Burretiokentia_grandiflora)	(Veitchia_spiralis	Kentiopsis_piersoniorum))	Hydriastele_microspadix))	Geonoma_undata))	(Manicaria_saccifera	((Oenocarpus_minor	Oenocarpus_bataua)	Prestoea_acuminata)))))	((Serenoa_repens	Phoenix_dactylifera)	Sabal_domingensis))	((Podococcus_barteri	Leopoldinia_pulchra)	(Sclerosperma_profizianum	Orania_palindan))))	(Calamus_caryotoides	(Chamaedorea_seifrizii	Nypa_fruticans))))	Kingia_australis);
((((Reinhardtia_latisecta	Reinhardtia_paiewonskiana)	(Reinhardtia_simplex	Reinhardtia_gracilis))	((Podococcus_barteri	Pseudophoenix_vinifera)	((((Bactris_major	(Attalea_speciosa	(Elaeis_guineensis	Elaeis_oleifera)))	(((Oenocarpus_minor	Oenocarpus_bataua)	Prestoea_acuminata)	(((Leopoldinia_pulchra	Pelagodoxa_henryana)	((Dypsis_decaryi	(Dictyosperma_album	(((Heterospathe_cagayanensis	Burretiokentia_grandiflora)	(Veitchia_spiralis	Kentiopsis_piersoniorum))	Hydriastele_microspadix)))	Geonoma_undata))	Manicaria_saccifera)))	(((Serenoa_repens	Phoenix_dactylifera)	Sabal_domingensis)	(Sclerosperma_profizianum	Orania_palindan)))	((Roystonea_regia	Iriartea_deltoidea)	(Calamus_caryotoides	(Chamaedorea_seifrizii	Nypa_fruticans))))))	Kingia_australis);
((((Reinhardtia_latisecta	Reinhardtia_paiewonskiana)	(Reinhardtia_simplex	Reinhardtia_gracilis))	((((Leopoldinia_pulchra	Pelagodoxa_henryana)	((Dictyosperma_album	((Burretiokentia_grandiflora	(Kentiopsis_piersoniorum	(Veitchia_spiralis	Heterospathe_cagayanensis)))	(Hydriastele_microspadix	Dypsis_decaryi)))	Geonoma_undata))	(Manicaria_saccifera	((Oenocarpus_minor	Oenocarpus_bataua)	Prestoea_acuminata)))	((((Pseudophoenix_vinifera	((Serenoa_repens	(((Chamaedorea_seifrizii	Calamus_caryotoides)	Nypa_fruticans)	Phoenix_dactylifera))	Sabal_domingensis))	(Podococcus_barteri	(Sclerosperma_profizianum	Orania_palindan)))	Roystonea_regia)	(Iriartea_deltoidea	((Elaeis_guineensis	Elaeis_oleifera)	(Bactris_major	Attalea_speciosa))))))	Kingia_australis);
(((Chamaedorea_seifrizii	Calamus_caryotoides)	(Nypa_fruticans	(Phoenix_dactylifera	(Sabal_domingensis	(((Serenoa_repens	(Podococcus_barteri	(Sclerosperma_profizianum	Orania_palindan)))	((Iriartea_deltoidea	(Bactris_major	(Attalea_speciosa	(Elaeis_guineensis	Elaeis_oleifera))))	(((Reinhardtia_latisecta	Reinhardtia_paiewonskiana)	(Reinhardtia_simplex	Reinhardtia_gracilis))	((Leopoldinia_pulchra	Pelagodoxa_henryana)	(((Dictyosperma_album	Dypsis_decaryi)	((Burretiokentia_grandiflora	Hydriastele_microspadix)	(Veitchia_spiralis	(Heterospathe_cagayanensis	Kentiopsis_piersoniorum))))	(Manicaria_saccifera	(Geonoma_undata	((Oenocarpus_minor	Oenocarpus_bataua)	Prestoea_acuminata))))))))	(Roystonea_regia	Pseudophoenix_vinifera))))))	Kingia_australis);
((((Reinhardtia_latisecta	Reinhardtia_paiewonskiana)	(Reinhardtia_simplex	Reinhardtia_gracilis))	(((Manicaria_saccifera	((Oenocarpus_minor	Oenocarpus_bataua)	Prestoea_acuminata))	(Pelagodoxa_henryana	(Geonoma_undata	((Dictyosperma_album	Dypsis_decaryi)	((Burretiokentia_grandiflora	Hydriastele_microspadix)	(Heterospathe_cagayanensis	(Kentiopsis_piersoniorum	Veitchia_spiralis)))))))	((((Sclerosperma_profizianum	Orania_palindan)	(Sabal_domingensis	((Calamus_caryotoides	Nypa_fruticans)	(Serenoa_repens	Phoenix_dactylifera))))	(Iriartea_deltoidea	((Leopoldinia_pulchra	Podococcus_barteri)	(Chamaedorea_seifrizii	Pseudophoenix_vinifera))))	(Roystonea_regia	(Bactris_major	(Attalea_speciosa	(Elaeis_guineensis	Elaeis_oleifera)))))))	Kingia_australis);
((Roystonea_regia	((((Sabal_domingensis	(Phoenix_dactylifera	Serenoa_repens))	(((((Manicaria_saccifera	(Pelagodoxa_henryana	(Geonoma_undata	((Dypsis_decaryi	Dictyosperma_album)	((Heterospathe_cagayanensis	(Kentiopsis_piersoniorum	Veitchia_spiralis))	(Hydriastele_microspadix	Burretiokentia_grandiflora))))))	(Prestoea_acuminata	(Oenocarpus_bataua	Oenocarpus_minor)))	((Reinhardtia_simplex	Reinhardtia_gracilis)	(Reinhardtia_latisecta	Reinhardtia_paiewonskiana)))	((Attalea_speciosa	(Elaeis_oleifera	Elaeis_guineensis))	Bactris_major))	((Leopoldinia_pulchra	Podococcus_barteri)	(Orania_palindan	Sclerosperma_profizianum))))	(Pseudophoenix_vinifera	(Calamus_caryotoides	(Chamaedorea_seifrizii	Nypa_fruticans))))	Iriartea_deltoidea))	Kingia_australis);
((Roystonea_regia	((((Pseudophoenix_vinifera	(Sabal_domingensis	(Phoenix_dactylifera	Serenoa_repens)))	((((((Manicaria_saccifera	Geonoma_undata)	(((Dypsis_decaryi	Dictyosperma_album)	((Burretiokentia_grandiflora	(Kentiopsis_piersoniorum	(Heterospathe_cagayanensis	Veitchia_spiralis)))	Hydriastele_microspadix))	(Prestoea_acuminata	(Oenocarpus_bataua	Oenocarpus_minor))))	Pelagodoxa_henryana)	((Reinhardtia_simplex	Reinhardtia_gracilis)	(Reinhardtia_latisecta	Reinhardtia_paiewonskiana)))	((Attalea_speciosa	(Elaeis_oleifera	Elaeis_guineensis))	Bactris_major))	((Leopoldinia_pulchra	Podococcus_barteri)	(Orania_palindan	Sclerosperma_profizianum))))	Iriartea_deltoidea)	(Calamus_caryotoides	(Chamaedorea_seifrizii	Nypa_fruticans))))	Kingia_australis);
((((Reinhardtia_simplex	Reinhardtia_gracilis)	(Reinhardtia_latisecta	Reinhardtia_paiewonskiana))	((((Attalea_speciosa	(Elaeis_oleifera	Elaeis_guineensis))	Bactris_major)	(((Iriartea_deltoidea	Roystonea_regia)	(Orania_palindan	Sclerosperma_profizianum))	(((Leopoldinia_pulchra	Podococcus_barteri)	Pseudophoenix_vinifera)	(((Calamus_caryotoides	Chamaedorea_seifrizii)	Nypa_fruticans)	(Sabal_domingensis	(Phoenix_dactylifera	Serenoa_repens))))))	((Prestoea_acuminata	(Oenocarpus_bataua	Oenocarpus_minor))	(((Geonoma_undata	((Dypsis_decaryi	Dictyosperma_album)	((Burretiokentia_grandiflora	(Kentiopsis_piersoniorum	(Heterospathe_cagayanensis	Veitchia_spiralis)))	Hydriastele_microspadix)))	Pelagodoxa_henryana)	Manicaria_saccifera))))	Kingia_australis);
((Nypa_fruticans	((Roystonea_regia	(((Orania_palindan	Sclerosperma_profizianum)	(((((Geonoma_undata	(((Dypsis_decaryi	Dictyosperma_album)	((Burretiokentia_grandiflora	(Heterospathe_cagayanensis	(Veitchia_spiralis	Kentiopsis_piersoniorum)))	Hydriastele_microspadix))	(Leopoldinia_pulchra	Pelagodoxa_henryana)))	(Manicaria_saccifera	(Prestoea_acuminata	(Oenocarpus_bataua	Oenocarpus_minor))))	((Reinhardtia_simplex	Reinhardtia_gracilis)	(Reinhardtia_latisecta	Reinhardtia_paiewonskiana)))	((Attalea_speciosa	(Elaeis_oleifera	Elaeis_guineensis))	Bactris_major))	((Sabal_domingensis	(Phoenix_dactylifera	Serenoa_repens))	(Podococcus_barteri	Pseudophoenix_vinifera))))	Iriartea_deltoidea))	(Calamus_caryotoides	Chamaedorea_seifrizii)))	Kingia_australis);
((Chamaedorea_seifrizii	((Nypa_fruticans	(Phoenix_dactylifera	((Sabal_domingensis	(((Leopoldinia_pulchra	Podococcus_barteri)	Pseudophoenix_vinifera)	((Iriartea_deltoidea	(Orania_palindan	Sclerosperma_profizianum))	(((Reinhardtia_simplex	Reinhardtia_gracilis)	(Reinhardtia_latisecta	Reinhardtia_paiewonskiana))	((Roystonea_regia	(Attalea_speciosa	((Elaeis_oleifera	Elaeis_guineensis)	Bactris_major)))	((Geonoma_undata	((Dictyosperma_album	(((Veitchia_spiralis	Kentiopsis_piersoniorum)	(Heterospathe_cagayanensis	(Dypsis_decaryi	Burretiokentia_grandiflora)))	Hydriastele_microspadix))	Pelagodoxa_henryana))	(Manicaria_saccifera	(Prestoea_acuminata	(Oenocarpus_bataua	Oenocarpus_minor)))))))))	Serenoa_repens)))	Calamus_caryotoides))	Kingia_australis);
(((Phoenix_dactylifera	(((((Elaeis_oleifera	Elaeis_guineensis)	(Bactris_major	Attalea_speciosa))	(((Prestoea_acuminata	(Oenocarpus_bataua	Oenocarpus_minor))	((Geonoma_undata	(((Dypsis_decaryi	Dictyosperma_album)	(((Veitchia_spiralis	Kentiopsis_piersoniorum)	(Heterospathe_cagayanensis	Burretiokentia_grandiflora))	Hydriastele_microspadix))	(Leopoldinia_pulchra	Pelagodoxa_henryana)))	Manicaria_saccifera))	((Reinhardtia_simplex	Reinhardtia_gracilis)	(Reinhardtia_latisecta	Reinhardtia_paiewonskiana))))	((Podococcus_barteri	Pseudophoenix_vinifera)	((Iriartea_deltoidea	Roystonea_regia)	(Orania_palindan	Sclerosperma_profizianum))))	(Sabal_domingensis	Serenoa_repens)))	(Calamus_caryotoides	(Chamaedorea_seifrizii	Nypa_fruticans)))	Kingia_australis);
((((Serenoa_repens	Phoenix_dactylifera)	((((Iriartea_deltoidea	Roystonea_regia)	(((Bactris_major	(Attalea_speciosa	(Elaeis_oleifera	Elaeis_guineensis)))	(((Prestoea_acuminata	(Oenocarpus_bataua	Oenocarpus_minor))	((Geonoma_undata	(((Dypsis_decaryi	Dictyosperma_album)	(((Veitchia_spiralis	Kentiopsis_piersoniorum)	(Heterospathe_cagayanensis	Burretiokentia_grandiflora))	Hydriastele_microspadix))	Pelagodoxa_henryana))	Manicaria_saccifera))	((Reinhardtia_simplex	Reinhardtia_gracilis)	(Reinhardtia_latisecta	Reinhardtia_paiewonskiana))))	((Leopoldinia_pulchra	Podococcus_barteri)	(Orania_palindan	Sclerosperma_profizianum))))	Pseudophoenix_vinifera)	Sabal_domingensis))	(Calamus_caryotoides	(Chamaedorea_seifrizii	Nypa_fruticans)))	Kingia_australis);
(((Roystonea_regia	((Iriartea_deltoidea	Pseudophoenix_vinifera)	(((Podococcus_barteri	(Sabal_domingensis	(Phoenix_dactylifera	Serenoa_repens)))	((Bactris_major	(Attalea_speciosa	(Elaeis_oleifera	Elaeis_guineensis)))	(((Prestoea_acuminata	(Oenocarpus_bataua	Oenocarpus_minor))	(((Leopoldinia_pulchra	Pelagodoxa_henryana)	(Geonoma_undata	((Dypsis_decaryi	Dictyosperma_album)	((Kentiopsis_piersoniorum	(Veitchia_spiralis	Heterospathe_cagayanensis))	(Burretiokentia_grandiflora	Hydriastele_microspadix)))))	Manicaria_saccifera))	((Reinhardtia_simplex	Reinhardtia_gracilis)	(Reinhardtia_latisecta	Reinhardtia_paiewonskiana)))))	(Orania_palindan	Sclerosperma_profizianum))))	(Calamus_caryotoides	(Chamaedorea_seifrizii	Nypa_fruticans)))	Kingia_australis);
((((Phoenix_dactylifera	Serenoa_repens)	(((Bactris_major	(Attalea_speciosa	(Elaeis_oleifera	Elaeis_guineensis)))	(((Iriartea_deltoidea	(Podococcus_barteri	(Chamaedorea_seifrizii	Pseudophoenix_vinifera)))	(Roystonea_regia	(((Leopoldinia_pulchra	Pelagodoxa_henryana)	(Manicaria_saccifera	((Geonoma_undata	(Prestoea_acuminata	(Oenocarpus_bataua	Oenocarpus_minor)))	((Burretiokentia_grandiflora	(Dypsis_decaryi	Dictyosperma_album))	((Kentiopsis_piersoniorum	(Veitchia_spiralis	Heterospathe_cagayanensis))	Hydriastele_microspadix)))))	((Reinhardtia_simplex	Reinhardtia_gracilis)	(Reinhardtia_latisecta	Reinhardtia_paiewonskiana)))))	(Orania_palindan	Sclerosperma_profizianum)))	Sabal_domingensis))	(Calamus_caryotoides	Nypa_fruticans))	Kingia_australis);
((Roystonea_regia	((Orania_palindan	Sclerosperma_profizianum)	((Podococcus_barteri	((Chamaedorea_seifrizii	Calamus_caryotoides)	Pseudophoenix_vinifera))	(((Iriartea_deltoidea	(Bactris_major	(Attalea_speciosa	(Elaeis_oleifera	Elaeis_guineensis))))	(((Manicaria_saccifera	(Prestoea_acuminata	(Oenocarpus_bataua	Oenocarpus_minor)))	(Leopoldinia_pulchra	((Geonoma_undata	((Dypsis_decaryi	Dictyosperma_album)	(Kentiopsis_piersoniorum	((Burretiokentia_grandiflora	(Veitchia_spiralis	Heterospathe_cagayanensis))	Hydriastele_microspadix))))	Pelagodoxa_henryana)))	((Reinhardtia_simplex	Reinhardtia_gracilis)	(Reinhardtia_latisecta	Reinhardtia_paiewonskiana))))	(Sabal_domingensis	((Nypa_fruticans	Phoenix_dactylifera)	Serenoa_repens))))))	Kingia_australis);
((Pseudophoenix_vinifera	(Podococcus_barteri	((Sabal_domingensis	(((Calamus_caryotoides	Chamaedorea_seifrizii)	Nypa_fruticans)	(Serenoa_repens	Phoenix_dactylifera)))	(((Iriartea_deltoidea	Roystonea_regia)	(Sclerosperma_profizianum	Orania_palindan))	((Bactris_major	(Attalea_speciosa	(Elaeis_guineensis	Elaeis_oleifera)))	(((Reinhardtia_gracilis	Reinhardtia_simplex)	(Reinhardtia_paiewonskiana	Reinhardtia_latisecta))	(Leopoldinia_pulchra	((Prestoea_acuminata	(Oenocarpus_minor	Oenocarpus_bataua))	(Manicaria_saccifera	((Geonoma_undata	((Dictyosperma_album	Dypsis_decaryi)	((Kentiopsis_piersoniorum	(Veitchia_spiralis	Heterospathe_cagayanensis))	(Burretiokentia_grandiflora	Hydriastele_microspadix))))	Pelagodoxa_henryana))))))))))	Kingia_australis);
(((Calamus_caryotoides	Chamaedorea_seifrizii)	(Nypa_fruticans	(((Serenoa_repens	Phoenix_dactylifera)	Sabal_domingensis)	(((Iriartea_deltoidea	(Roystonea_regia	(Sclerosperma_profizianum	Orania_palindan)))	((Bactris_major	(Attalea_speciosa	(Elaeis_guineensis	Elaeis_oleifera)))	(((Reinhardtia_gracilis	Reinhardtia_simplex)	(Reinhardtia_paiewonskiana	Reinhardtia_latisecta))	((Prestoea_acuminata	(Oenocarpus_minor	Oenocarpus_bataua))	(Manicaria_saccifera	((Geonoma_undata	((Dictyosperma_album	Dypsis_decaryi)	((Burretiokentia_grandiflora	((Kentiopsis_piersoniorum	Veitchia_spiralis)	Heterospathe_cagayanensis))	Hydriastele_microspadix)))	Pelagodoxa_henryana))))))	(Pseudophoenix_vinifera	(Leopoldinia_pulchra	Podococcus_barteri))))))	Kingia_australis);
((Nypa_fruticans	((Iriartea_deltoidea	((((Sclerosperma_profizianum	((Leopoldinia_pulchra	Podococcus_barteri)	Orania_palindan))	(((Bactris_major	(Attalea_speciosa	(Elaeis_guineensis	Elaeis_oleifera)))	(((Reinhardtia_gracilis	Reinhardtia_simplex)	(Reinhardtia_paiewonskiana	Reinhardtia_latisecta))	((Geonoma_undata	(((Dictyosperma_album	Dypsis_decaryi)	(((Kentiopsis_piersoniorum	Veitchia_spiralis)	Heterospathe_cagayanensis)	(Hydriastele_microspadix	Burretiokentia_grandiflora)))	Pelagodoxa_henryana))	((Prestoea_acuminata	(Oenocarpus_minor	Oenocarpus_bataua))	Manicaria_saccifera))))	((Serenoa_repens	Phoenix_dactylifera)	Sabal_domingensis)))	Roystonea_regia)	Pseudophoenix_vinifera))	(Calamus_caryotoides	Chamaedorea_seifrizii)))	Kingia_australis);
((((Calamus_caryotoides	Chamaedorea_seifrizii)	Nypa_fruticans)	((Iriartea_deltoidea	Roystonea_regia)	(Pseudophoenix_vinifera	((Phoenix_dactylifera	Sabal_domingensis)	((Serenoa_repens	((Leopoldinia_pulchra	Podococcus_barteri)	(Orania_palindan	Sclerosperma_profizianum)))	((Bactris_major	(Attalea_speciosa	(Elaeis_guineensis	Elaeis_oleifera)))	(((Reinhardtia_gracilis	Reinhardtia_simplex)	(Reinhardtia_paiewonskiana	Reinhardtia_latisecta))	(Manicaria_saccifera	((Geonoma_undata	(((Dictyosperma_album	Dypsis_decaryi)	(((Heterospathe_cagayanensis	(Kentiopsis_piersoniorum	Veitchia_spiralis))	Burretiokentia_grandiflora)	Hydriastele_microspadix))	Pelagodoxa_henryana))	(Prestoea_acuminata	(Oenocarpus_minor	Oenocarpus_bataua)))))))))))	Kingia_australis);
((((Reinhardtia_gracilis	Reinhardtia_simplex)	(Reinhardtia_paiewonskiana	Reinhardtia_latisecta))	((((Manicaria_saccifera	(Geonoma_undata	((Dictyosperma_album	Dypsis_decaryi)	(((Kentiopsis_piersoniorum	(Veitchia_spiralis	Heterospathe_cagayanensis))	Burretiokentia_grandiflora)	Hydriastele_microspadix))))	(Prestoea_acuminata	(Leopoldinia_pulchra	(Oenocarpus_minor	Oenocarpus_bataua))))	Pelagodoxa_henryana)	(((((Iriartea_deltoidea	Roystonea_regia)	Pseudophoenix_vinifera)	((Serenoa_repens	(((Calamus_caryotoides	Chamaedorea_seifrizii)	Nypa_fruticans)	Phoenix_dactylifera))	Sabal_domingensis))	(Podococcus_barteri	(Orania_palindan	Sclerosperma_profizianum)))	((Elaeis_guineensis	Elaeis_oleifera)	(Bactris_major	Attalea_speciosa)))))	Kingia_australis);
((((Calamus_caryotoides	Chamaedorea_seifrizii)	Nypa_fruticans)	(((Pseudophoenix_vinifera	(Leopoldinia_pulchra	Podococcus_barteri))	(((Iriartea_deltoidea	Roystonea_regia)	(Orania_palindan	Sclerosperma_profizianum))	((Bactris_major	(Attalea_speciosa	(Elaeis_guineensis	Elaeis_oleifera)))	(((Reinhardtia_gracilis	Reinhardtia_simplex)	(Reinhardtia_paiewonskiana	Reinhardtia_latisecta))	(((Pelagodoxa_henryana	Manicaria_saccifera)	((Dictyosperma_album	Dypsis_decaryi)	((((Kentiopsis_piersoniorum	Veitchia_spiralis)	Burretiokentia_grandiflora)	Heterospathe_cagayanensis)	Hydriastele_microspadix)))	(Geonoma_undata	(Prestoea_acuminata	(Oenocarpus_minor	Oenocarpus_bataua))))))))	((Sabal_domingensis	Phoenix_dactylifera)	Serenoa_repens)))	Kingia_australis);
(((Calamus_caryotoides	Chamaedorea_seifrizii)	(Nypa_fruticans	((Roystonea_regia	(Orania_palindan	Sclerosperma_profizianum))	((((Manicaria_saccifera	((Geonoma_undata	(Dictyosperma_album	((Burretiokentia_grandiflora	((Veitchia_spiralis	Kentiopsis_piersoniorum)	Heterospathe_cagayanensis))	(Dypsis_decaryi	Hydriastele_microspadix))))	Pelagodoxa_henryana))	(Prestoea_acuminata	(Oenocarpus_minor	Oenocarpus_bataua)))	((Bactris_major	(Attalea_speciosa	(Elaeis_guineensis	Elaeis_oleifera)))	((Reinhardtia_gracilis	Reinhardtia_simplex)	(Reinhardtia_paiewonskiana	Reinhardtia_latisecta))))	((Sabal_domingensis	(Phoenix_dactylifera	Serenoa_repens))	(Iriartea_deltoidea	(Pseudophoenix_vinifera	(Leopoldinia_pulchra	Podococcus_barteri))))))))	Kingia_australis);
(((Roystonea_regia	(Calamus_caryotoides	Chamaedorea_seifrizii))	((((Pseudophoenix_vinifera	(Leopoldinia_pulchra	Podococcus_barteri))	(((Bactris_major	(Attalea_speciosa	(Elaeis_guineensis	Elaeis_oleifera)))	(((Reinhardtia_gracilis	Reinhardtia_simplex)	(Reinhardtia_paiewonskiana	Reinhardtia_latisecta))	(((Geonoma_undata	((Hydriastele_microspadix	(Burretiokentia_grandiflora	((Veitchia_spiralis	Kentiopsis_piersoniorum)	Heterospathe_cagayanensis)))	(Dypsis_decaryi	Dictyosperma_album)))	Pelagodoxa_henryana)	((Prestoea_acuminata	(Oenocarpus_minor	Oenocarpus_bataua))	Manicaria_saccifera))))	(Sabal_domingensis	(Nypa_fruticans	(Phoenix_dactylifera	Serenoa_repens)))))	(Orania_palindan	Sclerosperma_profizianum))	Iriartea_deltoidea))	Kingia_australis);
(((Reinhardtia_paiewonskiana	Reinhardtia_latisecta)	(((((Geonoma_undata	((Hydriastele_microspadix	((Veitchia_spiralis	Kentiopsis_piersoniorum)	(Heterospathe_cagayanensis	Burretiokentia_grandiflora)))	(Dypsis_decaryi	Dictyosperma_album)))	Pelagodoxa_henryana)	((Prestoea_acuminata	(Oenocarpus_minor	Oenocarpus_bataua))	Manicaria_saccifera))	((((Sabal_domingensis	((Calamus_caryotoides	(Chamaedorea_seifrizii	Nypa_fruticans))	(Phoenix_dactylifera	Serenoa_repens)))	(Pseudophoenix_vinifera	(Leopoldinia_pulchra	Podococcus_barteri)))	((Orania_palindan	Sclerosperma_profizianum)	(Iriartea_deltoidea	Roystonea_regia)))	(Bactris_major	(Attalea_speciosa	(Elaeis_guineensis	Elaeis_oleifera)))))	(Reinhardtia_gracilis	Reinhardtia_simplex)))	Kingia_australis);
(((Nypa_fruticans	(Calamus_caryotoides	Chamaedorea_seifrizii))	((Phoenix_dactylifera	Serenoa_repens)	((((((Prestoea_acuminata	(Oenocarpus_minor	Oenocarpus_bataua))	(Manicaria_saccifera	((Geonoma_undata	(((Hydriastele_microspadix	((Veitchia_spiralis	Heterospathe_cagayanensis)	Burretiokentia_grandiflora))	Kentiopsis_piersoniorum)	(Dypsis_decaryi	Dictyosperma_album)))	Pelagodoxa_henryana)))	(Pseudophoenix_vinifera	(Leopoldinia_pulchra	Podococcus_barteri)))	((Orania_palindan	Sclerosperma_profizianum)	(Iriartea_deltoidea	Roystonea_regia)))	((Bactris_major	(Attalea_speciosa	(Elaeis_guineensis	Elaeis_oleifera)))	((Reinhardtia_gracilis	Reinhardtia_simplex)	(Reinhardtia_paiewonskiana	Reinhardtia_latisecta))))	Sabal_domingensis)))	Kingia_australis);
((((Iriartea_deltoidea	(Orania_palindan	Sclerosperma_profizianum))	(((Pseudophoenix_vinifera	(Leopoldinia_pulchra	Podococcus_barteri))	(((Oenocarpus_bataua	Oenocarpus_minor)	Prestoea_acuminata)	(Manicaria_saccifera	((((Dictyosperma_album	Dypsis_decaryi)	(Hydriastele_microspadix	((Burretiokentia_grandiflora	(Kentiopsis_piersoniorum	Veitchia_spiralis))	Heterospathe_cagayanensis)))	Geonoma_undata)	Pelagodoxa_henryana))))	(((((Elaeis_oleifera	Elaeis_guineensis)	Attalea_speciosa)	Bactris_major)	((Serenoa_repens	(((Chamaedorea_seifrizii	Nypa_fruticans)	Calamus_caryotoides)	Phoenix_dactylifera))	Sabal_domingensis))	((Reinhardtia_latisecta	Reinhardtia_paiewonskiana)	(Reinhardtia_simplex	Reinhardtia_gracilis)))))	Roystonea_regia)	Kingia_australis);
(((Calamus_caryotoides	Chamaedorea_seifrizii)	((((Phoenix_dactylifera	Sabal_domingensis)	Serenoa_repens)	(((((Reinhardtia_latisecta	Reinhardtia_paiewonskiana)	(Reinhardtia_simplex	Reinhardtia_gracilis))	(((((Dictyosperma_album	Dypsis_decaryi)	((Heterospathe_cagayanensis	(Kentiopsis_piersoniorum	Veitchia_spiralis))	(Hydriastele_microspadix	Burretiokentia_grandiflora)))	Geonoma_undata)	(((Oenocarpus_bataua	Oenocarpus_minor)	Prestoea_acuminata)	Manicaria_saccifera))	Pelagodoxa_henryana))	(((Elaeis_oleifera	Elaeis_guineensis)	Attalea_speciosa)	Bactris_major))	(((Roystonea_regia	Iriartea_deltoidea)	(Orania_palindan	Sclerosperma_profizianum))	(Pseudophoenix_vinifera	(Leopoldinia_pulchra	Podococcus_barteri)))))	Nypa_fruticans))	Kingia_australis);
(((Calamus_caryotoides	Chamaedorea_seifrizii)	(((Leopoldinia_pulchra	Podococcus_barteri)	((((Roystonea_regia	((((Reinhardtia_latisecta	Reinhardtia_paiewonskiana)	(Reinhardtia_simplex	Reinhardtia_gracilis))	(((Oenocarpus_bataua	Oenocarpus_minor)	Prestoea_acuminata)	(Manicaria_saccifera	(Pelagodoxa_henryana	(((Dictyosperma_album	Dypsis_decaryi)	((Heterospathe_cagayanensis	(Kentiopsis_piersoniorum	Veitchia_spiralis))	(Hydriastele_microspadix	Burretiokentia_grandiflora)))	Geonoma_undata)))))	(Iriartea_deltoidea	(((Elaeis_oleifera	Elaeis_guineensis)	Attalea_speciosa)	Bactris_major))))	(Orania_palindan	Sclerosperma_profizianum))	(Sabal_domingensis	(Serenoa_repens	Phoenix_dactylifera)))	Pseudophoenix_vinifera))	Nypa_fruticans))	Kingia_australis);
((Roystonea_regia	((Orania_palindan	Sclerosperma_profizianum)	((((Calamus_caryotoides	(Chamaedorea_seifrizii	Nypa_fruticans))	(Sabal_domingensis	(Serenoa_repens	Phoenix_dactylifera)))	((Leopoldinia_pulchra	Podococcus_barteri)	Pseudophoenix_vinifera))	((((Reinhardtia_latisecta	Reinhardtia_paiewonskiana)	(Reinhardtia_simplex	Reinhardtia_gracilis))	((Pelagodoxa_henryana	(((Dictyosperma_album	Dypsis_decaryi)	((Burretiokentia_grandiflora	(Kentiopsis_piersoniorum	(Heterospathe_cagayanensis	Veitchia_spiralis)))	Hydriastele_microspadix))	Geonoma_undata))	(((Oenocarpus_bataua	Oenocarpus_minor)	Prestoea_acuminata)	Manicaria_saccifera)))	(Iriartea_deltoidea	((Elaeis_oleifera	Elaeis_guineensis)	(Attalea_speciosa	Bactris_major)))))))	Kingia_australis);
((Roystonea_regia	(Iriartea_deltoidea	((Orania_palindan	Sclerosperma_profizianum)	((Podococcus_barteri	Pseudophoenix_vinifera)	(((((Reinhardtia_latisecta	Reinhardtia_paiewonskiana)	(Reinhardtia_simplex	Reinhardtia_gracilis))	((Leopoldinia_pulchra	Pelagodoxa_henryana)	((((Dictyosperma_album	Dypsis_decaryi)	((Heterospathe_cagayanensis	(Veitchia_spiralis	Kentiopsis_piersoniorum))	(Hydriastele_microspadix	Burretiokentia_grandiflora)))	Geonoma_undata)	(((Oenocarpus_bataua	Oenocarpus_minor)	Prestoea_acuminata)	Manicaria_saccifera))))	(Bactris_major	((Elaeis_oleifera	Elaeis_guineensis)	Attalea_speciosa)))	(Sabal_domingensis	(((Chamaedorea_seifrizii	Calamus_caryotoides)	Nypa_fruticans)	(Phoenix_dactylifera	Serenoa_repens))))))))	Kingia_australis);
((Roystonea_regia	(((Sabal_domingensis	(Phoenix_dactylifera	(Serenoa_repens	((Chamaedorea_seifrizii	Calamus_caryotoides)	Nypa_fruticans))))	((Podococcus_barteri	(Orania_palindan	Sclerosperma_profizianum))	((((Reinhardtia_latisecta	Reinhardtia_paiewonskiana)	(Reinhardtia_simplex	Reinhardtia_gracilis))	((((Oenocarpus_bataua	Oenocarpus_minor)	Prestoea_acuminata)	Manicaria_saccifera)	((Leopoldinia_pulchra	Pelagodoxa_henryana)	(((Dictyosperma_album	Dypsis_decaryi)	((Heterospathe_cagayanensis	(Veitchia_spiralis	Kentiopsis_piersoniorum))	(Hydriastele_microspadix	Burretiokentia_grandiflora)))	Geonoma_undata))))	(Iriartea_deltoidea	(Bactris_major	((Elaeis_oleifera	Elaeis_guineensis)	Attalea_speciosa))))))	Pseudophoenix_vinifera))	Kingia_australis);
(((Calamus_caryotoides	Nypa_fruticans)	(Phoenix_dactylifera	(Serenoa_repens	((((Iriartea_deltoidea	Roystonea_regia)	((Podococcus_barteri	(Orania_palindan	Sclerosperma_profizianum))	((((Reinhardtia_latisecta	Reinhardtia_paiewonskiana)	(Reinhardtia_simplex	Reinhardtia_gracilis))	((Manicaria_saccifera	((((Oenocarpus_bataua	Oenocarpus_minor)	Prestoea_acuminata)	((Dictyosperma_album	Dypsis_decaryi)	((Burretiokentia_grandiflora	(Heterospathe_cagayanensis	(Veitchia_spiralis	Kentiopsis_piersoniorum)))	Hydriastele_microspadix)))	Geonoma_undata))	(Leopoldinia_pulchra	Pelagodoxa_henryana)))	(Bactris_major	((Elaeis_oleifera	Elaeis_guineensis)	Attalea_speciosa)))))	(Chamaedorea_seifrizii	Pseudophoenix_vinifera))	Sabal_domingensis))))	Kingia_australis);
((((Reinhardtia_latisecta	Reinhardtia_paiewonskiana)	(Reinhardtia_simplex	Reinhardtia_gracilis))	(((Iriartea_deltoidea	(Podococcus_barteri	Pseudophoenix_vinifera))	(Calamus_caryotoides	Roystonea_regia))	((((Sabal_domingensis	(Phoenix_dactylifera	Serenoa_repens))	(Chamaedorea_seifrizii	Nypa_fruticans))	((((Dictyosperma_album	((Heterospathe_cagayanensis	(Veitchia_spiralis	Kentiopsis_piersoniorum))	((Dypsis_decaryi	Hydriastele_microspadix)	Burretiokentia_grandiflora)))	(Manicaria_saccifera	(Geonoma_undata	((Oenocarpus_bataua	Oenocarpus_minor)	Prestoea_acuminata))))	(Leopoldinia_pulchra	Pelagodoxa_henryana))	(Orania_palindan	Sclerosperma_profizianum)))	(Bactris_major	((Elaeis_oleifera	Elaeis_guineensis)	Attalea_speciosa)))))	Kingia_australis);
((Roystonea_regia	(((((Leopoldinia_pulchra	Podococcus_barteri)	Orania_palindan)	Sclerosperma_profizianum)	((Sabal_domingensis	(((Calamus_caryotoides	(Chamaedorea_seifrizii	Nypa_fruticans))	Phoenix_dactylifera)	Serenoa_repens))	((Bactris_major	((Elaeis_oleifera	Elaeis_guineensis)	Attalea_speciosa))	(((Reinhardtia_latisecta	Reinhardtia_paiewonskiana)	(Reinhardtia_simplex	Reinhardtia_gracilis))	(((((Dictyosperma_album	(Hydriastele_microspadix	((Veitchia_spiralis	Kentiopsis_piersoniorum)	(Heterospathe_cagayanensis	Burretiokentia_grandiflora))))	Dypsis_decaryi)	Geonoma_undata)	(Manicaria_saccifera	((Oenocarpus_bataua	Oenocarpus_minor)	Prestoea_acuminata)))	Pelagodoxa_henryana)))))	(Pseudophoenix_vinifera	Iriartea_deltoidea)))	Kingia_australis);
(((Calamus_caryotoides	(Nypa_fruticans	((Phoenix_dactylifera	Serenoa_repens)	(((((Bactris_major	((Elaeis_oleifera	Elaeis_guineensis)	Attalea_speciosa))	(((Reinhardtia_latisecta	Reinhardtia_paiewonskiana)	(Reinhardtia_simplex	Reinhardtia_gracilis))	(((Oenocarpus_bataua	Oenocarpus_minor)	Prestoea_acuminata)	((Pelagodoxa_henryana	((Dictyosperma_album	((Dypsis_decaryi	Hydriastele_microspadix)	(Burretiokentia_grandiflora	((Veitchia_spiralis	Kentiopsis_piersoniorum)	Heterospathe_cagayanensis))))	Geonoma_undata))	Manicaria_saccifera))))	(((Leopoldinia_pulchra	Podococcus_barteri)	Orania_palindan)	Sclerosperma_profizianum))	Roystonea_regia)	(Pseudophoenix_vinifera	(Iriartea_deltoidea	Sabal_domingensis))))))	Chamaedorea_seifrizii)	Kingia_australis);
((Bactris_major	((Attalea_speciosa	(Elaeis_oleifera	Elaeis_guineensis))	(((((Oenocarpus_minor	Oenocarpus_bataua)	Prestoea_acuminata)	(((Leopoldinia_pulchra	Pelagodoxa_henryana)	(((Hydriastele_microspadix	((Veitchia_spiralis	Heterospathe_cagayanensis)	(Burretiokentia_grandiflora	Kentiopsis_piersoniorum)))	(Dypsis_decaryi	Dictyosperma_album))	Geonoma_undata))	Manicaria_saccifera))	((Reinhardtia_gracilis	Reinhardtia_simplex)	(Reinhardtia_latisecta	Reinhardtia_paiewonskiana)))	((((Iriartea_deltoidea	((Chamaedorea_seifrizii	Calamus_caryotoides)	Roystonea_regia))	(Orania_palindan	Sclerosperma_profizianum))	(Podococcus_barteri	Pseudophoenix_vinifera))	(Nypa_fruticans	(Sabal_domingensis	(Phoenix_dactylifera	Serenoa_repens)))))))	Kingia_australis);
((((Reinhardtia_gracilis	Reinhardtia_simplex)	(Reinhardtia_latisecta	Reinhardtia_paiewonskiana))	(((Sabal_domingensis	(Phoenix_dactylifera	Serenoa_repens))	(((Pseudophoenix_vinifera	((Chamaedorea_seifrizii	Nypa_fruticans)	Calamus_caryotoides))	(Iriartea_deltoidea	Roystonea_regia))	(Podococcus_barteri	(Orania_palindan	Sclerosperma_profizianum))))	((Bactris_major	(Attalea_speciosa	(Elaeis_oleifera	Elaeis_guineensis)))	(((Oenocarpus_minor	Oenocarpus_bataua)	Prestoea_acuminata)	(((Leopoldinia_pulchra	Pelagodoxa_henryana)	((Dypsis_decaryi	(Dictyosperma_album	(Kentiopsis_piersoniorum	((Veitchia_spiralis	Heterospathe_cagayanensis)	(Hydriastele_microspadix	Burretiokentia_grandiflora)))))	Geonoma_undata))	Manicaria_saccifera)))))	Kingia_australis);
((((Chamaedorea_seifrizii	Nypa_fruticans)	Calamus_caryotoides)	((Phoenix_dactylifera	Serenoa_repens)	((((Pseudophoenix_vinifera	Roystonea_regia)	((Leopoldinia_pulchra	Podococcus_barteri)	(Orania_palindan	Sclerosperma_profizianum)))	(((Iriartea_deltoidea	((Reinhardtia_gracilis	Reinhardtia_simplex)	(Reinhardtia_latisecta	Reinhardtia_paiewonskiana)))	(Bactris_major	(Attalea_speciosa	(Elaeis_oleifera	Elaeis_guineensis))))	((Geonoma_undata	((((Oenocarpus_minor	Oenocarpus_bataua)	Prestoea_acuminata)	(((Heterospathe_cagayanensis	((Kentiopsis_piersoniorum	Veitchia_spiralis)	Burretiokentia_grandiflora))	Hydriastele_microspadix)	(Dypsis_decaryi	Dictyosperma_album)))	Manicaria_saccifera))	Pelagodoxa_henryana)))	Sabal_domingensis)))	Kingia_australis);
((((Reinhardtia_gracilis	Reinhardtia_simplex)	(Reinhardtia_latisecta	Reinhardtia_paiewonskiana))	((((((Sabal_domingensis	Serenoa_repens)	(((Chamaedorea_seifrizii	Nypa_fruticans)	Calamus_caryotoides)	(Leopoldinia_pulchra	Phoenix_dactylifera)))	(Roystonea_regia	Pseudophoenix_vinifera))	(Podococcus_barteri	(Orania_palindan	Sclerosperma_profizianum)))	(Iriartea_deltoidea	(Bactris_major	(Attalea_speciosa	(Elaeis_oleifera	Elaeis_guineensis)))))	((Manicaria_saccifera	((Oenocarpus_minor	Oenocarpus_bataua)	Prestoea_acuminata))	(Geonoma_undata	(Pelagodoxa_henryana	(((Kentiopsis_piersoniorum	(Heterospathe_cagayanensis	Veitchia_spiralis))	(Burretiokentia_grandiflora	Hydriastele_microspadix))	(Dypsis_decaryi	Dictyosperma_album)))))))	Kingia_australis);
((Roystonea_regia	((Calamus_caryotoides	Nypa_fruticans)	(Pseudophoenix_vinifera	((((Leopoldinia_pulchra	Podococcus_barteri)	(Orania_palindan	(Chamaedorea_seifrizii	Sclerosperma_profizianum)))	((Iriartea_deltoidea	(Bactris_major	(Attalea_speciosa	(Elaeis_oleifera	Elaeis_guineensis))))	((((Manicaria_saccifera	Geonoma_undata)	(((Oenocarpus_minor	Oenocarpus_bataua)	Prestoea_acuminata)	(((Kentiopsis_piersoniorum	(Burretiokentia_grandiflora	(Heterospathe_cagayanensis	Veitchia_spiralis)))	Hydriastele_microspadix)	(Dypsis_decaryi	Dictyosperma_album))))	Pelagodoxa_henryana)	((Reinhardtia_gracilis	Reinhardtia_simplex)	(Reinhardtia_latisecta	Reinhardtia_paiewonskiana)))))	(Sabal_domingensis	(Phoenix_dactylifera	Serenoa_repens))))))	Kingia_australis);
((((Reinhardtia_gracilis	Reinhardtia_simplex)	(Reinhardtia_latisecta	Reinhardtia_paiewonskiana))	((((((Sabal_domingensis	(Phoenix_dactylifera	Serenoa_repens))	((Nypa_fruticans	(Chamaedorea_seifrizii	Calamus_caryotoides))	((Leopoldinia_pulchra	Podococcus_barteri)	Pseudophoenix_vinifera)))	(Orania_palindan	Sclerosperma_profizianum))	Roystonea_regia)	(Iriartea_deltoidea	(Bactris_major	(Attalea_speciosa	(Elaeis_oleifera	Elaeis_guineensis)))))	(((Manicaria_saccifera	Geonoma_undata)	(((Oenocarpus_minor	Oenocarpus_bataua)	Prestoea_acuminata)	((((Veitchia_spiralis	Kentiopsis_piersoniorum)	Heterospathe_cagayanensis)	(Burretiokentia_grandiflora	Hydriastele_microspadix))	(Dypsis_decaryi	Dictyosperma_album))))	Pelagodoxa_henryana)))	Kingia_australis);
((((Reinhardtia_gracilis	Reinhardtia_simplex)	(Reinhardtia_latisecta	Reinhardtia_paiewonskiana))	(((((Leopoldinia_pulchra	Podococcus_barteri)	(Orania_palindan	Sclerosperma_profizianum))	(Iriartea_deltoidea	(Pseudophoenix_vinifera	(Sabal_domingensis	(((Nypa_fruticans	(Chamaedorea_seifrizii	Calamus_caryotoides))	Phoenix_dactylifera)	Serenoa_repens)))))	((Bactris_major	(Attalea_speciosa	(Elaeis_oleifera	Elaeis_guineensis)))	Roystonea_regia))	(((Oenocarpus_minor	Oenocarpus_bataua)	Prestoea_acuminata)	(((Pelagodoxa_henryana	Geonoma_undata)	((((Burretiokentia_grandiflora	(Heterospathe_cagayanensis	Veitchia_spiralis))	Kentiopsis_piersoniorum)	Hydriastele_microspadix)	(Dypsis_decaryi	Dictyosperma_album)))	Manicaria_saccifera))))	Kingia_australis);
((Roystonea_regia	(((((Sabal_domingensis	(((Nypa_fruticans	(Chamaedorea_seifrizii	Calamus_caryotoides))	Phoenix_dactylifera)	Serenoa_repens))	(((Elaeis_oleifera	Elaeis_guineensis)	(Bactris_major	Attalea_speciosa))	((((Geonoma_undata	(((((Kentiopsis_piersoniorum	Heterospathe_cagayanensis)	Veitchia_spiralis)	Burretiokentia_grandiflora)	Hydriastele_microspadix)	(Dypsis_decaryi	Dictyosperma_album)))	(Manicaria_saccifera	((Oenocarpus_minor	Oenocarpus_bataua)	Prestoea_acuminata)))	(Leopoldinia_pulchra	Pelagodoxa_henryana))	((Reinhardtia_gracilis	Reinhardtia_simplex)	(Reinhardtia_latisecta	Reinhardtia_paiewonskiana)))))	(Pseudophoenix_vinifera	Podococcus_barteri))	(Orania_palindan	Sclerosperma_profizianum))	Iriartea_deltoidea))	Kingia_australis);
(((Chamaedorea_seifrizii	Calamus_caryotoides)	((((Sabal_domingensis	Serenoa_repens)	Phoenix_dactylifera)	(((Roystonea_regia	((Bactris_major	(Attalea_speciosa	(Elaeis_oleifera	Elaeis_guineensis)))	((((Oenocarpus_minor	Oenocarpus_bataua)	Prestoea_acuminata)	((Pelagodoxa_henryana	(Geonoma_undata	(((((Veitchia_spiralis	Kentiopsis_piersoniorum)	Burretiokentia_grandiflora)	Heterospathe_cagayanensis)	Hydriastele_microspadix)	(Dypsis_decaryi	Dictyosperma_album))))	Manicaria_saccifera))	((Reinhardtia_gracilis	Reinhardtia_simplex)	(Reinhardtia_latisecta	Reinhardtia_paiewonskiana)))))	(Iriartea_deltoidea	((Leopoldinia_pulchra	Podococcus_barteri)	(Orania_palindan	Sclerosperma_profizianum))))	Pseudophoenix_vinifera))	Nypa_fruticans))	Kingia_australis);
(((Chamaedorea_seifrizii	Calamus_caryotoides)	((((Iriartea_deltoidea	Roystonea_regia)	((Sabal_domingensis	(Serenoa_repens	Phoenix_dactylifera))	((((((Geonoma_undata	((((Kentiopsis_piersoniorum	Burretiokentia_grandiflora)	(Veitchia_spiralis	Heterospathe_cagayanensis))	Hydriastele_microspadix)	(Dypsis_decaryi	Dictyosperma_album)))	(Manicaria_saccifera	((Oenocarpus_minor	Oenocarpus_bataua)	Prestoea_acuminata)))	Pelagodoxa_henryana)	((Reinhardtia_gracilis	Reinhardtia_simplex)	(Reinhardtia_latisecta	Reinhardtia_paiewonskiana)))	(Bactris_major	(Attalea_speciosa	(Elaeis_oleifera	Elaeis_guineensis))))	((Leopoldinia_pulchra	Podococcus_barteri)	(Orania_palindan	Sclerosperma_profizianum)))))	Pseudophoenix_vinifera)	Nypa_fruticans))	Kingia_australis);
(((((Reinhardtia_gracilis	Reinhardtia_simplex)	(Reinhardtia_latisecta	Reinhardtia_paiewonskiana))	((((Pseudophoenix_vinifera	(Roystonea_regia	(Iriartea_deltoidea	Calamus_caryotoides)))	(Podococcus_barteri	(Orania_palindan	Sclerosperma_profizianum)))	(((Elaeis_guineensis	Elaeis_oleifera)	(Bactris_major	Attalea_speciosa))	(Sabal_domingensis	((Nypa_fruticans	Phoenix_dactylifera)	Serenoa_repens))))	(((Leopoldinia_pulchra	Pelagodoxa_henryana)	(Geonoma_undata	((Dypsis_decaryi	Dictyosperma_album)	(Hydriastele_microspadix	((Kentiopsis_piersoniorum	(Veitchia_spiralis	Heterospathe_cagayanensis))	Burretiokentia_grandiflora)))))	(Manicaria_saccifera	(Prestoea_acuminata	(Oenocarpus_bataua	Oenocarpus_minor))))))	Chamaedorea_seifrizii)	Kingia_australis);
((Roystonea_regia	(Iriartea_deltoidea	((Orania_palindan	Sclerosperma_profizianum)	(((((((Leopoldinia_pulchra	Pelagodoxa_henryana)	(Geonoma_undata	((Dypsis_decaryi	Dictyosperma_album)	((Burretiokentia_grandiflora	Hydriastele_microspadix)	((Kentiopsis_piersoniorum	Veitchia_spiralis)	Heterospathe_cagayanensis)))))	(Manicaria_saccifera	(Prestoea_acuminata	(Oenocarpus_bataua	Oenocarpus_minor))))	((Reinhardtia_gracilis	Reinhardtia_simplex)	(Reinhardtia_latisecta	Reinhardtia_paiewonskiana)))	(Bactris_major	(Attalea_speciosa	(Elaeis_guineensis	Elaeis_oleifera))))	(Sabal_domingensis	((Calamus_caryotoides	(Chamaedorea_seifrizii	Nypa_fruticans))	(Phoenix_dactylifera	Serenoa_repens))))	(Podococcus_barteri	Pseudophoenix_vinifera)))))	Kingia_australis);
(((Pseudophoenix_vinifera	(Iriartea_deltoidea	Roystonea_regia))	((Sabal_domingensis	((Calamus_caryotoides	(Chamaedorea_seifrizii	Nypa_fruticans))	(Phoenix_dactylifera	Serenoa_repens)))	((Podococcus_barteri	(Orania_palindan	Sclerosperma_profizianum))	((((Leopoldinia_pulchra	Pelagodoxa_henryana)	(Manicaria_saccifera	((((Dypsis_decaryi	Dictyosperma_album)	(Hydriastele_microspadix	(((Kentiopsis_piersoniorum	Veitchia_spiralis)	Heterospathe_cagayanensis)	Burretiokentia_grandiflora)))	(Prestoea_acuminata	(Oenocarpus_bataua	Oenocarpus_minor)))	Geonoma_undata)))	((Reinhardtia_gracilis	Reinhardtia_simplex)	(Reinhardtia_latisecta	Reinhardtia_paiewonskiana)))	(Bactris_major	(Attalea_speciosa	(Elaeis_guineensis	Elaeis_oleifera)))))))	Kingia_australis);
(((Calamus_caryotoides	(Nypa_fruticans	((Sabal_domingensis	(Phoenix_dactylifera	Serenoa_repens))	(((Orania_palindan	Sclerosperma_profizianum)	(Pseudophoenix_vinifera	(Leopoldinia_pulchra	Podococcus_barteri)))	(Roystonea_regia	(((((Prestoea_acuminata	(Oenocarpus_bataua	Oenocarpus_minor))	Manicaria_saccifera)	((Geonoma_undata	((Dypsis_decaryi	Dictyosperma_album)	(Hydriastele_microspadix	(((Kentiopsis_piersoniorum	Veitchia_spiralis)	Heterospathe_cagayanensis)	Burretiokentia_grandiflora))))	Pelagodoxa_henryana))	((Reinhardtia_gracilis	Reinhardtia_simplex)	(Reinhardtia_latisecta	Reinhardtia_paiewonskiana)))	(Iriartea_deltoidea	(Bactris_major	(Attalea_speciosa	(Elaeis_guineensis	Elaeis_oleifera))))))))))	Chamaedorea_seifrizii)	Kingia_australis);
((((Sabal_domingensis	(Phoenix_dactylifera	Serenoa_repens))	(((Iriartea_deltoidea	(Orania_palindan	Sclerosperma_profizianum))	(Pseudophoenix_vinifera	(Leopoldinia_pulchra	Podococcus_barteri)))	(Roystonea_regia	((((Prestoea_acuminata	(Oenocarpus_bataua	Oenocarpus_minor))	(Manicaria_saccifera	((Geonoma_undata	((Dypsis_decaryi	Dictyosperma_album)	(((Veitchia_spiralis	Heterospathe_cagayanensis)	(Burretiokentia_grandiflora	Hydriastele_microspadix))	Kentiopsis_piersoniorum)))	Pelagodoxa_henryana)))	((Reinhardtia_gracilis	Reinhardtia_simplex)	(Reinhardtia_latisecta	Reinhardtia_paiewonskiana)))	(Bactris_major	(Attalea_speciosa	(Elaeis_guineensis	Elaeis_oleifera)))))))	((Chamaedorea_seifrizii	Nypa_fruticans)	Calamus_caryotoides))	Kingia_australis);
(((Calamus_caryotoides	(((Phoenix_dactylifera	Serenoa_repens)	(((Iriartea_deltoidea	(Attalea_speciosa	((Elaeis_guineensis	Elaeis_oleifera)	Bactris_major)))	((Orania_palindan	Sclerosperma_profizianum)	((Roystonea_regia	(Pseudophoenix_vinifera	(Leopoldinia_pulchra	Podococcus_barteri)))	((((Geonoma_undata	((Dictyosperma_album	(Hydriastele_microspadix	Dypsis_decaryi))	((Heterospathe_cagayanensis	Burretiokentia_grandiflora)	(Veitchia_spiralis	Kentiopsis_piersoniorum))))	((Prestoea_acuminata	(Oenocarpus_bataua	Oenocarpus_minor))	Manicaria_saccifera))	Pelagodoxa_henryana)	((Reinhardtia_gracilis	Reinhardtia_simplex)	(Reinhardtia_latisecta	Reinhardtia_paiewonskiana))))))	Sabal_domingensis))	Nypa_fruticans))	Chamaedorea_seifrizii)	Kingia_australis);
((Roystonea_regia	(((Orania_palindan	Sclerosperma_profizianum)	((((((((Dictyosperma_album	Dypsis_decaryi)	(Hydriastele_microspadix	((Veitchia_spiralis	Heterospathe_cagayanensis)	(Burretiokentia_grandiflora	Kentiopsis_piersoniorum))))	Geonoma_undata)	Pelagodoxa_henryana)	((Prestoea_acuminata	(Oenocarpus_bataua	Oenocarpus_minor))	Manicaria_saccifera))	((Reinhardtia_gracilis	Reinhardtia_simplex)	(Reinhardtia_latisecta	Reinhardtia_paiewonskiana)))	(Bactris_major	(Attalea_speciosa	(Elaeis_guineensis	Elaeis_oleifera))))	((Sabal_domingensis	(((Chamaedorea_seifrizii	Nypa_fruticans)	Calamus_caryotoides)	(Phoenix_dactylifera	Serenoa_repens)))	(Pseudophoenix_vinifera	(Leopoldinia_pulchra	Podococcus_barteri)))))	Iriartea_deltoidea))	Kingia_australis);
((((Nypa_fruticans	Calamus_caryotoides)	(Phoenix_dactylifera	(Serenoa_repens	(((Pseudophoenix_vinifera	(Leopoldinia_pulchra	Podococcus_barteri))	((Roystonea_regia	(Orania_palindan	Sclerosperma_profizianum))	((((Prestoea_acuminata	(Oenocarpus_bataua	Oenocarpus_minor))	(Manicaria_saccifera	((((Dictyosperma_album	Dypsis_decaryi)	(Hydriastele_microspadix	((Veitchia_spiralis	Heterospathe_cagayanensis)	(Burretiokentia_grandiflora	Kentiopsis_piersoniorum))))	Geonoma_undata)	Pelagodoxa_henryana)))	((Reinhardtia_gracilis	Reinhardtia_simplex)	(Reinhardtia_latisecta	Reinhardtia_paiewonskiana)))	(Iriartea_deltoidea	(Bactris_major	(Attalea_speciosa	(Elaeis_guineensis	Elaeis_oleifera)))))))	Sabal_domingensis))))	Chamaedorea_seifrizii)	Kingia_australis);
((Sabal_domingensis	((Phoenix_dactylifera	Serenoa_repens)	((Nypa_fruticans	(Chamaedorea_seifrizii	Calamus_caryotoides))	(((((Leopoldinia_pulchra	Pelagodoxa_henryana)	(((Geonoma_undata	(Prestoea_acuminata	(Oenocarpus_bataua	Oenocarpus_minor)))	Manicaria_saccifera)	((Dictyosperma_album	Dypsis_decaryi)	(Hydriastele_microspadix	(Burretiokentia_grandiflora	((Veitchia_spiralis	Kentiopsis_piersoniorum)	Heterospathe_cagayanensis))))))	((Reinhardtia_gracilis	Reinhardtia_simplex)	(Reinhardtia_latisecta	Reinhardtia_paiewonskiana)))	(Roystonea_regia	(Bactris_major	(Attalea_speciosa	(Elaeis_guineensis	Elaeis_oleifera)))))	(Sclerosperma_profizianum	(((Pseudophoenix_vinifera	Podococcus_barteri)	Iriartea_deltoidea)	Orania_palindan))))))	Kingia_australis);
((((((Bactris_major	(Attalea_speciosa	(Elaeis_guineensis	Elaeis_oleifera)))	((((Prestoea_acuminata	(Oenocarpus_bataua	Oenocarpus_minor))	Manicaria_saccifera)	((Leopoldinia_pulchra	Pelagodoxa_henryana)	(((Dictyosperma_album	Dypsis_decaryi)	(((Veitchia_spiralis	Kentiopsis_piersoniorum)	Heterospathe_cagayanensis)	(Hydriastele_microspadix	Burretiokentia_grandiflora)))	Geonoma_undata)))	((Reinhardtia_gracilis	Reinhardtia_simplex)	(Reinhardtia_latisecta	Reinhardtia_paiewonskiana))))	((Pseudophoenix_vinifera	((Sabal_domingensis	Phoenix_dactylifera)	(Nypa_fruticans	Calamus_caryotoides)))	(Serenoa_repens	(Podococcus_barteri	(Orania_palindan	Sclerosperma_profizianum)))))	(Iriartea_deltoidea	Roystonea_regia))	Chamaedorea_seifrizii)	Kingia_australis);
((((Podococcus_barteri	(Sabal_domingensis	(Phoenix_dactylifera	Serenoa_repens)))	(((((Prestoea_acuminata	(Oenocarpus_bataua	Oenocarpus_minor))	(Manicaria_saccifera	((Geonoma_undata	((Dictyosperma_album	Dypsis_decaryi)	(Hydriastele_microspadix	((Burretiokentia_grandiflora	(Kentiopsis_piersoniorum	Veitchia_spiralis))	Heterospathe_cagayanensis))))	(Leopoldinia_pulchra	Pelagodoxa_henryana))))	((Reinhardtia_gracilis	Reinhardtia_simplex)	(Reinhardtia_latisecta	Reinhardtia_paiewonskiana)))	(Attalea_speciosa	((Elaeis_oleifera	Elaeis_guineensis)	Bactris_major)))	(((Roystonea_regia	Iriartea_deltoidea)	(Sclerosperma_profizianum	Orania_palindan))	Pseudophoenix_vinifera)))	(Calamus_caryotoides	(Nypa_fruticans	Chamaedorea_seifrizii)))	Kingia_australis);
((((Sabal_domingensis	(Phoenix_dactylifera	Serenoa_repens))	((Bactris_major	(Attalea_speciosa	(Elaeis_oleifera	Elaeis_guineensis)))	(((Sclerosperma_profizianum	Orania_palindan)	(Roystonea_regia	((Chamaedorea_seifrizii	Iriartea_deltoidea)	(Podococcus_barteri	Pseudophoenix_vinifera))))	(((((Dictyosperma_album	Dypsis_decaryi)	((Hydriastele_microspadix	Burretiokentia_grandiflora)	((Kentiopsis_piersoniorum	Veitchia_spiralis)	Heterospathe_cagayanensis)))	((Leopoldinia_pulchra	Pelagodoxa_henryana)	Geonoma_undata))	((Prestoea_acuminata	(Oenocarpus_bataua	Oenocarpus_minor))	Manicaria_saccifera))	((Reinhardtia_gracilis	Reinhardtia_simplex)	(Reinhardtia_latisecta	Reinhardtia_paiewonskiana))))))	(Calamus_caryotoides	Nypa_fruticans))	Kingia_australis);
((((Calamus_caryotoides	Nypa_fruticans)	((Roystonea_regia	Pseudophoenix_vinifera)	((((((Prestoea_acuminata	(Oenocarpus_bataua	Oenocarpus_minor))	(Manicaria_saccifera	(((Dictyosperma_album	Dypsis_decaryi)	((Hydriastele_microspadix	Burretiokentia_grandiflora)	((Kentiopsis_piersoniorum	Veitchia_spiralis)	Heterospathe_cagayanensis)))	(Pelagodoxa_henryana	Geonoma_undata))))	((Reinhardtia_gracilis	Reinhardtia_simplex)	(Reinhardtia_latisecta	Reinhardtia_paiewonskiana)))	(Iriartea_deltoidea	(Bactris_major	(Attalea_speciosa	(Elaeis_oleifera	Elaeis_guineensis)))))	(Sclerosperma_profizianum	((Leopoldinia_pulchra	Podococcus_barteri)	Orania_palindan)))	(Sabal_domingensis	(Phoenix_dactylifera	Serenoa_repens)))))	Chamaedorea_seifrizii)	Kingia_australis);
((Roystonea_regia	((Sclerosperma_profizianum	Orania_palindan)	(((Sabal_domingensis	((Calamus_caryotoides	(Chamaedorea_seifrizii	Nypa_fruticans))	Phoenix_dactylifera))	(Serenoa_repens	(Podococcus_barteri	Pseudophoenix_vinifera)))	(((((Leopoldinia_pulchra	Pelagodoxa_henryana)	(Geonoma_undata	((Dictyosperma_album	Dypsis_decaryi)	(Hydriastele_microspadix	((Burretiokentia_grandiflora	Heterospathe_cagayanensis)	(Kentiopsis_piersoniorum	Veitchia_spiralis))))))	((Prestoea_acuminata	(Oenocarpus_bataua	Oenocarpus_minor))	Manicaria_saccifera))	((Reinhardtia_gracilis	Reinhardtia_simplex)	(Reinhardtia_latisecta	Reinhardtia_paiewonskiana)))	(Iriartea_deltoidea	(Bactris_major	(Attalea_speciosa	(Elaeis_oleifera	Elaeis_guineensis))))))))	Kingia_australis);
(((Nypa_fruticans	(Calamus_caryotoides	Chamaedorea_seifrizii))	((Serenoa_repens	Phoenix_dactylifera)	(Sabal_domingensis	(((Sclerosperma_profizianum	Orania_palindan)	((Iriartea_deltoidea	Roystonea_regia)	(Podococcus_barteri	Pseudophoenix_vinifera)))	((((Geonoma_undata	(((Dictyosperma_album	Dypsis_decaryi)	(((Hydriastele_microspadix	Burretiokentia_grandiflora)	Heterospathe_cagayanensis)	(Kentiopsis_piersoniorum	Veitchia_spiralis)))	(Leopoldinia_pulchra	Pelagodoxa_henryana)))	((Prestoea_acuminata	(Oenocarpus_bataua	Oenocarpus_minor))	Manicaria_saccifera))	((Reinhardtia_gracilis	Reinhardtia_simplex)	(Reinhardtia_latisecta	Reinhardtia_paiewonskiana)))	(Bactris_major	(Attalea_speciosa	(Elaeis_oleifera	Elaeis_guineensis))))))))	Kingia_australis);
((((Chamaedorea_seifrizii	Nypa_fruticans)	Calamus_caryotoides)	(Roystonea_regia	(Pseudophoenix_vinifera	(((((((Geonoma_undata	((Dictyosperma_album	Dypsis_decaryi)	((Heterospathe_cagayanensis	(Burretiokentia_grandiflora	(Veitchia_spiralis	Kentiopsis_piersoniorum)))	Hydriastele_microspadix)))	(Leopoldinia_pulchra	Pelagodoxa_henryana))	((Prestoea_acuminata	(Oenocarpus_bataua	Oenocarpus_minor))	Manicaria_saccifera))	((Reinhardtia_gracilis	Reinhardtia_simplex)	(Reinhardtia_latisecta	Reinhardtia_paiewonskiana)))	(Iriartea_deltoidea	(Bactris_major	(Attalea_speciosa	(Elaeis_oleifera	Elaeis_guineensis)))))	(Podococcus_barteri	(Sclerosperma_profizianum	Orania_palindan)))	((Phoenix_dactylifera	Sabal_domingensis)	Serenoa_repens)))))	Kingia_australis);
((((Reinhardtia_gracilis	Reinhardtia_simplex)	(Reinhardtia_latisecta	Reinhardtia_paiewonskiana))	(((Bactris_major	(Attalea_speciosa	(Elaeis_oleifera	Elaeis_guineensis)))	((((Calamus_caryotoides	Roystonea_regia)	(Iriartea_deltoidea	((Leopoldinia_pulchra	Podococcus_barteri)	Pseudophoenix_vinifera)))	(Sclerosperma_profizianum	Orania_palindan))	((Chamaedorea_seifrizii	Nypa_fruticans)	(Sabal_domingensis	(Serenoa_repens	Phoenix_dactylifera)))))	(Pelagodoxa_henryana	(((Prestoea_acuminata	(Oenocarpus_bataua	Oenocarpus_minor))	Manicaria_saccifera)	(Geonoma_undata	((Dictyosperma_album	Dypsis_decaryi)	((Hydriastele_microspadix	Burretiokentia_grandiflora)	(Heterospathe_cagayanensis	(Kentiopsis_piersoniorum	Veitchia_spiralis)))))))))	Kingia_australis);
(((Iriartea_deltoidea	(Roystonea_regia	(Chamaedorea_seifrizii	Calamus_caryotoides)))	((Sclerosperma_profizianum	Orania_palindan)	((((Leopoldinia_pulchra	Podococcus_barteri)	Pseudophoenix_vinifera)	(Sabal_domingensis	(Serenoa_repens	(Phoenix_dactylifera	Nypa_fruticans))))	(((Pelagodoxa_henryana	(((Prestoea_acuminata	(Oenocarpus_bataua	Oenocarpus_minor))	Manicaria_saccifera)	(Geonoma_undata	((Dictyosperma_album	Dypsis_decaryi)	((Hydriastele_microspadix	Burretiokentia_grandiflora)	(Veitchia_spiralis	(Heterospathe_cagayanensis	Kentiopsis_piersoniorum)))))))	((Reinhardtia_gracilis	Reinhardtia_simplex)	(Reinhardtia_latisecta	Reinhardtia_paiewonskiana)))	((Elaeis_oleifera	Elaeis_guineensis)	(Bactris_major	Attalea_speciosa))))))	Kingia_australis);
((Iriartea_deltoidea	((Roystonea_regia	(Chamaedorea_seifrizii	Calamus_caryotoides))	((Sclerosperma_profizianum	Orania_palindan)	((Pseudophoenix_vinifera	((Sabal_domingensis	(Serenoa_repens	(Phoenix_dactylifera	Nypa_fruticans)))	Podococcus_barteri))	(((((Prestoea_acuminata	(Oenocarpus_bataua	Oenocarpus_minor))	Manicaria_saccifera)	((Leopoldinia_pulchra	Pelagodoxa_henryana)	(Geonoma_undata	((Dictyosperma_album	Dypsis_decaryi)	((Hydriastele_microspadix	Burretiokentia_grandiflora)	((Veitchia_spiralis	Heterospathe_cagayanensis)	Kentiopsis_piersoniorum))))))	((Reinhardtia_gracilis	Reinhardtia_simplex)	(Reinhardtia_latisecta	Reinhardtia_paiewonskiana)))	(Bactris_major	(Attalea_speciosa	(Elaeis_oleifera	Elaeis_guineensis))))))))	Kingia_australis);
((((((((Prestoea_acuminata	(Oenocarpus_bataua	Oenocarpus_minor))	Manicaria_saccifera)	(Pelagodoxa_henryana	(Geonoma_undata	((Dictyosperma_album	Dypsis_decaryi)	((Hydriastele_microspadix	Burretiokentia_grandiflora)	(Heterospathe_cagayanensis	(Kentiopsis_piersoniorum	Veitchia_spiralis)))))))	((Reinhardtia_gracilis	Reinhardtia_simplex)	(Reinhardtia_latisecta	Reinhardtia_paiewonskiana)))	(Iriartea_deltoidea	(Bactris_major	(Attalea_speciosa	(Elaeis_oleifera	Elaeis_guineensis)))))	(((Sclerosperma_profizianum	Orania_palindan)	((Pseudophoenix_vinifera	(Leopoldinia_pulchra	Podococcus_barteri))	((Chamaedorea_seifrizii	Nypa_fruticans)	Calamus_caryotoides)))	(Sabal_domingensis	(Serenoa_repens	Phoenix_dactylifera))))	Roystonea_regia)	Kingia_australis);
((Roystonea_regia	((Sclerosperma_profizianum	Orania_palindan)	(Iriartea_deltoidea	(((Sabal_domingensis	((((Chamaedorea_seifrizii	Nypa_fruticans)	Calamus_caryotoides)	Phoenix_dactylifera)	Serenoa_repens))	(Bactris_major	((Elaeis_guineensis	Elaeis_oleifera)	Attalea_speciosa)))	((Pseudophoenix_vinifera	(Leopoldinia_pulchra	Podococcus_barteri))	((((Prestoea_acuminata	(Oenocarpus_minor	Oenocarpus_bataua))	Manicaria_saccifera)	(Geonoma_undata	(Pelagodoxa_henryana	(Dictyosperma_album	((Dypsis_decaryi	Hydriastele_microspadix)	((Heterospathe_cagayanensis	(Veitchia_spiralis	Kentiopsis_piersoniorum))	Burretiokentia_grandiflora))))))	((Reinhardtia_latisecta	Reinhardtia_paiewonskiana)	(Reinhardtia_gracilis	Reinhardtia_simplex))))))))	Kingia_australis);
((((Roystonea_regia	((Iriartea_deltoidea	((Attalea_speciosa	(Bactris_major	(Elaeis_guineensis	Elaeis_oleifera)))	((((Prestoea_acuminata	(Oenocarpus_minor	Oenocarpus_bataua))	Manicaria_saccifera)	(Geonoma_undata	(Pelagodoxa_henryana	(((Heterospathe_cagayanensis	(Veitchia_spiralis	Kentiopsis_piersoniorum))	(Hydriastele_microspadix	Burretiokentia_grandiflora))	(Dictyosperma_album	Dypsis_decaryi)))))	((Reinhardtia_latisecta	Reinhardtia_paiewonskiana)	(Reinhardtia_gracilis	Reinhardtia_simplex)))))	((Sclerosperma_profizianum	Orania_palindan)	(Leopoldinia_pulchra	Podococcus_barteri))))	Pseudophoenix_vinifera)	(Sabal_domingensis	((((Chamaedorea_seifrizii	Nypa_fruticans)	Calamus_caryotoides)	Phoenix_dactylifera)	Serenoa_repens)))	Kingia_australis);
((Roystonea_regia	((((Sabal_domingensis	(((Chamaedorea_seifrizii	Nypa_fruticans)	Phoenix_dactylifera)	Serenoa_repens))	(((Iriartea_deltoidea	(Bactris_major	((Elaeis_guineensis	Elaeis_oleifera)	Attalea_speciosa)))	(((Manicaria_saccifera	((Geonoma_undata	(((Heterospathe_cagayanensis	(Veitchia_spiralis	Kentiopsis_piersoniorum))	(Hydriastele_microspadix	Burretiokentia_grandiflora))	(Dictyosperma_album	Dypsis_decaryi)))	(Prestoea_acuminata	(Oenocarpus_minor	Oenocarpus_bataua))))	Pelagodoxa_henryana)	((Reinhardtia_latisecta	Reinhardtia_paiewonskiana)	(Reinhardtia_gracilis	Reinhardtia_simplex))))	((Sclerosperma_profizianum	Orania_palindan)	(Leopoldinia_pulchra	Podococcus_barteri))))	Pseudophoenix_vinifera)	Calamus_caryotoides))	Kingia_australis);
((Calamus_caryotoides	((Chamaedorea_seifrizii	Nypa_fruticans)	((Phoenix_dactylifera	Serenoa_repens)	(((((Elaeis_guineensis	Elaeis_oleifera)	(Attalea_speciosa	Bactris_major))	((((Geonoma_undata	(((Hydriastele_microspadix	Burretiokentia_grandiflora)	(Kentiopsis_piersoniorum	(Heterospathe_cagayanensis	Veitchia_spiralis)))	(Dictyosperma_album	Dypsis_decaryi)))	((Prestoea_acuminata	(Oenocarpus_minor	Oenocarpus_bataua))	Manicaria_saccifera))	Pelagodoxa_henryana)	((Reinhardtia_latisecta	Reinhardtia_paiewonskiana)	(Reinhardtia_gracilis	Reinhardtia_simplex))))	(((Leopoldinia_pulchra	Podococcus_barteri)	Pseudophoenix_vinifera)	((Sclerosperma_profizianum	Orania_palindan)	(Roystonea_regia	Iriartea_deltoidea))))	Sabal_domingensis))))	Kingia_australis);
((((Roystonea_regia	Pseudophoenix_vinifera)	((((Leopoldinia_pulchra	Podococcus_barteri)	(Sclerosperma_profizianum	Orania_palindan))	((Iriartea_deltoidea	((Elaeis_guineensis	Elaeis_oleifera)	(Attalea_speciosa	Bactris_major)))	(((((((Hydriastele_microspadix	Burretiokentia_grandiflora)	(Heterospathe_cagayanensis	(Veitchia_spiralis	Kentiopsis_piersoniorum)))	(Dictyosperma_album	Dypsis_decaryi))	Geonoma_undata)	Pelagodoxa_henryana)	((Prestoea_acuminata	(Oenocarpus_minor	Oenocarpus_bataua))	Manicaria_saccifera))	((Reinhardtia_latisecta	Reinhardtia_paiewonskiana)	(Reinhardtia_gracilis	Reinhardtia_simplex)))))	(Sabal_domingensis	(Phoenix_dactylifera	Serenoa_repens))))	(Calamus_caryotoides	(Chamaedorea_seifrizii	Nypa_fruticans)))	Kingia_australis);
((Roystonea_regia	((((((Iriartea_deltoidea	((Elaeis_guineensis	Elaeis_oleifera)	(Attalea_speciosa	Bactris_major)))	(((((Hydriastele_microspadix	(Kentiopsis_piersoniorum	(Burretiokentia_grandiflora	(Heterospathe_cagayanensis	Veitchia_spiralis))))	(Dictyosperma_album	Dypsis_decaryi))	(Geonoma_undata	Pelagodoxa_henryana))	((Prestoea_acuminata	(Oenocarpus_minor	Oenocarpus_bataua))	Manicaria_saccifera))	((Reinhardtia_latisecta	Reinhardtia_paiewonskiana)	(Reinhardtia_gracilis	Reinhardtia_simplex))))	((Nypa_fruticans	Phoenix_dactylifera)	(Serenoa_repens	Sabal_domingensis)))	((Leopoldinia_pulchra	(Chamaedorea_seifrizii	Podococcus_barteri))	(Sclerosperma_profizianum	Orania_palindan)))	Pseudophoenix_vinifera)	Calamus_caryotoides))	Kingia_australis);
((Roystonea_regia	(((Bactris_major	((Elaeis_guineensis	Elaeis_oleifera)	Attalea_speciosa))	(((Prestoea_acuminata	(Oenocarpus_minor	Oenocarpus_bataua))	(Manicaria_saccifera	(Geonoma_undata	((Leopoldinia_pulchra	Pelagodoxa_henryana)	(((Dypsis_decaryi	Hydriastele_microspadix)	(((Veitchia_spiralis	Kentiopsis_piersoniorum)	Heterospathe_cagayanensis)	Burretiokentia_grandiflora))	Dictyosperma_album)))))	((Reinhardtia_latisecta	Reinhardtia_paiewonskiana)	(Reinhardtia_gracilis	Reinhardtia_simplex))))	((((Phoenix_dactylifera	Sabal_domingensis)	Serenoa_repens)	(Nypa_fruticans	(Calamus_caryotoides	Chamaedorea_seifrizii)))	((Sclerosperma_profizianum	Orania_palindan)	((Pseudophoenix_vinifera	Podococcus_barteri)	Iriartea_deltoidea)))))	Kingia_australis);
(((Nypa_fruticans	Chamaedorea_seifrizii)	(((((Iriartea_deltoidea	(Calamus_caryotoides	Roystonea_regia))	((Bactris_major	((Elaeis_guineensis	Elaeis_oleifera)	Attalea_speciosa))	((Pelagodoxa_henryana	((Geonoma_undata	Manicaria_saccifera)	((Prestoea_acuminata	(Oenocarpus_minor	Oenocarpus_bataua))	((((Veitchia_spiralis	Kentiopsis_piersoniorum)	Heterospathe_cagayanensis)	(Hydriastele_microspadix	Burretiokentia_grandiflora))	(Dictyosperma_album	Dypsis_decaryi)))))	((Reinhardtia_latisecta	Reinhardtia_paiewonskiana)	(Reinhardtia_gracilis	Reinhardtia_simplex)))))	(Sclerosperma_profizianum	Orania_palindan))	(Pseudophoenix_vinifera	(Leopoldinia_pulchra	Podococcus_barteri)))	(Sabal_domingensis	(Serenoa_repens	Phoenix_dactylifera))))	Kingia_australis);
(((Calamus_caryotoides	(Nypa_fruticans	Chamaedorea_seifrizii))	(Phoenix_dactylifera	((Sabal_domingensis	Serenoa_repens)	((Pseudophoenix_vinifera	(Leopoldinia_pulchra	Podococcus_barteri))	(((Attalea_speciosa	(Bactris_major	(Elaeis_guineensis	Elaeis_oleifera)))	((((Prestoea_acuminata	(Oenocarpus_minor	Oenocarpus_bataua))	(Pelagodoxa_henryana	(Geonoma_undata	(Dictyosperma_album	((Hydriastele_microspadix	Dypsis_decaryi)	(((Veitchia_spiralis	Kentiopsis_piersoniorum)	Heterospathe_cagayanensis)	Burretiokentia_grandiflora))))))	Manicaria_saccifera)	((Reinhardtia_latisecta	Reinhardtia_paiewonskiana)	(Reinhardtia_gracilis	Reinhardtia_simplex))))	((Iriartea_deltoidea	Roystonea_regia)	(Sclerosperma_profizianum	Orania_palindan)))))))	Kingia_australis);
((((Reinhardtia_latisecta	Reinhardtia_paiewonskiana)	(Reinhardtia_gracilis	Reinhardtia_simplex))	(((((((Calamus_caryotoides	(Nypa_fruticans	Chamaedorea_seifrizii))	Phoenix_dactylifera)	Pseudophoenix_vinifera)	((Roystonea_regia	((Leopoldinia_pulchra	Podococcus_barteri)	(Sclerosperma_profizianum	Orania_palindan)))	Iriartea_deltoidea))	(Sabal_domingensis	(Bactris_major	((Elaeis_guineensis	Elaeis_oleifera)	Attalea_speciosa))))	Serenoa_repens)	((Prestoea_acuminata	(Oenocarpus_minor	Oenocarpus_bataua))	((Geonoma_undata	(((Dypsis_decaryi	Dictyosperma_album)	(((Veitchia_spiralis	Kentiopsis_piersoniorum)	Heterospathe_cagayanensis)	(Burretiokentia_grandiflora	Hydriastele_microspadix)))	Pelagodoxa_henryana))	Manicaria_saccifera))))	Kingia_australis);
((((Reinhardtia_gracilis	Reinhardtia_simplex)	(Reinhardtia_paiewonskiana	Reinhardtia_latisecta))	(((Geonoma_undata	(Pelagodoxa_henryana	Manicaria_saccifera))	((Prestoea_acuminata	(Oenocarpus_bataua	Oenocarpus_minor))	((Dictyosperma_album	Dypsis_decaryi)	((Burretiokentia_grandiflora	(Kentiopsis_piersoniorum	(Heterospathe_cagayanensis	Veitchia_spiralis)))	Hydriastele_microspadix))))	((Roystonea_regia	(((Elaeis_guineensis	Elaeis_oleifera)	Attalea_speciosa)	Bactris_major))	((((Leopoldinia_pulchra	Podococcus_barteri)	(Sclerosperma_profizianum	Orania_palindan))	Pseudophoenix_vinifera)	((Iriartea_deltoidea	(Calamus_caryotoides	(Chamaedorea_seifrizii	Nypa_fruticans)))	(Sabal_domingensis	(Serenoa_repens	Phoenix_dactylifera)))))))	Kingia_australis);
(((Chamaedorea_seifrizii	Nypa_fruticans)	((((Sabal_domingensis	(Serenoa_repens	Phoenix_dactylifera))	(((((Reinhardtia_gracilis	Reinhardtia_simplex)	(Reinhardtia_paiewonskiana	Reinhardtia_latisecta))	((Prestoea_acuminata	(Oenocarpus_bataua	Oenocarpus_minor))	((Geonoma_undata	((Dictyosperma_album	Dypsis_decaryi)	((((Kentiopsis_piersoniorum	Veitchia_spiralis)	Heterospathe_cagayanensis)	Burretiokentia_grandiflora)	Hydriastele_microspadix)))	(Pelagodoxa_henryana	Manicaria_saccifera))))	((Elaeis_guineensis	Elaeis_oleifera)	(Attalea_speciosa	Bactris_major)))	((Leopoldinia_pulchra	Podococcus_barteri)	(Sclerosperma_profizianum	Orania_palindan))))	Pseudophoenix_vinifera)	((Roystonea_regia	Calamus_caryotoides)	Iriartea_deltoidea)))	Kingia_australis);
((Nypa_fruticans	(((Sabal_domingensis	(Serenoa_repens	Phoenix_dactylifera))	((((Sclerosperma_profizianum	Orania_palindan)	Roystonea_regia)	((Iriartea_deltoidea	(Pseudophoenix_vinifera	(Leopoldinia_pulchra	Podococcus_barteri)))	(((Geonoma_undata	(Prestoea_acuminata	(Oenocarpus_bataua	Oenocarpus_minor)))	(((Dictyosperma_album	Dypsis_decaryi)	((((Kentiopsis_piersoniorum	Veitchia_spiralis)	Heterospathe_cagayanensis)	Burretiokentia_grandiflora)	Hydriastele_microspadix))	Manicaria_saccifera))	Pelagodoxa_henryana)))	(((Reinhardtia_gracilis	Reinhardtia_simplex)	(Reinhardtia_paiewonskiana	Reinhardtia_latisecta))	(Bactris_major	((Elaeis_guineensis	Elaeis_oleifera)	Attalea_speciosa)))))	(Chamaedorea_seifrizii	Calamus_caryotoides)))	Kingia_australis);
(((Roystonea_regia	(((((Pseudophoenix_vinifera	(Leopoldinia_pulchra	Podococcus_barteri))	((Pelagodoxa_henryana	(Geonoma_undata	((Dictyosperma_album	Dypsis_decaryi)	(((Veitchia_spiralis	Kentiopsis_piersoniorum)	Burretiokentia_grandiflora)	(Heterospathe_cagayanensis	Hydriastele_microspadix)))))	(Manicaria_saccifera	(Prestoea_acuminata	(Oenocarpus_bataua	Oenocarpus_minor)))))	(((Reinhardtia_gracilis	Reinhardtia_simplex)	(Reinhardtia_paiewonskiana	Reinhardtia_latisecta))	(Bactris_major	((Elaeis_guineensis	Elaeis_oleifera)	Attalea_speciosa))))	(Sabal_domingensis	((Calamus_caryotoides	Nypa_fruticans)	(Serenoa_repens	Phoenix_dactylifera))))	(Iriartea_deltoidea	(Sclerosperma_profizianum	Orania_palindan))))	Chamaedorea_seifrizii)	Kingia_australis);
((((Reinhardtia_gracilis	Reinhardtia_simplex)	(Reinhardtia_paiewonskiana	Reinhardtia_latisecta))	((((Bactris_major	((Elaeis_guineensis	Elaeis_oleifera)	Attalea_speciosa))	((Sabal_domingensis	(((Chamaedorea_seifrizii	Calamus_caryotoides)	Nypa_fruticans)	(Serenoa_repens	Phoenix_dactylifera)))	((Sclerosperma_profizianum	Orania_palindan)	(Pseudophoenix_vinifera	Podococcus_barteri))))	(Iriartea_deltoidea	Roystonea_regia))	(((Leopoldinia_pulchra	Pelagodoxa_henryana)	Manicaria_saccifera)	((Geonoma_undata	(Prestoea_acuminata	(Oenocarpus_bataua	Oenocarpus_minor)))	((Dictyosperma_album	Dypsis_decaryi)	(((Kentiopsis_piersoniorum	Veitchia_spiralis)	Heterospathe_cagayanensis)	(Hydriastele_microspadix	Burretiokentia_grandiflora)))))))	Kingia_australis);
((((Chamaedorea_seifrizii	Calamus_caryotoides)	Nypa_fruticans)	((Serenoa_repens	Phoenix_dactylifera)	((((Sclerosperma_profizianum	Orania_palindan)	(Pseudophoenix_vinifera	Podococcus_barteri))	((((Elaeis_guineensis	Elaeis_oleifera)	(Attalea_speciosa	Bactris_major))	(((Manicaria_saccifera	(Prestoea_acuminata	(Oenocarpus_bataua	Oenocarpus_minor)))	((Leopoldinia_pulchra	Pelagodoxa_henryana)	(Geonoma_undata	((Dictyosperma_album	Dypsis_decaryi)	(((Kentiopsis_piersoniorum	Veitchia_spiralis)	Heterospathe_cagayanensis)	(Hydriastele_microspadix	Burretiokentia_grandiflora))))))	((Reinhardtia_gracilis	Reinhardtia_simplex)	(Reinhardtia_paiewonskiana	Reinhardtia_latisecta))))	(Iriartea_deltoidea	Roystonea_regia)))	Sabal_domingensis)))	Kingia_australis);
((((Chamaedorea_seifrizii	Calamus_caryotoides)	Nypa_fruticans)	((Serenoa_repens	Phoenix_dactylifera)	((((Bactris_major	((Elaeis_guineensis	Elaeis_oleifera)	Attalea_speciosa))	(((Prestoea_acuminata	(Oenocarpus_bataua	Oenocarpus_minor))	((Pelagodoxa_henryana	(Geonoma_undata	((Dictyosperma_album	Dypsis_decaryi)	(((Kentiopsis_piersoniorum	Veitchia_spiralis)	(Burretiokentia_grandiflora	Heterospathe_cagayanensis))	Hydriastele_microspadix))))	Manicaria_saccifera))	((Reinhardtia_gracilis	Reinhardtia_simplex)	(Reinhardtia_paiewonskiana	Reinhardtia_latisecta))))	(((Sclerosperma_profizianum	Orania_palindan)	(Iriartea_deltoidea	Roystonea_regia))	(Pseudophoenix_vinifera	(Leopoldinia_pulchra	Podococcus_barteri))))	Sabal_domingensis)))	Kingia_australis);
((Sabal_domingensis	(((Serenoa_repens	Phoenix_dactylifera)	((Chamaedorea_seifrizii	Nypa_fruticans)	((((Roystonea_regia	(Bactris_major	((Elaeis_guineensis	Elaeis_oleifera)	Attalea_speciosa)))	((Geonoma_undata	(((Prestoea_acuminata	(Oenocarpus_bataua	Oenocarpus_minor))	((Dictyosperma_album	Dypsis_decaryi)	(((Kentiopsis_piersoniorum	Veitchia_spiralis)	(Burretiokentia_grandiflora	Heterospathe_cagayanensis))	Hydriastele_microspadix)))	(Manicaria_saccifera	Pelagodoxa_henryana)))	((Reinhardtia_gracilis	Reinhardtia_simplex)	(Reinhardtia_paiewonskiana	Reinhardtia_latisecta))))	((Leopoldinia_pulchra	Podococcus_barteri)	(Sclerosperma_profizianum	Orania_palindan)))	(Calamus_caryotoides	Pseudophoenix_vinifera))))	Iriartea_deltoidea))	Kingia_australis);
(((Calamus_caryotoides	(Chamaedorea_seifrizii	Nypa_fruticans))	((Sabal_domingensis	(((Bactris_major	((Elaeis_guineensis	Elaeis_oleifera)	Attalea_speciosa))	(((Manicaria_saccifera	(Pelagodoxa_henryana	(Geonoma_undata	((Dictyosperma_album	Dypsis_decaryi)	(Kentiopsis_piersoniorum	(Burretiokentia_grandiflora	(Hydriastele_microspadix	(Veitchia_spiralis	Heterospathe_cagayanensis))))))))	(Prestoea_acuminata	(Oenocarpus_bataua	Oenocarpus_minor)))	((Reinhardtia_gracilis	Reinhardtia_simplex)	(Reinhardtia_paiewonskiana	Reinhardtia_latisecta))))	((((Pseudophoenix_vinifera	(Leopoldinia_pulchra	Podococcus_barteri))	(Iriartea_deltoidea	Orania_palindan))	Roystonea_regia)	Sclerosperma_profizianum)))	(Serenoa_repens	Phoenix_dactylifera)))	Kingia_australis);
((Roystonea_regia	(((Chamaedorea_seifrizii	Pseudophoenix_vinifera)	(((Bactris_major	((Elaeis_guineensis	Elaeis_oleifera)	Attalea_speciosa))	(((((((Kentiopsis_piersoniorum	((Veitchia_spiralis	Heterospathe_cagayanensis)	Burretiokentia_grandiflora))	Hydriastele_microspadix)	(Dypsis_decaryi	Dictyosperma_album))	(Manicaria_saccifera	Pelagodoxa_henryana))	Geonoma_undata)	(Prestoea_acuminata	(Oenocarpus_bataua	Oenocarpus_minor)))	((Reinhardtia_gracilis	Reinhardtia_simplex)	(Reinhardtia_paiewonskiana	Reinhardtia_latisecta))))	(((Serenoa_repens	Phoenix_dactylifera)	Sabal_domingensis)	Nypa_fruticans)))	((Calamus_caryotoides	Iriartea_deltoidea)	((Leopoldinia_pulchra	Podococcus_barteri)	(Sclerosperma_profizianum	Orania_palindan)))))	Kingia_australis);
((((((Podococcus_barteri	Leopoldinia_pulchra)	(Sclerosperma_profizianum	Orania_palindan))	(((Iriartea_deltoidea	(Bactris_major	(Attalea_speciosa	(Elaeis_oleifera	Elaeis_guineensis))))	(((Reinhardtia_latisecta	Reinhardtia_paiewonskiana)	(Reinhardtia_simplex	Reinhardtia_gracilis))	((((Oenocarpus_bataua	Oenocarpus_minor)	Prestoea_acuminata)	Manicaria_saccifera)	(Pelagodoxa_henryana	(Geonoma_undata	(((Burretiokentia_grandiflora	Dypsis_decaryi)	Dictyosperma_album)	((Heterospathe_cagayanensis	(Kentiopsis_piersoniorum	Veitchia_spiralis))	Hydriastele_microspadix)))))))	(Pseudophoenix_vinifera	(Calamus_caryotoides	Roystonea_regia))))	(Sabal_domingensis	(Serenoa_repens	(Nypa_fruticans	Phoenix_dactylifera))))	Chamaedorea_seifrizii)	Kingia_australis);
((((((((((Chamaedorea_seifrizii	Podococcus_barteri)	Leopoldinia_pulchra)	((Bactris_major	(Attalea_speciosa	(Elaeis_oleifera	Elaeis_guineensis)))	(((Reinhardtia_latisecta	Reinhardtia_paiewonskiana)	(Reinhardtia_simplex	Reinhardtia_gracilis))	(((Oenocarpus_bataua	Oenocarpus_minor)	Prestoea_acuminata)	(Manicaria_saccifera	(Pelagodoxa_henryana	(Geonoma_undata	((Dypsis_decaryi	Dictyosperma_album)	((Burretiokentia_grandiflora	(Heterospathe_cagayanensis	(Kentiopsis_piersoniorum	Veitchia_spiralis)))	Hydriastele_microspadix)))))))))	(Sabal_domingensis	(Serenoa_repens	Phoenix_dactylifera)))	Pseudophoenix_vinifera)	(Sclerosperma_profizianum	Orania_palindan))	Roystonea_regia)	Iriartea_deltoidea)	(Calamus_caryotoides	Nypa_fruticans))	Kingia_australis);
((((Reinhardtia_latisecta	Reinhardtia_paiewonskiana)	(Reinhardtia_simplex	Reinhardtia_gracilis))	(((Pelagodoxa_henryana	(Geonoma_undata	((Dypsis_decaryi	Dictyosperma_album)	((Burretiokentia_grandiflora	(Heterospathe_cagayanensis	(Kentiopsis_piersoniorum	Veitchia_spiralis)))	Hydriastele_microspadix))))	(((Oenocarpus_bataua	Oenocarpus_minor)	Prestoea_acuminata)	Manicaria_saccifera))	(((((Chamaedorea_seifrizii	Podococcus_barteri)	Leopoldinia_pulchra)	(Sclerosperma_profizianum	Orania_palindan))	(((Iriartea_deltoidea	Roystonea_regia)	Pseudophoenix_vinifera)	((Calamus_caryotoides	Nypa_fruticans)	(Phoenix_dactylifera	(Sabal_domingensis	Serenoa_repens)))))	((Elaeis_oleifera	Elaeis_guineensis)	(Bactris_major	Attalea_speciosa)))))	Kingia_australis);
((((Iriartea_deltoidea	(Bactris_major	(Attalea_speciosa	(Elaeis_oleifera	Elaeis_guineensis))))	(((Reinhardtia_latisecta	Reinhardtia_paiewonskiana)	(Reinhardtia_simplex	Reinhardtia_gracilis))	((Pelagodoxa_henryana	(Geonoma_undata	((Dypsis_decaryi	Dictyosperma_album)	(((Burretiokentia_grandiflora	(Heterospathe_cagayanensis	Veitchia_spiralis))	Kentiopsis_piersoniorum)	Hydriastele_microspadix))))	(((Oenocarpus_bataua	Oenocarpus_minor)	Prestoea_acuminata)	Manicaria_saccifera))))	(((Chamaedorea_seifrizii	Calamus_caryotoides)	Roystonea_regia)	((((Nypa_fruticans	Pseudophoenix_vinifera)	(Phoenix_dactylifera	Serenoa_repens))	Sabal_domingensis)	((Podococcus_barteri	Leopoldinia_pulchra)	(Sclerosperma_profizianum	Orania_palindan)))))	Kingia_australis);
((((Reinhardtia_latisecta	Reinhardtia_paiewonskiana)	(Reinhardtia_simplex	Reinhardtia_gracilis))	(((Leopoldinia_pulchra	Pelagodoxa_henryana)	((((Oenocarpus_bataua	Oenocarpus_minor)	Prestoea_acuminata)	Geonoma_undata)	(Manicaria_saccifera	((Dypsis_decaryi	Dictyosperma_album)	(((Burretiokentia_grandiflora	Heterospathe_cagayanensis)	(Veitchia_spiralis	Kentiopsis_piersoniorum))	Hydriastele_microspadix)))))	((((Iriartea_deltoidea	(Roystonea_regia	(Sclerosperma_profizianum	Orania_palindan)))	(Podococcus_barteri	Pseudophoenix_vinifera))	((((Nypa_fruticans	(Chamaedorea_seifrizii	Calamus_caryotoides))	Phoenix_dactylifera)	Serenoa_repens)	Sabal_domingensis))	(Bactris_major	(Attalea_speciosa	(Elaeis_oleifera	Elaeis_guineensis))))))	Kingia_australis);
((((Reinhardtia_latisecta	Reinhardtia_paiewonskiana)	(Reinhardtia_simplex	Reinhardtia_gracilis))	((((Oenocarpus_bataua	Oenocarpus_minor)	Prestoea_acuminata)	(((Geonoma_undata	(((Hydriastele_microspadix	Dypsis_decaryi)	Dictyosperma_album)	((Burretiokentia_grandiflora	Heterospathe_cagayanensis)	(Veitchia_spiralis	Kentiopsis_piersoniorum))))	(Leopoldinia_pulchra	Pelagodoxa_henryana))	Manicaria_saccifera))	(((Sclerosperma_profizianum	(Orania_palindan	(Serenoa_repens	Podococcus_barteri)))	((Phoenix_dactylifera	Sabal_domingensis)	(Roystonea_regia	((Nypa_fruticans	(Chamaedorea_seifrizii	Calamus_caryotoides))	Pseudophoenix_vinifera))))	(Iriartea_deltoidea	((Elaeis_oleifera	Elaeis_guineensis)	(Bactris_major	Attalea_speciosa))))))	Kingia_australis);
((((Reinhardtia_latisecta	Reinhardtia_paiewonskiana)	(Reinhardtia_simplex	Reinhardtia_gracilis))	((Pelagodoxa_henryana	((((Oenocarpus_bataua	Oenocarpus_minor)	Prestoea_acuminata)	Geonoma_undata)	(Manicaria_saccifera	(Dypsis_decaryi	(Dictyosperma_album	((Veitchia_spiralis	Kentiopsis_piersoniorum)	(Burretiokentia_grandiflora	(Hydriastele_microspadix	Heterospathe_cagayanensis))))))))	(((Bactris_major	(Attalea_speciosa	(Elaeis_oleifera	Elaeis_guineensis)))	(((Roystonea_regia	Iriartea_deltoidea)	(Sclerosperma_profizianum	Orania_palindan))	((((Nypa_fruticans	(Chamaedorea_seifrizii	Calamus_caryotoides))	Phoenix_dactylifera)	Sabal_domingensis)	((Leopoldinia_pulchra	Podococcus_barteri)	Pseudophoenix_vinifera))))	Serenoa_repens)))	Kingia_australis);
(((((((Reinhardtia_latisecta	Reinhardtia_paiewonskiana)	(Reinhardtia_simplex	Reinhardtia_gracilis))	((Leopoldinia_pulchra	Pelagodoxa_henryana)	(((Manicaria_saccifera	((Oenocarpus_bataua	Oenocarpus_minor)	Prestoea_acuminata))	Geonoma_undata)	((Hydriastele_microspadix	(Kentiopsis_piersoniorum	(Burretiokentia_grandiflora	(Veitchia_spiralis	Heterospathe_cagayanensis))))	(Dypsis_decaryi	Dictyosperma_album)))))	(Bactris_major	(Attalea_speciosa	(Elaeis_oleifera	Elaeis_guineensis))))	(((((Nypa_fruticans	(Chamaedorea_seifrizii	Calamus_caryotoides))	(Podococcus_barteri	Pseudophoenix_vinifera))	(Sabal_domingensis	(Serenoa_repens	Phoenix_dactylifera)))	(Sclerosperma_profizianum	Orania_palindan))	Iriartea_deltoidea))	Roystonea_regia)	Kingia_australis);
((Phoenix_dactylifera	((((((Roystonea_regia	(Sclerosperma_profizianum	Orania_palindan))	((Leopoldinia_pulchra	Podococcus_barteri)	Pseudophoenix_vinifera))	((((Reinhardtia_latisecta	Reinhardtia_paiewonskiana)	(Reinhardtia_simplex	Reinhardtia_gracilis))	(Manicaria_saccifera	((Pelagodoxa_henryana	(Geonoma_undata	(((Burretiokentia_grandiflora	Hydriastele_microspadix)	((Veitchia_spiralis	Kentiopsis_piersoniorum)	Heterospathe_cagayanensis))	(Dypsis_decaryi	Dictyosperma_album))))	((Oenocarpus_bataua	Oenocarpus_minor)	Prestoea_acuminata))))	(Iriartea_deltoidea	(Bactris_major	(Attalea_speciosa	(Elaeis_oleifera	Elaeis_guineensis))))))	Sabal_domingensis)	Serenoa_repens)	(Nypa_fruticans	(Chamaedorea_seifrizii	Calamus_caryotoides))))	Kingia_australis);
(((((Geonoma_undata	(((((Burretiokentia_grandiflora	Hydriastele_microspadix)	((Veitchia_spiralis	Kentiopsis_piersoniorum)	Heterospathe_cagayanensis))	(Dypsis_decaryi	Dictyosperma_album))	((Oenocarpus_bataua	Oenocarpus_minor)	Prestoea_acuminata))	Manicaria_saccifera))	Pelagodoxa_henryana)	((Bactris_major	(Attalea_speciosa	(Elaeis_oleifera	Elaeis_guineensis)))	((Roystonea_regia	((Pseudophoenix_vinifera	((Orania_palindan	Sclerosperma_profizianum)	(Leopoldinia_pulchra	Podococcus_barteri)))	Iriartea_deltoidea))	((Sabal_domingensis	(Phoenix_dactylifera	Serenoa_repens))	((Chamaedorea_seifrizii	Nypa_fruticans)	Calamus_caryotoides)))))	((Reinhardtia_latisecta	Reinhardtia_paiewonskiana)	(Reinhardtia_simplex	Reinhardtia_gracilis)))	Kingia_australis);
((((Manicaria_saccifera	((Prestoea_acuminata	(Oenocarpus_bataua	Oenocarpus_minor))	(Pelagodoxa_henryana	(((Dictyosperma_album	Dypsis_decaryi)	(((Heterospathe_cagayanensis	(Kentiopsis_piersoniorum	Veitchia_spiralis))	Burretiokentia_grandiflora)	Hydriastele_microspadix))	Geonoma_undata))))	((Reinhardtia_simplex	Reinhardtia_gracilis)	(Reinhardtia_latisecta	Reinhardtia_paiewonskiana)))	(((((Bactris_major	((Elaeis_guineensis	Elaeis_oleifera)	Attalea_speciosa))	(Nypa_fruticans	Sabal_domingensis))	(Chamaedorea_seifrizii	Pseudophoenix_vinifera))	((Serenoa_repens	Phoenix_dactylifera)	((Leopoldinia_pulchra	Podococcus_barteri)	(Sclerosperma_profizianum	Orania_palindan))))	(Iriartea_deltoidea	(Calamus_caryotoides	Roystonea_regia))))	Kingia_australis);
(((Nypa_fruticans	((Serenoa_repens	((((Iriartea_deltoidea	Roystonea_regia)	(((((Elaeis_guineensis	Elaeis_oleifera)	(Attalea_speciosa	Bactris_major))	((Pelagodoxa_henryana	(((Dictyosperma_album	Dypsis_decaryi)	(((Kentiopsis_piersoniorum	Hydriastele_microspadix)	(Heterospathe_cagayanensis	Veitchia_spiralis))	Burretiokentia_grandiflora))	Geonoma_undata))	(Manicaria_saccifera	(Prestoea_acuminata	(Oenocarpus_bataua	Oenocarpus_minor)))))	((Reinhardtia_simplex	Reinhardtia_gracilis)	(Reinhardtia_latisecta	Reinhardtia_paiewonskiana)))	(Sclerosperma_profizianum	(Orania_palindan	(Leopoldinia_pulchra	Podococcus_barteri)))))	Pseudophoenix_vinifera)	Sabal_domingensis))	Phoenix_dactylifera))	(Chamaedorea_seifrizii	Calamus_caryotoides))	Kingia_australis);
((((((Bactris_major	((Elaeis_guineensis	Elaeis_oleifera)	Attalea_speciosa))	((Pelagodoxa_henryana	((Dictyosperma_album	((Heterospathe_cagayanensis	(Kentiopsis_piersoniorum	Veitchia_spiralis))	(Burretiokentia_grandiflora	(Dypsis_decaryi	Hydriastele_microspadix))))	(Manicaria_saccifera	(Geonoma_undata	(Prestoea_acuminata	(Oenocarpus_bataua	Oenocarpus_minor))))))	((Reinhardtia_simplex	Reinhardtia_gracilis)	(Reinhardtia_latisecta	Reinhardtia_paiewonskiana))))	((Sclerosperma_profizianum	Orania_palindan)	(Roystonea_regia	(Iriartea_deltoidea	((Leopoldinia_pulchra	Podococcus_barteri)	Pseudophoenix_vinifera)))))	(Sabal_domingensis	(Phoenix_dactylifera	Serenoa_repens)))	((Chamaedorea_seifrizii	Calamus_caryotoides)	Nypa_fruticans))	Kingia_australis);
(((((Pseudophoenix_vinifera	(Roystonea_regia	Iriartea_deltoidea))	((((Elaeis_guineensis	Elaeis_oleifera)	(Attalea_speciosa	Bactris_major))	((((Prestoea_acuminata	(Oenocarpus_bataua	Oenocarpus_minor))	Manicaria_saccifera)	((Pelagodoxa_henryana	((Dypsis_decaryi	(((Burretiokentia_grandiflora	(Heterospathe_cagayanensis	Veitchia_spiralis))	Kentiopsis_piersoniorum)	Hydriastele_microspadix))	Dictyosperma_album))	Geonoma_undata))	((Reinhardtia_simplex	Reinhardtia_gracilis)	(Reinhardtia_latisecta	Reinhardtia_paiewonskiana))))	((Sclerosperma_profizianum	Orania_palindan)	(Leopoldinia_pulchra	Podococcus_barteri))))	(Sabal_domingensis	(Phoenix_dactylifera	Serenoa_repens)))	((Chamaedorea_seifrizii	Calamus_caryotoides)	Nypa_fruticans))	Kingia_australis);
((Chamaedorea_seifrizii	((((((Bactris_major	((Elaeis_guineensis	Elaeis_oleifera)	Attalea_speciosa))	((((Prestoea_acuminata	(Oenocarpus_bataua	Oenocarpus_minor))	Manicaria_saccifera)	(Pelagodoxa_henryana	(((((Burretiokentia_grandiflora	Heterospathe_cagayanensis)	(Veitchia_spiralis	Kentiopsis_piersoniorum))	Hydriastele_microspadix)	(Dictyosperma_album	Dypsis_decaryi))	Geonoma_undata)))	((Reinhardtia_simplex	Reinhardtia_gracilis)	(Reinhardtia_latisecta	Reinhardtia_paiewonskiana))))	(((Sclerosperma_profizianum	Orania_palindan)	(Roystonea_regia	Iriartea_deltoidea))	(Pseudophoenix_vinifera	(Leopoldinia_pulchra	Podococcus_barteri))))	(Sabal_domingensis	(Phoenix_dactylifera	Serenoa_repens)))	Calamus_caryotoides)	Nypa_fruticans))	Kingia_australis);
(((((Pseudophoenix_vinifera	Podococcus_barteri)	(((Bactris_major	((Elaeis_guineensis	Elaeis_oleifera)	Attalea_speciosa))	((((((((Burretiokentia_grandiflora	Heterospathe_cagayanensis)	(Veitchia_spiralis	Kentiopsis_piersoniorum))	(Dypsis_decaryi	Hydriastele_microspadix))	Dictyosperma_album)	Geonoma_undata)	((Prestoea_acuminata	(Oenocarpus_bataua	Oenocarpus_minor))	Manicaria_saccifera))	(Leopoldinia_pulchra	Pelagodoxa_henryana))	((Reinhardtia_simplex	Reinhardtia_gracilis)	(Reinhardtia_latisecta	Reinhardtia_paiewonskiana))))	((Sclerosperma_profizianum	Orania_palindan)	(Roystonea_regia	Iriartea_deltoidea))))	(Sabal_domingensis	(Phoenix_dactylifera	Serenoa_repens)))	((Chamaedorea_seifrizii	Calamus_caryotoides)	Nypa_fruticans))	Kingia_australis);
((Chamaedorea_seifrizii	(Calamus_caryotoides	(Nypa_fruticans	(((Pseudophoenix_vinifera	(Leopoldinia_pulchra	Podococcus_barteri))	(((Bactris_major	((Elaeis_guineensis	Elaeis_oleifera)	Attalea_speciosa))	(((Pelagodoxa_henryana	(((Dypsis_decaryi	Dictyosperma_album)	(Hydriastele_microspadix	((Heterospathe_cagayanensis	(Veitchia_spiralis	Kentiopsis_piersoniorum))	Burretiokentia_grandiflora)))	Geonoma_undata))	((Prestoea_acuminata	(Oenocarpus_bataua	Oenocarpus_minor))	Manicaria_saccifera))	((Reinhardtia_simplex	Reinhardtia_gracilis)	(Reinhardtia_latisecta	Reinhardtia_paiewonskiana))))	((Sclerosperma_profizianum	Orania_palindan)	(Roystonea_regia	Iriartea_deltoidea))))	(Sabal_domingensis	(Phoenix_dactylifera	Serenoa_repens))))))	Kingia_australis);
(((Reinhardtia_latisecta	Reinhardtia_paiewonskiana)	((((Elaeis_guineensis	Elaeis_oleifera)	(Attalea_speciosa	Bactris_major))	(((Pelagodoxa_henryana	(((Dypsis_decaryi	Dictyosperma_album)	(Hydriastele_microspadix	((Heterospathe_cagayanensis	(Veitchia_spiralis	Kentiopsis_piersoniorum))	Burretiokentia_grandiflora)))	((Geonoma_undata	(Prestoea_acuminata	(Oenocarpus_bataua	Oenocarpus_minor)))	Manicaria_saccifera)))	(((Leopoldinia_pulchra	Podococcus_barteri)	(Sclerosperma_profizianum	Orania_palindan))	(Pseudophoenix_vinifera	(Roystonea_regia	Iriartea_deltoidea))))	(Sabal_domingensis	((((Chamaedorea_seifrizii	Calamus_caryotoides)	Nypa_fruticans)	Phoenix_dactylifera)	Serenoa_repens))))	(Reinhardtia_simplex	Reinhardtia_gracilis)))	Kingia_australis);
((Calamus_caryotoides	(((Sabal_domingensis	(Phoenix_dactylifera	Serenoa_repens))	((Roystonea_regia	((Iriartea_deltoidea	(Bactris_major	((Elaeis_guineensis	Elaeis_oleifera)	Attalea_speciosa)))	(((Reinhardtia_simplex	Reinhardtia_gracilis)	(Reinhardtia_latisecta	Reinhardtia_paiewonskiana))	(Pelagodoxa_henryana	(((Dictyosperma_album	((Dypsis_decaryi	Hydriastele_microspadix)	((Heterospathe_cagayanensis	(Veitchia_spiralis	Kentiopsis_piersoniorum))	Burretiokentia_grandiflora)))	(Prestoea_acuminata	(Oenocarpus_bataua	Oenocarpus_minor)))	(Manicaria_saccifera	Geonoma_undata))))))	((Pseudophoenix_vinifera	(Leopoldinia_pulchra	Podococcus_barteri))	(Sclerosperma_profizianum	Orania_palindan))))	(Chamaedorea_seifrizii	Nypa_fruticans)))	Kingia_australis);
((((Reinhardtia_simplex	Reinhardtia_gracilis)	(Reinhardtia_latisecta	Reinhardtia_paiewonskiana))	(((Roystonea_regia	(Bactris_major	((Elaeis_guineensis	Elaeis_oleifera)	Attalea_speciosa)))	((((((Chamaedorea_seifrizii	Nypa_fruticans)	Calamus_caryotoides)	(Sabal_domingensis	(Phoenix_dactylifera	Serenoa_repens)))	Pseudophoenix_vinifera)	(Podococcus_barteri	(Sclerosperma_profizianum	Orania_palindan)))	Iriartea_deltoidea))	((Prestoea_acuminata	(Oenocarpus_bataua	Oenocarpus_minor))	(Manicaria_saccifera	(((Dypsis_decaryi	(Dictyosperma_album	((Hydriastele_microspadix	((Heterospathe_cagayanensis	Veitchia_spiralis)	Burretiokentia_grandiflora))	Kentiopsis_piersoniorum)))	(Leopoldinia_pulchra	Pelagodoxa_henryana))	Geonoma_undata)))))	Kingia_australis);
(((((Podococcus_barteri	Leopoldinia_pulchra)	(Pseudophoenix_vinifera	((Sabal_domingensis	(Serenoa_repens	Phoenix_dactylifera))	(((Iriartea_deltoidea	Roystonea_regia)	(Sclerosperma_profizianum	Orania_palindan))	((((Elaeis_guineensis	Elaeis_oleifera)	Attalea_speciosa)	Bactris_major)	(((Reinhardtia_latisecta	Reinhardtia_paiewonskiana)	(Reinhardtia_gracilis	Reinhardtia_simplex))	(((Oenocarpus_minor	Oenocarpus_bataua)	Prestoea_acuminata)	(((Manicaria_saccifera	Pelagodoxa_henryana)	((Hydriastele_microspadix	(Kentiopsis_piersoniorum	((Veitchia_spiralis	Heterospathe_cagayanensis)	Burretiokentia_grandiflora)))	(Dypsis_decaryi	Dictyosperma_album)))	Geonoma_undata))))))))	(Nypa_fruticans	Calamus_caryotoides))	Chamaedorea_seifrizii)	Kingia_australis);
((Roystonea_regia	(((Sclerosperma_profizianum	Orania_palindan)	((((((Serenoa_repens	(((Elaeis_guineensis	Elaeis_oleifera)	Attalea_speciosa)	Bactris_major))	(((Reinhardtia_latisecta	Reinhardtia_paiewonskiana)	(Reinhardtia_gracilis	Reinhardtia_simplex))	((((Hydriastele_microspadix	(Heterospathe_cagayanensis	(Burretiokentia_grandiflora	(Veitchia_spiralis	Kentiopsis_piersoniorum))))	(Dypsis_decaryi	Dictyosperma_album))	(Geonoma_undata	(Manicaria_saccifera	((Oenocarpus_minor	Oenocarpus_bataua)	Prestoea_acuminata))))	Pelagodoxa_henryana)))	Sabal_domingensis)	(Podococcus_barteri	Leopoldinia_pulchra))	((Pseudophoenix_vinifera	Nypa_fruticans)	Phoenix_dactylifera))	Iriartea_deltoidea))	(Chamaedorea_seifrizii	Calamus_caryotoides)))	Kingia_australis);
((((Reinhardtia_latisecta	Reinhardtia_paiewonskiana)	(Reinhardtia_gracilis	Reinhardtia_simplex))	((((Oenocarpus_minor	Oenocarpus_bataua)	Prestoea_acuminata)	(((Geonoma_undata	(Leopoldinia_pulchra	Pelagodoxa_henryana))	(((Veitchia_spiralis	Kentiopsis_piersoniorum)	(Burretiokentia_grandiflora	(Heterospathe_cagayanensis	Hydriastele_microspadix)))	(Dypsis_decaryi	Dictyosperma_album)))	Manicaria_saccifera))	((((Serenoa_repens	Sabal_domingensis)	Phoenix_dactylifera)	((Podococcus_barteri	(Sclerosperma_profizianum	Orania_palindan))	(Pseudophoenix_vinifera	(Roystonea_regia	(Iriartea_deltoidea	(Nypa_fruticans	(Chamaedorea_seifrizii	Calamus_caryotoides)))))))	(((Elaeis_guineensis	Elaeis_oleifera)	Attalea_speciosa)	Bactris_major))))	Kingia_australis);
((Roystonea_regia	(((((Phoenix_dactylifera	Serenoa_repens)	(Nypa_fruticans	(Chamaedorea_seifrizii	Calamus_caryotoides)))	Sabal_domingensis)	((Pseudophoenix_vinifera	(Leopoldinia_pulchra	Podococcus_barteri))	((Sclerosperma_profizianum	Orania_palindan)	Iriartea_deltoidea)))	((((Elaeis_guineensis	Elaeis_oleifera)	Attalea_speciosa)	Bactris_major)	(((Reinhardtia_latisecta	Reinhardtia_paiewonskiana)	(Reinhardtia_gracilis	Reinhardtia_simplex))	(((Oenocarpus_minor	Oenocarpus_bataua)	Prestoea_acuminata)	((Pelagodoxa_henryana	((((Heterospathe_cagayanensis	(Veitchia_spiralis	Kentiopsis_piersoniorum))	(Burretiokentia_grandiflora	Hydriastele_microspadix))	(Dypsis_decaryi	Dictyosperma_album))	Geonoma_undata))	Manicaria_saccifera))))))	Kingia_australis);
((Roystonea_regia	(((((Phoenix_dactylifera	Serenoa_repens)	(Nypa_fruticans	(Chamaedorea_seifrizii	Calamus_caryotoides)))	Sabal_domingensis)	((Pseudophoenix_vinifera	Podococcus_barteri)	(Orania_palindan	(Iriartea_deltoidea	Sclerosperma_profizianum))))	((((Elaeis_guineensis	Elaeis_oleifera)	Attalea_speciosa)	Bactris_major)	(((Reinhardtia_latisecta	Reinhardtia_paiewonskiana)	(Reinhardtia_gracilis	Reinhardtia_simplex))	((Geonoma_undata	((Leopoldinia_pulchra	Pelagodoxa_henryana)	((((Burretiokentia_grandiflora	Heterospathe_cagayanensis)	(Veitchia_spiralis	Kentiopsis_piersoniorum))	Hydriastele_microspadix)	(Dypsis_decaryi	Dictyosperma_album))))	(Manicaria_saccifera	((Oenocarpus_minor	Oenocarpus_bataua)	Prestoea_acuminata)))))))	Kingia_australis);
((((Nypa_fruticans	Calamus_caryotoides)	((((Pseudophoenix_vinifera	(Leopoldinia_pulchra	Podococcus_barteri))	((Orania_palindan	Sclerosperma_profizianum)	Roystonea_regia))	((Iriartea_deltoidea	(((Elaeis_guineensis	Elaeis_oleifera)	Attalea_speciosa)	Bactris_major))	(((Reinhardtia_latisecta	Reinhardtia_paiewonskiana)	(Reinhardtia_gracilis	Reinhardtia_simplex))	((Pelagodoxa_henryana	((((Heterospathe_cagayanensis	(Veitchia_spiralis	Kentiopsis_piersoniorum))	(Burretiokentia_grandiflora	Hydriastele_microspadix))	(Dypsis_decaryi	Dictyosperma_album))	Geonoma_undata))	(Manicaria_saccifera	((Oenocarpus_minor	Oenocarpus_bataua)	Prestoea_acuminata))))))	((Phoenix_dactylifera	Serenoa_repens)	Sabal_domingensis)))	Chamaedorea_seifrizii)	Kingia_australis);
(((Chamaedorea_seifrizii	Nypa_fruticans)	((Phoenix_dactylifera	Serenoa_repens)	(Sabal_domingensis	(((Calamus_caryotoides	Roystonea_regia)	(Iriartea_deltoidea	(Pseudophoenix_vinifera	(Leopoldinia_pulchra	Podococcus_barteri))))	((Orania_palindan	Sclerosperma_profizianum)	((((Elaeis_guineensis	Elaeis_oleifera)	Attalea_speciosa)	Bactris_major)	(((Reinhardtia_latisecta	Reinhardtia_paiewonskiana)	(Reinhardtia_gracilis	Reinhardtia_simplex))	(((Oenocarpus_minor	Oenocarpus_bataua)	Prestoea_acuminata)	((Pelagodoxa_henryana	(((((Burretiokentia_grandiflora	Heterospathe_cagayanensis)	(Veitchia_spiralis	Kentiopsis_piersoniorum))	Hydriastele_microspadix)	(Dypsis_decaryi	Dictyosperma_album))	Geonoma_undata))	Manicaria_saccifera)))))))))	Kingia_australis);
((((Reinhardtia_latisecta	Reinhardtia_paiewonskiana)	(Reinhardtia_gracilis	Reinhardtia_simplex))	((((Oenocarpus_minor	Oenocarpus_bataua)	Prestoea_acuminata)	((Pelagodoxa_henryana	((((Burretiokentia_grandiflora	(Heterospathe_cagayanensis	(Veitchia_spiralis	Kentiopsis_piersoniorum)))	Hydriastele_microspadix)	(Dypsis_decaryi	Dictyosperma_album))	Geonoma_undata))	Manicaria_saccifera))	((((Leopoldinia_pulchra	Podococcus_barteri)	(Orania_palindan	Sclerosperma_profizianum))	((Phoenix_dactylifera	(Sabal_domingensis	Serenoa_repens))	((((Chamaedorea_seifrizii	Calamus_caryotoides)	Nypa_fruticans)	Pseudophoenix_vinifera)	(Iriartea_deltoidea	Roystonea_regia))))	((Elaeis_guineensis	Elaeis_oleifera)	(Attalea_speciosa	Bactris_major)))))	Kingia_australis);
((((Chamaedorea_seifrizii	Calamus_caryotoides)	Nypa_fruticans)	(Roystonea_regia	(((((Bactris_major	((Elaeis_guineensis	Elaeis_oleifera)	Attalea_speciosa))	(((Reinhardtia_latisecta	Reinhardtia_paiewonskiana)	(Reinhardtia_gracilis	Reinhardtia_simplex))	(((Oenocarpus_minor	Oenocarpus_bataua)	Prestoea_acuminata)	((Geonoma_undata	(Pelagodoxa_henryana	(((Burretiokentia_grandiflora	(Heterospathe_cagayanensis	(Veitchia_spiralis	Kentiopsis_piersoniorum)))	Hydriastele_microspadix)	(Dypsis_decaryi	Dictyosperma_album))))	Manicaria_saccifera))))	((Leopoldinia_pulchra	Podococcus_barteri)	(Orania_palindan	Sclerosperma_profizianum)))	((Sabal_domingensis	(Serenoa_repens	Phoenix_dactylifera))	Pseudophoenix_vinifera))	Iriartea_deltoidea)))	Kingia_australis);
((Calamus_caryotoides	((Chamaedorea_seifrizii	Nypa_fruticans)	(Roystonea_regia	(((((Bactris_major	((Elaeis_guineensis	Elaeis_oleifera)	Attalea_speciosa))	(((Reinhardtia_latisecta	Reinhardtia_paiewonskiana)	(Reinhardtia_gracilis	Reinhardtia_simplex))	(((Oenocarpus_minor	Oenocarpus_bataua)	Prestoea_acuminata)	((Pelagodoxa_henryana	(((((Veitchia_spiralis	Kentiopsis_piersoniorum)	(Heterospathe_cagayanensis	Hydriastele_microspadix))	Burretiokentia_grandiflora)	(Dypsis_decaryi	Dictyosperma_album))	Geonoma_undata))	Manicaria_saccifera))))	((Leopoldinia_pulchra	Podococcus_barteri)	(Orania_palindan	Sclerosperma_profizianum)))	((Phoenix_dactylifera	(Sabal_domingensis	Serenoa_repens))	Pseudophoenix_vinifera))	Iriartea_deltoidea))))	Kingia_australis);
(((Roystonea_regia	(((Nypa_fruticans	Pseudophoenix_vinifera)	(((Sabal_domingensis	(Serenoa_repens	Phoenix_dactylifera))	(((((Prestoea_acuminata	(Oenocarpus_minor	Oenocarpus_bataua))	((Leopoldinia_pulchra	Pelagodoxa_henryana)	(((((Veitchia_spiralis	Kentiopsis_piersoniorum)	Heterospathe_cagayanensis)	(Hydriastele_microspadix	Burretiokentia_grandiflora))	(Dypsis_decaryi	Dictyosperma_album))	Geonoma_undata)))	Manicaria_saccifera)	((Reinhardtia_simplex	Reinhardtia_gracilis)	(Reinhardtia_paiewonskiana	Reinhardtia_latisecta)))	(Iriartea_deltoidea	(Bactris_major	(Attalea_speciosa	(Elaeis_guineensis	Elaeis_oleifera))))))	(Podococcus_barteri	(Sclerosperma_profizianum	Orania_palindan))))	Calamus_caryotoides))	Chamaedorea_seifrizii)	Kingia_australis);
((Calamus_caryotoides	(Roystonea_regia	((((Sabal_domingensis	(Serenoa_repens	((Chamaedorea_seifrizii	Nypa_fruticans)	Phoenix_dactylifera)))	(Pseudophoenix_vinifera	Podococcus_barteri))	(((((Leopoldinia_pulchra	Pelagodoxa_henryana)	((Dypsis_decaryi	(Dictyosperma_album	(Hydriastele_microspadix	(Burretiokentia_grandiflora	(Kentiopsis_piersoniorum	(Heterospathe_cagayanensis	Veitchia_spiralis))))))	Geonoma_undata))	(Manicaria_saccifera	(Prestoea_acuminata	(Oenocarpus_minor	Oenocarpus_bataua))))	((Reinhardtia_simplex	Reinhardtia_gracilis)	(Reinhardtia_paiewonskiana	Reinhardtia_latisecta)))	(Bactris_major	(Attalea_speciosa	(Elaeis_guineensis	Elaeis_oleifera)))))	(Iriartea_deltoidea	(Sclerosperma_profizianum	Orania_palindan)))))	Kingia_australis);
(((Sclerosperma_profizianum	Orania_palindan)	((Iriartea_deltoidea	(Calamus_caryotoides	Roystonea_regia))	(((((Sabal_domingensis	(Serenoa_repens	Phoenix_dactylifera))	(Chamaedorea_seifrizii	Nypa_fruticans))	(Pseudophoenix_vinifera	Podococcus_barteri))	(((Reinhardtia_simplex	Reinhardtia_gracilis)	(Reinhardtia_paiewonskiana	Reinhardtia_latisecta))	(Bactris_major	(Attalea_speciosa	(Elaeis_guineensis	Elaeis_oleifera)))))	((Leopoldinia_pulchra	Pelagodoxa_henryana)	(((Dypsis_decaryi	(Dictyosperma_album	(Hydriastele_microspadix	(Burretiokentia_grandiflora	(Heterospathe_cagayanensis	(Veitchia_spiralis	Kentiopsis_piersoniorum))))))	Geonoma_undata)	(Manicaria_saccifera	(Prestoea_acuminata	(Oenocarpus_minor	Oenocarpus_bataua))))))))	Kingia_australis);
((((Reinhardtia_simplex	Reinhardtia_gracilis)	(Reinhardtia_paiewonskiana	Reinhardtia_latisecta))	(((Bactris_major	(Attalea_speciosa	(Elaeis_guineensis	Elaeis_oleifera)))	(((Sclerosperma_profizianum	Orania_palindan)	(Iriartea_deltoidea	Roystonea_regia))	((Sabal_domingensis	((Chamaedorea_seifrizii	Calamus_caryotoides)	(Serenoa_repens	(Phoenix_dactylifera	Nypa_fruticans))))	(Pseudophoenix_vinifera	Podococcus_barteri))))	((Prestoea_acuminata	(Oenocarpus_minor	Oenocarpus_bataua))	(((Leopoldinia_pulchra	Pelagodoxa_henryana)	(((Hydriastele_microspadix	((Kentiopsis_piersoniorum	Burretiokentia_grandiflora)	(Heterospathe_cagayanensis	Veitchia_spiralis)))	(Dypsis_decaryi	Dictyosperma_album))	Geonoma_undata))	Manicaria_saccifera))))	Kingia_australis);
((Calamus_caryotoides	(Roystonea_regia	(((((((Pelagodoxa_henryana	((((Hydriastele_microspadix	(Burretiokentia_grandiflora	(Heterospathe_cagayanensis	(Veitchia_spiralis	Kentiopsis_piersoniorum))))	(Dypsis_decaryi	Dictyosperma_album))	Geonoma_undata)	(Manicaria_saccifera	(Prestoea_acuminata	(Oenocarpus_minor	Oenocarpus_bataua)))))	((Reinhardtia_simplex	Reinhardtia_gracilis)	(Reinhardtia_paiewonskiana	Reinhardtia_latisecta)))	(Bactris_major	(Attalea_speciosa	(Elaeis_guineensis	Elaeis_oleifera))))	(Sabal_domingensis	(Serenoa_repens	(Phoenix_dactylifera	(Chamaedorea_seifrizii	Nypa_fruticans)))))	(Pseudophoenix_vinifera	(Leopoldinia_pulchra	Podococcus_barteri)))	(Sclerosperma_profizianum	Orania_palindan))	Iriartea_deltoidea)))	Kingia_australis);
(((((((((Prestoea_acuminata	(Oenocarpus_minor	Oenocarpus_bataua))	((Pelagodoxa_henryana	(((Hydriastele_microspadix	((Burretiokentia_grandiflora	(Heterospathe_cagayanensis	Veitchia_spiralis))	Kentiopsis_piersoniorum))	(Dypsis_decaryi	Dictyosperma_album))	Geonoma_undata))	Manicaria_saccifera))	((Reinhardtia_simplex	Reinhardtia_gracilis)	(Reinhardtia_paiewonskiana	Reinhardtia_latisecta)))	((Elaeis_guineensis	Elaeis_oleifera)	(Bactris_major	Attalea_speciosa)))	(Sabal_domingensis	(Serenoa_repens	(Phoenix_dactylifera	Nypa_fruticans))))	(Pseudophoenix_vinifera	(Leopoldinia_pulchra	Podococcus_barteri)))	(Sclerosperma_profizianum	Orania_palindan))	((Chamaedorea_seifrizii	(Calamus_caryotoides	Iriartea_deltoidea))	Roystonea_regia))	Kingia_australis);
(((((Reinhardtia_simplex	Reinhardtia_gracilis)	(Reinhardtia_paiewonskiana	Reinhardtia_latisecta))	(((Bactris_major	(Attalea_speciosa	(Elaeis_guineensis	Elaeis_oleifera)))	(((Sabal_domingensis	(Serenoa_repens	(Phoenix_dactylifera	Nypa_fruticans)))	(Pseudophoenix_vinifera	((Calamus_caryotoides	Roystonea_regia)	Iriartea_deltoidea)))	((Sclerosperma_profizianum	Orania_palindan)	(Leopoldinia_pulchra	Podococcus_barteri))))	((Pelagodoxa_henryana	((((Veitchia_spiralis	(Heterospathe_cagayanensis	(Hydriastele_microspadix	Burretiokentia_grandiflora)))	Kentiopsis_piersoniorum)	(Dypsis_decaryi	Dictyosperma_album))	Geonoma_undata))	(Manicaria_saccifera	(Prestoea_acuminata	(Oenocarpus_minor	Oenocarpus_bataua))))))	Chamaedorea_seifrizii)	Kingia_australis);
((((Reinhardtia_simplex	Reinhardtia_gracilis)	(Reinhardtia_paiewonskiana	Reinhardtia_latisecta))	(((Bactris_major	(Attalea_speciosa	(Elaeis_guineensis	Elaeis_oleifera)))	(((((Chamaedorea_seifrizii	Nypa_fruticans)	Sabal_domingensis)	(Serenoa_repens	Phoenix_dactylifera))	(Pseudophoenix_vinifera	((Calamus_caryotoides	Roystonea_regia)	Iriartea_deltoidea)))	((Sclerosperma_profizianum	Orania_palindan)	(Leopoldinia_pulchra	Podococcus_barteri))))	(Pelagodoxa_henryana	(Manicaria_saccifera	(Geonoma_undata	((Prestoea_acuminata	(Oenocarpus_minor	Oenocarpus_bataua))	((((Veitchia_spiralis	Heterospathe_cagayanensis)	(Kentiopsis_piersoniorum	Burretiokentia_grandiflora))	Hydriastele_microspadix)	(Dypsis_decaryi	Dictyosperma_album))))))))	Kingia_australis);
((Calamus_caryotoides	((Nypa_fruticans	Chamaedorea_seifrizii)	(Phoenix_dactylifera	((((((((Prestoea_acuminata	(Oenocarpus_minor	Oenocarpus_bataua))	(((Leopoldinia_pulchra	Pelagodoxa_henryana)	(Geonoma_undata	(((((Kentiopsis_piersoniorum	Veitchia_spiralis)	Heterospathe_cagayanensis)	Burretiokentia_grandiflora)	Hydriastele_microspadix)	(Dypsis_decaryi	Dictyosperma_album))))	Manicaria_saccifera))	((Reinhardtia_simplex	Reinhardtia_gracilis)	(Reinhardtia_paiewonskiana	Reinhardtia_latisecta)))	(Attalea_speciosa	((Elaeis_guineensis	Elaeis_oleifera)	Bactris_major)))	((Sclerosperma_profizianum	Orania_palindan)	(Roystonea_regia	Iriartea_deltoidea)))	(Pseudophoenix_vinifera	Podococcus_barteri))	Sabal_domingensis)	Serenoa_repens))))	Kingia_australis);
((Roystonea_regia	(Iriartea_deltoidea	((((Pseudophoenix_vinifera	Podococcus_barteri)	(Sabal_domingensis	(Serenoa_repens	(Phoenix_dactylifera	(Calamus_caryotoides	(Nypa_fruticans	Chamaedorea_seifrizii))))))	((((Prestoea_acuminata	(Oenocarpus_minor	Oenocarpus_bataua))	(((Leopoldinia_pulchra	Pelagodoxa_henryana)	(Geonoma_undata	((((Kentiopsis_piersoniorum	(Veitchia_spiralis	Heterospathe_cagayanensis))	Burretiokentia_grandiflora)	(Dypsis_decaryi	Hydriastele_microspadix))	Dictyosperma_album)))	Manicaria_saccifera))	((Reinhardtia_simplex	Reinhardtia_gracilis)	(Reinhardtia_paiewonskiana	Reinhardtia_latisecta)))	(Bactris_major	(Attalea_speciosa	(Elaeis_guineensis	Elaeis_oleifera)))))	(Sclerosperma_profizianum	Orania_palindan))))	Kingia_australis);
((Chamaedorea_seifrizii	((((Calamus_caryotoides	Nypa_fruticans)	(Phoenix_dactylifera	Serenoa_repens))	Sabal_domingensis)	((Pseudophoenix_vinifera	((Roystonea_regia	Iriartea_deltoidea)	(Orania_palindan	Sclerosperma_profizianum)))	(((((Manicaria_saccifera	Geonoma_undata)	(((((Heterospathe_cagayanensis	Veitchia_spiralis)	Kentiopsis_piersoniorum)	(Burretiokentia_grandiflora	Hydriastele_microspadix))	(Dypsis_decaryi	Dictyosperma_album))	((Oenocarpus_minor	Oenocarpus_bataua)	Prestoea_acuminata)))	((Podococcus_barteri	Leopoldinia_pulchra)	Pelagodoxa_henryana))	((Reinhardtia_gracilis	Reinhardtia_simplex)	(Reinhardtia_latisecta	Reinhardtia_paiewonskiana)))	(Bactris_major	(Attalea_speciosa	(Elaeis_guineensis	Elaeis_oleifera)))))))	Kingia_australis);
((((Roystonea_regia	Iriartea_deltoidea)	(Pseudophoenix_vinifera	(((Phoenix_dactylifera	Serenoa_repens)	Sabal_domingensis)	((((((Manicaria_saccifera	Geonoma_undata)	(((((Burretiokentia_grandiflora	(Heterospathe_cagayanensis	Veitchia_spiralis))	Kentiopsis_piersoniorum)	Hydriastele_microspadix)	(Dypsis_decaryi	Dictyosperma_album))	((Oenocarpus_minor	Oenocarpus_bataua)	Prestoea_acuminata)))	Pelagodoxa_henryana)	((Reinhardtia_gracilis	Reinhardtia_simplex)	(Reinhardtia_latisecta	Reinhardtia_paiewonskiana)))	((Elaeis_guineensis	Elaeis_oleifera)	(Bactris_major	Attalea_speciosa)))	(Sclerosperma_profizianum	((Leopoldinia_pulchra	Podococcus_barteri)	Orania_palindan))))))	((Chamaedorea_seifrizii	Calamus_caryotoides)	Nypa_fruticans))	Kingia_australis);
((Roystonea_regia	(Iriartea_deltoidea	((((((((((Burretiokentia_grandiflora	Heterospathe_cagayanensis)	(Veitchia_spiralis	Kentiopsis_piersoniorum))	Hydriastele_microspadix)	(Dypsis_decaryi	Dictyosperma_album))	Geonoma_undata)	Pelagodoxa_henryana)	(((Oenocarpus_minor	Oenocarpus_bataua)	Prestoea_acuminata)	Manicaria_saccifera))	((Reinhardtia_gracilis	Reinhardtia_simplex)	(Reinhardtia_latisecta	Reinhardtia_paiewonskiana)))	(Bactris_major	(Attalea_speciosa	(Elaeis_guineensis	Elaeis_oleifera))))	(((Leopoldinia_pulchra	Podococcus_barteri)	(Orania_palindan	Sclerosperma_profizianum))	((((Chamaedorea_seifrizii	Calamus_caryotoides)	Nypa_fruticans)	Pseudophoenix_vinifera)	((Phoenix_dactylifera	Serenoa_repens)	Sabal_domingensis))))))	Kingia_australis);
(((Chamaedorea_seifrizii	Calamus_caryotoides)	(Nypa_fruticans	(Pseudophoenix_vinifera	(((Phoenix_dactylifera	Serenoa_repens)	Sabal_domingensis)	((((((Leopoldinia_pulchra	Podococcus_barteri)	((((((Heterospathe_cagayanensis	(Veitchia_spiralis	Kentiopsis_piersoniorum))	Hydriastele_microspadix)	((Burretiokentia_grandiflora	Dypsis_decaryi)	Dictyosperma_album))	Geonoma_undata)	Pelagodoxa_henryana)	(((Oenocarpus_minor	Oenocarpus_bataua)	Prestoea_acuminata)	Manicaria_saccifera)))	((Reinhardtia_gracilis	Reinhardtia_simplex)	(Reinhardtia_latisecta	Reinhardtia_paiewonskiana)))	(Orania_palindan	Sclerosperma_profizianum))	(Iriartea_deltoidea	(Bactris_major	(Attalea_speciosa	(Elaeis_guineensis	Elaeis_oleifera)))))	Roystonea_regia)))))	Kingia_australis);
((Nypa_fruticans	(((Phoenix_dactylifera	Serenoa_repens)	Sabal_domingensis)	(((Bactris_major	(Attalea_speciosa	(Elaeis_guineensis	Elaeis_oleifera)))	(((Geonoma_undata	((Leopoldinia_pulchra	Pelagodoxa_henryana)	(((Burretiokentia_grandiflora	(Heterospathe_cagayanensis	(Veitchia_spiralis	Kentiopsis_piersoniorum)))	Hydriastele_microspadix)	(Dypsis_decaryi	Dictyosperma_album))))	(((Oenocarpus_minor	Oenocarpus_bataua)	Prestoea_acuminata)	Manicaria_saccifera))	((Reinhardtia_gracilis	Reinhardtia_simplex)	(Reinhardtia_latisecta	Reinhardtia_paiewonskiana))))	((((Podococcus_barteri	Pseudophoenix_vinifera)	Iriartea_deltoidea)	((Chamaedorea_seifrizii	Calamus_caryotoides)	Roystonea_regia))	(Orania_palindan	Sclerosperma_profizianum)))))	Kingia_australis);
((Roystonea_regia	(((((Podococcus_barteri	(Orania_palindan	Sclerosperma_profizianum))	((Bactris_major	(Attalea_speciosa	(Elaeis_guineensis	Elaeis_oleifera)))	(((Geonoma_undata	(Pelagodoxa_henryana	((((Burretiokentia_grandiflora	Heterospathe_cagayanensis)	(Veitchia_spiralis	Kentiopsis_piersoniorum))	Hydriastele_microspadix)	(Dypsis_decaryi	Dictyosperma_album))))	(((Oenocarpus_minor	Oenocarpus_bataua)	Prestoea_acuminata)	(Leopoldinia_pulchra	Manicaria_saccifera)))	((Reinhardtia_gracilis	Reinhardtia_simplex)	(Reinhardtia_latisecta	Reinhardtia_paiewonskiana)))))	((Phoenix_dactylifera	Serenoa_repens)	Sabal_domingensis))	(Pseudophoenix_vinifera	(Nypa_fruticans	(Chamaedorea_seifrizii	Calamus_caryotoides))))	Iriartea_deltoidea))	Kingia_australis);
((Sabal_domingensis	((((Nypa_fruticans	Pseudophoenix_vinifera)	(Iriartea_deltoidea	(Roystonea_regia	(Chamaedorea_seifrizii	Calamus_caryotoides))))	((Podococcus_barteri	(Orania_palindan	Sclerosperma_profizianum))	((Bactris_major	(Attalea_speciosa	(Elaeis_guineensis	Elaeis_oleifera)))	((((Oenocarpus_minor	Oenocarpus_bataua)	Prestoea_acuminata)	(Manicaria_saccifera	((Pelagodoxa_henryana	Leopoldinia_pulchra)	(((((Veitchia_spiralis	Heterospathe_cagayanensis)	Kentiopsis_piersoniorum)	(Burretiokentia_grandiflora	Hydriastele_microspadix))	(Dypsis_decaryi	Dictyosperma_album))	Geonoma_undata))))	((Reinhardtia_gracilis	Reinhardtia_simplex)	(Reinhardtia_latisecta	Reinhardtia_paiewonskiana))))))	(Phoenix_dactylifera	Serenoa_repens)))	Kingia_australis);
((Bactris_major	((Attalea_speciosa	(Elaeis_guineensis	Elaeis_oleifera))	(((((Oenocarpus_minor	Oenocarpus_bataua)	Prestoea_acuminata)	(Manicaria_saccifera	(Pelagodoxa_henryana	(((Hydriastele_microspadix	(Burretiokentia_grandiflora	((Kentiopsis_piersoniorum	Veitchia_spiralis)	Heterospathe_cagayanensis)))	(Dypsis_decaryi	Dictyosperma_album))	Geonoma_undata))))	((Reinhardtia_gracilis	Reinhardtia_simplex)	(Reinhardtia_latisecta	Reinhardtia_paiewonskiana)))	((((Iriartea_deltoidea	(Sclerosperma_profizianum	((Leopoldinia_pulchra	Podococcus_barteri)	Orania_palindan)))	Pseudophoenix_vinifera)	Roystonea_regia)	((((Calamus_caryotoides	(Chamaedorea_seifrizii	Nypa_fruticans))	Phoenix_dactylifera)	Serenoa_repens)	Sabal_domingensis)))))	Kingia_australis);
((Roystonea_regia	(((Bactris_major	(Attalea_speciosa	(Elaeis_guineensis	Elaeis_oleifera)))	((((Pelagodoxa_henryana	(Dypsis_decaryi	(Dictyosperma_album	(Hydriastele_microspadix	((Burretiokentia_grandiflora	(Veitchia_spiralis	Heterospathe_cagayanensis))	Kentiopsis_piersoniorum)))))	Manicaria_saccifera)	(Geonoma_undata	((Oenocarpus_minor	Oenocarpus_bataua)	Prestoea_acuminata)))	((Reinhardtia_gracilis	Reinhardtia_simplex)	(Reinhardtia_latisecta	Reinhardtia_paiewonskiana))))	(((Orania_palindan	Sclerosperma_profizianum)	((Pseudophoenix_vinifera	(Leopoldinia_pulchra	Podococcus_barteri))	Iriartea_deltoidea))	((((Calamus_caryotoides	(Chamaedorea_seifrizii	Nypa_fruticans))	Phoenix_dactylifera)	Serenoa_repens)	Sabal_domingensis))))	Kingia_australis);
(((Calamus_caryotoides	Chamaedorea_seifrizii)	(Nypa_fruticans	((((Phoenix_dactylifera	Serenoa_repens)	Sabal_domingensis)	(Roystonea_regia	(((Iriartea_deltoidea	(Attalea_speciosa	((Elaeis_guineensis	Elaeis_oleifera)	Bactris_major)))	((((Geonoma_undata	((Leopoldinia_pulchra	Pelagodoxa_henryana)	((Hydriastele_microspadix	(Burretiokentia_grandiflora	((Kentiopsis_piersoniorum	Veitchia_spiralis)	Heterospathe_cagayanensis)))	(Dypsis_decaryi	Dictyosperma_album))))	Manicaria_saccifera)	((Oenocarpus_minor	Oenocarpus_bataua)	Prestoea_acuminata))	((Reinhardtia_gracilis	Reinhardtia_simplex)	(Reinhardtia_latisecta	Reinhardtia_paiewonskiana))))	((Orania_palindan	Sclerosperma_profizianum)	Podococcus_barteri))))	Pseudophoenix_vinifera)))	Kingia_australis);
((((Calamus_caryotoides	Chamaedorea_seifrizii)	Nypa_fruticans)	(Phoenix_dactylifera	((((Roystonea_regia	(Orania_palindan	Sclerosperma_profizianum))	((Iriartea_deltoidea	((Attalea_speciosa	(Elaeis_oleifera	Elaeis_guineensis))	Bactris_major))	((Leopoldinia_pulchra	Podococcus_barteri)	Pseudophoenix_vinifera)))	(Serenoa_repens	((Pelagodoxa_henryana	((Geonoma_undata	Manicaria_saccifera)	((Dictyosperma_album	((Dypsis_decaryi	Hydriastele_microspadix)	((Burretiokentia_grandiflora	Heterospathe_cagayanensis)	(Kentiopsis_piersoniorum	Veitchia_spiralis))))	((Oenocarpus_bataua	Oenocarpus_minor)	Prestoea_acuminata))))	((Reinhardtia_gracilis	Reinhardtia_simplex)	(Reinhardtia_latisecta	Reinhardtia_paiewonskiana)))))	Sabal_domingensis)))	Kingia_australis);
((((Calamus_caryotoides	Chamaedorea_seifrizii)	Nypa_fruticans)	(((Pseudophoenix_vinifera	(Iriartea_deltoidea	Roystonea_regia))	(((Orania_palindan	Sclerosperma_profizianum)	Podococcus_barteri)	(((((Leopoldinia_pulchra	Pelagodoxa_henryana)	(Geonoma_undata	((Dypsis_decaryi	Dictyosperma_album)	((Burretiokentia_grandiflora	((Kentiopsis_piersoniorum	Veitchia_spiralis)	Heterospathe_cagayanensis))	Hydriastele_microspadix))))	(((Oenocarpus_bataua	Oenocarpus_minor)	Prestoea_acuminata)	Manicaria_saccifera))	((Reinhardtia_gracilis	Reinhardtia_simplex)	(Reinhardtia_latisecta	Reinhardtia_paiewonskiana)))	((Attalea_speciosa	(Elaeis_oleifera	Elaeis_guineensis))	Bactris_major))))	(Sabal_domingensis	(Serenoa_repens	Phoenix_dactylifera))))	Kingia_australis);
((((Calamus_caryotoides	Chamaedorea_seifrizii)	Nypa_fruticans)	(Roystonea_regia	((Orania_palindan	Sclerosperma_profizianum)	(((((Geonoma_undata	((Dictyosperma_album	(((Burretiokentia_grandiflora	(Veitchia_spiralis	Heterospathe_cagayanensis))	Kentiopsis_piersoniorum)	(Hydriastele_microspadix	Dypsis_decaryi)))	Pelagodoxa_henryana))	(((Oenocarpus_bataua	Oenocarpus_minor)	Prestoea_acuminata)	Manicaria_saccifera))	((Reinhardtia_gracilis	Reinhardtia_simplex)	(Reinhardtia_latisecta	Reinhardtia_paiewonskiana)))	(Iriartea_deltoidea	((Attalea_speciosa	(Elaeis_oleifera	Elaeis_guineensis))	Bactris_major)))	((Phoenix_dactylifera	(Sabal_domingensis	Serenoa_repens))	((Leopoldinia_pulchra	Podococcus_barteri)	Pseudophoenix_vinifera))))))	Kingia_australis);
(((Reinhardtia_latisecta	Reinhardtia_paiewonskiana)	(((((Attalea_speciosa	(Elaeis_oleifera	Elaeis_guineensis))	Bactris_major)	((Nypa_fruticans	((Sabal_domingensis	(Serenoa_repens	Phoenix_dactylifera))	((Leopoldinia_pulchra	Podococcus_barteri)	Pseudophoenix_vinifera)))	((Iriartea_deltoidea	((Calamus_caryotoides	Chamaedorea_seifrizii)	Roystonea_regia))	(Orania_palindan	Sclerosperma_profizianum))))	((Pelagodoxa_henryana	(Geonoma_undata	((Dypsis_decaryi	Dictyosperma_album)	(((Burretiokentia_grandiflora	(Veitchia_spiralis	Heterospathe_cagayanensis))	Kentiopsis_piersoniorum)	Hydriastele_microspadix))))	(((Oenocarpus_bataua	Oenocarpus_minor)	Prestoea_acuminata)	Manicaria_saccifera)))	(Reinhardtia_gracilis	Reinhardtia_simplex)))	Kingia_australis);
((((Chamaedorea_seifrizii	Nypa_fruticans)	Calamus_caryotoides)	(((((Leopoldinia_pulchra	(((Oenocarpus_bataua	Oenocarpus_minor)	Prestoea_acuminata)	(Manicaria_saccifera	(Pelagodoxa_henryana	(Geonoma_undata	((Dypsis_decaryi	Dictyosperma_album)	(Hydriastele_microspadix	(Burretiokentia_grandiflora	(Heterospathe_cagayanensis	(Veitchia_spiralis	Kentiopsis_piersoniorum))))))))))	((Reinhardtia_gracilis	Reinhardtia_simplex)	(Reinhardtia_latisecta	Reinhardtia_paiewonskiana)))	(Roystonea_regia	((Attalea_speciosa	(Elaeis_oleifera	Elaeis_guineensis))	Bactris_major)))	(Iriartea_deltoidea	((Orania_palindan	Sclerosperma_profizianum)	(Podococcus_barteri	Pseudophoenix_vinifera))))	(Sabal_domingensis	(Serenoa_repens	Phoenix_dactylifera))))	Kingia_australis);
((Roystonea_regia	(((Iriartea_deltoidea	((Attalea_speciosa	(Elaeis_oleifera	Elaeis_guineensis))	Bactris_major))	((((Pelagodoxa_henryana	Leopoldinia_pulchra)	(Geonoma_undata	((Dypsis_decaryi	Dictyosperma_album)	(Hydriastele_microspadix	((Heterospathe_cagayanensis	Veitchia_spiralis)	(Burretiokentia_grandiflora	Kentiopsis_piersoniorum))))))	(((Oenocarpus_bataua	Oenocarpus_minor)	Prestoea_acuminata)	Manicaria_saccifera))	((Reinhardtia_gracilis	Reinhardtia_simplex)	(Reinhardtia_latisecta	Reinhardtia_paiewonskiana))))	(((Orania_palindan	Sclerosperma_profizianum)	(Podococcus_barteri	(Chamaedorea_seifrizii	Pseudophoenix_vinifera)))	(Sabal_domingensis	(Serenoa_repens	(Calamus_caryotoides	(Nypa_fruticans	Phoenix_dactylifera)))))))	Kingia_australis);
((Roystonea_regia	(((Chamaedorea_seifrizii	Calamus_caryotoides)	Nypa_fruticans)	(Pseudophoenix_vinifera	((Sabal_domingensis	(Serenoa_repens	Phoenix_dactylifera))	(((Iriartea_deltoidea	((Elaeis_oleifera	Elaeis_guineensis)	(Bactris_major	Attalea_speciosa)))	((((Pelagodoxa_henryana	Leopoldinia_pulchra)	(Geonoma_undata	((Dypsis_decaryi	Dictyosperma_album)	(Hydriastele_microspadix	(Burretiokentia_grandiflora	(Kentiopsis_piersoniorum	(Heterospathe_cagayanensis	Veitchia_spiralis)))))))	(((Oenocarpus_bataua	Oenocarpus_minor)	Prestoea_acuminata)	Manicaria_saccifera))	((Reinhardtia_gracilis	Reinhardtia_simplex)	(Reinhardtia_latisecta	Reinhardtia_paiewonskiana))))	(Podococcus_barteri	(Orania_palindan	Sclerosperma_profizianum)))))))	Kingia_australis);
(((((Pseudophoenix_vinifera	(Leopoldinia_pulchra	Podococcus_barteri))	(((Iriartea_deltoidea	Roystonea_regia)	(Orania_palindan	Sclerosperma_profizianum))	((Bactris_major	(Attalea_speciosa	(Elaeis_oleifera	Elaeis_guineensis)))	((Geonoma_undata	((((Dypsis_decaryi	Dictyosperma_album)	(Hydriastele_microspadix	(Burretiokentia_grandiflora	(Heterospathe_cagayanensis	(Veitchia_spiralis	Kentiopsis_piersoniorum)))))	((Oenocarpus_bataua	Oenocarpus_minor)	Prestoea_acuminata))	(Pelagodoxa_henryana	Manicaria_saccifera)))	((Reinhardtia_gracilis	Reinhardtia_simplex)	(Reinhardtia_latisecta	Reinhardtia_paiewonskiana))))))	(Serenoa_repens	(Phoenix_dactylifera	Sabal_domingensis)))	((Chamaedorea_seifrizii	Calamus_caryotoides)	Nypa_fruticans))	Kingia_australis);
((Calamus_caryotoides	((Chamaedorea_seifrizii	Nypa_fruticans)	(Phoenix_dactylifera	((Sabal_domingensis	Serenoa_repens)	(((Bactris_major	(Attalea_speciosa	(Elaeis_oleifera	Elaeis_guineensis)))	(((((Oenocarpus_bataua	Oenocarpus_minor)	Prestoea_acuminata)	Manicaria_saccifera)	((Geonoma_undata	((Dypsis_decaryi	Dictyosperma_album)	(Hydriastele_microspadix	(Burretiokentia_grandiflora	(Heterospathe_cagayanensis	(Veitchia_spiralis	Kentiopsis_piersoniorum))))))	Pelagodoxa_henryana))	((Reinhardtia_gracilis	Reinhardtia_simplex)	(Reinhardtia_latisecta	Reinhardtia_paiewonskiana))))	((Pseudophoenix_vinifera	(Leopoldinia_pulchra	Podococcus_barteri))	((Iriartea_deltoidea	Roystonea_regia)	(Orania_palindan	Sclerosperma_profizianum))))))))	Kingia_australis);
((Calamus_caryotoides	((Chamaedorea_seifrizii	Nypa_fruticans)	((Sabal_domingensis	(Phoenix_dactylifera	Serenoa_repens))	((Roystonea_regia	((Bactris_major	(Attalea_speciosa	(Elaeis_oleifera	Elaeis_guineensis)))	(((((Oenocarpus_bataua	Oenocarpus_minor)	Prestoea_acuminata)	Manicaria_saccifera)	((Geonoma_undata	((Dypsis_decaryi	Dictyosperma_album)	(Hydriastele_microspadix	(Burretiokentia_grandiflora	(Heterospathe_cagayanensis	(Veitchia_spiralis	Kentiopsis_piersoniorum))))))	(Leopoldinia_pulchra	Pelagodoxa_henryana)))	((Reinhardtia_gracilis	Reinhardtia_simplex)	(Reinhardtia_latisecta	Reinhardtia_paiewonskiana)))))	((Pseudophoenix_vinifera	((Orania_palindan	Sclerosperma_profizianum)	Podococcus_barteri))	Iriartea_deltoidea)))))	Kingia_australis);
((((Reinhardtia_gracilis	Reinhardtia_simplex)	(Reinhardtia_paiewonskiana	Reinhardtia_latisecta))	(((Bactris_major	(Attalea_speciosa	(Elaeis_guineensis	Elaeis_oleifera)))	(((((Leopoldinia_pulchra	(Chamaedorea_seifrizii	Podococcus_barteri))	Pseudophoenix_vinifera)	(Sclerosperma_profizianum	Orania_palindan))	((Calamus_caryotoides	Nypa_fruticans)	((Serenoa_repens	Phoenix_dactylifera)	Sabal_domingensis)))	(Roystonea_regia	Iriartea_deltoidea)))	(((((Dypsis_decaryi	Dictyosperma_album)	(((Burretiokentia_grandiflora	(Heterospathe_cagayanensis	Veitchia_spiralis))	Kentiopsis_piersoniorum)	Hydriastele_microspadix))	Geonoma_undata)	Pelagodoxa_henryana)	((Prestoea_acuminata	(Oenocarpus_bataua	Oenocarpus_minor))	Manicaria_saccifera))))	Kingia_australis);
(((Calamus_caryotoides	(Nypa_fruticans	(((Serenoa_repens	Sabal_domingensis)	(((Leopoldinia_pulchra	Podococcus_barteri)	Pseudophoenix_vinifera)	(((Roystonea_regia	Iriartea_deltoidea)	(Sclerosperma_profizianum	Orania_palindan))	((((((Dypsis_decaryi	Dictyosperma_album)	(((Heterospathe_cagayanensis	Veitchia_spiralis)	(Kentiopsis_piersoniorum	Burretiokentia_grandiflora))	Hydriastele_microspadix))	(Geonoma_undata	Pelagodoxa_henryana))	((Prestoea_acuminata	(Oenocarpus_bataua	Oenocarpus_minor))	Manicaria_saccifera))	((Reinhardtia_gracilis	Reinhardtia_simplex)	(Reinhardtia_paiewonskiana	Reinhardtia_latisecta)))	(Bactris_major	(Attalea_speciosa	(Elaeis_guineensis	Elaeis_oleifera)))))))	Phoenix_dactylifera)))	Chamaedorea_seifrizii)	Kingia_australis);
(((((Roystonea_regia	Iriartea_deltoidea)	(Sclerosperma_profizianum	Orania_palindan))	(((((Geonoma_undata	((((Dypsis_decaryi	Dictyosperma_album)	(Hydriastele_microspadix	((Heterospathe_cagayanensis	(Veitchia_spiralis	Kentiopsis_piersoniorum))	Burretiokentia_grandiflora)))	(Prestoea_acuminata	(Oenocarpus_bataua	Oenocarpus_minor)))	Manicaria_saccifera))	Pelagodoxa_henryana)	((Reinhardtia_gracilis	Reinhardtia_simplex)	(Reinhardtia_paiewonskiana	Reinhardtia_latisecta)))	(Bactris_major	(Attalea_speciosa	(Elaeis_guineensis	Elaeis_oleifera))))	(((Leopoldinia_pulchra	Podococcus_barteri)	Pseudophoenix_vinifera)	((Phoenix_dactylifera	Sabal_domingensis)	Serenoa_repens))))	(Calamus_caryotoides	(Chamaedorea_seifrizii	Nypa_fruticans)))	Kingia_australis);
((Roystonea_regia	((Sclerosperma_profizianum	Orania_palindan)	((Iriartea_deltoidea	((Leopoldinia_pulchra	Podococcus_barteri)	Pseudophoenix_vinifera))	(((Calamus_caryotoides	(Chamaedorea_seifrizii	Nypa_fruticans))	(Sabal_domingensis	(Serenoa_repens	Phoenix_dactylifera)))	((((Pelagodoxa_henryana	(Geonoma_undata	((Dypsis_decaryi	Dictyosperma_album)	((Heterospathe_cagayanensis	(Veitchia_spiralis	Kentiopsis_piersoniorum))	(Burretiokentia_grandiflora	Hydriastele_microspadix)))))	((Prestoea_acuminata	(Oenocarpus_bataua	Oenocarpus_minor))	Manicaria_saccifera))	((Reinhardtia_gracilis	Reinhardtia_simplex)	(Reinhardtia_paiewonskiana	Reinhardtia_latisecta)))	(Bactris_major	(Attalea_speciosa	(Elaeis_guineensis	Elaeis_oleifera))))))))	Kingia_australis);
((((Reinhardtia_gracilis	Reinhardtia_simplex)	(Reinhardtia_paiewonskiana	Reinhardtia_latisecta))	(((Bactris_major	(Attalea_speciosa	(Elaeis_guineensis	Elaeis_oleifera)))	((((Iriartea_deltoidea	Roystonea_regia)	(Sclerosperma_profizianum	Orania_palindan))	((Leopoldinia_pulchra	Podococcus_barteri)	Pseudophoenix_vinifera))	(Sabal_domingensis	(Serenoa_repens	((Calamus_caryotoides	(Chamaedorea_seifrizii	Nypa_fruticans))	Phoenix_dactylifera)))))	(Pelagodoxa_henryana	((((Prestoea_acuminata	(Oenocarpus_bataua	Oenocarpus_minor))	Geonoma_undata)	((Dypsis_decaryi	Dictyosperma_album)	(((Burretiokentia_grandiflora	Heterospathe_cagayanensis)	(Veitchia_spiralis	Kentiopsis_piersoniorum))	Hydriastele_microspadix)))	Manicaria_saccifera))))	Kingia_australis);
(((Sabal_domingensis	(Serenoa_repens	((Nypa_fruticans	(Calamus_caryotoides	Chamaedorea_seifrizii))	Phoenix_dactylifera)))	(((((Manicaria_saccifera	(Prestoea_acuminata	(Oenocarpus_bataua	Oenocarpus_minor)))	(Geonoma_undata	(((Dypsis_decaryi	Dictyosperma_album)	((Heterospathe_cagayanensis	((Veitchia_spiralis	Kentiopsis_piersoniorum)	Burretiokentia_grandiflora))	Hydriastele_microspadix))	(Leopoldinia_pulchra	Pelagodoxa_henryana))))	((Reinhardtia_gracilis	Reinhardtia_simplex)	(Reinhardtia_paiewonskiana	Reinhardtia_latisecta)))	(Bactris_major	(Attalea_speciosa	(Elaeis_guineensis	Elaeis_oleifera))))	(((Iriartea_deltoidea	Roystonea_regia)	(Sclerosperma_profizianum	Orania_palindan))	(Podococcus_barteri	Pseudophoenix_vinifera))))	Kingia_australis);
((Nypa_fruticans	(((Phoenix_dactylifera	Serenoa_repens)	Sabal_domingensis)	(((((Prestoea_acuminata	(Oenocarpus_bataua	Oenocarpus_minor))	(((Leopoldinia_pulchra	Pelagodoxa_henryana)	(Geonoma_undata	((Dypsis_decaryi	Dictyosperma_album)	((Burretiokentia_grandiflora	(Heterospathe_cagayanensis	(Veitchia_spiralis	Kentiopsis_piersoniorum)))	Hydriastele_microspadix))))	Manicaria_saccifera))	((Reinhardtia_gracilis	Reinhardtia_simplex)	(Reinhardtia_paiewonskiana	Reinhardtia_latisecta)))	(Bactris_major	(Attalea_speciosa	(Elaeis_guineensis	Elaeis_oleifera))))	(((Iriartea_deltoidea	((Calamus_caryotoides	Chamaedorea_seifrizii)	Roystonea_regia))	(Sclerosperma_profizianum	Orania_palindan))	(Podococcus_barteri	Pseudophoenix_vinifera)))))	Kingia_australis);
(((Calamus_caryotoides	Chamaedorea_seifrizii)	(Pseudophoenix_vinifera	(((((Nypa_fruticans	Phoenix_dactylifera)	Serenoa_repens)	(Podococcus_barteri	Sabal_domingensis))	((((((Dypsis_decaryi	Dictyosperma_album)	((Kentiopsis_piersoniorum	(Heterospathe_cagayanensis	Veitchia_spiralis))	(Hydriastele_microspadix	Burretiokentia_grandiflora)))	((Leopoldinia_pulchra	Pelagodoxa_henryana)	Geonoma_undata))	(Manicaria_saccifera	(Prestoea_acuminata	(Oenocarpus_bataua	Oenocarpus_minor))))	((Reinhardtia_gracilis	Reinhardtia_simplex)	(Reinhardtia_paiewonskiana	Reinhardtia_latisecta)))	(Bactris_major	(Attalea_speciosa	(Elaeis_guineensis	Elaeis_oleifera)))))	((Iriartea_deltoidea	Roystonea_regia)	(Sclerosperma_profizianum	Orania_palindan)))))	Kingia_australis);
((Roystonea_regia	((Sclerosperma_profizianum	Orania_palindan)	(((Calamus_caryotoides	(Chamaedorea_seifrizii	Nypa_fruticans))	(Sabal_domingensis	(Phoenix_dactylifera	Serenoa_repens)))	(((Leopoldinia_pulchra	Podococcus_barteri)	Pseudophoenix_vinifera)	((((Pelagodoxa_henryana	(Geonoma_undata	((Dypsis_decaryi	Dictyosperma_album)	(((Kentiopsis_piersoniorum	Burretiokentia_grandiflora)	(Heterospathe_cagayanensis	Veitchia_spiralis))	Hydriastele_microspadix))))	(Manicaria_saccifera	(Prestoea_acuminata	(Oenocarpus_bataua	Oenocarpus_minor))))	((Reinhardtia_gracilis	Reinhardtia_simplex)	(Reinhardtia_paiewonskiana	Reinhardtia_latisecta)))	(Iriartea_deltoidea	(Bactris_major	(Attalea_speciosa	(Elaeis_guineensis	Elaeis_oleifera)))))))))	Kingia_australis);
((((Reinhardtia_gracilis	Reinhardtia_simplex)	(Reinhardtia_paiewonskiana	Reinhardtia_latisecta))	((((Bactris_major	(Attalea_speciosa	(Elaeis_guineensis	Elaeis_oleifera)))	(((Calamus_caryotoides	((Chamaedorea_seifrizii	Nypa_fruticans)	Pseudophoenix_vinifera))	(Sabal_domingensis	(Phoenix_dactylifera	Serenoa_repens)))	((Sclerosperma_profizianum	Orania_palindan)	(Leopoldinia_pulchra	Podococcus_barteri))))	(Iriartea_deltoidea	Roystonea_regia))	((Geonoma_undata	(((Dypsis_decaryi	Dictyosperma_album)	((Veitchia_spiralis	(Heterospathe_cagayanensis	(Burretiokentia_grandiflora	Hydriastele_microspadix)))	Kentiopsis_piersoniorum))	Pelagodoxa_henryana))	(Manicaria_saccifera	(Prestoea_acuminata	(Oenocarpus_bataua	Oenocarpus_minor))))))	Kingia_australis);
(((Reinhardtia_latisecta	Reinhardtia_paiewonskiana)	((((Bactris_major	(Attalea_speciosa	(Elaeis_guineensis	Elaeis_oleifera)))	(((Roystonea_regia	Iriartea_deltoidea)	(Orania_palindan	Sclerosperma_profizianum))	(((Podococcus_barteri	Leopoldinia_pulchra)	Pseudophoenix_vinifera)	((Serenoa_repens	((Calamus_caryotoides	(Chamaedorea_seifrizii	Nypa_fruticans))	Phoenix_dactylifera))	Sabal_domingensis))))	((Prestoea_acuminata	(Oenocarpus_minor	Oenocarpus_bataua))	(((Pelagodoxa_henryana	((((Kentiopsis_piersoniorum	Veitchia_spiralis)	Heterospathe_cagayanensis)	(Burretiokentia_grandiflora	Hydriastele_microspadix))	(Dictyosperma_album	Dypsis_decaryi)))	Geonoma_undata)	Manicaria_saccifera)))	(Reinhardtia_simplex	Reinhardtia_gracilis)))	Kingia_australis);
(((Orania_palindan	Sclerosperma_profizianum)	(((((Podococcus_barteri	Leopoldinia_pulchra)	Pseudophoenix_vinifera)	(((Serenoa_repens	Phoenix_dactylifera)	Sabal_domingensis)	(Calamus_caryotoides	(Chamaedorea_seifrizii	Nypa_fruticans))))	(((((((((Kentiopsis_piersoniorum	(Veitchia_spiralis	Heterospathe_cagayanensis))	((Dypsis_decaryi	Burretiokentia_grandiflora)	Hydriastele_microspadix))	Dictyosperma_album)	Geonoma_undata)	(Prestoea_acuminata	(Oenocarpus_minor	Oenocarpus_bataua)))	Manicaria_saccifera)	Pelagodoxa_henryana)	((Reinhardtia_simplex	Reinhardtia_gracilis)	(Reinhardtia_latisecta	Reinhardtia_paiewonskiana)))	(Bactris_major	(Attalea_speciosa	(Elaeis_guineensis	Elaeis_oleifera)))))	(Roystonea_regia	Iriartea_deltoidea)))	Kingia_australis);
((Roystonea_regia	((Orania_palindan	Sclerosperma_profizianum)	(((Podococcus_barteri	Leopoldinia_pulchra)	Pseudophoenix_vinifera)	((((Serenoa_repens	Phoenix_dactylifera)	Sabal_domingensis)	(Calamus_caryotoides	(Chamaedorea_seifrizii	Nypa_fruticans)))	((((((((Hydriastele_microspadix	((Heterospathe_cagayanensis	(Kentiopsis_piersoniorum	Veitchia_spiralis))	Burretiokentia_grandiflora))	(Dypsis_decaryi	Dictyosperma_album))	(Prestoea_acuminata	(Oenocarpus_minor	Oenocarpus_bataua)))	Geonoma_undata)	Manicaria_saccifera)	Pelagodoxa_henryana)	((Reinhardtia_simplex	Reinhardtia_gracilis)	(Reinhardtia_latisecta	Reinhardtia_paiewonskiana)))	(Iriartea_deltoidea	(Bactris_major	(Attalea_speciosa	(Elaeis_guineensis	Elaeis_oleifera)))))))))	Kingia_australis);
(((Calamus_caryotoides	(Chamaedorea_seifrizii	Nypa_fruticans))	((((((Orania_palindan	Sclerosperma_profizianum)	(Podococcus_barteri	Leopoldinia_pulchra))	((((Prestoea_acuminata	(Oenocarpus_minor	Oenocarpus_bataua))	(Manicaria_saccifera	(Pelagodoxa_henryana	(Geonoma_undata	((Hydriastele_microspadix	((Heterospathe_cagayanensis	(Kentiopsis_piersoniorum	Veitchia_spiralis))	Burretiokentia_grandiflora))	(Dypsis_decaryi	Dictyosperma_album))))))	((Reinhardtia_simplex	Reinhardtia_gracilis)	(Reinhardtia_latisecta	Reinhardtia_paiewonskiana)))	(Bactris_major	(Attalea_speciosa	(Elaeis_guineensis	Elaeis_oleifera)))))	(Pseudophoenix_vinifera	(Roystonea_regia	Iriartea_deltoidea)))	(Serenoa_repens	Sabal_domingensis))	Phoenix_dactylifera))	Kingia_australis);
((((Reinhardtia_simplex	Reinhardtia_gracilis)	(Reinhardtia_latisecta	Reinhardtia_paiewonskiana))	(((Roystonea_regia	(Bactris_major	(Attalea_speciosa	(Elaeis_guineensis	Elaeis_oleifera))))	((Pseudophoenix_vinifera	(((Orania_palindan	Sclerosperma_profizianum)	(Podococcus_barteri	Leopoldinia_pulchra))	Iriartea_deltoidea))	((Sabal_domingensis	(Serenoa_repens	Phoenix_dactylifera))	(Calamus_caryotoides	(Chamaedorea_seifrizii	Nypa_fruticans)))))	((Prestoea_acuminata	(Oenocarpus_minor	Oenocarpus_bataua))	(Manicaria_saccifera	(Pelagodoxa_henryana	(Geonoma_undata	(Dypsis_decaryi	(Dictyosperma_album	(Hydriastele_microspadix	(Heterospathe_cagayanensis	((Kentiopsis_piersoniorum	Veitchia_spiralis)	Burretiokentia_grandiflora)))))))))))	Kingia_australis);
((Prestoea_acuminata	((Oenocarpus_minor	Oenocarpus_bataua)	((Manicaria_saccifera	((Leopoldinia_pulchra	Pelagodoxa_henryana)	(Geonoma_undata	(Dypsis_decaryi	(Dictyosperma_album	(Hydriastele_microspadix	(Heterospathe_cagayanensis	((Kentiopsis_piersoniorum	Veitchia_spiralis)	Burretiokentia_grandiflora))))))))	(((Reinhardtia_simplex	Reinhardtia_gracilis)	(Reinhardtia_latisecta	Reinhardtia_paiewonskiana))	((Bactris_major	(Attalea_speciosa	(Elaeis_guineensis	Elaeis_oleifera)))	((((Orania_palindan	Sclerosperma_profizianum)	(Iriartea_deltoidea	(Pseudophoenix_vinifera	Podococcus_barteri)))	((Sabal_domingensis	(Serenoa_repens	Phoenix_dactylifera))	(Calamus_caryotoides	(Chamaedorea_seifrizii	Nypa_fruticans))))	Roystonea_regia))))))	Kingia_australis);
(((Calamus_caryotoides	(Chamaedorea_seifrizii	Nypa_fruticans))	((Roystonea_regia	(Orania_palindan	Sclerosperma_profizianum))	(((Pseudophoenix_vinifera	(Leopoldinia_pulchra	Podococcus_barteri))	(Sabal_domingensis	(Serenoa_repens	Phoenix_dactylifera)))	(((((Prestoea_acuminata	(Oenocarpus_minor	Oenocarpus_bataua))	Manicaria_saccifera)	(((Hydriastele_microspadix	(((Kentiopsis_piersoniorum	Veitchia_spiralis)	Heterospathe_cagayanensis)	Burretiokentia_grandiflora))	(Dypsis_decaryi	Dictyosperma_album))	(Pelagodoxa_henryana	Geonoma_undata)))	((Reinhardtia_simplex	Reinhardtia_gracilis)	(Reinhardtia_latisecta	Reinhardtia_paiewonskiana)))	(Iriartea_deltoidea	((Elaeis_guineensis	Elaeis_oleifera)	(Bactris_major	Attalea_speciosa)))))))	Kingia_australis);
((Roystonea_regia	(((Iriartea_deltoidea	(Pseudophoenix_vinifera	(Leopoldinia_pulchra	Podococcus_barteri)))	(((Sabal_domingensis	(Serenoa_repens	((Chamaedorea_seifrizii	Nypa_fruticans)	Phoenix_dactylifera)))	(((((Prestoea_acuminata	(Oenocarpus_minor	Oenocarpus_bataua))	Manicaria_saccifera)	(((Hydriastele_microspadix	(((Kentiopsis_piersoniorum	Veitchia_spiralis)	Heterospathe_cagayanensis)	Burretiokentia_grandiflora))	(Dypsis_decaryi	Dictyosperma_album))	(Pelagodoxa_henryana	Geonoma_undata)))	((Reinhardtia_simplex	Reinhardtia_gracilis)	(Reinhardtia_latisecta	Reinhardtia_paiewonskiana)))	(Bactris_major	(Attalea_speciosa	(Elaeis_guineensis	Elaeis_oleifera)))))	(Orania_palindan	Sclerosperma_profizianum)))	Calamus_caryotoides))	Kingia_australis);
((((Reinhardtia_simplex	Reinhardtia_gracilis)	(Reinhardtia_latisecta	Reinhardtia_paiewonskiana))	(((Bactris_major	(Attalea_speciosa	(Elaeis_guineensis	Elaeis_oleifera)))	(((Iriartea_deltoidea	Roystonea_regia)	(Orania_palindan	Sclerosperma_profizianum))	(Pseudophoenix_vinifera	((Leopoldinia_pulchra	Podococcus_barteri)	((Sabal_domingensis	(Serenoa_repens	Phoenix_dactylifera))	(Calamus_caryotoides	(Chamaedorea_seifrizii	Nypa_fruticans)))))))	(((Prestoea_acuminata	(Oenocarpus_minor	Oenocarpus_bataua))	Manicaria_saccifera)	(((((Kentiopsis_piersoniorum	Veitchia_spiralis)	Heterospathe_cagayanensis)	(Burretiokentia_grandiflora	Hydriastele_microspadix))	(Dypsis_decaryi	Dictyosperma_album))	(Pelagodoxa_henryana	Geonoma_undata)))))	Kingia_australis);
((((Reinhardtia_simplex	Reinhardtia_gracilis)	(Reinhardtia_latisecta	Reinhardtia_paiewonskiana))	((((Elaeis_guineensis	Elaeis_oleifera)	(Bactris_major	Attalea_speciosa))	((Iriartea_deltoidea	Roystonea_regia)	((Sabal_domingensis	(Serenoa_repens	Phoenix_dactylifera))	((Orania_palindan	Sclerosperma_profizianum)	(((Leopoldinia_pulchra	Podococcus_barteri)	(Calamus_caryotoides	(Chamaedorea_seifrizii	Nypa_fruticans)))	Pseudophoenix_vinifera)))))	(Pelagodoxa_henryana	(((Geonoma_undata	(Prestoea_acuminata	(Oenocarpus_minor	Oenocarpus_bataua)))	Manicaria_saccifera)	(((Kentiopsis_piersoniorum	(Veitchia_spiralis	Heterospathe_cagayanensis))	(Burretiokentia_grandiflora	Hydriastele_microspadix))	(Dypsis_decaryi	Dictyosperma_album))))))	Kingia_australis);
((((Sabal_domingensis	(Phoenix_dactylifera	Serenoa_repens))	((((Iriartea_deltoidea	Roystonea_regia)	(Sclerosperma_profizianum	Orania_palindan))	((((Elaeis_oleifera	Elaeis_guineensis)	Attalea_speciosa)	Bactris_major)	((((Prestoea_acuminata	(Oenocarpus_bataua	Oenocarpus_minor))	Manicaria_saccifera)	((Geonoma_undata	((Hydriastele_microspadix	((Heterospathe_cagayanensis	(Veitchia_spiralis	Kentiopsis_piersoniorum))	Burretiokentia_grandiflora))	(Dictyosperma_album	Dypsis_decaryi)))	Pelagodoxa_henryana))	((Reinhardtia_gracilis	Reinhardtia_simplex)	(Reinhardtia_paiewonskiana	Reinhardtia_latisecta)))))	(Pseudophoenix_vinifera	(Leopoldinia_pulchra	Podococcus_barteri))))	((Calamus_caryotoides	Chamaedorea_seifrizii)	Nypa_fruticans))	Kingia_australis);
((Roystonea_regia	(((Iriartea_deltoidea	Pseudophoenix_vinifera)	(Sabal_domingensis	(Phoenix_dactylifera	((Calamus_caryotoides	(Chamaedorea_seifrizii	Nypa_fruticans))	Serenoa_repens))))	(((((Elaeis_oleifera	Elaeis_guineensis)	Attalea_speciosa)	Bactris_major)	(((Prestoea_acuminata	(Oenocarpus_bataua	Oenocarpus_minor))	(Manicaria_saccifera	((Geonoma_undata	(((Veitchia_spiralis	Kentiopsis_piersoniorum)	((Burretiokentia_grandiflora	Hydriastele_microspadix)	Heterospathe_cagayanensis))	(Dictyosperma_album	Dypsis_decaryi)))	Pelagodoxa_henryana)))	((Reinhardtia_gracilis	Reinhardtia_simplex)	(Reinhardtia_paiewonskiana	Reinhardtia_latisecta))))	((Sclerosperma_profizianum	Orania_palindan)	(Leopoldinia_pulchra	Podococcus_barteri)))))	Kingia_australis);
((((Reinhardtia_gracilis	Reinhardtia_simplex)	(Reinhardtia_paiewonskiana	Reinhardtia_latisecta))	((((((Iriartea_deltoidea	(Sclerosperma_profizianum	Orania_palindan))	(Pseudophoenix_vinifera	(Leopoldinia_pulchra	Podococcus_barteri)))	((Calamus_caryotoides	(Chamaedorea_seifrizii	Nypa_fruticans))	((Serenoa_repens	Phoenix_dactylifera)	Sabal_domingensis)))	Roystonea_regia)	(((Elaeis_oleifera	Elaeis_guineensis)	Attalea_speciosa)	Bactris_major))	(((Geonoma_undata	(((((Veitchia_spiralis	Kentiopsis_piersoniorum)	Heterospathe_cagayanensis)	Hydriastele_microspadix)	Burretiokentia_grandiflora)	(Dictyosperma_album	Dypsis_decaryi)))	((Prestoea_acuminata	(Oenocarpus_bataua	Oenocarpus_minor))	Manicaria_saccifera))	Pelagodoxa_henryana)))	Kingia_australis);
(((Reinhardtia_paiewonskiana	Reinhardtia_latisecta)	(((((((Iriartea_deltoidea	Roystonea_regia)	(Sclerosperma_profizianum	Orania_palindan))	(Pseudophoenix_vinifera	(Leopoldinia_pulchra	Podococcus_barteri)))	(Sabal_domingensis	(Phoenix_dactylifera	((Calamus_caryotoides	(Chamaedorea_seifrizii	Nypa_fruticans))	Serenoa_repens))))	(((Elaeis_oleifera	Elaeis_guineensis)	Attalea_speciosa)	Bactris_major))	(((Prestoea_acuminata	(Oenocarpus_bataua	Oenocarpus_minor))	Manicaria_saccifera)	(Pelagodoxa_henryana	(Geonoma_undata	((((Veitchia_spiralis	Kentiopsis_piersoniorum)	Heterospathe_cagayanensis)	Burretiokentia_grandiflora)	(Hydriastele_microspadix	(Dictyosperma_album	Dypsis_decaryi)))))))	(Reinhardtia_gracilis	Reinhardtia_simplex)))	Kingia_australis);
(((Chamaedorea_seifrizii	Calamus_caryotoides)	(Roystonea_regia	((Sclerosperma_profizianum	Orania_palindan)	(((((Manicaria_saccifera	(Geonoma_undata	((Prestoea_acuminata	(Oenocarpus_bataua	Oenocarpus_minor))	((Hydriastele_microspadix	(Burretiokentia_grandiflora	((Veitchia_spiralis	Kentiopsis_piersoniorum)	Heterospathe_cagayanensis)))	(Dictyosperma_album	Dypsis_decaryi)))))	Pelagodoxa_henryana)	(Pseudophoenix_vinifera	(Leopoldinia_pulchra	Podococcus_barteri)))	((Sabal_domingensis	(Serenoa_repens	(Phoenix_dactylifera	Nypa_fruticans)))	((((Elaeis_oleifera	Elaeis_guineensis)	Attalea_speciosa)	Bactris_major)	((Reinhardtia_gracilis	Reinhardtia_simplex)	(Reinhardtia_paiewonskiana	Reinhardtia_latisecta)))))	Iriartea_deltoidea))))	Kingia_australis);
(((Nypa_fruticans	(((Sabal_domingensis	(Serenoa_repens	Phoenix_dactylifera))	((((Roystonea_regia	(Sclerosperma_profizianum	Orania_palindan))	((Prestoea_acuminata	(Oenocarpus_bataua	Oenocarpus_minor))	(((Leopoldinia_pulchra	Pelagodoxa_henryana)	(Geonoma_undata	((((Veitchia_spiralis	Kentiopsis_piersoniorum)	Heterospathe_cagayanensis)	(Hydriastele_microspadix	Burretiokentia_grandiflora))	(Dictyosperma_album	Dypsis_decaryi))))	Manicaria_saccifera)))	((((Elaeis_oleifera	Elaeis_guineensis)	Attalea_speciosa)	Bactris_major)	(Iriartea_deltoidea	((Reinhardtia_gracilis	Reinhardtia_simplex)	(Reinhardtia_paiewonskiana	Reinhardtia_latisecta)))))	(Pseudophoenix_vinifera	Podococcus_barteri)))	Calamus_caryotoides))	Chamaedorea_seifrizii)	Kingia_australis);
(((((((((Burretiokentia_grandiflora	(Heterospathe_cagayanensis	(Veitchia_spiralis	Kentiopsis_piersoniorum)))	Hydriastele_microspadix)	(Dictyosperma_album	Dypsis_decaryi))	(Pelagodoxa_henryana	Geonoma_undata))	(Manicaria_saccifera	(Prestoea_acuminata	(Oenocarpus_bataua	Oenocarpus_minor))))	(((Elaeis_oleifera	Elaeis_guineensis)	(Attalea_speciosa	Bactris_major))	((Reinhardtia_gracilis	Reinhardtia_simplex)	(Reinhardtia_paiewonskiana	Reinhardtia_latisecta))))	((Sclerosperma_profizianum	Orania_palindan)	(((Calamus_caryotoides	Iriartea_deltoidea)	Roystonea_regia)	(Pseudophoenix_vinifera	(Leopoldinia_pulchra	Podococcus_barteri)))))	(Sabal_domingensis	(Serenoa_repens	((Chamaedorea_seifrizii	Nypa_fruticans)	Phoenix_dactylifera))))	Kingia_australis);
((Roystonea_regia	(((((Iriartea_deltoidea	Chamaedorea_seifrizii)	((Sabal_domingensis	(Phoenix_dactylifera	Serenoa_repens))	Nypa_fruticans))	(((Bactris_major	((Elaeis_oleifera	Elaeis_guineensis)	Attalea_speciosa))	(((Reinhardtia_gracilis	Reinhardtia_simplex)	(Reinhardtia_paiewonskiana	Reinhardtia_latisecta))	(((((((Burretiokentia_grandiflora	(Veitchia_spiralis	Kentiopsis_piersoniorum))	Heterospathe_cagayanensis)	(Dypsis_decaryi	Hydriastele_microspadix))	Dictyosperma_album)	Geonoma_undata)	(Manicaria_saccifera	(Prestoea_acuminata	(Oenocarpus_bataua	Oenocarpus_minor))))	Pelagodoxa_henryana)))	((Leopoldinia_pulchra	Podococcus_barteri)	(Orania_palindan	Sclerosperma_profizianum))))	Pseudophoenix_vinifera)	Calamus_caryotoides))	Kingia_australis);
(((Chamaedorea_seifrizii	Calamus_caryotoides)	(Nypa_fruticans	(Phoenix_dactylifera	((Sabal_domingensis	(((Bactris_major	((Elaeis_oleifera	Elaeis_guineensis)	Attalea_speciosa))	(((Reinhardtia_gracilis	Reinhardtia_simplex)	(Reinhardtia_paiewonskiana	Reinhardtia_latisecta))	((Pelagodoxa_henryana	(((((Burretiokentia_grandiflora	Kentiopsis_piersoniorum)	(Veitchia_spiralis	Heterospathe_cagayanensis))	Hydriastele_microspadix)	(Dypsis_decaryi	Dictyosperma_album))	Geonoma_undata))	(Manicaria_saccifera	(Prestoea_acuminata	(Oenocarpus_bataua	Oenocarpus_minor))))))	((Roystonea_regia	(Orania_palindan	Sclerosperma_profizianum))	(Iriartea_deltoidea	((Leopoldinia_pulchra	Podococcus_barteri)	Pseudophoenix_vinifera)))))	Serenoa_repens))))	Kingia_australis);
((Roystonea_regia	(((((Leopoldinia_pulchra	Podococcus_barteri)	Pseudophoenix_vinifera)	((Serenoa_repens	(Phoenix_dactylifera	((Chamaedorea_seifrizii	Calamus_caryotoides)	Nypa_fruticans)))	Sabal_domingensis))	((Orania_palindan	Sclerosperma_profizianum)	Iriartea_deltoidea))	((Bactris_major	((Elaeis_oleifera	Elaeis_guineensis)	Attalea_speciosa))	(((Reinhardtia_gracilis	Reinhardtia_simplex)	(Reinhardtia_paiewonskiana	Reinhardtia_latisecta))	((Pelagodoxa_henryana	((((Burretiokentia_grandiflora	((Veitchia_spiralis	Kentiopsis_piersoniorum)	Heterospathe_cagayanensis))	Hydriastele_microspadix)	(Dypsis_decaryi	Dictyosperma_album))	Geonoma_undata))	(Manicaria_saccifera	(Prestoea_acuminata	(Oenocarpus_bataua	Oenocarpus_minor))))))))	Kingia_australis);
((((Reinhardtia_paiewonskiana	Reinhardtia_latisecta)	(Reinhardtia_gracilis	Reinhardtia_simplex))	(((((Geonoma_undata	(((Hydriastele_microspadix	((Kentiopsis_piersoniorum	Veitchia_spiralis)	(Burretiokentia_grandiflora	Heterospathe_cagayanensis)))	(Dypsis_decaryi	Dictyosperma_album))	Pelagodoxa_henryana))	(Manicaria_saccifera	((Oenocarpus_bataua	Oenocarpus_minor)	Prestoea_acuminata)))	((Chamaedorea_seifrizii	Calamus_caryotoides)	Pseudophoenix_vinifera))	(((Leopoldinia_pulchra	Podococcus_barteri)	(Sclerosperma_profizianum	Orania_palindan))	Roystonea_regia))	((Nypa_fruticans	(Sabal_domingensis	(Phoenix_dactylifera	Serenoa_repens)))	(Iriartea_deltoidea	(((Elaeis_oleifera	Elaeis_guineensis)	Attalea_speciosa)	Bactris_major)))))	Kingia_australis);
((Roystonea_regia	(((((Sabal_domingensis	(((Chamaedorea_seifrizii	Calamus_caryotoides)	Nypa_fruticans)	(Phoenix_dactylifera	Serenoa_repens)))	(((((Oenocarpus_bataua	Oenocarpus_minor)	Prestoea_acuminata)	(((((Hydriastele_microspadix	((Kentiopsis_piersoniorum	Veitchia_spiralis)	(Burretiokentia_grandiflora	Heterospathe_cagayanensis)))	(Dypsis_decaryi	Dictyosperma_album))	Pelagodoxa_henryana)	Geonoma_undata)	Manicaria_saccifera))	((Reinhardtia_paiewonskiana	Reinhardtia_latisecta)	(Reinhardtia_gracilis	Reinhardtia_simplex)))	(((Elaeis_oleifera	Elaeis_guineensis)	Attalea_speciosa)	Bactris_major)))	((Leopoldinia_pulchra	Podococcus_barteri)	Pseudophoenix_vinifera))	(Sclerosperma_profizianum	Orania_palindan))	Iriartea_deltoidea))	Kingia_australis);
((((Reinhardtia_paiewonskiana	Reinhardtia_latisecta)	(Reinhardtia_gracilis	Reinhardtia_simplex))	(((((Elaeis_oleifera	Elaeis_guineensis)	Attalea_speciosa)	Bactris_major)	((Podococcus_barteri	(Sclerosperma_profizianum	Orania_palindan))	((Iriartea_deltoidea	Roystonea_regia)	((((Chamaedorea_seifrizii	Calamus_caryotoides)	Nypa_fruticans)	Pseudophoenix_vinifera)	(Sabal_domingensis	(Phoenix_dactylifera	Serenoa_repens))))))	((((Oenocarpus_bataua	Oenocarpus_minor)	Prestoea_acuminata)	((((Hydriastele_microspadix	((Kentiopsis_piersoniorum	Veitchia_spiralis)	(Burretiokentia_grandiflora	Heterospathe_cagayanensis)))	(Dypsis_decaryi	Dictyosperma_album))	Geonoma_undata)	Manicaria_saccifera))	(Pelagodoxa_henryana	Leopoldinia_pulchra))))	Kingia_australis);
((Calamus_caryotoides	(((((Roystonea_regia	Pseudophoenix_vinifera)	Iriartea_deltoidea)	((((((Geonoma_undata	((Oenocarpus_bataua	Oenocarpus_minor)	Prestoea_acuminata))	(((Hydriastele_microspadix	((Kentiopsis_piersoniorum	Veitchia_spiralis)	(Burretiokentia_grandiflora	Heterospathe_cagayanensis)))	(Dypsis_decaryi	Dictyosperma_album))	Manicaria_saccifera))	Pelagodoxa_henryana)	((Reinhardtia_paiewonskiana	Reinhardtia_latisecta)	(Reinhardtia_gracilis	Reinhardtia_simplex)))	(((Elaeis_oleifera	Elaeis_guineensis)	Attalea_speciosa)	Bactris_major))	((Leopoldinia_pulchra	Podococcus_barteri)	(Sclerosperma_profizianum	Orania_palindan))))	(Sabal_domingensis	(Phoenix_dactylifera	Serenoa_repens)))	(Nypa_fruticans	Chamaedorea_seifrizii)))	Kingia_australis);
(((Sabal_domingensis	(Nypa_fruticans	(Phoenix_dactylifera	Serenoa_repens)))	((((Chamaedorea_seifrizii	Calamus_caryotoides)	Roystonea_regia)	Pseudophoenix_vinifera)	(((((Geonoma_undata	((((Oenocarpus_bataua	Oenocarpus_minor)	Prestoea_acuminata)	(((Burretiokentia_grandiflora	Hydriastele_microspadix)	((Kentiopsis_piersoniorum	Veitchia_spiralis)	Heterospathe_cagayanensis))	(Dypsis_decaryi	Dictyosperma_album)))	Manicaria_saccifera))	(Leopoldinia_pulchra	Pelagodoxa_henryana))	((Reinhardtia_paiewonskiana	Reinhardtia_latisecta)	(Reinhardtia_gracilis	Reinhardtia_simplex)))	(Iriartea_deltoidea	(((Elaeis_oleifera	Elaeis_guineensis)	Attalea_speciosa)	Bactris_major)))	(Podococcus_barteri	(Sclerosperma_profizianum	Orania_palindan)))))	Kingia_australis);
(((Calamus_caryotoides	(Chamaedorea_seifrizii	Nypa_fruticans))	(Phoenix_dactylifera	((((((((Geonoma_undata	((Dictyosperma_album	(((Heterospathe_cagayanensis	(Kentiopsis_piersoniorum	Veitchia_spiralis))	Burretiokentia_grandiflora)	Hydriastele_microspadix))	Dypsis_decaryi))	(Manicaria_saccifera	((Oenocarpus_bataua	Oenocarpus_minor)	Prestoea_acuminata)))	(Leopoldinia_pulchra	Pelagodoxa_henryana))	((Reinhardtia_paiewonskiana	Reinhardtia_latisecta)	(Reinhardtia_gracilis	Reinhardtia_simplex)))	(((Elaeis_oleifera	Elaeis_guineensis)	Attalea_speciosa)	Bactris_major))	((Podococcus_barteri	(Sclerosperma_profizianum	Orania_palindan))	((Iriartea_deltoidea	Roystonea_regia)	Pseudophoenix_vinifera)))	Sabal_domingensis)	Serenoa_repens)))	Kingia_australis);
((Chamaedorea_seifrizii	((Pseudophoenix_vinifera	((Sabal_domingensis	(Serenoa_repens	Phoenix_dactylifera))	((((Roystonea_regia	(((Elaeis_oleifera	Elaeis_guineensis)	Attalea_speciosa)	Bactris_major))	(((Pelagodoxa_henryana	((((Heterospathe_cagayanensis	(Kentiopsis_piersoniorum	Veitchia_spiralis))	Burretiokentia_grandiflora)	Hydriastele_microspadix)	(Dypsis_decaryi	Dictyosperma_album)))	(Manicaria_saccifera	(Geonoma_undata	((Oenocarpus_bataua	Oenocarpus_minor)	Prestoea_acuminata))))	((Reinhardtia_paiewonskiana	Reinhardtia_latisecta)	(Reinhardtia_gracilis	Reinhardtia_simplex))))	Iriartea_deltoidea)	((Leopoldinia_pulchra	Podococcus_barteri)	(Sclerosperma_profizianum	Orania_palindan)))))	(Calamus_caryotoides	Nypa_fruticans)))	Kingia_australis);
((Calamus_caryotoides	((Chamaedorea_seifrizii	Nypa_fruticans)	((Sabal_domingensis	(Serenoa_repens	Phoenix_dactylifera))	(((((Elaeis_oleifera	Elaeis_guineensis)	Attalea_speciosa)	Bactris_major)	((((((Oenocarpus_bataua	Oenocarpus_minor)	Prestoea_acuminata)	Manicaria_saccifera)	(Pelagodoxa_henryana	(Geonoma_undata	(((Heterospathe_cagayanensis	Veitchia_spiralis)	(Hydriastele_microspadix	(Kentiopsis_piersoniorum	Burretiokentia_grandiflora)))	(Dypsis_decaryi	Dictyosperma_album)))))	((Reinhardtia_paiewonskiana	Reinhardtia_latisecta)	(Reinhardtia_gracilis	Reinhardtia_simplex)))	(Pseudophoenix_vinifera	(Iriartea_deltoidea	Roystonea_regia))))	((Leopoldinia_pulchra	Podococcus_barteri)	(Sclerosperma_profizianum	Orania_palindan))))))	Kingia_australis);
(((Reinhardtia_paiewonskiana	Reinhardtia_latisecta)	((Reinhardtia_gracilis	Reinhardtia_simplex)	((((Sabal_domingensis	(Serenoa_repens	((Chamaedorea_seifrizii	Nypa_fruticans)	Phoenix_dactylifera)))	((((Calamus_caryotoides	Roystonea_regia)	Iriartea_deltoidea)	(Sclerosperma_profizianum	Orania_palindan))	(Pseudophoenix_vinifera	Podococcus_barteri)))	(((Elaeis_oleifera	Elaeis_guineensis)	Attalea_speciosa)	Bactris_major))	((((Oenocarpus_bataua	Oenocarpus_minor)	Prestoea_acuminata)	Manicaria_saccifera)	((Leopoldinia_pulchra	Pelagodoxa_henryana)	(Geonoma_undata	((((Heterospathe_cagayanensis	(Veitchia_spiralis	Kentiopsis_piersoniorum))	Burretiokentia_grandiflora)	Hydriastele_microspadix)	(Dypsis_decaryi	Dictyosperma_album))))))))	Kingia_australis);
((((((((Calamus_caryotoides	Roystonea_regia)	Iriartea_deltoidea)	(Sclerosperma_profizianum	Orania_palindan))	((Pseudophoenix_vinifera	(Leopoldinia_pulchra	Podococcus_barteri))	(Sabal_domingensis	(Serenoa_repens	((Chamaedorea_seifrizii	Nypa_fruticans)	Phoenix_dactylifera)))))	(((Elaeis_oleifera	Elaeis_guineensis)	Attalea_speciosa)	Bactris_major))	(Pelagodoxa_henryana	((Manicaria_saccifera	Geonoma_undata)	(((Oenocarpus_bataua	Oenocarpus_minor)	Prestoea_acuminata)	((((Kentiopsis_piersoniorum	(Heterospathe_cagayanensis	Veitchia_spiralis))	Burretiokentia_grandiflora)	(Dypsis_decaryi	Hydriastele_microspadix))	Dictyosperma_album)))))	((Reinhardtia_paiewonskiana	Reinhardtia_latisecta)	(Reinhardtia_gracilis	Reinhardtia_simplex)))	Kingia_australis);
((((Reinhardtia_latisecta	Reinhardtia_paiewonskiana)	(Reinhardtia_gracilis	Reinhardtia_simplex))	(((Bactris_major	((Elaeis_oleifera	Elaeis_guineensis)	Attalea_speciosa))	(((Iriartea_deltoidea	Roystonea_regia)	(Orania_palindan	Sclerosperma_profizianum))	((Podococcus_barteri	Pseudophoenix_vinifera)	((((Chamaedorea_seifrizii	Calamus_caryotoides)	Nypa_fruticans)	(Serenoa_repens	Phoenix_dactylifera))	Sabal_domingensis))))	((Prestoea_acuminata	(Oenocarpus_bataua	Oenocarpus_minor))	(Manicaria_saccifera	((Geonoma_undata	((((Burretiokentia_grandiflora	Kentiopsis_piersoniorum)	(Veitchia_spiralis	Heterospathe_cagayanensis))	(Dypsis_decaryi	Hydriastele_microspadix))	Dictyosperma_album))	(Leopoldinia_pulchra	Pelagodoxa_henryana))))))	Kingia_australis);
((Roystonea_regia	(((Iriartea_deltoidea	((Elaeis_oleifera	Elaeis_guineensis)	(Attalea_speciosa	Bactris_major)))	((Pelagodoxa_henryana	((Manicaria_saccifera	Geonoma_undata)	((Prestoea_acuminata	(Oenocarpus_bataua	Oenocarpus_minor))	((((Hydriastele_microspadix	Burretiokentia_grandiflora)	((Veitchia_spiralis	Kentiopsis_piersoniorum)	Heterospathe_cagayanensis))	Dypsis_decaryi)	Dictyosperma_album))))	((Reinhardtia_latisecta	Reinhardtia_paiewonskiana)	(Reinhardtia_gracilis	Reinhardtia_simplex))))	((Pseudophoenix_vinifera	(((Chamaedorea_seifrizii	Calamus_caryotoides)	Nypa_fruticans)	((Serenoa_repens	Phoenix_dactylifera)	Sabal_domingensis)))	((Leopoldinia_pulchra	Podococcus_barteri)	(Orania_palindan	Sclerosperma_profizianum)))))	Kingia_australis);
((((Chamaedorea_seifrizii	Calamus_caryotoides)	Nypa_fruticans)	(((Serenoa_repens	Phoenix_dactylifera)	Sabal_domingensis)	((((Orania_palindan	Sclerosperma_profizianum)	(Iriartea_deltoidea	Roystonea_regia))	((Bactris_major	((Elaeis_oleifera	Elaeis_guineensis)	Attalea_speciosa))	(((Manicaria_saccifera	Geonoma_undata)	((Prestoea_acuminata	(Oenocarpus_bataua	Oenocarpus_minor))	(Pelagodoxa_henryana	(Dypsis_decaryi	(Dictyosperma_album	(Hydriastele_microspadix	((Burretiokentia_grandiflora	Heterospathe_cagayanensis)	(Veitchia_spiralis	Kentiopsis_piersoniorum))))))))	((Reinhardtia_latisecta	Reinhardtia_paiewonskiana)	(Reinhardtia_gracilis	Reinhardtia_simplex)))))	((Leopoldinia_pulchra	Podococcus_barteri)	Pseudophoenix_vinifera))))	Kingia_australis);
((Roystonea_regia	(((Bactris_major	((Elaeis_oleifera	Elaeis_guineensis)	Attalea_speciosa))	((Leopoldinia_pulchra	((Manicaria_saccifera	(Prestoea_acuminata	(Oenocarpus_bataua	Oenocarpus_minor)))	(Pelagodoxa_henryana	(Geonoma_undata	((Hydriastele_microspadix	((Burretiokentia_grandiflora	Heterospathe_cagayanensis)	(Veitchia_spiralis	Kentiopsis_piersoniorum)))	(Dypsis_decaryi	Dictyosperma_album))))))	((Reinhardtia_latisecta	Reinhardtia_paiewonskiana)	(Reinhardtia_gracilis	Reinhardtia_simplex))))	((((Chamaedorea_seifrizii	Pseudophoenix_vinifera)	Iriartea_deltoidea)	((Orania_palindan	Sclerosperma_profizianum)	Podococcus_barteri))	(((Phoenix_dactylifera	(Calamus_caryotoides	Nypa_fruticans))	Serenoa_repens)	Sabal_domingensis))))	Kingia_australis);
((Roystonea_regia	(((Prestoea_acuminata	(Oenocarpus_bataua	Oenocarpus_minor))	((Pelagodoxa_henryana	(Geonoma_undata	(((Dypsis_decaryi	Hydriastele_microspadix)	((Burretiokentia_grandiflora	Heterospathe_cagayanensis)	(Veitchia_spiralis	Kentiopsis_piersoniorum)))	Dictyosperma_album)))	Manicaria_saccifera))	((((Orania_palindan	Sclerosperma_profizianum)	(((Phoenix_dactylifera	(Chamaedorea_seifrizii	Nypa_fruticans))	Serenoa_repens)	Sabal_domingensis))	((((Leopoldinia_pulchra	Podococcus_barteri)	(Calamus_caryotoides	Pseudophoenix_vinifera))	((Reinhardtia_latisecta	Reinhardtia_paiewonskiana)	(Reinhardtia_gracilis	Reinhardtia_simplex)))	Iriartea_deltoidea))	(Bactris_major	((Elaeis_oleifera	Elaeis_guineensis)	Attalea_speciosa)))))	Kingia_australis);
(((Reinhardtia_latisecta	Reinhardtia_paiewonskiana)	((Reinhardtia_gracilis	Reinhardtia_simplex)	(((Pelagodoxa_henryana	(Geonoma_undata	((Hydriastele_microspadix	(Burretiokentia_grandiflora	((Kentiopsis_piersoniorum	Veitchia_spiralis)	Heterospathe_cagayanensis)))	(Dictyosperma_album	Dypsis_decaryi))))	(Manicaria_saccifera	(Prestoea_acuminata	(Oenocarpus_bataua	Oenocarpus_minor))))	((Iriartea_deltoidea	((Roystonea_regia	(Orania_palindan	Sclerosperma_profizianum))	(((Phoenix_dactylifera	((Chamaedorea_seifrizii	Calamus_caryotoides)	Nypa_fruticans))	(Serenoa_repens	Sabal_domingensis))	((Leopoldinia_pulchra	Podococcus_barteri)	Pseudophoenix_vinifera))))	(Bactris_major	((Elaeis_oleifera	Elaeis_guineensis)	Attalea_speciosa))))))	Kingia_australis);
((Roystonea_regia	(Iriartea_deltoidea	((((Orania_palindan	Sclerosperma_profizianum)	(Leopoldinia_pulchra	Podococcus_barteri))	(Pseudophoenix_vinifera	(((Chamaedorea_seifrizii	Calamus_caryotoides)	Nypa_fruticans)	(Sabal_domingensis	(Serenoa_repens	Phoenix_dactylifera)))))	((Bactris_major	((Elaeis_oleifera	Elaeis_guineensis)	Attalea_speciosa))	(((Reinhardtia_latisecta	Reinhardtia_paiewonskiana)	(Reinhardtia_gracilis	Reinhardtia_simplex))	(Pelagodoxa_henryana	(((Hydriastele_microspadix	(Burretiokentia_grandiflora	((Kentiopsis_piersoniorum	Veitchia_spiralis)	Heterospathe_cagayanensis)))	(Dictyosperma_album	Dypsis_decaryi))	(Manicaria_saccifera	(Geonoma_undata	(Prestoea_acuminata	(Oenocarpus_bataua	Oenocarpus_minor)))))))))))	Kingia_australis);
((Chamaedorea_seifrizii	((Calamus_caryotoides	Nypa_fruticans)	(Phoenix_dactylifera	(((((((Elaeis_oleifera	Elaeis_guineensis)	(Attalea_speciosa	Bactris_major))	(((Reinhardtia_latisecta	Reinhardtia_paiewonskiana)	(Reinhardtia_gracilis	Reinhardtia_simplex))	((Prestoea_acuminata	(Oenocarpus_bataua	Oenocarpus_minor))	(((Pelagodoxa_henryana	((Hydriastele_microspadix	(Burretiokentia_grandiflora	((Kentiopsis_piersoniorum	Veitchia_spiralis)	Heterospathe_cagayanensis)))	(Dictyosperma_album	Dypsis_decaryi)))	Geonoma_undata)	Manicaria_saccifera))))	((Orania_palindan	Sclerosperma_profizianum)	(Leopoldinia_pulchra	Podococcus_barteri)))	(Iriartea_deltoidea	(Pseudophoenix_vinifera	Roystonea_regia)))	Sabal_domingensis)	Serenoa_repens))))	Kingia_australis);
((Roystonea_regia	(((((Reinhardtia_latisecta	Reinhardtia_paiewonskiana)	(Reinhardtia_gracilis	Reinhardtia_simplex))	(((((Prestoea_acuminata	(Oenocarpus_bataua	Oenocarpus_minor))	(Dictyosperma_album	((Hydriastele_microspadix	Dypsis_decaryi)	(Burretiokentia_grandiflora	((Kentiopsis_piersoniorum	Veitchia_spiralis)	Heterospathe_cagayanensis)))))	Geonoma_undata)	Manicaria_saccifera)	Pelagodoxa_henryana))	((((Iriartea_deltoidea	(Orania_palindan	(Leopoldinia_pulchra	Podococcus_barteri)))	Sclerosperma_profizianum)	((Sabal_domingensis	(Serenoa_repens	Phoenix_dactylifera))	(Bactris_major	((Elaeis_oleifera	Elaeis_guineensis)	Attalea_speciosa))))	Pseudophoenix_vinifera))	(Calamus_caryotoides	(Chamaedorea_seifrizii	Nypa_fruticans))))	Kingia_australis);
((Roystonea_regia	((Bactris_major	((Elaeis_oleifera	Elaeis_guineensis)	Attalea_speciosa))	((((Reinhardtia_latisecta	Reinhardtia_paiewonskiana)	(Reinhardtia_gracilis	Reinhardtia_simplex))	((Manicaria_saccifera	(Prestoea_acuminata	(Oenocarpus_bataua	Oenocarpus_minor)))	((Pelagodoxa_henryana	((Dypsis_decaryi	Dictyosperma_album)	(Hydriastele_microspadix	((Burretiokentia_grandiflora	(Veitchia_spiralis	Heterospathe_cagayanensis))	Kentiopsis_piersoniorum))))	Geonoma_undata)))	((Sclerosperma_profizianum	Orania_palindan)	((Iriartea_deltoidea	((Leopoldinia_pulchra	Podococcus_barteri)	(Pseudophoenix_vinifera	(Calamus_caryotoides	(Chamaedorea_seifrizii	Nypa_fruticans)))))	(Sabal_domingensis	(Serenoa_repens	Phoenix_dactylifera)))))))	Kingia_australis);
((Roystonea_regia	((Orania_palindan	Sclerosperma_profizianum)	((((Calamus_caryotoides	Chamaedorea_seifrizii)	Nypa_fruticans)	Iriartea_deltoidea)	(((Leopoldinia_pulchra	Podococcus_barteri)	Pseudophoenix_vinifera)	(((Serenoa_repens	Phoenix_dactylifera)	Sabal_domingensis)	(((Attalea_speciosa	(Elaeis_guineensis	Elaeis_oleifera))	Bactris_major)	((((Oenocarpus_minor	Oenocarpus_bataua)	Prestoea_acuminata)	(Manicaria_saccifera	(Geonoma_undata	(Pelagodoxa_henryana	(Dictyosperma_album	(Dypsis_decaryi	((Burretiokentia_grandiflora	Hydriastele_microspadix)	(Heterospathe_cagayanensis	(Kentiopsis_piersoniorum	Veitchia_spiralis)))))))))	((Reinhardtia_paiewonskiana	Reinhardtia_latisecta)	(Reinhardtia_simplex	Reinhardtia_gracilis)))))))))	Kingia_australis);
((((Reinhardtia_paiewonskiana	Reinhardtia_latisecta)	(Reinhardtia_simplex	Reinhardtia_gracilis))	(((((Iriartea_deltoidea	((Leopoldinia_pulchra	Podococcus_barteri)	Pseudophoenix_vinifera))	((((Calamus_caryotoides	Chamaedorea_seifrizii)	Nypa_fruticans)	(Serenoa_repens	Phoenix_dactylifera))	Sabal_domingensis))	((Orania_palindan	Sclerosperma_profizianum)	Roystonea_regia))	((Attalea_speciosa	(Elaeis_guineensis	Elaeis_oleifera))	Bactris_major))	((Geonoma_undata	(Pelagodoxa_henryana	((Heterospathe_cagayanensis	((Kentiopsis_piersoniorum	Veitchia_spiralis)	Burretiokentia_grandiflora))	(Dictyosperma_album	(Hydriastele_microspadix	Dypsis_decaryi)))))	(((Oenocarpus_minor	Oenocarpus_bataua)	Prestoea_acuminata)	Manicaria_saccifera))))	Kingia_australis);
(((((Pseudophoenix_vinifera	(Sabal_domingensis	((Phoenix_dactylifera	(Chamaedorea_seifrizii	Nypa_fruticans))	Serenoa_repens)))	(Iriartea_deltoidea	(((Attalea_speciosa	(Elaeis_guineensis	Elaeis_oleifera))	Bactris_major)	((((Pelagodoxa_henryana	(Geonoma_undata	((Dictyosperma_album	Dypsis_decaryi)	((Hydriastele_microspadix	Burretiokentia_grandiflora)	(Heterospathe_cagayanensis	(Kentiopsis_piersoniorum	Veitchia_spiralis))))))	Manicaria_saccifera)	((Oenocarpus_minor	Oenocarpus_bataua)	Prestoea_acuminata))	((Reinhardtia_paiewonskiana	Reinhardtia_latisecta)	(Reinhardtia_simplex	Reinhardtia_gracilis))))))	((Leopoldinia_pulchra	Podococcus_barteri)	(Orania_palindan	Sclerosperma_profizianum)))	(Calamus_caryotoides	Roystonea_regia))	Kingia_australis);
(((Calamus_caryotoides	(Chamaedorea_seifrizii	Nypa_fruticans))	((Serenoa_repens	((((((Attalea_speciosa	(Elaeis_guineensis	Elaeis_oleifera))	Bactris_major)	((((((Dictyosperma_album	Dypsis_decaryi)	((Hydriastele_microspadix	Burretiokentia_grandiflora)	(Heterospathe_cagayanensis	(Kentiopsis_piersoniorum	Veitchia_spiralis))))	(Pelagodoxa_henryana	Geonoma_undata))	Manicaria_saccifera)	((Oenocarpus_minor	Oenocarpus_bataua)	Prestoea_acuminata))	((Reinhardtia_paiewonskiana	Reinhardtia_latisecta)	(Reinhardtia_simplex	Reinhardtia_gracilis))))	((Leopoldinia_pulchra	Podococcus_barteri)	(Orania_palindan	Sclerosperma_profizianum)))	(Pseudophoenix_vinifera	(Iriartea_deltoidea	Roystonea_regia)))	Sabal_domingensis))	Phoenix_dactylifera))	Kingia_australis);
((Chamaedorea_seifrizii	(Nypa_fruticans	((((((Pseudophoenix_vinifera	Podococcus_barteri)	(Roystonea_regia	(Orania_palindan	Sclerosperma_profizianum)))	((Iriartea_deltoidea	(Attalea_speciosa	((Elaeis_guineensis	Elaeis_oleifera)	Bactris_major)))	((((((Dictyosperma_album	Dypsis_decaryi)	(Kentiopsis_piersoniorum	(Hydriastele_microspadix	(Burretiokentia_grandiflora	(Heterospathe_cagayanensis	Veitchia_spiralis)))))	(Pelagodoxa_henryana	Geonoma_undata))	(Leopoldinia_pulchra	Manicaria_saccifera))	((Oenocarpus_minor	Oenocarpus_bataua)	Prestoea_acuminata))	((Reinhardtia_paiewonskiana	Reinhardtia_latisecta)	(Reinhardtia_simplex	Reinhardtia_gracilis)))))	Sabal_domingensis)	(Phoenix_dactylifera	Serenoa_repens))	Calamus_caryotoides)))	Kingia_australis);
((((((Pseudophoenix_vinifera	Podococcus_barteri)	(((Iriartea_deltoidea	Roystonea_regia)	(((Leopoldinia_pulchra	Pelagodoxa_henryana)	((Manicaria_saccifera	(((Oenocarpus_minor	Oenocarpus_bataua)	Prestoea_acuminata)	Geonoma_undata))	((Dictyosperma_album	Dypsis_decaryi)	(Hydriastele_microspadix	(Burretiokentia_grandiflora	(Heterospathe_cagayanensis	(Kentiopsis_piersoniorum	Veitchia_spiralis)))))))	(Orania_palindan	Sclerosperma_profizianum)))	(((Reinhardtia_paiewonskiana	Reinhardtia_latisecta)	(Reinhardtia_simplex	Reinhardtia_gracilis))	((Elaeis_guineensis	Elaeis_oleifera)	(Bactris_major	Attalea_speciosa)))))	Sabal_domingensis)	(Phoenix_dactylifera	Serenoa_repens))	((Chamaedorea_seifrizii	Calamus_caryotoides)	Nypa_fruticans))	Kingia_australis);
(((Reinhardtia_paiewonskiana	Reinhardtia_latisecta)	((Reinhardtia_simplex	Reinhardtia_gracilis)	((Bactris_major	(Attalea_speciosa	(Elaeis_guineensis	Elaeis_oleifera)))	((Serenoa_repens	(Sabal_domingensis	(Phoenix_dactylifera	((Chamaedorea_seifrizii	Calamus_caryotoides)	Nypa_fruticans))))	(((Pseudophoenix_vinifera	(((Oenocarpus_minor	Oenocarpus_bataua)	Prestoea_acuminata)	(((Leopoldinia_pulchra	Pelagodoxa_henryana)	(((Dictyosperma_album	Dypsis_decaryi)	(Hydriastele_microspadix	((Kentiopsis_piersoniorum	Veitchia_spiralis)	(Burretiokentia_grandiflora	Heterospathe_cagayanensis))))	Geonoma_undata))	Manicaria_saccifera)))	(Iriartea_deltoidea	Roystonea_regia))	(Podococcus_barteri	(Orania_palindan	Sclerosperma_profizianum)))))))	Kingia_australis);
((Roystonea_regia	(((Sabal_domingensis	((Serenoa_repens	Phoenix_dactylifera)	((Chamaedorea_seifrizii	Calamus_caryotoides)	Nypa_fruticans)))	((Podococcus_barteri	(Orania_palindan	Sclerosperma_profizianum))	((Iriartea_deltoidea	(Bactris_major	(Attalea_speciosa	(Elaeis_guineensis	Elaeis_oleifera))))	(((Reinhardtia_paiewonskiana	Reinhardtia_latisecta)	(Reinhardtia_simplex	Reinhardtia_gracilis))	(((Leopoldinia_pulchra	Pelagodoxa_henryana)	((((Hydriastele_microspadix	Dictyosperma_album)	Dypsis_decaryi)	((Veitchia_spiralis	Heterospathe_cagayanensis)	(Kentiopsis_piersoniorum	Burretiokentia_grandiflora)))	Geonoma_undata))	(Manicaria_saccifera	((Oenocarpus_minor	Oenocarpus_bataua)	Prestoea_acuminata)))))))	Pseudophoenix_vinifera))	Kingia_australis);
(((Reinhardtia_paiewonskiana	Reinhardtia_latisecta)	((Reinhardtia_simplex	Reinhardtia_gracilis)	((Manicaria_saccifera	(((Oenocarpus_minor	Oenocarpus_bataua)	Prestoea_acuminata)	(Pelagodoxa_henryana	(((Dictyosperma_album	Dypsis_decaryi)	(Hydriastele_microspadix	((Veitchia_spiralis	Heterospathe_cagayanensis)	(Kentiopsis_piersoniorum	Burretiokentia_grandiflora))))	Geonoma_undata))))	(((((Sabal_domingensis	((Serenoa_repens	Phoenix_dactylifera)	((Chamaedorea_seifrizii	Calamus_caryotoides)	Nypa_fruticans)))	Pseudophoenix_vinifera)	((Leopoldinia_pulchra	Podococcus_barteri)	(Orania_palindan	Sclerosperma_profizianum)))	(Iriartea_deltoidea	(Bactris_major	(Attalea_speciosa	(Elaeis_guineensis	Elaeis_oleifera)))))	Roystonea_regia))))	Kingia_australis);
((Roystonea_regia	((((((Sabal_domingensis	Phoenix_dactylifera)	Serenoa_repens)	((Chamaedorea_seifrizii	Calamus_caryotoides)	Nypa_fruticans))	Pseudophoenix_vinifera)	(Sclerosperma_profizianum	(Podococcus_barteri	Orania_palindan)))	((Leopoldinia_pulchra	(((Reinhardtia_paiewonskiana	Reinhardtia_latisecta)	(Reinhardtia_simplex	Reinhardtia_gracilis))	((Geonoma_undata	(Manicaria_saccifera	(((Oenocarpus_minor	Oenocarpus_bataua)	Prestoea_acuminata)	((Dictyosperma_album	Dypsis_decaryi)	(Kentiopsis_piersoniorum	((Hydriastele_microspadix	Burretiokentia_grandiflora)	(Veitchia_spiralis	Heterospathe_cagayanensis)))))))	Pelagodoxa_henryana)))	(Iriartea_deltoidea	(Bactris_major	(Attalea_speciosa	(Elaeis_guineensis	Elaeis_oleifera)))))))	Kingia_australis);
(((((Reinhardtia_gracilis	Reinhardtia_simplex)	(Reinhardtia_paiewonskiana	Reinhardtia_latisecta))	((((Sabal_domingensis	(Serenoa_repens	(Nypa_fruticans	Phoenix_dactylifera)))	(((Leopoldinia_pulchra	Podococcus_barteri)	(Sclerosperma_profizianum	Orania_palindan))	(Pseudophoenix_vinifera	(Iriartea_deltoidea	Calamus_caryotoides))))	(Roystonea_regia	(Bactris_major	(Attalea_speciosa	(Elaeis_oleifera	Elaeis_guineensis)))))	(((Oenocarpus_bataua	Oenocarpus_minor)	Prestoea_acuminata)	((Geonoma_undata	((Dictyosperma_album	(((Kentiopsis_piersoniorum	Veitchia_spiralis)	Heterospathe_cagayanensis)	((Dypsis_decaryi	Hydriastele_microspadix)	Burretiokentia_grandiflora)))	Pelagodoxa_henryana))	Manicaria_saccifera))))	Chamaedorea_seifrizii)	Kingia_australis);
(((Calamus_caryotoides	(Chamaedorea_seifrizii	Nypa_fruticans))	(Phoenix_dactylifera	(((((((Elaeis_oleifera	Elaeis_guineensis)	(Bactris_major	Attalea_speciosa))	((((Manicaria_saccifera	(((Oenocarpus_bataua	Oenocarpus_minor)	Prestoea_acuminata)	Geonoma_undata))	((Dypsis_decaryi	((Burretiokentia_grandiflora	(Heterospathe_cagayanensis	(Kentiopsis_piersoniorum	Veitchia_spiralis)))	Hydriastele_microspadix))	Dictyosperma_album))	(Leopoldinia_pulchra	Pelagodoxa_henryana))	((Reinhardtia_gracilis	Reinhardtia_simplex)	(Reinhardtia_paiewonskiana	Reinhardtia_latisecta))))	(Podococcus_barteri	(Sclerosperma_profizianum	Orania_palindan)))	(Roystonea_regia	(Pseudophoenix_vinifera	Iriartea_deltoidea)))	Sabal_domingensis)	Serenoa_repens)))	Kingia_australis);
(((((((Iriartea_deltoidea	(Bactris_major	(Attalea_speciosa	(Elaeis_oleifera	Elaeis_guineensis))))	(((Manicaria_saccifera	((Oenocarpus_bataua	Oenocarpus_minor)	Prestoea_acuminata))	(Geonoma_undata	((Leopoldinia_pulchra	Pelagodoxa_henryana)	((((Heterospathe_cagayanensis	Hydriastele_microspadix)	Burretiokentia_grandiflora)	(Kentiopsis_piersoniorum	Veitchia_spiralis))	(Dictyosperma_album	Dypsis_decaryi)))))	((Reinhardtia_gracilis	Reinhardtia_simplex)	(Reinhardtia_paiewonskiana	Reinhardtia_latisecta))))	(Roystonea_regia	(Sclerosperma_profizianum	Orania_palindan)))	(Podococcus_barteri	Pseudophoenix_vinifera))	(Sabal_domingensis	(Serenoa_repens	Phoenix_dactylifera)))	(Nypa_fruticans	(Calamus_caryotoides	Chamaedorea_seifrizii)))	Kingia_australis);
(((Reinhardtia_paiewonskiana	Reinhardtia_latisecta)	((((((Leopoldinia_pulchra	Podococcus_barteri)	(Sclerosperma_profizianum	Orania_palindan))	(((Calamus_caryotoides	Chamaedorea_seifrizii)	Roystonea_regia)	(Pseudophoenix_vinifera	((Sabal_domingensis	(Serenoa_repens	Phoenix_dactylifera))	Nypa_fruticans))))	(Iriartea_deltoidea	(Bactris_major	(Attalea_speciosa	(Elaeis_oleifera	Elaeis_guineensis)))))	(Pelagodoxa_henryana	((Geonoma_undata	((Dictyosperma_album	Dypsis_decaryi)	((Burretiokentia_grandiflora	Hydriastele_microspadix)	(Kentiopsis_piersoniorum	(Veitchia_spiralis	Heterospathe_cagayanensis)))))	(Manicaria_saccifera	((Oenocarpus_bataua	Oenocarpus_minor)	Prestoea_acuminata)))))	(Reinhardtia_gracilis	Reinhardtia_simplex)))	Kingia_australis);
(((Phoenix_dactylifera	((Sabal_domingensis	((((Leopoldinia_pulchra	Podococcus_barteri)	(Sclerosperma_profizianum	Orania_palindan))	((Iriartea_deltoidea	Roystonea_regia)	(((Elaeis_oleifera	Elaeis_guineensis)	(Bactris_major	Attalea_speciosa))	((((Oenocarpus_bataua	Oenocarpus_minor)	Prestoea_acuminata)	((Pelagodoxa_henryana	(((Dictyosperma_album	Dypsis_decaryi)	((Heterospathe_cagayanensis	(Burretiokentia_grandiflora	(Kentiopsis_piersoniorum	Veitchia_spiralis)))	Hydriastele_microspadix))	Geonoma_undata))	Manicaria_saccifera))	((Reinhardtia_gracilis	Reinhardtia_simplex)	(Reinhardtia_paiewonskiana	Reinhardtia_latisecta))))))	Pseudophoenix_vinifera))	Serenoa_repens))	((Calamus_caryotoides	Chamaedorea_seifrizii)	Nypa_fruticans))	Kingia_australis);
((((Sabal_domingensis	((Pseudophoenix_vinifera	(Leopoldinia_pulchra	Podococcus_barteri))	(((Roystonea_regia	Iriartea_deltoidea)	(Sclerosperma_profizianum	Orania_palindan))	(((Elaeis_oleifera	Elaeis_guineensis)	(Bactris_major	Attalea_speciosa))	(((Pelagodoxa_henryana	(((Dictyosperma_album	Dypsis_decaryi)	((Heterospathe_cagayanensis	(Burretiokentia_grandiflora	(Kentiopsis_piersoniorum	Veitchia_spiralis)))	Hydriastele_microspadix))	Geonoma_undata))	(Manicaria_saccifera	((Oenocarpus_bataua	Oenocarpus_minor)	Prestoea_acuminata)))	((Reinhardtia_gracilis	Reinhardtia_simplex)	(Reinhardtia_paiewonskiana	Reinhardtia_latisecta)))))))	(Serenoa_repens	Phoenix_dactylifera))	((Chamaedorea_seifrizii	Nypa_fruticans)	Calamus_caryotoides))	Kingia_australis);
(((((Chamaedorea_seifrizii	Calamus_caryotoides)	Roystonea_regia)	Iriartea_deltoidea)	((Sclerosperma_profizianum	Orania_palindan)	((((Serenoa_repens	(Nypa_fruticans	Phoenix_dactylifera))	Sabal_domingensis)	((Bactris_major	(Attalea_speciosa	(Elaeis_oleifera	Elaeis_guineensis)))	((Pelagodoxa_henryana	((((Dictyosperma_album	Dypsis_decaryi)	((Heterospathe_cagayanensis	(Kentiopsis_piersoniorum	Veitchia_spiralis))	Hydriastele_microspadix))	Burretiokentia_grandiflora)	(Manicaria_saccifera	(Geonoma_undata	((Oenocarpus_bataua	Oenocarpus_minor)	Prestoea_acuminata)))))	((Reinhardtia_gracilis	Reinhardtia_simplex)	(Reinhardtia_paiewonskiana	Reinhardtia_latisecta)))))	(Pseudophoenix_vinifera	(Leopoldinia_pulchra	Podococcus_barteri)))))	Kingia_australis);
((((Chamaedorea_seifrizii	Calamus_caryotoides)	Nypa_fruticans)	((((Roystonea_regia	((Iriartea_deltoidea	(Bactris_major	(Attalea_speciosa	(Elaeis_oleifera	Elaeis_guineensis))))	(((Manicaria_saccifera	((Oenocarpus_bataua	Oenocarpus_minor)	Prestoea_acuminata))	((Geonoma_undata	((Dictyosperma_album	Dypsis_decaryi)	((Hydriastele_microspadix	Burretiokentia_grandiflora)	(Heterospathe_cagayanensis	(Kentiopsis_piersoniorum	Veitchia_spiralis)))))	Pelagodoxa_henryana))	((Reinhardtia_gracilis	Reinhardtia_simplex)	(Reinhardtia_paiewonskiana	Reinhardtia_latisecta)))))	((Leopoldinia_pulchra	Podococcus_barteri)	(Sclerosperma_profizianum	Orania_palindan)))	Pseudophoenix_vinifera)	(Sabal_domingensis	(Serenoa_repens	Phoenix_dactylifera))))	Kingia_australis);
((((Chamaedorea_seifrizii	Calamus_caryotoides)	Nypa_fruticans)	((((Pseudophoenix_vinifera	(Leopoldinia_pulchra	Podococcus_barteri))	((Sclerosperma_profizianum	Orania_palindan)	(Iriartea_deltoidea	Roystonea_regia)))	((Bactris_major	(Attalea_speciosa	(Elaeis_oleifera	Elaeis_guineensis)))	((Pelagodoxa_henryana	(Manicaria_saccifera	(Geonoma_undata	(((Oenocarpus_bataua	Oenocarpus_minor)	Prestoea_acuminata)	((Dictyosperma_album	Dypsis_decaryi)	(((Burretiokentia_grandiflora	(Heterospathe_cagayanensis	Veitchia_spiralis))	Kentiopsis_piersoniorum)	Hydriastele_microspadix))))))	((Reinhardtia_gracilis	Reinhardtia_simplex)	(Reinhardtia_paiewonskiana	Reinhardtia_latisecta)))))	(Sabal_domingensis	(Serenoa_repens	Phoenix_dactylifera))))	Kingia_australis);
((Chamaedorea_seifrizii	(Calamus_caryotoides	(Nypa_fruticans	((Serenoa_repens	(((Pseudophoenix_vinifera	(Leopoldinia_pulchra	Podococcus_barteri))	(((Sclerosperma_profizianum	Orania_palindan)	(Iriartea_deltoidea	Roystonea_regia))	((Bactris_major	(Attalea_speciosa	(Elaeis_oleifera	Elaeis_guineensis)))	(((Geonoma_undata	(((Oenocarpus_bataua	Oenocarpus_minor)	Prestoea_acuminata)	(Dypsis_decaryi	(((Heterospathe_cagayanensis	(Veitchia_spiralis	Kentiopsis_piersoniorum))	(Burretiokentia_grandiflora	Hydriastele_microspadix))	Dictyosperma_album))))	(Pelagodoxa_henryana	Manicaria_saccifera))	((Reinhardtia_gracilis	Reinhardtia_simplex)	(Reinhardtia_paiewonskiana	Reinhardtia_latisecta))))))	Sabal_domingensis))	Phoenix_dactylifera))))	Kingia_australis);
((((Chamaedorea_seifrizii	Calamus_caryotoides)	Nypa_fruticans)	(((Sabal_domingensis	Serenoa_repens)	Phoenix_dactylifera)	(((((Podococcus_barteri	Leopoldinia_pulchra)	Sclerosperma_profizianum)	Orania_palindan)	((Iriartea_deltoidea	Roystonea_regia)	((((Reinhardtia_paiewonskiana	Reinhardtia_latisecta)	(Reinhardtia_simplex	Reinhardtia_gracilis))	(((Oenocarpus_bataua	Oenocarpus_minor)	Prestoea_acuminata)	(Manicaria_saccifera	(Pelagodoxa_henryana	(Geonoma_undata	((Dypsis_decaryi	Dictyosperma_album)	((Burretiokentia_grandiflora	Hydriastele_microspadix)	(Kentiopsis_piersoniorum	(Veitchia_spiralis	Heterospathe_cagayanensis)))))))))	(Bactris_major	(Attalea_speciosa	(Elaeis_guineensis	Elaeis_oleifera))))))	Pseudophoenix_vinifera)))	Kingia_australis);
((((Reinhardtia_paiewonskiana	Reinhardtia_latisecta)	(Reinhardtia_simplex	Reinhardtia_gracilis))	(((Pelagodoxa_henryana	(Geonoma_undata	((Dypsis_decaryi	Dictyosperma_album)	((Heterospathe_cagayanensis	((Kentiopsis_piersoniorum	Veitchia_spiralis)	Burretiokentia_grandiflora))	Hydriastele_microspadix))))	(((Oenocarpus_bataua	Oenocarpus_minor)	Prestoea_acuminata)	Manicaria_saccifera))	(((((Pseudophoenix_vinifera	(Sabal_domingensis	(Serenoa_repens	Phoenix_dactylifera)))	(Sclerosperma_profizianum	(Orania_palindan	(Podococcus_barteri	Leopoldinia_pulchra))))	(Bactris_major	(Attalea_speciosa	(Elaeis_guineensis	Elaeis_oleifera))))	(Iriartea_deltoidea	((Chamaedorea_seifrizii	Calamus_caryotoides)	Roystonea_regia)))	Nypa_fruticans)))	Kingia_australis);
(((((Orania_palindan	Sclerosperma_profizianum)	((Iriartea_deltoidea	(Pseudophoenix_vinifera	(Podococcus_barteri	Leopoldinia_pulchra)))	((Calamus_caryotoides	(Chamaedorea_seifrizii	Nypa_fruticans))	(Phoenix_dactylifera	(Sabal_domingensis	Serenoa_repens)))))	((((Reinhardtia_paiewonskiana	Reinhardtia_latisecta)	(Reinhardtia_simplex	Reinhardtia_gracilis))	(((Oenocarpus_bataua	Oenocarpus_minor)	Prestoea_acuminata)	(Manicaria_saccifera	(Pelagodoxa_henryana	(Geonoma_undata	((Dypsis_decaryi	Dictyosperma_album)	(Kentiopsis_piersoniorum	((Hydriastele_microspadix	Burretiokentia_grandiflora)	(Heterospathe_cagayanensis	Veitchia_spiralis)))))))))	(Bactris_major	(Attalea_speciosa	(Elaeis_guineensis	Elaeis_oleifera)))))	Roystonea_regia)	Kingia_australis);
((((((((Podococcus_barteri	Leopoldinia_pulchra)	Orania_palindan)	Sclerosperma_profizianum)	(Pseudophoenix_vinifera	((Calamus_caryotoides	(Chamaedorea_seifrizii	Nypa_fruticans))	((Phoenix_dactylifera	Serenoa_repens)	Sabal_domingensis))))	((((Oenocarpus_bataua	Oenocarpus_minor)	Prestoea_acuminata)	(Manicaria_saccifera	(Geonoma_undata	(((Dypsis_decaryi	Dictyosperma_album)	((((Kentiopsis_piersoniorum	Veitchia_spiralis)	Heterospathe_cagayanensis)	Burretiokentia_grandiflora)	Hydriastele_microspadix))	Pelagodoxa_henryana))))	((Bactris_major	(Attalea_speciosa	(Elaeis_guineensis	Elaeis_oleifera)))	((Reinhardtia_paiewonskiana	Reinhardtia_latisecta)	(Reinhardtia_simplex	Reinhardtia_gracilis)))))	Iriartea_deltoidea)	Roystonea_regia)	Kingia_australis);
(((Calamus_caryotoides	(Chamaedorea_seifrizii	Nypa_fruticans))	(((Orania_palindan	Sclerosperma_profizianum)	(Iriartea_deltoidea	Roystonea_regia))	((((Podococcus_barteri	Leopoldinia_pulchra)	Pseudophoenix_vinifera)	(Phoenix_dactylifera	(Serenoa_repens	Sabal_domingensis)))	((Bactris_major	(Attalea_speciosa	(Elaeis_guineensis	Elaeis_oleifera)))	(((Reinhardtia_paiewonskiana	Reinhardtia_latisecta)	(Reinhardtia_simplex	Reinhardtia_gracilis))	((((Oenocarpus_bataua	Oenocarpus_minor)	Prestoea_acuminata)	(Geonoma_undata	(((Burretiokentia_grandiflora	(Dypsis_decaryi	Dictyosperma_album))	(((Kentiopsis_piersoniorum	Veitchia_spiralis)	Heterospathe_cagayanensis)	Hydriastele_microspadix))	Pelagodoxa_henryana)))	Manicaria_saccifera))))))	Kingia_australis);
((Roystonea_regia	(((Bactris_major	(Attalea_speciosa	(Elaeis_guineensis	Elaeis_oleifera)))	(((Reinhardtia_paiewonskiana	Reinhardtia_latisecta)	(Reinhardtia_simplex	Reinhardtia_gracilis))	((Geonoma_undata	(((Dypsis_decaryi	Dictyosperma_album)	((Burretiokentia_grandiflora	((Kentiopsis_piersoniorum	Veitchia_spiralis)	Heterospathe_cagayanensis))	Hydriastele_microspadix))	Pelagodoxa_henryana))	(Manicaria_saccifera	((Oenocarpus_bataua	Oenocarpus_minor)	Prestoea_acuminata)))))	((Iriartea_deltoidea	((Orania_palindan	Sclerosperma_profizianum)	((Podococcus_barteri	Leopoldinia_pulchra)	Pseudophoenix_vinifera)))	(Sabal_domingensis	((Phoenix_dactylifera	Serenoa_repens)	(Calamus_caryotoides	(Chamaedorea_seifrizii	Nypa_fruticans)))))))	Kingia_australis);
(((Orania_palindan	Sclerosperma_profizianum)	((((Sabal_domingensis	(Serenoa_repens	((Calamus_caryotoides	(Chamaedorea_seifrizii	Nypa_fruticans))	Phoenix_dactylifera)))	(Bactris_major	(Attalea_speciosa	(Elaeis_guineensis	Elaeis_oleifera))))	((Iriartea_deltoidea	Roystonea_regia)	((Podococcus_barteri	Leopoldinia_pulchra)	Pseudophoenix_vinifera)))	(((Reinhardtia_paiewonskiana	Reinhardtia_latisecta)	(Reinhardtia_simplex	Reinhardtia_gracilis))	(((Oenocarpus_bataua	Oenocarpus_minor)	Prestoea_acuminata)	((Geonoma_undata	(((Dypsis_decaryi	Dictyosperma_album)	((Burretiokentia_grandiflora	((Kentiopsis_piersoniorum	Veitchia_spiralis)	Heterospathe_cagayanensis))	Hydriastele_microspadix))	Pelagodoxa_henryana))	Manicaria_saccifera)))))	Kingia_australis);
((((Reinhardtia_paiewonskiana	Reinhardtia_latisecta)	(Reinhardtia_simplex	Reinhardtia_gracilis))	((Manicaria_saccifera	(((Oenocarpus_bataua	Oenocarpus_minor)	Prestoea_acuminata)	(Geonoma_undata	(((Dypsis_decaryi	Dictyosperma_album)	((Burretiokentia_grandiflora	((Kentiopsis_piersoniorum	Veitchia_spiralis)	Heterospathe_cagayanensis))	Hydriastele_microspadix))	(Leopoldinia_pulchra	Pelagodoxa_henryana)))))	((Bactris_major	(Attalea_speciosa	(Elaeis_guineensis	Elaeis_oleifera)))	(((Orania_palindan	Sclerosperma_profizianum)	(Roystonea_regia	((Podococcus_barteri	Pseudophoenix_vinifera)	Iriartea_deltoidea)))	(Sabal_domingensis	(Serenoa_repens	((Calamus_caryotoides	(Chamaedorea_seifrizii	Nypa_fruticans))	Phoenix_dactylifera)))))))	Kingia_australis);
((Roystonea_regia	(((((Serenoa_repens	Sabal_domingensis)	Phoenix_dactylifera)	(Pseudophoenix_vinifera	(Calamus_caryotoides	(Chamaedorea_seifrizii	Nypa_fruticans))))	(Podococcus_barteri	(Orania_palindan	Sclerosperma_profizianum)))	((((Reinhardtia_paiewonskiana	Reinhardtia_latisecta)	(Reinhardtia_simplex	Reinhardtia_gracilis))	((Manicaria_saccifera	(Geonoma_undata	(((Oenocarpus_bataua	Oenocarpus_minor)	Prestoea_acuminata)	((Dypsis_decaryi	Dictyosperma_album)	((Burretiokentia_grandiflora	((Kentiopsis_piersoniorum	Veitchia_spiralis)	Heterospathe_cagayanensis))	Hydriastele_microspadix)))))	(Leopoldinia_pulchra	Pelagodoxa_henryana)))	(Iriartea_deltoidea	(Bactris_major	(Attalea_speciosa	(Elaeis_guineensis	Elaeis_oleifera)))))))	Kingia_australis);
((Roystonea_regia	((Nypa_fruticans	(Calamus_caryotoides	Chamaedorea_seifrizii))	((((Leopoldinia_pulchra	Podococcus_barteri)	(Orania_palindan	Sclerosperma_profizianum))	(Iriartea_deltoidea	((((Reinhardtia_paiewonskiana	Reinhardtia_latisecta)	(Reinhardtia_simplex	Reinhardtia_gracilis))	(Manicaria_saccifera	((Pelagodoxa_henryana	(Geonoma_undata	((Dypsis_decaryi	Dictyosperma_album)	((Kentiopsis_piersoniorum	Veitchia_spiralis)	(Heterospathe_cagayanensis	(Hydriastele_microspadix	Burretiokentia_grandiflora))))))	((Oenocarpus_bataua	Oenocarpus_minor)	Prestoea_acuminata))))	((Sabal_domingensis	(Phoenix_dactylifera	Serenoa_repens))	(Bactris_major	(Attalea_speciosa	(Elaeis_guineensis	Elaeis_oleifera)))))))	Pseudophoenix_vinifera)))	Kingia_australis);
((((Serenoa_repens	Phoenix_dactylifera)	Sabal_domingensis)	(((Podococcus_barteri	(Sclerosperma_profizianum	Orania_palindan))	((((Reinhardtia_paiewonskiana	Reinhardtia_latisecta)	(Reinhardtia_simplex	Reinhardtia_gracilis))	(Leopoldinia_pulchra	(((Oenocarpus_bataua	Oenocarpus_minor)	Prestoea_acuminata)	((((((Veitchia_spiralis	Kentiopsis_piersoniorum)	(Hydriastele_microspadix	Burretiokentia_grandiflora))	(Heterospathe_cagayanensis	(Dypsis_decaryi	Dictyosperma_album)))	Geonoma_undata)	Pelagodoxa_henryana)	Manicaria_saccifera))))	((Attalea_speciosa	(Elaeis_guineensis	Elaeis_oleifera))	Bactris_major)))	((((Calamus_caryotoides	(Chamaedorea_seifrizii	Nypa_fruticans))	Iriartea_deltoidea)	Roystonea_regia)	Pseudophoenix_vinifera)))	Kingia_australis);
((((((Sclerosperma_profizianum	Orania_palindan)	((((Serenoa_repens	(Nypa_fruticans	Phoenix_dactylifera))	Sabal_domingensis)	(((Attalea_speciosa	(Elaeis_guineensis	Elaeis_oleifera))	Bactris_major)	(((Reinhardtia_paiewonskiana	Reinhardtia_latisecta)	(Reinhardtia_simplex	Reinhardtia_gracilis))	(((Oenocarpus_bataua	Oenocarpus_minor)	Prestoea_acuminata)	(((((((Heterospathe_cagayanensis	Burretiokentia_grandiflora)	(Kentiopsis_piersoniorum	Veitchia_spiralis))	Hydriastele_microspadix)	(Dypsis_decaryi	Dictyosperma_album))	Geonoma_undata)	Pelagodoxa_henryana)	Manicaria_saccifera)))))	((Leopoldinia_pulchra	Podococcus_barteri)	Pseudophoenix_vinifera)))	Iriartea_deltoidea)	(Chamaedorea_seifrizii	Calamus_caryotoides))	Roystonea_regia)	Kingia_australis);
(((Chamaedorea_seifrizii	Calamus_caryotoides)	(Roystonea_regia	((((Podococcus_barteri	(Sclerosperma_profizianum	Orania_palindan))	(((Reinhardtia_paiewonskiana	Reinhardtia_latisecta)	(Reinhardtia_simplex	Reinhardtia_gracilis))	(((((((Heterospathe_cagayanensis	Burretiokentia_grandiflora)	(Kentiopsis_piersoniorum	Veitchia_spiralis))	Hydriastele_microspadix)	(Dypsis_decaryi	Dictyosperma_album))	Geonoma_undata)	(Leopoldinia_pulchra	Pelagodoxa_henryana))	(Manicaria_saccifera	((Oenocarpus_bataua	Oenocarpus_minor)	Prestoea_acuminata)))))	(((Serenoa_repens	(Nypa_fruticans	Phoenix_dactylifera))	Sabal_domingensis)	(Iriartea_deltoidea	((Elaeis_guineensis	Elaeis_oleifera)	(Bactris_major	Attalea_speciosa)))))	Pseudophoenix_vinifera)))	Kingia_australis);
((((Reinhardtia_paiewonskiana	Reinhardtia_latisecta)	(Reinhardtia_simplex	Reinhardtia_gracilis))	((((Oenocarpus_bataua	Oenocarpus_minor)	Prestoea_acuminata)	(((((((Heterospathe_cagayanensis	(Kentiopsis_piersoniorum	Veitchia_spiralis))	Burretiokentia_grandiflora)	Hydriastele_microspadix)	(Dypsis_decaryi	Dictyosperma_album))	Geonoma_undata)	Pelagodoxa_henryana)	Manicaria_saccifera))	((Bactris_major	(Attalea_speciosa	(Elaeis_guineensis	Elaeis_oleifera)))	((((Leopoldinia_pulchra	Podococcus_barteri)	Pseudophoenix_vinifera)	(((Iriartea_deltoidea	(Chamaedorea_seifrizii	Calamus_caryotoides))	Roystonea_regia)	(Sclerosperma_profizianum	Orania_palindan)))	(((Serenoa_repens	Phoenix_dactylifera)	Sabal_domingensis)	Nypa_fruticans)))))	Kingia_australis);
((((Reinhardtia_paiewonskiana	Reinhardtia_latisecta)	(Reinhardtia_simplex	Reinhardtia_gracilis))	(((((((Burretiokentia_grandiflora	(Hydriastele_microspadix	(Heterospathe_cagayanensis	Veitchia_spiralis)))	Kentiopsis_piersoniorum)	(Dypsis_decaryi	Dictyosperma_album))	Geonoma_undata)	Pelagodoxa_henryana)	(Manicaria_saccifera	((Oenocarpus_bataua	Oenocarpus_minor)	Prestoea_acuminata)))	((Bactris_major	(Attalea_speciosa	(Elaeis_guineensis	Elaeis_oleifera)))	((((Leopoldinia_pulchra	Podococcus_barteri)	Pseudophoenix_vinifera)	((Iriartea_deltoidea	((Chamaedorea_seifrizii	Calamus_caryotoides)	Roystonea_regia))	(Sclerosperma_profizianum	Orania_palindan)))	(Sabal_domingensis	((Phoenix_dactylifera	Nypa_fruticans)	Serenoa_repens))))))	Kingia_australis);
((Chamaedorea_seifrizii	(Calamus_caryotoides	(Nypa_fruticans	((Serenoa_repens	(Sabal_domingensis	((Roystonea_regia	(((((Reinhardtia_paiewonskiana	Reinhardtia_latisecta)	(Reinhardtia_simplex	Reinhardtia_gracilis))	(Pelagodoxa_henryana	(Manicaria_saccifera	((((Oenocarpus_bataua	Oenocarpus_minor)	Prestoea_acuminata)	((Dypsis_decaryi	Dictyosperma_album)	(Hydriastele_microspadix	(Heterospathe_cagayanensis	(Burretiokentia_grandiflora	(Kentiopsis_piersoniorum	Veitchia_spiralis))))))	Geonoma_undata))))	(Iriartea_deltoidea	(Attalea_speciosa	((Elaeis_guineensis	Elaeis_oleifera)	Bactris_major))))	((Leopoldinia_pulchra	Podococcus_barteri)	(Orania_palindan	Sclerosperma_profizianum))))	Pseudophoenix_vinifera)))	Phoenix_dactylifera))))	Kingia_australis);
(((((((Leopoldinia_pulchra	Podococcus_barteri)	(Orania_palindan	Sclerosperma_profizianum))	((((Reinhardtia_paiewonskiana	Reinhardtia_latisecta)	(Reinhardtia_simplex	Reinhardtia_gracilis))	((Manicaria_saccifera	((Oenocarpus_bataua	Oenocarpus_minor)	Prestoea_acuminata))	(Pelagodoxa_henryana	(Geonoma_undata	((Dypsis_decaryi	Dictyosperma_album)	(Hydriastele_microspadix	(((Kentiopsis_piersoniorum	Veitchia_spiralis)	Heterospathe_cagayanensis)	Burretiokentia_grandiflora)))))))	(Bactris_major	(Attalea_speciosa	(Elaeis_guineensis	Elaeis_oleifera)))))	((Iriartea_deltoidea	Roystonea_regia)	Pseudophoenix_vinifera))	(Phoenix_dactylifera	(Serenoa_repens	Sabal_domingensis)))	(Calamus_caryotoides	(Chamaedorea_seifrizii	Nypa_fruticans)))	Kingia_australis);
((((Reinhardtia_paiewonskiana	Reinhardtia_latisecta)	(Reinhardtia_simplex	Reinhardtia_gracilis))	((Leopoldinia_pulchra	(Pelagodoxa_henryana	((Geonoma_undata	((Dypsis_decaryi	Dictyosperma_album)	(Hydriastele_microspadix	(((Kentiopsis_piersoniorum	Veitchia_spiralis)	Heterospathe_cagayanensis)	Burretiokentia_grandiflora))))	(Manicaria_saccifera	((Oenocarpus_bataua	Oenocarpus_minor)	Prestoea_acuminata)))))	((Bactris_major	(Attalea_speciosa	(Elaeis_guineensis	Elaeis_oleifera)))	((((Iriartea_deltoidea	(Calamus_caryotoides	Roystonea_regia))	Pseudophoenix_vinifera)	(Podococcus_barteri	(Orania_palindan	Sclerosperma_profizianum)))	(Sabal_domingensis	(((Chamaedorea_seifrizii	Nypa_fruticans)	Phoenix_dactylifera)	Serenoa_repens))))))	Kingia_australis);
((((Leopoldinia_pulchra	Podococcus_barteri)	(Calamus_caryotoides	(Chamaedorea_seifrizii	Nypa_fruticans)))	(((Sabal_domingensis	(Serenoa_repens	Phoenix_dactylifera))	(((((Reinhardtia_paiewonskiana	Reinhardtia_latisecta)	(Reinhardtia_simplex	Reinhardtia_gracilis))	((((Oenocarpus_bataua	Oenocarpus_minor)	Prestoea_acuminata)	(Pelagodoxa_henryana	(Geonoma_undata	((Dypsis_decaryi	Dictyosperma_album)	(((Kentiopsis_piersoniorum	Veitchia_spiralis)	Heterospathe_cagayanensis)	(Burretiokentia_grandiflora	Hydriastele_microspadix))))))	Manicaria_saccifera))	(Bactris_major	(Attalea_speciosa	(Elaeis_guineensis	Elaeis_oleifera))))	((Iriartea_deltoidea	Roystonea_regia)	(Orania_palindan	Sclerosperma_profizianum))))	Pseudophoenix_vinifera))	Kingia_australis);
(((Nypa_fruticans	(Chamaedorea_seifrizii	Calamus_caryotoides))	(((Iriartea_deltoidea	Roystonea_regia)	(((Leopoldinia_pulchra	Podococcus_barteri)	(Orania_palindan	Sclerosperma_profizianum))	(((Sabal_domingensis	Serenoa_repens)	Phoenix_dactylifera)	((((Reinhardtia_paiewonskiana	Reinhardtia_latisecta)	(Reinhardtia_simplex	Reinhardtia_gracilis))	((Pelagodoxa_henryana	(Geonoma_undata	((Dypsis_decaryi	Dictyosperma_album)	((((Kentiopsis_piersoniorum	Veitchia_spiralis)	Heterospathe_cagayanensis)	Burretiokentia_grandiflora)	Hydriastele_microspadix))))	(Manicaria_saccifera	((Oenocarpus_bataua	Oenocarpus_minor)	Prestoea_acuminata))))	(Bactris_major	(Attalea_speciosa	(Elaeis_guineensis	Elaeis_oleifera)))))))	Pseudophoenix_vinifera))	Kingia_australis);
((Nypa_fruticans	(((Sabal_domingensis	(Serenoa_repens	Phoenix_dactylifera))	((((Bactris_major	(Attalea_speciosa	(Elaeis_guineensis	Elaeis_oleifera)))	(((Prestoea_acuminata	(Oenocarpus_minor	Oenocarpus_bataua))	((Geonoma_undata	((((Kentiopsis_piersoniorum	Veitchia_spiralis)	(Heterospathe_cagayanensis	Burretiokentia_grandiflora))	Hydriastele_microspadix)	(Dypsis_decaryi	Dictyosperma_album)))	(Pelagodoxa_henryana	Manicaria_saccifera)))	((Reinhardtia_gracilis	Reinhardtia_simplex)	(Reinhardtia_latisecta	Reinhardtia_paiewonskiana))))	((Iriartea_deltoidea	Roystonea_regia)	(Sclerosperma_profizianum	Orania_palindan)))	(Pseudophoenix_vinifera	(Leopoldinia_pulchra	Podococcus_barteri))))	(Chamaedorea_seifrizii	Calamus_caryotoides)))	Kingia_australis);
((Nypa_fruticans	((Sabal_domingensis	(Serenoa_repens	Phoenix_dactylifera))	(((Bactris_major	(Attalea_speciosa	(Elaeis_guineensis	Elaeis_oleifera)))	(((Leopoldinia_pulchra	Pelagodoxa_henryana)	(((((Kentiopsis_piersoniorum	(Veitchia_spiralis	Heterospathe_cagayanensis))	(Burretiokentia_grandiflora	Hydriastele_microspadix))	(Dypsis_decaryi	Dictyosperma_album))	(Geonoma_undata	(Prestoea_acuminata	(Oenocarpus_minor	Oenocarpus_bataua))))	Manicaria_saccifera))	((Reinhardtia_gracilis	Reinhardtia_simplex)	(Reinhardtia_latisecta	Reinhardtia_paiewonskiana))))	(((((Chamaedorea_seifrizii	Calamus_caryotoides)	Iriartea_deltoidea)	Roystonea_regia)	(Sclerosperma_profizianum	Orania_palindan))	(Pseudophoenix_vinifera	Podococcus_barteri)))))	Kingia_australis);
((((Reinhardtia_gracilis	Reinhardtia_simplex)	(Reinhardtia_latisecta	Reinhardtia_paiewonskiana))	(((((Chamaedorea_seifrizii	Iriartea_deltoidea)	Roystonea_regia)	((Podococcus_barteri	(Sclerosperma_profizianum	Orania_palindan))	(Pseudophoenix_vinifera	(Sabal_domingensis	((Phoenix_dactylifera	Serenoa_repens)	(Calamus_caryotoides	Nypa_fruticans))))))	(Bactris_major	(Attalea_speciosa	(Elaeis_guineensis	Elaeis_oleifera))))	(((Prestoea_acuminata	(Oenocarpus_minor	Oenocarpus_bataua))	(((((((Veitchia_spiralis	Heterospathe_cagayanensis)	(Kentiopsis_piersoniorum	Burretiokentia_grandiflora))	Hydriastele_microspadix)	(Dypsis_decaryi	Dictyosperma_album))	Geonoma_undata)	Pelagodoxa_henryana)	Manicaria_saccifera))	Leopoldinia_pulchra)))	Kingia_australis);
((Roystonea_regia	(((((Leopoldinia_pulchra	Podococcus_barteri)	(Sclerosperma_profizianum	Orania_palindan))	(((Bactris_major	(Attalea_speciosa	(Elaeis_guineensis	Elaeis_oleifera)))	(((Prestoea_acuminata	(Oenocarpus_minor	Oenocarpus_bataua))	(Geonoma_undata	((Pelagodoxa_henryana	Manicaria_saccifera)	(Dypsis_decaryi	(Dictyosperma_album	(Burretiokentia_grandiflora	((Heterospathe_cagayanensis	(Veitchia_spiralis	Kentiopsis_piersoniorum))	Hydriastele_microspadix)))))))	((Reinhardtia_gracilis	Reinhardtia_simplex)	(Reinhardtia_latisecta	Reinhardtia_paiewonskiana))))	(Pseudophoenix_vinifera	(Sabal_domingensis	((Nypa_fruticans	Phoenix_dactylifera)	Serenoa_repens)))))	Iriartea_deltoidea)	(Chamaedorea_seifrizii	Calamus_caryotoides)))	Kingia_australis);
((((Reinhardtia_gracilis	Reinhardtia_simplex)	(Reinhardtia_latisecta	Reinhardtia_paiewonskiana))	(((((Roystonea_regia	Iriartea_deltoidea)	(Sclerosperma_profizianum	Orania_palindan))	((Sabal_domingensis	(((Calamus_caryotoides	(Chamaedorea_seifrizii	Nypa_fruticans))	Phoenix_dactylifera)	Serenoa_repens))	(Pseudophoenix_vinifera	(Leopoldinia_pulchra	Podococcus_barteri))))	(Bactris_major	(Attalea_speciosa	(Elaeis_guineensis	Elaeis_oleifera))))	((Prestoea_acuminata	(Oenocarpus_minor	Oenocarpus_bataua))	((Pelagodoxa_henryana	(((Dypsis_decaryi	Dictyosperma_album)	((Burretiokentia_grandiflora	(Heterospathe_cagayanensis	(Veitchia_spiralis	Kentiopsis_piersoniorum)))	Hydriastele_microspadix))	Geonoma_undata))	Manicaria_saccifera))))	Kingia_australis);
((((Reinhardtia_gracilis	Reinhardtia_simplex)	(Reinhardtia_latisecta	Reinhardtia_paiewonskiana))	(((((Roystonea_regia	Iriartea_deltoidea)	(Sclerosperma_profizianum	Orania_palindan))	(((Calamus_caryotoides	(Chamaedorea_seifrizii	Nypa_fruticans))	(Sabal_domingensis	(Serenoa_repens	Phoenix_dactylifera)))	(Pseudophoenix_vinifera	(Leopoldinia_pulchra	Podococcus_barteri))))	(Bactris_major	(Attalea_speciosa	(Elaeis_guineensis	Elaeis_oleifera))))	((Prestoea_acuminata	(Oenocarpus_minor	Oenocarpus_bataua))	((Geonoma_undata	(Pelagodoxa_henryana	(Dictyosperma_album	((Kentiopsis_piersoniorum	(Heterospathe_cagayanensis	Veitchia_spiralis))	(Dypsis_decaryi	(Burretiokentia_grandiflora	Hydriastele_microspadix))))))	Manicaria_saccifera))))	Kingia_australis);
((((((Podococcus_barteri	(Sclerosperma_profizianum	Orania_palindan))	((Sabal_domingensis	(Serenoa_repens	((Nypa_fruticans	(Calamus_caryotoides	Chamaedorea_seifrizii))	Phoenix_dactylifera)))	(Pseudophoenix_vinifera	Roystonea_regia)))	(Iriartea_deltoidea	(Bactris_major	(Attalea_speciosa	(Elaeis_guineensis	Elaeis_oleifera)))))	((Geonoma_undata	(((Prestoea_acuminata	(Oenocarpus_minor	Oenocarpus_bataua))	((Dictyosperma_album	(Hydriastele_microspadix	(Burretiokentia_grandiflora	(Heterospathe_cagayanensis	(Veitchia_spiralis	Kentiopsis_piersoniorum)))))	Dypsis_decaryi))	Manicaria_saccifera))	(Leopoldinia_pulchra	Pelagodoxa_henryana)))	((Reinhardtia_gracilis	Reinhardtia_simplex)	(Reinhardtia_latisecta	Reinhardtia_paiewonskiana)))	Kingia_australis);
((Chamaedorea_seifrizii	((((Leopoldinia_pulchra	Podococcus_barteri)	(Pseudophoenix_vinifera	(((Roystonea_regia	(Iriartea_deltoidea	(Sclerosperma_profizianum	Orania_palindan)))	((Bactris_major	(Attalea_speciosa	(Elaeis_guineensis	Elaeis_oleifera)))	(((Manicaria_saccifera	(Geonoma_undata	(Prestoea_acuminata	(Oenocarpus_minor	Oenocarpus_bataua))))	(Pelagodoxa_henryana	(((Burretiokentia_grandiflora	Hydriastele_microspadix)	((Heterospathe_cagayanensis	Veitchia_spiralis)	Kentiopsis_piersoniorum))	(Dypsis_decaryi	Dictyosperma_album))))	((Reinhardtia_gracilis	Reinhardtia_simplex)	(Reinhardtia_latisecta	Reinhardtia_paiewonskiana)))))	(Sabal_domingensis	(Serenoa_repens	Phoenix_dactylifera)))))	Nypa_fruticans)	Calamus_caryotoides))	Kingia_australis);
(((Reinhardtia_latisecta	Reinhardtia_paiewonskiana)	((((Roystonea_regia	(((Sabal_domingensis	(Serenoa_repens	Phoenix_dactylifera))	(((Chamaedorea_seifrizii	Nypa_fruticans)	Calamus_caryotoides)	Pseudophoenix_vinifera))	((Leopoldinia_pulchra	Podococcus_barteri)	(Sclerosperma_profizianum	Orania_palindan))))	(Iriartea_deltoidea	(Bactris_major	(Attalea_speciosa	(Elaeis_guineensis	Elaeis_oleifera)))))	((Manicaria_saccifera	(Prestoea_acuminata	(Oenocarpus_minor	Oenocarpus_bataua)))	(Geonoma_undata	(Pelagodoxa_henryana	((((Heterospathe_cagayanensis	Hydriastele_microspadix)	Burretiokentia_grandiflora)	(Veitchia_spiralis	Kentiopsis_piersoniorum))	(Dypsis_decaryi	Dictyosperma_album))))))	(Reinhardtia_gracilis	Reinhardtia_simplex)))	Kingia_australis);
((((Reinhardtia_gracilis	Reinhardtia_simplex)	(Reinhardtia_latisecta	Reinhardtia_paiewonskiana))	(((((Sabal_domingensis	Phoenix_dactylifera)	(((Iriartea_deltoidea	Calamus_caryotoides)	Roystonea_regia)	((Chamaedorea_seifrizii	Nypa_fruticans)	Pseudophoenix_vinifera)))	((Leopoldinia_pulchra	Podococcus_barteri)	((Serenoa_repens	Sclerosperma_profizianum)	Orania_palindan)))	(Bactris_major	(Attalea_speciosa	(Elaeis_guineensis	Elaeis_oleifera))))	((Manicaria_saccifera	(Prestoea_acuminata	(Oenocarpus_minor	Oenocarpus_bataua)))	(Pelagodoxa_henryana	(((Hydriastele_microspadix	(Burretiokentia_grandiflora	(Heterospathe_cagayanensis	(Veitchia_spiralis	Kentiopsis_piersoniorum))))	(Dypsis_decaryi	Dictyosperma_album))	Geonoma_undata)))))	Kingia_australis);
((((Reinhardtia_simplex	Reinhardtia_gracilis)	(Reinhardtia_paiewonskiana	Reinhardtia_latisecta))	(((((Leopoldinia_pulchra	Podococcus_barteri)	(Sabal_domingensis	(Serenoa_repens	Phoenix_dactylifera)))	((Orania_palindan	Sclerosperma_profizianum)	((Iriartea_deltoidea	((Calamus_caryotoides	(Chamaedorea_seifrizii	Nypa_fruticans))	Roystonea_regia))	Pseudophoenix_vinifera)))	(Bactris_major	(Attalea_speciosa	(Elaeis_guineensis	Elaeis_oleifera))))	(((Oenocarpus_bataua	Oenocarpus_minor)	Prestoea_acuminata)	((Geonoma_undata	(Pelagodoxa_henryana	(((Burretiokentia_grandiflora	Hydriastele_microspadix)	((Heterospathe_cagayanensis	Veitchia_spiralis)	Kentiopsis_piersoniorum))	(Dictyosperma_album	Dypsis_decaryi))))	Manicaria_saccifera))))	Kingia_australis);
(((((Reinhardtia_simplex	Reinhardtia_gracilis)	(Reinhardtia_paiewonskiana	Reinhardtia_latisecta))	((((Nypa_fruticans	(Sabal_domingensis	(Serenoa_repens	Phoenix_dactylifera)))	((Iriartea_deltoidea	(Podococcus_barteri	Pseudophoenix_vinifera))	((Orania_palindan	Sclerosperma_profizianum)	(Roystonea_regia	Calamus_caryotoides))))	(Bactris_major	(Attalea_speciosa	(Elaeis_guineensis	Elaeis_oleifera))))	(Leopoldinia_pulchra	(Manicaria_saccifera	(((Oenocarpus_bataua	Oenocarpus_minor)	Prestoea_acuminata)	(Geonoma_undata	(Pelagodoxa_henryana	(((Dypsis_decaryi	Hydriastele_microspadix)	((Heterospathe_cagayanensis	(Veitchia_spiralis	Kentiopsis_piersoniorum))	Burretiokentia_grandiflora))	Dictyosperma_album))))))))	Chamaedorea_seifrizii)	Kingia_australis);
(((Roystonea_regia	(Chamaedorea_seifrizii	Calamus_caryotoides))	((Orania_palindan	Sclerosperma_profizianum)	(Iriartea_deltoidea	(((Nypa_fruticans	(Sabal_domingensis	(Serenoa_repens	Phoenix_dactylifera)))	((Leopoldinia_pulchra	Podococcus_barteri)	Pseudophoenix_vinifera))	(((Elaeis_guineensis	Elaeis_oleifera)	(Bactris_major	Attalea_speciosa))	((Manicaria_saccifera	(((Oenocarpus_bataua	Oenocarpus_minor)	Prestoea_acuminata)	(Pelagodoxa_henryana	((((Heterospathe_cagayanensis	(Veitchia_spiralis	Kentiopsis_piersoniorum))	(Hydriastele_microspadix	Burretiokentia_grandiflora))	(Dictyosperma_album	Dypsis_decaryi))	Geonoma_undata))))	((Reinhardtia_simplex	Reinhardtia_gracilis)	(Reinhardtia_paiewonskiana	Reinhardtia_latisecta))))))))	Kingia_australis);
((((Sabal_domingensis	(Serenoa_repens	Phoenix_dactylifera))	Nypa_fruticans)	(((Leopoldinia_pulchra	Podococcus_barteri)	Pseudophoenix_vinifera)	(((Attalea_speciosa	((Elaeis_guineensis	Elaeis_oleifera)	Bactris_major))	((((Oenocarpus_bataua	Oenocarpus_minor)	Prestoea_acuminata)	(((((Heterospathe_cagayanensis	(Burretiokentia_grandiflora	(Veitchia_spiralis	Kentiopsis_piersoniorum)))	Hydriastele_microspadix)	(Dictyosperma_album	Dypsis_decaryi))	Geonoma_undata)	(Pelagodoxa_henryana	Manicaria_saccifera)))	((Reinhardtia_simplex	Reinhardtia_gracilis)	(Reinhardtia_paiewonskiana	Reinhardtia_latisecta))))	((Orania_palindan	Sclerosperma_profizianum)	((Roystonea_regia	(Chamaedorea_seifrizii	Calamus_caryotoides))	Iriartea_deltoidea)))))	Kingia_australis);
((Calamus_caryotoides	((((((Sabal_domingensis	(Serenoa_repens	((Chamaedorea_seifrizii	Nypa_fruticans)	Phoenix_dactylifera)))	Pseudophoenix_vinifera)	(((Bactris_major	(Attalea_speciosa	(Elaeis_guineensis	Elaeis_oleifera)))	((((Oenocarpus_bataua	Oenocarpus_minor)	Prestoea_acuminata)	((((((Veitchia_spiralis	Heterospathe_cagayanensis)	Kentiopsis_piersoniorum)	(Burretiokentia_grandiflora	Hydriastele_microspadix))	(Dictyosperma_album	Dypsis_decaryi))	Geonoma_undata)	(Pelagodoxa_henryana	Manicaria_saccifera)))	((Reinhardtia_simplex	Reinhardtia_gracilis)	(Reinhardtia_paiewonskiana	Reinhardtia_latisecta))))	Iriartea_deltoidea))	(Leopoldinia_pulchra	Podococcus_barteri))	(Orania_palindan	Sclerosperma_profizianum))	Roystonea_regia))	Kingia_australis);
((((Reinhardtia_simplex	Reinhardtia_gracilis)	(Reinhardtia_paiewonskiana	Reinhardtia_latisecta))	(((((Pseudophoenix_vinifera	(Leopoldinia_pulchra	Podococcus_barteri))	(Iriartea_deltoidea	((Orania_palindan	Sclerosperma_profizianum)	Roystonea_regia)))	(Sabal_domingensis	(Serenoa_repens	((Calamus_caryotoides	(Chamaedorea_seifrizii	Nypa_fruticans))	Phoenix_dactylifera))))	(Bactris_major	(Attalea_speciosa	(Elaeis_guineensis	Elaeis_oleifera))))	((((Oenocarpus_bataua	Oenocarpus_minor)	Prestoea_acuminata)	(((((Burretiokentia_grandiflora	((Kentiopsis_piersoniorum	Veitchia_spiralis)	Heterospathe_cagayanensis))	Hydriastele_microspadix)	(Dictyosperma_album	Dypsis_decaryi))	Pelagodoxa_henryana)	Geonoma_undata))	Manicaria_saccifera)))	Kingia_australis);
((((Reinhardtia_simplex	Reinhardtia_gracilis)	(Reinhardtia_paiewonskiana	Reinhardtia_latisecta))	(((((Pseudophoenix_vinifera	(Leopoldinia_pulchra	Podococcus_barteri))	((Orania_palindan	Sclerosperma_profizianum)	(Roystonea_regia	Iriartea_deltoidea)))	(Sabal_domingensis	(Serenoa_repens	((Calamus_caryotoides	(Chamaedorea_seifrizii	Nypa_fruticans))	Phoenix_dactylifera))))	(Bactris_major	(Attalea_speciosa	(Elaeis_guineensis	Elaeis_oleifera))))	((Pelagodoxa_henryana	(Geonoma_undata	(((Heterospathe_cagayanensis	(Burretiokentia_grandiflora	(Kentiopsis_piersoniorum	Veitchia_spiralis)))	Hydriastele_microspadix)	(Dictyosperma_album	Dypsis_decaryi))))	(Manicaria_saccifera	((Oenocarpus_bataua	Oenocarpus_minor)	Prestoea_acuminata)))))	Kingia_australis);
((((Reinhardtia_simplex	Reinhardtia_gracilis)	(Reinhardtia_paiewonskiana	Reinhardtia_latisecta))	(((((Orania_palindan	Sclerosperma_profizianum)	((Pseudophoenix_vinifera	(Leopoldinia_pulchra	Podococcus_barteri))	(Sabal_domingensis	(Serenoa_repens	((Calamus_caryotoides	(Chamaedorea_seifrizii	Nypa_fruticans))	Phoenix_dactylifera)))))	(Iriartea_deltoidea	Roystonea_regia))	((Elaeis_guineensis	Elaeis_oleifera)	(Bactris_major	Attalea_speciosa)))	((Pelagodoxa_henryana	(Geonoma_undata	((((Veitchia_spiralis	Heterospathe_cagayanensis)	Kentiopsis_piersoniorum)	(Burretiokentia_grandiflora	Hydriastele_microspadix))	(Dictyosperma_album	Dypsis_decaryi))))	(Manicaria_saccifera	((Oenocarpus_bataua	Oenocarpus_minor)	Prestoea_acuminata)))))	Kingia_australis);
((Roystonea_regia	((((Pseudophoenix_vinifera	Podococcus_barteri)	(Sabal_domingensis	(Serenoa_repens	((Calamus_caryotoides	(Chamaedorea_seifrizii	Nypa_fruticans))	Phoenix_dactylifera))))	((Bactris_major	(Attalea_speciosa	(Elaeis_guineensis	Elaeis_oleifera)))	(((Leopoldinia_pulchra	Pelagodoxa_henryana)	((Geonoma_undata	(((Oenocarpus_bataua	Oenocarpus_minor)	Prestoea_acuminata)	(((Burretiokentia_grandiflora	((Kentiopsis_piersoniorum	Veitchia_spiralis)	Heterospathe_cagayanensis))	Hydriastele_microspadix)	(Dictyosperma_album	Dypsis_decaryi))))	Manicaria_saccifera))	((Reinhardtia_simplex	Reinhardtia_gracilis)	(Reinhardtia_paiewonskiana	Reinhardtia_latisecta)))))	(Iriartea_deltoidea	(Sclerosperma_profizianum	Orania_palindan))))	Kingia_australis);
((((Reinhardtia_simplex	Reinhardtia_gracilis)	(Reinhardtia_paiewonskiana	Reinhardtia_latisecta))	(((Iriartea_deltoidea	Roystonea_regia)	((((Sclerosperma_profizianum	Orania_palindan)	(Pseudophoenix_vinifera	(Leopoldinia_pulchra	Podococcus_barteri)))	(((Calamus_caryotoides	(Chamaedorea_seifrizii	Nypa_fruticans))	Phoenix_dactylifera)	(Sabal_domingensis	Serenoa_repens)))	(Bactris_major	(Attalea_speciosa	(Elaeis_guineensis	Elaeis_oleifera)))))	(Pelagodoxa_henryana	((Geonoma_undata	(((Oenocarpus_bataua	Oenocarpus_minor)	Prestoea_acuminata)	(((Heterospathe_cagayanensis	(Burretiokentia_grandiflora	(Kentiopsis_piersoniorum	Veitchia_spiralis)))	Hydriastele_microspadix)	(Dictyosperma_album	Dypsis_decaryi))))	Manicaria_saccifera))))	Kingia_australis);
((((Reinhardtia_paiewonskiana	Reinhardtia_latisecta)	(Reinhardtia_simplex	Reinhardtia_gracilis))	(((Geonoma_undata	(((Dypsis_decaryi	(Dictyosperma_album	((Burretiokentia_grandiflora	(Kentiopsis_piersoniorum	(Veitchia_spiralis	Heterospathe_cagayanensis)))	Hydriastele_microspadix)))	((Oenocarpus_minor	Oenocarpus_bataua)	Prestoea_acuminata))	Manicaria_saccifera))	Pelagodoxa_henryana)	((Roystonea_regia	(Bactris_major	((Elaeis_guineensis	Elaeis_oleifera)	Attalea_speciosa)))	((Iriartea_deltoidea	(Orania_palindan	Sclerosperma_profizianum))	((Nypa_fruticans	(((Chamaedorea_seifrizii	Calamus_caryotoides)	((Leopoldinia_pulchra	Podococcus_barteri)	Pseudophoenix_vinifera))	(Phoenix_dactylifera	Serenoa_repens)))	Sabal_domingensis)))))	Kingia_australis);
((Chamaedorea_seifrizii	(Nypa_fruticans	(((Sabal_domingensis	(Phoenix_dactylifera	Serenoa_repens))	((((Reinhardtia_paiewonskiana	Reinhardtia_latisecta)	(Reinhardtia_simplex	Reinhardtia_gracilis))	((((Oenocarpus_minor	Oenocarpus_bataua)	Prestoea_acuminata)	(Manicaria_saccifera	(Pelagodoxa_henryana	(Geonoma_undata	(((Hydriastele_microspadix	Burretiokentia_grandiflora)	((Kentiopsis_piersoniorum	Veitchia_spiralis)	Heterospathe_cagayanensis))	(Dypsis_decaryi	Dictyosperma_album))))))	(Roystonea_regia	(Bactris_major	((Elaeis_guineensis	Elaeis_oleifera)	Attalea_speciosa)))))	((Orania_palindan	Sclerosperma_profizianum)	((Pseudophoenix_vinifera	(Leopoldinia_pulchra	Podococcus_barteri))	Iriartea_deltoidea))))	Calamus_caryotoides)))	Kingia_australis);
((Chamaedorea_seifrizii	(Nypa_fruticans	((Sabal_domingensis	(Phoenix_dactylifera	Serenoa_repens))	(((Bactris_major	((Elaeis_guineensis	Elaeis_oleifera)	Attalea_speciosa))	(((Reinhardtia_paiewonskiana	Reinhardtia_latisecta)	(Reinhardtia_simplex	Reinhardtia_gracilis))	((Pelagodoxa_henryana	(Geonoma_undata	(((Hydriastele_microspadix	Burretiokentia_grandiflora)	(Kentiopsis_piersoniorum	(Veitchia_spiralis	Heterospathe_cagayanensis)))	(Dypsis_decaryi	Dictyosperma_album))))	(((Oenocarpus_minor	Oenocarpus_bataua)	Prestoea_acuminata)	Manicaria_saccifera))))	((Orania_palindan	Sclerosperma_profizianum)	((Pseudophoenix_vinifera	(Leopoldinia_pulchra	Podococcus_barteri))	(Iriartea_deltoidea	(Calamus_caryotoides	Roystonea_regia))))))))	Kingia_australis);
((((Iriartea_deltoidea	(Calamus_caryotoides	Roystonea_regia))	(Orania_palindan	Sclerosperma_profizianum))	(((Pseudophoenix_vinifera	(Leopoldinia_pulchra	Podococcus_barteri))	(Sabal_domingensis	(((Chamaedorea_seifrizii	Nypa_fruticans)	Phoenix_dactylifera)	Serenoa_repens)))	((Bactris_major	((Elaeis_guineensis	Elaeis_oleifera)	Attalea_speciosa))	(((Reinhardtia_paiewonskiana	Reinhardtia_latisecta)	(Reinhardtia_simplex	Reinhardtia_gracilis))	(((Oenocarpus_minor	Oenocarpus_bataua)	Prestoea_acuminata)	(Manicaria_saccifera	(((Hydriastele_microspadix	((Heterospathe_cagayanensis	(Kentiopsis_piersoniorum	Veitchia_spiralis))	Burretiokentia_grandiflora))	(Dypsis_decaryi	Dictyosperma_album))	(Pelagodoxa_henryana	Geonoma_undata))))))))	Kingia_australis);
((((Reinhardtia_paiewonskiana	Reinhardtia_latisecta)	(Reinhardtia_simplex	Reinhardtia_gracilis))	((((((Oenocarpus_minor	Oenocarpus_bataua)	Prestoea_acuminata)	(((Heterospathe_cagayanensis	(Kentiopsis_piersoniorum	Veitchia_spiralis))	(Burretiokentia_grandiflora	Hydriastele_microspadix))	(Dypsis_decaryi	Dictyosperma_album)))	Geonoma_undata)	(Pelagodoxa_henryana	Manicaria_saccifera))	((((Pseudophoenix_vinifera	(Iriartea_deltoidea	Roystonea_regia))	((Leopoldinia_pulchra	Podococcus_barteri)	(Orania_palindan	Sclerosperma_profizianum)))	(Sabal_domingensis	((((Chamaedorea_seifrizii	Calamus_caryotoides)	Nypa_fruticans)	Phoenix_dactylifera)	Serenoa_repens)))	(Bactris_major	((Elaeis_guineensis	Elaeis_oleifera)	Attalea_speciosa)))))	Kingia_australis);
(((Orania_palindan	Sclerosperma_profizianum)	((((((Nypa_fruticans	Phoenix_dactylifera)	Serenoa_repens)	Sabal_domingensis)	((Bactris_major	((Elaeis_guineensis	Elaeis_oleifera)	Attalea_speciosa))	(((Reinhardtia_paiewonskiana	Reinhardtia_latisecta)	(Reinhardtia_simplex	Reinhardtia_gracilis))	((Geonoma_undata	(Manicaria_saccifera	(((Oenocarpus_minor	Oenocarpus_bataua)	Prestoea_acuminata)	(Dictyosperma_album	(((Kentiopsis_piersoniorum	(Veitchia_spiralis	Heterospathe_cagayanensis))	Burretiokentia_grandiflora)	(Hydriastele_microspadix	Dypsis_decaryi))))))	Pelagodoxa_henryana))))	(Iriartea_deltoidea	((Chamaedorea_seifrizii	Pseudophoenix_vinifera)	(Leopoldinia_pulchra	Podococcus_barteri))))	(Calamus_caryotoides	Roystonea_regia)))	Kingia_australis);
((((Reinhardtia_paiewonskiana	Reinhardtia_latisecta)	(Reinhardtia_simplex	Reinhardtia_gracilis))	((((Oenocarpus_minor	Oenocarpus_bataua)	Prestoea_acuminata)	((Pelagodoxa_henryana	(Geonoma_undata	((Dypsis_decaryi	Dictyosperma_album)	(((Kentiopsis_piersoniorum	Veitchia_spiralis)	Heterospathe_cagayanensis)	(Burretiokentia_grandiflora	Hydriastele_microspadix)))))	Manicaria_saccifera))	(((Pseudophoenix_vinifera	((Phoenix_dactylifera	Serenoa_repens)	Sabal_domingensis))	(((Nypa_fruticans	(Chamaedorea_seifrizii	Calamus_caryotoides))	Roystonea_regia)	((Leopoldinia_pulchra	Podococcus_barteri)	(Orania_palindan	Sclerosperma_profizianum))))	(Iriartea_deltoidea	(Bactris_major	((Elaeis_guineensis	Elaeis_oleifera)	Attalea_speciosa))))))	Kingia_australis);
((((Reinhardtia_paiewonskiana	Reinhardtia_latisecta)	(Reinhardtia_simplex	Reinhardtia_gracilis))	((((((Oenocarpus_minor	Oenocarpus_bataua)	Prestoea_acuminata)	Manicaria_saccifera)	(Geonoma_undata	((Dypsis_decaryi	Dictyosperma_album)	(Hydriastele_microspadix	(((Kentiopsis_piersoniorum	Veitchia_spiralis)	Heterospathe_cagayanensis)	Burretiokentia_grandiflora)))))	(Leopoldinia_pulchra	Pelagodoxa_henryana))	((((Phoenix_dactylifera	Serenoa_repens)	Sabal_domingensis)	((Pseudophoenix_vinifera	(Iriartea_deltoidea	(Roystonea_regia	(Calamus_caryotoides	(Nypa_fruticans	Chamaedorea_seifrizii)))))	(Podococcus_barteri	(Orania_palindan	Sclerosperma_profizianum))))	(Bactris_major	((Elaeis_guineensis	Elaeis_oleifera)	Attalea_speciosa)))))	Kingia_australis);
((((Reinhardtia_paiewonskiana	Reinhardtia_latisecta)	(Reinhardtia_simplex	Reinhardtia_gracilis))	(((((Geonoma_undata	((Oenocarpus_minor	Oenocarpus_bataua)	Prestoea_acuminata))	Manicaria_saccifera)	(Dictyosperma_album	((Dypsis_decaryi	Hydriastele_microspadix)	(((Kentiopsis_piersoniorum	Veitchia_spiralis)	Heterospathe_cagayanensis)	Burretiokentia_grandiflora))))	Pelagodoxa_henryana)	((((Phoenix_dactylifera	Serenoa_repens)	Sabal_domingensis)	(((Chamaedorea_seifrizii	Pseudophoenix_vinifera)	((Iriartea_deltoidea	Roystonea_regia)	(Calamus_caryotoides	Nypa_fruticans)))	((Leopoldinia_pulchra	Podococcus_barteri)	(Orania_palindan	Sclerosperma_profizianum))))	(Bactris_major	((Elaeis_guineensis	Elaeis_oleifera)	Attalea_speciosa)))))	Kingia_australis);
((((Reinhardtia_paiewonskiana	Reinhardtia_latisecta)	(Reinhardtia_simplex	Reinhardtia_gracilis))	(((((Oenocarpus_minor	Oenocarpus_bataua)	Prestoea_acuminata)	Manicaria_saccifera)	(((Dypsis_decaryi	Dictyosperma_album)	(((Kentiopsis_piersoniorum	Veitchia_spiralis)	Heterospathe_cagayanensis)	(Burretiokentia_grandiflora	Hydriastele_microspadix)))	(Geonoma_undata	(Leopoldinia_pulchra	Pelagodoxa_henryana))))	((((Phoenix_dactylifera	Serenoa_repens)	Sabal_domingensis)	(((Iriartea_deltoidea	Roystonea_regia)	(Pseudophoenix_vinifera	((Chamaedorea_seifrizii	Calamus_caryotoides)	Nypa_fruticans)))	(Podococcus_barteri	(Orania_palindan	Sclerosperma_profizianum))))	((Elaeis_guineensis	Elaeis_oleifera)	(Attalea_speciosa	Bactris_major)))))	Kingia_australis);
((Roystonea_regia	(((((((Calamus_caryotoides	Chamaedorea_seifrizii)	Nypa_fruticans)	((Serenoa_repens	Phoenix_dactylifera)	Sabal_domingensis))	((Orania_palindan	Sclerosperma_profizianum)	((Pseudophoenix_vinifera	(Leopoldinia_pulchra	Podococcus_barteri))	(Manicaria_saccifera	(Geonoma_undata	(((Prestoea_acuminata	(Oenocarpus_bataua	Oenocarpus_minor))	(((Burretiokentia_grandiflora	(Kentiopsis_piersoniorum	(Veitchia_spiralis	Heterospathe_cagayanensis)))	Hydriastele_microspadix)	(Dypsis_decaryi	Dictyosperma_album)))	Pelagodoxa_henryana))))))	Iriartea_deltoidea)	((Reinhardtia_latisecta	Reinhardtia_paiewonskiana)	(Reinhardtia_simplex	Reinhardtia_gracilis)))	(Bactris_major	(Attalea_speciosa	(Elaeis_oleifera	Elaeis_guineensis)))))	Kingia_australis);
(((Roystonea_regia	Iriartea_deltoidea)	((Orania_palindan	Sclerosperma_profizianum)	((((Calamus_caryotoides	(Chamaedorea_seifrizii	Nypa_fruticans))	((Serenoa_repens	Phoenix_dactylifera)	Sabal_domingensis))	(Pseudophoenix_vinifera	Podococcus_barteri))	((Bactris_major	(Attalea_speciosa	(Elaeis_oleifera	Elaeis_guineensis)))	(((Reinhardtia_latisecta	Reinhardtia_paiewonskiana)	(Reinhardtia_simplex	Reinhardtia_gracilis))	(((((Burretiokentia_grandiflora	(Kentiopsis_piersoniorum	(Veitchia_spiralis	Heterospathe_cagayanensis)))	Hydriastele_microspadix)	(Dypsis_decaryi	Dictyosperma_album))	(Manicaria_saccifera	((Prestoea_acuminata	(Oenocarpus_bataua	Oenocarpus_minor))	Geonoma_undata)))	(Leopoldinia_pulchra	Pelagodoxa_henryana)))))))	Kingia_australis);
((((Reinhardtia_latisecta	Reinhardtia_paiewonskiana)	(Reinhardtia_simplex	Reinhardtia_gracilis))	((((Pelagodoxa_henryana	(Geonoma_undata	(((Kentiopsis_piersoniorum	((Veitchia_spiralis	Heterospathe_cagayanensis)	Burretiokentia_grandiflora))	Hydriastele_microspadix)	(Dypsis_decaryi	Dictyosperma_album))))	(Manicaria_saccifera	(Prestoea_acuminata	(Oenocarpus_bataua	Oenocarpus_minor))))	Leopoldinia_pulchra)	(((((Serenoa_repens	Phoenix_dactylifera)	Sabal_domingensis)	(Bactris_major	(Attalea_speciosa	(Elaeis_oleifera	Elaeis_guineensis))))	(Podococcus_barteri	(Orania_palindan	Sclerosperma_profizianum)))	((Pseudophoenix_vinifera	(Roystonea_regia	Iriartea_deltoidea))	(Calamus_caryotoides	(Chamaedorea_seifrizii	Nypa_fruticans))))))	Kingia_australis);
((Roystonea_regia	((Calamus_caryotoides	(Chamaedorea_seifrizii	Nypa_fruticans))	((Iriartea_deltoidea	(((((Reinhardtia_latisecta	Reinhardtia_paiewonskiana)	(Reinhardtia_simplex	Reinhardtia_gracilis))	((Prestoea_acuminata	(Oenocarpus_bataua	Oenocarpus_minor))	((Pelagodoxa_henryana	(Geonoma_undata	(((Kentiopsis_piersoniorum	((Veitchia_spiralis	Heterospathe_cagayanensis)	Burretiokentia_grandiflora))	Hydriastele_microspadix)	(Dypsis_decaryi	Dictyosperma_album))))	Manicaria_saccifera)))	(Bactris_major	(Attalea_speciosa	(Elaeis_oleifera	Elaeis_guineensis))))	((Leopoldinia_pulchra	Podococcus_barteri)	(Orania_palindan	Sclerosperma_profizianum))))	(Pseudophoenix_vinifera	((Serenoa_repens	Phoenix_dactylifera)	Sabal_domingensis)))))	Kingia_australis);
((((Pseudophoenix_vinifera	((((Serenoa_repens	Phoenix_dactylifera)	Sabal_domingensis)	((((Reinhardtia_latisecta	Reinhardtia_paiewonskiana)	(Reinhardtia_simplex	Reinhardtia_gracilis))	((Pelagodoxa_henryana	(Geonoma_undata	((((Veitchia_spiralis	Kentiopsis_piersoniorum)	Heterospathe_cagayanensis)	(Dypsis_decaryi	(Burretiokentia_grandiflora	Hydriastele_microspadix)))	Dictyosperma_album)))	(Manicaria_saccifera	(Prestoea_acuminata	(Oenocarpus_bataua	Oenocarpus_minor)))))	(Iriartea_deltoidea	(Bactris_major	(Attalea_speciosa	(Elaeis_oleifera	Elaeis_guineensis))))))	((Leopoldinia_pulchra	Podococcus_barteri)	(Orania_palindan	Sclerosperma_profizianum))))	Roystonea_regia)	((Chamaedorea_seifrizii	Calamus_caryotoides)	Nypa_fruticans))	Kingia_australis);
(((Chamaedorea_seifrizii	Calamus_caryotoides)	(Nypa_fruticans	((Pseudophoenix_vinifera	(((Serenoa_repens	Phoenix_dactylifera)	Sabal_domingensis)	(((((Reinhardtia_latisecta	Reinhardtia_paiewonskiana)	(Reinhardtia_simplex	Reinhardtia_gracilis))	(Geonoma_undata	(((Prestoea_acuminata	(Oenocarpus_bataua	Oenocarpus_minor))	((((Veitchia_spiralis	Kentiopsis_piersoniorum)	(Heterospathe_cagayanensis	Burretiokentia_grandiflora))	Hydriastele_microspadix)	(Dypsis_decaryi	Dictyosperma_album)))	(Manicaria_saccifera	Pelagodoxa_henryana))))	(Bactris_major	(Attalea_speciosa	(Elaeis_oleifera	Elaeis_guineensis))))	((Leopoldinia_pulchra	Podococcus_barteri)	(Orania_palindan	Sclerosperma_profizianum)))))	(Iriartea_deltoidea	Roystonea_regia))))	Kingia_australis);
((((((Chamaedorea_seifrizii	Calamus_caryotoides)	Nypa_fruticans)	(Serenoa_repens	Phoenix_dactylifera))	Sabal_domingensis)	(((((Prestoea_acuminata	(Oenocarpus_bataua	Oenocarpus_minor))	Manicaria_saccifera)	((Geonoma_undata	((((Veitchia_spiralis	Kentiopsis_piersoniorum)	Heterospathe_cagayanensis)	((Dypsis_decaryi	Burretiokentia_grandiflora)	Hydriastele_microspadix))	Dictyosperma_album))	Pelagodoxa_henryana))	((Bactris_major	(Attalea_speciosa	(Elaeis_oleifera	Elaeis_guineensis)))	((Reinhardtia_latisecta	Reinhardtia_paiewonskiana)	(Reinhardtia_simplex	Reinhardtia_gracilis))))	(((Iriartea_deltoidea	Roystonea_regia)	(Pseudophoenix_vinifera	(Leopoldinia_pulchra	Podococcus_barteri)))	(Orania_palindan	Sclerosperma_profizianum))))	Kingia_australis);
(((((Prestoea_acuminata	(Oenocarpus_bataua	Oenocarpus_minor))	(Manicaria_saccifera	((Geonoma_undata	((((Veitchia_spiralis	Kentiopsis_piersoniorum)	Heterospathe_cagayanensis)	(Burretiokentia_grandiflora	Hydriastele_microspadix))	(Dypsis_decaryi	Dictyosperma_album)))	Pelagodoxa_henryana)))	((((Elaeis_oleifera	Elaeis_guineensis)	(Bactris_major	Attalea_speciosa))	((Reinhardtia_latisecta	Reinhardtia_paiewonskiana)	(Reinhardtia_simplex	Reinhardtia_gracilis)))	((((Iriartea_deltoidea	(Pseudophoenix_vinifera	(Leopoldinia_pulchra	Podococcus_barteri)))	Sabal_domingensis)	((Calamus_caryotoides	Nypa_fruticans)	(Serenoa_repens	Phoenix_dactylifera)))	(Orania_palindan	(Chamaedorea_seifrizii	Sclerosperma_profizianum)))))	Roystonea_regia)	Kingia_australis);
(((Calamus_caryotoides	Nypa_fruticans)	(((Sabal_domingensis	((Iriartea_deltoidea	Pseudophoenix_vinifera)	((((Orania_palindan	(Chamaedorea_seifrizii	Sclerosperma_profizianum))	(Leopoldinia_pulchra	Podococcus_barteri))	((Bactris_major	(Attalea_speciosa	(Elaeis_oleifera	Elaeis_guineensis)))	((((Geonoma_undata	((((Veitchia_spiralis	Heterospathe_cagayanensis)	(Kentiopsis_piersoniorum	Burretiokentia_grandiflora))	Hydriastele_microspadix)	(Dypsis_decaryi	Dictyosperma_album)))	((Prestoea_acuminata	(Oenocarpus_bataua	Oenocarpus_minor))	Manicaria_saccifera))	Pelagodoxa_henryana)	((Reinhardtia_latisecta	Reinhardtia_paiewonskiana)	(Reinhardtia_simplex	Reinhardtia_gracilis)))))	Roystonea_regia)))	Serenoa_repens)	Phoenix_dactylifera))	Kingia_australis);
((((Reinhardtia_latisecta	Reinhardtia_paiewonskiana)	(Reinhardtia_simplex	Reinhardtia_gracilis))	(((((Orania_palindan	Sclerosperma_profizianum)	(((Chamaedorea_seifrizii	Pseudophoenix_vinifera)	(Leopoldinia_pulchra	Podococcus_barteri))	(((Calamus_caryotoides	Nypa_fruticans)	(Serenoa_repens	Phoenix_dactylifera))	Sabal_domingensis)))	(Iriartea_deltoidea	Roystonea_regia))	(Bactris_major	(Attalea_speciosa	(Elaeis_oleifera	Elaeis_guineensis))))	((((((Heterospathe_cagayanensis	(Veitchia_spiralis	Kentiopsis_piersoniorum))	(Burretiokentia_grandiflora	Hydriastele_microspadix))	(Dypsis_decaryi	Dictyosperma_album))	Geonoma_undata)	Pelagodoxa_henryana)	((Prestoea_acuminata	(Oenocarpus_bataua	Oenocarpus_minor))	Manicaria_saccifera))))	Kingia_australis);
