# Supplementary material for: Data supporting the nuclear phylogenomics of the palm subfamily Arecoideae (Arecaceae)
Source: Data Brief. 2016 Mar 2;7:532–6. doi: 10.1016/j.dib.2016.02.063 (PMC4796708; doi:10.1016/j.dib.2016.02.063)
Supplement: Supplementary file 5 — Supplementary material [file mmc5.zip › RAxML_bootstrap.Sabal_120.raxml.tre]

((Roystonea_regia	(((Orania_palindan	((Attalea_speciosa	((Elaeis_guineensis	Elaeis_oleifera)	Bactris_major))	(Reinhardtia_simplex	(Reinhardtia_latisecta	Reinhardtia_paiewonskiana))))	(((Phoenix_dactylifera	Sabal_domingensis)	(Nypa_fruticans	Serenoa_repens))	(((Manicaria_saccifera	Iriartea_deltoidea)	(Podococcus_barteri	Sclerosperma_profizianum))	((((Pelagodoxa_henryana	Leopoldinia_pulchra)	Geonoma_undata)	(((Oenocarpus_minor	Oenocarpus_bataua)	Prestoea_acuminata)	(Dypsis_decaryi	((Kentiopsis_piersoniorum	((Veitchia_spiralis	Heterospathe_cagayanensis)	(Burretiokentia_grandiflora	Dictyosperma_album)))	Hydriastele_microspadix))))	Pseudophoenix_vinifera))))	Chamaedorea_seifrizii))	Kingia_australis);
((Sabal_domingensis	(((Nypa_fruticans	Serenoa_repens)	(((((((((Pelagodoxa_henryana	Leopoldinia_pulchra)	Geonoma_undata)	Manicaria_saccifera)	(((Oenocarpus_minor	Oenocarpus_bataua)	Prestoea_acuminata)	((Dypsis_decaryi	Hydriastele_microspadix)	(Dictyosperma_album	(((Kentiopsis_piersoniorum	Burretiokentia_grandiflora)	Veitchia_spiralis)	Heterospathe_cagayanensis)))))	Iriartea_deltoidea)	Pseudophoenix_vinifera)	(Orania_palindan	(Podococcus_barteri	Sclerosperma_profizianum)))	(Chamaedorea_seifrizii	Roystonea_regia))	(((Elaeis_guineensis	Elaeis_oleifera)	(Bactris_major	Attalea_speciosa))	(Reinhardtia_simplex	(Reinhardtia_latisecta	Reinhardtia_paiewonskiana)))))	Phoenix_dactylifera))	Kingia_australis);
((Prestoea_acuminata	(((((Dypsis_decaryi	((Burretiokentia_grandiflora	Dictyosperma_album)	(Heterospathe_cagayanensis	Veitchia_spiralis)))	Hydriastele_microspadix)	Kentiopsis_piersoniorum)	((((Leopoldinia_pulchra	Manicaria_saccifera)	((Nypa_fruticans	Serenoa_repens)	((Phoenix_dactylifera	Sabal_domingensis)	((((Reinhardtia_simplex	(Reinhardtia_latisecta	Reinhardtia_paiewonskiana))	(Attalea_speciosa	((Elaeis_guineensis	Elaeis_oleifera)	Bactris_major)))	(Orania_palindan	((Podococcus_barteri	Sclerosperma_profizianum)	Iriartea_deltoidea)))	(Pseudophoenix_vinifera	(Chamaedorea_seifrizii	Roystonea_regia))))))	Pelagodoxa_henryana)	Geonoma_undata))	(Oenocarpus_minor	Oenocarpus_bataua)))	Kingia_australis);
((Pseudophoenix_vinifera	((((Chamaedorea_seifrizii	Roystonea_regia)	(((Reinhardtia_latisecta	(Reinhardtia_paiewonskiana	Reinhardtia_simplex))	((Elaeis_guineensis	Elaeis_oleifera)	(Bactris_major	Attalea_speciosa)))	(Orania_palindan	((Podococcus_barteri	Sclerosperma_profizianum)	Iriartea_deltoidea))))	(Phoenix_dactylifera	Sabal_domingensis))	((Manicaria_saccifera	((Leopoldinia_pulchra	Pelagodoxa_henryana)	(Geonoma_undata	(((Oenocarpus_minor	Oenocarpus_bataua)	Prestoea_acuminata)	((((Burretiokentia_grandiflora	(Dypsis_decaryi	Dictyosperma_album))	(Heterospathe_cagayanensis	Veitchia_spiralis))	Hydriastele_microspadix)	Kentiopsis_piersoniorum)))))	(Nypa_fruticans	Serenoa_repens))))	Kingia_australis);
((Sabal_domingensis	(Serenoa_repens	(((((Roystonea_regia	(((Podococcus_barteri	Sclerosperma_profizianum)	Orania_palindan)	((Reinhardtia_latisecta	(Reinhardtia_paiewonskiana	Reinhardtia_simplex))	((Elaeis_guineensis	Elaeis_oleifera)	(Bactris_major	Attalea_speciosa)))))	Iriartea_deltoidea)	Pseudophoenix_vinifera)	(((Geonoma_undata	(Leopoldinia_pulchra	Pelagodoxa_henryana))	((((Heterospathe_cagayanensis	(Dictyosperma_album	Hydriastele_microspadix))	(Veitchia_spiralis	(Kentiopsis_piersoniorum	Burretiokentia_grandiflora)))	((Oenocarpus_minor	Oenocarpus_bataua)	(Chamaedorea_seifrizii	Prestoea_acuminata)))	Dypsis_decaryi))	Manicaria_saccifera))	(Phoenix_dactylifera	Nypa_fruticans))))	Kingia_australis);
((Pseudophoenix_vinifera	(((Nypa_fruticans	(Manicaria_saccifera	Serenoa_repens))	(Phoenix_dactylifera	Sabal_domingensis))	((Iriartea_deltoidea	((Geonoma_undata	(Leopoldinia_pulchra	Pelagodoxa_henryana))	(((Heterospathe_cagayanensis	Hydriastele_microspadix)	((Dictyosperma_album	(Kentiopsis_piersoniorum	Burretiokentia_grandiflora))	(Dypsis_decaryi	Veitchia_spiralis)))	(Chamaedorea_seifrizii	((Oenocarpus_minor	Oenocarpus_bataua)	Prestoea_acuminata)))))	((Roystonea_regia	((Podococcus_barteri	Sclerosperma_profizianum)	Orania_palindan))	((Reinhardtia_paiewonskiana	(Reinhardtia_simplex	Reinhardtia_latisecta))	(Attalea_speciosa	((Elaeis_guineensis	Elaeis_oleifera)	Bactris_major)))))))	Kingia_australis);
((Sabal_domingensis	((((Iriartea_deltoidea	(Manicaria_saccifera	((Leopoldinia_pulchra	Pelagodoxa_henryana)	(((((Heterospathe_cagayanensis	Dictyosperma_album)	(Burretiokentia_grandiflora	Veitchia_spiralis))	Kentiopsis_piersoniorum)	Hydriastele_microspadix)	((Dypsis_decaryi	Chamaedorea_seifrizii)	(((Oenocarpus_minor	Oenocarpus_bataua)	Prestoea_acuminata)	Geonoma_undata))))))	((((Podococcus_barteri	Sclerosperma_profizianum)	Orania_palindan)	((Reinhardtia_latisecta	(Reinhardtia_paiewonskiana	Reinhardtia_simplex))	((Elaeis_guineensis	Elaeis_oleifera)	(Bactris_major	Attalea_speciosa))))	(Roystonea_regia	Pseudophoenix_vinifera)))	(Nypa_fruticans	Phoenix_dactylifera))	Serenoa_repens))	Kingia_australis);
((Sabal_domingensis	((((Dypsis_decaryi	Podococcus_barteri)	(((((Iriartea_deltoidea	Sclerosperma_profizianum)	Orania_palindan)	(Reinhardtia_latisecta	(Reinhardtia_paiewonskiana	Reinhardtia_simplex)))	(Roystonea_regia	(Attalea_speciosa	((Elaeis_guineensis	Elaeis_oleifera)	Bactris_major))))	(Manicaria_saccifera	(((Geonoma_undata	(Leopoldinia_pulchra	Pelagodoxa_henryana))	Pseudophoenix_vinifera)	(((((Veitchia_spiralis	Dictyosperma_album)	(Kentiopsis_piersoniorum	Burretiokentia_grandiflora))	Heterospathe_cagayanensis)	Hydriastele_microspadix)	(((Oenocarpus_bataua	Oenocarpus_minor)	Prestoea_acuminata)	Chamaedorea_seifrizii))))))	(Nypa_fruticans	Serenoa_repens))	Phoenix_dactylifera))	Kingia_australis);
(((Bactris_major	Attalea_speciosa)	((((((Podococcus_barteri	Sclerosperma_profizianum)	Orania_palindan)	(Chamaedorea_seifrizii	Roystonea_regia))	(((Nypa_fruticans	Serenoa_repens)	(Phoenix_dactylifera	Sabal_domingensis))	((Pseudophoenix_vinifera	(((Manicaria_saccifera	Geonoma_undata)	(Leopoldinia_pulchra	Pelagodoxa_henryana))	(((Dypsis_decaryi	(Oenocarpus_bataua	Oenocarpus_minor))	Prestoea_acuminata)	((((Burretiokentia_grandiflora	Heterospathe_cagayanensis)	(Dictyosperma_album	Veitchia_spiralis))	Kentiopsis_piersoniorum)	Hydriastele_microspadix))))	Iriartea_deltoidea)))	(Reinhardtia_simplex	(Reinhardtia_latisecta	Reinhardtia_paiewonskiana)))	(Elaeis_guineensis	Elaeis_oleifera)))	Kingia_australis);
((Sabal_domingensis	((((((Manicaria_saccifera	Geonoma_undata)	(Leopoldinia_pulchra	Pelagodoxa_henryana))	((((Oenocarpus_bataua	Oenocarpus_minor)	Prestoea_acuminata)	((Kentiopsis_piersoniorum	(Burretiokentia_grandiflora	Veitchia_spiralis))	(Hydriastele_microspadix	(Dictyosperma_album	Heterospathe_cagayanensis))))	Dypsis_decaryi))	((Iriartea_deltoidea	(((Reinhardtia_simplex	(Reinhardtia_latisecta	Reinhardtia_paiewonskiana))	(((Bactris_major	(Elaeis_oleifera	Elaeis_guineensis))	Attalea_speciosa)	(Chamaedorea_seifrizii	Roystonea_regia)))	((Podococcus_barteri	Sclerosperma_profizianum)	Orania_palindan)))	Pseudophoenix_vinifera))	(Nypa_fruticans	Serenoa_repens))	Phoenix_dactylifera))	Kingia_australis);
((Roystonea_regia	((((Nypa_fruticans	Serenoa_repens)	(Sabal_domingensis	Phoenix_dactylifera))	((((Geonoma_undata	Dypsis_decaryi)	(Pelagodoxa_henryana	Leopoldinia_pulchra))	((Chamaedorea_seifrizii	(Prestoea_acuminata	(Oenocarpus_bataua	Oenocarpus_minor)))	((Hydriastele_microspadix	(Heterospathe_cagayanensis	Dictyosperma_album))	(Veitchia_spiralis	(Kentiopsis_piersoniorum	Burretiokentia_grandiflora)))))	Manicaria_saccifera))	((Pseudophoenix_vinifera	(((Elaeis_guineensis	Elaeis_oleifera)	(Attalea_speciosa	Bactris_major))	(Reinhardtia_latisecta	(Reinhardtia_simplex	Reinhardtia_paiewonskiana))))	(Orania_palindan	((Sclerosperma_profizianum	Podococcus_barteri)	Iriartea_deltoidea)))))	Kingia_australis);
((Bactris_major	(((((Reinhardtia_simplex	(Reinhardtia_paiewonskiana	Reinhardtia_latisecta))	(((Nypa_fruticans	Serenoa_repens)	(Sabal_domingensis	Phoenix_dactylifera))	(((Manicaria_saccifera	(Geonoma_undata	(Pelagodoxa_henryana	Leopoldinia_pulchra)))	((((Heterospathe_cagayanensis	Hydriastele_microspadix)	(Kentiopsis_piersoniorum	(Dictyosperma_album	(Burretiokentia_grandiflora	Veitchia_spiralis))))	(Chamaedorea_seifrizii	(Prestoea_acuminata	(Oenocarpus_bataua	Oenocarpus_minor))))	Dypsis_decaryi))	((Orania_palindan	(Sclerosperma_profizianum	Podococcus_barteri))	(Pseudophoenix_vinifera	Iriartea_deltoidea)))))	Roystonea_regia)	(Elaeis_guineensis	Elaeis_oleifera))	Attalea_speciosa))	Kingia_australis);
((Prestoea_acuminata	((Oenocarpus_bataua	Oenocarpus_minor)	(((((((Nypa_fruticans	Serenoa_repens)	(Sabal_domingensis	Phoenix_dactylifera))	(((Orania_palindan	Sclerosperma_profizianum)	((Podococcus_barteri	Pseudophoenix_vinifera)	Iriartea_deltoidea))	(((Bactris_major	(Elaeis_guineensis	Elaeis_oleifera))	Attalea_speciosa)	(Reinhardtia_simplex	(Reinhardtia_paiewonskiana	Reinhardtia_latisecta)))))	Roystonea_regia)	(Manicaria_saccifera	((Dypsis_decaryi	Geonoma_undata)	(Pelagodoxa_henryana	Leopoldinia_pulchra))))	(Heterospathe_cagayanensis	((Burretiokentia_grandiflora	Hydriastele_microspadix)	((Kentiopsis_piersoniorum	Veitchia_spiralis)	Dictyosperma_album))))	Chamaedorea_seifrizii)))	Kingia_australis);
((Pseudophoenix_vinifera	((((((Bactris_major	(Elaeis_guineensis	Elaeis_oleifera))	Attalea_speciosa)	(Reinhardtia_latisecta	(Reinhardtia_simplex	Reinhardtia_paiewonskiana)))	((Chamaedorea_seifrizii	Roystonea_regia)	((Nypa_fruticans	Serenoa_repens)	(Sabal_domingensis	Phoenix_dactylifera))))	((Dypsis_decaryi	(Pelagodoxa_henryana	Leopoldinia_pulchra))	(Manicaria_saccifera	(Geonoma_undata	((((Burretiokentia_grandiflora	Hydriastele_microspadix)	((Veitchia_spiralis	Dictyosperma_album)	Heterospathe_cagayanensis))	Kentiopsis_piersoniorum)	(Prestoea_acuminata	(Oenocarpus_bataua	Oenocarpus_minor)))))))	((Orania_palindan	(Podococcus_barteri	Sclerosperma_profizianum))	Iriartea_deltoidea)))	Kingia_australis);
((Prestoea_acuminata	((Oenocarpus_bataua	Oenocarpus_minor)	(((Manicaria_saccifera	(Pelagodoxa_henryana	Leopoldinia_pulchra))	((((((Orania_palindan	(Podococcus_barteri	Sclerosperma_profizianum))	(Pseudophoenix_vinifera	Iriartea_deltoidea))	(((Elaeis_guineensis	Elaeis_oleifera)	(Attalea_speciosa	Bactris_major))	(Reinhardtia_simplex	(Reinhardtia_paiewonskiana	Reinhardtia_latisecta))))	(Chamaedorea_seifrizii	Roystonea_regia))	((Nypa_fruticans	Serenoa_repens)	(Sabal_domingensis	Phoenix_dactylifera)))	Geonoma_undata))	(Dypsis_decaryi	((Hydriastele_microspadix	Dictyosperma_album)	((Veitchia_spiralis	Heterospathe_cagayanensis)	(Kentiopsis_piersoniorum	Burretiokentia_grandiflora)))))))	Kingia_australis);
((Roystonea_regia	(((((Orania_palindan	(Iriartea_deltoidea	(Podococcus_barteri	Sclerosperma_profizianum)))	Pseudophoenix_vinifera)	((Nypa_fruticans	Serenoa_repens)	(Sabal_domingensis	Phoenix_dactylifera)))	((((Geonoma_undata	(Pelagodoxa_henryana	Leopoldinia_pulchra))	(((((Heterospathe_cagayanensis	Dictyosperma_album)	(Veitchia_spiralis	Burretiokentia_grandiflora))	Kentiopsis_piersoniorum)	Hydriastele_microspadix)	(Dypsis_decaryi	(Prestoea_acuminata	(Oenocarpus_bataua	Oenocarpus_minor)))))	Manicaria_saccifera)	((Attalea_speciosa	(Bactris_major	(Elaeis_guineensis	Elaeis_oleifera)))	(Reinhardtia_simplex	(Reinhardtia_paiewonskiana	Reinhardtia_latisecta)))))	Chamaedorea_seifrizii))	Kingia_australis);
((Roystonea_regia	((((((Sclerosperma_profizianum	Orania_palindan)	Iriartea_deltoidea)	Pseudophoenix_vinifera)	(((Podococcus_barteri	Attalea_speciosa)	(Bactris_major	(Elaeis_guineensis	Elaeis_oleifera)))	(Reinhardtia_simplex	(Reinhardtia_paiewonskiana	Reinhardtia_latisecta))))	(((Nypa_fruticans	Serenoa_repens)	(Sabal_domingensis	Phoenix_dactylifera))	((((Veitchia_spiralis	(Kentiopsis_piersoniorum	Burretiokentia_grandiflora))	((Dictyosperma_album	Hydriastele_microspadix)	Heterospathe_cagayanensis))	(Prestoea_acuminata	(Oenocarpus_bataua	Oenocarpus_minor)))	(Manicaria_saccifera	(Dypsis_decaryi	(Geonoma_undata	(Pelagodoxa_henryana	Leopoldinia_pulchra)))))))	Chamaedorea_seifrizii))	Kingia_australis);
((Sabal_domingensis	(((((Podococcus_barteri	Sclerosperma_profizianum)	Orania_palindan)	((Chamaedorea_seifrizii	((Attalea_speciosa	Bactris_major)	(Elaeis_guineensis	Elaeis_oleifera)))	(Reinhardtia_latisecta	(Reinhardtia_simplex	Reinhardtia_paiewonskiana))))	(((Pseudophoenix_vinifera	(Iriartea_deltoidea	Manicaria_saccifera))	((Geonoma_undata	(((((Heterospathe_cagayanensis	Veitchia_spiralis)	(Burretiokentia_grandiflora	Dictyosperma_album))	Kentiopsis_piersoniorum)	Hydriastele_microspadix)	(Dypsis_decaryi	(Prestoea_acuminata	(Oenocarpus_bataua	Oenocarpus_minor)))))	(Pelagodoxa_henryana	Leopoldinia_pulchra)))	Roystonea_regia))	(Phoenix_dactylifera	(Serenoa_repens	Nypa_fruticans))))	Kingia_australis);
((Phoenix_dactylifera	(Sabal_domingensis	(((((((((Heterospathe_cagayanensis	Veitchia_spiralis)	(Burretiokentia_grandiflora	Dictyosperma_album))	Kentiopsis_piersoniorum)	Hydriastele_microspadix)	(Prestoea_acuminata	(Oenocarpus_bataua	Oenocarpus_minor)))	((Dypsis_decaryi	Geonoma_undata)	(Pelagodoxa_henryana	Leopoldinia_pulchra)))	Manicaria_saccifera)	((((Chamaedorea_seifrizii	Roystonea_regia)	((Podococcus_barteri	Sclerosperma_profizianum)	Orania_palindan))	((Attalea_speciosa	(Bactris_major	(Elaeis_guineensis	Elaeis_oleifera)))	(Reinhardtia_simplex	(Reinhardtia_paiewonskiana	Reinhardtia_latisecta))))	(Pseudophoenix_vinifera	Iriartea_deltoidea)))	(Nypa_fruticans	Serenoa_repens))))	Kingia_australis);
((Roystonea_regia	(((Orania_palindan	((Attalea_speciosa	(Bactris_major	(Elaeis_guineensis	Elaeis_oleifera)))	(Reinhardtia_latisecta	(Reinhardtia_simplex	Reinhardtia_paiewonskiana))))	((((Nypa_fruticans	Serenoa_repens)	(Phoenix_dactylifera	Sabal_domingensis))	((((Dypsis_decaryi	Geonoma_undata)	((Heterospathe_cagayanensis	((Burretiokentia_grandiflora	Hydriastele_microspadix)	((Veitchia_spiralis	Dictyosperma_album)	Kentiopsis_piersoniorum)))	(Prestoea_acuminata	(Oenocarpus_bataua	Oenocarpus_minor))))	(Pelagodoxa_henryana	Leopoldinia_pulchra))	Pseudophoenix_vinifera))	((Iriartea_deltoidea	(Podococcus_barteri	Sclerosperma_profizianum))	Manicaria_saccifera)))	Chamaedorea_seifrizii))	Kingia_australis);
((Orania_palindan	(((Iriartea_deltoidea	Sclerosperma_profizianum)	Podococcus_barteri)	(((Chamaedorea_seifrizii	((Elaeis_guineensis	Elaeis_oleifera)	(Bactris_major	Attalea_speciosa)))	((Reinhardtia_simplex	Reinhardtia_paiewonskiana)	Reinhardtia_latisecta))	(((((Sabal_domingensis	Serenoa_repens)	Nypa_fruticans)	Phoenix_dactylifera)	(Roystonea_regia	Pseudophoenix_vinifera))	(Manicaria_saccifera	(((Dypsis_decaryi	Geonoma_undata)	((Prestoea_acuminata	(Oenocarpus_bataua	Oenocarpus_minor))	(Heterospathe_cagayanensis	((Hydriastele_microspadix	Burretiokentia_grandiflora)	(Veitchia_spiralis	(Kentiopsis_piersoniorum	Dictyosperma_album))))))	(Leopoldinia_pulchra	Pelagodoxa_henryana)))))))	Kingia_australis);
((Orania_palindan	((Chamaedorea_seifrizii	Roystonea_regia)	((((((Prestoea_acuminata	(Oenocarpus_bataua	Oenocarpus_minor))	((Dictyosperma_album	(Heterospathe_cagayanensis	Hydriastele_microspadix))	(Burretiokentia_grandiflora	((Dypsis_decaryi	Veitchia_spiralis)	Kentiopsis_piersoniorum))))	(Geonoma_undata	(Leopoldinia_pulchra	Pelagodoxa_henryana)))	((Serenoa_repens	Nypa_fruticans)	(Sabal_domingensis	Phoenix_dactylifera)))	(Iriartea_deltoidea	Manicaria_saccifera))	(Pseudophoenix_vinifera	((Podococcus_barteri	Sclerosperma_profizianum)	(((Elaeis_guineensis	Elaeis_oleifera)	(Bactris_major	Attalea_speciosa))	((Reinhardtia_simplex	Reinhardtia_paiewonskiana)	Reinhardtia_latisecta)))))))	Kingia_australis);
((Phoenix_dactylifera	((((((Chamaedorea_seifrizii	Roystonea_regia)	(Orania_palindan	(Podococcus_barteri	Sclerosperma_profizianum)))	(((Elaeis_guineensis	Elaeis_oleifera)	(Bactris_major	Attalea_speciosa))	(Reinhardtia_paiewonskiana	(Reinhardtia_latisecta	Reinhardtia_simplex))))	((Manicaria_saccifera	Iriartea_deltoidea)	(Pseudophoenix_vinifera	(((Prestoea_acuminata	(Oenocarpus_bataua	Oenocarpus_minor))	((Dypsis_decaryi	Heterospathe_cagayanensis)	(Hydriastele_microspadix	((Dictyosperma_album	Veitchia_spiralis)	(Burretiokentia_grandiflora	Kentiopsis_piersoniorum)))))	(Geonoma_undata	(Leopoldinia_pulchra	Pelagodoxa_henryana))))))	(Serenoa_repens	Nypa_fruticans))	Sabal_domingensis))	Kingia_australis);
((Roystonea_regia	(((Manicaria_saccifera	(Orania_palindan	(Podococcus_barteri	Sclerosperma_profizianum)))	((Iriartea_deltoidea	((Leopoldinia_pulchra	Pelagodoxa_henryana)	(Geonoma_undata	((Dypsis_decaryi	(Prestoea_acuminata	(Oenocarpus_bataua	Oenocarpus_minor)))	((Hydriastele_microspadix	(Heterospathe_cagayanensis	(Dictyosperma_album	(Veitchia_spiralis	Burretiokentia_grandiflora))))	Kentiopsis_piersoniorum)))))	(((Serenoa_repens	Nypa_fruticans)	(Sabal_domingensis	Phoenix_dactylifera))	(Pseudophoenix_vinifera	((Attalea_speciosa	((Elaeis_guineensis	Elaeis_oleifera)	Bactris_major))	(Reinhardtia_latisecta	(Reinhardtia_simplex	Reinhardtia_paiewonskiana)))))))	Chamaedorea_seifrizii))	Kingia_australis);
((Manicaria_saccifera	(((Pseudophoenix_vinifera	(((Podococcus_barteri	(Roystonea_regia	Chamaedorea_seifrizii))	(Orania_palindan	Sclerosperma_profizianum))	((Attalea_speciosa	((Elaeis_guineensis	Elaeis_oleifera)	Bactris_major))	(Reinhardtia_paiewonskiana	(Reinhardtia_latisecta	Reinhardtia_simplex)))))	(((Leopoldinia_pulchra	Pelagodoxa_henryana)	((Geonoma_undata	((Prestoea_acuminata	(Oenocarpus_bataua	Oenocarpus_minor))	(Kentiopsis_piersoniorum	((Dictyosperma_album	(Heterospathe_cagayanensis	Veitchia_spiralis))	(Hydriastele_microspadix	Burretiokentia_grandiflora)))))	Dypsis_decaryi))	((Serenoa_repens	Nypa_fruticans)	(Sabal_domingensis	Phoenix_dactylifera))))	Iriartea_deltoidea))	Kingia_australis);
((Roystonea_regia	(Chamaedorea_seifrizii	(((Pseudophoenix_vinifera	(((Attalea_speciosa	((Elaeis_guineensis	Elaeis_oleifera)	Bactris_major))	(Reinhardtia_paiewonskiana	(Reinhardtia_latisecta	Reinhardtia_simplex)))	((Dypsis_decaryi	Podococcus_barteri)	((Serenoa_repens	Nypa_fruticans)	(Sabal_domingensis	Phoenix_dactylifera)))))	((Leopoldinia_pulchra	Pelagodoxa_henryana)	(Geonoma_undata	((Prestoea_acuminata	(Oenocarpus_bataua	Oenocarpus_minor))	(((Kentiopsis_piersoniorum	(Veitchia_spiralis	Dictyosperma_album))	Heterospathe_cagayanensis)	(Hydriastele_microspadix	Burretiokentia_grandiflora))))))	(Orania_palindan	(Iriartea_deltoidea	(Manicaria_saccifera	Sclerosperma_profizianum))))))	Kingia_australis);
((Nypa_fruticans	(((Sabal_domingensis	Phoenix_dactylifera)	(((((Attalea_speciosa	((Elaeis_guineensis	Elaeis_oleifera)	Bactris_major))	(Chamaedorea_seifrizii	Roystonea_regia))	(Pseudophoenix_vinifera	(Orania_palindan	(Iriartea_deltoidea	Sclerosperma_profizianum))))	(((Geonoma_undata	(Leopoldinia_pulchra	Pelagodoxa_henryana))	(Manicaria_saccifera	((Prestoea_acuminata	(Oenocarpus_bataua	Oenocarpus_minor))	(Dypsis_decaryi	(Heterospathe_cagayanensis	((Hydriastele_microspadix	Burretiokentia_grandiflora)	(Dictyosperma_album	(Kentiopsis_piersoniorum	Veitchia_spiralis))))))))	(Reinhardtia_latisecta	(Reinhardtia_simplex	Reinhardtia_paiewonskiana))))	Podococcus_barteri))	Serenoa_repens))	Kingia_australis);
((Sabal_domingensis	(((Serenoa_repens	(Podococcus_barteri	Nypa_fruticans))	(((Iriartea_deltoidea	Pseudophoenix_vinifera)	(Orania_palindan	Sclerosperma_profizianum))	((((Geonoma_undata	(Leopoldinia_pulchra	Pelagodoxa_henryana))	((Prestoea_acuminata	(Oenocarpus_bataua	Oenocarpus_minor))	((Kentiopsis_piersoniorum	((Burretiokentia_grandiflora	(Heterospathe_cagayanensis	(Dypsis_decaryi	Veitchia_spiralis)))	Dictyosperma_album))	Hydriastele_microspadix)))	Manicaria_saccifera)	(((Reinhardtia_paiewonskiana	(Reinhardtia_latisecta	Reinhardtia_simplex))	(Attalea_speciosa	((Elaeis_guineensis	Elaeis_oleifera)	Bactris_major)))	(Chamaedorea_seifrizii	Roystonea_regia)))))	Phoenix_dactylifera))	Kingia_australis);
((Pseudophoenix_vinifera	(((((Geonoma_undata	(Leopoldinia_pulchra	Pelagodoxa_henryana))	((Prestoea_acuminata	(Oenocarpus_bataua	Oenocarpus_minor))	((Veitchia_spiralis	(Kentiopsis_piersoniorum	Burretiokentia_grandiflora))	((Hydriastele_microspadix	Dictyosperma_album)	Heterospathe_cagayanensis))))	Manicaria_saccifera)	((((Phoenix_dactylifera	Sabal_domingensis)	(Serenoa_repens	Nypa_fruticans))	(Dypsis_decaryi	Podococcus_barteri))	(((Reinhardtia_paiewonskiana	(Reinhardtia_latisecta	Reinhardtia_simplex))	((Attalea_speciosa	((Elaeis_guineensis	Elaeis_oleifera)	Bactris_major))	(Orania_palindan	Sclerosperma_profizianum)))	(Chamaedorea_seifrizii	Roystonea_regia))))	Iriartea_deltoidea))	Kingia_australis);
((Nypa_fruticans	((((Manicaria_saccifera	((Orania_palindan	(Iriartea_deltoidea	Sclerosperma_profizianum))	(((Geonoma_undata	(Leopoldinia_pulchra	Pelagodoxa_henryana))	(((Hydriastele_microspadix	(Kentiopsis_piersoniorum	((Dictyosperma_album	Burretiokentia_grandiflora)	(Heterospathe_cagayanensis	Veitchia_spiralis))))	(Prestoea_acuminata	(Oenocarpus_bataua	Oenocarpus_minor)))	Dypsis_decaryi))	(Roystonea_regia	(Chamaedorea_seifrizii	Pseudophoenix_vinifera)))))	((Attalea_speciosa	((Elaeis_guineensis	Elaeis_oleifera)	Bactris_major))	(Reinhardtia_paiewonskiana	(Reinhardtia_latisecta	Reinhardtia_simplex))))	(Sabal_domingensis	Serenoa_repens))	(Podococcus_barteri	Phoenix_dactylifera)))	Kingia_australis);
((Sabal_domingensis	((((((Manicaria_saccifera	(Geonoma_undata	(Leopoldinia_pulchra	Pelagodoxa_henryana)))	((Prestoea_acuminata	(Oenocarpus_minor	Oenocarpus_bataua))	(((Dictyosperma_album	(Hydriastele_microspadix	Heterospathe_cagayanensis))	((Dypsis_decaryi	Veitchia_spiralis)	Burretiokentia_grandiflora))	Kentiopsis_piersoniorum)))	((Pseudophoenix_vinifera	Roystonea_regia)	Iriartea_deltoidea))	(((Sclerosperma_profizianum	Podococcus_barteri)	(Orania_palindan	Chamaedorea_seifrizii))	((Attalea_speciosa	(Bactris_major	(Elaeis_oleifera	Elaeis_guineensis)))	(Reinhardtia_simplex	(Reinhardtia_paiewonskiana	Reinhardtia_latisecta)))))	(Serenoa_repens	Nypa_fruticans))	Phoenix_dactylifera))	Kingia_australis);
((Sabal_domingensis	((((((Geonoma_undata	(Leopoldinia_pulchra	Pelagodoxa_henryana))	((Manicaria_saccifera	((Chamaedorea_seifrizii	Prestoea_acuminata)	(Oenocarpus_minor	Oenocarpus_bataua)))	((((Hydriastele_microspadix	Heterospathe_cagayanensis)	Dictyosperma_album)	Burretiokentia_grandiflora)	(Veitchia_spiralis	(Dypsis_decaryi	Kentiopsis_piersoniorum)))))	(Roystonea_regia	(((Sclerosperma_profizianum	Podococcus_barteri)	Orania_palindan)	(((Elaeis_oleifera	Elaeis_guineensis)	(Attalea_speciosa	Bactris_major))	(Reinhardtia_simplex	(Reinhardtia_paiewonskiana	Reinhardtia_latisecta))))))	(Iriartea_deltoidea	Pseudophoenix_vinifera))	(Serenoa_repens	Nypa_fruticans))	Phoenix_dactylifera))	Kingia_australis);
((Sabal_domingensis	(((Pseudophoenix_vinifera	(((((Elaeis_oleifera	Elaeis_guineensis)	(Attalea_speciosa	Bactris_major))	(Reinhardtia_paiewonskiana	(Reinhardtia_latisecta	Reinhardtia_simplex)))	(((Sclerosperma_profizianum	Podococcus_barteri)	(Manicaria_saccifera	Orania_palindan))	Roystonea_regia))	(((Geonoma_undata	(Leopoldinia_pulchra	Pelagodoxa_henryana))	((Prestoea_acuminata	(Oenocarpus_minor	Oenocarpus_bataua))	(((((Veitchia_spiralis	Heterospathe_cagayanensis)	Burretiokentia_grandiflora)	Dictyosperma_album)	(Dypsis_decaryi	Kentiopsis_piersoniorum))	Hydriastele_microspadix)))	Chamaedorea_seifrizii)))	(Phoenix_dactylifera	(Serenoa_repens	Nypa_fruticans)))	Iriartea_deltoidea))	Kingia_australis);
((Nypa_fruticans	(((((Iriartea_deltoidea	((Sclerosperma_profizianum	Orania_palindan)	Pseudophoenix_vinifera))	((Attalea_speciosa	(Bactris_major	(Elaeis_oleifera	Elaeis_guineensis)))	(Reinhardtia_simplex	(Reinhardtia_paiewonskiana	(Podococcus_barteri	Reinhardtia_latisecta)))))	(((((Geonoma_undata	Pelagodoxa_henryana)	Dypsis_decaryi)	((((Veitchia_spiralis	Burretiokentia_grandiflora)	((Hydriastele_microspadix	Heterospathe_cagayanensis)	Dictyosperma_album))	Kentiopsis_piersoniorum)	(Prestoea_acuminata	(Oenocarpus_minor	Oenocarpus_bataua))))	(Leopoldinia_pulchra	Manicaria_saccifera))	(Chamaedorea_seifrizii	Roystonea_regia)))	(Sabal_domingensis	Phoenix_dactylifera))	Serenoa_repens))	Kingia_australis);
((Sabal_domingensis	((Phoenix_dactylifera	(((((Podococcus_barteri	Sclerosperma_profizianum)	Orania_palindan)	(((Elaeis_oleifera	Elaeis_guineensis)	(Attalea_speciosa	Bactris_major))	(Reinhardtia_paiewonskiana	(Reinhardtia_latisecta	Reinhardtia_simplex))))	Pseudophoenix_vinifera)	(((Geonoma_undata	(Leopoldinia_pulchra	Pelagodoxa_henryana))	((((Heterospathe_cagayanensis	(Kentiopsis_piersoniorum	(Veitchia_spiralis	Dictyosperma_album)))	(Hydriastele_microspadix	Burretiokentia_grandiflora))	(Prestoea_acuminata	(Oenocarpus_minor	Oenocarpus_bataua)))	Dypsis_decaryi))	((Chamaedorea_seifrizii	Roystonea_regia)	(Iriartea_deltoidea	Manicaria_saccifera)))))	(Serenoa_repens	Nypa_fruticans)))	Kingia_australis);
((Prestoea_acuminata	(((Oenocarpus_minor	Oenocarpus_bataua)	(((Roystonea_regia	(((Pseudophoenix_vinifera	(Orania_palindan	((Manicaria_saccifera	Iriartea_deltoidea)	(Podococcus_barteri	Sclerosperma_profizianum))))	((Attalea_speciosa	(Bactris_major	(Elaeis_oleifera	Elaeis_guineensis)))	(Reinhardtia_paiewonskiana	(Reinhardtia_latisecta	Reinhardtia_simplex))))	(((Serenoa_repens	Nypa_fruticans)	Sabal_domingensis)	Phoenix_dactylifera)))	((Geonoma_undata	Dypsis_decaryi)	(Leopoldinia_pulchra	Pelagodoxa_henryana)))	(((Burretiokentia_grandiflora	Kentiopsis_piersoniorum)	Veitchia_spiralis)	(Dictyosperma_album	(Heterospathe_cagayanensis	Hydriastele_microspadix)))))	Chamaedorea_seifrizii))	Kingia_australis);
((Sabal_domingensis	((Phoenix_dactylifera	(((Pseudophoenix_vinifera	Manicaria_saccifera)	((Leopoldinia_pulchra	Pelagodoxa_henryana)	(Geonoma_undata	((((Veitchia_spiralis	(Dictyosperma_album	(Heterospathe_cagayanensis	Hydriastele_microspadix)))	Kentiopsis_piersoniorum)	Burretiokentia_grandiflora)	((Chamaedorea_seifrizii	Prestoea_acuminata)	(Oenocarpus_minor	Oenocarpus_bataua))))))	(Roystonea_regia	((Orania_palindan	(Iriartea_deltoidea	Sclerosperma_profizianum))	(((Elaeis_oleifera	Elaeis_guineensis)	(Attalea_speciosa	Bactris_major))	(Reinhardtia_paiewonskiana	((Reinhardtia_latisecta	(Podococcus_barteri	Dypsis_decaryi))	Reinhardtia_simplex)))))))	(Serenoa_repens	Nypa_fruticans)))	Kingia_australis);
((Roystonea_regia	(((((Phoenix_dactylifera	Sabal_domingensis)	((((Oenocarpus_minor	Oenocarpus_bataua)	Prestoea_acuminata)	(Hydriastele_microspadix	(((Heterospathe_cagayanensis	Veitchia_spiralis)	(Burretiokentia_grandiflora	Dictyosperma_album))	(((Serenoa_repens	Nypa_fruticans)	Dypsis_decaryi)	Kentiopsis_piersoniorum))))	((Leopoldinia_pulchra	Pelagodoxa_henryana)	Geonoma_undata)))	(((Elaeis_oleifera	Elaeis_guineensis)	(Attalea_speciosa	Bactris_major))	(Reinhardtia_latisecta	(Reinhardtia_simplex	Reinhardtia_paiewonskiana))))	((((Podococcus_barteri	Pseudophoenix_vinifera)	Iriartea_deltoidea)	Sclerosperma_profizianum)	(Manicaria_saccifera	Orania_palindan)))	Chamaedorea_seifrizii))	Kingia_australis);
((Roystonea_regia	((((Podococcus_barteri	Sclerosperma_profizianum)	Orania_palindan)	(((Iriartea_deltoidea	(((Leopoldinia_pulchra	Pelagodoxa_henryana)	Geonoma_undata)	(Manicaria_saccifera	(((Oenocarpus_minor	Oenocarpus_bataua)	Prestoea_acuminata)	((Hydriastele_microspadix	((Dictyosperma_album	((Burretiokentia_grandiflora	Kentiopsis_piersoniorum)	Veitchia_spiralis))	Heterospathe_cagayanensis))	Dypsis_decaryi)))))	(((Serenoa_repens	Nypa_fruticans)	(Phoenix_dactylifera	Sabal_domingensis))	Pseudophoenix_vinifera))	((Attalea_speciosa	(Bactris_major	(Elaeis_oleifera	Elaeis_guineensis)))	(Reinhardtia_simplex	(Reinhardtia_paiewonskiana	Reinhardtia_latisecta)))))	Chamaedorea_seifrizii))	Kingia_australis);
((Roystonea_regia	((((Podococcus_barteri	Sclerosperma_profizianum)	Orania_palindan)	(((Phoenix_dactylifera	Sabal_domingensis)	((Pseudophoenix_vinifera	Iriartea_deltoidea)	(((Leopoldinia_pulchra	Pelagodoxa_henryana)	(Geonoma_undata	(((Oenocarpus_minor	Oenocarpus_bataua)	Prestoea_acuminata)	(Kentiopsis_piersoniorum	((Veitchia_spiralis	Burretiokentia_grandiflora)	((Heterospathe_cagayanensis	Hydriastele_microspadix)	Dictyosperma_album))))))	(((Manicaria_saccifera	Serenoa_repens)	Dypsis_decaryi)	Nypa_fruticans))))	((Attalea_speciosa	(Bactris_major	(Elaeis_oleifera	Elaeis_guineensis)))	(Reinhardtia_simplex	(Reinhardtia_paiewonskiana	Reinhardtia_latisecta)))))	Chamaedorea_seifrizii))	Kingia_australis);
(((Nypa_fruticans	Serenoa_repens)	(((((Leopoldinia_pulchra	Pelagodoxa_henryana)	((((Oenocarpus_minor	Oenocarpus_bataua)	Prestoea_acuminata)	((Hydriastele_microspadix	(Heterospathe_cagayanensis	(Dictyosperma_album	(Veitchia_spiralis	Burretiokentia_grandiflora))))	Kentiopsis_piersoniorum))	(Dypsis_decaryi	Geonoma_undata)))	((Manicaria_saccifera	Iriartea_deltoidea)	Pseudophoenix_vinifera))	(Roystonea_regia	(((Podococcus_barteri	Sclerosperma_profizianum)	(Chamaedorea_seifrizii	Orania_palindan))	(((Elaeis_guineensis	Elaeis_oleifera)	(Bactris_major	Attalea_speciosa))	(Reinhardtia_paiewonskiana	(Reinhardtia_simplex	Reinhardtia_latisecta))))))	(Phoenix_dactylifera	Sabal_domingensis)))	Kingia_australis);
((Sabal_domingensis	(((Phoenix_dactylifera	Nypa_fruticans)	Serenoa_repens)	(((((Podococcus_barteri	(Chamaedorea_seifrizii	(Reinhardtia_paiewonskiana	(Reinhardtia_simplex	Reinhardtia_latisecta))))	((Elaeis_guineensis	Elaeis_oleifera)	(Bactris_major	Attalea_speciosa)))	((Iriartea_deltoidea	Sclerosperma_profizianum)	Orania_palindan))	(((((Oenocarpus_minor	Oenocarpus_bataua)	Prestoea_acuminata)	(Kentiopsis_piersoniorum	((Heterospathe_cagayanensis	Veitchia_spiralis)	(Hydriastele_microspadix	(Burretiokentia_grandiflora	Dictyosperma_album)))))	Dypsis_decaryi)	(Geonoma_undata	(Leopoldinia_pulchra	Pelagodoxa_henryana))))	((Roystonea_regia	Pseudophoenix_vinifera)	Manicaria_saccifera))))	Kingia_australis);
((Nypa_fruticans	((Sabal_domingensis	Serenoa_repens)	((((Manicaria_saccifera	(((Chamaedorea_seifrizii	Dypsis_decaryi)	((Oenocarpus_minor	Oenocarpus_bataua)	Prestoea_acuminata))	((Heterospathe_cagayanensis	(Hydriastele_microspadix	Burretiokentia_grandiflora))	(Kentiopsis_piersoniorum	(Veitchia_spiralis	Dictyosperma_album)))))	((Leopoldinia_pulchra	Geonoma_undata)	Pelagodoxa_henryana))	(((Pseudophoenix_vinifera	(((Reinhardtia_paiewonskiana	(Reinhardtia_simplex	Reinhardtia_latisecta))	((Elaeis_guineensis	Elaeis_oleifera)	(Bactris_major	Attalea_speciosa)))	((Podococcus_barteri	Sclerosperma_profizianum)	Orania_palindan)))	Iriartea_deltoidea)	Roystonea_regia))	Phoenix_dactylifera)))	Kingia_australis);
((((Sabal_domingensis	Serenoa_repens)	((((Reinhardtia_simplex	((Reinhardtia_latisecta	Reinhardtia_paiewonskiana)	Podococcus_barteri))	(Attalea_speciosa	((Elaeis_guineensis	Elaeis_oleifera)	Bactris_major)))	(Roystonea_regia	(Sclerosperma_profizianum	Orania_palindan)))	(((((Oenocarpus_minor	Oenocarpus_bataua)	(Chamaedorea_seifrizii	Prestoea_acuminata))	((Heterospathe_cagayanensis	(Hydriastele_microspadix	Burretiokentia_grandiflora))	(Kentiopsis_piersoniorum	((Dypsis_decaryi	Veitchia_spiralis)	Dictyosperma_album))))	(Manicaria_saccifera	((Leopoldinia_pulchra	Pelagodoxa_henryana)	Geonoma_undata)))	(Iriartea_deltoidea	Pseudophoenix_vinifera))))	(Phoenix_dactylifera	Nypa_fruticans))	Kingia_australis);
((Sabal_domingensis	(Phoenix_dactylifera	((Nypa_fruticans	Serenoa_repens)	((((((Iriartea_deltoidea	Sclerosperma_profizianum)	Orania_palindan)	Pseudophoenix_vinifera)	Roystonea_regia)	(((((Heterospathe_cagayanensis	(Hydriastele_microspadix	Dictyosperma_album))	(Veitchia_spiralis	((Dypsis_decaryi	Kentiopsis_piersoniorum)	Burretiokentia_grandiflora)))	(Chamaedorea_seifrizii	((Prestoea_acuminata	Oenocarpus_minor)	Oenocarpus_bataua)))	(((Manicaria_saccifera	Leopoldinia_pulchra)	Pelagodoxa_henryana)	Geonoma_undata))	(((Reinhardtia_paiewonskiana	Reinhardtia_simplex)	Reinhardtia_latisecta)	(Attalea_speciosa	((Elaeis_guineensis	Elaeis_oleifera)	Bactris_major)))))	Podococcus_barteri))))	Kingia_australis);
((Sabal_domingensis	(Phoenix_dactylifera	((Nypa_fruticans	Serenoa_repens)	((Pseudophoenix_vinifera	((((Reinhardtia_paiewonskiana	Reinhardtia_simplex)	Reinhardtia_latisecta)	(Attalea_speciosa	((Elaeis_guineensis	Elaeis_oleifera)	Bactris_major)))	((Sclerosperma_profizianum	Podococcus_barteri)	Orania_palindan)))	((((Manicaria_saccifera	(Leopoldinia_pulchra	Pelagodoxa_henryana))	(Dypsis_decaryi	(Geonoma_undata	((((Heterospathe_cagayanensis	((Veitchia_spiralis	Dictyosperma_album)	Burretiokentia_grandiflora))	Kentiopsis_piersoniorum)	Hydriastele_microspadix)	(Chamaedorea_seifrizii	(Prestoea_acuminata	(Oenocarpus_minor	Oenocarpus_bataua)))))))	Iriartea_deltoidea)	Roystonea_regia)))))	Kingia_australis);
((Phoenix_dactylifera	(Nypa_fruticans	((Sabal_domingensis	Serenoa_repens)	((((Reinhardtia_simplex	(Reinhardtia_latisecta	Reinhardtia_paiewonskiana))	(Attalea_speciosa	((Elaeis_guineensis	Elaeis_oleifera)	Bactris_major)))	((Iriartea_deltoidea	(Sclerosperma_profizianum	Podococcus_barteri))	Orania_palindan))	((Manicaria_saccifera	(((Geonoma_undata	((((Dictyosperma_album	(Burretiokentia_grandiflora	(Heterospathe_cagayanensis	Veitchia_spiralis)))	Kentiopsis_piersoniorum)	Hydriastele_microspadix)	(Prestoea_acuminata	(Oenocarpus_minor	Oenocarpus_bataua))))	(Leopoldinia_pulchra	Pelagodoxa_henryana))	Dypsis_decaryi))	(Pseudophoenix_vinifera	(Chamaedorea_seifrizii	Roystonea_regia)))))))	Kingia_australis);
((Sabal_domingensis	(Serenoa_repens	((Phoenix_dactylifera	(((((Reinhardtia_simplex	(Reinhardtia_latisecta	Reinhardtia_paiewonskiana))	(Attalea_speciosa	((Elaeis_guineensis	Elaeis_oleifera)	Bactris_major)))	((Sclerosperma_profizianum	Podococcus_barteri)	(Chamaedorea_seifrizii	Orania_palindan)))	Roystonea_regia)	(((Geonoma_undata	(((Prestoea_acuminata	(Oenocarpus_minor	Oenocarpus_bataua))	(((((Burretiokentia_grandiflora	Kentiopsis_piersoniorum)	Veitchia_spiralis)	Dictyosperma_album)	Hydriastele_microspadix)	Heterospathe_cagayanensis))	Dypsis_decaryi))	(Manicaria_saccifera	(Leopoldinia_pulchra	Pelagodoxa_henryana)))	(Iriartea_deltoidea	Pseudophoenix_vinifera))))	Nypa_fruticans)))	Kingia_australis);
((Roystonea_regia	(((Sclerosperma_profizianum	Podococcus_barteri)	(Chamaedorea_seifrizii	Orania_palindan))	((((Pseudophoenix_vinifera	Iriartea_deltoidea)	(((((Prestoea_acuminata	(Oenocarpus_minor	Oenocarpus_bataua))	(Kentiopsis_piersoniorum	(Hydriastele_microspadix	((Heterospathe_cagayanensis	Veitchia_spiralis)	(Dictyosperma_album	Burretiokentia_grandiflora)))))	Dypsis_decaryi)	(Geonoma_undata	(Leopoldinia_pulchra	Pelagodoxa_henryana)))	(Nypa_fruticans	(Manicaria_saccifera	Serenoa_repens))))	(Phoenix_dactylifera	Sabal_domingensis))	((Reinhardtia_latisecta	(Reinhardtia_paiewonskiana	Reinhardtia_simplex))	(Attalea_speciosa	((Elaeis_guineensis	Elaeis_oleifera)	Bactris_major))))))	Kingia_australis);
((Phoenix_dactylifera	(Sabal_domingensis	(((((Attalea_speciosa	((Elaeis_guineensis	Elaeis_oleifera)	Bactris_major))	((Dypsis_decaryi	Chamaedorea_seifrizii)	Roystonea_regia))	((((Prestoea_acuminata	(Oenocarpus_minor	Oenocarpus_bataua))	(Dictyosperma_album	((Hydriastele_microspadix	(Kentiopsis_piersoniorum	Burretiokentia_grandiflora))	(Heterospathe_cagayanensis	Veitchia_spiralis))))	((Leopoldinia_pulchra	Pelagodoxa_henryana)	(Manicaria_saccifera	Geonoma_undata)))	(Reinhardtia_latisecta	(Reinhardtia_paiewonskiana	Reinhardtia_simplex))))	(((Sclerosperma_profizianum	Podococcus_barteri)	Orania_palindan)	(Pseudophoenix_vinifera	Iriartea_deltoidea)))	(Nypa_fruticans	Serenoa_repens))))	Kingia_australis);
((Prestoea_acuminata	((Oenocarpus_minor	Oenocarpus_bataua)	(((Geonoma_undata	(Dypsis_decaryi	((((((Reinhardtia_simplex	(Reinhardtia_paiewonskiana	Reinhardtia_latisecta))	(Roystonea_regia	((Elaeis_oleifera	Elaeis_guineensis)	(Attalea_speciosa	Bactris_major))))	((Podococcus_barteri	Sclerosperma_profizianum)	Orania_palindan))	((Nypa_fruticans	Serenoa_repens)	(Phoenix_dactylifera	Sabal_domingensis)))	(Pseudophoenix_vinifera	Iriartea_deltoidea))	((Leopoldinia_pulchra	Pelagodoxa_henryana)	Manicaria_saccifera))))	(Hydriastele_microspadix	(Kentiopsis_piersoniorum	((Burretiokentia_grandiflora	Dictyosperma_album)	(Heterospathe_cagayanensis	Veitchia_spiralis)))))	Chamaedorea_seifrizii)))	Kingia_australis);
((Prestoea_acuminata	((Oenocarpus_minor	Oenocarpus_bataua)	((((((Reinhardtia_latisecta	(Reinhardtia_simplex	Reinhardtia_paiewonskiana))	((Elaeis_oleifera	Elaeis_guineensis)	((Chamaedorea_seifrizii	Attalea_speciosa)	Bactris_major)))	((Podococcus_barteri	(Sclerosperma_profizianum	Iriartea_deltoidea))	Orania_palindan))	((Roystonea_regia	Pseudophoenix_vinifera)	(Manicaria_saccifera	(((Sabal_domingensis	Serenoa_repens)	Nypa_fruticans)	Phoenix_dactylifera))))	((Leopoldinia_pulchra	Pelagodoxa_henryana)	(Geonoma_undata	Dypsis_decaryi)))	(Kentiopsis_piersoniorum	((Burretiokentia_grandiflora	((Hydriastele_microspadix	Heterospathe_cagayanensis)	Dictyosperma_album))	Veitchia_spiralis)))))	Kingia_australis);
((Phoenix_dactylifera	(Sabal_domingensis	((Serenoa_repens	Nypa_fruticans)	(((((Reinhardtia_latisecta	(Reinhardtia_simplex	(Podococcus_barteri	Reinhardtia_paiewonskiana)))	((Bactris_major	(Elaeis_guineensis	Elaeis_oleifera))	Attalea_speciosa))	(Sclerosperma_profizianum	Orania_palindan))	(Roystonea_regia	Chamaedorea_seifrizii))	((((Leopoldinia_pulchra	Pelagodoxa_henryana)	Geonoma_undata)	(Dypsis_decaryi	((Prestoea_acuminata	(Oenocarpus_minor	Oenocarpus_bataua))	(Kentiopsis_piersoniorum	(((Hydriastele_microspadix	Heterospathe_cagayanensis)	Dictyosperma_album)	(Veitchia_spiralis	Burretiokentia_grandiflora))))))	(Pseudophoenix_vinifera	(Manicaria_saccifera	Iriartea_deltoidea)))))))	Kingia_australis);
((Sabal_domingensis	(((Serenoa_repens	Nypa_fruticans)	(((((Pelagodoxa_henryana	(Geonoma_undata	Leopoldinia_pulchra))	((Prestoea_acuminata	(Oenocarpus_minor	Oenocarpus_bataua))	((Kentiopsis_piersoniorum	((Heterospathe_cagayanensis	Dictyosperma_album)	((Dypsis_decaryi	Veitchia_spiralis)	Burretiokentia_grandiflora)))	Hydriastele_microspadix)))	Pseudophoenix_vinifera)	Manicaria_saccifera)	((((Reinhardtia_latisecta	(Reinhardtia_simplex	Reinhardtia_paiewonskiana))	((Bactris_major	(Elaeis_guineensis	Elaeis_oleifera))	Attalea_speciosa))	((Iriartea_deltoidea	(Podococcus_barteri	Sclerosperma_profizianum))	Orania_palindan))	(Roystonea_regia	Chamaedorea_seifrizii))))	Phoenix_dactylifera))	Kingia_australis);
((Phoenix_dactylifera	(Sabal_domingensis	((Serenoa_repens	Nypa_fruticans)	(((Iriartea_deltoidea	Manicaria_saccifera)	Pseudophoenix_vinifera)	(((Roystonea_regia	Chamaedorea_seifrizii)	(((Reinhardtia_latisecta	(Reinhardtia_simplex	Reinhardtia_paiewonskiana))	((Bactris_major	(Elaeis_guineensis	Elaeis_oleifera))	Attalea_speciosa))	((Sclerosperma_profizianum	Podococcus_barteri)	Orania_palindan)))	(Leopoldinia_pulchra	((Pelagodoxa_henryana	Geonoma_undata)	((Prestoea_acuminata	(Oenocarpus_minor	Oenocarpus_bataua))	(Heterospathe_cagayanensis	((Burretiokentia_grandiflora	Hydriastele_microspadix)	(((Veitchia_spiralis	Kentiopsis_piersoniorum)	Dictyosperma_album)	Dypsis_decaryi)))))))))))	Kingia_australis);
((Phoenix_dactylifera	(Sabal_domingensis	((Serenoa_repens	Nypa_fruticans)	((Roystonea_regia	(Pseudophoenix_vinifera	(((Podococcus_barteri	(Reinhardtia_simplex	(Reinhardtia_paiewonskiana	Reinhardtia_latisecta)))	((Bactris_major	(Elaeis_guineensis	Elaeis_oleifera))	Attalea_speciosa))	((Iriartea_deltoidea	Sclerosperma_profizianum)	Orania_palindan))))	(((Pelagodoxa_henryana	Geonoma_undata)	((Oenocarpus_minor	Oenocarpus_bataua)	((Dictyosperma_album	((Dypsis_decaryi	Veitchia_spiralis)	((Kentiopsis_piersoniorum	(Burretiokentia_grandiflora	Hydriastele_microspadix))	Heterospathe_cagayanensis)))	(Chamaedorea_seifrizii	Prestoea_acuminata))))	(Leopoldinia_pulchra	Manicaria_saccifera))))))	Kingia_australis);
((Sabal_domingensis	(Serenoa_repens	(Phoenix_dactylifera	(Nypa_fruticans	(((Roystonea_regia	Pseudophoenix_vinifera)	(((((((Oenocarpus_minor	Oenocarpus_bataua)	Chamaedorea_seifrizii)	Prestoea_acuminata)	((Heterospathe_cagayanensis	(Hydriastele_microspadix	Dictyosperma_album))	(Veitchia_spiralis	(Kentiopsis_piersoniorum	Burretiokentia_grandiflora))))	(Geonoma_undata	((Manicaria_saccifera	Leopoldinia_pulchra)	Pelagodoxa_henryana)))	Dypsis_decaryi)	(((Reinhardtia_simplex	(Reinhardtia_paiewonskiana	Reinhardtia_latisecta))	((Bactris_major	(Elaeis_guineensis	Elaeis_oleifera))	Attalea_speciosa))	((Iriartea_deltoidea	Sclerosperma_profizianum)	Orania_palindan))))	Podococcus_barteri)))))	Kingia_australis);
((Prestoea_acuminata	((((Geonoma_undata	(Leopoldinia_pulchra	Pelagodoxa_henryana))	(Dypsis_decaryi	((((((Sabal_domingensis	Serenoa_repens)	Phoenix_dactylifera)	Nypa_fruticans)	(Chamaedorea_seifrizii	Roystonea_regia))	(Pseudophoenix_vinifera	(((Reinhardtia_latisecta	(Reinhardtia_simplex	Reinhardtia_paiewonskiana))	((Bactris_major	(Elaeis_guineensis	Elaeis_oleifera))	Attalea_speciosa))	(Iriartea_deltoidea	((Podococcus_barteri	Sclerosperma_profizianum)	Orania_palindan)))))	Manicaria_saccifera)))	((Hydriastele_microspadix	(Dictyosperma_album	Heterospathe_cagayanensis))	(Kentiopsis_piersoniorum	(Burretiokentia_grandiflora	Veitchia_spiralis))))	(Oenocarpus_minor	Oenocarpus_bataua)))	Kingia_australis);
((Sabal_domingensis	((((Pseudophoenix_vinifera	Roystonea_regia)	Manicaria_saccifera)	((((Reinhardtia_latisecta	(Reinhardtia_simplex	Reinhardtia_paiewonskiana))	((Bactris_major	(Elaeis_guineensis	Elaeis_oleifera))	Attalea_speciosa))	((Sclerosperma_profizianum	(Podococcus_barteri	Iriartea_deltoidea))	Orania_palindan))	((((Chamaedorea_seifrizii	((Oenocarpus_minor	Oenocarpus_bataua)	Prestoea_acuminata))	((Kentiopsis_piersoniorum	Hydriastele_microspadix)	(((Burretiokentia_grandiflora	Veitchia_spiralis)	Dictyosperma_album)	Heterospathe_cagayanensis)))	Geonoma_undata)	(Dypsis_decaryi	(Leopoldinia_pulchra	Pelagodoxa_henryana)))))	((Serenoa_repens	Nypa_fruticans)	Phoenix_dactylifera)))	Kingia_australis);
((Orania_palindan	((((((Roystonea_regia	(((Sabal_domingensis	Serenoa_repens)	Nypa_fruticans)	Phoenix_dactylifera))	(((Dypsis_decaryi	(Chamaedorea_seifrizii	((Oenocarpus_minor	Oenocarpus_bataua)	Prestoea_acuminata)))	((Kentiopsis_piersoniorum	Burretiokentia_grandiflora)	(Veitchia_spiralis	((Hydriastele_microspadix	Dictyosperma_album)	Heterospathe_cagayanensis))))	(Geonoma_undata	((Manicaria_saccifera	Leopoldinia_pulchra)	Pelagodoxa_henryana))))	Pseudophoenix_vinifera)	((Podococcus_barteri	(Reinhardtia_simplex	(Reinhardtia_paiewonskiana	Reinhardtia_latisecta)))	((Bactris_major	(Elaeis_guineensis	Elaeis_oleifera))	Attalea_speciosa)))	Iriartea_deltoidea)	Sclerosperma_profizianum))	Kingia_australis);
((Sabal_domingensis	(Phoenix_dactylifera	((((Pseudophoenix_vinifera	Roystonea_regia)	Manicaria_saccifera)	((((Reinhardtia_latisecta	(Reinhardtia_paiewonskiana	Reinhardtia_simplex))	(Attalea_speciosa	(Bactris_major	(Elaeis_oleifera	Elaeis_guineensis))))	(Chamaedorea_seifrizii	(Orania_palindan	(Iriartea_deltoidea	(Podococcus_barteri	Sclerosperma_profizianum)))))	((Leopoldinia_pulchra	Pelagodoxa_henryana)	(((Dypsis_decaryi	(Prestoea_acuminata	(Oenocarpus_bataua	Oenocarpus_minor)))	(Kentiopsis_piersoniorum	(((Burretiokentia_grandiflora	(Heterospathe_cagayanensis	Veitchia_spiralis))	Dictyosperma_album)	Hydriastele_microspadix)))	Geonoma_undata))))	(Serenoa_repens	Nypa_fruticans))))	Kingia_australis);
((Sabal_domingensis	(Phoenix_dactylifera	((((Serenoa_repens	Nypa_fruticans)	(((Chamaedorea_seifrizii	(Prestoea_acuminata	(Oenocarpus_bataua	Oenocarpus_minor)))	(Kentiopsis_piersoniorum	((Burretiokentia_grandiflora	Veitchia_spiralis)	((Heterospathe_cagayanensis	Hydriastele_microspadix)	Dictyosperma_album))))	(Geonoma_undata	(Dypsis_decaryi	(Leopoldinia_pulchra	Pelagodoxa_henryana)))))	(Iriartea_deltoidea	Pseudophoenix_vinifera))	((Manicaria_saccifera	((Orania_palindan	(Sclerosperma_profizianum	Podococcus_barteri))	Roystonea_regia))	((Reinhardtia_paiewonskiana	(Reinhardtia_simplex	Reinhardtia_latisecta))	(Attalea_speciosa	(Bactris_major	(Elaeis_oleifera	Elaeis_guineensis))))))))	Kingia_australis);
((Nypa_fruticans	((Sabal_domingensis	Phoenix_dactylifera)	((((Pseudophoenix_vinifera	(Manicaria_saccifera	(((Chamaedorea_seifrizii	(Prestoea_acuminata	(Oenocarpus_bataua	Oenocarpus_minor)))	(Kentiopsis_piersoniorum	((Burretiokentia_grandiflora	(Dypsis_decaryi	Veitchia_spiralis))	((Heterospathe_cagayanensis	Hydriastele_microspadix)	Dictyosperma_album))))	(Geonoma_undata	(Leopoldinia_pulchra	Pelagodoxa_henryana)))))	(((Orania_palindan	(Sclerosperma_profizianum	Podococcus_barteri))	Roystonea_regia)	((Reinhardtia_simplex	(Reinhardtia_latisecta	Reinhardtia_paiewonskiana))	(Attalea_speciosa	(Bactris_major	(Elaeis_oleifera	Elaeis_guineensis))))))	Iriartea_deltoidea)	Serenoa_repens)))	Kingia_australis);
(((Attalea_speciosa	Bactris_major)	(((((((Nypa_fruticans	Serenoa_repens)	(Sabal_domingensis	Phoenix_dactylifera))	Iriartea_deltoidea)	((((Geonoma_undata	(Leopoldinia_pulchra	Pelagodoxa_henryana))	((Prestoea_acuminata	(Oenocarpus_bataua	Oenocarpus_minor))	(((Heterospathe_cagayanensis	(Dypsis_decaryi	Veitchia_spiralis))	(Dictyosperma_album	(Hydriastele_microspadix	Burretiokentia_grandiflora)))	Kentiopsis_piersoniorum)))	Manicaria_saccifera)	Pseudophoenix_vinifera))	((Orania_palindan	(Sclerosperma_profizianum	Podococcus_barteri))	(Roystonea_regia	Chamaedorea_seifrizii)))	(Reinhardtia_simplex	(Reinhardtia_latisecta	Reinhardtia_paiewonskiana)))	(Elaeis_oleifera	Elaeis_guineensis)))	Kingia_australis);
((Phoenix_dactylifera	(((((Pseudophoenix_vinifera	(Iriartea_deltoidea	(((Geonoma_undata	(Leopoldinia_pulchra	Pelagodoxa_henryana))	((Prestoea_acuminata	(Oenocarpus_bataua	Oenocarpus_minor))	(Dictyosperma_album	((Heterospathe_cagayanensis	Veitchia_spiralis)	((Hydriastele_microspadix	Burretiokentia_grandiflora)	Kentiopsis_piersoniorum)))))	Dypsis_decaryi)))	Manicaria_saccifera)	((((Podococcus_barteri	(Reinhardtia_paiewonskiana	(Reinhardtia_simplex	Reinhardtia_latisecta)))	(Attalea_speciosa	(Bactris_major	(Elaeis_oleifera	Elaeis_guineensis))))	(Orania_palindan	Sclerosperma_profizianum))	(Chamaedorea_seifrizii	Roystonea_regia)))	(Nypa_fruticans	Serenoa_repens))	Sabal_domingensis))	Kingia_australis);
((((((Pseudophoenix_vinifera	((Leopoldinia_pulchra	Pelagodoxa_henryana)	((Geonoma_undata	((Prestoea_acuminata	(Oenocarpus_bataua	Oenocarpus_minor))	(((Hydriastele_microspadix	Burretiokentia_grandiflora)	((Dictyosperma_album	Kentiopsis_piersoniorum)	Veitchia_spiralis))	Heterospathe_cagayanensis)))	Dypsis_decaryi)))	(Iriartea_deltoidea	Manicaria_saccifera))	((((Reinhardtia_paiewonskiana	(Reinhardtia_simplex	Reinhardtia_latisecta))	((Elaeis_oleifera	Elaeis_guineensis)	(Attalea_speciosa	Bactris_major)))	(Podococcus_barteri	(Orania_palindan	Sclerosperma_profizianum)))	(Chamaedorea_seifrizii	Roystonea_regia)))	(Phoenix_dactylifera	(Nypa_fruticans	Serenoa_repens)))	Sabal_domingensis)	Kingia_australis);
(((Phoenix_dactylifera	(Serenoa_repens	(Nypa_fruticans	((Pseudophoenix_vinifera	(((Reinhardtia_simplex	(Reinhardtia_latisecta	Reinhardtia_paiewonskiana))	(Attalea_speciosa	(Bactris_major	(Elaeis_oleifera	Elaeis_guineensis))))	((Chamaedorea_seifrizii	Orania_palindan)	(Iriartea_deltoidea	(Sclerosperma_profizianum	Podococcus_barteri)))))	(Roystonea_regia	((((Heterospathe_cagayanensis	(Hydriastele_microspadix	Dictyosperma_album))	((Kentiopsis_piersoniorum	Burretiokentia_grandiflora)	Veitchia_spiralis))	(Dypsis_decaryi	(Prestoea_acuminata	(Oenocarpus_bataua	Oenocarpus_minor))))	(Manicaria_saccifera	(Geonoma_undata	(Leopoldinia_pulchra	Pelagodoxa_henryana)))))))))	Sabal_domingensis)	Kingia_australis);
((Pseudophoenix_vinifera	((((Heterospathe_cagayanensis	((Burretiokentia_grandiflora	Hydriastele_microspadix)	(Dictyosperma_album	(Kentiopsis_piersoniorum	Veitchia_spiralis))))	(Prestoea_acuminata	(Oenocarpus_bataua	Oenocarpus_minor)))	(Manicaria_saccifera	(Geonoma_undata	(Leopoldinia_pulchra	Pelagodoxa_henryana))))	(((((Reinhardtia_simplex	((Dypsis_decaryi	Reinhardtia_latisecta)	Reinhardtia_paiewonskiana))	(Attalea_speciosa	(Bactris_major	(Elaeis_oleifera	Elaeis_guineensis))))	(Orania_palindan	(Iriartea_deltoidea	(Sclerosperma_profizianum	Podococcus_barteri))))	(Chamaedorea_seifrizii	Roystonea_regia))	(Nypa_fruticans	((Sabal_domingensis	Serenoa_repens)	Phoenix_dactylifera)))))	Kingia_australis);
((Prestoea_acuminata	((Oenocarpus_bataua	Oenocarpus_minor)	((((((Pseudophoenix_vinifera	((((Reinhardtia_simplex	Reinhardtia_latisecta)	Reinhardtia_paiewonskiana)	(Attalea_speciosa	(Bactris_major	(Elaeis_oleifera	Elaeis_guineensis))))	(Chamaedorea_seifrizii	(Orania_palindan	(Sclerosperma_profizianum	Podococcus_barteri)))))	(Iriartea_deltoidea	Manicaria_saccifera))	(((Sabal_domingensis	Phoenix_dactylifera)	(Serenoa_repens	Nypa_fruticans))	Roystonea_regia))	(Geonoma_undata	(Leopoldinia_pulchra	Pelagodoxa_henryana)))	Dypsis_decaryi)	((Kentiopsis_piersoniorum	(Veitchia_spiralis	Dictyosperma_album))	(Heterospathe_cagayanensis	(Burretiokentia_grandiflora	Hydriastele_microspadix))))))	Kingia_australis);
((Sabal_domingensis	((Phoenix_dactylifera	(Nypa_fruticans	Serenoa_repens))	((((Reinhardtia_simplex	Reinhardtia_latisecta)	Reinhardtia_paiewonskiana)	((Elaeis_oleifera	Elaeis_guineensis)	(Attalea_speciosa	Bactris_major)))	(((Pseudophoenix_vinifera	((Orania_palindan	(Sclerosperma_profizianum	Podococcus_barteri))	Iriartea_deltoidea))	(Manicaria_saccifera	(((Leopoldinia_pulchra	Pelagodoxa_henryana)	(Dypsis_decaryi	Geonoma_undata))	((((Dictyosperma_album	((Burretiokentia_grandiflora	Kentiopsis_piersoniorum)	Veitchia_spiralis))	Heterospathe_cagayanensis)	Hydriastele_microspadix)	(Prestoea_acuminata	(Oenocarpus_bataua	Oenocarpus_minor))))))	(Chamaedorea_seifrizii	Roystonea_regia)))))	Kingia_australis);
((Nypa_fruticans	((Sabal_domingensis	Phoenix_dactylifera)	(Serenoa_repens	(((Pseudophoenix_vinifera	Iriartea_deltoidea)	((Roystonea_regia	(Orania_palindan	(Podococcus_barteri	Sclerosperma_profizianum)))	((Reinhardtia_simplex	(Reinhardtia_latisecta	Reinhardtia_paiewonskiana))	(Attalea_speciosa	(Bactris_major	(Elaeis_guineensis	Elaeis_oleifera))))))	(((Geonoma_undata	(Leopoldinia_pulchra	Pelagodoxa_henryana))	(((Kentiopsis_piersoniorum	(((Dictyosperma_album	Hydriastele_microspadix)	Heterospathe_cagayanensis)	(Burretiokentia_grandiflora	Veitchia_spiralis)))	(Prestoea_acuminata	(Oenocarpus_bataua	Oenocarpus_minor)))	(Chamaedorea_seifrizii	Dypsis_decaryi)))	Manicaria_saccifera)))))	Kingia_australis);
((Sabal_domingensis	((Podococcus_barteri	Phoenix_dactylifera)	(((Roystonea_regia	((Nypa_fruticans	Serenoa_repens)	(Manicaria_saccifera	((Geonoma_undata	(Leopoldinia_pulchra	Pelagodoxa_henryana))	((((Kentiopsis_piersoniorum	((Dictyosperma_album	Heterospathe_cagayanensis)	(Hydriastele_microspadix	Burretiokentia_grandiflora)))	Veitchia_spiralis)	((Chamaedorea_seifrizii	Prestoea_acuminata)	(Oenocarpus_bataua	Oenocarpus_minor)))	Dypsis_decaryi)))))	(Orania_palindan	(Iriartea_deltoidea	Sclerosperma_profizianum)))	((Pseudophoenix_vinifera	(Reinhardtia_latisecta	(Reinhardtia_paiewonskiana	Reinhardtia_simplex)))	(Attalea_speciosa	(Bactris_major	(Elaeis_guineensis	Elaeis_oleifera)))))))	Kingia_australis);
((Prestoea_acuminata	((Oenocarpus_bataua	Oenocarpus_minor)	((((((Phoenix_dactylifera	Nypa_fruticans)	(Sabal_domingensis	Serenoa_repens))	((((Chamaedorea_seifrizii	Roystonea_regia)	((Elaeis_guineensis	Elaeis_oleifera)	(Attalea_speciosa	Bactris_major)))	(Reinhardtia_latisecta	(Reinhardtia_paiewonskiana	Reinhardtia_simplex)))	(Pseudophoenix_vinifera	(Orania_palindan	((Manicaria_saccifera	Iriartea_deltoidea)	(Podococcus_barteri	Sclerosperma_profizianum))))))	(Geonoma_undata	(Leopoldinia_pulchra	Pelagodoxa_henryana)))	((Veitchia_spiralis	(Burretiokentia_grandiflora	Kentiopsis_piersoniorum))	((Heterospathe_cagayanensis	Hydriastele_microspadix)	Dictyosperma_album)))	Dypsis_decaryi)))	Kingia_australis);
((Phoenix_dactylifera	(Sabal_domingensis	(((((Chamaedorea_seifrizii	Roystonea_regia)	(Attalea_speciosa	(Bactris_major	(Elaeis_guineensis	Elaeis_oleifera))))	(Pseudophoenix_vinifera	((Iriartea_deltoidea	Sclerosperma_profizianum)	Orania_palindan)))	(((Pelagodoxa_henryana	(Manicaria_saccifera	(Geonoma_undata	Leopoldinia_pulchra)))	(((Dypsis_decaryi	(((Hydriastele_microspadix	Burretiokentia_grandiflora)	(Veitchia_spiralis	Heterospathe_cagayanensis))	Dictyosperma_album))	Kentiopsis_piersoniorum)	(Prestoea_acuminata	(Oenocarpus_bataua	Oenocarpus_minor))))	(Reinhardtia_simplex	(Reinhardtia_latisecta	Reinhardtia_paiewonskiana))))	((Nypa_fruticans	Podococcus_barteri)	Serenoa_repens))))	Kingia_australis);
((Phoenix_dactylifera	(Sabal_domingensis	((((Attalea_speciosa	(Bactris_major	(Elaeis_guineensis	Elaeis_oleifera)))	(Reinhardtia_simplex	(Reinhardtia_latisecta	Reinhardtia_paiewonskiana)))	((Chamaedorea_seifrizii	Roystonea_regia)	((Podococcus_barteri	Sclerosperma_profizianum)	Orania_palindan)))	((Iriartea_deltoidea	Pseudophoenix_vinifera)	((Nypa_fruticans	Serenoa_repens)	((Pelagodoxa_henryana	(Manicaria_saccifera	Leopoldinia_pulchra))	(Geonoma_undata	(((Veitchia_spiralis	(Heterospathe_cagayanensis	Dictyosperma_album))	((Hydriastele_microspadix	Burretiokentia_grandiflora)	(Dypsis_decaryi	Kentiopsis_piersoniorum)))	(Prestoea_acuminata	(Oenocarpus_bataua	Oenocarpus_minor))))))))))	Kingia_australis);
((Nypa_fruticans	(Serenoa_repens	((Phoenix_dactylifera	Sabal_domingensis)	(((((Elaeis_guineensis	Elaeis_oleifera)	(Attalea_speciosa	Bactris_major))	(Reinhardtia_paiewonskiana	(Reinhardtia_simplex	Reinhardtia_latisecta)))	((Chamaedorea_seifrizii	Roystonea_regia)	((Iriartea_deltoidea	Sclerosperma_profizianum)	Orania_palindan)))	((Podococcus_barteri	Pseudophoenix_vinifera)	((((Pelagodoxa_henryana	Leopoldinia_pulchra)	Geonoma_undata)	Manicaria_saccifera)	(((Dypsis_decaryi	Heterospathe_cagayanensis)	(((Kentiopsis_piersoniorum	Dictyosperma_album)	Veitchia_spiralis)	(Hydriastele_microspadix	Burretiokentia_grandiflora)))	(Prestoea_acuminata	(Oenocarpus_bataua	Oenocarpus_minor)))))))))	Kingia_australis);
((Pseudophoenix_vinifera	((((((Pelagodoxa_henryana	Leopoldinia_pulchra)	Geonoma_undata)	(((Kentiopsis_piersoniorum	((Heterospathe_cagayanensis	Burretiokentia_grandiflora)	(Dictyosperma_album	Veitchia_spiralis)))	Hydriastele_microspadix)	((Prestoea_acuminata	(Oenocarpus_bataua	Oenocarpus_minor))	Dypsis_decaryi)))	Manicaria_saccifera)	(((Nypa_fruticans	Serenoa_repens)	(Phoenix_dactylifera	Sabal_domingensis))	(((Chamaedorea_seifrizii	Roystonea_regia)	Sclerosperma_profizianum)	((Attalea_speciosa	(Bactris_major	(Elaeis_guineensis	Elaeis_oleifera)))	(Orania_palindan	(Reinhardtia_simplex	((Podococcus_barteri	Reinhardtia_latisecta)	Reinhardtia_paiewonskiana)))))))	Iriartea_deltoidea))	Kingia_australis);
((Prestoea_acuminata	((Oenocarpus_bataua	Oenocarpus_minor)	((((((Phoenix_dactylifera	Sabal_domingensis)	(((Chamaedorea_seifrizii	Roystonea_regia)	(Orania_palindan	(Podococcus_barteri	Sclerosperma_profizianum)))	(((Elaeis_guineensis	Elaeis_oleifera)	(Attalea_speciosa	Bactris_major))	((Reinhardtia_simplex	Reinhardtia_paiewonskiana)	Reinhardtia_latisecta))))	(Pseudophoenix_vinifera	(Manicaria_saccifera	Iriartea_deltoidea)))	(Dypsis_decaryi	(Nypa_fruticans	Serenoa_repens)))	((Pelagodoxa_henryana	Leopoldinia_pulchra)	Geonoma_undata))	(((Kentiopsis_piersoniorum	Veitchia_spiralis)	Dictyosperma_album)	(Heterospathe_cagayanensis	(Burretiokentia_grandiflora	Hydriastele_microspadix))))))	Kingia_australis);
((Sabal_domingensis	((((((Chamaedorea_seifrizii	Roystonea_regia)	(Orania_palindan	(Iriartea_deltoidea	(Podococcus_barteri	Sclerosperma_profizianum))))	((Reinhardtia_simplex	(Reinhardtia_paiewonskiana	Reinhardtia_latisecta))	(Attalea_speciosa	((Elaeis_guineensis	Elaeis_oleifera)	Bactris_major))))	(((Manicaria_saccifera	((Pelagodoxa_henryana	Leopoldinia_pulchra)	Geonoma_undata))	((Heterospathe_cagayanensis	(Hydriastele_microspadix	((Veitchia_spiralis	(Burretiokentia_grandiflora	(Dypsis_decaryi	Kentiopsis_piersoniorum)))	Dictyosperma_album)))	(Prestoea_acuminata	(Oenocarpus_bataua	Oenocarpus_minor))))	Pseudophoenix_vinifera))	(Nypa_fruticans	Serenoa_repens))	Phoenix_dactylifera))	Kingia_australis);
((Bactris_major	(((((((Iriartea_deltoidea	(((Pelagodoxa_henryana	(Manicaria_saccifera	(Dypsis_decaryi	Leopoldinia_pulchra)))	Geonoma_undata)	((((Veitchia_spiralis	Heterospathe_cagayanensis)	(Burretiokentia_grandiflora	Dictyosperma_album))	(Kentiopsis_piersoniorum	Hydriastele_microspadix))	(Prestoea_acuminata	(Oenocarpus_bataua	Oenocarpus_minor)))))	(Pseudophoenix_vinifera	((Phoenix_dactylifera	(Nypa_fruticans	Serenoa_repens))	Sabal_domingensis)))	(Orania_palindan	(Podococcus_barteri	Sclerosperma_profizianum)))	(Reinhardtia_paiewonskiana	(Reinhardtia_latisecta	Reinhardtia_simplex)))	(Chamaedorea_seifrizii	Roystonea_regia))	Attalea_speciosa)	(Elaeis_guineensis	Elaeis_oleifera)))	Kingia_australis);
((Sabal_domingensis	((((((Manicaria_saccifera	Iriartea_deltoidea)	((Roystonea_regia	(Orania_palindan	(Podococcus_barteri	Sclerosperma_profizianum)))	((Reinhardtia_simplex	(Reinhardtia_paiewonskiana	Reinhardtia_latisecta))	(Attalea_speciosa	((Elaeis_guineensis	Elaeis_oleifera)	Bactris_major)))))	((((Dypsis_decaryi	Chamaedorea_seifrizii)	((Oenocarpus_bataua	Oenocarpus_minor)	Prestoea_acuminata))	(Hydriastele_microspadix	((Dictyosperma_album	((Burretiokentia_grandiflora	Kentiopsis_piersoniorum)	Veitchia_spiralis))	Heterospathe_cagayanensis)))	((Pelagodoxa_henryana	Leopoldinia_pulchra)	Geonoma_undata)))	Pseudophoenix_vinifera)	(Nypa_fruticans	Serenoa_repens))	Phoenix_dactylifera))	Kingia_australis);
((Sabal_domingensis	((((Pseudophoenix_vinifera	(Iriartea_deltoidea	(((((Oenocarpus_bataua	Oenocarpus_minor)	Prestoea_acuminata)	(Hydriastele_microspadix	((Dictyosperma_album	((Burretiokentia_grandiflora	Kentiopsis_piersoniorum)	Veitchia_spiralis))	Heterospathe_cagayanensis)))	(((Podococcus_barteri	Pelagodoxa_henryana)	Leopoldinia_pulchra)	Geonoma_undata))	Dypsis_decaryi)))	(((Chamaedorea_seifrizii	Roystonea_regia)	(Manicaria_saccifera	(Orania_palindan	Sclerosperma_profizianum)))	((Reinhardtia_latisecta	(Reinhardtia_simplex	Reinhardtia_paiewonskiana))	((Elaeis_guineensis	Elaeis_oleifera)	(Bactris_major	Attalea_speciosa)))))	(Nypa_fruticans	Serenoa_repens))	Phoenix_dactylifera))	Kingia_australis);
((Roystonea_regia	((((Geonoma_undata	((((Oenocarpus_bataua	Oenocarpus_minor)	Prestoea_acuminata)	(Hydriastele_microspadix	((Dictyosperma_album	(Burretiokentia_grandiflora	(Heterospathe_cagayanensis	Veitchia_spiralis)))	Kentiopsis_piersoniorum)))	((Pelagodoxa_henryana	Leopoldinia_pulchra)	Manicaria_saccifera)))	Dypsis_decaryi)	((((Reinhardtia_simplex	(Reinhardtia_paiewonskiana	Reinhardtia_latisecta))	(Attalea_speciosa	((Elaeis_guineensis	Elaeis_oleifera)	Bactris_major)))	((Iriartea_deltoidea	Pseudophoenix_vinifera)	(Orania_palindan	(Podococcus_barteri	Sclerosperma_profizianum))))	(Phoenix_dactylifera	((Nypa_fruticans	Serenoa_repens)	Sabal_domingensis))))	Chamaedorea_seifrizii))	Kingia_australis);
((((Pseudophoenix_vinifera	(((Dypsis_decaryi	(((Oenocarpus_bataua	Oenocarpus_minor)	Prestoea_acuminata)	((((Hydriastele_microspadix	Heterospathe_cagayanensis)	Dictyosperma_album)	(Burretiokentia_grandiflora	Veitchia_spiralis))	Kentiopsis_piersoniorum)))	(((Pelagodoxa_henryana	Leopoldinia_pulchra)	Geonoma_undata)	Manicaria_saccifera))	((Chamaedorea_seifrizii	Roystonea_regia)	((Orania_palindan	(Iriartea_deltoidea	(Podococcus_barteri	Sclerosperma_profizianum)))	((Reinhardtia_simplex	(Reinhardtia_paiewonskiana	Reinhardtia_latisecta))	(Attalea_speciosa	((Elaeis_guineensis	Elaeis_oleifera)	Bactris_major)))))))	(Phoenix_dactylifera	Nypa_fruticans))	(Sabal_domingensis	Serenoa_repens))	Kingia_australis);
((Sabal_domingensis	(Phoenix_dactylifera	((Serenoa_repens	Nypa_fruticans)	((((((Oenocarpus_bataua	Oenocarpus_minor)	(Prestoea_acuminata	Chamaedorea_seifrizii))	(((Veitchia_spiralis	Heterospathe_cagayanensis)	(Kentiopsis_piersoniorum	Dictyosperma_album))	(Hydriastele_microspadix	Burretiokentia_grandiflora)))	(((Pelagodoxa_henryana	Leopoldinia_pulchra)	Geonoma_undata)	Manicaria_saccifera))	(((Reinhardtia_simplex	(Reinhardtia_paiewonskiana	Reinhardtia_latisecta))	(Attalea_speciosa	((Elaeis_guineensis	Elaeis_oleifera)	Bactris_major)))	(Roystonea_regia	((Podococcus_barteri	Sclerosperma_profizianum)	Orania_palindan))))	(Dypsis_decaryi	(Iriartea_deltoidea	Pseudophoenix_vinifera))))))	Kingia_australis);
((Prestoea_acuminata	((Oenocarpus_bataua	Oenocarpus_minor)	((((Geonoma_undata	Leopoldinia_pulchra)	Pelagodoxa_henryana)	((((Chamaedorea_seifrizii	Roystonea_regia)	(((Nypa_fruticans	Phoenix_dactylifera)	(Serenoa_repens	Sabal_domingensis))	((Orania_palindan	(Reinhardtia_paiewonskiana	(Reinhardtia_latisecta	Reinhardtia_simplex)))	(Attalea_speciosa	((Elaeis_guineensis	Elaeis_oleifera)	Bactris_major)))))	(Iriartea_deltoidea	(Podococcus_barteri	Sclerosperma_profizianum)))	(Pseudophoenix_vinifera	Dypsis_decaryi)))	(Manicaria_saccifera	(((Hydriastele_microspadix	Burretiokentia_grandiflora)	(Kentiopsis_piersoniorum	(Veitchia_spiralis	Dictyosperma_album)))	Heterospathe_cagayanensis)))))	Kingia_australis);
((Sabal_domingensis	(((Nypa_fruticans	Serenoa_repens)	((((Reinhardtia_simplex	(Reinhardtia_paiewonskiana	Reinhardtia_latisecta))	(Attalea_speciosa	((Elaeis_guineensis	Elaeis_oleifera)	Bactris_major)))	(((Podococcus_barteri	Sclerosperma_profizianum)	Orania_palindan)	(Chamaedorea_seifrizii	Roystonea_regia)))	(Pseudophoenix_vinifera	(Iriartea_deltoidea	((((Geonoma_undata	((Dictyosperma_album	((Kentiopsis_piersoniorum	(Hydriastele_microspadix	Burretiokentia_grandiflora))	(Veitchia_spiralis	Heterospathe_cagayanensis)))	(Prestoea_acuminata	(Oenocarpus_bataua	Oenocarpus_minor))))	Manicaria_saccifera)	(Leopoldinia_pulchra	Pelagodoxa_henryana))	Dypsis_decaryi)))))	Phoenix_dactylifera))	Kingia_australis);
(((Sabal_domingensis	((((Roystonea_regia	((Pseudophoenix_vinifera	(((Reinhardtia_paiewonskiana	(Reinhardtia_latisecta	Reinhardtia_simplex))	(Bactris_major	(Attalea_speciosa	(Elaeis_guineensis	Elaeis_oleifera))))	((Chamaedorea_seifrizii	Podococcus_barteri)	(Sclerosperma_profizianum	Orania_palindan))))	(((((Hydriastele_microspadix	Burretiokentia_grandiflora)	((Dictyosperma_album	(Kentiopsis_piersoniorum	Veitchia_spiralis))	Heterospathe_cagayanensis))	Dypsis_decaryi)	(Prestoea_acuminata	(Oenocarpus_bataua	Oenocarpus_minor)))	((Manicaria_saccifera	(Geonoma_undata	Leopoldinia_pulchra))	Pelagodoxa_henryana))))	Phoenix_dactylifera)	Nypa_fruticans)	Serenoa_repens))	Iriartea_deltoidea)	Kingia_australis);
((Nypa_fruticans	((Serenoa_repens	((((Reinhardtia_simplex	(Reinhardtia_paiewonskiana	Reinhardtia_latisecta))	((Elaeis_guineensis	Elaeis_oleifera)	(Bactris_major	Attalea_speciosa)))	((((((Heterospathe_cagayanensis	((Hydriastele_microspadix	Burretiokentia_grandiflora)	(Dictyosperma_album	(Kentiopsis_piersoniorum	Veitchia_spiralis))))	(Prestoea_acuminata	(Oenocarpus_bataua	Oenocarpus_minor)))	(Dypsis_decaryi	(Geonoma_undata	(Leopoldinia_pulchra	Pelagodoxa_henryana))))	Manicaria_saccifera)	(Roystonea_regia	Chamaedorea_seifrizii))	((Pseudophoenix_vinifera	(Sclerosperma_profizianum	Orania_palindan))	Iriartea_deltoidea)))	(Sabal_domingensis	Phoenix_dactylifera)))	Podococcus_barteri))	Kingia_australis);
((Roystonea_regia	(Chamaedorea_seifrizii	((((Reinhardtia_paiewonskiana	(Reinhardtia_latisecta	Reinhardtia_simplex))	((Podococcus_barteri	((Elaeis_guineensis	Elaeis_oleifera)	Bactris_major))	Attalea_speciosa))	((((Sabal_domingensis	Phoenix_dactylifera)	(Nypa_fruticans	Serenoa_repens))	((Sclerosperma_profizianum	Iriartea_deltoidea)	Pseudophoenix_vinifera))	((Geonoma_undata	((Heterospathe_cagayanensis	((Hydriastele_microspadix	Burretiokentia_grandiflora)	(Dictyosperma_album	(Kentiopsis_piersoniorum	(Dypsis_decaryi	Veitchia_spiralis)))))	(Prestoea_acuminata	(Oenocarpus_bataua	Oenocarpus_minor))))	(Manicaria_saccifera	(Leopoldinia_pulchra	Pelagodoxa_henryana)))))	Orania_palindan)))	Kingia_australis);
((Sabal_domingensis	((((((Chamaedorea_seifrizii	Roystonea_regia)	((Podococcus_barteri	Sclerosperma_profizianum)	Orania_palindan))	((Attalea_speciosa	((Elaeis_oleifera	Elaeis_guineensis)	Bactris_major))	(Reinhardtia_simplex	(Reinhardtia_paiewonskiana	Reinhardtia_latisecta))))	Pseudophoenix_vinifera)	(Iriartea_deltoidea	((Manicaria_saccifera	Leopoldinia_pulchra)	(((((Oenocarpus_minor	Oenocarpus_bataua)	Prestoea_acuminata)	((Kentiopsis_piersoniorum	(Dictyosperma_album	(Burretiokentia_grandiflora	(Heterospathe_cagayanensis	Veitchia_spiralis))))	Hydriastele_microspadix))	Dypsis_decaryi)	(Pelagodoxa_henryana	Geonoma_undata)))))	(Phoenix_dactylifera	(Serenoa_repens	Nypa_fruticans))))	Kingia_australis);
((Sabal_domingensis	(Phoenix_dactylifera	((Serenoa_repens	Nypa_fruticans)	(((Chamaedorea_seifrizii	Roystonea_regia)	(((Podococcus_barteri	Sclerosperma_profizianum)	Orania_palindan)	((Attalea_speciosa	((Elaeis_oleifera	Elaeis_guineensis)	Bactris_major))	(Reinhardtia_paiewonskiana	(Reinhardtia_latisecta	Reinhardtia_simplex)))))	(((((Oenocarpus_minor	Oenocarpus_bataua)	Prestoea_acuminata)	(Heterospathe_cagayanensis	((Burretiokentia_grandiflora	Hydriastele_microspadix)	(Dictyosperma_album	(Veitchia_spiralis	Kentiopsis_piersoniorum)))))	((Leopoldinia_pulchra	Pelagodoxa_henryana)	(Dypsis_decaryi	Geonoma_undata)))	((Manicaria_saccifera	Iriartea_deltoidea)	Pseudophoenix_vinifera))))))	Kingia_australis);
((Attalea_speciosa	((((Orania_palindan	(((Podococcus_barteri	(Iriartea_deltoidea	Pseudophoenix_vinifera))	Sclerosperma_profizianum)	((Chamaedorea_seifrizii	Roystonea_regia)	((((Dypsis_decaryi	Pelagodoxa_henryana)	(((Oenocarpus_minor	Oenocarpus_bataua)	Prestoea_acuminata)	((Burretiokentia_grandiflora	Hydriastele_microspadix)	((Dictyosperma_album	(Veitchia_spiralis	Kentiopsis_piersoniorum))	Heterospathe_cagayanensis))))	(Geonoma_undata	(Manicaria_saccifera	Leopoldinia_pulchra)))	((Sabal_domingensis	Phoenix_dactylifera)	(Serenoa_repens	Nypa_fruticans))))))	(Reinhardtia_simplex	(Reinhardtia_paiewonskiana	Reinhardtia_latisecta)))	(Elaeis_oleifera	Elaeis_guineensis))	Bactris_major))	Kingia_australis);
((Prestoea_acuminata	(((Hydriastele_microspadix	((((Burretiokentia_grandiflora	Kentiopsis_piersoniorum)	Veitchia_spiralis)	Dictyosperma_album)	Heterospathe_cagayanensis))	((Geonoma_undata	Dypsis_decaryi)	((Leopoldinia_pulchra	Pelagodoxa_henryana)	((Serenoa_repens	Nypa_fruticans)	(((Sabal_domingensis	Phoenix_dactylifera)	((((Podococcus_barteri	Sclerosperma_profizianum)	Orania_palindan)	(Chamaedorea_seifrizii	Roystonea_regia))	((Reinhardtia_latisecta	(Reinhardtia_simplex	Reinhardtia_paiewonskiana))	((Elaeis_oleifera	Elaeis_guineensis)	(Bactris_major	Attalea_speciosa)))))	((Manicaria_saccifera	Iriartea_deltoidea)	Pseudophoenix_vinifera))))))	(Oenocarpus_minor	Oenocarpus_bataua)))	Kingia_australis);
((Sabal_domingensis	(Phoenix_dactylifera	((Serenoa_repens	Nypa_fruticans)	(((((Reinhardtia_simplex	(Reinhardtia_paiewonskiana	Reinhardtia_latisecta))	(Attalea_speciosa	((Elaeis_oleifera	Elaeis_guineensis)	Bactris_major)))	((Pseudophoenix_vinifera	Iriartea_deltoidea)	((Podococcus_barteri	Sclerosperma_profizianum)	Orania_palindan)))	(((((Oenocarpus_minor	Oenocarpus_bataua)	Prestoea_acuminata)	((Hydriastele_microspadix	(Dictyosperma_album	Heterospathe_cagayanensis))	(Burretiokentia_grandiflora	(Kentiopsis_piersoniorum	Veitchia_spiralis))))	Dypsis_decaryi)	(Manicaria_saccifera	(Geonoma_undata	(Leopoldinia_pulchra	Pelagodoxa_henryana)))))	(Chamaedorea_seifrizii	Roystonea_regia)))))	Kingia_australis);
((Sabal_domingensis	(Phoenix_dactylifera	((Serenoa_repens	Nypa_fruticans)	((((((Iriartea_deltoidea	(Podococcus_barteri	Sclerosperma_profizianum))	Orania_palindan)	((((Chamaedorea_seifrizii	((Oenocarpus_minor	Oenocarpus_bataua)	Prestoea_acuminata))	(((Dictyosperma_album	(Heterospathe_cagayanensis	Hydriastele_microspadix))	(Burretiokentia_grandiflora	Veitchia_spiralis))	Kentiopsis_piersoniorum))	Dypsis_decaryi)	(Geonoma_undata	(Leopoldinia_pulchra	Pelagodoxa_henryana))))	(Pseudophoenix_vinifera	Roystonea_regia))	((Reinhardtia_paiewonskiana	(Reinhardtia_latisecta	Reinhardtia_simplex))	(Attalea_speciosa	((Elaeis_oleifera	Elaeis_guineensis)	Bactris_major))))	Manicaria_saccifera))))	Kingia_australis);
((Nypa_fruticans	(((Pseudophoenix_vinifera	(((Geonoma_undata	(Dypsis_decaryi	(((Oenocarpus_minor	Oenocarpus_bataua)	Prestoea_acuminata)	(Heterospathe_cagayanensis	(Hydriastele_microspadix	(Dictyosperma_album	(Veitchia_spiralis	(Kentiopsis_piersoniorum	Burretiokentia_grandiflora))))))))	Manicaria_saccifera)	(Leopoldinia_pulchra	Pelagodoxa_henryana)))	(((Chamaedorea_seifrizii	Roystonea_regia)	(((Reinhardtia_simplex	(Reinhardtia_paiewonskiana	Reinhardtia_latisecta))	(Attalea_speciosa	((Elaeis_oleifera	Elaeis_guineensis)	Bactris_major)))	(Orania_palindan	((Podococcus_barteri	Sclerosperma_profizianum)	Iriartea_deltoidea))))	(Sabal_domingensis	Phoenix_dactylifera)))	Serenoa_repens))	Kingia_australis);
((Pseudophoenix_vinifera	((Iriartea_deltoidea	(((((Oenocarpus_minor	Oenocarpus_bataua)	Prestoea_acuminata)	(Kentiopsis_piersoniorum	((Burretiokentia_grandiflora	Hydriastele_microspadix)	(Dictyosperma_album	(Veitchia_spiralis	Heterospathe_cagayanensis)))))	Manicaria_saccifera)	((Geonoma_undata	Dypsis_decaryi)	(Leopoldinia_pulchra	Pelagodoxa_henryana))))	((((Reinhardtia_simplex	(Reinhardtia_paiewonskiana	Reinhardtia_latisecta))	((Chamaedorea_seifrizii	Roystonea_regia)	(Attalea_speciosa	((Elaeis_oleifera	Elaeis_guineensis)	Bactris_major))))	(Orania_palindan	(Podococcus_barteri	Sclerosperma_profizianum)))	((Serenoa_repens	Nypa_fruticans)	(Sabal_domingensis	Phoenix_dactylifera)))))	Kingia_australis);
((Nypa_fruticans	((Phoenix_dactylifera	((Roystonea_regia	Pseudophoenix_vinifera)	(((((((Oenocarpus_minor	Oenocarpus_bataua)	Prestoea_acuminata)	(Heterospathe_cagayanensis	(Hydriastele_microspadix	(Dictyosperma_album	(Veitchia_spiralis	(Kentiopsis_piersoniorum	Burretiokentia_grandiflora))))))	(Geonoma_undata	(Leopoldinia_pulchra	Pelagodoxa_henryana)))	Manicaria_saccifera)	Dypsis_decaryi)	((Chamaedorea_seifrizii	((Attalea_speciosa	((Elaeis_oleifera	Elaeis_guineensis)	Bactris_major))	(Reinhardtia_simplex	(Reinhardtia_paiewonskiana	Reinhardtia_latisecta))))	(Orania_palindan	(Iriartea_deltoidea	(Podococcus_barteri	Sclerosperma_profizianum)))))))	(Sabal_domingensis	Serenoa_repens)))	Kingia_australis);
((Sabal_domingensis	(Serenoa_repens	(Phoenix_dactylifera	(Nypa_fruticans	(((((((Elaeis_oleifera	Elaeis_guineensis)	(Bactris_major	Attalea_speciosa))	(Reinhardtia_latisecta	(Reinhardtia_simplex	Reinhardtia_paiewonskiana)))	(Iriartea_deltoidea	(Orania_palindan	(Podococcus_barteri	Sclerosperma_profizianum))))	Pseudophoenix_vinifera)	Manicaria_saccifera)	(((Dypsis_decaryi	((Chamaedorea_seifrizii	((Oenocarpus_minor	Oenocarpus_bataua)	Prestoea_acuminata))	(Hydriastele_microspadix	((Dictyosperma_album	((Heterospathe_cagayanensis	Veitchia_spiralis)	Burretiokentia_grandiflora))	Kentiopsis_piersoniorum))))	(Geonoma_undata	(Leopoldinia_pulchra	Pelagodoxa_henryana)))	Roystonea_regia))))))	Kingia_australis);
((Phoenix_dactylifera	((((((Orania_palindan	(Podococcus_barteri	Sclerosperma_profizianum))	((Reinhardtia_latisecta	(Reinhardtia_simplex	Reinhardtia_paiewonskiana))	(Attalea_speciosa	(Bactris_major	(Elaeis_guineensis	Elaeis_oleifera)))))	Roystonea_regia)	((Pseudophoenix_vinifera	(Manicaria_saccifera	Iriartea_deltoidea))	(((((Heterospathe_cagayanensis	(Hydriastele_microspadix	Dictyosperma_album))	((Kentiopsis_piersoniorum	Burretiokentia_grandiflora)	Veitchia_spiralis))	(Chamaedorea_seifrizii	((Oenocarpus_minor	Oenocarpus_bataua)	Prestoea_acuminata)))	Dypsis_decaryi)	(Pelagodoxa_henryana	(Geonoma_undata	Leopoldinia_pulchra)))))	(Sabal_domingensis	Serenoa_repens))	Nypa_fruticans))	Kingia_australis);
((Sabal_domingensis	(Serenoa_repens	((Nypa_fruticans	Phoenix_dactylifera)	((((Reinhardtia_simplex	(Reinhardtia_paiewonskiana	Reinhardtia_latisecta))	(Attalea_speciosa	(Bactris_major	(Elaeis_guineensis	Elaeis_oleifera))))	(Roystonea_regia	(Orania_palindan	(Iriartea_deltoidea	(Podococcus_barteri	Sclerosperma_profizianum)))))	(((Geonoma_undata	((Hydriastele_microspadix	((Dictyosperma_album	((Kentiopsis_piersoniorum	Burretiokentia_grandiflora)	Veitchia_spiralis))	Heterospathe_cagayanensis))	(Chamaedorea_seifrizii	((Oenocarpus_minor	Oenocarpus_bataua)	Prestoea_acuminata))))	((Dypsis_decaryi	Manicaria_saccifera)	(Pelagodoxa_henryana	Leopoldinia_pulchra)))	Pseudophoenix_vinifera)))))	Kingia_australis);
((Sabal_domingensis	(Serenoa_repens	(Nypa_fruticans	(Phoenix_dactylifera	(Pseudophoenix_vinifera	((((Reinhardtia_paiewonskiana	(Reinhardtia_latisecta	Reinhardtia_simplex))	(Attalea_speciosa	(Bactris_major	(Elaeis_guineensis	Elaeis_oleifera))))	(Roystonea_regia	(Orania_palindan	(Podococcus_barteri	Sclerosperma_profizianum))))	((Manicaria_saccifera	Iriartea_deltoidea)	((Geonoma_undata	((Kentiopsis_piersoniorum	(((Dictyosperma_album	Hydriastele_microspadix)	Heterospathe_cagayanensis)	(Veitchia_spiralis	Burretiokentia_grandiflora)))	(Dypsis_decaryi	(Chamaedorea_seifrizii	((Oenocarpus_minor	Oenocarpus_bataua)	Prestoea_acuminata)))))	(Pelagodoxa_henryana	Leopoldinia_pulchra)))))))))	Kingia_australis);
((Sabal_domingensis	(((Nypa_fruticans	(((Iriartea_deltoidea	((((Leopoldinia_pulchra	Pelagodoxa_henryana)	Geonoma_undata)	((Kentiopsis_piersoniorum	((Dictyosperma_album	(Hydriastele_microspadix	Burretiokentia_grandiflora))	(Heterospathe_cagayanensis	Veitchia_spiralis)))	((Oenocarpus_minor	Oenocarpus_bataua)	Prestoea_acuminata)))	Dypsis_decaryi))	(Manicaria_saccifera	((((Reinhardtia_latisecta	(Reinhardtia_simplex	Reinhardtia_paiewonskiana))	(Attalea_speciosa	(Bactris_major	(Elaeis_guineensis	Elaeis_oleifera))))	(Orania_palindan	(Podococcus_barteri	Sclerosperma_profizianum)))	(Chamaedorea_seifrizii	Roystonea_regia))))	Pseudophoenix_vinifera))	Serenoa_repens)	Phoenix_dactylifera))	Kingia_australis);
((Sabal_domingensis	(((Roystonea_regia	((Pseudophoenix_vinifera	((Manicaria_saccifera	(Iriartea_deltoidea	(Podococcus_barteri	Sclerosperma_profizianum)))	(((Chamaedorea_seifrizii	(Reinhardtia_paiewonskiana	(Reinhardtia_latisecta	Reinhardtia_simplex)))	Orania_palindan)	(Attalea_speciosa	(Bactris_major	(Elaeis_guineensis	Elaeis_oleifera))))))	((Leopoldinia_pulchra	Pelagodoxa_henryana)	(((Dypsis_decaryi	Veitchia_spiralis)	((Kentiopsis_piersoniorum	Burretiokentia_grandiflora)	((Hydriastele_microspadix	Dictyosperma_album)	Heterospathe_cagayanensis)))	((Geonoma_undata	Prestoea_acuminata)	(Oenocarpus_minor	Oenocarpus_bataua))))))	(Serenoa_repens	Nypa_fruticans))	Phoenix_dactylifera))	Kingia_australis);
((Phoenix_dactylifera	((Serenoa_repens	Nypa_fruticans)	(Sabal_domingensis	(((Roystonea_regia	(Orania_palindan	(Podococcus_barteri	Sclerosperma_profizianum)))	((Attalea_speciosa	(Bactris_major	(Elaeis_guineensis	Elaeis_oleifera)))	(Reinhardtia_paiewonskiana	(Reinhardtia_latisecta	Reinhardtia_simplex))))	(((((Leopoldinia_pulchra	Pelagodoxa_henryana)	Geonoma_undata)	(Dypsis_decaryi	(((Chamaedorea_seifrizii	Prestoea_acuminata)	(Oenocarpus_minor	Oenocarpus_bataua))	(Hydriastele_microspadix	(Heterospathe_cagayanensis	(Dictyosperma_album	(Veitchia_spiralis	(Kentiopsis_piersoniorum	Burretiokentia_grandiflora))))))))	Manicaria_saccifera)	(Iriartea_deltoidea	Pseudophoenix_vinifera))))))	Kingia_australis);
((Phoenix_dactylifera	((Serenoa_repens	Nypa_fruticans)	(Sabal_domingensis	(((((Geonoma_undata	(Leopoldinia_pulchra	Pelagodoxa_henryana))	(((Dypsis_decaryi	(Oenocarpus_minor	Oenocarpus_bataua))	(Kentiopsis_piersoniorum	((Burretiokentia_grandiflora	Veitchia_spiralis)	(Hydriastele_microspadix	(Heterospathe_cagayanensis	Dictyosperma_album)))))	(Chamaedorea_seifrizii	Prestoea_acuminata)))	Manicaria_saccifera)	Pseudophoenix_vinifera)	(((Orania_palindan	(Iriartea_deltoidea	(Podococcus_barteri	Sclerosperma_profizianum)))	(((Elaeis_guineensis	Elaeis_oleifera)	(Attalea_speciosa	Bactris_major))	(Reinhardtia_simplex	(Reinhardtia_paiewonskiana	Reinhardtia_latisecta))))	Roystonea_regia)))))	Kingia_australis);
((Phoenix_dactylifera	((Serenoa_repens	Nypa_fruticans)	(Sabal_domingensis	((((Chamaedorea_seifrizii	Roystonea_regia)	((Podococcus_barteri	Sclerosperma_profizianum)	Orania_palindan))	((Attalea_speciosa	(Bactris_major	(Elaeis_guineensis	Elaeis_oleifera)))	(Reinhardtia_simplex	(Reinhardtia_paiewonskiana	Reinhardtia_latisecta))))	(((((((((Hydriastele_microspadix	Heterospathe_cagayanensis)	Dictyosperma_album)	(Burretiokentia_grandiflora	(Veitchia_spiralis	Kentiopsis_piersoniorum)))	(Prestoea_acuminata	(Oenocarpus_minor	Oenocarpus_bataua)))	Dypsis_decaryi)	(Geonoma_undata	(Leopoldinia_pulchra	Pelagodoxa_henryana)))	Manicaria_saccifera)	Iriartea_deltoidea)	Pseudophoenix_vinifera)))))	Kingia_australis);
((Sabal_domingensis	(((((Chamaedorea_seifrizii	Roystonea_regia)	((Podococcus_barteri	Sclerosperma_profizianum)	Orania_palindan))	((Attalea_speciosa	(Bactris_major	(Elaeis_guineensis	Elaeis_oleifera)))	(Reinhardtia_latisecta	(Reinhardtia_simplex	Reinhardtia_paiewonskiana))))	((((Manicaria_saccifera	(Geonoma_undata	(Leopoldinia_pulchra	Pelagodoxa_henryana)))	((((Burretiokentia_grandiflora	Hydriastele_microspadix)	Heterospathe_cagayanensis)	(Dictyosperma_album	((Dypsis_decaryi	Veitchia_spiralis)	Kentiopsis_piersoniorum)))	(Prestoea_acuminata	(Oenocarpus_minor	Oenocarpus_bataua))))	Iriartea_deltoidea)	(Pseudophoenix_vinifera	(Serenoa_repens	Nypa_fruticans))))	Phoenix_dactylifera))	Kingia_australis);
((Roystonea_regia	((((Podococcus_barteri	Sclerosperma_profizianum)	Orania_palindan)	((((Elaeis_guineensis	Elaeis_oleifera)	(Attalea_speciosa	Bactris_major))	(Reinhardtia_paiewonskiana	(Reinhardtia_latisecta	Reinhardtia_simplex)))	(((Pseudophoenix_vinifera	Iriartea_deltoidea)	((Serenoa_repens	Nypa_fruticans)	((Manicaria_saccifera	((Dypsis_decaryi	Geonoma_undata)	(Leopoldinia_pulchra	Pelagodoxa_henryana)))	((((Burretiokentia_grandiflora	Hydriastele_microspadix)	(Dictyosperma_album	(Heterospathe_cagayanensis	Veitchia_spiralis)))	Kentiopsis_piersoniorum)	(Prestoea_acuminata	(Oenocarpus_minor	Oenocarpus_bataua))))))	(Phoenix_dactylifera	Sabal_domingensis))))	Chamaedorea_seifrizii))	Kingia_australis);
((Pseudophoenix_vinifera	((((((Oenocarpus_minor	Oenocarpus_bataua)	Prestoea_acuminata)	((Burretiokentia_grandiflora	Kentiopsis_piersoniorum)	((Heterospathe_cagayanensis	Veitchia_spiralis)	((Dypsis_decaryi	Dictyosperma_album)	Hydriastele_microspadix))))	(Pelagodoxa_henryana	Geonoma_undata))	(Manicaria_saccifera	Leopoldinia_pulchra))	(((((Iriartea_deltoidea	(Podococcus_barteri	Sclerosperma_profizianum))	Orania_palindan)	((Reinhardtia_latisecta	(Reinhardtia_paiewonskiana	Reinhardtia_simplex))	(Attalea_speciosa	(Bactris_major	(Elaeis_guineensis	Elaeis_oleifera)))))	(Chamaedorea_seifrizii	Roystonea_regia))	((Sabal_domingensis	Phoenix_dactylifera)	(Nypa_fruticans	Serenoa_repens)))))	Kingia_australis);
((Sabal_domingensis	(Phoenix_dactylifera	((Nypa_fruticans	Serenoa_repens)	((((Iriartea_deltoidea	(Orania_palindan	(Sclerosperma_profizianum	Podococcus_barteri)))	((Reinhardtia_simplex	(Reinhardtia_latisecta	Reinhardtia_paiewonskiana))	(Attalea_speciosa	(Bactris_major	(Elaeis_guineensis	Elaeis_oleifera)))))	((((Leopoldinia_pulchra	Pelagodoxa_henryana)	Geonoma_undata)	((((Oenocarpus_minor	Oenocarpus_bataua)	Prestoea_acuminata)	((Burretiokentia_grandiflora	Kentiopsis_piersoniorum)	((Heterospathe_cagayanensis	Veitchia_spiralis)	(Dictyosperma_album	Hydriastele_microspadix))))	Dypsis_decaryi))	Manicaria_saccifera))	(Pseudophoenix_vinifera	(Chamaedorea_seifrizii	Roystonea_regia))))))	Kingia_australis);
((Roystonea_regia	(((((Reinhardtia_simplex	(Reinhardtia_latisecta	Reinhardtia_paiewonskiana))	(Attalea_speciosa	(Bactris_major	(Elaeis_guineensis	Elaeis_oleifera))))	(((Podococcus_barteri	Sclerosperma_profizianum)	Iriartea_deltoidea)	Orania_palindan))	(((Sabal_domingensis	Phoenix_dactylifera)	(Nypa_fruticans	Serenoa_repens))	((((Leopoldinia_pulchra	Pelagodoxa_henryana)	((Geonoma_undata	(((Oenocarpus_minor	Oenocarpus_bataua)	Prestoea_acuminata)	((Veitchia_spiralis	(Burretiokentia_grandiflora	Kentiopsis_piersoniorum))	(Heterospathe_cagayanensis	(Dictyosperma_album	Hydriastele_microspadix)))))	Dypsis_decaryi))	Manicaria_saccifera)	Pseudophoenix_vinifera)))	Chamaedorea_seifrizii))	Kingia_australis);
((Sabal_domingensis	(((Nypa_fruticans	(((Manicaria_saccifera	Iriartea_deltoidea)	Pseudophoenix_vinifera)	(((Leopoldinia_pulchra	Pelagodoxa_henryana)	(Geonoma_undata	(((Oenocarpus_minor	Oenocarpus_bataua)	Prestoea_acuminata)	(((Heterospathe_cagayanensis	Dictyosperma_album)	((Burretiokentia_grandiflora	Hydriastele_microspadix)	(Dypsis_decaryi	Veitchia_spiralis)))	Kentiopsis_piersoniorum))))	((Chamaedorea_seifrizii	Roystonea_regia)	(((Reinhardtia_simplex	(Reinhardtia_latisecta	Reinhardtia_paiewonskiana))	(Attalea_speciosa	(Bactris_major	(Elaeis_guineensis	Elaeis_oleifera))))	((Podococcus_barteri	Sclerosperma_profizianum)	Orania_palindan))))))	Phoenix_dactylifera)	Serenoa_repens))	Kingia_australis);
((Sabal_domingensis	(((Pseudophoenix_vinifera	((Iriartea_deltoidea	(((Geonoma_undata	((((Dictyosperma_album	(Burretiokentia_grandiflora	(Heterospathe_cagayanensis	Veitchia_spiralis)))	Kentiopsis_piersoniorum)	Hydriastele_microspadix)	(Dypsis_decaryi	((Oenocarpus_minor	Oenocarpus_bataua)	Prestoea_acuminata))))	(Leopoldinia_pulchra	Pelagodoxa_henryana))	Manicaria_saccifera))	(Roystonea_regia	(((Reinhardtia_simplex	(Reinhardtia_latisecta	Reinhardtia_paiewonskiana))	(Attalea_speciosa	(Bactris_major	(Elaeis_guineensis	Elaeis_oleifera))))	((Podococcus_barteri	Sclerosperma_profizianum)	(Chamaedorea_seifrizii	Orania_palindan))))))	(Serenoa_repens	Nypa_fruticans))	Phoenix_dactylifera))	Kingia_australis);
((Nypa_fruticans	((Phoenix_dactylifera	Sabal_domingensis)	(((((Reinhardtia_simplex	(Reinhardtia_latisecta	Reinhardtia_paiewonskiana))	(Attalea_speciosa	(Bactris_major	(Elaeis_guineensis	Elaeis_oleifera))))	(Roystonea_regia	((Iriartea_deltoidea	(Podococcus_barteri	Sclerosperma_profizianum))	Orania_palindan)))	((((((Dictyosperma_album	(Burretiokentia_grandiflora	(Heterospathe_cagayanensis	Veitchia_spiralis)))	Kentiopsis_piersoniorum)	Hydriastele_microspadix)	(Chamaedorea_seifrizii	((Oenocarpus_minor	Oenocarpus_bataua)	Prestoea_acuminata)))	((((Manicaria_saccifera	Leopoldinia_pulchra)	Pelagodoxa_henryana)	Dypsis_decaryi)	Geonoma_undata))	Pseudophoenix_vinifera))	Serenoa_repens)))	Kingia_australis);
((Nypa_fruticans	((((Pseudophoenix_vinifera	(((Iriartea_deltoidea	(Podococcus_barteri	Sclerosperma_profizianum))	Orania_palindan)	((Reinhardtia_simplex	(Reinhardtia_latisecta	Reinhardtia_paiewonskiana))	((Elaeis_guineensis	Elaeis_oleifera)	(Attalea_speciosa	Bactris_major)))))	((Geonoma_undata	(Leopoldinia_pulchra	Pelagodoxa_henryana))	((((Hydriastele_microspadix	(Heterospathe_cagayanensis	Dictyosperma_album))	Veitchia_spiralis)	((Manicaria_saccifera	Burretiokentia_grandiflora)	Kentiopsis_piersoniorum))	((Dypsis_decaryi	Chamaedorea_seifrizii)	((Oenocarpus_minor	Oenocarpus_bataua)	Prestoea_acuminata)))))	Roystonea_regia)	((Sabal_domingensis	Serenoa_repens)	Phoenix_dactylifera)))	Kingia_australis);
((Nypa_fruticans	(Serenoa_repens	((Phoenix_dactylifera	Sabal_domingensis)	((Pseudophoenix_vinifera	(((Iriartea_deltoidea	((Podococcus_barteri	Sclerosperma_profizianum)	Orania_palindan))	((Reinhardtia_paiewonskiana	(Reinhardtia_simplex	Reinhardtia_latisecta))	(Attalea_speciosa	(Bactris_major	(Elaeis_guineensis	Elaeis_oleifera)))))	Roystonea_regia))	(Manicaria_saccifera	((Leopoldinia_pulchra	Pelagodoxa_henryana)	((((Hydriastele_microspadix	Heterospathe_cagayanensis)	(Dictyosperma_album	(Veitchia_spiralis	(Burretiokentia_grandiflora	Kentiopsis_piersoniorum))))	((Oenocarpus_minor	Oenocarpus_bataua)	(Chamaedorea_seifrizii	Prestoea_acuminata)))	(Geonoma_undata	Dypsis_decaryi))))))))	Kingia_australis);
((Prestoea_acuminata	((((((((Nypa_fruticans	Serenoa_repens)	(Phoenix_dactylifera	Sabal_domingensis))	((((Podococcus_barteri	Sclerosperma_profizianum)	Orania_palindan)	((Reinhardtia_paiewonskiana	(Reinhardtia_simplex	Reinhardtia_latisecta))	(Attalea_speciosa	(Bactris_major	(Elaeis_guineensis	Elaeis_oleifera)))))	(Chamaedorea_seifrizii	Roystonea_regia)))	((Iriartea_deltoidea	Manicaria_saccifera)	Pseudophoenix_vinifera))	((Pelagodoxa_henryana	Leopoldinia_pulchra)	Geonoma_undata))	(Hydriastele_microspadix	(Heterospathe_cagayanensis	(Dictyosperma_album	(Veitchia_spiralis	(Burretiokentia_grandiflora	Kentiopsis_piersoniorum))))))	Dypsis_decaryi)	(Oenocarpus_bataua	Oenocarpus_minor)))	Kingia_australis);
((Prestoea_acuminata	((((((Roystonea_regia	(Manicaria_saccifera	((Iriartea_deltoidea	(Podococcus_barteri	Sclerosperma_profizianum))	Orania_palindan)))	(((Reinhardtia_latisecta	(Reinhardtia_paiewonskiana	Reinhardtia_simplex))	(Chamaedorea_seifrizii	(Attalea_speciosa	(Pseudophoenix_vinifera	(Bactris_major	(Elaeis_guineensis	Elaeis_oleifera))))))	((Phoenix_dactylifera	(Serenoa_repens	Sabal_domingensis))	Nypa_fruticans)))	(Pelagodoxa_henryana	Leopoldinia_pulchra))	Geonoma_undata)	(((Dypsis_decaryi	Veitchia_spiralis)	(Burretiokentia_grandiflora	Kentiopsis_piersoniorum))	((Heterospathe_cagayanensis	Hydriastele_microspadix)	Dictyosperma_album)))	(Oenocarpus_bataua	Oenocarpus_minor)))	Kingia_australis);
(((Roystonea_regia	((((Manicaria_saccifera	Nypa_fruticans)	Serenoa_repens)	((Geonoma_undata	(Pelagodoxa_henryana	Leopoldinia_pulchra))	((Prestoea_acuminata	(Oenocarpus_bataua	Oenocarpus_minor))	(((Heterospathe_cagayanensis	(Dypsis_decaryi	Veitchia_spiralis))	Hydriastele_microspadix)	(Dictyosperma_album	(Burretiokentia_grandiflora	Kentiopsis_piersoniorum))))))	((((Iriartea_deltoidea	Sclerosperma_profizianum)	Orania_palindan)	((Attalea_speciosa	(Bactris_major	(Elaeis_guineensis	Elaeis_oleifera)))	((Podococcus_barteri	Reinhardtia_latisecta)	(Reinhardtia_paiewonskiana	Reinhardtia_simplex))))	(Phoenix_dactylifera	Sabal_domingensis))))	(Chamaedorea_seifrizii	Pseudophoenix_vinifera))	Kingia_australis);
(((Sabal_domingensis	((((Pelagodoxa_henryana	Leopoldinia_pulchra)	((((Prestoea_acuminata	(Oenocarpus_bataua	Oenocarpus_minor))	((Veitchia_spiralis	(Kentiopsis_piersoniorum	Burretiokentia_grandiflora))	(Dictyosperma_album	(Heterospathe_cagayanensis	Hydriastele_microspadix))))	Geonoma_undata)	Dypsis_decaryi))	Manicaria_saccifera)	((((Roystonea_regia	Chamaedorea_seifrizii)	(Sclerosperma_profizianum	Orania_palindan))	((Attalea_speciosa	(Bactris_major	(Elaeis_guineensis	Elaeis_oleifera)))	(Reinhardtia_simplex	((Podococcus_barteri	Reinhardtia_latisecta)	Reinhardtia_paiewonskiana))))	(Iriartea_deltoidea	Pseudophoenix_vinifera))))	((Phoenix_dactylifera	Nypa_fruticans)	Serenoa_repens))	Kingia_australis);
((((((Manicaria_saccifera	(((((Dypsis_decaryi	Chamaedorea_seifrizii)	(Prestoea_acuminata	(Oenocarpus_bataua	Oenocarpus_minor)))	((((Heterospathe_cagayanensis	Veitchia_spiralis)	Burretiokentia_grandiflora)	Dictyosperma_album)	(Kentiopsis_piersoniorum	Hydriastele_microspadix)))	(Pelagodoxa_henryana	Leopoldinia_pulchra))	Geonoma_undata))	(Iriartea_deltoidea	((((Orania_palindan	((Attalea_speciosa	(Bactris_major	(Elaeis_guineensis	Elaeis_oleifera)))	(Reinhardtia_simplex	(Reinhardtia_latisecta	Reinhardtia_paiewonskiana))))	Roystonea_regia)	(Podococcus_barteri	Sclerosperma_profizianum))	Pseudophoenix_vinifera)))	Nypa_fruticans)	Serenoa_repens)	(Phoenix_dactylifera	Sabal_domingensis))	Kingia_australis);
((Sabal_domingensis	((((((Elaeis_guineensis	Elaeis_oleifera)	(Attalea_speciosa	Bactris_major))	(Reinhardtia_latisecta	(Reinhardtia_paiewonskiana	Reinhardtia_simplex)))	(Roystonea_regia	(Orania_palindan	(Podococcus_barteri	Sclerosperma_profizianum))))	((Pseudophoenix_vinifera	(((Manicaria_saccifera	Serenoa_repens)	Nypa_fruticans)	Iriartea_deltoidea))	((Pelagodoxa_henryana	Leopoldinia_pulchra)	(Geonoma_undata	((Prestoea_acuminata	((Oenocarpus_bataua	Oenocarpus_minor)	(Dypsis_decaryi	Chamaedorea_seifrizii)))	((((Heterospathe_cagayanensis	Veitchia_spiralis)	Burretiokentia_grandiflora)	Dictyosperma_album)	(Kentiopsis_piersoniorum	Hydriastele_microspadix)))))))	Phoenix_dactylifera))	Kingia_australis);
((Roystonea_regia	((Manicaria_saccifera	(((((Oenocarpus_bataua	Oenocarpus_minor)	Prestoea_acuminata)	(Dypsis_decaryi	Chamaedorea_seifrizii))	(Hydriastele_microspadix	(((Veitchia_spiralis	Burretiokentia_grandiflora)	(Heterospathe_cagayanensis	Dictyosperma_album))	Kentiopsis_piersoniorum)))	((Pelagodoxa_henryana	Leopoldinia_pulchra)	Geonoma_undata)))	(((Phoenix_dactylifera	Sabal_domingensis)	(Serenoa_repens	Nypa_fruticans))	(Pseudophoenix_vinifera	((Orania_palindan	(Iriartea_deltoidea	(Podococcus_barteri	Sclerosperma_profizianum)))	(((Bactris_major	(Elaeis_oleifera	Elaeis_guineensis))	Attalea_speciosa)	(Reinhardtia_latisecta	(Reinhardtia_paiewonskiana	Reinhardtia_simplex))))))))	Kingia_australis);
((Prestoea_acuminata	(((((Heterospathe_cagayanensis	Hydriastele_microspadix)	(Dictyosperma_album	(Veitchia_spiralis	((Dypsis_decaryi	Kentiopsis_piersoniorum)	Burretiokentia_grandiflora))))	(((Pelagodoxa_henryana	Leopoldinia_pulchra)	Geonoma_undata)	(((Phoenix_dactylifera	Sabal_domingensis)	((Manicaria_saccifera	Serenoa_repens)	Nypa_fruticans))	((Roystonea_regia	Pseudophoenix_vinifera)	((Orania_palindan	(Iriartea_deltoidea	Sclerosperma_profizianum))	(((Bactris_major	(Elaeis_oleifera	Elaeis_guineensis))	Attalea_speciosa)	(Podococcus_barteri	(Reinhardtia_paiewonskiana	(Reinhardtia_simplex	Reinhardtia_latisecta)))))))))	(Oenocarpus_bataua	Oenocarpus_minor))	Chamaedorea_seifrizii))	Kingia_australis);
((Roystonea_regia	(((Orania_palindan	(Podococcus_barteri	Sclerosperma_profizianum))	(((Bactris_major	(Elaeis_oleifera	Elaeis_guineensis))	Attalea_speciosa)	(Reinhardtia_simplex	(Reinhardtia_latisecta	Reinhardtia_paiewonskiana))))	(((Manicaria_saccifera	(((((Oenocarpus_bataua	Oenocarpus_minor)	Prestoea_acuminata)	(Dypsis_decaryi	Chamaedorea_seifrizii))	((Veitchia_spiralis	(Kentiopsis_piersoniorum	Burretiokentia_grandiflora))	((Heterospathe_cagayanensis	Hydriastele_microspadix)	Dictyosperma_album)))	((Pelagodoxa_henryana	Leopoldinia_pulchra)	Geonoma_undata)))	(Iriartea_deltoidea	Pseudophoenix_vinifera))	((Phoenix_dactylifera	Sabal_domingensis)	(Serenoa_repens	Nypa_fruticans)))))	Kingia_australis);
((Pseudophoenix_vinifera	((((Roystonea_regia	(Sclerosperma_profizianum	(Orania_palindan	Podococcus_barteri)))	(((Bactris_major	(Elaeis_oleifera	Elaeis_guineensis))	Attalea_speciosa)	(Reinhardtia_latisecta	(Reinhardtia_paiewonskiana	Reinhardtia_simplex))))	((Iriartea_deltoidea	Manicaria_saccifera)	((((Oenocarpus_bataua	Oenocarpus_minor)	(Chamaedorea_seifrizii	Prestoea_acuminata))	(Dypsis_decaryi	(((Dictyosperma_album	Kentiopsis_piersoniorum)	(Heterospathe_cagayanensis	Veitchia_spiralis))	(Hydriastele_microspadix	Burretiokentia_grandiflora))))	((Pelagodoxa_henryana	Leopoldinia_pulchra)	Geonoma_undata))))	(Sabal_domingensis	((Serenoa_repens	Nypa_fruticans)	Phoenix_dactylifera))))	Kingia_australis);
((Nypa_fruticans	((Phoenix_dactylifera	((((Pseudophoenix_vinifera	((((Bactris_major	(Elaeis_oleifera	Elaeis_guineensis))	Attalea_speciosa)	(Reinhardtia_simplex	(Reinhardtia_latisecta	Reinhardtia_paiewonskiana)))	((Sclerosperma_profizianum	Podococcus_barteri)	Orania_palindan)))	((Iriartea_deltoidea	Manicaria_saccifera)	((((Oenocarpus_bataua	Oenocarpus_minor)	(Chamaedorea_seifrizii	Prestoea_acuminata))	((((Burretiokentia_grandiflora	(Veitchia_spiralis	Dypsis_decaryi))	(Dictyosperma_album	Heterospathe_cagayanensis))	Kentiopsis_piersoniorum)	Hydriastele_microspadix))	((Pelagodoxa_henryana	Leopoldinia_pulchra)	Geonoma_undata))))	Roystonea_regia)	Sabal_domingensis))	Serenoa_repens))	Kingia_australis);
((Roystonea_regia	((((Sabal_domingensis	((Serenoa_repens	Nypa_fruticans)	Phoenix_dactylifera))	(((((Bactris_major	(Elaeis_oleifera	Elaeis_guineensis))	Attalea_speciosa)	(Reinhardtia_simplex	(Reinhardtia_latisecta	Reinhardtia_paiewonskiana)))	Pseudophoenix_vinifera)	(((Iriartea_deltoidea	Manicaria_saccifera)	((((Burretiokentia_grandiflora	(Kentiopsis_piersoniorum	Veitchia_spiralis))	((Dictyosperma_album	Hydriastele_microspadix)	Heterospathe_cagayanensis))	((Oenocarpus_bataua	Oenocarpus_minor)	Prestoea_acuminata))	((Pelagodoxa_henryana	Leopoldinia_pulchra)	Geonoma_undata)))	Dypsis_decaryi)))	((Sclerosperma_profizianum	Podococcus_barteri)	Orania_palindan))	Chamaedorea_seifrizii))	Kingia_australis);
((Sabal_domingensis	(((((Iriartea_deltoidea	(((Orania_palindan	(Chamaedorea_seifrizii	Sclerosperma_profizianum))	Roystonea_regia)	((Reinhardtia_paiewonskiana	(Reinhardtia_latisecta	Reinhardtia_simplex))	(((Elaeis_guineensis	Elaeis_oleifera)	Bactris_major)	Attalea_speciosa))))	(Pseudophoenix_vinifera	((Geonoma_undata	(Pelagodoxa_henryana	(Dypsis_decaryi	Leopoldinia_pulchra)))	(((Oenocarpus_bataua	Oenocarpus_minor)	Prestoea_acuminata)	((Heterospathe_cagayanensis	(Dictyosperma_album	Hydriastele_microspadix))	(Kentiopsis_piersoniorum	(Veitchia_spiralis	Burretiokentia_grandiflora)))))))	Manicaria_saccifera)	(Nypa_fruticans	(Podococcus_barteri	Serenoa_repens)))	Phoenix_dactylifera))	Kingia_australis);
((Roystonea_regia	(((((Nypa_fruticans	(Sabal_domingensis	Serenoa_repens))	Phoenix_dactylifera)	(((Manicaria_saccifera	((Orania_palindan	(Podococcus_barteri	Sclerosperma_profizianum))	Iriartea_deltoidea))	((((Oenocarpus_bataua	Oenocarpus_minor)	Prestoea_acuminata)	((Dictyosperma_album	(Veitchia_spiralis	(Burretiokentia_grandiflora	(Dypsis_decaryi	Kentiopsis_piersoniorum))))	(Heterospathe_cagayanensis	Hydriastele_microspadix)))	(Geonoma_undata	(Pelagodoxa_henryana	Leopoldinia_pulchra))))	Pseudophoenix_vinifera))	((Reinhardtia_latisecta	(Reinhardtia_simplex	Reinhardtia_paiewonskiana))	(((Elaeis_guineensis	Elaeis_oleifera)	Bactris_major)	Attalea_speciosa)))	Chamaedorea_seifrizii))	Kingia_australis);
((Sabal_domingensis	(((Nypa_fruticans	(((Chamaedorea_seifrizii	Roystonea_regia)	((((Reinhardtia_simplex	(Reinhardtia_paiewonskiana	Reinhardtia_latisecta))	(((Elaeis_guineensis	Elaeis_oleifera)	Bactris_major)	Attalea_speciosa))	(((Podococcus_barteri	Sclerosperma_profizianum)	Iriartea_deltoidea)	Orania_palindan))	Pseudophoenix_vinifera))	(((((Oenocarpus_bataua	Oenocarpus_minor)	Prestoea_acuminata)	((((Heterospathe_cagayanensis	Veitchia_spiralis)	(Burretiokentia_grandiflora	Dictyosperma_album))	Hydriastele_microspadix)	Kentiopsis_piersoniorum))	(Dypsis_decaryi	(Pelagodoxa_henryana	(Leopoldinia_pulchra	Geonoma_undata))))	Manicaria_saccifera)))	Serenoa_repens)	Phoenix_dactylifera))	Kingia_australis);
((Roystonea_regia	(((Manicaria_saccifera	((Podococcus_barteri	Sclerosperma_profizianum)	Orania_palindan))	((((Reinhardtia_latisecta	(Reinhardtia_simplex	Reinhardtia_paiewonskiana))	(((Elaeis_guineensis	Elaeis_oleifera)	Bactris_major)	Attalea_speciosa))	((Serenoa_repens	Nypa_fruticans)	(Phoenix_dactylifera	Sabal_domingensis)))	((Pseudophoenix_vinifera	Iriartea_deltoidea)	((((Oenocarpus_bataua	Oenocarpus_minor)	Prestoea_acuminata)	(Dypsis_decaryi	((((Heterospathe_cagayanensis	Veitchia_spiralis)	(Burretiokentia_grandiflora	Dictyosperma_album))	Hydriastele_microspadix)	Kentiopsis_piersoniorum)))	((Pelagodoxa_henryana	Leopoldinia_pulchra)	Geonoma_undata)))))	Chamaedorea_seifrizii))	Kingia_australis);
((Sabal_domingensis	(((((Pseudophoenix_vinifera	Iriartea_deltoidea)	(((((Heterospathe_cagayanensis	Veitchia_spiralis)	(Burretiokentia_grandiflora	Dictyosperma_album))	Dypsis_decaryi)	(Hydriastele_microspadix	Kentiopsis_piersoniorum))	((((Pelagodoxa_henryana	Leopoldinia_pulchra)	Geonoma_undata)	((Oenocarpus_bataua	Oenocarpus_minor)	Prestoea_acuminata))	Manicaria_saccifera)))	(Roystonea_regia	((Chamaedorea_seifrizii	(Orania_palindan	(Podococcus_barteri	Sclerosperma_profizianum)))	((Reinhardtia_simplex	(Reinhardtia_paiewonskiana	Reinhardtia_latisecta))	((Elaeis_guineensis	Elaeis_oleifera)	(Bactris_major	Attalea_speciosa))))))	(Serenoa_repens	Nypa_fruticans))	Phoenix_dactylifera))	Kingia_australis);
((Roystonea_regia	(((Orania_palindan	(Podococcus_barteri	Sclerosperma_profizianum))	((((Serenoa_repens	Nypa_fruticans)	(Phoenix_dactylifera	Sabal_domingensis))	((Pseudophoenix_vinifera	Iriartea_deltoidea)	((Geonoma_undata	(Manicaria_saccifera	(Pelagodoxa_henryana	Leopoldinia_pulchra)))	((((Oenocarpus_bataua	Oenocarpus_minor)	Prestoea_acuminata)	((Heterospathe_cagayanensis	(Burretiokentia_grandiflora	Hydriastele_microspadix))	(Veitchia_spiralis	(Kentiopsis_piersoniorum	Dictyosperma_album))))	Dypsis_decaryi))))	((Reinhardtia_paiewonskiana	(Reinhardtia_latisecta	Reinhardtia_simplex))	(Attalea_speciosa	((Elaeis_guineensis	Elaeis_oleifera)	Bactris_major)))))	Chamaedorea_seifrizii))	Kingia_australis);
((Phoenix_dactylifera	(Sabal_domingensis	((((Pseudophoenix_vinifera	((Pelagodoxa_henryana	((Manicaria_saccifera	Geonoma_undata)	Leopoldinia_pulchra))	(((Oenocarpus_bataua	Oenocarpus_minor)	Prestoea_acuminata)	((Kentiopsis_piersoniorum	Hydriastele_microspadix)	((Heterospathe_cagayanensis	Veitchia_spiralis)	(Burretiokentia_grandiflora	Dictyosperma_album))))))	(((Reinhardtia_simplex	(Reinhardtia_paiewonskiana	Reinhardtia_latisecta))	(Attalea_speciosa	((Elaeis_guineensis	Elaeis_oleifera)	Bactris_major)))	(((Dypsis_decaryi	Chamaedorea_seifrizii)	Orania_palindan)	(Iriartea_deltoidea	(Podococcus_barteri	Sclerosperma_profizianum)))))	Roystonea_regia)	(Serenoa_repens	Nypa_fruticans))))	Kingia_australis);
((Nypa_fruticans	((((((Reinhardtia_simplex	(Reinhardtia_paiewonskiana	Reinhardtia_latisecta))	((Chamaedorea_seifrizii	Roystonea_regia)	((Elaeis_guineensis	Elaeis_oleifera)	(Bactris_major	Attalea_speciosa))))	(Pseudophoenix_vinifera	(Orania_palindan	(Iriartea_deltoidea	(Podococcus_barteri	Sclerosperma_profizianum)))))	(((Leopoldinia_pulchra	Pelagodoxa_henryana)	(((Heterospathe_cagayanensis	((Burretiokentia_grandiflora	Hydriastele_microspadix)	((Dictyosperma_album	Veitchia_spiralis)	Kentiopsis_piersoniorum)))	((Oenocarpus_bataua	Oenocarpus_minor)	Prestoea_acuminata))	(Dypsis_decaryi	Geonoma_undata)))	Manicaria_saccifera))	(Sabal_domingensis	Serenoa_repens))	Phoenix_dactylifera))	Kingia_australis);
((Roystonea_regia	((((((Iriartea_deltoidea	(Podococcus_barteri	Sclerosperma_profizianum))	Pseudophoenix_vinifera)	((Attalea_speciosa	((Elaeis_guineensis	Elaeis_oleifera)	Bactris_major))	(Reinhardtia_simplex	(Reinhardtia_paiewonskiana	Reinhardtia_latisecta))))	(((((Heterospathe_cagayanensis	(Hydriastele_microspadix	Dictyosperma_album))	(Veitchia_spiralis	(Burretiokentia_grandiflora	Kentiopsis_piersoniorum)))	((Oenocarpus_bataua	Oenocarpus_minor)	Prestoea_acuminata))	(Manicaria_saccifera	(Geonoma_undata	(Leopoldinia_pulchra	Pelagodoxa_henryana))))	((Phoenix_dactylifera	Sabal_domingensis)	((Dypsis_decaryi	Nypa_fruticans)	Serenoa_repens))))	Orania_palindan)	Chamaedorea_seifrizii))	Kingia_australis);
(((Nypa_fruticans	Serenoa_repens)	((Phoenix_dactylifera	Sabal_domingensis)	((Pseudophoenix_vinifera	((((((Oenocarpus_bataua	Oenocarpus_minor)	Prestoea_acuminata)	(((Heterospathe_cagayanensis	(Hydriastele_microspadix	Dictyosperma_album))	(Veitchia_spiralis	Kentiopsis_piersoniorum))	Burretiokentia_grandiflora))	Dypsis_decaryi)	(Geonoma_undata	(Leopoldinia_pulchra	Pelagodoxa_henryana)))	(Iriartea_deltoidea	Manicaria_saccifera)))	(((Attalea_speciosa	((Elaeis_guineensis	Elaeis_oleifera)	Bactris_major))	(Reinhardtia_paiewonskiana	(Reinhardtia_latisecta	Reinhardtia_simplex)))	((Chamaedorea_seifrizii	Roystonea_regia)	(Orania_palindan	(Podococcus_barteri	Sclerosperma_profizianum)))))))	Kingia_australis);
((Sabal_domingensis	(((Nypa_fruticans	Serenoa_repens)	(Pseudophoenix_vinifera	((((Dypsis_decaryi	(Leopoldinia_pulchra	Pelagodoxa_henryana))	Geonoma_undata)	((((Oenocarpus_minor	Oenocarpus_bataua)	Prestoea_acuminata)	(Kentiopsis_piersoniorum	((Dictyosperma_album	((Heterospathe_cagayanensis	Veitchia_spiralis)	Burretiokentia_grandiflora))	Hydriastele_microspadix)))	Manicaria_saccifera))	(((((Reinhardtia_latisecta	Reinhardtia_paiewonskiana)	Reinhardtia_simplex)	((Elaeis_oleifera	Elaeis_guineensis)	(Bactris_major	Attalea_speciosa)))	(Orania_palindan	(Iriartea_deltoidea	(Podococcus_barteri	Sclerosperma_profizianum))))	(Chamaedorea_seifrizii	Roystonea_regia)))))	Phoenix_dactylifera))	Kingia_australis);
((Roystonea_regia	(((((Pseudophoenix_vinifera	(Iriartea_deltoidea	((((Manicaria_saccifera	Leopoldinia_pulchra)	Pelagodoxa_henryana)	(Geonoma_undata	(((Oenocarpus_minor	Oenocarpus_bataua)	Prestoea_acuminata)	(((Hydriastele_microspadix	Dictyosperma_album)	Heterospathe_cagayanensis)	(Veitchia_spiralis	(Burretiokentia_grandiflora	Kentiopsis_piersoniorum))))))	Dypsis_decaryi)))	((Phoenix_dactylifera	Sabal_domingensis)	(Nypa_fruticans	Serenoa_repens)))	((Reinhardtia_latisecta	(Reinhardtia_paiewonskiana	Reinhardtia_simplex))	(Attalea_speciosa	((Elaeis_oleifera	Elaeis_guineensis)	Bactris_major))))	((Podococcus_barteri	Sclerosperma_profizianum)	Orania_palindan))	Chamaedorea_seifrizii))	Kingia_australis);
(((((Leopoldinia_pulchra	Pelagodoxa_henryana)	(Geonoma_undata	((Hydriastele_microspadix	(Kentiopsis_piersoniorum	(Dictyosperma_album	((Heterospathe_cagayanensis	Veitchia_spiralis)	Burretiokentia_grandiflora))))	((Chamaedorea_seifrizii	((Oenocarpus_minor	Oenocarpus_bataua)	Prestoea_acuminata))	Dypsis_decaryi))))	(((Pseudophoenix_vinifera	Roystonea_regia)	Manicaria_saccifera)	(((Reinhardtia_latisecta	(Reinhardtia_paiewonskiana	Reinhardtia_simplex))	(Attalea_speciosa	((Elaeis_oleifera	Elaeis_guineensis)	Bactris_major)))	((Iriartea_deltoidea	(Podococcus_barteri	Sclerosperma_profizianum))	Orania_palindan))))	((Phoenix_dactylifera	Sabal_domingensis)	(Nypa_fruticans	Serenoa_repens)))	Kingia_australis);
((Sabal_domingensis	(((Nypa_fruticans	Serenoa_repens)	(Iriartea_deltoidea	(((Chamaedorea_seifrizii	Roystonea_regia)	(((Reinhardtia_simplex	(Reinhardtia_latisecta	Reinhardtia_paiewonskiana))	(Attalea_speciosa	((Elaeis_oleifera	Elaeis_guineensis)	Bactris_major)))	((Podococcus_barteri	Sclerosperma_profizianum)	Orania_palindan)))	(Pseudophoenix_vinifera	(((((Dictyosperma_album	Heterospathe_cagayanensis)	Hydriastele_microspadix)	((Kentiopsis_piersoniorum	(Veitchia_spiralis	Burretiokentia_grandiflora))	Dypsis_decaryi))	((Oenocarpus_minor	Oenocarpus_bataua)	Prestoea_acuminata))	(Manicaria_saccifera	((Leopoldinia_pulchra	Pelagodoxa_henryana)	Geonoma_undata)))))))	Phoenix_dactylifera))	Kingia_australis);
((Bactris_major	(Attalea_speciosa	((((Roystonea_regia	((Podococcus_barteri	Sclerosperma_profizianum)	(Chamaedorea_seifrizii	Orania_palindan)))	(((((Hydriastele_microspadix	(((Burretiokentia_grandiflora	Kentiopsis_piersoniorum)	(Dypsis_decaryi	Dictyosperma_album))	(Veitchia_spiralis	Heterospathe_cagayanensis)))	((Oenocarpus_minor	Oenocarpus_bataua)	Prestoea_acuminata))	((Leopoldinia_pulchra	Pelagodoxa_henryana)	Geonoma_undata))	(Manicaria_saccifera	Iriartea_deltoidea))	(Pseudophoenix_vinifera	((Phoenix_dactylifera	Sabal_domingensis)	(Nypa_fruticans	Serenoa_repens)))))	(Reinhardtia_paiewonskiana	(Reinhardtia_simplex	Reinhardtia_latisecta)))	(Elaeis_oleifera	Elaeis_guineensis))))	Kingia_australis);
((Prestoea_acuminata	(((((Manicaria_saccifera	(Leopoldinia_pulchra	Pelagodoxa_henryana))	Geonoma_undata)	((((Chamaedorea_seifrizii	Roystonea_regia)	(((Reinhardtia_simplex	(Reinhardtia_latisecta	Reinhardtia_paiewonskiana))	((Bactris_major	(Elaeis_oleifera	Elaeis_guineensis))	Attalea_speciosa))	((Podococcus_barteri	Sclerosperma_profizianum)	Orania_palindan)))	Iriartea_deltoidea)	(Pseudophoenix_vinifera	((Phoenix_dactylifera	Sabal_domingensis)	(Nypa_fruticans	Serenoa_repens)))))	((Kentiopsis_piersoniorum	((Veitchia_spiralis	Dypsis_decaryi)	(Burretiokentia_grandiflora	(Heterospathe_cagayanensis	Dictyosperma_album))))	Hydriastele_microspadix))	(Oenocarpus_minor	Oenocarpus_bataua)))	Kingia_australis);
((Roystonea_regia	(((Manicaria_saccifera	((Leopoldinia_pulchra	Pelagodoxa_henryana)	Geonoma_undata))	(Dypsis_decaryi	(((Nypa_fruticans	(Burretiokentia_grandiflora	Kentiopsis_piersoniorum))	(((Heterospathe_cagayanensis	Veitchia_spiralis)	Dictyosperma_album)	Hydriastele_microspadix))	((Oenocarpus_minor	Oenocarpus_bataua)	(Chamaedorea_seifrizii	Prestoea_acuminata)))))	((Pseudophoenix_vinifera	(((Reinhardtia_simplex	(Reinhardtia_latisecta	Reinhardtia_paiewonskiana))	((Bactris_major	(Elaeis_oleifera	Elaeis_guineensis))	Attalea_speciosa))	((Iriartea_deltoidea	(Podococcus_barteri	Sclerosperma_profizianum))	Orania_palindan)))	((Phoenix_dactylifera	Sabal_domingensis)	Serenoa_repens))))	Kingia_australis);
((Pseudophoenix_vinifera	((((Reinhardtia_simplex	(Reinhardtia_latisecta	Reinhardtia_paiewonskiana))	((Elaeis_oleifera	Elaeis_guineensis)	(Attalea_speciosa	Bactris_major)))	((Iriartea_deltoidea	(Podococcus_barteri	Sclerosperma_profizianum))	(Chamaedorea_seifrizii	Orania_palindan)))	((((Nypa_fruticans	(Phoenix_dactylifera	Sabal_domingensis))	Serenoa_repens)	((Manicaria_saccifera	Leopoldinia_pulchra)	((Pelagodoxa_henryana	Geonoma_undata)	((((Dictyosperma_album	(Veitchia_spiralis	Kentiopsis_piersoniorum))	Heterospathe_cagayanensis)	(Burretiokentia_grandiflora	Hydriastele_microspadix))	(Dypsis_decaryi	((Oenocarpus_minor	Oenocarpus_bataua)	Prestoea_acuminata))))))	Roystonea_regia)))	Kingia_australis);
((Sabal_domingensis	(((Serenoa_repens	Nypa_fruticans)	Phoenix_dactylifera)	(((((Reinhardtia_latisecta	(Reinhardtia_paiewonskiana	Reinhardtia_simplex))	((Bactris_major	(Elaeis_oleifera	Elaeis_guineensis))	Attalea_speciosa))	(((Podococcus_barteri	Sclerosperma_profizianum)	Iriartea_deltoidea)	Orania_palindan))	(((Pelagodoxa_henryana	((Kentiopsis_piersoniorum	((Dictyosperma_album	(Heterospathe_cagayanensis	Hydriastele_microspadix))	(Burretiokentia_grandiflora	Veitchia_spiralis)))	(Chamaedorea_seifrizii	((Oenocarpus_minor	Oenocarpus_bataua)	Prestoea_acuminata))))	(Geonoma_undata	(Manicaria_saccifera	Leopoldinia_pulchra)))	Dypsis_decaryi))	(Pseudophoenix_vinifera	Roystonea_regia))))	Kingia_australis);
((Roystonea_regia	((((Dypsis_decaryi	(Leopoldinia_pulchra	Pelagodoxa_henryana))	Manicaria_saccifera)	(Geonoma_undata	(((Kentiopsis_piersoniorum	(Dictyosperma_album	((Heterospathe_cagayanensis	Veitchia_spiralis)	Burretiokentia_grandiflora)))	Hydriastele_microspadix)	((Oenocarpus_minor	Oenocarpus_bataua)	(Prestoea_acuminata	Chamaedorea_seifrizii)))))	((((Serenoa_repens	Nypa_fruticans)	(Sabal_domingensis	Phoenix_dactylifera))	Iriartea_deltoidea)	(Pseudophoenix_vinifera	(((Reinhardtia_simplex	(Reinhardtia_latisecta	Reinhardtia_paiewonskiana))	((Elaeis_oleifera	Elaeis_guineensis)	(Attalea_speciosa	Bactris_major)))	((Podococcus_barteri	Sclerosperma_profizianum)	Orania_palindan))))))	Kingia_australis);
((Sabal_domingensis	(Serenoa_repens	(((((Orania_palindan	(Iriartea_deltoidea	Sclerosperma_profizianum))	Pseudophoenix_vinifera)	((Reinhardtia_simplex	(Reinhardtia_paiewonskiana	Reinhardtia_latisecta))	(((Elaeis_oleifera	Elaeis_guineensis)	(Bactris_major	Attalea_speciosa))	Roystonea_regia)))	((((Dypsis_decaryi	Chamaedorea_seifrizii)	(Prestoea_acuminata	(Oenocarpus_bataua	Oenocarpus_minor)))	((Veitchia_spiralis	(Burretiokentia_grandiflora	Kentiopsis_piersoniorum))	(Hydriastele_microspadix	(Dictyosperma_album	Heterospathe_cagayanensis))))	((Manicaria_saccifera	Geonoma_undata)	(Leopoldinia_pulchra	Pelagodoxa_henryana))))	(Phoenix_dactylifera	(Podococcus_barteri	Nypa_fruticans)))))	Kingia_australis);
((Nypa_fruticans	((Manicaria_saccifera	Serenoa_repens)	(((Pseudophoenix_vinifera	Iriartea_deltoidea)	(((((Prestoea_acuminata	(Oenocarpus_bataua	Oenocarpus_minor))	((Burretiokentia_grandiflora	(Kentiopsis_piersoniorum	Veitchia_spiralis))	(Hydriastele_microspadix	(Dictyosperma_album	Heterospathe_cagayanensis))))	Geonoma_undata)	Dypsis_decaryi)	(Leopoldinia_pulchra	Pelagodoxa_henryana)))	((((Reinhardtia_latisecta	(Reinhardtia_simplex	Reinhardtia_paiewonskiana))	((Elaeis_oleifera	Elaeis_guineensis)	(Bactris_major	Attalea_speciosa)))	((Roystonea_regia	Chamaedorea_seifrizii)	(Orania_palindan	(Sclerosperma_profizianum	Podococcus_barteri))))	(Phoenix_dactylifera	Sabal_domingensis)))))	Kingia_australis);
((Pseudophoenix_vinifera	((Iriartea_deltoidea	(((((Prestoea_acuminata	(Oenocarpus_bataua	Oenocarpus_minor))	((Hydriastele_microspadix	(Dictyosperma_album	Heterospathe_cagayanensis))	((Burretiokentia_grandiflora	(Kentiopsis_piersoniorum	Veitchia_spiralis))	(Dypsis_decaryi	Chamaedorea_seifrizii))))	(Geonoma_undata	(Pelagodoxa_henryana	Leopoldinia_pulchra)))	Manicaria_saccifera)	(Nypa_fruticans	Serenoa_repens)))	((((Orania_palindan	Sclerosperma_profizianum)	((Bactris_major	(Elaeis_guineensis	Elaeis_oleifera))	Attalea_speciosa))	(Reinhardtia_simplex	((Reinhardtia_latisecta	Reinhardtia_paiewonskiana)	Podococcus_barteri)))	(Roystonea_regia	(Phoenix_dactylifera	Sabal_domingensis)))))	Kingia_australis);
((((Nypa_fruticans	Serenoa_repens)	Phoenix_dactylifera)	(Sabal_domingensis	((((((Geonoma_undata	(Pelagodoxa_henryana	Leopoldinia_pulchra))	((Prestoea_acuminata	(Oenocarpus_bataua	Oenocarpus_minor))	((Dictyosperma_album	(Heterospathe_cagayanensis	Hydriastele_microspadix))	(Burretiokentia_grandiflora	(Kentiopsis_piersoniorum	(Veitchia_spiralis	Dypsis_decaryi))))))	Manicaria_saccifera)	Iriartea_deltoidea)	Pseudophoenix_vinifera)	(((Chamaedorea_seifrizii	(Orania_palindan	(Podococcus_barteri	Sclerosperma_profizianum)))	(((Bactris_major	(Elaeis_guineensis	Elaeis_oleifera))	Attalea_speciosa)	(Reinhardtia_simplex	(Reinhardtia_latisecta	Reinhardtia_paiewonskiana))))	Roystonea_regia))))	Kingia_australis);
((Prestoea_acuminata	((Oenocarpus_bataua	Oenocarpus_minor)	(((((Dictyosperma_album	(Heterospathe_cagayanensis	Hydriastele_microspadix))	(Kentiopsis_piersoniorum	Dypsis_decaryi))	(Burretiokentia_grandiflora	Veitchia_spiralis))	(Geonoma_undata	(((Iriartea_deltoidea	(Pseudophoenix_vinifera	((((Orania_palindan	Sclerosperma_profizianum)	(((Bactris_major	(Elaeis_guineensis	Elaeis_oleifera))	Attalea_speciosa)	(Reinhardtia_latisecta	(Reinhardtia_paiewonskiana	Reinhardtia_simplex))))	(Podococcus_barteri	Roystonea_regia))	(((Nypa_fruticans	Serenoa_repens)	Phoenix_dactylifera)	Sabal_domingensis))))	Manicaria_saccifera)	(Pelagodoxa_henryana	Leopoldinia_pulchra))))	Chamaedorea_seifrizii)))	Kingia_australis);
((Sabal_domingensis	(((((Orania_palindan	Sclerosperma_profizianum)	(((Bactris_major	(Elaeis_guineensis	Elaeis_oleifera))	Attalea_speciosa)	(Podococcus_barteri	((Reinhardtia_paiewonskiana	Reinhardtia_simplex)	Reinhardtia_latisecta))))	(Serenoa_repens	(((Nypa_fruticans	Pseudophoenix_vinifera)	((Geonoma_undata	(Pelagodoxa_henryana	Leopoldinia_pulchra))	(((Kentiopsis_piersoniorum	(Hydriastele_microspadix	Burretiokentia_grandiflora))	((Heterospathe_cagayanensis	Veitchia_spiralis)	Dictyosperma_album))	((Dypsis_decaryi	Chamaedorea_seifrizii)	(Prestoea_acuminata	(Oenocarpus_bataua	Oenocarpus_minor))))))	(Manicaria_saccifera	Iriartea_deltoidea))))	Roystonea_regia)	Phoenix_dactylifera))	Kingia_australis);
((Sabal_domingensis	(((((((Dypsis_decaryi	Geonoma_undata)	(Pelagodoxa_henryana	Leopoldinia_pulchra))	((Heterospathe_cagayanensis	(((Veitchia_spiralis	(Kentiopsis_piersoniorum	Burretiokentia_grandiflora))	Dictyosperma_album)	Hydriastele_microspadix))	(Chamaedorea_seifrizii	(Prestoea_acuminata	(Oenocarpus_bataua	Oenocarpus_minor)))))	((Manicaria_saccifera	Iriartea_deltoidea)	Pseudophoenix_vinifera))	(((Reinhardtia_paiewonskiana	(Reinhardtia_simplex	Reinhardtia_latisecta))	(Roystonea_regia	((Bactris_major	(Elaeis_guineensis	Elaeis_oleifera))	Attalea_speciosa)))	(Orania_palindan	(Podococcus_barteri	Sclerosperma_profizianum))))	(Serenoa_repens	Nypa_fruticans))	Phoenix_dactylifera))	Kingia_australis);
((Roystonea_regia	(((((Elaeis_guineensis	Elaeis_oleifera)	(Attalea_speciosa	Bactris_major))	(Reinhardtia_latisecta	(Reinhardtia_paiewonskiana	Reinhardtia_simplex)))	((Orania_palindan	(Podococcus_barteri	Sclerosperma_profizianum))	(((((Manicaria_saccifera	Serenoa_repens)	Nypa_fruticans)	(((Pelagodoxa_henryana	Leopoldinia_pulchra)	(Geonoma_undata	(((((Dictyosperma_album	Burretiokentia_grandiflora)	(Heterospathe_cagayanensis	Veitchia_spiralis))	Kentiopsis_piersoniorum)	Hydriastele_microspadix)	(Prestoea_acuminata	(Oenocarpus_bataua	Oenocarpus_minor)))))	Dypsis_decaryi))	(Iriartea_deltoidea	Pseudophoenix_vinifera))	(Phoenix_dactylifera	Sabal_domingensis))))	Chamaedorea_seifrizii))	Kingia_australis);
(((Attalea_speciosa	Bactris_major)	(((Reinhardtia_simplex	(Reinhardtia_latisecta	Reinhardtia_paiewonskiana))	(((Chamaedorea_seifrizii	Roystonea_regia)	(Orania_palindan	(Podococcus_barteri	Sclerosperma_profizianum)))	(((Nypa_fruticans	((Phoenix_dactylifera	Sabal_domingensis)	Serenoa_repens))	(((Dypsis_decaryi	Manicaria_saccifera)	(Geonoma_undata	(Pelagodoxa_henryana	Leopoldinia_pulchra)))	((((Dictyosperma_album	Heterospathe_cagayanensis)	Hydriastele_microspadix)	((Burretiokentia_grandiflora	Kentiopsis_piersoniorum)	Veitchia_spiralis))	(Prestoea_acuminata	(Oenocarpus_bataua	Oenocarpus_minor)))))	(Pseudophoenix_vinifera	Iriartea_deltoidea))))	(Elaeis_guineensis	Elaeis_oleifera)))	Kingia_australis);
(((Chamaedorea_seifrizii	Roystonea_regia)	((Orania_palindan	(Podococcus_barteri	Sclerosperma_profizianum))	(((Phoenix_dactylifera	Sabal_domingensis)	((Iriartea_deltoidea	Pseudophoenix_vinifera)	(((Manicaria_saccifera	Serenoa_repens)	Nypa_fruticans)	((Geonoma_undata	(Leopoldinia_pulchra	(Pelagodoxa_henryana	Dypsis_decaryi)))	((Hydriastele_microspadix	((Dictyosperma_album	((Burretiokentia_grandiflora	Kentiopsis_piersoniorum)	Veitchia_spiralis))	Heterospathe_cagayanensis))	(Prestoea_acuminata	(Oenocarpus_bataua	Oenocarpus_minor)))))))	(((Elaeis_guineensis	Elaeis_oleifera)	(Attalea_speciosa	Bactris_major))	(Reinhardtia_latisecta	(Reinhardtia_paiewonskiana	Reinhardtia_simplex))))))	Kingia_australis);
((Heterospathe_cagayanensis	((Dictyosperma_album	((Kentiopsis_piersoniorum	Burretiokentia_grandiflora)	(Dypsis_decaryi	Veitchia_spiralis)))	(((((Leopoldinia_pulchra	(Pelagodoxa_henryana	Geonoma_undata))	Manicaria_saccifera)	((((((Sclerosperma_profizianum	Podococcus_barteri)	(Chamaedorea_seifrizii	Orania_palindan))	((((Elaeis_guineensis	Elaeis_oleifera)	Bactris_major)	Attalea_speciosa)	(Reinhardtia_paiewonskiana	(Reinhardtia_simplex	Reinhardtia_latisecta))))	((Sabal_domingensis	Phoenix_dactylifera)	(Serenoa_repens	Nypa_fruticans)))	(Roystonea_regia	Pseudophoenix_vinifera))	Iriartea_deltoidea))	(Prestoea_acuminata	(Oenocarpus_bataua	Oenocarpus_minor)))	Hydriastele_microspadix)))	Kingia_australis);
(((Roystonea_regia	Chamaedorea_seifrizii)	(Orania_palindan	((((((Elaeis_guineensis	Elaeis_oleifera)	Bactris_major)	Attalea_speciosa)	(Reinhardtia_paiewonskiana	(Reinhardtia_simplex	(Podococcus_barteri	Reinhardtia_latisecta))))	(((Pseudophoenix_vinifera	Iriartea_deltoidea)	(Sabal_domingensis	(Phoenix_dactylifera	(Serenoa_repens	Nypa_fruticans))))	((Manicaria_saccifera	(Dypsis_decaryi	((Leopoldinia_pulchra	Pelagodoxa_henryana)	Geonoma_undata)))	((Prestoea_acuminata	(Oenocarpus_bataua	Oenocarpus_minor))	((Hydriastele_microspadix	(Heterospathe_cagayanensis	Dictyosperma_album))	((Kentiopsis_piersoniorum	Burretiokentia_grandiflora)	Veitchia_spiralis))))))	Sclerosperma_profizianum)))	Kingia_australis);
(((Pseudophoenix_vinifera	((Orania_palindan	(Iriartea_deltoidea	(Sclerosperma_profizianum	Podococcus_barteri)))	((((Elaeis_guineensis	Elaeis_oleifera)	Bactris_major)	Attalea_speciosa)	(Reinhardtia_paiewonskiana	(Reinhardtia_simplex	Reinhardtia_latisecta)))))	((Roystonea_regia	(((((Dypsis_decaryi	Chamaedorea_seifrizii)	(Prestoea_acuminata	(Oenocarpus_bataua	Oenocarpus_minor)))	(Kentiopsis_piersoniorum	(((Burretiokentia_grandiflora	(Heterospathe_cagayanensis	Veitchia_spiralis))	Dictyosperma_album)	Hydriastele_microspadix)))	((Leopoldinia_pulchra	Pelagodoxa_henryana)	Geonoma_undata))	Manicaria_saccifera))	((Phoenix_dactylifera	Nypa_fruticans)	(Serenoa_repens	Sabal_domingensis))))	Kingia_australis);
((Sabal_domingensis	((((Pseudophoenix_vinifera	((Orania_palindan	(Iriartea_deltoidea	(Sclerosperma_profizianum	Podococcus_barteri)))	((((Elaeis_guineensis	Elaeis_oleifera)	Bactris_major)	Attalea_speciosa)	(Reinhardtia_simplex	(Reinhardtia_latisecta	Reinhardtia_paiewonskiana)))))	((Chamaedorea_seifrizii	Roystonea_regia)	(((Geonoma_undata	(Dypsis_decaryi	((Prestoea_acuminata	(Oenocarpus_bataua	Oenocarpus_minor))	(((Burretiokentia_grandiflora	(Heterospathe_cagayanensis	Veitchia_spiralis))	Dictyosperma_album)	(Hydriastele_microspadix	Kentiopsis_piersoniorum)))))	Manicaria_saccifera)	(Leopoldinia_pulchra	Pelagodoxa_henryana))))	(Phoenix_dactylifera	Nypa_fruticans))	Serenoa_repens))	Kingia_australis);
((Nypa_fruticans	(Serenoa_repens	(((Phoenix_dactylifera	Sabal_domingensis)	(((((Elaeis_guineensis	Elaeis_oleifera)	Bactris_major)	Attalea_speciosa)	((Reinhardtia_latisecta	Reinhardtia_paiewonskiana)	Reinhardtia_simplex))	(((Orania_palindan	(Sclerosperma_profizianum	Podococcus_barteri))	Chamaedorea_seifrizii)	Roystonea_regia)))	(Pseudophoenix_vinifera	(((Prestoea_acuminata	(Oenocarpus_bataua	Oenocarpus_minor))	(Kentiopsis_piersoniorum	((Heterospathe_cagayanensis	(Dypsis_decaryi	Veitchia_spiralis))	(Hydriastele_microspadix	Dictyosperma_album))))	((Manicaria_saccifera	Iriartea_deltoidea)	(Geonoma_undata	(Leopoldinia_pulchra	(Burretiokentia_grandiflora	Pelagodoxa_henryana)))))))))	Kingia_australis);
((Sabal_domingensis	(((Nypa_fruticans	Serenoa_repens)	(((Iriartea_deltoidea	(Sclerosperma_profizianum	Podococcus_barteri))	Pseudophoenix_vinifera)	((((((Elaeis_guineensis	Elaeis_oleifera)	Bactris_major)	Attalea_speciosa)	((Reinhardtia_latisecta	Reinhardtia_paiewonskiana)	Reinhardtia_simplex))	Orania_palindan)	(Roystonea_regia	((Geonoma_undata	(Leopoldinia_pulchra	Pelagodoxa_henryana))	(Manicaria_saccifera	((Chamaedorea_seifrizii	(Oenocarpus_minor	(Prestoea_acuminata	Oenocarpus_bataua)))	(Dypsis_decaryi	(Hydriastele_microspadix	(Kentiopsis_piersoniorum	((Burretiokentia_grandiflora	Dictyosperma_album)	(Heterospathe_cagayanensis	Veitchia_spiralis))))))))))))	Phoenix_dactylifera))	Kingia_australis);
((Roystonea_regia	(((Phoenix_dactylifera	Sabal_domingensis)	(Nypa_fruticans	Serenoa_repens))	((((Orania_palindan	(Sclerosperma_profizianum	Podococcus_barteri))	(Pseudophoenix_vinifera	Iriartea_deltoidea))	(((Elaeis_guineensis	Elaeis_oleifera)	(Bactris_major	Attalea_speciosa))	((Reinhardtia_latisecta	Reinhardtia_paiewonskiana)	Reinhardtia_simplex)))	((Geonoma_undata	(Leopoldinia_pulchra	Pelagodoxa_henryana))	((Dypsis_decaryi	Manicaria_saccifera)	((Chamaedorea_seifrizii	((Oenocarpus_minor	Oenocarpus_bataua)	Prestoea_acuminata))	(((Heterospathe_cagayanensis	Veitchia_spiralis)	(Kentiopsis_piersoniorum	Burretiokentia_grandiflora))	(Hydriastele_microspadix	Dictyosperma_album))))))))	Kingia_australis);
((Pseudophoenix_vinifera	(((Iriartea_deltoidea	(((Geonoma_undata	(Leopoldinia_pulchra	Pelagodoxa_henryana))	((Chamaedorea_seifrizii	((Oenocarpus_minor	Oenocarpus_bataua)	Prestoea_acuminata))	((((Dypsis_decaryi	Veitchia_spiralis)	Burretiokentia_grandiflora)	((Hydriastele_microspadix	Dictyosperma_album)	Heterospathe_cagayanensis))	Kentiopsis_piersoniorum)))	Manicaria_saccifera))	(Roystonea_regia	((Nypa_fruticans	(Phoenix_dactylifera	(Sabal_domingensis	Serenoa_repens)))	(((Elaeis_guineensis	Elaeis_oleifera)	(Bactris_major	Attalea_speciosa))	(Reinhardtia_paiewonskiana	(Reinhardtia_simplex	Reinhardtia_latisecta))))))	(Orania_palindan	(Sclerosperma_profizianum	Podococcus_barteri))))	Kingia_australis);
((Sabal_domingensis	((((Pseudophoenix_vinifera	((((Chamaedorea_seifrizii	Roystonea_regia)	((Orania_palindan	(Sclerosperma_profizianum	Podococcus_barteri))	(((Elaeis_guineensis	Elaeis_oleifera)	(Bactris_major	Attalea_speciosa))	(Reinhardtia_simplex	(Reinhardtia_latisecta	Reinhardtia_paiewonskiana)))))	Iriartea_deltoidea)	((Dypsis_decaryi	(((Oenocarpus_minor	Oenocarpus_bataua)	Prestoea_acuminata)	(((Veitchia_spiralis	Burretiokentia_grandiflora)	((Hydriastele_microspadix	Dictyosperma_album)	Heterospathe_cagayanensis))	Kentiopsis_piersoniorum)))	(((Manicaria_saccifera	Geonoma_undata)	Leopoldinia_pulchra)	Pelagodoxa_henryana))))	Nypa_fruticans)	Serenoa_repens)	Phoenix_dactylifera))	Kingia_australis);
((Roystonea_regia	((((((((Veitchia_spiralis	Burretiokentia_grandiflora)	(Dictyosperma_album	Heterospathe_cagayanensis))	Kentiopsis_piersoniorum)	Hydriastele_microspadix)	((Dypsis_decaryi	(Pelagodoxa_henryana	Leopoldinia_pulchra))	(Geonoma_undata	((Oenocarpus_bataua	Oenocarpus_minor)	Prestoea_acuminata))))	(((Nypa_fruticans	Serenoa_repens)	(Phoenix_dactylifera	Sabal_domingensis))	(((Pseudophoenix_vinifera	Iriartea_deltoidea)	(Orania_palindan	(Sclerosperma_profizianum	Podococcus_barteri)))	Manicaria_saccifera)))	(((Elaeis_guineensis	Elaeis_oleifera)	(Bactris_major	Attalea_speciosa))	(Reinhardtia_paiewonskiana	(Reinhardtia_simplex	Reinhardtia_latisecta))))	Chamaedorea_seifrizii))	Kingia_australis);
((Sabal_domingensis	(Phoenix_dactylifera	((Iriartea_deltoidea	(((((Attalea_speciosa	((Elaeis_oleifera	Elaeis_guineensis)	Bactris_major))	(Reinhardtia_latisecta	(Reinhardtia_paiewonskiana	Reinhardtia_simplex)))	(Roystonea_regia	(Orania_palindan	(Podococcus_barteri	Sclerosperma_profizianum))))	Pseudophoenix_vinifera)	((Geonoma_undata	(Leopoldinia_pulchra	Pelagodoxa_henryana))	((Manicaria_saccifera	((Prestoea_acuminata	(Chamaedorea_seifrizii	(Oenocarpus_minor	Oenocarpus_bataua)))	(Hydriastele_microspadix	(((Dictyosperma_album	Burretiokentia_grandiflora)	(Heterospathe_cagayanensis	Veitchia_spiralis))	Kentiopsis_piersoniorum))))	Dypsis_decaryi))))	(Serenoa_repens	Nypa_fruticans))))	Kingia_australis);
(((Serenoa_repens	Nypa_fruticans)	((Sabal_domingensis	Phoenix_dactylifera)	(((Podococcus_barteri	(Roystonea_regia	Chamaedorea_seifrizii))	(((Attalea_speciosa	((Elaeis_oleifera	Elaeis_guineensis)	Bactris_major))	((Reinhardtia_paiewonskiana	(Reinhardtia_simplex	Reinhardtia_latisecta))	Orania_palindan))	Sclerosperma_profizianum))	((Pseudophoenix_vinifera	(((Pelagodoxa_henryana	(Geonoma_undata	Leopoldinia_pulchra))	((Dypsis_decaryi	(Prestoea_acuminata	(Oenocarpus_minor	Oenocarpus_bataua)))	(((Heterospathe_cagayanensis	Hydriastele_microspadix)	Dictyosperma_album)	((Kentiopsis_piersoniorum	Veitchia_spiralis)	Burretiokentia_grandiflora))))	Manicaria_saccifera))	Iriartea_deltoidea))))	Kingia_australis);
((Pseudophoenix_vinifera	(((Iriartea_deltoidea	(Sclerosperma_profizianum	Podococcus_barteri))	((Attalea_speciosa	((Elaeis_oleifera	Elaeis_guineensis)	Bactris_major))	((Reinhardtia_simplex	(Reinhardtia_latisecta	Reinhardtia_paiewonskiana))	(Chamaedorea_seifrizii	Orania_palindan))))	((((Serenoa_repens	Nypa_fruticans)	(Sabal_domingensis	Phoenix_dactylifera))	(((Geonoma_undata	((Prestoea_acuminata	(Oenocarpus_minor	Oenocarpus_bataua))	(Dypsis_decaryi	(((Veitchia_spiralis	Kentiopsis_piersoniorum)	Dictyosperma_album)	(Heterospathe_cagayanensis	(Burretiokentia_grandiflora	Hydriastele_microspadix))))))	(Pelagodoxa_henryana	Leopoldinia_pulchra))	Manicaria_saccifera))	Roystonea_regia)))	Kingia_australis);
((((Serenoa_repens	Nypa_fruticans)	(Sabal_domingensis	Phoenix_dactylifera))	(((((Attalea_speciosa	((Elaeis_oleifera	Elaeis_guineensis)	Bactris_major))	(Reinhardtia_latisecta	(Reinhardtia_paiewonskiana	Reinhardtia_simplex)))	((Sclerosperma_profizianum	Podococcus_barteri)	Orania_palindan))	Roystonea_regia)	((Manicaria_saccifera	Iriartea_deltoidea)	(Pseudophoenix_vinifera	(((((Chamaedorea_seifrizii	(Prestoea_acuminata	(Oenocarpus_minor	Oenocarpus_bataua)))	(((Kentiopsis_piersoniorum	(Burretiokentia_grandiflora	((Dypsis_decaryi	Veitchia_spiralis)	Dictyosperma_album)))	Heterospathe_cagayanensis)	Hydriastele_microspadix))	Pelagodoxa_henryana)	Geonoma_undata)	Leopoldinia_pulchra)))))	Kingia_australis);
((Pseudophoenix_vinifera	(((Iriartea_deltoidea	((((Attalea_speciosa	((Elaeis_oleifera	Elaeis_guineensis)	Bactris_major))	(Reinhardtia_paiewonskiana	(Reinhardtia_simplex	Reinhardtia_latisecta)))	((Sclerosperma_profizianum	Podococcus_barteri)	Orania_palindan))	(Chamaedorea_seifrizii	Roystonea_regia)))	((((Oenocarpus_minor	Oenocarpus_bataua)	Prestoea_acuminata)	(((((Burretiokentia_grandiflora	Dictyosperma_album)	(Veitchia_spiralis	Heterospathe_cagayanensis))	Hydriastele_microspadix)	Kentiopsis_piersoniorum)	Dypsis_decaryi))	(Manicaria_saccifera	(Pelagodoxa_henryana	(Leopoldinia_pulchra	Geonoma_undata)))))	((Serenoa_repens	Nypa_fruticans)	(Sabal_domingensis	Phoenix_dactylifera))))	Kingia_australis);
((Phoenix_dactylifera	(((((((Attalea_speciosa	((Elaeis_oleifera	Elaeis_guineensis)	(Chamaedorea_seifrizii	Bactris_major)))	(Reinhardtia_simplex	(Reinhardtia_latisecta	Reinhardtia_paiewonskiana)))	((Iriartea_deltoidea	(Sclerosperma_profizianum	Podococcus_barteri))	Orania_palindan))	Roystonea_regia)	((Pseudophoenix_vinifera	Manicaria_saccifera)	((Pelagodoxa_henryana	Leopoldinia_pulchra)	(Geonoma_undata	((((Oenocarpus_minor	Oenocarpus_bataua)	Prestoea_acuminata)	(((Dictyosperma_album	(Veitchia_spiralis	Heterospathe_cagayanensis))	Hydriastele_microspadix)	(Burretiokentia_grandiflora	Kentiopsis_piersoniorum)))	Dypsis_decaryi)))))	(Serenoa_repens	Nypa_fruticans))	Sabal_domingensis))	Kingia_australis);
((Prestoea_acuminata	((((Dypsis_decaryi	(Kentiopsis_piersoniorum	((Dictyosperma_album	(Heterospathe_cagayanensis	Hydriastele_microspadix))	(Veitchia_spiralis	Burretiokentia_grandiflora))))	((((((Bactris_major	(Attalea_speciosa	(Elaeis_oleifera	Elaeis_guineensis)))	(Reinhardtia_latisecta	(Reinhardtia_paiewonskiana	Reinhardtia_simplex)))	((Iriartea_deltoidea	Sclerosperma_profizianum)	Orania_palindan))	(((Serenoa_repens	Nypa_fruticans)	(Sabal_domingensis	Phoenix_dactylifera))	(Podococcus_barteri	(Roystonea_regia	Pseudophoenix_vinifera))))	Manicaria_saccifera)	(Pelagodoxa_henryana	(Geonoma_undata	Leopoldinia_pulchra))))	Chamaedorea_seifrizii)	(Oenocarpus_minor	Oenocarpus_bataua)))	Kingia_australis);
((Phoenix_dactylifera	(((((Chamaedorea_seifrizii	(Podococcus_barteri	Pseudophoenix_vinifera))	(((Attalea_speciosa	((Elaeis_oleifera	Elaeis_guineensis)	Bactris_major))	(Reinhardtia_simplex	(Reinhardtia_latisecta	Reinhardtia_paiewonskiana)))	(Roystonea_regia	(Sclerosperma_profizianum	Orania_palindan))))	((Iriartea_deltoidea	Manicaria_saccifera)	(((Pelagodoxa_henryana	Leopoldinia_pulchra)	Geonoma_undata)	(((Oenocarpus_minor	Oenocarpus_bataua)	Prestoea_acuminata)	(Dypsis_decaryi	(((Kentiopsis_piersoniorum	Veitchia_spiralis)	Burretiokentia_grandiflora)	((Dictyosperma_album	Heterospathe_cagayanensis)	Hydriastele_microspadix)))))))	(Serenoa_repens	Nypa_fruticans))	Sabal_domingensis))	Kingia_australis);
((Nypa_fruticans	((Phoenix_dactylifera	((((((Elaeis_oleifera	Elaeis_guineensis)	(Bactris_major	Attalea_speciosa))	(Reinhardtia_paiewonskiana	(Reinhardtia_simplex	Reinhardtia_latisecta)))	(Chamaedorea_seifrizii	Roystonea_regia))	(((((Pelagodoxa_henryana	Leopoldinia_pulchra)	Geonoma_undata)	Manicaria_saccifera)	(((Oenocarpus_minor	Oenocarpus_bataua)	Prestoea_acuminata)	(Hydriastele_microspadix	((((Dypsis_decaryi	Dictyosperma_album)	Burretiokentia_grandiflora)	(Heterospathe_cagayanensis	Veitchia_spiralis))	Kentiopsis_piersoniorum))))	(Pseudophoenix_vinifera	((Sclerosperma_profizianum	Orania_palindan)	Iriartea_deltoidea))))	(Sabal_domingensis	Serenoa_repens)))	Podococcus_barteri))	Kingia_australis);
((Phoenix_dactylifera	(Sabal_domingensis	((Nypa_fruticans	Serenoa_repens)	((Pseudophoenix_vinifera	Iriartea_deltoidea)	((((Podococcus_barteri	Sclerosperma_profizianum)	Orania_palindan)	((Reinhardtia_simplex	(Reinhardtia_latisecta	Reinhardtia_paiewonskiana))	((Chamaedorea_seifrizii	Roystonea_regia)	((Elaeis_oleifera	Elaeis_guineensis)	(Bactris_major	Attalea_speciosa)))))	(((Dypsis_decaryi	(Pelagodoxa_henryana	Leopoldinia_pulchra))	(Manicaria_saccifera	Geonoma_undata))	(((Oenocarpus_minor	Oenocarpus_bataua)	Prestoea_acuminata)	(((Burretiokentia_grandiflora	Hydriastele_microspadix)	Heterospathe_cagayanensis)	((Kentiopsis_piersoniorum	Dictyosperma_album)	Veitchia_spiralis)))))))))	Kingia_australis);
((Nypa_fruticans	(Serenoa_repens	((((Pseudophoenix_vinifera	(((((Chamaedorea_seifrizii	(Oenocarpus_bataua	(Oenocarpus_minor	Prestoea_acuminata)))	(((Veitchia_spiralis	Kentiopsis_piersoniorum)	Burretiokentia_grandiflora)	((Hydriastele_microspadix	Heterospathe_cagayanensis)	Dictyosperma_album)))	Geonoma_undata)	(Pelagodoxa_henryana	Dypsis_decaryi))	(Leopoldinia_pulchra	Manicaria_saccifera)))	(((Reinhardtia_simplex	(Reinhardtia_paiewonskiana	Reinhardtia_latisecta))	(Attalea_speciosa	((Elaeis_guineensis	Elaeis_oleifera)	Bactris_major)))	(Roystonea_regia	((Iriartea_deltoidea	(Podococcus_barteri	Sclerosperma_profizianum))	Orania_palindan))))	Sabal_domingensis)	Phoenix_dactylifera)))	Kingia_australis);
((Roystonea_regia	((((((Prestoea_acuminata	(Oenocarpus_bataua	Oenocarpus_minor))	(Dypsis_decaryi	Chamaedorea_seifrizii))	Geonoma_undata)	((Veitchia_spiralis	(Kentiopsis_piersoniorum	Burretiokentia_grandiflora))	((Hydriastele_microspadix	Heterospathe_cagayanensis)	Dictyosperma_album)))	(Manicaria_saccifera	(Leopoldinia_pulchra	Pelagodoxa_henryana)))	((((Pseudophoenix_vinifera	(Iriartea_deltoidea	(Podococcus_barteri	Sclerosperma_profizianum)))	Orania_palindan)	((Reinhardtia_simplex	(Reinhardtia_paiewonskiana	Reinhardtia_latisecta))	(Attalea_speciosa	((Elaeis_guineensis	Elaeis_oleifera)	Bactris_major))))	((Sabal_domingensis	Phoenix_dactylifera)	(Nypa_fruticans	Serenoa_repens)))))	Kingia_australis);
((Sabal_domingensis	((Phoenix_dactylifera	(Nypa_fruticans	Serenoa_repens))	(((Dypsis_decaryi	((Geonoma_undata	(Manicaria_saccifera	Leopoldinia_pulchra))	Pelagodoxa_henryana))	(((Prestoea_acuminata	(Oenocarpus_bataua	Oenocarpus_minor))	Chamaedorea_seifrizii)	(((((Heterospathe_cagayanensis	Veitchia_spiralis)	Burretiokentia_grandiflora)	Dictyosperma_album)	Kentiopsis_piersoniorum)	Hydriastele_microspadix)))	(Roystonea_regia	(Pseudophoenix_vinifera	(((Reinhardtia_simplex	(Reinhardtia_paiewonskiana	Reinhardtia_latisecta))	(Attalea_speciosa	((Elaeis_guineensis	Elaeis_oleifera)	Bactris_major)))	(Orania_palindan	(Podococcus_barteri	(Iriartea_deltoidea	Sclerosperma_profizianum)))))))))	Kingia_australis);
((Bactris_major	(((((Sclerosperma_profizianum	Orania_palindan)	(((Sabal_domingensis	Phoenix_dactylifera)	((((Nypa_fruticans	(Manicaria_saccifera	Serenoa_repens))	Pseudophoenix_vinifera)	Iriartea_deltoidea)	(((Leopoldinia_pulchra	Pelagodoxa_henryana)	Geonoma_undata)	((Dypsis_decaryi	Chamaedorea_seifrizii)	(((Kentiopsis_piersoniorum	((Hydriastele_microspadix	Dictyosperma_album)	(Heterospathe_cagayanensis	Veitchia_spiralis)))	Burretiokentia_grandiflora)	(Prestoea_acuminata	(Oenocarpus_bataua	Oenocarpus_minor)))))))	Roystonea_regia))	(Reinhardtia_paiewonskiana	(Reinhardtia_latisecta	(Podococcus_barteri	Reinhardtia_simplex))))	(Elaeis_guineensis	Elaeis_oleifera))	Attalea_speciosa))	Kingia_australis);
((Sabal_domingensis	(Phoenix_dactylifera	((((Chamaedorea_seifrizii	Roystonea_regia)	(((((Reinhardtia_paiewonskiana	Reinhardtia_latisecta)	Reinhardtia_simplex)	Podococcus_barteri)	((Elaeis_guineensis	Elaeis_oleifera)	(Attalea_speciosa	Bactris_major)))	((Iriartea_deltoidea	Sclerosperma_profizianum)	Orania_palindan)))	((((Leopoldinia_pulchra	Pelagodoxa_henryana)	(Geonoma_undata	((((Hydriastele_microspadix	Dictyosperma_album)	Heterospathe_cagayanensis)	((Veitchia_spiralis	Dypsis_decaryi)	(Kentiopsis_piersoniorum	Burretiokentia_grandiflora)))	(Prestoea_acuminata	(Oenocarpus_bataua	Oenocarpus_minor)))))	Manicaria_saccifera)	Pseudophoenix_vinifera))	(Nypa_fruticans	Serenoa_repens))))	Kingia_australis);
((Podococcus_barteri	(Sclerosperma_profizianum	((Pseudophoenix_vinifera	((((Reinhardtia_latisecta	(Reinhardtia_simplex	Reinhardtia_paiewonskiana))	((Bactris_major	(Elaeis_oleifera	Elaeis_guineensis))	Attalea_speciosa))	Orania_palindan)	(((Nypa_fruticans	Serenoa_repens)	(Sabal_domingensis	Phoenix_dactylifera))	((((Kentiopsis_piersoniorum	(Hydriastele_microspadix	((Burretiokentia_grandiflora	Dictyosperma_album)	(Veitchia_spiralis	Heterospathe_cagayanensis))))	((Chamaedorea_seifrizii	Prestoea_acuminata)	(Oenocarpus_bataua	Oenocarpus_minor)))	(Dypsis_decaryi	((Leopoldinia_pulchra	Pelagodoxa_henryana)	Geonoma_undata)))	Roystonea_regia))))	(Manicaria_saccifera	Iriartea_deltoidea))))	Kingia_australis);
(((Phoenix_dactylifera	(Serenoa_repens	Nypa_fruticans))	(Sabal_domingensis	((Roystonea_regia	(Pseudophoenix_vinifera	(((Hydriastele_microspadix	(Heterospathe_cagayanensis	((Veitchia_spiralis	(Burretiokentia_grandiflora	Kentiopsis_piersoniorum))	Dictyosperma_album)))	((Chamaedorea_seifrizii	Prestoea_acuminata)	(Oenocarpus_bataua	Oenocarpus_minor)))	(Dypsis_decaryi	((Manicaria_saccifera	(Geonoma_undata	Leopoldinia_pulchra))	Pelagodoxa_henryana)))))	(((Reinhardtia_latisecta	(Reinhardtia_simplex	Reinhardtia_paiewonskiana))	((Bactris_major	(Elaeis_oleifera	Elaeis_guineensis))	Attalea_speciosa))	((Iriartea_deltoidea	(Podococcus_barteri	Sclerosperma_profizianum))	Orania_palindan)))))	Kingia_australis);
((Nypa_fruticans	((Pseudophoenix_vinifera	((((((Reinhardtia_paiewonskiana	(Reinhardtia_latisecta	Reinhardtia_simplex))	((Bactris_major	(Elaeis_oleifera	Elaeis_guineensis))	Attalea_speciosa))	(Roystonea_regia	((Podococcus_barteri	Sclerosperma_profizianum)	Orania_palindan)))	(Phoenix_dactylifera	Sabal_domingensis))	(((((Heterospathe_cagayanensis	Veitchia_spiralis)	(Hydriastele_microspadix	Burretiokentia_grandiflora))	(Kentiopsis_piersoniorum	Dictyosperma_album))	((Chamaedorea_seifrizii	Prestoea_acuminata)	(Oenocarpus_bataua	Oenocarpus_minor)))	(((Manicaria_saccifera	Leopoldinia_pulchra)	Pelagodoxa_henryana)	(Dypsis_decaryi	Geonoma_undata))))	Iriartea_deltoidea))	Serenoa_repens))	Kingia_australis);
((Sabal_domingensis	(((Serenoa_repens	Nypa_fruticans)	(((Roystonea_regia	Pseudophoenix_vinifera)	(((Reinhardtia_simplex	(Reinhardtia_paiewonskiana	Reinhardtia_latisecta))	((Bactris_major	(Elaeis_oleifera	Elaeis_guineensis))	Attalea_speciosa))	((Iriartea_deltoidea	(Podococcus_barteri	Sclerosperma_profizianum))	Orania_palindan)))	((((Heterospathe_cagayanensis	((Dictyosperma_album	Hydriastele_microspadix)	((Chamaedorea_seifrizii	Dypsis_decaryi)	(Kentiopsis_piersoniorum	Burretiokentia_grandiflora))))	Veitchia_spiralis)	(Prestoea_acuminata	(Oenocarpus_bataua	Oenocarpus_minor)))	((Manicaria_saccifera	Geonoma_undata)	(Leopoldinia_pulchra	Pelagodoxa_henryana)))))	Phoenix_dactylifera))	Kingia_australis);
((Bactris_major	((((Reinhardtia_paiewonskiana	(Reinhardtia_latisecta	Reinhardtia_simplex))	(((Podococcus_barteri	Sclerosperma_profizianum)	Orania_palindan)	((Roystonea_regia	(((Manicaria_saccifera	(Geonoma_undata	(Leopoldinia_pulchra	Pelagodoxa_henryana)))	(((((Dictyosperma_album	Veitchia_spiralis)	(Kentiopsis_piersoniorum	Burretiokentia_grandiflora))	(Heterospathe_cagayanensis	Hydriastele_microspadix))	((Chamaedorea_seifrizii	Prestoea_acuminata)	(Oenocarpus_bataua	Oenocarpus_minor)))	Dypsis_decaryi))	(Iriartea_deltoidea	Pseudophoenix_vinifera)))	((Phoenix_dactylifera	Sabal_domingensis)	(Serenoa_repens	Nypa_fruticans)))))	(Elaeis_oleifera	Elaeis_guineensis))	Attalea_speciosa))	Kingia_australis);
((Roystonea_regia	(((((Dypsis_decaryi	Serenoa_repens)	Nypa_fruticans)	((Geonoma_undata	(Manicaria_saccifera	(Leopoldinia_pulchra	Pelagodoxa_henryana)))	(((Oenocarpus_bataua	Oenocarpus_minor)	Prestoea_acuminata)	((((Veitchia_spiralis	(Burretiokentia_grandiflora	Kentiopsis_piersoniorum))	Dictyosperma_album)	Heterospathe_cagayanensis)	Hydriastele_microspadix))))	(((Pseudophoenix_vinifera	Iriartea_deltoidea)	(Orania_palindan	(Sclerosperma_profizianum	Podococcus_barteri)))	((Sabal_domingensis	Phoenix_dactylifera)	(((Bactris_major	(Elaeis_oleifera	Elaeis_guineensis))	Attalea_speciosa)	(Reinhardtia_paiewonskiana	(Reinhardtia_latisecta	Reinhardtia_simplex))))))	Chamaedorea_seifrizii))	Kingia_australis);
((Sabal_domingensis	(Phoenix_dactylifera	((((Pseudophoenix_vinifera	Iriartea_deltoidea)	((((Geonoma_undata	(Leopoldinia_pulchra	Pelagodoxa_henryana))	Manicaria_saccifera)	(((Oenocarpus_bataua	Oenocarpus_minor)	Prestoea_acuminata)	(Kentiopsis_piersoniorum	(Hydriastele_microspadix	(Dictyosperma_album	((Heterospathe_cagayanensis	Veitchia_spiralis)	Burretiokentia_grandiflora))))))	Dypsis_decaryi))	(((Chamaedorea_seifrizii	Roystonea_regia)	(Orania_palindan	(Sclerosperma_profizianum	Podococcus_barteri)))	(((Bactris_major	(Elaeis_oleifera	Elaeis_guineensis))	Attalea_speciosa)	(Reinhardtia_latisecta	(Reinhardtia_simplex	Reinhardtia_paiewonskiana)))))	(Serenoa_repens	Nypa_fruticans))))	Kingia_australis);
((Prestoea_acuminata	((((((Reinhardtia_paiewonskiana	(Reinhardtia_latisecta	Reinhardtia_simplex))	(((Chamaedorea_seifrizii	Roystonea_regia)	((Bactris_major	(Elaeis_oleifera	Elaeis_guineensis))	Attalea_speciosa))	((Sabal_domingensis	Phoenix_dactylifera)	(Orania_palindan	((Sclerosperma_profizianum	Podococcus_barteri)	(Pseudophoenix_vinifera	Iriartea_deltoidea))))))	((Manicaria_saccifera	Serenoa_repens)	Nypa_fruticans))	(Geonoma_undata	(Leopoldinia_pulchra	Pelagodoxa_henryana)))	(Dypsis_decaryi	(Hydriastele_microspadix	((Veitchia_spiralis	((Kentiopsis_piersoniorum	Burretiokentia_grandiflora)	Dictyosperma_album))	Heterospathe_cagayanensis))))	(Oenocarpus_bataua	Oenocarpus_minor)))	Kingia_australis);
((Prestoea_acuminata	((((((Reinhardtia_paiewonskiana	(Podococcus_barteri	(Reinhardtia_latisecta	Reinhardtia_simplex)))	((((Serenoa_repens	Sabal_domingensis)	(Nypa_fruticans	Phoenix_dactylifera))	((Orania_palindan	(Sclerosperma_profizianum	Iriartea_deltoidea))	Pseudophoenix_vinifera))	((Chamaedorea_seifrizii	Roystonea_regia)	((Bactris_major	(Elaeis_oleifera	Elaeis_guineensis))	Attalea_speciosa))))	Manicaria_saccifera)	(Geonoma_undata	(Dypsis_decaryi	(Leopoldinia_pulchra	Pelagodoxa_henryana))))	(((Burretiokentia_grandiflora	Hydriastele_microspadix)	(Kentiopsis_piersoniorum	Dictyosperma_album))	(Veitchia_spiralis	Heterospathe_cagayanensis)))	(Oenocarpus_bataua	Oenocarpus_minor)))	Kingia_australis);
((Phoenix_dactylifera	(((((Reinhardtia_simplex	(Reinhardtia_paiewonskiana	Reinhardtia_latisecta))	((Bactris_major	(Elaeis_oleifera	Elaeis_guineensis))	Attalea_speciosa))	((((Leopoldinia_pulchra	Pelagodoxa_henryana)	Geonoma_undata)	((Manicaria_saccifera	((Oenocarpus_bataua	Oenocarpus_minor)	((Dypsis_decaryi	Chamaedorea_seifrizii)	Prestoea_acuminata)))	(((Heterospathe_cagayanensis	((Veitchia_spiralis	Dictyosperma_album)	Burretiokentia_grandiflora))	Kentiopsis_piersoniorum)	Hydriastele_microspadix)))	(Roystonea_regia	((Orania_palindan	(Sclerosperma_profizianum	Iriartea_deltoidea))	Pseudophoenix_vinifera))))	(Serenoa_repens	Sabal_domingensis))	(Podococcus_barteri	Nypa_fruticans)))	Kingia_australis);
((Pseudophoenix_vinifera	(((((Leopoldinia_pulchra	Pelagodoxa_henryana)	Geonoma_undata)	Manicaria_saccifera)	(((Oenocarpus_bataua	Oenocarpus_minor)	Prestoea_acuminata)	((Hydriastele_microspadix	(((Heterospathe_cagayanensis	Veitchia_spiralis)	Dictyosperma_album)	Burretiokentia_grandiflora))	(Dypsis_decaryi	Kentiopsis_piersoniorum))))	(((Chamaedorea_seifrizii	Roystonea_regia)	((Orania_palindan	(Podococcus_barteri	Sclerosperma_profizianum))	((Reinhardtia_simplex	(Reinhardtia_paiewonskiana	Reinhardtia_latisecta))	((Elaeis_oleifera	Elaeis_guineensis)	(Attalea_speciosa	Bactris_major)))))	((Serenoa_repens	(Phoenix_dactylifera	Nypa_fruticans))	(Iriartea_deltoidea	Sabal_domingensis)))))	Kingia_australis);
((Sabal_domingensis	(Phoenix_dactylifera	((Serenoa_repens	Nypa_fruticans)	((Pseudophoenix_vinifera	(((Leopoldinia_pulchra	Pelagodoxa_henryana)	(Iriartea_deltoidea	Manicaria_saccifera))	(Geonoma_undata	((Dypsis_decaryi	((Oenocarpus_bataua	Oenocarpus_minor)	Prestoea_acuminata))	(Heterospathe_cagayanensis	((Kentiopsis_piersoniorum	(Burretiokentia_grandiflora	(Dictyosperma_album	Veitchia_spiralis)))	Hydriastele_microspadix))))))	(((Orania_palindan	(Podococcus_barteri	Sclerosperma_profizianum))	(Reinhardtia_simplex	(Reinhardtia_paiewonskiana	Reinhardtia_latisecta)))	((Chamaedorea_seifrizii	Roystonea_regia)	(Attalea_speciosa	(Bactris_major	(Elaeis_oleifera	Elaeis_guineensis)))))))))	Kingia_australis);
((Sabal_domingensis	(Phoenix_dactylifera	((Serenoa_repens	Nypa_fruticans)	((Pseudophoenix_vinifera	Iriartea_deltoidea)	(((((Manicaria_saccifera	Leopoldinia_pulchra)	Pelagodoxa_henryana)	Geonoma_undata)	(((Oenocarpus_bataua	Oenocarpus_minor)	Prestoea_acuminata)	(((Dypsis_decaryi	Veitchia_spiralis)	Kentiopsis_piersoniorum)	((Hydriastele_microspadix	Burretiokentia_grandiflora)	(Heterospathe_cagayanensis	Dictyosperma_album)))))	(((Orania_palindan	(Podococcus_barteri	Sclerosperma_profizianum))	(Chamaedorea_seifrizii	Roystonea_regia))	((Attalea_speciosa	(Bactris_major	(Elaeis_oleifera	Elaeis_guineensis)))	(Reinhardtia_latisecta	(Reinhardtia_simplex	Reinhardtia_paiewonskiana)))))))))	Kingia_australis);
((Sabal_domingensis	(Serenoa_repens	((Nypa_fruticans	((Manicaria_saccifera	((Leopoldinia_pulchra	Pelagodoxa_henryana)	((((Oenocarpus_bataua	Oenocarpus_minor)	Prestoea_acuminata)	((Hydriastele_microspadix	(Heterospathe_cagayanensis	Dictyosperma_album))	(Veitchia_spiralis	(Burretiokentia_grandiflora	Kentiopsis_piersoniorum))))	(Dypsis_decaryi	Geonoma_undata))))	((Pseudophoenix_vinifera	(((Orania_palindan	(Iriartea_deltoidea	(Podococcus_barteri	Sclerosperma_profizianum)))	Chamaedorea_seifrizii)	((Attalea_speciosa	(Bactris_major	(Elaeis_oleifera	Elaeis_guineensis)))	(Reinhardtia_simplex	(Reinhardtia_paiewonskiana	Reinhardtia_latisecta)))))	Roystonea_regia)))	Phoenix_dactylifera)))	Kingia_australis);
((Phoenix_dactylifera	((((Iriartea_deltoidea	(Manicaria_saccifera	((Geonoma_undata	(Leopoldinia_pulchra	Pelagodoxa_henryana))	(Dypsis_decaryi	(((Oenocarpus_bataua	Oenocarpus_minor)	Prestoea_acuminata)	((Hydriastele_microspadix	(Heterospathe_cagayanensis	Dictyosperma_album))	(Burretiokentia_grandiflora	(Kentiopsis_piersoniorum	Veitchia_spiralis))))))))	(Pseudophoenix_vinifera	((Roystonea_regia	Chamaedorea_seifrizii)	(((Attalea_speciosa	(Bactris_major	(Elaeis_oleifera	Elaeis_guineensis)))	(Podococcus_barteri	(Reinhardtia_paiewonskiana	(Reinhardtia_latisecta	Reinhardtia_simplex))))	(Orania_palindan	Sclerosperma_profizianum)))))	(Serenoa_repens	Nypa_fruticans))	Sabal_domingensis))	Kingia_australis);
((Sabal_domingensis	(Phoenix_dactylifera	((Manicaria_saccifera	((((Geonoma_undata	(Leopoldinia_pulchra	Pelagodoxa_henryana))	((((Burretiokentia_grandiflora	Kentiopsis_piersoniorum)	((Dictyosperma_album	(Veitchia_spiralis	Heterospathe_cagayanensis))	Hydriastele_microspadix))	Dypsis_decaryi)	(Chamaedorea_seifrizii	(Prestoea_acuminata	(Oenocarpus_minor	Oenocarpus_bataua)))))	Roystonea_regia)	((Pseudophoenix_vinifera	(Orania_palindan	(Iriartea_deltoidea	Sclerosperma_profizianum)))	((Attalea_speciosa	((Elaeis_oleifera	Elaeis_guineensis)	Bactris_major))	(Reinhardtia_paiewonskiana	(Reinhardtia_latisecta	Reinhardtia_simplex))))))	(Serenoa_repens	(Podococcus_barteri	Nypa_fruticans)))))	Kingia_australis);
((Sabal_domingensis	(Phoenix_dactylifera	((Nypa_fruticans	Serenoa_repens)	(((Pseudophoenix_vinifera	(Manicaria_saccifera	((Leopoldinia_pulchra	Pelagodoxa_henryana)	(((Prestoea_acuminata	(Oenocarpus_minor	Oenocarpus_bataua))	(Dypsis_decaryi	(Kentiopsis_piersoniorum	(((Dictyosperma_album	(Heterospathe_cagayanensis	Hydriastele_microspadix))	Veitchia_spiralis)	Burretiokentia_grandiflora))))	Geonoma_undata))))	((((Attalea_speciosa	((Elaeis_oleifera	Elaeis_guineensis)	Bactris_major))	(Reinhardtia_latisecta	(Reinhardtia_simplex	Reinhardtia_paiewonskiana)))	((Podococcus_barteri	Sclerosperma_profizianum)	Orania_palindan))	(Chamaedorea_seifrizii	Roystonea_regia)))	Iriartea_deltoidea))))	Kingia_australis);
((Sabal_domingensis	(Phoenix_dactylifera	((Nypa_fruticans	Serenoa_repens)	(((((Attalea_speciosa	((Elaeis_oleifera	Elaeis_guineensis)	Bactris_major))	(Reinhardtia_paiewonskiana	(Reinhardtia_latisecta	Reinhardtia_simplex)))	((Podococcus_barteri	Sclerosperma_profizianum)	(Orania_palindan	(Chamaedorea_seifrizii	Roystonea_regia))))	((Leopoldinia_pulchra	(((Dypsis_decaryi	Geonoma_undata)	Pelagodoxa_henryana)	((Prestoea_acuminata	(Oenocarpus_minor	Oenocarpus_bataua))	(Kentiopsis_piersoniorum	((Hydriastele_microspadix	(Dictyosperma_album	Heterospathe_cagayanensis))	(Veitchia_spiralis	Burretiokentia_grandiflora))))))	Pseudophoenix_vinifera))	(Iriartea_deltoidea	Manicaria_saccifera)))))	Kingia_australis);
((Phoenix_dactylifera	((Nypa_fruticans	Serenoa_repens)	(Sabal_domingensis	(((Reinhardtia_simplex	(Reinhardtia_paiewonskiana	Reinhardtia_latisecta))	(((Podococcus_barteri	Sclerosperma_profizianum)	Orania_palindan)	((Attalea_speciosa	((Elaeis_oleifera	Elaeis_guineensis)	Bactris_major))	(Chamaedorea_seifrizii	Roystonea_regia))))	((Manicaria_saccifera	((Leopoldinia_pulchra	Pelagodoxa_henryana)	(Geonoma_undata	((((Hydriastele_microspadix	(Veitchia_spiralis	Heterospathe_cagayanensis))	Dictyosperma_album)	(Kentiopsis_piersoniorum	Burretiokentia_grandiflora))	((Prestoea_acuminata	(Oenocarpus_minor	Oenocarpus_bataua))	Dypsis_decaryi)))))	(Iriartea_deltoidea	Pseudophoenix_vinifera))))))	Kingia_australis);
((Roystonea_regia	(((((((Manicaria_saccifera	(((Geonoma_undata	Leopoldinia_pulchra)	Pelagodoxa_henryana)	((Prestoea_acuminata	(Oenocarpus_minor	Oenocarpus_bataua))	(Dypsis_decaryi	(Burretiokentia_grandiflora	((Veitchia_spiralis	Kentiopsis_piersoniorum)	((Hydriastele_microspadix	Heterospathe_cagayanensis)	Dictyosperma_album)))))))	Pseudophoenix_vinifera)	((Nypa_fruticans	Serenoa_repens)	(Phoenix_dactylifera	Sabal_domingensis)))	(Iriartea_deltoidea	Sclerosperma_profizianum))	((Reinhardtia_simplex	(Reinhardtia_paiewonskiana	(Podococcus_barteri	Reinhardtia_latisecta)))	(Attalea_speciosa	((Elaeis_oleifera	Elaeis_guineensis)	Bactris_major))))	Orania_palindan)	Chamaedorea_seifrizii))	Kingia_australis);
((Nypa_fruticans	(Phoenix_dactylifera	((Iriartea_deltoidea	((Roystonea_regia	Pseudophoenix_vinifera)	(((Chamaedorea_seifrizii	(Orania_palindan	(Podococcus_barteri	Sclerosperma_profizianum)))	(((Elaeis_oleifera	Elaeis_guineensis)	(Bactris_major	Attalea_speciosa))	(Reinhardtia_latisecta	(Reinhardtia_simplex	Reinhardtia_paiewonskiana))))	(((Geonoma_undata	(Leopoldinia_pulchra	Pelagodoxa_henryana))	((Prestoea_acuminata	(Oenocarpus_minor	Oenocarpus_bataua))	((((Hydriastele_microspadix	Burretiokentia_grandiflora)	(Dypsis_decaryi	Veitchia_spiralis))	(Heterospathe_cagayanensis	Dictyosperma_album))	Kentiopsis_piersoniorum)))	Manicaria_saccifera))))	(Serenoa_repens	Sabal_domingensis))))	Kingia_australis);
((Sabal_domingensis	((((Roystonea_regia	((Orania_palindan	Sclerosperma_profizianum)	(((Bactris_major	(Elaeis_oleifera	Elaeis_guineensis))	(Chamaedorea_seifrizii	Attalea_speciosa))	((Reinhardtia_latisecta	Reinhardtia_simplex)	(Reinhardtia_paiewonskiana	Podococcus_barteri)))))	((Pseudophoenix_vinifera	Iriartea_deltoidea)	(((Geonoma_undata	((Prestoea_acuminata	(Oenocarpus_minor	Oenocarpus_bataua))	((Kentiopsis_piersoniorum	Burretiokentia_grandiflora)	((Heterospathe_cagayanensis	Veitchia_spiralis)	(Hydriastele_microspadix	Dictyosperma_album)))))	Dypsis_decaryi)	((Leopoldinia_pulchra	Pelagodoxa_henryana)	Manicaria_saccifera))))	(Nypa_fruticans	Serenoa_repens))	Phoenix_dactylifera))	Kingia_australis);
((Bactris_major	((((Reinhardtia_latisecta	(Reinhardtia_simplex	Reinhardtia_paiewonskiana))	((((((Prestoea_acuminata	(Oenocarpus_minor	Oenocarpus_bataua))	(((Burretiokentia_grandiflora	(Heterospathe_cagayanensis	(Hydriastele_microspadix	Dictyosperma_album)))	Veitchia_spiralis)	Kentiopsis_piersoniorum))	Manicaria_saccifera)	((Leopoldinia_pulchra	Pelagodoxa_henryana)	(Dypsis_decaryi	Geonoma_undata)))	((Pseudophoenix_vinifera	(Chamaedorea_seifrizii	Roystonea_regia))	((Nypa_fruticans	Serenoa_repens)	(Phoenix_dactylifera	Sabal_domingensis))))	(Iriartea_deltoidea	(Orania_palindan	(Podococcus_barteri	Sclerosperma_profizianum)))))	(Elaeis_oleifera	Elaeis_guineensis))	Attalea_speciosa))	Kingia_australis);
((Sabal_domingensis	(((((Chamaedorea_seifrizii	Roystonea_regia)	((((Reinhardtia_simplex	(Reinhardtia_paiewonskiana	Reinhardtia_latisecta))	((Bactris_major	(Elaeis_oleifera	Elaeis_guineensis))	Attalea_speciosa))	Orania_palindan)	(Pseudophoenix_vinifera	((Podococcus_barteri	Sclerosperma_profizianum)	Iriartea_deltoidea))))	(Manicaria_saccifera	(Leopoldinia_pulchra	(((Prestoea_acuminata	(Oenocarpus_minor	Oenocarpus_bataua))	(Heterospathe_cagayanensis	((Burretiokentia_grandiflora	Hydriastele_microspadix)	((Kentiopsis_piersoniorum	Veitchia_spiralis)	Dictyosperma_album))))	(Dypsis_decaryi	(Geonoma_undata	Pelagodoxa_henryana))))))	(Nypa_fruticans	Serenoa_repens))	Phoenix_dactylifera))	Kingia_australis);
((Sabal_domingensis	((((Iriartea_deltoidea	((Manicaria_saccifera	(Geonoma_undata	((Prestoea_acuminata	(Oenocarpus_minor	Oenocarpus_bataua))	(((Heterospathe_cagayanensis	Hydriastele_microspadix)	Dictyosperma_album)	(Kentiopsis_piersoniorum	((Veitchia_spiralis	Dypsis_decaryi)	Burretiokentia_grandiflora))))))	(Leopoldinia_pulchra	Pelagodoxa_henryana)))	((Roystonea_regia	(Pseudophoenix_vinifera	Chamaedorea_seifrizii))	(((Reinhardtia_simplex	(Reinhardtia_paiewonskiana	Reinhardtia_latisecta))	((Bactris_major	(Elaeis_oleifera	Elaeis_guineensis))	Attalea_speciosa))	(Orania_palindan	(Podococcus_barteri	Sclerosperma_profizianum)))))	(Nypa_fruticans	Serenoa_repens))	Phoenix_dactylifera))	Kingia_australis);
((Pseudophoenix_vinifera	((((Phoenix_dactylifera	(Nypa_fruticans	Serenoa_repens))	Sabal_domingensis)	(((Manicaria_saccifera	(((Chamaedorea_seifrizii	(Prestoea_acuminata	(Oenocarpus_bataua	Oenocarpus_minor)))	(Hydriastele_microspadix	(Heterospathe_cagayanensis	((Veitchia_spiralis	(Burretiokentia_grandiflora	Kentiopsis_piersoniorum))	Dictyosperma_album))))	(Geonoma_undata	(Leopoldinia_pulchra	Pelagodoxa_henryana))))	Dypsis_decaryi)	Roystonea_regia))	((Iriartea_deltoidea	((Podococcus_barteri	Sclerosperma_profizianum)	Orania_palindan))	(((Bactris_major	(Elaeis_oleifera	Elaeis_guineensis))	Attalea_speciosa)	(Reinhardtia_paiewonskiana	(Reinhardtia_latisecta	Reinhardtia_simplex))))))	Kingia_australis);
((Sabal_domingensis	((((((Veitchia_spiralis	(Burretiokentia_grandiflora	Kentiopsis_piersoniorum))	((Hydriastele_microspadix	Dictyosperma_album)	Heterospathe_cagayanensis))	(Manicaria_saccifera	(((Leopoldinia_pulchra	Pelagodoxa_henryana)	Dypsis_decaryi)	(Geonoma_undata	(Prestoea_acuminata	(Oenocarpus_bataua	Oenocarpus_minor))))))	((((Podococcus_barteri	(Chamaedorea_seifrizii	Roystonea_regia))	(Sclerosperma_profizianum	Orania_palindan))	(((Bactris_major	(Elaeis_oleifera	Elaeis_guineensis))	Attalea_speciosa)	(Reinhardtia_simplex	(Reinhardtia_paiewonskiana	Reinhardtia_latisecta))))	(Iriartea_deltoidea	Pseudophoenix_vinifera)))	(Nypa_fruticans	Serenoa_repens))	Phoenix_dactylifera))	Kingia_australis);
((Prestoea_acuminata	((Oenocarpus_bataua	Oenocarpus_minor)	(((Veitchia_spiralis	(Burretiokentia_grandiflora	Kentiopsis_piersoniorum))	((Hydriastele_microspadix	Dictyosperma_album)	Heterospathe_cagayanensis))	(((Dypsis_decaryi	(((Chamaedorea_seifrizii	Roystonea_regia)	((Podococcus_barteri	Sclerosperma_profizianum)	Orania_palindan))	(((Bactris_major	(Elaeis_oleifera	Elaeis_guineensis))	Attalea_speciosa)	(Reinhardtia_paiewonskiana	(Reinhardtia_latisecta	Reinhardtia_simplex)))))	(Pseudophoenix_vinifera	(Iriartea_deltoidea	((Nypa_fruticans	(Manicaria_saccifera	Serenoa_repens))	(Phoenix_dactylifera	Sabal_domingensis)))))	(Geonoma_undata	(Leopoldinia_pulchra	Pelagodoxa_henryana))))))	Kingia_australis);
((Pseudophoenix_vinifera	((Nypa_fruticans	(Serenoa_repens	(Phoenix_dactylifera	Sabal_domingensis)))	(((((Prestoea_acuminata	(Oenocarpus_bataua	Oenocarpus_minor))	((Burretiokentia_grandiflora	Kentiopsis_piersoniorum)	((Hydriastele_microspadix	Dictyosperma_album)	(Heterospathe_cagayanensis	Veitchia_spiralis))))	Geonoma_undata)	(((Manicaria_saccifera	Leopoldinia_pulchra)	Pelagodoxa_henryana)	Dypsis_decaryi))	((Chamaedorea_seifrizii	Roystonea_regia)	(((Iriartea_deltoidea	(Podococcus_barteri	Sclerosperma_profizianum))	Orania_palindan)	(((Bactris_major	(Elaeis_oleifera	Elaeis_guineensis))	Attalea_speciosa)	(Reinhardtia_paiewonskiana	(Reinhardtia_latisecta	Reinhardtia_simplex))))))))	Kingia_australis);
((Sabal_domingensis	(((((((Reinhardtia_latisecta	(Reinhardtia_simplex	Reinhardtia_paiewonskiana))	((Bactris_major	(Elaeis_oleifera	Elaeis_guineensis))	Attalea_speciosa))	Orania_palindan)	(Podococcus_barteri	Sclerosperma_profizianum))	((Dypsis_decaryi	Chamaedorea_seifrizii)	Roystonea_regia))	((Manicaria_saccifera	Iriartea_deltoidea)	(Pseudophoenix_vinifera	((Nypa_fruticans	Serenoa_repens)	(((Prestoea_acuminata	(Oenocarpus_bataua	Oenocarpus_minor))	((Hydriastele_microspadix	((Heterospathe_cagayanensis	Dictyosperma_album)	(Veitchia_spiralis	Burretiokentia_grandiflora)))	Kentiopsis_piersoniorum))	(Geonoma_undata	(Leopoldinia_pulchra	Pelagodoxa_henryana)))))))	Phoenix_dactylifera))	Kingia_australis);
((Nypa_fruticans	(Phoenix_dactylifera	((Serenoa_repens	Sabal_domingensis)	((((Reinhardtia_paiewonskiana	(Reinhardtia_latisecta	Reinhardtia_simplex))	((Bactris_major	(Elaeis_oleifera	Elaeis_guineensis))	Attalea_speciosa))	(Roystonea_regia	((Sclerosperma_profizianum	Podococcus_barteri)	Orania_palindan)))	(Pseudophoenix_vinifera	((((Dypsis_decaryi	(Chamaedorea_seifrizii	(Prestoea_acuminata	(Oenocarpus_bataua	Oenocarpus_minor))))	(Hydriastele_microspadix	(((Heterospathe_cagayanensis	Veitchia_spiralis)	(Burretiokentia_grandiflora	Dictyosperma_album))	Kentiopsis_piersoniorum)))	(Geonoma_undata	(Leopoldinia_pulchra	Pelagodoxa_henryana)))	(Manicaria_saccifera	Iriartea_deltoidea)))))))	Kingia_australis);
((Nypa_fruticans	(Bactris_major	((((((Iriartea_deltoidea	(Sclerosperma_profizianum	Podococcus_barteri))	Orania_palindan)	((((((Dypsis_decaryi	Manicaria_saccifera)	(Leopoldinia_pulchra	Pelagodoxa_henryana))	(Geonoma_undata	(((Oenocarpus_bataua	Oenocarpus_minor)	(Chamaedorea_seifrizii	Prestoea_acuminata))	(Hydriastele_microspadix	((Dictyosperma_album	((Heterospathe_cagayanensis	Veitchia_spiralis)	Burretiokentia_grandiflora))	Kentiopsis_piersoniorum)))))	Roystonea_regia)	(Phoenix_dactylifera	(Serenoa_repens	Sabal_domingensis)))	Pseudophoenix_vinifera))	(Reinhardtia_simplex	(Reinhardtia_paiewonskiana	Reinhardtia_latisecta)))	(Elaeis_oleifera	Elaeis_guineensis))	Attalea_speciosa)))	Kingia_australis);
((Sabal_domingensis	((Phoenix_dactylifera	(Nypa_fruticans	Serenoa_repens))	((((Reinhardtia_latisecta	(Reinhardtia_simplex	Reinhardtia_paiewonskiana))	((Bactris_major	(Elaeis_oleifera	Elaeis_guineensis))	Attalea_speciosa))	((Sclerosperma_profizianum	Podococcus_barteri)	Orania_palindan))	((Pseudophoenix_vinifera	(Iriartea_deltoidea	(((Leopoldinia_pulchra	Pelagodoxa_henryana)	(Geonoma_undata	((((Oenocarpus_bataua	Oenocarpus_minor)	Prestoea_acuminata)	Chamaedorea_seifrizii)	(Hydriastele_microspadix	((((Dypsis_decaryi	Veitchia_spiralis)	Dictyosperma_album)	(Heterospathe_cagayanensis	Burretiokentia_grandiflora))	Kentiopsis_piersoniorum)))))	Manicaria_saccifera)))	Roystonea_regia))))	Kingia_australis);
((Sabal_domingensis	(((Nypa_fruticans	Serenoa_repens)	((Chamaedorea_seifrizii	Roystonea_regia)	((Dypsis_decaryi	((((Oenocarpus_bataua	Oenocarpus_minor)	Prestoea_acuminata)	((Dictyosperma_album	(Veitchia_spiralis	Kentiopsis_piersoniorum))	(Heterospathe_cagayanensis	(Burretiokentia_grandiflora	Hydriastele_microspadix))))	(((Leopoldinia_pulchra	Pelagodoxa_henryana)	Geonoma_undata)	Manicaria_saccifera)))	(Pseudophoenix_vinifera	(((Reinhardtia_simplex	(Reinhardtia_paiewonskiana	Reinhardtia_latisecta))	((Elaeis_oleifera	Elaeis_guineensis)	(Attalea_speciosa	Bactris_major)))	((Iriartea_deltoidea	(Sclerosperma_profizianum	Podococcus_barteri))	Orania_palindan))))))	Phoenix_dactylifera))	Kingia_australis);
((Bactris_major	(((((((Iriartea_deltoidea	(Sclerosperma_profizianum	Podococcus_barteri))	Pseudophoenix_vinifera)	(((Geonoma_undata	(((Oenocarpus_bataua	Oenocarpus_minor)	Prestoea_acuminata)	(((Dictyosperma_album	(Burretiokentia_grandiflora	Kentiopsis_piersoniorum))	(Veitchia_spiralis	Heterospathe_cagayanensis))	Hydriastele_microspadix)))	((Leopoldinia_pulchra	Pelagodoxa_henryana)	(Dypsis_decaryi	Manicaria_saccifera)))	((Chamaedorea_seifrizii	Roystonea_regia)	((Phoenix_dactylifera	Nypa_fruticans)	(Sabal_domingensis	Serenoa_repens)))))	Orania_palindan)	(Reinhardtia_latisecta	(Reinhardtia_simplex	Reinhardtia_paiewonskiana)))	(Elaeis_oleifera	Elaeis_guineensis))	Attalea_speciosa))	Kingia_australis);
((Prestoea_acuminata	((Oenocarpus_bataua	Oenocarpus_minor)	((Hydriastele_microspadix	((Dictyosperma_album	(Veitchia_spiralis	(Kentiopsis_piersoniorum	Burretiokentia_grandiflora)))	Heterospathe_cagayanensis))	(((Dypsis_decaryi	Manicaria_saccifera)	(Geonoma_undata	(Leopoldinia_pulchra	Pelagodoxa_henryana)))	((((Chamaedorea_seifrizii	Orania_palindan)	(Iriartea_deltoidea	(Podococcus_barteri	Sclerosperma_profizianum)))	((Reinhardtia_simplex	(Reinhardtia_paiewonskiana	Reinhardtia_latisecta))	(Attalea_speciosa	(Bactris_major	(Elaeis_guineensis	Elaeis_oleifera)))))	((Pseudophoenix_vinifera	Roystonea_regia)	((Nypa_fruticans	Serenoa_repens)	(Phoenix_dactylifera	Sabal_domingensis))))))))	Kingia_australis);
((Sabal_domingensis	(((((Iriartea_deltoidea	(Orania_palindan	(Podococcus_barteri	Sclerosperma_profizianum)))	((Reinhardtia_simplex	(Reinhardtia_paiewonskiana	Reinhardtia_latisecta))	(Attalea_speciosa	(Bactris_major	(Elaeis_guineensis	Elaeis_oleifera)))))	((Pseudophoenix_vinifera	Roystonea_regia)	(((Manicaria_saccifera	Dypsis_decaryi)	(Geonoma_undata	(Leopoldinia_pulchra	Pelagodoxa_henryana)))	((Chamaedorea_seifrizii	(Prestoea_acuminata	(Oenocarpus_bataua	Oenocarpus_minor)))	((Dictyosperma_album	(Veitchia_spiralis	Kentiopsis_piersoniorum))	(Heterospathe_cagayanensis	(Hydriastele_microspadix	Burretiokentia_grandiflora)))))))	(Nypa_fruticans	Serenoa_repens))	Phoenix_dactylifera))	Kingia_australis);
((Sabal_domingensis	((((Roystonea_regia	(((Geonoma_undata	(Leopoldinia_pulchra	Pelagodoxa_henryana))	((Dypsis_decaryi	(Chamaedorea_seifrizii	(Prestoea_acuminata	(Oenocarpus_bataua	Oenocarpus_minor))))	((((Burretiokentia_grandiflora	(Heterospathe_cagayanensis	Veitchia_spiralis))	Dictyosperma_album)	Kentiopsis_piersoniorum)	Hydriastele_microspadix)))	Manicaria_saccifera))	(((Pseudophoenix_vinifera	Iriartea_deltoidea)	(Podococcus_barteri	Sclerosperma_profizianum))	((Orania_palindan	(Reinhardtia_simplex	(Reinhardtia_paiewonskiana	Reinhardtia_latisecta)))	(Attalea_speciosa	(Bactris_major	(Elaeis_guineensis	Elaeis_oleifera))))))	(Nypa_fruticans	Serenoa_repens))	Phoenix_dactylifera))	Kingia_australis);
((Prestoea_acuminata	(((((((Burretiokentia_grandiflora	Veitchia_spiralis)	(Hydriastele_microspadix	(Heterospathe_cagayanensis	Dictyosperma_album)))	Kentiopsis_piersoniorum)	((Manicaria_saccifera	(((Nypa_fruticans	Serenoa_repens)	(Phoenix_dactylifera	Sabal_domingensis))	((Iriartea_deltoidea	(((Orania_palindan	(Podococcus_barteri	Sclerosperma_profizianum))	Roystonea_regia)	((Reinhardtia_simplex	(Reinhardtia_paiewonskiana	Reinhardtia_latisecta))	(Attalea_speciosa	(Bactris_major	(Elaeis_guineensis	Elaeis_oleifera))))))	Pseudophoenix_vinifera)))	(Pelagodoxa_henryana	(Geonoma_undata	Leopoldinia_pulchra))))	Dypsis_decaryi)	(Oenocarpus_bataua	Oenocarpus_minor))	Chamaedorea_seifrizii))	Kingia_australis);
(((Chamaedorea_seifrizii	Roystonea_regia)	(((Orania_palindan	(Podococcus_barteri	Sclerosperma_profizianum))	((Reinhardtia_latisecta	(Reinhardtia_simplex	Reinhardtia_paiewonskiana))	((Elaeis_guineensis	Elaeis_oleifera)	(Attalea_speciosa	Bactris_major))))	((Sabal_domingensis	((Nypa_fruticans	Serenoa_repens)	Phoenix_dactylifera))	(((Geonoma_undata	(Leopoldinia_pulchra	Pelagodoxa_henryana))	(((Oenocarpus_bataua	Oenocarpus_minor)	Prestoea_acuminata)	(Dypsis_decaryi	(((Burretiokentia_grandiflora	Veitchia_spiralis)	(Hydriastele_microspadix	(Heterospathe_cagayanensis	Dictyosperma_album)))	Kentiopsis_piersoniorum))))	((Manicaria_saccifera	Iriartea_deltoidea)	Pseudophoenix_vinifera)))))	Kingia_australis);
((Sabal_domingensis	((Serenoa_repens	(((((((Geonoma_undata	Pelagodoxa_henryana)	(((Oenocarpus_bataua	Oenocarpus_minor)	Prestoea_acuminata)	((Heterospathe_cagayanensis	(Dictyosperma_album	Hydriastele_microspadix))	((Dypsis_decaryi	Veitchia_spiralis)	(Burretiokentia_grandiflora	Kentiopsis_piersoniorum)))))	Leopoldinia_pulchra)	(Manicaria_saccifera	Iriartea_deltoidea))	((Chamaedorea_seifrizii	Roystonea_regia)	((Orania_palindan	Sclerosperma_profizianum)	(((Podococcus_barteri	Reinhardtia_paiewonskiana)	(Reinhardtia_latisecta	Reinhardtia_simplex))	(Attalea_speciosa	(Bactris_major	(Elaeis_guineensis	Elaeis_oleifera)))))))	Pseudophoenix_vinifera)	Nypa_fruticans))	Phoenix_dactylifera))	Kingia_australis);
((Prestoea_acuminata	((((Heterospathe_cagayanensis	(Dictyosperma_album	Hydriastele_microspadix))	((Dypsis_decaryi	Veitchia_spiralis)	(Burretiokentia_grandiflora	Kentiopsis_piersoniorum)))	((Manicaria_saccifera	(Geonoma_undata	(Leopoldinia_pulchra	Pelagodoxa_henryana)))	(((Roystonea_regia	((Orania_palindan	(Iriartea_deltoidea	(Podococcus_barteri	Sclerosperma_profizianum)))	(((Reinhardtia_paiewonskiana	Reinhardtia_latisecta)	Reinhardtia_simplex)	((Elaeis_guineensis	Elaeis_oleifera)	(Attalea_speciosa	Bactris_major)))))	(Chamaedorea_seifrizii	Pseudophoenix_vinifera))	(Nypa_fruticans	(Phoenix_dactylifera	(Sabal_domingensis	Serenoa_repens))))))	(Oenocarpus_bataua	Oenocarpus_minor)))	Kingia_australis);
((Sabal_domingensis	(Serenoa_repens	(Nypa_fruticans	((((Reinhardtia_paiewonskiana	(Reinhardtia_latisecta	Reinhardtia_simplex))	(((Attalea_speciosa	(Iriartea_deltoidea	Bactris_major))	(Elaeis_guineensis	Elaeis_oleifera))	(Orania_palindan	(Roystonea_regia	(Podococcus_barteri	Sclerosperma_profizianum)))))	(Pseudophoenix_vinifera	(((Manicaria_saccifera	(Geonoma_undata	(Leopoldinia_pulchra	Pelagodoxa_henryana)))	Dypsis_decaryi)	((Chamaedorea_seifrizii	((Oenocarpus_bataua	Oenocarpus_minor)	Prestoea_acuminata))	(((Dictyosperma_album	Heterospathe_cagayanensis)	((Hydriastele_microspadix	Burretiokentia_grandiflora)	Veitchia_spiralis))	Kentiopsis_piersoniorum)))))	Phoenix_dactylifera))))	Kingia_australis);
((Pseudophoenix_vinifera	((((((Reinhardtia_latisecta	(Reinhardtia_simplex	Reinhardtia_paiewonskiana))	((Bactris_major	Attalea_speciosa)	(Elaeis_guineensis	Elaeis_oleifera)))	((Sclerosperma_profizianum	Orania_palindan)	Iriartea_deltoidea))	(((Phoenix_dactylifera	Sabal_domingensis)	Serenoa_repens)	(((Geonoma_undata	(Leopoldinia_pulchra	Pelagodoxa_henryana))	((((Oenocarpus_bataua	Oenocarpus_minor)	Prestoea_acuminata)	Dypsis_decaryi)	(((Heterospathe_cagayanensis	Dictyosperma_album)	Hydriastele_microspadix)	(Veitchia_spiralis	(Kentiopsis_piersoniorum	Burretiokentia_grandiflora)))))	Manicaria_saccifera)))	(Nypa_fruticans	Podococcus_barteri))	(Chamaedorea_seifrizii	Roystonea_regia)))	Kingia_australis);
((Roystonea_regia	(((Attalea_speciosa	((Elaeis_guineensis	Elaeis_oleifera)	Bactris_major))	((((Phoenix_dactylifera	Sabal_domingensis)	(Nypa_fruticans	Serenoa_repens))	((Reinhardtia_latisecta	(Reinhardtia_simplex	Reinhardtia_paiewonskiana))	(((Geonoma_undata	Pelagodoxa_henryana)	((((Oenocarpus_bataua	Oenocarpus_minor)	Prestoea_acuminata)	((Heterospathe_cagayanensis	(Dictyosperma_album	(Burretiokentia_grandiflora	Veitchia_spiralis)))	(Kentiopsis_piersoniorum	Hydriastele_microspadix)))	Dypsis_decaryi))	(Leopoldinia_pulchra	Manicaria_saccifera))))	(((Iriartea_deltoidea	(Podococcus_barteri	Sclerosperma_profizianum))	Orania_palindan)	Pseudophoenix_vinifera)))	Chamaedorea_seifrizii))	Kingia_australis);
((Sabal_domingensis	(Phoenix_dactylifera	((Serenoa_repens	Nypa_fruticans)	(((((((Elaeis_oleifera	Elaeis_guineensis)	Bactris_major)	Attalea_speciosa)	(Reinhardtia_simplex	(Reinhardtia_latisecta	Reinhardtia_paiewonskiana)))	Orania_palindan)	(Chamaedorea_seifrizii	Roystonea_regia))	(((((Prestoea_acuminata	(Oenocarpus_bataua	Oenocarpus_minor))	(Kentiopsis_piersoniorum	((Dictyosperma_album	(Heterospathe_cagayanensis	Hydriastele_microspadix))	(Veitchia_spiralis	Burretiokentia_grandiflora))))	((Geonoma_undata	(Manicaria_saccifera	Leopoldinia_pulchra))	Pelagodoxa_henryana))	Dypsis_decaryi)	(Pseudophoenix_vinifera	((Podococcus_barteri	Sclerosperma_profizianum)	Iriartea_deltoidea)))))))	Kingia_australis);
((Pseudophoenix_vinifera	(((((Sabal_domingensis	Phoenix_dactylifera)	(Serenoa_repens	Nypa_fruticans))	((((((Elaeis_oleifera	Elaeis_guineensis)	Bactris_major)	Attalea_speciosa)	(Reinhardtia_paiewonskiana	(Reinhardtia_simplex	Reinhardtia_latisecta)))	((Podococcus_barteri	Sclerosperma_profizianum)	Orania_palindan))	Roystonea_regia))	Iriartea_deltoidea)	((Geonoma_undata	(Dypsis_decaryi	(((Chamaedorea_seifrizii	Prestoea_acuminata)	(Oenocarpus_bataua	Oenocarpus_minor))	((Kentiopsis_piersoniorum	Hydriastele_microspadix)	(Dictyosperma_album	((Heterospathe_cagayanensis	Veitchia_spiralis)	Burretiokentia_grandiflora))))))	((Leopoldinia_pulchra	Pelagodoxa_henryana)	Manicaria_saccifera))))	Kingia_australis);
((Pseudophoenix_vinifera	(((Iriartea_deltoidea	((Serenoa_repens	(Phoenix_dactylifera	Nypa_fruticans))	Sabal_domingensis))	(((((Chamaedorea_seifrizii	Prestoea_acuminata)	(Oenocarpus_bataua	Oenocarpus_minor))	((Heterospathe_cagayanensis	Hydriastele_microspadix)	(Kentiopsis_piersoniorum	(Dictyosperma_album	(Veitchia_spiralis	Burretiokentia_grandiflora)))))	((Geonoma_undata	((Leopoldinia_pulchra	Pelagodoxa_henryana)	Dypsis_decaryi))	Manicaria_saccifera))	(((((Elaeis_oleifera	Elaeis_guineensis)	Bactris_major)	Attalea_speciosa)	(Reinhardtia_latisecta	(Reinhardtia_paiewonskiana	Reinhardtia_simplex)))	((Podococcus_barteri	Sclerosperma_profizianum)	Orania_palindan))))	Roystonea_regia))	Kingia_australis);
((Prestoea_acuminata	((Oenocarpus_bataua	Oenocarpus_minor)	(((Geonoma_undata	(Leopoldinia_pulchra	Pelagodoxa_henryana))	((Pseudophoenix_vinifera	(((Phoenix_dactylifera	Nypa_fruticans)	(Sabal_domingensis	Serenoa_repens))	(((((Elaeis_oleifera	Elaeis_guineensis)	Bactris_major)	Attalea_speciosa)	(Reinhardtia_latisecta	(Reinhardtia_paiewonskiana	Reinhardtia_simplex)))	((Chamaedorea_seifrizii	Roystonea_regia)	((Podococcus_barteri	Sclerosperma_profizianum)	Orania_palindan)))))	(Manicaria_saccifera	Iriartea_deltoidea)))	((Heterospathe_cagayanensis	Hydriastele_microspadix)	(Kentiopsis_piersoniorum	((Dypsis_decaryi	Veitchia_spiralis)	(Burretiokentia_grandiflora	Dictyosperma_album)))))))	Kingia_australis);
((Prestoea_acuminata	((Oenocarpus_bataua	Oenocarpus_minor)	(((Dypsis_decaryi	Geonoma_undata)	(Manicaria_saccifera	((((Chamaedorea_seifrizii	Roystonea_regia)	((Phoenix_dactylifera	Sabal_domingensis)	(((Podococcus_barteri	Sclerosperma_profizianum)	(Pseudophoenix_vinifera	Iriartea_deltoidea))	(Orania_palindan	((((Elaeis_oleifera	Elaeis_guineensis)	Bactris_major)	Attalea_speciosa)	(Reinhardtia_paiewonskiana	(Reinhardtia_simplex	Reinhardtia_latisecta)))))))	(Nypa_fruticans	Serenoa_repens))	(Leopoldinia_pulchra	Pelagodoxa_henryana))))	(Kentiopsis_piersoniorum	((Veitchia_spiralis	Burretiokentia_grandiflora)	(Hydriastele_microspadix	(Heterospathe_cagayanensis	Dictyosperma_album)))))))	Kingia_australis);
((Phoenix_dactylifera	(Sabal_domingensis	(((Leopoldinia_pulchra	Pelagodoxa_henryana)	((((((((Kentiopsis_piersoniorum	Burretiokentia_grandiflora)	Veitchia_spiralis)	Dictyosperma_album)	(Hydriastele_microspadix	Heterospathe_cagayanensis))	(Oenocarpus_bataua	Oenocarpus_minor))	((Nypa_fruticans	Chamaedorea_seifrizii)	Prestoea_acuminata))	Geonoma_undata)	(Dypsis_decaryi	(Serenoa_repens	Manicaria_saccifera))))	((((Podococcus_barteri	Sclerosperma_profizianum)	(Pseudophoenix_vinifera	Iriartea_deltoidea))	Roystonea_regia)	(Orania_palindan	((((Elaeis_oleifera	Elaeis_guineensis)	Bactris_major)	Attalea_speciosa)	(Reinhardtia_paiewonskiana	(Reinhardtia_simplex	Reinhardtia_latisecta))))))))	Kingia_australis);
((Pseudophoenix_vinifera	(((((Nypa_fruticans	Serenoa_repens)	(Phoenix_dactylifera	Sabal_domingensis))	Manicaria_saccifera)	(((Geonoma_undata	(Leopoldinia_pulchra	Pelagodoxa_henryana))	(((((Kentiopsis_piersoniorum	Burretiokentia_grandiflora)	Veitchia_spiralis)	Dictyosperma_album)	(Hydriastele_microspadix	Heterospathe_cagayanensis))	((Dypsis_decaryi	Chamaedorea_seifrizii)	(Prestoea_acuminata	(Oenocarpus_bataua	Oenocarpus_minor)))))	Roystonea_regia))	((Orania_palindan	(Iriartea_deltoidea	(Podococcus_barteri	Sclerosperma_profizianum)))	((((Elaeis_oleifera	Elaeis_guineensis)	Bactris_major)	Attalea_speciosa)	(Reinhardtia_paiewonskiana	(Reinhardtia_simplex	Reinhardtia_latisecta))))))	Kingia_australis);
(((Nypa_fruticans	(((((Roystonea_regia	(Orania_palindan	(Podococcus_barteri	Sclerosperma_profizianum)))	((((Elaeis_oleifera	Elaeis_guineensis)	Bactris_major)	Attalea_speciosa)	(Reinhardtia_paiewonskiana	(Reinhardtia_simplex	Reinhardtia_latisecta))))	(Pseudophoenix_vinifera	((Iriartea_deltoidea	Manicaria_saccifera)	(Dypsis_decaryi	((Geonoma_undata	(Leopoldinia_pulchra	Pelagodoxa_henryana))	((((Kentiopsis_piersoniorum	Burretiokentia_grandiflora)	Veitchia_spiralis)	(Dictyosperma_album	(Hydriastele_microspadix	Heterospathe_cagayanensis)))	((Chamaedorea_seifrizii	Prestoea_acuminata)	(Oenocarpus_bataua	Oenocarpus_minor))))))))	Sabal_domingensis)	Phoenix_dactylifera))	Serenoa_repens)	Kingia_australis);
((Sabal_domingensis	(((Serenoa_repens	Nypa_fruticans)	(((Pseudophoenix_vinifera	(Manicaria_saccifera	Iriartea_deltoidea))	(((Leopoldinia_pulchra	Pelagodoxa_henryana)	((Prestoea_acuminata	(Oenocarpus_bataua	Oenocarpus_minor))	(Kentiopsis_piersoniorum	((Heterospathe_cagayanensis	(Hydriastele_microspadix	Burretiokentia_grandiflora))	(Dictyosperma_album	(Dypsis_decaryi	Veitchia_spiralis))))))	(((Chamaedorea_seifrizii	Roystonea_regia)	(Orania_palindan	(Podococcus_barteri	Sclerosperma_profizianum)))	((((Elaeis_oleifera	Elaeis_guineensis)	Bactris_major)	Attalea_speciosa)	(Reinhardtia_paiewonskiana	(Reinhardtia_simplex	Reinhardtia_latisecta))))))	Geonoma_undata))	Phoenix_dactylifera))	Kingia_australis);
((Sabal_domingensis	(((Serenoa_repens	Nypa_fruticans)	((((Chamaedorea_seifrizii	Roystonea_regia)	(Orania_palindan	(Iriartea_deltoidea	(Podococcus_barteri	Sclerosperma_profizianum))))	((((Elaeis_oleifera	Elaeis_guineensis)	Bactris_major)	Attalea_speciosa)	(Reinhardtia_paiewonskiana	(Reinhardtia_simplex	Reinhardtia_latisecta))))	(((((Manicaria_saccifera	Geonoma_undata)	Pelagodoxa_henryana)	((Prestoea_acuminata	(Oenocarpus_bataua	Oenocarpus_minor))	(Dypsis_decaryi	((Hydriastele_microspadix	(Dictyosperma_album	(Heterospathe_cagayanensis	Veitchia_spiralis)))	(Kentiopsis_piersoniorum	Burretiokentia_grandiflora)))))	Leopoldinia_pulchra)	Pseudophoenix_vinifera)))	Phoenix_dactylifera))	Kingia_australis);
((Sabal_domingensis	(((Nypa_fruticans	Serenoa_repens)	(((Pseudophoenix_vinifera	(((Chamaedorea_seifrizii	Roystonea_regia)	(Orania_palindan	Sclerosperma_profizianum))	((Reinhardtia_simplex	(Reinhardtia_paiewonskiana	Reinhardtia_latisecta))	(Attalea_speciosa	(Bactris_major	(Elaeis_guineensis	Elaeis_oleifera))))))	(((Dypsis_decaryi	((((Hydriastele_microspadix	Burretiokentia_grandiflora)	(Dictyosperma_album	(Veitchia_spiralis	Kentiopsis_piersoniorum)))	Heterospathe_cagayanensis)	(Prestoea_acuminata	(Oenocarpus_minor	Oenocarpus_bataua))))	((Manicaria_saccifera	Geonoma_undata)	(Leopoldinia_pulchra	Pelagodoxa_henryana)))	Iriartea_deltoidea))	Podococcus_barteri))	Phoenix_dactylifera))	Kingia_australis);
((Phoenix_dactylifera	(Sabal_domingensis	((Nypa_fruticans	Serenoa_repens)	(((Iriartea_deltoidea	Pseudophoenix_vinifera)	((Chamaedorea_seifrizii	Roystonea_regia)	((Orania_palindan	(Podococcus_barteri	Sclerosperma_profizianum))	((Reinhardtia_paiewonskiana	(Reinhardtia_latisecta	Reinhardtia_simplex))	(Attalea_speciosa	(Bactris_major	(Elaeis_guineensis	Elaeis_oleifera)))))))	(((Dypsis_decaryi	Geonoma_undata)	((((Hydriastele_microspadix	Burretiokentia_grandiflora)	(Dictyosperma_album	(Veitchia_spiralis	Kentiopsis_piersoniorum)))	Heterospathe_cagayanensis)	(Prestoea_acuminata	(Oenocarpus_minor	Oenocarpus_bataua))))	(Manicaria_saccifera	(Leopoldinia_pulchra	Pelagodoxa_henryana)))))))	Kingia_australis);
((Roystonea_regia	((Orania_palindan	((Podococcus_barteri	Sclerosperma_profizianum)	(((((Manicaria_saccifera	Iriartea_deltoidea)	(((((Dictyosperma_album	(Burretiokentia_grandiflora	(Heterospathe_cagayanensis	Veitchia_spiralis)))	Kentiopsis_piersoniorum)	Hydriastele_microspadix)	((Prestoea_acuminata	(Oenocarpus_minor	Oenocarpus_bataua))	Dypsis_decaryi))	(Geonoma_undata	(Leopoldinia_pulchra	Pelagodoxa_henryana))))	Pseudophoenix_vinifera)	((Phoenix_dactylifera	Sabal_domingensis)	(Nypa_fruticans	Serenoa_repens)))	((Reinhardtia_latisecta	(Reinhardtia_simplex	Reinhardtia_paiewonskiana))	(Attalea_speciosa	(Bactris_major	(Elaeis_guineensis	Elaeis_oleifera)))))))	Chamaedorea_seifrizii))	Kingia_australis);
((((Pseudophoenix_vinifera	(Manicaria_saccifera	(((((Podococcus_barteri	Sclerosperma_profizianum)	Orania_palindan)	((Reinhardtia_paiewonskiana	(Reinhardtia_latisecta	Reinhardtia_simplex))	(Attalea_speciosa	(Bactris_major	(Elaeis_guineensis	Elaeis_oleifera)))))	(((((Hydriastele_microspadix	Burretiokentia_grandiflora)	((Dictyosperma_album	Heterospathe_cagayanensis)	Veitchia_spiralis))	Kentiopsis_piersoniorum)	(Prestoea_acuminata	((Dypsis_decaryi	Oenocarpus_minor)	Oenocarpus_bataua)))	(Geonoma_undata	(Leopoldinia_pulchra	Pelagodoxa_henryana))))	((Iriartea_deltoidea	Sabal_domingensis)	((Phoenix_dactylifera	Nypa_fruticans)	Serenoa_repens)))))	Chamaedorea_seifrizii)	Roystonea_regia)	Kingia_australis);
((Sabal_domingensis	(((Pseudophoenix_vinifera	(((((Geonoma_undata	(Leopoldinia_pulchra	Pelagodoxa_henryana))	Manicaria_saccifera)	((((Heterospathe_cagayanensis	((Veitchia_spiralis	(Kentiopsis_piersoniorum	Burretiokentia_grandiflora))	Dictyosperma_album))	Hydriastele_microspadix)	(Prestoea_acuminata	(Oenocarpus_minor	Oenocarpus_bataua)))	Dypsis_decaryi))	(Orania_palindan	((Reinhardtia_simplex	(Reinhardtia_paiewonskiana	Reinhardtia_latisecta))	(Attalea_speciosa	(Bactris_major	(Elaeis_guineensis	Elaeis_oleifera))))))	((Iriartea_deltoidea	(Podococcus_barteri	Sclerosperma_profizianum))	(Chamaedorea_seifrizii	Roystonea_regia))))	(Nypa_fruticans	Serenoa_repens))	Phoenix_dactylifera))	Kingia_australis);
((Phoenix_dactylifera	((Sabal_domingensis	(((Pseudophoenix_vinifera	Roystonea_regia)	((Geonoma_undata	(Leopoldinia_pulchra	Pelagodoxa_henryana))	(Manicaria_saccifera	((((Chamaedorea_seifrizii	Prestoea_acuminata)	(Oenocarpus_minor	Oenocarpus_bataua))	((Heterospathe_cagayanensis	(Veitchia_spiralis	(Kentiopsis_piersoniorum	Dictyosperma_album)))	(Burretiokentia_grandiflora	Hydriastele_microspadix)))	Dypsis_decaryi))))	(((Iriartea_deltoidea	(Podococcus_barteri	Sclerosperma_profizianum))	Orania_palindan)	((Reinhardtia_simplex	(Reinhardtia_paiewonskiana	Reinhardtia_latisecta))	(Attalea_speciosa	(Bactris_major	(Elaeis_guineensis	Elaeis_oleifera)))))))	(Nypa_fruticans	Serenoa_repens)))	Kingia_australis);
((Nypa_fruticans	(Serenoa_repens	((Phoenix_dactylifera	Sabal_domingensis)	(((Manicaria_saccifera	((Geonoma_undata	(Leopoldinia_pulchra	Pelagodoxa_henryana))	(((Chamaedorea_seifrizii	Prestoea_acuminata)	(Oenocarpus_minor	Oenocarpus_bataua))	(((Hydriastele_microspadix	(Heterospathe_cagayanensis	Dictyosperma_album))	(Veitchia_spiralis	Dypsis_decaryi))	(Kentiopsis_piersoniorum	Burretiokentia_grandiflora)))))	Pseudophoenix_vinifera)	(((Iriartea_deltoidea	(Sclerosperma_profizianum	Orania_palindan))	(((Podococcus_barteri	Reinhardtia_latisecta)	(Reinhardtia_simplex	Reinhardtia_paiewonskiana))	(Attalea_speciosa	(Bactris_major	(Elaeis_guineensis	Elaeis_oleifera)))))	Roystonea_regia)))))	Kingia_australis);
((Nypa_fruticans	(Serenoa_repens	((Phoenix_dactylifera	Sabal_domingensis)	(((Iriartea_deltoidea	((Roystonea_regia	((Podococcus_barteri	Sclerosperma_profizianum)	Orania_palindan))	((Reinhardtia_simplex	(Reinhardtia_latisecta	Reinhardtia_paiewonskiana))	((Elaeis_guineensis	Elaeis_oleifera)	(Attalea_speciosa	Bactris_major)))))	(Manicaria_saccifera	(((Geonoma_undata	Pelagodoxa_henryana)	(((Chamaedorea_seifrizii	Prestoea_acuminata)	(Oenocarpus_minor	Oenocarpus_bataua))	(Hydriastele_microspadix	(Heterospathe_cagayanensis	(Dictyosperma_album	(Veitchia_spiralis	(Burretiokentia_grandiflora	(Dypsis_decaryi	Kentiopsis_piersoniorum))))))))	Leopoldinia_pulchra)))	Pseudophoenix_vinifera))))	Kingia_australis);
((Orania_palindan	(((((((Reinhardtia_latisecta	(Reinhardtia_paiewonskiana	Reinhardtia_simplex))	((Elaeis_guineensis	Elaeis_oleifera)	(Attalea_speciosa	Bactris_major)))	(((Serenoa_repens	Sabal_domingensis)	(Phoenix_dactylifera	Nypa_fruticans))	(((Manicaria_saccifera	Dypsis_decaryi)	(Leopoldinia_pulchra	Pelagodoxa_henryana))	(((Chamaedorea_seifrizii	(Prestoea_acuminata	(Oenocarpus_minor	Oenocarpus_bataua)))	(Hydriastele_microspadix	((Heterospathe_cagayanensis	(Dictyosperma_album	(Veitchia_spiralis	Burretiokentia_grandiflora)))	Kentiopsis_piersoniorum)))	Geonoma_undata))))	Roystonea_regia)	Iriartea_deltoidea)	Pseudophoenix_vinifera)	(Podococcus_barteri	Sclerosperma_profizianum)))	Kingia_australis);
((Pseudophoenix_vinifera	((((((Leopoldinia_pulchra	Pelagodoxa_henryana)	((((Prestoea_acuminata	(Oenocarpus_minor	Oenocarpus_bataua))	(Hydriastele_microspadix	(((Heterospathe_cagayanensis	Veitchia_spiralis)	(Burretiokentia_grandiflora	Dictyosperma_album))	Kentiopsis_piersoniorum)))	Geonoma_undata)	Dypsis_decaryi))	Manicaria_saccifera)	Iriartea_deltoidea)	(Serenoa_repens	Nypa_fruticans))	((Phoenix_dactylifera	Sabal_domingensis)	(((Roystonea_regia	Chamaedorea_seifrizii)	((Podococcus_barteri	Sclerosperma_profizianum)	Orania_palindan))	((Reinhardtia_simplex	(Reinhardtia_latisecta	Reinhardtia_paiewonskiana))	(Attalea_speciosa	(Bactris_major	(Elaeis_guineensis	Elaeis_oleifera))))))))	Kingia_australis);
((Sabal_domingensis	(Phoenix_dactylifera	((((Roystonea_regia	((Orania_palindan	Sclerosperma_profizianum)	((Reinhardtia_simplex	(Reinhardtia_paiewonskiana	Reinhardtia_latisecta))	(Attalea_speciosa	((Elaeis_guineensis	Elaeis_oleifera)	Bactris_major)))))	((((Geonoma_undata	((Manicaria_saccifera	Leopoldinia_pulchra)	Pelagodoxa_henryana))	(((Prestoea_acuminata	(Oenocarpus_bataua	Oenocarpus_minor))	Chamaedorea_seifrizii)	(((Dictyosperma_album	Hydriastele_microspadix)	Heterospathe_cagayanensis)	(Burretiokentia_grandiflora	(Veitchia_spiralis	Kentiopsis_piersoniorum)))))	Dypsis_decaryi)	(Pseudophoenix_vinifera	Iriartea_deltoidea)))	Podococcus_barteri)	(Serenoa_repens	Nypa_fruticans))))	Kingia_australis);
((Pseudophoenix_vinifera	(((Manicaria_saccifera	((Leopoldinia_pulchra	Pelagodoxa_henryana)	(Geonoma_undata	(((((Dictyosperma_album	Burretiokentia_grandiflora)	(Heterospathe_cagayanensis	Veitchia_spiralis))	Kentiopsis_piersoniorum)	Hydriastele_microspadix)	((Prestoea_acuminata	(Oenocarpus_bataua	Oenocarpus_minor))	(Dypsis_decaryi	Chamaedorea_seifrizii))))))	(Roystonea_regia	((Orania_palindan	(Iriartea_deltoidea	(Podococcus_barteri	Sclerosperma_profizianum)))	((Reinhardtia_paiewonskiana	(Reinhardtia_latisecta	Reinhardtia_simplex))	(Attalea_speciosa	((Elaeis_guineensis	Elaeis_oleifera)	Bactris_major))))))	((Serenoa_repens	Nypa_fruticans)	(Sabal_domingensis	Phoenix_dactylifera))))	Kingia_australis);
(((Roystonea_regia	Chamaedorea_seifrizii)	((Attalea_speciosa	((Elaeis_guineensis	Elaeis_oleifera)	Bactris_major))	((((Manicaria_saccifera	((Leopoldinia_pulchra	Pelagodoxa_henryana)	(Geonoma_undata	(((Heterospathe_cagayanensis	(Dictyosperma_album	(Veitchia_spiralis	((Dypsis_decaryi	Kentiopsis_piersoniorum)	Burretiokentia_grandiflora))))	Hydriastele_microspadix)	(Prestoea_acuminata	(Oenocarpus_bataua	Oenocarpus_minor))))))	(Reinhardtia_latisecta	(Reinhardtia_simplex	Reinhardtia_paiewonskiana)))	((Serenoa_repens	Nypa_fruticans)	(Sabal_domingensis	Phoenix_dactylifera)))	(Pseudophoenix_vinifera	(Orania_palindan	(Iriartea_deltoidea	(Podococcus_barteri	Sclerosperma_profizianum)))))))	Kingia_australis);
((Hydriastele_microspadix	((Dictyosperma_album	((Kentiopsis_piersoniorum	Burretiokentia_grandiflora)	(((Prestoea_acuminata	(Oenocarpus_bataua	Oenocarpus_minor))	(Chamaedorea_seifrizii	Dypsis_decaryi))	(((((((((Attalea_speciosa	((Elaeis_guineensis	Elaeis_oleifera)	Bactris_major))	(Reinhardtia_simplex	(Reinhardtia_paiewonskiana	Reinhardtia_latisecta)))	(Orania_palindan	(Podococcus_barteri	Sclerosperma_profizianum)))	Pseudophoenix_vinifera)	Iriartea_deltoidea)	(((Serenoa_repens	Nypa_fruticans)	(Sabal_domingensis	Phoenix_dactylifera))	Roystonea_regia))	(Leopoldinia_pulchra	Pelagodoxa_henryana))	Manicaria_saccifera)	Geonoma_undata))))	(Heterospathe_cagayanensis	Veitchia_spiralis)))	Kingia_australis);
((Sabal_domingensis	(Phoenix_dactylifera	((Roystonea_regia	(((((Attalea_speciosa	((Elaeis_guineensis	Elaeis_oleifera)	Bactris_major))	(Reinhardtia_simplex	(Reinhardtia_paiewonskiana	Reinhardtia_latisecta)))	(Orania_palindan	(Podococcus_barteri	Sclerosperma_profizianum)))	(Iriartea_deltoidea	Pseudophoenix_vinifera))	((Pelagodoxa_henryana	((Manicaria_saccifera	Leopoldinia_pulchra)	Geonoma_undata))	(((Kentiopsis_piersoniorum	Burretiokentia_grandiflora)	((Hydriastele_microspadix	Dictyosperma_album)	(Heterospathe_cagayanensis	(Dypsis_decaryi	Veitchia_spiralis))))	((Prestoea_acuminata	(Oenocarpus_bataua	Oenocarpus_minor))	Chamaedorea_seifrizii)))))	(Serenoa_repens	Nypa_fruticans))))	Kingia_australis);
((((((((Elaeis_guineensis	Elaeis_oleifera)	(Bactris_major	Attalea_speciosa))	(Reinhardtia_paiewonskiana	(Reinhardtia_latisecta	Reinhardtia_simplex)))	(Orania_palindan	(Podococcus_barteri	Sclerosperma_profizianum)))	Pseudophoenix_vinifera)	((Iriartea_deltoidea	(Manicaria_saccifera	(((Prestoea_acuminata	(Oenocarpus_bataua	Oenocarpus_minor))	((((Burretiokentia_grandiflora	(Dictyosperma_album	Heterospathe_cagayanensis))	(Dypsis_decaryi	Veitchia_spiralis))	Hydriastele_microspadix)	Kentiopsis_piersoniorum))	(Pelagodoxa_henryana	(Leopoldinia_pulchra	Geonoma_undata)))))	((Serenoa_repens	Nypa_fruticans)	(Sabal_domingensis	Phoenix_dactylifera))))	(Chamaedorea_seifrizii	Roystonea_regia))	Kingia_australis);
((Pseudophoenix_vinifera	(((Orania_palindan	(Podococcus_barteri	Sclerosperma_profizianum))	((((Serenoa_repens	(Phoenix_dactylifera	Nypa_fruticans))	Sabal_domingensis)	((Manicaria_saccifera	(((((Prestoea_acuminata	(Oenocarpus_bataua	Oenocarpus_minor))	(Hydriastele_microspadix	(Kentiopsis_piersoniorum	((Burretiokentia_grandiflora	Dictyosperma_album)	(Heterospathe_cagayanensis	Veitchia_spiralis)))))	Dypsis_decaryi)	Geonoma_undata)	(Pelagodoxa_henryana	Leopoldinia_pulchra)))	(Chamaedorea_seifrizii	Roystonea_regia)))	((Attalea_speciosa	((Elaeis_guineensis	Elaeis_oleifera)	Bactris_major))	(Reinhardtia_latisecta	(Reinhardtia_simplex	Reinhardtia_paiewonskiana)))))	Iriartea_deltoidea))	Kingia_australis);
((Roystonea_regia	((Orania_palindan	((Podococcus_barteri	Sclerosperma_profizianum)	(((((Serenoa_repens	Nypa_fruticans)	(Phoenix_dactylifera	Sabal_domingensis))	(Pseudophoenix_vinifera	Iriartea_deltoidea))	(Manicaria_saccifera	(((Dypsis_decaryi	Geonoma_undata)	(Pelagodoxa_henryana	Leopoldinia_pulchra))	((Prestoea_acuminata	(Oenocarpus_bataua	Oenocarpus_minor))	(Hydriastele_microspadix	(Heterospathe_cagayanensis	(Dictyosperma_album	(Veitchia_spiralis	(Kentiopsis_piersoniorum	Burretiokentia_grandiflora)))))))))	(((Elaeis_guineensis	Elaeis_oleifera)	(Bactris_major	Attalea_speciosa))	(Reinhardtia_paiewonskiana	(Reinhardtia_latisecta	Reinhardtia_simplex))))))	Chamaedorea_seifrizii))	Kingia_australis);
((Roystonea_regia	((((Pseudophoenix_vinifera	(((Pelagodoxa_henryana	Leopoldinia_pulchra)	((Geonoma_undata	(((((Kentiopsis_piersoniorum	Burretiokentia_grandiflora)	Heterospathe_cagayanensis)	(Hydriastele_microspadix	Dictyosperma_album))	Veitchia_spiralis)	((Prestoea_acuminata	(Oenocarpus_bataua	Oenocarpus_minor))	Dypsis_decaryi)))	Manicaria_saccifera))	Iriartea_deltoidea))	((Serenoa_repens	Nypa_fruticans)	(Phoenix_dactylifera	Sabal_domingensis)))	((Attalea_speciosa	((Elaeis_guineensis	Elaeis_oleifera)	Bactris_major))	(Reinhardtia_paiewonskiana	(Reinhardtia_latisecta	Reinhardtia_simplex))))	(Chamaedorea_seifrizii	(Orania_palindan	(Podococcus_barteri	Sclerosperma_profizianum)))))	Kingia_australis);
((Pseudophoenix_vinifera	((((Sabal_domingensis	Serenoa_repens)	Nypa_fruticans)	Phoenix_dactylifera)	(((Reinhardtia_paiewonskiana	(Reinhardtia_latisecta	Reinhardtia_simplex))	(((Attalea_speciosa	((Elaeis_guineensis	Elaeis_oleifera)	Bactris_major))	(Roystonea_regia	Chamaedorea_seifrizii))	(Orania_palindan	(Podococcus_barteri	Sclerosperma_profizianum))))	((((((((Burretiokentia_grandiflora	Dictyosperma_album)	(Heterospathe_cagayanensis	Veitchia_spiralis))	Kentiopsis_piersoniorum)	Hydriastele_microspadix)	(Prestoea_acuminata	(Oenocarpus_bataua	Oenocarpus_minor)))	((Leopoldinia_pulchra	Pelagodoxa_henryana)	Geonoma_undata))	Dypsis_decaryi)	(Manicaria_saccifera	Iriartea_deltoidea)))))	Kingia_australis);
((Prestoea_acuminata	((((((Geonoma_undata	(Leopoldinia_pulchra	Pelagodoxa_henryana))	Manicaria_saccifera)	(Nypa_fruticans	(Dypsis_decaryi	Serenoa_repens)))	(Iriartea_deltoidea	(((Phoenix_dactylifera	Sabal_domingensis)	(((Chamaedorea_seifrizii	Roystonea_regia)	((Podococcus_barteri	Sclerosperma_profizianum)	Orania_palindan))	((Attalea_speciosa	((Elaeis_oleifera	Elaeis_guineensis)	Bactris_major))	(Reinhardtia_simplex	(Reinhardtia_paiewonskiana	Reinhardtia_latisecta)))))	Pseudophoenix_vinifera)))	((Dictyosperma_album	(Heterospathe_cagayanensis	Hydriastele_microspadix))	(Veitchia_spiralis	(Burretiokentia_grandiflora	Kentiopsis_piersoniorum))))	(Oenocarpus_bataua	Oenocarpus_minor)))	Kingia_australis);
((Prestoea_acuminata	((((((Pseudophoenix_vinifera	((Iriartea_deltoidea	(Sclerosperma_profizianum	Orania_palindan))	((Attalea_speciosa	((Elaeis_oleifera	Elaeis_guineensis)	Bactris_major))	(Reinhardtia_paiewonskiana	(Reinhardtia_latisecta	Reinhardtia_simplex)))))	((((Podococcus_barteri	Nypa_fruticans)	(Dypsis_decaryi	Serenoa_repens))	(Phoenix_dactylifera	Sabal_domingensis))	(Chamaedorea_seifrizii	Roystonea_regia)))	(Leopoldinia_pulchra	Manicaria_saccifera))	(Pelagodoxa_henryana	Geonoma_undata))	(((Heterospathe_cagayanensis	(Hydriastele_microspadix	Dictyosperma_album))	(Veitchia_spiralis	Kentiopsis_piersoniorum))	Burretiokentia_grandiflora))	(Oenocarpus_bataua	Oenocarpus_minor)))	Kingia_australis);
((Sabal_domingensis	(((Nypa_fruticans	Serenoa_repens)	Phoenix_dactylifera)	(Manicaria_saccifera	((Roystonea_regia	(Pseudophoenix_vinifera	(((Podococcus_barteri	(Iriartea_deltoidea	Sclerosperma_profizianum))	Orania_palindan)	((Attalea_speciosa	((Elaeis_oleifera	Elaeis_guineensis)	Bactris_major))	(Reinhardtia_latisecta	(Reinhardtia_simplex	Reinhardtia_paiewonskiana))))))	(Leopoldinia_pulchra	((Pelagodoxa_henryana	(Prestoea_acuminata	Geonoma_undata))	(((Dictyosperma_album	(Heterospathe_cagayanensis	Hydriastele_microspadix))	(Veitchia_spiralis	(Burretiokentia_grandiflora	Kentiopsis_piersoniorum)))	((Dypsis_decaryi	Chamaedorea_seifrizii)	(Oenocarpus_bataua	Oenocarpus_minor)))))))))	Kingia_australis);
(((Chamaedorea_seifrizii	Roystonea_regia)	(((Attalea_speciosa	((Elaeis_oleifera	Elaeis_guineensis)	Bactris_major))	(Reinhardtia_paiewonskiana	(Reinhardtia_latisecta	Reinhardtia_simplex)))	(((((Leopoldinia_pulchra	Pelagodoxa_henryana)	Geonoma_undata)	((Dypsis_decaryi	(Prestoea_acuminata	(Oenocarpus_bataua	Oenocarpus_minor)))	(((Dictyosperma_album	(Heterospathe_cagayanensis	Hydriastele_microspadix))	(Veitchia_spiralis	Kentiopsis_piersoniorum))	Burretiokentia_grandiflora)))	((((Podococcus_barteri	Sclerosperma_profizianum)	Orania_palindan)	(Iriartea_deltoidea	Pseudophoenix_vinifera))	Manicaria_saccifera))	((Nypa_fruticans	(Sabal_domingensis	Serenoa_repens))	Phoenix_dactylifera))))	Kingia_australis);
((Sabal_domingensis	(Phoenix_dactylifera	(Serenoa_repens	(Nypa_fruticans	((((Attalea_speciosa	((Elaeis_oleifera	Elaeis_guineensis)	Bactris_major))	(Chamaedorea_seifrizii	(Reinhardtia_latisecta	(Reinhardtia_simplex	Reinhardtia_paiewonskiana))))	((((Iriartea_deltoidea	Sclerosperma_profizianum)	Orania_palindan)	Pseudophoenix_vinifera)	(Roystonea_regia	((((Manicaria_saccifera	(Leopoldinia_pulchra	Pelagodoxa_henryana))	Geonoma_undata)	((Prestoea_acuminata	(Oenocarpus_bataua	Oenocarpus_minor))	((Heterospathe_cagayanensis	Hydriastele_microspadix)	(Dictyosperma_album	(Veitchia_spiralis	(Burretiokentia_grandiflora	Kentiopsis_piersoniorum))))))	Dypsis_decaryi))))	Podococcus_barteri)))))	Kingia_australis);
((Sabal_domingensis	((((((Dypsis_decaryi	(((Chamaedorea_seifrizii	Prestoea_acuminata)	(Oenocarpus_bataua	Oenocarpus_minor))	((Heterospathe_cagayanensis	Hydriastele_microspadix)	(Dictyosperma_album	(Veitchia_spiralis	(Burretiokentia_grandiflora	Kentiopsis_piersoniorum))))))	(Pelagodoxa_henryana	Geonoma_undata))	Leopoldinia_pulchra)	(Iriartea_deltoidea	Manicaria_saccifera))	(((((Podococcus_barteri	Sclerosperma_profizianum)	Orania_palindan)	((Attalea_speciosa	((Elaeis_oleifera	Elaeis_guineensis)	Bactris_major))	(Reinhardtia_simplex	(Reinhardtia_paiewonskiana	Reinhardtia_latisecta))))	Pseudophoenix_vinifera)	Roystonea_regia))	((Serenoa_repens	Nypa_fruticans)	Phoenix_dactylifera)))	Kingia_australis);
((Sabal_domingensis	(Phoenix_dactylifera	((((Serenoa_repens	Dypsis_decaryi)	(Nypa_fruticans	Pseudophoenix_vinifera))	(Iriartea_deltoidea	((Manicaria_saccifera	((Leopoldinia_pulchra	Pelagodoxa_henryana)	Geonoma_undata))	((Prestoea_acuminata	(Oenocarpus_bataua	Oenocarpus_minor))	(Hydriastele_microspadix	((Dictyosperma_album	((Heterospathe_cagayanensis	Veitchia_spiralis)	Burretiokentia_grandiflora))	Kentiopsis_piersoniorum))))))	((((Podococcus_barteri	Sclerosperma_profizianum)	Orania_palindan)	((Attalea_speciosa	((Elaeis_oleifera	Elaeis_guineensis)	Bactris_major))	(Reinhardtia_simplex	(Reinhardtia_paiewonskiana	Reinhardtia_latisecta))))	(Chamaedorea_seifrizii	Roystonea_regia)))))	Kingia_australis);
((Pseudophoenix_vinifera	((Manicaria_saccifera	Iriartea_deltoidea)	((((Leopoldinia_pulchra	Pelagodoxa_henryana)	Geonoma_undata)	((Prestoea_acuminata	(Oenocarpus_bataua	Oenocarpus_minor))	(Hydriastele_microspadix	((Dictyosperma_album	(((Dypsis_decaryi	Heterospathe_cagayanensis)	Veitchia_spiralis)	Burretiokentia_grandiflora))	Kentiopsis_piersoniorum))))	((Roystonea_regia	(Chamaedorea_seifrizii	((Podococcus_barteri	Sclerosperma_profizianum)	Orania_palindan)))	((((Serenoa_repens	Nypa_fruticans)	Sabal_domingensis)	Phoenix_dactylifera)	((Attalea_speciosa	((Elaeis_oleifera	Elaeis_guineensis)	Bactris_major))	(Reinhardtia_latisecta	(Reinhardtia_simplex	Reinhardtia_paiewonskiana))))))))	Kingia_australis);
((Prestoea_acuminata	((Oenocarpus_bataua	Oenocarpus_minor)	((Hydriastele_microspadix	((((Dypsis_decaryi	Veitchia_spiralis)	Dictyosperma_album)	(Kentiopsis_piersoniorum	Burretiokentia_grandiflora))	Heterospathe_cagayanensis))	((Iriartea_deltoidea	((((Serenoa_repens	Nypa_fruticans)	(Sabal_domingensis	Phoenix_dactylifera))	Pseudophoenix_vinifera)	((((Podococcus_barteri	Sclerosperma_profizianum)	Orania_palindan)	(((Elaeis_oleifera	Elaeis_guineensis)	(Bactris_major	Attalea_speciosa))	(Reinhardtia_latisecta	(Reinhardtia_simplex	Reinhardtia_paiewonskiana))))	(Roystonea_regia	Chamaedorea_seifrizii))))	((Manicaria_saccifera	(Leopoldinia_pulchra	Pelagodoxa_henryana))	Geonoma_undata)))))	Kingia_australis);
((Pseudophoenix_vinifera	((((Roystonea_regia	((Podococcus_barteri	(Sclerosperma_profizianum	Iriartea_deltoidea))	Orania_palindan))	(((Elaeis_oleifera	Elaeis_guineensis)	(Bactris_major	Attalea_speciosa))	(Reinhardtia_simplex	(Reinhardtia_paiewonskiana	Reinhardtia_latisecta))))	((Leopoldinia_pulchra	Pelagodoxa_henryana)	(Manicaria_saccifera	(Geonoma_undata	(((Dypsis_decaryi	Chamaedorea_seifrizii)	(Prestoea_acuminata	(Oenocarpus_bataua	Oenocarpus_minor)))	(((Veitchia_spiralis	(Hydriastele_microspadix	Burretiokentia_grandiflora))	(Dictyosperma_album	Heterospathe_cagayanensis))	Kentiopsis_piersoniorum))))))	((Sabal_domingensis	Serenoa_repens)	(Nypa_fruticans	Phoenix_dactylifera))))	Kingia_australis);
((Sabal_domingensis	(((Nypa_fruticans	Serenoa_repens)	(((Chamaedorea_seifrizii	Roystonea_regia)	(((Reinhardtia_paiewonskiana	(Reinhardtia_latisecta	Reinhardtia_simplex))	(Attalea_speciosa	((Elaeis_guineensis	Elaeis_oleifera)	Bactris_major)))	(Orania_palindan	(Iriartea_deltoidea	(Podococcus_barteri	Sclerosperma_profizianum)))))	((Pseudophoenix_vinifera	(((Leopoldinia_pulchra	Pelagodoxa_henryana)	(Dypsis_decaryi	Geonoma_undata))	((((Kentiopsis_piersoniorum	Burretiokentia_grandiflora)	Dictyosperma_album)	(Hydriastele_microspadix	(Heterospathe_cagayanensis	Veitchia_spiralis)))	(Prestoea_acuminata	(Oenocarpus_bataua	Oenocarpus_minor)))))	Manicaria_saccifera)))	Phoenix_dactylifera))	Kingia_australis);
((Prestoea_acuminata	((Oenocarpus_bataua	Oenocarpus_minor)	(((Dypsis_decaryi	(((Leopoldinia_pulchra	Pelagodoxa_henryana)	Geonoma_undata)	(Iriartea_deltoidea	((((Phoenix_dactylifera	Sabal_domingensis)	(Nypa_fruticans	Serenoa_repens))	Pseudophoenix_vinifera)	(((Reinhardtia_latisecta	(Reinhardtia_simplex	Reinhardtia_paiewonskiana))	(Attalea_speciosa	((Elaeis_guineensis	Elaeis_oleifera)	Bactris_major)))	(((Chamaedorea_seifrizii	Podococcus_barteri)	(Sclerosperma_profizianum	Orania_palindan))	Roystonea_regia))))))	Manicaria_saccifera)	((Heterospathe_cagayanensis	(Burretiokentia_grandiflora	Hydriastele_microspadix))	((Kentiopsis_piersoniorum	Veitchia_spiralis)	Dictyosperma_album)))))	Kingia_australis);
((Prestoea_acuminata	((Oenocarpus_bataua	Oenocarpus_minor)	(((((Roystonea_regia	((Phoenix_dactylifera	Sabal_domingensis)	(((Reinhardtia_simplex	(Reinhardtia_paiewonskiana	Reinhardtia_latisecta))	((Elaeis_guineensis	Elaeis_oleifera)	(Bactris_major	Attalea_speciosa)))	((Iriartea_deltoidea	(Podococcus_barteri	Sclerosperma_profizianum))	Orania_palindan))))	((Nypa_fruticans	Serenoa_repens)	Pseudophoenix_vinifera))	((((Manicaria_saccifera	Leopoldinia_pulchra)	Pelagodoxa_henryana)	Geonoma_undata)	Dypsis_decaryi))	(((Burretiokentia_grandiflora	Hydriastele_microspadix)	(Heterospathe_cagayanensis	Veitchia_spiralis))	(Dictyosperma_album	Kentiopsis_piersoniorum)))	Chamaedorea_seifrizii)))	Kingia_australis);
((Sabal_domingensis	((((((Reinhardtia_latisecta	(Reinhardtia_simplex	Reinhardtia_paiewonskiana))	(Attalea_speciosa	((Elaeis_guineensis	Elaeis_oleifera)	Bactris_major)))	(Roystonea_regia	((Iriartea_deltoidea	(Podococcus_barteri	Sclerosperma_profizianum))	Orania_palindan)))	(Pseudophoenix_vinifera	(Manicaria_saccifera	((Leopoldinia_pulchra	Pelagodoxa_henryana)	(Geonoma_undata	((((Heterospathe_cagayanensis	(Dictyosperma_album	Hydriastele_microspadix))	(Dypsis_decaryi	(Kentiopsis_piersoniorum	Burretiokentia_grandiflora)))	Veitchia_spiralis)	(Chamaedorea_seifrizii	(Prestoea_acuminata	(Oenocarpus_bataua	Oenocarpus_minor)))))))))	(Nypa_fruticans	Serenoa_repens))	Phoenix_dactylifera))	Kingia_australis);
((Phoenix_dactylifera	(Sabal_domingensis	(((((Manicaria_saccifera	(Leopoldinia_pulchra	(((Pelagodoxa_henryana	Geonoma_undata)	(((Heterospathe_cagayanensis	(Dictyosperma_album	Hydriastele_microspadix))	((Veitchia_spiralis	Kentiopsis_piersoniorum)	Burretiokentia_grandiflora))	(Chamaedorea_seifrizii	(Prestoea_acuminata	(Oenocarpus_bataua	Oenocarpus_minor)))))	Dypsis_decaryi)))	Pseudophoenix_vinifera)	(((Reinhardtia_latisecta	(Reinhardtia_simplex	Reinhardtia_paiewonskiana))	(Attalea_speciosa	((Elaeis_guineensis	Elaeis_oleifera)	Bactris_major)))	(Roystonea_regia	((Podococcus_barteri	Sclerosperma_profizianum)	Orania_palindan))))	Iriartea_deltoidea)	(Nypa_fruticans	Serenoa_repens))))	Kingia_australis);
((Sabal_domingensis	(Serenoa_repens	((Phoenix_dactylifera	(((((Chamaedorea_seifrizii	Roystonea_regia)	((Iriartea_deltoidea	(Podococcus_barteri	Sclerosperma_profizianum))	Orania_palindan))	((Reinhardtia_paiewonskiana	(Reinhardtia_latisecta	Reinhardtia_simplex))	(Bactris_major	(Attalea_speciosa	(Elaeis_guineensis	Elaeis_oleifera)))))	(Manicaria_saccifera	(((Dypsis_decaryi	(Kentiopsis_piersoniorum	(Hydriastele_microspadix	(((Burretiokentia_grandiflora	Veitchia_spiralis)	Heterospathe_cagayanensis)	Dictyosperma_album))))	(Prestoea_acuminata	(Oenocarpus_bataua	Oenocarpus_minor)))	(Geonoma_undata	(Leopoldinia_pulchra	Pelagodoxa_henryana)))))	Pseudophoenix_vinifera))	Nypa_fruticans)))	Kingia_australis);
((Sabal_domingensis	(((((Iriartea_deltoidea	Sclerosperma_profizianum)	Orania_palindan)	(((Reinhardtia_paiewonskiana	(Reinhardtia_latisecta	Reinhardtia_simplex))	(Chamaedorea_seifrizii	Podococcus_barteri))	(Attalea_speciosa	((Elaeis_guineensis	Elaeis_oleifera)	Bactris_major))))	((((((Geonoma_undata	(Prestoea_acuminata	(Oenocarpus_bataua	Oenocarpus_minor)))	(Leopoldinia_pulchra	Pelagodoxa_henryana))	Dypsis_decaryi)	(((Dictyosperma_album	(Hydriastele_microspadix	Heterospathe_cagayanensis))	(Veitchia_spiralis	Kentiopsis_piersoniorum))	Burretiokentia_grandiflora))	Manicaria_saccifera)	(Roystonea_regia	Pseudophoenix_vinifera)))	((Nypa_fruticans	Phoenix_dactylifera)	Serenoa_repens)))	Kingia_australis);
((Sabal_domingensis	(Serenoa_repens	(((Manicaria_saccifera	(((Pelagodoxa_henryana	Geonoma_undata)	(((Veitchia_spiralis	(Burretiokentia_grandiflora	Kentiopsis_piersoniorum))	(Heterospathe_cagayanensis	(Dictyosperma_album	Hydriastele_microspadix)))	(Prestoea_acuminata	(Oenocarpus_bataua	Oenocarpus_minor))))	Dypsis_decaryi))	(((Chamaedorea_seifrizii	Roystonea_regia)	(Pseudophoenix_vinifera	((Iriartea_deltoidea	(Leopoldinia_pulchra	Sclerosperma_profizianum))	Orania_palindan)))	((Reinhardtia_simplex	(Reinhardtia_paiewonskiana	Reinhardtia_latisecta))	(Bactris_major	((Elaeis_guineensis	Elaeis_oleifera)	Attalea_speciosa)))))	(Phoenix_dactylifera	(Podococcus_barteri	Nypa_fruticans)))))	Kingia_australis);
((Pseudophoenix_vinifera	(((Iriartea_deltoidea	Sclerosperma_profizianum)	(Manicaria_saccifera	Orania_palindan))	(((Reinhardtia_paiewonskiana	(Reinhardtia_latisecta	Reinhardtia_simplex))	((Bactris_major	(Elaeis_guineensis	Elaeis_oleifera))	Attalea_speciosa))	(((Geonoma_undata	(Leopoldinia_pulchra	Pelagodoxa_henryana))	(((((Burretiokentia_grandiflora	(Podococcus_barteri	Dictyosperma_album))	(Dypsis_decaryi	Veitchia_spiralis))	Kentiopsis_piersoniorum)	(Heterospathe_cagayanensis	Hydriastele_microspadix))	(Prestoea_acuminata	(Oenocarpus_bataua	Oenocarpus_minor))))	((Chamaedorea_seifrizii	Roystonea_regia)	((Nypa_fruticans	Serenoa_repens)	(Phoenix_dactylifera	Sabal_domingensis)))))))	Kingia_australis);
((Prestoea_acuminata	((Oenocarpus_bataua	Oenocarpus_minor)	((((Manicaria_saccifera	(Iriartea_deltoidea	((Roystonea_regia	(Pseudophoenix_vinifera	((Phoenix_dactylifera	Nypa_fruticans)	(Serenoa_repens	Sabal_domingensis))))	(((Podococcus_barteri	Sclerosperma_profizianum)	(Chamaedorea_seifrizii	Orania_palindan))	((Reinhardtia_simplex	(Reinhardtia_paiewonskiana	Reinhardtia_latisecta))	((Bactris_major	(Elaeis_guineensis	Elaeis_oleifera))	Attalea_speciosa))))))	(Geonoma_undata	(Leopoldinia_pulchra	Pelagodoxa_henryana)))	(((Dictyosperma_album	(Burretiokentia_grandiflora	(Heterospathe_cagayanensis	Veitchia_spiralis)))	Kentiopsis_piersoniorum)	Hydriastele_microspadix))	Dypsis_decaryi)))	Kingia_australis);
((Prestoea_acuminata	((((((Dictyosperma_album	Heterospathe_cagayanensis)	Hydriastele_microspadix)	(Kentiopsis_piersoniorum	(Burretiokentia_grandiflora	Veitchia_spiralis)))	((Dypsis_decaryi	Nypa_fruticans)	((Manicaria_saccifera	(Geonoma_undata	(Leopoldinia_pulchra	Pelagodoxa_henryana)))	((Iriartea_deltoidea	(Sabal_domingensis	Phoenix_dactylifera))	((((Orania_palindan	(Sclerosperma_profizianum	Podococcus_barteri))	((Reinhardtia_simplex	(Reinhardtia_paiewonskiana	Reinhardtia_latisecta))	(Attalea_speciosa	(Bactris_major	(Elaeis_oleifera	Elaeis_guineensis)))))	Pseudophoenix_vinifera)	(Roystonea_regia	Serenoa_repens))))))	(Oenocarpus_bataua	Oenocarpus_minor))	Chamaedorea_seifrizii))	Kingia_australis);
((Nypa_fruticans	(Phoenix_dactylifera	((((Reinhardtia_paiewonskiana	(Reinhardtia_latisecta	Reinhardtia_simplex))	((Elaeis_oleifera	Elaeis_guineensis)	(Attalea_speciosa	Bactris_major)))	(((((Prestoea_acuminata	(Oenocarpus_bataua	Oenocarpus_minor))	(((Heterospathe_cagayanensis	Veitchia_spiralis)	(Dictyosperma_album	Hydriastele_microspadix))	((Kentiopsis_piersoniorum	Dypsis_decaryi)	Burretiokentia_grandiflora)))	(Geonoma_undata	((Manicaria_saccifera	Leopoldinia_pulchra)	Pelagodoxa_henryana)))	(Chamaedorea_seifrizii	Roystonea_regia))	((Pseudophoenix_vinifera	Orania_palindan)	(Iriartea_deltoidea	(Sclerosperma_profizianum	Podococcus_barteri)))))	(Serenoa_repens	Sabal_domingensis))))	Kingia_australis);
((Pseudophoenix_vinifera	(((Manicaria_saccifera	((Geonoma_undata	((Prestoea_acuminata	(Oenocarpus_bataua	Oenocarpus_minor))	(((Dypsis_decaryi	Kentiopsis_piersoniorum)	((Veitchia_spiralis	Burretiokentia_grandiflora)	(Dictyosperma_album	Heterospathe_cagayanensis)))	Hydriastele_microspadix)))	(Leopoldinia_pulchra	Pelagodoxa_henryana)))	(((Reinhardtia_latisecta	(Reinhardtia_simplex	Reinhardtia_paiewonskiana))	(Attalea_speciosa	(Bactris_major	(Elaeis_oleifera	Elaeis_guineensis))))	((Chamaedorea_seifrizii	Roystonea_regia)	(Orania_palindan	(Sclerosperma_profizianum	Podococcus_barteri)))))	(Iriartea_deltoidea	((Serenoa_repens	Sabal_domingensis)	(Nypa_fruticans	Phoenix_dactylifera)))))	Kingia_australis);
((Roystonea_regia	(((Pseudophoenix_vinifera	Iriartea_deltoidea)	(Orania_palindan	(Sclerosperma_profizianum	Podococcus_barteri)))	((((Reinhardtia_simplex	(Reinhardtia_paiewonskiana	Reinhardtia_latisecta))	(Attalea_speciosa	(Bactris_major	(Elaeis_oleifera	Elaeis_guineensis))))	(((((Heterospathe_cagayanensis	Veitchia_spiralis)	Kentiopsis_piersoniorum)	((Hydriastele_microspadix	Burretiokentia_grandiflora)	Dictyosperma_album))	(Chamaedorea_seifrizii	(Prestoea_acuminata	(Oenocarpus_bataua	Oenocarpus_minor))))	((Manicaria_saccifera	(Dypsis_decaryi	Geonoma_undata))	(Leopoldinia_pulchra	Pelagodoxa_henryana))))	((Phoenix_dactylifera	Sabal_domingensis)	(Nypa_fruticans	Serenoa_repens)))))	Kingia_australis);
((Bactris_major	((((((Sabal_domingensis	((Nypa_fruticans	Serenoa_repens)	Phoenix_dactylifera))	((Pseudophoenix_vinifera	Iriartea_deltoidea)	(Orania_palindan	(Sclerosperma_profizianum	Podococcus_barteri))))	(((Manicaria_saccifera	((((Hydriastele_microspadix	Burretiokentia_grandiflora)	(Veitchia_spiralis	(Kentiopsis_piersoniorum	Dictyosperma_album)))	Heterospathe_cagayanensis)	((Dypsis_decaryi	Chamaedorea_seifrizii)	(Prestoea_acuminata	(Oenocarpus_bataua	Oenocarpus_minor)))))	((Geonoma_undata	Leopoldinia_pulchra)	Pelagodoxa_henryana))	(Reinhardtia_latisecta	(Reinhardtia_simplex	Reinhardtia_paiewonskiana))))	Roystonea_regia)	(Elaeis_oleifera	Elaeis_guineensis))	Attalea_speciosa))	Kingia_australis);
((Bactris_major	((Elaeis_oleifera	Elaeis_guineensis)	(Attalea_speciosa	((((((Geonoma_undata	(Pelagodoxa_henryana	(Leopoldinia_pulchra	Dypsis_decaryi)))	(Manicaria_saccifera	((Prestoea_acuminata	(Oenocarpus_bataua	Oenocarpus_minor))	(((Hydriastele_microspadix	Burretiokentia_grandiflora)	(Veitchia_spiralis	(Kentiopsis_piersoniorum	Dictyosperma_album)))	Heterospathe_cagayanensis))))	(Reinhardtia_simplex	(Reinhardtia_paiewonskiana	Reinhardtia_latisecta)))	((Nypa_fruticans	Serenoa_repens)	(Phoenix_dactylifera	Sabal_domingensis)))	((Pseudophoenix_vinifera	Iriartea_deltoidea)	(Orania_palindan	(Sclerosperma_profizianum	Podococcus_barteri))))	(Chamaedorea_seifrizii	Roystonea_regia)))))	Kingia_australis);
((Prestoea_acuminata	((Oenocarpus_bataua	Oenocarpus_minor)	(((Hydriastele_microspadix	(Heterospathe_cagayanensis	Dictyosperma_album))	((Veitchia_spiralis	Kentiopsis_piersoniorum)	Burretiokentia_grandiflora))	((((((Phoenix_dactylifera	Nypa_fruticans)	(Serenoa_repens	Sabal_domingensis))	(((Sclerosperma_profizianum	Iriartea_deltoidea)	(Orania_palindan	(((Bactris_major	(Elaeis_oleifera	Elaeis_guineensis))	Attalea_speciosa)	(Reinhardtia_paiewonskiana	(Reinhardtia_latisecta	Reinhardtia_simplex)))))	((Chamaedorea_seifrizii	Roystonea_regia)	(Pseudophoenix_vinifera	Podococcus_barteri))))	(Geonoma_undata	(Pelagodoxa_henryana	Leopoldinia_pulchra)))	Manicaria_saccifera)	Dypsis_decaryi))))	Kingia_australis);
((Sabal_domingensis	((((((Pelagodoxa_henryana	(Leopoldinia_pulchra	Geonoma_undata))	(Manicaria_saccifera	((Chamaedorea_seifrizii	(Prestoea_acuminata	(Oenocarpus_bataua	Oenocarpus_minor)))	((Hydriastele_microspadix	((Burretiokentia_grandiflora	(Dictyosperma_album	Veitchia_spiralis))	Heterospathe_cagayanensis))	Kentiopsis_piersoniorum))))	Dypsis_decaryi)	(Roystonea_regia	(((Iriartea_deltoidea	((Podococcus_barteri	Sclerosperma_profizianum)	Orania_palindan))	(((Bactris_major	(Elaeis_oleifera	Elaeis_guineensis))	Attalea_speciosa)	(Reinhardtia_simplex	(Reinhardtia_paiewonskiana	Reinhardtia_latisecta))))	Pseudophoenix_vinifera)))	(Nypa_fruticans	Serenoa_repens))	Phoenix_dactylifera))	Kingia_australis);
((Phoenix_dactylifera	(Sabal_domingensis	(((Manicaria_saccifera	Pseudophoenix_vinifera)	(((((Leopoldinia_pulchra	Pelagodoxa_henryana)	Geonoma_undata)	(((Oenocarpus_bataua	Oenocarpus_minor)	(Chamaedorea_seifrizii	Prestoea_acuminata))	((Kentiopsis_piersoniorum	Burretiokentia_grandiflora)	(Hydriastele_microspadix	(Dictyosperma_album	(Heterospathe_cagayanensis	Veitchia_spiralis))))))	Dypsis_decaryi)	(Roystonea_regia	((((Podococcus_barteri	Sclerosperma_profizianum)	Iriartea_deltoidea)	Orania_palindan)	(((Bactris_major	(Elaeis_oleifera	Elaeis_guineensis))	Attalea_speciosa)	(Reinhardtia_latisecta	(Reinhardtia_simplex	Reinhardtia_paiewonskiana)))))))	(Nypa_fruticans	Serenoa_repens))))	Kingia_australis);
((Attalea_speciosa	(Bactris_major	(((Reinhardtia_simplex	(Reinhardtia_paiewonskiana	Reinhardtia_latisecta))	((((Manicaria_saccifera	(((Leopoldinia_pulchra	Pelagodoxa_henryana)	Geonoma_undata)	((Hydriastele_microspadix	(((Heterospathe_cagayanensis	Veitchia_spiralis)	(Burretiokentia_grandiflora	Dictyosperma_album))	Kentiopsis_piersoniorum))	(((Prestoea_acuminata	(Dypsis_decaryi	Oenocarpus_minor))	Oenocarpus_bataua)	Chamaedorea_seifrizii))))	(Roystonea_regia	Pseudophoenix_vinifera))	((Phoenix_dactylifera	(Sabal_domingensis	Serenoa_repens))	Nypa_fruticans))	(Iriartea_deltoidea	(Orania_palindan	(Podococcus_barteri	Sclerosperma_profizianum)))))	(Elaeis_oleifera	Elaeis_guineensis))))	Kingia_australis);
((Phoenix_dactylifera	(Nypa_fruticans	((Roystonea_regia	Pseudophoenix_vinifera)	((Sabal_domingensis	Serenoa_repens)	((((Geonoma_undata	(Leopoldinia_pulchra	Pelagodoxa_henryana))	((Prestoea_acuminata	Chamaedorea_seifrizii)	(((((Dictyosperma_album	Hydriastele_microspadix)	Heterospathe_cagayanensis)	((Dypsis_decaryi	Veitchia_spiralis)	Burretiokentia_grandiflora))	Kentiopsis_piersoniorum)	(Oenocarpus_bataua	Oenocarpus_minor))))	Manicaria_saccifera)	(((Attalea_speciosa	(Bactris_major	(Elaeis_oleifera	Elaeis_guineensis)))	(Podococcus_barteri	(Reinhardtia_simplex	(Reinhardtia_latisecta	Reinhardtia_paiewonskiana))))	(Orania_palindan	(Iriartea_deltoidea	Sclerosperma_profizianum))))))))	Kingia_australis);
((Prestoea_acuminata	(((((Manicaria_saccifera	((Leopoldinia_pulchra	Pelagodoxa_henryana)	Dypsis_decaryi))	((Pseudophoenix_vinifera	(((Attalea_speciosa	(Bactris_major	(Elaeis_oleifera	Elaeis_guineensis)))	(Reinhardtia_paiewonskiana	(Reinhardtia_simplex	Reinhardtia_latisecta)))	(Orania_palindan	(Iriartea_deltoidea	(Podococcus_barteri	Sclerosperma_profizianum)))))	(((Serenoa_repens	Nypa_fruticans)	(Phoenix_dactylifera	Sabal_domingensis))	(Chamaedorea_seifrizii	Roystonea_regia))))	Geonoma_undata)	((Burretiokentia_grandiflora	Kentiopsis_piersoniorum)	(Veitchia_spiralis	((Heterospathe_cagayanensis	Dictyosperma_album)	Hydriastele_microspadix))))	(Oenocarpus_bataua	Oenocarpus_minor)))	Kingia_australis);
((Roystonea_regia	(((((Attalea_speciosa	(Bactris_major	(Elaeis_oleifera	Elaeis_guineensis)))	(Orania_palindan	(Reinhardtia_simplex	(Reinhardtia_latisecta	Reinhardtia_paiewonskiana))))	(((Geonoma_undata	(Leopoldinia_pulchra	Manicaria_saccifera))	((Dypsis_decaryi	(((Oenocarpus_bataua	Oenocarpus_minor)	Prestoea_acuminata)	((Kentiopsis_piersoniorum	((Dictyosperma_album	Burretiokentia_grandiflora)	(Heterospathe_cagayanensis	Veitchia_spiralis)))	Hydriastele_microspadix)))	Pelagodoxa_henryana))	(Pseudophoenix_vinifera	(Iriartea_deltoidea	(Podococcus_barteri	Sclerosperma_profizianum)))))	((Serenoa_repens	Nypa_fruticans)	(Phoenix_dactylifera	Sabal_domingensis)))	Chamaedorea_seifrizii))	Kingia_australis);
(((Serenoa_repens	Nypa_fruticans)	((Phoenix_dactylifera	Sabal_domingensis)	((Roystonea_regia	((Manicaria_saccifera	(Pseudophoenix_vinifera	((Iriartea_deltoidea	(Podococcus_barteri	Sclerosperma_profizianum))	Orania_palindan)))	((Reinhardtia_paiewonskiana	(Reinhardtia_simplex	Reinhardtia_latisecta))	(Attalea_speciosa	(Bactris_major	(Elaeis_oleifera	Elaeis_guineensis))))))	(((Chamaedorea_seifrizii	((Oenocarpus_bataua	Oenocarpus_minor)	Prestoea_acuminata))	(Hydriastele_microspadix	((Dictyosperma_album	(Veitchia_spiralis	(Kentiopsis_piersoniorum	Burretiokentia_grandiflora)))	Heterospathe_cagayanensis)))	((Leopoldinia_pulchra	(Dypsis_decaryi	Pelagodoxa_henryana))	Geonoma_undata)))))	Kingia_australis);
((Sabal_domingensis	(((Manicaria_saccifera	(((Roystonea_regia	Pseudophoenix_vinifera)	(((Attalea_speciosa	(Bactris_major	(Elaeis_oleifera	Elaeis_guineensis)))	(Podococcus_barteri	(Reinhardtia_latisecta	(Reinhardtia_paiewonskiana	Reinhardtia_simplex))))	(Iriartea_deltoidea	(Sclerosperma_profizianum	Orania_palindan))))	((Leopoldinia_pulchra	Pelagodoxa_henryana)	((Geonoma_undata	((Prestoea_acuminata	(Oenocarpus_bataua	Oenocarpus_minor))	(Dypsis_decaryi	Chamaedorea_seifrizii)))	((Veitchia_spiralis	(Kentiopsis_piersoniorum	Burretiokentia_grandiflora))	(Heterospathe_cagayanensis	(Hydriastele_microspadix	Dictyosperma_album)))))))	(Serenoa_repens	Nypa_fruticans))	Phoenix_dactylifera))	Kingia_australis);
((Bactris_major	((((Chamaedorea_seifrizii	(Podococcus_barteri	(Reinhardtia_paiewonskiana	(Reinhardtia_simplex	Reinhardtia_latisecta))))	(((Pseudophoenix_vinifera	Iriartea_deltoidea)	(Sclerosperma_profizianum	Orania_palindan))	(((Phoenix_dactylifera	Sabal_domingensis)	(((Manicaria_saccifera	Serenoa_repens)	Nypa_fruticans)	((Geonoma_undata	(Leopoldinia_pulchra	Pelagodoxa_henryana))	((((Heterospathe_cagayanensis	(Hydriastele_microspadix	Dictyosperma_album))	(Kentiopsis_piersoniorum	(Dypsis_decaryi	Veitchia_spiralis)))	Burretiokentia_grandiflora)	(Prestoea_acuminata	(Oenocarpus_bataua	Oenocarpus_minor))))))	Roystonea_regia)))	(Elaeis_oleifera	Elaeis_guineensis))	Attalea_speciosa))	Kingia_australis);
((Phoenix_dactylifera	(Sabal_domingensis	(((((Podococcus_barteri	Sclerosperma_profizianum)	Roystonea_regia)	(((Bactris_major	(Elaeis_oleifera	Elaeis_guineensis))	Attalea_speciosa)	((Chamaedorea_seifrizii	Orania_palindan)	(Reinhardtia_paiewonskiana	(Reinhardtia_simplex	Reinhardtia_latisecta)))))	((((Geonoma_undata	(Leopoldinia_pulchra	Pelagodoxa_henryana))	((Kentiopsis_piersoniorum	(Hydriastele_microspadix	((Heterospathe_cagayanensis	Veitchia_spiralis)	(Burretiokentia_grandiflora	(Dypsis_decaryi	Dictyosperma_album)))))	(Prestoea_acuminata	(Oenocarpus_bataua	Oenocarpus_minor))))	(Manicaria_saccifera	Iriartea_deltoidea))	Pseudophoenix_vinifera))	(Serenoa_repens	Nypa_fruticans))))	Kingia_australis);
((Sabal_domingensis	(((((Chamaedorea_seifrizii	Roystonea_regia)	((Pseudophoenix_vinifera	((Iriartea_deltoidea	Sclerosperma_profizianum)	Orania_palindan))	((Reinhardtia_simplex	((Podococcus_barteri	Reinhardtia_latisecta)	Reinhardtia_paiewonskiana))	((Elaeis_oleifera	Elaeis_guineensis)	(Attalea_speciosa	Bactris_major)))))	((Geonoma_undata	(Dypsis_decaryi	((Manicaria_saccifera	Leopoldinia_pulchra)	Pelagodoxa_henryana)))	((((Burretiokentia_grandiflora	Hydriastele_microspadix)	((Heterospathe_cagayanensis	Veitchia_spiralis)	Kentiopsis_piersoniorum))	Dictyosperma_album)	(Prestoea_acuminata	(Oenocarpus_bataua	Oenocarpus_minor)))))	(Serenoa_repens	Nypa_fruticans))	Phoenix_dactylifera))	Kingia_australis);
((Sabal_domingensis	(((((Chamaedorea_seifrizii	Roystonea_regia)	((Pseudophoenix_vinifera	((Iriartea_deltoidea	Sclerosperma_profizianum)	Orania_palindan))	((Reinhardtia_simplex	((Podococcus_barteri	Reinhardtia_latisecta)	Reinhardtia_paiewonskiana))	((Elaeis_oleifera	Elaeis_guineensis)	(Attalea_speciosa	Bactris_major)))))	(((((Kentiopsis_piersoniorum	(Dictyosperma_album	Veitchia_spiralis))	(Burretiokentia_grandiflora	Hydriastele_microspadix))	Heterospathe_cagayanensis)	(Manicaria_saccifera	Dypsis_decaryi))	((Geonoma_undata	(Prestoea_acuminata	(Oenocarpus_bataua	Oenocarpus_minor)))	(Leopoldinia_pulchra	Pelagodoxa_henryana))))	(Serenoa_repens	Nypa_fruticans))	Phoenix_dactylifera))	Kingia_australis);
((Nypa_fruticans	(Serenoa_repens	((Sabal_domingensis	(((Reinhardtia_simplex	(Reinhardtia_latisecta	Reinhardtia_paiewonskiana))	((Elaeis_oleifera	Elaeis_guineensis)	(Attalea_speciosa	Bactris_major)))	((((((Leopoldinia_pulchra	Pelagodoxa_henryana)	Geonoma_undata)	Manicaria_saccifera)	((Hydriastele_microspadix	(Kentiopsis_piersoniorum	((Heterospathe_cagayanensis	Veitchia_spiralis)	(Burretiokentia_grandiflora	Dictyosperma_album))))	((Dypsis_decaryi	Chamaedorea_seifrizii)	(Prestoea_acuminata	(Oenocarpus_bataua	Oenocarpus_minor)))))	Roystonea_regia)	(Pseudophoenix_vinifera	((Iriartea_deltoidea	(Podococcus_barteri	Sclerosperma_profizianum))	Orania_palindan)))))	Phoenix_dactylifera)))	Kingia_australis);
((Orania_palindan	(((Podococcus_barteri	Sclerosperma_profizianum)	(((Attalea_speciosa	(Bactris_major	(Elaeis_guineensis	Elaeis_oleifera)))	(Reinhardtia_latisecta	(Reinhardtia_paiewonskiana	Reinhardtia_simplex)))	(Pseudophoenix_vinifera	((((((Oenocarpus_minor	Oenocarpus_bataua)	Prestoea_acuminata)	(((Heterospathe_cagayanensis	Veitchia_spiralis)	Hydriastele_microspadix)	(Dictyosperma_album	(Burretiokentia_grandiflora	Kentiopsis_piersoniorum))))	(Pelagodoxa_henryana	Geonoma_undata))	((((Serenoa_repens	Nypa_fruticans)	(Phoenix_dactylifera	Sabal_domingensis))	Dypsis_decaryi)	(Roystonea_regia	Leopoldinia_pulchra)))	(Iriartea_deltoidea	Manicaria_saccifera)))))	Chamaedorea_seifrizii))	Kingia_australis);
((Nypa_fruticans	(Phoenix_dactylifera	((((((((Oenocarpus_minor	Oenocarpus_bataua)	Prestoea_acuminata)	(((Hydriastele_microspadix	Burretiokentia_grandiflora)	Kentiopsis_piersoniorum)	(Veitchia_spiralis	(Dictyosperma_album	Heterospathe_cagayanensis))))	Dypsis_decaryi)	((Leopoldinia_pulchra	Pelagodoxa_henryana)	Geonoma_undata))	((((Elaeis_guineensis	Elaeis_oleifera)	(Attalea_speciosa	Bactris_major))	(Reinhardtia_latisecta	(Reinhardtia_paiewonskiana	Reinhardtia_simplex)))	((Orania_palindan	(Iriartea_deltoidea	(Podococcus_barteri	Sclerosperma_profizianum)))	Pseudophoenix_vinifera)))	(Manicaria_saccifera	(Chamaedorea_seifrizii	Roystonea_regia)))	(Sabal_domingensis	Serenoa_repens))))	Kingia_australis);
((Prestoea_acuminata	((((((((Phoenix_dactylifera	Sabal_domingensis)	(Serenoa_repens	Nypa_fruticans))	(Pseudophoenix_vinifera	((((Podococcus_barteri	Sclerosperma_profizianum)	Orania_palindan)	((Attalea_speciosa	(Bactris_major	(Elaeis_guineensis	Elaeis_oleifera)))	(Reinhardtia_simplex	(Reinhardtia_latisecta	Reinhardtia_paiewonskiana))))	(Chamaedorea_seifrizii	Roystonea_regia))))	Iriartea_deltoidea)	((Leopoldinia_pulchra	Pelagodoxa_henryana)	Geonoma_undata))	Manicaria_saccifera)	(Dypsis_decaryi	(Kentiopsis_piersoniorum	((Burretiokentia_grandiflora	Veitchia_spiralis)	((Dictyosperma_album	Heterospathe_cagayanensis)	Hydriastele_microspadix)))))	(Oenocarpus_minor	Oenocarpus_bataua)))	Kingia_australis);
((Nypa_fruticans	((((Iriartea_deltoidea	((((Leopoldinia_pulchra	Pelagodoxa_henryana)	Manicaria_saccifera)	((Dypsis_decaryi	Geonoma_undata)	((Kentiopsis_piersoniorum	((Burretiokentia_grandiflora	Veitchia_spiralis)	((Dictyosperma_album	Heterospathe_cagayanensis)	Hydriastele_microspadix)))	(Chamaedorea_seifrizii	((Oenocarpus_minor	Oenocarpus_bataua)	Prestoea_acuminata)))))	((((Podococcus_barteri	Sclerosperma_profizianum)	Orania_palindan)	(((Elaeis_guineensis	Elaeis_oleifera)	(Attalea_speciosa	Bactris_major))	(Reinhardtia_paiewonskiana	(Reinhardtia_simplex	Reinhardtia_latisecta))))	Roystonea_regia)))	Pseudophoenix_vinifera)	(Phoenix_dactylifera	Sabal_domingensis))	Serenoa_repens))	Kingia_australis);
((Nypa_fruticans	((Phoenix_dactylifera	(Sabal_domingensis	(((Leopoldinia_pulchra	Manicaria_saccifera)	(((Pelagodoxa_henryana	Geonoma_undata)	Dypsis_decaryi)	((((Burretiokentia_grandiflora	Veitchia_spiralis)	(Dictyosperma_album	Heterospathe_cagayanensis))	(Hydriastele_microspadix	Kentiopsis_piersoniorum))	(Chamaedorea_seifrizii	((Oenocarpus_minor	Oenocarpus_bataua)	Prestoea_acuminata)))))	((((Podococcus_barteri	Sclerosperma_profizianum)	Orania_palindan)	(((Elaeis_guineensis	Elaeis_oleifera)	(Attalea_speciosa	Bactris_major))	(Reinhardtia_paiewonskiana	(Reinhardtia_simplex	Reinhardtia_latisecta))))	((Iriartea_deltoidea	Pseudophoenix_vinifera)	Roystonea_regia)))))	Serenoa_repens))	Kingia_australis);
((Phoenix_dactylifera	(Nypa_fruticans	((Sabal_domingensis	((((Leopoldinia_pulchra	Pelagodoxa_henryana)	Manicaria_saccifera)	(Geonoma_undata	((Heterospathe_cagayanensis	((Hydriastele_microspadix	Burretiokentia_grandiflora)	((Veitchia_spiralis	Kentiopsis_piersoniorum)	Dictyosperma_album)))	(Dypsis_decaryi	((Oenocarpus_minor	Oenocarpus_bataua)	Prestoea_acuminata)))))	((Pseudophoenix_vinifera	(Roystonea_regia	Chamaedorea_seifrizii))	(((Iriartea_deltoidea	(Podococcus_barteri	Sclerosperma_profizianum))	Orania_palindan)	(((Bactris_major	(Elaeis_oleifera	Elaeis_guineensis))	Attalea_speciosa)	(Reinhardtia_simplex	(Reinhardtia_latisecta	Reinhardtia_paiewonskiana)))))))	Serenoa_repens)))	Kingia_australis);
((Sabal_domingensis	(((((Bactris_major	(Elaeis_oleifera	Elaeis_guineensis))	Attalea_speciosa)	(Reinhardtia_latisecta	(Reinhardtia_paiewonskiana	Reinhardtia_simplex)))	(((Geonoma_undata	(Pelagodoxa_henryana	(Leopoldinia_pulchra	Manicaria_saccifera)))	((Serenoa_repens	(Podococcus_barteri	(Dypsis_decaryi	Nypa_fruticans)))	((Heterospathe_cagayanensis	((Hydriastele_microspadix	Burretiokentia_grandiflora)	((Veitchia_spiralis	Kentiopsis_piersoniorum)	Dictyosperma_album)))	((Oenocarpus_minor	Oenocarpus_bataua)	Prestoea_acuminata))))	((Roystonea_regia	Chamaedorea_seifrizii)	((Pseudophoenix_vinifera	Iriartea_deltoidea)	(Sclerosperma_profizianum	Orania_palindan)))))	Phoenix_dactylifera))	Kingia_australis);
((Phoenix_dactylifera	((Sabal_domingensis	(Podococcus_barteri	(((Roystonea_regia	Chamaedorea_seifrizii)	((((Dypsis_decaryi	(Heterospathe_cagayanensis	((Hydriastele_microspadix	Burretiokentia_grandiflora)	((Veitchia_spiralis	Kentiopsis_piersoniorum)	Dictyosperma_album))))	((Oenocarpus_minor	Oenocarpus_bataua)	Prestoea_acuminata))	(Geonoma_undata	(Manicaria_saccifera	(Pelagodoxa_henryana	Leopoldinia_pulchra))))	(Pseudophoenix_vinifera	Iriartea_deltoidea)))	((((Elaeis_oleifera	Elaeis_guineensis)	(Attalea_speciosa	Bactris_major))	(Reinhardtia_simplex	(Reinhardtia_latisecta	Reinhardtia_paiewonskiana)))	(Sclerosperma_profizianum	Orania_palindan)))))	(Serenoa_repens	Nypa_fruticans)))	Kingia_australis);
((Sabal_domingensis	(((((((Bactris_major	(Elaeis_oleifera	Elaeis_guineensis))	Attalea_speciosa)	(Reinhardtia_simplex	(Reinhardtia_latisecta	Reinhardtia_paiewonskiana)))	((Iriartea_deltoidea	(((Hydriastele_microspadix	((((Burretiokentia_grandiflora	(Dypsis_decaryi	Kentiopsis_piersoniorum))	Veitchia_spiralis)	Dictyosperma_album)	Heterospathe_cagayanensis))	((Oenocarpus_minor	Oenocarpus_bataua)	Prestoea_acuminata))	((Geonoma_undata	(Pelagodoxa_henryana	Leopoldinia_pulchra))	Manicaria_saccifera)))	(Pseudophoenix_vinifera	(Sclerosperma_profizianum	Orania_palindan))))	(Roystonea_regia	Chamaedorea_seifrizii))	(Serenoa_repens	(Podococcus_barteri	Nypa_fruticans)))	Phoenix_dactylifera))	Kingia_australis);
((Sabal_domingensis	(((((((Iriartea_deltoidea	Geonoma_undata)	((((Heterospathe_cagayanensis	Veitchia_spiralis)	((Dypsis_decaryi	Dictyosperma_album)	(Hydriastele_microspadix	Burretiokentia_grandiflora)))	Kentiopsis_piersoniorum)	(Oenocarpus_bataua	(Prestoea_acuminata	Oenocarpus_minor))))	(Pelagodoxa_henryana	Leopoldinia_pulchra))	(((((Elaeis_oleifera	Elaeis_guineensis)	(Attalea_speciosa	Bactris_major))	(Reinhardtia_latisecta	(Reinhardtia_paiewonskiana	Reinhardtia_simplex)))	((Podococcus_barteri	Sclerosperma_profizianum)	(Chamaedorea_seifrizii	Orania_palindan)))	Roystonea_regia))	(Pseudophoenix_vinifera	Manicaria_saccifera))	(Serenoa_repens	Nypa_fruticans))	Phoenix_dactylifera))	Kingia_australis);
((Prestoea_acuminata	((Oenocarpus_minor	Oenocarpus_bataua)	((((Dictyosperma_album	(Heterospathe_cagayanensis	Hydriastele_microspadix))	(Kentiopsis_piersoniorum	(Dypsis_decaryi	Veitchia_spiralis)))	Burretiokentia_grandiflora)	(((Leopoldinia_pulchra	Pelagodoxa_henryana)	Geonoma_undata)	(Manicaria_saccifera	(Pseudophoenix_vinifera	((Roystonea_regia	((Orania_palindan	(Podococcus_barteri	Sclerosperma_profizianum))	((Reinhardtia_paiewonskiana	(Reinhardtia_latisecta	Reinhardtia_simplex))	(Chamaedorea_seifrizii	((Bactris_major	(Elaeis_guineensis	Elaeis_oleifera))	Attalea_speciosa)))))	(Iriartea_deltoidea	((Serenoa_repens	Nypa_fruticans)	(Sabal_domingensis	Phoenix_dactylifera))))))))))	Kingia_australis);
((((Serenoa_repens	Nypa_fruticans)	(Sabal_domingensis	Phoenix_dactylifera))	((((Manicaria_saccifera	(Leopoldinia_pulchra	Geonoma_undata))	Pelagodoxa_henryana)	((Prestoea_acuminata	(Oenocarpus_minor	Oenocarpus_bataua))	(((((Dypsis_decaryi	Veitchia_spiralis)	Dictyosperma_album)	(Burretiokentia_grandiflora	Heterospathe_cagayanensis))	Hydriastele_microspadix)	Kentiopsis_piersoniorum)))	(((Elaeis_guineensis	Elaeis_oleifera)	(Attalea_speciosa	Bactris_major))	(((Chamaedorea_seifrizii	Orania_palindan)	(Iriartea_deltoidea	(Podococcus_barteri	Sclerosperma_profizianum)))	((Roystonea_regia	Pseudophoenix_vinifera)	(Reinhardtia_paiewonskiana	(Reinhardtia_latisecta	Reinhardtia_simplex)))))))	Kingia_australis);
((Nypa_fruticans	(((Sabal_domingensis	Phoenix_dactylifera)	(((Pseudophoenix_vinifera	(Manicaria_saccifera	Iriartea_deltoidea))	(((Geonoma_undata	Pelagodoxa_henryana)	(((Chamaedorea_seifrizii	((Oenocarpus_bataua	Oenocarpus_minor)	Prestoea_acuminata))	Dypsis_decaryi)	(Hydriastele_microspadix	(Kentiopsis_piersoniorum	((Burretiokentia_grandiflora	Dictyosperma_album)	(Heterospathe_cagayanensis	Veitchia_spiralis))))))	Leopoldinia_pulchra))	((Roystonea_regia	(Orania_palindan	(Podococcus_barteri	Sclerosperma_profizianum)))	(((Elaeis_guineensis	Elaeis_oleifera)	(Attalea_speciosa	Bactris_major))	(Reinhardtia_latisecta	(Reinhardtia_simplex	Reinhardtia_paiewonskiana))))))	Serenoa_repens))	Kingia_australis);
((Phoenix_dactylifera	(((((Dypsis_decaryi	(((((Oenocarpus_bataua	Oenocarpus_minor)	Prestoea_acuminata)	(((Hydriastele_microspadix	Dictyosperma_album)	Heterospathe_cagayanensis)	(Veitchia_spiralis	(Kentiopsis_piersoniorum	Burretiokentia_grandiflora))))	(Leopoldinia_pulchra	Pelagodoxa_henryana))	Geonoma_undata))	(Pseudophoenix_vinifera	(Manicaria_saccifera	Iriartea_deltoidea)))	(((Chamaedorea_seifrizii	Roystonea_regia)	(Orania_palindan	(Podococcus_barteri	Sclerosperma_profizianum)))	((Attalea_speciosa	(Bactris_major	(Elaeis_guineensis	Elaeis_oleifera)))	(Reinhardtia_paiewonskiana	(Reinhardtia_latisecta	Reinhardtia_simplex)))))	(Serenoa_repens	Nypa_fruticans))	Sabal_domingensis))	Kingia_australis);
((Prestoea_acuminata	(((((((Dictyosperma_album	(Heterospathe_cagayanensis	Veitchia_spiralis))	(Hydriastele_microspadix	Burretiokentia_grandiflora))	Kentiopsis_piersoniorum)	(((((Phoenix_dactylifera	Nypa_fruticans)	(Serenoa_repens	Sabal_domingensis))	(Roystonea_regia	((((Attalea_speciosa	(Bactris_major	(Elaeis_guineensis	Elaeis_oleifera)))	(Reinhardtia_paiewonskiana	(Reinhardtia_latisecta	Reinhardtia_simplex)))	Orania_palindan)	(Podococcus_barteri	Sclerosperma_profizianum))))	(Iriartea_deltoidea	Pseudophoenix_vinifera))	((Geonoma_undata	(Leopoldinia_pulchra	Pelagodoxa_henryana))	Manicaria_saccifera)))	Dypsis_decaryi)	(Oenocarpus_bataua	Oenocarpus_minor))	Chamaedorea_seifrizii))	Kingia_australis);
(((Serenoa_repens	Nypa_fruticans)	((Phoenix_dactylifera	Sabal_domingensis)	((((Attalea_speciosa	(Bactris_major	(Elaeis_guineensis	Elaeis_oleifera)))	(Reinhardtia_latisecta	(Reinhardtia_simplex	Reinhardtia_paiewonskiana)))	(((Podococcus_barteri	Sclerosperma_profizianum)	Orania_palindan)	(Chamaedorea_seifrizii	Roystonea_regia)))	(Pseudophoenix_vinifera	(((((Oenocarpus_bataua	(Oenocarpus_minor	Prestoea_acuminata))	((((Burretiokentia_grandiflora	Dictyosperma_album)	(Heterospathe_cagayanensis	Veitchia_spiralis))	Kentiopsis_piersoniorum)	Hydriastele_microspadix))	(Geonoma_undata	Pelagodoxa_henryana))	Dypsis_decaryi)	((Manicaria_saccifera	Iriartea_deltoidea)	Leopoldinia_pulchra))))))	Kingia_australis);
((Prestoea_acuminata	((Oenocarpus_bataua	Oenocarpus_minor)	(((((Burretiokentia_grandiflora	Dictyosperma_album)	(Heterospathe_cagayanensis	Veitchia_spiralis))	Kentiopsis_piersoniorum)	Hydriastele_microspadix)	((((Leopoldinia_pulchra	Pelagodoxa_henryana)	Geonoma_undata)	(((Pseudophoenix_vinifera	(Serenoa_repens	Nypa_fruticans))	((Phoenix_dactylifera	Sabal_domingensis)	(((((Elaeis_guineensis	Elaeis_oleifera)	(Attalea_speciosa	Bactris_major))	(Reinhardtia_paiewonskiana	(Reinhardtia_latisecta	Reinhardtia_simplex)))	((Podococcus_barteri	Sclerosperma_profizianum)	Orania_palindan))	Roystonea_regia)))	(Manicaria_saccifera	Iriartea_deltoidea)))	(Dypsis_decaryi	Chamaedorea_seifrizii)))))	Kingia_australis);
((Sabal_domingensis	(((Serenoa_repens	Nypa_fruticans)	(Roystonea_regia	(((Reinhardtia_paiewonskiana	(Reinhardtia_latisecta	Reinhardtia_simplex))	(((Iriartea_deltoidea	(Podococcus_barteri	Sclerosperma_profizianum))	Orania_palindan)	((Bactris_major	(Elaeis_guineensis	Elaeis_oleifera))	Attalea_speciosa)))	(Manicaria_saccifera	(((Dypsis_decaryi	(Geonoma_undata	(((Chamaedorea_seifrizii	Prestoea_acuminata)	(Oenocarpus_bataua	Oenocarpus_minor))	((((Burretiokentia_grandiflora	Dictyosperma_album)	(Heterospathe_cagayanensis	Veitchia_spiralis))	Kentiopsis_piersoniorum)	Hydriastele_microspadix))))	(Leopoldinia_pulchra	Pelagodoxa_henryana))	Pseudophoenix_vinifera)))))	Phoenix_dactylifera))	Kingia_australis);
((Prestoea_acuminata	(((Kentiopsis_piersoniorum	(Hydriastele_microspadix	(Dictyosperma_album	((Burretiokentia_grandiflora	Heterospathe_cagayanensis)	(Dypsis_decaryi	Veitchia_spiralis)))))	((Pelagodoxa_henryana	Geonoma_undata)	((Leopoldinia_pulchra	Manicaria_saccifera)	(((Phoenix_dactylifera	Sabal_domingensis)	Serenoa_repens)	((Roystonea_regia	Pseudophoenix_vinifera)	(((Iriartea_deltoidea	(Podococcus_barteri	Sclerosperma_profizianum))	Orania_palindan)	(((Elaeis_guineensis	Elaeis_oleifera)	(Attalea_speciosa	Bactris_major))	((Chamaedorea_seifrizii	Nypa_fruticans)	(Reinhardtia_simplex	(Reinhardtia_paiewonskiana	Reinhardtia_latisecta))))))))))	(Oenocarpus_bataua	Oenocarpus_minor)))	Kingia_australis);
((Prestoea_acuminata	((((Veitchia_spiralis	(Kentiopsis_piersoniorum	Burretiokentia_grandiflora))	(Dictyosperma_album	(Heterospathe_cagayanensis	Hydriastele_microspadix)))	(Geonoma_undata	(Dypsis_decaryi	(Pelagodoxa_henryana	(Leopoldinia_pulchra	(((((Phoenix_dactylifera	Sabal_domingensis)	(Nypa_fruticans	Serenoa_repens))	((Chamaedorea_seifrizii	Roystonea_regia)	(((Podococcus_barteri	Sclerosperma_profizianum)	Orania_palindan)	((Attalea_speciosa	(Bactris_major	(Elaeis_guineensis	Elaeis_oleifera)))	(Reinhardtia_paiewonskiana	(Reinhardtia_latisecta	Reinhardtia_simplex))))))	Pseudophoenix_vinifera)	(Manicaria_saccifera	Iriartea_deltoidea)))))))	(Oenocarpus_bataua	Oenocarpus_minor)))	Kingia_australis);
((Roystonea_regia	((((Orania_palindan	((Podococcus_barteri	Sclerosperma_profizianum)	Iriartea_deltoidea))	((Reinhardtia_simplex	(Reinhardtia_latisecta	Reinhardtia_paiewonskiana))	(Attalea_speciosa	(Bactris_major	(Elaeis_oleifera	Elaeis_guineensis)))))	(((Sabal_domingensis	Phoenix_dactylifera)	(Nypa_fruticans	Serenoa_repens))	(Pseudophoenix_vinifera	(Manicaria_saccifera	((Geonoma_undata	(Leopoldinia_pulchra	Pelagodoxa_henryana))	(((Kentiopsis_piersoniorum	((Dictyosperma_album	((Heterospathe_cagayanensis	Veitchia_spiralis)	Burretiokentia_grandiflora))	Hydriastele_microspadix))	(Prestoea_acuminata	(Oenocarpus_bataua	Oenocarpus_minor)))	Dypsis_decaryi))))))	Chamaedorea_seifrizii))	Kingia_australis);
((Hydriastele_microspadix	(Burretiokentia_grandiflora	(Kentiopsis_piersoniorum	(((((((Sabal_domingensis	Phoenix_dactylifera)	(Nypa_fruticans	Serenoa_repens))	(((((Podococcus_barteri	(Reinhardtia_simplex	(Reinhardtia_latisecta	Reinhardtia_paiewonskiana)))	(Attalea_speciosa	(Bactris_major	(Elaeis_oleifera	Elaeis_guineensis))))	Orania_palindan)	(Pseudophoenix_vinifera	(Sclerosperma_profizianum	Iriartea_deltoidea)))	Roystonea_regia))	(Geonoma_undata	(Manicaria_saccifera	(Leopoldinia_pulchra	Pelagodoxa_henryana))))	((Prestoea_acuminata	(Oenocarpus_bataua	Oenocarpus_minor))	(Chamaedorea_seifrizii	Dypsis_decaryi)))	Dictyosperma_album)	(Heterospathe_cagayanensis	Veitchia_spiralis)))))	Kingia_australis);
((Pseudophoenix_vinifera	((Orania_palindan	(Podococcus_barteri	Sclerosperma_profizianum))	(((Reinhardtia_latisecta	(Reinhardtia_paiewonskiana	Reinhardtia_simplex))	(Attalea_speciosa	(Bactris_major	(Elaeis_oleifera	Elaeis_guineensis))))	((Roystonea_regia	((Manicaria_saccifera	(((Oenocarpus_minor	(Prestoea_acuminata	Oenocarpus_bataua))	Chamaedorea_seifrizii)	(Hydriastele_microspadix	(((Burretiokentia_grandiflora	(Dypsis_decaryi	Dictyosperma_album))	(Heterospathe_cagayanensis	Veitchia_spiralis))	Kentiopsis_piersoniorum))))	(Geonoma_undata	(Leopoldinia_pulchra	Pelagodoxa_henryana))))	(Sabal_domingensis	(Phoenix_dactylifera	(Iriartea_deltoidea	(Nypa_fruticans	Serenoa_repens))))))))	Kingia_australis);
((Nypa_fruticans	((Serenoa_repens	(((((Manicaria_saccifera	((Prestoea_acuminata	(Oenocarpus_bataua	Oenocarpus_minor))	((Dypsis_decaryi	Kentiopsis_piersoniorum)	(((Hydriastele_microspadix	Dictyosperma_album)	(Heterospathe_cagayanensis	Veitchia_spiralis))	Burretiokentia_grandiflora))))	(Pelagodoxa_henryana	(Geonoma_undata	Leopoldinia_pulchra)))	((Orania_palindan	(Iriartea_deltoidea	Sclerosperma_profizianum))	((Reinhardtia_paiewonskiana	(Reinhardtia_simplex	Reinhardtia_latisecta))	(Attalea_speciosa	(Bactris_major	(Elaeis_oleifera	Elaeis_guineensis))))))	((Pseudophoenix_vinifera	(Chamaedorea_seifrizii	Roystonea_regia))	Podococcus_barteri))	Sabal_domingensis))	Phoenix_dactylifera))	Kingia_australis);
((Sabal_domingensis	((((Podococcus_barteri	Nypa_fruticans)	Serenoa_repens)	((Pseudophoenix_vinifera	(((Prestoea_acuminata	(Oenocarpus_bataua	Oenocarpus_minor))	(((Kentiopsis_piersoniorum	(Hydriastele_microspadix	Burretiokentia_grandiflora))	(Dypsis_decaryi	Veitchia_spiralis))	(Heterospathe_cagayanensis	Dictyosperma_album)))	(Pelagodoxa_henryana	(Manicaria_saccifera	(Geonoma_undata	Leopoldinia_pulchra)))))	(((Orania_palindan	(Iriartea_deltoidea	Sclerosperma_profizianum))	((Reinhardtia_simplex	(Reinhardtia_latisecta	Reinhardtia_paiewonskiana))	((Elaeis_oleifera	Elaeis_guineensis)	(Attalea_speciosa	Bactris_major))))	(Chamaedorea_seifrizii	Roystonea_regia))))	Phoenix_dactylifera))	Kingia_australis);
((Nypa_fruticans	((Serenoa_repens	Podococcus_barteri)	((((((Prestoea_acuminata	(Oenocarpus_bataua	Oenocarpus_minor))	(Heterospathe_cagayanensis	(((Hydriastele_microspadix	Burretiokentia_grandiflora)	Dypsis_decaryi)	((Veitchia_spiralis	Dictyosperma_album)	Kentiopsis_piersoniorum))))	(Pelagodoxa_henryana	(Geonoma_undata	Leopoldinia_pulchra)))	Manicaria_saccifera)	((((Orania_palindan	Sclerosperma_profizianum)	((Reinhardtia_simplex	(Reinhardtia_latisecta	Reinhardtia_paiewonskiana))	(Attalea_speciosa	(Bactris_major	(Elaeis_oleifera	Elaeis_guineensis)))))	(Chamaedorea_seifrizii	Roystonea_regia))	(Iriartea_deltoidea	Pseudophoenix_vinifera)))	(Phoenix_dactylifera	Sabal_domingensis))))	Kingia_australis);
((Prestoea_acuminata	((Oenocarpus_bataua	Oenocarpus_minor)	(((Kentiopsis_piersoniorum	((Burretiokentia_grandiflora	(Heterospathe_cagayanensis	Veitchia_spiralis))	Dictyosperma_album))	Hydriastele_microspadix)	((((Pseudophoenix_vinifera	Iriartea_deltoidea)	(((Chamaedorea_seifrizii	Roystonea_regia)	(Phoenix_dactylifera	Sabal_domingensis))	((Orania_palindan	(Podococcus_barteri	Sclerosperma_profizianum))	((Reinhardtia_paiewonskiana	(Reinhardtia_simplex	Reinhardtia_latisecta))	(Attalea_speciosa	(Bactris_major	(Elaeis_oleifera	Elaeis_guineensis)))))))	(Nypa_fruticans	Serenoa_repens))	(Manicaria_saccifera	(((Dypsis_decaryi	Leopoldinia_pulchra)	Pelagodoxa_henryana)	Geonoma_undata))))))	Kingia_australis);
((Nypa_fruticans	(Serenoa_repens	((Phoenix_dactylifera	Sabal_domingensis)	((((Chamaedorea_seifrizii	(Orania_palindan	(Podococcus_barteri	Sclerosperma_profizianum)))	((Reinhardtia_latisecta	(Reinhardtia_paiewonskiana	Reinhardtia_simplex))	(Attalea_speciosa	(Bactris_major	(Elaeis_oleifera	Elaeis_guineensis)))))	(Roystonea_regia	((Manicaria_saccifera	(((Leopoldinia_pulchra	Pelagodoxa_henryana)	(Dypsis_decaryi	Geonoma_undata))	((Prestoea_acuminata	(Oenocarpus_bataua	Oenocarpus_minor))	(((Kentiopsis_piersoniorum	(Hydriastele_microspadix	Burretiokentia_grandiflora))	(Heterospathe_cagayanensis	Veitchia_spiralis))	Dictyosperma_album))))	Iriartea_deltoidea)))	Pseudophoenix_vinifera))))	Kingia_australis);
((Phoenix_dactylifera	(Sabal_domingensis	(((((Pseudophoenix_vinifera	(((Leopoldinia_pulchra	Pelagodoxa_henryana)	(Geonoma_undata	Dypsis_decaryi))	((Prestoea_acuminata	(Oenocarpus_bataua	Oenocarpus_minor))	(((Burretiokentia_grandiflora	Kentiopsis_piersoniorum)	Veitchia_spiralis)	((Dictyosperma_album	Heterospathe_cagayanensis)	Hydriastele_microspadix)))))	(Orania_palindan	(Manicaria_saccifera	(Iriartea_deltoidea	(Podococcus_barteri	Sclerosperma_profizianum)))))	((Reinhardtia_latisecta	(Reinhardtia_paiewonskiana	Reinhardtia_simplex))	(Attalea_speciosa	(Bactris_major	(Elaeis_oleifera	Elaeis_guineensis)))))	(Chamaedorea_seifrizii	Roystonea_regia))	(Nypa_fruticans	Serenoa_repens))))	Kingia_australis);
((Pseudophoenix_vinifera	(((Orania_palindan	(Iriartea_deltoidea	(Podococcus_barteri	Sclerosperma_profizianum)))	((Reinhardtia_simplex	(Reinhardtia_latisecta	Reinhardtia_paiewonskiana))	(Attalea_speciosa	(Bactris_major	(Elaeis_oleifera	Elaeis_guineensis)))))	(((Nypa_fruticans	Serenoa_repens)	(Phoenix_dactylifera	Sabal_domingensis))	(((Geonoma_undata	(Chamaedorea_seifrizii	((Prestoea_acuminata	(Oenocarpus_bataua	Oenocarpus_minor))	(((((Hydriastele_microspadix	Burretiokentia_grandiflora)	(Heterospathe_cagayanensis	Veitchia_spiralis))	Dictyosperma_album)	Kentiopsis_piersoniorum)	Dypsis_decaryi))))	(Manicaria_saccifera	(Leopoldinia_pulchra	Pelagodoxa_henryana)))	Roystonea_regia))))	Kingia_australis);
((Phoenix_dactylifera	(Nypa_fruticans	(((Pseudophoenix_vinifera	(((Elaeis_oleifera	Elaeis_guineensis)	(Bactris_major	Attalea_speciosa))	(Reinhardtia_paiewonskiana	(Reinhardtia_latisecta	Reinhardtia_simplex))))	((Iriartea_deltoidea	Manicaria_saccifera)	(((((Geonoma_undata	Leopoldinia_pulchra)	Pelagodoxa_henryana)	(((Oenocarpus_minor	Oenocarpus_bataua)	Prestoea_acuminata)	(Hydriastele_microspadix	(Kentiopsis_piersoniorum	(((Heterospathe_cagayanensis	Veitchia_spiralis)	Dictyosperma_album)	Burretiokentia_grandiflora)))))	Dypsis_decaryi)	(Roystonea_regia	((Chamaedorea_seifrizii	(Podococcus_barteri	Sclerosperma_profizianum))	Orania_palindan)))))	(Sabal_domingensis	Serenoa_repens))))	Kingia_australis);
((Sabal_domingensis	((Nypa_fruticans	Serenoa_repens)	(Phoenix_dactylifera	((((Attalea_speciosa	((Elaeis_oleifera	Elaeis_guineensis)	Bactris_major))	(Reinhardtia_paiewonskiana	(Reinhardtia_latisecta	Reinhardtia_simplex)))	(((((Leopoldinia_pulchra	Pelagodoxa_henryana)	((((Oenocarpus_minor	Oenocarpus_bataua)	Prestoea_acuminata)	((Dictyosperma_album	(Heterospathe_cagayanensis	Hydriastele_microspadix))	(Kentiopsis_piersoniorum	(Veitchia_spiralis	Burretiokentia_grandiflora))))	Dypsis_decaryi))	Iriartea_deltoidea)	Pseudophoenix_vinifera)	((Chamaedorea_seifrizii	Roystonea_regia)	(Manicaria_saccifera	((Podococcus_barteri	Sclerosperma_profizianum)	Orania_palindan)))))	Geonoma_undata))))	Kingia_australis);
((Prestoea_acuminata	((((Dictyosperma_album	(Heterospathe_cagayanensis	Hydriastele_microspadix))	(Kentiopsis_piersoniorum	(Veitchia_spiralis	Burretiokentia_grandiflora)))	(((((Attalea_speciosa	((Elaeis_oleifera	Elaeis_guineensis)	Bactris_major))	(Reinhardtia_simplex	(Reinhardtia_paiewonskiana	Reinhardtia_latisecta)))	((Sclerosperma_profizianum	Orania_palindan)	Iriartea_deltoidea))	((Pseudophoenix_vinifera	(Chamaedorea_seifrizii	Roystonea_regia))	(((Nypa_fruticans	Podococcus_barteri)	Phoenix_dactylifera)	(Sabal_domingensis	Serenoa_repens))))	((Manicaria_saccifera	Dypsis_decaryi)	((Leopoldinia_pulchra	Pelagodoxa_henryana)	Geonoma_undata))))	(Oenocarpus_minor	Oenocarpus_bataua)))	Kingia_australis);
((Phoenix_dactylifera	((Nypa_fruticans	Serenoa_repens)	(Sabal_domingensis	((Chamaedorea_seifrizii	Roystonea_regia)	(((((Elaeis_oleifera	Elaeis_guineensis)	(Bactris_major	Attalea_speciosa))	(Reinhardtia_simplex	(Reinhardtia_paiewonskiana	Reinhardtia_latisecta)))	((Podococcus_barteri	Sclerosperma_profizianum)	Orania_palindan))	(((((Leopoldinia_pulchra	Pelagodoxa_henryana)	Geonoma_undata)	(((Oenocarpus_minor	Oenocarpus_bataua)	Prestoea_acuminata)	((Dictyosperma_album	(Heterospathe_cagayanensis	Hydriastele_microspadix))	((Dypsis_decaryi	Veitchia_spiralis)	(Burretiokentia_grandiflora	Kentiopsis_piersoniorum)))))	Manicaria_saccifera)	(Pseudophoenix_vinifera	Iriartea_deltoidea)))))))	Kingia_australis);
((Sabal_domingensis	(((((((Attalea_speciosa	((Elaeis_oleifera	Elaeis_guineensis)	Bactris_major))	(Reinhardtia_latisecta	(Reinhardtia_simplex	Reinhardtia_paiewonskiana)))	(Roystonea_regia	(Chamaedorea_seifrizii	((Podococcus_barteri	Sclerosperma_profizianum)	Orania_palindan))))	(Pseudophoenix_vinifera	((Leopoldinia_pulchra	Pelagodoxa_henryana)	(Geonoma_undata	(Dypsis_decaryi	(((Oenocarpus_minor	Oenocarpus_bataua)	Prestoea_acuminata)	(((Hydriastele_microspadix	Burretiokentia_grandiflora)	(Dictyosperma_album	(Veitchia_spiralis	Kentiopsis_piersoniorum)))	Heterospathe_cagayanensis)))))))	(Manicaria_saccifera	Iriartea_deltoidea))	(Nypa_fruticans	Serenoa_repens))	Phoenix_dactylifera))	Kingia_australis);
((Sabal_domingensis	((((((Manicaria_saccifera	((Leopoldinia_pulchra	Pelagodoxa_henryana)	(Geonoma_undata	(((Oenocarpus_minor	Oenocarpus_bataua)	Prestoea_acuminata)	((Heterospathe_cagayanensis	Hydriastele_microspadix)	(Dictyosperma_album	(Veitchia_spiralis	(Dypsis_decaryi	(Kentiopsis_piersoniorum	Burretiokentia_grandiflora)))))))))	((((Reinhardtia_simplex	(Reinhardtia_paiewonskiana	Reinhardtia_latisecta))	((Chamaedorea_seifrizii	Roystonea_regia)	(Attalea_speciosa	((Elaeis_oleifera	Elaeis_guineensis)	Bactris_major))))	((Iriartea_deltoidea	Sclerosperma_profizianum)	Orania_palindan))	Pseudophoenix_vinifera))	Podococcus_barteri)	Nypa_fruticans)	Serenoa_repens)	Phoenix_dactylifera))	Kingia_australis);
((Prestoea_acuminata	(((Hydriastele_microspadix	((Dypsis_decaryi	Kentiopsis_piersoniorum)	(Dictyosperma_album	((Heterospathe_cagayanensis	Veitchia_spiralis)	Burretiokentia_grandiflora))))	((Geonoma_undata	(Leopoldinia_pulchra	Pelagodoxa_henryana))	(Manicaria_saccifera	(((((Reinhardtia_simplex	(Reinhardtia_paiewonskiana	Reinhardtia_latisecta))	(((Elaeis_oleifera	Elaeis_guineensis)	(Bactris_major	Attalea_speciosa))	((Sclerosperma_profizianum	Podococcus_barteri)	Orania_palindan)))	(Chamaedorea_seifrizii	Roystonea_regia))	(Nypa_fruticans	((Sabal_domingensis	Serenoa_repens)	Phoenix_dactylifera)))	(Iriartea_deltoidea	Pseudophoenix_vinifera)))))	(Oenocarpus_minor	Oenocarpus_bataua)))	Kingia_australis);
((Sabal_domingensis	((((((Manicaria_saccifera	Pseudophoenix_vinifera)	((((Oenocarpus_minor	Oenocarpus_bataua)	Prestoea_acuminata)	(((Kentiopsis_piersoniorum	(Hydriastele_microspadix	Burretiokentia_grandiflora))	Veitchia_spiralis)	(Dictyosperma_album	Heterospathe_cagayanensis)))	((Dypsis_decaryi	(Leopoldinia_pulchra	Pelagodoxa_henryana))	Geonoma_undata)))	(((Orania_palindan	((Podococcus_barteri	Chamaedorea_seifrizii)	Sclerosperma_profizianum))	Roystonea_regia)	((Reinhardtia_latisecta	(Reinhardtia_simplex	Reinhardtia_paiewonskiana))	(Attalea_speciosa	((Elaeis_oleifera	Elaeis_guineensis)	Bactris_major)))))	Iriartea_deltoidea)	(Serenoa_repens	Nypa_fruticans))	Phoenix_dactylifera))	Kingia_australis);
(((Dypsis_decaryi	(((Heterospathe_cagayanensis	((Kentiopsis_piersoniorum	(Veitchia_spiralis	Dictyosperma_album))	(Hydriastele_microspadix	Burretiokentia_grandiflora)))	(((Leopoldinia_pulchra	Pelagodoxa_henryana)	(Manicaria_saccifera	Geonoma_undata))	((Pseudophoenix_vinifera	Iriartea_deltoidea)	((Nypa_fruticans	((Sabal_domingensis	Serenoa_repens)	Phoenix_dactylifera))	(Roystonea_regia	(((Reinhardtia_simplex	(Reinhardtia_paiewonskiana	Reinhardtia_latisecta))	(Attalea_speciosa	((Elaeis_oleifera	Elaeis_guineensis)	Bactris_major)))	(Orania_palindan	((Podococcus_barteri	Sclerosperma_profizianum)	Chamaedorea_seifrizii))))))))	(Oenocarpus_minor	Oenocarpus_bataua)))	Prestoea_acuminata)	Kingia_australis);
(((((Hydriastele_microspadix	(Kentiopsis_piersoniorum	((Burretiokentia_grandiflora	Dictyosperma_album)	(Heterospathe_cagayanensis	Veitchia_spiralis))))	(((((Manicaria_saccifera	Leopoldinia_pulchra)	Pelagodoxa_henryana)	Dypsis_decaryi)	Geonoma_undata)	((((Phoenix_dactylifera	Sabal_domingensis)	(Nypa_fruticans	Serenoa_repens))	((Chamaedorea_seifrizii	Roystonea_regia)	(((Reinhardtia_latisecta	(Reinhardtia_simplex	Reinhardtia_paiewonskiana))	((Elaeis_oleifera	Elaeis_guineensis)	(Bactris_major	Attalea_speciosa)))	(Orania_palindan	(Iriartea_deltoidea	(Podococcus_barteri	Sclerosperma_profizianum))))))	Pseudophoenix_vinifera)))	(Oenocarpus_minor	Oenocarpus_bataua))	Prestoea_acuminata)	Kingia_australis);
((Pseudophoenix_vinifera	((((Iriartea_deltoidea	((Podococcus_barteri	Sclerosperma_profizianum)	Orania_palindan))	((Attalea_speciosa	((Elaeis_guineensis	Elaeis_oleifera)	Bactris_major))	(Reinhardtia_simplex	(Reinhardtia_latisecta	Reinhardtia_paiewonskiana))))	Roystonea_regia)	(((Dypsis_decaryi	((Chamaedorea_seifrizii	((Oenocarpus_bataua	Oenocarpus_minor)	Prestoea_acuminata))	(Kentiopsis_piersoniorum	(((Dictyosperma_album	Heterospathe_cagayanensis)	Hydriastele_microspadix)	(Veitchia_spiralis	Burretiokentia_grandiflora)))))	((Geonoma_undata	(Leopoldinia_pulchra	Pelagodoxa_henryana))	Manicaria_saccifera))	(Serenoa_repens	(Nypa_fruticans	(Phoenix_dactylifera	Sabal_domingensis))))))	Kingia_australis);
((((Phoenix_dactylifera	Sabal_domingensis)	((Serenoa_repens	Manicaria_saccifera)	(Nypa_fruticans	((((Dypsis_decaryi	Chamaedorea_seifrizii)	((Oenocarpus_bataua	Oenocarpus_minor)	Prestoea_acuminata))	(((Dictyosperma_album	Heterospathe_cagayanensis)	Hydriastele_microspadix)	((Kentiopsis_piersoniorum	Veitchia_spiralis)	Burretiokentia_grandiflora)))	(Geonoma_undata	(Leopoldinia_pulchra	Pelagodoxa_henryana))))))	(((((Podococcus_barteri	Sclerosperma_profizianum)	Orania_palindan)	(Pseudophoenix_vinifera	Iriartea_deltoidea))	((Bactris_major	(Attalea_speciosa	(Elaeis_guineensis	Elaeis_oleifera)))	(Reinhardtia_latisecta	(Reinhardtia_paiewonskiana	Reinhardtia_simplex))))	Roystonea_regia))	Kingia_australis);
((((Bactris_major	((Manicaria_saccifera	Attalea_speciosa)	(Elaeis_guineensis	Elaeis_oleifera)))	((Reinhardtia_paiewonskiana	(Reinhardtia_simplex	Reinhardtia_latisecta))	(((((Geonoma_undata	(((Oenocarpus_bataua	Oenocarpus_minor)	Prestoea_acuminata)	((((Dictyosperma_album	Heterospathe_cagayanensis)	(Veitchia_spiralis	Burretiokentia_grandiflora))	Kentiopsis_piersoniorum)	Hydriastele_microspadix)))	Dypsis_decaryi)	(Leopoldinia_pulchra	Pelagodoxa_henryana))	(((Podococcus_barteri	Sclerosperma_profizianum)	Orania_palindan)	(Pseudophoenix_vinifera	Iriartea_deltoidea)))	((Serenoa_repens	Nypa_fruticans)	(Phoenix_dactylifera	Sabal_domingensis)))))	(Chamaedorea_seifrizii	Roystonea_regia))	Kingia_australis);
((Roystonea_regia	((((((((Dictyosperma_album	((Heterospathe_cagayanensis	Veitchia_spiralis)	(Hydriastele_microspadix	Burretiokentia_grandiflora)))	Kentiopsis_piersoniorum)	(Dypsis_decaryi	((Oenocarpus_bataua	Oenocarpus_minor)	Prestoea_acuminata)))	(Geonoma_undata	(Leopoldinia_pulchra	Pelagodoxa_henryana)))	(Pseudophoenix_vinifera	Iriartea_deltoidea))	(((Manicaria_saccifera	Serenoa_repens)	Nypa_fruticans)	(Phoenix_dactylifera	Sabal_domingensis)))	(((Podococcus_barteri	Sclerosperma_profizianum)	Orania_palindan)	(((Elaeis_guineensis	Elaeis_oleifera)	(Attalea_speciosa	Bactris_major))	(Reinhardtia_latisecta	(Reinhardtia_paiewonskiana	Reinhardtia_simplex)))))	Chamaedorea_seifrizii))	Kingia_australis);
((Nypa_fruticans	(((Phoenix_dactylifera	Sabal_domingensis)	(Iriartea_deltoidea	(((Roystonea_regia	((Podococcus_barteri	Sclerosperma_profizianum)	Orania_palindan))	((Attalea_speciosa	(Bactris_major	(Elaeis_guineensis	Elaeis_oleifera)))	(Reinhardtia_simplex	(Reinhardtia_latisecta	Reinhardtia_paiewonskiana))))	(Pseudophoenix_vinifera	((((((Veitchia_spiralis	Heterospathe_cagayanensis)	Dictyosperma_album)	(Hydriastele_microspadix	Burretiokentia_grandiflora))	Kentiopsis_piersoniorum)	((Dypsis_decaryi	Chamaedorea_seifrizii)	((Oenocarpus_bataua	Oenocarpus_minor)	Prestoea_acuminata)))	((Geonoma_undata	(Leopoldinia_pulchra	Pelagodoxa_henryana))	Manicaria_saccifera))))))	Serenoa_repens))	Kingia_australis);
((Nypa_fruticans	(((Roystonea_regia	Pseudophoenix_vinifera)	((((Iriartea_deltoidea	(Podococcus_barteri	Sclerosperma_profizianum))	Orania_palindan)	(((Elaeis_guineensis	Elaeis_oleifera)	(Attalea_speciosa	Bactris_major))	(Reinhardtia_simplex	(Reinhardtia_latisecta	Reinhardtia_paiewonskiana))))	(Manicaria_saccifera	((Leopoldinia_pulchra	Pelagodoxa_henryana)	(((Hydriastele_microspadix	((Dictyosperma_album	((Kentiopsis_piersoniorum	Burretiokentia_grandiflora)	Veitchia_spiralis))	Heterospathe_cagayanensis))	(((Oenocarpus_bataua	Oenocarpus_minor)	Prestoea_acuminata)	Chamaedorea_seifrizii))	(Dypsis_decaryi	Geonoma_undata))))))	((Sabal_domingensis	Serenoa_repens)	Phoenix_dactylifera)))	Kingia_australis);
((Nypa_fruticans	(Serenoa_repens	((Phoenix_dactylifera	Sabal_domingensis)	((Roystonea_regia	(Pseudophoenix_vinifera	(((Iriartea_deltoidea	(Podococcus_barteri	Sclerosperma_profizianum))	Orania_palindan)	(((Elaeis_guineensis	Elaeis_oleifera)	(Attalea_speciosa	Bactris_major))	(Reinhardtia_simplex	(Reinhardtia_latisecta	Reinhardtia_paiewonskiana))))))	(Manicaria_saccifera	((Geonoma_undata	(Pelagodoxa_henryana	(Leopoldinia_pulchra	Dypsis_decaryi)))	((((Kentiopsis_piersoniorum	Burretiokentia_grandiflora)	Veitchia_spiralis)	(Heterospathe_cagayanensis	(Hydriastele_microspadix	Dictyosperma_album)))	((Oenocarpus_bataua	Oenocarpus_minor)	(Prestoea_acuminata	Chamaedorea_seifrizii)))))))))	Kingia_australis);
((Pseudophoenix_vinifera	((Chamaedorea_seifrizii	Roystonea_regia)	(((Pelagodoxa_henryana	Leopoldinia_pulchra)	((Iriartea_deltoidea	Manicaria_saccifera)	(((Heterospathe_cagayanensis	(Hydriastele_microspadix	Dictyosperma_album))	(Burretiokentia_grandiflora	(Kentiopsis_piersoniorum	(Dypsis_decaryi	Veitchia_spiralis))))	((Oenocarpus_bataua	Oenocarpus_minor)	Prestoea_acuminata))))	((Geonoma_undata	((Nypa_fruticans	Serenoa_repens)	(Phoenix_dactylifera	Sabal_domingensis)))	(((Podococcus_barteri	Sclerosperma_profizianum)	Orania_palindan)	((Attalea_speciosa	(Bactris_major	(Elaeis_guineensis	Elaeis_oleifera)))	(Reinhardtia_paiewonskiana	(Reinhardtia_simplex	Reinhardtia_latisecta))))))))	Kingia_australis);
((Sabal_domingensis	((((((Iriartea_deltoidea	(Podococcus_barteri	Sclerosperma_profizianum))	Orania_palindan)	((Attalea_speciosa	(Bactris_major	(Elaeis_guineensis	Elaeis_oleifera)))	(Reinhardtia_paiewonskiana	(Reinhardtia_simplex	Reinhardtia_latisecta))))	(((((Kentiopsis_piersoniorum	(((Veitchia_spiralis	Heterospathe_cagayanensis)	Dictyosperma_album)	(Hydriastele_microspadix	Burretiokentia_grandiflora)))	(Dypsis_decaryi	((Oenocarpus_bataua	Oenocarpus_minor)	(Chamaedorea_seifrizii	Prestoea_acuminata))))	(Geonoma_undata	(Leopoldinia_pulchra	Pelagodoxa_henryana)))	Manicaria_saccifera)	(Pseudophoenix_vinifera	Roystonea_regia)))	(Nypa_fruticans	Serenoa_repens))	Phoenix_dactylifera))	Kingia_australis);
((Prestoea_acuminata	((((((Leopoldinia_pulchra	Pelagodoxa_henryana)	Geonoma_undata)	Manicaria_saccifera)	(Dypsis_decaryi	((((Attalea_speciosa	(Bactris_major	(Elaeis_guineensis	Elaeis_oleifera)))	(Reinhardtia_paiewonskiana	(Reinhardtia_simplex	Reinhardtia_latisecta)))	((Chamaedorea_seifrizii	Roystonea_regia)	(Iriartea_deltoidea	((Podococcus_barteri	Sclerosperma_profizianum)	Orania_palindan))))	(Pseudophoenix_vinifera	((Nypa_fruticans	Serenoa_repens)	(Phoenix_dactylifera	Sabal_domingensis))))))	((Kentiopsis_piersoniorum	((Burretiokentia_grandiflora	Dictyosperma_album)	(Veitchia_spiralis	Heterospathe_cagayanensis)))	Hydriastele_microspadix))	(Oenocarpus_bataua	Oenocarpus_minor)))	Kingia_australis);
((Sabal_domingensis	(Phoenix_dactylifera	((Nypa_fruticans	Serenoa_repens)	(((Pseudophoenix_vinifera	(Chamaedorea_seifrizii	Roystonea_regia))	(((((Oenocarpus_bataua	Oenocarpus_minor)	Prestoea_acuminata)	((Hydriastele_microspadix	((Burretiokentia_grandiflora	Veitchia_spiralis)	(Dictyosperma_album	Heterospathe_cagayanensis)))	Kentiopsis_piersoniorum))	(Manicaria_saccifera	((Pelagodoxa_henryana	Leopoldinia_pulchra)	Geonoma_undata)))	Dypsis_decaryi))	((Orania_palindan	(Iriartea_deltoidea	(Podococcus_barteri	Sclerosperma_profizianum)))	((Reinhardtia_latisecta	(Reinhardtia_simplex	Reinhardtia_paiewonskiana))	(Attalea_speciosa	((Elaeis_guineensis	Elaeis_oleifera)	Bactris_major))))))))	Kingia_australis);
((Phoenix_dactylifera	(((Sabal_domingensis	Serenoa_repens)	(((Iriartea_deltoidea	(Pseudophoenix_vinifera	(Orania_palindan	(Podococcus_barteri	Sclerosperma_profizianum))))	(((((Oenocarpus_bataua	Oenocarpus_minor)	Prestoea_acuminata)	(((Dictyosperma_album	(Kentiopsis_piersoniorum	Burretiokentia_grandiflora))	(Heterospathe_cagayanensis	Veitchia_spiralis))	(Dypsis_decaryi	Hydriastele_microspadix)))	((Pelagodoxa_henryana	Leopoldinia_pulchra)	Geonoma_undata))	Manicaria_saccifera))	(((Reinhardtia_simplex	(Reinhardtia_paiewonskiana	Reinhardtia_latisecta))	(Chamaedorea_seifrizii	(Attalea_speciosa	((Elaeis_guineensis	Elaeis_oleifera)	Bactris_major))))	Roystonea_regia)))	Nypa_fruticans))	Kingia_australis);
((Roystonea_regia	((((((Phoenix_dactylifera	Sabal_domingensis)	(Nypa_fruticans	Serenoa_repens))	Iriartea_deltoidea)	(((Reinhardtia_latisecta	(Reinhardtia_simplex	Reinhardtia_paiewonskiana))	(Attalea_speciosa	((Elaeis_guineensis	Elaeis_oleifera)	Bactris_major)))	((((((Oenocarpus_bataua	Oenocarpus_minor)	Prestoea_acuminata)	((((Veitchia_spiralis	Burretiokentia_grandiflora)	(Heterospathe_cagayanensis	Dictyosperma_album))	Hydriastele_microspadix)	Kentiopsis_piersoniorum))	((Pelagodoxa_henryana	Leopoldinia_pulchra)	Geonoma_undata))	Manicaria_saccifera)	Pseudophoenix_vinifera)))	(Orania_palindan	(Podococcus_barteri	Sclerosperma_profizianum)))	(Dypsis_decaryi	Chamaedorea_seifrizii)))	Kingia_australis);
((Sabal_domingensis	(((Nypa_fruticans	Serenoa_repens)	((Pseudophoenix_vinifera	((((Reinhardtia_paiewonskiana	(Reinhardtia_latisecta	Reinhardtia_simplex))	(Attalea_speciosa	((Elaeis_guineensis	Elaeis_oleifera)	Bactris_major)))	(Orania_palindan	(Iriartea_deltoidea	Sclerosperma_profizianum)))	(Roystonea_regia	(((Pelagodoxa_henryana	Geonoma_undata)	(Dypsis_decaryi	(((Dictyosperma_album	(Heterospathe_cagayanensis	Hydriastele_microspadix))	(Veitchia_spiralis	(Kentiopsis_piersoniorum	Burretiokentia_grandiflora)))	(Chamaedorea_seifrizii	((Oenocarpus_bataua	Oenocarpus_minor)	Prestoea_acuminata)))))	(Leopoldinia_pulchra	Manicaria_saccifera)))))	Podococcus_barteri))	Phoenix_dactylifera))	Kingia_australis);
((Nypa_fruticans	((Serenoa_repens	(((((Manicaria_saccifera	(Geonoma_undata	(Leopoldinia_pulchra	Pelagodoxa_henryana)))	(((Hydriastele_microspadix	((Dictyosperma_album	((Heterospathe_cagayanensis	Veitchia_spiralis)	Burretiokentia_grandiflora))	Kentiopsis_piersoniorum))	((Oenocarpus_bataua	Oenocarpus_minor)	Prestoea_acuminata))	(Chamaedorea_seifrizii	Dypsis_decaryi)))	((Orania_palindan	(Podococcus_barteri	Sclerosperma_profizianum))	Roystonea_regia))	((Pseudophoenix_vinifera	((Reinhardtia_simplex	(Reinhardtia_paiewonskiana	Reinhardtia_latisecta))	(Attalea_speciosa	((Elaeis_guineensis	Elaeis_oleifera)	Bactris_major))))	Iriartea_deltoidea))	Sabal_domingensis))	Phoenix_dactylifera))	Kingia_australis);
((Hydriastele_microspadix	((((Heterospathe_cagayanensis	Dictyosperma_album)	((Dypsis_decaryi	Veitchia_spiralis)	Burretiokentia_grandiflora))	Kentiopsis_piersoniorum)	(((Oenocarpus_bataua	Oenocarpus_minor)	Prestoea_acuminata)	((Manicaria_saccifera	(((((Reinhardtia_paiewonskiana	(Reinhardtia_latisecta	Reinhardtia_simplex))	((Elaeis_guineensis	Elaeis_oleifera)	(Bactris_major	Attalea_speciosa)))	(Orania_palindan	(Iriartea_deltoidea	(Podococcus_barteri	Sclerosperma_profizianum))))	(Chamaedorea_seifrizii	Roystonea_regia))	(((Phoenix_dactylifera	Sabal_domingensis)	(Nypa_fruticans	Serenoa_repens))	Pseudophoenix_vinifera)))	(Geonoma_undata	(Leopoldinia_pulchra	Pelagodoxa_henryana))))))	Kingia_australis);
(((((Reinhardtia_paiewonskiana	(Reinhardtia_latisecta	Reinhardtia_simplex))	((Elaeis_guineensis	Elaeis_oleifera)	(Bactris_major	Attalea_speciosa)))	(((Pseudophoenix_vinifera	((Leopoldinia_pulchra	Pelagodoxa_henryana)	(Manicaria_saccifera	(((Kentiopsis_piersoniorum	((Dictyosperma_album	(Hydriastele_microspadix	Heterospathe_cagayanensis))	(Burretiokentia_grandiflora	Veitchia_spiralis)))	((Oenocarpus_bataua	Oenocarpus_minor)	Prestoea_acuminata))	(Dypsis_decaryi	Geonoma_undata)))))	(Iriartea_deltoidea	(Podococcus_barteri	Sclerosperma_profizianum)))	((Phoenix_dactylifera	Sabal_domingensis)	(Nypa_fruticans	Serenoa_repens))))	(Orania_palindan	(Chamaedorea_seifrizii	Roystonea_regia)))	Kingia_australis);
((Sabal_domingensis	((((Chamaedorea_seifrizii	Roystonea_regia)	(((Pseudophoenix_vinifera	Iriartea_deltoidea)	(Podococcus_barteri	Sclerosperma_profizianum))	(((Reinhardtia_simplex	(Reinhardtia_paiewonskiana	Reinhardtia_latisecta))	((Elaeis_guineensis	Elaeis_oleifera)	(Bactris_major	Attalea_speciosa)))	Orania_palindan)))	((Nypa_fruticans	(Manicaria_saccifera	Serenoa_repens))	(((Geonoma_undata	(Leopoldinia_pulchra	Pelagodoxa_henryana))	(((Kentiopsis_piersoniorum	(Dictyosperma_album	(Burretiokentia_grandiflora	(Veitchia_spiralis	Heterospathe_cagayanensis))))	Hydriastele_microspadix)	((Oenocarpus_bataua	Oenocarpus_minor)	Prestoea_acuminata)))	Dypsis_decaryi)))	Phoenix_dactylifera))	Kingia_australis);
((Phoenix_dactylifera	(Sabal_domingensis	(((((Chamaedorea_seifrizii	Roystonea_regia)	((Iriartea_deltoidea	(Podococcus_barteri	Sclerosperma_profizianum))	Orania_palindan))	((Reinhardtia_simplex	(Reinhardtia_paiewonskiana	Reinhardtia_latisecta))	((Elaeis_guineensis	Elaeis_oleifera)	(Bactris_major	Attalea_speciosa))))	(Pseudophoenix_vinifera	(((Geonoma_undata	Leopoldinia_pulchra)	Pelagodoxa_henryana)	((Manicaria_saccifera	((Kentiopsis_piersoniorum	(((Dictyosperma_album	Hydriastele_microspadix)	Heterospathe_cagayanensis)	(Burretiokentia_grandiflora	Veitchia_spiralis)))	((Oenocarpus_bataua	Oenocarpus_minor)	Prestoea_acuminata)))	Dypsis_decaryi))))	(Nypa_fruticans	Serenoa_repens))))	Kingia_australis);
((Sabal_domingensis	(((((Orania_palindan	(Reinhardtia_simplex	(Reinhardtia_paiewonskiana	(Podococcus_barteri	Reinhardtia_latisecta))))	((Elaeis_guineensis	Elaeis_oleifera)	(Bactris_major	Attalea_speciosa)))	((Chamaedorea_seifrizii	Roystonea_regia)	((Pseudophoenix_vinifera	(((Pelagodoxa_henryana	Leopoldinia_pulchra)	Geonoma_undata)	((((((Veitchia_spiralis	(Kentiopsis_piersoniorum	Burretiokentia_grandiflora))	Dictyosperma_album)	Heterospathe_cagayanensis)	Hydriastele_microspadix)	((Oenocarpus_bataua	Oenocarpus_minor)	Prestoea_acuminata))	(Dypsis_decaryi	Manicaria_saccifera))))	(Iriartea_deltoidea	Sclerosperma_profizianum))))	(Nypa_fruticans	Serenoa_repens))	Phoenix_dactylifera))	Kingia_australis);
((Roystonea_regia	(((Pseudophoenix_vinifera	(Iriartea_deltoidea	((Podococcus_barteri	Sclerosperma_profizianum)	Orania_palindan)))	(((Reinhardtia_latisecta	(Reinhardtia_paiewonskiana	Reinhardtia_simplex))	(Attalea_speciosa	((Elaeis_oleifera	Elaeis_guineensis)	Bactris_major)))	((Serenoa_repens	Nypa_fruticans)	(Sabal_domingensis	Phoenix_dactylifera))))	(((((((Burretiokentia_grandiflora	Veitchia_spiralis)	Kentiopsis_piersoniorum)	(Hydriastele_microspadix	(Dictyosperma_album	Heterospathe_cagayanensis)))	(Chamaedorea_seifrizii	(Prestoea_acuminata	(Oenocarpus_minor	Oenocarpus_bataua))))	Geonoma_undata)	(Manicaria_saccifera	(Pelagodoxa_henryana	Leopoldinia_pulchra)))	Dypsis_decaryi)))	Kingia_australis);
((Sabal_domingensis	(Phoenix_dactylifera	((((Chamaedorea_seifrizii	Roystonea_regia)	((Podococcus_barteri	Sclerosperma_profizianum)	Orania_palindan))	((Reinhardtia_latisecta	(Reinhardtia_paiewonskiana	Reinhardtia_simplex))	(Attalea_speciosa	((Elaeis_oleifera	Elaeis_guineensis)	Bactris_major))))	((Nypa_fruticans	(Manicaria_saccifera	Serenoa_repens))	(Pseudophoenix_vinifera	(((((((Kentiopsis_piersoniorum	Burretiokentia_grandiflora)	(Veitchia_spiralis	(Heterospathe_cagayanensis	(Hydriastele_microspadix	Dictyosperma_album))))	Dypsis_decaryi)	((Oenocarpus_minor	Oenocarpus_bataua)	Prestoea_acuminata))	Geonoma_undata)	(Pelagodoxa_henryana	Leopoldinia_pulchra))	Iriartea_deltoidea))))))	Kingia_australis);
((Sabal_domingensis	(Phoenix_dactylifera	((Nypa_fruticans	Serenoa_repens)	((((((Kentiopsis_piersoniorum	(Burretiokentia_grandiflora	(Veitchia_spiralis	(Heterospathe_cagayanensis	Dictyosperma_album))))	Hydriastele_microspadix)	Dypsis_decaryi)	((Oenocarpus_minor	Oenocarpus_bataua)	Prestoea_acuminata))	(Geonoma_undata	(Pelagodoxa_henryana	Leopoldinia_pulchra)))	((Manicaria_saccifera	Pseudophoenix_vinifera)	((((Iriartea_deltoidea	(Podococcus_barteri	Sclerosperma_profizianum))	Orania_palindan)	(Reinhardtia_latisecta	(Reinhardtia_paiewonskiana	Reinhardtia_simplex)))	((Chamaedorea_seifrizii	Roystonea_regia)	(Attalea_speciosa	((Elaeis_oleifera	Elaeis_guineensis)	Bactris_major)))))))))	Kingia_australis);
((Phoenix_dactylifera	(Nypa_fruticans	((Sabal_domingensis	Serenoa_repens)	(((Manicaria_saccifera	(((Heterospathe_cagayanensis	Hydriastele_microspadix)	(((Burretiokentia_grandiflora	Kentiopsis_piersoniorum)	Veitchia_spiralis)	Dictyosperma_album))	(Dypsis_decaryi	((Chamaedorea_seifrizii	(Oenocarpus_minor	Oenocarpus_bataua))	Prestoea_acuminata))))	(Geonoma_undata	(Pelagodoxa_henryana	Leopoldinia_pulchra)))	((((Iriartea_deltoidea	Sclerosperma_profizianum)	Orania_palindan)	((Reinhardtia_simplex	(Reinhardtia_latisecta	Reinhardtia_paiewonskiana))	(Attalea_speciosa	((Elaeis_oleifera	Elaeis_guineensis)	Bactris_major))))	(Roystonea_regia	(Podococcus_barteri	Pseudophoenix_vinifera)))))))	Kingia_australis);
((Sabal_domingensis	((((Dypsis_decaryi	Roystonea_regia)	(Pseudophoenix_vinifera	(((((Oenocarpus_minor	Oenocarpus_bataua)	Prestoea_acuminata)	((Hydriastele_microspadix	(Heterospathe_cagayanensis	((Burretiokentia_grandiflora	Veitchia_spiralis)	Dictyosperma_album)))	Kentiopsis_piersoniorum))	(Geonoma_undata	(Pelagodoxa_henryana	Leopoldinia_pulchra)))	Manicaria_saccifera)))	(((Reinhardtia_latisecta	(Reinhardtia_paiewonskiana	Reinhardtia_simplex))	(Chamaedorea_seifrizii	(Attalea_speciosa	((Elaeis_oleifera	Elaeis_guineensis)	Bactris_major))))	((Iriartea_deltoidea	(Podococcus_barteri	Sclerosperma_profizianum))	Orania_palindan)))	((Serenoa_repens	Nypa_fruticans)	Phoenix_dactylifera)))	Kingia_australis);
((Sabal_domingensis	(Phoenix_dactylifera	((((Pseudophoenix_vinifera	(Iriartea_deltoidea	((Podococcus_barteri	Sclerosperma_profizianum)	Orania_palindan)))	((Reinhardtia_latisecta	(Reinhardtia_paiewonskiana	Reinhardtia_simplex))	(Attalea_speciosa	((Elaeis_oleifera	Elaeis_guineensis)	Bactris_major))))	((Chamaedorea_seifrizii	Roystonea_regia)	(((((Oenocarpus_minor	Oenocarpus_bataua)	Prestoea_acuminata)	(((Heterospathe_cagayanensis	(Dypsis_decaryi	Veitchia_spiralis))	(Dictyosperma_album	Hydriastele_microspadix))	(Kentiopsis_piersoniorum	Burretiokentia_grandiflora)))	(Geonoma_undata	(Pelagodoxa_henryana	Leopoldinia_pulchra)))	Manicaria_saccifera)))	(Serenoa_repens	Nypa_fruticans))))	Kingia_australis);
((Sabal_domingensis	(Phoenix_dactylifera	((((Roystonea_regia	(((Chamaedorea_seifrizii	(Podococcus_barteri	Sclerosperma_profizianum))	Orania_palindan)	((Reinhardtia_simplex	(Reinhardtia_latisecta	Reinhardtia_paiewonskiana))	(Attalea_speciosa	((Elaeis_oleifera	Elaeis_guineensis)	Bactris_major)))))	(((((Oenocarpus_minor	Oenocarpus_bataua)	Prestoea_acuminata)	((Hydriastele_microspadix	((Heterospathe_cagayanensis	(Dypsis_decaryi	Veitchia_spiralis))	Dictyosperma_album))	(Kentiopsis_piersoniorum	Burretiokentia_grandiflora)))	Geonoma_undata)	((Pelagodoxa_henryana	Leopoldinia_pulchra)	Manicaria_saccifera)))	(Pseudophoenix_vinifera	Iriartea_deltoidea))	(Serenoa_repens	Nypa_fruticans))))	Kingia_australis);
((Nypa_fruticans	((Pseudophoenix_vinifera	((((Dypsis_decaryi	((Oenocarpus_minor	Oenocarpus_bataua)	Prestoea_acuminata))	((Hydriastele_microspadix	((Heterospathe_cagayanensis	Veitchia_spiralis)	Dictyosperma_album))	(Kentiopsis_piersoniorum	Burretiokentia_grandiflora)))	(Manicaria_saccifera	(Geonoma_undata	(Pelagodoxa_henryana	Leopoldinia_pulchra))))	((Chamaedorea_seifrizii	Roystonea_regia)	(((Iriartea_deltoidea	(Podococcus_barteri	Sclerosperma_profizianum))	Orania_palindan)	((Reinhardtia_latisecta	(Reinhardtia_paiewonskiana	Reinhardtia_simplex))	(Attalea_speciosa	((Elaeis_oleifera	Elaeis_guineensis)	Bactris_major)))))))	((Sabal_domingensis	Phoenix_dactylifera)	Serenoa_repens)))	Kingia_australis);
((Sabal_domingensis	(Phoenix_dactylifera	((Nypa_fruticans	Serenoa_repens)	(((Reinhardtia_simplex	(Reinhardtia_latisecta	Reinhardtia_paiewonskiana))	((Elaeis_oleifera	Elaeis_guineensis)	(Bactris_major	Attalea_speciosa)))	((Chamaedorea_seifrizii	Roystonea_regia)	((Iriartea_deltoidea	(Pseudophoenix_vinifera	(((Dypsis_decaryi	((Oenocarpus_minor	Oenocarpus_bataua)	Prestoea_acuminata))	((Hydriastele_microspadix	((Heterospathe_cagayanensis	(Burretiokentia_grandiflora	Veitchia_spiralis))	Dictyosperma_album))	Kentiopsis_piersoniorum))	(Manicaria_saccifera	(Geonoma_undata	(Pelagodoxa_henryana	Leopoldinia_pulchra))))))	((Podococcus_barteri	Sclerosperma_profizianum)	Orania_palindan)))))))	Kingia_australis);
((Prestoea_acuminata	((((((Heterospathe_cagayanensis	(Dypsis_decaryi	Veitchia_spiralis))	(Burretiokentia_grandiflora	Dictyosperma_album))	Hydriastele_microspadix)	Kentiopsis_piersoniorum)	((Geonoma_undata	(Pelagodoxa_henryana	Leopoldinia_pulchra))	((Roystonea_regia	(((Reinhardtia_paiewonskiana	(Reinhardtia_simplex	Reinhardtia_latisecta))	(Attalea_speciosa	((Elaeis_oleifera	Elaeis_guineensis)	Bactris_major)))	((Podococcus_barteri	Sclerosperma_profizianum)	(Chamaedorea_seifrizii	Orania_palindan))))	(Pseudophoenix_vinifera	(Iriartea_deltoidea	((Sabal_domingensis	Phoenix_dactylifera)	(Nypa_fruticans	(Manicaria_saccifera	Serenoa_repens))))))))	(Oenocarpus_minor	Oenocarpus_bataua)))	Kingia_australis);
((Sabal_domingensis	(Phoenix_dactylifera	((Nypa_fruticans	(Podococcus_barteri	Serenoa_repens))	(((Roystonea_regia	Chamaedorea_seifrizii)	((Sclerosperma_profizianum	Orania_palindan)	((Reinhardtia_paiewonskiana	(Reinhardtia_latisecta	Reinhardtia_simplex))	((Elaeis_oleifera	Elaeis_guineensis)	(Bactris_major	Attalea_speciosa)))))	((((Pelagodoxa_henryana	(Geonoma_undata	Leopoldinia_pulchra))	(((Dictyosperma_album	((Kentiopsis_piersoniorum	(Hydriastele_microspadix	Burretiokentia_grandiflora))	(Veitchia_spiralis	Heterospathe_cagayanensis)))	((Oenocarpus_minor	Oenocarpus_bataua)	Prestoea_acuminata))	Dypsis_decaryi))	Manicaria_saccifera)	(Iriartea_deltoidea	Pseudophoenix_vinifera))))))	Kingia_australis);
((Prestoea_acuminata	((Dypsis_decaryi	((((((Iriartea_deltoidea	Manicaria_saccifera)	Pseudophoenix_vinifera)	(((Reinhardtia_latisecta	(Reinhardtia_simplex	Reinhardtia_paiewonskiana))	(Attalea_speciosa	((Elaeis_oleifera	Elaeis_guineensis)	Bactris_major)))	((Roystonea_regia	Chamaedorea_seifrizii)	((Podococcus_barteri	Sclerosperma_profizianum)	Orania_palindan))))	((Sabal_domingensis	Phoenix_dactylifera)	(Nypa_fruticans	Serenoa_repens)))	(Geonoma_undata	(Leopoldinia_pulchra	Pelagodoxa_henryana)))	((Heterospathe_cagayanensis	(Hydriastele_microspadix	Dictyosperma_album))	((Kentiopsis_piersoniorum	Burretiokentia_grandiflora)	Veitchia_spiralis))))	(Oenocarpus_minor	Oenocarpus_bataua)))	Kingia_australis);
(((Sabal_domingensis	((((Leopoldinia_pulchra	Pelagodoxa_henryana)	Manicaria_saccifera)	(((((Heterospathe_cagayanensis	Hydriastele_microspadix)	(Dictyosperma_album	((Kentiopsis_piersoniorum	Burretiokentia_grandiflora)	Veitchia_spiralis)))	(Chamaedorea_seifrizii	((Oenocarpus_minor	Oenocarpus_bataua)	Prestoea_acuminata)))	Geonoma_undata)	Dypsis_decaryi))	((Pseudophoenix_vinifera	((Iriartea_deltoidea	(Sclerosperma_profizianum	Orania_palindan))	((Reinhardtia_latisecta	(Reinhardtia_simplex	Reinhardtia_paiewonskiana))	(Attalea_speciosa	((Elaeis_oleifera	Elaeis_guineensis)	Bactris_major)))))	Roystonea_regia)))	((Phoenix_dactylifera	(Podococcus_barteri	Nypa_fruticans))	Serenoa_repens))	Kingia_australis);
((Nypa_fruticans	(Serenoa_repens	((Phoenix_dactylifera	Sabal_domingensis)	((((Dypsis_decaryi	(Geonoma_undata	(Leopoldinia_pulchra	Pelagodoxa_henryana)))	(((Heterospathe_cagayanensis	Hydriastele_microspadix)	(((Veitchia_spiralis	Burretiokentia_grandiflora)	Dictyosperma_album)	Kentiopsis_piersoniorum))	(Chamaedorea_seifrizii	((Oenocarpus_minor	Oenocarpus_bataua)	Prestoea_acuminata))))	(Pseudophoenix_vinifera	(Manicaria_saccifera	Iriartea_deltoidea)))	((Roystonea_regia	((Podococcus_barteri	Sclerosperma_profizianum)	Orania_palindan))	((Reinhardtia_latisecta	(Reinhardtia_simplex	Reinhardtia_paiewonskiana))	((Elaeis_oleifera	Elaeis_guineensis)	(Bactris_major	Attalea_speciosa))))))))	Kingia_australis);
((Pseudophoenix_vinifera	(((Phoenix_dactylifera	Sabal_domingensis)	((((Iriartea_deltoidea	(Podococcus_barteri	Sclerosperma_profizianum))	Orania_palindan)	(Reinhardtia_latisecta	(Reinhardtia_simplex	Reinhardtia_paiewonskiana)))	(Roystonea_regia	(Attalea_speciosa	((Elaeis_oleifera	Elaeis_guineensis)	Bactris_major)))))	(((Manicaria_saccifera	Serenoa_repens)	Nypa_fruticans)	((Leopoldinia_pulchra	Pelagodoxa_henryana)	(Geonoma_undata	((((Veitchia_spiralis	Burretiokentia_grandiflora)	((Hydriastele_microspadix	Heterospathe_cagayanensis)	Dictyosperma_album))	Kentiopsis_piersoniorum)	((Oenocarpus_minor	Oenocarpus_bataua)	(Prestoea_acuminata	(Dypsis_decaryi	Chamaedorea_seifrizii)))))))))	Kingia_australis);
((Sabal_domingensis	(((Roystonea_regia	(((Podococcus_barteri	Sclerosperma_profizianum)	Orania_palindan)	((Reinhardtia_paiewonskiana	(Reinhardtia_latisecta	Reinhardtia_simplex))	(Attalea_speciosa	((Elaeis_oleifera	Elaeis_guineensis)	Bactris_major)))))	(Iriartea_deltoidea	((((Leopoldinia_pulchra	Pelagodoxa_henryana)	(Geonoma_undata	((Hydriastele_microspadix	(Kentiopsis_piersoniorum	(((Heterospathe_cagayanensis	Veitchia_spiralis)	Burretiokentia_grandiflora)	Dictyosperma_album)))	((Nypa_fruticans	(Dypsis_decaryi	Chamaedorea_seifrizii))	((Oenocarpus_minor	Oenocarpus_bataua)	Prestoea_acuminata)))))	Manicaria_saccifera)	(Serenoa_repens	Pseudophoenix_vinifera))))	Phoenix_dactylifera))	Kingia_australis);
((Phoenix_dactylifera	(((Nypa_fruticans	Serenoa_repens)	((Roystonea_regia	(Orania_palindan	((Reinhardtia_simplex	(Reinhardtia_paiewonskiana	Reinhardtia_latisecta))	(Attalea_speciosa	((Elaeis_oleifera	Elaeis_guineensis)	Bactris_major)))))	((((Geonoma_undata	(Dypsis_decaryi	((Hydriastele_microspadix	(Kentiopsis_piersoniorum	(((Heterospathe_cagayanensis	Veitchia_spiralis)	Burretiokentia_grandiflora)	Dictyosperma_album)))	((Oenocarpus_minor	Oenocarpus_bataua)	(Chamaedorea_seifrizii	Prestoea_acuminata)))))	(Leopoldinia_pulchra	Pelagodoxa_henryana))	((Podococcus_barteri	Sclerosperma_profizianum)	(Iriartea_deltoidea	Manicaria_saccifera)))	Pseudophoenix_vinifera)))	Sabal_domingensis))	Kingia_australis);
((Prestoea_acuminata	((((((Leopoldinia_pulchra	Pelagodoxa_henryana)	(((Pseudophoenix_vinifera	(Iriartea_deltoidea	Manicaria_saccifera))	(((Podococcus_barteri	Sclerosperma_profizianum)	Orania_palindan)	((Reinhardtia_latisecta	(Reinhardtia_simplex	Reinhardtia_paiewonskiana))	(Attalea_speciosa	((Elaeis_oleifera	Elaeis_guineensis)	Bactris_major)))))	(Roystonea_regia	((Sabal_domingensis	Phoenix_dactylifera)	(Nypa_fruticans	Serenoa_repens)))))	Geonoma_undata)	((Burretiokentia_grandiflora	Kentiopsis_piersoniorum)	((Dypsis_decaryi	Veitchia_spiralis)	(Hydriastele_microspadix	(Heterospathe_cagayanensis	Dictyosperma_album)))))	(Oenocarpus_minor	Oenocarpus_bataua))	Chamaedorea_seifrizii))	Kingia_australis);
(((Phoenix_dactylifera	((Serenoa_repens	Sabal_domingensis)	((((Chamaedorea_seifrizii	Roystonea_regia)	(Sclerosperma_profizianum	Orania_palindan))	(((Podococcus_barteri	Reinhardtia_latisecta)	(Reinhardtia_simplex	Reinhardtia_paiewonskiana))	((Elaeis_oleifera	Elaeis_guineensis)	(Bactris_major	Attalea_speciosa))))	(Pseudophoenix_vinifera	(((Dypsis_decaryi	((Manicaria_saccifera	Geonoma_undata)	(Leopoldinia_pulchra	Pelagodoxa_henryana)))	((((Veitchia_spiralis	(Burretiokentia_grandiflora	Kentiopsis_piersoniorum))	Dictyosperma_album)	(Hydriastele_microspadix	Heterospathe_cagayanensis))	(Prestoea_acuminata	(Oenocarpus_minor	Oenocarpus_bataua))))	Iriartea_deltoidea)))))	Nypa_fruticans)	Kingia_australis);
((Prestoea_acuminata	((Oenocarpus_minor	Oenocarpus_bataua)	(((((Pseudophoenix_vinifera	Iriartea_deltoidea)	(Serenoa_repens	((Manicaria_saccifera	Nypa_fruticans)	(Phoenix_dactylifera	Sabal_domingensis))))	(((Chamaedorea_seifrizii	Roystonea_regia)	(Sclerosperma_profizianum	Orania_palindan))	((Reinhardtia_latisecta	(Reinhardtia_simplex	(Reinhardtia_paiewonskiana	Podococcus_barteri)))	(Attalea_speciosa	((Elaeis_oleifera	Elaeis_guineensis)	Bactris_major)))))	(Geonoma_undata	(Leopoldinia_pulchra	Pelagodoxa_henryana)))	((((Dypsis_decaryi	Veitchia_spiralis)	(Burretiokentia_grandiflora	Kentiopsis_piersoniorum))	Dictyosperma_album)	(Hydriastele_microspadix	Heterospathe_cagayanensis)))))	Kingia_australis);
((Nypa_fruticans	((((((((Dypsis_decaryi	((Heterospathe_cagayanensis	Hydriastele_microspadix)	(Burretiokentia_grandiflora	((Veitchia_spiralis	Dictyosperma_album)	Kentiopsis_piersoniorum))))	(Prestoea_acuminata	(Oenocarpus_minor	Oenocarpus_bataua)))	((Leopoldinia_pulchra	Pelagodoxa_henryana)	Geonoma_undata))	Manicaria_saccifera)	((Pseudophoenix_vinifera	(Iriartea_deltoidea	(Orania_palindan	Sclerosperma_profizianum)))	((Reinhardtia_simplex	(Reinhardtia_paiewonskiana	(Podococcus_barteri	Reinhardtia_latisecta)))	((Elaeis_oleifera	Elaeis_guineensis)	(Bactris_major	Attalea_speciosa)))))	(Chamaedorea_seifrizii	Roystonea_regia))	(Serenoa_repens	Sabal_domingensis))	Phoenix_dactylifera))	Kingia_australis);
((Sabal_domingensis	(((((Chamaedorea_seifrizii	Roystonea_regia)	(Attalea_speciosa	((Elaeis_oleifera	Elaeis_guineensis)	Bactris_major)))	((((Dypsis_decaryi	((Leopoldinia_pulchra	Pelagodoxa_henryana)	((Prestoea_acuminata	(Oenocarpus_minor	Oenocarpus_bataua))	Geonoma_undata)))	(Hydriastele_microspadix	(((Veitchia_spiralis	(Burretiokentia_grandiflora	Dictyosperma_album))	Heterospathe_cagayanensis)	Kentiopsis_piersoniorum)))	Manicaria_saccifera)	(Reinhardtia_latisecta	(Reinhardtia_simplex	Reinhardtia_paiewonskiana))))	((Orania_palindan	(Podococcus_barteri	Sclerosperma_profizianum))	(Pseudophoenix_vinifera	Iriartea_deltoidea)))	(Phoenix_dactylifera	(Serenoa_repens	Nypa_fruticans))))	Kingia_australis);
((Sabal_domingensis	(Phoenix_dactylifera	((Serenoa_repens	Nypa_fruticans)	(((Pseudophoenix_vinifera	Iriartea_deltoidea)	((((((Kentiopsis_piersoniorum	((Dictyosperma_album	Burretiokentia_grandiflora)	(Veitchia_spiralis	Heterospathe_cagayanensis)))	Hydriastele_microspadix)	(Prestoea_acuminata	(Oenocarpus_minor	Oenocarpus_bataua)))	(Geonoma_undata	(Leopoldinia_pulchra	Pelagodoxa_henryana)))	Dypsis_decaryi)	Manicaria_saccifera))	((Roystonea_regia	(Chamaedorea_seifrizii	(Orania_palindan	(Podococcus_barteri	Sclerosperma_profizianum))))	((Reinhardtia_simplex	(Reinhardtia_paiewonskiana	Reinhardtia_latisecta))	(Attalea_speciosa	((Elaeis_oleifera	Elaeis_guineensis)	Bactris_major))))))))	Kingia_australis);
((Sabal_domingensis	((Nypa_fruticans	(((Pseudophoenix_vinifera	(((Dypsis_decaryi	(Prestoea_acuminata	(Oenocarpus_minor	Oenocarpus_bataua)))	(Hydriastele_microspadix	((Dictyosperma_album	(Kentiopsis_piersoniorum	Burretiokentia_grandiflora))	(Veitchia_spiralis	Heterospathe_cagayanensis))))	(Manicaria_saccifera	((Leopoldinia_pulchra	Pelagodoxa_henryana)	Geonoma_undata))))	((Chamaedorea_seifrizii	Roystonea_regia)	((Orania_palindan	(Iriartea_deltoidea	(Podococcus_barteri	Sclerosperma_profizianum)))	((Reinhardtia_simplex	(Reinhardtia_paiewonskiana	Reinhardtia_latisecta))	((Elaeis_oleifera	Elaeis_guineensis)	(Bactris_major	Attalea_speciosa))))))	Phoenix_dactylifera))	Serenoa_repens))	Kingia_australis);
((Roystonea_regia	((((Podococcus_barteri	Sclerosperma_profizianum)	(((Pseudophoenix_vinifera	Iriartea_deltoidea)	(((Serenoa_repens	Nypa_fruticans)	(Phoenix_dactylifera	Sabal_domingensis))	(((Dypsis_decaryi	(Prestoea_acuminata	(Oenocarpus_minor	Oenocarpus_bataua)))	(Dictyosperma_album	((Heterospathe_cagayanensis	Veitchia_spiralis)	(Kentiopsis_piersoniorum	(Hydriastele_microspadix	Burretiokentia_grandiflora)))))	(Pelagodoxa_henryana	(Geonoma_undata	(Manicaria_saccifera	Leopoldinia_pulchra))))))	((Reinhardtia_paiewonskiana	(Reinhardtia_latisecta	Reinhardtia_simplex))	(Attalea_speciosa	((Elaeis_oleifera	Elaeis_guineensis)	Bactris_major)))))	Orania_palindan)	Chamaedorea_seifrizii))	Kingia_australis);
(((((Chamaedorea_seifrizii	Roystonea_regia)	(((((Prestoea_acuminata	(Oenocarpus_minor	Oenocarpus_bataua))	(((Dictyosperma_album	((Heterospathe_cagayanensis	Veitchia_spiralis)	Burretiokentia_grandiflora))	Kentiopsis_piersoniorum)	Hydriastele_microspadix))	((Pelagodoxa_henryana	Leopoldinia_pulchra)	(Dypsis_decaryi	Geonoma_undata)))	Manicaria_saccifera)	((Orania_palindan	(Iriartea_deltoidea	Sclerosperma_profizianum))	Pseudophoenix_vinifera)))	((Reinhardtia_simplex	(Reinhardtia_paiewonskiana	Reinhardtia_latisecta))	(Attalea_speciosa	((Elaeis_oleifera	Elaeis_guineensis)	Bactris_major))))	((Serenoa_repens	(Podococcus_barteri	Nypa_fruticans))	(Phoenix_dactylifera	Sabal_domingensis)))	Kingia_australis);
((Pseudophoenix_vinifera	(((((Geonoma_undata	((Chamaedorea_seifrizii	(Prestoea_acuminata	(Oenocarpus_minor	Oenocarpus_bataua)))	(((Dictyosperma_album	((Heterospathe_cagayanensis	Veitchia_spiralis)	Burretiokentia_grandiflora))	Kentiopsis_piersoniorum)	Hydriastele_microspadix)))	((Pelagodoxa_henryana	Leopoldinia_pulchra)	Manicaria_saccifera))	Dypsis_decaryi)	((((Orania_palindan	(Podococcus_barteri	Sclerosperma_profizianum))	((Reinhardtia_paiewonskiana	(Reinhardtia_latisecta	Reinhardtia_simplex))	(Attalea_speciosa	((Elaeis_oleifera	Elaeis_guineensis)	Bactris_major))))	Roystonea_regia)	((Serenoa_repens	Nypa_fruticans)	(Phoenix_dactylifera	Sabal_domingensis))))	Iriartea_deltoidea))	Kingia_australis);
((Pseudophoenix_vinifera	(((Sabal_domingensis	((Serenoa_repens	Nypa_fruticans)	Phoenix_dactylifera))	(((Iriartea_deltoidea	((Chamaedorea_seifrizii	Orania_palindan)	(Podococcus_barteri	Sclerosperma_profizianum)))	((Reinhardtia_paiewonskiana	(Reinhardtia_latisecta	Reinhardtia_simplex))	(Attalea_speciosa	((Elaeis_oleifera	Elaeis_guineensis)	Bactris_major))))	(Manicaria_saccifera	(((Geonoma_undata	((Prestoea_acuminata	(Oenocarpus_minor	Oenocarpus_bataua))	((((Dictyosperma_album	(Veitchia_spiralis	Burretiokentia_grandiflora))	Kentiopsis_piersoniorum)	Heterospathe_cagayanensis)	Hydriastele_microspadix)))	Dypsis_decaryi)	(Pelagodoxa_henryana	Leopoldinia_pulchra)))))	Roystonea_regia))	Kingia_australis);
((Sabal_domingensis	(((Serenoa_repens	Nypa_fruticans)	Phoenix_dactylifera)	((Manicaria_saccifera	((((Hydriastele_microspadix	(Heterospathe_cagayanensis	Dictyosperma_album))	((Dypsis_decaryi	Veitchia_spiralis)	(Kentiopsis_piersoniorum	Burretiokentia_grandiflora)))	(Chamaedorea_seifrizii	(Prestoea_acuminata	(Oenocarpus_minor	Oenocarpus_bataua))))	(Geonoma_undata	(Pelagodoxa_henryana	Leopoldinia_pulchra))))	((Pseudophoenix_vinifera	Iriartea_deltoidea)	(((Reinhardtia_latisecta	(Reinhardtia_simplex	Reinhardtia_paiewonskiana))	(Attalea_speciosa	((Elaeis_oleifera	Elaeis_guineensis)	Bactris_major)))	(Roystonea_regia	(Orania_palindan	(Podococcus_barteri	Sclerosperma_profizianum))))))))	Kingia_australis);
((Nypa_fruticans	(Serenoa_repens	((Sabal_domingensis	Phoenix_dactylifera)	((((Reinhardtia_simplex	(Reinhardtia_paiewonskiana	Reinhardtia_latisecta))	((Elaeis_oleifera	Elaeis_guineensis)	(Bactris_major	Attalea_speciosa)))	(Roystonea_regia	(Orania_palindan	(Podococcus_barteri	Sclerosperma_profizianum))))	(Pseudophoenix_vinifera	(((((Hydriastele_microspadix	(Heterospathe_cagayanensis	Dictyosperma_album))	(Veitchia_spiralis	(Kentiopsis_piersoniorum	Burretiokentia_grandiflora)))	(Dypsis_decaryi	((Chamaedorea_seifrizii	Prestoea_acuminata)	(Oenocarpus_minor	Oenocarpus_bataua))))	((Geonoma_undata	(Pelagodoxa_henryana	Leopoldinia_pulchra))	Manicaria_saccifera))	Iriartea_deltoidea))))))	Kingia_australis);
((Roystonea_regia	(((((Manicaria_saccifera	(Geonoma_undata	(Pelagodoxa_henryana	Leopoldinia_pulchra)))	((Dypsis_decaryi	Chamaedorea_seifrizii)	(((Hydriastele_microspadix	(Heterospathe_cagayanensis	Dictyosperma_album))	(Veitchia_spiralis	(Kentiopsis_piersoniorum	Burretiokentia_grandiflora)))	(Prestoea_acuminata	(Oenocarpus_bataua	Oenocarpus_minor)))))	(Serenoa_repens	Nypa_fruticans))	(Iriartea_deltoidea	Pseudophoenix_vinifera))	((Phoenix_dactylifera	Sabal_domingensis)	(((Attalea_speciosa	((Elaeis_oleifera	Elaeis_guineensis)	Bactris_major))	(Reinhardtia_paiewonskiana	(Reinhardtia_latisecta	Reinhardtia_simplex)))	((Podococcus_barteri	Sclerosperma_profizianum)	Orania_palindan)))))	Kingia_australis);
((Pseudophoenix_vinifera	(((Phoenix_dactylifera	Sabal_domingensis)	((((Attalea_speciosa	((Elaeis_oleifera	Elaeis_guineensis)	Bactris_major))	(Reinhardtia_simplex	(Reinhardtia_paiewonskiana	Reinhardtia_latisecta)))	((Podococcus_barteri	Sclerosperma_profizianum)	Orania_palindan))	(Chamaedorea_seifrizii	Roystonea_regia)))	((((((Hydriastele_microspadix	(Heterospathe_cagayanensis	Dictyosperma_album))	(Veitchia_spiralis	Burretiokentia_grandiflora))	Kentiopsis_piersoniorum)	(Prestoea_acuminata	(Oenocarpus_bataua	Oenocarpus_minor)))	(((Nypa_fruticans	(Dypsis_decaryi	Serenoa_repens))	Pelagodoxa_henryana)	Geonoma_undata))	((Iriartea_deltoidea	Manicaria_saccifera)	Leopoldinia_pulchra))))	Kingia_australis);
((Phoenix_dactylifera	(((Sabal_domingensis	(Roystonea_regia	(((((Attalea_speciosa	((Elaeis_oleifera	Elaeis_guineensis)	Bactris_major))	(Reinhardtia_latisecta	(Reinhardtia_simplex	Reinhardtia_paiewonskiana)))	((Podococcus_barteri	Sclerosperma_profizianum)	Orania_palindan))	((Iriartea_deltoidea	(((Leopoldinia_pulchra	Pelagodoxa_henryana)	((((((Dictyosperma_album	Heterospathe_cagayanensis)	(Burretiokentia_grandiflora	Veitchia_spiralis))	Kentiopsis_piersoniorum)	Hydriastele_microspadix)	(Chamaedorea_seifrizii	(Prestoea_acuminata	(Oenocarpus_bataua	Oenocarpus_minor))))	Geonoma_undata))	Dypsis_decaryi))	Pseudophoenix_vinifera))	Manicaria_saccifera)))	Serenoa_repens)	Nypa_fruticans))	Kingia_australis);
((Sabal_domingensis	((((((((Prestoea_acuminata	(Oenocarpus_bataua	Oenocarpus_minor))	(((Dictyosperma_album	(Burretiokentia_grandiflora	(Heterospathe_cagayanensis	Veitchia_spiralis)))	Kentiopsis_piersoniorum)	Hydriastele_microspadix))	Dypsis_decaryi)	(Geonoma_undata	(Leopoldinia_pulchra	Pelagodoxa_henryana)))	Manicaria_saccifera)	(((Chamaedorea_seifrizii	Roystonea_regia)	(((Attalea_speciosa	((Elaeis_oleifera	Elaeis_guineensis)	Bactris_major))	(Reinhardtia_paiewonskiana	(Reinhardtia_latisecta	Reinhardtia_simplex)))	((Iriartea_deltoidea	(Podococcus_barteri	Sclerosperma_profizianum))	Orania_palindan)))	Pseudophoenix_vinifera))	(Serenoa_repens	Nypa_fruticans))	Phoenix_dactylifera))	Kingia_australis);
((Nypa_fruticans	(((Phoenix_dactylifera	Sabal_domingensis)	((Iriartea_deltoidea	((((Prestoea_acuminata	(Oenocarpus_bataua	Oenocarpus_minor))	((Hydriastele_microspadix	(Heterospathe_cagayanensis	Dictyosperma_album))	(Veitchia_spiralis	(Burretiokentia_grandiflora	Kentiopsis_piersoniorum))))	Dypsis_decaryi)	(((Leopoldinia_pulchra	Geonoma_undata)	Manicaria_saccifera)	Pelagodoxa_henryana)))	(((((Podococcus_barteri	Sclerosperma_profizianum)	Orania_palindan)	(Reinhardtia_simplex	(Reinhardtia_paiewonskiana	Reinhardtia_latisecta)))	((Chamaedorea_seifrizii	Roystonea_regia)	(Attalea_speciosa	((Elaeis_oleifera	Elaeis_guineensis)	Bactris_major))))	Pseudophoenix_vinifera)))	Serenoa_repens))	Kingia_australis);
((Pseudophoenix_vinifera	(((Serenoa_repens	Nypa_fruticans)	(Phoenix_dactylifera	Sabal_domingensis))	(((Manicaria_saccifera	Iriartea_deltoidea)	(((Prestoea_acuminata	(Oenocarpus_bataua	Oenocarpus_minor))	((((Dictyosperma_album	(Burretiokentia_grandiflora	Veitchia_spiralis))	Heterospathe_cagayanensis)	(Dypsis_decaryi	Kentiopsis_piersoniorum))	Hydriastele_microspadix))	((Pelagodoxa_henryana	Leopoldinia_pulchra)	Geonoma_undata)))	((((Podococcus_barteri	Sclerosperma_profizianum)	(Chamaedorea_seifrizii	Orania_palindan))	Roystonea_regia)	((Reinhardtia_paiewonskiana	(Reinhardtia_latisecta	Reinhardtia_simplex))	(Attalea_speciosa	((Elaeis_oleifera	Elaeis_guineensis)	Bactris_major)))))))	Kingia_australis);
((Sabal_domingensis	((((Chamaedorea_seifrizii	Roystonea_regia)	(((Reinhardtia_paiewonskiana	(Reinhardtia_latisecta	Reinhardtia_simplex))	((Elaeis_oleifera	Elaeis_guineensis)	(Bactris_major	Attalea_speciosa)))	((Podococcus_barteri	Sclerosperma_profizianum)	Orania_palindan)))	((Pseudophoenix_vinifera	(Manicaria_saccifera	Iriartea_deltoidea))	((Serenoa_repens	Nypa_fruticans)	(((((Hydriastele_microspadix	(((Heterospathe_cagayanensis	Veitchia_spiralis)	Burretiokentia_grandiflora)	Dictyosperma_album))	Kentiopsis_piersoniorum)	(Prestoea_acuminata	(Oenocarpus_bataua	Oenocarpus_minor)))	Dypsis_decaryi)	((Pelagodoxa_henryana	Leopoldinia_pulchra)	Geonoma_undata)))))	Phoenix_dactylifera))	Kingia_australis);
((Sabal_domingensis	(Serenoa_repens	(Nypa_fruticans	((((((Reinhardtia_latisecta	(Reinhardtia_simplex	Reinhardtia_paiewonskiana))	((Bactris_major	(Elaeis_oleifera	Elaeis_guineensis))	Attalea_speciosa))	(Chamaedorea_seifrizii	((Podococcus_barteri	Sclerosperma_profizianum)	Orania_palindan)))	((Iriartea_deltoidea	((((((Dictyosperma_album	Hydriastele_microspadix)	Heterospathe_cagayanensis)	Kentiopsis_piersoniorum)	(Burretiokentia_grandiflora	Veitchia_spiralis))	(Prestoea_acuminata	(Oenocarpus_bataua	Oenocarpus_minor)))	((Pelagodoxa_henryana	Leopoldinia_pulchra)	(Dypsis_decaryi	Geonoma_undata))))	(Roystonea_regia	Pseudophoenix_vinifera)))	Manicaria_saccifera)	Phoenix_dactylifera))))	Kingia_australis);
(((Sabal_domingensis	(Serenoa_repens	(Nypa_fruticans	((((((Manicaria_saccifera	(((((Burretiokentia_grandiflora	Hydriastele_microspadix)	(Dictyosperma_album	(Veitchia_spiralis	Kentiopsis_piersoniorum)))	Heterospathe_cagayanensis)	(Geonoma_undata	(Chamaedorea_seifrizii	(Prestoea_acuminata	(Oenocarpus_bataua	Oenocarpus_minor)))))	Dypsis_decaryi))	(Pelagodoxa_henryana	Leopoldinia_pulchra))	Pseudophoenix_vinifera)	(((Reinhardtia_simplex	(Reinhardtia_paiewonskiana	Reinhardtia_latisecta))	((Bactris_major	(Elaeis_oleifera	Elaeis_guineensis))	Attalea_speciosa))	(Roystonea_regia	(Sclerosperma_profizianum	Orania_palindan))))	Podococcus_barteri)	Phoenix_dactylifera))))	Iriartea_deltoidea)	Kingia_australis);
((Sabal_domingensis	(Phoenix_dactylifera	((Nypa_fruticans	Serenoa_repens)	(((((Reinhardtia_simplex	(Reinhardtia_paiewonskiana	Reinhardtia_latisecta))	(((Elaeis_oleifera	Elaeis_guineensis)	Bactris_major)	Attalea_speciosa))	((Iriartea_deltoidea	(Podococcus_barteri	Sclerosperma_profizianum))	Orania_palindan))	(((Kentiopsis_piersoniorum	(Hydriastele_microspadix	((Heterospathe_cagayanensis	Veitchia_spiralis)	(Burretiokentia_grandiflora	Dictyosperma_album))))	(Prestoea_acuminata	(Oenocarpus_bataua	Oenocarpus_minor)))	(Geonoma_undata	((Pelagodoxa_henryana	Leopoldinia_pulchra)	(Dypsis_decaryi	Manicaria_saccifera)))))	((Chamaedorea_seifrizii	Roystonea_regia)	Pseudophoenix_vinifera)))))	Kingia_australis);
((Chamaedorea_seifrizii	(Roystonea_regia	((Pseudophoenix_vinifera	((((Leopoldinia_pulchra	Pelagodoxa_henryana)	(Manicaria_saccifera	Dypsis_decaryi))	(Geonoma_undata	((Prestoea_acuminata	(Oenocarpus_minor	Oenocarpus_bataua))	((Kentiopsis_piersoniorum	Dictyosperma_album)	((Veitchia_spiralis	Heterospathe_cagayanensis)	(Burretiokentia_grandiflora	Hydriastele_microspadix))))))	((Iriartea_deltoidea	((Podococcus_barteri	Sclerosperma_profizianum)	Orania_palindan))	((Reinhardtia_simplex	(Reinhardtia_latisecta	Reinhardtia_paiewonskiana))	((Elaeis_oleifera	Elaeis_guineensis)	(Attalea_speciosa	Bactris_major))))))	((Phoenix_dactylifera	Sabal_domingensis)	(Serenoa_repens	Nypa_fruticans)))))	Kingia_australis);
((Phoenix_dactylifera	(Sabal_domingensis	((Serenoa_repens	Nypa_fruticans)	((((Reinhardtia_latisecta	(Reinhardtia_paiewonskiana	Reinhardtia_simplex))	((Bactris_major	(Elaeis_guineensis	Elaeis_oleifera))	Attalea_speciosa))	(((((((Dictyosperma_album	Burretiokentia_grandiflora)	(Veitchia_spiralis	Heterospathe_cagayanensis))	(Kentiopsis_piersoniorum	Hydriastele_microspadix))	(Prestoea_acuminata	(Oenocarpus_minor	Oenocarpus_bataua)))	(Dypsis_decaryi	(Geonoma_undata	(Leopoldinia_pulchra	Pelagodoxa_henryana))))	(Pseudophoenix_vinifera	(Iriartea_deltoidea	(Manicaria_saccifera	(Sclerosperma_profizianum	Orania_palindan)))))	(Chamaedorea_seifrizii	Roystonea_regia)))	Podococcus_barteri))))	Kingia_australis);
((Roystonea_regia	((((Reinhardtia_latisecta	(Reinhardtia_paiewonskiana	Reinhardtia_simplex))	((Bactris_major	(Elaeis_guineensis	Elaeis_oleifera))	Attalea_speciosa))	(Chamaedorea_seifrizii	((Podococcus_barteri	Sclerosperma_profizianum)	Orania_palindan)))	((Phoenix_dactylifera	Sabal_domingensis)	((Iriartea_deltoidea	((Serenoa_repens	Nypa_fruticans)	(((Kentiopsis_piersoniorum	((Hydriastele_microspadix	(Heterospathe_cagayanensis	Dictyosperma_album))	(Burretiokentia_grandiflora	Veitchia_spiralis)))	((Prestoea_acuminata	(Oenocarpus_minor	Oenocarpus_bataua))	Dypsis_decaryi))	(Manicaria_saccifera	(Geonoma_undata	(Leopoldinia_pulchra	Pelagodoxa_henryana))))))	Pseudophoenix_vinifera))))	Kingia_australis);
((Sabal_domingensis	(((((Manicaria_saccifera	Iriartea_deltoidea)	(((Pelagodoxa_henryana	((Kentiopsis_piersoniorum	((Dictyosperma_album	(Hydriastele_microspadix	Heterospathe_cagayanensis))	(Burretiokentia_grandiflora	Veitchia_spiralis)))	(Prestoea_acuminata	(Oenocarpus_minor	Oenocarpus_bataua))))	Dypsis_decaryi)	(((Serenoa_repens	Nypa_fruticans)	Geonoma_undata)	Leopoldinia_pulchra)))	(((Podococcus_barteri	Sclerosperma_profizianum)	Orania_palindan)	Pseudophoenix_vinifera))	(((Reinhardtia_latisecta	(Reinhardtia_paiewonskiana	Reinhardtia_simplex))	(Chamaedorea_seifrizii	((Bactris_major	(Elaeis_guineensis	Elaeis_oleifera))	Attalea_speciosa)))	Roystonea_regia))	Phoenix_dactylifera))	Kingia_australis);
((Nypa_fruticans	(Bactris_major	(((((Iriartea_deltoidea	((Podococcus_barteri	Sclerosperma_profizianum)	Orania_palindan))	((Roystonea_regia	((Serenoa_repens	(Phoenix_dactylifera	Sabal_domingensis))	(Manicaria_saccifera	((Geonoma_undata	(Leopoldinia_pulchra	Pelagodoxa_henryana))	((((Chamaedorea_seifrizii	Prestoea_acuminata)	(Oenocarpus_minor	Oenocarpus_bataua))	(Kentiopsis_piersoniorum	((Dictyosperma_album	(Hydriastele_microspadix	Heterospathe_cagayanensis))	(Burretiokentia_grandiflora	Veitchia_spiralis))))	Dypsis_decaryi)))))	Pseudophoenix_vinifera))	(Reinhardtia_simplex	(Reinhardtia_latisecta	Reinhardtia_paiewonskiana)))	(Elaeis_guineensis	Elaeis_oleifera))	Attalea_speciosa)))	Kingia_australis);
((Nypa_fruticans	(Serenoa_repens	((Phoenix_dactylifera	Sabal_domingensis)	((((Reinhardtia_simplex	(Reinhardtia_latisecta	Reinhardtia_paiewonskiana))	((Podococcus_barteri	Sclerosperma_profizianum)	Orania_palindan))	(((Elaeis_guineensis	Elaeis_oleifera)	(Attalea_speciosa	Bactris_major))	(Chamaedorea_seifrizii	Roystonea_regia)))	((Pseudophoenix_vinifera	Iriartea_deltoidea)	(((Dypsis_decaryi	(Prestoea_acuminata	(Oenocarpus_minor	Oenocarpus_bataua)))	((Hydriastele_microspadix	Kentiopsis_piersoniorum)	(Dictyosperma_album	(Burretiokentia_grandiflora	(Heterospathe_cagayanensis	Veitchia_spiralis)))))	(Manicaria_saccifera	((Leopoldinia_pulchra	Pelagodoxa_henryana)	Geonoma_undata))))))))	Kingia_australis);
((Phoenix_dactylifera	(Sabal_domingensis	((((Roystonea_regia	(((Podococcus_barteri	Sclerosperma_profizianum)	Orania_palindan)	((Attalea_speciosa	(Bactris_major	(Elaeis_guineensis	Elaeis_oleifera)))	(Reinhardtia_paiewonskiana	(Reinhardtia_simplex	Reinhardtia_latisecta)))))	(Iriartea_deltoidea	((Pelagodoxa_henryana	(Geonoma_undata	(Manicaria_saccifera	Leopoldinia_pulchra)))	(((Chamaedorea_seifrizii	(Oenocarpus_minor	(Oenocarpus_bataua	Prestoea_acuminata)))	(Hydriastele_microspadix	(Kentiopsis_piersoniorum	(Dictyosperma_album	(Burretiokentia_grandiflora	(Heterospathe_cagayanensis	Veitchia_spiralis))))))	Dypsis_decaryi))))	Pseudophoenix_vinifera)	(Nypa_fruticans	Serenoa_repens))))	Kingia_australis);
((Prestoea_acuminata	(Chamaedorea_seifrizii	((Oenocarpus_minor	Oenocarpus_bataua)	(((Burretiokentia_grandiflora	Kentiopsis_piersoniorum)	((Hydriastele_microspadix	(Heterospathe_cagayanensis	Dictyosperma_album))	(Dypsis_decaryi	Veitchia_spiralis)))	(((Iriartea_deltoidea	Pseudophoenix_vinifera)	((Serenoa_repens	(Nypa_fruticans	(Phoenix_dactylifera	Sabal_domingensis)))	(Roystonea_regia	(((Podococcus_barteri	Sclerosperma_profizianum)	Orania_palindan)	((Attalea_speciosa	(Bactris_major	(Elaeis_guineensis	Elaeis_oleifera)))	(Reinhardtia_simplex	(Reinhardtia_latisecta	Reinhardtia_paiewonskiana)))))))	(Manicaria_saccifera	((Pelagodoxa_henryana	Leopoldinia_pulchra)	Geonoma_undata)))))))	Kingia_australis);
((Roystonea_regia	((Attalea_speciosa	(Bactris_major	(Elaeis_guineensis	Elaeis_oleifera)))	((((Iriartea_deltoidea	Sclerosperma_profizianum)	(Pseudophoenix_vinifera	Orania_palindan))	(((Pelagodoxa_henryana	(Leopoldinia_pulchra	Geonoma_undata))	(Manicaria_saccifera	(((Chamaedorea_seifrizii	(Oenocarpus_minor	Oenocarpus_bataua))	Prestoea_acuminata)	((Burretiokentia_grandiflora	((Dypsis_decaryi	Veitchia_spiralis)	Kentiopsis_piersoniorum))	(Heterospathe_cagayanensis	(Dictyosperma_album	Hydriastele_microspadix))))))	((Phoenix_dactylifera	Sabal_domingensis)	(Serenoa_repens	Nypa_fruticans))))	(Podococcus_barteri	(Reinhardtia_paiewonskiana	(Reinhardtia_simplex	Reinhardtia_latisecta))))))	Kingia_australis);
(((Phoenix_dactylifera	((((((Reinhardtia_simplex	(Reinhardtia_latisecta	Reinhardtia_paiewonskiana))	((Elaeis_guineensis	Elaeis_oleifera)	(Attalea_speciosa	Bactris_major)))	(Iriartea_deltoidea	((Podococcus_barteri	Sclerosperma_profizianum)	Orania_palindan)))	Roystonea_regia)	(Pseudophoenix_vinifera	((Manicaria_saccifera	Leopoldinia_pulchra)	((Pelagodoxa_henryana	Geonoma_undata)	((Chamaedorea_seifrizii	Dypsis_decaryi)	(((Oenocarpus_minor	Oenocarpus_bataua)	Prestoea_acuminata)	(((Burretiokentia_grandiflora	Veitchia_spiralis)	(Hydriastele_microspadix	(Heterospathe_cagayanensis	Dictyosperma_album)))	Kentiopsis_piersoniorum)))))))	(Sabal_domingensis	Serenoa_repens)))	Nypa_fruticans)	Kingia_australis);
((Sabal_domingensis	(Serenoa_repens	(((Pseudophoenix_vinifera	(Iriartea_deltoidea	(((Prestoea_acuminata	(Oenocarpus_minor	Oenocarpus_bataua))	((Heterospathe_cagayanensis	Hydriastele_microspadix)	((Dypsis_decaryi	Kentiopsis_piersoniorum)	(Veitchia_spiralis	(Burretiokentia_grandiflora	Dictyosperma_album)))))	(Manicaria_saccifera	((Pelagodoxa_henryana	Leopoldinia_pulchra)	Geonoma_undata)))))	((((Elaeis_guineensis	Elaeis_oleifera)	(Bactris_major	Attalea_speciosa))	(Reinhardtia_simplex	(Reinhardtia_paiewonskiana	Reinhardtia_latisecta)))	((Roystonea_regia	Chamaedorea_seifrizii)	(Orania_palindan	(Podococcus_barteri	Sclerosperma_profizianum)))))	(Phoenix_dactylifera	Nypa_fruticans))))	Kingia_australis);
((Prestoea_acuminata	((Oenocarpus_minor	Oenocarpus_bataua)	(((Kentiopsis_piersoniorum	(Veitchia_spiralis	(Burretiokentia_grandiflora	((Heterospathe_cagayanensis	Hydriastele_microspadix)	Dictyosperma_album))))	(((((((Reinhardtia_latisecta	(Reinhardtia_simplex	Reinhardtia_paiewonskiana))	(((Elaeis_guineensis	Elaeis_oleifera)	(Bactris_major	Attalea_speciosa))	(Orania_palindan	(Podococcus_barteri	Sclerosperma_profizianum))))	Roystonea_regia)	((Nypa_fruticans	(Sabal_domingensis	Serenoa_repens))	Phoenix_dactylifera))	(Iriartea_deltoidea	Pseudophoenix_vinifera))	(Leopoldinia_pulchra	Manicaria_saccifera))	(Pelagodoxa_henryana	(Geonoma_undata	Dypsis_decaryi))))	Chamaedorea_seifrizii)))	Kingia_australis);
((Phoenix_dactylifera	((Sabal_domingensis	(Roystonea_regia	((((Manicaria_saccifera	((Leopoldinia_pulchra	Pelagodoxa_henryana)	Geonoma_undata))	((Chamaedorea_seifrizii	(Prestoea_acuminata	(Oenocarpus_minor	Oenocarpus_bataua)))	(((Dypsis_decaryi	Veitchia_spiralis)	(Heterospathe_cagayanensis	(Hydriastele_microspadix	Dictyosperma_album)))	(Kentiopsis_piersoniorum	Burretiokentia_grandiflora))))	Pseudophoenix_vinifera)	((Orania_palindan	(Iriartea_deltoidea	Sclerosperma_profizianum))	((Reinhardtia_latisecta	(Reinhardtia_simplex	Reinhardtia_paiewonskiana))	(Attalea_speciosa	((Elaeis_guineensis	Elaeis_oleifera)	Bactris_major)))))))	((Nypa_fruticans	Podococcus_barteri)	Serenoa_repens)))	Kingia_australis);
((Pseudophoenix_vinifera	(((Manicaria_saccifera	((Nypa_fruticans	Serenoa_repens)	(Phoenix_dactylifera	Sabal_domingensis)))	((((Orania_palindan	(Iriartea_deltoidea	(Podococcus_barteri	Sclerosperma_profizianum)))	((Reinhardtia_paiewonskiana	(Reinhardtia_latisecta	Reinhardtia_simplex))	(Attalea_speciosa	((Elaeis_guineensis	Elaeis_oleifera)	Bactris_major))))	Roystonea_regia)	Dypsis_decaryi))	((Leopoldinia_pulchra	Pelagodoxa_henryana)	(Geonoma_undata	((Chamaedorea_seifrizii	(Prestoea_acuminata	(Oenocarpus_minor	Oenocarpus_bataua)))	((Heterospathe_cagayanensis	(Hydriastele_microspadix	Dictyosperma_album))	(Veitchia_spiralis	(Kentiopsis_piersoniorum	Burretiokentia_grandiflora))))))))	Kingia_australis);
((Phoenix_dactylifera	(Sabal_domingensis	((((Roystonea_regia	(Chamaedorea_seifrizii	(Orania_palindan	(Podococcus_barteri	Sclerosperma_profizianum))))	((Iriartea_deltoidea	(((Leopoldinia_pulchra	Pelagodoxa_henryana)	Geonoma_undata)	(((Dypsis_decaryi	(Prestoea_acuminata	(Oenocarpus_minor	Oenocarpus_bataua)))	((Heterospathe_cagayanensis	(Hydriastele_microspadix	Dictyosperma_album))	(Veitchia_spiralis	(Kentiopsis_piersoniorum	Burretiokentia_grandiflora))))	Manicaria_saccifera)))	Pseudophoenix_vinifera))	((Reinhardtia_simplex	(Reinhardtia_paiewonskiana	Reinhardtia_latisecta))	(Attalea_speciosa	((Elaeis_guineensis	Elaeis_oleifera)	Bactris_major))))	(Nypa_fruticans	Serenoa_repens))))	Kingia_australis);
((((Roystonea_regia	(((Pelagodoxa_henryana	(Geonoma_undata	Leopoldinia_pulchra))	(((Chamaedorea_seifrizii	Prestoea_acuminata)	(Oenocarpus_minor	Oenocarpus_bataua))	((Heterospathe_cagayanensis	(Hydriastele_microspadix	Dictyosperma_album))	((Dypsis_decaryi	Veitchia_spiralis)	(Kentiopsis_piersoniorum	Burretiokentia_grandiflora)))))	(((Manicaria_saccifera	Iriartea_deltoidea)	Sclerosperma_profizianum)	(((Reinhardtia_paiewonskiana	(Reinhardtia_latisecta	Reinhardtia_simplex))	(Bactris_major	(Attalea_speciosa	(Elaeis_guineensis	Elaeis_oleifera))))	(Pseudophoenix_vinifera	Orania_palindan)))))	((Podococcus_barteri	Nypa_fruticans)	Serenoa_repens))	(Phoenix_dactylifera	Sabal_domingensis))	Kingia_australis);
((Attalea_speciosa	(((((Serenoa_repens	((Geonoma_undata	(((Oenocarpus_minor	Prestoea_acuminata)	Oenocarpus_bataua)	((Dictyosperma_album	(Heterospathe_cagayanensis	Hydriastele_microspadix))	(Kentiopsis_piersoniorum	(Veitchia_spiralis	Burretiokentia_grandiflora)))))	((Pelagodoxa_henryana	(Leopoldinia_pulchra	Dypsis_decaryi))	Manicaria_saccifera)))	((Phoenix_dactylifera	Sabal_domingensis)	(Chamaedorea_seifrizii	Roystonea_regia)))	((Iriartea_deltoidea	Pseudophoenix_vinifera)	((Podococcus_barteri	Sclerosperma_profizianum)	Orania_palindan)))	(Reinhardtia_simplex	(Reinhardtia_paiewonskiana	Reinhardtia_latisecta)))	((Elaeis_guineensis	Elaeis_oleifera)	(Nypa_fruticans	Bactris_major))))	Kingia_australis);
((Nypa_fruticans	(Bactris_major	((Attalea_speciosa	((Reinhardtia_simplex	(Reinhardtia_paiewonskiana	Reinhardtia_latisecta))	(((Sclerosperma_profizianum	Iriartea_deltoidea)	Orania_palindan)	((Podococcus_barteri	(Chamaedorea_seifrizii	Roystonea_regia))	(Pseudophoenix_vinifera	(((((Geonoma_undata	(Pelagodoxa_henryana	Leopoldinia_pulchra))	Dypsis_decaryi)	((Prestoea_acuminata	(Oenocarpus_bataua	Oenocarpus_minor))	((Heterospathe_cagayanensis	Hydriastele_microspadix)	((Veitchia_spiralis	(Burretiokentia_grandiflora	Kentiopsis_piersoniorum))	Dictyosperma_album))))	Manicaria_saccifera)	(Serenoa_repens	(Phoenix_dactylifera	Sabal_domingensis))))))))	(Elaeis_guineensis	Elaeis_oleifera))))	Kingia_australis);
((Nypa_fruticans	(Serenoa_repens	((Phoenix_dactylifera	Sabal_domingensis)	((Roystonea_regia	Pseudophoenix_vinifera)	(((((Sclerosperma_profizianum	Orania_palindan)	(Podococcus_barteri	Chamaedorea_seifrizii))	((((Elaeis_guineensis	Elaeis_oleifera)	Bactris_major)	Attalea_speciosa)	(Reinhardtia_simplex	(Reinhardtia_paiewonskiana	Reinhardtia_latisecta))))	Iriartea_deltoidea)	((((Dypsis_decaryi	Geonoma_undata)	(Pelagodoxa_henryana	Leopoldinia_pulchra))	((Prestoea_acuminata	(Oenocarpus_bataua	Oenocarpus_minor))	((Veitchia_spiralis	(Burretiokentia_grandiflora	Kentiopsis_piersoniorum))	(Dictyosperma_album	(Heterospathe_cagayanensis	Hydriastele_microspadix)))))	Manicaria_saccifera))))))	Kingia_australis);
((Phoenix_dactylifera	(Sabal_domingensis	(((Pseudophoenix_vinifera	((((Sclerosperma_profizianum	Podococcus_barteri)	Chamaedorea_seifrizii)	Orania_palindan)	((((Elaeis_guineensis	Elaeis_oleifera)	Bactris_major)	Attalea_speciosa)	(Reinhardtia_simplex	(Reinhardtia_paiewonskiana	Reinhardtia_latisecta)))))	((((Manicaria_saccifera	(Geonoma_undata	(Pelagodoxa_henryana	Leopoldinia_pulchra)))	(((Dypsis_decaryi	Prestoea_acuminata)	(Oenocarpus_bataua	Oenocarpus_minor))	(((Heterospathe_cagayanensis	Veitchia_spiralis)	((Hydriastele_microspadix	Burretiokentia_grandiflora)	Dictyosperma_album))	Kentiopsis_piersoniorum)))	Iriartea_deltoidea)	Roystonea_regia))	(Nypa_fruticans	Serenoa_repens))))	Kingia_australis);
((Prestoea_acuminata	((Oenocarpus_minor	Oenocarpus_bataua)	((Geonoma_undata	(Dypsis_decaryi	((Iriartea_deltoidea	((((Serenoa_repens	Nypa_fruticans)	(Sabal_domingensis	Phoenix_dactylifera))	(((Reinhardtia_latisecta	(Reinhardtia_paiewonskiana	Reinhardtia_simplex))	(Attalea_speciosa	((Elaeis_guineensis	Elaeis_oleifera)	Bactris_major)))	((Manicaria_saccifera	(Orania_palindan	(Sclerosperma_profizianum	Podococcus_barteri)))	(Chamaedorea_seifrizii	Roystonea_regia))))	Pseudophoenix_vinifera))	(Leopoldinia_pulchra	Pelagodoxa_henryana))))	(Hydriastele_microspadix	((Dictyosperma_album	(Veitchia_spiralis	(Kentiopsis_piersoniorum	Burretiokentia_grandiflora)))	Heterospathe_cagayanensis)))))	Kingia_australis);
((Phoenix_dactylifera	(((((Pseudophoenix_vinifera	(((Geonoma_undata	(Leopoldinia_pulchra	Pelagodoxa_henryana))	Manicaria_saccifera)	(((Dictyosperma_album	((Dypsis_decaryi	Veitchia_spiralis)	Kentiopsis_piersoniorum))	(Heterospathe_cagayanensis	(Burretiokentia_grandiflora	Hydriastele_microspadix)))	(Prestoea_acuminata	(Oenocarpus_minor	Oenocarpus_bataua)))))	(((Podococcus_barteri	(Reinhardtia_paiewonskiana	(Reinhardtia_simplex	Reinhardtia_latisecta)))	(Attalea_speciosa	((Elaeis_guineensis	Elaeis_oleifera)	Bactris_major)))	((Orania_palindan	Sclerosperma_profizianum)	(Chamaedorea_seifrizii	Roystonea_regia))))	Iriartea_deltoidea)	(Serenoa_repens	Nypa_fruticans))	Sabal_domingensis))	Kingia_australis);
((Sabal_domingensis	(Phoenix_dactylifera	((((Iriartea_deltoidea	Pseudophoenix_vinifera)	((Geonoma_undata	((Manicaria_saccifera	Leopoldinia_pulchra)	Pelagodoxa_henryana))	(((Kentiopsis_piersoniorum	(Dictyosperma_album	Veitchia_spiralis))	(Heterospathe_cagayanensis	(Burretiokentia_grandiflora	Hydriastele_microspadix)))	(Prestoea_acuminata	(Oenocarpus_minor	Oenocarpus_bataua)))))	(((Podococcus_barteri	(Reinhardtia_simplex	(Reinhardtia_latisecta	Reinhardtia_paiewonskiana)))	(Attalea_speciosa	((Elaeis_guineensis	Elaeis_oleifera)	Bactris_major)))	((Orania_palindan	(Chamaedorea_seifrizii	Sclerosperma_profizianum))	Roystonea_regia)))	(Dypsis_decaryi	(Serenoa_repens	Nypa_fruticans)))))	Kingia_australis);
((Prestoea_acuminata	((Oenocarpus_minor	Oenocarpus_bataua)	(((Manicaria_saccifera	((Geonoma_undata	(Leopoldinia_pulchra	Pelagodoxa_henryana))	(((((Reinhardtia_latisecta	(Reinhardtia_paiewonskiana	Reinhardtia_simplex))	((Elaeis_guineensis	Elaeis_oleifera)	(Bactris_major	Attalea_speciosa)))	(Orania_palindan	(Iriartea_deltoidea	(Podococcus_barteri	Sclerosperma_profizianum))))	((Chamaedorea_seifrizii	Roystonea_regia)	((Serenoa_repens	Nypa_fruticans)	(Sabal_domingensis	Phoenix_dactylifera))))	Pseudophoenix_vinifera)))	Dypsis_decaryi)	(Hydriastele_microspadix	(((Dictyosperma_album	Burretiokentia_grandiflora)	(Heterospathe_cagayanensis	Veitchia_spiralis))	Kentiopsis_piersoniorum)))))	Kingia_australis);
((Roystonea_regia	((((Pseudophoenix_vinifera	(((Hydriastele_microspadix	((Heterospathe_cagayanensis	(Veitchia_spiralis	(Dictyosperma_album	Burretiokentia_grandiflora)))	Kentiopsis_piersoniorum))	(Prestoea_acuminata	(Oenocarpus_minor	Oenocarpus_bataua)))	(Manicaria_saccifera	(Geonoma_undata	((Dypsis_decaryi	Leopoldinia_pulchra)	Pelagodoxa_henryana)))))	((Serenoa_repens	Nypa_fruticans)	(Sabal_domingensis	Phoenix_dactylifera)))	(((Reinhardtia_paiewonskiana	(Reinhardtia_simplex	Reinhardtia_latisecta))	((Elaeis_guineensis	Elaeis_oleifera)	(Bactris_major	Attalea_speciosa)))	(Orania_palindan	(Iriartea_deltoidea	(Podococcus_barteri	Sclerosperma_profizianum)))))	Chamaedorea_seifrizii))	Kingia_australis);
((Sabal_domingensis	(Phoenix_dactylifera	((((((Reinhardtia_latisecta	(Reinhardtia_paiewonskiana	Reinhardtia_simplex))	(Attalea_speciosa	((Elaeis_guineensis	Elaeis_oleifera)	Bactris_major)))	(Orania_palindan	(Podococcus_barteri	Sclerosperma_profizianum)))	(Chamaedorea_seifrizii	Roystonea_regia))	((((Dypsis_decaryi	(Geonoma_undata	(Leopoldinia_pulchra	Pelagodoxa_henryana)))	((Heterospathe_cagayanensis	((Burretiokentia_grandiflora	Hydriastele_microspadix)	((Kentiopsis_piersoniorum	Dictyosperma_album)	Veitchia_spiralis)))	(Prestoea_acuminata	(Oenocarpus_minor	Oenocarpus_bataua))))	Pseudophoenix_vinifera)	(Iriartea_deltoidea	Manicaria_saccifera)))	(Serenoa_repens	Nypa_fruticans))))	Kingia_australis);
((Chamaedorea_seifrizii	(Roystonea_regia	((Orania_palindan	(Iriartea_deltoidea	(Manicaria_saccifera	(Podococcus_barteri	Sclerosperma_profizianum))))	(((Geonoma_undata	(Leopoldinia_pulchra	Pelagodoxa_henryana))	((((Kentiopsis_piersoniorum	(Heterospathe_cagayanensis	Veitchia_spiralis))	(Burretiokentia_grandiflora	Hydriastele_microspadix))	Dictyosperma_album)	(Dypsis_decaryi	(Prestoea_acuminata	(Oenocarpus_minor	Oenocarpus_bataua)))))	((((Serenoa_repens	Nypa_fruticans)	Phoenix_dactylifera)	Sabal_domingensis)	(Pseudophoenix_vinifera	((Reinhardtia_latisecta	(Reinhardtia_paiewonskiana	Reinhardtia_simplex))	((Elaeis_guineensis	Elaeis_oleifera)	(Bactris_major	Attalea_speciosa)))))))))	Kingia_australis);
((Sabal_domingensis	((((Iriartea_deltoidea	(Pseudophoenix_vinifera	(((Geonoma_undata	Pelagodoxa_henryana)	((((Kentiopsis_piersoniorum	(Heterospathe_cagayanensis	Veitchia_spiralis))	(Burretiokentia_grandiflora	Hydriastele_microspadix))	Dictyosperma_album)	(Prestoea_acuminata	(Oenocarpus_minor	Oenocarpus_bataua))))	(Manicaria_saccifera	Leopoldinia_pulchra))))	(Dypsis_decaryi	(Roystonea_regia	(((Orania_palindan	Chamaedorea_seifrizii)	(Podococcus_barteri	Sclerosperma_profizianum))	((Reinhardtia_simplex	(Reinhardtia_latisecta	Reinhardtia_paiewonskiana))	(Attalea_speciosa	((Elaeis_guineensis	Elaeis_oleifera)	Bactris_major)))))))	(Serenoa_repens	Nypa_fruticans))	Phoenix_dactylifera))	Kingia_australis);
((Pseudophoenix_vinifera	(((Manicaria_saccifera	(Geonoma_undata	(Leopoldinia_pulchra	Pelagodoxa_henryana)))	((((Veitchia_spiralis	Burretiokentia_grandiflora)	(Hydriastele_microspadix	(Heterospathe_cagayanensis	Dictyosperma_album)))	Kentiopsis_piersoniorum)	(Prestoea_acuminata	(Oenocarpus_minor	Oenocarpus_bataua))))	(((((Reinhardtia_simplex	(Reinhardtia_latisecta	Reinhardtia_paiewonskiana))	(Attalea_speciosa	((Elaeis_guineensis	Elaeis_oleifera)	Bactris_major)))	((Iriartea_deltoidea	(Podococcus_barteri	Sclerosperma_profizianum))	Orania_palindan))	((Dypsis_decaryi	Chamaedorea_seifrizii)	Roystonea_regia))	((Serenoa_repens	Nypa_fruticans)	(Phoenix_dactylifera	Sabal_domingensis)))))	Kingia_australis);
(((((((Serenoa_repens	Nypa_fruticans)	(Phoenix_dactylifera	Sabal_domingensis))	(Pseudophoenix_vinifera	(((Dypsis_decaryi	Manicaria_saccifera)	(Geonoma_undata	(Leopoldinia_pulchra	Pelagodoxa_henryana)))	(((Veitchia_spiralis	(Kentiopsis_piersoniorum	Burretiokentia_grandiflora))	(Hydriastele_microspadix	(Heterospathe_cagayanensis	Dictyosperma_album)))	(Prestoea_acuminata	(Oenocarpus_minor	Oenocarpus_bataua))))))	(((Reinhardtia_paiewonskiana	(Reinhardtia_simplex	Reinhardtia_latisecta))	(Attalea_speciosa	((Elaeis_guineensis	Elaeis_oleifera)	Bactris_major)))	(((Podococcus_barteri	Sclerosperma_profizianum)	Iriartea_deltoidea)	Orania_palindan)))	Roystonea_regia)	Chamaedorea_seifrizii)	Kingia_australis);
((Sabal_domingensis	((Phoenix_dactylifera	(Nypa_fruticans	Serenoa_repens))	((((((((Kentiopsis_piersoniorum	Veitchia_spiralis)	Dictyosperma_album)	((Burretiokentia_grandiflora	Hydriastele_microspadix)	Heterospathe_cagayanensis))	(((Oenocarpus_minor	Oenocarpus_bataua)	Prestoea_acuminata)	Dypsis_decaryi))	(Geonoma_undata	(Leopoldinia_pulchra	Pelagodoxa_henryana)))	Manicaria_saccifera)	(Pseudophoenix_vinifera	Iriartea_deltoidea))	((((Reinhardtia_simplex	(Reinhardtia_paiewonskiana	Reinhardtia_latisecta))	((Attalea_speciosa	Bactris_major)	(Elaeis_guineensis	Elaeis_oleifera)))	(Orania_palindan	(Podococcus_barteri	Sclerosperma_profizianum)))	(Chamaedorea_seifrizii	Roystonea_regia)))))	Kingia_australis);
((Sabal_domingensis	((Phoenix_dactylifera	(Nypa_fruticans	Serenoa_repens))	(((((Reinhardtia_simplex	(Reinhardtia_paiewonskiana	Reinhardtia_latisecta))	(Attalea_speciosa	(Bactris_major	(Elaeis_guineensis	Elaeis_oleifera))))	((Orania_palindan	((Iriartea_deltoidea	Sclerosperma_profizianum)	Podococcus_barteri))	Roystonea_regia))	((Manicaria_saccifera	(((Oenocarpus_minor	Oenocarpus_bataua)	(Chamaedorea_seifrizii	Prestoea_acuminata))	((((Heterospathe_cagayanensis	Veitchia_spiralis)	(Burretiokentia_grandiflora	Dictyosperma_album))	Kentiopsis_piersoniorum)	Hydriastele_microspadix)))	(Dypsis_decaryi	(Geonoma_undata	(Leopoldinia_pulchra	Pelagodoxa_henryana)))))	Pseudophoenix_vinifera)))	Kingia_australis);
((Nypa_fruticans	(Serenoa_repens	(((((Oenocarpus_bataua	Oenocarpus_minor)	Prestoea_acuminata)	((Dictyosperma_album	((Heterospathe_cagayanensis	Veitchia_spiralis)	Burretiokentia_grandiflora))	(Hydriastele_microspadix	Kentiopsis_piersoniorum)))	((Geonoma_undata	Dypsis_decaryi)	(Leopoldinia_pulchra	Pelagodoxa_henryana)))	(((((((Reinhardtia_paiewonskiana	(Reinhardtia_latisecta	Reinhardtia_simplex))	(Attalea_speciosa	(Bactris_major	(Elaeis_guineensis	Elaeis_oleifera))))	(Chamaedorea_seifrizii	(Orania_palindan	((Iriartea_deltoidea	Sclerosperma_profizianum)	Podococcus_barteri))))	Roystonea_regia)	(Sabal_domingensis	Phoenix_dactylifera))	Pseudophoenix_vinifera)	Manicaria_saccifera))))	Kingia_australis);
((Sabal_domingensis	(Phoenix_dactylifera	((((Geonoma_undata	((Chamaedorea_seifrizii	((Oenocarpus_bataua	Oenocarpus_minor)	Prestoea_acuminata))	(Hydriastele_microspadix	(Dypsis_decaryi	(Kentiopsis_piersoniorum	((Dictyosperma_album	(Heterospathe_cagayanensis	Veitchia_spiralis))	Burretiokentia_grandiflora))))))	(Manicaria_saccifera	(Leopoldinia_pulchra	Pelagodoxa_henryana)))	((((Reinhardtia_simplex	(Reinhardtia_paiewonskiana	Reinhardtia_latisecta))	(Attalea_speciosa	(Bactris_major	(Elaeis_guineensis	Elaeis_oleifera))))	(Orania_palindan	((Iriartea_deltoidea	Sclerosperma_profizianum)	Podococcus_barteri)))	(Pseudophoenix_vinifera	Roystonea_regia)))	(Nypa_fruticans	Serenoa_repens))))	Kingia_australis);
((Phoenix_dactylifera	((((Pseudophoenix_vinifera	((Manicaria_saccifera	(Geonoma_undata	(Leopoldinia_pulchra	Pelagodoxa_henryana)))	((((Oenocarpus_bataua	Oenocarpus_minor)	(Prestoea_acuminata	Chamaedorea_seifrizii))	((Veitchia_spiralis	(Heterospathe_cagayanensis	((Hydriastele_microspadix	Burretiokentia_grandiflora)	Kentiopsis_piersoniorum)))	Dictyosperma_album))	Dypsis_decaryi)))	((((Reinhardtia_simplex	(Reinhardtia_paiewonskiana	(Podococcus_barteri	Reinhardtia_latisecta)))	((Elaeis_guineensis	Elaeis_oleifera)	(Attalea_speciosa	Bactris_major)))	(Orania_palindan	(Iriartea_deltoidea	Sclerosperma_profizianum)))	Roystonea_regia))	(Nypa_fruticans	Serenoa_repens))	Sabal_domingensis))	Kingia_australis);
((Phoenix_dactylifera	((Nypa_fruticans	Serenoa_repens)	(Sabal_domingensis	((Pseudophoenix_vinifera	(((Geonoma_undata	(Leopoldinia_pulchra	Pelagodoxa_henryana))	((Dypsis_decaryi	((Oenocarpus_bataua	Oenocarpus_minor)	Prestoea_acuminata))	(Hydriastele_microspadix	(Kentiopsis_piersoniorum	((Burretiokentia_grandiflora	(Dictyosperma_album	Veitchia_spiralis))	Heterospathe_cagayanensis)))))	Iriartea_deltoidea))	((((Manicaria_saccifera	Orania_palindan)	(Podococcus_barteri	Sclerosperma_profizianum))	(Chamaedorea_seifrizii	Roystonea_regia))	(((Reinhardtia_simplex	Reinhardtia_paiewonskiana)	Reinhardtia_latisecta)	(Attalea_speciosa	(Bactris_major	(Elaeis_guineensis	Elaeis_oleifera)))))))))	Kingia_australis);
((Sabal_domingensis	(Phoenix_dactylifera	(((Pseudophoenix_vinifera	Manicaria_saccifera)	((((Orania_palindan	(Podococcus_barteri	Sclerosperma_profizianum))	(Chamaedorea_seifrizii	Roystonea_regia))	(((Reinhardtia_simplex	Reinhardtia_paiewonskiana)	Reinhardtia_latisecta)	((Elaeis_guineensis	Elaeis_oleifera)	(Attalea_speciosa	Bactris_major))))	(((Leopoldinia_pulchra	Pelagodoxa_henryana)	(Geonoma_undata	(Dypsis_decaryi	(((Oenocarpus_bataua	Oenocarpus_minor)	Prestoea_acuminata)	((((Burretiokentia_grandiflora	Dictyosperma_album)	(Heterospathe_cagayanensis	Veitchia_spiralis))	Kentiopsis_piersoniorum)	Hydriastele_microspadix)))))	Iriartea_deltoidea)))	(Serenoa_repens	Nypa_fruticans))))	Kingia_australis);
((((Serenoa_repens	Nypa_fruticans)	(Sabal_domingensis	Phoenix_dactylifera))	(((((Chamaedorea_seifrizii	Orania_palindan)	(Podococcus_barteri	Sclerosperma_profizianum))	Roystonea_regia)	(((Reinhardtia_simplex	Reinhardtia_paiewonskiana)	Reinhardtia_latisecta)	(Attalea_speciosa	(Bactris_major	(Elaeis_guineensis	Elaeis_oleifera)))))	(Pseudophoenix_vinifera	((Iriartea_deltoidea	Manicaria_saccifera)	(((Leopoldinia_pulchra	Pelagodoxa_henryana)	Geonoma_undata)	(((Oenocarpus_bataua	Oenocarpus_minor)	Prestoea_acuminata)	(Hydriastele_microspadix	(Heterospathe_cagayanensis	(Dictyosperma_album	(((Kentiopsis_piersoniorum	Burretiokentia_grandiflora)	Dypsis_decaryi)	Veitchia_spiralis))))))))))	Kingia_australis);
((Roystonea_regia	(((Pseudophoenix_vinifera	(((Serenoa_repens	Nypa_fruticans)	Iriartea_deltoidea)	(((Leopoldinia_pulchra	Pelagodoxa_henryana)	Geonoma_undata)	(Manicaria_saccifera	((Oenocarpus_bataua	Oenocarpus_minor)	((Chamaedorea_seifrizii	Prestoea_acuminata)	(((Dictyosperma_album	((Kentiopsis_piersoniorum	Burretiokentia_grandiflora)	Veitchia_spiralis))	(Hydriastele_microspadix	Heterospathe_cagayanensis))	Dypsis_decaryi)))))))	(Sabal_domingensis	Phoenix_dactylifera))	(((Podococcus_barteri	Sclerosperma_profizianum)	Orania_palindan)	((Reinhardtia_paiewonskiana	(Reinhardtia_latisecta	Reinhardtia_simplex))	(Attalea_speciosa	(Bactris_major	(Elaeis_guineensis	Elaeis_oleifera)))))))	Kingia_australis);
((Sabal_domingensis	(((Serenoa_repens	Nypa_fruticans)	Phoenix_dactylifera)	(((Orania_palindan	(((Reinhardtia_latisecta	(Reinhardtia_simplex	Reinhardtia_paiewonskiana))	((Elaeis_guineensis	Elaeis_oleifera)	(Attalea_speciosa	Bactris_major)))	(Iriartea_deltoidea	(Podococcus_barteri	Sclerosperma_profizianum))))	(Pseudophoenix_vinifera	Roystonea_regia))	(((Dypsis_decaryi	(Leopoldinia_pulchra	Pelagodoxa_henryana))	(Manicaria_saccifera	Geonoma_undata))	(((Hydriastele_microspadix	(Dictyosperma_album	Heterospathe_cagayanensis))	((Kentiopsis_piersoniorum	Veitchia_spiralis)	Burretiokentia_grandiflora))	((Prestoea_acuminata	(Oenocarpus_bataua	Oenocarpus_minor))	Chamaedorea_seifrizii))))))	Kingia_australis);
((Pseudophoenix_vinifera	(Iriartea_deltoidea	(((Geonoma_undata	(Pelagodoxa_henryana	(Manicaria_saccifera	(Dypsis_decaryi	Leopoldinia_pulchra))))	(((Veitchia_spiralis	((Kentiopsis_piersoniorum	Burretiokentia_grandiflora)	Dictyosperma_album))	(Heterospathe_cagayanensis	Hydriastele_microspadix))	((Oenocarpus_minor	Oenocarpus_bataua)	(Chamaedorea_seifrizii	Prestoea_acuminata))))	(((Sabal_domingensis	Phoenix_dactylifera)	(Nypa_fruticans	Serenoa_repens))	(Roystonea_regia	((Orania_palindan	(Sclerosperma_profizianum	Podococcus_barteri))	((Reinhardtia_simplex	(Reinhardtia_paiewonskiana	Reinhardtia_latisecta))	(Attalea_speciosa	(Bactris_major	(Elaeis_guineensis	Elaeis_oleifera))))))))))	Kingia_australis);
((Pseudophoenix_vinifera	(Iriartea_deltoidea	(((Manicaria_saccifera	(((((Heterospathe_cagayanensis	Veitchia_spiralis)	Kentiopsis_piersoniorum)	((Hydriastele_microspadix	Burretiokentia_grandiflora)	Dictyosperma_album))	((Oenocarpus_minor	Oenocarpus_bataua)	(Chamaedorea_seifrizii	Prestoea_acuminata)))	(Dypsis_decaryi	Geonoma_undata)))	(Leopoldinia_pulchra	Pelagodoxa_henryana))	(((Sabal_domingensis	Phoenix_dactylifera)	(Nypa_fruticans	Serenoa_repens))	(((Reinhardtia_paiewonskiana	(Reinhardtia_latisecta	Reinhardtia_simplex))	(Attalea_speciosa	(Bactris_major	(Elaeis_guineensis	Elaeis_oleifera))))	(Roystonea_regia	(Orania_palindan	(Sclerosperma_profizianum	Podococcus_barteri))))))))	Kingia_australis);
((Phoenix_dactylifera	((Nypa_fruticans	Serenoa_repens)	((((Reinhardtia_paiewonskiana	(Reinhardtia_latisecta	Reinhardtia_simplex))	(Attalea_speciosa	(Bactris_major	(Elaeis_guineensis	Elaeis_oleifera))))	(((((((((Dictyosperma_album	Heterospathe_cagayanensis)	Burretiokentia_grandiflora)	Veitchia_spiralis)	Hydriastele_microspadix)	Kentiopsis_piersoniorum)	(Dypsis_decaryi	((Oenocarpus_minor	Oenocarpus_bataua)	Prestoea_acuminata)))	(Geonoma_undata	(Pelagodoxa_henryana	Leopoldinia_pulchra)))	((Manicaria_saccifera	Iriartea_deltoidea)	Pseudophoenix_vinifera))	((Chamaedorea_seifrizii	Roystonea_regia)	(Orania_palindan	(Sclerosperma_profizianum	Podococcus_barteri)))))	Sabal_domingensis)))	Kingia_australis);
((Pseudophoenix_vinifera	(((Geonoma_undata	(((Dictyosperma_album	(Hydriastele_microspadix	Heterospathe_cagayanensis))	((Dypsis_decaryi	Veitchia_spiralis)	(Kentiopsis_piersoniorum	Burretiokentia_grandiflora)))	((Oenocarpus_minor	Oenocarpus_bataua)	Prestoea_acuminata)))	(Manicaria_saccifera	(Pelagodoxa_henryana	Leopoldinia_pulchra)))	((((Orania_palindan	(Iriartea_deltoidea	(Sclerosperma_profizianum	Podococcus_barteri)))	((Reinhardtia_simplex	(Reinhardtia_paiewonskiana	Reinhardtia_latisecta))	(Attalea_speciosa	(Bactris_major	(Elaeis_guineensis	Elaeis_oleifera)))))	(Chamaedorea_seifrizii	Roystonea_regia))	(Nypa_fruticans	(Phoenix_dactylifera	(Sabal_domingensis	Serenoa_repens))))))	Kingia_australis);
(((Serenoa_repens	Nypa_fruticans)	((Phoenix_dactylifera	Sabal_domingensis)	(((Pseudophoenix_vinifera	Roystonea_regia)	((Orania_palindan	(Iriartea_deltoidea	(Sclerosperma_profizianum	Podococcus_barteri)))	((Reinhardtia_simplex	(Reinhardtia_paiewonskiana	Reinhardtia_latisecta))	(Attalea_speciosa	(Bactris_major	(Elaeis_guineensis	Elaeis_oleifera))))))	((((((Chamaedorea_seifrizii	(Oenocarpus_minor	Oenocarpus_bataua))	Prestoea_acuminata)	((Kentiopsis_piersoniorum	((Burretiokentia_grandiflora	(Veitchia_spiralis	Heterospathe_cagayanensis))	Dictyosperma_album))	Hydriastele_microspadix))	Dypsis_decaryi)	(Geonoma_undata	(Pelagodoxa_henryana	Leopoldinia_pulchra)))	Manicaria_saccifera))))	Kingia_australis);
((Pseudophoenix_vinifera	(((Serenoa_repens	Nypa_fruticans)	(Phoenix_dactylifera	Sabal_domingensis))	(((Orania_palindan	(Iriartea_deltoidea	(Sclerosperma_profizianum	Podococcus_barteri)))	((Reinhardtia_paiewonskiana	(Reinhardtia_latisecta	Reinhardtia_simplex))	((Elaeis_guineensis	Elaeis_oleifera)	(Attalea_speciosa	Bactris_major))))	(((((Oenocarpus_minor	Oenocarpus_bataua)	Prestoea_acuminata)	((Dypsis_decaryi	Chamaedorea_seifrizii)	(Kentiopsis_piersoniorum	(((Burretiokentia_grandiflora	(Veitchia_spiralis	Heterospathe_cagayanensis))	Dictyosperma_album)	Hydriastele_microspadix))))	((Manicaria_saccifera	Geonoma_undata)	(Pelagodoxa_henryana	Leopoldinia_pulchra)))	Roystonea_regia))))	Kingia_australis);
((Pseudophoenix_vinifera	((Iriartea_deltoidea	(Sclerosperma_profizianum	Podococcus_barteri))	((((Reinhardtia_simplex	(Reinhardtia_paiewonskiana	Reinhardtia_latisecta))	(Attalea_speciosa	(Bactris_major	(Elaeis_guineensis	Elaeis_oleifera))))	(((Phoenix_dactylifera	(Sabal_domingensis	Serenoa_repens))	Nypa_fruticans)	((((Dypsis_decaryi	((Oenocarpus_minor	Oenocarpus_bataua)	(Chamaedorea_seifrizii	Prestoea_acuminata)))	(Kentiopsis_piersoniorum	(((Hydriastele_microspadix	Burretiokentia_grandiflora)	(Veitchia_spiralis	Heterospathe_cagayanensis))	Dictyosperma_album)))	(Manicaria_saccifera	(Geonoma_undata	(Pelagodoxa_henryana	Leopoldinia_pulchra))))	Roystonea_regia)))	Orania_palindan)))	Kingia_australis);
((Nypa_fruticans	(((((Pseudophoenix_vinifera	((((Dypsis_decaryi	Geonoma_undata)	(((Oenocarpus_minor	Oenocarpus_bataua)	Prestoea_acuminata)	((Kentiopsis_piersoniorum	((Burretiokentia_grandiflora	(Veitchia_spiralis	Heterospathe_cagayanensis))	Dictyosperma_album))	Hydriastele_microspadix)))	(Pelagodoxa_henryana	Leopoldinia_pulchra))	Manicaria_saccifera))	(((Reinhardtia_paiewonskiana	(Reinhardtia_latisecta	Reinhardtia_simplex))	((Elaeis_guineensis	Elaeis_oleifera)	(Attalea_speciosa	Bactris_major)))	(((Podococcus_barteri	Sclerosperma_profizianum)	Orania_palindan)	(Chamaedorea_seifrizii	Roystonea_regia))))	Iriartea_deltoidea)	(Sabal_domingensis	Phoenix_dactylifera))	Serenoa_repens))	Kingia_australis);
((Sabal_domingensis	((Phoenix_dactylifera	(((Reinhardtia_paiewonskiana	(Reinhardtia_latisecta	Reinhardtia_simplex))	((Bactris_major	(Elaeis_oleifera	Elaeis_guineensis))	Attalea_speciosa))	((((Podococcus_barteri	Sclerosperma_profizianum)	Orania_palindan)	Roystonea_regia)	(Iriartea_deltoidea	(Pseudophoenix_vinifera	((((Chamaedorea_seifrizii	((Oenocarpus_bataua	Oenocarpus_minor)	Prestoea_acuminata))	(Dypsis_decaryi	(((Kentiopsis_piersoniorum	Burretiokentia_grandiflora)	Veitchia_spiralis)	(Dictyosperma_album	(Heterospathe_cagayanensis	Hydriastele_microspadix)))))	(Geonoma_undata	(Pelagodoxa_henryana	Leopoldinia_pulchra)))	Manicaria_saccifera))))))	(Nypa_fruticans	Serenoa_repens)))	Kingia_australis);
((Sabal_domingensis	(((Iriartea_deltoidea	(((Nypa_fruticans	Serenoa_repens)	Pseudophoenix_vinifera)	((((Chamaedorea_seifrizii	((Oenocarpus_bataua	Oenocarpus_minor)	Prestoea_acuminata))	(((Kentiopsis_piersoniorum	Burretiokentia_grandiflora)	(Dypsis_decaryi	Veitchia_spiralis))	(Dictyosperma_album	(Heterospathe_cagayanensis	Hydriastele_microspadix))))	(Geonoma_undata	(Pelagodoxa_henryana	Leopoldinia_pulchra)))	Manicaria_saccifera)))	(((Reinhardtia_simplex	(Reinhardtia_paiewonskiana	Reinhardtia_latisecta))	((Bactris_major	(Elaeis_oleifera	Elaeis_guineensis))	Attalea_speciosa))	(((Podococcus_barteri	Sclerosperma_profizianum)	Orania_palindan)	Roystonea_regia)))	Phoenix_dactylifera))	Kingia_australis);
((Sabal_domingensis	(Phoenix_dactylifera	((((((Dypsis_decaryi	Geonoma_undata)	(Leopoldinia_pulchra	Pelagodoxa_henryana))	(((Oenocarpus_bataua	Oenocarpus_minor)	Prestoea_acuminata)	(Hydriastele_microspadix	((Dictyosperma_album	((Heterospathe_cagayanensis	Veitchia_spiralis)	Burretiokentia_grandiflora))	Kentiopsis_piersoniorum))))	(Manicaria_saccifera	Iriartea_deltoidea))	((((Roystonea_regia	Chamaedorea_seifrizii)	((Podococcus_barteri	Sclerosperma_profizianum)	Orania_palindan))	((Reinhardtia_paiewonskiana	(Reinhardtia_simplex	Reinhardtia_latisecta))	(Attalea_speciosa	((Elaeis_guineensis	Elaeis_oleifera)	Bactris_major))))	Pseudophoenix_vinifera))	(Serenoa_repens	Nypa_fruticans))))	Kingia_australis);
((Phoenix_dactylifera	((((((Leopoldinia_pulchra	Pelagodoxa_henryana)	(Geonoma_undata	((Dypsis_decaryi	((Oenocarpus_bataua	Oenocarpus_minor)	Prestoea_acuminata))	(Hydriastele_microspadix	((Dictyosperma_album	((Heterospathe_cagayanensis	Veitchia_spiralis)	Burretiokentia_grandiflora))	Kentiopsis_piersoniorum)))))	((Manicaria_saccifera	Iriartea_deltoidea)	Pseudophoenix_vinifera))	((Roystonea_regia	(Chamaedorea_seifrizii	((Podococcus_barteri	Sclerosperma_profizianum)	Orania_palindan)))	((Reinhardtia_paiewonskiana	(Reinhardtia_simplex	Reinhardtia_latisecta))	(Attalea_speciosa	((Elaeis_guineensis	Elaeis_oleifera)	Bactris_major)))))	(Serenoa_repens	Nypa_fruticans))	Sabal_domingensis))	Kingia_australis);
(((Phoenix_dactylifera	(((((((Oenocarpus_bataua	Oenocarpus_minor)	(Chamaedorea_seifrizii	Prestoea_acuminata))	((Dictyosperma_album	(Heterospathe_cagayanensis	Hydriastele_microspadix))	((Kentiopsis_piersoniorum	Burretiokentia_grandiflora)	(Veitchia_spiralis	Dypsis_decaryi))))	((Leopoldinia_pulchra	Pelagodoxa_henryana)	Geonoma_undata))	((Manicaria_saccifera	Iriartea_deltoidea)	Pseudophoenix_vinifera))	(((Sclerosperma_profizianum	Orania_palindan)	((Reinhardtia_paiewonskiana	(Reinhardtia_simplex	(Podococcus_barteri	Reinhardtia_latisecta)))	(Attalea_speciosa	((Elaeis_guineensis	Elaeis_oleifera)	Bactris_major))))	Roystonea_regia))	(Serenoa_repens	Nypa_fruticans)))	Sabal_domingensis)	Kingia_australis);
((Prestoea_acuminata	(((Dypsis_decaryi	Chamaedorea_seifrizii)	(((((Pseudophoenix_vinifera	Sclerosperma_profizianum)	Iriartea_deltoidea)	(((Orania_palindan	((((Reinhardtia_paiewonskiana	Reinhardtia_simplex)	Reinhardtia_latisecta)	Podococcus_barteri)	(Attalea_speciosa	((Elaeis_guineensis	Elaeis_oleifera)	Bactris_major))))	Roystonea_regia)	((Serenoa_repens	Nypa_fruticans)	(Sabal_domingensis	Phoenix_dactylifera))))	(Manicaria_saccifera	((Leopoldinia_pulchra	Pelagodoxa_henryana)	Geonoma_undata)))	(Kentiopsis_piersoniorum	((((Heterospathe_cagayanensis	Hydriastele_microspadix)	Dictyosperma_album)	Veitchia_spiralis)	Burretiokentia_grandiflora))))	(Oenocarpus_minor	Oenocarpus_bataua)))	Kingia_australis);
((Sabal_domingensis	(Phoenix_dactylifera	((((((((Geonoma_undata	((Oenocarpus_minor	Oenocarpus_bataua)	Prestoea_acuminata))	(Leopoldinia_pulchra	Pelagodoxa_henryana))	Manicaria_saccifera)	Dypsis_decaryi)	((Burretiokentia_grandiflora	Kentiopsis_piersoniorum)	((Heterospathe_cagayanensis	Veitchia_spiralis)	(Hydriastele_microspadix	Dictyosperma_album))))	(((Attalea_speciosa	((Elaeis_guineensis	Elaeis_oleifera)	Bactris_major))	((Podococcus_barteri	Orania_palindan)	(Reinhardtia_simplex	(Reinhardtia_latisecta	Reinhardtia_paiewonskiana))))	(Roystonea_regia	Chamaedorea_seifrizii)))	((Pseudophoenix_vinifera	Sclerosperma_profizianum)	Iriartea_deltoidea))	(Serenoa_repens	Nypa_fruticans))))	Kingia_australis);
((Roystonea_regia	((Chamaedorea_seifrizii	Orania_palindan)	((((Serenoa_repens	Sabal_domingensis)	(Phoenix_dactylifera	Nypa_fruticans))	(Pseudophoenix_vinifera	((Geonoma_undata	(Leopoldinia_pulchra	Pelagodoxa_henryana))	((Kentiopsis_piersoniorum	(Hydriastele_microspadix	(Dictyosperma_album	((Heterospathe_cagayanensis	(Dypsis_decaryi	Veitchia_spiralis))	Burretiokentia_grandiflora))))	((Oenocarpus_minor	Oenocarpus_bataua)	Prestoea_acuminata)))))	((((Elaeis_guineensis	Elaeis_oleifera)	(Bactris_major	Attalea_speciosa))	(Reinhardtia_paiewonskiana	(Reinhardtia_simplex	Reinhardtia_latisecta)))	(Manicaria_saccifera	((Podococcus_barteri	Sclerosperma_profizianum)	Iriartea_deltoidea))))))	Kingia_australis);
((Sabal_domingensis	((Phoenix_dactylifera	(Serenoa_repens	Nypa_fruticans))	((((Attalea_speciosa	((Elaeis_guineensis	Elaeis_oleifera)	Bactris_major))	(Reinhardtia_latisecta	(Reinhardtia_paiewonskiana	Reinhardtia_simplex)))	(Orania_palindan	((Dypsis_decaryi	Podococcus_barteri)	Sclerosperma_profizianum)))	(Roystonea_regia	(((Manicaria_saccifera	((Hydriastele_microspadix	((Dictyosperma_album	((Heterospathe_cagayanensis	Veitchia_spiralis)	Burretiokentia_grandiflora))	Kentiopsis_piersoniorum))	(Geonoma_undata	(Chamaedorea_seifrizii	((Oenocarpus_minor	Oenocarpus_bataua)	Prestoea_acuminata)))))	(Leopoldinia_pulchra	Pelagodoxa_henryana))	(Iriartea_deltoidea	Pseudophoenix_vinifera))))))	Kingia_australis);
((Sabal_domingensis	((Phoenix_dactylifera	(Serenoa_repens	Nypa_fruticans))	((((Chamaedorea_seifrizii	Roystonea_regia)	(Orania_palindan	(Podococcus_barteri	Sclerosperma_profizianum)))	((Attalea_speciosa	((Elaeis_guineensis	Elaeis_oleifera)	Bactris_major))	(Reinhardtia_simplex	(Reinhardtia_latisecta	Reinhardtia_paiewonskiana))))	((Dypsis_decaryi	((Manicaria_saccifera	(((Oenocarpus_minor	Oenocarpus_bataua)	Prestoea_acuminata)	((Veitchia_spiralis	(Kentiopsis_piersoniorum	Burretiokentia_grandiflora))	(Dictyosperma_album	(Heterospathe_cagayanensis	Hydriastele_microspadix)))))	(Geonoma_undata	(Leopoldinia_pulchra	Pelagodoxa_henryana))))	(Iriartea_deltoidea	Pseudophoenix_vinifera)))))	Kingia_australis);
((Sabal_domingensis	(((Serenoa_repens	Nypa_fruticans)	((((((Oenocarpus_minor	Oenocarpus_bataua)	Prestoea_acuminata)	(((Veitchia_spiralis	Burretiokentia_grandiflora)	(Dictyosperma_album	(Heterospathe_cagayanensis	Hydriastele_microspadix)))	Kentiopsis_piersoniorum))	((((Leopoldinia_pulchra	Pelagodoxa_henryana)	Dypsis_decaryi)	(Iriartea_deltoidea	Manicaria_saccifera))	Geonoma_undata))	Pseudophoenix_vinifera)	((Roystonea_regia	((Chamaedorea_seifrizii	Orania_palindan)	(Podococcus_barteri	Sclerosperma_profizianum)))	((Attalea_speciosa	((Elaeis_guineensis	Elaeis_oleifera)	Bactris_major))	(Reinhardtia_simplex	(Reinhardtia_latisecta	Reinhardtia_paiewonskiana))))))	Phoenix_dactylifera))	Kingia_australis);
((Sabal_domingensis	(((Serenoa_repens	Nypa_fruticans)	((Pseudophoenix_vinifera	((Attalea_speciosa	((Elaeis_guineensis	Elaeis_oleifera)	Bactris_major))	(Reinhardtia_simplex	(Reinhardtia_latisecta	Reinhardtia_paiewonskiana))))	((((Chamaedorea_seifrizii	((Oenocarpus_minor	Oenocarpus_bataua)	Prestoea_acuminata))	((((Burretiokentia_grandiflora	Heterospathe_cagayanensis)	((Dypsis_decaryi	Veitchia_spiralis)	Dictyosperma_album))	Kentiopsis_piersoniorum)	Hydriastele_microspadix))	((Geonoma_undata	(Leopoldinia_pulchra	Pelagodoxa_henryana))	Manicaria_saccifera))	((Orania_palindan	(Iriartea_deltoidea	(Podococcus_barteri	Sclerosperma_profizianum)))	Roystonea_regia))))	Phoenix_dactylifera))	Kingia_australis);
((((Serenoa_repens	Nypa_fruticans)	(Sabal_domingensis	((((Reinhardtia_simplex	(Reinhardtia_paiewonskiana	Reinhardtia_latisecta))	(Attalea_speciosa	(Bactris_major	(Elaeis_guineensis	Elaeis_oleifera))))	((((Pelagodoxa_henryana	Geonoma_undata)	(((Kentiopsis_piersoniorum	(Veitchia_spiralis	Dictyosperma_album))	(Heterospathe_cagayanensis	(Burretiokentia_grandiflora	Hydriastele_microspadix)))	(Prestoea_acuminata	(Oenocarpus_bataua	Oenocarpus_minor))))	Dypsis_decaryi)	(Leopoldinia_pulchra	Manicaria_saccifera)))	(((Iriartea_deltoidea	Pseudophoenix_vinifera)	(Orania_palindan	(Sclerosperma_profizianum	Podococcus_barteri)))	(Chamaedorea_seifrizii	Roystonea_regia)))))	Phoenix_dactylifera)	Kingia_australis);
((Phoenix_dactylifera	(Sabal_domingensis	((((Podococcus_barteri	Chamaedorea_seifrizii)	Roystonea_regia)	(((Reinhardtia_simplex	(Reinhardtia_paiewonskiana	Reinhardtia_latisecta))	(Attalea_speciosa	(Bactris_major	(Elaeis_guineensis	Elaeis_oleifera))))	(Orania_palindan	Sclerosperma_profizianum)))	((Iriartea_deltoidea	Pseudophoenix_vinifera)	((Serenoa_repens	Nypa_fruticans)	((((Leopoldinia_pulchra	Pelagodoxa_henryana)	Geonoma_undata)	(((Kentiopsis_piersoniorum	((Dypsis_decaryi	Veitchia_spiralis)	Dictyosperma_album))	(Heterospathe_cagayanensis	(Burretiokentia_grandiflora	Hydriastele_microspadix)))	(Prestoea_acuminata	(Oenocarpus_bataua	Oenocarpus_minor))))	Manicaria_saccifera))))))	Kingia_australis);
((Roystonea_regia	((((Leopoldinia_pulchra	Pelagodoxa_henryana)	(((((Kentiopsis_piersoniorum	((Burretiokentia_grandiflora	Dictyosperma_album)	(Heterospathe_cagayanensis	Veitchia_spiralis)))	Hydriastele_microspadix)	(Prestoea_acuminata	(Oenocarpus_bataua	Oenocarpus_minor)))	Geonoma_undata)	Manicaria_saccifera))	(((Orania_palindan	((Pseudophoenix_vinifera	Iriartea_deltoidea)	(Sclerosperma_profizianum	Podococcus_barteri)))	((Reinhardtia_paiewonskiana	(Reinhardtia_latisecta	Reinhardtia_simplex))	(Attalea_speciosa	(Bactris_major	(Elaeis_guineensis	Elaeis_oleifera)))))	((Serenoa_repens	(Dypsis_decaryi	Nypa_fruticans))	(Phoenix_dactylifera	Sabal_domingensis))))	Chamaedorea_seifrizii))	Kingia_australis);
((Nypa_fruticans	(((Phoenix_dactylifera	Sabal_domingensis)	((((Kentiopsis_piersoniorum	((Veitchia_spiralis	Dictyosperma_album)	((Dypsis_decaryi	Heterospathe_cagayanensis)	(Hydriastele_microspadix	Burretiokentia_grandiflora))))	(Prestoea_acuminata	(Oenocarpus_bataua	Oenocarpus_minor)))	(Geonoma_undata	(Leopoldinia_pulchra	Pelagodoxa_henryana)))	(((Chamaedorea_seifrizii	Roystonea_regia)	(Pseudophoenix_vinifera	(((Podococcus_barteri	Sclerosperma_profizianum)	Iriartea_deltoidea)	Orania_palindan)))	((Reinhardtia_latisecta	(Reinhardtia_simplex	Reinhardtia_paiewonskiana))	((Elaeis_guineensis	Elaeis_oleifera)	(Attalea_speciosa	Bactris_major))))))	(Manicaria_saccifera	Serenoa_repens)))	Kingia_australis);
((Chamaedorea_seifrizii	(Roystonea_regia	(((Podococcus_barteri	Sclerosperma_profizianum)	Orania_palindan)	(Manicaria_saccifera	(((Reinhardtia_paiewonskiana	(Reinhardtia_latisecta	Reinhardtia_simplex))	(Attalea_speciosa	(Bactris_major	(Elaeis_guineensis	Elaeis_oleifera))))	((((Serenoa_repens	Nypa_fruticans)	(Phoenix_dactylifera	Sabal_domingensis))	(Pseudophoenix_vinifera	Iriartea_deltoidea))	((((((Kentiopsis_piersoniorum	Burretiokentia_grandiflora)	((Dictyosperma_album	Hydriastele_microspadix)	(Heterospathe_cagayanensis	Veitchia_spiralis)))	(Prestoea_acuminata	(Oenocarpus_bataua	Oenocarpus_minor)))	Geonoma_undata)	Dypsis_decaryi)	(Leopoldinia_pulchra	Pelagodoxa_henryana))))))))	Kingia_australis);
((Phoenix_dactylifera	((((((Reinhardtia_simplex	(Reinhardtia_paiewonskiana	Reinhardtia_latisecta))	(Attalea_speciosa	(Bactris_major	(Elaeis_guineensis	Elaeis_oleifera))))	(Pseudophoenix_vinifera	((Iriartea_deltoidea	Sclerosperma_profizianum)	Orania_palindan)))	(((Manicaria_saccifera	Dypsis_decaryi)	((Geonoma_undata	(Leopoldinia_pulchra	Pelagodoxa_henryana))	((Kentiopsis_piersoniorum	((Dictyosperma_album	(Burretiokentia_grandiflora	(Heterospathe_cagayanensis	Veitchia_spiralis)))	Hydriastele_microspadix))	(Prestoea_acuminata	(Oenocarpus_bataua	Oenocarpus_minor)))))	(Chamaedorea_seifrizii	Roystonea_regia)))	Sabal_domingensis)	((Podococcus_barteri	Serenoa_repens)	Nypa_fruticans)))	Kingia_australis);
((Prestoea_acuminata	((Oenocarpus_bataua	Oenocarpus_minor)	((((((((Chamaedorea_seifrizii	Podococcus_barteri)	(Reinhardtia_paiewonskiana	(Reinhardtia_latisecta	Reinhardtia_simplex)))	((Elaeis_guineensis	Elaeis_oleifera)	(Attalea_speciosa	Bactris_major)))	(Roystonea_regia	(Sclerosperma_profizianum	Orania_palindan)))	Iriartea_deltoidea)	(((Phoenix_dactylifera	Sabal_domingensis)	(Serenoa_repens	Nypa_fruticans))	(Dypsis_decaryi	Pseudophoenix_vinifera)))	(Pelagodoxa_henryana	((Leopoldinia_pulchra	Geonoma_undata)	Manicaria_saccifera)))	((Heterospathe_cagayanensis	(Hydriastele_microspadix	Dictyosperma_album))	(Veitchia_spiralis	(Kentiopsis_piersoniorum	Burretiokentia_grandiflora))))))	Kingia_australis);
((Nypa_fruticans	((((Manicaria_saccifera	Iriartea_deltoidea)	((((Reinhardtia_paiewonskiana	(Reinhardtia_latisecta	Reinhardtia_simplex))	((Elaeis_guineensis	Elaeis_oleifera)	(Attalea_speciosa	Bactris_major)))	(Roystonea_regia	(Sclerosperma_profizianum	Orania_palindan)))	(Pseudophoenix_vinifera	(Leopoldinia_pulchra	(((Pelagodoxa_henryana	Geonoma_undata)	(((Heterospathe_cagayanensis	Hydriastele_microspadix)	(Dictyosperma_album	(Veitchia_spiralis	(Kentiopsis_piersoniorum	Burretiokentia_grandiflora))))	(Prestoea_acuminata	(Oenocarpus_bataua	Oenocarpus_minor))))	(Chamaedorea_seifrizii	Dypsis_decaryi))))))	(Phoenix_dactylifera	Sabal_domingensis))	(Podococcus_barteri	Serenoa_repens)))	Kingia_australis);
((Nypa_fruticans	(Phoenix_dactylifera	((Iriartea_deltoidea	((((Manicaria_saccifera	Leopoldinia_pulchra)	((Pelagodoxa_henryana	Geonoma_undata)	(Dypsis_decaryi	((((Dictyosperma_album	Heterospathe_cagayanensis)	Hydriastele_microspadix)	(Veitchia_spiralis	(Kentiopsis_piersoniorum	Burretiokentia_grandiflora)))	(Prestoea_acuminata	(Oenocarpus_bataua	Oenocarpus_minor))))))	(((Reinhardtia_latisecta	(Reinhardtia_simplex	Reinhardtia_paiewonskiana))	(Attalea_speciosa	(Bactris_major	(Elaeis_guineensis	Elaeis_oleifera))))	((Chamaedorea_seifrizii	Roystonea_regia)	((Podococcus_barteri	Sclerosperma_profizianum)	Orania_palindan))))	Pseudophoenix_vinifera))	(Sabal_domingensis	Serenoa_repens))))	Kingia_australis);
((Roystonea_regia	((((Phoenix_dactylifera	Sabal_domingensis)	(Nypa_fruticans	Serenoa_repens))	((Pseudophoenix_vinifera	Iriartea_deltoidea)	((Manicaria_saccifera	((((Dictyosperma_album	(Heterospathe_cagayanensis	Hydriastele_microspadix))	(Veitchia_spiralis	(Kentiopsis_piersoniorum	Burretiokentia_grandiflora)))	(Prestoea_acuminata	(Oenocarpus_bataua	Oenocarpus_minor)))	(Chamaedorea_seifrizii	Dypsis_decaryi)))	(Pelagodoxa_henryana	(Leopoldinia_pulchra	Geonoma_undata)))))	(((Podococcus_barteri	Sclerosperma_profizianum)	Orania_palindan)	((Reinhardtia_paiewonskiana	(Reinhardtia_latisecta	Reinhardtia_simplex))	(Attalea_speciosa	(Bactris_major	(Elaeis_guineensis	Elaeis_oleifera)))))))	Kingia_australis);
((Prestoea_acuminata	((Oenocarpus_bataua	Oenocarpus_minor)	((((Kentiopsis_piersoniorum	(Veitchia_spiralis	Burretiokentia_grandiflora))	((Heterospathe_cagayanensis	Dictyosperma_album)	Hydriastele_microspadix))	((Pseudophoenix_vinifera	((((Attalea_speciosa	((Elaeis_oleifera	Elaeis_guineensis)	Bactris_major))	(Reinhardtia_simplex	(Reinhardtia_latisecta	Reinhardtia_paiewonskiana)))	(Roystonea_regia	(Orania_palindan	(Podococcus_barteri	Sclerosperma_profizianum))))	(Iriartea_deltoidea	(Nypa_fruticans	(Serenoa_repens	(Phoenix_dactylifera	Sabal_domingensis))))))	((Dypsis_decaryi	Geonoma_undata)	(Manicaria_saccifera	(Leopoldinia_pulchra	Pelagodoxa_henryana)))))	Chamaedorea_seifrizii)))	Kingia_australis);
((Sabal_domingensis	((Phoenix_dactylifera	(Nypa_fruticans	((Pseudophoenix_vinifera	((((Pelagodoxa_henryana	Geonoma_undata)	(((Prestoea_acuminata	(Oenocarpus_bataua	Oenocarpus_minor))	Dypsis_decaryi)	((Heterospathe_cagayanensis	((Veitchia_spiralis	(Burretiokentia_grandiflora	Kentiopsis_piersoniorum))	Dictyosperma_album))	Hydriastele_microspadix)))	(Leopoldinia_pulchra	Manicaria_saccifera))	Iriartea_deltoidea))	((Chamaedorea_seifrizii	Roystonea_regia)	(((Attalea_speciosa	((Elaeis_oleifera	Elaeis_guineensis)	Bactris_major))	(Reinhardtia_simplex	(Reinhardtia_latisecta	Reinhardtia_paiewonskiana)))	(Podococcus_barteri	(Sclerosperma_profizianum	Orania_palindan)))))))	Serenoa_repens))	Kingia_australis);
((Prestoea_acuminata	(((Oenocarpus_bataua	Oenocarpus_minor)	((((Burretiokentia_grandiflora	Dypsis_decaryi)	((Heterospathe_cagayanensis	Veitchia_spiralis)	Dictyosperma_album))	Hydriastele_microspadix)	Kentiopsis_piersoniorum))	(((Leopoldinia_pulchra	Pelagodoxa_henryana)	Geonoma_undata)	(Manicaria_saccifera	((((Sabal_domingensis	Phoenix_dactylifera)	((Chamaedorea_seifrizii	Roystonea_regia)	((((Elaeis_oleifera	Elaeis_guineensis)	(Bactris_major	Attalea_speciosa))	(Reinhardtia_simplex	(Reinhardtia_latisecta	Reinhardtia_paiewonskiana)))	(Orania_palindan	(Podococcus_barteri	Sclerosperma_profizianum)))))	(Pseudophoenix_vinifera	Iriartea_deltoidea))	(Serenoa_repens	Nypa_fruticans))))))	Kingia_australis);
((Nypa_fruticans	(((Iriartea_deltoidea	(Pseudophoenix_vinifera	((((Attalea_speciosa	((Elaeis_oleifera	Elaeis_guineensis)	Bactris_major))	(Reinhardtia_simplex	(Reinhardtia_latisecta	Reinhardtia_paiewonskiana)))	((Orania_palindan	(Podococcus_barteri	Sclerosperma_profizianum))	(Chamaedorea_seifrizii	Roystonea_regia)))	((((Leopoldinia_pulchra	Pelagodoxa_henryana)	Geonoma_undata)	(Dypsis_decaryi	Manicaria_saccifera))	((Prestoea_acuminata	(Oenocarpus_bataua	Oenocarpus_minor))	((((Heterospathe_cagayanensis	Veitchia_spiralis)	Dictyosperma_album)	(Hydriastele_microspadix	Burretiokentia_grandiflora))	Kentiopsis_piersoniorum))))))	(Sabal_domingensis	Phoenix_dactylifera))	Serenoa_repens))	Kingia_australis);
((Nypa_fruticans	(Phoenix_dactylifera	((Sabal_domingensis	(((Roystonea_regia	Pseudophoenix_vinifera)	(((Chamaedorea_seifrizii	((Elaeis_oleifera	Elaeis_guineensis)	(Bactris_major	Attalea_speciosa)))	(Reinhardtia_paiewonskiana	(Reinhardtia_simplex	Reinhardtia_latisecta)))	(Orania_palindan	(Podococcus_barteri	Sclerosperma_profizianum))))	(((Leopoldinia_pulchra	Pelagodoxa_henryana)	(Dypsis_decaryi	Geonoma_undata))	((Iriartea_deltoidea	Manicaria_saccifera)	((Prestoea_acuminata	(Oenocarpus_bataua	Oenocarpus_minor))	((((Burretiokentia_grandiflora	Dictyosperma_album)	(Heterospathe_cagayanensis	Veitchia_spiralis))	Kentiopsis_piersoniorum)	Hydriastele_microspadix))))))	Serenoa_repens)))	Kingia_australis);
((Roystonea_regia	((((Iriartea_deltoidea	(Orania_palindan	(Podococcus_barteri	Sclerosperma_profizianum)))	Pseudophoenix_vinifera)	((((Elaeis_oleifera	Elaeis_guineensis)	(Bactris_major	Attalea_speciosa))	(Reinhardtia_latisecta	(Reinhardtia_paiewonskiana	Reinhardtia_simplex)))	(((Dypsis_decaryi	Manicaria_saccifera)	(Leopoldinia_pulchra	Pelagodoxa_henryana))	(Geonoma_undata	(((Oenocarpus_bataua	Oenocarpus_minor)	(Chamaedorea_seifrizii	Prestoea_acuminata))	((Dictyosperma_album	((Veitchia_spiralis	Kentiopsis_piersoniorum)	Burretiokentia_grandiflora))	(Heterospathe_cagayanensis	Hydriastele_microspadix)))))))	(Sabal_domingensis	((Serenoa_repens	Nypa_fruticans)	Phoenix_dactylifera))))	Kingia_australis);
((Prestoea_acuminata	(((Hydriastele_microspadix	(((Dictyosperma_album	(Dypsis_decaryi	Veitchia_spiralis))	(Kentiopsis_piersoniorum	Burretiokentia_grandiflora))	Heterospathe_cagayanensis))	((Manicaria_saccifera	((Geonoma_undata	Leopoldinia_pulchra)	Pelagodoxa_henryana))	(((((Orania_palindan	(Podococcus_barteri	Sclerosperma_profizianum))	((Attalea_speciosa	((Elaeis_oleifera	Elaeis_guineensis)	Bactris_major))	(Reinhardtia_simplex	(Reinhardtia_latisecta	Reinhardtia_paiewonskiana))))	(Roystonea_regia	Chamaedorea_seifrizii))	(Iriartea_deltoidea	(((Sabal_domingensis	Serenoa_repens)	Nypa_fruticans)	Phoenix_dactylifera)))	Pseudophoenix_vinifera)))	(Oenocarpus_bataua	Oenocarpus_minor)))	Kingia_australis);
(((Roystonea_regia	(Dypsis_decaryi	Chamaedorea_seifrizii))	((((((Geonoma_undata	(((Oenocarpus_bataua	Oenocarpus_minor)	Prestoea_acuminata)	((Veitchia_spiralis	(Kentiopsis_piersoniorum	Burretiokentia_grandiflora))	((Heterospathe_cagayanensis	Hydriastele_microspadix)	Dictyosperma_album))))	(Leopoldinia_pulchra	Pelagodoxa_henryana))	Manicaria_saccifera)	Pseudophoenix_vinifera)	((Phoenix_dactylifera	Sabal_domingensis)	(Serenoa_repens	Nypa_fruticans)))	((Orania_palindan	(Iriartea_deltoidea	(Podococcus_barteri	Sclerosperma_profizianum)))	((Attalea_speciosa	((Elaeis_oleifera	Elaeis_guineensis)	Bactris_major))	(Reinhardtia_simplex	(Reinhardtia_latisecta	Reinhardtia_paiewonskiana))))))	Kingia_australis);
((Phoenix_dactylifera	(Sabal_domingensis	((Serenoa_repens	(Podococcus_barteri	Nypa_fruticans))	((((Iriartea_deltoidea	(Orania_palindan	Sclerosperma_profizianum))	((Attalea_speciosa	((Elaeis_oleifera	Elaeis_guineensis)	Bactris_major))	(Reinhardtia_paiewonskiana	(Reinhardtia_simplex	Reinhardtia_latisecta))))	(Roystonea_regia	Chamaedorea_seifrizii))	((Manicaria_saccifera	Pseudophoenix_vinifera)	(((Geonoma_undata	(((Oenocarpus_bataua	Oenocarpus_minor)	Prestoea_acuminata)	(Heterospathe_cagayanensis	(((Veitchia_spiralis	Kentiopsis_piersoniorum)	Dictyosperma_album)	(Burretiokentia_grandiflora	Hydriastele_microspadix)))))	Dypsis_decaryi)	(Leopoldinia_pulchra	Pelagodoxa_henryana)))))))	Kingia_australis);
((Nypa_fruticans	((((((Orania_palindan	((Podococcus_barteri	Sclerosperma_profizianum)	Iriartea_deltoidea))	(((Elaeis_oleifera	Elaeis_guineensis)	(Bactris_major	Attalea_speciosa))	(Reinhardtia_paiewonskiana	(Reinhardtia_simplex	Reinhardtia_latisecta))))	(Roystonea_regia	Chamaedorea_seifrizii))	(((Manicaria_saccifera	(((Oenocarpus_bataua	Oenocarpus_minor)	Prestoea_acuminata)	(((Kentiopsis_piersoniorum	Burretiokentia_grandiflora)	Veitchia_spiralis)	(Heterospathe_cagayanensis	(Hydriastele_microspadix	Dictyosperma_album)))))	(Dypsis_decaryi	(Geonoma_undata	(Leopoldinia_pulchra	Pelagodoxa_henryana))))	Pseudophoenix_vinifera))	(Phoenix_dactylifera	Sabal_domingensis))	Serenoa_repens))	Kingia_australis);
(((Chamaedorea_seifrizii	Roystonea_regia)	((((Pseudophoenix_vinifera	(((((Dictyosperma_album	(Hydriastele_microspadix	Heterospathe_cagayanensis))	(Burretiokentia_grandiflora	Veitchia_spiralis))	Kentiopsis_piersoniorum)	((((Oenocarpus_bataua	Oenocarpus_minor)	(Geonoma_undata	Prestoea_acuminata))	(Leopoldinia_pulchra	Pelagodoxa_henryana))	Dypsis_decaryi))	(Nypa_fruticans	Serenoa_repens)))	(Manicaria_saccifera	Iriartea_deltoidea))	(((Reinhardtia_paiewonskiana	(Reinhardtia_latisecta	Reinhardtia_simplex))	((Elaeis_oleifera	Elaeis_guineensis)	(Bactris_major	Attalea_speciosa)))	((Podococcus_barteri	Sclerosperma_profizianum)	Orania_palindan)))	(Sabal_domingensis	Phoenix_dactylifera)))	Kingia_australis);
((Pseudophoenix_vinifera	((((Podococcus_barteri	Sclerosperma_profizianum)	Orania_palindan)	(((Sabal_domingensis	Phoenix_dactylifera)	((Reinhardtia_simplex	(Reinhardtia_paiewonskiana	Reinhardtia_latisecta))	(Attalea_speciosa	((Elaeis_oleifera	Elaeis_guineensis)	Bactris_major))))	(((((Leopoldinia_pulchra	Geonoma_undata)	Pelagodoxa_henryana)	((((Dictyosperma_album	(Burretiokentia_grandiflora	(Heterospathe_cagayanensis	Veitchia_spiralis)))	Kentiopsis_piersoniorum)	Hydriastele_microspadix)	((Oenocarpus_bataua	Oenocarpus_minor)	Prestoea_acuminata)))	(Manicaria_saccifera	(Nypa_fruticans	(Dypsis_decaryi	Serenoa_repens))))	(Chamaedorea_seifrizii	Roystonea_regia))))	Iriartea_deltoidea))	Kingia_australis);
((Nypa_fruticans	((Podococcus_barteri	Serenoa_repens)	((Sabal_domingensis	Phoenix_dactylifera)	(Pseudophoenix_vinifera	((Iriartea_deltoidea	((((Heterospathe_cagayanensis	((Burretiokentia_grandiflora	Hydriastele_microspadix)	((Dictyosperma_album	Kentiopsis_piersoniorum)	Veitchia_spiralis)))	((Oenocarpus_bataua	Oenocarpus_minor)	Prestoea_acuminata))	Dypsis_decaryi)	(Manicaria_saccifera	((Leopoldinia_pulchra	Geonoma_undata)	Pelagodoxa_henryana))))	(((Sclerosperma_profizianum	Orania_palindan)	(Chamaedorea_seifrizii	Roystonea_regia))	((Reinhardtia_simplex	(Reinhardtia_paiewonskiana	Reinhardtia_latisecta))	(Attalea_speciosa	((Elaeis_oleifera	Elaeis_guineensis)	Bactris_major)))))))))	Kingia_australis);
((Sabal_domingensis	(Phoenix_dactylifera	(((Chamaedorea_seifrizii	Roystonea_regia)	(((Nypa_fruticans	Pseudophoenix_vinifera)	(((Serenoa_repens	(((Dictyosperma_album	((Burretiokentia_grandiflora	Kentiopsis_piersoniorum)	Veitchia_spiralis))	(Heterospathe_cagayanensis	Hydriastele_microspadix))	((Oenocarpus_bataua	Oenocarpus_minor)	Prestoea_acuminata)))	Manicaria_saccifera)	(((Leopoldinia_pulchra	Pelagodoxa_henryana)	Geonoma_undata)	Dypsis_decaryi)))	Iriartea_deltoidea))	(((Sclerosperma_profizianum	Orania_palindan)	Podococcus_barteri)	((Reinhardtia_simplex	(Reinhardtia_paiewonskiana	Reinhardtia_latisecta))	(Attalea_speciosa	((Elaeis_oleifera	Elaeis_guineensis)	Bactris_major)))))))	Kingia_australis);
((Nypa_fruticans	(Serenoa_repens	(((((Chamaedorea_seifrizii	Roystonea_regia)	Pseudophoenix_vinifera)	(((Leopoldinia_pulchra	Pelagodoxa_henryana)	(Geonoma_undata	(((((Veitchia_spiralis	Dictyosperma_album)	(Heterospathe_cagayanensis	Burretiokentia_grandiflora))	(Dypsis_decaryi	Kentiopsis_piersoniorum))	Hydriastele_microspadix)	((Oenocarpus_bataua	Oenocarpus_minor)	Prestoea_acuminata))))	Manicaria_saccifera))	((Orania_palindan	(Iriartea_deltoidea	(Podococcus_barteri	Sclerosperma_profizianum)))	((Reinhardtia_simplex	(Reinhardtia_paiewonskiana	Reinhardtia_latisecta))	((Elaeis_oleifera	Elaeis_guineensis)	(Bactris_major	Attalea_speciosa)))))	(Sabal_domingensis	Phoenix_dactylifera))))	Kingia_australis);
((((Reinhardtia_simplex	(Reinhardtia_paiewonskiana	Reinhardtia_latisecta))	((Elaeis_oleifera	Elaeis_guineensis)	(Bactris_major	Attalea_speciosa)))	((Sabal_domingensis	Phoenix_dactylifera)	((Roystonea_regia	(Orania_palindan	(Podococcus_barteri	Sclerosperma_profizianum)))	(((Nypa_fruticans	Chamaedorea_seifrizii)	Pseudophoenix_vinifera)	((Iriartea_deltoidea	((Manicaria_saccifera	(((((Veitchia_spiralis	(Burretiokentia_grandiflora	Kentiopsis_piersoniorum))	Dictyosperma_album)	Heterospathe_cagayanensis)	Hydriastele_microspadix)	((Oenocarpus_bataua	Oenocarpus_minor)	Prestoea_acuminata)))	((Leopoldinia_pulchra	Pelagodoxa_henryana)	(Dypsis_decaryi	Geonoma_undata))))	Serenoa_repens)))))	Kingia_australis);
((Prestoea_acuminata	((((Dypsis_decaryi	(Kentiopsis_piersoniorum	((Veitchia_spiralis	Burretiokentia_grandiflora)	(Dictyosperma_album	(Heterospathe_cagayanensis	Hydriastele_microspadix)))))	((((Leopoldinia_pulchra	Pelagodoxa_henryana)	Geonoma_undata)	(((Iriartea_deltoidea	Pseudophoenix_vinifera)	(Roystonea_regia	(((Reinhardtia_simplex	(Reinhardtia_paiewonskiana	Reinhardtia_latisecta))	(Attalea_speciosa	((Elaeis_oleifera	Elaeis_guineensis)	Bactris_major)))	(Orania_palindan	(Podococcus_barteri	Sclerosperma_profizianum)))))	((Sabal_domingensis	Phoenix_dactylifera)	(Serenoa_repens	Nypa_fruticans))))	Manicaria_saccifera))	(Oenocarpus_bataua	Oenocarpus_minor))	Chamaedorea_seifrizii))	Kingia_australis);
((Phoenix_dactylifera	(((Serenoa_repens	Nypa_fruticans)	(Manicaria_saccifera	(Roystonea_regia	(((((Chamaedorea_seifrizii	(Oenocarpus_bataua	Oenocarpus_minor))	Prestoea_acuminata)	((((Dypsis_decaryi	Veitchia_spiralis)	(Kentiopsis_piersoniorum	Burretiokentia_grandiflora))	Dictyosperma_album)	(Heterospathe_cagayanensis	Hydriastele_microspadix)))	(Pelagodoxa_henryana	(Geonoma_undata	Leopoldinia_pulchra)))	(Pseudophoenix_vinifera	(((Reinhardtia_latisecta	(Reinhardtia_simplex	Reinhardtia_paiewonskiana))	(Attalea_speciosa	((Elaeis_oleifera	Elaeis_guineensis)	Bactris_major)))	(Orania_palindan	(Iriartea_deltoidea	(Podococcus_barteri	Sclerosperma_profizianum)))))))))	Sabal_domingensis))	Kingia_australis);
((Attalea_speciosa	(Bactris_major	(((((((Pseudophoenix_vinifera	Iriartea_deltoidea)	((((Dypsis_decaryi	((Chamaedorea_seifrizii	((Oenocarpus_minor	Oenocarpus_bataua)	Prestoea_acuminata))	((Dictyosperma_album	((Veitchia_spiralis	Heterospathe_cagayanensis)	Burretiokentia_grandiflora))	(Kentiopsis_piersoniorum	Hydriastele_microspadix))))	(Pelagodoxa_henryana	Geonoma_undata))	Leopoldinia_pulchra)	((Serenoa_repens	Nypa_fruticans)	Manicaria_saccifera)))	(Sabal_domingensis	Phoenix_dactylifera))	Roystonea_regia)	(Orania_palindan	(Podococcus_barteri	Sclerosperma_profizianum)))	(Reinhardtia_simplex	(Reinhardtia_paiewonskiana	Reinhardtia_latisecta)))	(Elaeis_oleifera	Elaeis_guineensis))))	Kingia_australis);
((Prestoea_acuminata	(Chamaedorea_seifrizii	(((Dypsis_decaryi	((Heterospathe_cagayanensis	(Hydriastele_microspadix	Dictyosperma_album))	(Veitchia_spiralis	(Kentiopsis_piersoniorum	Burretiokentia_grandiflora))))	(((Leopoldinia_pulchra	Pelagodoxa_henryana)	Geonoma_undata)	((((Manicaria_saccifera	(Sabal_domingensis	((Serenoa_repens	Nypa_fruticans)	Phoenix_dactylifera)))	Roystonea_regia)	((Orania_palindan	(Iriartea_deltoidea	Sclerosperma_profizianum))	(((Podococcus_barteri	Reinhardtia_latisecta)	(Reinhardtia_simplex	Reinhardtia_paiewonskiana))	(((Elaeis_oleifera	Elaeis_guineensis)	Bactris_major)	Attalea_speciosa))))	Pseudophoenix_vinifera)))	(Oenocarpus_minor	Oenocarpus_bataua))))	Kingia_australis);
((Pseudophoenix_vinifera	(((Iriartea_deltoidea	(Sclerosperma_profizianum	Podococcus_barteri))	Orania_palindan)	(((((Serenoa_repens	Nypa_fruticans)	(Sabal_domingensis	Phoenix_dactylifera))	((((Elaeis_guineensis	Elaeis_oleifera)	Bactris_major)	Attalea_speciosa)	(Reinhardtia_simplex	(Reinhardtia_latisecta	Reinhardtia_paiewonskiana))))	(Roystonea_regia	Chamaedorea_seifrizii))	((((Prestoea_acuminata	(Oenocarpus_minor	Oenocarpus_bataua))	((Hydriastele_microspadix	((Burretiokentia_grandiflora	Veitchia_spiralis)	(Dictyosperma_album	Heterospathe_cagayanensis)))	Kentiopsis_piersoniorum))	(Manicaria_saccifera	(Geonoma_undata	(Leopoldinia_pulchra	Pelagodoxa_henryana))))	Dypsis_decaryi))))	Kingia_australis);
((Roystonea_regia	(Pseudophoenix_vinifera	(((((Leopoldinia_pulchra	Pelagodoxa_henryana)	(((Prestoea_acuminata	(Oenocarpus_minor	Oenocarpus_bataua))	(Hydriastele_microspadix	((Burretiokentia_grandiflora	(Dictyosperma_album	((Dypsis_decaryi	Veitchia_spiralis)	Heterospathe_cagayanensis)))	Kentiopsis_piersoniorum)))	Geonoma_undata))	Manicaria_saccifera)	Iriartea_deltoidea)	(((Sabal_domingensis	Serenoa_repens)	(Nypa_fruticans	Phoenix_dactylifera))	(((Chamaedorea_seifrizii	(((Elaeis_guineensis	Elaeis_oleifera)	Bactris_major)	Attalea_speciosa))	(Reinhardtia_simplex	(Reinhardtia_latisecta	Reinhardtia_paiewonskiana)))	((Sclerosperma_profizianum	Podococcus_barteri)	Orania_palindan))))))	Kingia_australis);
(((Serenoa_repens	(((((Elaeis_guineensis	Elaeis_oleifera)	Bactris_major)	Attalea_speciosa)	(Reinhardtia_paiewonskiana	(Reinhardtia_simplex	Reinhardtia_latisecta)))	(((((((Manicaria_saccifera	Leopoldinia_pulchra)	Pelagodoxa_henryana)	((Geonoma_undata	((Prestoea_acuminata	(Oenocarpus_minor	Oenocarpus_bataua))	((Kentiopsis_piersoniorum	(Veitchia_spiralis	Dictyosperma_album))	((Hydriastele_microspadix	Burretiokentia_grandiflora)	Heterospathe_cagayanensis))))	Dypsis_decaryi))	(Roystonea_regia	(Sclerosperma_profizianum	Orania_palindan)))	Iriartea_deltoidea)	Pseudophoenix_vinifera)	Chamaedorea_seifrizii)))	((Phoenix_dactylifera	Sabal_domingensis)	(Podococcus_barteri	Nypa_fruticans)))	Kingia_australis);
((Sabal_domingensis	(((((((((Elaeis_guineensis	Elaeis_oleifera)	Bactris_major)	Attalea_speciosa)	(Reinhardtia_simplex	(Reinhardtia_latisecta	Reinhardtia_paiewonskiana)))	(Roystonea_regia	((Podococcus_barteri	Sclerosperma_profizianum)	Orania_palindan)))	Iriartea_deltoidea)	(Pseudophoenix_vinifera	(((Geonoma_undata	((Manicaria_saccifera	Leopoldinia_pulchra)	Pelagodoxa_henryana))	((((Kentiopsis_piersoniorum	(Burretiokentia_grandiflora	(Veitchia_spiralis	Dictyosperma_album)))	Heterospathe_cagayanensis)	Hydriastele_microspadix)	((Chamaedorea_seifrizii	Prestoea_acuminata)	(Oenocarpus_minor	Oenocarpus_bataua))))	Dypsis_decaryi)))	(Nypa_fruticans	Serenoa_repens))	Phoenix_dactylifera))	Kingia_australis);
((Pseudophoenix_vinifera	((((((Elaeis_guineensis	Elaeis_oleifera)	Bactris_major)	Attalea_speciosa)	(Reinhardtia_latisecta	(Reinhardtia_paiewonskiana	Reinhardtia_simplex)))	((Podococcus_barteri	Sclerosperma_profizianum)	Orania_palindan))	(Roystonea_regia	((((Nypa_fruticans	Serenoa_repens)	(Phoenix_dactylifera	Sabal_domingensis))	(Manicaria_saccifera	Iriartea_deltoidea))	((((Kentiopsis_piersoniorum	((Burretiokentia_grandiflora	Veitchia_spiralis)	(Heterospathe_cagayanensis	Dictyosperma_album)))	Hydriastele_microspadix)	((Chamaedorea_seifrizii	Prestoea_acuminata)	(Oenocarpus_minor	Oenocarpus_bataua)))	(Geonoma_undata	((Pelagodoxa_henryana	Leopoldinia_pulchra)	Dypsis_decaryi)))))))	Kingia_australis);
((Sabal_domingensis	(((Roystonea_regia	((((Dypsis_decaryi	Podococcus_barteri)	Sclerosperma_profizianum)	(Chamaedorea_seifrizii	Orania_palindan))	((((Elaeis_guineensis	Elaeis_oleifera)	Bactris_major)	Attalea_speciosa)	(Reinhardtia_simplex	(Reinhardtia_latisecta	Reinhardtia_paiewonskiana)))))	((((Pelagodoxa_henryana	Leopoldinia_pulchra)	(Manicaria_saccifera	((Prestoea_acuminata	(Oenocarpus_minor	Oenocarpus_bataua))	(((Kentiopsis_piersoniorum	Burretiokentia_grandiflora)	Veitchia_spiralis)	(Dictyosperma_album	(Heterospathe_cagayanensis	Hydriastele_microspadix))))))	Geonoma_undata)	((Nypa_fruticans	Serenoa_repens)	(Iriartea_deltoidea	Pseudophoenix_vinifera))))	Phoenix_dactylifera))	Kingia_australis);
((Sabal_domingensis	((((Chamaedorea_seifrizii	Roystonea_regia)	((Pseudophoenix_vinifera	(((Podococcus_barteri	Sclerosperma_profizianum)	Iriartea_deltoidea)	Orania_palindan))	((((Elaeis_guineensis	Elaeis_oleifera)	Bactris_major)	Attalea_speciosa)	(Reinhardtia_paiewonskiana	(Reinhardtia_simplex	Reinhardtia_latisecta)))))	((Dypsis_decaryi	(((Prestoea_acuminata	(Oenocarpus_minor	Oenocarpus_bataua))	((Burretiokentia_grandiflora	Hydriastele_microspadix)	((Dictyosperma_album	(Veitchia_spiralis	Kentiopsis_piersoniorum))	Heterospathe_cagayanensis)))	(Geonoma_undata	(Pelagodoxa_henryana	Leopoldinia_pulchra))))	Manicaria_saccifera))	((Nypa_fruticans	Serenoa_repens)	Phoenix_dactylifera)))	Kingia_australis);
((Sabal_domingensis	(((((((Podococcus_barteri	Sclerosperma_profizianum)	Orania_palindan)	((((Elaeis_guineensis	Elaeis_oleifera)	Bactris_major)	Attalea_speciosa)	(Reinhardtia_simplex	(Reinhardtia_latisecta	Reinhardtia_paiewonskiana))))	(Chamaedorea_seifrizii	Roystonea_regia))	(Iriartea_deltoidea	(Pseudophoenix_vinifera	((((Prestoea_acuminata	(Oenocarpus_minor	Oenocarpus_bataua))	(((Dypsis_decaryi	Kentiopsis_piersoniorum)	(Heterospathe_cagayanensis	(Burretiokentia_grandiflora	(Veitchia_spiralis	Dictyosperma_album))))	Hydriastele_microspadix))	(Geonoma_undata	(Pelagodoxa_henryana	Leopoldinia_pulchra)))	Manicaria_saccifera))))	(Nypa_fruticans	Phoenix_dactylifera))	Serenoa_repens))	Kingia_australis);
((Phoenix_dactylifera	((Serenoa_repens	(Sabal_domingensis	((((((Podococcus_barteri	Sclerosperma_profizianum)	Orania_palindan)	((((Elaeis_guineensis	Elaeis_oleifera)	Bactris_major)	Attalea_speciosa)	(Reinhardtia_simplex	(Reinhardtia_latisecta	Reinhardtia_paiewonskiana))))	(Chamaedorea_seifrizii	Roystonea_regia))	(Iriartea_deltoidea	(((Pelagodoxa_henryana	Leopoldinia_pulchra)	(((((Heterospathe_cagayanensis	(Dictyosperma_album	Hydriastele_microspadix))	(Burretiokentia_grandiflora	Veitchia_spiralis))	Kentiopsis_piersoniorum)	(Dypsis_decaryi	(Prestoea_acuminata	(Oenocarpus_minor	Oenocarpus_bataua))))	Geonoma_undata))	Manicaria_saccifera)))	Pseudophoenix_vinifera)))	Nypa_fruticans))	Kingia_australis);
((Roystonea_regia	((Pseudophoenix_vinifera	(Iriartea_deltoidea	(((((Podococcus_barteri	Sclerosperma_profizianum)	Orania_palindan)	((((Elaeis_guineensis	Elaeis_oleifera)	Bactris_major)	Attalea_speciosa)	(Reinhardtia_simplex	(Reinhardtia_latisecta	Reinhardtia_paiewonskiana))))	((((Heterospathe_cagayanensis	(Hydriastele_microspadix	(Dictyosperma_album	((Kentiopsis_piersoniorum	Veitchia_spiralis)	Burretiokentia_grandiflora))))	(Prestoea_acuminata	(Oenocarpus_minor	Oenocarpus_bataua)))	((Dypsis_decaryi	Geonoma_undata)	(Pelagodoxa_henryana	Leopoldinia_pulchra)))	Manicaria_saccifera))	(((Nypa_fruticans	Phoenix_dactylifera)	Serenoa_repens)	Sabal_domingensis))))	Chamaedorea_seifrizii))	Kingia_australis);
