# Supplementary material for: Data supporting the nuclear phylogenomics of the palm subfamily Arecoideae (Arecaceae)
Source: Data Brief. 2016 Mar 2;7:532–6. doi: 10.1016/j.dib.2016.02.063 (PMC4796708; doi:10.1016/j.dib.2016.02.063)
Supplement: Supplementary file 5 — Supplementary material [file mmc5.zip › RAxML_bootstrap.Sabal_148.raxml.tre]

((Burretiokentia_grandiflora	((Hydriastele_microspadix	(Kentiopsis_piersoniorum	Heterospathe_cagayanensis))	(((((Prestoea_acuminata	(Oenocarpus_bataua	Oenocarpus_minor))	(((((Nypa_fruticans	(Pseudophoenix_vinifera	Roystonea_regia))	(Orania_palindan	(Podococcus_barteri	Sclerosperma_profizianum)))	((Sabal_domingensis	Phoenix_dactylifera)	(Serenoa_repens	((Calamus_caryotoides	(Leopoldinia_pulchra	Chamaedorea_seifrizii))	Iriartea_deltoidea))))	((Reinhardtia_simplex	(Reinhardtia_paiewonskiana	Reinhardtia_latisecta))	(Attalea_speciosa	((Elaeis_oleifera	Elaeis_guineensis)	Bactris_major))))	(Geonoma_undata	Pelagodoxa_henryana)))	Manicaria_saccifera)	(Veitchia_spiralis	Dypsis_decaryi))	Dictyosperma_album)))	Kingia_australis);
((Burretiokentia_grandiflora	((Hydriastele_microspadix	(Kentiopsis_piersoniorum	Heterospathe_cagayanensis))	(((((Prestoea_acuminata	(Oenocarpus_bataua	Oenocarpus_minor))	Manicaria_saccifera)	((((((Sclerosperma_profizianum	(Pseudophoenix_vinifera	(Calamus_caryotoides	Roystonea_regia)))	(Orania_palindan	Podococcus_barteri))	(((Nypa_fruticans	Sabal_domingensis)	Phoenix_dactylifera)	(Iriartea_deltoidea	Serenoa_repens)))	((Reinhardtia_simplex	(Reinhardtia_paiewonskiana	Reinhardtia_latisecta))	(Attalea_speciosa	((Elaeis_oleifera	Elaeis_guineensis)	Bactris_major))))	(Leopoldinia_pulchra	Chamaedorea_seifrizii))	(Geonoma_undata	Pelagodoxa_henryana)))	(Veitchia_spiralis	Dypsis_decaryi))	Dictyosperma_album)))	Kingia_australis);
((Pelagodoxa_henryana	(((((Prestoea_acuminata	(Oenocarpus_bataua	Oenocarpus_minor))	(Manicaria_saccifera	(((Dictyosperma_album	Hydriastele_microspadix)	((Veitchia_spiralis	Dypsis_decaryi)	(Kentiopsis_piersoniorum	Heterospathe_cagayanensis)))	Burretiokentia_grandiflora)))	((Reinhardtia_simplex	(Reinhardtia_paiewonskiana	Reinhardtia_latisecta))	(((Sabal_domingensis	Phoenix_dactylifera)	((Iriartea_deltoidea	Serenoa_repens)	((Pseudophoenix_vinifera	(Nypa_fruticans	Roystonea_regia))	(Sclerosperma_profizianum	((Calamus_caryotoides	Orania_palindan)	Podococcus_barteri)))))	(Attalea_speciosa	((Elaeis_oleifera	Elaeis_guineensis)	Bactris_major)))))	Geonoma_undata)	(Leopoldinia_pulchra	Chamaedorea_seifrizii)))	Kingia_australis);
((Burretiokentia_grandiflora	(Dictyosperma_album	(((((Prestoea_acuminata	(Oenocarpus_bataua	Oenocarpus_minor))	(Leopoldinia_pulchra	Manicaria_saccifera))	((Chamaedorea_seifrizii	(((Reinhardtia_simplex	(Reinhardtia_paiewonskiana	Reinhardtia_latisecta))	(Attalea_speciosa	((Elaeis_oleifera	Elaeis_guineensis)	Bactris_major)))	((Serenoa_repens	(((Pseudophoenix_vinifera	Roystonea_regia)	(Sclerosperma_profizianum	(Orania_palindan	Podococcus_barteri)))	(Sabal_domingensis	Phoenix_dactylifera)))	((Nypa_fruticans	Calamus_caryotoides)	Iriartea_deltoidea))))	(Geonoma_undata	Pelagodoxa_henryana)))	(Veitchia_spiralis	Dypsis_decaryi))	((Kentiopsis_piersoniorum	Heterospathe_cagayanensis)	Hydriastele_microspadix))))	Kingia_australis);
((Burretiokentia_grandiflora	(Dictyosperma_album	(((((Prestoea_acuminata	(Oenocarpus_bataua	Oenocarpus_minor))	Manicaria_saccifera)	((((Reinhardtia_simplex	(Reinhardtia_paiewonskiana	Reinhardtia_latisecta))	(Attalea_speciosa	((Elaeis_oleifera	Elaeis_guineensis)	Bactris_major)))	(((((Nypa_fruticans	Calamus_caryotoides)	(Pseudophoenix_vinifera	Roystonea_regia))	(Podococcus_barteri	(Sclerosperma_profizianum	Orania_palindan)))	(Iriartea_deltoidea	(Sabal_domingensis	(Leopoldinia_pulchra	Phoenix_dactylifera))))	Serenoa_repens))	((Chamaedorea_seifrizii	Geonoma_undata)	Pelagodoxa_henryana)))	(Veitchia_spiralis	Dypsis_decaryi))	(Heterospathe_cagayanensis	(Hydriastele_microspadix	Kentiopsis_piersoniorum)))))	Kingia_australis);
((Burretiokentia_grandiflora	(((Heterospathe_cagayanensis	Kentiopsis_piersoniorum)	Hydriastele_microspadix)	(((((Prestoea_acuminata	(Oenocarpus_bataua	Oenocarpus_minor))	Manicaria_saccifera)	(((Pelagodoxa_henryana	Chamaedorea_seifrizii)	Geonoma_undata)	((Reinhardtia_simplex	(Leopoldinia_pulchra	(Reinhardtia_paiewonskiana	Reinhardtia_latisecta)))	((((Pseudophoenix_vinifera	Roystonea_regia)	((Podococcus_barteri	(Calamus_caryotoides	Orania_palindan))	Sclerosperma_profizianum))	((Serenoa_repens	Iriartea_deltoidea)	(Sabal_domingensis	(Nypa_fruticans	Phoenix_dactylifera))))	(Attalea_speciosa	((Elaeis_oleifera	Elaeis_guineensis)	Bactris_major))))))	(Veitchia_spiralis	Dypsis_decaryi))	Dictyosperma_album)))	Kingia_australis);
((Burretiokentia_grandiflora	((((Veitchia_spiralis	Dypsis_decaryi)	(Heterospathe_cagayanensis	Kentiopsis_piersoniorum))	Hydriastele_microspadix)	((((Pelagodoxa_henryana	Geonoma_undata)	((Prestoea_acuminata	((Leopoldinia_pulchra	Chamaedorea_seifrizii)	(Oenocarpus_bataua	Oenocarpus_minor)))	((Reinhardtia_simplex	(Reinhardtia_paiewonskiana	Reinhardtia_latisecta))	(((((Phoenix_dactylifera	Sabal_domingensis)	((Pseudophoenix_vinifera	Roystonea_regia)	((Podococcus_barteri	(Calamus_caryotoides	Orania_palindan))	(Serenoa_repens	Sclerosperma_profizianum))))	Iriartea_deltoidea)	Nypa_fruticans)	(Attalea_speciosa	((Elaeis_oleifera	Elaeis_guineensis)	Bactris_major))))))	Manicaria_saccifera)	Dictyosperma_album)))	Kingia_australis);
((Burretiokentia_grandiflora	((Hydriastele_microspadix	(Heterospathe_cagayanensis	Kentiopsis_piersoniorum))	(Dictyosperma_album	(((((Prestoea_acuminata	(Oenocarpus_bataua	Oenocarpus_minor))	Chamaedorea_seifrizii)	((Geonoma_undata	Pelagodoxa_henryana)	(((Reinhardtia_simplex	(Reinhardtia_paiewonskiana	Reinhardtia_latisecta))	(Attalea_speciosa	((Elaeis_oleifera	Elaeis_guineensis)	Bactris_major)))	((((Podococcus_barteri	((Calamus_caryotoides	Nypa_fruticans)	Orania_palindan))	Sclerosperma_profizianum)	((Pseudophoenix_vinifera	(Serenoa_repens	Iriartea_deltoidea))	(Phoenix_dactylifera	Sabal_domingensis)))	Roystonea_regia))))	(Leopoldinia_pulchra	Manicaria_saccifera))	(Veitchia_spiralis	Dypsis_decaryi)))))	Kingia_australis);
((Burretiokentia_grandiflora	((Hydriastele_microspadix	(Heterospathe_cagayanensis	Kentiopsis_piersoniorum))	((Dictyosperma_album	(Veitchia_spiralis	Dypsis_decaryi))	(((((Geonoma_undata	Pelagodoxa_henryana)	(((Reinhardtia_simplex	(Reinhardtia_paiewonskiana	Reinhardtia_latisecta))	(Attalea_speciosa	((Elaeis_oleifera	Elaeis_guineensis)	Bactris_major)))	(((Nypa_fruticans	(Serenoa_repens	Iriartea_deltoidea))	(Phoenix_dactylifera	Sabal_domingensis))	((Roystonea_regia	Pseudophoenix_vinifera)	(((Calamus_caryotoides	Podococcus_barteri)	Orania_palindan)	Sclerosperma_profizianum)))))	(Prestoea_acuminata	(Oenocarpus_bataua	Oenocarpus_minor)))	Manicaria_saccifera)	(Chamaedorea_seifrizii	Leopoldinia_pulchra)))))	Kingia_australis);
((Burretiokentia_grandiflora	((Hydriastele_microspadix	(Heterospathe_cagayanensis	Kentiopsis_piersoniorum))	(Dictyosperma_album	((Veitchia_spiralis	Dypsis_decaryi)	((((Leopoldinia_pulchra	Chamaedorea_seifrizii)	Pelagodoxa_henryana)	(((Reinhardtia_simplex	(Reinhardtia_paiewonskiana	Reinhardtia_latisecta))	(Attalea_speciosa	((Elaeis_oleifera	Elaeis_guineensis)	Bactris_major)))	(((((Roystonea_regia	Pseudophoenix_vinifera)	((Podococcus_barteri	(Orania_palindan	Calamus_caryotoides))	Sclerosperma_profizianum))	(Iriartea_deltoidea	(Phoenix_dactylifera	Sabal_domingensis)))	Serenoa_repens)	Nypa_fruticans)))	(Geonoma_undata	((Prestoea_acuminata	(Oenocarpus_bataua	Oenocarpus_minor))	Manicaria_saccifera)))))))	Kingia_australis);
((((Chamaedorea_seifrizii	Pelagodoxa_henryana)	(((((Leopoldinia_pulchra	Manicaria_saccifera)	((Oenocarpus_minor	Oenocarpus_bataua)	Prestoea_acuminata))	((((Burretiokentia_grandiflora	Heterospathe_cagayanensis)	(Dictyosperma_album	Hydriastele_microspadix))	Kentiopsis_piersoniorum)	(Dypsis_decaryi	Veitchia_spiralis)))	(((((((Pseudophoenix_vinifera	Roystonea_regia)	Serenoa_repens)	Iriartea_deltoidea)	(Phoenix_dactylifera	Sabal_domingensis))	((Orania_palindan	Podococcus_barteri)	Sclerosperma_profizianum))	Nypa_fruticans)	((Attalea_speciosa	(Bactris_major	(Elaeis_guineensis	Elaeis_oleifera)))	((Reinhardtia_latisecta	Reinhardtia_paiewonskiana)	Reinhardtia_simplex))))	Geonoma_undata))	Calamus_caryotoides)	Kingia_australis);
((Burretiokentia_grandiflora	((Dictyosperma_album	((Dypsis_decaryi	Veitchia_spiralis)	((((((((Pseudophoenix_vinifera	Roystonea_regia)	(Serenoa_repens	Iriartea_deltoidea))	(Phoenix_dactylifera	Sabal_domingensis))	((Orania_palindan	Podococcus_barteri)	Sclerosperma_profizianum))	Nypa_fruticans)	(Calamus_caryotoides	((Attalea_speciosa	(Bactris_major	(Elaeis_guineensis	Elaeis_oleifera)))	((Reinhardtia_latisecta	Reinhardtia_paiewonskiana)	Reinhardtia_simplex))))	(Geonoma_undata	(Chamaedorea_seifrizii	Pelagodoxa_henryana)))	((Leopoldinia_pulchra	Manicaria_saccifera)	((Oenocarpus_minor	Oenocarpus_bataua)	Prestoea_acuminata)))))	(Hydriastele_microspadix	(Kentiopsis_piersoniorum	Heterospathe_cagayanensis))))	Kingia_australis);
((Burretiokentia_grandiflora	((Dictyosperma_album	((Dypsis_decaryi	Veitchia_spiralis)	((Geonoma_undata	(((((Phoenix_dactylifera	Sabal_domingensis)	((((Calamus_caryotoides	Orania_palindan)	Podococcus_barteri)	Sclerosperma_profizianum)	Pseudophoenix_vinifera))	((Nypa_fruticans	Roystonea_regia)	(Iriartea_deltoidea	Serenoa_repens)))	((Attalea_speciosa	(Bactris_major	(Elaeis_guineensis	Elaeis_oleifera)))	((Reinhardtia_latisecta	Reinhardtia_paiewonskiana)	Reinhardtia_simplex)))	(((Oenocarpus_minor	Oenocarpus_bataua)	Prestoea_acuminata)	((Leopoldinia_pulchra	Chamaedorea_seifrizii)	Pelagodoxa_henryana))))	Manicaria_saccifera)))	(Hydriastele_microspadix	(Kentiopsis_piersoniorum	Heterospathe_cagayanensis))))	Kingia_australis);
((Burretiokentia_grandiflora	(((Dypsis_decaryi	Veitchia_spiralis)	(Dictyosperma_album	Heterospathe_cagayanensis))	((Hydriastele_microspadix	((Manicaria_saccifera	((Oenocarpus_minor	Oenocarpus_bataua)	Prestoea_acuminata))	((Geonoma_undata	(Chamaedorea_seifrizii	Pelagodoxa_henryana))	(((Serenoa_repens	((((Calamus_caryotoides	Orania_palindan)	Podococcus_barteri)	(Leopoldinia_pulchra	Sclerosperma_profizianum))	(Pseudophoenix_vinifera	Roystonea_regia)))	((Nypa_fruticans	Iriartea_deltoidea)	(Phoenix_dactylifera	Sabal_domingensis)))	((Attalea_speciosa	(Bactris_major	(Elaeis_guineensis	Elaeis_oleifera)))	((Reinhardtia_latisecta	Reinhardtia_paiewonskiana)	Reinhardtia_simplex))))))	Kentiopsis_piersoniorum)))	Kingia_australis);
((Burretiokentia_grandiflora	((Dypsis_decaryi	Veitchia_spiralis)	((Dictyosperma_album	(Hydriastele_microspadix	(Manicaria_saccifera	(((Geonoma_undata	Pelagodoxa_henryana)	((Leopoldinia_pulchra	Chamaedorea_seifrizii)	(((((Calamus_caryotoides	Orania_palindan)	Podococcus_barteri)	(Nypa_fruticans	Sclerosperma_profizianum))	((Phoenix_dactylifera	Sabal_domingensis)	((Serenoa_repens	Iriartea_deltoidea)	(Pseudophoenix_vinifera	Roystonea_regia))))	((Attalea_speciosa	(Bactris_major	(Elaeis_guineensis	Elaeis_oleifera)))	((Reinhardtia_latisecta	Reinhardtia_paiewonskiana)	Reinhardtia_simplex)))))	((Oenocarpus_minor	Oenocarpus_bataua)	Prestoea_acuminata)))))	(Heterospathe_cagayanensis	Kentiopsis_piersoniorum))))	Kingia_australis);
((Reinhardtia_simplex	(((((((((((Kentiopsis_piersoniorum	Heterospathe_cagayanensis)	Hydriastele_microspadix)	(Burretiokentia_grandiflora	Dictyosperma_album))	(Dypsis_decaryi	Veitchia_spiralis))	(Manicaria_saccifera	Prestoea_acuminata))	(Oenocarpus_minor	Oenocarpus_bataua))	(Geonoma_undata	Pelagodoxa_henryana))	Chamaedorea_seifrizii)	(((Orania_palindan	(Sclerosperma_profizianum	Podococcus_barteri))	((Phoenix_dactylifera	Sabal_domingensis)	(Iriartea_deltoidea	(Pseudophoenix_vinifera	(Calamus_caryotoides	(Serenoa_repens	Roystonea_regia))))))	Nypa_fruticans))	(Attalea_speciosa	(Bactris_major	(Elaeis_guineensis	Elaeis_oleifera))))	(Leopoldinia_pulchra	(Reinhardtia_latisecta	Reinhardtia_paiewonskiana))))	Kingia_australis);
((Burretiokentia_grandiflora	(Dictyosperma_album	(((Dypsis_decaryi	Veitchia_spiralis)	(Manicaria_saccifera	((((((Iriartea_deltoidea	(Phoenix_dactylifera	(Serenoa_repens	Sabal_domingensis)))	((Pseudophoenix_vinifera	(Roystonea_regia	Leopoldinia_pulchra))	(((Calamus_caryotoides	Orania_palindan)	Podococcus_barteri)	Sclerosperma_profizianum)))	Nypa_fruticans)	((Attalea_speciosa	(Bactris_major	(Elaeis_guineensis	Elaeis_oleifera)))	((Reinhardtia_latisecta	Reinhardtia_paiewonskiana)	Reinhardtia_simplex)))	(Chamaedorea_seifrizii	(Prestoea_acuminata	(Oenocarpus_minor	Oenocarpus_bataua))))	(Geonoma_undata	Pelagodoxa_henryana))))	((Kentiopsis_piersoniorum	Heterospathe_cagayanensis)	Hydriastele_microspadix))))	Kingia_australis);
((Burretiokentia_grandiflora	(Dictyosperma_album	(((Dypsis_decaryi	Veitchia_spiralis)	((Manicaria_saccifera	(Prestoea_acuminata	(Oenocarpus_minor	Oenocarpus_bataua)))	((Pelagodoxa_henryana	((((Pseudophoenix_vinifera	((Serenoa_repens	Iriartea_deltoidea)	(Phoenix_dactylifera	Sabal_domingensis)))	((Orania_palindan	Podococcus_barteri)	Sclerosperma_profizianum))	(Roystonea_regia	Nypa_fruticans))	(Calamus_caryotoides	((Attalea_speciosa	(Bactris_major	(Elaeis_guineensis	Elaeis_oleifera)))	((Reinhardtia_latisecta	Reinhardtia_paiewonskiana)	Reinhardtia_simplex)))))	((Leopoldinia_pulchra	Geonoma_undata)	Chamaedorea_seifrizii))))	(Heterospathe_cagayanensis	(Hydriastele_microspadix	Kentiopsis_piersoniorum)))))	Kingia_australis);
((Burretiokentia_grandiflora	((Hydriastele_microspadix	((Dypsis_decaryi	Veitchia_spiralis)	(Kentiopsis_piersoniorum	Heterospathe_cagayanensis)))	(((Manicaria_saccifera	(Prestoea_acuminata	(Oenocarpus_minor	Oenocarpus_bataua)))	((((((Leopoldinia_pulchra	((Serenoa_repens	Roystonea_regia)	Pseudophoenix_vinifera))	((Phoenix_dactylifera	Sabal_domingensis)	Iriartea_deltoidea))	(((Calamus_caryotoides	Orania_palindan)	Podococcus_barteri)	Sclerosperma_profizianum))	Nypa_fruticans)	((Attalea_speciosa	(Bactris_major	(Elaeis_guineensis	Elaeis_oleifera)))	((Reinhardtia_latisecta	Reinhardtia_paiewonskiana)	Reinhardtia_simplex)))	((Chamaedorea_seifrizii	Pelagodoxa_henryana)	Geonoma_undata)))	Dictyosperma_album)))	Kingia_australis);
((Burretiokentia_grandiflora	((((((((Pseudophoenix_vinifera	((Calamus_caryotoides	Orania_palindan)	Podococcus_barteri))	((Serenoa_repens	Sclerosperma_profizianum)	(Iriartea_deltoidea	(Roystonea_regia	((Phoenix_dactylifera	Sabal_domingensis)	(Leopoldinia_pulchra	Nypa_fruticans))))))	(Attalea_speciosa	(Bactris_major	(Elaeis_guineensis	Elaeis_oleifera))))	((Reinhardtia_latisecta	Reinhardtia_paiewonskiana)	Reinhardtia_simplex))	((Chamaedorea_seifrizii	Pelagodoxa_henryana)	Geonoma_undata))	Manicaria_saccifera)	(Prestoea_acuminata	(Oenocarpus_minor	Oenocarpus_bataua)))	((Dictyosperma_album	Hydriastele_microspadix)	((Dypsis_decaryi	Veitchia_spiralis)	(Kentiopsis_piersoniorum	Heterospathe_cagayanensis)))))	Kingia_australis);
((Burretiokentia_grandiflora	(Dictyosperma_album	((Hydriastele_microspadix	(Kentiopsis_piersoniorum	(Veitchia_spiralis	Heterospathe_cagayanensis)))	(Dypsis_decaryi	((Prestoea_acuminata	Manicaria_saccifera)	((Oenocarpus_bataua	Oenocarpus_minor)	((((Chamaedorea_seifrizii	((Iriartea_deltoidea	((Nypa_fruticans	Phoenix_dactylifera)	Sabal_domingensis))	((Serenoa_repens	(Roystonea_regia	(Leopoldinia_pulchra	Pseudophoenix_vinifera)))	(Sclerosperma_profizianum	(Orania_palindan	Podococcus_barteri)))))	((Reinhardtia_simplex	(Reinhardtia_paiewonskiana	Reinhardtia_latisecta))	((Bactris_major	(Elaeis_guineensis	Elaeis_oleifera))	Attalea_speciosa)))	(Calamus_caryotoides	Geonoma_undata))	Pelagodoxa_henryana)))))))	Kingia_australis);
((Burretiokentia_grandiflora	(((Manicaria_saccifera	(Prestoea_acuminata	(Oenocarpus_bataua	Oenocarpus_minor)))	(Geonoma_undata	((((((Nypa_fruticans	Iriartea_deltoidea)	(Phoenix_dactylifera	Sabal_domingensis))	(Roystonea_regia	Pseudophoenix_vinifera))	(Sclerosperma_profizianum	((Serenoa_repens	(Calamus_caryotoides	Orania_palindan))	Podococcus_barteri)))	((Reinhardtia_simplex	(Leopoldinia_pulchra	(Reinhardtia_paiewonskiana	Reinhardtia_latisecta)))	((Bactris_major	(Elaeis_guineensis	Elaeis_oleifera))	Attalea_speciosa)))	(Chamaedorea_seifrizii	Pelagodoxa_henryana))))	((Hydriastele_microspadix	Dictyosperma_album)	((Kentiopsis_piersoniorum	Heterospathe_cagayanensis)	(Veitchia_spiralis	Dypsis_decaryi)))))	Kingia_australis);
((Burretiokentia_grandiflora	((((Manicaria_saccifera	(Prestoea_acuminata	(Oenocarpus_bataua	Oenocarpus_minor)))	((Geonoma_undata	(Chamaedorea_seifrizii	Pelagodoxa_henryana))	(((((Nypa_fruticans	Roystonea_regia)	Pseudophoenix_vinifera)	(Podococcus_barteri	(Sclerosperma_profizianum	Orania_palindan)))	((Phoenix_dactylifera	Sabal_domingensis)	(Serenoa_repens	Iriartea_deltoidea)))	((Calamus_caryotoides	(Reinhardtia_simplex	(Reinhardtia_paiewonskiana	Reinhardtia_latisecta)))	(Leopoldinia_pulchra	((Bactris_major	(Elaeis_guineensis	Elaeis_oleifera))	Attalea_speciosa))))))	Dictyosperma_album)	(Hydriastele_microspadix	((Kentiopsis_piersoniorum	(Veitchia_spiralis	Dypsis_decaryi))	Heterospathe_cagayanensis))))	Kingia_australis);
((Burretiokentia_grandiflora	((((Veitchia_spiralis	Dypsis_decaryi)	((Manicaria_saccifera	(Chamaedorea_seifrizii	(Prestoea_acuminata	(Oenocarpus_bataua	Oenocarpus_minor))))	((Geonoma_undata	Pelagodoxa_henryana)	(((((Orania_palindan	Podococcus_barteri)	(Calamus_caryotoides	Sclerosperma_profizianum))	Nypa_fruticans)	((Serenoa_repens	(Leopoldinia_pulchra	(Pseudophoenix_vinifera	Roystonea_regia)))	((Phoenix_dactylifera	Sabal_domingensis)	Iriartea_deltoidea)))	((Reinhardtia_simplex	(Reinhardtia_paiewonskiana	Reinhardtia_latisecta))	((Bactris_major	(Elaeis_guineensis	Elaeis_oleifera))	Attalea_speciosa))))))	Dictyosperma_album)	(Heterospathe_cagayanensis	(Hydriastele_microspadix	Kentiopsis_piersoniorum))))	Kingia_australis);
((Veitchia_spiralis	(Dypsis_decaryi	((Dictyosperma_album	(Heterospathe_cagayanensis	((((Manicaria_saccifera	(Prestoea_acuminata	(Calamus_caryotoides	(Oenocarpus_bataua	Oenocarpus_minor))))	(Chamaedorea_seifrizii	((Geonoma_undata	Pelagodoxa_henryana)	((((((Pseudophoenix_vinifera	Roystonea_regia)	(Serenoa_repens	((Orania_palindan	Podococcus_barteri)	Sclerosperma_profizianum)))	(Sabal_domingensis	Nypa_fruticans))	Iriartea_deltoidea)	Phoenix_dactylifera)	((Reinhardtia_simplex	(Reinhardtia_paiewonskiana	Reinhardtia_latisecta))	(Leopoldinia_pulchra	((Bactris_major	(Elaeis_guineensis	Elaeis_oleifera))	Attalea_speciosa)))))))	Hydriastele_microspadix)	Kentiopsis_piersoniorum)))	Burretiokentia_grandiflora)))	Kingia_australis);
(((Veitchia_spiralis	Dypsis_decaryi)	((((Leopoldinia_pulchra	Manicaria_saccifera)	(Chamaedorea_seifrizii	(Prestoea_acuminata	(Oenocarpus_bataua	Oenocarpus_minor))))	((Geonoma_undata	Pelagodoxa_henryana)	((Reinhardtia_simplex	(Reinhardtia_paiewonskiana	Reinhardtia_latisecta))	(((((Calamus_caryotoides	Nypa_fruticans)	(Pseudophoenix_vinifera	Roystonea_regia))	((Orania_palindan	Podococcus_barteri)	Sclerosperma_profizianum))	((Iriartea_deltoidea	Serenoa_repens)	(Phoenix_dactylifera	Sabal_domingensis)))	((Bactris_major	(Elaeis_guineensis	Elaeis_oleifera))	Attalea_speciosa)))))	((Hydriastele_microspadix	(Kentiopsis_piersoniorum	Heterospathe_cagayanensis))	(Dictyosperma_album	Burretiokentia_grandiflora))))	Kingia_australis);
(((((Hydriastele_microspadix	(Kentiopsis_piersoniorum	Heterospathe_cagayanensis))	Dictyosperma_album)	((Dypsis_decaryi	Veitchia_spiralis)	(((((Geonoma_undata	Pelagodoxa_henryana)	(((Reinhardtia_simplex	(Reinhardtia_paiewonskiana	Reinhardtia_latisecta))	((Bactris_major	(Elaeis_guineensis	Elaeis_oleifera))	Attalea_speciosa))	((((Pseudophoenix_vinifera	((Calamus_caryotoides	Orania_palindan)	Podococcus_barteri))	Sclerosperma_profizianum)	(Roystonea_regia	Nypa_fruticans))	((Iriartea_deltoidea	Serenoa_repens)	(Phoenix_dactylifera	Sabal_domingensis)))))	Manicaria_saccifera)	(Prestoea_acuminata	(Oenocarpus_bataua	Oenocarpus_minor)))	(Leopoldinia_pulchra	Chamaedorea_seifrizii))))	Burretiokentia_grandiflora)	Kingia_australis);
(((((Dypsis_decaryi	Veitchia_spiralis)	(Dictyosperma_album	Heterospathe_cagayanensis))	((((((Chamaedorea_seifrizii	(Pelagodoxa_henryana	(((Reinhardtia_simplex	(Reinhardtia_paiewonskiana	Reinhardtia_latisecta))	(Leopoldinia_pulchra	((Bactris_major	(Elaeis_guineensis	Elaeis_oleifera))	Attalea_speciosa)))	((((Podococcus_barteri	(Orania_palindan	Sclerosperma_profizianum))	Calamus_caryotoides)	(Pseudophoenix_vinifera	Roystonea_regia))	((Nypa_fruticans	(Phoenix_dactylifera	Sabal_domingensis))	(Iriartea_deltoidea	Serenoa_repens))))))	Geonoma_undata)	(Prestoea_acuminata	(Oenocarpus_bataua	Oenocarpus_minor)))	Manicaria_saccifera)	Kentiopsis_piersoniorum)	Hydriastele_microspadix))	Burretiokentia_grandiflora)	Kingia_australis);
((((((Prestoea_acuminata	(Oenocarpus_bataua	Oenocarpus_minor))	Manicaria_saccifera)	(((Leopoldinia_pulchra	Chamaedorea_seifrizii)	((Calamus_caryotoides	((Reinhardtia_simplex	(Reinhardtia_paiewonskiana	Reinhardtia_latisecta))	((Bactris_major	(Elaeis_guineensis	Elaeis_oleifera))	Attalea_speciosa)))	(((Orania_palindan	(Sclerosperma_profizianum	Podococcus_barteri))	(Pseudophoenix_vinifera	Roystonea_regia))	((Phoenix_dactylifera	Sabal_domingensis)	((Nypa_fruticans	Iriartea_deltoidea)	Serenoa_repens)))))	(Pelagodoxa_henryana	Geonoma_undata)))	(Dictyosperma_album	(((Dypsis_decaryi	Veitchia_spiralis)	(Heterospathe_cagayanensis	Kentiopsis_piersoniorum))	Hydriastele_microspadix)))	Burretiokentia_grandiflora)	Kingia_australis);
((((Dictyosperma_album	(Dypsis_decaryi	Veitchia_spiralis))	((((Geonoma_undata	Roystonea_regia)	(((Pelagodoxa_henryana	Chamaedorea_seifrizii)	(Prestoea_acuminata	(Oenocarpus_bataua	Oenocarpus_minor)))	(((Reinhardtia_simplex	(Reinhardtia_paiewonskiana	Reinhardtia_latisecta))	(Bactris_major	((Elaeis_guineensis	Elaeis_oleifera)	Attalea_speciosa)))	((((Calamus_caryotoides	Orania_palindan)	(Sclerosperma_profizianum	Podococcus_barteri))	Pseudophoenix_vinifera)	(((Phoenix_dactylifera	Sabal_domingensis)	Serenoa_repens)	(Nypa_fruticans	Iriartea_deltoidea))))))	(Leopoldinia_pulchra	Manicaria_saccifera))	((Kentiopsis_piersoniorum	Heterospathe_cagayanensis)	Hydriastele_microspadix)))	Burretiokentia_grandiflora)	Kingia_australis);
((Burretiokentia_grandiflora	(((Chamaedorea_seifrizii	(Prestoea_acuminata	(Calamus_caryotoides	(Oenocarpus_bataua	Oenocarpus_minor))))	((((Reinhardtia_simplex	(Reinhardtia_paiewonskiana	Reinhardtia_latisecta))	(((((Iriartea_deltoidea	(Sabal_domingensis	Phoenix_dactylifera))	(Roystonea_regia	Pseudophoenix_vinifera))	(Sclerosperma_profizianum	(Podococcus_barteri	Orania_palindan)))	(Serenoa_repens	Nypa_fruticans))	(Attalea_speciosa	((Elaeis_guineensis	Elaeis_oleifera)	Bactris_major))))	(Pelagodoxa_henryana	Geonoma_undata))	(Leopoldinia_pulchra	Manicaria_saccifera)))	((Dictyosperma_album	Hydriastele_microspadix)	((Kentiopsis_piersoniorum	Heterospathe_cagayanensis)	(Dypsis_decaryi	Veitchia_spiralis)))))	Kingia_australis);
((Burretiokentia_grandiflora	((Hydriastele_microspadix	(Kentiopsis_piersoniorum	Heterospathe_cagayanensis))	(((Dypsis_decaryi	Veitchia_spiralis)	(((((Reinhardtia_simplex	(Reinhardtia_paiewonskiana	Reinhardtia_latisecta))	(Leopoldinia_pulchra	((((Iriartea_deltoidea	Serenoa_repens)	(((Sabal_domingensis	Phoenix_dactylifera)	(Sclerosperma_profizianum	(Pseudophoenix_vinifera	(Podococcus_barteri	(Orania_palindan	Calamus_caryotoides)))))	Roystonea_regia))	Nypa_fruticans)	(Attalea_speciosa	((Elaeis_guineensis	Elaeis_oleifera)	Bactris_major)))))	(Pelagodoxa_henryana	Geonoma_undata))	(Chamaedorea_seifrizii	(Prestoea_acuminata	(Oenocarpus_bataua	Oenocarpus_minor))))	Manicaria_saccifera))	Dictyosperma_album)))	Kingia_australis);
((Burretiokentia_grandiflora	((Hydriastele_microspadix	(Kentiopsis_piersoniorum	Heterospathe_cagayanensis))	(((Dypsis_decaryi	Veitchia_spiralis)	(((((((Attalea_speciosa	((Elaeis_guineensis	Elaeis_oleifera)	Bactris_major))	(Reinhardtia_simplex	(Reinhardtia_paiewonskiana	Reinhardtia_latisecta)))	(((Sabal_domingensis	Phoenix_dactylifera)	(Serenoa_repens	Iriartea_deltoidea))	((Sclerosperma_profizianum	(Podococcus_barteri	Orania_palindan))	((Calamus_caryotoides	Nypa_fruticans)	(Pseudophoenix_vinifera	Roystonea_regia)))))	((Leopoldinia_pulchra	Chamaedorea_seifrizii)	Pelagodoxa_henryana))	Geonoma_undata)	(Prestoea_acuminata	(Oenocarpus_bataua	Oenocarpus_minor)))	Manicaria_saccifera))	Dictyosperma_album)))	Kingia_australis);
((Burretiokentia_grandiflora	((((Dypsis_decaryi	Veitchia_spiralis)	((((((Attalea_speciosa	((Elaeis_guineensis	Elaeis_oleifera)	Bactris_major))	(Reinhardtia_simplex	(Reinhardtia_paiewonskiana	Reinhardtia_latisecta)))	(((Sabal_domingensis	Phoenix_dactylifera)	(Serenoa_repens	(Nypa_fruticans	Iriartea_deltoidea)))	((Sclerosperma_profizianum	(Podococcus_barteri	Orania_palindan))	(Pseudophoenix_vinifera	Roystonea_regia))))	Manicaria_saccifera)	((Calamus_caryotoides	(Chamaedorea_seifrizii	Pelagodoxa_henryana))	(Prestoea_acuminata	(Oenocarpus_bataua	Oenocarpus_minor))))	(Leopoldinia_pulchra	Geonoma_undata)))	(Hydriastele_microspadix	(Kentiopsis_piersoniorum	Heterospathe_cagayanensis)))	Dictyosperma_album))	Kingia_australis);
((Burretiokentia_grandiflora	(Hydriastele_microspadix	((Dypsis_decaryi	(Manicaria_saccifera	(((Geonoma_undata	(Chamaedorea_seifrizii	Pelagodoxa_henryana))	(((((Sclerosperma_profizianum	(Podococcus_barteri	(Calamus_caryotoides	Orania_palindan)))	(((Sabal_domingensis	Phoenix_dactylifera)	(Serenoa_repens	Iriartea_deltoidea))	(Leopoldinia_pulchra	(Pseudophoenix_vinifera	Roystonea_regia))))	Nypa_fruticans)	(Attalea_speciosa	((Elaeis_guineensis	Elaeis_oleifera)	Bactris_major)))	(Reinhardtia_simplex	(Reinhardtia_paiewonskiana	Reinhardtia_latisecta))))	(Prestoea_acuminata	(Oenocarpus_bataua	Oenocarpus_minor)))))	(Dictyosperma_album	(Veitchia_spiralis	(Kentiopsis_piersoniorum	Heterospathe_cagayanensis))))))	Kingia_australis);
((Burretiokentia_grandiflora	(((Hydriastele_microspadix	(Kentiopsis_piersoniorum	Heterospathe_cagayanensis))	((Veitchia_spiralis	Dypsis_decaryi)	(((Geonoma_undata	(Chamaedorea_seifrizii	Pelagodoxa_henryana))	(((Attalea_speciosa	((Elaeis_guineensis	Elaeis_oleifera)	Bactris_major))	(Reinhardtia_simplex	(Leopoldinia_pulchra	(Reinhardtia_paiewonskiana	Reinhardtia_latisecta))))	(((Sabal_domingensis	Phoenix_dactylifera)	(Nypa_fruticans	Iriartea_deltoidea))	(Serenoa_repens	((Sclerosperma_profizianum	(Podococcus_barteri	(Calamus_caryotoides	Orania_palindan)))	(Pseudophoenix_vinifera	Roystonea_regia))))))	(Manicaria_saccifera	(Prestoea_acuminata	(Oenocarpus_bataua	Oenocarpus_minor))))))	Dictyosperma_album))	Kingia_australis);
((Burretiokentia_grandiflora	(((((Geonoma_undata	Pelagodoxa_henryana)	((((Calamus_caryotoides	Nypa_fruticans)	((((Sabal_domingensis	Phoenix_dactylifera)	(Serenoa_repens	Iriartea_deltoidea))	((Leopoldinia_pulchra	Pseudophoenix_vinifera)	Roystonea_regia))	(Sclerosperma_profizianum	(Podococcus_barteri	Orania_palindan))))	(Attalea_speciosa	((Elaeis_guineensis	Elaeis_oleifera)	Bactris_major)))	(Reinhardtia_simplex	(Reinhardtia_paiewonskiana	Reinhardtia_latisecta))))	Chamaedorea_seifrizii)	(Manicaria_saccifera	(Prestoea_acuminata	(Oenocarpus_bataua	Oenocarpus_minor))))	(Hydriastele_microspadix	(((Veitchia_spiralis	Dypsis_decaryi)	(Kentiopsis_piersoniorum	Heterospathe_cagayanensis))	Dictyosperma_album))))	Kingia_australis);
((Burretiokentia_grandiflora	(((Veitchia_spiralis	Dypsis_decaryi)	(Heterospathe_cagayanensis	Dictyosperma_album))	(Hydriastele_microspadix	(Kentiopsis_piersoniorum	(((Geonoma_undata	Pelagodoxa_henryana)	((((((Sabal_domingensis	Phoenix_dactylifera)	(Serenoa_repens	Iriartea_deltoidea))	(Pseudophoenix_vinifera	Roystonea_regia))	(Sclerosperma_profizianum	(Podococcus_barteri	(Calamus_caryotoides	Orania_palindan))))	(Attalea_speciosa	((Elaeis_guineensis	Elaeis_oleifera)	Bactris_major)))	((Chamaedorea_seifrizii	Nypa_fruticans)	(Reinhardtia_simplex	(Leopoldinia_pulchra	(Reinhardtia_paiewonskiana	Reinhardtia_latisecta))))))	(Manicaria_saccifera	(Prestoea_acuminata	(Oenocarpus_bataua	Oenocarpus_minor))))))))	Kingia_australis);
((Burretiokentia_grandiflora	(Dictyosperma_album	((Hydriastele_microspadix	((Heterospathe_cagayanensis	Kentiopsis_piersoniorum)	(Veitchia_spiralis	Dypsis_decaryi)))	(((Geonoma_undata	Pelagodoxa_henryana)	(((((Iriartea_deltoidea	(Chamaedorea_seifrizii	Nypa_fruticans))	(Sabal_domingensis	((Pseudophoenix_vinifera	Roystonea_regia)	(Serenoa_repens	((Calamus_caryotoides	Orania_palindan)	(Sclerosperma_profizianum	Podococcus_barteri))))))	Phoenix_dactylifera)	(Leopoldinia_pulchra	(Attalea_speciosa	((Elaeis_guineensis	Elaeis_oleifera)	Bactris_major))))	(Reinhardtia_simplex	(Reinhardtia_paiewonskiana	Reinhardtia_latisecta))))	(Manicaria_saccifera	(Prestoea_acuminata	(Oenocarpus_bataua	Oenocarpus_minor)))))))	Kingia_australis);
((Burretiokentia_grandiflora	((((((Geonoma_undata	(Chamaedorea_seifrizii	Pelagodoxa_henryana))	((((Bactris_major	(Elaeis_guineensis	Elaeis_oleifera))	Attalea_speciosa)	(Reinhardtia_simplex	(Reinhardtia_paiewonskiana	Reinhardtia_latisecta)))	(((((Nypa_fruticans	Phoenix_dactylifera)	Sabal_domingensis)	Iriartea_deltoidea)	(Serenoa_repens	((Podococcus_barteri	Orania_palindan)	Sclerosperma_profizianum)))	(Pseudophoenix_vinifera	(Calamus_caryotoides	Roystonea_regia)))))	(Manicaria_saccifera	(Prestoea_acuminata	(Oenocarpus_bataua	Oenocarpus_minor))))	Leopoldinia_pulchra)	(Dictyosperma_album	Hydriastele_microspadix))	((Heterospathe_cagayanensis	Kentiopsis_piersoniorum)	(Veitchia_spiralis	Dypsis_decaryi))))	Kingia_australis);
((Burretiokentia_grandiflora	((((Dypsis_decaryi	Veitchia_spiralis)	(Manicaria_saccifera	(((((((Elaeis_guineensis	Elaeis_oleifera)	Bactris_major)	Attalea_speciosa)	(Reinhardtia_simplex	(Reinhardtia_latisecta	Reinhardtia_paiewonskiana)))	(Nypa_fruticans	((((Leopoldinia_pulchra	(Pseudophoenix_vinifera	Roystonea_regia))	(((Calamus_caryotoides	Orania_palindan)	Podococcus_barteri)	Sclerosperma_profizianum))	(Sabal_domingensis	Phoenix_dactylifera))	(Iriartea_deltoidea	Serenoa_repens))))	(Geonoma_undata	(Chamaedorea_seifrizii	Pelagodoxa_henryana)))	((Oenocarpus_minor	Oenocarpus_bataua)	Prestoea_acuminata))))	(Hydriastele_microspadix	(Kentiopsis_piersoniorum	Heterospathe_cagayanensis)))	Dictyosperma_album))	Kingia_australis);
((Burretiokentia_grandiflora	((Dictyosperma_album	(Dypsis_decaryi	Veitchia_spiralis))	(((Leopoldinia_pulchra	Manicaria_saccifera)	(((((((Elaeis_guineensis	Elaeis_oleifera)	Bactris_major)	Attalea_speciosa)	(Reinhardtia_simplex	(Reinhardtia_latisecta	Reinhardtia_paiewonskiana)))	(Nypa_fruticans	(((Pseudophoenix_vinifera	Roystonea_regia)	(((Calamus_caryotoides	Orania_palindan)	Podococcus_barteri)	Sclerosperma_profizianum))	((Sabal_domingensis	Phoenix_dactylifera)	(Iriartea_deltoidea	Serenoa_repens)))))	(Geonoma_undata	(Chamaedorea_seifrizii	Pelagodoxa_henryana)))	((Oenocarpus_minor	Oenocarpus_bataua)	Prestoea_acuminata)))	(Hydriastele_microspadix	(Kentiopsis_piersoniorum	Heterospathe_cagayanensis)))))	Kingia_australis);
((Burretiokentia_grandiflora	(Dictyosperma_album	(((Dypsis_decaryi	Veitchia_spiralis)	((Leopoldinia_pulchra	Manicaria_saccifera)	((((Calamus_caryotoides	Chamaedorea_seifrizii)	(((((Elaeis_guineensis	Elaeis_oleifera)	Bactris_major)	Attalea_speciosa)	(Reinhardtia_simplex	(Reinhardtia_latisecta	Reinhardtia_paiewonskiana)))	(Nypa_fruticans	(((Orania_palindan	Podococcus_barteri)	Sclerosperma_profizianum)	((Sabal_domingensis	Phoenix_dactylifera)	((Iriartea_deltoidea	Serenoa_repens)	(Pseudophoenix_vinifera	Roystonea_regia)))))))	(Geonoma_undata	Pelagodoxa_henryana))	((Oenocarpus_minor	Oenocarpus_bataua)	Prestoea_acuminata))))	(Hydriastele_microspadix	(Kentiopsis_piersoniorum	Heterospathe_cagayanensis)))))	Kingia_australis);
((Burretiokentia_grandiflora	((((Leopoldinia_pulchra	(Manicaria_saccifera	((Oenocarpus_minor	Oenocarpus_bataua)	Prestoea_acuminata)))	((Chamaedorea_seifrizii	Geonoma_undata)	(Pelagodoxa_henryana	(((((Elaeis_guineensis	Elaeis_oleifera)	Bactris_major)	Attalea_speciosa)	(Reinhardtia_simplex	(Reinhardtia_latisecta	Reinhardtia_paiewonskiana)))	(((Orania_palindan	Podococcus_barteri)	Sclerosperma_profizianum)	((Sabal_domingensis	(Nypa_fruticans	Phoenix_dactylifera))	((Iriartea_deltoidea	Serenoa_repens)	(Pseudophoenix_vinifera	(Calamus_caryotoides	Roystonea_regia)))))))))	((Kentiopsis_piersoniorum	(Dypsis_decaryi	Veitchia_spiralis))	Hydriastele_microspadix))	(Dictyosperma_album	Heterospathe_cagayanensis)))	Kingia_australis);
((Pelagodoxa_henryana	(Geonoma_undata	((Leopoldinia_pulchra	(((((((Orania_palindan	Podococcus_barteri)	(Serenoa_repens	(Sclerosperma_profizianum	Chamaedorea_seifrizii)))	Sabal_domingensis)	(((Nypa_fruticans	Calamus_caryotoides)	Roystonea_regia)	Pseudophoenix_vinifera))	Iriartea_deltoidea)	Phoenix_dactylifera)	((((Elaeis_guineensis	Elaeis_oleifera)	Bactris_major)	Attalea_speciosa)	(Reinhardtia_simplex	(Reinhardtia_latisecta	Reinhardtia_paiewonskiana)))))	(((((Kentiopsis_piersoniorum	((Dypsis_decaryi	Veitchia_spiralis)	Heterospathe_cagayanensis))	Hydriastele_microspadix)	Burretiokentia_grandiflora)	Dictyosperma_album)	(Manicaria_saccifera	((Oenocarpus_minor	Oenocarpus_bataua)	Prestoea_acuminata))))))	Kingia_australis);
((((Oenocarpus_minor	Oenocarpus_bataua)	Prestoea_acuminata)	((((Pelagodoxa_henryana	Geonoma_undata)	(((((((Orania_palindan	Podococcus_barteri)	Sclerosperma_profizianum)	((Pseudophoenix_vinifera	Roystonea_regia)	(Nypa_fruticans	Calamus_caryotoides)))	(Serenoa_repens	Iriartea_deltoidea))	(Sabal_domingensis	(Leopoldinia_pulchra	Phoenix_dactylifera)))	((((Elaeis_guineensis	Elaeis_oleifera)	Bactris_major)	Attalea_speciosa)	(Reinhardtia_simplex	(Reinhardtia_latisecta	Reinhardtia_paiewonskiana))))	Chamaedorea_seifrizii))	(((((Kentiopsis_piersoniorum	Heterospathe_cagayanensis)	Hydriastele_microspadix)	Burretiokentia_grandiflora)	Dictyosperma_album)	(Dypsis_decaryi	Veitchia_spiralis)))	Manicaria_saccifera))	Kingia_australis);
((Burretiokentia_grandiflora	(Dictyosperma_album	((Hydriastele_microspadix	((Kentiopsis_piersoniorum	Heterospathe_cagayanensis)	(Dypsis_decaryi	Veitchia_spiralis)))	(Manicaria_saccifera	(((Pelagodoxa_henryana	Geonoma_undata)	((((((Calamus_caryotoides	Pseudophoenix_vinifera)	Roystonea_regia)	(Iriartea_deltoidea	(Sabal_domingensis	Phoenix_dactylifera)))	(Chamaedorea_seifrizii	((Orania_palindan	Podococcus_barteri)	Sclerosperma_profizianum)))	(Nypa_fruticans	Serenoa_repens))	((Leopoldinia_pulchra	(((Elaeis_guineensis	Elaeis_oleifera)	Bactris_major)	Attalea_speciosa))	(Reinhardtia_simplex	(Reinhardtia_latisecta	Reinhardtia_paiewonskiana)))))	((Oenocarpus_minor	Oenocarpus_bataua)	Prestoea_acuminata))))))	Kingia_australis);
((Burretiokentia_grandiflora	(((Hydriastele_microspadix	((Kentiopsis_piersoniorum	Heterospathe_cagayanensis)	Veitchia_spiralis))	Dictyosperma_album)	(Dypsis_decaryi	(((Geonoma_undata	(((((Serenoa_repens	((Calamus_caryotoides	Nypa_fruticans)	Iriartea_deltoidea))	(Sabal_domingensis	Phoenix_dactylifera))	(((Orania_palindan	Podococcus_barteri)	Sclerosperma_profizianum)	(Pseudophoenix_vinifera	Roystonea_regia)))	((((Elaeis_guineensis	Elaeis_oleifera)	Bactris_major)	Attalea_speciosa)	(Reinhardtia_simplex	(Reinhardtia_latisecta	Reinhardtia_paiewonskiana))))	(Pelagodoxa_henryana	(Leopoldinia_pulchra	Chamaedorea_seifrizii))))	Manicaria_saccifera)	((Oenocarpus_minor	Oenocarpus_bataua)	Prestoea_acuminata)))))	Kingia_australis);
((Burretiokentia_grandiflora	(((Leopoldinia_pulchra	Manicaria_saccifera)	(((Pelagodoxa_henryana	Geonoma_undata)	(((((((Sabal_domingensis	Phoenix_dactylifera)	((Pseudophoenix_vinifera	Roystonea_regia)	(Iriartea_deltoidea	Serenoa_repens)))	((Orania_palindan	Podococcus_barteri)	Sclerosperma_profizianum))	(Calamus_caryotoides	Nypa_fruticans))	(((Elaeis_guineensis	Elaeis_oleifera)	Bactris_major)	Attalea_speciosa))	(Reinhardtia_simplex	(Reinhardtia_latisecta	Reinhardtia_paiewonskiana)))	Chamaedorea_seifrizii))	((Oenocarpus_minor	Oenocarpus_bataua)	Prestoea_acuminata)))	((Hydriastele_microspadix	(Kentiopsis_piersoniorum	(Heterospathe_cagayanensis	(Dypsis_decaryi	Veitchia_spiralis))))	Dictyosperma_album)))	Kingia_australis);
((Burretiokentia_grandiflora	((((Manicaria_saccifera	(((Pelagodoxa_henryana	Geonoma_undata)	((((((Elaeis_guineensis	Elaeis_oleifera)	Bactris_major)	Attalea_speciosa)	(Reinhardtia_simplex	(Reinhardtia_latisecta	Reinhardtia_paiewonskiana)))	((Calamus_caryotoides	Nypa_fruticans)	(((Sabal_domingensis	Phoenix_dactylifera)	((Pseudophoenix_vinifera	Roystonea_regia)	(Serenoa_repens	((Orania_palindan	Podococcus_barteri)	Sclerosperma_profizianum))))	Iriartea_deltoidea)))	(Leopoldinia_pulchra	Chamaedorea_seifrizii)))	((Oenocarpus_minor	Oenocarpus_bataua)	Prestoea_acuminata)))	Dictyosperma_album)	(Dypsis_decaryi	Veitchia_spiralis))	(Hydriastele_microspadix	(Heterospathe_cagayanensis	Kentiopsis_piersoniorum))))	Kingia_australis);
((Burretiokentia_grandiflora	(((Heterospathe_cagayanensis	Kentiopsis_piersoniorum)	Hydriastele_microspadix)	(((Veitchia_spiralis	Dypsis_decaryi)	((Manicaria_saccifera	(Prestoea_acuminata	(Oenocarpus_bataua	Oenocarpus_minor)))	(((Leopoldinia_pulchra	Chamaedorea_seifrizii)	((((((Roystonea_regia	Pseudophoenix_vinifera)	(Serenoa_repens	Iriartea_deltoidea))	(Sabal_domingensis	Phoenix_dactylifera))	((Calamus_caryotoides	Orania_palindan)	(Podococcus_barteri	Sclerosperma_profizianum)))	Nypa_fruticans)	((Attalea_speciosa	((Elaeis_oleifera	Elaeis_guineensis)	Bactris_major))	(Reinhardtia_simplex	(Reinhardtia_latisecta	Reinhardtia_paiewonskiana)))))	(Geonoma_undata	Pelagodoxa_henryana))))	Dictyosperma_album)))	Kingia_australis);
((Burretiokentia_grandiflora	((Heterospathe_cagayanensis	(Kentiopsis_piersoniorum	Hydriastele_microspadix))	(((Veitchia_spiralis	Dypsis_decaryi)	((Manicaria_saccifera	(Prestoea_acuminata	(Oenocarpus_bataua	Oenocarpus_minor)))	(((Leopoldinia_pulchra	Chamaedorea_seifrizii)	(Geonoma_undata	Pelagodoxa_henryana))	((((Serenoa_repens	Iriartea_deltoidea)	(Sabal_domingensis	Phoenix_dactylifera))	((Roystonea_regia	Pseudophoenix_vinifera)	(Nypa_fruticans	(Sclerosperma_profizianum	((Calamus_caryotoides	Orania_palindan)	Podococcus_barteri)))))	((Attalea_speciosa	((Elaeis_oleifera	Elaeis_guineensis)	Bactris_major))	(Reinhardtia_simplex	(Reinhardtia_latisecta	Reinhardtia_paiewonskiana)))))))	Dictyosperma_album)))	Kingia_australis);
((Burretiokentia_grandiflora	(((Veitchia_spiralis	Dypsis_decaryi)	(Heterospathe_cagayanensis	((((Leopoldinia_pulchra	Manicaria_saccifera)	((((((Iriartea_deltoidea	(Sabal_domingensis	Phoenix_dactylifera))	((Roystonea_regia	(Sclerosperma_profizianum	(Pseudophoenix_vinifera	(Orania_palindan	(Podococcus_barteri	Calamus_caryotoides)))))	Serenoa_repens))	((Attalea_speciosa	((Elaeis_oleifera	Elaeis_guineensis)	Bactris_major))	(Reinhardtia_simplex	(Reinhardtia_latisecta	Reinhardtia_paiewonskiana))))	(Nypa_fruticans	Chamaedorea_seifrizii))	(Geonoma_undata	Pelagodoxa_henryana))	(Prestoea_acuminata	(Oenocarpus_bataua	Oenocarpus_minor))))	Kentiopsis_piersoniorum)	Hydriastele_microspadix)))	Dictyosperma_album))	Kingia_australis);
((Burretiokentia_grandiflora	((Kentiopsis_piersoniorum	(Heterospathe_cagayanensis	Hydriastele_microspadix))	(((Manicaria_saccifera	((((Nypa_fruticans	((Sclerosperma_profizianum	(Orania_palindan	Podococcus_barteri))	(((Pseudophoenix_vinifera	(Serenoa_repens	(Calamus_caryotoides	Iriartea_deltoidea)))	(Sabal_domingensis	Phoenix_dactylifera))	Roystonea_regia)))	((Attalea_speciosa	((Elaeis_oleifera	Elaeis_guineensis)	Bactris_major))	(Reinhardtia_simplex	(Reinhardtia_latisecta	Reinhardtia_paiewonskiana))))	(Geonoma_undata	Pelagodoxa_henryana))	(Prestoea_acuminata	((Leopoldinia_pulchra	Chamaedorea_seifrizii)	(Oenocarpus_bataua	Oenocarpus_minor)))))	(Veitchia_spiralis	Dypsis_decaryi))	Dictyosperma_album)))	Kingia_australis);
((Pelagodoxa_henryana	((Serenoa_repens	((Nypa_fruticans	(Leopoldinia_pulchra	(Attalea_speciosa	((Elaeis_oleifera	Elaeis_guineensis)	Bactris_major))))	(Reinhardtia_simplex	(Reinhardtia_latisecta	Reinhardtia_paiewonskiana))))	((Geonoma_undata	((((Veitchia_spiralis	Dypsis_decaryi)	((Hydriastele_microspadix	(Kentiopsis_piersoniorum	Heterospathe_cagayanensis))	(Dictyosperma_album	Burretiokentia_grandiflora)))	(Chamaedorea_seifrizii	Iriartea_deltoidea))	(Manicaria_saccifera	(Prestoea_acuminata	(Calamus_caryotoides	(Oenocarpus_bataua	Oenocarpus_minor))))))	(((Pseudophoenix_vinifera	Roystonea_regia)	((Orania_palindan	Podococcus_barteri)	Sclerosperma_profizianum))	(Sabal_domingensis	Phoenix_dactylifera)))))	Kingia_australis);
((Burretiokentia_grandiflora	((((Manicaria_saccifera	((Prestoea_acuminata	(Oenocarpus_bataua	Oenocarpus_minor))	((Chamaedorea_seifrizii	(((Serenoa_repens	(((Leopoldinia_pulchra	Pseudophoenix_vinifera)	Roystonea_regia)	((Calamus_caryotoides	Orania_palindan)	(Podococcus_barteri	Sclerosperma_profizianum))))	(Iriartea_deltoidea	(Sabal_domingensis	(Nypa_fruticans	Phoenix_dactylifera))))	((Attalea_speciosa	((Elaeis_oleifera	Elaeis_guineensis)	Bactris_major))	(Reinhardtia_simplex	(Reinhardtia_latisecta	Reinhardtia_paiewonskiana)))))	(Pelagodoxa_henryana	Geonoma_undata))))	(Veitchia_spiralis	Dypsis_decaryi))	(Hydriastele_microspadix	(Kentiopsis_piersoniorum	Heterospathe_cagayanensis)))	Dictyosperma_album))	Kingia_australis);
((Burretiokentia_grandiflora	(((((Leopoldinia_pulchra	Manicaria_saccifera)	((Prestoea_acuminata	(Oenocarpus_bataua	Oenocarpus_minor))	(((((((Calamus_caryotoides	Nypa_fruticans)	(Pseudophoenix_vinifera	Roystonea_regia))	(Podococcus_barteri	(Sclerosperma_profizianum	Orania_palindan)))	((Serenoa_repens	Iriartea_deltoidea)	(Sabal_domingensis	Phoenix_dactylifera)))	((Attalea_speciosa	((Elaeis_oleifera	Elaeis_guineensis)	Bactris_major))	(Reinhardtia_simplex	(Reinhardtia_latisecta	Reinhardtia_paiewonskiana))))	(Pelagodoxa_henryana	Geonoma_undata))	Chamaedorea_seifrizii)))	(Veitchia_spiralis	Dypsis_decaryi))	(Hydriastele_microspadix	(Kentiopsis_piersoniorum	Heterospathe_cagayanensis)))	Dictyosperma_album))	Kingia_australis);
((Burretiokentia_grandiflora	(((Veitchia_spiralis	Dypsis_decaryi)	(Kentiopsis_piersoniorum	Heterospathe_cagayanensis))	((((Leopoldinia_pulchra	Manicaria_saccifera)	((Prestoea_acuminata	(Oenocarpus_bataua	Oenocarpus_minor))	((((((Calamus_caryotoides	Nypa_fruticans)	(Pseudophoenix_vinifera	Roystonea_regia))	((Chamaedorea_seifrizii	Sclerosperma_profizianum)	(Orania_palindan	Podococcus_barteri)))	((Serenoa_repens	Iriartea_deltoidea)	(Sabal_domingensis	Phoenix_dactylifera)))	((Attalea_speciosa	((Elaeis_oleifera	Elaeis_guineensis)	Bactris_major))	(Reinhardtia_simplex	(Reinhardtia_latisecta	Reinhardtia_paiewonskiana))))	(Pelagodoxa_henryana	Geonoma_undata))))	Hydriastele_microspadix)	Dictyosperma_album)))	Kingia_australis);
((Burretiokentia_grandiflora	((((Manicaria_saccifera	(((Prestoea_acuminata	(Oenocarpus_bataua	Oenocarpus_minor))	Pelagodoxa_henryana)	(Geonoma_undata	((((Sclerosperma_profizianum	(Orania_palindan	Podococcus_barteri))	((Chamaedorea_seifrizii	Nypa_fruticans)	((Pseudophoenix_vinifera	Roystonea_regia)	((Calamus_caryotoides	(Serenoa_repens	Iriartea_deltoidea))	(Phoenix_dactylifera	Sabal_domingensis)))))	(Attalea_speciosa	((Elaeis_oleifera	Elaeis_guineensis)	Bactris_major)))	(Reinhardtia_simplex	(Reinhardtia_latisecta	Reinhardtia_paiewonskiana))))))	Leopoldinia_pulchra)	Hydriastele_microspadix)	(Dictyosperma_album	(((Veitchia_spiralis	Dypsis_decaryi)	Kentiopsis_piersoniorum)	Heterospathe_cagayanensis))))	Kingia_australis);
((Burretiokentia_grandiflora	((((Manicaria_saccifera	((Prestoea_acuminata	(Oenocarpus_bataua	Oenocarpus_minor))	((Pelagodoxa_henryana	Geonoma_undata)	(((Reinhardtia_simplex	(Reinhardtia_latisecta	Reinhardtia_paiewonskiana))	Chamaedorea_seifrizii)	((((Sclerosperma_profizianum	(Orania_palindan	Podococcus_barteri))	((Phoenix_dactylifera	Sabal_domingensis)	((Pseudophoenix_vinifera	Roystonea_regia)	(Serenoa_repens	Iriartea_deltoidea))))	(Calamus_caryotoides	Nypa_fruticans))	(Bactris_major	(Attalea_speciosa	(Elaeis_oleifera	Elaeis_guineensis))))))))	Leopoldinia_pulchra)	Hydriastele_microspadix)	(Dictyosperma_album	((Veitchia_spiralis	Dypsis_decaryi)	(Kentiopsis_piersoniorum	Heterospathe_cagayanensis)))))	Kingia_australis);
((Pelagodoxa_henryana	(((((Veitchia_spiralis	Dypsis_decaryi)	((Burretiokentia_grandiflora	(Hydriastele_microspadix	(Heterospathe_cagayanensis	Kentiopsis_piersoniorum)))	Dictyosperma_album))	(((Leopoldinia_pulchra	Chamaedorea_seifrizii)	(Prestoea_acuminata	(Oenocarpus_bataua	Oenocarpus_minor)))	Manicaria_saccifera))	(((((Orania_palindan	Podococcus_barteri)	Sclerosperma_profizianum)	((Nypa_fruticans	Calamus_caryotoides)	(Roystonea_regia	Pseudophoenix_vinifera)))	((Serenoa_repens	Iriartea_deltoidea)	(Phoenix_dactylifera	Sabal_domingensis)))	((((Elaeis_guineensis	Elaeis_oleifera)	Bactris_major)	Attalea_speciosa)	(Reinhardtia_simplex	(Reinhardtia_paiewonskiana	Reinhardtia_latisecta)))))	Geonoma_undata))	Kingia_australis);
((Pelagodoxa_henryana	(((((Prestoea_acuminata	(Oenocarpus_bataua	Oenocarpus_minor))	(Manicaria_saccifera	((Veitchia_spiralis	Dypsis_decaryi)	((Burretiokentia_grandiflora	(Hydriastele_microspadix	(Heterospathe_cagayanensis	Kentiopsis_piersoniorum)))	Dictyosperma_album))))	Geonoma_undata)	((((((Orania_palindan	(Calamus_caryotoides	Podococcus_barteri))	Sclerosperma_profizianum)	(Roystonea_regia	Pseudophoenix_vinifera))	Nypa_fruticans)	((Serenoa_repens	Iriartea_deltoidea)	(Phoenix_dactylifera	Sabal_domingensis)))	((((Elaeis_guineensis	Elaeis_oleifera)	Bactris_major)	Attalea_speciosa)	(Reinhardtia_simplex	(Leopoldinia_pulchra	(Reinhardtia_paiewonskiana	Reinhardtia_latisecta))))))	Chamaedorea_seifrizii))	Kingia_australis);
((Burretiokentia_grandiflora	((((((Prestoea_acuminata	(Oenocarpus_bataua	Oenocarpus_minor))	Manicaria_saccifera)	(((Pelagodoxa_henryana	Chamaedorea_seifrizii)	Geonoma_undata)	((((Serenoa_repens	Iriartea_deltoidea)	((((Calamus_caryotoides	Orania_palindan)	Podococcus_barteri)	(Sclerosperma_profizianum	(Roystonea_regia	(Leopoldinia_pulchra	Pseudophoenix_vinifera))))	(Phoenix_dactylifera	Sabal_domingensis)))	Nypa_fruticans)	((((Elaeis_guineensis	Elaeis_oleifera)	Bactris_major)	Attalea_speciosa)	(Reinhardtia_simplex	(Reinhardtia_paiewonskiana	Reinhardtia_latisecta))))))	(Veitchia_spiralis	Dypsis_decaryi))	(Hydriastele_microspadix	(Heterospathe_cagayanensis	Kentiopsis_piersoniorum)))	Dictyosperma_album))	Kingia_australis);
((Burretiokentia_grandiflora	((Kentiopsis_piersoniorum	(Heterospathe_cagayanensis	((((Prestoea_acuminata	(Oenocarpus_bataua	Oenocarpus_minor))	Manicaria_saccifera)	((Geonoma_undata	Chamaedorea_seifrizii)	(Pelagodoxa_henryana	((((Nypa_fruticans	((((Serenoa_repens	(Iriartea_deltoidea	Calamus_caryotoides))	Pseudophoenix_vinifera)	(Sabal_domingensis	Phoenix_dactylifera))	((Orania_palindan	Podococcus_barteri)	Sclerosperma_profizianum)))	Roystonea_regia)	Leopoldinia_pulchra)	((((Elaeis_guineensis	Elaeis_oleifera)	Bactris_major)	Attalea_speciosa)	(Reinhardtia_simplex	(Reinhardtia_paiewonskiana	Reinhardtia_latisecta)))))))	(Veitchia_spiralis	Dypsis_decaryi))))	(Dictyosperma_album	Hydriastele_microspadix)))	Kingia_australis);
((Burretiokentia_grandiflora	((((Veitchia_spiralis	Dypsis_decaryi)	Heterospathe_cagayanensis)	Dictyosperma_album)	(Hydriastele_microspadix	(Kentiopsis_piersoniorum	(((Prestoea_acuminata	(Oenocarpus_bataua	Oenocarpus_minor))	Manicaria_saccifera)	((Geonoma_undata	(Chamaedorea_seifrizii	Pelagodoxa_henryana))	((((Iriartea_deltoidea	Calamus_caryotoides)	(Nypa_fruticans	(Sabal_domingensis	Phoenix_dactylifera)))	((Serenoa_repens	((Orania_palindan	Podococcus_barteri)	Sclerosperma_profizianum))	(Leopoldinia_pulchra	(Pseudophoenix_vinifera	Roystonea_regia))))	((((Elaeis_guineensis	Elaeis_oleifera)	Bactris_major)	Attalea_speciosa)	(Reinhardtia_simplex	(Reinhardtia_paiewonskiana	Reinhardtia_latisecta))))))))))	Kingia_australis);
((Pelagodoxa_henryana	(((Chamaedorea_seifrizii	((Reinhardtia_simplex	(Reinhardtia_paiewonskiana	Reinhardtia_latisecta))	((((Orania_palindan	(Podococcus_barteri	(Calamus_caryotoides	Sclerosperma_profizianum)))	(((Serenoa_repens	Iriartea_deltoidea)	(Sabal_domingensis	Phoenix_dactylifera))	(Leopoldinia_pulchra	(Pseudophoenix_vinifera	Roystonea_regia))))	Nypa_fruticans)	(((Elaeis_guineensis	Elaeis_oleifera)	Bactris_major)	Attalea_speciosa))))	((((Burretiokentia_grandiflora	(((Veitchia_spiralis	Dypsis_decaryi)	Heterospathe_cagayanensis)	Dictyosperma_album))	Hydriastele_microspadix)	Kentiopsis_piersoniorum)	((Prestoea_acuminata	(Oenocarpus_bataua	Oenocarpus_minor))	Manicaria_saccifera)))	Geonoma_undata))	Kingia_australis);
((Burretiokentia_grandiflora	(((((Prestoea_acuminata	(Oenocarpus_bataua	Oenocarpus_minor))	Manicaria_saccifera)	((Geonoma_undata	Pelagodoxa_henryana)	((Nypa_fruticans	Chamaedorea_seifrizii)	(((Reinhardtia_simplex	(Reinhardtia_paiewonskiana	Reinhardtia_latisecta))	(((Elaeis_guineensis	Elaeis_oleifera)	Bactris_major)	Attalea_speciosa))	((Sclerosperma_profizianum	((Calamus_caryotoides	Orania_palindan)	Podococcus_barteri))	((Sabal_domingensis	Phoenix_dactylifera)	((Leopoldinia_pulchra	(Pseudophoenix_vinifera	Roystonea_regia))	(Serenoa_repens	Iriartea_deltoidea))))))))	((Veitchia_spiralis	Dypsis_decaryi)	Dictyosperma_album))	(Heterospathe_cagayanensis	(Hydriastele_microspadix	Kentiopsis_piersoniorum))))	Kingia_australis);
((Burretiokentia_grandiflora	((((((((Leopoldinia_pulchra	Geonoma_undata)	Pelagodoxa_henryana)	(((Reinhardtia_simplex	(Reinhardtia_paiewonskiana	Reinhardtia_latisecta))	(((Elaeis_guineensis	Elaeis_oleifera)	Bactris_major)	Attalea_speciosa))	(Nypa_fruticans	((Serenoa_repens	Iriartea_deltoidea)	((Sabal_domingensis	(Calamus_caryotoides	Phoenix_dactylifera))	((Sclerosperma_profizianum	(Orania_palindan	Podococcus_barteri))	(Roystonea_regia	Pseudophoenix_vinifera)))))))	(Chamaedorea_seifrizii	(Prestoea_acuminata	(Oenocarpus_bataua	Oenocarpus_minor))))	Manicaria_saccifera)	(Veitchia_spiralis	Dypsis_decaryi))	Dictyosperma_album)	(Hydriastele_microspadix	(Kentiopsis_piersoniorum	Heterospathe_cagayanensis))))	Kingia_australis);
((Burretiokentia_grandiflora	(((((Prestoea_acuminata	(Oenocarpus_bataua	Oenocarpus_minor))	Manicaria_saccifera)	(((Chamaedorea_seifrizii	Leopoldinia_pulchra)	(((Reinhardtia_simplex	(Reinhardtia_paiewonskiana	Reinhardtia_latisecta))	(((Nypa_fruticans	(Podococcus_barteri	(Sclerosperma_profizianum	Orania_palindan)))	((((Calamus_caryotoides	Roystonea_regia)	Pseudophoenix_vinifera)	(Serenoa_repens	Iriartea_deltoidea))	(Phoenix_dactylifera	Sabal_domingensis)))	(((Elaeis_guineensis	Elaeis_oleifera)	Bactris_major)	Attalea_speciosa)))	Pelagodoxa_henryana))	Geonoma_undata))	(Dictyosperma_album	Hydriastele_microspadix))	((Veitchia_spiralis	Dypsis_decaryi)	(Kentiopsis_piersoniorum	Heterospathe_cagayanensis))))	Kingia_australis);
((Burretiokentia_grandiflora	((Dypsis_decaryi	(((Prestoea_acuminata	(Oenocarpus_bataua	Oenocarpus_minor))	Manicaria_saccifera)	((Pelagodoxa_henryana	Geonoma_undata)	(((Reinhardtia_simplex	(Reinhardtia_paiewonskiana	Reinhardtia_latisecta))	(((Elaeis_guineensis	Elaeis_oleifera)	Bactris_major)	Attalea_speciosa))	(((Iriartea_deltoidea	(Phoenix_dactylifera	Sabal_domingensis))	(((Podococcus_barteri	(Calamus_caryotoides	Sclerosperma_profizianum))	(Serenoa_repens	Orania_palindan))	(Leopoldinia_pulchra	(Roystonea_regia	Pseudophoenix_vinifera))))	(Chamaedorea_seifrizii	Nypa_fruticans))))))	(((Heterospathe_cagayanensis	Dictyosperma_album)	Hydriastele_microspadix)	(Veitchia_spiralis	Kentiopsis_piersoniorum))))	Kingia_australis);
((Burretiokentia_grandiflora	(((Hydriastele_microspadix	(Heterospathe_cagayanensis	Kentiopsis_piersoniorum))	(((((((Leopoldinia_pulchra	(Attalea_speciosa	(Bactris_major	(Elaeis_oleifera	Elaeis_guineensis))))	(Reinhardtia_simplex	(Reinhardtia_paiewonskiana	Reinhardtia_latisecta)))	(((Pseudophoenix_vinifera	(Iriartea_deltoidea	Serenoa_repens))	(Sabal_domingensis	Phoenix_dactylifera))	((Sclerosperma_profizianum	(Podococcus_barteri	Orania_palindan))	((Calamus_caryotoides	Nypa_fruticans)	Roystonea_regia))))	((Chamaedorea_seifrizii	Pelagodoxa_henryana)	Geonoma_undata))	((Oenocarpus_minor	Oenocarpus_bataua)	Prestoea_acuminata))	Manicaria_saccifera)	(Veitchia_spiralis	Dypsis_decaryi)))	Dictyosperma_album))	Kingia_australis);
((Burretiokentia_grandiflora	(((((((Oenocarpus_minor	Oenocarpus_bataua)	Prestoea_acuminata)	(Leopoldinia_pulchra	Manicaria_saccifera))	((((Bactris_major	((Elaeis_oleifera	Elaeis_guineensis)	Attalea_speciosa))	(Reinhardtia_simplex	(Reinhardtia_paiewonskiana	Reinhardtia_latisecta)))	((((Iriartea_deltoidea	Roystonea_regia)	Serenoa_repens)	(((Sabal_domingensis	Phoenix_dactylifera)	Pseudophoenix_vinifera)	(Sclerosperma_profizianum	(Podococcus_barteri	(Calamus_caryotoides	Orania_palindan)))))	Nypa_fruticans))	((Chamaedorea_seifrizii	Pelagodoxa_henryana)	Geonoma_undata)))	Hydriastele_microspadix)	(((Veitchia_spiralis	Dypsis_decaryi)	Heterospathe_cagayanensis)	Kentiopsis_piersoniorum))	Dictyosperma_album))	Kingia_australis);
((Burretiokentia_grandiflora	(Dictyosperma_album	(((Veitchia_spiralis	Dypsis_decaryi)	((((Oenocarpus_minor	Oenocarpus_bataua)	Prestoea_acuminata)	(Leopoldinia_pulchra	Manicaria_saccifera))	((Pelagodoxa_henryana	(((Attalea_speciosa	(Bactris_major	(Elaeis_oleifera	Elaeis_guineensis)))	(Reinhardtia_simplex	(Reinhardtia_paiewonskiana	Reinhardtia_latisecta)))	(((Sabal_domingensis	(((Nypa_fruticans	(Podococcus_barteri	(Orania_palindan	Sclerosperma_profizianum)))	((Pseudophoenix_vinifera	Roystonea_regia)	Calamus_caryotoides))	Serenoa_repens))	Iriartea_deltoidea)	Phoenix_dactylifera)))	(Chamaedorea_seifrizii	Geonoma_undata))))	(Hydriastele_microspadix	(Kentiopsis_piersoniorum	Heterospathe_cagayanensis)))))	Kingia_australis);
((Burretiokentia_grandiflora	(Dictyosperma_album	(((Kentiopsis_piersoniorum	(Veitchia_spiralis	Dypsis_decaryi))	(((((Leopoldinia_pulchra	Chamaedorea_seifrizii)	((Oenocarpus_minor	Oenocarpus_bataua)	Calamus_caryotoides))	Prestoea_acuminata)	Manicaria_saccifera)	((Pelagodoxa_henryana	Geonoma_undata)	(((Attalea_speciosa	(Bactris_major	(Elaeis_oleifera	Elaeis_guineensis)))	(Reinhardtia_simplex	(Reinhardtia_paiewonskiana	Reinhardtia_latisecta)))	((Phoenix_dactylifera	Sabal_domingensis)	(((Serenoa_repens	((Podococcus_barteri	Orania_palindan)	Sclerosperma_profizianum))	((Pseudophoenix_vinifera	Roystonea_regia)	Nypa_fruticans))	Iriartea_deltoidea))))))	(Heterospathe_cagayanensis	Hydriastele_microspadix))))	Kingia_australis);
((Burretiokentia_grandiflora	(((Kentiopsis_piersoniorum	(Heterospathe_cagayanensis	Veitchia_spiralis))	Dictyosperma_album)	(Hydriastele_microspadix	(Dypsis_decaryi	((Prestoea_acuminata	((Pelagodoxa_henryana	(((Leopoldinia_pulchra	Chamaedorea_seifrizii)	(((Attalea_speciosa	(Bactris_major	(Elaeis_oleifera	Elaeis_guineensis)))	(Reinhardtia_simplex	(Reinhardtia_paiewonskiana	Reinhardtia_latisecta)))	(((Phoenix_dactylifera	Sabal_domingensis)	((Calamus_caryotoides	Nypa_fruticans)	Iriartea_deltoidea))	((Orania_palindan	(Sclerosperma_profizianum	Podococcus_barteri))	(Serenoa_repens	(Pseudophoenix_vinifera	Roystonea_regia))))))	Geonoma_undata))	(Oenocarpus_minor	Oenocarpus_bataua)))	Manicaria_saccifera)))))	Kingia_australis);
((Burretiokentia_grandiflora	(Dictyosperma_album	(((Prestoea_acuminata	((((Chamaedorea_seifrizii	Pelagodoxa_henryana)	Geonoma_undata)	(((Attalea_speciosa	(Bactris_major	(Elaeis_oleifera	Elaeis_guineensis)))	(Reinhardtia_simplex	(Reinhardtia_paiewonskiana	Reinhardtia_latisecta)))	(((Sclerosperma_profizianum	(Podococcus_barteri	(Calamus_caryotoides	Orania_palindan)))	(((Phoenix_dactylifera	Sabal_domingensis)	Iriartea_deltoidea)	(Serenoa_repens	((Leopoldinia_pulchra	Pseudophoenix_vinifera)	Roystonea_regia))))	Nypa_fruticans)))	(Oenocarpus_minor	Oenocarpus_bataua)))	Manicaria_saccifera)	((Kentiopsis_piersoniorum	(Heterospathe_cagayanensis	(Dypsis_decaryi	Veitchia_spiralis)))	Hydriastele_microspadix))))	Kingia_australis);
((Burretiokentia_grandiflora	((Dictyosperma_album	(Heterospathe_cagayanensis	(Dypsis_decaryi	Veitchia_spiralis)))	((((Leopoldinia_pulchra	(Manicaria_saccifera	(Prestoea_acuminata	(Oenocarpus_minor	Oenocarpus_bataua))))	(((Chamaedorea_seifrizii	Pelagodoxa_henryana)	Geonoma_undata)	(((Attalea_speciosa	(Bactris_major	(Elaeis_oleifera	Elaeis_guineensis)))	(Reinhardtia_simplex	(Reinhardtia_paiewonskiana	Reinhardtia_latisecta)))	(((Nypa_fruticans	Iriartea_deltoidea)	(((Pseudophoenix_vinifera	(Calamus_caryotoides	Roystonea_regia))	(Sclerosperma_profizianum	(Podococcus_barteri	Orania_palindan)))	(Phoenix_dactylifera	Sabal_domingensis)))	Serenoa_repens))))	Hydriastele_microspadix)	Kentiopsis_piersoniorum)))	Kingia_australis);
((Burretiokentia_grandiflora	(((Heterospathe_cagayanensis	((((Leopoldinia_pulchra	Manicaria_saccifera)	(((Pelagodoxa_henryana	Geonoma_undata)	(Chamaedorea_seifrizii	((((Sclerosperma_profizianum	(Podococcus_barteri	Orania_palindan))	(((Phoenix_dactylifera	Sabal_domingensis)	(Pseudophoenix_vinifera	(Calamus_caryotoides	Roystonea_regia)))	(Iriartea_deltoidea	Serenoa_repens)))	Nypa_fruticans)	((Attalea_speciosa	(Bactris_major	(Elaeis_oleifera	Elaeis_guineensis)))	(Reinhardtia_simplex	(Reinhardtia_paiewonskiana	Reinhardtia_latisecta))))))	(Prestoea_acuminata	(Oenocarpus_minor	Oenocarpus_bataua))))	Hydriastele_microspadix)	Kentiopsis_piersoniorum))	Dictyosperma_album)	(Dypsis_decaryi	Veitchia_spiralis)))	Kingia_australis);
((Burretiokentia_grandiflora	((Heterospathe_cagayanensis	(Kentiopsis_piersoniorum	(Dypsis_decaryi	Veitchia_spiralis)))	((Manicaria_saccifera	((Prestoea_acuminata	(Oenocarpus_minor	Oenocarpus_bataua))	((((Chamaedorea_seifrizii	Leopoldinia_pulchra)	Pelagodoxa_henryana)	Geonoma_undata)	(((((Sclerosperma_profizianum	(Podococcus_barteri	(Calamus_caryotoides	Orania_palindan)))	((Iriartea_deltoidea	(Pseudophoenix_vinifera	(Serenoa_repens	Roystonea_regia)))	(Phoenix_dactylifera	Sabal_domingensis)))	Nypa_fruticans)	(Attalea_speciosa	(Bactris_major	(Elaeis_oleifera	Elaeis_guineensis))))	(Reinhardtia_simplex	(Reinhardtia_paiewonskiana	Reinhardtia_latisecta))))))	(Dictyosperma_album	Hydriastele_microspadix))))	Kingia_australis);
((Burretiokentia_grandiflora	(((Hydriastele_microspadix	(Manicaria_saccifera	((Prestoea_acuminata	(Oenocarpus_minor	Oenocarpus_bataua))	((Chamaedorea_seifrizii	Geonoma_undata)	(Pelagodoxa_henryana	((Leopoldinia_pulchra	((Attalea_speciosa	(Bactris_major	(Elaeis_oleifera	Elaeis_guineensis)))	(Reinhardtia_simplex	(Reinhardtia_paiewonskiana	Reinhardtia_latisecta))))	(((Sclerosperma_profizianum	((Podococcus_barteri	(Calamus_caryotoides	Orania_palindan))	Serenoa_repens))	(Iriartea_deltoidea	(Pseudophoenix_vinifera	(Phoenix_dactylifera	(Nypa_fruticans	Sabal_domingensis)))))	Roystonea_regia)))))))	Dictyosperma_album)	((Heterospathe_cagayanensis	Kentiopsis_piersoniorum)	(Dypsis_decaryi	Veitchia_spiralis))))	Kingia_australis);
((Burretiokentia_grandiflora	(((((Manicaria_saccifera	(Prestoea_acuminata	(Oenocarpus_bataua	Oenocarpus_minor)))	((Pelagodoxa_henryana	Geonoma_undata)	(((Attalea_speciosa	((Elaeis_oleifera	Elaeis_guineensis)	Bactris_major))	((Reinhardtia_simplex	(Reinhardtia_latisecta	Reinhardtia_paiewonskiana))	Leopoldinia_pulchra))	((((Nypa_fruticans	(Pseudophoenix_vinifera	(Calamus_caryotoides	Roystonea_regia)))	((Chamaedorea_seifrizii	Sclerosperma_profizianum)	(Podococcus_barteri	Orania_palindan)))	(Serenoa_repens	Iriartea_deltoidea))	(Sabal_domingensis	Phoenix_dactylifera)))))	(Heterospathe_cagayanensis	(Dictyosperma_album	Hydriastele_microspadix)))	Kentiopsis_piersoniorum)	(Dypsis_decaryi	Veitchia_spiralis)))	Kingia_australis);
((Burretiokentia_grandiflora	(Heterospathe_cagayanensis	(Kentiopsis_piersoniorum	((((Manicaria_saccifera	(((Pelagodoxa_henryana	Geonoma_undata)	((Leopoldinia_pulchra	((Reinhardtia_simplex	(Reinhardtia_latisecta	Reinhardtia_paiewonskiana))	((((Calamus_caryotoides	Orania_palindan)	(Sclerosperma_profizianum	Podococcus_barteri))	(((Serenoa_repens	Iriartea_deltoidea)	((Nypa_fruticans	Sabal_domingensis)	Phoenix_dactylifera))	Roystonea_regia))	Pseudophoenix_vinifera)))	(Attalea_speciosa	((Elaeis_oleifera	Elaeis_guineensis)	Bactris_major))))	(Prestoea_acuminata	(Oenocarpus_bataua	Oenocarpus_minor))))	Chamaedorea_seifrizii)	(Dypsis_decaryi	Veitchia_spiralis))	(Dictyosperma_album	Hydriastele_microspadix)))))	Kingia_australis);
((Burretiokentia_grandiflora	(((Heterospathe_cagayanensis	Kentiopsis_piersoniorum)	Hydriastele_microspadix)	(Dictyosperma_album	(((Manicaria_saccifera	(Prestoea_acuminata	(Oenocarpus_bataua	Oenocarpus_minor)))	(((Chamaedorea_seifrizii	Pelagodoxa_henryana)	(((Reinhardtia_simplex	(Reinhardtia_latisecta	Reinhardtia_paiewonskiana))	(Attalea_speciosa	((Elaeis_oleifera	Elaeis_guineensis)	Bactris_major)))	((((Leopoldinia_pulchra	(Pseudophoenix_vinifera	Roystonea_regia))	Serenoa_repens)	((Podococcus_barteri	(Calamus_caryotoides	Orania_palindan))	Sclerosperma_profizianum))	((Nypa_fruticans	Iriartea_deltoidea)	(Sabal_domingensis	Phoenix_dactylifera)))))	Geonoma_undata))	(Dypsis_decaryi	Veitchia_spiralis)))))	Kingia_australis);
((Burretiokentia_grandiflora	((Dictyosperma_album	(Manicaria_saccifera	(((Prestoea_acuminata	(Oenocarpus_bataua	Oenocarpus_minor))	(Chamaedorea_seifrizii	Pelagodoxa_henryana))	(((Reinhardtia_simplex	(Reinhardtia_latisecta	Reinhardtia_paiewonskiana))	((Nypa_fruticans	(((Podococcus_barteri	(Calamus_caryotoides	Orania_palindan))	Sclerosperma_profizianum)	((Serenoa_repens	(Iriartea_deltoidea	(Sabal_domingensis	Phoenix_dactylifera)))	(Leopoldinia_pulchra	(Pseudophoenix_vinifera	Roystonea_regia)))))	(Attalea_speciosa	((Elaeis_oleifera	Elaeis_guineensis)	Bactris_major))))	Geonoma_undata))))	(((Dypsis_decaryi	Veitchia_spiralis)	(Heterospathe_cagayanensis	Kentiopsis_piersoniorum))	Hydriastele_microspadix)))	Kingia_australis);
((Burretiokentia_grandiflora	((Dictyosperma_album	((((Dypsis_decaryi	Veitchia_spiralis)	Kentiopsis_piersoniorum)	Hydriastele_microspadix)	Heterospathe_cagayanensis))	(Manicaria_saccifera	((Prestoea_acuminata	(Oenocarpus_bataua	Oenocarpus_minor))	(((Reinhardtia_simplex	(Reinhardtia_latisecta	Reinhardtia_paiewonskiana))	((Pelagodoxa_henryana	Chamaedorea_seifrizii)	((Nypa_fruticans	(((Podococcus_barteri	(Calamus_caryotoides	Orania_palindan))	Sclerosperma_profizianum)	((Pseudophoenix_vinifera	(Roystonea_regia	(Serenoa_repens	Iriartea_deltoidea)))	(Sabal_domingensis	Phoenix_dactylifera))))	(Leopoldinia_pulchra	(Attalea_speciosa	((Elaeis_oleifera	Elaeis_guineensis)	Bactris_major))))))	Geonoma_undata)))))	Kingia_australis);
((Burretiokentia_grandiflora	((Kentiopsis_piersoniorum	(((Heterospathe_cagayanensis	Dictyosperma_album)	(Dypsis_decaryi	Veitchia_spiralis))	Hydriastele_microspadix))	(Manicaria_saccifera	((Pelagodoxa_henryana	(Prestoea_acuminata	(Oenocarpus_bataua	Oenocarpus_minor)))	((((Reinhardtia_simplex	(Reinhardtia_latisecta	Reinhardtia_paiewonskiana))	(Attalea_speciosa	((Elaeis_oleifera	Elaeis_guineensis)	Bactris_major)))	(((((Nypa_fruticans	Calamus_caryotoides)	Podococcus_barteri)	Orania_palindan)	Sclerosperma_profizianum)	((Serenoa_repens	((Leopoldinia_pulchra	(Pseudophoenix_vinifera	Roystonea_regia))	Iriartea_deltoidea))	(Sabal_domingensis	Phoenix_dactylifera))))	(Chamaedorea_seifrizii	Geonoma_undata))))))	Kingia_australis);
((Burretiokentia_grandiflora	((((Dypsis_decaryi	Veitchia_spiralis)	((Manicaria_saccifera	((Pelagodoxa_henryana	Geonoma_undata)	(Prestoea_acuminata	(Oenocarpus_bataua	Oenocarpus_minor))))	(Chamaedorea_seifrizii	((Reinhardtia_simplex	(Reinhardtia_latisecta	Reinhardtia_paiewonskiana))	(((((Podococcus_barteri	(Calamus_caryotoides	Orania_palindan))	Sclerosperma_profizianum)	(((Pseudophoenix_vinifera	Roystonea_regia)	(Iriartea_deltoidea	Serenoa_repens))	(Sabal_domingensis	Phoenix_dactylifera)))	Nypa_fruticans)	(Leopoldinia_pulchra	(Attalea_speciosa	((Elaeis_oleifera	Elaeis_guineensis)	Bactris_major))))))))	(Hydriastele_microspadix	(Heterospathe_cagayanensis	Kentiopsis_piersoniorum)))	Dictyosperma_album))	Kingia_australis);
((Burretiokentia_grandiflora	(Kentiopsis_piersoniorum	((Dictyosperma_album	((Dypsis_decaryi	Veitchia_spiralis)	Heterospathe_cagayanensis))	(((Manicaria_saccifera	(Prestoea_acuminata	(Oenocarpus_bataua	Oenocarpus_minor)))	(Leopoldinia_pulchra	((((Calamus_caryotoides	((Reinhardtia_simplex	(Reinhardtia_latisecta	Reinhardtia_paiewonskiana))	(Attalea_speciosa	((Elaeis_oleifera	Elaeis_guineensis)	Bactris_major))))	((Nypa_fruticans	((Podococcus_barteri	Orania_palindan)	(Chamaedorea_seifrizii	Sclerosperma_profizianum)))	((Serenoa_repens	Iriartea_deltoidea)	(Sabal_domingensis	Phoenix_dactylifera))))	(Pseudophoenix_vinifera	Roystonea_regia))	(Pelagodoxa_henryana	Geonoma_undata))))	Hydriastele_microspadix))))	Kingia_australis);
((Burretiokentia_grandiflora	(((Leopoldinia_pulchra	(Manicaria_saccifera	(Prestoea_acuminata	(Calamus_caryotoides	(Oenocarpus_bataua	Oenocarpus_minor)))))	((((((Reinhardtia_simplex	(Reinhardtia_latisecta	Reinhardtia_paiewonskiana))	(Attalea_speciosa	((Elaeis_oleifera	Elaeis_guineensis)	Bactris_major)))	Pelagodoxa_henryana)	(((Pseudophoenix_vinifera	Roystonea_regia)	((Podococcus_barteri	Orania_palindan)	Sclerosperma_profizianum))	(((Sabal_domingensis	Phoenix_dactylifera)	(Nypa_fruticans	Iriartea_deltoidea))	Serenoa_repens)))	Chamaedorea_seifrizii)	Geonoma_undata))	(Hydriastele_microspadix	(Kentiopsis_piersoniorum	(Dictyosperma_album	((Dypsis_decaryi	Veitchia_spiralis)	Heterospathe_cagayanensis))))))	Kingia_australis);
((Pelagodoxa_henryana	((Geonoma_undata	(((((Hydriastele_microspadix	(Kentiopsis_piersoniorum	((Dypsis_decaryi	Veitchia_spiralis)	Heterospathe_cagayanensis)))	Dictyosperma_album)	Burretiokentia_grandiflora)	((Prestoea_acuminata	(Oenocarpus_bataua	Oenocarpus_minor))	(Leopoldinia_pulchra	Manicaria_saccifera)))	(((Calamus_caryotoides	((Reinhardtia_simplex	(Reinhardtia_latisecta	Reinhardtia_paiewonskiana))	(Attalea_speciosa	((Elaeis_oleifera	Elaeis_guineensis)	Bactris_major))))	((Pseudophoenix_vinifera	Roystonea_regia)	((Podococcus_barteri	Orania_palindan)	Sclerosperma_profizianum)))	((Sabal_domingensis	(Nypa_fruticans	Phoenix_dactylifera))	(Iriartea_deltoidea	Serenoa_repens)))))	Chamaedorea_seifrizii))	Kingia_australis);
((Burretiokentia_grandiflora	(((Kentiopsis_piersoniorum	Heterospathe_cagayanensis)	Hydriastele_microspadix)	(((((Chamaedorea_seifrizii	((((((Pseudophoenix_vinifera	Roystonea_regia)	(Sclerosperma_profizianum	(((Orania_palindan	Calamus_caryotoides)	Podococcus_barteri)	Serenoa_repens)))	(Iriartea_deltoidea	(Sabal_domingensis	Phoenix_dactylifera)))	Nypa_fruticans)	((Bactris_major	(Elaeis_oleifera	Elaeis_guineensis))	Attalea_speciosa))	((Leopoldinia_pulchra	(Reinhardtia_paiewonskiana	Reinhardtia_latisecta))	Reinhardtia_simplex)))	(Geonoma_undata	Pelagodoxa_henryana))	(Manicaria_saccifera	((Oenocarpus_minor	Oenocarpus_bataua)	Prestoea_acuminata)))	(Dypsis_decaryi	Veitchia_spiralis))	Dictyosperma_album)))	Kingia_australis);
((Burretiokentia_grandiflora	((((Dypsis_decaryi	Veitchia_spiralis)	(Kentiopsis_piersoniorum	Heterospathe_cagayanensis))	((Manicaria_saccifera	((((Leopoldinia_pulchra	Chamaedorea_seifrizii)	(((((((Orania_palindan	Calamus_caryotoides)	Podococcus_barteri)	((Pseudophoenix_vinifera	Roystonea_regia)	Sclerosperma_profizianum))	((Sabal_domingensis	Phoenix_dactylifera)	(Serenoa_repens	Iriartea_deltoidea)))	Nypa_fruticans)	((Bactris_major	(Elaeis_oleifera	Elaeis_guineensis))	Attalea_speciosa))	((Reinhardtia_paiewonskiana	Reinhardtia_latisecta)	Reinhardtia_simplex)))	(Geonoma_undata	Pelagodoxa_henryana))	((Oenocarpus_minor	Oenocarpus_bataua)	Prestoea_acuminata)))	Hydriastele_microspadix))	Dictyosperma_album))	Kingia_australis);
((Burretiokentia_grandiflora	((((Manicaria_saccifera	((((((Leopoldinia_pulchra	((Bactris_major	(Elaeis_oleifera	Elaeis_guineensis))	Attalea_speciosa))	((Reinhardtia_paiewonskiana	Reinhardtia_latisecta)	Reinhardtia_simplex))	(((((Serenoa_repens	Nypa_fruticans)	(Sabal_domingensis	Phoenix_dactylifera))	Iriartea_deltoidea)	((Orania_palindan	Podococcus_barteri)	Sclerosperma_profizianum))	(Roystonea_regia	Pseudophoenix_vinifera)))	Geonoma_undata)	((Calamus_caryotoides	Chamaedorea_seifrizii)	Pelagodoxa_henryana))	((Oenocarpus_minor	Oenocarpus_bataua)	Prestoea_acuminata)))	(Dypsis_decaryi	Veitchia_spiralis))	((Kentiopsis_piersoniorum	Heterospathe_cagayanensis)	Hydriastele_microspadix))	Dictyosperma_album))	Kingia_australis);
((Burretiokentia_grandiflora	((((Manicaria_saccifera	(((Pelagodoxa_henryana	Geonoma_undata)	((((Calamus_caryotoides	Nypa_fruticans)	(((Bactris_major	(Elaeis_oleifera	Elaeis_guineensis))	Attalea_speciosa)	((Reinhardtia_paiewonskiana	Reinhardtia_latisecta)	Reinhardtia_simplex)))	((Orania_palindan	(Podococcus_barteri	Sclerosperma_profizianum))	(((Sabal_domingensis	Phoenix_dactylifera)	(Serenoa_repens	Iriartea_deltoidea))	(Roystonea_regia	Pseudophoenix_vinifera))))	(Leopoldinia_pulchra	Chamaedorea_seifrizii)))	((Oenocarpus_minor	Oenocarpus_bataua)	Prestoea_acuminata)))	(Dypsis_decaryi	Veitchia_spiralis))	((Kentiopsis_piersoniorum	Heterospathe_cagayanensis)	Hydriastele_microspadix))	Dictyosperma_album))	Kingia_australis);
((Burretiokentia_grandiflora	(((((Leopoldinia_pulchra	Manicaria_saccifera)	(((Pelagodoxa_henryana	(Chamaedorea_seifrizii	Geonoma_undata))	((((Bactris_major	(Elaeis_oleifera	Elaeis_guineensis))	Attalea_speciosa)	(((Nypa_fruticans	Iriartea_deltoidea)	Serenoa_repens)	((Sclerosperma_profizianum	((Calamus_caryotoides	Orania_palindan)	Podococcus_barteri))	((Roystonea_regia	Pseudophoenix_vinifera)	(Sabal_domingensis	Phoenix_dactylifera)))))	((Reinhardtia_paiewonskiana	Reinhardtia_latisecta)	Reinhardtia_simplex)))	((Oenocarpus_minor	Oenocarpus_bataua)	Prestoea_acuminata)))	Kentiopsis_piersoniorum)	Hydriastele_microspadix)	(Dictyosperma_album	((Dypsis_decaryi	Veitchia_spiralis)	Heterospathe_cagayanensis))))	Kingia_australis);
((Burretiokentia_grandiflora	((((Manicaria_saccifera	((Oenocarpus_minor	Oenocarpus_bataua)	Prestoea_acuminata))	(((Chamaedorea_seifrizii	Pelagodoxa_henryana)	(Leopoldinia_pulchra	Geonoma_undata))	(((Reinhardtia_paiewonskiana	Reinhardtia_latisecta)	Reinhardtia_simplex)	(((Bactris_major	(Elaeis_oleifera	Elaeis_guineensis))	Attalea_speciosa)	(((Nypa_fruticans	Sclerosperma_profizianum)	((Calamus_caryotoides	Orania_palindan)	Podococcus_barteri))	((((Iriartea_deltoidea	Serenoa_repens)	Pseudophoenix_vinifera)	(Sabal_domingensis	Phoenix_dactylifera))	Roystonea_regia))))))	Dictyosperma_album)	(Hydriastele_microspadix	(Kentiopsis_piersoniorum	((Dypsis_decaryi	Veitchia_spiralis)	Heterospathe_cagayanensis)))))	Kingia_australis);
((Burretiokentia_grandiflora	(((Manicaria_saccifera	(((Pelagodoxa_henryana	Geonoma_undata)	((Chamaedorea_seifrizii	((Reinhardtia_paiewonskiana	Reinhardtia_latisecta)	Reinhardtia_simplex))	(((Bactris_major	(Elaeis_oleifera	Elaeis_guineensis))	Attalea_speciosa)	((Iriartea_deltoidea	((Sabal_domingensis	Phoenix_dactylifera)	((Leopoldinia_pulchra	(Roystonea_regia	Pseudophoenix_vinifera))	((Sclerosperma_profizianum	((Calamus_caryotoides	Orania_palindan)	Podococcus_barteri))	Serenoa_repens))))	Nypa_fruticans))))	((Oenocarpus_minor	Oenocarpus_bataua)	Prestoea_acuminata)))	Dictyosperma_album)	(Hydriastele_microspadix	(Heterospathe_cagayanensis	(Kentiopsis_piersoniorum	(Dypsis_decaryi	Veitchia_spiralis))))))	Kingia_australis);
((Burretiokentia_grandiflora	((Kentiopsis_piersoniorum	((Dypsis_decaryi	Veitchia_spiralis)	Heterospathe_cagayanensis))	((((Manicaria_saccifera	((Oenocarpus_minor	Oenocarpus_bataua)	Prestoea_acuminata))	((Pelagodoxa_henryana	Geonoma_undata)	(Chamaedorea_seifrizii	((((Bactris_major	(Elaeis_oleifera	Elaeis_guineensis))	Attalea_speciosa)	((Reinhardtia_paiewonskiana	Reinhardtia_latisecta)	Reinhardtia_simplex))	(((Roystonea_regia	Pseudophoenix_vinifera)	(((Orania_palindan	Podococcus_barteri)	Sclerosperma_profizianum)	Serenoa_repens))	(((Nypa_fruticans	Calamus_caryotoides)	Iriartea_deltoidea)	((Leopoldinia_pulchra	Sabal_domingensis)	Phoenix_dactylifera)))))))	Hydriastele_microspadix)	Dictyosperma_album)))	Kingia_australis);
(((Chamaedorea_seifrizii	((Geonoma_undata	((Leopoldinia_pulchra	((Burretiokentia_grandiflora	(Dictyosperma_album	(Dypsis_decaryi	Veitchia_spiralis)))	(Hydriastele_microspadix	(Heterospathe_cagayanensis	Kentiopsis_piersoniorum))))	(Manicaria_saccifera	((Oenocarpus_minor	Oenocarpus_bataua)	Prestoea_acuminata))))	((((Bactris_major	(Elaeis_oleifera	Elaeis_guineensis))	Attalea_speciosa)	((Reinhardtia_paiewonskiana	Reinhardtia_latisecta)	Reinhardtia_simplex))	((Nypa_fruticans	((Roystonea_regia	Pseudophoenix_vinifera)	((Orania_palindan	(Calamus_caryotoides	Podococcus_barteri))	Sclerosperma_profizianum)))	((Serenoa_repens	Iriartea_deltoidea)	(Sabal_domingensis	Phoenix_dactylifera))))))	Pelagodoxa_henryana)	Kingia_australis);
((Burretiokentia_grandiflora	((Manicaria_saccifera	(((Pelagodoxa_henryana	Geonoma_undata)	(((((Bactris_major	(Elaeis_oleifera	Elaeis_guineensis))	Attalea_speciosa)	((Reinhardtia_paiewonskiana	Reinhardtia_latisecta)	Reinhardtia_simplex))	((Leopoldinia_pulchra	Pseudophoenix_vinifera)	(((((Nypa_fruticans	(Serenoa_repens	Iriartea_deltoidea))	(Sabal_domingensis	Phoenix_dactylifera))	Roystonea_regia)	Sclerosperma_profizianum)	((Calamus_caryotoides	Orania_palindan)	Podococcus_barteri))))	Chamaedorea_seifrizii))	((Oenocarpus_minor	Oenocarpus_bataua)	Prestoea_acuminata)))	((Hydriastele_microspadix	((Dypsis_decaryi	Veitchia_spiralis)	(Heterospathe_cagayanensis	Kentiopsis_piersoniorum)))	Dictyosperma_album)))	Kingia_australis);
((Burretiokentia_grandiflora	(((Dypsis_decaryi	Veitchia_spiralis)	(Heterospathe_cagayanensis	Kentiopsis_piersoniorum))	((((((Geonoma_undata	Pelagodoxa_henryana)	((Reinhardtia_simplex	(Reinhardtia_latisecta	Reinhardtia_paiewonskiana))	((Phoenix_dactylifera	(((Sabal_domingensis	((Roystonea_regia	Pseudophoenix_vinifera)	Nypa_fruticans))	((((Calamus_caryotoides	Orania_palindan)	Podococcus_barteri)	Sclerosperma_profizianum)	Serenoa_repens))	Iriartea_deltoidea))	(Attalea_speciosa	(Bactris_major	(Elaeis_guineensis	Elaeis_oleifera))))))	(Chamaedorea_seifrizii	((Oenocarpus_minor	Oenocarpus_bataua)	Prestoea_acuminata)))	(Leopoldinia_pulchra	Manicaria_saccifera))	Hydriastele_microspadix)	Dictyosperma_album)))	Kingia_australis);
((Burretiokentia_grandiflora	((Dictyosperma_album	(Heterospathe_cagayanensis	(Dypsis_decaryi	Veitchia_spiralis)))	((((Geonoma_undata	(Chamaedorea_seifrizii	Pelagodoxa_henryana))	(((Reinhardtia_simplex	(Reinhardtia_latisecta	Reinhardtia_paiewonskiana))	(Attalea_speciosa	(Bactris_major	(Elaeis_guineensis	Elaeis_oleifera))))	(Nypa_fruticans	((Iriartea_deltoidea	(((((Orania_palindan	Podococcus_barteri)	Sclerosperma_profizianum)	((Leopoldinia_pulchra	Pseudophoenix_vinifera)	Roystonea_regia))	Sabal_domingensis)	Phoenix_dactylifera))	Serenoa_repens))))	(((Calamus_caryotoides	(Oenocarpus_minor	Oenocarpus_bataua))	Prestoea_acuminata)	Manicaria_saccifera))	(Kentiopsis_piersoniorum	Hydriastele_microspadix))))	Kingia_australis);
((Burretiokentia_grandiflora	((Hydriastele_microspadix	((Geonoma_undata	((((Reinhardtia_simplex	(Reinhardtia_latisecta	Reinhardtia_paiewonskiana))	(Attalea_speciosa	(Bactris_major	(Elaeis_guineensis	Elaeis_oleifera))))	(((Serenoa_repens	((Orania_palindan	Podococcus_barteri)	Sclerosperma_profizianum))	(Pseudophoenix_vinifera	Roystonea_regia))	(Iriartea_deltoidea	(Sabal_domingensis	(Leopoldinia_pulchra	(Nypa_fruticans	Phoenix_dactylifera))))))	(Calamus_caryotoides	(Chamaedorea_seifrizii	Pelagodoxa_henryana))))	(((Oenocarpus_minor	Oenocarpus_bataua)	Prestoea_acuminata)	Manicaria_saccifera)))	(Dictyosperma_album	((Kentiopsis_piersoniorum	Heterospathe_cagayanensis)	(Dypsis_decaryi	Veitchia_spiralis)))))	Kingia_australis);
((Burretiokentia_grandiflora	(((Dictyosperma_album	Hydriastele_microspadix)	(((Oenocarpus_minor	Oenocarpus_bataua)	Prestoea_acuminata)	(((Geonoma_undata	Pelagodoxa_henryana)	(Chamaedorea_seifrizii	(((Reinhardtia_simplex	(Reinhardtia_latisecta	Reinhardtia_paiewonskiana))	(Attalea_speciosa	(Bactris_major	(Elaeis_guineensis	Elaeis_oleifera))))	(((Serenoa_repens	Iriartea_deltoidea)	(Sabal_domingensis	Phoenix_dactylifera))	(((Orania_palindan	Podococcus_barteri)	Sclerosperma_profizianum)	(Nypa_fruticans	((Calamus_caryotoides	Pseudophoenix_vinifera)	Roystonea_regia)))))))	(Leopoldinia_pulchra	Manicaria_saccifera))))	((Kentiopsis_piersoniorum	Heterospathe_cagayanensis)	(Dypsis_decaryi	Veitchia_spiralis))))	Kingia_australis);
((Burretiokentia_grandiflora	(((Kentiopsis_piersoniorum	(Dypsis_decaryi	Veitchia_spiralis))	Heterospathe_cagayanensis)	(((((((((Nypa_fruticans	Iriartea_deltoidea)	(Sabal_domingensis	Phoenix_dactylifera))	(((Pseudophoenix_vinifera	Roystonea_regia)	Serenoa_repens)	(((Calamus_caryotoides	Orania_palindan)	Podococcus_barteri)	Sclerosperma_profizianum)))	(Attalea_speciosa	(Bactris_major	(Elaeis_guineensis	Elaeis_oleifera))))	Geonoma_undata)	(Reinhardtia_simplex	(Reinhardtia_latisecta	Reinhardtia_paiewonskiana)))	(Pelagodoxa_henryana	(((Leopoldinia_pulchra	Chamaedorea_seifrizii)	(Oenocarpus_minor	Oenocarpus_bataua))	Prestoea_acuminata)))	Manicaria_saccifera)	(Dictyosperma_album	Hydriastele_microspadix))))	Kingia_australis);
((Burretiokentia_grandiflora	(Dictyosperma_album	((((((Oenocarpus_minor	Oenocarpus_bataua)	Prestoea_acuminata)	Manicaria_saccifera)	((((Leopoldinia_pulchra	Chamaedorea_seifrizii)	Pelagodoxa_henryana)	Geonoma_undata)	(((Attalea_speciosa	(Bactris_major	(Elaeis_guineensis	Elaeis_oleifera)))	(Reinhardtia_simplex	(Reinhardtia_latisecta	Reinhardtia_paiewonskiana)))	(Phoenix_dactylifera	((Nypa_fruticans	Iriartea_deltoidea)	((((Sclerosperma_profizianum	((Calamus_caryotoides	Orania_palindan)	Podococcus_barteri))	Serenoa_repens)	(Pseudophoenix_vinifera	Roystonea_regia))	Sabal_domingensis))))))	(Dypsis_decaryi	Veitchia_spiralis))	((Kentiopsis_piersoniorum	Heterospathe_cagayanensis)	Hydriastele_microspadix))))	Kingia_australis);
((Pelagodoxa_henryana	((((Attalea_speciosa	(Bactris_major	(Elaeis_guineensis	Elaeis_oleifera)))	(Reinhardtia_simplex	(Leopoldinia_pulchra	(Reinhardtia_latisecta	Reinhardtia_paiewonskiana))))	(Nypa_fruticans	((Serenoa_repens	Iriartea_deltoidea)	((((Sclerosperma_profizianum	((Calamus_caryotoides	Orania_palindan)	Podococcus_barteri))	Pseudophoenix_vinifera)	(Phoenix_dactylifera	Sabal_domingensis))	Roystonea_regia))))	(Geonoma_undata	(((Chamaedorea_seifrizii	(Oenocarpus_minor	Oenocarpus_bataua))	Prestoea_acuminata)	(Manicaria_saccifera	((Burretiokentia_grandiflora	(Kentiopsis_piersoniorum	(Heterospathe_cagayanensis	(Dictyosperma_album	(Dypsis_decaryi	Veitchia_spiralis)))))	Hydriastele_microspadix))))))	Kingia_australis);
((Bactris_major	((Elaeis_guineensis	Elaeis_oleifera)	(((Reinhardtia_simplex	(Reinhardtia_latisecta	Reinhardtia_paiewonskiana))	(((((Phoenix_dactylifera	Sabal_domingensis)	((Pseudophoenix_vinifera	Roystonea_regia)	(Sclerosperma_profizianum	(Orania_palindan	Podococcus_barteri))))	(Serenoa_repens	(Nypa_fruticans	Iriartea_deltoidea)))	(((Pelagodoxa_henryana	Geonoma_undata)	(Manicaria_saccifera	(((Burretiokentia_grandiflora	(((Kentiopsis_piersoniorum	Heterospathe_cagayanensis)	(Dypsis_decaryi	Veitchia_spiralis))	Dictyosperma_album))	Hydriastele_microspadix)	((Oenocarpus_minor	Oenocarpus_bataua)	Prestoea_acuminata))))	(Leopoldinia_pulchra	Chamaedorea_seifrizii)))	Calamus_caryotoides))	Attalea_speciosa)))	Kingia_australis);
((((((Veitchia_spiralis	Dypsis_decaryi)	((((((((Chamaedorea_seifrizii	Nypa_fruticans)	(((Phoenix_dactylifera	Sabal_domingensis)	((Pseudophoenix_vinifera	Roystonea_regia)	((Calamus_caryotoides	Orania_palindan)	(Podococcus_barteri	Sclerosperma_profizianum))))	Iriartea_deltoidea))	Serenoa_repens)	(((Bactris_major	(Elaeis_guineensis	Elaeis_oleifera))	(Attalea_speciosa	Leopoldinia_pulchra))	(Reinhardtia_simplex	(Reinhardtia_latisecta	Reinhardtia_paiewonskiana))))	Pelagodoxa_henryana)	Geonoma_undata)	((Oenocarpus_minor	Oenocarpus_bataua)	Prestoea_acuminata))	Manicaria_saccifera))	(Hydriastele_microspadix	(Kentiopsis_piersoniorum	Heterospathe_cagayanensis)))	Dictyosperma_album)	Burretiokentia_grandiflora)	Kingia_australis);
(((((Hydriastele_microspadix	(Kentiopsis_piersoniorum	(Veitchia_spiralis	Heterospathe_cagayanensis)))	(Dypsis_decaryi	((((Oenocarpus_minor	Oenocarpus_bataua)	Prestoea_acuminata)	(Leopoldinia_pulchra	Manicaria_saccifera))	(((Chamaedorea_seifrizii	Pelagodoxa_henryana)	Geonoma_undata)	(((((Phoenix_dactylifera	Sabal_domingensis)	((Pseudophoenix_vinifera	Roystonea_regia)	(Sclerosperma_profizianum	(Orania_palindan	Podococcus_barteri))))	Serenoa_repens)	(Calamus_caryotoides	(((Bactris_major	(Elaeis_guineensis	Elaeis_oleifera))	Attalea_speciosa)	(Reinhardtia_simplex	(Reinhardtia_latisecta	Reinhardtia_paiewonskiana)))))	(Iriartea_deltoidea	Nypa_fruticans))))))	Dictyosperma_album)	Burretiokentia_grandiflora)	Kingia_australis);
((Burretiokentia_grandiflora	((Hydriastele_microspadix	(Kentiopsis_piersoniorum	Heterospathe_cagayanensis))	(((Dypsis_decaryi	Veitchia_spiralis)	(((((Leopoldinia_pulchra	Chamaedorea_seifrizii)	((Calamus_caryotoides	(((Reinhardtia_latisecta	Reinhardtia_paiewonskiana)	Reinhardtia_simplex)	(Attalea_speciosa	(Bactris_major	(Elaeis_guineensis	Elaeis_oleifera)))))	((((Phoenix_dactylifera	Sabal_domingensis)	((Pseudophoenix_vinifera	Roystonea_regia)	(Serenoa_repens	Iriartea_deltoidea)))	((Orania_palindan	Podococcus_barteri)	Sclerosperma_profizianum))	Nypa_fruticans)))	(Pelagodoxa_henryana	Geonoma_undata))	(Prestoea_acuminata	(Oenocarpus_bataua	Oenocarpus_minor)))	Manicaria_saccifera))	Dictyosperma_album)))	Kingia_australis);
((Burretiokentia_grandiflora	(((Hydriastele_microspadix	(((Dypsis_decaryi	Veitchia_spiralis)	Kentiopsis_piersoniorum)	Heterospathe_cagayanensis))	(((Pelagodoxa_henryana	(Prestoea_acuminata	((Oenocarpus_bataua	Oenocarpus_minor)	(Leopoldinia_pulchra	Chamaedorea_seifrizii))))	((((Attalea_speciosa	(Bactris_major	(Elaeis_guineensis	Elaeis_oleifera)))	((Reinhardtia_latisecta	Reinhardtia_paiewonskiana)	Reinhardtia_simplex))	((((Phoenix_dactylifera	Sabal_domingensis)	((Pseudophoenix_vinifera	Roystonea_regia)	(Serenoa_repens	Iriartea_deltoidea)))	((Orania_palindan	Podococcus_barteri)	Sclerosperma_profizianum))	(Nypa_fruticans	Calamus_caryotoides)))	Manicaria_saccifera))	Geonoma_undata))	Dictyosperma_album))	Kingia_australis);
((Burretiokentia_grandiflora	(((Kentiopsis_piersoniorum	Heterospathe_cagayanensis)	Hydriastele_microspadix)	(((Manicaria_saccifera	((Prestoea_acuminata	(Oenocarpus_bataua	Oenocarpus_minor))	(((Chamaedorea_seifrizii	Geonoma_undata)	Pelagodoxa_henryana)	(((Serenoa_repens	((Phoenix_dactylifera	Sabal_domingensis)	(((Orania_palindan	Podococcus_barteri)	Sclerosperma_profizianum)	(Pseudophoenix_vinifera	(Calamus_caryotoides	Roystonea_regia)))))	(Iriartea_deltoidea	Nypa_fruticans))	((Leopoldinia_pulchra	(Attalea_speciosa	(Bactris_major	(Elaeis_guineensis	Elaeis_oleifera))))	((Reinhardtia_latisecta	Reinhardtia_paiewonskiana)	Reinhardtia_simplex))))))	(Dypsis_decaryi	Veitchia_spiralis))	Dictyosperma_album)))	Kingia_australis);
((Burretiokentia_grandiflora	((((Dypsis_decaryi	Veitchia_spiralis)	Kentiopsis_piersoniorum)	Heterospathe_cagayanensis)	(((Manicaria_saccifera	(((Leopoldinia_pulchra	Chamaedorea_seifrizii)	(Prestoea_acuminata	(Calamus_caryotoides	(Oenocarpus_bataua	Oenocarpus_minor))))	((Geonoma_undata	Pelagodoxa_henryana)	(((Serenoa_repens	(((Orania_palindan	Podococcus_barteri)	Sclerosperma_profizianum)	((Pseudophoenix_vinifera	Roystonea_regia)	(Phoenix_dactylifera	Sabal_domingensis))))	(Iriartea_deltoidea	Nypa_fruticans))	((Attalea_speciosa	(Bactris_major	(Elaeis_guineensis	Elaeis_oleifera)))	((Reinhardtia_latisecta	Reinhardtia_paiewonskiana)	Reinhardtia_simplex))))))	Hydriastele_microspadix)	Dictyosperma_album)))	Kingia_australis);
((Burretiokentia_grandiflora	((Dictyosperma_album	((Manicaria_saccifera	(((((((Orania_palindan	Podococcus_barteri)	Sclerosperma_profizianum)	((Iriartea_deltoidea	((Leopoldinia_pulchra	Pseudophoenix_vinifera)	(Serenoa_repens	Roystonea_regia)))	(Phoenix_dactylifera	Sabal_domingensis)))	(((Attalea_speciosa	(Bactris_major	(Elaeis_guineensis	Elaeis_oleifera)))	((Reinhardtia_latisecta	Reinhardtia_paiewonskiana)	Reinhardtia_simplex))	Calamus_caryotoides))	(Nypa_fruticans	Chamaedorea_seifrizii))	((Geonoma_undata	Pelagodoxa_henryana)	(Oenocarpus_bataua	Oenocarpus_minor)))	Prestoea_acuminata))	(Dypsis_decaryi	Veitchia_spiralis)))	(Hydriastele_microspadix	(Kentiopsis_piersoniorum	Heterospathe_cagayanensis))))	Kingia_australis);
((Pelagodoxa_henryana	(Geonoma_undata	((Chamaedorea_seifrizii	(((Reinhardtia_latisecta	Reinhardtia_paiewonskiana)	Reinhardtia_simplex)	((Nypa_fruticans	((((Calamus_caryotoides	Orania_palindan)	Podococcus_barteri)	(Serenoa_repens	Sclerosperma_profizianum))	(((Leopoldinia_pulchra	Pseudophoenix_vinifera)	Roystonea_regia)	((Phoenix_dactylifera	Sabal_domingensis)	Iriartea_deltoidea))))	(Attalea_speciosa	(Bactris_major	(Elaeis_guineensis	Elaeis_oleifera))))))	((Prestoea_acuminata	(Oenocarpus_bataua	Oenocarpus_minor))	((Hydriastele_microspadix	(Burretiokentia_grandiflora	(((Heterospathe_cagayanensis	(Dypsis_decaryi	Veitchia_spiralis))	Kentiopsis_piersoniorum)	Dictyosperma_album)))	Manicaria_saccifera)))))	Kingia_australis);
((Burretiokentia_grandiflora	((Dictyosperma_album	(Manicaria_saccifera	(((Pelagodoxa_henryana	Geonoma_undata)	(Chamaedorea_seifrizii	((Calamus_caryotoides	(((Reinhardtia_latisecta	Reinhardtia_paiewonskiana)	Reinhardtia_simplex)	(Attalea_speciosa	(Bactris_major	(Elaeis_guineensis	Elaeis_oleifera)))))	((Nypa_fruticans	((Orania_palindan	Podococcus_barteri)	Sclerosperma_profizianum))	((Phoenix_dactylifera	Sabal_domingensis)	((Serenoa_repens	Iriartea_deltoidea)	((Pseudophoenix_vinifera	Leopoldinia_pulchra)	Roystonea_regia)))))))	(Prestoea_acuminata	(Oenocarpus_bataua	Oenocarpus_minor)))))	(Hydriastele_microspadix	((Dypsis_decaryi	Veitchia_spiralis)	(Kentiopsis_piersoniorum	Heterospathe_cagayanensis)))))	Kingia_australis);
((Burretiokentia_grandiflora	((Dictyosperma_album	(Dypsis_decaryi	(((Leopoldinia_pulchra	Manicaria_saccifera)	(Prestoea_acuminata	(Calamus_caryotoides	(Oenocarpus_bataua	Oenocarpus_minor))))	((Pelagodoxa_henryana	(Chamaedorea_seifrizii	Geonoma_undata))	((((Reinhardtia_paiewonskiana	Reinhardtia_latisecta)	Reinhardtia_simplex)	(Attalea_speciosa	(Bactris_major	(Elaeis_guineensis	Elaeis_oleifera))))	(Nypa_fruticans	(((Podococcus_barteri	(Sclerosperma_profizianum	Orania_palindan))	(Phoenix_dactylifera	Sabal_domingensis))	(Iriartea_deltoidea	((Pseudophoenix_vinifera	Roystonea_regia)	Serenoa_repens)))))))))	(Hydriastele_microspadix	(Heterospathe_cagayanensis	(Veitchia_spiralis	Kentiopsis_piersoniorum)))))	Kingia_australis);
((Burretiokentia_grandiflora	((((Leopoldinia_pulchra	Manicaria_saccifera)	(((Chamaedorea_seifrizii	((((Reinhardtia_paiewonskiana	Reinhardtia_latisecta)	Reinhardtia_simplex)	((Attalea_speciosa	(Bactris_major	(Elaeis_guineensis	Elaeis_oleifera)))	Calamus_caryotoides))	(((Pseudophoenix_vinifera	Roystonea_regia)	(Sclerosperma_profizianum	(Orania_palindan	Podococcus_barteri)))	(((Nypa_fruticans	Phoenix_dactylifera)	Sabal_domingensis)	(Serenoa_repens	Iriartea_deltoidea)))))	(Pelagodoxa_henryana	Geonoma_undata))	(Prestoea_acuminata	(Oenocarpus_bataua	Oenocarpus_minor))))	(Hydriastele_microspadix	(Heterospathe_cagayanensis	Kentiopsis_piersoniorum)))	(Dictyosperma_album	(Veitchia_spiralis	Dypsis_decaryi))))	Kingia_australis);
((Burretiokentia_grandiflora	(Dictyosperma_album	((Hydriastele_microspadix	(Heterospathe_cagayanensis	Kentiopsis_piersoniorum))	((Manicaria_saccifera	(((((((Reinhardtia_paiewonskiana	Reinhardtia_latisecta)	Reinhardtia_simplex)	(Attalea_speciosa	(Bactris_major	(Elaeis_guineensis	Elaeis_oleifera))))	(((((Phoenix_dactylifera	Sabal_domingensis)	(Serenoa_repens	Iriartea_deltoidea))	(Pseudophoenix_vinifera	Roystonea_regia))	(Sclerosperma_profizianum	(Orania_palindan	Podococcus_barteri)))	(Leopoldinia_pulchra	(Chamaedorea_seifrizii	Nypa_fruticans))))	Calamus_caryotoides)	(Pelagodoxa_henryana	Geonoma_undata))	(Prestoea_acuminata	(Oenocarpus_bataua	Oenocarpus_minor))))	(Veitchia_spiralis	Dypsis_decaryi)))))	Kingia_australis);
((Burretiokentia_grandiflora	((Dictyosperma_album	(((((Oenocarpus_minor	Oenocarpus_bataua)	Prestoea_acuminata)	Manicaria_saccifera)	(((Pelagodoxa_henryana	(Leopoldinia_pulchra	Chamaedorea_seifrizii))	((Calamus_caryotoides	((Attalea_speciosa	(Bactris_major	(Elaeis_oleifera	Elaeis_guineensis)))	((Reinhardtia_latisecta	Reinhardtia_paiewonskiana)	Reinhardtia_simplex)))	(((Serenoa_repens	Iriartea_deltoidea)	(Phoenix_dactylifera	Sabal_domingensis))	((Pseudophoenix_vinifera	(Nypa_fruticans	Roystonea_regia))	((Orania_palindan	Podococcus_barteri)	Sclerosperma_profizianum)))))	Geonoma_undata))	(Dypsis_decaryi	Veitchia_spiralis)))	(Hydriastele_microspadix	(Heterospathe_cagayanensis	Kentiopsis_piersoniorum))))	Kingia_australis);
((Burretiokentia_grandiflora	(Dictyosperma_album	((((((Oenocarpus_minor	Oenocarpus_bataua)	Prestoea_acuminata)	Manicaria_saccifera)	(((Chamaedorea_seifrizii	Nypa_fruticans)	(((Attalea_speciosa	(Bactris_major	(Elaeis_oleifera	Elaeis_guineensis)))	((Leopoldinia_pulchra	(Reinhardtia_latisecta	Reinhardtia_paiewonskiana))	Reinhardtia_simplex))	(((Serenoa_repens	Iriartea_deltoidea)	(Phoenix_dactylifera	Sabal_domingensis))	(((Calamus_caryotoides	Pseudophoenix_vinifera)	Roystonea_regia)	((Orania_palindan	Podococcus_barteri)	Sclerosperma_profizianum)))))	(Pelagodoxa_henryana	Geonoma_undata)))	(Dypsis_decaryi	Veitchia_spiralis))	(Hydriastele_microspadix	(Heterospathe_cagayanensis	Kentiopsis_piersoniorum)))))	Kingia_australis);
((Burretiokentia_grandiflora	((((((((Oenocarpus_minor	Oenocarpus_bataua)	Prestoea_acuminata)	(Leopoldinia_pulchra	Manicaria_saccifera))	((((Attalea_speciosa	(Bactris_major	(Elaeis_oleifera	Elaeis_guineensis)))	((Reinhardtia_latisecta	Reinhardtia_paiewonskiana)	Reinhardtia_simplex))	(((Serenoa_repens	Iriartea_deltoidea)	((Roystonea_regia	Nypa_fruticans)	Chamaedorea_seifrizii))	((Pseudophoenix_vinifera	(((Calamus_caryotoides	Orania_palindan)	Podococcus_barteri)	Sclerosperma_profizianum))	(Phoenix_dactylifera	Sabal_domingensis))))	Pelagodoxa_henryana))	Geonoma_undata)	(Dypsis_decaryi	Veitchia_spiralis))	Dictyosperma_album)	(Hydriastele_microspadix	(Heterospathe_cagayanensis	Kentiopsis_piersoniorum))))	Kingia_australis);
((Burretiokentia_grandiflora	(((Manicaria_saccifera	((((Oenocarpus_minor	Oenocarpus_bataua)	Prestoea_acuminata)	((((((Phoenix_dactylifera	Sabal_domingensis)	((Serenoa_repens	Iriartea_deltoidea)	(Pseudophoenix_vinifera	Roystonea_regia)))	(((Calamus_caryotoides	Orania_palindan)	Podococcus_barteri)	Sclerosperma_profizianum))	Nypa_fruticans)	(Attalea_speciosa	(Bactris_major	(Elaeis_oleifera	Elaeis_guineensis))))	((Reinhardtia_latisecta	Reinhardtia_paiewonskiana)	Reinhardtia_simplex)))	(Geonoma_undata	((Leopoldinia_pulchra	Chamaedorea_seifrizii)	Pelagodoxa_henryana))))	Dictyosperma_album)	(Hydriastele_microspadix	((Dypsis_decaryi	Veitchia_spiralis)	(Heterospathe_cagayanensis	Kentiopsis_piersoniorum)))))	Kingia_australis);
((Burretiokentia_grandiflora	(Dictyosperma_album	(((Dypsis_decaryi	Veitchia_spiralis)	((((Oenocarpus_minor	Oenocarpus_bataua)	Prestoea_acuminata)	Manicaria_saccifera)	(((Leopoldinia_pulchra	Chamaedorea_seifrizii)	(((((((Calamus_caryotoides	Orania_palindan)	Podococcus_barteri)	Sclerosperma_profizianum)	((Phoenix_dactylifera	Sabal_domingensis)	Pseudophoenix_vinifera))	((Serenoa_repens	Iriartea_deltoidea)	(Roystonea_regia	Nypa_fruticans)))	(Attalea_speciosa	(Bactris_major	(Elaeis_oleifera	Elaeis_guineensis))))	((Reinhardtia_latisecta	Reinhardtia_paiewonskiana)	Reinhardtia_simplex)))	(Pelagodoxa_henryana	Geonoma_undata))))	(Kentiopsis_piersoniorum	(Heterospathe_cagayanensis	Hydriastele_microspadix)))))	Kingia_australis);
((Burretiokentia_grandiflora	((((((Oenocarpus_minor	Oenocarpus_bataua)	Prestoea_acuminata)	Manicaria_saccifera)	(((Leopoldinia_pulchra	Chamaedorea_seifrizii)	(((Attalea_speciosa	(Bactris_major	(Elaeis_oleifera	Elaeis_guineensis)))	((Reinhardtia_latisecta	Reinhardtia_paiewonskiana)	Reinhardtia_simplex))	((((Phoenix_dactylifera	Sabal_domingensis)	((Serenoa_repens	Iriartea_deltoidea)	(Roystonea_regia	Pseudophoenix_vinifera)))	(((Calamus_caryotoides	Orania_palindan)	Podococcus_barteri)	Sclerosperma_profizianum))	Nypa_fruticans)))	(Pelagodoxa_henryana	Geonoma_undata)))	Dictyosperma_album)	(Hydriastele_microspadix	((Dypsis_decaryi	Veitchia_spiralis)	(Kentiopsis_piersoniorum	Heterospathe_cagayanensis)))))	Kingia_australis);
((Burretiokentia_grandiflora	((((Dypsis_decaryi	Veitchia_spiralis)	((((Oenocarpus_minor	Oenocarpus_bataua)	Prestoea_acuminata)	Manicaria_saccifera)	((Chamaedorea_seifrizii	(((Attalea_speciosa	(Bactris_major	(Elaeis_oleifera	Elaeis_guineensis)))	((Reinhardtia_latisecta	Reinhardtia_paiewonskiana)	Reinhardtia_simplex))	((((Nypa_fruticans	Phoenix_dactylifera)	Sabal_domingensis)	(Calamus_caryotoides	Iriartea_deltoidea))	((Leopoldinia_pulchra	(Roystonea_regia	(Serenoa_repens	Pseudophoenix_vinifera)))	(Orania_palindan	(Podococcus_barteri	Sclerosperma_profizianum))))))	(Pelagodoxa_henryana	Geonoma_undata))))	Dictyosperma_album)	((Kentiopsis_piersoniorum	Heterospathe_cagayanensis)	Hydriastele_microspadix)))	Kingia_australis);
((Burretiokentia_grandiflora	((((Dypsis_decaryi	Veitchia_spiralis)	(((((Leopoldinia_pulchra	(Attalea_speciosa	(Bactris_major	(Elaeis_oleifera	Elaeis_guineensis))))	(((((Sabal_domingensis	((Nypa_fruticans	Chamaedorea_seifrizii)	Iriartea_deltoidea))	Phoenix_dactylifera)	((Calamus_caryotoides	Roystonea_regia)	Pseudophoenix_vinifera))	((Serenoa_repens	(Orania_palindan	Podococcus_barteri))	Sclerosperma_profizianum))	((Reinhardtia_latisecta	Reinhardtia_paiewonskiana)	Reinhardtia_simplex)))	(Pelagodoxa_henryana	Geonoma_undata))	((Oenocarpus_minor	Oenocarpus_bataua)	Prestoea_acuminata))	Manicaria_saccifera))	Dictyosperma_album)	((Kentiopsis_piersoniorum	Heterospathe_cagayanensis)	Hydriastele_microspadix)))	Kingia_australis);
((Pelagodoxa_henryana	(Geonoma_undata	((((Oenocarpus_minor	Oenocarpus_bataua)	Prestoea_acuminata)	(Manicaria_saccifera	(Hydriastele_microspadix	(Dictyosperma_album	(Burretiokentia_grandiflora	((Dypsis_decaryi	Veitchia_spiralis)	(Kentiopsis_piersoniorum	Heterospathe_cagayanensis)))))))	(((Attalea_speciosa	(Bactris_major	(Elaeis_oleifera	Elaeis_guineensis)))	(Leopoldinia_pulchra	((Reinhardtia_latisecta	Reinhardtia_paiewonskiana)	Reinhardtia_simplex)))	(((((Serenoa_repens	Orania_palindan)	((Calamus_caryotoides	Podococcus_barteri)	Sclerosperma_profizianum))	(Roystonea_regia	Pseudophoenix_vinifera))	(Phoenix_dactylifera	Sabal_domingensis))	((Nypa_fruticans	Chamaedorea_seifrizii)	Iriartea_deltoidea))))))	Kingia_australis);
((Pelagodoxa_henryana	(Geonoma_undata	(((((Attalea_speciosa	(Bactris_major	(Elaeis_oleifera	Elaeis_guineensis)))	((Reinhardtia_latisecta	Reinhardtia_paiewonskiana)	Reinhardtia_simplex))	((Serenoa_repens	(((Podococcus_barteri	(Calamus_caryotoides	Orania_palindan))	Sclerosperma_profizianum)	(Roystonea_regia	Pseudophoenix_vinifera)))	((Nypa_fruticans	Iriartea_deltoidea)	(Phoenix_dactylifera	Sabal_domingensis))))	(Chamaedorea_seifrizii	((Oenocarpus_minor	Oenocarpus_bataua)	Prestoea_acuminata)))	((Leopoldinia_pulchra	Manicaria_saccifera)	((Dypsis_decaryi	Veitchia_spiralis)	(((Hydriastele_microspadix	Kentiopsis_piersoniorum)	Heterospathe_cagayanensis)	(Burretiokentia_grandiflora	Dictyosperma_album)))))))	Kingia_australis);
((Veitchia_spiralis	((((Manicaria_saccifera	(Prestoea_acuminata	(Oenocarpus_bataua	Oenocarpus_minor)))	(((((Iriartea_deltoidea	(Sabal_domingensis	Phoenix_dactylifera))	(((Serenoa_repens	Sclerosperma_profizianum)	(Podococcus_barteri	(Calamus_caryotoides	Orania_palindan)))	(Roystonea_regia	Pseudophoenix_vinifera)))	((Bactris_major	(Elaeis_guineensis	Elaeis_oleifera))	Attalea_speciosa))	(Nypa_fruticans	(Reinhardtia_simplex	(Reinhardtia_latisecta	Reinhardtia_paiewonskiana))))	(Pelagodoxa_henryana	((Leopoldinia_pulchra	Geonoma_undata)	Chamaedorea_seifrizii))))	(Dictyosperma_album	((Hydriastele_microspadix	(Heterospathe_cagayanensis	Kentiopsis_piersoniorum))	Burretiokentia_grandiflora)))	Dypsis_decaryi))	Kingia_australis);
(((((Manicaria_saccifera	(Prestoea_acuminata	(Oenocarpus_bataua	Oenocarpus_minor)))	(((((Serenoa_repens	Iriartea_deltoidea)	(Sabal_domingensis	Phoenix_dactylifera))	(((Sclerosperma_profizianum	(Podococcus_barteri	(Calamus_caryotoides	Orania_palindan)))	(Roystonea_regia	(Leopoldinia_pulchra	Pseudophoenix_vinifera)))	Nypa_fruticans))	((Reinhardtia_simplex	(Reinhardtia_latisecta	Reinhardtia_paiewonskiana))	((Bactris_major	(Elaeis_guineensis	Elaeis_oleifera))	Attalea_speciosa)))	(Geonoma_undata	(Chamaedorea_seifrizii	Pelagodoxa_henryana))))	(Dictyosperma_album	((Heterospathe_cagayanensis	(Kentiopsis_piersoniorum	Hydriastele_microspadix))	Burretiokentia_grandiflora)))	(Dypsis_decaryi	Veitchia_spiralis))	Kingia_australis);
((Burretiokentia_grandiflora	((Kentiopsis_piersoniorum	((((Leopoldinia_pulchra	Manicaria_saccifera)	(Prestoea_acuminata	(Oenocarpus_bataua	Oenocarpus_minor)))	(Geonoma_undata	(((Reinhardtia_simplex	(Reinhardtia_latisecta	Reinhardtia_paiewonskiana))	((((((Roystonea_regia	Pseudophoenix_vinifera)	(Serenoa_repens	Iriartea_deltoidea))	(Sabal_domingensis	Phoenix_dactylifera))	(Sclerosperma_profizianum	(Podococcus_barteri	(Calamus_caryotoides	Orania_palindan))))	Nypa_fruticans)	((Bactris_major	(Elaeis_guineensis	Elaeis_oleifera))	Attalea_speciosa)))	(Chamaedorea_seifrizii	Pelagodoxa_henryana))))	Hydriastele_microspadix))	(((Dypsis_decaryi	Veitchia_spiralis)	Heterospathe_cagayanensis)	Dictyosperma_album)))	Kingia_australis);
((Pelagodoxa_henryana	(((((Prestoea_acuminata	(Oenocarpus_bataua	Oenocarpus_minor))	((((Hydriastele_microspadix	(Heterospathe_cagayanensis	(Kentiopsis_piersoniorum	(Dypsis_decaryi	Veitchia_spiralis))))	Burretiokentia_grandiflora)	Dictyosperma_album)	Manicaria_saccifera))	(Roystonea_regia	Geonoma_undata))	(((Reinhardtia_simplex	(Reinhardtia_latisecta	Reinhardtia_paiewonskiana))	((Bactris_major	(Elaeis_guineensis	Elaeis_oleifera))	Attalea_speciosa))	((Iriartea_deltoidea	(Sabal_domingensis	((Leopoldinia_pulchra	Nypa_fruticans)	Phoenix_dactylifera)))	(((Sclerosperma_profizianum	Podococcus_barteri)	(Calamus_caryotoides	Orania_palindan))	(Pseudophoenix_vinifera	Serenoa_repens)))))	Chamaedorea_seifrizii))	Kingia_australis);
((Burretiokentia_grandiflora	((Dictyosperma_album	((Manicaria_saccifera	(Prestoea_acuminata	(Oenocarpus_bataua	Oenocarpus_minor)))	(((Pelagodoxa_henryana	Chamaedorea_seifrizii)	Geonoma_undata)	(((((Roystonea_regia	(Leopoldinia_pulchra	Pseudophoenix_vinifera))	(((Nypa_fruticans	Iriartea_deltoidea)	(Sabal_domingensis	Phoenix_dactylifera))	(Serenoa_repens	(Sclerosperma_profizianum	(Podococcus_barteri	Orania_palindan)))))	((Bactris_major	(Elaeis_guineensis	Elaeis_oleifera))	Attalea_speciosa))	Calamus_caryotoides)	(Reinhardtia_simplex	(Reinhardtia_latisecta	Reinhardtia_paiewonskiana))))))	(Hydriastele_microspadix	(Kentiopsis_piersoniorum	((Dypsis_decaryi	Veitchia_spiralis)	Heterospathe_cagayanensis)))))	Kingia_australis);
((Burretiokentia_grandiflora	((Hydriastele_microspadix	(Heterospathe_cagayanensis	Dictyosperma_album))	(((Manicaria_saccifera	(Prestoea_acuminata	(Oenocarpus_bataua	Oenocarpus_minor)))	(Geonoma_undata	((Leopoldinia_pulchra	Chamaedorea_seifrizii)	(Pelagodoxa_henryana	((((Bactris_major	(Elaeis_guineensis	Elaeis_oleifera))	Attalea_speciosa)	(Reinhardtia_simplex	(Reinhardtia_latisecta	Reinhardtia_paiewonskiana)))	(((((Calamus_caryotoides	Roystonea_regia)	Pseudophoenix_vinifera)	(Sclerosperma_profizianum	(Podococcus_barteri	Orania_palindan)))	(Sabal_domingensis	(Nypa_fruticans	Phoenix_dactylifera)))	(Serenoa_repens	Iriartea_deltoidea)))))))	(Kentiopsis_piersoniorum	(Dypsis_decaryi	Veitchia_spiralis)))))	Kingia_australis);
((Burretiokentia_grandiflora	(Dictyosperma_album	((Hydriastele_microspadix	(Kentiopsis_piersoniorum	Heterospathe_cagayanensis))	((Manicaria_saccifera	(Prestoea_acuminata	(((Pelagodoxa_henryana	Geonoma_undata)	(((((Bactris_major	(Elaeis_guineensis	Elaeis_oleifera))	Attalea_speciosa)	(Reinhardtia_simplex	(Reinhardtia_latisecta	Reinhardtia_paiewonskiana)))	((Sclerosperma_profizianum	(Podococcus_barteri	Orania_palindan))	(Nypa_fruticans	(((Serenoa_repens	((Calamus_caryotoides	Roystonea_regia)	Pseudophoenix_vinifera))	Iriartea_deltoidea)	(Sabal_domingensis	Phoenix_dactylifera)))))	(Leopoldinia_pulchra	Chamaedorea_seifrizii)))	(Oenocarpus_bataua	Oenocarpus_minor))))	(Dypsis_decaryi	Veitchia_spiralis)))))	Kingia_australis);
((Burretiokentia_grandiflora	(((Hydriastele_microspadix	Dictyosperma_album)	Heterospathe_cagayanensis)	(Kentiopsis_piersoniorum	((Manicaria_saccifera	((Prestoea_acuminata	(Oenocarpus_bataua	Oenocarpus_minor))	(((Chamaedorea_seifrizii	Pelagodoxa_henryana)	Geonoma_undata)	((((((Sclerosperma_profizianum	Podococcus_barteri)	(Orania_palindan	Calamus_caryotoides))	(Roystonea_regia	((Pseudophoenix_vinifera	Serenoa_repens)	Leopoldinia_pulchra)))	((Sabal_domingensis	Phoenix_dactylifera)	(Nypa_fruticans	Iriartea_deltoidea)))	((Bactris_major	(Elaeis_guineensis	Elaeis_oleifera))	Attalea_speciosa))	(Reinhardtia_simplex	(Reinhardtia_latisecta	Reinhardtia_paiewonskiana))))))	(Dypsis_decaryi	Veitchia_spiralis)))))	Kingia_australis);
((Burretiokentia_grandiflora	(Dictyosperma_album	(((Kentiopsis_piersoniorum	Heterospathe_cagayanensis)	Hydriastele_microspadix)	(((Manicaria_saccifera	(((Chamaedorea_seifrizii	(Oenocarpus_bataua	Oenocarpus_minor))	((Pelagodoxa_henryana	Geonoma_undata)	((((Bactris_major	(Elaeis_guineensis	Elaeis_oleifera))	Attalea_speciosa)	(Reinhardtia_simplex	(Reinhardtia_latisecta	Reinhardtia_paiewonskiana)))	(((Sclerosperma_profizianum	(Orania_palindan	Podococcus_barteri))	(Calamus_caryotoides	((Nypa_fruticans	Roystonea_regia)	Pseudophoenix_vinifera)))	((Sabal_domingensis	Phoenix_dactylifera)	(Iriartea_deltoidea	Serenoa_repens))))))	Prestoea_acuminata))	Leopoldinia_pulchra)	(Dypsis_decaryi	Veitchia_spiralis)))))	Kingia_australis);
((Burretiokentia_grandiflora	(Dictyosperma_album	(((Kentiopsis_piersoniorum	Heterospathe_cagayanensis)	Hydriastele_microspadix)	((Manicaria_saccifera	(((Oenocarpus_bataua	Oenocarpus_minor)	(Leopoldinia_pulchra	Prestoea_acuminata))	((Pelagodoxa_henryana	Geonoma_undata)	((Chamaedorea_seifrizii	(Calamus_caryotoides	(((Bactris_major	(Elaeis_guineensis	Elaeis_oleifera))	Attalea_speciosa)	(Reinhardtia_simplex	(Reinhardtia_latisecta	Reinhardtia_paiewonskiana)))))	(((((Roystonea_regia	Pseudophoenix_vinifera)	(Sclerosperma_profizianum	(Orania_palindan	Podococcus_barteri)))	(Sabal_domingensis	Phoenix_dactylifera))	(Serenoa_repens	Nypa_fruticans))	Iriartea_deltoidea)))))	(Dypsis_decaryi	Veitchia_spiralis)))))	Kingia_australis);
((Burretiokentia_grandiflora	((Dictyosperma_album	((Veitchia_spiralis	Dypsis_decaryi)	((Prestoea_acuminata	(Oenocarpus_minor	Oenocarpus_bataua))	((((Leopoldinia_pulchra	Geonoma_undata)	(Chamaedorea_seifrizii	Pelagodoxa_henryana))	(((Reinhardtia_latisecta	Reinhardtia_paiewonskiana)	Reinhardtia_simplex)	((((Serenoa_repens	Roystonea_regia)	(((Pseudophoenix_vinifera	(Podococcus_barteri	(Calamus_caryotoides	Orania_palindan)))	Sclerosperma_profizianum)	(Iriartea_deltoidea	(Sabal_domingensis	Phoenix_dactylifera))))	Nypa_fruticans)	((Bactris_major	(Elaeis_oleifera	Elaeis_guineensis))	Attalea_speciosa))))	Manicaria_saccifera))))	(Hydriastele_microspadix	(Heterospathe_cagayanensis	Kentiopsis_piersoniorum))))	Kingia_australis);
((Burretiokentia_grandiflora	((((Veitchia_spiralis	Dypsis_decaryi)	Kentiopsis_piersoniorum)	(Manicaria_saccifera	(((Geonoma_undata	Pelagodoxa_henryana)	((Chamaedorea_seifrizii	Leopoldinia_pulchra)	(((Reinhardtia_latisecta	Reinhardtia_paiewonskiana)	Reinhardtia_simplex)	(((((Podococcus_barteri	Orania_palindan)	(Calamus_caryotoides	Sclerosperma_profizianum))	((Pseudophoenix_vinifera	(Serenoa_repens	Roystonea_regia))	((Sabal_domingensis	Phoenix_dactylifera)	Iriartea_deltoidea)))	Nypa_fruticans)	((Bactris_major	(Elaeis_oleifera	Elaeis_guineensis))	Attalea_speciosa)))))	(Prestoea_acuminata	(Oenocarpus_minor	Oenocarpus_bataua)))))	((Dictyosperma_album	Hydriastele_microspadix)	Heterospathe_cagayanensis)))	Kingia_australis);
((Burretiokentia_grandiflora	((((Veitchia_spiralis	Dypsis_decaryi)	(Heterospathe_cagayanensis	Kentiopsis_piersoniorum))	(Hydriastele_microspadix	((Leopoldinia_pulchra	Manicaria_saccifera)	((((Chamaedorea_seifrizii	Geonoma_undata)	Pelagodoxa_henryana)	(Prestoea_acuminata	(Oenocarpus_minor	Oenocarpus_bataua)))	(((Reinhardtia_latisecta	Reinhardtia_paiewonskiana)	Reinhardtia_simplex)	(((Sabal_domingensis	Phoenix_dactylifera)	(((((Podococcus_barteri	(Calamus_caryotoides	Orania_palindan))	Sclerosperma_profizianum)	Nypa_fruticans)	(Pseudophoenix_vinifera	Roystonea_regia))	(Serenoa_repens	Iriartea_deltoidea)))	((Bactris_major	(Elaeis_oleifera	Elaeis_guineensis))	Attalea_speciosa)))))))	Dictyosperma_album))	Kingia_australis);
((Burretiokentia_grandiflora	(((Heterospathe_cagayanensis	Kentiopsis_piersoniorum)	Hydriastele_microspadix)	(Dictyosperma_album	((Veitchia_spiralis	Dypsis_decaryi)	((Chamaedorea_seifrizii	(Prestoea_acuminata	(Oenocarpus_minor	Oenocarpus_bataua)))	(Manicaria_saccifera	(((Calamus_caryotoides	(((Reinhardtia_latisecta	Reinhardtia_paiewonskiana)	Reinhardtia_simplex)	((Bactris_major	(Elaeis_oleifera	Elaeis_guineensis))	Attalea_speciosa)))	((((Sabal_domingensis	Phoenix_dactylifera)	(Iriartea_deltoidea	((Serenoa_repens	Roystonea_regia)	(Leopoldinia_pulchra	Pseudophoenix_vinifera))))	((Podococcus_barteri	Orania_palindan)	Sclerosperma_profizianum))	Nypa_fruticans))	(Geonoma_undata	Pelagodoxa_henryana))))))))	Kingia_australis);
((Burretiokentia_grandiflora	(((Heterospathe_cagayanensis	Kentiopsis_piersoniorum)	Hydriastele_microspadix)	(Dictyosperma_album	((Veitchia_spiralis	Dypsis_decaryi)	((((((Reinhardtia_latisecta	Reinhardtia_paiewonskiana)	Reinhardtia_simplex)	((Nypa_fruticans	(((Roystonea_regia	(Leopoldinia_pulchra	Pseudophoenix_vinifera))	((Iriartea_deltoidea	Serenoa_repens)	(Sabal_domingensis	Phoenix_dactylifera)))	((Podococcus_barteri	Orania_palindan)	(Calamus_caryotoides	Sclerosperma_profizianum))))	((Bactris_major	(Elaeis_oleifera	Elaeis_guineensis))	Attalea_speciosa)))	(Geonoma_undata	Pelagodoxa_henryana))	(Chamaedorea_seifrizii	(Prestoea_acuminata	(Oenocarpus_minor	Oenocarpus_bataua))))	Manicaria_saccifera)))))	Kingia_australis);
((Burretiokentia_grandiflora	((((Veitchia_spiralis	Dypsis_decaryi)	(Prestoea_acuminata	(((((Roystonea_regia	Iriartea_deltoidea)	((((Reinhardtia_latisecta	Reinhardtia_paiewonskiana)	Reinhardtia_simplex)	((Bactris_major	(Elaeis_oleifera	Elaeis_guineensis))	Attalea_speciosa))	((Nypa_fruticans	((Pseudophoenix_vinifera	((Podococcus_barteri	(Calamus_caryotoides	Orania_palindan))	Sclerosperma_profizianum))	(Sabal_domingensis	Phoenix_dactylifera)))	Serenoa_repens)))	(Geonoma_undata	Pelagodoxa_henryana))	(Chamaedorea_seifrizii	(Oenocarpus_minor	Oenocarpus_bataua)))	(Manicaria_saccifera	Leopoldinia_pulchra))))	((Heterospathe_cagayanensis	Kentiopsis_piersoniorum)	Hydriastele_microspadix))	Dictyosperma_album))	Kingia_australis);
((Burretiokentia_grandiflora	(((Heterospathe_cagayanensis	Kentiopsis_piersoniorum)	Hydriastele_microspadix)	(((Veitchia_spiralis	Dypsis_decaryi)	((Leopoldinia_pulchra	((Prestoea_acuminata	(Oenocarpus_minor	Oenocarpus_bataua))	Manicaria_saccifera))	((Chamaedorea_seifrizii	Geonoma_undata)	(Pelagodoxa_henryana	((((Sabal_domingensis	(Nypa_fruticans	Phoenix_dactylifera))	(Serenoa_repens	Iriartea_deltoidea))	(((Pseudophoenix_vinifera	Roystonea_regia)	((Podococcus_barteri	Orania_palindan)	Sclerosperma_profizianum))	Calamus_caryotoides))	(((Reinhardtia_latisecta	Reinhardtia_paiewonskiana)	Reinhardtia_simplex)	((Bactris_major	(Elaeis_oleifera	Elaeis_guineensis))	Attalea_speciosa)))))))	Dictyosperma_album)))	Kingia_australis);
((Burretiokentia_grandiflora	((((Veitchia_spiralis	Dypsis_decaryi)	(Heterospathe_cagayanensis	Kentiopsis_piersoniorum))	Dictyosperma_album)	(Hydriastele_microspadix	((((Prestoea_acuminata	(Oenocarpus_minor	Oenocarpus_bataua))	Manicaria_saccifera)	((Pelagodoxa_henryana	(Calamus_caryotoides	Chamaedorea_seifrizii))	(((Nypa_fruticans	Iriartea_deltoidea)	((Sabal_domingensis	Phoenix_dactylifera)	((Serenoa_repens	((Leopoldinia_pulchra	Pseudophoenix_vinifera)	Roystonea_regia))	((Podococcus_barteri	Orania_palindan)	Sclerosperma_profizianum))))	(((Reinhardtia_latisecta	Reinhardtia_paiewonskiana)	Reinhardtia_simplex)	((Bactris_major	(Elaeis_oleifera	Elaeis_guineensis))	Attalea_speciosa)))))	Geonoma_undata))))	Kingia_australis);
((Burretiokentia_grandiflora	((Hydriastele_microspadix	(((Prestoea_acuminata	(Oenocarpus_minor	Oenocarpus_bataua))	Manicaria_saccifera)	((Geonoma_undata	Pelagodoxa_henryana)	(((Calamus_caryotoides	(((Reinhardtia_latisecta	Reinhardtia_paiewonskiana)	Reinhardtia_simplex)	((Bactris_major	(Elaeis_oleifera	Elaeis_guineensis))	Attalea_speciosa)))	((((Sabal_domingensis	Phoenix_dactylifera)	(Nypa_fruticans	Iriartea_deltoidea))	(Serenoa_repens	(Orania_palindan	(Sclerosperma_profizianum	Podococcus_barteri))))	((Leopoldinia_pulchra	Pseudophoenix_vinifera)	Roystonea_regia)))	Chamaedorea_seifrizii))))	(((Veitchia_spiralis	Dypsis_decaryi)	(Heterospathe_cagayanensis	Kentiopsis_piersoniorum))	Dictyosperma_album)))	Kingia_australis);
((Burretiokentia_grandiflora	(Dictyosperma_album	((Hydriastele_microspadix	(Heterospathe_cagayanensis	Kentiopsis_piersoniorum))	((((Prestoea_acuminata	(Oenocarpus_minor	Oenocarpus_bataua))	Manicaria_saccifera)	((Geonoma_undata	Pelagodoxa_henryana)	(((((Reinhardtia_latisecta	Reinhardtia_paiewonskiana)	Reinhardtia_simplex)	((Bactris_major	(Elaeis_oleifera	Elaeis_guineensis))	Attalea_speciosa))	(((((Leopoldinia_pulchra	Pseudophoenix_vinifera)	Roystonea_regia)	Nypa_fruticans)	(Sclerosperma_profizianum	(Podococcus_barteri	Orania_palindan)))	((Sabal_domingensis	Phoenix_dactylifera)	(Serenoa_repens	(Calamus_caryotoides	Iriartea_deltoidea)))))	Chamaedorea_seifrizii)))	(Veitchia_spiralis	Dypsis_decaryi)))))	Kingia_australis);
((Burretiokentia_grandiflora	((Veitchia_spiralis	Dypsis_decaryi)	((Dictyosperma_album	(Hydriastele_microspadix	(((Prestoea_acuminata	(Oenocarpus_minor	Oenocarpus_bataua))	Manicaria_saccifera)	((((Serenoa_repens	Iriartea_deltoidea)	(((Sclerosperma_profizianum	(Orania_palindan	Podococcus_barteri))	((Pseudophoenix_vinifera	Roystonea_regia)	(Nypa_fruticans	Calamus_caryotoides)))	(Phoenix_dactylifera	Sabal_domingensis)))	((Attalea_speciosa	(Bactris_major	(Elaeis_guineensis	Elaeis_oleifera)))	((Reinhardtia_paiewonskiana	Reinhardtia_latisecta)	Reinhardtia_simplex)))	((Leopoldinia_pulchra	Geonoma_undata)	(Pelagodoxa_henryana	Chamaedorea_seifrizii))))))	(Heterospathe_cagayanensis	Kentiopsis_piersoniorum))))	Kingia_australis);
((Burretiokentia_grandiflora	(Hydriastele_microspadix	((((((((((((Pseudophoenix_vinifera	Roystonea_regia)	(Nypa_fruticans	Calamus_caryotoides))	((Phoenix_dactylifera	Sabal_domingensis)	(Serenoa_repens	Iriartea_deltoidea)))	(Sclerosperma_profizianum	(Orania_palindan	Podococcus_barteri)))	(Attalea_speciosa	(Bactris_major	(Elaeis_guineensis	Elaeis_oleifera))))	((Reinhardtia_paiewonskiana	Reinhardtia_latisecta)	Reinhardtia_simplex))	(Chamaedorea_seifrizii	Leopoldinia_pulchra))	(Pelagodoxa_henryana	Geonoma_undata))	(Prestoea_acuminata	(Oenocarpus_minor	Oenocarpus_bataua)))	Manicaria_saccifera)	(Kentiopsis_piersoniorum	(Veitchia_spiralis	Dypsis_decaryi)))	(Heterospathe_cagayanensis	Dictyosperma_album))))	Kingia_australis);
(((Veitchia_spiralis	Dypsis_decaryi)	(((Dictyosperma_album	((Heterospathe_cagayanensis	Kentiopsis_piersoniorum)	Hydriastele_microspadix))	Burretiokentia_grandiflora)	((((((Leopoldinia_pulchra	(Attalea_speciosa	(Bactris_major	(Elaeis_guineensis	Elaeis_oleifera))))	((Reinhardtia_paiewonskiana	Reinhardtia_latisecta)	Reinhardtia_simplex))	(((Phoenix_dactylifera	Sabal_domingensis)	((Pseudophoenix_vinifera	Roystonea_regia)	(Serenoa_repens	Iriartea_deltoidea)))	(Nypa_fruticans	(Sclerosperma_profizianum	((Calamus_caryotoides	Orania_palindan)	Podococcus_barteri)))))	((Chamaedorea_seifrizii	Pelagodoxa_henryana)	Geonoma_undata))	(Prestoea_acuminata	(Oenocarpus_minor	Oenocarpus_bataua)))	Manicaria_saccifera)))	Kingia_australis);
((Burretiokentia_grandiflora	(((Heterospathe_cagayanensis	Kentiopsis_piersoniorum)	Hydriastele_microspadix)	(Dictyosperma_album	((((Prestoea_acuminata	(Oenocarpus_minor	Oenocarpus_bataua))	Manicaria_saccifera)	((((Attalea_speciosa	(Bactris_major	(Elaeis_guineensis	Elaeis_oleifera)))	((Reinhardtia_paiewonskiana	Reinhardtia_latisecta)	Reinhardtia_simplex))	(((Phoenix_dactylifera	Sabal_domingensis)	(Serenoa_repens	Iriartea_deltoidea))	(((Leopoldinia_pulchra	Pseudophoenix_vinifera)	Roystonea_regia)	((Calamus_caryotoides	Nypa_fruticans)	(Sclerosperma_profizianum	(Orania_palindan	Podococcus_barteri))))))	((Chamaedorea_seifrizii	Pelagodoxa_henryana)	Geonoma_undata)))	(Veitchia_spiralis	Dypsis_decaryi)))))	Kingia_australis);
((Burretiokentia_grandiflora	((Heterospathe_cagayanensis	((Veitchia_spiralis	Dypsis_decaryi)	Kentiopsis_piersoniorum))	((Hydriastele_microspadix	((Prestoea_acuminata	(Oenocarpus_minor	Oenocarpus_bataua))	(((((Attalea_speciosa	(Bactris_major	(Elaeis_guineensis	Elaeis_oleifera)))	((Reinhardtia_paiewonskiana	Reinhardtia_latisecta)	Reinhardtia_simplex))	((((Nypa_fruticans	Phoenix_dactylifera)	Sabal_domingensis)	(Serenoa_repens	Iriartea_deltoidea))	((Pseudophoenix_vinifera	Roystonea_regia)	(Sclerosperma_profizianum	((Calamus_caryotoides	Orania_palindan)	Podococcus_barteri)))))	((Chamaedorea_seifrizii	Pelagodoxa_henryana)	Geonoma_undata))	(Leopoldinia_pulchra	Manicaria_saccifera))))	Dictyosperma_album)))	Kingia_australis);
((Burretiokentia_grandiflora	((Hydriastele_microspadix	(Heterospathe_cagayanensis	((Veitchia_spiralis	Dypsis_decaryi)	Kentiopsis_piersoniorum)))	(((Manicaria_saccifera	(Prestoea_acuminata	(Oenocarpus_minor	Oenocarpus_bataua)))	(((Geonoma_undata	Chamaedorea_seifrizii)	(Pelagodoxa_henryana	(((Attalea_speciosa	(Bactris_major	(Elaeis_guineensis	Elaeis_oleifera)))	((Reinhardtia_paiewonskiana	Reinhardtia_latisecta)	Reinhardtia_simplex))	(Calamus_caryotoides	(((Phoenix_dactylifera	Sabal_domingensis)	(Nypa_fruticans	Iriartea_deltoidea))	((Pseudophoenix_vinifera	Roystonea_regia)	((Serenoa_repens	Sclerosperma_profizianum)	(Orania_palindan	Podococcus_barteri))))))))	Leopoldinia_pulchra))	Dictyosperma_album)))	Kingia_australis);
((Burretiokentia_grandiflora	(Hydriastele_microspadix	((Dictyosperma_album	Heterospathe_cagayanensis)	(((Veitchia_spiralis	Dypsis_decaryi)	Kentiopsis_piersoniorum)	(((Leopoldinia_pulchra	Manicaria_saccifera)	(Prestoea_acuminata	(Oenocarpus_minor	Oenocarpus_bataua)))	((Geonoma_undata	(Chamaedorea_seifrizii	Pelagodoxa_henryana))	(((Attalea_speciosa	(Bactris_major	(Elaeis_guineensis	Elaeis_oleifera)))	((Reinhardtia_paiewonskiana	Reinhardtia_latisecta)	Reinhardtia_simplex))	((((Nypa_fruticans	(Phoenix_dactylifera	Sabal_domingensis))	Iriartea_deltoidea)	((Sclerosperma_profizianum	((Calamus_caryotoides	Orania_palindan)	Podococcus_barteri))	Serenoa_repens))	(Pseudophoenix_vinifera	Roystonea_regia)))))))))	Kingia_australis);
((Burretiokentia_grandiflora	(((Dictyosperma_album	((Veitchia_spiralis	Dypsis_decaryi)	Heterospathe_cagayanensis))	(Kentiopsis_piersoniorum	(((Leopoldinia_pulchra	Manicaria_saccifera)	(Prestoea_acuminata	(Oenocarpus_minor	Oenocarpus_bataua)))	((Geonoma_undata	Pelagodoxa_henryana)	(Chamaedorea_seifrizii	((Calamus_caryotoides	((Attalea_speciosa	(Bactris_major	(Elaeis_guineensis	Elaeis_oleifera)))	((Reinhardtia_paiewonskiana	Reinhardtia_latisecta)	Reinhardtia_simplex)))	(((Sclerosperma_profizianum	(Orania_palindan	Podococcus_barteri))	(Pseudophoenix_vinifera	Roystonea_regia))	(((Nypa_fruticans	Phoenix_dactylifera)	Sabal_domingensis)	(Serenoa_repens	Iriartea_deltoidea)))))))))	Hydriastele_microspadix))	Kingia_australis);
((Burretiokentia_grandiflora	((Dictyosperma_album	Heterospathe_cagayanensis)	((Kentiopsis_piersoniorum	((Veitchia_spiralis	Dypsis_decaryi)	(Manicaria_saccifera	(((Geonoma_undata	Pelagodoxa_henryana)	(Chamaedorea_seifrizii	((((Sclerosperma_profizianum	(Orania_palindan	Podococcus_barteri))	(((Phoenix_dactylifera	Sabal_domingensis)	(Serenoa_repens	Iriartea_deltoidea))	(Leopoldinia_pulchra	Pseudophoenix_vinifera)))	(Roystonea_regia	(Nypa_fruticans	Calamus_caryotoides)))	((Attalea_speciosa	(Bactris_major	(Elaeis_guineensis	Elaeis_oleifera)))	((Reinhardtia_paiewonskiana	Reinhardtia_latisecta)	Reinhardtia_simplex)))))	(Prestoea_acuminata	(Oenocarpus_minor	Oenocarpus_bataua))))))	Hydriastele_microspadix)))	Kingia_australis);
((Burretiokentia_grandiflora	(((Veitchia_spiralis	Dypsis_decaryi)	(Heterospathe_cagayanensis	Kentiopsis_piersoniorum))	(((((Leopoldinia_pulchra	Manicaria_saccifera)	(Prestoea_acuminata	(Oenocarpus_minor	Oenocarpus_bataua)))	((Geonoma_undata	Pelagodoxa_henryana)	(((((Chamaedorea_seifrizii	Sclerosperma_profizianum)	(Orania_palindan	Podococcus_barteri))	((((Serenoa_repens	Nypa_fruticans)	(Phoenix_dactylifera	Sabal_domingensis))	Iriartea_deltoidea)	((Roystonea_regia	Calamus_caryotoides)	Pseudophoenix_vinifera)))	(Attalea_speciosa	(Bactris_major	(Elaeis_guineensis	Elaeis_oleifera))))	((Reinhardtia_paiewonskiana	Reinhardtia_latisecta)	Reinhardtia_simplex))))	Hydriastele_microspadix)	Dictyosperma_album)))	Kingia_australis);
((Burretiokentia_grandiflora	(Dictyosperma_album	(((Dypsis_decaryi	Veitchia_spiralis)	((((Oenocarpus_minor	Oenocarpus_bataua)	Prestoea_acuminata)	Manicaria_saccifera)	(Geonoma_undata	((((Attalea_speciosa	(Bactris_major	(Elaeis_oleifera	Elaeis_guineensis)))	(Reinhardtia_simplex	(Reinhardtia_paiewonskiana	Reinhardtia_latisecta)))	(((Iriartea_deltoidea	Serenoa_repens)	((((Leopoldinia_pulchra	Pseudophoenix_vinifera)	Roystonea_regia)	(Sclerosperma_profizianum	((Calamus_caryotoides	Orania_palindan)	Podococcus_barteri)))	(Phoenix_dactylifera	Sabal_domingensis)))	Nypa_fruticans))	(Pelagodoxa_henryana	Chamaedorea_seifrizii)))))	(Hydriastele_microspadix	(Kentiopsis_piersoniorum	Heterospathe_cagayanensis)))))	Kingia_australis);
((Burretiokentia_grandiflora	(Dictyosperma_album	(((Dypsis_decaryi	Veitchia_spiralis)	((((Oenocarpus_minor	Oenocarpus_bataua)	Prestoea_acuminata)	(Leopoldinia_pulchra	Manicaria_saccifera))	(((((Attalea_speciosa	(Bactris_major	(Elaeis_oleifera	Elaeis_guineensis)))	(Reinhardtia_simplex	(Reinhardtia_paiewonskiana	Reinhardtia_latisecta)))	(((Nypa_fruticans	(Pseudophoenix_vinifera	Roystonea_regia))	(Sclerosperma_profizianum	((Calamus_caryotoides	Orania_palindan)	Podococcus_barteri)))	((Phoenix_dactylifera	Sabal_domingensis)	(Iriartea_deltoidea	Serenoa_repens))))	Geonoma_undata)	(Pelagodoxa_henryana	Chamaedorea_seifrizii))))	(Hydriastele_microspadix	(Kentiopsis_piersoniorum	Heterospathe_cagayanensis)))))	Kingia_australis);
((Burretiokentia_grandiflora	(Dictyosperma_album	(((((Oenocarpus_minor	Oenocarpus_bataua)	Prestoea_acuminata)	Manicaria_saccifera)	((Geonoma_undata	Pelagodoxa_henryana)	((Leopoldinia_pulchra	Chamaedorea_seifrizii)	(((((Sclerosperma_profizianum	(Orania_palindan	Podococcus_barteri))	((Phoenix_dactylifera	Sabal_domingensis)	((Roystonea_regia	Pseudophoenix_vinifera)	((Calamus_caryotoides	Iriartea_deltoidea)	Serenoa_repens))))	Nypa_fruticans)	(Attalea_speciosa	(Bactris_major	(Elaeis_oleifera	Elaeis_guineensis))))	(Reinhardtia_simplex	(Reinhardtia_paiewonskiana	Reinhardtia_latisecta))))))	(Hydriastele_microspadix	(Kentiopsis_piersoniorum	(Heterospathe_cagayanensis	(Dypsis_decaryi	Veitchia_spiralis)))))))	Kingia_australis);
((Burretiokentia_grandiflora	(Dictyosperma_album	(((((Geonoma_undata	Pelagodoxa_henryana)	(Chamaedorea_seifrizii	(((Attalea_speciosa	(Bactris_major	(Elaeis_oleifera	Elaeis_guineensis)))	(Reinhardtia_simplex	(Leopoldinia_pulchra	(Reinhardtia_paiewonskiana	Reinhardtia_latisecta))))	((((Serenoa_repens	(Roystonea_regia	Pseudophoenix_vinifera))	(Sclerosperma_profizianum	(Orania_palindan	Podococcus_barteri)))	((Phoenix_dactylifera	Sabal_domingensis)	Iriartea_deltoidea))	(Calamus_caryotoides	Nypa_fruticans)))))	((Oenocarpus_minor	Oenocarpus_bataua)	Prestoea_acuminata))	Manicaria_saccifera)	(Hydriastele_microspadix	(Kentiopsis_piersoniorum	(Heterospathe_cagayanensis	(Dypsis_decaryi	Veitchia_spiralis)))))))	Kingia_australis);
((Burretiokentia_grandiflora	(Dictyosperma_album	(((Dypsis_decaryi	Veitchia_spiralis)	((((Oenocarpus_minor	Oenocarpus_bataua)	Prestoea_acuminata)	Manicaria_saccifera)	((Geonoma_undata	Pelagodoxa_henryana)	(Chamaedorea_seifrizii	(((Attalea_speciosa	(Bactris_major	(Elaeis_oleifera	Elaeis_guineensis)))	(Reinhardtia_simplex	(Reinhardtia_paiewonskiana	Reinhardtia_latisecta)))	((Nypa_fruticans	((Orania_palindan	(Podococcus_barteri	Sclerosperma_profizianum))	((Leopoldinia_pulchra	Phoenix_dactylifera)	Sabal_domingensis)))	(((Serenoa_repens	Iriartea_deltoidea)	Calamus_caryotoides)	(Roystonea_regia	Pseudophoenix_vinifera))))))))	(Heterospathe_cagayanensis	(Kentiopsis_piersoniorum	Hydriastele_microspadix)))))	Kingia_australis);
((Burretiokentia_grandiflora	(((Kentiopsis_piersoniorum	((Dypsis_decaryi	Veitchia_spiralis)	((((Geonoma_undata	Pelagodoxa_henryana)	(((Leopoldinia_pulchra	(Attalea_speciosa	(Bactris_major	(Elaeis_oleifera	Elaeis_guineensis))))	(Reinhardtia_simplex	(Reinhardtia_paiewonskiana	Reinhardtia_latisecta)))	((Iriartea_deltoidea	(Chamaedorea_seifrizii	Nypa_fruticans))	((Serenoa_repens	((Roystonea_regia	Pseudophoenix_vinifera)	(Sclerosperma_profizianum	((Calamus_caryotoides	Orania_palindan)	Podococcus_barteri))))	(Phoenix_dactylifera	Sabal_domingensis)))))	((Oenocarpus_minor	Oenocarpus_bataua)	Prestoea_acuminata))	Manicaria_saccifera)))	(Hydriastele_microspadix	Dictyosperma_album))	Heterospathe_cagayanensis))	Kingia_australis);
((Burretiokentia_grandiflora	(((Hydriastele_microspadix	Heterospathe_cagayanensis)	((Dypsis_decaryi	Veitchia_spiralis)	Kentiopsis_piersoniorum))	(Dictyosperma_album	(((Leopoldinia_pulchra	Manicaria_saccifera)	((Oenocarpus_minor	Oenocarpus_bataua)	Prestoea_acuminata))	(((((Calamus_caryotoides	Nypa_fruticans)	((Attalea_speciosa	(Bactris_major	(Elaeis_oleifera	Elaeis_guineensis)))	(Reinhardtia_simplex	(Reinhardtia_paiewonskiana	Reinhardtia_latisecta))))	((Sclerosperma_profizianum	(Orania_palindan	Podococcus_barteri))	(((Phoenix_dactylifera	Sabal_domingensis)	(Serenoa_repens	Iriartea_deltoidea))	(Roystonea_regia	Pseudophoenix_vinifera))))	Geonoma_undata)	(Chamaedorea_seifrizii	Pelagodoxa_henryana))))))	Kingia_australis);
((Burretiokentia_grandiflora	(Dictyosperma_album	((Dypsis_decaryi	Veitchia_spiralis)	((Kentiopsis_piersoniorum	((Manicaria_saccifera	(((Geonoma_undata	Pelagodoxa_henryana)	(((Attalea_speciosa	(Bactris_major	(Elaeis_oleifera	Elaeis_guineensis)))	(Reinhardtia_simplex	(Reinhardtia_paiewonskiana	Reinhardtia_latisecta)))	(Nypa_fruticans	(((Phoenix_dactylifera	Sabal_domingensis)	(Calamus_caryotoides	Iriartea_deltoidea))	((Leopoldinia_pulchra	(Roystonea_regia	Pseudophoenix_vinifera))	(Serenoa_repens	(Sclerosperma_profizianum	(Orania_palindan	Podococcus_barteri))))))))	(Chamaedorea_seifrizii	((Oenocarpus_minor	Oenocarpus_bataua)	Prestoea_acuminata))))	Hydriastele_microspadix))	Heterospathe_cagayanensis))))	Kingia_australis);
((Burretiokentia_grandiflora	(Dictyosperma_album	((((Leopoldinia_pulchra	Manicaria_saccifera)	(((Geonoma_undata	Pelagodoxa_henryana)	(Chamaedorea_seifrizii	(((Attalea_speciosa	(Bactris_major	(Elaeis_oleifera	Elaeis_guineensis)))	(Reinhardtia_simplex	(Reinhardtia_paiewonskiana	Reinhardtia_latisecta)))	(Nypa_fruticans	((Phoenix_dactylifera	(Serenoa_repens	Iriartea_deltoidea))	(Roystonea_regia	(Sabal_domingensis	(Sclerosperma_profizianum	(Pseudophoenix_vinifera	((Calamus_caryotoides	Orania_palindan)	Podococcus_barteri))))))))))	((Oenocarpus_minor	Oenocarpus_bataua)	Prestoea_acuminata)))	(Dypsis_decaryi	Veitchia_spiralis))	((Kentiopsis_piersoniorum	Heterospathe_cagayanensis)	Hydriastele_microspadix))))	Kingia_australis);
((Burretiokentia_grandiflora	((((Manicaria_saccifera	(((Geonoma_undata	Pelagodoxa_henryana)	(((Attalea_speciosa	(Bactris_major	(Elaeis_oleifera	Elaeis_guineensis)))	((Reinhardtia_simplex	(Reinhardtia_paiewonskiana	Reinhardtia_latisecta))	Leopoldinia_pulchra))	((((Roystonea_regia	Pseudophoenix_vinifera)	(((Calamus_caryotoides	Orania_palindan)	Podococcus_barteri)	Sclerosperma_profizianum))	Serenoa_repens)	((Phoenix_dactylifera	Sabal_domingensis)	(Nypa_fruticans	Iriartea_deltoidea)))))	((Chamaedorea_seifrizii	(Oenocarpus_minor	Oenocarpus_bataua))	Prestoea_acuminata)))	(Dypsis_decaryi	Veitchia_spiralis))	Dictyosperma_album)	((Kentiopsis_piersoniorum	Heterospathe_cagayanensis)	Hydriastele_microspadix)))	Kingia_australis);
((Burretiokentia_grandiflora	(Dictyosperma_album	(((Veitchia_spiralis	Dypsis_decaryi)	((((Oenocarpus_minor	Oenocarpus_bataua)	Prestoea_acuminata)	Manicaria_saccifera)	(((Leopoldinia_pulchra	Chamaedorea_seifrizii)	(((((Elaeis_guineensis	Elaeis_oleifera)	Bactris_major)	Attalea_speciosa)	(Reinhardtia_simplex	(Reinhardtia_paiewonskiana	Reinhardtia_latisecta)))	(((Sabal_domingensis	Phoenix_dactylifera)	(Serenoa_repens	Iriartea_deltoidea))	(((Nypa_fruticans	Calamus_caryotoides)	(Roystonea_regia	Pseudophoenix_vinifera))	(Orania_palindan	(Podococcus_barteri	Sclerosperma_profizianum))))))	(Pelagodoxa_henryana	Geonoma_undata))))	(Hydriastele_microspadix	(Kentiopsis_piersoniorum	Heterospathe_cagayanensis)))))	Kingia_australis);
((Burretiokentia_grandiflora	(((((Oenocarpus_minor	Oenocarpus_bataua)	Prestoea_acuminata)	Manicaria_saccifera)	((Chamaedorea_seifrizii	(((((Elaeis_guineensis	Elaeis_oleifera)	Bactris_major)	Attalea_speciosa)	(Reinhardtia_simplex	(Leopoldinia_pulchra	(Reinhardtia_paiewonskiana	Reinhardtia_latisecta))))	(((Sabal_domingensis	Phoenix_dactylifera)	Iriartea_deltoidea)	(Serenoa_repens	((Pseudophoenix_vinifera	(Sclerosperma_profizianum	(Orania_palindan	(Podococcus_barteri	Calamus_caryotoides))))	(Nypa_fruticans	Roystonea_regia))))))	(Pelagodoxa_henryana	Geonoma_undata)))	((Heterospathe_cagayanensis	(Kentiopsis_piersoniorum	(Veitchia_spiralis	Dypsis_decaryi)))	(Hydriastele_microspadix	Dictyosperma_album))))	Kingia_australis);
((Burretiokentia_grandiflora	(Dictyosperma_album	((Hydriastele_microspadix	((((Oenocarpus_minor	Oenocarpus_bataua)	Prestoea_acuminata)	Manicaria_saccifera)	(((Chamaedorea_seifrizii	(((((Elaeis_guineensis	Elaeis_oleifera)	Bactris_major)	Attalea_speciosa)	(Reinhardtia_simplex	(Reinhardtia_paiewonskiana	Reinhardtia_latisecta)))	((Nypa_fruticans	((Orania_palindan	(Podococcus_barteri	Calamus_caryotoides))	(((Iriartea_deltoidea	Sclerosperma_profizianum)	(Sabal_domingensis	Phoenix_dactylifera))	(Roystonea_regia	Pseudophoenix_vinifera))))	Serenoa_repens)))	Leopoldinia_pulchra)	(Pelagodoxa_henryana	Geonoma_undata))))	((Heterospathe_cagayanensis	Kentiopsis_piersoniorum)	(Veitchia_spiralis	Dypsis_decaryi)))))	Kingia_australis);
((Burretiokentia_grandiflora	((Hydriastele_microspadix	(Heterospathe_cagayanensis	Kentiopsis_piersoniorum))	(Dictyosperma_album	((((((Leopoldinia_pulchra	Chamaedorea_seifrizii)	(Pelagodoxa_henryana	((Calamus_caryotoides	((((Elaeis_guineensis	Elaeis_oleifera)	Bactris_major)	Attalea_speciosa)	(Reinhardtia_simplex	(Reinhardtia_paiewonskiana	Reinhardtia_latisecta))))	((Serenoa_repens	(Orania_palindan	(Podococcus_barteri	Sclerosperma_profizianum)))	(((Nypa_fruticans	Iriartea_deltoidea)	(Sabal_domingensis	Phoenix_dactylifera))	(Roystonea_regia	Pseudophoenix_vinifera))))))	Geonoma_undata)	Manicaria_saccifera)	((Oenocarpus_minor	Oenocarpus_bataua)	Prestoea_acuminata))	(Veitchia_spiralis	Dypsis_decaryi)))))	Kingia_australis);
((Burretiokentia_grandiflora	(((Heterospathe_cagayanensis	(Veitchia_spiralis	Dypsis_decaryi))	Dictyosperma_album)	(Hydriastele_microspadix	(((Leopoldinia_pulchra	Manicaria_saccifera)	((Geonoma_undata	(Pelagodoxa_henryana	(Chamaedorea_seifrizii	((Reinhardtia_simplex	(Reinhardtia_paiewonskiana	Reinhardtia_latisecta))	((Nypa_fruticans	(((Elaeis_guineensis	Elaeis_oleifera)	Bactris_major)	Attalea_speciosa))	(((((Calamus_caryotoides	Orania_palindan)	Podococcus_barteri)	Serenoa_repens)	Sclerosperma_profizianum)	(((Pseudophoenix_vinifera	Iriartea_deltoidea)	(Sabal_domingensis	Phoenix_dactylifera))	Roystonea_regia)))))))	((Oenocarpus_minor	Oenocarpus_bataua)	Prestoea_acuminata)))	Kentiopsis_piersoniorum))))	Kingia_australis);
((Burretiokentia_grandiflora	(((Veitchia_spiralis	Dypsis_decaryi)	(((((Geonoma_undata	Pelagodoxa_henryana)	(Chamaedorea_seifrizii	(((Reinhardtia_simplex	(Leopoldinia_pulchra	(Reinhardtia_paiewonskiana	Reinhardtia_latisecta)))	(((Elaeis_guineensis	Elaeis_oleifera)	Bactris_major)	Attalea_speciosa))	(((Iriartea_deltoidea	Serenoa_repens)	((Nypa_fruticans	Sabal_domingensis)	Phoenix_dactylifera))	((Pseudophoenix_vinifera	Roystonea_regia)	(((Calamus_caryotoides	Orania_palindan)	Podococcus_barteri)	Sclerosperma_profizianum))))))	(Oenocarpus_minor	Oenocarpus_bataua))	Prestoea_acuminata)	Manicaria_saccifera))	((Hydriastele_microspadix	(Heterospathe_cagayanensis	Kentiopsis_piersoniorum))	Dictyosperma_album)))	Kingia_australis);
((Pelagodoxa_henryana	((Prestoea_acuminata	(Oenocarpus_minor	Oenocarpus_bataua))	((Manicaria_saccifera	(((Hydriastele_microspadix	((Veitchia_spiralis	Heterospathe_cagayanensis)	Kentiopsis_piersoniorum))	(Dictyosperma_album	Burretiokentia_grandiflora))	Dypsis_decaryi))	(((Leopoldinia_pulchra	Chamaedorea_seifrizii)	Geonoma_undata)	(((Reinhardtia_simplex	(Reinhardtia_paiewonskiana	Reinhardtia_latisecta))	(((Elaeis_guineensis	Elaeis_oleifera)	Bactris_major)	Attalea_speciosa))	((((Pseudophoenix_vinifera	Roystonea_regia)	(Iriartea_deltoidea	Serenoa_repens))	(Sabal_domingensis	Phoenix_dactylifera))	(Nypa_fruticans	(Sclerosperma_profizianum	(Orania_palindan	(Calamus_caryotoides	Podococcus_barteri))))))))))	Kingia_australis);
((Burretiokentia_grandiflora	((Heterospathe_cagayanensis	(Kentiopsis_piersoniorum	((Veitchia_spiralis	Dypsis_decaryi)	((Manicaria_saccifera	(Chamaedorea_seifrizii	(Prestoea_acuminata	(Calamus_caryotoides	(Oenocarpus_minor	Oenocarpus_bataua)))))	((Pelagodoxa_henryana	Geonoma_undata)	(((Reinhardtia_simplex	(Reinhardtia_paiewonskiana	Reinhardtia_latisecta))	(((Elaeis_guineensis	Elaeis_oleifera)	Bactris_major)	Attalea_speciosa))	(((Iriartea_deltoidea	Serenoa_repens)	(Sabal_domingensis	Phoenix_dactylifera))	((Pseudophoenix_vinifera	(Leopoldinia_pulchra	Roystonea_regia))	(Nypa_fruticans	(Sclerosperma_profizianum	(Orania_palindan	Podococcus_barteri)))))))))))	(Dictyosperma_album	Hydriastele_microspadix)))	Kingia_australis);
((Burretiokentia_grandiflora	(Dictyosperma_album	(((Veitchia_spiralis	Dypsis_decaryi)	((Manicaria_saccifera	(Prestoea_acuminata	(Oenocarpus_minor	Oenocarpus_bataua)))	((((Leopoldinia_pulchra	Chamaedorea_seifrizii)	Pelagodoxa_henryana)	Geonoma_undata)	(((Reinhardtia_simplex	(Reinhardtia_paiewonskiana	Reinhardtia_latisecta))	(Bactris_major	(Attalea_speciosa	(Elaeis_guineensis	Elaeis_oleifera))))	(((((Pseudophoenix_vinifera	Roystonea_regia)	(Iriartea_deltoidea	Serenoa_repens))	(Sabal_domingensis	Phoenix_dactylifera))	(Sclerosperma_profizianum	((Calamus_caryotoides	Orania_palindan)	Podococcus_barteri)))	Nypa_fruticans)))))	((Heterospathe_cagayanensis	Kentiopsis_piersoniorum)	Hydriastele_microspadix))))	Kingia_australis);
((Pelagodoxa_henryana	(Geonoma_undata	((((((Heterospathe_cagayanensis	Kentiopsis_piersoniorum)	Hydriastele_microspadix)	(Burretiokentia_grandiflora	Dictyosperma_album))	(Veitchia_spiralis	Dypsis_decaryi))	(Manicaria_saccifera	(Prestoea_acuminata	(Oenocarpus_minor	Oenocarpus_bataua))))	(((Reinhardtia_simplex	(Leopoldinia_pulchra	(Reinhardtia_paiewonskiana	Reinhardtia_latisecta)))	(((((Calamus_caryotoides	Iriartea_deltoidea)	(Serenoa_repens	Pseudophoenix_vinifera))	(Sabal_domingensis	Phoenix_dactylifera))	(Attalea_speciosa	((Elaeis_guineensis	Elaeis_oleifera)	Bactris_major)))	((Roystonea_regia	Nypa_fruticans)	(Sclerosperma_profizianum	(Orania_palindan	Podococcus_barteri)))))	Chamaedorea_seifrizii))))	Kingia_australis);
((Veitchia_spiralis	((((Burretiokentia_grandiflora	((Dictyosperma_album	Hydriastele_microspadix)	(((Prestoea_acuminata	(Oenocarpus_minor	Oenocarpus_bataua))	Manicaria_saccifera)	((Pelagodoxa_henryana	Geonoma_undata)	((((Attalea_speciosa	(Bactris_major	(Elaeis_oleifera	Elaeis_guineensis)))	(Reinhardtia_simplex	(Reinhardtia_latisecta	Reinhardtia_paiewonskiana)))	((Iriartea_deltoidea	(Phoenix_dactylifera	Sabal_domingensis))	((Pseudophoenix_vinifera	((Calamus_caryotoides	Nypa_fruticans)	Roystonea_regia))	((Podococcus_barteri	Orania_palindan)	(Sclerosperma_profizianum	Serenoa_repens)))))	(Leopoldinia_pulchra	Chamaedorea_seifrizii))))))	Kentiopsis_piersoniorum)	Heterospathe_cagayanensis)	Dypsis_decaryi))	Kingia_australis);
((Pelagodoxa_henryana	(Geonoma_undata	((Manicaria_saccifera	(((((Dictyosperma_album	(Heterospathe_cagayanensis	(Dypsis_decaryi	Veitchia_spiralis)))	Burretiokentia_grandiflora)	Hydriastele_microspadix)	Kentiopsis_piersoniorum)	(Prestoea_acuminata	(Oenocarpus_minor	Oenocarpus_bataua))))	(Leopoldinia_pulchra	((Attalea_speciosa	(Bactris_major	(Elaeis_oleifera	Elaeis_guineensis)))	(((((Pseudophoenix_vinifera	Roystonea_regia)	((Nypa_fruticans	(Serenoa_repens	Iriartea_deltoidea))	(Phoenix_dactylifera	Sabal_domingensis)))	(Chamaedorea_seifrizii	((Podococcus_barteri	Orania_palindan)	Sclerosperma_profizianum)))	Calamus_caryotoides)	(Reinhardtia_simplex	(Reinhardtia_latisecta	Reinhardtia_paiewonskiana))))))))	Kingia_australis);
((Burretiokentia_grandiflora	(((Kentiopsis_piersoniorum	Heterospathe_cagayanensis)	(Dypsis_decaryi	Veitchia_spiralis))	(Dictyosperma_album	(Hydriastele_microspadix	(((((((Attalea_speciosa	(Bactris_major	(Elaeis_oleifera	Elaeis_guineensis)))	(((Serenoa_repens	Iriartea_deltoidea)	(Phoenix_dactylifera	Sabal_domingensis))	(((Podococcus_barteri	(Calamus_caryotoides	Orania_palindan))	Sclerosperma_profizianum)	((Pseudophoenix_vinifera	Roystonea_regia)	Nypa_fruticans))))	(Leopoldinia_pulchra	Chamaedorea_seifrizii))	(Reinhardtia_simplex	(Reinhardtia_latisecta	Reinhardtia_paiewonskiana)))	(Pelagodoxa_henryana	Geonoma_undata))	(Prestoea_acuminata	(Oenocarpus_minor	Oenocarpus_bataua)))	Manicaria_saccifera)))))	Kingia_australis);
((Burretiokentia_grandiflora	(((((((((Attalea_speciosa	(Bactris_major	(Elaeis_oleifera	Elaeis_guineensis)))	(Nypa_fruticans	(Reinhardtia_simplex	(Reinhardtia_latisecta	Reinhardtia_paiewonskiana))))	(((Calamus_caryotoides	((Roystonea_regia	Pseudophoenix_vinifera)	(Serenoa_repens	Iriartea_deltoidea)))	(Phoenix_dactylifera	Sabal_domingensis))	((Podococcus_barteri	Orania_palindan)	(Chamaedorea_seifrizii	Sclerosperma_profizianum))))	(Pelagodoxa_henryana	Geonoma_undata))	(Prestoea_acuminata	(Oenocarpus_minor	Oenocarpus_bataua)))	Manicaria_saccifera)	(Dypsis_decaryi	Veitchia_spiralis))	((Kentiopsis_piersoniorum	Hydriastele_microspadix)	Heterospathe_cagayanensis))	(Leopoldinia_pulchra	Dictyosperma_album)))	Kingia_australis);
((Burretiokentia_grandiflora	((Kentiopsis_piersoniorum	((Dypsis_decaryi	Veitchia_spiralis)	(Heterospathe_cagayanensis	Dictyosperma_album)))	(((((Oenocarpus_minor	Oenocarpus_bataua)	Pelagodoxa_henryana)	((Chamaedorea_seifrizii	(((Attalea_speciosa	(Bactris_major	(Elaeis_oleifera	Elaeis_guineensis)))	(Nypa_fruticans	((((Calamus_caryotoides	Roystonea_regia)	Pseudophoenix_vinifera)	(Serenoa_repens	(Iriartea_deltoidea	(Phoenix_dactylifera	Sabal_domingensis))))	(((Leopoldinia_pulchra	Podococcus_barteri)	Orania_palindan)	Sclerosperma_profizianum))))	(Reinhardtia_simplex	(Reinhardtia_latisecta	Reinhardtia_paiewonskiana))))	Geonoma_undata))	(Prestoea_acuminata	Manicaria_saccifera))	Hydriastele_microspadix)))	Kingia_australis);
((Burretiokentia_grandiflora	(((Kentiopsis_piersoniorum	Heterospathe_cagayanensis)	(Hydriastele_microspadix	(Dypsis_decaryi	Veitchia_spiralis)))	((((Prestoea_acuminata	(Oenocarpus_minor	Oenocarpus_bataua))	((((Leopoldinia_pulchra	(Attalea_speciosa	(Bactris_major	(Elaeis_oleifera	Elaeis_guineensis))))	((Chamaedorea_seifrizii	((Podococcus_barteri	(Calamus_caryotoides	Orania_palindan))	Sclerosperma_profizianum))	(((Serenoa_repens	((Roystonea_regia	Nypa_fruticans)	Iriartea_deltoidea))	(Phoenix_dactylifera	Sabal_domingensis))	Pseudophoenix_vinifera)))	(Reinhardtia_simplex	(Reinhardtia_latisecta	Reinhardtia_paiewonskiana)))	(Pelagodoxa_henryana	Geonoma_undata)))	Manicaria_saccifera)	Dictyosperma_album)))	Kingia_australis);
((Burretiokentia_grandiflora	((((Prestoea_acuminata	(Oenocarpus_minor	Oenocarpus_bataua))	Manicaria_saccifera)	(((((Attalea_speciosa	(Bactris_major	(Elaeis_oleifera	Elaeis_guineensis)))	(Reinhardtia_simplex	(Reinhardtia_latisecta	Reinhardtia_paiewonskiana)))	((Calamus_caryotoides	Iriartea_deltoidea)	(((Nypa_fruticans	Phoenix_dactylifera)	Sabal_domingensis)	((Orania_palindan	(Serenoa_repens	(Podococcus_barteri	Sclerosperma_profizianum)))	(Leopoldinia_pulchra	(Pseudophoenix_vinifera	Roystonea_regia))))))	Chamaedorea_seifrizii)	(Pelagodoxa_henryana	Geonoma_undata)))	(Dictyosperma_album	(((Dypsis_decaryi	Veitchia_spiralis)	(Kentiopsis_piersoniorum	Heterospathe_cagayanensis))	Hydriastele_microspadix))))	Kingia_australis);
((Burretiokentia_grandiflora	((((Dypsis_decaryi	Veitchia_spiralis)	(((Prestoea_acuminata	(Calamus_caryotoides	(Oenocarpus_minor	Oenocarpus_bataua)))	Manicaria_saccifera)	((Chamaedorea_seifrizii	Geonoma_undata)	((Pelagodoxa_henryana	((Attalea_speciosa	(Bactris_major	(Elaeis_oleifera	Elaeis_guineensis)))	(Reinhardtia_simplex	(Reinhardtia_latisecta	Reinhardtia_paiewonskiana))))	((((Nypa_fruticans	Phoenix_dactylifera)	Sabal_domingensis)	(Serenoa_repens	Iriartea_deltoidea))	((Sclerosperma_profizianum	(Orania_palindan	Podococcus_barteri))	(Roystonea_regia	(Leopoldinia_pulchra	Pseudophoenix_vinifera))))))))	Dictyosperma_album)	((Kentiopsis_piersoniorum	Heterospathe_cagayanensis)	Hydriastele_microspadix)))	Kingia_australis);
((Burretiokentia_grandiflora	(Dictyosperma_album	(((Dypsis_decaryi	Veitchia_spiralis)	(((Leopoldinia_pulchra	(Prestoea_acuminata	(Oenocarpus_minor	Oenocarpus_bataua)))	Manicaria_saccifera)	(((((Attalea_speciosa	(Bactris_major	(Elaeis_oleifera	Elaeis_guineensis)))	(Reinhardtia_simplex	(Reinhardtia_latisecta	Reinhardtia_paiewonskiana)))	(((Phoenix_dactylifera	Sabal_domingensis)	((Roystonea_regia	Pseudophoenix_vinifera)	(Serenoa_repens	Iriartea_deltoidea)))	(((Orania_palindan	(Calamus_caryotoides	Podococcus_barteri))	Sclerosperma_profizianum)	Nypa_fruticans)))	Chamaedorea_seifrizii)	(Pelagodoxa_henryana	Geonoma_undata))))	((Kentiopsis_piersoniorum	Heterospathe_cagayanensis)	Hydriastele_microspadix))))	Kingia_australis);
((Geonoma_undata	(((((((Kentiopsis_piersoniorum	Heterospathe_cagayanensis)	Hydriastele_microspadix)	(Burretiokentia_grandiflora	Dictyosperma_album))	(Dypsis_decaryi	Veitchia_spiralis))	((Leopoldinia_pulchra	(Prestoea_acuminata	(Oenocarpus_minor	Oenocarpus_bataua)))	Manicaria_saccifera))	((((((Phoenix_dactylifera	Sabal_domingensis)	((Roystonea_regia	Pseudophoenix_vinifera)	(Serenoa_repens	Iriartea_deltoidea)))	(Sclerosperma_profizianum	(Podococcus_barteri	Orania_palindan)))	(Calamus_caryotoides	Nypa_fruticans))	(Attalea_speciosa	(Bactris_major	(Elaeis_oleifera	Elaeis_guineensis))))	(Reinhardtia_simplex	(Reinhardtia_latisecta	Reinhardtia_paiewonskiana))))	(Chamaedorea_seifrizii	Pelagodoxa_henryana)))	Kingia_australis);
((Burretiokentia_grandiflora	(((Heterospathe_cagayanensis	Kentiopsis_piersoniorum)	Hydriastele_microspadix)	((((((((Bactris_major	(Elaeis_oleifera	Elaeis_guineensis))	Attalea_speciosa)	((Reinhardtia_latisecta	Reinhardtia_paiewonskiana)	Reinhardtia_simplex))	(((Nypa_fruticans	Iriartea_deltoidea)	(Phoenix_dactylifera	Sabal_domingensis))	(((Serenoa_repens	(Pseudophoenix_vinifera	Leopoldinia_pulchra))	Roystonea_regia)	(Sclerosperma_profizianum	((Calamus_caryotoides	Orania_palindan)	Podococcus_barteri)))))	(Geonoma_undata	(Pelagodoxa_henryana	Chamaedorea_seifrizii)))	(Manicaria_saccifera	((Oenocarpus_minor	Oenocarpus_bataua)	Prestoea_acuminata)))	(Veitchia_spiralis	Dypsis_decaryi))	Dictyosperma_album)))	Kingia_australis);
((Burretiokentia_grandiflora	(((Kentiopsis_piersoniorum	(Veitchia_spiralis	Dypsis_decaryi))	Heterospathe_cagayanensis)	((Manicaria_saccifera	((((((Bactris_major	(Elaeis_oleifera	Elaeis_guineensis))	Attalea_speciosa)	((Reinhardtia_latisecta	Reinhardtia_paiewonskiana)	Reinhardtia_simplex))	(((Nypa_fruticans	Iriartea_deltoidea)	(Phoenix_dactylifera	Sabal_domingensis))	(((Serenoa_repens	Pseudophoenix_vinifera)	Roystonea_regia)	(Sclerosperma_profizianum	((Calamus_caryotoides	Orania_palindan)	Podococcus_barteri)))))	(Geonoma_undata	(Pelagodoxa_henryana	(Leopoldinia_pulchra	Chamaedorea_seifrizii))))	((Oenocarpus_minor	Oenocarpus_bataua)	Prestoea_acuminata)))	(Dictyosperma_album	Hydriastele_microspadix))))	Kingia_australis);
((Burretiokentia_grandiflora	((((Hydriastele_microspadix	(Kentiopsis_piersoniorum	Heterospathe_cagayanensis))	Dictyosperma_album)	((Calamus_caryotoides	(Leopoldinia_pulchra	Chamaedorea_seifrizii))	(Manicaria_saccifera	((((((Bactris_major	(Elaeis_oleifera	Elaeis_guineensis))	Attalea_speciosa)	((Reinhardtia_latisecta	Reinhardtia_paiewonskiana)	Reinhardtia_simplex))	(Nypa_fruticans	((Iriartea_deltoidea	((Phoenix_dactylifera	Sabal_domingensis)	((Pseudophoenix_vinifera	Roystonea_regia)	(Sclerosperma_profizianum	(Orania_palindan	Podococcus_barteri)))))	Serenoa_repens)))	(Geonoma_undata	Pelagodoxa_henryana))	((Oenocarpus_minor	Oenocarpus_bataua)	Prestoea_acuminata)))))	(Veitchia_spiralis	Dypsis_decaryi)))	Kingia_australis);
((Burretiokentia_grandiflora	((Hydriastele_microspadix	(Kentiopsis_piersoniorum	Heterospathe_cagayanensis))	((((Manicaria_saccifera	((Oenocarpus_minor	Oenocarpus_bataua)	Prestoea_acuminata))	((((Calamus_caryotoides	Nypa_fruticans)	(((Bactris_major	(Elaeis_oleifera	Elaeis_guineensis))	Attalea_speciosa)	((Reinhardtia_latisecta	Reinhardtia_paiewonskiana)	Reinhardtia_simplex)))	(Iriartea_deltoidea	((Phoenix_dactylifera	Sabal_domingensis)	((Pseudophoenix_vinifera	Roystonea_regia)	(Serenoa_repens	(Sclerosperma_profizianum	(Orania_palindan	Podococcus_barteri)))))))	(Geonoma_undata	((Leopoldinia_pulchra	Chamaedorea_seifrizii)	Pelagodoxa_henryana))))	(Veitchia_spiralis	Dypsis_decaryi))	Dictyosperma_album)))	Kingia_australis);
((Burretiokentia_grandiflora	((Dictyosperma_album	((Manicaria_saccifera	((Oenocarpus_minor	Oenocarpus_bataua)	Prestoea_acuminata))	(Geonoma_undata	(((((Bactris_major	(Elaeis_oleifera	Elaeis_guineensis))	Attalea_speciosa)	((Reinhardtia_latisecta	Reinhardtia_paiewonskiana)	Reinhardtia_simplex))	(((Sclerosperma_profizianum	(Orania_palindan	Podococcus_barteri))	((Pseudophoenix_vinifera	Roystonea_regia)	(Nypa_fruticans	Serenoa_repens)))	(Iriartea_deltoidea	(Phoenix_dactylifera	Sabal_domingensis))))	(Calamus_caryotoides	((Leopoldinia_pulchra	Chamaedorea_seifrizii)	Pelagodoxa_henryana))))))	(Hydriastele_microspadix	((Veitchia_spiralis	Dypsis_decaryi)	(Kentiopsis_piersoniorum	Heterospathe_cagayanensis)))))	Kingia_australis);
((Burretiokentia_grandiflora	(Dictyosperma_album	(((Kentiopsis_piersoniorum	Heterospathe_cagayanensis)	Hydriastele_microspadix)	((Veitchia_spiralis	Dypsis_decaryi)	(((Leopoldinia_pulchra	Manicaria_saccifera)	((Oenocarpus_minor	Oenocarpus_bataua)	Prestoea_acuminata))	(((Pelagodoxa_henryana	Chamaedorea_seifrizii)	Geonoma_undata)	((((Bactris_major	(Elaeis_oleifera	Elaeis_guineensis))	Attalea_speciosa)	((Reinhardtia_latisecta	Reinhardtia_paiewonskiana)	Reinhardtia_simplex))	(((Calamus_caryotoides	(Serenoa_repens	Iriartea_deltoidea))	(((Sclerosperma_profizianum	(Orania_palindan	Podococcus_barteri))	(Pseudophoenix_vinifera	Roystonea_regia))	(Phoenix_dactylifera	Sabal_domingensis)))	Nypa_fruticans))))))))	Kingia_australis);
((Veitchia_spiralis	(Dypsis_decaryi	((((Manicaria_saccifera	((Oenocarpus_minor	Oenocarpus_bataua)	Prestoea_acuminata))	Leopoldinia_pulchra)	((Geonoma_undata	Chamaedorea_seifrizii)	(Pelagodoxa_henryana	((((Bactris_major	(Elaeis_oleifera	Elaeis_guineensis))	Attalea_speciosa)	((Reinhardtia_latisecta	Reinhardtia_paiewonskiana)	Reinhardtia_simplex))	(((Sclerosperma_profizianum	(Orania_palindan	(Calamus_caryotoides	Podococcus_barteri)))	((Nypa_fruticans	(Phoenix_dactylifera	Sabal_domingensis))	(Pseudophoenix_vinifera	(Serenoa_repens	Iriartea_deltoidea))))	Roystonea_regia)))))	((Burretiokentia_grandiflora	Dictyosperma_album)	((Kentiopsis_piersoniorum	Heterospathe_cagayanensis)	Hydriastele_microspadix)))))	Kingia_australis);
((Burretiokentia_grandiflora	((((Kentiopsis_piersoniorum	Heterospathe_cagayanensis)	Hydriastele_microspadix)	((Veitchia_spiralis	Dypsis_decaryi)	(Manicaria_saccifera	(((Geonoma_undata	Pelagodoxa_henryana)	((((((((Leopoldinia_pulchra	Phoenix_dactylifera)	Sabal_domingensis)	((Roystonea_regia	(Podococcus_barteri	Sclerosperma_profizianum))	(Orania_palindan	Calamus_caryotoides)))	(Pseudophoenix_vinifera	(Serenoa_repens	Iriartea_deltoidea)))	Nypa_fruticans)	((Bactris_major	(Elaeis_oleifera	Elaeis_guineensis))	Attalea_speciosa))	((Reinhardtia_latisecta	Reinhardtia_paiewonskiana)	Reinhardtia_simplex))	Chamaedorea_seifrizii))	((Oenocarpus_minor	Oenocarpus_bataua)	Prestoea_acuminata)))))	Dictyosperma_album))	Kingia_australis);
((Burretiokentia_grandiflora	((((Kentiopsis_piersoniorum	Heterospathe_cagayanensis)	Hydriastele_microspadix)	((Veitchia_spiralis	Dypsis_decaryi)	((Manicaria_saccifera	((Oenocarpus_minor	Oenocarpus_bataua)	Prestoea_acuminata))	(((Geonoma_undata	(Chamaedorea_seifrizii	Pelagodoxa_henryana))	((((Bactris_major	(Elaeis_oleifera	Elaeis_guineensis))	Attalea_speciosa)	((Reinhardtia_latisecta	Reinhardtia_paiewonskiana)	Reinhardtia_simplex))	((Sclerosperma_profizianum	(Podococcus_barteri	(Orania_palindan	Calamus_caryotoides)))	(((Serenoa_repens	Iriartea_deltoidea)	(Phoenix_dactylifera	(Nypa_fruticans	Sabal_domingensis)))	(Roystonea_regia	Pseudophoenix_vinifera)))))	Leopoldinia_pulchra))))	Dictyosperma_album))	Kingia_australis);
((Burretiokentia_grandiflora	(((((Veitchia_spiralis	Dypsis_decaryi)	(Kentiopsis_piersoniorum	Heterospathe_cagayanensis))	Hydriastele_microspadix)	((Manicaria_saccifera	(Leopoldinia_pulchra	(Prestoea_acuminata	(Oenocarpus_minor	Oenocarpus_bataua))))	((Geonoma_undata	Pelagodoxa_henryana)	(((((Calamus_caryotoides	Nypa_fruticans)	(Sclerosperma_profizianum	(Podococcus_barteri	Orania_palindan)))	((Roystonea_regia	Pseudophoenix_vinifera)	((Serenoa_repens	(Chamaedorea_seifrizii	Iriartea_deltoidea))	(Phoenix_dactylifera	Sabal_domingensis))))	((Bactris_major	(Elaeis_oleifera	Elaeis_guineensis))	Attalea_speciosa))	((Reinhardtia_latisecta	Reinhardtia_paiewonskiana)	Reinhardtia_simplex)))))	Dictyosperma_album))	Kingia_australis);
((Burretiokentia_grandiflora	(((((Calamus_caryotoides	((((((Phoenix_dactylifera	Sabal_domingensis)	(Nypa_fruticans	Iriartea_deltoidea))	(Serenoa_repens	((Sclerosperma_profizianum	(Podococcus_barteri	Orania_palindan))	(Pseudophoenix_vinifera	Roystonea_regia))))	(((Reinhardtia_paiewonskiana	Reinhardtia_latisecta)	Reinhardtia_simplex)	((Bactris_major	(Elaeis_oleifera	Elaeis_guineensis))	Attalea_speciosa)))	(((Leopoldinia_pulchra	Chamaedorea_seifrizii)	Pelagodoxa_henryana)	Geonoma_undata))	(Oenocarpus_minor	Oenocarpus_bataua)))	Prestoea_acuminata)	Manicaria_saccifera)	(((Veitchia_spiralis	Dypsis_decaryi)	(Heterospathe_cagayanensis	Kentiopsis_piersoniorum))	Hydriastele_microspadix))	Dictyosperma_album))	Kingia_australis);
((Burretiokentia_grandiflora	((((Veitchia_spiralis	Dypsis_decaryi)	(Heterospathe_cagayanensis	Kentiopsis_piersoniorum))	Dictyosperma_album)	(((((Oenocarpus_minor	Oenocarpus_bataua)	Prestoea_acuminata)	((((((Bactris_major	(Elaeis_oleifera	Elaeis_guineensis))	Attalea_speciosa)	(Nypa_fruticans	((Sclerosperma_profizianum	(Podococcus_barteri	(Calamus_caryotoides	Orania_palindan)))	((Pseudophoenix_vinifera	Roystonea_regia)	((Phoenix_dactylifera	Sabal_domingensis)	(Serenoa_repens	Iriartea_deltoidea))))))	(((Reinhardtia_paiewonskiana	Reinhardtia_latisecta)	Reinhardtia_simplex)	Leopoldinia_pulchra))	(Chamaedorea_seifrizii	Pelagodoxa_henryana))	Geonoma_undata))	Manicaria_saccifera)	Hydriastele_microspadix)))	Kingia_australis);
((Burretiokentia_grandiflora	(((Heterospathe_cagayanensis	(Kentiopsis_piersoniorum	(Veitchia_spiralis	Dypsis_decaryi)))	Dictyosperma_album)	(((((Oenocarpus_minor	Oenocarpus_bataua)	Prestoea_acuminata)	((Pelagodoxa_henryana	Geonoma_undata)	((((Reinhardtia_paiewonskiana	Reinhardtia_latisecta)	Reinhardtia_simplex)	(Leopoldinia_pulchra	((Bactris_major	(Elaeis_oleifera	Elaeis_guineensis))	Attalea_speciosa)))	(((Chamaedorea_seifrizii	Nypa_fruticans)	(((Sclerosperma_profizianum	(Podococcus_barteri	Orania_palindan))	(((Pseudophoenix_vinifera	Calamus_caryotoides)	(Phoenix_dactylifera	Sabal_domingensis))	Iriartea_deltoidea))	Serenoa_repens))	Roystonea_regia))))	Manicaria_saccifera)	Hydriastele_microspadix)))	Kingia_australis);
((Burretiokentia_grandiflora	((((Veitchia_spiralis	Dypsis_decaryi)	(((((Oenocarpus_minor	Oenocarpus_bataua)	Prestoea_acuminata)	Manicaria_saccifera)	(Geonoma_undata	(((((Reinhardtia_paiewonskiana	Reinhardtia_latisecta)	Reinhardtia_simplex)	((Bactris_major	(Elaeis_oleifera	Elaeis_guineensis))	Attalea_speciosa))	((((Sclerosperma_profizianum	Podococcus_barteri)	(Calamus_caryotoides	Orania_palindan))	(Leopoldinia_pulchra	(Pseudophoenix_vinifera	Roystonea_regia)))	((Serenoa_repens	Iriartea_deltoidea)	((Nypa_fruticans	Phoenix_dactylifera)	Sabal_domingensis))))	(Pelagodoxa_henryana	Chamaedorea_seifrizii))))	Heterospathe_cagayanensis))	Kentiopsis_piersoniorum)	(Hydriastele_microspadix	Dictyosperma_album)))	Kingia_australis);
((Burretiokentia_grandiflora	(((Hydriastele_microspadix	Dictyosperma_album)	((Veitchia_spiralis	Dypsis_decaryi)	(((Geonoma_undata	((Pelagodoxa_henryana	((Calamus_caryotoides	(((Reinhardtia_paiewonskiana	Reinhardtia_latisecta)	Reinhardtia_simplex)	((Bactris_major	(Elaeis_oleifera	Elaeis_guineensis))	Attalea_speciosa)))	(((Iriartea_deltoidea	Nypa_fruticans)	((Sclerosperma_profizianum	(Podococcus_barteri	Orania_palindan))	((Pseudophoenix_vinifera	Roystonea_regia)	(Phoenix_dactylifera	Sabal_domingensis))))	Serenoa_repens)))	(Leopoldinia_pulchra	Chamaedorea_seifrizii)))	(Oenocarpus_minor	Oenocarpus_bataua))	(Prestoea_acuminata	Manicaria_saccifera))))	(Heterospathe_cagayanensis	Kentiopsis_piersoniorum)))	Kingia_australis);
((Burretiokentia_grandiflora	((Dictyosperma_album	Heterospathe_cagayanensis)	(((Kentiopsis_piersoniorum	(Veitchia_spiralis	Dypsis_decaryi))	(((Prestoea_acuminata	(Oenocarpus_minor	Oenocarpus_bataua))	((Pelagodoxa_henryana	Geonoma_undata)	(((((Bactris_major	(Elaeis_oleifera	Elaeis_guineensis))	Attalea_speciosa)	((Sclerosperma_profizianum	(Podococcus_barteri	(Calamus_caryotoides	Orania_palindan)))	(((Pseudophoenix_vinifera	(Roystonea_regia	Leopoldinia_pulchra))	((Serenoa_repens	Iriartea_deltoidea)	(Phoenix_dactylifera	Sabal_domingensis)))	Nypa_fruticans)))	Chamaedorea_seifrizii)	((Reinhardtia_paiewonskiana	Reinhardtia_latisecta)	Reinhardtia_simplex))))	Manicaria_saccifera))	Hydriastele_microspadix)))	Kingia_australis);
((Burretiokentia_grandiflora	(Dictyosperma_album	(((Heterospathe_cagayanensis	(Kentiopsis_piersoniorum	(Veitchia_spiralis	Dypsis_decaryi)))	Hydriastele_microspadix)	(((((Leopoldinia_pulchra	Geonoma_undata)	Pelagodoxa_henryana)	(Prestoea_acuminata	(Oenocarpus_minor	Oenocarpus_bataua)))	((((Bactris_major	(Elaeis_oleifera	Elaeis_guineensis))	Attalea_speciosa)	((Reinhardtia_paiewonskiana	Reinhardtia_latisecta)	Reinhardtia_simplex))	((((Sclerosperma_profizianum	(Podococcus_barteri	Orania_palindan))	(Pseudophoenix_vinifera	Roystonea_regia))	(((Chamaedorea_seifrizii	(Calamus_caryotoides	Serenoa_repens))	Iriartea_deltoidea)	(Phoenix_dactylifera	Sabal_domingensis)))	Nypa_fruticans)))	Manicaria_saccifera))))	Kingia_australis);
((Burretiokentia_grandiflora	(Dictyosperma_album	(((Heterospathe_cagayanensis	Kentiopsis_piersoniorum)	Hydriastele_microspadix)	((Veitchia_spiralis	Dypsis_decaryi)	(((Prestoea_acuminata	(Oenocarpus_minor	Oenocarpus_bataua))	((((((Sclerosperma_profizianum	(Podococcus_barteri	Orania_palindan))	Nypa_fruticans)	(((Pseudophoenix_vinifera	(Calamus_caryotoides	Roystonea_regia))	(Serenoa_repens	Iriartea_deltoidea))	(Phoenix_dactylifera	Sabal_domingensis)))	((Bactris_major	(Elaeis_oleifera	Elaeis_guineensis))	Attalea_speciosa))	((Reinhardtia_paiewonskiana	Reinhardtia_latisecta)	Reinhardtia_simplex))	(((Chamaedorea_seifrizii	Leopoldinia_pulchra)	Pelagodoxa_henryana)	Geonoma_undata)))	Manicaria_saccifera)))))	Kingia_australis);
((Burretiokentia_grandiflora	(Dictyosperma_album	(((Heterospathe_cagayanensis	Kentiopsis_piersoniorum)	Hydriastele_microspadix)	((Veitchia_spiralis	Dypsis_decaryi)	(((Prestoea_acuminata	(Oenocarpus_minor	Oenocarpus_bataua))	((Chamaedorea_seifrizii	(((((Pseudophoenix_vinifera	Roystonea_regia)	((Calamus_caryotoides	Orania_palindan)	(Sclerosperma_profizianum	Podococcus_barteri)))	((Iriartea_deltoidea	Serenoa_repens)	(Phoenix_dactylifera	(Leopoldinia_pulchra	Sabal_domingensis))))	(((Reinhardtia_paiewonskiana	Reinhardtia_latisecta)	Reinhardtia_simplex)	((Bactris_major	(Elaeis_oleifera	Elaeis_guineensis))	Attalea_speciosa)))	Nypa_fruticans))	(Pelagodoxa_henryana	Geonoma_undata)))	Manicaria_saccifera)))))	Kingia_australis);
((Pelagodoxa_henryana	(Geonoma_undata	(((((Heterospathe_cagayanensis	(Hydriastele_microspadix	Dictyosperma_album))	Burretiokentia_grandiflora)	(Kentiopsis_piersoniorum	(Veitchia_spiralis	Dypsis_decaryi)))	((Prestoea_acuminata	(Oenocarpus_minor	Oenocarpus_bataua))	Manicaria_saccifera))	((((Chamaedorea_seifrizii	((Calamus_caryotoides	Nypa_fruticans)	(((Pseudophoenix_vinifera	Roystonea_regia)	(Serenoa_repens	((Podococcus_barteri	Orania_palindan)	Sclerosperma_profizianum)))	(Iriartea_deltoidea	(Phoenix_dactylifera	Sabal_domingensis)))))	((Reinhardtia_paiewonskiana	Reinhardtia_latisecta)	Reinhardtia_simplex))	Leopoldinia_pulchra)	((Bactris_major	(Elaeis_oleifera	Elaeis_guineensis))	Attalea_speciosa)))))	Kingia_australis);
((Burretiokentia_grandiflora	((Dictyosperma_album	(Hydriastele_microspadix	((Veitchia_spiralis	Dypsis_decaryi)	(Kentiopsis_piersoniorum	Heterospathe_cagayanensis))))	((Manicaria_saccifera	(Prestoea_acuminata	(Oenocarpus_bataua	Oenocarpus_minor)))	((((Reinhardtia_simplex	(Reinhardtia_latisecta	Reinhardtia_paiewonskiana))	(Attalea_speciosa	(Bactris_major	(Elaeis_oleifera	Elaeis_guineensis))))	((((Leopoldinia_pulchra	Pseudophoenix_vinifera)	Roystonea_regia)	(Sclerosperma_profizianum	(Podococcus_barteri	(Calamus_caryotoides	Orania_palindan))))	((Nypa_fruticans	(Serenoa_repens	Iriartea_deltoidea))	(Phoenix_dactylifera	Sabal_domingensis))))	(Geonoma_undata	(Chamaedorea_seifrizii	Pelagodoxa_henryana))))))	Kingia_australis);
((Veitchia_spiralis	(Dypsis_decaryi	((Kentiopsis_piersoniorum	Heterospathe_cagayanensis)	(((Dictyosperma_album	(Manicaria_saccifera	((Pelagodoxa_henryana	(Geonoma_undata	(((Reinhardtia_simplex	(Reinhardtia_latisecta	Reinhardtia_paiewonskiana))	(Attalea_speciosa	(Bactris_major	(Elaeis_oleifera	Elaeis_guineensis))))	((((Calamus_caryotoides	Iriartea_deltoidea)	(Phoenix_dactylifera	Sabal_domingensis))	((Serenoa_repens	(Pseudophoenix_vinifera	Roystonea_regia))	Leopoldinia_pulchra))	((Chamaedorea_seifrizii	(Sclerosperma_profizianum	(Podococcus_barteri	Orania_palindan)))	Nypa_fruticans)))))	(Prestoea_acuminata	(Oenocarpus_bataua	Oenocarpus_minor)))))	Burretiokentia_grandiflora)	Hydriastele_microspadix))))	Kingia_australis);
(((((((Manicaria_saccifera	(Prestoea_acuminata	(Oenocarpus_bataua	Oenocarpus_minor)))	(((Leopoldinia_pulchra	Geonoma_undata)	Pelagodoxa_henryana)	((Reinhardtia_simplex	(Reinhardtia_latisecta	Reinhardtia_paiewonskiana))	((Nypa_fruticans	((Iriartea_deltoidea	Serenoa_repens)	(((Pseudophoenix_vinifera	(Calamus_caryotoides	Roystonea_regia))	(Phoenix_dactylifera	Sabal_domingensis))	(Sclerosperma_profizianum	(Podococcus_barteri	Orania_palindan)))))	(Attalea_speciosa	(Bactris_major	(Elaeis_oleifera	Elaeis_guineensis)))))))	Chamaedorea_seifrizii)	Hydriastele_microspadix)	(((Veitchia_spiralis	Dypsis_decaryi)	(Kentiopsis_piersoniorum	Heterospathe_cagayanensis))	Dictyosperma_album))	Burretiokentia_grandiflora)	Kingia_australis);
(((Dictyosperma_album	(((Manicaria_saccifera	(((Geonoma_undata	Pelagodoxa_henryana)	((Leopoldinia_pulchra	((Reinhardtia_simplex	(Reinhardtia_latisecta	Reinhardtia_paiewonskiana))	(Attalea_speciosa	(Bactris_major	(Elaeis_oleifera	Elaeis_guineensis)))))	((Calamus_caryotoides	Nypa_fruticans)	(((Chamaedorea_seifrizii	Sclerosperma_profizianum)	(Podococcus_barteri	Orania_palindan))	((Phoenix_dactylifera	Sabal_domingensis)	((Pseudophoenix_vinifera	Roystonea_regia)	(Iriartea_deltoidea	Serenoa_repens)))))))	(Prestoea_acuminata	(Oenocarpus_bataua	Oenocarpus_minor))))	(Veitchia_spiralis	Dypsis_decaryi))	(Hydriastele_microspadix	(Kentiopsis_piersoniorum	Heterospathe_cagayanensis))))	Burretiokentia_grandiflora)	Kingia_australis);
(((((((Manicaria_saccifera	(Prestoea_acuminata	(Oenocarpus_bataua	Oenocarpus_minor)))	(Geonoma_undata	(((Reinhardtia_simplex	(Reinhardtia_latisecta	Reinhardtia_paiewonskiana))	(((Roystonea_regia	(Sclerosperma_profizianum	(Podococcus_barteri	Orania_palindan)))	((Calamus_caryotoides	Nypa_fruticans)	(((Serenoa_repens	(Phoenix_dactylifera	Sabal_domingensis))	Iriartea_deltoidea)	Pseudophoenix_vinifera)))	(Attalea_speciosa	(Bactris_major	(Elaeis_oleifera	Elaeis_guineensis)))))	((Leopoldinia_pulchra	Chamaedorea_seifrizii)	Pelagodoxa_henryana))))	(Veitchia_spiralis	Dypsis_decaryi))	Dictyosperma_album)	(Hydriastele_microspadix	(Kentiopsis_piersoniorum	Heterospathe_cagayanensis)))	Burretiokentia_grandiflora)	Kingia_australis);
(((((((((((((Phoenix_dactylifera	Sabal_domingensis)	(Sclerosperma_profizianum	(Podococcus_barteri	Orania_palindan)))	(((Leopoldinia_pulchra	Chamaedorea_seifrizii)	(Iriartea_deltoidea	Serenoa_repens))	(Nypa_fruticans	Roystonea_regia)))	Pseudophoenix_vinifera)	(Calamus_caryotoides	((Reinhardtia_simplex	(Reinhardtia_latisecta	Reinhardtia_paiewonskiana))	(Attalea_speciosa	(Bactris_major	(Elaeis_oleifera	Elaeis_guineensis))))))	Pelagodoxa_henryana)	(Manicaria_saccifera	(Prestoea_acuminata	(Oenocarpus_bataua	Oenocarpus_minor))))	Geonoma_undata)	(Veitchia_spiralis	Dypsis_decaryi))	Dictyosperma_album)	(Hydriastele_microspadix	(Kentiopsis_piersoniorum	Heterospathe_cagayanensis)))	Burretiokentia_grandiflora)	Kingia_australis);
(((Dictyosperma_album	(((((((Reinhardtia_simplex	(Reinhardtia_latisecta	Reinhardtia_paiewonskiana))	(Attalea_speciosa	(Bactris_major	(Elaeis_oleifera	Elaeis_guineensis))))	(((Phoenix_dactylifera	Sabal_domingensis)	(((Leopoldinia_pulchra	Pseudophoenix_vinifera)	Roystonea_regia)	(Sclerosperma_profizianum	(Podococcus_barteri	(Calamus_caryotoides	Orania_palindan)))))	(((Nypa_fruticans	Serenoa_repens)	Chamaedorea_seifrizii)	Iriartea_deltoidea)))	(Geonoma_undata	Pelagodoxa_henryana))	(Manicaria_saccifera	(Prestoea_acuminata	(Oenocarpus_bataua	Oenocarpus_minor))))	(Veitchia_spiralis	Dypsis_decaryi))	(Hydriastele_microspadix	(Kentiopsis_piersoniorum	Heterospathe_cagayanensis))))	Burretiokentia_grandiflora)	Kingia_australis);
((((Dictyosperma_album	(Hydriastele_microspadix	(((Veitchia_spiralis	Dypsis_decaryi)	Kentiopsis_piersoniorum)	Heterospathe_cagayanensis)))	(((((Reinhardtia_simplex	(Reinhardtia_latisecta	Reinhardtia_paiewonskiana))	((((Serenoa_repens	Iriartea_deltoidea)	(((Calamus_caryotoides	Nypa_fruticans)	Phoenix_dactylifera)	Sabal_domingensis))	((Pseudophoenix_vinifera	Roystonea_regia)	(Sclerosperma_profizianum	(Podococcus_barteri	Orania_palindan))))	(((Elaeis_oleifera	Elaeis_guineensis)	Bactris_major)	Attalea_speciosa)))	(Geonoma_undata	Pelagodoxa_henryana))	(Leopoldinia_pulchra	Chamaedorea_seifrizii))	(Manicaria_saccifera	(Prestoea_acuminata	(Oenocarpus_bataua	Oenocarpus_minor)))))	Burretiokentia_grandiflora)	Kingia_australis);
((((Dictyosperma_album	(Hydriastele_microspadix	(Heterospathe_cagayanensis	Kentiopsis_piersoniorum)))	((Veitchia_spiralis	Dypsis_decaryi)	(((((Reinhardtia_simplex	(Reinhardtia_latisecta	Reinhardtia_paiewonskiana))	(((Elaeis_oleifera	Elaeis_guineensis)	Bactris_major)	Attalea_speciosa))	(((Serenoa_repens	Iriartea_deltoidea)	(Phoenix_dactylifera	Sabal_domingensis))	((Nypa_fruticans	Roystonea_regia)	(Pseudophoenix_vinifera	(((Calamus_caryotoides	Podococcus_barteri)	Orania_palindan)	Sclerosperma_profizianum)))))	(Geonoma_undata	(Chamaedorea_seifrizii	Pelagodoxa_henryana)))	((Leopoldinia_pulchra	Manicaria_saccifera)	(Prestoea_acuminata	(Oenocarpus_bataua	Oenocarpus_minor))))))	Burretiokentia_grandiflora)	Kingia_australis);
(((Dictyosperma_album	(((((Calamus_caryotoides	((Reinhardtia_simplex	(Reinhardtia_latisecta	Reinhardtia_paiewonskiana))	(((Elaeis_oleifera	Elaeis_guineensis)	Bactris_major)	Attalea_speciosa)))	(((Serenoa_repens	Iriartea_deltoidea)	(Phoenix_dactylifera	Sabal_domingensis))	((((Podococcus_barteri	Orania_palindan)	Sclerosperma_profizianum)	Nypa_fruticans)	(Pseudophoenix_vinifera	(Roystonea_regia	Leopoldinia_pulchra)))))	(Geonoma_undata	(Chamaedorea_seifrizii	Pelagodoxa_henryana)))	(Manicaria_saccifera	(Prestoea_acuminata	(Oenocarpus_bataua	Oenocarpus_minor))))	(Hydriastele_microspadix	(((Veitchia_spiralis	Dypsis_decaryi)	Heterospathe_cagayanensis)	Kentiopsis_piersoniorum))))	Burretiokentia_grandiflora)	Kingia_australis);
((Burretiokentia_grandiflora	((((Manicaria_saccifera	(Prestoea_acuminata	(Oenocarpus_minor	Oenocarpus_bataua)))	((Pelagodoxa_henryana	(((Attalea_speciosa	(Bactris_major	(Elaeis_oleifera	Elaeis_guineensis)))	(Reinhardtia_simplex	(Reinhardtia_paiewonskiana	Reinhardtia_latisecta)))	(((Phoenix_dactylifera	Sabal_domingensis)	((Pseudophoenix_vinifera	Roystonea_regia)	((Orania_palindan	Podococcus_barteri)	Sclerosperma_profizianum)))	(Serenoa_repens	(((Leopoldinia_pulchra	Chamaedorea_seifrizii)	Iriartea_deltoidea)	(Calamus_caryotoides	Nypa_fruticans))))))	Geonoma_undata))	(Hydriastele_microspadix	((Veitchia_spiralis	Dypsis_decaryi)	(Heterospathe_cagayanensis	Kentiopsis_piersoniorum))))	Dictyosperma_album))	Kingia_australis);
((Burretiokentia_grandiflora	(((Dypsis_decaryi	((Manicaria_saccifera	(Prestoea_acuminata	(Oenocarpus_minor	Oenocarpus_bataua)))	((Chamaedorea_seifrizii	(((Leopoldinia_pulchra	(Attalea_speciosa	(Bactris_major	(Elaeis_oleifera	Elaeis_guineensis))))	(Reinhardtia_simplex	(Reinhardtia_paiewonskiana	Reinhardtia_latisecta)))	(((Serenoa_repens	(((Calamus_caryotoides	Orania_palindan)	Podococcus_barteri)	Sclerosperma_profizianum))	((Phoenix_dactylifera	Sabal_domingensis)	(Iriartea_deltoidea	(Pseudophoenix_vinifera	Roystonea_regia))))	Nypa_fruticans)))	(Pelagodoxa_henryana	Geonoma_undata))))	(Hydriastele_microspadix	(Veitchia_spiralis	(Heterospathe_cagayanensis	Kentiopsis_piersoniorum))))	Dictyosperma_album))	Kingia_australis);
((Burretiokentia_grandiflora	(((((Leopoldinia_pulchra	Manicaria_saccifera)	(Prestoea_acuminata	(Oenocarpus_minor	Oenocarpus_bataua)))	((Chamaedorea_seifrizii	(((((Serenoa_repens	Iriartea_deltoidea)	(Nypa_fruticans	Roystonea_regia))	(((Calamus_caryotoides	Orania_palindan)	(Podococcus_barteri	Sclerosperma_profizianum))	(Pseudophoenix_vinifera	(Phoenix_dactylifera	Sabal_domingensis))))	(Attalea_speciosa	(Bactris_major	(Elaeis_oleifera	Elaeis_guineensis))))	(Reinhardtia_simplex	(Reinhardtia_paiewonskiana	Reinhardtia_latisecta))))	(Pelagodoxa_henryana	Geonoma_undata)))	(Hydriastele_microspadix	((Dypsis_decaryi	Veitchia_spiralis)	(Heterospathe_cagayanensis	Kentiopsis_piersoniorum))))	Dictyosperma_album))	Kingia_australis);
((Burretiokentia_grandiflora	(((Heterospathe_cagayanensis	Kentiopsis_piersoniorum)	Hydriastele_microspadix)	(((Manicaria_saccifera	(Prestoea_acuminata	((((Leopoldinia_pulchra	Chamaedorea_seifrizii)	(Pelagodoxa_henryana	((Calamus_caryotoides	((Attalea_speciosa	(Bactris_major	(Elaeis_oleifera	Elaeis_guineensis)))	(Reinhardtia_simplex	(Reinhardtia_paiewonskiana	Reinhardtia_latisecta))))	((((Roystonea_regia	Serenoa_repens)	Pseudophoenix_vinifera)	((Nypa_fruticans	Iriartea_deltoidea)	(Phoenix_dactylifera	Sabal_domingensis)))	(Orania_palindan	(Podococcus_barteri	Sclerosperma_profizianum))))))	Geonoma_undata)	(Oenocarpus_minor	Oenocarpus_bataua))))	(Dypsis_decaryi	Veitchia_spiralis))	Dictyosperma_album)))	Kingia_australis);
((Burretiokentia_grandiflora	(((((((Chamaedorea_seifrizii	(((Attalea_speciosa	(Bactris_major	(Elaeis_oleifera	Elaeis_guineensis)))	((Reinhardtia_simplex	(Reinhardtia_paiewonskiana	Reinhardtia_latisecta))	Calamus_caryotoides))	((((Iriartea_deltoidea	((Nypa_fruticans	Phoenix_dactylifera)	Sabal_domingensis))	((Podococcus_barteri	Orania_palindan)	(Serenoa_repens	Sclerosperma_profizianum)))	Roystonea_regia)	(Leopoldinia_pulchra	Pseudophoenix_vinifera))))	(Pelagodoxa_henryana	Geonoma_undata))	Manicaria_saccifera)	(Prestoea_acuminata	(Oenocarpus_minor	Oenocarpus_bataua)))	(Dypsis_decaryi	Veitchia_spiralis))	((Heterospathe_cagayanensis	Kentiopsis_piersoniorum)	Hydriastele_microspadix))	Dictyosperma_album))	Kingia_australis);
((Pelagodoxa_henryana	(Chamaedorea_seifrizii	(Geonoma_undata	(((Burretiokentia_grandiflora	(((Heterospathe_cagayanensis	((Dypsis_decaryi	Veitchia_spiralis)	Kentiopsis_piersoniorum))	Hydriastele_microspadix)	Dictyosperma_album))	(Manicaria_saccifera	(Prestoea_acuminata	(Oenocarpus_minor	Oenocarpus_bataua))))	(((Attalea_speciosa	(Bactris_major	(Elaeis_oleifera	Elaeis_guineensis)))	(Reinhardtia_simplex	(Reinhardtia_paiewonskiana	Reinhardtia_latisecta)))	((Serenoa_repens	(Roystonea_regia	((Calamus_caryotoides	Nypa_fruticans)	Iriartea_deltoidea)))	((Phoenix_dactylifera	Sabal_domingensis)	((Leopoldinia_pulchra	Pseudophoenix_vinifera)	((Podococcus_barteri	Orania_palindan)	Sclerosperma_profizianum)))))))))	Kingia_australis);
((Burretiokentia_grandiflora	(((Dypsis_decaryi	(Manicaria_saccifera	(((Pelagodoxa_henryana	Geonoma_undata)	(Prestoea_acuminata	(Oenocarpus_minor	Oenocarpus_bataua)))	((Bactris_major	((Elaeis_oleifera	Elaeis_guineensis)	Attalea_speciosa))	(((Serenoa_repens	(((Iriartea_deltoidea	((Phoenix_dactylifera	Leopoldinia_pulchra)	Sabal_domingensis))	(Roystonea_regia	Pseudophoenix_vinifera))	((Podococcus_barteri	((Chamaedorea_seifrizii	Calamus_caryotoides)	Orania_palindan))	Sclerosperma_profizianum)))	Nypa_fruticans)	(Reinhardtia_simplex	(Reinhardtia_paiewonskiana	Reinhardtia_latisecta)))))))	(Heterospathe_cagayanensis	(Kentiopsis_piersoniorum	Hydriastele_microspadix)))	(Dictyosperma_album	Veitchia_spiralis)))	Kingia_australis);
((Burretiokentia_grandiflora	(((Manicaria_saccifera	((((((((Orania_palindan	Chamaedorea_seifrizii)	(Podococcus_barteri	Sclerosperma_profizianum))	(((Serenoa_repens	Iriartea_deltoidea)	(Phoenix_dactylifera	Sabal_domingensis))	(Roystonea_regia	(Calamus_caryotoides	Pseudophoenix_vinifera))))	Nypa_fruticans)	(Attalea_speciosa	(Bactris_major	(Elaeis_oleifera	Elaeis_guineensis))))	(Reinhardtia_simplex	(Leopoldinia_pulchra	(Reinhardtia_paiewonskiana	Reinhardtia_latisecta))))	(Pelagodoxa_henryana	Geonoma_undata))	(Prestoea_acuminata	(Oenocarpus_minor	Oenocarpus_bataua))))	((Kentiopsis_piersoniorum	((Dypsis_decaryi	Veitchia_spiralis)	Heterospathe_cagayanensis))	Hydriastele_microspadix))	Dictyosperma_album))	Kingia_australis);
((Burretiokentia_grandiflora	(((Kentiopsis_piersoniorum	Heterospathe_cagayanensis)	Hydriastele_microspadix)	(((Dypsis_decaryi	Veitchia_spiralis)	((Manicaria_saccifera	(Prestoea_acuminata	(Oenocarpus_minor	Oenocarpus_bataua)))	((((((((Nypa_fruticans	Iriartea_deltoidea)	(Phoenix_dactylifera	Sabal_domingensis))	(Roystonea_regia	Pseudophoenix_vinifera))	(((Calamus_caryotoides	Orania_palindan)	Podococcus_barteri)	(Serenoa_repens	Sclerosperma_profizianum)))	(Attalea_speciosa	(Bactris_major	(Elaeis_oleifera	Elaeis_guineensis))))	(Reinhardtia_simplex	(Leopoldinia_pulchra	(Reinhardtia_paiewonskiana	Reinhardtia_latisecta))))	Chamaedorea_seifrizii)	(Pelagodoxa_henryana	Geonoma_undata))))	Dictyosperma_album)))	Kingia_australis);
((Pelagodoxa_henryana	(Geonoma_undata	(((Prestoea_acuminata	(Oenocarpus_minor	Oenocarpus_bataua))	(((((Kentiopsis_piersoniorum	(Veitchia_spiralis	Heterospathe_cagayanensis))	Hydriastele_microspadix)	(Dictyosperma_album	Burretiokentia_grandiflora))	Dypsis_decaryi)	Manicaria_saccifera))	((((((Roystonea_regia	(Leopoldinia_pulchra	Pseudophoenix_vinifera))	((Orania_palindan	Podococcus_barteri)	Sclerosperma_profizianum))	(((Calamus_caryotoides	Nypa_fruticans)	(Serenoa_repens	Iriartea_deltoidea))	(Phoenix_dactylifera	Sabal_domingensis)))	(Bactris_major	((Elaeis_oleifera	Elaeis_guineensis)	Attalea_speciosa)))	(Reinhardtia_simplex	(Reinhardtia_paiewonskiana	Reinhardtia_latisecta)))	Chamaedorea_seifrizii))))	Kingia_australis);
((Bactris_major	((Elaeis_guineensis	Elaeis_oleifera)	(((((((Pseudophoenix_vinifera	Roystonea_regia)	((Serenoa_repens	Iriartea_deltoidea)	(Sabal_domingensis	Phoenix_dactylifera)))	(((Orania_palindan	Podococcus_barteri)	(Chamaedorea_seifrizii	Sclerosperma_profizianum))	(Nypa_fruticans	Calamus_caryotoides)))	((Reinhardtia_paiewonskiana	Reinhardtia_latisecta)	Reinhardtia_simplex))	((Geonoma_undata	((Oenocarpus_minor	Oenocarpus_bataua)	((((Dictyosperma_album	(Burretiokentia_grandiflora	(Hydriastele_microspadix	(Kentiopsis_piersoniorum	Heterospathe_cagayanensis))))	(Veitchia_spiralis	Dypsis_decaryi))	Manicaria_saccifera)	Prestoea_acuminata)))	Pelagodoxa_henryana))	Leopoldinia_pulchra)	Attalea_speciosa)))	Kingia_australis);
(((Dictyosperma_album	(((Manicaria_saccifera	(Prestoea_acuminata	(Oenocarpus_minor	Oenocarpus_bataua)))	((Pelagodoxa_henryana	Geonoma_undata)	((((Reinhardtia_paiewonskiana	Reinhardtia_latisecta)	Reinhardtia_simplex)	(((Attalea_speciosa	(Bactris_major	(Elaeis_guineensis	Elaeis_oleifera)))	(Leopoldinia_pulchra	Nypa_fruticans))	(((((((Calamus_caryotoides	Orania_palindan)	Podococcus_barteri)	Sclerosperma_profizianum)	(Pseudophoenix_vinifera	Roystonea_regia))	Serenoa_repens)	(Sabal_domingensis	Phoenix_dactylifera))	Iriartea_deltoidea)))	Chamaedorea_seifrizii)))	(Hydriastele_microspadix	(((Veitchia_spiralis	Dypsis_decaryi)	Kentiopsis_piersoniorum)	Heterospathe_cagayanensis))))	Burretiokentia_grandiflora)	Kingia_australis);
(((Dictyosperma_album	(((Manicaria_saccifera	(Prestoea_acuminata	(Calamus_caryotoides	(Oenocarpus_minor	Oenocarpus_bataua))))	((Chamaedorea_seifrizii	(Geonoma_undata	Pelagodoxa_henryana))	(((Leopoldinia_pulchra	(Attalea_speciosa	(Bactris_major	(Elaeis_guineensis	Elaeis_oleifera))))	((Reinhardtia_paiewonskiana	Reinhardtia_latisecta)	Reinhardtia_simplex))	(((Orania_palindan	Podococcus_barteri)	Sclerosperma_profizianum)	(Nypa_fruticans	(((Pseudophoenix_vinifera	Roystonea_regia)	(Serenoa_repens	Iriartea_deltoidea))	(Sabal_domingensis	Phoenix_dactylifera)))))))	(Hydriastele_microspadix	(((Veitchia_spiralis	Dypsis_decaryi)	Kentiopsis_piersoniorum)	Heterospathe_cagayanensis))))	Burretiokentia_grandiflora)	Kingia_australis);
(((Dictyosperma_album	(((Veitchia_spiralis	Dypsis_decaryi)	((Manicaria_saccifera	(Prestoea_acuminata	(Oenocarpus_minor	Oenocarpus_bataua)))	(Geonoma_undata	((Chamaedorea_seifrizii	Pelagodoxa_henryana)	((((Nypa_fruticans	(Roystonea_regia	(((Calamus_caryotoides	Orania_palindan)	Podococcus_barteri)	Sclerosperma_profizianum)))	((Pseudophoenix_vinifera	(Serenoa_repens	Iriartea_deltoidea))	(Sabal_domingensis	Phoenix_dactylifera)))	(Leopoldinia_pulchra	(Attalea_speciosa	(Bactris_major	(Elaeis_guineensis	Elaeis_oleifera)))))	((Reinhardtia_paiewonskiana	Reinhardtia_latisecta)	Reinhardtia_simplex))))))	(Hydriastele_microspadix	(Kentiopsis_piersoniorum	Heterospathe_cagayanensis))))	Burretiokentia_grandiflora)	Kingia_australis);
(((((Manicaria_saccifera	(Prestoea_acuminata	(Calamus_caryotoides	(Oenocarpus_minor	Oenocarpus_bataua))))	((Chamaedorea_seifrizii	(Pelagodoxa_henryana	Geonoma_undata))	(((Attalea_speciosa	(Bactris_major	(Elaeis_guineensis	Elaeis_oleifera)))	((Reinhardtia_paiewonskiana	Reinhardtia_latisecta)	Reinhardtia_simplex))	((((Orania_palindan	Podococcus_barteri)	Sclerosperma_profizianum)	(((Phoenix_dactylifera	Sabal_domingensis)	(Serenoa_repens	Iriartea_deltoidea))	(Roystonea_regia	(Pseudophoenix_vinifera	Leopoldinia_pulchra))))	Nypa_fruticans))))	(((Veitchia_spiralis	Dypsis_decaryi)	Dictyosperma_album)	(Hydriastele_microspadix	(Kentiopsis_piersoniorum	Heterospathe_cagayanensis))))	Burretiokentia_grandiflora)	Kingia_australis);
(((Dictyosperma_album	((Heterospathe_cagayanensis	(Hydriastele_microspadix	Kentiopsis_piersoniorum))	(((Manicaria_saccifera	(Prestoea_acuminata	(Oenocarpus_minor	Oenocarpus_bataua)))	(((Leopoldinia_pulchra	Chamaedorea_seifrizii)	(((((Serenoa_repens	((Orania_palindan	Podococcus_barteri)	Sclerosperma_profizianum))	(((Phoenix_dactylifera	Sabal_domingensis)	Iriartea_deltoidea)	(Roystonea_regia	Pseudophoenix_vinifera)))	(Calamus_caryotoides	Nypa_fruticans))	(Attalea_speciosa	(Bactris_major	(Elaeis_guineensis	Elaeis_oleifera))))	((Reinhardtia_paiewonskiana	Reinhardtia_latisecta)	Reinhardtia_simplex)))	(Pelagodoxa_henryana	Geonoma_undata)))	(Veitchia_spiralis	Dypsis_decaryi))))	Burretiokentia_grandiflora)	Kingia_australis);
(((Dictyosperma_album	(((((((Leopoldinia_pulchra	Chamaedorea_seifrizii)	(((Attalea_speciosa	(Bactris_major	(Elaeis_guineensis	Elaeis_oleifera)))	((Reinhardtia_paiewonskiana	Reinhardtia_latisecta)	Reinhardtia_simplex))	(((Roystonea_regia	Pseudophoenix_vinifera)	(Orania_palindan	(Podococcus_barteri	Sclerosperma_profizianum)))	((Phoenix_dactylifera	Sabal_domingensis)	((Calamus_caryotoides	Nypa_fruticans)	(Serenoa_repens	Iriartea_deltoidea))))))	(Pelagodoxa_henryana	Geonoma_undata))	Manicaria_saccifera)	(Prestoea_acuminata	(Oenocarpus_minor	Oenocarpus_bataua)))	(Veitchia_spiralis	Dypsis_decaryi))	(Hydriastele_microspadix	(Kentiopsis_piersoniorum	Heterospathe_cagayanensis))))	Burretiokentia_grandiflora)	Kingia_australis);
(((((((Manicaria_saccifera	(Prestoea_acuminata	(Oenocarpus_minor	Oenocarpus_bataua)))	(((Pelagodoxa_henryana	Chamaedorea_seifrizii)	Geonoma_undata)	(((Attalea_speciosa	(Bactris_major	(Elaeis_guineensis	Elaeis_oleifera)))	((Reinhardtia_paiewonskiana	Reinhardtia_latisecta)	Reinhardtia_simplex))	(((Leopoldinia_pulchra	(Roystonea_regia	Pseudophoenix_vinifera))	(Sclerosperma_profizianum	((Calamus_caryotoides	Orania_palindan)	Podococcus_barteri)))	(((Nypa_fruticans	Phoenix_dactylifera)	Sabal_domingensis)	(Serenoa_repens	Iriartea_deltoidea))))))	(Veitchia_spiralis	Dypsis_decaryi))	Dictyosperma_album)	(Hydriastele_microspadix	(Kentiopsis_piersoniorum	Heterospathe_cagayanensis)))	Burretiokentia_grandiflora)	Kingia_australis);
((((Veitchia_spiralis	Dypsis_decaryi)	(Dictyosperma_album	(Heterospathe_cagayanensis	(Hydriastele_microspadix	((Manicaria_saccifera	(((Pelagodoxa_henryana	Geonoma_undata)	(((Leopoldinia_pulchra	(Attalea_speciosa	(Bactris_major	(Elaeis_guineensis	Elaeis_oleifera))))	((Reinhardtia_paiewonskiana	Reinhardtia_latisecta)	Reinhardtia_simplex))	((((Phoenix_dactylifera	Sabal_domingensis)	((Nypa_fruticans	Chamaedorea_seifrizii)	Iriartea_deltoidea))	(Roystonea_regia	Pseudophoenix_vinifera))	((Serenoa_repens	(Sclerosperma_profizianum	Podococcus_barteri))	(Calamus_caryotoides	Orania_palindan)))))	(Prestoea_acuminata	(Oenocarpus_minor	Oenocarpus_bataua))))	Kentiopsis_piersoniorum)))))	Burretiokentia_grandiflora)	Kingia_australis);
((((((Kentiopsis_piersoniorum	Heterospathe_cagayanensis)	Hydriastele_microspadix)	((((Pelagodoxa_henryana	Geonoma_undata)	((((Attalea_speciosa	(Bactris_major	(Elaeis_guineensis	Elaeis_oleifera)))	((Leopoldinia_pulchra	(Reinhardtia_paiewonskiana	Reinhardtia_latisecta))	Reinhardtia_simplex))	(((((Iriartea_deltoidea	Serenoa_repens)	(Roystonea_regia	Pseudophoenix_vinifera))	(Phoenix_dactylifera	Sabal_domingensis))	(Sclerosperma_profizianum	(Podococcus_barteri	(Calamus_caryotoides	Orania_palindan))))	Nypa_fruticans))	Chamaedorea_seifrizii))	((Prestoea_acuminata	(Oenocarpus_minor	Oenocarpus_bataua))	Manicaria_saccifera))	(Veitchia_spiralis	Dypsis_decaryi)))	Dictyosperma_album)	Burretiokentia_grandiflora)	Kingia_australis);
((Burretiokentia_grandiflora	(((Hydriastele_microspadix	(Kentiopsis_piersoniorum	Heterospathe_cagayanensis))	((Dypsis_decaryi	Veitchia_spiralis)	((((Oenocarpus_minor	Oenocarpus_bataua)	Prestoea_acuminata)	Manicaria_saccifera)	(Geonoma_undata	(((Calamus_caryotoides	(((Reinhardtia_latisecta	Reinhardtia_paiewonskiana)	Reinhardtia_simplex)	(Attalea_speciosa	((Elaeis_oleifera	Elaeis_guineensis)	Bactris_major))))	((((Pseudophoenix_vinifera	(Serenoa_repens	Iriartea_deltoidea))	(Sabal_domingensis	(Phoenix_dactylifera	Leopoldinia_pulchra)))	(Orania_palindan	(Podococcus_barteri	Sclerosperma_profizianum)))	(Nypa_fruticans	Roystonea_regia)))	(Chamaedorea_seifrizii	Pelagodoxa_henryana))))))	Dictyosperma_album))	Kingia_australis);
((Burretiokentia_grandiflora	(((Heterospathe_cagayanensis	(Kentiopsis_piersoniorum	(Dypsis_decaryi	Veitchia_spiralis)))	Hydriastele_microspadix)	(Dictyosperma_album	((((Oenocarpus_minor	Oenocarpus_bataua)	Prestoea_acuminata)	Manicaria_saccifera)	(Geonoma_undata	(((((Reinhardtia_latisecta	Reinhardtia_paiewonskiana)	Reinhardtia_simplex)	(Attalea_speciosa	((Elaeis_oleifera	Elaeis_guineensis)	Bactris_major)))	((Serenoa_repens	(Sabal_domingensis	(Nypa_fruticans	Phoenix_dactylifera)))	(((Sclerosperma_profizianum	((Calamus_caryotoides	Orania_palindan)	Podococcus_barteri))	((Pseudophoenix_vinifera	Roystonea_regia)	Leopoldinia_pulchra))	Iriartea_deltoidea)))	(Chamaedorea_seifrizii	Pelagodoxa_henryana)))))))	Kingia_australis);
((Burretiokentia_grandiflora	(((((((Oenocarpus_minor	Oenocarpus_bataua)	Prestoea_acuminata)	Manicaria_saccifera)	(Geonoma_undata	(((((Reinhardtia_latisecta	Reinhardtia_paiewonskiana)	Reinhardtia_simplex)	(Attalea_speciosa	((Elaeis_oleifera	Elaeis_guineensis)	Bactris_major)))	(((Serenoa_repens	(((Pseudophoenix_vinifera	Roystonea_regia)	Leopoldinia_pulchra)	((Sabal_domingensis	Phoenix_dactylifera)	Iriartea_deltoidea)))	(Sclerosperma_profizianum	(Orania_palindan	Podococcus_barteri)))	(Calamus_caryotoides	Nypa_fruticans)))	(Chamaedorea_seifrizii	Pelagodoxa_henryana))))	(Dypsis_decaryi	Veitchia_spiralis))	((Heterospathe_cagayanensis	Kentiopsis_piersoniorum)	Hydriastele_microspadix))	Dictyosperma_album))	Kingia_australis);
((Burretiokentia_grandiflora	(((((((Chamaedorea_seifrizii	(Pelagodoxa_henryana	Geonoma_undata))	(((Reinhardtia_latisecta	Reinhardtia_paiewonskiana)	Reinhardtia_simplex)	((((Pseudophoenix_vinifera	Roystonea_regia)	((Sabal_domingensis	Phoenix_dactylifera)	(Serenoa_repens	Iriartea_deltoidea)))	((Calamus_caryotoides	Nypa_fruticans)	(Sclerosperma_profizianum	(Orania_palindan	Podococcus_barteri))))	(Leopoldinia_pulchra	(Bactris_major	(Attalea_speciosa	(Elaeis_oleifera	Elaeis_guineensis)))))))	((Oenocarpus_minor	Oenocarpus_bataua)	Prestoea_acuminata))	Manicaria_saccifera)	(Dypsis_decaryi	Veitchia_spiralis))	((Heterospathe_cagayanensis	Kentiopsis_piersoniorum)	Hydriastele_microspadix))	Dictyosperma_album))	Kingia_australis);
((Burretiokentia_grandiflora	(Dictyosperma_album	(((Manicaria_saccifera	(((Oenocarpus_minor	Oenocarpus_bataua)	((Pelagodoxa_henryana	Geonoma_undata)	(((Calamus_caryotoides	(((Reinhardtia_latisecta	Reinhardtia_paiewonskiana)	Reinhardtia_simplex)	(Attalea_speciosa	((Elaeis_oleifera	Elaeis_guineensis)	Bactris_major))))	(((Pseudophoenix_vinifera	Roystonea_regia)	(Sclerosperma_profizianum	(Orania_palindan	Podococcus_barteri)))	(((Nypa_fruticans	Sabal_domingensis)	Phoenix_dactylifera)	(Serenoa_repens	Iriartea_deltoidea))))	(Chamaedorea_seifrizii	Leopoldinia_pulchra))))	Prestoea_acuminata))	Hydriastele_microspadix)	(Heterospathe_cagayanensis	((Dypsis_decaryi	Veitchia_spiralis)	Kentiopsis_piersoniorum)))))	Kingia_australis);
((Burretiokentia_grandiflora	((Kentiopsis_piersoniorum	(((Manicaria_saccifera	((Oenocarpus_minor	Oenocarpus_bataua)	Prestoea_acuminata))	((Pelagodoxa_henryana	Geonoma_undata)	((((Reinhardtia_latisecta	Reinhardtia_paiewonskiana)	Reinhardtia_simplex)	((Attalea_speciosa	((Elaeis_oleifera	Elaeis_guineensis)	Bactris_major))	Leopoldinia_pulchra))	((((Serenoa_repens	(Pseudophoenix_vinifera	Roystonea_regia))	(Sclerosperma_profizianum	((Calamus_caryotoides	Orania_palindan)	Podococcus_barteri)))	((Chamaedorea_seifrizii	Nypa_fruticans)	Iriartea_deltoidea))	(Sabal_domingensis	Phoenix_dactylifera)))))	Hydriastele_microspadix))	(((Dypsis_decaryi	Veitchia_spiralis)	Heterospathe_cagayanensis)	Dictyosperma_album)))	Kingia_australis);
((Burretiokentia_grandiflora	(((Veitchia_spiralis	(Kentiopsis_piersoniorum	Heterospathe_cagayanensis))	Hydriastele_microspadix)	(Dictyosperma_album	(Dypsis_decaryi	((Manicaria_saccifera	((Oenocarpus_minor	Oenocarpus_bataua)	Prestoea_acuminata))	((Pelagodoxa_henryana	Geonoma_undata)	(((((Leopoldinia_pulchra	(Reinhardtia_latisecta	Reinhardtia_paiewonskiana))	Reinhardtia_simplex)	(Attalea_speciosa	((Elaeis_oleifera	Elaeis_guineensis)	Bactris_major)))	(((Nypa_fruticans	(Pseudophoenix_vinifera	Roystonea_regia))	(Sclerosperma_profizianum	((Calamus_caryotoides	Orania_palindan)	Podococcus_barteri)))	((Serenoa_repens	Iriartea_deltoidea)	(Sabal_domingensis	Phoenix_dactylifera))))	Chamaedorea_seifrizii)))))))	Kingia_australis);
((Burretiokentia_grandiflora	(((Kentiopsis_piersoniorum	Heterospathe_cagayanensis)	Hydriastele_microspadix)	(Dictyosperma_album	((Veitchia_spiralis	Dypsis_decaryi)	(((Leopoldinia_pulchra	Manicaria_saccifera)	((Oenocarpus_minor	Oenocarpus_bataua)	Prestoea_acuminata))	(((Chamaedorea_seifrizii	Pelagodoxa_henryana)	Geonoma_undata)	((((Reinhardtia_latisecta	Reinhardtia_paiewonskiana)	Reinhardtia_simplex)	(Attalea_speciosa	((Elaeis_oleifera	Elaeis_guineensis)	Bactris_major)))	((Sclerosperma_profizianum	(Orania_palindan	(Podococcus_barteri	Calamus_caryotoides)))	((Roystonea_regia	Nypa_fruticans)	((Pseudophoenix_vinifera	(Serenoa_repens	Iriartea_deltoidea))	(Sabal_domingensis	Phoenix_dactylifera)))))))))))	Kingia_australis);
((Burretiokentia_grandiflora	(((Kentiopsis_piersoniorum	Heterospathe_cagayanensis)	Hydriastele_microspadix)	(Dictyosperma_album	((Veitchia_spiralis	Dypsis_decaryi)	(((Leopoldinia_pulchra	Manicaria_saccifera)	((Oenocarpus_minor	Oenocarpus_bataua)	Prestoea_acuminata))	((Pelagodoxa_henryana	Geonoma_undata)	(((Reinhardtia_latisecta	Reinhardtia_paiewonskiana)	Reinhardtia_simplex)	((((Sclerosperma_profizianum	(Podococcus_barteri	(Calamus_caryotoides	Orania_palindan)))	((Pseudophoenix_vinifera	Roystonea_regia)	((Serenoa_repens	Iriartea_deltoidea)	(Sabal_domingensis	Phoenix_dactylifera))))	(Chamaedorea_seifrizii	Nypa_fruticans))	(Attalea_speciosa	((Elaeis_oleifera	Elaeis_guineensis)	Bactris_major))))))))))	Kingia_australis);
((Burretiokentia_grandiflora	((((Veitchia_spiralis	Dypsis_decaryi)	(Kentiopsis_piersoniorum	Heterospathe_cagayanensis))	Hydriastele_microspadix)	(Dictyosperma_album	((Manicaria_saccifera	((Oenocarpus_minor	Oenocarpus_bataua)	Prestoea_acuminata))	((Pelagodoxa_henryana	Geonoma_undata)	((((((((Calamus_caryotoides	Roystonea_regia)	Iriartea_deltoidea)	((Nypa_fruticans	Sabal_domingensis)	Phoenix_dactylifera))	((Serenoa_repens	(Podococcus_barteri	Orania_palindan))	Sclerosperma_profizianum))	Pseudophoenix_vinifera)	(Attalea_speciosa	((Elaeis_oleifera	Elaeis_guineensis)	Bactris_major)))	((Reinhardtia_latisecta	Reinhardtia_paiewonskiana)	Reinhardtia_simplex))	(Leopoldinia_pulchra	Chamaedorea_seifrizii)))))))	Kingia_australis);
((Burretiokentia_grandiflora	(Dictyosperma_album	(((((Manicaria_saccifera	(Prestoea_acuminata	(Oenocarpus_bataua	Oenocarpus_minor)))	Geonoma_undata)	((Pelagodoxa_henryana	(Leopoldinia_pulchra	Chamaedorea_seifrizii))	(((Attalea_speciosa	(Bactris_major	(Elaeis_oleifera	Elaeis_guineensis)))	(Reinhardtia_simplex	(Reinhardtia_paiewonskiana	Reinhardtia_latisecta)))	(((((Roystonea_regia	Pseudophoenix_vinifera)	(Serenoa_repens	Iriartea_deltoidea))	(Phoenix_dactylifera	Sabal_domingensis))	(Sclerosperma_profizianum	(Podococcus_barteri	(Calamus_caryotoides	Orania_palindan))))	Nypa_fruticans))))	(Dypsis_decaryi	Veitchia_spiralis))	(Hydriastele_microspadix	(Kentiopsis_piersoniorum	Heterospathe_cagayanensis)))))	Kingia_australis);
((Pelagodoxa_henryana	((((((Attalea_speciosa	(Bactris_major	(Elaeis_oleifera	Elaeis_guineensis)))	(Reinhardtia_simplex	(Reinhardtia_paiewonskiana	Reinhardtia_latisecta)))	((Serenoa_repens	(Sclerosperma_profizianum	(Podococcus_barteri	(Calamus_caryotoides	Orania_palindan))))	((Iriartea_deltoidea	(Pseudophoenix_vinifera	(Phoenix_dactylifera	(Nypa_fruticans	Sabal_domingensis))))	Roystonea_regia)))	(((Dypsis_decaryi	Veitchia_spiralis)	((Dictyosperma_album	Burretiokentia_grandiflora)	(Hydriastele_microspadix	(Kentiopsis_piersoniorum	Heterospathe_cagayanensis))))	((Prestoea_acuminata	(Oenocarpus_bataua	Oenocarpus_minor))	(Leopoldinia_pulchra	Manicaria_saccifera))))	Geonoma_undata)	Chamaedorea_seifrizii))	Kingia_australis);
((((Hydriastele_microspadix	(Kentiopsis_piersoniorum	Heterospathe_cagayanensis))	(Dictyosperma_album	((Dypsis_decaryi	Veitchia_spiralis)	((((Geonoma_undata	Pelagodoxa_henryana)	((Reinhardtia_simplex	(Leopoldinia_pulchra	(Reinhardtia_paiewonskiana	Reinhardtia_latisecta)))	((((Calamus_caryotoides	Orania_palindan)	(Sclerosperma_profizianum	Podococcus_barteri))	((((Chamaedorea_seifrizii	Nypa_fruticans)	(Serenoa_repens	Iriartea_deltoidea))	(Phoenix_dactylifera	Sabal_domingensis))	(Pseudophoenix_vinifera	Roystonea_regia)))	(Attalea_speciosa	(Bactris_major	(Elaeis_oleifera	Elaeis_guineensis))))))	(Prestoea_acuminata	(Oenocarpus_bataua	Oenocarpus_minor)))	Manicaria_saccifera))))	Burretiokentia_grandiflora)	Kingia_australis);
((((Hydriastele_microspadix	(Heterospathe_cagayanensis	(Veitchia_spiralis	Kentiopsis_piersoniorum)))	(Dictyosperma_album	(Dypsis_decaryi	(((Prestoea_acuminata	(Oenocarpus_bataua	Oenocarpus_minor))	Manicaria_saccifera)	((Geonoma_undata	(Chamaedorea_seifrizii	Pelagodoxa_henryana))	((Reinhardtia_simplex	(Reinhardtia_paiewonskiana	Reinhardtia_latisecta))	(((((Sclerosperma_profizianum	(Podococcus_barteri	Orania_palindan))	((Iriartea_deltoidea	(Phoenix_dactylifera	Sabal_domingensis))	(Leopoldinia_pulchra	(Pseudophoenix_vinifera	Roystonea_regia))))	Serenoa_repens)	(Calamus_caryotoides	Nypa_fruticans))	(Bactris_major	((Elaeis_oleifera	Elaeis_guineensis)	Attalea_speciosa)))))))))	Burretiokentia_grandiflora)	Kingia_australis);
((((Hydriastele_microspadix	(Kentiopsis_piersoniorum	(Veitchia_spiralis	Heterospathe_cagayanensis)))	(Dictyosperma_album	(Dypsis_decaryi	((Prestoea_acuminata	Manicaria_saccifera)	((Oenocarpus_bataua	Oenocarpus_minor)	((Geonoma_undata	Pelagodoxa_henryana)	(((Reinhardtia_simplex	(Reinhardtia_paiewonskiana	Reinhardtia_latisecta))	(Chamaedorea_seifrizii	Leopoldinia_pulchra))	((((Calamus_caryotoides	Iriartea_deltoidea)	(((Pseudophoenix_vinifera	Roystonea_regia)	(Sclerosperma_profizianum	(Podococcus_barteri	Orania_palindan)))	(Phoenix_dactylifera	Sabal_domingensis)))	(Nypa_fruticans	Serenoa_repens))	(Bactris_major	((Elaeis_oleifera	Elaeis_guineensis)	Attalea_speciosa))))))))))	Burretiokentia_grandiflora)	Kingia_australis);
((((Kentiopsis_piersoniorum	((Dypsis_decaryi	Veitchia_spiralis)	Heterospathe_cagayanensis))	((((Manicaria_saccifera	((Prestoea_acuminata	(Oenocarpus_bataua	Oenocarpus_minor))	(Geonoma_undata	Pelagodoxa_henryana)))	(Chamaedorea_seifrizii	(((((Serenoa_repens	Iriartea_deltoidea)	((Leopoldinia_pulchra	Phoenix_dactylifera)	Sabal_domingensis))	((Pseudophoenix_vinifera	Roystonea_regia)	(Nypa_fruticans	(Sclerosperma_profizianum	(Podococcus_barteri	(Calamus_caryotoides	Orania_palindan))))))	(Attalea_speciosa	(Bactris_major	(Elaeis_oleifera	Elaeis_guineensis))))	(Reinhardtia_simplex	(Reinhardtia_paiewonskiana	Reinhardtia_latisecta)))))	Hydriastele_microspadix)	Dictyosperma_album))	Burretiokentia_grandiflora)	Kingia_australis);
(((Dictyosperma_album	((Hydriastele_microspadix	(Manicaria_saccifera	((Prestoea_acuminata	(Oenocarpus_bataua	Oenocarpus_minor))	((Chamaedorea_seifrizii	((Reinhardtia_simplex	(Reinhardtia_paiewonskiana	Reinhardtia_latisecta))	(((((Serenoa_repens	Iriartea_deltoidea)	((Nypa_fruticans	Phoenix_dactylifera)	Sabal_domingensis))	(Pseudophoenix_vinifera	Roystonea_regia))	(Sclerosperma_profizianum	(Podococcus_barteri	(Calamus_caryotoides	Orania_palindan))))	(Attalea_speciosa	(Bactris_major	(Elaeis_oleifera	Elaeis_guineensis))))))	((Leopoldinia_pulchra	Geonoma_undata)	Pelagodoxa_henryana)))))	((Dypsis_decaryi	Veitchia_spiralis)	(Heterospathe_cagayanensis	Kentiopsis_piersoniorum))))	Burretiokentia_grandiflora)	Kingia_australis);
(((Dictyosperma_album	((Hydriastele_microspadix	(Manicaria_saccifera	((Prestoea_acuminata	(Oenocarpus_bataua	Oenocarpus_minor))	((((Reinhardtia_simplex	(Reinhardtia_paiewonskiana	Reinhardtia_latisecta))	(Attalea_speciosa	(Bactris_major	(Elaeis_oleifera	Elaeis_guineensis))))	((((Phoenix_dactylifera	Sabal_domingensis)	(Pseudophoenix_vinifera	Roystonea_regia))	(Serenoa_repens	(Sclerosperma_profizianum	(Podococcus_barteri	Orania_palindan))))	(Nypa_fruticans	((Calamus_caryotoides	(Leopoldinia_pulchra	Chamaedorea_seifrizii))	Iriartea_deltoidea))))	(Geonoma_undata	Pelagodoxa_henryana)))))	((Dypsis_decaryi	Veitchia_spiralis)	(Heterospathe_cagayanensis	Kentiopsis_piersoniorum))))	Burretiokentia_grandiflora)	Kingia_australis);
((((((Leopoldinia_pulchra	Manicaria_saccifera)	(Prestoea_acuminata	(Oenocarpus_bataua	Oenocarpus_minor)))	((((Reinhardtia_simplex	(Reinhardtia_paiewonskiana	Reinhardtia_latisecta))	(Attalea_speciosa	(Bactris_major	(Elaeis_oleifera	Elaeis_guineensis))))	(((Phoenix_dactylifera	Sabal_domingensis)	((Pseudophoenix_vinifera	Roystonea_regia)	(Sclerosperma_profizianum	(Podococcus_barteri	Orania_palindan))))	(Serenoa_repens	((Nypa_fruticans	Calamus_caryotoides)	(Chamaedorea_seifrizii	Iriartea_deltoidea)))))	(Geonoma_undata	Pelagodoxa_henryana)))	(((Kentiopsis_piersoniorum	((Dypsis_decaryi	Veitchia_spiralis)	Heterospathe_cagayanensis))	Dictyosperma_album)	Hydriastele_microspadix))	Burretiokentia_grandiflora)	Kingia_australis);
((Pelagodoxa_henryana	(((((Dictyosperma_album	(((Heterospathe_cagayanensis	(Kentiopsis_piersoniorum	(Dypsis_decaryi	Veitchia_spiralis)))	Hydriastele_microspadix)	Burretiokentia_grandiflora))	Manicaria_saccifera)	(((Leopoldinia_pulchra	((Reinhardtia_simplex	(Reinhardtia_paiewonskiana	Reinhardtia_latisecta))	(Attalea_speciosa	(Bactris_major	(Elaeis_oleifera	Elaeis_guineensis)))))	(((Serenoa_repens	Iriartea_deltoidea)	(Phoenix_dactylifera	Sabal_domingensis))	(((Nypa_fruticans	Calamus_caryotoides)	(Pseudophoenix_vinifera	Roystonea_regia))	(Sclerosperma_profizianum	(Podococcus_barteri	Orania_palindan)))))	Geonoma_undata))	(Prestoea_acuminata	(Oenocarpus_bataua	Oenocarpus_minor)))	Chamaedorea_seifrizii))	Kingia_australis);
(((Veitchia_spiralis	Dypsis_decaryi)	((Kentiopsis_piersoniorum	Heterospathe_cagayanensis)	(((((Chamaedorea_seifrizii	(Prestoea_acuminata	(Oenocarpus_minor	Oenocarpus_bataua)))	(((((Elaeis_guineensis	Elaeis_oleifera)	Bactris_major)	Attalea_speciosa)	((Nypa_fruticans	((((Pseudophoenix_vinifera	(Sabal_domingensis	Phoenix_dactylifera))	Iriartea_deltoidea)	Serenoa_repens)	(Roystonea_regia	(Sclerosperma_profizianum	((Calamus_caryotoides	Orania_palindan)	Podococcus_barteri)))))	(Reinhardtia_simplex	(Reinhardtia_latisecta	Reinhardtia_paiewonskiana))))	(Pelagodoxa_henryana	Geonoma_undata)))	(Leopoldinia_pulchra	Manicaria_saccifera))	(Burretiokentia_grandiflora	Dictyosperma_album))	Hydriastele_microspadix)))	Kingia_australis);
(((Veitchia_spiralis	Dypsis_decaryi)	((Kentiopsis_piersoniorum	Heterospathe_cagayanensis)	((Hydriastele_microspadix	(Burretiokentia_grandiflora	((((Prestoea_acuminata	(Oenocarpus_minor	Oenocarpus_bataua))	((((((Elaeis_guineensis	Elaeis_oleifera)	Bactris_major)	Attalea_speciosa)	(Reinhardtia_simplex	(Reinhardtia_latisecta	Reinhardtia_paiewonskiana)))	(((Serenoa_repens	(Sabal_domingensis	Phoenix_dactylifera))	Iriartea_deltoidea)	(((Calamus_caryotoides	Nypa_fruticans)	(Roystonea_regia	Pseudophoenix_vinifera))	(Orania_palindan	(Podococcus_barteri	Sclerosperma_profizianum)))))	(Pelagodoxa_henryana	Geonoma_undata)))	(Leopoldinia_pulchra	Manicaria_saccifera))	Chamaedorea_seifrizii)))	Dictyosperma_album)))	Kingia_australis);
((Veitchia_spiralis	(((Kentiopsis_piersoniorum	Heterospathe_cagayanensis)	(((Hydriastele_microspadix	Dictyosperma_album)	Burretiokentia_grandiflora)	(((Prestoea_acuminata	(Oenocarpus_minor	Oenocarpus_bataua))	Manicaria_saccifera)	((Chamaedorea_seifrizii	(((((Elaeis_guineensis	Elaeis_oleifera)	Bactris_major)	Attalea_speciosa)	(Reinhardtia_simplex	(Reinhardtia_latisecta	Reinhardtia_paiewonskiana)))	(((Roystonea_regia	Pseudophoenix_vinifera)	((Orania_palindan	(Calamus_caryotoides	Podococcus_barteri))	Sclerosperma_profizianum))	((((Leopoldinia_pulchra	Nypa_fruticans)	Sabal_domingensis)	Phoenix_dactylifera)	(Serenoa_repens	Iriartea_deltoidea)))))	(Pelagodoxa_henryana	Geonoma_undata)))))	Dypsis_decaryi))	Kingia_australis);
(((Dictyosperma_album	(((((Prestoea_acuminata	(Oenocarpus_minor	Oenocarpus_bataua))	(Leopoldinia_pulchra	Manicaria_saccifera))	((Chamaedorea_seifrizii	((((((Orania_palindan	(Calamus_caryotoides	Podococcus_barteri))	Sclerosperma_profizianum)	(((Serenoa_repens	(Phoenix_dactylifera	Sabal_domingensis))	(Pseudophoenix_vinifera	Iriartea_deltoidea))	Roystonea_regia))	Nypa_fruticans)	(((Elaeis_guineensis	Elaeis_oleifera)	Bactris_major)	Attalea_speciosa))	(Reinhardtia_simplex	(Reinhardtia_latisecta	Reinhardtia_paiewonskiana))))	(Pelagodoxa_henryana	Geonoma_undata)))	(Veitchia_spiralis	Dypsis_decaryi))	(Hydriastele_microspadix	(Kentiopsis_piersoniorum	Heterospathe_cagayanensis))))	Burretiokentia_grandiflora)	Kingia_australis);
((((Dypsis_decaryi	Dictyosperma_album)	((((Prestoea_acuminata	(Oenocarpus_minor	Oenocarpus_bataua))	Manicaria_saccifera)	(((Leopoldinia_pulchra	Chamaedorea_seifrizii)	((Calamus_caryotoides	((((Elaeis_guineensis	Elaeis_oleifera)	Bactris_major)	Attalea_speciosa)	(Reinhardtia_simplex	(Reinhardtia_latisecta	Reinhardtia_paiewonskiana))))	((Nypa_fruticans	(Serenoa_repens	Iriartea_deltoidea))	(((Pseudophoenix_vinifera	Roystonea_regia)	(Orania_palindan	(Podococcus_barteri	Sclerosperma_profizianum)))	(Phoenix_dactylifera	Sabal_domingensis)))))	(Pelagodoxa_henryana	Geonoma_undata)))	(Hydriastele_microspadix	(Kentiopsis_piersoniorum	(Veitchia_spiralis	Heterospathe_cagayanensis)))))	Burretiokentia_grandiflora)	Kingia_australis);
(((Hydriastele_microspadix	(((((Prestoea_acuminata	(Oenocarpus_minor	Oenocarpus_bataua))	Manicaria_saccifera)	(Chamaedorea_seifrizii	(((((((((Leopoldinia_pulchra	Pseudophoenix_vinifera)	Roystonea_regia)	(((Calamus_caryotoides	Orania_palindan)	Podococcus_barteri)	Sclerosperma_profizianum))	(Iriartea_deltoidea	(Phoenix_dactylifera	Sabal_domingensis)))	Serenoa_repens)	Nypa_fruticans)	(((Elaeis_guineensis	Elaeis_oleifera)	Bactris_major)	Attalea_speciosa))	(Reinhardtia_simplex	(Reinhardtia_latisecta	Reinhardtia_paiewonskiana)))	(Pelagodoxa_henryana	Geonoma_undata))))	Kentiopsis_piersoniorum)	((Veitchia_spiralis	Dypsis_decaryi)	(Heterospathe_cagayanensis	Dictyosperma_album))))	Burretiokentia_grandiflora)	Kingia_australis);
((Sabal_domingensis	(((((((Dictyosperma_album	(Burretiokentia_grandiflora	(((Kentiopsis_piersoniorum	(Veitchia_spiralis	Dypsis_decaryi))	Heterospathe_cagayanensis)	Hydriastele_microspadix)))	(Leopoldinia_pulchra	((Prestoea_acuminata	(Oenocarpus_minor	Oenocarpus_bataua))	Manicaria_saccifera)))	(Chamaedorea_seifrizii	(Pelagodoxa_henryana	Geonoma_undata)))	((((Elaeis_guineensis	Elaeis_oleifera)	Bactris_major)	Attalea_speciosa)	(Reinhardtia_simplex	(Reinhardtia_latisecta	Reinhardtia_paiewonskiana))))	((Pseudophoenix_vinifera	(Calamus_caryotoides	Roystonea_regia))	(Serenoa_repens	((Orania_palindan	Podococcus_barteri)	Sclerosperma_profizianum))))	(Nypa_fruticans	Iriartea_deltoidea))	Phoenix_dactylifera))	Kingia_australis);
((Burretiokentia_grandiflora	(((Kentiopsis_piersoniorum	Heterospathe_cagayanensis)	Hydriastele_microspadix)	(((Veitchia_spiralis	Dypsis_decaryi)	(((Prestoea_acuminata	(Oenocarpus_minor	Oenocarpus_bataua))	Manicaria_saccifera)	((Chamaedorea_seifrizii	(((Leopoldinia_pulchra	(((Elaeis_guineensis	Elaeis_oleifera)	Bactris_major)	Attalea_speciosa))	(((Sclerosperma_profizianum	((Pseudophoenix_vinifera	Roystonea_regia)	((Calamus_caryotoides	Orania_palindan)	Podococcus_barteri)))	((Serenoa_repens	Iriartea_deltoidea)	(Sabal_domingensis	Phoenix_dactylifera)))	Nypa_fruticans))	(Reinhardtia_simplex	(Reinhardtia_latisecta	Reinhardtia_paiewonskiana))))	(Pelagodoxa_henryana	Geonoma_undata))))	Dictyosperma_album)))	Kingia_australis);
((Burretiokentia_grandiflora	(((((((((((Elaeis_guineensis	Elaeis_oleifera)	Bactris_major)	Attalea_speciosa)	(Reinhardtia_simplex	(Reinhardtia_latisecta	Reinhardtia_paiewonskiana)))	((((Leopoldinia_pulchra	Pseudophoenix_vinifera)	Roystonea_regia)	(Nypa_fruticans	(Sclerosperma_profizianum	((Calamus_caryotoides	Orania_palindan)	Podococcus_barteri))))	((Serenoa_repens	Iriartea_deltoidea)	(Sabal_domingensis	Phoenix_dactylifera))))	(Prestoea_acuminata	(Oenocarpus_minor	Oenocarpus_bataua)))	(Pelagodoxa_henryana	Geonoma_undata))	Manicaria_saccifera)	Chamaedorea_seifrizii)	Dictyosperma_album)	(((Veitchia_spiralis	Dypsis_decaryi)	(Kentiopsis_piersoniorum	Heterospathe_cagayanensis))	Hydriastele_microspadix)))	Kingia_australis);
((Burretiokentia_grandiflora	(Dictyosperma_album	(((((Prestoea_acuminata	(Oenocarpus_minor	Oenocarpus_bataua))	Manicaria_saccifera)	((((((Elaeis_guineensis	Elaeis_oleifera)	Bactris_major)	Attalea_speciosa)	(Reinhardtia_simplex	(Reinhardtia_latisecta	Reinhardtia_paiewonskiana)))	((Serenoa_repens	((Pseudophoenix_vinifera	Roystonea_regia)	(Sclerosperma_profizianum	((Calamus_caryotoides	Orania_palindan)	Podococcus_barteri))))	(((Leopoldinia_pulchra	Chamaedorea_seifrizii)	Iriartea_deltoidea)	(Sabal_domingensis	(Nypa_fruticans	Phoenix_dactylifera)))))	(Pelagodoxa_henryana	Geonoma_undata)))	(Veitchia_spiralis	Dypsis_decaryi))	(Hydriastele_microspadix	(Kentiopsis_piersoniorum	Heterospathe_cagayanensis)))))	Kingia_australis);
((Burretiokentia_grandiflora	(((Hydriastele_microspadix	(Heterospathe_cagayanensis	Kentiopsis_piersoniorum))	((((Manicaria_saccifera	((Oenocarpus_minor	Oenocarpus_bataua)	Prestoea_acuminata))	((Chamaedorea_seifrizii	Pelagodoxa_henryana)	((((Phoenix_dactylifera	Sabal_domingensis)	Iriartea_deltoidea)	((Sclerosperma_profizianum	(Podococcus_barteri	Orania_palindan))	(((Calamus_caryotoides	Pseudophoenix_vinifera)	Roystonea_regia)	(Nypa_fruticans	Serenoa_repens))))	((Leopoldinia_pulchra	(Attalea_speciosa	(Bactris_major	(Elaeis_oleifera	Elaeis_guineensis))))	((Reinhardtia_paiewonskiana	Reinhardtia_latisecta)	Reinhardtia_simplex)))))	Geonoma_undata)	(Veitchia_spiralis	Dypsis_decaryi)))	Dictyosperma_album))	Kingia_australis);
((Burretiokentia_grandiflora	(((Hydriastele_microspadix	(Heterospathe_cagayanensis	Kentiopsis_piersoniorum))	(((((Oenocarpus_minor	Oenocarpus_bataua)	Prestoea_acuminata)	Manicaria_saccifera)	((Geonoma_undata	(Chamaedorea_seifrizii	Pelagodoxa_henryana))	(((((Sclerosperma_profizianum	(Podococcus_barteri	(Calamus_caryotoides	Orania_palindan)))	Pseudophoenix_vinifera)	(Phoenix_dactylifera	Sabal_domingensis))	((Roystonea_regia	(Iriartea_deltoidea	Nypa_fruticans))	Serenoa_repens))	((Leopoldinia_pulchra	(Attalea_speciosa	(Bactris_major	(Elaeis_oleifera	Elaeis_guineensis))))	((Reinhardtia_paiewonskiana	Reinhardtia_latisecta)	Reinhardtia_simplex)))))	(Veitchia_spiralis	Dypsis_decaryi)))	Dictyosperma_album))	Kingia_australis);
((Burretiokentia_grandiflora	((Hydriastele_microspadix	Kentiopsis_piersoniorum)	(((Heterospathe_cagayanensis	Dictyosperma_album)	(Veitchia_spiralis	Dypsis_decaryi))	((((Oenocarpus_minor	Oenocarpus_bataua)	Prestoea_acuminata)	(Pelagodoxa_henryana	(Manicaria_saccifera	((((Phoenix_dactylifera	Sabal_domingensis)	((Iriartea_deltoidea	Serenoa_repens)	(Leopoldinia_pulchra	(Pseudophoenix_vinifera	Roystonea_regia))))	(Nypa_fruticans	((Chamaedorea_seifrizii	Sclerosperma_profizianum)	(Podococcus_barteri	(Calamus_caryotoides	Orania_palindan)))))	(((Attalea_speciosa	(Elaeis_oleifera	Elaeis_guineensis))	Bactris_major)	((Reinhardtia_paiewonskiana	Reinhardtia_latisecta)	Reinhardtia_simplex))))))	Geonoma_undata))))	Kingia_australis);
((Burretiokentia_grandiflora	(((Hydriastele_microspadix	(Heterospathe_cagayanensis	Kentiopsis_piersoniorum))	((Veitchia_spiralis	Dypsis_decaryi)	((((((Leopoldinia_pulchra	(Attalea_speciosa	((Elaeis_oleifera	Elaeis_guineensis)	Bactris_major)))	((Reinhardtia_paiewonskiana	Reinhardtia_latisecta)	Reinhardtia_simplex))	(((Pseudophoenix_vinifera	((Phoenix_dactylifera	Sabal_domingensis)	(Serenoa_repens	Iriartea_deltoidea)))	((Nypa_fruticans	Sclerosperma_profizianum)	(Podococcus_barteri	(Chamaedorea_seifrizii	(Calamus_caryotoides	Orania_palindan)))))	Roystonea_regia))	Pelagodoxa_henryana)	Geonoma_undata)	(Manicaria_saccifera	((Oenocarpus_minor	Oenocarpus_bataua)	Prestoea_acuminata)))))	Dictyosperma_album))	Kingia_australis);
((Burretiokentia_grandiflora	(((Heterospathe_cagayanensis	(Kentiopsis_piersoniorum	Hydriastele_microspadix))	((Veitchia_spiralis	Dypsis_decaryi)	(((Prestoea_acuminata	(Chamaedorea_seifrizii	(Oenocarpus_minor	Oenocarpus_bataua)))	((((((Nypa_fruticans	Sclerosperma_profizianum)	((Phoenix_dactylifera	Sabal_domingensis)	(Serenoa_repens	Iriartea_deltoidea)))	(Leopoldinia_pulchra	(Pseudophoenix_vinifera	Roystonea_regia)))	(Calamus_caryotoides	(Podococcus_barteri	Orania_palindan)))	((Attalea_speciosa	((Elaeis_oleifera	Elaeis_guineensis)	Bactris_major))	((Reinhardtia_paiewonskiana	Reinhardtia_latisecta)	Reinhardtia_simplex)))	(Pelagodoxa_henryana	Geonoma_undata)))	Manicaria_saccifera)))	Dictyosperma_album))	Kingia_australis);
((Burretiokentia_grandiflora	(((Hydriastele_microspadix	((Veitchia_spiralis	Dypsis_decaryi)	(Heterospathe_cagayanensis	Kentiopsis_piersoniorum)))	((((Prestoea_acuminata	(Oenocarpus_minor	Oenocarpus_bataua))	(((((Roystonea_regia	Serenoa_repens)	((Pseudophoenix_vinifera	(Calamus_caryotoides	Iriartea_deltoidea))	((Phoenix_dactylifera	Sabal_domingensis)	(Sclerosperma_profizianum	(Podococcus_barteri	Orania_palindan)))))	Nypa_fruticans)	((Attalea_speciosa	((Elaeis_oleifera	Elaeis_guineensis)	Bactris_major))	((Reinhardtia_paiewonskiana	Reinhardtia_latisecta)	Reinhardtia_simplex)))	(Pelagodoxa_henryana	Geonoma_undata)))	(Leopoldinia_pulchra	Manicaria_saccifera))	Chamaedorea_seifrizii))	Dictyosperma_album))	Kingia_australis);
((Burretiokentia_grandiflora	(((Prestoea_acuminata	(Oenocarpus_minor	Oenocarpus_bataua))	(((Chamaedorea_seifrizii	(((Calamus_caryotoides	Nypa_fruticans)	(Serenoa_repens	(((Roystonea_regia	(Leopoldinia_pulchra	Pseudophoenix_vinifera))	(Sclerosperma_profizianum	(Podococcus_barteri	Orania_palindan)))	(Iriartea_deltoidea	(Phoenix_dactylifera	Sabal_domingensis)))))	((Attalea_speciosa	((Elaeis_oleifera	Elaeis_guineensis)	Bactris_major))	((Reinhardtia_paiewonskiana	Reinhardtia_latisecta)	Reinhardtia_simplex))))	(Pelagodoxa_henryana	Geonoma_undata))	Manicaria_saccifera))	((Dictyosperma_album	Hydriastele_microspadix)	((Veitchia_spiralis	Dypsis_decaryi)	(Heterospathe_cagayanensis	Kentiopsis_piersoniorum)))))	Kingia_australis);
((Veitchia_spiralis	(Dypsis_decaryi	(((((Heterospathe_cagayanensis	Kentiopsis_piersoniorum)	Hydriastele_microspadix)	Burretiokentia_grandiflora)	Dictyosperma_album)	(((Prestoea_acuminata	(Oenocarpus_minor	Oenocarpus_bataua))	(Leopoldinia_pulchra	Manicaria_saccifera))	((Chamaedorea_seifrizii	((((Roystonea_regia	Pseudophoenix_vinifera)	(Sclerosperma_profizianum	(Podococcus_barteri	Orania_palindan)))	((Iriartea_deltoidea	(Calamus_caryotoides	(Serenoa_repens	Nypa_fruticans)))	(Phoenix_dactylifera	Sabal_domingensis)))	((Attalea_speciosa	((Elaeis_oleifera	Elaeis_guineensis)	Bactris_major))	((Reinhardtia_paiewonskiana	Reinhardtia_latisecta)	Reinhardtia_simplex))))	(Pelagodoxa_henryana	Geonoma_undata))))))	Kingia_australis);
((Burretiokentia_grandiflora	(((((Nypa_fruticans	Geonoma_undata)	(((Prestoea_acuminata	(Oenocarpus_minor	Oenocarpus_bataua))	((Leopoldinia_pulchra	Manicaria_saccifera)	((((Roystonea_regia	Pseudophoenix_vinifera)	(Sclerosperma_profizianum	(Podococcus_barteri	(Calamus_caryotoides	Orania_palindan))))	(Iriartea_deltoidea	(Serenoa_repens	(Phoenix_dactylifera	Sabal_domingensis))))	((Attalea_speciosa	((Elaeis_oleifera	Elaeis_guineensis)	Bactris_major))	((Reinhardtia_paiewonskiana	Reinhardtia_latisecta)	Reinhardtia_simplex)))))	(Chamaedorea_seifrizii	Pelagodoxa_henryana)))	Kentiopsis_piersoniorum)	Hydriastele_microspadix)	((Heterospathe_cagayanensis	(Veitchia_spiralis	Dypsis_decaryi))	Dictyosperma_album)))	Kingia_australis);
((Pelagodoxa_henryana	((Prestoea_acuminata	(Oenocarpus_minor	Oenocarpus_bataua))	(((Attalea_speciosa	((Elaeis_oleifera	Elaeis_guineensis)	Bactris_major))	(Leopoldinia_pulchra	Manicaria_saccifera))	(Geonoma_undata	(((Dictyosperma_album	(Hydriastele_microspadix	((Kentiopsis_piersoniorum	Heterospathe_cagayanensis)	(Veitchia_spiralis	Dypsis_decaryi))))	Burretiokentia_grandiflora)	(((Reinhardtia_paiewonskiana	Reinhardtia_latisecta)	Reinhardtia_simplex)	((Chamaedorea_seifrizii	Nypa_fruticans)	((Iriartea_deltoidea	Serenoa_repens)	(((Roystonea_regia	Pseudophoenix_vinifera)	(Sclerosperma_profizianum	(Podococcus_barteri	(Calamus_caryotoides	Orania_palindan))))	(Phoenix_dactylifera	Sabal_domingensis))))))))))	Kingia_australis);
((Burretiokentia_grandiflora	((((Dypsis_decaryi	Veitchia_spiralis)	(((Prestoea_acuminata	(Oenocarpus_bataua	Oenocarpus_minor))	Manicaria_saccifera)	((Chamaedorea_seifrizii	(Pelagodoxa_henryana	(((((Sabal_domingensis	Phoenix_dactylifera)	((Roystonea_regia	(Leopoldinia_pulchra	Pseudophoenix_vinifera))	(Iriartea_deltoidea	Serenoa_repens)))	(Sclerosperma_profizianum	(Orania_palindan	Podococcus_barteri)))	((Attalea_speciosa	(Bactris_major	(Elaeis_guineensis	Elaeis_oleifera)))	(Reinhardtia_simplex	(Reinhardtia_latisecta	Reinhardtia_paiewonskiana))))	(Calamus_caryotoides	Nypa_fruticans))))	Geonoma_undata)))	(Dictyosperma_album	Hydriastele_microspadix))	(Kentiopsis_piersoniorum	Heterospathe_cagayanensis)))	Kingia_australis);
((Pelagodoxa_henryana	(Geonoma_undata	((((((Sabal_domingensis	Phoenix_dactylifera)	(Iriartea_deltoidea	Serenoa_repens))	(((Calamus_caryotoides	Nypa_fruticans)	(Pseudophoenix_vinifera	Roystonea_regia))	(Orania_palindan	(Podococcus_barteri	Sclerosperma_profizianum))))	Leopoldinia_pulchra)	((Attalea_speciosa	(Bactris_major	(Elaeis_guineensis	Elaeis_oleifera)))	(Reinhardtia_simplex	(Reinhardtia_latisecta	Reinhardtia_paiewonskiana))))	(Manicaria_saccifera	((((Hydriastele_microspadix	(Kentiopsis_piersoniorum	Heterospathe_cagayanensis))	(Burretiokentia_grandiflora	Dictyosperma_album))	(Dypsis_decaryi	Veitchia_spiralis))	(Prestoea_acuminata	(Chamaedorea_seifrizii	(Oenocarpus_bataua	Oenocarpus_minor))))))))	Kingia_australis);
((Burretiokentia_grandiflora	(((Dictyosperma_album	Heterospathe_cagayanensis)	Hydriastele_microspadix)	(((Dypsis_decaryi	Veitchia_spiralis)	((((Pelagodoxa_henryana	Geonoma_undata)	(Leopoldinia_pulchra	((((((Sabal_domingensis	Phoenix_dactylifera)	(Nypa_fruticans	Iriartea_deltoidea))	((Pseudophoenix_vinifera	Roystonea_regia)	(Serenoa_repens	((Orania_palindan	Podococcus_barteri)	Sclerosperma_profizianum))))	(Reinhardtia_simplex	(Reinhardtia_latisecta	Reinhardtia_paiewonskiana)))	Calamus_caryotoides)	(Attalea_speciosa	(Bactris_major	(Elaeis_guineensis	Elaeis_oleifera))))))	((Chamaedorea_seifrizii	(Oenocarpus_bataua	Oenocarpus_minor))	Prestoea_acuminata))	Manicaria_saccifera))	Kentiopsis_piersoniorum)))	Kingia_australis);
((Burretiokentia_grandiflora	(((Hydriastele_microspadix	(((((((((((Sabal_domingensis	Phoenix_dactylifera)	Iriartea_deltoidea)	((Pseudophoenix_vinifera	Roystonea_regia)	((Orania_palindan	Podococcus_barteri)	Sclerosperma_profizianum)))	Serenoa_repens)	(Calamus_caryotoides	Nypa_fruticans))	(Reinhardtia_simplex	(Reinhardtia_latisecta	Reinhardtia_paiewonskiana)))	(Attalea_speciosa	(Bactris_major	(Elaeis_guineensis	Elaeis_oleifera))))	((Leopoldinia_pulchra	Chamaedorea_seifrizii)	Pelagodoxa_henryana))	Geonoma_undata)	(Oenocarpus_bataua	Oenocarpus_minor))	(Manicaria_saccifera	Prestoea_acuminata)))	Kentiopsis_piersoniorum)	((Dictyosperma_album	(Dypsis_decaryi	Veitchia_spiralis))	Heterospathe_cagayanensis)))	Kingia_australis);
((Pelagodoxa_henryana	((Prestoea_acuminata	(Oenocarpus_bataua	Oenocarpus_minor))	((Manicaria_saccifera	((Burretiokentia_grandiflora	(Hydriastele_microspadix	(Kentiopsis_piersoniorum	((Dypsis_decaryi	Veitchia_spiralis)	Heterospathe_cagayanensis))))	Dictyosperma_album))	(((Reinhardtia_simplex	(Reinhardtia_latisecta	Reinhardtia_paiewonskiana))	(((Chamaedorea_seifrizii	Nypa_fruticans)	(((Sabal_domingensis	Phoenix_dactylifera)	((Serenoa_repens	Iriartea_deltoidea)	(Roystonea_regia	Pseudophoenix_vinifera)))	((Orania_palindan	(Calamus_caryotoides	Podococcus_barteri))	Sclerosperma_profizianum)))	(Leopoldinia_pulchra	(Attalea_speciosa	(Bactris_major	(Elaeis_guineensis	Elaeis_oleifera))))))	Geonoma_undata))))	Kingia_australis);
((Burretiokentia_grandiflora	(Kentiopsis_piersoniorum	((Dictyosperma_album	((Dypsis_decaryi	Veitchia_spiralis)	Heterospathe_cagayanensis))	(((Chamaedorea_seifrizii	(Prestoea_acuminata	(Oenocarpus_bataua	Oenocarpus_minor)))	(((((Reinhardtia_simplex	(Reinhardtia_latisecta	Reinhardtia_paiewonskiana))	(Attalea_speciosa	(Bactris_major	(Elaeis_guineensis	Elaeis_oleifera))))	(Iriartea_deltoidea	((Nypa_fruticans	(((Orania_palindan	(Calamus_caryotoides	Podococcus_barteri))	Sclerosperma_profizianum)	(Leopoldinia_pulchra	(Roystonea_regia	(Serenoa_repens	Pseudophoenix_vinifera)))))	(Sabal_domingensis	Phoenix_dactylifera))))	(Pelagodoxa_henryana	Geonoma_undata))	Manicaria_saccifera))	Hydriastele_microspadix))))	Kingia_australis);
((Burretiokentia_grandiflora	(((Heterospathe_cagayanensis	Kentiopsis_piersoniorum)	(Dypsis_decaryi	Veitchia_spiralis))	(Dictyosperma_album	((((((((Reinhardtia_simplex	(Leopoldinia_pulchra	(Reinhardtia_latisecta	Reinhardtia_paiewonskiana)))	(Attalea_speciosa	(Bactris_major	(Elaeis_guineensis	Elaeis_oleifera))))	(((Serenoa_repens	Iriartea_deltoidea)	Phoenix_dactylifera)	((Pseudophoenix_vinifera	(Roystonea_regia	((((Calamus_caryotoides	Orania_palindan)	Podococcus_barteri)	Sclerosperma_profizianum)	Nypa_fruticans)))	Sabal_domingensis)))	(Chamaedorea_seifrizii	Pelagodoxa_henryana))	Geonoma_undata)	(Prestoea_acuminata	(Oenocarpus_bataua	Oenocarpus_minor)))	Manicaria_saccifera)	Hydriastele_microspadix))))	Kingia_australis);
((Burretiokentia_grandiflora	((Kentiopsis_piersoniorum	((Dypsis_decaryi	Veitchia_spiralis)	Heterospathe_cagayanensis))	(Dictyosperma_album	((((Prestoea_acuminata	(Oenocarpus_bataua	Oenocarpus_minor))	Manicaria_saccifera)	(((((Reinhardtia_simplex	(Leopoldinia_pulchra	(Reinhardtia_latisecta	Reinhardtia_paiewonskiana)))	(Attalea_speciosa	(Bactris_major	(Elaeis_guineensis	Elaeis_oleifera))))	((Nypa_fruticans	Iriartea_deltoidea)	(((Orania_palindan	Podococcus_barteri)	Sclerosperma_profizianum)	((Phoenix_dactylifera	Sabal_domingensis)	((Pseudophoenix_vinifera	(Calamus_caryotoides	Roystonea_regia))	Serenoa_repens)))))	Chamaedorea_seifrizii)	(Pelagodoxa_henryana	Geonoma_undata)))	Hydriastele_microspadix))))	Kingia_australis);
((Burretiokentia_grandiflora	((((Kentiopsis_piersoniorum	Heterospathe_cagayanensis)	Hydriastele_microspadix)	((Dypsis_decaryi	Veitchia_spiralis)	(((Prestoea_acuminata	(Oenocarpus_bataua	Oenocarpus_minor))	Manicaria_saccifera)	(((Reinhardtia_simplex	(Reinhardtia_latisecta	Reinhardtia_paiewonskiana))	(((((Calamus_caryotoides	Orania_palindan)	(Podococcus_barteri	Sclerosperma_profizianum))	(((Iriartea_deltoidea	(Roystonea_regia	Serenoa_repens))	(Phoenix_dactylifera	Sabal_domingensis))	Pseudophoenix_vinifera))	(Leopoldinia_pulchra	Nypa_fruticans))	(Attalea_speciosa	(Bactris_major	(Elaeis_guineensis	Elaeis_oleifera)))))	((Chamaedorea_seifrizii	Pelagodoxa_henryana)	Geonoma_undata)))))	Dictyosperma_album))	Kingia_australis);
((Burretiokentia_grandiflora	((((Kentiopsis_piersoniorum	Heterospathe_cagayanensis)	Hydriastele_microspadix)	((Dypsis_decaryi	Veitchia_spiralis)	(((Prestoea_acuminata	(Oenocarpus_bataua	Oenocarpus_minor))	Manicaria_saccifera)	((((Reinhardtia_simplex	(Reinhardtia_latisecta	Reinhardtia_paiewonskiana))	(Attalea_speciosa	(Bactris_major	(Elaeis_guineensis	Elaeis_oleifera))))	((Sclerosperma_profizianum	((Calamus_caryotoides	Orania_palindan)	Podococcus_barteri))	((((Leopoldinia_pulchra	Pseudophoenix_vinifera)	Roystonea_regia)	(Serenoa_repens	Iriartea_deltoidea))	((Nypa_fruticans	Phoenix_dactylifera)	Sabal_domingensis))))	((Chamaedorea_seifrizii	Pelagodoxa_henryana)	Geonoma_undata)))))	Dictyosperma_album))	Kingia_australis);
((Burretiokentia_grandiflora	((Hydriastele_microspadix	(Heterospathe_cagayanensis	Kentiopsis_piersoniorum))	(Dictyosperma_album	(((Leopoldinia_pulchra	Manicaria_saccifera)	(((Pelagodoxa_henryana	Geonoma_undata)	((((Attalea_speciosa	(Bactris_major	(Elaeis_guineensis	Elaeis_oleifera)))	((Reinhardtia_latisecta	Reinhardtia_paiewonskiana)	Reinhardtia_simplex))	((((Serenoa_repens	(Iriartea_deltoidea	(Roystonea_regia	Pseudophoenix_vinifera)))	(Sabal_domingensis	Phoenix_dactylifera))	(Orania_palindan	(Sclerosperma_profizianum	Podococcus_barteri)))	(Calamus_caryotoides	Nypa_fruticans)))	Chamaedorea_seifrizii))	((Oenocarpus_minor	Oenocarpus_bataua)	Prestoea_acuminata)))	(Veitchia_spiralis	Dypsis_decaryi)))))	Kingia_australis);
((Pelagodoxa_henryana	(((Oenocarpus_minor	Oenocarpus_bataua)	Prestoea_acuminata)	((((Burretiokentia_grandiflora	(Hydriastele_microspadix	(Heterospathe_cagayanensis	((Veitchia_spiralis	Dypsis_decaryi)	Kentiopsis_piersoniorum))))	Dictyosperma_album)	(Leopoldinia_pulchra	Manicaria_saccifera))	(Geonoma_undata	((((Attalea_speciosa	(Bactris_major	(Elaeis_guineensis	Elaeis_oleifera)))	((Reinhardtia_latisecta	Reinhardtia_paiewonskiana)	Reinhardtia_simplex))	((((Serenoa_repens	(Sclerosperma_profizianum	(Podococcus_barteri	Orania_palindan)))	((Sabal_domingensis	Phoenix_dactylifera)	(Calamus_caryotoides	(Roystonea_regia	Pseudophoenix_vinifera))))	Iriartea_deltoidea)	Nypa_fruticans))	Chamaedorea_seifrizii)))))	Kingia_australis);
((Pelagodoxa_henryana	((((Manicaria_saccifera	((Oenocarpus_minor	Oenocarpus_bataua)	Prestoea_acuminata))	(((Dictyosperma_album	(Hydriastele_microspadix	(Kentiopsis_piersoniorum	Heterospathe_cagayanensis)))	Burretiokentia_grandiflora)	(Veitchia_spiralis	Dypsis_decaryi)))	(((Leopoldinia_pulchra	(Attalea_speciosa	(Bactris_major	(Elaeis_guineensis	Elaeis_oleifera))))	((Reinhardtia_latisecta	Reinhardtia_paiewonskiana)	Reinhardtia_simplex))	((((Nypa_fruticans	Chamaedorea_seifrizii)	Iriartea_deltoidea)	(Sabal_domingensis	Phoenix_dactylifera))	((Sclerosperma_profizianum	(Podococcus_barteri	(Calamus_caryotoides	Orania_palindan)))	((Roystonea_regia	Pseudophoenix_vinifera)	Serenoa_repens)))))	Geonoma_undata))	Kingia_australis);
((Burretiokentia_grandiflora	((((Veitchia_spiralis	Dypsis_decaryi)	((Leopoldinia_pulchra	Manicaria_saccifera)	((Geonoma_undata	((((Attalea_speciosa	(Bactris_major	(Elaeis_guineensis	Elaeis_oleifera)))	((Reinhardtia_latisecta	Reinhardtia_paiewonskiana)	Reinhardtia_simplex))	((((Sabal_domingensis	Phoenix_dactylifera)	((Sclerosperma_profizianum	(Podococcus_barteri	(Calamus_caryotoides	Orania_palindan)))	(Roystonea_regia	Pseudophoenix_vinifera)))	(Serenoa_repens	Iriartea_deltoidea))	Nypa_fruticans))	(Chamaedorea_seifrizii	Pelagodoxa_henryana)))	((Oenocarpus_minor	Oenocarpus_bataua)	Prestoea_acuminata))))	Dictyosperma_album)	(Hydriastele_microspadix	(Kentiopsis_piersoniorum	Heterospathe_cagayanensis))))	Kingia_australis);
((Veitchia_spiralis	(Dypsis_decaryi	((((Leopoldinia_pulchra	Manicaria_saccifera)	((Oenocarpus_minor	Oenocarpus_bataua)	Prestoea_acuminata))	(Geonoma_undata	((Pelagodoxa_henryana	((Attalea_speciosa	(Bactris_major	(Elaeis_guineensis	Elaeis_oleifera)))	((Reinhardtia_latisecta	Reinhardtia_paiewonskiana)	Reinhardtia_simplex)))	((((Chamaedorea_seifrizii	Sclerosperma_profizianum)	(Podococcus_barteri	Orania_palindan))	((Sabal_domingensis	Phoenix_dactylifera)	((Roystonea_regia	Pseudophoenix_vinifera)	(Calamus_caryotoides	(Serenoa_repens	Iriartea_deltoidea)))))	Nypa_fruticans))))	(Dictyosperma_album	((Hydriastele_microspadix	(Kentiopsis_piersoniorum	Heterospathe_cagayanensis))	Burretiokentia_grandiflora)))))	Kingia_australis);
((((Veitchia_spiralis	Dypsis_decaryi)	(Dictyosperma_album	(Heterospathe_cagayanensis	(((Manicaria_saccifera	(((Pelagodoxa_henryana	Geonoma_undata)	((((Attalea_speciosa	(Bactris_major	(Elaeis_guineensis	Elaeis_oleifera)))	((Reinhardtia_latisecta	Reinhardtia_paiewonskiana)	Reinhardtia_simplex))	((((Sabal_domingensis	Phoenix_dactylifera)	Iriartea_deltoidea)	Serenoa_repens)	((Sclerosperma_profizianum	(Podococcus_barteri	(Calamus_caryotoides	Orania_palindan)))	(Roystonea_regia	Pseudophoenix_vinifera))))	(Leopoldinia_pulchra	(Nypa_fruticans	Chamaedorea_seifrizii))))	((Oenocarpus_minor	Oenocarpus_bataua)	Prestoea_acuminata)))	Hydriastele_microspadix)	Kentiopsis_piersoniorum))))	Burretiokentia_grandiflora)	Kingia_australis);
((((Veitchia_spiralis	Dypsis_decaryi)	(Dictyosperma_album	(Heterospathe_cagayanensis	((((Manicaria_saccifera	((Oenocarpus_minor	Oenocarpus_bataua)	Prestoea_acuminata))	((Pelagodoxa_henryana	Geonoma_undata)	(((Calamus_caryotoides	(Attalea_speciosa	(Bactris_major	(Elaeis_guineensis	Elaeis_oleifera))))	((Reinhardtia_latisecta	Reinhardtia_paiewonskiana)	Reinhardtia_simplex))	((((Chamaedorea_seifrizii	(Sclerosperma_profizianum	(Podococcus_barteri	Orania_palindan)))	((Leopoldinia_pulchra	Pseudophoenix_vinifera)	((Sabal_domingensis	(Nypa_fruticans	Phoenix_dactylifera))	Iriartea_deltoidea)))	Serenoa_repens)	Roystonea_regia))))	Hydriastele_microspadix)	Kentiopsis_piersoniorum))))	Burretiokentia_grandiflora)	Kingia_australis);
((((Dictyosperma_album	((Manicaria_saccifera	((Oenocarpus_minor	Oenocarpus_bataua)	Prestoea_acuminata))	((Pelagodoxa_henryana	Geonoma_undata)	((((Attalea_speciosa	(Bactris_major	(Elaeis_guineensis	Elaeis_oleifera)))	((Reinhardtia_latisecta	Reinhardtia_paiewonskiana)	Reinhardtia_simplex))	(((Serenoa_repens	Iriartea_deltoidea)	((Nypa_fruticans	Sabal_domingensis)	Phoenix_dactylifera))	((Orania_palindan	(Sclerosperma_profizianum	Podococcus_barteri))	(Pseudophoenix_vinifera	(Roystonea_regia	Calamus_caryotoides)))))	(Leopoldinia_pulchra	Chamaedorea_seifrizii)))))	(Hydriastele_microspadix	((Veitchia_spiralis	Dypsis_decaryi)	(Heterospathe_cagayanensis	Kentiopsis_piersoniorum))))	Burretiokentia_grandiflora)	Kingia_australis);
((((Dictyosperma_album	(((Veitchia_spiralis	Dypsis_decaryi)	Heterospathe_cagayanensis)	Kentiopsis_piersoniorum))	(Hydriastele_microspadix	(((Leopoldinia_pulchra	Manicaria_saccifera)	((Oenocarpus_minor	Oenocarpus_bataua)	Prestoea_acuminata))	((((Chamaedorea_seifrizii	Pelagodoxa_henryana)	Geonoma_undata)	((((Elaeis_guineensis	Elaeis_oleifera)	(Attalea_speciosa	Bactris_major))	((Reinhardtia_latisecta	Reinhardtia_paiewonskiana)	Reinhardtia_simplex))	(((Nypa_fruticans	Iriartea_deltoidea)	(Sabal_domingensis	Phoenix_dactylifera))	(Serenoa_repens	((Sclerosperma_profizianum	(Podococcus_barteri	Orania_palindan))	(Pseudophoenix_vinifera	Roystonea_regia))))))	Calamus_caryotoides))))	Burretiokentia_grandiflora)	Kingia_australis);
((((Dictyosperma_album	(Heterospathe_cagayanensis	(Kentiopsis_piersoniorum	(Veitchia_spiralis	Dypsis_decaryi))))	(Hydriastele_microspadix	(((Leopoldinia_pulchra	Manicaria_saccifera)	((Oenocarpus_minor	Oenocarpus_bataua)	Prestoea_acuminata))	(((Chamaedorea_seifrizii	Pelagodoxa_henryana)	Geonoma_undata)	(((((Sabal_domingensis	Phoenix_dactylifera)	(Serenoa_repens	((Sclerosperma_profizianum	(Podococcus_barteri	(Calamus_caryotoides	Orania_palindan)))	(Pseudophoenix_vinifera	Roystonea_regia))))	(Nypa_fruticans	Iriartea_deltoidea))	(Attalea_speciosa	(Bactris_major	(Elaeis_guineensis	Elaeis_oleifera))))	((Reinhardtia_latisecta	Reinhardtia_paiewonskiana)	Reinhardtia_simplex))))))	Burretiokentia_grandiflora)	Kingia_australis);
((Burretiokentia_grandiflora	(Dictyosperma_album	((((Prestoea_acuminata	(Oenocarpus_bataua	Oenocarpus_minor))	(((((Leopoldinia_pulchra	(Attalea_speciosa	((Elaeis_guineensis	Elaeis_oleifera)	Bactris_major)))	((Reinhardtia_paiewonskiana	Reinhardtia_latisecta)	Reinhardtia_simplex))	((((Orania_palindan	Podococcus_barteri)	Pseudophoenix_vinifera)	((Roystonea_regia	Sclerosperma_profizianum)	(Serenoa_repens	(Iriartea_deltoidea	(Sabal_domingensis	Phoenix_dactylifera)))))	(Chamaedorea_seifrizii	(Calamus_caryotoides	Nypa_fruticans))))	(Pelagodoxa_henryana	Geonoma_undata))	Manicaria_saccifera))	(Dypsis_decaryi	Veitchia_spiralis))	((Kentiopsis_piersoniorum	Heterospathe_cagayanensis)	Hydriastele_microspadix))))	Kingia_australis);
(((Dypsis_decaryi	Veitchia_spiralis)	((((Kentiopsis_piersoniorum	Heterospathe_cagayanensis)	Hydriastele_microspadix)	(Burretiokentia_grandiflora	Dictyosperma_album))	(((((((Attalea_speciosa	((Elaeis_guineensis	Elaeis_oleifera)	Bactris_major))	((Reinhardtia_paiewonskiana	Reinhardtia_latisecta)	Reinhardtia_simplex))	Calamus_caryotoides)	((((Sclerosperma_profizianum	(Orania_palindan	Podococcus_barteri))	(((Nypa_fruticans	Sabal_domingensis)	Phoenix_dactylifera)	Pseudophoenix_vinifera))	Roystonea_regia)	(Chamaedorea_seifrizii	(Serenoa_repens	Iriartea_deltoidea))))	(Pelagodoxa_henryana	Geonoma_undata))	(Prestoea_acuminata	(Oenocarpus_bataua	Oenocarpus_minor)))	(Leopoldinia_pulchra	Manicaria_saccifera))))	Kingia_australis);
((Burretiokentia_grandiflora	(Dictyosperma_album	(((((Prestoea_acuminata	(Oenocarpus_bataua	Oenocarpus_minor))	Manicaria_saccifera)	(((((((Pseudophoenix_vinifera	Roystonea_regia)	(Sclerosperma_profizianum	((Calamus_caryotoides	Orania_palindan)	Podococcus_barteri)))	((Sabal_domingensis	Phoenix_dactylifera)	((Nypa_fruticans	Serenoa_repens)	Iriartea_deltoidea)))	(Attalea_speciosa	((Elaeis_guineensis	Elaeis_oleifera)	Bactris_major)))	((Reinhardtia_paiewonskiana	Reinhardtia_latisecta)	Reinhardtia_simplex))	(Leopoldinia_pulchra	Chamaedorea_seifrizii))	(Pelagodoxa_henryana	Geonoma_undata)))	(Dypsis_decaryi	Veitchia_spiralis))	((Kentiopsis_piersoniorum	Heterospathe_cagayanensis)	Hydriastele_microspadix))))	Kingia_australis);
((Burretiokentia_grandiflora	(Kentiopsis_piersoniorum	(((Dypsis_decaryi	Veitchia_spiralis)	(Dictyosperma_album	Heterospathe_cagayanensis))	(((Prestoea_acuminata	(Oenocarpus_bataua	Oenocarpus_minor))	(((((((((((Serenoa_repens	Iriartea_deltoidea)	(Roystonea_regia	Pseudophoenix_vinifera))	(Sabal_domingensis	Phoenix_dactylifera))	(Sclerosperma_profizianum	(Orania_palindan	Podococcus_barteri)))	Calamus_caryotoides)	Nypa_fruticans)	(Attalea_speciosa	((Elaeis_guineensis	Elaeis_oleifera)	Bactris_major)))	((Reinhardtia_paiewonskiana	Reinhardtia_latisecta)	Reinhardtia_simplex))	(Leopoldinia_pulchra	Chamaedorea_seifrizii))	(Pelagodoxa_henryana	Geonoma_undata))	Manicaria_saccifera))	Hydriastele_microspadix))))	Kingia_australis);
((Burretiokentia_grandiflora	(((Heterospathe_cagayanensis	(Kentiopsis_piersoniorum	Hydriastele_microspadix))	Dictyosperma_album)	((Dypsis_decaryi	Veitchia_spiralis)	((Manicaria_saccifera	(Prestoea_acuminata	(Oenocarpus_bataua	Oenocarpus_minor)))	((((Leopoldinia_pulchra	Chamaedorea_seifrizii)	Pelagodoxa_henryana)	Geonoma_undata)	(((((((Serenoa_repens	Iriartea_deltoidea)	(Roystonea_regia	Pseudophoenix_vinifera))	(Sabal_domingensis	Phoenix_dactylifera))	(Sclerosperma_profizianum	((Calamus_caryotoides	Orania_palindan)	Podococcus_barteri)))	Nypa_fruticans)	(Attalea_speciosa	((Elaeis_guineensis	Elaeis_oleifera)	Bactris_major)))	((Reinhardtia_paiewonskiana	Reinhardtia_latisecta)	Reinhardtia_simplex)))))))	Kingia_australis);
((Burretiokentia_grandiflora	((((Manicaria_saccifera	(Prestoea_acuminata	(Oenocarpus_bataua	Oenocarpus_minor)))	((Pelagodoxa_henryana	Geonoma_undata)	((Leopoldinia_pulchra	(Attalea_speciosa	((Elaeis_guineensis	Elaeis_oleifera)	Bactris_major)))	((((((Serenoa_repens	Iriartea_deltoidea)	(Roystonea_regia	Pseudophoenix_vinifera))	(Sabal_domingensis	Phoenix_dactylifera))	(Calamus_caryotoides	Nypa_fruticans))	(Chamaedorea_seifrizii	(Sclerosperma_profizianum	(Orania_palindan	Podococcus_barteri))))	((Reinhardtia_paiewonskiana	Reinhardtia_latisecta)	Reinhardtia_simplex)))))	(Dictyosperma_album	Hydriastele_microspadix))	((Kentiopsis_piersoniorum	Heterospathe_cagayanensis)	(Dypsis_decaryi	Veitchia_spiralis))))	Kingia_australis);
((Burretiokentia_grandiflora	((Dictyosperma_album	((Kentiopsis_piersoniorum	Hydriastele_microspadix)	Heterospathe_cagayanensis))	(((Manicaria_saccifera	(Prestoea_acuminata	(Oenocarpus_bataua	Oenocarpus_minor)))	((Pelagodoxa_henryana	Geonoma_undata)	(((((((Calamus_caryotoides	Roystonea_regia)	Pseudophoenix_vinifera)	((Iriartea_deltoidea	Serenoa_repens)	(Sabal_domingensis	Phoenix_dactylifera)))	(Nypa_fruticans	(Sclerosperma_profizianum	(Orania_palindan	(Leopoldinia_pulchra	Podococcus_barteri)))))	(Attalea_speciosa	((Elaeis_guineensis	Elaeis_oleifera)	Bactris_major)))	((Reinhardtia_paiewonskiana	Reinhardtia_latisecta)	Reinhardtia_simplex))	Chamaedorea_seifrizii)))	(Dypsis_decaryi	Veitchia_spiralis))))	Kingia_australis);
(((Dypsis_decaryi	Veitchia_spiralis)	(Heterospathe_cagayanensis	(Kentiopsis_piersoniorum	((((((((Calamus_caryotoides	Chamaedorea_seifrizii)	Pelagodoxa_henryana)	Geonoma_undata)	(((Attalea_speciosa	((Elaeis_guineensis	Elaeis_oleifera)	Bactris_major))	((Reinhardtia_paiewonskiana	Reinhardtia_latisecta)	Reinhardtia_simplex))	(((Orania_palindan	(Podococcus_barteri	Sclerosperma_profizianum))	(Roystonea_regia	(Leopoldinia_pulchra	Pseudophoenix_vinifera)))	((Iriartea_deltoidea	Serenoa_repens)	(Sabal_domingensis	(Nypa_fruticans	Phoenix_dactylifera))))))	Manicaria_saccifera)	(Prestoea_acuminata	(Oenocarpus_bataua	Oenocarpus_minor)))	(Dictyosperma_album	Burretiokentia_grandiflora))	Hydriastele_microspadix))))	Kingia_australis);
(((((((Leopoldinia_pulchra	Manicaria_saccifera)	(Prestoea_acuminata	(Oenocarpus_bataua	Oenocarpus_minor)))	((Pelagodoxa_henryana	Geonoma_undata)	((Chamaedorea_seifrizii	((Reinhardtia_paiewonskiana	Reinhardtia_latisecta)	Reinhardtia_simplex))	(((((Sabal_domingensis	Phoenix_dactylifera)	(Roystonea_regia	Pseudophoenix_vinifera))	(Serenoa_repens	(((Calamus_caryotoides	Orania_palindan)	Podococcus_barteri)	Sclerosperma_profizianum)))	(Nypa_fruticans	Iriartea_deltoidea))	(Attalea_speciosa	((Elaeis_guineensis	Elaeis_oleifera)	Bactris_major))))))	Dictyosperma_album)	(Hydriastele_microspadix	((Kentiopsis_piersoniorum	(Dypsis_decaryi	Veitchia_spiralis))	Heterospathe_cagayanensis)))	Burretiokentia_grandiflora)	Kingia_australis);
((Pelagodoxa_henryana	((((((Reinhardtia_paiewonskiana	Reinhardtia_latisecta)	Reinhardtia_simplex)	((Attalea_speciosa	((Elaeis_guineensis	Elaeis_oleifera)	Bactris_major))	(((Serenoa_repens	(Sabal_domingensis	Phoenix_dactylifera))	(Iriartea_deltoidea	((Calamus_caryotoides	Roystonea_regia)	Pseudophoenix_vinifera)))	((Orania_palindan	Podococcus_barteri)	Sclerosperma_profizianum))))	(Geonoma_undata	(Leopoldinia_pulchra	Nypa_fruticans)))	(((Dictyosperma_album	(((Heterospathe_cagayanensis	Kentiopsis_piersoniorum)	Hydriastele_microspadix)	Burretiokentia_grandiflora))	(Dypsis_decaryi	Veitchia_spiralis))	(Manicaria_saccifera	(Prestoea_acuminata	(Oenocarpus_bataua	Oenocarpus_minor)))))	Chamaedorea_seifrizii))	Kingia_australis);
((Burretiokentia_grandiflora	(Dictyosperma_album	((Heterospathe_cagayanensis	(Hydriastele_microspadix	Kentiopsis_piersoniorum))	((Dypsis_decaryi	Veitchia_spiralis)	((Prestoea_acuminata	(Chamaedorea_seifrizii	((Oenocarpus_bataua	Oenocarpus_minor)	Calamus_caryotoides)))	((((((Reinhardtia_simplex	(Reinhardtia_latisecta	Reinhardtia_paiewonskiana))	(Attalea_speciosa	(Bactris_major	(Elaeis_guineensis	Elaeis_oleifera))))	(((((Sclerosperma_profizianum	(Pseudophoenix_vinifera	Roystonea_regia))	(Podococcus_barteri	Orania_palindan))	(Phoenix_dactylifera	Sabal_domingensis))	(Iriartea_deltoidea	Serenoa_repens))	(Leopoldinia_pulchra	Nypa_fruticans)))	Geonoma_undata)	Pelagodoxa_henryana)	Manicaria_saccifera))))))	Kingia_australis);
((Burretiokentia_grandiflora	(Dictyosperma_album	((Hydriastele_microspadix	(Kentiopsis_piersoniorum	Heterospathe_cagayanensis))	((Dypsis_decaryi	Veitchia_spiralis)	(((Chamaedorea_seifrizii	(Prestoea_acuminata	(Oenocarpus_bataua	Oenocarpus_minor)))	((Pelagodoxa_henryana	(((((((Leopoldinia_pulchra	Pseudophoenix_vinifera)	Roystonea_regia)	((Sclerosperma_profizianum	(Iriartea_deltoidea	(Phoenix_dactylifera	Sabal_domingensis)))	Serenoa_repens))	(Podococcus_barteri	(Nypa_fruticans	Orania_palindan)))	Calamus_caryotoides)	(Attalea_speciosa	(Bactris_major	(Elaeis_guineensis	Elaeis_oleifera))))	(Reinhardtia_simplex	(Reinhardtia_latisecta	Reinhardtia_paiewonskiana))))	Manicaria_saccifera))	Geonoma_undata)))))	Kingia_australis);
((Burretiokentia_grandiflora	(((Hydriastele_microspadix	(Kentiopsis_piersoniorum	Heterospathe_cagayanensis))	((Dypsis_decaryi	Veitchia_spiralis)	((((Geonoma_undata	((Chamaedorea_seifrizii	Pelagodoxa_henryana)	(((Attalea_speciosa	(Bactris_major	(Elaeis_guineensis	Elaeis_oleifera)))	(Reinhardtia_simplex	(Reinhardtia_latisecta	Reinhardtia_paiewonskiana)))	(((Serenoa_repens	Iriartea_deltoidea)	(Phoenix_dactylifera	Sabal_domingensis))	((Sclerosperma_profizianum	(Podococcus_barteri	Orania_palindan))	(Nypa_fruticans	(Pseudophoenix_vinifera	(Calamus_caryotoides	Roystonea_regia))))))))	(Oenocarpus_bataua	Oenocarpus_minor))	Prestoea_acuminata)	(Manicaria_saccifera	Leopoldinia_pulchra))))	Dictyosperma_album))	Kingia_australis);
((Burretiokentia_grandiflora	(((Kentiopsis_piersoniorum	Heterospathe_cagayanensis)	(Dypsis_decaryi	Veitchia_spiralis))	((Hydriastele_microspadix	((((Oenocarpus_bataua	Oenocarpus_minor)	Prestoea_acuminata)	((Pelagodoxa_henryana	Geonoma_undata)	(((((Nypa_fruticans	(Podococcus_barteri	(Orania_palindan	Sclerosperma_profizianum)))	((Iriartea_deltoidea	Serenoa_repens)	((Pseudophoenix_vinifera	(Calamus_caryotoides	Roystonea_regia))	(Phoenix_dactylifera	Sabal_domingensis))))	(Attalea_speciosa	(Bactris_major	(Elaeis_guineensis	Elaeis_oleifera))))	(Reinhardtia_simplex	(Reinhardtia_latisecta	Reinhardtia_paiewonskiana)))	(Leopoldinia_pulchra	Chamaedorea_seifrizii))))	Manicaria_saccifera))	Dictyosperma_album)))	Kingia_australis);
((Burretiokentia_grandiflora	((Hydriastele_microspadix	((Kentiopsis_piersoniorum	Heterospathe_cagayanensis)	(Dypsis_decaryi	Veitchia_spiralis)))	(((((Oenocarpus_bataua	Oenocarpus_minor)	Prestoea_acuminata)	(((Chamaedorea_seifrizii	Pelagodoxa_henryana)	Geonoma_undata)	(((Attalea_speciosa	(Bactris_major	(Elaeis_guineensis	Elaeis_oleifera)))	(Reinhardtia_simplex	(Reinhardtia_latisecta	Reinhardtia_paiewonskiana)))	(((Sclerosperma_profizianum	(Podococcus_barteri	Orania_palindan))	(Pseudophoenix_vinifera	((Nypa_fruticans	Calamus_caryotoides)	Roystonea_regia)))	((Iriartea_deltoidea	Serenoa_repens)	(Phoenix_dactylifera	Sabal_domingensis))))))	(Leopoldinia_pulchra	Manicaria_saccifera))	Dictyosperma_album)))	Kingia_australis);
((Burretiokentia_grandiflora	((Hydriastele_microspadix	(Kentiopsis_piersoniorum	Heterospathe_cagayanensis))	(((Dypsis_decaryi	Veitchia_spiralis)	((((Oenocarpus_bataua	Oenocarpus_minor)	Prestoea_acuminata)	((((Leopoldinia_pulchra	((Attalea_speciosa	(Bactris_major	(Elaeis_guineensis	Elaeis_oleifera)))	(Reinhardtia_simplex	(Reinhardtia_latisecta	Reinhardtia_paiewonskiana))))	(((((Sclerosperma_profizianum	Orania_palindan)	Podococcus_barteri)	(Pseudophoenix_vinifera	((Calamus_caryotoides	Phoenix_dactylifera)	Sabal_domingensis)))	((Iriartea_deltoidea	Serenoa_repens)	Roystonea_regia))	(Chamaedorea_seifrizii	Nypa_fruticans)))	Pelagodoxa_henryana)	Geonoma_undata))	Manicaria_saccifera))	Dictyosperma_album)))	Kingia_australis);
((Burretiokentia_grandiflora	((Hydriastele_microspadix	Dictyosperma_album)	(Kentiopsis_piersoniorum	(Heterospathe_cagayanensis	((Dypsis_decaryi	Veitchia_spiralis)	((((Oenocarpus_bataua	Oenocarpus_minor)	Prestoea_acuminata)	((((Leopoldinia_pulchra	Chamaedorea_seifrizii)	Pelagodoxa_henryana)	Geonoma_undata)	((Reinhardtia_simplex	(Reinhardtia_latisecta	Reinhardtia_paiewonskiana))	((((Pseudophoenix_vinifera	(Nypa_fruticans	Roystonea_regia))	(Serenoa_repens	(Sclerosperma_profizianum	((Calamus_caryotoides	Orania_palindan)	Podococcus_barteri))))	((Phoenix_dactylifera	Sabal_domingensis)	Iriartea_deltoidea))	(Attalea_speciosa	(Bactris_major	(Elaeis_guineensis	Elaeis_oleifera)))))))	Manicaria_saccifera))))))	Kingia_australis);
((Veitchia_spiralis	((((((Pelagodoxa_henryana	Geonoma_undata)	(((Reinhardtia_simplex	(Reinhardtia_latisecta	Reinhardtia_paiewonskiana))	(Attalea_speciosa	(Bactris_major	(Elaeis_guineensis	Elaeis_oleifera))))	((Nypa_fruticans	((((Leopoldinia_pulchra	Pseudophoenix_vinifera)	Roystonea_regia)	(Sclerosperma_profizianum	((Calamus_caryotoides	Orania_palindan)	Podococcus_barteri)))	(Phoenix_dactylifera	Sabal_domingensis)))	(Chamaedorea_seifrizii	(Serenoa_repens	Iriartea_deltoidea)))))	((Oenocarpus_bataua	Oenocarpus_minor)	Prestoea_acuminata))	Manicaria_saccifera)	((Burretiokentia_grandiflora	((Kentiopsis_piersoniorum	Heterospathe_cagayanensis)	Hydriastele_microspadix))	Dictyosperma_album))	Dypsis_decaryi))	Kingia_australis);
((Burretiokentia_grandiflora	((((Dypsis_decaryi	Veitchia_spiralis)	(Geonoma_undata	((((Oenocarpus_bataua	Oenocarpus_minor)	Prestoea_acuminata)	Manicaria_saccifera)	((Chamaedorea_seifrizii	Pelagodoxa_henryana)	(((Reinhardtia_simplex	(Reinhardtia_latisecta	Reinhardtia_paiewonskiana))	(Attalea_speciosa	(Bactris_major	(Elaeis_guineensis	Elaeis_oleifera))))	(Nypa_fruticans	(((((Leopoldinia_pulchra	Pseudophoenix_vinifera)	Roystonea_regia)	(Sclerosperma_profizianum	((Calamus_caryotoides	Orania_palindan)	Podococcus_barteri)))	(Phoenix_dactylifera	Sabal_domingensis))	(Serenoa_repens	Iriartea_deltoidea))))))))	((Kentiopsis_piersoniorum	Heterospathe_cagayanensis)	Hydriastele_microspadix))	Dictyosperma_album))	Kingia_australis);
((Burretiokentia_grandiflora	(((((Veitchia_spiralis	Kentiopsis_piersoniorum)	Heterospathe_cagayanensis)	Hydriastele_microspadix)	(Dypsis_decaryi	((((Oenocarpus_bataua	Oenocarpus_minor)	Prestoea_acuminata)	Manicaria_saccifera)	((Geonoma_undata	(Chamaedorea_seifrizii	Pelagodoxa_henryana))	(((Reinhardtia_simplex	(Reinhardtia_latisecta	Reinhardtia_paiewonskiana))	(Leopoldinia_pulchra	(Attalea_speciosa	(Bactris_major	(Elaeis_guineensis	Elaeis_oleifera)))))	(Nypa_fruticans	((((Pseudophoenix_vinifera	Roystonea_regia)	(Sclerosperma_profizianum	((Calamus_caryotoides	Orania_palindan)	Podococcus_barteri)))	(Phoenix_dactylifera	Sabal_domingensis))	(Serenoa_repens	Iriartea_deltoidea))))))))	Dictyosperma_album))	Kingia_australis);
((Burretiokentia_grandiflora	(Dictyosperma_album	((Hydriastele_microspadix	(Kentiopsis_piersoniorum	Heterospathe_cagayanensis))	(((((Leopoldinia_pulchra	(Attalea_speciosa	(Bactris_major	(Elaeis_oleifera	Elaeis_guineensis))))	(((Nypa_fruticans	(Chamaedorea_seifrizii	Iriartea_deltoidea))	((Sabal_domingensis	((Serenoa_repens	((Podococcus_barteri	(Calamus_caryotoides	Orania_palindan))	Sclerosperma_profizianum))	(Pseudophoenix_vinifera	Roystonea_regia)))	Phoenix_dactylifera))	(Reinhardtia_simplex	(Reinhardtia_paiewonskiana	Reinhardtia_latisecta))))	(Pelagodoxa_henryana	Geonoma_undata))	(Manicaria_saccifera	((Oenocarpus_minor	Oenocarpus_bataua)	Prestoea_acuminata)))	(Dypsis_decaryi	Veitchia_spiralis)))))	Kingia_australis);
((Burretiokentia_grandiflora	(Dictyosperma_album	((Hydriastele_microspadix	(Kentiopsis_piersoniorum	Heterospathe_cagayanensis))	((((((Attalea_speciosa	(Bactris_major	(Elaeis_oleifera	Elaeis_guineensis)))	(Reinhardtia_simplex	(Reinhardtia_paiewonskiana	Reinhardtia_latisecta)))	((((Serenoa_repens	Nypa_fruticans)	Sabal_domingensis)	(((Sclerosperma_profizianum	Orania_palindan)	Podococcus_barteri)	(Pseudophoenix_vinifera	((Calamus_caryotoides	(Chamaedorea_seifrizii	Leopoldinia_pulchra))	Roystonea_regia))))	(Iriartea_deltoidea	Phoenix_dactylifera)))	(Pelagodoxa_henryana	Geonoma_undata))	(Manicaria_saccifera	((Oenocarpus_minor	Oenocarpus_bataua)	Prestoea_acuminata)))	(Dypsis_decaryi	Veitchia_spiralis)))))	Kingia_australis);
((Burretiokentia_grandiflora	((Dictyosperma_album	(Hydriastele_microspadix	(((Dypsis_decaryi	Veitchia_spiralis)	Kentiopsis_piersoniorum)	Heterospathe_cagayanensis)))	((((Chamaedorea_seifrizii	Leopoldinia_pulchra)	((((Sclerosperma_profizianum	(Orania_palindan	(Calamus_caryotoides	Podococcus_barteri)))	Nypa_fruticans)	((Phoenix_dactylifera	Sabal_domingensis)	((Pseudophoenix_vinifera	Roystonea_regia)	(Serenoa_repens	Iriartea_deltoidea))))	((Attalea_speciosa	(Bactris_major	(Elaeis_oleifera	Elaeis_guineensis)))	(Reinhardtia_simplex	(Reinhardtia_paiewonskiana	Reinhardtia_latisecta)))))	(Pelagodoxa_henryana	Geonoma_undata))	(Manicaria_saccifera	((Oenocarpus_minor	Oenocarpus_bataua)	Prestoea_acuminata)))))	Kingia_australis);
((Veitchia_spiralis	((Kentiopsis_piersoniorum	(Heterospathe_cagayanensis	(((Burretiokentia_grandiflora	Dictyosperma_album)	(Manicaria_saccifera	(((Chamaedorea_seifrizii	((((((Podococcus_barteri	(Sclerosperma_profizianum	Orania_palindan))	((Iriartea_deltoidea	(Phoenix_dactylifera	Sabal_domingensis))	Pseudophoenix_vinifera))	Roystonea_regia)	Serenoa_repens)	(Calamus_caryotoides	Nypa_fruticans))	((Attalea_speciosa	(Bactris_major	(Elaeis_oleifera	Elaeis_guineensis)))	(Reinhardtia_simplex	(Leopoldinia_pulchra	(Reinhardtia_paiewonskiana	Reinhardtia_latisecta))))))	(Pelagodoxa_henryana	Geonoma_undata))	((Oenocarpus_minor	Oenocarpus_bataua)	Prestoea_acuminata))))	Hydriastele_microspadix)))	Dypsis_decaryi))	Kingia_australis);
((Burretiokentia_grandiflora	((Manicaria_saccifera	((((((Sclerosperma_profizianum	(Calamus_caryotoides	(Orania_palindan	Podococcus_barteri)))	((Attalea_speciosa	(Bactris_major	(Elaeis_oleifera	Elaeis_guineensis)))	(Reinhardtia_simplex	(Reinhardtia_paiewonskiana	Reinhardtia_latisecta))))	Nypa_fruticans)	((Phoenix_dactylifera	Sabal_domingensis)	((Leopoldinia_pulchra	(Roystonea_regia	Pseudophoenix_vinifera))	(Chamaedorea_seifrizii	(Serenoa_repens	Iriartea_deltoidea)))))	(Pelagodoxa_henryana	Geonoma_undata))	((Oenocarpus_minor	Oenocarpus_bataua)	Prestoea_acuminata)))	(Hydriastele_microspadix	(Dictyosperma_album	((Dypsis_decaryi	Veitchia_spiralis)	(Kentiopsis_piersoniorum	Heterospathe_cagayanensis))))))	Kingia_australis);
((Burretiokentia_grandiflora	((Dictyosperma_album	Heterospathe_cagayanensis)	((((Dypsis_decaryi	Veitchia_spiralis)	((Manicaria_saccifera	((Oenocarpus_minor	Oenocarpus_bataua)	Prestoea_acuminata))	((((Reinhardtia_simplex	(Reinhardtia_paiewonskiana	Reinhardtia_latisecta))	(Attalea_speciosa	(Bactris_major	(Elaeis_oleifera	Elaeis_guineensis))))	((Podococcus_barteri	((Roystonea_regia	Pseudophoenix_vinifera)	((Calamus_caryotoides	Iriartea_deltoidea)	(Phoenix_dactylifera	((Serenoa_repens	Nypa_fruticans)	Sabal_domingensis)))))	(Orania_palindan	Sclerosperma_profizianum)))	(((Leopoldinia_pulchra	Chamaedorea_seifrizii)	Pelagodoxa_henryana)	Geonoma_undata))))	Kentiopsis_piersoniorum)	Hydriastele_microspadix)))	Kingia_australis);
((Burretiokentia_grandiflora	(((Hydriastele_microspadix	Heterospathe_cagayanensis)	Kentiopsis_piersoniorum)	(Dictyosperma_album	((Dypsis_decaryi	Veitchia_spiralis)	((Manicaria_saccifera	((Oenocarpus_minor	Oenocarpus_bataua)	Prestoea_acuminata))	((((Reinhardtia_simplex	(Leopoldinia_pulchra	(Reinhardtia_paiewonskiana	Reinhardtia_latisecta)))	(Attalea_speciosa	(Bactris_major	(Elaeis_oleifera	Elaeis_guineensis))))	(((Chamaedorea_seifrizii	((Podococcus_barteri	Orania_palindan)	Sclerosperma_profizianum))	Calamus_caryotoides)	(((Roystonea_regia	Pseudophoenix_vinifera)	(Serenoa_repens	Iriartea_deltoidea))	(Phoenix_dactylifera	(Nypa_fruticans	Sabal_domingensis)))))	(Pelagodoxa_henryana	Geonoma_undata)))))))	Kingia_australis);
((Burretiokentia_grandiflora	((Hydriastele_microspadix	(Heterospathe_cagayanensis	Kentiopsis_piersoniorum))	(Dictyosperma_album	((Dypsis_decaryi	Veitchia_spiralis)	(((((((Reinhardtia_simplex	(Reinhardtia_paiewonskiana	Reinhardtia_latisecta))	(Attalea_speciosa	(Bactris_major	(Elaeis_oleifera	Elaeis_guineensis))))	(((Nypa_fruticans	(Roystonea_regia	Pseudophoenix_vinifera))	((Podococcus_barteri	(Calamus_caryotoides	Orania_palindan))	Sclerosperma_profizianum))	((Serenoa_repens	Iriartea_deltoidea)	(Phoenix_dactylifera	Sabal_domingensis))))	(Pelagodoxa_henryana	Geonoma_undata))	Chamaedorea_seifrizii)	((Oenocarpus_minor	Oenocarpus_bataua)	Prestoea_acuminata))	(Manicaria_saccifera	Leopoldinia_pulchra))))))	Kingia_australis);
((Burretiokentia_grandiflora	((Kentiopsis_piersoniorum	(Hydriastele_microspadix	Heterospathe_cagayanensis))	(Dictyosperma_album	((Dypsis_decaryi	Veitchia_spiralis)	((((Oenocarpus_minor	Oenocarpus_bataua)	Prestoea_acuminata)	Manicaria_saccifera)	((((Reinhardtia_simplex	(Reinhardtia_paiewonskiana	Reinhardtia_latisecta))	(Leopoldinia_pulchra	(Attalea_speciosa	(Bactris_major	(Elaeis_oleifera	Elaeis_guineensis)))))	(((((Roystonea_regia	Pseudophoenix_vinifera)	Nypa_fruticans)	((Podococcus_barteri	Orania_palindan)	Sclerosperma_profizianum))	(Chamaedorea_seifrizii	(Calamus_caryotoides	(Serenoa_repens	Iriartea_deltoidea))))	(Phoenix_dactylifera	Sabal_domingensis)))	(Pelagodoxa_henryana	Geonoma_undata)))))))	Kingia_australis);
((Burretiokentia_grandiflora	((((Dypsis_decaryi	Veitchia_spiralis)	((((((Reinhardtia_simplex	(Reinhardtia_paiewonskiana	Reinhardtia_latisecta))	(Attalea_speciosa	(Bactris_major	(Elaeis_oleifera	Elaeis_guineensis))))	(((((Roystonea_regia	Pseudophoenix_vinifera)	(Serenoa_repens	((Podococcus_barteri	(Orania_palindan	Calamus_caryotoides))	Sclerosperma_profizianum)))	Nypa_fruticans)	Iriartea_deltoidea)	(Phoenix_dactylifera	Sabal_domingensis)))	((Chamaedorea_seifrizii	Pelagodoxa_henryana)	(Leopoldinia_pulchra	Geonoma_undata)))	((Oenocarpus_minor	Oenocarpus_bataua)	Prestoea_acuminata))	Manicaria_saccifera))	(Hydriastele_microspadix	(Heterospathe_cagayanensis	Kentiopsis_piersoniorum)))	Dictyosperma_album))	Kingia_australis);
((Burretiokentia_grandiflora	(((Hydriastele_microspadix	((Veitchia_spiralis	Dypsis_decaryi)	(Kentiopsis_piersoniorum	Heterospathe_cagayanensis)))	((Leopoldinia_pulchra	(Manicaria_saccifera	(Prestoea_acuminata	(Oenocarpus_minor	Oenocarpus_bataua))))	((Chamaedorea_seifrizii	(Pelagodoxa_henryana	Geonoma_undata))	(((((Elaeis_guineensis	Elaeis_oleifera)	Bactris_major)	Attalea_speciosa)	(Reinhardtia_simplex	(Reinhardtia_paiewonskiana	Reinhardtia_latisecta)))	((Serenoa_repens	Iriartea_deltoidea)	(Nypa_fruticans	(((Pseudophoenix_vinifera	Roystonea_regia)	(((Calamus_caryotoides	Podococcus_barteri)	Orania_palindan)	Sclerosperma_profizianum))	(Phoenix_dactylifera	Sabal_domingensis))))))))	Dictyosperma_album))	Kingia_australis);
((Burretiokentia_grandiflora	((((((Leopoldinia_pulchra	Manicaria_saccifera)	(Prestoea_acuminata	(Oenocarpus_minor	Oenocarpus_bataua)))	((((((Phoenix_dactylifera	Sabal_domingensis)	(Serenoa_repens	Iriartea_deltoidea))	((Podococcus_barteri	(Calamus_caryotoides	Orania_palindan))	((Pseudophoenix_vinifera	Roystonea_regia)	(Nypa_fruticans	Sclerosperma_profizianum))))	(((Elaeis_guineensis	Elaeis_oleifera)	Bactris_major)	Attalea_speciosa))	(Reinhardtia_simplex	(Reinhardtia_paiewonskiana	Reinhardtia_latisecta)))	(Geonoma_undata	(Pelagodoxa_henryana	Chamaedorea_seifrizii))))	(Veitchia_spiralis	Dypsis_decaryi))	(Hydriastele_microspadix	(Kentiopsis_piersoniorum	Heterospathe_cagayanensis)))	Dictyosperma_album))	Kingia_australis);
((Burretiokentia_grandiflora	(((((Manicaria_saccifera	(Prestoea_acuminata	(Oenocarpus_minor	Oenocarpus_bataua)))	((Chamaedorea_seifrizii	(((((Elaeis_guineensis	Elaeis_oleifera)	Bactris_major)	Attalea_speciosa)	(Reinhardtia_simplex	(Reinhardtia_paiewonskiana	Reinhardtia_latisecta)))	(((Serenoa_repens	((Pseudophoenix_vinifera	Roystonea_regia)	Sclerosperma_profizianum))	((Phoenix_dactylifera	Sabal_domingensis)	(Nypa_fruticans	Iriartea_deltoidea)))	((Leopoldinia_pulchra	Podococcus_barteri)	(Calamus_caryotoides	Orania_palindan)))))	(Geonoma_undata	Pelagodoxa_henryana)))	(Veitchia_spiralis	Dypsis_decaryi))	(Hydriastele_microspadix	(Kentiopsis_piersoniorum	Heterospathe_cagayanensis)))	Dictyosperma_album))	Kingia_australis);
((Burretiokentia_grandiflora	(((((Leopoldinia_pulchra	Manicaria_saccifera)	(Prestoea_acuminata	(Oenocarpus_minor	Oenocarpus_bataua)))	(((Calamus_caryotoides	((((Elaeis_guineensis	Elaeis_oleifera)	Bactris_major)	Attalea_speciosa)	(Reinhardtia_simplex	(Reinhardtia_paiewonskiana	Reinhardtia_latisecta))))	(((Roystonea_regia	Pseudophoenix_vinifera)	(Sclerosperma_profizianum	(Podococcus_barteri	Orania_palindan)))	((Phoenix_dactylifera	Sabal_domingensis)	(Nypa_fruticans	(Serenoa_repens	Iriartea_deltoidea)))))	(Geonoma_undata	(Chamaedorea_seifrizii	Pelagodoxa_henryana))))	(Hydriastele_microspadix	(Kentiopsis_piersoniorum	Heterospathe_cagayanensis)))	((Veitchia_spiralis	Dypsis_decaryi)	Dictyosperma_album)))	Kingia_australis);
((Burretiokentia_grandiflora	((Hydriastele_microspadix	(Kentiopsis_piersoniorum	Heterospathe_cagayanensis))	((((Leopoldinia_pulchra	Manicaria_saccifera)	(((Chamaedorea_seifrizii	(((((Elaeis_guineensis	Elaeis_oleifera)	Bactris_major)	Attalea_speciosa)	(Reinhardtia_simplex	(Reinhardtia_paiewonskiana	Reinhardtia_latisecta)))	(((Nypa_fruticans	(Roystonea_regia	Pseudophoenix_vinifera))	(Sclerosperma_profizianum	(Podococcus_barteri	(Calamus_caryotoides	Orania_palindan))))	((Phoenix_dactylifera	Sabal_domingensis)	(Serenoa_repens	Iriartea_deltoidea)))))	(Geonoma_undata	Pelagodoxa_henryana))	(Prestoea_acuminata	(Oenocarpus_minor	Oenocarpus_bataua))))	(Veitchia_spiralis	Dypsis_decaryi))	Dictyosperma_album)))	Kingia_australis);
((Burretiokentia_grandiflora	((Dictyosperma_album	(Manicaria_saccifera	((((((((Elaeis_guineensis	Elaeis_oleifera)	Bactris_major)	Attalea_speciosa)	(Reinhardtia_simplex	(Reinhardtia_paiewonskiana	Reinhardtia_latisecta)))	(((Roystonea_regia	(Serenoa_repens	Pseudophoenix_vinifera))	((Calamus_caryotoides	Orania_palindan)	(Sclerosperma_profizianum	Podococcus_barteri)))	((Phoenix_dactylifera	Sabal_domingensis)	(Nypa_fruticans	Iriartea_deltoidea))))	Leopoldinia_pulchra)	(Geonoma_undata	Pelagodoxa_henryana))	(Chamaedorea_seifrizii	(Prestoea_acuminata	(Oenocarpus_minor	Oenocarpus_bataua))))))	(Hydriastele_microspadix	(((Veitchia_spiralis	Dypsis_decaryi)	Kentiopsis_piersoniorum)	Heterospathe_cagayanensis))))	Kingia_australis);
((Burretiokentia_grandiflora	((Dictyosperma_album	((Veitchia_spiralis	Dypsis_decaryi)	((Manicaria_saccifera	(Prestoea_acuminata	(Oenocarpus_minor	Oenocarpus_bataua)))	((Chamaedorea_seifrizii	(Pelagodoxa_henryana	(((((((Nypa_fruticans	Roystonea_regia)	(Leopoldinia_pulchra	Pseudophoenix_vinifera))	((Podococcus_barteri	Orania_palindan)	Sclerosperma_profizianum))	((Phoenix_dactylifera	Sabal_domingensis)	(Serenoa_repens	Iriartea_deltoidea)))	(((Elaeis_guineensis	Elaeis_oleifera)	Bactris_major)	Attalea_speciosa))	Calamus_caryotoides)	(Reinhardtia_simplex	(Reinhardtia_paiewonskiana	Reinhardtia_latisecta)))))	Geonoma_undata))))	((Hydriastele_microspadix	Kentiopsis_piersoniorum)	Heterospathe_cagayanensis)))	Kingia_australis);
((Burretiokentia_grandiflora	((Dictyosperma_album	((Kentiopsis_piersoniorum	Heterospathe_cagayanensis)	(Veitchia_spiralis	Dypsis_decaryi)))	((Manicaria_saccifera	((((Oenocarpus_minor	Oenocarpus_bataua)	((Chamaedorea_seifrizii	Pelagodoxa_henryana)	(Leopoldinia_pulchra	Geonoma_undata)))	(((((Nypa_fruticans	(Pseudophoenix_vinifera	Roystonea_regia))	((Podococcus_barteri	(Calamus_caryotoides	Orania_palindan))	Sclerosperma_profizianum))	((Phoenix_dactylifera	Sabal_domingensis)	(Serenoa_repens	Iriartea_deltoidea)))	(Bactris_major	(Attalea_speciosa	(Elaeis_guineensis	Elaeis_oleifera))))	(Reinhardtia_simplex	(Reinhardtia_paiewonskiana	Reinhardtia_latisecta))))	Prestoea_acuminata))	Hydriastele_microspadix)))	Kingia_australis);
((Burretiokentia_grandiflora	((((Manicaria_saccifera	((Oenocarpus_minor	Oenocarpus_bataua)	Prestoea_acuminata))	(((Attalea_speciosa	((Elaeis_guineensis	Elaeis_oleifera)	Bactris_major))	(Leopoldinia_pulchra	(((Reinhardtia_simplex	(Reinhardtia_paiewonskiana	Reinhardtia_latisecta))	Chamaedorea_seifrizii)	((((Podococcus_barteri	Orania_palindan)	Sclerosperma_profizianum)	((Phoenix_dactylifera	Sabal_domingensis)	((Pseudophoenix_vinifera	Roystonea_regia)	(Serenoa_repens	Iriartea_deltoidea))))	(Calamus_caryotoides	Nypa_fruticans)))))	(Pelagodoxa_henryana	Geonoma_undata)))	(Veitchia_spiralis	Dypsis_decaryi))	(Dictyosperma_album	((Kentiopsis_piersoniorum	Hydriastele_microspadix)	Heterospathe_cagayanensis))))	Kingia_australis);
((Burretiokentia_grandiflora	(((Heterospathe_cagayanensis	Kentiopsis_piersoniorum)	(Veitchia_spiralis	Dypsis_decaryi))	((((Manicaria_saccifera	((Oenocarpus_minor	Oenocarpus_bataua)	Prestoea_acuminata))	((((Calamus_caryotoides	((Attalea_speciosa	((Elaeis_guineensis	Elaeis_oleifera)	Bactris_major))	(Reinhardtia_simplex	(Reinhardtia_paiewonskiana	Reinhardtia_latisecta))))	((((Podococcus_barteri	Orania_palindan)	Sclerosperma_profizianum)	((Leopoldinia_pulchra	Pseudophoenix_vinifera)	Roystonea_regia))	(Iriartea_deltoidea	(((Serenoa_repens	Nypa_fruticans)	Phoenix_dactylifera)	Sabal_domingensis))))	(Pelagodoxa_henryana	Geonoma_undata))	Chamaedorea_seifrizii))	Dictyosperma_album)	Hydriastele_microspadix)))	Kingia_australis);
((Burretiokentia_grandiflora	((Dictyosperma_album	((((Prestoea_acuminata	(Oenocarpus_bataua	Oenocarpus_minor))	((((((Calamus_caryotoides	Orania_palindan)	(Podococcus_barteri	Sclerosperma_profizianum))	(Roystonea_regia	Pseudophoenix_vinifera))	(((Leopoldinia_pulchra	(Nypa_fruticans	Sabal_domingensis))	Phoenix_dactylifera)	(Serenoa_repens	(Chamaedorea_seifrizii	Iriartea_deltoidea))))	((Reinhardtia_simplex	(Reinhardtia_paiewonskiana	Reinhardtia_latisecta))	((Bactris_major	(Elaeis_oleifera	Elaeis_guineensis))	Attalea_speciosa)))	(Pelagodoxa_henryana	Geonoma_undata)))	Manicaria_saccifera)	(Dypsis_decaryi	Veitchia_spiralis)))	(Hydriastele_microspadix	(Kentiopsis_piersoniorum	Heterospathe_cagayanensis))))	Kingia_australis);
((Burretiokentia_grandiflora	(Dictyosperma_album	(((((Chamaedorea_seifrizii	(Prestoea_acuminata	(Oenocarpus_bataua	Oenocarpus_minor)))	(((((Calamus_caryotoides	(Orania_palindan	(Sclerosperma_profizianum	(Podococcus_barteri	Serenoa_repens))))	(Roystonea_regia	Pseudophoenix_vinifera))	((Sabal_domingensis	Phoenix_dactylifera)	(Nypa_fruticans	Iriartea_deltoidea)))	((Reinhardtia_simplex	(Leopoldinia_pulchra	(Reinhardtia_paiewonskiana	Reinhardtia_latisecta)))	((Bactris_major	(Elaeis_oleifera	Elaeis_guineensis))	Attalea_speciosa)))	(Pelagodoxa_henryana	Geonoma_undata)))	Manicaria_saccifera)	Dypsis_decaryi)	(Hydriastele_microspadix	(Kentiopsis_piersoniorum	(Veitchia_spiralis	Heterospathe_cagayanensis))))))	Kingia_australis);
((Burretiokentia_grandiflora	(((((Prestoea_acuminata	(Oenocarpus_bataua	Oenocarpus_minor))	((Chamaedorea_seifrizii	((((((Pseudophoenix_vinifera	Roystonea_regia)	Leopoldinia_pulchra)	(Serenoa_repens	Iriartea_deltoidea))	(Sabal_domingensis	(Nypa_fruticans	Phoenix_dactylifera)))	((Orania_palindan	Podococcus_barteri)	Sclerosperma_profizianum))	((Reinhardtia_simplex	(Reinhardtia_paiewonskiana	Reinhardtia_latisecta))	(((Bactris_major	(Elaeis_oleifera	Elaeis_guineensis))	Attalea_speciosa)	Calamus_caryotoides))))	(Pelagodoxa_henryana	Geonoma_undata)))	Manicaria_saccifera)	(Dictyosperma_album	Hydriastele_microspadix))	((Veitchia_spiralis	Dypsis_decaryi)	(Kentiopsis_piersoniorum	Heterospathe_cagayanensis))))	Kingia_australis);
((Burretiokentia_grandiflora	(((Hydriastele_microspadix	(Kentiopsis_piersoniorum	Heterospathe_cagayanensis))	((((((((((Roystonea_regia	(Leopoldinia_pulchra	Pseudophoenix_vinifera))	(Serenoa_repens	Iriartea_deltoidea))	(Sabal_domingensis	Phoenix_dactylifera))	(((Calamus_caryotoides	Orania_palindan)	Podococcus_barteri)	Sclerosperma_profizianum))	(Nypa_fruticans	Chamaedorea_seifrizii))	((Reinhardtia_simplex	(Reinhardtia_paiewonskiana	Reinhardtia_latisecta))	((Bactris_major	(Elaeis_oleifera	Elaeis_guineensis))	Attalea_speciosa)))	Pelagodoxa_henryana)	((Oenocarpus_bataua	Oenocarpus_minor)	Geonoma_undata))	(Prestoea_acuminata	Manicaria_saccifera))	(Veitchia_spiralis	Dypsis_decaryi)))	Dictyosperma_album))	Kingia_australis);
((Burretiokentia_grandiflora	((((((((Chamaedorea_seifrizii	Pelagodoxa_henryana)	Geonoma_undata)	((Reinhardtia_simplex	(Reinhardtia_paiewonskiana	Reinhardtia_latisecta))	((((((Leopoldinia_pulchra	(Pseudophoenix_vinifera	Roystonea_regia))	(Serenoa_repens	Iriartea_deltoidea))	(Sabal_domingensis	Phoenix_dactylifera))	(((Calamus_caryotoides	Orania_palindan)	Podococcus_barteri)	Sclerosperma_profizianum))	Nypa_fruticans)	((Bactris_major	(Elaeis_oleifera	Elaeis_guineensis))	Attalea_speciosa))))	((Oenocarpus_bataua	Oenocarpus_minor)	Prestoea_acuminata))	Manicaria_saccifera)	(Veitchia_spiralis	Dypsis_decaryi))	(Hydriastele_microspadix	(Kentiopsis_piersoniorum	Heterospathe_cagayanensis)))	Dictyosperma_album))	Kingia_australis);
((Burretiokentia_grandiflora	(((((((Pelagodoxa_henryana	Geonoma_undata)	((Leopoldinia_pulchra	Chamaedorea_seifrizii)	(((Reinhardtia_simplex	(Reinhardtia_paiewonskiana	Reinhardtia_latisecta))	((Bactris_major	(Elaeis_oleifera	Elaeis_guineensis))	Attalea_speciosa))	((((Pseudophoenix_vinifera	(Calamus_caryotoides	Roystonea_regia))	(Iriartea_deltoidea	(Sabal_domingensis	Phoenix_dactylifera)))	((Orania_palindan	Podococcus_barteri)	(Serenoa_repens	Sclerosperma_profizianum)))	Nypa_fruticans))))	((Oenocarpus_bataua	Oenocarpus_minor)	Prestoea_acuminata))	Manicaria_saccifera)	(Veitchia_spiralis	Dypsis_decaryi))	(Hydriastele_microspadix	(Kentiopsis_piersoniorum	Heterospathe_cagayanensis)))	Dictyosperma_album))	Kingia_australis);
((Burretiokentia_grandiflora	(((((Oenocarpus_bataua	Oenocarpus_minor)	Prestoea_acuminata)	(((((Leopoldinia_pulchra	Chamaedorea_seifrizii)	Pelagodoxa_henryana)	Geonoma_undata)	(((Reinhardtia_simplex	(Reinhardtia_paiewonskiana	Reinhardtia_latisecta))	(Bactris_major	((Elaeis_oleifera	Elaeis_guineensis)	Attalea_speciosa)))	((((((Sabal_domingensis	Phoenix_dactylifera)	((Orania_palindan	Podococcus_barteri)	Sclerosperma_profizianum))	(Pseudophoenix_vinifera	Iriartea_deltoidea))	Serenoa_repens)	(Calamus_caryotoides	Nypa_fruticans))	Roystonea_regia)))	Manicaria_saccifera))	(Dictyosperma_album	(Veitchia_spiralis	Dypsis_decaryi)))	(Hydriastele_microspadix	(Kentiopsis_piersoniorum	Heterospathe_cagayanensis))))	Kingia_australis);
((Burretiokentia_grandiflora	((Dictyosperma_album	(((((Oenocarpus_bataua	Oenocarpus_minor)	Prestoea_acuminata)	(Leopoldinia_pulchra	Manicaria_saccifera))	(((((((((Calamus_caryotoides	Serenoa_repens)	Nypa_fruticans)	(Roystonea_regia	Pseudophoenix_vinifera))	(Orania_palindan	(Podococcus_barteri	Sclerosperma_profizianum)))	(Iriartea_deltoidea	(Sabal_domingensis	Phoenix_dactylifera)))	((Reinhardtia_simplex	(Reinhardtia_paiewonskiana	Reinhardtia_latisecta))	(Attalea_speciosa	(Bactris_major	(Elaeis_oleifera	Elaeis_guineensis)))))	Chamaedorea_seifrizii)	Geonoma_undata)	Pelagodoxa_henryana))	(Veitchia_spiralis	Dypsis_decaryi)))	(Hydriastele_microspadix	(Kentiopsis_piersoniorum	Heterospathe_cagayanensis))))	Kingia_australis);
((Burretiokentia_grandiflora	((Dictyosperma_album	(((((Geonoma_undata	(Calamus_caryotoides	Pelagodoxa_henryana))	(((Roystonea_regia	Pseudophoenix_vinifera)	(((Sabal_domingensis	Phoenix_dactylifera)	(Nypa_fruticans	(Serenoa_repens	Iriartea_deltoidea)))	(Chamaedorea_seifrizii	(Podococcus_barteri	(Sclerosperma_profizianum	Orania_palindan)))))	((Reinhardtia_simplex	(Reinhardtia_paiewonskiana	Reinhardtia_latisecta))	(Leopoldinia_pulchra	(Attalea_speciosa	(Bactris_major	(Elaeis_oleifera	Elaeis_guineensis)))))))	((Oenocarpus_bataua	Oenocarpus_minor)	Prestoea_acuminata))	Manicaria_saccifera)	(Veitchia_spiralis	Dypsis_decaryi)))	(Hydriastele_microspadix	(Kentiopsis_piersoniorum	Heterospathe_cagayanensis))))	Kingia_australis);
((Burretiokentia_grandiflora	(Dictyosperma_album	(Heterospathe_cagayanensis	(Hydriastele_microspadix	((((((Oenocarpus_bataua	Oenocarpus_minor)	Prestoea_acuminata)	Manicaria_saccifera)	((Geonoma_undata	Pelagodoxa_henryana)	((((Roystonea_regia	Pseudophoenix_vinifera)	(((Sabal_domingensis	Phoenix_dactylifera)	(Serenoa_repens	(Nypa_fruticans	Iriartea_deltoidea)))	(Sclerosperma_profizianum	((Calamus_caryotoides	Orania_palindan)	Podococcus_barteri))))	((Reinhardtia_simplex	(Reinhardtia_paiewonskiana	Reinhardtia_latisecta))	(Attalea_speciosa	(Bactris_major	(Elaeis_oleifera	Elaeis_guineensis)))))	(Leopoldinia_pulchra	Chamaedorea_seifrizii))))	(Veitchia_spiralis	Dypsis_decaryi))	Kentiopsis_piersoniorum)))))	Kingia_australis);
((Veitchia_spiralis	(Dypsis_decaryi	((Heterospathe_cagayanensis	Kentiopsis_piersoniorum)	((Dictyosperma_album	Hydriastele_microspadix)	(((((Prestoea_acuminata	((Leopoldinia_pulchra	Chamaedorea_seifrizii)	(Oenocarpus_minor	Oenocarpus_bataua)))	Pelagodoxa_henryana)	((Geonoma_undata	((Attalea_speciosa	((Elaeis_oleifera	Elaeis_guineensis)	Bactris_major))	((((((Serenoa_repens	Roystonea_regia)	Pseudophoenix_vinifera)	Iriartea_deltoidea)	(Sabal_domingensis	Phoenix_dactylifera))	(Sclerosperma_profizianum	((Calamus_caryotoides	Orania_palindan)	Podococcus_barteri)))	Nypa_fruticans)))	(Reinhardtia_simplex	(Reinhardtia_latisecta	Reinhardtia_paiewonskiana))))	Manicaria_saccifera)	Burretiokentia_grandiflora)))))	Kingia_australis);
((((Manicaria_saccifera	(((Oenocarpus_minor	Oenocarpus_bataua)	(((((Attalea_speciosa	((Elaeis_oleifera	Elaeis_guineensis)	Bactris_major))	(Reinhardtia_simplex	(Reinhardtia_latisecta	Reinhardtia_paiewonskiana)))	((Nypa_fruticans	((((Pseudophoenix_vinifera	(Iriartea_deltoidea	Serenoa_repens))	(Sabal_domingensis	Phoenix_dactylifera))	Calamus_caryotoides)	(Sclerosperma_profizianum	(Orania_palindan	Podococcus_barteri))))	Roystonea_regia))	((Leopoldinia_pulchra	Chamaedorea_seifrizii)	Pelagodoxa_henryana))	Geonoma_undata))	Prestoea_acuminata))	((Kentiopsis_piersoniorum	((Veitchia_spiralis	Dypsis_decaryi)	Heterospathe_cagayanensis))	(Dictyosperma_album	Hydriastele_microspadix)))	Burretiokentia_grandiflora)	Kingia_australis);
((((((((((((Attalea_speciosa	((Elaeis_oleifera	Elaeis_guineensis)	Bactris_major))	(Reinhardtia_simplex	(Reinhardtia_latisecta	Reinhardtia_paiewonskiana)))	(Nypa_fruticans	((((Roystonea_regia	Pseudophoenix_vinifera)	(Iriartea_deltoidea	Serenoa_repens))	(Sabal_domingensis	Phoenix_dactylifera))	(Sclerosperma_profizianum	(Orania_palindan	Podococcus_barteri)))))	(Leopoldinia_pulchra	Chamaedorea_seifrizii))	(Pelagodoxa_henryana	Geonoma_undata))	Calamus_caryotoides)	Manicaria_saccifera)	(Prestoea_acuminata	(Oenocarpus_minor	Oenocarpus_bataua)))	(Dictyosperma_album	Hydriastele_microspadix))	(Heterospathe_cagayanensis	(Kentiopsis_piersoniorum	(Veitchia_spiralis	Dypsis_decaryi))))	Burretiokentia_grandiflora)	Kingia_australis);
((((Dictyosperma_album	((Kentiopsis_piersoniorum	Heterospathe_cagayanensis)	Hydriastele_microspadix))	((Manicaria_saccifera	((Geonoma_undata	((((Attalea_speciosa	((Elaeis_oleifera	Elaeis_guineensis)	Bactris_major))	(Reinhardtia_simplex	(Reinhardtia_latisecta	Reinhardtia_paiewonskiana)))	(Nypa_fruticans	(((Sabal_domingensis	(Phoenix_dactylifera	Serenoa_repens))	((Roystonea_regia	(Leopoldinia_pulchra	Pseudophoenix_vinifera))	(Sclerosperma_profizianum	((Calamus_caryotoides	Orania_palindan)	Podococcus_barteri))))	Iriartea_deltoidea)))	(Pelagodoxa_henryana	Chamaedorea_seifrizii)))	(Prestoea_acuminata	(Oenocarpus_minor	Oenocarpus_bataua))))	(Veitchia_spiralis	Dypsis_decaryi)))	Burretiokentia_grandiflora)	Kingia_australis);
((((((Chamaedorea_seifrizii	Geonoma_undata)	(((((Attalea_speciosa	((Elaeis_oleifera	Elaeis_guineensis)	Bactris_major))	(Reinhardtia_simplex	(Reinhardtia_latisecta	Reinhardtia_paiewonskiana)))	(Nypa_fruticans	((Sclerosperma_profizianum	(Orania_palindan	Podococcus_barteri))	((Sabal_domingensis	Phoenix_dactylifera)	(Serenoa_repens	(Iriartea_deltoidea	(Roystonea_regia	Pseudophoenix_vinifera)))))))	Pelagodoxa_henryana)	((Leopoldinia_pulchra	Manicaria_saccifera)	(Prestoea_acuminata	(Calamus_caryotoides	(Oenocarpus_minor	Oenocarpus_bataua))))))	Dictyosperma_album)	(((Veitchia_spiralis	Dypsis_decaryi)	(Kentiopsis_piersoniorum	Heterospathe_cagayanensis))	Hydriastele_microspadix))	Burretiokentia_grandiflora)	Kingia_australis);
((((Dictyosperma_album	((Veitchia_spiralis	Dypsis_decaryi)	(Kentiopsis_piersoniorum	Heterospathe_cagayanensis)))	((Manicaria_saccifera	((((Leopoldinia_pulchra	((Attalea_speciosa	((Elaeis_oleifera	Elaeis_guineensis)	Bactris_major))	(Reinhardtia_simplex	(Reinhardtia_latisecta	Reinhardtia_paiewonskiana))))	((((Iriartea_deltoidea	(Nypa_fruticans	Calamus_caryotoides))	(Sabal_domingensis	Phoenix_dactylifera))	(Sclerosperma_profizianum	(Orania_palindan	(Serenoa_repens	Podococcus_barteri))))	(Roystonea_regia	Pseudophoenix_vinifera)))	(Geonoma_undata	Pelagodoxa_henryana))	(Prestoea_acuminata	(Chamaedorea_seifrizii	(Oenocarpus_minor	Oenocarpus_bataua)))))	Hydriastele_microspadix))	Burretiokentia_grandiflora)	Kingia_australis);
(((((Hydriastele_microspadix	(Kentiopsis_piersoniorum	Heterospathe_cagayanensis))	((Veitchia_spiralis	Dypsis_decaryi)	(Manicaria_saccifera	((Geonoma_undata	((Pelagodoxa_henryana	(Leopoldinia_pulchra	Chamaedorea_seifrizii))	(((Attalea_speciosa	((Elaeis_oleifera	Elaeis_guineensis)	Bactris_major))	(Reinhardtia_simplex	(Reinhardtia_latisecta	Reinhardtia_paiewonskiana)))	(((Sclerosperma_profizianum	((Iriartea_deltoidea	(Roystonea_regia	Pseudophoenix_vinifera))	(Serenoa_repens	(Sabal_domingensis	Phoenix_dactylifera))))	Nypa_fruticans)	(Orania_palindan	Podococcus_barteri)))))	(Prestoea_acuminata	(Calamus_caryotoides	(Oenocarpus_minor	Oenocarpus_bataua)))))))	Dictyosperma_album)	Burretiokentia_grandiflora)	Kingia_australis);
((((Hydriastele_microspadix	(Kentiopsis_piersoniorum	Heterospathe_cagayanensis))	(((Veitchia_spiralis	Dypsis_decaryi)	((Manicaria_saccifera	(Prestoea_acuminata	(Oenocarpus_minor	Oenocarpus_bataua)))	((Pelagodoxa_henryana	Geonoma_undata)	(((Attalea_speciosa	((Elaeis_oleifera	Elaeis_guineensis)	Bactris_major))	(Reinhardtia_simplex	(Leopoldinia_pulchra	(Reinhardtia_latisecta	Reinhardtia_paiewonskiana))))	((((Serenoa_repens	Iriartea_deltoidea)	(Roystonea_regia	Pseudophoenix_vinifera))	(Sabal_domingensis	Phoenix_dactylifera))	((Calamus_caryotoides	Nypa_fruticans)	((Chamaedorea_seifrizii	Sclerosperma_profizianum)	(Podococcus_barteri	Orania_palindan))))))))	Dictyosperma_album))	Burretiokentia_grandiflora)	Kingia_australis);
((((Hydriastele_microspadix	(Kentiopsis_piersoniorum	Heterospathe_cagayanensis))	(((Veitchia_spiralis	Dypsis_decaryi)	(((((Chamaedorea_seifrizii	Pelagodoxa_henryana)	Geonoma_undata)	(((Attalea_speciosa	((Elaeis_oleifera	Elaeis_guineensis)	Bactris_major))	(Reinhardtia_simplex	(Reinhardtia_latisecta	Reinhardtia_paiewonskiana)))	(((Roystonea_regia	Pseudophoenix_vinifera)	(((Nypa_fruticans	Iriartea_deltoidea)	Serenoa_repens)	(Sabal_domingensis	Phoenix_dactylifera)))	(Sclerosperma_profizianum	(Podococcus_barteri	(Calamus_caryotoides	Orania_palindan))))))	(Prestoea_acuminata	(Oenocarpus_minor	Oenocarpus_bataua)))	(Manicaria_saccifera	Leopoldinia_pulchra)))	Dictyosperma_album))	Burretiokentia_grandiflora)	Kingia_australis);
(((((Dypsis_decaryi	((Prestoea_acuminata	(Oenocarpus_minor	Oenocarpus_bataua))	(((Pelagodoxa_henryana	Geonoma_undata)	((Leopoldinia_pulchra	(Attalea_speciosa	((Elaeis_oleifera	Elaeis_guineensis)	Bactris_major)))	((Reinhardtia_simplex	(Reinhardtia_latisecta	Reinhardtia_paiewonskiana))	(((((Sabal_domingensis	Phoenix_dactylifera)	((Sclerosperma_profizianum	(Podococcus_barteri	(Calamus_caryotoides	Orania_palindan)))	Pseudophoenix_vinifera))	(Roystonea_regia	(Serenoa_repens	Iriartea_deltoidea)))	Nypa_fruticans)	Chamaedorea_seifrizii))))	Manicaria_saccifera)))	(Hydriastele_microspadix	((Veitchia_spiralis	Kentiopsis_piersoniorum)	Heterospathe_cagayanensis)))	Dictyosperma_album)	Burretiokentia_grandiflora)	Kingia_australis);
((Burretiokentia_grandiflora	((((Dypsis_decaryi	Veitchia_spiralis)	((((Leopoldinia_pulchra	Chamaedorea_seifrizii)	(Prestoea_acuminata	(Oenocarpus_minor	Oenocarpus_bataua)))	Manicaria_saccifera)	((Pelagodoxa_henryana	Geonoma_undata)	((((Reinhardtia_paiewonskiana	Reinhardtia_latisecta)	Reinhardtia_simplex)	(Attalea_speciosa	((Elaeis_guineensis	Elaeis_oleifera)	Bactris_major)))	(((Serenoa_repens	Iriartea_deltoidea)	(((Pseudophoenix_vinifera	Roystonea_regia)	((Orania_palindan	(Podococcus_barteri	Calamus_caryotoides))	Sclerosperma_profizianum))	(Sabal_domingensis	Phoenix_dactylifera)))	Nypa_fruticans)))))	((Heterospathe_cagayanensis	Kentiopsis_piersoniorum)	Hydriastele_microspadix))	Dictyosperma_album))	Kingia_australis);
(((((Leopoldinia_pulchra	Manicaria_saccifera)	(((Pelagodoxa_henryana	(Chamaedorea_seifrizii	Geonoma_undata))	((((Reinhardtia_paiewonskiana	Reinhardtia_latisecta)	Reinhardtia_simplex)	(Attalea_speciosa	((Elaeis_guineensis	Elaeis_oleifera)	Bactris_major)))	((((Podococcus_barteri	(Calamus_caryotoides	Orania_palindan))	Sclerosperma_profizianum)	((Sabal_domingensis	Phoenix_dactylifera)	((Serenoa_repens	Iriartea_deltoidea)	Pseudophoenix_vinifera)))	Nypa_fruticans)))	(Roystonea_regia	((((Heterospathe_cagayanensis	Kentiopsis_piersoniorum)	Hydriastele_microspadix)	(Dictyosperma_album	Burretiokentia_grandiflora))	(Dypsis_decaryi	Veitchia_spiralis)))))	Prestoea_acuminata)	(Oenocarpus_minor	Oenocarpus_bataua))	Kingia_australis);
((Burretiokentia_grandiflora	((Hydriastele_microspadix	Dictyosperma_album)	(((Heterospathe_cagayanensis	Kentiopsis_piersoniorum)	(Dypsis_decaryi	Veitchia_spiralis))	(((((((Reinhardtia_paiewonskiana	Reinhardtia_latisecta)	Reinhardtia_simplex)	(Attalea_speciosa	((Elaeis_guineensis	Elaeis_oleifera)	Bactris_major)))	(((Pseudophoenix_vinifera	Roystonea_regia)	((Podococcus_barteri	Orania_palindan)	Sclerosperma_profizianum))	((Sabal_domingensis	Phoenix_dactylifera)	(Serenoa_repens	Iriartea_deltoidea))))	((Prestoea_acuminata	(Calamus_caryotoides	(Oenocarpus_minor	Oenocarpus_bataua)))	(Pelagodoxa_henryana	Geonoma_undata)))	(Nypa_fruticans	Chamaedorea_seifrizii))	(Leopoldinia_pulchra	Manicaria_saccifera)))))	Kingia_australis);
((Pelagodoxa_henryana	(Geonoma_undata	(Chamaedorea_seifrizii	((((Attalea_speciosa	((Elaeis_guineensis	Elaeis_oleifera)	Bactris_major))	(Nypa_fruticans	(((Podococcus_barteri	(Calamus_caryotoides	Orania_palindan))	Sclerosperma_profizianum)	((((Sabal_domingensis	Phoenix_dactylifera)	Iriartea_deltoidea)	Serenoa_repens)	(Roystonea_regia	Pseudophoenix_vinifera)))))	((Reinhardtia_paiewonskiana	Reinhardtia_latisecta)	Reinhardtia_simplex))	((Leopoldinia_pulchra	Manicaria_saccifera)	(((Dypsis_decaryi	Veitchia_spiralis)	((Hydriastele_microspadix	(Heterospathe_cagayanensis	Kentiopsis_piersoniorum))	(Burretiokentia_grandiflora	Dictyosperma_album)))	(Prestoea_acuminata	(Oenocarpus_minor	Oenocarpus_bataua))))))))	Kingia_australis);
((Pelagodoxa_henryana	(Geonoma_undata	(((((Reinhardtia_paiewonskiana	Reinhardtia_latisecta)	Reinhardtia_simplex)	(Chamaedorea_seifrizii	Nypa_fruticans))	(((Leopoldinia_pulchra	(Attalea_speciosa	((Elaeis_guineensis	Elaeis_oleifera)	Bactris_major)))	((Sabal_domingensis	Phoenix_dactylifera)	((Serenoa_repens	(Podococcus_barteri	(Calamus_caryotoides	Orania_palindan)))	(Sclerosperma_profizianum	(Roystonea_regia	Pseudophoenix_vinifera)))))	Iriartea_deltoidea))	((Dictyosperma_album	((Hydriastele_microspadix	(Heterospathe_cagayanensis	((Dypsis_decaryi	Veitchia_spiralis)	Kentiopsis_piersoniorum)))	Burretiokentia_grandiflora))	((Prestoea_acuminata	(Oenocarpus_minor	Oenocarpus_bataua))	Manicaria_saccifera)))))	Kingia_australis);
((Burretiokentia_grandiflora	(Dictyosperma_album	(((Dypsis_decaryi	Veitchia_spiralis)	(Kentiopsis_piersoniorum	Heterospathe_cagayanensis))	((((Prestoea_acuminata	(Oenocarpus_minor	Oenocarpus_bataua))	Manicaria_saccifera)	((Pelagodoxa_henryana	Geonoma_undata)	((((Reinhardtia_paiewonskiana	Reinhardtia_latisecta)	Reinhardtia_simplex)	((Attalea_speciosa	((Elaeis_guineensis	Elaeis_oleifera)	Bactris_major))	(((((Serenoa_repens	(Roystonea_regia	Pseudophoenix_vinifera))	Iriartea_deltoidea)	(Sabal_domingensis	Phoenix_dactylifera))	(Sclerosperma_profizianum	(Podococcus_barteri	Orania_palindan)))	(Calamus_caryotoides	Nypa_fruticans))))	(Leopoldinia_pulchra	Chamaedorea_seifrizii))))	Hydriastele_microspadix))))	Kingia_australis);
((Burretiokentia_grandiflora	((((Prestoea_acuminata	(Calamus_caryotoides	(Oenocarpus_minor	Oenocarpus_bataua)))	Manicaria_saccifera)	((Geonoma_undata	(Leopoldinia_pulchra	Chamaedorea_seifrizii))	(Pelagodoxa_henryana	(((Reinhardtia_paiewonskiana	Reinhardtia_latisecta)	Reinhardtia_simplex)	((Attalea_speciosa	((Elaeis_guineensis	Elaeis_oleifera)	Bactris_major))	(((((Roystonea_regia	Pseudophoenix_vinifera)	(Iriartea_deltoidea	Serenoa_repens))	(Sabal_domingensis	Phoenix_dactylifera))	(Sclerosperma_profizianum	(Podococcus_barteri	Orania_palindan)))	Nypa_fruticans))))))	(Hydriastele_microspadix	((Dictyosperma_album	((Dypsis_decaryi	Veitchia_spiralis)	Heterospathe_cagayanensis))	Kentiopsis_piersoniorum))))	Kingia_australis);
((Burretiokentia_grandiflora	((Hydriastele_microspadix	(((Prestoea_acuminata	(Calamus_caryotoides	(Oenocarpus_minor	Oenocarpus_bataua)))	Manicaria_saccifera)	((Pelagodoxa_henryana	Geonoma_undata)	((((Reinhardtia_paiewonskiana	Reinhardtia_latisecta)	Reinhardtia_simplex)	((Attalea_speciosa	((Elaeis_guineensis	Elaeis_oleifera)	Bactris_major))	((((Roystonea_regia	Pseudophoenix_vinifera)	(Iriartea_deltoidea	(Sabal_domingensis	Phoenix_dactylifera)))	(Podococcus_barteri	((Sclerosperma_profizianum	Orania_palindan)	Serenoa_repens)))	Nypa_fruticans)))	(Leopoldinia_pulchra	Chamaedorea_seifrizii)))))	(((Dypsis_decaryi	Veitchia_spiralis)	(Heterospathe_cagayanensis	Kentiopsis_piersoniorum))	Dictyosperma_album)))	Kingia_australis);
((Burretiokentia_grandiflora	(((Dypsis_decaryi	Veitchia_spiralis)	(Heterospathe_cagayanensis	Kentiopsis_piersoniorum))	((Hydriastele_microspadix	((Leopoldinia_pulchra	((Prestoea_acuminata	(Oenocarpus_minor	Oenocarpus_bataua))	Manicaria_saccifera))	(((Pelagodoxa_henryana	Geonoma_undata)	(((Reinhardtia_paiewonskiana	Reinhardtia_latisecta)	Reinhardtia_simplex)	(((((Sclerosperma_profizianum	(Orania_palindan	Podococcus_barteri))	(((Roystonea_regia	Pseudophoenix_vinifera)	(Sabal_domingensis	Phoenix_dactylifera))	Calamus_caryotoides))	(Iriartea_deltoidea	Serenoa_repens))	Nypa_fruticans)	(Bactris_major	(Attalea_speciosa	(Elaeis_guineensis	Elaeis_oleifera))))))	Chamaedorea_seifrizii)))	Dictyosperma_album)))	Kingia_australis);
((Burretiokentia_grandiflora	((((Dypsis_decaryi	Veitchia_spiralis)	(Heterospathe_cagayanensis	Kentiopsis_piersoniorum))	Dictyosperma_album)	(Hydriastele_microspadix	(Manicaria_saccifera	(((Chamaedorea_seifrizii	(Prestoea_acuminata	(Oenocarpus_minor	Oenocarpus_bataua)))	(Pelagodoxa_henryana	Geonoma_undata))	((((Reinhardtia_paiewonskiana	Reinhardtia_latisecta)	Reinhardtia_simplex)	(Attalea_speciosa	((Elaeis_guineensis	Elaeis_oleifera)	Bactris_major)))	(((Serenoa_repens	(Iriartea_deltoidea	(Sabal_domingensis	Phoenix_dactylifera)))	Nypa_fruticans)	((Sclerosperma_profizianum	((Calamus_caryotoides	Orania_palindan)	Podococcus_barteri))	(Roystonea_regia	(Leopoldinia_pulchra	Pseudophoenix_vinifera))))))))))	Kingia_australis);
((Burretiokentia_grandiflora	((Hydriastele_microspadix	((Kentiopsis_piersoniorum	Heterospathe_cagayanensis)	(Dypsis_decaryi	Veitchia_spiralis)))	(((((Chamaedorea_seifrizii	((((Phoenix_dactylifera	Sabal_domingensis)	(Iriartea_deltoidea	Serenoa_repens))	(((Leopoldinia_pulchra	Pseudophoenix_vinifera)	Roystonea_regia)	(Nypa_fruticans	((Calamus_caryotoides	Orania_palindan)	(Sclerosperma_profizianum	Podococcus_barteri)))))	((Reinhardtia_simplex	(Reinhardtia_latisecta	Reinhardtia_paiewonskiana))	((Bactris_major	(Elaeis_oleifera	Elaeis_guineensis))	Attalea_speciosa))))	(Geonoma_undata	Pelagodoxa_henryana))	(Prestoea_acuminata	(Oenocarpus_bataua	Oenocarpus_minor)))	Manicaria_saccifera)	Dictyosperma_album)))	Kingia_australis);
((Burretiokentia_grandiflora	((Hydriastele_microspadix	(Kentiopsis_piersoniorum	Heterospathe_cagayanensis))	(Dictyosperma_album	((((((Reinhardtia_simplex	(Reinhardtia_latisecta	Reinhardtia_paiewonskiana))	((((Iriartea_deltoidea	Serenoa_repens)	((Phoenix_dactylifera	Sabal_domingensis)	((Pseudophoenix_vinifera	Roystonea_regia)	((Podococcus_barteri	Orania_palindan)	Sclerosperma_profizianum))))	(Calamus_caryotoides	Nypa_fruticans))	((Bactris_major	(Elaeis_oleifera	Elaeis_guineensis))	Attalea_speciosa)))	(Geonoma_undata	Pelagodoxa_henryana))	(Chamaedorea_seifrizii	(Prestoea_acuminata	(Oenocarpus_bataua	Oenocarpus_minor))))	(Leopoldinia_pulchra	Manicaria_saccifera))	(Dypsis_decaryi	Veitchia_spiralis)))))	Kingia_australis);
((Burretiokentia_grandiflora	((Hydriastele_microspadix	(Kentiopsis_piersoniorum	Heterospathe_cagayanensis))	(Dictyosperma_album	(((((((Reinhardtia_simplex	(Reinhardtia_latisecta	Reinhardtia_paiewonskiana))	((Bactris_major	(Elaeis_oleifera	Elaeis_guineensis))	Attalea_speciosa))	((((Roystonea_regia	Iriartea_deltoidea)	Serenoa_repens)	((Phoenix_dactylifera	Sabal_domingensis)	((Podococcus_barteri	(Calamus_caryotoides	Orania_palindan))	(Sclerosperma_profizianum	Pseudophoenix_vinifera))))	Nypa_fruticans))	(Geonoma_undata	(Chamaedorea_seifrizii	Pelagodoxa_henryana)))	(Prestoea_acuminata	(Oenocarpus_bataua	Oenocarpus_minor)))	(Leopoldinia_pulchra	Manicaria_saccifera))	(Dypsis_decaryi	Veitchia_spiralis)))))	Kingia_australis);
((Burretiokentia_grandiflora	((((((Prestoea_acuminata	(Oenocarpus_bataua	Oenocarpus_minor))	Manicaria_saccifera)	((((Reinhardtia_simplex	(Reinhardtia_latisecta	Reinhardtia_paiewonskiana))	((Bactris_major	(Elaeis_oleifera	Elaeis_guineensis))	Attalea_speciosa))	((((Pseudophoenix_vinifera	Roystonea_regia)	Leopoldinia_pulchra)	((Podococcus_barteri	(Calamus_caryotoides	Orania_palindan))	(Chamaedorea_seifrizii	Sclerosperma_profizianum)))	((Serenoa_repens	Iriartea_deltoidea)	((Nypa_fruticans	Phoenix_dactylifera)	Sabal_domingensis))))	(Geonoma_undata	Pelagodoxa_henryana)))	(Dypsis_decaryi	Veitchia_spiralis))	(Hydriastele_microspadix	(Kentiopsis_piersoniorum	Heterospathe_cagayanensis)))	Dictyosperma_album))	Kingia_australis);
((Pelagodoxa_henryana	((((Prestoea_acuminata	(Oenocarpus_bataua	Oenocarpus_minor))	(Manicaria_saccifera	((Dypsis_decaryi	Veitchia_spiralis)	((Hydriastele_microspadix	(Kentiopsis_piersoniorum	Heterospathe_cagayanensis))	(Dictyosperma_album	Burretiokentia_grandiflora)))))	((((Bactris_major	(Elaeis_oleifera	Elaeis_guineensis))	Attalea_speciosa)	((Reinhardtia_simplex	(Reinhardtia_latisecta	Reinhardtia_paiewonskiana))	((Podococcus_barteri	(Orania_palindan	Sclerosperma_profizianum))	((Calamus_caryotoides	Nypa_fruticans)	(((Phoenix_dactylifera	Sabal_domingensis)	Pseudophoenix_vinifera)	(Roystonea_regia	(Serenoa_repens	Iriartea_deltoidea)))))))	(Chamaedorea_seifrizii	Leopoldinia_pulchra)))	Geonoma_undata))	Kingia_australis);
((Burretiokentia_grandiflora	((((((Prestoea_acuminata	(Oenocarpus_bataua	Oenocarpus_minor))	Manicaria_saccifera)	(((((Bactris_major	(Elaeis_oleifera	Elaeis_guineensis))	Attalea_speciosa)	Leopoldinia_pulchra)	((Reinhardtia_simplex	(Reinhardtia_latisecta	Reinhardtia_paiewonskiana))	((((Chamaedorea_seifrizii	Nypa_fruticans)	Iriartea_deltoidea)	((Phoenix_dactylifera	Sabal_domingensis)	((Pseudophoenix_vinifera	Roystonea_regia)	((Podococcus_barteri	(Calamus_caryotoides	Orania_palindan))	Sclerosperma_profizianum))))	Serenoa_repens)))	(Geonoma_undata	Pelagodoxa_henryana)))	(Dypsis_decaryi	Veitchia_spiralis))	(Hydriastele_microspadix	(Kentiopsis_piersoniorum	Heterospathe_cagayanensis)))	Dictyosperma_album))	Kingia_australis);
((Burretiokentia_grandiflora	((Kentiopsis_piersoniorum	Heterospathe_cagayanensis)	((Dictyosperma_album	Hydriastele_microspadix)	((((Prestoea_acuminata	(Oenocarpus_bataua	Oenocarpus_minor))	Manicaria_saccifera)	((((Calamus_caryotoides	(((Bactris_major	(Elaeis_oleifera	Elaeis_guineensis))	Attalea_speciosa)	(Reinhardtia_simplex	(Reinhardtia_latisecta	Reinhardtia_paiewonskiana))))	(((Orania_palindan	(Sclerosperma_profizianum	Podococcus_barteri))	((Serenoa_repens	(Iriartea_deltoidea	(Phoenix_dactylifera	Sabal_domingensis)))	((Leopoldinia_pulchra	Pseudophoenix_vinifera)	Roystonea_regia)))	Nypa_fruticans))	Chamaedorea_seifrizii)	(Geonoma_undata	Pelagodoxa_henryana)))	(Dypsis_decaryi	Veitchia_spiralis)))))	Kingia_australis);
((Burretiokentia_grandiflora	((Hydriastele_microspadix	(Kentiopsis_piersoniorum	Heterospathe_cagayanensis))	(Dictyosperma_album	((((Prestoea_acuminata	(Oenocarpus_bataua	Oenocarpus_minor))	Manicaria_saccifera)	((((Nypa_fruticans	(((Phoenix_dactylifera	Sabal_domingensis)	((Iriartea_deltoidea	(Roystonea_regia	Pseudophoenix_vinifera))	Serenoa_repens))	(Sclerosperma_profizianum	(Podococcus_barteri	(Calamus_caryotoides	Orania_palindan)))))	((Bactris_major	(Elaeis_oleifera	Elaeis_guineensis))	Attalea_speciosa))	(Reinhardtia_simplex	(Reinhardtia_latisecta	Reinhardtia_paiewonskiana)))	(Geonoma_undata	((Leopoldinia_pulchra	Chamaedorea_seifrizii)	Pelagodoxa_henryana))))	(Dypsis_decaryi	Veitchia_spiralis)))))	Kingia_australis);
((Burretiokentia_grandiflora	((Hydriastele_microspadix	(Kentiopsis_piersoniorum	((Dypsis_decaryi	Veitchia_spiralis)	Heterospathe_cagayanensis)))	(Dictyosperma_album	(((Prestoea_acuminata	(Oenocarpus_bataua	Oenocarpus_minor))	Manicaria_saccifera)	((Pelagodoxa_henryana	Geonoma_undata)	(((((Bactris_major	(Elaeis_oleifera	Elaeis_guineensis))	Attalea_speciosa)	(Reinhardtia_simplex	(Reinhardtia_latisecta	Reinhardtia_paiewonskiana)))	((Calamus_caryotoides	((Serenoa_repens	Sclerosperma_profizianum)	(Podococcus_barteri	Orania_palindan)))	((Roystonea_regia	Pseudophoenix_vinifera)	((Phoenix_dactylifera	(Nypa_fruticans	Sabal_domingensis))	Iriartea_deltoidea))))	(Leopoldinia_pulchra	Chamaedorea_seifrizii)))))))	Kingia_australis);
((Burretiokentia_grandiflora	(((Dypsis_decaryi	Veitchia_spiralis)	(((Prestoea_acuminata	(Oenocarpus_bataua	Oenocarpus_minor))	Manicaria_saccifera)	((Pelagodoxa_henryana	Geonoma_undata)	(((((Nypa_fruticans	(Sclerosperma_profizianum	(Podococcus_barteri	Orania_palindan)))	((Serenoa_repens	((Roystonea_regia	Pseudophoenix_vinifera)	(Calamus_caryotoides	Iriartea_deltoidea)))	(Phoenix_dactylifera	Sabal_domingensis)))	((Bactris_major	(Elaeis_oleifera	Elaeis_guineensis))	Attalea_speciosa))	(Reinhardtia_simplex	(Reinhardtia_latisecta	Reinhardtia_paiewonskiana)))	(Leopoldinia_pulchra	Chamaedorea_seifrizii)))))	(((Kentiopsis_piersoniorum	Heterospathe_cagayanensis)	Hydriastele_microspadix)	Dictyosperma_album)))	Kingia_australis);
((Burretiokentia_grandiflora	((((((((Oenocarpus_bataua	Oenocarpus_minor)	Prestoea_acuminata)	((((((Iriartea_deltoidea	((Sclerosperma_profizianum	(Podococcus_barteri	Orania_palindan))	((Sabal_domingensis	Phoenix_dactylifera)	(Roystonea_regia	Pseudophoenix_vinifera))))	((Bactris_major	(Elaeis_oleifera	Elaeis_guineensis))	Attalea_speciosa))	(Serenoa_repens	(Calamus_caryotoides	Nypa_fruticans)))	((Reinhardtia_latisecta	Reinhardtia_paiewonskiana)	Reinhardtia_simplex))	Chamaedorea_seifrizii)	(Geonoma_undata	Pelagodoxa_henryana)))	Manicaria_saccifera)	Leopoldinia_pulchra)	Hydriastele_microspadix)	Dictyosperma_album)	((Kentiopsis_piersoniorum	Heterospathe_cagayanensis)	(Dypsis_decaryi	Veitchia_spiralis))))	Kingia_australis);
((Burretiokentia_grandiflora	(((Hydriastele_microspadix	Dictyosperma_album)	(((((Calamus_caryotoides	(Oenocarpus_bataua	Oenocarpus_minor))	Prestoea_acuminata)	Manicaria_saccifera)	(((((Bactris_major	(Elaeis_oleifera	Elaeis_guineensis))	Attalea_speciosa)	((Reinhardtia_latisecta	Reinhardtia_paiewonskiana)	Reinhardtia_simplex))	((((Serenoa_repens	Sclerosperma_profizianum)	(Podococcus_barteri	Orania_palindan))	(Roystonea_regia	Pseudophoenix_vinifera))	((Nypa_fruticans	Iriartea_deltoidea)	(Sabal_domingensis	Phoenix_dactylifera))))	(Geonoma_undata	(Chamaedorea_seifrizii	Pelagodoxa_henryana))))	Leopoldinia_pulchra))	((Kentiopsis_piersoniorum	Heterospathe_cagayanensis)	(Dypsis_decaryi	Veitchia_spiralis))))	Kingia_australis);
((Burretiokentia_grandiflora	(Dictyosperma_album	(((((Oenocarpus_bataua	Oenocarpus_minor)	Prestoea_acuminata)	Manicaria_saccifera)	((Pelagodoxa_henryana	((((Bactris_major	(Elaeis_oleifera	Elaeis_guineensis))	Attalea_speciosa)	((Reinhardtia_latisecta	Reinhardtia_paiewonskiana)	Reinhardtia_simplex))	(((Sclerosperma_profizianum	(Podococcus_barteri	(Calamus_caryotoides	Orania_palindan)))	((Roystonea_regia	Pseudophoenix_vinifera)	(Sabal_domingensis	Phoenix_dactylifera)))	((Nypa_fruticans	Iriartea_deltoidea)	Serenoa_repens))))	((Chamaedorea_seifrizii	Leopoldinia_pulchra)	Geonoma_undata)))	(Hydriastele_microspadix	((Kentiopsis_piersoniorum	Heterospathe_cagayanensis)	(Dypsis_decaryi	Veitchia_spiralis))))))	Kingia_australis);
((Burretiokentia_grandiflora	(Dictyosperma_album	((((((Oenocarpus_bataua	Oenocarpus_minor)	Prestoea_acuminata)	Manicaria_saccifera)	((Pelagodoxa_henryana	(((Leopoldinia_pulchra	((Bactris_major	(Elaeis_oleifera	Elaeis_guineensis))	Attalea_speciosa))	((Reinhardtia_latisecta	Reinhardtia_paiewonskiana)	Reinhardtia_simplex))	((Nypa_fruticans	(Sclerosperma_profizianum	(Podococcus_barteri	(Calamus_caryotoides	Orania_palindan))))	((((Iriartea_deltoidea	Serenoa_repens)	Pseudophoenix_vinifera)	(Sabal_domingensis	Phoenix_dactylifera))	Roystonea_regia))))	Geonoma_undata))	Chamaedorea_seifrizii)	(Hydriastele_microspadix	(Heterospathe_cagayanensis	(Kentiopsis_piersoniorum	(Dypsis_decaryi	Veitchia_spiralis)))))))	Kingia_australis);
((Burretiokentia_grandiflora	(Dictyosperma_album	(((Dypsis_decaryi	Veitchia_spiralis)	(((((((Bactris_major	(Elaeis_oleifera	Elaeis_guineensis))	Attalea_speciosa)	((Reinhardtia_latisecta	Reinhardtia_paiewonskiana)	Reinhardtia_simplex))	(((Roystonea_regia	Nypa_fruticans)	(Sclerosperma_profizianum	(Podococcus_barteri	(Calamus_caryotoides	Orania_palindan))))	(((Iriartea_deltoidea	Pseudophoenix_vinifera)	Serenoa_repens)	(Sabal_domingensis	Phoenix_dactylifera))))	(((Leopoldinia_pulchra	Chamaedorea_seifrizii)	(Oenocarpus_bataua	Oenocarpus_minor))	(Pelagodoxa_henryana	Geonoma_undata)))	Prestoea_acuminata)	Manicaria_saccifera))	(Hydriastele_microspadix	(Heterospathe_cagayanensis	Kentiopsis_piersoniorum)))))	Kingia_australis);
((Burretiokentia_grandiflora	(Dictyosperma_album	(((Dypsis_decaryi	Veitchia_spiralis)	(((Prestoea_acuminata	(Oenocarpus_bataua	Oenocarpus_minor))	Manicaria_saccifera)	(((((Bactris_major	(Elaeis_oleifera	Elaeis_guineensis))	Attalea_speciosa)	((Leopoldinia_pulchra	(Reinhardtia_latisecta	Reinhardtia_paiewonskiana))	Reinhardtia_simplex))	((Sclerosperma_profizianum	((Nypa_fruticans	(Roystonea_regia	(Chamaedorea_seifrizii	Iriartea_deltoidea)))	((Sabal_domingensis	Phoenix_dactylifera)	Serenoa_repens)))	((Orania_palindan	(Podococcus_barteri	Calamus_caryotoides))	Pseudophoenix_vinifera)))	(Pelagodoxa_henryana	Geonoma_undata))))	(Hydriastele_microspadix	(Heterospathe_cagayanensis	Kentiopsis_piersoniorum)))))	Kingia_australis);
((Burretiokentia_grandiflora	(((Prestoea_acuminata	(Oenocarpus_bataua	Oenocarpus_minor))	(((((Bactris_major	(Elaeis_oleifera	Elaeis_guineensis))	Attalea_speciosa)	((((Roystonea_regia	((Pseudophoenix_vinifera	(Serenoa_repens	((Leopoldinia_pulchra	Chamaedorea_seifrizii)	Iriartea_deltoidea)))	(Sabal_domingensis	Phoenix_dactylifera)))	(Sclerosperma_profizianum	(Podococcus_barteri	(Calamus_caryotoides	Orania_palindan))))	Nypa_fruticans)	((Reinhardtia_latisecta	Reinhardtia_paiewonskiana)	Reinhardtia_simplex)))	(Pelagodoxa_henryana	Geonoma_undata))	Manicaria_saccifera))	((Dictyosperma_album	Hydriastele_microspadix)	((Kentiopsis_piersoniorum	Heterospathe_cagayanensis)	(Dypsis_decaryi	Veitchia_spiralis)))))	Kingia_australis);
((Burretiokentia_grandiflora	((Hydriastele_microspadix	(Kentiopsis_piersoniorum	Heterospathe_cagayanensis))	(((((Prestoea_acuminata	(Oenocarpus_bataua	Oenocarpus_minor))	Manicaria_saccifera)	(((((Bactris_major	(Elaeis_oleifera	Elaeis_guineensis))	Attalea_speciosa)	((Leopoldinia_pulchra	(Reinhardtia_latisecta	Reinhardtia_paiewonskiana))	Reinhardtia_simplex))	((((Sabal_domingensis	Phoenix_dactylifera)	((Roystonea_regia	(Serenoa_repens	Iriartea_deltoidea))	Pseudophoenix_vinifera))	(Nypa_fruticans	Sclerosperma_profizianum))	(Podococcus_barteri	(Calamus_caryotoides	Orania_palindan))))	((Chamaedorea_seifrizii	Pelagodoxa_henryana)	Geonoma_undata)))	(Dypsis_decaryi	Veitchia_spiralis))	Dictyosperma_album)))	Kingia_australis);
((Burretiokentia_grandiflora	(((((((((((Bactris_major	(Elaeis_oleifera	Elaeis_guineensis))	Attalea_speciosa)	((Reinhardtia_latisecta	Reinhardtia_paiewonskiana)	Reinhardtia_simplex))	Leopoldinia_pulchra)	(((Roystonea_regia	(Calamus_caryotoides	Nypa_fruticans))	((Sabal_domingensis	Phoenix_dactylifera)	((Serenoa_repens	Iriartea_deltoidea)	Pseudophoenix_vinifera)))	((Chamaedorea_seifrizii	Sclerosperma_profizianum)	(Podococcus_barteri	Orania_palindan))))	(Pelagodoxa_henryana	Geonoma_undata))	(Prestoea_acuminata	(Oenocarpus_bataua	Oenocarpus_minor)))	Manicaria_saccifera)	Dictyosperma_album)	Hydriastele_microspadix)	((Dypsis_decaryi	Veitchia_spiralis)	(Kentiopsis_piersoniorum	Heterospathe_cagayanensis))))	Kingia_australis);
((Burretiokentia_grandiflora	(((((Prestoea_acuminata	(Oenocarpus_bataua	Oenocarpus_minor))	(Geonoma_undata	((((((Bactris_major	(Elaeis_oleifera	Elaeis_guineensis))	Attalea_speciosa)	((Reinhardtia_latisecta	Reinhardtia_paiewonskiana)	Reinhardtia_simplex))	((((Serenoa_repens	Iriartea_deltoidea)	(Sabal_domingensis	Phoenix_dactylifera))	(((Pseudophoenix_vinifera	Calamus_caryotoides)	Roystonea_regia)	(Sclerosperma_profizianum	(Podococcus_barteri	Orania_palindan))))	Nypa_fruticans))	Pelagodoxa_henryana)	(Chamaedorea_seifrizii	Leopoldinia_pulchra))))	Manicaria_saccifera)	(Dypsis_decaryi	Veitchia_spiralis))	(Kentiopsis_piersoniorum	((Hydriastele_microspadix	Dictyosperma_album)	Heterospathe_cagayanensis))))	Kingia_australis);
((Burretiokentia_grandiflora	((Dictyosperma_album	(Hydriastele_microspadix	(((Dypsis_decaryi	Veitchia_spiralis)	Kentiopsis_piersoniorum)	Heterospathe_cagayanensis)))	(((Prestoea_acuminata	(Oenocarpus_minor	Oenocarpus_bataua))	Manicaria_saccifera)	((((((Reinhardtia_latisecta	Reinhardtia_paiewonskiana)	Reinhardtia_simplex)	(Leopoldinia_pulchra	(Attalea_speciosa	(Bactris_major	(Elaeis_oleifera	Elaeis_guineensis)))))	((((Pseudophoenix_vinifera	Roystonea_regia)	(Sclerosperma_profizianum	(Podococcus_barteri	(Orania_palindan	Calamus_caryotoides))))	Nypa_fruticans)	((Phoenix_dactylifera	Sabal_domingensis)	(Serenoa_repens	Iriartea_deltoidea))))	Chamaedorea_seifrizii)	(Pelagodoxa_henryana	Geonoma_undata)))))	Kingia_australis);
((Burretiokentia_grandiflora	(Dictyosperma_album	(((Kentiopsis_piersoniorum	Heterospathe_cagayanensis)	Hydriastele_microspadix)	((Dypsis_decaryi	Veitchia_spiralis)	(((Prestoea_acuminata	(Oenocarpus_minor	Oenocarpus_bataua))	Manicaria_saccifera)	((((Leopoldinia_pulchra	Chamaedorea_seifrizii)	Pelagodoxa_henryana)	((((Reinhardtia_latisecta	Reinhardtia_paiewonskiana)	Reinhardtia_simplex)	(Attalea_speciosa	(Bactris_major	(Elaeis_oleifera	Elaeis_guineensis))))	((((Pseudophoenix_vinifera	(Sclerosperma_profizianum	(Podococcus_barteri	(Orania_palindan	Calamus_caryotoides))))	(Phoenix_dactylifera	Sabal_domingensis))	Serenoa_repens)	((Nypa_fruticans	Iriartea_deltoidea)	Roystonea_regia))))	Geonoma_undata))))))	Kingia_australis);
((Burretiokentia_grandiflora	(((Kentiopsis_piersoniorum	(Dypsis_decaryi	Veitchia_spiralis))	(((Pelagodoxa_henryana	Geonoma_undata)	(((((Calamus_caryotoides	Sclerosperma_profizianum)	(Podococcus_barteri	Orania_palindan))	((((Serenoa_repens	Iriartea_deltoidea)	(Phoenix_dactylifera	Sabal_domingensis))	(Roystonea_regia	Pseudophoenix_vinifera))	(Chamaedorea_seifrizii	Nypa_fruticans)))	((Reinhardtia_latisecta	Reinhardtia_paiewonskiana)	Reinhardtia_simplex))	(Leopoldinia_pulchra	(Attalea_speciosa	(Bactris_major	(Elaeis_oleifera	Elaeis_guineensis))))))	((Prestoea_acuminata	(Oenocarpus_minor	Oenocarpus_bataua))	Manicaria_saccifera)))	((Dictyosperma_album	Heterospathe_cagayanensis)	Hydriastele_microspadix)))	Kingia_australis);
((Burretiokentia_grandiflora	(((Hydriastele_microspadix	((Heterospathe_cagayanensis	Kentiopsis_piersoniorum)	Veitchia_spiralis))	Dictyosperma_album)	((((((Chamaedorea_seifrizii	Pelagodoxa_henryana)	Geonoma_undata)	(Prestoea_acuminata	(Oenocarpus_minor	Oenocarpus_bataua)))	(((((((Sclerosperma_profizianum	(Podococcus_barteri	(Calamus_caryotoides	Orania_palindan)))	(Roystonea_regia	Pseudophoenix_vinifera))	(Phoenix_dactylifera	Sabal_domingensis))	Iriartea_deltoidea)	(Serenoa_repens	Nypa_fruticans))	((Reinhardtia_latisecta	Reinhardtia_paiewonskiana)	Reinhardtia_simplex))	(Bactris_major	((Elaeis_oleifera	Elaeis_guineensis)	Attalea_speciosa))))	(Dypsis_decaryi	Manicaria_saccifera))	Leopoldinia_pulchra)))	Kingia_australis);
((Burretiokentia_grandiflora	(((Hydriastele_microspadix	(Heterospathe_cagayanensis	Kentiopsis_piersoniorum))	((((Prestoea_acuminata	(Oenocarpus_minor	Oenocarpus_bataua))	Manicaria_saccifera)	(((((Leopoldinia_pulchra	(Reinhardtia_latisecta	Reinhardtia_paiewonskiana))	Reinhardtia_simplex)	(Attalea_speciosa	(Bactris_major	(Elaeis_oleifera	Elaeis_guineensis))))	((Serenoa_repens	((Sclerosperma_profizianum	(Podococcus_barteri	(Calamus_caryotoides	Orania_palindan)))	(Roystonea_regia	Pseudophoenix_vinifera)))	((Phoenix_dactylifera	Sabal_domingensis)	(Nypa_fruticans	Iriartea_deltoidea))))	((Chamaedorea_seifrizii	Pelagodoxa_henryana)	Geonoma_undata)))	(Veitchia_spiralis	Dypsis_decaryi)))	Dictyosperma_album))	Kingia_australis);
((Burretiokentia_grandiflora	(((Kentiopsis_piersoniorum	(Hydriastele_microspadix	Heterospathe_cagayanensis))	((((Prestoea_acuminata	(Oenocarpus_minor	Oenocarpus_bataua))	Manicaria_saccifera)	(((((Reinhardtia_latisecta	Reinhardtia_paiewonskiana)	Reinhardtia_simplex)	(Attalea_speciosa	(Bactris_major	(Elaeis_oleifera	Elaeis_guineensis))))	((Sclerosperma_profizianum	(Podococcus_barteri	(Calamus_caryotoides	Orania_palindan)))	((Phoenix_dactylifera	(Nypa_fruticans	Sabal_domingensis))	((Roystonea_regia	(Pseudophoenix_vinifera	Leopoldinia_pulchra))	(Serenoa_repens	Iriartea_deltoidea)))))	((Chamaedorea_seifrizii	Pelagodoxa_henryana)	Geonoma_undata)))	(Veitchia_spiralis	Dypsis_decaryi)))	Dictyosperma_album))	Kingia_australis);
((Burretiokentia_grandiflora	((((Veitchia_spiralis	Dypsis_decaryi)	(((((((Reinhardtia_latisecta	Reinhardtia_paiewonskiana)	Reinhardtia_simplex)	(Attalea_speciosa	(Bactris_major	(Elaeis_oleifera	Elaeis_guineensis))))	((((Sclerosperma_profizianum	(Podococcus_barteri	(Calamus_caryotoides	Orania_palindan)))	(Roystonea_regia	Pseudophoenix_vinifera))	(Nypa_fruticans	Iriartea_deltoidea))	(Serenoa_repens	((Leopoldinia_pulchra	Phoenix_dactylifera)	Sabal_domingensis))))	((Chamaedorea_seifrizii	Pelagodoxa_henryana)	Geonoma_undata))	(Prestoea_acuminata	(Oenocarpus_minor	Oenocarpus_bataua)))	Manicaria_saccifera))	(Kentiopsis_piersoniorum	(Hydriastele_microspadix	Heterospathe_cagayanensis)))	Dictyosperma_album))	Kingia_australis);
((Burretiokentia_grandiflora	(((((Chamaedorea_seifrizii	((((Reinhardtia_latisecta	Reinhardtia_paiewonskiana)	Reinhardtia_simplex)	(Attalea_speciosa	(Bactris_major	(Elaeis_oleifera	Elaeis_guineensis))))	(Nypa_fruticans	((((Iriartea_deltoidea	(Phoenix_dactylifera	Sabal_domingensis))	(((Serenoa_repens	Roystonea_regia)	Pseudophoenix_vinifera)	Leopoldinia_pulchra))	((Sclerosperma_profizianum	Podococcus_barteri)	Orania_palindan))	Calamus_caryotoides))))	((Geonoma_undata	Pelagodoxa_henryana)	(Prestoea_acuminata	(Oenocarpus_minor	Oenocarpus_bataua))))	Manicaria_saccifera)	(Hydriastele_microspadix	(((Veitchia_spiralis	Dypsis_decaryi)	Heterospathe_cagayanensis)	Kentiopsis_piersoniorum)))	Dictyosperma_album))	Kingia_australis);
((Burretiokentia_grandiflora	(((((Prestoea_acuminata	(Oenocarpus_minor	Oenocarpus_bataua))	Manicaria_saccifera)	(((Leopoldinia_pulchra	Geonoma_undata)	(((Reinhardtia_latisecta	Reinhardtia_paiewonskiana)	Reinhardtia_simplex)	(((((Podococcus_barteri	(Orania_palindan	Calamus_caryotoides))	Sclerosperma_profizianum)	Nypa_fruticans)	(((Serenoa_repens	Iriartea_deltoidea)	(Phoenix_dactylifera	Sabal_domingensis))	(Roystonea_regia	Pseudophoenix_vinifera)))	(Attalea_speciosa	(Bactris_major	(Elaeis_oleifera	Elaeis_guineensis))))))	(Chamaedorea_seifrizii	Pelagodoxa_henryana)))	(Hydriastele_microspadix	((Veitchia_spiralis	Dypsis_decaryi)	(Heterospathe_cagayanensis	Kentiopsis_piersoniorum))))	Dictyosperma_album))	Kingia_australis);
((Burretiokentia_grandiflora	(((((((Leopoldinia_pulchra	(Chamaedorea_seifrizii	(((Reinhardtia_latisecta	Reinhardtia_paiewonskiana)	Reinhardtia_simplex)	(((Orania_palindan	((Nypa_fruticans	Calamus_caryotoides)	Podococcus_barteri))	(Sclerosperma_profizianum	(((Iriartea_deltoidea	(Roystonea_regia	Pseudophoenix_vinifera))	Serenoa_repens)	(Phoenix_dactylifera	Sabal_domingensis))))	(Attalea_speciosa	(Bactris_major	(Elaeis_oleifera	Elaeis_guineensis)))))))	Geonoma_undata)	(Pelagodoxa_henryana	(Prestoea_acuminata	(Oenocarpus_minor	Oenocarpus_bataua))))	Manicaria_saccifera)	(Veitchia_spiralis	Dypsis_decaryi))	(Hydriastele_microspadix	(Kentiopsis_piersoniorum	Heterospathe_cagayanensis)))	Dictyosperma_album))	Kingia_australis);
((Burretiokentia_grandiflora	(Dictyosperma_album	((((Prestoea_acuminata	(Oenocarpus_minor	Oenocarpus_bataua))	Manicaria_saccifera)	(((((((Leopoldinia_pulchra	(Pseudophoenix_vinifera	(Serenoa_repens	Roystonea_regia)))	Iriartea_deltoidea)	(Sabal_domingensis	Phoenix_dactylifera))	(Sclerosperma_profizianum	(Podococcus_barteri	Orania_palindan)))	Nypa_fruticans)	(Calamus_caryotoides	(((Bactris_major	(Elaeis_oleifera	Elaeis_guineensis))	Attalea_speciosa)	((Reinhardtia_latisecta	Reinhardtia_paiewonskiana)	Reinhardtia_simplex))))	(Geonoma_undata	(Chamaedorea_seifrizii	Pelagodoxa_henryana))))	(Hydriastele_microspadix	((Dypsis_decaryi	Veitchia_spiralis)	(Kentiopsis_piersoniorum	Heterospathe_cagayanensis))))))	Kingia_australis);
((Burretiokentia_grandiflora	(((Heterospathe_cagayanensis	((Dypsis_decaryi	Veitchia_spiralis)	Kentiopsis_piersoniorum))	Dictyosperma_album)	((((Prestoea_acuminata	(Oenocarpus_minor	Oenocarpus_bataua))	Manicaria_saccifera)	(((Leopoldinia_pulchra	Chamaedorea_seifrizii)	(((Reinhardtia_latisecta	Reinhardtia_paiewonskiana)	Reinhardtia_simplex)	(((((Iriartea_deltoidea	Serenoa_repens)	Roystonea_regia)	(Pseudophoenix_vinifera	(Sabal_domingensis	Phoenix_dactylifera)))	((Nypa_fruticans	Sclerosperma_profizianum)	(Podococcus_barteri	(Calamus_caryotoides	Orania_palindan))))	((Bactris_major	(Elaeis_oleifera	Elaeis_guineensis))	Attalea_speciosa))))	(Geonoma_undata	Pelagodoxa_henryana)))	Hydriastele_microspadix)))	Kingia_australis);
((Burretiokentia_grandiflora	(Dictyosperma_album	(((((Prestoea_acuminata	(Oenocarpus_minor	Oenocarpus_bataua))	Manicaria_saccifera)	((((((Pseudophoenix_vinifera	Serenoa_repens)	Iriartea_deltoidea)	(Sabal_domingensis	Phoenix_dactylifera))	(((Calamus_caryotoides	Roystonea_regia)	Nypa_fruticans)	((Chamaedorea_seifrizii	Sclerosperma_profizianum)	(Podococcus_barteri	Orania_palindan))))	(((Leopoldinia_pulchra	(Reinhardtia_latisecta	Reinhardtia_paiewonskiana))	Reinhardtia_simplex)	((Bactris_major	(Elaeis_oleifera	Elaeis_guineensis))	Attalea_speciosa)))	(Geonoma_undata	Pelagodoxa_henryana)))	(Dypsis_decaryi	Veitchia_spiralis))	(Kentiopsis_piersoniorum	(Heterospathe_cagayanensis	Hydriastele_microspadix)))))	Kingia_australis);
((Burretiokentia_grandiflora	((((Dypsis_decaryi	Veitchia_spiralis)	(Heterospathe_cagayanensis	Kentiopsis_piersoniorum))	Dictyosperma_album)	((((Prestoea_acuminata	(Oenocarpus_minor	Oenocarpus_bataua))	Manicaria_saccifera)	(((((((Serenoa_repens	(Sclerosperma_profizianum	(Podococcus_barteri	Orania_palindan)))	((Pseudophoenix_vinifera	(Calamus_caryotoides	Roystonea_regia))	(Sabal_domingensis	Phoenix_dactylifera)))	Iriartea_deltoidea)	Nypa_fruticans)	(((Reinhardtia_latisecta	Reinhardtia_paiewonskiana)	Reinhardtia_simplex)	((Bactris_major	(Elaeis_oleifera	Elaeis_guineensis))	Attalea_speciosa)))	(Leopoldinia_pulchra	Chamaedorea_seifrizii))	(Geonoma_undata	Pelagodoxa_henryana)))	Hydriastele_microspadix)))	Kingia_australis);
((Burretiokentia_grandiflora	((((Dypsis_decaryi	Veitchia_spiralis)	(Heterospathe_cagayanensis	Kentiopsis_piersoniorum))	Dictyosperma_album)	((((Prestoea_acuminata	(Oenocarpus_minor	Oenocarpus_bataua))	Manicaria_saccifera)	(((((Serenoa_repens	(Sclerosperma_profizianum	(Podococcus_barteri	(Calamus_caryotoides	Orania_palindan))))	((Pseudophoenix_vinifera	Roystonea_regia)	(Iriartea_deltoidea	(Sabal_domingensis	(Nypa_fruticans	Phoenix_dactylifera)))))	(((Reinhardtia_latisecta	Reinhardtia_paiewonskiana)	Reinhardtia_simplex)	(Leopoldinia_pulchra	((Bactris_major	(Elaeis_oleifera	Elaeis_guineensis))	Attalea_speciosa))))	Chamaedorea_seifrizii)	(Geonoma_undata	Pelagodoxa_henryana)))	Hydriastele_microspadix)))	Kingia_australis);
((Burretiokentia_grandiflora	(Dictyosperma_album	((Hydriastele_microspadix	(Heterospathe_cagayanensis	Kentiopsis_piersoniorum))	((((Prestoea_acuminata	(Oenocarpus_minor	Oenocarpus_bataua))	Manicaria_saccifera)	(((((((Calamus_caryotoides	Orania_palindan)	(Sclerosperma_profizianum	Podococcus_barteri))	(Sabal_domingensis	Phoenix_dactylifera))	((Leopoldinia_pulchra	(Pseudophoenix_vinifera	Roystonea_regia))	(Serenoa_repens	Iriartea_deltoidea)))	(Chamaedorea_seifrizii	Nypa_fruticans))	(((Reinhardtia_latisecta	Reinhardtia_paiewonskiana)	Reinhardtia_simplex)	((Bactris_major	(Elaeis_oleifera	Elaeis_guineensis))	Attalea_speciosa)))	(Geonoma_undata	Pelagodoxa_henryana)))	(Dypsis_decaryi	Veitchia_spiralis)))))	Kingia_australis);
((Burretiokentia_grandiflora	((((Dypsis_decaryi	Veitchia_spiralis)	(Heterospathe_cagayanensis	Kentiopsis_piersoniorum))	Dictyosperma_album)	(Hydriastele_microspadix	(((Prestoea_acuminata	(Oenocarpus_minor	Oenocarpus_bataua))	Manicaria_saccifera)	(((((((Roystonea_regia	(Calamus_caryotoides	Pseudophoenix_vinifera))	(Podococcus_barteri	(Orania_palindan	Sclerosperma_profizianum)))	Nypa_fruticans)	((Sabal_domingensis	Phoenix_dactylifera)	(Serenoa_repens	Iriartea_deltoidea)))	(((Reinhardtia_latisecta	Reinhardtia_paiewonskiana)	Reinhardtia_simplex)	((Bactris_major	(Elaeis_oleifera	Elaeis_guineensis))	Attalea_speciosa)))	(Chamaedorea_seifrizii	Leopoldinia_pulchra))	(Geonoma_undata	Pelagodoxa_henryana))))))	Kingia_australis);
((Burretiokentia_grandiflora	(((Hydriastele_microspadix	Kentiopsis_piersoniorum)	(((Prestoea_acuminata	(Oenocarpus_minor	Oenocarpus_bataua))	Manicaria_saccifera)	((Geonoma_undata	((Chamaedorea_seifrizii	Leopoldinia_pulchra)	Pelagodoxa_henryana))	(((((Sclerosperma_profizianum	Nypa_fruticans)	(Roystonea_regia	Pseudophoenix_vinifera))	(Podococcus_barteri	(Calamus_caryotoides	Orania_palindan)))	((Sabal_domingensis	Phoenix_dactylifera)	(Serenoa_repens	Iriartea_deltoidea)))	(((Reinhardtia_latisecta	Reinhardtia_paiewonskiana)	Reinhardtia_simplex)	((Bactris_major	(Elaeis_oleifera	Elaeis_guineensis))	Attalea_speciosa))))))	(((Dypsis_decaryi	Veitchia_spiralis)	Heterospathe_cagayanensis)	Dictyosperma_album)))	Kingia_australis);
((Burretiokentia_grandiflora	(((Dypsis_decaryi	Veitchia_spiralis)	(Kentiopsis_piersoniorum	Heterospathe_cagayanensis))	(Dictyosperma_album	(((Prestoea_acuminata	(Oenocarpus_minor	Oenocarpus_bataua))	((Geonoma_undata	((Pelagodoxa_henryana	(((Serenoa_repens	((Roystonea_regia	Pseudophoenix_vinifera)	(Sclerosperma_profizianum	(Orania_palindan	(Podococcus_barteri	Calamus_caryotoides)))))	(((Nypa_fruticans	Sabal_domingensis)	Phoenix_dactylifera)	Iriartea_deltoidea))	(((Reinhardtia_latisecta	Reinhardtia_paiewonskiana)	Reinhardtia_simplex)	((Bactris_major	(Elaeis_oleifera	Elaeis_guineensis))	Attalea_speciosa))))	(Chamaedorea_seifrizii	Leopoldinia_pulchra)))	Manicaria_saccifera))	Hydriastele_microspadix))))	Kingia_australis);
((Burretiokentia_grandiflora	(Dictyosperma_album	((Hydriastele_microspadix	(Kentiopsis_piersoniorum	Heterospathe_cagayanensis))	((Dypsis_decaryi	Veitchia_spiralis)	((((Pelagodoxa_henryana	Geonoma_undata)	Chamaedorea_seifrizii)	((((Sabal_domingensis	Phoenix_dactylifera)	((Roystonea_regia	Pseudophoenix_vinifera)	(Sclerosperma_profizianum	(Orania_palindan	Podococcus_barteri))))	(Serenoa_repens	(Calamus_caryotoides	(Nypa_fruticans	Iriartea_deltoidea))))	(((Reinhardtia_latisecta	Reinhardtia_paiewonskiana)	Reinhardtia_simplex)	((Bactris_major	(Elaeis_oleifera	Elaeis_guineensis))	Attalea_speciosa))))	((Leopoldinia_pulchra	Manicaria_saccifera)	(Prestoea_acuminata	(Oenocarpus_minor	Oenocarpus_bataua))))))))	Kingia_australis);
((Burretiokentia_grandiflora	(((((((Leopoldinia_pulchra	Chamaedorea_seifrizii)	(((Attalea_speciosa	(Bactris_major	(Elaeis_guineensis	Elaeis_oleifera)))	((Reinhardtia_latisecta	Reinhardtia_paiewonskiana)	Reinhardtia_simplex))	(((Sclerosperma_profizianum	(Podococcus_barteri	Orania_palindan))	(((Phoenix_dactylifera	Sabal_domingensis)	(Serenoa_repens	Iriartea_deltoidea))	(Pseudophoenix_vinifera	Roystonea_regia)))	(Nypa_fruticans	Calamus_caryotoides))))	(Geonoma_undata	Pelagodoxa_henryana))	(Prestoea_acuminata	(Oenocarpus_minor	Oenocarpus_bataua)))	Manicaria_saccifera)	Dictyosperma_album)	((Kentiopsis_piersoniorum	(Heterospathe_cagayanensis	(Dypsis_decaryi	Veitchia_spiralis)))	Hydriastele_microspadix)))	Kingia_australis);
((Burretiokentia_grandiflora	((((((Leopoldinia_pulchra	Chamaedorea_seifrizii)	(Prestoea_acuminata	(Oenocarpus_minor	Oenocarpus_bataua)))	Manicaria_saccifera)	(((((Attalea_speciosa	(Bactris_major	(Elaeis_guineensis	Elaeis_oleifera)))	((Reinhardtia_latisecta	Reinhardtia_paiewonskiana)	Reinhardtia_simplex))	(((Sclerosperma_profizianum	(Orania_palindan	(Podococcus_barteri	Calamus_caryotoides)))	((Phoenix_dactylifera	Sabal_domingensis)	(Iriartea_deltoidea	(Serenoa_repens	(Pseudophoenix_vinifera	Roystonea_regia)))))	Nypa_fruticans))	Geonoma_undata)	Pelagodoxa_henryana))	(Dypsis_decaryi	Veitchia_spiralis))	((Kentiopsis_piersoniorum	Heterospathe_cagayanensis)	(Dictyosperma_album	Hydriastele_microspadix))))	Kingia_australis);
((Burretiokentia_grandiflora	((Dictyosperma_album	(((((((Calamus_caryotoides	Chamaedorea_seifrizii)	Pelagodoxa_henryana)	(((Nypa_fruticans	(Leopoldinia_pulchra	(Attalea_speciosa	(Bactris_major	(Elaeis_guineensis	Elaeis_oleifera)))))	((Reinhardtia_latisecta	Reinhardtia_paiewonskiana)	Reinhardtia_simplex))	(((Phoenix_dactylifera	Sabal_domingensis)	((Sclerosperma_profizianum	(Orania_palindan	Podococcus_barteri))	(Pseudophoenix_vinifera	Roystonea_regia)))	(Serenoa_repens	Iriartea_deltoidea))))	Geonoma_undata)	(Prestoea_acuminata	(Oenocarpus_minor	Oenocarpus_bataua)))	Manicaria_saccifera)	(Dypsis_decaryi	Veitchia_spiralis)))	(Kentiopsis_piersoniorum	(Heterospathe_cagayanensis	Hydriastele_microspadix))))	Kingia_australis);
((Burretiokentia_grandiflora	((Hydriastele_microspadix	((Dypsis_decaryi	Veitchia_spiralis)	(Kentiopsis_piersoniorum	Heterospathe_cagayanensis)))	(Dictyosperma_album	(((Prestoea_acuminata	(Oenocarpus_minor	Oenocarpus_bataua))	Manicaria_saccifera)	((Chamaedorea_seifrizii	(((Nypa_fruticans	(Leopoldinia_pulchra	(Attalea_speciosa	(Bactris_major	(Elaeis_guineensis	Elaeis_oleifera)))))	((Reinhardtia_latisecta	Reinhardtia_paiewonskiana)	Reinhardtia_simplex))	((Sclerosperma_profizianum	((Calamus_caryotoides	Orania_palindan)	Podococcus_barteri))	(((Serenoa_repens	Iriartea_deltoidea)	(Pseudophoenix_vinifera	Roystonea_regia))	(Phoenix_dactylifera	Sabal_domingensis)))))	(Pelagodoxa_henryana	Geonoma_undata))))))	Kingia_australis);
((Burretiokentia_grandiflora	(((((Chamaedorea_seifrizii	Pelagodoxa_henryana)	((((Reinhardtia_latisecta	Reinhardtia_paiewonskiana)	Reinhardtia_simplex)	((((Sclerosperma_profizianum	((Calamus_caryotoides	Orania_palindan)	Podococcus_barteri))	((Pseudophoenix_vinifera	Roystonea_regia)	((Nypa_fruticans	Phoenix_dactylifera)	Sabal_domingensis)))	(Serenoa_repens	Iriartea_deltoidea))	(Attalea_speciosa	(Bactris_major	(Elaeis_guineensis	Elaeis_oleifera)))))	Geonoma_undata))	Leopoldinia_pulchra)	((Prestoea_acuminata	(Oenocarpus_minor	Oenocarpus_bataua))	Manicaria_saccifera))	(Hydriastele_microspadix	(Dictyosperma_album	(Heterospathe_cagayanensis	((Dypsis_decaryi	Veitchia_spiralis)	Kentiopsis_piersoniorum))))))	Kingia_australis);
((Burretiokentia_grandiflora	((Hydriastele_microspadix	(((Geonoma_undata	(((Leopoldinia_pulchra	Chamaedorea_seifrizii)	Pelagodoxa_henryana)	((((Reinhardtia_latisecta	Reinhardtia_paiewonskiana)	Reinhardtia_simplex)	(Attalea_speciosa	(Bactris_major	(Elaeis_guineensis	Elaeis_oleifera))))	((Serenoa_repens	(Sclerosperma_profizianum	((Calamus_caryotoides	Orania_palindan)	Podococcus_barteri)))	((((Phoenix_dactylifera	Sabal_domingensis)	Nypa_fruticans)	Iriartea_deltoidea)	(Pseudophoenix_vinifera	Roystonea_regia))))))	(Prestoea_acuminata	(Oenocarpus_minor	Oenocarpus_bataua)))	Manicaria_saccifera))	(((Dictyosperma_album	Heterospathe_cagayanensis)	(Dypsis_decaryi	Veitchia_spiralis))	Kentiopsis_piersoniorum)))	Kingia_australis);
((Burretiokentia_grandiflora	(Dictyosperma_album	((Hydriastele_microspadix	(((Prestoea_acuminata	(Oenocarpus_minor	Oenocarpus_bataua))	Manicaria_saccifera)	((Pelagodoxa_henryana	Geonoma_undata)	((Leopoldinia_pulchra	Chamaedorea_seifrizii)	(((Reinhardtia_latisecta	Reinhardtia_paiewonskiana)	Reinhardtia_simplex)	((((Sclerosperma_profizianum	(Orania_palindan	Podococcus_barteri))	(Pseudophoenix_vinifera	Roystonea_regia))	((Phoenix_dactylifera	Sabal_domingensis)	((Calamus_caryotoides	Nypa_fruticans)	(Serenoa_repens	Iriartea_deltoidea))))	(Attalea_speciosa	(Bactris_major	(Elaeis_guineensis	Elaeis_oleifera)))))))))	((Dypsis_decaryi	Veitchia_spiralis)	(Kentiopsis_piersoniorum	Heterospathe_cagayanensis)))))	Kingia_australis);
((Burretiokentia_grandiflora	((Hydriastele_microspadix	((Dypsis_decaryi	Veitchia_spiralis)	(Kentiopsis_piersoniorum	Heterospathe_cagayanensis)))	(Dictyosperma_album	((Chamaedorea_seifrizii	(Prestoea_acuminata	(Oenocarpus_minor	Oenocarpus_bataua)))	(((Pelagodoxa_henryana	Geonoma_undata)	((((Reinhardtia_latisecta	Reinhardtia_paiewonskiana)	Reinhardtia_simplex)	(Leopoldinia_pulchra	(Attalea_speciosa	(Bactris_major	(Elaeis_guineensis	Elaeis_oleifera)))))	((((Phoenix_dactylifera	Sabal_domingensis)	(Calamus_caryotoides	Iriartea_deltoidea))	((Sclerosperma_profizianum	(Orania_palindan	Podococcus_barteri))	(Serenoa_repens	(Pseudophoenix_vinifera	Roystonea_regia))))	Nypa_fruticans)))	Manicaria_saccifera)))))	Kingia_australis);
((Burretiokentia_grandiflora	(((Dictyosperma_album	Hydriastele_microspadix)	(Kentiopsis_piersoniorum	(Heterospathe_cagayanensis	(Dypsis_decaryi	Veitchia_spiralis))))	(((Prestoea_acuminata	(Oenocarpus_minor	Oenocarpus_bataua))	Manicaria_saccifera)	(Pelagodoxa_henryana	(Geonoma_undata	(((((Reinhardtia_latisecta	Reinhardtia_paiewonskiana)	Reinhardtia_simplex)	(Attalea_speciosa	(Bactris_major	(Elaeis_guineensis	Elaeis_oleifera))))	((Pseudophoenix_vinifera	Roystonea_regia)	((Serenoa_repens	(Calamus_caryotoides	(Nypa_fruticans	Iriartea_deltoidea)))	((Phoenix_dactylifera	Sabal_domingensis)	(Sclerosperma_profizianum	(Orania_palindan	Podococcus_barteri))))))	(Leopoldinia_pulchra	Chamaedorea_seifrizii)))))))	Kingia_australis);
((Burretiokentia_grandiflora	((Hydriastele_microspadix	(Kentiopsis_piersoniorum	Heterospathe_cagayanensis))	(Dictyosperma_album	((Dypsis_decaryi	Veitchia_spiralis)	(((Prestoea_acuminata	(Oenocarpus_minor	Oenocarpus_bataua))	(Leopoldinia_pulchra	Manicaria_saccifera))	((((((((Reinhardtia_latisecta	Reinhardtia_paiewonskiana)	Reinhardtia_simplex)	(Attalea_speciosa	(Bactris_major	(Elaeis_guineensis	Elaeis_oleifera))))	(Sclerosperma_profizianum	((Calamus_caryotoides	Orania_palindan)	Podococcus_barteri)))	(Pseudophoenix_vinifera	Roystonea_regia))	((Serenoa_repens	Iriartea_deltoidea)	(Phoenix_dactylifera	(Nypa_fruticans	Sabal_domingensis))))	(Pelagodoxa_henryana	Geonoma_undata))	Chamaedorea_seifrizii))))))	Kingia_australis);
((Burretiokentia_grandiflora	(((Hydriastele_microspadix	(Heterospathe_cagayanensis	Kentiopsis_piersoniorum))	Dictyosperma_album)	(((((Oenocarpus_bataua	Oenocarpus_minor)	Prestoea_acuminata)	(((((Sabal_domingensis	Phoenix_dactylifera)	((Roystonea_regia	Pseudophoenix_vinifera)	(Serenoa_repens	Iriartea_deltoidea)))	((Podococcus_barteri	(Calamus_caryotoides	Orania_palindan))	(Nypa_fruticans	Sclerosperma_profizianum)))	((Attalea_speciosa	(Bactris_major	(Elaeis_oleifera	Elaeis_guineensis)))	(Reinhardtia_simplex	(Reinhardtia_latisecta	Reinhardtia_paiewonskiana))))	(Geonoma_undata	(Chamaedorea_seifrizii	Pelagodoxa_henryana))))	(Leopoldinia_pulchra	Manicaria_saccifera))	(Veitchia_spiralis	Dypsis_decaryi))))	Kingia_australis);
((Burretiokentia_grandiflora	((Dictyosperma_album	(Kentiopsis_piersoniorum	(Heterospathe_cagayanensis	(((((Oenocarpus_bataua	Oenocarpus_minor)	Prestoea_acuminata)	(((Pelagodoxa_henryana	Chamaedorea_seifrizii)	((((Nypa_fruticans	Iriartea_deltoidea)	(Sabal_domingensis	Phoenix_dactylifera))	((Roystonea_regia	(Leopoldinia_pulchra	Pseudophoenix_vinifera))	(Serenoa_repens	((Sclerosperma_profizianum	Podococcus_barteri)	Orania_palindan))))	(Calamus_caryotoides	((Reinhardtia_simplex	(Reinhardtia_latisecta	Reinhardtia_paiewonskiana))	(Attalea_speciosa	(Bactris_major	(Elaeis_oleifera	Elaeis_guineensis)))))))	Manicaria_saccifera))	Geonoma_undata)	(Veitchia_spiralis	Dypsis_decaryi)))))	Hydriastele_microspadix))	Kingia_australis);
((Burretiokentia_grandiflora	(Dictyosperma_album	((((((Oenocarpus_bataua	Oenocarpus_minor)	Prestoea_acuminata)	Manicaria_saccifera)	((Geonoma_undata	(Calamus_caryotoides	(Pelagodoxa_henryana	Chamaedorea_seifrizii)))	(((Serenoa_repens	(((Leopoldinia_pulchra	(Pseudophoenix_vinifera	Roystonea_regia))	(Sclerosperma_profizianum	(Podococcus_barteri	Orania_palindan)))	(Sabal_domingensis	Phoenix_dactylifera)))	(Nypa_fruticans	Iriartea_deltoidea))	((Reinhardtia_simplex	(Reinhardtia_latisecta	Reinhardtia_paiewonskiana))	(Attalea_speciosa	(Bactris_major	(Elaeis_oleifera	Elaeis_guineensis)))))))	(Veitchia_spiralis	Dypsis_decaryi))	((Kentiopsis_piersoniorum	Heterospathe_cagayanensis)	Hydriastele_microspadix))))	Kingia_australis);
((Burretiokentia_grandiflora	(Dictyosperma_album	((((((Oenocarpus_bataua	Oenocarpus_minor)	Prestoea_acuminata)	(Leopoldinia_pulchra	Manicaria_saccifera))	(Geonoma_undata	(((((Sabal_domingensis	Phoenix_dactylifera)	Iriartea_deltoidea)	(((Serenoa_repens	Sclerosperma_profizianum)	(Podococcus_barteri	(Calamus_caryotoides	Orania_palindan)))	((Pseudophoenix_vinifera	Roystonea_regia)	Nypa_fruticans)))	((Reinhardtia_simplex	(Reinhardtia_latisecta	Reinhardtia_paiewonskiana))	(Attalea_speciosa	(Bactris_major	(Elaeis_oleifera	Elaeis_guineensis)))))	(Pelagodoxa_henryana	Chamaedorea_seifrizii))))	(Veitchia_spiralis	Dypsis_decaryi))	((Kentiopsis_piersoniorum	Heterospathe_cagayanensis)	Hydriastele_microspadix))))	Kingia_australis);
((Burretiokentia_grandiflora	(((Heterospathe_cagayanensis	(((((Pelagodoxa_henryana	Geonoma_undata)	((((((Serenoa_repens	Iriartea_deltoidea)	((Sabal_domingensis	Phoenix_dactylifera)	((Pseudophoenix_vinifera	Roystonea_regia)	(Sclerosperma_profizianum	(Podococcus_barteri	(Calamus_caryotoides	Orania_palindan))))))	Nypa_fruticans)	((Reinhardtia_simplex	(Reinhardtia_latisecta	Reinhardtia_paiewonskiana))	(Attalea_speciosa	(Bactris_major	(Elaeis_oleifera	Elaeis_guineensis)))))	Chamaedorea_seifrizii)	Leopoldinia_pulchra))	((Oenocarpus_bataua	Oenocarpus_minor)	Prestoea_acuminata))	Manicaria_saccifera)	(Veitchia_spiralis	Dypsis_decaryi)))	Kentiopsis_piersoniorum)	(Dictyosperma_album	Hydriastele_microspadix)))	Kingia_australis);
((Burretiokentia_grandiflora	(Dictyosperma_album	((((((Pelagodoxa_henryana	Geonoma_undata)	(((Nypa_fruticans	(Sclerosperma_profizianum	(Podococcus_barteri	Orania_palindan)))	(((Calamus_caryotoides	(Serenoa_repens	Iriartea_deltoidea))	(Sabal_domingensis	Phoenix_dactylifera))	(Pseudophoenix_vinifera	Roystonea_regia)))	((Reinhardtia_simplex	(Reinhardtia_latisecta	Reinhardtia_paiewonskiana))	(Leopoldinia_pulchra	(Attalea_speciosa	(Bactris_major	(Elaeis_oleifera	Elaeis_guineensis)))))))	(Chamaedorea_seifrizii	((Oenocarpus_bataua	Oenocarpus_minor)	Prestoea_acuminata)))	Manicaria_saccifera)	(Veitchia_spiralis	Dypsis_decaryi))	((Kentiopsis_piersoniorum	Heterospathe_cagayanensis)	Hydriastele_microspadix))))	Kingia_australis);
((Burretiokentia_grandiflora	(((Hydriastele_microspadix	(((Geonoma_undata	((Leopoldinia_pulchra	Chamaedorea_seifrizii)	(Pelagodoxa_henryana	(((Iriartea_deltoidea	(Sabal_domingensis	Phoenix_dactylifera))	((Serenoa_repens	(Sclerosperma_profizianum	(Podococcus_barteri	Orania_palindan)))	((Nypa_fruticans	Calamus_caryotoides)	(Pseudophoenix_vinifera	Roystonea_regia))))	((Reinhardtia_simplex	(Reinhardtia_latisecta	Reinhardtia_paiewonskiana))	(Attalea_speciosa	(Bactris_major	(Elaeis_oleifera	Elaeis_guineensis))))))))	((Oenocarpus_bataua	Oenocarpus_minor)	Prestoea_acuminata))	Manicaria_saccifera))	Dictyosperma_album)	((Veitchia_spiralis	Dypsis_decaryi)	(Kentiopsis_piersoniorum	Heterospathe_cagayanensis))))	Kingia_australis);
((Burretiokentia_grandiflora	(((Hydriastele_microspadix	((((Oenocarpus_bataua	Oenocarpus_minor)	Prestoea_acuminata)	Manicaria_saccifera)	((Pelagodoxa_henryana	Geonoma_undata)	(Calamus_caryotoides	(((((Sabal_domingensis	Phoenix_dactylifera)	(Serenoa_repens	Iriartea_deltoidea))	(Pseudophoenix_vinifera	Roystonea_regia))	((Chamaedorea_seifrizii	Nypa_fruticans)	(Sclerosperma_profizianum	(Podococcus_barteri	Orania_palindan))))	((Reinhardtia_simplex	(Leopoldinia_pulchra	(Reinhardtia_latisecta	Reinhardtia_paiewonskiana)))	(Attalea_speciosa	(Bactris_major	(Elaeis_oleifera	Elaeis_guineensis)))))))))	Dictyosperma_album)	((Veitchia_spiralis	Dypsis_decaryi)	(Kentiopsis_piersoniorum	Heterospathe_cagayanensis))))	Kingia_australis);
((Veitchia_spiralis	(Dypsis_decaryi	((Kentiopsis_piersoniorum	Heterospathe_cagayanensis)	(Burretiokentia_grandiflora	((Hydriastele_microspadix	Dictyosperma_album)	((((Pelagodoxa_henryana	Geonoma_undata)	(((((Pseudophoenix_vinifera	Roystonea_regia)	((Sclerosperma_profizianum	(Podococcus_barteri	(Calamus_caryotoides	Orania_palindan)))	(Sabal_domingensis	Phoenix_dactylifera)))	Iriartea_deltoidea)	(Nypa_fruticans	Serenoa_repens))	((Reinhardtia_simplex	(Reinhardtia_latisecta	Reinhardtia_paiewonskiana))	(Attalea_speciosa	(Bactris_major	(Elaeis_oleifera	Elaeis_guineensis))))))	((Leopoldinia_pulchra	Chamaedorea_seifrizii)	((Oenocarpus_bataua	Oenocarpus_minor)	Prestoea_acuminata)))	Manicaria_saccifera))))))	Kingia_australis);
((Burretiokentia_grandiflora	((Kentiopsis_piersoniorum	Heterospathe_cagayanensis)	((Dictyosperma_album	((Veitchia_spiralis	Dypsis_decaryi)	((((Oenocarpus_bataua	Oenocarpus_minor)	Prestoea_acuminata)	Manicaria_saccifera)	(Geonoma_undata	((Pelagodoxa_henryana	((((Iriartea_deltoidea	(Sabal_domingensis	Phoenix_dactylifera))	((Pseudophoenix_vinifera	Roystonea_regia)	(Serenoa_repens	(Sclerosperma_profizianum	(Podococcus_barteri	Orania_palindan)))))	Nypa_fruticans)	(Calamus_caryotoides	((Reinhardtia_simplex	(Reinhardtia_latisecta	Reinhardtia_paiewonskiana))	(Leopoldinia_pulchra	(Attalea_speciosa	(Bactris_major	(Elaeis_oleifera	Elaeis_guineensis))))))))	Chamaedorea_seifrizii)))))	Hydriastele_microspadix)))	Kingia_australis);
((Burretiokentia_grandiflora	((Hydriastele_microspadix	(((Prestoea_acuminata	(Oenocarpus_minor	Oenocarpus_bataua))	Manicaria_saccifera)	((((Reinhardtia_simplex	(Reinhardtia_paiewonskiana	Reinhardtia_latisecta))	((Bactris_major	(Elaeis_guineensis	Elaeis_oleifera))	Attalea_speciosa))	((((Sabal_domingensis	Phoenix_dactylifera)	((Serenoa_repens	Sclerosperma_profizianum)	(Orania_palindan	Podococcus_barteri)))	((Calamus_caryotoides	Iriartea_deltoidea)	(Pseudophoenix_vinifera	(Leopoldinia_pulchra	Roystonea_regia))))	Nypa_fruticans))	(Chamaedorea_seifrizii	(Pelagodoxa_henryana	Geonoma_undata)))))	(((Heterospathe_cagayanensis	Kentiopsis_piersoniorum)	(Dypsis_decaryi	Veitchia_spiralis))	Dictyosperma_album)))	Kingia_australis);
((Burretiokentia_grandiflora	((((Prestoea_acuminata	(Oenocarpus_minor	Oenocarpus_bataua))	(((((Reinhardtia_simplex	(Reinhardtia_paiewonskiana	Reinhardtia_latisecta))	((Bactris_major	(Elaeis_guineensis	Elaeis_oleifera))	Attalea_speciosa))	((((Iriartea_deltoidea	(((Leopoldinia_pulchra	Nypa_fruticans)	Sabal_domingensis)	Phoenix_dactylifera))	((Sclerosperma_profizianum	((Calamus_caryotoides	Orania_palindan)	Podococcus_barteri))	(Pseudophoenix_vinifera	Chamaedorea_seifrizii)))	Roystonea_regia)	Serenoa_repens))	(Pelagodoxa_henryana	Geonoma_undata))	Manicaria_saccifera))	(Hydriastele_microspadix	((Kentiopsis_piersoniorum	Heterospathe_cagayanensis)	(Dypsis_decaryi	Veitchia_spiralis))))	Dictyosperma_album))	Kingia_australis);
((Burretiokentia_grandiflora	(((Hydriastele_microspadix	(Heterospathe_cagayanensis	((Dypsis_decaryi	Veitchia_spiralis)	Kentiopsis_piersoniorum)))	Dictyosperma_album)	((((((Reinhardtia_simplex	(Reinhardtia_paiewonskiana	Reinhardtia_latisecta))	((((Serenoa_repens	Iriartea_deltoidea)	(Sabal_domingensis	Phoenix_dactylifera))	((((Sclerosperma_profizianum	Podococcus_barteri)	Orania_palindan)	Pseudophoenix_vinifera)	(Calamus_caryotoides	Nypa_fruticans)))	((Bactris_major	(Elaeis_guineensis	Elaeis_oleifera))	Attalea_speciosa)))	(Leopoldinia_pulchra	Chamaedorea_seifrizii))	(Manicaria_saccifera	(Prestoea_acuminata	(Oenocarpus_minor	Oenocarpus_bataua))))	Pelagodoxa_henryana)	(Roystonea_regia	Geonoma_undata))))	Kingia_australis);
((Veitchia_spiralis	((((Manicaria_saccifera	(Prestoea_acuminata	(Calamus_caryotoides	(Oenocarpus_minor	Oenocarpus_bataua))))	(((((Reinhardtia_simplex	(Reinhardtia_paiewonskiana	Reinhardtia_latisecta))	((Bactris_major	(Elaeis_guineensis	Elaeis_oleifera))	Attalea_speciosa))	((((Sabal_domingensis	Phoenix_dactylifera)	((Podococcus_barteri	Orania_palindan)	Sclerosperma_profizianum))	Nypa_fruticans)	((Roystonea_regia	(Leopoldinia_pulchra	Pseudophoenix_vinifera))	(Iriartea_deltoidea	Serenoa_repens))))	Pelagodoxa_henryana)	(Chamaedorea_seifrizii	Geonoma_undata)))	((Burretiokentia_grandiflora	(Hydriastele_microspadix	(Kentiopsis_piersoniorum	Heterospathe_cagayanensis)))	Dictyosperma_album))	Dypsis_decaryi))	Kingia_australis);
((((((Manicaria_saccifera	(Prestoea_acuminata	(Oenocarpus_minor	Oenocarpus_bataua)))	(((((Nypa_fruticans	(Reinhardtia_simplex	(Reinhardtia_paiewonskiana	Reinhardtia_latisecta)))	(Leopoldinia_pulchra	((Bactris_major	(Elaeis_guineensis	Elaeis_oleifera))	Attalea_speciosa)))	(Iriartea_deltoidea	((Sabal_domingensis	Phoenix_dactylifera)	((Roystonea_regia	Pseudophoenix_vinifera)	((Podococcus_barteri	(Calamus_caryotoides	Orania_palindan))	(Serenoa_repens	Sclerosperma_profizianum))))))	Pelagodoxa_henryana)	(Chamaedorea_seifrizii	Geonoma_undata)))	(Hydriastele_microspadix	((Dypsis_decaryi	Veitchia_spiralis)	(Kentiopsis_piersoniorum	Heterospathe_cagayanensis))))	Dictyosperma_album)	Burretiokentia_grandiflora)	Kingia_australis);
(((((Hydriastele_microspadix	(Kentiopsis_piersoniorum	(Heterospathe_cagayanensis	(Dypsis_decaryi	Veitchia_spiralis))))	((Manicaria_saccifera	(Prestoea_acuminata	(Oenocarpus_minor	Oenocarpus_bataua)))	((((Pelagodoxa_henryana	((Reinhardtia_simplex	(Reinhardtia_paiewonskiana	Reinhardtia_latisecta))	((Bactris_major	(Elaeis_guineensis	Elaeis_oleifera))	Attalea_speciosa)))	(((Leopoldinia_pulchra	(Roystonea_regia	Pseudophoenix_vinifera))	((Podococcus_barteri	Orania_palindan)	Sclerosperma_profizianum))	((Serenoa_repens	Iriartea_deltoidea)	(Sabal_domingensis	Phoenix_dactylifera))))	(Nypa_fruticans	Calamus_caryotoides))	(Chamaedorea_seifrizii	Geonoma_undata))))	Dictyosperma_album)	Burretiokentia_grandiflora)	Kingia_australis);
((Pelagodoxa_henryana	(Geonoma_undata	((((Leopoldinia_pulchra	(((Burretiokentia_grandiflora	(Dictyosperma_album	(Heterospathe_cagayanensis	(Dypsis_decaryi	Veitchia_spiralis))))	Hydriastele_microspadix)	Kentiopsis_piersoniorum))	Manicaria_saccifera)	(((Reinhardtia_simplex	(Reinhardtia_paiewonskiana	Reinhardtia_latisecta))	((Bactris_major	(Elaeis_guineensis	Elaeis_oleifera))	Attalea_speciosa))	((((Podococcus_barteri	Orania_palindan)	Sclerosperma_profizianum)	(((Serenoa_repens	(Calamus_caryotoides	Iriartea_deltoidea))	(Sabal_domingensis	Phoenix_dactylifera))	(Roystonea_regia	Pseudophoenix_vinifera)))	(Chamaedorea_seifrizii	Nypa_fruticans))))	(Prestoea_acuminata	(Oenocarpus_minor	Oenocarpus_bataua)))))	Kingia_australis);
((Burretiokentia_grandiflora	((Heterospathe_cagayanensis	Kentiopsis_piersoniorum)	(((Manicaria_saccifera	((Prestoea_acuminata	(Oenocarpus_minor	Oenocarpus_bataua))	(((Leopoldinia_pulchra	Chamaedorea_seifrizii)	((((Bactris_major	(Elaeis_guineensis	Elaeis_oleifera))	Attalea_speciosa)	((Nypa_fruticans	(Serenoa_repens	(Calamus_caryotoides	Iriartea_deltoidea)))	(((Podococcus_barteri	Orania_palindan)	Sclerosperma_profizianum)	((Sabal_domingensis	Phoenix_dactylifera)	(Roystonea_regia	Pseudophoenix_vinifera)))))	(Reinhardtia_simplex	(Reinhardtia_paiewonskiana	Reinhardtia_latisecta))))	(Geonoma_undata	Pelagodoxa_henryana))))	(Dypsis_decaryi	Veitchia_spiralis))	(Hydriastele_microspadix	Dictyosperma_album))))	Kingia_australis);
((Burretiokentia_grandiflora	((Hydriastele_microspadix	(Heterospathe_cagayanensis	Kentiopsis_piersoniorum))	(((Manicaria_saccifera	((Prestoea_acuminata	(Oenocarpus_minor	Oenocarpus_bataua))	(((((Nypa_fruticans	Chamaedorea_seifrizii)	(Reinhardtia_simplex	(Reinhardtia_paiewonskiana	Reinhardtia_latisecta)))	((Bactris_major	(Elaeis_guineensis	Elaeis_oleifera))	Attalea_speciosa))	((Roystonea_regia	(Serenoa_repens	Iriartea_deltoidea))	(((Podococcus_barteri	(Calamus_caryotoides	Orania_palindan))	Sclerosperma_profizianum)	((Sabal_domingensis	Phoenix_dactylifera)	(Leopoldinia_pulchra	Pseudophoenix_vinifera)))))	(Geonoma_undata	Pelagodoxa_henryana))))	(Dypsis_decaryi	Veitchia_spiralis))	Dictyosperma_album)))	Kingia_australis);
((Burretiokentia_grandiflora	((Dictyosperma_album	(((Manicaria_saccifera	(Prestoea_acuminata	(Oenocarpus_minor	Oenocarpus_bataua)))	((((Reinhardtia_simplex	(Reinhardtia_paiewonskiana	Reinhardtia_latisecta))	((Bactris_major	(Elaeis_guineensis	Elaeis_oleifera))	Attalea_speciosa))	(((Leopoldinia_pulchra	Chamaedorea_seifrizii)	(Calamus_caryotoides	Iriartea_deltoidea))	(((((Phoenix_dactylifera	(Serenoa_repens	Nypa_fruticans))	Sabal_domingensis)	Pseudophoenix_vinifera)	((Podococcus_barteri	Orania_palindan)	Sclerosperma_profizianum))	Roystonea_regia)))	(Geonoma_undata	Pelagodoxa_henryana)))	(Dypsis_decaryi	Veitchia_spiralis)))	(Hydriastele_microspadix	(Heterospathe_cagayanensis	Kentiopsis_piersoniorum))))	Kingia_australis);
((Burretiokentia_grandiflora	(Dictyosperma_album	((((((Pelagodoxa_henryana	Geonoma_undata)	((((((Sabal_domingensis	Phoenix_dactylifera)	(Serenoa_repens	Iriartea_deltoidea))	(Pseudophoenix_vinifera	Roystonea_regia))	(Sclerosperma_profizianum	(Podococcus_barteri	Orania_palindan)))	((((Elaeis_oleifera	Elaeis_guineensis)	Bactris_major)	Attalea_speciosa)	((Reinhardtia_latisecta	Reinhardtia_paiewonskiana)	Reinhardtia_simplex)))	(Calamus_caryotoides	Nypa_fruticans)))	(Prestoea_acuminata	((Leopoldinia_pulchra	Chamaedorea_seifrizii)	(Oenocarpus_minor	Oenocarpus_bataua))))	Manicaria_saccifera)	(Veitchia_spiralis	Dypsis_decaryi))	((Kentiopsis_piersoniorum	Heterospathe_cagayanensis)	Hydriastele_microspadix))))	Kingia_australis);
((Pelagodoxa_henryana	(((Leopoldinia_pulchra	Geonoma_undata)	((((((Sabal_domingensis	Phoenix_dactylifera)	Iriartea_deltoidea)	(Pseudophoenix_vinifera	Roystonea_regia))	((Serenoa_repens	Sclerosperma_profizianum)	(Podococcus_barteri	(Calamus_caryotoides	Orania_palindan))))	((((Elaeis_oleifera	Elaeis_guineensis)	Bactris_major)	Attalea_speciosa)	(Nypa_fruticans	((Reinhardtia_latisecta	Reinhardtia_paiewonskiana)	Reinhardtia_simplex))))	(((Veitchia_spiralis	Dypsis_decaryi)	((Dictyosperma_album	((Kentiopsis_piersoniorum	Hydriastele_microspadix)	Burretiokentia_grandiflora))	Heterospathe_cagayanensis))	((Prestoea_acuminata	(Oenocarpus_minor	Oenocarpus_bataua))	Manicaria_saccifera))))	Chamaedorea_seifrizii))	Kingia_australis);
((Reinhardtia_simplex	((((((Nypa_fruticans	Iriartea_deltoidea)	((Phoenix_dactylifera	Sabal_domingensis)	Serenoa_repens))	((Pseudophoenix_vinifera	(Calamus_caryotoides	Roystonea_regia))	(Sclerosperma_profizianum	(Podococcus_barteri	Orania_palindan))))	(((Elaeis_oleifera	Elaeis_guineensis)	Bactris_major)	Attalea_speciosa))	(((Dypsis_decaryi	((((Veitchia_spiralis	(Heterospathe_cagayanensis	Kentiopsis_piersoniorum))	Hydriastele_microspadix)	Burretiokentia_grandiflora)	Dictyosperma_album))	((Prestoea_acuminata	(Oenocarpus_minor	Oenocarpus_bataua))	(Leopoldinia_pulchra	Manicaria_saccifera)))	((Chamaedorea_seifrizii	Pelagodoxa_henryana)	Geonoma_undata)))	(Reinhardtia_latisecta	Reinhardtia_paiewonskiana)))	Kingia_australis);
((((Dictyosperma_album	((Manicaria_saccifera	((Prestoea_acuminata	(Oenocarpus_minor	Oenocarpus_bataua))	(((Pelagodoxa_henryana	Chamaedorea_seifrizii)	(((Leopoldinia_pulchra	(Reinhardtia_latisecta	Reinhardtia_paiewonskiana))	Reinhardtia_simplex)	((((Nypa_fruticans	Iriartea_deltoidea)	(Phoenix_dactylifera	Sabal_domingensis))	((Pseudophoenix_vinifera	(Calamus_caryotoides	Roystonea_regia))	((Serenoa_repens	Sclerosperma_profizianum)	(Podococcus_barteri	Orania_palindan))))	(((Elaeis_oleifera	Elaeis_guineensis)	Bactris_major)	Attalea_speciosa))))	Geonoma_undata)))	(Veitchia_spiralis	Dypsis_decaryi)))	((Heterospathe_cagayanensis	Kentiopsis_piersoniorum)	Hydriastele_microspadix))	Burretiokentia_grandiflora)	Kingia_australis);
(((((Kentiopsis_piersoniorum	((Veitchia_spiralis	Dypsis_decaryi)	Heterospathe_cagayanensis))	Hydriastele_microspadix)	(Dictyosperma_album	((Manicaria_saccifera	((Prestoea_acuminata	(Oenocarpus_minor	Oenocarpus_bataua))	((Pelagodoxa_henryana	Geonoma_undata)	((((Reinhardtia_latisecta	Reinhardtia_paiewonskiana)	Reinhardtia_simplex)	(Leopoldinia_pulchra	(((Elaeis_oleifera	Elaeis_guineensis)	Bactris_major)	Attalea_speciosa)))	((Phoenix_dactylifera	Sabal_domingensis)	((Serenoa_repens	Iriartea_deltoidea)	(((Calamus_caryotoides	Nypa_fruticans)	(Pseudophoenix_vinifera	Roystonea_regia))	((Orania_palindan	Podococcus_barteri)	Sclerosperma_profizianum))))))))	Chamaedorea_seifrizii)))	Burretiokentia_grandiflora)	Kingia_australis);
(((((Dictyosperma_album	Heterospathe_cagayanensis)	(Kentiopsis_piersoniorum	(Veitchia_spiralis	Dypsis_decaryi)))	(((((Pelagodoxa_henryana	Geonoma_undata)	(((Reinhardtia_latisecta	Reinhardtia_paiewonskiana)	Reinhardtia_simplex)	((((Nypa_fruticans	Iriartea_deltoidea)	(Phoenix_dactylifera	Sabal_domingensis))	((Leopoldinia_pulchra	(Pseudophoenix_vinifera	(Roystonea_regia	Serenoa_repens)))	((Orania_palindan	Podococcus_barteri)	(Calamus_caryotoides	Sclerosperma_profizianum))))	(((Elaeis_oleifera	Elaeis_guineensis)	Bactris_major)	Attalea_speciosa))))	(Manicaria_saccifera	(Prestoea_acuminata	(Oenocarpus_minor	Oenocarpus_bataua))))	Chamaedorea_seifrizii)	Hydriastele_microspadix))	Burretiokentia_grandiflora)	Kingia_australis);
(((Dictyosperma_album	(((((((Leopoldinia_pulchra	Chamaedorea_seifrizii)	Pelagodoxa_henryana)	((((Reinhardtia_latisecta	Reinhardtia_paiewonskiana)	Reinhardtia_simplex)	(((Elaeis_oleifera	Elaeis_guineensis)	Bactris_major)	Attalea_speciosa))	(((Serenoa_repens	Iriartea_deltoidea)	(Phoenix_dactylifera	Sabal_domingensis))	(((Pseudophoenix_vinifera	(Calamus_caryotoides	Roystonea_regia))	Nypa_fruticans)	(Podococcus_barteri	(Sclerosperma_profizianum	Orania_palindan))))))	(Manicaria_saccifera	(Prestoea_acuminata	(Oenocarpus_minor	Oenocarpus_bataua))))	Geonoma_undata)	Hydriastele_microspadix)	((Veitchia_spiralis	Dypsis_decaryi)	(Kentiopsis_piersoniorum	Heterospathe_cagayanensis))))	Burretiokentia_grandiflora)	Kingia_australis);
(((Dictyosperma_album	((Hydriastele_microspadix	(Kentiopsis_piersoniorum	Heterospathe_cagayanensis))	((Veitchia_spiralis	Dypsis_decaryi)	(((Geonoma_undata	Pelagodoxa_henryana)	(Chamaedorea_seifrizii	((((Reinhardtia_latisecta	Reinhardtia_paiewonskiana)	Reinhardtia_simplex)	(Leopoldinia_pulchra	(((Elaeis_oleifera	Elaeis_guineensis)	Bactris_major)	Attalea_speciosa)))	(((Serenoa_repens	Iriartea_deltoidea)	(Phoenix_dactylifera	Sabal_domingensis))	((Pseudophoenix_vinifera	Roystonea_regia)	(Nypa_fruticans	((Calamus_caryotoides	Orania_palindan)	(Podococcus_barteri	Sclerosperma_profizianum))))))))	(Manicaria_saccifera	(Prestoea_acuminata	(Oenocarpus_minor	Oenocarpus_bataua)))))))	Burretiokentia_grandiflora)	Kingia_australis);
(((((Heterospathe_cagayanensis	(Veitchia_spiralis	Dypsis_decaryi))	Dictyosperma_album)	((Manicaria_saccifera	(((Geonoma_undata	Pelagodoxa_henryana)	(((Leopoldinia_pulchra	Chamaedorea_seifrizii)	((Reinhardtia_latisecta	Reinhardtia_paiewonskiana)	Reinhardtia_simplex))	((((((Serenoa_repens	Pseudophoenix_vinifera)	Roystonea_regia)	Iriartea_deltoidea)	((Calamus_caryotoides	Phoenix_dactylifera)	Sabal_domingensis))	((Orania_palindan	Podococcus_barteri)	Sclerosperma_profizianum))	(Nypa_fruticans	(((Elaeis_oleifera	Elaeis_guineensis)	Bactris_major)	Attalea_speciosa)))))	(Prestoea_acuminata	(Oenocarpus_minor	Oenocarpus_bataua))))	(Hydriastele_microspadix	Kentiopsis_piersoniorum)))	Burretiokentia_grandiflora)	Kingia_australis);
((((Hydriastele_microspadix	((Manicaria_saccifera	(Prestoea_acuminata	(Oenocarpus_minor	Oenocarpus_bataua)))	((Geonoma_undata	Pelagodoxa_henryana)	((((((Serenoa_repens	Iriartea_deltoidea)	(((Phoenix_dactylifera	Sabal_domingensis)	(Calamus_caryotoides	(Pseudophoenix_vinifera	Roystonea_regia)))	(Orania_palindan	(Podococcus_barteri	Sclerosperma_profizianum))))	Nypa_fruticans)	(((Elaeis_oleifera	Elaeis_guineensis)	Bactris_major)	Attalea_speciosa))	((Reinhardtia_latisecta	Reinhardtia_paiewonskiana)	Reinhardtia_simplex))	(Leopoldinia_pulchra	Chamaedorea_seifrizii)))))	(((Kentiopsis_piersoniorum	Heterospathe_cagayanensis)	(Veitchia_spiralis	Dypsis_decaryi))	Dictyosperma_album))	Burretiokentia_grandiflora)	Kingia_australis);
((Burretiokentia_grandiflora	(((((Veitchia_spiralis	Dypsis_decaryi)	Kentiopsis_piersoniorum)	Heterospathe_cagayanensis)	Hydriastele_microspadix)	(((((Prestoea_acuminata	(Oenocarpus_bataua	Oenocarpus_minor))	Manicaria_saccifera)	(((Calamus_caryotoides	(Leopoldinia_pulchra	Chamaedorea_seifrizii))	Pelagodoxa_henryana)	(((Reinhardtia_paiewonskiana	Reinhardtia_latisecta)	Reinhardtia_simplex)	(((Nypa_fruticans	Iriartea_deltoidea)	(Phoenix_dactylifera	(Sabal_domingensis	((Roystonea_regia	Pseudophoenix_vinifera)	(Orania_palindan	(Serenoa_repens	(Podococcus_barteri	Sclerosperma_profizianum)))))))	(((Elaeis_oleifera	Elaeis_guineensis)	Bactris_major)	Attalea_speciosa)))))	Geonoma_undata)	Dictyosperma_album)))	Kingia_australis);
((Burretiokentia_grandiflora	(((Veitchia_spiralis	Dypsis_decaryi)	(((((((Reinhardtia_paiewonskiana	Reinhardtia_latisecta)	Reinhardtia_simplex)	(((Elaeis_oleifera	Elaeis_guineensis)	Bactris_major)	Attalea_speciosa))	((Nypa_fruticans	Iriartea_deltoidea)	(((Serenoa_repens	(Roystonea_regia	Pseudophoenix_vinifera))	((Sclerosperma_profizianum	Podococcus_barteri)	(Calamus_caryotoides	Orania_palindan)))	(Phoenix_dactylifera	Sabal_domingensis))))	((Chamaedorea_seifrizii	Pelagodoxa_henryana)	Geonoma_undata))	(Prestoea_acuminata	(Oenocarpus_bataua	Oenocarpus_minor)))	(Leopoldinia_pulchra	Manicaria_saccifera)))	(Dictyosperma_album	((Kentiopsis_piersoniorum	Heterospathe_cagayanensis)	Hydriastele_microspadix))))	Kingia_australis);
((Burretiokentia_grandiflora	((Heterospathe_cagayanensis	(Hydriastele_microspadix	Kentiopsis_piersoniorum))	(Dictyosperma_album	((Veitchia_spiralis	Dypsis_decaryi)	(((Prestoea_acuminata	(Oenocarpus_bataua	Oenocarpus_minor))	Manicaria_saccifera)	(((((Reinhardtia_paiewonskiana	Reinhardtia_latisecta)	Reinhardtia_simplex)	(((Elaeis_oleifera	Elaeis_guineensis)	Bactris_major)	Attalea_speciosa))	((Nypa_fruticans	Iriartea_deltoidea)	(((Serenoa_repens	(Roystonea_regia	Pseudophoenix_vinifera))	(Sclerosperma_profizianum	(Podococcus_barteri	(Calamus_caryotoides	Orania_palindan))))	(Phoenix_dactylifera	Sabal_domingensis))))	(((Leopoldinia_pulchra	Chamaedorea_seifrizii)	Pelagodoxa_henryana)	Geonoma_undata)))))))	Kingia_australis);
((Burretiokentia_grandiflora	((Hydriastele_microspadix	(Kentiopsis_piersoniorum	Heterospathe_cagayanensis))	(Dictyosperma_album	((Veitchia_spiralis	Dypsis_decaryi)	((Prestoea_acuminata	(Oenocarpus_bataua	Oenocarpus_minor))	((((((Reinhardtia_paiewonskiana	Reinhardtia_latisecta)	Reinhardtia_simplex)	(((Elaeis_oleifera	Elaeis_guineensis)	Bactris_major)	Attalea_speciosa))	((Nypa_fruticans	((Calamus_caryotoides	Sclerosperma_profizianum)	(Podococcus_barteri	Orania_palindan)))	((Roystonea_regia	Pseudophoenix_vinifera)	(Iriartea_deltoidea	(Serenoa_repens	(Phoenix_dactylifera	Sabal_domingensis))))))	((Chamaedorea_seifrizii	Pelagodoxa_henryana)	Geonoma_undata))	(Leopoldinia_pulchra	Manicaria_saccifera)))))))	Kingia_australis);
((Burretiokentia_grandiflora	((Hydriastele_microspadix	(((Veitchia_spiralis	Dypsis_decaryi)	Kentiopsis_piersoniorum)	Heterospathe_cagayanensis))	(Dictyosperma_album	(((Prestoea_acuminata	(Oenocarpus_bataua	Oenocarpus_minor))	Manicaria_saccifera)	((Chamaedorea_seifrizii	(((((Nypa_fruticans	Calamus_caryotoides)	(Orania_palindan	(Podococcus_barteri	Sclerosperma_profizianum)))	(Roystonea_regia	Pseudophoenix_vinifera))	((Phoenix_dactylifera	Sabal_domingensis)	(Iriartea_deltoidea	Serenoa_repens)))	((Leopoldinia_pulchra	(((Elaeis_oleifera	Elaeis_guineensis)	Bactris_major)	Attalea_speciosa))	((Reinhardtia_paiewonskiana	Reinhardtia_latisecta)	Reinhardtia_simplex))))	(Pelagodoxa_henryana	Geonoma_undata))))))	Kingia_australis);
((Burretiokentia_grandiflora	(((((Prestoea_acuminata	(Oenocarpus_bataua	Oenocarpus_minor))	(Leopoldinia_pulchra	Manicaria_saccifera))	((((Chamaedorea_seifrizii	(Sclerosperma_profizianum	((Calamus_caryotoides	Orania_palindan)	Podococcus_barteri)))	(((Nypa_fruticans	Phoenix_dactylifera)	Sabal_domingensis)	((Roystonea_regia	Pseudophoenix_vinifera)	(Iriartea_deltoidea	Serenoa_repens))))	((((Elaeis_oleifera	Elaeis_guineensis)	Bactris_major)	Attalea_speciosa)	((Reinhardtia_paiewonskiana	Reinhardtia_latisecta)	Reinhardtia_simplex)))	(Pelagodoxa_henryana	Geonoma_undata)))	Hydriastele_microspadix)	((Dictyosperma_album	((Veitchia_spiralis	Dypsis_decaryi)	Heterospathe_cagayanensis))	Kentiopsis_piersoniorum)))	Kingia_australis);
((Veitchia_spiralis	(Dypsis_decaryi	((((Dictyosperma_album	Burretiokentia_grandiflora)	(((Prestoea_acuminata	(Oenocarpus_bataua	Oenocarpus_minor))	Manicaria_saccifera)	(((((((Serenoa_repens	((Roystonea_regia	(Leopoldinia_pulchra	Pseudophoenix_vinifera))	Iriartea_deltoidea))	(Phoenix_dactylifera	Sabal_domingensis))	(Sclerosperma_profizianum	((Calamus_caryotoides	Orania_palindan)	Podococcus_barteri)))	((((Elaeis_oleifera	Elaeis_guineensis)	Bactris_major)	Attalea_speciosa)	((Reinhardtia_paiewonskiana	Reinhardtia_latisecta)	Reinhardtia_simplex)))	Nypa_fruticans)	(Chamaedorea_seifrizii	Pelagodoxa_henryana))	Geonoma_undata)))	Hydriastele_microspadix)	(Kentiopsis_piersoniorum	Heterospathe_cagayanensis))))	Kingia_australis);
((Burretiokentia_grandiflora	(((((Dypsis_decaryi	Veitchia_spiralis)	Heterospathe_cagayanensis)	(((Prestoea_acuminata	(Oenocarpus_bataua	Oenocarpus_minor))	Manicaria_saccifera)	((((((((((Calamus_caryotoides	Roystonea_regia)	Pseudophoenix_vinifera)	Iriartea_deltoidea)	Serenoa_repens)	(Phoenix_dactylifera	Sabal_domingensis))	(Sclerosperma_profizianum	(Orania_palindan	Podococcus_barteri)))	Nypa_fruticans)	((((Elaeis_oleifera	Elaeis_guineensis)	Bactris_major)	Attalea_speciosa)	((Reinhardtia_paiewonskiana	Reinhardtia_latisecta)	Reinhardtia_simplex)))	((Leopoldinia_pulchra	Chamaedorea_seifrizii)	Pelagodoxa_henryana))	Geonoma_undata)))	(Hydriastele_microspadix	Kentiopsis_piersoniorum))	Dictyosperma_album))	Kingia_australis);
((Burretiokentia_grandiflora	((Dictyosperma_album	((Dypsis_decaryi	Veitchia_spiralis)	(Kentiopsis_piersoniorum	Heterospathe_cagayanensis)))	((((((Pelagodoxa_henryana	Geonoma_undata)	((((((Phoenix_dactylifera	Sabal_domingensis)	((Sclerosperma_profizianum	(Orania_palindan	Podococcus_barteri))	Pseudophoenix_vinifera))	(Calamus_caryotoides	Roystonea_regia))	(Iriartea_deltoidea	Serenoa_repens))	(Chamaedorea_seifrizii	Nypa_fruticans))	((((Elaeis_oleifera	Elaeis_guineensis)	Bactris_major)	Attalea_speciosa)	((Reinhardtia_paiewonskiana	Reinhardtia_latisecta)	Reinhardtia_simplex))))	(Prestoea_acuminata	(Oenocarpus_bataua	Oenocarpus_minor)))	Leopoldinia_pulchra)	Manicaria_saccifera)	Hydriastele_microspadix)))	Kingia_australis);
((Burretiokentia_grandiflora	(Dictyosperma_album	(((Dypsis_decaryi	Veitchia_spiralis)	(((((Chamaedorea_seifrizii	Pelagodoxa_henryana)	Geonoma_undata)	((((Sclerosperma_profizianum	((Calamus_caryotoides	Orania_palindan)	Podococcus_barteri))	(Roystonea_regia	(Leopoldinia_pulchra	Pseudophoenix_vinifera)))	((Iriartea_deltoidea	Serenoa_repens)	(Phoenix_dactylifera	(Nypa_fruticans	Sabal_domingensis))))	((((Elaeis_oleifera	Elaeis_guineensis)	Bactris_major)	Attalea_speciosa)	((Reinhardtia_paiewonskiana	Reinhardtia_latisecta)	Reinhardtia_simplex))))	(Prestoea_acuminata	(Oenocarpus_bataua	Oenocarpus_minor)))	Manicaria_saccifera))	(Hydriastele_microspadix	(Kentiopsis_piersoniorum	Heterospathe_cagayanensis)))))	Kingia_australis);
((Burretiokentia_grandiflora	((Kentiopsis_piersoniorum	Heterospathe_cagayanensis)	(((Dypsis_decaryi	Veitchia_spiralis)	(((Prestoea_acuminata	(Oenocarpus_minor	Oenocarpus_bataua))	((Geonoma_undata	Pelagodoxa_henryana)	((((Serenoa_repens	(Sclerosperma_profizianum	(Orania_palindan	Podococcus_barteri)))	(((Phoenix_dactylifera	Sabal_domingensis)	(Nypa_fruticans	Iriartea_deltoidea))	(Pseudophoenix_vinifera	Roystonea_regia)))	(Calamus_caryotoides	(((Bactris_major	(Elaeis_guineensis	Elaeis_oleifera))	Attalea_speciosa)	(Reinhardtia_simplex	(Reinhardtia_paiewonskiana	Reinhardtia_latisecta)))))	(Leopoldinia_pulchra	Chamaedorea_seifrizii))))	Manicaria_saccifera))	(Dictyosperma_album	Hydriastele_microspadix))))	Kingia_australis);
((Burretiokentia_grandiflora	(((((Leopoldinia_pulchra	Manicaria_saccifera)	(Prestoea_acuminata	(Calamus_caryotoides	(Oenocarpus_minor	Oenocarpus_bataua))))	(Chamaedorea_seifrizii	((Geonoma_undata	Pelagodoxa_henryana)	(((((Orania_palindan	Podococcus_barteri)	((Sclerosperma_profizianum	Serenoa_repens)	Roystonea_regia))	((Phoenix_dactylifera	Sabal_domingensis)	(Nypa_fruticans	Iriartea_deltoidea)))	(((Bactris_major	(Elaeis_guineensis	Elaeis_oleifera))	Attalea_speciosa)	(Reinhardtia_simplex	(Reinhardtia_paiewonskiana	Reinhardtia_latisecta))))	Pseudophoenix_vinifera))))	(Dictyosperma_album	Hydriastele_microspadix))	((Dypsis_decaryi	Veitchia_spiralis)	(Heterospathe_cagayanensis	Kentiopsis_piersoniorum))))	Kingia_australis);
((Burretiokentia_grandiflora	((Dictyosperma_album	Hydriastele_microspadix)	(((Dypsis_decaryi	Veitchia_spiralis)	((((Leopoldinia_pulchra	Manicaria_saccifera)	(Prestoea_acuminata	(Oenocarpus_minor	Oenocarpus_bataua)))	((Geonoma_undata	(Chamaedorea_seifrizii	Pelagodoxa_henryana))	((((Bactris_major	(Elaeis_guineensis	Elaeis_oleifera))	Attalea_speciosa)	((((Phoenix_dactylifera	Sabal_domingensis)	(Nypa_fruticans	Iriartea_deltoidea))	((Sclerosperma_profizianum	((Calamus_caryotoides	Orania_palindan)	Podococcus_barteri))	Serenoa_repens))	(Pseudophoenix_vinifera	Roystonea_regia)))	(Reinhardtia_simplex	(Reinhardtia_paiewonskiana	Reinhardtia_latisecta)))))	Heterospathe_cagayanensis))	Kentiopsis_piersoniorum)))	Kingia_australis);
((Burretiokentia_grandiflora	((((Leopoldinia_pulchra	Manicaria_saccifera)	(Prestoea_acuminata	(Oenocarpus_minor	Oenocarpus_bataua)))	((Geonoma_undata	Pelagodoxa_henryana)	(Chamaedorea_seifrizii	(((Nypa_fruticans	(Sclerosperma_profizianum	((Calamus_caryotoides	Orania_palindan)	Podococcus_barteri)))	(((Bactris_major	(Elaeis_guineensis	Elaeis_oleifera))	Attalea_speciosa)	(Reinhardtia_simplex	(Reinhardtia_paiewonskiana	Reinhardtia_latisecta))))	((Iriartea_deltoidea	(Pseudophoenix_vinifera	Roystonea_regia))	(Serenoa_repens	(Phoenix_dactylifera	Sabal_domingensis)))))))	(((Heterospathe_cagayanensis	(Kentiopsis_piersoniorum	(Dypsis_decaryi	Veitchia_spiralis)))	Dictyosperma_album)	Hydriastele_microspadix)))	Kingia_australis);
((Burretiokentia_grandiflora	((((Dypsis_decaryi	Manicaria_saccifera)	(Prestoea_acuminata	((Geonoma_undata	(((((Bactris_major	(Elaeis_guineensis	Elaeis_oleifera))	Attalea_speciosa)	(Reinhardtia_simplex	(Leopoldinia_pulchra	(Reinhardtia_paiewonskiana	Reinhardtia_latisecta))))	((((Pseudophoenix_vinifera	Roystonea_regia)	(Calamus_caryotoides	Nypa_fruticans))	(Sclerosperma_profizianum	(Orania_palindan	Podococcus_barteri)))	((Phoenix_dactylifera	Sabal_domingensis)	(Serenoa_repens	Iriartea_deltoidea))))	Pelagodoxa_henryana))	(Chamaedorea_seifrizii	(Oenocarpus_minor	Oenocarpus_bataua)))))	(((Kentiopsis_piersoniorum	Veitchia_spiralis)	Heterospathe_cagayanensis)	Hydriastele_microspadix))	Dictyosperma_album))	Kingia_australis);
((Burretiokentia_grandiflora	((((Veitchia_spiralis	Dypsis_decaryi)	((Manicaria_saccifera	(Prestoea_acuminata	(Oenocarpus_minor	Oenocarpus_bataua)))	(Geonoma_undata	(((((Bactris_major	(Elaeis_guineensis	Elaeis_oleifera))	Attalea_speciosa)	(Reinhardtia_simplex	(Reinhardtia_paiewonskiana	Reinhardtia_latisecta)))	(((Orania_palindan	(Podococcus_barteri	Sclerosperma_profizianum))	(((Phoenix_dactylifera	Sabal_domingensis)	(Nypa_fruticans	Iriartea_deltoidea))	Serenoa_repens))	(Leopoldinia_pulchra	(Pseudophoenix_vinifera	Roystonea_regia))))	((Calamus_caryotoides	Chamaedorea_seifrizii)	Pelagodoxa_henryana)))))	((Kentiopsis_piersoniorum	Heterospathe_cagayanensis)	Hydriastele_microspadix))	Dictyosperma_album))	Kingia_australis);
((Burretiokentia_grandiflora	(((((Leopoldinia_pulchra	Manicaria_saccifera)	(Prestoea_acuminata	(Oenocarpus_minor	Oenocarpus_bataua)))	(((Pelagodoxa_henryana	Chamaedorea_seifrizii)	(((((Pseudophoenix_vinifera	((Calamus_caryotoides	Orania_palindan)	Podococcus_barteri))	Sclerosperma_profizianum)	(Phoenix_dactylifera	Sabal_domingensis))	((Nypa_fruticans	Roystonea_regia)	(Serenoa_repens	Iriartea_deltoidea)))	(((Bactris_major	(Elaeis_guineensis	Elaeis_oleifera))	Attalea_speciosa)	(Reinhardtia_simplex	(Reinhardtia_paiewonskiana	Reinhardtia_latisecta)))))	Geonoma_undata))	(Dictyosperma_album	((Kentiopsis_piersoniorum	Heterospathe_cagayanensis)	Hydriastele_microspadix)))	(Veitchia_spiralis	Dypsis_decaryi)))	Kingia_australis);
((Veitchia_spiralis	(Dypsis_decaryi	(Kentiopsis_piersoniorum	((Burretiokentia_grandiflora	((Hydriastele_microspadix	((Manicaria_saccifera	(Prestoea_acuminata	(Oenocarpus_minor	Oenocarpus_bataua)))	((Chamaedorea_seifrizii	(((((Pseudophoenix_vinifera	Roystonea_regia)	(Serenoa_repens	(((Calamus_caryotoides	Orania_palindan)	Podococcus_barteri)	Sclerosperma_profizianum)))	(Iriartea_deltoidea	(Phoenix_dactylifera	Sabal_domingensis)))	((Leopoldinia_pulchra	((Bactris_major	(Elaeis_guineensis	Elaeis_oleifera))	Attalea_speciosa))	(Reinhardtia_simplex	(Reinhardtia_paiewonskiana	Reinhardtia_latisecta))))	Nypa_fruticans))	(Pelagodoxa_henryana	Geonoma_undata))))	Dictyosperma_album))	Heterospathe_cagayanensis))))	Kingia_australis);
((Burretiokentia_grandiflora	(((((Manicaria_saccifera	(Prestoea_acuminata	(Oenocarpus_minor	Oenocarpus_bataua)))	((Geonoma_undata	Chamaedorea_seifrizii)	(Pelagodoxa_henryana	(((((Nypa_fruticans	Roystonea_regia)	Pseudophoenix_vinifera)	(((Calamus_caryotoides	Orania_palindan)	Podococcus_barteri)	Sclerosperma_profizianum))	((Phoenix_dactylifera	Sabal_domingensis)	(Serenoa_repens	Iriartea_deltoidea)))	((Leopoldinia_pulchra	((Bactris_major	(Elaeis_guineensis	Elaeis_oleifera))	Attalea_speciosa))	(Reinhardtia_simplex	(Reinhardtia_paiewonskiana	Reinhardtia_latisecta)))))))	(Veitchia_spiralis	Dypsis_decaryi))	(Hydriastele_microspadix	(Kentiopsis_piersoniorum	Heterospathe_cagayanensis)))	Dictyosperma_album))	Kingia_australis);
((Pelagodoxa_henryana	(Geonoma_undata	((((((((Orania_palindan	Podococcus_barteri)	Sclerosperma_profizianum)	Serenoa_repens)	Calamus_caryotoides)	(Leopoldinia_pulchra	(Roystonea_regia	Pseudophoenix_vinifera)))	(((Nypa_fruticans	Phoenix_dactylifera)	Sabal_domingensis)	Iriartea_deltoidea))	(((Bactris_major	(Elaeis_guineensis	Elaeis_oleifera))	Attalea_speciosa)	(Reinhardtia_simplex	(Reinhardtia_paiewonskiana	Reinhardtia_latisecta))))	((Chamaedorea_seifrizii	(Prestoea_acuminata	(Oenocarpus_minor	Oenocarpus_bataua)))	(((Veitchia_spiralis	Dypsis_decaryi)	((Hydriastele_microspadix	(Kentiopsis_piersoniorum	Heterospathe_cagayanensis))	(Dictyosperma_album	Burretiokentia_grandiflora)))	Manicaria_saccifera)))))	Kingia_australis);
((Burretiokentia_grandiflora	((Heterospathe_cagayanensis	Kentiopsis_piersoniorum)	((Dictyosperma_album	Hydriastele_microspadix)	((Manicaria_saccifera	(((((Attalea_speciosa	(Bactris_major	(Elaeis_guineensis	Elaeis_oleifera)))	(Reinhardtia_simplex	(Leopoldinia_pulchra	(Reinhardtia_paiewonskiana	Reinhardtia_latisecta))))	(((((Serenoa_repens	Iriartea_deltoidea)	(Sabal_domingensis	Phoenix_dactylifera))	(Pseudophoenix_vinifera	Roystonea_regia))	((Chamaedorea_seifrizii	Sclerosperma_profizianum)	(Orania_palindan	Podococcus_barteri)))	Nypa_fruticans))	(Geonoma_undata	Pelagodoxa_henryana))	(Calamus_caryotoides	((Oenocarpus_minor	Oenocarpus_bataua)	Prestoea_acuminata))))	(Veitchia_spiralis	Dypsis_decaryi)))))	Kingia_australis);
((Burretiokentia_grandiflora	((Hydriastele_microspadix	(Heterospathe_cagayanensis	Kentiopsis_piersoniorum))	(Dictyosperma_album	(((Manicaria_saccifera	((Oenocarpus_minor	Oenocarpus_bataua)	Prestoea_acuminata))	(((((Attalea_speciosa	(Bactris_major	(Elaeis_guineensis	Elaeis_oleifera)))	(Reinhardtia_simplex	(Reinhardtia_paiewonskiana	Reinhardtia_latisecta)))	((((Chamaedorea_seifrizii	Nypa_fruticans)	Iriartea_deltoidea)	(Sabal_domingensis	Phoenix_dactylifera))	(Serenoa_repens	((Pseudophoenix_vinifera	Roystonea_regia)	(Sclerosperma_profizianum	((Calamus_caryotoides	Orania_palindan)	Podococcus_barteri))))))	Leopoldinia_pulchra)	(Geonoma_undata	Pelagodoxa_henryana)))	(Veitchia_spiralis	Dypsis_decaryi)))))	Kingia_australis);
((Veitchia_spiralis	(Dypsis_decaryi	(((Burretiokentia_grandiflora	(Hydriastele_microspadix	(Heterospathe_cagayanensis	Kentiopsis_piersoniorum)))	Dictyosperma_album)	(Manicaria_saccifera	((Geonoma_undata	((((Leopoldinia_pulchra	(Attalea_speciosa	(Bactris_major	(Elaeis_guineensis	Elaeis_oleifera))))	(Reinhardtia_simplex	(Reinhardtia_paiewonskiana	Reinhardtia_latisecta)))	(((Sabal_domingensis	Phoenix_dactylifera)	((Pseudophoenix_vinifera	Roystonea_regia)	(Sclerosperma_profizianum	((Calamus_caryotoides	Orania_palindan)	Podococcus_barteri))))	((Chamaedorea_seifrizii	Nypa_fruticans)	(Serenoa_repens	Iriartea_deltoidea))))	Pelagodoxa_henryana))	((Oenocarpus_minor	Oenocarpus_bataua)	Prestoea_acuminata))))))	Kingia_australis);
((Burretiokentia_grandiflora	((Hydriastele_microspadix	(Heterospathe_cagayanensis	Kentiopsis_piersoniorum))	(Dictyosperma_album	((Manicaria_saccifera	(((((Leopoldinia_pulchra	Chamaedorea_seifrizii)	Pelagodoxa_henryana)	Geonoma_undata)	(((Attalea_speciosa	(Bactris_major	(Elaeis_guineensis	Elaeis_oleifera)))	(Reinhardtia_simplex	(Reinhardtia_paiewonskiana	Reinhardtia_latisecta)))	(((Sclerosperma_profizianum	((Orania_palindan	Calamus_caryotoides)	Podococcus_barteri))	((Sabal_domingensis	Phoenix_dactylifera)	((Serenoa_repens	Iriartea_deltoidea)	(Pseudophoenix_vinifera	Roystonea_regia))))	Nypa_fruticans)))	((Oenocarpus_minor	Oenocarpus_bataua)	Prestoea_acuminata)))	(Veitchia_spiralis	Dypsis_decaryi)))))	Kingia_australis);
((Burretiokentia_grandiflora	((Hydriastele_microspadix	(Heterospathe_cagayanensis	Kentiopsis_piersoniorum))	(Dictyosperma_album	((Manicaria_saccifera	(((((((((Serenoa_repens	Iriartea_deltoidea)	(Pseudophoenix_vinifera	(Calamus_caryotoides	Roystonea_regia)))	((Sclerosperma_profizianum	(Orania_palindan	Podococcus_barteri))	(Sabal_domingensis	Phoenix_dactylifera)))	Nypa_fruticans)	(Attalea_speciosa	(Bactris_major	(Elaeis_guineensis	Elaeis_oleifera))))	(Reinhardtia_simplex	(Reinhardtia_paiewonskiana	Reinhardtia_latisecta)))	((Leopoldinia_pulchra	Chamaedorea_seifrizii)	Pelagodoxa_henryana))	Geonoma_undata)	((Oenocarpus_minor	Oenocarpus_bataua)	Prestoea_acuminata)))	(Veitchia_spiralis	Dypsis_decaryi)))))	Kingia_australis);
((Pelagodoxa_henryana	(((Geonoma_undata	(Manicaria_saccifera	(((Oenocarpus_minor	Oenocarpus_bataua)	Prestoea_acuminata)	((Veitchia_spiralis	Dypsis_decaryi)	((Burretiokentia_grandiflora	(Hydriastele_microspadix	(Heterospathe_cagayanensis	Kentiopsis_piersoniorum)))	Dictyosperma_album)))))	(((Attalea_speciosa	(Bactris_major	(Elaeis_guineensis	Elaeis_oleifera)))	(Reinhardtia_simplex	(Reinhardtia_paiewonskiana	Reinhardtia_latisecta)))	(((Sabal_domingensis	Phoenix_dactylifera)	((Leopoldinia_pulchra	(Pseudophoenix_vinifera	Roystonea_regia))	(Sclerosperma_profizianum	(Orania_palindan	(Calamus_caryotoides	Podococcus_barteri)))))	(Iriartea_deltoidea	(Nypa_fruticans	Serenoa_repens)))))	Chamaedorea_seifrizii))	Kingia_australis);
(((Veitchia_spiralis	Dypsis_decaryi)	(((Burretiokentia_grandiflora	(Hydriastele_microspadix	(Heterospathe_cagayanensis	Kentiopsis_piersoniorum)))	Dictyosperma_album)	(((Pelagodoxa_henryana	((Oenocarpus_minor	Oenocarpus_bataua)	Prestoea_acuminata))	(Manicaria_saccifera	(Chamaedorea_seifrizii	((Iriartea_deltoidea	(((Leopoldinia_pulchra	(Pseudophoenix_vinifera	Roystonea_regia))	(Serenoa_repens	(Sclerosperma_profizianum	(Orania_palindan	(Calamus_caryotoides	Podococcus_barteri)))))	(Sabal_domingensis	(Nypa_fruticans	Phoenix_dactylifera))))	((Attalea_speciosa	(Bactris_major	(Elaeis_guineensis	Elaeis_oleifera)))	(Reinhardtia_simplex	(Reinhardtia_paiewonskiana	Reinhardtia_latisecta)))))))	Geonoma_undata)))	Kingia_australis);
((((((((Nypa_fruticans	(((Sabal_domingensis	Phoenix_dactylifera)	((Serenoa_repens	Iriartea_deltoidea)	(Pseudophoenix_vinifera	Roystonea_regia)))	(Sclerosperma_profizianum	(Podococcus_barteri	(Orania_palindan	Calamus_caryotoides)))))	(Attalea_speciosa	(Bactris_major	(Elaeis_guineensis	Elaeis_oleifera))))	(Reinhardtia_simplex	(Reinhardtia_paiewonskiana	Reinhardtia_latisecta)))	(Geonoma_undata	((Leopoldinia_pulchra	Chamaedorea_seifrizii)	Pelagodoxa_henryana)))	(((Oenocarpus_minor	Oenocarpus_bataua)	Prestoea_acuminata)	Manicaria_saccifera))	((Hydriastele_microspadix	((Veitchia_spiralis	Dypsis_decaryi)	(Heterospathe_cagayanensis	Kentiopsis_piersoniorum)))	Dictyosperma_album))	Burretiokentia_grandiflora)	Kingia_australis);
((((Hydriastele_microspadix	(Heterospathe_cagayanensis	(Kentiopsis_piersoniorum	Veitchia_spiralis)))	(Dictyosperma_album	(Dypsis_decaryi	((Geonoma_undata	(((((((Iriartea_deltoidea	((Leopoldinia_pulchra	Sabal_domingensis)	Phoenix_dactylifera))	Serenoa_repens)	(Pseudophoenix_vinifera	Roystonea_regia))	(Sclerosperma_profizianum	((Orania_palindan	(Nypa_fruticans	Calamus_caryotoides))	Podococcus_barteri)))	(Attalea_speciosa	(Bactris_major	(Elaeis_guineensis	Elaeis_oleifera))))	(Reinhardtia_simplex	(Reinhardtia_paiewonskiana	Reinhardtia_latisecta)))	(Chamaedorea_seifrizii	Pelagodoxa_henryana)))	(((Oenocarpus_minor	Oenocarpus_bataua)	Prestoea_acuminata)	Manicaria_saccifera)))))	Burretiokentia_grandiflora)	Kingia_australis);
(((Dictyosperma_album	(((Veitchia_spiralis	Dypsis_decaryi)	((((Pelagodoxa_henryana	Geonoma_undata)	(((Attalea_speciosa	(Bactris_major	(Elaeis_guineensis	Elaeis_oleifera)))	(Reinhardtia_simplex	(Reinhardtia_paiewonskiana	Reinhardtia_latisecta)))	(((((Sabal_domingensis	Phoenix_dactylifera)	(Serenoa_repens	Iriartea_deltoidea))	((Leopoldinia_pulchra	Pseudophoenix_vinifera)	Roystonea_regia))	(Chamaedorea_seifrizii	((Sclerosperma_profizianum	Podococcus_barteri)	Orania_palindan)))	(Nypa_fruticans	Calamus_caryotoides))))	((Oenocarpus_minor	Oenocarpus_bataua)	Prestoea_acuminata))	Manicaria_saccifera))	(Hydriastele_microspadix	(Heterospathe_cagayanensis	Kentiopsis_piersoniorum))))	Burretiokentia_grandiflora)	Kingia_australis);
((Burretiokentia_grandiflora	(((Dypsis_decaryi	Veitchia_spiralis)	(Kentiopsis_piersoniorum	Heterospathe_cagayanensis))	((((Prestoea_acuminata	(Oenocarpus_bataua	Oenocarpus_minor))	(((((Attalea_speciosa	(Bactris_major	(Elaeis_guineensis	Elaeis_oleifera)))	(Reinhardtia_simplex	(Reinhardtia_paiewonskiana	Reinhardtia_latisecta)))	((((Pseudophoenix_vinifera	Roystonea_regia)	((Phoenix_dactylifera	Sabal_domingensis)	(Serenoa_repens	Iriartea_deltoidea)))	(Sclerosperma_profizianum	(Podococcus_barteri	(Calamus_caryotoides	Orania_palindan))))	Nypa_fruticans))	(Leopoldinia_pulchra	Chamaedorea_seifrizii))	(Pelagodoxa_henryana	Geonoma_undata)))	Manicaria_saccifera)	(Dictyosperma_album	Hydriastele_microspadix))))	Kingia_australis);
((Burretiokentia_grandiflora	((((((((Chamaedorea_seifrizii	Pelagodoxa_henryana)	Geonoma_undata)	(((Attalea_speciosa	(Bactris_major	(Elaeis_guineensis	Elaeis_oleifera)))	(Reinhardtia_simplex	(Reinhardtia_paiewonskiana	Reinhardtia_latisecta)))	((((Pseudophoenix_vinifera	Roystonea_regia)	((Phoenix_dactylifera	Sabal_domingensis)	(Serenoa_repens	Iriartea_deltoidea)))	(Podococcus_barteri	(Orania_palindan	Sclerosperma_profizianum)))	(Calamus_caryotoides	Nypa_fruticans))))	Leopoldinia_pulchra)	((Prestoea_acuminata	(Oenocarpus_bataua	Oenocarpus_minor))	Manicaria_saccifera))	(Dypsis_decaryi	Veitchia_spiralis))	Dictyosperma_album)	(Hydriastele_microspadix	(Kentiopsis_piersoniorum	Heterospathe_cagayanensis))))	Kingia_australis);
((Burretiokentia_grandiflora	(((((((Chamaedorea_seifrizii	Leopoldinia_pulchra)	((Pelagodoxa_henryana	((Attalea_speciosa	(Bactris_major	(Elaeis_guineensis	Elaeis_oleifera)))	(Reinhardtia_simplex	(Reinhardtia_paiewonskiana	Reinhardtia_latisecta))))	((((Serenoa_repens	Phoenix_dactylifera)	Sabal_domingensis)	((Sclerosperma_profizianum	(Podococcus_barteri	(Calamus_caryotoides	Orania_palindan)))	(Pseudophoenix_vinifera	Roystonea_regia)))	(Nypa_fruticans	Iriartea_deltoidea))))	Geonoma_undata)	((Prestoea_acuminata	(Oenocarpus_bataua	Oenocarpus_minor))	Manicaria_saccifera))	(Dypsis_decaryi	Veitchia_spiralis))	Dictyosperma_album)	(Hydriastele_microspadix	(Kentiopsis_piersoniorum	Heterospathe_cagayanensis))))	Kingia_australis);
((Burretiokentia_grandiflora	((Heterospathe_cagayanensis	(((((Chamaedorea_seifrizii	Leopoldinia_pulchra)	(((Attalea_speciosa	(Bactris_major	(Elaeis_guineensis	Elaeis_oleifera)))	(Reinhardtia_simplex	(Reinhardtia_paiewonskiana	Reinhardtia_latisecta)))	((Iriartea_deltoidea	(Phoenix_dactylifera	(Sabal_domingensis	Nypa_fruticans)))	((Serenoa_repens	(Sclerosperma_profizianum	(Podococcus_barteri	(Calamus_caryotoides	Orania_palindan))))	(Pseudophoenix_vinifera	Roystonea_regia)))))	(Pelagodoxa_henryana	Geonoma_undata))	((Prestoea_acuminata	(Oenocarpus_bataua	Oenocarpus_minor))	Manicaria_saccifera))	(Dypsis_decaryi	Veitchia_spiralis)))	(Kentiopsis_piersoniorum	(Hydriastele_microspadix	Dictyosperma_album))))	Kingia_australis);
((Burretiokentia_grandiflora	(Dictyosperma_album	((((Dypsis_decaryi	Veitchia_spiralis)	(Heterospathe_cagayanensis	Kentiopsis_piersoniorum))	Hydriastele_microspadix)	(((((Attalea_speciosa	(Bactris_major	(Elaeis_guineensis	Elaeis_oleifera)))	(Reinhardtia_simplex	(Reinhardtia_paiewonskiana	Reinhardtia_latisecta)))	(Serenoa_repens	((Nypa_fruticans	Iriartea_deltoidea)	(((Orania_palindan	((Calamus_caryotoides	Podococcus_barteri)	Sclerosperma_profizianum))	(Pseudophoenix_vinifera	Roystonea_regia))	(Phoenix_dactylifera	Sabal_domingensis)))))	(Chamaedorea_seifrizii	(Pelagodoxa_henryana	Geonoma_undata)))	(Leopoldinia_pulchra	((Prestoea_acuminata	(Oenocarpus_bataua	Oenocarpus_minor))	Manicaria_saccifera))))))	Kingia_australis);
((Burretiokentia_grandiflora	(((Dypsis_decaryi	Veitchia_spiralis)	(Heterospathe_cagayanensis	Kentiopsis_piersoniorum))	((Dictyosperma_album	Hydriastele_microspadix)	((((Manicaria_saccifera	(((Leopoldinia_pulchra	(Attalea_speciosa	(Bactris_major	(Elaeis_guineensis	Elaeis_oleifera))))	(Reinhardtia_simplex	(Reinhardtia_paiewonskiana	Reinhardtia_latisecta)))	((((Podococcus_barteri	(Calamus_caryotoides	Orania_palindan))	Sclerosperma_profizianum)	(Pseudophoenix_vinifera	Roystonea_regia))	((Serenoa_repens	(Nypa_fruticans	Iriartea_deltoidea))	(Phoenix_dactylifera	Sabal_domingensis)))))	(Pelagodoxa_henryana	Geonoma_undata))	(Prestoea_acuminata	(Oenocarpus_bataua	Oenocarpus_minor)))	Chamaedorea_seifrizii))))	Kingia_australis);
((Burretiokentia_grandiflora	(((Dypsis_decaryi	Veitchia_spiralis)	Kentiopsis_piersoniorum)	(((Manicaria_saccifera	(((Geonoma_undata	Pelagodoxa_henryana)	((((Chamaedorea_seifrizii	Nypa_fruticans)	(((Podococcus_barteri	(Calamus_caryotoides	Orania_palindan))	Sclerosperma_profizianum)	((Phoenix_dactylifera	Sabal_domingensis)	(Iriartea_deltoidea	(Serenoa_repens	(Pseudophoenix_vinifera	Roystonea_regia))))))	(Leopoldinia_pulchra	(Attalea_speciosa	(Bactris_major	(Elaeis_guineensis	Elaeis_oleifera)))))	(Reinhardtia_simplex	(Reinhardtia_paiewonskiana	Reinhardtia_latisecta))))	(Prestoea_acuminata	(Oenocarpus_bataua	Oenocarpus_minor))))	Heterospathe_cagayanensis)	(Dictyosperma_album	Hydriastele_microspadix))))	Kingia_australis);
((Burretiokentia_grandiflora	((Hydriastele_microspadix	(Dictyosperma_album	(Heterospathe_cagayanensis	(Dypsis_decaryi	Veitchia_spiralis))))	((Manicaria_saccifera	((((Geonoma_undata	Pelagodoxa_henryana)	(((Bactris_major	((Elaeis_guineensis	Elaeis_oleifera)	Attalea_speciosa))	(Reinhardtia_simplex	(Reinhardtia_paiewonskiana	Reinhardtia_latisecta)))	((Nypa_fruticans	(Iriartea_deltoidea	Serenoa_repens))	(((Leopoldinia_pulchra	(Pseudophoenix_vinifera	Roystonea_regia))	((Podococcus_barteri	Orania_palindan)	Sclerosperma_profizianum))	(Phoenix_dactylifera	Sabal_domingensis)))))	Chamaedorea_seifrizii)	(Prestoea_acuminata	(Calamus_caryotoides	(Oenocarpus_bataua	Oenocarpus_minor)))))	Kentiopsis_piersoniorum)))	Kingia_australis);
(((Prestoea_acuminata	(Oenocarpus_bataua	Oenocarpus_minor))	((((Burretiokentia_grandiflora	(Kentiopsis_piersoniorum	(Heterospathe_cagayanensis	(Dypsis_decaryi	Veitchia_spiralis))))	(Dictyosperma_album	Hydriastele_microspadix))	Manicaria_saccifera)	(((Geonoma_undata	Pelagodoxa_henryana)	(((Attalea_speciosa	(Bactris_major	(Elaeis_guineensis	Elaeis_oleifera)))	(Reinhardtia_simplex	(Reinhardtia_paiewonskiana	Reinhardtia_latisecta)))	((((Podococcus_barteri	(Calamus_caryotoides	Orania_palindan))	Sclerosperma_profizianum)	(Pseudophoenix_vinifera	Roystonea_regia))	(((Phoenix_dactylifera	Sabal_domingensis)	(Nypa_fruticans	Iriartea_deltoidea))	Serenoa_repens))))	(Leopoldinia_pulchra	Chamaedorea_seifrizii))))	Kingia_australis);
((Burretiokentia_grandiflora	(Kentiopsis_piersoniorum	(((Heterospathe_cagayanensis	(Dypsis_decaryi	Veitchia_spiralis))	(Manicaria_saccifera	((Prestoea_acuminata	(Oenocarpus_bataua	Oenocarpus_minor))	(Geonoma_undata	((((Attalea_speciosa	(Bactris_major	(Elaeis_guineensis	Elaeis_oleifera)))	(Reinhardtia_simplex	(Leopoldinia_pulchra	(Reinhardtia_paiewonskiana	Reinhardtia_latisecta))))	(((Serenoa_repens	((Podococcus_barteri	(Calamus_caryotoides	Orania_palindan))	Sclerosperma_profizianum))	(Pseudophoenix_vinifera	Roystonea_regia))	((Phoenix_dactylifera	(Nypa_fruticans	Sabal_domingensis))	Iriartea_deltoidea)))	(Pelagodoxa_henryana	Chamaedorea_seifrizii))))))	(Dictyosperma_album	Hydriastele_microspadix))))	Kingia_australis);
((Burretiokentia_grandiflora	((Manicaria_saccifera	((Prestoea_acuminata	(Oenocarpus_minor	Oenocarpus_bataua))	((((Chamaedorea_seifrizii	Leopoldinia_pulchra)	Pelagodoxa_henryana)	Geonoma_undata)	(((Attalea_speciosa	((Elaeis_oleifera	Elaeis_guineensis)	Bactris_major))	((Reinhardtia_paiewonskiana	Reinhardtia_latisecta)	Reinhardtia_simplex))	(((Phoenix_dactylifera	Sabal_domingensis)	((Roystonea_regia	Pseudophoenix_vinifera)	(Serenoa_repens	(Calamus_caryotoides	Iriartea_deltoidea))))	(Nypa_fruticans	(Sclerosperma_profizianum	(Podococcus_barteri	Orania_palindan))))))))	(Dictyosperma_album	(Hydriastele_microspadix	((Dypsis_decaryi	Veitchia_spiralis)	(Kentiopsis_piersoniorum	Heterospathe_cagayanensis))))))	Kingia_australis);
((Burretiokentia_grandiflora	(((Manicaria_saccifera	((((Pelagodoxa_henryana	(Chamaedorea_seifrizii	Leopoldinia_pulchra))	(Prestoea_acuminata	(Oenocarpus_minor	Oenocarpus_bataua)))	Geonoma_undata)	(((Attalea_speciosa	((Elaeis_oleifera	Elaeis_guineensis)	Bactris_major))	((Reinhardtia_paiewonskiana	Reinhardtia_latisecta)	Reinhardtia_simplex))	(((Roystonea_regia	Pseudophoenix_vinifera)	((Serenoa_repens	Iriartea_deltoidea)	(Phoenix_dactylifera	Sabal_domingensis)))	((Nypa_fruticans	Sclerosperma_profizianum)	(Podococcus_barteri	(Calamus_caryotoides	Orania_palindan)))))))	Dictyosperma_album)	((Kentiopsis_piersoniorum	Heterospathe_cagayanensis)	(Hydriastele_microspadix	(Dypsis_decaryi	Veitchia_spiralis)))))	Kingia_australis);
((Pelagodoxa_henryana	(Chamaedorea_seifrizii	((((((((Dypsis_decaryi	Veitchia_spiralis)	(Heterospathe_cagayanensis	Kentiopsis_piersoniorum))	(Burretiokentia_grandiflora	Dictyosperma_album))	Hydriastele_microspadix)	Manicaria_saccifera)	(Leopoldinia_pulchra	(Prestoea_acuminata	(Oenocarpus_minor	Oenocarpus_bataua))))	((((Attalea_speciosa	((Elaeis_oleifera	Elaeis_guineensis)	Bactris_major))	((Reinhardtia_paiewonskiana	Reinhardtia_latisecta)	Reinhardtia_simplex))	(((Phoenix_dactylifera	Sabal_domingensis)	((Roystonea_regia	Pseudophoenix_vinifera)	(Serenoa_repens	Iriartea_deltoidea)))	(Sclerosperma_profizianum	(Podococcus_barteri	(Calamus_caryotoides	Orania_palindan)))))	Nypa_fruticans))	Geonoma_undata)))	Kingia_australis);
((Burretiokentia_grandiflora	(Dictyosperma_album	(((Manicaria_saccifera	((Prestoea_acuminata	(Oenocarpus_minor	Oenocarpus_bataua))	((Leopoldinia_pulchra	((Pelagodoxa_henryana	Chamaedorea_seifrizii)	(((Reinhardtia_paiewonskiana	Reinhardtia_latisecta)	Reinhardtia_simplex)	((Attalea_speciosa	((Elaeis_oleifera	Elaeis_guineensis)	Bactris_major))	(((((Roystonea_regia	Pseudophoenix_vinifera)	(Sclerosperma_profizianum	(Podococcus_barteri	Orania_palindan)))	Serenoa_repens)	(((Calamus_caryotoides	Phoenix_dactylifera)	Sabal_domingensis)	Iriartea_deltoidea))	Nypa_fruticans)))))	Geonoma_undata)))	(Dypsis_decaryi	Veitchia_spiralis))	((Kentiopsis_piersoniorum	Heterospathe_cagayanensis)	Hydriastele_microspadix))))	Kingia_australis);
((Veitchia_spiralis	((Kentiopsis_piersoniorum	(Heterospathe_cagayanensis	(Hydriastele_microspadix	(((Manicaria_saccifera	(Prestoea_acuminata	(Oenocarpus_minor	Oenocarpus_bataua)))	(((((Reinhardtia_paiewonskiana	Reinhardtia_latisecta)	Reinhardtia_simplex)	(Attalea_speciosa	((Elaeis_oleifera	Elaeis_guineensis)	Bactris_major)))	((((Roystonea_regia	Pseudophoenix_vinifera)	(Sclerosperma_profizianum	(Podococcus_barteri	(Calamus_caryotoides	Orania_palindan))))	Serenoa_repens)	(((Nypa_fruticans	Phoenix_dactylifera)	Sabal_domingensis)	((Chamaedorea_seifrizii	Leopoldinia_pulchra)	Iriartea_deltoidea))))	(Pelagodoxa_henryana	Geonoma_undata)))	(Burretiokentia_grandiflora	Dictyosperma_album)))))	Dypsis_decaryi))	Kingia_australis);
((Burretiokentia_grandiflora	((((Dypsis_decaryi	Veitchia_spiralis)	(Kentiopsis_piersoniorum	Heterospathe_cagayanensis))	Dictyosperma_album)	((((((((Leopoldinia_pulchra	(Reinhardtia_paiewonskiana	Reinhardtia_latisecta))	Reinhardtia_simplex)	(Attalea_speciosa	((Elaeis_oleifera	Elaeis_guineensis)	Bactris_major)))	(((Roystonea_regia	Pseudophoenix_vinifera)	((Sclerosperma_profizianum	(Podococcus_barteri	(Calamus_caryotoides	Orania_palindan)))	Nypa_fruticans))	((Serenoa_repens	Iriartea_deltoidea)	(Phoenix_dactylifera	Sabal_domingensis))))	((Prestoea_acuminata	(Oenocarpus_minor	Oenocarpus_bataua))	(Chamaedorea_seifrizii	Pelagodoxa_henryana)))	Geonoma_undata)	Manicaria_saccifera)	Hydriastele_microspadix)))	Kingia_australis);
((Burretiokentia_grandiflora	((((Dypsis_decaryi	Veitchia_spiralis)	(Kentiopsis_piersoniorum	Heterospathe_cagayanensis))	Dictyosperma_album)	(((Leopoldinia_pulchra	((Prestoea_acuminata	(Oenocarpus_minor	Oenocarpus_bataua))	Manicaria_saccifera))	((Geonoma_undata	(Chamaedorea_seifrizii	Pelagodoxa_henryana))	((((Reinhardtia_paiewonskiana	Reinhardtia_latisecta)	Reinhardtia_simplex)	(Attalea_speciosa	((Elaeis_oleifera	Elaeis_guineensis)	Bactris_major)))	((((Roystonea_regia	Pseudophoenix_vinifera)	((Serenoa_repens	Iriartea_deltoidea)	(Phoenix_dactylifera	Sabal_domingensis)))	(Sclerosperma_profizianum	(Podococcus_barteri	(Calamus_caryotoides	Orania_palindan))))	Nypa_fruticans))))	Hydriastele_microspadix)))	Kingia_australis);
((Burretiokentia_grandiflora	((((Dypsis_decaryi	Veitchia_spiralis)	(Kentiopsis_piersoniorum	Heterospathe_cagayanensis))	Dictyosperma_album)	((((Prestoea_acuminata	(Oenocarpus_minor	Oenocarpus_bataua))	(Leopoldinia_pulchra	Manicaria_saccifera))	((Geonoma_undata	(Chamaedorea_seifrizii	Pelagodoxa_henryana))	((((Reinhardtia_paiewonskiana	Reinhardtia_latisecta)	Reinhardtia_simplex)	(Attalea_speciosa	((Elaeis_oleifera	Elaeis_guineensis)	Bactris_major)))	(((Sclerosperma_profizianum	(Podococcus_barteri	(Calamus_caryotoides	Orania_palindan)))	(Nypa_fruticans	(Roystonea_regia	Pseudophoenix_vinifera)))	((Iriartea_deltoidea	Serenoa_repens)	(Phoenix_dactylifera	Sabal_domingensis))))))	Hydriastele_microspadix)))	Kingia_australis);
((Burretiokentia_grandiflora	((((Prestoea_acuminata	(Oenocarpus_minor	Oenocarpus_bataua))	Manicaria_saccifera)	((Geonoma_undata	Pelagodoxa_henryana)	(((Reinhardtia_paiewonskiana	Reinhardtia_latisecta)	Reinhardtia_simplex)	(((((((Calamus_caryotoides	Nypa_fruticans)	Iriartea_deltoidea)	Serenoa_repens)	(Phoenix_dactylifera	Sabal_domingensis))	(((Sclerosperma_profizianum	Orania_palindan)	Podococcus_barteri)	Chamaedorea_seifrizii))	(Roystonea_regia	(Leopoldinia_pulchra	Pseudophoenix_vinifera)))	(Attalea_speciosa	((Elaeis_oleifera	Elaeis_guineensis)	Bactris_major))))))	((Dictyosperma_album	Hydriastele_microspadix)	(((Dypsis_decaryi	Veitchia_spiralis)	Kentiopsis_piersoniorum)	Heterospathe_cagayanensis))))	Kingia_australis);
((Burretiokentia_grandiflora	(((((Prestoea_acuminata	(Oenocarpus_minor	Oenocarpus_bataua))	Manicaria_saccifera)	((Geonoma_undata	Pelagodoxa_henryana)	((((Reinhardtia_paiewonskiana	Reinhardtia_latisecta)	Reinhardtia_simplex)	(Attalea_speciosa	((Elaeis_oleifera	Elaeis_guineensis)	Bactris_major)))	((((Calamus_caryotoides	Orania_palindan)	Podococcus_barteri)	Sclerosperma_profizianum)	(((Serenoa_repens	(Chamaedorea_seifrizii	Iriartea_deltoidea))	((Nypa_fruticans	Phoenix_dactylifera)	Sabal_domingensis))	(Roystonea_regia	(Leopoldinia_pulchra	Pseudophoenix_vinifera)))))))	Hydriastele_microspadix)	((((Dypsis_decaryi	Veitchia_spiralis)	Heterospathe_cagayanensis)	Dictyosperma_album)	Kentiopsis_piersoniorum)))	Kingia_australis);
