# Supplementary material for: Data supporting the nuclear phylogenomics of the palm subfamily Arecoideae (Arecaceae)
Source: Data Brief. 2016 Mar 2;7:532–6. doi: 10.1016/j.dib.2016.02.063 (PMC4796708; doi:10.1016/j.dib.2016.02.063)
Supplement: Supplementary file 5 — Supplementary material [file mmc5.zip › RAxML_bootstrap.Sabal_168.raxml.tre]

((Pseudophoenix_vinifera	((Chamaedorea_seifrizii	Roystonea_regia)	(((Orania_palindan	Iriartea_deltoidea)	Phoenix_dactylifera)	((((Geonoma_undata	Pelagodoxa_henryana)	Manicaria_saccifera)	((Elaeis_oleifera	Elaeis_guineensis)	(Reinhardtia_simplex	(Reinhardtia_latisecta	Reinhardtia_paiewonskiana))))	(((Sclerosperma_profizianum	Podococcus_barteri)	Sabal_domingensis)	((Serenoa_repens	Attalea_speciosa)	((Prestoea_acuminata	(Oenocarpus_bataua	Oenocarpus_minor))	(Kentiopsis_piersoniorum	(Dypsis_decaryi	(Dictyosperma_album	(Heterospathe_cagayanensis	(Veitchia_spiralis	(Nypa_fruticans	Hydriastele_microspadix)))))))))))))	Calamus_caryotoides);
(((Serenoa_repens	Pseudophoenix_vinifera)	((Reinhardtia_simplex	(Reinhardtia_latisecta	Reinhardtia_paiewonskiana))	((((((Prestoea_acuminata	(Oenocarpus_bataua	Oenocarpus_minor))	(((Kentiopsis_piersoniorum	Dypsis_decaryi)	Dictyosperma_album)	((Heterospathe_cagayanensis	(Veitchia_spiralis	Hydriastele_microspadix))	Nypa_fruticans)))	Sabal_domingensis)	(((Chamaedorea_seifrizii	Geonoma_undata)	Pelagodoxa_henryana)	Manicaria_saccifera))	((Iriartea_deltoidea	Attalea_speciosa)	(Orania_palindan	(Elaeis_oleifera	Elaeis_guineensis))))	((Phoenix_dactylifera	(Sclerosperma_profizianum	Podococcus_barteri))	Roystonea_regia))))	Calamus_caryotoides);
(((((Chamaedorea_seifrizii	Roystonea_regia)	((((Prestoea_acuminata	(Oenocarpus_bataua	Oenocarpus_minor))	(((Dictyosperma_album	Veitchia_spiralis)	((Heterospathe_cagayanensis	Dypsis_decaryi)	(Nypa_fruticans	Hydriastele_microspadix)))	Kentiopsis_piersoniorum))	(((Sabal_domingensis	((Elaeis_oleifera	Elaeis_guineensis)	((Reinhardtia_paiewonskiana	Reinhardtia_latisecta)	Reinhardtia_simplex)))	((Phoenix_dactylifera	(Iriartea_deltoidea	Orania_palindan))	(Podococcus_barteri	Sclerosperma_profizianum)))	Attalea_speciosa))	((Geonoma_undata	Pelagodoxa_henryana)	Manicaria_saccifera)))	Serenoa_repens)	Pseudophoenix_vinifera)	Calamus_caryotoides);
((((Roystonea_regia	(((Attalea_speciosa	(Prestoea_acuminata	(Oenocarpus_bataua	Oenocarpus_minor)))	((Chamaedorea_seifrizii	((Elaeis_oleifera	Elaeis_guineensis)	((Reinhardtia_paiewonskiana	Reinhardtia_latisecta)	Reinhardtia_simplex)))	(((((Nypa_fruticans	Phoenix_dactylifera)	(Iriartea_deltoidea	Orania_palindan))	Sclerosperma_profizianum)	Podococcus_barteri)	Sabal_domingensis)))	(((Dictyosperma_album	(((Veitchia_spiralis	Hydriastele_microspadix)	Heterospathe_cagayanensis)	Dypsis_decaryi))	Kentiopsis_piersoniorum)	(Pelagodoxa_henryana	(Manicaria_saccifera	Geonoma_undata)))))	Serenoa_repens)	Pseudophoenix_vinifera)	Calamus_caryotoides);
((Pseudophoenix_vinifera	(Roystonea_regia	(((Manicaria_saccifera	(Geonoma_undata	Pelagodoxa_henryana))	(((Attalea_speciosa	((Elaeis_oleifera	Elaeis_guineensis)	((Reinhardtia_paiewonskiana	Reinhardtia_latisecta)	Reinhardtia_simplex)))	(((Sabal_domingensis	Sclerosperma_profizianum)	Podococcus_barteri)	(Serenoa_repens	Nypa_fruticans)))	((Orania_palindan	(Chamaedorea_seifrizii	Iriartea_deltoidea))	Phoenix_dactylifera)))	((((Hydriastele_microspadix	(Dictyosperma_album	(Dypsis_decaryi	Kentiopsis_piersoniorum)))	Heterospathe_cagayanensis)	Veitchia_spiralis)	((Oenocarpus_bataua	Oenocarpus_minor)	Prestoea_acuminata)))))	Calamus_caryotoides);
((Pseudophoenix_vinifera	(Roystonea_regia	(((Kentiopsis_piersoniorum	(Geonoma_undata	(Pelagodoxa_henryana	Manicaria_saccifera)))	((Sabal_domingensis	(((Podococcus_barteri	Sclerosperma_profizianum)	((Iriartea_deltoidea	(Orania_palindan	Chamaedorea_seifrizii))	Phoenix_dactylifera))	((Elaeis_oleifera	Elaeis_guineensis)	((Reinhardtia_paiewonskiana	Reinhardtia_latisecta)	Reinhardtia_simplex))))	Attalea_speciosa))	(((Dictyosperma_album	(((Serenoa_repens	Nypa_fruticans)	Hydriastele_microspadix)	(Heterospathe_cagayanensis	Dypsis_decaryi)))	Veitchia_spiralis)	((Oenocarpus_bataua	Oenocarpus_minor)	Prestoea_acuminata)))))	Calamus_caryotoides);
((Pseudophoenix_vinifera	((Chamaedorea_seifrizii	Roystonea_regia)	((Pelagodoxa_henryana	(((Kentiopsis_piersoniorum	(Dictyosperma_album	((Heterospathe_cagayanensis	Dypsis_decaryi)	(Veitchia_spiralis	(Hydriastele_microspadix	Nypa_fruticans)))))	((Oenocarpus_bataua	Oenocarpus_minor)	Prestoea_acuminata))	Geonoma_undata))	(Manicaria_saccifera	((((Elaeis_oleifera	Elaeis_guineensis)	((Reinhardtia_paiewonskiana	Reinhardtia_latisecta)	Reinhardtia_simplex))	(Sabal_domingensis	((Podococcus_barteri	(Serenoa_repens	Sclerosperma_profizianum))	((Iriartea_deltoidea	Orania_palindan)	Phoenix_dactylifera))))	Attalea_speciosa)))))	Calamus_caryotoides);
((Pseudophoenix_vinifera	(Roystonea_regia	(((((((Oenocarpus_bataua	Oenocarpus_minor)	Prestoea_acuminata)	Veitchia_spiralis)	(((Hydriastele_microspadix	Nypa_fruticans)	Heterospathe_cagayanensis)	Dictyosperma_album))	Dypsis_decaryi)	Kentiopsis_piersoniorum)	((Geonoma_undata	(Manicaria_saccifera	Pelagodoxa_henryana))	((((Reinhardtia_paiewonskiana	Reinhardtia_latisecta)	Reinhardtia_simplex)	Attalea_speciosa)	((Phoenix_dactylifera	(((Elaeis_oleifera	Elaeis_guineensis)	(Chamaedorea_seifrizii	(Iriartea_deltoidea	Orania_palindan)))	Podococcus_barteri))	(Sabal_domingensis	(Serenoa_repens	Sclerosperma_profizianum))))))))	Calamus_caryotoides);
((Pseudophoenix_vinifera	(Roystonea_regia	(((((Oenocarpus_bataua	Oenocarpus_minor)	Prestoea_acuminata)	(((Kentiopsis_piersoniorum	(Veitchia_spiralis	(Hydriastele_microspadix	Nypa_fruticans)))	(Dypsis_decaryi	Heterospathe_cagayanensis))	Dictyosperma_album))	(Geonoma_undata	(Manicaria_saccifera	Pelagodoxa_henryana)))	((((Reinhardtia_paiewonskiana	Reinhardtia_latisecta)	Reinhardtia_simplex)	(Elaeis_oleifera	Elaeis_guineensis))	((Phoenix_dactylifera	(Chamaedorea_seifrizii	(Sclerosperma_profizianum	(Serenoa_repens	Orania_palindan))))	(Sabal_domingensis	(Iriartea_deltoidea	(Podococcus_barteri	Attalea_speciosa))))))))	Calamus_caryotoides);
((Attalea_speciosa	((Pseudophoenix_vinifera	Roystonea_regia)	(((Geonoma_undata	(Manicaria_saccifera	Pelagodoxa_henryana))	(((Sabal_domingensis	Phoenix_dactylifera)	(Sclerosperma_profizianum	((Elaeis_oleifera	Elaeis_guineensis)	(Iriartea_deltoidea	Orania_palindan))))	(Podococcus_barteri	(((Chamaedorea_seifrizii	Reinhardtia_paiewonskiana)	Reinhardtia_latisecta)	(Serenoa_repens	Reinhardtia_simplex)))))	(((Oenocarpus_bataua	Oenocarpus_minor)	Prestoea_acuminata)	(((Dypsis_decaryi	((Veitchia_spiralis	(Hydriastele_microspadix	Nypa_fruticans))	Heterospathe_cagayanensis))	Dictyosperma_album)	Kentiopsis_piersoniorum)))))	Calamus_caryotoides);
((Pseudophoenix_vinifera	((Roystonea_regia	(((((Reinhardtia_paiewonskiana	(Reinhardtia_latisecta	(Chamaedorea_seifrizii	Reinhardtia_simplex)))	((Elaeis_oleifera	Elaeis_guineensis)	Sabal_domingensis))	(((Iriartea_deltoidea	Orania_palindan)	(((Nypa_fruticans	Serenoa_repens)	Sclerosperma_profizianum)	Phoenix_dactylifera))	Podococcus_barteri))	Attalea_speciosa)	(Kentiopsis_piersoniorum	(((((Hydriastele_microspadix	Heterospathe_cagayanensis)	Veitchia_spiralis)	Dictyosperma_album)	(Prestoea_acuminata	(Oenocarpus_bataua	Oenocarpus_minor)))	Dypsis_decaryi))))	((Geonoma_undata	Pelagodoxa_henryana)	Manicaria_saccifera)))	Calamus_caryotoides);
((Pseudophoenix_vinifera	((((((Sabal_domingensis	((((Nypa_fruticans	Serenoa_repens)	(((Chamaedorea_seifrizii	Iriartea_deltoidea)	Orania_palindan)	Phoenix_dactylifera))	Podococcus_barteri)	Sclerosperma_profizianum))	((Elaeis_oleifera	Elaeis_guineensis)	(Reinhardtia_simplex	(Reinhardtia_latisecta	Reinhardtia_paiewonskiana))))	Attalea_speciosa)	Roystonea_regia)	((Geonoma_undata	Pelagodoxa_henryana)	Manicaria_saccifera))	(((Dictyosperma_album	((Hydriastele_microspadix	Heterospathe_cagayanensis)	Veitchia_spiralis))	(Kentiopsis_piersoniorum	Dypsis_decaryi))	(Prestoea_acuminata	(Oenocarpus_bataua	Oenocarpus_minor)))))	Calamus_caryotoides);
((Phoenix_dactylifera	((((Attalea_speciosa	Sabal_domingensis)	(((((Dictyosperma_album	((Hydriastele_microspadix	(Dypsis_decaryi	Heterospathe_cagayanensis))	Veitchia_spiralis))	Kentiopsis_piersoniorum)	(Prestoea_acuminata	(Oenocarpus_bataua	Oenocarpus_minor)))	((Elaeis_oleifera	Elaeis_guineensis)	(Reinhardtia_simplex	(Reinhardtia_latisecta	Reinhardtia_paiewonskiana))))	(Podococcus_barteri	((Chamaedorea_seifrizii	Roystonea_regia)	((Sclerosperma_profizianum	(Nypa_fruticans	Serenoa_repens))	Pseudophoenix_vinifera)))))	((Geonoma_undata	Pelagodoxa_henryana)	Manicaria_saccifera))	(Iriartea_deltoidea	Orania_palindan)))	Calamus_caryotoides);
(((Roystonea_regia	(((((((Chamaedorea_seifrizii	Phoenix_dactylifera)	Podococcus_barteri)	(Orania_palindan	Sclerosperma_profizianum))	Sabal_domingensis)	((Iriartea_deltoidea	Serenoa_repens)	((Elaeis_oleifera	Elaeis_guineensis)	(Pseudophoenix_vinifera	((Reinhardtia_paiewonskiana	Reinhardtia_latisecta)	Reinhardtia_simplex)))))	(Pelagodoxa_henryana	(Manicaria_saccifera	Geonoma_undata)))	(((Hydriastele_microspadix	((Kentiopsis_piersoniorum	(Dypsis_decaryi	Heterospathe_cagayanensis))	Dictyosperma_album))	Veitchia_spiralis)	(Prestoea_acuminata	(Oenocarpus_bataua	Oenocarpus_minor)))))	(Nypa_fruticans	Attalea_speciosa))	Calamus_caryotoides);
(((Phoenix_dactylifera	(Chamaedorea_seifrizii	(Iriartea_deltoidea	Orania_palindan)))	((((((Attalea_speciosa	((Elaeis_oleifera	Elaeis_guineensis)	((Reinhardtia_paiewonskiana	Reinhardtia_latisecta)	Reinhardtia_simplex)))	(((Pseudophoenix_vinifera	Roystonea_regia)	(Manicaria_saccifera	(Geonoma_undata	Pelagodoxa_henryana)))	((Kentiopsis_piersoniorum	(((Hydriastele_microspadix	Veitchia_spiralis)	(Dypsis_decaryi	Heterospathe_cagayanensis))	Dictyosperma_album))	(Prestoea_acuminata	(Oenocarpus_bataua	Oenocarpus_minor)))))	Sabal_domingensis)	(Nypa_fruticans	Serenoa_repens))	Sclerosperma_profizianum)	Podococcus_barteri))	Calamus_caryotoides);
(((Heterospathe_cagayanensis	((((Dypsis_decaryi	Kentiopsis_piersoniorum)	Dictyosperma_album)	Hydriastele_microspadix)	(Veitchia_spiralis	((Prestoea_acuminata	(Oenocarpus_bataua	Oenocarpus_minor))	((Sabal_domingensis	(((Chamaedorea_seifrizii	(Iriartea_deltoidea	Attalea_speciosa))	((Elaeis_oleifera	Elaeis_guineensis)	(Phoenix_dactylifera	(Podococcus_barteri	((Orania_palindan	Sclerosperma_profizianum)	Serenoa_repens)))))	(Pseudophoenix_vinifera	((Reinhardtia_paiewonskiana	Reinhardtia_latisecta)	Reinhardtia_simplex))))	(Roystonea_regia	(Manicaria_saccifera	(Geonoma_undata	Pelagodoxa_henryana))))))))	Nypa_fruticans)	Calamus_caryotoides);
(((((((Dypsis_decaryi	Nypa_fruticans)	((Prestoea_acuminata	(Oenocarpus_bataua	Oenocarpus_minor))	(Kentiopsis_piersoniorum	(Geonoma_undata	(Pelagodoxa_henryana	((((((Elaeis_oleifera	Elaeis_guineensis)	Attalea_speciosa)	((Serenoa_repens	Pseudophoenix_vinifera)	((Reinhardtia_paiewonskiana	Reinhardtia_latisecta)	Reinhardtia_simplex)))	(((((Iriartea_deltoidea	Phoenix_dactylifera)	Orania_palindan)	Podococcus_barteri)	Sclerosperma_profizianum)	Sabal_domingensis))	(Chamaedorea_seifrizii	Roystonea_regia))	Manicaria_saccifera))))))	Dictyosperma_album)	Hydriastele_microspadix)	Veitchia_spiralis)	Heterospathe_cagayanensis)	Calamus_caryotoides);
(((((Phoenix_dactylifera	Podococcus_barteri)	Sclerosperma_profizianum)	(Manicaria_saccifera	((((Elaeis_oleifera	Elaeis_guineensis)	((Reinhardtia_paiewonskiana	Reinhardtia_latisecta)	Reinhardtia_simplex))	Sabal_domingensis)	((Serenoa_repens	Attalea_speciosa)	(Roystonea_regia	Pseudophoenix_vinifera)))))	(((Kentiopsis_piersoniorum	(Geonoma_undata	Chamaedorea_seifrizii))	(Dictyosperma_album	(((Heterospathe_cagayanensis	(Hydriastele_microspadix	Nypa_fruticans))	Veitchia_spiralis)	(Dypsis_decaryi	(Prestoea_acuminata	(Oenocarpus_bataua	Oenocarpus_minor))))))	((Iriartea_deltoidea	Orania_palindan)	Pelagodoxa_henryana)))	Calamus_caryotoides);
((Nypa_fruticans	(((Veitchia_spiralis	(((((((Roystonea_regia	Pseudophoenix_vinifera)	(Manicaria_saccifera	(Phoenix_dactylifera	(((Podococcus_barteri	((Attalea_speciosa	Serenoa_repens)	Sclerosperma_profizianum))	((Elaeis_oleifera	Elaeis_guineensis)	((Reinhardtia_paiewonskiana	Reinhardtia_latisecta)	Reinhardtia_simplex)))	Sabal_domingensis))))	((Prestoea_acuminata	(Oenocarpus_bataua	Oenocarpus_minor))	(Iriartea_deltoidea	Orania_palindan)))	Pelagodoxa_henryana)	Kentiopsis_piersoniorum)	Geonoma_undata)	Dictyosperma_album))	(Dypsis_decaryi	Heterospathe_cagayanensis))	(Hydriastele_microspadix	Chamaedorea_seifrizii)))	Calamus_caryotoides);
(((Roystonea_regia	Pseudophoenix_vinifera)	(((((Hydriastele_microspadix	(Nypa_fruticans	Chamaedorea_seifrizii))	((Dictyosperma_album	(Heterospathe_cagayanensis	Dypsis_decaryi))	Kentiopsis_piersoniorum))	Veitchia_spiralis)	((Pelagodoxa_henryana	Manicaria_saccifera)	Geonoma_undata))	((Sabal_domingensis	(((Elaeis_oleifera	Elaeis_guineensis)	((Reinhardtia_paiewonskiana	Reinhardtia_latisecta)	(Attalea_speciosa	Reinhardtia_simplex)))	((Podococcus_barteri	(Serenoa_repens	Sclerosperma_profizianum))	(Phoenix_dactylifera	(Iriartea_deltoidea	Orania_palindan)))))	(Prestoea_acuminata	(Oenocarpus_bataua	Oenocarpus_minor)))))	Calamus_caryotoides);
((Pseudophoenix_vinifera	(Roystonea_regia	((Kentiopsis_piersoniorum	(Dypsis_decaryi	((Dictyosperma_album	((Oenocarpus_minor	(Prestoea_acuminata	Oenocarpus_bataua))	(Veitchia_spiralis	(Nypa_fruticans	Hydriastele_microspadix))))	Heterospathe_cagayanensis)))	((Sclerosperma_profizianum	(((Attalea_speciosa	Podococcus_barteri)	((Elaeis_oleifera	Elaeis_guineensis)	(Reinhardtia_simplex	(Reinhardtia_paiewonskiana	Reinhardtia_latisecta))))	(Serenoa_repens	(Sabal_domingensis	((Orania_palindan	(Chamaedorea_seifrizii	Iriartea_deltoidea))	Phoenix_dactylifera)))))	(Manicaria_saccifera	(Geonoma_undata	Pelagodoxa_henryana))))))	Calamus_caryotoides);
((Pseudophoenix_vinifera	(Roystonea_regia	(((((Kentiopsis_piersoniorum	(Dypsis_decaryi	((Heterospathe_cagayanensis	Veitchia_spiralis)	(Nypa_fruticans	Hydriastele_microspadix))))	Dictyosperma_album)	(Prestoea_acuminata	(Oenocarpus_bataua	Oenocarpus_minor)))	((Podococcus_barteri	(Sclerosperma_profizianum	((Orania_palindan	(Chamaedorea_seifrizii	Iriartea_deltoidea))	Phoenix_dactylifera)))	(((Elaeis_oleifera	Elaeis_guineensis)	(Reinhardtia_simplex	(Reinhardtia_paiewonskiana	Reinhardtia_latisecta)))	((Serenoa_repens	Attalea_speciosa)	Sabal_domingensis))))	(Manicaria_saccifera	(Geonoma_undata	Pelagodoxa_henryana)))))	Calamus_caryotoides);
((Pseudophoenix_vinifera	(((Attalea_speciosa	Reinhardtia_simplex)	(Reinhardtia_paiewonskiana	Reinhardtia_latisecta))	((Elaeis_oleifera	Elaeis_guineensis)	((Podococcus_barteri	((Serenoa_repens	Sclerosperma_profizianum)	((Orania_palindan	(Chamaedorea_seifrizii	Iriartea_deltoidea))	Phoenix_dactylifera)))	((((Kentiopsis_piersoniorum	(Geonoma_undata	(Pelagodoxa_henryana	Manicaria_saccifera)))	Roystonea_regia)	((((Heterospathe_cagayanensis	Veitchia_spiralis)	(Dictyosperma_album	(Nypa_fruticans	Hydriastele_microspadix)))	Dypsis_decaryi)	(Prestoea_acuminata	(Oenocarpus_bataua	Oenocarpus_minor))))	Sabal_domingensis)))))	Calamus_caryotoides);
((Pseudophoenix_vinifera	((((Reinhardtia_latisecta	Reinhardtia_paiewonskiana)	Reinhardtia_simplex)	((((Manicaria_saccifera	(Geonoma_undata	Pelagodoxa_henryana))	(((Kentiopsis_piersoniorum	(Dictyosperma_album	((Veitchia_spiralis	Hydriastele_microspadix)	Heterospathe_cagayanensis)))	Dypsis_decaryi)	(Prestoea_acuminata	(Oenocarpus_bataua	Oenocarpus_minor))))	(((Podococcus_barteri	(Sclerosperma_profizianum	Phoenix_dactylifera))	((Orania_palindan	Iriartea_deltoidea)	(Elaeis_oleifera	Elaeis_guineensis)))	((Chamaedorea_seifrizii	Roystonea_regia)	Sabal_domingensis)))	(Nypa_fruticans	Attalea_speciosa)))	Serenoa_repens))	Calamus_caryotoides);
((((((Chamaedorea_seifrizii	Podococcus_barteri)	Iriartea_deltoidea)	((((Reinhardtia_simplex	((Roystonea_regia	(Manicaria_saccifera	(Geonoma_undata	Pelagodoxa_henryana)))	(Kentiopsis_piersoniorum	((Dypsis_decaryi	(Dictyosperma_album	(Hydriastele_microspadix	(Veitchia_spiralis	Heterospathe_cagayanensis))))	(Prestoea_acuminata	(Oenocarpus_bataua	Oenocarpus_minor))))))	(Reinhardtia_latisecta	(Sabal_domingensis	(Elaeis_oleifera	Elaeis_guineensis))))	((((Orania_palindan	Serenoa_repens)	Pseudophoenix_vinifera)	Sclerosperma_profizianum)	Phoenix_dactylifera))	Reinhardtia_paiewonskiana))	Attalea_speciosa)	Nypa_fruticans)	Calamus_caryotoides);
((Heterospathe_cagayanensis	((Veitchia_spiralis	Hydriastele_microspadix)	(((((Prestoea_acuminata	(Oenocarpus_bataua	Oenocarpus_minor))	(((Sclerosperma_profizianum	(Podococcus_barteri	(Phoenix_dactylifera	(Orania_palindan	Iriartea_deltoidea))))	((Attalea_speciosa	Nypa_fruticans)	(Sabal_domingensis	((Elaeis_oleifera	Elaeis_guineensis)	((Serenoa_repens	Pseudophoenix_vinifera)	(Reinhardtia_simplex	(Reinhardtia_paiewonskiana	Reinhardtia_latisecta)))))))	((Chamaedorea_seifrizii	Roystonea_regia)	(Geonoma_undata	(Pelagodoxa_henryana	Manicaria_saccifera)))))	Kentiopsis_piersoniorum)	Dypsis_decaryi)	Dictyosperma_album)))	Calamus_caryotoides);
(((Iriartea_deltoidea	Orania_palindan)	((((Sabal_domingensis	(((Serenoa_repens	((Pelagodoxa_henryana	Manicaria_saccifera)	Geonoma_undata))	((Nypa_fruticans	(Hydriastele_microspadix	((((Attalea_speciosa	Veitchia_spiralis)	Dypsis_decaryi)	Heterospathe_cagayanensis)	Dictyosperma_album)))	(Prestoea_acuminata	(Oenocarpus_bataua	Oenocarpus_minor))))	(((Kentiopsis_piersoniorum	Pseudophoenix_vinifera)	(Chamaedorea_seifrizii	Roystonea_regia))	(((Reinhardtia_paiewonskiana	Reinhardtia_latisecta)	Reinhardtia_simplex)	(Elaeis_oleifera	Elaeis_guineensis)))))	Sclerosperma_profizianum)	Podococcus_barteri)	Phoenix_dactylifera))	Calamus_caryotoides);
(((((((Reinhardtia_paiewonskiana	Reinhardtia_latisecta)	Reinhardtia_simplex)	(Podococcus_barteri	(Sclerosperma_profizianum	Phoenix_dactylifera)))	((((Heterospathe_cagayanensis	Pseudophoenix_vinifera)	Roystonea_regia)	((((((Pelagodoxa_henryana	Manicaria_saccifera)	Geonoma_undata)	Prestoea_acuminata)	((Serenoa_repens	Oenocarpus_bataua)	Oenocarpus_minor))	(Dypsis_decaryi	((Kentiopsis_piersoniorum	Hydriastele_microspadix)	Dictyosperma_album)))	Veitchia_spiralis))	(Sabal_domingensis	(((Chamaedorea_seifrizii	Iriartea_deltoidea)	Orania_palindan)	(Elaeis_oleifera	Elaeis_guineensis)))))	Nypa_fruticans)	Attalea_speciosa)	Calamus_caryotoides);
((Pseudophoenix_vinifera	(Roystonea_regia	((((((Nypa_fruticans	((Veitchia_spiralis	(((Heterospathe_cagayanensis	Dypsis_decaryi)	Kentiopsis_piersoniorum)	Dictyosperma_album))	Hydriastele_microspadix))	Prestoea_acuminata)	(Serenoa_repens	(Oenocarpus_bataua	Oenocarpus_minor)))	(Attalea_speciosa	(((Reinhardtia_paiewonskiana	Reinhardtia_latisecta)	Reinhardtia_simplex)	(Elaeis_oleifera	Elaeis_guineensis))))	((Podococcus_barteri	(Sclerosperma_profizianum	((Iriartea_deltoidea	Orania_palindan)	(Chamaedorea_seifrizii	Phoenix_dactylifera))))	Sabal_domingensis))	(Manicaria_saccifera	(Geonoma_undata	Pelagodoxa_henryana)))))	Calamus_caryotoides);
(((Nypa_fruticans	Attalea_speciosa)	((((Manicaria_saccifera	(Geonoma_undata	Pelagodoxa_henryana))	(Pseudophoenix_vinifera	Roystonea_regia))	(((((((Kentiopsis_piersoniorum	Dypsis_decaryi)	Dictyosperma_album)	Heterospathe_cagayanensis)	Veitchia_spiralis)	Hydriastele_microspadix)	(Serenoa_repens	(Prestoea_acuminata	(Oenocarpus_bataua	Oenocarpus_minor))))	(Sabal_domingensis	(((Iriartea_deltoidea	Orania_palindan)	(Elaeis_oleifera	Elaeis_guineensis))	(Podococcus_barteri	(Sclerosperma_profizianum	(Chamaedorea_seifrizii	Phoenix_dactylifera)))))))	((Reinhardtia_paiewonskiana	Reinhardtia_latisecta)	Reinhardtia_simplex)))	Calamus_caryotoides);
((Pseudophoenix_vinifera	(Roystonea_regia	(((((Reinhardtia_paiewonskiana	Reinhardtia_latisecta)	Reinhardtia_simplex)	Sabal_domingensis)	((((Attalea_speciosa	Nypa_fruticans)	((Dictyosperma_album	((Heterospathe_cagayanensis	Veitchia_spiralis)	(((Geonoma_undata	(Pelagodoxa_henryana	Manicaria_saccifera))	Kentiopsis_piersoniorum)	Dypsis_decaryi)))	(Prestoea_acuminata	(Oenocarpus_minor	Oenocarpus_bataua))))	Hydriastele_microspadix)	((Elaeis_guineensis	Elaeis_oleifera)	((Sclerosperma_profizianum	(Podococcus_barteri	Orania_palindan))	Serenoa_repens))))	(Iriartea_deltoidea	(Chamaedorea_seifrizii	Phoenix_dactylifera)))))	Calamus_caryotoides);
((((Geonoma_undata	(Pelagodoxa_henryana	Manicaria_saccifera))	(((Prestoea_acuminata	(Oenocarpus_minor	Oenocarpus_bataua))	(((Elaeis_guineensis	Elaeis_oleifera)	((Reinhardtia_paiewonskiana	Reinhardtia_latisecta)	Reinhardtia_simplex))	(((Pseudophoenix_vinifera	Roystonea_regia)	(Attalea_speciosa	Iriartea_deltoidea))	(Sabal_domingensis	(Phoenix_dactylifera	(((Sclerosperma_profizianum	Orania_palindan)	Serenoa_repens)	Podococcus_barteri))))))	(Kentiopsis_piersoniorum	(((Hydriastele_microspadix	(Chamaedorea_seifrizii	Veitchia_spiralis))	(Heterospathe_cagayanensis	Dypsis_decaryi))	Dictyosperma_album))))	Nypa_fruticans)	Calamus_caryotoides);
(((Dypsis_decaryi	((((Prestoea_acuminata	(Oenocarpus_minor	Oenocarpus_bataua))	((Geonoma_undata	(Pelagodoxa_henryana	Manicaria_saccifera))	((Pseudophoenix_vinifera	Roystonea_regia)	(((Reinhardtia_paiewonskiana	Reinhardtia_latisecta)	(Attalea_speciosa	Reinhardtia_simplex))	(((Phoenix_dactylifera	Iriartea_deltoidea)	((Elaeis_guineensis	Elaeis_oleifera)	(Orania_palindan	((Serenoa_repens	Podococcus_barteri)	(Chamaedorea_seifrizii	Sclerosperma_profizianum)))))	Sabal_domingensis)))))	Kentiopsis_piersoniorum)	((Heterospathe_cagayanensis	(Hydriastele_microspadix	Veitchia_spiralis))	Dictyosperma_album)))	Nypa_fruticans)	Calamus_caryotoides);
(((Hydriastele_microspadix	((Veitchia_spiralis	(Heterospathe_cagayanensis	((Prestoea_acuminata	(Oenocarpus_minor	Oenocarpus_bataua))	(Roystonea_regia	((Sabal_domingensis	(((Elaeis_guineensis	Elaeis_oleifera)	(Iriartea_deltoidea	Phoenix_dactylifera))	(((Podococcus_barteri	((Reinhardtia_latisecta	Reinhardtia_paiewonskiana)	Reinhardtia_simplex))	Attalea_speciosa)	((((Chamaedorea_seifrizii	Orania_palindan)	Pseudophoenix_vinifera)	Serenoa_repens)	Sclerosperma_profizianum))))	(Manicaria_saccifera	(Geonoma_undata	Pelagodoxa_henryana)))))))	((Dypsis_decaryi	Kentiopsis_piersoniorum)	Dictyosperma_album)))	Nypa_fruticans)	Calamus_caryotoides);
(((Manicaria_saccifera	(Geonoma_undata	Pelagodoxa_henryana))	((Roystonea_regia	((Elaeis_guineensis	Elaeis_oleifera)	((((Iriartea_deltoidea	Attalea_speciosa)	Chamaedorea_seifrizii)	((Pseudophoenix_vinifera	Serenoa_repens)	(((Orania_palindan	Sclerosperma_profizianum)	Phoenix_dactylifera)	Podococcus_barteri)))	(Sabal_domingensis	(Reinhardtia_paiewonskiana	(Reinhardtia_simplex	Reinhardtia_latisecta))))))	(((Nypa_fruticans	Hydriastele_microspadix)	(((Dypsis_decaryi	(Kentiopsis_piersoniorum	Dictyosperma_album))	Heterospathe_cagayanensis)	Veitchia_spiralis))	(Prestoea_acuminata	(Oenocarpus_minor	Oenocarpus_bataua)))))	Calamus_caryotoides);
((Serenoa_repens	(Orania_palindan	((Sclerosperma_profizianum	((Elaeis_guineensis	Elaeis_oleifera)	((((Sabal_domingensis	(((((Prestoea_acuminata	(Oenocarpus_minor	Oenocarpus_bataua))	(Heterospathe_cagayanensis	(Nypa_fruticans	(Veitchia_spiralis	Hydriastele_microspadix))))	Dictyosperma_album)	Dypsis_decaryi)	Kentiopsis_piersoniorum))	((Manicaria_saccifera	(Geonoma_undata	Pelagodoxa_henryana))	(Chamaedorea_seifrizii	Phoenix_dactylifera)))	((Iriartea_deltoidea	Attalea_speciosa)	((Reinhardtia_paiewonskiana	(Reinhardtia_simplex	Reinhardtia_latisecta))	Pseudophoenix_vinifera)))	Roystonea_regia)))	Podococcus_barteri)))	Calamus_caryotoides);
((Pseudophoenix_vinifera	(((((Elaeis_guineensis	Elaeis_oleifera)	((Chamaedorea_seifrizii	Roystonea_regia)	(Manicaria_saccifera	((Kentiopsis_piersoniorum	((Prestoea_acuminata	(Oenocarpus_minor	Oenocarpus_bataua))	((Dypsis_decaryi	Heterospathe_cagayanensis)	(Dictyosperma_album	(Veitchia_spiralis	(Nypa_fruticans	Hydriastele_microspadix))))))	(Geonoma_undata	Pelagodoxa_henryana)))))	(((Podococcus_barteri	((Iriartea_deltoidea	Orania_palindan)	Phoenix_dactylifera))	Sclerosperma_profizianum)	Sabal_domingensis))	(Serenoa_repens	Attalea_speciosa))	(Reinhardtia_paiewonskiana	(Reinhardtia_simplex	Reinhardtia_latisecta))))	Calamus_caryotoides);
((((Pelagodoxa_henryana	Manicaria_saccifera)	Geonoma_undata)	((Kentiopsis_piersoniorum	((Prestoea_acuminata	(Oenocarpus_minor	Oenocarpus_bataua))	((((Nypa_fruticans	Hydriastele_microspadix)	(Dypsis_decaryi	Heterospathe_cagayanensis))	Veitchia_spiralis)	Dictyosperma_album)))	((Pseudophoenix_vinifera	Roystonea_regia)	((((Sclerosperma_profizianum	((Podococcus_barteri	Iriartea_deltoidea)	Orania_palindan))	Phoenix_dactylifera)	Chamaedorea_seifrizii)	(Sabal_domingensis	(((Reinhardtia_simplex	(Reinhardtia_latisecta	Reinhardtia_paiewonskiana))	(Elaeis_guineensis	Elaeis_oleifera))	(Serenoa_repens	Attalea_speciosa)))))))	Calamus_caryotoides);
(((((Kentiopsis_piersoniorum	Pseudophoenix_vinifera)	Attalea_speciosa)	(((Elaeis_guineensis	Elaeis_oleifera)	(Sabal_domingensis	(((Reinhardtia_paiewonskiana	Reinhardtia_latisecta)	Reinhardtia_simplex)	((Phoenix_dactylifera	Iriartea_deltoidea)	(((Serenoa_repens	Orania_palindan)	Sclerosperma_profizianum)	Podococcus_barteri)))))	(((Geonoma_undata	Pelagodoxa_henryana)	Manicaria_saccifera)	((Prestoea_acuminata	(Oenocarpus_minor	Oenocarpus_bataua))	(Veitchia_spiralis	(((Dictyosperma_album	Dypsis_decaryi)	Heterospathe_cagayanensis)	(Nypa_fruticans	Hydriastele_microspadix)))))))	(Chamaedorea_seifrizii	Roystonea_regia))	Calamus_caryotoides);
(((((((Sabal_domingensis	((Geonoma_undata	Pelagodoxa_henryana)	Manicaria_saccifera))	((((Reinhardtia_paiewonskiana	Reinhardtia_latisecta)	Reinhardtia_simplex)	Attalea_speciosa)	((Elaeis_guineensis	Elaeis_oleifera)	(((Orania_palindan	Sclerosperma_profizianum)	Podococcus_barteri)	Serenoa_repens))))	((Oenocarpus_minor	(Oenocarpus_bataua	Prestoea_acuminata))	(((Dypsis_decaryi	Nypa_fruticans)	Kentiopsis_piersoniorum)	(((Hydriastele_microspadix	Veitchia_spiralis)	Heterospathe_cagayanensis)	Dictyosperma_album))))	(Pseudophoenix_vinifera	Phoenix_dactylifera))	Iriartea_deltoidea)	(Chamaedorea_seifrizii	Roystonea_regia))	Calamus_caryotoides);
((Pseudophoenix_vinifera	(((((Veitchia_spiralis	(Dictyosperma_album	((Hydriastele_microspadix	(Heterospathe_cagayanensis	Dypsis_decaryi))	Kentiopsis_piersoniorum)))	((Oenocarpus_bataua	Oenocarpus_minor)	Prestoea_acuminata))	(Geonoma_undata	(Pelagodoxa_henryana	Manicaria_saccifera)))	((((((Reinhardtia_simplex	Reinhardtia_latisecta)	Reinhardtia_paiewonskiana)	Phoenix_dactylifera)	((Elaeis_oleifera	Elaeis_guineensis)	((Iriartea_deltoidea	Orania_palindan)	Chamaedorea_seifrizii)))	(Sclerosperma_profizianum	(Podococcus_barteri	(Sabal_domingensis	Serenoa_repens))))	(Nypa_fruticans	Attalea_speciosa)))	Roystonea_regia))	Calamus_caryotoides);
((((((Pseudophoenix_vinifera	(Reinhardtia_simplex	(Reinhardtia_latisecta	Reinhardtia_paiewonskiana)))	Sabal_domingensis)	(((Elaeis_oleifera	Elaeis_guineensis)	Roystonea_regia)	(((((((Heterospathe_cagayanensis	(Dictyosperma_album	Dypsis_decaryi))	(Veitchia_spiralis	((Oenocarpus_bataua	Oenocarpus_minor)	Prestoea_acuminata)))	Hydriastele_microspadix)	Kentiopsis_piersoniorum)	(Pelagodoxa_henryana	(Manicaria_saccifera	Geonoma_undata)))	(Orania_palindan	(Iriartea_deltoidea	Chamaedorea_seifrizii)))	((Sclerosperma_profizianum	Podococcus_barteri)	Phoenix_dactylifera))))	Attalea_speciosa)	(Serenoa_repens	Nypa_fruticans))	Calamus_caryotoides);
((((Serenoa_repens	Nypa_fruticans)	((Chamaedorea_seifrizii	(Reinhardtia_simplex	(Reinhardtia_latisecta	Reinhardtia_paiewonskiana)))	(((Phoenix_dactylifera	((Sclerosperma_profizianum	Podococcus_barteri)	(Orania_palindan	Iriartea_deltoidea)))	Sabal_domingensis)	((Elaeis_oleifera	Elaeis_guineensis)	((((((Dictyosperma_album	((Veitchia_spiralis	Hydriastele_microspadix)	Heterospathe_cagayanensis))	Dypsis_decaryi)	Kentiopsis_piersoniorum)	(Pelagodoxa_henryana	(Manicaria_saccifera	Geonoma_undata)))	((Oenocarpus_bataua	Oenocarpus_minor)	Prestoea_acuminata))	(Pseudophoenix_vinifera	Roystonea_regia))))))	Attalea_speciosa)	Calamus_caryotoides);
((Kentiopsis_piersoniorum	((((Oenocarpus_bataua	Oenocarpus_minor)	Prestoea_acuminata)	(Roystonea_regia	((Phoenix_dactylifera	(((Attalea_speciosa	Iriartea_deltoidea)	(((Elaeis_oleifera	Elaeis_guineensis)	((Nypa_fruticans	Orania_palindan)	((Chamaedorea_seifrizii	Sclerosperma_profizianum)	(Podococcus_barteri	Serenoa_repens))))	Sabal_domingensis))	(Pseudophoenix_vinifera	(Reinhardtia_simplex	(Reinhardtia_latisecta	Reinhardtia_paiewonskiana)))))	(Pelagodoxa_henryana	(Manicaria_saccifera	Geonoma_undata)))))	((Dictyosperma_album	((Veitchia_spiralis	Hydriastele_microspadix)	Heterospathe_cagayanensis))	Dypsis_decaryi)))	Calamus_caryotoides);
(((Roystonea_regia	(((Pelagodoxa_henryana	(Manicaria_saccifera	Geonoma_undata))	(((Dypsis_decaryi	((Hydriastele_microspadix	(Heterospathe_cagayanensis	Veitchia_spiralis))	Dictyosperma_album))	((Oenocarpus_bataua	Oenocarpus_minor)	Prestoea_acuminata))	Kentiopsis_piersoniorum))	(Sclerosperma_profizianum	((((Reinhardtia_simplex	(Reinhardtia_latisecta	Reinhardtia_paiewonskiana))	Serenoa_repens)	((Attalea_speciosa	Podococcus_barteri)	((Elaeis_oleifera	Elaeis_guineensis)	(Nypa_fruticans	Orania_palindan))))	(Sabal_domingensis	(Phoenix_dactylifera	(Iriartea_deltoidea	Chamaedorea_seifrizii)))))))	Pseudophoenix_vinifera)	Calamus_caryotoides);
(((Roystonea_regia	(((((((Reinhardtia_paiewonskiana	Reinhardtia_latisecta)	Reinhardtia_simplex)	Sabal_domingensis)	(((Podococcus_barteri	Sclerosperma_profizianum)	(Phoenix_dactylifera	(((Serenoa_repens	Nypa_fruticans)	Orania_palindan)	(Iriartea_deltoidea	Chamaedorea_seifrizii))))	(Elaeis_oleifera	Elaeis_guineensis)))	Attalea_speciosa)	((Kentiopsis_piersoniorum	((Dypsis_decaryi	((Veitchia_spiralis	Hydriastele_microspadix)	Heterospathe_cagayanensis))	Dictyosperma_album))	((Oenocarpus_bataua	Oenocarpus_minor)	Prestoea_acuminata)))	(Manicaria_saccifera	(Geonoma_undata	Pelagodoxa_henryana))))	Pseudophoenix_vinifera)	Calamus_caryotoides);
(((((Reinhardtia_paiewonskiana	Reinhardtia_latisecta)	(Attalea_speciosa	Reinhardtia_simplex))	(((((Kentiopsis_piersoniorum	(Geonoma_undata	(Manicaria_saccifera	Pelagodoxa_henryana)))	((((Dypsis_decaryi	(Veitchia_spiralis	Hydriastele_microspadix))	Heterospathe_cagayanensis)	Dictyosperma_album)	((Oenocarpus_bataua	Oenocarpus_minor)	Prestoea_acuminata)))	Sabal_domingensis)	(((Sclerosperma_profizianum	(Nypa_fruticans	Orania_palindan))	(Serenoa_repens	Podococcus_barteri))	(Elaeis_oleifera	Elaeis_guineensis)))	((Iriartea_deltoidea	Phoenix_dactylifera)	(Chamaedorea_seifrizii	Roystonea_regia))))	Pseudophoenix_vinifera)	Calamus_caryotoides);
(((Manicaria_saccifera	(Pelagodoxa_henryana	Geonoma_undata))	(((((((Nypa_fruticans	Serenoa_repens)	Hydriastele_microspadix)	((Dypsis_decaryi	Kentiopsis_piersoniorum)	Dictyosperma_album))	Veitchia_spiralis)	Heterospathe_cagayanensis)	((Oenocarpus_bataua	Oenocarpus_minor)	Prestoea_acuminata))	((((((Orania_palindan	Iriartea_deltoidea)	Phoenix_dactylifera)	Podococcus_barteri)	Sclerosperma_profizianum)	(((Elaeis_oleifera	Elaeis_guineensis)	(Pseudophoenix_vinifera	(Reinhardtia_paiewonskiana	(Reinhardtia_latisecta	(Attalea_speciosa	Reinhardtia_simplex)))))	Sabal_domingensis))	(Chamaedorea_seifrizii	Roystonea_regia))))	Calamus_caryotoides);
((Pseudophoenix_vinifera	(Roystonea_regia	((((((Elaeis_oleifera	Elaeis_guineensis)	(Reinhardtia_simplex	(Reinhardtia_paiewonskiana	Reinhardtia_latisecta)))	((((Chamaedorea_seifrizii	Orania_palindan)	Iriartea_deltoidea)	Phoenix_dactylifera)	Sclerosperma_profizianum))	(Podococcus_barteri	Attalea_speciosa))	Sabal_domingensis)	(((Manicaria_saccifera	Pelagodoxa_henryana)	Geonoma_undata)	(((Dictyosperma_album	((Veitchia_spiralis	(Dypsis_decaryi	Heterospathe_cagayanensis))	((Serenoa_repens	Nypa_fruticans)	Hydriastele_microspadix)))	Kentiopsis_piersoniorum)	((Oenocarpus_bataua	Oenocarpus_minor)	Prestoea_acuminata))))))	Calamus_caryotoides);
((Pseudophoenix_vinifera	((Reinhardtia_simplex	(Reinhardtia_paiewonskiana	Reinhardtia_latisecta))	(Sabal_domingensis	((Podococcus_barteri	(((Chamaedorea_seifrizii	(Orania_palindan	Iriartea_deltoidea))	Phoenix_dactylifera)	Sclerosperma_profizianum))	((Elaeis_oleifera	Elaeis_guineensis)	(Attalea_speciosa	(((Manicaria_saccifera	(Pelagodoxa_henryana	Geonoma_undata))	(((Heterospathe_cagayanensis	((Dictyosperma_album	(Kentiopsis_piersoniorum	Dypsis_decaryi))	((Serenoa_repens	Nypa_fruticans)	Hydriastele_microspadix)))	Veitchia_spiralis)	((Oenocarpus_bataua	Oenocarpus_minor)	Prestoea_acuminata)))	Roystonea_regia)))))))	Calamus_caryotoides);
((Pseudophoenix_vinifera	(((((Hydriastele_microspadix	Kentiopsis_piersoniorum)	(Dypsis_decaryi	Dictyosperma_album))	((Veitchia_spiralis	(((((Chamaedorea_seifrizii	Roystonea_regia)	((Reinhardtia_simplex	(Reinhardtia_latisecta	Reinhardtia_paiewonskiana))	(Elaeis_oleifera	Elaeis_guineensis)))	Sabal_domingensis)	(Serenoa_repens	(Sclerosperma_profizianum	(Podococcus_barteri	(((Nypa_fruticans	Orania_palindan)	Phoenix_dactylifera)	Iriartea_deltoidea)))))	(Prestoea_acuminata	(Oenocarpus_minor	Oenocarpus_bataua))))	((Pelagodoxa_henryana	Manicaria_saccifera)	Geonoma_undata)))	Attalea_speciosa)	Heterospathe_cagayanensis))	Calamus_caryotoides);
((Pseudophoenix_vinifera	((Chamaedorea_seifrizii	Roystonea_regia)	(((((((Reinhardtia_simplex	(Reinhardtia_latisecta	Reinhardtia_paiewonskiana))	Podococcus_barteri)	(Serenoa_repens	Attalea_speciosa))	Sabal_domingensis)	((((((Prestoea_acuminata	(Oenocarpus_minor	Oenocarpus_bataua))	(((Nypa_fruticans	Hydriastele_microspadix)	(Dictyosperma_album	Heterospathe_cagayanensis))	Veitchia_spiralis))	Dypsis_decaryi)	Kentiopsis_piersoniorum)	((Pelagodoxa_henryana	Manicaria_saccifera)	Geonoma_undata))	(Elaeis_oleifera	Elaeis_guineensis)))	Sclerosperma_profizianum)	(Phoenix_dactylifera	(Orania_palindan	Iriartea_deltoidea)))))	Calamus_caryotoides);
((Pseudophoenix_vinifera	(Roystonea_regia	((((((Phoenix_dactylifera	(Orania_palindan	Iriartea_deltoidea))	(Sclerosperma_profizianum	Podococcus_barteri))	Chamaedorea_seifrizii)	(((Elaeis_oleifera	Elaeis_guineensis)	(Reinhardtia_simplex	(Reinhardtia_latisecta	Reinhardtia_paiewonskiana)))	(Serenoa_repens	Attalea_speciosa)))	Sabal_domingensis)	((Pelagodoxa_henryana	((Kentiopsis_piersoniorum	(Dictyosperma_album	((Heterospathe_cagayanensis	(Veitchia_spiralis	(Nypa_fruticans	Hydriastele_microspadix)))	(Dypsis_decaryi	(Prestoea_acuminata	(Oenocarpus_minor	Oenocarpus_bataua))))))	Geonoma_undata))	Manicaria_saccifera))))	Calamus_caryotoides);
((Pseudophoenix_vinifera	(Roystonea_regia	((((Phoenix_dactylifera	((Chamaedorea_seifrizii	Orania_palindan)	Iriartea_deltoidea))	((Serenoa_repens	Sclerosperma_profizianum)	Podococcus_barteri))	(((Elaeis_oleifera	Elaeis_guineensis)	(Reinhardtia_simplex	(Reinhardtia_latisecta	Reinhardtia_paiewonskiana)))	(Attalea_speciosa	Sabal_domingensis)))	(((Pelagodoxa_henryana	Geonoma_undata)	Manicaria_saccifera)	((Prestoea_acuminata	(Oenocarpus_minor	Oenocarpus_bataua))	(Kentiopsis_piersoniorum	((((Heterospathe_cagayanensis	Veitchia_spiralis)	(Nypa_fruticans	Hydriastele_microspadix))	Dictyosperma_album)	Dypsis_decaryi)))))))	Calamus_caryotoides);
((Pseudophoenix_vinifera	((Chamaedorea_seifrizii	Roystonea_regia)	((((Elaeis_oleifera	Elaeis_guineensis)	((Reinhardtia_latisecta	Reinhardtia_paiewonskiana)	(Attalea_speciosa	Reinhardtia_simplex)))	(Sabal_domingensis	(((Phoenix_dactylifera	(Orania_palindan	Iriartea_deltoidea))	(Sclerosperma_profizianum	Podococcus_barteri))	(Nypa_fruticans	Serenoa_repens))))	(((Pelagodoxa_henryana	Geonoma_undata)	Manicaria_saccifera)	((Prestoea_acuminata	(Oenocarpus_minor	Oenocarpus_bataua))	(Kentiopsis_piersoniorum	(((Heterospathe_cagayanensis	(Veitchia_spiralis	Dypsis_decaryi))	Hydriastele_microspadix)	Dictyosperma_album)))))))	Calamus_caryotoides);
((Pseudophoenix_vinifera	(Roystonea_regia	(((Pelagodoxa_henryana	Geonoma_undata)	Manicaria_saccifera)	((Sabal_domingensis	((((Attalea_speciosa	Podococcus_barteri)	((Nypa_fruticans	Serenoa_repens)	Sclerosperma_profizianum))	(Phoenix_dactylifera	((Chamaedorea_seifrizii	Orania_palindan)	Iriartea_deltoidea)))	((Elaeis_oleifera	Elaeis_guineensis)	((Reinhardtia_latisecta	Reinhardtia_paiewonskiana)	Reinhardtia_simplex))))	((((Veitchia_spiralis	((Heterospathe_cagayanensis	Dypsis_decaryi)	(Prestoea_acuminata	(Oenocarpus_minor	Oenocarpus_bataua))))	Dictyosperma_album)	Hydriastele_microspadix)	Kentiopsis_piersoniorum)))))	Calamus_caryotoides);
((Pseudophoenix_vinifera	(Roystonea_regia	((Geonoma_undata	(Manicaria_saccifera	Pelagodoxa_henryana))	(((((Podococcus_barteri	Sclerosperma_profizianum)	(Serenoa_repens	(Nypa_fruticans	Orania_palindan)))	Phoenix_dactylifera)	(((Attalea_speciosa	(Iriartea_deltoidea	Chamaedorea_seifrizii))	Sabal_domingensis)	((Elaeis_oleifera	Elaeis_guineensis)	((Reinhardtia_paiewonskiana	Reinhardtia_latisecta)	Reinhardtia_simplex))))	(((Dictyosperma_album	(Kentiopsis_piersoniorum	(Veitchia_spiralis	Dypsis_decaryi)))	(Hydriastele_microspadix	Heterospathe_cagayanensis))	(Prestoea_acuminata	(Oenocarpus_minor	Oenocarpus_bataua)))))))	Calamus_caryotoides);
((Pseudophoenix_vinifera	((Chamaedorea_seifrizii	Roystonea_regia)	((((Manicaria_saccifera	(Pelagodoxa_henryana	Geonoma_undata))	(((Elaeis_oleifera	Elaeis_guineensis)	((Reinhardtia_paiewonskiana	Reinhardtia_latisecta)	Reinhardtia_simplex))	Attalea_speciosa))	(Sabal_domingensis	(((Dictyosperma_album	(((Oenocarpus_minor	Heterospathe_cagayanensis)	(Veitchia_spiralis	Hydriastele_microspadix))	(Nypa_fruticans	(Prestoea_acuminata	Oenocarpus_bataua))))	Dypsis_decaryi)	Kentiopsis_piersoniorum)))	(((((Iriartea_deltoidea	Orania_palindan)	Phoenix_dactylifera)	Serenoa_repens)	Sclerosperma_profizianum)	Podococcus_barteri))))	Calamus_caryotoides);
((Pseudophoenix_vinifera	((Chamaedorea_seifrizii	Roystonea_regia)	(((((((Iriartea_deltoidea	Orania_palindan)	Phoenix_dactylifera)	Sclerosperma_profizianum)	Podococcus_barteri)	(((Elaeis_oleifera	Elaeis_guineensis)	(Reinhardtia_paiewonskiana	(Reinhardtia_latisecta	Reinhardtia_simplex)))	Sabal_domingensis))	(Serenoa_repens	Attalea_speciosa))	((Manicaria_saccifera	(Pelagodoxa_henryana	Geonoma_undata))	((((Nypa_fruticans	Hydriastele_microspadix)	(Dictyosperma_album	(Heterospathe_cagayanensis	(((Prestoea_acuminata	Oenocarpus_bataua)	Oenocarpus_minor)	Veitchia_spiralis))))	Dypsis_decaryi)	Kentiopsis_piersoniorum)))))	Calamus_caryotoides);
((Pseudophoenix_vinifera	((Chamaedorea_seifrizii	Roystonea_regia)	((Serenoa_repens	Attalea_speciosa)	(((((((Iriartea_deltoidea	Orania_palindan)	Phoenix_dactylifera)	Sclerosperma_profizianum)	Podococcus_barteri)	((Elaeis_oleifera	Elaeis_guineensis)	(Reinhardtia_paiewonskiana	(Reinhardtia_latisecta	Reinhardtia_simplex))))	((Manicaria_saccifera	(Pelagodoxa_henryana	Geonoma_undata))	Sabal_domingensis))	((((Oenocarpus_bataua	Oenocarpus_minor)	(Prestoea_acuminata	Nypa_fruticans))	(((Heterospathe_cagayanensis	Veitchia_spiralis)	(Dictyosperma_album	Hydriastele_microspadix))	Dypsis_decaryi))	Kentiopsis_piersoniorum)))))	Calamus_caryotoides);
(((Geonoma_undata	Pelagodoxa_henryana)	(Manicaria_saccifera	(Serenoa_repens	(Sabal_domingensis	(((Pseudophoenix_vinifera	Roystonea_regia)	((Podococcus_barteri	(Sclerosperma_profizianum	Phoenix_dactylifera))	(Orania_palindan	(Chamaedorea_seifrizii	Iriartea_deltoidea))))	((((Reinhardtia_latisecta	Reinhardtia_paiewonskiana)	(Attalea_speciosa	Reinhardtia_simplex))	(Elaeis_oleifera	Elaeis_guineensis))	(((Oenocarpus_minor	Oenocarpus_bataua)	Prestoea_acuminata)	((Dictyosperma_album	(Kentiopsis_piersoniorum	(Heterospathe_cagayanensis	Dypsis_decaryi)))	((Nypa_fruticans	Hydriastele_microspadix)	Veitchia_spiralis)))))))))	Calamus_caryotoides);
((((Geonoma_undata	Pelagodoxa_henryana)	(Manicaria_saccifera	(((Sabal_domingensis	((Sclerosperma_profizianum	(Podococcus_barteri	(Attalea_speciosa	Serenoa_repens)))	((Phoenix_dactylifera	Pseudophoenix_vinifera)	(Iriartea_deltoidea	(Orania_palindan	Chamaedorea_seifrizii)))))	(((Reinhardtia_latisecta	Reinhardtia_paiewonskiana)	Reinhardtia_simplex)	(Elaeis_oleifera	Elaeis_guineensis)))	((((Oenocarpus_minor	Oenocarpus_bataua)	Prestoea_acuminata)	(((Dictyosperma_album	(Kentiopsis_piersoniorum	(Heterospathe_cagayanensis	Dypsis_decaryi)))	Hydriastele_microspadix)	Veitchia_spiralis))	Roystonea_regia))))	Nypa_fruticans)	Calamus_caryotoides);
(((Prestoea_acuminata	(((((Dictyosperma_album	(Heterospathe_cagayanensis	(Veitchia_spiralis	Hydriastele_microspadix)))	Kentiopsis_piersoniorum)	Dypsis_decaryi)	(Sabal_domingensis	((((Chamaedorea_seifrizii	Sclerosperma_profizianum)	Podococcus_barteri)	(Phoenix_dactylifera	(Iriartea_deltoidea	Orania_palindan)))	((((Geonoma_undata	Pelagodoxa_henryana)	Manicaria_saccifera)	(((Reinhardtia_latisecta	Reinhardtia_paiewonskiana)	(Attalea_speciosa	Reinhardtia_simplex))	(Elaeis_oleifera	Elaeis_guineensis)))	(Roystonea_regia	Pseudophoenix_vinifera)))))	(Oenocarpus_minor	(Serenoa_repens	Oenocarpus_bataua))))	Nypa_fruticans)	Calamus_caryotoides);
((((((Geonoma_undata	Pelagodoxa_henryana)	Manicaria_saccifera)	(((Attalea_speciosa	Iriartea_deltoidea)	((((Reinhardtia_latisecta	Reinhardtia_paiewonskiana)	Reinhardtia_simplex)	(Elaeis_oleifera	Elaeis_guineensis))	((Phoenix_dactylifera	((Podococcus_barteri	Sclerosperma_profizianum)	(Chamaedorea_seifrizii	Orania_palindan)))	Sabal_domingensis)))	(Roystonea_regia	Pseudophoenix_vinifera)))	(Kentiopsis_piersoniorum	(((Oenocarpus_minor	Oenocarpus_bataua)	Prestoea_acuminata)	(Dictyosperma_album	((Dypsis_decaryi	Heterospathe_cagayanensis)	(Veitchia_spiralis	(Nypa_fruticans	Hydriastele_microspadix)))))))	Serenoa_repens)	Calamus_caryotoides);
((Pseudophoenix_vinifera	(((((Sclerosperma_profizianum	(Podococcus_barteri	((Iriartea_deltoidea	Orania_palindan)	Phoenix_dactylifera)))	(((Reinhardtia_paiewonskiana	(Reinhardtia_latisecta	(Reinhardtia_simplex	(Elaeis_oleifera	Elaeis_guineensis))))	((((((Veitchia_spiralis	((Nypa_fruticans	Hydriastele_microspadix)	Heterospathe_cagayanensis))	Dypsis_decaryi)	Dictyosperma_album)	Kentiopsis_piersoniorum)	((Oenocarpus_minor	Oenocarpus_bataua)	Prestoea_acuminata))	((Geonoma_undata	Pelagodoxa_henryana)	Manicaria_saccifera)))	Sabal_domingensis))	Attalea_speciosa)	(Chamaedorea_seifrizii	Roystonea_regia))	Serenoa_repens))	Calamus_caryotoides);
((Pseudophoenix_vinifera	(((((((Chamaedorea_seifrizii	(Orania_palindan	Serenoa_repens))	Sclerosperma_profizianum)	(Podococcus_barteri	Phoenix_dactylifera))	(Attalea_speciosa	Iriartea_deltoidea))	(((Elaeis_oleifera	Elaeis_guineensis)	((Reinhardtia_paiewonskiana	Reinhardtia_latisecta)	Reinhardtia_simplex))	Sabal_domingensis))	(((((((Nypa_fruticans	Hydriastele_microspadix)	Veitchia_spiralis)	Heterospathe_cagayanensis)	Dictyosperma_album)	(Dypsis_decaryi	Kentiopsis_piersoniorum))	((Oenocarpus_minor	Oenocarpus_bataua)	Prestoea_acuminata))	((Geonoma_undata	Pelagodoxa_henryana)	Manicaria_saccifera)))	Roystonea_regia))	Calamus_caryotoides);
((Pseudophoenix_vinifera	((((((((Chamaedorea_seifrizii	Sclerosperma_profizianum)	Serenoa_repens)	(Podococcus_barteri	(Iriartea_deltoidea	Orania_palindan)))	Phoenix_dactylifera)	(Attalea_speciosa	((Elaeis_oleifera	Elaeis_guineensis)	((Reinhardtia_paiewonskiana	Reinhardtia_latisecta)	Reinhardtia_simplex))))	Sabal_domingensis)	(((((((Nypa_fruticans	Hydriastele_microspadix)	Veitchia_spiralis)	Heterospathe_cagayanensis)	Dictyosperma_album)	(Dypsis_decaryi	Kentiopsis_piersoniorum))	((Oenocarpus_minor	Oenocarpus_bataua)	Prestoea_acuminata))	((Geonoma_undata	Pelagodoxa_henryana)	Manicaria_saccifera)))	Roystonea_regia))	Calamus_caryotoides);
(((((((((Reinhardtia_paiewonskiana	Reinhardtia_latisecta)	Reinhardtia_simplex)	(((Oenocarpus_minor	Oenocarpus_bataua)	Prestoea_acuminata)	(((Veitchia_spiralis	Hydriastele_microspadix)	Heterospathe_cagayanensis)	((Dypsis_decaryi	Kentiopsis_piersoniorum)	Dictyosperma_album))))	(((((Orania_palindan	(Sclerosperma_profizianum	Podococcus_barteri))	Serenoa_repens)	Phoenix_dactylifera)	(Elaeis_oleifera	Elaeis_guineensis))	(((Chamaedorea_seifrizii	Iriartea_deltoidea)	(Geonoma_undata	Pelagodoxa_henryana))	Manicaria_saccifera)))	Sabal_domingensis)	(Roystonea_regia	Pseudophoenix_vinifera))	Nypa_fruticans)	Attalea_speciosa)	Calamus_caryotoides);
((((Serenoa_repens	(Sclerosperma_profizianum	(Roystonea_regia	Pseudophoenix_vinifera)))	(Podococcus_barteri	((((Reinhardtia_paiewonskiana	Reinhardtia_latisecta)	Reinhardtia_simplex)	Sabal_domingensis)	((((Iriartea_deltoidea	Orania_palindan)	(((Oenocarpus_minor	Oenocarpus_bataua)	Prestoea_acuminata)	(Kentiopsis_piersoniorum	(((Heterospathe_cagayanensis	(Hydriastele_microspadix	Veitchia_spiralis))	Dictyosperma_album)	Dypsis_decaryi))))	(Manicaria_saccifera	((Geonoma_undata	Pelagodoxa_henryana)	Chamaedorea_seifrizii)))	((Elaeis_oleifera	Elaeis_guineensis)	Phoenix_dactylifera)))))	(Nypa_fruticans	Attalea_speciosa))	Calamus_caryotoides);
(((Manicaria_saccifera	(Geonoma_undata	Pelagodoxa_henryana))	((Roystonea_regia	Pseudophoenix_vinifera)	(((((Podococcus_barteri	((Iriartea_deltoidea	Orania_palindan)	(Sclerosperma_profizianum	Phoenix_dactylifera)))	Sabal_domingensis)	Chamaedorea_seifrizii)	(((Elaeis_oleifera	Elaeis_guineensis)	((Reinhardtia_paiewonskiana	Reinhardtia_latisecta)	Reinhardtia_simplex))	(((((Oenocarpus_minor	Oenocarpus_bataua)	Prestoea_acuminata)	((Kentiopsis_piersoniorum	((Dypsis_decaryi	Heterospathe_cagayanensis)	Veitchia_spiralis))	Dictyosperma_album))	Hydriastele_microspadix)	Nypa_fruticans)))	(Serenoa_repens	Attalea_speciosa))))	Calamus_caryotoides);
((((((Sabal_domingensis	(((Manicaria_saccifera	(((Hydriastele_microspadix	(Dictyosperma_album	(Veitchia_spiralis	(Heterospathe_cagayanensis	(Dypsis_decaryi	((Nypa_fruticans	Prestoea_acuminata)	(Oenocarpus_bataua	Oenocarpus_minor)))))))	((Iriartea_deltoidea	Orania_palindan)	Kentiopsis_piersoniorum))	(Pelagodoxa_henryana	Geonoma_undata)))	(((Reinhardtia_simplex	(Reinhardtia_latisecta	Reinhardtia_paiewonskiana))	(Elaeis_guineensis	Elaeis_oleifera))	Attalea_speciosa))	((Chamaedorea_seifrizii	Phoenix_dactylifera)	Podococcus_barteri)))	Sclerosperma_profizianum)	Roystonea_regia)	Pseudophoenix_vinifera)	Serenoa_repens)	Calamus_caryotoides);
(((((((Reinhardtia_paiewonskiana	Reinhardtia_latisecta)	Reinhardtia_simplex)	(Elaeis_guineensis	Elaeis_oleifera))	((Sabal_domingensis	(Attalea_speciosa	Serenoa_repens))	((Chamaedorea_seifrizii	Roystonea_regia)	(((Iriartea_deltoidea	Orania_palindan)	Phoenix_dactylifera)	(Sclerosperma_profizianum	Podococcus_barteri)))))	(Manicaria_saccifera	((((((((Heterospathe_cagayanensis	Dictyosperma_album)	(Nypa_fruticans	Hydriastele_microspadix))	Veitchia_spiralis)	Dypsis_decaryi)	Kentiopsis_piersoniorum)	(Prestoea_acuminata	(Oenocarpus_bataua	Oenocarpus_minor)))	Pelagodoxa_henryana)	Geonoma_undata)))	Pseudophoenix_vinifera)	Calamus_caryotoides);
((Iriartea_deltoidea	(Phoenix_dactylifera	(((((Chamaedorea_seifrizii	Roystonea_regia)	(Pseudophoenix_vinifera	((Podococcus_barteri	(Attalea_speciosa	Serenoa_repens))	Sclerosperma_profizianum)))	Sabal_domingensis)	((((Reinhardtia_paiewonskiana	Reinhardtia_latisecta)	Reinhardtia_simplex)	(Elaeis_guineensis	Elaeis_oleifera))	(((((((Veitchia_spiralis	Hydriastele_microspadix)	Heterospathe_cagayanensis)	Dictyosperma_album)	(Nypa_fruticans	Dypsis_decaryi))	Kentiopsis_piersoniorum)	(Prestoea_acuminata	(Oenocarpus_bataua	Oenocarpus_minor)))	Orania_palindan)))	(Manicaria_saccifera	(Pelagodoxa_henryana	Geonoma_undata)))))	Calamus_caryotoides);
(((((((((Reinhardtia_paiewonskiana	Reinhardtia_latisecta)	Reinhardtia_simplex)	(Elaeis_guineensis	Elaeis_oleifera))	(((Attalea_speciosa	(Iriartea_deltoidea	Chamaedorea_seifrizii))	(Nypa_fruticans	Serenoa_repens))	Sabal_domingensis))	((Podococcus_barteri	(Phoenix_dactylifera	Orania_palindan))	Sclerosperma_profizianum))	(((Dictyosperma_album	(Heterospathe_cagayanensis	(Hydriastele_microspadix	Dypsis_decaryi)))	Veitchia_spiralis)	(Oenocarpus_minor	(Oenocarpus_bataua	Prestoea_acuminata))))	(Roystonea_regia	(Kentiopsis_piersoniorum	Pseudophoenix_vinifera)))	(Manicaria_saccifera	(Geonoma_undata	Pelagodoxa_henryana)))	Calamus_caryotoides);
((Pseudophoenix_vinifera	((((Phoenix_dactylifera	Iriartea_deltoidea)	(Nypa_fruticans	Orania_palindan))	(((Podococcus_barteri	(Serenoa_repens	Attalea_speciosa))	Sclerosperma_profizianum)	((Sabal_domingensis	((Geonoma_undata	Pelagodoxa_henryana)	Manicaria_saccifera))	((Kentiopsis_piersoniorum	(((Dictyosperma_album	((Veitchia_spiralis	Heterospathe_cagayanensis)	Hydriastele_microspadix))	Dypsis_decaryi)	((Oenocarpus_minor	Oenocarpus_bataua)	Prestoea_acuminata)))	((Reinhardtia_simplex	(Reinhardtia_latisecta	Reinhardtia_paiewonskiana))	(Elaeis_guineensis	Elaeis_oleifera))))))	(Chamaedorea_seifrizii	Roystonea_regia)))	Calamus_caryotoides);
((((Geonoma_undata	Pelagodoxa_henryana)	Manicaria_saccifera)	((Pseudophoenix_vinifera	Roystonea_regia)	(((Dypsis_decaryi	((Veitchia_spiralis	(Oenocarpus_minor	Oenocarpus_bataua))	Prestoea_acuminata))	(Dictyosperma_album	(Hydriastele_microspadix	Kentiopsis_piersoniorum)))	(((Chamaedorea_seifrizii	(((Podococcus_barteri	(Sclerosperma_profizianum	(Serenoa_repens	(Nypa_fruticans	Orania_palindan))))	Phoenix_dactylifera)	Sabal_domingensis))	(Attalea_speciosa	Iriartea_deltoidea))	((Reinhardtia_simplex	(Reinhardtia_latisecta	Reinhardtia_paiewonskiana))	((Elaeis_guineensis	Elaeis_oleifera)	Heterospathe_cagayanensis))))))	Calamus_caryotoides);
((Pseudophoenix_vinifera	(Roystonea_regia	((Geonoma_undata	(Pelagodoxa_henryana	Manicaria_saccifera))	(((Sabal_domingensis	((Reinhardtia_simplex	(Reinhardtia_latisecta	Reinhardtia_paiewonskiana))	((Elaeis_guineensis	Elaeis_oleifera)	(Attalea_speciosa	Heterospathe_cagayanensis))))	((Phoenix_dactylifera	(Chamaedorea_seifrizii	Iriartea_deltoidea))	(Sclerosperma_profizianum	(Serenoa_repens	(Nypa_fruticans	Orania_palindan)))))	((((Oenocarpus_bataua	Oenocarpus_minor)	Prestoea_acuminata)	(((Hydriastele_microspadix	Veitchia_spiralis)	Dictyosperma_album)	Kentiopsis_piersoniorum))	(Podococcus_barteri	Dypsis_decaryi))))))	Calamus_caryotoides);
((Prestoea_acuminata	((((((Heterospathe_cagayanensis	Dypsis_decaryi)	(Kentiopsis_piersoniorum	Dictyosperma_album))	Hydriastele_microspadix)	Veitchia_spiralis)	((Manicaria_saccifera	(Geonoma_undata	Pelagodoxa_henryana))	((Pseudophoenix_vinifera	Roystonea_regia)	(((((Attalea_speciosa	Reinhardtia_simplex)	(Reinhardtia_latisecta	Reinhardtia_paiewonskiana))	(Elaeis_guineensis	Elaeis_oleifera))	(((Phoenix_dactylifera	Podococcus_barteri)	(Orania_palindan	(Chamaedorea_seifrizii	Sclerosperma_profizianum)))	Iriartea_deltoidea))	((Nypa_fruticans	Serenoa_repens)	Sabal_domingensis)))))	(Oenocarpus_bataua	Oenocarpus_minor)))	Calamus_caryotoides);
((Heterospathe_cagayanensis	(((((Oenocarpus_bataua	Oenocarpus_minor)	Prestoea_acuminata)	Dictyosperma_album)	(Dypsis_decaryi	((Pseudophoenix_vinifera	Kentiopsis_piersoniorum)	(Roystonea_regia	(((Attalea_speciosa	Sclerosperma_profizianum)	((Sabal_domingensis	Podococcus_barteri)	((((Reinhardtia_paiewonskiana	Reinhardtia_latisecta)	Reinhardtia_simplex)	(Nypa_fruticans	Serenoa_repens))	(((Iriartea_deltoidea	Orania_palindan)	(Phoenix_dactylifera	Chamaedorea_seifrizii))	(Elaeis_guineensis	Elaeis_oleifera)))))	(Manicaria_saccifera	(Geonoma_undata	Pelagodoxa_henryana)))))))	(Hydriastele_microspadix	Veitchia_spiralis)))	Calamus_caryotoides);
((Phoenix_dactylifera	(((((((Kentiopsis_piersoniorum	((((Nypa_fruticans	Hydriastele_microspadix)	Veitchia_spiralis)	Heterospathe_cagayanensis)	Dictyosperma_album))	Dypsis_decaryi)	((Oenocarpus_bataua	Oenocarpus_minor)	Prestoea_acuminata))	((Orania_palindan	(Elaeis_guineensis	Elaeis_oleifera))	Sclerosperma_profizianum))	((Pelagodoxa_henryana	((Serenoa_repens	Pseudophoenix_vinifera)	(Podococcus_barteri	((Reinhardtia_paiewonskiana	Reinhardtia_latisecta)	Reinhardtia_simplex))))	(((Geonoma_undata	Attalea_speciosa)	Sabal_domingensis)	Manicaria_saccifera)))	(Chamaedorea_seifrizii	Roystonea_regia))	Iriartea_deltoidea))	Calamus_caryotoides);
((Pseudophoenix_vinifera	(Roystonea_regia	(((((Elaeis_guineensis	Elaeis_oleifera)	(((Orania_palindan	Iriartea_deltoidea)	Phoenix_dactylifera)	(Sclerosperma_profizianum	Podococcus_barteri)))	Sabal_domingensis)	((Manicaria_saccifera	(Geonoma_undata	(((Prestoea_acuminata	(Oenocarpus_bataua	Oenocarpus_minor))	(Kentiopsis_piersoniorum	(Dypsis_decaryi	(Dictyosperma_album	((Hydriastele_microspadix	Nypa_fruticans)	(Veitchia_spiralis	Heterospathe_cagayanensis))))))	Pelagodoxa_henryana)))	((Reinhardtia_paiewonskiana	((Attalea_speciosa	Reinhardtia_simplex)	Reinhardtia_latisecta))	Serenoa_repens)))	Chamaedorea_seifrizii)))	Calamus_caryotoides);
((Attalea_speciosa	((((((Prestoea_acuminata	(Oenocarpus_bataua	Oenocarpus_minor))	(((Hydriastele_microspadix	(Dypsis_decaryi	Dictyosperma_album))	Heterospathe_cagayanensis)	(Nypa_fruticans	Veitchia_spiralis)))	((Serenoa_repens	Geonoma_undata)	(Manicaria_saccifera	Pelagodoxa_henryana)))	(Sabal_domingensis	(((Reinhardtia_latisecta	(Chamaedorea_seifrizii	Reinhardtia_paiewonskiana))	Reinhardtia_simplex)	(Elaeis_guineensis	Elaeis_oleifera))))	(Phoenix_dactylifera	(Orania_palindan	Iriartea_deltoidea)))	(Podococcus_barteri	(Sclerosperma_profizianum	((Kentiopsis_piersoniorum	Pseudophoenix_vinifera)	Roystonea_regia)))))	Calamus_caryotoides);
((Iriartea_deltoidea	(((((Sabal_domingensis	(((((((Nypa_fruticans	Veitchia_spiralis)	(Prestoea_acuminata	(Oenocarpus_bataua	Oenocarpus_minor)))	(Heterospathe_cagayanensis	Dypsis_decaryi))	Hydriastele_microspadix)	Dictyosperma_album)	((Sclerosperma_profizianum	(Serenoa_repens	Attalea_speciosa))	(Kentiopsis_piersoniorum	Pseudophoenix_vinifera)))	((Reinhardtia_paiewonskiana	(Reinhardtia_simplex	Reinhardtia_latisecta))	(Elaeis_guineensis	Elaeis_oleifera))))	(Geonoma_undata	(Manicaria_saccifera	Pelagodoxa_henryana)))	Podococcus_barteri)	(Orania_palindan	(Roystonea_regia	Chamaedorea_seifrizii)))	Phoenix_dactylifera))	Calamus_caryotoides);
((Iriartea_deltoidea	(Phoenix_dactylifera	(((((Serenoa_repens	Sabal_domingensis)	((((Roystonea_regia	Chamaedorea_seifrizii)	(((((Dictyosperma_album	Kentiopsis_piersoniorum)	Dypsis_decaryi)	(Veitchia_spiralis	Hydriastele_microspadix))	(Prestoea_acuminata	(Oenocarpus_bataua	Oenocarpus_minor)))	((Manicaria_saccifera	(Pelagodoxa_henryana	Geonoma_undata))	(Heterospathe_cagayanensis	Pseudophoenix_vinifera))))	(Elaeis_guineensis	Elaeis_oleifera))	((Nypa_fruticans	Attalea_speciosa)	(Reinhardtia_simplex	(Reinhardtia_latisecta	Reinhardtia_paiewonskiana)))))	Podococcus_barteri)	Sclerosperma_profizianum)	Orania_palindan)))	Calamus_caryotoides);
((((((Dictyosperma_album	(Hydriastele_microspadix	Veitchia_spiralis))	Kentiopsis_piersoniorum)	Dypsis_decaryi)	(Prestoea_acuminata	(Oenocarpus_bataua	Oenocarpus_minor)))	(((Manicaria_saccifera	(Pelagodoxa_henryana	Geonoma_undata))	(Roystonea_regia	Pseudophoenix_vinifera))	(((Reinhardtia_simplex	(Reinhardtia_latisecta	Reinhardtia_paiewonskiana))	((Attalea_speciosa	Heterospathe_cagayanensis)	(Elaeis_guineensis	Elaeis_oleifera)))	((Phoenix_dactylifera	((((Nypa_fruticans	Serenoa_repens)	Orania_palindan)	Sclerosperma_profizianum)	Podococcus_barteri))	(Sabal_domingensis	(Chamaedorea_seifrizii	Iriartea_deltoidea))))))	Calamus_caryotoides);
((Pseudophoenix_vinifera	(((((Kentiopsis_piersoniorum	((Dictyosperma_album	Hydriastele_microspadix)	Veitchia_spiralis))	Dypsis_decaryi)	(Prestoea_acuminata	(Oenocarpus_bataua	Oenocarpus_minor)))	((Manicaria_saccifera	(Pelagodoxa_henryana	Geonoma_undata))	((Sabal_domingensis	((Attalea_speciosa	Heterospathe_cagayanensis)	((Elaeis_guineensis	Elaeis_oleifera)	(Reinhardtia_simplex	(Reinhardtia_latisecta	Reinhardtia_paiewonskiana)))))	((((Nypa_fruticans	Serenoa_repens)	(Chamaedorea_seifrizii	Orania_palindan))	(Podococcus_barteri	Sclerosperma_profizianum))	(Iriartea_deltoidea	Phoenix_dactylifera)))))	Roystonea_regia))	Calamus_caryotoides);
((Attalea_speciosa	((Roystonea_regia	Pseudophoenix_vinifera)	((((Heterospathe_cagayanensis	(Veitchia_spiralis	(((Dypsis_decaryi	Kentiopsis_piersoniorum)	Dictyosperma_album)	Hydriastele_microspadix)))	(Oenocarpus_minor	(Prestoea_acuminata	Oenocarpus_bataua)))	(Manicaria_saccifera	(Pelagodoxa_henryana	Geonoma_undata)))	((Sabal_domingensis	((Elaeis_guineensis	Elaeis_oleifera)	(Chamaedorea_seifrizii	(Reinhardtia_simplex	(Reinhardtia_latisecta	Reinhardtia_paiewonskiana)))))	(((Podococcus_barteri	(Sclerosperma_profizianum	(Serenoa_repens	(Nypa_fruticans	Orania_palindan))))	Phoenix_dactylifera)	Iriartea_deltoidea)))))	Calamus_caryotoides);
((Pseudophoenix_vinifera	((((Sabal_domingensis	((((Iriartea_deltoidea	Orania_palindan)	Phoenix_dactylifera)	(Podococcus_barteri	(Serenoa_repens	Sclerosperma_profizianum)))	(Elaeis_guineensis	Elaeis_oleifera)))	(((Nypa_fruticans	Attalea_speciosa)	Reinhardtia_simplex)	(Reinhardtia_latisecta	Reinhardtia_paiewonskiana)))	((((Oenocarpus_minor	Oenocarpus_bataua)	Prestoea_acuminata)	(Veitchia_spiralis	(Dictyosperma_album	(Kentiopsis_piersoniorum	((Heterospathe_cagayanensis	Hydriastele_microspadix)	Dypsis_decaryi)))))	((Pelagodoxa_henryana	Manicaria_saccifera)	Geonoma_undata)))	(Chamaedorea_seifrizii	Roystonea_regia)))	Calamus_caryotoides);
(((Dictyosperma_album	(Kentiopsis_piersoniorum	(Hydriastele_microspadix	(Dypsis_decaryi	Heterospathe_cagayanensis))))	(Veitchia_spiralis	((((((((Reinhardtia_simplex	(Reinhardtia_paiewonskiana	Reinhardtia_latisecta))	(Elaeis_guineensis	Elaeis_oleifera))	Sabal_domingensis)	(Chamaedorea_seifrizii	(((((Orania_palindan	Nypa_fruticans)	Serenoa_repens)	Sclerosperma_profizianum)	Podococcus_barteri)	Phoenix_dactylifera)))	(Iriartea_deltoidea	Attalea_speciosa))	(Manicaria_saccifera	(Geonoma_undata	Pelagodoxa_henryana)))	(Pseudophoenix_vinifera	Roystonea_regia))	((Oenocarpus_minor	Oenocarpus_bataua)	Prestoea_acuminata))))	Calamus_caryotoides);
(((Hydriastele_microspadix	(Dictyosperma_album	Kentiopsis_piersoniorum))	(((Veitchia_spiralis	((((Sabal_domingensis	((Elaeis_guineensis	Elaeis_oleifera)	Attalea_speciosa))	((Reinhardtia_simplex	(Reinhardtia_paiewonskiana	Reinhardtia_latisecta))	((Sclerosperma_profizianum	(Podococcus_barteri	(Nypa_fruticans	Serenoa_repens)))	((Iriartea_deltoidea	(Chamaedorea_seifrizii	Orania_palindan))	Phoenix_dactylifera))))	(Geonoma_undata	(Pelagodoxa_henryana	Manicaria_saccifera)))	(Pseudophoenix_vinifera	Roystonea_regia)))	Heterospathe_cagayanensis)	(Dypsis_decaryi	((Oenocarpus_minor	Oenocarpus_bataua)	Prestoea_acuminata))))	Calamus_caryotoides);
((((((((((Attalea_speciosa	Reinhardtia_simplex)	(Reinhardtia_paiewonskiana	Reinhardtia_latisecta))	(Elaeis_guineensis	Elaeis_oleifera))	((Pelagodoxa_henryana	(Geonoma_undata	Manicaria_saccifera))	((Sclerosperma_profizianum	Serenoa_repens)	(Pseudophoenix_vinifera	Orania_palindan))))	(Kentiopsis_piersoniorum	(((Veitchia_spiralis	(Hydriastele_microspadix	(Dypsis_decaryi	Heterospathe_cagayanensis)))	Dictyosperma_album)	(Nypa_fruticans	(Prestoea_acuminata	(Oenocarpus_bataua	Oenocarpus_minor))))))	(Podococcus_barteri	Sabal_domingensis))	(Chamaedorea_seifrizii	Roystonea_regia))	Phoenix_dactylifera)	Iriartea_deltoidea)	Calamus_caryotoides);
((Attalea_speciosa	(((((Sabal_domingensis	(((Reinhardtia_simplex	(Reinhardtia_paiewonskiana	Reinhardtia_latisecta))	Pseudophoenix_vinifera)	(Elaeis_guineensis	Elaeis_oleifera)))	((((Iriartea_deltoidea	Chamaedorea_seifrizii)	Phoenix_dactylifera)	Orania_palindan)	((Nypa_fruticans	Serenoa_repens)	(Sclerosperma_profizianum	Podococcus_barteri))))	(((Pelagodoxa_henryana	(Geonoma_undata	Manicaria_saccifera))	Kentiopsis_piersoniorum)	Roystonea_regia))	(Prestoea_acuminata	(Oenocarpus_bataua	Oenocarpus_minor)))	(Dypsis_decaryi	(Dictyosperma_album	(Hydriastele_microspadix	(Veitchia_spiralis	Heterospathe_cagayanensis))))))	Calamus_caryotoides);
((Attalea_speciosa	((Roystonea_regia	(((Reinhardtia_simplex	(Reinhardtia_paiewonskiana	Reinhardtia_latisecta))	(Chamaedorea_seifrizii	(Serenoa_repens	Pseudophoenix_vinifera)))	(((((Pelagodoxa_henryana	Geonoma_undata)	Manicaria_saccifera)	(Elaeis_guineensis	Elaeis_oleifera))	Sabal_domingensis)	(((Prestoea_acuminata	(Oenocarpus_bataua	Oenocarpus_minor))	(Veitchia_spiralis	(Heterospathe_cagayanensis	(Hydriastele_microspadix	(Dictyosperma_album	(Kentiopsis_piersoniorum	Dypsis_decaryi))))))	(((Iriartea_deltoidea	Orania_palindan)	(Podococcus_barteri	Sclerosperma_profizianum))	Phoenix_dactylifera)))))	Nypa_fruticans))	Calamus_caryotoides);
(((Nypa_fruticans	Attalea_speciosa)	(((Reinhardtia_simplex	(Reinhardtia_paiewonskiana	Reinhardtia_latisecta))	(Serenoa_repens	Pseudophoenix_vinifera))	((((((Dictyosperma_album	(Veitchia_spiralis	(((Prestoea_acuminata	(Oenocarpus_bataua	Oenocarpus_minor))	Dypsis_decaryi)	Heterospathe_cagayanensis)))	Hydriastele_microspadix)	Kentiopsis_piersoniorum)	((Elaeis_guineensis	Elaeis_oleifera)	(Iriartea_deltoidea	Orania_palindan)))	((Chamaedorea_seifrizii	Roystonea_regia)	((Pelagodoxa_henryana	Geonoma_undata)	Manicaria_saccifera)))	(Sabal_domingensis	((Podococcus_barteri	Sclerosperma_profizianum)	Phoenix_dactylifera)))))	Calamus_caryotoides);
((Pseudophoenix_vinifera	((((Attalea_speciosa	((Elaeis_guineensis	Elaeis_oleifera)	(Sabal_domingensis	(((Pelagodoxa_henryana	Geonoma_undata)	Manicaria_saccifera)	(((Veitchia_spiralis	((Nypa_fruticans	Hydriastele_microspadix)	((Dypsis_decaryi	Kentiopsis_piersoniorum)	Dictyosperma_album)))	Heterospathe_cagayanensis)	(Prestoea_acuminata	(Serenoa_repens	(Oenocarpus_bataua	Oenocarpus_minor))))))))	((Podococcus_barteri	Sclerosperma_profizianum)	(Orania_palindan	(Phoenix_dactylifera	Iriartea_deltoidea))))	(Reinhardtia_simplex	(Reinhardtia_paiewonskiana	Reinhardtia_latisecta)))	(Chamaedorea_seifrizii	Roystonea_regia)))	Calamus_caryotoides);
((((Pseudophoenix_vinifera	Kentiopsis_piersoniorum)	Roystonea_regia)	((Geonoma_undata	(Manicaria_saccifera	Pelagodoxa_henryana))	(((Chamaedorea_seifrizii	((Serenoa_repens	(Orania_palindan	(Podococcus_barteri	Sclerosperma_profizianum)))	Phoenix_dactylifera))	(((Elaeis_guineensis	Elaeis_oleifera)	(Sabal_domingensis	Iriartea_deltoidea))	((Attalea_speciosa	Reinhardtia_simplex)	(Reinhardtia_paiewonskiana	Reinhardtia_latisecta))))	((((((Nypa_fruticans	Hydriastele_microspadix)	Veitchia_spiralis)	Heterospathe_cagayanensis)	Dictyosperma_album)	Dypsis_decaryi)	(Prestoea_acuminata	(Oenocarpus_bataua	Oenocarpus_minor))))))	Calamus_caryotoides);
((Pseudophoenix_vinifera	((Reinhardtia_simplex	(Reinhardtia_paiewonskiana	Reinhardtia_latisecta))	(((((Chamaedorea_seifrizii	Roystonea_regia)	((Elaeis_guineensis	Elaeis_oleifera)	(Manicaria_saccifera	(Pelagodoxa_henryana	Geonoma_undata))))	Sabal_domingensis)	((((Iriartea_deltoidea	(Orania_palindan	Phoenix_dactylifera))	Sclerosperma_profizianum)	Podococcus_barteri)	(((Kentiopsis_piersoniorum	((Veitchia_spiralis	((Nypa_fruticans	Hydriastele_microspadix)	Heterospathe_cagayanensis))	Dypsis_decaryi))	Dictyosperma_album)	(Prestoea_acuminata	(Oenocarpus_bataua	Oenocarpus_minor)))))	(Attalea_speciosa	Serenoa_repens))))	Calamus_caryotoides);
((((Phoenix_dactylifera	(Pseudophoenix_vinifera	(Chamaedorea_seifrizii	Roystonea_regia)))	((Sabal_domingensis	(((((Kentiopsis_piersoniorum	(Dypsis_decaryi	(Hydriastele_microspadix	Heterospathe_cagayanensis)))	Dictyosperma_album)	(Prestoea_acuminata	(Oenocarpus_bataua	Oenocarpus_minor)))	Veitchia_spiralis)	((Manicaria_saccifera	(Pelagodoxa_henryana	Geonoma_undata))	((Elaeis_guineensis	Elaeis_oleifera)	(((Iriartea_deltoidea	Orania_palindan)	Sclerosperma_profizianum)	Podococcus_barteri)))))	((Attalea_speciosa	Serenoa_repens)	(Reinhardtia_simplex	(Reinhardtia_paiewonskiana	Reinhardtia_latisecta)))))	Nypa_fruticans)	Calamus_caryotoides);
(((((Prestoea_acuminata	(Oenocarpus_bataua	Oenocarpus_minor))	((((((Serenoa_repens	Pseudophoenix_vinifera)	(Chamaedorea_seifrizii	Roystonea_regia))	Pelagodoxa_henryana)	((Geonoma_undata	Attalea_speciosa)	Sabal_domingensis))	Manicaria_saccifera)	((Sclerosperma_profizianum	(Podococcus_barteri	(Phoenix_dactylifera	(Iriartea_deltoidea	Orania_palindan))))	(((Reinhardtia_paiewonskiana	Reinhardtia_latisecta)	Reinhardtia_simplex)	(Elaeis_guineensis	Elaeis_oleifera)))))	((Dictyosperma_album	(Dypsis_decaryi	Kentiopsis_piersoniorum))	((Veitchia_spiralis	Hydriastele_microspadix)	Heterospathe_cagayanensis)))	Nypa_fruticans)	Calamus_caryotoides);
((Pseudophoenix_vinifera	((Chamaedorea_seifrizii	Roystonea_regia)	(((((((Dictyosperma_album	(Kentiopsis_piersoniorum	Dypsis_decaryi))	Hydriastele_microspadix)	Heterospathe_cagayanensis)	Veitchia_spiralis)	((Pelagodoxa_henryana	Manicaria_saccifera)	Geonoma_undata))	(Prestoea_acuminata	(Oenocarpus_bataua	Oenocarpus_minor)))	(Attalea_speciosa	(Sabal_domingensis	(((Serenoa_repens	(Sclerosperma_profizianum	(Podococcus_barteri	(Phoenix_dactylifera	(Iriartea_deltoidea	Orania_palindan)))))	Nypa_fruticans)	(((Reinhardtia_paiewonskiana	Reinhardtia_latisecta)	Reinhardtia_simplex)	(Elaeis_guineensis	Elaeis_oleifera))))))))	Calamus_caryotoides);
((((Dictyosperma_album	(Hydriastele_microspadix	(Heterospathe_cagayanensis	Veitchia_spiralis)))	((((Geonoma_undata	(Pelagodoxa_henryana	Manicaria_saccifera))	(((Attalea_speciosa	Sclerosperma_profizianum)	(Roystonea_regia	(Serenoa_repens	Pseudophoenix_vinifera)))	((((Reinhardtia_simplex	(Reinhardtia_paiewonskiana	Reinhardtia_latisecta))	(Elaeis_oleifera	Elaeis_guineensis))	Sabal_domingensis)	(Phoenix_dactylifera	(Chamaedorea_seifrizii	(Orania_palindan	Iriartea_deltoidea))))))	(Kentiopsis_piersoniorum	(Podococcus_barteri	Dypsis_decaryi)))	(Prestoea_acuminata	(Oenocarpus_bataua	Oenocarpus_minor))))	Nypa_fruticans)	Calamus_caryotoides);
((Pseudophoenix_vinifera	(((Serenoa_repens	Attalea_speciosa)	(((((Elaeis_oleifera	Elaeis_guineensis)	((((Prestoea_acuminata	(Oenocarpus_bataua	Oenocarpus_minor))	((Dictyosperma_album	(((Hydriastele_microspadix	Nypa_fruticans)	Heterospathe_cagayanensis)	Veitchia_spiralis))	(Kentiopsis_piersoniorum	Dypsis_decaryi)))	(Geonoma_undata	Pelagodoxa_henryana))	Manicaria_saccifera))	(Chamaedorea_seifrizii	Roystonea_regia))	Sabal_domingensis)	(((Orania_palindan	Iriartea_deltoidea)	Phoenix_dactylifera)	(Podococcus_barteri	Sclerosperma_profizianum))))	(Reinhardtia_simplex	(Reinhardtia_paiewonskiana	Reinhardtia_latisecta))))	Calamus_caryotoides);
((Pseudophoenix_vinifera	(Serenoa_repens	((((Sabal_domingensis	(((Orania_palindan	Iriartea_deltoidea)	Phoenix_dactylifera)	(Podococcus_barteri	Sclerosperma_profizianum)))	((((Geonoma_undata	Pelagodoxa_henryana)	Manicaria_saccifera)	(Chamaedorea_seifrizii	Roystonea_regia))	(Elaeis_oleifera	Elaeis_guineensis)))	(((Dictyosperma_album	((Veitchia_spiralis	(Heterospathe_cagayanensis	((Prestoea_acuminata	Nypa_fruticans)	Dypsis_decaryi)))	(Oenocarpus_bataua	Oenocarpus_minor)))	Hydriastele_microspadix)	Kentiopsis_piersoniorum))	((Reinhardtia_paiewonskiana	Reinhardtia_latisecta)	(Attalea_speciosa	Reinhardtia_simplex)))))	Calamus_caryotoides);
((((Dypsis_decaryi	Kentiopsis_piersoniorum)	Dictyosperma_album)	(Heterospathe_cagayanensis	(Veitchia_spiralis	((Hydriastele_microspadix	(Attalea_speciosa	(((Geonoma_undata	Pelagodoxa_henryana)	Manicaria_saccifera)	((Roystonea_regia	Pseudophoenix_vinifera)	(((Chamaedorea_seifrizii	(((Orania_palindan	Iriartea_deltoidea)	Phoenix_dactylifera)	((Sclerosperma_profizianum	Podococcus_barteri)	(Nypa_fruticans	Serenoa_repens))))	(((Reinhardtia_paiewonskiana	Reinhardtia_latisecta)	Reinhardtia_simplex)	(Elaeis_oleifera	Elaeis_guineensis)))	Sabal_domingensis)))))	((Oenocarpus_bataua	Oenocarpus_minor)	Prestoea_acuminata)))))	Calamus_caryotoides);
((Pseudophoenix_vinifera	((Chamaedorea_seifrizii	Roystonea_regia)	(((Attalea_speciosa	Phoenix_dactylifera)	(((((Elaeis_oleifera	Elaeis_guineensis)	(Orania_palindan	Iriartea_deltoidea))	Sclerosperma_profizianum)	(((Reinhardtia_paiewonskiana	Reinhardtia_latisecta)	Reinhardtia_simplex)	(Nypa_fruticans	Serenoa_repens)))	(Podococcus_barteri	Sabal_domingensis)))	((((Oenocarpus_bataua	Oenocarpus_minor)	Prestoea_acuminata)	(Heterospathe_cagayanensis	(Veitchia_spiralis	(Dictyosperma_album	(Hydriastele_microspadix	(Dypsis_decaryi	Kentiopsis_piersoniorum))))))	((Geonoma_undata	Pelagodoxa_henryana)	Manicaria_saccifera)))))	Calamus_caryotoides);
((Heterospathe_cagayanensis	(((Dypsis_decaryi	(Kentiopsis_piersoniorum	((((Phoenix_dactylifera	(((Podococcus_barteri	((Chamaedorea_seifrizii	(Nypa_fruticans	Serenoa_repens))	((Elaeis_oleifera	Elaeis_guineensis)	(Orania_palindan	Iriartea_deltoidea))))	Sclerosperma_profizianum)	(((Reinhardtia_paiewonskiana	Reinhardtia_latisecta)	Reinhardtia_simplex)	Sabal_domingensis)))	((Geonoma_undata	Pelagodoxa_henryana)	Manicaria_saccifera))	(Attalea_speciosa	(Pseudophoenix_vinifera	Roystonea_regia)))	((Oenocarpus_bataua	Oenocarpus_minor)	Prestoea_acuminata))))	Dictyosperma_album)	(Veitchia_spiralis	Hydriastele_microspadix)))	Calamus_caryotoides);
((Attalea_speciosa	((Pseudophoenix_vinifera	Roystonea_regia)	((((Oenocarpus_bataua	Oenocarpus_minor)	Prestoea_acuminata)	(((Dictyosperma_album	(Veitchia_spiralis	(Dypsis_decaryi	Heterospathe_cagayanensis)))	Hydriastele_microspadix)	Kentiopsis_piersoniorum))	((((Elaeis_oleifera	Elaeis_guineensis)	((Reinhardtia_paiewonskiana	Reinhardtia_latisecta)	Reinhardtia_simplex))	(((((Orania_palindan	Iriartea_deltoidea)	Chamaedorea_seifrizii)	(((Phoenix_dactylifera	Podococcus_barteri)	Sclerosperma_profizianum)	Nypa_fruticans))	Serenoa_repens)	Sabal_domingensis))	((Geonoma_undata	Pelagodoxa_henryana)	Manicaria_saccifera)))))	Calamus_caryotoides);
((Pseudophoenix_vinifera	(Roystonea_regia	((((Prestoea_acuminata	(Oenocarpus_bataua	Oenocarpus_minor))	((((Heterospathe_cagayanensis	Dypsis_decaryi)	Hydriastele_microspadix)	Veitchia_spiralis)	Dictyosperma_album))	((((Elaeis_oleifera	Elaeis_guineensis)	((Reinhardtia_paiewonskiana	Reinhardtia_latisecta)	(Attalea_speciosa	Reinhardtia_simplex)))	(((Podococcus_barteri	((Nypa_fruticans	Serenoa_repens)	Sclerosperma_profizianum))	(((Orania_palindan	Iriartea_deltoidea)	Chamaedorea_seifrizii)	Phoenix_dactylifera))	Sabal_domingensis))	(Geonoma_undata	(Pelagodoxa_henryana	Manicaria_saccifera))))	Kentiopsis_piersoniorum)))	Calamus_caryotoides);
((Pseudophoenix_vinifera	(Roystonea_regia	(((Prestoea_acuminata	(Oenocarpus_bataua	Oenocarpus_minor))	((Kentiopsis_piersoniorum	(((Hydriastele_microspadix	Nypa_fruticans)	Veitchia_spiralis)	(Heterospathe_cagayanensis	Dypsis_decaryi)))	Dictyosperma_album))	(((((Orania_palindan	Iriartea_deltoidea)	Chamaedorea_seifrizii)	Phoenix_dactylifera)	((Sclerosperma_profizianum	((Attalea_speciosa	Podococcus_barteri)	Serenoa_repens))	(((Elaeis_oleifera	Elaeis_guineensis)	(Reinhardtia_paiewonskiana	(Reinhardtia_latisecta	Reinhardtia_simplex)))	Sabal_domingensis)))	(Geonoma_undata	(Pelagodoxa_henryana	Manicaria_saccifera))))))	Calamus_caryotoides);
((Pseudophoenix_vinifera	((Reinhardtia_simplex	(Reinhardtia_paiewonskiana	Reinhardtia_latisecta))	(((Sabal_domingensis	(Chamaedorea_seifrizii	Roystonea_regia))	((Podococcus_barteri	(Sclerosperma_profizianum	((Orania_palindan	Iriartea_deltoidea)	Phoenix_dactylifera)))	((Manicaria_saccifera	(Geonoma_undata	((((Dypsis_decaryi	(Prestoea_acuminata	(Oenocarpus_bataua	Oenocarpus_minor)))	((Heterospathe_cagayanensis	(Hydriastele_microspadix	(Veitchia_spiralis	(Serenoa_repens	Nypa_fruticans))))	Dictyosperma_album))	Kentiopsis_piersoniorum)	Pelagodoxa_henryana)))	(Elaeis_oleifera	Elaeis_guineensis))))	Attalea_speciosa)))	Calamus_caryotoides);
((Roystonea_regia	((((((Sabal_domingensis	((Elaeis_guineensis	Elaeis_oleifera)	((Nypa_fruticans	Serenoa_repens)	(Podococcus_barteri	(Sclerosperma_profizianum	Orania_palindan)))))	((Chamaedorea_seifrizii	(Reinhardtia_simplex	(Reinhardtia_latisecta	Reinhardtia_paiewonskiana)))	Phoenix_dactylifera))	(Iriartea_deltoidea	Attalea_speciosa))	(Geonoma_undata	(Pelagodoxa_henryana	Manicaria_saccifera)))	((Prestoea_acuminata	(Oenocarpus_minor	Oenocarpus_bataua))	(((Hydriastele_microspadix	(Dictyosperma_album	Dypsis_decaryi))	Heterospathe_cagayanensis)	Veitchia_spiralis)))	(Pseudophoenix_vinifera	Kentiopsis_piersoniorum)))	Calamus_caryotoides);
((Nypa_fruticans	(Attalea_speciosa	((((Iriartea_deltoidea	(Pseudophoenix_vinifera	(Chamaedorea_seifrizii	Roystonea_regia)))	Phoenix_dactylifera)	(((Reinhardtia_simplex	(Reinhardtia_latisecta	Reinhardtia_paiewonskiana))	(Manicaria_saccifera	(Geonoma_undata	Pelagodoxa_henryana)))	((((Elaeis_guineensis	Elaeis_oleifera)	((Serenoa_repens	Orania_palindan)	Sclerosperma_profizianum))	Podococcus_barteri)	Sabal_domingensis)))	((Prestoea_acuminata	(Oenocarpus_minor	Oenocarpus_bataua))	(Kentiopsis_piersoniorum	(Dictyosperma_album	((Hydriastele_microspadix	Veitchia_spiralis)	(Heterospathe_cagayanensis	Dypsis_decaryi))))))))	Calamus_caryotoides);
((Nypa_fruticans	(Attalea_speciosa	((Podococcus_barteri	(Reinhardtia_simplex	(Reinhardtia_latisecta	Reinhardtia_paiewonskiana)))	((((Iriartea_deltoidea	(Pseudophoenix_vinifera	(Chamaedorea_seifrizii	Roystonea_regia)))	Phoenix_dactylifera)	(((Elaeis_guineensis	Elaeis_oleifera)	((Serenoa_repens	Orania_palindan)	Sclerosperma_profizianum))	Veitchia_spiralis))	(Sabal_domingensis	(Manicaria_saccifera	((Geonoma_undata	Pelagodoxa_henryana)	(((Prestoea_acuminata	(Oenocarpus_minor	Oenocarpus_bataua))	(Kentiopsis_piersoniorum	((Hydriastele_microspadix	Dypsis_decaryi)	Heterospathe_cagayanensis)))	Dictyosperma_album))))))))	Calamus_caryotoides);
((Pseudophoenix_vinifera	((Chamaedorea_seifrizii	Roystonea_regia)	((Phoenix_dactylifera	(((Podococcus_barteri	((Sclerosperma_profizianum	(Nypa_fruticans	Serenoa_repens))	(Iriartea_deltoidea	Orania_palindan)))	Sabal_domingensis)	(((Elaeis_guineensis	Elaeis_oleifera)	(Reinhardtia_simplex	(Reinhardtia_latisecta	Reinhardtia_paiewonskiana)))	Attalea_speciosa)))	(Manicaria_saccifera	(Geonoma_undata	(Pelagodoxa_henryana	((Prestoea_acuminata	(Oenocarpus_minor	Oenocarpus_bataua))	((Veitchia_spiralis	((Dictyosperma_album	(Dypsis_decaryi	Kentiopsis_piersoniorum))	Hydriastele_microspadix))	Heterospathe_cagayanensis))))))))	Calamus_caryotoides);
((Heterospathe_cagayanensis	((Veitchia_spiralis	Hydriastele_microspadix)	(Dictyosperma_album	(Dypsis_decaryi	(((((Pseudophoenix_vinifera	Roystonea_regia)	(((Elaeis_guineensis	Elaeis_oleifera)	((Attalea_speciosa	Reinhardtia_simplex)	(Reinhardtia_latisecta	Reinhardtia_paiewonskiana)))	((Sabal_domingensis	Chamaedorea_seifrizii)	((Serenoa_repens	((Podococcus_barteri	Phoenix_dactylifera)	((Iriartea_deltoidea	Orania_palindan)	Sclerosperma_profizianum)))	Nypa_fruticans))))	(Manicaria_saccifera	(Geonoma_undata	Pelagodoxa_henryana)))	(Prestoea_acuminata	(Oenocarpus_minor	Oenocarpus_bataua)))	Kentiopsis_piersoniorum)))))	Calamus_caryotoides);
(((Kentiopsis_piersoniorum	((((Pseudophoenix_vinifera	Roystonea_regia)	(Attalea_speciosa	(Sclerosperma_profizianum	((Podococcus_barteri	(((Phoenix_dactylifera	Chamaedorea_seifrizii)	(Serenoa_repens	Nypa_fruticans))	(((Iriartea_deltoidea	Orania_palindan)	(Elaeis_guineensis	Elaeis_oleifera))	(Reinhardtia_simplex	(Reinhardtia_latisecta	Reinhardtia_paiewonskiana)))))	Sabal_domingensis))))	(Manicaria_saccifera	(Geonoma_undata	Pelagodoxa_henryana)))	((Prestoea_acuminata	(Oenocarpus_minor	Oenocarpus_bataua))	(((Hydriastele_microspadix	Veitchia_spiralis)	Heterospathe_cagayanensis)	Dictyosperma_album))))	Dypsis_decaryi)	Calamus_caryotoides);
((Pseudophoenix_vinifera	((Chamaedorea_seifrizii	Roystonea_regia)	(((((Prestoea_acuminata	(Oenocarpus_minor	Oenocarpus_bataua))	(Hydriastele_microspadix	((((Dypsis_decaryi	Kentiopsis_piersoniorum)	Dictyosperma_album)	Heterospathe_cagayanensis)	Veitchia_spiralis)))	(Nypa_fruticans	Attalea_speciosa))	((Phoenix_dactylifera	Sabal_domingensis)	((((Podococcus_barteri	(Serenoa_repens	Sclerosperma_profizianum))	(Iriartea_deltoidea	Orania_palindan))	(Elaeis_guineensis	Elaeis_oleifera))	(Reinhardtia_simplex	(Reinhardtia_latisecta	Reinhardtia_paiewonskiana)))))	(Geonoma_undata	(Pelagodoxa_henryana	Manicaria_saccifera)))))	Calamus_caryotoides);
(((Manicaria_saccifera	(Geonoma_undata	Pelagodoxa_henryana))	((Pseudophoenix_vinifera	Roystonea_regia)	((((Prestoea_acuminata	(Oenocarpus_minor	Oenocarpus_bataua))	((Hydriastele_microspadix	(Veitchia_spiralis	(Dypsis_decaryi	Heterospathe_cagayanensis)))	Dictyosperma_album))	Kentiopsis_piersoniorum)	(((Chamaedorea_seifrizii	Sabal_domingensis)	Iriartea_deltoidea)	(((Phoenix_dactylifera	((Serenoa_repens	(Nypa_fruticans	Orania_palindan))	Sclerosperma_profizianum))	Podococcus_barteri)	((Elaeis_guineensis	Elaeis_oleifera)	((Attalea_speciosa	Reinhardtia_simplex)	(Reinhardtia_latisecta	Reinhardtia_paiewonskiana))))))))	Calamus_caryotoides);
(((Chamaedorea_seifrizii	(((Manicaria_saccifera	(Geonoma_undata	Pelagodoxa_henryana))	(Sabal_domingensis	((((Elaeis_guineensis	Elaeis_oleifera)	((Reinhardtia_paiewonskiana	Reinhardtia_latisecta)	Reinhardtia_simplex))	Attalea_speciosa)	((((Prestoea_acuminata	(Oenocarpus_minor	(Serenoa_repens	Oenocarpus_bataua)))	((((Veitchia_spiralis	Hydriastele_microspadix)	Heterospathe_cagayanensis)	Dictyosperma_album)	(Dypsis_decaryi	Nypa_fruticans)))	Kentiopsis_piersoniorum)	(Roystonea_regia	Pseudophoenix_vinifera)))))	(Podococcus_barteri	Sclerosperma_profizianum)))	((Orania_palindan	Iriartea_deltoidea)	Phoenix_dactylifera))	Calamus_caryotoides);
((((((Nypa_fruticans	Serenoa_repens)	Pseudophoenix_vinifera)	((((Elaeis_guineensis	Elaeis_oleifera)	((Reinhardtia_paiewonskiana	Reinhardtia_latisecta)	Reinhardtia_simplex))	(((Oenocarpus_minor	(Oenocarpus_bataua	Prestoea_acuminata))	((Kentiopsis_piersoniorum	(((Hydriastele_microspadix	Heterospathe_cagayanensis)	Dypsis_decaryi)	Veitchia_spiralis))	Dictyosperma_album))	(Sabal_domingensis	Attalea_speciosa)))	((Manicaria_saccifera	(Geonoma_undata	Pelagodoxa_henryana))	(Chamaedorea_seifrizii	Roystonea_regia))))	(Podococcus_barteri	Sclerosperma_profizianum))	((Orania_palindan	Iriartea_deltoidea)	Phoenix_dactylifera))	Calamus_caryotoides);
(((((((Geonoma_undata	Pelagodoxa_henryana)	Manicaria_saccifera)	(((Hydriastele_microspadix	((((Veitchia_spiralis	Heterospathe_cagayanensis)	Dypsis_decaryi)	Dictyosperma_album)	Kentiopsis_piersoniorum))	(Prestoea_acuminata	(Oenocarpus_minor	Oenocarpus_bataua)))	(((Elaeis_guineensis	Elaeis_oleifera)	Sabal_domingensis)	(((Chamaedorea_seifrizii	(Iriartea_deltoidea	Attalea_speciosa))	((((Orania_palindan	Nypa_fruticans)	Serenoa_repens)	Phoenix_dactylifera)	Podococcus_barteri))	(Reinhardtia_paiewonskiana	(Reinhardtia_simplex	Reinhardtia_latisecta))))))	Sclerosperma_profizianum)	Roystonea_regia)	Pseudophoenix_vinifera)	Calamus_caryotoides);
((((((Geonoma_undata	Pelagodoxa_henryana)	Manicaria_saccifera)	(((((Veitchia_spiralis	(Nypa_fruticans	Hydriastele_microspadix))	(Dictyosperma_album	(Dypsis_decaryi	Kentiopsis_piersoniorum)))	Heterospathe_cagayanensis)	(Prestoea_acuminata	(Oenocarpus_minor	Oenocarpus_bataua)))	(((Elaeis_guineensis	Elaeis_oleifera)	(Reinhardtia_simplex	(Reinhardtia_latisecta	Reinhardtia_paiewonskiana)))	((Chamaedorea_seifrizii	(Iriartea_deltoidea	Attalea_speciosa))	(Sabal_domingensis	(((Sclerosperma_profizianum	(Orania_palindan	Serenoa_repens))	Phoenix_dactylifera)	Podococcus_barteri))))))	Roystonea_regia)	Pseudophoenix_vinifera)	Calamus_caryotoides);
(((((((Geonoma_undata	Pelagodoxa_henryana)	Manicaria_saccifera)	((Veitchia_spiralis	(((Dictyosperma_album	(Dypsis_decaryi	Kentiopsis_piersoniorum))	Hydriastele_microspadix)	(Prestoea_acuminata	(Oenocarpus_minor	Oenocarpus_bataua))))	(((Attalea_speciosa	Sabal_domingensis)	((Reinhardtia_simplex	(Reinhardtia_latisecta	Reinhardtia_paiewonskiana))	((Iriartea_deltoidea	Phoenix_dactylifera)	(Podococcus_barteri	(Sclerosperma_profizianum	((Chamaedorea_seifrizii	Orania_palindan)	(Nypa_fruticans	Serenoa_repens)))))))	(Elaeis_guineensis	Elaeis_oleifera))))	Roystonea_regia)	Heterospathe_cagayanensis)	Pseudophoenix_vinifera)	Calamus_caryotoides);
((((((((Sabal_domingensis	((Sclerosperma_profizianum	Podococcus_barteri)	((Orania_palindan	Iriartea_deltoidea)	(Chamaedorea_seifrizii	Phoenix_dactylifera))))	((Reinhardtia_simplex	(Reinhardtia_latisecta	Reinhardtia_paiewonskiana))	(Elaeis_guineensis	Elaeis_oleifera)))	(Serenoa_repens	Attalea_speciosa))	((Geonoma_undata	Pelagodoxa_henryana)	Manicaria_saccifera))	((((((Hydriastele_microspadix	Nypa_fruticans)	Veitchia_spiralis)	(Heterospathe_cagayanensis	Dypsis_decaryi))	Dictyosperma_album)	Kentiopsis_piersoniorum)	(Prestoea_acuminata	(Oenocarpus_minor	Oenocarpus_bataua))))	Roystonea_regia)	Pseudophoenix_vinifera)	Calamus_caryotoides);
(((((((((Serenoa_repens	Orania_palindan)	(Podococcus_barteri	Sclerosperma_profizianum))	Phoenix_dactylifera)	(((Reinhardtia_simplex	(Reinhardtia_latisecta	Reinhardtia_paiewonskiana))	(Elaeis_guineensis	Elaeis_oleifera))	(((Chamaedorea_seifrizii	Attalea_speciosa)	Iriartea_deltoidea)	Sabal_domingensis)))	((Pelagodoxa_henryana	Geonoma_undata)	Manicaria_saccifera))	(((((((Hydriastele_microspadix	Nypa_fruticans)	Veitchia_spiralis)	Heterospathe_cagayanensis)	Dictyosperma_album)	Kentiopsis_piersoniorum)	Dypsis_decaryi)	(Prestoea_acuminata	(Oenocarpus_minor	Oenocarpus_bataua))))	Roystonea_regia)	Pseudophoenix_vinifera)	Calamus_caryotoides);
((((((Veitchia_spiralis	(Attalea_speciosa	Iriartea_deltoidea))	((Reinhardtia_simplex	(Reinhardtia_latisecta	Reinhardtia_paiewonskiana))	((((((Dypsis_decaryi	Hydriastele_microspadix)	(Kentiopsis_piersoniorum	Dictyosperma_album))	(Prestoea_acuminata	(Oenocarpus_minor	Oenocarpus_bataua)))	((Pelagodoxa_henryana	Geonoma_undata)	Manicaria_saccifera))	Sabal_domingensis)	(((Elaeis_guineensis	Elaeis_oleifera)	(((Podococcus_barteri	(Nypa_fruticans	Serenoa_repens))	Orania_palindan)	Sclerosperma_profizianum))	Phoenix_dactylifera))))	(Chamaedorea_seifrizii	Roystonea_regia))	Heterospathe_cagayanensis)	Pseudophoenix_vinifera)	Calamus_caryotoides);
((((Phoenix_dactylifera	((((((Geonoma_undata	(Manicaria_saccifera	Pelagodoxa_henryana))	Sabal_domingensis)	((Reinhardtia_simplex	(Reinhardtia_latisecta	Reinhardtia_paiewonskiana))	Attalea_speciosa))	(Kentiopsis_piersoniorum	(Dypsis_decaryi	((Dictyosperma_album	((Oenocarpus_minor	Oenocarpus_bataua)	(Hydriastele_microspadix	(Prestoea_acuminata	Veitchia_spiralis))))	Heterospathe_cagayanensis))))	(((Elaeis_guineensis	Elaeis_oleifera)	(((Nypa_fruticans	Serenoa_repens)	Orania_palindan)	Sclerosperma_profizianum))	Podococcus_barteri))	(Chamaedorea_seifrizii	Roystonea_regia)))	Iriartea_deltoidea)	Pseudophoenix_vinifera)	Calamus_caryotoides);
((((Pseudophoenix_vinifera	Roystonea_regia)	((Manicaria_saccifera	(Pelagodoxa_henryana	Geonoma_undata))	(Attalea_speciosa	(((Iriartea_deltoidea	Orania_palindan)	(Elaeis_guineensis	Elaeis_oleifera))	(((((Nypa_fruticans	Serenoa_repens)	Podococcus_barteri)	Sabal_domingensis)	(((Chamaedorea_seifrizii	Reinhardtia_simplex)	(Reinhardtia_latisecta	Reinhardtia_paiewonskiana))	Sclerosperma_profizianum))	Phoenix_dactylifera)))))	(Kentiopsis_piersoniorum	((Prestoea_acuminata	(Oenocarpus_minor	Oenocarpus_bataua))	((Hydriastele_microspadix	((Heterospathe_cagayanensis	Dypsis_decaryi)	Veitchia_spiralis))	Dictyosperma_album))))	Calamus_caryotoides);
((Pseudophoenix_vinifera	(Roystonea_regia	((Manicaria_saccifera	(Pelagodoxa_henryana	Geonoma_undata))	((Kentiopsis_piersoniorum	((Prestoea_acuminata	(Oenocarpus_minor	Oenocarpus_bataua))	(Dypsis_decaryi	(Dictyosperma_album	((Hydriastele_microspadix	Veitchia_spiralis)	Heterospathe_cagayanensis)))))	((Sabal_domingensis	(Reinhardtia_simplex	(Reinhardtia_latisecta	Reinhardtia_paiewonskiana)))	(((((Sclerosperma_profizianum	Podococcus_barteri)	((Chamaedorea_seifrizii	Iriartea_deltoidea)	Orania_palindan))	((Nypa_fruticans	Serenoa_repens)	(Elaeis_guineensis	Elaeis_oleifera)))	Phoenix_dactylifera)	Attalea_speciosa))))))	Calamus_caryotoides);
((Pseudophoenix_vinifera	(Roystonea_regia	((Geonoma_undata	(Manicaria_saccifera	Pelagodoxa_henryana))	(((((Dictyosperma_album	((Hydriastele_microspadix	Veitchia_spiralis)	(Dypsis_decaryi	Heterospathe_cagayanensis)))	Kentiopsis_piersoniorum)	Prestoea_acuminata)	(Oenocarpus_minor	Oenocarpus_bataua))	((Sabal_domingensis	(((((Chamaedorea_seifrizii	Iriartea_deltoidea)	Orania_palindan)	(Elaeis_guineensis	Elaeis_oleifera))	Sclerosperma_profizianum)	((((Attalea_speciosa	Reinhardtia_simplex)	(Reinhardtia_latisecta	Reinhardtia_paiewonskiana))	(Nypa_fruticans	Serenoa_repens))	Podococcus_barteri)))	Phoenix_dactylifera)))))	Calamus_caryotoides);
((Pseudophoenix_vinifera	((((Dictyosperma_album	(Attalea_speciosa	(Nypa_fruticans	Hydriastele_microspadix)))	(Veitchia_spiralis	((Prestoea_acuminata	(Oenocarpus_bataua	Oenocarpus_minor))	Dypsis_decaryi)))	(Kentiopsis_piersoniorum	(((((Phoenix_dactylifera	((Chamaedorea_seifrizii	Orania_palindan)	Iriartea_deltoidea))	(Sabal_domingensis	((Sclerosperma_profizianum	Serenoa_repens)	Podococcus_barteri)))	(((Reinhardtia_paiewonskiana	Reinhardtia_latisecta)	Reinhardtia_simplex)	(Elaeis_oleifera	Elaeis_guineensis)))	Roystonea_regia)	(Geonoma_undata	(Manicaria_saccifera	Pelagodoxa_henryana)))))	Heterospathe_cagayanensis))	Calamus_caryotoides);
((Pseudophoenix_vinifera	((Chamaedorea_seifrizii	Roystonea_regia)	((((Geonoma_undata	Pelagodoxa_henryana)	Manicaria_saccifera)	((Prestoea_acuminata	(Oenocarpus_bataua	Oenocarpus_minor))	(((Dypsis_decaryi	Heterospathe_cagayanensis)	(Veitchia_spiralis	(Nypa_fruticans	Hydriastele_microspadix)))	(Kentiopsis_piersoniorum	Dictyosperma_album))))	((Attalea_speciosa	Serenoa_repens)	((Sabal_domingensis	((Podococcus_barteri	(Phoenix_dactylifera	(Orania_palindan	Iriartea_deltoidea)))	Sclerosperma_profizianum))	(((Reinhardtia_paiewonskiana	Reinhardtia_latisecta)	Reinhardtia_simplex)	(Elaeis_oleifera	Elaeis_guineensis)))))))	Calamus_caryotoides);
((Pseudophoenix_vinifera	((Chamaedorea_seifrizii	Roystonea_regia)	(Iriartea_deltoidea	(Phoenix_dactylifera	((((Podococcus_barteri	((Reinhardtia_paiewonskiana	((Serenoa_repens	Attalea_speciosa)	Reinhardtia_simplex))	Reinhardtia_latisecta))	(((Geonoma_undata	Pelagodoxa_henryana)	Manicaria_saccifera)	((Prestoea_acuminata	(Oenocarpus_bataua	Oenocarpus_minor))	((((Kentiopsis_piersoniorum	Dypsis_decaryi)	Dictyosperma_album)	((Veitchia_spiralis	Hydriastele_microspadix)	Heterospathe_cagayanensis))	Nypa_fruticans))))	((Orania_palindan	(Elaeis_oleifera	Elaeis_guineensis))	Sclerosperma_profizianum))	Sabal_domingensis)))))	Calamus_caryotoides);
((Pseudophoenix_vinifera	((Chamaedorea_seifrizii	Roystonea_regia)	(((Sclerosperma_profizianum	(Podococcus_barteri	Phoenix_dactylifera))	(((Geonoma_undata	(((Nypa_fruticans	Serenoa_repens)	Pelagodoxa_henryana)	Manicaria_saccifera))	((Attalea_speciosa	Sabal_domingensis)	((Elaeis_oleifera	Elaeis_guineensis)	(Reinhardtia_simplex	(Reinhardtia_latisecta	Reinhardtia_paiewonskiana)))))	((Prestoea_acuminata	(Oenocarpus_bataua	Oenocarpus_minor))	(((Kentiopsis_piersoniorum	Dypsis_decaryi)	Dictyosperma_album)	(Heterospathe_cagayanensis	(Hydriastele_microspadix	Veitchia_spiralis))))))	(Orania_palindan	Iriartea_deltoidea))))	Calamus_caryotoides);
(((Pseudophoenix_vinifera	Roystonea_regia)	((Sabal_domingensis	(((Manicaria_saccifera	(Pelagodoxa_henryana	Geonoma_undata))	((Dictyosperma_album	((Oenocarpus_bataua	(Prestoea_acuminata	Kentiopsis_piersoniorum))	(Oenocarpus_minor	((Dypsis_decaryi	Heterospathe_cagayanensis)	Veitchia_spiralis))))	Hydriastele_microspadix))	((Attalea_speciosa	Nypa_fruticans)	((Elaeis_oleifera	Elaeis_guineensis)	(Reinhardtia_simplex	(Reinhardtia_latisecta	Reinhardtia_paiewonskiana))))))	((Phoenix_dactylifera	(Chamaedorea_seifrizii	(Orania_palindan	Iriartea_deltoidea)))	((Serenoa_repens	Sclerosperma_profizianum)	Podococcus_barteri))))	Calamus_caryotoides);
((Pseudophoenix_vinifera	(Roystonea_regia	(((Pelagodoxa_henryana	(Geonoma_undata	Manicaria_saccifera))	(((Prestoea_acuminata	((Dictyosperma_album	((Dypsis_decaryi	Heterospathe_cagayanensis)	(Hydriastele_microspadix	Veitchia_spiralis)))	Kentiopsis_piersoniorum))	Oenocarpus_bataua)	Oenocarpus_minor))	(((((Elaeis_oleifera	Elaeis_guineensis)	(((Nypa_fruticans	Serenoa_repens)	Orania_palindan)	(Podococcus_barteri	Sclerosperma_profizianum)))	(Chamaedorea_seifrizii	Phoenix_dactylifera))	(Sabal_domingensis	((Reinhardtia_paiewonskiana	Reinhardtia_latisecta)	Reinhardtia_simplex)))	(Attalea_speciosa	Iriartea_deltoidea)))))	Calamus_caryotoides);
((Pseudophoenix_vinifera	((Chamaedorea_seifrizii	Roystonea_regia)	((Manicaria_saccifera	((((Elaeis_oleifera	Elaeis_guineensis)	((Serenoa_repens	Orania_palindan)	(Podococcus_barteri	Sclerosperma_profizianum)))	(Attalea_speciosa	(Heterospathe_cagayanensis	((Reinhardtia_paiewonskiana	Reinhardtia_latisecta)	Reinhardtia_simplex))))	(((Geonoma_undata	(Kentiopsis_piersoniorum	Pelagodoxa_henryana))	(((((Oenocarpus_bataua	Oenocarpus_minor)	Prestoea_acuminata)	(Nypa_fruticans	Veitchia_spiralis))	Dypsis_decaryi)	(Dictyosperma_album	Hydriastele_microspadix)))	Sabal_domingensis)))	(Phoenix_dactylifera	Iriartea_deltoidea))))	Calamus_caryotoides);
((((Roystonea_regia	(((((Elaeis_oleifera	Elaeis_guineensis)	(Orania_palindan	(Podococcus_barteri	Sclerosperma_profizianum)))	(Phoenix_dactylifera	(Chamaedorea_seifrizii	(Manicaria_saccifera	(Geonoma_undata	Pelagodoxa_henryana)))))	Sabal_domingensis)	((((Reinhardtia_paiewonskiana	Reinhardtia_latisecta)	Reinhardtia_simplex)	(((Heterospathe_cagayanensis	((Veitchia_spiralis	Nypa_fruticans)	Hydriastele_microspadix))	((Kentiopsis_piersoniorum	Dictyosperma_album)	Dypsis_decaryi))	((Oenocarpus_bataua	Oenocarpus_minor)	Prestoea_acuminata)))	(Attalea_speciosa	Iriartea_deltoidea))))	Pseudophoenix_vinifera)	Serenoa_repens)	Calamus_caryotoides);
(((Roystonea_regia	((Manicaria_saccifera	(Geonoma_undata	Pelagodoxa_henryana))	((((Sclerosperma_profizianum	(Podococcus_barteri	(Phoenix_dactylifera	(Iriartea_deltoidea	Chamaedorea_seifrizii))))	(((Reinhardtia_paiewonskiana	Reinhardtia_latisecta)	Reinhardtia_simplex)	(Elaeis_oleifera	Elaeis_guineensis)))	(Attalea_speciosa	Sabal_domingensis))	((Serenoa_repens	(Nypa_fruticans	Orania_palindan))	((Dictyosperma_album	(Kentiopsis_piersoniorum	((((Oenocarpus_bataua	Oenocarpus_minor)	Prestoea_acuminata)	Veitchia_spiralis)	(Dypsis_decaryi	Heterospathe_cagayanensis))))	Hydriastele_microspadix)))))	Pseudophoenix_vinifera)	Calamus_caryotoides);
((Attalea_speciosa	(((((((Reinhardtia_paiewonskiana	Reinhardtia_latisecta)	Reinhardtia_simplex)	(Elaeis_oleifera	Elaeis_guineensis))	(((Oenocarpus_bataua	Oenocarpus_minor)	Prestoea_acuminata)	(((Dypsis_decaryi	(Heterospathe_cagayanensis	(Veitchia_spiralis	(Nypa_fruticans	Hydriastele_microspadix))))	Dictyosperma_album)	Kentiopsis_piersoniorum)))	(Serenoa_repens	((((Chamaedorea_seifrizii	Sclerosperma_profizianum)	(Iriartea_deltoidea	Orania_palindan))	Podococcus_barteri)	Phoenix_dactylifera)))	(Sabal_domingensis	(Pelagodoxa_henryana	(Geonoma_undata	Manicaria_saccifera))))	(Pseudophoenix_vinifera	Roystonea_regia)))	Calamus_caryotoides);
((Nypa_fruticans	(Prestoea_acuminata	((Oenocarpus_minor	Oenocarpus_bataua)	(((Dictyosperma_album	((Dypsis_decaryi	Heterospathe_cagayanensis)	(Hydriastele_microspadix	Veitchia_spiralis)))	Kentiopsis_piersoniorum)	(((Manicaria_saccifera	(Geonoma_undata	Pelagodoxa_henryana))	(((Roystonea_regia	(Serenoa_repens	Pseudophoenix_vinifera))	(Sabal_domingensis	(Attalea_speciosa	((Elaeis_guineensis	Elaeis_oleifera)	((Reinhardtia_paiewonskiana	Reinhardtia_latisecta)	Reinhardtia_simplex)))))	(Phoenix_dactylifera	(Sclerosperma_profizianum	Podococcus_barteri))))	((Chamaedorea_seifrizii	Orania_palindan)	Iriartea_deltoidea))))))	Calamus_caryotoides);
((Nypa_fruticans	((Hydriastele_microspadix	(Heterospathe_cagayanensis	(Veitchia_spiralis	(Dictyosperma_album	((((((Elaeis_guineensis	Elaeis_oleifera)	((Reinhardtia_paiewonskiana	Reinhardtia_latisecta)	Reinhardtia_simplex))	(Pelagodoxa_henryana	(Manicaria_saccifera	Geonoma_undata)))	(((Kentiopsis_piersoniorum	(Serenoa_repens	Attalea_speciosa))	((Chamaedorea_seifrizii	Roystonea_regia)	Pseudophoenix_vinifera))	Sabal_domingensis))	((Podococcus_barteri	Sclerosperma_profizianum)	((Orania_palindan	Iriartea_deltoidea)	Phoenix_dactylifera)))	(Prestoea_acuminata	(Oenocarpus_minor	Oenocarpus_bataua)))))))	Dypsis_decaryi))	Calamus_caryotoides);
((Heterospathe_cagayanensis	(Pseudophoenix_vinifera	(Roystonea_regia	((((Sabal_domingensis	(Iriartea_deltoidea	(((Nypa_fruticans	Orania_palindan)	(Sclerosperma_profizianum	(Phoenix_dactylifera	Podococcus_barteri)))	(Elaeis_guineensis	Elaeis_oleifera))))	((Attalea_speciosa	Serenoa_repens)	(Chamaedorea_seifrizii	((Reinhardtia_paiewonskiana	Reinhardtia_latisecta)	Reinhardtia_simplex))))	(((Dictyosperma_album	((Hydriastele_microspadix	Kentiopsis_piersoniorum)	(Prestoea_acuminata	(Oenocarpus_minor	Oenocarpus_bataua))))	Dypsis_decaryi)	Veitchia_spiralis))	((Pelagodoxa_henryana	Manicaria_saccifera)	Geonoma_undata)))))	Calamus_caryotoides);
(((Roystonea_regia	(((((Serenoa_repens	((((Chamaedorea_seifrizii	Iriartea_deltoidea)	Phoenix_dactylifera)	(Nypa_fruticans	Orania_palindan))	(Sclerosperma_profizianum	Podococcus_barteri)))	(((Elaeis_guineensis	Elaeis_oleifera)	((Reinhardtia_paiewonskiana	Reinhardtia_latisecta)	Reinhardtia_simplex))	Sabal_domingensis))	((Prestoea_acuminata	(Oenocarpus_minor	Oenocarpus_bataua))	(Veitchia_spiralis	(Dictyosperma_album	(Kentiopsis_piersoniorum	((Dypsis_decaryi	Heterospathe_cagayanensis)	Hydriastele_microspadix))))))	(Manicaria_saccifera	(Geonoma_undata	Pelagodoxa_henryana)))	Attalea_speciosa))	Pseudophoenix_vinifera)	Calamus_caryotoides);
(((Roystonea_regia	((((Prestoea_acuminata	(Oenocarpus_minor	Oenocarpus_bataua))	(Kentiopsis_piersoniorum	((((Heterospathe_cagayanensis	Hydriastele_microspadix)	Veitchia_spiralis)	Dictyosperma_album)	Dypsis_decaryi)))	(Manicaria_saccifera	(Geonoma_undata	Pelagodoxa_henryana)))	((((((Iriartea_deltoidea	Chamaedorea_seifrizii)	Orania_palindan)	Phoenix_dactylifera)	Sclerosperma_profizianum)	(Sabal_domingensis	((Attalea_speciosa	Podococcus_barteri)	(((Reinhardtia_paiewonskiana	Reinhardtia_latisecta)	Reinhardtia_simplex)	(Nypa_fruticans	Serenoa_repens)))))	(Elaeis_guineensis	Elaeis_oleifera))))	Pseudophoenix_vinifera)	Calamus_caryotoides);
(((((Chamaedorea_seifrizii	Roystonea_regia)	((Iriartea_deltoidea	Orania_palindan)	(Phoenix_dactylifera	(((Manicaria_saccifera	(Geonoma_undata	Pelagodoxa_henryana))	(Attalea_speciosa	((Elaeis_guineensis	Elaeis_oleifera)	((Reinhardtia_paiewonskiana	Reinhardtia_latisecta)	Reinhardtia_simplex))))	((Sabal_domingensis	Sclerosperma_profizianum)	((Dypsis_decaryi	Podococcus_barteri)	(Kentiopsis_piersoniorum	(((Veitchia_spiralis	Dictyosperma_album)	(Hydriastele_microspadix	Heterospathe_cagayanensis))	((Nypa_fruticans	Prestoea_acuminata)	(Oenocarpus_minor	Oenocarpus_bataua))))))))))	Serenoa_repens)	Pseudophoenix_vinifera)	Calamus_caryotoides);
(((Serenoa_repens	((Prestoea_acuminata	(Oenocarpus_bataua	((((((Roystonea_regia	Pseudophoenix_vinifera)	(Manicaria_saccifera	(Geonoma_undata	Pelagodoxa_henryana)))	(Sabal_domingensis	((Iriartea_deltoidea	Orania_palindan)	((Sclerosperma_profizianum	Phoenix_dactylifera)	Podococcus_barteri))))	(((Reinhardtia_paiewonskiana	Reinhardtia_latisecta)	(Attalea_speciosa	Reinhardtia_simplex))	(Heterospathe_cagayanensis	(Elaeis_guineensis	Elaeis_oleifera))))	(((Kentiopsis_piersoniorum	(Veitchia_spiralis	Hydriastele_microspadix))	Dypsis_decaryi)	Dictyosperma_album))	Oenocarpus_minor)))	Chamaedorea_seifrizii))	Nypa_fruticans)	Calamus_caryotoides);
(((Nypa_fruticans	Serenoa_repens)	(Attalea_speciosa	((((Manicaria_saccifera	(Geonoma_undata	((((Heterospathe_cagayanensis	(Hydriastele_microspadix	(Dictyosperma_album	(Veitchia_spiralis	Dypsis_decaryi))))	Kentiopsis_piersoniorum)	((Oenocarpus_minor	Oenocarpus_bataua)	Prestoea_acuminata))	Pelagodoxa_henryana)))	(Chamaedorea_seifrizii	Roystonea_regia))	((Reinhardtia_paiewonskiana	Reinhardtia_latisecta)	Reinhardtia_simplex))	(((Elaeis_guineensis	Elaeis_oleifera)	Sabal_domingensis)	(((Pseudophoenix_vinifera	Phoenix_dactylifera)	(Iriartea_deltoidea	Orania_palindan))	(Sclerosperma_profizianum	Podococcus_barteri))))))	Calamus_caryotoides);
((Nypa_fruticans	((((((Reinhardtia_paiewonskiana	Reinhardtia_latisecta)	Reinhardtia_simplex)	(Elaeis_guineensis	Elaeis_oleifera))	((((Pseudophoenix_vinifera	(Chamaedorea_seifrizii	Roystonea_regia))	((Phoenix_dactylifera	(Iriartea_deltoidea	Orania_palindan))	(Sclerosperma_profizianum	Podococcus_barteri)))	Sabal_domingensis)	((Serenoa_repens	Geonoma_undata)	(Manicaria_saccifera	Pelagodoxa_henryana))))	(((((Hydriastele_microspadix	(Dypsis_decaryi	Heterospathe_cagayanensis))	Kentiopsis_piersoniorum)	Veitchia_spiralis)	Dictyosperma_album)	((Oenocarpus_minor	Oenocarpus_bataua)	Prestoea_acuminata)))	Attalea_speciosa))	Calamus_caryotoides);
((((((Heterospathe_cagayanensis	((Reinhardtia_paiewonskiana	Reinhardtia_latisecta)	Reinhardtia_simplex))	(Elaeis_guineensis	Elaeis_oleifera))	((Sabal_domingensis	(((((Veitchia_spiralis	Hydriastele_microspadix)	Kentiopsis_piersoniorum)	Dictyosperma_album)	((Oenocarpus_minor	Oenocarpus_bataua)	Prestoea_acuminata))	(Phoenix_dactylifera	(Iriartea_deltoidea	Orania_palindan))))	(Manicaria_saccifera	(Pelagodoxa_henryana	Geonoma_undata))))	((Dypsis_decaryi	Podococcus_barteri)	(((Serenoa_repens	Pseudophoenix_vinifera)	Sclerosperma_profizianum)	(Chamaedorea_seifrizii	Roystonea_regia))))	(Nypa_fruticans	Attalea_speciosa))	Calamus_caryotoides);
((Pseudophoenix_vinifera	((Chamaedorea_seifrizii	Roystonea_regia)	((((((Prestoea_acuminata	(Oenocarpus_bataua	Oenocarpus_minor))	(((Kentiopsis_piersoniorum	(Dypsis_decaryi	((Veitchia_spiralis	Hydriastele_microspadix)	Nypa_fruticans)))	Dictyosperma_album)	Heterospathe_cagayanensis))	(Manicaria_saccifera	(Pelagodoxa_henryana	(Iriartea_deltoidea	Geonoma_undata))))	((Reinhardtia_simplex	(Reinhardtia_paiewonskiana	Reinhardtia_latisecta))	Sabal_domingensis))	(((Serenoa_repens	(Sclerosperma_profizianum	(Podococcus_barteri	Orania_palindan)))	(Elaeis_oleifera	Elaeis_guineensis))	Attalea_speciosa))	Phoenix_dactylifera)))	Calamus_caryotoides);
(((Roystonea_regia	(((Elaeis_oleifera	Elaeis_guineensis)	(((Reinhardtia_simplex	(Reinhardtia_paiewonskiana	Reinhardtia_latisecta))	(Iriartea_deltoidea	Attalea_speciosa))	(Sabal_domingensis	(Serenoa_repens	((Sclerosperma_profizianum	(Phoenix_dactylifera	(Chamaedorea_seifrizii	Orania_palindan)))	Podococcus_barteri)))))	((((Prestoea_acuminata	(Oenocarpus_bataua	Oenocarpus_minor))	((Dictyosperma_album	Dypsis_decaryi)	(Heterospathe_cagayanensis	(Veitchia_spiralis	(Hydriastele_microspadix	Nypa_fruticans)))))	Kentiopsis_piersoniorum)	(Manicaria_saccifera	(Pelagodoxa_henryana	Geonoma_undata)))))	Pseudophoenix_vinifera)	Calamus_caryotoides);
(((Roystonea_regia	((((Prestoea_acuminata	(Oenocarpus_bataua	Oenocarpus_minor))	((((Kentiopsis_piersoniorum	Heterospathe_cagayanensis)	Dypsis_decaryi)	(Dictyosperma_album	Veitchia_spiralis))	(Hydriastele_microspadix	Nypa_fruticans)))	((((Sclerosperma_profizianum	(Iriartea_deltoidea	(Orania_palindan	(Phoenix_dactylifera	Chamaedorea_seifrizii))))	Podococcus_barteri)	(((Elaeis_oleifera	Elaeis_guineensis)	(Reinhardtia_simplex	(Reinhardtia_paiewonskiana	Reinhardtia_latisecta)))	Sabal_domingensis))	(Serenoa_repens	Attalea_speciosa)))	(Manicaria_saccifera	(Pelagodoxa_henryana	Geonoma_undata))))	Pseudophoenix_vinifera)	Calamus_caryotoides);
((Heterospathe_cagayanensis	((Dictyosperma_album	(Kentiopsis_piersoniorum	Dypsis_decaryi))	(((((Phoenix_dactylifera	(((((Chamaedorea_seifrizii	(Serenoa_repens	Orania_palindan))	(Elaeis_oleifera	Elaeis_guineensis))	((Reinhardtia_paiewonskiana	Reinhardtia_latisecta)	Reinhardtia_simplex))	(Sclerosperma_profizianum	Sabal_domingensis))	(Podococcus_barteri	(Attalea_speciosa	Iriartea_deltoidea))))	((Manicaria_saccifera	(Pelagodoxa_henryana	Geonoma_undata))	(Pseudophoenix_vinifera	Roystonea_regia)))	(Prestoea_acuminata	(Oenocarpus_bataua	Oenocarpus_minor)))	Veitchia_spiralis)	(Hydriastele_microspadix	Nypa_fruticans))))	Calamus_caryotoides);
((((((Sabal_domingensis	((((Iriartea_deltoidea	Orania_palindan)	(Elaeis_oleifera	Elaeis_guineensis))	((Chamaedorea_seifrizii	Phoenix_dactylifera)	(Sclerosperma_profizianum	Podococcus_barteri)))	((Reinhardtia_paiewonskiana	Reinhardtia_latisecta)	((Serenoa_repens	Attalea_speciosa)	Reinhardtia_simplex))))	(Manicaria_saccifera	(Pelagodoxa_henryana	Geonoma_undata)))	((Prestoea_acuminata	(Oenocarpus_bataua	Oenocarpus_minor))	((Dictyosperma_album	((Veitchia_spiralis	Dypsis_decaryi)	(Kentiopsis_piersoniorum	(Hydriastele_microspadix	Nypa_fruticans))))	Heterospathe_cagayanensis)))	Pseudophoenix_vinifera)	Roystonea_regia)	Calamus_caryotoides);
((Pseudophoenix_vinifera	((((((Elaeis_oleifera	Elaeis_guineensis)	((Reinhardtia_paiewonskiana	Reinhardtia_latisecta)	Reinhardtia_simplex))	((Phoenix_dactylifera	(Iriartea_deltoidea	(Chamaedorea_seifrizii	Orania_palindan)))	(Sabal_domingensis	(Sclerosperma_profizianum	((Attalea_speciosa	Serenoa_repens)	Podococcus_barteri)))))	(Manicaria_saccifera	(Pelagodoxa_henryana	Geonoma_undata)))	((Prestoea_acuminata	(Oenocarpus_bataua	Oenocarpus_minor))	((Dictyosperma_album	(Dypsis_decaryi	(Heterospathe_cagayanensis	(Veitchia_spiralis	(Hydriastele_microspadix	Nypa_fruticans)))))	Kentiopsis_piersoniorum)))	Roystonea_regia))	Calamus_caryotoides);
((Pseudophoenix_vinifera	((((Sabal_domingensis	((Elaeis_oleifera	Elaeis_guineensis)	((Reinhardtia_paiewonskiana	Reinhardtia_latisecta)	(Attalea_speciosa	Reinhardtia_simplex))))	(((Phoenix_dactylifera	(Chamaedorea_seifrizii	Iriartea_deltoidea))	((Serenoa_repens	(Orania_palindan	Nypa_fruticans))	Sclerosperma_profizianum))	Podococcus_barteri))	(((Prestoea_acuminata	(Oenocarpus_bataua	Oenocarpus_minor))	(((Heterospathe_cagayanensis	Dypsis_decaryi)	(Dictyosperma_album	Kentiopsis_piersoniorum))	(Hydriastele_microspadix	Veitchia_spiralis)))	(Pelagodoxa_henryana	(Manicaria_saccifera	Geonoma_undata))))	Roystonea_regia))	Calamus_caryotoides);
((Pseudophoenix_vinifera	(((Sabal_domingensis	((((Serenoa_repens	(Podococcus_barteri	(Chamaedorea_seifrizii	Phoenix_dactylifera)))	Sclerosperma_profizianum)	Iriartea_deltoidea)	(((Orania_palindan	Nypa_fruticans)	(Elaeis_oleifera	Elaeis_guineensis))	(Reinhardtia_simplex	((Reinhardtia_latisecta	Attalea_speciosa)	Reinhardtia_paiewonskiana)))))	(((Prestoea_acuminata	(Oenocarpus_bataua	Oenocarpus_minor))	(Heterospathe_cagayanensis	(((Kentiopsis_piersoniorum	Dypsis_decaryi)	Dictyosperma_album)	(Hydriastele_microspadix	Veitchia_spiralis))))	(Manicaria_saccifera	(Geonoma_undata	Pelagodoxa_henryana))))	Roystonea_regia))	Calamus_caryotoides);
((Heterospathe_cagayanensis	(Veitchia_spiralis	((Dictyosperma_album	(Kentiopsis_piersoniorum	(Dypsis_decaryi	(((Manicaria_saccifera	(Geonoma_undata	Pelagodoxa_henryana))	((Attalea_speciosa	(Roystonea_regia	Pseudophoenix_vinifera))	(Sabal_domingensis	((((Reinhardtia_simplex	Reinhardtia_latisecta)	Reinhardtia_paiewonskiana)	(Elaeis_oleifera	Elaeis_guineensis))	(((Podococcus_barteri	(Sclerosperma_profizianum	(Orania_palindan	Iriartea_deltoidea)))	(Chamaedorea_seifrizii	Phoenix_dactylifera))	(Nypa_fruticans	Serenoa_repens))))))	(Prestoea_acuminata	(Oenocarpus_bataua	Oenocarpus_minor))))))	Hydriastele_microspadix)))	Calamus_caryotoides);
(((Roystonea_regia	Pseudophoenix_vinifera)	((Prestoea_acuminata	(Oenocarpus_bataua	Oenocarpus_minor))	(Dictyosperma_album	(((Veitchia_spiralis	(Kentiopsis_piersoniorum	(Pelagodoxa_henryana	Manicaria_saccifera)))	(((((Nypa_fruticans	Serenoa_repens)	Podococcus_barteri)	(Sclerosperma_profizianum	(Phoenix_dactylifera	((Chamaedorea_seifrizii	Orania_palindan)	Iriartea_deltoidea))))	Sabal_domingensis)	(Hydriastele_microspadix	(((Reinhardtia_simplex	Reinhardtia_latisecta)	Reinhardtia_paiewonskiana)	(Elaeis_oleifera	Elaeis_guineensis)))))	(Dypsis_decaryi	((Heterospathe_cagayanensis	Attalea_speciosa)	Geonoma_undata))))))	Calamus_caryotoides);
(((Nypa_fruticans	Attalea_speciosa)	((((((Orania_palindan	(Chamaedorea_seifrizii	Iriartea_deltoidea))	(Elaeis_oleifera	Elaeis_guineensis))	Phoenix_dactylifera)	Sabal_domingensis)	((Sclerosperma_profizianum	(Serenoa_repens	Pseudophoenix_vinifera))	(Roystonea_regia	(((Prestoea_acuminata	(Oenocarpus_minor	Oenocarpus_bataua))	(Kentiopsis_piersoniorum	(Dictyosperma_album	((Hydriastele_microspadix	Heterospathe_cagayanensis)	(Dypsis_decaryi	Veitchia_spiralis)))))	(Manicaria_saccifera	(Pelagodoxa_henryana	Geonoma_undata))))))	(Podococcus_barteri	(Reinhardtia_simplex	(Reinhardtia_latisecta	Reinhardtia_paiewonskiana)))))	Calamus_caryotoides);
(((Nypa_fruticans	Attalea_speciosa)	(((Reinhardtia_simplex	(Reinhardtia_latisecta	Reinhardtia_paiewonskiana))	Pseudophoenix_vinifera)	(((Chamaedorea_seifrizii	Roystonea_regia)	((Manicaria_saccifera	(Pelagodoxa_henryana	Geonoma_undata))	(Podococcus_barteri	(Elaeis_oleifera	Elaeis_guineensis))))	((Sabal_domingensis	Sclerosperma_profizianum)	(((Orania_palindan	Iriartea_deltoidea)	((Prestoea_acuminata	(Oenocarpus_minor	(Serenoa_repens	Oenocarpus_bataua)))	((Dypsis_decaryi	(Veitchia_spiralis	(Dictyosperma_album	(Hydriastele_microspadix	Heterospathe_cagayanensis))))	Kentiopsis_piersoniorum)))	Phoenix_dactylifera)))))	Calamus_caryotoides);
((Pseudophoenix_vinifera	(Roystonea_regia	(((Prestoea_acuminata	(Oenocarpus_minor	Oenocarpus_bataua))	(((((Dypsis_decaryi	Dictyosperma_album)	Kentiopsis_piersoniorum)	Hydriastele_microspadix)	Heterospathe_cagayanensis)	Veitchia_spiralis))	((((Sabal_domingensis	((Elaeis_oleifera	Elaeis_guineensis)	Serenoa_repens))	((((Chamaedorea_seifrizii	Phoenix_dactylifera)	Iriartea_deltoidea)	Orania_palindan)	(Sclerosperma_profizianum	Podococcus_barteri)))	((Reinhardtia_simplex	(Reinhardtia_latisecta	Reinhardtia_paiewonskiana))	(Nypa_fruticans	Attalea_speciosa)))	(Geonoma_undata	(Manicaria_saccifera	Pelagodoxa_henryana))))))	Calamus_caryotoides);
((Pseudophoenix_vinifera	((Chamaedorea_seifrizii	Roystonea_regia)	((Phoenix_dactylifera	(Iriartea_deltoidea	Orania_palindan))	((Sclerosperma_profizianum	Podococcus_barteri)	(((Attalea_speciosa	((Reinhardtia_simplex	(Reinhardtia_latisecta	Reinhardtia_paiewonskiana))	(Elaeis_oleifera	Elaeis_guineensis)))	((((Nypa_fruticans	Prestoea_acuminata)	(Serenoa_repens	(Oenocarpus_minor	Oenocarpus_bataua)))	(((((Heterospathe_cagayanensis	Dypsis_decaryi)	Dictyosperma_album)	Kentiopsis_piersoniorum)	Hydriastele_microspadix)	Veitchia_spiralis))	(Geonoma_undata	(Manicaria_saccifera	Pelagodoxa_henryana))))	Sabal_domingensis)))))	Calamus_caryotoides);
(((Pseudophoenix_vinifera	(((((((Iriartea_deltoidea	Orania_palindan)	(Phoenix_dactylifera	(Chamaedorea_seifrizii	Podococcus_barteri)))	((Elaeis_oleifera	Elaeis_guineensis)	(Manicaria_saccifera	(Kentiopsis_piersoniorum	(Pelagodoxa_henryana	Geonoma_undata)))))	(Sabal_domingensis	(Reinhardtia_simplex	(Reinhardtia_latisecta	Reinhardtia_paiewonskiana))))	(Attalea_speciosa	((((Dictyosperma_album	((Hydriastele_microspadix	Veitchia_spiralis)	Heterospathe_cagayanensis))	Dypsis_decaryi)	Nypa_fruticans)	(Prestoea_acuminata	(Oenocarpus_minor	Oenocarpus_bataua)))))	Sclerosperma_profizianum)	Roystonea_regia))	Serenoa_repens)	Calamus_caryotoides);
((Attalea_speciosa	(((Kentiopsis_piersoniorum	((Dictyosperma_album	(Heterospathe_cagayanensis	(Veitchia_spiralis	(Nypa_fruticans	Hydriastele_microspadix))))	((Prestoea_acuminata	(Oenocarpus_minor	Oenocarpus_bataua))	Dypsis_decaryi)))	((Roystonea_regia	Pseudophoenix_vinifera)	(((((Podococcus_barteri	((Phoenix_dactylifera	Serenoa_repens)	Sclerosperma_profizianum))	(Iriartea_deltoidea	Orania_palindan))	Chamaedorea_seifrizii)	Sabal_domingensis)	(((Reinhardtia_paiewonskiana	Reinhardtia_latisecta)	Reinhardtia_simplex)	(Elaeis_oleifera	Elaeis_guineensis)))))	(Manicaria_saccifera	(Pelagodoxa_henryana	Geonoma_undata))))	Calamus_caryotoides);
((((((((Sabal_domingensis	((Attalea_speciosa	Podococcus_barteri)	(Sclerosperma_profizianum	Serenoa_repens)))	(Phoenix_dactylifera	(Iriartea_deltoidea	(Chamaedorea_seifrizii	Orania_palindan))))	(((Reinhardtia_paiewonskiana	Reinhardtia_latisecta)	Reinhardtia_simplex)	(Elaeis_oleifera	Elaeis_guineensis)))	((((Nypa_fruticans	Hydriastele_microspadix)	(Dictyosperma_album	((Dypsis_decaryi	Heterospathe_cagayanensis)	Kentiopsis_piersoniorum)))	Veitchia_spiralis)	(Prestoea_acuminata	(Oenocarpus_minor	Oenocarpus_bataua))))	(Manicaria_saccifera	(Pelagodoxa_henryana	Geonoma_undata)))	Roystonea_regia)	Pseudophoenix_vinifera)	Calamus_caryotoides);
((((((((Sclerosperma_profizianum	((Phoenix_dactylifera	((Chamaedorea_seifrizii	Iriartea_deltoidea)	Orania_palindan))	Podococcus_barteri))	((((Reinhardtia_paiewonskiana	Reinhardtia_latisecta)	(Attalea_speciosa	Reinhardtia_simplex))	(Elaeis_oleifera	Elaeis_guineensis))	Sabal_domingensis))	(Dypsis_decaryi	(Veitchia_spiralis	((Dictyosperma_album	(Prestoea_acuminata	(Serenoa_repens	(Oenocarpus_minor	Oenocarpus_bataua))))	(Kentiopsis_piersoniorum	(Nypa_fruticans	Hydriastele_microspadix))))))	(Pelagodoxa_henryana	(Geonoma_undata	Manicaria_saccifera)))	Roystonea_regia)	Heterospathe_cagayanensis)	Pseudophoenix_vinifera)	Calamus_caryotoides);
(((Hydriastele_microspadix	((Dictyosperma_album	(Dypsis_decaryi	Kentiopsis_piersoniorum))	(((Oenocarpus_minor	(Oenocarpus_bataua	Prestoea_acuminata))	(Phoenix_dactylifera	(Sabal_domingensis	((((Iriartea_deltoidea	((Serenoa_repens	Nypa_fruticans)	Orania_palindan))	(Elaeis_oleifera	Elaeis_guineensis))	(((Reinhardtia_latisecta	Reinhardtia_paiewonskiana)	Reinhardtia_simplex)	Attalea_speciosa))	(((Roystonea_regia	Pseudophoenix_vinifera)	Sclerosperma_profizianum)	(Podococcus_barteri	(Chamaedorea_seifrizii	(Pelagodoxa_henryana	(Manicaria_saccifera	Geonoma_undata)))))))))	Veitchia_spiralis)))	Heterospathe_cagayanensis)	Calamus_caryotoides);
((((Nypa_fruticans	(Veitchia_spiralis	Hydriastele_microspadix))	(((((Prestoea_acuminata	(Oenocarpus_minor	Oenocarpus_bataua))	(((((Reinhardtia_latisecta	Reinhardtia_paiewonskiana)	Reinhardtia_simplex)	((Orania_palindan	(Elaeis_oleifera	Elaeis_guineensis))	(Serenoa_repens	((Iriartea_deltoidea	Phoenix_dactylifera)	(Sclerosperma_profizianum	Podococcus_barteri)))))	(Pelagodoxa_henryana	(Manicaria_saccifera	Geonoma_undata)))	((((Chamaedorea_seifrizii	Roystonea_regia)	Pseudophoenix_vinifera)	Attalea_speciosa)	Sabal_domingensis)))	Dictyosperma_album)	Kentiopsis_piersoniorum)	Dypsis_decaryi))	Heterospathe_cagayanensis)	Calamus_caryotoides);
((Attalea_speciosa	((((Chamaedorea_seifrizii	(Serenoa_repens	(((Iriartea_deltoidea	Geonoma_undata)	Pelagodoxa_henryana)	Manicaria_saccifera)))	(((Dictyosperma_album	(((Veitchia_spiralis	Nypa_fruticans)	(Dypsis_decaryi	Heterospathe_cagayanensis))	Hydriastele_microspadix))	(Prestoea_acuminata	(Oenocarpus_bataua	Oenocarpus_minor)))	Kentiopsis_piersoniorum))	((Phoenix_dactylifera	((Podococcus_barteri	Sclerosperma_profizianum)	Orania_palindan))	(((Elaeis_guineensis	Elaeis_oleifera)	(Reinhardtia_paiewonskiana	(Reinhardtia_latisecta	Reinhardtia_simplex)))	Sabal_domingensis)))	(Roystonea_regia	Pseudophoenix_vinifera)))	Calamus_caryotoides);
((((Iriartea_deltoidea	Orania_palindan)	Phoenix_dactylifera)	(((((((Hydriastele_microspadix	((Dypsis_decaryi	Heterospathe_cagayanensis)	Veitchia_spiralis))	Dictyosperma_album)	((Nypa_fruticans	Prestoea_acuminata)	(Serenoa_repens	(Oenocarpus_bataua	Oenocarpus_minor))))	Kentiopsis_piersoniorum)	((((Geonoma_undata	Pelagodoxa_henryana)	Manicaria_saccifera)	Sabal_domingensis)	((((Elaeis_guineensis	Elaeis_oleifera)	(Reinhardtia_paiewonskiana	(Reinhardtia_latisecta	Reinhardtia_simplex)))	Attalea_speciosa)	((Chamaedorea_seifrizii	Roystonea_regia)	Pseudophoenix_vinifera))))	Sclerosperma_profizianum)	Podococcus_barteri))	Calamus_caryotoides);
((Orania_palindan	((Phoenix_dactylifera	(((((Sabal_domingensis	Chamaedorea_seifrizii)	(Attalea_speciosa	((Elaeis_guineensis	Elaeis_oleifera)	(Reinhardtia_paiewonskiana	(Reinhardtia_latisecta	Reinhardtia_simplex)))))	((Roystonea_regia	Pseudophoenix_vinifera)	(((((Dictyosperma_album	(Kentiopsis_piersoniorum	(Dypsis_decaryi	((Hydriastele_microspadix	(Nypa_fruticans	Serenoa_repens))	Heterospathe_cagayanensis))))	Veitchia_spiralis)	((Oenocarpus_bataua	Oenocarpus_minor)	Prestoea_acuminata))	(Geonoma_undata	Pelagodoxa_henryana))	Manicaria_saccifera)))	Sclerosperma_profizianum)	Podococcus_barteri))	Iriartea_deltoidea))	Calamus_caryotoides);
(((Roystonea_regia	(((((((Chamaedorea_seifrizii	Phoenix_dactylifera)	Podococcus_barteri)	((Iriartea_deltoidea	Orania_palindan)	Sclerosperma_profizianum))	(Sabal_domingensis	(Elaeis_guineensis	Elaeis_oleifera)))	(Pseudophoenix_vinifera	(Reinhardtia_paiewonskiana	(Reinhardtia_latisecta	Reinhardtia_simplex))))	(Manicaria_saccifera	(Geonoma_undata	Pelagodoxa_henryana)))	(((Oenocarpus_bataua	Oenocarpus_minor)	Prestoea_acuminata)	((Veitchia_spiralis	((Hydriastele_microspadix	(Nypa_fruticans	Serenoa_repens))	(Dictyosperma_album	(Dypsis_decaryi	Kentiopsis_piersoniorum))))	Heterospathe_cagayanensis))))	Attalea_speciosa)	Calamus_caryotoides);
((Pseudophoenix_vinifera	(((Serenoa_repens	Reinhardtia_paiewonskiana)	(Reinhardtia_latisecta	Reinhardtia_simplex))	(((((Sclerosperma_profizianum	(Podococcus_barteri	((Elaeis_guineensis	Elaeis_oleifera)	(Iriartea_deltoidea	(Chamaedorea_seifrizii	Orania_palindan)))))	Sabal_domingensis)	Phoenix_dactylifera)	((Roystonea_regia	(Manicaria_saccifera	(Geonoma_undata	Pelagodoxa_henryana)))	(((Dictyosperma_album	((Hydriastele_microspadix	Nypa_fruticans)	(Heterospathe_cagayanensis	(((Oenocarpus_bataua	Oenocarpus_minor)	Prestoea_acuminata)	Dypsis_decaryi))))	Veitchia_spiralis)	Kentiopsis_piersoniorum)))	Attalea_speciosa)))	Calamus_caryotoides);
((Pseudophoenix_vinifera	(((Reinhardtia_paiewonskiana	(Reinhardtia_latisecta	Reinhardtia_simplex))	(((Sabal_domingensis	((Manicaria_saccifera	(Geonoma_undata	Pelagodoxa_henryana))	Phoenix_dactylifera))	(Sclerosperma_profizianum	(Podococcus_barteri	((Elaeis_guineensis	Elaeis_oleifera)	(Iriartea_deltoidea	Orania_palindan)))))	(((Chamaedorea_seifrizii	Roystonea_regia)	Attalea_speciosa)	((Oenocarpus_bataua	Oenocarpus_minor)	((Nypa_fruticans	Prestoea_acuminata)	(Veitchia_spiralis	(((Hydriastele_microspadix	Heterospathe_cagayanensis)	Dypsis_decaryi)	(Kentiopsis_piersoniorum	Dictyosperma_album))))))))	Serenoa_repens))	Calamus_caryotoides);
((Pseudophoenix_vinifera	(Serenoa_repens	(((Chamaedorea_seifrizii	Roystonea_regia)	(((((Reinhardtia_paiewonskiana	(Reinhardtia_latisecta	Reinhardtia_simplex))	(Elaeis_guineensis	Elaeis_oleifera))	Sabal_domingensis)	((((Oenocarpus_bataua	Oenocarpus_minor)	Prestoea_acuminata)	((Veitchia_spiralis	(((Dypsis_decaryi	Kentiopsis_piersoniorum)	Dictyosperma_album)	(Nypa_fruticans	Hydriastele_microspadix)))	Heterospathe_cagayanensis))	(Manicaria_saccifera	(Geonoma_undata	Pelagodoxa_henryana))))	(Podococcus_barteri	((Iriartea_deltoidea	Orania_palindan)	Phoenix_dactylifera))))	(Attalea_speciosa	Sclerosperma_profizianum))))	Calamus_caryotoides);
((Pseudophoenix_vinifera	((((Iriartea_deltoidea	Orania_palindan)	Phoenix_dactylifera)	((((Serenoa_repens	Attalea_speciosa)	((((Reinhardtia_paiewonskiana	Reinhardtia_latisecta)	Reinhardtia_simplex)	(Elaeis_guineensis	Elaeis_oleifera))	((Manicaria_saccifera	(Geonoma_undata	((((Oenocarpus_bataua	Oenocarpus_minor)	Prestoea_acuminata)	(Kentiopsis_piersoniorum	(Dypsis_decaryi	((Dictyosperma_album	(Veitchia_spiralis	(Nypa_fruticans	Hydriastele_microspadix)))	Heterospathe_cagayanensis))))	Pelagodoxa_henryana)))	Sabal_domingensis)))	Sclerosperma_profizianum)	Podococcus_barteri))	(Chamaedorea_seifrizii	Roystonea_regia)))	Calamus_caryotoides);
((Heterospathe_cagayanensis	(((((Roystonea_regia	Pseudophoenix_vinifera)	(((((((Chamaedorea_seifrizii	Reinhardtia_simplex)	Reinhardtia_latisecta)	Reinhardtia_paiewonskiana)	(Elaeis_guineensis	Elaeis_oleifera))	Sabal_domingensis)	((Podococcus_barteri	(((Iriartea_deltoidea	Orania_palindan)	Sclerosperma_profizianum)	Phoenix_dactylifera))	(Nypa_fruticans	Serenoa_repens)))	Attalea_speciosa))	((Geonoma_undata	Pelagodoxa_henryana)	Manicaria_saccifera))	((Oenocarpus_bataua	Oenocarpus_minor)	Prestoea_acuminata))	(Dictyosperma_album	((Veitchia_spiralis	Hydriastele_microspadix)	(Kentiopsis_piersoniorum	Dypsis_decaryi)))))	Calamus_caryotoides);
(((((((Oenocarpus_bataua	Oenocarpus_minor)	Prestoea_acuminata)	(Dictyosperma_album	((Dypsis_decaryi	((Veitchia_spiralis	Hydriastele_microspadix)	Heterospathe_cagayanensis))	Kentiopsis_piersoniorum)))	Geonoma_undata)	Pelagodoxa_henryana)	(Manicaria_saccifera	((((Elaeis_guineensis	Elaeis_oleifera)	Sabal_domingensis)	(((Reinhardtia_latisecta	(Reinhardtia_paiewonskiana	Chamaedorea_seifrizii))	(Attalea_speciosa	Reinhardtia_simplex))	((((Sclerosperma_profizianum	(Orania_palindan	(Nypa_fruticans	Serenoa_repens)))	Phoenix_dactylifera)	Podococcus_barteri)	Iriartea_deltoidea)))	(Roystonea_regia	Pseudophoenix_vinifera))))	Calamus_caryotoides);
((Pseudophoenix_vinifera	(Roystonea_regia	(((Manicaria_saccifera	(Pelagodoxa_henryana	Geonoma_undata))	((Prestoea_acuminata	(Oenocarpus_minor	Oenocarpus_bataua))	(((Heterospathe_cagayanensis	((Veitchia_spiralis	Dypsis_decaryi)	(Nypa_fruticans	Hydriastele_microspadix)))	Dictyosperma_album)	Kentiopsis_piersoniorum)))	(((Reinhardtia_paiewonskiana	(Reinhardtia_latisecta	Reinhardtia_simplex))	(Serenoa_repens	Attalea_speciosa))	(((Elaeis_guineensis	Elaeis_oleifera)	(((Iriartea_deltoidea	(Chamaedorea_seifrizii	Orania_palindan))	Phoenix_dactylifera)	(Sclerosperma_profizianum	Podococcus_barteri)))	Sabal_domingensis)))))	Calamus_caryotoides);
(((Chamaedorea_seifrizii	Roystonea_regia)	(((Pseudophoenix_vinifera	Phoenix_dactylifera)	((Sabal_domingensis	(Podococcus_barteri	(Sclerosperma_profizianum	(Serenoa_repens	Attalea_speciosa))))	(((Prestoea_acuminata	(Oenocarpus_minor	Oenocarpus_bataua))	((((Heterospathe_cagayanensis	(Veitchia_spiralis	Hydriastele_microspadix))	Dictyosperma_album)	Kentiopsis_piersoniorum)	(Nypa_fruticans	Dypsis_decaryi)))	((Geonoma_undata	(Manicaria_saccifera	Pelagodoxa_henryana))	((Reinhardtia_paiewonskiana	(Reinhardtia_latisecta	Reinhardtia_simplex))	(Elaeis_guineensis	Elaeis_oleifera))))))	(Iriartea_deltoidea	Orania_palindan)))	Calamus_caryotoides);
((((Prestoea_acuminata	((Oenocarpus_minor	Oenocarpus_bataua)	((Hydriastele_microspadix	((Dypsis_decaryi	Kentiopsis_piersoniorum)	Dictyosperma_album))	(((((Elaeis_guineensis	Elaeis_oleifera)	(Orania_palindan	Iriartea_deltoidea))	Podococcus_barteri)	Heterospathe_cagayanensis)	((((Phoenix_dactylifera	(Geonoma_undata	(Manicaria_saccifera	Pelagodoxa_henryana)))	Roystonea_regia)	(Veitchia_spiralis	Sclerosperma_profizianum))	(((Pseudophoenix_vinifera	(Reinhardtia_paiewonskiana	(Reinhardtia_latisecta	Reinhardtia_simplex)))	Sabal_domingensis)	Attalea_speciosa))))))	Chamaedorea_seifrizii)	(Serenoa_repens	Nypa_fruticans))	Calamus_caryotoides);
((Nypa_fruticans	(Attalea_speciosa	((((Geonoma_undata	(Manicaria_saccifera	(Serenoa_repens	Pelagodoxa_henryana)))	Pseudophoenix_vinifera)	(Sabal_domingensis	(((Sclerosperma_profizianum	((Orania_palindan	(Iriartea_deltoidea	Phoenix_dactylifera))	Podococcus_barteri))	(Chamaedorea_seifrizii	Roystonea_regia))	(((((Hydriastele_microspadix	Veitchia_spiralis)	(Heterospathe_cagayanensis	Dypsis_decaryi))	Dictyosperma_album)	Kentiopsis_piersoniorum)	(Prestoea_acuminata	(Oenocarpus_bataua	Oenocarpus_minor))))))	((Elaeis_guineensis	Elaeis_oleifera)	(Reinhardtia_paiewonskiana	(Reinhardtia_latisecta	Reinhardtia_simplex))))))	Calamus_caryotoides);
((Nypa_fruticans	(Attalea_speciosa	(((Serenoa_repens	Pseudophoenix_vinifera)	(Reinhardtia_simplex	(Reinhardtia_paiewonskiana	Reinhardtia_latisecta)))	(((Sclerosperma_profizianum	((Orania_palindan	(Iriartea_deltoidea	Phoenix_dactylifera))	Podococcus_barteri))	(Sabal_domingensis	(((Kentiopsis_piersoniorum	(Dictyosperma_album	((Hydriastele_microspadix	Veitchia_spiralis)	(Heterospathe_cagayanensis	Dypsis_decaryi))))	(Prestoea_acuminata	(Oenocarpus_bataua	Oenocarpus_minor)))	(Manicaria_saccifera	(Pelagodoxa_henryana	Geonoma_undata)))))	((Chamaedorea_seifrizii	Roystonea_regia)	(Elaeis_guineensis	Elaeis_oleifera))))))	Calamus_caryotoides);
((Pseudophoenix_vinifera	((Heterospathe_cagayanensis	(((Nypa_fruticans	Attalea_speciosa)	Dypsis_decaryi)	(((((((Reinhardtia_simplex	(Reinhardtia_paiewonskiana	Reinhardtia_latisecta))	(Sclerosperma_profizianum	((Orania_palindan	(Iriartea_deltoidea	Phoenix_dactylifera))	Podococcus_barteri)))	(Sabal_domingensis	(((Chamaedorea_seifrizii	Roystonea_regia)	(Kentiopsis_piersoniorum	(Geonoma_undata	(Manicaria_saccifera	Pelagodoxa_henryana))))	(Elaeis_guineensis	Elaeis_oleifera))))	(Prestoea_acuminata	(Oenocarpus_bataua	Oenocarpus_minor)))	Dictyosperma_album)	Hydriastele_microspadix)	Veitchia_spiralis)))	Serenoa_repens))	Calamus_caryotoides);
((Pseudophoenix_vinifera	((Roystonea_regia	(Sabal_domingensis	(((Phoenix_dactylifera	((Podococcus_barteri	Sclerosperma_profizianum)	(Iriartea_deltoidea	Orania_palindan)))	Serenoa_repens)	(Attalea_speciosa	(((Chamaedorea_seifrizii	Reinhardtia_simplex)	(Reinhardtia_paiewonskiana	Reinhardtia_latisecta))	(Elaeis_guineensis	Elaeis_oleifera))))))	((Kentiopsis_piersoniorum	(((Dictyosperma_album	Dypsis_decaryi)	(Nypa_fruticans	Hydriastele_microspadix))	(Heterospathe_cagayanensis	((Prestoea_acuminata	(Oenocarpus_bataua	Oenocarpus_minor))	Veitchia_spiralis))))	(Manicaria_saccifera	(Pelagodoxa_henryana	Geonoma_undata)))))	Calamus_caryotoides);
((((((Serenoa_repens	Attalea_speciosa)	(Pseudophoenix_vinifera	(Roystonea_regia	Chamaedorea_seifrizii)))	((((Sclerosperma_profizianum	Podococcus_barteri)	Phoenix_dactylifera)	((Iriartea_deltoidea	Orania_palindan)	(Elaeis_guineensis	Elaeis_oleifera)))	((((Heterospathe_cagayanensis	(Dypsis_decaryi	(Dictyosperma_album	Kentiopsis_piersoniorum)))	(Veitchia_spiralis	Hydriastele_microspadix))	(Prestoea_acuminata	(Oenocarpus_bataua	Oenocarpus_minor)))	((Reinhardtia_simplex	(Reinhardtia_paiewonskiana	Reinhardtia_latisecta))	Sabal_domingensis))))	(Manicaria_saccifera	(Pelagodoxa_henryana	Geonoma_undata)))	Nypa_fruticans)	Calamus_caryotoides);
(((Attalea_speciosa	((Pseudophoenix_vinifera	Roystonea_regia)	(((((Prestoea_acuminata	(Oenocarpus_bataua	Oenocarpus_minor))	((Dictyosperma_album	((Hydriastele_microspadix	Veitchia_spiralis)	Heterospathe_cagayanensis))	Dypsis_decaryi))	Kentiopsis_piersoniorum)	(((((Sclerosperma_profizianum	Podococcus_barteri)	((Serenoa_repens	(Iriartea_deltoidea	Orania_palindan))	Phoenix_dactylifera))	((Elaeis_guineensis	Elaeis_oleifera)	Chamaedorea_seifrizii))	(Reinhardtia_simplex	(Reinhardtia_paiewonskiana	Reinhardtia_latisecta)))	Sabal_domingensis))	(Manicaria_saccifera	(Pelagodoxa_henryana	Geonoma_undata)))))	Nypa_fruticans)	Calamus_caryotoides);
((Attalea_speciosa	((Pseudophoenix_vinifera	Roystonea_regia)	((((((Reinhardtia_simplex	(Reinhardtia_paiewonskiana	Reinhardtia_latisecta))	(Elaeis_guineensis	Elaeis_oleifera))	((((((Chamaedorea_seifrizii	Sclerosperma_profizianum)	(Serenoa_repens	(Nypa_fruticans	Orania_palindan)))	Podococcus_barteri)	Phoenix_dactylifera)	Iriartea_deltoidea)	Sabal_domingensis))	(Prestoea_acuminata	(Oenocarpus_bataua	Oenocarpus_minor)))	(((Dictyosperma_album	(Dypsis_decaryi	(Hydriastele_microspadix	Veitchia_spiralis)))	Heterospathe_cagayanensis)	Kentiopsis_piersoniorum))	((Pelagodoxa_henryana	Geonoma_undata)	Manicaria_saccifera))))	Calamus_caryotoides);
((Attalea_speciosa	((Pseudophoenix_vinifera	Roystonea_regia)	((((Reinhardtia_latisecta	Reinhardtia_simplex)	(((Elaeis_guineensis	Elaeis_oleifera)	(((Podococcus_barteri	Sclerosperma_profizianum)	Orania_palindan)	Serenoa_repens))	Reinhardtia_paiewonskiana))	((Iriartea_deltoidea	(Chamaedorea_seifrizii	Phoenix_dactylifera))	((Manicaria_saccifera	Pelagodoxa_henryana)	Geonoma_undata)))	(Sabal_domingensis	(Kentiopsis_piersoniorum	((((Hydriastele_microspadix	(Dypsis_decaryi	Heterospathe_cagayanensis))	Dictyosperma_album)	Veitchia_spiralis)	((Oenocarpus_bataua	Oenocarpus_minor)	(Nypa_fruticans	Prestoea_acuminata))))))))	Calamus_caryotoides);
((Pseudophoenix_vinifera	(Roystonea_regia	(((Kentiopsis_piersoniorum	(((((Oenocarpus_bataua	Oenocarpus_minor)	Prestoea_acuminata)	Veitchia_spiralis)	(Dypsis_decaryi	Heterospathe_cagayanensis))	(Dictyosperma_album	(Nypa_fruticans	Hydriastele_microspadix))))	(Manicaria_saccifera	(Pelagodoxa_henryana	Geonoma_undata)))	((((Reinhardtia_latisecta	Reinhardtia_paiewonskiana)	Reinhardtia_simplex)	(Elaeis_guineensis	Elaeis_oleifera))	(((Podococcus_barteri	(((Chamaedorea_seifrizii	Phoenix_dactylifera)	(Orania_palindan	Iriartea_deltoidea))	Sclerosperma_profizianum))	(Serenoa_repens	Attalea_speciosa))	Sabal_domingensis)))))	Calamus_caryotoides);
((Pseudophoenix_vinifera	(Roystonea_regia	(((((Oenocarpus_bataua	Oenocarpus_minor)	Prestoea_acuminata)	(Heterospathe_cagayanensis	((Kentiopsis_piersoniorum	(Dictyosperma_album	(Hydriastele_microspadix	Veitchia_spiralis)))	Dypsis_decaryi)))	(Geonoma_undata	(Manicaria_saccifera	Pelagodoxa_henryana)))	((((Iriartea_deltoidea	(Phoenix_dactylifera	Chamaedorea_seifrizii))	Sclerosperma_profizianum)	(Orania_palindan	(Elaeis_guineensis	Elaeis_oleifera)))	(Sabal_domingensis	((((Reinhardtia_paiewonskiana	Reinhardtia_latisecta)	Reinhardtia_simplex)	Podococcus_barteri)	(Serenoa_repens	(Nypa_fruticans	Attalea_speciosa))))))))	Calamus_caryotoides);
(((((((Manicaria_saccifera	(Pelagodoxa_henryana	Geonoma_undata))	((Oenocarpus_minor	(Prestoea_acuminata	Oenocarpus_bataua))	((Serenoa_repens	Nypa_fruticans)	((((Dictyosperma_album	(Kentiopsis_piersoniorum	Dypsis_decaryi))	Hydriastele_microspadix)	Heterospathe_cagayanensis)	Veitchia_spiralis))))	((Podococcus_barteri	Sclerosperma_profizianum)	(Attalea_speciosa	((Elaeis_guineensis	Elaeis_oleifera)	((Reinhardtia_paiewonskiana	Reinhardtia_latisecta)	Reinhardtia_simplex)))))	Sabal_domingensis)	(Chamaedorea_seifrizii	Roystonea_regia))	((Orania_palindan	(Pseudophoenix_vinifera	Phoenix_dactylifera))	Iriartea_deltoidea))	Calamus_caryotoides);
(((Manicaria_saccifera	(Pelagodoxa_henryana	Geonoma_undata))	((((Orania_palindan	(Chamaedorea_seifrizii	Iriartea_deltoidea))	Phoenix_dactylifera)	((((Elaeis_guineensis	Elaeis_oleifera)	((Reinhardtia_paiewonskiana	Reinhardtia_latisecta)	Reinhardtia_simplex))	Sabal_domingensis)	(Sclerosperma_profizianum	(Podococcus_barteri	Attalea_speciosa))))	((Roystonea_regia	(Pseudophoenix_vinifera	Kentiopsis_piersoniorum))	(((Oenocarpus_minor	Oenocarpus_bataua)	Prestoea_acuminata)	((Dictyosperma_album	(Veitchia_spiralis	(Heterospathe_cagayanensis	(Hydriastele_microspadix	(Serenoa_repens	Nypa_fruticans)))))	Dypsis_decaryi)))))	Calamus_caryotoides);
((Pseudophoenix_vinifera	(((Orania_palindan	(Elaeis_guineensis	Elaeis_oleifera))	((Roystonea_regia	(Iriartea_deltoidea	Attalea_speciosa))	((Sabal_domingensis	(Chamaedorea_seifrizii	(Sclerosperma_profizianum	(Phoenix_dactylifera	Podococcus_barteri))))	((((Oenocarpus_minor	Oenocarpus_bataua)	Prestoea_acuminata)	((((Dictyosperma_album	((Kentiopsis_piersoniorum	Serenoa_repens)	Dypsis_decaryi))	Heterospathe_cagayanensis)	Veitchia_spiralis)	(Nypa_fruticans	Hydriastele_microspadix)))	(Manicaria_saccifera	(Pelagodoxa_henryana	Geonoma_undata))))))	((Reinhardtia_paiewonskiana	Reinhardtia_latisecta)	Reinhardtia_simplex)))	Calamus_caryotoides);
((Nypa_fruticans	(Prestoea_acuminata	(((Dypsis_decaryi	(Dictyosperma_album	((Veitchia_spiralis	Hydriastele_microspadix)	Heterospathe_cagayanensis)))	(Kentiopsis_piersoniorum	(((Manicaria_saccifera	(Pelagodoxa_henryana	Geonoma_undata))	(Pseudophoenix_vinifera	Roystonea_regia))	(Phoenix_dactylifera	(((((Reinhardtia_paiewonskiana	Reinhardtia_latisecta)	Reinhardtia_simplex)	Podococcus_barteri)	(Attalea_speciosa	Serenoa_repens))	(((Chamaedorea_seifrizii	Sclerosperma_profizianum)	Sabal_domingensis)	((Elaeis_guineensis	Elaeis_oleifera)	(Orania_palindan	Iriartea_deltoidea))))))))	(Oenocarpus_minor	Oenocarpus_bataua))))	Calamus_caryotoides);
((Nypa_fruticans	(Attalea_speciosa	(((((Sabal_domingensis	(((((Serenoa_repens	Reinhardtia_paiewonskiana)	Reinhardtia_latisecta)	Reinhardtia_simplex)	Podococcus_barteri)	(Sclerosperma_profizianum	Phoenix_dactylifera)))	((Elaeis_guineensis	Elaeis_oleifera)	(Chamaedorea_seifrizii	(Orania_palindan	Iriartea_deltoidea))))	(((Oenocarpus_minor	Oenocarpus_bataua)	Prestoea_acuminata)	(Kentiopsis_piersoniorum	((Dictyosperma_album	((Veitchia_spiralis	Hydriastele_microspadix)	Heterospathe_cagayanensis))	Dypsis_decaryi))))	(Manicaria_saccifera	(Pelagodoxa_henryana	Geonoma_undata)))	(Pseudophoenix_vinifera	Roystonea_regia))))	Calamus_caryotoides);
((Pseudophoenix_vinifera	(((Chamaedorea_seifrizii	Roystonea_regia)	(((((Oenocarpus_minor	Oenocarpus_bataua)	Prestoea_acuminata)	(Kentiopsis_piersoniorum	(Dictyosperma_album	((Dypsis_decaryi	Heterospathe_cagayanensis)	(Hydriastele_microspadix	Veitchia_spiralis)))))	(Manicaria_saccifera	(Pelagodoxa_henryana	Geonoma_undata)))	(((((Reinhardtia_paiewonskiana	Reinhardtia_latisecta)	Reinhardtia_simplex)	Sabal_domingensis)	Phoenix_dactylifera)	(((Elaeis_guineensis	Elaeis_oleifera)	(Orania_palindan	Iriartea_deltoidea))	Podococcus_barteri))))	((Nypa_fruticans	Serenoa_repens)	(Attalea_speciosa	Sclerosperma_profizianum))))	Calamus_caryotoides);
((((Pseudophoenix_vinifera	Roystonea_regia)	((Geonoma_undata	(Manicaria_saccifera	Pelagodoxa_henryana))	(((((Reinhardtia_paiewonskiana	Reinhardtia_latisecta)	Reinhardtia_simplex)	(Elaeis_guineensis	Elaeis_oleifera))	(Sabal_domingensis	((((Podococcus_barteri	Phoenix_dactylifera)	(((Nypa_fruticans	Serenoa_repens)	Orania_palindan)	Sclerosperma_profizianum))	Iriartea_deltoidea)	Chamaedorea_seifrizii)))	(((Oenocarpus_minor	Oenocarpus_bataua)	Prestoea_acuminata)	(Kentiopsis_piersoniorum	(Dictyosperma_album	((Hydriastele_microspadix	(Dypsis_decaryi	Heterospathe_cagayanensis))	Veitchia_spiralis)))))))	Attalea_speciosa)	Calamus_caryotoides);
((Hydriastele_microspadix	(Veitchia_spiralis	(Heterospathe_cagayanensis	((Dictyosperma_album	(Kentiopsis_piersoniorum	(((((((Reinhardtia_simplex	(Reinhardtia_latisecta	Reinhardtia_paiewonskiana))	(Elaeis_guineensis	Elaeis_oleifera))	((Iriartea_deltoidea	Attalea_speciosa)	Sabal_domingensis))	(((Sclerosperma_profizianum	(Nypa_fruticans	Orania_palindan))	(Chamaedorea_seifrizii	Phoenix_dactylifera))	Podococcus_barteri))	(Pseudophoenix_vinifera	Roystonea_regia))	(Manicaria_saccifera	(Geonoma_undata	Pelagodoxa_henryana)))	((Oenocarpus_minor	(Serenoa_repens	Oenocarpus_bataua))	Prestoea_acuminata))))	Dypsis_decaryi))))	Calamus_caryotoides);
((Pseudophoenix_vinifera	(Roystonea_regia	((Manicaria_saccifera	(Geonoma_undata	Pelagodoxa_henryana))	((((Oenocarpus_minor	Oenocarpus_bataua)	Prestoea_acuminata)	(((Veitchia_spiralis	Heterospathe_cagayanensis)	Hydriastele_microspadix)	((Kentiopsis_piersoniorum	Dypsis_decaryi)	Dictyosperma_album)))	(((Attalea_speciosa	((Reinhardtia_paiewonskiana	Reinhardtia_latisecta)	Reinhardtia_simplex))	(((Sclerosperma_profizianum	(Serenoa_repens	Nypa_fruticans))	(Podococcus_barteri	((Orania_palindan	(Chamaedorea_seifrizii	Iriartea_deltoidea))	Phoenix_dactylifera)))	(Elaeis_guineensis	Elaeis_oleifera)))	Sabal_domingensis)))))	Calamus_caryotoides);
((Pseudophoenix_vinifera	(Roystonea_regia	((Manicaria_saccifera	(Geonoma_undata	Pelagodoxa_henryana))	((((Oenocarpus_minor	Oenocarpus_bataua)	Prestoea_acuminata)	(((((Kentiopsis_piersoniorum	Dypsis_decaryi)	Dictyosperma_album)	Hydriastele_microspadix)	Veitchia_spiralis)	Heterospathe_cagayanensis))	((Phoenix_dactylifera	Sabal_domingensis)	(((Podococcus_barteri	((Serenoa_repens	(Sclerosperma_profizianum	(Chamaedorea_seifrizii	(Nypa_fruticans	Orania_palindan))))	(Elaeis_guineensis	Elaeis_oleifera)))	Iriartea_deltoidea)	((Reinhardtia_paiewonskiana	Reinhardtia_latisecta)	(Attalea_speciosa	Reinhardtia_simplex))))))))	Calamus_caryotoides);
((Pseudophoenix_vinifera	(Roystonea_regia	(((Manicaria_saccifera	(Geonoma_undata	Pelagodoxa_henryana))	((((Oenocarpus_minor	Oenocarpus_bataua)	Prestoea_acuminata)	((((Kentiopsis_piersoniorum	Dypsis_decaryi)	Dictyosperma_album)	(Heterospathe_cagayanensis	(Nypa_fruticans	Hydriastele_microspadix)))	Veitchia_spiralis))	(((Chamaedorea_seifrizii	((Reinhardtia_latisecta	Reinhardtia_simplex)	Reinhardtia_paiewonskiana))	(Phoenix_dactylifera	((Sclerosperma_profizianum	((Serenoa_repens	(Iriartea_deltoidea	Orania_palindan))	Podococcus_barteri))	(Elaeis_guineensis	Elaeis_oleifera))))	Sabal_domingensis)))	Attalea_speciosa)))	Calamus_caryotoides);
((Pseudophoenix_vinifera	((Roystonea_regia	(((((((Kentiopsis_piersoniorum	(Hydriastele_microspadix	Dypsis_decaryi))	Dictyosperma_album)	Veitchia_spiralis)	((Oenocarpus_minor	Oenocarpus_bataua)	(Nypa_fruticans	Prestoea_acuminata)))	(Heterospathe_cagayanensis	((Elaeis_guineensis	Elaeis_oleifera)	((Reinhardtia_latisecta	Reinhardtia_paiewonskiana)	(Attalea_speciosa	Reinhardtia_simplex)))))	((Geonoma_undata	(Pelagodoxa_henryana	Manicaria_saccifera))	Sabal_domingensis))	(((Podococcus_barteri	(Chamaedorea_seifrizii	Sclerosperma_profizianum))	(Orania_palindan	Iriartea_deltoidea))	Phoenix_dactylifera)))	Serenoa_repens))	Calamus_caryotoides);
((Pseudophoenix_vinifera	(Roystonea_regia	(((((Sclerosperma_profizianum	(Podococcus_barteri	(Orania_palindan	Iriartea_deltoidea)))	Phoenix_dactylifera)	(Sabal_domingensis	(((Elaeis_guineensis	Elaeis_oleifera)	((Chamaedorea_seifrizii	Reinhardtia_paiewonskiana)	(Reinhardtia_latisecta	Reinhardtia_simplex)))	(Serenoa_repens	Attalea_speciosa))))	((Dictyosperma_album	((((Heterospathe_cagayanensis	Dypsis_decaryi)	(Nypa_fruticans	Hydriastele_microspadix))	Prestoea_acuminata)	((Oenocarpus_minor	Oenocarpus_bataua)	Veitchia_spiralis)))	Kentiopsis_piersoniorum))	(Manicaria_saccifera	(Geonoma_undata	Pelagodoxa_henryana)))))	Calamus_caryotoides);
((Pseudophoenix_vinifera	((((((Sclerosperma_profizianum	((Orania_palindan	Iriartea_deltoidea)	(Elaeis_guineensis	Elaeis_oleifera)))	Sabal_domingensis)	((Kentiopsis_piersoniorum	((Dypsis_decaryi	(Dictyosperma_album	((Veitchia_spiralis	Heterospathe_cagayanensis)	(Nypa_fruticans	Hydriastele_microspadix))))	(Prestoea_acuminata	(Oenocarpus_minor	Oenocarpus_bataua))))	Roystonea_regia))	((Chamaedorea_seifrizii	Phoenix_dactylifera)	(Manicaria_saccifera	(Geonoma_undata	Pelagodoxa_henryana))))	(Podococcus_barteri	(Reinhardtia_paiewonskiana	(Reinhardtia_latisecta	(Attalea_speciosa	Reinhardtia_simplex)))))	Serenoa_repens))	Calamus_caryotoides);
((Iriartea_deltoidea	(((((((Attalea_speciosa	((Reinhardtia_paiewonskiana	(Reinhardtia_latisecta	Reinhardtia_simplex))	(Elaeis_guineensis	Elaeis_oleifera)))	Sabal_domingensis)	(Geonoma_undata	(Pelagodoxa_henryana	Manicaria_saccifera)))	((((Kentiopsis_piersoniorum	((Podococcus_barteri	Dypsis_decaryi)	(Veitchia_spiralis	Hydriastele_microspadix)))	Dictyosperma_album)	Heterospathe_cagayanensis)	(Prestoea_acuminata	(Oenocarpus_minor	Oenocarpus_bataua))))	((Sclerosperma_profizianum	((Nypa_fruticans	Serenoa_repens)	Pseudophoenix_vinifera))	(Chamaedorea_seifrizii	Roystonea_regia)))	Phoenix_dactylifera)	Orania_palindan))	Calamus_caryotoides);
((Pseudophoenix_vinifera	((((Chamaedorea_seifrizii	Roystonea_regia)	(((((((Elaeis_guineensis	Elaeis_oleifera)	(Iriartea_deltoidea	Orania_palindan))	Podococcus_barteri)	(Attalea_speciosa	Nypa_fruticans))	Phoenix_dactylifera)	(Sabal_domingensis	(Reinhardtia_paiewonskiana	(Reinhardtia_latisecta	Reinhardtia_simplex))))	(Manicaria_saccifera	(((((Heterospathe_cagayanensis	Hydriastele_microspadix)	(Dictyosperma_album	(Kentiopsis_piersoniorum	Dypsis_decaryi)))	Veitchia_spiralis)	(Prestoea_acuminata	(Oenocarpus_minor	Oenocarpus_bataua)))	(Pelagodoxa_henryana	Geonoma_undata)))))	Sclerosperma_profizianum)	Serenoa_repens))	Calamus_caryotoides);
((Nypa_fruticans	(((((((Elaeis_guineensis	Elaeis_oleifera)	Heterospathe_cagayanensis)	(Reinhardtia_paiewonskiana	(Reinhardtia_latisecta	Reinhardtia_simplex)))	(((((Geonoma_undata	(Pelagodoxa_henryana	Manicaria_saccifera))	(Prestoea_acuminata	(Oenocarpus_minor	Oenocarpus_bataua)))	((Dypsis_decaryi	(Dictyosperma_album	Kentiopsis_piersoniorum))	Veitchia_spiralis))	Hydriastele_microspadix)	(Serenoa_repens	(Podococcus_barteri	(((Pseudophoenix_vinifera	Phoenix_dactylifera)	(Iriartea_deltoidea	Orania_palindan))	Sclerosperma_profizianum)))))	Sabal_domingensis)	(Chamaedorea_seifrizii	Roystonea_regia))	Attalea_speciosa))	Calamus_caryotoides);
((Pseudophoenix_vinifera	((Chamaedorea_seifrizii	Roystonea_regia)	((((Sabal_domingensis	(((Serenoa_repens	(Oenocarpus_bataua	Oenocarpus_minor))	(Nypa_fruticans	Prestoea_acuminata))	(Kentiopsis_piersoniorum	((((Dypsis_decaryi	Heterospathe_cagayanensis)	Hydriastele_microspadix)	Veitchia_spiralis)	Dictyosperma_album))))	(Manicaria_saccifera	(Pelagodoxa_henryana	Geonoma_undata)))	(((Elaeis_guineensis	Elaeis_oleifera)	(Reinhardtia_simplex	(Reinhardtia_paiewonskiana	Reinhardtia_latisecta)))	Attalea_speciosa))	((((Iriartea_deltoidea	Orania_palindan)	Phoenix_dactylifera)	Podococcus_barteri)	Sclerosperma_profizianum))))	Calamus_caryotoides);
(((Chamaedorea_seifrizii	Roystonea_regia)	(Pseudophoenix_vinifera	(Phoenix_dactylifera	((((((Manicaria_saccifera	(Pelagodoxa_henryana	Geonoma_undata))	Podococcus_barteri)	((Serenoa_repens	Attalea_speciosa)	Sclerosperma_profizianum))	Sabal_domingensis)	((((Oenocarpus_bataua	Oenocarpus_minor)	Prestoea_acuminata)	(((((Dypsis_decaryi	Heterospathe_cagayanensis)	Kentiopsis_piersoniorum)	Dictyosperma_album)	Nypa_fruticans)	(Hydriastele_microspadix	Veitchia_spiralis)))	(Iriartea_deltoidea	Orania_palindan)))	((Elaeis_guineensis	Elaeis_oleifera)	((Reinhardtia_paiewonskiana	Reinhardtia_latisecta)	Reinhardtia_simplex))))))	Calamus_caryotoides);
((Pseudophoenix_vinifera	(((Reinhardtia_paiewonskiana	Reinhardtia_latisecta)	(Attalea_speciosa	Reinhardtia_simplex))	(((((Chamaedorea_seifrizii	Roystonea_regia)	((((Serenoa_repens	Oenocarpus_bataua)	Oenocarpus_minor)	Prestoea_acuminata)	(Veitchia_spiralis	(((Dypsis_decaryi	Kentiopsis_piersoniorum)	Dictyosperma_album)	((Nypa_fruticans	Hydriastele_microspadix)	Heterospathe_cagayanensis)))))	(Phoenix_dactylifera	(Geonoma_undata	(Manicaria_saccifera	Pelagodoxa_henryana))))	((Sabal_domingensis	Sclerosperma_profizianum)	Podococcus_barteri))	((Iriartea_deltoidea	Orania_palindan)	(Elaeis_guineensis	Elaeis_oleifera)))))	Calamus_caryotoides);
((Pseudophoenix_vinifera	(Roystonea_regia	((Geonoma_undata	(Manicaria_saccifera	Pelagodoxa_henryana))	(((((Elaeis_guineensis	Elaeis_oleifera)	((Reinhardtia_paiewonskiana	Reinhardtia_latisecta)	Reinhardtia_simplex))	((Serenoa_repens	Sabal_domingensis)	((Sclerosperma_profizianum	(Phoenix_dactylifera	(Orania_palindan	(Chamaedorea_seifrizii	Iriartea_deltoidea))))	Podococcus_barteri)))	Attalea_speciosa)	((((Oenocarpus_bataua	Oenocarpus_minor)	Prestoea_acuminata)	((((Nypa_fruticans	Hydriastele_microspadix)	(Heterospathe_cagayanensis	Veitchia_spiralis))	Dictyosperma_album)	Dypsis_decaryi))	Kentiopsis_piersoniorum)))))	Calamus_caryotoides);
((Pseudophoenix_vinifera	((Chamaedorea_seifrizii	Roystonea_regia)	((Manicaria_saccifera	(Pelagodoxa_henryana	Geonoma_undata))	(((((Elaeis_guineensis	Elaeis_oleifera)	((Reinhardtia_paiewonskiana	Reinhardtia_latisecta)	(Attalea_speciosa	Reinhardtia_simplex)))	(((Phoenix_dactylifera	(Orania_palindan	Iriartea_deltoidea))	(Podococcus_barteri	Sclerosperma_profizianum))	Sabal_domingensis))	Serenoa_repens)	(((Oenocarpus_bataua	Oenocarpus_minor)	Prestoea_acuminata)	(Kentiopsis_piersoniorum	(((Veitchia_spiralis	(Nypa_fruticans	Hydriastele_microspadix))	(Dypsis_decaryi	Heterospathe_cagayanensis))	Dictyosperma_album)))))))	Calamus_caryotoides);
((Pseudophoenix_vinifera	((Chamaedorea_seifrizii	Roystonea_regia)	(((Orania_palindan	Iriartea_deltoidea)	Phoenix_dactylifera)	((Sclerosperma_profizianum	Sabal_domingensis)	((((Nypa_fruticans	Attalea_speciosa)	Serenoa_repens)	(Podococcus_barteri	((Reinhardtia_latisecta	Reinhardtia_paiewonskiana)	Reinhardtia_simplex)))	((Elaeis_guineensis	Elaeis_oleifera)	((((Oenocarpus_bataua	Oenocarpus_minor)	Prestoea_acuminata)	((Dypsis_decaryi	Kentiopsis_piersoniorum)	(((Veitchia_spiralis	Hydriastele_microspadix)	Heterospathe_cagayanensis)	Dictyosperma_album)))	(Manicaria_saccifera	(Pelagodoxa_henryana	Geonoma_undata)))))))))	Calamus_caryotoides);
((((Phoenix_dactylifera	Pseudophoenix_vinifera)	((Chamaedorea_seifrizii	Roystonea_regia)	(((Sclerosperma_profizianum	Sabal_domingensis)	(((((Reinhardtia_latisecta	Reinhardtia_paiewonskiana)	Reinhardtia_simplex)	Podococcus_barteri)	((Serenoa_repens	Nypa_fruticans)	Attalea_speciosa))	(Elaeis_guineensis	Elaeis_oleifera)))	((((Oenocarpus_bataua	Oenocarpus_minor)	Prestoea_acuminata)	(Kentiopsis_piersoniorum	((((Veitchia_spiralis	Dypsis_decaryi)	Heterospathe_cagayanensis)	Hydriastele_microspadix)	Dictyosperma_album)))	(Manicaria_saccifera	(Pelagodoxa_henryana	Geonoma_undata))))))	(Orania_palindan	Iriartea_deltoidea))	Calamus_caryotoides);
((((Phoenix_dactylifera	Pseudophoenix_vinifera)	((Chamaedorea_seifrizii	Roystonea_regia)	(Sabal_domingensis	(((Sclerosperma_profizianum	(Serenoa_repens	Attalea_speciosa))	(((Oenocarpus_bataua	Oenocarpus_minor)	Prestoea_acuminata)	(Kentiopsis_piersoniorum	((Dictyosperma_album	(Heterospathe_cagayanensis	(Nypa_fruticans	(Veitchia_spiralis	Hydriastele_microspadix))))	Dypsis_decaryi))))	((Podococcus_barteri	((Elaeis_guineensis	Elaeis_oleifera)	(Manicaria_saccifera	(Pelagodoxa_henryana	Geonoma_undata))))	((Reinhardtia_latisecta	Reinhardtia_paiewonskiana)	Reinhardtia_simplex))))))	(Orania_palindan	Iriartea_deltoidea))	Calamus_caryotoides);
((Pseudophoenix_vinifera	(((Chamaedorea_seifrizii	(((((Heterospathe_cagayanensis	(((((Oenocarpus_bataua	Oenocarpus_minor)	Prestoea_acuminata)	Veitchia_spiralis)	Dypsis_decaryi)	(Dictyosperma_album	Kentiopsis_piersoniorum)))	(Serenoa_repens	Nypa_fruticans))	Hydriastele_microspadix)	(((Reinhardtia_latisecta	Reinhardtia_paiewonskiana)	Reinhardtia_simplex)	(Elaeis_guineensis	Elaeis_oleifera)))	((Iriartea_deltoidea	Attalea_speciosa)	(Sabal_domingensis	(Orania_palindan	((Podococcus_barteri	Phoenix_dactylifera)	Sclerosperma_profizianum))))))	(Manicaria_saccifera	(Pelagodoxa_henryana	Geonoma_undata)))	Roystonea_regia))	Calamus_caryotoides);
((Heterospathe_cagayanensis	((Dypsis_decaryi	Veitchia_spiralis)	(((Kentiopsis_piersoniorum	((((Serenoa_repens	Oenocarpus_bataua)	Oenocarpus_minor)	Prestoea_acuminata)	(((((Pseudophoenix_vinifera	((Reinhardtia_latisecta	Reinhardtia_paiewonskiana)	Reinhardtia_simplex))	((Orania_palindan	(Elaeis_guineensis	Elaeis_oleifera))	Sclerosperma_profizianum))	((Iriartea_deltoidea	Attalea_speciosa)	(Nypa_fruticans	(Manicaria_saccifera	(Pelagodoxa_henryana	Geonoma_undata)))))	(Phoenix_dactylifera	(Chamaedorea_seifrizii	Roystonea_regia)))	(Sabal_domingensis	Podococcus_barteri))))	Dictyosperma_album)	Hydriastele_microspadix)))	Calamus_caryotoides);
((Phoenix_dactylifera	((Pseudophoenix_vinifera	(Chamaedorea_seifrizii	Roystonea_regia))	(Sabal_domingensis	((((Geonoma_undata	(Pelagodoxa_henryana	Manicaria_saccifera))	((Reinhardtia_latisecta	Reinhardtia_paiewonskiana)	(Attalea_speciosa	Reinhardtia_simplex)))	((((Sclerosperma_profizianum	Podococcus_barteri)	(Iriartea_deltoidea	Orania_palindan))	(Elaeis_guineensis	Elaeis_oleifera))	Serenoa_repens))	((((Oenocarpus_minor	Oenocarpus_bataua)	(Nypa_fruticans	Prestoea_acuminata))	((((Dypsis_decaryi	Veitchia_spiralis)	Dictyosperma_album)	Heterospathe_cagayanensis)	Hydriastele_microspadix))	Kentiopsis_piersoniorum)))))	Calamus_caryotoides);
(((((Pseudophoenix_vinifera	Roystonea_regia)	((Manicaria_saccifera	(Geonoma_undata	Pelagodoxa_henryana))	(((Podococcus_barteri	Phoenix_dactylifera)	(Sclerosperma_profizianum	(Iriartea_deltoidea	Orania_palindan)))	((((Reinhardtia_latisecta	Reinhardtia_paiewonskiana)	(Attalea_speciosa	Reinhardtia_simplex))	(Elaeis_guineensis	Elaeis_oleifera))	Sabal_domingensis))))	((Chamaedorea_seifrizii	((Oenocarpus_minor	(Serenoa_repens	Oenocarpus_bataua))	Prestoea_acuminata))	((((Dypsis_decaryi	Heterospathe_cagayanensis)	(Veitchia_spiralis	Hydriastele_microspadix))	Kentiopsis_piersoniorum)	Dictyosperma_album)))	Nypa_fruticans)	Calamus_caryotoides);
((Pseudophoenix_vinifera	((Chamaedorea_seifrizii	Roystonea_regia)	((Iriartea_deltoidea	Orania_palindan)	((((Sclerosperma_profizianum	(Podococcus_barteri	Attalea_speciosa))	Sabal_domingensis)	(((((((Oenocarpus_minor	Oenocarpus_bataua)	Prestoea_acuminata)	(((Veitchia_spiralis	Dypsis_decaryi)	((Nypa_fruticans	Hydriastele_microspadix)	Heterospathe_cagayanensis))	Dictyosperma_album))	Kentiopsis_piersoniorum)	(Manicaria_saccifera	(Geonoma_undata	Pelagodoxa_henryana)))	Serenoa_repens)	(((Reinhardtia_latisecta	Reinhardtia_paiewonskiana)	Reinhardtia_simplex)	(Elaeis_guineensis	Elaeis_oleifera))))	Phoenix_dactylifera))))	Calamus_caryotoides);
(((Iriartea_deltoidea	(Orania_palindan	Phoenix_dactylifera))	((Pseudophoenix_vinifera	(Chamaedorea_seifrizii	Roystonea_regia))	((((((Reinhardtia_latisecta	Reinhardtia_paiewonskiana)	Reinhardtia_simplex)	(Elaeis_guineensis	Elaeis_oleifera))	Attalea_speciosa)	((Manicaria_saccifera	(Geonoma_undata	(Kentiopsis_piersoniorum	Pelagodoxa_henryana)))	((Sclerosperma_profizianum	(Serenoa_repens	Podococcus_barteri))	Sabal_domingensis)))	((Oenocarpus_minor	Oenocarpus_bataua)	((((Dypsis_decaryi	Heterospathe_cagayanensis)	(Hydriastele_microspadix	Veitchia_spiralis))	Dictyosperma_album)	(Nypa_fruticans	Prestoea_acuminata))))))	Calamus_caryotoides);
((((((Reinhardtia_latisecta	Reinhardtia_paiewonskiana)	Reinhardtia_simplex)	(((Sabal_domingensis	((Chamaedorea_seifrizii	Attalea_speciosa)	Iriartea_deltoidea))	((Phoenix_dactylifera	(Orania_palindan	(Sclerosperma_profizianum	Podococcus_barteri)))	(Elaeis_guineensis	Elaeis_oleifera)))	(Hydriastele_microspadix	((((Kentiopsis_piersoniorum	Pseudophoenix_vinifera)	Roystonea_regia)	(Manicaria_saccifera	(Geonoma_undata	Pelagodoxa_henryana)))	((Heterospathe_cagayanensis	(Dypsis_decaryi	(Veitchia_spiralis	((Oenocarpus_minor	Oenocarpus_bataua)	Prestoea_acuminata))))	Dictyosperma_album)))))	Serenoa_repens)	Nypa_fruticans)	Calamus_caryotoides);
(((((Pseudophoenix_vinifera	(Chamaedorea_seifrizii	Roystonea_regia))	((((Sclerosperma_profizianum	Podococcus_barteri)	(Phoenix_dactylifera	(Orania_palindan	Iriartea_deltoidea)))	Sabal_domingensis)	((((Reinhardtia_paiewonskiana	Reinhardtia_latisecta)	Reinhardtia_simplex)	(Elaeis_guineensis	Elaeis_oleifera))	((Manicaria_saccifera	((Kentiopsis_piersoniorum	Geonoma_undata)	Pelagodoxa_henryana))	(((Oenocarpus_minor	Oenocarpus_bataua)	Prestoea_acuminata)	((Hydriastele_microspadix	((Heterospathe_cagayanensis	Dypsis_decaryi)	Dictyosperma_album))	Veitchia_spiralis))))))	Attalea_speciosa)	(Serenoa_repens	Nypa_fruticans))	Calamus_caryotoides);
((Pseudophoenix_vinifera	((((Sabal_domingensis	((((Sclerosperma_profizianum	Podococcus_barteri)	(Phoenix_dactylifera	(Orania_palindan	Iriartea_deltoidea)))	(Serenoa_repens	Nypa_fruticans))	((Chamaedorea_seifrizii	Roystonea_regia)	(((Reinhardtia_paiewonskiana	Reinhardtia_latisecta)	Reinhardtia_simplex)	(Elaeis_guineensis	Elaeis_oleifera)))))	Attalea_speciosa)	((Pelagodoxa_henryana	Manicaria_saccifera)	Geonoma_undata))	(Kentiopsis_piersoniorum	(((Oenocarpus_minor	Oenocarpus_bataua)	Prestoea_acuminata)	(Dictyosperma_album	((Hydriastele_microspadix	Veitchia_spiralis)	(Heterospathe_cagayanensis	Dypsis_decaryi)))))))	Calamus_caryotoides);
((Pseudophoenix_vinifera	((((Sabal_domingensis	(((Elaeis_guineensis	Elaeis_oleifera)	((Sclerosperma_profizianum	Podococcus_barteri)	(Phoenix_dactylifera	(Orania_palindan	Iriartea_deltoidea))))	((((Reinhardtia_paiewonskiana	Reinhardtia_latisecta)	Reinhardtia_simplex)	Serenoa_repens)	(Nypa_fruticans	Attalea_speciosa))))	((Pelagodoxa_henryana	Manicaria_saccifera)	Geonoma_undata))	(((Oenocarpus_minor	Oenocarpus_bataua)	Prestoea_acuminata)	(Kentiopsis_piersoniorum	(Dypsis_decaryi	(Dictyosperma_album	((Veitchia_spiralis	Hydriastele_microspadix)	Heterospathe_cagayanensis))))))	(Chamaedorea_seifrizii	Roystonea_regia)))	Calamus_caryotoides);
((Pseudophoenix_vinifera	((((Reinhardtia_paiewonskiana	Reinhardtia_latisecta)	Reinhardtia_simplex)	((((Elaeis_guineensis	Elaeis_oleifera)	Attalea_speciosa)	(((Chamaedorea_seifrizii	Roystonea_regia)	(Manicaria_saccifera	(Geonoma_undata	Pelagodoxa_henryana)))	(Kentiopsis_piersoniorum	(((Heterospathe_cagayanensis	Hydriastele_microspadix)	Nypa_fruticans)	(((Veitchia_spiralis	((Oenocarpus_minor	Oenocarpus_bataua)	Prestoea_acuminata))	Dypsis_decaryi)	Dictyosperma_album)))))	(((Sclerosperma_profizianum	Podococcus_barteri)	(Phoenix_dactylifera	(Orania_palindan	Iriartea_deltoidea)))	Sabal_domingensis)))	Serenoa_repens))	Calamus_caryotoides);
((Pseudophoenix_vinifera	(Roystonea_regia	(((Reinhardtia_paiewonskiana	(Reinhardtia_latisecta	Reinhardtia_simplex))	(Sabal_domingensis	((((Sclerosperma_profizianum	Podococcus_barteri)	(Phoenix_dactylifera	(Orania_palindan	Iriartea_deltoidea)))	(Serenoa_repens	Attalea_speciosa))	((Elaeis_guineensis	Elaeis_oleifera)	((((Oenocarpus_minor	Oenocarpus_bataua)	Prestoea_acuminata)	(((((Dypsis_decaryi	Kentiopsis_piersoniorum)	Dictyosperma_album)	(Nypa_fruticans	Hydriastele_microspadix))	Heterospathe_cagayanensis)	Veitchia_spiralis))	(Manicaria_saccifera	(Geonoma_undata	Pelagodoxa_henryana)))))))	Chamaedorea_seifrizii)))	Calamus_caryotoides);
((((Reinhardtia_paiewonskiana	(Reinhardtia_simplex	Reinhardtia_latisecta))	((Chamaedorea_seifrizii	(Serenoa_repens	Attalea_speciosa))	(((((Kentiopsis_piersoniorum	(Dictyosperma_album	(Dypsis_decaryi	((Hydriastele_microspadix	Veitchia_spiralis)	Heterospathe_cagayanensis))))	(Prestoea_acuminata	(Oenocarpus_bataua	Oenocarpus_minor)))	((Manicaria_saccifera	(Pelagodoxa_henryana	Geonoma_undata))	(Roystonea_regia	Pseudophoenix_vinifera)))	Sabal_domingensis)	((Elaeis_oleifera	Elaeis_guineensis)	(Sclerosperma_profizianum	(Podococcus_barteri	((Iriartea_deltoidea	Orania_palindan)	Phoenix_dactylifera)))))))	Nypa_fruticans)	Calamus_caryotoides);
((Pseudophoenix_vinifera	(((((Sclerosperma_profizianum	(Podococcus_barteri	((Iriartea_deltoidea	(Chamaedorea_seifrizii	Orania_palindan))	Phoenix_dactylifera)))	((Attalea_speciosa	Serenoa_repens)	(((Reinhardtia_simplex	(Reinhardtia_latisecta	Reinhardtia_paiewonskiana))	(Elaeis_oleifera	Elaeis_guineensis))	Sabal_domingensis)))	(Kentiopsis_piersoniorum	(((Nypa_fruticans	Hydriastele_microspadix)	Veitchia_spiralis)	((Dictyosperma_album	(Dypsis_decaryi	(Prestoea_acuminata	(Oenocarpus_bataua	Oenocarpus_minor))))	Heterospathe_cagayanensis))))	(Manicaria_saccifera	(Pelagodoxa_henryana	Geonoma_undata)))	Roystonea_regia))	Calamus_caryotoides);
((Pseudophoenix_vinifera	(((Attalea_speciosa	(Sabal_domingensis	(((Manicaria_saccifera	(Pelagodoxa_henryana	Geonoma_undata))	((Reinhardtia_simplex	(Reinhardtia_latisecta	Reinhardtia_paiewonskiana))	(Elaeis_oleifera	Elaeis_guineensis)))	((Kentiopsis_piersoniorum	((Prestoea_acuminata	(Oenocarpus_bataua	Oenocarpus_minor))	(Dypsis_decaryi	(((Dictyosperma_album	(Hydriastele_microspadix	Veitchia_spiralis))	Heterospathe_cagayanensis)	Nypa_fruticans))))	(Sclerosperma_profizianum	(Podococcus_barteri	((Iriartea_deltoidea	Orania_palindan)	Phoenix_dactylifera)))))))	(Chamaedorea_seifrizii	Roystonea_regia))	Serenoa_repens))	Calamus_caryotoides);
(((Nypa_fruticans	Attalea_speciosa)	((Chamaedorea_seifrizii	(Serenoa_repens	(Reinhardtia_simplex	(Reinhardtia_latisecta	Reinhardtia_paiewonskiana))))	(((Roystonea_regia	(((Manicaria_saccifera	(Pelagodoxa_henryana	Geonoma_undata))	(Heterospathe_cagayanensis	Pseudophoenix_vinifera))	((Dypsis_decaryi	(((Hydriastele_microspadix	Kentiopsis_piersoniorum)	Dictyosperma_album)	(Prestoea_acuminata	(Oenocarpus_bataua	Oenocarpus_minor))))	Veitchia_spiralis)))	Phoenix_dactylifera)	(Sabal_domingensis	(Sclerosperma_profizianum	(Podococcus_barteri	((Iriartea_deltoidea	Orania_palindan)	(Elaeis_oleifera	Elaeis_guineensis))))))))	Calamus_caryotoides);
((((Dypsis_decaryi	(Kentiopsis_piersoniorum	Dictyosperma_album))	(((((Chamaedorea_seifrizii	Roystonea_regia)	(Manicaria_saccifera	(Pelagodoxa_henryana	Geonoma_undata)))	((Pseudophoenix_vinifera	((Reinhardtia_simplex	Attalea_speciosa)	(Reinhardtia_paiewonskiana	Reinhardtia_latisecta)))	((Sabal_domingensis	Hydriastele_microspadix)	(((Sclerosperma_profizianum	Podococcus_barteri)	(Phoenix_dactylifera	(Iriartea_deltoidea	Orania_palindan)))	((Nypa_fruticans	Serenoa_repens)	(Elaeis_oleifera	Elaeis_guineensis))))))	(Prestoea_acuminata	(Oenocarpus_bataua	Oenocarpus_minor)))	Veitchia_spiralis))	Heterospathe_cagayanensis)	Calamus_caryotoides);
((Iriartea_deltoidea	(Orania_palindan	(((Sabal_domingensis	(((Hydriastele_microspadix	(Kentiopsis_piersoniorum	(((Veitchia_spiralis	(Dypsis_decaryi	Heterospathe_cagayanensis))	(Prestoea_acuminata	(Oenocarpus_bataua	Oenocarpus_minor)))	Dictyosperma_album)))	Nypa_fruticans)	(((Pseudophoenix_vinifera	(Chamaedorea_seifrizii	Roystonea_regia))	(Attalea_speciosa	Serenoa_repens))	(((Elaeis_oleifera	Elaeis_guineensis)	(Reinhardtia_simplex	(Reinhardtia_paiewonskiana	Reinhardtia_latisecta)))	(Manicaria_saccifera	(Pelagodoxa_henryana	Geonoma_undata))))))	(Sclerosperma_profizianum	Podococcus_barteri))	Phoenix_dactylifera)))	Calamus_caryotoides);
((Nypa_fruticans	(Veitchia_spiralis	(((((((Sabal_domingensis	(Podococcus_barteri	((Chamaedorea_seifrizii	Sclerosperma_profizianum)	((Kentiopsis_piersoniorum	Pseudophoenix_vinifera)	Roystonea_regia))))	(Phoenix_dactylifera	(Iriartea_deltoidea	Orania_palindan)))	(Prestoea_acuminata	(Oenocarpus_bataua	Oenocarpus_minor)))	(Heterospathe_cagayanensis	((Elaeis_oleifera	Elaeis_guineensis)	(((Attalea_speciosa	Reinhardtia_simplex)	Reinhardtia_paiewonskiana)	Reinhardtia_latisecta))))	(Manicaria_saccifera	(Pelagodoxa_henryana	Geonoma_undata)))	Dypsis_decaryi)	(Hydriastele_microspadix	(Dictyosperma_album	Serenoa_repens)))))	Calamus_caryotoides);
((Pseudophoenix_vinifera	(Roystonea_regia	(Kentiopsis_piersoniorum	((Manicaria_saccifera	(Pelagodoxa_henryana	Geonoma_undata))	((Sabal_domingensis	((Podococcus_barteri	(Serenoa_repens	(Phoenix_dactylifera	((Chamaedorea_seifrizii	Iriartea_deltoidea)	Orania_palindan))))	Sclerosperma_profizianum))	((((((Heterospathe_cagayanensis	((Elaeis_oleifera	Elaeis_guineensis)	((Reinhardtia_paiewonskiana	Reinhardtia_latisecta)	Reinhardtia_simplex)))	Veitchia_spiralis)	Dictyosperma_album)	((Prestoea_acuminata	(Oenocarpus_bataua	Oenocarpus_minor))	Dypsis_decaryi))	(Nypa_fruticans	Hydriastele_microspadix))	Attalea_speciosa))))))	Calamus_caryotoides);
((Pseudophoenix_vinifera	((Roystonea_regia	((((((Reinhardtia_paiewonskiana	Reinhardtia_latisecta)	(Attalea_speciosa	Reinhardtia_simplex))	(Sabal_domingensis	((Sclerosperma_profizianum	Podococcus_barteri)	(Phoenix_dactylifera	((Chamaedorea_seifrizii	Iriartea_deltoidea)	Orania_palindan)))))	((((Nypa_fruticans	Prestoea_acuminata)	(Oenocarpus_bataua	Oenocarpus_minor))	((Dypsis_decaryi	((Veitchia_spiralis	Hydriastele_microspadix)	Heterospathe_cagayanensis))	Dictyosperma_album))	Kentiopsis_piersoniorum))	(Elaeis_oleifera	Elaeis_guineensis))	(Manicaria_saccifera	(Pelagodoxa_henryana	Geonoma_undata))))	Serenoa_repens))	Calamus_caryotoides);
((Pseudophoenix_vinifera	(Roystonea_regia	(((Sabal_domingensis	((((Serenoa_repens	Phoenix_dactylifera)	Chamaedorea_seifrizii)	(Podococcus_barteri	(((Nypa_fruticans	Orania_palindan)	Iriartea_deltoidea)	(Elaeis_oleifera	Elaeis_guineensis))))	((Attalea_speciosa	Sclerosperma_profizianum)	((Reinhardtia_paiewonskiana	Reinhardtia_latisecta)	Reinhardtia_simplex))))	((Prestoea_acuminata	(Oenocarpus_bataua	Oenocarpus_minor))	(((Kentiopsis_piersoniorum	Dypsis_decaryi)	((Veitchia_spiralis	Hydriastele_microspadix)	Heterospathe_cagayanensis))	Dictyosperma_album)))	(Pelagodoxa_henryana	(Geonoma_undata	Manicaria_saccifera)))))	Calamus_caryotoides);
((Roystonea_regia	((Manicaria_saccifera	(Geonoma_undata	Pelagodoxa_henryana))	((((((((Orania_palindan	(Sclerosperma_profizianum	Podococcus_barteri))	Phoenix_dactylifera)	(Serenoa_repens	Nypa_fruticans))	((Elaeis_guineensis	Elaeis_oleifera)	(Reinhardtia_simplex	(Reinhardtia_latisecta	Reinhardtia_paiewonskiana))))	(Iriartea_deltoidea	Attalea_speciosa))	(Chamaedorea_seifrizii	Sabal_domingensis))	Pseudophoenix_vinifera)	(((Prestoea_acuminata	(Oenocarpus_minor	Oenocarpus_bataua))	(Dictyosperma_album	(Hydriastele_microspadix	(Veitchia_spiralis	(Dypsis_decaryi	Heterospathe_cagayanensis)))))	Kentiopsis_piersoniorum))))	Calamus_caryotoides);
((Pseudophoenix_vinifera	(((((Heterospathe_cagayanensis	(((Kentiopsis_piersoniorum	Dypsis_decaryi)	Dictyosperma_album)	(Hydriastele_microspadix	Veitchia_spiralis)))	(Prestoea_acuminata	(Oenocarpus_minor	Oenocarpus_bataua)))	(Manicaria_saccifera	(Geonoma_undata	Pelagodoxa_henryana)))	((((Elaeis_guineensis	Elaeis_oleifera)	(Reinhardtia_simplex	(Reinhardtia_latisecta	Reinhardtia_paiewonskiana)))	Chamaedorea_seifrizii)	(((Serenoa_repens	Attalea_speciosa)	((Sclerosperma_profizianum	Phoenix_dactylifera)	(Podococcus_barteri	(Nypa_fruticans	(Iriartea_deltoidea	Orania_palindan)))))	Sabal_domingensis)))	Roystonea_regia))	Calamus_caryotoides);
((Pseudophoenix_vinifera	((((Attalea_speciosa	((Sabal_domingensis	((Sclerosperma_profizianum	(Serenoa_repens	Phoenix_dactylifera))	(Podococcus_barteri	(Iriartea_deltoidea	Orania_palindan))))	((Elaeis_guineensis	Elaeis_oleifera)	((Reinhardtia_simplex	(Reinhardtia_latisecta	Reinhardtia_paiewonskiana))	Chamaedorea_seifrizii))))	((Heterospathe_cagayanensis	(((Kentiopsis_piersoniorum	Dypsis_decaryi)	Dictyosperma_album)	((Nypa_fruticans	Hydriastele_microspadix)	Veitchia_spiralis)))	(Prestoea_acuminata	(Oenocarpus_minor	Oenocarpus_bataua))))	(Manicaria_saccifera	(Geonoma_undata	Pelagodoxa_henryana)))	Roystonea_regia))	Calamus_caryotoides);
((Attalea_speciosa	((Roystonea_regia	Pseudophoenix_vinifera)	(((Sabal_domingensis	(Iriartea_deltoidea	((Podococcus_barteri	(Sclerosperma_profizianum	(Orania_palindan	Serenoa_repens)))	Phoenix_dactylifera)))	(Chamaedorea_seifrizii	((Elaeis_guineensis	Elaeis_oleifera)	(Reinhardtia_simplex	(Reinhardtia_latisecta	Reinhardtia_paiewonskiana)))))	(((Kentiopsis_piersoniorum	(((((Nypa_fruticans	Hydriastele_microspadix)	(Heterospathe_cagayanensis	Veitchia_spiralis))	Dictyosperma_album)	Dypsis_decaryi)	Prestoea_acuminata))	(Oenocarpus_minor	Oenocarpus_bataua))	(Geonoma_undata	(Pelagodoxa_henryana	Manicaria_saccifera))))))	Calamus_caryotoides);
((Attalea_speciosa	((Roystonea_regia	Pseudophoenix_vinifera)	(((Sabal_domingensis	((Reinhardtia_simplex	(Reinhardtia_latisecta	Reinhardtia_paiewonskiana))	Phoenix_dactylifera))	((Podococcus_barteri	(((Elaeis_guineensis	Elaeis_oleifera)	((Chamaedorea_seifrizii	Iriartea_deltoidea)	Orania_palindan))	Serenoa_repens))	Sclerosperma_profizianum))	((((Oenocarpus_minor	Prestoea_acuminata)	Oenocarpus_bataua)	(((Kentiopsis_piersoniorum	((Nypa_fruticans	Hydriastele_microspadix)	(Dypsis_decaryi	Heterospathe_cagayanensis)))	Dictyosperma_album)	Veitchia_spiralis))	(Geonoma_undata	(Pelagodoxa_henryana	Manicaria_saccifera))))))	Calamus_caryotoides);
(((((Prestoea_acuminata	(Oenocarpus_bataua	Oenocarpus_minor))	(((Dictyosperma_album	(Kentiopsis_piersoniorum	Dypsis_decaryi))	(Veitchia_spiralis	(Nypa_fruticans	Hydriastele_microspadix)))	Heterospathe_cagayanensis))	((Geonoma_undata	(Pelagodoxa_henryana	Manicaria_saccifera))	((((Elaeis_guineensis	Elaeis_oleifera)	(((Iriartea_deltoidea	Orania_palindan)	Podococcus_barteri)	(Sclerosperma_profizianum	Chamaedorea_seifrizii)))	(Sabal_domingensis	((Reinhardtia_simplex	(Reinhardtia_latisecta	Reinhardtia_paiewonskiana))	Serenoa_repens)))	(Attalea_speciosa	(Pseudophoenix_vinifera	Phoenix_dactylifera)))))	Roystonea_regia)	Calamus_caryotoides);
((Pseudophoenix_vinifera	((Chamaedorea_seifrizii	Roystonea_regia)	(Phoenix_dactylifera	((((((Serenoa_repens	Sclerosperma_profizianum)	(((Reinhardtia_paiewonskiana	Reinhardtia_latisecta)	Reinhardtia_simplex)	(Elaeis_guineensis	Elaeis_oleifera)))	Sabal_domingensis)	((Iriartea_deltoidea	Orania_palindan)	((Prestoea_acuminata	(Oenocarpus_bataua	Oenocarpus_minor))	(Nypa_fruticans	((Kentiopsis_piersoniorum	((Veitchia_spiralis	(Hydriastele_microspadix	Heterospathe_cagayanensis))	Dictyosperma_album))	Dypsis_decaryi)))))	((Geonoma_undata	Pelagodoxa_henryana)	Manicaria_saccifera))	(Podococcus_barteri	Attalea_speciosa)))))	Calamus_caryotoides);
((Pseudophoenix_vinifera	((Chamaedorea_seifrizii	Roystonea_regia)	(((Iriartea_deltoidea	Orania_palindan)	Phoenix_dactylifera)	(((Sabal_domingensis	(Podococcus_barteri	Sclerosperma_profizianum))	(Manicaria_saccifera	((Geonoma_undata	(((Nypa_fruticans	Prestoea_acuminata)	(Serenoa_repens	(Oenocarpus_bataua	Oenocarpus_minor)))	(Kentiopsis_piersoniorum	(((Dypsis_decaryi	Veitchia_spiralis)	(Hydriastele_microspadix	Heterospathe_cagayanensis))	Dictyosperma_album))))	Pelagodoxa_henryana)))	(Attalea_speciosa	(((Reinhardtia_paiewonskiana	Reinhardtia_latisecta)	Reinhardtia_simplex)	(Elaeis_guineensis	Elaeis_oleifera)))))))	Calamus_caryotoides);
((Pseudophoenix_vinifera	(Roystonea_regia	(((Manicaria_saccifera	(Geonoma_undata	Pelagodoxa_henryana))	((Prestoea_acuminata	(Oenocarpus_bataua	Oenocarpus_minor))	((Kentiopsis_piersoniorum	((Hydriastele_microspadix	(Dypsis_decaryi	Heterospathe_cagayanensis))	Dictyosperma_album))	Veitchia_spiralis)))	(((Sabal_domingensis	Sclerosperma_profizianum)	((((Reinhardtia_paiewonskiana	Reinhardtia_latisecta)	Reinhardtia_simplex)	(Elaeis_guineensis	Elaeis_oleifera))	((Iriartea_deltoidea	Orania_palindan)	(Chamaedorea_seifrizii	Phoenix_dactylifera))))	((Nypa_fruticans	Serenoa_repens)	(Podococcus_barteri	Attalea_speciosa))))))	Calamus_caryotoides);
((((Podococcus_barteri	(((Manicaria_saccifera	(Geonoma_undata	Pelagodoxa_henryana))	(((((Reinhardtia_paiewonskiana	Reinhardtia_latisecta)	Reinhardtia_simplex)	(Elaeis_guineensis	Elaeis_oleifera))	(((Prestoea_acuminata	(Oenocarpus_bataua	Oenocarpus_minor))	((((Dypsis_decaryi	Heterospathe_cagayanensis)	Dictyosperma_album)	(Hydriastele_microspadix	Veitchia_spiralis))	(Kentiopsis_piersoniorum	Nypa_fruticans)))	Sabal_domingensis))	((Serenoa_repens	Attalea_speciosa)	(Pseudophoenix_vinifera	(Chamaedorea_seifrizii	Roystonea_regia)))))	Sclerosperma_profizianum))	(Iriartea_deltoidea	Orania_palindan))	Phoenix_dactylifera)	Calamus_caryotoides);
((((Kentiopsis_piersoniorum	Pseudophoenix_vinifera)	(Roystonea_regia	Chamaedorea_seifrizii))	(((Sabal_domingensis	(((Attalea_speciosa	Serenoa_repens)	((Elaeis_guineensis	Elaeis_oleifera)	(Reinhardtia_simplex	(Reinhardtia_paiewonskiana	Reinhardtia_latisecta))))	(Sclerosperma_profizianum	(((Orania_palindan	Iriartea_deltoidea)	Phoenix_dactylifera)	Podococcus_barteri))))	((Prestoea_acuminata	(Oenocarpus_minor	Oenocarpus_bataua))	((((Heterospathe_cagayanensis	Dypsis_decaryi)	(Nypa_fruticans	Hydriastele_microspadix))	Veitchia_spiralis)	Dictyosperma_album)))	((Geonoma_undata	Pelagodoxa_henryana)	Manicaria_saccifera)))	Calamus_caryotoides);
((((Iriartea_deltoidea	Phoenix_dactylifera)	((((Serenoa_repens	Sclerosperma_profizianum)	(Sabal_domingensis	Podococcus_barteri))	((Elaeis_guineensis	Elaeis_oleifera)	((Reinhardtia_paiewonskiana	Reinhardtia_latisecta)	(Attalea_speciosa	Reinhardtia_simplex))))	(((Geonoma_undata	Pelagodoxa_henryana)	Manicaria_saccifera)	((Nypa_fruticans	Orania_palindan)	((Prestoea_acuminata	(Oenocarpus_minor	Oenocarpus_bataua))	((Heterospathe_cagayanensis	(Hydriastele_microspadix	(Dictyosperma_album	(Dypsis_decaryi	Kentiopsis_piersoniorum))))	Veitchia_spiralis))))))	(Pseudophoenix_vinifera	(Roystonea_regia	Chamaedorea_seifrizii)))	Calamus_caryotoides);
((((Iriartea_deltoidea	Phoenix_dactylifera)	((Attalea_speciosa	Serenoa_repens)	(((Orania_palindan	(Nypa_fruticans	(((Prestoea_acuminata	(Oenocarpus_minor	Oenocarpus_bataua))	((Heterospathe_cagayanensis	(Dictyosperma_album	(Dypsis_decaryi	Kentiopsis_piersoniorum)))	Veitchia_spiralis))	Hydriastele_microspadix)))	((Sabal_domingensis	Podococcus_barteri)	Sclerosperma_profizianum))	(((Geonoma_undata	Pelagodoxa_henryana)	Manicaria_saccifera)	((Elaeis_guineensis	Elaeis_oleifera)	(Reinhardtia_simplex	(Reinhardtia_latisecta	Reinhardtia_paiewonskiana)))))))	(Pseudophoenix_vinifera	(Roystonea_regia	Chamaedorea_seifrizii)))	Calamus_caryotoides);
((Pseudophoenix_vinifera	((Roystonea_regia	Chamaedorea_seifrizii)	(((((Serenoa_repens	(Iriartea_deltoidea	Orania_palindan))	(((Nypa_fruticans	Prestoea_acuminata)	(Oenocarpus_minor	Oenocarpus_bataua))	((Veitchia_spiralis	Hydriastele_microspadix)	(((Kentiopsis_piersoniorum	Dypsis_decaryi)	Heterospathe_cagayanensis)	Dictyosperma_album))))	((Phoenix_dactylifera	Podococcus_barteri)	Sclerosperma_profizianum))	((Attalea_speciosa	((Elaeis_guineensis	Elaeis_oleifera)	(Reinhardtia_paiewonskiana	(Reinhardtia_simplex	Reinhardtia_latisecta))))	Sabal_domingensis))	((Geonoma_undata	Pelagodoxa_henryana)	Manicaria_saccifera))))	Calamus_caryotoides);
((Pseudophoenix_vinifera	((Roystonea_regia	Chamaedorea_seifrizii)	(((((Iriartea_deltoidea	Orania_palindan)	((((Prestoea_acuminata	(Oenocarpus_minor	Oenocarpus_bataua))	(Veitchia_spiralis	(Dictyosperma_album	(Heterospathe_cagayanensis	(Kentiopsis_piersoniorum	Dypsis_decaryi)))))	Hydriastele_microspadix)	Nypa_fruticans))	(((Elaeis_guineensis	Elaeis_oleifera)	((Attalea_speciosa	Reinhardtia_simplex)	(Reinhardtia_latisecta	Reinhardtia_paiewonskiana)))	Podococcus_barteri))	(Phoenix_dactylifera	((Serenoa_repens	Sabal_domingensis)	Sclerosperma_profizianum)))	((Geonoma_undata	Pelagodoxa_henryana)	Manicaria_saccifera))))	Calamus_caryotoides);
((Pseudophoenix_vinifera	(((Chamaedorea_seifrizii	Phoenix_dactylifera)	(((((((Reinhardtia_simplex	Reinhardtia_latisecta)	Reinhardtia_paiewonskiana)	(Elaeis_guineensis	Elaeis_oleifera))	(Attalea_speciosa	Serenoa_repens))	Sabal_domingensis)	((Iriartea_deltoidea	Orania_palindan)	Podococcus_barteri))	Sclerosperma_profizianum))	((((Geonoma_undata	Pelagodoxa_henryana)	Manicaria_saccifera)	Roystonea_regia)	((Prestoea_acuminata	(Oenocarpus_minor	Oenocarpus_bataua))	((Kentiopsis_piersoniorum	Dictyosperma_album)	((Dypsis_decaryi	Heterospathe_cagayanensis)	((Hydriastele_microspadix	Nypa_fruticans)	Veitchia_spiralis)))))))	Calamus_caryotoides);
((Pseudophoenix_vinifera	((((Attalea_speciosa	(((((Iriartea_deltoidea	(Chamaedorea_seifrizii	Orania_palindan))	(Elaeis_guineensis	Elaeis_oleifera))	Sclerosperma_profizianum)	(Phoenix_dactylifera	Sabal_domingensis))	(Podococcus_barteri	((Reinhardtia_simplex	Reinhardtia_latisecta)	Reinhardtia_paiewonskiana))))	((Geonoma_undata	(((Prestoea_acuminata	(Oenocarpus_minor	Oenocarpus_bataua))	(Heterospathe_cagayanensis	(((Kentiopsis_piersoniorum	Dictyosperma_album)	Dypsis_decaryi)	((Hydriastele_microspadix	Nypa_fruticans)	Veitchia_spiralis))))	Pelagodoxa_henryana))	Manicaria_saccifera))	Roystonea_regia)	Serenoa_repens))	Calamus_caryotoides);
((Pseudophoenix_vinifera	((Serenoa_repens	(((Attalea_speciosa	(Nypa_fruticans	Orania_palindan))	(((((Roystonea_regia	(((Chamaedorea_seifrizii	Phoenix_dactylifera)	Iriartea_deltoidea)	((Manicaria_saccifera	Pelagodoxa_henryana)	Geonoma_undata)))	((Prestoea_acuminata	(Oenocarpus_minor	Oenocarpus_bataua))	((Kentiopsis_piersoniorum	(Dypsis_decaryi	Dictyosperma_album))	Hydriastele_microspadix)))	(Heterospathe_cagayanensis	((Elaeis_guineensis	Elaeis_oleifera)	((Reinhardtia_simplex	Reinhardtia_latisecta)	Reinhardtia_paiewonskiana))))	Veitchia_spiralis)	Sabal_domingensis))	Podococcus_barteri))	Sclerosperma_profizianum))	Calamus_caryotoides);
((Pseudophoenix_vinifera	(((((Sabal_domingensis	(Reinhardtia_simplex	(Reinhardtia_latisecta	Reinhardtia_paiewonskiana)))	(((Chamaedorea_seifrizii	(Orania_palindan	Phoenix_dactylifera))	Iriartea_deltoidea)	(Serenoa_repens	(Sclerosperma_profizianum	Podococcus_barteri))))	(Elaeis_guineensis	Elaeis_oleifera))	(((Manicaria_saccifera	Pelagodoxa_henryana)	Geonoma_undata)	(Attalea_speciosa	(((Oenocarpus_bataua	Oenocarpus_minor)	Prestoea_acuminata)	(((Heterospathe_cagayanensis	Veitchia_spiralis)	((Dypsis_decaryi	Kentiopsis_piersoniorum)	Dictyosperma_album))	(Nypa_fruticans	Hydriastele_microspadix))))))	Roystonea_regia))	Calamus_caryotoides);
((Iriartea_deltoidea	((Phoenix_dactylifera	((((((((Serenoa_repens	Oenocarpus_bataua)	Oenocarpus_minor)	Prestoea_acuminata)	((Veitchia_spiralis	Hydriastele_microspadix)	(Kentiopsis_piersoniorum	(Dictyosperma_album	Dypsis_decaryi))))	((Reinhardtia_simplex	(Reinhardtia_latisecta	Reinhardtia_paiewonskiana))	(Heterospathe_cagayanensis	(Elaeis_guineensis	Elaeis_oleifera))))	(Attalea_speciosa	Nypa_fruticans))	((Manicaria_saccifera	(Pelagodoxa_henryana	Geonoma_undata))	(Sabal_domingensis	Podococcus_barteri)))	(Sclerosperma_profizianum	((Chamaedorea_seifrizii	Roystonea_regia)	Pseudophoenix_vinifera))))	Orania_palindan))	Calamus_caryotoides);
((Pseudophoenix_vinifera	(Serenoa_repens	(Roystonea_regia	(((((Reinhardtia_simplex	(Reinhardtia_latisecta	Reinhardtia_paiewonskiana))	(Phoenix_dactylifera	(((Iriartea_deltoidea	Orania_palindan)	Sclerosperma_profizianum)	Podococcus_barteri)))	((Chamaedorea_seifrizii	(((Dictyosperma_album	(((((Oenocarpus_minor	Oenocarpus_bataua)	(Nypa_fruticans	Prestoea_acuminata))	Heterospathe_cagayanensis)	Veitchia_spiralis)	Hydriastele_microspadix))	Dypsis_decaryi)	Kentiopsis_piersoniorum))	((Elaeis_oleifera	Elaeis_guineensis)	(Manicaria_saccifera	(Geonoma_undata	Pelagodoxa_henryana)))))	Sabal_domingensis)	Attalea_speciosa))))	Calamus_caryotoides);
((Pseudophoenix_vinifera	(Serenoa_repens	(Roystonea_regia	(((((Reinhardtia_simplex	(Reinhardtia_latisecta	Reinhardtia_paiewonskiana))	(Orania_palindan	(Elaeis_oleifera	Elaeis_guineensis)))	(Sabal_domingensis	(((Iriartea_deltoidea	Geonoma_undata)	(Pelagodoxa_henryana	Manicaria_saccifera))	(((Dictyosperma_album	((((Oenocarpus_minor	Oenocarpus_bataua)	(Nypa_fruticans	Prestoea_acuminata))	Dypsis_decaryi)	Veitchia_spiralis))	(Heterospathe_cagayanensis	Hydriastele_microspadix))	Kentiopsis_piersoniorum))))	((Phoenix_dactylifera	Chamaedorea_seifrizii)	(Podococcus_barteri	Sclerosperma_profizianum)))	Attalea_speciosa))))	Calamus_caryotoides);
((Pseudophoenix_vinifera	((((((Dypsis_decaryi	((Hydriastele_microspadix	(Heterospathe_cagayanensis	Veitchia_spiralis))	Dictyosperma_album))	Kentiopsis_piersoniorum)	((Oenocarpus_minor	Oenocarpus_bataua)	Prestoea_acuminata))	(Pelagodoxa_henryana	(Geonoma_undata	Manicaria_saccifera)))	(Sabal_domingensis	((((Attalea_speciosa	Nypa_fruticans)	Serenoa_repens)	((Podococcus_barteri	Sclerosperma_profizianum)	(((Chamaedorea_seifrizii	Orania_palindan)	Iriartea_deltoidea)	Phoenix_dactylifera)))	(((Reinhardtia_paiewonskiana	Reinhardtia_latisecta)	Reinhardtia_simplex)	(Elaeis_oleifera	Elaeis_guineensis)))))	Roystonea_regia))	Calamus_caryotoides);
((Pseudophoenix_vinifera	((((((((Attalea_speciosa	Nypa_fruticans)	Serenoa_repens)	Sclerosperma_profizianum)	((Orania_palindan	(Iriartea_deltoidea	Chamaedorea_seifrizii))	Phoenix_dactylifera))	(((Reinhardtia_paiewonskiana	Reinhardtia_latisecta)	Reinhardtia_simplex)	(Elaeis_oleifera	Elaeis_guineensis)))	(Podococcus_barteri	Sabal_domingensis))	(((Dypsis_decaryi	((Hydriastele_microspadix	(Heterospathe_cagayanensis	Veitchia_spiralis))	Dictyosperma_album))	((Oenocarpus_minor	Oenocarpus_bataua)	Prestoea_acuminata))	(Kentiopsis_piersoniorum	(Pelagodoxa_henryana	(Geonoma_undata	Manicaria_saccifera)))))	Roystonea_regia))	Calamus_caryotoides);
((Pseudophoenix_vinifera	((((Orania_palindan	Iriartea_deltoidea)	Phoenix_dactylifera)	(((Kentiopsis_piersoniorum	(((Dypsis_decaryi	Nypa_fruticans)	((Heterospathe_cagayanensis	(Veitchia_spiralis	Hydriastele_microspadix))	Dictyosperma_album))	((Oenocarpus_minor	Oenocarpus_bataua)	Prestoea_acuminata)))	((Manicaria_saccifera	(Pelagodoxa_henryana	Geonoma_undata))	(Elaeis_oleifera	Elaeis_guineensis)))	(((Attalea_speciosa	Serenoa_repens)	((Reinhardtia_paiewonskiana	Reinhardtia_latisecta)	Reinhardtia_simplex))	(Sabal_domingensis	(Podococcus_barteri	Sclerosperma_profizianum)))))	(Chamaedorea_seifrizii	Roystonea_regia)))	Calamus_caryotoides);
((Chamaedorea_seifrizii	(((Roystonea_regia	(Serenoa_repens	Pseudophoenix_vinifera))	((((Elaeis_oleifera	Elaeis_guineensis)	((Reinhardtia_paiewonskiana	Reinhardtia_latisecta)	(Attalea_speciosa	Reinhardtia_simplex)))	(Kentiopsis_piersoniorum	((Dypsis_decaryi	((Heterospathe_cagayanensis	(Veitchia_spiralis	Hydriastele_microspadix))	Dictyosperma_album))	(Oenocarpus_minor	((Nypa_fruticans	Prestoea_acuminata)	Oenocarpus_bataua)))))	(Sabal_domingensis	(Phoenix_dactylifera	(Podococcus_barteri	((Orania_palindan	Iriartea_deltoidea)	Sclerosperma_profizianum))))))	(Manicaria_saccifera	(Pelagodoxa_henryana	Geonoma_undata))))	Calamus_caryotoides);
((Pseudophoenix_vinifera	((((Sclerosperma_profizianum	(Podococcus_barteri	(Phoenix_dactylifera	(Orania_palindan	Iriartea_deltoidea))))	(((Elaeis_oleifera	Elaeis_guineensis)	(Manicaria_saccifera	(Pelagodoxa_henryana	((Kentiopsis_piersoniorum	(((Dypsis_decaryi	(Heterospathe_cagayanensis	(Veitchia_spiralis	(Nypa_fruticans	Hydriastele_microspadix))))	Dictyosperma_album)	((Oenocarpus_minor	Oenocarpus_bataua)	Prestoea_acuminata)))	Geonoma_undata))))	(Sabal_domingensis	((Reinhardtia_paiewonskiana	Reinhardtia_latisecta)	Reinhardtia_simplex))))	(Serenoa_repens	Attalea_speciosa))	(Chamaedorea_seifrizii	Roystonea_regia)))	Calamus_caryotoides);
((Pseudophoenix_vinifera	(((Orania_palindan	Iriartea_deltoidea)	(((((Podococcus_barteri	Dypsis_decaryi)	(((Dictyosperma_album	((Hydriastele_microspadix	Veitchia_spiralis)	Heterospathe_cagayanensis))	(Geonoma_undata	(Pelagodoxa_henryana	Manicaria_saccifera)))	Kentiopsis_piersoniorum))	((Prestoea_acuminata	(Oenocarpus_minor	(Serenoa_repens	Oenocarpus_bataua)))	Attalea_speciosa))	(Sabal_domingensis	(((Elaeis_oleifera	Elaeis_guineensis)	Sclerosperma_profizianum)	(((Reinhardtia_paiewonskiana	Reinhardtia_latisecta)	Reinhardtia_simplex)	Nypa_fruticans))))	Phoenix_dactylifera))	(Chamaedorea_seifrizii	Roystonea_regia)))	Calamus_caryotoides);
((Pseudophoenix_vinifera	((((((Pelagodoxa_henryana	Manicaria_saccifera)	Geonoma_undata)	((((Podococcus_barteri	Sclerosperma_profizianum)	((Chamaedorea_seifrizii	(Orania_palindan	Iriartea_deltoidea))	Phoenix_dactylifera))	((((Reinhardtia_paiewonskiana	Reinhardtia_latisecta)	Reinhardtia_simplex)	(Elaeis_oleifera	Elaeis_guineensis))	(Sabal_domingensis	(Hydriastele_microspadix	(Serenoa_repens	Nypa_fruticans)))))	Attalea_speciosa))	(Prestoea_acuminata	(Oenocarpus_minor	Oenocarpus_bataua)))	(Veitchia_spiralis	(Heterospathe_cagayanensis	((Dypsis_decaryi	Dictyosperma_album)	Kentiopsis_piersoniorum))))	Roystonea_regia))	Calamus_caryotoides);
((Pseudophoenix_vinifera	(((((Oenocarpus_minor	Oenocarpus_bataua)	((Dictyosperma_album	(Kentiopsis_piersoniorum	(Veitchia_spiralis	(Dypsis_decaryi	Heterospathe_cagayanensis))))	Prestoea_acuminata))	(((((Reinhardtia_paiewonskiana	Reinhardtia_latisecta)	Reinhardtia_simplex)	(Elaeis_oleifera	Elaeis_guineensis))	Sabal_domingensis)	(((Chamaedorea_seifrizii	(Orania_palindan	Iriartea_deltoidea))	Phoenix_dactylifera)	((Sclerosperma_profizianum	(Podococcus_barteri	(Serenoa_repens	Attalea_speciosa)))	(Hydriastele_microspadix	Nypa_fruticans)))))	((Pelagodoxa_henryana	Manicaria_saccifera)	Geonoma_undata))	Roystonea_regia))	Calamus_caryotoides);
(((Roystonea_regia	(((Sabal_domingensis	((Chamaedorea_seifrizii	(Serenoa_repens	(Sclerosperma_profizianum	(Podococcus_barteri	((Orania_palindan	Iriartea_deltoidea)	Phoenix_dactylifera)))))	((Elaeis_guineensis	Elaeis_oleifera)	(Reinhardtia_simplex	(Reinhardtia_paiewonskiana	Reinhardtia_latisecta)))))	Nypa_fruticans)	((Manicaria_saccifera	(((Prestoea_acuminata	(Oenocarpus_bataua	Oenocarpus_minor))	((Hydriastele_microspadix	((Kentiopsis_piersoniorum	Dypsis_decaryi)	(Veitchia_spiralis	Dictyosperma_album)))	Heterospathe_cagayanensis))	(Pelagodoxa_henryana	Geonoma_undata)))	Attalea_speciosa)))	Pseudophoenix_vinifera)	Calamus_caryotoides);
(((((Sclerosperma_profizianum	Serenoa_repens)	((((Elaeis_guineensis	Elaeis_oleifera)	(Reinhardtia_simplex	(Reinhardtia_paiewonskiana	Reinhardtia_latisecta)))	((Iriartea_deltoidea	Phoenix_dactylifera)	Podococcus_barteri))	(Sabal_domingensis	(((((Prestoea_acuminata	(Oenocarpus_bataua	Oenocarpus_minor))	(Dictyosperma_album	(((Dypsis_decaryi	Heterospathe_cagayanensis)	Hydriastele_microspadix)	Veitchia_spiralis)))	Orania_palindan)	((Manicaria_saccifera	(Pelagodoxa_henryana	Geonoma_undata))	Kentiopsis_piersoniorum))	(Pseudophoenix_vinifera	(Chamaedorea_seifrizii	Roystonea_regia))))))	Nypa_fruticans)	Attalea_speciosa)	Calamus_caryotoides);
((Pseudophoenix_vinifera	(((Prestoea_acuminata	(Oenocarpus_bataua	Oenocarpus_minor))	((Dictyosperma_album	(Kentiopsis_piersoniorum	(Veitchia_spiralis	(Heterospathe_cagayanensis	Dypsis_decaryi))))	Hydriastele_microspadix))	((((Podococcus_barteri	((Serenoa_repens	(Nypa_fruticans	Orania_palindan))	Sclerosperma_profizianum))	(Iriartea_deltoidea	Phoenix_dactylifera))	(((Attalea_speciosa	(Chamaedorea_seifrizii	Roystonea_regia))	((Elaeis_guineensis	Elaeis_oleifera)	(Reinhardtia_paiewonskiana	(Reinhardtia_latisecta	Reinhardtia_simplex))))	Sabal_domingensis))	((Geonoma_undata	Pelagodoxa_henryana)	Manicaria_saccifera))))	Calamus_caryotoides);
((Pseudophoenix_vinifera	(((Orania_palindan	Iriartea_deltoidea)	(((Manicaria_saccifera	(((Serenoa_repens	Attalea_speciosa)	((Elaeis_guineensis	Elaeis_oleifera)	(Reinhardtia_paiewonskiana	(Reinhardtia_latisecta	Reinhardtia_simplex))))	(Podococcus_barteri	(Sabal_domingensis	Sclerosperma_profizianum))))	((((Nypa_fruticans	Prestoea_acuminata)	(Oenocarpus_bataua	Oenocarpus_minor))	((Dictyosperma_album	(Heterospathe_cagayanensis	(Hydriastele_microspadix	(Kentiopsis_piersoniorum	Dypsis_decaryi))))	Veitchia_spiralis))	(Pelagodoxa_henryana	Geonoma_undata)))	(Chamaedorea_seifrizii	Roystonea_regia)))	Phoenix_dactylifera))	Calamus_caryotoides);
((Pseudophoenix_vinifera	((Chamaedorea_seifrizii	Roystonea_regia)	(((Sabal_domingensis	(((Orania_palindan	Iriartea_deltoidea)	(Elaeis_guineensis	Elaeis_oleifera))	((Sclerosperma_profizianum	Phoenix_dactylifera)	Podococcus_barteri)))	((Serenoa_repens	Attalea_speciosa)	(Reinhardtia_paiewonskiana	(Reinhardtia_latisecta	Reinhardtia_simplex))))	((((Nypa_fruticans	Hydriastele_microspadix)	(Dictyosperma_album	(Veitchia_spiralis	(Heterospathe_cagayanensis	(Dypsis_decaryi	((Prestoea_acuminata	Oenocarpus_bataua)	Oenocarpus_minor))))))	Kentiopsis_piersoniorum)	(Geonoma_undata	(Pelagodoxa_henryana	Manicaria_saccifera))))))	Calamus_caryotoides);
((Pseudophoenix_vinifera	((Sclerosperma_profizianum	Roystonea_regia)	(Kentiopsis_piersoniorum	((((Podococcus_barteri	(((Serenoa_repens	Orania_palindan)	(Elaeis_guineensis	Elaeis_oleifera))	Iriartea_deltoidea))	(Sabal_domingensis	(Chamaedorea_seifrizii	(Reinhardtia_simplex	(Reinhardtia_paiewonskiana	Reinhardtia_latisecta)))))	Phoenix_dactylifera)	((Geonoma_undata	(Pelagodoxa_henryana	Manicaria_saccifera))	((Dictyosperma_album	((Heterospathe_cagayanensis	(Dypsis_decaryi	(Attalea_speciosa	Veitchia_spiralis)))	(Nypa_fruticans	Hydriastele_microspadix)))	((Oenocarpus_bataua	Oenocarpus_minor)	Prestoea_acuminata)))))))	Calamus_caryotoides);
((Pseudophoenix_vinifera	(Roystonea_regia	((((Geonoma_undata	(Pelagodoxa_henryana	Manicaria_saccifera))	Veitchia_spiralis)	((Dictyosperma_album	(Dypsis_decaryi	Kentiopsis_piersoniorum))	(((Attalea_speciosa	Heterospathe_cagayanensis)	(((Reinhardtia_paiewonskiana	Reinhardtia_latisecta)	Reinhardtia_simplex)	(Elaeis_guineensis	Elaeis_oleifera)))	(((Phoenix_dactylifera	(Orania_palindan	(Chamaedorea_seifrizii	Iriartea_deltoidea)))	((Podococcus_barteri	Sabal_domingensis)	Sclerosperma_profizianum))	(Hydriastele_microspadix	(Nypa_fruticans	Serenoa_repens))))))	((Oenocarpus_bataua	Oenocarpus_minor)	Prestoea_acuminata))))	Calamus_caryotoides);
((Pseudophoenix_vinifera	(Roystonea_regia	(((Pelagodoxa_henryana	(Manicaria_saccifera	Geonoma_undata))	(((Dictyosperma_album	(((Hydriastele_microspadix	Veitchia_spiralis)	Heterospathe_cagayanensis)	((Oenocarpus_bataua	Oenocarpus_minor)	Prestoea_acuminata)))	Dypsis_decaryi)	Kentiopsis_piersoniorum))	((((Reinhardtia_paiewonskiana	Reinhardtia_latisecta)	(Reinhardtia_simplex	Chamaedorea_seifrizii))	(Elaeis_guineensis	Elaeis_oleifera))	((((((Nypa_fruticans	Orania_palindan)	Sclerosperma_profizianum)	Serenoa_repens)	Podococcus_barteri)	Phoenix_dactylifera)	(Sabal_domingensis	(Attalea_speciosa	Iriartea_deltoidea)))))))	Calamus_caryotoides);
((Pseudophoenix_vinifera	(((Chamaedorea_seifrizii	Roystonea_regia)	Iriartea_deltoidea)	(Phoenix_dactylifera	(((Sclerosperma_profizianum	Podococcus_barteri)	(((((Nypa_fruticans	Orania_palindan)	Serenoa_repens)	Hydriastele_microspadix)	((Dictyosperma_album	(Dypsis_decaryi	(Kentiopsis_piersoniorum	(Veitchia_spiralis	(Geonoma_undata	(Pelagodoxa_henryana	Manicaria_saccifera))))))	((Oenocarpus_bataua	Oenocarpus_minor)	Prestoea_acuminata)))	(((Elaeis_guineensis	Elaeis_oleifera)	(Heterospathe_cagayanensis	((Reinhardtia_paiewonskiana	Reinhardtia_latisecta)	Reinhardtia_simplex)))	Attalea_speciosa)))	Sabal_domingensis))))	Calamus_caryotoides);
((Pseudophoenix_vinifera	((((Sabal_domingensis	(((Heterospathe_cagayanensis	(((Reinhardtia_paiewonskiana	Reinhardtia_latisecta)	Reinhardtia_simplex)	(Elaeis_guineensis	Elaeis_oleifera)))	Attalea_speciosa)	((Pelagodoxa_henryana	(Manicaria_saccifera	Geonoma_undata))	(((Oenocarpus_bataua	Oenocarpus_minor)	Prestoea_acuminata)	((Dypsis_decaryi	(Dictyosperma_album	(Hydriastele_microspadix	Kentiopsis_piersoniorum)))	Veitchia_spiralis)))))	((Nypa_fruticans	Serenoa_repens)	(Sclerosperma_profizianum	Podococcus_barteri)))	(Phoenix_dactylifera	((Chamaedorea_seifrizii	Roystonea_regia)	Iriartea_deltoidea)))	Orania_palindan))	Calamus_caryotoides);
(((Phoenix_dactylifera	(Orania_palindan	((((((Attalea_speciosa	(Chamaedorea_seifrizii	(Pseudophoenix_vinifera	Roystonea_regia)))	(((Geonoma_undata	Manicaria_saccifera)	Pelagodoxa_henryana)	(Kentiopsis_piersoniorum	(((Oenocarpus_minor	Oenocarpus_bataua)	Prestoea_acuminata)	(Dypsis_decaryi	(Dictyosperma_album	(Veitchia_spiralis	(Hydriastele_microspadix	Heterospathe_cagayanensis))))))))	(Sabal_domingensis	(Reinhardtia_paiewonskiana	(Reinhardtia_latisecta	Reinhardtia_simplex))))	(Elaeis_guineensis	Elaeis_oleifera))	(Nypa_fruticans	Serenoa_repens))	(Podococcus_barteri	Sclerosperma_profizianum))))	Iriartea_deltoidea)	Calamus_caryotoides);
((Nypa_fruticans	(Orania_palindan	(((((((((Kentiopsis_piersoniorum	((Dypsis_decaryi	(Hydriastele_microspadix	Heterospathe_cagayanensis))	Veitchia_spiralis))	Dictyosperma_album)	(Prestoea_acuminata	(Serenoa_repens	(Oenocarpus_minor	Oenocarpus_bataua))))	Phoenix_dactylifera)	(Sabal_domingensis	(Iriartea_deltoidea	(Attalea_speciosa	(Pseudophoenix_vinifera	Roystonea_regia)))))	((Chamaedorea_seifrizii	(Reinhardtia_paiewonskiana	(Reinhardtia_latisecta	Reinhardtia_simplex)))	(Manicaria_saccifera	(Pelagodoxa_henryana	Geonoma_undata))))	(Elaeis_guineensis	Elaeis_oleifera))	Sclerosperma_profizianum)	Podococcus_barteri)))	Calamus_caryotoides);
((Pseudophoenix_vinifera	((Chamaedorea_seifrizii	Roystonea_regia)	((Phoenix_dactylifera	(((((Kentiopsis_piersoniorum	(Dictyosperma_album	(Hydriastele_microspadix	(Veitchia_spiralis	Heterospathe_cagayanensis))))	(Podococcus_barteri	Dypsis_decaryi))	(Prestoea_acuminata	(Oenocarpus_minor	Oenocarpus_bataua)))	(((Elaeis_guineensis	Elaeis_oleifera)	(((Serenoa_repens	Nypa_fruticans)	Orania_palindan)	Sclerosperma_profizianum))	(Reinhardtia_paiewonskiana	(Reinhardtia_latisecta	(Attalea_speciosa	Reinhardtia_simplex)))))	((Geonoma_undata	(Manicaria_saccifera	Pelagodoxa_henryana))	Sabal_domingensis)))	Iriartea_deltoidea)))	Calamus_caryotoides);
((Pseudophoenix_vinifera	(Roystonea_regia	((Manicaria_saccifera	(Pelagodoxa_henryana	Geonoma_undata))	((((((Elaeis_guineensis	Elaeis_oleifera)	((((Sclerosperma_profizianum	Chamaedorea_seifrizii)	((Serenoa_repens	Nypa_fruticans)	(Orania_palindan	Iriartea_deltoidea)))	Podococcus_barteri)	Phoenix_dactylifera))	Sabal_domingensis)	(Reinhardtia_paiewonskiana	(Reinhardtia_latisecta	Reinhardtia_simplex)))	Attalea_speciosa)	(Kentiopsis_piersoniorum	(((Dictyosperma_album	(Heterospathe_cagayanensis	(Veitchia_spiralis	Hydriastele_microspadix)))	Dypsis_decaryi)	(Prestoea_acuminata	(Oenocarpus_minor	Oenocarpus_bataua))))))))	Calamus_caryotoides);
((Pseudophoenix_vinifera	(Roystonea_regia	((Manicaria_saccifera	((Kentiopsis_piersoniorum	Pelagodoxa_henryana)	Geonoma_undata))	((((((Phoenix_dactylifera	(Orania_palindan	(Iriartea_deltoidea	Chamaedorea_seifrizii)))	Podococcus_barteri)	Serenoa_repens)	((Elaeis_guineensis	Elaeis_oleifera)	(Reinhardtia_paiewonskiana	(Reinhardtia_latisecta	Reinhardtia_simplex))))	((Attalea_speciosa	Sclerosperma_profizianum)	Sabal_domingensis))	((((Dictyosperma_album	(Heterospathe_cagayanensis	Dypsis_decaryi))	Veitchia_spiralis)	(Nypa_fruticans	Hydriastele_microspadix))	(Prestoea_acuminata	(Oenocarpus_minor	Oenocarpus_bataua)))))))	Calamus_caryotoides);
((Pseudophoenix_vinifera	((Reinhardtia_paiewonskiana	(Reinhardtia_latisecta	Reinhardtia_simplex))	(((Sabal_domingensis	((((Kentiopsis_piersoniorum	(Dictyosperma_album	(((Hydriastele_microspadix	Veitchia_spiralis)	Heterospathe_cagayanensis)	Dypsis_decaryi)))	(Prestoea_acuminata	(Oenocarpus_minor	Oenocarpus_bataua)))	(Roystonea_regia	(Geonoma_undata	(Manicaria_saccifera	Pelagodoxa_henryana))))	Attalea_speciosa))	((Nypa_fruticans	Serenoa_repens)	((Phoenix_dactylifera	(Orania_palindan	(Iriartea_deltoidea	Chamaedorea_seifrizii)))	(Sclerosperma_profizianum	Podococcus_barteri))))	(Elaeis_guineensis	Elaeis_oleifera))))	Calamus_caryotoides);
((Pseudophoenix_vinifera	((((((Reinhardtia_paiewonskiana	(Attalea_speciosa	Reinhardtia_simplex))	Reinhardtia_latisecta)	(Elaeis_guineensis	Elaeis_oleifera))	(((Kentiopsis_piersoniorum	((Dypsis_decaryi	Podococcus_barteri)	((Dictyosperma_album	(Heterospathe_cagayanensis	((Hydriastele_microspadix	Nypa_fruticans)	Veitchia_spiralis)))	(Prestoea_acuminata	(Oenocarpus_minor	Oenocarpus_bataua)))))	(Geonoma_undata	(Manicaria_saccifera	Pelagodoxa_henryana)))	((Sabal_domingensis	Sclerosperma_profizianum)	Serenoa_repens)))	(Phoenix_dactylifera	(Orania_palindan	Iriartea_deltoidea)))	(Chamaedorea_seifrizii	Roystonea_regia)))	Calamus_caryotoides);
((Pseudophoenix_vinifera	(((((Kentiopsis_piersoniorum	((Dypsis_decaryi	(((Hydriastele_microspadix	Veitchia_spiralis)	Heterospathe_cagayanensis)	Dictyosperma_album))	(Prestoea_acuminata	(Oenocarpus_minor	Oenocarpus_bataua))))	(Geonoma_undata	(Manicaria_saccifera	Pelagodoxa_henryana)))	(((Sabal_domingensis	Sclerosperma_profizianum)	((Reinhardtia_paiewonskiana	(Nypa_fruticans	Serenoa_repens))	(Reinhardtia_latisecta	(Attalea_speciosa	(Elaeis_guineensis	Elaeis_oleifera)))))	(Podococcus_barteri	Reinhardtia_simplex)))	(Phoenix_dactylifera	(Orania_palindan	Iriartea_deltoidea)))	(Chamaedorea_seifrizii	Roystonea_regia)))	Calamus_caryotoides);
((Geonoma_undata	((Manicaria_saccifera	Pelagodoxa_henryana)	(((Pseudophoenix_vinifera	Roystonea_regia)	((((Hydriastele_microspadix	((Dypsis_decaryi	Kentiopsis_piersoniorum)	Dictyosperma_album))	Heterospathe_cagayanensis)	Veitchia_spiralis)	(Prestoea_acuminata	(Oenocarpus_minor	Oenocarpus_bataua))))	((Sabal_domingensis	((((Reinhardtia_simplex	Reinhardtia_paiewonskiana)	Reinhardtia_latisecta)	(Elaeis_guineensis	Elaeis_oleifera))	(((((Nypa_fruticans	Serenoa_repens)	(Orania_palindan	Iriartea_deltoidea))	(Chamaedorea_seifrizii	Sclerosperma_profizianum))	Podococcus_barteri)	Phoenix_dactylifera)))	Attalea_speciosa))))	Calamus_caryotoides);
((Heterospathe_cagayanensis	((Dictyosperma_album	(Kentiopsis_piersoniorum	Dypsis_decaryi))	(Veitchia_spiralis	(((Phoenix_dactylifera	((Hydriastele_microspadix	((Elaeis_guineensis	Elaeis_oleifera)	(Orania_palindan	(Iriartea_deltoidea	Chamaedorea_seifrizii))))	(((Podococcus_barteri	(((Nypa_fruticans	Serenoa_repens)	Reinhardtia_simplex)	(Reinhardtia_paiewonskiana	Reinhardtia_latisecta)))	Sclerosperma_profizianum)	Sabal_domingensis)))	((Geonoma_undata	(Manicaria_saccifera	Pelagodoxa_henryana))	(Attalea_speciosa	(Pseudophoenix_vinifera	Roystonea_regia))))	(Prestoea_acuminata	(Oenocarpus_minor	Oenocarpus_bataua))))))	Calamus_caryotoides);
((Prestoea_acuminata	((Veitchia_spiralis	(Oenocarpus_bataua	Oenocarpus_minor))	((Kentiopsis_piersoniorum	Hydriastele_microspadix)	(((((Roystonea_regia	((Geonoma_undata	Pelagodoxa_henryana)	Manicaria_saccifera))	((Sabal_domingensis	(((((Nypa_fruticans	Serenoa_repens)	Pseudophoenix_vinifera)	((Reinhardtia_latisecta	Reinhardtia_paiewonskiana)	(Chamaedorea_seifrizii	Reinhardtia_simplex)))	(Elaeis_guineensis	Elaeis_oleifera))	(Phoenix_dactylifera	((Orania_palindan	Iriartea_deltoidea)	(Podococcus_barteri	Sclerosperma_profizianum)))))	Attalea_speciosa))	Dypsis_decaryi)	Heterospathe_cagayanensis)	Dictyosperma_album))))	Calamus_caryotoides);
((Manicaria_saccifera	((((Prestoea_acuminata	(Oenocarpus_bataua	Oenocarpus_minor))	((Veitchia_spiralis	(Hydriastele_microspadix	((Dypsis_decaryi	Kentiopsis_piersoniorum)	Dictyosperma_album)))	Heterospathe_cagayanensis))	((((((Reinhardtia_latisecta	Reinhardtia_paiewonskiana)	Reinhardtia_simplex)	(Elaeis_guineensis	Elaeis_oleifera))	((Iriartea_deltoidea	(Chamaedorea_seifrizii	Phoenix_dactylifera))	Sabal_domingensis))	(Podococcus_barteri	((Sclerosperma_profizianum	Pseudophoenix_vinifera)	((Attalea_speciosa	Serenoa_repens)	(Nypa_fruticans	Orania_palindan)))))	Roystonea_regia))	(Geonoma_undata	Pelagodoxa_henryana)))	Calamus_caryotoides);
((Pseudophoenix_vinifera	(Roystonea_regia	((((((Reinhardtia_latisecta	Reinhardtia_paiewonskiana)	Reinhardtia_simplex)	Serenoa_repens)	(((Sclerosperma_profizianum	Podococcus_barteri)	Phoenix_dactylifera)	(Sabal_domingensis	((Chamaedorea_seifrizii	(Iriartea_deltoidea	Orania_palindan))	(Elaeis_guineensis	Elaeis_oleifera)))))	((Pelagodoxa_henryana	Manicaria_saccifera)	Geonoma_undata))	((Attalea_speciosa	Nypa_fruticans)	((Oenocarpus_minor	(Prestoea_acuminata	Oenocarpus_bataua))	(Veitchia_spiralis	((Hydriastele_microspadix	(Dictyosperma_album	(Kentiopsis_piersoniorum	Dypsis_decaryi)))	Heterospathe_cagayanensis)))))))	Calamus_caryotoides);
((Pseudophoenix_vinifera	(Roystonea_regia	(((Sabal_domingensis	((((Reinhardtia_latisecta	Reinhardtia_paiewonskiana)	Reinhardtia_simplex)	Serenoa_repens)	((Elaeis_guineensis	Elaeis_oleifera)	Attalea_speciosa)))	((((Iriartea_deltoidea	(Chamaedorea_seifrizii	Orania_palindan))	Phoenix_dactylifera)	Sclerosperma_profizianum)	Podococcus_barteri))	((((((Veitchia_spiralis	((Oenocarpus_minor	Oenocarpus_bataua)	Prestoea_acuminata))	Dypsis_decaryi)	Heterospathe_cagayanensis)	(Dictyosperma_album	(Nypa_fruticans	Hydriastele_microspadix)))	Kentiopsis_piersoniorum)	(Manicaria_saccifera	(Geonoma_undata	Pelagodoxa_henryana))))))	Calamus_caryotoides);
((Pseudophoenix_vinifera	(((((((Oenocarpus_minor	Oenocarpus_bataua)	Prestoea_acuminata)	Dictyosperma_album)	(Veitchia_spiralis	(Heterospathe_cagayanensis	(Nypa_fruticans	Hydriastele_microspadix))))	Dypsis_decaryi)	Kentiopsis_piersoniorum)	((Geonoma_undata	(Pelagodoxa_henryana	Manicaria_saccifera))	(Roystonea_regia	(((Sabal_domingensis	(((Reinhardtia_latisecta	Reinhardtia_paiewonskiana)	Reinhardtia_simplex)	(Elaeis_guineensis	Elaeis_oleifera)))	((((Iriartea_deltoidea	Orania_palindan)	(Chamaedorea_seifrizii	Phoenix_dactylifera))	(Serenoa_repens	Sclerosperma_profizianum))	Podococcus_barteri))	Attalea_speciosa)))))	Calamus_caryotoides);
((Pseudophoenix_vinifera	((((Geonoma_undata	(Pelagodoxa_henryana	Manicaria_saccifera))	(((Attalea_speciosa	Sabal_domingensis)	(((Reinhardtia_latisecta	Reinhardtia_paiewonskiana)	Reinhardtia_simplex)	(Elaeis_guineensis	Elaeis_oleifera)))	((Sclerosperma_profizianum	(Podococcus_barteri	((Iriartea_deltoidea	Orania_palindan)	(Chamaedorea_seifrizii	Phoenix_dactylifera))))	Serenoa_repens)))	(((((Veitchia_spiralis	Dictyosperma_album)	(Heterospathe_cagayanensis	(Nypa_fruticans	Hydriastele_microspadix)))	Dypsis_decaryi)	Kentiopsis_piersoniorum)	((Oenocarpus_minor	Oenocarpus_bataua)	Prestoea_acuminata)))	Roystonea_regia))	Calamus_caryotoides);
(((Iriartea_deltoidea	Orania_palindan)	((Chamaedorea_seifrizii	Phoenix_dactylifera)	((((((Dypsis_decaryi	Dictyosperma_album)	((Veitchia_spiralis	Hydriastele_microspadix)	Heterospathe_cagayanensis))	((Attalea_speciosa	Nypa_fruticans)	((Oenocarpus_minor	Oenocarpus_bataua)	Prestoea_acuminata)))	((((Geonoma_undata	(Pelagodoxa_henryana	Manicaria_saccifera))	Serenoa_repens)	(Roystonea_regia	(Kentiopsis_piersoniorum	Pseudophoenix_vinifera)))	((((Reinhardtia_paiewonskiana	Reinhardtia_latisecta)	Reinhardtia_simplex)	(Elaeis_guineensis	Elaeis_oleifera))	Sabal_domingensis)))	Sclerosperma_profizianum)	Podococcus_barteri)))	Calamus_caryotoides);
((Heterospathe_cagayanensis	(((Dictyosperma_album	Dypsis_decaryi)	Veitchia_spiralis)	((((Oenocarpus_minor	Oenocarpus_bataua)	Prestoea_acuminata)	((((Geonoma_undata	Pelagodoxa_henryana)	Manicaria_saccifera)	Roystonea_regia)	(((Kentiopsis_piersoniorum	Pseudophoenix_vinifera)	((Reinhardtia_paiewonskiana	Reinhardtia_latisecta)	Reinhardtia_simplex))	((((Phoenix_dactylifera	(Podococcus_barteri	(Sclerosperma_profizianum	(Serenoa_repens	Orania_palindan))))	Chamaedorea_seifrizii)	Sabal_domingensis)	((Elaeis_guineensis	Elaeis_oleifera)	(Attalea_speciosa	Iriartea_deltoidea))))))	(Nypa_fruticans	Hydriastele_microspadix))))	Calamus_caryotoides);
(((Prestoea_acuminata	((((Oenocarpus_minor	Oenocarpus_bataua)	Serenoa_repens)	(((Heterospathe_cagayanensis	((Elaeis_guineensis	Elaeis_oleifera)	((Reinhardtia_latisecta	Reinhardtia_paiewonskiana)	Reinhardtia_simplex)))	Sabal_domingensis)	((((Podococcus_barteri	Sclerosperma_profizianum)	((Geonoma_undata	Pelagodoxa_henryana)	Manicaria_saccifera))	Attalea_speciosa)	((Phoenix_dactylifera	(Orania_palindan	Iriartea_deltoidea))	(Pseudophoenix_vinifera	(Chamaedorea_seifrizii	Roystonea_regia))))))	(((Kentiopsis_piersoniorum	Dictyosperma_album)	Dypsis_decaryi)	(Hydriastele_microspadix	Veitchia_spiralis))))	Nypa_fruticans)	Calamus_caryotoides);
(((((((((Elaeis_guineensis	Elaeis_oleifera)	(Geonoma_undata	(Pelagodoxa_henryana	Manicaria_saccifera)))	(((Sclerosperma_profizianum	(Pseudophoenix_vinifera	(Attalea_speciosa	Serenoa_repens)))	(Chamaedorea_seifrizii	Roystonea_regia))	Sabal_domingensis))	((Reinhardtia_latisecta	Reinhardtia_paiewonskiana)	Reinhardtia_simplex))	((Prestoea_acuminata	(Oenocarpus_minor	Oenocarpus_bataua))	((Dictyosperma_album	(Heterospathe_cagayanensis	((Nypa_fruticans	Hydriastele_microspadix)	Veitchia_spiralis)))	(Kentiopsis_piersoniorum	Dypsis_decaryi))))	Podococcus_barteri)	Phoenix_dactylifera)	(Orania_palindan	Iriartea_deltoidea))	Calamus_caryotoides);
((Pseudophoenix_vinifera	(((Chamaedorea_seifrizii	Roystonea_regia)	((((Prestoea_acuminata	(Nypa_fruticans	Serenoa_repens))	((Veitchia_spiralis	Hydriastele_microspadix)	(((Kentiopsis_piersoniorum	Dypsis_decaryi)	Dictyosperma_album)	Heterospathe_cagayanensis)))	(Oenocarpus_bataua	Oenocarpus_minor))	((((Reinhardtia_latisecta	(Reinhardtia_simplex	Reinhardtia_paiewonskiana))	Attalea_speciosa)	((Manicaria_saccifera	(Pelagodoxa_henryana	Geonoma_undata))	Sabal_domingensis))	(Sclerosperma_profizianum	(Podococcus_barteri	((Elaeis_guineensis	Elaeis_oleifera)	(Orania_palindan	Iriartea_deltoidea)))))))	Phoenix_dactylifera))	Calamus_caryotoides);
((Iriartea_deltoidea	((((Chamaedorea_seifrizii	Roystonea_regia)	Phoenix_dactylifera)	(((Manicaria_saccifera	(Pelagodoxa_henryana	Geonoma_undata))	((((((Dypsis_decaryi	Heterospathe_cagayanensis)	Kentiopsis_piersoniorum)	Dictyosperma_album)	Veitchia_spiralis)	(Nypa_fruticans	Hydriastele_microspadix))	(Prestoea_acuminata	(Oenocarpus_bataua	Oenocarpus_minor))))	(Sabal_domingensis	(((Elaeis_guineensis	Elaeis_oleifera)	Podococcus_barteri)	(((Pseudophoenix_vinifera	(Reinhardtia_paiewonskiana	(Reinhardtia_latisecta	Reinhardtia_simplex)))	(Attalea_speciosa	Serenoa_repens))	Sclerosperma_profizianum)))))	Orania_palindan))	Calamus_caryotoides);
((Roystonea_regia	((Manicaria_saccifera	(Pelagodoxa_henryana	Geonoma_undata))	((((((Nypa_fruticans	Hydriastele_microspadix)	((Dypsis_decaryi	Heterospathe_cagayanensis)	Veitchia_spiralis))	Dictyosperma_album)	(Prestoea_acuminata	(Oenocarpus_bataua	Oenocarpus_minor)))	Kentiopsis_piersoniorum)	((Elaeis_guineensis	Elaeis_oleifera)	((((Orania_palindan	(Iriartea_deltoidea	(Chamaedorea_seifrizii	Phoenix_dactylifera)))	(Sclerosperma_profizianum	Podococcus_barteri))	((Pseudophoenix_vinifera	(Reinhardtia_paiewonskiana	(Reinhardtia_latisecta	Reinhardtia_simplex)))	(Attalea_speciosa	Serenoa_repens)))	Sabal_domingensis)))))	Calamus_caryotoides);
((Attalea_speciosa	((Roystonea_regia	(Sabal_domingensis	((((Elaeis_guineensis	Elaeis_oleifera)	(Reinhardtia_paiewonskiana	(Reinhardtia_latisecta	Reinhardtia_simplex)))	Phoenix_dactylifera)	((((Sclerosperma_profizianum	((Serenoa_repens	Orania_palindan)	Podococcus_barteri))	Pseudophoenix_vinifera)	((Dypsis_decaryi	((Heterospathe_cagayanensis	(((Nypa_fruticans	Prestoea_acuminata)	(Oenocarpus_bataua	Oenocarpus_minor))	Veitchia_spiralis))	(Dictyosperma_album	Hydriastele_microspadix)))	Kentiopsis_piersoniorum))	(Iriartea_deltoidea	(Manicaria_saccifera	(Pelagodoxa_henryana	Geonoma_undata)))))))	Chamaedorea_seifrizii))	Calamus_caryotoides);
(((((Sabal_domingensis	(Attalea_speciosa	((((((Dictyosperma_album	(Kentiopsis_piersoniorum	Dypsis_decaryi))	((Hydriastele_microspadix	Heterospathe_cagayanensis)	Veitchia_spiralis))	(Geonoma_undata	(Manicaria_saccifera	Pelagodoxa_henryana)))	((Elaeis_guineensis	Elaeis_oleifera)	((Orania_palindan	(Podococcus_barteri	Sclerosperma_profizianum))	(Nypa_fruticans	Serenoa_repens))))	((Reinhardtia_simplex	Reinhardtia_latisecta)	Reinhardtia_paiewonskiana))	(Prestoea_acuminata	(Oenocarpus_bataua	Oenocarpus_minor)))))	Pseudophoenix_vinifera)	(Chamaedorea_seifrizii	Roystonea_regia))	(Iriartea_deltoidea	Phoenix_dactylifera))	Calamus_caryotoides);
((Pseudophoenix_vinifera	(((Prestoea_acuminata	(Oenocarpus_bataua	Oenocarpus_minor))	((Kentiopsis_piersoniorum	((Dictyosperma_album	(Heterospathe_cagayanensis	(Veitchia_spiralis	Hydriastele_microspadix)))	Dypsis_decaryi))	((Geonoma_undata	Pelagodoxa_henryana)	Manicaria_saccifera)))	((((Phoenix_dactylifera	(Podococcus_barteri	((Sclerosperma_profizianum	(Nypa_fruticans	Serenoa_repens))	Orania_palindan)))	((Chamaedorea_seifrizii	Roystonea_regia)	((Elaeis_guineensis	Elaeis_oleifera)	(((Reinhardtia_paiewonskiana	Reinhardtia_latisecta)	Reinhardtia_simplex)	Attalea_speciosa))))	Sabal_domingensis)	Iriartea_deltoidea)))	Calamus_caryotoides);
((Pseudophoenix_vinifera	(Roystonea_regia	(Kentiopsis_piersoniorum	(((Manicaria_saccifera	Pelagodoxa_henryana)	Geonoma_undata)	(((((Phoenix_dactylifera	(Orania_palindan	(Chamaedorea_seifrizii	Iriartea_deltoidea)))	Sclerosperma_profizianum)	Podococcus_barteri)	(((Elaeis_guineensis	Elaeis_oleifera)	((Reinhardtia_paiewonskiana	Reinhardtia_latisecta)	Reinhardtia_simplex))	((Serenoa_repens	Nypa_fruticans)	Sabal_domingensis)))	((Prestoea_acuminata	(Oenocarpus_bataua	Oenocarpus_minor))	((Attalea_speciosa	(Dictyosperma_album	((Heterospathe_cagayanensis	Veitchia_spiralis)	Hydriastele_microspadix)))	Dypsis_decaryi)))))))	Calamus_caryotoides);
(((Iriartea_deltoidea	((((Dypsis_decaryi	Podococcus_barteri)	(Kentiopsis_piersoniorum	(((Dictyosperma_album	((Veitchia_spiralis	Heterospathe_cagayanensis)	Hydriastele_microspadix))	Nypa_fruticans)	(Prestoea_acuminata	(Oenocarpus_bataua	Oenocarpus_minor)))))	((((Reinhardtia_paiewonskiana	Reinhardtia_latisecta)	Reinhardtia_simplex)	(Orania_palindan	(Elaeis_guineensis	Elaeis_oleifera)))	((((Manicaria_saccifera	Pelagodoxa_henryana)	Geonoma_undata)	(Serenoa_repens	Attalea_speciosa))	(Sabal_domingensis	Sclerosperma_profizianum))))	(Chamaedorea_seifrizii	Roystonea_regia)))	(Pseudophoenix_vinifera	Phoenix_dactylifera))	Calamus_caryotoides);
((Pseudophoenix_vinifera	(Roystonea_regia	((((Chamaedorea_seifrizii	((((Podococcus_barteri	Attalea_speciosa)	(Serenoa_repens	Reinhardtia_simplex))	Reinhardtia_paiewonskiana)	Reinhardtia_latisecta))	(Sabal_domingensis	Iriartea_deltoidea))	((Sclerosperma_profizianum	(Orania_palindan	(Elaeis_guineensis	Elaeis_oleifera)))	Phoenix_dactylifera))	((Manicaria_saccifera	(Pelagodoxa_henryana	Geonoma_undata))	(Kentiopsis_piersoniorum	((((Heterospathe_cagayanensis	(Veitchia_spiralis	(Nypa_fruticans	Hydriastele_microspadix)))	Dictyosperma_album)	Dypsis_decaryi)	(Prestoea_acuminata	(Oenocarpus_bataua	Oenocarpus_minor))))))))	Calamus_caryotoides);
((Pseudophoenix_vinifera	(Roystonea_regia	(((Sabal_domingensis	((Chamaedorea_seifrizii	((Reinhardtia_paiewonskiana	Reinhardtia_latisecta)	Reinhardtia_simplex))	((Serenoa_repens	Orania_palindan)	(Elaeis_guineensis	Elaeis_oleifera))))	(((Phoenix_dactylifera	Podococcus_barteri)	Sclerosperma_profizianum)	(Iriartea_deltoidea	Attalea_speciosa)))	((Manicaria_saccifera	(Pelagodoxa_henryana	Geonoma_undata))	(Kentiopsis_piersoniorum	((Dictyosperma_album	(Dypsis_decaryi	((Veitchia_spiralis	(Nypa_fruticans	Hydriastele_microspadix))	Heterospathe_cagayanensis)))	(Prestoea_acuminata	(Oenocarpus_bataua	Oenocarpus_minor))))))))	Calamus_caryotoides);
((Pseudophoenix_vinifera	((((((((Reinhardtia_simplex	(Reinhardtia_latisecta	Reinhardtia_paiewonskiana))	Chamaedorea_seifrizii)	((Serenoa_repens	Nypa_fruticans)	(Sclerosperma_profizianum	(((Iriartea_deltoidea	Orania_palindan)	Phoenix_dactylifera)	Podococcus_barteri))))	Sabal_domingensis)	(Elaeis_guineensis	Elaeis_oleifera))	(Manicaria_saccifera	(((Prestoea_acuminata	(Oenocarpus_minor	Oenocarpus_bataua))	(((Hydriastele_microspadix	Veitchia_spiralis)	((Dypsis_decaryi	Heterospathe_cagayanensis)	Dictyosperma_album))	Kentiopsis_piersoniorum))	(Pelagodoxa_henryana	Geonoma_undata))))	Attalea_speciosa)	Roystonea_regia))	Calamus_caryotoides);
((Pseudophoenix_vinifera	((Chamaedorea_seifrizii	Roystonea_regia)	(((Phoenix_dactylifera	(Sabal_domingensis	((((Prestoea_acuminata	(Oenocarpus_minor	Oenocarpus_bataua))	(Dypsis_decaryi	(Hydriastele_microspadix	(Heterospathe_cagayanensis	(Veitchia_spiralis	Dictyosperma_album)))))	Kentiopsis_piersoniorum)	((Serenoa_repens	Nypa_fruticans)	((Sclerosperma_profizianum	(Podococcus_barteri	(Iriartea_deltoidea	Orania_palindan)))	(Elaeis_guineensis	Elaeis_oleifera))))))	((Pelagodoxa_henryana	Geonoma_undata)	Manicaria_saccifera))	((Attalea_speciosa	Reinhardtia_simplex)	(Reinhardtia_latisecta	Reinhardtia_paiewonskiana)))))	Calamus_caryotoides);
(((Manicaria_saccifera	((((((Podococcus_barteri	(Sclerosperma_profizianum	(Iriartea_deltoidea	((Serenoa_repens	Nypa_fruticans)	Orania_palindan))))	Phoenix_dactylifera)	(Pseudophoenix_vinifera	Roystonea_regia))	(((Prestoea_acuminata	(Oenocarpus_minor	Oenocarpus_bataua))	(((Dypsis_decaryi	Heterospathe_cagayanensis)	Veitchia_spiralis)	((Dictyosperma_album	Hydriastele_microspadix)	Kentiopsis_piersoniorum)))	Sabal_domingensis))	((Chamaedorea_seifrizii	((Attalea_speciosa	Reinhardtia_simplex)	(Reinhardtia_paiewonskiana	Reinhardtia_latisecta)))	(Elaeis_guineensis	Elaeis_oleifera)))	Pelagodoxa_henryana))	Geonoma_undata)	Calamus_caryotoides);
((Pseudophoenix_vinifera	((((Sabal_domingensis	(((Phoenix_dactylifera	Orania_palindan)	(Podococcus_barteri	Sclerosperma_profizianum))	(Elaeis_guineensis	Elaeis_oleifera)))	(Roystonea_regia	((Prestoea_acuminata	(Oenocarpus_minor	Oenocarpus_bataua))	((Heterospathe_cagayanensis	((Dictyosperma_album	Kentiopsis_piersoniorum)	Dypsis_decaryi))	(Nypa_fruticans	(Veitchia_spiralis	Hydriastele_microspadix))))))	((Iriartea_deltoidea	(Serenoa_repens	Attalea_speciosa))	(Chamaedorea_seifrizii	((Pelagodoxa_henryana	Geonoma_undata)	Manicaria_saccifera))))	(Reinhardtia_simplex	(Reinhardtia_paiewonskiana	Reinhardtia_latisecta))))	Calamus_caryotoides);
(((Nypa_fruticans	Serenoa_repens)	(Attalea_speciosa	((((((Podococcus_barteri	Sclerosperma_profizianum)	((Chamaedorea_seifrizii	Iriartea_deltoidea)	Orania_palindan))	(Elaeis_guineensis	Elaeis_oleifera))	Sabal_domingensis)	(((Roystonea_regia	((((Heterospathe_cagayanensis	(Hydriastele_microspadix	(Dictyosperma_album	(Kentiopsis_piersoniorum	Dypsis_decaryi))))	Veitchia_spiralis)	Prestoea_acuminata)	(Oenocarpus_minor	Oenocarpus_bataua)))	(Pelagodoxa_henryana	(Geonoma_undata	Manicaria_saccifera)))	Phoenix_dactylifera))	((Reinhardtia_simplex	(Reinhardtia_paiewonskiana	Reinhardtia_latisecta))	Pseudophoenix_vinifera))))	Calamus_caryotoides);
((Manicaria_saccifera	(Pelagodoxa_henryana	(((Kentiopsis_piersoniorum	((Hydriastele_microspadix	((((Podococcus_barteri	Sclerosperma_profizianum)	(Chamaedorea_seifrizii	Phoenix_dactylifera))	((((Nypa_fruticans	Serenoa_repens)	((Reinhardtia_simplex	(Reinhardtia_paiewonskiana	Reinhardtia_latisecta))	Pseudophoenix_vinifera))	Attalea_speciosa)	((Orania_palindan	Iriartea_deltoidea)	(Elaeis_guineensis	Elaeis_oleifera))))	Sabal_domingensis))	(((Veitchia_spiralis	(Dypsis_decaryi	Heterospathe_cagayanensis))	Dictyosperma_album)	(Prestoea_acuminata	(Oenocarpus_minor	Oenocarpus_bataua)))))	Roystonea_regia)	Geonoma_undata)))	Calamus_caryotoides);
((Pseudophoenix_vinifera	((Roystonea_regia	((Pelagodoxa_henryana	Geonoma_undata)	Manicaria_saccifera))	((Kentiopsis_piersoniorum	(((Veitchia_spiralis	(Dypsis_decaryi	Heterospathe_cagayanensis))	Dictyosperma_album)	(Prestoea_acuminata	(Oenocarpus_minor	Oenocarpus_bataua))))	(((((Nypa_fruticans	Hydriastele_microspadix)	Sabal_domingensis)	((Podococcus_barteri	Sclerosperma_profizianum)	((Orania_palindan	Iriartea_deltoidea)	(Chamaedorea_seifrizii	Phoenix_dactylifera))))	(((Reinhardtia_paiewonskiana	(Reinhardtia_latisecta	Reinhardtia_simplex))	Serenoa_repens)	(Elaeis_guineensis	Elaeis_oleifera)))	Attalea_speciosa))))	Calamus_caryotoides);
((Pseudophoenix_vinifera	(Roystonea_regia	((((Orania_palindan	(Chamaedorea_seifrizii	Iriartea_deltoidea))	((Dypsis_decaryi	((Dictyosperma_album	(Veitchia_spiralis	(Hydriastele_microspadix	Heterospathe_cagayanensis)))	Kentiopsis_piersoniorum))	(Prestoea_acuminata	(Oenocarpus_minor	Oenocarpus_bataua))))	(((Reinhardtia_paiewonskiana	(Reinhardtia_latisecta	Reinhardtia_simplex))	(Elaeis_guineensis	Elaeis_oleifera))	((((Attalea_speciosa	(Nypa_fruticans	Serenoa_repens))	Sclerosperma_profizianum)	Phoenix_dactylifera)	(Podococcus_barteri	Sabal_domingensis))))	((Pelagodoxa_henryana	Geonoma_undata)	Manicaria_saccifera))))	Calamus_caryotoides);
((Pseudophoenix_vinifera	(Roystonea_regia	((((((Reinhardtia_paiewonskiana	Reinhardtia_latisecta)	(Attalea_speciosa	Reinhardtia_simplex))	(Elaeis_guineensis	Elaeis_oleifera))	(((Nypa_fruticans	Serenoa_repens)	((Sclerosperma_profizianum	Podococcus_barteri)	((Chamaedorea_seifrizii	Phoenix_dactylifera)	(Orania_palindan	Iriartea_deltoidea))))	Sabal_domingensis))	((((Dictyosperma_album	(Kentiopsis_piersoniorum	(Dypsis_decaryi	Heterospathe_cagayanensis)))	Veitchia_spiralis)	Hydriastele_microspadix)	(Prestoea_acuminata	(Oenocarpus_minor	Oenocarpus_bataua))))	((Pelagodoxa_henryana	Geonoma_undata)	Manicaria_saccifera))))	Calamus_caryotoides);
((Pseudophoenix_vinifera	((Chamaedorea_seifrizii	Roystonea_regia)	(((((((Pelagodoxa_henryana	Geonoma_undata)	Manicaria_saccifera)	(((Reinhardtia_paiewonskiana	Reinhardtia_latisecta)	Reinhardtia_simplex)	((Orania_palindan	Iriartea_deltoidea)	(Elaeis_guineensis	Elaeis_oleifera))))	Sabal_domingensis)	(((Dictyosperma_album	((Hydriastele_microspadix	Veitchia_spiralis)	(Dypsis_decaryi	Heterospathe_cagayanensis)))	((Nypa_fruticans	Prestoea_acuminata)	(Oenocarpus_minor	Oenocarpus_bataua)))	Kentiopsis_piersoniorum))	((Sclerosperma_profizianum	Podococcus_barteri)	Phoenix_dactylifera))	(Serenoa_repens	Attalea_speciosa))))	Calamus_caryotoides);
((Pseudophoenix_vinifera	((Chamaedorea_seifrizii	Roystonea_regia)	(((Manicaria_saccifera	(Geonoma_undata	Pelagodoxa_henryana))	((((Dictyosperma_album	(Prestoea_acuminata	(Oenocarpus_minor	Oenocarpus_bataua)))	(Hydriastele_microspadix	(Veitchia_spiralis	Heterospathe_cagayanensis)))	Dypsis_decaryi)	Kentiopsis_piersoniorum))	((Attalea_speciosa	((Reinhardtia_paiewonskiana	Reinhardtia_latisecta)	Reinhardtia_simplex))	(Sabal_domingensis	((((Nypa_fruticans	Serenoa_repens)	(Sclerosperma_profizianum	(Podococcus_barteri	(Iriartea_deltoidea	Orania_palindan))))	(Elaeis_oleifera	Elaeis_guineensis))	Phoenix_dactylifera))))))	Calamus_caryotoides);
(((Chamaedorea_seifrizii	Roystonea_regia)	((((Reinhardtia_paiewonskiana	Reinhardtia_latisecta)	Reinhardtia_simplex)	(((Manicaria_saccifera	(Geonoma_undata	Pelagodoxa_henryana))	((Prestoea_acuminata	(Oenocarpus_minor	Oenocarpus_bataua))	((Hydriastele_microspadix	(Nypa_fruticans	Veitchia_spiralis))	(Heterospathe_cagayanensis	(Dictyosperma_album	(Kentiopsis_piersoniorum	Dypsis_decaryi))))))	((((Serenoa_repens	Sclerosperma_profizianum)	(Podococcus_barteri	(Iriartea_deltoidea	Orania_palindan)))	(Elaeis_oleifera	Elaeis_guineensis))	(Attalea_speciosa	Sabal_domingensis))))	(Pseudophoenix_vinifera	Phoenix_dactylifera)))	Calamus_caryotoides);
((((Manicaria_saccifera	Geonoma_undata)	Pelagodoxa_henryana)	(Kentiopsis_piersoniorum	(((Prestoea_acuminata	(Oenocarpus_minor	Oenocarpus_bataua))	((((Heterospathe_cagayanensis	Dypsis_decaryi)	Veitchia_spiralis)	Dictyosperma_album)	(Hydriastele_microspadix	Nypa_fruticans)))	(Roystonea_regia	((((Serenoa_repens	(Elaeis_oleifera	Elaeis_guineensis))	((Iriartea_deltoidea	((Orania_palindan	Podococcus_barteri)	Phoenix_dactylifera))	Sclerosperma_profizianum))	Sabal_domingensis)	(Attalea_speciosa	(Pseudophoenix_vinifera	(Reinhardtia_simplex	((Reinhardtia_paiewonskiana	Chamaedorea_seifrizii)	Reinhardtia_latisecta)))))))))	Calamus_caryotoides);
(((((Manicaria_saccifera	Geonoma_undata)	Pelagodoxa_henryana)	((((Prestoea_acuminata	(Oenocarpus_minor	Oenocarpus_bataua))	(((Heterospathe_cagayanensis	(Veitchia_spiralis	Dypsis_decaryi))	Dictyosperma_album)	Hydriastele_microspadix))	((Pseudophoenix_vinifera	Kentiopsis_piersoniorum)	(Chamaedorea_seifrizii	Roystonea_regia)))	((Elaeis_oleifera	Elaeis_guineensis)	(((Sclerosperma_profizianum	(Podococcus_barteri	((Orania_palindan	Iriartea_deltoidea)	Phoenix_dactylifera)))	((Attalea_speciosa	Reinhardtia_simplex)	(Reinhardtia_paiewonskiana	Reinhardtia_latisecta)))	Sabal_domingensis))))	(Serenoa_repens	Nypa_fruticans))	Calamus_caryotoides);
((((Phoenix_dactylifera	(((Attalea_speciosa	Sclerosperma_profizianum)	(((Reinhardtia_paiewonskiana	Reinhardtia_latisecta)	Reinhardtia_simplex)	((Elaeis_oleifera	Elaeis_guineensis)	(Orania_palindan	Iriartea_deltoidea))))	(((Serenoa_repens	Nypa_fruticans)	Podococcus_barteri)	Sabal_domingensis)))	((Kentiopsis_piersoniorum	(Hydriastele_microspadix	(((Heterospathe_cagayanensis	Dypsis_decaryi)	((Prestoea_acuminata	(Oenocarpus_minor	Oenocarpus_bataua))	Veitchia_spiralis))	Dictyosperma_album)))	((Manicaria_saccifera	Geonoma_undata)	Pelagodoxa_henryana)))	(Pseudophoenix_vinifera	(Chamaedorea_seifrizii	Roystonea_regia)))	Calamus_caryotoides);
(((((Serenoa_repens	Attalea_speciosa)	((((Elaeis_oleifera	Elaeis_guineensis)	(Orania_palindan	Iriartea_deltoidea))	Sclerosperma_profizianum)	((((Chamaedorea_seifrizii	Roystonea_regia)	Phoenix_dactylifera)	(Sabal_domingensis	(Geonoma_undata	(Manicaria_saccifera	Pelagodoxa_henryana))))	(Podococcus_barteri	((Dictyosperma_album	((Heterospathe_cagayanensis	((Veitchia_spiralis	Nypa_fruticans)	Hydriastele_microspadix))	((Prestoea_acuminata	(Oenocarpus_minor	Oenocarpus_bataua))	Dypsis_decaryi)))	Kentiopsis_piersoniorum)))))	((Reinhardtia_paiewonskiana	Reinhardtia_latisecta)	Reinhardtia_simplex))	Pseudophoenix_vinifera)	Calamus_caryotoides);
(((Roystonea_regia	((Manicaria_saccifera	(Pelagodoxa_henryana	Geonoma_undata))	(((Sabal_domingensis	(Phoenix_dactylifera	(((Reinhardtia_paiewonskiana	Reinhardtia_latisecta)	Reinhardtia_simplex)	(((Elaeis_oleifera	Elaeis_guineensis)	((Sclerosperma_profizianum	Serenoa_repens)	(Nypa_fruticans	Orania_palindan)))	Chamaedorea_seifrizii))))	(Podococcus_barteri	(Iriartea_deltoidea	Attalea_speciosa)))	((Dictyosperma_album	(Kentiopsis_piersoniorum	(((Heterospathe_cagayanensis	(Prestoea_acuminata	(Oenocarpus_minor	Oenocarpus_bataua)))	Dypsis_decaryi)	Veitchia_spiralis)))	Hydriastele_microspadix))))	Pseudophoenix_vinifera)	Calamus_caryotoides);
(((Roystonea_regia	(((Manicaria_saccifera	(Pelagodoxa_henryana	Geonoma_undata))	(Phoenix_dactylifera	((((Reinhardtia_paiewonskiana	Reinhardtia_latisecta)	(Chamaedorea_seifrizii	Reinhardtia_simplex))	(Elaeis_oleifera	Elaeis_guineensis))	((Iriartea_deltoidea	(Podococcus_barteri	(Sabal_domingensis	Sclerosperma_profizianum)))	(Orania_palindan	(((Nypa_fruticans	Serenoa_repens)	((Dictyosperma_album	((Heterospathe_cagayanensis	Veitchia_spiralis)	(Prestoea_acuminata	(Dypsis_decaryi	Kentiopsis_piersoniorum))))	Hydriastele_microspadix))	(Oenocarpus_minor	Oenocarpus_bataua)))))))	Attalea_speciosa))	Pseudophoenix_vinifera)	Calamus_caryotoides);
(((Chamaedorea_seifrizii	Roystonea_regia)	(((Manicaria_saccifera	(Pelagodoxa_henryana	Geonoma_undata))	(((((Iriartea_deltoidea	Phoenix_dactylifera)	Orania_palindan)	Serenoa_repens)	(((Elaeis_oleifera	Elaeis_guineensis)	(Pseudophoenix_vinifera	((Reinhardtia_paiewonskiana	Reinhardtia_latisecta)	(Attalea_speciosa	Reinhardtia_simplex))))	Sclerosperma_profizianum))	(Podococcus_barteri	Sabal_domingensis)))	((((((Dictyosperma_album	Dypsis_decaryi)	Heterospathe_cagayanensis)	(Nypa_fruticans	Hydriastele_microspadix))	Veitchia_spiralis)	(Prestoea_acuminata	(Oenocarpus_minor	Oenocarpus_bataua)))	Kentiopsis_piersoniorum)))	Calamus_caryotoides);
(((Chamaedorea_seifrizii	Roystonea_regia)	(((Veitchia_spiralis	(Kentiopsis_piersoniorum	(Dictyosperma_album	(((Nypa_fruticans	Hydriastele_microspadix)	Heterospathe_cagayanensis)	Dypsis_decaryi))))	(Oenocarpus_minor	(Oenocarpus_bataua	Prestoea_acuminata)))	((Manicaria_saccifera	(Pelagodoxa_henryana	Geonoma_undata))	(((Podococcus_barteri	(Sclerosperma_profizianum	((Iriartea_deltoidea	Phoenix_dactylifera)	Orania_palindan)))	(Sabal_domingensis	(Serenoa_repens	((Pseudophoenix_vinifera	((Reinhardtia_paiewonskiana	Reinhardtia_latisecta)	Reinhardtia_simplex))	Attalea_speciosa))))	(Elaeis_oleifera	Elaeis_guineensis)))))	Calamus_caryotoides);
((Pseudophoenix_vinifera	(((Sabal_domingensis	((((Iriartea_deltoidea	Attalea_speciosa)	(Heterospathe_cagayanensis	((Reinhardtia_paiewonskiana	(Reinhardtia_latisecta	Reinhardtia_simplex))	(Elaeis_guineensis	Elaeis_oleifera))))	((((Prestoea_acuminata	(Oenocarpus_minor	Oenocarpus_bataua))	(Veitchia_spiralis	(Dictyosperma_album	(Hydriastele_microspadix	(Kentiopsis_piersoniorum	Dypsis_decaryi)))))	(Pelagodoxa_henryana	Geonoma_undata))	Manicaria_saccifera))	((((Sclerosperma_profizianum	(Orania_palindan	Serenoa_repens))	Chamaedorea_seifrizii)	Podococcus_barteri)	Phoenix_dactylifera)))	Roystonea_regia)	Nypa_fruticans))	Calamus_caryotoides);
((Nypa_fruticans	(Attalea_speciosa	(Reinhardtia_simplex	(((((Elaeis_guineensis	Elaeis_oleifera)	((Phoenix_dactylifera	(Manicaria_saccifera	((Serenoa_repens	Geonoma_undata)	Pelagodoxa_henryana)))	((Sabal_domingensis	(Prestoea_acuminata	(Oenocarpus_minor	Oenocarpus_bataua)))	((Sclerosperma_profizianum	(Roystonea_regia	Pseudophoenix_vinifera))	((Kentiopsis_piersoniorum	(((Heterospathe_cagayanensis	Hydriastele_microspadix)	(Dypsis_decaryi	Veitchia_spiralis))	Dictyosperma_album))	((Chamaedorea_seifrizii	Orania_palindan)	Iriartea_deltoidea))))))	Reinhardtia_paiewonskiana)	Reinhardtia_latisecta)	Podococcus_barteri))))	Calamus_caryotoides);
(((Iriartea_deltoidea	((Phoenix_dactylifera	Pseudophoenix_vinifera)	Orania_palindan))	((Podococcus_barteri	Sclerosperma_profizianum)	((((Elaeis_guineensis	Elaeis_oleifera)	(Reinhardtia_simplex	(Reinhardtia_paiewonskiana	Reinhardtia_latisecta)))	(((Oenocarpus_minor	(Serenoa_repens	Oenocarpus_bataua))	((Dictyosperma_album	((Dypsis_decaryi	Kentiopsis_piersoniorum)	((Veitchia_spiralis	Hydriastele_microspadix)	Heterospathe_cagayanensis)))	(Nypa_fruticans	Prestoea_acuminata)))	((Manicaria_saccifera	(Geonoma_undata	Pelagodoxa_henryana))	((Chamaedorea_seifrizii	Roystonea_regia)	Sabal_domingensis))))	Attalea_speciosa)))	Calamus_caryotoides);
((Nypa_fruticans	(Prestoea_acuminata	(((Dypsis_decaryi	(Dictyosperma_album	(Heterospathe_cagayanensis	(Hydriastele_microspadix	Veitchia_spiralis))))	(Kentiopsis_piersoniorum	((((((Serenoa_repens	Attalea_speciosa)	(Pseudophoenix_vinifera	Roystonea_regia))	(Pelagodoxa_henryana	(Manicaria_saccifera	Geonoma_undata)))	(((Elaeis_guineensis	Elaeis_oleifera)	((Reinhardtia_paiewonskiana	Reinhardtia_latisecta)	Reinhardtia_simplex))	(((Sclerosperma_profizianum	(Iriartea_deltoidea	Orania_palindan))	Phoenix_dactylifera)	Podococcus_barteri)))	Sabal_domingensis)	Chamaedorea_seifrizii)))	(Oenocarpus_minor	Oenocarpus_bataua))))	Calamus_caryotoides);
((Pseudophoenix_vinifera	(Roystonea_regia	(((Manicaria_saccifera	(Geonoma_undata	Pelagodoxa_henryana))	(((Oenocarpus_minor	Oenocarpus_bataua)	Prestoea_acuminata)	((Dictyosperma_album	((Dypsis_decaryi	Heterospathe_cagayanensis)	(Veitchia_spiralis	Hydriastele_microspadix)))	Kentiopsis_piersoniorum)))	(Sabal_domingensis	((((Sclerosperma_profizianum	(Iriartea_deltoidea	Orania_palindan))	(Podococcus_barteri	(Serenoa_repens	Phoenix_dactylifera)))	Chamaedorea_seifrizii)	((Nypa_fruticans	Attalea_speciosa)	((Elaeis_guineensis	Elaeis_oleifera)	((Reinhardtia_paiewonskiana	Reinhardtia_latisecta)	Reinhardtia_simplex))))))))	Calamus_caryotoides);
((((Roystonea_regia	((Sabal_domingensis	((((Podococcus_barteri	Sclerosperma_profizianum)	(Iriartea_deltoidea	Orania_palindan))	Phoenix_dactylifera)	(((Geonoma_undata	(Pelagodoxa_henryana	Manicaria_saccifera))	(((Oenocarpus_minor	Oenocarpus_bataua)	Prestoea_acuminata)	((Chamaedorea_seifrizii	(Dypsis_decaryi	(((Veitchia_spiralis	Heterospathe_cagayanensis)	Hydriastele_microspadix)	Dictyosperma_album)))	Kentiopsis_piersoniorum)))	((Elaeis_guineensis	Elaeis_oleifera)	((Reinhardtia_paiewonskiana	Reinhardtia_latisecta)	Reinhardtia_simplex)))))	(Nypa_fruticans	Attalea_speciosa)))	Pseudophoenix_vinifera)	Serenoa_repens)	Calamus_caryotoides);
(((Roystonea_regia	((Geonoma_undata	(Pelagodoxa_henryana	Manicaria_saccifera))	((((Oenocarpus_minor	Oenocarpus_bataua)	Prestoea_acuminata)	(((Dypsis_decaryi	Kentiopsis_piersoniorum)	Dictyosperma_album)	(Heterospathe_cagayanensis	(Veitchia_spiralis	Hydriastele_microspadix))))	((((Elaeis_guineensis	Elaeis_oleifera)	(Podococcus_barteri	(Sclerosperma_profizianum	((Orania_palindan	(Chamaedorea_seifrizii	Iriartea_deltoidea))	Phoenix_dactylifera))))	((Nypa_fruticans	Attalea_speciosa)	(((Serenoa_repens	Reinhardtia_paiewonskiana)	Reinhardtia_latisecta)	Reinhardtia_simplex)))	Sabal_domingensis))))	Pseudophoenix_vinifera)	Calamus_caryotoides);
(((Roystonea_regia	(((Attalea_speciosa	Sabal_domingensis)	(((Elaeis_guineensis	Elaeis_oleifera)	(((((Nypa_fruticans	Serenoa_repens)	Sclerosperma_profizianum)	Podococcus_barteri)	(Orania_palindan	Iriartea_deltoidea))	Phoenix_dactylifera))	(((Reinhardtia_paiewonskiana	Reinhardtia_latisecta)	Reinhardtia_simplex)	Chamaedorea_seifrizii)))	(((Pelagodoxa_henryana	Geonoma_undata)	(((Veitchia_spiralis	(Heterospathe_cagayanensis	(Dictyosperma_album	(Hydriastele_microspadix	((Oenocarpus_minor	Oenocarpus_bataua)	Prestoea_acuminata)))))	Dypsis_decaryi)	Kentiopsis_piersoniorum))	Manicaria_saccifera)))	Pseudophoenix_vinifera)	Calamus_caryotoides);
((((Chamaedorea_seifrizii	Roystonea_regia)	(((((Veitchia_spiralis	Sclerosperma_profizianum)	(Attalea_speciosa	Sabal_domingensis))	(((((Reinhardtia_paiewonskiana	Reinhardtia_latisecta)	Reinhardtia_simplex)	(Elaeis_guineensis	Elaeis_oleifera))	Heterospathe_cagayanensis)	((Podococcus_barteri	Dypsis_decaryi)	((Kentiopsis_piersoniorum	Hydriastele_microspadix)	(((Oenocarpus_minor	(Serenoa_repens	Oenocarpus_bataua))	(Nypa_fruticans	Prestoea_acuminata))	Dictyosperma_album)))))	((Pelagodoxa_henryana	Geonoma_undata)	Manicaria_saccifera))	((Orania_palindan	Iriartea_deltoidea)	Phoenix_dactylifera)))	Pseudophoenix_vinifera)	Calamus_caryotoides);
((((Chamaedorea_seifrizii	Roystonea_regia)	((Orania_palindan	Phoenix_dactylifera)	(Iriartea_deltoidea	(((Serenoa_repens	Attalea_speciosa)	(Podococcus_barteri	Sclerosperma_profizianum))	(((((Reinhardtia_paiewonskiana	Reinhardtia_latisecta)	Reinhardtia_simplex)	(Elaeis_guineensis	Elaeis_oleifera))	(((((((Nypa_fruticans	Dypsis_decaryi)	Kentiopsis_piersoniorum)	Heterospathe_cagayanensis)	(Dictyosperma_album	(Veitchia_spiralis	Hydriastele_microspadix)))	((Oenocarpus_minor	Oenocarpus_bataua)	Prestoea_acuminata))	(Pelagodoxa_henryana	Geonoma_undata))	Manicaria_saccifera))	Sabal_domingensis)))))	Pseudophoenix_vinifera)	Calamus_caryotoides);
((((Iriartea_deltoidea	Orania_palindan)	Phoenix_dactylifera)	(((((Serenoa_repens	Attalea_speciosa)	((Roystonea_regia	Chamaedorea_seifrizii)	Pseudophoenix_vinifera))	(((((Elaeis_guineensis	Elaeis_oleifera)	(Reinhardtia_simplex	(Reinhardtia_paiewonskiana	Reinhardtia_latisecta)))	(Manicaria_saccifera	(Pelagodoxa_henryana	Geonoma_undata)))	(((Dypsis_decaryi	(Dictyosperma_album	(Nypa_fruticans	(Heterospathe_cagayanensis	(Veitchia_spiralis	Hydriastele_microspadix)))))	(Prestoea_acuminata	(Oenocarpus_bataua	Oenocarpus_minor)))	Kentiopsis_piersoniorum))	Sabal_domingensis))	Sclerosperma_profizianum)	Podococcus_barteri))	Calamus_caryotoides);
(((Manicaria_saccifera	(Pelagodoxa_henryana	Geonoma_undata))	(Sabal_domingensis	(((Elaeis_guineensis	Elaeis_oleifera)	(Reinhardtia_simplex	(Reinhardtia_paiewonskiana	Reinhardtia_latisecta)))	((((Nypa_fruticans	Hydriastele_microspadix)	(Kentiopsis_piersoniorum	((Veitchia_spiralis	(Heterospathe_cagayanensis	(Dypsis_decaryi	(Prestoea_acuminata	(Oenocarpus_bataua	Oenocarpus_minor)))))	Dictyosperma_album)))	((Sclerosperma_profizianum	Podococcus_barteri)	((Iriartea_deltoidea	Orania_palindan)	Phoenix_dactylifera)))	(Attalea_speciosa	((Roystonea_regia	Chamaedorea_seifrizii)	(Serenoa_repens	Pseudophoenix_vinifera)))))))	Calamus_caryotoides);
((((Roystonea_regia	Chamaedorea_seifrizii)	Pseudophoenix_vinifera)	(((Serenoa_repens	(Manicaria_saccifera	(Pelagodoxa_henryana	Geonoma_undata)))	(((Podococcus_barteri	Dypsis_decaryi)	((Sclerosperma_profizianum	Sabal_domingensis)	((Kentiopsis_piersoniorum	(Prestoea_acuminata	(Oenocarpus_bataua	Oenocarpus_minor)))	(((Veitchia_spiralis	Hydriastele_microspadix)	Heterospathe_cagayanensis)	Dictyosperma_album))))	(((Elaeis_guineensis	Elaeis_oleifera)	(Reinhardtia_simplex	(Reinhardtia_paiewonskiana	Reinhardtia_latisecta)))	(Nypa_fruticans	Attalea_speciosa))))	((Iriartea_deltoidea	Orania_palindan)	Phoenix_dactylifera)))	Calamus_caryotoides);
(((Roystonea_regia	(Heterospathe_cagayanensis	((Veitchia_spiralis	(Kentiopsis_piersoniorum	(Manicaria_saccifera	(Pelagodoxa_henryana	Geonoma_undata))))	(((Prestoea_acuminata	(Oenocarpus_bataua	Oenocarpus_minor))	Dypsis_decaryi)	(Dictyosperma_album	(Hydriastele_microspadix	(((((Elaeis_guineensis	Elaeis_oleifera)	(Chamaedorea_seifrizii	Orania_palindan))	Sclerosperma_profizianum)	Sabal_domingensis)	((Phoenix_dactylifera	Iriartea_deltoidea)	((((Podococcus_barteri	Attalea_speciosa)	Reinhardtia_simplex)	((Nypa_fruticans	Serenoa_repens)	Reinhardtia_paiewonskiana))	Reinhardtia_latisecta)))))))))	Pseudophoenix_vinifera)	Calamus_caryotoides);
(((Orania_palindan	((Iriartea_deltoidea	Phoenix_dactylifera)	((Chamaedorea_seifrizii	Roystonea_regia)	(((((Reinhardtia_latisecta	Reinhardtia_paiewonskiana)	Reinhardtia_simplex)	Sabal_domingensis)	(((Elaeis_guineensis	Elaeis_oleifera)	(Geonoma_undata	(Manicaria_saccifera	Pelagodoxa_henryana)))	Sclerosperma_profizianum))	(Attalea_speciosa	(Heterospathe_cagayanensis	((Podococcus_barteri	(Dypsis_decaryi	((Dictyosperma_album	((Kentiopsis_piersoniorum	Hydriastele_microspadix)	(Nypa_fruticans	Serenoa_repens)))	Veitchia_spiralis)))	(Prestoea_acuminata	(Oenocarpus_bataua	Oenocarpus_minor)))))))))	Pseudophoenix_vinifera)	Calamus_caryotoides);
(((((((Geonoma_undata	(Manicaria_saccifera	Pelagodoxa_henryana))	(((Dictyosperma_album	(Veitchia_spiralis	((Nypa_fruticans	Hydriastele_microspadix)	(Heterospathe_cagayanensis	Dypsis_decaryi))))	(Prestoea_acuminata	(Oenocarpus_bataua	Oenocarpus_minor)))	Kentiopsis_piersoniorum))	((Sabal_domingensis	(((Reinhardtia_simplex	(Chamaedorea_seifrizii	(Reinhardtia_paiewonskiana	Reinhardtia_latisecta)))	(Elaeis_guineensis	Elaeis_oleifera))	(Phoenix_dactylifera	(((Orania_palindan	Iriartea_deltoidea)	Sclerosperma_profizianum)	Podococcus_barteri))))	Attalea_speciosa))	Roystonea_regia)	Serenoa_repens)	Pseudophoenix_vinifera)	Calamus_caryotoides);
((((((((Manicaria_saccifera	(Pelagodoxa_henryana	Geonoma_undata))	((Prestoea_acuminata	(Oenocarpus_bataua	Oenocarpus_minor))	((((Dictyosperma_album	(Kentiopsis_piersoniorum	Dypsis_decaryi))	(Nypa_fruticans	Hydriastele_microspadix))	Veitchia_spiralis)	Heterospathe_cagayanensis)))	((((Chamaedorea_seifrizii	(Orania_palindan	(Elaeis_guineensis	Elaeis_oleifera)))	((Reinhardtia_latisecta	Reinhardtia_paiewonskiana)	Reinhardtia_simplex))	(Sabal_domingensis	(Podococcus_barteri	(Attalea_speciosa	Iriartea_deltoidea))))	Phoenix_dactylifera))	Sclerosperma_profizianum)	Roystonea_regia)	Serenoa_repens)	Pseudophoenix_vinifera)	Calamus_caryotoides);
(((Serenoa_repens	Nypa_fruticans)	(Orania_palindan	((Elaeis_guineensis	Elaeis_oleifera)	(Sclerosperma_profizianum	(((Prestoea_acuminata	((Attalea_speciosa	Oenocarpus_bataua)	Oenocarpus_minor))	(((Kentiopsis_piersoniorum	((Podococcus_barteri	Dypsis_decaryi)	((Hydriastele_microspadix	(Veitchia_spiralis	Heterospathe_cagayanensis))	Dictyosperma_album)))	(Pelagodoxa_henryana	(Geonoma_undata	Manicaria_saccifera)))	Sabal_domingensis))	(((Reinhardtia_latisecta	Reinhardtia_paiewonskiana)	Reinhardtia_simplex)	((Chamaedorea_seifrizii	Roystonea_regia)	(Iriartea_deltoidea	(Phoenix_dactylifera	Pseudophoenix_vinifera)))))))))	Calamus_caryotoides);
((((((((Pelagodoxa_henryana	Geonoma_undata)	Manicaria_saccifera)	(Sabal_domingensis	((((Hydriastele_microspadix	((Sclerosperma_profizianum	((Serenoa_repens	Nypa_fruticans)	Orania_palindan))	(Elaeis_guineensis	Elaeis_oleifera)))	Podococcus_barteri)	(Phoenix_dactylifera	Chamaedorea_seifrizii))	((Attalea_speciosa	Iriartea_deltoidea)	((Reinhardtia_latisecta	Reinhardtia_paiewonskiana)	Reinhardtia_simplex)))))	(Pseudophoenix_vinifera	Roystonea_regia))	(Prestoea_acuminata	(Oenocarpus_bataua	Oenocarpus_minor)))	(Veitchia_spiralis	(Kentiopsis_piersoniorum	(Dypsis_decaryi	Dictyosperma_album))))	Heterospathe_cagayanensis)	Calamus_caryotoides);
((((Veitchia_spiralis	Hydriastele_microspadix)	((Dypsis_decaryi	Kentiopsis_piersoniorum)	(((((((Attalea_speciosa	Iriartea_deltoidea)	(Pseudophoenix_vinifera	Roystonea_regia))	(Phoenix_dactylifera	((Geonoma_undata	Pelagodoxa_henryana)	Manicaria_saccifera)))	((Chamaedorea_seifrizii	((Reinhardtia_simplex	Reinhardtia_paiewonskiana)	Reinhardtia_latisecta))	Sabal_domingensis))	((Sclerosperma_profizianum	((Nypa_fruticans	Orania_palindan)	(Podococcus_barteri	Serenoa_repens)))	(Elaeis_guineensis	Elaeis_oleifera)))	(Prestoea_acuminata	(Oenocarpus_bataua	Oenocarpus_minor)))	Dictyosperma_album)))	Heterospathe_cagayanensis)	Calamus_caryotoides);
((Pseudophoenix_vinifera	(Roystonea_regia	(((((Sabal_domingensis	(((Reinhardtia_latisecta	Reinhardtia_paiewonskiana)	Reinhardtia_simplex)	(Elaeis_oleifera	Elaeis_guineensis)))	((Nypa_fruticans	Hydriastele_microspadix)	(((Serenoa_repens	Sclerosperma_profizianum)	(Orania_palindan	((Iriartea_deltoidea	Chamaedorea_seifrizii)	Phoenix_dactylifera)))	Podococcus_barteri)))	Attalea_speciosa)	((Veitchia_spiralis	(Heterospathe_cagayanensis	((Kentiopsis_piersoniorum	Dypsis_decaryi)	Dictyosperma_album)))	(Prestoea_acuminata	(Oenocarpus_bataua	Oenocarpus_minor))))	(Geonoma_undata	(Pelagodoxa_henryana	Manicaria_saccifera)))))	Calamus_caryotoides);
((((Orania_palindan	Iriartea_deltoidea)	(((Chamaedorea_seifrizii	Roystonea_regia)	Pseudophoenix_vinifera)	(((Sclerosperma_profizianum	(((Reinhardtia_paiewonskiana	Reinhardtia_latisecta)	Reinhardtia_simplex)	Podococcus_barteri))	(((Manicaria_saccifera	(Geonoma_undata	Pelagodoxa_henryana))	(((Nypa_fruticans	(Dypsis_decaryi	(Dictyosperma_album	(Heterospathe_cagayanensis	(Veitchia_spiralis	Hydriastele_microspadix)))))	(Prestoea_acuminata	(Oenocarpus_bataua	Oenocarpus_minor)))	Kentiopsis_piersoniorum))	((Elaeis_oleifera	Elaeis_guineensis)	(Serenoa_repens	Attalea_speciosa))))	Sabal_domingensis)))	Phoenix_dactylifera)	Calamus_caryotoides);
((Pseudophoenix_vinifera	((((((Serenoa_repens	Sabal_domingensis)	Chamaedorea_seifrizii)	((Phoenix_dactylifera	(Orania_palindan	Iriartea_deltoidea))	(Podococcus_barteri	Sclerosperma_profizianum)))	(((Elaeis_oleifera	Elaeis_guineensis)	((Reinhardtia_paiewonskiana	Reinhardtia_latisecta)	Reinhardtia_simplex))	Attalea_speciosa))	((Manicaria_saccifera	(Geonoma_undata	Pelagodoxa_henryana))	(((((Nypa_fruticans	Hydriastele_microspadix)	(Heterospathe_cagayanensis	Veitchia_spiralis))	Dictyosperma_album)	(Kentiopsis_piersoniorum	Dypsis_decaryi))	(Prestoea_acuminata	(Oenocarpus_bataua	Oenocarpus_minor)))))	Roystonea_regia))	Calamus_caryotoides);
((Nypa_fruticans	(Hydriastele_microspadix	(((Dypsis_decaryi	Heterospathe_cagayanensis)	(Dictyosperma_album	(Kentiopsis_piersoniorum	((Prestoea_acuminata	(Oenocarpus_bataua	Oenocarpus_minor))	(((Manicaria_saccifera	(Geonoma_undata	Pelagodoxa_henryana))	(Roystonea_regia	Pseudophoenix_vinifera))	(((Sabal_domingensis	(Podococcus_barteri	((Sclerosperma_profizianum	Serenoa_repens)	Chamaedorea_seifrizii)))	(Iriartea_deltoidea	Phoenix_dactylifera))	((Orania_palindan	(Elaeis_oleifera	Elaeis_guineensis))	((Reinhardtia_paiewonskiana	Reinhardtia_latisecta)	(Attalea_speciosa	Reinhardtia_simplex)))))))))	Veitchia_spiralis)))	Calamus_caryotoides);
((Kentiopsis_piersoniorum	((Dictyosperma_album	(((Hydriastele_microspadix	Veitchia_spiralis)	(Nypa_fruticans	((Prestoea_acuminata	(Oenocarpus_bataua	Oenocarpus_minor))	(((((Serenoa_repens	Attalea_speciosa)	(Roystonea_regia	Pseudophoenix_vinifera))	Sabal_domingensis)	(((Elaeis_oleifera	Elaeis_guineensis)	((Reinhardtia_paiewonskiana	Reinhardtia_latisecta)	Reinhardtia_simplex))	((Iriartea_deltoidea	Orania_palindan)	(Phoenix_dactylifera	(Podococcus_barteri	Sclerosperma_profizianum)))))	((Manicaria_saccifera	(Geonoma_undata	Pelagodoxa_henryana))	Chamaedorea_seifrizii)))))	Heterospathe_cagayanensis))	Dypsis_decaryi))	Calamus_caryotoides);
(((((Dictyosperma_album	(Heterospathe_cagayanensis	(Veitchia_spiralis	((Prestoea_acuminata	(Oenocarpus_bataua	Oenocarpus_minor))	((((Serenoa_repens	((Reinhardtia_paiewonskiana	Reinhardtia_latisecta)	Reinhardtia_simplex))	((Sclerosperma_profizianum	((Attalea_speciosa	Podococcus_barteri)	((Elaeis_oleifera	Elaeis_guineensis)	(Chamaedorea_seifrizii	(Iriartea_deltoidea	Orania_palindan)))))	Phoenix_dactylifera))	Sabal_domingensis)	((Roystonea_regia	Pseudophoenix_vinifera)	(Manicaria_saccifera	(Geonoma_undata	Pelagodoxa_henryana))))))))	(Kentiopsis_piersoniorum	Dypsis_decaryi))	Hydriastele_microspadix)	Nypa_fruticans)	Calamus_caryotoides);
((Pseudophoenix_vinifera	((((Manicaria_saccifera	(Geonoma_undata	Pelagodoxa_henryana))	(((Sabal_domingensis	Sclerosperma_profizianum)	(((Serenoa_repens	(Elaeis_oleifera	Elaeis_guineensis))	(Chamaedorea_seifrizii	(Iriartea_deltoidea	Orania_palindan)))	Phoenix_dactylifera))	((Attalea_speciosa	Podococcus_barteri)	((Reinhardtia_paiewonskiana	Reinhardtia_latisecta)	Reinhardtia_simplex))))	(((Kentiopsis_piersoniorum	(Dictyosperma_album	((Veitchia_spiralis	(Hydriastele_microspadix	Nypa_fruticans))	Heterospathe_cagayanensis)))	Dypsis_decaryi)	(Prestoea_acuminata	(Oenocarpus_bataua	Oenocarpus_minor))))	Roystonea_regia))	Calamus_caryotoides);
((Phoenix_dactylifera	(((((((Pseudophoenix_vinifera	((Reinhardtia_paiewonskiana	Reinhardtia_latisecta)	Reinhardtia_simplex))	Attalea_speciosa)	((((Manicaria_saccifera	(Geonoma_undata	Pelagodoxa_henryana))	(Elaeis_oleifera	Elaeis_guineensis))	Roystonea_regia)	(((Kentiopsis_piersoniorum	(Dictyosperma_album	((Veitchia_spiralis	Hydriastele_microspadix)	Heterospathe_cagayanensis)))	Dypsis_decaryi)	(Prestoea_acuminata	((Nypa_fruticans	Serenoa_repens)	(Oenocarpus_bataua	Oenocarpus_minor))))))	Sabal_domingensis)	Podococcus_barteri)	Sclerosperma_profizianum)	(Iriartea_deltoidea	(Chamaedorea_seifrizii	Orania_palindan))))	Calamus_caryotoides);
((Orania_palindan	((Phoenix_dactylifera	(Podococcus_barteri	(((((Sabal_domingensis	(Attalea_speciosa	Nypa_fruticans))	(((Reinhardtia_paiewonskiana	Reinhardtia_latisecta)	Reinhardtia_simplex)	(Elaeis_oleifera	Elaeis_guineensis)))	((Manicaria_saccifera	(Geonoma_undata	Pelagodoxa_henryana))	(((Veitchia_spiralis	((Kentiopsis_piersoniorum	(Hydriastele_microspadix	(Dypsis_decaryi	Heterospathe_cagayanensis)))	Dictyosperma_album))	(Prestoea_acuminata	(Oenocarpus_minor	Oenocarpus_bataua)))	(Roystonea_regia	Pseudophoenix_vinifera))))	Serenoa_repens)	Sclerosperma_profizianum)))	(Chamaedorea_seifrizii	Iriartea_deltoidea)))	Calamus_caryotoides);
(((Iriartea_deltoidea	(Phoenix_dactylifera	Orania_palindan))	(((Chamaedorea_seifrizii	Roystonea_regia)	Pseudophoenix_vinifera)	((((((Reinhardtia_paiewonskiana	Reinhardtia_latisecta)	(Attalea_speciosa	Reinhardtia_simplex))	(Elaeis_oleifera	Elaeis_guineensis))	(Sclerosperma_profizianum	Podococcus_barteri))	((((Veitchia_spiralis	Hydriastele_microspadix)	((Kentiopsis_piersoniorum	Dypsis_decaryi)	Dictyosperma_album))	Heterospathe_cagayanensis)	((Nypa_fruticans	Prestoea_acuminata)	(Oenocarpus_minor	(Serenoa_repens	Oenocarpus_bataua)))))	((Geonoma_undata	(Pelagodoxa_henryana	Manicaria_saccifera))	Sabal_domingensis))))	Calamus_caryotoides);
(((((((Serenoa_repens	Phoenix_dactylifera)	(Podococcus_barteri	((Iriartea_deltoidea	Orania_palindan)	Sclerosperma_profizianum)))	((Elaeis_oleifera	Elaeis_guineensis)	(Reinhardtia_simplex	(Reinhardtia_paiewonskiana	Reinhardtia_latisecta))))	Sabal_domingensis)	((Manicaria_saccifera	(Geonoma_undata	((Veitchia_spiralis	((Prestoea_acuminata	(Oenocarpus_minor	Oenocarpus_bataua))	(Heterospathe_cagayanensis	(Hydriastele_microspadix	((Dypsis_decaryi	Kentiopsis_piersoniorum)	Dictyosperma_album)))))	Pelagodoxa_henryana)))	(Roystonea_regia	Pseudophoenix_vinifera)))	(Attalea_speciosa	(Chamaedorea_seifrizii	Nypa_fruticans)))	Calamus_caryotoides);
((Pseudophoenix_vinifera	((((Attalea_speciosa	(Podococcus_barteri	(((Serenoa_repens	Nypa_fruticans)	Sclerosperma_profizianum)	((((Iriartea_deltoidea	Orania_palindan)	(Elaeis_oleifera	Elaeis_guineensis))	Phoenix_dactylifera)	(Sabal_domingensis	((Reinhardtia_simplex	(Reinhardtia_paiewonskiana	Reinhardtia_latisecta))	Chamaedorea_seifrizii))))))	(Manicaria_saccifera	(Geonoma_undata	Pelagodoxa_henryana)))	((((Veitchia_spiralis	((Prestoea_acuminata	(Oenocarpus_minor	Oenocarpus_bataua))	Dictyosperma_album))	(Hydriastele_microspadix	Heterospathe_cagayanensis))	Dypsis_decaryi)	Kentiopsis_piersoniorum))	Roystonea_regia))	Calamus_caryotoides);
((Pseudophoenix_vinifera	((Manicaria_saccifera	(((((Attalea_speciosa	((Serenoa_repens	Nypa_fruticans)	Reinhardtia_simplex))	(Reinhardtia_paiewonskiana	Reinhardtia_latisecta))	Sabal_domingensis)	((((Sclerosperma_profizianum	Podococcus_barteri)	(Iriartea_deltoidea	(Chamaedorea_seifrizii	Orania_palindan)))	(Elaeis_oleifera	Elaeis_guineensis))	Phoenix_dactylifera))	((Geonoma_undata	((Prestoea_acuminata	(Oenocarpus_minor	Oenocarpus_bataua))	(((Veitchia_spiralis	((Dypsis_decaryi	Kentiopsis_piersoniorum)	Dictyosperma_album))	Heterospathe_cagayanensis)	Hydriastele_microspadix)))	Pelagodoxa_henryana)))	Roystonea_regia))	Calamus_caryotoides);
((Pseudophoenix_vinifera	(Roystonea_regia	(Kentiopsis_piersoniorum	((((((Reinhardtia_simplex	(Reinhardtia_paiewonskiana	Reinhardtia_latisecta))	(Elaeis_oleifera	Elaeis_guineensis))	((Phoenix_dactylifera	((Iriartea_deltoidea	(Chamaedorea_seifrizii	Orania_palindan))	(Sclerosperma_profizianum	Podococcus_barteri)))	Serenoa_repens))	Sabal_domingensis)	(Pelagodoxa_henryana	(Geonoma_undata	Manicaria_saccifera)))	((Prestoea_acuminata	(Oenocarpus_minor	Oenocarpus_bataua))	(((Veitchia_spiralis	(Dypsis_decaryi	Heterospathe_cagayanensis))	((Attalea_speciosa	Nypa_fruticans)	Hydriastele_microspadix))	Dictyosperma_album))))))	Calamus_caryotoides);
((Pseudophoenix_vinifera	((Roystonea_regia	((((Reinhardtia_paiewonskiana	Reinhardtia_latisecta)	(Attalea_speciosa	Reinhardtia_simplex))	(Elaeis_oleifera	Elaeis_guineensis))	((((Manicaria_saccifera	(Pelagodoxa_henryana	Geonoma_undata))	Iriartea_deltoidea)	((Chamaedorea_seifrizii	Sabal_domingensis)	((((Hydriastele_microspadix	((Dypsis_decaryi	Kentiopsis_piersoniorum)	Dictyosperma_album))	Heterospathe_cagayanensis)	Veitchia_spiralis)	(Prestoea_acuminata	(Oenocarpus_minor	Oenocarpus_bataua)))))	(((Podococcus_barteri	Phoenix_dactylifera)	(Nypa_fruticans	Orania_palindan))	Sclerosperma_profizianum))))	Serenoa_repens))	Calamus_caryotoides);
(((Roystonea_regia	Pseudophoenix_vinifera)	(((((Sabal_domingensis	(((Manicaria_saccifera	(Pelagodoxa_henryana	Geonoma_undata))	(((Chamaedorea_seifrizii	Orania_palindan)	(Sclerosperma_profizianum	(Podococcus_barteri	Serenoa_repens)))	(Elaeis_oleifera	Elaeis_guineensis)))	Attalea_speciosa))	(((Veitchia_spiralis	((Dictyosperma_album	Kentiopsis_piersoniorum)	(Dypsis_decaryi	Heterospathe_cagayanensis)))	(Prestoea_acuminata	(Oenocarpus_minor	Oenocarpus_bataua)))	(Nypa_fruticans	Hydriastele_microspadix)))	((Reinhardtia_paiewonskiana	Reinhardtia_latisecta)	Reinhardtia_simplex))	Phoenix_dactylifera)	Iriartea_deltoidea))	Calamus_caryotoides);
((Prestoea_acuminata	(((Oenocarpus_minor	Oenocarpus_bataua)	((((Pseudophoenix_vinifera	Sclerosperma_profizianum)	(Orania_palindan	(Serenoa_repens	Nypa_fruticans)))	((Phoenix_dactylifera	((((Reinhardtia_paiewonskiana	Reinhardtia_latisecta)	Reinhardtia_simplex)	(Elaeis_oleifera	Elaeis_guineensis))	Sabal_domingensis))	(Podococcus_barteri	(Chamaedorea_seifrizii	(Iriartea_deltoidea	Attalea_speciosa)))))	(Roystonea_regia	(Geonoma_undata	(Manicaria_saccifera	Pelagodoxa_henryana)))))	(Kentiopsis_piersoniorum	(((Hydriastele_microspadix	(Dypsis_decaryi	Heterospathe_cagayanensis))	Dictyosperma_album)	Veitchia_spiralis))))	Calamus_caryotoides);
((Pseudophoenix_vinifera	(((Attalea_speciosa	((((((Dictyosperma_album	(Hydriastele_microspadix	(Heterospathe_cagayanensis	Veitchia_spiralis)))	Kentiopsis_piersoniorum)	Dypsis_decaryi)	(Prestoea_acuminata	(Oenocarpus_minor	Oenocarpus_bataua)))	((Chamaedorea_seifrizii	Roystonea_regia)	Phoenix_dactylifera))	((((Reinhardtia_paiewonskiana	Reinhardtia_latisecta)	Reinhardtia_simplex)	Sabal_domingensis)	((Elaeis_oleifera	Elaeis_guineensis)	(Manicaria_saccifera	(Pelagodoxa_henryana	(Iriartea_deltoidea	Geonoma_undata)))))))	((Podococcus_barteri	Sclerosperma_profizianum)	(Orania_palindan	Nypa_fruticans)))	Serenoa_repens))	Calamus_caryotoides);
((Nypa_fruticans	(((Dictyosperma_album	(Kentiopsis_piersoniorum	((Prestoea_acuminata	(Oenocarpus_minor	Oenocarpus_bataua))	((Orania_palindan	Iriartea_deltoidea)	((((Sabal_domingensis	(((Pseudophoenix_vinifera	(Roystonea_regia	(Chamaedorea_seifrizii	Sclerosperma_profizianum)))	(Attalea_speciosa	Podococcus_barteri))	(((Reinhardtia_paiewonskiana	Reinhardtia_latisecta)	Reinhardtia_simplex)	(Manicaria_saccifera	Phoenix_dactylifera))))	(Elaeis_oleifera	Elaeis_guineensis))	(Geonoma_undata	Pelagodoxa_henryana))	Serenoa_repens)))))	((Veitchia_spiralis	Hydriastele_microspadix)	Heterospathe_cagayanensis))	Dypsis_decaryi))	Calamus_caryotoides);
((Pseudophoenix_vinifera	((Chamaedorea_seifrizii	Roystonea_regia)	(((Sabal_domingensis	((((Reinhardtia_paiewonskiana	Reinhardtia_latisecta)	Reinhardtia_simplex)	(Elaeis_oleifera	Elaeis_guineensis))	(((Orania_palindan	Iriartea_deltoidea)	Phoenix_dactylifera)	(Sclerosperma_profizianum	Podococcus_barteri))))	((Kentiopsis_piersoniorum	(Pelagodoxa_henryana	(Geonoma_undata	Manicaria_saccifera)))	((Nypa_fruticans	((((Dypsis_decaryi	Heterospathe_cagayanensis)	(Veitchia_spiralis	Prestoea_acuminata))	(Oenocarpus_minor	Oenocarpus_bataua))	Dictyosperma_album))	Hydriastele_microspadix)))	(Serenoa_repens	Attalea_speciosa))))	Calamus_caryotoides);
(((Roystonea_regia	((Attalea_speciosa	(((Serenoa_repens	((Podococcus_barteri	Sclerosperma_profizianum)	((Chamaedorea_seifrizii	Phoenix_dactylifera)	(Iriartea_deltoidea	Orania_palindan))))	(Reinhardtia_simplex	(Reinhardtia_latisecta	Reinhardtia_paiewonskiana)))	((Elaeis_guineensis	Elaeis_oleifera)	Sabal_domingensis)))	((Manicaria_saccifera	(Geonoma_undata	Pelagodoxa_henryana))	((Dypsis_decaryi	((Heterospathe_cagayanensis	((Hydriastele_microspadix	Nypa_fruticans)	Veitchia_spiralis))	(Dictyosperma_album	(Prestoea_acuminata	(Oenocarpus_minor	Oenocarpus_bataua)))))	Kentiopsis_piersoniorum))))	Pseudophoenix_vinifera)	Calamus_caryotoides);
((((Chamaedorea_seifrizii	Roystonea_regia)	((((Kentiopsis_piersoniorum	(Dictyosperma_album	((Hydriastele_microspadix	(Dypsis_decaryi	Veitchia_spiralis))	Heterospathe_cagayanensis)))	(Prestoea_acuminata	(Oenocarpus_minor	Oenocarpus_bataua)))	(((Elaeis_guineensis	Elaeis_oleifera)	((Attalea_speciosa	Reinhardtia_simplex)	(Reinhardtia_latisecta	Reinhardtia_paiewonskiana)))	(((Nypa_fruticans	Serenoa_repens)	Sabal_domingensis)	((Podococcus_barteri	Sclerosperma_profizianum)	(Phoenix_dactylifera	(Iriartea_deltoidea	Orania_palindan))))))	(Manicaria_saccifera	(Geonoma_undata	Pelagodoxa_henryana))))	Pseudophoenix_vinifera)	Calamus_caryotoides);
(((((Reinhardtia_simplex	Reinhardtia_latisecta)	Reinhardtia_paiewonskiana)	(((Chamaedorea_seifrizii	Roystonea_regia)	((((Dictyosperma_album	(Veitchia_spiralis	((Heterospathe_cagayanensis	(Nypa_fruticans	Hydriastele_microspadix))	Dypsis_decaryi)))	(Prestoea_acuminata	(Oenocarpus_minor	Oenocarpus_bataua)))	Kentiopsis_piersoniorum)	(Manicaria_saccifera	(Geonoma_undata	Pelagodoxa_henryana))))	(((Serenoa_repens	Attalea_speciosa)	Sabal_domingensis)	((Elaeis_guineensis	Elaeis_oleifera)	((Podococcus_barteri	Sclerosperma_profizianum)	(Phoenix_dactylifera	(Iriartea_deltoidea	Orania_palindan)))))))	Pseudophoenix_vinifera)	Calamus_caryotoides);
((Heterospathe_cagayanensis	(((Hydriastele_microspadix	Veitchia_spiralis)	(Dypsis_decaryi	(Kentiopsis_piersoniorum	Dictyosperma_album)))	((Prestoea_acuminata	(Oenocarpus_minor	Oenocarpus_bataua))	((Roystonea_regia	(Attalea_speciosa	(Sabal_domingensis	(((((Chamaedorea_seifrizii	Reinhardtia_paiewonskiana)	Reinhardtia_simplex)	Reinhardtia_latisecta)	(Elaeis_guineensis	Elaeis_oleifera))	((Sclerosperma_profizianum	((Podococcus_barteri	Phoenix_dactylifera)	(Iriartea_deltoidea	Orania_palindan)))	(Nypa_fruticans	Serenoa_repens))))))	(Pseudophoenix_vinifera	(Pelagodoxa_henryana	(Manicaria_saccifera	Geonoma_undata)))))))	Calamus_caryotoides);
((Pseudophoenix_vinifera	(Phoenix_dactylifera	((Iriartea_deltoidea	Orania_palindan)	((Chamaedorea_seifrizii	Roystonea_regia)	((((Podococcus_barteri	(Serenoa_repens	Attalea_speciosa))	(Sabal_domingensis	Sclerosperma_profizianum))	((Reinhardtia_simplex	(Reinhardtia_latisecta	Reinhardtia_paiewonskiana))	(Elaeis_guineensis	Elaeis_oleifera)))	(((Pelagodoxa_henryana	Geonoma_undata)	Manicaria_saccifera)	(((Dictyosperma_album	((Dypsis_decaryi	(Veitchia_spiralis	(Hydriastele_microspadix	Nypa_fruticans)))	Heterospathe_cagayanensis))	(Prestoea_acuminata	(Oenocarpus_minor	Oenocarpus_bataua)))	Kentiopsis_piersoniorum)))))))	Calamus_caryotoides);
(((((((Veitchia_spiralis	((Dictyosperma_album	(Kentiopsis_piersoniorum	(Heterospathe_cagayanensis	Dypsis_decaryi)))	Hydriastele_microspadix))	(Nypa_fruticans	Prestoea_acuminata))	(Oenocarpus_minor	Oenocarpus_bataua))	(((((Reinhardtia_paiewonskiana	Reinhardtia_latisecta)	Reinhardtia_simplex)	(Elaeis_guineensis	Elaeis_oleifera))	((Iriartea_deltoidea	Orania_palindan)	((Podococcus_barteri	Phoenix_dactylifera)	Chamaedorea_seifrizii)))	(Sabal_domingensis	(Roystonea_regia	(Sclerosperma_profizianum	(Serenoa_repens	Pseudophoenix_vinifera))))))	((Manicaria_saccifera	Pelagodoxa_henryana)	Geonoma_undata))	Attalea_speciosa)	Calamus_caryotoides);
((((Pseudophoenix_vinifera	Phoenix_dactylifera)	(Iriartea_deltoidea	Orania_palindan))	((Chamaedorea_seifrizii	Roystonea_regia)	((((((Nypa_fruticans	(Hydriastele_microspadix	(((Dictyosperma_album	(Dypsis_decaryi	Kentiopsis_piersoniorum))	Heterospathe_cagayanensis)	Veitchia_spiralis)))	(Attalea_speciosa	(Prestoea_acuminata	(Oenocarpus_minor	Oenocarpus_bataua))))	Sclerosperma_profizianum)	Sabal_domingensis)	(((Manicaria_saccifera	(Serenoa_repens	Pelagodoxa_henryana))	Geonoma_undata)	Podococcus_barteri))	(((Reinhardtia_paiewonskiana	Reinhardtia_latisecta)	Reinhardtia_simplex)	(Elaeis_guineensis	Elaeis_oleifera)))))	Calamus_caryotoides);
((Pseudophoenix_vinifera	(((Reinhardtia_paiewonskiana	(Reinhardtia_latisecta	((Dypsis_decaryi	Podococcus_barteri)	((((((Veitchia_spiralis	(Hydriastele_microspadix	Nypa_fruticans))	Heterospathe_cagayanensis)	Dictyosperma_album)	(Prestoea_acuminata	(Oenocarpus_minor	Oenocarpus_bataua)))	Kentiopsis_piersoniorum)	(((Chamaedorea_seifrizii	Roystonea_regia)	Phoenix_dactylifera)	((Sclerosperma_profizianum	((Elaeis_guineensis	Elaeis_oleifera)	(Iriartea_deltoidea	Orania_palindan)))	((Manicaria_saccifera	(Pelagodoxa_henryana	Geonoma_undata))	Sabal_domingensis)))))))	(Attalea_speciosa	Reinhardtia_simplex))	Serenoa_repens))	Calamus_caryotoides);
((Pseudophoenix_vinifera	((((((Elaeis_guineensis	Elaeis_oleifera)	((Reinhardtia_latisecta	Reinhardtia_paiewonskiana)	Reinhardtia_simplex))	(Serenoa_repens	(Sabal_domingensis	(((Sclerosperma_profizianum	Podococcus_barteri)	((Orania_palindan	Iriartea_deltoidea)	Phoenix_dactylifera))	Chamaedorea_seifrizii))))	Attalea_speciosa)	((((Veitchia_spiralis	((Hydriastele_microspadix	Nypa_fruticans)	(Dictyosperma_album	(Dypsis_decaryi	Kentiopsis_piersoniorum))))	Heterospathe_cagayanensis)	(Prestoea_acuminata	(Oenocarpus_minor	Oenocarpus_bataua)))	(Geonoma_undata	(Manicaria_saccifera	Pelagodoxa_henryana))))	Roystonea_regia))	Calamus_caryotoides);
(((Pseudophoenix_vinifera	(((((Sclerosperma_profizianum	((Phoenix_dactylifera	Sabal_domingensis)	((Orania_palindan	Iriartea_deltoidea)	(Elaeis_guineensis	Elaeis_oleifera))))	(Manicaria_saccifera	(Pelagodoxa_henryana	Geonoma_undata)))	(((((Veitchia_spiralis	((Heterospathe_cagayanensis	Hydriastele_microspadix)	Dypsis_decaryi))	Dictyosperma_album)	Kentiopsis_piersoniorum)	(Prestoea_acuminata	(Serenoa_repens	(Oenocarpus_minor	Oenocarpus_bataua))))	(Chamaedorea_seifrizii	Roystonea_regia)))	(Attalea_speciosa	Podococcus_barteri))	((Reinhardtia_paiewonskiana	Reinhardtia_latisecta)	Reinhardtia_simplex)))	Nypa_fruticans)	Calamus_caryotoides);
((Attalea_speciosa	((((Geonoma_undata	Pelagodoxa_henryana)	Manicaria_saccifera)	(Kentiopsis_piersoniorum	(((((Dypsis_decaryi	Heterospathe_cagayanensis)	Veitchia_spiralis)	Dictyosperma_album)	(Nypa_fruticans	Hydriastele_microspadix))	(Prestoea_acuminata	(Oenocarpus_minor	Oenocarpus_bataua)))))	((Pseudophoenix_vinifera	Roystonea_regia)	(((Reinhardtia_paiewonskiana	Reinhardtia_latisecta)	Reinhardtia_simplex)	(Phoenix_dactylifera	(((Podococcus_barteri	((Chamaedorea_seifrizii	(Orania_palindan	(Elaeis_oleifera	Elaeis_guineensis)))	(Serenoa_repens	Iriartea_deltoidea)))	Sclerosperma_profizianum)	Sabal_domingensis))))))	Calamus_caryotoides);
(((((Geonoma_undata	Pelagodoxa_henryana)	Manicaria_saccifera)	((Roystonea_regia	(Kentiopsis_piersoniorum	Pseudophoenix_vinifera))	Attalea_speciosa))	((((Chamaedorea_seifrizii	Phoenix_dactylifera)	((Elaeis_oleifera	Elaeis_guineensis)	((Reinhardtia_paiewonskiana	Reinhardtia_latisecta)	Reinhardtia_simplex)))	(((Podococcus_barteri	Sclerosperma_profizianum)	((Orania_palindan	Iriartea_deltoidea)	Serenoa_repens))	Sabal_domingensis))	((((Dypsis_decaryi	Heterospathe_cagayanensis)	Dictyosperma_album)	(Veitchia_spiralis	(Nypa_fruticans	Hydriastele_microspadix)))	(Prestoea_acuminata	(Oenocarpus_minor	Oenocarpus_bataua)))))	Calamus_caryotoides);
((((Iriartea_deltoidea	(Phoenix_dactylifera	Pseudophoenix_vinifera))	(((Attalea_speciosa	Serenoa_repens)	(((Sclerosperma_profizianum	(Podococcus_barteri	Nypa_fruticans))	Sabal_domingensis)	((((((Dictyosperma_album	((Dypsis_decaryi	Heterospathe_cagayanensis)	Veitchia_spiralis))	Kentiopsis_piersoniorum)	Hydriastele_microspadix)	(Prestoea_acuminata	(Oenocarpus_minor	Oenocarpus_bataua)))	(Pelagodoxa_henryana	(Manicaria_saccifera	Geonoma_undata)))	((Elaeis_oleifera	Elaeis_guineensis)	((Reinhardtia_paiewonskiana	Reinhardtia_latisecta)	Reinhardtia_simplex)))))	Orania_palindan))	(Chamaedorea_seifrizii	Roystonea_regia))	Calamus_caryotoides);
((Pseudophoenix_vinifera	((((((Dictyosperma_album	(Heterospathe_cagayanensis	(Veitchia_spiralis	(Nypa_fruticans	Hydriastele_microspadix))))	Dypsis_decaryi)	(Prestoea_acuminata	(Oenocarpus_minor	Oenocarpus_bataua)))	Kentiopsis_piersoniorum)	(Geonoma_undata	(Pelagodoxa_henryana	Manicaria_saccifera)))	((Elaeis_oleifera	Elaeis_guineensis)	(((Serenoa_repens	Sclerosperma_profizianum)	(((Iriartea_deltoidea	Orania_palindan)	Phoenix_dactylifera)	Podococcus_barteri))	(((Reinhardtia_paiewonskiana	Reinhardtia_latisecta)	Reinhardtia_simplex)	((Chamaedorea_seifrizii	Roystonea_regia)	(Sabal_domingensis	Attalea_speciosa)))))))	Calamus_caryotoides);
((Heterospathe_cagayanensis	((Nypa_fruticans	Hydriastele_microspadix)	((Veitchia_spiralis	(Dictyosperma_album	(((Geonoma_undata	(Pelagodoxa_henryana	Manicaria_saccifera))	((Roystonea_regia	Pseudophoenix_vinifera)	((Prestoea_acuminata	(Oenocarpus_minor	Oenocarpus_bataua))	((((Chamaedorea_seifrizii	Reinhardtia_paiewonskiana)	Reinhardtia_latisecta)	((Serenoa_repens	Attalea_speciosa)	Reinhardtia_simplex))	(Sabal_domingensis	((Elaeis_oleifera	Elaeis_guineensis)	(((Iriartea_deltoidea	Orania_palindan)	Phoenix_dactylifera)	(Podococcus_barteri	Sclerosperma_profizianum))))))))	Kentiopsis_piersoniorum)))	Dypsis_decaryi)))	Calamus_caryotoides);
((Heterospathe_cagayanensis	(Hydriastele_microspadix	(Veitchia_spiralis	((Dictyosperma_album	(((Prestoea_acuminata	(Oenocarpus_minor	Oenocarpus_bataua))	((Attalea_speciosa	(Sabal_domingensis	((((Reinhardtia_paiewonskiana	Reinhardtia_latisecta)	Reinhardtia_simplex)	(Elaeis_oleifera	Elaeis_guineensis))	((Nypa_fruticans	Serenoa_repens)	(Podococcus_barteri	(Sclerosperma_profizianum	((Chamaedorea_seifrizii	(Iriartea_deltoidea	Orania_palindan))	Phoenix_dactylifera)))))))	((Manicaria_saccifera	(Geonoma_undata	Pelagodoxa_henryana))	(Roystonea_regia	Pseudophoenix_vinifera))))	Kentiopsis_piersoniorum))	Dypsis_decaryi))))	Calamus_caryotoides);
((Nypa_fruticans	((Attalea_speciosa	(((((Podococcus_barteri	(Sclerosperma_profizianum	(Iriartea_deltoidea	(Phoenix_dactylifera	Orania_palindan))))	Sabal_domingensis)	((Reinhardtia_paiewonskiana	Reinhardtia_latisecta)	Reinhardtia_simplex))	(((Chamaedorea_seifrizii	Roystonea_regia)	Pseudophoenix_vinifera)	(((Kentiopsis_piersoniorum	((((Dypsis_decaryi	Veitchia_spiralis)	Heterospathe_cagayanensis)	Hydriastele_microspadix)	Dictyosperma_album))	(Prestoea_acuminata	(Oenocarpus_minor	Oenocarpus_bataua)))	(Geonoma_undata	(Pelagodoxa_henryana	Manicaria_saccifera)))))	(Elaeis_oleifera	Elaeis_guineensis)))	Serenoa_repens))	Calamus_caryotoides);
(((Serenoa_repens	Pseudophoenix_vinifera)	((((Attalea_speciosa	(Podococcus_barteri	((Reinhardtia_paiewonskiana	Reinhardtia_latisecta)	Reinhardtia_simplex)))	((((((Dictyosperma_album	((Heterospathe_cagayanensis	Hydriastele_microspadix)	Veitchia_spiralis))	(Dypsis_decaryi	Nypa_fruticans))	Kentiopsis_piersoniorum)	(Prestoea_acuminata	(Oenocarpus_minor	Oenocarpus_bataua)))	((Chamaedorea_seifrizii	(Manicaria_saccifera	(Geonoma_undata	Pelagodoxa_henryana)))	Phoenix_dactylifera))	(((Elaeis_oleifera	Elaeis_guineensis)	(Orania_palindan	Iriartea_deltoidea))	Sabal_domingensis)))	Roystonea_regia)	Sclerosperma_profizianum))	Calamus_caryotoides);
((Phoenix_dactylifera	(Orania_palindan	(Iriartea_deltoidea	(Pseudophoenix_vinifera	((Chamaedorea_seifrizii	Roystonea_regia)	((Sclerosperma_profizianum	Podococcus_barteri)	(((Manicaria_saccifera	(Geonoma_undata	Pelagodoxa_henryana))	Sabal_domingensis)	(((Attalea_speciosa	Serenoa_repens)	(Kentiopsis_piersoniorum	(Dictyosperma_album	(Hydriastele_microspadix	(Veitchia_spiralis	((Heterospathe_cagayanensis	Dypsis_decaryi)	((Prestoea_acuminata	(Oenocarpus_minor	Oenocarpus_bataua))	Nypa_fruticans)))))))	((Elaeis_oleifera	Elaeis_guineensis)	((Reinhardtia_paiewonskiana	Reinhardtia_latisecta)	Reinhardtia_simplex))))))))))	Calamus_caryotoides);
((Heterospathe_cagayanensis	(Hydriastele_microspadix	((Dictyosperma_album	Veitchia_spiralis)	((Kentiopsis_piersoniorum	((Prestoea_acuminata	(Oenocarpus_minor	Oenocarpus_bataua))	((Roystonea_regia	Pseudophoenix_vinifera)	(((Sabal_domingensis	((Elaeis_oleifera	Elaeis_guineensis)	((Attalea_speciosa	Reinhardtia_simplex)	(Reinhardtia_latisecta	Reinhardtia_paiewonskiana))))	(((Sclerosperma_profizianum	(Serenoa_repens	Nypa_fruticans))	(Orania_palindan	(Chamaedorea_seifrizii	Iriartea_deltoidea)))	(Phoenix_dactylifera	Podococcus_barteri)))	(Manicaria_saccifera	(Geonoma_undata	Pelagodoxa_henryana))))))	Dypsis_decaryi))))	Calamus_caryotoides);
(((Roystonea_regia	((((Prestoea_acuminata	(Oenocarpus_minor	Oenocarpus_bataua))	(Dypsis_decaryi	(Heterospathe_cagayanensis	(Dictyosperma_album	(Veitchia_spiralis	Hydriastele_microspadix)))))	Kentiopsis_piersoniorum)	((((Elaeis_oleifera	Elaeis_guineensis)	(Chamaedorea_seifrizii	(Orania_palindan	Iriartea_deltoidea)))	(Sclerosperma_profizianum	(Sabal_domingensis	(Phoenix_dactylifera	((Attalea_speciosa	Podococcus_barteri)	(((Reinhardtia_latisecta	Reinhardtia_simplex)	(Serenoa_repens	Reinhardtia_paiewonskiana))	Nypa_fruticans))))))	(Geonoma_undata	(Pelagodoxa_henryana	Manicaria_saccifera)))))	Pseudophoenix_vinifera)	Calamus_caryotoides);
((Orania_palindan	(Iriartea_deltoidea	((((Phoenix_dactylifera	(Geonoma_undata	(Pelagodoxa_henryana	Manicaria_saccifera)))	(((Pseudophoenix_vinifera	(((Serenoa_repens	Attalea_speciosa)	Sclerosperma_profizianum)	Podococcus_barteri))	(Chamaedorea_seifrizii	Roystonea_regia))	(((Prestoea_acuminata	(Oenocarpus_minor	Oenocarpus_bataua))	((Nypa_fruticans	(((Dictyosperma_album	(Kentiopsis_piersoniorum	Dypsis_decaryi))	Hydriastele_microspadix)	Heterospathe_cagayanensis))	Veitchia_spiralis))	Sabal_domingensis)))	((Reinhardtia_latisecta	Reinhardtia_simplex)	Reinhardtia_paiewonskiana))	(Elaeis_oleifera	Elaeis_guineensis))))	Calamus_caryotoides);
(((Iriartea_deltoidea	((((Chamaedorea_seifrizii	Roystonea_regia)	Pseudophoenix_vinifera)	((((((((Prestoea_acuminata	(Oenocarpus_minor	Oenocarpus_bataua))	(((Dypsis_decaryi	Heterospathe_cagayanensis)	Dictyosperma_album)	((Nypa_fruticans	Hydriastele_microspadix)	Veitchia_spiralis)))	Kentiopsis_piersoniorum)	(Geonoma_undata	(Pelagodoxa_henryana	Manicaria_saccifera)))	Sabal_domingensis)	(Sclerosperma_profizianum	Podococcus_barteri))	(((Reinhardtia_latisecta	Reinhardtia_simplex)	Reinhardtia_paiewonskiana)	(Elaeis_oleifera	Elaeis_guineensis)))	(Serenoa_repens	Attalea_speciosa)))	Phoenix_dactylifera))	Orania_palindan)	Calamus_caryotoides);
((((Pelagodoxa_henryana	Geonoma_undata)	Manicaria_saccifera)	((Pseudophoenix_vinifera	Roystonea_regia)	((((Prestoea_acuminata	(Oenocarpus_minor	Oenocarpus_bataua))	(((Nypa_fruticans	Hydriastele_microspadix)	Veitchia_spiralis)	((Dypsis_decaryi	Heterospathe_cagayanensis)	Dictyosperma_album)))	Kentiopsis_piersoniorum)	(((((Phoenix_dactylifera	(Sclerosperma_profizianum	(Serenoa_repens	Orania_palindan)))	Podococcus_barteri)	Chamaedorea_seifrizii)	((Iriartea_deltoidea	Attalea_speciosa)	Sabal_domingensis))	(((Reinhardtia_latisecta	Reinhardtia_simplex)	Reinhardtia_paiewonskiana)	(Elaeis_oleifera	Elaeis_guineensis))))))	Calamus_caryotoides);
((Pseudophoenix_vinifera	((Chamaedorea_seifrizii	Roystonea_regia)	((Serenoa_repens	((Podococcus_barteri	(Phoenix_dactylifera	(Iriartea_deltoidea	Orania_palindan)))	Sclerosperma_profizianum))	(((((((Hydriastele_microspadix	((Nypa_fruticans	Veitchia_spiralis)	Heterospathe_cagayanensis))	(Dypsis_decaryi	(Prestoea_acuminata	(Oenocarpus_minor	Oenocarpus_bataua))))	Dictyosperma_album)	Kentiopsis_piersoniorum)	Sabal_domingensis)	(((Reinhardtia_simplex	(Reinhardtia_paiewonskiana	Reinhardtia_latisecta))	(Elaeis_oleifera	Elaeis_guineensis))	Attalea_speciosa))	((Pelagodoxa_henryana	Geonoma_undata)	Manicaria_saccifera)))))	Calamus_caryotoides);
((Pseudophoenix_vinifera	(((Reinhardtia_simplex	(Reinhardtia_paiewonskiana	Reinhardtia_latisecta))	(Podococcus_barteri	(((((((Pelagodoxa_henryana	(Geonoma_undata	(((Nypa_fruticans	((Hydriastele_microspadix	(Dypsis_decaryi	(Dictyosperma_album	Veitchia_spiralis)))	Heterospathe_cagayanensis))	Kentiopsis_piersoniorum)	(Prestoea_acuminata	(Oenocarpus_minor	Oenocarpus_bataua)))))	Manicaria_saccifera)	Phoenix_dactylifera)	((Chamaedorea_seifrizii	Roystonea_regia)	((Elaeis_oleifera	Elaeis_guineensis)	(Iriartea_deltoidea	Orania_palindan))))	Sabal_domingensis)	Sclerosperma_profizianum)	Attalea_speciosa)))	Serenoa_repens))	Calamus_caryotoides);
((Pseudophoenix_vinifera	((Roystonea_regia	((((((Nypa_fruticans	Hydriastele_microspadix)	Heterospathe_cagayanensis)	(Dictyosperma_album	(Dypsis_decaryi	Kentiopsis_piersoniorum)))	Veitchia_spiralis)	(Prestoea_acuminata	(Oenocarpus_minor	Oenocarpus_bataua)))	(((Pelagodoxa_henryana	Geonoma_undata)	Manicaria_saccifera)	(((((Chamaedorea_seifrizii	(Reinhardtia_simplex	(Reinhardtia_paiewonskiana	Reinhardtia_latisecta)))	Podococcus_barteri)	((Elaeis_oleifera	Elaeis_guineensis)	Orania_palindan))	((Iriartea_deltoidea	Attalea_speciosa)	(Sabal_domingensis	Sclerosperma_profizianum)))	Phoenix_dactylifera))))	Serenoa_repens))	Calamus_caryotoides);
((Nypa_fruticans	(Hydriastele_microspadix	(((Kentiopsis_piersoniorum	Dypsis_decaryi)	Dictyosperma_album)	(Heterospathe_cagayanensis	(Veitchia_spiralis	((Prestoea_acuminata	(Oenocarpus_minor	Oenocarpus_bataua))	((((Pelagodoxa_henryana	Geonoma_undata)	Manicaria_saccifera)	((((((Serenoa_repens	Podococcus_barteri)	((Chamaedorea_seifrizii	(Orania_palindan	Iriartea_deltoidea))	Phoenix_dactylifera))	Sclerosperma_profizianum)	((Reinhardtia_simplex	(Reinhardtia_paiewonskiana	Reinhardtia_latisecta))	Sabal_domingensis))	(Elaeis_oleifera	Elaeis_guineensis))	Attalea_speciosa))	(Pseudophoenix_vinifera	Roystonea_regia))))))))	Calamus_caryotoides);
((Nypa_fruticans	(((Dictyosperma_album	((Hydriastele_microspadix	Heterospathe_cagayanensis)	Veitchia_spiralis))	((Oenocarpus_minor	(Serenoa_repens	Oenocarpus_bataua))	(Kentiopsis_piersoniorum	((Dypsis_decaryi	Podococcus_barteri)	((((Attalea_speciosa	Sclerosperma_profizianum)	(Pseudophoenix_vinifera	(Reinhardtia_simplex	(Reinhardtia_paiewonskiana	Reinhardtia_latisecta))))	((Phoenix_dactylifera	Roystonea_regia)	(Sabal_domingensis	((Elaeis_oleifera	Elaeis_guineensis)	(Iriartea_deltoidea	Orania_palindan)))))	(Chamaedorea_seifrizii	(Pelagodoxa_henryana	(Geonoma_undata	Manicaria_saccifera))))))))	Prestoea_acuminata))	Calamus_caryotoides);
((Nypa_fruticans	(Prestoea_acuminata	((Oenocarpus_minor	(Serenoa_repens	Oenocarpus_bataua))	((Veitchia_spiralis	((((Elaeis_oleifera	Elaeis_guineensis)	Heterospathe_cagayanensis)	(((Reinhardtia_paiewonskiana	Reinhardtia_latisecta)	(Attalea_speciosa	Reinhardtia_simplex))	Pseudophoenix_vinifera))	((Sabal_domingensis	((Chamaedorea_seifrizii	Roystonea_regia)	(Sclerosperma_profizianum	(((Iriartea_deltoidea	Orania_palindan)	Phoenix_dactylifera)	Podococcus_barteri))))	(Manicaria_saccifera	(Pelagodoxa_henryana	Geonoma_undata)))))	((Kentiopsis_piersoniorum	(Dypsis_decaryi	Dictyosperma_album))	Hydriastele_microspadix)))))	Calamus_caryotoides);
((Nypa_fruticans	(Prestoea_acuminata	((Oenocarpus_bataua	Oenocarpus_minor)	((((Hydriastele_microspadix	(Dypsis_decaryi	Heterospathe_cagayanensis))	Dictyosperma_album)	Veitchia_spiralis)	(((Manicaria_saccifera	(Roystonea_regia	((Sabal_domingensis	((Attalea_speciosa	Iriartea_deltoidea)	(((Sclerosperma_profizianum	(Orania_palindan	Chamaedorea_seifrizii))	(Pseudophoenix_vinifera	Serenoa_repens))	Podococcus_barteri)))	(((Elaeis_oleifera	Elaeis_guineensis)	(Reinhardtia_simplex	(Reinhardtia_paiewonskiana	Reinhardtia_latisecta)))	Phoenix_dactylifera))))	(Pelagodoxa_henryana	Geonoma_undata))	Kentiopsis_piersoniorum)))))	Calamus_caryotoides);
((Phoenix_dactylifera	((Chamaedorea_seifrizii	Iriartea_deltoidea)	((((((Orania_palindan	(Podococcus_barteri	Sclerosperma_profizianum))	Serenoa_repens)	Pseudophoenix_vinifera)	(((Roystonea_regia	(Kentiopsis_piersoniorum	((Dictyosperma_album	((Heterospathe_cagayanensis	Veitchia_spiralis)	((Nypa_fruticans	Hydriastele_microspadix)	((Oenocarpus_bataua	Oenocarpus_minor)	Prestoea_acuminata))))	Dypsis_decaryi)))	((Geonoma_undata	Manicaria_saccifera)	Pelagodoxa_henryana))	Attalea_speciosa))	((Elaeis_oleifera	Elaeis_guineensis)	Sabal_domingensis))	((Reinhardtia_paiewonskiana	Reinhardtia_latisecta)	Reinhardtia_simplex))))	Calamus_caryotoides);
((Pseudophoenix_vinifera	(Roystonea_regia	(((((Heterospathe_cagayanensis	Dypsis_decaryi)	(((Nypa_fruticans	Hydriastele_microspadix)	Veitchia_spiralis)	Dictyosperma_album))	Kentiopsis_piersoniorum)	((Oenocarpus_bataua	Oenocarpus_minor)	Prestoea_acuminata))	((Manicaria_saccifera	(Pelagodoxa_henryana	Geonoma_undata))	((Phoenix_dactylifera	((Chamaedorea_seifrizii	Iriartea_deltoidea)	Orania_palindan))	((((Sclerosperma_profizianum	Podococcus_barteri)	Serenoa_repens)	Sabal_domingensis)	((Elaeis_oleifera	Elaeis_guineensis)	((Reinhardtia_paiewonskiana	Reinhardtia_latisecta)	(Attalea_speciosa	Reinhardtia_simplex)))))))))	Calamus_caryotoides);
((Pseudophoenix_vinifera	(((((Veitchia_spiralis	(((((Serenoa_repens	Nypa_fruticans)	Hydriastele_microspadix)	Kentiopsis_piersoniorum)	((Oenocarpus_bataua	Oenocarpus_minor)	Prestoea_acuminata))	Dictyosperma_album))	(Podococcus_barteri	Dypsis_decaryi))	((Geonoma_undata	(Manicaria_saccifera	Pelagodoxa_henryana))	((Sabal_domingensis	(((Reinhardtia_paiewonskiana	Reinhardtia_latisecta)	(Attalea_speciosa	Reinhardtia_simplex))	Chamaedorea_seifrizii))	(Phoenix_dactylifera	(((Iriartea_deltoidea	Orania_palindan)	(Elaeis_oleifera	Elaeis_guineensis))	Sclerosperma_profizianum)))))	Roystonea_regia)	Heterospathe_cagayanensis))	Calamus_caryotoides);
((((((((Manicaria_saccifera	(Pelagodoxa_henryana	Geonoma_undata))	Sabal_domingensis)	(((((((Dypsis_decaryi	Heterospathe_cagayanensis)	(Serenoa_repens	Kentiopsis_piersoniorum))	Dictyosperma_album)	(Hydriastele_microspadix	Veitchia_spiralis))	(Prestoea_acuminata	Nypa_fruticans))	(Oenocarpus_bataua	Oenocarpus_minor))	((Pseudophoenix_vinifera	(Attalea_speciosa	Sclerosperma_profizianum))	(Roystonea_regia	Chamaedorea_seifrizii))))	((Reinhardtia_simplex	(Reinhardtia_paiewonskiana	Reinhardtia_latisecta))	(Elaeis_oleifera	Elaeis_guineensis)))	Podococcus_barteri)	(Iriartea_deltoidea	Orania_palindan))	Phoenix_dactylifera)	Calamus_caryotoides);
((Nypa_fruticans	(((((Elaeis_oleifera	Elaeis_guineensis)	(Iriartea_deltoidea	Orania_palindan))	((((Phoenix_dactylifera	Geonoma_undata)	(Manicaria_saccifera	Pelagodoxa_henryana))	(Podococcus_barteri	(((Serenoa_repens	Pseudophoenix_vinifera)	(Roystonea_regia	Chamaedorea_seifrizii))	Sclerosperma_profizianum)))	(((Reinhardtia_paiewonskiana	Reinhardtia_latisecta)	Reinhardtia_simplex)	Sabal_domingensis)))	(((((Dypsis_decaryi	Kentiopsis_piersoniorum)	Dictyosperma_album)	Hydriastele_microspadix)	Heterospathe_cagayanensis)	((Veitchia_spiralis	Prestoea_acuminata)	(Oenocarpus_bataua	Oenocarpus_minor))))	Attalea_speciosa))	Calamus_caryotoides);
((Pseudophoenix_vinifera	(Roystonea_regia	(((Sabal_domingensis	((((Serenoa_repens	Orania_palindan)	(Sclerosperma_profizianum	Podococcus_barteri))	((Elaeis_oleifera	Elaeis_guineensis)	(Chamaedorea_seifrizii	((Reinhardtia_paiewonskiana	Reinhardtia_latisecta)	Reinhardtia_simplex))))	Iriartea_deltoidea))	Phoenix_dactylifera)	(((Geonoma_undata	(Manicaria_saccifera	Pelagodoxa_henryana))	Kentiopsis_piersoniorum)	(((Prestoea_acuminata	(Attalea_speciosa	Nypa_fruticans))	(Oenocarpus_bataua	Oenocarpus_minor))	(Veitchia_spiralis	(Hydriastele_microspadix	((Heterospathe_cagayanensis	Dypsis_decaryi)	Dictyosperma_album))))))))	Calamus_caryotoides);
(((Iriartea_deltoidea	((Pseudophoenix_vinifera	(Chamaedorea_seifrizii	Roystonea_regia))	((Geonoma_undata	(Manicaria_saccifera	Pelagodoxa_henryana))	(((Nypa_fruticans	Attalea_speciosa)	((Elaeis_oleifera	Elaeis_guineensis)	(Orania_palindan	((Sclerosperma_profizianum	Podococcus_barteri)	Serenoa_repens))))	((((Reinhardtia_paiewonskiana	Reinhardtia_latisecta)	Reinhardtia_simplex)	Sabal_domingensis)	((Prestoea_acuminata	(Oenocarpus_bataua	Oenocarpus_minor))	((Hydriastele_microspadix	Veitchia_spiralis)	(Dictyosperma_album	(Kentiopsis_piersoniorum	(Heterospathe_cagayanensis	Dypsis_decaryi))))))))))	Phoenix_dactylifera)	Calamus_caryotoides);
((Pelagodoxa_henryana	((((((Prestoea_acuminata	(Oenocarpus_bataua	Oenocarpus_minor))	(Veitchia_spiralis	((Dictyosperma_album	((Heterospathe_cagayanensis	Dypsis_decaryi)	Kentiopsis_piersoniorum))	Hydriastele_microspadix)))	(Pseudophoenix_vinifera	Roystonea_regia))	(((((Reinhardtia_paiewonskiana	Reinhardtia_latisecta)	(Attalea_speciosa	Reinhardtia_simplex))	(Elaeis_oleifera	Elaeis_guineensis))	(Iriartea_deltoidea	(Phoenix_dactylifera	((((Nypa_fruticans	Orania_palindan)	(Chamaedorea_seifrizii	Serenoa_repens))	Sclerosperma_profizianum)	Podococcus_barteri))))	Sabal_domingensis))	Geonoma_undata)	Manicaria_saccifera))	Calamus_caryotoides);
((Pseudophoenix_vinifera	(Orania_palindan	((Podococcus_barteri	(Nypa_fruticans	Serenoa_repens))	(Sclerosperma_profizianum	((((((Reinhardtia_paiewonskiana	Reinhardtia_latisecta)	Reinhardtia_simplex)	(Elaeis_oleifera	Elaeis_guineensis))	((((Oenocarpus_minor	(Prestoea_acuminata	Oenocarpus_bataua))	(Dictyosperma_album	(((Hydriastele_microspadix	Heterospathe_cagayanensis)	Dypsis_decaryi)	Veitchia_spiralis)))	Kentiopsis_piersoniorum)	Sabal_domingensis))	((Attalea_speciosa	(Roystonea_regia	Chamaedorea_seifrizii))	(Iriartea_deltoidea	(Geonoma_undata	(Manicaria_saccifera	Pelagodoxa_henryana)))))	Phoenix_dactylifera)))))	Calamus_caryotoides);
((Pseudophoenix_vinifera	(Roystonea_regia	(((((((Reinhardtia_paiewonskiana	Reinhardtia_latisecta)	Reinhardtia_simplex)	(Nypa_fruticans	Serenoa_repens))	Attalea_speciosa)	((Elaeis_guineensis	Elaeis_oleifera)	(Sclerosperma_profizianum	(((Orania_palindan	Iriartea_deltoidea)	(Chamaedorea_seifrizii	Phoenix_dactylifera))	Podococcus_barteri))))	Sabal_domingensis)	((Manicaria_saccifera	(Pelagodoxa_henryana	Geonoma_undata))	((((Hydriastele_microspadix	(Dictyosperma_album	(Dypsis_decaryi	Kentiopsis_piersoniorum)))	Heterospathe_cagayanensis)	((Oenocarpus_minor	Oenocarpus_bataua)	Prestoea_acuminata))	Veitchia_spiralis)))))	Calamus_caryotoides);
((Pseudophoenix_vinifera	((Chamaedorea_seifrizii	Roystonea_regia)	(((Manicaria_saccifera	(Pelagodoxa_henryana	Geonoma_undata))	(((((Elaeis_guineensis	Elaeis_oleifera)	((Reinhardtia_paiewonskiana	Reinhardtia_latisecta)	Reinhardtia_simplex))	(Sabal_domingensis	Podococcus_barteri))	(Sclerosperma_profizianum	(Serenoa_repens	Attalea_speciosa)))	(((Dictyosperma_album	(Kentiopsis_piersoniorum	(Heterospathe_cagayanensis	Dypsis_decaryi)))	(Veitchia_spiralis	(Nypa_fruticans	Hydriastele_microspadix)))	((Oenocarpus_minor	Oenocarpus_bataua)	Prestoea_acuminata))))	((Orania_palindan	Iriartea_deltoidea)	Phoenix_dactylifera))))	Calamus_caryotoides);
((Pseudophoenix_vinifera	(Roystonea_regia	((((((Heterospathe_cagayanensis	(Dypsis_decaryi	(Dictyosperma_album	Kentiopsis_piersoniorum)))	(Veitchia_spiralis	(Nypa_fruticans	Hydriastele_microspadix)))	((Oenocarpus_minor	Oenocarpus_bataua)	Prestoea_acuminata))	(Geonoma_undata	(Manicaria_saccifera	Pelagodoxa_henryana)))	(((Sabal_domingensis	Chamaedorea_seifrizii)	(Phoenix_dactylifera	(Serenoa_repens	(Podococcus_barteri	(Sclerosperma_profizianum	(Orania_palindan	Iriartea_deltoidea))))))	(((Reinhardtia_paiewonskiana	Reinhardtia_latisecta)	Reinhardtia_simplex)	(Elaeis_guineensis	Elaeis_oleifera))))	Attalea_speciosa)))	Calamus_caryotoides);
(((((((Dictyosperma_album	((Attalea_speciosa	(((Nypa_fruticans	Serenoa_repens)	Hydriastele_microspadix)	(((Podococcus_barteri	(Sclerosperma_profizianum	(Phoenix_dactylifera	(Orania_palindan	(Chamaedorea_seifrizii	Iriartea_deltoidea)))))	(((Reinhardtia_paiewonskiana	Reinhardtia_latisecta)	Reinhardtia_simplex)	(Elaeis_guineensis	Elaeis_oleifera)))	Sabal_domingensis)))	(Pseudophoenix_vinifera	Kentiopsis_piersoniorum)))	((Oenocarpus_minor	Oenocarpus_bataua)	Prestoea_acuminata))	(Heterospathe_cagayanensis	Dypsis_decaryi))	Veitchia_spiralis)	(Geonoma_undata	(Manicaria_saccifera	Pelagodoxa_henryana)))	Roystonea_regia)	Calamus_caryotoides);
((Pseudophoenix_vinifera	(Roystonea_regia	((Attalea_speciosa	((((Elaeis_guineensis	Elaeis_oleifera)	(Chamaedorea_seifrizii	(Serenoa_repens	((Sclerosperma_profizianum	Podococcus_barteri)	((Orania_palindan	Iriartea_deltoidea)	Phoenix_dactylifera)))))	(((Reinhardtia_paiewonskiana	Reinhardtia_latisecta)	Reinhardtia_simplex)	(Hydriastele_microspadix	(Nypa_fruticans	((Veitchia_spiralis	(Heterospathe_cagayanensis	(Dictyosperma_album	(Kentiopsis_piersoniorum	Dypsis_decaryi))))	((Oenocarpus_minor	Oenocarpus_bataua)	Prestoea_acuminata))))))	Sabal_domingensis))	(Pelagodoxa_henryana	(Geonoma_undata	Manicaria_saccifera)))))	Calamus_caryotoides);
((Prestoea_acuminata	(((((Pelagodoxa_henryana	(Geonoma_undata	Manicaria_saccifera))	(Pseudophoenix_vinifera	Roystonea_regia))	(Sabal_domingensis	(((Sclerosperma_profizianum	(Podococcus_barteri	Attalea_speciosa))	(Phoenix_dactylifera	Iriartea_deltoidea))	((((Reinhardtia_paiewonskiana	Reinhardtia_latisecta)	Reinhardtia_simplex)	Chamaedorea_seifrizii)	((Nypa_fruticans	Orania_palindan)	(Elaeis_guineensis	Elaeis_oleifera))))))	(((((Dypsis_decaryi	Heterospathe_cagayanensis)	Kentiopsis_piersoniorum)	Dictyosperma_album)	Hydriastele_microspadix)	Veitchia_spiralis))	(Oenocarpus_minor	(Serenoa_repens	Oenocarpus_bataua))))	Calamus_caryotoides);
((((Roystonea_regia	((((((Reinhardtia_paiewonskiana	Reinhardtia_latisecta)	Reinhardtia_simplex)	((Podococcus_barteri	Sabal_domingensis)	((Pelagodoxa_henryana	(Geonoma_undata	Manicaria_saccifera))	(Orania_palindan	(Elaeis_guineensis	Elaeis_oleifera)))))	((((Oenocarpus_minor	Oenocarpus_bataua)	Prestoea_acuminata)	((Dypsis_decaryi	(Dictyosperma_album	(Heterospathe_cagayanensis	(Veitchia_spiralis	Hydriastele_microspadix))))	Kentiopsis_piersoniorum))	Phoenix_dactylifera))	(Iriartea_deltoidea	Attalea_speciosa))	(Chamaedorea_seifrizii	Sclerosperma_profizianum)))	Pseudophoenix_vinifera)	(Serenoa_repens	Nypa_fruticans))	Calamus_caryotoides);
(((Attalea_speciosa	(((((Reinhardtia_paiewonskiana	Reinhardtia_latisecta)	Reinhardtia_simplex)	(Elaeis_guineensis	Elaeis_oleifera))	((Serenoa_repens	(((Podococcus_barteri	Sclerosperma_profizianum)	(Iriartea_deltoidea	Orania_palindan))	(Chamaedorea_seifrizii	Phoenix_dactylifera)))	Sabal_domingensis))	(((((((Dypsis_decaryi	Heterospathe_cagayanensis)	(Kentiopsis_piersoniorum	Dictyosperma_album))	Hydriastele_microspadix)	Veitchia_spiralis)	((Oenocarpus_minor	Oenocarpus_bataua)	((Geonoma_undata	Pelagodoxa_henryana)	Prestoea_acuminata)))	Manicaria_saccifera)	(Pseudophoenix_vinifera	Roystonea_regia))))	Nypa_fruticans)	Calamus_caryotoides);
(((Attalea_speciosa	((((Manicaria_saccifera	(Geonoma_undata	Pelagodoxa_henryana))	Phoenix_dactylifera)	((((Elaeis_guineensis	Elaeis_oleifera)	(Iriartea_deltoidea	Orania_palindan))	Sabal_domingensis)	((Serenoa_repens	(Sclerosperma_profizianum	(Pseudophoenix_vinifera	(Chamaedorea_seifrizii	Roystonea_regia))))	((Prestoea_acuminata	(Oenocarpus_minor	Oenocarpus_bataua))	(Veitchia_spiralis	(Hydriastele_microspadix	((Heterospathe_cagayanensis	(Dypsis_decaryi	Kentiopsis_piersoniorum))	Dictyosperma_album)))))))	(Podococcus_barteri	((Reinhardtia_paiewonskiana	Reinhardtia_latisecta)	Reinhardtia_simplex))))	Nypa_fruticans)	Calamus_caryotoides);
((Pseudophoenix_vinifera	(((((Podococcus_barteri	Attalea_speciosa)	((((Reinhardtia_paiewonskiana	(Reinhardtia_latisecta	Reinhardtia_simplex))	(Elaeis_guineensis	Elaeis_oleifera))	(Phoenix_dactylifera	(Iriartea_deltoidea	Orania_palindan)))	(((Manicaria_saccifera	(Geonoma_undata	Pelagodoxa_henryana))	((Prestoea_acuminata	(Oenocarpus_minor	Oenocarpus_bataua))	((Kentiopsis_piersoniorum	(Dictyosperma_album	(Dypsis_decaryi	Heterospathe_cagayanensis)))	(Hydriastele_microspadix	Veitchia_spiralis))))	Sabal_domingensis)))	(Chamaedorea_seifrizii	Roystonea_regia))	(Serenoa_repens	Nypa_fruticans))	Sclerosperma_profizianum))	Calamus_caryotoides);
(((Pseudophoenix_vinifera	Geonoma_undata)	((Manicaria_saccifera	((((Sclerosperma_profizianum	((Iriartea_deltoidea	Orania_palindan)	(Elaeis_oleifera	Elaeis_guineensis)))	((Serenoa_repens	Phoenix_dactylifera)	((Nypa_fruticans	Attalea_speciosa)	(Podococcus_barteri	(Chamaedorea_seifrizii	(Reinhardtia_simplex	(Reinhardtia_paiewonskiana	Reinhardtia_latisecta)))))))	Sabal_domingensis)	(Pelagodoxa_henryana	Roystonea_regia)))	(((Oenocarpus_bataua	Oenocarpus_minor)	Prestoea_acuminata)	(((Veitchia_spiralis	((Dypsis_decaryi	Kentiopsis_piersoniorum)	Dictyosperma_album))	Hydriastele_microspadix)	Heterospathe_cagayanensis))))	Calamus_caryotoides);
(((((((Kentiopsis_piersoniorum	((Serenoa_repens	Attalea_speciosa)	(Sclerosperma_profizianum	(Pseudophoenix_vinifera	(Roystonea_regia	Chamaedorea_seifrizii)))))	Phoenix_dactylifera)	(((((Veitchia_spiralis	(Hydriastele_microspadix	Heterospathe_cagayanensis))	Dictyosperma_album)	(Podococcus_barteri	Dypsis_decaryi))	((Oenocarpus_bataua	Oenocarpus_minor)	Prestoea_acuminata))	(((Reinhardtia_paiewonskiana	Reinhardtia_latisecta)	Reinhardtia_simplex)	((Manicaria_saccifera	Pelagodoxa_henryana)	Geonoma_undata))))	((Iriartea_deltoidea	Orania_palindan)	(Elaeis_oleifera	Elaeis_guineensis)))	Sabal_domingensis)	Nypa_fruticans)	Calamus_caryotoides);
((Pseudophoenix_vinifera	((Manicaria_saccifera	(Pelagodoxa_henryana	Geonoma_undata))	(Attalea_speciosa	(((((Roystonea_regia	Chamaedorea_seifrizii)	((Podococcus_barteri	Sclerosperma_profizianum)	((Iriartea_deltoidea	Orania_palindan)	Phoenix_dactylifera)))	(Nypa_fruticans	((((((Dypsis_decaryi	Heterospathe_cagayanensis)	Kentiopsis_piersoniorum)	Veitchia_spiralis)	((Oenocarpus_bataua	Oenocarpus_minor)	Prestoea_acuminata))	Dictyosperma_album)	Hydriastele_microspadix)))	((((Reinhardtia_paiewonskiana	Reinhardtia_latisecta)	Reinhardtia_simplex)	(Elaeis_oleifera	Elaeis_guineensis))	Serenoa_repens))	Sabal_domingensis))))	Calamus_caryotoides);
(((Serenoa_repens	Pseudophoenix_vinifera)	((Phoenix_dactylifera	((((Sabal_domingensis	Podococcus_barteri)	Sclerosperma_profizianum)	(((Reinhardtia_paiewonskiana	Reinhardtia_latisecta)	(Attalea_speciosa	Reinhardtia_simplex))	Chamaedorea_seifrizii))	(((Elaeis_oleifera	Elaeis_guineensis)	((Pelagodoxa_henryana	(((((Oenocarpus_bataua	Oenocarpus_minor)	Prestoea_acuminata)	(Dictyosperma_album	((Nypa_fruticans	((Veitchia_spiralis	Hydriastele_microspadix)	Dypsis_decaryi))	Heterospathe_cagayanensis)))	Kentiopsis_piersoniorum)	Geonoma_undata))	(Iriartea_deltoidea	Orania_palindan)))	Manicaria_saccifera)))	Roystonea_regia))	Calamus_caryotoides);
((Phoenix_dactylifera	((((((((Roystonea_regia	(Serenoa_repens	Pseudophoenix_vinifera))	Attalea_speciosa)	((Manicaria_saccifera	Pelagodoxa_henryana)	Geonoma_undata))	(((Dictyosperma_album	((Veitchia_spiralis	((Heterospathe_cagayanensis	Dypsis_decaryi)	(Oenocarpus_bataua	Oenocarpus_minor)))	Prestoea_acuminata))	(Nypa_fruticans	Hydriastele_microspadix))	Kentiopsis_piersoniorum))	(Sabal_domingensis	(((Reinhardtia_paiewonskiana	Reinhardtia_latisecta)	Reinhardtia_simplex)	(Elaeis_oleifera	Elaeis_guineensis))))	Sclerosperma_profizianum)	Podococcus_barteri)	((Chamaedorea_seifrizii	Iriartea_deltoidea)	Orania_palindan)))	Calamus_caryotoides);
((((((((Phoenix_dactylifera	((Sclerosperma_profizianum	((((Reinhardtia_paiewonskiana	Reinhardtia_latisecta)	Reinhardtia_simplex)	(Elaeis_oleifera	Elaeis_guineensis))	((Pseudophoenix_vinifera	Roystonea_regia)	Attalea_speciosa)))	(Sabal_domingensis	Podococcus_barteri)))	Manicaria_saccifera)	Iriartea_deltoidea)	((Chamaedorea_seifrizii	Pelagodoxa_henryana)	Geonoma_undata))	((Dypsis_decaryi	((Dictyosperma_album	(Veitchia_spiralis	Kentiopsis_piersoniorum))	(Hydriastele_microspadix	Heterospathe_cagayanensis)))	((Oenocarpus_minor	Oenocarpus_bataua)	Prestoea_acuminata)))	Serenoa_repens)	(Nypa_fruticans	Orania_palindan))	Calamus_caryotoides);
((Pseudophoenix_vinifera	(((Manicaria_saccifera	(((((Oenocarpus_minor	Oenocarpus_bataua)	Prestoea_acuminata)	((Veitchia_spiralis	(Hydriastele_microspadix	(Dictyosperma_album	Dypsis_decaryi)))	Heterospathe_cagayanensis))	((Nypa_fruticans	Serenoa_repens)	Orania_palindan))	((Geonoma_undata	Kentiopsis_piersoniorum)	Pelagodoxa_henryana)))	Roystonea_regia)	((Elaeis_oleifera	Elaeis_guineensis)	(((Sclerosperma_profizianum	Sabal_domingensis)	(Phoenix_dactylifera	(Chamaedorea_seifrizii	Iriartea_deltoidea)))	(((Reinhardtia_paiewonskiana	Reinhardtia_latisecta)	Reinhardtia_simplex)	(Podococcus_barteri	Attalea_speciosa))))))	Calamus_caryotoides);
((((Iriartea_deltoidea	Pseudophoenix_vinifera)	((((Sclerosperma_profizianum	Sabal_domingensis)	Podococcus_barteri)	(((Elaeis_oleifera	Elaeis_guineensis)	((Reinhardtia_paiewonskiana	Reinhardtia_latisecta)	(Attalea_speciosa	Reinhardtia_simplex)))	(((((((Oenocarpus_minor	Oenocarpus_bataua)	Prestoea_acuminata)	(((Heterospathe_cagayanensis	Hydriastele_microspadix)	Veitchia_spiralis)	(Dictyosperma_album	(Nypa_fruticans	Dypsis_decaryi))))	Orania_palindan)	((Geonoma_undata	Pelagodoxa_henryana)	Kentiopsis_piersoniorum))	Serenoa_repens)	Manicaria_saccifera)))	(Chamaedorea_seifrizii	Roystonea_regia)))	Phoenix_dactylifera)	Calamus_caryotoides);
((Pseudophoenix_vinifera	((Chamaedorea_seifrizii	Roystonea_regia)	((Phoenix_dactylifera	(Orania_palindan	Iriartea_deltoidea))	(Sabal_domingensis	(((Geonoma_undata	(Manicaria_saccifera	Pelagodoxa_henryana))	((Dypsis_decaryi	Podococcus_barteri)	((((Oenocarpus_minor	Oenocarpus_bataua)	Prestoea_acuminata)	(Nypa_fruticans	(((Heterospathe_cagayanensis	Dictyosperma_album)	Hydriastele_microspadix)	Veitchia_spiralis)))	Kentiopsis_piersoniorum)))	(((Elaeis_oleifera	Elaeis_guineensis)	Sclerosperma_profizianum)	((Reinhardtia_paiewonskiana	Reinhardtia_latisecta)	(Attalea_speciosa	(Serenoa_repens	Reinhardtia_simplex)))))))))	Calamus_caryotoides);
((Pseudophoenix_vinifera	((Chamaedorea_seifrizii	Roystonea_regia)	((Phoenix_dactylifera	(Orania_palindan	Iriartea_deltoidea))	(((Kentiopsis_piersoniorum	(Geonoma_undata	(Manicaria_saccifera	Pelagodoxa_henryana)))	((Dypsis_decaryi	Podococcus_barteri)	(((Oenocarpus_minor	Oenocarpus_bataua)	Prestoea_acuminata)	((Dictyosperma_album	(Hydriastele_microspadix	(Nypa_fruticans	Attalea_speciosa)))	(Veitchia_spiralis	Heterospathe_cagayanensis)))))	(((Elaeis_oleifera	Elaeis_guineensis)	(Sabal_domingensis	Sclerosperma_profizianum))	((Serenoa_repens	Reinhardtia_simplex)	(Reinhardtia_paiewonskiana	Reinhardtia_latisecta)))))))	Calamus_caryotoides);
((Sabal_domingensis	((Chamaedorea_seifrizii	(Manicaria_saccifera	(Pelagodoxa_henryana	Geonoma_undata)))	((((Phoenix_dactylifera	Podococcus_barteri)	(Sclerosperma_profizianum	(Iriartea_deltoidea	Orania_palindan)))	((Pseudophoenix_vinifera	Roystonea_regia)	(Serenoa_repens	Attalea_speciosa)))	((((Oenocarpus_bataua	Oenocarpus_minor)	Prestoea_acuminata)	((((Veitchia_spiralis	((Nypa_fruticans	Hydriastele_microspadix)	Heterospathe_cagayanensis))	Dypsis_decaryi)	Kentiopsis_piersoniorum)	Dictyosperma_album))	((Elaeis_oleifera	Elaeis_guineensis)	(Reinhardtia_simplex	(Reinhardtia_latisecta	Reinhardtia_paiewonskiana)))))))	Calamus_caryotoides);
(((Pseudophoenix_vinifera	(Roystonea_regia	(((((Geonoma_undata	(Manicaria_saccifera	Pelagodoxa_henryana))	Chamaedorea_seifrizii)	((Sabal_domingensis	((Iriartea_deltoidea	Orania_palindan)	Phoenix_dactylifera))	((((Elaeis_oleifera	Elaeis_guineensis)	(Reinhardtia_simplex	(Reinhardtia_latisecta	Reinhardtia_paiewonskiana)))	Attalea_speciosa)	((((Oenocarpus_bataua	Oenocarpus_minor)	Prestoea_acuminata)	(((Heterospathe_cagayanensis	((Dypsis_decaryi	Nypa_fruticans)	Hydriastele_microspadix))	Veitchia_spiralis)	Dictyosperma_album))	Kentiopsis_piersoniorum))))	Podococcus_barteri)	Sclerosperma_profizianum)))	Serenoa_repens)	Calamus_caryotoides);
((Pseudophoenix_vinifera	(Roystonea_regia	(((((((((Veitchia_spiralis	(Oenocarpus_bataua	Oenocarpus_minor))	Prestoea_acuminata)	Heterospathe_cagayanensis)	Dypsis_decaryi)	Dictyosperma_album)	(Nypa_fruticans	Hydriastele_microspadix))	Kentiopsis_piersoniorum)	((Attalea_speciosa	Serenoa_repens)	((((Sclerosperma_profizianum	Podococcus_barteri)	((Chamaedorea_seifrizii	(Iriartea_deltoidea	Orania_palindan))	Phoenix_dactylifera))	((Elaeis_oleifera	Elaeis_guineensis)	((Reinhardtia_paiewonskiana	Reinhardtia_latisecta)	Reinhardtia_simplex)))	Sabal_domingensis)))	(Manicaria_saccifera	(Pelagodoxa_henryana	Geonoma_undata)))))	Calamus_caryotoides);
((Pseudophoenix_vinifera	(Roystonea_regia	(((((Chamaedorea_seifrizii	(Iriartea_deltoidea	Orania_palindan))	(Elaeis_oleifera	Elaeis_guineensis))	(((Podococcus_barteri	Attalea_speciosa)	(Serenoa_repens	((Reinhardtia_paiewonskiana	Reinhardtia_latisecta)	Reinhardtia_simplex)))	(Sclerosperma_profizianum	Sabal_domingensis)))	Phoenix_dactylifera)	(((((Oenocarpus_bataua	Oenocarpus_minor)	Prestoea_acuminata)	((Heterospathe_cagayanensis	(((Nypa_fruticans	Hydriastele_microspadix)	Veitchia_spiralis)	Dypsis_decaryi))	Dictyosperma_album))	Kentiopsis_piersoniorum)	(Manicaria_saccifera	(Pelagodoxa_henryana	Geonoma_undata))))))	Calamus_caryotoides);
((Pseudophoenix_vinifera	(((((Podococcus_barteri	((Phoenix_dactylifera	(Chamaedorea_seifrizii	((Iriartea_deltoidea	Orania_palindan)	(Elaeis_oleifera	Elaeis_guineensis))))	(((((Nypa_fruticans	((Dictyosperma_album	(Dypsis_decaryi	Kentiopsis_piersoniorum))	Heterospathe_cagayanensis))	(Veitchia_spiralis	Hydriastele_microspadix))	((Oenocarpus_bataua	Oenocarpus_minor)	Prestoea_acuminata))	Sabal_domingensis)	((Manicaria_saccifera	(Pelagodoxa_henryana	Geonoma_undata))	((Reinhardtia_paiewonskiana	Reinhardtia_latisecta)	Reinhardtia_simplex)))))	Sclerosperma_profizianum)	Attalea_speciosa)	Roystonea_regia)	Serenoa_repens))	Calamus_caryotoides);
((Pseudophoenix_vinifera	((((((((Reinhardtia_latisecta	Reinhardtia_paiewonskiana)	Reinhardtia_simplex)	(Chamaedorea_seifrizii	(Elaeis_oleifera	Elaeis_guineensis)))	((Phoenix_dactylifera	Podococcus_barteri)	((Orania_palindan	Serenoa_repens)	Sclerosperma_profizianum)))	((Attalea_speciosa	Iriartea_deltoidea)	Sabal_domingensis))	(Manicaria_saccifera	(Pelagodoxa_henryana	Geonoma_undata)))	((Kentiopsis_piersoniorum	(((Veitchia_spiralis	Dypsis_decaryi)	((Nypa_fruticans	Hydriastele_microspadix)	Heterospathe_cagayanensis))	Dictyosperma_album))	((Oenocarpus_bataua	Oenocarpus_minor)	Prestoea_acuminata)))	Roystonea_regia))	Calamus_caryotoides);
((Pseudophoenix_vinifera	(((((((Reinhardtia_simplex	((Attalea_speciosa	(Elaeis_oleifera	Elaeis_guineensis))	(Reinhardtia_latisecta	Reinhardtia_paiewonskiana)))	Sclerosperma_profizianum)	(Serenoa_repens	Sabal_domingensis))	(((Orania_palindan	Iriartea_deltoidea)	(Chamaedorea_seifrizii	Phoenix_dactylifera))	Podococcus_barteri))	(Manicaria_saccifera	(Pelagodoxa_henryana	Geonoma_undata)))	((((Dictyosperma_album	((Heterospathe_cagayanensis	(Nypa_fruticans	Hydriastele_microspadix))	Veitchia_spiralis))	Dypsis_decaryi)	((Oenocarpus_bataua	Oenocarpus_minor)	Prestoea_acuminata))	Kentiopsis_piersoniorum))	Roystonea_regia))	Calamus_caryotoides);
((Pseudophoenix_vinifera	(((((Manicaria_saccifera	(Pelagodoxa_henryana	Geonoma_undata))	(((((Reinhardtia_paiewonskiana	Reinhardtia_latisecta)	Reinhardtia_simplex)	(Elaeis_oleifera	Elaeis_guineensis))	(Nypa_fruticans	((((Podococcus_barteri	((Orania_palindan	Iriartea_deltoidea)	Sclerosperma_profizianum))	Phoenix_dactylifera)	Chamaedorea_seifrizii)	Serenoa_repens)))	Sabal_domingensis))	(Veitchia_spiralis	(((Oenocarpus_bataua	Oenocarpus_minor)	Prestoea_acuminata)	((Hydriastele_microspadix	(Kentiopsis_piersoniorum	Dypsis_decaryi))	Dictyosperma_album))))	(Attalea_speciosa	Roystonea_regia))	Heterospathe_cagayanensis))	Calamus_caryotoides);
((Pseudophoenix_vinifera	((((((Geonoma_undata	(Manicaria_saccifera	Pelagodoxa_henryana))	((((Podococcus_barteri	Sclerosperma_profizianum)	Phoenix_dactylifera)	(Chamaedorea_seifrizii	Roystonea_regia))	((((Reinhardtia_paiewonskiana	Reinhardtia_latisecta)	Reinhardtia_simplex)	Sabal_domingensis)	(((Nypa_fruticans	Orania_palindan)	Iriartea_deltoidea)	(Elaeis_oleifera	Elaeis_guineensis)))))	Attalea_speciosa)	(((Oenocarpus_bataua	Oenocarpus_minor)	Prestoea_acuminata)	(Kentiopsis_piersoniorum	((Dypsis_decaryi	Dictyosperma_album)	(Veitchia_spiralis	Hydriastele_microspadix)))))	Heterospathe_cagayanensis)	Serenoa_repens))	Calamus_caryotoides);
(((Manicaria_saccifera	(Pelagodoxa_henryana	(((((Oenocarpus_bataua	Oenocarpus_minor)	Prestoea_acuminata)	(Dypsis_decaryi	((((Nypa_fruticans	Hydriastele_microspadix)	Dictyosperma_album)	Heterospathe_cagayanensis)	Veitchia_spiralis)))	Kentiopsis_piersoniorum)	Geonoma_undata)))	((Attalea_speciosa	((Serenoa_repens	((Chamaedorea_seifrizii	Phoenix_dactylifera)	(((Iriartea_deltoidea	Orania_palindan)	Sclerosperma_profizianum)	Podococcus_barteri)))	(Sabal_domingensis	((Elaeis_oleifera	Elaeis_guineensis)	(Pseudophoenix_vinifera	(Reinhardtia_simplex	(Reinhardtia_paiewonskiana	Reinhardtia_latisecta)))))))	Roystonea_regia))	Calamus_caryotoides);
((((Kentiopsis_piersoniorum	(Geonoma_undata	(Pelagodoxa_henryana	Manicaria_saccifera)))	((Pseudophoenix_vinifera	(((((Serenoa_repens	Nypa_fruticans)	Hydriastele_microspadix)	Veitchia_spiralis)	((Attalea_speciosa	(Dypsis_decaryi	Heterospathe_cagayanensis))	(Prestoea_acuminata	(Oenocarpus_minor	Oenocarpus_bataua))))	Dictyosperma_album))	((((((Orania_palindan	Sclerosperma_profizianum)	Podococcus_barteri)	(Phoenix_dactylifera	Chamaedorea_seifrizii))	Iriartea_deltoidea)	Sabal_domingensis)	((Elaeis_oleifera	Elaeis_guineensis)	((Reinhardtia_paiewonskiana	Reinhardtia_latisecta)	Reinhardtia_simplex)))))	Roystonea_regia)	Calamus_caryotoides);
(((Pseudophoenix_vinifera	((((((((Reinhardtia_paiewonskiana	Reinhardtia_latisecta)	Reinhardtia_simplex)	(Attalea_speciosa	Podococcus_barteri))	((Sclerosperma_profizianum	((Chamaedorea_seifrizii	Orania_palindan)	(Iriartea_deltoidea	(Elaeis_oleifera	Elaeis_guineensis))))	Phoenix_dactylifera))	Sabal_domingensis)	(Roystonea_regia	(Manicaria_saccifera	(Geonoma_undata	Pelagodoxa_henryana))))	(Prestoea_acuminata	(Oenocarpus_minor	Oenocarpus_bataua)))	((Dypsis_decaryi	(Dictyosperma_album	Kentiopsis_piersoniorum))	(Veitchia_spiralis	((Serenoa_repens	Nypa_fruticans)	Hydriastele_microspadix)))))	Heterospathe_cagayanensis)	Calamus_caryotoides);
((Pseudophoenix_vinifera	((((Manicaria_saccifera	(Geonoma_undata	Pelagodoxa_henryana))	Roystonea_regia)	(Attalea_speciosa	((Sabal_domingensis	(Sclerosperma_profizianum	((Chamaedorea_seifrizii	(Iriartea_deltoidea	Orania_palindan))	(Phoenix_dactylifera	Podococcus_barteri))))	((Elaeis_oleifera	Elaeis_guineensis)	((Reinhardtia_paiewonskiana	Reinhardtia_latisecta)	Reinhardtia_simplex)))))	((Prestoea_acuminata	(Oenocarpus_minor	Oenocarpus_bataua))	(((((Heterospathe_cagayanensis	Dypsis_decaryi)	Kentiopsis_piersoniorum)	Dictyosperma_album)	((Serenoa_repens	Nypa_fruticans)	Hydriastele_microspadix))	Veitchia_spiralis))))	Calamus_caryotoides);
((Pseudophoenix_vinifera	((((((((Veitchia_spiralis	Heterospathe_cagayanensis)	(((Serenoa_repens	Nypa_fruticans)	Hydriastele_microspadix)	Dypsis_decaryi))	Dictyosperma_album)	Kentiopsis_piersoniorum)	((Pelagodoxa_henryana	Geonoma_undata)	Manicaria_saccifera))	(Sabal_domingensis	((((Chamaedorea_seifrizii	Phoenix_dactylifera)	(Iriartea_deltoidea	Orania_palindan))	(Sclerosperma_profizianum	Podococcus_barteri))	((Reinhardtia_latisecta	(Reinhardtia_paiewonskiana	(Attalea_speciosa	Reinhardtia_simplex)))	(Elaeis_oleifera	Elaeis_guineensis)))))	(Prestoea_acuminata	(Oenocarpus_minor	Oenocarpus_bataua)))	Roystonea_regia))	Calamus_caryotoides);
((Pseudophoenix_vinifera	(((((Pelagodoxa_henryana	Geonoma_undata)	Manicaria_saccifera)	(Attalea_speciosa	(Sabal_domingensis	((((Reinhardtia_latisecta	Reinhardtia_paiewonskiana)	Reinhardtia_simplex)	(Elaeis_oleifera	Elaeis_guineensis))	(((Phoenix_dactylifera	(Iriartea_deltoidea	Orania_palindan))	Podococcus_barteri)	Sclerosperma_profizianum)))))	(((Dypsis_decaryi	Kentiopsis_piersoniorum)	(Dictyosperma_album	((Veitchia_spiralis	((Serenoa_repens	Nypa_fruticans)	Hydriastele_microspadix))	Heterospathe_cagayanensis)))	(Prestoea_acuminata	(Oenocarpus_minor	Oenocarpus_bataua))))	(Chamaedorea_seifrizii	Roystonea_regia)))	Calamus_caryotoides);
((Pseudophoenix_vinifera	(((((Pelagodoxa_henryana	Geonoma_undata)	Manicaria_saccifera)	(Attalea_speciosa	(Sabal_domingensis	((((Reinhardtia_latisecta	Reinhardtia_paiewonskiana)	Reinhardtia_simplex)	(Elaeis_oleifera	Elaeis_guineensis))	(((Phoenix_dactylifera	(Iriartea_deltoidea	Orania_palindan))	Podococcus_barteri)	Sclerosperma_profizianum)))))	(((Dypsis_decaryi	Kentiopsis_piersoniorum)	(Dictyosperma_album	((Veitchia_spiralis	((Serenoa_repens	Nypa_fruticans)	Hydriastele_microspadix))	Heterospathe_cagayanensis)))	(Prestoea_acuminata	(Oenocarpus_minor	Oenocarpus_bataua))))	(Chamaedorea_seifrizii	Roystonea_regia)))	Calamus_caryotoides);
((Pseudophoenix_vinifera	(((((Pelagodoxa_henryana	Geonoma_undata)	Manicaria_saccifera)	(Attalea_speciosa	(Sabal_domingensis	((((Reinhardtia_latisecta	Reinhardtia_paiewonskiana)	Reinhardtia_simplex)	(Elaeis_oleifera	Elaeis_guineensis))	(((Phoenix_dactylifera	(Iriartea_deltoidea	Orania_palindan))	Podococcus_barteri)	Sclerosperma_profizianum)))))	(((Dypsis_decaryi	Kentiopsis_piersoniorum)	(Dictyosperma_album	((Veitchia_spiralis	((Serenoa_repens	Nypa_fruticans)	Hydriastele_microspadix))	Heterospathe_cagayanensis)))	(Prestoea_acuminata	(Oenocarpus_minor	Oenocarpus_bataua))))	(Chamaedorea_seifrizii	Roystonea_regia)))	Calamus_caryotoides);
((Pseudophoenix_vinifera	(((((((Reinhardtia_simplex	Reinhardtia_paiewonskiana)	Reinhardtia_latisecta)	(Elaeis_oleifera	Elaeis_guineensis))	Attalea_speciosa)	((((Phoenix_dactylifera	(Iriartea_deltoidea	Orania_palindan))	Podococcus_barteri)	Sclerosperma_profizianum)	Sabal_domingensis))	((((Geonoma_undata	((((((Heterospathe_cagayanensis	Dypsis_decaryi)	(Veitchia_spiralis	Hydriastele_microspadix))	Dictyosperma_album)	Nypa_fruticans)	(Prestoea_acuminata	(Oenocarpus_minor	Oenocarpus_bataua)))	Kentiopsis_piersoniorum))	Pelagodoxa_henryana)	Manicaria_saccifera)	Serenoa_repens))	(Chamaedorea_seifrizii	Roystonea_regia)))	Calamus_caryotoides);
((Pseudophoenix_vinifera	((((Geonoma_undata	Pelagodoxa_henryana)	Manicaria_saccifera)	((((((Kentiopsis_piersoniorum	(Heterospathe_cagayanensis	Dictyosperma_album))	Dypsis_decaryi)	(Nypa_fruticans	Hydriastele_microspadix))	Veitchia_spiralis)	(Prestoea_acuminata	(Oenocarpus_minor	Oenocarpus_bataua)))	((Sabal_domingensis	((Elaeis_oleifera	Elaeis_guineensis)	((Serenoa_repens	Attalea_speciosa)	Chamaedorea_seifrizii)))	((Reinhardtia_simplex	(Reinhardtia_paiewonskiana	Reinhardtia_latisecta))	(((Phoenix_dactylifera	(Iriartea_deltoidea	Orania_palindan))	Podococcus_barteri)	Sclerosperma_profizianum)))))	Roystonea_regia))	Calamus_caryotoides);
((Pseudophoenix_vinifera	((((Geonoma_undata	Pelagodoxa_henryana)	Manicaria_saccifera)	((((((Kentiopsis_piersoniorum	(Heterospathe_cagayanensis	Dictyosperma_album))	Dypsis_decaryi)	(Nypa_fruticans	Hydriastele_microspadix))	Veitchia_spiralis)	(Prestoea_acuminata	(Oenocarpus_minor	Oenocarpus_bataua)))	((Sabal_domingensis	((Elaeis_oleifera	Elaeis_guineensis)	((Serenoa_repens	Attalea_speciosa)	Chamaedorea_seifrizii)))	((Reinhardtia_simplex	(Reinhardtia_paiewonskiana	Reinhardtia_latisecta))	(((Phoenix_dactylifera	(Iriartea_deltoidea	Orania_palindan))	Podococcus_barteri)	Sclerosperma_profizianum)))))	Roystonea_regia))	Calamus_caryotoides);
((Pseudophoenix_vinifera	(Roystonea_regia	(((Dictyosperma_album	(((Hydriastele_microspadix	Sabal_domingensis)	((Sclerosperma_profizianum	(Chamaedorea_seifrizii	(Podococcus_barteri	(Phoenix_dactylifera	(Orania_palindan	Iriartea_deltoidea)))))	((Serenoa_repens	(Reinhardtia_paiewonskiana	(Reinhardtia_simplex	Reinhardtia_latisecta)))	(Attalea_speciosa	Nypa_fruticans))))	(Elaeis_oleifera	Elaeis_guineensis)))	(((Oenocarpus_bataua	Oenocarpus_minor)	Heterospathe_cagayanensis)	((Veitchia_spiralis	(Kentiopsis_piersoniorum	(Pelagodoxa_henryana	(Manicaria_saccifera	Geonoma_undata))))	Dypsis_decaryi)))	Prestoea_acuminata)))	Calamus_caryotoides);
((Pseudophoenix_vinifera	((Heterospathe_cagayanensis	(((Attalea_speciosa	Nypa_fruticans)	(Chamaedorea_seifrizii	Roystonea_regia))	(((Sabal_domingensis	(Pelagodoxa_henryana	(Manicaria_saccifera	Geonoma_undata)))	((Podococcus_barteri	Dypsis_decaryi)	(((Dictyosperma_album	(Kentiopsis_piersoniorum	Hydriastele_microspadix))	(Prestoea_acuminata	(Oenocarpus_bataua	Oenocarpus_minor)))	Veitchia_spiralis)))	((Sclerosperma_profizianum	(Phoenix_dactylifera	(Orania_palindan	Iriartea_deltoidea)))	((Elaeis_oleifera	Elaeis_guineensis)	(Reinhardtia_paiewonskiana	(Reinhardtia_simplex	Reinhardtia_latisecta)))))))	Serenoa_repens))	Calamus_caryotoides);
(((Heterospathe_cagayanensis	(((Dictyosperma_album	(Hydriastele_microspadix	Kentiopsis_piersoniorum))	Dypsis_decaryi)	(((Prestoea_acuminata	(Oenocarpus_bataua	Oenocarpus_minor))	(((Sabal_domingensis	((Reinhardtia_paiewonskiana	((Chamaedorea_seifrizii	Reinhardtia_simplex)	Reinhardtia_latisecta))	(((Elaeis_oleifera	Elaeis_guineensis)	(Orania_palindan	Iriartea_deltoidea))	((Podococcus_barteri	Sclerosperma_profizianum)	Phoenix_dactylifera))))	(Serenoa_repens	Attalea_speciosa))	((Pseudophoenix_vinifera	Roystonea_regia)	(Manicaria_saccifera	(Geonoma_undata	Pelagodoxa_henryana)))))	Veitchia_spiralis)))	Nypa_fruticans)	Calamus_caryotoides);
((Pseudophoenix_vinifera	(Roystonea_regia	((Manicaria_saccifera	(Geonoma_undata	Pelagodoxa_henryana))	(((((((Dypsis_decaryi	Kentiopsis_piersoniorum)	Dictyosperma_album)	(Nypa_fruticans	Hydriastele_microspadix))	Veitchia_spiralis)	Heterospathe_cagayanensis)	(Prestoea_acuminata	(Oenocarpus_bataua	Oenocarpus_minor)))	(((Sabal_domingensis	((Orania_palindan	Iriartea_deltoidea)	(Podococcus_barteri	(Sclerosperma_profizianum	Phoenix_dactylifera))))	(((Chamaedorea_seifrizii	Reinhardtia_paiewonskiana)	(Reinhardtia_simplex	Reinhardtia_latisecta))	(Serenoa_repens	Attalea_speciosa)))	(Elaeis_oleifera	Elaeis_guineensis))))))	Calamus_caryotoides);
((Pseudophoenix_vinifera	(Roystonea_regia	((Manicaria_saccifera	(Geonoma_undata	Pelagodoxa_henryana))	(((((((Dypsis_decaryi	Kentiopsis_piersoniorum)	Dictyosperma_album)	(Nypa_fruticans	Hydriastele_microspadix))	Veitchia_spiralis)	Heterospathe_cagayanensis)	(Prestoea_acuminata	(Oenocarpus_bataua	Oenocarpus_minor)))	(((Sabal_domingensis	((Orania_palindan	Iriartea_deltoidea)	(Podococcus_barteri	(Sclerosperma_profizianum	Phoenix_dactylifera))))	(((Chamaedorea_seifrizii	Reinhardtia_paiewonskiana)	(Reinhardtia_simplex	Reinhardtia_latisecta))	(Serenoa_repens	Attalea_speciosa)))	(Elaeis_oleifera	Elaeis_guineensis))))))	Calamus_caryotoides);
((Nypa_fruticans	(Dypsis_decaryi	((Kentiopsis_piersoniorum	((Prestoea_acuminata	(Oenocarpus_bataua	Oenocarpus_minor))	((Orania_palindan	Iriartea_deltoidea)	((Pelagodoxa_henryana	Geonoma_undata)	((Sabal_domingensis	(((((Serenoa_repens	Pseudophoenix_vinifera)	(Sclerosperma_profizianum	Attalea_speciosa))	Roystonea_regia)	(Phoenix_dactylifera	Podococcus_barteri))	((Chamaedorea_seifrizii	(Elaeis_oleifera	Elaeis_guineensis))	(Reinhardtia_paiewonskiana	(Reinhardtia_simplex	Reinhardtia_latisecta)))))	Manicaria_saccifera)))))	(Dictyosperma_album	(Veitchia_spiralis	(Heterospathe_cagayanensis	Hydriastele_microspadix))))))	Calamus_caryotoides);
((Nypa_fruticans	(((Prestoea_acuminata	(Oenocarpus_bataua	Oenocarpus_minor))	(Kentiopsis_piersoniorum	((((Orania_palindan	Iriartea_deltoidea)	Phoenix_dactylifera)	Podococcus_barteri)	((((Serenoa_repens	(Reinhardtia_paiewonskiana	(Reinhardtia_simplex	Reinhardtia_latisecta)))	Attalea_speciosa)	(((Pseudophoenix_vinifera	(Chamaedorea_seifrizii	Roystonea_regia))	Sclerosperma_profizianum)	Sabal_domingensis))	((Elaeis_oleifera	Elaeis_guineensis)	((Pelagodoxa_henryana	Geonoma_undata)	Manicaria_saccifera))))))	(Dictyosperma_album	(Dypsis_decaryi	(Veitchia_spiralis	(Heterospathe_cagayanensis	Hydriastele_microspadix))))))	Calamus_caryotoides);
((Pseudophoenix_vinifera	((Pelagodoxa_henryana	(Geonoma_undata	Manicaria_saccifera))	(((Sclerosperma_profizianum	((Orania_palindan	(Iriartea_deltoidea	Phoenix_dactylifera))	Podococcus_barteri))	(((Chamaedorea_seifrizii	Roystonea_regia)	(Serenoa_repens	Attalea_speciosa))	(Sabal_domingensis	((Reinhardtia_paiewonskiana	(Reinhardtia_simplex	Reinhardtia_latisecta))	(Elaeis_oleifera	Elaeis_guineensis)))))	(((((Veitchia_spiralis	(Prestoea_acuminata	(Oenocarpus_bataua	Oenocarpus_minor)))	(Dypsis_decaryi	Heterospathe_cagayanensis))	(Nypa_fruticans	Hydriastele_microspadix))	Dictyosperma_album)	Kentiopsis_piersoniorum))))	Calamus_caryotoides);
((Heterospathe_cagayanensis	(Pseudophoenix_vinifera	(((Dypsis_decaryi	((Kentiopsis_piersoniorum	(Nypa_fruticans	Hydriastele_microspadix))	(Veitchia_spiralis	Dictyosperma_album)))	(Prestoea_acuminata	(Oenocarpus_bataua	Oenocarpus_minor)))	((Attalea_speciosa	(((((Podococcus_barteri	Orania_palindan)	Sclerosperma_profizianum)	((Iriartea_deltoidea	Phoenix_dactylifera)	Serenoa_repens))	Sabal_domingensis)	(((Chamaedorea_seifrizii	Reinhardtia_paiewonskiana)	(Reinhardtia_simplex	Reinhardtia_latisecta))	(Elaeis_oleifera	Elaeis_guineensis))))	(Roystonea_regia	(Manicaria_saccifera	(Pelagodoxa_henryana	Geonoma_undata)))))))	Calamus_caryotoides);
((Heterospathe_cagayanensis	(Pseudophoenix_vinifera	((((Roystonea_regia	(((Chamaedorea_seifrizii	((Nypa_fruticans	Attalea_speciosa)	Iriartea_deltoidea))	(Phoenix_dactylifera	(((Orania_palindan	Serenoa_repens)	Sclerosperma_profizianum)	Podococcus_barteri)))	(((Reinhardtia_simplex	(Reinhardtia_latisecta	Reinhardtia_paiewonskiana))	(Elaeis_oleifera	Elaeis_guineensis))	Sabal_domingensis)))	(Manicaria_saccifera	(Pelagodoxa_henryana	Geonoma_undata)))	(Prestoea_acuminata	(Oenocarpus_bataua	Oenocarpus_minor)))	(Veitchia_spiralis	(Hydriastele_microspadix	((Kentiopsis_piersoniorum	Dictyosperma_album)	Dypsis_decaryi))))))	Calamus_caryotoides);
((Attalea_speciosa	((Roystonea_regia	Pseudophoenix_vinifera)	((((Prestoea_acuminata	(Oenocarpus_bataua	Oenocarpus_minor))	(Veitchia_spiralis	((Kentiopsis_piersoniorum	(Hydriastele_microspadix	(Dypsis_decaryi	Heterospathe_cagayanensis)))	Dictyosperma_album)))	(Manicaria_saccifera	(Geonoma_undata	Pelagodoxa_henryana)))	((Sabal_domingensis	((Elaeis_guineensis	Elaeis_oleifera)	((Chamaedorea_seifrizii	Reinhardtia_simplex)	(Reinhardtia_paiewonskiana	Reinhardtia_latisecta))))	(((Podococcus_barteri	(Sclerosperma_profizianum	(Orania_palindan	Iriartea_deltoidea)))	Phoenix_dactylifera)	(Serenoa_repens	Nypa_fruticans))))))	Calamus_caryotoides);
(((Orania_palindan	Iriartea_deltoidea)	(((Veitchia_spiralis	(((Kentiopsis_piersoniorum	Hydriastele_microspadix)	Dictyosperma_album)	(Prestoea_acuminata	(((Serenoa_repens	Nypa_fruticans)	Oenocarpus_bataua)	Oenocarpus_minor))))	(((Manicaria_saccifera	(Geonoma_undata	Pelagodoxa_henryana))	((((Reinhardtia_paiewonskiana	Reinhardtia_latisecta)	Reinhardtia_simplex)	(Heterospathe_cagayanensis	(Elaeis_guineensis	Elaeis_oleifera)))	((Attalea_speciosa	(Dypsis_decaryi	Podococcus_barteri))	((Sclerosperma_profizianum	(Chamaedorea_seifrizii	Roystonea_regia))	Pseudophoenix_vinifera))))	Sabal_domingensis))	Phoenix_dactylifera))	Calamus_caryotoides);
(((Nypa_fruticans	((((Elaeis_guineensis	Elaeis_oleifera)	(((Sclerosperma_profizianum	(Orania_palindan	Iriartea_deltoidea))	Phoenix_dactylifera)	Serenoa_repens))	(Sabal_domingensis	(((Roystonea_regia	(((Dypsis_decaryi	Podococcus_barteri)	(Veitchia_spiralis	((Dictyosperma_album	(Kentiopsis_piersoniorum	Hydriastele_microspadix))	(Prestoea_acuminata	(Oenocarpus_bataua	Oenocarpus_minor)))))	Heterospathe_cagayanensis))	(Geonoma_undata	(Pelagodoxa_henryana	Manicaria_saccifera)))	Pseudophoenix_vinifera)))	(Reinhardtia_simplex	((Chamaedorea_seifrizii	Reinhardtia_paiewonskiana)	Reinhardtia_latisecta))))	Attalea_speciosa)	Calamus_caryotoides);
((Pseudophoenix_vinifera	((((Attalea_speciosa	(((Sclerosperma_profizianum	(Orania_palindan	(Serenoa_repens	Nypa_fruticans)))	(Phoenix_dactylifera	(Chamaedorea_seifrizii	Iriartea_deltoidea)))	(Sabal_domingensis	((Reinhardtia_simplex	(Reinhardtia_paiewonskiana	Reinhardtia_latisecta))	(Elaeis_guineensis	Elaeis_oleifera)))))	Roystonea_regia)	(((Prestoea_acuminata	(Oenocarpus_bataua	Oenocarpus_minor))	(Kentiopsis_piersoniorum	((Dictyosperma_album	(Veitchia_spiralis	Hydriastele_microspadix))	Heterospathe_cagayanensis)))	(Dypsis_decaryi	Podococcus_barteri)))	(Manicaria_saccifera	(Geonoma_undata	Pelagodoxa_henryana))))	Calamus_caryotoides);
((Pseudophoenix_vinifera	((Reinhardtia_paiewonskiana	(Reinhardtia_latisecta	Reinhardtia_simplex))	((((Manicaria_saccifera	(Geonoma_undata	Pelagodoxa_henryana))	(Elaeis_guineensis	Elaeis_oleifera))	((Attalea_speciosa	(((Phoenix_dactylifera	(Orania_palindan	Iriartea_deltoidea))	(Podococcus_barteri	Sclerosperma_profizianum))	(Chamaedorea_seifrizii	Roystonea_regia)))	Sabal_domingensis))	(((Serenoa_repens	Nypa_fruticans)	((((Heterospathe_cagayanensis	Dypsis_decaryi)	(Veitchia_spiralis	Hydriastele_microspadix))	Dictyosperma_album)	(Prestoea_acuminata	(Oenocarpus_bataua	Oenocarpus_minor))))	Kentiopsis_piersoniorum))))	Calamus_caryotoides);
(((((((Reinhardtia_simplex	(Reinhardtia_paiewonskiana	Reinhardtia_latisecta))	(Elaeis_guineensis	Elaeis_oleifera))	((((Iriartea_deltoidea	Serenoa_repens)	Podococcus_barteri)	(Sabal_domingensis	Sclerosperma_profizianum))	(Orania_palindan	(Chamaedorea_seifrizii	Phoenix_dactylifera))))	(((Kentiopsis_piersoniorum	(((Heterospathe_cagayanensis	Dypsis_decaryi)	(Veitchia_spiralis	(Nypa_fruticans	Hydriastele_microspadix)))	Dictyosperma_album))	(Prestoea_acuminata	(Oenocarpus_bataua	Oenocarpus_minor)))	(Geonoma_undata	(Pelagodoxa_henryana	Manicaria_saccifera))))	(Roystonea_regia	Pseudophoenix_vinifera))	Attalea_speciosa)	Calamus_caryotoides);
((Pseudophoenix_vinifera	((((Heterospathe_cagayanensis	(((Reinhardtia_paiewonskiana	Reinhardtia_latisecta)	(Attalea_speciosa	Reinhardtia_simplex))	(Elaeis_guineensis	Elaeis_oleifera)))	(((Podococcus_barteri	((Phoenix_dactylifera	(Orania_palindan	(Chamaedorea_seifrizii	Iriartea_deltoidea)))	Sclerosperma_profizianum))	(Nypa_fruticans	Serenoa_repens))	Sabal_domingensis))	(((((Kentiopsis_piersoniorum	(Veitchia_spiralis	Dypsis_decaryi))	Dictyosperma_album)	Hydriastele_microspadix)	(Prestoea_acuminata	(Oenocarpus_bataua	Oenocarpus_minor)))	(Geonoma_undata	(Pelagodoxa_henryana	Manicaria_saccifera))))	Roystonea_regia))	Calamus_caryotoides);
((Pseudophoenix_vinifera	(((((((Serenoa_repens	Podococcus_barteri)	(Sclerosperma_profizianum	Sabal_domingensis))	((Chamaedorea_seifrizii	Phoenix_dactylifera)	(Orania_palindan	Iriartea_deltoidea)))	((Elaeis_guineensis	Elaeis_oleifera)	((Reinhardtia_paiewonskiana	Reinhardtia_latisecta)	Reinhardtia_simplex)))	(((Oenocarpus_bataua	Oenocarpus_minor)	((Dypsis_decaryi	((Hydriastele_microspadix	((Nypa_fruticans	(Attalea_speciosa	Heterospathe_cagayanensis))	Veitchia_spiralis))	Dictyosperma_album))	Prestoea_acuminata))	Kentiopsis_piersoniorum))	(Manicaria_saccifera	(Geonoma_undata	Pelagodoxa_henryana)))	Roystonea_regia))	Calamus_caryotoides);
(((Nypa_fruticans	((Pseudophoenix_vinifera	(Chamaedorea_seifrizii	((Reinhardtia_paiewonskiana	Reinhardtia_latisecta)	Reinhardtia_simplex)))	(((((Roystonea_regia	(Manicaria_saccifera	(Geonoma_undata	Pelagodoxa_henryana)))	((Prestoea_acuminata	(Oenocarpus_minor	Oenocarpus_bataua))	((Kentiopsis_piersoniorum	((Heterospathe_cagayanensis	Dypsis_decaryi)	(Veitchia_spiralis	Hydriastele_microspadix)))	Dictyosperma_album)))	Phoenix_dactylifera)	(Sclerosperma_profizianum	(Podococcus_barteri	(Serenoa_repens	((Elaeis_guineensis	Elaeis_oleifera)	(Orania_palindan	Iriartea_deltoidea))))))	Sabal_domingensis)))	Attalea_speciosa)	Calamus_caryotoides);
((Pseudophoenix_vinifera	(((Attalea_speciosa	((((((Reinhardtia_paiewonskiana	Reinhardtia_latisecta)	Reinhardtia_simplex)	(Elaeis_guineensis	Elaeis_oleifera))	Sabal_domingensis)	(((Sclerosperma_profizianum	Podococcus_barteri)	(Phoenix_dactylifera	(Orania_palindan	Iriartea_deltoidea)))	(Manicaria_saccifera	(Geonoma_undata	Pelagodoxa_henryana))))	((Prestoea_acuminata	(Oenocarpus_minor	Oenocarpus_bataua))	((Heterospathe_cagayanensis	(((Dypsis_decaryi	Kentiopsis_piersoniorum)	Dictyosperma_album)	Hydriastele_microspadix))	Veitchia_spiralis))))	(Chamaedorea_seifrizii	Roystonea_regia))	(Nypa_fruticans	Serenoa_repens)))	Calamus_caryotoides);
((Pseudophoenix_vinifera	(Roystonea_regia	(((((Oenocarpus_minor	Oenocarpus_bataua)	Prestoea_acuminata)	(((Dictyosperma_album	(Kentiopsis_piersoniorum	(Heterospathe_cagayanensis	Dypsis_decaryi)))	Hydriastele_microspadix)	Veitchia_spiralis))	(Manicaria_saccifera	(Pelagodoxa_henryana	Geonoma_undata)))	((Sabal_domingensis	((((((Serenoa_repens	Nypa_fruticans)	Sclerosperma_profizianum)	(Orania_palindan	(Chamaedorea_seifrizii	Iriartea_deltoidea)))	Podococcus_barteri)	Phoenix_dactylifera)	((Elaeis_oleifera	Elaeis_guineensis)	((Reinhardtia_simplex	Reinhardtia_latisecta)	Reinhardtia_paiewonskiana))))	Attalea_speciosa))))	Calamus_caryotoides);
((Pseudophoenix_vinifera	(((Geonoma_undata	(Manicaria_saccifera	Pelagodoxa_henryana))	(((((Reinhardtia_simplex	Reinhardtia_latisecta)	Reinhardtia_paiewonskiana)	(Sabal_domingensis	((Elaeis_oleifera	Elaeis_guineensis)	((Chamaedorea_seifrizii	Iriartea_deltoidea)	(Phoenix_dactylifera	((Sclerosperma_profizianum	(Serenoa_repens	Podococcus_barteri))	(Nypa_fruticans	Orania_palindan)))))))	Attalea_speciosa)	(((Oenocarpus_minor	Oenocarpus_bataua)	Prestoea_acuminata)	((((Dictyosperma_album	(Kentiopsis_piersoniorum	Dypsis_decaryi))	Hydriastele_microspadix)	Heterospathe_cagayanensis)	Veitchia_spiralis))))	Roystonea_regia))	Calamus_caryotoides);
((Heterospathe_cagayanensis	(((Dictyosperma_album	(Dypsis_decaryi	(Kentiopsis_piersoniorum	((Roystonea_regia	((Phoenix_dactylifera	((Chamaedorea_seifrizii	Sclerosperma_profizianum)	Podococcus_barteri))	(((Nypa_fruticans	Orania_palindan)	(Elaeis_oleifera	Elaeis_guineensis))	((((Reinhardtia_simplex	(Reinhardtia_latisecta	Reinhardtia_paiewonskiana))	Pseudophoenix_vinifera)	((Manicaria_saccifera	(Pelagodoxa_henryana	Geonoma_undata))	(Attalea_speciosa	Iriartea_deltoidea)))	Sabal_domingensis))))	((Oenocarpus_minor	Oenocarpus_bataua)	Prestoea_acuminata)))))	(Veitchia_spiralis	Hydriastele_microspadix))	Serenoa_repens))	Calamus_caryotoides);
((Heterospathe_cagayanensis	((Veitchia_spiralis	(((Hydriastele_microspadix	(((((Pseudophoenix_vinifera	(Chamaedorea_seifrizii	Roystonea_regia))	(Phoenix_dactylifera	(Orania_palindan	Iriartea_deltoidea)))	Sabal_domingensis)	(Sclerosperma_profizianum	((Reinhardtia_simplex	(Reinhardtia_latisecta	Reinhardtia_paiewonskiana))	(Elaeis_oleifera	Elaeis_guineensis))))	(((Manicaria_saccifera	(Pelagodoxa_henryana	Geonoma_undata))	Podococcus_barteri)	(Attalea_speciosa	Serenoa_repens))))	Nypa_fruticans)	((Oenocarpus_minor	Oenocarpus_bataua)	Prestoea_acuminata)))	((Dypsis_decaryi	Dictyosperma_album)	Kentiopsis_piersoniorum)))	Calamus_caryotoides);
((Pseudophoenix_vinifera	(((Chamaedorea_seifrizii	Roystonea_regia)	((((Sabal_domingensis	Attalea_speciosa)	((Reinhardtia_paiewonskiana	(Reinhardtia_simplex	Reinhardtia_latisecta))	(Elaeis_oleifera	Elaeis_guineensis)))	((((Oenocarpus_minor	Oenocarpus_bataua)	(Nypa_fruticans	Prestoea_acuminata))	(Dictyosperma_album	((Dypsis_decaryi	((Veitchia_spiralis	Hydriastele_microspadix)	Heterospathe_cagayanensis))	Kentiopsis_piersoniorum)))	(((Phoenix_dactylifera	(Orania_palindan	Iriartea_deltoidea))	Sclerosperma_profizianum)	Podococcus_barteri)))	(Manicaria_saccifera	(Pelagodoxa_henryana	Geonoma_undata))))	Serenoa_repens))	Calamus_caryotoides);
(((Pseudophoenix_vinifera	Serenoa_repens)	((((((((Phoenix_dactylifera	(Orania_palindan	Iriartea_deltoidea))	Sclerosperma_profizianum)	Podococcus_barteri)	Roystonea_regia)	(((Chamaedorea_seifrizii	((Oenocarpus_minor	Oenocarpus_bataua)	Prestoea_acuminata))	((Dictyosperma_album	(Dypsis_decaryi	Kentiopsis_piersoniorum))	Hydriastele_microspadix))	(Veitchia_spiralis	(Nypa_fruticans	(Manicaria_saccifera	(Pelagodoxa_henryana	Geonoma_undata))))))	(Sabal_domingensis	Attalea_speciosa))	((Reinhardtia_simplex	(Reinhardtia_latisecta	Reinhardtia_paiewonskiana))	(Elaeis_oleifera	Elaeis_guineensis)))	Heterospathe_cagayanensis))	Calamus_caryotoides);
((Pseudophoenix_vinifera	((((((((Dypsis_decaryi	((Oenocarpus_minor	Oenocarpus_bataua)	Prestoea_acuminata))	Veitchia_spiralis)	Dictyosperma_album)	Kentiopsis_piersoniorum)	(Nypa_fruticans	Hydriastele_microspadix))	((((Attalea_speciosa	Heterospathe_cagayanensis)	((Reinhardtia_paiewonskiana	Reinhardtia_latisecta)	Reinhardtia_simplex))	(Elaeis_oleifera	Elaeis_guineensis))	(((Sclerosperma_profizianum	Sabal_domingensis)	Podococcus_barteri)	((Manicaria_saccifera	(Pelagodoxa_henryana	Geonoma_undata))	Serenoa_repens))))	(Phoenix_dactylifera	(Orania_palindan	Iriartea_deltoidea)))	(Chamaedorea_seifrizii	Roystonea_regia)))	Calamus_caryotoides);
((Pseudophoenix_vinifera	((Phoenix_dactylifera	(Orania_palindan	Iriartea_deltoidea))	((((Serenoa_repens	(Nypa_fruticans	Attalea_speciosa))	(Sclerosperma_profizianum	Sabal_domingensis))	((((((Podococcus_barteri	Dypsis_decaryi)	((Oenocarpus_minor	Oenocarpus_bataua)	Prestoea_acuminata))	(((Pelagodoxa_henryana	(Geonoma_undata	Manicaria_saccifera))	Kentiopsis_piersoniorum)	Veitchia_spiralis))	Dictyosperma_album)	Hydriastele_microspadix)	((Heterospathe_cagayanensis	((Reinhardtia_latisecta	Reinhardtia_paiewonskiana)	Reinhardtia_simplex))	(Elaeis_oleifera	Elaeis_guineensis))))	(Chamaedorea_seifrizii	Roystonea_regia))))	Calamus_caryotoides);
((Heterospathe_cagayanensis	((Dictyosperma_album	(Dypsis_decaryi	(Kentiopsis_piersoniorum	((Prestoea_acuminata	(Oenocarpus_minor	Oenocarpus_bataua))	(((Roystonea_regia	(Attalea_speciosa	(((Elaeis_oleifera	Elaeis_guineensis)	((Chamaedorea_seifrizii	(((Podococcus_barteri	Sclerosperma_profizianum)	(Orania_palindan	Iriartea_deltoidea))	Phoenix_dactylifera))	(Nypa_fruticans	Serenoa_repens)))	(((Reinhardtia_paiewonskiana	Reinhardtia_latisecta)	Reinhardtia_simplex)	Sabal_domingensis))))	(Manicaria_saccifera	(Pelagodoxa_henryana	Geonoma_undata)))	Pseudophoenix_vinifera)))))	(Hydriastele_microspadix	Veitchia_spiralis)))	Calamus_caryotoides);
((Heterospathe_cagayanensis	((Dictyosperma_album	(Veitchia_spiralis	(((((Attalea_speciosa	(((Reinhardtia_paiewonskiana	Reinhardtia_latisecta)	Reinhardtia_simplex)	(((Elaeis_oleifera	Elaeis_guineensis)	(((Podococcus_barteri	Sclerosperma_profizianum)	(((Nypa_fruticans	Serenoa_repens)	Orania_palindan)	Iriartea_deltoidea))	Phoenix_dactylifera))	(Chamaedorea_seifrizii	Sabal_domingensis))))	(Manicaria_saccifera	(Pelagodoxa_henryana	Geonoma_undata)))	(Roystonea_regia	Pseudophoenix_vinifera))	Kentiopsis_piersoniorum)	(Prestoea_acuminata	(Oenocarpus_minor	Oenocarpus_bataua)))))	(Hydriastele_microspadix	Dypsis_decaryi)))	Calamus_caryotoides);
(((Attalea_speciosa	Nypa_fruticans)	((((Geonoma_undata	Pelagodoxa_henryana)	Manicaria_saccifera)	(((Chamaedorea_seifrizii	Roystonea_regia)	Pseudophoenix_vinifera)	(((((Kentiopsis_piersoniorum	Dypsis_decaryi)	Dictyosperma_album)	Heterospathe_cagayanensis)	(Hydriastele_microspadix	Veitchia_spiralis))	((Serenoa_repens	(Oenocarpus_bataua	Oenocarpus_minor))	Prestoea_acuminata))))	((((Reinhardtia_paiewonskiana	Reinhardtia_latisecta)	Reinhardtia_simplex)	(Elaeis_guineensis	Elaeis_oleifera))	(((Phoenix_dactylifera	(Orania_palindan	Iriartea_deltoidea))	(Podococcus_barteri	Sclerosperma_profizianum))	Sabal_domingensis))))	Calamus_caryotoides);
((((((Iriartea_deltoidea	((Geonoma_undata	(Pelagodoxa_henryana	Manicaria_saccifera))	(((Podococcus_barteri	Sabal_domingensis)	(Attalea_speciosa	(((Reinhardtia_paiewonskiana	Reinhardtia_latisecta)	Reinhardtia_simplex)	(Elaeis_guineensis	Elaeis_oleifera))))	((((Dictyosperma_album	((Nypa_fruticans	Dypsis_decaryi)	(Heterospathe_cagayanensis	(Hydriastele_microspadix	Veitchia_spiralis))))	Kentiopsis_piersoniorum)	((Oenocarpus_bataua	Oenocarpus_minor)	Prestoea_acuminata))	Sclerosperma_profizianum))))	(Phoenix_dactylifera	Orania_palindan))	(Chamaedorea_seifrizii	Roystonea_regia))	Pseudophoenix_vinifera)	Serenoa_repens)	Calamus_caryotoides);
((Phoenix_dactylifera	((((Sabal_domingensis	(((Reinhardtia_paiewonskiana	Reinhardtia_latisecta)	Reinhardtia_simplex)	((Attalea_speciosa	Podococcus_barteri)	((Chamaedorea_seifrizii	Roystonea_regia)	(Sclerosperma_profizianum	(Serenoa_repens	Pseudophoenix_vinifera))))))	(((Heterospathe_cagayanensis	(Veitchia_spiralis	((Dypsis_decaryi	Kentiopsis_piersoniorum)	Dictyosperma_album)))	((Oenocarpus_bataua	Oenocarpus_minor)	Prestoea_acuminata))	(Nypa_fruticans	Hydriastele_microspadix)))	((Elaeis_guineensis	Elaeis_oleifera)	(Orania_palindan	Iriartea_deltoidea)))	(Manicaria_saccifera	(Geonoma_undata	Pelagodoxa_henryana))))	Calamus_caryotoides);
(((Geonoma_undata	(Pelagodoxa_henryana	Manicaria_saccifera))	((Phoenix_dactylifera	(((Elaeis_guineensis	Elaeis_oleifera)	(Orania_palindan	Iriartea_deltoidea))	(((((((Dictyosperma_album	(Veitchia_spiralis	((Oenocarpus_bataua	Oenocarpus_minor)	Prestoea_acuminata)))	Kentiopsis_piersoniorum)	Heterospathe_cagayanensis)	Hydriastele_microspadix)	Nypa_fruticans)	Sabal_domingensis)	(((Reinhardtia_paiewonskiana	Reinhardtia_latisecta)	Reinhardtia_simplex)	((Serenoa_repens	Attalea_speciosa)	((Chamaedorea_seifrizii	Roystonea_regia)	(Sclerosperma_profizianum	Pseudophoenix_vinifera)))))))	(Dypsis_decaryi	Podococcus_barteri)))	Calamus_caryotoides);
(((Attalea_speciosa	(((Chamaedorea_seifrizii	(Phoenix_dactylifera	Pseudophoenix_vinifera))	((Serenoa_repens	(Orania_palindan	Sclerosperma_profizianum))	Podococcus_barteri))	(Sabal_domingensis	(((((Oenocarpus_bataua	Oenocarpus_minor)	(Iriartea_deltoidea	Prestoea_acuminata))	(Dictyosperma_album	(((Dypsis_decaryi	Heterospathe_cagayanensis)	(Hydriastele_microspadix	Veitchia_spiralis))	Kentiopsis_piersoniorum)))	((Elaeis_guineensis	Elaeis_oleifera)	((Reinhardtia_paiewonskiana	Reinhardtia_latisecta)	Reinhardtia_simplex)))	(Roystonea_regia	(Manicaria_saccifera	(Geonoma_undata	Pelagodoxa_henryana)))))))	Nypa_fruticans)	Calamus_caryotoides);
((Pseudophoenix_vinifera	(Roystonea_regia	(((Attalea_speciosa	(((Nypa_fruticans	Serenoa_repens)	Sabal_domingensis)	(((Phoenix_dactylifera	(Chamaedorea_seifrizii	(Iriartea_deltoidea	Orania_palindan)))	(Sclerosperma_profizianum	Podococcus_barteri))	(Heterospathe_cagayanensis	((Elaeis_guineensis	Elaeis_oleifera)	((Reinhardtia_paiewonskiana	Reinhardtia_latisecta)	Reinhardtia_simplex))))))	((Prestoea_acuminata	(Oenocarpus_bataua	Oenocarpus_minor))	(Dypsis_decaryi	(Kentiopsis_piersoniorum	(Dictyosperma_album	(Veitchia_spiralis	Hydriastele_microspadix))))))	(Manicaria_saccifera	(Geonoma_undata	Pelagodoxa_henryana)))))	Calamus_caryotoides);
((Pseudophoenix_vinifera	(Roystonea_regia	((Chamaedorea_seifrizii	(Iriartea_deltoidea	Orania_palindan))	(((((((Nypa_fruticans	Hydriastele_microspadix)	((Dictyosperma_album	((Prestoea_acuminata	Veitchia_spiralis)	Heterospathe_cagayanensis))	(Oenocarpus_bataua	Oenocarpus_minor)))	Dypsis_decaryi)	Kentiopsis_piersoniorum)	(Manicaria_saccifera	(Geonoma_undata	Pelagodoxa_henryana)))	(Sabal_domingensis	((Sclerosperma_profizianum	(Podococcus_barteri	(Attalea_speciosa	Serenoa_repens)))	((Elaeis_guineensis	Elaeis_oleifera)	((Reinhardtia_paiewonskiana	Reinhardtia_latisecta)	Reinhardtia_simplex)))))	Phoenix_dactylifera))))	Calamus_caryotoides);
((Pseudophoenix_vinifera	((Chamaedorea_seifrizii	Roystonea_regia)	((Podococcus_barteri	(Sclerosperma_profizianum	(Serenoa_repens	(Iriartea_deltoidea	(Orania_palindan	Phoenix_dactylifera)))))	(((((((Prestoea_acuminata	(Oenocarpus_bataua	Oenocarpus_minor))	Dictyosperma_album)	((Dypsis_decaryi	(Veitchia_spiralis	(Hydriastele_microspadix	Nypa_fruticans)))	Heterospathe_cagayanensis))	Kentiopsis_piersoniorum)	(Manicaria_saccifera	(Geonoma_undata	Pelagodoxa_henryana)))	(((Elaeis_guineensis	Elaeis_oleifera)	((Reinhardtia_paiewonskiana	Reinhardtia_latisecta)	Reinhardtia_simplex))	Attalea_speciosa))	Sabal_domingensis))))	Calamus_caryotoides);
(((((Pelagodoxa_henryana	Kentiopsis_piersoniorum)	Geonoma_undata)	Manicaria_saccifera)	(((Prestoea_acuminata	(Oenocarpus_bataua	Oenocarpus_minor))	(((Heterospathe_cagayanensis	(Dypsis_decaryi	Veitchia_spiralis))	(Hydriastele_microspadix	Nypa_fruticans))	Dictyosperma_album))	((Pseudophoenix_vinifera	Roystonea_regia)	(((((Reinhardtia_paiewonskiana	Reinhardtia_latisecta)	Reinhardtia_simplex)	Sabal_domingensis)	(((Sclerosperma_profizianum	(((Elaeis_guineensis	Elaeis_oleifera)	(Orania_palindan	Serenoa_repens))	Chamaedorea_seifrizii))	Podococcus_barteri)	Phoenix_dactylifera))	(Iriartea_deltoidea	Attalea_speciosa)))))	Calamus_caryotoides);
((Pseudophoenix_vinifera	(Roystonea_regia	((((((Reinhardtia_paiewonskiana	Reinhardtia_latisecta)	Reinhardtia_simplex)	(Elaeis_guineensis	Elaeis_oleifera))	((Chamaedorea_seifrizii	(Iriartea_deltoidea	Attalea_speciosa))	(Phoenix_dactylifera	(Sclerosperma_profizianum	(Podococcus_barteri	(Serenoa_repens	Orania_palindan))))))	Sabal_domingensis)	(((Pelagodoxa_henryana	Geonoma_undata)	Manicaria_saccifera)	(Kentiopsis_piersoniorum	(((Dypsis_decaryi	(Prestoea_acuminata	(Oenocarpus_bataua	Oenocarpus_minor)))	((Heterospathe_cagayanensis	(Hydriastele_microspadix	Nypa_fruticans))	Veitchia_spiralis))	Dictyosperma_album))))))	Calamus_caryotoides);
((((((Veitchia_spiralis	(Prestoea_acuminata	(Oenocarpus_minor	Oenocarpus_bataua)))	(((Dypsis_decaryi	Heterospathe_cagayanensis)	Dictyosperma_album)	(Nypa_fruticans	Hydriastele_microspadix)))	Kentiopsis_piersoniorum)	((((((Podococcus_barteri	Sclerosperma_profizianum)	(Serenoa_repens	Orania_palindan))	Chamaedorea_seifrizii)	Phoenix_dactylifera)	(((Iriartea_deltoidea	Attalea_speciosa)	Sabal_domingensis)	((Elaeis_oleifera	Elaeis_guineensis)	(Reinhardtia_simplex	(Reinhardtia_paiewonskiana	Reinhardtia_latisecta)))))	((Geonoma_undata	(Manicaria_saccifera	Pelagodoxa_henryana))	Roystonea_regia)))	Pseudophoenix_vinifera)	Calamus_caryotoides);
((Heterospathe_cagayanensis	((Dictyosperma_album	(Dypsis_decaryi	(((((Prestoea_acuminata	(Oenocarpus_minor	Oenocarpus_bataua))	(Roystonea_regia	(Sclerosperma_profizianum	(Sabal_domingensis	((Podococcus_barteri	(Reinhardtia_paiewonskiana	(Reinhardtia_latisecta	(Attalea_speciosa	Reinhardtia_simplex))))	((((Elaeis_oleifera	Elaeis_guineensis)	Serenoa_repens)	((Chamaedorea_seifrizii	Iriartea_deltoidea)	Orania_palindan))	Phoenix_dactylifera))))))	Pseudophoenix_vinifera)	(Geonoma_undata	(Manicaria_saccifera	Pelagodoxa_henryana)))	Kentiopsis_piersoniorum)))	((Nypa_fruticans	Hydriastele_microspadix)	Veitchia_spiralis)))	Calamus_caryotoides);
((Heterospathe_cagayanensis	((Dictyosperma_album	(Dypsis_decaryi	(((Prestoea_acuminata	(Oenocarpus_minor	Oenocarpus_bataua))	((((((Chamaedorea_seifrizii	Reinhardtia_simplex)	(Reinhardtia_latisecta	Reinhardtia_paiewonskiana))	(Iriartea_deltoidea	Attalea_speciosa))	(((Podococcus_barteri	(Sclerosperma_profizianum	Phoenix_dactylifera))	Sabal_domingensis)	((Elaeis_oleifera	Elaeis_guineensis)	(Orania_palindan	Serenoa_repens))))	(Roystonea_regia	Pseudophoenix_vinifera))	(Manicaria_saccifera	(Pelagodoxa_henryana	Geonoma_undata))))	Kentiopsis_piersoniorum)))	((Nypa_fruticans	Hydriastele_microspadix)	Veitchia_spiralis)))	Calamus_caryotoides);
((Phoenix_dactylifera	(((((((Elaeis_oleifera	Elaeis_guineensis)	(Roystonea_regia	Chamaedorea_seifrizii))	Sabal_domingensis)	((((Kentiopsis_piersoniorum	Pseudophoenix_vinifera)	((Reinhardtia_paiewonskiana	Reinhardtia_latisecta)	Reinhardtia_simplex))	(Geonoma_undata	(Manicaria_saccifera	Pelagodoxa_henryana)))	((Dictyosperma_album	(((Attalea_speciosa	Veitchia_spiralis)	Nypa_fruticans)	(Hydriastele_microspadix	Heterospathe_cagayanensis)))	(Prestoea_acuminata	(Oenocarpus_minor	Oenocarpus_bataua)))))	Sclerosperma_profizianum)	((Dypsis_decaryi	Podococcus_barteri)	Serenoa_repens))	(Orania_palindan	Iriartea_deltoidea)))	Calamus_caryotoides);
((Pseudophoenix_vinifera	((((Manicaria_saccifera	(Pelagodoxa_henryana	Geonoma_undata))	((((Heterospathe_cagayanensis	((Reinhardtia_paiewonskiana	Reinhardtia_latisecta)	Reinhardtia_simplex))	(Elaeis_oleifera	Elaeis_guineensis))	(Sabal_domingensis	(((Podococcus_barteri	(Sclerosperma_profizianum	Serenoa_repens))	Nypa_fruticans)	(Phoenix_dactylifera	((Chamaedorea_seifrizii	Orania_palindan)	Iriartea_deltoidea)))))	Attalea_speciosa))	((((Hydriastele_microspadix	Dictyosperma_album)	(Dypsis_decaryi	Kentiopsis_piersoniorum))	(Prestoea_acuminata	(Oenocarpus_minor	Oenocarpus_bataua)))	Veitchia_spiralis))	Roystonea_regia))	Calamus_caryotoides);
((((((((Chamaedorea_seifrizii	Veitchia_spiralis)	((Phoenix_dactylifera	(Sclerosperma_profizianum	Podococcus_barteri))	(Orania_palindan	Iriartea_deltoidea)))	((((Heterospathe_cagayanensis	((Reinhardtia_paiewonskiana	Reinhardtia_latisecta)	Reinhardtia_simplex))	(Elaeis_oleifera	Elaeis_guineensis))	(((Dictyosperma_album	(Kentiopsis_piersoniorum	Dypsis_decaryi))	Hydriastele_microspadix)	(Prestoea_acuminata	(Oenocarpus_minor	(Serenoa_repens	Oenocarpus_bataua)))))	Sabal_domingensis))	(Manicaria_saccifera	(Pelagodoxa_henryana	Geonoma_undata)))	(Roystonea_regia	Pseudophoenix_vinifera))	Attalea_speciosa)	Nypa_fruticans)	Calamus_caryotoides);
((((Reinhardtia_simplex	((Reinhardtia_paiewonskiana	Reinhardtia_latisecta)	((Podococcus_barteri	((Phoenix_dactylifera	(((Manicaria_saccifera	Pelagodoxa_henryana)	(Roystonea_regia	Geonoma_undata))	((Veitchia_spiralis	(Hydriastele_microspadix	(((Dypsis_decaryi	Kentiopsis_piersoniorum)	Dictyosperma_album)	Heterospathe_cagayanensis)))	(Prestoea_acuminata	(Oenocarpus_minor	Oenocarpus_bataua)))))	(((((Chamaedorea_seifrizii	Orania_palindan)	Iriartea_deltoidea)	((Elaeis_oleifera	Elaeis_guineensis)	Serenoa_repens))	Sclerosperma_profizianum)	Sabal_domingensis)))	Pseudophoenix_vinifera)))	Attalea_speciosa)	Nypa_fruticans)	Calamus_caryotoides);
(((((Pseudophoenix_vinifera	Roystonea_regia)	((((Kentiopsis_piersoniorum	((Heterospathe_cagayanensis	Dypsis_decaryi)	(Hydriastele_microspadix	Veitchia_spiralis)))	Dictyosperma_album)	(Prestoea_acuminata	(Oenocarpus_minor	Oenocarpus_bataua)))	((((Serenoa_repens	((Reinhardtia_paiewonskiana	Reinhardtia_latisecta)	Reinhardtia_simplex))	(Elaeis_oleifera	Elaeis_guineensis))	(((((Iriartea_deltoidea	Orania_palindan)	Chamaedorea_seifrizii)	Sclerosperma_profizianum)	(Podococcus_barteri	Phoenix_dactylifera))	Sabal_domingensis))	(Manicaria_saccifera	(Pelagodoxa_henryana	Geonoma_undata)))))	Attalea_speciosa)	Nypa_fruticans)	Calamus_caryotoides);
((Heterospathe_cagayanensis	((Dypsis_decaryi	((((Prestoea_acuminata	(Oenocarpus_minor	Oenocarpus_bataua))	(((((((Reinhardtia_paiewonskiana	Reinhardtia_latisecta)	Reinhardtia_simplex)	(Elaeis_oleifera	Elaeis_guineensis))	Attalea_speciosa)	(Pseudophoenix_vinifera	(((Sclerosperma_profizianum	Podococcus_barteri)	((Orania_palindan	Chamaedorea_seifrizii)	(Serenoa_repens	Nypa_fruticans)))	(Iriartea_deltoidea	Phoenix_dactylifera))))	Sabal_domingensis)	(Roystonea_regia	(Geonoma_undata	(Manicaria_saccifera	Pelagodoxa_henryana)))))	Kentiopsis_piersoniorum)	Dictyosperma_album))	(Hydriastele_microspadix	Veitchia_spiralis)))	Calamus_caryotoides);
((((((((((Dypsis_decaryi	Kentiopsis_piersoniorum)	Dictyosperma_album)	Hydriastele_microspadix)	Heterospathe_cagayanensis)	(Prestoea_acuminata	(Oenocarpus_minor	Oenocarpus_bataua)))	Veitchia_spiralis)	(((((Reinhardtia_paiewonskiana	Reinhardtia_latisecta)	Reinhardtia_simplex)	(Elaeis_oleifera	Elaeis_guineensis))	(Iriartea_deltoidea	Attalea_speciosa))	((Chamaedorea_seifrizii	((Phoenix_dactylifera	((Nypa_fruticans	Orania_palindan)	(Sclerosperma_profizianum	Serenoa_repens)))	Podococcus_barteri))	Sabal_domingensis)))	(Manicaria_saccifera	(Pelagodoxa_henryana	Geonoma_undata)))	(Pseudophoenix_vinifera	Roystonea_regia))	Calamus_caryotoides);
