# Supplementary material for: Data supporting the nuclear phylogenomics of the palm subfamily Arecoideae (Arecaceae)
Source: Data Brief. 2016 Mar 2;7:532–6. doi: 10.1016/j.dib.2016.02.063 (PMC4796708; doi:10.1016/j.dib.2016.02.063)
Supplement: Supplementary file 5 — Supplementary material [file mmc5.zip › RAxML_bootstrap.Sabal_17.raxml.tre]

((Nypa_fruticans	(((Geonoma_undata	(((Prestoea_acuminata	(Oenocarpus_minor	Oenocarpus_bataua))	(((Dictyosperma_album	Dypsis_decaryi)	(Hydriastele_microspadix	(Veitchia_spiralis	(Burretiokentia_grandiflora	Kentiopsis_piersoniorum))))	Heterospathe_cagayanensis))	(Pelagodoxa_henryana	Manicaria_saccifera)))	(((Attalea_speciosa	(Elaeis_guineensis	Elaeis_oleifera))	(Podococcus_barteri	Iriartea_deltoidea))	((Pseudophoenix_vinifera	(Sclerosperma_profizianum	Orania_palindan))	Chamaedorea_seifrizii)))	(Sabal_domingensis	(Roystonea_regia	((Reinhardtia_paiewonskiana	Reinhardtia_latisecta)	(Reinhardtia_simplex	Reinhardtia_gracilis))))))	Calamus_caryotoides);
(((Sabal_domingensis	(Roystonea_regia	((Reinhardtia_paiewonskiana	Reinhardtia_latisecta)	(Reinhardtia_simplex	Reinhardtia_gracilis))))	(Nypa_fruticans	(Iriartea_deltoidea	((Pseudophoenix_vinifera	(Geonoma_undata	(((Prestoea_acuminata	(Oenocarpus_minor	Oenocarpus_bataua))	((Hydriastele_microspadix	Veitchia_spiralis)	((Dictyosperma_album	Dypsis_decaryi)	(Heterospathe_cagayanensis	(Burretiokentia_grandiflora	Kentiopsis_piersoniorum)))))	(Pelagodoxa_henryana	Manicaria_saccifera))))	((Attalea_speciosa	(Elaeis_guineensis	Elaeis_oleifera))	(Chamaedorea_seifrizii	(Podococcus_barteri	(Sclerosperma_profizianum	Orania_palindan))))))))	Calamus_caryotoides);
((Roystonea_regia	(((Reinhardtia_paiewonskiana	Reinhardtia_latisecta)	(Reinhardtia_simplex	Reinhardtia_gracilis))	((Nypa_fruticans	(((Chamaedorea_seifrizii	(Geonoma_undata	(((Prestoea_acuminata	(Oenocarpus_minor	Oenocarpus_bataua))	(Hydriastele_microspadix	((Veitchia_spiralis	(Dictyosperma_album	Dypsis_decaryi))	(Heterospathe_cagayanensis	(Burretiokentia_grandiflora	Kentiopsis_piersoniorum)))))	(Pelagodoxa_henryana	Manicaria_saccifera))))	Iriartea_deltoidea)	(((Attalea_speciosa	(Elaeis_guineensis	Elaeis_oleifera))	(Podococcus_barteri	(Sclerosperma_profizianum	Orania_palindan)))	Pseudophoenix_vinifera)))	Sabal_domingensis)))	Calamus_caryotoides);
((Nypa_fruticans	((((Geonoma_undata	(((Pelagodoxa_henryana	(Prestoea_acuminata	(Oenocarpus_minor	Oenocarpus_bataua)))	((Burretiokentia_grandiflora	Hydriastele_microspadix)	((Veitchia_spiralis	(Dictyosperma_album	Dypsis_decaryi))	(Heterospathe_cagayanensis	Kentiopsis_piersoniorum))))	Manicaria_saccifera))	(((Pseudophoenix_vinifera	(Sclerosperma_profizianum	Orania_palindan))	((Attalea_speciosa	(Elaeis_guineensis	Elaeis_oleifera))	Podococcus_barteri))	(Iriartea_deltoidea	Chamaedorea_seifrizii)))	(Roystonea_regia	((Reinhardtia_paiewonskiana	Reinhardtia_latisecta)	(Reinhardtia_simplex	Reinhardtia_gracilis))))	Sabal_domingensis))	Calamus_caryotoides);
((Nypa_fruticans	(((((Chamaedorea_seifrizii	(Attalea_speciosa	(Elaeis_guineensis	Elaeis_oleifera)))	((Pseudophoenix_vinifera	(Geonoma_undata	(((Prestoea_acuminata	(Oenocarpus_minor	Oenocarpus_bataua))	((((Dictyosperma_album	Heterospathe_cagayanensis)	(Burretiokentia_grandiflora	Kentiopsis_piersoniorum))	(Hydriastele_microspadix	Veitchia_spiralis))	Dypsis_decaryi))	(Pelagodoxa_henryana	Manicaria_saccifera))))	(Podococcus_barteri	(Sclerosperma_profizianum	Orania_palindan))))	Iriartea_deltoidea)	(Roystonea_regia	((Reinhardtia_paiewonskiana	Reinhardtia_latisecta)	(Reinhardtia_simplex	Reinhardtia_gracilis))))	Sabal_domingensis))	Calamus_caryotoides);
((Nypa_fruticans	(((Podococcus_barteri	((Chamaedorea_seifrizii	(Geonoma_undata	(Pelagodoxa_henryana	(Manicaria_saccifera	((Prestoea_acuminata	(Oenocarpus_minor	Oenocarpus_bataua))	((Hydriastele_microspadix	Dypsis_decaryi)	((Dictyosperma_album	Heterospathe_cagayanensis)	(Veitchia_spiralis	(Burretiokentia_grandiflora	Kentiopsis_piersoniorum)))))))))	((Sclerosperma_profizianum	Orania_palindan)	Pseudophoenix_vinifera)))	(Iriartea_deltoidea	(Attalea_speciosa	(Elaeis_guineensis	Elaeis_oleifera))))	((Roystonea_regia	((Reinhardtia_paiewonskiana	Reinhardtia_latisecta)	(Reinhardtia_simplex	Reinhardtia_gracilis)))	Sabal_domingensis)))	Calamus_caryotoides);
((Nypa_fruticans	(((((Geonoma_undata	(Manicaria_saccifera	((Pelagodoxa_henryana	(Prestoea_acuminata	(Oenocarpus_minor	Oenocarpus_bataua)))	(Veitchia_spiralis	(Hydriastele_microspadix	(((Burretiokentia_grandiflora	Kentiopsis_piersoniorum)	Heterospathe_cagayanensis)	(Dictyosperma_album	Dypsis_decaryi)))))))	((Sclerosperma_profizianum	Orania_palindan)	Pseudophoenix_vinifera))	(Chamaedorea_seifrizii	Podococcus_barteri))	(Iriartea_deltoidea	(Attalea_speciosa	(Elaeis_guineensis	Elaeis_oleifera))))	((Roystonea_regia	((Reinhardtia_paiewonskiana	Reinhardtia_latisecta)	(Reinhardtia_simplex	Reinhardtia_gracilis)))	Sabal_domingensis)))	Calamus_caryotoides);
((Roystonea_regia	(((Reinhardtia_paiewonskiana	Reinhardtia_latisecta)	(Reinhardtia_simplex	Reinhardtia_gracilis))	((Nypa_fruticans	Sabal_domingensis)	(((((Sclerosperma_profizianum	Orania_palindan)	Chamaedorea_seifrizii)	(Geonoma_undata	((Pelagodoxa_henryana	Manicaria_saccifera)	((Prestoea_acuminata	(Oenocarpus_minor	Oenocarpus_bataua))	(((Veitchia_spiralis	((Burretiokentia_grandiflora	Kentiopsis_piersoniorum)	Heterospathe_cagayanensis))	Hydriastele_microspadix)	(Dictyosperma_album	Dypsis_decaryi))))))	Podococcus_barteri)	((Attalea_speciosa	(Elaeis_guineensis	Elaeis_oleifera))	(Pseudophoenix_vinifera	Iriartea_deltoidea))))))	Calamus_caryotoides);
((Roystonea_regia	(((Reinhardtia_paiewonskiana	Reinhardtia_latisecta)	(Reinhardtia_simplex	Reinhardtia_gracilis))	((Nypa_fruticans	Sabal_domingensis)	((Geonoma_undata	(((Manicaria_saccifera	((Prestoea_acuminata	(Oenocarpus_minor	Oenocarpus_bataua))	Pelagodoxa_henryana))	((Dictyosperma_album	(Veitchia_spiralis	Hydriastele_microspadix))	((Burretiokentia_grandiflora	Kentiopsis_piersoniorum)	Heterospathe_cagayanensis)))	Dypsis_decaryi))	(((Attalea_speciosa	(Elaeis_guineensis	Elaeis_oleifera))	(Pseudophoenix_vinifera	(Podococcus_barteri	Iriartea_deltoidea)))	((Sclerosperma_profizianum	Orania_palindan)	Chamaedorea_seifrizii))))))	Calamus_caryotoides);
((((Roystonea_regia	((Reinhardtia_paiewonskiana	Reinhardtia_latisecta)	(Reinhardtia_simplex	Reinhardtia_gracilis)))	Sabal_domingensis)	(Nypa_fruticans	(((Attalea_speciosa	(Elaeis_guineensis	Elaeis_oleifera))	Iriartea_deltoidea)	((Podococcus_barteri	(Sclerosperma_profizianum	Orania_palindan))	((Pseudophoenix_vinifera	(Geonoma_undata	((Pelagodoxa_henryana	Manicaria_saccifera)	((Dypsis_decaryi	((Burretiokentia_grandiflora	Kentiopsis_piersoniorum)	(Dictyosperma_album	(Hydriastele_microspadix	(Heterospathe_cagayanensis	Veitchia_spiralis)))))	(Prestoea_acuminata	(Oenocarpus_minor	Oenocarpus_bataua))))))	Chamaedorea_seifrizii)))))	Calamus_caryotoides);
((Nypa_fruticans	(((Podococcus_barteri	((Sclerosperma_profizianum	Orania_palindan)	((Geonoma_undata	((((Hydriastele_microspadix	(((Heterospathe_cagayanensis	(Kentiopsis_piersoniorum	Burretiokentia_grandiflora))	Veitchia_spiralis)	Dictyosperma_album))	Dypsis_decaryi)	(Prestoea_acuminata	(Oenocarpus_bataua	Oenocarpus_minor)))	(Manicaria_saccifera	Pelagodoxa_henryana)))	Pseudophoenix_vinifera)))	(Iriartea_deltoidea	(Chamaedorea_seifrizii	(Attalea_speciosa	(Elaeis_guineensis	Elaeis_oleifera)))))	(Sabal_domingensis	(((Reinhardtia_paiewonskiana	Reinhardtia_latisecta)	(Reinhardtia_gracilis	Reinhardtia_simplex))	Roystonea_regia))))	Calamus_caryotoides);
((Roystonea_regia	(((Nypa_fruticans	((((Podococcus_barteri	(Geonoma_undata	(((Dictyosperma_album	(((Kentiopsis_piersoniorum	Burretiokentia_grandiflora)	(Veitchia_spiralis	Heterospathe_cagayanensis))	Hydriastele_microspadix))	Dypsis_decaryi)	((Pelagodoxa_henryana	(Prestoea_acuminata	(Oenocarpus_bataua	Oenocarpus_minor)))	Manicaria_saccifera))))	(Sclerosperma_profizianum	Orania_palindan))	(Chamaedorea_seifrizii	Pseudophoenix_vinifera))	(Iriartea_deltoidea	(Attalea_speciosa	(Elaeis_guineensis	Elaeis_oleifera)))))	Sabal_domingensis)	((Reinhardtia_paiewonskiana	Reinhardtia_latisecta)	(Reinhardtia_gracilis	Reinhardtia_simplex))))	Calamus_caryotoides);
((((((Chamaedorea_seifrizii	(Attalea_speciosa	(Elaeis_guineensis	Elaeis_oleifera)))	(((Pseudophoenix_vinifera	(Sclerosperma_profizianum	Orania_palindan))	Iriartea_deltoidea)	Podococcus_barteri))	(Geonoma_undata	(Manicaria_saccifera	(((Dypsis_decaryi	Dictyosperma_album)	((Heterospathe_cagayanensis	((Kentiopsis_piersoniorum	Burretiokentia_grandiflora)	Veitchia_spiralis))	Hydriastele_microspadix))	(Pelagodoxa_henryana	(Prestoea_acuminata	(Oenocarpus_bataua	Oenocarpus_minor)))))))	Nypa_fruticans)	((((Reinhardtia_paiewonskiana	Reinhardtia_latisecta)	(Reinhardtia_gracilis	Reinhardtia_simplex))	Roystonea_regia)	Sabal_domingensis))	Calamus_caryotoides);
(((((Attalea_speciosa	(Elaeis_guineensis	Elaeis_oleifera))	(Pseudophoenix_vinifera	(((Pelagodoxa_henryana	Geonoma_undata)	(Manicaria_saccifera	((Dypsis_decaryi	(Hydriastele_microspadix	(Dictyosperma_album	((Kentiopsis_piersoniorum	Burretiokentia_grandiflora)	(Veitchia_spiralis	Heterospathe_cagayanensis)))))	(Prestoea_acuminata	(Oenocarpus_bataua	Oenocarpus_minor)))))	(((Iriartea_deltoidea	Chamaedorea_seifrizii)	Podococcus_barteri)	(Sclerosperma_profizianum	Orania_palindan)))))	(((Reinhardtia_paiewonskiana	Reinhardtia_latisecta)	(Reinhardtia_gracilis	Reinhardtia_simplex))	(Sabal_domingensis	Nypa_fruticans)))	Roystonea_regia)	Calamus_caryotoides);
((Nypa_fruticans	((((Pseudophoenix_vinifera	(((Chamaedorea_seifrizii	Attalea_speciosa)	(Elaeis_guineensis	Elaeis_oleifera))	((Sclerosperma_profizianum	Orania_palindan)	Podococcus_barteri)))	Iriartea_deltoidea)	(Geonoma_undata	((Pelagodoxa_henryana	Manicaria_saccifera)	((((Dictyosperma_album	Dypsis_decaryi)	((Kentiopsis_piersoniorum	Burretiokentia_grandiflora)	(Veitchia_spiralis	Heterospathe_cagayanensis)))	Hydriastele_microspadix)	(Prestoea_acuminata	(Oenocarpus_bataua	Oenocarpus_minor))))))	((Roystonea_regia	((Reinhardtia_paiewonskiana	Reinhardtia_latisecta)	(Reinhardtia_gracilis	Reinhardtia_simplex)))	Sabal_domingensis)))	Calamus_caryotoides);
((((Roystonea_regia	((Reinhardtia_paiewonskiana	Reinhardtia_latisecta)	(Reinhardtia_gracilis	Reinhardtia_simplex)))	Sabal_domingensis)	(Nypa_fruticans	(((((Chamaedorea_seifrizii	(Geonoma_undata	(Manicaria_saccifera	(((Hydriastele_microspadix	((Dictyosperma_album	Dypsis_decaryi)	(Heterospathe_cagayanensis	((Kentiopsis_piersoniorum	Burretiokentia_grandiflora)	Veitchia_spiralis))))	(Prestoea_acuminata	(Oenocarpus_bataua	Oenocarpus_minor)))	Pelagodoxa_henryana))))	(Sclerosperma_profizianum	Orania_palindan))	Podococcus_barteri)	Pseudophoenix_vinifera)	(Iriartea_deltoidea	(Attalea_speciosa	(Elaeis_guineensis	Elaeis_oleifera))))))	Calamus_caryotoides);
((Nypa_fruticans	(Sabal_domingensis	(((((Geonoma_undata	(Manicaria_saccifera	((((Dictyosperma_album	Dypsis_decaryi)	((Heterospathe_cagayanensis	Kentiopsis_piersoniorum)	Burretiokentia_grandiflora))	(Veitchia_spiralis	Hydriastele_microspadix))	((Prestoea_acuminata	(Oenocarpus_bataua	Oenocarpus_minor))	Pelagodoxa_henryana))))	(Chamaedorea_seifrizii	(Orania_palindan	Sclerosperma_profizianum)))	Podococcus_barteri)	((Iriartea_deltoidea	Pseudophoenix_vinifera)	(Attalea_speciosa	(Elaeis_guineensis	Elaeis_oleifera))))	(Roystonea_regia	((Reinhardtia_paiewonskiana	Reinhardtia_latisecta)	(Reinhardtia_gracilis	Reinhardtia_simplex))))))	Calamus_caryotoides);
((Nypa_fruticans	(Sabal_domingensis	(((Iriartea_deltoidea	(Attalea_speciosa	(Elaeis_guineensis	Elaeis_oleifera)))	(((Chamaedorea_seifrizii	(Geonoma_undata	((((Heterospathe_cagayanensis	Veitchia_spiralis)	((Dictyosperma_album	Dypsis_decaryi)	Kentiopsis_piersoniorum))	(Burretiokentia_grandiflora	Hydriastele_microspadix))	(((Prestoea_acuminata	(Oenocarpus_bataua	Oenocarpus_minor))	Pelagodoxa_henryana)	Manicaria_saccifera))))	(Pseudophoenix_vinifera	(Orania_palindan	Sclerosperma_profizianum)))	Podococcus_barteri))	(Roystonea_regia	((Reinhardtia_paiewonskiana	Reinhardtia_latisecta)	(Reinhardtia_gracilis	Reinhardtia_simplex))))))	Calamus_caryotoides);
((((Iriartea_deltoidea	(Attalea_speciosa	(Elaeis_guineensis	Elaeis_oleifera)))	((Chamaedorea_seifrizii	((Pseudophoenix_vinifera	Geonoma_undata)	(((((Dictyosperma_album	Dypsis_decaryi)	(Heterospathe_cagayanensis	Kentiopsis_piersoniorum))	(Veitchia_spiralis	(Burretiokentia_grandiflora	Hydriastele_microspadix)))	(Prestoea_acuminata	(Oenocarpus_bataua	Oenocarpus_minor)))	(Pelagodoxa_henryana	Manicaria_saccifera))))	((Orania_palindan	Sclerosperma_profizianum)	Podococcus_barteri)))	((Roystonea_regia	((Reinhardtia_paiewonskiana	Reinhardtia_latisecta)	(Reinhardtia_gracilis	Reinhardtia_simplex)))	(Nypa_fruticans	Sabal_domingensis)))	Calamus_caryotoides);
((Roystonea_regia	(((Reinhardtia_paiewonskiana	Reinhardtia_latisecta)	(Reinhardtia_gracilis	Reinhardtia_simplex))	((Nypa_fruticans	Sabal_domingensis)	(((Attalea_speciosa	(Elaeis_guineensis	Elaeis_oleifera))	(Pseudophoenix_vinifera	Iriartea_deltoidea))	(Podococcus_barteri	((Chamaedorea_seifrizii	(Geonoma_undata	(Manicaria_saccifera	(((Hydriastele_microspadix	(((Burretiokentia_grandiflora	Kentiopsis_piersoniorum)	(Heterospathe_cagayanensis	Veitchia_spiralis))	(Dictyosperma_album	Dypsis_decaryi)))	(Prestoea_acuminata	(Oenocarpus_bataua	Oenocarpus_minor)))	Pelagodoxa_henryana))))	(Orania_palindan	Sclerosperma_profizianum)))))))	Calamus_caryotoides);
((Roystonea_regia	(((Reinhardtia_latisecta	Reinhardtia_paiewonskiana)	(Reinhardtia_gracilis	Reinhardtia_simplex))	(Sabal_domingensis	(Nypa_fruticans	(((Geonoma_undata	(Manicaria_saccifera	((((Dypsis_decaryi	Dictyosperma_album)	((Heterospathe_cagayanensis	Veitchia_spiralis)	(Burretiokentia_grandiflora	Kentiopsis_piersoniorum)))	Hydriastele_microspadix)	(Pelagodoxa_henryana	(Prestoea_acuminata	(Oenocarpus_minor	Oenocarpus_bataua))))))	Chamaedorea_seifrizii)	((Iriartea_deltoidea	(Pseudophoenix_vinifera	((Elaeis_guineensis	Elaeis_oleifera)	Attalea_speciosa)))	(Podococcus_barteri	(Sclerosperma_profizianum	Orania_palindan))))))))	Calamus_caryotoides);
((Nypa_fruticans	((((Sclerosperma_profizianum	Orania_palindan)	(((Geonoma_undata	((Manicaria_saccifera	((((Heterospathe_cagayanensis	(Burretiokentia_grandiflora	Kentiopsis_piersoniorum))	((Dypsis_decaryi	Dictyosperma_album)	Veitchia_spiralis))	Hydriastele_microspadix)	(Prestoea_acuminata	(Oenocarpus_minor	Oenocarpus_bataua))))	Pelagodoxa_henryana))	Chamaedorea_seifrizii)	((Podococcus_barteri	Iriartea_deltoidea)	(Pseudophoenix_vinifera	((Elaeis_guineensis	Elaeis_oleifera)	Attalea_speciosa)))))	(Roystonea_regia	((Reinhardtia_latisecta	Reinhardtia_paiewonskiana)	(Reinhardtia_gracilis	Reinhardtia_simplex))))	Sabal_domingensis))	Calamus_caryotoides);
((Nypa_fruticans	((((Geonoma_undata	(((Hydriastele_microspadix	(Heterospathe_cagayanensis	Veitchia_spiralis))	((Burretiokentia_grandiflora	Kentiopsis_piersoniorum)	(Dypsis_decaryi	Dictyosperma_album)))	((Pelagodoxa_henryana	(Prestoea_acuminata	(Oenocarpus_minor	Oenocarpus_bataua)))	Manicaria_saccifera)))	(((Pseudophoenix_vinifera	(Podococcus_barteri	(Sclerosperma_profizianum	Orania_palindan)))	((Elaeis_guineensis	Elaeis_oleifera)	Attalea_speciosa))	(Iriartea_deltoidea	Chamaedorea_seifrizii)))	(Roystonea_regia	((Reinhardtia_latisecta	Reinhardtia_paiewonskiana)	(Reinhardtia_gracilis	Reinhardtia_simplex))))	Sabal_domingensis))	Calamus_caryotoides);
(((Sabal_domingensis	Nypa_fruticans)	((((Iriartea_deltoidea	(Orania_palindan	(Pseudophoenix_vinifera	Sclerosperma_profizianum)))	((Podococcus_barteri	(Geonoma_undata	(((Dypsis_decaryi	((Hydriastele_microspadix	(Veitchia_spiralis	(Burretiokentia_grandiflora	Kentiopsis_piersoniorum)))	(Dictyosperma_album	Heterospathe_cagayanensis)))	(Prestoea_acuminata	(Oenocarpus_minor	Oenocarpus_bataua)))	(Manicaria_saccifera	Pelagodoxa_henryana))))	Chamaedorea_seifrizii))	((Elaeis_guineensis	Elaeis_oleifera)	Attalea_speciosa))	(Roystonea_regia	((Reinhardtia_latisecta	Reinhardtia_paiewonskiana)	(Reinhardtia_gracilis	Reinhardtia_simplex)))))	Calamus_caryotoides);
((Roystonea_regia	(((Reinhardtia_latisecta	Reinhardtia_paiewonskiana)	(Reinhardtia_gracilis	Reinhardtia_simplex))	(Sabal_domingensis	(Nypa_fruticans	(((Podococcus_barteri	((Chamaedorea_seifrizii	(Sclerosperma_profizianum	Orania_palindan))	(Geonoma_undata	((((Dictyosperma_album	Dypsis_decaryi)	(Hydriastele_microspadix	((Heterospathe_cagayanensis	Veitchia_spiralis)	(Burretiokentia_grandiflora	Kentiopsis_piersoniorum))))	(Prestoea_acuminata	(Oenocarpus_minor	Oenocarpus_bataua)))	(Manicaria_saccifera	Pelagodoxa_henryana)))))	Pseudophoenix_vinifera)	(Iriartea_deltoidea	((Elaeis_guineensis	Elaeis_oleifera)	Attalea_speciosa)))))))	Calamus_caryotoides);
(((Sabal_domingensis	(((Chamaedorea_seifrizii	(((Pelagodoxa_henryana	((Prestoea_acuminata	(Oenocarpus_minor	Oenocarpus_bataua))	(((Dictyosperma_album	Dypsis_decaryi)	(Heterospathe_cagayanensis	(Burretiokentia_grandiflora	Kentiopsis_piersoniorum)))	(Veitchia_spiralis	Hydriastele_microspadix))))	Manicaria_saccifera)	Geonoma_undata))	(((Elaeis_guineensis	Elaeis_oleifera)	Attalea_speciosa)	(Podococcus_barteri	(Sclerosperma_profizianum	Orania_palindan))))	(Iriartea_deltoidea	Pseudophoenix_vinifera)))	(Roystonea_regia	(Nypa_fruticans	((Reinhardtia_latisecta	Reinhardtia_paiewonskiana)	(Reinhardtia_gracilis	Reinhardtia_simplex)))))	Calamus_caryotoides);
((Roystonea_regia	(((((Iriartea_deltoidea	((Podococcus_barteri	((Pseudophoenix_vinifera	Sclerosperma_profizianum)	Orania_palindan))	(Chamaedorea_seifrizii	((Elaeis_guineensis	Elaeis_oleifera)	Attalea_speciosa))))	((((Prestoea_acuminata	(Oenocarpus_minor	Oenocarpus_bataua))	((Dictyosperma_album	(Hydriastele_microspadix	((Heterospathe_cagayanensis	Veitchia_spiralis)	(Burretiokentia_grandiflora	Kentiopsis_piersoniorum))))	Dypsis_decaryi))	(Manicaria_saccifera	Pelagodoxa_henryana))	Geonoma_undata))	Nypa_fruticans)	Sabal_domingensis)	((Reinhardtia_latisecta	Reinhardtia_paiewonskiana)	(Reinhardtia_gracilis	Reinhardtia_simplex))))	Calamus_caryotoides);
((((((Pseudophoenix_vinifera	((Chamaedorea_seifrizii	((Elaeis_guineensis	Elaeis_oleifera)	Attalea_speciosa))	((Sclerosperma_profizianum	Orania_palindan)	Podococcus_barteri)))	Iriartea_deltoidea)	((((Prestoea_acuminata	(Oenocarpus_minor	Oenocarpus_bataua))	(((Burretiokentia_grandiflora	Kentiopsis_piersoniorum)	(Hydriastele_microspadix	(Heterospathe_cagayanensis	Veitchia_spiralis)))	(Dypsis_decaryi	Dictyosperma_album)))	(Manicaria_saccifera	Pelagodoxa_henryana))	Geonoma_undata))	Nypa_fruticans)	(Sabal_domingensis	(((Reinhardtia_latisecta	Reinhardtia_paiewonskiana)	(Reinhardtia_gracilis	Reinhardtia_simplex))	Roystonea_regia)))	Calamus_caryotoides);
((Nypa_fruticans	(Sabal_domingensis	((((Reinhardtia_latisecta	Reinhardtia_paiewonskiana)	(Reinhardtia_gracilis	Reinhardtia_simplex))	Roystonea_regia)	(Iriartea_deltoidea	((Pseudophoenix_vinifera	(((Chamaedorea_seifrizii	(((((Hydriastele_microspadix	Veitchia_spiralis)	((Dypsis_decaryi	Dictyosperma_album)	(Heterospathe_cagayanensis	(Burretiokentia_grandiflora	Kentiopsis_piersoniorum))))	(Pelagodoxa_henryana	(Prestoea_acuminata	(Oenocarpus_minor	Oenocarpus_bataua))))	Manicaria_saccifera)	Geonoma_undata))	(Sclerosperma_profizianum	Orania_palindan))	Podococcus_barteri))	((Elaeis_guineensis	Elaeis_oleifera)	Attalea_speciosa))))))	Calamus_caryotoides);
((Nypa_fruticans	(Sabal_domingensis	((((Reinhardtia_latisecta	Reinhardtia_paiewonskiana)	(Reinhardtia_gracilis	Reinhardtia_simplex))	Roystonea_regia)	(((Chamaedorea_seifrizii	(Sclerosperma_profizianum	Orania_palindan))	(((Pseudophoenix_vinifera	Podococcus_barteri)	((Elaeis_guineensis	Elaeis_oleifera)	Attalea_speciosa))	Iriartea_deltoidea))	(((((Heterospathe_cagayanensis	(Burretiokentia_grandiflora	Kentiopsis_piersoniorum))	(Hydriastele_microspadix	(Veitchia_spiralis	(Dypsis_decaryi	Dictyosperma_album))))	(Pelagodoxa_henryana	(Prestoea_acuminata	(Oenocarpus_minor	Oenocarpus_bataua))))	Manicaria_saccifera)	Geonoma_undata)))))	Calamus_caryotoides);
(((Sabal_domingensis	(Roystonea_regia	((Reinhardtia_latisecta	Reinhardtia_paiewonskiana)	(Reinhardtia_simplex	Reinhardtia_gracilis))))	(((Geonoma_undata	(((Pelagodoxa_henryana	((Oenocarpus_minor	Oenocarpus_bataua)	Prestoea_acuminata))	(((Hydriastele_microspadix	(Veitchia_spiralis	(Kentiopsis_piersoniorum	Burretiokentia_grandiflora)))	(Heterospathe_cagayanensis	Dictyosperma_album))	Dypsis_decaryi))	Manicaria_saccifera))	(Podococcus_barteri	((Sclerosperma_profizianum	Orania_palindan)	(Nypa_fruticans	Pseudophoenix_vinifera))))	((Chamaedorea_seifrizii	((Elaeis_oleifera	Elaeis_guineensis)	Attalea_speciosa))	Iriartea_deltoidea)))	Calamus_caryotoides);
((Nypa_fruticans	(Sabal_domingensis	(((Reinhardtia_latisecta	Reinhardtia_paiewonskiana)	(Reinhardtia_simplex	Reinhardtia_gracilis))	(Roystonea_regia	((Podococcus_barteri	((Orania_palindan	(Sclerosperma_profizianum	Pseudophoenix_vinifera))	(Geonoma_undata	(((Pelagodoxa_henryana	((Oenocarpus_minor	Oenocarpus_bataua)	Prestoea_acuminata))	(((Burretiokentia_grandiflora	Hydriastele_microspadix)	(Heterospathe_cagayanensis	Veitchia_spiralis))	(Kentiopsis_piersoniorum	(Dictyosperma_album	Dypsis_decaryi))))	Manicaria_saccifera))))	((Chamaedorea_seifrizii	((Elaeis_oleifera	Elaeis_guineensis)	Attalea_speciosa))	Iriartea_deltoidea))))))	Calamus_caryotoides);
(((((Podococcus_barteri	(Orania_palindan	(Sclerosperma_profizianum	Pseudophoenix_vinifera)))	(Chamaedorea_seifrizii	(Geonoma_undata	(((Pelagodoxa_henryana	((Oenocarpus_minor	Oenocarpus_bataua)	Prestoea_acuminata))	(Veitchia_spiralis	(Hydriastele_microspadix	((Dypsis_decaryi	((Burretiokentia_grandiflora	Kentiopsis_piersoniorum)	Heterospathe_cagayanensis))	Dictyosperma_album))))	Manicaria_saccifera))))	(((Elaeis_oleifera	Elaeis_guineensis)	Attalea_speciosa)	Iriartea_deltoidea))	((Nypa_fruticans	Sabal_domingensis)	(Roystonea_regia	((Reinhardtia_latisecta	Reinhardtia_paiewonskiana)	(Reinhardtia_simplex	Reinhardtia_gracilis)))))	Calamus_caryotoides);
((Roystonea_regia	(((Reinhardtia_latisecta	Reinhardtia_paiewonskiana)	(Reinhardtia_simplex	Reinhardtia_gracilis))	(((((Elaeis_oleifera	Elaeis_guineensis)	Attalea_speciosa)	Iriartea_deltoidea)	(((Orania_palindan	(Sclerosperma_profizianum	Pseudophoenix_vinifera))	((Geonoma_undata	((((Oenocarpus_minor	Oenocarpus_bataua)	Prestoea_acuminata)	(((Dictyosperma_album	Heterospathe_cagayanensis)	((Burretiokentia_grandiflora	Kentiopsis_piersoniorum)	(Hydriastele_microspadix	Veitchia_spiralis)))	Dypsis_decaryi))	(Pelagodoxa_henryana	Manicaria_saccifera)))	Podococcus_barteri))	Chamaedorea_seifrizii))	(Nypa_fruticans	Sabal_domingensis))))	Calamus_caryotoides);
((Roystonea_regia	(((Reinhardtia_latisecta	Reinhardtia_paiewonskiana)	(Reinhardtia_simplex	Reinhardtia_gracilis))	(Sabal_domingensis	(((Pseudophoenix_vinifera	(((Elaeis_oleifera	Elaeis_guineensis)	Attalea_speciosa)	Iriartea_deltoidea))	(Podococcus_barteri	((Orania_palindan	Sclerosperma_profizianum)	(Chamaedorea_seifrizii	(Geonoma_undata	(Manicaria_saccifera	((((Oenocarpus_minor	Oenocarpus_bataua)	Prestoea_acuminata)	(((Dictyosperma_album	Heterospathe_cagayanensis)	(Hydriastele_microspadix	(Veitchia_spiralis	(Burretiokentia_grandiflora	Kentiopsis_piersoniorum))))	Dypsis_decaryi))	Pelagodoxa_henryana)))))))	Nypa_fruticans))))	Calamus_caryotoides);
(((Sabal_domingensis	Nypa_fruticans)	((Roystonea_regia	((Reinhardtia_latisecta	Reinhardtia_paiewonskiana)	(Reinhardtia_simplex	Reinhardtia_gracilis)))	((Podococcus_barteri	((Orania_palindan	(Pseudophoenix_vinifera	Sclerosperma_profizianum))	(Chamaedorea_seifrizii	(Geonoma_undata	(Manicaria_saccifera	(((Oenocarpus_bataua	(Prestoea_acuminata	Oenocarpus_minor))	((Dictyosperma_album	Heterospathe_cagayanensis)	((Dypsis_decaryi	Hydriastele_microspadix)	(Veitchia_spiralis	(Burretiokentia_grandiflora	Kentiopsis_piersoniorum)))))	Pelagodoxa_henryana))))))	(Iriartea_deltoidea	((Elaeis_oleifera	Elaeis_guineensis)	Attalea_speciosa)))))	Calamus_caryotoides);
((Nypa_fruticans	(Sabal_domingensis	((Roystonea_regia	((Reinhardtia_latisecta	Reinhardtia_paiewonskiana)	(Reinhardtia_simplex	Reinhardtia_gracilis)))	(((((Orania_palindan	Sclerosperma_profizianum)	(Chamaedorea_seifrizii	(Geonoma_undata	(Manicaria_saccifera	((((Hydriastele_microspadix	Veitchia_spiralis)	((Kentiopsis_piersoniorum	(Heterospathe_cagayanensis	Burretiokentia_grandiflora))	(Dictyosperma_album	Dypsis_decaryi)))	((Oenocarpus_bataua	Oenocarpus_minor)	Prestoea_acuminata))	Pelagodoxa_henryana)))))	Podococcus_barteri)	Pseudophoenix_vinifera)	(Iriartea_deltoidea	((Elaeis_oleifera	Elaeis_guineensis)	Attalea_speciosa))))))	Calamus_caryotoides);
((Nypa_fruticans	(Sabal_domingensis	((Roystonea_regia	((Reinhardtia_latisecta	Reinhardtia_paiewonskiana)	(Reinhardtia_simplex	Reinhardtia_gracilis)))	((((Podococcus_barteri	Chamaedorea_seifrizii)	(Pseudophoenix_vinifera	(Geonoma_undata	((((Dictyosperma_album	Dypsis_decaryi)	(Veitchia_spiralis	(Heterospathe_cagayanensis	(Burretiokentia_grandiflora	Kentiopsis_piersoniorum))))	Hydriastele_microspadix)	(((Oenocarpus_bataua	Oenocarpus_minor)	Prestoea_acuminata)	(Pelagodoxa_henryana	Manicaria_saccifera))))))	(Orania_palindan	Sclerosperma_profizianum))	(Iriartea_deltoidea	((Elaeis_oleifera	Elaeis_guineensis)	Attalea_speciosa))))))	Calamus_caryotoides);
(((Pseudophoenix_vinifera	Nypa_fruticans)	((Iriartea_deltoidea	((Podococcus_barteri	(Geonoma_undata	((((((Dictyosperma_album	Dypsis_decaryi)	Veitchia_spiralis)	(Heterospathe_cagayanensis	Kentiopsis_piersoniorum))	(Burretiokentia_grandiflora	Hydriastele_microspadix))	(((Oenocarpus_bataua	Oenocarpus_minor)	Prestoea_acuminata)	Pelagodoxa_henryana))	Manicaria_saccifera)))	((((Elaeis_oleifera	Elaeis_guineensis)	Attalea_speciosa)	Chamaedorea_seifrizii)	(Orania_palindan	Sclerosperma_profizianum))))	(Sabal_domingensis	(Roystonea_regia	((Reinhardtia_latisecta	Reinhardtia_paiewonskiana)	(Reinhardtia_simplex	Reinhardtia_gracilis))))))	Calamus_caryotoides);
(((Nypa_fruticans	(((((Pseudophoenix_vinifera	(Orania_palindan	Sclerosperma_profizianum))	Iriartea_deltoidea)	Chamaedorea_seifrizii)	(Geonoma_undata	(((((Hydriastele_microspadix	((Burretiokentia_grandiflora	Kentiopsis_piersoniorum)	(Heterospathe_cagayanensis	Veitchia_spiralis)))	(Dictyosperma_album	Dypsis_decaryi))	((Oenocarpus_bataua	Oenocarpus_minor)	Prestoea_acuminata))	Manicaria_saccifera)	Pelagodoxa_henryana)))	(Podococcus_barteri	((Elaeis_oleifera	Elaeis_guineensis)	Attalea_speciosa))))	(Sabal_domingensis	(Roystonea_regia	((Reinhardtia_latisecta	Reinhardtia_paiewonskiana)	(Reinhardtia_simplex	Reinhardtia_gracilis)))))	Calamus_caryotoides);
((Nypa_fruticans	(((((Reinhardtia_gracilis	Reinhardtia_simplex)	(Reinhardtia_latisecta	Reinhardtia_paiewonskiana))	Roystonea_regia)	((Geonoma_undata	(Manicaria_saccifera	((((Hydriastele_microspadix	(((Burretiokentia_grandiflora	Heterospathe_cagayanensis)	Kentiopsis_piersoniorum)	(Dictyosperma_album	Veitchia_spiralis)))	Dypsis_decaryi)	((Oenocarpus_bataua	Oenocarpus_minor)	Prestoea_acuminata))	Pelagodoxa_henryana)))	((Chamaedorea_seifrizii	(Orania_palindan	Sclerosperma_profizianum))	((Attalea_speciosa	(Elaeis_guineensis	Elaeis_oleifera))	(Podococcus_barteri	(Pseudophoenix_vinifera	Iriartea_deltoidea))))))	Sabal_domingensis))	Calamus_caryotoides);
((Nypa_fruticans	(((Chamaedorea_seifrizii	((Podococcus_barteri	(Orania_palindan	Sclerosperma_profizianum))	(Geonoma_undata	((((Heterospathe_cagayanensis	Kentiopsis_piersoniorum)	((Burretiokentia_grandiflora	Hydriastele_microspadix)	(Dictyosperma_album	Dypsis_decaryi)))	Veitchia_spiralis)	((((Oenocarpus_bataua	Oenocarpus_minor)	Prestoea_acuminata)	Pelagodoxa_henryana)	Manicaria_saccifera)))))	((Attalea_speciosa	(Elaeis_guineensis	Elaeis_oleifera))	Iriartea_deltoidea))	((Roystonea_regia	(Pseudophoenix_vinifera	Sabal_domingensis))	((Reinhardtia_gracilis	Reinhardtia_simplex)	(Reinhardtia_latisecta	Reinhardtia_paiewonskiana)))))	Calamus_caryotoides);
((Nypa_fruticans	(Sabal_domingensis	((Roystonea_regia	((Reinhardtia_gracilis	Reinhardtia_simplex)	(Reinhardtia_latisecta	Reinhardtia_paiewonskiana)))	((((Orania_palindan	Sclerosperma_profizianum)	Podococcus_barteri)	(Chamaedorea_seifrizii	((Pseudophoenix_vinifera	Geonoma_undata)	(Manicaria_saccifera	((((((Burretiokentia_grandiflora	Kentiopsis_piersoniorum)	(Dictyosperma_album	Dypsis_decaryi))	(Heterospathe_cagayanensis	Veitchia_spiralis))	Hydriastele_microspadix)	((Oenocarpus_bataua	Oenocarpus_minor)	Prestoea_acuminata))	Pelagodoxa_henryana)))))	((Attalea_speciosa	(Elaeis_guineensis	Elaeis_oleifera))	Iriartea_deltoidea)))))	Calamus_caryotoides);
((Nypa_fruticans	(Sabal_domingensis	((Roystonea_regia	((Reinhardtia_gracilis	Reinhardtia_simplex)	(Reinhardtia_latisecta	Reinhardtia_paiewonskiana)))	(((Pseudophoenix_vinifera	Geonoma_undata)	(Manicaria_saccifera	((((((Burretiokentia_grandiflora	Kentiopsis_piersoniorum)	Dictyosperma_album)	(Heterospathe_cagayanensis	Veitchia_spiralis))	Hydriastele_microspadix)	Dypsis_decaryi)	(((Oenocarpus_bataua	Oenocarpus_minor)	Prestoea_acuminata)	Pelagodoxa_henryana))))	(((Podococcus_barteri	(Orania_palindan	Sclerosperma_profizianum))	(Chamaedorea_seifrizii	(Attalea_speciosa	(Elaeis_guineensis	Elaeis_oleifera))))	Iriartea_deltoidea)))))	Calamus_caryotoides);
(((Nypa_fruticans	((Iriartea_deltoidea	(Attalea_speciosa	(Elaeis_guineensis	Elaeis_oleifera)))	((Podococcus_barteri	(Chamaedorea_seifrizii	((Geonoma_undata	((((((Veitchia_spiralis	(Burretiokentia_grandiflora	Hydriastele_microspadix))	Kentiopsis_piersoniorum)	(Dictyosperma_album	Heterospathe_cagayanensis))	Dypsis_decaryi)	(((Oenocarpus_bataua	Oenocarpus_minor)	Prestoea_acuminata)	Pelagodoxa_henryana))	Manicaria_saccifera))	(Orania_palindan	Sclerosperma_profizianum))))	Pseudophoenix_vinifera)))	(Sabal_domingensis	(Roystonea_regia	((Reinhardtia_gracilis	Reinhardtia_simplex)	(Reinhardtia_latisecta	Reinhardtia_paiewonskiana)))))	Calamus_caryotoides);
((Roystonea_regia	(((Reinhardtia_gracilis	Reinhardtia_simplex)	(Reinhardtia_latisecta	Reinhardtia_paiewonskiana))	(((Geonoma_undata	((((Oenocarpus_bataua	Oenocarpus_minor)	Prestoea_acuminata)	(Pelagodoxa_henryana	((Burretiokentia_grandiflora	Hydriastele_microspadix)	(((Dypsis_decaryi	Dictyosperma_album)	Kentiopsis_piersoniorum)	(Heterospathe_cagayanensis	Veitchia_spiralis)))))	Manicaria_saccifera))	((Orania_palindan	Sclerosperma_profizianum)	(((Pseudophoenix_vinifera	Iriartea_deltoidea)	((Attalea_speciosa	(Elaeis_guineensis	Elaeis_oleifera))	Podococcus_barteri))	Chamaedorea_seifrizii)))	(Sabal_domingensis	Nypa_fruticans))))	Calamus_caryotoides);
((Roystonea_regia	(((Reinhardtia_gracilis	Reinhardtia_simplex)	(Reinhardtia_latisecta	Reinhardtia_paiewonskiana))	(((Geonoma_undata	(((Pelagodoxa_henryana	((Oenocarpus_bataua	Oenocarpus_minor)	Prestoea_acuminata))	((Veitchia_spiralis	Hydriastele_microspadix)	((Dypsis_decaryi	Dictyosperma_album)	(Heterospathe_cagayanensis	(Burretiokentia_grandiflora	Kentiopsis_piersoniorum)))))	Manicaria_saccifera))	((((Attalea_speciosa	(Elaeis_guineensis	Elaeis_oleifera))	(Chamaedorea_seifrizii	(Podococcus_barteri	(Orania_palindan	Sclerosperma_profizianum))))	Pseudophoenix_vinifera)	Iriartea_deltoidea))	(Sabal_domingensis	Nypa_fruticans))))	Calamus_caryotoides);
((((((Geonoma_undata	((Manicaria_saccifera	Pelagodoxa_henryana)	(((Oenocarpus_bataua	Oenocarpus_minor)	Prestoea_acuminata)	(((Heterospathe_cagayanensis	Veitchia_spiralis)	((Burretiokentia_grandiflora	Kentiopsis_piersoniorum)	Hydriastele_microspadix))	(Dypsis_decaryi	Dictyosperma_album)))))	(((Podococcus_barteri	(Orania_palindan	Sclerosperma_profizianum))	((Attalea_speciosa	(Elaeis_guineensis	Elaeis_oleifera))	Chamaedorea_seifrizii))	Pseudophoenix_vinifera))	Iriartea_deltoidea)	(Sabal_domingensis	Nypa_fruticans))	(Roystonea_regia	((Reinhardtia_gracilis	Reinhardtia_simplex)	(Reinhardtia_latisecta	Reinhardtia_paiewonskiana))))	Calamus_caryotoides);
(((((Geonoma_undata	((Manicaria_saccifera	Pelagodoxa_henryana)	((Oenocarpus_bataua	(Oenocarpus_minor	Prestoea_acuminata))	(Dypsis_decaryi	(((Heterospathe_cagayanensis	(Burretiokentia_grandiflora	Kentiopsis_piersoniorum))	Veitchia_spiralis)	(Hydriastele_microspadix	Dictyosperma_album))))))	(((Chamaedorea_seifrizii	(Podococcus_barteri	Iriartea_deltoidea))	Pseudophoenix_vinifera)	((Orania_palindan	Sclerosperma_profizianum)	(Attalea_speciosa	(Elaeis_guineensis	Elaeis_oleifera)))))	(Sabal_domingensis	(Roystonea_regia	((Reinhardtia_gracilis	Reinhardtia_simplex)	(Reinhardtia_latisecta	Reinhardtia_paiewonskiana)))))	Nypa_fruticans)	Calamus_caryotoides);
((((((Iriartea_deltoidea	Chamaedorea_seifrizii)	((Attalea_speciosa	(Elaeis_guineensis	Elaeis_oleifera))	(Podococcus_barteri	(Orania_palindan	Sclerosperma_profizianum))))	((Geonoma_undata	(Manicaria_saccifera	((Pelagodoxa_henryana	((Oenocarpus_bataua	Oenocarpus_minor)	Prestoea_acuminata))	(Dypsis_decaryi	(((Heterospathe_cagayanensis	(Burretiokentia_grandiflora	Kentiopsis_piersoniorum))	Dictyosperma_album)	(Veitchia_spiralis	Hydriastele_microspadix))))))	Pseudophoenix_vinifera))	(Sabal_domingensis	(Roystonea_regia	((Reinhardtia_gracilis	Reinhardtia_simplex)	(Reinhardtia_latisecta	Reinhardtia_paiewonskiana)))))	Nypa_fruticans)	Calamus_caryotoides);
(((Nypa_fruticans	((Podococcus_barteri	((Chamaedorea_seifrizii	(Sclerosperma_profizianum	Orania_palindan))	(Geonoma_undata	((Manicaria_saccifera	Pelagodoxa_henryana)	(((Dypsis_decaryi	Dictyosperma_album)	(((Burretiokentia_grandiflora	Kentiopsis_piersoniorum)	(Veitchia_spiralis	Heterospathe_cagayanensis))	Hydriastele_microspadix))	((Oenocarpus_minor	Oenocarpus_bataua)	Prestoea_acuminata))))))	(Iriartea_deltoidea	((Attalea_speciosa	(Elaeis_oleifera	Elaeis_guineensis))	Pseudophoenix_vinifera))))	((Roystonea_regia	((Reinhardtia_gracilis	Reinhardtia_simplex)	(Reinhardtia_paiewonskiana	Reinhardtia_latisecta)))	Sabal_domingensis))	Calamus_caryotoides);
((Nypa_fruticans	(((Podococcus_barteri	((Sclerosperma_profizianum	Orania_palindan)	((Geonoma_undata	(Manicaria_saccifera	((Dypsis_decaryi	((((Burretiokentia_grandiflora	Kentiopsis_piersoniorum)	Veitchia_spiralis)	Hydriastele_microspadix)	(Heterospathe_cagayanensis	Dictyosperma_album)))	(Pelagodoxa_henryana	((Oenocarpus_minor	Oenocarpus_bataua)	Prestoea_acuminata)))))	Chamaedorea_seifrizii)))	((Attalea_speciosa	(Elaeis_oleifera	Elaeis_guineensis))	(Pseudophoenix_vinifera	Iriartea_deltoidea)))	((Roystonea_regia	((Reinhardtia_gracilis	Reinhardtia_simplex)	(Reinhardtia_paiewonskiana	Reinhardtia_latisecta)))	Sabal_domingensis)))	Calamus_caryotoides);
(((((Podococcus_barteri	(((Pseudophoenix_vinifera	Sclerosperma_profizianum)	Orania_palindan)	((Geonoma_undata	(Manicaria_saccifera	(((Dypsis_decaryi	(Hydriastele_microspadix	((Heterospathe_cagayanensis	Dictyosperma_album)	((Burretiokentia_grandiflora	Kentiopsis_piersoniorum)	Veitchia_spiralis))))	((Oenocarpus_minor	Oenocarpus_bataua)	Prestoea_acuminata))	Pelagodoxa_henryana)))	Chamaedorea_seifrizii)))	(Attalea_speciosa	(Elaeis_oleifera	Elaeis_guineensis)))	Iriartea_deltoidea)	((Roystonea_regia	((Reinhardtia_gracilis	Reinhardtia_simplex)	(Reinhardtia_paiewonskiana	Reinhardtia_latisecta)))	(Nypa_fruticans	Sabal_domingensis)))	Calamus_caryotoides);
((Nypa_fruticans	(Sabal_domingensis	((Iriartea_deltoidea	((Podococcus_barteri	((Pseudophoenix_vinifera	(Sclerosperma_profizianum	Orania_palindan))	((Manicaria_saccifera	((Geonoma_undata	((((Dictyosperma_album	Dypsis_decaryi)	((Burretiokentia_grandiflora	Kentiopsis_piersoniorum)	(Heterospathe_cagayanensis	Veitchia_spiralis)))	Hydriastele_microspadix)	((Oenocarpus_minor	Oenocarpus_bataua)	Prestoea_acuminata)))	Pelagodoxa_henryana))	Chamaedorea_seifrizii)))	(Attalea_speciosa	(Elaeis_oleifera	Elaeis_guineensis))))	(Roystonea_regia	((Reinhardtia_gracilis	Reinhardtia_simplex)	(Reinhardtia_paiewonskiana	Reinhardtia_latisecta))))))	Calamus_caryotoides);
((Roystonea_regia	(((Reinhardtia_gracilis	Reinhardtia_simplex)	(Reinhardtia_paiewonskiana	Reinhardtia_latisecta))	(Sabal_domingensis	(Nypa_fruticans	((((Podococcus_barteri	(Sclerosperma_profizianum	Orania_palindan))	((Manicaria_saccifera	((((((Burretiokentia_grandiflora	(Heterospathe_cagayanensis	Kentiopsis_piersoniorum))	Veitchia_spiralis)	(Dictyosperma_album	Dypsis_decaryi))	Hydriastele_microspadix)	((Oenocarpus_minor	Oenocarpus_bataua)	Prestoea_acuminata))	Pelagodoxa_henryana))	Geonoma_undata))	((Chamaedorea_seifrizii	Pseudophoenix_vinifera)	Iriartea_deltoidea))	(Attalea_speciosa	(Elaeis_oleifera	Elaeis_guineensis)))))))	Calamus_caryotoides);
((Roystonea_regia	(((Reinhardtia_gracilis	Reinhardtia_simplex)	(Reinhardtia_paiewonskiana	Reinhardtia_latisecta))	((Sabal_domingensis	Nypa_fruticans)	((((Podococcus_barteri	(Sclerosperma_profizianum	Orania_palindan))	((Manicaria_saccifera	(((((Burretiokentia_grandiflora	Kentiopsis_piersoniorum)	(Heterospathe_cagayanensis	Veitchia_spiralis))	(Dictyosperma_album	Dypsis_decaryi))	Hydriastele_microspadix)	(((Oenocarpus_minor	Oenocarpus_bataua)	Prestoea_acuminata)	Pelagodoxa_henryana)))	Geonoma_undata))	((Chamaedorea_seifrizii	Pseudophoenix_vinifera)	Iriartea_deltoidea))	(Attalea_speciosa	(Elaeis_oleifera	Elaeis_guineensis))))))	Calamus_caryotoides);
((Nypa_fruticans	(((Attalea_speciosa	(Elaeis_oleifera	Elaeis_guineensis))	(Iriartea_deltoidea	((((Pseudophoenix_vinifera	Chamaedorea_seifrizii)	(Sclerosperma_profizianum	Orania_palindan))	((Manicaria_saccifera	(((((Burretiokentia_grandiflora	Kentiopsis_piersoniorum)	(Heterospathe_cagayanensis	Veitchia_spiralis))	(Dictyosperma_album	Dypsis_decaryi))	Hydriastele_microspadix)	(((Oenocarpus_minor	Oenocarpus_bataua)	Prestoea_acuminata)	Pelagodoxa_henryana)))	Geonoma_undata))	Podococcus_barteri)))	((Roystonea_regia	((Reinhardtia_gracilis	Reinhardtia_simplex)	(Reinhardtia_paiewonskiana	Reinhardtia_latisecta)))	Sabal_domingensis)))	Calamus_caryotoides);
((Roystonea_regia	(((Reinhardtia_gracilis	Reinhardtia_simplex)	(Reinhardtia_paiewonskiana	Reinhardtia_latisecta))	((Nypa_fruticans	Sabal_domingensis)	((((Pseudophoenix_vinifera	(Sclerosperma_profizianum	Orania_palindan))	(Chamaedorea_seifrizii	((Manicaria_saccifera	(((((Veitchia_spiralis	(Kentiopsis_piersoniorum	Burretiokentia_grandiflora))	Heterospathe_cagayanensis)	((Dictyosperma_album	Dypsis_decaryi)	Hydriastele_microspadix))	((Oenocarpus_minor	Oenocarpus_bataua)	Prestoea_acuminata))	Pelagodoxa_henryana))	Geonoma_undata)))	Podococcus_barteri)	((Attalea_speciosa	(Elaeis_oleifera	Elaeis_guineensis))	Iriartea_deltoidea)))))	Calamus_caryotoides);
((Roystonea_regia	(((Reinhardtia_gracilis	Reinhardtia_simplex)	(Reinhardtia_paiewonskiana	Reinhardtia_latisecta))	((Nypa_fruticans	Sabal_domingensis)	((((Sclerosperma_profizianum	Orania_palindan)	(Chamaedorea_seifrizii	(Pseudophoenix_vinifera	((Manicaria_saccifera	((((((Kentiopsis_piersoniorum	Burretiokentia_grandiflora)	Heterospathe_cagayanensis)	(Dictyosperma_album	Dypsis_decaryi))	Hydriastele_microspadix)	Veitchia_spiralis)	(((Oenocarpus_minor	Oenocarpus_bataua)	Prestoea_acuminata)	Pelagodoxa_henryana)))	Geonoma_undata))))	Podococcus_barteri)	((Attalea_speciosa	(Elaeis_oleifera	Elaeis_guineensis))	Iriartea_deltoidea)))))	Calamus_caryotoides);
((Roystonea_regia	(((Reinhardtia_gracilis	Reinhardtia_simplex)	(Reinhardtia_paiewonskiana	Reinhardtia_latisecta))	((Nypa_fruticans	Sabal_domingensis)	((((Pseudophoenix_vinifera	(Sclerosperma_profizianum	Orania_palindan))	Podococcus_barteri)	(((Manicaria_saccifera	(((Kentiopsis_piersoniorum	(Dictyosperma_album	Dypsis_decaryi))	((Burretiokentia_grandiflora	Hydriastele_microspadix)	(Heterospathe_cagayanensis	Veitchia_spiralis)))	((Oenocarpus_bataua	(Prestoea_acuminata	Oenocarpus_minor))	Pelagodoxa_henryana)))	Geonoma_undata)	Chamaedorea_seifrizii))	((Attalea_speciosa	(Elaeis_oleifera	Elaeis_guineensis))	Iriartea_deltoidea)))))	Calamus_caryotoides);
((Roystonea_regia	(((Reinhardtia_gracilis	Reinhardtia_simplex)	(Reinhardtia_paiewonskiana	Reinhardtia_latisecta))	(((((Podococcus_barteri	((Sclerosperma_profizianum	Orania_palindan)	Pseudophoenix_vinifera))	(Geonoma_undata	((Veitchia_spiralis	(((Burretiokentia_grandiflora	Kentiopsis_piersoniorum)	Heterospathe_cagayanensis)	(Hydriastele_microspadix	(Dictyosperma_album	Dypsis_decaryi))))	((Pelagodoxa_henryana	(Prestoea_acuminata	(Oenocarpus_bataua	Oenocarpus_minor)))	Manicaria_saccifera))))	Chamaedorea_seifrizii)	(Iriartea_deltoidea	((Elaeis_guineensis	Elaeis_oleifera)	Attalea_speciosa)))	(Nypa_fruticans	Sabal_domingensis))))	Calamus_caryotoides);
((Nypa_fruticans	(Sabal_domingensis	((Roystonea_regia	((Reinhardtia_gracilis	Reinhardtia_simplex)	(Reinhardtia_paiewonskiana	Reinhardtia_latisecta)))	((((Podococcus_barteri	Chamaedorea_seifrizii)	(Sclerosperma_profizianum	Orania_palindan))	(Pseudophoenix_vinifera	(Geonoma_undata	((Manicaria_saccifera	Pelagodoxa_henryana)	((Hydriastele_microspadix	((Dictyosperma_album	Dypsis_decaryi)	((Heterospathe_cagayanensis	Veitchia_spiralis)	(Burretiokentia_grandiflora	Kentiopsis_piersoniorum))))	(Prestoea_acuminata	(Oenocarpus_bataua	Oenocarpus_minor)))))))	(Iriartea_deltoidea	((Elaeis_guineensis	Elaeis_oleifera)	Attalea_speciosa))))))	Calamus_caryotoides);
((Roystonea_regia	(((Reinhardtia_gracilis	Reinhardtia_simplex)	(Reinhardtia_paiewonskiana	Reinhardtia_latisecta))	((((((Elaeis_guineensis	Elaeis_oleifera)	Attalea_speciosa)	Chamaedorea_seifrizii)	((Manicaria_saccifera	(((Hydriastele_microspadix	((Dictyosperma_album	Dypsis_decaryi)	((Heterospathe_cagayanensis	Veitchia_spiralis)	(Burretiokentia_grandiflora	Kentiopsis_piersoniorum))))	(Pelagodoxa_henryana	(Prestoea_acuminata	(Oenocarpus_bataua	Oenocarpus_minor))))	Geonoma_undata))	(Podococcus_barteri	(Nypa_fruticans	((Pseudophoenix_vinifera	Sclerosperma_profizianum)	Orania_palindan)))))	Iriartea_deltoidea)	Sabal_domingensis)))	Calamus_caryotoides);
((((((((((Hydriastele_microspadix	((Dictyosperma_album	Dypsis_decaryi)	(Veitchia_spiralis	(Heterospathe_cagayanensis	(Burretiokentia_grandiflora	Kentiopsis_piersoniorum)))))	(Manicaria_saccifera	(Pelagodoxa_henryana	(Prestoea_acuminata	(Oenocarpus_bataua	Oenocarpus_minor)))))	Geonoma_undata)	(Chamaedorea_seifrizii	(Sclerosperma_profizianum	Orania_palindan)))	Podococcus_barteri)	Pseudophoenix_vinifera)	(Iriartea_deltoidea	((Elaeis_guineensis	Elaeis_oleifera)	Attalea_speciosa)))	(Nypa_fruticans	Sabal_domingensis))	(Roystonea_regia	((Reinhardtia_gracilis	Reinhardtia_simplex)	(Reinhardtia_paiewonskiana	Reinhardtia_latisecta))))	Calamus_caryotoides);
((Nypa_fruticans	(Sabal_domingensis	((Roystonea_regia	((Reinhardtia_gracilis	Reinhardtia_simplex)	(Reinhardtia_paiewonskiana	Reinhardtia_latisecta)))	(((((Manicaria_saccifera	(Pelagodoxa_henryana	(((((Dictyosperma_album	Dypsis_decaryi)	(Heterospathe_cagayanensis	Kentiopsis_piersoniorum))	Veitchia_spiralis)	(Burretiokentia_grandiflora	Hydriastele_microspadix))	(Prestoea_acuminata	(Oenocarpus_bataua	Oenocarpus_minor)))))	Geonoma_undata)	(Sclerosperma_profizianum	Orania_palindan))	Podococcus_barteri)	((Chamaedorea_seifrizii	((Elaeis_guineensis	Elaeis_oleifera)	Attalea_speciosa))	(Pseudophoenix_vinifera	Iriartea_deltoidea))))))	Calamus_caryotoides);
((Nypa_fruticans	(Sabal_domingensis	((Roystonea_regia	((Reinhardtia_gracilis	Reinhardtia_simplex)	(Reinhardtia_paiewonskiana	Reinhardtia_latisecta)))	(((((Manicaria_saccifera	(((((Dictyosperma_album	Dypsis_decaryi)	(Heterospathe_cagayanensis	(Burretiokentia_grandiflora	Kentiopsis_piersoniorum)))	Veitchia_spiralis)	Hydriastele_microspadix)	((Prestoea_acuminata	(Oenocarpus_bataua	Oenocarpus_minor))	Pelagodoxa_henryana)))	Geonoma_undata)	(Chamaedorea_seifrizii	(Sclerosperma_profizianum	Orania_palindan)))	Podococcus_barteri)	(((Elaeis_guineensis	Elaeis_oleifera)	Attalea_speciosa)	(Pseudophoenix_vinifera	Iriartea_deltoidea))))))	Calamus_caryotoides);
((Roystonea_regia	(((Reinhardtia_gracilis	Reinhardtia_simplex)	(Reinhardtia_paiewonskiana	Reinhardtia_latisecta))	((Iriartea_deltoidea	(((Podococcus_barteri	(Sclerosperma_profizianum	Orania_palindan))	(Chamaedorea_seifrizii	((Elaeis_guineensis	Elaeis_oleifera)	Attalea_speciosa)))	(Pseudophoenix_vinifera	(((Manicaria_saccifera	(((((Burretiokentia_grandiflora	Kentiopsis_piersoniorum)	(Heterospathe_cagayanensis	Veitchia_spiralis))	Dictyosperma_album)	(Dypsis_decaryi	Hydriastele_microspadix))	(Prestoea_acuminata	(Oenocarpus_bataua	Oenocarpus_minor))))	Pelagodoxa_henryana)	Geonoma_undata))))	(Nypa_fruticans	Sabal_domingensis))))	Calamus_caryotoides);
((Roystonea_regia	(((Reinhardtia_gracilis	Reinhardtia_simplex)	(Reinhardtia_paiewonskiana	Reinhardtia_latisecta))	((((((((Hydriastele_microspadix	Veitchia_spiralis)	((Dictyosperma_album	Dypsis_decaryi)	(Burretiokentia_grandiflora	Kentiopsis_piersoniorum)))	Heterospathe_cagayanensis)	(Prestoea_acuminata	(Oenocarpus_bataua	Oenocarpus_minor)))	(Pelagodoxa_henryana	Manicaria_saccifera))	Geonoma_undata)	((Iriartea_deltoidea	(Pseudophoenix_vinifera	(Sclerosperma_profizianum	Orania_palindan)))	(Chamaedorea_seifrizii	(Podococcus_barteri	((Elaeis_guineensis	Elaeis_oleifera)	Attalea_speciosa)))))	(Nypa_fruticans	Sabal_domingensis))))	Calamus_caryotoides);
((Nypa_fruticans	(((Roystonea_regia	((Reinhardtia_gracilis	Reinhardtia_simplex)	(Reinhardtia_paiewonskiana	Reinhardtia_latisecta)))	Sabal_domingensis)	((Iriartea_deltoidea	(Pseudophoenix_vinifera	(Podococcus_barteri	(((Elaeis_guineensis	Elaeis_oleifera)	Attalea_speciosa)	(Sclerosperma_profizianum	Orania_palindan)))))	((((((((Veitchia_spiralis	(Burretiokentia_grandiflora	Kentiopsis_piersoniorum))	(Dictyosperma_album	Heterospathe_cagayanensis))	Hydriastele_microspadix)	Dypsis_decaryi)	(Prestoea_acuminata	(Oenocarpus_bataua	Oenocarpus_minor)))	(Pelagodoxa_henryana	Manicaria_saccifera))	Geonoma_undata)	Chamaedorea_seifrizii))))	Calamus_caryotoides);
((Nypa_fruticans	(Sabal_domingensis	(((((((((((Dictyosperma_album	Heterospathe_cagayanensis)	(Hydriastele_microspadix	(Veitchia_spiralis	(Burretiokentia_grandiflora	Kentiopsis_piersoniorum))))	Dypsis_decaryi)	(Prestoea_acuminata	(Oenocarpus_bataua	Oenocarpus_minor)))	(Pelagodoxa_henryana	Manicaria_saccifera))	Geonoma_undata)	Chamaedorea_seifrizii)	(Pseudophoenix_vinifera	(Sclerosperma_profizianum	Orania_palindan)))	Podococcus_barteri)	(Iriartea_deltoidea	((Elaeis_guineensis	Elaeis_oleifera)	Attalea_speciosa)))	(Roystonea_regia	((Reinhardtia_gracilis	Reinhardtia_simplex)	(Reinhardtia_paiewonskiana	Reinhardtia_latisecta))))))	Calamus_caryotoides);
((Nypa_fruticans	((((Podococcus_barteri	((Pseudophoenix_vinifera	(Chamaedorea_seifrizii	(Sclerosperma_profizianum	Orania_palindan)))	((Manicaria_saccifera	((Pelagodoxa_henryana	(Prestoea_acuminata	(Oenocarpus_minor	Oenocarpus_bataua)))	(Dypsis_decaryi	(Dictyosperma_album	((Veitchia_spiralis	(Kentiopsis_piersoniorum	Heterospathe_cagayanensis))	(Burretiokentia_grandiflora	Hydriastele_microspadix))))))	Geonoma_undata)))	(Iriartea_deltoidea	(Attalea_speciosa	(Elaeis_guineensis	Elaeis_oleifera))))	(Roystonea_regia	((Reinhardtia_simplex	Reinhardtia_gracilis)	(Reinhardtia_paiewonskiana	Reinhardtia_latisecta))))	Sabal_domingensis))	Calamus_caryotoides);
((Nypa_fruticans	((((((Chamaedorea_seifrizii	(Sclerosperma_profizianum	Orania_palindan))	(((Pelagodoxa_henryana	Manicaria_saccifera)	((Prestoea_acuminata	(Oenocarpus_minor	Oenocarpus_bataua))	((Hydriastele_microspadix	Veitchia_spiralis)	((Dictyosperma_album	Dypsis_decaryi)	(Burretiokentia_grandiflora	(Kentiopsis_piersoniorum	Heterospathe_cagayanensis))))))	Geonoma_undata))	Podococcus_barteri)	(Pseudophoenix_vinifera	(Iriartea_deltoidea	(Attalea_speciosa	(Elaeis_guineensis	Elaeis_oleifera)))))	(Roystonea_regia	((Reinhardtia_simplex	Reinhardtia_gracilis)	(Reinhardtia_paiewonskiana	Reinhardtia_latisecta))))	Sabal_domingensis))	Calamus_caryotoides);
((Nypa_fruticans	((((((Pelagodoxa_henryana	Manicaria_saccifera)	((Prestoea_acuminata	(Oenocarpus_minor	Oenocarpus_bataua))	((((Heterospathe_cagayanensis	Veitchia_spiralis)	Hydriastele_microspadix)	(Dictyosperma_album	Dypsis_decaryi))	(Burretiokentia_grandiflora	Kentiopsis_piersoniorum))))	Geonoma_undata)	(((Chamaedorea_seifrizii	(Attalea_speciosa	(Elaeis_guineensis	Elaeis_oleifera)))	((Pseudophoenix_vinifera	(Sclerosperma_profizianum	Orania_palindan))	Podococcus_barteri))	Iriartea_deltoidea))	(Roystonea_regia	((Reinhardtia_simplex	Reinhardtia_gracilis)	(Reinhardtia_paiewonskiana	Reinhardtia_latisecta))))	Sabal_domingensis))	Calamus_caryotoides);
((((((Pelagodoxa_henryana	Manicaria_saccifera)	((Prestoea_acuminata	(Oenocarpus_minor	Oenocarpus_bataua))	(((Veitchia_spiralis	Hydriastele_microspadix)	(Dictyosperma_album	Dypsis_decaryi))	(Heterospathe_cagayanensis	(Burretiokentia_grandiflora	Kentiopsis_piersoniorum)))))	Geonoma_undata)	(((Attalea_speciosa	(Elaeis_guineensis	Elaeis_oleifera))	((Podococcus_barteri	(Sclerosperma_profizianum	Orania_palindan))	(Chamaedorea_seifrizii	Pseudophoenix_vinifera)))	Iriartea_deltoidea))	((Roystonea_regia	((Reinhardtia_simplex	Reinhardtia_gracilis)	(Reinhardtia_paiewonskiana	Reinhardtia_latisecta)))	(Sabal_domingensis	Nypa_fruticans)))	Calamus_caryotoides);
((Roystonea_regia	(((Reinhardtia_simplex	Reinhardtia_gracilis)	(Reinhardtia_paiewonskiana	Reinhardtia_latisecta))	((Sabal_domingensis	Nypa_fruticans)	((Chamaedorea_seifrizii	(Podococcus_barteri	((Sclerosperma_profizianum	Orania_palindan)	(Pseudophoenix_vinifera	((Manicaria_saccifera	(((Prestoea_acuminata	(Oenocarpus_minor	Oenocarpus_bataua))	((Dypsis_decaryi	(Heterospathe_cagayanensis	(Burretiokentia_grandiflora	Kentiopsis_piersoniorum)))	(Hydriastele_microspadix	(Veitchia_spiralis	Dictyosperma_album))))	Pelagodoxa_henryana))	Geonoma_undata)))))	(Iriartea_deltoidea	(Attalea_speciosa	(Elaeis_guineensis	Elaeis_oleifera)))))))	Calamus_caryotoides);
((Nypa_fruticans	((((Pseudophoenix_vinifera	Iriartea_deltoidea)	((Chamaedorea_seifrizii	(Attalea_speciosa	(Elaeis_guineensis	Elaeis_oleifera)))	((Sclerosperma_profizianum	Orania_palindan)	Podococcus_barteri)))	((((Prestoea_acuminata	(Oenocarpus_minor	Oenocarpus_bataua))	(((Dictyosperma_album	(Veitchia_spiralis	(Heterospathe_cagayanensis	(Burretiokentia_grandiflora	Kentiopsis_piersoniorum))))	Hydriastele_microspadix)	Dypsis_decaryi))	(Pelagodoxa_henryana	Manicaria_saccifera))	Geonoma_undata))	((Roystonea_regia	((Reinhardtia_simplex	Reinhardtia_gracilis)	(Reinhardtia_paiewonskiana	Reinhardtia_latisecta)))	Sabal_domingensis)))	Calamus_caryotoides);
((Nypa_fruticans	((((((((Prestoea_acuminata	(Oenocarpus_minor	Oenocarpus_bataua))	((Dictyosperma_album	Dypsis_decaryi)	(Hydriastele_microspadix	(Veitchia_spiralis	((Burretiokentia_grandiflora	Kentiopsis_piersoniorum)	Heterospathe_cagayanensis)))))	(Pelagodoxa_henryana	Manicaria_saccifera))	Geonoma_undata)	Pseudophoenix_vinifera)	((Chamaedorea_seifrizii	(Attalea_speciosa	(Elaeis_guineensis	Elaeis_oleifera)))	((Sclerosperma_profizianum	Orania_palindan)	Podococcus_barteri)))	Iriartea_deltoidea)	((Roystonea_regia	((Reinhardtia_simplex	Reinhardtia_gracilis)	(Reinhardtia_paiewonskiana	Reinhardtia_latisecta)))	Sabal_domingensis)))	Calamus_caryotoides);
(((Roystonea_regia	((Reinhardtia_simplex	Reinhardtia_gracilis)	(Reinhardtia_paiewonskiana	Reinhardtia_latisecta)))	(Sabal_domingensis	((Pseudophoenix_vinifera	(((Chamaedorea_seifrizii	((((Prestoea_acuminata	(Oenocarpus_minor	Oenocarpus_bataua))	((Dictyosperma_album	Dypsis_decaryi)	(Hydriastele_microspadix	(Veitchia_spiralis	((Burretiokentia_grandiflora	Kentiopsis_piersoniorum)	Heterospathe_cagayanensis)))))	(Pelagodoxa_henryana	Manicaria_saccifera))	Geonoma_undata))	(Sclerosperma_profizianum	Orania_palindan))	(Podococcus_barteri	Nypa_fruticans)))	((Attalea_speciosa	(Elaeis_guineensis	Elaeis_oleifera))	Iriartea_deltoidea))))	Calamus_caryotoides);
((Roystonea_regia	((Nypa_fruticans	Sabal_domingensis)	((((Iriartea_deltoidea	Pseudophoenix_vinifera)	(Podococcus_barteri	((Chamaedorea_seifrizii	((((Pelagodoxa_henryana	(Prestoea_acuminata	(Oenocarpus_minor	Oenocarpus_bataua)))	(Veitchia_spiralis	((Heterospathe_cagayanensis	((Dictyosperma_album	Dypsis_decaryi)	(Burretiokentia_grandiflora	Kentiopsis_piersoniorum)))	Hydriastele_microspadix)))	Manicaria_saccifera)	Geonoma_undata))	(Sclerosperma_profizianum	Orania_palindan))))	(Attalea_speciosa	(Elaeis_guineensis	Elaeis_oleifera)))	((Reinhardtia_simplex	Reinhardtia_gracilis)	(Reinhardtia_paiewonskiana	Reinhardtia_latisecta)))))	Calamus_caryotoides);
((Nypa_fruticans	(Sabal_domingensis	((((Podococcus_barteri	((Chamaedorea_seifrizii	((Manicaria_saccifera	(((Prestoea_acuminata	(Oenocarpus_minor	Oenocarpus_bataua))	(((Veitchia_spiralis	(Heterospathe_cagayanensis	(Burretiokentia_grandiflora	Kentiopsis_piersoniorum)))	(Dypsis_decaryi	Dictyosperma_album))	Hydriastele_microspadix))	Pelagodoxa_henryana))	Geonoma_undata))	(Sclerosperma_profizianum	Orania_palindan)))	((Attalea_speciosa	(Elaeis_guineensis	Elaeis_oleifera))	Iriartea_deltoidea))	(Roystonea_regia	((Reinhardtia_simplex	Reinhardtia_gracilis)	(Reinhardtia_paiewonskiana	Reinhardtia_latisecta))))	Pseudophoenix_vinifera)))	Calamus_caryotoides);
(((Sabal_domingensis	(Roystonea_regia	((Reinhardtia_gracilis	Reinhardtia_simplex)	(Reinhardtia_paiewonskiana	Reinhardtia_latisecta))))	(Nypa_fruticans	((Iriartea_deltoidea	((Elaeis_oleifera	Elaeis_guineensis)	Attalea_speciosa))	(((Sclerosperma_profizianum	Orania_palindan)	(Chamaedorea_seifrizii	(Pseudophoenix_vinifera	((Manicaria_saccifera	(Pelagodoxa_henryana	((Prestoea_acuminata	(Oenocarpus_bataua	Oenocarpus_minor))	(Hydriastele_microspadix	((Dictyosperma_album	Dypsis_decaryi)	((Heterospathe_cagayanensis	(Burretiokentia_grandiflora	Kentiopsis_piersoniorum))	Veitchia_spiralis))))))	Geonoma_undata))))	Podococcus_barteri))))	Calamus_caryotoides);
((Nypa_fruticans	(((Podococcus_barteri	(Chamaedorea_seifrizii	((Elaeis_oleifera	Elaeis_guineensis)	Attalea_speciosa)))	(Iriartea_deltoidea	(((Manicaria_saccifera	(((((Heterospathe_cagayanensis	(Burretiokentia_grandiflora	Kentiopsis_piersoniorum))	Veitchia_spiralis)	(Hydriastele_microspadix	Dictyosperma_album))	Dypsis_decaryi)	(Pelagodoxa_henryana	(Prestoea_acuminata	(Oenocarpus_bataua	Oenocarpus_minor)))))	Geonoma_undata)	((Sclerosperma_profizianum	Orania_palindan)	Pseudophoenix_vinifera))))	(Sabal_domingensis	(Roystonea_regia	((Reinhardtia_gracilis	Reinhardtia_simplex)	(Reinhardtia_paiewonskiana	Reinhardtia_latisecta))))))	Calamus_caryotoides);
((Nypa_fruticans	((((Chamaedorea_seifrizii	Iriartea_deltoidea)	((Elaeis_oleifera	Elaeis_guineensis)	Attalea_speciosa))	(Podococcus_barteri	(((Pelagodoxa_henryana	Manicaria_saccifera)	((((Dictyosperma_album	Dypsis_decaryi)	(Hydriastele_microspadix	((Burretiokentia_grandiflora	Kentiopsis_piersoniorum)	(Veitchia_spiralis	Heterospathe_cagayanensis))))	(Prestoea_acuminata	(Oenocarpus_bataua	Oenocarpus_minor)))	Geonoma_undata))	(Orania_palindan	(Pseudophoenix_vinifera	Sclerosperma_profizianum)))))	(Sabal_domingensis	(Roystonea_regia	((Reinhardtia_gracilis	Reinhardtia_simplex)	(Reinhardtia_paiewonskiana	Reinhardtia_latisecta))))))	Calamus_caryotoides);
((Nypa_fruticans	(Sabal_domingensis	((Roystonea_regia	((Reinhardtia_gracilis	Reinhardtia_simplex)	(Reinhardtia_paiewonskiana	Reinhardtia_latisecta)))	((Iriartea_deltoidea	((Elaeis_oleifera	Elaeis_guineensis)	Attalea_speciosa))	(Podococcus_barteri	(((Orania_palindan	Sclerosperma_profizianum)	Pseudophoenix_vinifera)	(Chamaedorea_seifrizii	(((Veitchia_spiralis	(((Kentiopsis_piersoniorum	(Burretiokentia_grandiflora	Hydriastele_microspadix))	(Dictyosperma_album	Dypsis_decaryi))	Heterospathe_cagayanensis))	((Pelagodoxa_henryana	(Prestoea_acuminata	(Oenocarpus_bataua	Oenocarpus_minor)))	Manicaria_saccifera))	Geonoma_undata))))))))	Calamus_caryotoides);
((Roystonea_regia	(((Reinhardtia_gracilis	Reinhardtia_simplex)	(Reinhardtia_paiewonskiana	Reinhardtia_latisecta))	(((Iriartea_deltoidea	((Elaeis_oleifera	Elaeis_guineensis)	Attalea_speciosa))	(Podococcus_barteri	(((Orania_palindan	Sclerosperma_profizianum)	Pseudophoenix_vinifera)	(Chamaedorea_seifrizii	(((((((Heterospathe_cagayanensis	(Burretiokentia_grandiflora	Kentiopsis_piersoniorum))	Dictyosperma_album)	(Hydriastele_microspadix	Veitchia_spiralis))	Dypsis_decaryi)	(Prestoea_acuminata	(Oenocarpus_bataua	Oenocarpus_minor)))	(Manicaria_saccifera	Pelagodoxa_henryana))	Geonoma_undata)))))	(Nypa_fruticans	Sabal_domingensis))))	Calamus_caryotoides);
(((Nypa_fruticans	(((Podococcus_barteri	Iriartea_deltoidea)	((Elaeis_oleifera	Elaeis_guineensis)	Attalea_speciosa))	((Orania_palindan	Sclerosperma_profizianum)	((Pseudophoenix_vinifera	Chamaedorea_seifrizii)	(((((((Heterospathe_cagayanensis	(Burretiokentia_grandiflora	Kentiopsis_piersoniorum))	Veitchia_spiralis)	Hydriastele_microspadix)	(Dictyosperma_album	Dypsis_decaryi))	(Prestoea_acuminata	(Oenocarpus_bataua	Oenocarpus_minor)))	(Manicaria_saccifera	Pelagodoxa_henryana))	Geonoma_undata)))))	(Sabal_domingensis	(Roystonea_regia	((Reinhardtia_gracilis	Reinhardtia_simplex)	(Reinhardtia_paiewonskiana	Reinhardtia_latisecta)))))	Calamus_caryotoides);
(((((Pseudophoenix_vinifera	Iriartea_deltoidea)	((Elaeis_oleifera	Elaeis_guineensis)	Attalea_speciosa))	(Podococcus_barteri	((Orania_palindan	Sclerosperma_profizianum)	(((Manicaria_saccifera	(Pelagodoxa_henryana	(((((Dictyosperma_album	Dypsis_decaryi)	Kentiopsis_piersoniorum)	(Heterospathe_cagayanensis	Veitchia_spiralis))	(Burretiokentia_grandiflora	Hydriastele_microspadix))	(Prestoea_acuminata	(Oenocarpus_bataua	Oenocarpus_minor)))))	Geonoma_undata)	Chamaedorea_seifrizii))))	((Sabal_domingensis	Nypa_fruticans)	(Roystonea_regia	((Reinhardtia_gracilis	Reinhardtia_simplex)	(Reinhardtia_paiewonskiana	Reinhardtia_latisecta)))))	Calamus_caryotoides);
((((Reinhardtia_gracilis	Reinhardtia_simplex)	(Reinhardtia_paiewonskiana	Reinhardtia_latisecta))	((((((Elaeis_oleifera	Elaeis_guineensis)	Attalea_speciosa)	(Podococcus_barteri	((Pseudophoenix_vinifera	(Orania_palindan	Sclerosperma_profizianum))	((((((((Dictyosperma_album	Veitchia_spiralis)	Hydriastele_microspadix)	(Heterospathe_cagayanensis	(Burretiokentia_grandiflora	Kentiopsis_piersoniorum)))	Dypsis_decaryi)	(Prestoea_acuminata	(Oenocarpus_bataua	Oenocarpus_minor)))	(Manicaria_saccifera	Pelagodoxa_henryana))	Geonoma_undata)	Chamaedorea_seifrizii))))	Iriartea_deltoidea)	(Sabal_domingensis	Nypa_fruticans))	Roystonea_regia))	Calamus_caryotoides);
((((Reinhardtia_gracilis	Reinhardtia_simplex)	(Reinhardtia_paiewonskiana	Reinhardtia_latisecta))	((((Podococcus_barteri	((Pseudophoenix_vinifera	(Orania_palindan	Sclerosperma_profizianum))	(((((((Veitchia_spiralis	(Heterospathe_cagayanensis	(Burretiokentia_grandiflora	Kentiopsis_piersoniorum)))	(Dictyosperma_album	Dypsis_decaryi))	Hydriastele_microspadix)	(Prestoea_acuminata	(Oenocarpus_bataua	Oenocarpus_minor)))	(Manicaria_saccifera	Pelagodoxa_henryana))	Geonoma_undata)	Chamaedorea_seifrizii)))	(Iriartea_deltoidea	((Elaeis_oleifera	Elaeis_guineensis)	Attalea_speciosa)))	(Sabal_domingensis	Nypa_fruticans))	Roystonea_regia))	Calamus_caryotoides);
((Nypa_fruticans	(((Roystonea_regia	((Reinhardtia_gracilis	Reinhardtia_simplex)	(Reinhardtia_paiewonskiana	Reinhardtia_latisecta)))	((Podococcus_barteri	((Orania_palindan	Sclerosperma_profizianum)	(((((((Heterospathe_cagayanensis	Veitchia_spiralis)	(Burretiokentia_grandiflora	Kentiopsis_piersoniorum))	((Dictyosperma_album	Dypsis_decaryi)	Hydriastele_microspadix))	(Pelagodoxa_henryana	(Prestoea_acuminata	(Oenocarpus_bataua	Oenocarpus_minor))))	Manicaria_saccifera)	(Pseudophoenix_vinifera	Geonoma_undata))	Chamaedorea_seifrizii)))	(Iriartea_deltoidea	((Elaeis_oleifera	Elaeis_guineensis)	Attalea_speciosa))))	Sabal_domingensis))	Calamus_caryotoides);
(((((Iriartea_deltoidea	(Attalea_speciosa	(Elaeis_oleifera	Elaeis_guineensis)))	((((Orania_palindan	Sclerosperma_profizianum)	Pseudophoenix_vinifera)	(Chamaedorea_seifrizii	(Geonoma_undata	(Manicaria_saccifera	(((Hydriastele_microspadix	(Dypsis_decaryi	Dictyosperma_album))	(((Burretiokentia_grandiflora	Kentiopsis_piersoniorum)	Heterospathe_cagayanensis)	Veitchia_spiralis))	(((Oenocarpus_minor	Oenocarpus_bataua)	Prestoea_acuminata)	Pelagodoxa_henryana))))))	Podococcus_barteri))	(Nypa_fruticans	Sabal_domingensis))	(Roystonea_regia	((Reinhardtia_gracilis	Reinhardtia_simplex)	(Reinhardtia_latisecta	Reinhardtia_paiewonskiana))))	Calamus_caryotoides);
(((Roystonea_regia	((Reinhardtia_gracilis	Reinhardtia_simplex)	(Reinhardtia_latisecta	Reinhardtia_paiewonskiana)))	(((Iriartea_deltoidea	(Attalea_speciosa	(Elaeis_oleifera	Elaeis_guineensis)))	((Podococcus_barteri	(Geonoma_undata	(Manicaria_saccifera	((((Burretiokentia_grandiflora	Kentiopsis_piersoniorum)	(Veitchia_spiralis	(Pelagodoxa_henryana	Heterospathe_cagayanensis)))	((Dypsis_decaryi	Dictyosperma_album)	Hydriastele_microspadix))	((Oenocarpus_minor	Oenocarpus_bataua)	Prestoea_acuminata)))))	((Chamaedorea_seifrizii	Pseudophoenix_vinifera)	(Orania_palindan	Sclerosperma_profizianum))))	(Nypa_fruticans	Sabal_domingensis)))	Calamus_caryotoides);
((Reinhardtia_latisecta	(Reinhardtia_paiewonskiana	((((Iriartea_deltoidea	(Roystonea_regia	(Attalea_speciosa	(Elaeis_oleifera	Elaeis_guineensis))))	(((Chamaedorea_seifrizii	(Geonoma_undata	((Pelagodoxa_henryana	Manicaria_saccifera)	(((Dypsis_decaryi	Dictyosperma_album)	(Hydriastele_microspadix	(Veitchia_spiralis	(Heterospathe_cagayanensis	(Burretiokentia_grandiflora	Kentiopsis_piersoniorum)))))	((Oenocarpus_minor	Oenocarpus_bataua)	Prestoea_acuminata)))))	(Podococcus_barteri	(Orania_palindan	Sclerosperma_profizianum)))	Pseudophoenix_vinifera))	(Nypa_fruticans	Sabal_domingensis))	(Reinhardtia_gracilis	Reinhardtia_simplex))))	Calamus_caryotoides);
((Nypa_fruticans	(Sabal_domingensis	((Iriartea_deltoidea	(((Reinhardtia_gracilis	Reinhardtia_simplex)	(Reinhardtia_latisecta	Reinhardtia_paiewonskiana))	(Attalea_speciosa	(Elaeis_oleifera	Elaeis_guineensis))))	((((Roystonea_regia	Chamaedorea_seifrizii)	(Manicaria_saccifera	((((Dypsis_decaryi	Dictyosperma_album)	(Hydriastele_microspadix	((Burretiokentia_grandiflora	Kentiopsis_piersoniorum)	(Heterospathe_cagayanensis	Veitchia_spiralis))))	(Pelagodoxa_henryana	((Oenocarpus_minor	Oenocarpus_bataua)	Prestoea_acuminata)))	Geonoma_undata)))	(Podococcus_barteri	(Orania_palindan	Sclerosperma_profizianum)))	Pseudophoenix_vinifera))))	Calamus_caryotoides);
((Roystonea_regia	(((Reinhardtia_gracilis	Reinhardtia_simplex)	(Reinhardtia_latisecta	Reinhardtia_paiewonskiana))	((Sabal_domingensis	Nypa_fruticans)	((Pseudophoenix_vinifera	Iriartea_deltoidea)	((Attalea_speciosa	(Elaeis_oleifera	Elaeis_guineensis))	((Chamaedorea_seifrizii	((Manicaria_saccifera	(((((Dypsis_decaryi	Dictyosperma_album)	Hydriastele_microspadix)	(Veitchia_spiralis	(Heterospathe_cagayanensis	(Burretiokentia_grandiflora	Kentiopsis_piersoniorum))))	((Oenocarpus_minor	Oenocarpus_bataua)	Prestoea_acuminata))	Pelagodoxa_henryana))	Geonoma_undata))	(Podococcus_barteri	(Orania_palindan	Sclerosperma_profizianum))))))))	Calamus_caryotoides);
((Reinhardtia_latisecta	(Reinhardtia_paiewonskiana	((((Sabal_domingensis	Nypa_fruticans)	(((((((((Hydriastele_microspadix	((Veitchia_spiralis	(Heterospathe_cagayanensis	(Burretiokentia_grandiflora	Kentiopsis_piersoniorum)))	(Dypsis_decaryi	Dictyosperma_album)))	((Oenocarpus_minor	Oenocarpus_bataua)	Prestoea_acuminata))	(Pelagodoxa_henryana	Manicaria_saccifera))	Geonoma_undata)	Chamaedorea_seifrizii)	(Orania_palindan	Sclerosperma_profizianum))	Podococcus_barteri)	Pseudophoenix_vinifera)	(Iriartea_deltoidea	(Attalea_speciosa	(Elaeis_oleifera	Elaeis_guineensis)))))	Roystonea_regia)	(Reinhardtia_gracilis	Reinhardtia_simplex))))	Calamus_caryotoides);
((Nypa_fruticans	(((((((((Pelagodoxa_henryana	((Oenocarpus_minor	Oenocarpus_bataua)	Prestoea_acuminata))	(((Hydriastele_microspadix	(Veitchia_spiralis	Heterospathe_cagayanensis))	(Dictyosperma_album	(Burretiokentia_grandiflora	Kentiopsis_piersoniorum)))	Dypsis_decaryi))	Manicaria_saccifera)	(Chamaedorea_seifrizii	(Orania_palindan	Sclerosperma_profizianum)))	Podococcus_barteri)	((Geonoma_undata	Iriartea_deltoidea)	Pseudophoenix_vinifera))	(Attalea_speciosa	(Elaeis_oleifera	Elaeis_guineensis)))	(Roystonea_regia	((Reinhardtia_gracilis	Reinhardtia_simplex)	(Reinhardtia_latisecta	Reinhardtia_paiewonskiana))))	Sabal_domingensis))	Calamus_caryotoides);
((Roystonea_regia	(((Reinhardtia_gracilis	Reinhardtia_simplex)	(Reinhardtia_latisecta	Reinhardtia_paiewonskiana))	((Sabal_domingensis	Nypa_fruticans)	((((Geonoma_undata	(Manicaria_saccifera	((((Oenocarpus_minor	Oenocarpus_bataua)	Prestoea_acuminata)	((((Veitchia_spiralis	(Kentiopsis_piersoniorum	Burretiokentia_grandiflora))	Heterospathe_cagayanensis)	Hydriastele_microspadix)	(Dictyosperma_album	Dypsis_decaryi)))	Pelagodoxa_henryana)))	(Pseudophoenix_vinifera	(Chamaedorea_seifrizii	(Orania_palindan	Sclerosperma_profizianum))))	Podococcus_barteri)	(Iriartea_deltoidea	(Attalea_speciosa	(Elaeis_oleifera	Elaeis_guineensis)))))))	Calamus_caryotoides);
((Nypa_fruticans	(((((Chamaedorea_seifrizii	(Attalea_speciosa	(Elaeis_oleifera	Elaeis_guineensis)))	(Podococcus_barteri	(Orania_palindan	Sclerosperma_profizianum)))	((Pseudophoenix_vinifera	(Geonoma_undata	(Manicaria_saccifera	((Hydriastele_microspadix	((Dictyosperma_album	Dypsis_decaryi)	(Veitchia_spiralis	(Heterospathe_cagayanensis	(Burretiokentia_grandiflora	Kentiopsis_piersoniorum)))))	(Pelagodoxa_henryana	((Oenocarpus_minor	Oenocarpus_bataua)	Prestoea_acuminata))))))	Iriartea_deltoidea))	(Roystonea_regia	((Reinhardtia_gracilis	Reinhardtia_simplex)	(Reinhardtia_latisecta	Reinhardtia_paiewonskiana))))	Sabal_domingensis))	Calamus_caryotoides);
((Nypa_fruticans	(((((Chamaedorea_seifrizii	(Attalea_speciosa	(Elaeis_oleifera	Elaeis_guineensis)))	Podococcus_barteri)	((((Geonoma_undata	(Manicaria_saccifera	((((Veitchia_spiralis	(Heterospathe_cagayanensis	(Burretiokentia_grandiflora	Kentiopsis_piersoniorum)))	(Hydriastele_microspadix	Dictyosperma_album))	Dypsis_decaryi)	(Pelagodoxa_henryana	((Oenocarpus_minor	Oenocarpus_bataua)	Prestoea_acuminata)))))	Pseudophoenix_vinifera)	(Orania_palindan	Sclerosperma_profizianum))	Iriartea_deltoidea))	(Roystonea_regia	((Reinhardtia_gracilis	Reinhardtia_simplex)	(Reinhardtia_latisecta	Reinhardtia_paiewonskiana))))	Sabal_domingensis))	Calamus_caryotoides);
((Roystonea_regia	(((Reinhardtia_paiewonskiana	Reinhardtia_latisecta)	(Reinhardtia_gracilis	Reinhardtia_simplex))	(((((((Dictyosperma_album	(Hydriastele_microspadix	(((Pelagodoxa_henryana	Heterospathe_cagayanensis)	Veitchia_spiralis)	(Kentiopsis_piersoniorum	Burretiokentia_grandiflora))))	Dypsis_decaryi)	((Oenocarpus_minor	Oenocarpus_bataua)	Prestoea_acuminata))	Manicaria_saccifera)	Geonoma_undata)	(Iriartea_deltoidea	((Pseudophoenix_vinifera	(Podococcus_barteri	(Orania_palindan	Sclerosperma_profizianum)))	(Chamaedorea_seifrizii	(Attalea_speciosa	(Elaeis_guineensis	Elaeis_oleifera))))))	(Nypa_fruticans	Sabal_domingensis))))	Calamus_caryotoides);
((Roystonea_regia	(((Reinhardtia_paiewonskiana	Reinhardtia_latisecta)	(Reinhardtia_gracilis	Reinhardtia_simplex))	((((((((Heterospathe_cagayanensis	Dictyosperma_album)	((Veitchia_spiralis	(Burretiokentia_grandiflora	Hydriastele_microspadix))	Kentiopsis_piersoniorum))	Dypsis_decaryi)	((Oenocarpus_minor	Oenocarpus_bataua)	Prestoea_acuminata))	(Pelagodoxa_henryana	Manicaria_saccifera))	Geonoma_undata)	((Podococcus_barteri	Iriartea_deltoidea)	((Pseudophoenix_vinifera	(Orania_palindan	Sclerosperma_profizianum))	(Chamaedorea_seifrizii	(Attalea_speciosa	(Elaeis_guineensis	Elaeis_oleifera))))))	(Nypa_fruticans	Sabal_domingensis))))	Calamus_caryotoides);
(((Sabal_domingensis	((Roystonea_regia	((Reinhardtia_paiewonskiana	Reinhardtia_latisecta)	(Reinhardtia_gracilis	Reinhardtia_simplex)))	(((Pelagodoxa_henryana	(Manicaria_saccifera	((((Dictyosperma_album	(Veitchia_spiralis	(Heterospathe_cagayanensis	(Burretiokentia_grandiflora	Kentiopsis_piersoniorum))))	Hydriastele_microspadix)	Dypsis_decaryi)	((Oenocarpus_minor	Oenocarpus_bataua)	Prestoea_acuminata))))	Geonoma_undata)	(Iriartea_deltoidea	((Attalea_speciosa	(Elaeis_guineensis	Elaeis_oleifera))	((Podococcus_barteri	(Orania_palindan	Sclerosperma_profizianum))	Chamaedorea_seifrizii))))))	(Pseudophoenix_vinifera	Nypa_fruticans))	Calamus_caryotoides);
(((Sabal_domingensis	((Roystonea_regia	((Reinhardtia_paiewonskiana	Reinhardtia_latisecta)	(Reinhardtia_gracilis	Reinhardtia_simplex)))	((Iriartea_deltoidea	(Attalea_speciosa	(Elaeis_guineensis	Elaeis_oleifera)))	((((((((Dictyosperma_album	Heterospathe_cagayanensis)	(Hydriastele_microspadix	(Veitchia_spiralis	(Burretiokentia_grandiflora	Kentiopsis_piersoniorum))))	Dypsis_decaryi)	((Oenocarpus_minor	Oenocarpus_bataua)	Prestoea_acuminata))	(Pelagodoxa_henryana	Manicaria_saccifera))	Geonoma_undata)	((Orania_palindan	Sclerosperma_profizianum)	Chamaedorea_seifrizii))	Podococcus_barteri))))	(Pseudophoenix_vinifera	Nypa_fruticans))	Calamus_caryotoides);
(((Roystonea_regia	((Reinhardtia_paiewonskiana	Reinhardtia_latisecta)	(Reinhardtia_gracilis	Reinhardtia_simplex)))	(((Iriartea_deltoidea	(Attalea_speciosa	(Elaeis_guineensis	Elaeis_oleifera)))	((Pseudophoenix_vinifera	((((((Hydriastele_microspadix	(Veitchia_spiralis	(Heterospathe_cagayanensis	(Burretiokentia_grandiflora	Kentiopsis_piersoniorum))))	(Dictyosperma_album	Dypsis_decaryi))	((Oenocarpus_minor	Oenocarpus_bataua)	Prestoea_acuminata))	(Pelagodoxa_henryana	Manicaria_saccifera))	Geonoma_undata)	((Orania_palindan	Sclerosperma_profizianum)	Podococcus_barteri)))	Chamaedorea_seifrizii))	(Nypa_fruticans	Sabal_domingensis)))	Calamus_caryotoides);
((Roystonea_regia	(((Reinhardtia_paiewonskiana	Reinhardtia_latisecta)	(Reinhardtia_gracilis	Reinhardtia_simplex))	(((Iriartea_deltoidea	(Chamaedorea_seifrizii	(Attalea_speciosa	(Elaeis_guineensis	Elaeis_oleifera))))	(Pseudophoenix_vinifera	(((Orania_palindan	Sclerosperma_profizianum)	Podococcus_barteri)	(((((Hydriastele_microspadix	(Veitchia_spiralis	(Heterospathe_cagayanensis	(Burretiokentia_grandiflora	Kentiopsis_piersoniorum))))	(Dictyosperma_album	Dypsis_decaryi))	((Oenocarpus_minor	Oenocarpus_bataua)	Prestoea_acuminata))	(Pelagodoxa_henryana	Manicaria_saccifera))	Geonoma_undata))))	(Nypa_fruticans	Sabal_domingensis))))	Calamus_caryotoides);
((Sabal_domingensis	(((((Attalea_speciosa	(Elaeis_guineensis	Elaeis_oleifera))	((Reinhardtia_paiewonskiana	Reinhardtia_latisecta)	(Reinhardtia_gracilis	Reinhardtia_simplex)))	(((Orania_palindan	Sclerosperma_profizianum)	((((Hydriastele_microspadix	((Veitchia_spiralis	(Heterospathe_cagayanensis	(Burretiokentia_grandiflora	Kentiopsis_piersoniorum)))	(Dictyosperma_album	Dypsis_decaryi)))	(Pelagodoxa_henryana	((Oenocarpus_minor	Oenocarpus_bataua)	Prestoea_acuminata)))	Manicaria_saccifera)	Geonoma_undata))	(Podococcus_barteri	((Roystonea_regia	Chamaedorea_seifrizii)	Pseudophoenix_vinifera))))	Iriartea_deltoidea)	Nypa_fruticans))	Calamus_caryotoides);
((Roystonea_regia	(((Nypa_fruticans	Sabal_domingensis)	(((Chamaedorea_seifrizii	Iriartea_deltoidea)	((Podococcus_barteri	(Attalea_speciosa	(Elaeis_guineensis	Elaeis_oleifera)))	(Pseudophoenix_vinifera	(Orania_palindan	Sclerosperma_profizianum))))	((Manicaria_saccifera	(((((Dictyosperma_album	((Burretiokentia_grandiflora	Kentiopsis_piersoniorum)	(Veitchia_spiralis	Heterospathe_cagayanensis)))	Hydriastele_microspadix)	Dypsis_decaryi)	((Oenocarpus_minor	Oenocarpus_bataua)	Prestoea_acuminata))	Pelagodoxa_henryana))	Geonoma_undata)))	((Reinhardtia_paiewonskiana	Reinhardtia_latisecta)	(Reinhardtia_gracilis	Reinhardtia_simplex))))	Calamus_caryotoides);
(((Chamaedorea_seifrizii	((((Manicaria_saccifera	((((Dypsis_decaryi	Dictyosperma_album)	((Burretiokentia_grandiflora	Kentiopsis_piersoniorum)	(Veitchia_spiralis	Heterospathe_cagayanensis)))	Hydriastele_microspadix)	(((Oenocarpus_minor	Oenocarpus_bataua)	Prestoea_acuminata)	Pelagodoxa_henryana)))	Geonoma_undata)	(Podococcus_barteri	(Orania_palindan	Sclerosperma_profizianum)))	Nypa_fruticans))	(((((Reinhardtia_paiewonskiana	Reinhardtia_latisecta)	(Reinhardtia_gracilis	Reinhardtia_simplex))	Roystonea_regia)	Sabal_domingensis)	(Pseudophoenix_vinifera	(Iriartea_deltoidea	(Attalea_speciosa	(Elaeis_guineensis	Elaeis_oleifera))))))	Calamus_caryotoides);
((Nypa_fruticans	((((((Reinhardtia_paiewonskiana	Reinhardtia_latisecta)	(Reinhardtia_gracilis	Reinhardtia_simplex))	Roystonea_regia)	Sabal_domingensis)	(((((Manicaria_saccifera	((((Dypsis_decaryi	Dictyosperma_album)	(Burretiokentia_grandiflora	Kentiopsis_piersoniorum))	(Hydriastele_microspadix	(Veitchia_spiralis	Heterospathe_cagayanensis)))	(((Oenocarpus_minor	Oenocarpus_bataua)	Prestoea_acuminata)	Pelagodoxa_henryana)))	Geonoma_undata)	(Podococcus_barteri	(Orania_palindan	Sclerosperma_profizianum)))	Iriartea_deltoidea)	(Chamaedorea_seifrizii	(Attalea_speciosa	(Elaeis_guineensis	Elaeis_oleifera)))))	Pseudophoenix_vinifera))	Calamus_caryotoides);
(((Nypa_fruticans	((((Chamaedorea_seifrizii	(Podococcus_barteri	(Sclerosperma_profizianum	Orania_palindan)))	((Elaeis_guineensis	Elaeis_oleifera)	Attalea_speciosa))	Iriartea_deltoidea)	((Geonoma_undata	(Manicaria_saccifera	((Pelagodoxa_henryana	(Prestoea_acuminata	(Oenocarpus_bataua	Oenocarpus_minor)))	(((Dypsis_decaryi	Dictyosperma_album)	(Veitchia_spiralis	(Heterospathe_cagayanensis	(Burretiokentia_grandiflora	Kentiopsis_piersoniorum))))	Hydriastele_microspadix))))	Pseudophoenix_vinifera)))	((((Reinhardtia_latisecta	Reinhardtia_paiewonskiana)	(Reinhardtia_simplex	Reinhardtia_gracilis))	Roystonea_regia)	Sabal_domingensis))	Calamus_caryotoides);
((Roystonea_regia	((Sabal_domingensis	(((Iriartea_deltoidea	((Pseudophoenix_vinifera	Sclerosperma_profizianum)	Orania_palindan))	((Podococcus_barteri	((Elaeis_guineensis	Elaeis_oleifera)	Attalea_speciosa))	Chamaedorea_seifrizii))	(Geonoma_undata	((Pelagodoxa_henryana	Manicaria_saccifera)	((Prestoea_acuminata	(Oenocarpus_bataua	Oenocarpus_minor))	(Dypsis_decaryi	(((Heterospathe_cagayanensis	(Burretiokentia_grandiflora	Kentiopsis_piersoniorum))	(Veitchia_spiralis	Dictyosperma_album))	Hydriastele_microspadix)))))))	(Nypa_fruticans	((Reinhardtia_latisecta	Reinhardtia_paiewonskiana)	(Reinhardtia_simplex	Reinhardtia_gracilis)))))	Calamus_caryotoides);
((Roystonea_regia	(((Reinhardtia_latisecta	Reinhardtia_paiewonskiana)	(Reinhardtia_simplex	Reinhardtia_gracilis))	((((((Pseudophoenix_vinifera	(Sclerosperma_profizianum	Orania_palindan))	(((Elaeis_guineensis	Elaeis_oleifera)	Attalea_speciosa)	Chamaedorea_seifrizii))	Podococcus_barteri)	(Geonoma_undata	((Pelagodoxa_henryana	Manicaria_saccifera)	((Prestoea_acuminata	(Oenocarpus_bataua	Oenocarpus_minor))	((Dypsis_decaryi	Dictyosperma_album)	((((Kentiopsis_piersoniorum	Burretiokentia_grandiflora)	Heterospathe_cagayanensis)	Veitchia_spiralis)	Hydriastele_microspadix))))))	Iriartea_deltoidea)	(Nypa_fruticans	Sabal_domingensis))))	Calamus_caryotoides);
(((Roystonea_regia	((Reinhardtia_latisecta	Reinhardtia_paiewonskiana)	(Reinhardtia_simplex	Reinhardtia_gracilis)))	((((Podococcus_barteri	(Sclerosperma_profizianum	Orania_palindan))	((Pseudophoenix_vinifera	(Geonoma_undata	((((((Dictyosperma_album	Heterospathe_cagayanensis)	((Kentiopsis_piersoniorum	Burretiokentia_grandiflora)	Veitchia_spiralis))	Hydriastele_microspadix)	Dypsis_decaryi)	(Pelagodoxa_henryana	(Prestoea_acuminata	(Oenocarpus_bataua	Oenocarpus_minor))))	Manicaria_saccifera)))	Chamaedorea_seifrizii))	(Iriartea_deltoidea	((Elaeis_guineensis	Elaeis_oleifera)	Attalea_speciosa)))	(Nypa_fruticans	Sabal_domingensis)))	Calamus_caryotoides);
((Nypa_fruticans	(Sabal_domingensis	((Roystonea_regia	((Reinhardtia_latisecta	Reinhardtia_paiewonskiana)	(Reinhardtia_simplex	Reinhardtia_gracilis)))	((Pseudophoenix_vinifera	((Chamaedorea_seifrizii	(Geonoma_undata	((((Dictyosperma_album	Dypsis_decaryi)	((Kentiopsis_piersoniorum	Burretiokentia_grandiflora)	(Heterospathe_cagayanensis	Veitchia_spiralis)))	Hydriastele_microspadix)	((Pelagodoxa_henryana	(Prestoea_acuminata	(Oenocarpus_bataua	Oenocarpus_minor)))	Manicaria_saccifera))))	((Orania_palindan	Sclerosperma_profizianum)	Podococcus_barteri)))	(Iriartea_deltoidea	((Elaeis_guineensis	Elaeis_oleifera)	Attalea_speciosa))))))	Calamus_caryotoides);
((Nypa_fruticans	(Sabal_domingensis	((Roystonea_regia	((Reinhardtia_latisecta	Reinhardtia_paiewonskiana)	(Reinhardtia_simplex	Reinhardtia_gracilis)))	((((Pseudophoenix_vinifera	Geonoma_undata)	(Manicaria_saccifera	(Pelagodoxa_henryana	((((Dictyosperma_album	Dypsis_decaryi)	(Veitchia_spiralis	((Heterospathe_cagayanensis	Kentiopsis_piersoniorum)	Burretiokentia_grandiflora)))	Hydriastele_microspadix)	(Prestoea_acuminata	(Oenocarpus_bataua	Oenocarpus_minor))))))	((Chamaedorea_seifrizii	(Orania_palindan	Sclerosperma_profizianum))	Podococcus_barteri))	(Iriartea_deltoidea	((Elaeis_guineensis	Elaeis_oleifera)	Attalea_speciosa))))))	Calamus_caryotoides);
(((Iriartea_deltoidea	((Pseudophoenix_vinifera	(Geonoma_undata	(((Dictyosperma_album	Dypsis_decaryi)	(((Heterospathe_cagayanensis	Kentiopsis_piersoniorum)	Burretiokentia_grandiflora)	(Veitchia_spiralis	Hydriastele_microspadix)))	(Manicaria_saccifera	((Prestoea_acuminata	(Oenocarpus_bataua	Oenocarpus_minor))	Pelagodoxa_henryana)))))	((Nypa_fruticans	((Orania_palindan	Sclerosperma_profizianum)	Podococcus_barteri))	(Chamaedorea_seifrizii	((Elaeis_guineensis	Elaeis_oleifera)	Attalea_speciosa)))))	(Sabal_domingensis	(Roystonea_regia	((Reinhardtia_latisecta	Reinhardtia_paiewonskiana)	(Reinhardtia_simplex	Reinhardtia_gracilis)))))	Calamus_caryotoides);
((Nypa_fruticans	(Sabal_domingensis	(((Geonoma_undata	(Pelagodoxa_henryana	(Manicaria_saccifera	((Hydriastele_microspadix	((Dictyosperma_album	Dypsis_decaryi)	((Heterospathe_cagayanensis	Veitchia_spiralis)	(Kentiopsis_piersoniorum	Burretiokentia_grandiflora))))	(Prestoea_acuminata	(Oenocarpus_bataua	Oenocarpus_minor))))))	((((((Elaeis_guineensis	Elaeis_oleifera)	Attalea_speciosa)	Podococcus_barteri)	(Orania_palindan	(Sclerosperma_profizianum	Pseudophoenix_vinifera)))	Chamaedorea_seifrizii)	Iriartea_deltoidea))	(Roystonea_regia	((Reinhardtia_latisecta	Reinhardtia_paiewonskiana)	(Reinhardtia_simplex	Reinhardtia_gracilis))))))	Calamus_caryotoides);
((Nypa_fruticans	(Sabal_domingensis	(((Pseudophoenix_vinifera	Iriartea_deltoidea)	((Chamaedorea_seifrizii	(Geonoma_undata	(((Dypsis_decaryi	(((Kentiopsis_piersoniorum	Burretiokentia_grandiflora)	(Hydriastele_microspadix	Veitchia_spiralis))	(Dictyosperma_album	Heterospathe_cagayanensis)))	(Prestoea_acuminata	(Oenocarpus_bataua	Oenocarpus_minor)))	(Pelagodoxa_henryana	Manicaria_saccifera))))	((Podococcus_barteri	(Orania_palindan	Sclerosperma_profizianum))	((Elaeis_guineensis	Elaeis_oleifera)	Attalea_speciosa))))	(Roystonea_regia	((Reinhardtia_latisecta	Reinhardtia_paiewonskiana)	(Reinhardtia_simplex	Reinhardtia_gracilis))))))	Calamus_caryotoides);
((Nypa_fruticans	(Sabal_domingensis	(((Geonoma_undata	(Manicaria_saccifera	(((((Dictyosperma_album	Dypsis_decaryi)	Kentiopsis_piersoniorum)	((Burretiokentia_grandiflora	Hydriastele_microspadix)	(Heterospathe_cagayanensis	Veitchia_spiralis)))	(Prestoea_acuminata	(Oenocarpus_bataua	Oenocarpus_minor)))	Pelagodoxa_henryana)))	(Iriartea_deltoidea	(((Pseudophoenix_vinifera	Chamaedorea_seifrizii)	(Podococcus_barteri	(Orania_palindan	Sclerosperma_profizianum)))	((Elaeis_guineensis	Elaeis_oleifera)	Attalea_speciosa))))	(Roystonea_regia	((Reinhardtia_latisecta	Reinhardtia_paiewonskiana)	(Reinhardtia_simplex	Reinhardtia_gracilis))))))	Calamus_caryotoides);
((Nypa_fruticans	(Sabal_domingensis	((Roystonea_regia	((Reinhardtia_simplex	Reinhardtia_gracilis)	(Reinhardtia_paiewonskiana	Reinhardtia_latisecta)))	((Pseudophoenix_vinifera	(Geonoma_undata	((Pelagodoxa_henryana	Manicaria_saccifera)	((Prestoea_acuminata	(Oenocarpus_minor	Oenocarpus_bataua))	((Dictyosperma_album	(Hydriastele_microspadix	(((Heterospathe_cagayanensis	Kentiopsis_piersoniorum)	Burretiokentia_grandiflora)	Veitchia_spiralis)))	Dypsis_decaryi)))))	(Iriartea_deltoidea	(((Elaeis_guineensis	Elaeis_oleifera)	Attalea_speciosa)	(((Sclerosperma_profizianum	Orania_palindan)	Podococcus_barteri)	Chamaedorea_seifrizii)))))))	Calamus_caryotoides);
((Nypa_fruticans	(Sabal_domingensis	((Roystonea_regia	((Reinhardtia_simplex	Reinhardtia_gracilis)	(Reinhardtia_paiewonskiana	Reinhardtia_latisecta)))	((Geonoma_undata	(((((Heterospathe_cagayanensis	(Kentiopsis_piersoniorum	Burretiokentia_grandiflora))	Veitchia_spiralis)	((Dypsis_decaryi	Dictyosperma_album)	Hydriastele_microspadix))	(Pelagodoxa_henryana	(Prestoea_acuminata	(Oenocarpus_minor	Oenocarpus_bataua))))	Manicaria_saccifera))	(((Chamaedorea_seifrizii	((Elaeis_guineensis	Elaeis_oleifera)	Attalea_speciosa))	(((Pseudophoenix_vinifera	Sclerosperma_profizianum)	Orania_palindan)	Podococcus_barteri))	Iriartea_deltoidea)))))	Calamus_caryotoides);
((Nypa_fruticans	(Sabal_domingensis	((Roystonea_regia	((Reinhardtia_simplex	Reinhardtia_gracilis)	(Reinhardtia_paiewonskiana	Reinhardtia_latisecta)))	((Pseudophoenix_vinifera	(Geonoma_undata	(((((((Heterospathe_cagayanensis	(Kentiopsis_piersoniorum	Burretiokentia_grandiflora))	Veitchia_spiralis)	Hydriastele_microspadix)	Dictyosperma_album)	Dypsis_decaryi)	(Pelagodoxa_henryana	(Prestoea_acuminata	(Oenocarpus_minor	Oenocarpus_bataua))))	Manicaria_saccifera)))	((((Sclerosperma_profizianum	Orania_palindan)	Podococcus_barteri)	(Chamaedorea_seifrizii	((Elaeis_guineensis	Elaeis_oleifera)	Attalea_speciosa)))	Iriartea_deltoidea)))))	Calamus_caryotoides);
((Nypa_fruticans	(Sabal_domingensis	((Roystonea_regia	((Reinhardtia_simplex	Reinhardtia_gracilis)	(Reinhardtia_paiewonskiana	Reinhardtia_latisecta)))	((Geonoma_undata	(((((Dypsis_decaryi	Dictyosperma_album)	Kentiopsis_piersoniorum)	((Burretiokentia_grandiflora	Hydriastele_microspadix)	(Heterospathe_cagayanensis	Veitchia_spiralis)))	(Oenocarpus_bataua	(Prestoea_acuminata	Oenocarpus_minor)))	(Pelagodoxa_henryana	Manicaria_saccifera)))	((((Sclerosperma_profizianum	Orania_palindan)	Podococcus_barteri)	((Elaeis_guineensis	Elaeis_oleifera)	(Attalea_speciosa	Chamaedorea_seifrizii)))	(Iriartea_deltoidea	Pseudophoenix_vinifera))))))	Calamus_caryotoides);
((Roystonea_regia	(((Reinhardtia_simplex	Reinhardtia_gracilis)	(Reinhardtia_paiewonskiana	Reinhardtia_latisecta))	(((Podococcus_barteri	((Sclerosperma_profizianum	Orania_palindan)	(((Pseudophoenix_vinifera	Geonoma_undata)	((((Hydriastele_microspadix	((Dypsis_decaryi	Dictyosperma_album)	((Heterospathe_cagayanensis	Veitchia_spiralis)	(Burretiokentia_grandiflora	Kentiopsis_piersoniorum))))	((Oenocarpus_bataua	Oenocarpus_minor)	Prestoea_acuminata))	Pelagodoxa_henryana)	Manicaria_saccifera))	Chamaedorea_seifrizii)))	(((Elaeis_guineensis	Elaeis_oleifera)	Attalea_speciosa)	Iriartea_deltoidea))	(Sabal_domingensis	Nypa_fruticans))))	Calamus_caryotoides);
((Roystonea_regia	(((Reinhardtia_simplex	Reinhardtia_gracilis)	(Reinhardtia_paiewonskiana	Reinhardtia_latisecta))	(((((Sclerosperma_profizianum	Orania_palindan)	(((Pseudophoenix_vinifera	Geonoma_undata)	(((Hydriastele_microspadix	((Dypsis_decaryi	Dictyosperma_album)	((Heterospathe_cagayanensis	Veitchia_spiralis)	(Burretiokentia_grandiflora	Kentiopsis_piersoniorum))))	((Oenocarpus_bataua	Oenocarpus_minor)	Prestoea_acuminata))	(Pelagodoxa_henryana	Manicaria_saccifera)))	Podococcus_barteri))	Chamaedorea_seifrizii)	(((Elaeis_guineensis	Elaeis_oleifera)	Attalea_speciosa)	Iriartea_deltoidea))	(Sabal_domingensis	Nypa_fruticans))))	Calamus_caryotoides);
((Nypa_fruticans	(((Roystonea_regia	((Reinhardtia_simplex	Reinhardtia_gracilis)	(Reinhardtia_paiewonskiana	Reinhardtia_latisecta)))	((((Geonoma_undata	(((Hydriastele_microspadix	((Dypsis_decaryi	Dictyosperma_album)	((Heterospathe_cagayanensis	Veitchia_spiralis)	(Burretiokentia_grandiflora	Kentiopsis_piersoniorum))))	(Pelagodoxa_henryana	((Oenocarpus_bataua	Oenocarpus_minor)	Prestoea_acuminata)))	Manicaria_saccifera))	(Podococcus_barteri	(Pseudophoenix_vinifera	(Sclerosperma_profizianum	Orania_palindan))))	Chamaedorea_seifrizii)	(((Elaeis_guineensis	Elaeis_oleifera)	Attalea_speciosa)	Iriartea_deltoidea)))	Sabal_domingensis))	Calamus_caryotoides);
((Roystonea_regia	(((Reinhardtia_simplex	Reinhardtia_gracilis)	(Reinhardtia_paiewonskiana	Reinhardtia_latisecta))	(((Iriartea_deltoidea	((Elaeis_guineensis	Elaeis_oleifera)	Attalea_speciosa))	(Podococcus_barteri	(((Pseudophoenix_vinifera	(Geonoma_undata	(Manicaria_saccifera	(Pelagodoxa_henryana	((Dypsis_decaryi	(((Heterospathe_cagayanensis	(Burretiokentia_grandiflora	Kentiopsis_piersoniorum))	Dictyosperma_album)	(Hydriastele_microspadix	Veitchia_spiralis)))	((Oenocarpus_bataua	Oenocarpus_minor)	Prestoea_acuminata))))))	Chamaedorea_seifrizii)	(Sclerosperma_profizianum	Orania_palindan))))	(Sabal_domingensis	Nypa_fruticans))))	Calamus_caryotoides);
((Roystonea_regia	(((Reinhardtia_simplex	Reinhardtia_gracilis)	(Reinhardtia_paiewonskiana	Reinhardtia_latisecta))	((((Elaeis_guineensis	Elaeis_oleifera)	Attalea_speciosa)	(((Geonoma_undata	((((Heterospathe_cagayanensis	(Burretiokentia_grandiflora	Kentiopsis_piersoniorum))	(Dictyosperma_album	Dypsis_decaryi))	(Veitchia_spiralis	Hydriastele_microspadix))	((((Oenocarpus_bataua	Oenocarpus_minor)	Prestoea_acuminata)	Pelagodoxa_henryana)	Manicaria_saccifera)))	Chamaedorea_seifrizii)	((Sclerosperma_profizianum	Orania_palindan)	((Nypa_fruticans	Pseudophoenix_vinifera)	(Podococcus_barteri	Iriartea_deltoidea)))))	Sabal_domingensis)))	Calamus_caryotoides);
((Nypa_fruticans	(Sabal_domingensis	((Roystonea_regia	((Reinhardtia_simplex	Reinhardtia_gracilis)	(Reinhardtia_paiewonskiana	Reinhardtia_latisecta)))	(Pseudophoenix_vinifera	(((Geonoma_undata	(((Hydriastele_microspadix	(Heterospathe_cagayanensis	(Veitchia_spiralis	(Burretiokentia_grandiflora	Kentiopsis_piersoniorum))))	(Dictyosperma_album	Dypsis_decaryi))	((((Oenocarpus_bataua	Oenocarpus_minor)	Prestoea_acuminata)	Pelagodoxa_henryana)	Manicaria_saccifera)))	Chamaedorea_seifrizii)	((((Elaeis_guineensis	Elaeis_oleifera)	Attalea_speciosa)	((Orania_palindan	Sclerosperma_profizianum)	Podococcus_barteri))	Iriartea_deltoidea))))))	Calamus_caryotoides);
((Roystonea_regia	(((Reinhardtia_paiewonskiana	Reinhardtia_latisecta)	(Reinhardtia_gracilis	Reinhardtia_simplex))	((Nypa_fruticans	(Iriartea_deltoidea	((Attalea_speciosa	(Elaeis_guineensis	Elaeis_oleifera))	((((Chamaedorea_seifrizii	((Manicaria_saccifera	((((Oenocarpus_minor	Oenocarpus_bataua)	Prestoea_acuminata)	((Hydriastele_microspadix	(Dictyosperma_album	((Heterospathe_cagayanensis	(Burretiokentia_grandiflora	Kentiopsis_piersoniorum))	Veitchia_spiralis)))	Dypsis_decaryi))	Pelagodoxa_henryana))	Geonoma_undata))	Pseudophoenix_vinifera)	(Sclerosperma_profizianum	Orania_palindan))	Podococcus_barteri))))	Sabal_domingensis)))	Calamus_caryotoides);
(((Nypa_fruticans	(((Chamaedorea_seifrizii	((((Hydriastele_microspadix	((Heterospathe_cagayanensis	(Burretiokentia_grandiflora	Kentiopsis_piersoniorum))	(Pelagodoxa_henryana	Veitchia_spiralis)))	(Dictyosperma_album	Dypsis_decaryi))	(Manicaria_saccifera	((Oenocarpus_minor	Oenocarpus_bataua)	Prestoea_acuminata)))	Geonoma_undata))	((Sclerosperma_profizianum	Orania_palindan)	Podococcus_barteri))	((Pseudophoenix_vinifera	(Attalea_speciosa	(Elaeis_guineensis	Elaeis_oleifera)))	Iriartea_deltoidea)))	(Sabal_domingensis	(Roystonea_regia	((Reinhardtia_paiewonskiana	Reinhardtia_latisecta)	(Reinhardtia_gracilis	Reinhardtia_simplex)))))	Calamus_caryotoides);
((Nypa_fruticans	((((Pseudophoenix_vinifera	((Manicaria_saccifera	(((Oenocarpus_minor	Oenocarpus_bataua)	Prestoea_acuminata)	((Hydriastele_microspadix	((Heterospathe_cagayanensis	(Burretiokentia_grandiflora	Kentiopsis_piersoniorum))	(Pelagodoxa_henryana	Veitchia_spiralis)))	(Dictyosperma_album	Dypsis_decaryi))))	Geonoma_undata))	((Chamaedorea_seifrizii	(Attalea_speciosa	(Elaeis_guineensis	Elaeis_oleifera)))	((Sclerosperma_profizianum	Orania_palindan)	Podococcus_barteri)))	Iriartea_deltoidea)	(Sabal_domingensis	(Roystonea_regia	((Reinhardtia_paiewonskiana	Reinhardtia_latisecta)	(Reinhardtia_gracilis	Reinhardtia_simplex))))))	Calamus_caryotoides);
((Roystonea_regia	(((Sabal_domingensis	Nypa_fruticans)	((Reinhardtia_paiewonskiana	Reinhardtia_latisecta)	(Reinhardtia_gracilis	Reinhardtia_simplex)))	(((Manicaria_saccifera	((((Dictyosperma_album	Dypsis_decaryi)	Hydriastele_microspadix)	((Heterospathe_cagayanensis	(Burretiokentia_grandiflora	Kentiopsis_piersoniorum))	Veitchia_spiralis))	(((Oenocarpus_minor	Oenocarpus_bataua)	Prestoea_acuminata)	Pelagodoxa_henryana)))	Geonoma_undata)	((((Sclerosperma_profizianum	Orania_palindan)	Pseudophoenix_vinifera)	Iriartea_deltoidea)	(((Attalea_speciosa	(Elaeis_guineensis	Elaeis_oleifera))	Podococcus_barteri)	Chamaedorea_seifrizii)))))	Calamus_caryotoides);
((Roystonea_regia	(((Reinhardtia_paiewonskiana	Reinhardtia_latisecta)	(Reinhardtia_gracilis	Reinhardtia_simplex))	(((Iriartea_deltoidea	(Attalea_speciosa	(Elaeis_guineensis	Elaeis_oleifera)))	(Podococcus_barteri	(((Sclerosperma_profizianum	Orania_palindan)	Pseudophoenix_vinifera)	(Chamaedorea_seifrizii	((Manicaria_saccifera	((((Hydriastele_microspadix	((Dictyosperma_album	Dypsis_decaryi)	Kentiopsis_piersoniorum))	(Veitchia_spiralis	Heterospathe_cagayanensis))	(((Oenocarpus_minor	Oenocarpus_bataua)	Prestoea_acuminata)	Pelagodoxa_henryana))	Burretiokentia_grandiflora))	Geonoma_undata)))))	(Sabal_domingensis	Nypa_fruticans))))	Calamus_caryotoides);
((Roystonea_regia	((((Iriartea_deltoidea	(Attalea_speciosa	(Elaeis_guineensis	Elaeis_oleifera)))	((Chamaedorea_seifrizii	((Manicaria_saccifera	((((Hydriastele_microspadix	(Burretiokentia_grandiflora	Kentiopsis_piersoniorum))	(Veitchia_spiralis	Heterospathe_cagayanensis))	(Dypsis_decaryi	Dictyosperma_album))	(((Oenocarpus_minor	Oenocarpus_bataua)	Prestoea_acuminata)	Pelagodoxa_henryana)))	(Pseudophoenix_vinifera	Geonoma_undata)))	(Podococcus_barteri	(Sclerosperma_profizianum	Orania_palindan))))	Sabal_domingensis)	(Nypa_fruticans	((Reinhardtia_paiewonskiana	Reinhardtia_latisecta)	(Reinhardtia_gracilis	Reinhardtia_simplex)))))	Calamus_caryotoides);
((Roystonea_regia	((Iriartea_deltoidea	(((Manicaria_saccifera	((((Veitchia_spiralis	Heterospathe_cagayanensis)	((Burretiokentia_grandiflora	Kentiopsis_piersoniorum)	(Dypsis_decaryi	Dictyosperma_album)))	Hydriastele_microspadix)	(((Oenocarpus_minor	Oenocarpus_bataua)	Prestoea_acuminata)	Pelagodoxa_henryana)))	Geonoma_undata)	((Chamaedorea_seifrizii	(Attalea_speciosa	(Elaeis_guineensis	Elaeis_oleifera)))	((Pseudophoenix_vinifera	(Sclerosperma_profizianum	Orania_palindan))	Podococcus_barteri))))	((Nypa_fruticans	Sabal_domingensis)	((Reinhardtia_paiewonskiana	Reinhardtia_latisecta)	(Reinhardtia_gracilis	Reinhardtia_simplex)))))	Calamus_caryotoides);
(((((Iriartea_deltoidea	Pseudophoenix_vinifera)	(Attalea_speciosa	(Elaeis_guineensis	Elaeis_oleifera)))	(((Chamaedorea_seifrizii	(((Pelagodoxa_henryana	Manicaria_saccifera)	(((Dictyosperma_album	(Hydriastele_microspadix	((Heterospathe_cagayanensis	Veitchia_spiralis)	(Burretiokentia_grandiflora	Kentiopsis_piersoniorum))))	Dypsis_decaryi)	((Oenocarpus_minor	Oenocarpus_bataua)	Prestoea_acuminata)))	Geonoma_undata))	(Sclerosperma_profizianum	Orania_palindan))	Podococcus_barteri))	((Roystonea_regia	Sabal_domingensis)	(Nypa_fruticans	((Reinhardtia_paiewonskiana	Reinhardtia_latisecta)	(Reinhardtia_gracilis	Reinhardtia_simplex)))))	Calamus_caryotoides);
((Nypa_fruticans	(((Roystonea_regia	((Reinhardtia_paiewonskiana	Reinhardtia_latisecta)	(Reinhardtia_gracilis	Reinhardtia_simplex)))	(((Attalea_speciosa	(Elaeis_guineensis	Elaeis_oleifera))	(((Chamaedorea_seifrizii	((Manicaria_saccifera	(((((Burretiokentia_grandiflora	Kentiopsis_piersoniorum)	(Dypsis_decaryi	Dictyosperma_album))	(Hydriastele_microspadix	(Veitchia_spiralis	Heterospathe_cagayanensis)))	((Oenocarpus_minor	Oenocarpus_bataua)	Prestoea_acuminata))	Pelagodoxa_henryana))	(Pseudophoenix_vinifera	Geonoma_undata)))	(Sclerosperma_profizianum	Orania_palindan))	Podococcus_barteri))	Iriartea_deltoidea))	Sabal_domingensis))	Calamus_caryotoides);
((Roystonea_regia	(((Reinhardtia_paiewonskiana	Reinhardtia_latisecta)	(Reinhardtia_gracilis	Reinhardtia_simplex))	(((Pseudophoenix_vinifera	(Iriartea_deltoidea	(Attalea_speciosa	(Elaeis_guineensis	Elaeis_oleifera))))	((((((((((Veitchia_spiralis	(Heterospathe_cagayanensis	(Burretiokentia_grandiflora	Kentiopsis_piersoniorum)))	Dictyosperma_album)	Hydriastele_microspadix)	Dypsis_decaryi)	((Oenocarpus_minor	Oenocarpus_bataua)	Prestoea_acuminata))	(Pelagodoxa_henryana	Manicaria_saccifera))	Geonoma_undata)	Chamaedorea_seifrizii)	(Sclerosperma_profizianum	Orania_palindan))	Podococcus_barteri))	(Sabal_domingensis	Nypa_fruticans))))	Calamus_caryotoides);
((Nypa_fruticans	(Sabal_domingensis	((Roystonea_regia	((Reinhardtia_simplex	Reinhardtia_gracilis)	(Reinhardtia_paiewonskiana	Reinhardtia_latisecta)))	(Iriartea_deltoidea	((Pseudophoenix_vinifera	(Geonoma_undata	((Manicaria_saccifera	(((Oenocarpus_minor	Oenocarpus_bataua)	Prestoea_acuminata)	(((Dypsis_decaryi	Dictyosperma_album)	((Heterospathe_cagayanensis	Veitchia_spiralis)	(Kentiopsis_piersoniorum	Burretiokentia_grandiflora)))	Hydriastele_microspadix)))	Pelagodoxa_henryana)))	(((Attalea_speciosa	(Elaeis_guineensis	Elaeis_oleifera))	Chamaedorea_seifrizii)	(Podococcus_barteri	(Orania_palindan	Sclerosperma_profizianum))))))))	Calamus_caryotoides);
((Roystonea_regia	(((Podococcus_barteri	(((Orania_palindan	Sclerosperma_profizianum)	Pseudophoenix_vinifera)	(Chamaedorea_seifrizii	(Geonoma_undata	(Manicaria_saccifera	((Pelagodoxa_henryana	((Oenocarpus_minor	Oenocarpus_bataua)	Prestoea_acuminata))	(((Dypsis_decaryi	Dictyosperma_album)	(Veitchia_spiralis	((Kentiopsis_piersoniorum	Burretiokentia_grandiflora)	Heterospathe_cagayanensis)))	Hydriastele_microspadix)))))))	(Iriartea_deltoidea	(Attalea_speciosa	(Elaeis_guineensis	Elaeis_oleifera))))	((Nypa_fruticans	Sabal_domingensis)	((Reinhardtia_simplex	Reinhardtia_gracilis)	(Reinhardtia_paiewonskiana	Reinhardtia_latisecta)))))	Calamus_caryotoides);
((Roystonea_regia	(((Reinhardtia_simplex	Reinhardtia_gracilis)	(Reinhardtia_paiewonskiana	Reinhardtia_latisecta))	((((Pseudophoenix_vinifera	Geonoma_undata)	(Manicaria_saccifera	((Pelagodoxa_henryana	((Oenocarpus_minor	Oenocarpus_bataua)	Prestoea_acuminata))	((Burretiokentia_grandiflora	Hydriastele_microspadix)	(((Dypsis_decaryi	Dictyosperma_album)	Kentiopsis_piersoniorum)	(Heterospathe_cagayanensis	Veitchia_spiralis))))))	((((Orania_palindan	Sclerosperma_profizianum)	Chamaedorea_seifrizii)	(Attalea_speciosa	(Elaeis_guineensis	Elaeis_oleifera)))	(Iriartea_deltoidea	Podococcus_barteri)))	(Nypa_fruticans	Sabal_domingensis))))	Calamus_caryotoides);
((Nypa_fruticans	((((Pseudophoenix_vinifera	Geonoma_undata)	(Manicaria_saccifera	((((Oenocarpus_minor	Oenocarpus_bataua)	Prestoea_acuminata)	((Hydriastele_microspadix	(Dypsis_decaryi	Dictyosperma_album))	((Burretiokentia_grandiflora	Kentiopsis_piersoniorum)	(Heterospathe_cagayanensis	Veitchia_spiralis))))	Pelagodoxa_henryana)))	(((Podococcus_barteri	(Orania_palindan	Sclerosperma_profizianum))	(Chamaedorea_seifrizii	(Attalea_speciosa	(Elaeis_guineensis	Elaeis_oleifera))))	Iriartea_deltoidea))	(Sabal_domingensis	(Roystonea_regia	((Reinhardtia_simplex	Reinhardtia_gracilis)	(Reinhardtia_paiewonskiana	Reinhardtia_latisecta))))))	Calamus_caryotoides);
((Nypa_fruticans	(Sabal_domingensis	((Roystonea_regia	((Reinhardtia_simplex	Reinhardtia_gracilis)	(Reinhardtia_paiewonskiana	Reinhardtia_latisecta)))	((((Chamaedorea_seifrizii	Podococcus_barteri)	(Geonoma_undata	(Manicaria_saccifera	(((Hydriastele_microspadix	(Dypsis_decaryi	Dictyosperma_album))	((Burretiokentia_grandiflora	Kentiopsis_piersoniorum)	(Heterospathe_cagayanensis	Veitchia_spiralis)))	(((Oenocarpus_minor	Oenocarpus_bataua)	Prestoea_acuminata)	Pelagodoxa_henryana)))))	(Pseudophoenix_vinifera	(Orania_palindan	Sclerosperma_profizianum)))	(Iriartea_deltoidea	(Attalea_speciosa	(Elaeis_guineensis	Elaeis_oleifera)))))))	Calamus_caryotoides);
((Roystonea_regia	(((Reinhardtia_simplex	Reinhardtia_gracilis)	(Reinhardtia_paiewonskiana	Reinhardtia_latisecta))	(((Podococcus_barteri	((Iriartea_deltoidea	(Pseudophoenix_vinifera	(Orania_palindan	Sclerosperma_profizianum)))	(Chamaedorea_seifrizii	(Geonoma_undata	((Pelagodoxa_henryana	Manicaria_saccifera)	(((((Veitchia_spiralis	(Burretiokentia_grandiflora	Hydriastele_microspadix))	(Heterospathe_cagayanensis	Kentiopsis_piersoniorum))	Dictyosperma_album)	Dypsis_decaryi)	((Oenocarpus_minor	Oenocarpus_bataua)	Prestoea_acuminata)))))))	(Attalea_speciosa	(Elaeis_guineensis	Elaeis_oleifera)))	(Nypa_fruticans	Sabal_domingensis))))	Calamus_caryotoides);
((Roystonea_regia	(((Reinhardtia_simplex	Reinhardtia_gracilis)	(Reinhardtia_paiewonskiana	Reinhardtia_latisecta))	((Iriartea_deltoidea	((Attalea_speciosa	(Elaeis_guineensis	Elaeis_oleifera))	((Podococcus_barteri	(((Manicaria_saccifera	((((Hydriastele_microspadix	((Veitchia_spiralis	(Heterospathe_cagayanensis	(Burretiokentia_grandiflora	Kentiopsis_piersoniorum)))	Dictyosperma_album))	Dypsis_decaryi)	(Pelagodoxa_henryana	((Oenocarpus_minor	Oenocarpus_bataua)	Prestoea_acuminata)))	Geonoma_undata))	Chamaedorea_seifrizii)	(Orania_palindan	Sclerosperma_profizianum)))	Pseudophoenix_vinifera)))	(Nypa_fruticans	Sabal_domingensis))))	Calamus_caryotoides);
(((Sabal_domingensis	(Roystonea_regia	((Reinhardtia_simplex	Reinhardtia_gracilis)	(Reinhardtia_paiewonskiana	Reinhardtia_latisecta))))	((Attalea_speciosa	(Elaeis_guineensis	Elaeis_oleifera))	(((((((Orania_palindan	Sclerosperma_profizianum)	((((((Burretiokentia_grandiflora	Kentiopsis_piersoniorum)	(Heterospathe_cagayanensis	Veitchia_spiralis))	(Dictyosperma_album	Dypsis_decaryi))	Hydriastele_microspadix)	((Oenocarpus_minor	Oenocarpus_bataua)	Prestoea_acuminata))	(Pelagodoxa_henryana	Manicaria_saccifera)))	Podococcus_barteri)	(Nypa_fruticans	Chamaedorea_seifrizii))	Pseudophoenix_vinifera)	Geonoma_undata)	Iriartea_deltoidea)))	Calamus_caryotoides);
((((Attalea_speciosa	(Elaeis_guineensis	Elaeis_oleifera))	((((Podococcus_barteri	Chamaedorea_seifrizii)	(Orania_palindan	Sclerosperma_profizianum))	(Pseudophoenix_vinifera	(Geonoma_undata	(((Hydriastele_microspadix	(((Burretiokentia_grandiflora	Kentiopsis_piersoniorum)	Heterospathe_cagayanensis)	((Dictyosperma_album	Dypsis_decaryi)	Veitchia_spiralis)))	(Pelagodoxa_henryana	((Oenocarpus_minor	Oenocarpus_bataua)	Prestoea_acuminata)))	Manicaria_saccifera))))	(Nypa_fruticans	Iriartea_deltoidea)))	(Sabal_domingensis	(Roystonea_regia	((Reinhardtia_simplex	Reinhardtia_gracilis)	(Reinhardtia_paiewonskiana	Reinhardtia_latisecta)))))	Calamus_caryotoides);
((Reinhardtia_latisecta	((((((Geonoma_undata	((((((Burretiokentia_grandiflora	Kentiopsis_piersoniorum)	Dictyosperma_album)	(Hydriastele_microspadix	(Heterospathe_cagayanensis	Veitchia_spiralis)))	Dypsis_decaryi)	((Oenocarpus_minor	Oenocarpus_bataua)	Prestoea_acuminata))	(Pelagodoxa_henryana	Manicaria_saccifera)))	((Pseudophoenix_vinifera	(((Orania_palindan	Sclerosperma_profizianum)	Podococcus_barteri)	(Chamaedorea_seifrizii	(Attalea_speciosa	(Elaeis_guineensis	Elaeis_oleifera)))))	Iriartea_deltoidea))	(Nypa_fruticans	Sabal_domingensis))	Roystonea_regia)	(Reinhardtia_simplex	Reinhardtia_gracilis))	Reinhardtia_paiewonskiana))	Calamus_caryotoides);
(((Nypa_fruticans	((Iriartea_deltoidea	(Attalea_speciosa	(Elaeis_oleifera	Elaeis_guineensis)))	(Chamaedorea_seifrizii	((Podococcus_barteri	(Sclerosperma_profizianum	Orania_palindan))	((Pseudophoenix_vinifera	Geonoma_undata)	(Manicaria_saccifera	((Pelagodoxa_henryana	(Prestoea_acuminata	(Oenocarpus_minor	Oenocarpus_bataua)))	(Hydriastele_microspadix	(((Heterospathe_cagayanensis	Veitchia_spiralis)	(Burretiokentia_grandiflora	Kentiopsis_piersoniorum))	(Dictyosperma_album	Dypsis_decaryi))))))))))	(Sabal_domingensis	(Roystonea_regia	((Reinhardtia_gracilis	Reinhardtia_simplex)	(Reinhardtia_latisecta	Reinhardtia_paiewonskiana)))))	Calamus_caryotoides);
(((((Podococcus_barteri	(Chamaedorea_seifrizii	(Geonoma_undata	(Manicaria_saccifera	((Pelagodoxa_henryana	(Prestoea_acuminata	(Oenocarpus_minor	Oenocarpus_bataua)))	((Hydriastele_microspadix	(Dictyosperma_album	((Veitchia_spiralis	(Burretiokentia_grandiflora	Kentiopsis_piersoniorum))	Heterospathe_cagayanensis)))	Dypsis_decaryi))))))	((Sclerosperma_profizianum	Orania_palindan)	(Nypa_fruticans	Pseudophoenix_vinifera)))	(Iriartea_deltoidea	(Attalea_speciosa	(Elaeis_oleifera	Elaeis_guineensis))))	((Roystonea_regia	((Reinhardtia_gracilis	Reinhardtia_simplex)	(Reinhardtia_latisecta	Reinhardtia_paiewonskiana)))	Sabal_domingensis))	Calamus_caryotoides);
((Nypa_fruticans	(Sabal_domingensis	(((Geonoma_undata	(Manicaria_saccifera	((Pelagodoxa_henryana	(Prestoea_acuminata	(Oenocarpus_minor	Oenocarpus_bataua)))	(((Dictyosperma_album	Dypsis_decaryi)	Hydriastele_microspadix)	((Veitchia_spiralis	Heterospathe_cagayanensis)	(Burretiokentia_grandiflora	Kentiopsis_piersoniorum))))))	((Pseudophoenix_vinifera	((Chamaedorea_seifrizii	(Attalea_speciosa	(Elaeis_oleifera	Elaeis_guineensis)))	((Sclerosperma_profizianum	Orania_palindan)	Podococcus_barteri)))	Iriartea_deltoidea))	(Roystonea_regia	((Reinhardtia_gracilis	Reinhardtia_simplex)	(Reinhardtia_latisecta	Reinhardtia_paiewonskiana))))))	Calamus_caryotoides);
((Roystonea_regia	(((Reinhardtia_gracilis	Reinhardtia_simplex)	(Reinhardtia_latisecta	Reinhardtia_paiewonskiana))	(Sabal_domingensis	(Nypa_fruticans	(Iriartea_deltoidea	(((Pseudophoenix_vinifera	((Chamaedorea_seifrizii	(Geonoma_undata	((Pelagodoxa_henryana	Manicaria_saccifera)	((Prestoea_acuminata	(Oenocarpus_minor	Oenocarpus_bataua))	(Hydriastele_microspadix	((Dictyosperma_album	Dypsis_decaryi)	(Veitchia_spiralis	(Heterospathe_cagayanensis	(Burretiokentia_grandiflora	Kentiopsis_piersoniorum)))))))))	(Sclerosperma_profizianum	Orania_palindan)))	Podococcus_barteri)	(Attalea_speciosa	(Elaeis_oleifera	Elaeis_guineensis))))))))	Calamus_caryotoides);
((Roystonea_regia	(((Reinhardtia_gracilis	Reinhardtia_simplex)	(Reinhardtia_latisecta	Reinhardtia_paiewonskiana))	(((((Sclerosperma_profizianum	Orania_palindan)	(Geonoma_undata	(((Chamaedorea_seifrizii	Pelagodoxa_henryana)	Manicaria_saccifera)	((Prestoea_acuminata	(Oenocarpus_minor	Oenocarpus_bataua))	(Hydriastele_microspadix	((Dictyosperma_album	Dypsis_decaryi)	((Burretiokentia_grandiflora	Kentiopsis_piersoniorum)	(Heterospathe_cagayanensis	Veitchia_spiralis))))))))	Podococcus_barteri)	((Attalea_speciosa	(Elaeis_oleifera	Elaeis_guineensis))	(Pseudophoenix_vinifera	Iriartea_deltoidea)))	(Sabal_domingensis	Nypa_fruticans))))	Calamus_caryotoides);
((Nypa_fruticans	(((Roystonea_regia	((Reinhardtia_gracilis	Reinhardtia_simplex)	(Reinhardtia_latisecta	Reinhardtia_paiewonskiana)))	(((Sclerosperma_profizianum	Orania_palindan)	((Geonoma_undata	((Pelagodoxa_henryana	Manicaria_saccifera)	((Prestoea_acuminata	(Oenocarpus_minor	Oenocarpus_bataua))	((Hydriastele_microspadix	(Dictyosperma_album	(Veitchia_spiralis	(Heterospathe_cagayanensis	(Burretiokentia_grandiflora	Kentiopsis_piersoniorum)))))	Dypsis_decaryi))))	(Podococcus_barteri	Chamaedorea_seifrizii)))	((Attalea_speciosa	(Elaeis_oleifera	Elaeis_guineensis))	(Pseudophoenix_vinifera	Iriartea_deltoidea))))	Sabal_domingensis))	Calamus_caryotoides);
((Nypa_fruticans	(((Roystonea_regia	((Reinhardtia_gracilis	Reinhardtia_simplex)	(Reinhardtia_latisecta	Reinhardtia_paiewonskiana)))	((Geonoma_undata	((Pelagodoxa_henryana	Manicaria_saccifera)	((Prestoea_acuminata	(Oenocarpus_minor	Oenocarpus_bataua))	((((Burretiokentia_grandiflora	Kentiopsis_piersoniorum)	(Heterospathe_cagayanensis	Veitchia_spiralis))	(Dictyosperma_album	Dypsis_decaryi))	Hydriastele_microspadix))))	(Chamaedorea_seifrizii	((Pseudophoenix_vinifera	(Sclerosperma_profizianum	Orania_palindan))	((Attalea_speciosa	(Elaeis_oleifera	Elaeis_guineensis))	(Podococcus_barteri	Iriartea_deltoidea))))))	Sabal_domingensis))	Calamus_caryotoides);
((Nypa_fruticans	(Sabal_domingensis	((((Chamaedorea_seifrizii	(Podococcus_barteri	(Sclerosperma_profizianum	Orania_palindan)))	(Pseudophoenix_vinifera	(Geonoma_undata	((Pelagodoxa_henryana	Manicaria_saccifera)	((Prestoea_acuminata	(Oenocarpus_minor	Oenocarpus_bataua))	(((((Burretiokentia_grandiflora	Kentiopsis_piersoniorum)	Veitchia_spiralis)	(Heterospathe_cagayanensis	Dictyosperma_album))	Hydriastele_microspadix)	Dypsis_decaryi))))))	((Attalea_speciosa	(Elaeis_oleifera	Elaeis_guineensis))	Iriartea_deltoidea))	(((Reinhardtia_gracilis	Reinhardtia_simplex)	(Reinhardtia_latisecta	Reinhardtia_paiewonskiana))	Roystonea_regia))))	Calamus_caryotoides);
(((Sabal_domingensis	(((Reinhardtia_gracilis	Reinhardtia_simplex)	(Reinhardtia_latisecta	Reinhardtia_paiewonskiana))	Roystonea_regia))	(Nypa_fruticans	(Iriartea_deltoidea	((((Chamaedorea_seifrizii	(Geonoma_undata	(Manicaria_saccifera	((Prestoea_acuminata	(Oenocarpus_minor	Oenocarpus_bataua))	(Pelagodoxa_henryana	(((((Burretiokentia_grandiflora	Kentiopsis_piersoniorum)	Veitchia_spiralis)	(Heterospathe_cagayanensis	Dictyosperma_album))	Hydriastele_microspadix)	Dypsis_decaryi))))))	(Pseudophoenix_vinifera	(Sclerosperma_profizianum	Orania_palindan)))	Podococcus_barteri)	(Attalea_speciosa	(Elaeis_oleifera	Elaeis_guineensis))))))	Calamus_caryotoides);
((Roystonea_regia	(((((((Pseudophoenix_vinifera	(Sclerosperma_profizianum	Orania_palindan))	Podococcus_barteri)	(Geonoma_undata	((Pelagodoxa_henryana	Manicaria_saccifera)	((Prestoea_acuminata	(Oenocarpus_minor	Oenocarpus_bataua))	((Kentiopsis_piersoniorum	(((Burretiokentia_grandiflora	Hydriastele_microspadix)	Veitchia_spiralis)	(Heterospathe_cagayanensis	Dictyosperma_album)))	Dypsis_decaryi)))))	(Chamaedorea_seifrizii	(Attalea_speciosa	(Elaeis_oleifera	Elaeis_guineensis))))	Iriartea_deltoidea)	(Sabal_domingensis	Nypa_fruticans))	((Reinhardtia_gracilis	Reinhardtia_simplex)	(Reinhardtia_latisecta	Reinhardtia_paiewonskiana))))	Calamus_caryotoides);
(((((Chamaedorea_seifrizii	(Attalea_speciosa	(Elaeis_guineensis	Elaeis_oleifera)))	(Iriartea_deltoidea	((Podococcus_barteri	(Sclerosperma_profizianum	Orania_palindan))	Pseudophoenix_vinifera)))	(Geonoma_undata	((Pelagodoxa_henryana	Manicaria_saccifera)	(((Oenocarpus_minor	Oenocarpus_bataua)	Prestoea_acuminata)	(Hydriastele_microspadix	((Dypsis_decaryi	Dictyosperma_album)	((Heterospathe_cagayanensis	Veitchia_spiralis)	(Burretiokentia_grandiflora	Kentiopsis_piersoniorum))))))))	((Nypa_fruticans	Sabal_domingensis)	(Roystonea_regia	((Reinhardtia_latisecta	Reinhardtia_paiewonskiana)	(Reinhardtia_gracilis	Reinhardtia_simplex)))))	Calamus_caryotoides);
((Roystonea_regia	(((Reinhardtia_latisecta	Reinhardtia_paiewonskiana)	(Reinhardtia_gracilis	Reinhardtia_simplex))	(((Geonoma_undata	((Pelagodoxa_henryana	Manicaria_saccifera)	(((Oenocarpus_minor	Oenocarpus_bataua)	Prestoea_acuminata)	(Hydriastele_microspadix	((Dypsis_decaryi	Dictyosperma_album)	(Veitchia_spiralis	((Burretiokentia_grandiflora	Kentiopsis_piersoniorum)	Heterospathe_cagayanensis)))))))	(Iriartea_deltoidea	(((Podococcus_barteri	Chamaedorea_seifrizii)	(Attalea_speciosa	(Elaeis_guineensis	Elaeis_oleifera)))	(Orania_palindan	(Sclerosperma_profizianum	Pseudophoenix_vinifera)))))	(Nypa_fruticans	Sabal_domingensis))))	Calamus_caryotoides);
((Nypa_fruticans	(Sabal_domingensis	((Roystonea_regia	((Reinhardtia_latisecta	Reinhardtia_paiewonskiana)	(Reinhardtia_gracilis	Reinhardtia_simplex)))	(((Iriartea_deltoidea	Pseudophoenix_vinifera)	(Attalea_speciosa	(Elaeis_guineensis	Elaeis_oleifera)))	(Podococcus_barteri	(((Geonoma_undata	(Manicaria_saccifera	((((Oenocarpus_minor	Oenocarpus_bataua)	Prestoea_acuminata)	(Hydriastele_microspadix	((Dypsis_decaryi	Dictyosperma_album)	(Veitchia_spiralis	((Heterospathe_cagayanensis	Kentiopsis_piersoniorum)	Burretiokentia_grandiflora)))))	Pelagodoxa_henryana)))	Chamaedorea_seifrizii)	(Orania_palindan	Sclerosperma_profizianum)))))))	Calamus_caryotoides);
((Nypa_fruticans	(Sabal_domingensis	((Roystonea_regia	((Reinhardtia_latisecta	Reinhardtia_paiewonskiana)	(Reinhardtia_gracilis	Reinhardtia_simplex)))	((Geonoma_undata	((((Oenocarpus_minor	Oenocarpus_bataua)	Prestoea_acuminata)	(Hydriastele_microspadix	((Dypsis_decaryi	Dictyosperma_album)	((Heterospathe_cagayanensis	Veitchia_spiralis)	(Kentiopsis_piersoniorum	Burretiokentia_grandiflora)))))	(Pelagodoxa_henryana	Manicaria_saccifera)))	((Chamaedorea_seifrizii	(Orania_palindan	Sclerosperma_profizianum))	((Iriartea_deltoidea	(Podococcus_barteri	Pseudophoenix_vinifera))	(Attalea_speciosa	(Elaeis_guineensis	Elaeis_oleifera))))))))	Calamus_caryotoides);
((Nypa_fruticans	(((Chamaedorea_seifrizii	(Geonoma_undata	(((Pelagodoxa_henryana	(Oenocarpus_bataua	(Prestoea_acuminata	Oenocarpus_minor)))	(Veitchia_spiralis	((Hydriastele_microspadix	(Dypsis_decaryi	Dictyosperma_album))	((Kentiopsis_piersoniorum	Burretiokentia_grandiflora)	Heterospathe_cagayanensis))))	Manicaria_saccifera)))	(Iriartea_deltoidea	(((Podococcus_barteri	(Orania_palindan	Sclerosperma_profizianum))	(Attalea_speciosa	(Elaeis_guineensis	Elaeis_oleifera)))	Pseudophoenix_vinifera)))	(Sabal_domingensis	(Roystonea_regia	((Reinhardtia_latisecta	Reinhardtia_paiewonskiana)	(Reinhardtia_gracilis	Reinhardtia_simplex))))))	Calamus_caryotoides);
((Roystonea_regia	(((Reinhardtia_latisecta	Reinhardtia_paiewonskiana)	(Reinhardtia_gracilis	Reinhardtia_simplex))	((Iriartea_deltoidea	(((Podococcus_barteri	((Nypa_fruticans	Pseudophoenix_vinifera)	(Orania_palindan	Sclerosperma_profizianum)))	(Geonoma_undata	((((Oenocarpus_bataua	Oenocarpus_minor)	Prestoea_acuminata)	(Dypsis_decaryi	(((Dictyosperma_album	Heterospathe_cagayanensis)	((Kentiopsis_piersoniorum	Burretiokentia_grandiflora)	Veitchia_spiralis))	Hydriastele_microspadix)))	(Pelagodoxa_henryana	Manicaria_saccifera))))	(Chamaedorea_seifrizii	(Attalea_speciosa	(Elaeis_guineensis	Elaeis_oleifera)))))	Sabal_domingensis)))	Calamus_caryotoides);
(((((Iriartea_deltoidea	((Pseudophoenix_vinifera	Nypa_fruticans)	(Orania_palindan	Sclerosperma_profizianum)))	((Geonoma_undata	(Manicaria_saccifera	((((Oenocarpus_bataua	Oenocarpus_minor)	Prestoea_acuminata)	(((Dypsis_decaryi	Dictyosperma_album)	((Heterospathe_cagayanensis	(Kentiopsis_piersoniorum	Burretiokentia_grandiflora))	Veitchia_spiralis))	Hydriastele_microspadix))	Pelagodoxa_henryana)))	(Chamaedorea_seifrizii	Podococcus_barteri)))	(Attalea_speciosa	(Elaeis_guineensis	Elaeis_oleifera)))	(Sabal_domingensis	(Roystonea_regia	((Reinhardtia_latisecta	Reinhardtia_paiewonskiana)	(Reinhardtia_gracilis	Reinhardtia_simplex)))))	Calamus_caryotoides);
((Nypa_fruticans	(Sabal_domingensis	(((Reinhardtia_latisecta	Reinhardtia_paiewonskiana)	(Reinhardtia_gracilis	Reinhardtia_simplex))	(((Attalea_speciosa	(Elaeis_guineensis	Elaeis_oleifera))	(Iriartea_deltoidea	(Podococcus_barteri	(((Pseudophoenix_vinifera	Geonoma_undata)	(Manicaria_saccifera	((((Hydriastele_microspadix	Veitchia_spiralis)	(Dictyosperma_album	(Heterospathe_cagayanensis	(Kentiopsis_piersoniorum	Burretiokentia_grandiflora))))	Dypsis_decaryi)	(((Oenocarpus_bataua	Oenocarpus_minor)	Prestoea_acuminata)	Pelagodoxa_henryana))))	((Orania_palindan	Sclerosperma_profizianum)	Chamaedorea_seifrizii)))))	Roystonea_regia))))	Calamus_caryotoides);
(((Sabal_domingensis	((Geonoma_undata	(Manicaria_saccifera	(((Dypsis_decaryi	(Heterospathe_cagayanensis	(Kentiopsis_piersoniorum	Burretiokentia_grandiflora)))	(Dictyosperma_album	(Hydriastele_microspadix	Veitchia_spiralis)))	(((Oenocarpus_bataua	Oenocarpus_minor)	Prestoea_acuminata)	Pelagodoxa_henryana))))	(((Attalea_speciosa	(Elaeis_guineensis	Elaeis_oleifera))	(Pseudophoenix_vinifera	(Nypa_fruticans	(Orania_palindan	Sclerosperma_profizianum))))	((Chamaedorea_seifrizii	Iriartea_deltoidea)	Podococcus_barteri))))	(Roystonea_regia	((Reinhardtia_latisecta	Reinhardtia_paiewonskiana)	(Reinhardtia_gracilis	Reinhardtia_simplex))))	Calamus_caryotoides);
((((((Podococcus_barteri	(Orania_palindan	Sclerosperma_profizianum))	(Chamaedorea_seifrizii	(Pseudophoenix_vinifera	(Geonoma_undata	((Hydriastele_microspadix	(((Heterospathe_cagayanensis	Veitchia_spiralis)	(Kentiopsis_piersoniorum	Burretiokentia_grandiflora))	(Dictyosperma_album	Dypsis_decaryi)))	((((Oenocarpus_bataua	Oenocarpus_minor)	Prestoea_acuminata)	Pelagodoxa_henryana)	Manicaria_saccifera))))))	(Iriartea_deltoidea	(Attalea_speciosa	(Elaeis_guineensis	Elaeis_oleifera))))	Nypa_fruticans)	((Roystonea_regia	((Reinhardtia_latisecta	Reinhardtia_paiewonskiana)	(Reinhardtia_gracilis	Reinhardtia_simplex)))	Sabal_domingensis))	Calamus_caryotoides);
((Nypa_fruticans	(Sabal_domingensis	(((((Podococcus_barteri	Chamaedorea_seifrizii)	(Attalea_speciosa	(Elaeis_guineensis	Elaeis_oleifera)))	(Iriartea_deltoidea	(Orania_palindan	(Pseudophoenix_vinifera	Sclerosperma_profizianum))))	(Geonoma_undata	((Pelagodoxa_henryana	Manicaria_saccifera)	(((((Veitchia_spiralis	(Burretiokentia_grandiflora	Kentiopsis_piersoniorum))	(Dypsis_decaryi	Dictyosperma_album))	Hydriastele_microspadix)	Heterospathe_cagayanensis)	(Prestoea_acuminata	(Oenocarpus_minor	Oenocarpus_bataua))))))	(Roystonea_regia	((Reinhardtia_simplex	Reinhardtia_gracilis)	(Reinhardtia_latisecta	Reinhardtia_paiewonskiana))))))	Calamus_caryotoides);
(((Roystonea_regia	((Reinhardtia_simplex	Reinhardtia_gracilis)	(Reinhardtia_latisecta	Reinhardtia_paiewonskiana)))	((Nypa_fruticans	Sabal_domingensis)	(((((Podococcus_barteri	Chamaedorea_seifrizii)	(Attalea_speciosa	(Elaeis_guineensis	Elaeis_oleifera)))	((Orania_palindan	Sclerosperma_profizianum)	Pseudophoenix_vinifera))	Iriartea_deltoidea)	(Geonoma_undata	(Manicaria_saccifera	((((Hydriastele_microspadix	(Heterospathe_cagayanensis	Veitchia_spiralis))	(Burretiokentia_grandiflora	Kentiopsis_piersoniorum))	(Dypsis_decaryi	Dictyosperma_album))	(Pelagodoxa_henryana	(Prestoea_acuminata	(Oenocarpus_minor	Oenocarpus_bataua)))))))))	Calamus_caryotoides);
((Nypa_fruticans	(((Roystonea_regia	((Reinhardtia_simplex	Reinhardtia_gracilis)	(Reinhardtia_latisecta	Reinhardtia_paiewonskiana)))	Sabal_domingensis)	(Iriartea_deltoidea	((Geonoma_undata	((Pelagodoxa_henryana	Manicaria_saccifera)	(((Hydriastele_microspadix	(Heterospathe_cagayanensis	Veitchia_spiralis))	((Burretiokentia_grandiflora	Kentiopsis_piersoniorum)	(Dypsis_decaryi	Dictyosperma_album)))	(Prestoea_acuminata	(Oenocarpus_minor	Oenocarpus_bataua)))))	((Attalea_speciosa	(Elaeis_guineensis	Elaeis_oleifera))	(Podococcus_barteri	((Chamaedorea_seifrizii	Orania_palindan)	(Sclerosperma_profizianum	Pseudophoenix_vinifera))))))))	Calamus_caryotoides);
((Roystonea_regia	(((Reinhardtia_simplex	Reinhardtia_gracilis)	(Reinhardtia_latisecta	Reinhardtia_paiewonskiana))	((Nypa_fruticans	Sabal_domingensis)	(((Podococcus_barteri	(Chamaedorea_seifrizii	(Attalea_speciosa	(Elaeis_guineensis	Elaeis_oleifera))))	((Iriartea_deltoidea	(Orania_palindan	Sclerosperma_profizianum))	Pseudophoenix_vinifera))	(Geonoma_undata	(Pelagodoxa_henryana	(Manicaria_saccifera	((((Heterospathe_cagayanensis	Kentiopsis_piersoniorum)	(Dypsis_decaryi	Dictyosperma_album))	((Burretiokentia_grandiflora	Hydriastele_microspadix)	Veitchia_spiralis))	(Prestoea_acuminata	(Oenocarpus_minor	Oenocarpus_bataua))))))))))	Calamus_caryotoides);
((((Sabal_domingensis	(Roystonea_regia	((Reinhardtia_simplex	Reinhardtia_gracilis)	(Reinhardtia_latisecta	Reinhardtia_paiewonskiana))))	(((Pseudophoenix_vinifera	((Podococcus_barteri	Iriartea_deltoidea)	(Attalea_speciosa	(Elaeis_guineensis	Elaeis_oleifera))))	((Orania_palindan	Sclerosperma_profizianum)	Chamaedorea_seifrizii))	(Geonoma_undata	((((Dypsis_decaryi	Dictyosperma_album)	(Hydriastele_microspadix	(Veitchia_spiralis	(Heterospathe_cagayanensis	(Burretiokentia_grandiflora	Kentiopsis_piersoniorum)))))	(Prestoea_acuminata	(Oenocarpus_minor	Oenocarpus_bataua)))	(Pelagodoxa_henryana	Manicaria_saccifera)))))	Nypa_fruticans)	Calamus_caryotoides);
(((Sabal_domingensis	(((Reinhardtia_simplex	Reinhardtia_gracilis)	(Reinhardtia_latisecta	Reinhardtia_paiewonskiana))	(Roystonea_regia	(((Attalea_speciosa	(Elaeis_guineensis	Elaeis_oleifera))	(Pseudophoenix_vinifera	Iriartea_deltoidea))	(((Geonoma_undata	((((Dypsis_decaryi	Dictyosperma_album)	(Hydriastele_microspadix	(Veitchia_spiralis	(Heterospathe_cagayanensis	(Burretiokentia_grandiflora	Kentiopsis_piersoniorum)))))	(Prestoea_acuminata	(Oenocarpus_minor	Oenocarpus_bataua)))	(Pelagodoxa_henryana	Manicaria_saccifera)))	(Podococcus_barteri	(Orania_palindan	Sclerosperma_profizianum)))	Chamaedorea_seifrizii)))))	Nypa_fruticans)	Calamus_caryotoides);
((((Iriartea_deltoidea	((Pseudophoenix_vinifera	((Podococcus_barteri	(Orania_palindan	Sclerosperma_profizianum))	(Chamaedorea_seifrizii	(Geonoma_undata	((((Hydriastele_microspadix	((Dypsis_decaryi	Dictyosperma_album)	(Heterospathe_cagayanensis	(Burretiokentia_grandiflora	Kentiopsis_piersoniorum))))	Veitchia_spiralis)	(Pelagodoxa_henryana	(Prestoea_acuminata	(Oenocarpus_minor	Oenocarpus_bataua))))	Manicaria_saccifera)))))	(Attalea_speciosa	(Elaeis_guineensis	Elaeis_oleifera))))	((((Reinhardtia_simplex	Reinhardtia_gracilis)	(Reinhardtia_latisecta	Reinhardtia_paiewonskiana))	Roystonea_regia)	Sabal_domingensis))	Nypa_fruticans)	Calamus_caryotoides);
((Roystonea_regia	(((Nypa_fruticans	Sabal_domingensis)	(Iriartea_deltoidea	((((Geonoma_undata	(((Hydriastele_microspadix	(Veitchia_spiralis	(Dypsis_decaryi	Dictyosperma_album)))	((Burretiokentia_grandiflora	Kentiopsis_piersoniorum)	Heterospathe_cagayanensis))	((Prestoea_acuminata	(Oenocarpus_minor	Oenocarpus_bataua))	(Pelagodoxa_henryana	Manicaria_saccifera))))	(Pseudophoenix_vinifera	(Orania_palindan	Sclerosperma_profizianum)))	Podococcus_barteri)	(Chamaedorea_seifrizii	(Attalea_speciosa	(Elaeis_guineensis	Elaeis_oleifera))))))	((Reinhardtia_simplex	Reinhardtia_gracilis)	(Reinhardtia_latisecta	Reinhardtia_paiewonskiana))))	Calamus_caryotoides);
((Nypa_fruticans	(Sabal_domingensis	(((((Geonoma_undata	((((Hydriastele_microspadix	(Veitchia_spiralis	(Dypsis_decaryi	Dictyosperma_album)))	((Burretiokentia_grandiflora	Kentiopsis_piersoniorum)	Heterospathe_cagayanensis))	((Prestoea_acuminata	(Oenocarpus_minor	Oenocarpus_bataua))	Pelagodoxa_henryana))	Manicaria_saccifera))	Chamaedorea_seifrizii)	(Pseudophoenix_vinifera	(Orania_palindan	Sclerosperma_profizianum)))	((Podococcus_barteri	Iriartea_deltoidea)	(Attalea_speciosa	(Elaeis_guineensis	Elaeis_oleifera))))	(((Reinhardtia_simplex	Reinhardtia_gracilis)	(Reinhardtia_latisecta	Reinhardtia_paiewonskiana))	Roystonea_regia))))	Calamus_caryotoides);
((Nypa_fruticans	((((Geonoma_undata	(Manicaria_saccifera	((((((Burretiokentia_grandiflora	Kentiopsis_piersoniorum)	Heterospathe_cagayanensis)	Hydriastele_microspadix)	(Veitchia_spiralis	(Dypsis_decaryi	Dictyosperma_album)))	(Prestoea_acuminata	(Oenocarpus_minor	Oenocarpus_bataua)))	Pelagodoxa_henryana)))	(Podococcus_barteri	((Chamaedorea_seifrizii	Pseudophoenix_vinifera)	(Orania_palindan	Sclerosperma_profizianum))))	((Attalea_speciosa	(Elaeis_guineensis	Elaeis_oleifera))	Iriartea_deltoidea))	((((Reinhardtia_simplex	Reinhardtia_gracilis)	(Reinhardtia_latisecta	Reinhardtia_paiewonskiana))	Roystonea_regia)	Sabal_domingensis)))	Calamus_caryotoides);
((Nypa_fruticans	(((Iriartea_deltoidea	(((Geonoma_undata	(((Pelagodoxa_henryana	((Oenocarpus_minor	Oenocarpus_bataua)	Prestoea_acuminata))	Manicaria_saccifera)	(Dypsis_decaryi	(((Veitchia_spiralis	(Burretiokentia_grandiflora	Kentiopsis_piersoniorum))	Hydriastele_microspadix)	(Heterospathe_cagayanensis	Dictyosperma_album)))))	Roystonea_regia)	(((Reinhardtia_gracilis	Reinhardtia_simplex)	(Reinhardtia_latisecta	Reinhardtia_paiewonskiana))	(Attalea_speciosa	(Elaeis_guineensis	Elaeis_oleifera)))))	(Pseudophoenix_vinifera	(Podococcus_barteri	((Orania_palindan	Sclerosperma_profizianum)	Chamaedorea_seifrizii))))	Sabal_domingensis))	Calamus_caryotoides);
((Roystonea_regia	(((Reinhardtia_gracilis	Reinhardtia_simplex)	(Reinhardtia_latisecta	Reinhardtia_paiewonskiana))	(((Iriartea_deltoidea	(Attalea_speciosa	(Elaeis_guineensis	Elaeis_oleifera)))	(Podococcus_barteri	(((Orania_palindan	Sclerosperma_profizianum)	Chamaedorea_seifrizii)	((Geonoma_undata	((((Oenocarpus_minor	Oenocarpus_bataua)	Prestoea_acuminata)	(Manicaria_saccifera	Pelagodoxa_henryana))	((Hydriastele_microspadix	((Heterospathe_cagayanensis	Dictyosperma_album)	(Dypsis_decaryi	(Burretiokentia_grandiflora	Kentiopsis_piersoniorum))))	Veitchia_spiralis)))	Pseudophoenix_vinifera))))	(Sabal_domingensis	Nypa_fruticans))))	Calamus_caryotoides);
((Nypa_fruticans	(((Roystonea_regia	((Reinhardtia_gracilis	Reinhardtia_simplex)	(Reinhardtia_latisecta	Reinhardtia_paiewonskiana)))	((Iriartea_deltoidea	(Chamaedorea_seifrizii	(Attalea_speciosa	(Elaeis_guineensis	Elaeis_oleifera))))	((Podococcus_barteri	((Orania_palindan	Sclerosperma_profizianum)	(Geonoma_undata	((Manicaria_saccifera	Pelagodoxa_henryana)	((((Dictyosperma_album	Dypsis_decaryi)	((Heterospathe_cagayanensis	Veitchia_spiralis)	(Burretiokentia_grandiflora	Kentiopsis_piersoniorum)))	Hydriastele_microspadix)	((Oenocarpus_minor	Oenocarpus_bataua)	Prestoea_acuminata))))))	Pseudophoenix_vinifera)))	Sabal_domingensis))	Calamus_caryotoides);
((Nypa_fruticans	(((Iriartea_deltoidea	(Attalea_speciosa	(Elaeis_guineensis	Elaeis_oleifera)))	(((Chamaedorea_seifrizii	(Geonoma_undata	(Manicaria_saccifera	((((Veitchia_spiralis	(Burretiokentia_grandiflora	Kentiopsis_piersoniorum))	Heterospathe_cagayanensis)	((Dictyosperma_album	Dypsis_decaryi)	Hydriastele_microspadix))	(Pelagodoxa_henryana	((Oenocarpus_minor	Oenocarpus_bataua)	Prestoea_acuminata))))))	(Pseudophoenix_vinifera	(Orania_palindan	Sclerosperma_profizianum)))	Podococcus_barteri))	(Sabal_domingensis	(Roystonea_regia	((Reinhardtia_gracilis	Reinhardtia_simplex)	(Reinhardtia_latisecta	Reinhardtia_paiewonskiana))))))	Calamus_caryotoides);
((Nypa_fruticans	((((((Geonoma_undata	(Manicaria_saccifera	((((((Burretiokentia_grandiflora	Kentiopsis_piersoniorum)	(Heterospathe_cagayanensis	Veitchia_spiralis))	(Dictyosperma_album	Dypsis_decaryi))	Hydriastele_microspadix)	((Oenocarpus_minor	Oenocarpus_bataua)	Prestoea_acuminata))	Pelagodoxa_henryana)))	(Orania_palindan	Sclerosperma_profizianum))	Podococcus_barteri)	((Pseudophoenix_vinifera	Iriartea_deltoidea)	(Chamaedorea_seifrizii	(Attalea_speciosa	(Elaeis_guineensis	Elaeis_oleifera)))))	(Roystonea_regia	((Reinhardtia_gracilis	Reinhardtia_simplex)	(Reinhardtia_latisecta	Reinhardtia_paiewonskiana))))	Sabal_domingensis))	Calamus_caryotoides);
((Roystonea_regia	(((Reinhardtia_gracilis	Reinhardtia_simplex)	(Reinhardtia_latisecta	Reinhardtia_paiewonskiana))	((Sabal_domingensis	Nypa_fruticans)	((((Chamaedorea_seifrizii	(Pseudophoenix_vinifera	(Geonoma_undata	(((Veitchia_spiralis	((Dictyosperma_album	(Heterospathe_cagayanensis	(Dypsis_decaryi	(Burretiokentia_grandiflora	Kentiopsis_piersoniorum))))	Hydriastele_microspadix))	(Pelagodoxa_henryana	((Oenocarpus_minor	Oenocarpus_bataua)	Prestoea_acuminata)))	Manicaria_saccifera))))	(Orania_palindan	Sclerosperma_profizianum))	Podococcus_barteri)	((Attalea_speciosa	(Elaeis_guineensis	Elaeis_oleifera))	Iriartea_deltoidea)))))	Calamus_caryotoides);
((Nypa_fruticans	((((((((((Dictyosperma_album	((Heterospathe_cagayanensis	Veitchia_spiralis)	(Burretiokentia_grandiflora	Kentiopsis_piersoniorum)))	Hydriastele_microspadix)	Dypsis_decaryi)	(Pelagodoxa_henryana	((Oenocarpus_minor	Oenocarpus_bataua)	Prestoea_acuminata)))	Manicaria_saccifera)	(Pseudophoenix_vinifera	Geonoma_undata))	((Podococcus_barteri	(Sclerosperma_profizianum	Orania_palindan))	Chamaedorea_seifrizii))	((Attalea_speciosa	(Elaeis_guineensis	Elaeis_oleifera))	Iriartea_deltoidea))	(Roystonea_regia	((Reinhardtia_gracilis	Reinhardtia_simplex)	(Reinhardtia_latisecta	Reinhardtia_paiewonskiana))))	Sabal_domingensis))	Calamus_caryotoides);
(((Nypa_fruticans	((Pseudophoenix_vinifera	(Geonoma_undata	((((((Heterospathe_cagayanensis	Dictyosperma_album)	(Veitchia_spiralis	(Burretiokentia_grandiflora	Kentiopsis_piersoniorum)))	Hydriastele_microspadix)	Dypsis_decaryi)	(Pelagodoxa_henryana	((Oenocarpus_minor	Oenocarpus_bataua)	Prestoea_acuminata)))	Manicaria_saccifera)))	((Iriartea_deltoidea	(Sclerosperma_profizianum	Orania_palindan))	(Podococcus_barteri	(Chamaedorea_seifrizii	(Attalea_speciosa	(Elaeis_guineensis	Elaeis_oleifera)))))))	((Roystonea_regia	((Reinhardtia_gracilis	Reinhardtia_simplex)	(Reinhardtia_latisecta	Reinhardtia_paiewonskiana)))	Sabal_domingensis))	Calamus_caryotoides);
(((((Roystonea_regia	((Reinhardtia_gracilis	Reinhardtia_simplex)	(Reinhardtia_latisecta	Reinhardtia_paiewonskiana)))	((Geonoma_undata	(((((Veitchia_spiralis	(Heterospathe_cagayanensis	(Burretiokentia_grandiflora	Kentiopsis_piersoniorum)))	(Dictyosperma_album	Dypsis_decaryi))	Hydriastele_microspadix)	((Oenocarpus_minor	Oenocarpus_bataua)	Prestoea_acuminata))	(Pelagodoxa_henryana	Manicaria_saccifera)))	((((Chamaedorea_seifrizii	(Attalea_speciosa	(Elaeis_guineensis	Elaeis_oleifera)))	Podococcus_barteri)	((Pseudophoenix_vinifera	Sclerosperma_profizianum)	Orania_palindan))	Iriartea_deltoidea)))	Sabal_domingensis)	Nypa_fruticans)	Calamus_caryotoides);
(((Roystonea_regia	((Reinhardtia_gracilis	Reinhardtia_simplex)	(Reinhardtia_latisecta	Reinhardtia_paiewonskiana)))	((((((Chamaedorea_seifrizii	(Sclerosperma_profizianum	Orania_palindan))	(Pseudophoenix_vinifera	(Geonoma_undata	((((Veitchia_spiralis	((Hydriastele_microspadix	(Burretiokentia_grandiflora	Kentiopsis_piersoniorum))	(Heterospathe_cagayanensis	Dictyosperma_album)))	Dypsis_decaryi)	(Pelagodoxa_henryana	((Oenocarpus_minor	Oenocarpus_bataua)	Prestoea_acuminata)))	Manicaria_saccifera))))	Podococcus_barteri)	((Attalea_speciosa	(Elaeis_guineensis	Elaeis_oleifera))	Iriartea_deltoidea))	Nypa_fruticans)	Sabal_domingensis))	Calamus_caryotoides);
((Nypa_fruticans	(((((Chamaedorea_seifrizii	(Attalea_speciosa	(Elaeis_guineensis	Elaeis_oleifera)))	(Podococcus_barteri	(Orania_palindan	Sclerosperma_profizianum)))	Pseudophoenix_vinifera)	(((((Prestoea_acuminata	(Oenocarpus_bataua	Oenocarpus_minor))	(Hydriastele_microspadix	((Dictyosperma_album	Dypsis_decaryi)	(Heterospathe_cagayanensis	(Veitchia_spiralis	(Burretiokentia_grandiflora	Kentiopsis_piersoniorum))))))	(Pelagodoxa_henryana	Manicaria_saccifera))	Geonoma_undata)	Iriartea_deltoidea))	(Sabal_domingensis	(Roystonea_regia	((Reinhardtia_paiewonskiana	Reinhardtia_latisecta)	(Reinhardtia_gracilis	Reinhardtia_simplex))))))	Calamus_caryotoides);
((Roystonea_regia	(((Reinhardtia_paiewonskiana	Reinhardtia_latisecta)	(Reinhardtia_gracilis	Reinhardtia_simplex))	(((((Chamaedorea_seifrizii	((Manicaria_saccifera	(((Prestoea_acuminata	(Oenocarpus_bataua	Oenocarpus_minor))	(((Heterospathe_cagayanensis	Veitchia_spiralis)	(Burretiokentia_grandiflora	Kentiopsis_piersoniorum))	((Dictyosperma_album	Dypsis_decaryi)	Hydriastele_microspadix)))	Pelagodoxa_henryana))	Geonoma_undata))	(Orania_palindan	Sclerosperma_profizianum))	Podococcus_barteri)	(Attalea_speciosa	(Elaeis_guineensis	Elaeis_oleifera)))	((Pseudophoenix_vinifera	Iriartea_deltoidea)	(Sabal_domingensis	Nypa_fruticans)))))	Calamus_caryotoides);
((Nypa_fruticans	(((((Reinhardtia_paiewonskiana	Reinhardtia_latisecta)	(Reinhardtia_gracilis	Reinhardtia_simplex))	(Pseudophoenix_vinifera	Roystonea_regia))	((((Chamaedorea_seifrizii	((Manicaria_saccifera	(((Prestoea_acuminata	(Oenocarpus_bataua	Oenocarpus_minor))	(((Dictyosperma_album	((Veitchia_spiralis	(Burretiokentia_grandiflora	Kentiopsis_piersoniorum))	Heterospathe_cagayanensis))	Hydriastele_microspadix)	Dypsis_decaryi))	Pelagodoxa_henryana))	Geonoma_undata))	(Orania_palindan	Sclerosperma_profizianum))	Podococcus_barteri)	((Attalea_speciosa	(Elaeis_guineensis	Elaeis_oleifera))	Iriartea_deltoidea)))	Sabal_domingensis))	Calamus_caryotoides);
((Roystonea_regia	(((Nypa_fruticans	((((Chamaedorea_seifrizii	((Manicaria_saccifera	(((Pelagodoxa_henryana	Prestoea_acuminata)	(Oenocarpus_bataua	Oenocarpus_minor))	(((Dypsis_decaryi	(Burretiokentia_grandiflora	Kentiopsis_piersoniorum))	(Heterospathe_cagayanensis	Dictyosperma_album))	(Veitchia_spiralis	Hydriastele_microspadix))))	Geonoma_undata))	(Pseudophoenix_vinifera	(Orania_palindan	Sclerosperma_profizianum)))	Podococcus_barteri)	((Attalea_speciosa	(Elaeis_guineensis	Elaeis_oleifera))	Iriartea_deltoidea)))	Sabal_domingensis)	((Reinhardtia_paiewonskiana	Reinhardtia_latisecta)	(Reinhardtia_gracilis	Reinhardtia_simplex))))	Calamus_caryotoides);
((Nypa_fruticans	((((Iriartea_deltoidea	(((Podococcus_barteri	(Orania_palindan	Sclerosperma_profizianum))	(Chamaedorea_seifrizii	(Attalea_speciosa	(Elaeis_guineensis	Elaeis_oleifera))))	Pseudophoenix_vinifera))	(((Pelagodoxa_henryana	Manicaria_saccifera)	((Prestoea_acuminata	(Oenocarpus_bataua	Oenocarpus_minor))	(((Dictyosperma_album	Dypsis_decaryi)	Hydriastele_microspadix)	((Burretiokentia_grandiflora	Kentiopsis_piersoniorum)	(Heterospathe_cagayanensis	Veitchia_spiralis)))))	Geonoma_undata))	(((Reinhardtia_paiewonskiana	Reinhardtia_latisecta)	(Reinhardtia_gracilis	Reinhardtia_simplex))	Roystonea_regia))	Sabal_domingensis))	Calamus_caryotoides);
((Nypa_fruticans	(((Chamaedorea_seifrizii	Iriartea_deltoidea)	((((Orania_palindan	Sclerosperma_profizianum)	(Attalea_speciosa	(Elaeis_guineensis	Elaeis_oleifera)))	(Pseudophoenix_vinifera	((Manicaria_saccifera	(((Oenocarpus_bataua	(Oenocarpus_minor	Prestoea_acuminata))	(((Heterospathe_cagayanensis	Dictyosperma_album)	(Hydriastele_microspadix	((Burretiokentia_grandiflora	Kentiopsis_piersoniorum)	Veitchia_spiralis)))	Dypsis_decaryi))	Pelagodoxa_henryana))	Geonoma_undata)))	Podococcus_barteri))	((((Reinhardtia_paiewonskiana	Reinhardtia_latisecta)	(Reinhardtia_gracilis	Reinhardtia_simplex))	Roystonea_regia)	Sabal_domingensis)))	Calamus_caryotoides);
((Nypa_fruticans	(Sabal_domingensis	((((Manicaria_saccifera	(((Prestoea_acuminata	(Oenocarpus_bataua	Oenocarpus_minor))	((((Burretiokentia_grandiflora	Kentiopsis_piersoniorum)	(Heterospathe_cagayanensis	Veitchia_spiralis))	(Dictyosperma_album	Hydriastele_microspadix))	Dypsis_decaryi))	Pelagodoxa_henryana))	Geonoma_undata)	((Pseudophoenix_vinifera	(Chamaedorea_seifrizii	Iriartea_deltoidea))	(Podococcus_barteri	((Orania_palindan	Sclerosperma_profizianum)	(Attalea_speciosa	(Elaeis_guineensis	Elaeis_oleifera))))))	(((Reinhardtia_paiewonskiana	Reinhardtia_latisecta)	(Reinhardtia_gracilis	Reinhardtia_simplex))	Roystonea_regia))))	Calamus_caryotoides);
((Nypa_fruticans	(Sabal_domingensis	(((Attalea_speciosa	(Elaeis_guineensis	Elaeis_oleifera))	((((((Pelagodoxa_henryana	(Prestoea_acuminata	(Oenocarpus_bataua	Oenocarpus_minor)))	((((Dictyosperma_album	Heterospathe_cagayanensis)	((Burretiokentia_grandiflora	Kentiopsis_piersoniorum)	Veitchia_spiralis))	Hydriastele_microspadix)	Dypsis_decaryi))	Manicaria_saccifera)	Geonoma_undata)	(Podococcus_barteri	(Pseudophoenix_vinifera	(Orania_palindan	Sclerosperma_profizianum))))	(Iriartea_deltoidea	Chamaedorea_seifrizii)))	(((Reinhardtia_paiewonskiana	Reinhardtia_latisecta)	(Reinhardtia_gracilis	Reinhardtia_simplex))	Roystonea_regia))))	Calamus_caryotoides);
((Nypa_fruticans	(Sabal_domingensis	(((Iriartea_deltoidea	(Pseudophoenix_vinifera	((Chamaedorea_seifrizii	(Attalea_speciosa	(Elaeis_guineensis	Elaeis_oleifera)))	(Podococcus_barteri	(Sclerosperma_profizianum	Orania_palindan)))))	((Manicaria_saccifera	(Pelagodoxa_henryana	((Prestoea_acuminata	(Oenocarpus_bataua	Oenocarpus_minor))	((((Dictyosperma_album	Heterospathe_cagayanensis)	((Burretiokentia_grandiflora	Kentiopsis_piersoniorum)	Veitchia_spiralis))	Hydriastele_microspadix)	Dypsis_decaryi))))	Geonoma_undata))	(((Reinhardtia_paiewonskiana	Reinhardtia_latisecta)	(Reinhardtia_gracilis	Reinhardtia_simplex))	Roystonea_regia))))	Calamus_caryotoides);
((Nypa_fruticans	(((((Iriartea_deltoidea	Chamaedorea_seifrizii)	Pseudophoenix_vinifera)	((Attalea_speciosa	(Elaeis_guineensis	Elaeis_oleifera))	(Podococcus_barteri	(Sclerosperma_profizianum	Orania_palindan))))	((((Prestoea_acuminata	(Oenocarpus_bataua	Oenocarpus_minor))	((Hydriastele_microspadix	(Dictyosperma_album	Dypsis_decaryi))	(((Burretiokentia_grandiflora	Kentiopsis_piersoniorum)	Veitchia_spiralis)	Heterospathe_cagayanensis)))	(Manicaria_saccifera	Pelagodoxa_henryana))	Geonoma_undata))	((((Reinhardtia_paiewonskiana	Reinhardtia_latisecta)	(Reinhardtia_gracilis	Reinhardtia_simplex))	Roystonea_regia)	Sabal_domingensis)))	Calamus_caryotoides);
((Nypa_fruticans	((((Podococcus_barteri	((Orania_palindan	Sclerosperma_profizianum)	Pseudophoenix_vinifera))	(Chamaedorea_seifrizii	(Geonoma_undata	(((((Dictyosperma_album	Dypsis_decaryi)	(Burretiokentia_grandiflora	Kentiopsis_piersoniorum))	(Hydriastele_microspadix	(Heterospathe_cagayanensis	Veitchia_spiralis)))	((Oenocarpus_bataua	Oenocarpus_minor)	Prestoea_acuminata))	(Manicaria_saccifera	Pelagodoxa_henryana)))))	(((Elaeis_guineensis	Elaeis_oleifera)	Attalea_speciosa)	Iriartea_deltoidea))	(Sabal_domingensis	(Roystonea_regia	((Reinhardtia_paiewonskiana	Reinhardtia_latisecta)	(Reinhardtia_simplex	Reinhardtia_gracilis))))))	Calamus_caryotoides);
(((Sabal_domingensis	(Roystonea_regia	((Reinhardtia_paiewonskiana	Reinhardtia_latisecta)	(Reinhardtia_simplex	Reinhardtia_gracilis))))	(Nypa_fruticans	((((Iriartea_deltoidea	((Orania_palindan	Sclerosperma_profizianum)	Pseudophoenix_vinifera))	(Chamaedorea_seifrizii	(Geonoma_undata	(Manicaria_saccifera	(Pelagodoxa_henryana	((Dypsis_decaryi	(((Dictyosperma_album	Heterospathe_cagayanensis)	Kentiopsis_piersoniorum)	((Burretiokentia_grandiflora	Hydriastele_microspadix)	Veitchia_spiralis)))	((Oenocarpus_bataua	Oenocarpus_minor)	Prestoea_acuminata)))))))	((Elaeis_guineensis	Elaeis_oleifera)	Attalea_speciosa))	Podococcus_barteri)))	Calamus_caryotoides);
(((Sabal_domingensis	(Roystonea_regia	((Reinhardtia_paiewonskiana	Reinhardtia_latisecta)	(Reinhardtia_simplex	Reinhardtia_gracilis))))	(Nypa_fruticans	((Podococcus_barteri	((Chamaedorea_seifrizii	(Orania_palindan	Sclerosperma_profizianum))	(Pseudophoenix_vinifera	(Geonoma_undata	(((Hydriastele_microspadix	((Dictyosperma_album	Dypsis_decaryi)	(Veitchia_spiralis	((Burretiokentia_grandiflora	Kentiopsis_piersoniorum)	Heterospathe_cagayanensis))))	((Oenocarpus_bataua	Oenocarpus_minor)	Prestoea_acuminata))	(Manicaria_saccifera	Pelagodoxa_henryana))))))	(Iriartea_deltoidea	((Elaeis_guineensis	Elaeis_oleifera)	Attalea_speciosa)))))	Calamus_caryotoides);
((Roystonea_regia	(((Reinhardtia_paiewonskiana	Reinhardtia_latisecta)	(Reinhardtia_simplex	Reinhardtia_gracilis))	((((((Geonoma_undata	((((Dictyosperma_album	(Dypsis_decaryi	(Burretiokentia_grandiflora	Kentiopsis_piersoniorum)))	((Heterospathe_cagayanensis	Veitchia_spiralis)	Hydriastele_microspadix))	(Pelagodoxa_henryana	((Oenocarpus_bataua	Oenocarpus_minor)	Prestoea_acuminata)))	Manicaria_saccifera))	((Orania_palindan	Sclerosperma_profizianum)	Podococcus_barteri))	Pseudophoenix_vinifera)	Chamaedorea_seifrizii)	(Iriartea_deltoidea	((Elaeis_guineensis	Elaeis_oleifera)	Attalea_speciosa)))	(Sabal_domingensis	Nypa_fruticans))))	Calamus_caryotoides);
(((Sabal_domingensis	(Roystonea_regia	((Reinhardtia_paiewonskiana	Reinhardtia_latisecta)	(Reinhardtia_simplex	Reinhardtia_gracilis))))	((((Geonoma_undata	((Dypsis_decaryi	((Hydriastele_microspadix	(Veitchia_spiralis	(Heterospathe_cagayanensis	(Burretiokentia_grandiflora	Kentiopsis_piersoniorum))))	Dictyosperma_album))	((Pelagodoxa_henryana	((Oenocarpus_bataua	Oenocarpus_minor)	Prestoea_acuminata))	Manicaria_saccifera)))	(Chamaedorea_seifrizii	((Orania_palindan	Sclerosperma_profizianum)	Podococcus_barteri)))	((Iriartea_deltoidea	Pseudophoenix_vinifera)	((Elaeis_guineensis	Elaeis_oleifera)	Attalea_speciosa)))	Nypa_fruticans))	Calamus_caryotoides);
((Nypa_fruticans	(((Roystonea_regia	((Reinhardtia_paiewonskiana	Reinhardtia_latisecta)	(Reinhardtia_simplex	Reinhardtia_gracilis)))	((Geonoma_undata	(Manicaria_saccifera	(((((Heterospathe_cagayanensis	Veitchia_spiralis)	(Burretiokentia_grandiflora	Kentiopsis_piersoniorum))	(Dictyosperma_album	Dypsis_decaryi))	Hydriastele_microspadix)	(Pelagodoxa_henryana	((Oenocarpus_bataua	Oenocarpus_minor)	Prestoea_acuminata)))))	(((Orania_palindan	(Pseudophoenix_vinifera	Sclerosperma_profizianum))	(Podococcus_barteri	(((Elaeis_guineensis	Elaeis_oleifera)	Attalea_speciosa)	Chamaedorea_seifrizii)))	Iriartea_deltoidea)))	Sabal_domingensis))	Calamus_caryotoides);
((Roystonea_regia	(((Reinhardtia_paiewonskiana	Reinhardtia_latisecta)	(Reinhardtia_simplex	Reinhardtia_gracilis))	(((Geonoma_undata	((Pelagodoxa_henryana	Manicaria_saccifera)	(((Dictyosperma_album	Dypsis_decaryi)	(Hydriastele_microspadix	(Heterospathe_cagayanensis	(Veitchia_spiralis	(Burretiokentia_grandiflora	Kentiopsis_piersoniorum)))))	((Oenocarpus_bataua	Oenocarpus_minor)	Prestoea_acuminata))))	((((Orania_palindan	Sclerosperma_profizianum)	Pseudophoenix_vinifera)	((((Elaeis_guineensis	Elaeis_oleifera)	Attalea_speciosa)	Chamaedorea_seifrizii)	Podococcus_barteri))	Iriartea_deltoidea))	(Sabal_domingensis	Nypa_fruticans))))	Calamus_caryotoides);
((Roystonea_regia	(((Reinhardtia_paiewonskiana	Reinhardtia_latisecta)	(Reinhardtia_simplex	Reinhardtia_gracilis))	((((Geonoma_undata	(Manicaria_saccifera	((((Dictyosperma_album	Dypsis_decaryi)	(Veitchia_spiralis	(Heterospathe_cagayanensis	(Kentiopsis_piersoniorum	Burretiokentia_grandiflora))))	Hydriastele_microspadix)	(Pelagodoxa_henryana	((Oenocarpus_bataua	Oenocarpus_minor)	Prestoea_acuminata)))))	((Chamaedorea_seifrizii	Podococcus_barteri)	((Orania_palindan	Sclerosperma_profizianum)	Pseudophoenix_vinifera)))	(Iriartea_deltoidea	((Elaeis_guineensis	Elaeis_oleifera)	Attalea_speciosa)))	(Sabal_domingensis	Nypa_fruticans))))	Calamus_caryotoides);
((Nypa_fruticans	(((Roystonea_regia	((Reinhardtia_paiewonskiana	Reinhardtia_latisecta)	(Reinhardtia_simplex	Reinhardtia_gracilis)))	((((Pseudophoenix_vinifera	(Geonoma_undata	(Manicaria_saccifera	((((Dictyosperma_album	Dypsis_decaryi)	Hydriastele_microspadix)	((Kentiopsis_piersoniorum	Burretiokentia_grandiflora)	(Heterospathe_cagayanensis	Veitchia_spiralis)))	(Pelagodoxa_henryana	((Oenocarpus_bataua	Oenocarpus_minor)	Prestoea_acuminata))))))	(Podococcus_barteri	(Orania_palindan	Sclerosperma_profizianum)))	Chamaedorea_seifrizii)	(Iriartea_deltoidea	((Elaeis_guineensis	Elaeis_oleifera)	Attalea_speciosa))))	Sabal_domingensis))	Calamus_caryotoides);
((Roystonea_regia	(((Reinhardtia_paiewonskiana	Reinhardtia_latisecta)	(Reinhardtia_simplex	Reinhardtia_gracilis))	((Nypa_fruticans	(((Chamaedorea_seifrizii	(Geonoma_undata	((Pelagodoxa_henryana	Manicaria_saccifera)	((((Dictyosperma_album	Dypsis_decaryi)	(Veitchia_spiralis	(Heterospathe_cagayanensis	(Kentiopsis_piersoniorum	Burretiokentia_grandiflora))))	Hydriastele_microspadix)	((Oenocarpus_bataua	Oenocarpus_minor)	Prestoea_acuminata)))))	(Podococcus_barteri	(Orania_palindan	Sclerosperma_profizianum)))	(Iriartea_deltoidea	(Pseudophoenix_vinifera	((Elaeis_guineensis	Elaeis_oleifera)	Attalea_speciosa)))))	Sabal_domingensis)))	Calamus_caryotoides);
((Nypa_fruticans	(((((Reinhardtia_gracilis	Reinhardtia_simplex)	(Reinhardtia_latisecta	Reinhardtia_paiewonskiana))	Roystonea_regia)	((Geonoma_undata	((((((Pelagodoxa_henryana	Heterospathe_cagayanensis)	Veitchia_spiralis)	(Burretiokentia_grandiflora	Kentiopsis_piersoniorum))	(Dictyosperma_album	Dypsis_decaryi))	Hydriastele_microspadix)	((Prestoea_acuminata	(Oenocarpus_minor	Oenocarpus_bataua))	Manicaria_saccifera)))	((Podococcus_barteri	Iriartea_deltoidea)	(((Chamaedorea_seifrizii	Attalea_speciosa)	(Elaeis_guineensis	Elaeis_oleifera))	(Pseudophoenix_vinifera	(Sclerosperma_profizianum	Orania_palindan))))))	Sabal_domingensis))	Calamus_caryotoides);
((Nypa_fruticans	(((((Reinhardtia_gracilis	Reinhardtia_simplex)	(Reinhardtia_latisecta	Reinhardtia_paiewonskiana))	Roystonea_regia)	((Attalea_speciosa	(Elaeis_guineensis	Elaeis_oleifera))	((Iriartea_deltoidea	(Pseudophoenix_vinifera	(Sclerosperma_profizianum	Orania_palindan)))	((Podococcus_barteri	(Geonoma_undata	(Manicaria_saccifera	((Pelagodoxa_henryana	(Prestoea_acuminata	(Oenocarpus_minor	Oenocarpus_bataua)))	((Hydriastele_microspadix	((Heterospathe_cagayanensis	Veitchia_spiralis)	(Burretiokentia_grandiflora	Kentiopsis_piersoniorum)))	(Dictyosperma_album	Dypsis_decaryi))))))	Chamaedorea_seifrizii))))	Sabal_domingensis))	Calamus_caryotoides);
((Nypa_fruticans	((((Reinhardtia_gracilis	Reinhardtia_simplex)	(Reinhardtia_latisecta	Reinhardtia_paiewonskiana))	(((Iriartea_deltoidea	(Attalea_speciosa	(Elaeis_guineensis	Elaeis_oleifera)))	Pseudophoenix_vinifera)	(((Geonoma_undata	((Pelagodoxa_henryana	Manicaria_saccifera)	((Prestoea_acuminata	(Oenocarpus_minor	Oenocarpus_bataua))	(((Heterospathe_cagayanensis	(Veitchia_spiralis	(Burretiokentia_grandiflora	Kentiopsis_piersoniorum)))	(Dictyosperma_album	Dypsis_decaryi))	Hydriastele_microspadix))))	(Roystonea_regia	Chamaedorea_seifrizii))	((Sclerosperma_profizianum	Orania_palindan)	Podococcus_barteri))))	Sabal_domingensis))	Calamus_caryotoides);
(((Nypa_fruticans	(((((Attalea_speciosa	(Elaeis_guineensis	Elaeis_oleifera))	(Sclerosperma_profizianum	Orania_palindan))	(Chamaedorea_seifrizii	(Iriartea_deltoidea	Podococcus_barteri)))	Pseudophoenix_vinifera)	(Geonoma_undata	(Manicaria_saccifera	(((Prestoea_acuminata	(Oenocarpus_minor	Oenocarpus_bataua))	((Hydriastele_microspadix	((Burretiokentia_grandiflora	Kentiopsis_piersoniorum)	(Dictyosperma_album	Dypsis_decaryi)))	(Veitchia_spiralis	Heterospathe_cagayanensis)))	Pelagodoxa_henryana)))))	(Sabal_domingensis	(Roystonea_regia	((Reinhardtia_gracilis	Reinhardtia_simplex)	(Reinhardtia_latisecta	Reinhardtia_paiewonskiana)))))	Calamus_caryotoides);
((Nypa_fruticans	(((((((Chamaedorea_seifrizii	Podococcus_barteri)	(Sclerosperma_profizianum	Orania_palindan))	(Attalea_speciosa	(Elaeis_guineensis	Elaeis_oleifera)))	Pseudophoenix_vinifera)	(Geonoma_undata	(Manicaria_saccifera	(((Dictyosperma_album	(Hydriastele_microspadix	((Heterospathe_cagayanensis	Veitchia_spiralis)	(Burretiokentia_grandiflora	Kentiopsis_piersoniorum))))	Dypsis_decaryi)	(Pelagodoxa_henryana	(Prestoea_acuminata	(Oenocarpus_minor	Oenocarpus_bataua)))))))	Iriartea_deltoidea)	(Sabal_domingensis	(Roystonea_regia	((Reinhardtia_gracilis	Reinhardtia_simplex)	(Reinhardtia_latisecta	Reinhardtia_paiewonskiana))))))	Calamus_caryotoides);
((Roystonea_regia	((Sabal_domingensis	((Attalea_speciosa	(Elaeis_guineensis	Elaeis_oleifera))	((((Geonoma_undata	((Pelagodoxa_henryana	Manicaria_saccifera)	(((Hydriastele_microspadix	((Heterospathe_cagayanensis	Veitchia_spiralis)	(Burretiokentia_grandiflora	Kentiopsis_piersoniorum)))	(Dypsis_decaryi	Dictyosperma_album))	(Prestoea_acuminata	(Oenocarpus_minor	Oenocarpus_bataua)))))	(Podococcus_barteri	((Nypa_fruticans	(Sclerosperma_profizianum	Orania_palindan))	Pseudophoenix_vinifera)))	Chamaedorea_seifrizii)	Iriartea_deltoidea)))	((Reinhardtia_gracilis	Reinhardtia_simplex)	(Reinhardtia_latisecta	Reinhardtia_paiewonskiana))))	Calamus_caryotoides);
((Nypa_fruticans	(Sabal_domingensis	(((Attalea_speciosa	(Elaeis_guineensis	Elaeis_oleifera))	(((((Sclerosperma_profizianum	Orania_palindan)	Pseudophoenix_vinifera)	(Chamaedorea_seifrizii	(Geonoma_undata	((Pelagodoxa_henryana	Manicaria_saccifera)	((((Veitchia_spiralis	(Dypsis_decaryi	Dictyosperma_album))	(Heterospathe_cagayanensis	Kentiopsis_piersoniorum))	(Burretiokentia_grandiflora	Hydriastele_microspadix))	(Prestoea_acuminata	(Oenocarpus_minor	Oenocarpus_bataua)))))))	Podococcus_barteri)	Iriartea_deltoidea))	(((Reinhardtia_gracilis	Reinhardtia_simplex)	(Reinhardtia_latisecta	Reinhardtia_paiewonskiana))	Roystonea_regia))))	Calamus_caryotoides);
((Nypa_fruticans	(Sabal_domingensis	(((Attalea_speciosa	(Elaeis_guineensis	Elaeis_oleifera))	(((((Sclerosperma_profizianum	Orania_palindan)	Pseudophoenix_vinifera)	(Chamaedorea_seifrizii	(Geonoma_undata	(Manicaria_saccifera	(((Dictyosperma_album	((Burretiokentia_grandiflora	Kentiopsis_piersoniorum)	(Hydriastele_microspadix	(Heterospathe_cagayanensis	Veitchia_spiralis))))	Dypsis_decaryi)	(Pelagodoxa_henryana	(Prestoea_acuminata	(Oenocarpus_minor	Oenocarpus_bataua))))))))	Podococcus_barteri)	Iriartea_deltoidea))	(((Reinhardtia_gracilis	Reinhardtia_simplex)	(Reinhardtia_latisecta	Reinhardtia_paiewonskiana))	Roystonea_regia))))	Calamus_caryotoides);
((Nypa_fruticans	(Sabal_domingensis	((((((Sclerosperma_profizianum	Orania_palindan)	Pseudophoenix_vinifera)	(Chamaedorea_seifrizii	(Geonoma_undata	(Manicaria_saccifera	(Pelagodoxa_henryana	((Prestoea_acuminata	(Oenocarpus_minor	Oenocarpus_bataua))	(Dypsis_decaryi	(((Dictyosperma_album	Heterospathe_cagayanensis)	(Veitchia_spiralis	(Burretiokentia_grandiflora	Kentiopsis_piersoniorum)))	Hydriastele_microspadix))))))))	Podococcus_barteri)	(Iriartea_deltoidea	(Attalea_speciosa	(Elaeis_guineensis	Elaeis_oleifera))))	(((Reinhardtia_gracilis	Reinhardtia_simplex)	(Reinhardtia_latisecta	Reinhardtia_paiewonskiana))	Roystonea_regia))))	Calamus_caryotoides);
((Roystonea_regia	(((Nypa_fruticans	Sabal_domingensis)	(((((Chamaedorea_seifrizii	Podococcus_barteri)	((Sclerosperma_profizianum	Orania_palindan)	Pseudophoenix_vinifera))	(Attalea_speciosa	(Elaeis_guineensis	Elaeis_oleifera)))	Iriartea_deltoidea)	(Geonoma_undata	(Manicaria_saccifera	(Pelagodoxa_henryana	((Prestoea_acuminata	(Oenocarpus_minor	Oenocarpus_bataua))	(((Veitchia_spiralis	Hydriastele_microspadix)	Heterospathe_cagayanensis)	((Burretiokentia_grandiflora	Kentiopsis_piersoniorum)	(Dictyosperma_album	Dypsis_decaryi)))))))))	((Reinhardtia_gracilis	Reinhardtia_simplex)	(Reinhardtia_latisecta	Reinhardtia_paiewonskiana))))	Calamus_caryotoides);
((Nypa_fruticans	(((((((Oenocarpus_bataua	Oenocarpus_minor)	Prestoea_acuminata)	(((Burretiokentia_grandiflora	Hydriastele_microspadix)	(Kentiopsis_piersoniorum	Heterospathe_cagayanensis))	((Dictyosperma_album	Dypsis_decaryi)	Veitchia_spiralis)))	(Pelagodoxa_henryana	Manicaria_saccifera))	Geonoma_undata)	(((Chamaedorea_seifrizii	(Attalea_speciosa	(Elaeis_oleifera	Elaeis_guineensis)))	(((Orania_palindan	Sclerosperma_profizianum)	Pseudophoenix_vinifera)	Iriartea_deltoidea))	Podococcus_barteri))	(Sabal_domingensis	(Roystonea_regia	((Reinhardtia_simplex	Reinhardtia_gracilis)	(Reinhardtia_latisecta	Reinhardtia_paiewonskiana))))))	Calamus_caryotoides);
(((((((((Oenocarpus_bataua	Oenocarpus_minor)	Prestoea_acuminata)	((Burretiokentia_grandiflora	Hydriastele_microspadix)	((Kentiopsis_piersoniorum	Heterospathe_cagayanensis)	((Dictyosperma_album	Dypsis_decaryi)	Veitchia_spiralis))))	(Pelagodoxa_henryana	Manicaria_saccifera))	Geonoma_undata)	((Chamaedorea_seifrizii	(Attalea_speciosa	(Elaeis_oleifera	Elaeis_guineensis)))	(((Podococcus_barteri	(Orania_palindan	Sclerosperma_profizianum))	Pseudophoenix_vinifera)	Iriartea_deltoidea)))	(Nypa_fruticans	Sabal_domingensis))	(Roystonea_regia	((Reinhardtia_simplex	Reinhardtia_gracilis)	(Reinhardtia_latisecta	Reinhardtia_paiewonskiana))))	Calamus_caryotoides);
((Roystonea_regia	(((Reinhardtia_simplex	Reinhardtia_gracilis)	(Reinhardtia_latisecta	Reinhardtia_paiewonskiana))	((((Attalea_speciosa	(Elaeis_oleifera	Elaeis_guineensis))	(((Orania_palindan	Sclerosperma_profizianum)	(Pseudophoenix_vinifera	Chamaedorea_seifrizii))	(Podococcus_barteri	((Manicaria_saccifera	(Pelagodoxa_henryana	(((Oenocarpus_bataua	Oenocarpus_minor)	Prestoea_acuminata)	(((Dictyosperma_album	Dypsis_decaryi)	(Kentiopsis_piersoniorum	((Burretiokentia_grandiflora	Hydriastele_microspadix)	Veitchia_spiralis)))	Heterospathe_cagayanensis))))	Geonoma_undata))))	Iriartea_deltoidea)	(Nypa_fruticans	Sabal_domingensis))))	Calamus_caryotoides);
((Nypa_fruticans	(Sabal_domingensis	((Roystonea_regia	((Reinhardtia_simplex	Reinhardtia_gracilis)	(Reinhardtia_latisecta	Reinhardtia_paiewonskiana)))	(((((Orania_palindan	Sclerosperma_profizianum)	Pseudophoenix_vinifera)	(Chamaedorea_seifrizii	(((((Oenocarpus_bataua	Oenocarpus_minor)	Prestoea_acuminata)	((Hydriastele_microspadix	(((Burretiokentia_grandiflora	Kentiopsis_piersoniorum)	Veitchia_spiralis)	Heterospathe_cagayanensis))	(Dictyosperma_album	Dypsis_decaryi)))	(Manicaria_saccifera	Pelagodoxa_henryana))	Geonoma_undata)))	Podococcus_barteri)	(Iriartea_deltoidea	(Attalea_speciosa	(Elaeis_oleifera	Elaeis_guineensis)))))))	Calamus_caryotoides);
((Roystonea_regia	(((Reinhardtia_simplex	Reinhardtia_gracilis)	(Reinhardtia_latisecta	Reinhardtia_paiewonskiana))	((Nypa_fruticans	(((((Orania_palindan	Sclerosperma_profizianum)	Pseudophoenix_vinifera)	(Chamaedorea_seifrizii	((((((Dictyosperma_album	Dypsis_decaryi)	((Heterospathe_cagayanensis	(Kentiopsis_piersoniorum	Burretiokentia_grandiflora))	Veitchia_spiralis))	Hydriastele_microspadix)	(Pelagodoxa_henryana	((Oenocarpus_bataua	Oenocarpus_minor)	Prestoea_acuminata)))	Manicaria_saccifera)	Geonoma_undata)))	Podococcus_barteri)	(Iriartea_deltoidea	(Attalea_speciosa	(Elaeis_oleifera	Elaeis_guineensis)))))	Sabal_domingensis)))	Calamus_caryotoides);
((Nypa_fruticans	(((((Orania_palindan	(Sclerosperma_profizianum	Pseudophoenix_vinifera))	(Chamaedorea_seifrizii	((Manicaria_saccifera	((((Dictyosperma_album	(((Heterospathe_cagayanensis	(Kentiopsis_piersoniorum	Burretiokentia_grandiflora))	Veitchia_spiralis)	Hydriastele_microspadix))	Dypsis_decaryi)	((Oenocarpus_bataua	Oenocarpus_minor)	Prestoea_acuminata))	Pelagodoxa_henryana))	Geonoma_undata)))	Podococcus_barteri)	(Iriartea_deltoidea	(Attalea_speciosa	(Elaeis_oleifera	Elaeis_guineensis))))	(Sabal_domingensis	(Roystonea_regia	((Reinhardtia_simplex	Reinhardtia_gracilis)	(Reinhardtia_latisecta	Reinhardtia_paiewonskiana))))))	Calamus_caryotoides);
((Nypa_fruticans	(Sabal_domingensis	(((Reinhardtia_simplex	Reinhardtia_gracilis)	(Reinhardtia_latisecta	Reinhardtia_paiewonskiana))	(Roystonea_regia	((Iriartea_deltoidea	(Chamaedorea_seifrizii	(Attalea_speciosa	(Elaeis_oleifera	Elaeis_guineensis))))	((Podococcus_barteri	(Orania_palindan	Sclerosperma_profizianum))	((((((Hydriastele_microspadix	Dictyosperma_album)	((Kentiopsis_piersoniorum	Burretiokentia_grandiflora)	(Veitchia_spiralis	Heterospathe_cagayanensis)))	Dypsis_decaryi)	(Pelagodoxa_henryana	((Oenocarpus_bataua	Oenocarpus_minor)	Prestoea_acuminata)))	Manicaria_saccifera)	(Pseudophoenix_vinifera	Geonoma_undata))))))))	Calamus_caryotoides);
((Roystonea_regia	(((Reinhardtia_simplex	Reinhardtia_gracilis)	(Reinhardtia_latisecta	Reinhardtia_paiewonskiana))	((Nypa_fruticans	Sabal_domingensis)	((Iriartea_deltoidea	((Podococcus_barteri	(Pseudophoenix_vinifera	(Orania_palindan	Sclerosperma_profizianum)))	(Attalea_speciosa	(Elaeis_oleifera	Elaeis_guineensis))))	(Chamaedorea_seifrizii	(((((Dictyosperma_album	((Kentiopsis_piersoniorum	Burretiokentia_grandiflora)	(Hydriastele_microspadix	(Veitchia_spiralis	Heterospathe_cagayanensis))))	Dypsis_decaryi)	((Oenocarpus_bataua	Oenocarpus_minor)	Prestoea_acuminata))	(Pelagodoxa_henryana	Manicaria_saccifera))	Geonoma_undata))))))	Calamus_caryotoides);
((Nypa_fruticans	(Sabal_domingensis	((((Reinhardtia_simplex	Reinhardtia_gracilis)	(Reinhardtia_latisecta	Reinhardtia_paiewonskiana))	Roystonea_regia)	(((Iriartea_deltoidea	Chamaedorea_seifrizii)	(((Podococcus_barteri	(Orania_palindan	Sclerosperma_profizianum))	(Attalea_speciosa	(Elaeis_oleifera	Elaeis_guineensis)))	Pseudophoenix_vinifera))	((Pelagodoxa_henryana	(Manicaria_saccifera	((((Dypsis_decaryi	Dictyosperma_album)	(Veitchia_spiralis	Heterospathe_cagayanensis))	((Kentiopsis_piersoniorum	Burretiokentia_grandiflora)	Hydriastele_microspadix))	((Oenocarpus_bataua	Oenocarpus_minor)	Prestoea_acuminata))))	Geonoma_undata)))))	Calamus_caryotoides);
((Roystonea_regia	((((Iriartea_deltoidea	(((Podococcus_barteri	(Orania_palindan	Sclerosperma_profizianum))	(Attalea_speciosa	(Elaeis_oleifera	Elaeis_guineensis)))	(Nypa_fruticans	Pseudophoenix_vinifera)))	(Chamaedorea_seifrizii	((((((Dypsis_decaryi	Dictyosperma_album)	Hydriastele_microspadix)	((Veitchia_spiralis	Heterospathe_cagayanensis)	(Kentiopsis_piersoniorum	Burretiokentia_grandiflora)))	((Oenocarpus_bataua	Oenocarpus_minor)	Prestoea_acuminata))	(Pelagodoxa_henryana	Manicaria_saccifera))	Geonoma_undata)))	Sabal_domingensis)	((Reinhardtia_simplex	Reinhardtia_gracilis)	(Reinhardtia_latisecta	Reinhardtia_paiewonskiana))))	Calamus_caryotoides);
((((((Podococcus_barteri	(((Geonoma_undata	(Manicaria_saccifera	((Prestoea_acuminata	(Oenocarpus_bataua	Oenocarpus_minor))	(((Pelagodoxa_henryana	(Heterospathe_cagayanensis	Veitchia_spiralis))	(Burretiokentia_grandiflora	Kentiopsis_piersoniorum))	(Hydriastele_microspadix	(Dypsis_decaryi	Dictyosperma_album))))))	(Orania_palindan	Sclerosperma_profizianum))	Pseudophoenix_vinifera))	(Chamaedorea_seifrizii	((Elaeis_oleifera	Elaeis_guineensis)	Attalea_speciosa)))	Iriartea_deltoidea)	((Roystonea_regia	((Reinhardtia_paiewonskiana	Reinhardtia_latisecta)	(Reinhardtia_gracilis	Reinhardtia_simplex)))	Sabal_domingensis))	Nypa_fruticans)	Calamus_caryotoides);
((Roystonea_regia	(((Reinhardtia_paiewonskiana	Reinhardtia_latisecta)	(Reinhardtia_gracilis	Reinhardtia_simplex))	((Nypa_fruticans	Sabal_domingensis)	((Podococcus_barteri	(((Geonoma_undata	((Pelagodoxa_henryana	Manicaria_saccifera)	((Prestoea_acuminata	(Oenocarpus_bataua	Oenocarpus_minor))	((Hydriastele_microspadix	Veitchia_spiralis)	((Kentiopsis_piersoniorum	(Burretiokentia_grandiflora	Heterospathe_cagayanensis))	(Dypsis_decaryi	Dictyosperma_album))))))	(Orania_palindan	Sclerosperma_profizianum))	(Chamaedorea_seifrizii	Pseudophoenix_vinifera)))	(((Elaeis_oleifera	Elaeis_guineensis)	Attalea_speciosa)	Iriartea_deltoidea)))))	Calamus_caryotoides);
(((Roystonea_regia	((Reinhardtia_paiewonskiana	Reinhardtia_latisecta)	(Reinhardtia_gracilis	Reinhardtia_simplex)))	((Nypa_fruticans	Sabal_domingensis)	((((Podococcus_barteri	Chamaedorea_seifrizii)	(Geonoma_undata	((Pelagodoxa_henryana	Manicaria_saccifera)	((Prestoea_acuminata	(Oenocarpus_bataua	Oenocarpus_minor))	((Burretiokentia_grandiflora	Hydriastele_microspadix)	(((Dypsis_decaryi	Kentiopsis_piersoniorum)	Heterospathe_cagayanensis)	(Veitchia_spiralis	Dictyosperma_album)))))))	(Orania_palindan	(Sclerosperma_profizianum	Pseudophoenix_vinifera)))	(((Elaeis_oleifera	Elaeis_guineensis)	Attalea_speciosa)	Iriartea_deltoidea))))	Calamus_caryotoides);
((Nypa_fruticans	(Sabal_domingensis	(((((Geonoma_undata	(Manicaria_saccifera	(((Prestoea_acuminata	(Oenocarpus_bataua	Oenocarpus_minor))	((Veitchia_spiralis	Hydriastele_microspadix)	((Dypsis_decaryi	(Burretiokentia_grandiflora	Kentiopsis_piersoniorum))	(Dictyosperma_album	Heterospathe_cagayanensis))))	Pelagodoxa_henryana)))	((Orania_palindan	Sclerosperma_profizianum)	(Pseudophoenix_vinifera	Chamaedorea_seifrizii)))	Podococcus_barteri)	(((Elaeis_oleifera	Elaeis_guineensis)	Attalea_speciosa)	Iriartea_deltoidea))	(Roystonea_regia	((Reinhardtia_paiewonskiana	Reinhardtia_latisecta)	(Reinhardtia_gracilis	Reinhardtia_simplex))))))	Calamus_caryotoides);
((Roystonea_regia	(((Reinhardtia_paiewonskiana	Reinhardtia_latisecta)	(Reinhardtia_gracilis	Reinhardtia_simplex))	((Nypa_fruticans	Sabal_domingensis)	(((Podococcus_barteri	((Orania_palindan	Sclerosperma_profizianum)	Pseudophoenix_vinifera))	(Chamaedorea_seifrizii	(Geonoma_undata	(Manicaria_saccifera	((((Dictyosperma_album	Dypsis_decaryi)	(Veitchia_spiralis	(Heterospathe_cagayanensis	(Burretiokentia_grandiflora	Kentiopsis_piersoniorum))))	Hydriastele_microspadix)	(Pelagodoxa_henryana	(Prestoea_acuminata	(Oenocarpus_bataua	Oenocarpus_minor))))))))	(((Elaeis_oleifera	Elaeis_guineensis)	Attalea_speciosa)	Iriartea_deltoidea)))))	Calamus_caryotoides);
((Roystonea_regia	(((Reinhardtia_paiewonskiana	Reinhardtia_latisecta)	(Reinhardtia_gracilis	Reinhardtia_simplex))	((Nypa_fruticans	Sabal_domingensis)	((Podococcus_barteri	((Chamaedorea_seifrizii	(Orania_palindan	Sclerosperma_profizianum))	(Geonoma_undata	(Manicaria_saccifera	((Hydriastele_microspadix	(((Veitchia_spiralis	(Burretiokentia_grandiflora	Kentiopsis_piersoniorum))	Heterospathe_cagayanensis)	(Dictyosperma_album	Dypsis_decaryi)))	(Pelagodoxa_henryana	(Prestoea_acuminata	(Oenocarpus_bataua	Oenocarpus_minor))))))))	((Pseudophoenix_vinifera	Iriartea_deltoidea)	((Elaeis_oleifera	Elaeis_guineensis)	Attalea_speciosa))))))	Calamus_caryotoides);
((Nypa_fruticans	(Sabal_domingensis	(((Podococcus_barteri	((Pseudophoenix_vinifera	(Orania_palindan	Sclerosperma_profizianum))	((Geonoma_undata	(Manicaria_saccifera	(((Veitchia_spiralis	(Burretiokentia_grandiflora	Hydriastele_microspadix))	((Dictyosperma_album	Dypsis_decaryi)	(Kentiopsis_piersoniorum	Heterospathe_cagayanensis)))	(Pelagodoxa_henryana	(Prestoea_acuminata	(Oenocarpus_bataua	Oenocarpus_minor))))))	Chamaedorea_seifrizii)))	(((Elaeis_oleifera	Elaeis_guineensis)	Attalea_speciosa)	Iriartea_deltoidea))	(Roystonea_regia	((Reinhardtia_paiewonskiana	Reinhardtia_latisecta)	(Reinhardtia_gracilis	Reinhardtia_simplex))))))	Calamus_caryotoides);
((Roystonea_regia	(((Reinhardtia_paiewonskiana	Reinhardtia_latisecta)	(Reinhardtia_gracilis	Reinhardtia_simplex))	(Nypa_fruticans	(Sabal_domingensis	((Geonoma_undata	((((Hydriastele_microspadix	((Dictyosperma_album	Dypsis_decaryi)	(((Burretiokentia_grandiflora	Kentiopsis_piersoniorum)	Heterospathe_cagayanensis)	Veitchia_spiralis)))	Pelagodoxa_henryana)	(Prestoea_acuminata	(Oenocarpus_bataua	Oenocarpus_minor)))	Manicaria_saccifera))	(((Chamaedorea_seifrizii	Pseudophoenix_vinifera)	(((Elaeis_oleifera	Elaeis_guineensis)	Attalea_speciosa)	(Podococcus_barteri	(Orania_palindan	Sclerosperma_profizianum))))	Iriartea_deltoidea))))))	Calamus_caryotoides);
((Nypa_fruticans	(((Iriartea_deltoidea	(Pseudophoenix_vinifera	(((((Elaeis_oleifera	Elaeis_guineensis)	Attalea_speciosa)	Chamaedorea_seifrizii)	(Geonoma_undata	((((Dictyosperma_album	(((Burretiokentia_grandiflora	Kentiopsis_piersoniorum)	Heterospathe_cagayanensis)	(Hydriastele_microspadix	Veitchia_spiralis)))	Dypsis_decaryi)	(Prestoea_acuminata	(Oenocarpus_bataua	Oenocarpus_minor)))	(Pelagodoxa_henryana	Manicaria_saccifera))))	(Podococcus_barteri	(Orania_palindan	Sclerosperma_profizianum)))))	(Roystonea_regia	((Reinhardtia_paiewonskiana	Reinhardtia_latisecta)	(Reinhardtia_gracilis	Reinhardtia_simplex))))	Sabal_domingensis))	Calamus_caryotoides);
(((Roystonea_regia	((Reinhardtia_paiewonskiana	Reinhardtia_latisecta)	(Reinhardtia_gracilis	Reinhardtia_simplex)))	(Sabal_domingensis	(Nypa_fruticans	((Geonoma_undata	(((Hydriastele_microspadix	((Dictyosperma_album	Dypsis_decaryi)	(Veitchia_spiralis	((Kentiopsis_piersoniorum	Burretiokentia_grandiflora)	Heterospathe_cagayanensis))))	(Pelagodoxa_henryana	(Prestoea_acuminata	(Oenocarpus_bataua	Oenocarpus_minor))))	Manicaria_saccifera))	((((Podococcus_barteri	(Orania_palindan	Sclerosperma_profizianum))	Pseudophoenix_vinifera)	Iriartea_deltoidea)	(((Elaeis_oleifera	Elaeis_guineensis)	Attalea_speciosa)	Chamaedorea_seifrizii))))))	Calamus_caryotoides);
((Nypa_fruticans	(Sabal_domingensis	((Roystonea_regia	((Reinhardtia_latisecta	Reinhardtia_paiewonskiana)	(Reinhardtia_gracilis	Reinhardtia_simplex)))	((((Geonoma_undata	(Podococcus_barteri	((Manicaria_saccifera	(((((Veitchia_spiralis	(Kentiopsis_piersoniorum	Burretiokentia_grandiflora))	(Heterospathe_cagayanensis	Dictyosperma_album))	Hydriastele_microspadix)	Dypsis_decaryi)	(((Oenocarpus_minor	Oenocarpus_bataua)	Prestoea_acuminata)	Pelagodoxa_henryana)))	(Sclerosperma_profizianum	Orania_palindan))))	Chamaedorea_seifrizii)	(Pseudophoenix_vinifera	Iriartea_deltoidea))	((Elaeis_oleifera	Elaeis_guineensis)	Attalea_speciosa)))))	Calamus_caryotoides);
((Roystonea_regia	(((Reinhardtia_latisecta	Reinhardtia_paiewonskiana)	(Reinhardtia_gracilis	Reinhardtia_simplex))	((((Geonoma_undata	(Manicaria_saccifera	((Hydriastele_microspadix	((Veitchia_spiralis	(Kentiopsis_piersoniorum	Burretiokentia_grandiflora))	((Heterospathe_cagayanensis	Dictyosperma_album)	Dypsis_decaryi)))	(((Oenocarpus_minor	Oenocarpus_bataua)	Prestoea_acuminata)	Pelagodoxa_henryana))))	(Chamaedorea_seifrizii	(Podococcus_barteri	(Sclerosperma_profizianum	Orania_palindan))))	((Pseudophoenix_vinifera	((Elaeis_oleifera	Elaeis_guineensis)	Attalea_speciosa))	Iriartea_deltoidea))	(Nypa_fruticans	Sabal_domingensis))))	Calamus_caryotoides);
((Nypa_fruticans	(((Geonoma_undata	(Manicaria_saccifera	((((Hydriastele_microspadix	(Veitchia_spiralis	(Kentiopsis_piersoniorum	((Heterospathe_cagayanensis	Dictyosperma_album)	Burretiokentia_grandiflora))))	Dypsis_decaryi)	((Oenocarpus_minor	Oenocarpus_bataua)	Prestoea_acuminata))	Pelagodoxa_henryana)))	((Chamaedorea_seifrizii	(Sclerosperma_profizianum	Orania_palindan))	(((Podococcus_barteri	Pseudophoenix_vinifera)	((Elaeis_oleifera	Elaeis_guineensis)	Attalea_speciosa))	Iriartea_deltoidea)))	((Roystonea_regia	((Reinhardtia_latisecta	Reinhardtia_paiewonskiana)	(Reinhardtia_gracilis	Reinhardtia_simplex)))	Sabal_domingensis)))	Calamus_caryotoides);
((Nypa_fruticans	((Pseudophoenix_vinifera	Sabal_domingensis)	(((Iriartea_deltoidea	((Elaeis_oleifera	Elaeis_guineensis)	Attalea_speciosa))	(Podococcus_barteri	((Geonoma_undata	(Manicaria_saccifera	((Hydriastele_microspadix	(((Veitchia_spiralis	Heterospathe_cagayanensis)	(Kentiopsis_piersoniorum	Burretiokentia_grandiflora))	(Dictyosperma_album	Dypsis_decaryi)))	(((Oenocarpus_minor	Oenocarpus_bataua)	Prestoea_acuminata)	Pelagodoxa_henryana))))	(Chamaedorea_seifrizii	(Sclerosperma_profizianum	Orania_palindan)))))	(Roystonea_regia	((Reinhardtia_latisecta	Reinhardtia_paiewonskiana)	(Reinhardtia_gracilis	Reinhardtia_simplex))))))	Calamus_caryotoides);
((Roystonea_regia	(((Reinhardtia_latisecta	Reinhardtia_paiewonskiana)	(Reinhardtia_gracilis	Reinhardtia_simplex))	(Sabal_domingensis	((Iriartea_deltoidea	((Elaeis_oleifera	Elaeis_guineensis)	Attalea_speciosa))	(Nypa_fruticans	(Podococcus_barteri	((Sclerosperma_profizianum	Orania_palindan)	(((Pseudophoenix_vinifera	Geonoma_undata)	((((Kentiopsis_piersoniorum	(Dictyosperma_album	Veitchia_spiralis))	(Heterospathe_cagayanensis	(Burretiokentia_grandiflora	Hydriastele_microspadix)))	Dypsis_decaryi)	(Manicaria_saccifera	(Pelagodoxa_henryana	((Oenocarpus_minor	Oenocarpus_bataua)	Prestoea_acuminata)))))	Chamaedorea_seifrizii))))))))	Calamus_caryotoides);
((Nypa_fruticans	(Pseudophoenix_vinifera	(Sabal_domingensis	((((Elaeis_oleifera	Elaeis_guineensis)	Attalea_speciosa)	(Iriartea_deltoidea	(Podococcus_barteri	(((Orania_palindan	Sclerosperma_profizianum)	Chamaedorea_seifrizii)	((Geonoma_undata	((((Veitchia_spiralis	Heterospathe_cagayanensis)	Hydriastele_microspadix)	((Dictyosperma_album	Dypsis_decaryi)	(Burretiokentia_grandiflora	Kentiopsis_piersoniorum)))	(Pelagodoxa_henryana	((Oenocarpus_minor	Oenocarpus_bataua)	Prestoea_acuminata))))	Manicaria_saccifera)))))	(Roystonea_regia	((Reinhardtia_latisecta	Reinhardtia_paiewonskiana)	(Reinhardtia_gracilis	Reinhardtia_simplex)))))))	Calamus_caryotoides);
(((Sabal_domingensis	(((((Podococcus_barteri	(Orania_palindan	Sclerosperma_profizianum))	Chamaedorea_seifrizii)	(((((Kentiopsis_piersoniorum	(Burretiokentia_grandiflora	Hydriastele_microspadix))	((Dictyosperma_album	Dypsis_decaryi)	(Veitchia_spiralis	Heterospathe_cagayanensis)))	((Oenocarpus_minor	Oenocarpus_bataua)	Prestoea_acuminata))	(Pelagodoxa_henryana	Manicaria_saccifera))	Geonoma_undata))	(((Elaeis_oleifera	Elaeis_guineensis)	Attalea_speciosa)	Iriartea_deltoidea))	(Roystonea_regia	((Reinhardtia_latisecta	Reinhardtia_paiewonskiana)	(Reinhardtia_gracilis	Reinhardtia_simplex)))))	(Nypa_fruticans	Pseudophoenix_vinifera))	Calamus_caryotoides);
(((((((((Elaeis_oleifera	Elaeis_guineensis)	Attalea_speciosa)	(Pseudophoenix_vinifera	(((Orania_palindan	Sclerosperma_profizianum)	Chamaedorea_seifrizii)	Podococcus_barteri)))	Iriartea_deltoidea)	(((((((Kentiopsis_piersoniorum	Burretiokentia_grandiflora)	Veitchia_spiralis)	Heterospathe_cagayanensis)	(Hydriastele_microspadix	(Dictyosperma_album	Dypsis_decaryi)))	(Pelagodoxa_henryana	((Oenocarpus_minor	Oenocarpus_bataua)	Prestoea_acuminata)))	Manicaria_saccifera)	Geonoma_undata))	(Roystonea_regia	((Reinhardtia_latisecta	Reinhardtia_paiewonskiana)	(Reinhardtia_gracilis	Reinhardtia_simplex))))	Sabal_domingensis)	Nypa_fruticans)	Calamus_caryotoides);
((Roystonea_regia	(((Reinhardtia_latisecta	Reinhardtia_paiewonskiana)	(Reinhardtia_gracilis	Reinhardtia_simplex))	((Sabal_domingensis	Nypa_fruticans)	(((((Orania_palindan	Sclerosperma_profizianum)	Pseudophoenix_vinifera)	Iriartea_deltoidea)	(Podococcus_barteri	(Chamaedorea_seifrizii	((Elaeis_oleifera	Elaeis_guineensis)	Attalea_speciosa))))	(((((Dictyosperma_album	Dypsis_decaryi)	(Hydriastele_microspadix	((Heterospathe_cagayanensis	(Kentiopsis_piersoniorum	Burretiokentia_grandiflora))	Veitchia_spiralis)))	((Oenocarpus_minor	Oenocarpus_bataua)	Prestoea_acuminata))	(Pelagodoxa_henryana	Manicaria_saccifera))	Geonoma_undata)))))	Calamus_caryotoides);
((Roystonea_regia	(((Reinhardtia_latisecta	Reinhardtia_paiewonskiana)	(Reinhardtia_gracilis	Reinhardtia_simplex))	((Sabal_domingensis	Nypa_fruticans)	(((Chamaedorea_seifrizii	(Pseudophoenix_vinifera	((((((Hydriastele_microspadix	((Dictyosperma_album	Heterospathe_cagayanensis)	Dypsis_decaryi))	(Kentiopsis_piersoniorum	Burretiokentia_grandiflora))	Veitchia_spiralis)	(Pelagodoxa_henryana	((Oenocarpus_minor	Oenocarpus_bataua)	Prestoea_acuminata)))	Manicaria_saccifera)	Geonoma_undata)))	(Podococcus_barteri	(Orania_palindan	Sclerosperma_profizianum)))	(Iriartea_deltoidea	((Elaeis_oleifera	Elaeis_guineensis)	Attalea_speciosa))))))	Calamus_caryotoides);
(((((Roystonea_regia	((Reinhardtia_paiewonskiana	Reinhardtia_latisecta)	(Reinhardtia_gracilis	Reinhardtia_simplex)))	((Iriartea_deltoidea	(Attalea_speciosa	(Elaeis_guineensis	Elaeis_oleifera)))	((((Manicaria_saccifera	(Pelagodoxa_henryana	(((Oenocarpus_minor	Oenocarpus_bataua)	Prestoea_acuminata)	((Hydriastele_microspadix	((Veitchia_spiralis	(Kentiopsis_piersoniorum	Burretiokentia_grandiflora))	Heterospathe_cagayanensis))	(Dypsis_decaryi	Dictyosperma_album)))))	Geonoma_undata)	(Chamaedorea_seifrizii	((Orania_palindan	Sclerosperma_profizianum)	Pseudophoenix_vinifera)))	Podococcus_barteri)))	Sabal_domingensis)	Nypa_fruticans)	Calamus_caryotoides);
(((((Roystonea_regia	((Reinhardtia_paiewonskiana	Reinhardtia_latisecta)	(Reinhardtia_gracilis	Reinhardtia_simplex)))	((Iriartea_deltoidea	(Attalea_speciosa	(Elaeis_guineensis	Elaeis_oleifera)))	((((Orania_palindan	Sclerosperma_profizianum)	(((((Veitchia_spiralis	((Heterospathe_cagayanensis	Burretiokentia_grandiflora)	Kentiopsis_piersoniorum))	((Dypsis_decaryi	Dictyosperma_album)	Hydriastele_microspadix))	((Manicaria_saccifera	Pelagodoxa_henryana)	((Oenocarpus_minor	Oenocarpus_bataua)	Prestoea_acuminata)))	Geonoma_undata)	Chamaedorea_seifrizii))	Podococcus_barteri)	Pseudophoenix_vinifera)))	Sabal_domingensis)	Nypa_fruticans)	Calamus_caryotoides);
((Roystonea_regia	(((Reinhardtia_paiewonskiana	Reinhardtia_latisecta)	(Reinhardtia_gracilis	Reinhardtia_simplex))	(((Attalea_speciosa	(Elaeis_guineensis	Elaeis_oleifera))	((((((Manicaria_saccifera	Pelagodoxa_henryana)	(((Oenocarpus_minor	Oenocarpus_bataua)	Prestoea_acuminata)	(((Dypsis_decaryi	Dictyosperma_album)	(Burretiokentia_grandiflora	Kentiopsis_piersoniorum))	(Hydriastele_microspadix	(Heterospathe_cagayanensis	Veitchia_spiralis)))))	Geonoma_undata)	(Chamaedorea_seifrizii	(Pseudophoenix_vinifera	(Orania_palindan	Sclerosperma_profizianum))))	Podococcus_barteri)	Iriartea_deltoidea))	(Sabal_domingensis	Nypa_fruticans))))	Calamus_caryotoides);
(((Roystonea_regia	((Reinhardtia_paiewonskiana	Reinhardtia_latisecta)	(Reinhardtia_gracilis	Reinhardtia_simplex)))	(((Attalea_speciosa	(Elaeis_guineensis	Elaeis_oleifera))	((((Pseudophoenix_vinifera	(((Dypsis_decaryi	((Dictyosperma_album	Heterospathe_cagayanensis)	(Hydriastele_microspadix	(Veitchia_spiralis	(Burretiokentia_grandiflora	Kentiopsis_piersoniorum)))))	(Manicaria_saccifera	(Pelagodoxa_henryana	((Oenocarpus_minor	Oenocarpus_bataua)	Prestoea_acuminata))))	Geonoma_undata))	(Chamaedorea_seifrizii	(Orania_palindan	Sclerosperma_profizianum)))	Podococcus_barteri)	Iriartea_deltoidea))	(Sabal_domingensis	Nypa_fruticans)))	Calamus_caryotoides);
((Nypa_fruticans	(((Roystonea_regia	((Reinhardtia_paiewonskiana	Reinhardtia_latisecta)	(Reinhardtia_gracilis	Reinhardtia_simplex)))	((Podococcus_barteri	(((Orania_palindan	(Pseudophoenix_vinifera	Sclerosperma_profizianum))	((((Hydriastele_microspadix	(((Heterospathe_cagayanensis	Veitchia_spiralis)	(Burretiokentia_grandiflora	Kentiopsis_piersoniorum))	(Dictyosperma_album	Dypsis_decaryi)))	((Oenocarpus_minor	Oenocarpus_bataua)	Prestoea_acuminata))	(Manicaria_saccifera	Pelagodoxa_henryana))	Geonoma_undata))	Chamaedorea_seifrizii))	(Iriartea_deltoidea	(Attalea_speciosa	(Elaeis_guineensis	Elaeis_oleifera)))))	Sabal_domingensis))	Calamus_caryotoides);
((Roystonea_regia	(((Reinhardtia_paiewonskiana	Reinhardtia_latisecta)	(Reinhardtia_gracilis	Reinhardtia_simplex))	((((((Chamaedorea_seifrizii	(Orania_palindan	Sclerosperma_profizianum))	(((Pelagodoxa_henryana	(((Oenocarpus_minor	Oenocarpus_bataua)	Prestoea_acuminata)	((Dictyosperma_album	(Hydriastele_microspadix	((Heterospathe_cagayanensis	Veitchia_spiralis)	(Burretiokentia_grandiflora	Kentiopsis_piersoniorum))))	Dypsis_decaryi)))	Manicaria_saccifera)	Geonoma_undata))	Podococcus_barteri)	Pseudophoenix_vinifera)	(Iriartea_deltoidea	(Attalea_speciosa	(Elaeis_guineensis	Elaeis_oleifera))))	(Sabal_domingensis	Nypa_fruticans))))	Calamus_caryotoides);
((Nypa_fruticans	((Iriartea_deltoidea	((Attalea_speciosa	(Elaeis_guineensis	Elaeis_oleifera))	(((((((Dictyosperma_album	(Hydriastele_microspadix	((Heterospathe_cagayanensis	Veitchia_spiralis)	(Burretiokentia_grandiflora	Kentiopsis_piersoniorum))))	Dypsis_decaryi)	((Pelagodoxa_henryana	((Oenocarpus_minor	Oenocarpus_bataua)	Prestoea_acuminata))	Manicaria_saccifera))	Geonoma_undata)	Chamaedorea_seifrizii)	((Orania_palindan	Sclerosperma_profizianum)	Pseudophoenix_vinifera))	Podococcus_barteri)))	(Sabal_domingensis	(Roystonea_regia	((Reinhardtia_paiewonskiana	Reinhardtia_latisecta)	(Reinhardtia_gracilis	Reinhardtia_simplex))))))	Calamus_caryotoides);
((Nypa_fruticans	((((Iriartea_deltoidea	(Attalea_speciosa	(Elaeis_guineensis	Elaeis_oleifera)))	((((((Pelagodoxa_henryana	Manicaria_saccifera)	(((Hydriastele_microspadix	((Burretiokentia_grandiflora	Kentiopsis_piersoniorum)	(Dypsis_decaryi	Dictyosperma_album)))	(Heterospathe_cagayanensis	Veitchia_spiralis))	((Oenocarpus_minor	Oenocarpus_bataua)	Prestoea_acuminata)))	Geonoma_undata)	Chamaedorea_seifrizii)	((Orania_palindan	Sclerosperma_profizianum)	Pseudophoenix_vinifera))	Podococcus_barteri))	(Roystonea_regia	(Reinhardtia_gracilis	(Reinhardtia_simplex	(Reinhardtia_paiewonskiana	Reinhardtia_latisecta)))))	Sabal_domingensis))	Calamus_caryotoides);
((Nypa_fruticans	((((Iriartea_deltoidea	(Attalea_speciosa	(Elaeis_guineensis	Elaeis_oleifera)))	(((((Manicaria_saccifera	((((Burretiokentia_grandiflora	Hydriastele_microspadix)	(Veitchia_spiralis	((Kentiopsis_piersoniorum	Dypsis_decaryi)	(Dictyosperma_album	Heterospathe_cagayanensis))))	((Oenocarpus_minor	Oenocarpus_bataua)	Prestoea_acuminata))	Pelagodoxa_henryana))	Geonoma_undata)	Chamaedorea_seifrizii)	((Orania_palindan	Sclerosperma_profizianum)	Pseudophoenix_vinifera))	Podococcus_barteri))	(Roystonea_regia	((Reinhardtia_paiewonskiana	Reinhardtia_latisecta)	(Reinhardtia_gracilis	Reinhardtia_simplex))))	Sabal_domingensis))	Calamus_caryotoides);
((((Iriartea_deltoidea	(Attalea_speciosa	(Elaeis_guineensis	Elaeis_oleifera)))	((Chamaedorea_seifrizii	(((Orania_palindan	Sclerosperma_profizianum)	(Nypa_fruticans	Pseudophoenix_vinifera))	(((((Dictyosperma_album	(Hydriastele_microspadix	Dypsis_decaryi))	(Veitchia_spiralis	((Burretiokentia_grandiflora	Kentiopsis_piersoniorum)	Heterospathe_cagayanensis)))	(Pelagodoxa_henryana	((Oenocarpus_minor	Oenocarpus_bataua)	Prestoea_acuminata)))	Manicaria_saccifera)	Geonoma_undata)))	Podococcus_barteri))	((Roystonea_regia	((Reinhardtia_paiewonskiana	Reinhardtia_latisecta)	(Reinhardtia_gracilis	Reinhardtia_simplex)))	Sabal_domingensis))	Calamus_caryotoides);
((Roystonea_regia	(((Nypa_fruticans	Sabal_domingensis)	((Geonoma_undata	(Manicaria_saccifera	(((Prestoea_acuminata	(Oenocarpus_bataua	Oenocarpus_minor))	Pelagodoxa_henryana)	((Burretiokentia_grandiflora	(Kentiopsis_piersoniorum	Heterospathe_cagayanensis))	((Hydriastele_microspadix	Veitchia_spiralis)	(Dictyosperma_album	Dypsis_decaryi))))))	((((Chamaedorea_seifrizii	(Attalea_speciosa	(Elaeis_oleifera	Elaeis_guineensis)))	(Pseudophoenix_vinifera	(Orania_palindan	Sclerosperma_profizianum)))	Podococcus_barteri)	Iriartea_deltoidea)))	((Reinhardtia_gracilis	Reinhardtia_simplex)	(Reinhardtia_paiewonskiana	Reinhardtia_latisecta))))	Calamus_caryotoides);
((Roystonea_regia	(((Nypa_fruticans	Sabal_domingensis)	((Pseudophoenix_vinifera	(Geonoma_undata	((Pelagodoxa_henryana	Manicaria_saccifera)	((Prestoea_acuminata	(Oenocarpus_bataua	Oenocarpus_minor))	(((Dictyosperma_album	Dypsis_decaryi)	(Veitchia_spiralis	(Heterospathe_cagayanensis	(Burretiokentia_grandiflora	Kentiopsis_piersoniorum))))	Hydriastele_microspadix)))))	(((Chamaedorea_seifrizii	(Attalea_speciosa	(Elaeis_oleifera	Elaeis_guineensis)))	(Iriartea_deltoidea	(Orania_palindan	Sclerosperma_profizianum)))	Podococcus_barteri)))	((Reinhardtia_gracilis	Reinhardtia_simplex)	(Reinhardtia_paiewonskiana	Reinhardtia_latisecta))))	Calamus_caryotoides);
(((Sabal_domingensis	(((Reinhardtia_gracilis	Reinhardtia_simplex)	(Reinhardtia_paiewonskiana	Reinhardtia_latisecta))	Roystonea_regia))	(Nypa_fruticans	(((Orania_palindan	(Pseudophoenix_vinifera	Sclerosperma_profizianum))	(((Podococcus_barteri	(Attalea_speciosa	(Elaeis_oleifera	Elaeis_guineensis)))	Chamaedorea_seifrizii)	(Geonoma_undata	(Manicaria_saccifera	((Prestoea_acuminata	(Oenocarpus_bataua	Oenocarpus_minor))	(((Dictyosperma_album	Dypsis_decaryi)	((Burretiokentia_grandiflora	Kentiopsis_piersoniorum)	(Veitchia_spiralis	(Pelagodoxa_henryana	Heterospathe_cagayanensis))))	Hydriastele_microspadix))))))	Iriartea_deltoidea)))	Calamus_caryotoides);
((Roystonea_regia	(((((((Sclerosperma_profizianum	Orania_palindan)	(Attalea_speciosa	(Elaeis_oleifera	Elaeis_guineensis)))	Podococcus_barteri)	(Pseudophoenix_vinifera	Chamaedorea_seifrizii))	(Iriartea_deltoidea	(Geonoma_undata	(Manicaria_saccifera	((Prestoea_acuminata	(Oenocarpus_bataua	Oenocarpus_minor))	((Dictyosperma_album	Dypsis_decaryi)	(Kentiopsis_piersoniorum	((Burretiokentia_grandiflora	Hydriastele_microspadix)	(Heterospathe_cagayanensis	(Veitchia_spiralis	Pelagodoxa_henryana))))))))))	(Nypa_fruticans	Sabal_domingensis))	((Reinhardtia_gracilis	Reinhardtia_simplex)	(Reinhardtia_paiewonskiana	Reinhardtia_latisecta))))	Calamus_caryotoides);
((Nypa_fruticans	((((Sabal_domingensis	Pseudophoenix_vinifera)	Roystonea_regia)	((Reinhardtia_gracilis	Reinhardtia_simplex)	(Reinhardtia_paiewonskiana	Reinhardtia_latisecta)))	((((Podococcus_barteri	Chamaedorea_seifrizii)	(Sclerosperma_profizianum	Orania_palindan))	(Geonoma_undata	(Manicaria_saccifera	((Pelagodoxa_henryana	(Prestoea_acuminata	(Oenocarpus_bataua	Oenocarpus_minor)))	((Hydriastele_microspadix	(Dictyosperma_album	Dypsis_decaryi))	((Heterospathe_cagayanensis	(Burretiokentia_grandiflora	Kentiopsis_piersoniorum))	Veitchia_spiralis))))))	((Attalea_speciosa	(Elaeis_oleifera	Elaeis_guineensis))	Iriartea_deltoidea))))	Calamus_caryotoides);
((Roystonea_regia	(((Reinhardtia_gracilis	Reinhardtia_simplex)	(Reinhardtia_paiewonskiana	Reinhardtia_latisecta))	((((Nypa_fruticans	(Iriartea_deltoidea	(Pseudophoenix_vinifera	(Sclerosperma_profizianum	Orania_palindan))))	(Chamaedorea_seifrizii	(Geonoma_undata	(Manicaria_saccifera	((Pelagodoxa_henryana	(Prestoea_acuminata	(Oenocarpus_bataua	Oenocarpus_minor)))	(((Hydriastele_microspadix	(Veitchia_spiralis	Dictyosperma_album))	(Heterospathe_cagayanensis	(Burretiokentia_grandiflora	Kentiopsis_piersoniorum)))	Dypsis_decaryi))))))	((Attalea_speciosa	(Elaeis_oleifera	Elaeis_guineensis))	Podococcus_barteri))	Sabal_domingensis)))	Calamus_caryotoides);
((Nypa_fruticans	(Sabal_domingensis	((Roystonea_regia	((Reinhardtia_gracilis	Reinhardtia_simplex)	(Reinhardtia_paiewonskiana	Reinhardtia_latisecta)))	((Podococcus_barteri	((Pseudophoenix_vinifera	(Sclerosperma_profizianum	Orania_palindan))	(Chamaedorea_seifrizii	(Geonoma_undata	(Manicaria_saccifera	((Prestoea_acuminata	(Oenocarpus_bataua	Oenocarpus_minor))	(((Heterospathe_cagayanensis	Veitchia_spiralis)	(((Burretiokentia_grandiflora	Kentiopsis_piersoniorum)	(Dictyosperma_album	Dypsis_decaryi))	Hydriastele_microspadix))	Pelagodoxa_henryana)))))))	(Iriartea_deltoidea	(Attalea_speciosa	(Elaeis_oleifera	Elaeis_guineensis)))))))	Calamus_caryotoides);
((Nypa_fruticans	(((Geonoma_undata	(Manicaria_saccifera	(((Prestoea_acuminata	(Oenocarpus_bataua	Oenocarpus_minor))	((Dictyosperma_album	Dypsis_decaryi)	(Hydriastele_microspadix	(Heterospathe_cagayanensis	(Veitchia_spiralis	(Burretiokentia_grandiflora	Kentiopsis_piersoniorum))))))	Pelagodoxa_henryana)))	(Iriartea_deltoidea	(Pseudophoenix_vinifera	((Podococcus_barteri	(Sclerosperma_profizianum	Orania_palindan))	(Chamaedorea_seifrizii	(Attalea_speciosa	(Elaeis_oleifera	Elaeis_guineensis)))))))	(Sabal_domingensis	(Roystonea_regia	((Reinhardtia_gracilis	Reinhardtia_simplex)	(Reinhardtia_paiewonskiana	Reinhardtia_latisecta))))))	Calamus_caryotoides);
((Roystonea_regia	(((Reinhardtia_gracilis	Reinhardtia_simplex)	(Reinhardtia_paiewonskiana	Reinhardtia_latisecta))	(((Geonoma_undata	(((Prestoea_acuminata	(Oenocarpus_bataua	Oenocarpus_minor))	(Dypsis_decaryi	(((Dictyosperma_album	Heterospathe_cagayanensis)	(Hydriastele_microspadix	(Burretiokentia_grandiflora	Kentiopsis_piersoniorum)))	Veitchia_spiralis)))	(Pelagodoxa_henryana	Manicaria_saccifera)))	((((Sclerosperma_profizianum	Orania_palindan)	Podococcus_barteri)	(Chamaedorea_seifrizii	(Attalea_speciosa	(Elaeis_oleifera	Elaeis_guineensis))))	(Iriartea_deltoidea	Pseudophoenix_vinifera)))	(Nypa_fruticans	Sabal_domingensis))))	Calamus_caryotoides);
(((Roystonea_regia	((Reinhardtia_gracilis	Reinhardtia_simplex)	(Reinhardtia_paiewonskiana	Reinhardtia_latisecta)))	(((Geonoma_undata	(((Pelagodoxa_henryana	(Oenocarpus_bataua	(Oenocarpus_minor	Prestoea_acuminata)))	(Dypsis_decaryi	((Dictyosperma_album	Heterospathe_cagayanensis)	((Veitchia_spiralis	(Burretiokentia_grandiflora	Kentiopsis_piersoniorum))	Hydriastele_microspadix))))	Manicaria_saccifera))	(((Sclerosperma_profizianum	Orania_palindan)	(Chamaedorea_seifrizii	(Attalea_speciosa	(Elaeis_oleifera	Elaeis_guineensis))))	(Iriartea_deltoidea	Podococcus_barteri)))	((Pseudophoenix_vinifera	Nypa_fruticans)	Sabal_domingensis)))	Calamus_caryotoides);
((Roystonea_regia	(((((((((Veitchia_spiralis	Heterospathe_cagayanensis)	(Burretiokentia_grandiflora	Kentiopsis_piersoniorum))	(Dypsis_decaryi	Dictyosperma_album))	Hydriastele_microspadix)	((((Oenocarpus_minor	Oenocarpus_bataua)	Prestoea_acuminata)	Pelagodoxa_henryana)	Manicaria_saccifera))	Geonoma_undata)	(Iriartea_deltoidea	(((Attalea_speciosa	(Elaeis_guineensis	Elaeis_oleifera))	(Podococcus_barteri	(Orania_palindan	Sclerosperma_profizianum)))	(Pseudophoenix_vinifera	Chamaedorea_seifrizii))))	(Nypa_fruticans	Sabal_domingensis))	((Reinhardtia_paiewonskiana	Reinhardtia_latisecta)	(Reinhardtia_gracilis	Reinhardtia_simplex))))	Calamus_caryotoides);
((Sabal_domingensis	(((((Manicaria_saccifera	((((((Veitchia_spiralis	Heterospathe_cagayanensis)	(Burretiokentia_grandiflora	Kentiopsis_piersoniorum))	Dictyosperma_album)	Hydriastele_microspadix)	Dypsis_decaryi)	(((Oenocarpus_minor	Oenocarpus_bataua)	Prestoea_acuminata)	Pelagodoxa_henryana)))	Geonoma_undata)	(((Attalea_speciosa	(Elaeis_guineensis	Elaeis_oleifera))	((Pseudophoenix_vinifera	Iriartea_deltoidea)	Podococcus_barteri))	(Chamaedorea_seifrizii	(Orania_palindan	Sclerosperma_profizianum))))	Nypa_fruticans)	(((Reinhardtia_paiewonskiana	Reinhardtia_latisecta)	(Reinhardtia_gracilis	Reinhardtia_simplex))	Roystonea_regia)))	Calamus_caryotoides);
((Roystonea_regia	((Sabal_domingensis	(((Iriartea_deltoidea	(Pseudophoenix_vinifera	((Attalea_speciosa	(Elaeis_guineensis	Elaeis_oleifera))	(Chamaedorea_seifrizii	((Podococcus_barteri	Orania_palindan)	Sclerosperma_profizianum)))))	(((Pelagodoxa_henryana	Manicaria_saccifera)	(((((Veitchia_spiralis	Heterospathe_cagayanensis)	((Kentiopsis_piersoniorum	Burretiokentia_grandiflora)	Hydriastele_microspadix))	Dictyosperma_album)	Dypsis_decaryi)	((Oenocarpus_minor	Oenocarpus_bataua)	Prestoea_acuminata)))	Geonoma_undata))	Nypa_fruticans))	((Reinhardtia_paiewonskiana	Reinhardtia_latisecta)	(Reinhardtia_gracilis	Reinhardtia_simplex))))	Calamus_caryotoides);
((Nypa_fruticans	(Sabal_domingensis	((((Reinhardtia_paiewonskiana	Reinhardtia_latisecta)	(Reinhardtia_gracilis	Reinhardtia_simplex))	Roystonea_regia)	(Iriartea_deltoidea	((Pseudophoenix_vinifera	((Orania_palindan	Sclerosperma_profizianum)	((Chamaedorea_seifrizii	((Manicaria_saccifera	(((Hydriastele_microspadix	Veitchia_spiralis)	((Heterospathe_cagayanensis	(Kentiopsis_piersoniorum	Burretiokentia_grandiflora))	(Dypsis_decaryi	Dictyosperma_album)))	(Pelagodoxa_henryana	((Oenocarpus_minor	Oenocarpus_bataua)	Prestoea_acuminata))))	Geonoma_undata))	Podococcus_barteri)))	(Attalea_speciosa	(Elaeis_guineensis	Elaeis_oleifera)))))))	Calamus_caryotoides);
(((((Reinhardtia_paiewonskiana	Reinhardtia_latisecta)	(Reinhardtia_gracilis	Reinhardtia_simplex))	Roystonea_regia)	(((Pseudophoenix_vinifera	((Manicaria_saccifera	((((Veitchia_spiralis	Hydriastele_microspadix)	((Heterospathe_cagayanensis	(Kentiopsis_piersoniorum	Burretiokentia_grandiflora))	(Dypsis_decaryi	Dictyosperma_album)))	(Oenocarpus_bataua	(Prestoea_acuminata	Oenocarpus_minor)))	Pelagodoxa_henryana))	Geonoma_undata))	(Iriartea_deltoidea	((Attalea_speciosa	(Elaeis_guineensis	Elaeis_oleifera))	((Podococcus_barteri	(Orania_palindan	Sclerosperma_profizianum))	Chamaedorea_seifrizii))))	(Nypa_fruticans	Sabal_domingensis)))	Calamus_caryotoides);
((Roystonea_regia	((((((((Heterospathe_cagayanensis	((Veitchia_spiralis	(Kentiopsis_piersoniorum	Burretiokentia_grandiflora))	(Hydriastele_microspadix	Dictyosperma_album)))	Dypsis_decaryi)	(Prestoea_acuminata	(Oenocarpus_minor	Oenocarpus_bataua)))	(Pelagodoxa_henryana	Manicaria_saccifera))	Geonoma_undata)	((Podococcus_barteri	((Attalea_speciosa	(Elaeis_guineensis	Elaeis_oleifera))	((Pseudophoenix_vinifera	(Orania_palindan	Sclerosperma_profizianum))	Iriartea_deltoidea)))	Chamaedorea_seifrizii))	(Nypa_fruticans	Sabal_domingensis))	((Reinhardtia_paiewonskiana	Reinhardtia_latisecta)	(Reinhardtia_gracilis	Reinhardtia_simplex))))	Calamus_caryotoides);
((Roystonea_regia	(((((Chamaedorea_seifrizii	(((((((Kentiopsis_piersoniorum	(Dictyosperma_album	Dypsis_decaryi))	Heterospathe_cagayanensis)	(Veitchia_spiralis	(Burretiokentia_grandiflora	Hydriastele_microspadix)))	(Prestoea_acuminata	(Oenocarpus_minor	Oenocarpus_bataua)))	(Pelagodoxa_henryana	Manicaria_saccifera))	Geonoma_undata)	Pseudophoenix_vinifera))	(Podococcus_barteri	(Orania_palindan	Sclerosperma_profizianum)))	((Attalea_speciosa	(Elaeis_guineensis	Elaeis_oleifera))	Iriartea_deltoidea))	(Nypa_fruticans	Sabal_domingensis))	((Reinhardtia_paiewonskiana	Reinhardtia_latisecta)	(Reinhardtia_gracilis	Reinhardtia_simplex))))	Calamus_caryotoides);
((Roystonea_regia	((Sabal_domingensis	(((Pseudophoenix_vinifera	(((((Manicaria_saccifera	((((Veitchia_spiralis	Hydriastele_microspadix)	(((Kentiopsis_piersoniorum	Burretiokentia_grandiflora)	Heterospathe_cagayanensis)	(Dictyosperma_album	Dypsis_decaryi)))	(Prestoea_acuminata	(Oenocarpus_minor	Oenocarpus_bataua)))	Pelagodoxa_henryana))	Geonoma_undata)	Chamaedorea_seifrizii)	(Orania_palindan	Sclerosperma_profizianum))	Podococcus_barteri))	((Attalea_speciosa	(Elaeis_guineensis	Elaeis_oleifera))	Iriartea_deltoidea))	Nypa_fruticans))	((Reinhardtia_paiewonskiana	Reinhardtia_latisecta)	(Reinhardtia_gracilis	Reinhardtia_simplex))))	Calamus_caryotoides);
((Nypa_fruticans	(Sabal_domingensis	((((Reinhardtia_paiewonskiana	Reinhardtia_latisecta)	(Reinhardtia_gracilis	Reinhardtia_simplex))	Roystonea_regia)	(((Manicaria_saccifera	(((Veitchia_spiralis	Hydriastele_microspadix)	((Dictyosperma_album	Dypsis_decaryi)	(Heterospathe_cagayanensis	(Kentiopsis_piersoniorum	Burretiokentia_grandiflora))))	(((Oenocarpus_minor	Oenocarpus_bataua)	Prestoea_acuminata)	Pelagodoxa_henryana)))	Geonoma_undata)	(((Podococcus_barteri	((Attalea_speciosa	(Elaeis_guineensis	Elaeis_oleifera))	(Pseudophoenix_vinifera	Iriartea_deltoidea)))	Chamaedorea_seifrizii)	(Orania_palindan	Sclerosperma_profizianum))))))	Calamus_caryotoides);
((Roystonea_regia	((((((Pelagodoxa_henryana	Manicaria_saccifera)	(Veitchia_spiralis	(Hydriastele_microspadix	(((Oenocarpus_minor	Oenocarpus_bataua)	Prestoea_acuminata)	((Heterospathe_cagayanensis	(Kentiopsis_piersoniorum	Burretiokentia_grandiflora))	(Dictyosperma_album	Dypsis_decaryi))))))	Geonoma_undata)	((((Chamaedorea_seifrizii	(Attalea_speciosa	(Elaeis_guineensis	Elaeis_oleifera)))	((Orania_palindan	Sclerosperma_profizianum)	Podococcus_barteri))	Pseudophoenix_vinifera)	Iriartea_deltoidea))	(Nypa_fruticans	Sabal_domingensis))	((Reinhardtia_paiewonskiana	Reinhardtia_latisecta)	(Reinhardtia_gracilis	Reinhardtia_simplex))))	Calamus_caryotoides);
((Nypa_fruticans	(((Geonoma_undata	(Manicaria_saccifera	((Prestoea_acuminata	(Oenocarpus_minor	Oenocarpus_bataua))	(((Dictyosperma_album	Dypsis_decaryi)	((Pelagodoxa_henryana	(Heterospathe_cagayanensis	Veitchia_spiralis))	(Burretiokentia_grandiflora	Kentiopsis_piersoniorum)))	Hydriastele_microspadix))))	((Chamaedorea_seifrizii	(Sclerosperma_profizianum	Orania_palindan))	(Iriartea_deltoidea	((Attalea_speciosa	(Elaeis_guineensis	Elaeis_oleifera))	(Pseudophoenix_vinifera	Podococcus_barteri)))))	(Sabal_domingensis	(Roystonea_regia	((Reinhardtia_paiewonskiana	Reinhardtia_latisecta)	(Reinhardtia_simplex	Reinhardtia_gracilis))))))	Calamus_caryotoides);
((Nypa_fruticans	((((Iriartea_deltoidea	(Attalea_speciosa	(Elaeis_guineensis	Elaeis_oleifera)))	(Podococcus_barteri	((Chamaedorea_seifrizii	(Geonoma_undata	((Manicaria_saccifera	Pelagodoxa_henryana)	((Prestoea_acuminata	(Oenocarpus_minor	Oenocarpus_bataua))	((((Heterospathe_cagayanensis	Veitchia_spiralis)	(Burretiokentia_grandiflora	Kentiopsis_piersoniorum))	(Dictyosperma_album	Dypsis_decaryi))	Hydriastele_microspadix)))))	(Pseudophoenix_vinifera	(Sclerosperma_profizianum	Orania_palindan)))))	(Roystonea_regia	((Reinhardtia_paiewonskiana	Reinhardtia_latisecta)	(Reinhardtia_simplex	Reinhardtia_gracilis))))	Sabal_domingensis))	Calamus_caryotoides);
((Nypa_fruticans	(((((Podococcus_barteri	Iriartea_deltoidea)	(Attalea_speciosa	(Elaeis_guineensis	Elaeis_oleifera)))	((Chamaedorea_seifrizii	(Geonoma_undata	((Manicaria_saccifera	Pelagodoxa_henryana)	((Prestoea_acuminata	(Oenocarpus_minor	Oenocarpus_bataua))	((Dictyosperma_album	Dypsis_decaryi)	(Hydriastele_microspadix	((Heterospathe_cagayanensis	Veitchia_spiralis)	(Burretiokentia_grandiflora	Kentiopsis_piersoniorum))))))))	(Pseudophoenix_vinifera	(Sclerosperma_profizianum	Orania_palindan))))	(Roystonea_regia	((Reinhardtia_paiewonskiana	Reinhardtia_latisecta)	(Reinhardtia_simplex	Reinhardtia_gracilis))))	Sabal_domingensis))	Calamus_caryotoides);
((Nypa_fruticans	((((Iriartea_deltoidea	(Attalea_speciosa	(Elaeis_guineensis	Elaeis_oleifera)))	(((Pseudophoenix_vinifera	(Sclerosperma_profizianum	Orania_palindan))	(Podococcus_barteri	(Geonoma_undata	(Manicaria_saccifera	((Pelagodoxa_henryana	(Prestoea_acuminata	(Oenocarpus_minor	Oenocarpus_bataua)))	((Dictyosperma_album	Dypsis_decaryi)	(Hydriastele_microspadix	((Heterospathe_cagayanensis	Veitchia_spiralis)	(Burretiokentia_grandiflora	Kentiopsis_piersoniorum)))))))))	Chamaedorea_seifrizii))	(Roystonea_regia	((Reinhardtia_paiewonskiana	Reinhardtia_latisecta)	(Reinhardtia_simplex	Reinhardtia_gracilis))))	Sabal_domingensis))	Calamus_caryotoides);
(((Roystonea_regia	((Reinhardtia_paiewonskiana	Reinhardtia_latisecta)	(Reinhardtia_simplex	Reinhardtia_gracilis)))	((Sabal_domingensis	Nypa_fruticans)	(((Iriartea_deltoidea	Podococcus_barteri)	(Attalea_speciosa	(Elaeis_guineensis	Elaeis_oleifera)))	((Sclerosperma_profizianum	Orania_palindan)	(Chamaedorea_seifrizii	((Pseudophoenix_vinifera	Geonoma_undata)	((Manicaria_saccifera	Pelagodoxa_henryana)	((Prestoea_acuminata	(Oenocarpus_minor	Oenocarpus_bataua))	(((Dictyosperma_album	Dypsis_decaryi)	(Burretiokentia_grandiflora	Kentiopsis_piersoniorum))	(Hydriastele_microspadix	(Heterospathe_cagayanensis	Veitchia_spiralis)))))))))))	Calamus_caryotoides);
((Nypa_fruticans	(((((Geonoma_undata	(Manicaria_saccifera	(Pelagodoxa_henryana	(Veitchia_spiralis	(((Prestoea_acuminata	(Oenocarpus_minor	Oenocarpus_bataua))	(Dictyosperma_album	((Dypsis_decaryi	(Burretiokentia_grandiflora	Kentiopsis_piersoniorum))	Heterospathe_cagayanensis)))	Hydriastele_microspadix)))))	Pseudophoenix_vinifera)	((((Sclerosperma_profizianum	Orania_palindan)	Podococcus_barteri)	((Attalea_speciosa	(Elaeis_guineensis	Elaeis_oleifera))	Chamaedorea_seifrizii))	Iriartea_deltoidea))	(Roystonea_regia	((Reinhardtia_paiewonskiana	Reinhardtia_latisecta)	(Reinhardtia_simplex	Reinhardtia_gracilis))))	Sabal_domingensis))	Calamus_caryotoides);
((((Roystonea_regia	((Reinhardtia_paiewonskiana	Reinhardtia_latisecta)	(Reinhardtia_simplex	Reinhardtia_gracilis)))	Sabal_domingensis)	(Nypa_fruticans	((Geonoma_undata	((((Dypsis_decaryi	Dictyosperma_album)	(Veitchia_spiralis	((Burretiokentia_grandiflora	Kentiopsis_piersoniorum)	Heterospathe_cagayanensis)))	Hydriastele_microspadix)	(Manicaria_saccifera	((Prestoea_acuminata	(Oenocarpus_minor	Oenocarpus_bataua))	Pelagodoxa_henryana))))	((((Attalea_speciosa	(Elaeis_guineensis	Elaeis_oleifera))	Chamaedorea_seifrizii)	(Podococcus_barteri	(Pseudophoenix_vinifera	(Sclerosperma_profizianum	Orania_palindan))))	Iriartea_deltoidea))))	Calamus_caryotoides);
((Nypa_fruticans	((((((Sclerosperma_profizianum	Orania_palindan)	(Chamaedorea_seifrizii	(Geonoma_undata	((Veitchia_spiralis	((((Burretiokentia_grandiflora	Kentiopsis_piersoniorum)	Heterospathe_cagayanensis)	(Dypsis_decaryi	Dictyosperma_album))	Hydriastele_microspadix))	(Manicaria_saccifera	((Prestoea_acuminata	(Oenocarpus_minor	Oenocarpus_bataua))	Pelagodoxa_henryana))))))	Podococcus_barteri)	((Pseudophoenix_vinifera	Iriartea_deltoidea)	(Attalea_speciosa	(Elaeis_guineensis	Elaeis_oleifera))))	(Roystonea_regia	((Reinhardtia_paiewonskiana	Reinhardtia_latisecta)	(Reinhardtia_simplex	Reinhardtia_gracilis))))	Sabal_domingensis))	Calamus_caryotoides);
((Roystonea_regia	(((Reinhardtia_paiewonskiana	Reinhardtia_latisecta)	(Reinhardtia_simplex	Reinhardtia_gracilis))	((Sabal_domingensis	Nypa_fruticans)	((((Pseudophoenix_vinifera	((Sclerosperma_profizianum	Orania_palindan)	(Chamaedorea_seifrizii	(Geonoma_undata	(Manicaria_saccifera	(((Prestoea_acuminata	(Oenocarpus_minor	Oenocarpus_bataua))	Pelagodoxa_henryana)	(((Dictyosperma_album	Heterospathe_cagayanensis)	(Hydriastele_microspadix	(Veitchia_spiralis	(Burretiokentia_grandiflora	Kentiopsis_piersoniorum))))	Dypsis_decaryi)))))))	Podococcus_barteri)	(Attalea_speciosa	(Elaeis_guineensis	Elaeis_oleifera)))	Iriartea_deltoidea))))	Calamus_caryotoides);
((Nypa_fruticans	((((((Geonoma_undata	(Manicaria_saccifera	(((Prestoea_acuminata	(Oenocarpus_minor	Oenocarpus_bataua))	((Burretiokentia_grandiflora	Hydriastele_microspadix)	((Heterospathe_cagayanensis	Veitchia_spiralis)	(Kentiopsis_piersoniorum	(Dictyosperma_album	Dypsis_decaryi)))))	Pelagodoxa_henryana)))	(Pseudophoenix_vinifera	(Chamaedorea_seifrizii	(Sclerosperma_profizianum	Orania_palindan))))	Podococcus_barteri)	((Attalea_speciosa	(Elaeis_guineensis	Elaeis_oleifera))	Iriartea_deltoidea))	(Roystonea_regia	((Reinhardtia_paiewonskiana	Reinhardtia_latisecta)	(Reinhardtia_simplex	Reinhardtia_gracilis))))	Sabal_domingensis))	Calamus_caryotoides);
((((((Podococcus_barteri	((Sclerosperma_profizianum	Orania_palindan)	(Attalea_speciosa	(Elaeis_oleifera	Elaeis_guineensis))))	((Chamaedorea_seifrizii	(Geonoma_undata	((Manicaria_saccifera	((Prestoea_acuminata	(Oenocarpus_bataua	Oenocarpus_minor))	(((Heterospathe_cagayanensis	(Kentiopsis_piersoniorum	Burretiokentia_grandiflora))	(Dypsis_decaryi	Dictyosperma_album))	(Hydriastele_microspadix	Veitchia_spiralis))))	Pelagodoxa_henryana)))	Pseudophoenix_vinifera))	Iriartea_deltoidea)	(Sabal_domingensis	Nypa_fruticans))	(Roystonea_regia	((Reinhardtia_gracilis	Reinhardtia_simplex)	(Reinhardtia_latisecta	Reinhardtia_paiewonskiana))))	Calamus_caryotoides);
((Roystonea_regia	(((Reinhardtia_gracilis	Reinhardtia_simplex)	(Reinhardtia_latisecta	Reinhardtia_paiewonskiana))	((Nypa_fruticans	(((Chamaedorea_seifrizii	(Geonoma_undata	((Manicaria_saccifera	((Prestoea_acuminata	(Oenocarpus_bataua	Oenocarpus_minor))	(((Hydriastele_microspadix	(Kentiopsis_piersoniorum	Burretiokentia_grandiflora))	((Dictyosperma_album	Heterospathe_cagayanensis)	Veitchia_spiralis))	Dypsis_decaryi)))	Pelagodoxa_henryana)))	(Pseudophoenix_vinifera	((Sclerosperma_profizianum	Orania_palindan)	((Attalea_speciosa	(Elaeis_oleifera	Elaeis_guineensis))	Podococcus_barteri))))	Iriartea_deltoidea))	Sabal_domingensis)))	Calamus_caryotoides);
((Nypa_fruticans	(((((Pseudophoenix_vinifera	Geonoma_undata)	(Manicaria_saccifera	((Pelagodoxa_henryana	(Prestoea_acuminata	(Oenocarpus_bataua	Oenocarpus_minor)))	((Heterospathe_cagayanensis	((Kentiopsis_piersoniorum	Burretiokentia_grandiflora)	Veitchia_spiralis))	((Dictyosperma_album	Dypsis_decaryi)	Hydriastele_microspadix)))))	(Iriartea_deltoidea	((Podococcus_barteri	(Sclerosperma_profizianum	Orania_palindan))	(Chamaedorea_seifrizii	(Attalea_speciosa	(Elaeis_oleifera	Elaeis_guineensis))))))	(Roystonea_regia	((Reinhardtia_gracilis	Reinhardtia_simplex)	(Reinhardtia_latisecta	Reinhardtia_paiewonskiana))))	Sabal_domingensis))	Calamus_caryotoides);
((Roystonea_regia	(((Reinhardtia_gracilis	Reinhardtia_simplex)	(Reinhardtia_latisecta	Reinhardtia_paiewonskiana))	((Pseudophoenix_vinifera	(Sabal_domingensis	Nypa_fruticans))	((Geonoma_undata	(Manicaria_saccifera	((Pelagodoxa_henryana	(Prestoea_acuminata	(Oenocarpus_bataua	Oenocarpus_minor)))	(((Hydriastele_microspadix	(Heterospathe_cagayanensis	Veitchia_spiralis))	(Dictyosperma_album	(Kentiopsis_piersoniorum	Burretiokentia_grandiflora)))	Dypsis_decaryi))))	(Iriartea_deltoidea	((Chamaedorea_seifrizii	((Sclerosperma_profizianum	Orania_palindan)	Podococcus_barteri))	(Attalea_speciosa	(Elaeis_oleifera	Elaeis_guineensis))))))))	Calamus_caryotoides);
((Nypa_fruticans	((((Pseudophoenix_vinifera	(Geonoma_undata	((Pelagodoxa_henryana	Manicaria_saccifera)	((Prestoea_acuminata	(Oenocarpus_bataua	Oenocarpus_minor))	((Hydriastele_microspadix	(Dictyosperma_album	((Heterospathe_cagayanensis	Veitchia_spiralis)	(Kentiopsis_piersoniorum	Burretiokentia_grandiflora))))	Dypsis_decaryi)))))	(Iriartea_deltoidea	(((Sclerosperma_profizianum	Orania_palindan)	Podococcus_barteri)	(Chamaedorea_seifrizii	(Attalea_speciosa	(Elaeis_oleifera	Elaeis_guineensis))))))	(Roystonea_regia	((Reinhardtia_gracilis	Reinhardtia_simplex)	(Reinhardtia_latisecta	Reinhardtia_paiewonskiana))))	Sabal_domingensis))	Calamus_caryotoides);
((((Geonoma_undata	((Pelagodoxa_henryana	Manicaria_saccifera)	((Prestoea_acuminata	(Oenocarpus_bataua	Oenocarpus_minor))	(((Dictyosperma_album	Dypsis_decaryi)	((Heterospathe_cagayanensis	Veitchia_spiralis)	(Kentiopsis_piersoniorum	Burretiokentia_grandiflora)))	Hydriastele_microspadix))))	(((Chamaedorea_seifrizii	Podococcus_barteri)	Iriartea_deltoidea)	((Attalea_speciosa	(Elaeis_oleifera	Elaeis_guineensis))	(Sclerosperma_profizianum	Orania_palindan))))	((Roystonea_regia	((Reinhardtia_gracilis	Reinhardtia_simplex)	(Reinhardtia_latisecta	Reinhardtia_paiewonskiana)))	(Sabal_domingensis	(Pseudophoenix_vinifera	Nypa_fruticans))))	Calamus_caryotoides);
((Sabal_domingensis	(Nypa_fruticans	(((Geonoma_undata	(Manicaria_saccifera	(((Prestoea_acuminata	(Oenocarpus_bataua	Oenocarpus_minor))	(((Dictyosperma_album	Dypsis_decaryi)	((Heterospathe_cagayanensis	Veitchia_spiralis)	(Kentiopsis_piersoniorum	Burretiokentia_grandiflora)))	Hydriastele_microspadix))	Pelagodoxa_henryana)))	((Pseudophoenix_vinifera	(((Attalea_speciosa	(Elaeis_oleifera	Elaeis_guineensis))	Chamaedorea_seifrizii)	((Sclerosperma_profizianum	Orania_palindan)	Podococcus_barteri)))	Iriartea_deltoidea))	(Roystonea_regia	((Reinhardtia_gracilis	Reinhardtia_simplex)	(Reinhardtia_latisecta	Reinhardtia_paiewonskiana))))))	Calamus_caryotoides);
((Roystonea_regia	(((Attalea_speciosa	(Elaeis_oleifera	Elaeis_guineensis))	((Reinhardtia_gracilis	Reinhardtia_simplex)	(Reinhardtia_latisecta	Reinhardtia_paiewonskiana)))	((Iriartea_deltoidea	(Sabal_domingensis	Chamaedorea_seifrizii))	((Pseudophoenix_vinifera	Nypa_fruticans)	((Geonoma_undata	(((Prestoea_acuminata	(Oenocarpus_bataua	Oenocarpus_minor))	(((Dictyosperma_album	Dypsis_decaryi)	(Veitchia_spiralis	(Kentiopsis_piersoniorum	(Heterospathe_cagayanensis	Burretiokentia_grandiflora))))	Hydriastele_microspadix))	(Pelagodoxa_henryana	Manicaria_saccifera)))	((Sclerosperma_profizianum	Orania_palindan)	Podococcus_barteri))))))	Calamus_caryotoides);
((Nypa_fruticans	(((((Attalea_speciosa	(Elaeis_oleifera	Elaeis_guineensis))	((Reinhardtia_gracilis	Reinhardtia_simplex)	(Reinhardtia_latisecta	Reinhardtia_paiewonskiana)))	(((Pseudophoenix_vinifera	Sabal_domingensis)	Chamaedorea_seifrizii)	Iriartea_deltoidea))	((Sclerosperma_profizianum	Orania_palindan)	Podococcus_barteri))	(Roystonea_regia	(Geonoma_undata	(Pelagodoxa_henryana	(Manicaria_saccifera	((Prestoea_acuminata	(Oenocarpus_bataua	Oenocarpus_minor))	(((((Kentiopsis_piersoniorum	Burretiokentia_grandiflora)	Veitchia_spiralis)	(Heterospathe_cagayanensis	Dictyosperma_album))	Hydriastele_microspadix)	Dypsis_decaryi))))))))	Calamus_caryotoides);
((Nypa_fruticans	(Sabal_domingensis	((Roystonea_regia	((Reinhardtia_gracilis	Reinhardtia_simplex)	(Reinhardtia_latisecta	Reinhardtia_paiewonskiana)))	(((Chamaedorea_seifrizii	(((Sclerosperma_profizianum	Orania_palindan)	(Geonoma_undata	((Hydriastele_microspadix	((Dictyosperma_album	Dypsis_decaryi)	(((Kentiopsis_piersoniorum	Burretiokentia_grandiflora)	Veitchia_spiralis)	Heterospathe_cagayanensis)))	(Manicaria_saccifera	(Pelagodoxa_henryana	(Prestoea_acuminata	(Oenocarpus_bataua	Oenocarpus_minor)))))))	Podococcus_barteri))	Pseudophoenix_vinifera)	(Iriartea_deltoidea	(Attalea_speciosa	(Elaeis_oleifera	Elaeis_guineensis)))))))	Calamus_caryotoides);
(((Nypa_fruticans	Sabal_domingensis)	((Roystonea_regia	((Reinhardtia_simplex	Reinhardtia_gracilis)	(Reinhardtia_paiewonskiana	Reinhardtia_latisecta)))	(((((Manicaria_saccifera	(((Dypsis_decaryi	((Hydriastele_microspadix	(Dictyosperma_album	Heterospathe_cagayanensis))	(Veitchia_spiralis	(Burretiokentia_grandiflora	Kentiopsis_piersoniorum))))	(Prestoea_acuminata	(Oenocarpus_minor	Oenocarpus_bataua)))	Pelagodoxa_henryana))	Geonoma_undata)	Chamaedorea_seifrizii)	(Iriartea_deltoidea	((Orania_palindan	Sclerosperma_profizianum)	Pseudophoenix_vinifera)))	(Podococcus_barteri	(Attalea_speciosa	(Elaeis_guineensis	Elaeis_oleifera))))))	Calamus_caryotoides);
((Nypa_fruticans	((Sabal_domingensis	(Roystonea_regia	((Reinhardtia_simplex	Reinhardtia_gracilis)	(Reinhardtia_paiewonskiana	Reinhardtia_latisecta))))	(((((Chamaedorea_seifrizii	(Attalea_speciosa	(Elaeis_guineensis	Elaeis_oleifera)))	(Podococcus_barteri	(Orania_palindan	Sclerosperma_profizianum)))	Pseudophoenix_vinifera)	Iriartea_deltoidea)	((Pelagodoxa_henryana	(Manicaria_saccifera	((((Heterospathe_cagayanensis	(Burretiokentia_grandiflora	Kentiopsis_piersoniorum))	(Dictyosperma_album	Dypsis_decaryi))	(Veitchia_spiralis	Hydriastele_microspadix))	(Prestoea_acuminata	(Oenocarpus_minor	Oenocarpus_bataua)))))	Geonoma_undata))))	Calamus_caryotoides);
((((((Chamaedorea_seifrizii	(Attalea_speciosa	(Elaeis_guineensis	Elaeis_oleifera)))	(Podococcus_barteri	(Orania_palindan	Sclerosperma_profizianum)))	(Pseudophoenix_vinifera	Iriartea_deltoidea))	((Manicaria_saccifera	((((Veitchia_spiralis	((Heterospathe_cagayanensis	Burretiokentia_grandiflora)	Kentiopsis_piersoniorum))	(Dictyosperma_album	Dypsis_decaryi))	Hydriastele_microspadix)	(Pelagodoxa_henryana	(Prestoea_acuminata	(Oenocarpus_minor	Oenocarpus_bataua)))))	Geonoma_undata))	(Nypa_fruticans	(Sabal_domingensis	(Roystonea_regia	((Reinhardtia_simplex	Reinhardtia_gracilis)	(Reinhardtia_paiewonskiana	Reinhardtia_latisecta))))))	Calamus_caryotoides);
((Roystonea_regia	(((Reinhardtia_simplex	Reinhardtia_gracilis)	(Reinhardtia_paiewonskiana	Reinhardtia_latisecta))	((((Attalea_speciosa	(Elaeis_guineensis	Elaeis_oleifera))	(Podococcus_barteri	(Orania_palindan	Sclerosperma_profizianum)))	(((Nypa_fruticans	Iriartea_deltoidea)	(Chamaedorea_seifrizii	Pseudophoenix_vinifera))	((Manicaria_saccifera	((Pelagodoxa_henryana	((((Veitchia_spiralis	(Burretiokentia_grandiflora	Kentiopsis_piersoniorum))	(Heterospathe_cagayanensis	Dictyosperma_album))	Hydriastele_microspadix)	Dypsis_decaryi))	(Prestoea_acuminata	(Oenocarpus_minor	Oenocarpus_bataua))))	Geonoma_undata)))	Sabal_domingensis)))	Calamus_caryotoides);
((Roystonea_regia	(((Iriartea_deltoidea	((Chamaedorea_seifrizii	(Attalea_speciosa	(Elaeis_guineensis	Elaeis_oleifera)))	(Podococcus_barteri	(Orania_palindan	Sclerosperma_profizianum))))	((Manicaria_saccifera	((((((Hydriastele_microspadix	Veitchia_spiralis)	(Burretiokentia_grandiflora	Kentiopsis_piersoniorum))	(Heterospathe_cagayanensis	Dictyosperma_album))	Dypsis_decaryi)	(Prestoea_acuminata	(Oenocarpus_minor	Oenocarpus_bataua)))	Pelagodoxa_henryana))	(Pseudophoenix_vinifera	Geonoma_undata)))	((Nypa_fruticans	Sabal_domingensis)	((Reinhardtia_simplex	Reinhardtia_gracilis)	(Reinhardtia_paiewonskiana	Reinhardtia_latisecta)))))	Calamus_caryotoides);
((Roystonea_regia	(((Reinhardtia_simplex	Reinhardtia_gracilis)	(Reinhardtia_paiewonskiana	Reinhardtia_latisecta))	(((Iriartea_deltoidea	(Pseudophoenix_vinifera	((Chamaedorea_seifrizii	(Attalea_speciosa	(Elaeis_guineensis	Elaeis_oleifera)))	(Podococcus_barteri	(Orania_palindan	Sclerosperma_profizianum)))))	(((((((Veitchia_spiralis	(Burretiokentia_grandiflora	Kentiopsis_piersoniorum))	Hydriastele_microspadix)	(Heterospathe_cagayanensis	Dictyosperma_album))	Dypsis_decaryi)	(Prestoea_acuminata	(Oenocarpus_minor	Oenocarpus_bataua)))	(Pelagodoxa_henryana	Manicaria_saccifera))	Geonoma_undata))	(Nypa_fruticans	Sabal_domingensis))))	Calamus_caryotoides);
(((Roystonea_regia	((Reinhardtia_simplex	Reinhardtia_gracilis)	(Reinhardtia_paiewonskiana	Reinhardtia_latisecta)))	((((Attalea_speciosa	(Elaeis_guineensis	Elaeis_oleifera))	((Chamaedorea_seifrizii	Podococcus_barteri)	(Orania_palindan	Sclerosperma_profizianum)))	((Iriartea_deltoidea	Pseudophoenix_vinifera)	(((((((Veitchia_spiralis	(Burretiokentia_grandiflora	Kentiopsis_piersoniorum))	Hydriastele_microspadix)	(Heterospathe_cagayanensis	Dictyosperma_album))	Dypsis_decaryi)	(Prestoea_acuminata	(Oenocarpus_minor	Oenocarpus_bataua)))	(Pelagodoxa_henryana	Manicaria_saccifera))	Geonoma_undata)))	(Nypa_fruticans	Sabal_domingensis)))	Calamus_caryotoides);
((Roystonea_regia	(((Reinhardtia_simplex	Reinhardtia_gracilis)	(Reinhardtia_paiewonskiana	Reinhardtia_latisecta))	(((Iriartea_deltoidea	((Attalea_speciosa	(Elaeis_guineensis	Elaeis_oleifera))	((Chamaedorea_seifrizii	Podococcus_barteri)	(Orania_palindan	Sclerosperma_profizianum))))	(((((Hydriastele_microspadix	((Heterospathe_cagayanensis	Dictyosperma_album)	(Dypsis_decaryi	(Burretiokentia_grandiflora	Kentiopsis_piersoniorum))))	Veitchia_spiralis)	(Pelagodoxa_henryana	(Prestoea_acuminata	(Oenocarpus_minor	Oenocarpus_bataua))))	Manicaria_saccifera)	(Pseudophoenix_vinifera	Geonoma_undata)))	(Nypa_fruticans	Sabal_domingensis))))	Calamus_caryotoides);
((Roystonea_regia	(((Reinhardtia_simplex	Reinhardtia_gracilis)	(Reinhardtia_paiewonskiana	Reinhardtia_latisecta))	(((((Pseudophoenix_vinifera	(Orania_palindan	Sclerosperma_profizianum))	Podococcus_barteri)	(Chamaedorea_seifrizii	(Attalea_speciosa	(Elaeis_guineensis	Elaeis_oleifera))))	((((Manicaria_saccifera	Pelagodoxa_henryana)	(((Heterospathe_cagayanensis	((Dictyosperma_album	Dypsis_decaryi)	(Burretiokentia_grandiflora	Kentiopsis_piersoniorum)))	(Veitchia_spiralis	Hydriastele_microspadix))	(Prestoea_acuminata	(Oenocarpus_minor	Oenocarpus_bataua))))	Geonoma_undata)	Iriartea_deltoidea))	(Nypa_fruticans	Sabal_domingensis))))	Calamus_caryotoides);
((Reinhardtia_latisecta	((((((Podococcus_barteri	(((Manicaria_saccifera	(((Hydriastele_microspadix	((Veitchia_spiralis	(Heterospathe_cagayanensis	(Burretiokentia_grandiflora	Kentiopsis_piersoniorum)))	Dictyosperma_album))	Dypsis_decaryi)	(Pelagodoxa_henryana	(Prestoea_acuminata	(Oenocarpus_minor	Oenocarpus_bataua)))))	Geonoma_undata)	((Nypa_fruticans	Pseudophoenix_vinifera)	(Orania_palindan	Sclerosperma_profizianum))))	(Iriartea_deltoidea	(Chamaedorea_seifrizii	(Attalea_speciosa	(Elaeis_guineensis	Elaeis_oleifera)))))	Sabal_domingensis)	Roystonea_regia)	(Reinhardtia_simplex	Reinhardtia_gracilis))	Reinhardtia_paiewonskiana))	Calamus_caryotoides);
((((Attalea_speciosa	(Elaeis_oleifera	Elaeis_guineensis))	((Chamaedorea_seifrizii	Iriartea_deltoidea)	((((Geonoma_undata	(((Veitchia_spiralis	(((Heterospathe_cagayanensis	(Dypsis_decaryi	Kentiopsis_piersoniorum))	Dictyosperma_album)	(Burretiokentia_grandiflora	Hydriastele_microspadix)))	(Pelagodoxa_henryana	(Prestoea_acuminata	(Oenocarpus_bataua	Oenocarpus_minor))))	Manicaria_saccifera))	(Orania_palindan	Sclerosperma_profizianum))	Pseudophoenix_vinifera)	Podococcus_barteri)))	(Nypa_fruticans	(Sabal_domingensis	(((Reinhardtia_simplex	Reinhardtia_gracilis)	(Reinhardtia_latisecta	Reinhardtia_paiewonskiana))	Roystonea_regia))))	Calamus_caryotoides);
((Roystonea_regia	((((Pseudophoenix_vinifera	Nypa_fruticans)	Sabal_domingensis)	((Podococcus_barteri	((Orania_palindan	Sclerosperma_profizianum)	(Chamaedorea_seifrizii	(Geonoma_undata	((((((Heterospathe_cagayanensis	Veitchia_spiralis)	(Burretiokentia_grandiflora	Kentiopsis_piersoniorum))	(Hydriastele_microspadix	Dictyosperma_album))	Dypsis_decaryi)	(Pelagodoxa_henryana	(Prestoea_acuminata	(Oenocarpus_bataua	Oenocarpus_minor))))	Manicaria_saccifera)))))	((Attalea_speciosa	(Elaeis_oleifera	Elaeis_guineensis))	Iriartea_deltoidea)))	((Reinhardtia_simplex	Reinhardtia_gracilis)	(Reinhardtia_latisecta	Reinhardtia_paiewonskiana))))	Calamus_caryotoides);
((Nypa_fruticans	(Sabal_domingensis	((Iriartea_deltoidea	((Geonoma_undata	(((((Veitchia_spiralis	((Burretiokentia_grandiflora	Heterospathe_cagayanensis)	Kentiopsis_piersoniorum))	(Dictyosperma_album	Dypsis_decaryi))	Hydriastele_microspadix)	(Pelagodoxa_henryana	(Prestoea_acuminata	(Oenocarpus_bataua	Oenocarpus_minor))))	Manicaria_saccifera))	((((Podococcus_barteri	(Orania_palindan	Sclerosperma_profizianum))	Chamaedorea_seifrizii)	(Attalea_speciosa	(Elaeis_oleifera	Elaeis_guineensis)))	Pseudophoenix_vinifera)))	(((Reinhardtia_simplex	Reinhardtia_gracilis)	(Reinhardtia_latisecta	Reinhardtia_paiewonskiana))	Roystonea_regia))))	Calamus_caryotoides);
((Roystonea_regia	(((Nypa_fruticans	Sabal_domingensis)	(((Geonoma_undata	((((((Heterospathe_cagayanensis	Veitchia_spiralis)	(Burretiokentia_grandiflora	Kentiopsis_piersoniorum))	(Dictyosperma_album	Dypsis_decaryi))	Hydriastele_microspadix)	(Pelagodoxa_henryana	(Prestoea_acuminata	(Oenocarpus_bataua	Oenocarpus_minor))))	Manicaria_saccifera))	Pseudophoenix_vinifera)	((Podococcus_barteri	Iriartea_deltoidea)	((Orania_palindan	Sclerosperma_profizianum)	((Attalea_speciosa	(Elaeis_oleifera	Elaeis_guineensis))	Chamaedorea_seifrizii)))))	((Reinhardtia_simplex	Reinhardtia_gracilis)	(Reinhardtia_latisecta	Reinhardtia_paiewonskiana))))	Calamus_caryotoides);
((Nypa_fruticans	((Sabal_domingensis	(((Geonoma_undata	((((Hydriastele_microspadix	(Heterospathe_cagayanensis	Veitchia_spiralis))	((Burretiokentia_grandiflora	Kentiopsis_piersoniorum)	(Dictyosperma_album	Dypsis_decaryi)))	(Pelagodoxa_henryana	(Prestoea_acuminata	(Oenocarpus_bataua	Oenocarpus_minor))))	Manicaria_saccifera))	(Chamaedorea_seifrizii	((Orania_palindan	Sclerosperma_profizianum)	((Podococcus_barteri	Iriartea_deltoidea)	(Attalea_speciosa	(Elaeis_oleifera	Elaeis_guineensis))))))	(((Reinhardtia_simplex	Reinhardtia_gracilis)	(Reinhardtia_latisecta	Reinhardtia_paiewonskiana))	Roystonea_regia)))	Pseudophoenix_vinifera))	Calamus_caryotoides);
((Nypa_fruticans	((Iriartea_deltoidea	((Geonoma_undata	(((((Dictyosperma_album	Dypsis_decaryi)	(Burretiokentia_grandiflora	Kentiopsis_piersoniorum))	((Veitchia_spiralis	Hydriastele_microspadix)	Heterospathe_cagayanensis))	(Prestoea_acuminata	(Oenocarpus_bataua	Oenocarpus_minor)))	(Pelagodoxa_henryana	Manicaria_saccifera)))	(Pseudophoenix_vinifera	((Podococcus_barteri	(Orania_palindan	Sclerosperma_profizianum))	(Chamaedorea_seifrizii	(Attalea_speciosa	(Elaeis_oleifera	Elaeis_guineensis)))))))	((((Reinhardtia_simplex	Reinhardtia_gracilis)	(Reinhardtia_latisecta	Reinhardtia_paiewonskiana))	Roystonea_regia)	Sabal_domingensis)))	Calamus_caryotoides);
((Nypa_fruticans	(((Geonoma_undata	((((Heterospathe_cagayanensis	Veitchia_spiralis)	((Dictyosperma_album	Dypsis_decaryi)	((Burretiokentia_grandiflora	Kentiopsis_piersoniorum)	Hydriastele_microspadix)))	(Prestoea_acuminata	(Oenocarpus_bataua	Oenocarpus_minor)))	(Pelagodoxa_henryana	Manicaria_saccifera)))	((Iriartea_deltoidea	Pseudophoenix_vinifera)	((Podococcus_barteri	(Orania_palindan	Sclerosperma_profizianum))	(Chamaedorea_seifrizii	(Attalea_speciosa	(Elaeis_oleifera	Elaeis_guineensis))))))	((((Reinhardtia_simplex	Reinhardtia_gracilis)	(Reinhardtia_latisecta	Reinhardtia_paiewonskiana))	Roystonea_regia)	Sabal_domingensis)))	Calamus_caryotoides);
((Roystonea_regia	(((Nypa_fruticans	Sabal_domingensis)	((Geonoma_undata	(Manicaria_saccifera	((((Hydriastele_microspadix	(Dictyosperma_album	Dypsis_decaryi))	((Veitchia_spiralis	(Burretiokentia_grandiflora	Kentiopsis_piersoniorum))	Heterospathe_cagayanensis))	(Prestoea_acuminata	(Oenocarpus_bataua	Oenocarpus_minor)))	Pelagodoxa_henryana)))	(((((Chamaedorea_seifrizii	Pseudophoenix_vinifera)	(Orania_palindan	Sclerosperma_profizianum))	(Attalea_speciosa	(Elaeis_oleifera	Elaeis_guineensis)))	Podococcus_barteri)	Iriartea_deltoidea)))	((Reinhardtia_simplex	Reinhardtia_gracilis)	(Reinhardtia_latisecta	Reinhardtia_paiewonskiana))))	Calamus_caryotoides);
((Roystonea_regia	(((Nypa_fruticans	Sabal_domingensis)	((Podococcus_barteri	(Attalea_speciosa	(Elaeis_oleifera	Elaeis_guineensis)))	(((Geonoma_undata	((((Hydriastele_microspadix	(Dictyosperma_album	Dypsis_decaryi))	((Veitchia_spiralis	Heterospathe_cagayanensis)	(Burretiokentia_grandiflora	Kentiopsis_piersoniorum)))	(Prestoea_acuminata	(Oenocarpus_bataua	Oenocarpus_minor)))	(Pelagodoxa_henryana	Manicaria_saccifera)))	(Iriartea_deltoidea	(Pseudophoenix_vinifera	(Orania_palindan	Sclerosperma_profizianum))))	Chamaedorea_seifrizii)))	((Reinhardtia_simplex	Reinhardtia_gracilis)	(Reinhardtia_latisecta	Reinhardtia_paiewonskiana))))	Calamus_caryotoides);
((Roystonea_regia	(((Nypa_fruticans	Sabal_domingensis)	((Pseudophoenix_vinifera	(Iriartea_deltoidea	(Attalea_speciosa	(Elaeis_oleifera	Elaeis_guineensis))))	(Podococcus_barteri	((Orania_palindan	Sclerosperma_profizianum)	((Geonoma_undata	(Manicaria_saccifera	((((Hydriastele_microspadix	(Veitchia_spiralis	Heterospathe_cagayanensis))	(Burretiokentia_grandiflora	(Kentiopsis_piersoniorum	(Dictyosperma_album	Dypsis_decaryi))))	(Prestoea_acuminata	(Oenocarpus_bataua	Oenocarpus_minor)))	Pelagodoxa_henryana)))	Chamaedorea_seifrizii)))))	((Reinhardtia_simplex	Reinhardtia_gracilis)	(Reinhardtia_latisecta	Reinhardtia_paiewonskiana))))	Calamus_caryotoides);
((Nypa_fruticans	(((((Pseudophoenix_vinifera	(Chamaedorea_seifrizii	(Geonoma_undata	(((Hydriastele_microspadix	((Dypsis_decaryi	Dictyosperma_album)	(Veitchia_spiralis	(Heterospathe_cagayanensis	(Kentiopsis_piersoniorum	Burretiokentia_grandiflora)))))	(Prestoea_acuminata	(Oenocarpus_bataua	Oenocarpus_minor)))	(Pelagodoxa_henryana	Manicaria_saccifera)))))	(((Elaeis_oleifera	Elaeis_guineensis)	Attalea_speciosa)	(Podococcus_barteri	(Orania_palindan	Sclerosperma_profizianum))))	Iriartea_deltoidea)	(Roystonea_regia	((Reinhardtia_paiewonskiana	Reinhardtia_latisecta)	(Reinhardtia_gracilis	Reinhardtia_simplex))))	Sabal_domingensis))	Calamus_caryotoides);
(((((Geonoma_undata	(Pelagodoxa_henryana	(Manicaria_saccifera	((Hydriastele_microspadix	((Dypsis_decaryi	Dictyosperma_album)	(Veitchia_spiralis	(Heterospathe_cagayanensis	(Kentiopsis_piersoniorum	Burretiokentia_grandiflora)))))	(Prestoea_acuminata	(Oenocarpus_bataua	Oenocarpus_minor))))))	((Iriartea_deltoidea	Chamaedorea_seifrizii)	(((Elaeis_oleifera	Elaeis_guineensis)	Attalea_speciosa)	(Podococcus_barteri	(Pseudophoenix_vinifera	(Orania_palindan	Sclerosperma_profizianum))))))	((((Reinhardtia_paiewonskiana	Reinhardtia_latisecta)	(Reinhardtia_gracilis	Reinhardtia_simplex))	Roystonea_regia)	Sabal_domingensis))	Nypa_fruticans)	Calamus_caryotoides);
((Nypa_fruticans	(((((Reinhardtia_paiewonskiana	Reinhardtia_latisecta)	(Reinhardtia_gracilis	Reinhardtia_simplex))	Roystonea_regia)	((Geonoma_undata	(Manicaria_saccifera	(((Kentiopsis_piersoniorum	(Dypsis_decaryi	Dictyosperma_album))	(((Burretiokentia_grandiflora	Hydriastele_microspadix)	Veitchia_spiralis)	Heterospathe_cagayanensis))	(Pelagodoxa_henryana	(Prestoea_acuminata	(Oenocarpus_bataua	Oenocarpus_minor))))))	((Podococcus_barteri	Iriartea_deltoidea)	((Chamaedorea_seifrizii	((Elaeis_oleifera	Elaeis_guineensis)	Attalea_speciosa))	(Pseudophoenix_vinifera	(Orania_palindan	Sclerosperma_profizianum))))))	Sabal_domingensis))	Calamus_caryotoides);
(((((Reinhardtia_paiewonskiana	Reinhardtia_latisecta)	(Reinhardtia_gracilis	Reinhardtia_simplex))	(Sabal_domingensis	Roystonea_regia))	(((Pseudophoenix_vinifera	(Geonoma_undata	(Manicaria_saccifera	(((((Burretiokentia_grandiflora	Kentiopsis_piersoniorum)	(Heterospathe_cagayanensis	Veitchia_spiralis))	Hydriastele_microspadix)	(Dypsis_decaryi	Dictyosperma_album))	(Pelagodoxa_henryana	(Prestoea_acuminata	(Oenocarpus_bataua	Oenocarpus_minor)))))))	(Iriartea_deltoidea	(((Elaeis_oleifera	Elaeis_guineensis)	Attalea_speciosa)	(Chamaedorea_seifrizii	((Orania_palindan	Sclerosperma_profizianum)	Podococcus_barteri)))))	Nypa_fruticans))	Calamus_caryotoides);
(((((Geonoma_undata	((Pelagodoxa_henryana	Manicaria_saccifera)	((((Dypsis_decaryi	Dictyosperma_album)	((Burretiokentia_grandiflora	(Heterospathe_cagayanensis	Kentiopsis_piersoniorum))	Veitchia_spiralis))	Hydriastele_microspadix)	(Prestoea_acuminata	(Oenocarpus_bataua	Oenocarpus_minor)))))	((Pseudophoenix_vinifera	Iriartea_deltoidea)	(((Chamaedorea_seifrizii	((Elaeis_oleifera	Elaeis_guineensis)	Attalea_speciosa))	(Orania_palindan	Sclerosperma_profizianum))	Podococcus_barteri)))	Nypa_fruticans)	((((Reinhardtia_paiewonskiana	Reinhardtia_latisecta)	(Reinhardtia_gracilis	Reinhardtia_simplex))	Roystonea_regia)	Sabal_domingensis))	Calamus_caryotoides);
((Nypa_fruticans	(Sabal_domingensis	(((Pseudophoenix_vinifera	(Geonoma_undata	((Pelagodoxa_henryana	Manicaria_saccifera)	((((Dictyosperma_album	((Burretiokentia_grandiflora	Kentiopsis_piersoniorum)	Heterospathe_cagayanensis))	(Veitchia_spiralis	Hydriastele_microspadix))	Dypsis_decaryi)	(Prestoea_acuminata	(Oenocarpus_bataua	Oenocarpus_minor))))))	(Iriartea_deltoidea	((Chamaedorea_seifrizii	((Elaeis_oleifera	Elaeis_guineensis)	Attalea_speciosa))	((Orania_palindan	Sclerosperma_profizianum)	Podococcus_barteri))))	(((Reinhardtia_paiewonskiana	Reinhardtia_latisecta)	(Reinhardtia_gracilis	Reinhardtia_simplex))	Roystonea_regia))))	Calamus_caryotoides);
((Nypa_fruticans	(Sabal_domingensis	(((Pseudophoenix_vinifera	(Geonoma_undata	((Pelagodoxa_henryana	Manicaria_saccifera)	(((((Burretiokentia_grandiflora	Kentiopsis_piersoniorum)	(Heterospathe_cagayanensis	Veitchia_spiralis))	(Dictyosperma_album	Dypsis_decaryi))	Hydriastele_microspadix)	(Prestoea_acuminata	(Oenocarpus_bataua	Oenocarpus_minor))))))	(Iriartea_deltoidea	((((Elaeis_oleifera	Elaeis_guineensis)	Attalea_speciosa)	((Orania_palindan	Sclerosperma_profizianum)	Podococcus_barteri))	Chamaedorea_seifrizii)))	(((Reinhardtia_paiewonskiana	Reinhardtia_latisecta)	(Reinhardtia_gracilis	Reinhardtia_simplex))	Roystonea_regia))))	Calamus_caryotoides);
((Nypa_fruticans	(Sabal_domingensis	((Iriartea_deltoidea	((Geonoma_undata	((Veitchia_spiralis	(Pelagodoxa_henryana	Manicaria_saccifera))	((((Heterospathe_cagayanensis	(Burretiokentia_grandiflora	(Dypsis_decaryi	Kentiopsis_piersoniorum)))	Hydriastele_microspadix)	Dictyosperma_album)	(Prestoea_acuminata	(Oenocarpus_bataua	Oenocarpus_minor)))))	(Pseudophoenix_vinifera	((Chamaedorea_seifrizii	((Elaeis_oleifera	Elaeis_guineensis)	Attalea_speciosa))	((Orania_palindan	Sclerosperma_profizianum)	Podococcus_barteri)))))	(((Reinhardtia_paiewonskiana	Reinhardtia_latisecta)	(Reinhardtia_gracilis	Reinhardtia_simplex))	Roystonea_regia))))	Calamus_caryotoides);
((Nypa_fruticans	(Sabal_domingensis	(((((Chamaedorea_seifrizii	(Geonoma_undata	((Pelagodoxa_henryana	Manicaria_saccifera)	(((Dictyosperma_album	Heterospathe_cagayanensis)	((Kentiopsis_piersoniorum	Burretiokentia_grandiflora)	((Dypsis_decaryi	Veitchia_spiralis)	Hydriastele_microspadix)))	(Prestoea_acuminata	(Oenocarpus_bataua	Oenocarpus_minor))))))	(Orania_palindan	(Pseudophoenix_vinifera	Sclerosperma_profizianum)))	Podococcus_barteri)	(Iriartea_deltoidea	((Elaeis_oleifera	Elaeis_guineensis)	Attalea_speciosa)))	(((Reinhardtia_paiewonskiana	Reinhardtia_latisecta)	(Reinhardtia_gracilis	Reinhardtia_simplex))	Roystonea_regia))))	Calamus_caryotoides);
((Roystonea_regia	(((Nypa_fruticans	Sabal_domingensis)	((((Chamaedorea_seifrizii	(Geonoma_undata	(Manicaria_saccifera	((((((Heterospathe_cagayanensis	Kentiopsis_piersoniorum)	Burretiokentia_grandiflora)	(Dictyosperma_album	Dypsis_decaryi))	(Hydriastele_microspadix	Veitchia_spiralis))	(Prestoea_acuminata	(Oenocarpus_bataua	Oenocarpus_minor)))	Pelagodoxa_henryana))))	(Pseudophoenix_vinifera	(Sclerosperma_profizianum	Orania_palindan)))	Podococcus_barteri)	(Iriartea_deltoidea	((Elaeis_oleifera	Elaeis_guineensis)	Attalea_speciosa))))	((Reinhardtia_paiewonskiana	Reinhardtia_latisecta)	(Reinhardtia_gracilis	Reinhardtia_simplex))))	Calamus_caryotoides);
((Roystonea_regia	(((Reinhardtia_gracilis	Reinhardtia_simplex)	(Reinhardtia_latisecta	Reinhardtia_paiewonskiana))	((Sabal_domingensis	Nypa_fruticans)	((Geonoma_undata	(Manicaria_saccifera	(((Hydriastele_microspadix	(((Heterospathe_cagayanensis	Veitchia_spiralis)	(Burretiokentia_grandiflora	Kentiopsis_piersoniorum))	Dictyosperma_album))	Dypsis_decaryi)	(Pelagodoxa_henryana	((Oenocarpus_bataua	Oenocarpus_minor)	Prestoea_acuminata)))))	((((Pseudophoenix_vinifera	Sclerosperma_profizianum)	Orania_palindan)	(Chamaedorea_seifrizii	(Attalea_speciosa	(Elaeis_guineensis	Elaeis_oleifera))))	(Podococcus_barteri	Iriartea_deltoidea))))))	Calamus_caryotoides);
(((Nypa_fruticans	((Iriartea_deltoidea	(Attalea_speciosa	(Elaeis_guineensis	Elaeis_oleifera)))	(Podococcus_barteri	(Pseudophoenix_vinifera	((Chamaedorea_seifrizii	(Geonoma_undata	(Manicaria_saccifera	(((((Dictyosperma_album	Dypsis_decaryi)	((Heterospathe_cagayanensis	Veitchia_spiralis)	(Burretiokentia_grandiflora	Kentiopsis_piersoniorum)))	Hydriastele_microspadix)	((Oenocarpus_bataua	Oenocarpus_minor)	Prestoea_acuminata))	Pelagodoxa_henryana))))	(Sclerosperma_profizianum	Orania_palindan))))))	((Roystonea_regia	((Reinhardtia_gracilis	Reinhardtia_simplex)	(Reinhardtia_latisecta	Reinhardtia_paiewonskiana)))	Sabal_domingensis))	Calamus_caryotoides);
((Nypa_fruticans	(((Roystonea_regia	((Reinhardtia_gracilis	Reinhardtia_simplex)	(Reinhardtia_latisecta	Reinhardtia_paiewonskiana)))	Sabal_domingensis)	((Geonoma_undata	(Manicaria_saccifera	((((Hydriastele_microspadix	(Veitchia_spiralis	(Burretiokentia_grandiflora	Kentiopsis_piersoniorum)))	(Heterospathe_cagayanensis	Dictyosperma_album))	Dypsis_decaryi)	(((Oenocarpus_bataua	Oenocarpus_minor)	Prestoea_acuminata)	Pelagodoxa_henryana))))	((Podococcus_barteri	(Chamaedorea_seifrizii	(Sclerosperma_profizianum	Orania_palindan)))	((Attalea_speciosa	(Elaeis_guineensis	Elaeis_oleifera))	(Pseudophoenix_vinifera	Iriartea_deltoidea))))))	Calamus_caryotoides);
(((((Geonoma_undata	(Manicaria_saccifera	((((Hydriastele_microspadix	((Veitchia_spiralis	(Burretiokentia_grandiflora	Kentiopsis_piersoniorum))	(Heterospathe_cagayanensis	Dictyosperma_album)))	Dypsis_decaryi)	((Oenocarpus_bataua	Oenocarpus_minor)	Prestoea_acuminata))	Pelagodoxa_henryana)))	(((Sclerosperma_profizianum	Orania_palindan)	((Attalea_speciosa	(Elaeis_guineensis	Elaeis_oleifera))	(Podococcus_barteri	(Pseudophoenix_vinifera	Iriartea_deltoidea))))	Chamaedorea_seifrizii))	Nypa_fruticans)	((Roystonea_regia	((Reinhardtia_gracilis	Reinhardtia_simplex)	(Reinhardtia_latisecta	Reinhardtia_paiewonskiana)))	Sabal_domingensis))	Calamus_caryotoides);
((((((Podococcus_barteri	(Sclerosperma_profizianum	Orania_palindan))	(Geonoma_undata	(Manicaria_saccifera	(((((Veitchia_spiralis	(Heterospathe_cagayanensis	(Burretiokentia_grandiflora	Kentiopsis_piersoniorum)))	(Dictyosperma_album	Hydriastele_microspadix))	Dypsis_decaryi)	((Oenocarpus_bataua	Oenocarpus_minor)	Prestoea_acuminata))	Pelagodoxa_henryana))))	(Chamaedorea_seifrizii	Pseudophoenix_vinifera))	(Iriartea_deltoidea	(Attalea_speciosa	(Elaeis_guineensis	Elaeis_oleifera))))	((Sabal_domingensis	Nypa_fruticans)	(Roystonea_regia	((Reinhardtia_gracilis	Reinhardtia_simplex)	(Reinhardtia_latisecta	Reinhardtia_paiewonskiana)))))	Calamus_caryotoides);
((Roystonea_regia	(((Reinhardtia_gracilis	Reinhardtia_simplex)	(Reinhardtia_latisecta	Reinhardtia_paiewonskiana))	(((Geonoma_undata	(Manicaria_saccifera	(((((Dictyosperma_album	(Heterospathe_cagayanensis	Kentiopsis_piersoniorum))	((Burretiokentia_grandiflora	Hydriastele_microspadix)	Veitchia_spiralis))	Dypsis_decaryi)	((Oenocarpus_bataua	Oenocarpus_minor)	Prestoea_acuminata))	Pelagodoxa_henryana)))	(((Podococcus_barteri	(Chamaedorea_seifrizii	(Attalea_speciosa	(Elaeis_guineensis	Elaeis_oleifera))))	(Sclerosperma_profizianum	Orania_palindan))	Iriartea_deltoidea))	((Sabal_domingensis	Pseudophoenix_vinifera)	Nypa_fruticans))))	Calamus_caryotoides);
((Nypa_fruticans	(((((Chamaedorea_seifrizii	(Attalea_speciosa	(Elaeis_guineensis	Elaeis_oleifera)))	(Podococcus_barteri	(Sclerosperma_profizianum	Orania_palindan)))	Iriartea_deltoidea)	((Geonoma_undata	((((Heterospathe_cagayanensis	(Burretiokentia_grandiflora	Kentiopsis_piersoniorum))	Veitchia_spiralis)	((Dictyosperma_album	Dypsis_decaryi)	Hydriastele_microspadix))	((((Oenocarpus_bataua	Oenocarpus_minor)	Prestoea_acuminata)	Pelagodoxa_henryana)	Manicaria_saccifera)))	Pseudophoenix_vinifera))	((Roystonea_regia	((Reinhardtia_gracilis	Reinhardtia_simplex)	(Reinhardtia_latisecta	Reinhardtia_paiewonskiana)))	Sabal_domingensis)))	Calamus_caryotoides);
(((Nypa_fruticans	((Geonoma_undata	(((((Dictyosperma_album	Dypsis_decaryi)	(Heterospathe_cagayanensis	(Burretiokentia_grandiflora	Kentiopsis_piersoniorum)))	(Hydriastele_microspadix	Veitchia_spiralis))	((Oenocarpus_bataua	Oenocarpus_minor)	Prestoea_acuminata))	(Pelagodoxa_henryana	Manicaria_saccifera)))	((Pseudophoenix_vinifera	Iriartea_deltoidea)	(((Attalea_speciosa	(Elaeis_guineensis	Elaeis_oleifera))	(Podococcus_barteri	(Sclerosperma_profizianum	Orania_palindan)))	Chamaedorea_seifrizii))))	((Roystonea_regia	((Reinhardtia_gracilis	Reinhardtia_simplex)	(Reinhardtia_latisecta	Reinhardtia_paiewonskiana)))	Sabal_domingensis))	Calamus_caryotoides);
((Roystonea_regia	((Nypa_fruticans	((Reinhardtia_gracilis	Reinhardtia_simplex)	(Reinhardtia_latisecta	Reinhardtia_paiewonskiana)))	(Sabal_domingensis	((Attalea_speciosa	(Elaeis_guineensis	Elaeis_oleifera))	(((((Geonoma_undata	((Veitchia_spiralis	((Dypsis_decaryi	(Dictyosperma_album	(Heterospathe_cagayanensis	(Burretiokentia_grandiflora	Kentiopsis_piersoniorum))))	Hydriastele_microspadix))	((Pelagodoxa_henryana	((Oenocarpus_bataua	Oenocarpus_minor)	Prestoea_acuminata))	Manicaria_saccifera)))	Pseudophoenix_vinifera)	(Chamaedorea_seifrizii	(Sclerosperma_profizianum	Orania_palindan)))	Podococcus_barteri)	Iriartea_deltoidea)))))	Calamus_caryotoides);
((Reinhardtia_latisecta	(Reinhardtia_paiewonskiana	((Roystonea_regia	((Nypa_fruticans	Sabal_domingensis)	((((Chamaedorea_seifrizii	(Geonoma_undata	((((Dictyosperma_album	Dypsis_decaryi)	(Heterospathe_cagayanensis	(Burretiokentia_grandiflora	Kentiopsis_piersoniorum)))	(Hydriastele_microspadix	Veitchia_spiralis))	((Pelagodoxa_henryana	((Oenocarpus_bataua	Oenocarpus_minor)	Prestoea_acuminata))	Manicaria_saccifera))))	(Podococcus_barteri	Pseudophoenix_vinifera))	(Sclerosperma_profizianum	Orania_palindan))	(Iriartea_deltoidea	(Attalea_speciosa	(Elaeis_guineensis	Elaeis_oleifera))))))	(Reinhardtia_gracilis	Reinhardtia_simplex))))	Calamus_caryotoides);
(((Roystonea_regia	((Reinhardtia_latisecta	Reinhardtia_paiewonskiana)	(Reinhardtia_gracilis	Reinhardtia_simplex)))	((Sabal_domingensis	Nypa_fruticans)	((Geonoma_undata	(((((Dictyosperma_album	(Veitchia_spiralis	((Kentiopsis_piersoniorum	Burretiokentia_grandiflora)	Heterospathe_cagayanensis)))	Hydriastele_microspadix)	Dypsis_decaryi)	(Pelagodoxa_henryana	(Prestoea_acuminata	(Oenocarpus_bataua	Oenocarpus_minor))))	Manicaria_saccifera))	((Podococcus_barteri	Iriartea_deltoidea)	(((Chamaedorea_seifrizii	Pseudophoenix_vinifera)	(Orania_palindan	Sclerosperma_profizianum))	(Attalea_speciosa	(Elaeis_guineensis	Elaeis_oleifera)))))))	Calamus_caryotoides);
(((Nypa_fruticans	((((Orania_palindan	(Sclerosperma_profizianum	Pseudophoenix_vinifera))	(Chamaedorea_seifrizii	(Geonoma_undata	((((Hydriastele_microspadix	Veitchia_spiralis)	((Dypsis_decaryi	(Kentiopsis_piersoniorum	Burretiokentia_grandiflora))	(Dictyosperma_album	Heterospathe_cagayanensis)))	(Pelagodoxa_henryana	(Prestoea_acuminata	(Oenocarpus_bataua	Oenocarpus_minor))))	Manicaria_saccifera))))	Podococcus_barteri)	(Iriartea_deltoidea	(Attalea_speciosa	(Elaeis_guineensis	Elaeis_oleifera)))))	((Roystonea_regia	((Reinhardtia_latisecta	Reinhardtia_paiewonskiana)	(Reinhardtia_gracilis	Reinhardtia_simplex)))	Sabal_domingensis))	Calamus_caryotoides);
((Nypa_fruticans	(Sabal_domingensis	((((Geonoma_undata	((((Heterospathe_cagayanensis	Veitchia_spiralis)	((Dictyosperma_album	Dypsis_decaryi)	(Hydriastele_microspadix	(Kentiopsis_piersoniorum	Burretiokentia_grandiflora))))	(Pelagodoxa_henryana	(Prestoea_acuminata	(Oenocarpus_bataua	Oenocarpus_minor))))	Manicaria_saccifera))	(Iriartea_deltoidea	((Attalea_speciosa	(Elaeis_guineensis	Elaeis_oleifera))	(Chamaedorea_seifrizii	((Orania_palindan	Sclerosperma_profizianum)	Podococcus_barteri)))))	(Roystonea_regia	((Reinhardtia_latisecta	Reinhardtia_paiewonskiana)	(Reinhardtia_gracilis	Reinhardtia_simplex))))	Pseudophoenix_vinifera)))	Calamus_caryotoides);
(((Nypa_fruticans	(((Pseudophoenix_vinifera	Podococcus_barteri)	((Attalea_speciosa	(Elaeis_guineensis	Elaeis_oleifera))	Iriartea_deltoidea))	((Geonoma_undata	(((Dictyosperma_album	Dypsis_decaryi)	((Heterospathe_cagayanensis	(Veitchia_spiralis	(Kentiopsis_piersoniorum	Burretiokentia_grandiflora)))	Hydriastele_microspadix))	(((Prestoea_acuminata	(Oenocarpus_bataua	Oenocarpus_minor))	Pelagodoxa_henryana)	Manicaria_saccifera)))	(Chamaedorea_seifrizii	(Orania_palindan	Sclerosperma_profizianum)))))	(Sabal_domingensis	(Roystonea_regia	((Reinhardtia_latisecta	Reinhardtia_paiewonskiana)	(Reinhardtia_gracilis	Reinhardtia_simplex)))))	Calamus_caryotoides);
((Nypa_fruticans	((((Iriartea_deltoidea	(Attalea_speciosa	(Elaeis_guineensis	Elaeis_oleifera)))	Podococcus_barteri)	((Pseudophoenix_vinifera	(Orania_palindan	Sclerosperma_profizianum))	((Geonoma_undata	(Manicaria_saccifera	((((((Dictyosperma_album	Dypsis_decaryi)	Hydriastele_microspadix)	(Veitchia_spiralis	Heterospathe_cagayanensis))	Kentiopsis_piersoniorum)	((Prestoea_acuminata	(Oenocarpus_bataua	Oenocarpus_minor))	Pelagodoxa_henryana))	Burretiokentia_grandiflora)))	Chamaedorea_seifrizii)))	(Sabal_domingensis	(Roystonea_regia	((Reinhardtia_latisecta	Reinhardtia_paiewonskiana)	(Reinhardtia_gracilis	Reinhardtia_simplex))))))	Calamus_caryotoides);
(((((Attalea_speciosa	(Elaeis_guineensis	Elaeis_oleifera))	((Iriartea_deltoidea	(Pseudophoenix_vinifera	(Podococcus_barteri	(Orania_palindan	Sclerosperma_profizianum))))	((Geonoma_undata	(Manicaria_saccifera	(((Hydriastele_microspadix	((Veitchia_spiralis	(Pelagodoxa_henryana	Heterospathe_cagayanensis))	(Burretiokentia_grandiflora	Kentiopsis_piersoniorum)))	(Dictyosperma_album	Dypsis_decaryi))	(Prestoea_acuminata	(Oenocarpus_bataua	Oenocarpus_minor)))))	Chamaedorea_seifrizii)))	(Nypa_fruticans	Sabal_domingensis))	(Roystonea_regia	((Reinhardtia_latisecta	Reinhardtia_paiewonskiana)	(Reinhardtia_gracilis	Reinhardtia_simplex))))	Calamus_caryotoides);
((Roystonea_regia	(((Reinhardtia_latisecta	Reinhardtia_paiewonskiana)	(Reinhardtia_gracilis	Reinhardtia_simplex))	(((Attalea_speciosa	(Elaeis_guineensis	Elaeis_oleifera))	((((Chamaedorea_seifrizii	(Orania_palindan	Sclerosperma_profizianum))	((Pseudophoenix_vinifera	Geonoma_undata)	((((Prestoea_acuminata	(Oenocarpus_bataua	Oenocarpus_minor))	Pelagodoxa_henryana)	(Dypsis_decaryi	((Veitchia_spiralis	(Heterospathe_cagayanensis	(Burretiokentia_grandiflora	Kentiopsis_piersoniorum)))	(Dictyosperma_album	Hydriastele_microspadix))))	Manicaria_saccifera)))	Podococcus_barteri)	Iriartea_deltoidea))	(Nypa_fruticans	Sabal_domingensis))))	Calamus_caryotoides);
((Roystonea_regia	((((Pseudophoenix_vinifera	(Chamaedorea_seifrizii	((Attalea_speciosa	(Elaeis_guineensis	Elaeis_oleifera))	(Podococcus_barteri	(Orania_palindan	Sclerosperma_profizianum)))))	(Geonoma_undata	((Dypsis_decaryi	((Veitchia_spiralis	(Heterospathe_cagayanensis	(Burretiokentia_grandiflora	Kentiopsis_piersoniorum)))	(Dictyosperma_album	Hydriastele_microspadix)))	(Manicaria_saccifera	((Prestoea_acuminata	(Oenocarpus_bataua	Oenocarpus_minor))	Pelagodoxa_henryana)))))	Iriartea_deltoidea)	((Nypa_fruticans	Sabal_domingensis)	((Reinhardtia_latisecta	Reinhardtia_paiewonskiana)	(Reinhardtia_gracilis	Reinhardtia_simplex)))))	Calamus_caryotoides);
((Nypa_fruticans	(Sabal_domingensis	((Roystonea_regia	((Reinhardtia_latisecta	Reinhardtia_paiewonskiana)	(Reinhardtia_gracilis	Reinhardtia_simplex)))	((Geonoma_undata	(Manicaria_saccifera	(((Oenocarpus_bataua	(Oenocarpus_minor	Prestoea_acuminata))	Pelagodoxa_henryana)	(Dypsis_decaryi	(((Heterospathe_cagayanensis	(Burretiokentia_grandiflora	Kentiopsis_piersoniorum))	Dictyosperma_album)	(Veitchia_spiralis	Hydriastele_microspadix))))))	(Iriartea_deltoidea	(Pseudophoenix_vinifera	((Attalea_speciosa	(Elaeis_guineensis	Elaeis_oleifera))	(Podococcus_barteri	(Chamaedorea_seifrizii	(Orania_palindan	Sclerosperma_profizianum))))))))))	Calamus_caryotoides);
(((Nypa_fruticans	Sabal_domingensis)	((Roystonea_regia	((Reinhardtia_latisecta	Reinhardtia_paiewonskiana)	(Reinhardtia_gracilis	Reinhardtia_simplex)))	((Geonoma_undata	(Manicaria_saccifera	((Pelagodoxa_henryana	(Prestoea_acuminata	(Oenocarpus_bataua	Oenocarpus_minor)))	(((Veitchia_spiralis	(Heterospathe_cagayanensis	(Burretiokentia_grandiflora	Kentiopsis_piersoniorum)))	(Dictyosperma_album	Dypsis_decaryi))	Hydriastele_microspadix))))	(((Attalea_speciosa	(Elaeis_guineensis	Elaeis_oleifera))	Chamaedorea_seifrizii)	((Pseudophoenix_vinifera	(Iriartea_deltoidea	(Orania_palindan	Sclerosperma_profizianum)))	Podococcus_barteri)))))	Calamus_caryotoides);
(((((Attalea_speciosa	(Elaeis_oleifera	Elaeis_guineensis))	Iriartea_deltoidea)	(Podococcus_barteri	(Chamaedorea_seifrizii	((Pseudophoenix_vinifera	(Sclerosperma_profizianum	Orania_palindan))	(Geonoma_undata	(((((Heterospathe_cagayanensis	Veitchia_spiralis)	(Dictyosperma_album	Dypsis_decaryi))	((Burretiokentia_grandiflora	Kentiopsis_piersoniorum)	Hydriastele_microspadix))	(Prestoea_acuminata	(Oenocarpus_bataua	Oenocarpus_minor)))	(Pelagodoxa_henryana	Manicaria_saccifera)))))))	((Nypa_fruticans	Sabal_domingensis)	(Roystonea_regia	((Reinhardtia_paiewonskiana	Reinhardtia_latisecta)	(Reinhardtia_gracilis	Reinhardtia_simplex)))))	Calamus_caryotoides);
((Roystonea_regia	(((Reinhardtia_paiewonskiana	Reinhardtia_latisecta)	(Reinhardtia_gracilis	Reinhardtia_simplex))	((((Attalea_speciosa	(Elaeis_oleifera	Elaeis_guineensis))	Iriartea_deltoidea)	(((Podococcus_barteri	Chamaedorea_seifrizii)	(Sclerosperma_profizianum	Orania_palindan))	(Pseudophoenix_vinifera	(Geonoma_undata	((Pelagodoxa_henryana	((Prestoea_acuminata	(Oenocarpus_bataua	Oenocarpus_minor))	(((Dictyosperma_album	Dypsis_decaryi)	(Veitchia_spiralis	(Heterospathe_cagayanensis	(Burretiokentia_grandiflora	Kentiopsis_piersoniorum))))	Hydriastele_microspadix)))	Manicaria_saccifera)))))	(Nypa_fruticans	Sabal_domingensis))))	Calamus_caryotoides);
((Nypa_fruticans	(Sabal_domingensis	((Roystonea_regia	((Reinhardtia_paiewonskiana	Reinhardtia_latisecta)	(Reinhardtia_gracilis	Reinhardtia_simplex)))	(((Attalea_speciosa	(Elaeis_oleifera	Elaeis_guineensis))	Iriartea_deltoidea)	(Podococcus_barteri	((Chamaedorea_seifrizii	(Geonoma_undata	(((Prestoea_acuminata	(Oenocarpus_bataua	Oenocarpus_minor))	(((Dictyosperma_album	Dypsis_decaryi)	(Burretiokentia_grandiflora	Kentiopsis_piersoniorum))	(Hydriastele_microspadix	(Veitchia_spiralis	Heterospathe_cagayanensis))))	(Manicaria_saccifera	Pelagodoxa_henryana))))	(Pseudophoenix_vinifera	(Sclerosperma_profizianum	Orania_palindan))))))))	Calamus_caryotoides);
(((Nypa_fruticans	((Chamaedorea_seifrizii	(Geonoma_undata	(((Hydriastele_microspadix	(((Burretiokentia_grandiflora	Kentiopsis_piersoniorum)	(Veitchia_spiralis	Heterospathe_cagayanensis))	(Dictyosperma_album	Dypsis_decaryi)))	(Pelagodoxa_henryana	(Prestoea_acuminata	(Oenocarpus_bataua	Oenocarpus_minor))))	Manicaria_saccifera)))	(((Attalea_speciosa	(Elaeis_oleifera	Elaeis_guineensis))	(Podococcus_barteri	(Sclerosperma_profizianum	Orania_palindan)))	Iriartea_deltoidea)))	((Pseudophoenix_vinifera	Sabal_domingensis)	(Roystonea_regia	((Reinhardtia_paiewonskiana	Reinhardtia_latisecta)	(Reinhardtia_gracilis	Reinhardtia_simplex)))))	Calamus_caryotoides);
((Nypa_fruticans	((((Iriartea_deltoidea	(Attalea_speciosa	(Elaeis_oleifera	Elaeis_guineensis)))	(Podococcus_barteri	((Geonoma_undata	((((Dictyosperma_album	Dypsis_decaryi)	(Hydriastele_microspadix	((Burretiokentia_grandiflora	Kentiopsis_piersoniorum)	(Pelagodoxa_henryana	(Veitchia_spiralis	Heterospathe_cagayanensis)))))	(Prestoea_acuminata	(Oenocarpus_bataua	Oenocarpus_minor)))	Manicaria_saccifera))	((Chamaedorea_seifrizii	Pseudophoenix_vinifera)	(Sclerosperma_profizianum	Orania_palindan)))))	(((Reinhardtia_paiewonskiana	Reinhardtia_latisecta)	(Reinhardtia_gracilis	Reinhardtia_simplex))	Roystonea_regia))	Sabal_domingensis))	Calamus_caryotoides);
((((Iriartea_deltoidea	(Attalea_speciosa	(Elaeis_oleifera	Elaeis_guineensis)))	((((Manicaria_saccifera	(Geonoma_undata	((Hydriastele_microspadix	(((Burretiokentia_grandiflora	Kentiopsis_piersoniorum)	(Veitchia_spiralis	Heterospathe_cagayanensis))	(Dictyosperma_album	Dypsis_decaryi)))	(Pelagodoxa_henryana	(Prestoea_acuminata	(Oenocarpus_bataua	Oenocarpus_minor))))))	((Sclerosperma_profizianum	Orania_palindan)	Chamaedorea_seifrizii))	Podococcus_barteri)	Pseudophoenix_vinifera))	((((Reinhardtia_paiewonskiana	Reinhardtia_latisecta)	(Reinhardtia_gracilis	Reinhardtia_simplex))	(Sabal_domingensis	Nypa_fruticans))	Roystonea_regia))	Calamus_caryotoides);
((((Iriartea_deltoidea	(Attalea_speciosa	(Elaeis_oleifera	Elaeis_guineensis)))	(((Geonoma_undata	((Manicaria_saccifera	Pelagodoxa_henryana)	((Hydriastele_microspadix	(((Burretiokentia_grandiflora	Kentiopsis_piersoniorum)	(Veitchia_spiralis	Heterospathe_cagayanensis))	(Dictyosperma_album	Dypsis_decaryi)))	(Prestoea_acuminata	(Oenocarpus_bataua	Oenocarpus_minor)))))	(Pseudophoenix_vinifera	((Sclerosperma_profizianum	Orania_palindan)	Chamaedorea_seifrizii)))	Podococcus_barteri))	((((Reinhardtia_paiewonskiana	Reinhardtia_latisecta)	(Reinhardtia_gracilis	Reinhardtia_simplex))	Roystonea_regia)	(Nypa_fruticans	Sabal_domingensis)))	Calamus_caryotoides);
((Nypa_fruticans	(Sabal_domingensis	(((Geonoma_undata	((Pelagodoxa_henryana	Manicaria_saccifera)	((Hydriastele_microspadix	(((Heterospathe_cagayanensis	(Kentiopsis_piersoniorum	Burretiokentia_grandiflora))	Veitchia_spiralis)	(Dictyosperma_album	Dypsis_decaryi)))	(Prestoea_acuminata	(Oenocarpus_bataua	Oenocarpus_minor)))))	(((Podococcus_barteri	(Pseudophoenix_vinifera	(Sclerosperma_profizianum	Orania_palindan)))	(Chamaedorea_seifrizii	(Attalea_speciosa	(Elaeis_oleifera	Elaeis_guineensis))))	Iriartea_deltoidea))	(((Reinhardtia_paiewonskiana	Reinhardtia_latisecta)	(Reinhardtia_gracilis	Reinhardtia_simplex))	Roystonea_regia))))	Calamus_caryotoides);
(((((Reinhardtia_paiewonskiana	Reinhardtia_latisecta)	(Reinhardtia_gracilis	Reinhardtia_simplex))	Roystonea_regia)	((Nypa_fruticans	Sabal_domingensis)	(Iriartea_deltoidea	(((Geonoma_undata	(Manicaria_saccifera	((Veitchia_spiralis	((((Dictyosperma_album	Dypsis_decaryi)	(Heterospathe_cagayanensis	(Kentiopsis_piersoniorum	Burretiokentia_grandiflora)))	(Prestoea_acuminata	(Oenocarpus_bataua	Oenocarpus_minor)))	Hydriastele_microspadix))	Pelagodoxa_henryana)))	(Podococcus_barteri	(Pseudophoenix_vinifera	(Sclerosperma_profizianum	Orania_palindan))))	(Chamaedorea_seifrizii	(Attalea_speciosa	(Elaeis_oleifera	Elaeis_guineensis)))))))	Calamus_caryotoides);
((Roystonea_regia	(((Nypa_fruticans	Sabal_domingensis)	((Iriartea_deltoidea	(Pseudophoenix_vinifera	(Attalea_speciosa	(Elaeis_oleifera	Elaeis_guineensis))))	(Podococcus_barteri	(((Sclerosperma_profizianum	Orania_palindan)	(Geonoma_undata	((((Dictyosperma_album	Dypsis_decaryi)	Hydriastele_microspadix)	((Heterospathe_cagayanensis	Veitchia_spiralis)	(Kentiopsis_piersoniorum	Burretiokentia_grandiflora)))	(((Prestoea_acuminata	(Oenocarpus_bataua	Oenocarpus_minor))	Pelagodoxa_henryana)	Manicaria_saccifera))))	Chamaedorea_seifrizii))))	((Reinhardtia_paiewonskiana	Reinhardtia_latisecta)	(Reinhardtia_gracilis	Reinhardtia_simplex))))	Calamus_caryotoides);
(((Sabal_domingensis	(Roystonea_regia	((Reinhardtia_paiewonskiana	Reinhardtia_latisecta)	(Reinhardtia_simplex	Reinhardtia_gracilis))))	(((Pseudophoenix_vinifera	(((((Pelagodoxa_henryana	(Prestoea_acuminata	(Oenocarpus_minor	Oenocarpus_bataua)))	((((Veitchia_spiralis	(Burretiokentia_grandiflora	Kentiopsis_piersoniorum))	(Dictyosperma_album	Heterospathe_cagayanensis))	Hydriastele_microspadix)	Dypsis_decaryi))	Manicaria_saccifera)	Geonoma_undata)	(Podococcus_barteri	(Orania_palindan	Sclerosperma_profizianum))))	(Iriartea_deltoidea	(Chamaedorea_seifrizii	(Attalea_speciosa	(Elaeis_guineensis	Elaeis_oleifera)))))	Nypa_fruticans))	Calamus_caryotoides);
((Roystonea_regia	(((Reinhardtia_paiewonskiana	Reinhardtia_latisecta)	(Reinhardtia_simplex	Reinhardtia_gracilis))	((((((Chamaedorea_seifrizii	((Manicaria_saccifera	(((Prestoea_acuminata	(Oenocarpus_minor	Oenocarpus_bataua))	(Hydriastele_microspadix	((Dictyosperma_album	Dypsis_decaryi)	((Burretiokentia_grandiflora	Kentiopsis_piersoniorum)	(Heterospathe_cagayanensis	Veitchia_spiralis)))))	Pelagodoxa_henryana))	Geonoma_undata))	(Pseudophoenix_vinifera	(Orania_palindan	Sclerosperma_profizianum)))	Podococcus_barteri)	(Iriartea_deltoidea	(Attalea_speciosa	(Elaeis_guineensis	Elaeis_oleifera))))	Nypa_fruticans)	Sabal_domingensis)))	Calamus_caryotoides);
((Roystonea_regia	(((Reinhardtia_paiewonskiana	Reinhardtia_latisecta)	(Reinhardtia_simplex	Reinhardtia_gracilis))	(((((Chamaedorea_seifrizii	((Manicaria_saccifera	(((Prestoea_acuminata	(Oenocarpus_minor	Oenocarpus_bataua))	(((Dictyosperma_album	Dypsis_decaryi)	Hydriastele_microspadix)	(Heterospathe_cagayanensis	((Burretiokentia_grandiflora	Kentiopsis_piersoniorum)	Veitchia_spiralis))))	Pelagodoxa_henryana))	Geonoma_undata))	(Pseudophoenix_vinifera	(Orania_palindan	Sclerosperma_profizianum)))	Podococcus_barteri)	(Iriartea_deltoidea	(Attalea_speciosa	(Elaeis_guineensis	Elaeis_oleifera))))	(Sabal_domingensis	Nypa_fruticans))))	Calamus_caryotoides);
((Roystonea_regia	(((Reinhardtia_paiewonskiana	Reinhardtia_latisecta)	(Reinhardtia_simplex	Reinhardtia_gracilis))	(((((Chamaedorea_seifrizii	((Manicaria_saccifera	((Veitchia_spiralis	(((Dictyosperma_album	Heterospathe_cagayanensis)	(Dypsis_decaryi	(Burretiokentia_grandiflora	Kentiopsis_piersoniorum)))	Hydriastele_microspadix))	(Pelagodoxa_henryana	(Prestoea_acuminata	(Oenocarpus_minor	Oenocarpus_bataua)))))	Geonoma_undata))	(Orania_palindan	Sclerosperma_profizianum))	Podococcus_barteri)	((Pseudophoenix_vinifera	Iriartea_deltoidea)	(Attalea_speciosa	(Elaeis_guineensis	Elaeis_oleifera))))	(Sabal_domingensis	Nypa_fruticans))))	Calamus_caryotoides);
((Roystonea_regia	(((Reinhardtia_paiewonskiana	Reinhardtia_latisecta)	(Reinhardtia_simplex	Reinhardtia_gracilis))	(((((Chamaedorea_seifrizii	(((((Hydriastele_microspadix	((Heterospathe_cagayanensis	Veitchia_spiralis)	(Dictyosperma_album	(Burretiokentia_grandiflora	Kentiopsis_piersoniorum))))	Dypsis_decaryi)	(Pelagodoxa_henryana	(Prestoea_acuminata	(Oenocarpus_minor	Oenocarpus_bataua))))	Manicaria_saccifera)	Geonoma_undata))	(Pseudophoenix_vinifera	(Orania_palindan	Sclerosperma_profizianum)))	Podococcus_barteri)	(Iriartea_deltoidea	(Attalea_speciosa	(Elaeis_guineensis	Elaeis_oleifera))))	(Sabal_domingensis	Nypa_fruticans))))	Calamus_caryotoides);
((Roystonea_regia	(((Reinhardtia_paiewonskiana	Reinhardtia_latisecta)	(Reinhardtia_simplex	Reinhardtia_gracilis))	((((((((Dictyosperma_album	((Heterospathe_cagayanensis	Veitchia_spiralis)	(Burretiokentia_grandiflora	Kentiopsis_piersoniorum)))	Hydriastele_microspadix)	Dypsis_decaryi)	(Manicaria_saccifera	(Pelagodoxa_henryana	(Prestoea_acuminata	(Oenocarpus_minor	Oenocarpus_bataua)))))	Geonoma_undata)	((Attalea_speciosa	(Elaeis_guineensis	Elaeis_oleifera))	((Nypa_fruticans	((Podococcus_barteri	Pseudophoenix_vinifera)	(Orania_palindan	Sclerosperma_profizianum)))	Chamaedorea_seifrizii)))	Iriartea_deltoidea)	Sabal_domingensis)))	Calamus_caryotoides);
((Nypa_fruticans	((Sabal_domingensis	(Roystonea_regia	((Reinhardtia_paiewonskiana	Reinhardtia_latisecta)	(Reinhardtia_simplex	Reinhardtia_gracilis))))	(((((((Heterospathe_cagayanensis	Veitchia_spiralis)	(Burretiokentia_grandiflora	Kentiopsis_piersoniorum))	(Hydriastele_microspadix	(Dictyosperma_album	Dypsis_decaryi)))	(Prestoea_acuminata	(Oenocarpus_minor	Oenocarpus_bataua)))	(Manicaria_saccifera	Pelagodoxa_henryana))	Geonoma_undata)	(((Podococcus_barteri	(Attalea_speciosa	(Elaeis_guineensis	Elaeis_oleifera)))	((Orania_palindan	Sclerosperma_profizianum)	Pseudophoenix_vinifera))	(Iriartea_deltoidea	Chamaedorea_seifrizii)))))	Calamus_caryotoides);
(((((Manicaria_saccifera	(Pelagodoxa_henryana	((Hydriastele_microspadix	((Dictyosperma_album	Dypsis_decaryi)	((Heterospathe_cagayanensis	Veitchia_spiralis)	(Burretiokentia_grandiflora	Kentiopsis_piersoniorum))))	(Prestoea_acuminata	(Oenocarpus_minor	Oenocarpus_bataua)))))	Geonoma_undata)	(((Attalea_speciosa	(Elaeis_guineensis	Elaeis_oleifera))	((Orania_palindan	Sclerosperma_profizianum)	Podococcus_barteri))	(Iriartea_deltoidea	(Pseudophoenix_vinifera	Chamaedorea_seifrizii))))	((Sabal_domingensis	Nypa_fruticans)	(Roystonea_regia	((Reinhardtia_paiewonskiana	Reinhardtia_latisecta)	(Reinhardtia_simplex	Reinhardtia_gracilis)))))	Calamus_caryotoides);
((((Chamaedorea_seifrizii	(Attalea_speciosa	(Elaeis_guineensis	Elaeis_oleifera)))	((Orania_palindan	Sclerosperma_profizianum)	Podococcus_barteri))	((((Sabal_domingensis	(Roystonea_regia	((Reinhardtia_paiewonskiana	Reinhardtia_latisecta)	(Reinhardtia_simplex	Reinhardtia_gracilis))))	(Nypa_fruticans	((Manicaria_saccifera	(Pelagodoxa_henryana	((((Dictyosperma_album	Dypsis_decaryi)	(Burretiokentia_grandiflora	(Heterospathe_cagayanensis	Kentiopsis_piersoniorum)))	(Veitchia_spiralis	Hydriastele_microspadix))	(Prestoea_acuminata	(Oenocarpus_minor	Oenocarpus_bataua)))))	Geonoma_undata)))	Pseudophoenix_vinifera)	Iriartea_deltoidea))	Calamus_caryotoides);
(((Roystonea_regia	((Reinhardtia_paiewonskiana	Reinhardtia_latisecta)	(Reinhardtia_simplex	Reinhardtia_gracilis)))	((Iriartea_deltoidea	((((Orania_palindan	Sclerosperma_profizianum)	(Chamaedorea_seifrizii	(Pseudophoenix_vinifera	((Manicaria_saccifera	((((Dictyosperma_album	Dypsis_decaryi)	(Veitchia_spiralis	(Burretiokentia_grandiflora	(Heterospathe_cagayanensis	Kentiopsis_piersoniorum))))	Hydriastele_microspadix)	(Pelagodoxa_henryana	((Prestoea_acuminata	Oenocarpus_minor)	Oenocarpus_bataua))))	Geonoma_undata))))	Podococcus_barteri)	(Attalea_speciosa	(Elaeis_guineensis	Elaeis_oleifera))))	(Nypa_fruticans	Sabal_domingensis)))	Calamus_caryotoides);
(((Sabal_domingensis	(((Reinhardtia_simplex	Reinhardtia_gracilis)	(Reinhardtia_latisecta	Reinhardtia_paiewonskiana))	Roystonea_regia))	((Iriartea_deltoidea	(Chamaedorea_seifrizii	(Attalea_speciosa	(Elaeis_oleifera	Elaeis_guineensis))))	(((((((Hydriastele_microspadix	((Dictyosperma_album	Heterospathe_cagayanensis)	(Dypsis_decaryi	(Kentiopsis_piersoniorum	Burretiokentia_grandiflora))))	Veitchia_spiralis)	(Pelagodoxa_henryana	(Prestoea_acuminata	(Oenocarpus_bataua	Oenocarpus_minor))))	Manicaria_saccifera)	Geonoma_undata)	((Nypa_fruticans	Pseudophoenix_vinifera)	(Orania_palindan	Sclerosperma_profizianum)))	Podococcus_barteri)))	Calamus_caryotoides);
(((Sabal_domingensis	(((Reinhardtia_simplex	Reinhardtia_gracilis)	(Reinhardtia_latisecta	Reinhardtia_paiewonskiana))	Roystonea_regia))	((Chamaedorea_seifrizii	(Attalea_speciosa	(Elaeis_oleifera	Elaeis_guineensis)))	((((((Hydriastele_microspadix	(((Oenocarpus_bataua	(Oenocarpus_minor	Prestoea_acuminata))	(Heterospathe_cagayanensis	(Kentiopsis_piersoniorum	Burretiokentia_grandiflora)))	(Dictyosperma_album	Dypsis_decaryi)))	Veitchia_spiralis)	Pelagodoxa_henryana)	Manicaria_saccifera)	Geonoma_undata)	((((Podococcus_barteri	Iriartea_deltoidea)	Nypa_fruticans)	Pseudophoenix_vinifera)	(Orania_palindan	Sclerosperma_profizianum)))))	Calamus_caryotoides);
((Roystonea_regia	(((Nypa_fruticans	Sabal_domingensis)	(((Attalea_speciosa	(Elaeis_oleifera	Elaeis_guineensis))	((((((((Prestoea_acuminata	(Oenocarpus_bataua	Oenocarpus_minor))	Pelagodoxa_henryana)	(((((Heterospathe_cagayanensis	Veitchia_spiralis)	(Kentiopsis_piersoniorum	Burretiokentia_grandiflora))	Dictyosperma_album)	Hydriastele_microspadix)	Dypsis_decaryi))	Manicaria_saccifera)	Geonoma_undata)	(Chamaedorea_seifrizii	(Orania_palindan	Sclerosperma_profizianum)))	Podococcus_barteri)	Pseudophoenix_vinifera))	Iriartea_deltoidea))	((Reinhardtia_simplex	Reinhardtia_gracilis)	(Reinhardtia_latisecta	Reinhardtia_paiewonskiana))))	Calamus_caryotoides);
((Nypa_fruticans	(((((Reinhardtia_simplex	Reinhardtia_gracilis)	(Reinhardtia_latisecta	Reinhardtia_paiewonskiana))	Roystonea_regia)	(Pseudophoenix_vinifera	Sabal_domingensis))	(((Attalea_speciosa	(Elaeis_oleifera	Elaeis_guineensis))	Iriartea_deltoidea)	(((((((Prestoea_acuminata	(Oenocarpus_bataua	Oenocarpus_minor))	Pelagodoxa_henryana)	(((Dictyosperma_album	((Heterospathe_cagayanensis	Kentiopsis_piersoniorum)	Dypsis_decaryi))	(Burretiokentia_grandiflora	Hydriastele_microspadix))	Veitchia_spiralis))	Manicaria_saccifera)	Geonoma_undata)	(Chamaedorea_seifrizii	(Orania_palindan	Sclerosperma_profizianum)))	Podococcus_barteri))))	Calamus_caryotoides);
((Roystonea_regia	((Pseudophoenix_vinifera	Sabal_domingensis)	((((((Orania_palindan	Sclerosperma_profizianum)	((((((Prestoea_acuminata	(Oenocarpus_bataua	Oenocarpus_minor))	Pelagodoxa_henryana)	((Dictyosperma_album	((Burretiokentia_grandiflora	Kentiopsis_piersoniorum)	Dypsis_decaryi))	(Hydriastele_microspadix	(Heterospathe_cagayanensis	Veitchia_spiralis))))	Manicaria_saccifera)	Geonoma_undata)	Chamaedorea_seifrizii))	Podococcus_barteri)	((Attalea_speciosa	(Elaeis_oleifera	Elaeis_guineensis))	Iriartea_deltoidea))	Nypa_fruticans)	((Reinhardtia_simplex	Reinhardtia_gracilis)	(Reinhardtia_latisecta	Reinhardtia_paiewonskiana)))))	Calamus_caryotoides);
((Nypa_fruticans	(((((Reinhardtia_simplex	Reinhardtia_gracilis)	(Reinhardtia_latisecta	Reinhardtia_paiewonskiana))	Roystonea_regia)	((((Orania_palindan	Sclerosperma_profizianum)	(((((Prestoea_acuminata	(Oenocarpus_bataua	Oenocarpus_minor))	((Burretiokentia_grandiflora	Hydriastele_microspadix)	(((Kentiopsis_piersoniorum	Dypsis_decaryi)	Dictyosperma_album)	(Heterospathe_cagayanensis	Veitchia_spiralis))))	(Pelagodoxa_henryana	Manicaria_saccifera))	Geonoma_undata)	Chamaedorea_seifrizii))	(Pseudophoenix_vinifera	Podococcus_barteri))	((Attalea_speciosa	(Elaeis_oleifera	Elaeis_guineensis))	Iriartea_deltoidea)))	Sabal_domingensis))	Calamus_caryotoides);
((((Reinhardtia_simplex	Reinhardtia_gracilis)	(Reinhardtia_latisecta	Reinhardtia_paiewonskiana))	(Roystonea_regia	(((((((((Prestoea_acuminata	(Oenocarpus_bataua	Oenocarpus_minor))	((Burretiokentia_grandiflora	Hydriastele_microspadix)	((Heterospathe_cagayanensis	Kentiopsis_piersoniorum)	((Dypsis_decaryi	Dictyosperma_album)	Veitchia_spiralis))))	(Pelagodoxa_henryana	Manicaria_saccifera))	Geonoma_undata)	Chamaedorea_seifrizii)	(Podococcus_barteri	(Orania_palindan	Sclerosperma_profizianum)))	Pseudophoenix_vinifera)	((Attalea_speciosa	(Elaeis_oleifera	Elaeis_guineensis))	Iriartea_deltoidea))	(Sabal_domingensis	Nypa_fruticans))))	Calamus_caryotoides);
((Roystonea_regia	((((((((Hydriastele_microspadix	((Pelagodoxa_henryana	Heterospathe_cagayanensis)	Veitchia_spiralis))	(Dypsis_decaryi	((Burretiokentia_grandiflora	Kentiopsis_piersoniorum)	Dictyosperma_album)))	(Prestoea_acuminata	(Oenocarpus_bataua	Oenocarpus_minor)))	Manicaria_saccifera)	Geonoma_undata)	(Iriartea_deltoidea	((Podococcus_barteri	(Chamaedorea_seifrizii	(Orania_palindan	Sclerosperma_profizianum)))	(Attalea_speciosa	(Elaeis_oleifera	Elaeis_guineensis)))))	(Pseudophoenix_vinifera	(Sabal_domingensis	Nypa_fruticans)))	((Reinhardtia_simplex	Reinhardtia_gracilis)	(Reinhardtia_latisecta	Reinhardtia_paiewonskiana))))	Calamus_caryotoides);
((Roystonea_regia	((((((((Hydriastele_microspadix	(Veitchia_spiralis	((Burretiokentia_grandiflora	Kentiopsis_piersoniorum)	Heterospathe_cagayanensis)))	(Dictyosperma_album	Dypsis_decaryi))	(Prestoea_acuminata	(Oenocarpus_bataua	Oenocarpus_minor)))	(Pelagodoxa_henryana	Manicaria_saccifera))	(Pseudophoenix_vinifera	Geonoma_undata))	((Podococcus_barteri	Iriartea_deltoidea)	((Orania_palindan	Sclerosperma_profizianum)	(Chamaedorea_seifrizii	(Attalea_speciosa	(Elaeis_oleifera	Elaeis_guineensis))))))	(Sabal_domingensis	Nypa_fruticans))	((Reinhardtia_simplex	Reinhardtia_gracilis)	(Reinhardtia_latisecta	Reinhardtia_paiewonskiana))))	Calamus_caryotoides);
(((Sabal_domingensis	(Roystonea_regia	((Reinhardtia_simplex	Reinhardtia_gracilis)	(Reinhardtia_latisecta	Reinhardtia_paiewonskiana))))	(((Chamaedorea_seifrizii	(Attalea_speciosa	(Elaeis_oleifera	Elaeis_guineensis)))	(Podococcus_barteri	((Orania_palindan	Sclerosperma_profizianum)	Pseudophoenix_vinifera)))	((Nypa_fruticans	Iriartea_deltoidea)	((((Hydriastele_microspadix	((Burretiokentia_grandiflora	Kentiopsis_piersoniorum)	((Heterospathe_cagayanensis	Veitchia_spiralis)	(Dictyosperma_album	Dypsis_decaryi))))	(Prestoea_acuminata	(Oenocarpus_bataua	Oenocarpus_minor)))	(Pelagodoxa_henryana	Manicaria_saccifera))	Geonoma_undata))))	Calamus_caryotoides);
((Nypa_fruticans	(Sabal_domingensis	((Iriartea_deltoidea	((Chamaedorea_seifrizii	((Elaeis_oleifera	Elaeis_guineensis)	Attalea_speciosa))	(Podococcus_barteri	(((Pseudophoenix_vinifera	Geonoma_undata)	(Manicaria_saccifera	((Pelagodoxa_henryana	(Prestoea_acuminata	(Oenocarpus_bataua	Oenocarpus_minor)))	(((Veitchia_spiralis	((Burretiokentia_grandiflora	Kentiopsis_piersoniorum)	Heterospathe_cagayanensis))	(Dictyosperma_album	Dypsis_decaryi))	Hydriastele_microspadix))))	(Sclerosperma_profizianum	Orania_palindan)))))	(Roystonea_regia	((Reinhardtia_paiewonskiana	Reinhardtia_latisecta)	(Reinhardtia_simplex	Reinhardtia_gracilis))))))	Calamus_caryotoides);
((Nypa_fruticans	(Sabal_domingensis	(((((Pseudophoenix_vinifera	(Sclerosperma_profizianum	Orania_palindan))	((Elaeis_oleifera	Elaeis_guineensis)	(Attalea_speciosa	Chamaedorea_seifrizii)))	Iriartea_deltoidea)	(Podococcus_barteri	(Geonoma_undata	((Pelagodoxa_henryana	Manicaria_saccifera)	((Prestoea_acuminata	(Oenocarpus_bataua	Oenocarpus_minor))	(((Heterospathe_cagayanensis	Dictyosperma_album)	(Hydriastele_microspadix	(Veitchia_spiralis	(Burretiokentia_grandiflora	Kentiopsis_piersoniorum))))	Dypsis_decaryi))))))	(Roystonea_regia	((Reinhardtia_paiewonskiana	Reinhardtia_latisecta)	(Reinhardtia_simplex	Reinhardtia_gracilis))))))	Calamus_caryotoides);
((Roystonea_regia	(((Reinhardtia_paiewonskiana	Reinhardtia_latisecta)	(Reinhardtia_simplex	Reinhardtia_gracilis))	((Nypa_fruticans	Sabal_domingensis)	(((Pseudophoenix_vinifera	Iriartea_deltoidea)	((Elaeis_oleifera	Elaeis_guineensis)	Attalea_speciosa))	(((Chamaedorea_seifrizii	(Sclerosperma_profizianum	Orania_palindan))	(Geonoma_undata	(Manicaria_saccifera	((Pelagodoxa_henryana	(Prestoea_acuminata	(Oenocarpus_bataua	Oenocarpus_minor)))	(((Hydriastele_microspadix	(Veitchia_spiralis	(Burretiokentia_grandiflora	Kentiopsis_piersoniorum)))	(Heterospathe_cagayanensis	Dictyosperma_album))	Dypsis_decaryi)))))	Podococcus_barteri)))))	Calamus_caryotoides);
((Nypa_fruticans	(Sabal_domingensis	(((Geonoma_undata	(Manicaria_saccifera	((Pelagodoxa_henryana	(Prestoea_acuminata	(Oenocarpus_bataua	Oenocarpus_minor)))	((Hydriastele_microspadix	(Heterospathe_cagayanensis	Veitchia_spiralis))	((Burretiokentia_grandiflora	Kentiopsis_piersoniorum)	(Dictyosperma_album	Dypsis_decaryi))))))	(Chamaedorea_seifrizii	((Sclerosperma_profizianum	Orania_palindan)	((((Elaeis_oleifera	Elaeis_guineensis)	Attalea_speciosa)	(Pseudophoenix_vinifera	Iriartea_deltoidea))	Podococcus_barteri))))	(Roystonea_regia	((Reinhardtia_paiewonskiana	Reinhardtia_latisecta)	(Reinhardtia_simplex	Reinhardtia_gracilis))))))	Calamus_caryotoides);
((Nypa_fruticans	(Sabal_domingensis	(((((Elaeis_oleifera	Elaeis_guineensis)	Attalea_speciosa)	((((Geonoma_undata	((Pelagodoxa_henryana	Manicaria_saccifera)	((Prestoea_acuminata	(Oenocarpus_bataua	Oenocarpus_minor))	((Hydriastele_microspadix	((Heterospathe_cagayanensis	Veitchia_spiralis)	(Burretiokentia_grandiflora	Kentiopsis_piersoniorum)))	(Dictyosperma_album	Dypsis_decaryi)))))	Chamaedorea_seifrizii)	(Sclerosperma_profizianum	Orania_palindan))	Pseudophoenix_vinifera))	(Iriartea_deltoidea	Podococcus_barteri))	(Roystonea_regia	((Reinhardtia_paiewonskiana	Reinhardtia_latisecta)	(Reinhardtia_simplex	Reinhardtia_gracilis))))))	Calamus_caryotoides);
((Nypa_fruticans	(Sabal_domingensis	(((Iriartea_deltoidea	((Elaeis_oleifera	Elaeis_guineensis)	Attalea_speciosa))	((Chamaedorea_seifrizii	((Pseudophoenix_vinifera	Geonoma_undata)	((Pelagodoxa_henryana	Manicaria_saccifera)	((Prestoea_acuminata	(Oenocarpus_bataua	Oenocarpus_minor))	(Hydriastele_microspadix	(((Heterospathe_cagayanensis	Veitchia_spiralis)	(Burretiokentia_grandiflora	Kentiopsis_piersoniorum))	(Dictyosperma_album	Dypsis_decaryi)))))))	((Sclerosperma_profizianum	Orania_palindan)	Podococcus_barteri)))	(Roystonea_regia	((Reinhardtia_paiewonskiana	Reinhardtia_latisecta)	(Reinhardtia_simplex	Reinhardtia_gracilis))))))	Calamus_caryotoides);
((Roystonea_regia	(((Reinhardtia_paiewonskiana	Reinhardtia_latisecta)	(Reinhardtia_simplex	Reinhardtia_gracilis))	((Nypa_fruticans	Sabal_domingensis)	((Iriartea_deltoidea	((Elaeis_oleifera	Elaeis_guineensis)	Attalea_speciosa))	((Chamaedorea_seifrizii	(Pseudophoenix_vinifera	Podococcus_barteri))	((Sclerosperma_profizianum	Orania_palindan)	(Geonoma_undata	(Manicaria_saccifera	((Pelagodoxa_henryana	(Oenocarpus_bataua	(Oenocarpus_minor	Prestoea_acuminata)))	(Heterospathe_cagayanensis	(((Veitchia_spiralis	(Burretiokentia_grandiflora	Kentiopsis_piersoniorum))	Hydriastele_microspadix)	(Dictyosperma_album	Dypsis_decaryi))))))))))))	Calamus_caryotoides);
((Reinhardtia_latisecta	(((Reinhardtia_simplex	Reinhardtia_gracilis)	(((Nypa_fruticans	Sabal_domingensis)	((Iriartea_deltoidea	((Elaeis_oleifera	Elaeis_guineensis)	Attalea_speciosa))	(Podococcus_barteri	((Pseudophoenix_vinifera	(Sclerosperma_profizianum	Orania_palindan))	((Geonoma_undata	((Manicaria_saccifera	((((Dictyosperma_album	Dypsis_decaryi)	((Heterospathe_cagayanensis	Veitchia_spiralis)	(Burretiokentia_grandiflora	Kentiopsis_piersoniorum)))	Hydriastele_microspadix)	(Prestoea_acuminata	(Oenocarpus_bataua	Oenocarpus_minor))))	Pelagodoxa_henryana))	Chamaedorea_seifrizii)))))	Roystonea_regia))	Reinhardtia_paiewonskiana))	Calamus_caryotoides);
((Nypa_fruticans	(((Iriartea_deltoidea	(Pseudophoenix_vinifera	((((Elaeis_oleifera	Elaeis_guineensis)	Attalea_speciosa)	Chamaedorea_seifrizii)	(Podococcus_barteri	(Sclerosperma_profizianum	Orania_palindan)))))	(Geonoma_undata	(Manicaria_saccifera	((((Dictyosperma_album	Dypsis_decaryi)	((Heterospathe_cagayanensis	Veitchia_spiralis)	(Burretiokentia_grandiflora	Kentiopsis_piersoniorum)))	Hydriastele_microspadix)	(Pelagodoxa_henryana	(Prestoea_acuminata	(Oenocarpus_bataua	Oenocarpus_minor)))))))	((Roystonea_regia	((Reinhardtia_paiewonskiana	Reinhardtia_latisecta)	(Reinhardtia_simplex	Reinhardtia_gracilis)))	Sabal_domingensis)))	Calamus_caryotoides);
((Roystonea_regia	(((Reinhardtia_paiewonskiana	Reinhardtia_latisecta)	(Reinhardtia_simplex	Reinhardtia_gracilis))	((Nypa_fruticans	Sabal_domingensis)	((Iriartea_deltoidea	((Chamaedorea_seifrizii	Pseudophoenix_vinifera)	((Podococcus_barteri	((Elaeis_oleifera	Elaeis_guineensis)	Attalea_speciosa))	(Sclerosperma_profizianum	Orania_palindan))))	(Geonoma_undata	(Manicaria_saccifera	(((Burretiokentia_grandiflora	Kentiopsis_piersoniorum)	((Dictyosperma_album	Dypsis_decaryi)	(Hydriastele_microspadix	(Heterospathe_cagayanensis	Veitchia_spiralis))))	(Pelagodoxa_henryana	(Prestoea_acuminata	(Oenocarpus_bataua	Oenocarpus_minor))))))))))	Calamus_caryotoides);
((((Iriartea_deltoidea	(Attalea_speciosa	(Elaeis_guineensis	Elaeis_oleifera)))	(Podococcus_barteri	(((Geonoma_undata	((Manicaria_saccifera	(((((Heterospathe_cagayanensis	Veitchia_spiralis)	(Burretiokentia_grandiflora	Kentiopsis_piersoniorum))	(Dictyosperma_album	Hydriastele_microspadix))	Dypsis_decaryi)	(Oenocarpus_bataua	(Oenocarpus_minor	Prestoea_acuminata))))	Pelagodoxa_henryana))	Chamaedorea_seifrizii)	(Orania_palindan	Sclerosperma_profizianum))))	(((Pseudophoenix_vinifera	Sabal_domingensis)	Nypa_fruticans)	(Roystonea_regia	((Reinhardtia_gracilis	Reinhardtia_simplex)	(Reinhardtia_latisecta	Reinhardtia_paiewonskiana)))))	Calamus_caryotoides);
((Sabal_domingensis	(Nypa_fruticans	(((Roystonea_regia	Chamaedorea_seifrizii)	(Attalea_speciosa	(Elaeis_guineensis	Elaeis_oleifera)))	((((Reinhardtia_gracilis	Reinhardtia_simplex)	(Reinhardtia_latisecta	Reinhardtia_paiewonskiana))	Iriartea_deltoidea)	(Podococcus_barteri	((Geonoma_undata	((Pelagodoxa_henryana	Manicaria_saccifera)	(((Dictyosperma_album	(Dypsis_decaryi	(Burretiokentia_grandiflora	(Heterospathe_cagayanensis	Kentiopsis_piersoniorum))))	(Hydriastele_microspadix	Veitchia_spiralis))	(Prestoea_acuminata	(Oenocarpus_bataua	Oenocarpus_minor)))))	(Pseudophoenix_vinifera	(Orania_palindan	Sclerosperma_profizianum))))))))	Calamus_caryotoides);
((Roystonea_regia	(((Reinhardtia_gracilis	Reinhardtia_simplex)	(Reinhardtia_latisecta	Reinhardtia_paiewonskiana))	(Sabal_domingensis	(((Pseudophoenix_vinifera	(Orania_palindan	Sclerosperma_profizianum))	(Nypa_fruticans	Iriartea_deltoidea))	((Podococcus_barteri	((Geonoma_undata	(Manicaria_saccifera	((((Hydriastele_microspadix	((Dictyosperma_album	Veitchia_spiralis)	(Burretiokentia_grandiflora	(Heterospathe_cagayanensis	Kentiopsis_piersoniorum))))	Dypsis_decaryi)	(Prestoea_acuminata	(Oenocarpus_bataua	Oenocarpus_minor)))	Pelagodoxa_henryana)))	Chamaedorea_seifrizii))	(Attalea_speciosa	(Elaeis_guineensis	Elaeis_oleifera)))))))	Calamus_caryotoides);
((Nypa_fruticans	(((Roystonea_regia	((Reinhardtia_gracilis	Reinhardtia_simplex)	(Reinhardtia_latisecta	Reinhardtia_paiewonskiana)))	Sabal_domingensis)	((Geonoma_undata	(Pelagodoxa_henryana	(Manicaria_saccifera	(((Hydriastele_microspadix	((Kentiopsis_piersoniorum	(Burretiokentia_grandiflora	(Heterospathe_cagayanensis	Veitchia_spiralis)))	Dictyosperma_album))	Dypsis_decaryi)	(Prestoea_acuminata	(Oenocarpus_bataua	Oenocarpus_minor))))))	(((Chamaedorea_seifrizii	Iriartea_deltoidea)	Pseudophoenix_vinifera)	(((Orania_palindan	Sclerosperma_profizianum)	Podococcus_barteri)	(Attalea_speciosa	(Elaeis_guineensis	Elaeis_oleifera)))))))	Calamus_caryotoides);
((Roystonea_regia	(((Reinhardtia_gracilis	Reinhardtia_simplex)	(Reinhardtia_latisecta	Reinhardtia_paiewonskiana))	((Nypa_fruticans	Sabal_domingensis)	(((Podococcus_barteri	((Orania_palindan	Sclerosperma_profizianum)	(Chamaedorea_seifrizii	(Geonoma_undata	(Manicaria_saccifera	((Dypsis_decaryi	(((((Pelagodoxa_henryana	Heterospathe_cagayanensis)	Veitchia_spiralis)	(Kentiopsis_piersoniorum	Burretiokentia_grandiflora))	Hydriastele_microspadix)	Dictyosperma_album))	(Prestoea_acuminata	(Oenocarpus_bataua	Oenocarpus_minor))))))))	(Pseudophoenix_vinifera	(Attalea_speciosa	(Elaeis_guineensis	Elaeis_oleifera))))	Iriartea_deltoidea))))	Calamus_caryotoides);
((Nypa_fruticans	(Sabal_domingensis	(((((Geonoma_undata	(Manicaria_saccifera	((Dypsis_decaryi	(Hydriastele_microspadix	((Dictyosperma_album	((Kentiopsis_piersoniorum	Burretiokentia_grandiflora)	Heterospathe_cagayanensis))	Veitchia_spiralis)))	(Pelagodoxa_henryana	(Prestoea_acuminata	(Oenocarpus_bataua	Oenocarpus_minor))))))	((Chamaedorea_seifrizii	(Orania_palindan	Sclerosperma_profizianum))	Podococcus_barteri))	Pseudophoenix_vinifera)	((Attalea_speciosa	(Elaeis_guineensis	Elaeis_oleifera))	Iriartea_deltoidea))	(Roystonea_regia	((Reinhardtia_gracilis	Reinhardtia_simplex)	(Reinhardtia_latisecta	Reinhardtia_paiewonskiana))))))	Calamus_caryotoides);
((Nypa_fruticans	(Sabal_domingensis	(((Geonoma_undata	(Pelagodoxa_henryana	(((Dypsis_decaryi	((Dictyosperma_album	((Kentiopsis_piersoniorum	Burretiokentia_grandiflora)	Heterospathe_cagayanensis))	(Veitchia_spiralis	Hydriastele_microspadix)))	(Prestoea_acuminata	(Oenocarpus_bataua	Oenocarpus_minor)))	Manicaria_saccifera)))	(((Attalea_speciosa	(Elaeis_guineensis	Elaeis_oleifera))	((Pseudophoenix_vinifera	(Orania_palindan	Sclerosperma_profizianum))	Podococcus_barteri))	(Iriartea_deltoidea	Chamaedorea_seifrizii)))	(Roystonea_regia	((Reinhardtia_gracilis	Reinhardtia_simplex)	(Reinhardtia_latisecta	Reinhardtia_paiewonskiana))))))	Calamus_caryotoides);
((Nypa_fruticans	((Iriartea_deltoidea	((Geonoma_undata	((((Veitchia_spiralis	Hydriastele_microspadix)	(Dictyosperma_album	(Dypsis_decaryi	((Kentiopsis_piersoniorum	Burretiokentia_grandiflora)	Heterospathe_cagayanensis))))	(Pelagodoxa_henryana	(Prestoea_acuminata	(Oenocarpus_bataua	Oenocarpus_minor))))	Manicaria_saccifera))	((Chamaedorea_seifrizii	(Attalea_speciosa	(Elaeis_guineensis	Elaeis_oleifera)))	((Pseudophoenix_vinifera	(Orania_palindan	Sclerosperma_profizianum))	Podococcus_barteri))))	((Roystonea_regia	((Reinhardtia_gracilis	Reinhardtia_simplex)	(Reinhardtia_latisecta	Reinhardtia_paiewonskiana)))	Sabal_domingensis)))	Calamus_caryotoides);
(((Nypa_fruticans	(((Podococcus_barteri	(Chamaedorea_seifrizii	Iriartea_deltoidea))	((Attalea_speciosa	(Elaeis_guineensis	Elaeis_oleifera))	(Orania_palindan	Sclerosperma_profizianum)))	(Pseudophoenix_vinifera	(Geonoma_undata	(Manicaria_saccifera	(Pelagodoxa_henryana	((Dypsis_decaryi	(((Kentiopsis_piersoniorum	Burretiokentia_grandiflora)	(Heterospathe_cagayanensis	Veitchia_spiralis))	(Hydriastele_microspadix	Dictyosperma_album)))	(Prestoea_acuminata	(Oenocarpus_bataua	Oenocarpus_minor)))))))))	((Roystonea_regia	((Reinhardtia_gracilis	Reinhardtia_simplex)	(Reinhardtia_latisecta	Reinhardtia_paiewonskiana)))	Sabal_domingensis))	Calamus_caryotoides);
((Roystonea_regia	((((Pseudophoenix_vinifera	Sabal_domingensis)	Nypa_fruticans)	((Reinhardtia_gracilis	Reinhardtia_simplex)	(Reinhardtia_latisecta	Reinhardtia_paiewonskiana)))	((Attalea_speciosa	(Elaeis_guineensis	Elaeis_oleifera))	(Iriartea_deltoidea	(Podococcus_barteri	((Orania_palindan	Sclerosperma_profizianum)	(Chamaedorea_seifrizii	(Geonoma_undata	(((((Kentiopsis_piersoniorum	Burretiokentia_grandiflora)	(Heterospathe_cagayanensis	Veitchia_spiralis))	(Hydriastele_microspadix	(Dictyosperma_album	Dypsis_decaryi)))	(Pelagodoxa_henryana	(Prestoea_acuminata	(Oenocarpus_bataua	Oenocarpus_minor))))	Manicaria_saccifera)))))))))	Calamus_caryotoides);
((Roystonea_regia	(((Sabal_domingensis	Nypa_fruticans)	((Reinhardtia_simplex	Reinhardtia_gracilis)	(Reinhardtia_paiewonskiana	Reinhardtia_latisecta)))	((((Pseudophoenix_vinifera	(Orania_palindan	Sclerosperma_profizianum))	(Chamaedorea_seifrizii	(Geonoma_undata	((Pelagodoxa_henryana	Manicaria_saccifera)	((Prestoea_acuminata	(Oenocarpus_bataua	Oenocarpus_minor))	(Dypsis_decaryi	((Dictyosperma_album	Heterospathe_cagayanensis)	((Veitchia_spiralis	(Burretiokentia_grandiflora	Kentiopsis_piersoniorum))	Hydriastele_microspadix))))))))	Podococcus_barteri)	(Iriartea_deltoidea	(Attalea_speciosa	(Elaeis_guineensis	Elaeis_oleifera))))))	Calamus_caryotoides);
(((((((Nypa_fruticans	Pseudophoenix_vinifera)	(Orania_palindan	Sclerosperma_profizianum))	(Chamaedorea_seifrizii	(Geonoma_undata	((Pelagodoxa_henryana	Manicaria_saccifera)	((Prestoea_acuminata	(Oenocarpus_bataua	Oenocarpus_minor))	(Dypsis_decaryi	(((Dictyosperma_album	Heterospathe_cagayanensis)	Kentiopsis_piersoniorum)	((Burretiokentia_grandiflora	Hydriastele_microspadix)	Veitchia_spiralis))))))))	Podococcus_barteri)	(Iriartea_deltoidea	(Attalea_speciosa	(Elaeis_guineensis	Elaeis_oleifera))))	(Sabal_domingensis	(Roystonea_regia	((Reinhardtia_simplex	Reinhardtia_gracilis)	(Reinhardtia_paiewonskiana	Reinhardtia_latisecta)))))	Calamus_caryotoides);
((Nypa_fruticans	(Sabal_domingensis	((Roystonea_regia	((Reinhardtia_simplex	Reinhardtia_gracilis)	(Reinhardtia_paiewonskiana	Reinhardtia_latisecta)))	(((Attalea_speciosa	(Elaeis_guineensis	Elaeis_oleifera))	(Podococcus_barteri	Iriartea_deltoidea))	((Pseudophoenix_vinifera	(Orania_palindan	(Chamaedorea_seifrizii	Sclerosperma_profizianum)))	(Geonoma_undata	(Manicaria_saccifera	((Pelagodoxa_henryana	(Oenocarpus_bataua	(Oenocarpus_minor	Prestoea_acuminata)))	(Dypsis_decaryi	(Dictyosperma_album	(Kentiopsis_piersoniorum	((Burretiokentia_grandiflora	Hydriastele_microspadix)	(Heterospathe_cagayanensis	Veitchia_spiralis)))))))))))))	Calamus_caryotoides);
((((Geonoma_undata	(Manicaria_saccifera	((Pelagodoxa_henryana	(Oenocarpus_bataua	Oenocarpus_minor))	(Prestoea_acuminata	(Dypsis_decaryi	((Hydriastele_microspadix	Dictyosperma_album)	(Veitchia_spiralis	(Kentiopsis_piersoniorum	(Heterospathe_cagayanensis	Burretiokentia_grandiflora)))))))))	(((Podococcus_barteri	(Attalea_speciosa	(Elaeis_guineensis	Elaeis_oleifera)))	(Chamaedorea_seifrizii	((Nypa_fruticans	Pseudophoenix_vinifera)	(Orania_palindan	Sclerosperma_profizianum))))	Iriartea_deltoidea))	(Sabal_domingensis	(Roystonea_regia	((Reinhardtia_simplex	Reinhardtia_gracilis)	(Reinhardtia_paiewonskiana	Reinhardtia_latisecta)))))	Calamus_caryotoides);
((Roystonea_regia	(((Reinhardtia_simplex	Reinhardtia_gracilis)	(Reinhardtia_paiewonskiana	Reinhardtia_latisecta))	((((Attalea_speciosa	(Elaeis_guineensis	Elaeis_oleifera))	(Podococcus_barteri	((Chamaedorea_seifrizii	(Geonoma_undata	(Manicaria_saccifera	((Pelagodoxa_henryana	(Prestoea_acuminata	(Oenocarpus_bataua	Oenocarpus_minor)))	(Dypsis_decaryi	(Dictyosperma_album	((Kentiopsis_piersoniorum	Burretiokentia_grandiflora)	((Heterospathe_cagayanensis	Veitchia_spiralis)	Hydriastele_microspadix))))))))	(Pseudophoenix_vinifera	(Orania_palindan	Sclerosperma_profizianum)))))	Iriartea_deltoidea)	(Nypa_fruticans	Sabal_domingensis))))	Calamus_caryotoides);
((Roystonea_regia	(((Reinhardtia_simplex	Reinhardtia_gracilis)	(Reinhardtia_paiewonskiana	Reinhardtia_latisecta))	(((Podococcus_barteri	((Chamaedorea_seifrizii	(Geonoma_undata	((Pelagodoxa_henryana	Manicaria_saccifera)	((Prestoea_acuminata	(Oenocarpus_bataua	Oenocarpus_minor))	((Heterospathe_cagayanensis	(Kentiopsis_piersoniorum	Burretiokentia_grandiflora))	(((Dypsis_decaryi	Dictyosperma_album)	Veitchia_spiralis)	Hydriastele_microspadix))))))	(Pseudophoenix_vinifera	(Orania_palindan	Sclerosperma_profizianum))))	(Iriartea_deltoidea	(Attalea_speciosa	(Elaeis_guineensis	Elaeis_oleifera))))	(Nypa_fruticans	Sabal_domingensis))))	Calamus_caryotoides);
((Nypa_fruticans	(Sabal_domingensis	((Roystonea_regia	((Reinhardtia_simplex	Reinhardtia_gracilis)	(Reinhardtia_paiewonskiana	Reinhardtia_latisecta)))	((Podococcus_barteri	((Chamaedorea_seifrizii	(Geonoma_undata	(Manicaria_saccifera	((Pelagodoxa_henryana	(Prestoea_acuminata	(Oenocarpus_bataua	Oenocarpus_minor)))	((Heterospathe_cagayanensis	Veitchia_spiralis)	((Hydriastele_microspadix	(Kentiopsis_piersoniorum	Burretiokentia_grandiflora))	(Dypsis_decaryi	Dictyosperma_album)))))))	(Pseudophoenix_vinifera	(Orania_palindan	Sclerosperma_profizianum))))	(Iriartea_deltoidea	(Attalea_speciosa	(Elaeis_guineensis	Elaeis_oleifera)))))))	Calamus_caryotoides);
((Roystonea_regia	(((Reinhardtia_simplex	Reinhardtia_gracilis)	(Reinhardtia_paiewonskiana	Reinhardtia_latisecta))	((((((Chamaedorea_seifrizii	(Attalea_speciosa	(Elaeis_guineensis	Elaeis_oleifera)))	(Orania_palindan	Sclerosperma_profizianum))	(Pseudophoenix_vinifera	(Geonoma_undata	((Pelagodoxa_henryana	Manicaria_saccifera)	((Prestoea_acuminata	(Oenocarpus_bataua	Oenocarpus_minor))	(((Dypsis_decaryi	Dictyosperma_album)	Hydriastele_microspadix)	(Veitchia_spiralis	(Heterospathe_cagayanensis	(Kentiopsis_piersoniorum	Burretiokentia_grandiflora)))))))))	Podococcus_barteri)	Iriartea_deltoidea)	(Nypa_fruticans	Sabal_domingensis))))	Calamus_caryotoides);
((Nypa_fruticans	(Sabal_domingensis	((Roystonea_regia	((Reinhardtia_simplex	Reinhardtia_gracilis)	(Reinhardtia_paiewonskiana	Reinhardtia_latisecta)))	((((Chamaedorea_seifrizii	(Attalea_speciosa	(Elaeis_guineensis	Elaeis_oleifera)))	(Podococcus_barteri	(Orania_palindan	Sclerosperma_profizianum)))	Iriartea_deltoidea)	(Pseudophoenix_vinifera	(Geonoma_undata	(Manicaria_saccifera	((Pelagodoxa_henryana	(Prestoea_acuminata	(Oenocarpus_bataua	Oenocarpus_minor)))	((Hydriastele_microspadix	Heterospathe_cagayanensis)	((Dypsis_decaryi	Dictyosperma_album)	(Veitchia_spiralis	(Kentiopsis_piersoniorum	Burretiokentia_grandiflora))))))))))))	Calamus_caryotoides);
((Reinhardtia_latisecta	((((Attalea_speciosa	(Elaeis_guineensis	Elaeis_oleifera))	((((Iriartea_deltoidea	(Chamaedorea_seifrizii	(Nypa_fruticans	Sabal_domingensis)))	(Pseudophoenix_vinifera	(Geonoma_undata	((Pelagodoxa_henryana	Manicaria_saccifera)	((Prestoea_acuminata	(Oenocarpus_bataua	Oenocarpus_minor))	((Hydriastele_microspadix	((Heterospathe_cagayanensis	Veitchia_spiralis)	(Kentiopsis_piersoniorum	Burretiokentia_grandiflora)))	(Dypsis_decaryi	Dictyosperma_album)))))))	((Orania_palindan	Sclerosperma_profizianum)	Podococcus_barteri))	Roystonea_regia))	(Reinhardtia_simplex	Reinhardtia_gracilis))	Reinhardtia_paiewonskiana))	Calamus_caryotoides);
((Nypa_fruticans	((((Reinhardtia_latisecta	Reinhardtia_paiewonskiana)	(Reinhardtia_gracilis	Reinhardtia_simplex))	(Roystonea_regia	Sabal_domingensis))	((Podococcus_barteri	((Pseudophoenix_vinifera	(Sclerosperma_profizianum	Orania_palindan))	(Chamaedorea_seifrizii	(Geonoma_undata	((Pelagodoxa_henryana	Manicaria_saccifera)	(((Oenocarpus_bataua	Oenocarpus_minor)	Prestoea_acuminata)	(((Dypsis_decaryi	Dictyosperma_album)	((Burretiokentia_grandiflora	Kentiopsis_piersoniorum)	Hydriastele_microspadix))	(Heterospathe_cagayanensis	Veitchia_spiralis))))))))	((Attalea_speciosa	(Elaeis_guineensis	Elaeis_oleifera))	Iriartea_deltoidea))))	Calamus_caryotoides);
(((Nypa_fruticans	((((Sclerosperma_profizianum	Orania_palindan)	((Podococcus_barteri	Chamaedorea_seifrizii)	Pseudophoenix_vinifera))	(Geonoma_undata	(Manicaria_saccifera	((((Oenocarpus_bataua	Oenocarpus_minor)	Prestoea_acuminata)	(((Heterospathe_cagayanensis	Veitchia_spiralis)	Hydriastele_microspadix)	((Dypsis_decaryi	Dictyosperma_album)	(Burretiokentia_grandiflora	Kentiopsis_piersoniorum))))	Pelagodoxa_henryana))))	((Attalea_speciosa	(Elaeis_guineensis	Elaeis_oleifera))	Iriartea_deltoidea)))	(Sabal_domingensis	(((Reinhardtia_latisecta	Reinhardtia_paiewonskiana)	(Reinhardtia_gracilis	Reinhardtia_simplex))	Roystonea_regia)))	Calamus_caryotoides);
((Roystonea_regia	(((Sabal_domingensis	Nypa_fruticans)	((Geonoma_undata	(Manicaria_saccifera	((((Oenocarpus_bataua	Oenocarpus_minor)	Prestoea_acuminata)	(((Hydriastele_microspadix	Dictyosperma_album)	((Veitchia_spiralis	(Burretiokentia_grandiflora	Kentiopsis_piersoniorum))	Heterospathe_cagayanensis))	Dypsis_decaryi))	Pelagodoxa_henryana)))	(Iriartea_deltoidea	((Podococcus_barteri	(Chamaedorea_seifrizii	(Attalea_speciosa	(Elaeis_guineensis	Elaeis_oleifera))))	((Sclerosperma_profizianum	Orania_palindan)	Pseudophoenix_vinifera)))))	((Reinhardtia_latisecta	Reinhardtia_paiewonskiana)	(Reinhardtia_gracilis	Reinhardtia_simplex))))	Calamus_caryotoides);
((Nypa_fruticans	((((Attalea_speciosa	(Elaeis_guineensis	Elaeis_oleifera))	(Iriartea_deltoidea	Podococcus_barteri))	(((Geonoma_undata	(((Hydriastele_microspadix	((Veitchia_spiralis	(Burretiokentia_grandiflora	Kentiopsis_piersoniorum))	(Dictyosperma_album	Heterospathe_cagayanensis)))	Dypsis_decaryi)	(((Oenocarpus_bataua	(Oenocarpus_minor	Prestoea_acuminata))	Pelagodoxa_henryana)	Manicaria_saccifera)))	(Sclerosperma_profizianum	Orania_palindan))	(Chamaedorea_seifrizii	Pseudophoenix_vinifera)))	((((Reinhardtia_latisecta	Reinhardtia_paiewonskiana)	(Reinhardtia_gracilis	Reinhardtia_simplex))	Roystonea_regia)	Sabal_domingensis)))	Calamus_caryotoides);
(((Nypa_fruticans	((Podococcus_barteri	((Chamaedorea_seifrizii	(Geonoma_undata	(Manicaria_saccifera	((((Dictyosperma_album	(Heterospathe_cagayanensis	(Burretiokentia_grandiflora	Kentiopsis_piersoniorum)))	(Hydriastele_microspadix	Veitchia_spiralis))	Dypsis_decaryi)	((Oenocarpus_bataua	(Oenocarpus_minor	Prestoea_acuminata))	Pelagodoxa_henryana)))))	(Sclerosperma_profizianum	Orania_palindan)))	((Pseudophoenix_vinifera	Iriartea_deltoidea)	(Attalea_speciosa	(Elaeis_guineensis	Elaeis_oleifera)))))	((((Reinhardtia_latisecta	Reinhardtia_paiewonskiana)	(Reinhardtia_gracilis	Reinhardtia_simplex))	Roystonea_regia)	Sabal_domingensis))	Calamus_caryotoides);
((Roystonea_regia	((Sabal_domingensis	((((Podococcus_barteri	(Geonoma_undata	(Manicaria_saccifera	(((Kentiopsis_piersoniorum	(Dictyosperma_album	Dypsis_decaryi))	((Heterospathe_cagayanensis	Veitchia_spiralis)	(Burretiokentia_grandiflora	Hydriastele_microspadix)))	(Pelagodoxa_henryana	(Prestoea_acuminata	(Oenocarpus_bataua	Oenocarpus_minor)))))))	(Pseudophoenix_vinifera	(Sclerosperma_profizianum	Orania_palindan)))	((Chamaedorea_seifrizii	Attalea_speciosa)	(Elaeis_guineensis	Elaeis_oleifera)))	(Iriartea_deltoidea	Nypa_fruticans)))	((Reinhardtia_latisecta	Reinhardtia_paiewonskiana)	(Reinhardtia_gracilis	Reinhardtia_simplex))))	Calamus_caryotoides);
((Nypa_fruticans	(((Roystonea_regia	((((Pseudophoenix_vinifera	(Sclerosperma_profizianum	Orania_palindan))	(Chamaedorea_seifrizii	(Geonoma_undata	((Pelagodoxa_henryana	Manicaria_saccifera)	((Hydriastele_microspadix	((Veitchia_spiralis	((Kentiopsis_piersoniorum	Burretiokentia_grandiflora)	Heterospathe_cagayanensis))	(Dictyosperma_album	Dypsis_decaryi)))	(Prestoea_acuminata	(Oenocarpus_bataua	Oenocarpus_minor)))))))	Podococcus_barteri)	(Iriartea_deltoidea	(Attalea_speciosa	(Elaeis_guineensis	Elaeis_oleifera)))))	((Reinhardtia_latisecta	Reinhardtia_paiewonskiana)	(Reinhardtia_gracilis	Reinhardtia_simplex)))	Sabal_domingensis))	Calamus_caryotoides);
((Roystonea_regia	(((Reinhardtia_latisecta	Reinhardtia_paiewonskiana)	(Reinhardtia_gracilis	Reinhardtia_simplex))	(Sabal_domingensis	(Nypa_fruticans	((Pseudophoenix_vinifera	(Geonoma_undata	(Manicaria_saccifera	((((Dictyosperma_album	Dypsis_decaryi)	((Veitchia_spiralis	Heterospathe_cagayanensis)	(Kentiopsis_piersoniorum	Burretiokentia_grandiflora)))	Hydriastele_microspadix)	(Pelagodoxa_henryana	(Prestoea_acuminata	(Oenocarpus_bataua	Oenocarpus_minor)))))))	(Iriartea_deltoidea	((Podococcus_barteri	(Sclerosperma_profizianum	Orania_palindan))	((Chamaedorea_seifrizii	Attalea_speciosa)	(Elaeis_guineensis	Elaeis_oleifera)))))))))	Calamus_caryotoides);
((Nypa_fruticans	((((Geonoma_undata	(Manicaria_saccifera	((((Dictyosperma_album	((Veitchia_spiralis	Heterospathe_cagayanensis)	(Kentiopsis_piersoniorum	Burretiokentia_grandiflora)))	Hydriastele_microspadix)	Dypsis_decaryi)	(Pelagodoxa_henryana	(Prestoea_acuminata	(Oenocarpus_bataua	Oenocarpus_minor))))))	(((Pseudophoenix_vinifera	Iriartea_deltoidea)	(Attalea_speciosa	(Elaeis_guineensis	Elaeis_oleifera)))	(Chamaedorea_seifrizii	((Sclerosperma_profizianum	Orania_palindan)	Podococcus_barteri))))	(Roystonea_regia	((Reinhardtia_latisecta	Reinhardtia_paiewonskiana)	(Reinhardtia_gracilis	Reinhardtia_simplex))))	Sabal_domingensis))	Calamus_caryotoides);
((Nypa_fruticans	(Sabal_domingensis	(((((Chamaedorea_seifrizii	(Geonoma_undata	(Manicaria_saccifera	((((Heterospathe_cagayanensis	(Veitchia_spiralis	(Kentiopsis_piersoniorum	Burretiokentia_grandiflora)))	(Dictyosperma_album	Dypsis_decaryi))	Hydriastele_microspadix)	(Pelagodoxa_henryana	(Prestoea_acuminata	(Oenocarpus_bataua	Oenocarpus_minor)))))))	(Orania_palindan	(Pseudophoenix_vinifera	Sclerosperma_profizianum)))	Podococcus_barteri)	(Iriartea_deltoidea	(Attalea_speciosa	(Elaeis_guineensis	Elaeis_oleifera))))	(Roystonea_regia	((Reinhardtia_latisecta	Reinhardtia_paiewonskiana)	(Reinhardtia_gracilis	Reinhardtia_simplex))))))	Calamus_caryotoides);
((Roystonea_regia	(((((Chamaedorea_seifrizii	(Geonoma_undata	(((Hydriastele_microspadix	(Dictyosperma_album	((Veitchia_spiralis	Heterospathe_cagayanensis)	(Kentiopsis_piersoniorum	Burretiokentia_grandiflora))))	Dypsis_decaryi)	(Manicaria_saccifera	((Prestoea_acuminata	(Oenocarpus_bataua	Oenocarpus_minor))	Pelagodoxa_henryana)))))	(Pseudophoenix_vinifera	(Podococcus_barteri	((Attalea_speciosa	(Elaeis_oleifera	Elaeis_guineensis))	(Orania_palindan	Sclerosperma_profizianum)))))	Iriartea_deltoidea)	(Nypa_fruticans	Sabal_domingensis))	((Reinhardtia_simplex	Reinhardtia_gracilis)	(Reinhardtia_latisecta	Reinhardtia_paiewonskiana))))	Calamus_caryotoides);
((Roystonea_regia	(((Reinhardtia_simplex	Reinhardtia_gracilis)	(Reinhardtia_latisecta	Reinhardtia_paiewonskiana))	(((Geonoma_undata	(((((Dictyosperma_album	Dypsis_decaryi)	((Veitchia_spiralis	Heterospathe_cagayanensis)	(Kentiopsis_piersoniorum	Burretiokentia_grandiflora)))	Hydriastele_microspadix)	(Prestoea_acuminata	(Oenocarpus_bataua	Oenocarpus_minor)))	(Pelagodoxa_henryana	Manicaria_saccifera)))	(((Chamaedorea_seifrizii	Podococcus_barteri)	(Attalea_speciosa	(Elaeis_oleifera	Elaeis_guineensis)))	(Iriartea_deltoidea	(Pseudophoenix_vinifera	(Orania_palindan	Sclerosperma_profizianum)))))	(Nypa_fruticans	Sabal_domingensis))))	Calamus_caryotoides);
((Reinhardtia_latisecta	(Reinhardtia_paiewonskiana	(((((((Geonoma_undata	(((Dypsis_decaryi	(((Veitchia_spiralis	(Burretiokentia_grandiflora	Hydriastele_microspadix))	(Dictyosperma_album	Heterospathe_cagayanensis))	Kentiopsis_piersoniorum))	(Prestoea_acuminata	(Oenocarpus_bataua	Oenocarpus_minor)))	(Pelagodoxa_henryana	Manicaria_saccifera)))	((Chamaedorea_seifrizii	(Attalea_speciosa	(Elaeis_oleifera	Elaeis_guineensis)))	(Podococcus_barteri	(Pseudophoenix_vinifera	(Orania_palindan	Sclerosperma_profizianum)))))	Iriartea_deltoidea)	Nypa_fruticans)	Sabal_domingensis)	Roystonea_regia)	(Reinhardtia_simplex	Reinhardtia_gracilis))))	Calamus_caryotoides);
((Sabal_domingensis	(Nypa_fruticans	((Roystonea_regia	((Reinhardtia_simplex	Reinhardtia_gracilis)	(Reinhardtia_latisecta	Reinhardtia_paiewonskiana)))	((((Orania_palindan	Sclerosperma_profizianum)	(Geonoma_undata	(Manicaria_saccifera	(((Dypsis_decaryi	(Dictyosperma_album	((Hydriastele_microspadix	(Heterospathe_cagayanensis	Veitchia_spiralis))	(Burretiokentia_grandiflora	Kentiopsis_piersoniorum))))	(Prestoea_acuminata	(Oenocarpus_bataua	Oenocarpus_minor)))	(Pseudophoenix_vinifera	Pelagodoxa_henryana)))))	Podococcus_barteri)	(Iriartea_deltoidea	(Chamaedorea_seifrizii	(Attalea_speciosa	(Elaeis_oleifera	Elaeis_guineensis))))))))	Calamus_caryotoides);
((((((Geonoma_undata	(Manicaria_saccifera	((((Hydriastele_microspadix	Veitchia_spiralis)	((Burretiokentia_grandiflora	Kentiopsis_piersoniorum)	(Dypsis_decaryi	Dictyosperma_album)))	Heterospathe_cagayanensis)	((Prestoea_acuminata	(Oenocarpus_bataua	Oenocarpus_minor))	Pelagodoxa_henryana))))	(Podococcus_barteri	(Chamaedorea_seifrizii	(Orania_palindan	Sclerosperma_profizianum))))	Pseudophoenix_vinifera)	(Iriartea_deltoidea	(Attalea_speciosa	(Elaeis_oleifera	Elaeis_guineensis))))	((Sabal_domingensis	Nypa_fruticans)	(Roystonea_regia	((Reinhardtia_simplex	Reinhardtia_gracilis)	(Reinhardtia_latisecta	Reinhardtia_paiewonskiana)))))	Calamus_caryotoides);
((Nypa_fruticans	(((Roystonea_regia	((Reinhardtia_simplex	Reinhardtia_gracilis)	(Reinhardtia_latisecta	Reinhardtia_paiewonskiana)))	(((Podococcus_barteri	(Orania_palindan	Sclerosperma_profizianum))	(Chamaedorea_seifrizii	(Geonoma_undata	((Pelagodoxa_henryana	Manicaria_saccifera)	(((Hydriastele_microspadix	(Dypsis_decaryi	Dictyosperma_album))	(Veitchia_spiralis	(Heterospathe_cagayanensis	(Burretiokentia_grandiflora	Kentiopsis_piersoniorum))))	(Prestoea_acuminata	(Oenocarpus_bataua	Oenocarpus_minor)))))))	((Iriartea_deltoidea	Pseudophoenix_vinifera)	(Attalea_speciosa	(Elaeis_oleifera	Elaeis_guineensis)))))	Sabal_domingensis))	Calamus_caryotoides);
((Roystonea_regia	((Geonoma_undata	((Pelagodoxa_henryana	Manicaria_saccifera)	(((((Veitchia_spiralis	(Heterospathe_cagayanensis	(Burretiokentia_grandiflora	Kentiopsis_piersoniorum)))	Dictyosperma_album)	Hydriastele_microspadix)	Dypsis_decaryi)	(Prestoea_acuminata	(Oenocarpus_bataua	Oenocarpus_minor)))))	(((((Reinhardtia_simplex	Reinhardtia_gracilis)	(Reinhardtia_latisecta	Reinhardtia_paiewonskiana))	(Attalea_speciosa	(Elaeis_oleifera	Elaeis_guineensis)))	((Iriartea_deltoidea	(Sabal_domingensis	(Pseudophoenix_vinifera	Nypa_fruticans)))	(Orania_palindan	Sclerosperma_profizianum)))	(Podococcus_barteri	Chamaedorea_seifrizii))))	Calamus_caryotoides);
((Nypa_fruticans	(((Roystonea_regia	((Reinhardtia_simplex	Reinhardtia_gracilis)	(Reinhardtia_latisecta	Reinhardtia_paiewonskiana)))	(((((Attalea_speciosa	(Elaeis_oleifera	Elaeis_guineensis))	((Orania_palindan	Sclerosperma_profizianum)	Pseudophoenix_vinifera))	Podococcus_barteri)	(Chamaedorea_seifrizii	Iriartea_deltoidea))	(Geonoma_undata	(Manicaria_saccifera	((((Hydriastele_microspadix	((Dictyosperma_album	Dypsis_decaryi)	Veitchia_spiralis))	(Heterospathe_cagayanensis	(Burretiokentia_grandiflora	Kentiopsis_piersoniorum)))	(Prestoea_acuminata	(Oenocarpus_bataua	Oenocarpus_minor)))	Pelagodoxa_henryana)))))	Sabal_domingensis))	Calamus_caryotoides);
((((Pseudophoenix_vinifera	(((Chamaedorea_seifrizii	Podococcus_barteri)	Iriartea_deltoidea)	((Attalea_speciosa	(Elaeis_oleifera	Elaeis_guineensis))	(Orania_palindan	Sclerosperma_profizianum))))	(Geonoma_undata	(((Hydriastele_microspadix	((Dictyosperma_album	Dypsis_decaryi)	(Veitchia_spiralis	(Heterospathe_cagayanensis	(Burretiokentia_grandiflora	Kentiopsis_piersoniorum)))))	(Prestoea_acuminata	(Oenocarpus_bataua	Oenocarpus_minor)))	(Pelagodoxa_henryana	Manicaria_saccifera))))	((Sabal_domingensis	Nypa_fruticans)	(Roystonea_regia	((Reinhardtia_simplex	Reinhardtia_gracilis)	(Reinhardtia_latisecta	Reinhardtia_paiewonskiana)))))	Calamus_caryotoides);
((Roystonea_regia	(((Reinhardtia_simplex	Reinhardtia_gracilis)	(Reinhardtia_latisecta	Reinhardtia_paiewonskiana))	(((((Chamaedorea_seifrizii	(Attalea_speciosa	(Elaeis_oleifera	Elaeis_guineensis)))	(Podococcus_barteri	(Sclerosperma_profizianum	Orania_palindan)))	Iriartea_deltoidea)	(Pseudophoenix_vinifera	(Geonoma_undata	((((Veitchia_spiralis	(Heterospathe_cagayanensis	Kentiopsis_piersoniorum))	(Dictyosperma_album	Dypsis_decaryi))	(Hydriastele_microspadix	(Burretiokentia_grandiflora	(Pelagodoxa_henryana	(Prestoea_acuminata	(Oenocarpus_bataua	Oenocarpus_minor))))))	Manicaria_saccifera))))	(Sabal_domingensis	Nypa_fruticans))))	Calamus_caryotoides);
((Roystonea_regia	(((Reinhardtia_latisecta	Reinhardtia_paiewonskiana)	(Reinhardtia_simplex	Reinhardtia_gracilis))	((Sabal_domingensis	Nypa_fruticans)	((Podococcus_barteri	((Pseudophoenix_vinifera	(Sclerosperma_profizianum	Orania_palindan))	(Chamaedorea_seifrizii	(Geonoma_undata	(Manicaria_saccifera	((Pelagodoxa_henryana	(Prestoea_acuminata	(Oenocarpus_bataua	Oenocarpus_minor)))	((Hydriastele_microspadix	((Heterospathe_cagayanensis	Dictyosperma_album)	((Burretiokentia_grandiflora	Veitchia_spiralis)	Kentiopsis_piersoniorum)))	Dypsis_decaryi)))))))	(Iriartea_deltoidea	(Attalea_speciosa	(Elaeis_oleifera	Elaeis_guineensis)))))))	Calamus_caryotoides);
(((Roystonea_regia	((Reinhardtia_latisecta	Reinhardtia_paiewonskiana)	(Reinhardtia_simplex	Reinhardtia_gracilis)))	((Sabal_domingensis	Nypa_fruticans)	((Podococcus_barteri	((Pseudophoenix_vinifera	(Sclerosperma_profizianum	Orania_palindan))	(Chamaedorea_seifrizii	(Geonoma_undata	(Manicaria_saccifera	((Veitchia_spiralis	(((Heterospathe_cagayanensis	Kentiopsis_piersoniorum)	(Dypsis_decaryi	Dictyosperma_album))	(Hydriastele_microspadix	((Prestoea_acuminata	(Oenocarpus_bataua	Oenocarpus_minor))	Burretiokentia_grandiflora))))	Pelagodoxa_henryana))))))	(Iriartea_deltoidea	(Attalea_speciosa	(Elaeis_oleifera	Elaeis_guineensis))))))	Calamus_caryotoides);
((Nypa_fruticans	(((Iriartea_deltoidea	(Pseudophoenix_vinifera	(Attalea_speciosa	(Elaeis_oleifera	Elaeis_guineensis))))	(Podococcus_barteri	((Chamaedorea_seifrizii	(Sclerosperma_profizianum	Orania_palindan))	(Geonoma_undata	(Pelagodoxa_henryana	(Manicaria_saccifera	(((Prestoea_acuminata	(Oenocarpus_bataua	Oenocarpus_minor))	((((Kentiopsis_piersoniorum	Burretiokentia_grandiflora)	(Heterospathe_cagayanensis	Veitchia_spiralis))	Hydriastele_microspadix)	Dictyosperma_album))	Dypsis_decaryi)))))))	((Roystonea_regia	((Reinhardtia_latisecta	Reinhardtia_paiewonskiana)	(Reinhardtia_simplex	Reinhardtia_gracilis)))	Sabal_domingensis)))	Calamus_caryotoides);
((Nypa_fruticans	(Sabal_domingensis	(((Iriartea_deltoidea	(Attalea_speciosa	(Elaeis_oleifera	Elaeis_guineensis)))	(Pseudophoenix_vinifera	((Podococcus_barteri	(Sclerosperma_profizianum	Orania_palindan))	(Chamaedorea_seifrizii	(Geonoma_undata	(((Prestoea_acuminata	(Oenocarpus_bataua	Oenocarpus_minor))	((Hydriastele_microspadix	(Veitchia_spiralis	(Heterospathe_cagayanensis	(Kentiopsis_piersoniorum	Burretiokentia_grandiflora))))	(Dypsis_decaryi	Dictyosperma_album)))	(Pelagodoxa_henryana	Manicaria_saccifera)))))))	(Roystonea_regia	((Reinhardtia_latisecta	Reinhardtia_paiewonskiana)	(Reinhardtia_simplex	Reinhardtia_gracilis))))))	Calamus_caryotoides);
(((Nypa_fruticans	((Geonoma_undata	(((Prestoea_acuminata	(Oenocarpus_bataua	Oenocarpus_minor))	(((Dypsis_decaryi	Dictyosperma_album)	Hydriastele_microspadix)	((Kentiopsis_piersoniorum	Burretiokentia_grandiflora)	(Veitchia_spiralis	Heterospathe_cagayanensis))))	(Pelagodoxa_henryana	Manicaria_saccifera)))	(Iriartea_deltoidea	(((Chamaedorea_seifrizii	(Attalea_speciosa	(Elaeis_oleifera	Elaeis_guineensis)))	(Podococcus_barteri	(Sclerosperma_profizianum	Orania_palindan)))	Pseudophoenix_vinifera))))	((Roystonea_regia	((Reinhardtia_latisecta	Reinhardtia_paiewonskiana)	(Reinhardtia_simplex	Reinhardtia_gracilis)))	Sabal_domingensis))	Calamus_caryotoides);
((Roystonea_regia	(((Reinhardtia_latisecta	Reinhardtia_paiewonskiana)	(Reinhardtia_simplex	Reinhardtia_gracilis))	(Sabal_domingensis	((Iriartea_deltoidea	(Chamaedorea_seifrizii	((Geonoma_undata	((Pelagodoxa_henryana	Manicaria_saccifera)	((Prestoea_acuminata	(Oenocarpus_bataua	Oenocarpus_minor))	(((Dictyosperma_album	Hydriastele_microspadix)	((Kentiopsis_piersoniorum	Burretiokentia_grandiflora)	(Veitchia_spiralis	Heterospathe_cagayanensis)))	Dypsis_decaryi))))	((Nypa_fruticans	((Pseudophoenix_vinifera	Sclerosperma_profizianum)	Orania_palindan))	Podococcus_barteri))))	(Attalea_speciosa	(Elaeis_oleifera	Elaeis_guineensis))))))	Calamus_caryotoides);
((Roystonea_regia	(((Reinhardtia_latisecta	Reinhardtia_paiewonskiana)	(Reinhardtia_simplex	Reinhardtia_gracilis))	(Sabal_domingensis	((Iriartea_deltoidea	(((Chamaedorea_seifrizii	(Geonoma_undata	(Manicaria_saccifera	((Pelagodoxa_henryana	(Prestoea_acuminata	(Oenocarpus_bataua	Oenocarpus_minor)))	((Burretiokentia_grandiflora	Hydriastele_microspadix)	((Heterospathe_cagayanensis	Kentiopsis_piersoniorum)	(Veitchia_spiralis	(Dypsis_decaryi	Dictyosperma_album))))))))	Nypa_fruticans)	Pseudophoenix_vinifera))	((Podococcus_barteri	(Sclerosperma_profizianum	Orania_palindan))	(Attalea_speciosa	(Elaeis_oleifera	Elaeis_guineensis)))))))	Calamus_caryotoides);
((Roystonea_regia	(((Reinhardtia_latisecta	Reinhardtia_paiewonskiana)	(Reinhardtia_simplex	Reinhardtia_gracilis))	((Attalea_speciosa	(Elaeis_oleifera	Elaeis_guineensis))	(((((Sclerosperma_profizianum	Orania_palindan)	Podococcus_barteri)	(Nypa_fruticans	(Pseudophoenix_vinifera	Sabal_domingensis)))	Iriartea_deltoidea)	(Chamaedorea_seifrizii	(Geonoma_undata	(Manicaria_saccifera	((Pelagodoxa_henryana	(Prestoea_acuminata	(Oenocarpus_bataua	Oenocarpus_minor)))	((((Dictyosperma_album	Heterospathe_cagayanensis)	Hydriastele_microspadix)	((Kentiopsis_piersoniorum	Burretiokentia_grandiflora)	Veitchia_spiralis))	Dypsis_decaryi)))))))))	Calamus_caryotoides);
((((Geonoma_undata	(Manicaria_saccifera	(((Prestoea_acuminata	(Oenocarpus_bataua	Oenocarpus_minor))	(((Dictyosperma_album	Heterospathe_cagayanensis)	(Hydriastele_microspadix	((Kentiopsis_piersoniorum	Burretiokentia_grandiflora)	Veitchia_spiralis)))	Dypsis_decaryi))	Pelagodoxa_henryana)))	(((Podococcus_barteri	Iriartea_deltoidea)	(Attalea_speciosa	(Elaeis_oleifera	Elaeis_guineensis)))	(Chamaedorea_seifrizii	((Pseudophoenix_vinifera	Sclerosperma_profizianum)	Orania_palindan))))	((Nypa_fruticans	Sabal_domingensis)	(Roystonea_regia	((Reinhardtia_latisecta	Reinhardtia_paiewonskiana)	(Reinhardtia_simplex	Reinhardtia_gracilis)))))	Calamus_caryotoides);
((Roystonea_regia	((Pseudophoenix_vinifera	Sabal_domingensis)	(((Reinhardtia_latisecta	Reinhardtia_paiewonskiana)	(Reinhardtia_simplex	Reinhardtia_gracilis))	(((Geonoma_undata	(((Prestoea_acuminata	(Oenocarpus_bataua	Oenocarpus_minor))	(Hydriastele_microspadix	((Dictyosperma_album	Dypsis_decaryi)	((Heterospathe_cagayanensis	(Kentiopsis_piersoniorum	Burretiokentia_grandiflora))	Veitchia_spiralis))))	(Pelagodoxa_henryana	Manicaria_saccifera)))	(((Chamaedorea_seifrizii	(Attalea_speciosa	(Elaeis_oleifera	Elaeis_guineensis)))	((Sclerosperma_profizianum	Orania_palindan)	Podococcus_barteri))	Iriartea_deltoidea))	Nypa_fruticans))))	Calamus_caryotoides);
(((Nypa_fruticans	((((Pseudophoenix_vinifera	((Attalea_speciosa	(Elaeis_oleifera	Elaeis_guineensis))	(Iriartea_deltoidea	Podococcus_barteri)))	(Sclerosperma_profizianum	Orania_palindan))	Chamaedorea_seifrizii)	(Geonoma_undata	(((Oenocarpus_bataua	(Oenocarpus_minor	Prestoea_acuminata))	((Hydriastele_microspadix	Veitchia_spiralis)	(Heterospathe_cagayanensis	((Dictyosperma_album	Dypsis_decaryi)	(Kentiopsis_piersoniorum	Burretiokentia_grandiflora)))))	(Pelagodoxa_henryana	Manicaria_saccifera)))))	(Sabal_domingensis	(((Reinhardtia_paiewonskiana	Reinhardtia_latisecta)	(Reinhardtia_simplex	Reinhardtia_gracilis))	Roystonea_regia)))	Calamus_caryotoides);
((Nypa_fruticans	(((Iriartea_deltoidea	(Pseudophoenix_vinifera	((Podococcus_barteri	(Sclerosperma_profizianum	Orania_palindan))	(Chamaedorea_seifrizii	(Geonoma_undata	((((Hydriastele_microspadix	((Veitchia_spiralis	(Heterospathe_cagayanensis	(Kentiopsis_piersoniorum	Burretiokentia_grandiflora)))	(Dypsis_decaryi	Dictyosperma_album)))	(Prestoea_acuminata	(Oenocarpus_bataua	Oenocarpus_minor)))	Manicaria_saccifera)	Pelagodoxa_henryana))))))	(Attalea_speciosa	(Elaeis_oleifera	Elaeis_guineensis)))	(((Reinhardtia_paiewonskiana	Reinhardtia_latisecta)	(Reinhardtia_simplex	Reinhardtia_gracilis))	(Roystonea_regia	Sabal_domingensis))))	Calamus_caryotoides);
(((((Geonoma_undata	((Veitchia_spiralis	(((Heterospathe_cagayanensis	(Kentiopsis_piersoniorum	Burretiokentia_grandiflora))	(Dypsis_decaryi	Dictyosperma_album))	Hydriastele_microspadix))	((Pelagodoxa_henryana	(Prestoea_acuminata	(Oenocarpus_bataua	Oenocarpus_minor)))	Manicaria_saccifera)))	((Podococcus_barteri	(Sclerosperma_profizianum	Orania_palindan))	(Chamaedorea_seifrizii	(Attalea_speciosa	(Elaeis_oleifera	Elaeis_guineensis)))))	(Pseudophoenix_vinifera	(Nypa_fruticans	Iriartea_deltoidea)))	((Reinhardtia_gracilis	((Reinhardtia_paiewonskiana	Reinhardtia_latisecta)	Reinhardtia_simplex))	(Roystonea_regia	Sabal_domingensis)))	Calamus_caryotoides);
(((((Reinhardtia_paiewonskiana	Reinhardtia_latisecta)	(Reinhardtia_simplex	Reinhardtia_gracilis))	Roystonea_regia)	(((Geonoma_undata	((Pelagodoxa_henryana	Manicaria_saccifera)	(((Hydriastele_microspadix	((Heterospathe_cagayanensis	Veitchia_spiralis)	(Kentiopsis_piersoniorum	Burretiokentia_grandiflora)))	(Dypsis_decaryi	Dictyosperma_album))	(Prestoea_acuminata	(Oenocarpus_bataua	Oenocarpus_minor)))))	((((Sclerosperma_profizianum	Orania_palindan)	(Podococcus_barteri	Chamaedorea_seifrizii))	(Attalea_speciosa	(Elaeis_oleifera	Elaeis_guineensis)))	Iriartea_deltoidea))	((Pseudophoenix_vinifera	Sabal_domingensis)	Nypa_fruticans)))	Calamus_caryotoides);
(((Nypa_fruticans	((Geonoma_undata	(Manicaria_saccifera	((((Hydriastele_microspadix	((Heterospathe_cagayanensis	Veitchia_spiralis)	(Kentiopsis_piersoniorum	Burretiokentia_grandiflora)))	(Dypsis_decaryi	Dictyosperma_album))	(Prestoea_acuminata	(Oenocarpus_bataua	Oenocarpus_minor)))	Pelagodoxa_henryana)))	(Pseudophoenix_vinifera	(((Attalea_speciosa	(Elaeis_oleifera	Elaeis_guineensis))	(Iriartea_deltoidea	Podococcus_barteri))	(Chamaedorea_seifrizii	(Sclerosperma_profizianum	Orania_palindan))))))	(Sabal_domingensis	(((Reinhardtia_paiewonskiana	Reinhardtia_latisecta)	(Reinhardtia_simplex	Reinhardtia_gracilis))	Roystonea_regia)))	Calamus_caryotoides);
((Nypa_fruticans	(((Iriartea_deltoidea	((Pseudophoenix_vinifera	(Geonoma_undata	(Manicaria_saccifera	(((((Hydriastele_microspadix	Burretiokentia_grandiflora)	Veitchia_spiralis)	((Dypsis_decaryi	(Heterospathe_cagayanensis	Kentiopsis_piersoniorum))	Dictyosperma_album))	(Prestoea_acuminata	(Oenocarpus_bataua	Oenocarpus_minor)))	Pelagodoxa_henryana))))	((Attalea_speciosa	(Elaeis_oleifera	Elaeis_guineensis))	(Chamaedorea_seifrizii	(Podococcus_barteri	(Sclerosperma_profizianum	Orania_palindan))))))	(((Reinhardtia_paiewonskiana	Reinhardtia_latisecta)	(Reinhardtia_simplex	Reinhardtia_gracilis))	Roystonea_regia))	Sabal_domingensis))	Calamus_caryotoides);
((((((Podococcus_barteri	(Sclerosperma_profizianum	Orania_palindan))	Pseudophoenix_vinifera)	((Attalea_speciosa	(Elaeis_oleifera	Elaeis_guineensis))	Chamaedorea_seifrizii))	(Iriartea_deltoidea	(Geonoma_undata	((((Hydriastele_microspadix	(Dypsis_decaryi	Dictyosperma_album))	(Veitchia_spiralis	(Heterospathe_cagayanensis	(Burretiokentia_grandiflora	Kentiopsis_piersoniorum))))	(Prestoea_acuminata	(Oenocarpus_bataua	Oenocarpus_minor)))	(Pelagodoxa_henryana	Manicaria_saccifera)))))	((((Reinhardtia_paiewonskiana	Reinhardtia_latisecta)	(Reinhardtia_simplex	Reinhardtia_gracilis))	Roystonea_regia)	(Nypa_fruticans	Sabal_domingensis)))	Calamus_caryotoides);
((Nypa_fruticans	(Sabal_domingensis	(((Iriartea_deltoidea	((Attalea_speciosa	(Elaeis_oleifera	Elaeis_guineensis))	Pseudophoenix_vinifera))	(((Geonoma_undata	((((Hydriastele_microspadix	(Dypsis_decaryi	Dictyosperma_album))	(Veitchia_spiralis	(Heterospathe_cagayanensis	(Burretiokentia_grandiflora	Kentiopsis_piersoniorum))))	(Pelagodoxa_henryana	(Prestoea_acuminata	(Oenocarpus_bataua	Oenocarpus_minor))))	Manicaria_saccifera))	Chamaedorea_seifrizii)	(Podococcus_barteri	(Sclerosperma_profizianum	Orania_palindan))))	(((Reinhardtia_paiewonskiana	Reinhardtia_latisecta)	(Reinhardtia_simplex	Reinhardtia_gracilis))	Roystonea_regia))))	Calamus_caryotoides);
((Roystonea_regia	(((Nypa_fruticans	Sabal_domingensis)	((((Pseudophoenix_vinifera	(Geonoma_undata	(((Hydriastele_microspadix	((Dypsis_decaryi	Dictyosperma_album)	(Veitchia_spiralis	(Heterospathe_cagayanensis	(Burretiokentia_grandiflora	Kentiopsis_piersoniorum)))))	(Prestoea_acuminata	(Oenocarpus_bataua	Oenocarpus_minor)))	(Pelagodoxa_henryana	Manicaria_saccifera))))	(Chamaedorea_seifrizii	(Sclerosperma_profizianum	Orania_palindan)))	Podococcus_barteri)	((Attalea_speciosa	(Elaeis_oleifera	Elaeis_guineensis))	Iriartea_deltoidea)))	((Reinhardtia_paiewonskiana	Reinhardtia_latisecta)	(Reinhardtia_simplex	Reinhardtia_gracilis))))	Calamus_caryotoides);
(((Pseudophoenix_vinifera	Nypa_fruticans)	(Sabal_domingensis	(((Attalea_speciosa	(Elaeis_oleifera	Elaeis_guineensis))	(Iriartea_deltoidea	(Podococcus_barteri	((Geonoma_undata	((Pelagodoxa_henryana	((Prestoea_acuminata	(Oenocarpus_bataua	Oenocarpus_minor))	((Hydriastele_microspadix	Veitchia_spiralis)	((Kentiopsis_piersoniorum	(Heterospathe_cagayanensis	Burretiokentia_grandiflora))	(Dypsis_decaryi	Dictyosperma_album)))))	Manicaria_saccifera))	((Sclerosperma_profizianum	Orania_palindan)	Chamaedorea_seifrizii)))))	(((Reinhardtia_paiewonskiana	Reinhardtia_latisecta)	(Reinhardtia_simplex	Reinhardtia_gracilis))	Roystonea_regia))))	Calamus_caryotoides);
((Roystonea_regia	(((Iriartea_deltoidea	((Elaeis_guineensis	Elaeis_oleifera)	Attalea_speciosa))	((((Geonoma_undata	(Manicaria_saccifera	(Pelagodoxa_henryana	(((Oenocarpus_bataua	Oenocarpus_minor)	Prestoea_acuminata)	(((Veitchia_spiralis	((Kentiopsis_piersoniorum	Burretiokentia_grandiflora)	Heterospathe_cagayanensis))	(Dypsis_decaryi	Dictyosperma_album))	Hydriastele_microspadix)))))	Chamaedorea_seifrizii)	((Sclerosperma_profizianum	Orania_palindan)	Pseudophoenix_vinifera))	Podococcus_barteri))	((Nypa_fruticans	Sabal_domingensis)	((Reinhardtia_simplex	Reinhardtia_gracilis)	(Reinhardtia_paiewonskiana	Reinhardtia_latisecta)))))	Calamus_caryotoides);
((((Reinhardtia_simplex	Reinhardtia_gracilis)	(Reinhardtia_paiewonskiana	Reinhardtia_latisecta))	((((Iriartea_deltoidea	((Elaeis_guineensis	Elaeis_oleifera)	Attalea_speciosa))	(((((Pseudophoenix_vinifera	Geonoma_undata)	(((Oenocarpus_bataua	Oenocarpus_minor)	Prestoea_acuminata)	(((((Dypsis_decaryi	Dictyosperma_album)	((Kentiopsis_piersoniorum	Burretiokentia_grandiflora)	(Heterospathe_cagayanensis	Veitchia_spiralis)))	Hydriastele_microspadix)	Pelagodoxa_henryana)	Manicaria_saccifera)))	Chamaedorea_seifrizii)	(Sclerosperma_profizianum	Orania_palindan))	Podococcus_barteri))	(Nypa_fruticans	Sabal_domingensis))	Roystonea_regia))	Calamus_caryotoides);
((Nypa_fruticans	(Sabal_domingensis	((Roystonea_regia	((Reinhardtia_simplex	Reinhardtia_gracilis)	(Reinhardtia_paiewonskiana	Reinhardtia_latisecta)))	((Iriartea_deltoidea	((Elaeis_guineensis	Elaeis_oleifera)	Attalea_speciosa))	((((Geonoma_undata	((Manicaria_saccifera	Pelagodoxa_henryana)	(((Oenocarpus_bataua	Oenocarpus_minor)	Prestoea_acuminata)	((Hydriastele_microspadix	(Heterospathe_cagayanensis	Veitchia_spiralis))	((Burretiokentia_grandiflora	Kentiopsis_piersoniorum)	(Dypsis_decaryi	Dictyosperma_album))))))	(Chamaedorea_seifrizii	(Sclerosperma_profizianum	Orania_palindan)))	Podococcus_barteri)	Pseudophoenix_vinifera)))))	Calamus_caryotoides);
((Nypa_fruticans	(Sabal_domingensis	((Roystonea_regia	((Reinhardtia_simplex	Reinhardtia_gracilis)	(Reinhardtia_paiewonskiana	Reinhardtia_latisecta)))	(((Geonoma_undata	(Manicaria_saccifera	((Pelagodoxa_henryana	((Oenocarpus_bataua	Oenocarpus_minor)	Prestoea_acuminata))	(Hydriastele_microspadix	((Veitchia_spiralis	(Heterospathe_cagayanensis	(Burretiokentia_grandiflora	Kentiopsis_piersoniorum)))	(Dypsis_decaryi	Dictyosperma_album))))))	(Iriartea_deltoidea	(Chamaedorea_seifrizii	Pseudophoenix_vinifera)))	(((Sclerosperma_profizianum	Orania_palindan)	((Elaeis_guineensis	Elaeis_oleifera)	Attalea_speciosa))	Podococcus_barteri)))))	Calamus_caryotoides);
((Roystonea_regia	((((Nypa_fruticans	(Pseudophoenix_vinifera	(Podococcus_barteri	((Chamaedorea_seifrizii	(Sclerosperma_profizianum	Orania_palindan))	(Geonoma_undata	((Pelagodoxa_henryana	Manicaria_saccifera)	(((Oenocarpus_bataua	Oenocarpus_minor)	Prestoea_acuminata)	((Hydriastele_microspadix	((Veitchia_spiralis	(Heterospathe_cagayanensis	(Burretiokentia_grandiflora	Kentiopsis_piersoniorum)))	Dictyosperma_album))	Dypsis_decaryi))))))))	(Iriartea_deltoidea	((Elaeis_guineensis	Elaeis_oleifera)	Attalea_speciosa)))	Sabal_domingensis)	((Reinhardtia_simplex	Reinhardtia_gracilis)	(Reinhardtia_paiewonskiana	Reinhardtia_latisecta))))	Calamus_caryotoides);
((((((Reinhardtia_simplex	Reinhardtia_gracilis)	(Reinhardtia_paiewonskiana	Reinhardtia_latisecta))	Roystonea_regia)	((Iriartea_deltoidea	((Podococcus_barteri	(Pseudophoenix_vinifera	(Geonoma_undata	((Pelagodoxa_henryana	Manicaria_saccifera)	(((Oenocarpus_bataua	Oenocarpus_minor)	Prestoea_acuminata)	((Dictyosperma_album	(Hydriastele_microspadix	(Veitchia_spiralis	(Heterospathe_cagayanensis	(Burretiokentia_grandiflora	Kentiopsis_piersoniorum)))))	Dypsis_decaryi))))))	((Sclerosperma_profizianum	Orania_palindan)	(((Elaeis_guineensis	Elaeis_oleifera)	Attalea_speciosa)	Chamaedorea_seifrizii))))	Sabal_domingensis))	Nypa_fruticans)	Calamus_caryotoides);
((Nypa_fruticans	(((((Reinhardtia_simplex	Reinhardtia_gracilis)	(Reinhardtia_paiewonskiana	Reinhardtia_latisecta))	Roystonea_regia)	((Geonoma_undata	(Manicaria_saccifera	((((Oenocarpus_bataua	Oenocarpus_minor)	Prestoea_acuminata)	((Dictyosperma_album	(Hydriastele_microspadix	((Burretiokentia_grandiflora	Kentiopsis_piersoniorum)	(Veitchia_spiralis	Heterospathe_cagayanensis))))	Dypsis_decaryi))	Pelagodoxa_henryana)))	((Iriartea_deltoidea	(Podococcus_barteri	((Chamaedorea_seifrizii	Pseudophoenix_vinifera)	(Sclerosperma_profizianum	Orania_palindan))))	((Elaeis_guineensis	Elaeis_oleifera)	Attalea_speciosa))))	Sabal_domingensis))	Calamus_caryotoides);
((Nypa_fruticans	((Iriartea_deltoidea	(((Podococcus_barteri	(Sclerosperma_profizianum	Orania_palindan))	((Elaeis_guineensis	Elaeis_oleifera)	(Chamaedorea_seifrizii	Attalea_speciosa)))	(Pseudophoenix_vinifera	(Geonoma_undata	(((Pelagodoxa_henryana	((Oenocarpus_bataua	Oenocarpus_minor)	Prestoea_acuminata))	(((Veitchia_spiralis	(Heterospathe_cagayanensis	(Burretiokentia_grandiflora	Kentiopsis_piersoniorum)))	(Dictyosperma_album	Hydriastele_microspadix))	Dypsis_decaryi))	Manicaria_saccifera)))))	(Sabal_domingensis	(((Reinhardtia_simplex	Reinhardtia_gracilis)	(Reinhardtia_paiewonskiana	Reinhardtia_latisecta))	Roystonea_regia))))	Calamus_caryotoides);
((Nypa_fruticans	((((((((Elaeis_guineensis	Elaeis_oleifera)	Attalea_speciosa)	Chamaedorea_seifrizii)	(Podococcus_barteri	(Sclerosperma_profizianum	Orania_palindan)))	(Iriartea_deltoidea	Pseudophoenix_vinifera))	(Geonoma_undata	((Pelagodoxa_henryana	(((Oenocarpus_bataua	Oenocarpus_minor)	Prestoea_acuminata)	((((Hydriastele_microspadix	Veitchia_spiralis)	(Burretiokentia_grandiflora	Kentiopsis_piersoniorum))	(Heterospathe_cagayanensis	Dictyosperma_album))	Dypsis_decaryi)))	Manicaria_saccifera)))	(((Reinhardtia_simplex	Reinhardtia_gracilis)	(Reinhardtia_paiewonskiana	Reinhardtia_latisecta))	Roystonea_regia))	Sabal_domingensis))	Calamus_caryotoides);
((Nypa_fruticans	((((Iriartea_deltoidea	(Pseudophoenix_vinifera	((Elaeis_guineensis	Elaeis_oleifera)	Attalea_speciosa)))	(Podococcus_barteri	(Chamaedorea_seifrizii	((Sclerosperma_profizianum	Orania_palindan)	(Geonoma_undata	((((Hydriastele_microspadix	(Dictyosperma_album	(Veitchia_spiralis	(Heterospathe_cagayanensis	(Burretiokentia_grandiflora	Kentiopsis_piersoniorum)))))	Dypsis_decaryi)	(Pelagodoxa_henryana	((Oenocarpus_bataua	Oenocarpus_minor)	Prestoea_acuminata)))	Manicaria_saccifera))))))	(((Reinhardtia_simplex	Reinhardtia_gracilis)	(Reinhardtia_paiewonskiana	Reinhardtia_latisecta))	Roystonea_regia))	Sabal_domingensis))	Calamus_caryotoides);
((Nypa_fruticans	(Sabal_domingensis	((Roystonea_regia	((Reinhardtia_gracilis	Reinhardtia_simplex)	(Reinhardtia_paiewonskiana	Reinhardtia_latisecta)))	((Podococcus_barteri	((Chamaedorea_seifrizii	(Geonoma_undata	(Manicaria_saccifera	((Pelagodoxa_henryana	(Prestoea_acuminata	(Oenocarpus_minor	Oenocarpus_bataua)))	(((Dictyosperma_album	Dypsis_decaryi)	((Heterospathe_cagayanensis	Veitchia_spiralis)	(Burretiokentia_grandiflora	Kentiopsis_piersoniorum)))	Hydriastele_microspadix)))))	(Pseudophoenix_vinifera	(Orania_palindan	Sclerosperma_profizianum))))	(Iriartea_deltoidea	((Elaeis_oleifera	Elaeis_guineensis)	Attalea_speciosa))))))	Calamus_caryotoides);
((Roystonea_regia	(((Reinhardtia_gracilis	Reinhardtia_simplex)	(Reinhardtia_paiewonskiana	Reinhardtia_latisecta))	(((((Podococcus_barteri	(Orania_palindan	Sclerosperma_profizianum))	Chamaedorea_seifrizii)	(Iriartea_deltoidea	(Pseudophoenix_vinifera	((Elaeis_oleifera	Elaeis_guineensis)	Attalea_speciosa))))	(Geonoma_undata	(Manicaria_saccifera	(((Prestoea_acuminata	(Oenocarpus_minor	Oenocarpus_bataua))	(((Burretiokentia_grandiflora	Kentiopsis_piersoniorum)	Hydriastele_microspadix)	((Dictyosperma_album	Dypsis_decaryi)	(Heterospathe_cagayanensis	Veitchia_spiralis))))	Pelagodoxa_henryana))))	(Nypa_fruticans	Sabal_domingensis))))	Calamus_caryotoides);
((Roystonea_regia	(((Reinhardtia_gracilis	Reinhardtia_simplex)	(Reinhardtia_paiewonskiana	Reinhardtia_latisecta))	(((Chamaedorea_seifrizii	(((Podococcus_barteri	Iriartea_deltoidea)	((Elaeis_oleifera	Elaeis_guineensis)	Attalea_speciosa))	(Pseudophoenix_vinifera	(Orania_palindan	Sclerosperma_profizianum))))	(Geonoma_undata	(Pelagodoxa_henryana	(Manicaria_saccifera	((Prestoea_acuminata	(Oenocarpus_minor	Oenocarpus_bataua))	((Heterospathe_cagayanensis	(Burretiokentia_grandiflora	Kentiopsis_piersoniorum))	((Dictyosperma_album	Dypsis_decaryi)	(Hydriastele_microspadix	Veitchia_spiralis))))))))	(Nypa_fruticans	Sabal_domingensis))))	Calamus_caryotoides);
((Roystonea_regia	((((Elaeis_oleifera	Elaeis_guineensis)	Attalea_speciosa)	((((Chamaedorea_seifrizii	(Pseudophoenix_vinifera	(Orania_palindan	Sclerosperma_profizianum)))	Podococcus_barteri)	(Geonoma_undata	((Pelagodoxa_henryana	Manicaria_saccifera)	((Prestoea_acuminata	(Oenocarpus_minor	Oenocarpus_bataua))	(((Hydriastele_microspadix	(Heterospathe_cagayanensis	Veitchia_spiralis))	(Dictyosperma_album	Dypsis_decaryi))	(Burretiokentia_grandiflora	Kentiopsis_piersoniorum))))))	(Nypa_fruticans	Iriartea_deltoidea)))	(Sabal_domingensis	((Reinhardtia_gracilis	Reinhardtia_simplex)	(Reinhardtia_paiewonskiana	Reinhardtia_latisecta)))))	Calamus_caryotoides);
(((Nypa_fruticans	Sabal_domingensis)	((Roystonea_regia	((Reinhardtia_gracilis	Reinhardtia_simplex)	(Reinhardtia_paiewonskiana	Reinhardtia_latisecta)))	(((Elaeis_oleifera	Elaeis_guineensis)	Attalea_speciosa)	((((Pseudophoenix_vinifera	((Podococcus_barteri	Sclerosperma_profizianum)	Orania_palindan))	(Geonoma_undata	(Manicaria_saccifera	((Pelagodoxa_henryana	(Prestoea_acuminata	(Oenocarpus_minor	Oenocarpus_bataua)))	(((Kentiopsis_piersoniorum	(Burretiokentia_grandiflora	Hydriastele_microspadix))	(Veitchia_spiralis	(Heterospathe_cagayanensis	Dictyosperma_album)))	Dypsis_decaryi)))))	Chamaedorea_seifrizii)	Iriartea_deltoidea))))	Calamus_caryotoides);
((Roystonea_regia	(((Reinhardtia_gracilis	Reinhardtia_simplex)	(Reinhardtia_paiewonskiana	Reinhardtia_latisecta))	(((((((Geonoma_undata	((Pelagodoxa_henryana	Manicaria_saccifera)	((Prestoea_acuminata	(Oenocarpus_minor	Oenocarpus_bataua))	(((Veitchia_spiralis	(Dypsis_decaryi	Dictyosperma_album))	((Heterospathe_cagayanensis	Kentiopsis_piersoniorum)	Burretiokentia_grandiflora))	Hydriastele_microspadix))))	Pseudophoenix_vinifera)	Chamaedorea_seifrizii)	(Sclerosperma_profizianum	Orania_palindan))	Podococcus_barteri)	(Iriartea_deltoidea	((Elaeis_oleifera	Elaeis_guineensis)	Attalea_speciosa)))	(Nypa_fruticans	Sabal_domingensis))))	Calamus_caryotoides);
((Nypa_fruticans	((((Sclerosperma_profizianum	Orania_palindan)	(Podococcus_barteri	((Geonoma_undata	(Manicaria_saccifera	(((Prestoea_acuminata	(Oenocarpus_minor	Oenocarpus_bataua))	((Hydriastele_microspadix	(Kentiopsis_piersoniorum	Burretiokentia_grandiflora))	((Dypsis_decaryi	Dictyosperma_album)	(Heterospathe_cagayanensis	Veitchia_spiralis))))	Pelagodoxa_henryana)))	Chamaedorea_seifrizii)))	(Iriartea_deltoidea	((Elaeis_oleifera	Elaeis_guineensis)	Attalea_speciosa)))	((Pseudophoenix_vinifera	Sabal_domingensis)	(Roystonea_regia	((Reinhardtia_gracilis	Reinhardtia_simplex)	(Reinhardtia_paiewonskiana	Reinhardtia_latisecta))))))	Calamus_caryotoides);
(((Nypa_fruticans	(((Pseudophoenix_vinifera	Chamaedorea_seifrizii)	(Iriartea_deltoidea	(((Sclerosperma_profizianum	Orania_palindan)	Podococcus_barteri)	((Elaeis_oleifera	Elaeis_guineensis)	Attalea_speciosa))))	(Geonoma_undata	(Manicaria_saccifera	((((Veitchia_spiralis	(Heterospathe_cagayanensis	(Kentiopsis_piersoniorum	Burretiokentia_grandiflora)))	(Dypsis_decaryi	Dictyosperma_album))	Hydriastele_microspadix)	((Prestoea_acuminata	(Oenocarpus_minor	Oenocarpus_bataua))	Pelagodoxa_henryana))))))	(Sabal_domingensis	(Roystonea_regia	((Reinhardtia_gracilis	Reinhardtia_simplex)	(Reinhardtia_paiewonskiana	Reinhardtia_latisecta)))))	Calamus_caryotoides);
((Roystonea_regia	(((Reinhardtia_gracilis	Reinhardtia_simplex)	(Reinhardtia_paiewonskiana	Reinhardtia_latisecta))	((Nypa_fruticans	Sabal_domingensis)	(Iriartea_deltoidea	(((Pseudophoenix_vinifera	Chamaedorea_seifrizii)	((Geonoma_undata	((Veitchia_spiralis	(((Dypsis_decaryi	Dictyosperma_album)	(Heterospathe_cagayanensis	(Kentiopsis_piersoniorum	Burretiokentia_grandiflora)))	Hydriastele_microspadix))	(((Prestoea_acuminata	(Oenocarpus_minor	Oenocarpus_bataua))	Pelagodoxa_henryana)	Manicaria_saccifera)))	((Sclerosperma_profizianum	Orania_palindan)	Podococcus_barteri)))	((Elaeis_oleifera	Elaeis_guineensis)	Attalea_speciosa))))))	Calamus_caryotoides);
((Nypa_fruticans	(Sabal_domingensis	(((Geonoma_undata	((Pelagodoxa_henryana	Manicaria_saccifera)	(((Dypsis_decaryi	Dictyosperma_album)	((Veitchia_spiralis	(Heterospathe_cagayanensis	(Kentiopsis_piersoniorum	Burretiokentia_grandiflora)))	Hydriastele_microspadix))	(Prestoea_acuminata	(Oenocarpus_minor	Oenocarpus_bataua)))))	((Pseudophoenix_vinifera	((Chamaedorea_seifrizii	((Elaeis_oleifera	Elaeis_guineensis)	Attalea_speciosa))	(Sclerosperma_profizianum	Orania_palindan)))	(Podococcus_barteri	Iriartea_deltoidea)))	(Roystonea_regia	((Reinhardtia_gracilis	Reinhardtia_simplex)	(Reinhardtia_paiewonskiana	Reinhardtia_latisecta))))))	Calamus_caryotoides);
((Nypa_fruticans	(Sabal_domingensis	((Roystonea_regia	((Reinhardtia_paiewonskiana	Reinhardtia_latisecta)	(Reinhardtia_gracilis	Reinhardtia_simplex)))	(((Chamaedorea_seifrizii	((Elaeis_oleifera	Elaeis_guineensis)	Attalea_speciosa))	(Podococcus_barteri	(Iriartea_deltoidea	(Pseudophoenix_vinifera	(Sclerosperma_profizianum	Orania_palindan)))))	(Geonoma_undata	((Manicaria_saccifera	(((((Burretiokentia_grandiflora	Hydriastele_microspadix)	(Heterospathe_cagayanensis	Veitchia_spiralis))	(Dictyosperma_album	Kentiopsis_piersoniorum))	Dypsis_decaryi)	(Prestoea_acuminata	(Oenocarpus_minor	Oenocarpus_bataua))))	Pelagodoxa_henryana))))))	Calamus_caryotoides);
((Roystonea_regia	(((Reinhardtia_paiewonskiana	Reinhardtia_latisecta)	(Reinhardtia_gracilis	Reinhardtia_simplex))	(((Podococcus_barteri	((Chamaedorea_seifrizii	(Geonoma_undata	(((((Heterospathe_cagayanensis	(Burretiokentia_grandiflora	Kentiopsis_piersoniorum))	(Dictyosperma_album	Dypsis_decaryi))	(Veitchia_spiralis	Hydriastele_microspadix))	(Prestoea_acuminata	(Oenocarpus_minor	Oenocarpus_bataua)))	(Pelagodoxa_henryana	Manicaria_saccifera))))	(Pseudophoenix_vinifera	(Sclerosperma_profizianum	Orania_palindan))))	(Iriartea_deltoidea	((Elaeis_oleifera	Elaeis_guineensis)	Attalea_speciosa)))	(Nypa_fruticans	Sabal_domingensis))))	Calamus_caryotoides);
((Roystonea_regia	(((Reinhardtia_paiewonskiana	Reinhardtia_latisecta)	(Reinhardtia_gracilis	Reinhardtia_simplex))	(((Podococcus_barteri	((Chamaedorea_seifrizii	((Pseudophoenix_vinifera	Geonoma_undata)	(Manicaria_saccifera	((((((Veitchia_spiralis	(Heterospathe_cagayanensis	(Burretiokentia_grandiflora	Kentiopsis_piersoniorum)))	Dictyosperma_album)	Hydriastele_microspadix)	Dypsis_decaryi)	(Prestoea_acuminata	(Oenocarpus_minor	Oenocarpus_bataua)))	Pelagodoxa_henryana))))	(Sclerosperma_profizianum	Orania_palindan)))	(Iriartea_deltoidea	((Elaeis_oleifera	Elaeis_guineensis)	Attalea_speciosa)))	(Nypa_fruticans	Sabal_domingensis))))	Calamus_caryotoides);
((Nypa_fruticans	(Sabal_domingensis	((Roystonea_regia	((Reinhardtia_paiewonskiana	Reinhardtia_latisecta)	(Reinhardtia_gracilis	Reinhardtia_simplex)))	((Geonoma_undata	(((((Heterospathe_cagayanensis	(Burretiokentia_grandiflora	Kentiopsis_piersoniorum))	Dictyosperma_album)	(Veitchia_spiralis	Hydriastele_microspadix))	Dypsis_decaryi)	((Prestoea_acuminata	(Oenocarpus_minor	Oenocarpus_bataua))	(Pelagodoxa_henryana	Manicaria_saccifera))))	((Podococcus_barteri	Iriartea_deltoidea)	(((Pseudophoenix_vinifera	(Sclerosperma_profizianum	Orania_palindan))	((Elaeis_oleifera	Elaeis_guineensis)	Attalea_speciosa))	Chamaedorea_seifrizii))))))	Calamus_caryotoides);
((Nypa_fruticans	(Sabal_domingensis	((Roystonea_regia	((Reinhardtia_paiewonskiana	Reinhardtia_latisecta)	(Reinhardtia_gracilis	Reinhardtia_simplex)))	((Pseudophoenix_vinifera	((Chamaedorea_seifrizii	(Geonoma_undata	(Manicaria_saccifera	(((Prestoea_acuminata	(Oenocarpus_minor	Oenocarpus_bataua))	Pelagodoxa_henryana)	(((Veitchia_spiralis	Dictyosperma_album)	((Heterospathe_cagayanensis	(Burretiokentia_grandiflora	Kentiopsis_piersoniorum))	Hydriastele_microspadix))	Dypsis_decaryi)))))	(Podococcus_barteri	(Sclerosperma_profizianum	Orania_palindan))))	(Iriartea_deltoidea	((Elaeis_oleifera	Elaeis_guineensis)	Attalea_speciosa))))))	Calamus_caryotoides);
((Roystonea_regia	(((Reinhardtia_paiewonskiana	Reinhardtia_latisecta)	(Reinhardtia_gracilis	Reinhardtia_simplex))	(((((Sclerosperma_profizianum	Orania_palindan)	Pseudophoenix_vinifera)	(Podococcus_barteri	(Geonoma_undata	(Manicaria_saccifera	(((Prestoea_acuminata	(Oenocarpus_minor	Oenocarpus_bataua))	((((Heterospathe_cagayanensis	(Burretiokentia_grandiflora	Kentiopsis_piersoniorum))	Hydriastele_microspadix)	(Veitchia_spiralis	Dictyosperma_album))	Dypsis_decaryi))	Pelagodoxa_henryana)))))	(Iriartea_deltoidea	(Chamaedorea_seifrizii	((Elaeis_oleifera	Elaeis_guineensis)	Attalea_speciosa))))	(Nypa_fruticans	Sabal_domingensis))))	Calamus_caryotoides);
((Roystonea_regia	(((Reinhardtia_paiewonskiana	Reinhardtia_latisecta)	(Reinhardtia_gracilis	Reinhardtia_simplex))	(Sabal_domingensis	(((Chamaedorea_seifrizii	(Geonoma_undata	((((Burretiokentia_grandiflora	Kentiopsis_piersoniorum)	(Heterospathe_cagayanensis	Veitchia_spiralis))	(Hydriastele_microspadix	(Dictyosperma_album	Dypsis_decaryi)))	((Pelagodoxa_henryana	Manicaria_saccifera)	(Prestoea_acuminata	(Oenocarpus_minor	Oenocarpus_bataua))))))	(Iriartea_deltoidea	(((Podococcus_barteri	(Sclerosperma_profizianum	Orania_palindan))	((Elaeis_oleifera	Elaeis_guineensis)	Attalea_speciosa))	Pseudophoenix_vinifera)))	Nypa_fruticans))))	Calamus_caryotoides);
((((((((Chamaedorea_seifrizii	(Podococcus_barteri	(Sclerosperma_profizianum	Orania_palindan)))	((Elaeis_oleifera	Elaeis_guineensis)	Attalea_speciosa))	Pseudophoenix_vinifera)	Iriartea_deltoidea)	(Geonoma_undata	(Manicaria_saccifera	((Hydriastele_microspadix	((Veitchia_spiralis	(Heterospathe_cagayanensis	(Burretiokentia_grandiflora	Kentiopsis_piersoniorum)))	(Dictyosperma_album	Dypsis_decaryi)))	(Pelagodoxa_henryana	(Prestoea_acuminata	(Oenocarpus_minor	Oenocarpus_bataua)))))))	Nypa_fruticans)	((Roystonea_regia	((Reinhardtia_paiewonskiana	Reinhardtia_latisecta)	(Reinhardtia_gracilis	Reinhardtia_simplex)))	Sabal_domingensis))	Calamus_caryotoides);
((Nypa_fruticans	(Sabal_domingensis	(((Geonoma_undata	(Manicaria_saccifera	((Hydriastele_microspadix	((Veitchia_spiralis	(Heterospathe_cagayanensis	(Burretiokentia_grandiflora	Kentiopsis_piersoniorum)))	(Dictyosperma_album	Dypsis_decaryi)))	(Pelagodoxa_henryana	(Prestoea_acuminata	(Oenocarpus_minor	Oenocarpus_bataua))))))	(((Podococcus_barteri	(Chamaedorea_seifrizii	Iriartea_deltoidea))	((Pseudophoenix_vinifera	Sclerosperma_profizianum)	Orania_palindan))	((Elaeis_oleifera	Elaeis_guineensis)	Attalea_speciosa)))	(Roystonea_regia	((Reinhardtia_paiewonskiana	Reinhardtia_latisecta)	(Reinhardtia_gracilis	Reinhardtia_simplex))))))	Calamus_caryotoides);
((Nypa_fruticans	(Sabal_domingensis	(((((Elaeis_oleifera	Elaeis_guineensis)	Attalea_speciosa)	(Podococcus_barteri	(Sclerosperma_profizianum	Orania_palindan)))	((Chamaedorea_seifrizii	(Geonoma_undata	(Manicaria_saccifera	(((((Dictyosperma_album	Dypsis_decaryi)	(Veitchia_spiralis	(Kentiopsis_piersoniorum	(Heterospathe_cagayanensis	Burretiokentia_grandiflora))))	Hydriastele_microspadix)	(Prestoea_acuminata	(Oenocarpus_minor	Oenocarpus_bataua)))	Pelagodoxa_henryana))))	(Iriartea_deltoidea	Pseudophoenix_vinifera)))	(Roystonea_regia	((Reinhardtia_paiewonskiana	Reinhardtia_latisecta)	(Reinhardtia_gracilis	Reinhardtia_simplex))))))	Calamus_caryotoides);
((Roystonea_regia	((Sabal_domingensis	(Nypa_fruticans	(((((Hydriastele_microspadix	((Veitchia_spiralis	(Heterospathe_cagayanensis	(Burretiokentia_grandiflora	Kentiopsis_piersoniorum)))	(Dictyosperma_album	Dypsis_decaryi)))	((Pelagodoxa_henryana	((Oenocarpus_minor	Oenocarpus_bataua)	Prestoea_acuminata))	Manicaria_saccifera))	Geonoma_undata)	Chamaedorea_seifrizii)	((Pseudophoenix_vinifera	Iriartea_deltoidea)	((Sclerosperma_profizianum	Orania_palindan)	((Attalea_speciosa	(Elaeis_guineensis	Elaeis_oleifera))	Podococcus_barteri))))))	((Reinhardtia_gracilis	Reinhardtia_simplex)	(Reinhardtia_latisecta	Reinhardtia_paiewonskiana))))	Calamus_caryotoides);
((Nypa_fruticans	(((((Reinhardtia_gracilis	Reinhardtia_simplex)	(Reinhardtia_latisecta	Reinhardtia_paiewonskiana))	Roystonea_regia)	((((((Dictyosperma_album	Dypsis_decaryi)	((Veitchia_spiralis	Hydriastele_microspadix)	(Heterospathe_cagayanensis	(Burretiokentia_grandiflora	Kentiopsis_piersoniorum))))	((Oenocarpus_minor	Oenocarpus_bataua)	Prestoea_acuminata))	(Manicaria_saccifera	Pelagodoxa_henryana))	Geonoma_undata)	(Iriartea_deltoidea	(Pseudophoenix_vinifera	((Sclerosperma_profizianum	Orania_palindan)	((Chamaedorea_seifrizii	(Attalea_speciosa	(Elaeis_guineensis	Elaeis_oleifera)))	Podococcus_barteri))))))	Sabal_domingensis))	Calamus_caryotoides);
((Roystonea_regia	((((Podococcus_barteri	(((((((Veitchia_spiralis	(Heterospathe_cagayanensis	(Burretiokentia_grandiflora	Kentiopsis_piersoniorum)))	(Hydriastele_microspadix	(Dictyosperma_album	Dypsis_decaryi)))	(Pelagodoxa_henryana	((Oenocarpus_minor	Oenocarpus_bataua)	Prestoea_acuminata)))	Manicaria_saccifera)	Geonoma_undata)	Chamaedorea_seifrizii)	(Pseudophoenix_vinifera	(Sclerosperma_profizianum	Orania_palindan))))	(Iriartea_deltoidea	(Attalea_speciosa	(Elaeis_guineensis	Elaeis_oleifera))))	(Sabal_domingensis	Nypa_fruticans))	((Reinhardtia_gracilis	Reinhardtia_simplex)	(Reinhardtia_latisecta	Reinhardtia_paiewonskiana))))	Calamus_caryotoides);
((((Podococcus_barteri	((((Manicaria_saccifera	(Pelagodoxa_henryana	(((((Heterospathe_cagayanensis	Veitchia_spiralis)	(Burretiokentia_grandiflora	Kentiopsis_piersoniorum))	(Hydriastele_microspadix	Dictyosperma_album))	Dypsis_decaryi)	((Oenocarpus_minor	Oenocarpus_bataua)	Prestoea_acuminata))))	Geonoma_undata)	Chamaedorea_seifrizii)	(Iriartea_deltoidea	(Pseudophoenix_vinifera	(Sclerosperma_profizianum	Orania_palindan)))))	(Attalea_speciosa	(Elaeis_guineensis	Elaeis_oleifera)))	((Sabal_domingensis	Nypa_fruticans)	(((Reinhardtia_gracilis	Reinhardtia_simplex)	(Reinhardtia_latisecta	Reinhardtia_paiewonskiana))	Roystonea_regia)))	Calamus_caryotoides);
((Nypa_fruticans	(((((Reinhardtia_gracilis	Reinhardtia_simplex)	(Reinhardtia_latisecta	Reinhardtia_paiewonskiana))	Roystonea_regia)	((Podococcus_barteri	(((Chamaedorea_seifrizii	Pseudophoenix_vinifera)	Iriartea_deltoidea)	((Sclerosperma_profizianum	Orania_palindan)	((Manicaria_saccifera	(((Hydriastele_microspadix	(Dictyosperma_album	((Heterospathe_cagayanensis	Veitchia_spiralis)	(Burretiokentia_grandiflora	Kentiopsis_piersoniorum))))	Dypsis_decaryi)	(((Oenocarpus_minor	Oenocarpus_bataua)	Prestoea_acuminata)	Pelagodoxa_henryana)))	Geonoma_undata))))	(Attalea_speciosa	(Elaeis_guineensis	Elaeis_oleifera))))	Sabal_domingensis))	Calamus_caryotoides);
((Roystonea_regia	((((Podococcus_barteri	((Chamaedorea_seifrizii	(Sclerosperma_profizianum	Orania_palindan))	((Manicaria_saccifera	((Hydriastele_microspadix	(((Veitchia_spiralis	(Burretiokentia_grandiflora	Kentiopsis_piersoniorum))	Heterospathe_cagayanensis)	(Dictyosperma_album	Dypsis_decaryi)))	(((Oenocarpus_minor	Oenocarpus_bataua)	Prestoea_acuminata)	Pelagodoxa_henryana)))	Geonoma_undata)))	((Pseudophoenix_vinifera	Iriartea_deltoidea)	(Attalea_speciosa	(Elaeis_guineensis	Elaeis_oleifera))))	(Sabal_domingensis	Nypa_fruticans))	((Reinhardtia_gracilis	Reinhardtia_simplex)	(Reinhardtia_latisecta	Reinhardtia_paiewonskiana))))	Calamus_caryotoides);
((Roystonea_regia	((((Chamaedorea_seifrizii	((Podococcus_barteri	(Pseudophoenix_vinifera	(Sclerosperma_profizianum	Orania_palindan)))	((Manicaria_saccifera	(((Dictyosperma_album	Dypsis_decaryi)	(((Veitchia_spiralis	(Pelagodoxa_henryana	Heterospathe_cagayanensis))	Hydriastele_microspadix)	(Burretiokentia_grandiflora	Kentiopsis_piersoniorum)))	((Oenocarpus_minor	Oenocarpus_bataua)	Prestoea_acuminata)))	Geonoma_undata)))	(Iriartea_deltoidea	(Attalea_speciosa	(Elaeis_guineensis	Elaeis_oleifera))))	(Sabal_domingensis	Nypa_fruticans))	((Reinhardtia_gracilis	Reinhardtia_simplex)	(Reinhardtia_latisecta	Reinhardtia_paiewonskiana))))	Calamus_caryotoides);
((Nypa_fruticans	((((Reinhardtia_gracilis	Reinhardtia_simplex)	(Reinhardtia_latisecta	Reinhardtia_paiewonskiana))	Roystonea_regia)	(((Iriartea_deltoidea	(Pseudophoenix_vinifera	((Chamaedorea_seifrizii	(Attalea_speciosa	(Elaeis_guineensis	Elaeis_oleifera)))	(Podococcus_barteri	(Sclerosperma_profizianum	Orania_palindan)))))	(((Pelagodoxa_henryana	Manicaria_saccifera)	(((Heterospathe_cagayanensis	(Dypsis_decaryi	Kentiopsis_piersoniorum))	(Dictyosperma_album	(Veitchia_spiralis	(Burretiokentia_grandiflora	Hydriastele_microspadix))))	((Oenocarpus_minor	Oenocarpus_bataua)	Prestoea_acuminata)))	Geonoma_undata))	Sabal_domingensis)))	Calamus_caryotoides);
((Reinhardtia_latisecta	(Reinhardtia_paiewonskiana	((Roystonea_regia	((((Attalea_speciosa	(Elaeis_guineensis	Elaeis_oleifera))	(((Chamaedorea_seifrizii	(((Manicaria_saccifera	(((Hydriastele_microspadix	Veitchia_spiralis)	((Dictyosperma_album	Dypsis_decaryi)	(Heterospathe_cagayanensis	(Burretiokentia_grandiflora	Kentiopsis_piersoniorum))))	(Pelagodoxa_henryana	((Oenocarpus_minor	Oenocarpus_bataua)	Prestoea_acuminata))))	Geonoma_undata)	(Podococcus_barteri	(Sclerosperma_profizianum	Orania_palindan))))	Pseudophoenix_vinifera)	Iriartea_deltoidea))	Nypa_fruticans)	Sabal_domingensis))	(Reinhardtia_gracilis	Reinhardtia_simplex))))	Calamus_caryotoides);
((Nypa_fruticans	((Sabal_domingensis	(((Reinhardtia_gracilis	Reinhardtia_simplex)	(Reinhardtia_latisecta	Reinhardtia_paiewonskiana))	Roystonea_regia))	((Attalea_speciosa	(Elaeis_guineensis	Elaeis_oleifera))	(((Podococcus_barteri	(Chamaedorea_seifrizii	(Sclerosperma_profizianum	Orania_palindan)))	(Pseudophoenix_vinifera	((Manicaria_saccifera	((((Dictyosperma_album	Dypsis_decaryi)	((Heterospathe_cagayanensis	Veitchia_spiralis)	(Burretiokentia_grandiflora	Kentiopsis_piersoniorum)))	Hydriastele_microspadix)	(Pelagodoxa_henryana	((Oenocarpus_minor	Oenocarpus_bataua)	Prestoea_acuminata))))	Geonoma_undata)))	Iriartea_deltoidea))))	Calamus_caryotoides);
(((((Iriartea_deltoidea	(((Attalea_speciosa	(Elaeis_guineensis	Elaeis_oleifera))	(Podococcus_barteri	(Orania_palindan	Sclerosperma_profizianum)))	Chamaedorea_seifrizii))	(Pseudophoenix_vinifera	(Geonoma_undata	((((Burretiokentia_grandiflora	Kentiopsis_piersoniorum)	(Veitchia_spiralis	Heterospathe_cagayanensis))	(Hydriastele_microspadix	(Dypsis_decaryi	Dictyosperma_album)))	(Manicaria_saccifera	(Pelagodoxa_henryana	((Oenocarpus_minor	Oenocarpus_bataua)	Prestoea_acuminata)))))))	(Sabal_domingensis	(Roystonea_regia	((Reinhardtia_simplex	Reinhardtia_gracilis)	(Reinhardtia_paiewonskiana	Reinhardtia_latisecta)))))	Nypa_fruticans)	Calamus_caryotoides);
((Roystonea_regia	(((Reinhardtia_simplex	Reinhardtia_gracilis)	(Reinhardtia_paiewonskiana	Reinhardtia_latisecta))	(((Attalea_speciosa	(Elaeis_guineensis	Elaeis_oleifera))	((Iriartea_deltoidea	(Pseudophoenix_vinifera	(Orania_palindan	Sclerosperma_profizianum)))	((Podococcus_barteri	Chamaedorea_seifrizii)	(Geonoma_undata	(Manicaria_saccifera	((Pelagodoxa_henryana	((Oenocarpus_minor	Oenocarpus_bataua)	Prestoea_acuminata))	(((Hydriastele_microspadix	Veitchia_spiralis)	((Dictyosperma_album	Heterospathe_cagayanensis)	(Burretiokentia_grandiflora	Kentiopsis_piersoniorum)))	Dypsis_decaryi)))))))	(Sabal_domingensis	Nypa_fruticans))))	Calamus_caryotoides);
((Nypa_fruticans	(((Roystonea_regia	((Reinhardtia_simplex	Reinhardtia_gracilis)	(Reinhardtia_paiewonskiana	Reinhardtia_latisecta)))	((Iriartea_deltoidea	(Attalea_speciosa	(Elaeis_guineensis	Elaeis_oleifera)))	(Podococcus_barteri	(((Orania_palindan	Sclerosperma_profizianum)	Pseudophoenix_vinifera)	((Geonoma_undata	((Pelagodoxa_henryana	Manicaria_saccifera)	(((Oenocarpus_minor	Oenocarpus_bataua)	Prestoea_acuminata)	(((Veitchia_spiralis	((Burretiokentia_grandiflora	Kentiopsis_piersoniorum)	Heterospathe_cagayanensis))	(Dictyosperma_album	Dypsis_decaryi))	Hydriastele_microspadix))))	Chamaedorea_seifrizii)))))	Sabal_domingensis))	Calamus_caryotoides);
(((Iriartea_deltoidea	(((Pseudophoenix_vinifera	(Geonoma_undata	((Pelagodoxa_henryana	Manicaria_saccifera)	(((Oenocarpus_minor	Oenocarpus_bataua)	Prestoea_acuminata)	(Veitchia_spiralis	((Hydriastele_microspadix	((Burretiokentia_grandiflora	Kentiopsis_piersoniorum)	Heterospathe_cagayanensis))	(Dictyosperma_album	Dypsis_decaryi)))))))	Chamaedorea_seifrizii)	((Attalea_speciosa	(Elaeis_guineensis	Elaeis_oleifera))	(Podococcus_barteri	(Orania_palindan	Sclerosperma_profizianum)))))	((Sabal_domingensis	(Roystonea_regia	((Reinhardtia_simplex	Reinhardtia_gracilis)	(Reinhardtia_paiewonskiana	Reinhardtia_latisecta))))	Nypa_fruticans))	Calamus_caryotoides);
((Nypa_fruticans	(Sabal_domingensis	((Iriartea_deltoidea	(((Geonoma_undata	((Pelagodoxa_henryana	Manicaria_saccifera)	(((Oenocarpus_minor	Oenocarpus_bataua)	Prestoea_acuminata)	((Kentiopsis_piersoniorum	Heterospathe_cagayanensis)	(((Burretiokentia_grandiflora	Hydriastele_microspadix)	Veitchia_spiralis)	(Dictyosperma_album	Dypsis_decaryi))))))	Chamaedorea_seifrizii)	(Pseudophoenix_vinifera	((Attalea_speciosa	(Elaeis_guineensis	Elaeis_oleifera))	(Podococcus_barteri	(Orania_palindan	Sclerosperma_profizianum))))))	(Roystonea_regia	((Reinhardtia_simplex	Reinhardtia_gracilis)	(Reinhardtia_paiewonskiana	Reinhardtia_latisecta))))))	Calamus_caryotoides);
((((Nypa_fruticans	Sabal_domingensis)	(Roystonea_regia	((Reinhardtia_simplex	Reinhardtia_gracilis)	(Reinhardtia_paiewonskiana	Reinhardtia_latisecta))))	((Iriartea_deltoidea	(((Chamaedorea_seifrizii	(Attalea_speciosa	(Elaeis_guineensis	Elaeis_oleifera)))	(Podococcus_barteri	(Orania_palindan	Sclerosperma_profizianum)))	Pseudophoenix_vinifera))	(Geonoma_undata	(Manicaria_saccifera	((((Oenocarpus_minor	Oenocarpus_bataua)	Prestoea_acuminata)	((Hydriastele_microspadix	((Veitchia_spiralis	(Burretiokentia_grandiflora	Kentiopsis_piersoniorum))	Heterospathe_cagayanensis))	(Dictyosperma_album	Dypsis_decaryi)))	Pelagodoxa_henryana)))))	Calamus_caryotoides);
((((Pseudophoenix_vinifera	Nypa_fruticans)	Sabal_domingensis)	((Roystonea_regia	((Reinhardtia_simplex	Reinhardtia_gracilis)	(Reinhardtia_paiewonskiana	Reinhardtia_latisecta)))	(((Chamaedorea_seifrizii	(Attalea_speciosa	(Elaeis_guineensis	Elaeis_oleifera)))	(Podococcus_barteri	(Orania_palindan	Sclerosperma_profizianum)))	((Geonoma_undata	((((Oenocarpus_minor	Oenocarpus_bataua)	Prestoea_acuminata)	(((Hydriastele_microspadix	(Dictyosperma_album	Heterospathe_cagayanensis))	((Burretiokentia_grandiflora	Kentiopsis_piersoniorum)	Veitchia_spiralis))	Dypsis_decaryi))	(Pelagodoxa_henryana	Manicaria_saccifera)))	Iriartea_deltoidea))))	Calamus_caryotoides);
((Roystonea_regia	(((Reinhardtia_simplex	Reinhardtia_gracilis)	(Reinhardtia_paiewonskiana	Reinhardtia_latisecta))	((Iriartea_deltoidea	(((Attalea_speciosa	(Elaeis_guineensis	Elaeis_oleifera))	(Podococcus_barteri	(Pseudophoenix_vinifera	(Orania_palindan	Sclerosperma_profizianum))))	(Chamaedorea_seifrizii	(Geonoma_undata	((((Oenocarpus_minor	Oenocarpus_bataua)	Prestoea_acuminata)	((Hydriastele_microspadix	((Heterospathe_cagayanensis	(Burretiokentia_grandiflora	Kentiopsis_piersoniorum))	Veitchia_spiralis))	(Dictyosperma_album	Dypsis_decaryi)))	(Pelagodoxa_henryana	Manicaria_saccifera))))))	(Nypa_fruticans	Sabal_domingensis))))	Calamus_caryotoides);
((Nypa_fruticans	(Sabal_domingensis	((Roystonea_regia	((Reinhardtia_simplex	Reinhardtia_gracilis)	(Reinhardtia_paiewonskiana	Reinhardtia_latisecta)))	(((Chamaedorea_seifrizii	(Podococcus_barteri	(Orania_palindan	Sclerosperma_profizianum)))	(Pseudophoenix_vinifera	(Geonoma_undata	((((Oenocarpus_minor	Oenocarpus_bataua)	Prestoea_acuminata)	(Hydriastele_microspadix	(((Heterospathe_cagayanensis	(Burretiokentia_grandiflora	Kentiopsis_piersoniorum))	Veitchia_spiralis)	(Dictyosperma_album	Dypsis_decaryi))))	(Pelagodoxa_henryana	Manicaria_saccifera)))))	(Iriartea_deltoidea	(Attalea_speciosa	(Elaeis_guineensis	Elaeis_oleifera)))))))	Calamus_caryotoides);
((((((Pseudophoenix_vinifera	(Orania_palindan	Sclerosperma_profizianum))	((Chamaedorea_seifrizii	(Geonoma_undata	((((Oenocarpus_minor	Oenocarpus_bataua)	Prestoea_acuminata)	(((Burretiokentia_grandiflora	Hydriastele_microspadix)	(Heterospathe_cagayanensis	Veitchia_spiralis))	(Kentiopsis_piersoniorum	(Dictyosperma_album	Dypsis_decaryi))))	(Pelagodoxa_henryana	Manicaria_saccifera))))	Podococcus_barteri))	(Iriartea_deltoidea	(Attalea_speciosa	(Elaeis_guineensis	Elaeis_oleifera))))	(Sabal_domingensis	(Roystonea_regia	((Reinhardtia_simplex	Reinhardtia_gracilis)	(Reinhardtia_paiewonskiana	Reinhardtia_latisecta)))))	Nypa_fruticans)	Calamus_caryotoides);
