# Supplementary material for: Data supporting the nuclear phylogenomics of the palm subfamily Arecoideae (Arecaceae)
Source: Data Brief. 2016 Mar 2;7:532–6. doi: 10.1016/j.dib.2016.02.063 (PMC4796708; doi:10.1016/j.dib.2016.02.063)
Supplement: Supplementary file 5 — Supplementary material [file mmc5.zip › RAxML_bootstrap.Sabal_180.raxml.tre]

((((((Phoenix_dactylifera	Nypa_fruticans)	(Heterospathe_cagayanensis	(Serenoa_repens	Podococcus_barteri)))	(Dypsis_decaryi	(Pelagodoxa_henryana	((Sclerosperma_profizianum	((Roystonea_regia	Attalea_speciosa)	Pseudophoenix_vinifera))	Prestoea_acuminata))))	((Leopoldinia_pulchra	Chamaedorea_seifrizii)	Iriartea_deltoidea))	(Reinhardtia_paiewonskiana	Reinhardtia_latisecta))	Calamus_caryotoides);
(((Leopoldinia_pulchra	Chamaedorea_seifrizii)	((Sclerosperma_profizianum	((Reinhardtia_paiewonskiana	Reinhardtia_latisecta)	Iriartea_deltoidea))	((((((Roystonea_regia	Attalea_speciosa)	Pseudophoenix_vinifera)	(Serenoa_repens	Podococcus_barteri))	Nypa_fruticans)	((Dypsis_decaryi	Pelagodoxa_henryana)	Prestoea_acuminata))	(Heterospathe_cagayanensis	Phoenix_dactylifera))))	Calamus_caryotoides);
(((Reinhardtia_paiewonskiana	Reinhardtia_latisecta)	(Nypa_fruticans	((((Leopoldinia_pulchra	((Dypsis_decaryi	Pelagodoxa_henryana)	Chamaedorea_seifrizii))	(Prestoea_acuminata	Sclerosperma_profizianum))	(Iriartea_deltoidea	(Heterospathe_cagayanensis	Phoenix_dactylifera)))	(((Roystonea_regia	Attalea_speciosa)	Pseudophoenix_vinifera)	(Serenoa_repens	Podococcus_barteri)))))	Calamus_caryotoides);
((Iriartea_deltoidea	((Nypa_fruticans	((Reinhardtia_paiewonskiana	Reinhardtia_latisecta)	Phoenix_dactylifera))	((Heterospathe_cagayanensis	(Serenoa_repens	Podococcus_barteri))	(Leopoldinia_pulchra	(Dypsis_decaryi	(((Prestoea_acuminata	(((Roystonea_regia	Attalea_speciosa)	Pseudophoenix_vinifera)	Sclerosperma_profizianum))	Chamaedorea_seifrizii)	Pelagodoxa_henryana))))))	Calamus_caryotoides);
(((Reinhardtia_paiewonskiana	Reinhardtia_latisecta)	(Phoenix_dactylifera	((Chamaedorea_seifrizii	Nypa_fruticans)	((Podococcus_barteri	(Heterospathe_cagayanensis	Serenoa_repens))	((((Leopoldinia_pulchra	(Prestoea_acuminata	((Roystonea_regia	Attalea_speciosa)	Pseudophoenix_vinifera)))	(Dypsis_decaryi	Pelagodoxa_henryana))	Sclerosperma_profizianum)	Iriartea_deltoidea)))))	Calamus_caryotoides);
(((Podococcus_barteri	(Heterospathe_cagayanensis	Serenoa_repens))	((Iriartea_deltoidea	Chamaedorea_seifrizii)	((Nypa_fruticans	((Reinhardtia_paiewonskiana	Reinhardtia_latisecta)	Phoenix_dactylifera))	(((Prestoea_acuminata	((Roystonea_regia	Attalea_speciosa)	Pseudophoenix_vinifera))	(Dypsis_decaryi	Pelagodoxa_henryana))	(Leopoldinia_pulchra	Sclerosperma_profizianum)))))	Calamus_caryotoides);
(((Podococcus_barteri	(Heterospathe_cagayanensis	Serenoa_repens))	((Iriartea_deltoidea	Chamaedorea_seifrizii)	((Nypa_fruticans	((Reinhardtia_paiewonskiana	Reinhardtia_latisecta)	Phoenix_dactylifera))	(((Prestoea_acuminata	((Roystonea_regia	Attalea_speciosa)	Pseudophoenix_vinifera))	(Dypsis_decaryi	Pelagodoxa_henryana))	(Leopoldinia_pulchra	Sclerosperma_profizianum)))))	Calamus_caryotoides);
(((Iriartea_deltoidea	Chamaedorea_seifrizii)	(((((Prestoea_acuminata	((Roystonea_regia	Attalea_speciosa)	Pseudophoenix_vinifera))	(Dypsis_decaryi	Pelagodoxa_henryana))	(Leopoldinia_pulchra	Sclerosperma_profizianum))	(Serenoa_repens	Podococcus_barteri))	((Nypa_fruticans	Heterospathe_cagayanensis)	((Reinhardtia_paiewonskiana	Reinhardtia_latisecta)	Phoenix_dactylifera))))	Calamus_caryotoides);
(((Reinhardtia_paiewonskiana	Reinhardtia_latisecta)	(Phoenix_dactylifera	((Heterospathe_cagayanensis	(((((Prestoea_acuminata	((Roystonea_regia	Attalea_speciosa)	Pseudophoenix_vinifera))	(Dypsis_decaryi	Pelagodoxa_henryana))	(Leopoldinia_pulchra	Sclerosperma_profizianum))	(Serenoa_repens	Podococcus_barteri))	(Iriartea_deltoidea	Chamaedorea_seifrizii)))	Nypa_fruticans)))	Calamus_caryotoides);
(((Reinhardtia_paiewonskiana	Reinhardtia_latisecta)	(Phoenix_dactylifera	(((Iriartea_deltoidea	Chamaedorea_seifrizii)	((((Pelagodoxa_henryana	((Prestoea_acuminata	(Attalea_speciosa	(Pseudophoenix_vinifera	Roystonea_regia)))	(Leopoldinia_pulchra	Sclerosperma_profizianum)))	Dypsis_decaryi)	Podococcus_barteri)	(Heterospathe_cagayanensis	Serenoa_repens)))	Nypa_fruticans)))	Calamus_caryotoides);
((Reinhardtia_paiewonskiana	(((Leopoldinia_pulchra	Iriartea_deltoidea)	(((Phoenix_dactylifera	Heterospathe_cagayanensis)	((Serenoa_repens	Podococcus_barteri)	Nypa_fruticans))	(Chamaedorea_seifrizii	(((Dypsis_decaryi	Prestoea_acuminata)	((Attalea_speciosa	Roystonea_regia)	Pseudophoenix_vinifera))	(Pelagodoxa_henryana	Sclerosperma_profizianum)))))	Reinhardtia_latisecta))	Calamus_caryotoides);
((Chamaedorea_seifrizii	(((((Prestoea_acuminata	((Attalea_speciosa	Roystonea_regia)	Pseudophoenix_vinifera))	Sclerosperma_profizianum)	(Dypsis_decaryi	Pelagodoxa_henryana))	(Iriartea_deltoidea	(Leopoldinia_pulchra	(Serenoa_repens	Podococcus_barteri))))	(Heterospathe_cagayanensis	(((Reinhardtia_latisecta	Reinhardtia_paiewonskiana)	Phoenix_dactylifera)	Nypa_fruticans))))	Calamus_caryotoides);
((((Prestoea_acuminata	((Attalea_speciosa	Roystonea_regia)	Pseudophoenix_vinifera))	(Sclerosperma_profizianum	(Dypsis_decaryi	Pelagodoxa_henryana)))	((Chamaedorea_seifrizii	((Serenoa_repens	Podococcus_barteri)	(((Reinhardtia_latisecta	Reinhardtia_paiewonskiana)	Phoenix_dactylifera)	(Iriartea_deltoidea	Leopoldinia_pulchra))))	(Heterospathe_cagayanensis	Nypa_fruticans)))	Calamus_caryotoides);
(((Leopoldinia_pulchra	((Nypa_fruticans	((Reinhardtia_latisecta	Reinhardtia_paiewonskiana)	Phoenix_dactylifera))	(((Heterospathe_cagayanensis	Serenoa_repens)	Podococcus_barteri)	(((Dypsis_decaryi	Pelagodoxa_henryana)	((((Attalea_speciosa	Roystonea_regia)	Pseudophoenix_vinifera)	Sclerosperma_profizianum)	Prestoea_acuminata))	Iriartea_deltoidea))))	Chamaedorea_seifrizii)	Calamus_caryotoides);
(((Reinhardtia_latisecta	Reinhardtia_paiewonskiana)	(Phoenix_dactylifera	((Dypsis_decaryi	((Nypa_fruticans	Heterospathe_cagayanensis)	Chamaedorea_seifrizii))	(Iriartea_deltoidea	((Pelagodoxa_henryana	((Leopoldinia_pulchra	Sclerosperma_profizianum)	(Prestoea_acuminata	((Roystonea_regia	Attalea_speciosa)	Pseudophoenix_vinifera))))	(Serenoa_repens	Podococcus_barteri))))))	Calamus_caryotoides);
(((Reinhardtia_latisecta	Reinhardtia_paiewonskiana)	(Phoenix_dactylifera	((((Dypsis_decaryi	Pelagodoxa_henryana)	((Leopoldinia_pulchra	Sclerosperma_profizianum)	(Prestoea_acuminata	((Roystonea_regia	Attalea_speciosa)	Pseudophoenix_vinifera))))	((Nypa_fruticans	Heterospathe_cagayanensis)	Chamaedorea_seifrizii))	(Iriartea_deltoidea	(Serenoa_repens	Podococcus_barteri)))))	Calamus_caryotoides);
(((Reinhardtia_paiewonskiana	Reinhardtia_latisecta)	(Phoenix_dactylifera	((((((Dypsis_decaryi	Prestoea_acuminata)	((Roystonea_regia	Attalea_speciosa)	Pseudophoenix_vinifera))	(Leopoldinia_pulchra	Sclerosperma_profizianum))	Pelagodoxa_henryana)	((Iriartea_deltoidea	Chamaedorea_seifrizii)	(Heterospathe_cagayanensis	(Serenoa_repens	Podococcus_barteri))))	Nypa_fruticans)))	Calamus_caryotoides);
(((Reinhardtia_paiewonskiana	Reinhardtia_latisecta)	(Phoenix_dactylifera	((((Heterospathe_cagayanensis	(Prestoea_acuminata	((Roystonea_regia	Attalea_speciosa)	Pseudophoenix_vinifera)))	(Chamaedorea_seifrizii	Nypa_fruticans))	((Sclerosperma_profizianum	(Dypsis_decaryi	Pelagodoxa_henryana))	(Leopoldinia_pulchra	Iriartea_deltoidea)))	(Podococcus_barteri	Serenoa_repens))))	Calamus_caryotoides);
(((Reinhardtia_paiewonskiana	Reinhardtia_latisecta)	(Phoenix_dactylifera	(((Chamaedorea_seifrizii	((Sclerosperma_profizianum	(Leopoldinia_pulchra	Pelagodoxa_henryana))	(Prestoea_acuminata	(Dypsis_decaryi	((Roystonea_regia	Attalea_speciosa)	Pseudophoenix_vinifera)))))	Iriartea_deltoidea)	(Nypa_fruticans	(Heterospathe_cagayanensis	(Podococcus_barteri	Serenoa_repens))))))	Calamus_caryotoides);
(((Reinhardtia_paiewonskiana	Reinhardtia_latisecta)	(Phoenix_dactylifera	(((((Sclerosperma_profizianum	((Dypsis_decaryi	Pelagodoxa_henryana)	(Prestoea_acuminata	((Roystonea_regia	Attalea_speciosa)	Pseudophoenix_vinifera))))	(Leopoldinia_pulchra	Chamaedorea_seifrizii))	Iriartea_deltoidea)	(Podococcus_barteri	Serenoa_repens))	(Nypa_fruticans	Heterospathe_cagayanensis))))	Calamus_caryotoides);
(((Phoenix_dactylifera	(Reinhardtia_latisecta	Reinhardtia_paiewonskiana))	(Nypa_fruticans	(((Dypsis_decaryi	(Pelagodoxa_henryana	((Sclerosperma_profizianum	Leopoldinia_pulchra)	(Prestoea_acuminata	(Pseudophoenix_vinifera	(Roystonea_regia	Attalea_speciosa))))))	(Chamaedorea_seifrizii	Iriartea_deltoidea))	((Heterospathe_cagayanensis	Serenoa_repens)	Podococcus_barteri))))	Calamus_caryotoides);
((((((((Sclerosperma_profizianum	Leopoldinia_pulchra)	(Prestoea_acuminata	(Pseudophoenix_vinifera	(Roystonea_regia	Attalea_speciosa))))	(Dypsis_decaryi	Pelagodoxa_henryana))	(Chamaedorea_seifrizii	Iriartea_deltoidea))	((Serenoa_repens	Podococcus_barteri)	(Nypa_fruticans	Heterospathe_cagayanensis)))	Phoenix_dactylifera)	(Reinhardtia_latisecta	Reinhardtia_paiewonskiana))	Calamus_caryotoides);
((((((Serenoa_repens	Podococcus_barteri)	Heterospathe_cagayanensis)	(((Prestoea_acuminata	((Pseudophoenix_vinifera	Roystonea_regia)	Attalea_speciosa))	(Dypsis_decaryi	Pelagodoxa_henryana))	(((Sclerosperma_profizianum	Leopoldinia_pulchra)	Chamaedorea_seifrizii)	Iriartea_deltoidea)))	(Nypa_fruticans	Phoenix_dactylifera))	(Reinhardtia_latisecta	Reinhardtia_paiewonskiana))	Calamus_caryotoides);
((((Nypa_fruticans	(((((Pelagodoxa_henryana	(Pseudophoenix_vinifera	(Roystonea_regia	Attalea_speciosa)))	(Sclerosperma_profizianum	Prestoea_acuminata))	((Chamaedorea_seifrizii	Dypsis_decaryi)	Leopoldinia_pulchra))	Iriartea_deltoidea)	((Serenoa_repens	Podococcus_barteri)	Heterospathe_cagayanensis)))	Phoenix_dactylifera)	(Reinhardtia_latisecta	Reinhardtia_paiewonskiana))	Calamus_caryotoides);
((((Phoenix_dactylifera	(Reinhardtia_latisecta	Reinhardtia_paiewonskiana))	(Iriartea_deltoidea	(Serenoa_repens	Podococcus_barteri)))	((Chamaedorea_seifrizii	((((Sclerosperma_profizianum	(Pseudophoenix_vinifera	(Roystonea_regia	Attalea_speciosa)))	Prestoea_acuminata)	(Dypsis_decaryi	Pelagodoxa_henryana))	Leopoldinia_pulchra))	(Heterospathe_cagayanensis	Nypa_fruticans)))	Calamus_caryotoides);
((Sclerosperma_profizianum	((Dypsis_decaryi	Pelagodoxa_henryana)	((((Serenoa_repens	Podococcus_barteri)	(Phoenix_dactylifera	(Reinhardtia_latisecta	Reinhardtia_paiewonskiana)))	(Nypa_fruticans	((((Pseudophoenix_vinifera	(Roystonea_regia	Attalea_speciosa))	Prestoea_acuminata)	Heterospathe_cagayanensis)	Chamaedorea_seifrizii)))	(Leopoldinia_pulchra	Iriartea_deltoidea))))	Calamus_caryotoides);
(((Reinhardtia_latisecta	Reinhardtia_paiewonskiana)	((Nypa_fruticans	(((Serenoa_repens	(Leopoldinia_pulchra	Iriartea_deltoidea))	Podococcus_barteri)	(Heterospathe_cagayanensis	(Chamaedorea_seifrizii	((((Pseudophoenix_vinifera	(Roystonea_regia	Attalea_speciosa))	Sclerosperma_profizianum)	(Dypsis_decaryi	Pelagodoxa_henryana))	Prestoea_acuminata)))))	Phoenix_dactylifera))	Calamus_caryotoides);
(((Reinhardtia_latisecta	Reinhardtia_paiewonskiana)	((((Chamaedorea_seifrizii	((Dypsis_decaryi	Pelagodoxa_henryana)	(Prestoea_acuminata	(((Attalea_speciosa	Roystonea_regia)	Pseudophoenix_vinifera)	Sclerosperma_profizianum))))	((Heterospathe_cagayanensis	Phoenix_dactylifera)	((Serenoa_repens	Podococcus_barteri)	Iriartea_deltoidea)))	Nypa_fruticans)	Leopoldinia_pulchra))	Calamus_caryotoides);
(((Reinhardtia_latisecta	Reinhardtia_paiewonskiana)	(Phoenix_dactylifera	((Heterospathe_cagayanensis	(Nypa_fruticans	(((Prestoea_acuminata	(Roystonea_regia	(Pseudophoenix_vinifera	Attalea_speciosa)))	(Sclerosperma_profizianum	(Dypsis_decaryi	Pelagodoxa_henryana)))	(Chamaedorea_seifrizii	Leopoldinia_pulchra))))	((Serenoa_repens	Podococcus_barteri)	Iriartea_deltoidea))))	Calamus_caryotoides);
(((Reinhardtia_latisecta	Reinhardtia_paiewonskiana)	(Phoenix_dactylifera	(((Nypa_fruticans	Heterospathe_cagayanensis)	(((Prestoea_acuminata	(Pseudophoenix_vinifera	(Attalea_speciosa	Roystonea_regia)))	((Leopoldinia_pulchra	(Dypsis_decaryi	Pelagodoxa_henryana))	Sclerosperma_profizianum))	Chamaedorea_seifrizii))	((Serenoa_repens	Podococcus_barteri)	Iriartea_deltoidea))))	Calamus_caryotoides);
(((Phoenix_dactylifera	(((Serenoa_repens	Podococcus_barteri)	((Dypsis_decaryi	Pelagodoxa_henryana)	((Leopoldinia_pulchra	Sclerosperma_profizianum)	(Prestoea_acuminata	(Pseudophoenix_vinifera	(Roystonea_regia	Attalea_speciosa))))))	(Iriartea_deltoidea	(Chamaedorea_seifrizii	(Heterospathe_cagayanensis	Nypa_fruticans)))))	(Reinhardtia_latisecta	Reinhardtia_paiewonskiana))	Calamus_caryotoides);
((((Reinhardtia_latisecta	Reinhardtia_paiewonskiana)	Phoenix_dactylifera)	((Chamaedorea_seifrizii	(Heterospathe_cagayanensis	Nypa_fruticans))	(((Serenoa_repens	Podococcus_barteri)	(((Dypsis_decaryi	Pelagodoxa_henryana)	(Leopoldinia_pulchra	(Prestoea_acuminata	(Pseudophoenix_vinifera	(Roystonea_regia	Attalea_speciosa)))))	Sclerosperma_profizianum))	Iriartea_deltoidea)))	Calamus_caryotoides);
(((((Reinhardtia_latisecta	Reinhardtia_paiewonskiana)	Phoenix_dactylifera)	Nypa_fruticans)	((Iriartea_deltoidea	Chamaedorea_seifrizii)	(Heterospathe_cagayanensis	((Serenoa_repens	Podococcus_barteri)	(Pelagodoxa_henryana	(Dypsis_decaryi	(((Pseudophoenix_vinifera	(Roystonea_regia	Attalea_speciosa))	(Leopoldinia_pulchra	Sclerosperma_profizianum))	Prestoea_acuminata)))))))	Calamus_caryotoides);
((Prestoea_acuminata	((Leopoldinia_pulchra	(((Reinhardtia_latisecta	Reinhardtia_paiewonskiana)	((Chamaedorea_seifrizii	Nypa_fruticans)	(((Heterospathe_cagayanensis	Phoenix_dactylifera)	(Serenoa_repens	Podococcus_barteri))	Iriartea_deltoidea)))	Pelagodoxa_henryana))	((Dypsis_decaryi	(Pseudophoenix_vinifera	(Roystonea_regia	Attalea_speciosa)))	Sclerosperma_profizianum)))	Calamus_caryotoides);
((((((Serenoa_repens	Podococcus_barteri)	(Iriartea_deltoidea	((Reinhardtia_latisecta	Reinhardtia_paiewonskiana)	Phoenix_dactylifera)))	Chamaedorea_seifrizii)	(Nypa_fruticans	Heterospathe_cagayanensis))	((Dypsis_decaryi	Pelagodoxa_henryana)	(((Pseudophoenix_vinifera	(Roystonea_regia	Attalea_speciosa))	(Leopoldinia_pulchra	Sclerosperma_profizianum))	Prestoea_acuminata)))	Calamus_caryotoides);
(((Leopoldinia_pulchra	Sclerosperma_profizianum)	((Prestoea_acuminata	((Chamaedorea_seifrizii	(((((Reinhardtia_latisecta	Reinhardtia_paiewonskiana)	Phoenix_dactylifera)	Nypa_fruticans)	Heterospathe_cagayanensis)	(Iriartea_deltoidea	(Serenoa_repens	Podococcus_barteri))))	(Dypsis_decaryi	Pelagodoxa_henryana)))	(Pseudophoenix_vinifera	(Roystonea_regia	Attalea_speciosa))))	Calamus_caryotoides);
(((Reinhardtia_latisecta	Reinhardtia_paiewonskiana)	(Phoenix_dactylifera	((((Nypa_fruticans	Heterospathe_cagayanensis)	(Serenoa_repens	Podococcus_barteri))	((Dypsis_decaryi	Pelagodoxa_henryana)	((Leopoldinia_pulchra	Sclerosperma_profizianum)	(Prestoea_acuminata	((Attalea_speciosa	Roystonea_regia)	Pseudophoenix_vinifera)))))	(Chamaedorea_seifrizii	Iriartea_deltoidea))))	Calamus_caryotoides);
(((Reinhardtia_latisecta	Reinhardtia_paiewonskiana)	(Phoenix_dactylifera	((((Heterospathe_cagayanensis	(Chamaedorea_seifrizii	Nypa_fruticans))	((Serenoa_repens	((Dypsis_decaryi	Pelagodoxa_henryana)	(Sclerosperma_profizianum	(Prestoea_acuminata	((Attalea_speciosa	Roystonea_regia)	Pseudophoenix_vinifera)))))	Iriartea_deltoidea))	Podococcus_barteri)	Leopoldinia_pulchra)))	Calamus_caryotoides);
(((Reinhardtia_latisecta	Reinhardtia_paiewonskiana)	(Phoenix_dactylifera	(Leopoldinia_pulchra	((((Heterospathe_cagayanensis	(Serenoa_repens	Podococcus_barteri))	((Dypsis_decaryi	((Prestoea_acuminata	((Attalea_speciosa	Roystonea_regia)	Pseudophoenix_vinifera))	(Pelagodoxa_henryana	Sclerosperma_profizianum)))	Chamaedorea_seifrizii))	Nypa_fruticans)	Iriartea_deltoidea))))	Calamus_caryotoides);
((((Prestoea_acuminata	((Attalea_speciosa	Roystonea_regia)	Pseudophoenix_vinifera))	((Dypsis_decaryi	Pelagodoxa_henryana)	Sclerosperma_profizianum))	((Iriartea_deltoidea	Leopoldinia_pulchra)	((Heterospathe_cagayanensis	(Chamaedorea_seifrizii	(((Reinhardtia_latisecta	Reinhardtia_paiewonskiana)	Phoenix_dactylifera)	Nypa_fruticans)))	(Serenoa_repens	Podococcus_barteri))))	Calamus_caryotoides);
(((Serenoa_repens	(Podococcus_barteri	((((Heterospathe_cagayanensis	Phoenix_dactylifera)	((Pelagodoxa_henryana	((Sclerosperma_profizianum	(Pseudophoenix_vinifera	(Attalea_speciosa	Roystonea_regia)))	Prestoea_acuminata))	Dypsis_decaryi))	(Chamaedorea_seifrizii	(Leopoldinia_pulchra	Iriartea_deltoidea)))	Nypa_fruticans)))	(Reinhardtia_paiewonskiana	Reinhardtia_latisecta))	Calamus_caryotoides);
(((Phoenix_dactylifera	(((Serenoa_repens	Podococcus_barteri)	(Leopoldinia_pulchra	Iriartea_deltoidea))	(((Sclerosperma_profizianum	((Pseudophoenix_vinifera	(Attalea_speciosa	Roystonea_regia))	Prestoea_acuminata))	(Dypsis_decaryi	Pelagodoxa_henryana))	((Chamaedorea_seifrizii	Heterospathe_cagayanensis)	Nypa_fruticans))))	(Reinhardtia_paiewonskiana	Reinhardtia_latisecta))	Calamus_caryotoides);
(((Phoenix_dactylifera	(((Serenoa_repens	Podococcus_barteri)	(Leopoldinia_pulchra	Iriartea_deltoidea))	(((Sclerosperma_profizianum	((Pseudophoenix_vinifera	(Attalea_speciosa	Roystonea_regia))	Prestoea_acuminata))	(Dypsis_decaryi	Pelagodoxa_henryana))	((Chamaedorea_seifrizii	Heterospathe_cagayanensis)	Nypa_fruticans))))	(Reinhardtia_paiewonskiana	Reinhardtia_latisecta))	Calamus_caryotoides);
((((Chamaedorea_seifrizii	(Leopoldinia_pulchra	Iriartea_deltoidea))	(((Heterospathe_cagayanensis	((Reinhardtia_paiewonskiana	Reinhardtia_latisecta)	Serenoa_repens))	Podococcus_barteri)	((Sclerosperma_profizianum	((Pseudophoenix_vinifera	(Attalea_speciosa	Roystonea_regia))	Prestoea_acuminata))	(Dypsis_decaryi	Pelagodoxa_henryana))))	(Phoenix_dactylifera	Nypa_fruticans))	Calamus_caryotoides);
(((Reinhardtia_paiewonskiana	Reinhardtia_latisecta)	((Nypa_fruticans	((((Prestoea_acuminata	(Sclerosperma_profizianum	(Roystonea_regia	(Pseudophoenix_vinifera	Attalea_speciosa))))	(Dypsis_decaryi	Pelagodoxa_henryana))	Heterospathe_cagayanensis)	((Serenoa_repens	Podococcus_barteri)	(Iriartea_deltoidea	(Chamaedorea_seifrizii	Leopoldinia_pulchra)))))	Phoenix_dactylifera))	Calamus_caryotoides);
(((Reinhardtia_paiewonskiana	Reinhardtia_latisecta)	((Nypa_fruticans	((((Sclerosperma_profizianum	((Pseudophoenix_vinifera	(Attalea_speciosa	Roystonea_regia))	Prestoea_acuminata))	(Dypsis_decaryi	Pelagodoxa_henryana))	((Serenoa_repens	Podococcus_barteri)	Heterospathe_cagayanensis))	(Iriartea_deltoidea	(Chamaedorea_seifrizii	Leopoldinia_pulchra))))	Phoenix_dactylifera))	Calamus_caryotoides);
(((Reinhardtia_paiewonskiana	Reinhardtia_latisecta)	(Iriartea_deltoidea	((Chamaedorea_seifrizii	((Serenoa_repens	Podococcus_barteri)	(((Heterospathe_cagayanensis	Phoenix_dactylifera)	(((Pseudophoenix_vinifera	(Attalea_speciosa	Roystonea_regia))	Prestoea_acuminata)	((Dypsis_decaryi	Pelagodoxa_henryana)	Sclerosperma_profizianum)))	Nypa_fruticans)))	Leopoldinia_pulchra)))	Calamus_caryotoides);
(((Reinhardtia_paiewonskiana	Reinhardtia_latisecta)	(Phoenix_dactylifera	((Serenoa_repens	Podococcus_barteri)	((((((Sclerosperma_profizianum	(Pseudophoenix_vinifera	(Attalea_speciosa	Roystonea_regia)))	Prestoea_acuminata)	(Dypsis_decaryi	Pelagodoxa_henryana))	(Leopoldinia_pulchra	Chamaedorea_seifrizii))	(Heterospathe_cagayanensis	Nypa_fruticans))	Iriartea_deltoidea))))	Calamus_caryotoides);
((Sclerosperma_profizianum	(((Pseudophoenix_vinifera	(Attalea_speciosa	Roystonea_regia))	Prestoea_acuminata)	((Dypsis_decaryi	Pelagodoxa_henryana)	((Heterospathe_cagayanensis	(((Leopoldinia_pulchra	Chamaedorea_seifrizii)	Iriartea_deltoidea)	(((Reinhardtia_paiewonskiana	Reinhardtia_latisecta)	Phoenix_dactylifera)	(Serenoa_repens	Podococcus_barteri))))	Nypa_fruticans))))	Calamus_caryotoides);
(((Serenoa_repens	Podococcus_barteri)	((((((Sclerosperma_profizianum	((Pseudophoenix_vinifera	(Attalea_speciosa	Roystonea_regia))	Prestoea_acuminata))	(Dypsis_decaryi	Pelagodoxa_henryana))	Nypa_fruticans)	(Heterospathe_cagayanensis	(Leopoldinia_pulchra	Chamaedorea_seifrizii)))	Iriartea_deltoidea)	((Reinhardtia_paiewonskiana	Reinhardtia_latisecta)	Phoenix_dactylifera)))	Calamus_caryotoides);
(((Chamaedorea_seifrizii	Leopoldinia_pulchra)	(((Dypsis_decaryi	(Pelagodoxa_henryana	((Prestoea_acuminata	((Roystonea_regia	Attalea_speciosa)	Pseudophoenix_vinifera))	Sclerosperma_profizianum)))	(((Heterospathe_cagayanensis	Serenoa_repens)	Podococcus_barteri)	(Nypa_fruticans	((Reinhardtia_paiewonskiana	Reinhardtia_latisecta)	Phoenix_dactylifera))))	Iriartea_deltoidea))	Calamus_caryotoides);
(((Reinhardtia_paiewonskiana	Reinhardtia_latisecta)	(Phoenix_dactylifera	(((((Serenoa_repens	Podococcus_barteri)	Heterospathe_cagayanensis)	(Dypsis_decaryi	(((Roystonea_regia	Attalea_speciosa)	Pseudophoenix_vinifera)	((Sclerosperma_profizianum	Prestoea_acuminata)	Pelagodoxa_henryana))))	(Iriartea_deltoidea	(Chamaedorea_seifrizii	Leopoldinia_pulchra)))	Nypa_fruticans)))	Calamus_caryotoides);
(((Reinhardtia_paiewonskiana	Reinhardtia_latisecta)	(Phoenix_dactylifera	(((((Serenoa_repens	Podococcus_barteri)	Heterospathe_cagayanensis)	(Pelagodoxa_henryana	(((((Attalea_speciosa	Roystonea_regia)	Pseudophoenix_vinifera)	Sclerosperma_profizianum)	Prestoea_acuminata)	Dypsis_decaryi)))	(Iriartea_deltoidea	(Chamaedorea_seifrizii	Leopoldinia_pulchra)))	Nypa_fruticans)))	Calamus_caryotoides);
((Prestoea_acuminata	((Dypsis_decaryi	Pelagodoxa_henryana)	((((Serenoa_repens	Podococcus_barteri)	(((Reinhardtia_paiewonskiana	Reinhardtia_latisecta)	Phoenix_dactylifera)	((((Roystonea_regia	Attalea_speciosa)	Pseudophoenix_vinifera)	Sclerosperma_profizianum)	Iriartea_deltoidea)))	(Chamaedorea_seifrizii	Leopoldinia_pulchra))	(Nypa_fruticans	Heterospathe_cagayanensis))))	Calamus_caryotoides);
(((Reinhardtia_paiewonskiana	Reinhardtia_latisecta)	(Phoenix_dactylifera	(Nypa_fruticans	(((Serenoa_repens	Podococcus_barteri)	Heterospathe_cagayanensis)	(((Prestoea_acuminata	((Dypsis_decaryi	Pelagodoxa_henryana)	Sclerosperma_profizianum))	((Roystonea_regia	Attalea_speciosa)	Pseudophoenix_vinifera))	(Iriartea_deltoidea	(Chamaedorea_seifrizii	Leopoldinia_pulchra)))))))	Calamus_caryotoides);
((((((Podococcus_barteri	Iriartea_deltoidea)	((Pelagodoxa_henryana	(Sclerosperma_profizianum	(Prestoea_acuminata	((Leopoldinia_pulchra	((Dypsis_decaryi	Roystonea_regia)	Attalea_speciosa))	Pseudophoenix_vinifera))))	Chamaedorea_seifrizii))	(((Reinhardtia_paiewonskiana	Reinhardtia_latisecta)	Phoenix_dactylifera)	Nypa_fruticans))	Heterospathe_cagayanensis)	Serenoa_repens)	Calamus_caryotoides);
(((((Chamaedorea_seifrizii	(Heterospathe_cagayanensis	Nypa_fruticans))	((((Reinhardtia_paiewonskiana	Reinhardtia_latisecta)	Phoenix_dactylifera)	(Serenoa_repens	Podococcus_barteri))	Iriartea_deltoidea))	(Dypsis_decaryi	Pelagodoxa_henryana))	(((Leopoldinia_pulchra	Sclerosperma_profizianum)	((Roystonea_regia	Attalea_speciosa)	Pseudophoenix_vinifera))	Prestoea_acuminata))	Calamus_caryotoides);
(((Reinhardtia_paiewonskiana	Reinhardtia_latisecta)	(Phoenix_dactylifera	(Podococcus_barteri	(((Serenoa_repens	Heterospathe_cagayanensis)	(Iriartea_deltoidea	Chamaedorea_seifrizii))	((((Dypsis_decaryi	Pelagodoxa_henryana)	(Leopoldinia_pulchra	Sclerosperma_profizianum))	(((Roystonea_regia	Attalea_speciosa)	Pseudophoenix_vinifera)	Prestoea_acuminata))	Nypa_fruticans)))))	Calamus_caryotoides);
(((Reinhardtia_paiewonskiana	Reinhardtia_latisecta)	(Phoenix_dactylifera	(Nypa_fruticans	(((((Podococcus_barteri	Serenoa_repens)	((Sclerosperma_profizianum	(Leopoldinia_pulchra	(((Roystonea_regia	Attalea_speciosa)	Pseudophoenix_vinifera)	Prestoea_acuminata)))	(Dypsis_decaryi	Pelagodoxa_henryana)))	Iriartea_deltoidea)	Chamaedorea_seifrizii)	Heterospathe_cagayanensis))))	Calamus_caryotoides);
(((Reinhardtia_paiewonskiana	Reinhardtia_latisecta)	(((Heterospathe_cagayanensis	Phoenix_dactylifera)	(((Dypsis_decaryi	Chamaedorea_seifrizii)	((Sclerosperma_profizianum	(Leopoldinia_pulchra	(((Roystonea_regia	Attalea_speciosa)	Pseudophoenix_vinifera)	Prestoea_acuminata)))	Pelagodoxa_henryana))	Iriartea_deltoidea))	(Nypa_fruticans	(Podococcus_barteri	Serenoa_repens))))	Calamus_caryotoides);
(((Reinhardtia_latisecta	Reinhardtia_paiewonskiana)	(Iriartea_deltoidea	((Leopoldinia_pulchra	Chamaedorea_seifrizii)	(Serenoa_repens	((Podococcus_barteri	(Nypa_fruticans	Phoenix_dactylifera))	(Heterospathe_cagayanensis	((Sclerosperma_profizianum	(Prestoea_acuminata	(Pseudophoenix_vinifera	(Attalea_speciosa	Roystonea_regia))))	(Pelagodoxa_henryana	Dypsis_decaryi))))))))	Calamus_caryotoides);
(((Reinhardtia_latisecta	Reinhardtia_paiewonskiana)	(Phoenix_dactylifera	(((Pelagodoxa_henryana	((Podococcus_barteri	Serenoa_repens)	(Dypsis_decaryi	(Sclerosperma_profizianum	(Prestoea_acuminata	(Pseudophoenix_vinifera	(Attalea_speciosa	Roystonea_regia)))))))	(Heterospathe_cagayanensis	((Leopoldinia_pulchra	Iriartea_deltoidea)	Chamaedorea_seifrizii)))	Nypa_fruticans)))	Calamus_caryotoides);
(((Reinhardtia_latisecta	Reinhardtia_paiewonskiana)	(Phoenix_dactylifera	((Iriartea_deltoidea	((((Chamaedorea_seifrizii	(Pelagodoxa_henryana	(Sclerosperma_profizianum	(Prestoea_acuminata	Leopoldinia_pulchra))))	(Pseudophoenix_vinifera	(Attalea_speciosa	(Dypsis_decaryi	Roystonea_regia))))	Nypa_fruticans)	Heterospathe_cagayanensis))	(Podococcus_barteri	Serenoa_repens))))	Calamus_caryotoides);
((((((Chamaedorea_seifrizii	Nypa_fruticans)	(Reinhardtia_latisecta	Reinhardtia_paiewonskiana))	(Heterospathe_cagayanensis	Leopoldinia_pulchra))	(((Podococcus_barteri	Serenoa_repens)	Iriartea_deltoidea)	Phoenix_dactylifera))	((Dypsis_decaryi	Pelagodoxa_henryana)	(Prestoea_acuminata	(Sclerosperma_profizianum	(Pseudophoenix_vinifera	(Attalea_speciosa	Roystonea_regia))))))	Calamus_caryotoides);
(((((((Podococcus_barteri	Serenoa_repens)	Iriartea_deltoidea)	(Phoenix_dactylifera	(Reinhardtia_latisecta	Reinhardtia_paiewonskiana)))	Nypa_fruticans)	((Chamaedorea_seifrizii	Leopoldinia_pulchra)	((Sclerosperma_profizianum	(Dypsis_decaryi	Pelagodoxa_henryana))	(Prestoea_acuminata	(Pseudophoenix_vinifera	(Attalea_speciosa	Roystonea_regia))))))	Heterospathe_cagayanensis)	Calamus_caryotoides);
(((Reinhardtia_latisecta	Reinhardtia_paiewonskiana)	((Nypa_fruticans	((((((Sclerosperma_profizianum	((Prestoea_acuminata	((Roystonea_regia	Attalea_speciosa)	Pseudophoenix_vinifera))	Leopoldinia_pulchra))	(Pelagodoxa_henryana	Dypsis_decaryi))	(Podococcus_barteri	Serenoa_repens))	Iriartea_deltoidea)	Heterospathe_cagayanensis)	Chamaedorea_seifrizii))	Phoenix_dactylifera))	Calamus_caryotoides);
(((Reinhardtia_paiewonskiana	Reinhardtia_latisecta)	((Nypa_fruticans	((((Leopoldinia_pulchra	Sclerosperma_profizianum)	(Pelagodoxa_henryana	((Prestoea_acuminata	((Roystonea_regia	Attalea_speciosa)	Pseudophoenix_vinifera))	Dypsis_decaryi)))	(Podococcus_barteri	(Heterospathe_cagayanensis	Serenoa_repens)))	(Iriartea_deltoidea	Chamaedorea_seifrizii)))	Phoenix_dactylifera))	Calamus_caryotoides);
(((((Iriartea_deltoidea	Chamaedorea_seifrizii)	((Dypsis_decaryi	(Pelagodoxa_henryana	(Prestoea_acuminata	((Leopoldinia_pulchra	Sclerosperma_profizianum)	((Roystonea_regia	Attalea_speciosa)	Pseudophoenix_vinifera)))))	Nypa_fruticans))	(Phoenix_dactylifera	(Reinhardtia_paiewonskiana	Reinhardtia_latisecta)))	((Podococcus_barteri	Serenoa_repens)	Heterospathe_cagayanensis))	Calamus_caryotoides);
((((Dypsis_decaryi	Pelagodoxa_henryana)	((Leopoldinia_pulchra	Sclerosperma_profizianum)	(Prestoea_acuminata	(Pseudophoenix_vinifera	(Roystonea_regia	Attalea_speciosa)))))	((((Heterospathe_cagayanensis	Chamaedorea_seifrizii)	((Phoenix_dactylifera	(Reinhardtia_paiewonskiana	Reinhardtia_latisecta))	Nypa_fruticans))	Iriartea_deltoidea)	(Podococcus_barteri	Serenoa_repens)))	Calamus_caryotoides);
(((Reinhardtia_paiewonskiana	Reinhardtia_latisecta)	(((Nypa_fruticans	(Iriartea_deltoidea	(Chamaedorea_seifrizii	(((Pelagodoxa_henryana	(Podococcus_barteri	Serenoa_repens))	Sclerosperma_profizianum)	(Heterospathe_cagayanensis	(Prestoea_acuminata	((Roystonea_regia	Attalea_speciosa)	(Pseudophoenix_vinifera	Dypsis_decaryi))))))))	Leopoldinia_pulchra)	Phoenix_dactylifera))	Calamus_caryotoides);
((((Dypsis_decaryi	Pelagodoxa_henryana)	(Sclerosperma_profizianum	((Pseudophoenix_vinifera	(Roystonea_regia	Attalea_speciosa))	Prestoea_acuminata)))	(Nypa_fruticans	((((Leopoldinia_pulchra	Iriartea_deltoidea)	(Podococcus_barteri	Serenoa_repens))	((Reinhardtia_latisecta	Reinhardtia_paiewonskiana)	Phoenix_dactylifera))	(Heterospathe_cagayanensis	Chamaedorea_seifrizii))))	Calamus_caryotoides);
(((Reinhardtia_latisecta	Reinhardtia_paiewonskiana)	(Phoenix_dactylifera	((((((((Pseudophoenix_vinifera	(Roystonea_regia	Attalea_speciosa))	Prestoea_acuminata)	Sclerosperma_profizianum)	(Dypsis_decaryi	Pelagodoxa_henryana))	(Serenoa_repens	Heterospathe_cagayanensis))	(Chamaedorea_seifrizii	(Leopoldinia_pulchra	Iriartea_deltoidea)))	Podococcus_barteri)	Nypa_fruticans)))	Calamus_caryotoides);
((((Phoenix_dactylifera	Heterospathe_cagayanensis)	(Chamaedorea_seifrizii	Nypa_fruticans))	((Reinhardtia_latisecta	Reinhardtia_paiewonskiana)	((Serenoa_repens	(Leopoldinia_pulchra	(Iriartea_deltoidea	Podococcus_barteri)))	((((Pseudophoenix_vinifera	(Roystonea_regia	Attalea_speciosa))	Prestoea_acuminata)	Sclerosperma_profizianum)	(Dypsis_decaryi	Pelagodoxa_henryana)))))	Calamus_caryotoides);
((Iriartea_deltoidea	((Nypa_fruticans	(((Chamaedorea_seifrizii	((Sclerosperma_profizianum	((Pseudophoenix_vinifera	(Roystonea_regia	Attalea_speciosa))	Prestoea_acuminata))	Pelagodoxa_henryana))	((Reinhardtia_latisecta	Reinhardtia_paiewonskiana)	Phoenix_dactylifera))	(Heterospathe_cagayanensis	Leopoldinia_pulchra)))	(Dypsis_decaryi	(Serenoa_repens	Podococcus_barteri))))	Calamus_caryotoides);
(((Reinhardtia_latisecta	Reinhardtia_paiewonskiana)	((Phoenix_dactylifera	Nypa_fruticans)	((Podococcus_barteri	Serenoa_repens)	((Iriartea_deltoidea	(Leopoldinia_pulchra	Chamaedorea_seifrizii))	(Heterospathe_cagayanensis	(Pelagodoxa_henryana	(Dypsis_decaryi	(Prestoea_acuminata	(Sclerosperma_profizianum	(Pseudophoenix_vinifera	(Roystonea_regia	Attalea_speciosa)))))))))))	Calamus_caryotoides);
(((((Sclerosperma_profizianum	((Pseudophoenix_vinifera	(Roystonea_regia	Attalea_speciosa))	Prestoea_acuminata))	Dypsis_decaryi)	Pelagodoxa_henryana)	((((Phoenix_dactylifera	(Reinhardtia_latisecta	Reinhardtia_paiewonskiana))	Nypa_fruticans)	(Heterospathe_cagayanensis	(Podococcus_barteri	Serenoa_repens)))	(Iriartea_deltoidea	(Leopoldinia_pulchra	Chamaedorea_seifrizii))))	Calamus_caryotoides);
(((Reinhardtia_latisecta	Reinhardtia_paiewonskiana)	((Nypa_fruticans	((Heterospathe_cagayanensis	(Podococcus_barteri	Serenoa_repens))	(Iriartea_deltoidea	((Chamaedorea_seifrizii	(((((Pseudophoenix_vinifera	(Roystonea_regia	Attalea_speciosa))	Prestoea_acuminata)	Sclerosperma_profizianum)	Pelagodoxa_henryana)	Dypsis_decaryi))	Leopoldinia_pulchra))))	Phoenix_dactylifera))	Calamus_caryotoides);
(((((Phoenix_dactylifera	(Reinhardtia_latisecta	Reinhardtia_paiewonskiana))	Nypa_fruticans)	((((Leopoldinia_pulchra	Iriartea_deltoidea)	Chamaedorea_seifrizii)	Heterospathe_cagayanensis)	(Podococcus_barteri	Serenoa_repens)))	(((((Pseudophoenix_vinifera	(Roystonea_regia	Attalea_speciosa))	Prestoea_acuminata)	Sclerosperma_profizianum)	Pelagodoxa_henryana)	Dypsis_decaryi))	Calamus_caryotoides);
(((Reinhardtia_latisecta	Reinhardtia_paiewonskiana)	(((Iriartea_deltoidea	((Podococcus_barteri	Serenoa_repens)	(Leopoldinia_pulchra	(Chamaedorea_seifrizii	(Heterospathe_cagayanensis	Nypa_fruticans)))))	((((Pseudophoenix_vinifera	(Roystonea_regia	Attalea_speciosa))	Prestoea_acuminata)	Sclerosperma_profizianum)	(Dypsis_decaryi	Pelagodoxa_henryana)))	Phoenix_dactylifera))	Calamus_caryotoides);
(((Reinhardtia_paiewonskiana	Reinhardtia_latisecta)	(((Heterospathe_cagayanensis	(Podococcus_barteri	Serenoa_repens))	(((Leopoldinia_pulchra	Chamaedorea_seifrizii)	Iriartea_deltoidea)	(Nypa_fruticans	(Pelagodoxa_henryana	((((Pseudophoenix_vinifera	(Roystonea_regia	Attalea_speciosa))	Sclerosperma_profizianum)	Prestoea_acuminata)	Dypsis_decaryi)))))	Phoenix_dactylifera))	Calamus_caryotoides);
(((Reinhardtia_paiewonskiana	Reinhardtia_latisecta)	(Heterospathe_cagayanensis	((Nypa_fruticans	(Serenoa_repens	((((Dypsis_decaryi	Pelagodoxa_henryana)	((Leopoldinia_pulchra	Sclerosperma_profizianum)	(((Attalea_speciosa	Roystonea_regia)	Pseudophoenix_vinifera)	Prestoea_acuminata)))	Podococcus_barteri)	(Phoenix_dactylifera	Iriartea_deltoidea))))	Chamaedorea_seifrizii)))	Calamus_caryotoides);
(((((Leopoldinia_pulchra	Dypsis_decaryi)	Pelagodoxa_henryana)	(Sclerosperma_profizianum	((Attalea_speciosa	(Roystonea_regia	Pseudophoenix_vinifera))	Prestoea_acuminata)))	(((Podococcus_barteri	Iriartea_deltoidea)	Serenoa_repens)	((Heterospathe_cagayanensis	(((Reinhardtia_paiewonskiana	Reinhardtia_latisecta)	Phoenix_dactylifera)	Nypa_fruticans))	Chamaedorea_seifrizii)))	Calamus_caryotoides);
((Heterospathe_cagayanensis	((((Reinhardtia_paiewonskiana	Reinhardtia_latisecta)	Phoenix_dactylifera)	Nypa_fruticans)	((Leopoldinia_pulchra	Chamaedorea_seifrizii)	((((Sclerosperma_profizianum	((Pseudophoenix_vinifera	(Attalea_speciosa	Roystonea_regia))	Prestoea_acuminata))	(Dypsis_decaryi	Pelagodoxa_henryana))	Iriartea_deltoidea)	(Podococcus_barteri	Serenoa_repens)))))	Calamus_caryotoides);
(((Reinhardtia_paiewonskiana	Reinhardtia_latisecta)	(Phoenix_dactylifera	(((((Sclerosperma_profizianum	((Pseudophoenix_vinifera	(Attalea_speciosa	Roystonea_regia))	Prestoea_acuminata))	(Dypsis_decaryi	Pelagodoxa_henryana))	Iriartea_deltoidea)	(Podococcus_barteri	Serenoa_repens))	((Heterospathe_cagayanensis	Nypa_fruticans)	(Leopoldinia_pulchra	Chamaedorea_seifrizii)))))	Calamus_caryotoides);
(((Reinhardtia_paiewonskiana	Reinhardtia_latisecta)	(Phoenix_dactylifera	(Nypa_fruticans	(((Iriartea_deltoidea	(Leopoldinia_pulchra	Chamaedorea_seifrizii))	((Sclerosperma_profizianum	(Dypsis_decaryi	((Pseudophoenix_vinifera	(Attalea_speciosa	Roystonea_regia))	Prestoea_acuminata)))	Pelagodoxa_henryana))	(Heterospathe_cagayanensis	(Podococcus_barteri	Serenoa_repens))))))	Calamus_caryotoides);
((Prestoea_acuminata	(((Heterospathe_cagayanensis	(((((Podococcus_barteri	Serenoa_repens)	Iriartea_deltoidea)	((Reinhardtia_paiewonskiana	Reinhardtia_latisecta)	Phoenix_dactylifera))	Nypa_fruticans)	Chamaedorea_seifrizii))	(Pelagodoxa_henryana	Dypsis_decaryi))	((Leopoldinia_pulchra	Sclerosperma_profizianum)	(Pseudophoenix_vinifera	(Attalea_speciosa	Roystonea_regia)))))	Calamus_caryotoides);
(((Reinhardtia_paiewonskiana	Reinhardtia_latisecta)	(Phoenix_dactylifera	(((Podococcus_barteri	(Heterospathe_cagayanensis	Serenoa_repens))	((Chamaedorea_seifrizii	Iriartea_deltoidea)	((Pelagodoxa_henryana	Dypsis_decaryi)	(((Leopoldinia_pulchra	Sclerosperma_profizianum)	(Attalea_speciosa	(Roystonea_regia	Pseudophoenix_vinifera)))	Prestoea_acuminata))))	Nypa_fruticans)))	Calamus_caryotoides);
(((Reinhardtia_paiewonskiana	Reinhardtia_latisecta)	(Chamaedorea_seifrizii	(Iriartea_deltoidea	(((Nypa_fruticans	Phoenix_dactylifera)	((Pelagodoxa_henryana	Dypsis_decaryi)	((Leopoldinia_pulchra	Sclerosperma_profizianum)	((Attalea_speciosa	(Roystonea_regia	Pseudophoenix_vinifera))	Prestoea_acuminata))))	(Podococcus_barteri	(Heterospathe_cagayanensis	Serenoa_repens))))))	Calamus_caryotoides);
(((((Heterospathe_cagayanensis	(((Reinhardtia_paiewonskiana	Reinhardtia_latisecta)	Phoenix_dactylifera)	(Serenoa_repens	Podococcus_barteri)))	((Chamaedorea_seifrizii	((Leopoldinia_pulchra	Sclerosperma_profizianum)	Iriartea_deltoidea))	Nypa_fruticans))	(Prestoea_acuminata	((Attalea_speciosa	Roystonea_regia)	Pseudophoenix_vinifera)))	(Pelagodoxa_henryana	Dypsis_decaryi))	Calamus_caryotoides);
(((Reinhardtia_paiewonskiana	Reinhardtia_latisecta)	((((((Leopoldinia_pulchra	Prestoea_acuminata)	((Attalea_speciosa	Roystonea_regia)	Pseudophoenix_vinifera))	(Pelagodoxa_henryana	Dypsis_decaryi))	Sclerosperma_profizianum)	Iriartea_deltoidea)	((Serenoa_repens	Podococcus_barteri)	((Nypa_fruticans	(Heterospathe_cagayanensis	Chamaedorea_seifrizii))	Phoenix_dactylifera))))	Calamus_caryotoides);
((Sclerosperma_profizianum	((Prestoea_acuminata	(Pseudophoenix_vinifera	(Attalea_speciosa	Roystonea_regia)))	((Pelagodoxa_henryana	Dypsis_decaryi)	((Iriartea_deltoidea	(Chamaedorea_seifrizii	Leopoldinia_pulchra))	(((Nypa_fruticans	Heterospathe_cagayanensis)	(Phoenix_dactylifera	(Reinhardtia_latisecta	Reinhardtia_paiewonskiana)))	(Podococcus_barteri	Serenoa_repens))))))	Calamus_caryotoides);
(((Reinhardtia_latisecta	Reinhardtia_paiewonskiana)	((Nypa_fruticans	(((Leopoldinia_pulchra	(((Sclerosperma_profizianum	Prestoea_acuminata)	((Pseudophoenix_vinifera	(Attalea_speciosa	Roystonea_regia))	Pelagodoxa_henryana))	Chamaedorea_seifrizii))	Iriartea_deltoidea)	((Podococcus_barteri	(Heterospathe_cagayanensis	Serenoa_repens))	Dypsis_decaryi)))	Phoenix_dactylifera))	Calamus_caryotoides);
(((Reinhardtia_latisecta	Reinhardtia_paiewonskiana)	((Nypa_fruticans	((Iriartea_deltoidea	Chamaedorea_seifrizii)	((Dypsis_decaryi	((Podococcus_barteri	Serenoa_repens)	Heterospathe_cagayanensis))	(((Prestoea_acuminata	(Pseudophoenix_vinifera	(Attalea_speciosa	Roystonea_regia)))	(Leopoldinia_pulchra	Sclerosperma_profizianum))	Pelagodoxa_henryana))))	Phoenix_dactylifera))	Calamus_caryotoides);
(((Reinhardtia_latisecta	Reinhardtia_paiewonskiana)	((Nypa_fruticans	(Iriartea_deltoidea	((Heterospathe_cagayanensis	(((Prestoea_acuminata	(Pseudophoenix_vinifera	(Attalea_speciosa	Roystonea_regia)))	Sclerosperma_profizianum)	Chamaedorea_seifrizii))	((((Podococcus_barteri	Serenoa_repens)	Leopoldinia_pulchra)	Dypsis_decaryi)	Pelagodoxa_henryana))))	Phoenix_dactylifera))	Calamus_caryotoides);
(((Reinhardtia_latisecta	Reinhardtia_paiewonskiana)	(((((Pelagodoxa_henryana	(Prestoea_acuminata	(Pseudophoenix_vinifera	(Attalea_speciosa	Roystonea_regia))))	Sclerosperma_profizianum)	(Leopoldinia_pulchra	Chamaedorea_seifrizii))	Iriartea_deltoidea)	(Dypsis_decaryi	(((Podococcus_barteri	Serenoa_repens)	Heterospathe_cagayanensis)	(Phoenix_dactylifera	Nypa_fruticans)))))	Calamus_caryotoides);
(((Reinhardtia_paiewonskiana	Reinhardtia_latisecta)	(((((Leopoldinia_pulchra	Chamaedorea_seifrizii)	(Heterospathe_cagayanensis	Nypa_fruticans))	(Pelagodoxa_henryana	Dypsis_decaryi))	((Podococcus_barteri	Serenoa_repens)	(Iriartea_deltoidea	((Prestoea_acuminata	(Pseudophoenix_vinifera	(Attalea_speciosa	Roystonea_regia)))	Sclerosperma_profizianum))))	Phoenix_dactylifera))	Calamus_caryotoides);
(((Reinhardtia_paiewonskiana	Reinhardtia_latisecta)	(Leopoldinia_pulchra	((Nypa_fruticans	(((Chamaedorea_seifrizii	(Pelagodoxa_henryana	(Prestoea_acuminata	((Pseudophoenix_vinifera	(Attalea_speciosa	Roystonea_regia))	Sclerosperma_profizianum))))	(Heterospathe_cagayanensis	Phoenix_dactylifera))	(Dypsis_decaryi	(Podococcus_barteri	Serenoa_repens))))	Iriartea_deltoidea)))	Calamus_caryotoides);
(((Reinhardtia_paiewonskiana	Reinhardtia_latisecta)	(Phoenix_dactylifera	(((Chamaedorea_seifrizii	(Sclerosperma_profizianum	(Iriartea_deltoidea	Leopoldinia_pulchra)))	((Nypa_fruticans	Heterospathe_cagayanensis)	(Prestoea_acuminata	(Dypsis_decaryi	Pelagodoxa_henryana))))	((Pseudophoenix_vinifera	(Attalea_speciosa	Roystonea_regia))	(Podococcus_barteri	Serenoa_repens)))))	Calamus_caryotoides);
(((Reinhardtia_paiewonskiana	Reinhardtia_latisecta)	((Leopoldinia_pulchra	((Iriartea_deltoidea	(((Sclerosperma_profizianum	Pelagodoxa_henryana)	(Dypsis_decaryi	Prestoea_acuminata))	Chamaedorea_seifrizii))	(((Pseudophoenix_vinifera	(Attalea_speciosa	Roystonea_regia))	(Podococcus_barteri	Serenoa_repens))	Heterospathe_cagayanensis)))	(Phoenix_dactylifera	Nypa_fruticans)))	Calamus_caryotoides);
(((Reinhardtia_paiewonskiana	Reinhardtia_latisecta)	((((Sclerosperma_profizianum	((Pelagodoxa_henryana	Dypsis_decaryi)	((Pseudophoenix_vinifera	(Attalea_speciosa	Roystonea_regia))	Prestoea_acuminata)))	((Podococcus_barteri	Serenoa_repens)	Iriartea_deltoidea))	(Leopoldinia_pulchra	(Chamaedorea_seifrizii	(Heterospathe_cagayanensis	Nypa_fruticans))))	Phoenix_dactylifera))	Calamus_caryotoides);
((Chamaedorea_seifrizii	((Heterospathe_cagayanensis	(((Serenoa_repens	Podococcus_barteri)	(Iriartea_deltoidea	(Pelagodoxa_henryana	(Sclerosperma_profizianum	((Dypsis_decaryi	(Prestoea_acuminata	(Pseudophoenix_vinifera	(Attalea_speciosa	Roystonea_regia))))	Leopoldinia_pulchra)))))	((Reinhardtia_latisecta	Reinhardtia_paiewonskiana)	Phoenix_dactylifera)))	Nypa_fruticans))	Calamus_caryotoides);
(((Reinhardtia_latisecta	Reinhardtia_paiewonskiana)	(Phoenix_dactylifera	(((Nypa_fruticans	Chamaedorea_seifrizii)	Heterospathe_cagayanensis)	(((Serenoa_repens	Podococcus_barteri)	((Dypsis_decaryi	Pelagodoxa_henryana)	(Sclerosperma_profizianum	((Prestoea_acuminata	(Pseudophoenix_vinifera	(Attalea_speciosa	Roystonea_regia)))	Leopoldinia_pulchra))))	Iriartea_deltoidea))))	Calamus_caryotoides);
(((Reinhardtia_latisecta	Reinhardtia_paiewonskiana)	(Phoenix_dactylifera	(((Nypa_fruticans	Chamaedorea_seifrizii)	Heterospathe_cagayanensis)	(((Serenoa_repens	Podococcus_barteri)	((Dypsis_decaryi	Pelagodoxa_henryana)	(Sclerosperma_profizianum	((Prestoea_acuminata	(Pseudophoenix_vinifera	(Attalea_speciosa	Roystonea_regia)))	Leopoldinia_pulchra))))	Iriartea_deltoidea))))	Calamus_caryotoides);
(((Reinhardtia_latisecta	Reinhardtia_paiewonskiana)	(Phoenix_dactylifera	((Iriartea_deltoidea	Chamaedorea_seifrizii)	((Heterospathe_cagayanensis	(Serenoa_repens	Podococcus_barteri))	(Nypa_fruticans	((Dypsis_decaryi	Pelagodoxa_henryana)	(((Pseudophoenix_vinifera	(Attalea_speciosa	Roystonea_regia))	(Leopoldinia_pulchra	Sclerosperma_profizianum))	Prestoea_acuminata)))))))	Calamus_caryotoides);
(((Reinhardtia_latisecta	Reinhardtia_paiewonskiana)	(Phoenix_dactylifera	((Serenoa_repens	Podococcus_barteri)	((((Leopoldinia_pulchra	Chamaedorea_seifrizii)	(Heterospathe_cagayanensis	Nypa_fruticans))	((Dypsis_decaryi	Pelagodoxa_henryana)	(((Pseudophoenix_vinifera	(Attalea_speciosa	Roystonea_regia))	Sclerosperma_profizianum)	Prestoea_acuminata)))	Iriartea_deltoidea))))	Calamus_caryotoides);
(((Reinhardtia_latisecta	Reinhardtia_paiewonskiana)	(Phoenix_dactylifera	(((Iriartea_deltoidea	(Leopoldinia_pulchra	Chamaedorea_seifrizii))	((Heterospathe_cagayanensis	(Pelagodoxa_henryana	((Dypsis_decaryi	((Pseudophoenix_vinifera	(Attalea_speciosa	Roystonea_regia))	Sclerosperma_profizianum))	Prestoea_acuminata)))	(Serenoa_repens	Podococcus_barteri)))	Nypa_fruticans)))	Calamus_caryotoides);
(((Reinhardtia_latisecta	Reinhardtia_paiewonskiana)	(Phoenix_dactylifera	((Iriartea_deltoidea	(Serenoa_repens	Podococcus_barteri))	((Nypa_fruticans	(Chamaedorea_seifrizii	((Prestoea_acuminata	(Pseudophoenix_vinifera	(Attalea_speciosa	Roystonea_regia)))	((Leopoldinia_pulchra	Sclerosperma_profizianum)	(Pelagodoxa_henryana	Dypsis_decaryi)))))	Heterospathe_cagayanensis))))	Calamus_caryotoides);
(((Reinhardtia_latisecta	Reinhardtia_paiewonskiana)	(Phoenix_dactylifera	(Nypa_fruticans	(((Serenoa_repens	Podococcus_barteri)	Heterospathe_cagayanensis)	((Dypsis_decaryi	((Prestoea_acuminata	((Leopoldinia_pulchra	Sclerosperma_profizianum)	(Pseudophoenix_vinifera	(Attalea_speciosa	Roystonea_regia))))	Pelagodoxa_henryana))	(Iriartea_deltoidea	Chamaedorea_seifrizii))))))	Calamus_caryotoides);
((Nypa_fruticans	(((Heterospathe_cagayanensis	Phoenix_dactylifera)	((Iriartea_deltoidea	(Reinhardtia_latisecta	Reinhardtia_paiewonskiana))	(((Prestoea_acuminata	((Dypsis_decaryi	((Pseudophoenix_vinifera	(Attalea_speciosa	Roystonea_regia))	Sclerosperma_profizianum))	Leopoldinia_pulchra))	Pelagodoxa_henryana)	Chamaedorea_seifrizii)))	(Serenoa_repens	Podococcus_barteri)))	Calamus_caryotoides);
(((Reinhardtia_latisecta	Reinhardtia_paiewonskiana)	(((Nypa_fruticans	Heterospathe_cagayanensis)	Chamaedorea_seifrizii)	((Phoenix_dactylifera	(Iriartea_deltoidea	(Serenoa_repens	Podococcus_barteri)))	(((Prestoea_acuminata	((Pseudophoenix_vinifera	(Attalea_speciosa	Roystonea_regia))	Sclerosperma_profizianum))	(Leopoldinia_pulchra	Pelagodoxa_henryana))	Dypsis_decaryi))))	Calamus_caryotoides);
(((Reinhardtia_paiewonskiana	Reinhardtia_latisecta)	(((Pelagodoxa_henryana	Dypsis_decaryi)	(((Leopoldinia_pulchra	Sclerosperma_profizianum)	((Attalea_speciosa	Roystonea_regia)	Pseudophoenix_vinifera))	Prestoea_acuminata))	((((Serenoa_repens	Podococcus_barteri)	(Iriartea_deltoidea	Chamaedorea_seifrizii))	Nypa_fruticans)	(Heterospathe_cagayanensis	Phoenix_dactylifera))))	Calamus_caryotoides);
((Reinhardtia_paiewonskiana	(Reinhardtia_latisecta	(Phoenix_dactylifera	(((((Serenoa_repens	Podococcus_barteri)	(Pelagodoxa_henryana	(((((Attalea_speciosa	Roystonea_regia)	Pseudophoenix_vinifera)	Prestoea_acuminata)	(Leopoldinia_pulchra	Sclerosperma_profizianum))	Dypsis_decaryi)))	Heterospathe_cagayanensis)	(Iriartea_deltoidea	Chamaedorea_seifrizii))	Nypa_fruticans))))	Calamus_caryotoides);
((Nypa_fruticans	((((Reinhardtia_paiewonskiana	Reinhardtia_latisecta)	Phoenix_dactylifera)	(Iriartea_deltoidea	((Serenoa_repens	Podococcus_barteri)	(Pelagodoxa_henryana	(((((Attalea_speciosa	Roystonea_regia)	Pseudophoenix_vinifera)	Prestoea_acuminata)	(Leopoldinia_pulchra	Sclerosperma_profizianum))	Dypsis_decaryi)))))	(Chamaedorea_seifrizii	Heterospathe_cagayanensis)))	Calamus_caryotoides);
(((Pelagodoxa_henryana	(Sclerosperma_profizianum	(Leopoldinia_pulchra	((((Dypsis_decaryi	Attalea_speciosa)	Roystonea_regia)	Pseudophoenix_vinifera)	Prestoea_acuminata))))	((((((Reinhardtia_paiewonskiana	Reinhardtia_latisecta)	Phoenix_dactylifera)	(Heterospathe_cagayanensis	Serenoa_repens))	Nypa_fruticans)	(Iriartea_deltoidea	Podococcus_barteri))	Chamaedorea_seifrizii))	Calamus_caryotoides);
(((Reinhardtia_paiewonskiana	Reinhardtia_latisecta)	(Phoenix_dactylifera	(((Heterospathe_cagayanensis	(Podococcus_barteri	Serenoa_repens))	((Sclerosperma_profizianum	(Chamaedorea_seifrizii	(Leopoldinia_pulchra	Iriartea_deltoidea)))	(Prestoea_acuminata	((Pelagodoxa_henryana	((Attalea_speciosa	Roystonea_regia)	Pseudophoenix_vinifera))	Dypsis_decaryi))))	Nypa_fruticans)))	Calamus_caryotoides);
(((Reinhardtia_paiewonskiana	Reinhardtia_latisecta)	(Phoenix_dactylifera	(((Nypa_fruticans	((Prestoea_acuminata	((Attalea_speciosa	Roystonea_regia)	Pseudophoenix_vinifera))	(Dypsis_decaryi	Pelagodoxa_henryana)))	(Heterospathe_cagayanensis	(Podococcus_barteri	Serenoa_repens)))	(((Iriartea_deltoidea	Sclerosperma_profizianum)	Leopoldinia_pulchra)	Chamaedorea_seifrizii))))	Calamus_caryotoides);
(((Reinhardtia_paiewonskiana	Reinhardtia_latisecta)	(Phoenix_dactylifera	((Iriartea_deltoidea	(Sclerosperma_profizianum	((((((Attalea_speciosa	Roystonea_regia)	Pseudophoenix_vinifera)	(Chamaedorea_seifrizii	Leopoldinia_pulchra))	(Nypa_fruticans	Prestoea_acuminata))	Heterospathe_cagayanensis)	(Dypsis_decaryi	Pelagodoxa_henryana))))	(Podococcus_barteri	Serenoa_repens))))	Calamus_caryotoides);
(((Sclerosperma_profizianum	(Dypsis_decaryi	Pelagodoxa_henryana))	(((Heterospathe_cagayanensis	(Chamaedorea_seifrizii	((Prestoea_acuminata	((Attalea_speciosa	Roystonea_regia)	Pseudophoenix_vinifera))	Leopoldinia_pulchra)))	(((Reinhardtia_paiewonskiana	Reinhardtia_latisecta)	Phoenix_dactylifera)	Nypa_fruticans))	(Iriartea_deltoidea	(Podococcus_barteri	Serenoa_repens))))	Calamus_caryotoides);
(((Reinhardtia_paiewonskiana	Reinhardtia_latisecta)	(Phoenix_dactylifera	(((((Heterospathe_cagayanensis	(Podococcus_barteri	Serenoa_repens))	((Leopoldinia_pulchra	Sclerosperma_profizianum)	(Pelagodoxa_henryana	(((Attalea_speciosa	Roystonea_regia)	Pseudophoenix_vinifera)	Prestoea_acuminata))))	Nypa_fruticans)	Dypsis_decaryi)	(Chamaedorea_seifrizii	Iriartea_deltoidea))))	Calamus_caryotoides);
(((Leopoldinia_pulchra	Sclerosperma_profizianum)	((((Chamaedorea_seifrizii	Iriartea_deltoidea)	((Nypa_fruticans	((Reinhardtia_paiewonskiana	Reinhardtia_latisecta)	Phoenix_dactylifera))	(Podococcus_barteri	(Heterospathe_cagayanensis	Serenoa_repens))))	(Dypsis_decaryi	Pelagodoxa_henryana))	((Pseudophoenix_vinifera	(Attalea_speciosa	Roystonea_regia))	Prestoea_acuminata)))	Calamus_caryotoides);
((((((Serenoa_repens	Podococcus_barteri)	((Dypsis_decaryi	Pelagodoxa_henryana)	(Sclerosperma_profizianum	(Prestoea_acuminata	(Pseudophoenix_vinifera	(Attalea_speciosa	Roystonea_regia))))))	(Iriartea_deltoidea	(Heterospathe_cagayanensis	(Nypa_fruticans	(Leopoldinia_pulchra	Chamaedorea_seifrizii)))))	Phoenix_dactylifera)	(Reinhardtia_paiewonskiana	Reinhardtia_latisecta))	Calamus_caryotoides);
(((Reinhardtia_paiewonskiana	Reinhardtia_latisecta)	(((Serenoa_repens	Podococcus_barteri)	(((Dypsis_decaryi	Pelagodoxa_henryana)	(Prestoea_acuminata	((Pseudophoenix_vinifera	(Attalea_speciosa	Roystonea_regia))	Sclerosperma_profizianum)))	((Heterospathe_cagayanensis	Nypa_fruticans)	(Iriartea_deltoidea	(Leopoldinia_pulchra	Chamaedorea_seifrizii)))))	Phoenix_dactylifera))	Calamus_caryotoides);
(((Reinhardtia_paiewonskiana	Reinhardtia_latisecta)	((((((Prestoea_acuminata	((Pseudophoenix_vinifera	(Attalea_speciosa	Roystonea_regia))	Heterospathe_cagayanensis))	Nypa_fruticans)	Chamaedorea_seifrizii)	Leopoldinia_pulchra)	((Dypsis_decaryi	Pelagodoxa_henryana)	((Serenoa_repens	Podococcus_barteri)	(Iriartea_deltoidea	Sclerosperma_profizianum))))	Phoenix_dactylifera))	Calamus_caryotoides);
(((Reinhardtia_paiewonskiana	Reinhardtia_latisecta)	((((Heterospathe_cagayanensis	Nypa_fruticans)	(((Dypsis_decaryi	Pelagodoxa_henryana)	((Pseudophoenix_vinifera	(Attalea_speciosa	Roystonea_regia))	Prestoea_acuminata))	Chamaedorea_seifrizii))	(((Leopoldinia_pulchra	Iriartea_deltoidea)	Sclerosperma_profizianum)	(Serenoa_repens	Podococcus_barteri)))	Phoenix_dactylifera))	Calamus_caryotoides);
(((Reinhardtia_paiewonskiana	Reinhardtia_latisecta)	((((Iriartea_deltoidea	Leopoldinia_pulchra)	(Chamaedorea_seifrizii	(((Dypsis_decaryi	Pelagodoxa_henryana)	Prestoea_acuminata)	((Pseudophoenix_vinifera	(Attalea_speciosa	Roystonea_regia))	Sclerosperma_profizianum))))	(Nypa_fruticans	(Heterospathe_cagayanensis	(Serenoa_repens	Podococcus_barteri))))	Phoenix_dactylifera))	Calamus_caryotoides);
(((Reinhardtia_paiewonskiana	Reinhardtia_latisecta)	((Leopoldinia_pulchra	((Iriartea_deltoidea	(Serenoa_repens	Podococcus_barteri))	((Heterospathe_cagayanensis	(Chamaedorea_seifrizii	((Prestoea_acuminata	(Pseudophoenix_vinifera	(Attalea_speciosa	Roystonea_regia)))	(Sclerosperma_profizianum	(Dypsis_decaryi	Pelagodoxa_henryana)))))	Nypa_fruticans)))	Phoenix_dactylifera))	Calamus_caryotoides);
(((Reinhardtia_paiewonskiana	Reinhardtia_latisecta)	(((Serenoa_repens	Podococcus_barteri)	((Heterospathe_cagayanensis	((((Prestoea_acuminata	(Sclerosperma_profizianum	((Pseudophoenix_vinifera	Roystonea_regia)	Attalea_speciosa)))	(Dypsis_decaryi	Pelagodoxa_henryana))	Chamaedorea_seifrizii)	Nypa_fruticans))	(Iriartea_deltoidea	Leopoldinia_pulchra)))	Phoenix_dactylifera))	Calamus_caryotoides);
((Chamaedorea_seifrizii	((((Serenoa_repens	Podococcus_barteri)	(Phoenix_dactylifera	(((Sclerosperma_profizianum	((Pseudophoenix_vinifera	(Roystonea_regia	Attalea_speciosa))	Prestoea_acuminata))	(Dypsis_decaryi	Pelagodoxa_henryana))	(Heterospathe_cagayanensis	(Nypa_fruticans	(Reinhardtia_paiewonskiana	Reinhardtia_latisecta))))))	Iriartea_deltoidea)	Leopoldinia_pulchra))	Calamus_caryotoides);
((((Sclerosperma_profizianum	((Pseudophoenix_vinifera	(Roystonea_regia	Attalea_speciosa))	Prestoea_acuminata))	(Dypsis_decaryi	Pelagodoxa_henryana))	((Iriartea_deltoidea	(((Heterospathe_cagayanensis	Nypa_fruticans)	(Leopoldinia_pulchra	Chamaedorea_seifrizii))	(Phoenix_dactylifera	(Reinhardtia_paiewonskiana	Reinhardtia_latisecta))))	(Serenoa_repens	Podococcus_barteri)))	Calamus_caryotoides);
(((Reinhardtia_paiewonskiana	Reinhardtia_latisecta)	((((((Sclerosperma_profizianum	((Pseudophoenix_vinifera	(Roystonea_regia	Attalea_speciosa))	Prestoea_acuminata))	(Dypsis_decaryi	Pelagodoxa_henryana))	(Serenoa_repens	Podococcus_barteri))	Iriartea_deltoidea)	((Heterospathe_cagayanensis	Nypa_fruticans)	(Leopoldinia_pulchra	Chamaedorea_seifrizii)))	Phoenix_dactylifera))	Calamus_caryotoides);
(((Reinhardtia_latisecta	Reinhardtia_paiewonskiana)	(Phoenix_dactylifera	(((Pelagodoxa_henryana	Dypsis_decaryi)	(Sclerosperma_profizianum	((Pseudophoenix_vinifera	(Roystonea_regia	Attalea_speciosa))	Prestoea_acuminata)))	(((Leopoldinia_pulchra	(Nypa_fruticans	(Heterospathe_cagayanensis	Chamaedorea_seifrizii)))	(Podococcus_barteri	Serenoa_repens))	Iriartea_deltoidea))))	Calamus_caryotoides);
(((Reinhardtia_latisecta	Reinhardtia_paiewonskiana)	(Phoenix_dactylifera	(((Pelagodoxa_henryana	Dypsis_decaryi)	(Sclerosperma_profizianum	((Pseudophoenix_vinifera	(Roystonea_regia	Attalea_speciosa))	Prestoea_acuminata)))	(((Leopoldinia_pulchra	(Nypa_fruticans	(Heterospathe_cagayanensis	Chamaedorea_seifrizii)))	(Podococcus_barteri	Serenoa_repens))	Iriartea_deltoidea))))	Calamus_caryotoides);
(((Reinhardtia_latisecta	Reinhardtia_paiewonskiana)	(Phoenix_dactylifera	(((Pelagodoxa_henryana	Dypsis_decaryi)	(Sclerosperma_profizianum	((Pseudophoenix_vinifera	(Roystonea_regia	Attalea_speciosa))	Prestoea_acuminata)))	(((Leopoldinia_pulchra	(Nypa_fruticans	(Heterospathe_cagayanensis	Chamaedorea_seifrizii)))	(Podococcus_barteri	Serenoa_repens))	Iriartea_deltoidea))))	Calamus_caryotoides);
(((Reinhardtia_latisecta	Reinhardtia_paiewonskiana)	((Podococcus_barteri	(Heterospathe_cagayanensis	Serenoa_repens))	(((Nypa_fruticans	Phoenix_dactylifera)	(Dypsis_decaryi	((Pelagodoxa_henryana	Sclerosperma_profizianum)	((Pseudophoenix_vinifera	(Roystonea_regia	Attalea_speciosa))	Prestoea_acuminata))))	(Chamaedorea_seifrizii	(Iriartea_deltoidea	Leopoldinia_pulchra)))))	Calamus_caryotoides);
(((Reinhardtia_latisecta	Reinhardtia_paiewonskiana)	(Phoenix_dactylifera	((((Iriartea_deltoidea	Chamaedorea_seifrizii)	((((Pelagodoxa_henryana	(Leopoldinia_pulchra	Sclerosperma_profizianum))	((Pseudophoenix_vinifera	(Roystonea_regia	Attalea_speciosa))	Prestoea_acuminata))	Dypsis_decaryi)	(Podococcus_barteri	Serenoa_repens)))	Heterospathe_cagayanensis)	Nypa_fruticans)))	Calamus_caryotoides);
(((Reinhardtia_latisecta	Reinhardtia_paiewonskiana)	((Podococcus_barteri	(((Iriartea_deltoidea	((Sclerosperma_profizianum	((Pseudophoenix_vinifera	(Roystonea_regia	Attalea_speciosa))	Prestoea_acuminata))	Leopoldinia_pulchra))	(((Heterospathe_cagayanensis	Nypa_fruticans)	Chamaedorea_seifrizii)	(Pelagodoxa_henryana	Dypsis_decaryi)))	Serenoa_repens))	Phoenix_dactylifera))	Calamus_caryotoides);
(((Reinhardtia_latisecta	Reinhardtia_paiewonskiana)	(((Serenoa_repens	Podococcus_barteri)	((Iriartea_deltoidea	((Sclerosperma_profizianum	((Pseudophoenix_vinifera	(Roystonea_regia	Attalea_speciosa))	Prestoea_acuminata))	(Leopoldinia_pulchra	Chamaedorea_seifrizii)))	((Heterospathe_cagayanensis	Nypa_fruticans)	(Pelagodoxa_henryana	Dypsis_decaryi))))	Phoenix_dactylifera))	Calamus_caryotoides);
(((Reinhardtia_latisecta	Reinhardtia_paiewonskiana)	(((Serenoa_repens	Podococcus_barteri)	((Iriartea_deltoidea	((Sclerosperma_profizianum	((Pseudophoenix_vinifera	(Roystonea_regia	Attalea_speciosa))	Prestoea_acuminata))	(Leopoldinia_pulchra	Chamaedorea_seifrizii)))	((Heterospathe_cagayanensis	Nypa_fruticans)	(Pelagodoxa_henryana	Dypsis_decaryi))))	Phoenix_dactylifera))	Calamus_caryotoides);
((((Pseudophoenix_vinifera	(Roystonea_regia	Attalea_speciosa))	Prestoea_acuminata)	(((((Chamaedorea_seifrizii	Heterospathe_cagayanensis)	Nypa_fruticans)	(((Phoenix_dactylifera	(Reinhardtia_latisecta	Reinhardtia_paiewonskiana))	(Iriartea_deltoidea	Leopoldinia_pulchra))	(Serenoa_repens	Podococcus_barteri)))	(Dypsis_decaryi	Pelagodoxa_henryana))	Sclerosperma_profizianum))	Calamus_caryotoides);
(((Reinhardtia_latisecta	Reinhardtia_paiewonskiana)	((((Serenoa_repens	Podococcus_barteri)	Iriartea_deltoidea)	((((Dypsis_decaryi	Pelagodoxa_henryana)	Leopoldinia_pulchra)	(Sclerosperma_profizianum	((Pseudophoenix_vinifera	(Roystonea_regia	Attalea_speciosa))	Prestoea_acuminata)))	((Chamaedorea_seifrizii	Heterospathe_cagayanensis)	Nypa_fruticans)))	Phoenix_dactylifera))	Calamus_caryotoides);
((Prestoea_acuminata	(((Dypsis_decaryi	Pelagodoxa_henryana)	((Attalea_speciosa	Roystonea_regia)	Pseudophoenix_vinifera))	((((Serenoa_repens	Podococcus_barteri)	((Reinhardtia_latisecta	Reinhardtia_paiewonskiana)	Phoenix_dactylifera))	((Chamaedorea_seifrizii	(Sclerosperma_profizianum	Leopoldinia_pulchra))	Iriartea_deltoidea))	(Nypa_fruticans	Heterospathe_cagayanensis))))	Calamus_caryotoides);
((((Chamaedorea_seifrizii	((((Prestoea_acuminata	((Attalea_speciosa	Roystonea_regia)	Pseudophoenix_vinifera))	Dypsis_decaryi)	Sclerosperma_profizianum)	Pelagodoxa_henryana))	((Nypa_fruticans	(Phoenix_dactylifera	(Reinhardtia_latisecta	Reinhardtia_paiewonskiana)))	((Iriartea_deltoidea	Podococcus_barteri)	Leopoldinia_pulchra)))	(Heterospathe_cagayanensis	Serenoa_repens))	Calamus_caryotoides);
((Chamaedorea_seifrizii	((Iriartea_deltoidea	Leopoldinia_pulchra)	(((Nypa_fruticans	(Phoenix_dactylifera	(Reinhardtia_latisecta	Reinhardtia_paiewonskiana)))	Heterospathe_cagayanensis)	((Podococcus_barteri	Serenoa_repens)	(((Dypsis_decaryi	Pelagodoxa_henryana)	Sclerosperma_profizianum)	(Prestoea_acuminata	((Attalea_speciosa	Roystonea_regia)	Pseudophoenix_vinifera)))))))	Calamus_caryotoides);
((Sclerosperma_profizianum	((Prestoea_acuminata	((Roystonea_regia	Attalea_speciosa)	Pseudophoenix_vinifera))	((((Heterospathe_cagayanensis	(Podococcus_barteri	Serenoa_repens))	(Nypa_fruticans	(Phoenix_dactylifera	(Reinhardtia_latisecta	Reinhardtia_paiewonskiana))))	(Chamaedorea_seifrizii	(Iriartea_deltoidea	Leopoldinia_pulchra)))	(Dypsis_decaryi	Pelagodoxa_henryana))))	Calamus_caryotoides);
(((Reinhardtia_latisecta	Reinhardtia_paiewonskiana)	(((Podococcus_barteri	Serenoa_repens)	(Nypa_fruticans	(((Heterospathe_cagayanensis	Leopoldinia_pulchra)	(Chamaedorea_seifrizii	(Dypsis_decaryi	(Pelagodoxa_henryana	(Sclerosperma_profizianum	(Prestoea_acuminata	((Roystonea_regia	Attalea_speciosa)	Pseudophoenix_vinifera)))))))	Iriartea_deltoidea)))	Phoenix_dactylifera))	Calamus_caryotoides);
(((Reinhardtia_latisecta	Reinhardtia_paiewonskiana)	((((Podococcus_barteri	Serenoa_repens)	(((Heterospathe_cagayanensis	Chamaedorea_seifrizii)	Nypa_fruticans)	(Iriartea_deltoidea	Leopoldinia_pulchra)))	((Sclerosperma_profizianum	(Prestoea_acuminata	((Roystonea_regia	Attalea_speciosa)	Pseudophoenix_vinifera)))	(Dypsis_decaryi	Pelagodoxa_henryana)))	Phoenix_dactylifera))	Calamus_caryotoides);
((((((Phoenix_dactylifera	Heterospathe_cagayanensis)	Nypa_fruticans)	(Podococcus_barteri	Serenoa_repens))	(Iriartea_deltoidea	((Reinhardtia_latisecta	Reinhardtia_paiewonskiana)	(Leopoldinia_pulchra	Chamaedorea_seifrizii))))	((Dypsis_decaryi	(Prestoea_acuminata	(((Roystonea_regia	Attalea_speciosa)	Pseudophoenix_vinifera)	Sclerosperma_profizianum)))	Pelagodoxa_henryana))	Calamus_caryotoides);
((Chamaedorea_seifrizii	((((((Phoenix_dactylifera	Heterospathe_cagayanensis)	(((Sclerosperma_profizianum	((Roystonea_regia	Attalea_speciosa)	Pseudophoenix_vinifera))	Prestoea_acuminata)	(Pelagodoxa_henryana	Dypsis_decaryi)))	(Nypa_fruticans	(Podococcus_barteri	Serenoa_repens)))	(Reinhardtia_latisecta	Reinhardtia_paiewonskiana))	Iriartea_deltoidea)	Leopoldinia_pulchra))	Calamus_caryotoides);
(((Reinhardtia_latisecta	Reinhardtia_paiewonskiana)	((Nypa_fruticans	Phoenix_dactylifera)	((Prestoea_acuminata	((((Roystonea_regia	Attalea_speciosa)	Pseudophoenix_vinifera)	Dypsis_decaryi)	Pelagodoxa_henryana))	(((Podococcus_barteri	Serenoa_repens)	Heterospathe_cagayanensis)	(Sclerosperma_profizianum	(Iriartea_deltoidea	(Leopoldinia_pulchra	Chamaedorea_seifrizii)))))))	Calamus_caryotoides);
((Sclerosperma_profizianum	((Chamaedorea_seifrizii	Pelagodoxa_henryana)	((Iriartea_deltoidea	((Nypa_fruticans	((Reinhardtia_latisecta	Reinhardtia_paiewonskiana)	Phoenix_dactylifera))	(Podococcus_barteri	Serenoa_repens)))	((Leopoldinia_pulchra	((Heterospathe_cagayanensis	((Roystonea_regia	Attalea_speciosa)	Pseudophoenix_vinifera))	Prestoea_acuminata))	Dypsis_decaryi))))	Calamus_caryotoides);
(((Nypa_fruticans	((Reinhardtia_paiewonskiana	Reinhardtia_latisecta)	Phoenix_dactylifera))	((Podococcus_barteri	(Heterospathe_cagayanensis	Serenoa_repens))	(Iriartea_deltoidea	((Pelagodoxa_henryana	((((Attalea_speciosa	(Pseudophoenix_vinifera	Roystonea_regia))	Prestoea_acuminata)	Sclerosperma_profizianum)	Dypsis_decaryi))	(Leopoldinia_pulchra	Chamaedorea_seifrizii)))))	Calamus_caryotoides);
(((Reinhardtia_paiewonskiana	Reinhardtia_latisecta)	(Phoenix_dactylifera	((((Pelagodoxa_henryana	(Leopoldinia_pulchra	((((Attalea_speciosa	(Pseudophoenix_vinifera	Roystonea_regia))	Prestoea_acuminata)	Sclerosperma_profizianum)	Dypsis_decaryi)))	Chamaedorea_seifrizii)	(((Podococcus_barteri	Serenoa_repens)	Iriartea_deltoidea)	Heterospathe_cagayanensis))	Nypa_fruticans)))	Calamus_caryotoides);
((((Roystonea_regia	(Attalea_speciosa	Pseudophoenix_vinifera))	Prestoea_acuminata)	((Leopoldinia_pulchra	Sclerosperma_profizianum)	((Pelagodoxa_henryana	Dypsis_decaryi)	(((Nypa_fruticans	((Reinhardtia_paiewonskiana	Reinhardtia_latisecta)	Phoenix_dactylifera))	(Podococcus_barteri	(Heterospathe_cagayanensis	Serenoa_repens)))	(Chamaedorea_seifrizii	Iriartea_deltoidea)))))	Calamus_caryotoides);
(((Reinhardtia_paiewonskiana	Reinhardtia_latisecta)	(Iriartea_deltoidea	((((Sclerosperma_profizianum	(((Roystonea_regia	(Attalea_speciosa	Pseudophoenix_vinifera))	Prestoea_acuminata)	(Pelagodoxa_henryana	Dypsis_decaryi)))	((Nypa_fruticans	Phoenix_dactylifera)	(Heterospathe_cagayanensis	(Serenoa_repens	Podococcus_barteri))))	Chamaedorea_seifrizii)	Leopoldinia_pulchra)))	Calamus_caryotoides);
(((Reinhardtia_paiewonskiana	Reinhardtia_latisecta)	((Iriartea_deltoidea	((Leopoldinia_pulchra	Phoenix_dactylifera)	(Serenoa_repens	Podococcus_barteri)))	(((Sclerosperma_profizianum	((Pseudophoenix_vinifera	(Roystonea_regia	Attalea_speciosa))	Prestoea_acuminata))	(Pelagodoxa_henryana	Dypsis_decaryi))	((Nypa_fruticans	Chamaedorea_seifrizii)	Heterospathe_cagayanensis))))	Calamus_caryotoides);
((((Nypa_fruticans	(Iriartea_deltoidea	Chamaedorea_seifrizii))	(Heterospathe_cagayanensis	((Serenoa_repens	Podococcus_barteri)	(((Pseudophoenix_vinifera	(Roystonea_regia	Attalea_speciosa))	(((Leopoldinia_pulchra	Sclerosperma_profizianum)	Pelagodoxa_henryana)	Prestoea_acuminata))	Dypsis_decaryi))))	(Phoenix_dactylifera	(Reinhardtia_paiewonskiana	Reinhardtia_latisecta)))	Calamus_caryotoides);
(((Leopoldinia_pulchra	Sclerosperma_profizianum)	(Pelagodoxa_henryana	(((Serenoa_repens	Podococcus_barteri)	((Heterospathe_cagayanensis	Phoenix_dactylifera)	((Reinhardtia_paiewonskiana	Reinhardtia_latisecta)	(Nypa_fruticans	(Iriartea_deltoidea	Chamaedorea_seifrizii)))))	(Dypsis_decaryi	(Prestoea_acuminata	(Pseudophoenix_vinifera	(Roystonea_regia	Attalea_speciosa)))))))	Calamus_caryotoides);
(((Reinhardtia_paiewonskiana	Reinhardtia_latisecta)	(Phoenix_dactylifera	(((Nypa_fruticans	(Heterospathe_cagayanensis	(((Pseudophoenix_vinifera	Serenoa_repens)	Podococcus_barteri)	(Roystonea_regia	Attalea_speciosa))))	(Dypsis_decaryi	Pelagodoxa_henryana))	(Iriartea_deltoidea	(((Chamaedorea_seifrizii	Sclerosperma_profizianum)	Prestoea_acuminata)	Leopoldinia_pulchra)))))	Calamus_caryotoides);
(((Reinhardtia_paiewonskiana	Reinhardtia_latisecta)	(Phoenix_dactylifera	((Chamaedorea_seifrizii	(Heterospathe_cagayanensis	(Nypa_fruticans	((Pseudophoenix_vinifera	(Roystonea_regia	Attalea_speciosa))	(Prestoea_acuminata	((Dypsis_decaryi	Pelagodoxa_henryana)	(Leopoldinia_pulchra	Sclerosperma_profizianum)))))))	(Serenoa_repens	(Iriartea_deltoidea	Podococcus_barteri)))))	Calamus_caryotoides);
((Heterospathe_cagayanensis	((Nypa_fruticans	(Chamaedorea_seifrizii	((Dypsis_decaryi	Pelagodoxa_henryana)	((Leopoldinia_pulchra	Sclerosperma_profizianum)	((Pseudophoenix_vinifera	(Roystonea_regia	Attalea_speciosa))	Prestoea_acuminata)))))	(Iriartea_deltoidea	((Serenoa_repens	Podococcus_barteri)	((Reinhardtia_paiewonskiana	Reinhardtia_latisecta)	Phoenix_dactylifera)))))	Calamus_caryotoides);
(((Phoenix_dactylifera	((Podococcus_barteri	(Heterospathe_cagayanensis	Serenoa_repens))	((((Sclerosperma_profizianum	(Prestoea_acuminata	((Roystonea_regia	Attalea_speciosa)	Pseudophoenix_vinifera)))	(Dypsis_decaryi	Pelagodoxa_henryana))	((Chamaedorea_seifrizii	Leopoldinia_pulchra)	Nypa_fruticans))	Iriartea_deltoidea)))	(Reinhardtia_latisecta	Reinhardtia_paiewonskiana))	Calamus_caryotoides);
(((Phoenix_dactylifera	((((((Leopoldinia_pulchra	Sclerosperma_profizianum)	(Prestoea_acuminata	(Attalea_speciosa	(Pseudophoenix_vinifera	Roystonea_regia))))	(Dypsis_decaryi	Pelagodoxa_henryana))	(Podococcus_barteri	Serenoa_repens))	Iriartea_deltoidea)	(Chamaedorea_seifrizii	(Heterospathe_cagayanensis	Nypa_fruticans))))	(Reinhardtia_latisecta	Reinhardtia_paiewonskiana))	Calamus_caryotoides);
(((Phoenix_dactylifera	((((Serenoa_repens	Heterospathe_cagayanensis)	(Iriartea_deltoidea	Chamaedorea_seifrizii))	(Nypa_fruticans	(Pelagodoxa_henryana	((Prestoea_acuminata	((Leopoldinia_pulchra	Sclerosperma_profizianum)	((Attalea_speciosa	Roystonea_regia)	Pseudophoenix_vinifera)))	Dypsis_decaryi))))	Podococcus_barteri))	(Reinhardtia_latisecta	Reinhardtia_paiewonskiana))	Calamus_caryotoides);
(((((Leopoldinia_pulchra	Sclerosperma_profizianum)	(Prestoea_acuminata	((Attalea_speciosa	Roystonea_regia)	Pseudophoenix_vinifera)))	(Dypsis_decaryi	Pelagodoxa_henryana))	((((Serenoa_repens	Podococcus_barteri)	Iriartea_deltoidea)	(Heterospathe_cagayanensis	(Chamaedorea_seifrizii	Nypa_fruticans)))	((Reinhardtia_latisecta	Reinhardtia_paiewonskiana)	Phoenix_dactylifera)))	Calamus_caryotoides);
(((Reinhardtia_latisecta	Reinhardtia_paiewonskiana)	(Phoenix_dactylifera	(Nypa_fruticans	(((Iriartea_deltoidea	(((Sclerosperma_profizianum	(Prestoea_acuminata	(Leopoldinia_pulchra	((Attalea_speciosa	Roystonea_regia)	Pseudophoenix_vinifera))))	(Dypsis_decaryi	Pelagodoxa_henryana))	(Serenoa_repens	Podococcus_barteri)))	Heterospathe_cagayanensis)	Chamaedorea_seifrizii))))	Calamus_caryotoides);
(((Reinhardtia_latisecta	Reinhardtia_paiewonskiana)	(Phoenix_dactylifera	(((Heterospathe_cagayanensis	(Serenoa_repens	Podococcus_barteri))	Nypa_fruticans)	(Iriartea_deltoidea	(Chamaedorea_seifrizii	(((Dypsis_decaryi	((Prestoea_acuminata	((Attalea_speciosa	Roystonea_regia)	Pseudophoenix_vinifera))	Sclerosperma_profizianum))	Leopoldinia_pulchra)	Pelagodoxa_henryana))))))	Calamus_caryotoides);
((Prestoea_acuminata	((((Nypa_fruticans	((Reinhardtia_latisecta	Reinhardtia_paiewonskiana)	Phoenix_dactylifera))	(Podococcus_barteri	(Heterospathe_cagayanensis	Serenoa_repens)))	((((Attalea_speciosa	Roystonea_regia)	Pseudophoenix_vinifera)	Sclerosperma_profizianum)	(Iriartea_deltoidea	(Chamaedorea_seifrizii	Leopoldinia_pulchra))))	(Dypsis_decaryi	Pelagodoxa_henryana)))	Calamus_caryotoides);
((Reinhardtia_paiewonskiana	(Reinhardtia_latisecta	((Chamaedorea_seifrizii	((Heterospathe_cagayanensis	Phoenix_dactylifera)	((((Podococcus_barteri	Serenoa_repens)	((Prestoea_acuminata	(((Attalea_speciosa	Roystonea_regia)	Pseudophoenix_vinifera)	Sclerosperma_profizianum))	(Dypsis_decaryi	Pelagodoxa_henryana)))	Iriartea_deltoidea)	Leopoldinia_pulchra)))	Nypa_fruticans)))	Calamus_caryotoides);
(((Reinhardtia_paiewonskiana	Reinhardtia_latisecta)	(Phoenix_dactylifera	((Podococcus_barteri	(Heterospathe_cagayanensis	Serenoa_repens))	((Chamaedorea_seifrizii	(Iriartea_deltoidea	Leopoldinia_pulchra))	(((Pelagodoxa_henryana	Sclerosperma_profizianum)	((Prestoea_acuminata	((Attalea_speciosa	Roystonea_regia)	Pseudophoenix_vinifera))	Dypsis_decaryi))	Nypa_fruticans)))))	Calamus_caryotoides);
(((Reinhardtia_paiewonskiana	Reinhardtia_latisecta)	(Phoenix_dactylifera	((Nypa_fruticans	(Heterospathe_cagayanensis	(Serenoa_repens	Podococcus_barteri)))	((Chamaedorea_seifrizii	(Iriartea_deltoidea	Leopoldinia_pulchra))	((Dypsis_decaryi	Pelagodoxa_henryana)	(Sclerosperma_profizianum	(Prestoea_acuminata	((Attalea_speciosa	Roystonea_regia)	Pseudophoenix_vinifera))))))))	Calamus_caryotoides);
(((Reinhardtia_latisecta	Reinhardtia_paiewonskiana)	(((((Chamaedorea_seifrizii	(Leopoldinia_pulchra	Iriartea_deltoidea))	((((((Pseudophoenix_vinifera	(Attalea_speciosa	Roystonea_regia))	Prestoea_acuminata)	Sclerosperma_profizianum)	Dypsis_decaryi)	Pelagodoxa_henryana)	(Heterospathe_cagayanensis	Serenoa_repens)))	Nypa_fruticans)	Podococcus_barteri)	Phoenix_dactylifera))	Calamus_caryotoides);
(((Reinhardtia_latisecta	Reinhardtia_paiewonskiana)	((Podococcus_barteri	(((((Pseudophoenix_vinifera	(Attalea_speciosa	Roystonea_regia))	Prestoea_acuminata)	Sclerosperma_profizianum)	(Dypsis_decaryi	(Pelagodoxa_henryana	Leopoldinia_pulchra)))	((Nypa_fruticans	(Heterospathe_cagayanensis	Chamaedorea_seifrizii))	(Iriartea_deltoidea	Serenoa_repens))))	Phoenix_dactylifera))	Calamus_caryotoides);
((((Iriartea_deltoidea	Leopoldinia_pulchra)	Chamaedorea_seifrizii)	(((Podococcus_barteri	Serenoa_repens)	((((Roystonea_regia	(Attalea_speciosa	(Prestoea_acuminata	Sclerosperma_profizianum)))	(Dypsis_decaryi	Pelagodoxa_henryana))	Pseudophoenix_vinifera)	(Nypa_fruticans	Heterospathe_cagayanensis)))	(Phoenix_dactylifera	(Reinhardtia_latisecta	Reinhardtia_paiewonskiana))))	Calamus_caryotoides);
(((Reinhardtia_latisecta	Reinhardtia_paiewonskiana)	(((((Iriartea_deltoidea	Chamaedorea_seifrizii)	Nypa_fruticans)	Heterospathe_cagayanensis)	((((Prestoea_acuminata	(Roystonea_regia	(Attalea_speciosa	(Pseudophoenix_vinifera	Dypsis_decaryi))))	(Leopoldinia_pulchra	Sclerosperma_profizianum))	Pelagodoxa_henryana)	(Podococcus_barteri	Serenoa_repens)))	Phoenix_dactylifera))	Calamus_caryotoides);
(((Reinhardtia_paiewonskiana	Reinhardtia_latisecta)	(((((Podococcus_barteri	Serenoa_repens)	(((Prestoea_acuminata	(Pseudophoenix_vinifera	(Roystonea_regia	Attalea_speciosa)))	Sclerosperma_profizianum)	(Dypsis_decaryi	Pelagodoxa_henryana)))	(Leopoldinia_pulchra	((Heterospathe_cagayanensis	Nypa_fruticans)	Chamaedorea_seifrizii)))	Iriartea_deltoidea)	Phoenix_dactylifera))	Calamus_caryotoides);
((((Reinhardtia_paiewonskiana	Reinhardtia_latisecta)	((((((Pelagodoxa_henryana	(Prestoea_acuminata	(Pseudophoenix_vinifera	(Roystonea_regia	Attalea_speciosa))))	Sclerosperma_profizianum)	(Heterospathe_cagayanensis	Phoenix_dactylifera))	Dypsis_decaryi)	(Podococcus_barteri	Serenoa_repens))	(Chamaedorea_seifrizii	(Iriartea_deltoidea	Leopoldinia_pulchra))))	Nypa_fruticans)	Calamus_caryotoides);
(((Dypsis_decaryi	(Pelagodoxa_henryana	((Sclerosperma_profizianum	(Pseudophoenix_vinifera	(Roystonea_regia	Attalea_speciosa)))	Prestoea_acuminata)))	(((Heterospathe_cagayanensis	Phoenix_dactylifera)	((Podococcus_barteri	Serenoa_repens)	(Chamaedorea_seifrizii	(((Reinhardtia_paiewonskiana	Reinhardtia_latisecta)	Iriartea_deltoidea)	Leopoldinia_pulchra))))	Nypa_fruticans))	Calamus_caryotoides);
((((Nypa_fruticans	((Reinhardtia_paiewonskiana	Reinhardtia_latisecta)	Phoenix_dactylifera))	((Dypsis_decaryi	Heterospathe_cagayanensis)	((Podococcus_barteri	Serenoa_repens)	(Pelagodoxa_henryana	((Sclerosperma_profizianum	(Pseudophoenix_vinifera	(Roystonea_regia	Attalea_speciosa)))	Prestoea_acuminata)))))	(Chamaedorea_seifrizii	(Iriartea_deltoidea	Leopoldinia_pulchra)))	Calamus_caryotoides);
(((Reinhardtia_paiewonskiana	Reinhardtia_latisecta)	(Phoenix_dactylifera	((((Podococcus_barteri	Serenoa_repens)	((Dypsis_decaryi	Pelagodoxa_henryana)	(Sclerosperma_profizianum	(Prestoea_acuminata	(Pseudophoenix_vinifera	(Roystonea_regia	Attalea_speciosa))))))	((Nypa_fruticans	Heterospathe_cagayanensis)	Chamaedorea_seifrizii))	(Iriartea_deltoidea	Leopoldinia_pulchra))))	Calamus_caryotoides);
(((Reinhardtia_paiewonskiana	Reinhardtia_latisecta)	(Phoenix_dactylifera	((((Podococcus_barteri	Serenoa_repens)	((Dypsis_decaryi	Pelagodoxa_henryana)	(Sclerosperma_profizianum	(Prestoea_acuminata	(Pseudophoenix_vinifera	(Roystonea_regia	Attalea_speciosa))))))	((Nypa_fruticans	Heterospathe_cagayanensis)	Chamaedorea_seifrizii))	(Iriartea_deltoidea	Leopoldinia_pulchra))))	Calamus_caryotoides);
(((((Nypa_fruticans	Heterospathe_cagayanensis)	(Iriartea_deltoidea	((Phoenix_dactylifera	(Reinhardtia_paiewonskiana	Reinhardtia_latisecta))	(Podococcus_barteri	Serenoa_repens))))	Chamaedorea_seifrizii)	(((Pseudophoenix_vinifera	(Roystonea_regia	Attalea_speciosa))	Prestoea_acuminata)	(((Pelagodoxa_henryana	Dypsis_decaryi)	Leopoldinia_pulchra)	Sclerosperma_profizianum)))	Calamus_caryotoides);
(((Reinhardtia_paiewonskiana	Reinhardtia_latisecta)	(((Leopoldinia_pulchra	(Iriartea_deltoidea	((((Pseudophoenix_vinifera	(Roystonea_regia	Attalea_speciosa))	Prestoea_acuminata)	Sclerosperma_profizianum)	Chamaedorea_seifrizii)))	((Dypsis_decaryi	Pelagodoxa_henryana)	((Podococcus_barteri	(Heterospathe_cagayanensis	Serenoa_repens))	Nypa_fruticans)))	Phoenix_dactylifera))	Calamus_caryotoides);
(((Reinhardtia_paiewonskiana	Reinhardtia_latisecta)	((((Podococcus_barteri	Serenoa_repens)	((((Pseudophoenix_vinifera	(Roystonea_regia	Attalea_speciosa))	Prestoea_acuminata)	(Leopoldinia_pulchra	Sclerosperma_profizianum))	(Dypsis_decaryi	Pelagodoxa_henryana)))	((Chamaedorea_seifrizii	(Heterospathe_cagayanensis	Nypa_fruticans))	Iriartea_deltoidea))	Phoenix_dactylifera))	Calamus_caryotoides);
((Pelagodoxa_henryana	((((((Pseudophoenix_vinifera	(Roystonea_regia	Attalea_speciosa))	Prestoea_acuminata)	Heterospathe_cagayanensis)	Nypa_fruticans)	((Podococcus_barteri	Serenoa_repens)	((Iriartea_deltoidea	(Leopoldinia_pulchra	(Chamaedorea_seifrizii	Sclerosperma_profizianum)))	(Phoenix_dactylifera	(Reinhardtia_paiewonskiana	Reinhardtia_latisecta)))))	Dypsis_decaryi))	Calamus_caryotoides);
(((Reinhardtia_paiewonskiana	Reinhardtia_latisecta)	(((Leopoldinia_pulchra	Iriartea_deltoidea)	((((Chamaedorea_seifrizii	((Sclerosperma_profizianum	Prestoea_acuminata)	((Dypsis_decaryi	Pelagodoxa_henryana)	(Pseudophoenix_vinifera	(Roystonea_regia	Attalea_speciosa)))))	Heterospathe_cagayanensis)	Nypa_fruticans)	(Podococcus_barteri	Serenoa_repens)))	Phoenix_dactylifera))	Calamus_caryotoides);
(((Reinhardtia_paiewonskiana	Reinhardtia_latisecta)	((((((Chamaedorea_seifrizii	((((Pseudophoenix_vinifera	(Roystonea_regia	Attalea_speciosa))	Sclerosperma_profizianum)	(Leopoldinia_pulchra	Prestoea_acuminata))	(Dypsis_decaryi	Pelagodoxa_henryana)))	Heterospathe_cagayanensis)	Nypa_fruticans)	Iriartea_deltoidea)	(Podococcus_barteri	Serenoa_repens))	Phoenix_dactylifera))	Calamus_caryotoides);
(((Reinhardtia_paiewonskiana	Reinhardtia_latisecta)	((Podococcus_barteri	(Serenoa_repens	((Heterospathe_cagayanensis	(Nypa_fruticans	((Sclerosperma_profizianum	(Prestoea_acuminata	((Pseudophoenix_vinifera	Attalea_speciosa)	Roystonea_regia)))	(Dypsis_decaryi	Pelagodoxa_henryana))))	((Leopoldinia_pulchra	Chamaedorea_seifrizii)	Iriartea_deltoidea))))	Phoenix_dactylifera))	Calamus_caryotoides);
(((Reinhardtia_paiewonskiana	Reinhardtia_latisecta)	(Phoenix_dactylifera	(Nypa_fruticans	(((Dypsis_decaryi	Pelagodoxa_henryana)	(Sclerosperma_profizianum	((Pseudophoenix_vinifera	(Attalea_speciosa	Roystonea_regia))	Prestoea_acuminata)))	(Heterospathe_cagayanensis	(((Leopoldinia_pulchra	Chamaedorea_seifrizii)	Iriartea_deltoidea)	(Podococcus_barteri	Serenoa_repens)))))))	Calamus_caryotoides);
(((Iriartea_deltoidea	((Podococcus_barteri	Serenoa_repens)	((((Heterospathe_cagayanensis	Chamaedorea_seifrizii)	Nypa_fruticans)	Leopoldinia_pulchra)	((Reinhardtia_paiewonskiana	Reinhardtia_latisecta)	Phoenix_dactylifera))))	((Dypsis_decaryi	Pelagodoxa_henryana)	(Sclerosperma_profizianum	((Pseudophoenix_vinifera	(Attalea_speciosa	Roystonea_regia))	Prestoea_acuminata))))	Calamus_caryotoides);
(((Reinhardtia_paiewonskiana	Reinhardtia_latisecta)	(Phoenix_dactylifera	((((Pelagodoxa_henryana	(Sclerosperma_profizianum	(((Pseudophoenix_vinifera	(Attalea_speciosa	Roystonea_regia))	Prestoea_acuminata)	Dypsis_decaryi)))	(Chamaedorea_seifrizii	(Iriartea_deltoidea	Leopoldinia_pulchra)))	((Podococcus_barteri	Serenoa_repens)	Heterospathe_cagayanensis))	Nypa_fruticans)))	Calamus_caryotoides);
(((Nypa_fruticans	(((Leopoldinia_pulchra	((((Dypsis_decaryi	Pelagodoxa_henryana)	(Sclerosperma_profizianum	(Prestoea_acuminata	(Pseudophoenix_vinifera	(Attalea_speciosa	Roystonea_regia)))))	Phoenix_dactylifera)	(Iriartea_deltoidea	(Podococcus_barteri	Serenoa_repens))))	Chamaedorea_seifrizii)	Heterospathe_cagayanensis))	(Reinhardtia_latisecta	Reinhardtia_paiewonskiana))	Calamus_caryotoides);
((((Reinhardtia_paiewonskiana	(Chamaedorea_seifrizii	(((Prestoea_acuminata	((Pseudophoenix_vinifera	(Attalea_speciosa	Roystonea_regia))	Sclerosperma_profizianum))	(Dypsis_decaryi	Pelagodoxa_henryana))	Leopoldinia_pulchra)))	(((Nypa_fruticans	Phoenix_dactylifera)	(Heterospathe_cagayanensis	(Podococcus_barteri	Serenoa_repens)))	Iriartea_deltoidea))	Reinhardtia_latisecta)	Calamus_caryotoides);
(((((Heterospathe_cagayanensis	Serenoa_repens)	((Nypa_fruticans	(Iriartea_deltoidea	Podococcus_barteri))	((((((Leopoldinia_pulchra	(Pseudophoenix_vinifera	(Attalea_speciosa	Roystonea_regia)))	Sclerosperma_profizianum)	Prestoea_acuminata)	Dypsis_decaryi)	Pelagodoxa_henryana)	Chamaedorea_seifrizii)))	Phoenix_dactylifera)	(Reinhardtia_paiewonskiana	Reinhardtia_latisecta))	Calamus_caryotoides);
(((((Serenoa_repens	Podococcus_barteri)	(((((Prestoea_acuminata	(Pseudophoenix_vinifera	(Attalea_speciosa	Roystonea_regia)))	Chamaedorea_seifrizii)	(Heterospathe_cagayanensis	Nypa_fruticans))	((Sclerosperma_profizianum	(Dypsis_decaryi	Pelagodoxa_henryana))	Leopoldinia_pulchra))	Iriartea_deltoidea))	Phoenix_dactylifera)	(Reinhardtia_paiewonskiana	Reinhardtia_latisecta))	Calamus_caryotoides);
((((((Nypa_fruticans	((Leopoldinia_pulchra	Chamaedorea_seifrizii)	Heterospathe_cagayanensis))	((Sclerosperma_profizianum	(Dypsis_decaryi	Pelagodoxa_henryana))	(Prestoea_acuminata	(Pseudophoenix_vinifera	(Attalea_speciosa	Roystonea_regia)))))	(Iriartea_deltoidea	(Serenoa_repens	Podococcus_barteri)))	Phoenix_dactylifera)	(Reinhardtia_paiewonskiana	Reinhardtia_latisecta))	Calamus_caryotoides);
(((((Nypa_fruticans	((Leopoldinia_pulchra	Chamaedorea_seifrizii)	Heterospathe_cagayanensis))	((Dypsis_decaryi	Pelagodoxa_henryana)	((((Prestoea_acuminata	(Pseudophoenix_vinifera	(Attalea_speciosa	Roystonea_regia)))	Sclerosperma_profizianum)	Iriartea_deltoidea)	(Serenoa_repens	Podococcus_barteri))))	Phoenix_dactylifera)	(Reinhardtia_paiewonskiana	Reinhardtia_latisecta))	Calamus_caryotoides);
(((Phoenix_dactylifera	(((Pelagodoxa_henryana	(Serenoa_repens	Podococcus_barteri))	((Dypsis_decaryi	(Heterospathe_cagayanensis	(Prestoea_acuminata	(Pseudophoenix_vinifera	(Attalea_speciosa	Roystonea_regia)))))	(Iriartea_deltoidea	((Leopoldinia_pulchra	Chamaedorea_seifrizii)	Sclerosperma_profizianum))))	Nypa_fruticans))	(Reinhardtia_paiewonskiana	Reinhardtia_latisecta))	Calamus_caryotoides);
((((Nypa_fruticans	(Leopoldinia_pulchra	(Heterospathe_cagayanensis	(Prestoea_acuminata	(Pseudophoenix_vinifera	(Attalea_speciosa	Roystonea_regia))))))	(Iriartea_deltoidea	((Serenoa_repens	Podococcus_barteri)	(Phoenix_dactylifera	((Dypsis_decaryi	Pelagodoxa_henryana)	Sclerosperma_profizianum)))))	((Chamaedorea_seifrizii	Reinhardtia_paiewonskiana)	Reinhardtia_latisecta))	Calamus_caryotoides);
(((((Serenoa_repens	Podococcus_barteri)	((Iriartea_deltoidea	Sclerosperma_profizianum)	((Dypsis_decaryi	Pelagodoxa_henryana)	(((Chamaedorea_seifrizii	Leopoldinia_pulchra)	(Heterospathe_cagayanensis	Nypa_fruticans))	((Pseudophoenix_vinifera	(Attalea_speciosa	Roystonea_regia))	Prestoea_acuminata)))))	(Reinhardtia_paiewonskiana	Reinhardtia_latisecta))	Phoenix_dactylifera)	Calamus_caryotoides);
(((Reinhardtia_paiewonskiana	Reinhardtia_latisecta)	(((Nypa_fruticans	Phoenix_dactylifera)	(((((Pseudophoenix_vinifera	(Attalea_speciosa	Roystonea_regia))	Serenoa_repens)	Podococcus_barteri)	Heterospathe_cagayanensis)	((Dypsis_decaryi	Pelagodoxa_henryana)	Prestoea_acuminata)))	(Iriartea_deltoidea	(Sclerosperma_profizianum	(Chamaedorea_seifrizii	Leopoldinia_pulchra)))))	Calamus_caryotoides);
((((Serenoa_repens	((Reinhardtia_latisecta	Reinhardtia_paiewonskiana)	Podococcus_barteri))	((Chamaedorea_seifrizii	Iriartea_deltoidea)	(Nypa_fruticans	((Phoenix_dactylifera	Heterospathe_cagayanensis)	Dypsis_decaryi))))	(Pelagodoxa_henryana	(((Pseudophoenix_vinifera	(Roystonea_regia	Attalea_speciosa))	(Sclerosperma_profizianum	Leopoldinia_pulchra))	Prestoea_acuminata)))	Calamus_caryotoides);
((((Phoenix_dactylifera	(Reinhardtia_latisecta	Reinhardtia_paiewonskiana))	(Podococcus_barteri	Serenoa_repens))	(((Heterospathe_cagayanensis	(Chamaedorea_seifrizii	Nypa_fruticans))	Iriartea_deltoidea)	((Dypsis_decaryi	Pelagodoxa_henryana)	((((Roystonea_regia	Attalea_speciosa)	Pseudophoenix_vinifera)	Prestoea_acuminata)	(Sclerosperma_profizianum	Leopoldinia_pulchra)))))	Calamus_caryotoides);
(((Reinhardtia_latisecta	Reinhardtia_paiewonskiana)	((((((Dypsis_decaryi	Pelagodoxa_henryana)	Sclerosperma_profizianum)	(((((Roystonea_regia	Attalea_speciosa)	Pseudophoenix_vinifera)	Prestoea_acuminata)	Heterospathe_cagayanensis)	(Chamaedorea_seifrizii	Nypa_fruticans)))	(Podococcus_barteri	Serenoa_repens))	(Iriartea_deltoidea	Leopoldinia_pulchra))	Phoenix_dactylifera))	Calamus_caryotoides);
(((Reinhardtia_latisecta	Reinhardtia_paiewonskiana)	(((((Chamaedorea_seifrizii	(((Prestoea_acuminata	((Roystonea_regia	Attalea_speciosa)	Pseudophoenix_vinifera))	Pelagodoxa_henryana)	Sclerosperma_profizianum))	Dypsis_decaryi)	(((Podococcus_barteri	Leopoldinia_pulchra)	(Heterospathe_cagayanensis	Serenoa_repens))	Iriartea_deltoidea))	Nypa_fruticans)	Phoenix_dactylifera))	Calamus_caryotoides);
((((Phoenix_dactylifera	(Reinhardtia_latisecta	Reinhardtia_paiewonskiana))	((Podococcus_barteri	Serenoa_repens)	(((Leopoldinia_pulchra	(Sclerosperma_profizianum	(Prestoea_acuminata	(Attalea_speciosa	(Pseudophoenix_vinifera	Roystonea_regia)))))	(Dypsis_decaryi	Pelagodoxa_henryana))	(Chamaedorea_seifrizii	(Heterospathe_cagayanensis	Nypa_fruticans)))))	Iriartea_deltoidea)	Calamus_caryotoides);
(((Reinhardtia_latisecta	Reinhardtia_paiewonskiana)	(((Phoenix_dactylifera	Heterospathe_cagayanensis)	Nypa_fruticans)	((Iriartea_deltoidea	(Sclerosperma_profizianum	(Chamaedorea_seifrizii	(Leopoldinia_pulchra	(Prestoea_acuminata	(Attalea_speciosa	(Pseudophoenix_vinifera	Roystonea_regia)))))))	((Podococcus_barteri	Serenoa_repens)	(Dypsis_decaryi	Pelagodoxa_henryana)))))	Calamus_caryotoides);
(((Reinhardtia_latisecta	Reinhardtia_paiewonskiana)	(Phoenix_dactylifera	((Nypa_fruticans	Heterospathe_cagayanensis)	(((Podococcus_barteri	Serenoa_repens)	((Sclerosperma_profizianum	(Prestoea_acuminata	(Pseudophoenix_vinifera	(Roystonea_regia	Attalea_speciosa))))	(Dypsis_decaryi	Pelagodoxa_henryana)))	((Leopoldinia_pulchra	Iriartea_deltoidea)	Chamaedorea_seifrizii)))))	Calamus_caryotoides);
(((Reinhardtia_latisecta	Reinhardtia_paiewonskiana)	((Chamaedorea_seifrizii	(Nypa_fruticans	Heterospathe_cagayanensis))	(((((Sclerosperma_profizianum	(Prestoea_acuminata	(Attalea_speciosa	(Pseudophoenix_vinifera	Roystonea_regia))))	(Dypsis_decaryi	Pelagodoxa_henryana))	(Leopoldinia_pulchra	Phoenix_dactylifera))	Iriartea_deltoidea)	(Podococcus_barteri	Serenoa_repens))))	Calamus_caryotoides);
(((Reinhardtia_latisecta	Reinhardtia_paiewonskiana)	(Heterospathe_cagayanensis	(Nypa_fruticans	(Chamaedorea_seifrizii	((Phoenix_dactylifera	Iriartea_deltoidea)	(((Sclerosperma_profizianum	(Prestoea_acuminata	((Attalea_speciosa	(Leopoldinia_pulchra	Roystonea_regia))	Pseudophoenix_vinifera)))	(Dypsis_decaryi	Pelagodoxa_henryana))	(Podococcus_barteri	Serenoa_repens)))))))	Calamus_caryotoides);
(((((((((Dypsis_decaryi	Chamaedorea_seifrizii)	((Prestoea_acuminata	((Pseudophoenix_vinifera	((Attalea_speciosa	Roystonea_regia)	Leopoldinia_pulchra))	Sclerosperma_profizianum))	Pelagodoxa_henryana))	Nypa_fruticans)	Iriartea_deltoidea)	(Heterospathe_cagayanensis	Serenoa_repens))	Podococcus_barteri)	Phoenix_dactylifera)	(Reinhardtia_latisecta	Reinhardtia_paiewonskiana))	Calamus_caryotoides);
(((Prestoea_acuminata	((Leopoldinia_pulchra	Sclerosperma_profizianum)	((Roystonea_regia	Attalea_speciosa)	Pseudophoenix_vinifera)))	((Dypsis_decaryi	Pelagodoxa_henryana)	(((Nypa_fruticans	((Reinhardtia_latisecta	Reinhardtia_paiewonskiana)	Phoenix_dactylifera))	(Heterospathe_cagayanensis	(Podococcus_barteri	Serenoa_repens)))	(Chamaedorea_seifrizii	Iriartea_deltoidea))))	Calamus_caryotoides);
(((Reinhardtia_latisecta	Reinhardtia_paiewonskiana)	(Iriartea_deltoidea	(((((Dypsis_decaryi	Pelagodoxa_henryana)	((((Pseudophoenix_vinifera	Roystonea_regia)	Attalea_speciosa)	(Leopoldinia_pulchra	Prestoea_acuminata))	Sclerosperma_profizianum))	(Podococcus_barteri	Serenoa_repens))	((Heterospathe_cagayanensis	Chamaedorea_seifrizii)	Nypa_fruticans))	Phoenix_dactylifera)))	Calamus_caryotoides);
(((((Reinhardtia_latisecta	Reinhardtia_paiewonskiana)	Phoenix_dactylifera)	Nypa_fruticans)	((((Podococcus_barteri	Serenoa_repens)	Heterospathe_cagayanensis)	(Dypsis_decaryi	Pelagodoxa_henryana))	((Chamaedorea_seifrizii	Leopoldinia_pulchra)	(Iriartea_deltoidea	(Sclerosperma_profizianum	((Pseudophoenix_vinifera	(Roystonea_regia	Attalea_speciosa))	Prestoea_acuminata))))))	Calamus_caryotoides);
(((Reinhardtia_latisecta	Reinhardtia_paiewonskiana)	(Phoenix_dactylifera	((Iriartea_deltoidea	(((Dypsis_decaryi	Pelagodoxa_henryana)	(Prestoea_acuminata	((Leopoldinia_pulchra	Sclerosperma_profizianum)	(Pseudophoenix_vinifera	(Roystonea_regia	Attalea_speciosa)))))	((Heterospathe_cagayanensis	Nypa_fruticans)	Chamaedorea_seifrizii)))	(Podococcus_barteri	Serenoa_repens))))	Calamus_caryotoides);
(((Reinhardtia_latisecta	Reinhardtia_paiewonskiana)	(Phoenix_dactylifera	(Nypa_fruticans	((Chamaedorea_seifrizii	((Dypsis_decaryi	Pelagodoxa_henryana)	((Podococcus_barteri	Serenoa_repens)	((Leopoldinia_pulchra	Iriartea_deltoidea)	((Pseudophoenix_vinifera	(Roystonea_regia	Attalea_speciosa))	Sclerosperma_profizianum)))))	(Prestoea_acuminata	Heterospathe_cagayanensis)))))	Calamus_caryotoides);
(((Reinhardtia_latisecta	Reinhardtia_paiewonskiana)	(Phoenix_dactylifera	(Nypa_fruticans	((Dypsis_decaryi	((Iriartea_deltoidea	Chamaedorea_seifrizii)	(Heterospathe_cagayanensis	(Podococcus_barteri	Serenoa_repens))))	(((((Attalea_speciosa	Roystonea_regia)	Pseudophoenix_vinifera)	(Leopoldinia_pulchra	Sclerosperma_profizianum))	Prestoea_acuminata)	Pelagodoxa_henryana)))))	Calamus_caryotoides);
((((Heterospathe_cagayanensis	(Podococcus_barteri	Serenoa_repens))	(((Dypsis_decaryi	Pelagodoxa_henryana)	(Prestoea_acuminata	((Attalea_speciosa	Roystonea_regia)	Pseudophoenix_vinifera)))	((Iriartea_deltoidea	Chamaedorea_seifrizii)	(Leopoldinia_pulchra	Sclerosperma_profizianum))))	(((Reinhardtia_latisecta	Reinhardtia_paiewonskiana)	Phoenix_dactylifera)	Nypa_fruticans))	Calamus_caryotoides);
(((Reinhardtia_latisecta	Reinhardtia_paiewonskiana)	(Phoenix_dactylifera	(Nypa_fruticans	(((Podococcus_barteri	Serenoa_repens)	((Sclerosperma_profizianum	Iriartea_deltoidea)	(Leopoldinia_pulchra	Chamaedorea_seifrizii)))	(Heterospathe_cagayanensis	((Dypsis_decaryi	Pelagodoxa_henryana)	(Prestoea_acuminata	((Attalea_speciosa	Roystonea_regia)	Pseudophoenix_vinifera))))))))	Calamus_caryotoides);
(((Reinhardtia_latisecta	Reinhardtia_paiewonskiana)	(Phoenix_dactylifera	(Iriartea_deltoidea	((((Dypsis_decaryi	Pelagodoxa_henryana)	Sclerosperma_profizianum)	((Serenoa_repens	Podococcus_barteri)	Leopoldinia_pulchra))	(Nypa_fruticans	(Heterospathe_cagayanensis	((Prestoea_acuminata	((Attalea_speciosa	Roystonea_regia)	Pseudophoenix_vinifera))	Chamaedorea_seifrizii)))))))	Calamus_caryotoides);
(((Reinhardtia_latisecta	Reinhardtia_paiewonskiana)	(Leopoldinia_pulchra	(((((Chamaedorea_seifrizii	Nypa_fruticans)	(Heterospathe_cagayanensis	(((Dypsis_decaryi	Pelagodoxa_henryana)	Sclerosperma_profizianum)	(Prestoea_acuminata	((Attalea_speciosa	Roystonea_regia)	Pseudophoenix_vinifera)))))	Podococcus_barteri)	(Serenoa_repens	Phoenix_dactylifera))	Iriartea_deltoidea)))	Calamus_caryotoides);
(((Serenoa_repens	Podococcus_barteri)	((((Iriartea_deltoidea	Chamaedorea_seifrizii)	((Dypsis_decaryi	Pelagodoxa_henryana)	((Sclerosperma_profizianum	Leopoldinia_pulchra)	(Prestoea_acuminata	(Pseudophoenix_vinifera	(Roystonea_regia	Attalea_speciosa))))))	(Nypa_fruticans	((Reinhardtia_paiewonskiana	Reinhardtia_latisecta)	Phoenix_dactylifera)))	Heterospathe_cagayanensis))	Calamus_caryotoides);
(((Reinhardtia_paiewonskiana	Reinhardtia_latisecta)	(Phoenix_dactylifera	((Iriartea_deltoidea	((Dypsis_decaryi	Pelagodoxa_henryana)	((Serenoa_repens	Podococcus_barteri)	(Sclerosperma_profizianum	(Prestoea_acuminata	(Pseudophoenix_vinifera	(Roystonea_regia	Attalea_speciosa)))))))	(((Heterospathe_cagayanensis	Chamaedorea_seifrizii)	Nypa_fruticans)	Leopoldinia_pulchra))))	Calamus_caryotoides);
(((Reinhardtia_paiewonskiana	Reinhardtia_latisecta)	(Phoenix_dactylifera	(((Heterospathe_cagayanensis	(Serenoa_repens	Podococcus_barteri))	(Nypa_fruticans	(Pelagodoxa_henryana	((Dypsis_decaryi	(Sclerosperma_profizianum	(Pseudophoenix_vinifera	(Roystonea_regia	Attalea_speciosa))))	Prestoea_acuminata))))	(Chamaedorea_seifrizii	(Iriartea_deltoidea	Leopoldinia_pulchra)))))	Calamus_caryotoides);
(((Reinhardtia_paiewonskiana	Reinhardtia_latisecta)	(Phoenix_dactylifera	((Serenoa_repens	Podococcus_barteri)	((Iriartea_deltoidea	Leopoldinia_pulchra)	((Heterospathe_cagayanensis	Nypa_fruticans)	(Chamaedorea_seifrizii	((Pseudophoenix_vinifera	(Roystonea_regia	Attalea_speciosa))	(((Pelagodoxa_henryana	Dypsis_decaryi)	Sclerosperma_profizianum)	Prestoea_acuminata))))))))	Calamus_caryotoides);
(((Leopoldinia_pulchra	((Heterospathe_cagayanensis	Nypa_fruticans)	(Chamaedorea_seifrizii	((Pseudophoenix_vinifera	(Roystonea_regia	Attalea_speciosa))	(((Pelagodoxa_henryana	Dypsis_decaryi)	Sclerosperma_profizianum)	Prestoea_acuminata)))))	(((Serenoa_repens	Podococcus_barteri)	Iriartea_deltoidea)	((Reinhardtia_paiewonskiana	Reinhardtia_latisecta)	Phoenix_dactylifera)))	Calamus_caryotoides);
((Chamaedorea_seifrizii	((Iriartea_deltoidea	Leopoldinia_pulchra)	(((((Sclerosperma_profizianum	(Pseudophoenix_vinifera	(Roystonea_regia	Attalea_speciosa)))	Prestoea_acuminata)	(Dypsis_decaryi	Pelagodoxa_henryana))	((Heterospathe_cagayanensis	Serenoa_repens)	Podococcus_barteri))	(Nypa_fruticans	((Reinhardtia_paiewonskiana	Reinhardtia_latisecta)	Phoenix_dactylifera)))))	Calamus_caryotoides);
(((Reinhardtia_paiewonskiana	Reinhardtia_latisecta)	(Phoenix_dactylifera	((Iriartea_deltoidea	Heterospathe_cagayanensis)	((Dypsis_decaryi	((Pelagodoxa_henryana	Chamaedorea_seifrizii)	(Sclerosperma_profizianum	(Leopoldinia_pulchra	(Prestoea_acuminata	(Pseudophoenix_vinifera	(Roystonea_regia	Attalea_speciosa)))))))	(Nypa_fruticans	(Serenoa_repens	Podococcus_barteri))))))	Calamus_caryotoides);
(((Reinhardtia_paiewonskiana	Reinhardtia_latisecta)	(Phoenix_dactylifera	(((Serenoa_repens	Podococcus_barteri)	(((Pelagodoxa_henryana	(((Pseudophoenix_vinifera	(Roystonea_regia	Attalea_speciosa))	(Sclerosperma_profizianum	Leopoldinia_pulchra))	Prestoea_acuminata))	(Dypsis_decaryi	Heterospathe_cagayanensis))	(Chamaedorea_seifrizii	Iriartea_deltoidea)))	Nypa_fruticans)))	Calamus_caryotoides);
(((Reinhardtia_paiewonskiana	Reinhardtia_latisecta)	(((Sclerosperma_profizianum	Leopoldinia_pulchra)	Iriartea_deltoidea)	(((Nypa_fruticans	((Pelagodoxa_henryana	Dypsis_decaryi)	((Phoenix_dactylifera	Heterospathe_cagayanensis)	Prestoea_acuminata)))	((Pseudophoenix_vinifera	(Roystonea_regia	Attalea_speciosa))	(Serenoa_repens	Podococcus_barteri)))	Chamaedorea_seifrizii)))	Calamus_caryotoides);
((((((Leopoldinia_pulchra	Chamaedorea_seifrizii)	((Reinhardtia_paiewonskiana	Reinhardtia_latisecta)	Iriartea_deltoidea))	(Serenoa_repens	Heterospathe_cagayanensis))	((Nypa_fruticans	Phoenix_dactylifera)	Podococcus_barteri))	((((Pseudophoenix_vinifera	(Roystonea_regia	Attalea_speciosa))	Prestoea_acuminata)	Sclerosperma_profizianum)	(Pelagodoxa_henryana	Dypsis_decaryi)))	Calamus_caryotoides);
(((Iriartea_deltoidea	(Leopoldinia_pulchra	((((Heterospathe_cagayanensis	Phoenix_dactylifera)	((Dypsis_decaryi	Pelagodoxa_henryana)	(Sclerosperma_profizianum	(Prestoea_acuminata	(Pseudophoenix_vinifera	(Attalea_speciosa	Roystonea_regia))))))	(Nypa_fruticans	(Serenoa_repens	Podococcus_barteri)))	Chamaedorea_seifrizii)))	(Reinhardtia_latisecta	Reinhardtia_paiewonskiana))	Calamus_caryotoides);
(((Leopoldinia_pulchra	((Reinhardtia_latisecta	Reinhardtia_paiewonskiana)	(((Serenoa_repens	Podococcus_barteri)	(((((Heterospathe_cagayanensis	Phoenix_dactylifera)	Attalea_speciosa)	((Sclerosperma_profizianum	Prestoea_acuminata)	Roystonea_regia))	(Pseudophoenix_vinifera	Nypa_fruticans))	(Dypsis_decaryi	Pelagodoxa_henryana)))	Chamaedorea_seifrizii)))	Iriartea_deltoidea)	Calamus_caryotoides);
(((Reinhardtia_latisecta	Reinhardtia_paiewonskiana)	(Phoenix_dactylifera	((Iriartea_deltoidea	(Leopoldinia_pulchra	Chamaedorea_seifrizii))	(((Heterospathe_cagayanensis	Nypa_fruticans)	((Dypsis_decaryi	Pelagodoxa_henryana)	(Prestoea_acuminata	((Pseudophoenix_vinifera	(Attalea_speciosa	Roystonea_regia))	Sclerosperma_profizianum))))	(Serenoa_repens	Podococcus_barteri)))))	Calamus_caryotoides);
(((Reinhardtia_latisecta	Reinhardtia_paiewonskiana)	(Phoenix_dactylifera	((((Heterospathe_cagayanensis	Serenoa_repens)	Podococcus_barteri)	((Iriartea_deltoidea	(Leopoldinia_pulchra	Chamaedorea_seifrizii))	((Dypsis_decaryi	Pelagodoxa_henryana)	(Prestoea_acuminata	((Pseudophoenix_vinifera	(Attalea_speciosa	Roystonea_regia))	Sclerosperma_profizianum)))))	Nypa_fruticans)))	Calamus_caryotoides);
((Heterospathe_cagayanensis	(((Iriartea_deltoidea	(Leopoldinia_pulchra	Chamaedorea_seifrizii))	Nypa_fruticans)	((((Dypsis_decaryi	Pelagodoxa_henryana)	(Prestoea_acuminata	((Pseudophoenix_vinifera	(Attalea_speciosa	Roystonea_regia))	Sclerosperma_profizianum)))	(Serenoa_repens	Podococcus_barteri))	((Reinhardtia_latisecta	Reinhardtia_paiewonskiana)	Phoenix_dactylifera))))	Calamus_caryotoides);
(((Reinhardtia_paiewonskiana	Reinhardtia_latisecta)	(Phoenix_dactylifera	((((Iriartea_deltoidea	(Leopoldinia_pulchra	Chamaedorea_seifrizii))	((((Pseudophoenix_vinifera	Attalea_speciosa)	Roystonea_regia)	((Prestoea_acuminata	(Pelagodoxa_henryana	Sclerosperma_profizianum))	Dypsis_decaryi))	(Heterospathe_cagayanensis	Serenoa_repens)))	Podococcus_barteri)	Nypa_fruticans)))	Calamus_caryotoides);
(((Reinhardtia_paiewonskiana	Reinhardtia_latisecta)	(Phoenix_dactylifera	((((Iriartea_deltoidea	(Leopoldinia_pulchra	Chamaedorea_seifrizii))	(((Dypsis_decaryi	(Prestoea_acuminata	(Pseudophoenix_vinifera	(Attalea_speciosa	Roystonea_regia))))	Sclerosperma_profizianum)	Pelagodoxa_henryana))	(Podococcus_barteri	(Serenoa_repens	Heterospathe_cagayanensis)))	Nypa_fruticans)))	Calamus_caryotoides);
(((Reinhardtia_paiewonskiana	Reinhardtia_latisecta)	(Phoenix_dactylifera	(((Iriartea_deltoidea	((((Dypsis_decaryi	((Prestoea_acuminata	(Pseudophoenix_vinifera	(Attalea_speciosa	Roystonea_regia)))	Leopoldinia_pulchra))	Sclerosperma_profizianum)	Pelagodoxa_henryana)	Chamaedorea_seifrizii))	(Heterospathe_cagayanensis	(Podococcus_barteri	Serenoa_repens)))	Nypa_fruticans)))	Calamus_caryotoides);
((Heterospathe_cagayanensis	((Podococcus_barteri	Serenoa_repens)	((Nypa_fruticans	((Reinhardtia_paiewonskiana	Reinhardtia_latisecta)	Phoenix_dactylifera))	(((((Attalea_speciosa	(Roystonea_regia	Pseudophoenix_vinifera))	(Leopoldinia_pulchra	Sclerosperma_profizianum))	Prestoea_acuminata)	(Dypsis_decaryi	Pelagodoxa_henryana))	(Iriartea_deltoidea	Chamaedorea_seifrizii)))))	Calamus_caryotoides);
(((Nypa_fruticans	((Reinhardtia_paiewonskiana	Reinhardtia_latisecta)	Phoenix_dactylifera))	(((((((((Prestoea_acuminata	(Pseudophoenix_vinifera	(Roystonea_regia	Attalea_speciosa)))	Sclerosperma_profizianum)	Pelagodoxa_henryana)	Chamaedorea_seifrizii)	Leopoldinia_pulchra)	(Serenoa_repens	Podococcus_barteri))	Dypsis_decaryi)	Iriartea_deltoidea)	Heterospathe_cagayanensis))	Calamus_caryotoides);
(((Phoenix_dactylifera	((((Heterospathe_cagayanensis	(Pelagodoxa_henryana	(Sclerosperma_profizianum	(Prestoea_acuminata	(Pseudophoenix_vinifera	(Roystonea_regia	Attalea_speciosa))))))	(((Chamaedorea_seifrizii	Iriartea_deltoidea)	Leopoldinia_pulchra)	Dypsis_decaryi))	Nypa_fruticans)	(Podococcus_barteri	Serenoa_repens)))	(Reinhardtia_paiewonskiana	Reinhardtia_latisecta))	Calamus_caryotoides);
(((Phoenix_dactylifera	(Iriartea_deltoidea	((((Dypsis_decaryi	Pelagodoxa_henryana)	(Sclerosperma_profizianum	(Prestoea_acuminata	(Roystonea_regia	(Attalea_speciosa	Pseudophoenix_vinifera)))))	(Podococcus_barteri	Serenoa_repens))	((Chamaedorea_seifrizii	(Heterospathe_cagayanensis	Nypa_fruticans))	Leopoldinia_pulchra))))	(Reinhardtia_paiewonskiana	Reinhardtia_latisecta))	Calamus_caryotoides);
(((Pelagodoxa_henryana	((Sclerosperma_profizianum	(Prestoea_acuminata	(Roystonea_regia	(Attalea_speciosa	Pseudophoenix_vinifera))))	Dypsis_decaryi))	((((Leopoldinia_pulchra	Chamaedorea_seifrizii)	Iriartea_deltoidea)	(Heterospathe_cagayanensis	(Podococcus_barteri	Serenoa_repens)))	(Nypa_fruticans	((Reinhardtia_paiewonskiana	Reinhardtia_latisecta)	Phoenix_dactylifera))))	Calamus_caryotoides);
(((Reinhardtia_paiewonskiana	Reinhardtia_latisecta)	(Phoenix_dactylifera	((((Pelagodoxa_henryana	((Sclerosperma_profizianum	((Roystonea_regia	Attalea_speciosa)	Pseudophoenix_vinifera))	Prestoea_acuminata))	Dypsis_decaryi)	(((Leopoldinia_pulchra	Chamaedorea_seifrizii)	Iriartea_deltoidea)	(Podococcus_barteri	(Serenoa_repens	Heterospathe_cagayanensis))))	Nypa_fruticans)))	Calamus_caryotoides);
(((Reinhardtia_paiewonskiana	Reinhardtia_latisecta)	(Phoenix_dactylifera	((((Podococcus_barteri	Serenoa_repens)	((Sclerosperma_profizianum	(Leopoldinia_pulchra	(((Roystonea_regia	Attalea_speciosa)	Pseudophoenix_vinifera)	Prestoea_acuminata)))	(Dypsis_decaryi	Pelagodoxa_henryana)))	Iriartea_deltoidea)	(Heterospathe_cagayanensis	(Chamaedorea_seifrizii	Nypa_fruticans)))))	Calamus_caryotoides);
(((Reinhardtia_paiewonskiana	Reinhardtia_latisecta)	(Phoenix_dactylifera	(((Iriartea_deltoidea	Chamaedorea_seifrizii)	(Podococcus_barteri	Serenoa_repens))	((((((Roystonea_regia	Attalea_speciosa)	Pseudophoenix_vinifera)	(Sclerosperma_profizianum	Leopoldinia_pulchra))	Prestoea_acuminata)	(Dypsis_decaryi	Pelagodoxa_henryana))	(Nypa_fruticans	Heterospathe_cagayanensis)))))	Calamus_caryotoides);
((((Sclerosperma_profizianum	Leopoldinia_pulchra)	(Prestoea_acuminata	((Roystonea_regia	Attalea_speciosa)	Pseudophoenix_vinifera)))	((Pelagodoxa_henryana	(((Iriartea_deltoidea	Chamaedorea_seifrizii)	((Nypa_fruticans	Phoenix_dactylifera)	(Heterospathe_cagayanensis	(Podococcus_barteri	Serenoa_repens))))	(Reinhardtia_paiewonskiana	Reinhardtia_latisecta)))	Dypsis_decaryi))	Calamus_caryotoides);
(((((Nypa_fruticans	((Chamaedorea_seifrizii	((Dypsis_decaryi	(Sclerosperma_profizianum	(Prestoea_acuminata	((Roystonea_regia	Attalea_speciosa)	Pseudophoenix_vinifera))))	Pelagodoxa_henryana))	Leopoldinia_pulchra))	Phoenix_dactylifera)	(Podococcus_barteri	(Heterospathe_cagayanensis	((Reinhardtia_paiewonskiana	Reinhardtia_latisecta)	Serenoa_repens))))	Iriartea_deltoidea)	Calamus_caryotoides);
(((((((Leopoldinia_pulchra	Iriartea_deltoidea)	(Sclerosperma_profizianum	Chamaedorea_seifrizii))	(((Heterospathe_cagayanensis	((Reinhardtia_paiewonskiana	Reinhardtia_latisecta)	Phoenix_dactylifera))	Dypsis_decaryi)	(Podococcus_barteri	(((Roystonea_regia	Attalea_speciosa)	Pseudophoenix_vinifera)	Serenoa_repens))))	Nypa_fruticans)	Pelagodoxa_henryana)	Prestoea_acuminata)	Calamus_caryotoides);
(((Dypsis_decaryi	(Pelagodoxa_henryana	((Sclerosperma_profizianum	((Roystonea_regia	Attalea_speciosa)	Pseudophoenix_vinifera))	Prestoea_acuminata)))	((((Iriartea_deltoidea	Leopoldinia_pulchra)	Chamaedorea_seifrizii)	(Podococcus_barteri	Serenoa_repens))	((Heterospathe_cagayanensis	Nypa_fruticans)	((Reinhardtia_paiewonskiana	Reinhardtia_latisecta)	Phoenix_dactylifera))))	Calamus_caryotoides);
(((Reinhardtia_paiewonskiana	Reinhardtia_latisecta)	(Phoenix_dactylifera	(Iriartea_deltoidea	((((Pseudophoenix_vinifera	(Roystonea_regia	Attalea_speciosa))	(Serenoa_repens	Podococcus_barteri))	((Dypsis_decaryi	Pelagodoxa_henryana)	((Leopoldinia_pulchra	Prestoea_acuminata)	Sclerosperma_profizianum)))	(Chamaedorea_seifrizii	(Nypa_fruticans	Heterospathe_cagayanensis))))))	Calamus_caryotoides);
(((Reinhardtia_paiewonskiana	Reinhardtia_latisecta)	(Phoenix_dactylifera	((((Iriartea_deltoidea	(Serenoa_repens	Podococcus_barteri))	((Dypsis_decaryi	Pelagodoxa_henryana)	(((Pseudophoenix_vinifera	(Roystonea_regia	Attalea_speciosa))	Prestoea_acuminata)	Sclerosperma_profizianum)))	(Chamaedorea_seifrizii	(Nypa_fruticans	Heterospathe_cagayanensis)))	Leopoldinia_pulchra)))	Calamus_caryotoides);
(((Iriartea_deltoidea	Leopoldinia_pulchra)	((((Chamaedorea_seifrizii	(Pelagodoxa_henryana	((Dypsis_decaryi	((Pseudophoenix_vinifera	(Roystonea_regia	Attalea_speciosa))	Prestoea_acuminata))	Sclerosperma_profizianum)))	Nypa_fruticans)	((Reinhardtia_paiewonskiana	Reinhardtia_latisecta)	Phoenix_dactylifera))	((Heterospathe_cagayanensis	Serenoa_repens)	Podococcus_barteri)))	Calamus_caryotoides);
(((Reinhardtia_paiewonskiana	Reinhardtia_latisecta)	(Phoenix_dactylifera	(((((Heterospathe_cagayanensis	Serenoa_repens)	(Chamaedorea_seifrizii	(Iriartea_deltoidea	Leopoldinia_pulchra)))	(Pelagodoxa_henryana	(((Pseudophoenix_vinifera	((Roystonea_regia	Attalea_speciosa)	Dypsis_decaryi))	Prestoea_acuminata)	Sclerosperma_profizianum)))	Podococcus_barteri)	Nypa_fruticans)))	Calamus_caryotoides);
(((Reinhardtia_paiewonskiana	Reinhardtia_latisecta)	(((Chamaedorea_seifrizii	(Iriartea_deltoidea	Leopoldinia_pulchra))	((Nypa_fruticans	(((Sclerosperma_profizianum	((Pseudophoenix_vinifera	(Roystonea_regia	Attalea_speciosa))	Prestoea_acuminata))	Pelagodoxa_henryana)	Dypsis_decaryi))	(Heterospathe_cagayanensis	Phoenix_dactylifera)))	(Podococcus_barteri	Serenoa_repens)))	Calamus_caryotoides);
(((Reinhardtia_paiewonskiana	Reinhardtia_latisecta)	(Phoenix_dactylifera	((Podococcus_barteri	Serenoa_repens)	(Iriartea_deltoidea	(Heterospathe_cagayanensis	(((Dypsis_decaryi	Pelagodoxa_henryana)	(Prestoea_acuminata	(Sclerosperma_profizianum	(Roystonea_regia	(Attalea_speciosa	Pseudophoenix_vinifera)))))	((Leopoldinia_pulchra	Chamaedorea_seifrizii)	Nypa_fruticans)))))))	Calamus_caryotoides);
(((Reinhardtia_paiewonskiana	Reinhardtia_latisecta)	(Phoenix_dactylifera	(((Heterospathe_cagayanensis	((Serenoa_repens	Leopoldinia_pulchra)	Iriartea_deltoidea))	(Podococcus_barteri	((Dypsis_decaryi	Chamaedorea_seifrizii)	(Pelagodoxa_henryana	(Prestoea_acuminata	(Sclerosperma_profizianum	(Pseudophoenix_vinifera	(Roystonea_regia	Attalea_speciosa))))))))	Nypa_fruticans)))	Calamus_caryotoides);
(((Reinhardtia_paiewonskiana	Reinhardtia_latisecta)	(Phoenix_dactylifera	(((Heterospathe_cagayanensis	(Serenoa_repens	Podococcus_barteri))	((Nypa_fruticans	(Sclerosperma_profizianum	(Pelagodoxa_henryana	(Dypsis_decaryi	(Prestoea_acuminata	(Pseudophoenix_vinifera	(Roystonea_regia	Attalea_speciosa)))))))	(Iriartea_deltoidea	Chamaedorea_seifrizii)))	Leopoldinia_pulchra)))	Calamus_caryotoides);
(((Reinhardtia_paiewonskiana	Reinhardtia_latisecta)	(Phoenix_dactylifera	(((Heterospathe_cagayanensis	(Serenoa_repens	Podococcus_barteri))	((Pelagodoxa_henryana	(((Sclerosperma_profizianum	(Pseudophoenix_vinifera	(Roystonea_regia	Attalea_speciosa)))	Prestoea_acuminata)	Dypsis_decaryi))	((Leopoldinia_pulchra	Iriartea_deltoidea)	Chamaedorea_seifrizii)))	Nypa_fruticans)))	Calamus_caryotoides);
(((Reinhardtia_paiewonskiana	Reinhardtia_latisecta)	(Iriartea_deltoidea	((Chamaedorea_seifrizii	(((Pelagodoxa_henryana	(Heterospathe_cagayanensis	Phoenix_dactylifera))	(Serenoa_repens	Podococcus_barteri))	(Nypa_fruticans	(((Sclerosperma_profizianum	(Pseudophoenix_vinifera	(Roystonea_regia	Attalea_speciosa)))	Prestoea_acuminata)	Dypsis_decaryi))))	Leopoldinia_pulchra)))	Calamus_caryotoides);
(((Phoenix_dactylifera	(Nypa_fruticans	((Iriartea_deltoidea	Podococcus_barteri)	((Heterospathe_cagayanensis	Serenoa_repens)	((Chamaedorea_seifrizii	(Leopoldinia_pulchra	(Pelagodoxa_henryana	(((Pseudophoenix_vinifera	(Roystonea_regia	Attalea_speciosa))	Sclerosperma_profizianum)	Prestoea_acuminata))))	Dypsis_decaryi)))))	(Reinhardtia_latisecta	Reinhardtia_paiewonskiana))	Calamus_caryotoides);
((Reinhardtia_paiewonskiana	((Serenoa_repens	(Heterospathe_cagayanensis	(((((Leopoldinia_pulchra	Iriartea_deltoidea)	Chamaedorea_seifrizii)	(Phoenix_dactylifera	Nypa_fruticans))	(Sclerosperma_profizianum	((Dypsis_decaryi	(Prestoea_acuminata	(Pseudophoenix_vinifera	(Roystonea_regia	Attalea_speciosa))))	Pelagodoxa_henryana)))	Podococcus_barteri)))	Reinhardtia_latisecta))	Calamus_caryotoides);
((((((Serenoa_repens	Heterospathe_cagayanensis)	(((((Sclerosperma_profizianum	(Prestoea_acuminata	(Pseudophoenix_vinifera	((Roystonea_regia	Attalea_speciosa)	Dypsis_decaryi))))	Pelagodoxa_henryana)	Podococcus_barteri)	Phoenix_dactylifera)	Nypa_fruticans))	Chamaedorea_seifrizii)	(Leopoldinia_pulchra	Iriartea_deltoidea))	(Reinhardtia_latisecta	Reinhardtia_paiewonskiana))	Calamus_caryotoides);
((((Leopoldinia_pulchra	(Iriartea_deltoidea	((((Sclerosperma_profizianum	(Prestoea_acuminata	((Pseudophoenix_vinifera	Roystonea_regia)	Attalea_speciosa)))	(Dypsis_decaryi	Pelagodoxa_henryana))	(Serenoa_repens	Podococcus_barteri))	((Nypa_fruticans	Heterospathe_cagayanensis)	Chamaedorea_seifrizii))))	Phoenix_dactylifera)	(Reinhardtia_latisecta	Reinhardtia_paiewonskiana))	Calamus_caryotoides);
((((Serenoa_repens	Podococcus_barteri)	(Iriartea_deltoidea	Leopoldinia_pulchra))	((((Nypa_fruticans	Heterospathe_cagayanensis)	Chamaedorea_seifrizii)	(Dypsis_decaryi	(Pelagodoxa_henryana	(Prestoea_acuminata	((Pseudophoenix_vinifera	(Roystonea_regia	Attalea_speciosa))	Sclerosperma_profizianum)))))	(Phoenix_dactylifera	(Reinhardtia_latisecta	Reinhardtia_paiewonskiana))))	Calamus_caryotoides);
(((Dypsis_decaryi	(Pelagodoxa_henryana	(Prestoea_acuminata	((Pseudophoenix_vinifera	(Roystonea_regia	Attalea_speciosa))	Sclerosperma_profizianum))))	((Phoenix_dactylifera	(Reinhardtia_latisecta	Reinhardtia_paiewonskiana))	((Nypa_fruticans	((Heterospathe_cagayanensis	Serenoa_repens)	Podococcus_barteri))	(Chamaedorea_seifrizii	(Iriartea_deltoidea	Leopoldinia_pulchra)))))	Calamus_caryotoides);
(((Reinhardtia_latisecta	Reinhardtia_paiewonskiana)	((Iriartea_deltoidea	(((Nypa_fruticans	(((Prestoea_acuminata	((Pseudophoenix_vinifera	(Roystonea_regia	Attalea_speciosa))	Sclerosperma_profizianum))	(Dypsis_decaryi	Pelagodoxa_henryana))	(Heterospathe_cagayanensis	Serenoa_repens)))	(Leopoldinia_pulchra	Chamaedorea_seifrizii))	Podococcus_barteri))	Phoenix_dactylifera))	Calamus_caryotoides);
(((Reinhardtia_latisecta	Reinhardtia_paiewonskiana)	((((((Sclerosperma_profizianum	Iriartea_deltoidea)	(Leopoldinia_pulchra	Chamaedorea_seifrizii))	(Prestoea_acuminata	(Heterospathe_cagayanensis	((Podococcus_barteri	Serenoa_repens)	(Pseudophoenix_vinifera	(Roystonea_regia	Attalea_speciosa))))))	(Dypsis_decaryi	Pelagodoxa_henryana))	Nypa_fruticans)	Phoenix_dactylifera))	Calamus_caryotoides);
(((Reinhardtia_paiewonskiana	Reinhardtia_latisecta)	((((((Leopoldinia_pulchra	Iriartea_deltoidea)	Chamaedorea_seifrizii)	((Pelagodoxa_henryana	Sclerosperma_profizianum)	(Dypsis_decaryi	Prestoea_acuminata)))	((Podococcus_barteri	(Heterospathe_cagayanensis	Serenoa_repens))	(Pseudophoenix_vinifera	(Roystonea_regia	Attalea_speciosa))))	Nypa_fruticans)	Phoenix_dactylifera))	Calamus_caryotoides);
(((Reinhardtia_paiewonskiana	Reinhardtia_latisecta)	(((Podococcus_barteri	(((Heterospathe_cagayanensis	Serenoa_repens)	(Pelagodoxa_henryana	(Prestoea_acuminata	(Dypsis_decaryi	((Pseudophoenix_vinifera	(Roystonea_regia	Attalea_speciosa))	Sclerosperma_profizianum)))))	((Leopoldinia_pulchra	Iriartea_deltoidea)	Chamaedorea_seifrizii)))	Nypa_fruticans)	Phoenix_dactylifera))	Calamus_caryotoides);
(((Phoenix_dactylifera	(((Serenoa_repens	Podococcus_barteri)	((Leopoldinia_pulchra	Sclerosperma_profizianum)	(((Pseudophoenix_vinifera	(Roystonea_regia	Attalea_speciosa))	Prestoea_acuminata)	(Dypsis_decaryi	Pelagodoxa_henryana))))	((Nypa_fruticans	(Chamaedorea_seifrizii	Heterospathe_cagayanensis))	Iriartea_deltoidea)))	(Reinhardtia_latisecta	Reinhardtia_paiewonskiana))	Calamus_caryotoides);
(((Serenoa_repens	Podococcus_barteri)	(Iriartea_deltoidea	((((Nypa_fruticans	(Chamaedorea_seifrizii	Heterospathe_cagayanensis))	Leopoldinia_pulchra)	((Reinhardtia_latisecta	Reinhardtia_paiewonskiana)	Phoenix_dactylifera))	((Dypsis_decaryi	Pelagodoxa_henryana)	(Sclerosperma_profizianum	((Pseudophoenix_vinifera	(Roystonea_regia	Attalea_speciosa))	Prestoea_acuminata))))))	Calamus_caryotoides);
(((Nypa_fruticans	(Chamaedorea_seifrizii	Heterospathe_cagayanensis))	((Iriartea_deltoidea	Leopoldinia_pulchra)	((((Dypsis_decaryi	Pelagodoxa_henryana)	(Sclerosperma_profizianum	((Pseudophoenix_vinifera	(Roystonea_regia	Attalea_speciosa))	Prestoea_acuminata)))	(Serenoa_repens	Podococcus_barteri))	((Reinhardtia_latisecta	Reinhardtia_paiewonskiana)	Phoenix_dactylifera))))	Calamus_caryotoides);
((((Pseudophoenix_vinifera	(Roystonea_regia	Attalea_speciosa))	Prestoea_acuminata)	((((Chamaedorea_seifrizii	(Iriartea_deltoidea	Leopoldinia_pulchra))	((Heterospathe_cagayanensis	(Serenoa_repens	Podococcus_barteri))	(Nypa_fruticans	((Reinhardtia_latisecta	Reinhardtia_paiewonskiana)	Phoenix_dactylifera))))	(Dypsis_decaryi	Pelagodoxa_henryana))	Sclerosperma_profizianum))	Calamus_caryotoides);
(((((Iriartea_deltoidea	Leopoldinia_pulchra)	Chamaedorea_seifrizii)	((Dypsis_decaryi	Pelagodoxa_henryana)	(Serenoa_repens	Podococcus_barteri)))	((Heterospathe_cagayanensis	(Sclerosperma_profizianum	((Attalea_speciosa	(Pseudophoenix_vinifera	Roystonea_regia))	Prestoea_acuminata)))	(Nypa_fruticans	((Reinhardtia_latisecta	Reinhardtia_paiewonskiana)	Phoenix_dactylifera))))	Calamus_caryotoides);
(((Reinhardtia_latisecta	Reinhardtia_paiewonskiana)	(Phoenix_dactylifera	(((Heterospathe_cagayanensis	(Chamaedorea_seifrizii	Nypa_fruticans))	(Iriartea_deltoidea	Leopoldinia_pulchra))	((Serenoa_repens	Podococcus_barteri)	(((Prestoea_acuminata	(Attalea_speciosa	(Pseudophoenix_vinifera	Roystonea_regia)))	Sclerosperma_profizianum)	(Pelagodoxa_henryana	Dypsis_decaryi))))))	Calamus_caryotoides);
(((Reinhardtia_latisecta	Reinhardtia_paiewonskiana)	(Phoenix_dactylifera	(((Heterospathe_cagayanensis	(Chamaedorea_seifrizii	Nypa_fruticans))	(Iriartea_deltoidea	Leopoldinia_pulchra))	((Serenoa_repens	Podococcus_barteri)	(((Prestoea_acuminata	(Attalea_speciosa	(Pseudophoenix_vinifera	Roystonea_regia)))	Sclerosperma_profizianum)	(Pelagodoxa_henryana	Dypsis_decaryi))))))	Calamus_caryotoides);
(((((Phoenix_dactylifera	Heterospathe_cagayanensis)	(Chamaedorea_seifrizii	Nypa_fruticans))	((((Reinhardtia_latisecta	Reinhardtia_paiewonskiana)	Serenoa_repens)	Podococcus_barteri)	(Iriartea_deltoidea	Leopoldinia_pulchra)))	((Pelagodoxa_henryana	Dypsis_decaryi)	(((Pseudophoenix_vinifera	(Roystonea_regia	Attalea_speciosa))	Sclerosperma_profizianum)	Prestoea_acuminata)))	Calamus_caryotoides);
((((((Serenoa_repens	Podococcus_barteri)	((Chamaedorea_seifrizii	(((Sclerosperma_profizianum	(Pelagodoxa_henryana	Dypsis_decaryi))	((Pseudophoenix_vinifera	(Roystonea_regia	Attalea_speciosa))	Prestoea_acuminata))	Leopoldinia_pulchra))	(Heterospathe_cagayanensis	Nypa_fruticans)))	Iriartea_deltoidea)	Phoenix_dactylifera)	(Reinhardtia_latisecta	Reinhardtia_paiewonskiana))	Calamus_caryotoides);
((((((Iriartea_deltoidea	Chamaedorea_seifrizii)	(((((Leopoldinia_pulchra	Sclerosperma_profizianum)	((Pseudophoenix_vinifera	(Roystonea_regia	Attalea_speciosa))	Prestoea_acuminata))	Pelagodoxa_henryana)	Dypsis_decaryi)	(Serenoa_repens	Podococcus_barteri)))	(Heterospathe_cagayanensis	Nypa_fruticans))	Phoenix_dactylifera)	(Reinhardtia_latisecta	Reinhardtia_paiewonskiana))	Calamus_caryotoides);
(((Reinhardtia_latisecta	Reinhardtia_paiewonskiana)	((((((Sclerosperma_profizianum	(Pseudophoenix_vinifera	(Roystonea_regia	Attalea_speciosa)))	Prestoea_acuminata)	Dypsis_decaryi)	Pelagodoxa_henryana)	((Nypa_fruticans	(Heterospathe_cagayanensis	Serenoa_repens))	((Chamaedorea_seifrizii	(Leopoldinia_pulchra	Iriartea_deltoidea))	Podococcus_barteri)))	Phoenix_dactylifera))	Calamus_caryotoides);
(((Reinhardtia_latisecta	Reinhardtia_paiewonskiana)	(Chamaedorea_seifrizii	((Heterospathe_cagayanensis	Nypa_fruticans)	(((Podococcus_barteri	(Leopoldinia_pulchra	Iriartea_deltoidea))	Serenoa_repens)	(Phoenix_dactylifera	((Sclerosperma_profizianum	((Prestoea_acuminata	(Roystonea_regia	Attalea_speciosa))	Pseudophoenix_vinifera))	(Dypsis_decaryi	Pelagodoxa_henryana)))))))	Calamus_caryotoides);
(((Iriartea_deltoidea	(Chamaedorea_seifrizii	Leopoldinia_pulchra))	(Dypsis_decaryi	(Nypa_fruticans	(((Reinhardtia_latisecta	Reinhardtia_paiewonskiana)	Phoenix_dactylifera)	((Podococcus_barteri	(Heterospathe_cagayanensis	Serenoa_repens))	((Pseudophoenix_vinifera	(Roystonea_regia	Attalea_speciosa))	((Prestoea_acuminata	Sclerosperma_profizianum)	Pelagodoxa_henryana)))))))	Calamus_caryotoides);
((Serenoa_repens	((((((Prestoea_acuminata	(Pseudophoenix_vinifera	(Roystonea_regia	Attalea_speciosa)))	(Sclerosperma_profizianum	(Dypsis_decaryi	Pelagodoxa_henryana)))	Leopoldinia_pulchra)	((Chamaedorea_seifrizii	Nypa_fruticans)	Heterospathe_cagayanensis))	(Podococcus_barteri	Iriartea_deltoidea))	((Reinhardtia_latisecta	Reinhardtia_paiewonskiana)	Phoenix_dactylifera)))	Calamus_caryotoides);
(((Reinhardtia_latisecta	Reinhardtia_paiewonskiana)	(Phoenix_dactylifera	(Nypa_fruticans	(Heterospathe_cagayanensis	((Iriartea_deltoidea	(Serenoa_repens	Podococcus_barteri))	((Chamaedorea_seifrizii	Leopoldinia_pulchra)	((Prestoea_acuminata	(Sclerosperma_profizianum	(Pseudophoenix_vinifera	(Roystonea_regia	Attalea_speciosa))))	(Dypsis_decaryi	Pelagodoxa_henryana))))))))	Calamus_caryotoides);
((((Iriartea_deltoidea	(Serenoa_repens	Podococcus_barteri))	((Reinhardtia_latisecta	Reinhardtia_paiewonskiana)	Phoenix_dactylifera))	(Nypa_fruticans	(Heterospathe_cagayanensis	((Chamaedorea_seifrizii	Leopoldinia_pulchra)	((Prestoea_acuminata	(Sclerosperma_profizianum	(Pseudophoenix_vinifera	(Roystonea_regia	Attalea_speciosa))))	(Dypsis_decaryi	Pelagodoxa_henryana))))))	Calamus_caryotoides);
((((Iriartea_deltoidea	(Serenoa_repens	Podococcus_barteri))	((Reinhardtia_latisecta	Reinhardtia_paiewonskiana)	Phoenix_dactylifera))	(Nypa_fruticans	(Heterospathe_cagayanensis	((Chamaedorea_seifrizii	Leopoldinia_pulchra)	((Prestoea_acuminata	(Sclerosperma_profizianum	(Pseudophoenix_vinifera	(Roystonea_regia	Attalea_speciosa))))	(Dypsis_decaryi	Pelagodoxa_henryana))))))	Calamus_caryotoides);
(((Reinhardtia_latisecta	Reinhardtia_paiewonskiana)	(Phoenix_dactylifera	((Iriartea_deltoidea	((Heterospathe_cagayanensis	((Chamaedorea_seifrizii	Leopoldinia_pulchra)	(Nypa_fruticans	((Prestoea_acuminata	((Attalea_speciosa	Roystonea_regia)	Pseudophoenix_vinifera))	(Sclerosperma_profizianum	(Dypsis_decaryi	Pelagodoxa_henryana))))))	Serenoa_repens))	Podococcus_barteri)))	Calamus_caryotoides);
(((Reinhardtia_latisecta	Reinhardtia_paiewonskiana)	(Phoenix_dactylifera	(((Iriartea_deltoidea	Sclerosperma_profizianum)	(((Chamaedorea_seifrizii	Leopoldinia_pulchra)	((Heterospathe_cagayanensis	(Prestoea_acuminata	((Attalea_speciosa	Roystonea_regia)	Pseudophoenix_vinifera)))	Nypa_fruticans))	(Dypsis_decaryi	Pelagodoxa_henryana)))	(Podococcus_barteri	Serenoa_repens))))	Calamus_caryotoides);
(((Reinhardtia_latisecta	Reinhardtia_paiewonskiana)	(Phoenix_dactylifera	((Leopoldinia_pulchra	((Heterospathe_cagayanensis	(((Sclerosperma_profizianum	(Dypsis_decaryi	Pelagodoxa_henryana))	Prestoea_acuminata)	((Attalea_speciosa	Roystonea_regia)	Pseudophoenix_vinifera)))	(Chamaedorea_seifrizii	Nypa_fruticans)))	((Podococcus_barteri	Serenoa_repens)	Iriartea_deltoidea))))	Calamus_caryotoides);
(((Reinhardtia_paiewonskiana	Reinhardtia_latisecta)	((((Iriartea_deltoidea	(Leopoldinia_pulchra	Chamaedorea_seifrizii))	(Heterospathe_cagayanensis	((Podococcus_barteri	Serenoa_repens)	(((((Pseudophoenix_vinifera	(Attalea_speciosa	Roystonea_regia))	Prestoea_acuminata)	Sclerosperma_profizianum)	Dypsis_decaryi)	Pelagodoxa_henryana))))	Nypa_fruticans)	Phoenix_dactylifera))	Calamus_caryotoides);
((Heterospathe_cagayanensis	((((Dypsis_decaryi	(Chamaedorea_seifrizii	((((Pseudophoenix_vinifera	(Attalea_speciosa	Roystonea_regia))	Prestoea_acuminata)	Sclerosperma_profizianum)	Pelagodoxa_henryana)))	((Serenoa_repens	Nypa_fruticans)	Iriartea_deltoidea))	(Leopoldinia_pulchra	(Phoenix_dactylifera	(Reinhardtia_paiewonskiana	Reinhardtia_latisecta))))	Podococcus_barteri))	Calamus_caryotoides);
(((Reinhardtia_paiewonskiana	Reinhardtia_latisecta)	((Nypa_fruticans	(Heterospathe_cagayanensis	((((Leopoldinia_pulchra	Chamaedorea_seifrizii)	Iriartea_deltoidea)	(((Pelagodoxa_henryana	Dypsis_decaryi)	((Pseudophoenix_vinifera	(Attalea_speciosa	Roystonea_regia))	Prestoea_acuminata))	Sclerosperma_profizianum))	(Podococcus_barteri	Serenoa_repens))))	Phoenix_dactylifera))	Calamus_caryotoides);
(((Reinhardtia_paiewonskiana	Reinhardtia_latisecta)	(((((Leopoldinia_pulchra	Chamaedorea_seifrizii)	Iriartea_deltoidea)	(Nypa_fruticans	(Heterospathe_cagayanensis	((((Pseudophoenix_vinifera	(Attalea_speciosa	Roystonea_regia))	Sclerosperma_profizianum)	Prestoea_acuminata)	(Dypsis_decaryi	Pelagodoxa_henryana)))))	(Podococcus_barteri	Serenoa_repens))	Phoenix_dactylifera))	Calamus_caryotoides);
((((Prestoea_acuminata	(Pseudophoenix_vinifera	(Attalea_speciosa	Roystonea_regia)))	((Sclerosperma_profizianum	Dypsis_decaryi)	Pelagodoxa_henryana))	((((Nypa_fruticans	((Leopoldinia_pulchra	Phoenix_dactylifera)	(Reinhardtia_paiewonskiana	Reinhardtia_latisecta)))	(Podococcus_barteri	(Heterospathe_cagayanensis	Serenoa_repens)))	Iriartea_deltoidea)	Chamaedorea_seifrizii))	Calamus_caryotoides);
(((Phoenix_dactylifera	(Reinhardtia_paiewonskiana	Reinhardtia_latisecta))	((((Leopoldinia_pulchra	(Sclerosperma_profizianum	((Prestoea_acuminata	(Pseudophoenix_vinifera	(Attalea_speciosa	Roystonea_regia)))	(Dypsis_decaryi	Pelagodoxa_henryana))))	(Podococcus_barteri	Serenoa_repens))	Iriartea_deltoidea)	((Heterospathe_cagayanensis	Chamaedorea_seifrizii)	Nypa_fruticans)))	Calamus_caryotoides);
((((Prestoea_acuminata	((Roystonea_regia	Attalea_speciosa)	Pseudophoenix_vinifera))	(Leopoldinia_pulchra	Sclerosperma_profizianum))	((Dypsis_decaryi	Pelagodoxa_henryana)	(((Podococcus_barteri	Serenoa_repens)	Iriartea_deltoidea)	((Chamaedorea_seifrizii	Heterospathe_cagayanensis)	((Phoenix_dactylifera	(Reinhardtia_paiewonskiana	Reinhardtia_latisecta))	Nypa_fruticans)))))	Calamus_caryotoides);
(((Reinhardtia_paiewonskiana	Reinhardtia_latisecta)	((Nypa_fruticans	(((Heterospathe_cagayanensis	(Podococcus_barteri	Serenoa_repens))	(((Prestoea_acuminata	((Roystonea_regia	Attalea_speciosa)	Pseudophoenix_vinifera))	(Leopoldinia_pulchra	Sclerosperma_profizianum))	(Dypsis_decaryi	Pelagodoxa_henryana)))	(Iriartea_deltoidea	Chamaedorea_seifrizii)))	Phoenix_dactylifera))	Calamus_caryotoides);
((Iriartea_deltoidea	(Chamaedorea_seifrizii	(((Phoenix_dactylifera	(Reinhardtia_paiewonskiana	Reinhardtia_latisecta))	Nypa_fruticans)	((Heterospathe_cagayanensis	(Podococcus_barteri	Serenoa_repens))	((Prestoea_acuminata	(((Roystonea_regia	Attalea_speciosa)	Pseudophoenix_vinifera)	(Leopoldinia_pulchra	Sclerosperma_profizianum)))	(Dypsis_decaryi	Pelagodoxa_henryana))))))	Calamus_caryotoides);
(((Reinhardtia_paiewonskiana	Reinhardtia_latisecta)	((Nypa_fruticans	(((Podococcus_barteri	Serenoa_repens)	((Iriartea_deltoidea	Chamaedorea_seifrizii)	(((Prestoea_acuminata	(((Roystonea_regia	Attalea_speciosa)	Pseudophoenix_vinifera)	Dypsis_decaryi))	(Leopoldinia_pulchra	Sclerosperma_profizianum))	Pelagodoxa_henryana)))	Heterospathe_cagayanensis))	Phoenix_dactylifera))	Calamus_caryotoides);
((((((((Reinhardtia_paiewonskiana	Reinhardtia_latisecta)	Phoenix_dactylifera)	Nypa_fruticans)	((Heterospathe_cagayanensis	Serenoa_repens)	Podococcus_barteri))	(Sclerosperma_profizianum	((Dypsis_decaryi	Pelagodoxa_henryana)	(Prestoea_acuminata	(Pseudophoenix_vinifera	(Roystonea_regia	Attalea_speciosa))))))	(Iriartea_deltoidea	Leopoldinia_pulchra))	Chamaedorea_seifrizii)	Calamus_caryotoides);
(((Reinhardtia_paiewonskiana	Reinhardtia_latisecta)	(Phoenix_dactylifera	(Nypa_fruticans	((Heterospathe_cagayanensis	(Serenoa_repens	Podococcus_barteri))	((Sclerosperma_profizianum	((Dypsis_decaryi	Pelagodoxa_henryana)	(Prestoea_acuminata	(Pseudophoenix_vinifera	(Roystonea_regia	Attalea_speciosa)))))	((Iriartea_deltoidea	Leopoldinia_pulchra)	Chamaedorea_seifrizii))))))	Calamus_caryotoides);
(((Reinhardtia_paiewonskiana	Reinhardtia_latisecta)	(Phoenix_dactylifera	(Nypa_fruticans	((Heterospathe_cagayanensis	(Serenoa_repens	Podococcus_barteri))	((Sclerosperma_profizianum	((Dypsis_decaryi	Pelagodoxa_henryana)	(Prestoea_acuminata	(Pseudophoenix_vinifera	(Roystonea_regia	Attalea_speciosa)))))	((Iriartea_deltoidea	Leopoldinia_pulchra)	Chamaedorea_seifrizii))))))	Calamus_caryotoides);
(((Reinhardtia_paiewonskiana	Reinhardtia_latisecta)	(Phoenix_dactylifera	(Nypa_fruticans	(((((Sclerosperma_profizianum	(Pseudophoenix_vinifera	(Roystonea_regia	Attalea_speciosa)))	Prestoea_acuminata)	(Dypsis_decaryi	Pelagodoxa_henryana))	Chamaedorea_seifrizii)	(Heterospathe_cagayanensis	((Serenoa_repens	Podococcus_barteri)	(Iriartea_deltoidea	Leopoldinia_pulchra)))))))	Calamus_caryotoides);
(((Reinhardtia_paiewonskiana	Reinhardtia_latisecta)	(Phoenix_dactylifera	(Nypa_fruticans	(((((Sclerosperma_profizianum	(Pseudophoenix_vinifera	(Roystonea_regia	Attalea_speciosa)))	Prestoea_acuminata)	(Dypsis_decaryi	Pelagodoxa_henryana))	Chamaedorea_seifrizii)	(Heterospathe_cagayanensis	((Serenoa_repens	Podococcus_barteri)	(Iriartea_deltoidea	Leopoldinia_pulchra)))))))	Calamus_caryotoides);
(((Reinhardtia_paiewonskiana	Reinhardtia_latisecta)	(Phoenix_dactylifera	((Serenoa_repens	Podococcus_barteri)	((Iriartea_deltoidea	Leopoldinia_pulchra)	(((((Pseudophoenix_vinifera	(Roystonea_regia	Attalea_speciosa))	Prestoea_acuminata)	(Sclerosperma_profizianum	(Dypsis_decaryi	Pelagodoxa_henryana)))	Chamaedorea_seifrizii)	(Nypa_fruticans	Heterospathe_cagayanensis))))))	Calamus_caryotoides);
(((Reinhardtia_paiewonskiana	Reinhardtia_latisecta)	(Phoenix_dactylifera	(Nypa_fruticans	(((Heterospathe_cagayanensis	Serenoa_repens)	(((((Sclerosperma_profizianum	Pelagodoxa_henryana)	((Pseudophoenix_vinifera	(Roystonea_regia	Attalea_speciosa))	Prestoea_acuminata))	Dypsis_decaryi)	Chamaedorea_seifrizii)	Podococcus_barteri))	(Iriartea_deltoidea	Leopoldinia_pulchra)))))	Calamus_caryotoides);
((Prestoea_acuminata	(((Heterospathe_cagayanensis	(Nypa_fruticans	(((Reinhardtia_paiewonskiana	Reinhardtia_latisecta)	Phoenix_dactylifera)	((Chamaedorea_seifrizii	(Iriartea_deltoidea	Leopoldinia_pulchra))	(Podococcus_barteri	Serenoa_repens)))))	(Pelagodoxa_henryana	Dypsis_decaryi))	(Sclerosperma_profizianum	(Pseudophoenix_vinifera	(Roystonea_regia	Attalea_speciosa)))))	Calamus_caryotoides);
(((Reinhardtia_paiewonskiana	Reinhardtia_latisecta)	(Phoenix_dactylifera	(((Podococcus_barteri	(Heterospathe_cagayanensis	Serenoa_repens))	(((Iriartea_deltoidea	Leopoldinia_pulchra)	Chamaedorea_seifrizii)	((Pelagodoxa_henryana	Dypsis_decaryi)	(Sclerosperma_profizianum	(Prestoea_acuminata	(Pseudophoenix_vinifera	(Roystonea_regia	Attalea_speciosa)))))))	Nypa_fruticans)))	Calamus_caryotoides);
((Iriartea_deltoidea	(Leopoldinia_pulchra	(Chamaedorea_seifrizii	((Pelagodoxa_henryana	(Dypsis_decaryi	(Prestoea_acuminata	((Pseudophoenix_vinifera	(Roystonea_regia	Attalea_speciosa))	Sclerosperma_profizianum))))	((Nypa_fruticans	((Reinhardtia_paiewonskiana	Reinhardtia_latisecta)	Phoenix_dactylifera))	(Podococcus_barteri	(Heterospathe_cagayanensis	Serenoa_repens)))))))	Calamus_caryotoides);
(((Reinhardtia_latisecta	Reinhardtia_paiewonskiana)	(((Chamaedorea_seifrizii	Iriartea_deltoidea)	((Podococcus_barteri	Serenoa_repens)	((((((Attalea_speciosa	Roystonea_regia)	Pseudophoenix_vinifera)	(Leopoldinia_pulchra	Sclerosperma_profizianum))	Prestoea_acuminata)	(Dypsis_decaryi	Pelagodoxa_henryana))	(Nypa_fruticans	Heterospathe_cagayanensis))))	Phoenix_dactylifera))	Calamus_caryotoides);
(((Reinhardtia_latisecta	Reinhardtia_paiewonskiana)	((Leopoldinia_pulchra	((((Dypsis_decaryi	Pelagodoxa_henryana)	((Nypa_fruticans	Heterospathe_cagayanensis)	(Chamaedorea_seifrizii	((((Attalea_speciosa	Roystonea_regia)	Pseudophoenix_vinifera)	Sclerosperma_profizianum)	Prestoea_acuminata))))	Iriartea_deltoidea)	(Podococcus_barteri	Serenoa_repens)))	Phoenix_dactylifera))	Calamus_caryotoides);
(((Reinhardtia_latisecta	Reinhardtia_paiewonskiana)	((Nypa_fruticans	((((Leopoldinia_pulchra	Chamaedorea_seifrizii)	((Dypsis_decaryi	Pelagodoxa_henryana)	((((Attalea_speciosa	Roystonea_regia)	Pseudophoenix_vinifera)	Sclerosperma_profizianum)	Prestoea_acuminata)))	((Serenoa_repens	Podococcus_barteri)	Iriartea_deltoidea))	Heterospathe_cagayanensis))	Phoenix_dactylifera))	Calamus_caryotoides);
(((Reinhardtia_latisecta	Reinhardtia_paiewonskiana)	(((Nypa_fruticans	(((Leopoldinia_pulchra	Chamaedorea_seifrizii)	((Dypsis_decaryi	Pelagodoxa_henryana)	((((Attalea_speciosa	Roystonea_regia)	Pseudophoenix_vinifera)	Sclerosperma_profizianum)	Prestoea_acuminata)))	Heterospathe_cagayanensis))	((Serenoa_repens	Podococcus_barteri)	Iriartea_deltoidea))	Phoenix_dactylifera))	Calamus_caryotoides);
(((Reinhardtia_latisecta	Reinhardtia_paiewonskiana)	(((((Leopoldinia_pulchra	Chamaedorea_seifrizii)	Sclerosperma_profizianum)	Iriartea_deltoidea)	(((Dypsis_decaryi	Pelagodoxa_henryana)	(Prestoea_acuminata	(Nypa_fruticans	Heterospathe_cagayanensis)))	(Serenoa_repens	(((Attalea_speciosa	Roystonea_regia)	Pseudophoenix_vinifera)	Podococcus_barteri))))	Phoenix_dactylifera))	Calamus_caryotoides);
(((Reinhardtia_latisecta	Reinhardtia_paiewonskiana)	((Nypa_fruticans	(Heterospathe_cagayanensis	((Iriartea_deltoidea	((Serenoa_repens	Podococcus_barteri)	((Dypsis_decaryi	Pelagodoxa_henryana)	((Leopoldinia_pulchra	(Prestoea_acuminata	((Attalea_speciosa	Roystonea_regia)	Pseudophoenix_vinifera)))	Sclerosperma_profizianum))))	Chamaedorea_seifrizii)))	Phoenix_dactylifera))	Calamus_caryotoides);
(((Prestoea_acuminata	(((Chamaedorea_seifrizii	(((Iriartea_deltoidea	Podococcus_barteri)	((Heterospathe_cagayanensis	Serenoa_repens)	Phoenix_dactylifera))	Nypa_fruticans))	(Reinhardtia_latisecta	Reinhardtia_paiewonskiana))	(Leopoldinia_pulchra	Pelagodoxa_henryana)))	((Dypsis_decaryi	((Attalea_speciosa	Roystonea_regia)	Pseudophoenix_vinifera))	Sclerosperma_profizianum))	Calamus_caryotoides);
(((Chamaedorea_seifrizii	Leopoldinia_pulchra)	(Sclerosperma_profizianum	(Iriartea_deltoidea	(((Podococcus_barteri	((Pelagodoxa_henryana	Dypsis_decaryi)	Serenoa_repens))	(Nypa_fruticans	(Phoenix_dactylifera	((Prestoea_acuminata	((Attalea_speciosa	Roystonea_regia)	Pseudophoenix_vinifera))	Heterospathe_cagayanensis))))	(Reinhardtia_latisecta	Reinhardtia_paiewonskiana)))))	Calamus_caryotoides);
(((Reinhardtia_latisecta	Reinhardtia_paiewonskiana)	(Phoenix_dactylifera	((((Prestoea_acuminata	((Attalea_speciosa	Roystonea_regia)	Pseudophoenix_vinifera))	Heterospathe_cagayanensis)	((Pelagodoxa_henryana	Dypsis_decaryi)	(((Leopoldinia_pulchra	Iriartea_deltoidea)	(Sclerosperma_profizianum	Chamaedorea_seifrizii))	(Serenoa_repens	Podococcus_barteri))))	Nypa_fruticans)))	Calamus_caryotoides);
(((Reinhardtia_latisecta	Reinhardtia_paiewonskiana)	(Phoenix_dactylifera	((Serenoa_repens	Podococcus_barteri)	(((((Prestoea_acuminata	((Attalea_speciosa	Roystonea_regia)	Pseudophoenix_vinifera))	Sclerosperma_profizianum)	(Pelagodoxa_henryana	Dypsis_decaryi))	(Chamaedorea_seifrizii	(Nypa_fruticans	Heterospathe_cagayanensis)))	(Leopoldinia_pulchra	Iriartea_deltoidea)))))	Calamus_caryotoides);
(((Phoenix_dactylifera	(Nypa_fruticans	((Heterospathe_cagayanensis	((Pseudophoenix_vinifera	(Roystonea_regia	Attalea_speciosa))	Prestoea_acuminata))	((Pelagodoxa_henryana	Dypsis_decaryi)	(((Chamaedorea_seifrizii	Sclerosperma_profizianum)	(Leopoldinia_pulchra	Iriartea_deltoidea))	(Serenoa_repens	Podococcus_barteri))))))	(Reinhardtia_paiewonskiana	Reinhardtia_latisecta))	Calamus_caryotoides);
(((Phoenix_dactylifera	(((Pelagodoxa_henryana	Dypsis_decaryi)	(Serenoa_repens	Podococcus_barteri))	(((Chamaedorea_seifrizii	Sclerosperma_profizianum)	(Leopoldinia_pulchra	Iriartea_deltoidea))	(Nypa_fruticans	(Heterospathe_cagayanensis	((Pseudophoenix_vinifera	(Roystonea_regia	Attalea_speciosa))	Prestoea_acuminata))))))	(Reinhardtia_paiewonskiana	Reinhardtia_latisecta))	Calamus_caryotoides);
(((Phoenix_dactylifera	(((((Nypa_fruticans	Chamaedorea_seifrizii)	Heterospathe_cagayanensis)	((((((Pseudophoenix_vinifera	Attalea_speciosa)	Roystonea_regia)	Prestoea_acuminata)	Sclerosperma_profizianum)	Pelagodoxa_henryana)	Dypsis_decaryi))	(Iriartea_deltoidea	(Serenoa_repens	Podococcus_barteri)))	Leopoldinia_pulchra))	(Reinhardtia_paiewonskiana	Reinhardtia_latisecta))	Calamus_caryotoides);
(((Phoenix_dactylifera	(((Podococcus_barteri	Iriartea_deltoidea)	((Chamaedorea_seifrizii	(Leopoldinia_pulchra	((((((Pseudophoenix_vinifera	Attalea_speciosa)	Roystonea_regia)	Prestoea_acuminata)	Sclerosperma_profizianum)	Pelagodoxa_henryana)	Dypsis_decaryi)))	Nypa_fruticans))	(Heterospathe_cagayanensis	Serenoa_repens)))	(Reinhardtia_paiewonskiana	Reinhardtia_latisecta))	Calamus_caryotoides);
(((((Leopoldinia_pulchra	Iriartea_deltoidea)	Chamaedorea_seifrizii)	((Podococcus_barteri	(Heterospathe_cagayanensis	Serenoa_repens))	((((Pseudophoenix_vinifera	(Attalea_speciosa	Roystonea_regia))	Prestoea_acuminata)	Sclerosperma_profizianum)	(Pelagodoxa_henryana	Dypsis_decaryi))))	(Nypa_fruticans	((Reinhardtia_paiewonskiana	Reinhardtia_latisecta)	Phoenix_dactylifera)))	Calamus_caryotoides);
((((Dypsis_decaryi	((Pseudophoenix_vinifera	(Attalea_speciosa	Roystonea_regia))	Prestoea_acuminata))	Sclerosperma_profizianum)	(Pelagodoxa_henryana	((Iriartea_deltoidea	((Nypa_fruticans	((Reinhardtia_paiewonskiana	Reinhardtia_latisecta)	Phoenix_dactylifera))	((Podococcus_barteri	Serenoa_repens)	Heterospathe_cagayanensis)))	(Leopoldinia_pulchra	Chamaedorea_seifrizii))))	Calamus_caryotoides);
(((Reinhardtia_paiewonskiana	Reinhardtia_latisecta)	(Phoenix_dactylifera	(((Podococcus_barteri	Serenoa_repens)	((((Leopoldinia_pulchra	Sclerosperma_profizianum)	Chamaedorea_seifrizii)	Iriartea_deltoidea)	(Nypa_fruticans	(((Pseudophoenix_vinifera	(Attalea_speciosa	Roystonea_regia))	Prestoea_acuminata)	Heterospathe_cagayanensis))))	(Pelagodoxa_henryana	Dypsis_decaryi))))	Calamus_caryotoides);
(((Reinhardtia_paiewonskiana	Reinhardtia_latisecta)	(Phoenix_dactylifera	(((Podococcus_barteri	Serenoa_repens)	((((Leopoldinia_pulchra	Sclerosperma_profizianum)	Chamaedorea_seifrizii)	Iriartea_deltoidea)	(Nypa_fruticans	(((Pseudophoenix_vinifera	(Attalea_speciosa	Roystonea_regia))	Prestoea_acuminata)	Heterospathe_cagayanensis))))	(Pelagodoxa_henryana	Dypsis_decaryi))))	Calamus_caryotoides);
((Prestoea_acuminata	((Sclerosperma_profizianum	(((Pseudophoenix_vinifera	(Attalea_speciosa	Roystonea_regia))	Dypsis_decaryi)	(Pelagodoxa_henryana	(Chamaedorea_seifrizii	(((((Reinhardtia_paiewonskiana	Reinhardtia_latisecta)	Phoenix_dactylifera)	Nypa_fruticans)	((Podococcus_barteri	Serenoa_repens)	Iriartea_deltoidea))	Heterospathe_cagayanensis)))))	Leopoldinia_pulchra))	Calamus_caryotoides);
(((Reinhardtia_paiewonskiana	Reinhardtia_latisecta)	(Phoenix_dactylifera	(Nypa_fruticans	(((Heterospathe_cagayanensis	(Podococcus_barteri	Serenoa_repens))	Iriartea_deltoidea)	(((((Sclerosperma_profizianum	(Pseudophoenix_vinifera	(Attalea_speciosa	Roystonea_regia)))	Leopoldinia_pulchra)	Prestoea_acuminata)	(Dypsis_decaryi	Pelagodoxa_henryana))	Chamaedorea_seifrizii)))))	Calamus_caryotoides);
(((Reinhardtia_latisecta	Reinhardtia_paiewonskiana)	(((Phoenix_dactylifera	Iriartea_deltoidea)	((Podococcus_barteri	Serenoa_repens)	((Heterospathe_cagayanensis	Chamaedorea_seifrizii)	Nypa_fruticans)))	(((Leopoldinia_pulchra	Dypsis_decaryi)	Pelagodoxa_henryana)	((Sclerosperma_profizianum	(Pseudophoenix_vinifera	(Attalea_speciosa	Roystonea_regia)))	Prestoea_acuminata))))	Calamus_caryotoides);
((((Iriartea_deltoidea	((Phoenix_dactylifera	(Reinhardtia_latisecta	Reinhardtia_paiewonskiana))	(Podococcus_barteri	Serenoa_repens)))	((Dypsis_decaryi	Pelagodoxa_henryana)	((Leopoldinia_pulchra	Sclerosperma_profizianum)	((Pseudophoenix_vinifera	(Attalea_speciosa	Roystonea_regia))	Prestoea_acuminata))))	(Nypa_fruticans	(Heterospathe_cagayanensis	Chamaedorea_seifrizii)))	Calamus_caryotoides);
(((Reinhardtia_latisecta	Reinhardtia_paiewonskiana)	(((Dypsis_decaryi	(Pelagodoxa_henryana	(((Leopoldinia_pulchra	Sclerosperma_profizianum)	((Attalea_speciosa	Roystonea_regia)	Pseudophoenix_vinifera))	Prestoea_acuminata)))	((Chamaedorea_seifrizii	Iriartea_deltoidea)	((Podococcus_barteri	Serenoa_repens)	Heterospathe_cagayanensis)))	(Nypa_fruticans	Phoenix_dactylifera)))	Calamus_caryotoides);
((Chamaedorea_seifrizii	(Iriartea_deltoidea	((Podococcus_barteri	(Serenoa_repens	Heterospathe_cagayanensis))	((Nypa_fruticans	((Reinhardtia_latisecta	Reinhardtia_paiewonskiana)	Phoenix_dactylifera))	((Dypsis_decaryi	((Leopoldinia_pulchra	Sclerosperma_profizianum)	(((Attalea_speciosa	Roystonea_regia)	Pseudophoenix_vinifera)	Prestoea_acuminata)))	Pelagodoxa_henryana)))))	Calamus_caryotoides);
(((Reinhardtia_latisecta	Reinhardtia_paiewonskiana)	(Phoenix_dactylifera	(((Sclerosperma_profizianum	((Attalea_speciosa	(Roystonea_regia	Pseudophoenix_vinifera))	Prestoea_acuminata))	(Pelagodoxa_henryana	Dypsis_decaryi))	(((Iriartea_deltoidea	Podococcus_barteri)	Leopoldinia_pulchra)	(((Chamaedorea_seifrizii	Heterospathe_cagayanensis)	Nypa_fruticans)	Serenoa_repens)))))	Calamus_caryotoides);
((Prestoea_acuminata	((((Pelagodoxa_henryana	Dypsis_decaryi)	Sclerosperma_profizianum)	(((Chamaedorea_seifrizii	Heterospathe_cagayanensis)	(((Reinhardtia_latisecta	Reinhardtia_paiewonskiana)	Phoenix_dactylifera)	Nypa_fruticans))	((Podococcus_barteri	Serenoa_repens)	(Iriartea_deltoidea	Leopoldinia_pulchra))))	(Pseudophoenix_vinifera	(Attalea_speciosa	Roystonea_regia))))	Calamus_caryotoides);
((Prestoea_acuminata	((Sclerosperma_profizianum	(Dypsis_decaryi	(Pseudophoenix_vinifera	(Attalea_speciosa	Roystonea_regia))))	(Pelagodoxa_henryana	(((((Heterospathe_cagayanensis	(Podococcus_barteri	Serenoa_repens))	Chamaedorea_seifrizii)	(((Reinhardtia_latisecta	Reinhardtia_paiewonskiana)	Phoenix_dactylifera)	Iriartea_deltoidea))	Nypa_fruticans)	Leopoldinia_pulchra))))	Calamus_caryotoides);
(((Reinhardtia_latisecta	Reinhardtia_paiewonskiana)	(Phoenix_dactylifera	(((((Podococcus_barteri	Serenoa_repens)	(Iriartea_deltoidea	Chamaedorea_seifrizii))	(((Leopoldinia_pulchra	Sclerosperma_profizianum)	(Prestoea_acuminata	(Pseudophoenix_vinifera	(Attalea_speciosa	Roystonea_regia))))	(Dypsis_decaryi	Pelagodoxa_henryana)))	Heterospathe_cagayanensis)	Nypa_fruticans)))	Calamus_caryotoides);
(((Reinhardtia_latisecta	Reinhardtia_paiewonskiana)	(Phoenix_dactylifera	(((Podococcus_barteri	(Heterospathe_cagayanensis	Serenoa_repens))	((((Leopoldinia_pulchra	Sclerosperma_profizianum)	(Prestoea_acuminata	(Pseudophoenix_vinifera	(Attalea_speciosa	Roystonea_regia))))	(Dypsis_decaryi	Pelagodoxa_henryana))	(Iriartea_deltoidea	Chamaedorea_seifrizii)))	Nypa_fruticans)))	Calamus_caryotoides);
(((Reinhardtia_latisecta	Reinhardtia_paiewonskiana)	(Phoenix_dactylifera	(Nypa_fruticans	((((Iriartea_deltoidea	Sclerosperma_profizianum)	(Podococcus_barteri	Serenoa_repens))	(Dypsis_decaryi	Pelagodoxa_henryana))	((Heterospathe_cagayanensis	(Prestoea_acuminata	(Pseudophoenix_vinifera	(Attalea_speciosa	Roystonea_regia))))	(Leopoldinia_pulchra	Chamaedorea_seifrizii))))))	Calamus_caryotoides);
((((Prestoea_acuminata	(((Reinhardtia_paiewonskiana	Reinhardtia_latisecta)	(((Nypa_fruticans	Dypsis_decaryi)	((Phoenix_dactylifera	Heterospathe_cagayanensis)	((Iriartea_deltoidea	Leopoldinia_pulchra)	Chamaedorea_seifrizii)))	(Podococcus_barteri	Serenoa_repens)))	Pelagodoxa_henryana))	(Pseudophoenix_vinifera	(Roystonea_regia	Attalea_speciosa)))	Sclerosperma_profizianum)	Calamus_caryotoides);
((Serenoa_repens	(((Pelagodoxa_henryana	Dypsis_decaryi)	(((Nypa_fruticans	(((Sclerosperma_profizianum	(Pseudophoenix_vinifera	(Roystonea_regia	Attalea_speciosa)))	Prestoea_acuminata)	Chamaedorea_seifrizii))	Heterospathe_cagayanensis)	((Reinhardtia_paiewonskiana	Reinhardtia_latisecta)	Phoenix_dactylifera)))	(Leopoldinia_pulchra	(Iriartea_deltoidea	Podococcus_barteri))))	Calamus_caryotoides);
((((Nypa_fruticans	Chamaedorea_seifrizii)	Heterospathe_cagayanensis)	(((((Dypsis_decaryi	Pelagodoxa_henryana)	(Sclerosperma_profizianum	(((Pseudophoenix_vinifera	(Roystonea_regia	Attalea_speciosa))	Prestoea_acuminata)	Leopoldinia_pulchra)))	(Podococcus_barteri	Serenoa_repens))	Iriartea_deltoidea)	((Reinhardtia_paiewonskiana	Reinhardtia_latisecta)	Phoenix_dactylifera)))	Calamus_caryotoides);
(((Reinhardtia_paiewonskiana	Reinhardtia_latisecta)	(Phoenix_dactylifera	(Nypa_fruticans	((Chamaedorea_seifrizii	Heterospathe_cagayanensis)	(((Dypsis_decaryi	Pelagodoxa_henryana)	(Sclerosperma_profizianum	((((Attalea_speciosa	Pseudophoenix_vinifera)	Roystonea_regia)	Leopoldinia_pulchra)	Prestoea_acuminata)))	((Podococcus_barteri	Serenoa_repens)	Iriartea_deltoidea))))))	Calamus_caryotoides);
((Prestoea_acuminata	(((((((Reinhardtia_paiewonskiana	Reinhardtia_latisecta)	Phoenix_dactylifera)	(Podococcus_barteri	(Heterospathe_cagayanensis	Serenoa_repens)))	((Nypa_fruticans	Chamaedorea_seifrizii)	Iriartea_deltoidea))	(Dypsis_decaryi	Pelagodoxa_henryana))	(Leopoldinia_pulchra	Sclerosperma_profizianum))	(Pseudophoenix_vinifera	(Roystonea_regia	Attalea_speciosa))))	Calamus_caryotoides);
(((Reinhardtia_paiewonskiana	Reinhardtia_latisecta)	(Phoenix_dactylifera	(((Heterospathe_cagayanensis	((Serenoa_repens	Podococcus_barteri)	(Pelagodoxa_henryana	((Dypsis_decaryi	Prestoea_acuminata)	((Leopoldinia_pulchra	Sclerosperma_profizianum)	(Pseudophoenix_vinifera	(Roystonea_regia	Attalea_speciosa)))))))	(Chamaedorea_seifrizii	Iriartea_deltoidea))	Nypa_fruticans)))	Calamus_caryotoides);
(((Reinhardtia_paiewonskiana	Reinhardtia_latisecta)	(Phoenix_dactylifera	(((((Heterospathe_cagayanensis	Serenoa_repens)	Podococcus_barteri)	(((Dypsis_decaryi	(Prestoea_acuminata	(Pseudophoenix_vinifera	(Roystonea_regia	Attalea_speciosa))))	(Leopoldinia_pulchra	Sclerosperma_profizianum))	Pelagodoxa_henryana))	(Chamaedorea_seifrizii	Iriartea_deltoidea))	Nypa_fruticans)))	Calamus_caryotoides);
((Chamaedorea_seifrizii	(Iriartea_deltoidea	(((((Pseudophoenix_vinifera	(Roystonea_regia	Attalea_speciosa))	(Leopoldinia_pulchra	Sclerosperma_profizianum))	Prestoea_acuminata)	(Dypsis_decaryi	Pelagodoxa_henryana))	((Nypa_fruticans	(Heterospathe_cagayanensis	(Serenoa_repens	Podococcus_barteri)))	((Reinhardtia_paiewonskiana	Reinhardtia_latisecta)	Phoenix_dactylifera)))))	Calamus_caryotoides);
((Heterospathe_cagayanensis	((Serenoa_repens	Podococcus_barteri)	((((Reinhardtia_paiewonskiana	Reinhardtia_latisecta)	Phoenix_dactylifera)	Nypa_fruticans)	((Chamaedorea_seifrizii	Iriartea_deltoidea)	((((Pseudophoenix_vinifera	(Roystonea_regia	Attalea_speciosa))	(Leopoldinia_pulchra	Sclerosperma_profizianum))	Prestoea_acuminata)	(Dypsis_decaryi	Pelagodoxa_henryana))))))	Calamus_caryotoides);
(((Reinhardtia_paiewonskiana	Reinhardtia_latisecta)	(Phoenix_dactylifera	(Nypa_fruticans	((Chamaedorea_seifrizii	Iriartea_deltoidea)	((Heterospathe_cagayanensis	(Serenoa_repens	Podococcus_barteri))	((Prestoea_acuminata	((Roystonea_regia	Attalea_speciosa)	Pseudophoenix_vinifera))	((Leopoldinia_pulchra	Sclerosperma_profizianum)	(Dypsis_decaryi	Pelagodoxa_henryana))))))))	Calamus_caryotoides);
(((Reinhardtia_paiewonskiana	Reinhardtia_latisecta)	(Phoenix_dactylifera	((Iriartea_deltoidea	((Nypa_fruticans	(Chamaedorea_seifrizii	(((Pseudophoenix_vinifera	(Attalea_speciosa	Roystonea_regia))	Prestoea_acuminata)	((Pelagodoxa_henryana	Dypsis_decaryi)	Sclerosperma_profizianum))))	Heterospathe_cagayanensis))	(Leopoldinia_pulchra	(Podococcus_barteri	Serenoa_repens)))))	Calamus_caryotoides);
(((Reinhardtia_paiewonskiana	Reinhardtia_latisecta)	(Nypa_fruticans	(Phoenix_dactylifera	(((Chamaedorea_seifrizii	Iriartea_deltoidea)	((Podococcus_barteri	Serenoa_repens)	(((((Attalea_speciosa	Roystonea_regia)	Pseudophoenix_vinifera)	Prestoea_acuminata)	(Leopoldinia_pulchra	Sclerosperma_profizianum))	(Dypsis_decaryi	Pelagodoxa_henryana))))	Heterospathe_cagayanensis))))	Calamus_caryotoides);
(((Reinhardtia_paiewonskiana	Reinhardtia_latisecta)	(Phoenix_dactylifera	(Nypa_fruticans	((Podococcus_barteri	(Heterospathe_cagayanensis	Serenoa_repens))	((Chamaedorea_seifrizii	(Pelagodoxa_henryana	((Dypsis_decaryi	((((Attalea_speciosa	Roystonea_regia)	Pseudophoenix_vinifera)	Sclerosperma_profizianum)	Leopoldinia_pulchra))	Prestoea_acuminata)))	Iriartea_deltoidea)))))	Calamus_caryotoides);
((Reinhardtia_paiewonskiana	(Reinhardtia_latisecta	(Phoenix_dactylifera	(((((Attalea_speciosa	Roystonea_regia)	Pseudophoenix_vinifera)	(Podococcus_barteri	Serenoa_repens))	(Iriartea_deltoidea	(Sclerosperma_profizianum	Leopoldinia_pulchra)))	(((Nypa_fruticans	Chamaedorea_seifrizii)	(Heterospathe_cagayanensis	Prestoea_acuminata))	(Pelagodoxa_henryana	Dypsis_decaryi))))))	Calamus_caryotoides);
(((Reinhardtia_paiewonskiana	Reinhardtia_latisecta)	(Phoenix_dactylifera	(((Sclerosperma_profizianum	((Pelagodoxa_henryana	Dypsis_decaryi)	((Leopoldinia_pulchra	(Attalea_speciosa	Roystonea_regia))	Pseudophoenix_vinifera)))	Serenoa_repens)	(((Nypa_fruticans	Chamaedorea_seifrizii)	(Heterospathe_cagayanensis	Prestoea_acuminata))	(Podococcus_barteri	Iriartea_deltoidea)))))	Calamus_caryotoides);
(((Reinhardtia_paiewonskiana	Reinhardtia_latisecta)	(Phoenix_dactylifera	(((Nypa_fruticans	Chamaedorea_seifrizii)	Heterospathe_cagayanensis)	((((Prestoea_acuminata	(((Attalea_speciosa	Roystonea_regia)	Pseudophoenix_vinifera)	Leopoldinia_pulchra))	(Pelagodoxa_henryana	Dypsis_decaryi))	Sclerosperma_profizianum)	((Podococcus_barteri	Serenoa_repens)	Iriartea_deltoidea)))))	Calamus_caryotoides);
(((Reinhardtia_paiewonskiana	Reinhardtia_latisecta)	(Phoenix_dactylifera	(Nypa_fruticans	(((Chamaedorea_seifrizii	(Leopoldinia_pulchra	((((Prestoea_acuminata	((Attalea_speciosa	Roystonea_regia)	Pseudophoenix_vinifera))	Dypsis_decaryi)	Sclerosperma_profizianum)	Pelagodoxa_henryana)))	((Serenoa_repens	Heterospathe_cagayanensis)	Iriartea_deltoidea))	Podococcus_barteri))))	Calamus_caryotoides);
(((((Reinhardtia_paiewonskiana	Reinhardtia_latisecta)	Phoenix_dactylifera)	Nypa_fruticans)	(((((Prestoea_acuminata	((Attalea_speciosa	Roystonea_regia)	Pseudophoenix_vinifera))	Sclerosperma_profizianum)	(Pelagodoxa_henryana	Dypsis_decaryi))	(Heterospathe_cagayanensis	((Leopoldinia_pulchra	Iriartea_deltoidea)	Chamaedorea_seifrizii)))	(Podococcus_barteri	Serenoa_repens)))	Calamus_caryotoides);
(((Reinhardtia_paiewonskiana	Reinhardtia_latisecta)	(Phoenix_dactylifera	((Heterospathe_cagayanensis	Nypa_fruticans)	(((((Prestoea_acuminata	((Attalea_speciosa	Roystonea_regia)	Pseudophoenix_vinifera))	Sclerosperma_profizianum)	(Pelagodoxa_henryana	Dypsis_decaryi))	(Iriartea_deltoidea	(Chamaedorea_seifrizii	Leopoldinia_pulchra)))	(Podococcus_barteri	Serenoa_repens)))))	Calamus_caryotoides);
(((Reinhardtia_paiewonskiana	Reinhardtia_latisecta)	(((((Prestoea_acuminata	((Attalea_speciosa	Roystonea_regia)	Pseudophoenix_vinifera))	Sclerosperma_profizianum)	(Pelagodoxa_henryana	Dypsis_decaryi))	(Leopoldinia_pulchra	(Podococcus_barteri	Serenoa_repens)))	(((Nypa_fruticans	Chamaedorea_seifrizii)	(Heterospathe_cagayanensis	Phoenix_dactylifera))	Iriartea_deltoidea)))	Calamus_caryotoides);
(((Reinhardtia_latisecta	Reinhardtia_paiewonskiana)	(Phoenix_dactylifera	((Heterospathe_cagayanensis	((Leopoldinia_pulchra	Chamaedorea_seifrizii)	((Pelagodoxa_henryana	(Sclerosperma_profizianum	(Prestoea_acuminata	(Pseudophoenix_vinifera	(Roystonea_regia	Attalea_speciosa)))))	Nypa_fruticans)))	(((Podococcus_barteri	Serenoa_repens)	Dypsis_decaryi)	Iriartea_deltoidea))))	Calamus_caryotoides);
(((Reinhardtia_latisecta	Reinhardtia_paiewonskiana)	(Phoenix_dactylifera	((Podococcus_barteri	Serenoa_repens)	(Iriartea_deltoidea	((Chamaedorea_seifrizii	(Leopoldinia_pulchra	(Prestoea_acuminata	((Sclerosperma_profizianum	(Dypsis_decaryi	Pelagodoxa_henryana))	(Roystonea_regia	(Attalea_speciosa	Pseudophoenix_vinifera))))))	(Nypa_fruticans	Heterospathe_cagayanensis))))))	Calamus_caryotoides);
(((Sclerosperma_profizianum	(Pseudophoenix_vinifera	(Roystonea_regia	Attalea_speciosa)))	(((Dypsis_decaryi	Pelagodoxa_henryana)	(((((Reinhardtia_latisecta	Reinhardtia_paiewonskiana)	Phoenix_dactylifera)	Nypa_fruticans)	Heterospathe_cagayanensis)	((Podococcus_barteri	Serenoa_repens)	((Leopoldinia_pulchra	Iriartea_deltoidea)	Chamaedorea_seifrizii))))	Prestoea_acuminata))	Calamus_caryotoides);
((((Iriartea_deltoidea	(Phoenix_dactylifera	(Podococcus_barteri	(Leopoldinia_pulchra	Serenoa_repens))))	(Nypa_fruticans	((Chamaedorea_seifrizii	(Prestoea_acuminata	((Pseudophoenix_vinifera	(Roystonea_regia	Attalea_speciosa))	(Sclerosperma_profizianum	(Dypsis_decaryi	Pelagodoxa_henryana)))))	(Reinhardtia_latisecta	Reinhardtia_paiewonskiana))))	Heterospathe_cagayanensis)	Calamus_caryotoides);
(((Reinhardtia_latisecta	Reinhardtia_paiewonskiana)	(Phoenix_dactylifera	(((Heterospathe_cagayanensis	(Podococcus_barteri	Serenoa_repens))	(Iriartea_deltoidea	(Chamaedorea_seifrizii	(Pelagodoxa_henryana	((Prestoea_acuminata	((Leopoldinia_pulchra	(Pseudophoenix_vinifera	(Roystonea_regia	Attalea_speciosa)))	Sclerosperma_profizianum))	Dypsis_decaryi)))))	Nypa_fruticans)))	Calamus_caryotoides);
(((Reinhardtia_latisecta	Reinhardtia_paiewonskiana)	(Phoenix_dactylifera	((Nypa_fruticans	(Chamaedorea_seifrizii	(Heterospathe_cagayanensis	((Leopoldinia_pulchra	Prestoea_acuminata)	(Pseudophoenix_vinifera	(Roystonea_regia	Attalea_speciosa))))))	(((Podococcus_barteri	Serenoa_repens)	((Dypsis_decaryi	Pelagodoxa_henryana)	Sclerosperma_profizianum))	Iriartea_deltoidea))))	Calamus_caryotoides);
(((Reinhardtia_latisecta	Reinhardtia_paiewonskiana)	(((Leopoldinia_pulchra	Iriartea_deltoidea)	Chamaedorea_seifrizii)	((Nypa_fruticans	Phoenix_dactylifera)	((Dypsis_decaryi	Heterospathe_cagayanensis)	((Pelagodoxa_henryana	(Sclerosperma_profizianum	(Prestoea_acuminata	(Pseudophoenix_vinifera	(Roystonea_regia	Attalea_speciosa)))))	(Podococcus_barteri	Serenoa_repens))))))	Calamus_caryotoides);
(((Reinhardtia_latisecta	Reinhardtia_paiewonskiana)	((Nypa_fruticans	((Heterospathe_cagayanensis	(Podococcus_barteri	Serenoa_repens))	(((Dypsis_decaryi	Pelagodoxa_henryana)	(Sclerosperma_profizianum	(Prestoea_acuminata	(Pseudophoenix_vinifera	(Roystonea_regia	Attalea_speciosa)))))	((Leopoldinia_pulchra	Iriartea_deltoidea)	Chamaedorea_seifrizii))))	Phoenix_dactylifera))	Calamus_caryotoides);
(((Reinhardtia_latisecta	Reinhardtia_paiewonskiana)	(Leopoldinia_pulchra	(Iriartea_deltoidea	((((((Dypsis_decaryi	Pelagodoxa_henryana)	Sclerosperma_profizianum)	(Prestoea_acuminata	(Pseudophoenix_vinifera	(Roystonea_regia	Attalea_speciosa))))	Podococcus_barteri)	Serenoa_repens)	((Nypa_fruticans	Chamaedorea_seifrizii)	(Heterospathe_cagayanensis	Phoenix_dactylifera))))))	Calamus_caryotoides);
(((Prestoea_acuminata	(Attalea_speciosa	(Pseudophoenix_vinifera	Roystonea_regia)))	(((((Phoenix_dactylifera	(Reinhardtia_latisecta	Reinhardtia_paiewonskiana))	(Podococcus_barteri	(Heterospathe_cagayanensis	Serenoa_repens)))	(Iriartea_deltoidea	(Nypa_fruticans	Chamaedorea_seifrizii)))	Leopoldinia_pulchra)	((Dypsis_decaryi	Pelagodoxa_henryana)	Sclerosperma_profizianum)))	Calamus_caryotoides);
(((Reinhardtia_latisecta	Reinhardtia_paiewonskiana)	(Phoenix_dactylifera	((Podococcus_barteri	Serenoa_repens)	(Iriartea_deltoidea	((Nypa_fruticans	Heterospathe_cagayanensis)	((Chamaedorea_seifrizii	Leopoldinia_pulchra)	((Dypsis_decaryi	Pelagodoxa_henryana)	(Sclerosperma_profizianum	(Prestoea_acuminata	(Pseudophoenix_vinifera	(Roystonea_regia	Attalea_speciosa)))))))))))	Calamus_caryotoides);
(((Reinhardtia_latisecta	Reinhardtia_paiewonskiana)	(Phoenix_dactylifera	(((Chamaedorea_seifrizii	((Prestoea_acuminata	(Pseudophoenix_vinifera	(Roystonea_regia	Attalea_speciosa)))	((Dypsis_decaryi	Pelagodoxa_henryana)	Sclerosperma_profizianum)))	(((Leopoldinia_pulchra	Podococcus_barteri)	Iriartea_deltoidea)	(Serenoa_repens	Heterospathe_cagayanensis)))	Nypa_fruticans)))	Calamus_caryotoides);
((Chamaedorea_seifrizii	((((Heterospathe_cagayanensis	(Podococcus_barteri	Serenoa_repens))	((Nypa_fruticans	((Reinhardtia_latisecta	Reinhardtia_paiewonskiana)	Phoenix_dactylifera))	(((Prestoea_acuminata	(Pseudophoenix_vinifera	(Roystonea_regia	Attalea_speciosa)))	Sclerosperma_profizianum)	(Dypsis_decaryi	Pelagodoxa_henryana))))	Iriartea_deltoidea)	Leopoldinia_pulchra))	Calamus_caryotoides);
((((((Iriartea_deltoidea	((((Reinhardtia_latisecta	Reinhardtia_paiewonskiana)	Phoenix_dactylifera)	Podococcus_barteri)	((((Prestoea_acuminata	(Pseudophoenix_vinifera	(Roystonea_regia	Attalea_speciosa)))	Sclerosperma_profizianum)	(Dypsis_decaryi	Pelagodoxa_henryana))	Serenoa_repens)))	Leopoldinia_pulchra)	Nypa_fruticans)	Chamaedorea_seifrizii)	Heterospathe_cagayanensis)	Calamus_caryotoides);
(((Reinhardtia_latisecta	Reinhardtia_paiewonskiana)	(Phoenix_dactylifera	(Nypa_fruticans	(Heterospathe_cagayanensis	((Chamaedorea_seifrizii	Iriartea_deltoidea)	((((Prestoea_acuminata	(Pseudophoenix_vinifera	(Roystonea_regia	Attalea_speciosa)))	(Leopoldinia_pulchra	Sclerosperma_profizianum))	(Dypsis_decaryi	Pelagodoxa_henryana))	(Podococcus_barteri	Serenoa_repens)))))))	Calamus_caryotoides);
(((Prestoea_acuminata	(Pseudophoenix_vinifera	(Roystonea_regia	Attalea_speciosa)))	(((((Podococcus_barteri	Serenoa_repens)	(((Reinhardtia_latisecta	Reinhardtia_paiewonskiana)	Phoenix_dactylifera)	Iriartea_deltoidea))	((Chamaedorea_seifrizii	Heterospathe_cagayanensis)	Nypa_fruticans))	(Leopoldinia_pulchra	Sclerosperma_profizianum))	(Dypsis_decaryi	Pelagodoxa_henryana)))	Calamus_caryotoides);
((Reinhardtia_latisecta	(Reinhardtia_paiewonskiana	(Chamaedorea_seifrizii	((((Phoenix_dactylifera	Heterospathe_cagayanensis)	(((((Pseudophoenix_vinifera	(Roystonea_regia	Attalea_speciosa))	(Sclerosperma_profizianum	Leopoldinia_pulchra))	Prestoea_acuminata)	Dypsis_decaryi)	Pelagodoxa_henryana))	(Nypa_fruticans	(Podococcus_barteri	Serenoa_repens)))	Iriartea_deltoidea))))	Calamus_caryotoides);
(((Reinhardtia_latisecta	Reinhardtia_paiewonskiana)	(Phoenix_dactylifera	(((Iriartea_deltoidea	Chamaedorea_seifrizii)	(Nypa_fruticans	(((((Sclerosperma_profizianum	Leopoldinia_pulchra)	Prestoea_acuminata)	Pelagodoxa_henryana)	(Pseudophoenix_vinifera	(Roystonea_regia	Attalea_speciosa)))	Dypsis_decaryi)))	(Podococcus_barteri	(Heterospathe_cagayanensis	Serenoa_repens)))))	Calamus_caryotoides);
(((Reinhardtia_latisecta	Reinhardtia_paiewonskiana)	(Phoenix_dactylifera	((((Heterospathe_cagayanensis	Serenoa_repens)	(Iriartea_deltoidea	Chamaedorea_seifrizii))	(Podococcus_barteri	((Pelagodoxa_henryana	(((Sclerosperma_profizianum	Leopoldinia_pulchra)	(Pseudophoenix_vinifera	(Roystonea_regia	Attalea_speciosa)))	Prestoea_acuminata))	Dypsis_decaryi)))	Nypa_fruticans)))	Calamus_caryotoides);
(((Reinhardtia_latisecta	Reinhardtia_paiewonskiana)	(((((Podococcus_barteri	Serenoa_repens)	Heterospathe_cagayanensis)	(Iriartea_deltoidea	Chamaedorea_seifrizii))	(((Sclerosperma_profizianum	Leopoldinia_pulchra)	((Pseudophoenix_vinifera	(Roystonea_regia	Attalea_speciosa))	Prestoea_acuminata))	(Dypsis_decaryi	Pelagodoxa_henryana)))	(Nypa_fruticans	Phoenix_dactylifera)))	Calamus_caryotoides);
(((Phoenix_dactylifera	(((Leopoldinia_pulchra	(Dypsis_decaryi	Chamaedorea_seifrizii))	(Pelagodoxa_henryana	((Sclerosperma_profizianum	(Attalea_speciosa	(Roystonea_regia	Pseudophoenix_vinifera)))	Prestoea_acuminata)))	(Iriartea_deltoidea	((Podococcus_barteri	Serenoa_repens)	(Nypa_fruticans	Heterospathe_cagayanensis)))))	(Reinhardtia_latisecta	Reinhardtia_paiewonskiana))	Calamus_caryotoides);
(((Phoenix_dactylifera	(((Leopoldinia_pulchra	(Dypsis_decaryi	((Pelagodoxa_henryana	((Sclerosperma_profizianum	(Attalea_speciosa	(Roystonea_regia	Pseudophoenix_vinifera)))	Prestoea_acuminata))	Chamaedorea_seifrizii)))	(Iriartea_deltoidea	(Podococcus_barteri	(Heterospathe_cagayanensis	Serenoa_repens))))	Nypa_fruticans))	(Reinhardtia_latisecta	Reinhardtia_paiewonskiana))	Calamus_caryotoides);
(((Phoenix_dactylifera	(((((Podococcus_barteri	Serenoa_repens)	Heterospathe_cagayanensis)	((Chamaedorea_seifrizii	(Leopoldinia_pulchra	(Dypsis_decaryi	((Sclerosperma_profizianum	(Attalea_speciosa	(Roystonea_regia	Pseudophoenix_vinifera)))	Prestoea_acuminata))))	Pelagodoxa_henryana))	Iriartea_deltoidea)	Nypa_fruticans))	(Reinhardtia_latisecta	Reinhardtia_paiewonskiana))	Calamus_caryotoides);
(((Reinhardtia_paiewonskiana	Reinhardtia_latisecta)	(Phoenix_dactylifera	((((Leopoldinia_pulchra	(Dypsis_decaryi	Pelagodoxa_henryana))	(Podococcus_barteri	Serenoa_repens))	Iriartea_deltoidea)	((Heterospathe_cagayanensis	(Chamaedorea_seifrizii	((Sclerosperma_profizianum	(Pseudophoenix_vinifera	(Attalea_speciosa	Roystonea_regia)))	Prestoea_acuminata)))	Nypa_fruticans))))	Calamus_caryotoides);
(((Reinhardtia_paiewonskiana	Reinhardtia_latisecta)	(Phoenix_dactylifera	((Iriartea_deltoidea	(Heterospathe_cagayanensis	((((Dypsis_decaryi	Pelagodoxa_henryana)	(((Leopoldinia_pulchra	Sclerosperma_profizianum)	(Pseudophoenix_vinifera	(Attalea_speciosa	Roystonea_regia)))	Prestoea_acuminata))	Chamaedorea_seifrizii)	Nypa_fruticans)))	(Podococcus_barteri	Serenoa_repens))))	Calamus_caryotoides);
(((Reinhardtia_paiewonskiana	Reinhardtia_latisecta)	(Phoenix_dactylifera	((((Pelagodoxa_henryana	(((Leopoldinia_pulchra	Sclerosperma_profizianum)	(Prestoea_acuminata	((Attalea_speciosa	Roystonea_regia)	Pseudophoenix_vinifera)))	Dypsis_decaryi))	((Chamaedorea_seifrizii	Iriartea_deltoidea)	(Heterospathe_cagayanensis	Serenoa_repens)))	Podococcus_barteri)	Nypa_fruticans)))	Calamus_caryotoides);
(((Reinhardtia_paiewonskiana	Reinhardtia_latisecta)	(Phoenix_dactylifera	((((Pelagodoxa_henryana	(((Leopoldinia_pulchra	Sclerosperma_profizianum)	(Prestoea_acuminata	((Attalea_speciosa	Roystonea_regia)	Pseudophoenix_vinifera)))	Dypsis_decaryi))	((Chamaedorea_seifrizii	Iriartea_deltoidea)	(Heterospathe_cagayanensis	Serenoa_repens)))	Podococcus_barteri)	Nypa_fruticans)))	Calamus_caryotoides);
(((Reinhardtia_paiewonskiana	Reinhardtia_latisecta)	(Phoenix_dactylifera	(((Chamaedorea_seifrizii	Heterospathe_cagayanensis)	Nypa_fruticans)	(Iriartea_deltoidea	(Serenoa_repens	((((Sclerosperma_profizianum	(Prestoea_acuminata	((Attalea_speciosa	Roystonea_regia)	Pseudophoenix_vinifera)))	(Dypsis_decaryi	Pelagodoxa_henryana))	Leopoldinia_pulchra)	Podococcus_barteri))))))	Calamus_caryotoides);
((((Serenoa_repens	((Dypsis_decaryi	Pelagodoxa_henryana)	Podococcus_barteri))	(Heterospathe_cagayanensis	Nypa_fruticans))	(((Reinhardtia_paiewonskiana	Reinhardtia_latisecta)	Phoenix_dactylifera)	((Leopoldinia_pulchra	Chamaedorea_seifrizii)	((Sclerosperma_profizianum	(Prestoea_acuminata	((Attalea_speciosa	Roystonea_regia)	Pseudophoenix_vinifera)))	Iriartea_deltoidea))))	Calamus_caryotoides);
((((((Pelagodoxa_henryana	((Dypsis_decaryi	((Sclerosperma_profizianum	((Attalea_speciosa	Roystonea_regia)	Pseudophoenix_vinifera))	Prestoea_acuminata))	Leopoldinia_pulchra))	Chamaedorea_seifrizii)	Iriartea_deltoidea)	(Heterospathe_cagayanensis	(Podococcus_barteri	Serenoa_repens)))	(Nypa_fruticans	((Reinhardtia_paiewonskiana	Reinhardtia_latisecta)	Phoenix_dactylifera)))	Calamus_caryotoides);
(((Reinhardtia_paiewonskiana	Reinhardtia_latisecta)	(Phoenix_dactylifera	(((Iriartea_deltoidea	Podococcus_barteri)	Serenoa_repens)	((Heterospathe_cagayanensis	((Leopoldinia_pulchra	Chamaedorea_seifrizii)	((Prestoea_acuminata	(Sclerosperma_profizianum	((Roystonea_regia	Attalea_speciosa)	Pseudophoenix_vinifera)))	(Dypsis_decaryi	Pelagodoxa_henryana))))	Nypa_fruticans))))	Calamus_caryotoides);
(((Reinhardtia_paiewonskiana	Reinhardtia_latisecta)	(Phoenix_dactylifera	(((((Leopoldinia_pulchra	Chamaedorea_seifrizii)	Sclerosperma_profizianum)	Iriartea_deltoidea)	(Nypa_fruticans	(Prestoea_acuminata	(Heterospathe_cagayanensis	((Roystonea_regia	Attalea_speciosa)	Pseudophoenix_vinifera)))))	((Dypsis_decaryi	Pelagodoxa_henryana)	(Serenoa_repens	Podococcus_barteri)))))	Calamus_caryotoides);
(((Reinhardtia_paiewonskiana	Reinhardtia_latisecta)	((Phoenix_dactylifera	Nypa_fruticans)	((((Serenoa_repens	Podococcus_barteri)	Iriartea_deltoidea)	(Heterospathe_cagayanensis	(Chamaedorea_seifrizii	((Sclerosperma_profizianum	(Dypsis_decaryi	Pelagodoxa_henryana))	(Prestoea_acuminata	(Pseudophoenix_vinifera	(Roystonea_regia	Attalea_speciosa)))))))	Leopoldinia_pulchra)))	Calamus_caryotoides);
(((Chamaedorea_seifrizii	((Prestoea_acuminata	(Sclerosperma_profizianum	(Pseudophoenix_vinifera	(Roystonea_regia	Attalea_speciosa))))	(Dypsis_decaryi	Pelagodoxa_henryana)))	((((Serenoa_repens	(Podococcus_barteri	Iriartea_deltoidea))	(Nypa_fruticans	((Reinhardtia_paiewonskiana	Reinhardtia_latisecta)	Phoenix_dactylifera)))	Heterospathe_cagayanensis)	Leopoldinia_pulchra))	Calamus_caryotoides);
(((Sclerosperma_profizianum	(Pseudophoenix_vinifera	(Roystonea_regia	Attalea_speciosa)))	(((Dypsis_decaryi	Pelagodoxa_henryana)	(((Chamaedorea_seifrizii	Heterospathe_cagayanensis)	Nypa_fruticans)	((((Reinhardtia_paiewonskiana	Reinhardtia_latisecta)	Phoenix_dactylifera)	(Serenoa_repens	Podococcus_barteri))	(Iriartea_deltoidea	Leopoldinia_pulchra))))	Prestoea_acuminata))	Calamus_caryotoides);
(((Iriartea_deltoidea	Leopoldinia_pulchra)	(((Chamaedorea_seifrizii	((Prestoea_acuminata	(Sclerosperma_profizianum	(Pseudophoenix_vinifera	(Roystonea_regia	Attalea_speciosa))))	(Dypsis_decaryi	Pelagodoxa_henryana)))	(Heterospathe_cagayanensis	Nypa_fruticans))	(((Reinhardtia_paiewonskiana	Reinhardtia_latisecta)	Phoenix_dactylifera)	(Serenoa_repens	Podococcus_barteri))))	Calamus_caryotoides);
(((Reinhardtia_paiewonskiana	Reinhardtia_latisecta)	(Phoenix_dactylifera	((((Chamaedorea_seifrizii	(Iriartea_deltoidea	Leopoldinia_pulchra))	((Serenoa_repens	Podococcus_barteri)	((Prestoea_acuminata	(Sclerosperma_profizianum	(Pseudophoenix_vinifera	(Roystonea_regia	Attalea_speciosa))))	(Dypsis_decaryi	Pelagodoxa_henryana))))	Heterospathe_cagayanensis)	Nypa_fruticans)))	Calamus_caryotoides);
(((Reinhardtia_paiewonskiana	Reinhardtia_latisecta)	(Phoenix_dactylifera	(Podococcus_barteri	(((((Pelagodoxa_henryana	Sclerosperma_profizianum)	(Dypsis_decaryi	(Prestoea_acuminata	(Pseudophoenix_vinifera	(Roystonea_regia	Attalea_speciosa)))))	Nypa_fruticans)	(Chamaedorea_seifrizii	(Iriartea_deltoidea	Leopoldinia_pulchra)))	(Heterospathe_cagayanensis	Serenoa_repens)))))	Calamus_caryotoides);
(((Reinhardtia_paiewonskiana	Reinhardtia_latisecta)	(Phoenix_dactylifera	(Leopoldinia_pulchra	(Iriartea_deltoidea	((Podococcus_barteri	Serenoa_repens)	((Chamaedorea_seifrizii	(Nypa_fruticans	Heterospathe_cagayanensis))	((Pelagodoxa_henryana	Dypsis_decaryi)	(Sclerosperma_profizianum	((Pseudophoenix_vinifera	(Roystonea_regia	Attalea_speciosa))	Prestoea_acuminata)))))))))	Calamus_caryotoides);
((((Nypa_fruticans	(Chamaedorea_seifrizii	(Leopoldinia_pulchra	Iriartea_deltoidea)))	(((Reinhardtia_paiewonskiana	Reinhardtia_latisecta)	(Podococcus_barteri	Serenoa_repens))	(Phoenix_dactylifera	Heterospathe_cagayanensis)))	((Pelagodoxa_henryana	Dypsis_decaryi)	(Sclerosperma_profizianum	((Pseudophoenix_vinifera	(Roystonea_regia	Attalea_speciosa))	Prestoea_acuminata))))	Calamus_caryotoides);
(((Iriartea_deltoidea	(Chamaedorea_seifrizii	((Heterospathe_cagayanensis	(((((Pseudophoenix_vinifera	Roystonea_regia)	Attalea_speciosa)	Prestoea_acuminata)	(Leopoldinia_pulchra	Sclerosperma_profizianum))	(Dypsis_decaryi	Pelagodoxa_henryana)))	((Phoenix_dactylifera	Nypa_fruticans)	(Serenoa_repens	Podococcus_barteri)))))	(Reinhardtia_paiewonskiana	Reinhardtia_latisecta))	Calamus_caryotoides);
((Reinhardtia_paiewonskiana	(Reinhardtia_latisecta	(Iriartea_deltoidea	((Serenoa_repens	Podococcus_barteri)	(((Sclerosperma_profizianum	((Pseudophoenix_vinifera	(Roystonea_regia	Attalea_speciosa))	Prestoea_acuminata))	((Leopoldinia_pulchra	Dypsis_decaryi)	Pelagodoxa_henryana))	((Chamaedorea_seifrizii	(Heterospathe_cagayanensis	Phoenix_dactylifera))	Nypa_fruticans))))))	Calamus_caryotoides);
(((((Serenoa_repens	Podococcus_barteri)	((Iriartea_deltoidea	((Sclerosperma_profizianum	((Pseudophoenix_vinifera	(Roystonea_regia	Attalea_speciosa))	Prestoea_acuminata))	(Dypsis_decaryi	Pelagodoxa_henryana)))	(((Leopoldinia_pulchra	Chamaedorea_seifrizii)	Heterospathe_cagayanensis)	Nypa_fruticans)))	Phoenix_dactylifera)	(Reinhardtia_paiewonskiana	Reinhardtia_latisecta))	Calamus_caryotoides);
((((Nypa_fruticans	((Heterospathe_cagayanensis	(Serenoa_repens	Podococcus_barteri))	(Iriartea_deltoidea	(Chamaedorea_seifrizii	(((Pseudophoenix_vinifera	(Roystonea_regia	Attalea_speciosa))	((Sclerosperma_profizianum	Prestoea_acuminata)	Pelagodoxa_henryana))	Dypsis_decaryi)))))	(Leopoldinia_pulchra	Phoenix_dactylifera))	(Reinhardtia_paiewonskiana	Reinhardtia_latisecta))	Calamus_caryotoides);
(((((((Dypsis_decaryi	(Chamaedorea_seifrizii	(((Pseudophoenix_vinifera	(Roystonea_regia	Attalea_speciosa))	Sclerosperma_profizianum)	Prestoea_acuminata)))	Pelagodoxa_henryana)	Leopoldinia_pulchra)	(Nypa_fruticans	(Phoenix_dactylifera	(Reinhardtia_paiewonskiana	Reinhardtia_latisecta))))	((Heterospathe_cagayanensis	Serenoa_repens)	Podococcus_barteri))	Iriartea_deltoidea)	Calamus_caryotoides);
(((Prestoea_acuminata	(Pseudophoenix_vinifera	(Roystonea_regia	Attalea_speciosa)))	(((Pelagodoxa_henryana	((Iriartea_deltoidea	((Nypa_fruticans	(Phoenix_dactylifera	(Reinhardtia_paiewonskiana	Reinhardtia_latisecta)))	((Heterospathe_cagayanensis	Serenoa_repens)	Podococcus_barteri)))	Chamaedorea_seifrizii))	(Leopoldinia_pulchra	Sclerosperma_profizianum))	Dypsis_decaryi))	Calamus_caryotoides);
(((Prestoea_acuminata	(Pseudophoenix_vinifera	((Attalea_speciosa	Roystonea_regia)	Dypsis_decaryi)))	((Pelagodoxa_henryana	((Nypa_fruticans	(Heterospathe_cagayanensis	Serenoa_repens))	((Chamaedorea_seifrizii	Iriartea_deltoidea)	((Phoenix_dactylifera	(Reinhardtia_paiewonskiana	Reinhardtia_latisecta))	Podococcus_barteri))))	(Leopoldinia_pulchra	Sclerosperma_profizianum)))	Calamus_caryotoides);
(((Reinhardtia_paiewonskiana	Reinhardtia_latisecta)	((Podococcus_barteri	(((Nypa_fruticans	(Chamaedorea_seifrizii	Heterospathe_cagayanensis))	((((Leopoldinia_pulchra	Sclerosperma_profizianum)	(Prestoea_acuminata	((Attalea_speciosa	Roystonea_regia)	Pseudophoenix_vinifera)))	(Dypsis_decaryi	Pelagodoxa_henryana))	Serenoa_repens))	Iriartea_deltoidea))	Phoenix_dactylifera))	Calamus_caryotoides);
(((Reinhardtia_paiewonskiana	Reinhardtia_latisecta)	((Nypa_fruticans	(Heterospathe_cagayanensis	((Chamaedorea_seifrizii	Iriartea_deltoidea)	((Serenoa_repens	Podococcus_barteri)	(((Leopoldinia_pulchra	Sclerosperma_profizianum)	(Prestoea_acuminata	((Attalea_speciosa	Roystonea_regia)	Pseudophoenix_vinifera)))	(Dypsis_decaryi	Pelagodoxa_henryana))))))	Phoenix_dactylifera))	Calamus_caryotoides);
(((Reinhardtia_paiewonskiana	Reinhardtia_latisecta)	(((Chamaedorea_seifrizii	(Heterospathe_cagayanensis	Nypa_fruticans))	((Prestoea_acuminata	(((Attalea_speciosa	Roystonea_regia)	Pseudophoenix_vinifera)	(Leopoldinia_pulchra	Sclerosperma_profizianum)))	(Dypsis_decaryi	Pelagodoxa_henryana)))	(Iriartea_deltoidea	(Phoenix_dactylifera	(Serenoa_repens	Podococcus_barteri)))))	Calamus_caryotoides);
((((((Podococcus_barteri	Serenoa_repens)	Iriartea_deltoidea)	((((Leopoldinia_pulchra	Dypsis_decaryi)	Pelagodoxa_henryana)	(Sclerosperma_profizianum	((Pseudophoenix_vinifera	(Attalea_speciosa	Roystonea_regia))	Prestoea_acuminata)))	(Chamaedorea_seifrizii	(Heterospathe_cagayanensis	Nypa_fruticans))))	Phoenix_dactylifera)	(Reinhardtia_paiewonskiana	Reinhardtia_latisecta))	Calamus_caryotoides);
(((((((Iriartea_deltoidea	Chamaedorea_seifrizii)	Heterospathe_cagayanensis)	((((Leopoldinia_pulchra	Sclerosperma_profizianum)	(Pelagodoxa_henryana	((Pseudophoenix_vinifera	(Attalea_speciosa	Roystonea_regia))	Prestoea_acuminata)))	Dypsis_decaryi)	(Podococcus_barteri	Serenoa_repens)))	Nypa_fruticans)	Phoenix_dactylifera)	(Reinhardtia_paiewonskiana	Reinhardtia_latisecta))	Calamus_caryotoides);
(((((Iriartea_deltoidea	(Chamaedorea_seifrizii	(Heterospathe_cagayanensis	((Podococcus_barteri	Serenoa_repens)	((Sclerosperma_profizianum	((Pseudophoenix_vinifera	((Dypsis_decaryi	(Attalea_speciosa	Roystonea_regia))	Leopoldinia_pulchra))	Prestoea_acuminata))	Pelagodoxa_henryana)))))	Nypa_fruticans)	Phoenix_dactylifera)	(Reinhardtia_paiewonskiana	Reinhardtia_latisecta))	Calamus_caryotoides);
(((((Chamaedorea_seifrizii	(Nypa_fruticans	Heterospathe_cagayanensis))	((Leopoldinia_pulchra	Iriartea_deltoidea)	((Sclerosperma_profizianum	(Prestoea_acuminata	(Dypsis_decaryi	Pelagodoxa_henryana)))	(Podococcus_barteri	((Attalea_speciosa	(Roystonea_regia	Pseudophoenix_vinifera))	Serenoa_repens)))))	Phoenix_dactylifera)	(Reinhardtia_paiewonskiana	Reinhardtia_latisecta))	Calamus_caryotoides);
((((Reinhardtia_paiewonskiana	Reinhardtia_latisecta)	(Leopoldinia_pulchra	Iriartea_deltoidea))	((((Heterospathe_cagayanensis	Phoenix_dactylifera)	(Sclerosperma_profizianum	(Prestoea_acuminata	(Dypsis_decaryi	Pelagodoxa_henryana))))	(Nypa_fruticans	(Podococcus_barteri	((Attalea_speciosa	(Roystonea_regia	Pseudophoenix_vinifera))	Serenoa_repens))))	Chamaedorea_seifrizii))	Calamus_caryotoides);
((Prestoea_acuminata	(((Dypsis_decaryi	(((Podococcus_barteri	Serenoa_repens)	(((Heterospathe_cagayanensis	Phoenix_dactylifera)	((Leopoldinia_pulchra	Chamaedorea_seifrizii)	((Reinhardtia_paiewonskiana	Reinhardtia_latisecta)	Iriartea_deltoidea)))	Nypa_fruticans))	(Pseudophoenix_vinifera	(Attalea_speciosa	Roystonea_regia))))	Pelagodoxa_henryana)	Sclerosperma_profizianum))	Calamus_caryotoides);
(((Reinhardtia_paiewonskiana	Reinhardtia_latisecta)	(((Leopoldinia_pulchra	((Chamaedorea_seifrizii	Heterospathe_cagayanensis)	(Iriartea_deltoidea	(((Pelagodoxa_henryana	Sclerosperma_profizianum)	(Prestoea_acuminata	(Dypsis_decaryi	(Pseudophoenix_vinifera	(Attalea_speciosa	Roystonea_regia)))))	(Podococcus_barteri	Serenoa_repens)))))	Nypa_fruticans)	Phoenix_dactylifera))	Calamus_caryotoides);
(((((Heterospathe_cagayanensis	Serenoa_repens)	(Chamaedorea_seifrizii	(((Prestoea_acuminata	(Sclerosperma_profizianum	(Pseudophoenix_vinifera	(Attalea_speciosa	Roystonea_regia))))	Pelagodoxa_henryana)	Dypsis_decaryi)))	(Podococcus_barteri	(Leopoldinia_pulchra	Iriartea_deltoidea)))	(Nypa_fruticans	(Phoenix_dactylifera	(Reinhardtia_paiewonskiana	Reinhardtia_latisecta))))	Calamus_caryotoides);
(((Reinhardtia_paiewonskiana	Reinhardtia_latisecta)	(((((Serenoa_repens	Podococcus_barteri)	Heterospathe_cagayanensis)	(((Chamaedorea_seifrizii	(Prestoea_acuminata	((Pseudophoenix_vinifera	(Attalea_speciosa	Roystonea_regia))	(Pelagodoxa_henryana	Sclerosperma_profizianum))))	Dypsis_decaryi)	(Leopoldinia_pulchra	Iriartea_deltoidea)))	Nypa_fruticans)	Phoenix_dactylifera))	Calamus_caryotoides);
(((((Dypsis_decaryi	(Pseudophoenix_vinifera	(Attalea_speciosa	Roystonea_regia)))	Sclerosperma_profizianum)	(Prestoea_acuminata	Leopoldinia_pulchra))	(Pelagodoxa_henryana	(Chamaedorea_seifrizii	(Iriartea_deltoidea	((Heterospathe_cagayanensis	(Serenoa_repens	Podococcus_barteri))	(Nypa_fruticans	(Phoenix_dactylifera	(Reinhardtia_paiewonskiana	Reinhardtia_latisecta))))))))	Calamus_caryotoides);
(((Reinhardtia_paiewonskiana	Reinhardtia_latisecta)	(Phoenix_dactylifera	((((Dypsis_decaryi	Pelagodoxa_henryana)	(Sclerosperma_profizianum	(Prestoea_acuminata	(Pseudophoenix_vinifera	(Roystonea_regia	Attalea_speciosa)))))	(Iriartea_deltoidea	((Chamaedorea_seifrizii	(Nypa_fruticans	Heterospathe_cagayanensis))	(Serenoa_repens	Podococcus_barteri))))	Leopoldinia_pulchra)))	Calamus_caryotoides);
(((Reinhardtia_paiewonskiana	Reinhardtia_latisecta)	(Phoenix_dactylifera	((((Dypsis_decaryi	Pelagodoxa_henryana)	(Sclerosperma_profizianum	(Prestoea_acuminata	(Pseudophoenix_vinifera	(Roystonea_regia	Attalea_speciosa)))))	(Iriartea_deltoidea	((Chamaedorea_seifrizii	(Nypa_fruticans	Heterospathe_cagayanensis))	(Serenoa_repens	Podococcus_barteri))))	Leopoldinia_pulchra)))	Calamus_caryotoides);
(((Leopoldinia_pulchra	Chamaedorea_seifrizii)	((Nypa_fruticans	Heterospathe_cagayanensis)	((((Dypsis_decaryi	Pelagodoxa_henryana)	Sclerosperma_profizianum)	(Prestoea_acuminata	(Attalea_speciosa	(Pseudophoenix_vinifera	Roystonea_regia))))	(((Serenoa_repens	Podococcus_barteri)	((Reinhardtia_paiewonskiana	Reinhardtia_latisecta)	Phoenix_dactylifera))	Iriartea_deltoidea))))	Calamus_caryotoides);
(((Reinhardtia_paiewonskiana	Reinhardtia_latisecta)	(Phoenix_dactylifera	(((Leopoldinia_pulchra	Chamaedorea_seifrizii)	(Nypa_fruticans	((Prestoea_acuminata	(Pseudophoenix_vinifera	(Roystonea_regia	Attalea_speciosa)))	Heterospathe_cagayanensis)))	(((Serenoa_repens	Podococcus_barteri)	(Dypsis_decaryi	Pelagodoxa_henryana))	(Iriartea_deltoidea	Sclerosperma_profizianum)))))	Calamus_caryotoides);
(((Reinhardtia_paiewonskiana	Reinhardtia_latisecta)	(Phoenix_dactylifera	(((Serenoa_repens	(((Iriartea_deltoidea	(((Pelagodoxa_henryana	(Prestoea_acuminata	(Sclerosperma_profizianum	(Pseudophoenix_vinifera	(Roystonea_regia	Attalea_speciosa)))))	Leopoldinia_pulchra)	Chamaedorea_seifrizii))	Dypsis_decaryi)	Heterospathe_cagayanensis))	Podococcus_barteri)	Nypa_fruticans)))	Calamus_caryotoides);
((Iriartea_deltoidea	((Chamaedorea_seifrizii	((Dypsis_decaryi	(Pelagodoxa_henryana	(Prestoea_acuminata	(Sclerosperma_profizianum	(Pseudophoenix_vinifera	(Roystonea_regia	Attalea_speciosa))))))	((Nypa_fruticans	((Reinhardtia_paiewonskiana	Reinhardtia_latisecta)	Phoenix_dactylifera))	(Heterospathe_cagayanensis	(Podococcus_barteri	Serenoa_repens)))))	Leopoldinia_pulchra))	Calamus_caryotoides);
(((Reinhardtia_paiewonskiana	Reinhardtia_latisecta)	(Iriartea_deltoidea	(((((Dypsis_decaryi	Pelagodoxa_henryana)	(Prestoea_acuminata	(Sclerosperma_profizianum	(Pseudophoenix_vinifera	(Roystonea_regia	Attalea_speciosa)))))	(Leopoldinia_pulchra	Chamaedorea_seifrizii))	(Nypa_fruticans	(Phoenix_dactylifera	Heterospathe_cagayanensis)))	(Podococcus_barteri	Serenoa_repens))))	Calamus_caryotoides);
(((Reinhardtia_paiewonskiana	Reinhardtia_latisecta)	((((Chamaedorea_seifrizii	(Sclerosperma_profizianum	((Pseudophoenix_vinifera	(Roystonea_regia	Attalea_speciosa))	Prestoea_acuminata)))	(Nypa_fruticans	Heterospathe_cagayanensis))	((((Leopoldinia_pulchra	Pelagodoxa_henryana)	Dypsis_decaryi)	(Podococcus_barteri	Serenoa_repens))	Iriartea_deltoidea))	Phoenix_dactylifera))	Calamus_caryotoides);
(((Reinhardtia_paiewonskiana	Reinhardtia_latisecta)	((Iriartea_deltoidea	Podococcus_barteri)	(Serenoa_repens	((Heterospathe_cagayanensis	(Phoenix_dactylifera	Nypa_fruticans))	(Chamaedorea_seifrizii	(Leopoldinia_pulchra	((Dypsis_decaryi	Pelagodoxa_henryana)	(Prestoea_acuminata	(Sclerosperma_profizianum	(Pseudophoenix_vinifera	(Roystonea_regia	Attalea_speciosa)))))))))))	Calamus_caryotoides);
(((Reinhardtia_paiewonskiana	Reinhardtia_latisecta)	((((((Dypsis_decaryi	Pelagodoxa_henryana)	(Sclerosperma_profizianum	((Pseudophoenix_vinifera	(Roystonea_regia	Attalea_speciosa))	Prestoea_acuminata)))	(Podococcus_barteri	Serenoa_repens))	(Nypa_fruticans	(Heterospathe_cagayanensis	Phoenix_dactylifera)))	Iriartea_deltoidea)	(Chamaedorea_seifrizii	Leopoldinia_pulchra)))	Calamus_caryotoides);
(((((Chamaedorea_seifrizii	(((Pseudophoenix_vinifera	(Roystonea_regia	Attalea_speciosa))	Prestoea_acuminata)	Heterospathe_cagayanensis))	Nypa_fruticans)	(((Iriartea_deltoidea	Leopoldinia_pulchra)	(Serenoa_repens	Podococcus_barteri))	((Reinhardtia_latisecta	Reinhardtia_paiewonskiana)	Phoenix_dactylifera)))	((Pelagodoxa_henryana	Dypsis_decaryi)	Sclerosperma_profizianum))	Calamus_caryotoides);
(((Reinhardtia_latisecta	Reinhardtia_paiewonskiana)	(Phoenix_dactylifera	(((Pelagodoxa_henryana	((Sclerosperma_profizianum	(Chamaedorea_seifrizii	(Pseudophoenix_vinifera	(Roystonea_regia	Attalea_speciosa))))	Dypsis_decaryi))	((Heterospathe_cagayanensis	(Leopoldinia_pulchra	(Serenoa_repens	Podococcus_barteri)))	(Iriartea_deltoidea	Nypa_fruticans)))	Prestoea_acuminata)))	Calamus_caryotoides);
(((Reinhardtia_latisecta	Reinhardtia_paiewonskiana)	(Phoenix_dactylifera	((Iriartea_deltoidea	(Serenoa_repens	Podococcus_barteri))	(Nypa_fruticans	(Heterospathe_cagayanensis	(((Pseudophoenix_vinifera	(Roystonea_regia	Attalea_speciosa))	((Prestoea_acuminata	((Dypsis_decaryi	Pelagodoxa_henryana)	Sclerosperma_profizianum))	Leopoldinia_pulchra))	Chamaedorea_seifrizii))))))	Calamus_caryotoides);
((Heterospathe_cagayanensis	(Nypa_fruticans	(Chamaedorea_seifrizii	((Dypsis_decaryi	Pelagodoxa_henryana)	(((Serenoa_repens	Podococcus_barteri)	Iriartea_deltoidea)	(((Prestoea_acuminata	(Pseudophoenix_vinifera	(Roystonea_regia	Attalea_speciosa)))	Sclerosperma_profizianum)	(Leopoldinia_pulchra	((Reinhardtia_latisecta	Reinhardtia_paiewonskiana)	Phoenix_dactylifera))))))))	Calamus_caryotoides);
(((Reinhardtia_latisecta	Reinhardtia_paiewonskiana)	(Phoenix_dactylifera	((((Dypsis_decaryi	Serenoa_repens)	Podococcus_barteri)	((Iriartea_deltoidea	((Chamaedorea_seifrizii	((Pelagodoxa_henryana	(Prestoea_acuminata	(Pseudophoenix_vinifera	(Roystonea_regia	Attalea_speciosa))))	Sclerosperma_profizianum))	Leopoldinia_pulchra))	Heterospathe_cagayanensis))	Nypa_fruticans)))	Calamus_caryotoides);
(((Pelagodoxa_henryana	(Prestoea_acuminata	(Pseudophoenix_vinifera	(Roystonea_regia	Attalea_speciosa))))	(Sclerosperma_profizianum	((Chamaedorea_seifrizii	Leopoldinia_pulchra)	((((((Reinhardtia_latisecta	Reinhardtia_paiewonskiana)	Phoenix_dactylifera)	(Serenoa_repens	Podococcus_barteri))	Dypsis_decaryi)	(Heterospathe_cagayanensis	Nypa_fruticans))	Iriartea_deltoidea))))	Calamus_caryotoides);
(((Reinhardtia_latisecta	Reinhardtia_paiewonskiana)	(Phoenix_dactylifera	(Leopoldinia_pulchra	(((((Prestoea_acuminata	(Pseudophoenix_vinifera	(Roystonea_regia	Attalea_speciosa)))	Sclerosperma_profizianum)	(Dypsis_decaryi	Pelagodoxa_henryana))	(Serenoa_repens	Podococcus_barteri))	(Iriartea_deltoidea	(Chamaedorea_seifrizii	(Heterospathe_cagayanensis	Nypa_fruticans)))))))	Calamus_caryotoides);
(((Heterospathe_cagayanensis	((Iriartea_deltoidea	Chamaedorea_seifrizii)	((Pelagodoxa_henryana	((Leopoldinia_pulchra	Sclerosperma_profizianum)	(Dypsis_decaryi	(Prestoea_acuminata	(Pseudophoenix_vinifera	(Roystonea_regia	Attalea_speciosa))))))	(Serenoa_repens	Podococcus_barteri))))	(Nypa_fruticans	((Reinhardtia_latisecta	Reinhardtia_paiewonskiana)	Phoenix_dactylifera)))	Calamus_caryotoides);
(((Reinhardtia_latisecta	Reinhardtia_paiewonskiana)	(Phoenix_dactylifera	(Leopoldinia_pulchra	(((((Dypsis_decaryi	Pelagodoxa_henryana)	((Sclerosperma_profizianum	(Pseudophoenix_vinifera	(Roystonea_regia	Attalea_speciosa)))	Prestoea_acuminata))	Podococcus_barteri)	((Heterospathe_cagayanensis	(Nypa_fruticans	Chamaedorea_seifrizii))	Iriartea_deltoidea))	Serenoa_repens))))	Calamus_caryotoides);
(((Reinhardtia_latisecta	Reinhardtia_paiewonskiana)	(Phoenix_dactylifera	(((((Prestoea_acuminata	Heterospathe_cagayanensis)	(Sclerosperma_profizianum	(Roystonea_regia	(Attalea_speciosa	Pseudophoenix_vinifera))))	(Leopoldinia_pulchra	(Pelagodoxa_henryana	(Chamaedorea_seifrizii	Dypsis_decaryi))))	((Podococcus_barteri	Serenoa_repens)	Iriartea_deltoidea))	Nypa_fruticans)))	Calamus_caryotoides);
(((((Iriartea_deltoidea	(Leopoldinia_pulchra	((Dypsis_decaryi	Pelagodoxa_henryana)	(Sclerosperma_profizianum	(((Roystonea_regia	Attalea_speciosa)	Pseudophoenix_vinifera)	Prestoea_acuminata)))))	((Heterospathe_cagayanensis	Serenoa_repens)	Podococcus_barteri))	(Nypa_fruticans	Chamaedorea_seifrizii))	((Reinhardtia_paiewonskiana	Reinhardtia_latisecta)	Phoenix_dactylifera))	Calamus_caryotoides);
(((Reinhardtia_paiewonskiana	Reinhardtia_latisecta)	(Phoenix_dactylifera	((((Heterospathe_cagayanensis	(Serenoa_repens	((Attalea_speciosa	(Pseudophoenix_vinifera	Roystonea_regia))	Podococcus_barteri)))	Nypa_fruticans)	((Dypsis_decaryi	Pelagodoxa_henryana)	(((Iriartea_deltoidea	Sclerosperma_profizianum)	Leopoldinia_pulchra)	Chamaedorea_seifrizii)))	Prestoea_acuminata)))	Calamus_caryotoides);
(((((Podococcus_barteri	Serenoa_repens)	(((Prestoea_acuminata	(Pseudophoenix_vinifera	(Roystonea_regia	Attalea_speciosa)))	Sclerosperma_profizianum)	(Dypsis_decaryi	(Leopoldinia_pulchra	Pelagodoxa_henryana))))	((Heterospathe_cagayanensis	(Chamaedorea_seifrizii	(Phoenix_dactylifera	Nypa_fruticans)))	Iriartea_deltoidea))	(Reinhardtia_paiewonskiana	Reinhardtia_latisecta))	Calamus_caryotoides);
(((((Nypa_fruticans	(Podococcus_barteri	Serenoa_repens))	(((Pelagodoxa_henryana	Dypsis_decaryi)	(Prestoea_acuminata	((Pseudophoenix_vinifera	(Roystonea_regia	Attalea_speciosa))	Sclerosperma_profizianum)))	(Heterospathe_cagayanensis	Phoenix_dactylifera)))	((Leopoldinia_pulchra	Iriartea_deltoidea)	Chamaedorea_seifrizii))	(Reinhardtia_paiewonskiana	Reinhardtia_latisecta))	Calamus_caryotoides);
(((Phoenix_dactylifera	(((Podococcus_barteri	Serenoa_repens)	((Sclerosperma_profizianum	(Leopoldinia_pulchra	Iriartea_deltoidea))	Chamaedorea_seifrizii))	((Pelagodoxa_henryana	Dypsis_decaryi)	(Nypa_fruticans	(((Pseudophoenix_vinifera	(Roystonea_regia	Attalea_speciosa))	Prestoea_acuminata)	Heterospathe_cagayanensis)))))	(Reinhardtia_paiewonskiana	Reinhardtia_latisecta))	Calamus_caryotoides);
(((Phoenix_dactylifera	(((Podococcus_barteri	Serenoa_repens)	((Sclerosperma_profizianum	(Leopoldinia_pulchra	Iriartea_deltoidea))	Chamaedorea_seifrizii))	((Pelagodoxa_henryana	Dypsis_decaryi)	(Nypa_fruticans	(((Pseudophoenix_vinifera	(Roystonea_regia	Attalea_speciosa))	Prestoea_acuminata)	Heterospathe_cagayanensis)))))	(Reinhardtia_paiewonskiana	Reinhardtia_latisecta))	Calamus_caryotoides);
((((((Dypsis_decaryi	Nypa_fruticans)	((((Pelagodoxa_henryana	((Attalea_speciosa	(Pseudophoenix_vinifera	Roystonea_regia))	Prestoea_acuminata))	Sclerosperma_profizianum)	Chamaedorea_seifrizii)	(Leopoldinia_pulchra	Iriartea_deltoidea)))	(Phoenix_dactylifera	Heterospathe_cagayanensis))	(Podococcus_barteri	Serenoa_repens))	(Reinhardtia_paiewonskiana	Reinhardtia_latisecta))	Calamus_caryotoides);
((((Iriartea_deltoidea	Leopoldinia_pulchra)	((((Nypa_fruticans	(Phoenix_dactylifera	Heterospathe_cagayanensis))	(Podococcus_barteri	Serenoa_repens))	Dypsis_decaryi)	((((Pseudophoenix_vinifera	(Roystonea_regia	Attalea_speciosa))	(Prestoea_acuminata	Pelagodoxa_henryana))	Sclerosperma_profizianum)	Chamaedorea_seifrizii)))	(Reinhardtia_paiewonskiana	Reinhardtia_latisecta))	Calamus_caryotoides);
(((Phoenix_dactylifera	((Podococcus_barteri	Serenoa_repens)	((Nypa_fruticans	(((Leopoldinia_pulchra	Chamaedorea_seifrizii)	((Pseudophoenix_vinifera	(Roystonea_regia	Attalea_speciosa))	(Prestoea_acuminata	(Sclerosperma_profizianum	(Dypsis_decaryi	Pelagodoxa_henryana)))))	Heterospathe_cagayanensis))	Iriartea_deltoidea)))	(Reinhardtia_paiewonskiana	Reinhardtia_latisecta))	Calamus_caryotoides);
((((((Heterospathe_cagayanensis	Phoenix_dactylifera)	((Pseudophoenix_vinifera	(Roystonea_regia	Attalea_speciosa))	(Prestoea_acuminata	(Sclerosperma_profizianum	(Dypsis_decaryi	Pelagodoxa_henryana)))))	((Leopoldinia_pulchra	Chamaedorea_seifrizii)	Iriartea_deltoidea))	(Nypa_fruticans	(Podococcus_barteri	Serenoa_repens)))	(Reinhardtia_paiewonskiana	Reinhardtia_latisecta))	Calamus_caryotoides);
((Prestoea_acuminata	(((((Chamaedorea_seifrizii	Iriartea_deltoidea)	((Nypa_fruticans	(Phoenix_dactylifera	(Reinhardtia_paiewonskiana	Reinhardtia_latisecta)))	(Heterospathe_cagayanensis	(Podococcus_barteri	Serenoa_repens))))	Pelagodoxa_henryana)	Dypsis_decaryi)	((Pseudophoenix_vinifera	(Attalea_speciosa	Roystonea_regia))	(Sclerosperma_profizianum	Leopoldinia_pulchra))))	Calamus_caryotoides);
(((Prestoea_acuminata	(((Dypsis_decaryi	(Podococcus_barteri	Serenoa_repens))	((Heterospathe_cagayanensis	(Chamaedorea_seifrizii	Iriartea_deltoidea))	(Nypa_fruticans	(Phoenix_dactylifera	(Reinhardtia_paiewonskiana	Reinhardtia_latisecta)))))	Pelagodoxa_henryana))	((Pseudophoenix_vinifera	(Attalea_speciosa	Roystonea_regia))	(Sclerosperma_profizianum	Leopoldinia_pulchra)))	Calamus_caryotoides);
(((Reinhardtia_paiewonskiana	Reinhardtia_latisecta)	((((Heterospathe_cagayanensis	(Chamaedorea_seifrizii	Leopoldinia_pulchra))	Nypa_fruticans)	(Iriartea_deltoidea	(((Dypsis_decaryi	Pelagodoxa_henryana)	(Prestoea_acuminata	Sclerosperma_profizianum))	(Podococcus_barteri	((Pseudophoenix_vinifera	(Attalea_speciosa	Roystonea_regia))	Serenoa_repens)))))	Phoenix_dactylifera))	Calamus_caryotoides);
(((Reinhardtia_paiewonskiana	Reinhardtia_latisecta)	((Nypa_fruticans	((Iriartea_deltoidea	(Leopoldinia_pulchra	(Heterospathe_cagayanensis	(Podococcus_barteri	((Pseudophoenix_vinifera	(Attalea_speciosa	Roystonea_regia))	Serenoa_repens)))))	((Pelagodoxa_henryana	(Prestoea_acuminata	(Dypsis_decaryi	Chamaedorea_seifrizii)))	Sclerosperma_profizianum)))	Phoenix_dactylifera))	Calamus_caryotoides);
(((Reinhardtia_paiewonskiana	Reinhardtia_latisecta)	(((Nypa_fruticans	((Prestoea_acuminata	Chamaedorea_seifrizii)	Heterospathe_cagayanensis))	((((Pelagodoxa_henryana	Dypsis_decaryi)	(Leopoldinia_pulchra	Sclerosperma_profizianum))	Iriartea_deltoidea)	(Podococcus_barteri	((Pseudophoenix_vinifera	(Attalea_speciosa	Roystonea_regia))	Serenoa_repens))))	Phoenix_dactylifera))	Calamus_caryotoides);
(((Reinhardtia_paiewonskiana	Reinhardtia_latisecta)	(Phoenix_dactylifera	((((Serenoa_repens	(Podococcus_barteri	((Prestoea_acuminata	((Leopoldinia_pulchra	Sclerosperma_profizianum)	(Dypsis_decaryi	(Pseudophoenix_vinifera	(Attalea_speciosa	Roystonea_regia)))))	Pelagodoxa_henryana)))	(Iriartea_deltoidea	Chamaedorea_seifrizii))	Heterospathe_cagayanensis)	Nypa_fruticans)))	Calamus_caryotoides);
(((Reinhardtia_paiewonskiana	Reinhardtia_latisecta)	(Phoenix_dactylifera	(((Chamaedorea_seifrizii	Nypa_fruticans)	((((Pelagodoxa_henryana	Dypsis_decaryi)	((Prestoea_acuminata	(Roystonea_regia	(Pseudophoenix_vinifera	Attalea_speciosa)))	Sclerosperma_profizianum))	Leopoldinia_pulchra)	((Heterospathe_cagayanensis	Serenoa_repens)	Podococcus_barteri)))	Iriartea_deltoidea)))	Calamus_caryotoides);
(((Reinhardtia_paiewonskiana	Reinhardtia_latisecta)	(Phoenix_dactylifera	((((Heterospathe_cagayanensis	Nypa_fruticans)	(Leopoldinia_pulchra	Chamaedorea_seifrizii))	(Pelagodoxa_henryana	(Dypsis_decaryi	(Prestoea_acuminata	((Pseudophoenix_vinifera	(Attalea_speciosa	Roystonea_regia))	Sclerosperma_profizianum)))))	(Iriartea_deltoidea	(Serenoa_repens	Podococcus_barteri)))))	Calamus_caryotoides);
((Sclerosperma_profizianum	((((((((Pseudophoenix_vinifera	(Attalea_speciosa	Roystonea_regia))	(Dypsis_decaryi	Prestoea_acuminata))	Heterospathe_cagayanensis)	Pelagodoxa_henryana)	(Nypa_fruticans	((Reinhardtia_paiewonskiana	Reinhardtia_latisecta)	Phoenix_dactylifera)))	(Serenoa_repens	Podococcus_barteri))	Iriartea_deltoidea)	(Leopoldinia_pulchra	Chamaedorea_seifrizii)))	Calamus_caryotoides);
(((Reinhardtia_paiewonskiana	Reinhardtia_latisecta)	(Phoenix_dactylifera	(((Dypsis_decaryi	(Heterospathe_cagayanensis	(Serenoa_repens	Podococcus_barteri)))	((Leopoldinia_pulchra	((((Prestoea_acuminata	(Pseudophoenix_vinifera	(Attalea_speciosa	Roystonea_regia)))	Pelagodoxa_henryana)	Sclerosperma_profizianum)	Chamaedorea_seifrizii))	Iriartea_deltoidea))	Nypa_fruticans)))	Calamus_caryotoides);
(((Phoenix_dactylifera	(Reinhardtia_latisecta	Reinhardtia_paiewonskiana))	((Chamaedorea_seifrizii	(Heterospathe_cagayanensis	Nypa_fruticans))	(((Serenoa_repens	Podococcus_barteri)	Iriartea_deltoidea)	(((Dypsis_decaryi	Pelagodoxa_henryana)	(Leopoldinia_pulchra	(Prestoea_acuminata	((Attalea_speciosa	Roystonea_regia)	Pseudophoenix_vinifera))))	Sclerosperma_profizianum))))	Calamus_caryotoides);
((((((Heterospathe_cagayanensis	((Serenoa_repens	Podococcus_barteri)	Iriartea_deltoidea))	((Dypsis_decaryi	Chamaedorea_seifrizii)	((((Attalea_speciosa	Roystonea_regia)	Pseudophoenix_vinifera)	Prestoea_acuminata)	((Sclerosperma_profizianum	Pelagodoxa_henryana)	Leopoldinia_pulchra))))	Nypa_fruticans)	Phoenix_dactylifera)	(Reinhardtia_latisecta	Reinhardtia_paiewonskiana))	Calamus_caryotoides);
((((Reinhardtia_latisecta	Reinhardtia_paiewonskiana)	((Serenoa_repens	Podococcus_barteri)	Iriartea_deltoidea))	((Leopoldinia_pulchra	(Chamaedorea_seifrizii	((((Attalea_speciosa	Roystonea_regia)	Pseudophoenix_vinifera)	Prestoea_acuminata)	(Sclerosperma_profizianum	(Dypsis_decaryi	Pelagodoxa_henryana)))))	(Nypa_fruticans	(Heterospathe_cagayanensis	Phoenix_dactylifera))))	Calamus_caryotoides);
(((((Iriartea_deltoidea	(Leopoldinia_pulchra	(Chamaedorea_seifrizii	((((((Attalea_speciosa	Roystonea_regia)	Pseudophoenix_vinifera)	Prestoea_acuminata)	Dypsis_decaryi)	Pelagodoxa_henryana)	Sclerosperma_profizianum))))	(Heterospathe_cagayanensis	(Serenoa_repens	Podococcus_barteri)))	((Reinhardtia_latisecta	Reinhardtia_paiewonskiana)	Phoenix_dactylifera))	Nypa_fruticans)	Calamus_caryotoides);
((Iriartea_deltoidea	(Chamaedorea_seifrizii	(((((Phoenix_dactylifera	Nypa_fruticans)	Podococcus_barteri)	(Reinhardtia_latisecta	Reinhardtia_paiewonskiana))	(Heterospathe_cagayanensis	Serenoa_repens))	((((Leopoldinia_pulchra	Sclerosperma_profizianum)	(((Attalea_speciosa	Roystonea_regia)	Pseudophoenix_vinifera)	Prestoea_acuminata))	Dypsis_decaryi)	Pelagodoxa_henryana))))	Calamus_caryotoides);
((((Chamaedorea_seifrizii	(Dypsis_decaryi	((((Phoenix_dactylifera	(Reinhardtia_latisecta	Reinhardtia_paiewonskiana))	(Nypa_fruticans	(Podococcus_barteri	(Serenoa_repens	Heterospathe_cagayanensis))))	Iriartea_deltoidea)	Leopoldinia_pulchra)))	(Sclerosperma_profizianum	Pelagodoxa_henryana))	(((Attalea_speciosa	Roystonea_regia)	Pseudophoenix_vinifera)	Prestoea_acuminata))	Calamus_caryotoides);
((((Phoenix_dactylifera	(Reinhardtia_latisecta	Reinhardtia_paiewonskiana))	Nypa_fruticans)	((Chamaedorea_seifrizii	Iriartea_deltoidea)	((Pelagodoxa_henryana	(Serenoa_repens	Podococcus_barteri))	(Heterospathe_cagayanensis	(((Leopoldinia_pulchra	Sclerosperma_profizianum)	(Dypsis_decaryi	(Roystonea_regia	(Pseudophoenix_vinifera	Attalea_speciosa))))	Prestoea_acuminata)))))	Calamus_caryotoides);
(((Reinhardtia_latisecta	Reinhardtia_paiewonskiana)	((Nypa_fruticans	((((Dypsis_decaryi	Pelagodoxa_henryana)	(Sclerosperma_profizianum	(Prestoea_acuminata	(Attalea_speciosa	(Roystonea_regia	Pseudophoenix_vinifera)))))	(Iriartea_deltoidea	(Serenoa_repens	Podococcus_barteri)))	(Chamaedorea_seifrizii	(Heterospathe_cagayanensis	Leopoldinia_pulchra))))	Phoenix_dactylifera))	Calamus_caryotoides);
((((Prestoea_acuminata	(Pseudophoenix_vinifera	(Attalea_speciosa	Roystonea_regia)))	((Dypsis_decaryi	Pelagodoxa_henryana)	Sclerosperma_profizianum))	(((Iriartea_deltoidea	(Serenoa_repens	Podococcus_barteri))	(Heterospathe_cagayanensis	((Phoenix_dactylifera	(Reinhardtia_latisecta	Reinhardtia_paiewonskiana))	Nypa_fruticans)))	(Leopoldinia_pulchra	Chamaedorea_seifrizii)))	Calamus_caryotoides);
(((Reinhardtia_latisecta	Reinhardtia_paiewonskiana)	((Heterospathe_cagayanensis	((Prestoea_acuminata	(Pseudophoenix_vinifera	(Attalea_speciosa	Roystonea_regia)))	(Sclerosperma_profizianum	((Dypsis_decaryi	Pelagodoxa_henryana)	Leopoldinia_pulchra))))	(Nypa_fruticans	(Chamaedorea_seifrizii	((Iriartea_deltoidea	(Serenoa_repens	Podococcus_barteri))	Phoenix_dactylifera)))))	Calamus_caryotoides);
(((Reinhardtia_paiewonskiana	Reinhardtia_latisecta)	((((((Prestoea_acuminata	(Pseudophoenix_vinifera	(Attalea_speciosa	Roystonea_regia)))	Sclerosperma_profizianum)	(Dypsis_decaryi	Pelagodoxa_henryana))	(((Leopoldinia_pulchra	Chamaedorea_seifrizii)	Iriartea_deltoidea)	(Heterospathe_cagayanensis	(Serenoa_repens	Podococcus_barteri))))	Nypa_fruticans)	Phoenix_dactylifera))	Calamus_caryotoides);
(((Reinhardtia_paiewonskiana	Reinhardtia_latisecta)	(((((Heterospathe_cagayanensis	Serenoa_repens)	Podococcus_barteri)	(((Prestoea_acuminata	(Attalea_speciosa	(Roystonea_regia	Pseudophoenix_vinifera)))	Sclerosperma_profizianum)	(Dypsis_decaryi	Pelagodoxa_henryana)))	(Iriartea_deltoidea	((Chamaedorea_seifrizii	Nypa_fruticans)	Leopoldinia_pulchra)))	Phoenix_dactylifera))	Calamus_caryotoides);
(((Reinhardtia_paiewonskiana	Reinhardtia_latisecta)	((((((Pelagodoxa_henryana	Sclerosperma_profizianum)	Prestoea_acuminata)	((Pseudophoenix_vinifera	(Attalea_speciosa	Roystonea_regia))	Dypsis_decaryi))	((Iriartea_deltoidea	(Chamaedorea_seifrizii	Leopoldinia_pulchra))	((Heterospathe_cagayanensis	Serenoa_repens)	Podococcus_barteri)))	Nypa_fruticans)	Phoenix_dactylifera))	Calamus_caryotoides);
(((Leopoldinia_pulchra	Iriartea_deltoidea)	(Chamaedorea_seifrizii	(((Heterospathe_cagayanensis	Serenoa_repens)	Podococcus_barteri)	((Nypa_fruticans	(Phoenix_dactylifera	(Reinhardtia_paiewonskiana	Reinhardtia_latisecta)))	(((Prestoea_acuminata	(Sclerosperma_profizianum	(Pseudophoenix_vinifera	(Attalea_speciosa	Roystonea_regia))))	Dypsis_decaryi)	Pelagodoxa_henryana)))))	Calamus_caryotoides);
(((Reinhardtia_paiewonskiana	Reinhardtia_latisecta)	(((((Leopoldinia_pulchra	(Pelagodoxa_henryana	Chamaedorea_seifrizii))	(Prestoea_acuminata	(Sclerosperma_profizianum	(Dypsis_decaryi	(Pseudophoenix_vinifera	(Attalea_speciosa	Roystonea_regia))))))	((Heterospathe_cagayanensis	Serenoa_repens)	(Iriartea_deltoidea	Podococcus_barteri)))	Nypa_fruticans)	Phoenix_dactylifera))	Calamus_caryotoides);
((((Sclerosperma_profizianum	(Dypsis_decaryi	Pelagodoxa_henryana))	((Leopoldinia_pulchra	Prestoea_acuminata)	(Pseudophoenix_vinifera	(Attalea_speciosa	Roystonea_regia))))	((Chamaedorea_seifrizii	(((Serenoa_repens	((Reinhardtia_paiewonskiana	Reinhardtia_latisecta)	Phoenix_dactylifera))	(Iriartea_deltoidea	Podococcus_barteri))	Nypa_fruticans))	Heterospathe_cagayanensis))	Calamus_caryotoides);
(((Reinhardtia_paiewonskiana	Reinhardtia_latisecta)	(Phoenix_dactylifera	((Iriartea_deltoidea	((Podococcus_barteri	Serenoa_repens)	((Sclerosperma_profizianum	(Dypsis_decaryi	Pelagodoxa_henryana))	(Prestoea_acuminata	(Pseudophoenix_vinifera	(Attalea_speciosa	Roystonea_regia))))))	((Heterospathe_cagayanensis	Nypa_fruticans)	(Leopoldinia_pulchra	Chamaedorea_seifrizii)))))	Calamus_caryotoides);
(((Reinhardtia_paiewonskiana	Reinhardtia_latisecta)	(Phoenix_dactylifera	((((Heterospathe_cagayanensis	Nypa_fruticans)	(Leopoldinia_pulchra	Chamaedorea_seifrizii))	((Sclerosperma_profizianum	(Prestoea_acuminata	((Pseudophoenix_vinifera	Roystonea_regia)	Attalea_speciosa)))	(Dypsis_decaryi	Pelagodoxa_henryana)))	(Iriartea_deltoidea	(Podococcus_barteri	Serenoa_repens)))))	Calamus_caryotoides);
(((Reinhardtia_paiewonskiana	Reinhardtia_latisecta)	(Phoenix_dactylifera	((((Podococcus_barteri	(Heterospathe_cagayanensis	Serenoa_repens))	((Prestoea_acuminata	(((Attalea_speciosa	Roystonea_regia)	Pseudophoenix_vinifera)	Sclerosperma_profizianum))	(Dypsis_decaryi	Pelagodoxa_henryana)))	(Iriartea_deltoidea	(Leopoldinia_pulchra	Chamaedorea_seifrizii)))	Nypa_fruticans)))	Calamus_caryotoides);
(((Reinhardtia_paiewonskiana	Reinhardtia_latisecta)	(Phoenix_dactylifera	((((Podococcus_barteri	Serenoa_repens)	(((Leopoldinia_pulchra	(Prestoea_acuminata	((Attalea_speciosa	Roystonea_regia)	Pseudophoenix_vinifera)))	Sclerosperma_profizianum)	(Dypsis_decaryi	Pelagodoxa_henryana)))	Iriartea_deltoidea)	(Chamaedorea_seifrizii	(Nypa_fruticans	Heterospathe_cagayanensis)))))	Calamus_caryotoides);
((Reinhardtia_paiewonskiana	((Phoenix_dactylifera	((Podococcus_barteri	(((Iriartea_deltoidea	(Leopoldinia_pulchra	Chamaedorea_seifrizii))	((Sclerosperma_profizianum	(Dypsis_decaryi	(((Roystonea_regia	Attalea_speciosa)	Pseudophoenix_vinifera)	Prestoea_acuminata)))	Pelagodoxa_henryana))	(Heterospathe_cagayanensis	Serenoa_repens)))	Nypa_fruticans))	Reinhardtia_latisecta))	Calamus_caryotoides);
(((Podococcus_barteri	Serenoa_repens)	((Iriartea_deltoidea	((Sclerosperma_profizianum	(((Roystonea_regia	Attalea_speciosa)	Pseudophoenix_vinifera)	Prestoea_acuminata))	(Dypsis_decaryi	Pelagodoxa_henryana)))	((Chamaedorea_seifrizii	(((Leopoldinia_pulchra	Phoenix_dactylifera)	Heterospathe_cagayanensis)	Nypa_fruticans))	(Reinhardtia_latisecta	Reinhardtia_paiewonskiana))))	Calamus_caryotoides);
(((Heterospathe_cagayanensis	(((Phoenix_dactylifera	(Reinhardtia_latisecta	Reinhardtia_paiewonskiana))	Nypa_fruticans)	((Podococcus_barteri	Serenoa_repens)	((Leopoldinia_pulchra	Iriartea_deltoidea)	Chamaedorea_seifrizii))))	((Dypsis_decaryi	Pelagodoxa_henryana)	((Sclerosperma_profizianum	((Attalea_speciosa	Roystonea_regia)	Pseudophoenix_vinifera))	Prestoea_acuminata)))	Calamus_caryotoides);
(((Reinhardtia_latisecta	Reinhardtia_paiewonskiana)	((Nypa_fruticans	((((Attalea_speciosa	(Roystonea_regia	Pseudophoenix_vinifera))	Heterospathe_cagayanensis)	(Podococcus_barteri	Serenoa_repens))	(((Leopoldinia_pulchra	Iriartea_deltoidea)	Chamaedorea_seifrizii)	((Dypsis_decaryi	Pelagodoxa_henryana)	(Sclerosperma_profizianum	Prestoea_acuminata)))))	Phoenix_dactylifera))	Calamus_caryotoides);
(((Reinhardtia_latisecta	Reinhardtia_paiewonskiana)	(((((Leopoldinia_pulchra	Iriartea_deltoidea)	Chamaedorea_seifrizii)	((Dypsis_decaryi	Pelagodoxa_henryana)	(Sclerosperma_profizianum	Prestoea_acuminata)))	(Phoenix_dactylifera	Heterospathe_cagayanensis))	(Nypa_fruticans	(Podococcus_barteri	(Serenoa_repens	((Pseudophoenix_vinifera	Roystonea_regia)	Attalea_speciosa))))))	Calamus_caryotoides);
((((Sclerosperma_profizianum	(Pseudophoenix_vinifera	(Roystonea_regia	Attalea_speciosa)))	Prestoea_acuminata)	(Dypsis_decaryi	(((((Chamaedorea_seifrizii	(Leopoldinia_pulchra	Iriartea_deltoidea))	(Podococcus_barteri	(Phoenix_dactylifera	(Reinhardtia_latisecta	Reinhardtia_paiewonskiana))))	Nypa_fruticans)	(Serenoa_repens	Heterospathe_cagayanensis))	Pelagodoxa_henryana)))	Calamus_caryotoides);
(((Reinhardtia_latisecta	Reinhardtia_paiewonskiana)	(((Chamaedorea_seifrizii	Nypa_fruticans)	((Leopoldinia_pulchra	Iriartea_deltoidea)	(((Pelagodoxa_henryana	Dypsis_decaryi)	(Sclerosperma_profizianum	(Prestoea_acuminata	(Pseudophoenix_vinifera	(Roystonea_regia	Attalea_speciosa)))))	(Podococcus_barteri	(Serenoa_repens	Heterospathe_cagayanensis)))))	Phoenix_dactylifera))	Calamus_caryotoides);
(((Serenoa_repens	((Nypa_fruticans	((Leopoldinia_pulchra	Chamaedorea_seifrizii)	((Reinhardtia_latisecta	Reinhardtia_paiewonskiana)	Iriartea_deltoidea)))	(((Dypsis_decaryi	Heterospathe_cagayanensis)	Phoenix_dactylifera)	(Pelagodoxa_henryana	(Prestoea_acuminata	((Pseudophoenix_vinifera	(Roystonea_regia	Attalea_speciosa))	Sclerosperma_profizianum))))))	Podococcus_barteri)	Calamus_caryotoides);
((Serenoa_repens	((Iriartea_deltoidea	(((Reinhardtia_latisecta	Reinhardtia_paiewonskiana)	Phoenix_dactylifera)	Podococcus_barteri))	(Nypa_fruticans	(((((Dypsis_decaryi	Pelagodoxa_henryana)	Sclerosperma_profizianum)	(Prestoea_acuminata	(Attalea_speciosa	(Pseudophoenix_vinifera	Roystonea_regia))))	(Leopoldinia_pulchra	Chamaedorea_seifrizii))	Heterospathe_cagayanensis))))	Calamus_caryotoides);
(((Reinhardtia_latisecta	Reinhardtia_paiewonskiana)	(Nypa_fruticans	((Serenoa_repens	Podococcus_barteri)	((((((Leopoldinia_pulchra	(Pseudophoenix_vinifera	(Roystonea_regia	Attalea_speciosa)))	Dypsis_decaryi)	(Pelagodoxa_henryana	(Sclerosperma_profizianum	Prestoea_acuminata)))	Chamaedorea_seifrizii)	(Phoenix_dactylifera	Heterospathe_cagayanensis))	Iriartea_deltoidea))))	Calamus_caryotoides);
((((((Prestoea_acuminata	(Pseudophoenix_vinifera	(Attalea_speciosa	Roystonea_regia)))	(Sclerosperma_profizianum	(Dypsis_decaryi	Pelagodoxa_henryana)))	(Reinhardtia_paiewonskiana	Reinhardtia_latisecta))	(Nypa_fruticans	((Phoenix_dactylifera	Heterospathe_cagayanensis)	(Podococcus_barteri	Serenoa_repens))))	(Chamaedorea_seifrizii	(Iriartea_deltoidea	Leopoldinia_pulchra)))	Calamus_caryotoides);
(((Reinhardtia_paiewonskiana	Reinhardtia_latisecta)	((((Heterospathe_cagayanensis	(Podococcus_barteri	Serenoa_repens))	(((((Prestoea_acuminata	(Pseudophoenix_vinifera	(Attalea_speciosa	Roystonea_regia)))	Sclerosperma_profizianum)	Dypsis_decaryi)	Pelagodoxa_henryana)	(Chamaedorea_seifrizii	(Iriartea_deltoidea	Leopoldinia_pulchra))))	Nypa_fruticans)	Phoenix_dactylifera))	Calamus_caryotoides);
(((Reinhardtia_paiewonskiana	Reinhardtia_latisecta)	(((((Heterospathe_cagayanensis	(Podococcus_barteri	Serenoa_repens))	(((((Roystonea_regia	Attalea_speciosa)	Pseudophoenix_vinifera)	Sclerosperma_profizianum)	Prestoea_acuminata)	(Dypsis_decaryi	Pelagodoxa_henryana)))	(Chamaedorea_seifrizii	(Iriartea_deltoidea	Leopoldinia_pulchra)))	Nypa_fruticans)	Phoenix_dactylifera))	Calamus_caryotoides);
(((((Phoenix_dactylifera	(Reinhardtia_paiewonskiana	Reinhardtia_latisecta))	Nypa_fruticans)	Leopoldinia_pulchra)	((Heterospathe_cagayanensis	(Iriartea_deltoidea	(Podococcus_barteri	Serenoa_repens)))	(Chamaedorea_seifrizii	(((((Roystonea_regia	Attalea_speciosa)	Pseudophoenix_vinifera)	Sclerosperma_profizianum)	Prestoea_acuminata)	(Dypsis_decaryi	Pelagodoxa_henryana)))))	Calamus_caryotoides);
(((Reinhardtia_paiewonskiana	Reinhardtia_latisecta)	(((Iriartea_deltoidea	(Podococcus_barteri	Serenoa_repens))	((Sclerosperma_profizianum	(Prestoea_acuminata	((Roystonea_regia	Attalea_speciosa)	Pseudophoenix_vinifera)))	((Leopoldinia_pulchra	Pelagodoxa_henryana)	Dypsis_decaryi)))	((Heterospathe_cagayanensis	Phoenix_dactylifera)	(Nypa_fruticans	Chamaedorea_seifrizii))))	Calamus_caryotoides);
(((Reinhardtia_paiewonskiana	Reinhardtia_latisecta)	(((((Sclerosperma_profizianum	(Prestoea_acuminata	(Attalea_speciosa	(Pseudophoenix_vinifera	Roystonea_regia))))	(Pelagodoxa_henryana	Dypsis_decaryi))	(Podococcus_barteri	Serenoa_repens))	(((Heterospathe_cagayanensis	Chamaedorea_seifrizii)	Nypa_fruticans)	(Leopoldinia_pulchra	Iriartea_deltoidea)))	Phoenix_dactylifera))	Calamus_caryotoides);
(((Dypsis_decaryi	((Sclerosperma_profizianum	(Leopoldinia_pulchra	(Prestoea_acuminata	(Attalea_speciosa	(Pseudophoenix_vinifera	Roystonea_regia)))))	Pelagodoxa_henryana))	((((Heterospathe_cagayanensis	Chamaedorea_seifrizii)	Nypa_fruticans)	((Podococcus_barteri	Serenoa_repens)	(Phoenix_dactylifera	(Reinhardtia_paiewonskiana	Reinhardtia_latisecta))))	Iriartea_deltoidea))	Calamus_caryotoides);
(((Reinhardtia_paiewonskiana	Reinhardtia_latisecta)	((((Heterospathe_cagayanensis	Chamaedorea_seifrizii)	(Iriartea_deltoidea	((((Sclerosperma_profizianum	(Leopoldinia_pulchra	(Pseudophoenix_vinifera	(Roystonea_regia	Attalea_speciosa))))	Prestoea_acuminata)	(Pelagodoxa_henryana	Dypsis_decaryi))	(Podococcus_barteri	Serenoa_repens))))	Nypa_fruticans)	Phoenix_dactylifera))	Calamus_caryotoides);
(((Nypa_fruticans	(Heterospathe_cagayanensis	Chamaedorea_seifrizii))	(((((Prestoea_acuminata	(Pseudophoenix_vinifera	(Roystonea_regia	Attalea_speciosa)))	(Sclerosperma_profizianum	Leopoldinia_pulchra))	(Pelagodoxa_henryana	Dypsis_decaryi))	Iriartea_deltoidea)	(((Reinhardtia_paiewonskiana	Reinhardtia_latisecta)	Phoenix_dactylifera)	(Podococcus_barteri	Serenoa_repens))))	Calamus_caryotoides);
(((Reinhardtia_paiewonskiana	Reinhardtia_latisecta)	(Phoenix_dactylifera	(((Iriartea_deltoidea	Podococcus_barteri)	((Nypa_fruticans	Chamaedorea_seifrizii)	(Heterospathe_cagayanensis	Serenoa_repens)))	((Leopoldinia_pulchra	Dypsis_decaryi)	(((Prestoea_acuminata	(Pseudophoenix_vinifera	(Roystonea_regia	Attalea_speciosa)))	Sclerosperma_profizianum)	Pelagodoxa_henryana)))))	Calamus_caryotoides);
