# Supplementary material for: Data supporting the nuclear phylogenomics of the palm subfamily Arecoideae (Arecaceae)
Source: Data Brief. 2016 Mar 2;7:532–6. doi: 10.1016/j.dib.2016.02.063 (PMC4796708; doi:10.1016/j.dib.2016.02.063)
Supplement: Supplementary file 5 — Supplementary material [file mmc5.zip › RAxML_bootstrap.Sabal_204.raxml.tre]

((Phoenix_dactylifera	((Sabal_domingensis	((((Orania_palindan	Sclerosperma_profizianum)	((Bactris_major	(Elaeis_oleifera	Elaeis_guineensis))	(Reinhardtia_gracilis	Attalea_speciosa)))	((Reinhardtia_simplex	(Reinhardtia_paiewonskiana	Reinhardtia_latisecta))	((Podococcus_barteri	Pelagodoxa_henryana)	(((Geonoma_undata	(Heterospathe_cagayanensis	(Hydriastele_microspadix	((Veitchia_spiralis	Kentiopsis_piersoniorum)	Dictyosperma_album))))	((Oenocarpus_minor	Oenocarpus_bataua)	(Dypsis_decaryi	Prestoea_acuminata)))	Manicaria_saccifera))))	(Roystonea_regia	Iriartea_deltoidea)))	((Chamaedorea_seifrizii	Serenoa_repens)	Pseudophoenix_vinifera)))	Nypa_fruticans);
((Phoenix_dactylifera	((Sabal_domingensis	(((Sclerosperma_profizianum	(Chamaedorea_seifrizii	((Pseudophoenix_vinifera	(Bactris_major	(Elaeis_oleifera	Elaeis_guineensis)))	(Reinhardtia_gracilis	Attalea_speciosa))))	((Reinhardtia_simplex	(Reinhardtia_paiewonskiana	Reinhardtia_latisecta))	(Orania_palindan	(((Pelagodoxa_henryana	(((Veitchia_spiralis	Kentiopsis_piersoniorum)	Dictyosperma_album)	(Heterospathe_cagayanensis	Hydriastele_microspadix)))	(Dypsis_decaryi	((Oenocarpus_minor	Oenocarpus_bataua)	(Podococcus_barteri	Prestoea_acuminata))))	(Geonoma_undata	Manicaria_saccifera)))))	(Roystonea_regia	Iriartea_deltoidea)))	Serenoa_repens))	Nypa_fruticans);
((Phoenix_dactylifera	((Sabal_domingensis	(((Sclerosperma_profizianum	((Hydriastele_microspadix	Chamaedorea_seifrizii)	((Bactris_major	(Elaeis_oleifera	Elaeis_guineensis))	Attalea_speciosa)))	((Reinhardtia_simplex	(Reinhardtia_paiewonskiana	Reinhardtia_latisecta))	(Orania_palindan	(((((Dypsis_decaryi	((Oenocarpus_minor	Oenocarpus_bataua)	Prestoea_acuminata))	(Reinhardtia_gracilis	Pelagodoxa_henryana))	((((Veitchia_spiralis	Kentiopsis_piersoniorum)	Dictyosperma_album)	Heterospathe_cagayanensis)	Manicaria_saccifera))	Geonoma_undata)	Podococcus_barteri))))	(Roystonea_regia	Iriartea_deltoidea)))	(Pseudophoenix_vinifera	Serenoa_repens)))	Nypa_fruticans);
((((Phoenix_dactylifera	(Pseudophoenix_vinifera	Serenoa_repens))	(((Roystonea_regia	((Reinhardtia_simplex	(Reinhardtia_paiewonskiana	Reinhardtia_latisecta))	((Dypsis_decaryi	(Chamaedorea_seifrizii	((Bactris_major	(Elaeis_oleifera	Elaeis_guineensis))	Attalea_speciosa)))	((Orania_palindan	Sclerosperma_profizianum)	(((Dictyosperma_album	(Heterospathe_cagayanensis	(Veitchia_spiralis	Kentiopsis_piersoniorum)))	((Pelagodoxa_henryana	(Geonoma_undata	Manicaria_saccifera))	((Oenocarpus_minor	(Reinhardtia_gracilis	Oenocarpus_bataua))	Prestoea_acuminata)))	Podococcus_barteri)))))	Iriartea_deltoidea)	Sabal_domingensis))	Hydriastele_microspadix)	Nypa_fruticans);
(((Phoenix_dactylifera	(Pseudophoenix_vinifera	(Chamaedorea_seifrizii	Serenoa_repens)))	(Sabal_domingensis	((((((Orania_palindan	Podococcus_barteri)	((Pelagodoxa_henryana	((Oenocarpus_minor	Oenocarpus_bataua)	Dypsis_decaryi))	((((Hydriastele_microspadix	Dictyosperma_album)	(Veitchia_spiralis	Kentiopsis_piersoniorum))	Heterospathe_cagayanensis)	(Prestoea_acuminata	Manicaria_saccifera))))	(Geonoma_undata	(Reinhardtia_simplex	(Reinhardtia_paiewonskiana	Reinhardtia_latisecta))))	(((Bactris_major	(Elaeis_oleifera	Elaeis_guineensis))	Attalea_speciosa)	Sclerosperma_profizianum))	Reinhardtia_gracilis)	(Iriartea_deltoidea	Roystonea_regia))))	Nypa_fruticans);
(((Phoenix_dactylifera	(Pseudophoenix_vinifera	Serenoa_repens))	((Roystonea_regia	Sabal_domingensis)	(((((((Prestoea_acuminata	(Oenocarpus_minor	(Reinhardtia_gracilis	Oenocarpus_bataua)))	((Geonoma_undata	Manicaria_saccifera)	(((Dictyosperma_album	((Hydriastele_microspadix	Veitchia_spiralis)	Kentiopsis_piersoniorum))	Heterospathe_cagayanensis)	Pelagodoxa_henryana)))	Dypsis_decaryi)	(Podococcus_barteri	(Sclerosperma_profizianum	(Orania_palindan	Chamaedorea_seifrizii))))	(Reinhardtia_simplex	(Reinhardtia_paiewonskiana	Reinhardtia_latisecta)))	((Bactris_major	(Elaeis_oleifera	Elaeis_guineensis))	Attalea_speciosa))	Iriartea_deltoidea)))	Nypa_fruticans);
(((Phoenix_dactylifera	(Pseudophoenix_vinifera	Serenoa_repens))	((Sabal_domingensis	(Roystonea_regia	Iriartea_deltoidea))	(((Chamaedorea_seifrizii	((Bactris_major	(Elaeis_oleifera	Elaeis_guineensis))	Attalea_speciosa))	(((Reinhardtia_simplex	(Reinhardtia_paiewonskiana	Reinhardtia_latisecta))	(Podococcus_barteri	((Pelagodoxa_henryana	((Dypsis_decaryi	Prestoea_acuminata)	(Oenocarpus_minor	(Reinhardtia_gracilis	Oenocarpus_bataua))))	(Manicaria_saccifera	((Dictyosperma_album	(Veitchia_spiralis	(Hydriastele_microspadix	Kentiopsis_piersoniorum)))	Heterospathe_cagayanensis)))))	Geonoma_undata))	(Orania_palindan	Sclerosperma_profizianum))))	Nypa_fruticans);
(((Roystonea_regia	(((Dypsis_decaryi	(Reinhardtia_gracilis	(Bactris_major	(Attalea_speciosa	(Elaeis_oleifera	Elaeis_guineensis)))))	((Reinhardtia_simplex	(Reinhardtia_paiewonskiana	Reinhardtia_latisecta))	(((Manicaria_saccifera	((Chamaedorea_seifrizii	Dictyosperma_album)	(Heterospathe_cagayanensis	(Veitchia_spiralis	Kentiopsis_piersoniorum))))	((Oenocarpus_minor	Oenocarpus_bataua)	Geonoma_undata))	((Sclerosperma_profizianum	(Podococcus_barteri	(Orania_palindan	Pelagodoxa_henryana)))	Prestoea_acuminata))))	(Sabal_domingensis	((Phoenix_dactylifera	(Pseudophoenix_vinifera	Serenoa_repens))	Iriartea_deltoidea))))	Hydriastele_microspadix)	Nypa_fruticans);
((((Iriartea_deltoidea	(Roystonea_regia	(((Reinhardtia_simplex	(Reinhardtia_paiewonskiana	Reinhardtia_latisecta))	((Podococcus_barteri	(Orania_palindan	Sclerosperma_profizianum))	(((Prestoea_acuminata	(Oenocarpus_minor	(Reinhardtia_gracilis	Oenocarpus_bataua)))	((Heterospathe_cagayanensis	(Dictyosperma_album	(Veitchia_spiralis	Kentiopsis_piersoniorum)))	(Geonoma_undata	Manicaria_saccifera)))	Pelagodoxa_henryana)))	(Dypsis_decaryi	(Attalea_speciosa	(Chamaedorea_seifrizii	(Bactris_major	(Elaeis_oleifera	Elaeis_guineensis))))))))	(Phoenix_dactylifera	(Pseudophoenix_vinifera	(Hydriastele_microspadix	Serenoa_repens))))	Sabal_domingensis)	Nypa_fruticans);
(((((Iriartea_deltoidea	(((Reinhardtia_simplex	(Reinhardtia_paiewonskiana	Reinhardtia_latisecta))	((Orania_palindan	Sclerosperma_profizianum)	(((((Heterospathe_cagayanensis	(Dictyosperma_album	(Veitchia_spiralis	Kentiopsis_piersoniorum)))	Podococcus_barteri)	((Geonoma_undata	Manicaria_saccifera)	(Prestoea_acuminata	Dypsis_decaryi)))	Pelagodoxa_henryana)	(Oenocarpus_minor	(Reinhardtia_gracilis	Oenocarpus_bataua)))))	(Attalea_speciosa	((Hydriastele_microspadix	Chamaedorea_seifrizii)	(Bactris_major	(Elaeis_oleifera	Elaeis_guineensis))))))	Roystonea_regia)	(Phoenix_dactylifera	(Pseudophoenix_vinifera	Serenoa_repens)))	Sabal_domingensis)	Nypa_fruticans);
((Iriartea_deltoidea	(((((Sclerosperma_profizianum	Orania_palindan)	(((((((Podococcus_barteri	Oenocarpus_minor)	(Reinhardtia_gracilis	Oenocarpus_bataua))	(Dypsis_decaryi	Prestoea_acuminata))	Manicaria_saccifera)	Pelagodoxa_henryana)	((Hydriastele_microspadix	Heterospathe_cagayanensis)	(Dictyosperma_album	(Veitchia_spiralis	Kentiopsis_piersoniorum))))	Geonoma_undata))	(Attalea_speciosa	(Bactris_major	(Elaeis_oleifera	Elaeis_guineensis))))	(Reinhardtia_simplex	(Reinhardtia_paiewonskiana	Reinhardtia_latisecta)))	((Roystonea_regia	(Pseudophoenix_vinifera	(Serenoa_repens	Chamaedorea_seifrizii)))	(Phoenix_dactylifera	Sabal_domingensis))))	Nypa_fruticans);
(((((((((((Oenocarpus_minor	Oenocarpus_bataua)	Prestoea_acuminata)	((Sclerosperma_profizianum	Orania_palindan)	Pelagodoxa_henryana))	((Heterospathe_cagayanensis	(Dictyosperma_album	((Hydriastele_microspadix	Veitchia_spiralis)	Kentiopsis_piersoniorum)))	(Geonoma_undata	Manicaria_saccifera)))	((Reinhardtia_simplex	(Reinhardtia_paiewonskiana	Reinhardtia_latisecta))	(Reinhardtia_gracilis	((Dypsis_decaryi	Podococcus_barteri)	(Attalea_speciosa	(Bactris_major	(Elaeis_oleifera	Elaeis_guineensis)))))))	Roystonea_regia)	Iriartea_deltoidea)	Sabal_domingensis)	(Pseudophoenix_vinifera	(Serenoa_repens	Chamaedorea_seifrizii)))	Phoenix_dactylifera)	Nypa_fruticans);
((((Pseudophoenix_vinifera	Serenoa_repens)	Phoenix_dactylifera)	(Roystonea_regia	((Iriartea_deltoidea	Sabal_domingensis)	(((Reinhardtia_simplex	(Reinhardtia_paiewonskiana	Reinhardtia_latisecta))	((((((Orania_palindan	Pelagodoxa_henryana)	Podococcus_barteri)	((Oenocarpus_minor	Oenocarpus_bataua)	Prestoea_acuminata))	(((Heterospathe_cagayanensis	(Veitchia_spiralis	Kentiopsis_piersoniorum))	Dictyosperma_album)	Hydriastele_microspadix))	(Geonoma_undata	Manicaria_saccifera))	Sclerosperma_profizianum))	(Dypsis_decaryi	(((Bactris_major	(Elaeis_oleifera	Elaeis_guineensis))	Chamaedorea_seifrizii)	(Reinhardtia_gracilis	Attalea_speciosa)))))))	Nypa_fruticans);
(((((Pseudophoenix_vinifera	Serenoa_repens)	Phoenix_dactylifera)	((((Reinhardtia_simplex	((Chamaedorea_seifrizii	Reinhardtia_paiewonskiana)	Reinhardtia_latisecta))	((((Sclerosperma_profizianum	Orania_palindan)	Pelagodoxa_henryana)	Podococcus_barteri)	((Geonoma_undata	Manicaria_saccifera)	(((Heterospathe_cagayanensis	(Veitchia_spiralis	Kentiopsis_piersoniorum))	(Hydriastele_microspadix	Dictyosperma_album))	((Oenocarpus_minor	Oenocarpus_bataua)	(Dypsis_decaryi	Prestoea_acuminata))))))	(Bactris_major	(Elaeis_oleifera	Elaeis_guineensis)))	((Roystonea_regia	(Reinhardtia_gracilis	Attalea_speciosa))	Iriartea_deltoidea)))	Sabal_domingensis)	Nypa_fruticans);
((((((Roystonea_regia	((Reinhardtia_simplex	(Reinhardtia_paiewonskiana	Reinhardtia_latisecta))	((Chamaedorea_seifrizii	(Attalea_speciosa	(Bactris_major	(Elaeis_oleifera	Elaeis_guineensis))))	((Sclerosperma_profizianum	(Orania_palindan	Podococcus_barteri))	(((Oenocarpus_minor	(Reinhardtia_gracilis	Oenocarpus_bataua))	((((Dictyosperma_album	(Veitchia_spiralis	Kentiopsis_piersoniorum))	Hydriastele_microspadix)	Heterospathe_cagayanensis)	Pelagodoxa_henryana))	((Geonoma_undata	Manicaria_saccifera)	(Dypsis_decaryi	Prestoea_acuminata)))))))	Iriartea_deltoidea)	Sabal_domingensis)	(Pseudophoenix_vinifera	Serenoa_repens))	Phoenix_dactylifera)	Nypa_fruticans);
(((((Iriartea_deltoidea	(Roystonea_regia	(((Reinhardtia_simplex	(Reinhardtia_paiewonskiana	Reinhardtia_latisecta))	(((Sclerosperma_profizianum	(Orania_palindan	Chamaedorea_seifrizii))	Podococcus_barteri)	(((((Dictyosperma_album	(Veitchia_spiralis	Kentiopsis_piersoniorum))	(Hydriastele_microspadix	Heterospathe_cagayanensis))	Pelagodoxa_henryana)	(Prestoea_acuminata	(Oenocarpus_minor	(Reinhardtia_gracilis	Oenocarpus_bataua))))	(Geonoma_undata	Manicaria_saccifera))))	(Dypsis_decaryi	(Attalea_speciosa	(Bactris_major	(Elaeis_oleifera	Elaeis_guineensis)))))))	(Pseudophoenix_vinifera	Serenoa_repens))	Phoenix_dactylifera)	Sabal_domingensis)	Nypa_fruticans);
((((Iriartea_deltoidea	(((Pseudophoenix_vinifera	Serenoa_repens)	Phoenix_dactylifera)	(((Reinhardtia_simplex	(Reinhardtia_paiewonskiana	Reinhardtia_latisecta))	((Sclerosperma_profizianum	(Orania_palindan	Chamaedorea_seifrizii))	((((Reinhardtia_gracilis	Oenocarpus_bataua)	Oenocarpus_minor)	Podococcus_barteri)	((Pelagodoxa_henryana	(Prestoea_acuminata	Geonoma_undata))	(Manicaria_saccifera	((Dictyosperma_album	(Hydriastele_microspadix	(Veitchia_spiralis	Kentiopsis_piersoniorum)))	Heterospathe_cagayanensis))))))	(Dypsis_decaryi	(Attalea_speciosa	(Bactris_major	(Elaeis_oleifera	Elaeis_guineensis)))))))	Roystonea_regia)	Sabal_domingensis)	Nypa_fruticans);
(((Iriartea_deltoidea	(((Geonoma_undata	((((Sabal_domingensis	Phoenix_dactylifera)	(Roystonea_regia	(Pseudophoenix_vinifera	Serenoa_repens)))	(((Sclerosperma_profizianum	(Orania_palindan	(Podococcus_barteri	Chamaedorea_seifrizii)))	(Dypsis_decaryi	(Attalea_speciosa	(Bactris_major	(Elaeis_oleifera	Elaeis_guineensis)))))	(Reinhardtia_simplex	(Reinhardtia_paiewonskiana	Reinhardtia_latisecta))))	((Manicaria_saccifera	((Dictyosperma_album	(Veitchia_spiralis	Kentiopsis_piersoniorum))	Heterospathe_cagayanensis))	Prestoea_acuminata)))	Pelagodoxa_henryana)	((Reinhardtia_gracilis	Oenocarpus_bataua)	Oenocarpus_minor)))	Hydriastele_microspadix)	Nypa_fruticans);
((((Phoenix_dactylifera	(Pseudophoenix_vinifera	Serenoa_repens))	(((((((((Geonoma_undata	Podococcus_barteri)	(Reinhardtia_simplex	(Reinhardtia_paiewonskiana	Reinhardtia_latisecta)))	((((Manicaria_saccifera	((Dictyosperma_album	(Veitchia_spiralis	Kentiopsis_piersoniorum))	Heterospathe_cagayanensis))	(Dypsis_decaryi	Prestoea_acuminata))	((Reinhardtia_gracilis	Oenocarpus_bataua)	Oenocarpus_minor))	Pelagodoxa_henryana))	Orania_palindan)	Sclerosperma_profizianum)	((Chamaedorea_seifrizii	Attalea_speciosa)	(Bactris_major	(Elaeis_oleifera	Elaeis_guineensis))))	Iriartea_deltoidea)	Sabal_domingensis)	Roystonea_regia))	Hydriastele_microspadix)	Nypa_fruticans);
((((Pseudophoenix_vinifera	Serenoa_repens)	(Iriartea_deltoidea	(((((((Chamaedorea_seifrizii	Orania_palindan)	Sclerosperma_profizianum)	Dypsis_decaryi)	(Attalea_speciosa	(Bactris_major	(Elaeis_oleifera	Elaeis_guineensis))))	((Reinhardtia_simplex	(Reinhardtia_paiewonskiana	Reinhardtia_latisecta))	(((Podococcus_barteri	Pelagodoxa_henryana)	(Hydriastele_microspadix	((Dictyosperma_album	(Veitchia_spiralis	Kentiopsis_piersoniorum))	Heterospathe_cagayanensis)))	((Geonoma_undata	Manicaria_saccifera)	(Prestoea_acuminata	((Reinhardtia_gracilis	Oenocarpus_bataua)	Oenocarpus_minor))))))	Sabal_domingensis)	Roystonea_regia)))	Phoenix_dactylifera)	Nypa_fruticans);
((((Phoenix_dactylifera	((Pseudophoenix_vinifera	Serenoa_repens)	(Iriartea_deltoidea	(Sabal_domingensis	(((Attalea_speciosa	(Bactris_major	(Elaeis_oleifera	Elaeis_guineensis)))	(((((Orania_palindan	(Podococcus_barteri	Pelagodoxa_henryana))	(Prestoea_acuminata	(Sclerosperma_profizianum	((Reinhardtia_gracilis	Oenocarpus_bataua)	Oenocarpus_minor))))	(Manicaria_saccifera	((Dictyosperma_album	((Veitchia_spiralis	Kentiopsis_piersoniorum)	Heterospathe_cagayanensis))	Geonoma_undata)))	(Reinhardtia_simplex	(Reinhardtia_paiewonskiana	Reinhardtia_latisecta)))	Dypsis_decaryi))	Roystonea_regia)))))	Chamaedorea_seifrizii)	Hydriastele_microspadix)	Nypa_fruticans);
(((((((((Dictyosperma_album	((Veitchia_spiralis	Kentiopsis_piersoniorum)	Heterospathe_cagayanensis))	Manicaria_saccifera)	((Prestoea_acuminata	(Oenocarpus_bataua	Oenocarpus_minor))	(Dypsis_decaryi	((Sclerosperma_profizianum	Orania_palindan)	(Podococcus_barteri	Pelagodoxa_henryana)))))	Geonoma_undata)	(((Reinhardtia_paiewonskiana	Hydriastele_microspadix)	Reinhardtia_gracilis)	(Reinhardtia_latisecta	Reinhardtia_simplex)))	(Iriartea_deltoidea	((Pseudophoenix_vinifera	(Chamaedorea_seifrizii	Serenoa_repens))	Roystonea_regia)))	(Phoenix_dactylifera	(Attalea_speciosa	(Bactris_major	(Elaeis_oleifera	Elaeis_guineensis)))))	Sabal_domingensis)	Nypa_fruticans);
((((((Iriartea_deltoidea	(((((Oenocarpus_bataua	Oenocarpus_minor)	(Dypsis_decaryi	Prestoea_acuminata))	Reinhardtia_gracilis)	((Sclerosperma_profizianum	Orania_palindan)	(Podococcus_barteri	Pelagodoxa_henryana)))	Manicaria_saccifera))	(Dictyosperma_album	((Veitchia_spiralis	Kentiopsis_piersoniorum)	(Hydriastele_microspadix	Heterospathe_cagayanensis))))	(((Reinhardtia_latisecta	Reinhardtia_paiewonskiana)	Reinhardtia_simplex)	Geonoma_undata))	((Roystonea_regia	(Attalea_speciosa	(Bactris_major	(Elaeis_oleifera	Elaeis_guineensis))))	((Chamaedorea_seifrizii	Phoenix_dactylifera)	(Pseudophoenix_vinifera	Serenoa_repens))))	Sabal_domingensis)	Nypa_fruticans);
((((Phoenix_dactylifera	(Pseudophoenix_vinifera	(Serenoa_repens	Chamaedorea_seifrizii)))	((Attalea_speciosa	(Bactris_major	(Elaeis_oleifera	Elaeis_guineensis)))	(Roystonea_regia	((Iriartea_deltoidea	(((Dictyosperma_album	((Veitchia_spiralis	Kentiopsis_piersoniorum)	Heterospathe_cagayanensis))	Hydriastele_microspadix)	((((Sclerosperma_profizianum	Orania_palindan)	(Podococcus_barteri	Pelagodoxa_henryana))	(((Reinhardtia_gracilis	Oenocarpus_bataua)	Oenocarpus_minor)	(Dypsis_decaryi	Prestoea_acuminata)))	Manicaria_saccifera)))	(((Reinhardtia_latisecta	Reinhardtia_paiewonskiana)	Reinhardtia_simplex)	Geonoma_undata)))))	Sabal_domingensis)	Nypa_fruticans);
((((Phoenix_dactylifera	(Serenoa_repens	Chamaedorea_seifrizii))	((((Attalea_speciosa	(Pseudophoenix_vinifera	(Bactris_major	(Elaeis_oleifera	Elaeis_guineensis))))	(((((Prestoea_acuminata	(Dictyosperma_album	((Veitchia_spiralis	(Hydriastele_microspadix	Heterospathe_cagayanensis))	Kentiopsis_piersoniorum)))	((Dypsis_decaryi	Podococcus_barteri)	(Sclerosperma_profizianum	((Reinhardtia_gracilis	Oenocarpus_bataua)	Oenocarpus_minor))))	(Manicaria_saccifera	Pelagodoxa_henryana))	(Orania_palindan	Geonoma_undata))	((Reinhardtia_latisecta	Reinhardtia_paiewonskiana)	Reinhardtia_simplex)))	Iriartea_deltoidea)	Roystonea_regia))	Sabal_domingensis)	Nypa_fruticans);
(((Phoenix_dactylifera	((((Roystonea_regia	(Attalea_speciosa	(Bactris_major	(Elaeis_oleifera	Elaeis_guineensis))))	((Sclerosperma_profizianum	Orania_palindan)	Chamaedorea_seifrizii))	((((((Manicaria_saccifera	(Dictyosperma_album	((Hydriastele_microspadix	Heterospathe_cagayanensis)	(Kentiopsis_piersoniorum	Veitchia_spiralis))))	(Dypsis_decaryi	((Reinhardtia_gracilis	Oenocarpus_bataua)	Oenocarpus_minor)))	((Podococcus_barteri	Pelagodoxa_henryana)	Prestoea_acuminata))	Iriartea_deltoidea)	Geonoma_undata)	((Reinhardtia_latisecta	Reinhardtia_paiewonskiana)	Reinhardtia_simplex)))	(Pseudophoenix_vinifera	Serenoa_repens)))	Sabal_domingensis)	Nypa_fruticans);
((((Phoenix_dactylifera	(Roystonea_regia	(Pseudophoenix_vinifera	Serenoa_repens)))	((Sclerosperma_profizianum	((Attalea_speciosa	(Chamaedorea_seifrizii	(Bactris_major	(Elaeis_oleifera	Elaeis_guineensis))))	((((((Orania_palindan	(Podococcus_barteri	Pelagodoxa_henryana))	Dypsis_decaryi)	(Prestoea_acuminata	((Reinhardtia_gracilis	Oenocarpus_bataua)	Oenocarpus_minor)))	(Manicaria_saccifera	(Dictyosperma_album	((Hydriastele_microspadix	Heterospathe_cagayanensis)	(Kentiopsis_piersoniorum	Veitchia_spiralis)))))	Geonoma_undata)	((Reinhardtia_latisecta	Reinhardtia_paiewonskiana)	Reinhardtia_simplex))))	Iriartea_deltoidea))	Sabal_domingensis)	Nypa_fruticans);
((Iriartea_deltoidea	((Reinhardtia_gracilis	((Attalea_speciosa	(Chamaedorea_seifrizii	(Bactris_major	(Elaeis_oleifera	Elaeis_guineensis))))	((((((((Sclerosperma_profizianum	Orania_palindan)	(Podococcus_barteri	Pelagodoxa_henryana))	(Dypsis_decaryi	Prestoea_acuminata))	Manicaria_saccifera)	(Oenocarpus_bataua	Oenocarpus_minor))	((Hydriastele_microspadix	Heterospathe_cagayanensis)	((Kentiopsis_piersoniorum	Veitchia_spiralis)	Dictyosperma_album)))	Geonoma_undata)	((Reinhardtia_latisecta	Reinhardtia_paiewonskiana)	Reinhardtia_simplex))))	((Sabal_domingensis	Phoenix_dactylifera)	(Roystonea_regia	(Pseudophoenix_vinifera	Serenoa_repens)))))	Nypa_fruticans);
((Sabal_domingensis	((Phoenix_dactylifera	(Pseudophoenix_vinifera	(Chamaedorea_seifrizii	Serenoa_repens)))	(((((((Reinhardtia_latisecta	Reinhardtia_paiewonskiana)	Reinhardtia_simplex)	Podococcus_barteri)	((Prestoea_acuminata	(Oenocarpus_bataua	Oenocarpus_minor))	(((Geonoma_undata	(Roystonea_regia	(Reinhardtia_gracilis	Attalea_speciosa)))	Manicaria_saccifera)	Dypsis_decaryi)))	(Heterospathe_cagayanensis	((Kentiopsis_piersoniorum	Veitchia_spiralis)	(Hydriastele_microspadix	Dictyosperma_album))))	Iriartea_deltoidea)	(((Bactris_major	(Elaeis_oleifera	Elaeis_guineensis))	Pelagodoxa_henryana)	(Sclerosperma_profizianum	Orania_palindan)))))	Nypa_fruticans);
((Sabal_domingensis	((Iriartea_deltoidea	(Phoenix_dactylifera	(Pseudophoenix_vinifera	Serenoa_repens)))	((((Chamaedorea_seifrizii	(Elaeis_oleifera	Elaeis_guineensis))	(Sclerosperma_profizianum	(Orania_palindan	Pelagodoxa_henryana)))	((((Reinhardtia_latisecta	Reinhardtia_paiewonskiana)	Reinhardtia_simplex)	((Podococcus_barteri	((Hydriastele_microspadix	Heterospathe_cagayanensis)	((Kentiopsis_piersoniorum	Veitchia_spiralis)	Dictyosperma_album)))	(Reinhardtia_gracilis	(Prestoea_acuminata	(Dypsis_decaryi	(Oenocarpus_bataua	Oenocarpus_minor))))))	(Geonoma_undata	((Manicaria_saccifera	Roystonea_regia)	Attalea_speciosa))))	Bactris_major)))	Nypa_fruticans);
((Sabal_domingensis	(((Pseudophoenix_vinifera	Serenoa_repens)	Phoenix_dactylifera)	((((((Reinhardtia_latisecta	(Chamaedorea_seifrizii	Reinhardtia_paiewonskiana))	Reinhardtia_simplex)	(Geonoma_undata	((((Reinhardtia_gracilis	Oenocarpus_bataua)	Oenocarpus_minor)	((Dypsis_decaryi	Prestoea_acuminata)	((Podococcus_barteri	(Orania_palindan	Sclerosperma_profizianum))	Pelagodoxa_henryana)))	(Manicaria_saccifera	(Heterospathe_cagayanensis	((Hydriastele_microspadix	Dictyosperma_album)	(Veitchia_spiralis	Kentiopsis_piersoniorum)))))))	((Bactris_major	(Elaeis_oleifera	Elaeis_guineensis))	Attalea_speciosa))	Iriartea_deltoidea)	Roystonea_regia)))	Nypa_fruticans);
((Phoenix_dactylifera	((((Pseudophoenix_vinifera	(Hydriastele_microspadix	(Chamaedorea_seifrizii	Serenoa_repens)))	Roystonea_regia)	(Iriartea_deltoidea	((((Reinhardtia_latisecta	Reinhardtia_paiewonskiana)	Reinhardtia_simplex)	(Podococcus_barteri	((((Prestoea_acuminata	((Reinhardtia_gracilis	Oenocarpus_bataua)	Oenocarpus_minor))	((Geonoma_undata	Manicaria_saccifera)	(Orania_palindan	Sclerosperma_profizianum)))	Pelagodoxa_henryana)	(Dictyosperma_album	((Veitchia_spiralis	Kentiopsis_piersoniorum)	Heterospathe_cagayanensis)))))	(Dypsis_decaryi	((Bactris_major	(Elaeis_oleifera	Elaeis_guineensis))	Attalea_speciosa)))))	Sabal_domingensis))	Nypa_fruticans);
(((((Roystonea_regia	(((Reinhardtia_gracilis	(Chamaedorea_seifrizii	(Bactris_major	(Elaeis_oleifera	Elaeis_guineensis))))	(((Reinhardtia_latisecta	Reinhardtia_paiewonskiana)	Reinhardtia_simplex)	(((Oenocarpus_bataua	Oenocarpus_minor)	(((Pelagodoxa_henryana	(Orania_palindan	Sclerosperma_profizianum))	Podococcus_barteri)	(((Prestoea_acuminata	Dypsis_decaryi)	Manicaria_saccifera)	(Hydriastele_microspadix	(Dictyosperma_album	((Veitchia_spiralis	Kentiopsis_piersoniorum)	Heterospathe_cagayanensis))))))	Geonoma_undata)))	Attalea_speciosa))	Iriartea_deltoidea)	Sabal_domingensis)	((Pseudophoenix_vinifera	Serenoa_repens)	Phoenix_dactylifera))	Nypa_fruticans);
((Sabal_domingensis	(Phoenix_dactylifera	((((Roystonea_regia	(((Reinhardtia_latisecta	Reinhardtia_paiewonskiana)	Reinhardtia_simplex)	(((Dictyosperma_album	((Veitchia_spiralis	Kentiopsis_piersoniorum)	(Hydriastele_microspadix	Heterospathe_cagayanensis)))	(Manicaria_saccifera	((Prestoea_acuminata	Dypsis_decaryi)	((((Reinhardtia_gracilis	Oenocarpus_bataua)	Oenocarpus_minor)	(Orania_palindan	Sclerosperma_profizianum))	(Podococcus_barteri	Pelagodoxa_henryana)))))	Geonoma_undata)))	Iriartea_deltoidea)	(Attalea_speciosa	(Pseudophoenix_vinifera	(Bactris_major	(Elaeis_oleifera	Elaeis_guineensis)))))	(Chamaedorea_seifrizii	Serenoa_repens))))	Nypa_fruticans);
((Sabal_domingensis	(Phoenix_dactylifera	((((Attalea_speciosa	(Bactris_major	(Elaeis_oleifera	Elaeis_guineensis)))	(((Reinhardtia_latisecta	Reinhardtia_paiewonskiana)	Reinhardtia_simplex)	((((Sclerosperma_profizianum	Orania_palindan)	(Podococcus_barteri	Pelagodoxa_henryana))	(((Dictyosperma_album	(Kentiopsis_piersoniorum	((Hydriastele_microspadix	Heterospathe_cagayanensis)	Veitchia_spiralis)))	(Prestoea_acuminata	Manicaria_saccifera))	(Dypsis_decaryi	((Reinhardtia_gracilis	Oenocarpus_bataua)	Oenocarpus_minor))))	Geonoma_undata)))	(Iriartea_deltoidea	(Roystonea_regia	(Pseudophoenix_vinifera	Serenoa_repens))))	Chamaedorea_seifrizii)))	Nypa_fruticans);
((((Pseudophoenix_vinifera	Serenoa_repens)	Phoenix_dactylifera)	(Sabal_domingensis	((Roystonea_regia	Iriartea_deltoidea)	(((Chamaedorea_seifrizii	Attalea_speciosa)	(Bactris_major	(Elaeis_oleifera	Elaeis_guineensis)))	(((Reinhardtia_latisecta	Reinhardtia_paiewonskiana)	Reinhardtia_simplex)	(((((Dictyosperma_album	(Kentiopsis_piersoniorum	Veitchia_spiralis))	Heterospathe_cagayanensis)	Manicaria_saccifera)	((Prestoea_acuminata	((Reinhardtia_gracilis	Oenocarpus_bataua)	Oenocarpus_minor))	(Dypsis_decaryi	(Hydriastele_microspadix	((Sclerosperma_profizianum	Orania_palindan)	(Podococcus_barteri	Pelagodoxa_henryana))))))	Geonoma_undata))))))	Nypa_fruticans);
((((Pseudophoenix_vinifera	(Chamaedorea_seifrizii	Serenoa_repens))	Phoenix_dactylifera)	(Sabal_domingensis	((Roystonea_regia	(Iriartea_deltoidea	(((Reinhardtia_paiewonskiana	(Reinhardtia_gracilis	Reinhardtia_latisecta))	Reinhardtia_simplex)	(((Sclerosperma_profizianum	Orania_palindan)	((((Dypsis_decaryi	Prestoea_acuminata)	(Oenocarpus_bataua	Oenocarpus_minor))	(Podococcus_barteri	((Dictyosperma_album	Kentiopsis_piersoniorum)	(Veitchia_spiralis	(Hydriastele_microspadix	Heterospathe_cagayanensis)))))	(Pelagodoxa_henryana	Manicaria_saccifera)))	Geonoma_undata))))	((Bactris_major	(Elaeis_oleifera	Elaeis_guineensis))	Attalea_speciosa))))	Nypa_fruticans);
((((Pseudophoenix_vinifera	Serenoa_repens)	Phoenix_dactylifera)	(((((Reinhardtia_paiewonskiana	Reinhardtia_latisecta)	Reinhardtia_simplex)	((((Heterospathe_cagayanensis	(Dictyosperma_album	(Veitchia_spiralis	Kentiopsis_piersoniorum)))	Hydriastele_microspadix)	(((Oenocarpus_bataua	Oenocarpus_minor)	((Pelagodoxa_henryana	(Podococcus_barteri	(Chamaedorea_seifrizii	(Sclerosperma_profizianum	Orania_palindan))))	(Dypsis_decaryi	(Reinhardtia_gracilis	Prestoea_acuminata))))	Manicaria_saccifera))	Geonoma_undata))	((Bactris_major	(Elaeis_oleifera	Elaeis_guineensis))	Attalea_speciosa))	(Iriartea_deltoidea	(Roystonea_regia	Sabal_domingensis))))	Nypa_fruticans);
(((((((Reinhardtia_paiewonskiana	Reinhardtia_latisecta)	Reinhardtia_simplex)	(((Sclerosperma_profizianum	Orania_palindan)	(Pelagodoxa_henryana	Podococcus_barteri))	(((Heterospathe_cagayanensis	(Dictyosperma_album	(Veitchia_spiralis	(Hydriastele_microspadix	Kentiopsis_piersoniorum))))	((Geonoma_undata	Manicaria_saccifera)	((Oenocarpus_bataua	Oenocarpus_minor)	(Dypsis_decaryi	Prestoea_acuminata))))	Iriartea_deltoidea)))	((Roystonea_regia	(((Bactris_major	(Elaeis_oleifera	Elaeis_guineensis))	Chamaedorea_seifrizii)	(Reinhardtia_gracilis	Attalea_speciosa)))	Sabal_domingensis))	(Pseudophoenix_vinifera	Serenoa_repens))	Phoenix_dactylifera)	Nypa_fruticans);
((((Pseudophoenix_vinifera	Serenoa_repens)	Phoenix_dactylifera)	(((((Reinhardtia_paiewonskiana	Reinhardtia_latisecta)	Reinhardtia_simplex)	((((Sclerosperma_profizianum	Orania_palindan)	(Pelagodoxa_henryana	Podococcus_barteri))	(((((Oenocarpus_bataua	Oenocarpus_minor)	(Dypsis_decaryi	Prestoea_acuminata))	Reinhardtia_gracilis)	(Dictyosperma_album	((Hydriastele_microspadix	Heterospathe_cagayanensis)	(Veitchia_spiralis	Kentiopsis_piersoniorum))))	Manicaria_saccifera))	Geonoma_undata))	(((Bactris_major	(Elaeis_oleifera	Elaeis_guineensis))	Chamaedorea_seifrizii)	Attalea_speciosa))	(Roystonea_regia	(Iriartea_deltoidea	Sabal_domingensis))))	Nypa_fruticans);
(((Sabal_domingensis	((((((((Dypsis_decaryi	(Prestoea_acuminata	((Reinhardtia_gracilis	Oenocarpus_bataua)	Oenocarpus_minor)))	((Heterospathe_cagayanensis	(Dictyosperma_album	(Veitchia_spiralis	Kentiopsis_piersoniorum)))	(Podococcus_barteri	Pelagodoxa_henryana)))	Manicaria_saccifera)	Geonoma_undata)	(((Reinhardtia_simplex	(Reinhardtia_paiewonskiana	Reinhardtia_latisecta))	(Attalea_speciosa	(Bactris_major	(Elaeis_guineensis	Elaeis_oleifera))))	(Chamaedorea_seifrizii	(Sclerosperma_profizianum	Orania_palindan))))	Iriartea_deltoidea)	Roystonea_regia)	((Pseudophoenix_vinifera	Serenoa_repens)	Phoenix_dactylifera)))	Hydriastele_microspadix)	Nypa_fruticans);
(((Phoenix_dactylifera	(Pseudophoenix_vinifera	(Hydriastele_microspadix	Serenoa_repens)))	(Sabal_domingensis	(Roystonea_regia	(Iriartea_deltoidea	(((Sclerosperma_profizianum	Orania_palindan)	(Chamaedorea_seifrizii	(Attalea_speciosa	(Bactris_major	(Elaeis_guineensis	Elaeis_oleifera)))))	((Reinhardtia_simplex	(Reinhardtia_paiewonskiana	Reinhardtia_latisecta))	(((Manicaria_saccifera	((Prestoea_acuminata	((Reinhardtia_gracilis	Oenocarpus_bataua)	Oenocarpus_minor))	Dypsis_decaryi))	(Podococcus_barteri	Pelagodoxa_henryana))	((Geonoma_undata	Heterospathe_cagayanensis)	(Dictyosperma_album	(Veitchia_spiralis	Kentiopsis_piersoniorum))))))))))	Nypa_fruticans);
((((((Sclerosperma_profizianum	Orania_palindan)	(Chamaedorea_seifrizii	(Attalea_speciosa	(Bactris_major	(Elaeis_guineensis	Elaeis_oleifera)))))	(Roystonea_regia	((Reinhardtia_simplex	(Reinhardtia_paiewonskiana	Reinhardtia_latisecta))	(((Manicaria_saccifera	(Podococcus_barteri	Pelagodoxa_henryana))	((Geonoma_undata	Heterospathe_cagayanensis)	(Hydriastele_microspadix	(Dictyosperma_album	(Veitchia_spiralis	Kentiopsis_piersoniorum)))))	((Prestoea_acuminata	((Reinhardtia_gracilis	Oenocarpus_bataua)	Oenocarpus_minor))	Dypsis_decaryi)))))	((Phoenix_dactylifera	(Pseudophoenix_vinifera	Serenoa_repens))	Iriartea_deltoidea))	Sabal_domingensis)	Nypa_fruticans);
((((Pseudophoenix_vinifera	(Chamaedorea_seifrizii	Serenoa_repens))	(Iriartea_deltoidea	(((Sclerosperma_profizianum	((Reinhardtia_simplex	(Reinhardtia_paiewonskiana	Reinhardtia_latisecta))	((Orania_palindan	(((Hydriastele_microspadix	Heterospathe_cagayanensis)	(Dictyosperma_album	(Veitchia_spiralis	Kentiopsis_piersoniorum)))	(Manicaria_saccifera	((((Reinhardtia_gracilis	Oenocarpus_bataua)	Oenocarpus_minor)	Pelagodoxa_henryana)	((Podococcus_barteri	Prestoea_acuminata)	Dypsis_decaryi)))))	Geonoma_undata)))	(Attalea_speciosa	(Bactris_major	(Elaeis_guineensis	Elaeis_oleifera))))	(Roystonea_regia	Sabal_domingensis))))	Phoenix_dactylifera)	Nypa_fruticans);
((Roystonea_regia	(Sabal_domingensis	((Phoenix_dactylifera	(Chamaedorea_seifrizii	Serenoa_repens))	((((Attalea_speciosa	(Pseudophoenix_vinifera	(Bactris_major	(Elaeis_guineensis	Elaeis_oleifera))))	(Orania_palindan	Sclerosperma_profizianum))	((((((Dypsis_decaryi	((Reinhardtia_gracilis	Oenocarpus_bataua)	Oenocarpus_minor))	Prestoea_acuminata)	(((Veitchia_spiralis	(Hydriastele_microspadix	Heterospathe_cagayanensis))	(Dictyosperma_album	Kentiopsis_piersoniorum))	(Podococcus_barteri	Pelagodoxa_henryana)))	Manicaria_saccifera)	Geonoma_undata)	(Reinhardtia_simplex	(Reinhardtia_paiewonskiana	Reinhardtia_latisecta))))	Iriartea_deltoidea))))	Nypa_fruticans);
((Roystonea_regia	(Sabal_domingensis	((((Chamaedorea_seifrizii	(Attalea_speciosa	(Bactris_major	(Elaeis_guineensis	Elaeis_oleifera))))	(Orania_palindan	Sclerosperma_profizianum))	((Dypsis_decaryi	(((Dictyosperma_album	(Veitchia_spiralis	Kentiopsis_piersoniorum))	Heterospathe_cagayanensis)	(((((Reinhardtia_gracilis	Oenocarpus_bataua)	Oenocarpus_minor)	Prestoea_acuminata)	(Podococcus_barteri	Pelagodoxa_henryana))	(Manicaria_saccifera	Geonoma_undata))))	(Reinhardtia_simplex	(Reinhardtia_paiewonskiana	Reinhardtia_latisecta))))	(Iriartea_deltoidea	(Phoenix_dactylifera	(Hydriastele_microspadix	(Pseudophoenix_vinifera	Serenoa_repens)))))))	Nypa_fruticans);
(((Phoenix_dactylifera	(Pseudophoenix_vinifera	(Serenoa_repens	Hydriastele_microspadix)))	(Sabal_domingensis	(((Chamaedorea_seifrizii	(Attalea_speciosa	(Bactris_major	(Elaeis_guineensis	Elaeis_oleifera))))	(((Orania_palindan	(Reinhardtia_gracilis	Sclerosperma_profizianum))	(((((Dictyosperma_album	(Veitchia_spiralis	Kentiopsis_piersoniorum))	Heterospathe_cagayanensis)	Podococcus_barteri)	((Pelagodoxa_henryana	Manicaria_saccifera)	(Dypsis_decaryi	((Oenocarpus_bataua	Oenocarpus_minor)	Prestoea_acuminata))))	Geonoma_undata))	(Reinhardtia_simplex	(Reinhardtia_paiewonskiana	Reinhardtia_latisecta))))	(Roystonea_regia	Iriartea_deltoidea))))	Nypa_fruticans);
(((Phoenix_dactylifera	(Pseudophoenix_vinifera	Serenoa_repens))	(Sabal_domingensis	(((((Geonoma_undata	((Dictyosperma_album	(Veitchia_spiralis	Kentiopsis_piersoniorum))	Heterospathe_cagayanensis))	(((Orania_palindan	Sclerosperma_profizianum)	(Podococcus_barteri	Pelagodoxa_henryana))	(((Reinhardtia_gracilis	Oenocarpus_bataua)	Oenocarpus_minor)	Prestoea_acuminata)))	(((Dypsis_decaryi	(Chamaedorea_seifrizii	(Attalea_speciosa	(Bactris_major	(Elaeis_guineensis	Elaeis_oleifera)))))	(Reinhardtia_simplex	(Reinhardtia_paiewonskiana	Reinhardtia_latisecta)))	Manicaria_saccifera))	(Hydriastele_microspadix	Iriartea_deltoidea))	Roystonea_regia)))	Nypa_fruticans);
(((((((Dypsis_decaryi	((Reinhardtia_gracilis	Oenocarpus_bataua)	Oenocarpus_minor))	(Manicaria_saccifera	((Sclerosperma_profizianum	(Podococcus_barteri	(Orania_palindan	Pelagodoxa_henryana)))	Prestoea_acuminata)))	(Dictyosperma_album	((Veitchia_spiralis	Kentiopsis_piersoniorum)	Heterospathe_cagayanensis)))	Geonoma_undata)	((Reinhardtia_simplex	(Reinhardtia_paiewonskiana	Reinhardtia_latisecta))	((Chamaedorea_seifrizii	(Attalea_speciosa	(Bactris_major	(Elaeis_guineensis	Elaeis_oleifera))))	(((Iriartea_deltoidea	(Phoenix_dactylifera	(Pseudophoenix_vinifera	Serenoa_repens)))	Sabal_domingensis)	Roystonea_regia))))	Hydriastele_microspadix)	Nypa_fruticans);
((Iriartea_deltoidea	((Sabal_domingensis	(Roystonea_regia	(Phoenix_dactylifera	(Pseudophoenix_vinifera	Serenoa_repens))))	(((((Geonoma_undata	Manicaria_saccifera)	(((Heterospathe_cagayanensis	(Dictyosperma_album	(Veitchia_spiralis	Kentiopsis_piersoniorum)))	(Dypsis_decaryi	(Podococcus_barteri	Pelagodoxa_henryana)))	(Prestoea_acuminata	((Reinhardtia_gracilis	Oenocarpus_bataua)	Oenocarpus_minor))))	(Reinhardtia_simplex	(((Hydriastele_microspadix	Chamaedorea_seifrizii)	Reinhardtia_paiewonskiana)	Reinhardtia_latisecta)))	(Orania_palindan	Sclerosperma_profizianum))	(Attalea_speciosa	(Bactris_major	(Elaeis_guineensis	Elaeis_oleifera))))))	Nypa_fruticans);
((((Attalea_speciosa	((((Reinhardtia_latisecta	Reinhardtia_paiewonskiana)	Reinhardtia_simplex)	(((Geonoma_undata	Bactris_major)	(((Manicaria_saccifera	((Dypsis_decaryi	Prestoea_acuminata)	(Oenocarpus_minor	Oenocarpus_bataua)))	(Pelagodoxa_henryana	((Dictyosperma_album	(Kentiopsis_piersoniorum	Veitchia_spiralis))	Heterospathe_cagayanensis)))	(Reinhardtia_gracilis	Iriartea_deltoidea)))	(Elaeis_guineensis	Elaeis_oleifera)))	(Podococcus_barteri	(Chamaedorea_seifrizii	(Orania_palindan	Sclerosperma_profizianum)))))	(Phoenix_dactylifera	(Roystonea_regia	(Pseudophoenix_vinifera	(Hydriastele_microspadix	Serenoa_repens)))))	Sabal_domingensis)	Nypa_fruticans);
((Phoenix_dactylifera	((((Iriartea_deltoidea	(((Bactris_major	(Elaeis_guineensis	Elaeis_oleifera))	(Reinhardtia_gracilis	Attalea_speciosa))	(((Reinhardtia_latisecta	Reinhardtia_paiewonskiana)	Reinhardtia_simplex)	((((Pelagodoxa_henryana	(Geonoma_undata	Manicaria_saccifera))	((Dypsis_decaryi	Prestoea_acuminata)	(Oenocarpus_minor	Oenocarpus_bataua)))	((Hydriastele_microspadix	((Kentiopsis_piersoniorum	Veitchia_spiralis)	Heterospathe_cagayanensis))	Dictyosperma_album))	((Orania_palindan	Sclerosperma_profizianum)	(Podococcus_barteri	Chamaedorea_seifrizii))))))	Roystonea_regia)	(Pseudophoenix_vinifera	Serenoa_repens))	Sabal_domingensis))	Nypa_fruticans);
(((Pseudophoenix_vinifera	Serenoa_repens)	((Iriartea_deltoidea	(((((Bactris_major	(Elaeis_guineensis	Elaeis_oleifera))	Attalea_speciosa)	((Reinhardtia_latisecta	Reinhardtia_paiewonskiana)	Reinhardtia_simplex))	(((((Kentiopsis_piersoniorum	Veitchia_spiralis)	(Hydriastele_microspadix	Heterospathe_cagayanensis))	Dictyosperma_album)	((Manicaria_saccifera	((((Orania_palindan	Chamaedorea_seifrizii)	Sclerosperma_profizianum)	Podococcus_barteri)	Pelagodoxa_henryana))	((Dypsis_decaryi	Prestoea_acuminata)	((Reinhardtia_gracilis	Oenocarpus_minor)	Oenocarpus_bataua))))	Geonoma_undata))	Roystonea_regia))	(Sabal_domingensis	Phoenix_dactylifera)))	Nypa_fruticans);
(((((Pseudophoenix_vinifera	Serenoa_repens)	Phoenix_dactylifera)	((Iriartea_deltoidea	((((Bactris_major	(Elaeis_guineensis	Elaeis_oleifera))	Attalea_speciosa)	((Reinhardtia_latisecta	Reinhardtia_paiewonskiana)	Reinhardtia_simplex))	(((Orania_palindan	Chamaedorea_seifrizii)	Sclerosperma_profizianum)	(((Pelagodoxa_henryana	(Heterospathe_cagayanensis	(Dictyosperma_album	(Kentiopsis_piersoniorum	(Hydriastele_microspadix	Veitchia_spiralis)))))	((Reinhardtia_gracilis	((Podococcus_barteri	(Dypsis_decaryi	Prestoea_acuminata))	(Oenocarpus_minor	Oenocarpus_bataua)))	Manicaria_saccifera))	Geonoma_undata))))	Roystonea_regia))	Sabal_domingensis)	Nypa_fruticans);
((((((((Veitchia_spiralis	(Hydriastele_microspadix	Heterospathe_cagayanensis))	(Dictyosperma_album	Kentiopsis_piersoniorum))	((((Oenocarpus_minor	(Reinhardtia_gracilis	Oenocarpus_bataua))	Dypsis_decaryi)	Prestoea_acuminata)	(((Orania_palindan	Sclerosperma_profizianum)	Pelagodoxa_henryana)	Podococcus_barteri)))	(Roystonea_regia	(Geonoma_undata	(Manicaria_saccifera	(((Bactris_major	Elaeis_guineensis)	Elaeis_oleifera)	Attalea_speciosa)))))	(Iriartea_deltoidea	((Reinhardtia_latisecta	(Chamaedorea_seifrizii	Reinhardtia_paiewonskiana))	Reinhardtia_simplex)))	((Pseudophoenix_vinifera	Serenoa_repens)	Phoenix_dactylifera))	Sabal_domingensis)	Nypa_fruticans);
(((((((Pseudophoenix_vinifera	Serenoa_repens)	Phoenix_dactylifera)	Roystonea_regia)	Sabal_domingensis)	((Reinhardtia_gracilis	(((Reinhardtia_latisecta	Reinhardtia_paiewonskiana)	Reinhardtia_simplex)	(Dypsis_decaryi	(((Geonoma_undata	Manicaria_saccifera)	((((Oenocarpus_minor	Oenocarpus_bataua)	Prestoea_acuminata)	(Orania_palindan	Sclerosperma_profizianum))	(Pelagodoxa_henryana	(Heterospathe_cagayanensis	(Dictyosperma_album	(Veitchia_spiralis	Kentiopsis_piersoniorum))))))	Podococcus_barteri))))	((Chamaedorea_seifrizii	Hydriastele_microspadix)	(((Elaeis_guineensis	Elaeis_oleifera)	Bactris_major)	Attalea_speciosa))))	Iriartea_deltoidea)	Nypa_fruticans);
(((((Pseudophoenix_vinifera	Serenoa_repens)	Phoenix_dactylifera)	((Roystonea_regia	(((Chamaedorea_seifrizii	Hydriastele_microspadix)	(((Elaeis_guineensis	Elaeis_oleifera)	Bactris_major)	Attalea_speciosa))	(((Reinhardtia_latisecta	Reinhardtia_paiewonskiana)	Reinhardtia_simplex)	((Orania_palindan	Sclerosperma_profizianum)	(((Manicaria_saccifera	((Dictyosperma_album	(Veitchia_spiralis	Kentiopsis_piersoniorum))	((Prestoea_acuminata	Dypsis_decaryi)	(Podococcus_barteri	Pelagodoxa_henryana))))	(Oenocarpus_minor	(Reinhardtia_gracilis	Oenocarpus_bataua)))	(Geonoma_undata	Heterospathe_cagayanensis))))))	Iriartea_deltoidea))	Sabal_domingensis)	Nypa_fruticans);
((((Phoenix_dactylifera	((Iriartea_deltoidea	(((Attalea_speciosa	(Elaeis_guineensis	Elaeis_oleifera))	Bactris_major)	((((Reinhardtia_latisecta	Reinhardtia_paiewonskiana)	Reinhardtia_simplex)	((Dictyosperma_album	(Veitchia_spiralis	Kentiopsis_piersoniorum))	(((Prestoea_acuminata	(Oenocarpus_minor	(Reinhardtia_gracilis	Oenocarpus_bataua)))	Dypsis_decaryi)	(Manicaria_saccifera	((Orania_palindan	Sclerosperma_profizianum)	(Podococcus_barteri	Pelagodoxa_henryana))))))	(Geonoma_undata	Heterospathe_cagayanensis))))	(((Chamaedorea_seifrizii	Hydriastele_microspadix)	Serenoa_repens)	Roystonea_regia)))	Sabal_domingensis)	Pseudophoenix_vinifera)	Nypa_fruticans);
(((((Serenoa_repens	Chamaedorea_seifrizii)	Pseudophoenix_vinifera)	Phoenix_dactylifera)	(Sabal_domingensis	((Iriartea_deltoidea	(((Dypsis_decaryi	((Attalea_speciosa	(Elaeis_guineensis	Elaeis_oleifera))	Bactris_major))	((Reinhardtia_latisecta	Reinhardtia_paiewonskiana)	Reinhardtia_simplex))	((Geonoma_undata	(Pelagodoxa_henryana	Manicaria_saccifera))	(((Podococcus_barteri	Prestoea_acuminata)	(Heterospathe_cagayanensis	((Hydriastele_microspadix	Dictyosperma_album)	(Veitchia_spiralis	Kentiopsis_piersoniorum))))	((Oenocarpus_minor	(Reinhardtia_gracilis	Oenocarpus_bataua))	(Orania_palindan	Sclerosperma_profizianum))))))	Roystonea_regia)))	Nypa_fruticans);
((Sabal_domingensis	((((Iriartea_deltoidea	((((Reinhardtia_latisecta	Reinhardtia_paiewonskiana)	Reinhardtia_simplex)	(((((Dypsis_decaryi	Prestoea_acuminata)	(Oenocarpus_minor	(Reinhardtia_gracilis	Oenocarpus_bataua)))	((Dictyosperma_album	((Hydriastele_microspadix	Heterospathe_cagayanensis)	(Veitchia_spiralis	Kentiopsis_piersoniorum)))	Manicaria_saccifera))	((Sclerosperma_profizianum	(Pelagodoxa_henryana	Orania_palindan))	Podococcus_barteri))	Geonoma_undata))	(Attalea_speciosa	((Elaeis_guineensis	Elaeis_oleifera)	Bactris_major))))	Roystonea_regia)	(Serenoa_repens	Pseudophoenix_vinifera))	(Chamaedorea_seifrizii	Phoenix_dactylifera)))	Nypa_fruticans);
((Phoenix_dactylifera	((Serenoa_repens	Pseudophoenix_vinifera)	(Sabal_domingensis	(Iriartea_deltoidea	(Roystonea_regia	(((Geonoma_undata	((((((Podococcus_barteri	(Orania_palindan	Sclerosperma_profizianum))	Pelagodoxa_henryana)	Dypsis_decaryi)	Manicaria_saccifera)	(Prestoea_acuminata	(Oenocarpus_bataua	Oenocarpus_minor)))	(Heterospathe_cagayanensis	(Dictyosperma_album	(Kentiopsis_piersoniorum	Veitchia_spiralis)))))	((Reinhardtia_latisecta	(Chamaedorea_seifrizii	(Hydriastele_microspadix	Reinhardtia_paiewonskiana)))	Reinhardtia_simplex))	(((Elaeis_oleifera	Elaeis_guineensis)	Bactris_major)	(Reinhardtia_gracilis	Attalea_speciosa))))))))	Nypa_fruticans);
(((((Iriartea_deltoidea	(Reinhardtia_gracilis	((((Geonoma_undata	((Oenocarpus_bataua	Oenocarpus_minor)	(((Manicaria_saccifera	(Heterospathe_cagayanensis	(Dictyosperma_album	(Kentiopsis_piersoniorum	(Hydriastele_microspadix	Veitchia_spiralis)))))	Prestoea_acuminata)	Pelagodoxa_henryana)))	((Reinhardtia_latisecta	Reinhardtia_paiewonskiana)	Reinhardtia_simplex))	((Podococcus_barteri	(Orania_palindan	Sclerosperma_profizianum))	(Dypsis_decaryi	(((Elaeis_guineensis	Bactris_major)	Elaeis_oleifera)	Attalea_speciosa))))	Roystonea_regia)))	(Phoenix_dactylifera	(Serenoa_repens	Pseudophoenix_vinifera)))	Sabal_domingensis)	Chamaedorea_seifrizii)	Nypa_fruticans);
(((((((Reinhardtia_latisecta	Reinhardtia_paiewonskiana)	Reinhardtia_simplex)	(Geonoma_undata	Roystonea_regia))	(Iriartea_deltoidea	(((Podococcus_barteri	(Orania_palindan	Sclerosperma_profizianum))	(Dypsis_decaryi	(((Elaeis_oleifera	Elaeis_guineensis)	Bactris_major)	Attalea_speciosa)))	(Pelagodoxa_henryana	((Prestoea_acuminata	((Oenocarpus_minor	Oenocarpus_bataua)	Reinhardtia_gracilis))	(Manicaria_saccifera	(((Kentiopsis_piersoniorum	Veitchia_spiralis)	Heterospathe_cagayanensis)	(Hydriastele_microspadix	Dictyosperma_album))))))))	(Phoenix_dactylifera	((Chamaedorea_seifrizii	Serenoa_repens)	Pseudophoenix_vinifera)))	Sabal_domingensis)	Nypa_fruticans);
((((Serenoa_repens	Pseudophoenix_vinifera)	(Iriartea_deltoidea	(((((Elaeis_oleifera	Elaeis_guineensis)	Bactris_major)	Attalea_speciosa)	Roystonea_regia)	(Sabal_domingensis	(Phoenix_dactylifera	Chamaedorea_seifrizii)))))	(((Reinhardtia_latisecta	Reinhardtia_paiewonskiana)	Reinhardtia_simplex)	(Geonoma_undata	((Reinhardtia_gracilis	(Manicaria_saccifera	(((Podococcus_barteri	(Orania_palindan	Sclerosperma_profizianum))	Pelagodoxa_henryana)	((Prestoea_acuminata	(Oenocarpus_minor	Oenocarpus_bataua))	Dypsis_decaryi))))	(((Kentiopsis_piersoniorum	Veitchia_spiralis)	Heterospathe_cagayanensis)	(Hydriastele_microspadix	Dictyosperma_album))))))	Nypa_fruticans);
((((((Phoenix_dactylifera	(Serenoa_repens	Pseudophoenix_vinifera))	Roystonea_regia)	(((Dypsis_decaryi	(((Elaeis_oleifera	Elaeis_guineensis)	Bactris_major)	Attalea_speciosa))	(((Reinhardtia_latisecta	Reinhardtia_paiewonskiana)	Reinhardtia_simplex)	((((Prestoea_acuminata	(Geonoma_undata	Manicaria_saccifera))	(((Veitchia_spiralis	Kentiopsis_piersoniorum)	Dictyosperma_album)	Heterospathe_cagayanensis))	(Oenocarpus_minor	(Reinhardtia_gracilis	Oenocarpus_bataua)))	((Podococcus_barteri	((Sclerosperma_profizianum	Orania_palindan)	Chamaedorea_seifrizii))	Pelagodoxa_henryana))))	Iriartea_deltoidea))	Sabal_domingensis)	Hydriastele_microspadix)	Nypa_fruticans);
((Phoenix_dactylifera	((Chamaedorea_seifrizii	Serenoa_repens)	(Sabal_domingensis	(Iriartea_deltoidea	((Pseudophoenix_vinifera	((Elaeis_oleifera	Elaeis_guineensis)	Bactris_major))	(((Geonoma_undata	Manicaria_saccifera)	((((Veitchia_spiralis	Kentiopsis_piersoniorum)	(Hydriastele_microspadix	Dictyosperma_album))	Heterospathe_cagayanensis)	((Oenocarpus_minor	(Reinhardtia_gracilis	Oenocarpus_bataua))	(((Podococcus_barteri	(Sclerosperma_profizianum	Orania_palindan))	Pelagodoxa_henryana)	(Dypsis_decaryi	Prestoea_acuminata)))))	((Attalea_speciosa	Roystonea_regia)	((Reinhardtia_latisecta	Reinhardtia_paiewonskiana)	Reinhardtia_simplex))))))))	Nypa_fruticans);
((((Phoenix_dactylifera	(Chamaedorea_seifrizii	Serenoa_repens))	(Iriartea_deltoidea	((Pseudophoenix_vinifera	((Elaeis_oleifera	Elaeis_guineensis)	Bactris_major))	((Attalea_speciosa	Roystonea_regia)	(((Reinhardtia_latisecta	Reinhardtia_paiewonskiana)	Reinhardtia_simplex)	((((Pelagodoxa_henryana	(Oenocarpus_minor	(Reinhardtia_gracilis	Oenocarpus_bataua)))	((((Veitchia_spiralis	(Hydriastele_microspadix	Kentiopsis_piersoniorum))	Dictyosperma_album)	Heterospathe_cagayanensis)	((Geonoma_undata	Manicaria_saccifera)	(Podococcus_barteri	(Dypsis_decaryi	Prestoea_acuminata)))))	Sclerosperma_profizianum)	Orania_palindan))))))	Sabal_domingensis)	Nypa_fruticans);
(((((Roystonea_regia	(Iriartea_deltoidea	((Chamaedorea_seifrizii	(((Elaeis_oleifera	Elaeis_guineensis)	Bactris_major)	Attalea_speciosa))	(((Reinhardtia_latisecta	Reinhardtia_paiewonskiana)	Reinhardtia_simplex)	(((((Manicaria_saccifera	(Orania_palindan	Pelagodoxa_henryana))	(Dypsis_decaryi	(Prestoea_acuminata	((Podococcus_barteri	Oenocarpus_minor)	(Reinhardtia_gracilis	Oenocarpus_bataua)))))	((Veitchia_spiralis	Kentiopsis_piersoniorum)	((Heterospathe_cagayanensis	Hydriastele_microspadix)	Dictyosperma_album)))	Geonoma_undata)	Sclerosperma_profizianum)))))	Sabal_domingensis)	(Pseudophoenix_vinifera	Serenoa_repens))	Phoenix_dactylifera)	Nypa_fruticans);
(((((((((Hydriastele_microspadix	Chamaedorea_seifrizii)	(((Elaeis_oleifera	Elaeis_guineensis)	Bactris_major)	Attalea_speciosa))	(((Reinhardtia_latisecta	Reinhardtia_paiewonskiana)	Reinhardtia_simplex)	(((Pelagodoxa_henryana	(Podococcus_barteri	(Orania_palindan	Sclerosperma_profizianum)))	Reinhardtia_gracilis)	(((Oenocarpus_minor	Oenocarpus_bataua)	(Heterospathe_cagayanensis	(Dictyosperma_album	(Veitchia_spiralis	Kentiopsis_piersoniorum))))	((Dypsis_decaryi	Prestoea_acuminata)	(Geonoma_undata	Manicaria_saccifera))))))	Roystonea_regia)	Iriartea_deltoidea)	Sabal_domingensis)	(Pseudophoenix_vinifera	Serenoa_repens))	Phoenix_dactylifera)	Nypa_fruticans);
(((((((((Chamaedorea_seifrizii	(((Elaeis_oleifera	Elaeis_guineensis)	Bactris_major)	Attalea_speciosa))	(((Reinhardtia_latisecta	Reinhardtia_paiewonskiana)	Reinhardtia_simplex)	(Geonoma_undata	(Manicaria_saccifera	((((Pelagodoxa_henryana	Orania_palindan)	Podococcus_barteri)	(((Hydriastele_microspadix	Veitchia_spiralis)	Heterospathe_cagayanensis)	(Dictyosperma_album	Kentiopsis_piersoniorum)))	((Prestoea_acuminata	(Oenocarpus_minor	(Reinhardtia_gracilis	Oenocarpus_bataua)))	Dypsis_decaryi))))))	Sclerosperma_profizianum)	Iriartea_deltoidea)	Sabal_domingensis)	Roystonea_regia)	(Pseudophoenix_vinifera	Serenoa_repens))	Phoenix_dactylifera)	Nypa_fruticans);
((((Phoenix_dactylifera	(Pseudophoenix_vinifera	(Chamaedorea_seifrizii	Serenoa_repens)))	((Roystonea_regia	Iriartea_deltoidea)	(((Reinhardtia_simplex	(Reinhardtia_paiewonskiana	Reinhardtia_latisecta))	(((Sclerosperma_profizianum	Orania_palindan)	((Dypsis_decaryi	(((((Hydriastele_microspadix	Heterospathe_cagayanensis)	(Dictyosperma_album	(Kentiopsis_piersoniorum	Veitchia_spiralis)))	Manicaria_saccifera)	Pelagodoxa_henryana)	(Prestoea_acuminata	((Oenocarpus_minor	Oenocarpus_bataua)	Reinhardtia_gracilis))))	Podococcus_barteri))	Geonoma_undata))	((Bactris_major	(Elaeis_oleifera	Elaeis_guineensis))	Attalea_speciosa))))	Sabal_domingensis)	Nypa_fruticans);
(((Reinhardtia_gracilis	((Pseudophoenix_vinifera	Serenoa_repens)	Phoenix_dactylifera))	(Bactris_major	(Iriartea_deltoidea	(Sabal_domingensis	((((Elaeis_guineensis	(Elaeis_oleifera	Chamaedorea_seifrizii))	Attalea_speciosa)	((Reinhardtia_simplex	(Reinhardtia_paiewonskiana	Reinhardtia_latisecta))	((Podococcus_barteri	(Sclerosperma_profizianum	Orania_palindan))	((((Heterospathe_cagayanensis	(Dictyosperma_album	(Kentiopsis_piersoniorum	Veitchia_spiralis)))	Pelagodoxa_henryana)	(Manicaria_saccifera	((Prestoea_acuminata	(Hydriastele_microspadix	(Oenocarpus_minor	Oenocarpus_bataua)))	Dypsis_decaryi)))	Geonoma_undata))))	Roystonea_regia)))))	Nypa_fruticans);
((((Pseudophoenix_vinifera	Serenoa_repens)	(Bactris_major	(Iriartea_deltoidea	(Sabal_domingensis	((Sclerosperma_profizianum	((((Elaeis_guineensis	Elaeis_oleifera)	Attalea_speciosa)	(Hydriastele_microspadix	Chamaedorea_seifrizii))	((((Orania_palindan	Podococcus_barteri)	Dypsis_decaryi)	(Reinhardtia_simplex	(Reinhardtia_paiewonskiana	Reinhardtia_latisecta)))	(Manicaria_saccifera	((Pelagodoxa_henryana	((Heterospathe_cagayanensis	(Dictyosperma_album	(Kentiopsis_piersoniorum	Veitchia_spiralis)))	Geonoma_undata))	(Prestoea_acuminata	(Oenocarpus_minor	(Reinhardtia_gracilis	Oenocarpus_bataua))))))))	Roystonea_regia)))))	Phoenix_dactylifera)	Nypa_fruticans);
((Sabal_domingensis	(((Iriartea_deltoidea	Roystonea_regia)	(((Pseudophoenix_vinifera	(Elaeis_oleifera	(Elaeis_guineensis	Bactris_major)))	Attalea_speciosa)	((Reinhardtia_simplex	(Reinhardtia_paiewonskiana	Reinhardtia_latisecta))	(((Heterospathe_cagayanensis	(Dictyosperma_album	(Kentiopsis_piersoniorum	Veitchia_spiralis)))	((Manicaria_saccifera	((Dypsis_decaryi	Prestoea_acuminata)	(Oenocarpus_minor	(Reinhardtia_gracilis	Oenocarpus_bataua))))	(Sclerosperma_profizianum	(Orania_palindan	Pelagodoxa_henryana))))	(Podococcus_barteri	Geonoma_undata)))))	(((Hydriastele_microspadix	Chamaedorea_seifrizii)	Phoenix_dactylifera)	Serenoa_repens)))	Nypa_fruticans);
((Sabal_domingensis	((((Roystonea_regia	(((Reinhardtia_simplex	(Reinhardtia_paiewonskiana	Reinhardtia_latisecta))	((((Hydriastele_microspadix	Heterospathe_cagayanensis)	(Dictyosperma_album	(Kentiopsis_piersoniorum	Veitchia_spiralis)))	(((Dypsis_decaryi	Prestoea_acuminata)	(Podococcus_barteri	((Sclerosperma_profizianum	Orania_palindan)	Pelagodoxa_henryana)))	(Oenocarpus_minor	(Reinhardtia_gracilis	Oenocarpus_bataua))))	Manicaria_saccifera))	Geonoma_undata))	Iriartea_deltoidea)	(Phoenix_dactylifera	(Pseudophoenix_vinifera	Serenoa_repens)))	((Chamaedorea_seifrizii	Attalea_speciosa)	((Elaeis_oleifera	Elaeis_guineensis)	Bactris_major))))	Nypa_fruticans);
((((Phoenix_dactylifera	(Pseudophoenix_vinifera	Serenoa_repens))	(Sabal_domingensis	(Iriartea_deltoidea	(((Reinhardtia_gracilis	Reinhardtia_simplex)	(Reinhardtia_paiewonskiana	Reinhardtia_latisecta))	(((Heterospathe_cagayanensis	(Dictyosperma_album	(Kentiopsis_piersoniorum	Veitchia_spiralis)))	((Dypsis_decaryi	(Podococcus_barteri	((Sclerosperma_profizianum	Orania_palindan)	Pelagodoxa_henryana)))	((Oenocarpus_minor	Oenocarpus_bataua)	Prestoea_acuminata)))	((Manicaria_saccifera	(Roystonea_regia	(Chamaedorea_seifrizii	(((Elaeis_oleifera	Elaeis_guineensis)	Bactris_major)	Attalea_speciosa))))	Geonoma_undata))))))	Hydriastele_microspadix)	Nypa_fruticans);
((((((Pseudophoenix_vinifera	Serenoa_repens)	(Iriartea_deltoidea	(((Reinhardtia_simplex	(Reinhardtia_paiewonskiana	Reinhardtia_latisecta))	((((Hydriastele_microspadix	Heterospathe_cagayanensis)	(Dictyosperma_album	(Kentiopsis_piersoniorum	Veitchia_spiralis)))	((Oenocarpus_minor	(Reinhardtia_gracilis	Oenocarpus_bataua))	(Prestoea_acuminata	(Podococcus_barteri	Pelagodoxa_henryana))))	((((Dypsis_decaryi	(((Elaeis_oleifera	Elaeis_guineensis)	Bactris_major)	Attalea_speciosa))	Roystonea_regia)	Manicaria_saccifera)	Geonoma_undata)))	(Sclerosperma_profizianum	Orania_palindan))))	Phoenix_dactylifera)	Sabal_domingensis)	Chamaedorea_seifrizii)	Nypa_fruticans);
(((Serenoa_repens	((((((Elaeis_oleifera	Elaeis_guineensis)	Bactris_major)	Attalea_speciosa)	((Reinhardtia_simplex	(Reinhardtia_paiewonskiana	Reinhardtia_latisecta))	(((Pseudophoenix_vinifera	Podococcus_barteri)	((Sclerosperma_profizianum	Orania_palindan)	Pelagodoxa_henryana))	((((Oenocarpus_minor	(Reinhardtia_gracilis	Oenocarpus_bataua))	(Dypsis_decaryi	Prestoea_acuminata))	(Dictyosperma_album	((Kentiopsis_piersoniorum	Veitchia_spiralis)	(Hydriastele_microspadix	Heterospathe_cagayanensis))))	(Manicaria_saccifera	Geonoma_undata)))))	((Phoenix_dactylifera	Sabal_domingensis)	Roystonea_regia))	Iriartea_deltoidea))	Chamaedorea_seifrizii)	Nypa_fruticans);
((Sabal_domingensis	((((((((Sclerosperma_profizianum	Orania_palindan)	(Pseudophoenix_vinifera	Podococcus_barteri))	((Heterospathe_cagayanensis	(Dictyosperma_album	(Kentiopsis_piersoniorum	Veitchia_spiralis)))	((((Oenocarpus_minor	Oenocarpus_bataua)	Prestoea_acuminata)	Pelagodoxa_henryana)	(Manicaria_saccifera	Geonoma_undata))))	(Reinhardtia_simplex	(Reinhardtia_paiewonskiana	Reinhardtia_latisecta)))	(((Elaeis_oleifera	Elaeis_guineensis)	Bactris_major)	Attalea_speciosa))	Iriartea_deltoidea)	(Dypsis_decaryi	(Roystonea_regia	((Serenoa_repens	Chamaedorea_seifrizii)	Hydriastele_microspadix))))	(Reinhardtia_gracilis	Phoenix_dactylifera)))	Nypa_fruticans);
(((((((((Sclerosperma_profizianum	Orania_palindan)	(Geonoma_undata	((Reinhardtia_simplex	(Reinhardtia_paiewonskiana	Reinhardtia_latisecta))	((Manicaria_saccifera	(Oenocarpus_minor	Oenocarpus_bataua))	((Heterospathe_cagayanensis	(Dictyosperma_album	(Kentiopsis_piersoniorum	Veitchia_spiralis)))	((Podococcus_barteri	Pelagodoxa_henryana)	(Dypsis_decaryi	Prestoea_acuminata)))))))	(((Elaeis_oleifera	Elaeis_guineensis)	Bactris_major)	Attalea_speciosa))	(Roystonea_regia	(Iriartea_deltoidea	Reinhardtia_gracilis)))	Sabal_domingensis)	Phoenix_dactylifera)	((Pseudophoenix_vinifera	Serenoa_repens)	Chamaedorea_seifrizii))	Hydriastele_microspadix)	Nypa_fruticans);
((Sabal_domingensis	((((((((((Geonoma_undata	Manicaria_saccifera)	Pelagodoxa_henryana)	((Dypsis_decaryi	Prestoea_acuminata)	((Reinhardtia_gracilis	Oenocarpus_bataua)	Oenocarpus_minor)))	((Dictyosperma_album	(Veitchia_spiralis	Kentiopsis_piersoniorum))	Heterospathe_cagayanensis))	(Hydriastele_microspadix	((Orania_palindan	Sclerosperma_profizianum)	Podococcus_barteri)))	((Reinhardtia_latisecta	Reinhardtia_paiewonskiana)	Reinhardtia_simplex))	((Chamaedorea_seifrizii	Attalea_speciosa)	((Elaeis_guineensis	Elaeis_oleifera)	Bactris_major)))	Roystonea_regia)	Iriartea_deltoidea)	((Pseudophoenix_vinifera	Serenoa_repens)	Phoenix_dactylifera)))	Nypa_fruticans);
((((Roystonea_regia	(((Geonoma_undata	(((((Pelagodoxa_henryana	((Orania_palindan	Sclerosperma_profizianum)	Podococcus_barteri))	(Dypsis_decaryi	Prestoea_acuminata))	Manicaria_saccifera)	((Reinhardtia_gracilis	Oenocarpus_bataua)	Oenocarpus_minor))	(((Hydriastele_microspadix	Dictyosperma_album)	(Veitchia_spiralis	Kentiopsis_piersoniorum))	Heterospathe_cagayanensis)))	((Reinhardtia_latisecta	Reinhardtia_paiewonskiana)	Reinhardtia_simplex))	((Chamaedorea_seifrizii	Attalea_speciosa)	((Elaeis_guineensis	Elaeis_oleifera)	Bactris_major))))	(Iriartea_deltoidea	Sabal_domingensis))	(Phoenix_dactylifera	(Pseudophoenix_vinifera	Serenoa_repens)))	Nypa_fruticans);
(((Sabal_domingensis	((Roystonea_regia	(Iriartea_deltoidea	((Orania_palindan	(((((Reinhardtia_gracilis	((Dypsis_decaryi	Prestoea_acuminata)	(Oenocarpus_bataua	Oenocarpus_minor)))	(Manicaria_saccifera	(Dictyosperma_album	(Kentiopsis_piersoniorum	(Veitchia_spiralis	(Hydriastele_microspadix	Heterospathe_cagayanensis))))))	(Podococcus_barteri	Geonoma_undata))	Pelagodoxa_henryana)	Sclerosperma_profizianum))	((Reinhardtia_latisecta	Reinhardtia_paiewonskiana)	Reinhardtia_simplex))))	((Chamaedorea_seifrizii	Attalea_speciosa)	((Elaeis_guineensis	Elaeis_oleifera)	Bactris_major))))	(Phoenix_dactylifera	(Pseudophoenix_vinifera	Serenoa_repens)))	Nypa_fruticans);
((Roystonea_regia	(Sabal_domingensis	((Phoenix_dactylifera	(Pseudophoenix_vinifera	Serenoa_repens))	((((Bactris_major	((Elaeis_guineensis	Elaeis_oleifera)	Chamaedorea_seifrizii))	Attalea_speciosa)	((((Hydriastele_microspadix	Orania_palindan)	((Geonoma_undata	(((Dictyosperma_album	(Kentiopsis_piersoniorum	(Veitchia_spiralis	Heterospathe_cagayanensis)))	Pelagodoxa_henryana)	(((Reinhardtia_gracilis	Oenocarpus_bataua)	Oenocarpus_minor)	((Dypsis_decaryi	Prestoea_acuminata)	Manicaria_saccifera))))	Podococcus_barteri))	Sclerosperma_profizianum)	((Reinhardtia_latisecta	Reinhardtia_paiewonskiana)	Reinhardtia_simplex)))	Iriartea_deltoidea))))	Nypa_fruticans);
(((Phoenix_dactylifera	(Pseudophoenix_vinifera	Serenoa_repens))	(((Iriartea_deltoidea	Roystonea_regia)	((Attalea_speciosa	(Chamaedorea_seifrizii	((Elaeis_oleifera	Elaeis_guineensis)	Bactris_major)))	((Geonoma_undata	((Manicaria_saccifera	((Hydriastele_microspadix	Dictyosperma_album)	((Kentiopsis_piersoniorum	Veitchia_spiralis)	Heterospathe_cagayanensis)))	((((Orania_palindan	Pelagodoxa_henryana)	Sclerosperma_profizianum)	Podococcus_barteri)	(Dypsis_decaryi	(Prestoea_acuminata	((Reinhardtia_gracilis	Oenocarpus_bataua)	Oenocarpus_minor))))))	((Reinhardtia_latisecta	Reinhardtia_paiewonskiana)	Reinhardtia_simplex))))	Sabal_domingensis))	Nypa_fruticans);
(((Sabal_domingensis	((Pseudophoenix_vinifera	Serenoa_repens)	((Attalea_speciosa	(Chamaedorea_seifrizii	((Elaeis_oleifera	Elaeis_guineensis)	Bactris_major)))	(Roystonea_regia	((Iriartea_deltoidea	((Manicaria_saccifera	(Dictyosperma_album	(Kentiopsis_piersoniorum	(Veitchia_spiralis	(Hydriastele_microspadix	Heterospathe_cagayanensis)))))	((((Sclerosperma_profizianum	Orania_palindan)	Podococcus_barteri)	Pelagodoxa_henryana)	(Dypsis_decaryi	(Prestoea_acuminata	((Reinhardtia_gracilis	Oenocarpus_bataua)	Oenocarpus_minor))))))	(Geonoma_undata	((Reinhardtia_latisecta	Reinhardtia_paiewonskiana)	Reinhardtia_simplex)))))))	Phoenix_dactylifera)	Nypa_fruticans);
((Sabal_domingensis	((((Elaeis_oleifera	Elaeis_guineensis)	Bactris_major)	(((Reinhardtia_gracilis	Attalea_speciosa)	Roystonea_regia)	((Iriartea_deltoidea	((Manicaria_saccifera	((((Sclerosperma_profizianum	Orania_palindan)	Podococcus_barteri)	Pelagodoxa_henryana)	((Prestoea_acuminata	(Oenocarpus_bataua	Oenocarpus_minor))	Dypsis_decaryi)))	(Dictyosperma_album	((Veitchia_spiralis	Kentiopsis_piersoniorum)	(Hydriastele_microspadix	Heterospathe_cagayanensis)))))	(Geonoma_undata	((Reinhardtia_latisecta	Reinhardtia_paiewonskiana)	Reinhardtia_simplex)))))	(Phoenix_dactylifera	(Pseudophoenix_vinifera	(Chamaedorea_seifrizii	Serenoa_repens)))))	Nypa_fruticans);
((((((Attalea_speciosa	((Elaeis_oleifera	Elaeis_guineensis)	Bactris_major))	(((Dypsis_decaryi	((Geonoma_undata	Manicaria_saccifera)	((((Hydriastele_microspadix	Heterospathe_cagayanensis)	(Dictyosperma_album	(Veitchia_spiralis	Kentiopsis_piersoniorum)))	Pelagodoxa_henryana)	(Prestoea_acuminata	(Oenocarpus_bataua	Oenocarpus_minor)))))	(((Sclerosperma_profizianum	Podococcus_barteri)	Orania_palindan)	Reinhardtia_gracilis))	((Reinhardtia_latisecta	Reinhardtia_paiewonskiana)	Reinhardtia_simplex)))	((Phoenix_dactylifera	(Chamaedorea_seifrizii	(Pseudophoenix_vinifera	Serenoa_repens)))	Sabal_domingensis))	Roystonea_regia)	Iriartea_deltoidea)	Nypa_fruticans);
((Sabal_domingensis	((Chamaedorea_seifrizii	((((Reinhardtia_gracilis	Oenocarpus_bataua)	Oenocarpus_minor)	((((Prestoea_acuminata	Pelagodoxa_henryana)	Manicaria_saccifera)	((Hydriastele_microspadix	(Dictyosperma_album	((Veitchia_spiralis	Heterospathe_cagayanensis)	Kentiopsis_piersoniorum)))	(Podococcus_barteri	Dypsis_decaryi)))	(Geonoma_undata	(((Pseudophoenix_vinifera	Serenoa_repens)	Roystonea_regia)	((Reinhardtia_latisecta	Reinhardtia_paiewonskiana)	Reinhardtia_simplex)))))	(Iriartea_deltoidea	((Orania_palindan	Sclerosperma_profizianum)	(Attalea_speciosa	(Elaeis_guineensis	(Elaeis_oleifera	Bactris_major)))))))	Phoenix_dactylifera))	Nypa_fruticans);
((Sabal_domingensis	((Chamaedorea_seifrizii	(((((Attalea_speciosa	((Elaeis_oleifera	Elaeis_guineensis)	Bactris_major))	((Podococcus_barteri	(Orania_palindan	Sclerosperma_profizianum))	((((((Veitchia_spiralis	Kentiopsis_piersoniorum)	Dictyosperma_album)	(Hydriastele_microspadix	Heterospathe_cagayanensis))	Manicaria_saccifera)	((((Reinhardtia_gracilis	Oenocarpus_bataua)	Oenocarpus_minor)	(Dypsis_decaryi	Prestoea_acuminata))	Pelagodoxa_henryana))	Geonoma_undata)))	((Reinhardtia_latisecta	Reinhardtia_paiewonskiana)	Reinhardtia_simplex))	(Iriartea_deltoidea	Roystonea_regia))	(Pseudophoenix_vinifera	Serenoa_repens)))	Phoenix_dactylifera))	Nypa_fruticans);
((((Serenoa_repens	Pseudophoenix_vinifera)	(Chamaedorea_seifrizii	Phoenix_dactylifera))	(((((Bactris_major	(Attalea_speciosa	(Elaeis_guineensis	Elaeis_oleifera)))	((Sclerosperma_profizianum	Orania_palindan)	((((Manicaria_saccifera	(((Dictyosperma_album	((Hydriastele_microspadix	Kentiopsis_piersoniorum)	Veitchia_spiralis))	Heterospathe_cagayanensis)	(Podococcus_barteri	Pelagodoxa_henryana)))	((((Reinhardtia_gracilis	Oenocarpus_bataua)	Oenocarpus_minor)	Prestoea_acuminata)	Dypsis_decaryi))	Geonoma_undata)	(Reinhardtia_simplex	(Reinhardtia_latisecta	Reinhardtia_paiewonskiana)))))	Iriartea_deltoidea)	Sabal_domingensis)	Roystonea_regia))	Nypa_fruticans);
(((((Sabal_domingensis	Roystonea_regia)	(((Attalea_speciosa	((Elaeis_oleifera	Elaeis_guineensis)	Bactris_major))	((Reinhardtia_simplex	(Reinhardtia_latisecta	Reinhardtia_paiewonskiana))	(((Manicaria_saccifera	((Dypsis_decaryi	((Sclerosperma_profizianum	(Orania_palindan	Podococcus_barteri))	Pelagodoxa_henryana))	(((Reinhardtia_gracilis	Oenocarpus_bataua)	Oenocarpus_minor)	Prestoea_acuminata)))	(((Hydriastele_microspadix	Dictyosperma_album)	(Kentiopsis_piersoniorum	Veitchia_spiralis))	Heterospathe_cagayanensis))	Geonoma_undata)))	Iriartea_deltoidea))	(Phoenix_dactylifera	(Serenoa_repens	Chamaedorea_seifrizii)))	Pseudophoenix_vinifera)	Nypa_fruticans);
((((Sabal_domingensis	((((Attalea_speciosa	((Elaeis_oleifera	Elaeis_guineensis)	Bactris_major))	((Reinhardtia_simplex	(Reinhardtia_latisecta	Reinhardtia_paiewonskiana))	(((Dypsis_decaryi	(Geonoma_undata	Manicaria_saccifera))	(((Sclerosperma_profizianum	(Pseudophoenix_vinifera	Podococcus_barteri))	(Orania_palindan	Pelagodoxa_henryana))	((Oenocarpus_bataua	(Reinhardtia_gracilis	Oenocarpus_minor))	Prestoea_acuminata)))	((Dictyosperma_album	(Kentiopsis_piersoniorum	Veitchia_spiralis))	(Hydriastele_microspadix	Heterospathe_cagayanensis)))))	Iriartea_deltoidea)	Roystonea_regia))	(Serenoa_repens	Chamaedorea_seifrizii))	Phoenix_dactylifera)	Nypa_fruticans);
((((Sabal_domingensis	((((Attalea_speciosa	((Elaeis_oleifera	Elaeis_guineensis)	Bactris_major))	(((Sclerosperma_profizianum	Orania_palindan)	(Reinhardtia_simplex	(Reinhardtia_latisecta	Reinhardtia_paiewonskiana)))	((Manicaria_saccifera	(((Prestoea_acuminata	(Pseudophoenix_vinifera	Podococcus_barteri))	(Pelagodoxa_henryana	((Dictyosperma_album	(Kentiopsis_piersoniorum	Veitchia_spiralis))	(Hydriastele_microspadix	Heterospathe_cagayanensis))))	((Oenocarpus_minor	(Oenocarpus_bataua	Reinhardtia_gracilis))	Dypsis_decaryi)))	Geonoma_undata)))	Iriartea_deltoidea)	Roystonea_regia))	(Serenoa_repens	Chamaedorea_seifrizii))	Phoenix_dactylifera)	Nypa_fruticans);
(((((Roystonea_regia	((Reinhardtia_simplex	(Reinhardtia_latisecta	Reinhardtia_paiewonskiana))	((Geonoma_undata	(((Dypsis_decaryi	(Manicaria_saccifera	((Dictyosperma_album	(Kentiopsis_piersoniorum	Veitchia_spiralis))	(Hydriastele_microspadix	Heterospathe_cagayanensis))))	(Prestoea_acuminata	(Oenocarpus_minor	(Reinhardtia_gracilis	Oenocarpus_bataua))))	(Pelagodoxa_henryana	Podococcus_barteri)))	((Attalea_speciosa	((Elaeis_oleifera	Elaeis_guineensis)	Bactris_major))	(Chamaedorea_seifrizii	(Sclerosperma_profizianum	Orania_palindan))))))	Iriartea_deltoidea)	((Pseudophoenix_vinifera	Serenoa_repens)	Phoenix_dactylifera))	Sabal_domingensis)	Nypa_fruticans);
((((Iriartea_deltoidea	(((Reinhardtia_simplex	(Reinhardtia_latisecta	Reinhardtia_paiewonskiana))	(Geonoma_undata	((Pelagodoxa_henryana	Podococcus_barteri)	((Prestoea_acuminata	(Dypsis_decaryi	(Oenocarpus_minor	Oenocarpus_bataua)))	((((Veitchia_spiralis	((Heterospathe_cagayanensis	Hydriastele_microspadix)	Reinhardtia_gracilis))	Dictyosperma_album)	Kentiopsis_piersoniorum)	Manicaria_saccifera)))))	((Attalea_speciosa	((Elaeis_oleifera	Elaeis_guineensis)	Bactris_major))	(Sclerosperma_profizianum	Orania_palindan))))	((Roystonea_regia	(Pseudophoenix_vinifera	(Chamaedorea_seifrizii	Serenoa_repens)))	Phoenix_dactylifera))	Sabal_domingensis)	Nypa_fruticans);
((((Iriartea_deltoidea	((((Reinhardtia_simplex	(Reinhardtia_latisecta	Reinhardtia_paiewonskiana))	(Geonoma_undata	(((Manicaria_saccifera	((Prestoea_acuminata	(Oenocarpus_minor	(Reinhardtia_gracilis	Oenocarpus_bataua)))	Dypsis_decaryi))	(Pelagodoxa_henryana	Podococcus_barteri))	(Dictyosperma_album	(Veitchia_spiralis	Kentiopsis_piersoniorum)))))	(Heterospathe_cagayanensis	Hydriastele_microspadix))	((Attalea_speciosa	((Elaeis_oleifera	Elaeis_guineensis)	Bactris_major))	(Chamaedorea_seifrizii	(Sclerosperma_profizianum	Orania_palindan)))))	((Roystonea_regia	(Pseudophoenix_vinifera	Serenoa_repens))	Phoenix_dactylifera))	Sabal_domingensis)	Nypa_fruticans);
((((Pseudophoenix_vinifera	Serenoa_repens)	Phoenix_dactylifera)	((Sabal_domingensis	((((Reinhardtia_simplex	(Reinhardtia_latisecta	(Chamaedorea_seifrizii	Reinhardtia_paiewonskiana)))	(Geonoma_undata	(Manicaria_saccifera	((Prestoea_acuminata	(Oenocarpus_minor	(Reinhardtia_gracilis	Oenocarpus_bataua)))	(((Pelagodoxa_henryana	Podococcus_barteri)	Dypsis_decaryi)	(Heterospathe_cagayanensis	(Dictyosperma_album	(Veitchia_spiralis	(Hydriastele_microspadix	Kentiopsis_piersoniorum)))))))))	((Attalea_speciosa	((Elaeis_oleifera	Elaeis_guineensis)	Bactris_major))	(Sclerosperma_profizianum	Orania_palindan)))	Iriartea_deltoidea))	Roystonea_regia))	Nypa_fruticans);
((((Pseudophoenix_vinifera	Serenoa_repens)	Phoenix_dactylifera)	((Sabal_domingensis	((((Reinhardtia_simplex	(Reinhardtia_latisecta	Reinhardtia_paiewonskiana))	(((Geonoma_undata	Manicaria_saccifera)	((((Dypsis_decaryi	Prestoea_acuminata)	(Oenocarpus_minor	Oenocarpus_bataua))	Reinhardtia_gracilis)	(Pelagodoxa_henryana	(((Dictyosperma_album	(Hydriastele_microspadix	Kentiopsis_piersoniorum))	Heterospathe_cagayanensis)	Veitchia_spiralis))))	Podococcus_barteri))	((Attalea_speciosa	((Bactris_major	Chamaedorea_seifrizii)	(Elaeis_oleifera	Elaeis_guineensis)))	(Sclerosperma_profizianum	Orania_palindan)))	Iriartea_deltoidea))	Roystonea_regia))	Nypa_fruticans);
(((((Sabal_domingensis	((((Chamaedorea_seifrizii	(Sclerosperma_profizianum	Orania_palindan))	((Hydriastele_microspadix	Attalea_speciosa)	(Bactris_major	(Elaeis_oleifera	Elaeis_guineensis))))	((Reinhardtia_simplex	(Reinhardtia_latisecta	Reinhardtia_paiewonskiana))	(((((Dictyosperma_album	(Veitchia_spiralis	Kentiopsis_piersoniorum))	(Heterospathe_cagayanensis	Reinhardtia_gracilis))	((Dypsis_decaryi	Prestoea_acuminata)	(Podococcus_barteri	Pelagodoxa_henryana)))	(Geonoma_undata	Manicaria_saccifera))	(Oenocarpus_minor	Oenocarpus_bataua))))	Iriartea_deltoidea))	Roystonea_regia)	(Pseudophoenix_vinifera	Serenoa_repens))	Phoenix_dactylifera)	Nypa_fruticans);
(((Iriartea_deltoidea	(((Hydriastele_microspadix	((Dictyosperma_album	(Veitchia_spiralis	Kentiopsis_piersoniorum))	Heterospathe_cagayanensis))	(((((Sclerosperma_profizianum	Orania_palindan)	(Podococcus_barteri	Pelagodoxa_henryana))	Manicaria_saccifera)	((Oenocarpus_bataua	Oenocarpus_minor)	(Reinhardtia_gracilis	(Prestoea_acuminata	Dypsis_decaryi))))	(((Attalea_speciosa	((Elaeis_guineensis	Elaeis_oleifera)	Bactris_major))	((Reinhardtia_latisecta	Reinhardtia_paiewonskiana)	Reinhardtia_simplex))	Geonoma_undata)))	(Sabal_domingensis	Roystonea_regia)))	(Phoenix_dactylifera	(Pseudophoenix_vinifera	(Chamaedorea_seifrizii	Serenoa_repens))))	Nypa_fruticans);
((((Iriartea_deltoidea	(((((Elaeis_guineensis	Elaeis_oleifera)	(Reinhardtia_gracilis	Attalea_speciosa))	(Geonoma_undata	Bactris_major))	Roystonea_regia)	(((Reinhardtia_latisecta	Reinhardtia_paiewonskiana)	Reinhardtia_simplex)	((((((Veitchia_spiralis	Heterospathe_cagayanensis)	Dictyosperma_album)	Kentiopsis_piersoniorum)	(Prestoea_acuminata	Dypsis_decaryi))	(((((Sclerosperma_profizianum	Orania_palindan)	Oenocarpus_bataua)	Oenocarpus_minor)	Pelagodoxa_henryana)	Manicaria_saccifera))	Podococcus_barteri))))	Sabal_domingensis)	(Phoenix_dactylifera	(Pseudophoenix_vinifera	(Hydriastele_microspadix	(Chamaedorea_seifrizii	Serenoa_repens)))))	Nypa_fruticans);
((((Iriartea_deltoidea	((((Reinhardtia_latisecta	Reinhardtia_paiewonskiana)	Reinhardtia_simplex)	(((Oenocarpus_bataua	Oenocarpus_minor)	((Hydriastele_microspadix	(Heterospathe_cagayanensis	(Dictyosperma_album	(Veitchia_spiralis	Kentiopsis_piersoniorum))))	((Geonoma_undata	Manicaria_saccifera)	Prestoea_acuminata)))	(Podococcus_barteri	(Pelagodoxa_henryana	(Sclerosperma_profizianum	Orania_palindan)))))	(Chamaedorea_seifrizii	(((Bactris_major	(Elaeis_guineensis	Elaeis_oleifera))	Dypsis_decaryi)	(Reinhardtia_gracilis	Attalea_speciosa)))))	((Roystonea_regia	(Pseudophoenix_vinifera	Serenoa_repens))	Phoenix_dactylifera))	Sabal_domingensis)	Nypa_fruticans);
((((((((((Reinhardtia_latisecta	((Hydriastele_microspadix	Chamaedorea_seifrizii)	Reinhardtia_paiewonskiana))	Reinhardtia_simplex)	((Podococcus_barteri	(((Prestoea_acuminata	(Oenocarpus_bataua	Oenocarpus_minor))	((Geonoma_undata	Manicaria_saccifera)	(Heterospathe_cagayanensis	(Dictyosperma_album	(Veitchia_spiralis	Kentiopsis_piersoniorum)))))	Pelagodoxa_henryana))	Dypsis_decaryi))	(Sclerosperma_profizianum	Orania_palindan))	((Bactris_major	(Elaeis_guineensis	Elaeis_oleifera))	(Reinhardtia_gracilis	Attalea_speciosa)))	(Roystonea_regia	Iriartea_deltoidea))	Sabal_domingensis)	(Pseudophoenix_vinifera	Serenoa_repens))	Phoenix_dactylifera)	Nypa_fruticans);
((((Pseudophoenix_vinifera	Serenoa_repens)	Phoenix_dactylifera)	((Roystonea_regia	(((((Reinhardtia_latisecta	Reinhardtia_paiewonskiana)	Reinhardtia_simplex)	((((Oenocarpus_minor	(Reinhardtia_gracilis	Oenocarpus_bataua))	(Pelagodoxa_henryana	Podococcus_barteri))	((Dypsis_decaryi	Prestoea_acuminata)	(Manicaria_saccifera	(Heterospathe_cagayanensis	(Dictyosperma_album	(Veitchia_spiralis	Kentiopsis_piersoniorum))))))	Geonoma_undata))	(((Bactris_major	(Elaeis_guineensis	Elaeis_oleifera))	Attalea_speciosa)	(Sclerosperma_profizianum	Orania_palindan)))	Iriartea_deltoidea))	((Hydriastele_microspadix	Chamaedorea_seifrizii)	Sabal_domingensis)))	Nypa_fruticans);
((((Pseudophoenix_vinifera	Serenoa_repens)	Phoenix_dactylifera)	(Sabal_domingensis	((Hydriastele_microspadix	Roystonea_regia)	(((((Reinhardtia_latisecta	Reinhardtia_paiewonskiana)	Reinhardtia_simplex)	((((Manicaria_saccifera	Pelagodoxa_henryana)	(Heterospathe_cagayanensis	(Dictyosperma_album	(Veitchia_spiralis	Kentiopsis_piersoniorum))))	(Prestoea_acuminata	(Podococcus_barteri	(Orania_palindan	Geonoma_undata))))	Dypsis_decaryi))	((Chamaedorea_seifrizii	((Bactris_major	(Elaeis_guineensis	Elaeis_oleifera))	Attalea_speciosa))	((Oenocarpus_minor	(Reinhardtia_gracilis	Oenocarpus_bataua))	Sclerosperma_profizianum)))	Iriartea_deltoidea))))	Nypa_fruticans);
((((Iriartea_deltoidea	(Roystonea_regia	((((Reinhardtia_latisecta	Reinhardtia_paiewonskiana)	Reinhardtia_simplex)	((Orania_palindan	Sclerosperma_profizianum)	((Podococcus_barteri	Pelagodoxa_henryana)	(((Oenocarpus_minor	(Reinhardtia_gracilis	Oenocarpus_bataua))	((Dypsis_decaryi	Prestoea_acuminata)	(Geonoma_undata	Manicaria_saccifera)))	(Dictyosperma_album	((Veitchia_spiralis	Kentiopsis_piersoniorum)	Heterospathe_cagayanensis))))))	(Chamaedorea_seifrizii	((Bactris_major	(Elaeis_guineensis	Elaeis_oleifera))	Attalea_speciosa)))))	((Pseudophoenix_vinifera	(Hydriastele_microspadix	Serenoa_repens))	Phoenix_dactylifera))	Sabal_domingensis)	Nypa_fruticans);
(((((Iriartea_deltoidea	((((((Podococcus_barteri	(Sclerosperma_profizianum	(Orania_palindan	(Hydriastele_microspadix	Chamaedorea_seifrizii))))	Pelagodoxa_henryana)	(((Prestoea_acuminata	(Oenocarpus_minor	Oenocarpus_bataua))	Reinhardtia_gracilis)	Dypsis_decaryi))	(Heterospathe_cagayanensis	(Dictyosperma_album	(Veitchia_spiralis	Kentiopsis_piersoniorum))))	((Reinhardtia_latisecta	Reinhardtia_paiewonskiana)	Reinhardtia_simplex))	(Geonoma_undata	(((Bactris_major	(Elaeis_guineensis	Elaeis_oleifera))	Attalea_speciosa)	Manicaria_saccifera))))	Roystonea_regia)	((Pseudophoenix_vinifera	Serenoa_repens)	Phoenix_dactylifera))	Sabal_domingensis)	Nypa_fruticans);
(((((Roystonea_regia	(((Geonoma_undata	((((Prestoea_acuminata	((Reinhardtia_gracilis	Oenocarpus_minor)	Oenocarpus_bataua))	(((Podococcus_barteri	(Sclerosperma_profizianum	(Orania_palindan	Chamaedorea_seifrizii)))	Pelagodoxa_henryana)	Dypsis_decaryi))	(Dictyosperma_album	((Veitchia_spiralis	Kentiopsis_piersoniorum)	(Hydriastele_microspadix	Heterospathe_cagayanensis))))	Manicaria_saccifera))	((Bactris_major	(Elaeis_guineensis	Elaeis_oleifera))	Attalea_speciosa))	(Reinhardtia_paiewonskiana	(Reinhardtia_simplex	Reinhardtia_latisecta))))	Iriartea_deltoidea)	((Pseudophoenix_vinifera	Serenoa_repens)	Phoenix_dactylifera))	Sabal_domingensis)	Nypa_fruticans);
(((Sabal_domingensis	((Iriartea_deltoidea	Roystonea_regia)	(((Pseudophoenix_vinifera	(Sclerosperma_profizianum	((Bactris_major	(Elaeis_guineensis	Elaeis_oleifera))	Attalea_speciosa)))	(Reinhardtia_simplex	(Reinhardtia_paiewonskiana	Reinhardtia_latisecta)))	(Geonoma_undata	((((Pelagodoxa_henryana	Orania_palindan)	Podococcus_barteri)	(((Dypsis_decaryi	Prestoea_acuminata)	(Oenocarpus_minor	(Oenocarpus_bataua	Reinhardtia_gracilis)))	Manicaria_saccifera))	(Dictyosperma_album	((Veitchia_spiralis	Kentiopsis_piersoniorum)	Heterospathe_cagayanensis)))))))	((Hydriastele_microspadix	(Chamaedorea_seifrizii	Serenoa_repens))	Phoenix_dactylifera))	Nypa_fruticans);
((((Iriartea_deltoidea	((((Orania_palindan	(Geonoma_undata	((((Elaeis_oleifera	Elaeis_guineensis)	Bactris_major)	Attalea_speciosa)	(Chamaedorea_seifrizii	Hydriastele_microspadix))))	(((Oenocarpus_minor	Oenocarpus_bataua)	((Podococcus_barteri	(Prestoea_acuminata	(((((Veitchia_spiralis	Kentiopsis_piersoniorum)	Dictyosperma_album)	Heterospathe_cagayanensis)	Dypsis_decaryi)	Manicaria_saccifera)))	Pelagodoxa_henryana))	(Reinhardtia_simplex	(Reinhardtia_paiewonskiana	Reinhardtia_latisecta))))	(Sclerosperma_profizianum	Reinhardtia_gracilis))	Roystonea_regia))	((Pseudophoenix_vinifera	Serenoa_repens)	Phoenix_dactylifera))	Sabal_domingensis)	Nypa_fruticans);
(((Phoenix_dactylifera	(Pseudophoenix_vinifera	Serenoa_repens))	((Orania_palindan	Sclerosperma_profizianum)	(Sabal_domingensis	((((Elaeis_oleifera	Elaeis_guineensis)	Bactris_major)	Attalea_speciosa)	(Roystonea_regia	(((Reinhardtia_simplex	((Chamaedorea_seifrizii	Reinhardtia_paiewonskiana)	Reinhardtia_latisecta))	((((Hydriastele_microspadix	((Dictyosperma_album	(Veitchia_spiralis	Kentiopsis_piersoniorum))	Heterospathe_cagayanensis))	Pelagodoxa_henryana)	(Reinhardtia_gracilis	((Dypsis_decaryi	(Podococcus_barteri	Prestoea_acuminata))	(Oenocarpus_minor	Oenocarpus_bataua))))	(Manicaria_saccifera	Geonoma_undata)))	Iriartea_deltoidea))))))	Nypa_fruticans);
((((Phoenix_dactylifera	(Pseudophoenix_vinifera	Serenoa_repens))	(((Roystonea_regia	Iriartea_deltoidea)	(((Reinhardtia_simplex	(Reinhardtia_paiewonskiana	Reinhardtia_latisecta))	((((((((Dictyosperma_album	(Veitchia_spiralis	Kentiopsis_piersoniorum))	(Hydriastele_microspadix	Heterospathe_cagayanensis))	(Orania_palindan	Pelagodoxa_henryana))	(Prestoea_acuminata	(Dypsis_decaryi	(Oenocarpus_minor	Oenocarpus_bataua))))	Manicaria_saccifera)	Podococcus_barteri)	Geonoma_undata)	Sclerosperma_profizianum))	(Chamaedorea_seifrizii	((Elaeis_oleifera	Elaeis_guineensis)	(Reinhardtia_gracilis	Attalea_speciosa)))))	Sabal_domingensis))	Bactris_major)	Nypa_fruticans);
(((Phoenix_dactylifera	(Pseudophoenix_vinifera	Serenoa_repens))	((Sabal_domingensis	(((Oenocarpus_minor	(Reinhardtia_gracilis	Oenocarpus_bataua))	(((((Dypsis_decaryi	((Bactris_major	(Elaeis_oleifera	Elaeis_guineensis))	Attalea_speciosa))	Manicaria_saccifera)	(Roystonea_regia	Geonoma_undata))	Prestoea_acuminata)	(Kentiopsis_piersoniorum	((Hydriastele_microspadix	Heterospathe_cagayanensis)	(Veitchia_spiralis	Dictyosperma_album)))))	((Reinhardtia_simplex	((Chamaedorea_seifrizii	Reinhardtia_paiewonskiana)	Reinhardtia_latisecta))	(((Sclerosperma_profizianum	Orania_palindan)	Podococcus_barteri)	Pelagodoxa_henryana))))	Iriartea_deltoidea))	Nypa_fruticans);
((((((((Manicaria_saccifera	((Dypsis_decaryi	(Prestoea_acuminata	(Oenocarpus_minor	Oenocarpus_bataua)))	((Heterospathe_cagayanensis	(Dictyosperma_album	(Veitchia_spiralis	Kentiopsis_piersoniorum)))	Pelagodoxa_henryana)))	(Geonoma_undata	((Sclerosperma_profizianum	Orania_palindan)	Podococcus_barteri)))	(Reinhardtia_simplex	(((Hydriastele_microspadix	Chamaedorea_seifrizii)	Reinhardtia_paiewonskiana)	Reinhardtia_latisecta)))	((Bactris_major	(Elaeis_oleifera	Elaeis_guineensis))	Attalea_speciosa))	(Iriartea_deltoidea	Reinhardtia_gracilis))	(Sabal_domingensis	(Phoenix_dactylifera	(Pseudophoenix_vinifera	Serenoa_repens))))	Roystonea_regia)	Nypa_fruticans);
((((Phoenix_dactylifera	(Roystonea_regia	(Pseudophoenix_vinifera	Serenoa_repens)))	(((((Podococcus_barteri	Chamaedorea_seifrizii)	(Bactris_major	(Elaeis_oleifera	Elaeis_guineensis)))	(Reinhardtia_gracilis	Attalea_speciosa))	((((((Prestoea_acuminata	Manicaria_saccifera)	((Heterospathe_cagayanensis	(Dictyosperma_album	(Veitchia_spiralis	Kentiopsis_piersoniorum)))	Pelagodoxa_henryana))	((Hydriastele_microspadix	(Oenocarpus_minor	Oenocarpus_bataua))	Dypsis_decaryi))	(Geonoma_undata	Orania_palindan))	Sclerosperma_profizianum)	(Reinhardtia_simplex	(Reinhardtia_paiewonskiana	Reinhardtia_latisecta))))	Iriartea_deltoidea))	Sabal_domingensis)	Nypa_fruticans);
(((Roystonea_regia	(((((Attalea_speciosa	(Bactris_major	(Elaeis_oleifera	Elaeis_guineensis)))	(Sclerosperma_profizianum	(Orania_palindan	Chamaedorea_seifrizii)))	((Reinhardtia_simplex	(Reinhardtia_paiewonskiana	Reinhardtia_latisecta))	(Geonoma_undata	((((Reinhardtia_gracilis	Oenocarpus_minor)	Oenocarpus_bataua)	Pelagodoxa_henryana)	((Podococcus_barteri	(Dypsis_decaryi	Prestoea_acuminata))	(Manicaria_saccifera	(Kentiopsis_piersoniorum	(((Veitchia_spiralis	Heterospathe_cagayanensis)	Hydriastele_microspadix)	Dictyosperma_album))))))))	Iriartea_deltoidea)	((Pseudophoenix_vinifera	Serenoa_repens)	Phoenix_dactylifera)))	Sabal_domingensis)	Nypa_fruticans);
((((Pseudophoenix_vinifera	(Chamaedorea_seifrizii	Serenoa_repens))	Phoenix_dactylifera)	((Iriartea_deltoidea	(((Reinhardtia_simplex	(Reinhardtia_paiewonskiana	Reinhardtia_latisecta))	(Geonoma_undata	((((Prestoea_acuminata	(Dypsis_decaryi	(Oenocarpus_minor	Oenocarpus_bataua)))	Reinhardtia_gracilis)	((Sclerosperma_profizianum	(Podococcus_barteri	(Orania_palindan	Pelagodoxa_henryana)))	(Kentiopsis_piersoniorum	(((Veitchia_spiralis	Heterospathe_cagayanensis)	Hydriastele_microspadix)	Dictyosperma_album))))	Manicaria_saccifera)))	(Attalea_speciosa	(Bactris_major	(Elaeis_oleifera	Elaeis_guineensis)))))	(Roystonea_regia	Sabal_domingensis)))	Nypa_fruticans);
(((((((Reinhardtia_simplex	(Reinhardtia_paiewonskiana	Reinhardtia_latisecta))	(Geonoma_undata	((Manicaria_saccifera	(((Oenocarpus_minor	(Reinhardtia_gracilis	Oenocarpus_bataua))	(Orania_palindan	Sclerosperma_profizianum))	((Prestoea_acuminata	Dypsis_decaryi)	((Pseudophoenix_vinifera	Podococcus_barteri)	Pelagodoxa_henryana))))	((Veitchia_spiralis	Kentiopsis_piersoniorum)	(Heterospathe_cagayanensis	Dictyosperma_album)))))	(Attalea_speciosa	(Bactris_major	(Elaeis_oleifera	Elaeis_guineensis))))	((Iriartea_deltoidea	(Phoenix_dactylifera	Sabal_domingensis))	Roystonea_regia))	(Chamaedorea_seifrizii	Serenoa_repens))	Hydriastele_microspadix)	Nypa_fruticans);
(((((Pseudophoenix_vinifera	(Chamaedorea_seifrizii	Serenoa_repens))	Phoenix_dactylifera)	(Roystonea_regia	(Iriartea_deltoidea	(((Reinhardtia_simplex	(Reinhardtia_paiewonskiana	Reinhardtia_latisecta))	((Dictyosperma_album	((Heterospathe_cagayanensis	(Veitchia_spiralis	Kentiopsis_piersoniorum))	Hydriastele_microspadix))	(((Geonoma_undata	Manicaria_saccifera)	(Podococcus_barteri	(Pelagodoxa_henryana	(Orania_palindan	Sclerosperma_profizianum))))	((Dypsis_decaryi	Prestoea_acuminata)	(Oenocarpus_minor	(Reinhardtia_gracilis	Oenocarpus_bataua))))))	(Attalea_speciosa	(Bactris_major	(Elaeis_oleifera	Elaeis_guineensis)))))))	Sabal_domingensis)	Nypa_fruticans);
(((Phoenix_dactylifera	(Chamaedorea_seifrizii	Serenoa_repens))	(Sabal_domingensis	(((Bactris_major	(Elaeis_oleifera	Elaeis_guineensis))	Attalea_speciosa)	(Roystonea_regia	(Pseudophoenix_vinifera	(Sclerosperma_profizianum	(((Reinhardtia_simplex	(Reinhardtia_latisecta	Reinhardtia_paiewonskiana))	(((Podococcus_barteri	((Pelagodoxa_henryana	((((Hydriastele_microspadix	Veitchia_spiralis)	Heterospathe_cagayanensis)	Kentiopsis_piersoniorum)	Dictyosperma_album))	(Manicaria_saccifera	(((Oenocarpus_bataua	Reinhardtia_gracilis)	Oenocarpus_minor)	(Dypsis_decaryi	Prestoea_acuminata)))))	Iriartea_deltoidea)	Geonoma_undata))	Orania_palindan)))))))	Nypa_fruticans);
((((((Phoenix_dactylifera	(Hydriastele_microspadix	(Chamaedorea_seifrizii	Serenoa_repens)))	Roystonea_regia)	(((((Elaeis_oleifera	Elaeis_guineensis)	Pseudophoenix_vinifera)	Bactris_major)	Attalea_speciosa)	((Reinhardtia_simplex	(Reinhardtia_latisecta	Reinhardtia_paiewonskiana))	((((((Dypsis_decaryi	Podococcus_barteri)	Sclerosperma_profizianum)	(Orania_palindan	Pelagodoxa_henryana))	(Manicaria_saccifera	(((Kentiopsis_piersoniorum	Veitchia_spiralis)	Dictyosperma_album)	Heterospathe_cagayanensis)))	(((Oenocarpus_bataua	Reinhardtia_gracilis)	Oenocarpus_minor)	Prestoea_acuminata))	Geonoma_undata))))	Iriartea_deltoidea)	Sabal_domingensis)	Nypa_fruticans);
((Roystonea_regia	(((Pseudophoenix_vinifera	(Hydriastele_microspadix	Attalea_speciosa))	((Bactris_major	(Elaeis_oleifera	Elaeis_guineensis))	((Reinhardtia_simplex	(Reinhardtia_latisecta	Reinhardtia_paiewonskiana))	(Iriartea_deltoidea	(((((Oenocarpus_bataua	Oenocarpus_minor)	(Reinhardtia_gracilis	(((Prestoea_acuminata	Manicaria_saccifera)	(((Kentiopsis_piersoniorum	Dictyosperma_album)	(Veitchia_spiralis	Heterospathe_cagayanensis))	(Dypsis_decaryi	Podococcus_barteri)))	Pelagodoxa_henryana)))	Geonoma_undata)	Sclerosperma_profizianum)	Orania_palindan)))))	((Phoenix_dactylifera	(Chamaedorea_seifrizii	Serenoa_repens))	Sabal_domingensis)))	Nypa_fruticans);
(((Phoenix_dactylifera	(Chamaedorea_seifrizii	Serenoa_repens))	(((Sabal_domingensis	Roystonea_regia)	(((Pseudophoenix_vinifera	Dypsis_decaryi)	((Reinhardtia_simplex	(Reinhardtia_latisecta	Reinhardtia_paiewonskiana))	((((Prestoea_acuminata	((Reinhardtia_gracilis	Oenocarpus_bataua)	Oenocarpus_minor))	(Manicaria_saccifera	(Hydriastele_microspadix	((Dictyosperma_album	(Veitchia_spiralis	Kentiopsis_piersoniorum))	Heterospathe_cagayanensis))))	Pelagodoxa_henryana)	(Podococcus_barteri	Geonoma_undata))))	((((Elaeis_oleifera	Elaeis_guineensis)	Bactris_major)	Attalea_speciosa)	(Sclerosperma_profizianum	Orania_palindan))))	Iriartea_deltoidea))	Nypa_fruticans);
((Phoenix_dactylifera	(((Sabal_domingensis	(Roystonea_regia	(((Reinhardtia_simplex	(Reinhardtia_latisecta	Reinhardtia_paiewonskiana))	Iriartea_deltoidea)	(((((Sclerosperma_profizianum	(Podococcus_barteri	Orania_palindan))	Pelagodoxa_henryana)	(Dypsis_decaryi	Prestoea_acuminata))	(((Reinhardtia_gracilis	Oenocarpus_bataua)	Oenocarpus_minor)	((Hydriastele_microspadix	((Dictyosperma_album	(Veitchia_spiralis	Kentiopsis_piersoniorum))	Heterospathe_cagayanensis))	Geonoma_undata)))	Manicaria_saccifera))))	((Attalea_speciosa	(Elaeis_oleifera	(Chamaedorea_seifrizii	Elaeis_guineensis)))	Bactris_major))	(Pseudophoenix_vinifera	Serenoa_repens)))	Nypa_fruticans);
((((Phoenix_dactylifera	(Sabal_domingensis	((Roystonea_regia	(Attalea_speciosa	((Bactris_major	(Elaeis_oleifera	Elaeis_guineensis))	Chamaedorea_seifrizii)))	((Iriartea_deltoidea	Sclerosperma_profizianum)	((Reinhardtia_simplex	(Reinhardtia_latisecta	Reinhardtia_paiewonskiana))	((((Pelagodoxa_henryana	(((Reinhardtia_gracilis	Oenocarpus_bataua)	Oenocarpus_minor)	Prestoea_acuminata))	((Dictyosperma_album	((Kentiopsis_piersoniorum	Veitchia_spiralis)	Heterospathe_cagayanensis))	Podococcus_barteri))	(Geonoma_undata	Manicaria_saccifera))	((Pseudophoenix_vinifera	Serenoa_repens)	Dypsis_decaryi)))))))	Hydriastele_microspadix)	Orania_palindan)	Nypa_fruticans);
((((((Attalea_speciosa	((Bactris_major	(Elaeis_oleifera	Elaeis_guineensis))	Chamaedorea_seifrizii))	((Roystonea_regia	(Reinhardtia_simplex	(Reinhardtia_latisecta	Reinhardtia_paiewonskiana)))	(Iriartea_deltoidea	((Reinhardtia_gracilis	((((Manicaria_saccifera	(Heterospathe_cagayanensis	(Dictyosperma_album	(Kentiopsis_piersoniorum	Veitchia_spiralis))))	((Oenocarpus_bataua	Oenocarpus_minor)	Prestoea_acuminata))	Geonoma_undata)	Dypsis_decaryi))	(((Podococcus_barteri	Pelagodoxa_henryana)	Sclerosperma_profizianum)	Orania_palindan)))))	((Pseudophoenix_vinifera	Serenoa_repens)	Phoenix_dactylifera))	Sabal_domingensis)	Hydriastele_microspadix)	Nypa_fruticans);
(((Phoenix_dactylifera	((((Pseudophoenix_vinifera	Serenoa_repens)	Roystonea_regia)	Iriartea_deltoidea)	(((Reinhardtia_simplex	(Reinhardtia_latisecta	Reinhardtia_paiewonskiana))	(Geonoma_undata	(((Podococcus_barteri	(Sclerosperma_profizianum	(Chamaedorea_seifrizii	Orania_palindan)))	Pelagodoxa_henryana)	((((Reinhardtia_gracilis	Oenocarpus_bataua)	Oenocarpus_minor)	(Dypsis_decaryi	Prestoea_acuminata))	(Manicaria_saccifera	((Hydriastele_microspadix	Heterospathe_cagayanensis)	(Dictyosperma_album	(Kentiopsis_piersoniorum	Veitchia_spiralis))))))))	(Attalea_speciosa	(Bactris_major	(Elaeis_oleifera	Elaeis_guineensis))))))	Sabal_domingensis)	Nypa_fruticans);
((((Phoenix_dactylifera	(Pseudophoenix_vinifera	Serenoa_repens))	((Roystonea_regia	(Iriartea_deltoidea	((Reinhardtia_simplex	(Reinhardtia_latisecta	Reinhardtia_paiewonskiana))	(((((Reinhardtia_gracilis	(Oenocarpus_bataua	Oenocarpus_minor))	(Sclerosperma_profizianum	(Chamaedorea_seifrizii	Orania_palindan)))	Pelagodoxa_henryana)	(((Hydriastele_microspadix	Heterospathe_cagayanensis)	(Dictyosperma_album	(Kentiopsis_piersoniorum	Veitchia_spiralis)))	((Geonoma_undata	Manicaria_saccifera)	(Dypsis_decaryi	Prestoea_acuminata))))	Podococcus_barteri))))	(Attalea_speciosa	(Bactris_major	(Elaeis_oleifera	Elaeis_guineensis)))))	Sabal_domingensis)	Nypa_fruticans);
((Phoenix_dactylifera	(((((Attalea_speciosa	(Bactris_major	(Elaeis_oleifera	Elaeis_guineensis)))	((Reinhardtia_simplex	(Reinhardtia_latisecta	Reinhardtia_paiewonskiana))	(((Oenocarpus_minor	(Reinhardtia_gracilis	Oenocarpus_bataua))	(((Sclerosperma_profizianum	(Chamaedorea_seifrizii	Orania_palindan))	((Prestoea_acuminata	Podococcus_barteri)	Pelagodoxa_henryana))	((Manicaria_saccifera	Dypsis_decaryi)	(Dictyosperma_album	((Hydriastele_microspadix	Heterospathe_cagayanensis)	(Kentiopsis_piersoniorum	Veitchia_spiralis))))))	Geonoma_undata)))	(Iriartea_deltoidea	Roystonea_regia))	Sabal_domingensis)	(Pseudophoenix_vinifera	Serenoa_repens)))	Nypa_fruticans);
(((((Iriartea_deltoidea	Roystonea_regia)	((Prestoea_acuminata	(Oenocarpus_bataua	Oenocarpus_minor))	(((Reinhardtia_gracilis	((Dypsis_decaryi	(((Elaeis_oleifera	Elaeis_guineensis)	Bactris_major)	Attalea_speciosa))	(Manicaria_saccifera	Geonoma_undata)))	(((Orania_palindan	Sclerosperma_profizianum)	(Hydriastele_microspadix	Chamaedorea_seifrizii))	(Pelagodoxa_henryana	Podococcus_barteri)))	((Reinhardtia_simplex	(Reinhardtia_paiewonskiana	Reinhardtia_latisecta))	(Heterospathe_cagayanensis	(Dictyosperma_album	(Kentiopsis_piersoniorum	Veitchia_spiralis)))))))	(Phoenix_dactylifera	(Pseudophoenix_vinifera	Serenoa_repens)))	Sabal_domingensis)	Nypa_fruticans);
(((((((Pseudophoenix_vinifera	((Elaeis_oleifera	Elaeis_guineensis)	Bactris_major))	(Attalea_speciosa	(Geonoma_undata	Manicaria_saccifera)))	Roystonea_regia)	((((((Dypsis_decaryi	((Orania_palindan	Sclerosperma_profizianum)	(Pelagodoxa_henryana	Podococcus_barteri)))	(Prestoea_acuminata	(Oenocarpus_bataua	Oenocarpus_minor)))	(((Hydriastele_microspadix	Chamaedorea_seifrizii)	Dictyosperma_album)	(Kentiopsis_piersoniorum	Veitchia_spiralis)))	Heterospathe_cagayanensis)	Reinhardtia_gracilis)	(Iriartea_deltoidea	(Reinhardtia_simplex	(Reinhardtia_paiewonskiana	Reinhardtia_latisecta)))))	(Phoenix_dactylifera	Serenoa_repens))	Sabal_domingensis)	Nypa_fruticans);
((((((((Chamaedorea_seifrizii	(Reinhardtia_gracilis	Attalea_speciosa))	((Elaeis_oleifera	Elaeis_guineensis)	Bactris_major))	((Geonoma_undata	(((((Hydriastele_microspadix	Heterospathe_cagayanensis)	(Dictyosperma_album	(Kentiopsis_piersoniorum	Veitchia_spiralis)))	Manicaria_saccifera)	(Dypsis_decaryi	(Prestoea_acuminata	(Oenocarpus_bataua	Oenocarpus_minor))))	((Orania_palindan	Sclerosperma_profizianum)	(Pelagodoxa_henryana	Podococcus_barteri))))	(Reinhardtia_simplex	(Reinhardtia_paiewonskiana	Reinhardtia_latisecta))))	Iriartea_deltoidea)	Roystonea_regia)	(Phoenix_dactylifera	(Pseudophoenix_vinifera	Serenoa_repens)))	Sabal_domingensis)	Nypa_fruticans);
((((((((Reinhardtia_simplex	(Reinhardtia_paiewonskiana	Reinhardtia_latisecta))	((Reinhardtia_gracilis	Attalea_speciosa)	((Elaeis_oleifera	Elaeis_guineensis)	Bactris_major)))	((((Manicaria_saccifera	Pelagodoxa_henryana)	(Dypsis_decaryi	(Prestoea_acuminata	(Oenocarpus_bataua	Oenocarpus_minor))))	((Geonoma_undata	(Hydriastele_microspadix	Heterospathe_cagayanensis))	((Chamaedorea_seifrizii	Dictyosperma_album)	(Kentiopsis_piersoniorum	Veitchia_spiralis))))	(Podococcus_barteri	(Orania_palindan	Sclerosperma_profizianum))))	Iriartea_deltoidea)	Roystonea_regia)	(Phoenix_dactylifera	(Pseudophoenix_vinifera	Serenoa_repens)))	Sabal_domingensis)	Nypa_fruticans);
(((Sabal_domingensis	((Roystonea_regia	((Reinhardtia_simplex	(((Hydriastele_microspadix	Chamaedorea_seifrizii)	Reinhardtia_paiewonskiana)	Reinhardtia_latisecta))	((((Prestoea_acuminata	((Reinhardtia_gracilis	Oenocarpus_bataua)	Oenocarpus_minor))	((Dypsis_decaryi	(Geonoma_undata	Manicaria_saccifera))	(Heterospathe_cagayanensis	(Dictyosperma_album	(Kentiopsis_piersoniorum	Veitchia_spiralis)))))	Pelagodoxa_henryana)	((Attalea_speciosa	((Elaeis_oleifera	Elaeis_guineensis)	Bactris_major))	(Podococcus_barteri	(Orania_palindan	Sclerosperma_profizianum))))))	Iriartea_deltoidea))	(Phoenix_dactylifera	(Pseudophoenix_vinifera	Serenoa_repens)))	Nypa_fruticans);
(((Phoenix_dactylifera	(((((Orania_palindan	(Sclerosperma_profizianum	(((Prestoea_acuminata	(Oenocarpus_bataua	Oenocarpus_minor))	Pelagodoxa_henryana)	((Geonoma_undata	Manicaria_saccifera)	(((Veitchia_spiralis	Heterospathe_cagayanensis)	(Dictyosperma_album	Kentiopsis_piersoniorum))	(Podococcus_barteri	Dypsis_decaryi))))))	(Reinhardtia_simplex	(Reinhardtia_paiewonskiana	Reinhardtia_latisecta)))	(Attalea_speciosa	((Elaeis_oleifera	Elaeis_guineensis)	Bactris_major)))	((Iriartea_deltoidea	Roystonea_regia)	((Chamaedorea_seifrizii	Sabal_domingensis)	Reinhardtia_gracilis)))	(Pseudophoenix_vinifera	Serenoa_repens)))	Hydriastele_microspadix)	Nypa_fruticans);
((Sabal_domingensis	((((((((((Hydriastele_microspadix	Heterospathe_cagayanensis)	(Dictyosperma_album	(Veitchia_spiralis	Kentiopsis_piersoniorum)))	Manicaria_saccifera)	(((Prestoea_acuminata	((Reinhardtia_gracilis	Oenocarpus_bataua)	Oenocarpus_minor))	Dypsis_decaryi)	((Chamaedorea_seifrizii	Podococcus_barteri)	Pelagodoxa_henryana)))	Geonoma_undata)	(Reinhardtia_simplex	(((Sclerosperma_profizianum	Orania_palindan)	Reinhardtia_paiewonskiana)	Reinhardtia_latisecta)))	(Attalea_speciosa	((Elaeis_oleifera	Elaeis_guineensis)	Bactris_major)))	Roystonea_regia)	Iriartea_deltoidea)	((Pseudophoenix_vinifera	Serenoa_repens)	Phoenix_dactylifera)))	Nypa_fruticans);
((Sabal_domingensis	((Pseudophoenix_vinifera	Serenoa_repens)	((((Iriartea_deltoidea	((Attalea_speciosa	((Elaeis_oleifera	Elaeis_guineensis)	Bactris_major))	((Sclerosperma_profizianum	(Orania_palindan	Chamaedorea_seifrizii))	(((Pelagodoxa_henryana	Podococcus_barteri)	((Prestoea_acuminata	(Dypsis_decaryi	((Reinhardtia_gracilis	Oenocarpus_bataua)	Oenocarpus_minor)))	(Manicaria_saccifera	Geonoma_undata)))	(Heterospathe_cagayanensis	(Dictyosperma_album	(Veitchia_spiralis	(Hydriastele_microspadix	Kentiopsis_piersoniorum))))))))	(Reinhardtia_simplex	(Reinhardtia_paiewonskiana	Reinhardtia_latisecta)))	Roystonea_regia)	Phoenix_dactylifera)))	Nypa_fruticans);
((((Sabal_domingensis	((((((Manicaria_saccifera	Geonoma_undata)	((((Dypsis_decaryi	(Pelagodoxa_henryana	(Sclerosperma_profizianum	(Orania_palindan	(Podococcus_barteri	(Hydriastele_microspadix	Chamaedorea_seifrizii))))))	Prestoea_acuminata)	(Heterospathe_cagayanensis	(Dictyosperma_album	(Reinhardtia_gracilis	(Veitchia_spiralis	Kentiopsis_piersoniorum)))))	(Oenocarpus_bataua	Oenocarpus_minor)))	(Reinhardtia_simplex	(Reinhardtia_paiewonskiana	Reinhardtia_latisecta)))	(Attalea_speciosa	((Elaeis_oleifera	Elaeis_guineensis)	Bactris_major)))	Roystonea_regia)	Iriartea_deltoidea))	(Pseudophoenix_vinifera	Serenoa_repens))	Phoenix_dactylifera)	Nypa_fruticans);
((Roystonea_regia	((Iriartea_deltoidea	Sabal_domingensis)	((Phoenix_dactylifera	(Pseudophoenix_vinifera	Serenoa_repens))	(((((((Hydriastele_microspadix	Veitchia_spiralis)	Heterospathe_cagayanensis)	Dictyosperma_album)	Kentiopsis_piersoniorum)	Manicaria_saccifera)	(((Reinhardtia_gracilis	Oenocarpus_bataua)	Oenocarpus_minor)	(Pelagodoxa_henryana	(Dypsis_decaryi	(Prestoea_acuminata	Podococcus_barteri)))))	((Geonoma_undata	((Sclerosperma_profizianum	Orania_palindan)	(Reinhardtia_simplex	(Reinhardtia_paiewonskiana	Reinhardtia_latisecta))))	(Chamaedorea_seifrizii	(Attalea_speciosa	((Elaeis_oleifera	Elaeis_guineensis)	Bactris_major))))))))	Nypa_fruticans);
((((Iriartea_deltoidea	Sabal_domingensis)	(Roystonea_regia	((((Hydriastele_microspadix	Chamaedorea_seifrizii)	Attalea_speciosa)	((Elaeis_oleifera	Elaeis_guineensis)	Bactris_major))	(((Reinhardtia_latisecta	Reinhardtia_paiewonskiana)	Reinhardtia_simplex)	((Pelagodoxa_henryana	((Podococcus_barteri	(((Geonoma_undata	Manicaria_saccifera)	(Prestoea_acuminata	Dypsis_decaryi))	((Heterospathe_cagayanensis	(Dictyosperma_album	(Kentiopsis_piersoniorum	Veitchia_spiralis)))	Reinhardtia_gracilis)))	(Oenocarpus_bataua	Oenocarpus_minor)))	(Sclerosperma_profizianum	Orania_palindan))))))	((Pseudophoenix_vinifera	Serenoa_repens)	Phoenix_dactylifera))	Nypa_fruticans);
((((Sabal_domingensis	(Roystonea_regia	(Iriartea_deltoidea	(((((Heterospathe_cagayanensis	(Dictyosperma_album	(Kentiopsis_piersoniorum	Veitchia_spiralis)))	(((Prestoea_acuminata	((((Attalea_speciosa	((Elaeis_oleifera	Elaeis_guineensis)	Bactris_major))	(Sclerosperma_profizianum	Orania_palindan))	Dypsis_decaryi)	(Oenocarpus_bataua	Oenocarpus_minor)))	Manicaria_saccifera)	Pelagodoxa_henryana))	Reinhardtia_gracilis)	(Podococcus_barteri	Geonoma_undata))	((Reinhardtia_latisecta	((Hydriastele_microspadix	Chamaedorea_seifrizii)	Reinhardtia_paiewonskiana))	Reinhardtia_simplex)))))	(Pseudophoenix_vinifera	Serenoa_repens))	Phoenix_dactylifera)	Nypa_fruticans);
((((Dypsis_decaryi	(((Podococcus_barteri	Pelagodoxa_henryana)	((Oenocarpus_bataua	Oenocarpus_minor)	Prestoea_acuminata))	((((Chamaedorea_seifrizii	Reinhardtia_paiewonskiana)	(Reinhardtia_simplex	Reinhardtia_latisecta))	((Attalea_speciosa	((Elaeis_oleifera	Elaeis_guineensis)	Bactris_major))	((((Roystonea_regia	(Pseudophoenix_vinifera	Serenoa_repens))	(Iriartea_deltoidea	Phoenix_dactylifera))	Sabal_domingensis)	(Reinhardtia_gracilis	(Sclerosperma_profizianum	Orania_palindan)))))	Geonoma_undata)))	Manicaria_saccifera)	(Hydriastele_microspadix	(Heterospathe_cagayanensis	(Dictyosperma_album	(Kentiopsis_piersoniorum	Veitchia_spiralis)))))	Nypa_fruticans);
((Sabal_domingensis	(((Orania_palindan	((Reinhardtia_gracilis	(Geonoma_undata	(((Manicaria_saccifera	((Heterospathe_cagayanensis	(Dictyosperma_album	(Kentiopsis_piersoniorum	Veitchia_spiralis)))	Dypsis_decaryi))	(((Oenocarpus_bataua	Oenocarpus_minor)	Prestoea_acuminata)	Pelagodoxa_henryana))	((Hydriastele_microspadix	Chamaedorea_seifrizii)	Podococcus_barteri))))	((Reinhardtia_latisecta	Reinhardtia_paiewonskiana)	Reinhardtia_simplex)))	(Sclerosperma_profizianum	((Attalea_speciosa	Bactris_major)	(Elaeis_oleifera	Elaeis_guineensis))))	(((Phoenix_dactylifera	(Pseudophoenix_vinifera	Serenoa_repens))	Roystonea_regia)	Iriartea_deltoidea)))	Nypa_fruticans);
(((Phoenix_dactylifera	(Pseudophoenix_vinifera	Serenoa_repens))	(Sabal_domingensis	(((((Dypsis_decaryi	(((Geonoma_undata	Manicaria_saccifera)	(((Oenocarpus_bataua	Oenocarpus_minor)	Prestoea_acuminata)	(Pelagodoxa_henryana	Podococcus_barteri)))	(Hydriastele_microspadix	(Heterospathe_cagayanensis	(Dictyosperma_album	(Kentiopsis_piersoniorum	Veitchia_spiralis))))))	((Reinhardtia_latisecta	Reinhardtia_paiewonskiana)	Reinhardtia_simplex))	(Orania_palindan	Sclerosperma_profizianum))	(Attalea_speciosa	((Chamaedorea_seifrizii	(Elaeis_oleifera	Elaeis_guineensis))	Bactris_major)))	(Roystonea_regia	(Reinhardtia_gracilis	Iriartea_deltoidea)))))	Nypa_fruticans);
(((Phoenix_dactylifera	(Pseudophoenix_vinifera	Serenoa_repens))	((Sabal_domingensis	(((((Reinhardtia_latisecta	(Hydriastele_microspadix	Reinhardtia_paiewonskiana))	Reinhardtia_simplex)	(((Orania_palindan	Sclerosperma_profizianum)	((Oenocarpus_bataua	Oenocarpus_minor)	(((Heterospathe_cagayanensis	(Dictyosperma_album	(Kentiopsis_piersoniorum	Veitchia_spiralis)))	((Prestoea_acuminata	Dypsis_decaryi)	(Pelagodoxa_henryana	Podococcus_barteri)))	Manicaria_saccifera)))	Geonoma_undata))	((Reinhardtia_gracilis	Attalea_speciosa)	(((Elaeis_oleifera	Elaeis_guineensis)	Bactris_major)	Chamaedorea_seifrizii)))	Roystonea_regia))	Iriartea_deltoidea))	Nypa_fruticans);
(((Phoenix_dactylifera	(Pseudophoenix_vinifera	Serenoa_repens))	((Sabal_domingensis	((((Attalea_speciosa	((Elaeis_oleifera	Elaeis_guineensis)	Bactris_major))	(Podococcus_barteri	(Chamaedorea_seifrizii	(Orania_palindan	Sclerosperma_profizianum))))	((Geonoma_undata	(Reinhardtia_gracilis	((Dictyosperma_album	((Hydriastele_microspadix	Heterospathe_cagayanensis)	(Kentiopsis_piersoniorum	Veitchia_spiralis)))	((Pelagodoxa_henryana	((Oenocarpus_bataua	Oenocarpus_minor)	(Prestoea_acuminata	Dypsis_decaryi)))	Manicaria_saccifera))))	((Reinhardtia_latisecta	Reinhardtia_paiewonskiana)	Reinhardtia_simplex)))	Roystonea_regia))	Iriartea_deltoidea))	Nypa_fruticans);
(((Phoenix_dactylifera	(Pseudophoenix_vinifera	(Chamaedorea_seifrizii	Serenoa_repens)))	((Sabal_domingensis	(Iriartea_deltoidea	(((Podococcus_barteri	(Sclerosperma_profizianum	(Orania_palindan	Reinhardtia_gracilis)))	((((Dypsis_decaryi	(Heterospathe_cagayanensis	(((Hydriastele_microspadix	Kentiopsis_piersoniorum)	Veitchia_spiralis)	Dictyosperma_album)))	((Oenocarpus_bataua	Oenocarpus_minor)	Prestoea_acuminata))	(Geonoma_undata	Manicaria_saccifera))	Pelagodoxa_henryana))	((Reinhardtia_latisecta	Reinhardtia_paiewonskiana)	Reinhardtia_simplex))))	(Roystonea_regia	(Attalea_speciosa	((Elaeis_oleifera	Elaeis_guineensis)	Bactris_major)))))	Nypa_fruticans);
((Chamaedorea_seifrizii	((Pseudophoenix_vinifera	Serenoa_repens)	(((Roystonea_regia	Sabal_domingensis)	((((((Sclerosperma_profizianum	(Orania_palindan	Pelagodoxa_henryana))	Podococcus_barteri)	((((Reinhardtia_gracilis	Oenocarpus_bataua)	Oenocarpus_minor)	(Dypsis_decaryi	Prestoea_acuminata))	Manicaria_saccifera))	((Geonoma_undata	(Heterospathe_cagayanensis	((Kentiopsis_piersoniorum	Veitchia_spiralis)	(Hydriastele_microspadix	Dictyosperma_album))))	((Reinhardtia_latisecta	Reinhardtia_paiewonskiana)	Reinhardtia_simplex)))	(Attalea_speciosa	((Elaeis_oleifera	Elaeis_guineensis)	Bactris_major)))	Iriartea_deltoidea))	Phoenix_dactylifera)))	Nypa_fruticans);
(((((Roystonea_regia	(((((Reinhardtia_latisecta	Reinhardtia_paiewonskiana)	Reinhardtia_simplex)	(((((Reinhardtia_gracilis	Oenocarpus_bataua)	Oenocarpus_minor)	(((Pelagodoxa_henryana	(Sclerosperma_profizianum	Orania_palindan))	Podococcus_barteri)	(Dypsis_decaryi	Prestoea_acuminata)))	Manicaria_saccifera)	(Geonoma_undata	((Hydriastele_microspadix	Heterospathe_cagayanensis)	((Kentiopsis_piersoniorum	Veitchia_spiralis)	Dictyosperma_album)))))	(Attalea_speciosa	((Elaeis_oleifera	Elaeis_guineensis)	Bactris_major)))	Iriartea_deltoidea))	Sabal_domingensis)	(Phoenix_dactylifera	(Pseudophoenix_vinifera	Serenoa_repens)))	Chamaedorea_seifrizii)	Nypa_fruticans);
(((((Iriartea_deltoidea	Roystonea_regia)	(((Reinhardtia_simplex	(Reinhardtia_latisecta	Reinhardtia_paiewonskiana))	((((Manicaria_saccifera	((Dictyosperma_album	(Kentiopsis_piersoniorum	Veitchia_spiralis))	Heterospathe_cagayanensis))	((((((Hydriastele_microspadix	Chamaedorea_seifrizii)	Sclerosperma_profizianum)	Orania_palindan)	Pelagodoxa_henryana)	Podococcus_barteri)	Dypsis_decaryi))	(Prestoea_acuminata	(Oenocarpus_bataua	(Reinhardtia_gracilis	Oenocarpus_minor))))	Geonoma_undata))	((Bactris_major	(Elaeis_guineensis	Elaeis_oleifera))	Attalea_speciosa)))	((Pseudophoenix_vinifera	Serenoa_repens)	Phoenix_dactylifera))	Sabal_domingensis)	Nypa_fruticans);
(((((Iriartea_deltoidea	Sabal_domingensis)	((((Roystonea_regia	Attalea_speciosa)	((Reinhardtia_simplex	(Reinhardtia_latisecta	Reinhardtia_paiewonskiana))	((((Prestoea_acuminata	(Oenocarpus_bataua	Oenocarpus_minor))	Dypsis_decaryi)	(((Podococcus_barteri	Orania_palindan)	Pelagodoxa_henryana)	Sclerosperma_profizianum))	((Geonoma_undata	Manicaria_saccifera)	((((Hydriastele_microspadix	Chamaedorea_seifrizii)	Dictyosperma_album)	(Kentiopsis_piersoniorum	Veitchia_spiralis))	Heterospathe_cagayanensis)))))	Reinhardtia_gracilis)	(Bactris_major	(Elaeis_guineensis	Elaeis_oleifera))))	(Pseudophoenix_vinifera	Serenoa_repens))	Phoenix_dactylifera)	Nypa_fruticans);
((((((Bactris_major	(Elaeis_guineensis	Elaeis_oleifera))	((((Orania_palindan	Sclerosperma_profizianum)	((Geonoma_undata	Manicaria_saccifera)	((((Prestoea_acuminata	(Oenocarpus_bataua	Oenocarpus_minor))	Pelagodoxa_henryana)	(Chamaedorea_seifrizii	(Dypsis_decaryi	Podococcus_barteri)))	(((Hydriastele_microspadix	Dictyosperma_album)	(Kentiopsis_piersoniorum	Veitchia_spiralis))	Heterospathe_cagayanensis))))	Reinhardtia_gracilis)	(Iriartea_deltoidea	((Roystonea_regia	Attalea_speciosa)	(Reinhardtia_simplex	(Reinhardtia_latisecta	Reinhardtia_paiewonskiana))))))	Sabal_domingensis)	(Pseudophoenix_vinifera	Serenoa_repens))	Phoenix_dactylifera)	Nypa_fruticans);
((((Pseudophoenix_vinifera	Serenoa_repens)	Phoenix_dactylifera)	(((Chamaedorea_seifrizii	Attalea_speciosa)	(Bactris_major	(Elaeis_guineensis	Elaeis_oleifera)))	((((Iriartea_deltoidea	(Reinhardtia_simplex	(Reinhardtia_latisecta	Reinhardtia_paiewonskiana)))	((Orania_palindan	Sclerosperma_profizianum)	(Geonoma_undata	(Podococcus_barteri	((Manicaria_saccifera	((Dypsis_decaryi	Prestoea_acuminata)	((Reinhardtia_gracilis	Oenocarpus_bataua)	Oenocarpus_minor)))	((Kentiopsis_piersoniorum	((Veitchia_spiralis	Heterospathe_cagayanensis)	(Hydriastele_microspadix	Dictyosperma_album)))	Pelagodoxa_henryana))))))	Roystonea_regia)	Sabal_domingensis)))	Nypa_fruticans);
(((((Pseudophoenix_vinifera	(Chamaedorea_seifrizii	Serenoa_repens))	Phoenix_dactylifera)	(Iriartea_deltoidea	(Roystonea_regia	(((Reinhardtia_simplex	(Reinhardtia_latisecta	Reinhardtia_paiewonskiana))	(((((Oenocarpus_bataua	Oenocarpus_minor)	Dypsis_decaryi)	Prestoea_acuminata)	(Pelagodoxa_henryana	((Dictyosperma_album	(Veitchia_spiralis	Kentiopsis_piersoniorum))	(Hydriastele_microspadix	(Reinhardtia_gracilis	Heterospathe_cagayanensis)))))	(Geonoma_undata	Manicaria_saccifera)))	((Podococcus_barteri	(Orania_palindan	Sclerosperma_profizianum))	(Attalea_speciosa	(Bactris_major	(Elaeis_guineensis	Elaeis_oleifera))))))))	Sabal_domingensis)	Nypa_fruticans);
((((Chamaedorea_seifrizii	Serenoa_repens)	Phoenix_dactylifera)	(Sabal_domingensis	(((Geonoma_undata	(Roystonea_regia	(Reinhardtia_simplex	(Reinhardtia_latisecta	Reinhardtia_paiewonskiana))))	((Reinhardtia_gracilis	(Iriartea_deltoidea	(((((Oenocarpus_bataua	Oenocarpus_minor)	Dypsis_decaryi)	Prestoea_acuminata)	(Manicaria_saccifera	((Dictyosperma_album	(Veitchia_spiralis	Kentiopsis_piersoniorum))	(Hydriastele_microspadix	Heterospathe_cagayanensis))))	Pelagodoxa_henryana)))	(Podococcus_barteri	Orania_palindan)))	((Attalea_speciosa	(Pseudophoenix_vinifera	(Bactris_major	(Elaeis_guineensis	Elaeis_oleifera))))	Sclerosperma_profizianum))))	Nypa_fruticans);
((Sabal_domingensis	(((Iriartea_deltoidea	Roystonea_regia)	((((Bactris_major	Attalea_speciosa)	(Pseudophoenix_vinifera	((Chamaedorea_seifrizii	Elaeis_oleifera)	Elaeis_guineensis)))	(Reinhardtia_simplex	(Reinhardtia_latisecta	Reinhardtia_paiewonskiana)))	((Geonoma_undata	(((Prestoea_acuminata	Dypsis_decaryi)	(Manicaria_saccifera	((Dictyosperma_album	(Veitchia_spiralis	Kentiopsis_piersoniorum))	(Hydriastele_microspadix	Heterospathe_cagayanensis))))	((Reinhardtia_gracilis	Pelagodoxa_henryana)	(Oenocarpus_bataua	Oenocarpus_minor))))	((Podococcus_barteri	Orania_palindan)	Sclerosperma_profizianum))))	(Serenoa_repens	Phoenix_dactylifera)))	Nypa_fruticans);
(((((Sabal_domingensis	((Iriartea_deltoidea	(Reinhardtia_simplex	(Reinhardtia_latisecta	Reinhardtia_paiewonskiana)))	((Geonoma_undata	(((((Manicaria_saccifera	((Dictyosperma_album	(Veitchia_spiralis	Kentiopsis_piersoniorum))	(Hydriastele_microspadix	Heterospathe_cagayanensis)))	(Prestoea_acuminata	((Reinhardtia_gracilis	Oenocarpus_bataua)	Oenocarpus_minor)))	Pelagodoxa_henryana)	Dypsis_decaryi)	Podococcus_barteri))	((Chamaedorea_seifrizii	Sclerosperma_profizianum)	Orania_palindan))))	(Roystonea_regia	(Attalea_speciosa	(Bactris_major	(Elaeis_oleifera	Elaeis_guineensis)))))	(Pseudophoenix_vinifera	Serenoa_repens))	Phoenix_dactylifera)	Nypa_fruticans);
((((Sabal_domingensis	((Roystonea_regia	((Reinhardtia_simplex	(Reinhardtia_latisecta	Reinhardtia_paiewonskiana))	((Chamaedorea_seifrizii	(Bactris_major	(Elaeis_oleifera	Elaeis_guineensis)))	(Geonoma_undata	(Iriartea_deltoidea	(((Manicaria_saccifera	((Dictyosperma_album	(Veitchia_spiralis	Kentiopsis_piersoniorum))	(Hydriastele_microspadix	Heterospathe_cagayanensis)))	(Dypsis_decaryi	((Prestoea_acuminata	(Oenocarpus_bataua	Oenocarpus_minor))	Reinhardtia_gracilis)))	Pelagodoxa_henryana))))))	((Podococcus_barteri	(Orania_palindan	Sclerosperma_profizianum))	Attalea_speciosa)))	(Pseudophoenix_vinifera	Serenoa_repens))	Phoenix_dactylifera)	Nypa_fruticans);
(((((Sabal_domingensis	((((Orania_palindan	Sclerosperma_profizianum)	Chamaedorea_seifrizii)	((((((Hydriastele_microspadix	Dictyosperma_album)	(Veitchia_spiralis	Kentiopsis_piersoniorum))	Heterospathe_cagayanensis)	(((Dypsis_decaryi	((Reinhardtia_gracilis	Oenocarpus_bataua)	Oenocarpus_minor))	Pelagodoxa_henryana)	(Prestoea_acuminata	Manicaria_saccifera)))	Podococcus_barteri)	((Roystonea_regia	Geonoma_undata)	(Reinhardtia_simplex	(Reinhardtia_latisecta	Reinhardtia_paiewonskiana)))))	((Bactris_major	(Elaeis_oleifera	Elaeis_guineensis))	Attalea_speciosa)))	Iriartea_deltoidea)	(Pseudophoenix_vinifera	Serenoa_repens))	Phoenix_dactylifera)	Nypa_fruticans);
(((Phoenix_dactylifera	((Pseudophoenix_vinifera	Serenoa_repens)	(Sabal_domingensis	((Roystonea_regia	Iriartea_deltoidea)	((Attalea_speciosa	(Bactris_major	(Elaeis_oleifera	Elaeis_guineensis)))	(((((((Reinhardtia_gracilis	Oenocarpus_bataua)	Oenocarpus_minor)	Prestoea_acuminata)	(Dypsis_decaryi	Podococcus_barteri))	((((Hydriastele_microspadix	Heterospathe_cagayanensis)	(Dictyosperma_album	(Kentiopsis_piersoniorum	Veitchia_spiralis)))	(Manicaria_saccifera	Geonoma_undata))	Pelagodoxa_henryana))	(Reinhardtia_simplex	(Reinhardtia_latisecta	Reinhardtia_paiewonskiana)))	(Orania_palindan	Sclerosperma_profizianum)))))))	Chamaedorea_seifrizii)	Nypa_fruticans);
((((Iriartea_deltoidea	(Roystonea_regia	((Chamaedorea_seifrizii	(Attalea_speciosa	(Bactris_major	(Elaeis_oleifera	Elaeis_guineensis))))	((Geonoma_undata	((Reinhardtia_simplex	(Reinhardtia_latisecta	Reinhardtia_paiewonskiana))	(Manicaria_saccifera	((Dypsis_decaryi	(((Reinhardtia_gracilis	Oenocarpus_bataua)	Oenocarpus_minor)	Prestoea_acuminata))	((Podococcus_barteri	Pelagodoxa_henryana)	((Hydriastele_microspadix	Heterospathe_cagayanensis)	(Dictyosperma_album	(Kentiopsis_piersoniorum	Veitchia_spiralis))))))))	(Orania_palindan	Sclerosperma_profizianum)))))	Sabal_domingensis)	(Phoenix_dactylifera	(Pseudophoenix_vinifera	Serenoa_repens)))	Nypa_fruticans);
((((((Iriartea_deltoidea	((Podococcus_barteri	(((((Hydriastele_microspadix	Heterospathe_cagayanensis)	(Dictyosperma_album	(Kentiopsis_piersoniorum	Veitchia_spiralis)))	Pelagodoxa_henryana)	(((Reinhardtia_gracilis	Oenocarpus_bataua)	Oenocarpus_minor)	(Dypsis_decaryi	Prestoea_acuminata)))	(Geonoma_undata	Manicaria_saccifera)))	(Orania_palindan	Sclerosperma_profizianum)))	(Reinhardtia_simplex	(Reinhardtia_latisecta	Reinhardtia_paiewonskiana)))	Sabal_domingensis)	(Roystonea_regia	(Attalea_speciosa	(Bactris_major	(Elaeis_oleifera	Elaeis_guineensis)))))	((Chamaedorea_seifrizii	Phoenix_dactylifera)	(Pseudophoenix_vinifera	Serenoa_repens)))	Nypa_fruticans);
((((Sabal_domingensis	(((Iriartea_deltoidea	(((Podococcus_barteri	(Chamaedorea_seifrizii	Hydriastele_microspadix))	(Orania_palindan	Sclerosperma_profizianum))	(Geonoma_undata	(((((Reinhardtia_gracilis	Oenocarpus_bataua)	Oenocarpus_minor)	(Dypsis_decaryi	Prestoea_acuminata))	(Manicaria_saccifera	(Heterospathe_cagayanensis	(Dictyosperma_album	(Kentiopsis_piersoniorum	Veitchia_spiralis)))))	Pelagodoxa_henryana))))	(Reinhardtia_simplex	(Reinhardtia_latisecta	Reinhardtia_paiewonskiana)))	Roystonea_regia))	(Attalea_speciosa	(Bactris_major	(Elaeis_oleifera	Elaeis_guineensis))))	(Phoenix_dactylifera	(Pseudophoenix_vinifera	Serenoa_repens)))	Nypa_fruticans);
(((Iriartea_deltoidea	((((Geonoma_undata	(((((Reinhardtia_gracilis	Oenocarpus_bataua)	Oenocarpus_minor)	Prestoea_acuminata)	(Manicaria_saccifera	((Hydriastele_microspadix	Heterospathe_cagayanensis)	(Dictyosperma_album	(Kentiopsis_piersoniorum	Veitchia_spiralis)))))	((((Podococcus_barteri	Chamaedorea_seifrizii)	(Orania_palindan	Sclerosperma_profizianum))	Pelagodoxa_henryana)	Dypsis_decaryi)))	(Reinhardtia_simplex	(Reinhardtia_latisecta	Reinhardtia_paiewonskiana)))	(Attalea_speciosa	((Elaeis_oleifera	Bactris_major)	Elaeis_guineensis)))	(Phoenix_dactylifera	(Roystonea_regia	(Pseudophoenix_vinifera	Serenoa_repens)))))	Sabal_domingensis)	Nypa_fruticans);
(((((Roystonea_regia	((((((((((((Reinhardtia_gracilis	Oenocarpus_bataua)	Oenocarpus_minor)	Prestoea_acuminata)	(((Hydriastele_microspadix	Heterospathe_cagayanensis)	(Dictyosperma_album	(Kentiopsis_piersoniorum	Veitchia_spiralis)))	Pelagodoxa_henryana))	(Geonoma_undata	Manicaria_saccifera))	Podococcus_barteri)	Dypsis_decaryi)	Orania_palindan)	(Reinhardtia_simplex	(Reinhardtia_latisecta	Reinhardtia_paiewonskiana)))	Sclerosperma_profizianum)	((Elaeis_oleifera	Chamaedorea_seifrizii)	(Elaeis_guineensis	Bactris_major)))	Attalea_speciosa))	Iriartea_deltoidea)	(Phoenix_dactylifera	(Pseudophoenix_vinifera	Serenoa_repens)))	Sabal_domingensis)	Nypa_fruticans);
((Phoenix_dactylifera	((Hydriastele_microspadix	(((Attalea_speciosa	((Elaeis_oleifera	Elaeis_guineensis)	Bactris_major))	(((((((((Reinhardtia_gracilis	Oenocarpus_bataua)	Oenocarpus_minor)	Prestoea_acuminata)	(Geonoma_undata	Manicaria_saccifera))	((Heterospathe_cagayanensis	(Dictyosperma_album	(Kentiopsis_piersoniorum	Veitchia_spiralis)))	Pelagodoxa_henryana))	Dypsis_decaryi)	Podococcus_barteri)	((Roystonea_regia	Iriartea_deltoidea)	(Reinhardtia_simplex	(Reinhardtia_latisecta	Reinhardtia_paiewonskiana))))	(Orania_palindan	Sclerosperma_profizianum)))	Sabal_domingensis))	(Pseudophoenix_vinifera	(Chamaedorea_seifrizii	Serenoa_repens))))	Nypa_fruticans);
(((Phoenix_dactylifera	(Pseudophoenix_vinifera	Serenoa_repens))	(((Attalea_speciosa	((Elaeis_oleifera	Elaeis_guineensis)	Bactris_major))	((Iriartea_deltoidea	((Reinhardtia_simplex	(Reinhardtia_latisecta	Reinhardtia_paiewonskiana))	(((Geonoma_undata	Manicaria_saccifera)	((((Hydriastele_microspadix	(Heterospathe_cagayanensis	(Dictyosperma_album	(Kentiopsis_piersoniorum	Veitchia_spiralis))))	Pelagodoxa_henryana)	((Chamaedorea_seifrizii	(Orania_palindan	Sclerosperma_profizianum))	((Reinhardtia_gracilis	Oenocarpus_bataua)	Oenocarpus_minor)))	(Dypsis_decaryi	Prestoea_acuminata)))	Podococcus_barteri)))	Roystonea_regia))	Sabal_domingensis))	Nypa_fruticans);
(((Phoenix_dactylifera	(Pseudophoenix_vinifera	Serenoa_repens))	(Iriartea_deltoidea	((((Reinhardtia_simplex	(Reinhardtia_latisecta	Reinhardtia_paiewonskiana))	(((Podococcus_barteri	Chamaedorea_seifrizii)	(Orania_palindan	Sclerosperma_profizianum))	(((Dypsis_decaryi	Prestoea_acuminata)	(Oenocarpus_bataua	Oenocarpus_minor))	((Geonoma_undata	Manicaria_saccifera)	((Reinhardtia_gracilis	(Heterospathe_cagayanensis	(Dictyosperma_album	((Hydriastele_microspadix	Kentiopsis_piersoniorum)	Veitchia_spiralis))))	Pelagodoxa_henryana)))))	(Attalea_speciosa	((Elaeis_oleifera	Elaeis_guineensis)	Bactris_major)))	(Roystonea_regia	Sabal_domingensis))))	Nypa_fruticans);
(((Roystonea_regia	(((Phoenix_dactylifera	(Pseudophoenix_vinifera	Serenoa_repens))	Iriartea_deltoidea)	(((Reinhardtia_simplex	(Reinhardtia_latisecta	Reinhardtia_paiewonskiana))	(((Podococcus_barteri	(Hydriastele_microspadix	Chamaedorea_seifrizii))	(Orania_palindan	Sclerosperma_profizianum))	(((((Dypsis_decaryi	Prestoea_acuminata)	((Reinhardtia_gracilis	Oenocarpus_bataua)	Oenocarpus_minor))	(Manicaria_saccifera	(Heterospathe_cagayanensis	(Dictyosperma_album	(Kentiopsis_piersoniorum	Veitchia_spiralis)))))	Pelagodoxa_henryana)	Geonoma_undata)))	(Attalea_speciosa	((Elaeis_oleifera	Elaeis_guineensis)	Bactris_major)))))	Sabal_domingensis)	Nypa_fruticans);
((((Iriartea_deltoidea	(Roystonea_regia	((((((Oenocarpus_bataua	Oenocarpus_minor)	((((Elaeis_guineensis	Elaeis_oleifera)	Bactris_major)	((Reinhardtia_gracilis	Chamaedorea_seifrizii)	Attalea_speciosa))	Dypsis_decaryi))	((Sclerosperma_profizianum	((Orania_palindan	Pelagodoxa_henryana)	Podococcus_barteri))	Prestoea_acuminata))	Manicaria_saccifera)	(((Hydriastele_microspadix	Dictyosperma_album)	(Veitchia_spiralis	Kentiopsis_piersoniorum))	Heterospathe_cagayanensis))	((Reinhardtia_simplex	(Reinhardtia_paiewonskiana	Reinhardtia_latisecta))	Geonoma_undata))))	((Pseudophoenix_vinifera	Serenoa_repens)	Phoenix_dactylifera))	Sabal_domingensis)	Nypa_fruticans);
((((Sabal_domingensis	(Roystonea_regia	(Iriartea_deltoidea	(((Manicaria_saccifera	((Dypsis_decaryi	((((Elaeis_guineensis	Elaeis_oleifera)	Bactris_major)	Attalea_speciosa)	(((Reinhardtia_gracilis	Oenocarpus_bataua)	Oenocarpus_minor)	((Chamaedorea_seifrizii	Sclerosperma_profizianum)	Orania_palindan))))	((((Dictyosperma_album	((Hydriastele_microspadix	Veitchia_spiralis)	Kentiopsis_piersoniorum))	Heterospathe_cagayanensis)	(Geonoma_undata	Prestoea_acuminata))	Pelagodoxa_henryana)))	(Reinhardtia_simplex	(Reinhardtia_paiewonskiana	Reinhardtia_latisecta)))	Podococcus_barteri))))	(Pseudophoenix_vinifera	Serenoa_repens))	Phoenix_dactylifera)	Nypa_fruticans);
((((Pseudophoenix_vinifera	Serenoa_repens)	Phoenix_dactylifera)	((Iriartea_deltoidea	Sabal_domingensis)	((((Chamaedorea_seifrizii	Sclerosperma_profizianum)	Orania_palindan)	((((Elaeis_guineensis	Elaeis_oleifera)	Bactris_major)	Attalea_speciosa)	(((Reinhardtia_simplex	(Reinhardtia_paiewonskiana	Reinhardtia_latisecta))	(((((Dictyosperma_album	(Veitchia_spiralis	Kentiopsis_piersoniorum))	(Hydriastele_microspadix	Heterospathe_cagayanensis))	Manicaria_saccifera)	(((Prestoea_acuminata	Podococcus_barteri)	Pelagodoxa_henryana)	Dypsis_decaryi))	((Reinhardtia_gracilis	Oenocarpus_bataua)	Oenocarpus_minor)))	Geonoma_undata)))	Roystonea_regia)))	Nypa_fruticans);
((((Iriartea_deltoidea	((((Elaeis_guineensis	Elaeis_oleifera)	Bactris_major)	Attalea_speciosa)	((Reinhardtia_simplex	(Reinhardtia_paiewonskiana	Reinhardtia_latisecta))	(((((Dictyosperma_album	(Veitchia_spiralis	Kentiopsis_piersoniorum))	(Geonoma_undata	Heterospathe_cagayanensis))	(((Podococcus_barteri	Pelagodoxa_henryana)	Reinhardtia_gracilis)	(Prestoea_acuminata	Dypsis_decaryi)))	Manicaria_saccifera)	((((Hydriastele_microspadix	Chamaedorea_seifrizii)	Sclerosperma_profizianum)	Orania_palindan)	(Oenocarpus_bataua	Oenocarpus_minor))))))	((Roystonea_regia	(Pseudophoenix_vinifera	Serenoa_repens))	Phoenix_dactylifera))	Sabal_domingensis)	Nypa_fruticans);
((((Pseudophoenix_vinifera	Serenoa_repens)	Phoenix_dactylifera)	(Sabal_domingensis	(Roystonea_regia	((((Dypsis_decaryi	(((Elaeis_guineensis	Bactris_major)	Elaeis_oleifera)	Attalea_speciosa))	(Reinhardtia_simplex	(Reinhardtia_paiewonskiana	Reinhardtia_latisecta)))	((((Geonoma_undata	Podococcus_barteri)	((((Reinhardtia_gracilis	Oenocarpus_bataua)	Oenocarpus_minor)	Prestoea_acuminata)	(Manicaria_saccifera	((Hydriastele_microspadix	Heterospathe_cagayanensis)	(Dictyosperma_album	(Veitchia_spiralis	Kentiopsis_piersoniorum))))))	Pelagodoxa_henryana)	((Chamaedorea_seifrizii	Sclerosperma_profizianum)	Orania_palindan)))	Iriartea_deltoidea))))	Nypa_fruticans);
((((Pseudophoenix_vinifera	Serenoa_repens)	Phoenix_dactylifera)	(Sabal_domingensis	(((((Sclerosperma_profizianum	Orania_palindan)	(Reinhardtia_simplex	((Chamaedorea_seifrizii	Reinhardtia_paiewonskiana)	Reinhardtia_latisecta)))	(((Reinhardtia_gracilis	Oenocarpus_bataua)	Oenocarpus_minor)	(((Podococcus_barteri	Prestoea_acuminata)	Dypsis_decaryi)	(Pelagodoxa_henryana	((Hydriastele_microspadix	Heterospathe_cagayanensis)	(Dictyosperma_album	(Veitchia_spiralis	Kentiopsis_piersoniorum)))))))	(Roystonea_regia	((Geonoma_undata	Manicaria_saccifera)	(((Elaeis_oleifera	Elaeis_guineensis)	Bactris_major)	Attalea_speciosa))))	Iriartea_deltoidea)))	Nypa_fruticans);
(((((((Sclerosperma_profizianum	Orania_palindan)	(((Podococcus_barteri	Pelagodoxa_henryana)	(((Prestoea_acuminata	Dypsis_decaryi)	(Manicaria_saccifera	((Hydriastele_microspadix	Heterospathe_cagayanensis)	(Dictyosperma_album	(Veitchia_spiralis	Kentiopsis_piersoniorum)))))	((Reinhardtia_gracilis	Oenocarpus_bataua)	Oenocarpus_minor)))	(Geonoma_undata	(Reinhardtia_simplex	(Reinhardtia_paiewonskiana	Reinhardtia_latisecta)))))	(Chamaedorea_seifrizii	(((Elaeis_oleifera	Elaeis_guineensis)	Bactris_major)	Attalea_speciosa)))	Roystonea_regia)	(((Pseudophoenix_vinifera	Serenoa_repens)	Phoenix_dactylifera)	Iriartea_deltoidea))	Sabal_domingensis)	Nypa_fruticans);
((((Iriartea_deltoidea	((((Sclerosperma_profizianum	Orania_palindan)	((Podococcus_barteri	(Dypsis_decaryi	((Prestoea_acuminata	((Reinhardtia_gracilis	Oenocarpus_bataua)	Oenocarpus_minor))	((Geonoma_undata	Manicaria_saccifera)	(((Hydriastele_microspadix	Heterospathe_cagayanensis)	(Dictyosperma_album	(Veitchia_spiralis	Kentiopsis_piersoniorum)))	Pelagodoxa_henryana)))))	(Reinhardtia_simplex	((Chamaedorea_seifrizii	Reinhardtia_paiewonskiana)	Reinhardtia_latisecta))))	(((Elaeis_guineensis	Attalea_speciosa)	Elaeis_oleifera)	Bactris_major))	Roystonea_regia))	((Pseudophoenix_vinifera	Serenoa_repens)	Phoenix_dactylifera))	Sabal_domingensis)	Nypa_fruticans);
(((((((((Veitchia_spiralis	Kentiopsis_piersoniorum)	Dictyosperma_album)	((((Sclerosperma_profizianum	Orania_palindan)	(Podococcus_barteri	Pelagodoxa_henryana))	((Prestoea_acuminata	(Oenocarpus_bataua	Oenocarpus_minor))	Dypsis_decaryi))	(Reinhardtia_gracilis	Manicaria_saccifera)))	(Hydriastele_microspadix	Heterospathe_cagayanensis))	(((((Elaeis_guineensis	Elaeis_oleifera)	Bactris_major)	Attalea_speciosa)	(Geonoma_undata	Roystonea_regia))	(Iriartea_deltoidea	(Reinhardtia_simplex	(Reinhardtia_paiewonskiana	Reinhardtia_latisecta)))))	((Pseudophoenix_vinifera	Serenoa_repens)	Phoenix_dactylifera))	Sabal_domingensis)	Chamaedorea_seifrizii)	Nypa_fruticans);
((Sabal_domingensis	((Serenoa_repens	Chamaedorea_seifrizii)	(((Iriartea_deltoidea	Roystonea_regia)	(((((Elaeis_guineensis	Elaeis_oleifera)	Bactris_major)	Attalea_speciosa)	(Orania_palindan	((Reinhardtia_simplex	(Reinhardtia_paiewonskiana	Reinhardtia_latisecta))	((((Geonoma_undata	Manicaria_saccifera)	((((Veitchia_spiralis	Kentiopsis_piersoniorum)	Dictyosperma_album)	(Hydriastele_microspadix	Heterospathe_cagayanensis))	Pelagodoxa_henryana))	(((Dypsis_decaryi	Prestoea_acuminata)	Reinhardtia_gracilis)	(Oenocarpus_bataua	Oenocarpus_minor)))	(Pseudophoenix_vinifera	Podococcus_barteri)))))	Sclerosperma_profizianum))	Phoenix_dactylifera)))	Nypa_fruticans);
((((Iriartea_deltoidea	(((((((Pelagodoxa_henryana	Geonoma_undata)	Manicaria_saccifera)	(((Dictyosperma_album	((Veitchia_spiralis	Kentiopsis_piersoniorum)	Hydriastele_microspadix))	Heterospathe_cagayanensis)	((Oenocarpus_minor	(Reinhardtia_gracilis	Oenocarpus_bataua))	(Dypsis_decaryi	Prestoea_acuminata))))	(Podococcus_barteri	(Orania_palindan	Sclerosperma_profizianum)))	((Reinhardtia_latisecta	Reinhardtia_paiewonskiana)	Reinhardtia_simplex))	(Chamaedorea_seifrizii	(Attalea_speciosa	((Elaeis_oleifera	Elaeis_guineensis)	Bactris_major))))	Roystonea_regia))	Sabal_domingensis)	((Pseudophoenix_vinifera	Serenoa_repens)	Phoenix_dactylifera))	Nypa_fruticans);
((Iriartea_deltoidea	(((((Dypsis_decaryi	(Chamaedorea_seifrizii	(Attalea_speciosa	((Elaeis_oleifera	Elaeis_guineensis)	Bactris_major))))	(((((Oenocarpus_minor	Oenocarpus_bataua)	(Podococcus_barteri	Prestoea_acuminata))	(((Dictyosperma_album	((Veitchia_spiralis	Kentiopsis_piersoniorum)	Hydriastele_microspadix))	Heterospathe_cagayanensis)	Pelagodoxa_henryana))	(Geonoma_undata	Manicaria_saccifera))	(Orania_palindan	Sclerosperma_profizianum)))	((Reinhardtia_latisecta	Reinhardtia_paiewonskiana)	Reinhardtia_simplex))	Reinhardtia_gracilis)	(Sabal_domingensis	((Roystonea_regia	(Pseudophoenix_vinifera	Serenoa_repens))	Phoenix_dactylifera))))	Nypa_fruticans);
(((Roystonea_regia	((Attalea_speciosa	((Pseudophoenix_vinifera	Serenoa_repens)	Phoenix_dactylifera))	(Iriartea_deltoidea	(((((((Manicaria_saccifera	((Dictyosperma_album	(Veitchia_spiralis	Kentiopsis_piersoniorum))	(Hydriastele_microspadix	Heterospathe_cagayanensis)))	((Podococcus_barteri	Prestoea_acuminata)	Dypsis_decaryi))	Pelagodoxa_henryana)	(Oenocarpus_minor	Oenocarpus_bataua))	((Orania_palindan	Sclerosperma_profizianum)	Geonoma_undata))	(((Reinhardtia_gracilis	Reinhardtia_latisecta)	(Chamaedorea_seifrizii	Reinhardtia_paiewonskiana))	Reinhardtia_simplex))	((Elaeis_oleifera	Elaeis_guineensis)	Bactris_major)))))	Sabal_domingensis)	Nypa_fruticans);
(((((Iriartea_deltoidea	((Reinhardtia_gracilis	Geonoma_undata)	(((((Reinhardtia_latisecta	(Chamaedorea_seifrizii	Reinhardtia_paiewonskiana))	Reinhardtia_simplex)	((Attalea_speciosa	((Elaeis_oleifera	Elaeis_guineensis)	Bactris_major))	Dypsis_decaryi))	(Podococcus_barteri	(Orania_palindan	Sclerosperma_profizianum)))	((Pelagodoxa_henryana	(Prestoea_acuminata	(Oenocarpus_minor	Oenocarpus_bataua)))	(((Dictyosperma_album	(Veitchia_spiralis	Kentiopsis_piersoniorum))	(Hydriastele_microspadix	Heterospathe_cagayanensis))	Manicaria_saccifera)))))	Roystonea_regia)	((Pseudophoenix_vinifera	Serenoa_repens)	Phoenix_dactylifera))	Sabal_domingensis)	Nypa_fruticans);
(((((Pseudophoenix_vinifera	(Chamaedorea_seifrizii	Serenoa_repens))	Phoenix_dactylifera)	((Roystonea_regia	(((Orania_palindan	Sclerosperma_profizianum)	(((Podococcus_barteri	((Dypsis_decaryi	Prestoea_acuminata)	(Oenocarpus_minor	(Reinhardtia_gracilis	Oenocarpus_bataua))))	((Pelagodoxa_henryana	(Dictyosperma_album	((Hydriastele_microspadix	Heterospathe_cagayanensis)	(Veitchia_spiralis	Kentiopsis_piersoniorum))))	(Geonoma_undata	Manicaria_saccifera)))	((Reinhardtia_latisecta	Reinhardtia_paiewonskiana)	Reinhardtia_simplex)))	(Attalea_speciosa	((Elaeis_guineensis	Bactris_major)	Elaeis_oleifera))))	Iriartea_deltoidea))	Sabal_domingensis)	Nypa_fruticans);
(((((Pseudophoenix_vinifera	Serenoa_repens)	Phoenix_dactylifera)	((Roystonea_regia	((((Reinhardtia_latisecta	(Chamaedorea_seifrizii	Reinhardtia_paiewonskiana))	Reinhardtia_simplex)	((Podococcus_barteri	(Orania_palindan	(Reinhardtia_gracilis	Sclerosperma_profizianum)))	(((((Veitchia_spiralis	Kentiopsis_piersoniorum)	Dictyosperma_album)	(Hydriastele_microspadix	Heterospathe_cagayanensis))	((Dypsis_decaryi	(Prestoea_acuminata	(Oenocarpus_minor	Oenocarpus_bataua)))	(Manicaria_saccifera	Pelagodoxa_henryana)))	Geonoma_undata)))	(Attalea_speciosa	((Elaeis_guineensis	Elaeis_oleifera)	Bactris_major))))	Iriartea_deltoidea))	Sabal_domingensis)	Nypa_fruticans);
((Phoenix_dactylifera	((Pseudophoenix_vinifera	Serenoa_repens)	(Sabal_domingensis	((Iriartea_deltoidea	(((Prestoea_acuminata	(((Orania_palindan	Sclerosperma_profizianum)	Podococcus_barteri)	Pelagodoxa_henryana))	(((Reinhardtia_latisecta	Reinhardtia_paiewonskiana)	Reinhardtia_simplex)	(((Veitchia_spiralis	Kentiopsis_piersoniorum)	Dictyosperma_album)	(Hydriastele_microspadix	Heterospathe_cagayanensis))))	((Manicaria_saccifera	(Roystonea_regia	(Dypsis_decaryi	(((Elaeis_guineensis	Elaeis_oleifera)	Bactris_major)	(Chamaedorea_seifrizii	Attalea_speciosa)))))	Geonoma_undata)))	(Oenocarpus_minor	(Reinhardtia_gracilis	Oenocarpus_bataua))))))	Nypa_fruticans);
((((Phoenix_dactylifera	((((Pseudophoenix_vinifera	(Hydriastele_microspadix	Serenoa_repens))	Roystonea_regia)	(((Elaeis_guineensis	Elaeis_oleifera)	(Bactris_major	Attalea_speciosa))	((((Sclerosperma_profizianum	Orania_palindan)	Podococcus_barteri)	((((((Veitchia_spiralis	Kentiopsis_piersoniorum)	Dictyosperma_album)	Heterospathe_cagayanensis)	Pelagodoxa_henryana)	(Dypsis_decaryi	(Geonoma_undata	Manicaria_saccifera)))	(Prestoea_acuminata	(Oenocarpus_minor	(Reinhardtia_gracilis	Oenocarpus_bataua)))))	((Reinhardtia_latisecta	Reinhardtia_paiewonskiana)	Reinhardtia_simplex))))	Iriartea_deltoidea))	Sabal_domingensis)	Chamaedorea_seifrizii)	Nypa_fruticans);
(((((Iriartea_deltoidea	Phoenix_dactylifera)	((((Hydriastele_microspadix	Chamaedorea_seifrizii)	((Elaeis_guineensis	Elaeis_oleifera)	Bactris_major))	Attalea_speciosa)	(((Oenocarpus_minor	(Reinhardtia_gracilis	Oenocarpus_bataua))	(Sclerosperma_profizianum	Orania_palindan))	((((Reinhardtia_latisecta	Reinhardtia_paiewonskiana)	Reinhardtia_simplex)	((Pelagodoxa_henryana	(Manicaria_saccifera	(((Veitchia_spiralis	Kentiopsis_piersoniorum)	Dictyosperma_album)	Heterospathe_cagayanensis)))	((Podococcus_barteri	Prestoea_acuminata)	Dypsis_decaryi)))	Geonoma_undata))))	((Pseudophoenix_vinifera	Serenoa_repens)	Roystonea_regia))	Sabal_domingensis)	Nypa_fruticans);
((((Roystonea_regia	(Iriartea_deltoidea	((((Reinhardtia_latisecta	Reinhardtia_paiewonskiana)	Reinhardtia_simplex)	(((Manicaria_saccifera	((((Oenocarpus_minor	(Reinhardtia_gracilis	Oenocarpus_bataua))	Prestoea_acuminata)	Dypsis_decaryi)	(Pelagodoxa_henryana	(((Veitchia_spiralis	Kentiopsis_piersoniorum)	Dictyosperma_album)	(Hydriastele_microspadix	Heterospathe_cagayanensis)))))	Geonoma_undata)	(Podococcus_barteri	(Sclerosperma_profizianum	Orania_palindan))))	(((Elaeis_guineensis	Elaeis_oleifera)	Bactris_major)	Attalea_speciosa))))	(Phoenix_dactylifera	(Pseudophoenix_vinifera	(Chamaedorea_seifrizii	Serenoa_repens))))	Sabal_domingensis)	Nypa_fruticans);
(((Phoenix_dactylifera	(Serenoa_repens	Pseudophoenix_vinifera))	(((Roystonea_regia	Iriartea_deltoidea)	(((Orania_palindan	Sclerosperma_profizianum)	(Geonoma_undata	((((Veitchia_spiralis	(Hydriastele_microspadix	Heterospathe_cagayanensis))	(Dictyosperma_album	Kentiopsis_piersoniorum))	Pelagodoxa_henryana)	((Prestoea_acuminata	((Podococcus_barteri	Dypsis_decaryi)	(Oenocarpus_minor	(Reinhardtia_gracilis	Oenocarpus_bataua))))	Manicaria_saccifera))))	(((Bactris_major	(Elaeis_guineensis	Elaeis_oleifera))	Attalea_speciosa)	(Reinhardtia_simplex	((Chamaedorea_seifrizii	Reinhardtia_paiewonskiana)	Reinhardtia_latisecta)))))	Sabal_domingensis))	Nypa_fruticans);
(((Phoenix_dactylifera	(Serenoa_repens	Pseudophoenix_vinifera))	(((((Roystonea_regia	(Reinhardtia_simplex	((Chamaedorea_seifrizii	(Reinhardtia_paiewonskiana	Reinhardtia_gracilis))	Reinhardtia_latisecta)))	Iriartea_deltoidea)	((Orania_palindan	Sclerosperma_profizianum)	(Geonoma_undata	((Oenocarpus_minor	Oenocarpus_bataua)	(((Manicaria_saccifera	(Heterospathe_cagayanensis	((Hydriastele_microspadix	Dictyosperma_album)	(Veitchia_spiralis	Kentiopsis_piersoniorum))))	(Podococcus_barteri	(Dypsis_decaryi	Prestoea_acuminata)))	Pelagodoxa_henryana)))))	((Bactris_major	(Elaeis_guineensis	Elaeis_oleifera))	Attalea_speciosa))	Sabal_domingensis))	Nypa_fruticans);
(((Phoenix_dactylifera	(Serenoa_repens	Pseudophoenix_vinifera))	(Iriartea_deltoidea	((Sabal_domingensis	Roystonea_regia)	(((Bactris_major	(Elaeis_guineensis	Elaeis_oleifera))	Attalea_speciosa)	((((Prestoea_acuminata	(Dypsis_decaryi	(Oenocarpus_minor	(Reinhardtia_gracilis	Oenocarpus_bataua))))	((Geonoma_undata	Manicaria_saccifera)	(Heterospathe_cagayanensis	((Hydriastele_microspadix	Dictyosperma_album)	(Veitchia_spiralis	Kentiopsis_piersoniorum)))))	(Pelagodoxa_henryana	((Chamaedorea_seifrizii	Podococcus_barteri)	(Orania_palindan	Sclerosperma_profizianum))))	(Reinhardtia_simplex	(Reinhardtia_paiewonskiana	Reinhardtia_latisecta)))))))	Nypa_fruticans);
(((Phoenix_dactylifera	(Serenoa_repens	Pseudophoenix_vinifera))	((Iriartea_deltoidea	(Roystonea_regia	((((((((Dictyosperma_album	((Hydriastele_microspadix	Veitchia_spiralis)	Kentiopsis_piersoniorum))	Pelagodoxa_henryana)	((Prestoea_acuminata	(Oenocarpus_minor	(Reinhardtia_gracilis	Oenocarpus_bataua)))	Dypsis_decaryi))	Manicaria_saccifera)	(Heterospathe_cagayanensis	Geonoma_undata))	(Podococcus_barteri	(Orania_palindan	Sclerosperma_profizianum)))	((Bactris_major	((Chamaedorea_seifrizii	Elaeis_guineensis)	Elaeis_oleifera))	Attalea_speciosa))	(Reinhardtia_simplex	(Reinhardtia_paiewonskiana	Reinhardtia_latisecta)))))	Sabal_domingensis))	Nypa_fruticans);
((((Iriartea_deltoidea	(Roystonea_regia	(((Geonoma_undata	((((Oenocarpus_minor	(Reinhardtia_gracilis	Oenocarpus_bataua))	(Dypsis_decaryi	Prestoea_acuminata))	(Pelagodoxa_henryana	Manicaria_saccifera))	(((Dictyosperma_album	(Veitchia_spiralis	Kentiopsis_piersoniorum))	Heterospathe_cagayanensis)	Hydriastele_microspadix)))	(Podococcus_barteri	(Orania_palindan	Sclerosperma_profizianum)))	(((Bactris_major	(Elaeis_guineensis	Elaeis_oleifera))	Attalea_speciosa)	(Reinhardtia_simplex	((Chamaedorea_seifrizii	Reinhardtia_paiewonskiana)	Reinhardtia_latisecta))))))	(Phoenix_dactylifera	(Serenoa_repens	Pseudophoenix_vinifera)))	Sabal_domingensis)	Nypa_fruticans);
((((Iriartea_deltoidea	(Roystonea_regia	(((Bactris_major	(Elaeis_guineensis	Elaeis_oleifera))	Attalea_speciosa)	(Reinhardtia_gracilis	((((Pelagodoxa_henryana	(Geonoma_undata	(Dictyosperma_album	(Kentiopsis_piersoniorum	(Veitchia_spiralis	Heterospathe_cagayanensis)))))	((Oenocarpus_minor	Oenocarpus_bataua)	Prestoea_acuminata))	Manicaria_saccifera)	((Dypsis_decaryi	(Podococcus_barteri	(Orania_palindan	Sclerosperma_profizianum)))	(Reinhardtia_paiewonskiana	(Reinhardtia_latisecta	Reinhardtia_simplex))))))))	(Phoenix_dactylifera	(((Hydriastele_microspadix	Chamaedorea_seifrizii)	Serenoa_repens)	Pseudophoenix_vinifera)))	Sabal_domingensis)	Nypa_fruticans);
(((Phoenix_dactylifera	((Chamaedorea_seifrizii	Serenoa_repens)	(Reinhardtia_gracilis	(Sabal_domingensis	(((((Bactris_major	(Elaeis_guineensis	Elaeis_oleifera))	Attalea_speciosa)	((Reinhardtia_simplex	((Hydriastele_microspadix	Reinhardtia_paiewonskiana)	Reinhardtia_latisecta))	(Dypsis_decaryi	(((((Orania_palindan	Sclerosperma_profizianum)	(Oenocarpus_minor	Oenocarpus_bataua))	(Podococcus_barteri	Prestoea_acuminata))	(Dictyosperma_album	(Heterospathe_cagayanensis	(Kentiopsis_piersoniorum	Veitchia_spiralis))))	(Pelagodoxa_henryana	(Geonoma_undata	Manicaria_saccifera))))))	Iriartea_deltoidea)	Roystonea_regia)))))	Pseudophoenix_vinifera)	Nypa_fruticans);
((Sabal_domingensis	(((Roystonea_regia	((Dypsis_decaryi	((Bactris_major	(Elaeis_guineensis	Elaeis_oleifera))	(Reinhardtia_gracilis	Attalea_speciosa)))	((Reinhardtia_simplex	(Reinhardtia_paiewonskiana	Reinhardtia_latisecta))	((((Hydriastele_microspadix	(Dictyosperma_album	(Heterospathe_cagayanensis	(Kentiopsis_piersoniorum	Veitchia_spiralis))))	Pelagodoxa_henryana)	((((Oenocarpus_minor	Oenocarpus_bataua)	Prestoea_acuminata)	(Geonoma_undata	Manicaria_saccifera))	Podococcus_barteri))	(Orania_palindan	Sclerosperma_profizianum)))))	Iriartea_deltoidea)	(Phoenix_dactylifera	(Pseudophoenix_vinifera	(Chamaedorea_seifrizii	Serenoa_repens)))))	Nypa_fruticans);
((Sabal_domingensis	((Phoenix_dactylifera	(Pseudophoenix_vinifera	Serenoa_repens))	(Roystonea_regia	(((Attalea_speciosa	(Bactris_major	(Elaeis_guineensis	Elaeis_oleifera)))	((Chamaedorea_seifrizii	(Orania_palindan	Sclerosperma_profizianum))	(((Reinhardtia_simplex	(Reinhardtia_gracilis	(Reinhardtia_paiewonskiana	Reinhardtia_latisecta)))	(Manicaria_saccifera	(((Oenocarpus_minor	Oenocarpus_bataua)	Prestoea_acuminata)	(((((Kentiopsis_piersoniorum	Veitchia_spiralis)	Dictyosperma_album)	(Hydriastele_microspadix	Heterospathe_cagayanensis))	Dypsis_decaryi)	(Podococcus_barteri	Pelagodoxa_henryana)))))	Geonoma_undata)))	Iriartea_deltoidea))))	Nypa_fruticans);
((((Iriartea_deltoidea	(((((Reinhardtia_simplex	((Chamaedorea_seifrizii	Reinhardtia_paiewonskiana)	Reinhardtia_latisecta))	((((Kentiopsis_piersoniorum	Veitchia_spiralis)	Dictyosperma_album)	(Hydriastele_microspadix	Heterospathe_cagayanensis))	(((Podococcus_barteri	(Reinhardtia_gracilis	Pelagodoxa_henryana))	Manicaria_saccifera)	(Dypsis_decaryi	Prestoea_acuminata))))	Geonoma_undata)	Roystonea_regia)	((Attalea_speciosa	(Bactris_major	(Elaeis_guineensis	Elaeis_oleifera)))	((Oenocarpus_minor	Oenocarpus_bataua)	(Orania_palindan	Sclerosperma_profizianum)))))	Sabal_domingensis)	(Phoenix_dactylifera	(Pseudophoenix_vinifera	Serenoa_repens)))	Nypa_fruticans);
((((Pseudophoenix_vinifera	Serenoa_repens)	(((Roystonea_regia	((((((Reinhardtia_gracilis	Oenocarpus_bataua)	Oenocarpus_minor)	Prestoea_acuminata)	(((Geonoma_undata	Manicaria_saccifera)	Dypsis_decaryi)	((Podococcus_barteri	((Hydriastele_microspadix	Chamaedorea_seifrizii)	(Sclerosperma_profizianum	Orania_palindan)))	Pelagodoxa_henryana)))	(Heterospathe_cagayanensis	(Dictyosperma_album	(Veitchia_spiralis	Kentiopsis_piersoniorum))))	(Iriartea_deltoidea	((Reinhardtia_latisecta	Reinhardtia_paiewonskiana)	Reinhardtia_simplex))))	((Bactris_major	(Elaeis_guineensis	Elaeis_oleifera))	Attalea_speciosa))	Phoenix_dactylifera))	Sabal_domingensis)	Nypa_fruticans);
((((Pseudophoenix_vinifera	Serenoa_repens)	Phoenix_dactylifera)	(Sabal_domingensis	(((((((Podococcus_barteri	Chamaedorea_seifrizii)	(Sclerosperma_profizianum	(Orania_palindan	Pelagodoxa_henryana)))	(((Oenocarpus_bataua	Oenocarpus_minor)	(Dypsis_decaryi	Prestoea_acuminata))	((Reinhardtia_gracilis	((Hydriastele_microspadix	Heterospathe_cagayanensis)	(Dictyosperma_album	(Veitchia_spiralis	Kentiopsis_piersoniorum))))	Manicaria_saccifera)))	Geonoma_undata)	((Reinhardtia_latisecta	Reinhardtia_paiewonskiana)	Reinhardtia_simplex))	((Bactris_major	(Elaeis_guineensis	Elaeis_oleifera))	Attalea_speciosa))	(Iriartea_deltoidea	Roystonea_regia))))	Nypa_fruticans);
((((Pseudophoenix_vinifera	Serenoa_repens)	Phoenix_dactylifera)	((Sabal_domingensis	((((Sclerosperma_profizianum	(Orania_palindan	Chamaedorea_seifrizii))	(((((Reinhardtia_gracilis	Oenocarpus_bataua)	Oenocarpus_minor)	Prestoea_acuminata)	(((Dypsis_decaryi	(Podococcus_barteri	Pelagodoxa_henryana))	(Heterospathe_cagayanensis	(Dictyosperma_album	(Veitchia_spiralis	(Hydriastele_microspadix	Kentiopsis_piersoniorum)))))	(Geonoma_undata	Manicaria_saccifera)))	((Reinhardtia_latisecta	Reinhardtia_paiewonskiana)	Reinhardtia_simplex)))	((Bactris_major	(Elaeis_guineensis	Elaeis_oleifera))	Attalea_speciosa))	Roystonea_regia))	Iriartea_deltoidea))	Nypa_fruticans);
((((Serenoa_repens	Phoenix_dactylifera)	((Iriartea_deltoidea	((((((Pseudophoenix_vinifera	(Elaeis_guineensis	Elaeis_oleifera))	Attalea_speciosa)	Sclerosperma_profizianum)	Hydriastele_microspadix)	((Reinhardtia_latisecta	Reinhardtia_paiewonskiana)	Reinhardtia_simplex))	((Bactris_major	(Podococcus_barteri	Geonoma_undata))	((((Reinhardtia_gracilis	Oenocarpus_bataua)	Oenocarpus_minor)	((Dypsis_decaryi	Prestoea_acuminata)	(Orania_palindan	Manicaria_saccifera)))	(Pelagodoxa_henryana	(Heterospathe_cagayanensis	((Chamaedorea_seifrizii	Dictyosperma_album)	(Veitchia_spiralis	Kentiopsis_piersoniorum))))))))	Roystonea_regia))	Sabal_domingensis)	Nypa_fruticans);
(((((Pseudophoenix_vinifera	(Chamaedorea_seifrizii	Serenoa_repens))	Phoenix_dactylifera)	(((Iriartea_deltoidea	Roystonea_regia)	Sabal_domingensis)	(((((Reinhardtia_latisecta	Reinhardtia_paiewonskiana)	Reinhardtia_simplex)	(Geonoma_undata	((((Dypsis_decaryi	Prestoea_acuminata)	Manicaria_saccifera)	((Pelagodoxa_henryana	(Heterospathe_cagayanensis	(Dictyosperma_album	(Veitchia_spiralis	Kentiopsis_piersoniorum))))	((Reinhardtia_gracilis	Oenocarpus_bataua)	Oenocarpus_minor)))	Podococcus_barteri)))	(Orania_palindan	Sclerosperma_profizianum))	((Bactris_major	(Elaeis_guineensis	Elaeis_oleifera))	Attalea_speciosa))))	Hydriastele_microspadix)	Nypa_fruticans);
((((Pseudophoenix_vinifera	Serenoa_repens)	(Sabal_domingensis	((Roystonea_regia	((((Reinhardtia_latisecta	Reinhardtia_paiewonskiana)	Reinhardtia_simplex)	((((((Veitchia_spiralis	(Hydriastele_microspadix	Heterospathe_cagayanensis))	(Dictyosperma_album	Kentiopsis_piersoniorum))	Pelagodoxa_henryana)	(Prestoea_acuminata	((Reinhardtia_gracilis	Oenocarpus_bataua)	Oenocarpus_minor)))	(Geonoma_undata	Manicaria_saccifera))	(Podococcus_barteri	(Orania_palindan	Sclerosperma_profizianum))))	(Dypsis_decaryi	(Chamaedorea_seifrizii	((Bactris_major	(Elaeis_guineensis	Elaeis_oleifera))	Attalea_speciosa)))))	Iriartea_deltoidea)))	Phoenix_dactylifera)	Nypa_fruticans);
(((((Pseudophoenix_vinifera	Serenoa_repens)	(Chamaedorea_seifrizii	Phoenix_dactylifera))	((Iriartea_deltoidea	(((((Geonoma_undata	Manicaria_saccifera)	Pelagodoxa_henryana)	((Prestoea_acuminata	((Reinhardtia_gracilis	Oenocarpus_bataua)	Oenocarpus_minor))	((Hydriastele_microspadix	Heterospathe_cagayanensis)	(Dictyosperma_album	(Veitchia_spiralis	Kentiopsis_piersoniorum)))))	(Podococcus_barteri	(Orania_palindan	Sclerosperma_profizianum)))	(((Reinhardtia_latisecta	Reinhardtia_paiewonskiana)	Reinhardtia_simplex)	(Dypsis_decaryi	((Bactris_major	(Elaeis_guineensis	Elaeis_oleifera))	Attalea_speciosa)))))	Roystonea_regia))	Sabal_domingensis)	Nypa_fruticans);
((((Pseudophoenix_vinifera	Serenoa_repens)	Phoenix_dactylifera)	(((Roystonea_regia	((((Reinhardtia_latisecta	Reinhardtia_paiewonskiana)	Reinhardtia_simplex)	(((((Reinhardtia_gracilis	(Podococcus_barteri	Prestoea_acuminata))	(Oenocarpus_bataua	Oenocarpus_minor))	Dypsis_decaryi)	(Manicaria_saccifera	Pelagodoxa_henryana))	(Geonoma_undata	((Hydriastele_microspadix	Heterospathe_cagayanensis)	(Dictyosperma_album	(Veitchia_spiralis	Kentiopsis_piersoniorum))))))	(((Bactris_major	(Elaeis_guineensis	Elaeis_oleifera))	(Attalea_speciosa	Chamaedorea_seifrizii))	(Orania_palindan	Sclerosperma_profizianum))))	Iriartea_deltoidea)	Sabal_domingensis))	Nypa_fruticans);
((Iriartea_deltoidea	((((Pseudophoenix_vinifera	Serenoa_repens)	Roystonea_regia)	(Sabal_domingensis	Phoenix_dactylifera))	((((Reinhardtia_latisecta	(Chamaedorea_seifrizii	Reinhardtia_paiewonskiana))	Reinhardtia_simplex)	((Hydriastele_microspadix	(Dictyosperma_album	(Heterospathe_cagayanensis	(Veitchia_spiralis	Kentiopsis_piersoniorum))))	((((Reinhardtia_gracilis	Oenocarpus_bataua)	Oenocarpus_minor)	(Podococcus_barteri	Pelagodoxa_henryana))	(Prestoea_acuminata	(Geonoma_undata	Manicaria_saccifera)))))	((Dypsis_decaryi	((Bactris_major	(Elaeis_guineensis	Elaeis_oleifera))	Attalea_speciosa))	(Orania_palindan	Sclerosperma_profizianum)))))	Nypa_fruticans);
((((Chamaedorea_seifrizii	Phoenix_dactylifera)	(Pseudophoenix_vinifera	Serenoa_repens))	(Iriartea_deltoidea	(Sabal_domingensis	(Roystonea_regia	((((Reinhardtia_latisecta	Reinhardtia_paiewonskiana)	Reinhardtia_simplex)	(Dypsis_decaryi	((Geonoma_undata	Manicaria_saccifera)	((((Orania_palindan	Sclerosperma_profizianum)	(Podococcus_barteri	Pelagodoxa_henryana))	(Prestoea_acuminata	((Reinhardtia_gracilis	Oenocarpus_bataua)	Oenocarpus_minor)))	(Dictyosperma_album	(Heterospathe_cagayanensis	((Hydriastele_microspadix	Veitchia_spiralis)	Kentiopsis_piersoniorum)))))))	((Bactris_major	(Elaeis_guineensis	Elaeis_oleifera))	Attalea_speciosa))))))	Nypa_fruticans);
((Sabal_domingensis	(Phoenix_dactylifera	((Roystonea_regia	(Pseudophoenix_vinifera	Serenoa_repens))	(Iriartea_deltoidea	(((Sclerosperma_profizianum	(Geonoma_undata	(Orania_palindan	((((Veitchia_spiralis	Heterospathe_cagayanensis)	(Kentiopsis_piersoniorum	Dictyosperma_album))	Manicaria_saccifera)	(Pelagodoxa_henryana	(Prestoea_acuminata	((Podococcus_barteri	Dypsis_decaryi)	(Oenocarpus_minor	(Reinhardtia_gracilis	Oenocarpus_bataua)))))))))	(Chamaedorea_seifrizii	(Attalea_speciosa	(Bactris_major	(Elaeis_oleifera	Elaeis_guineensis)))))	(((Hydriastele_microspadix	Reinhardtia_paiewonskiana)	Reinhardtia_latisecta)	Reinhardtia_simplex))))))	Nypa_fruticans);
((((((Geonoma_undata	(Manicaria_saccifera	((Oenocarpus_minor	(Reinhardtia_gracilis	Oenocarpus_bataua))	((Podococcus_barteri	(Dypsis_decaryi	Prestoea_acuminata))	(Pelagodoxa_henryana	((Hydriastele_microspadix	Heterospathe_cagayanensis)	((Veitchia_spiralis	Kentiopsis_piersoniorum)	Dictyosperma_album)))))))	(Orania_palindan	Sclerosperma_profizianum))	(Reinhardtia_paiewonskiana	(Reinhardtia_latisecta	Reinhardtia_simplex)))	(Chamaedorea_seifrizii	(Attalea_speciosa	(Bactris_major	(Elaeis_oleifera	Elaeis_guineensis)))))	((Roystonea_regia	(Pseudophoenix_vinifera	Serenoa_repens))	(Iriartea_deltoidea	(Sabal_domingensis	Phoenix_dactylifera))))	Nypa_fruticans);
(((((Phoenix_dactylifera	(Iriartea_deltoidea	((((Podococcus_barteri	(((((Orania_palindan	Heterospathe_cagayanensis)	((Veitchia_spiralis	(Hydriastele_microspadix	Kentiopsis_piersoniorum))	Dictyosperma_album))	Pelagodoxa_henryana)	((Geonoma_undata	Manicaria_saccifera)	(Oenocarpus_minor	Oenocarpus_bataua)))	Prestoea_acuminata))	Sclerosperma_profizianum)	(Reinhardtia_paiewonskiana	(Reinhardtia_latisecta	Reinhardtia_simplex)))	(((Reinhardtia_gracilis	(Attalea_speciosa	(Bactris_major	(Elaeis_oleifera	Elaeis_guineensis))))	Dypsis_decaryi)	Chamaedorea_seifrizii))))	Roystonea_regia)	(Pseudophoenix_vinifera	Serenoa_repens))	Sabal_domingensis)	Nypa_fruticans);
(((((Roystonea_regia	(Reinhardtia_gracilis	((((((Prestoea_acuminata	(Oenocarpus_minor	Oenocarpus_bataua))	(Pelagodoxa_henryana	(((Veitchia_spiralis	Kentiopsis_piersoniorum)	(Hydriastele_microspadix	Heterospathe_cagayanensis))	Dictyosperma_album)))	Manicaria_saccifera)	(Geonoma_undata	Iriartea_deltoidea))	(Orania_palindan	Podococcus_barteri))	(Dypsis_decaryi	(Reinhardtia_simplex	(Reinhardtia_paiewonskiana	Reinhardtia_latisecta))))))	(Sabal_domingensis	((Bactris_major	((Chamaedorea_seifrizii	Elaeis_oleifera)	(Attalea_speciosa	Elaeis_guineensis)))	Sclerosperma_profizianum)))	Phoenix_dactylifera)	(Pseudophoenix_vinifera	Serenoa_repens))	Nypa_fruticans);
(((((((Reinhardtia_simplex	((Chamaedorea_seifrizii	Reinhardtia_paiewonskiana)	Reinhardtia_latisecta))	((((Dictyosperma_album	(Veitchia_spiralis	Kentiopsis_piersoniorum))	(Hydriastele_microspadix	Heterospathe_cagayanensis))	(Pelagodoxa_henryana	(((Podococcus_barteri	Dypsis_decaryi)	Prestoea_acuminata)	((Orania_palindan	Sclerosperma_profizianum)	(Oenocarpus_minor	(Reinhardtia_gracilis	Oenocarpus_bataua))))))	(Geonoma_undata	Manicaria_saccifera)))	Iriartea_deltoidea)	(Roystonea_regia	(Attalea_speciosa	(Bactris_major	(Elaeis_oleifera	Elaeis_guineensis)))))	(Phoenix_dactylifera	(Pseudophoenix_vinifera	Serenoa_repens)))	Sabal_domingensis)	Nypa_fruticans);
((((Phoenix_dactylifera	(Pseudophoenix_vinifera	Serenoa_repens))	(Roystonea_regia	(Iriartea_deltoidea	((((Reinhardtia_simplex	(Reinhardtia_paiewonskiana	Reinhardtia_latisecta))	((((Dictyosperma_album	((Hydriastele_microspadix	Veitchia_spiralis)	Kentiopsis_piersoniorum))	Heterospathe_cagayanensis)	((Oenocarpus_minor	Oenocarpus_bataua)	((((Orania_palindan	Sclerosperma_profizianum)	(Podococcus_barteri	Pelagodoxa_henryana))	Prestoea_acuminata)	Manicaria_saccifera)))	Geonoma_undata))	Reinhardtia_gracilis)	((Dypsis_decaryi	Chamaedorea_seifrizii)	((Bactris_major	(Elaeis_oleifera	Elaeis_guineensis))	Attalea_speciosa))))))	Sabal_domingensis)	Nypa_fruticans);
((((((((Reinhardtia_simplex	(Reinhardtia_paiewonskiana	Reinhardtia_latisecta))	(Geonoma_undata	(((((Oenocarpus_minor	(Reinhardtia_gracilis	Oenocarpus_bataua))	(Prestoea_acuminata	Dypsis_decaryi))	(Dictyosperma_album	(((Hydriastele_microspadix	Heterospathe_cagayanensis)	Veitchia_spiralis)	Kentiopsis_piersoniorum)))	Manicaria_saccifera)	((Orania_palindan	Sclerosperma_profizianum)	(Podococcus_barteri	Pelagodoxa_henryana)))))	((Bactris_major	(Elaeis_oleifera	Elaeis_guineensis))	Attalea_speciosa))	Iriartea_deltoidea)	Roystonea_regia)	Sabal_domingensis)	(Phoenix_dactylifera	(Pseudophoenix_vinifera	(Chamaedorea_seifrizii	Serenoa_repens))))	Nypa_fruticans);
((Chamaedorea_seifrizii	((Pseudophoenix_vinifera	Serenoa_repens)	(((((((Reinhardtia_simplex	(Reinhardtia_paiewonskiana	Reinhardtia_latisecta))	(((Orania_palindan	(Pelagodoxa_henryana	(Sclerosperma_profizianum	(Oenocarpus_minor	(Reinhardtia_gracilis	Oenocarpus_bataua)))))	(((Dictyosperma_album	(Veitchia_spiralis	(Hydriastele_microspadix	Kentiopsis_piersoniorum)))	Heterospathe_cagayanensis)	Podococcus_barteri))	((Geonoma_undata	Manicaria_saccifera)	Prestoea_acuminata)))	(Dypsis_decaryi	(Attalea_speciosa	(Bactris_major	(Elaeis_oleifera	Elaeis_guineensis)))))	Iriartea_deltoidea)	Roystonea_regia)	Sabal_domingensis)	Phoenix_dactylifera)))	Nypa_fruticans);
((Phoenix_dactylifera	((Pseudophoenix_vinifera	(Chamaedorea_seifrizii	Serenoa_repens))	(Sabal_domingensis	(Roystonea_regia	((((((Dypsis_decaryi	(((Dictyosperma_album	(Veitchia_spiralis	Kentiopsis_piersoniorum))	(Hydriastele_microspadix	Heterospathe_cagayanensis))	Manicaria_saccifera))	(Prestoea_acuminata	(Oenocarpus_minor	(Reinhardtia_gracilis	Oenocarpus_bataua))))	Pelagodoxa_henryana)	Geonoma_undata)	((Reinhardtia_simplex	(Reinhardtia_paiewonskiana	Reinhardtia_latisecta))	((Sclerosperma_profizianum	(Podococcus_barteri	Orania_palindan))	(Attalea_speciosa	(Bactris_major	(Elaeis_oleifera	Elaeis_guineensis))))))	Iriartea_deltoidea)))))	Nypa_fruticans);
((((Phoenix_dactylifera	((Pseudophoenix_vinifera	Serenoa_repens)	Chamaedorea_seifrizii))	((Iriartea_deltoidea	((Reinhardtia_gracilis	(((((Geonoma_undata	Manicaria_saccifera)	(((Hydriastele_microspadix	Dictyosperma_album)	(Veitchia_spiralis	Kentiopsis_piersoniorum))	Heterospathe_cagayanensis))	((Dypsis_decaryi	Prestoea_acuminata)	(Oenocarpus_minor	Oenocarpus_bataua)))	((Sclerosperma_profizianum	(Podococcus_barteri	Orania_palindan))	Pelagodoxa_henryana))	(Reinhardtia_simplex	(Reinhardtia_paiewonskiana	Reinhardtia_latisecta))))	(Attalea_speciosa	(Bactris_major	(Elaeis_oleifera	Elaeis_guineensis)))))	Roystonea_regia))	Sabal_domingensis)	Nypa_fruticans);
(((Sabal_domingensis	((Reinhardtia_gracilis	((Roystonea_regia	(Pseudophoenix_vinifera	(Chamaedorea_seifrizii	Serenoa_repens)))	Phoenix_dactylifera))	(Iriartea_deltoidea	(((Reinhardtia_simplex	(Reinhardtia_latisecta	Reinhardtia_paiewonskiana))	(Geonoma_undata	((Manicaria_saccifera	((Orania_palindan	Sclerosperma_profizianum)	(Oenocarpus_minor	Oenocarpus_bataua)))	(Pelagodoxa_henryana	(((Dictyosperma_album	(Veitchia_spiralis	Kentiopsis_piersoniorum))	Heterospathe_cagayanensis)	(Dypsis_decaryi	(Podococcus_barteri	Prestoea_acuminata)))))))	(((Elaeis_oleifera	Elaeis_guineensis)	Bactris_major)	Attalea_speciosa)))))	Hydriastele_microspadix)	Nypa_fruticans);
(((Pseudophoenix_vinifera	(Hydriastele_microspadix	(Chamaedorea_seifrizii	Serenoa_repens)))	(((Sabal_domingensis	(Iriartea_deltoidea	(((Reinhardtia_simplex	(Reinhardtia_latisecta	Reinhardtia_paiewonskiana))	(((Orania_palindan	Sclerosperma_profizianum)	Geonoma_undata)	((((Manicaria_saccifera	Dypsis_decaryi)	(Prestoea_acuminata	(Oenocarpus_minor	Oenocarpus_bataua)))	(((Dictyosperma_album	(Veitchia_spiralis	Kentiopsis_piersoniorum))	Heterospathe_cagayanensis)	Pelagodoxa_henryana))	Podococcus_barteri)))	(((Elaeis_oleifera	Elaeis_guineensis)	Bactris_major)	(Reinhardtia_gracilis	Attalea_speciosa)))))	Roystonea_regia)	Phoenix_dactylifera))	Nypa_fruticans);
(((Sabal_domingensis	((Pseudophoenix_vinifera	Serenoa_repens)	(Phoenix_dactylifera	Chamaedorea_seifrizii)))	((((((Reinhardtia_latisecta	Reinhardtia_paiewonskiana)	(Hydriastele_microspadix	Reinhardtia_simplex))	(((Prestoea_acuminata	Pelagodoxa_henryana)	((((Dictyosperma_album	(Veitchia_spiralis	Kentiopsis_piersoniorum))	Heterospathe_cagayanensis)	(Podococcus_barteri	Geonoma_undata))	Manicaria_saccifera))	((Orania_palindan	Sclerosperma_profizianum)	(Oenocarpus_minor	Oenocarpus_bataua))))	(Dypsis_decaryi	(((Elaeis_oleifera	Elaeis_guineensis)	Bactris_major)	(Reinhardtia_gracilis	Attalea_speciosa))))	Roystonea_regia)	Iriartea_deltoidea))	Nypa_fruticans);
((Roystonea_regia	(Iriartea_deltoidea	(((Pseudophoenix_vinifera	Serenoa_repens)	Phoenix_dactylifera)	((((Chamaedorea_seifrizii	(Attalea_speciosa	(Bactris_major	(Elaeis_oleifera	Elaeis_guineensis))))	((Reinhardtia_latisecta	Reinhardtia_paiewonskiana)	Reinhardtia_simplex))	((((Pelagodoxa_henryana	((Oenocarpus_minor	Oenocarpus_bataua)	(Reinhardtia_gracilis	Podococcus_barteri)))	(((Dypsis_decaryi	Prestoea_acuminata)	Manicaria_saccifera)	((Dictyosperma_album	(Veitchia_spiralis	Kentiopsis_piersoniorum))	(Hydriastele_microspadix	Heterospathe_cagayanensis))))	(Orania_palindan	Sclerosperma_profizianum))	Geonoma_undata))	Sabal_domingensis))))	Nypa_fruticans);
((((Pseudophoenix_vinifera	Serenoa_repens)	(Sabal_domingensis	Phoenix_dactylifera))	(((Geonoma_undata	Manicaria_saccifera)	(Roystonea_regia	((Bactris_major	(Elaeis_oleifera	Elaeis_guineensis))	Attalea_speciosa)))	(((Reinhardtia_latisecta	Reinhardtia_paiewonskiana)	Reinhardtia_simplex)	((Iriartea_deltoidea	(((((Chamaedorea_seifrizii	Podococcus_barteri)	(Orania_palindan	Sclerosperma_profizianum))	Pelagodoxa_henryana)	(((Hydriastele_microspadix	Dictyosperma_album)	(Veitchia_spiralis	Kentiopsis_piersoniorum))	Heterospathe_cagayanensis))	(Prestoea_acuminata	(Reinhardtia_gracilis	(Oenocarpus_minor	Oenocarpus_bataua)))))	Dypsis_decaryi))))	Nypa_fruticans);
((((Iriartea_deltoidea	(Roystonea_regia	((Pseudophoenix_vinifera	Serenoa_repens)	Phoenix_dactylifera)))	((((Reinhardtia_latisecta	Reinhardtia_paiewonskiana)	Reinhardtia_simplex)	(Prestoea_acuminata	(((Dypsis_decaryi	(((Hydriastele_microspadix	Dictyosperma_album)	(Veitchia_spiralis	Kentiopsis_piersoniorum))	Heterospathe_cagayanensis))	Pelagodoxa_henryana)	(((Geonoma_undata	Manicaria_saccifera)	((Chamaedorea_seifrizii	(Orania_palindan	Sclerosperma_profizianum))	(Oenocarpus_minor	(Oenocarpus_bataua	Reinhardtia_gracilis))))	Podococcus_barteri))))	((Bactris_major	(Elaeis_oleifera	Elaeis_guineensis))	Attalea_speciosa)))	Sabal_domingensis)	Nypa_fruticans);
((((Pseudophoenix_vinifera	Serenoa_repens)	Phoenix_dactylifera)	((Sabal_domingensis	(Roystonea_regia	(((Reinhardtia_gracilis	((Attalea_speciosa	(Elaeis_oleifera	Elaeis_guineensis))	Bactris_major))	(((Orania_palindan	Geonoma_undata)	(((Prestoea_acuminata	(Pelagodoxa_henryana	(Podococcus_barteri	(Dictyosperma_album	((Veitchia_spiralis	Kentiopsis_piersoniorum)	((Hydriastele_microspadix	Chamaedorea_seifrizii)	Heterospathe_cagayanensis))))))	Manicaria_saccifera)	((Oenocarpus_minor	Oenocarpus_bataua)	Dypsis_decaryi)))	Sclerosperma_profizianum))	((Reinhardtia_latisecta	Reinhardtia_paiewonskiana)	Reinhardtia_simplex))))	Iriartea_deltoidea))	Nypa_fruticans);
((((Pseudophoenix_vinifera	Serenoa_repens)	Phoenix_dactylifera)	((Iriartea_deltoidea	(Sabal_domingensis	Roystonea_regia))	(((((Geonoma_undata	(Pelagodoxa_henryana	((Oenocarpus_minor	(Reinhardtia_gracilis	Oenocarpus_bataua))	(((Dictyosperma_album	((Veitchia_spiralis	Kentiopsis_piersoniorum)	(Hydriastele_microspadix	Heterospathe_cagayanensis)))	Manicaria_saccifera)	(Dypsis_decaryi	Prestoea_acuminata)))))	(Chamaedorea_seifrizii	(Bactris_major	(Elaeis_oleifera	Elaeis_guineensis))))	((Reinhardtia_latisecta	Reinhardtia_paiewonskiana)	Reinhardtia_simplex))	(Podococcus_barteri	(Orania_palindan	Sclerosperma_profizianum)))	Attalea_speciosa)))	Nypa_fruticans);
((((Pseudophoenix_vinifera	Serenoa_repens)	Phoenix_dactylifera)	(Sabal_domingensis	((Roystonea_regia	((Bactris_major	(Elaeis_oleifera	Elaeis_guineensis))	Attalea_speciosa))	((Iriartea_deltoidea	((Reinhardtia_latisecta	(Chamaedorea_seifrizii	Reinhardtia_paiewonskiana))	Reinhardtia_simplex))	(Geonoma_undata	((((Veitchia_spiralis	Kentiopsis_piersoniorum)	(Hydriastele_microspadix	Dictyosperma_album))	Heterospathe_cagayanensis)	((Manicaria_saccifera	((Dypsis_decaryi	((Podococcus_barteri	(Orania_palindan	Sclerosperma_profizianum))	Pelagodoxa_henryana))	Reinhardtia_gracilis))	(Prestoea_acuminata	(Oenocarpus_minor	Oenocarpus_bataua)))))))))	Nypa_fruticans);
((((((Bactris_major	(Elaeis_oleifera	Elaeis_guineensis))	Attalea_speciosa)	((Roystonea_regia	(Iriartea_deltoidea	((Reinhardtia_latisecta	Reinhardtia_paiewonskiana)	Reinhardtia_simplex)))	(Geonoma_undata	(((Oenocarpus_minor	(Reinhardtia_gracilis	Oenocarpus_bataua))	Sclerosperma_profizianum)	((Manicaria_saccifera	(((Veitchia_spiralis	Kentiopsis_piersoniorum)	(Hydriastele_microspadix	Heterospathe_cagayanensis))	Dictyosperma_album))	((Dypsis_decaryi	Prestoea_acuminata)	(Pelagodoxa_henryana	(Orania_palindan	Podococcus_barteri))))))))	((Pseudophoenix_vinifera	Serenoa_repens)	(Chamaedorea_seifrizii	Phoenix_dactylifera)))	Sabal_domingensis)	Nypa_fruticans);
((((Iriartea_deltoidea	((((((Elaeis_oleifera	Elaeis_guineensis)	Bactris_major)	Attalea_speciosa)	((Reinhardtia_simplex	(Reinhardtia_latisecta	(Reinhardtia_gracilis	Reinhardtia_paiewonskiana)))	((Dypsis_decaryi	((Sclerosperma_profizianum	Orania_palindan)	(Podococcus_barteri	Pelagodoxa_henryana)))	(Geonoma_undata	((Manicaria_saccifera	(Heterospathe_cagayanensis	(Dictyosperma_album	(Veitchia_spiralis	Kentiopsis_piersoniorum))))	(Prestoea_acuminata	(Oenocarpus_minor	Oenocarpus_bataua)))))))	Roystonea_regia)	Sabal_domingensis))	((Chamaedorea_seifrizii	Phoenix_dactylifera)	(Pseudophoenix_vinifera	Serenoa_repens)))	Hydriastele_microspadix)	Nypa_fruticans);
((Sabal_domingensis	((((Reinhardtia_simplex	(Reinhardtia_latisecta	Reinhardtia_paiewonskiana))	((Sclerosperma_profizianum	((Reinhardtia_gracilis	(((Hydriastele_microspadix	(Dictyosperma_album	((Veitchia_spiralis	Kentiopsis_piersoniorum)	Heterospathe_cagayanensis)))	((Geonoma_undata	Manicaria_saccifera)	Dypsis_decaryi))	(((Podococcus_barteri	Prestoea_acuminata)	(Oenocarpus_minor	Oenocarpus_bataua))	Pelagodoxa_henryana)))	Orania_palindan))	((((Elaeis_oleifera	Elaeis_guineensis)	Bactris_major)	Attalea_speciosa)	Iriartea_deltoidea)))	Roystonea_regia)	((Chamaedorea_seifrizii	Phoenix_dactylifera)	(Pseudophoenix_vinifera	Serenoa_repens))))	Nypa_fruticans);
((Sabal_domingensis	((Phoenix_dactylifera	(((((Reinhardtia_simplex	(Reinhardtia_latisecta	Reinhardtia_paiewonskiana))	(((((Dictyosperma_album	(((Hydriastele_microspadix	Veitchia_spiralis)	Kentiopsis_piersoniorum)	Heterospathe_cagayanensis))	(Dypsis_decaryi	Prestoea_acuminata))	Manicaria_saccifera)	((Oenocarpus_minor	(Reinhardtia_gracilis	Oenocarpus_bataua))	((Pelagodoxa_henryana	Podococcus_barteri)	(Sclerosperma_profizianum	Orania_palindan))))	Geonoma_undata))	(((Elaeis_oleifera	Elaeis_guineensis)	Bactris_major)	Attalea_speciosa))	Roystonea_regia)	Iriartea_deltoidea))	((Pseudophoenix_vinifera	Serenoa_repens)	Chamaedorea_seifrizii)))	Nypa_fruticans);
((((((((Chamaedorea_seifrizii	(((Elaeis_oleifera	Elaeis_guineensis)	Bactris_major)	Attalea_speciosa))	((Reinhardtia_simplex	(Reinhardtia_latisecta	Reinhardtia_paiewonskiana))	((Podococcus_barteri	(Sclerosperma_profizianum	Orania_palindan))	((((Dictyosperma_album	Veitchia_spiralis)	Kentiopsis_piersoniorum)	Heterospathe_cagayanensis)	(((Geonoma_undata	Manicaria_saccifera)	Pelagodoxa_henryana)	((Dypsis_decaryi	Prestoea_acuminata)	(Oenocarpus_minor	(Reinhardtia_gracilis	Oenocarpus_bataua))))))))	Iriartea_deltoidea)	Sabal_domingensis)	Roystonea_regia)	(Phoenix_dactylifera	(Pseudophoenix_vinifera	Serenoa_repens)))	Hydriastele_microspadix)	Nypa_fruticans);
(((Phoenix_dactylifera	((((((Sclerosperma_profizianum	(((Pelagodoxa_henryana	(((Veitchia_spiralis	Kentiopsis_piersoniorum)	Dictyosperma_album)	Heterospathe_cagayanensis))	(Geonoma_undata	(Orania_palindan	Manicaria_saccifera)))	(Prestoea_acuminata	(Oenocarpus_minor	Oenocarpus_bataua))))	((Reinhardtia_simplex	(Reinhardtia_latisecta	Reinhardtia_paiewonskiana))	(Reinhardtia_gracilis	((Podococcus_barteri	Chamaedorea_seifrizii)	(Dypsis_decaryi	(((Elaeis_oleifera	Elaeis_guineensis)	Bactris_major)	Attalea_speciosa))))))	Iriartea_deltoidea)	Sabal_domingensis)	Roystonea_regia)	(Pseudophoenix_vinifera	Serenoa_repens)))	Hydriastele_microspadix)	Nypa_fruticans);
((((Sabal_domingensis	(Phoenix_dactylifera	(Pseudophoenix_vinifera	Serenoa_repens)))	(Roystonea_regia	(Reinhardtia_gracilis	((((Elaeis_oleifera	Elaeis_guineensis)	Bactris_major)	Attalea_speciosa)	(((Orania_palindan	Sclerosperma_profizianum)	(((((Manicaria_saccifera	Podococcus_barteri)	((Prestoea_acuminata	(Oenocarpus_minor	Oenocarpus_bataua))	Dypsis_decaryi))	Pelagodoxa_henryana)	(((Veitchia_spiralis	Kentiopsis_piersoniorum)	(Hydriastele_microspadix	Dictyosperma_album))	Heterospathe_cagayanensis))	Geonoma_undata))	(Reinhardtia_simplex	(Reinhardtia_latisecta	(Chamaedorea_seifrizii	Reinhardtia_paiewonskiana))))))))	Iriartea_deltoidea)	Nypa_fruticans);
((((Roystonea_regia	(Iriartea_deltoidea	((((Orania_palindan	Sclerosperma_profizianum)	(((Dictyosperma_album	(Heterospathe_cagayanensis	((Hydriastele_microspadix	Veitchia_spiralis)	Kentiopsis_piersoniorum)))	(Pelagodoxa_henryana	(Geonoma_undata	Manicaria_saccifera)))	(Prestoea_acuminata	(Oenocarpus_minor	(Oenocarpus_bataua	Reinhardtia_gracilis)))))	((Dypsis_decaryi	(Chamaedorea_seifrizii	(((Elaeis_oleifera	Elaeis_guineensis)	Bactris_major)	Attalea_speciosa)))	(Reinhardtia_simplex	(Reinhardtia_latisecta	Reinhardtia_paiewonskiana))))	Podococcus_barteri)))	(Phoenix_dactylifera	(Pseudophoenix_vinifera	Serenoa_repens)))	Sabal_domingensis)	Nypa_fruticans);
((((((Elaeis_oleifera	Elaeis_guineensis)	Bactris_major)	Attalea_speciosa)	(Sabal_domingensis	(Iriartea_deltoidea	(Roystonea_regia	((Dictyosperma_album	((Heterospathe_cagayanensis	(Veitchia_spiralis	Kentiopsis_piersoniorum))	Hydriastele_microspadix))	(((Reinhardtia_simplex	(Reinhardtia_latisecta	(Chamaedorea_seifrizii	Reinhardtia_paiewonskiana)))	(Pelagodoxa_henryana	(Podococcus_barteri	(Orania_palindan	Sclerosperma_profizianum))))	((Geonoma_undata	Manicaria_saccifera)	(Dypsis_decaryi	(Prestoea_acuminata	(Oenocarpus_minor	(Oenocarpus_bataua	Reinhardtia_gracilis)))))))))))	(Phoenix_dactylifera	(Pseudophoenix_vinifera	Serenoa_repens)))	Nypa_fruticans);
(((((Iriartea_deltoidea	((((Elaeis_oleifera	Elaeis_guineensis)	Bactris_major)	Attalea_speciosa)	(((Heterospathe_cagayanensis	((Veitchia_spiralis	Kentiopsis_piersoniorum)	Dictyosperma_album))	((((Prestoea_acuminata	Dypsis_decaryi)	(Podococcus_barteri	Pelagodoxa_henryana))	((Orania_palindan	Sclerosperma_profizianum)	(Oenocarpus_minor	(Oenocarpus_bataua	Reinhardtia_gracilis))))	(Geonoma_undata	Manicaria_saccifera)))	(Reinhardtia_simplex	(Reinhardtia_latisecta	((Hydriastele_microspadix	Chamaedorea_seifrizii)	Reinhardtia_paiewonskiana))))))	Roystonea_regia)	(Phoenix_dactylifera	(Pseudophoenix_vinifera	Serenoa_repens)))	Sabal_domingensis)	Nypa_fruticans);
((Roystonea_regia	(((Sabal_domingensis	((Phoenix_dactylifera	(Pseudophoenix_vinifera	Serenoa_repens))	Reinhardtia_gracilis))	((((Orania_palindan	(Chamaedorea_seifrizii	Sclerosperma_profizianum))	(Manicaria_saccifera	(((Podococcus_barteri	Prestoea_acuminata)	(Oenocarpus_minor	Oenocarpus_bataua))	(Pelagodoxa_henryana	(Geonoma_undata	(Heterospathe_cagayanensis	((Veitchia_spiralis	Kentiopsis_piersoniorum)	(Hydriastele_microspadix	Dictyosperma_album))))))))	(Reinhardtia_simplex	(Reinhardtia_latisecta	Reinhardtia_paiewonskiana)))	(Dypsis_decaryi	(((Elaeis_oleifera	Elaeis_guineensis)	Bactris_major)	Attalea_speciosa))))	Iriartea_deltoidea))	Nypa_fruticans);
(((Sabal_domingensis	(((Roystonea_regia	((Hydriastele_microspadix	(Reinhardtia_simplex	(Reinhardtia_latisecta	Reinhardtia_paiewonskiana)))	(((Pseudophoenix_vinifera	Podococcus_barteri)	((Sclerosperma_profizianum	Orania_palindan)	Pelagodoxa_henryana))	(((((Reinhardtia_gracilis	Oenocarpus_bataua)	Oenocarpus_minor)	(Dypsis_decaryi	Prestoea_acuminata))	((Dictyosperma_album	(Veitchia_spiralis	Kentiopsis_piersoniorum))	Heterospathe_cagayanensis))	(Geonoma_undata	Manicaria_saccifera)))))	Iriartea_deltoidea)	(Attalea_speciosa	((Bactris_major	(Elaeis_guineensis	Elaeis_oleifera))	Chamaedorea_seifrizii))))	(Serenoa_repens	Phoenix_dactylifera))	Nypa_fruticans);
((Iriartea_deltoidea	((Roystonea_regia	(Attalea_speciosa	(((Reinhardtia_simplex	(Reinhardtia_latisecta	Reinhardtia_paiewonskiana))	(((((((Reinhardtia_gracilis	Oenocarpus_bataua)	Oenocarpus_minor)	(Dypsis_decaryi	Prestoea_acuminata))	(((Hydriastele_microspadix	Dictyosperma_album)	(Veitchia_spiralis	Kentiopsis_piersoniorum))	Heterospathe_cagayanensis))	((Geonoma_undata	Manicaria_saccifera)	Pelagodoxa_henryana))	(Pseudophoenix_vinifera	Podococcus_barteri))	(Orania_palindan	Sclerosperma_profizianum)))	(Bactris_major	(Elaeis_guineensis	Elaeis_oleifera)))))	(((Chamaedorea_seifrizii	Serenoa_repens)	Phoenix_dactylifera)	Sabal_domingensis)))	Nypa_fruticans);
((Roystonea_regia	(((((Chamaedorea_seifrizii	Serenoa_repens)	Phoenix_dactylifera)	Iriartea_deltoidea)	Sabal_domingensis)	(((Reinhardtia_simplex	(Reinhardtia_latisecta	Reinhardtia_paiewonskiana))	((((Oenocarpus_bataua	Oenocarpus_minor)	(((Geonoma_undata	Manicaria_saccifera)	(Pseudophoenix_vinifera	(Reinhardtia_gracilis	Prestoea_acuminata)))	((Hydriastele_microspadix	Dictyosperma_album)	((Veitchia_spiralis	Kentiopsis_piersoniorum)	Heterospathe_cagayanensis))))	Dypsis_decaryi)	(Podococcus_barteri	(Sclerosperma_profizianum	(Pelagodoxa_henryana	Orania_palindan)))))	(((Elaeis_guineensis	Elaeis_oleifera)	Bactris_major)	Attalea_speciosa))))	Nypa_fruticans);
((((Chamaedorea_seifrizii	Serenoa_repens)	Phoenix_dactylifera)	((((((Pseudophoenix_vinifera	((Elaeis_guineensis	Elaeis_oleifera)	Bactris_major))	(Reinhardtia_gracilis	Attalea_speciosa))	((Reinhardtia_simplex	(Reinhardtia_latisecta	(Hydriastele_microspadix	Reinhardtia_paiewonskiana)))	(((Dypsis_decaryi	Podococcus_barteri)	((Prestoea_acuminata	(Oenocarpus_bataua	Oenocarpus_minor))	(((Dictyosperma_album	(Veitchia_spiralis	Kentiopsis_piersoniorum))	Heterospathe_cagayanensis)	((Geonoma_undata	Manicaria_saccifera)	Pelagodoxa_henryana))))	Orania_palindan)))	Sclerosperma_profizianum)	(Roystonea_regia	Iriartea_deltoidea))	Sabal_domingensis))	Nypa_fruticans);
((Sabal_domingensis	(((((Orania_palindan	Sclerosperma_profizianum)	(((Elaeis_guineensis	Elaeis_oleifera)	Bactris_major)	Attalea_speciosa))	((Reinhardtia_gracilis	(Reinhardtia_simplex	(Reinhardtia_latisecta	Reinhardtia_paiewonskiana)))	((Hydriastele_microspadix	Podococcus_barteri)	(((Manicaria_saccifera	Pelagodoxa_henryana)	((((Dictyosperma_album	(Veitchia_spiralis	Kentiopsis_piersoniorum))	Heterospathe_cagayanensis)	Geonoma_undata)	(Dypsis_decaryi	Prestoea_acuminata)))	(Oenocarpus_bataua	Oenocarpus_minor)))))	(Iriartea_deltoidea	((Pseudophoenix_vinifera	(Chamaedorea_seifrizii	Serenoa_repens))	Phoenix_dactylifera)))	Roystonea_regia))	Nypa_fruticans);
((((((Sclerosperma_profizianum	(((Elaeis_guineensis	Elaeis_oleifera)	Bactris_major)	Attalea_speciosa))	((Reinhardtia_simplex	(Reinhardtia_latisecta	Reinhardtia_paiewonskiana))	((Pseudophoenix_vinifera	(((Dypsis_decaryi	Prestoea_acuminata)	Podococcus_barteri)	(Manicaria_saccifera	(((Orania_palindan	((Reinhardtia_gracilis	Oenocarpus_bataua)	Oenocarpus_minor))	Pelagodoxa_henryana)	((Dictyosperma_album	(Veitchia_spiralis	Kentiopsis_piersoniorum))	(Hydriastele_microspadix	Heterospathe_cagayanensis))))))	Geonoma_undata)))	(Roystonea_regia	Iriartea_deltoidea))	Sabal_domingensis)	(Phoenix_dactylifera	(Chamaedorea_seifrizii	Serenoa_repens)))	Nypa_fruticans);
((Phoenix_dactylifera	((((((Geonoma_undata	(Manicaria_saccifera	((Pseudophoenix_vinifera	((Elaeis_guineensis	Elaeis_oleifera)	Bactris_major))	(Reinhardtia_gracilis	Attalea_speciosa))))	((((Dypsis_decaryi	Prestoea_acuminata)	((Pelagodoxa_henryana	(Orania_palindan	Sclerosperma_profizianum))	Podococcus_barteri))	(Oenocarpus_bataua	Oenocarpus_minor))	((Dictyosperma_album	(Veitchia_spiralis	Kentiopsis_piersoniorum))	(Hydriastele_microspadix	Heterospathe_cagayanensis))))	(Reinhardtia_simplex	(Reinhardtia_latisecta	Reinhardtia_paiewonskiana)))	Sabal_domingensis)	(Roystonea_regia	Iriartea_deltoidea))	(Chamaedorea_seifrizii	Serenoa_repens)))	Nypa_fruticans);
((Phoenix_dactylifera	((((Roystonea_regia	(((Pelagodoxa_henryana	(((Geonoma_undata	Manicaria_saccifera)	((Prestoea_acuminata	(Oenocarpus_bataua	Oenocarpus_minor))	((Orania_palindan	Sclerosperma_profizianum)	Podococcus_barteri)))	((Dictyosperma_album	(Veitchia_spiralis	Kentiopsis_piersoniorum))	(Hydriastele_microspadix	Heterospathe_cagayanensis))))	(Reinhardtia_simplex	(Reinhardtia_latisecta	Reinhardtia_paiewonskiana)))	((Dypsis_decaryi	((Elaeis_guineensis	Elaeis_oleifera)	Bactris_major))	(Reinhardtia_gracilis	Attalea_speciosa))))	(Chamaedorea_seifrizii	Sabal_domingensis))	Iriartea_deltoidea)	(Pseudophoenix_vinifera	Serenoa_repens)))	Nypa_fruticans);
((Sabal_domingensis	(((Pseudophoenix_vinifera	Serenoa_repens)	Phoenix_dactylifera)	((Roystonea_regia	Iriartea_deltoidea)	(((Chamaedorea_seifrizii	(Reinhardtia_gracilis	Attalea_speciosa))	((Elaeis_guineensis	Elaeis_oleifera)	Bactris_major))	(((((((Dictyosperma_album	(Veitchia_spiralis	Kentiopsis_piersoniorum))	(Hydriastele_microspadix	Heterospathe_cagayanensis))	Pelagodoxa_henryana)	(Geonoma_undata	Manicaria_saccifera))	((Dypsis_decaryi	(Prestoea_acuminata	(Oenocarpus_bataua	Oenocarpus_minor)))	Podococcus_barteri))	(Reinhardtia_simplex	(Reinhardtia_latisecta	Reinhardtia_paiewonskiana)))	(Orania_palindan	Sclerosperma_profizianum))))))	Nypa_fruticans);
(((((Pseudophoenix_vinifera	Serenoa_repens)	Phoenix_dactylifera)	(((((((Prestoea_acuminata	(Geonoma_undata	Manicaria_saccifera))	((Dypsis_decaryi	((Reinhardtia_gracilis	Oenocarpus_bataua)	Oenocarpus_minor))	((Dictyosperma_album	(Veitchia_spiralis	Kentiopsis_piersoniorum))	Heterospathe_cagayanensis)))	((Chamaedorea_seifrizii	(Orania_palindan	Sclerosperma_profizianum))	(Podococcus_barteri	Pelagodoxa_henryana)))	(((Elaeis_guineensis	Elaeis_oleifera)	Bactris_major)	Attalea_speciosa))	(Reinhardtia_simplex	(Reinhardtia_latisecta	Reinhardtia_paiewonskiana)))	(Roystonea_regia	Sabal_domingensis))	Iriartea_deltoidea))	Hydriastele_microspadix)	Nypa_fruticans);
(((((Pseudophoenix_vinifera	Serenoa_repens)	Phoenix_dactylifera)	(Iriartea_deltoidea	(((Chamaedorea_seifrizii	((Reinhardtia_gracilis	Attalea_speciosa)	(Bactris_major	(Elaeis_guineensis	Elaeis_oleifera))))	((Orania_palindan	Sclerosperma_profizianum)	(((Reinhardtia_paiewonskiana	Reinhardtia_latisecta)	Reinhardtia_simplex)	(Geonoma_undata	(((Heterospathe_cagayanensis	((Veitchia_spiralis	Kentiopsis_piersoniorum)	Dictyosperma_album))	Hydriastele_microspadix)	(Manicaria_saccifera	((Podococcus_barteri	Pelagodoxa_henryana)	((Prestoea_acuminata	Dypsis_decaryi)	(Oenocarpus_bataua	Oenocarpus_minor)))))))))	Roystonea_regia)))	Sabal_domingensis)	Nypa_fruticans);
((Orania_palindan	((((Reinhardtia_paiewonskiana	Reinhardtia_latisecta)	Reinhardtia_simplex)	(Geonoma_undata	(((Manicaria_saccifera	(Heterospathe_cagayanensis	((Veitchia_spiralis	Kentiopsis_piersoniorum)	(Hydriastele_microspadix	Dictyosperma_album))))	Dypsis_decaryi)	((Prestoea_acuminata	(Oenocarpus_bataua	Oenocarpus_minor))	(Podococcus_barteri	Pelagodoxa_henryana)))))	((Chamaedorea_seifrizii	(Attalea_speciosa	(Bactris_major	(Elaeis_guineensis	Elaeis_oleifera))))	((Reinhardtia_gracilis	Sclerosperma_profizianum)	(((((Pseudophoenix_vinifera	Serenoa_repens)	Phoenix_dactylifera)	Roystonea_regia)	Sabal_domingensis)	Iriartea_deltoidea)))))	Nypa_fruticans);
((Sabal_domingensis	(((Iriartea_deltoidea	Roystonea_regia)	(((Oenocarpus_bataua	Oenocarpus_minor)	(((Reinhardtia_gracilis	(((Hydriastele_microspadix	Heterospathe_cagayanensis)	(Veitchia_spiralis	Kentiopsis_piersoniorum))	Dictyosperma_album))	(Podococcus_barteri	Pelagodoxa_henryana))	((Prestoea_acuminata	((Chamaedorea_seifrizii	(Attalea_speciosa	(Bactris_major	(Elaeis_guineensis	Elaeis_oleifera))))	(Geonoma_undata	Manicaria_saccifera)))	Dypsis_decaryi)))	((Orania_palindan	Sclerosperma_profizianum)	((Reinhardtia_paiewonskiana	Reinhardtia_latisecta)	Reinhardtia_simplex))))	((Pseudophoenix_vinifera	Serenoa_repens)	Phoenix_dactylifera)))	Nypa_fruticans);
(((((Roystonea_regia	(((((Dypsis_decaryi	((Hydriastele_microspadix	Chamaedorea_seifrizii)	((Reinhardtia_gracilis	Attalea_speciosa)	(Bactris_major	(Elaeis_guineensis	Elaeis_oleifera)))))	(Geonoma_undata	Manicaria_saccifera))	(((Orania_palindan	Sclerosperma_profizianum)	((Reinhardtia_paiewonskiana	Reinhardtia_latisecta)	Reinhardtia_simplex))	Pelagodoxa_henryana))	(Podococcus_barteri	(Prestoea_acuminata	(Oenocarpus_bataua	Oenocarpus_minor))))	(((Veitchia_spiralis	Kentiopsis_piersoniorum)	Dictyosperma_album)	Heterospathe_cagayanensis)))	Iriartea_deltoidea)	Sabal_domingensis)	((Pseudophoenix_vinifera	Serenoa_repens)	Phoenix_dactylifera))	Nypa_fruticans);
((((((Iriartea_deltoidea	((Geonoma_undata	(Manicaria_saccifera	(Reinhardtia_gracilis	(Dypsis_decaryi	(((((Veitchia_spiralis	Kentiopsis_piersoniorum)	Dictyosperma_album)	Heterospathe_cagayanensis)	Hydriastele_microspadix)	((Prestoea_acuminata	((Podococcus_barteri	Pelagodoxa_henryana)	(Orania_palindan	Sclerosperma_profizianum)))	(Oenocarpus_bataua	Oenocarpus_minor)))))))	((Reinhardtia_paiewonskiana	Reinhardtia_latisecta)	Reinhardtia_simplex)))	(Attalea_speciosa	(Bactris_major	((Chamaedorea_seifrizii	Elaeis_guineensis)	Elaeis_oleifera))))	Roystonea_regia)	Sabal_domingensis)	((Pseudophoenix_vinifera	Serenoa_repens)	Phoenix_dactylifera))	Nypa_fruticans);
((((((((((((Dictyosperma_album	(Hydriastele_microspadix	Heterospathe_cagayanensis))	(Veitchia_spiralis	Kentiopsis_piersoniorum))	Manicaria_saccifera)	((Dypsis_decaryi	(Oenocarpus_bataua	Oenocarpus_minor))	(Reinhardtia_gracilis	(Prestoea_acuminata	((Podococcus_barteri	Pelagodoxa_henryana)	(Orania_palindan	Sclerosperma_profizianum))))))	Geonoma_undata)	((Reinhardtia_paiewonskiana	Reinhardtia_latisecta)	Reinhardtia_simplex))	((Attalea_speciosa	(Bactris_major	(Elaeis_guineensis	Elaeis_oleifera)))	Chamaedorea_seifrizii))	Iriartea_deltoidea)	Sabal_domingensis)	Roystonea_regia)	((Pseudophoenix_vinifera	Serenoa_repens)	Phoenix_dactylifera))	Nypa_fruticans);
(((((((((Sclerosperma_profizianum	((Podococcus_barteri	Geonoma_undata)	Orania_palindan))	(((Dictyosperma_album	(Veitchia_spiralis	Kentiopsis_piersoniorum))	(Hydriastele_microspadix	Heterospathe_cagayanensis))	((Prestoea_acuminata	Dypsis_decaryi)	((Manicaria_saccifera	Pelagodoxa_henryana)	((Reinhardtia_gracilis	Oenocarpus_bataua)	Oenocarpus_minor)))))	((Reinhardtia_paiewonskiana	Reinhardtia_latisecta)	Reinhardtia_simplex))	(Attalea_speciosa	(Bactris_major	(Elaeis_guineensis	Elaeis_oleifera))))	Iriartea_deltoidea)	Sabal_domingensis)	Roystonea_regia)	((Pseudophoenix_vinifera	Serenoa_repens)	(Chamaedorea_seifrizii	Phoenix_dactylifera)))	Nypa_fruticans);
((((((((Geonoma_undata	(((Pelagodoxa_henryana	Manicaria_saccifera)	((Prestoea_acuminata	(Oenocarpus_bataua	Oenocarpus_minor))	Dypsis_decaryi))	((Dictyosperma_album	(Veitchia_spiralis	Kentiopsis_piersoniorum))	Heterospathe_cagayanensis)))	((Orania_palindan	Podococcus_barteri)	Sclerosperma_profizianum))	(Roystonea_regia	((Reinhardtia_paiewonskiana	Reinhardtia_latisecta)	Reinhardtia_simplex)))	(Attalea_speciosa	(Pseudophoenix_vinifera	(Bactris_major	(Elaeis_guineensis	Elaeis_oleifera)))))	Iriartea_deltoidea)	(Reinhardtia_gracilis	(Phoenix_dactylifera	(Hydriastele_microspadix	(Serenoa_repens	Chamaedorea_seifrizii)))))	Sabal_domingensis)	Nypa_fruticans);
(((((Roystonea_regia	Iriartea_deltoidea)	(((Geonoma_undata	(((((Podococcus_barteri	(Sclerosperma_profizianum	Orania_palindan))	Pelagodoxa_henryana)	Prestoea_acuminata)	(Dypsis_decaryi	(Oenocarpus_bataua	Oenocarpus_minor)))	(Manicaria_saccifera	(((Veitchia_spiralis	Kentiopsis_piersoniorum)	(Heterospathe_cagayanensis	Hydriastele_microspadix))	Dictyosperma_album))))	((Reinhardtia_paiewonskiana	Reinhardtia_latisecta)	Reinhardtia_simplex))	((Reinhardtia_gracilis	Attalea_speciosa)	(Chamaedorea_seifrizii	(Bactris_major	(Elaeis_guineensis	Elaeis_oleifera))))))	((Pseudophoenix_vinifera	Serenoa_repens)	Phoenix_dactylifera))	Sabal_domingensis)	Nypa_fruticans);
((((Pseudophoenix_vinifera	Serenoa_repens)	Phoenix_dactylifera)	(((Roystonea_regia	Iriartea_deltoidea)	((((((Chamaedorea_seifrizii	Reinhardtia_paiewonskiana)	Reinhardtia_latisecta)	Reinhardtia_simplex)	(((Pelagodoxa_henryana	((Geonoma_undata	Manicaria_saccifera)	(Dypsis_decaryi	Prestoea_acuminata)))	((Kentiopsis_piersoniorum	((Heterospathe_cagayanensis	Hydriastele_microspadix)	Veitchia_spiralis))	Dictyosperma_album))	Podococcus_barteri))	(Oenocarpus_bataua	Oenocarpus_minor))	((Sclerosperma_profizianum	Orania_palindan)	(((Reinhardtia_gracilis	Attalea_speciosa)	(Bactris_major	Elaeis_guineensis))	Elaeis_oleifera))))	Sabal_domingensis))	Nypa_fruticans);
(((((Roystonea_regia	(((Podococcus_barteri	Pseudophoenix_vinifera)	(Attalea_speciosa	((Elaeis_guineensis	Elaeis_oleifera)	Bactris_major)))	((Geonoma_undata	((Reinhardtia_simplex	(Reinhardtia_paiewonskiana	(Reinhardtia_gracilis	Reinhardtia_latisecta)))	((Orania_palindan	Pelagodoxa_henryana)	Sclerosperma_profizianum)))	((Manicaria_saccifera	(Hydriastele_microspadix	(Heterospathe_cagayanensis	(Dictyosperma_album	(Veitchia_spiralis	Kentiopsis_piersoniorum)))))	((Dypsis_decaryi	Prestoea_acuminata)	(Oenocarpus_minor	Oenocarpus_bataua))))))	Iriartea_deltoidea)	Sabal_domingensis)	((Chamaedorea_seifrizii	Serenoa_repens)	Phoenix_dactylifera))	Nypa_fruticans);
((((((Attalea_speciosa	((Elaeis_guineensis	Bactris_major)	Elaeis_oleifera))	(Pseudophoenix_vinifera	(Iriartea_deltoidea	((Reinhardtia_simplex	(Reinhardtia_paiewonskiana	Reinhardtia_latisecta))	((((Orania_palindan	(Podococcus_barteri	Sclerosperma_profizianum))	((Pelagodoxa_henryana	(Oenocarpus_minor	Oenocarpus_bataua))	(((Heterospathe_cagayanensis	(Dictyosperma_album	(Kentiopsis_piersoniorum	(Veitchia_spiralis	Hydriastele_microspadix))))	(Prestoea_acuminata	Dypsis_decaryi))	Manicaria_saccifera)))	Geonoma_undata)	Reinhardtia_gracilis)))))	Roystonea_regia)	((Chamaedorea_seifrizii	Serenoa_repens)	Phoenix_dactylifera))	Sabal_domingensis)	Nypa_fruticans);
((((Chamaedorea_seifrizii	Serenoa_repens)	(((Roystonea_regia	(Attalea_speciosa	((Elaeis_oleifera	Elaeis_guineensis)	Bactris_major)))	(Iriartea_deltoidea	(((((Geonoma_undata	Manicaria_saccifera)	((Heterospathe_cagayanensis	((Hydriastele_microspadix	Dictyosperma_album)	(Kentiopsis_piersoniorum	Veitchia_spiralis)))	((Oenocarpus_minor	Oenocarpus_bataua)	Prestoea_acuminata)))	(((Orania_palindan	Sclerosperma_profizianum)	Pelagodoxa_henryana)	((Pseudophoenix_vinifera	Podococcus_barteri)	Reinhardtia_gracilis)))	Dypsis_decaryi)	(Reinhardtia_simplex	(Reinhardtia_paiewonskiana	Reinhardtia_latisecta)))))	Sabal_domingensis))	Phoenix_dactylifera)	Nypa_fruticans);
((((((((((((Hydriastele_microspadix	Heterospathe_cagayanensis)	(Dictyosperma_album	(Kentiopsis_piersoniorum	Veitchia_spiralis)))	Manicaria_saccifera)	((Dypsis_decaryi	(Pelagodoxa_henryana	Podococcus_barteri))	((Oenocarpus_minor	(Reinhardtia_gracilis	Oenocarpus_bataua))	Prestoea_acuminata)))	Geonoma_undata)	(Orania_palindan	Sclerosperma_profizianum))	(Reinhardtia_simplex	(Reinhardtia_paiewonskiana	Reinhardtia_latisecta)))	(Chamaedorea_seifrizii	(Attalea_speciosa	((Elaeis_oleifera	Elaeis_guineensis)	Bactris_major))))	(Iriartea_deltoidea	Roystonea_regia))	Sabal_domingensis)	(Phoenix_dactylifera	(Pseudophoenix_vinifera	Serenoa_repens)))	Nypa_fruticans);
((Iriartea_deltoidea	(((Sabal_domingensis	Roystonea_regia)	((((Dypsis_decaryi	(Heterospathe_cagayanensis	(Dictyosperma_album	(Kentiopsis_piersoniorum	Veitchia_spiralis))))	Manicaria_saccifera)	(Pelagodoxa_henryana	(((Reinhardtia_gracilis	Oenocarpus_minor)	Oenocarpus_bataua)	Prestoea_acuminata)))	((Podococcus_barteri	(Orania_palindan	Geonoma_undata))	(((Reinhardtia_simplex	(Reinhardtia_paiewonskiana	Reinhardtia_latisecta))	Sclerosperma_profizianum)	((Hydriastele_microspadix	Chamaedorea_seifrizii)	(Attalea_speciosa	((Elaeis_oleifera	Elaeis_guineensis)	Bactris_major)))))))	(Phoenix_dactylifera	(Pseudophoenix_vinifera	Serenoa_repens))))	Nypa_fruticans);
((Phoenix_dactylifera	((Pseudophoenix_vinifera	Serenoa_repens)	((Iriartea_deltoidea	(((Chamaedorea_seifrizii	(Attalea_speciosa	((Elaeis_oleifera	Elaeis_guineensis)	Bactris_major)))	(((((Manicaria_saccifera	Pelagodoxa_henryana)	(((Hydriastele_microspadix	Heterospathe_cagayanensis)	(Dictyosperma_album	(Kentiopsis_piersoniorum	Veitchia_spiralis)))	(Dypsis_decaryi	((Oenocarpus_minor	(Oenocarpus_bataua	Reinhardtia_gracilis))	Prestoea_acuminata))))	Geonoma_undata)	Podococcus_barteri)	(Reinhardtia_simplex	(Reinhardtia_paiewonskiana	Reinhardtia_latisecta))))	(Orania_palindan	Sclerosperma_profizianum)))	(Sabal_domingensis	Roystonea_regia))))	Nypa_fruticans);
(((Phoenix_dactylifera	(Pseudophoenix_vinifera	Serenoa_repens))	((Iriartea_deltoidea	(((Chamaedorea_seifrizii	(Attalea_speciosa	((Elaeis_oleifera	Elaeis_guineensis)	Bactris_major)))	(((Heterospathe_cagayanensis	((Hydriastele_microspadix	Dictyosperma_album)	(Kentiopsis_piersoniorum	Veitchia_spiralis)))	(((Podococcus_barteri	Oenocarpus_minor)	(Oenocarpus_bataua	Reinhardtia_gracilis))	(((Prestoea_acuminata	Dypsis_decaryi)	(Orania_palindan	(Geonoma_undata	Manicaria_saccifera)))	Pelagodoxa_henryana)))	(Reinhardtia_simplex	(Reinhardtia_paiewonskiana	Reinhardtia_latisecta))))	Sclerosperma_profizianum))	(Sabal_domingensis	Roystonea_regia)))	Nypa_fruticans);
(((((((Pseudophoenix_vinifera	Serenoa_repens)	Roystonea_regia)	(((Reinhardtia_simplex	(Reinhardtia_paiewonskiana	Reinhardtia_latisecta))	(Reinhardtia_gracilis	(Dypsis_decaryi	(((((Sclerosperma_profizianum	Chamaedorea_seifrizii)	(Podococcus_barteri	(Orania_palindan	Pelagodoxa_henryana)))	Manicaria_saccifera)	(Prestoea_acuminata	(Oenocarpus_minor	Oenocarpus_bataua)))	(Geonoma_undata	(Heterospathe_cagayanensis	((Hydriastele_microspadix	Dictyosperma_album)	(Kentiopsis_piersoniorum	Veitchia_spiralis))))))))	Iriartea_deltoidea))	(Attalea_speciosa	((Elaeis_oleifera	Elaeis_guineensis)	Bactris_major)))	Phoenix_dactylifera)	Sabal_domingensis)	Nypa_fruticans);
((((Chamaedorea_seifrizii	Phoenix_dactylifera)	(Pseudophoenix_vinifera	Serenoa_repens))	(((Roystonea_regia	(((Elaeis_oleifera	Elaeis_guineensis)	Attalea_speciosa)	Bactris_major))	(((Iriartea_deltoidea	(Pelagodoxa_henryana	((((Hydriastele_microspadix	Heterospathe_cagayanensis)	(Dictyosperma_album	(Kentiopsis_piersoniorum	Veitchia_spiralis)))	Manicaria_saccifera)	((Dypsis_decaryi	Prestoea_acuminata)	(Oenocarpus_minor	(Reinhardtia_gracilis	Oenocarpus_bataua))))))	(Geonoma_undata	(Reinhardtia_simplex	(Reinhardtia_paiewonskiana	Reinhardtia_latisecta))))	(Orania_palindan	(Sclerosperma_profizianum	Podococcus_barteri))))	Sabal_domingensis))	Nypa_fruticans);
((Chamaedorea_seifrizii	((((Roystonea_regia	Sabal_domingensis)	((((Bactris_major	(Elaeis_oleifera	Elaeis_guineensis))	Attalea_speciosa)	((Reinhardtia_simplex	(Reinhardtia_paiewonskiana	Reinhardtia_latisecta))	((((Orania_palindan	Sclerosperma_profizianum)	((Reinhardtia_gracilis	(Podococcus_barteri	Oenocarpus_minor))	Oenocarpus_bataua))	(((Dictyosperma_album	(Kentiopsis_piersoniorum	((Hydriastele_microspadix	Heterospathe_cagayanensis)	Veitchia_spiralis)))	Manicaria_saccifera)	((Dypsis_decaryi	Prestoea_acuminata)	Pelagodoxa_henryana)))	Geonoma_undata)))	Iriartea_deltoidea))	(Pseudophoenix_vinifera	Serenoa_repens))	Phoenix_dactylifera))	Nypa_fruticans);
(((Iriartea_deltoidea	(((((((Manicaria_saccifera	(Dictyosperma_album	((Kentiopsis_piersoniorum	Veitchia_spiralis)	Heterospathe_cagayanensis)))	Prestoea_acuminata)	(Geonoma_undata	Pelagodoxa_henryana))	((Dypsis_decaryi	(Oenocarpus_minor	(Oenocarpus_bataua	Reinhardtia_gracilis)))	Podococcus_barteri))	((Reinhardtia_simplex	(Reinhardtia_latisecta	(Chamaedorea_seifrizii	Reinhardtia_paiewonskiana)))	(Orania_palindan	Sclerosperma_profizianum)))	(Attalea_speciosa	((Elaeis_oleifera	Elaeis_guineensis)	Bactris_major)))	(Sabal_domingensis	((Roystonea_regia	(Pseudophoenix_vinifera	Serenoa_repens))	Phoenix_dactylifera))))	Hydriastele_microspadix)	Nypa_fruticans);
(((Sabal_domingensis	((((((Reinhardtia_simplex	(Reinhardtia_latisecta	Reinhardtia_paiewonskiana))	((Podococcus_barteri	(Orania_palindan	Sclerosperma_profizianum))	((((Oenocarpus_minor	Oenocarpus_bataua)	Pelagodoxa_henryana)	((Dypsis_decaryi	(Reinhardtia_gracilis	Prestoea_acuminata))	(Manicaria_saccifera	(Heterospathe_cagayanensis	(Dictyosperma_album	(Kentiopsis_piersoniorum	Veitchia_spiralis))))))	Geonoma_undata)))	(Attalea_speciosa	(Pseudophoenix_vinifera	(Chamaedorea_seifrizii	((Elaeis_oleifera	Elaeis_guineensis)	Bactris_major)))))	Iriartea_deltoidea)	(Phoenix_dactylifera	Serenoa_repens))	Roystonea_regia))	Hydriastele_microspadix)	Nypa_fruticans);
((Sabal_domingensis	((((Roystonea_regia	Attalea_speciosa)	(((Dictyosperma_album	((Kentiopsis_piersoniorum	(Hydriastele_microspadix	Veitchia_spiralis))	Heterospathe_cagayanensis))	((((Pelagodoxa_henryana	(Chamaedorea_seifrizii	(Orania_palindan	Sclerosperma_profizianum)))	Podococcus_barteri)	(((Prestoea_acuminata	Dypsis_decaryi)	Reinhardtia_gracilis)	(Oenocarpus_minor	Oenocarpus_bataua)))	(Manicaria_saccifera	Geonoma_undata)))	((Reinhardtia_simplex	(Reinhardtia_latisecta	Reinhardtia_paiewonskiana))	(Pseudophoenix_vinifera	((Elaeis_oleifera	Elaeis_guineensis)	Bactris_major)))))	(Phoenix_dactylifera	Serenoa_repens))	Iriartea_deltoidea))	Nypa_fruticans);
(((((Roystonea_regia	((Reinhardtia_gracilis	Attalea_speciosa)	(((((Oenocarpus_minor	Oenocarpus_bataua)	((Prestoea_acuminata	Dypsis_decaryi)	(((Orania_palindan	Pelagodoxa_henryana)	Sclerosperma_profizianum)	Podococcus_barteri)))	(((Dictyosperma_album	(Kentiopsis_piersoniorum	Veitchia_spiralis))	Hydriastele_microspadix)	Heterospathe_cagayanensis))	(Manicaria_saccifera	Geonoma_undata))	((Reinhardtia_simplex	(Reinhardtia_latisecta	Reinhardtia_paiewonskiana))	((Elaeis_oleifera	Elaeis_guineensis)	Bactris_major)))))	Sabal_domingensis)	Iriartea_deltoidea)	((Pseudophoenix_vinifera	(Chamaedorea_seifrizii	Serenoa_repens))	Phoenix_dactylifera))	Nypa_fruticans);
((((Pseudophoenix_vinifera	Serenoa_repens)	(Phoenix_dactylifera	Reinhardtia_gracilis))	(Sabal_domingensis	((Iriartea_deltoidea	(((((Manicaria_saccifera	Geonoma_undata)	((Dypsis_decaryi	((Oenocarpus_minor	Oenocarpus_bataua)	Prestoea_acuminata))	((Dictyosperma_album	(Kentiopsis_piersoniorum	Veitchia_spiralis))	(Hydriastele_microspadix	Heterospathe_cagayanensis))))	(((Orania_palindan	Sclerosperma_profizianum)	Podococcus_barteri)	Pelagodoxa_henryana))	(Reinhardtia_simplex	(Reinhardtia_latisecta	Reinhardtia_paiewonskiana)))	(Chamaedorea_seifrizii	(Attalea_speciosa	((Elaeis_oleifera	Elaeis_guineensis)	Bactris_major)))))	Roystonea_regia)))	Nypa_fruticans);
((((Roystonea_regia	(Iriartea_deltoidea	((Reinhardtia_simplex	(Reinhardtia_latisecta	Reinhardtia_paiewonskiana))	((Dypsis_decaryi	((Hydriastele_microspadix	Chamaedorea_seifrizii)	(Attalea_speciosa	((Elaeis_oleifera	Elaeis_guineensis)	Bactris_major))))	((((((Oenocarpus_minor	(Reinhardtia_gracilis	Oenocarpus_bataua))	Prestoea_acuminata)	(Manicaria_saccifera	Geonoma_undata))	((Orania_palindan	Pelagodoxa_henryana)	((Dictyosperma_album	(Kentiopsis_piersoniorum	Veitchia_spiralis))	Heterospathe_cagayanensis)))	Sclerosperma_profizianum)	Podococcus_barteri)))))	((Pseudophoenix_vinifera	Serenoa_repens)	Phoenix_dactylifera))	Sabal_domingensis)	Nypa_fruticans);
((((Roystonea_regia	(Iriartea_deltoidea	(((Reinhardtia_simplex	(Reinhardtia_latisecta	Reinhardtia_paiewonskiana))	((((Sclerosperma_profizianum	(Oenocarpus_minor	(Reinhardtia_gracilis	Oenocarpus_bataua)))	(Podococcus_barteri	Prestoea_acuminata))	((Manicaria_saccifera	Geonoma_undata)	(Orania_palindan	Pelagodoxa_henryana)))	((Dictyosperma_album	(Kentiopsis_piersoniorum	Veitchia_spiralis))	Heterospathe_cagayanensis)))	(Dypsis_decaryi	((Hydriastele_microspadix	Chamaedorea_seifrizii)	(Attalea_speciosa	((Elaeis_oleifera	Elaeis_guineensis)	Bactris_major)))))))	((Pseudophoenix_vinifera	Serenoa_repens)	Phoenix_dactylifera))	Sabal_domingensis)	Nypa_fruticans);
((((Roystonea_regia	(Iriartea_deltoidea	(((Sclerosperma_profizianum	Orania_palindan)	(Chamaedorea_seifrizii	(Attalea_speciosa	((Elaeis_oleifera	Elaeis_guineensis)	Bactris_major))))	((Reinhardtia_simplex	(Reinhardtia_latisecta	Reinhardtia_paiewonskiana))	(((Manicaria_saccifera	Podococcus_barteri)	((Oenocarpus_minor	(Reinhardtia_gracilis	Oenocarpus_bataua))	((Pelagodoxa_henryana	((Dictyosperma_album	(Kentiopsis_piersoniorum	Veitchia_spiralis))	(Hydriastele_microspadix	Heterospathe_cagayanensis)))	(Dypsis_decaryi	Prestoea_acuminata))))	Geonoma_undata)))))	((Pseudophoenix_vinifera	Serenoa_repens)	Phoenix_dactylifera))	Sabal_domingensis)	Nypa_fruticans);
(((((Roystonea_regia	((((Sclerosperma_profizianum	Orania_palindan)	((Elaeis_oleifera	Elaeis_guineensis)	Bactris_major))	Attalea_speciosa)	((((((Podococcus_barteri	Prestoea_acuminata)	(Oenocarpus_minor	(Reinhardtia_gracilis	Oenocarpus_bataua)))	Dypsis_decaryi)	(Pelagodoxa_henryana	Manicaria_saccifera))	(((Chamaedorea_seifrizii	(Hydriastele_microspadix	Dictyosperma_album))	(Kentiopsis_piersoniorum	Veitchia_spiralis))	Heterospathe_cagayanensis))	(Geonoma_undata	(Reinhardtia_simplex	(Reinhardtia_latisecta	Reinhardtia_paiewonskiana))))))	Iriartea_deltoidea)	((Pseudophoenix_vinifera	Serenoa_repens)	Phoenix_dactylifera))	Sabal_domingensis)	Nypa_fruticans);
((((Roystonea_regia	(Sabal_domingensis	(Reinhardtia_gracilis	((((Elaeis_oleifera	Elaeis_guineensis)	Bactris_major)	Attalea_speciosa)	((Reinhardtia_simplex	(Reinhardtia_latisecta	Reinhardtia_paiewonskiana))	((((((Chamaedorea_seifrizii	Hydriastele_microspadix)	(Orania_palindan	Sclerosperma_profizianum))	(Podococcus_barteri	Pelagodoxa_henryana))	(Dypsis_decaryi	(Prestoea_acuminata	(Oenocarpus_minor	Oenocarpus_bataua))))	(Manicaria_saccifera	((Dictyosperma_album	(Kentiopsis_piersoniorum	Veitchia_spiralis))	Heterospathe_cagayanensis)))	Geonoma_undata))))))	Iriartea_deltoidea)	((Pseudophoenix_vinifera	Serenoa_repens)	Phoenix_dactylifera))	Nypa_fruticans);
(((((Pseudophoenix_vinifera	Serenoa_repens)	Phoenix_dactylifera)	(Iriartea_deltoidea	((((((Sclerosperma_profizianum	Orania_palindan)	Chamaedorea_seifrizii)	((((Reinhardtia_gracilis	Oenocarpus_bataua)	Oenocarpus_minor)	(((Dypsis_decaryi	(Prestoea_acuminata	(Podococcus_barteri	Pelagodoxa_henryana)))	Manicaria_saccifera)	((Heterospathe_cagayanensis	((Kentiopsis_piersoniorum	Veitchia_spiralis)	Dictyosperma_album))	(Reinhardtia_simplex	(Reinhardtia_paiewonskiana	Reinhardtia_latisecta)))))	Geonoma_undata))	(Attalea_speciosa	((Elaeis_guineensis	Elaeis_oleifera)	Bactris_major)))	Sabal_domingensis)	Roystonea_regia)))	Hydriastele_microspadix)	Nypa_fruticans);
((Sabal_domingensis	(((((Sclerosperma_profizianum	Orania_palindan)	Chamaedorea_seifrizii)	((Reinhardtia_simplex	(Reinhardtia_paiewonskiana	Reinhardtia_latisecta))	(Dypsis_decaryi	(((Prestoea_acuminata	(((Reinhardtia_gracilis	Oenocarpus_bataua)	Oenocarpus_minor)	Hydriastele_microspadix))	((Heterospathe_cagayanensis	((Kentiopsis_piersoniorum	Veitchia_spiralis)	Dictyosperma_album))	(Podococcus_barteri	Pelagodoxa_henryana)))	(Geonoma_undata	Manicaria_saccifera)))))	(Attalea_speciosa	((Elaeis_guineensis	Elaeis_oleifera)	Bactris_major)))	(((Roystonea_regia	(Pseudophoenix_vinifera	Serenoa_repens))	Phoenix_dactylifera)	Iriartea_deltoidea)))	Nypa_fruticans);
((((Sabal_domingensis	((((((Reinhardtia_gracilis	Oenocarpus_bataua)	Oenocarpus_minor)	((Manicaria_saccifera	((Hydriastele_microspadix	Heterospathe_cagayanensis)	((Kentiopsis_piersoniorum	Veitchia_spiralis)	Dictyosperma_album)))	((Dypsis_decaryi	Prestoea_acuminata)	((Sclerosperma_profizianum	Orania_palindan)	(Podococcus_barteri	Pelagodoxa_henryana)))))	(Geonoma_undata	(Reinhardtia_simplex	((Chamaedorea_seifrizii	Reinhardtia_paiewonskiana)	Reinhardtia_latisecta))))	(Attalea_speciosa	((Elaeis_guineensis	Elaeis_oleifera)	Bactris_major)))	Iriartea_deltoidea))	Roystonea_regia)	(Phoenix_dactylifera	(Pseudophoenix_vinifera	Serenoa_repens)))	Nypa_fruticans);
((((Sabal_domingensis	(Iriartea_deltoidea	Roystonea_regia))	((((Orania_palindan	Geonoma_undata)	((Prestoea_acuminata	((Reinhardtia_gracilis	Oenocarpus_bataua)	Oenocarpus_minor))	((Pelagodoxa_henryana	Podococcus_barteri)	(((Heterospathe_cagayanensis	((Kentiopsis_piersoniorum	(Hydriastele_microspadix	Veitchia_spiralis))	Dictyosperma_album))	Manicaria_saccifera)	Dypsis_decaryi))))	(Reinhardtia_simplex	(Reinhardtia_paiewonskiana	Reinhardtia_latisecta)))	((((Elaeis_guineensis	Elaeis_oleifera)	Bactris_major)	(Chamaedorea_seifrizii	Attalea_speciosa))	Sclerosperma_profizianum)))	(Phoenix_dactylifera	(Pseudophoenix_vinifera	Serenoa_repens)))	Nypa_fruticans);
((((Sabal_domingensis	(Iriartea_deltoidea	((((Elaeis_guineensis	Elaeis_oleifera)	Bactris_major)	Attalea_speciosa)	(Sclerosperma_profizianum	(((Orania_palindan	(Geonoma_undata	((((Dictyosperma_album	((Hydriastele_microspadix	Heterospathe_cagayanensis)	(Kentiopsis_piersoniorum	Veitchia_spiralis)))	Manicaria_saccifera)	Prestoea_acuminata)	(Dypsis_decaryi	((Reinhardtia_simplex	(Reinhardtia_paiewonskiana	Reinhardtia_latisecta))	Podococcus_barteri)))))	Pelagodoxa_henryana)	((Reinhardtia_gracilis	Oenocarpus_bataua)	Oenocarpus_minor))))))	Roystonea_regia)	(Phoenix_dactylifera	(Pseudophoenix_vinifera	(Chamaedorea_seifrizii	Serenoa_repens))))	Nypa_fruticans);
(((((((Reinhardtia_simplex	(Reinhardtia_paiewonskiana	Reinhardtia_latisecta))	((Geonoma_undata	Manicaria_saccifera)	(((Hydriastele_microspadix	((Reinhardtia_gracilis	Oenocarpus_bataua)	Oenocarpus_minor))	(Pelagodoxa_henryana	(Dypsis_decaryi	(Podococcus_barteri	Prestoea_acuminata))))	((Dictyosperma_album	(Kentiopsis_piersoniorum	Veitchia_spiralis))	Heterospathe_cagayanensis))))	((Orania_palindan	Sclerosperma_profizianum)	(((Elaeis_guineensis	Elaeis_oleifera)	Bactris_major)	Attalea_speciosa)))	(Roystonea_regia	Iriartea_deltoidea))	(Phoenix_dactylifera	(Pseudophoenix_vinifera	(Chamaedorea_seifrizii	Serenoa_repens))))	Sabal_domingensis)	Nypa_fruticans);
(((((((Reinhardtia_simplex	((Hydriastele_microspadix	Reinhardtia_paiewonskiana)	Reinhardtia_latisecta))	((Dypsis_decaryi	(Prestoea_acuminata	((Reinhardtia_gracilis	Oenocarpus_bataua)	Oenocarpus_minor)))	((Geonoma_undata	Manicaria_saccifera)	(((Orania_palindan	Sclerosperma_profizianum)	(Podococcus_barteri	Pelagodoxa_henryana))	((Dictyosperma_album	(Kentiopsis_piersoniorum	Veitchia_spiralis))	Heterospathe_cagayanensis)))))	(((Elaeis_guineensis	Elaeis_oleifera)	Bactris_major)	Attalea_speciosa))	(Roystonea_regia	Iriartea_deltoidea))	(Phoenix_dactylifera	(Pseudophoenix_vinifera	(Chamaedorea_seifrizii	Serenoa_repens))))	Sabal_domingensis)	Nypa_fruticans);
(((((((Reinhardtia_simplex	(Reinhardtia_paiewonskiana	Reinhardtia_latisecta))	((((Oenocarpus_bataua	Oenocarpus_minor)	((Prestoea_acuminata	Dypsis_decaryi)	(Podococcus_barteri	((Sclerosperma_profizianum	Orania_palindan)	Pelagodoxa_henryana))))	((Dictyosperma_album	(Kentiopsis_piersoniorum	Veitchia_spiralis))	(Heterospathe_cagayanensis	Hydriastele_microspadix)))	(Geonoma_undata	Manicaria_saccifera)))	(Reinhardtia_gracilis	((Pseudophoenix_vinifera	(Chamaedorea_seifrizii	((Elaeis_guineensis	Elaeis_oleifera)	Bactris_major)))	Attalea_speciosa)))	(Roystonea_regia	Iriartea_deltoidea))	(Phoenix_dactylifera	Serenoa_repens))	Sabal_domingensis)	Nypa_fruticans);
((Phoenix_dactylifera	((Pseudophoenix_vinifera	Serenoa_repens)	((Sabal_domingensis	(((Reinhardtia_simplex	(Reinhardtia_paiewonskiana	Reinhardtia_latisecta))	((((Elaeis_guineensis	Elaeis_oleifera)	((Bactris_major	(Dypsis_decaryi	Attalea_speciosa))	Chamaedorea_seifrizii))	(Podococcus_barteri	(Sclerosperma_profizianum	Orania_palindan)))	(((Dictyosperma_album	((Heterospathe_cagayanensis	(Kentiopsis_piersoniorum	Veitchia_spiralis))	Hydriastele_microspadix))	Pelagodoxa_henryana)	(((Reinhardtia_gracilis	Oenocarpus_bataua)	Oenocarpus_minor)	(Prestoea_acuminata	(Geonoma_undata	Manicaria_saccifera))))))	Iriartea_deltoidea))	Roystonea_regia)))	Nypa_fruticans);
(((Phoenix_dactylifera	(Pseudophoenix_vinifera	Serenoa_repens))	(Sabal_domingensis	((Roystonea_regia	Iriartea_deltoidea)	(((Reinhardtia_simplex	(Reinhardtia_paiewonskiana	Reinhardtia_latisecta))	(((Orania_palindan	(Podococcus_barteri	Sclerosperma_profizianum))	((Heterospathe_cagayanensis	(((Hydriastele_microspadix	Kentiopsis_piersoniorum)	Veitchia_spiralis)	Dictyosperma_album))	(Pelagodoxa_henryana	(((Dypsis_decaryi	(Prestoea_acuminata	Reinhardtia_gracilis))	(Oenocarpus_bataua	Oenocarpus_minor))	Manicaria_saccifera))))	Geonoma_undata))	((Bactris_major	(Elaeis_guineensis	Elaeis_oleifera))	(Attalea_speciosa	Chamaedorea_seifrizii))))))	Nypa_fruticans);
(((((Sabal_domingensis	Phoenix_dactylifera)	(Roystonea_regia	((((Reinhardtia_simplex	(Reinhardtia_paiewonskiana	Reinhardtia_latisecta))	(Attalea_speciosa	(Bactris_major	(Elaeis_oleifera	Elaeis_guineensis))))	((Heterospathe_cagayanensis	Geonoma_undata)	((Sclerosperma_profizianum	((Orania_palindan	Pelagodoxa_henryana)	(Hydriastele_microspadix	Podococcus_barteri)))	(((Dypsis_decaryi	Prestoea_acuminata)	(Oenocarpus_minor	(Oenocarpus_bataua	Reinhardtia_gracilis)))	(Manicaria_saccifera	((Kentiopsis_piersoniorum	Veitchia_spiralis)	Dictyosperma_album))))))	Pseudophoenix_vinifera)))	(Serenoa_repens	Chamaedorea_seifrizii))	Iriartea_deltoidea)	Nypa_fruticans);
(((((Pseudophoenix_vinifera	(Serenoa_repens	Chamaedorea_seifrizii))	Phoenix_dactylifera)	(Roystonea_regia	(Iriartea_deltoidea	(((Orania_palindan	Sclerosperma_profizianum)	((Reinhardtia_simplex	(Reinhardtia_paiewonskiana	Reinhardtia_latisecta))	(((Geonoma_undata	Manicaria_saccifera)	Dypsis_decaryi)	(((Prestoea_acuminata	(Oenocarpus_minor	(Oenocarpus_bataua	Reinhardtia_gracilis)))	Podococcus_barteri)	((Heterospathe_cagayanensis	((Kentiopsis_piersoniorum	Veitchia_spiralis)	(Hydriastele_microspadix	Dictyosperma_album)))	Pelagodoxa_henryana)))))	(Attalea_speciosa	((Elaeis_oleifera	Bactris_major)	Elaeis_guineensis))))))	Sabal_domingensis)	Nypa_fruticans);
(((((Chamaedorea_seifrizii	(Pseudophoenix_vinifera	Serenoa_repens))	Phoenix_dactylifera)	((Roystonea_regia	((((Reinhardtia_simplex	(((Orania_palindan	Sclerosperma_profizianum)	Reinhardtia_paiewonskiana)	Reinhardtia_latisecta))	((((Podococcus_barteri	Prestoea_acuminata)	(Oenocarpus_minor	Oenocarpus_bataua))	((Hydriastele_microspadix	Heterospathe_cagayanensis)	((Kentiopsis_piersoniorum	Veitchia_spiralis)	Dictyosperma_album)))	((Geonoma_undata	Manicaria_saccifera)	Pelagodoxa_henryana)))	Reinhardtia_gracilis)	(Dypsis_decaryi	(Attalea_speciosa	((Elaeis_oleifera	Elaeis_guineensis)	Bactris_major)))))	Iriartea_deltoidea))	Sabal_domingensis)	Nypa_fruticans);
(((((Pseudophoenix_vinifera	Serenoa_repens)	Phoenix_dactylifera)	(Iriartea_deltoidea	(Roystonea_regia	((Dypsis_decaryi	(Attalea_speciosa	((Elaeis_oleifera	Elaeis_guineensis)	Bactris_major)))	((Reinhardtia_simplex	((Chamaedorea_seifrizii	Reinhardtia_paiewonskiana)	Reinhardtia_latisecta))	((Orania_palindan	Sclerosperma_profizianum)	(Geonoma_undata	((Oenocarpus_minor	Oenocarpus_bataua)	(Manicaria_saccifera	((Podococcus_barteri	Prestoea_acuminata)	((Reinhardtia_gracilis	Pelagodoxa_henryana)	((Dictyosperma_album	Kentiopsis_piersoniorum)	(Veitchia_spiralis	(Hydriastele_microspadix	Heterospathe_cagayanensis))))))))))))))	Sabal_domingensis)	Nypa_fruticans);
(((Phoenix_dactylifera	(Pseudophoenix_vinifera	(Chamaedorea_seifrizii	Serenoa_repens)))	((Sabal_domingensis	Iriartea_deltoidea)	(((Attalea_speciosa	((Elaeis_oleifera	Elaeis_guineensis)	Bactris_major))	((Reinhardtia_simplex	(Reinhardtia_paiewonskiana	Reinhardtia_latisecta))	(Geonoma_undata	((((Podococcus_barteri	Orania_palindan)	Sclerosperma_profizianum)	(Oenocarpus_minor	(Reinhardtia_gracilis	Oenocarpus_bataua)))	((Manicaria_saccifera	((Hydriastele_microspadix	((Veitchia_spiralis	Kentiopsis_piersoniorum)	Dictyosperma_album))	Heterospathe_cagayanensis))	((Dypsis_decaryi	Prestoea_acuminata)	Pelagodoxa_henryana))))))	Roystonea_regia)))	Nypa_fruticans);
(((Phoenix_dactylifera	(Pseudophoenix_vinifera	Serenoa_repens))	((((Attalea_speciosa	((Elaeis_oleifera	Elaeis_guineensis)	Bactris_major))	((Reinhardtia_simplex	((Chamaedorea_seifrizii	Reinhardtia_paiewonskiana)	Reinhardtia_latisecta))	((Orania_palindan	Sclerosperma_profizianum)	((((Hydriastele_microspadix	((Veitchia_spiralis	Kentiopsis_piersoniorum)	Dictyosperma_album))	Heterospathe_cagayanensis)	(Podococcus_barteri	Pelagodoxa_henryana))	(((Oenocarpus_minor	(Reinhardtia_gracilis	Oenocarpus_bataua))	(Dypsis_decaryi	Prestoea_acuminata))	(Geonoma_undata	Manicaria_saccifera))))))	Iriartea_deltoidea)	(Sabal_domingensis	Roystonea_regia)))	Nypa_fruticans);
(((Phoenix_dactylifera	(Pseudophoenix_vinifera	Serenoa_repens))	((Iriartea_deltoidea	(((Hydriastele_microspadix	Chamaedorea_seifrizii)	(Reinhardtia_gracilis	(Attalea_speciosa	((Elaeis_oleifera	Elaeis_guineensis)	Bactris_major))))	((Reinhardtia_simplex	(Reinhardtia_paiewonskiana	Reinhardtia_latisecta))	((((Sclerosperma_profizianum	(Oenocarpus_minor	Oenocarpus_bataua))	Orania_palindan)	(((Podococcus_barteri	((Kentiopsis_piersoniorum	Dictyosperma_album)	(Veitchia_spiralis	Heterospathe_cagayanensis)))	(Manicaria_saccifera	(Dypsis_decaryi	Prestoea_acuminata)))	Pelagodoxa_henryana))	Geonoma_undata))))	(Sabal_domingensis	Roystonea_regia)))	Nypa_fruticans);
((Sabal_domingensis	((Roystonea_regia	(Phoenix_dactylifera	(Pseudophoenix_vinifera	(Chamaedorea_seifrizii	Serenoa_repens))))	(Iriartea_deltoidea	((Reinhardtia_simplex	(Reinhardtia_paiewonskiana	Reinhardtia_latisecta))	((Dypsis_decaryi	(Attalea_speciosa	((Elaeis_oleifera	Elaeis_guineensis)	Bactris_major)))	(((((Geonoma_undata	Manicaria_saccifera)	Pelagodoxa_henryana)	((Hydriastele_microspadix	((Veitchia_spiralis	Kentiopsis_piersoniorum)	Dictyosperma_album))	Heterospathe_cagayanensis))	((Prestoea_acuminata	(Sclerosperma_profizianum	(Oenocarpus_minor	(Reinhardtia_gracilis	Oenocarpus_bataua))))	Podococcus_barteri))	Orania_palindan))))))	Nypa_fruticans);
((((Chamaedorea_seifrizii	Phoenix_dactylifera)	(Pseudophoenix_vinifera	Serenoa_repens))	(Sabal_domingensis	((Iriartea_deltoidea	Roystonea_regia)	((((Reinhardtia_simplex	(Reinhardtia_paiewonskiana	Reinhardtia_latisecta))	(Manicaria_saccifera	((((Hydriastele_microspadix	((Veitchia_spiralis	Kentiopsis_piersoniorum)	Dictyosperma_album))	Heterospathe_cagayanensis)	((Prestoea_acuminata	(Oenocarpus_minor	(Reinhardtia_gracilis	Oenocarpus_bataua)))	Dypsis_decaryi))	(Podococcus_barteri	((Sclerosperma_profizianum	Orania_palindan)	Pelagodoxa_henryana)))))	Geonoma_undata)	(Attalea_speciosa	((Elaeis_oleifera	Elaeis_guineensis)	Bactris_major))))))	Nypa_fruticans);
((((Iriartea_deltoidea	((((((Dypsis_decaryi	((Elaeis_oleifera	Elaeis_guineensis)	Bactris_major))	Attalea_speciosa)	((((Pelagodoxa_henryana	(Dictyosperma_album	(Heterospathe_cagayanensis	(Veitchia_spiralis	Kentiopsis_piersoniorum))))	(Geonoma_undata	Manicaria_saccifera))	(Prestoea_acuminata	(Oenocarpus_minor	Oenocarpus_bataua)))	(Reinhardtia_gracilis	((Hydriastele_microspadix	Chamaedorea_seifrizii)	(Sclerosperma_profizianum	Orania_palindan)))))	(Reinhardtia_simplex	(Reinhardtia_paiewonskiana	Reinhardtia_latisecta)))	Podococcus_barteri)	Roystonea_regia))	(Phoenix_dactylifera	(Pseudophoenix_vinifera	Serenoa_repens)))	Sabal_domingensis)	Nypa_fruticans);
((Sabal_domingensis	((Phoenix_dactylifera	((Pseudophoenix_vinifera	Serenoa_repens)	Roystonea_regia))	((((((Orania_palindan	Chamaedorea_seifrizii)	Sclerosperma_profizianum)	((((Podococcus_barteri	(((Reinhardtia_gracilis	Oenocarpus_bataua)	Oenocarpus_minor)	Dypsis_decaryi))	Pelagodoxa_henryana)	(Prestoea_acuminata	(Geonoma_undata	Manicaria_saccifera)))	(((Kentiopsis_piersoniorum	Veitchia_spiralis)	Dictyosperma_album)	(Hydriastele_microspadix	Heterospathe_cagayanensis))))	(Reinhardtia_simplex	(Reinhardtia_paiewonskiana	Reinhardtia_latisecta)))	((Bactris_major	(Elaeis_guineensis	Elaeis_oleifera))	Attalea_speciosa))	Iriartea_deltoidea)))	Nypa_fruticans);
((((((((Orania_palindan	Chamaedorea_seifrizii)	Sclerosperma_profizianum)	(((((Prestoea_acuminata	((Reinhardtia_gracilis	Oenocarpus_bataua)	Oenocarpus_minor))	Manicaria_saccifera)	(((Veitchia_spiralis	Heterospathe_cagayanensis)	(Dictyosperma_album	(Kentiopsis_piersoniorum	Hydriastele_microspadix)))	(Dypsis_decaryi	(Podococcus_barteri	Pelagodoxa_henryana))))	Geonoma_undata)	(Roystonea_regia	(Reinhardtia_simplex	(Reinhardtia_paiewonskiana	Reinhardtia_latisecta)))))	(Attalea_speciosa	(Bactris_major	(Elaeis_guineensis	Elaeis_oleifera))))	(Sabal_domingensis	Iriartea_deltoidea))	(Pseudophoenix_vinifera	Serenoa_repens))	Phoenix_dactylifera)	Nypa_fruticans);
((((Pseudophoenix_vinifera	Serenoa_repens)	Phoenix_dactylifera)	(Roystonea_regia	(Sabal_domingensis	((((Dypsis_decaryi	(Chamaedorea_seifrizii	(Attalea_speciosa	(Bactris_major	(Elaeis_guineensis	Elaeis_oleifera)))))	(Orania_palindan	(Sclerosperma_profizianum	((Prestoea_acuminata	(Manicaria_saccifera	((Hydriastele_microspadix	Heterospathe_cagayanensis)	((Veitchia_spiralis	Kentiopsis_piersoniorum)	Dictyosperma_album))))	(((Geonoma_undata	Podococcus_barteri)	Pelagodoxa_henryana)	((Reinhardtia_gracilis	Oenocarpus_bataua)	Oenocarpus_minor))))))	(Reinhardtia_simplex	(Reinhardtia_paiewonskiana	Reinhardtia_latisecta)))	Iriartea_deltoidea))))	Nypa_fruticans);
(((((Pseudophoenix_vinifera	Serenoa_repens)	(Roystonea_regia	Phoenix_dactylifera))	(((((((Manicaria_saccifera	(Heterospathe_cagayanensis	((Veitchia_spiralis	Kentiopsis_piersoniorum)	(Hydriastele_microspadix	Dictyosperma_album))))	(Prestoea_acuminata	((Reinhardtia_gracilis	Oenocarpus_bataua)	Oenocarpus_minor)))	((Podococcus_barteri	(Dypsis_decaryi	(Orania_palindan	Sclerosperma_profizianum)))	Pelagodoxa_henryana))	Geonoma_undata)	(Reinhardtia_simplex	(Reinhardtia_paiewonskiana	Reinhardtia_latisecta)))	(Chamaedorea_seifrizii	(Attalea_speciosa	(Bactris_major	(Elaeis_guineensis	Elaeis_oleifera)))))	Iriartea_deltoidea))	Sabal_domingensis)	Nypa_fruticans);
(((((((Attalea_speciosa	((Chamaedorea_seifrizii	Elaeis_guineensis)	Elaeis_oleifera))	Bactris_major)	Roystonea_regia)	(((Geonoma_undata	Manicaria_saccifera)	(((Veitchia_spiralis	Kentiopsis_piersoniorum)	(Dictyosperma_album	Heterospathe_cagayanensis))	(((Reinhardtia_gracilis	Oenocarpus_bataua)	Oenocarpus_minor)	((Dypsis_decaryi	Prestoea_acuminata)	((Podococcus_barteri	(Orania_palindan	Sclerosperma_profizianum))	Pelagodoxa_henryana)))))	((Hydriastele_microspadix	Iriartea_deltoidea)	(Reinhardtia_simplex	(Reinhardtia_paiewonskiana	Reinhardtia_latisecta)))))	((Pseudophoenix_vinifera	Serenoa_repens)	Phoenix_dactylifera))	Sabal_domingensis)	Nypa_fruticans);
(((((Sabal_domingensis	Roystonea_regia)	(((Attalea_speciosa	(Bactris_major	(Elaeis_oleifera	Elaeis_guineensis)))	((((((Podococcus_barteri	(Orania_palindan	Sclerosperma_profizianum))	Pelagodoxa_henryana)	Manicaria_saccifera)	((Prestoea_acuminata	(Dypsis_decaryi	((Reinhardtia_gracilis	Oenocarpus_bataua)	Oenocarpus_minor)))	((Heterospathe_cagayanensis	Hydriastele_microspadix)	((Veitchia_spiralis	Kentiopsis_piersoniorum)	Dictyosperma_album))))	Geonoma_undata)	(Reinhardtia_simplex	(Reinhardtia_paiewonskiana	Reinhardtia_latisecta))))	Iriartea_deltoidea))	(Phoenix_dactylifera	(Pseudophoenix_vinifera	Serenoa_repens)))	Chamaedorea_seifrizii)	Nypa_fruticans);
((Sabal_domingensis	((Roystonea_regia	((((Geonoma_undata	(((Pseudophoenix_vinifera	Podococcus_barteri)	(Orania_palindan	Sclerosperma_profizianum))	((Pelagodoxa_henryana	(((Reinhardtia_gracilis	Oenocarpus_bataua)	Oenocarpus_minor)	(Prestoea_acuminata	Dypsis_decaryi)))	(Manicaria_saccifera	((Heterospathe_cagayanensis	(Veitchia_spiralis	Kentiopsis_piersoniorum))	(Dictyosperma_album	Hydriastele_microspadix))))))	(Reinhardtia_simplex	(Reinhardtia_paiewonskiana	Reinhardtia_latisecta)))	(Attalea_speciosa	(Bactris_major	(Elaeis_oleifera	Elaeis_guineensis))))	Iriartea_deltoidea))	(Phoenix_dactylifera	(Serenoa_repens	Chamaedorea_seifrizii))))	Nypa_fruticans);
((Sabal_domingensis	((Iriartea_deltoidea	((((Chamaedorea_seifrizii	(Orania_palindan	Sclerosperma_profizianum))	(Podococcus_barteri	((((((Reinhardtia_gracilis	Oenocarpus_bataua)	Oenocarpus_minor)	Prestoea_acuminata)	Dypsis_decaryi)	(Pelagodoxa_henryana	(Geonoma_undata	Manicaria_saccifera)))	(Heterospathe_cagayanensis	(Dictyosperma_album	(Veitchia_spiralis	Kentiopsis_piersoniorum))))))	(Reinhardtia_simplex	(Reinhardtia_paiewonskiana	Reinhardtia_latisecta)))	(Attalea_speciosa	(Bactris_major	(Elaeis_oleifera	Elaeis_guineensis)))))	((Roystonea_regia	Phoenix_dactylifera)	(Pseudophoenix_vinifera	(Serenoa_repens	Hydriastele_microspadix)))))	Nypa_fruticans);
((Sabal_domingensis	((Iriartea_deltoidea	(Roystonea_regia	((((Orania_palindan	Sclerosperma_profizianum)	((Podococcus_barteri	(((Pelagodoxa_henryana	((Hydriastele_microspadix	Heterospathe_cagayanensis)	(Dictyosperma_album	(Veitchia_spiralis	Kentiopsis_piersoniorum))))	(((Reinhardtia_gracilis	Oenocarpus_bataua)	Oenocarpus_minor)	Prestoea_acuminata))	(Geonoma_undata	Manicaria_saccifera)))	Dypsis_decaryi))	(Reinhardtia_simplex	(Reinhardtia_paiewonskiana	Reinhardtia_latisecta)))	(Attalea_speciosa	(Elaeis_oleifera	(Chamaedorea_seifrizii	Elaeis_guineensis))))))	((Pseudophoenix_vinifera	Serenoa_repens)	(Phoenix_dactylifera	Bactris_major))))	Nypa_fruticans);
(((((Pseudophoenix_vinifera	(Chamaedorea_seifrizii	Serenoa_repens))	Phoenix_dactylifera)	(((Reinhardtia_gracilis	Sabal_domingensis)	Roystonea_regia)	((((Attalea_speciosa	(Bactris_major	(Elaeis_oleifera	Elaeis_guineensis)))	((Podococcus_barteri	(Orania_palindan	Sclerosperma_profizianum))	((((((Oenocarpus_bataua	Oenocarpus_minor)	Prestoea_acuminata)	Dypsis_decaryi)	((Heterospathe_cagayanensis	(Dictyosperma_album	(Veitchia_spiralis	Kentiopsis_piersoniorum)))	Pelagodoxa_henryana))	Manicaria_saccifera)	Geonoma_undata)))	(Reinhardtia_simplex	(Reinhardtia_paiewonskiana	Reinhardtia_latisecta)))	Iriartea_deltoidea)))	Hydriastele_microspadix)	Nypa_fruticans);
(((Phoenix_dactylifera	(Sabal_domingensis	(((Chamaedorea_seifrizii	(Attalea_speciosa	((Elaeis_oleifera	Elaeis_guineensis)	Bactris_major)))	((Reinhardtia_simplex	(Reinhardtia_paiewonskiana	Reinhardtia_latisecta))	(Geonoma_undata	((Orania_palindan	Sclerosperma_profizianum)	(((Reinhardtia_gracilis	Oenocarpus_bataua)	Oenocarpus_minor)	(((Manicaria_saccifera	((Hydriastele_microspadix	Heterospathe_cagayanensis)	((Kentiopsis_piersoniorum	Veitchia_spiralis)	Dictyosperma_album)))	(Prestoea_acuminata	(Podococcus_barteri	Dypsis_decaryi)))	Pelagodoxa_henryana))))))	(Iriartea_deltoidea	Roystonea_regia))))	(Pseudophoenix_vinifera	Serenoa_repens))	Nypa_fruticans);
(((Phoenix_dactylifera	(Sabal_domingensis	((((Attalea_speciosa	((Elaeis_oleifera	Elaeis_guineensis)	Bactris_major))	(Orania_palindan	Sclerosperma_profizianum))	(((Reinhardtia_simplex	((Chamaedorea_seifrizii	Reinhardtia_paiewonskiana)	Reinhardtia_latisecta))	((((Manicaria_saccifera	((Hydriastele_microspadix	Heterospathe_cagayanensis)	((Kentiopsis_piersoniorum	Veitchia_spiralis)	Dictyosperma_album)))	((Podococcus_barteri	Pelagodoxa_henryana)	(Prestoea_acuminata	Dypsis_decaryi)))	Reinhardtia_gracilis)	(Oenocarpus_bataua	Oenocarpus_minor)))	Geonoma_undata))	(Iriartea_deltoidea	Roystonea_regia))))	(Pseudophoenix_vinifera	Serenoa_repens))	Nypa_fruticans);
(((Sabal_domingensis	(Roystonea_regia	((((Geonoma_undata	((Reinhardtia_simplex	(Reinhardtia_paiewonskiana	Reinhardtia_latisecta))	(Podococcus_barteri	((Prestoea_acuminata	((Dypsis_decaryi	((Reinhardtia_gracilis	Oenocarpus_bataua)	Oenocarpus_minor))	(((Hydriastele_microspadix	Heterospathe_cagayanensis)	((Kentiopsis_piersoniorum	Veitchia_spiralis)	Dictyosperma_album))	Pelagodoxa_henryana)))	Manicaria_saccifera))))	Orania_palindan)	(Sclerosperma_profizianum	((Attalea_speciosa	((Elaeis_oleifera	Elaeis_guineensis)	Bactris_major))	Chamaedorea_seifrizii)))	Iriartea_deltoidea)))	((Pseudophoenix_vinifera	Serenoa_repens)	Phoenix_dactylifera))	Nypa_fruticans);
(((Sabal_domingensis	((Roystonea_regia	(((Reinhardtia_simplex	(Reinhardtia_paiewonskiana	Reinhardtia_latisecta))	((Sclerosperma_profizianum	Orania_palindan)	(((Dypsis_decaryi	((Podococcus_barteri	Prestoea_acuminata)	((Reinhardtia_gracilis	Oenocarpus_bataua)	Oenocarpus_minor)))	(Pelagodoxa_henryana	(Geonoma_undata	Manicaria_saccifera)))	(Heterospathe_cagayanensis	((Kentiopsis_piersoniorum	Veitchia_spiralis)	(Hydriastele_microspadix	Dictyosperma_album))))))	((Attalea_speciosa	((Elaeis_oleifera	Elaeis_guineensis)	Bactris_major))	Chamaedorea_seifrizii)))	Iriartea_deltoidea))	((Pseudophoenix_vinifera	Serenoa_repens)	Phoenix_dactylifera))	Nypa_fruticans);
((((Sabal_domingensis	(Iriartea_deltoidea	((((Roystonea_regia	Geonoma_undata)	(((Reinhardtia_gracilis	Attalea_speciosa)	((Elaeis_oleifera	Elaeis_guineensis)	Bactris_major))	Chamaedorea_seifrizii))	((Reinhardtia_paiewonskiana	(Reinhardtia_latisecta	Reinhardtia_simplex))	(Orania_palindan	((Manicaria_saccifera	((((Hydriastele_microspadix	Heterospathe_cagayanensis)	((Kentiopsis_piersoniorum	Veitchia_spiralis)	Dictyosperma_album))	Pelagodoxa_henryana)	((Dypsis_decaryi	Prestoea_acuminata)	(Oenocarpus_bataua	Oenocarpus_minor))))	Podococcus_barteri))))	Sclerosperma_profizianum)))	(Pseudophoenix_vinifera	Serenoa_repens))	Phoenix_dactylifera)	Nypa_fruticans);
((((Chamaedorea_seifrizii	Serenoa_repens)	Phoenix_dactylifera)	(Iriartea_deltoidea	(((Attalea_speciosa	((Elaeis_oleifera	(Pseudophoenix_vinifera	Elaeis_guineensis))	Bactris_major))	((Reinhardtia_simplex	(Reinhardtia_paiewonskiana	Reinhardtia_latisecta))	((Sclerosperma_profizianum	Orania_palindan)	(Geonoma_undata	((Prestoea_acuminata	(Dypsis_decaryi	((Reinhardtia_gracilis	Oenocarpus_bataua)	Oenocarpus_minor)))	((Podococcus_barteri	Pelagodoxa_henryana)	(Manicaria_saccifera	((Hydriastele_microspadix	Heterospathe_cagayanensis)	((Kentiopsis_piersoniorum	Veitchia_spiralis)	Dictyosperma_album)))))))))	(Sabal_domingensis	Roystonea_regia))))	Nypa_fruticans);
(((((Hydriastele_microspadix	(Chamaedorea_seifrizii	Serenoa_repens))	Phoenix_dactylifera)	((((Geonoma_undata	(((Reinhardtia_gracilis	Oenocarpus_bataua)	Oenocarpus_minor)	(Sclerosperma_profizianum	(Podococcus_barteri	(Orania_palindan	Pelagodoxa_henryana)))))	(Prestoea_acuminata	(Manicaria_saccifera	(Heterospathe_cagayanensis	((Kentiopsis_piersoniorum	Veitchia_spiralis)	Dictyosperma_album)))))	(Iriartea_deltoidea	(Roystonea_regia	(Reinhardtia_simplex	(Reinhardtia_paiewonskiana	Reinhardtia_latisecta)))))	(Pseudophoenix_vinifera	(Dypsis_decaryi	(Attalea_speciosa	((Elaeis_oleifera	Elaeis_guineensis)	Bactris_major))))))	Sabal_domingensis)	Nypa_fruticans);
((Serenoa_repens	((Phoenix_dactylifera	((((((Reinhardtia_gracilis	(Reinhardtia_simplex	(Reinhardtia_paiewonskiana	Reinhardtia_latisecta)))	(((((Pseudophoenix_vinifera	Podococcus_barteri)	(Dypsis_decaryi	Prestoea_acuminata))	(Oenocarpus_bataua	Oenocarpus_minor))	(Manicaria_saccifera	((Heterospathe_cagayanensis	((Kentiopsis_piersoniorum	Veitchia_spiralis)	(Hydriastele_microspadix	Dictyosperma_album)))	Pelagodoxa_henryana)))	Geonoma_undata))	Orania_palindan)	(Sclerosperma_profizianum	(Attalea_speciosa	((Elaeis_oleifera	Elaeis_guineensis)	Bactris_major))))	(Iriartea_deltoidea	Roystonea_regia))	Sabal_domingensis))	Chamaedorea_seifrizii))	Nypa_fruticans);
(((((((Reinhardtia_simplex	(Reinhardtia_paiewonskiana	Reinhardtia_latisecta))	((((Sclerosperma_profizianum	(Dypsis_decaryi	(Attalea_speciosa	((Elaeis_oleifera	Elaeis_guineensis)	Bactris_major))))	Orania_palindan)	((Pelagodoxa_henryana	(Pseudophoenix_vinifera	((Reinhardtia_gracilis	Oenocarpus_bataua)	Oenocarpus_minor)))	(Prestoea_acuminata	((Dictyosperma_album	((Hydriastele_microspadix	Heterospathe_cagayanensis)	(Kentiopsis_piersoniorum	Veitchia_spiralis)))	Manicaria_saccifera))))	(Podococcus_barteri	Geonoma_undata)))	Roystonea_regia)	Sabal_domingensis)	Iriartea_deltoidea)	((Chamaedorea_seifrizii	Serenoa_repens)	Phoenix_dactylifera))	Nypa_fruticans);
(((((((((Pelagodoxa_henryana	Prestoea_acuminata)	((Sclerosperma_profizianum	Orania_palindan)	Podococcus_barteri))	(((Reinhardtia_simplex	(Reinhardtia_paiewonskiana	Reinhardtia_latisecta))	((Dictyosperma_album	(Kentiopsis_piersoniorum	Veitchia_spiralis))	(Hydriastele_microspadix	Heterospathe_cagayanensis)))	((Dypsis_decaryi	((Elaeis_oleifera	Elaeis_guineensis)	Bactris_major))	((Reinhardtia_gracilis	Oenocarpus_bataua)	Oenocarpus_minor))))	(Geonoma_undata	(Roystonea_regia	(Attalea_speciosa	Manicaria_saccifera))))	Sabal_domingensis)	Iriartea_deltoidea)	(Chamaedorea_seifrizii	(Pseudophoenix_vinifera	Serenoa_repens)))	Phoenix_dactylifera)	Nypa_fruticans);
((Sabal_domingensis	(((Sclerosperma_profizianum	(Roystonea_regia	(((Reinhardtia_gracilis	Oenocarpus_bataua)	Oenocarpus_minor)	(((((Heterospathe_cagayanensis	(Dictyosperma_album	((Hydriastele_microspadix	Kentiopsis_piersoniorum)	Veitchia_spiralis)))	((Dypsis_decaryi	Prestoea_acuminata)	(Pseudophoenix_vinifera	Podococcus_barteri)))	(Manicaria_saccifera	(Reinhardtia_simplex	(Reinhardtia_paiewonskiana	Reinhardtia_latisecta))))	Pelagodoxa_henryana)	(Iriartea_deltoidea	(Orania_palindan	Geonoma_undata))))))	(Chamaedorea_seifrizii	((Elaeis_oleifera	Elaeis_guineensis)	(Bactris_major	Attalea_speciosa))))	(Serenoa_repens	Phoenix_dactylifera)))	Nypa_fruticans);
((((Sabal_domingensis	(Sclerosperma_profizianum	((Elaeis_oleifera	Elaeis_guineensis)	Attalea_speciosa)))	((Iriartea_deltoidea	((Reinhardtia_simplex	(Reinhardtia_paiewonskiana	Reinhardtia_latisecta))	Roystonea_regia))	(((Manicaria_saccifera	((Podococcus_barteri	(Orania_palindan	Pelagodoxa_henryana))	((Prestoea_acuminata	(Oenocarpus_bataua	Oenocarpus_minor))	Dypsis_decaryi)))	((Kentiopsis_piersoniorum	Veitchia_spiralis)	(Dictyosperma_album	Heterospathe_cagayanensis)))	Geonoma_undata)))	((Bactris_major	(Pseudophoenix_vinifera	(Hydriastele_microspadix	((Chamaedorea_seifrizii	Reinhardtia_gracilis)	Serenoa_repens))))	Phoenix_dactylifera))	Nypa_fruticans);
((Chamaedorea_seifrizii	(Serenoa_repens	(((Iriartea_deltoidea	((Reinhardtia_gracilis	(((((Sclerosperma_profizianum	(Podococcus_barteri	(Hydriastele_microspadix	Orania_palindan)))	Pelagodoxa_henryana)	Prestoea_acuminata)	(((Heterospathe_cagayanensis	((Kentiopsis_piersoniorum	Veitchia_spiralis)	Dictyosperma_album))	Manicaria_saccifera)	((Oenocarpus_bataua	Oenocarpus_minor)	Dypsis_decaryi)))	Geonoma_undata))	((Pseudophoenix_vinifera	((Bactris_major	(Elaeis_oleifera	Elaeis_guineensis))	Attalea_speciosa))	(Reinhardtia_simplex	(Reinhardtia_paiewonskiana	Reinhardtia_latisecta)))))	(Roystonea_regia	Sabal_domingensis))	Phoenix_dactylifera)))	Nypa_fruticans);
((Phoenix_dactylifera	((Pseudophoenix_vinifera	Serenoa_repens)	(((Hydriastele_microspadix	Iriartea_deltoidea)	((((((((Reinhardtia_gracilis	Oenocarpus_bataua)	Oenocarpus_minor)	((Pelagodoxa_henryana	Podococcus_barteri)	(Dypsis_decaryi	Prestoea_acuminata)))	Manicaria_saccifera)	((Geonoma_undata	Heterospathe_cagayanensis)	((Kentiopsis_piersoniorum	Veitchia_spiralis)	Dictyosperma_album)))	(Orania_palindan	Sclerosperma_profizianum))	(Reinhardtia_simplex	(Reinhardtia_paiewonskiana	Reinhardtia_latisecta)))	((Chamaedorea_seifrizii	(Bactris_major	(Elaeis_oleifera	Elaeis_guineensis)))	Attalea_speciosa)))	(Roystonea_regia	Sabal_domingensis))))	Nypa_fruticans);
((((Chamaedorea_seifrizii	Phoenix_dactylifera)	(Iriartea_deltoidea	(((((((Dictyosperma_album	(((Kentiopsis_piersoniorum	Veitchia_spiralis)	Hydriastele_microspadix)	Heterospathe_cagayanensis))	((Oenocarpus_bataua	Oenocarpus_minor)	(Podococcus_barteri	(Reinhardtia_gracilis	Prestoea_acuminata))))	(Pelagodoxa_henryana	(Geonoma_undata	Manicaria_saccifera)))	(Orania_palindan	Sclerosperma_profizianum))	(Reinhardtia_simplex	(Reinhardtia_paiewonskiana	Reinhardtia_latisecta)))	(Dypsis_decaryi	((Bactris_major	(Elaeis_oleifera	Elaeis_guineensis))	Attalea_speciosa)))	(Roystonea_regia	(Pseudophoenix_vinifera	Serenoa_repens)))))	Sabal_domingensis)	Nypa_fruticans);
((Chamaedorea_seifrizii	((Phoenix_dactylifera	(Pseudophoenix_vinifera	Serenoa_repens))	((Roystonea_regia	(Iriartea_deltoidea	((((((Prestoea_acuminata	((Dypsis_decaryi	((Reinhardtia_gracilis	Oenocarpus_bataua)	Oenocarpus_minor))	Manicaria_saccifera))	((Dictyosperma_album	(Kentiopsis_piersoniorum	Veitchia_spiralis))	(Hydriastele_microspadix	Heterospathe_cagayanensis)))	(Pelagodoxa_henryana	(Podococcus_barteri	(Orania_palindan	Sclerosperma_profizianum))))	(Reinhardtia_simplex	(Reinhardtia_paiewonskiana	Reinhardtia_latisecta)))	Geonoma_undata)	((Bactris_major	(Elaeis_oleifera	Elaeis_guineensis))	Attalea_speciosa))))	Sabal_domingensis)))	Nypa_fruticans);
((Roystonea_regia	(((Iriartea_deltoidea	((((((Pelagodoxa_henryana	(Podococcus_barteri	(Orania_palindan	Sclerosperma_profizianum)))	Dypsis_decaryi)	(Prestoea_acuminata	((Reinhardtia_gracilis	Oenocarpus_bataua)	Oenocarpus_minor)))	((Dictyosperma_album	(Kentiopsis_piersoniorum	(Hydriastele_microspadix	Veitchia_spiralis)))	Heterospathe_cagayanensis))	(Reinhardtia_simplex	((Chamaedorea_seifrizii	Reinhardtia_paiewonskiana)	Reinhardtia_latisecta)))	((((Bactris_major	(Elaeis_oleifera	Elaeis_guineensis))	Attalea_speciosa)	Manicaria_saccifera)	Geonoma_undata)))	(Sabal_domingensis	Phoenix_dactylifera))	(Pseudophoenix_vinifera	Serenoa_repens)))	Nypa_fruticans);
(((((Pseudophoenix_vinifera	Serenoa_repens)	Roystonea_regia)	((Iriartea_deltoidea	Phoenix_dactylifera)	((((Manicaria_saccifera	Geonoma_undata)	(((((Orania_palindan	Sclerosperma_profizianum)	(Podococcus_barteri	Chamaedorea_seifrizii))	Pelagodoxa_henryana)	((Dictyosperma_album	((Hydriastele_microspadix	Kentiopsis_piersoniorum)	Veitchia_spiralis))	Heterospathe_cagayanensis))	(((Prestoea_acuminata	Dypsis_decaryi)	Reinhardtia_gracilis)	(Oenocarpus_bataua	Oenocarpus_minor))))	(Reinhardtia_simplex	(Reinhardtia_paiewonskiana	Reinhardtia_latisecta)))	((Bactris_major	(Elaeis_oleifera	Elaeis_guineensis))	Attalea_speciosa))))	Sabal_domingensis)	Nypa_fruticans);
(((((((Pseudophoenix_vinifera	Serenoa_repens)	Roystonea_regia)	Iriartea_deltoidea)	((((Bactris_major	(Elaeis_oleifera	Elaeis_guineensis))	((Reinhardtia_gracilis	(((Geonoma_undata	(Pelagodoxa_henryana	((Dictyosperma_album	(Kentiopsis_piersoniorum	Veitchia_spiralis))	(Hydriastele_microspadix	Heterospathe_cagayanensis))))	Manicaria_saccifera)	((Oenocarpus_bataua	Oenocarpus_minor)	((Dypsis_decaryi	Prestoea_acuminata)	Podococcus_barteri))))	(Reinhardtia_simplex	(Reinhardtia_paiewonskiana	Reinhardtia_latisecta))))	((Orania_palindan	Sclerosperma_profizianum)	Chamaedorea_seifrizii))	Attalea_speciosa))	Sabal_domingensis)	Phoenix_dactylifera)	Nypa_fruticans);
(((Iriartea_deltoidea	((Phoenix_dactylifera	((Pseudophoenix_vinifera	Serenoa_repens)	Roystonea_regia))	(((Reinhardtia_simplex	(Reinhardtia_paiewonskiana	Reinhardtia_latisecta))	((Podococcus_barteri	(((Dictyosperma_album	(Kentiopsis_piersoniorum	Veitchia_spiralis))	(Hydriastele_microspadix	Heterospathe_cagayanensis))	(((Dypsis_decaryi	Prestoea_acuminata)	(Reinhardtia_gracilis	Pelagodoxa_henryana))	(((Oenocarpus_bataua	Oenocarpus_minor)	((Orania_palindan	Sclerosperma_profizianum)	Chamaedorea_seifrizii))	Manicaria_saccifera))))	Geonoma_undata))	((Attalea_speciosa	Bactris_major)	(Elaeis_oleifera	Elaeis_guineensis)))))	Sabal_domingensis)	Nypa_fruticans);
(((Sabal_domingensis	(Iriartea_deltoidea	(Roystonea_regia	((((Manicaria_saccifera	((Hydriastele_microspadix	Dictyosperma_album)	((Kentiopsis_piersoniorum	Veitchia_spiralis)	Heterospathe_cagayanensis)))	(((Reinhardtia_gracilis	Oenocarpus_bataua)	Oenocarpus_minor)	(Geonoma_undata	(Prestoea_acuminata	(Podococcus_barteri	(Pelagodoxa_henryana	(Sclerosperma_profizianum	Orania_palindan)))))))	(Reinhardtia_simplex	(Reinhardtia_paiewonskiana	Reinhardtia_latisecta)))	((Chamaedorea_seifrizii	(((Elaeis_oleifera	Elaeis_guineensis)	Bactris_major)	Attalea_speciosa))	Dypsis_decaryi)))))	((Pseudophoenix_vinifera	Serenoa_repens)	Phoenix_dactylifera))	Nypa_fruticans);
((((((((((((Dypsis_decaryi	Prestoea_acuminata)	((Reinhardtia_gracilis	Oenocarpus_bataua)	Oenocarpus_minor))	(((Dictyosperma_album	(Kentiopsis_piersoniorum	Veitchia_spiralis))	(Hydriastele_microspadix	Heterospathe_cagayanensis))	Manicaria_saccifera))	(Podococcus_barteri	(Pelagodoxa_henryana	(Sclerosperma_profizianum	Orania_palindan))))	Geonoma_undata)	(Reinhardtia_simplex	((Chamaedorea_seifrizii	Reinhardtia_paiewonskiana)	Reinhardtia_latisecta)))	Roystonea_regia)	Iriartea_deltoidea)	(((Elaeis_oleifera	Elaeis_guineensis)	Bactris_major)	Attalea_speciosa))	((Pseudophoenix_vinifera	Serenoa_repens)	Phoenix_dactylifera))	Sabal_domingensis)	Nypa_fruticans);
((((Pseudophoenix_vinifera	Serenoa_repens)	Phoenix_dactylifera)	((((((((Prestoea_acuminata	(Podococcus_barteri	(Pelagodoxa_henryana	(Sclerosperma_profizianum	Orania_palindan))))	(Oenocarpus_bataua	Oenocarpus_minor))	((Dictyosperma_album	(Kentiopsis_piersoniorum	Veitchia_spiralis))	(Hydriastele_microspadix	Heterospathe_cagayanensis)))	(Reinhardtia_simplex	((Chamaedorea_seifrizii	Reinhardtia_paiewonskiana)	Reinhardtia_latisecta)))	((Geonoma_undata	Manicaria_saccifera)	(Roystonea_regia	(Dypsis_decaryi	(((Elaeis_oleifera	Elaeis_guineensis)	Bactris_major)	Attalea_speciosa)))))	Reinhardtia_gracilis)	Iriartea_deltoidea)	Sabal_domingensis))	Nypa_fruticans);
((((Pseudophoenix_vinifera	Serenoa_repens)	Phoenix_dactylifera)	(((((((Elaeis_oleifera	Elaeis_guineensis)	Bactris_major)	Sclerosperma_profizianum)	Orania_palindan)	(Reinhardtia_gracilis	((((Manicaria_saccifera	(Roystonea_regia	(Hydriastele_microspadix	Attalea_speciosa)))	Geonoma_undata)	(Reinhardtia_simplex	(Reinhardtia_paiewonskiana	Reinhardtia_latisecta)))	((Pelagodoxa_henryana	(((Oenocarpus_bataua	Oenocarpus_minor)	(Dypsis_decaryi	Prestoea_acuminata))	(((Chamaedorea_seifrizii	Dictyosperma_album)	(Kentiopsis_piersoniorum	Veitchia_spiralis))	Heterospathe_cagayanensis)))	Podococcus_barteri))))	Iriartea_deltoidea)	Sabal_domingensis))	Nypa_fruticans);
((Sabal_domingensis	(Iriartea_deltoidea	((((((Reinhardtia_simplex	(((Hydriastele_microspadix	Chamaedorea_seifrizii)	Reinhardtia_paiewonskiana)	Reinhardtia_latisecta))	Roystonea_regia)	(((Oenocarpus_bataua	Oenocarpus_minor)	Manicaria_saccifera)	((Dictyosperma_album	(Kentiopsis_piersoniorum	Veitchia_spiralis))	((Dypsis_decaryi	Prestoea_acuminata)	(Podococcus_barteri	(Orania_palindan	Pelagodoxa_henryana))))))	(Sclerosperma_profizianum	(Geonoma_undata	Heterospathe_cagayanensis)))	((Reinhardtia_gracilis	Attalea_speciosa)	((Elaeis_oleifera	Elaeis_guineensis)	Bactris_major)))	(Phoenix_dactylifera	(Pseudophoenix_vinifera	Serenoa_repens)))))	Nypa_fruticans);
((Sabal_domingensis	(((Phoenix_dactylifera	((((Geonoma_undata	(Manicaria_saccifera	(((Pelagodoxa_henryana	Podococcus_barteri)	(Prestoea_acuminata	(Oenocarpus_bataua	Oenocarpus_minor)))	(Reinhardtia_gracilis	(Dypsis_decaryi	((Kentiopsis_piersoniorum	Dictyosperma_album)	(Veitchia_spiralis	(Hydriastele_microspadix	Heterospathe_cagayanensis))))))))	(Reinhardtia_simplex	(Reinhardtia_paiewonskiana	Reinhardtia_latisecta)))	((Attalea_speciosa	((Elaeis_oleifera	Elaeis_guineensis)	Bactris_major))	((Orania_palindan	Sclerosperma_profizianum)	Chamaedorea_seifrizii)))	Iriartea_deltoidea))	Roystonea_regia)	(Pseudophoenix_vinifera	Serenoa_repens)))	Nypa_fruticans);
((((Sabal_domingensis	(Roystonea_regia	((Reinhardtia_gracilis	Attalea_speciosa)	((Elaeis_oleifera	Elaeis_guineensis)	Bactris_major))))	((Geonoma_undata	(Iriartea_deltoidea	((Orania_palindan	Sclerosperma_profizianum)	(Reinhardtia_simplex	(Reinhardtia_paiewonskiana	Reinhardtia_latisecta)))))	(Podococcus_barteri	(((Oenocarpus_bataua	Oenocarpus_minor)	(Manicaria_saccifera	((Dypsis_decaryi	Prestoea_acuminata)	Pelagodoxa_henryana)))	(Hydriastele_microspadix	(Heterospathe_cagayanensis	((Veitchia_spiralis	Kentiopsis_piersoniorum)	Dictyosperma_album)))))))	(Phoenix_dactylifera	(Pseudophoenix_vinifera	(Chamaedorea_seifrizii	Serenoa_repens))))	Nypa_fruticans);
((((Chamaedorea_seifrizii	Phoenix_dactylifera)	Sabal_domingensis)	(((((Dypsis_decaryi	(Attalea_speciosa	((Elaeis_oleifera	Elaeis_guineensis)	Bactris_major)))	((((Geonoma_undata	Manicaria_saccifera)	(Heterospathe_cagayanensis	((Veitchia_spiralis	Kentiopsis_piersoniorum)	(Hydriastele_microspadix	Dictyosperma_album))))	(((Reinhardtia_gracilis	Prestoea_acuminata)	(Oenocarpus_bataua	Oenocarpus_minor))	(Podococcus_barteri	((Orania_palindan	Sclerosperma_profizianum)	Pelagodoxa_henryana))))	(Reinhardtia_simplex	(Reinhardtia_paiewonskiana	Reinhardtia_latisecta))))	Iriartea_deltoidea)	Roystonea_regia)	(Pseudophoenix_vinifera	Serenoa_repens)))	Nypa_fruticans);
((((Attalea_speciosa	((Elaeis_oleifera	Elaeis_guineensis)	Bactris_major))	(((Orania_palindan	Sclerosperma_profizianum)	((((((Dypsis_decaryi	Prestoea_acuminata)	Podococcus_barteri)	Pelagodoxa_henryana)	((Hydriastele_microspadix	Heterospathe_cagayanensis)	((Veitchia_spiralis	Kentiopsis_piersoniorum)	Dictyosperma_album)))	(Geonoma_undata	Manicaria_saccifera))	((Reinhardtia_gracilis	Oenocarpus_bataua)	Oenocarpus_minor)))	(Reinhardtia_simplex	(Reinhardtia_paiewonskiana	Reinhardtia_latisecta))))	((Phoenix_dactylifera	Sabal_domingensis)	((Roystonea_regia	(Pseudophoenix_vinifera	(Chamaedorea_seifrizii	Serenoa_repens)))	Iriartea_deltoidea)))	Nypa_fruticans);
(((Iriartea_deltoidea	(Sabal_domingensis	((((((Geonoma_undata	Manicaria_saccifera)	(Heterospathe_cagayanensis	((Veitchia_spiralis	Kentiopsis_piersoniorum)	Dictyosperma_album)))	((((Orania_palindan	Sclerosperma_profizianum)	Pelagodoxa_henryana)	Podococcus_barteri)	(Prestoea_acuminata	((Reinhardtia_gracilis	Oenocarpus_bataua)	Oenocarpus_minor))))	(Reinhardtia_simplex	(Reinhardtia_paiewonskiana	Reinhardtia_latisecta)))	(Dypsis_decaryi	((Chamaedorea_seifrizii	Attalea_speciosa)	((Elaeis_oleifera	Elaeis_guineensis)	Bactris_major))))	Roystonea_regia)))	((Pseudophoenix_vinifera	(Serenoa_repens	Hydriastele_microspadix))	Phoenix_dactylifera))	Nypa_fruticans);
((Chamaedorea_seifrizii	((Reinhardtia_gracilis	(((((Attalea_speciosa	(Bactris_major	(Elaeis_oleifera	Elaeis_guineensis)))	(Orania_palindan	Sclerosperma_profizianum))	((Reinhardtia_simplex	(Reinhardtia_latisecta	Reinhardtia_paiewonskiana))	(Geonoma_undata	((((Dypsis_decaryi	Prestoea_acuminata)	(Oenocarpus_minor	Oenocarpus_bataua))	(Manicaria_saccifera	((Hydriastele_microspadix	Heterospathe_cagayanensis)	(Dictyosperma_album	(Kentiopsis_piersoniorum	Veitchia_spiralis)))))	(Podococcus_barteri	Pelagodoxa_henryana)))))	(Iriartea_deltoidea	Roystonea_regia))	(Phoenix_dactylifera	(Serenoa_repens	Pseudophoenix_vinifera))))	Sabal_domingensis))	Nypa_fruticans);
((((Reinhardtia_gracilis	Iriartea_deltoidea)	((Phoenix_dactylifera	(Roystonea_regia	(Serenoa_repens	Pseudophoenix_vinifera)))	((Attalea_speciosa	(Bactris_major	(Elaeis_oleifera	Elaeis_guineensis)))	((Reinhardtia_simplex	(Reinhardtia_latisecta	Reinhardtia_paiewonskiana))	((Chamaedorea_seifrizii	(Orania_palindan	Sclerosperma_profizianum))	((Podococcus_barteri	Pelagodoxa_henryana)	((((Kentiopsis_piersoniorum	(Hydriastele_microspadix	Veitchia_spiralis))	(Heterospathe_cagayanensis	Dictyosperma_album))	(Geonoma_undata	Manicaria_saccifera))	(Dypsis_decaryi	(Prestoea_acuminata	(Oenocarpus_minor	Oenocarpus_bataua))))))))))	Sabal_domingensis)	Nypa_fruticans);
((((((((Attalea_speciosa	(Bactris_major	(Elaeis_oleifera	Elaeis_guineensis)))	((Reinhardtia_simplex	(Reinhardtia_latisecta	Reinhardtia_paiewonskiana))	((Podococcus_barteri	(Orania_palindan	Sclerosperma_profizianum))	(Pelagodoxa_henryana	((Dictyosperma_album	((Kentiopsis_piersoniorum	Veitchia_spiralis)	Heterospathe_cagayanensis))	((Prestoea_acuminata	(Geonoma_undata	Manicaria_saccifera))	((Oenocarpus_minor	(Reinhardtia_gracilis	Oenocarpus_bataua))	Dypsis_decaryi)))))))	Sabal_domingensis)	(Roystonea_regia	Iriartea_deltoidea))	((Chamaedorea_seifrizii	Serenoa_repens)	Pseudophoenix_vinifera))	Phoenix_dactylifera)	Hydriastele_microspadix)	Nypa_fruticans);
((((Chamaedorea_seifrizii	Serenoa_repens)	((((((((Heterospathe_cagayanensis	(Dictyosperma_album	(Kentiopsis_piersoniorum	Veitchia_spiralis)))	((Manicaria_saccifera	Iriartea_deltoidea)	(Podococcus_barteri	(Orania_palindan	Pelagodoxa_henryana))))	((Prestoea_acuminata	(Oenocarpus_minor	Oenocarpus_bataua))	Dypsis_decaryi))	((Reinhardtia_simplex	(Reinhardtia_latisecta	Reinhardtia_paiewonskiana))	Geonoma_undata))	Roystonea_regia)	((Reinhardtia_gracilis	(Attalea_speciosa	(Pseudophoenix_vinifera	(Bactris_major	(Elaeis_oleifera	Elaeis_guineensis)))))	Sclerosperma_profizianum))	Sabal_domingensis)	Phoenix_dactylifera))	Hydriastele_microspadix)	Nypa_fruticans);
(((((Phoenix_dactylifera	(Pseudophoenix_vinifera	Serenoa_repens))	(Sabal_domingensis	((((Reinhardtia_simplex	(Reinhardtia_latisecta	Reinhardtia_paiewonskiana))	(((((((Veitchia_spiralis	(Hydriastele_microspadix	Heterospathe_cagayanensis))	Kentiopsis_piersoniorum)	Dictyosperma_album)	Pelagodoxa_henryana)	((Podococcus_barteri	(Dypsis_decaryi	Prestoea_acuminata))	((Orania_palindan	Sclerosperma_profizianum)	(Oenocarpus_minor	(Reinhardtia_gracilis	Oenocarpus_bataua)))))	Manicaria_saccifera)	Geonoma_undata))	(Attalea_speciosa	(Bactris_major	(Elaeis_oleifera	Elaeis_guineensis))))	Roystonea_regia)))	Iriartea_deltoidea)	Chamaedorea_seifrizii)	Nypa_fruticans);
((((Pseudophoenix_vinifera	Serenoa_repens)	((Iriartea_deltoidea	((((Reinhardtia_gracilis	(Attalea_speciosa	(Bactris_major	(Elaeis_oleifera	Elaeis_guineensis))))	(((Chamaedorea_seifrizii	(Orania_palindan	Sclerosperma_profizianum))	((((Dypsis_decaryi	Prestoea_acuminata)	(Oenocarpus_minor	Oenocarpus_bataua))	(((Hydriastele_microspadix	Heterospathe_cagayanensis)	(Dictyosperma_album	(Kentiopsis_piersoniorum	Veitchia_spiralis)))	Manicaria_saccifera))	(Pelagodoxa_henryana	Podococcus_barteri)))	Geonoma_undata))	(Reinhardtia_simplex	(Reinhardtia_latisecta	Reinhardtia_paiewonskiana)))	Roystonea_regia))	Phoenix_dactylifera))	Sabal_domingensis)	Nypa_fruticans);
((((Pseudophoenix_vinifera	Serenoa_repens)	Phoenix_dactylifera)	((Sabal_domingensis	((Attalea_speciosa	(Elaeis_oleifera	Elaeis_guineensis))	(Iriartea_deltoidea	(((Geonoma_undata	(Reinhardtia_gracilis	(Reinhardtia_simplex	(Reinhardtia_latisecta	Reinhardtia_paiewonskiana))))	(((Dypsis_decaryi	(Prestoea_acuminata	(Oenocarpus_minor	Oenocarpus_bataua)))	(((Chamaedorea_seifrizii	(Orania_palindan	Sclerosperma_profizianum))	Pelagodoxa_henryana)	Podococcus_barteri))	(((Hydriastele_microspadix	Heterospathe_cagayanensis)	(Dictyosperma_album	(Kentiopsis_piersoniorum	Veitchia_spiralis)))	Manicaria_saccifera)))	Roystonea_regia))))	Bactris_major))	Nypa_fruticans);
((((Pseudophoenix_vinifera	Serenoa_repens)	Phoenix_dactylifera)	(Sabal_domingensis	(((Attalea_speciosa	(Bactris_major	(Elaeis_oleifera	Elaeis_guineensis)))	((Reinhardtia_simplex	(Reinhardtia_latisecta	Reinhardtia_paiewonskiana))	(((Podococcus_barteri	((Hydriastele_microspadix	Chamaedorea_seifrizii)	(Orania_palindan	Sclerosperma_profizianum)))	Pelagodoxa_henryana)	(Reinhardtia_gracilis	(((Dypsis_decaryi	Prestoea_acuminata)	(Oenocarpus_minor	Oenocarpus_bataua))	((Geonoma_undata	Manicaria_saccifera)	(Heterospathe_cagayanensis	(Dictyosperma_album	(Kentiopsis_piersoniorum	Veitchia_spiralis)))))))))	(Iriartea_deltoidea	Roystonea_regia))))	Nypa_fruticans);
((Roystonea_regia	(((Iriartea_deltoidea	((Pseudophoenix_vinifera	Serenoa_repens)	Phoenix_dactylifera))	Sabal_domingensis)	(((Attalea_speciosa	(Bactris_major	(Elaeis_oleifera	Elaeis_guineensis)))	((Reinhardtia_simplex	(Reinhardtia_latisecta	Reinhardtia_paiewonskiana))	(((Podococcus_barteri	(((Orania_palindan	Chamaedorea_seifrizii)	Sclerosperma_profizianum)	(Oenocarpus_minor	Oenocarpus_bataua)))	(((Hydriastele_microspadix	(Heterospathe_cagayanensis	(Dictyosperma_album	(Kentiopsis_piersoniorum	Veitchia_spiralis))))	((Dypsis_decaryi	Prestoea_acuminata)	Manicaria_saccifera))	Pelagodoxa_henryana))	Geonoma_undata)))	Reinhardtia_gracilis)))	Nypa_fruticans);
(((Roystonea_regia	(Sabal_domingensis	(Iriartea_deltoidea	((Attalea_speciosa	(Bactris_major	(Elaeis_oleifera	Elaeis_guineensis)))	(((Reinhardtia_simplex	(Reinhardtia_latisecta	Reinhardtia_paiewonskiana))	(((((Dypsis_decaryi	(Hydriastele_microspadix	(Oenocarpus_minor	(Reinhardtia_gracilis	Oenocarpus_bataua))))	Prestoea_acuminata)	((Dictyosperma_album	((Kentiopsis_piersoniorum	Veitchia_spiralis)	Heterospathe_cagayanensis))	Pelagodoxa_henryana))	Manicaria_saccifera)	(Podococcus_barteri	Geonoma_undata)))	((Orania_palindan	Chamaedorea_seifrizii)	Sclerosperma_profizianum))))))	((Pseudophoenix_vinifera	Serenoa_repens)	Phoenix_dactylifera))	Nypa_fruticans);
((((Sabal_domingensis	(Roystonea_regia	((((((Elaeis_guineensis	Elaeis_oleifera)	Bactris_major)	(Chamaedorea_seifrizii	Attalea_speciosa))	Dypsis_decaryi)	(((((Reinhardtia_gracilis	Oenocarpus_minor)	Oenocarpus_bataua)	((Sclerosperma_profizianum	Orania_palindan)	Podococcus_barteri))	((Pelagodoxa_henryana	(((Veitchia_spiralis	Kentiopsis_piersoniorum)	Dictyosperma_album)	(Hydriastele_microspadix	Heterospathe_cagayanensis)))	(Prestoea_acuminata	(Geonoma_undata	Manicaria_saccifera))))	(Reinhardtia_simplex	(Reinhardtia_latisecta	Reinhardtia_paiewonskiana))))	Iriartea_deltoidea)))	Phoenix_dactylifera)	(Pseudophoenix_vinifera	Serenoa_repens))	Nypa_fruticans);
((((Iriartea_deltoidea	((Sabal_domingensis	Roystonea_regia)	((((Elaeis_guineensis	Elaeis_oleifera)	Bactris_major)	Attalea_speciosa)	(((((Manicaria_saccifera	(((Dypsis_decaryi	Prestoea_acuminata)	(Oenocarpus_minor	(Oenocarpus_bataua	Reinhardtia_gracilis)))	((((Veitchia_spiralis	(Hydriastele_microspadix	Kentiopsis_piersoniorum))	Dictyosperma_album)	Heterospathe_cagayanensis)	Pelagodoxa_henryana)))	Podococcus_barteri)	Geonoma_undata)	(Reinhardtia_simplex	(Reinhardtia_latisecta	Reinhardtia_paiewonskiana)))	(Chamaedorea_seifrizii	(Sclerosperma_profizianum	Orania_palindan))))))	Phoenix_dactylifera)	(Pseudophoenix_vinifera	Serenoa_repens))	Nypa_fruticans);
(((Phoenix_dactylifera	(Pseudophoenix_vinifera	Serenoa_repens))	(Sabal_domingensis	((((((Elaeis_guineensis	Elaeis_oleifera)	Bactris_major)	Attalea_speciosa)	((((Manicaria_saccifera	((Oenocarpus_minor	(Oenocarpus_bataua	Reinhardtia_gracilis))	(Prestoea_acuminata	(Dypsis_decaryi	((Chamaedorea_seifrizii	(Sclerosperma_profizianum	Orania_palindan))	((Hydriastele_microspadix	Podococcus_barteri)	Pelagodoxa_henryana))))))	(((Veitchia_spiralis	Kentiopsis_piersoniorum)	Dictyosperma_album)	Heterospathe_cagayanensis))	Geonoma_undata)	(Reinhardtia_simplex	(Reinhardtia_latisecta	Reinhardtia_paiewonskiana))))	Iriartea_deltoidea)	Roystonea_regia)))	Nypa_fruticans);
((((Roystonea_regia	(Pseudophoenix_vinifera	Serenoa_repens))	((Phoenix_dactylifera	Sabal_domingensis)	((((Pelagodoxa_henryana	(Geonoma_undata	Manicaria_saccifera))	(((Oenocarpus_minor	(Oenocarpus_bataua	Reinhardtia_gracilis))	Prestoea_acuminata)	(Hydriastele_microspadix	(((Veitchia_spiralis	Kentiopsis_piersoniorum)	Dictyosperma_album)	Heterospathe_cagayanensis))))	(Reinhardtia_simplex	(Reinhardtia_latisecta	Reinhardtia_paiewonskiana)))	((Dypsis_decaryi	((Chamaedorea_seifrizii	(Sclerosperma_profizianum	Orania_palindan))	(((Elaeis_guineensis	Elaeis_oleifera)	Bactris_major)	Attalea_speciosa)))	Podococcus_barteri))))	Iriartea_deltoidea)	Nypa_fruticans);
(((Phoenix_dactylifera	(Pseudophoenix_vinifera	Serenoa_repens))	((Sabal_domingensis	(Roystonea_regia	(((Reinhardtia_simplex	(Reinhardtia_latisecta	Reinhardtia_paiewonskiana))	(Sclerosperma_profizianum	Orania_palindan))	(((Dypsis_decaryi	(Chamaedorea_seifrizii	(Attalea_speciosa	((Elaeis_guineensis	Elaeis_oleifera)	Bactris_major))))	(Geonoma_undata	Manicaria_saccifera))	(((Oenocarpus_minor	(Oenocarpus_bataua	Reinhardtia_gracilis))	Prestoea_acuminata)	(((((Hydriastele_microspadix	Veitchia_spiralis)	Kentiopsis_piersoniorum)	Dictyosperma_album)	Heterospathe_cagayanensis)	(Podococcus_barteri	Pelagodoxa_henryana)))))))	Iriartea_deltoidea))	Nypa_fruticans);
(((Phoenix_dactylifera	(Pseudophoenix_vinifera	Serenoa_repens))	((((Iriartea_deltoidea	((Reinhardtia_simplex	(Reinhardtia_latisecta	Reinhardtia_paiewonskiana))	((Manicaria_saccifera	(((Oenocarpus_minor	(Oenocarpus_bataua	Reinhardtia_gracilis))	(Dypsis_decaryi	Prestoea_acuminata))	(((Kentiopsis_piersoniorum	Dictyosperma_album)	(Veitchia_spiralis	(Hydriastele_microspadix	Heterospathe_cagayanensis)))	(Orania_palindan	(Podococcus_barteri	Pelagodoxa_henryana)))))	Geonoma_undata)))	Roystonea_regia)	(Sclerosperma_profizianum	(Chamaedorea_seifrizii	(Attalea_speciosa	((Elaeis_guineensis	Elaeis_oleifera)	Bactris_major)))))	Sabal_domingensis))	Nypa_fruticans);
(((Phoenix_dactylifera	(Pseudophoenix_vinifera	Serenoa_repens))	(((Iriartea_deltoidea	(((Reinhardtia_simplex	(Reinhardtia_latisecta	Reinhardtia_paiewonskiana))	((Orania_palindan	Sclerosperma_profizianum)	(Geonoma_undata	((((Manicaria_saccifera	((Dictyosperma_album	(Veitchia_spiralis	Kentiopsis_piersoniorum))	(Hydriastele_microspadix	Heterospathe_cagayanensis)))	(Oenocarpus_minor	(Oenocarpus_bataua	Reinhardtia_gracilis)))	Pelagodoxa_henryana)	((Dypsis_decaryi	Prestoea_acuminata)	Podococcus_barteri)))))	(Chamaedorea_seifrizii	(Attalea_speciosa	((Elaeis_guineensis	Elaeis_oleifera)	Bactris_major)))))	Roystonea_regia)	Sabal_domingensis))	Nypa_fruticans);
((Sabal_domingensis	((((Chamaedorea_seifrizii	(Attalea_speciosa	((Elaeis_guineensis	Elaeis_oleifera)	Bactris_major)))	((Orania_palindan	Sclerosperma_profizianum)	((Reinhardtia_simplex	(Reinhardtia_latisecta	Reinhardtia_paiewonskiana))	((((Dypsis_decaryi	Prestoea_acuminata)	(Geonoma_undata	Manicaria_saccifera))	((Pelagodoxa_henryana	(Oenocarpus_minor	Oenocarpus_bataua))	((Dictyosperma_album	(Veitchia_spiralis	Kentiopsis_piersoniorum))	(Hydriastele_microspadix	Heterospathe_cagayanensis))))	Podococcus_barteri))))	(Reinhardtia_gracilis	(Phoenix_dactylifera	(Pseudophoenix_vinifera	Serenoa_repens))))	(Roystonea_regia	Iriartea_deltoidea)))	Nypa_fruticans);
(((Sabal_domingensis	(((((Oenocarpus_minor	Oenocarpus_bataua)	(Orania_palindan	Sclerosperma_profizianum))	(((Reinhardtia_simplex	(Reinhardtia_latisecta	Reinhardtia_paiewonskiana))	((((Dypsis_decaryi	Prestoea_acuminata)	(Pelagodoxa_henryana	Podococcus_barteri))	((Heterospathe_cagayanensis	Dictyosperma_album)	(Veitchia_spiralis	Kentiopsis_piersoniorum)))	Manicaria_saccifera))	(Geonoma_undata	((Elaeis_guineensis	Elaeis_oleifera)	Bactris_major))))	Iriartea_deltoidea)	(Roystonea_regia	((Reinhardtia_gracilis	Attalea_speciosa)	(Phoenix_dactylifera	(Pseudophoenix_vinifera	(Chamaedorea_seifrizii	Serenoa_repens)))))))	Hydriastele_microspadix)	Nypa_fruticans);
(((Iriartea_deltoidea	((((Reinhardtia_simplex	(Reinhardtia_latisecta	Reinhardtia_paiewonskiana))	(((Geonoma_undata	(((Dictyosperma_album	((Hydriastele_microspadix	Veitchia_spiralis)	Kentiopsis_piersoniorum))	Heterospathe_cagayanensis)	(((Pelagodoxa_henryana	(Podococcus_barteri	Prestoea_acuminata))	((Oenocarpus_minor	Oenocarpus_bataua)	Dypsis_decaryi))	Manicaria_saccifera)))	Sclerosperma_profizianum)	Orania_palindan))	((Chamaedorea_seifrizii	(Reinhardtia_gracilis	Attalea_speciosa))	((Elaeis_guineensis	Elaeis_oleifera)	Bactris_major)))	(Roystonea_regia	Sabal_domingensis)))	(Phoenix_dactylifera	(Pseudophoenix_vinifera	Serenoa_repens)))	Nypa_fruticans);
((Sabal_domingensis	(((Pseudophoenix_vinifera	(Chamaedorea_seifrizii	Serenoa_repens))	Phoenix_dactylifera)	((Reinhardtia_gracilis	(((((Roystonea_regia	Geonoma_undata)	((Bactris_major	(Elaeis_guineensis	Elaeis_oleifera))	Attalea_speciosa))	((Reinhardtia_simplex	(Reinhardtia_latisecta	Reinhardtia_paiewonskiana))	((Manicaria_saccifera	((Dypsis_decaryi	Podococcus_barteri)	(Prestoea_acuminata	(Oenocarpus_bataua	Oenocarpus_minor))))	((Dictyosperma_album	((Hydriastele_microspadix	Heterospathe_cagayanensis)	(Kentiopsis_piersoniorum	Veitchia_spiralis)))	Pelagodoxa_henryana))))	Orania_palindan)	Sclerosperma_profizianum))	Iriartea_deltoidea)))	Nypa_fruticans);
(((((Pseudophoenix_vinifera	Serenoa_repens)	Phoenix_dactylifera)	(Iriartea_deltoidea	((Roystonea_regia	(((Orania_palindan	Sclerosperma_profizianum)	((Reinhardtia_paiewonskiana	(Reinhardtia_simplex	Reinhardtia_latisecta))	(((((Hydriastele_microspadix	Dictyosperma_album)	(Kentiopsis_piersoniorum	Veitchia_spiralis))	Heterospathe_cagayanensis)	(((Dypsis_decaryi	Prestoea_acuminata)	(Oenocarpus_bataua	Oenocarpus_minor))	(Podococcus_barteri	Pelagodoxa_henryana)))	(Reinhardtia_gracilis	(Geonoma_undata	Manicaria_saccifera)))))	((Bactris_major	(Elaeis_guineensis	Elaeis_oleifera))	Attalea_speciosa)))	Sabal_domingensis)))	Chamaedorea_seifrizii)	Nypa_fruticans);
(((((Pseudophoenix_vinifera	(Chamaedorea_seifrizii	Serenoa_repens))	Phoenix_dactylifera)	((Iriartea_deltoidea	((((Bactris_major	(Elaeis_guineensis	Elaeis_oleifera))	Attalea_speciosa)	Sclerosperma_profizianum)	((Reinhardtia_simplex	(Reinhardtia_latisecta	Reinhardtia_paiewonskiana))	((Geonoma_undata	Manicaria_saccifera)	(((Dictyosperma_album	(Kentiopsis_piersoniorum	(Hydriastele_microspadix	Veitchia_spiralis)))	Heterospathe_cagayanensis)	(((Dypsis_decaryi	Prestoea_acuminata)	((Reinhardtia_gracilis	Oenocarpus_bataua)	Oenocarpus_minor))	(Orania_palindan	(Podococcus_barteri	Pelagodoxa_henryana))))))))	Roystonea_regia))	Sabal_domingensis)	Nypa_fruticans);
(((((Pseudophoenix_vinifera	(Hydriastele_microspadix	Serenoa_repens))	Phoenix_dactylifera)	(((((Reinhardtia_simplex	(Reinhardtia_latisecta	Reinhardtia_paiewonskiana))	Iriartea_deltoidea)	((((Dictyosperma_album	(Kentiopsis_piersoniorum	Veitchia_spiralis))	Heterospathe_cagayanensis)	((Geonoma_undata	Manicaria_saccifera)	((Dypsis_decaryi	Prestoea_acuminata)	((Sclerosperma_profizianum	(Orania_palindan	Podococcus_barteri))	Pelagodoxa_henryana))))	((Reinhardtia_gracilis	Oenocarpus_bataua)	Oenocarpus_minor)))	Roystonea_regia)	((Bactris_major	(Elaeis_guineensis	(Chamaedorea_seifrizii	Elaeis_oleifera)))	Attalea_speciosa)))	Sabal_domingensis)	Nypa_fruticans);
(((Serenoa_repens	Phoenix_dactylifera)	(((Roystonea_regia	((((((Reinhardtia_gracilis	Oenocarpus_bataua)	Oenocarpus_minor)	(((Hydriastele_microspadix	Dictyosperma_album)	(Kentiopsis_piersoniorum	Veitchia_spiralis))	Heterospathe_cagayanensis))	((Geonoma_undata	Manicaria_saccifera)	((Podococcus_barteri	((Sclerosperma_profizianum	Orania_palindan)	Pelagodoxa_henryana))	Prestoea_acuminata)))	(Reinhardtia_simplex	(Reinhardtia_latisecta	Reinhardtia_paiewonskiana)))	(Dypsis_decaryi	(Attalea_speciosa	((Chamaedorea_seifrizii	(Bactris_major	(Elaeis_guineensis	Elaeis_oleifera)))	Pseudophoenix_vinifera)))))	Iriartea_deltoidea)	Sabal_domingensis))	Nypa_fruticans);
((((Pseudophoenix_vinifera	(Chamaedorea_seifrizii	Serenoa_repens))	Phoenix_dactylifera)	((Roystonea_regia	((((Geonoma_undata	((((Prestoea_acuminata	(Dypsis_decaryi	((Reinhardtia_gracilis	Oenocarpus_bataua)	Oenocarpus_minor)))	(Manicaria_saccifera	((Dictyosperma_album	(Kentiopsis_piersoniorum	Veitchia_spiralis))	(Hydriastele_microspadix	Heterospathe_cagayanensis))))	Pelagodoxa_henryana)	Podococcus_barteri))	(Sclerosperma_profizianum	Orania_palindan))	(Reinhardtia_simplex	(Reinhardtia_latisecta	Reinhardtia_paiewonskiana)))	((Bactris_major	(Elaeis_guineensis	Elaeis_oleifera))	Attalea_speciosa)))	(Iriartea_deltoidea	Sabal_domingensis)))	Nypa_fruticans);
((((Pseudophoenix_vinifera	Serenoa_repens)	Phoenix_dactylifera)	(((((Hydriastele_microspadix	Chamaedorea_seifrizii)	(Reinhardtia_gracilis	Attalea_speciosa))	(Bactris_major	(Elaeis_guineensis	Elaeis_oleifera)))	((Iriartea_deltoidea	(((Geonoma_undata	Manicaria_saccifera)	((((((Sclerosperma_profizianum	Orania_palindan)	Pelagodoxa_henryana)	Podococcus_barteri)	(Dypsis_decaryi	Prestoea_acuminata))	(Oenocarpus_bataua	Oenocarpus_minor))	((Dictyosperma_album	(Kentiopsis_piersoniorum	Veitchia_spiralis))	Heterospathe_cagayanensis)))	(Reinhardtia_simplex	(Reinhardtia_latisecta	Reinhardtia_paiewonskiana))))	Roystonea_regia))	Sabal_domingensis))	Nypa_fruticans);
((((Pseudophoenix_vinifera	Serenoa_repens)	Phoenix_dactylifera)	((Roystonea_regia	((((((Geonoma_undata	Manicaria_saccifera)	(((Dictyosperma_album	(Kentiopsis_piersoniorum	Veitchia_spiralis))	(Hydriastele_microspadix	Heterospathe_cagayanensis))	Reinhardtia_gracilis))	(((((Sclerosperma_profizianum	Orania_palindan)	Pelagodoxa_henryana)	Podococcus_barteri)	(Dypsis_decaryi	Prestoea_acuminata))	(Oenocarpus_bataua	Oenocarpus_minor)))	(Reinhardtia_simplex	(Reinhardtia_latisecta	Reinhardtia_paiewonskiana)))	(Attalea_speciosa	(Bactris_major	(Elaeis_guineensis	Elaeis_oleifera))))	Iriartea_deltoidea))	(Chamaedorea_seifrizii	Sabal_domingensis)))	Nypa_fruticans);
((((Pseudophoenix_vinifera	(Chamaedorea_seifrizii	Serenoa_repens))	Phoenix_dactylifera)	((Roystonea_regia	((((((Oenocarpus_bataua	Oenocarpus_minor)	((Manicaria_saccifera	((Dictyosperma_album	(Kentiopsis_piersoniorum	Veitchia_spiralis))	(Hydriastele_microspadix	Heterospathe_cagayanensis)))	(((Sclerosperma_profizianum	Orania_palindan)	Pelagodoxa_henryana)	(Dypsis_decaryi	(Prestoea_acuminata	(Reinhardtia_gracilis	Podococcus_barteri))))))	Geonoma_undata)	(Reinhardtia_simplex	(Reinhardtia_latisecta	Reinhardtia_paiewonskiana)))	(Attalea_speciosa	(Bactris_major	(Elaeis_guineensis	Elaeis_oleifera))))	Iriartea_deltoidea))	Sabal_domingensis))	Nypa_fruticans);
(((((((((Orania_palindan	Pelagodoxa_henryana)	(Podococcus_barteri	Prestoea_acuminata))	(Oenocarpus_bataua	Oenocarpus_minor))	(Geonoma_undata	Manicaria_saccifera))	(Dictyosperma_album	((Hydriastele_microspadix	Heterospathe_cagayanensis)	(Kentiopsis_piersoniorum	Veitchia_spiralis))))	(((Dypsis_decaryi	((Reinhardtia_gracilis	Attalea_speciosa)	(Bactris_major	(Elaeis_guineensis	Elaeis_oleifera))))	Sclerosperma_profizianum)	(Reinhardtia_simplex	(Reinhardtia_latisecta	Reinhardtia_paiewonskiana))))	((Iriartea_deltoidea	((Pseudophoenix_vinifera	(Chamaedorea_seifrizii	Serenoa_repens))	Phoenix_dactylifera))	Roystonea_regia))	Sabal_domingensis)	Nypa_fruticans);
((((Iriartea_deltoidea	((((((((Hydriastele_microspadix	Heterospathe_cagayanensis)	(Veitchia_spiralis	(Dictyosperma_album	Kentiopsis_piersoniorum)))	((Reinhardtia_gracilis	((Sclerosperma_profizianum	Podococcus_barteri)	Orania_palindan))	Pelagodoxa_henryana))	(Manicaria_saccifera	((Dypsis_decaryi	Prestoea_acuminata)	Geonoma_undata)))	(Oenocarpus_bataua	Oenocarpus_minor))	((Reinhardtia_latisecta	Reinhardtia_paiewonskiana)	Reinhardtia_simplex))	(Attalea_speciosa	((Elaeis_guineensis	Elaeis_oleifera)	Bactris_major)))	Roystonea_regia))	((Pseudophoenix_vinifera	(Chamaedorea_seifrizii	Serenoa_repens))	Phoenix_dactylifera))	Sabal_domingensis)	Nypa_fruticans);
((Roystonea_regia	(((Reinhardtia_gracilis	Iriartea_deltoidea)	(((Orania_palindan	((((((Prestoea_acuminata	(Oenocarpus_bataua	Oenocarpus_minor))	(((Veitchia_spiralis	Kentiopsis_piersoniorum)	(Hydriastele_microspadix	Heterospathe_cagayanensis))	Dictyosperma_album))	(Manicaria_saccifera	Pelagodoxa_henryana))	(Pseudophoenix_vinifera	Dypsis_decaryi))	(Podococcus_barteri	Geonoma_undata))	Sclerosperma_profizianum))	((Reinhardtia_latisecta	Reinhardtia_paiewonskiana)	Reinhardtia_simplex))	(Attalea_speciosa	((Elaeis_guineensis	Elaeis_oleifera)	Bactris_major))))	(((Chamaedorea_seifrizii	Serenoa_repens)	Phoenix_dactylifera)	Sabal_domingensis)))	Nypa_fruticans);
((((((Iriartea_deltoidea	Roystonea_regia)	(((((Pseudophoenix_vinifera	(Elaeis_guineensis	Elaeis_oleifera))	Chamaedorea_seifrizii)	Attalea_speciosa)	(((Reinhardtia_latisecta	Reinhardtia_paiewonskiana)	Reinhardtia_simplex)	((((Prestoea_acuminata	((Reinhardtia_gracilis	Oenocarpus_bataua)	Oenocarpus_minor))	Dypsis_decaryi)	(Manicaria_saccifera	((((Veitchia_spiralis	Heterospathe_cagayanensis)	(Hydriastele_microspadix	Kentiopsis_piersoniorum))	Dictyosperma_album)	(Podococcus_barteri	(Orania_palindan	Pelagodoxa_henryana)))))	Geonoma_undata)))	Sclerosperma_profizianum))	Serenoa_repens)	(Bactris_major	Phoenix_dactylifera))	Sabal_domingensis)	Nypa_fruticans);
((Roystonea_regia	((((Phoenix_dactylifera	(Pseudophoenix_vinifera	Serenoa_repens))	((Attalea_speciosa	(Bactris_major	(Elaeis_guineensis	Elaeis_oleifera)))	(((Reinhardtia_latisecta	(Chamaedorea_seifrizii	Reinhardtia_paiewonskiana))	Reinhardtia_simplex)	((Podococcus_barteri	(Orania_palindan	Sclerosperma_profizianum))	((((Prestoea_acuminata	((Reinhardtia_gracilis	Oenocarpus_bataua)	Oenocarpus_minor))	Dypsis_decaryi)	(Geonoma_undata	Manicaria_saccifera))	((((Dictyosperma_album	(Kentiopsis_piersoniorum	Veitchia_spiralis))	Hydriastele_microspadix)	Heterospathe_cagayanensis)	Pelagodoxa_henryana))))))	Iriartea_deltoidea)	Sabal_domingensis))	Nypa_fruticans);
((Sabal_domingensis	((((((Dypsis_decaryi	((Hydriastele_microspadix	Chamaedorea_seifrizii)	(Attalea_speciosa	(Bactris_major	(Elaeis_guineensis	Elaeis_oleifera)))))	((((Reinhardtia_latisecta	Reinhardtia_paiewonskiana)	Reinhardtia_simplex)	((Pelagodoxa_henryana	(Geonoma_undata	Manicaria_saccifera))	(((Dictyosperma_album	(Kentiopsis_piersoniorum	Veitchia_spiralis))	Heterospathe_cagayanensis)	((Prestoea_acuminata	((Reinhardtia_gracilis	Oenocarpus_bataua)	Oenocarpus_minor))	Podococcus_barteri))))	Orania_palindan))	Sclerosperma_profizianum)	Iriartea_deltoidea)	Roystonea_regia)	(Phoenix_dactylifera	(Pseudophoenix_vinifera	Serenoa_repens))))	Nypa_fruticans);
((Sabal_domingensis	(Phoenix_dactylifera	(((Roystonea_regia	(Pseudophoenix_vinifera	Serenoa_repens))	(((Chamaedorea_seifrizii	(Bactris_major	(Elaeis_guineensis	Elaeis_oleifera)))	((Geonoma_undata	(((Reinhardtia_latisecta	Reinhardtia_paiewonskiana)	Reinhardtia_simplex)	((Oenocarpus_bataua	Oenocarpus_minor)	(((Dictyosperma_album	((Kentiopsis_piersoniorum	Veitchia_spiralis)	(Hydriastele_microspadix	Heterospathe_cagayanensis)))	((Dypsis_decaryi	Prestoea_acuminata)	(Podococcus_barteri	Pelagodoxa_henryana)))	(Manicaria_saccifera	Reinhardtia_gracilis)))))	(Orania_palindan	Sclerosperma_profizianum)))	Attalea_speciosa))	Iriartea_deltoidea)))	Nypa_fruticans);
((((((Roystonea_regia	(Chamaedorea_seifrizii	((Bactris_major	(Elaeis_guineensis	Elaeis_oleifera))	Attalea_speciosa)))	(((((((Heterospathe_cagayanensis	(Dictyosperma_album	(Kentiopsis_piersoniorum	Veitchia_spiralis)))	((Dypsis_decaryi	Prestoea_acuminata)	(Oenocarpus_bataua	Oenocarpus_minor)))	(Geonoma_undata	Manicaria_saccifera))	(Orania_palindan	(Pelagodoxa_henryana	(Sclerosperma_profizianum	Podococcus_barteri))))	(Iriartea_deltoidea	((Reinhardtia_latisecta	Reinhardtia_paiewonskiana)	Reinhardtia_simplex)))	Reinhardtia_gracilis)	Sabal_domingensis))	Phoenix_dactylifera)	(Pseudophoenix_vinifera	Serenoa_repens))	Hydriastele_microspadix)	Nypa_fruticans);
(((((((Bactris_major	(Elaeis_guineensis	Elaeis_oleifera))	Attalea_speciosa)	(Reinhardtia_gracilis	(((((Manicaria_saccifera	((Hydriastele_microspadix	Heterospathe_cagayanensis)	(Dictyosperma_album	(Kentiopsis_piersoniorum	Veitchia_spiralis))))	(Dypsis_decaryi	(Prestoea_acuminata	(Pelagodoxa_henryana	(((Chamaedorea_seifrizii	Orania_palindan)	Sclerosperma_profizianum)	Podococcus_barteri)))))	(Oenocarpus_bataua	Oenocarpus_minor))	Geonoma_undata)	((Reinhardtia_latisecta	Reinhardtia_paiewonskiana)	Reinhardtia_simplex))))	(Roystonea_regia	Iriartea_deltoidea))	(Phoenix_dactylifera	(Pseudophoenix_vinifera	Serenoa_repens)))	Sabal_domingensis)	Nypa_fruticans);
((Roystonea_regia	((((Phoenix_dactylifera	(Pseudophoenix_vinifera	Serenoa_repens))	Iriartea_deltoidea)	((Chamaedorea_seifrizii	((Bactris_major	(Elaeis_guineensis	Elaeis_oleifera))	Attalea_speciosa))	(((((Reinhardtia_gracilis	Oenocarpus_bataua)	Oenocarpus_minor)	Sclerosperma_profizianum)	(((Geonoma_undata	Manicaria_saccifera)	((Prestoea_acuminata	Dypsis_decaryi)	((Orania_palindan	Pelagodoxa_henryana)	Podococcus_barteri)))	(Heterospathe_cagayanensis	(Dictyosperma_album	((Hydriastele_microspadix	Kentiopsis_piersoniorum)	Veitchia_spiralis)))))	((Reinhardtia_latisecta	Reinhardtia_paiewonskiana)	Reinhardtia_simplex))))	Sabal_domingensis))	Nypa_fruticans);
(((Reinhardtia_gracilis	((Phoenix_dactylifera	(Roystonea_regia	(Pseudophoenix_vinifera	Serenoa_repens)))	(Iriartea_deltoidea	(((Bactris_major	(Elaeis_guineensis	Elaeis_oleifera))	Attalea_speciosa)	(((((Oenocarpus_bataua	Oenocarpus_minor)	(Manicaria_saccifera	((Prestoea_acuminata	Dypsis_decaryi)	(Pelagodoxa_henryana	((Sclerosperma_profizianum	((Hydriastele_microspadix	Chamaedorea_seifrizii)	Orania_palindan))	Podococcus_barteri)))))	(Heterospathe_cagayanensis	(Dictyosperma_album	(Kentiopsis_piersoniorum	Veitchia_spiralis))))	Geonoma_undata)	((Reinhardtia_latisecta	Reinhardtia_paiewonskiana)	Reinhardtia_simplex))))))	Sabal_domingensis)	Nypa_fruticans);
((Sabal_domingensis	(((Roystonea_regia	Iriartea_deltoidea)	((((Elaeis_guineensis	Elaeis_oleifera)	Chamaedorea_seifrizii)	(Bactris_major	Attalea_speciosa))	(((Reinhardtia_paiewonskiana	Reinhardtia_latisecta)	Reinhardtia_simplex)	(Sclerosperma_profizianum	((Geonoma_undata	((((Dypsis_decaryi	(Oenocarpus_minor	(Reinhardtia_gracilis	Oenocarpus_bataua)))	Prestoea_acuminata)	((Podococcus_barteri	(((Hydriastele_microspadix	Dictyosperma_album)	(Veitchia_spiralis	Kentiopsis_piersoniorum))	Heterospathe_cagayanensis))	Pelagodoxa_henryana))	Manicaria_saccifera))	Orania_palindan)))))	((Pseudophoenix_vinifera	Serenoa_repens)	Phoenix_dactylifera)))	Nypa_fruticans);
((((((((Bactris_major	(Elaeis_guineensis	Elaeis_oleifera))	Chamaedorea_seifrizii)	Attalea_speciosa)	(((Reinhardtia_paiewonskiana	Reinhardtia_latisecta)	Reinhardtia_simplex)	((Geonoma_undata	((Pelagodoxa_henryana	((((Veitchia_spiralis	Kentiopsis_piersoniorum)	Heterospathe_cagayanensis)	Hydriastele_microspadix)	Dictyosperma_album))	(((Oenocarpus_minor	(Reinhardtia_gracilis	Oenocarpus_bataua))	(Dypsis_decaryi	Prestoea_acuminata))	Manicaria_saccifera)))	(Podococcus_barteri	(Sclerosperma_profizianum	Orania_palindan)))))	(Roystonea_regia	Sabal_domingensis))	Iriartea_deltoidea)	(Phoenix_dactylifera	(Pseudophoenix_vinifera	Serenoa_repens)))	Nypa_fruticans);
((((((((Hydriastele_microspadix	Chamaedorea_seifrizii)	(Sclerosperma_profizianum	Orania_palindan))	((Bactris_major	(Elaeis_guineensis	Elaeis_oleifera))	Attalea_speciosa))	(((Reinhardtia_paiewonskiana	Reinhardtia_latisecta)	Reinhardtia_simplex)	((Heterospathe_cagayanensis	(Dictyosperma_album	(Veitchia_spiralis	Kentiopsis_piersoniorum)))	(Pelagodoxa_henryana	((Podococcus_barteri	((Oenocarpus_minor	(Reinhardtia_gracilis	Oenocarpus_bataua))	(Dypsis_decaryi	Prestoea_acuminata)))	(Geonoma_undata	Manicaria_saccifera))))))	(Sabal_domingensis	Roystonea_regia))	Iriartea_deltoidea)	(Phoenix_dactylifera	(Pseudophoenix_vinifera	Serenoa_repens)))	Nypa_fruticans);
(((((((Bactris_major	(Elaeis_guineensis	Elaeis_oleifera))	Attalea_speciosa)	(((Reinhardtia_paiewonskiana	Reinhardtia_latisecta)	Reinhardtia_simplex)	(((((Orania_palindan	Chamaedorea_seifrizii)	Sclerosperma_profizianum)	(Podococcus_barteri	Pelagodoxa_henryana))	(((Oenocarpus_minor	Oenocarpus_bataua)	(Dypsis_decaryi	Prestoea_acuminata))	(Manicaria_saccifera	(Reinhardtia_gracilis	((Veitchia_spiralis	(Hydriastele_microspadix	Heterospathe_cagayanensis))	(Dictyosperma_album	Kentiopsis_piersoniorum))))))	Geonoma_undata)))	(Sabal_domingensis	Roystonea_regia))	Iriartea_deltoidea)	(Phoenix_dactylifera	(Pseudophoenix_vinifera	Serenoa_repens)))	Nypa_fruticans);
(((((((Bactris_major	(Elaeis_guineensis	Elaeis_oleifera))	Attalea_speciosa)	(Roystonea_regia	(Iriartea_deltoidea	(((Reinhardtia_paiewonskiana	Reinhardtia_latisecta)	Reinhardtia_simplex)	((((Manicaria_saccifera	(Dypsis_decaryi	Prestoea_acuminata))	((Pelagodoxa_henryana	(((Veitchia_spiralis	Kentiopsis_piersoniorum)	Dictyosperma_album)	(Hydriastele_microspadix	Heterospathe_cagayanensis)))	(Oenocarpus_minor	(Reinhardtia_gracilis	Oenocarpus_bataua))))	Geonoma_undata)	((Orania_palindan	Podococcus_barteri)	Sclerosperma_profizianum))))))	Sabal_domingensis)	(Phoenix_dactylifera	(Pseudophoenix_vinifera	Serenoa_repens)))	Chamaedorea_seifrizii)	Nypa_fruticans);
(((Pseudophoenix_vinifera	Serenoa_repens)	((Phoenix_dactylifera	Hydriastele_microspadix)	((Sabal_domingensis	Roystonea_regia)	(((((Bactris_major	(Chamaedorea_seifrizii	(Elaeis_guineensis	Elaeis_oleifera)))	Attalea_speciosa)	(Orania_palindan	Sclerosperma_profizianum))	(Reinhardtia_gracilis	((((Reinhardtia_paiewonskiana	Reinhardtia_latisecta)	Reinhardtia_simplex)	Geonoma_undata)	((Podococcus_barteri	Pelagodoxa_henryana)	((Manicaria_saccifera	(((Veitchia_spiralis	Kentiopsis_piersoniorum)	Dictyosperma_album)	Heterospathe_cagayanensis))	((Dypsis_decaryi	Prestoea_acuminata)	(Oenocarpus_minor	Oenocarpus_bataua)))))))	Iriartea_deltoidea))))	Nypa_fruticans);
(((Phoenix_dactylifera	(Pseudophoenix_vinifera	Serenoa_repens))	(((Sabal_domingensis	Iriartea_deltoidea)	(((((Bactris_major	(Elaeis_guineensis	Elaeis_oleifera))	Attalea_speciosa)	Chamaedorea_seifrizii)	(Orania_palindan	Sclerosperma_profizianum))	((((Reinhardtia_paiewonskiana	Reinhardtia_latisecta)	Reinhardtia_simplex)	Geonoma_undata)	(((Hydriastele_microspadix	(Oenocarpus_minor	(Reinhardtia_gracilis	Oenocarpus_bataua)))	Pelagodoxa_henryana)	(Manicaria_saccifera	((Dypsis_decaryi	Prestoea_acuminata)	(((Kentiopsis_piersoniorum	Dictyosperma_album)	(Veitchia_spiralis	Heterospathe_cagayanensis))	Podococcus_barteri)))))))	Roystonea_regia))	Nypa_fruticans);
(((Roystonea_regia	(((((Bactris_major	(Elaeis_guineensis	Elaeis_oleifera))	Attalea_speciosa)	Sclerosperma_profizianum)	(((Reinhardtia_paiewonskiana	Reinhardtia_latisecta)	Reinhardtia_simplex)	(Geonoma_undata	(Orania_palindan	(Podococcus_barteri	(((Hydriastele_microspadix	(Dictyosperma_album	(Veitchia_spiralis	Kentiopsis_piersoniorum)))	Heterospathe_cagayanensis)	((Pelagodoxa_henryana	Manicaria_saccifera)	(Prestoea_acuminata	(Dypsis_decaryi	(Oenocarpus_minor	(Reinhardtia_gracilis	Oenocarpus_bataua)))))))))))	((Sabal_domingensis	Iriartea_deltoidea)	(Phoenix_dactylifera	(Chamaedorea_seifrizii	Serenoa_repens)))))	Pseudophoenix_vinifera)	Nypa_fruticans);
(((((Roystonea_regia	(((Reinhardtia_paiewonskiana	Reinhardtia_latisecta)	Reinhardtia_simplex)	(((Orania_palindan	((Geonoma_undata	Manicaria_saccifera)	((((Prestoea_acuminata	(Oenocarpus_minor	(Reinhardtia_gracilis	Oenocarpus_bataua)))	Podococcus_barteri)	Pelagodoxa_henryana)	((Hydriastele_microspadix	Dictyosperma_album)	((Veitchia_spiralis	Kentiopsis_piersoniorum)	Heterospathe_cagayanensis)))))	Sclerosperma_profizianum)	(Dypsis_decaryi	((Bactris_major	(Elaeis_guineensis	Elaeis_oleifera))	Attalea_speciosa)))))	Iriartea_deltoidea)	(Phoenix_dactylifera	(Pseudophoenix_vinifera	(Chamaedorea_seifrizii	Serenoa_repens))))	Sabal_domingensis)	Nypa_fruticans);
((((Iriartea_deltoidea	(((Sclerosperma_profizianum	(((Pseudophoenix_vinifera	Dypsis_decaryi)	(Bactris_major	(Elaeis_guineensis	Elaeis_oleifera)))	(Reinhardtia_gracilis	Attalea_speciosa)))	(((((Podococcus_barteri	Prestoea_acuminata)	(Oenocarpus_minor	Oenocarpus_bataua))	(Pelagodoxa_henryana	(Orania_palindan	(Manicaria_saccifera	Geonoma_undata))))	((Hydriastele_microspadix	Dictyosperma_album)	((Veitchia_spiralis	Kentiopsis_piersoniorum)	Heterospathe_cagayanensis)))	((Reinhardtia_paiewonskiana	Reinhardtia_latisecta)	Reinhardtia_simplex)))	Roystonea_regia))	Sabal_domingensis)	(Phoenix_dactylifera	(Chamaedorea_seifrizii	Serenoa_repens)))	Nypa_fruticans);
((((Phoenix_dactylifera	(Pseudophoenix_vinifera	(Chamaedorea_seifrizii	Serenoa_repens)))	(Roystonea_regia	((((Reinhardtia_simplex	(Reinhardtia_latisecta	Reinhardtia_paiewonskiana))	(((Oenocarpus_bataua	Oenocarpus_minor)	(((Orania_palindan	Sclerosperma_profizianum)	(Podococcus_barteri	Pelagodoxa_henryana))	((Reinhardtia_gracilis	((Dictyosperma_album	(Veitchia_spiralis	Kentiopsis_piersoniorum))	(Hydriastele_microspadix	Heterospathe_cagayanensis)))	((Dypsis_decaryi	Prestoea_acuminata)	Manicaria_saccifera))))	Geonoma_undata))	(Attalea_speciosa	(Bactris_major	(Elaeis_guineensis	Elaeis_oleifera))))	Iriartea_deltoidea)))	Sabal_domingensis)	Nypa_fruticans);
((((Phoenix_dactylifera	(Pseudophoenix_vinifera	Serenoa_repens))	((Roystonea_regia	((((Bactris_major	(Elaeis_guineensis	Elaeis_oleifera))	(Reinhardtia_simplex	(Reinhardtia_latisecta	(Chamaedorea_seifrizii	Reinhardtia_paiewonskiana))))	(((Podococcus_barteri	(Orania_palindan	Sclerosperma_profizianum))	(((Manicaria_saccifera	(((Dictyosperma_album	(Veitchia_spiralis	Kentiopsis_piersoniorum))	(Hydriastele_microspadix	Heterospathe_cagayanensis))	Pelagodoxa_henryana))	(Prestoea_acuminata	(Oenocarpus_bataua	Oenocarpus_minor)))	Dypsis_decaryi))	Geonoma_undata))	(Reinhardtia_gracilis	Attalea_speciosa)))	Iriartea_deltoidea))	Sabal_domingensis)	Nypa_fruticans);
(((((Iriartea_deltoidea	Roystonea_regia)	(((((Prestoea_acuminata	(Oenocarpus_bataua	Oenocarpus_minor))	Pelagodoxa_henryana)	((Geonoma_undata	Manicaria_saccifera)	(((Dictyosperma_album	(Veitchia_spiralis	Kentiopsis_piersoniorum))	Heterospathe_cagayanensis)	Podococcus_barteri)))	((Orania_palindan	Sclerosperma_profizianum)	(Reinhardtia_simplex	(Reinhardtia_latisecta	(Reinhardtia_gracilis	((Hydriastele_microspadix	Chamaedorea_seifrizii)	Reinhardtia_paiewonskiana))))))	(Dypsis_decaryi	(Attalea_speciosa	(Bactris_major	(Elaeis_guineensis	Elaeis_oleifera))))))	(Phoenix_dactylifera	(Pseudophoenix_vinifera	Serenoa_repens)))	Sabal_domingensis)	Nypa_fruticans);
((Phoenix_dactylifera	((Pseudophoenix_vinifera	Serenoa_repens)	((((Reinhardtia_simplex	(Reinhardtia_latisecta	Reinhardtia_paiewonskiana))	((Pelagodoxa_henryana	(Orania_palindan	(Sclerosperma_profizianum	Podococcus_barteri)))	((((Geonoma_undata	(Chamaedorea_seifrizii	((Reinhardtia_gracilis	Attalea_speciosa)	(Bactris_major	(Elaeis_guineensis	Elaeis_oleifera)))))	Manicaria_saccifera)	(Kentiopsis_piersoniorum	(Dictyosperma_album	((Veitchia_spiralis	Heterospathe_cagayanensis)	Hydriastele_microspadix))))	((Dypsis_decaryi	Prestoea_acuminata)	(Oenocarpus_bataua	Oenocarpus_minor)))))	Iriartea_deltoidea)	(Sabal_domingensis	Roystonea_regia))))	Nypa_fruticans);
((Phoenix_dactylifera	((Pseudophoenix_vinifera	Serenoa_repens)	(((Iriartea_deltoidea	(((Reinhardtia_simplex	(Reinhardtia_latisecta	Reinhardtia_paiewonskiana))	((((Dictyosperma_album	(Veitchia_spiralis	Kentiopsis_piersoniorum))	Heterospathe_cagayanensis)	((Prestoea_acuminata	(Oenocarpus_bataua	(Reinhardtia_gracilis	Oenocarpus_minor)))	(((Orania_palindan	Sclerosperma_profizianum)	Podococcus_barteri)	Pelagodoxa_henryana)))	(Geonoma_undata	Manicaria_saccifera)))	(Dypsis_decaryi	((Bactris_major	((Elaeis_oleifera	Elaeis_guineensis)	Attalea_speciosa))	(Hydriastele_microspadix	Chamaedorea_seifrizii)))))	Roystonea_regia)	Sabal_domingensis)))	Nypa_fruticans);
((((Phoenix_dactylifera	(Pseudophoenix_vinifera	Serenoa_repens))	((Roystonea_regia	(((Attalea_speciosa	(Bactris_major	(Elaeis_oleifera	Elaeis_guineensis)))	(Reinhardtia_simplex	(Reinhardtia_latisecta	Reinhardtia_paiewonskiana)))	((((Pelagodoxa_henryana	((Manicaria_saccifera	((Dictyosperma_album	(Veitchia_spiralis	Kentiopsis_piersoniorum))	Heterospathe_cagayanensis))	((Oenocarpus_bataua	Oenocarpus_minor)	(Dypsis_decaryi	Prestoea_acuminata))))	Geonoma_undata)	((Sclerosperma_profizianum	Orania_palindan)	((Hydriastele_microspadix	Chamaedorea_seifrizii)	Podococcus_barteri)))	Reinhardtia_gracilis)))	Iriartea_deltoidea))	Sabal_domingensis)	Nypa_fruticans);
(((((Sabal_domingensis	((((Reinhardtia_simplex	(Reinhardtia_latisecta	Reinhardtia_paiewonskiana))	(((((Reinhardtia_gracilis	Oenocarpus_bataua)	Oenocarpus_minor)	Prestoea_acuminata)	((Manicaria_saccifera	((Dictyosperma_album	(Veitchia_spiralis	Kentiopsis_piersoniorum))	Heterospathe_cagayanensis))	(Dypsis_decaryi	(((Sclerosperma_profizianum	Orania_palindan)	(Chamaedorea_seifrizii	Podococcus_barteri))	Pelagodoxa_henryana))))	Geonoma_undata))	(Attalea_speciosa	(Bactris_major	(Elaeis_oleifera	Elaeis_guineensis))))	Iriartea_deltoidea))	Roystonea_regia)	((Pseudophoenix_vinifera	Serenoa_repens)	Phoenix_dactylifera))	Hydriastele_microspadix)	Nypa_fruticans);
((((Sabal_domingensis	Roystonea_regia)	((((Attalea_speciosa	(Bactris_major	(Elaeis_oleifera	Elaeis_guineensis)))	Sclerosperma_profizianum)	((Orania_palindan	(Geonoma_undata	(((Pelagodoxa_henryana	Manicaria_saccifera)	((Hydriastele_microspadix	((Dictyosperma_album	(Veitchia_spiralis	Kentiopsis_piersoniorum))	Heterospathe_cagayanensis))	Prestoea_acuminata))	(((Oenocarpus_minor	(Reinhardtia_gracilis	Oenocarpus_bataua))	(Chamaedorea_seifrizii	Podococcus_barteri))	Dypsis_decaryi))))	(Reinhardtia_simplex	(Reinhardtia_latisecta	Reinhardtia_paiewonskiana))))	Iriartea_deltoidea))	((Pseudophoenix_vinifera	Serenoa_repens)	Phoenix_dactylifera))	Nypa_fruticans);
(((Sabal_domingensis	(Roystonea_regia	((Attalea_speciosa	((Bactris_major	(Elaeis_oleifera	Elaeis_guineensis))	(((Geonoma_undata	((Manicaria_saccifera	(Prestoea_acuminata	(Oenocarpus_minor	(Reinhardtia_gracilis	Oenocarpus_bataua))))	((Dypsis_decaryi	(((Hydriastele_microspadix	Dictyosperma_album)	Kentiopsis_piersoniorum)	(Veitchia_spiralis	Heterospathe_cagayanensis)))	Pelagodoxa_henryana)))	((Orania_palindan	Sclerosperma_profizianum)	Podococcus_barteri))	(Reinhardtia_simplex	(Reinhardtia_latisecta	Reinhardtia_paiewonskiana)))))	Iriartea_deltoidea)))	((Pseudophoenix_vinifera	(Chamaedorea_seifrizii	Serenoa_repens))	Phoenix_dactylifera))	Nypa_fruticans);
((Sabal_domingensis	((Iriartea_deltoidea	((((Bactris_major	(Elaeis_oleifera	Elaeis_guineensis))	(Chamaedorea_seifrizii	Attalea_speciosa))	(Orania_palindan	Sclerosperma_profizianum))	((Roystonea_regia	(Reinhardtia_simplex	(Reinhardtia_latisecta	Reinhardtia_paiewonskiana)))	((Geonoma_undata	Manicaria_saccifera)	(((Dypsis_decaryi	Prestoea_acuminata)	(Oenocarpus_minor	(Reinhardtia_gracilis	Oenocarpus_bataua)))	(((Dictyosperma_album	(Veitchia_spiralis	Kentiopsis_piersoniorum))	(Hydriastele_microspadix	Heterospathe_cagayanensis))	(Pelagodoxa_henryana	Podococcus_barteri)))))))	((Pseudophoenix_vinifera	Serenoa_repens)	Phoenix_dactylifera)))	Nypa_fruticans);
(((((Serenoa_repens	Pseudophoenix_vinifera)	Phoenix_dactylifera)	((Iriartea_deltoidea	Sabal_domingensis)	(Roystonea_regia	((Reinhardtia_paiewonskiana	(Reinhardtia_simplex	Reinhardtia_latisecta))	((Dypsis_decaryi	(Attalea_speciosa	(Bactris_major	(Elaeis_oleifera	Elaeis_guineensis))))	(((Geonoma_undata	Manicaria_saccifera)	(((Dictyosperma_album	(Kentiopsis_piersoniorum	Veitchia_spiralis))	Heterospathe_cagayanensis)	((Oenocarpus_minor	(Reinhardtia_gracilis	Oenocarpus_bataua))	Prestoea_acuminata)))	((((Sclerosperma_profizianum	Orania_palindan)	Chamaedorea_seifrizii)	Pelagodoxa_henryana)	Podococcus_barteri)))))))	Hydriastele_microspadix)	Nypa_fruticans);
((Sabal_domingensis	((Roystonea_regia	(Iriartea_deltoidea	((Reinhardtia_simplex	(Reinhardtia_latisecta	Reinhardtia_paiewonskiana))	((((((Hydriastele_microspadix	Dictyosperma_album)	(Kentiopsis_piersoniorum	Veitchia_spiralis))	Heterospathe_cagayanensis)	((((Oenocarpus_minor	(Reinhardtia_gracilis	Oenocarpus_bataua))	Prestoea_acuminata)	Manicaria_saccifera)	((Sclerosperma_profizianum	Podococcus_barteri)	(Orania_palindan	Pelagodoxa_henryana))))	Geonoma_undata)	(Dypsis_decaryi	(Chamaedorea_seifrizii	(Attalea_speciosa	(Bactris_major	(Elaeis_oleifera	Elaeis_guineensis)))))))))	((Serenoa_repens	Pseudophoenix_vinifera)	Phoenix_dactylifera)))	Nypa_fruticans);
((Sabal_domingensis	((Iriartea_deltoidea	(((Reinhardtia_simplex	(Reinhardtia_latisecta	Reinhardtia_paiewonskiana))	((((((Manicaria_saccifera	((Dictyosperma_album	((Hydriastele_microspadix	Kentiopsis_piersoniorum)	Veitchia_spiralis))	Heterospathe_cagayanensis))	(Dypsis_decaryi	Prestoea_acuminata))	(Oenocarpus_minor	(Reinhardtia_gracilis	Oenocarpus_bataua)))	Pelagodoxa_henryana)	Geonoma_undata)	((Orania_palindan	Sclerosperma_profizianum)	Podococcus_barteri)))	(Attalea_speciosa	(Bactris_major	(Elaeis_oleifera	Elaeis_guineensis)))))	((Roystonea_regia	(Serenoa_repens	Pseudophoenix_vinifera))	(Chamaedorea_seifrizii	Phoenix_dactylifera))))	Nypa_fruticans);
((Sabal_domingensis	(((Attalea_speciosa	(Bactris_major	(Elaeis_oleifera	Elaeis_guineensis)))	((Iriartea_deltoidea	((Reinhardtia_simplex	(Reinhardtia_latisecta	(Reinhardtia_paiewonskiana	(Hydriastele_microspadix	Chamaedorea_seifrizii))))	(Geonoma_undata	(((Oenocarpus_minor	(Reinhardtia_gracilis	Oenocarpus_bataua))	((Dictyosperma_album	(Kentiopsis_piersoniorum	(Heterospathe_cagayanensis	Veitchia_spiralis)))	Manicaria_saccifera))	(((Pelagodoxa_henryana	Podococcus_barteri)	(Orania_palindan	Sclerosperma_profizianum))	(Dypsis_decaryi	Prestoea_acuminata))))))	Roystonea_regia))	(Phoenix_dactylifera	(Serenoa_repens	Pseudophoenix_vinifera))))	Nypa_fruticans);
((((((Dypsis_decaryi	Chamaedorea_seifrizii)	(Attalea_speciosa	(Bactris_major	(Elaeis_oleifera	Elaeis_guineensis))))	((Reinhardtia_simplex	(Reinhardtia_latisecta	Reinhardtia_paiewonskiana))	(Sclerosperma_profizianum	((Manicaria_saccifera	((Pelagodoxa_henryana	(Reinhardtia_gracilis	(Geonoma_undata	(Heterospathe_cagayanensis	(((Veitchia_spiralis	Kentiopsis_piersoniorum)	Hydriastele_microspadix)	Dictyosperma_album)))))	(((Oenocarpus_minor	Oenocarpus_bataua)	Prestoea_acuminata)	Podococcus_barteri)))	Orania_palindan))))	(Sabal_domingensis	(Iriartea_deltoidea	Roystonea_regia)))	(Phoenix_dactylifera	(Serenoa_repens	Pseudophoenix_vinifera)))	Nypa_fruticans);
(((Sabal_domingensis	(((((Orania_palindan	Sclerosperma_profizianum)	(Attalea_speciosa	(Bactris_major	(Elaeis_oleifera	Elaeis_guineensis))))	(Reinhardtia_simplex	(Reinhardtia_latisecta	Reinhardtia_paiewonskiana)))	(((((Veitchia_spiralis	Kentiopsis_piersoniorum)	(Hydriastele_microspadix	Dictyosperma_album))	(Geonoma_undata	Heterospathe_cagayanensis))	(Pelagodoxa_henryana	Manicaria_saccifera))	(Dypsis_decaryi	((Oenocarpus_minor	(Reinhardtia_gracilis	Oenocarpus_bataua))	(Podococcus_barteri	Prestoea_acuminata)))))	(Iriartea_deltoidea	Roystonea_regia)))	(Phoenix_dactylifera	((Chamaedorea_seifrizii	Serenoa_repens)	Pseudophoenix_vinifera)))	Nypa_fruticans);
((Sabal_domingensis	((Phoenix_dactylifera	(Chamaedorea_seifrizii	Serenoa_repens))	((((Reinhardtia_simplex	(Reinhardtia_latisecta	Reinhardtia_paiewonskiana))	(((Podococcus_barteri	Sclerosperma_profizianum)	Orania_palindan)	((Geonoma_undata	Manicaria_saccifera)	(((Oenocarpus_minor	(Reinhardtia_gracilis	Oenocarpus_bataua))	Prestoea_acuminata)	((((Veitchia_spiralis	Kentiopsis_piersoniorum)	(Hydriastele_microspadix	Dictyosperma_album))	Heterospathe_cagayanensis)	Pelagodoxa_henryana)))))	(Dypsis_decaryi	(Attalea_speciosa	(Bactris_major	((Pseudophoenix_vinifera	Elaeis_oleifera)	Elaeis_guineensis)))))	(Iriartea_deltoidea	Roystonea_regia))))	Nypa_fruticans);
(((Phoenix_dactylifera	(Chamaedorea_seifrizii	(Pseudophoenix_vinifera	Serenoa_repens)))	(((Attalea_speciosa	(Bactris_major	(Elaeis_oleifera	Elaeis_guineensis)))	Sabal_domingensis)	((((((Pelagodoxa_henryana	((Sclerosperma_profizianum	Orania_palindan)	Podococcus_barteri))	Manicaria_saccifera)	((((Veitchia_spiralis	Kentiopsis_piersoniorum)	Dictyosperma_album)	(Hydriastele_microspadix	Heterospathe_cagayanensis))	(((Oenocarpus_minor	(Reinhardtia_gracilis	Oenocarpus_bataua))	Prestoea_acuminata)	Dypsis_decaryi)))	Geonoma_undata)	(Roystonea_regia	(Reinhardtia_simplex	(Reinhardtia_latisecta	Reinhardtia_paiewonskiana))))	Iriartea_deltoidea)))	Nypa_fruticans);
(((Phoenix_dactylifera	(Pseudophoenix_vinifera	Serenoa_repens))	((Roystonea_regia	Sabal_domingensis)	((((Bactris_major	(Elaeis_oleifera	Elaeis_guineensis))	(Chamaedorea_seifrizii	Attalea_speciosa))	((((((Veitchia_spiralis	(Hydriastele_microspadix	Heterospathe_cagayanensis))	Kentiopsis_piersoniorum)	Dictyosperma_album)	(((Oenocarpus_minor	(Reinhardtia_gracilis	Oenocarpus_bataua))	((Pelagodoxa_henryana	(Orania_palindan	Podococcus_barteri))	(Prestoea_acuminata	Dypsis_decaryi)))	Manicaria_saccifera))	Geonoma_undata)	(Sclerosperma_profizianum	(Reinhardtia_simplex	(Reinhardtia_latisecta	Reinhardtia_paiewonskiana)))))	Iriartea_deltoidea)))	Nypa_fruticans);
(((Phoenix_dactylifera	(Pseudophoenix_vinifera	Serenoa_repens))	(Iriartea_deltoidea	((Roystonea_regia	((Chamaedorea_seifrizii	((Bactris_major	(Elaeis_oleifera	Elaeis_guineensis))	Attalea_speciosa))	((Reinhardtia_gracilis	(Reinhardtia_simplex	(Reinhardtia_latisecta	Reinhardtia_paiewonskiana)))	((Podococcus_barteri	(Sclerosperma_profizianum	Orania_palindan))	(((((Hydriastele_microspadix	((Dictyosperma_album	Kentiopsis_piersoniorum)	Veitchia_spiralis))	Heterospathe_cagayanensis)	Pelagodoxa_henryana)	((Prestoea_acuminata	Dypsis_decaryi)	(Geonoma_undata	Manicaria_saccifera)))	(Oenocarpus_minor	Oenocarpus_bataua))))))	Sabal_domingensis)))	Nypa_fruticans);
(((Sabal_domingensis	((Iriartea_deltoidea	(((((Prestoea_acuminata	((Reinhardtia_gracilis	Oenocarpus_bataua)	Oenocarpus_minor))	(Heterospathe_cagayanensis	(Dictyosperma_album	(Kentiopsis_piersoniorum	(Hydriastele_microspadix	Veitchia_spiralis)))))	(Manicaria_saccifera	Geonoma_undata))	((Reinhardtia_simplex	(Reinhardtia_latisecta	Reinhardtia_paiewonskiana))	(Pelagodoxa_henryana	(Orania_palindan	(Podococcus_barteri	Sclerosperma_profizianum)))))	(Dypsis_decaryi	(Attalea_speciosa	(Bactris_major	(Elaeis_oleifera	Elaeis_guineensis))))))	((Roystonea_regia	(Serenoa_repens	Pseudophoenix_vinifera))	Phoenix_dactylifera)))	Chamaedorea_seifrizii)	Nypa_fruticans);
(((Iriartea_deltoidea	((((Sabal_domingensis	Reinhardtia_gracilis)	Roystonea_regia)	((((Orania_palindan	Sclerosperma_profizianum)	(((Heterospathe_cagayanensis	(Dictyosperma_album	(Kentiopsis_piersoniorum	Veitchia_spiralis)))	(((Podococcus_barteri	(Dypsis_decaryi	Prestoea_acuminata))	(Oenocarpus_bataua	Oenocarpus_minor))	(Pelagodoxa_henryana	Manicaria_saccifera)))	Geonoma_undata))	(Attalea_speciosa	(Bactris_major	(Elaeis_oleifera	Elaeis_guineensis))))	(Reinhardtia_simplex	(Reinhardtia_latisecta	Reinhardtia_paiewonskiana))))	((Serenoa_repens	Pseudophoenix_vinifera)	(Phoenix_dactylifera	Chamaedorea_seifrizii))))	Hydriastele_microspadix)	Nypa_fruticans);
(((((((Phoenix_dactylifera	(Serenoa_repens	Pseudophoenix_vinifera))	Sabal_domingensis)	Iriartea_deltoidea)	(((((((((Podococcus_barteri	Prestoea_acuminata)	(Oenocarpus_bataua	Oenocarpus_minor))	Dypsis_decaryi)	Pelagodoxa_henryana)	Manicaria_saccifera)	(Orania_palindan	Sclerosperma_profizianum))	((Dictyosperma_album	((Kentiopsis_piersoniorum	Veitchia_spiralis)	Heterospathe_cagayanensis))	Geonoma_undata))	(Reinhardtia_simplex	(Reinhardtia_latisecta	(Chamaedorea_seifrizii	Reinhardtia_paiewonskiana))))	(Attalea_speciosa	(Bactris_major	(Elaeis_oleifera	Elaeis_guineensis)))))	(Reinhardtia_gracilis	Roystonea_regia))	Hydriastele_microspadix)	Nypa_fruticans);
((((Phoenix_dactylifera	(Serenoa_repens	Pseudophoenix_vinifera))	(Roystonea_regia	(Reinhardtia_gracilis	((((((((((Prestoea_acuminata	(Hydriastele_microspadix	Podococcus_barteri))	Pelagodoxa_henryana)	(Sclerosperma_profizianum	Orania_palindan))	Manicaria_saccifera)	((Heterospathe_cagayanensis	(Dictyosperma_album	(Kentiopsis_piersoniorum	Veitchia_spiralis)))	(Oenocarpus_bataua	Oenocarpus_minor)))	Geonoma_undata)	Dypsis_decaryi)	(Reinhardtia_simplex	(Reinhardtia_latisecta	Reinhardtia_paiewonskiana)))	(Chamaedorea_seifrizii	(Attalea_speciosa	(Bactris_major	(Elaeis_oleifera	Elaeis_guineensis)))))	Iriartea_deltoidea))))	Sabal_domingensis)	Nypa_fruticans);
((Phoenix_dactylifera	((Serenoa_repens	Pseudophoenix_vinifera)	(((Roystonea_regia	(Chamaedorea_seifrizii	(Attalea_speciosa	(Bactris_major	(Elaeis_oleifera	Elaeis_guineensis)))))	Sabal_domingensis)	(((((Podococcus_barteri	Pelagodoxa_henryana)	((Geonoma_undata	Manicaria_saccifera)	(((Dypsis_decaryi	Prestoea_acuminata)	((Reinhardtia_gracilis	Oenocarpus_bataua)	Oenocarpus_minor))	((Hydriastele_microspadix	Heterospathe_cagayanensis)	(Dictyosperma_album	(Kentiopsis_piersoniorum	Veitchia_spiralis))))))	(Sclerosperma_profizianum	Orania_palindan))	(Reinhardtia_simplex	(Reinhardtia_latisecta	Reinhardtia_paiewonskiana)))	Iriartea_deltoidea))))	Nypa_fruticans);
((Sabal_domingensis	(((Roystonea_regia	((Attalea_speciosa	(Bactris_major	(Elaeis_oleifera	Elaeis_guineensis)))	((Chamaedorea_seifrizii	(Sclerosperma_profizianum	Orania_palindan))	((Reinhardtia_simplex	(Reinhardtia_latisecta	Reinhardtia_paiewonskiana))	((Geonoma_undata	Manicaria_saccifera)	(((Dypsis_decaryi	Prestoea_acuminata)	((Reinhardtia_gracilis	Oenocarpus_bataua)	Oenocarpus_minor))	(((Hydriastele_microspadix	Heterospathe_cagayanensis)	(Dictyosperma_album	(Kentiopsis_piersoniorum	Veitchia_spiralis)))	(Podococcus_barteri	Pelagodoxa_henryana))))))))	Iriartea_deltoidea)	(Phoenix_dactylifera	(Serenoa_repens	Pseudophoenix_vinifera))))	Nypa_fruticans);
(((Sabal_domingensis	((Iriartea_deltoidea	((Chamaedorea_seifrizii	(Attalea_speciosa	(Bactris_major	(Elaeis_oleifera	Elaeis_guineensis))))	((Reinhardtia_simplex	(Reinhardtia_latisecta	Reinhardtia_paiewonskiana))	((((((Podococcus_barteri	(Dypsis_decaryi	Prestoea_acuminata))	((Reinhardtia_gracilis	Oenocarpus_bataua)	Oenocarpus_minor))	(Geonoma_undata	Manicaria_saccifera))	((Hydriastele_microspadix	Heterospathe_cagayanensis)	(Dictyosperma_album	(Kentiopsis_piersoniorum	Veitchia_spiralis))))	Pelagodoxa_henryana)	(Sclerosperma_profizianum	Orania_palindan)))))	Roystonea_regia))	(Phoenix_dactylifera	(Serenoa_repens	Pseudophoenix_vinifera)))	Nypa_fruticans);
(((((((Reinhardtia_paiewonskiana	(Reinhardtia_simplex	Reinhardtia_latisecta))	((Attalea_speciosa	(Bactris_major	(Elaeis_oleifera	Elaeis_guineensis)))	((((Dypsis_decaryi	Prestoea_acuminata)	((Reinhardtia_gracilis	Oenocarpus_bataua)	Oenocarpus_minor))	((Pelagodoxa_henryana	((Pseudophoenix_vinifera	Podococcus_barteri)	(Sclerosperma_profizianum	Orania_palindan)))	((Heterospathe_cagayanensis	(Dictyosperma_album	(Kentiopsis_piersoniorum	Veitchia_spiralis)))	Manicaria_saccifera)))	Geonoma_undata)))	((Roystonea_regia	Iriartea_deltoidea)	Sabal_domingensis))	Phoenix_dactylifera)	(Chamaedorea_seifrizii	Serenoa_repens))	Hydriastele_microspadix)	Nypa_fruticans);
(((((Sabal_domingensis	(((((Reinhardtia_latisecta	Reinhardtia_paiewonskiana)	Reinhardtia_simplex)	(((Geonoma_undata	Manicaria_saccifera)	((Hydriastele_microspadix	Heterospathe_cagayanensis)	(Dictyosperma_album	(Kentiopsis_piersoniorum	Veitchia_spiralis))))	((Pelagodoxa_henryana	(Podococcus_barteri	(Sclerosperma_profizianum	Orania_palindan)))	(Prestoea_acuminata	((Reinhardtia_gracilis	Oenocarpus_bataua)	Oenocarpus_minor)))))	((Pseudophoenix_vinifera	Dypsis_decaryi)	(Attalea_speciosa	(Bactris_major	(Elaeis_oleifera	Elaeis_guineensis)))))	Roystonea_regia))	Iriartea_deltoidea)	Serenoa_repens)	(Chamaedorea_seifrizii	Phoenix_dactylifera))	Nypa_fruticans);
((Roystonea_regia	(((Chamaedorea_seifrizii	Phoenix_dactylifera)	Sabal_domingensis)	((((((Reinhardtia_latisecta	Reinhardtia_paiewonskiana)	Reinhardtia_simplex)	(((Oenocarpus_bataua	Oenocarpus_minor)	(((Pelagodoxa_henryana	(Podococcus_barteri	(Sclerosperma_profizianum	Orania_palindan)))	(Reinhardtia_gracilis	(Prestoea_acuminata	Dypsis_decaryi)))	(Manicaria_saccifera	(Heterospathe_cagayanensis	((Hydriastele_microspadix	Dictyosperma_album)	(Kentiopsis_piersoniorum	Veitchia_spiralis))))))	Geonoma_undata))	(Attalea_speciosa	(Bactris_major	(Elaeis_oleifera	Elaeis_guineensis))))	(Pseudophoenix_vinifera	Serenoa_repens))	Iriartea_deltoidea)))	Nypa_fruticans);
((((Phoenix_dactylifera	(Pseudophoenix_vinifera	Serenoa_repens))	((((Roystonea_regia	((((Orania_palindan	Sclerosperma_profizianum)	(Podococcus_barteri	(Pelagodoxa_henryana	(((Oenocarpus_minor	(Reinhardtia_gracilis	Oenocarpus_bataua))	(Dypsis_decaryi	Prestoea_acuminata))	((Heterospathe_cagayanensis	((Kentiopsis_piersoniorum	Veitchia_spiralis)	Dictyosperma_album))	Manicaria_saccifera)))))	Geonoma_undata)	((Reinhardtia_paiewonskiana	Reinhardtia_latisecta)	Reinhardtia_simplex)))	Iriartea_deltoidea)	((Chamaedorea_seifrizii	(Bactris_major	(Elaeis_oleifera	Elaeis_guineensis)))	Attalea_speciosa))	Sabal_domingensis))	Hydriastele_microspadix)	Nypa_fruticans);
((Phoenix_dactylifera	((Pseudophoenix_vinifera	Serenoa_repens)	((Roystonea_regia	((Chamaedorea_seifrizii	((Bactris_major	(Elaeis_oleifera	Elaeis_guineensis))	Attalea_speciosa))	((((Orania_palindan	Sclerosperma_profizianum)	(((Pelagodoxa_henryana	((Hydriastele_microspadix	Heterospathe_cagayanensis)	((Kentiopsis_piersoniorum	Veitchia_spiralis)	Dictyosperma_album)))	Prestoea_acuminata)	((Podococcus_barteri	(Dypsis_decaryi	(Oenocarpus_minor	(Reinhardtia_gracilis	Oenocarpus_bataua))))	Manicaria_saccifera)))	Geonoma_undata)	((Reinhardtia_paiewonskiana	Reinhardtia_latisecta)	Reinhardtia_simplex))))	(Sabal_domingensis	Iriartea_deltoidea))))	Nypa_fruticans);
((Sabal_domingensis	(((Chamaedorea_seifrizii	Phoenix_dactylifera)	(Pseudophoenix_vinifera	Serenoa_repens))	(Roystonea_regia	((((Bactris_major	(Elaeis_oleifera	Elaeis_guineensis))	Attalea_speciosa)	((((Heterospathe_cagayanensis	((Kentiopsis_piersoniorum	Veitchia_spiralis)	(Hydriastele_microspadix	Dictyosperma_album)))	(Manicaria_saccifera	((Prestoea_acuminata	(Oenocarpus_minor	(Reinhardtia_gracilis	Oenocarpus_bataua)))	(((Sclerosperma_profizianum	(Podococcus_barteri	Orania_palindan))	Pelagodoxa_henryana)	Dypsis_decaryi))))	Geonoma_undata)	((Reinhardtia_paiewonskiana	Reinhardtia_latisecta)	Reinhardtia_simplex)))	Iriartea_deltoidea))))	Nypa_fruticans);
((Roystonea_regia	(((((Chamaedorea_seifrizii	Dypsis_decaryi)	((Bactris_major	(Elaeis_oleifera	Elaeis_guineensis))	Attalea_speciosa))	(Manicaria_saccifera	((((Heterospathe_cagayanensis	((Hydriastele_microspadix	Kentiopsis_piersoniorum)	Veitchia_spiralis))	Dictyosperma_album)	Geonoma_undata)	(((Prestoea_acuminata	(Oenocarpus_minor	(Reinhardtia_gracilis	Oenocarpus_bataua)))	((Sclerosperma_profizianum	(Podococcus_barteri	Orania_palindan))	Pelagodoxa_henryana))	((Reinhardtia_paiewonskiana	Reinhardtia_latisecta)	Reinhardtia_simplex)))))	Iriartea_deltoidea)	(Sabal_domingensis	(Phoenix_dactylifera	(Pseudophoenix_vinifera	Serenoa_repens)))))	Nypa_fruticans);
(((Phoenix_dactylifera	(Pseudophoenix_vinifera	Serenoa_repens))	((((Attalea_speciosa	(Chamaedorea_seifrizii	(Bactris_major	(Elaeis_oleifera	Elaeis_guineensis))))	((((Reinhardtia_paiewonskiana	Reinhardtia_latisecta)	Reinhardtia_simplex)	(((Geonoma_undata	(Manicaria_saccifera	Reinhardtia_gracilis))	((Prestoea_acuminata	(Oenocarpus_minor	Oenocarpus_bataua))	Dypsis_decaryi))	((((Kentiopsis_piersoniorum	Veitchia_spiralis)	Dictyosperma_album)	(Hydriastele_microspadix	Heterospathe_cagayanensis))	(Pelagodoxa_henryana	Podococcus_barteri))))	(Sclerosperma_profizianum	Orania_palindan)))	Sabal_domingensis)	(Iriartea_deltoidea	Roystonea_regia)))	Nypa_fruticans);
(((Phoenix_dactylifera	(Pseudophoenix_vinifera	(Chamaedorea_seifrizii	Serenoa_repens)))	(((Roystonea_regia	(((Reinhardtia_paiewonskiana	Reinhardtia_latisecta)	Reinhardtia_simplex)	((Oenocarpus_minor	Oenocarpus_bataua)	((((Pelagodoxa_henryana	Podococcus_barteri)	((Prestoea_acuminata	Dypsis_decaryi)	Reinhardtia_gracilis))	(((Kentiopsis_piersoniorum	Veitchia_spiralis)	(Hydriastele_microspadix	Dictyosperma_album))	Heterospathe_cagayanensis))	(Geonoma_undata	Manicaria_saccifera)))))	((Iriartea_deltoidea	(Attalea_speciosa	(Bactris_major	(Elaeis_oleifera	Elaeis_guineensis))))	(Sclerosperma_profizianum	Orania_palindan)))	Sabal_domingensis))	Nypa_fruticans);
((((Phoenix_dactylifera	(Pseudophoenix_vinifera	Serenoa_repens))	(Sabal_domingensis	((((((((Kentiopsis_piersoniorum	Veitchia_spiralis)	((Hydriastele_microspadix	Podococcus_barteri)	Dictyosperma_album))	Heterospathe_cagayanensis)	(Dypsis_decaryi	(Prestoea_acuminata	((Sclerosperma_profizianum	Orania_palindan)	(Oenocarpus_minor	Oenocarpus_bataua)))))	((Geonoma_undata	Manicaria_saccifera)	Pelagodoxa_henryana))	(((Reinhardtia_paiewonskiana	Reinhardtia_latisecta)	Reinhardtia_simplex)	(((Reinhardtia_gracilis	Attalea_speciosa)	(Elaeis_oleifera	Elaeis_guineensis))	Bactris_major)))	Iriartea_deltoidea)	Roystonea_regia)))	Chamaedorea_seifrizii)	Nypa_fruticans);
((((Serenoa_repens	Chamaedorea_seifrizii)	((Iriartea_deltoidea	Roystonea_regia)	(((Reinhardtia_gracilis	Attalea_speciosa)	(((Elaeis_oleifera	Elaeis_guineensis)	Bactris_major)	(((Reinhardtia_paiewonskiana	(Reinhardtia_latisecta	Reinhardtia_simplex))	((Veitchia_spiralis	(Hydriastele_microspadix	Heterospathe_cagayanensis))	((Manicaria_saccifera	(((Oenocarpus_minor	Oenocarpus_bataua)	Prestoea_acuminata)	((Pseudophoenix_vinifera	Dypsis_decaryi)	(Podococcus_barteri	(Pelagodoxa_henryana	(Sclerosperma_profizianum	Orania_palindan))))))	(Kentiopsis_piersoniorum	Dictyosperma_album))))	Geonoma_undata)))	Sabal_domingensis)))	Phoenix_dactylifera)	Nypa_fruticans);
((Sabal_domingensis	(((((Reinhardtia_simplex	(Reinhardtia_paiewonskiana	Reinhardtia_latisecta))	(((((Geonoma_undata	Manicaria_saccifera)	(Podococcus_barteri	Pelagodoxa_henryana))	(((Oenocarpus_minor	Oenocarpus_bataua)	Prestoea_acuminata)	Dypsis_decaryi))	((Hydriastele_microspadix	Heterospathe_cagayanensis)	((Veitchia_spiralis	Kentiopsis_piersoniorum)	Dictyosperma_album)))	(Sclerosperma_profizianum	Orania_palindan)))	Iriartea_deltoidea)	(Phoenix_dactylifera	(Serenoa_repens	Chamaedorea_seifrizii)))	(Roystonea_regia	((Pseudophoenix_vinifera	((Elaeis_oleifera	Elaeis_guineensis)	Bactris_major))	(Reinhardtia_gracilis	Attalea_speciosa)))))	Nypa_fruticans);
(((((Reinhardtia_gracilis	Sabal_domingensis)	(Iriartea_deltoidea	(Roystonea_regia	((Chamaedorea_seifrizii	(((Elaeis_oleifera	Elaeis_guineensis)	Bactris_major)	Attalea_speciosa))	((Geonoma_undata	(Reinhardtia_simplex	(Reinhardtia_paiewonskiana	Reinhardtia_latisecta)))	(Manicaria_saccifera	(((Hydriastele_microspadix	Heterospathe_cagayanensis)	((Veitchia_spiralis	Kentiopsis_piersoniorum)	Dictyosperma_album))	((Dypsis_decaryi	((Oenocarpus_minor	Oenocarpus_bataua)	Prestoea_acuminata))	((Sclerosperma_profizianum	Orania_palindan)	(Podococcus_barteri	Pelagodoxa_henryana))))))))))	(Pseudophoenix_vinifera	Serenoa_repens))	Phoenix_dactylifera)	Nypa_fruticans);
((((Pseudophoenix_vinifera	(Chamaedorea_seifrizii	Serenoa_repens))	Phoenix_dactylifera)	(((((Podococcus_barteri	(Orania_palindan	Sclerosperma_profizianum))	((Oenocarpus_minor	(Reinhardtia_gracilis	Oenocarpus_bataua))	(((Dictyosperma_album	(Heterospathe_cagayanensis	(Kentiopsis_piersoniorum	(Hydriastele_microspadix	Veitchia_spiralis))))	Pelagodoxa_henryana)	(Prestoea_acuminata	(Geonoma_undata	Manicaria_saccifera)))))	(Reinhardtia_simplex	(Reinhardtia_paiewonskiana	Reinhardtia_latisecta)))	((Roystonea_regia	(Dypsis_decaryi	((Bactris_major	(Elaeis_guineensis	Elaeis_oleifera))	Attalea_speciosa)))	Iriartea_deltoidea))	Sabal_domingensis))	Nypa_fruticans);
((((((((((Bactris_major	(Elaeis_guineensis	Elaeis_oleifera))	(Chamaedorea_seifrizii	(Dypsis_decaryi	Pseudophoenix_vinifera)))	((Podococcus_barteri	(Orania_palindan	Sclerosperma_profizianum))	((Oenocarpus_minor	(Reinhardtia_gracilis	Oenocarpus_bataua))	((Pelagodoxa_henryana	((Kentiopsis_piersoniorum	Veitchia_spiralis)	(Dictyosperma_album	(Hydriastele_microspadix	Heterospathe_cagayanensis))))	((Geonoma_undata	Manicaria_saccifera)	Prestoea_acuminata)))))	(Reinhardtia_simplex	(Reinhardtia_paiewonskiana	Reinhardtia_latisecta)))	(Attalea_speciosa	Roystonea_regia))	Iriartea_deltoidea)	Sabal_domingensis)	Serenoa_repens)	Phoenix_dactylifera)	Nypa_fruticans);
((((Pseudophoenix_vinifera	Serenoa_repens)	Phoenix_dactylifera)	((Sabal_domingensis	(Iriartea_deltoidea	Roystonea_regia))	(((((Geonoma_undata	Manicaria_saccifera)	((Prestoea_acuminata	(Oenocarpus_minor	Oenocarpus_bataua))	((Podococcus_barteri	(Pelagodoxa_henryana	(Orania_palindan	Sclerosperma_profizianum)))	((Kentiopsis_piersoniorum	Veitchia_spiralis)	(Dictyosperma_album	Heterospathe_cagayanensis)))))	(Reinhardtia_simplex	(((Hydriastele_microspadix	Chamaedorea_seifrizii)	Reinhardtia_paiewonskiana)	Reinhardtia_latisecta)))	(((Bactris_major	Elaeis_guineensis)	Elaeis_oleifera)	Dypsis_decaryi))	(Reinhardtia_gracilis	Attalea_speciosa))))	Nypa_fruticans);
((((Sabal_domingensis	(Iriartea_deltoidea	((((Geonoma_undata	(Reinhardtia_gracilis	((Oenocarpus_minor	Oenocarpus_bataua)	((Kentiopsis_piersoniorum	(Dictyosperma_album	((Hydriastele_microspadix	Veitchia_spiralis)	Heterospathe_cagayanensis)))	(Manicaria_saccifera	((Podococcus_barteri	(Pelagodoxa_henryana	(Chamaedorea_seifrizii	(Orania_palindan	Sclerosperma_profizianum))))	(Dypsis_decaryi	Prestoea_acuminata)))))))	(Reinhardtia_simplex	(Reinhardtia_paiewonskiana	Reinhardtia_latisecta)))	((Bactris_major	(Elaeis_oleifera	Elaeis_guineensis))	Attalea_speciosa))	Roystonea_regia)))	(Pseudophoenix_vinifera	Serenoa_repens))	Phoenix_dactylifera)	Nypa_fruticans);
((Sabal_domingensis	(((Iriartea_deltoidea	((Geonoma_undata	((((((Podococcus_barteri	(Pelagodoxa_henryana	(Chamaedorea_seifrizii	(Orania_palindan	Sclerosperma_profizianum))))	Dypsis_decaryi)	((Heterospathe_cagayanensis	Hydriastele_microspadix)	((Kentiopsis_piersoniorum	Veitchia_spiralis)	Dictyosperma_album)))	(Prestoea_acuminata	(Oenocarpus_minor	(Reinhardtia_gracilis	Oenocarpus_bataua))))	Manicaria_saccifera)	(Reinhardtia_simplex	(Reinhardtia_paiewonskiana	Reinhardtia_latisecta))))	((Bactris_major	(Elaeis_oleifera	Elaeis_guineensis))	Attalea_speciosa)))	Roystonea_regia)	((Pseudophoenix_vinifera	Serenoa_repens)	Phoenix_dactylifera)))	Nypa_fruticans);
((((((Sabal_domingensis	(Dypsis_decaryi	((((Elaeis_oleifera	Elaeis_guineensis)	Attalea_speciosa)	((Manicaria_saccifera	((Oenocarpus_minor	(Reinhardtia_gracilis	Oenocarpus_bataua))	((Podococcus_barteri	((Orania_palindan	Pelagodoxa_henryana)	Sclerosperma_profizianum))	Prestoea_acuminata)))	(Geonoma_undata	((Kentiopsis_piersoniorum	Veitchia_spiralis)	((Chamaedorea_seifrizii	Dictyosperma_album)	Heterospathe_cagayanensis)))))	(Reinhardtia_simplex	(Reinhardtia_paiewonskiana	Reinhardtia_latisecta)))))	Roystonea_regia)	Iriartea_deltoidea)	((Pseudophoenix_vinifera	Serenoa_repens)	(Bactris_major	Phoenix_dactylifera)))	Hydriastele_microspadix)	Nypa_fruticans);
((Sabal_domingensis	((Roystonea_regia	((((Reinhardtia_simplex	((Chamaedorea_seifrizii	(Reinhardtia_paiewonskiana	Hydriastele_microspadix))	Reinhardtia_latisecta))	Geonoma_undata)	(((Dypsis_decaryi	((Orania_palindan	Sclerosperma_profizianum)	(Oenocarpus_minor	Oenocarpus_bataua)))	(Manicaria_saccifera	(((Heterospathe_cagayanensis	((Dictyosperma_album	(Kentiopsis_piersoniorum	Veitchia_spiralis))	Podococcus_barteri))	Prestoea_acuminata)	Pelagodoxa_henryana)))	Reinhardtia_gracilis))	((Bactris_major	(Elaeis_oleifera	Elaeis_guineensis))	Attalea_speciosa)))	(((Pseudophoenix_vinifera	Serenoa_repens)	Phoenix_dactylifera)	Iriartea_deltoidea)))	Nypa_fruticans);
((((Pseudophoenix_vinifera	Serenoa_repens)	Phoenix_dactylifera)	(Roystonea_regia	(Sabal_domingensis	(Iriartea_deltoidea	(((Reinhardtia_simplex	(Reinhardtia_paiewonskiana	Reinhardtia_latisecta))	(Geonoma_undata	((((Hydriastele_microspadix	Podococcus_barteri)	Pelagodoxa_henryana)	((Veitchia_spiralis	Heterospathe_cagayanensis)	(Dictyosperma_album	Kentiopsis_piersoniorum)))	(((Dypsis_decaryi	Prestoea_acuminata)	(Oenocarpus_minor	Oenocarpus_bataua))	Manicaria_saccifera))))	(((Sclerosperma_profizianum	Orania_palindan)	Chamaedorea_seifrizii)	((Bactris_major	(Elaeis_oleifera	Elaeis_guineensis))	(Reinhardtia_gracilis	Attalea_speciosa))))))))	Nypa_fruticans);
((((Pseudophoenix_vinifera	Serenoa_repens)	Phoenix_dactylifera)	(((((Bactris_major	(Elaeis_oleifera	Elaeis_guineensis))	Attalea_speciosa)	((Reinhardtia_simplex	(Reinhardtia_paiewonskiana	Reinhardtia_latisecta))	(((Prestoea_acuminata	(Oenocarpus_minor	(Reinhardtia_gracilis	Oenocarpus_bataua)))	(((Dictyosperma_album	(Veitchia_spiralis	Kentiopsis_piersoniorum))	Heterospathe_cagayanensis)	((Podococcus_barteri	Pelagodoxa_henryana)	Dypsis_decaryi)))	(Geonoma_undata	Manicaria_saccifera))))	((Sclerosperma_profizianum	Orania_palindan)	(Hydriastele_microspadix	Chamaedorea_seifrizii)))	((Roystonea_regia	Sabal_domingensis)	Iriartea_deltoidea)))	Nypa_fruticans);
((((Pseudophoenix_vinifera	Serenoa_repens)	Phoenix_dactylifera)	((Sabal_domingensis	((Chamaedorea_seifrizii	((Bactris_major	(Elaeis_oleifera	Elaeis_guineensis))	Attalea_speciosa))	((Reinhardtia_simplex	(Reinhardtia_paiewonskiana	Reinhardtia_latisecta))	(((Oenocarpus_minor	(Reinhardtia_gracilis	Oenocarpus_bataua))	((((Dictyosperma_album	(Veitchia_spiralis	Kentiopsis_piersoniorum))	(Hydriastele_microspadix	Heterospathe_cagayanensis))	Geonoma_undata)	((Dypsis_decaryi	Prestoea_acuminata)	((Sclerosperma_profizianum	Orania_palindan)	(Podococcus_barteri	Pelagodoxa_henryana)))))	Manicaria_saccifera))))	(Iriartea_deltoidea	Roystonea_regia)))	Nypa_fruticans);
((Roystonea_regia	(Sabal_domingensis	((((Reinhardtia_simplex	(Reinhardtia_latisecta	Reinhardtia_paiewonskiana))	(((Geonoma_undata	Manicaria_saccifera)	((Oenocarpus_bataua	Reinhardtia_gracilis)	Oenocarpus_minor))	((Podococcus_barteri	(Prestoea_acuminata	Dypsis_decaryi))	((Heterospathe_cagayanensis	(Hydriastele_microspadix	((Veitchia_spiralis	Kentiopsis_piersoniorum)	Dictyosperma_album)))	Pelagodoxa_henryana))))	((Sclerosperma_profizianum	(Orania_palindan	Chamaedorea_seifrizii))	(Attalea_speciosa	(Elaeis_oleifera	Elaeis_guineensis))))	(Iriartea_deltoidea	((Pseudophoenix_vinifera	Serenoa_repens)	(Bactris_major	Phoenix_dactylifera))))))	Nypa_fruticans);
((((Pseudophoenix_vinifera	Serenoa_repens)	Phoenix_dactylifera)	(Sabal_domingensis	(Iriartea_deltoidea	((Geonoma_undata	((Reinhardtia_simplex	(Reinhardtia_latisecta	(Chamaedorea_seifrizii	Reinhardtia_paiewonskiana)))	(Reinhardtia_gracilis	((Dypsis_decaryi	(((Sclerosperma_profizianum	Orania_palindan)	(Attalea_speciosa	(Bactris_major	(Elaeis_oleifera	Elaeis_guineensis))))	(Oenocarpus_bataua	Oenocarpus_minor)))	((((((Hydriastele_microspadix	Heterospathe_cagayanensis)	(Veitchia_spiralis	Kentiopsis_piersoniorum))	Dictyosperma_album)	Manicaria_saccifera)	Prestoea_acuminata)	(Podococcus_barteri	Pelagodoxa_henryana))))))	Roystonea_regia))))	Nypa_fruticans);
((((((Sabal_domingensis	(Iriartea_deltoidea	(Roystonea_regia	(((Reinhardtia_simplex	(Reinhardtia_latisecta	Reinhardtia_paiewonskiana))	(Geonoma_undata	(((Prestoea_acuminata	(Manicaria_saccifera	((Hydriastele_microspadix	Heterospathe_cagayanensis)	((Veitchia_spiralis	Kentiopsis_piersoniorum)	Dictyosperma_album))))	(Dypsis_decaryi	(Oenocarpus_minor	Oenocarpus_bataua)))	((Podococcus_barteri	((Reinhardtia_gracilis	Sclerosperma_profizianum)	Orania_palindan))	Pelagodoxa_henryana))))	(Attalea_speciosa	(Bactris_major	(Elaeis_oleifera	Elaeis_guineensis)))))))	Pseudophoenix_vinifera)	Phoenix_dactylifera)	Serenoa_repens)	Chamaedorea_seifrizii)	Nypa_fruticans);
((Iriartea_deltoidea	(((Pseudophoenix_vinifera	Serenoa_repens)	Roystonea_regia)	(((Reinhardtia_simplex	(Reinhardtia_latisecta	Reinhardtia_paiewonskiana))	((Attalea_speciosa	(Bactris_major	(Elaeis_oleifera	Elaeis_guineensis)))	((Podococcus_barteri	(Sclerosperma_profizianum	Orania_palindan))	((((Geonoma_undata	Manicaria_saccifera)	(((Oenocarpus_minor	(Oenocarpus_bataua	Reinhardtia_gracilis))	Prestoea_acuminata)	Dypsis_decaryi))	Pelagodoxa_henryana)	((Hydriastele_microspadix	Heterospathe_cagayanensis)	((Veitchia_spiralis	Kentiopsis_piersoniorum)	Dictyosperma_album))))))	(Phoenix_dactylifera	(Chamaedorea_seifrizii	Sabal_domingensis)))))	Nypa_fruticans);
((Roystonea_regia	(Reinhardtia_gracilis	(((Pseudophoenix_vinifera	Serenoa_repens)	Iriartea_deltoidea)	(((((Reinhardtia_simplex	(Reinhardtia_latisecta	Reinhardtia_paiewonskiana))	((((Pelagodoxa_henryana	(((Oenocarpus_minor	Oenocarpus_bataua)	Prestoea_acuminata)	(Dypsis_decaryi	Podococcus_barteri)))	(Geonoma_undata	Manicaria_saccifera))	((Hydriastele_microspadix	Heterospathe_cagayanensis)	((Veitchia_spiralis	Kentiopsis_piersoniorum)	Dictyosperma_album)))	Orania_palindan))	Sclerosperma_profizianum)	(Attalea_speciosa	((Bactris_major	Elaeis_guineensis)	Elaeis_oleifera)))	(Phoenix_dactylifera	(Chamaedorea_seifrizii	Sabal_domingensis))))))	Nypa_fruticans);
((Phoenix_dactylifera	((Pseudophoenix_vinifera	Serenoa_repens)	((Iriartea_deltoidea	((((Chamaedorea_seifrizii	(Attalea_speciosa	((Elaeis_guineensis	Elaeis_oleifera)	Bactris_major)))	(Reinhardtia_simplex	(Reinhardtia_latisecta	Reinhardtia_paiewonskiana)))	(((((Podococcus_barteri	Orania_palindan)	Sclerosperma_profizianum)	Pelagodoxa_henryana)	(((Prestoea_acuminata	Dypsis_decaryi)	Manicaria_saccifera)	((Oenocarpus_minor	(Reinhardtia_gracilis	Oenocarpus_bataua))	((Veitchia_spiralis	Heterospathe_cagayanensis)	(Kentiopsis_piersoniorum	(Hydriastele_microspadix	Dictyosperma_album))))))	Geonoma_undata))	Sabal_domingensis))	Roystonea_regia)))	Nypa_fruticans);
((Roystonea_regia	((((((Prestoea_acuminata	Dypsis_decaryi)	((Manicaria_saccifera	Pelagodoxa_henryana)	((Oenocarpus_minor	(Reinhardtia_gracilis	Oenocarpus_bataua))	Iriartea_deltoidea)))	(((Hydriastele_microspadix	Heterospathe_cagayanensis)	((Veitchia_spiralis	Kentiopsis_piersoniorum)	Dictyosperma_album))	Podococcus_barteri))	(((Sclerosperma_profizianum	(Chamaedorea_seifrizii	(Attalea_speciosa	((Elaeis_guineensis	Elaeis_oleifera)	Bactris_major))))	(Reinhardtia_simplex	(Reinhardtia_latisecta	Reinhardtia_paiewonskiana)))	(Orania_palindan	Geonoma_undata)))	(Phoenix_dactylifera	(Pseudophoenix_vinifera	Serenoa_repens)))	Sabal_domingensis))	Nypa_fruticans);
((Sabal_domingensis	((((((((Dypsis_decaryi	(Pelagodoxa_henryana	(Podococcus_barteri	(Sclerosperma_profizianum	Orania_palindan))))	((Oenocarpus_minor	(Reinhardtia_gracilis	Oenocarpus_bataua))	Prestoea_acuminata))	Manicaria_saccifera)	(Heterospathe_cagayanensis	((Veitchia_spiralis	Kentiopsis_piersoniorum)	Dictyosperma_album)))	Geonoma_undata)	(Reinhardtia_simplex	(Reinhardtia_latisecta	Reinhardtia_paiewonskiana)))	((Hydriastele_microspadix	Chamaedorea_seifrizii)	(Attalea_speciosa	((Elaeis_guineensis	Elaeis_oleifera)	Bactris_major))))	((Iriartea_deltoidea	(Phoenix_dactylifera	(Pseudophoenix_vinifera	Serenoa_repens)))	Roystonea_regia)))	Nypa_fruticans);
(((Phoenix_dactylifera	(Pseudophoenix_vinifera	Serenoa_repens))	(((((Chamaedorea_seifrizii	Attalea_speciosa)	((Elaeis_guineensis	Elaeis_oleifera)	Bactris_major))	(((Reinhardtia_simplex	(Reinhardtia_latisecta	Reinhardtia_paiewonskiana))	(((Hydriastele_microspadix	Heterospathe_cagayanensis)	((Veitchia_spiralis	Kentiopsis_piersoniorum)	Dictyosperma_album))	(((((Orania_palindan	Pelagodoxa_henryana)	Podococcus_barteri)	Reinhardtia_gracilis)	((Sclerosperma_profizianum	(Oenocarpus_minor	Oenocarpus_bataua))	(Dypsis_decaryi	Prestoea_acuminata)))	Manicaria_saccifera)))	Geonoma_undata))	Iriartea_deltoidea)	(Roystonea_regia	Sabal_domingensis)))	Nypa_fruticans);
((((Roystonea_regia	(Iriartea_deltoidea	((((Reinhardtia_simplex	(Reinhardtia_latisecta	(Reinhardtia_paiewonskiana	(Chamaedorea_seifrizii	Hydriastele_microspadix))))	((Geonoma_undata	Manicaria_saccifera)	((Pelagodoxa_henryana	(Heterospathe_cagayanensis	((Veitchia_spiralis	Kentiopsis_piersoniorum)	Dictyosperma_album)))	((Oenocarpus_minor	(Reinhardtia_gracilis	Oenocarpus_bataua))	(Dypsis_decaryi	Prestoea_acuminata)))))	(Podococcus_barteri	Orania_palindan))	((Attalea_speciosa	((Elaeis_guineensis	Elaeis_oleifera)	Bactris_major))	Sclerosperma_profizianum))))	(Phoenix_dactylifera	(Pseudophoenix_vinifera	Serenoa_repens)))	Sabal_domingensis)	Nypa_fruticans);
((((((Dypsis_decaryi	((Sclerosperma_profizianum	(Attalea_speciosa	(Bactris_major	(Elaeis_guineensis	Elaeis_oleifera))))	Iriartea_deltoidea))	Orania_palindan)	((Roystonea_regia	((Reinhardtia_latisecta	Reinhardtia_paiewonskiana)	Reinhardtia_simplex))	((Podococcus_barteri	((Oenocarpus_minor	Oenocarpus_bataua)	(Pelagodoxa_henryana	(Prestoea_acuminata	(Manicaria_saccifera	Reinhardtia_gracilis)))))	((Hydriastele_microspadix	(Dictyosperma_album	(Heterospathe_cagayanensis	(Kentiopsis_piersoniorum	Veitchia_spiralis))))	Geonoma_undata))))	(Chamaedorea_seifrizii	(Phoenix_dactylifera	(Serenoa_repens	Pseudophoenix_vinifera))))	Sabal_domingensis)	Nypa_fruticans);
((((((Sabal_domingensis	(Roystonea_regia	(Attalea_speciosa	((Bactris_major	(Elaeis_guineensis	Elaeis_oleifera))	(((Reinhardtia_latisecta	Reinhardtia_paiewonskiana)	Reinhardtia_simplex)	(((Orania_palindan	Podococcus_barteri)	Sclerosperma_profizianum)	(Pelagodoxa_henryana	((((Dictyosperma_album	(Kentiopsis_piersoniorum	Veitchia_spiralis))	(Hydriastele_microspadix	Heterospathe_cagayanensis))	((Geonoma_undata	Manicaria_saccifera)	Dypsis_decaryi))	((Reinhardtia_gracilis	Prestoea_acuminata)	(Oenocarpus_minor	Oenocarpus_bataua))))))))))	Iriartea_deltoidea)	(Chamaedorea_seifrizii	Serenoa_repens))	Phoenix_dactylifera)	Pseudophoenix_vinifera)	Nypa_fruticans);
((((Iriartea_deltoidea	(((Orania_palindan	Sclerosperma_profizianum)	(Attalea_speciosa	(Bactris_major	(Elaeis_guineensis	(Pseudophoenix_vinifera	Elaeis_oleifera)))))	((((Reinhardtia_latisecta	Reinhardtia_paiewonskiana)	Reinhardtia_simplex)	((((((Dictyosperma_album	((Hydriastele_microspadix	Kentiopsis_piersoniorum)	Veitchia_spiralis))	Heterospathe_cagayanensis)	Manicaria_saccifera)	((Dypsis_decaryi	Prestoea_acuminata)	(Oenocarpus_minor	(Reinhardtia_gracilis	Oenocarpus_bataua))))	(Podococcus_barteri	Pelagodoxa_henryana))	Geonoma_undata))	Roystonea_regia)))	(Phoenix_dactylifera	Sabal_domingensis))	(Chamaedorea_seifrizii	Serenoa_repens))	Nypa_fruticans);
(((Phoenix_dactylifera	(Sabal_domingensis	(Iriartea_deltoidea	(Roystonea_regia	((((Reinhardtia_latisecta	Reinhardtia_paiewonskiana)	Reinhardtia_simplex)	((Geonoma_undata	((Prestoea_acuminata	(Oenocarpus_minor	(Reinhardtia_gracilis	Oenocarpus_bataua)))	(((Dictyosperma_album	((Hydriastele_microspadix	Kentiopsis_piersoniorum)	Veitchia_spiralis))	Heterospathe_cagayanensis)	Manicaria_saccifera)))	((Orania_palindan	Sclerosperma_profizianum)	(Podococcus_barteri	Pelagodoxa_henryana))))	(((Bactris_major	(Elaeis_guineensis	Elaeis_oleifera))	Dypsis_decaryi)	Attalea_speciosa))))))	(Pseudophoenix_vinifera	(Chamaedorea_seifrizii	Serenoa_repens)))	Nypa_fruticans);
(((((Iriartea_deltoidea	(Phoenix_dactylifera	(Pseudophoenix_vinifera	Serenoa_repens)))	((((Reinhardtia_latisecta	Reinhardtia_paiewonskiana)	Reinhardtia_simplex)	((((Prestoea_acuminata	(Oenocarpus_minor	(Reinhardtia_gracilis	Oenocarpus_bataua)))	(Geonoma_undata	Manicaria_saccifera))	((Podococcus_barteri	Pelagodoxa_henryana)	((Dictyosperma_album	(Kentiopsis_piersoniorum	Veitchia_spiralis))	(Hydriastele_microspadix	Heterospathe_cagayanensis))))	Dypsis_decaryi))	((Chamaedorea_seifrizii	((Bactris_major	(Elaeis_guineensis	Elaeis_oleifera))	Attalea_speciosa))	(Orania_palindan	Sclerosperma_profizianum))))	Roystonea_regia)	Sabal_domingensis)	Nypa_fruticans);
(((((Roystonea_regia	Iriartea_deltoidea)	(Phoenix_dactylifera	(Pseudophoenix_vinifera	(Chamaedorea_seifrizii	Serenoa_repens))))	((((Reinhardtia_latisecta	Reinhardtia_paiewonskiana)	Reinhardtia_simplex)	(((Manicaria_saccifera	((Dypsis_decaryi	Podococcus_barteri)	((Prestoea_acuminata	(Oenocarpus_minor	(Reinhardtia_gracilis	Oenocarpus_bataua)))	(((Dictyosperma_album	Kentiopsis_piersoniorum)	(Veitchia_spiralis	((Orania_palindan	Hydriastele_microspadix)	Heterospathe_cagayanensis)))	Pelagodoxa_henryana))))	Sclerosperma_profizianum)	Geonoma_undata))	((Bactris_major	(Elaeis_guineensis	Elaeis_oleifera))	Attalea_speciosa)))	Sabal_domingensis)	Nypa_fruticans);
(((Phoenix_dactylifera	(Pseudophoenix_vinifera	(Chamaedorea_seifrizii	Serenoa_repens)))	(((((((Podococcus_barteri	(Orania_palindan	Sclerosperma_profizianum))	(Geonoma_undata	(((Dypsis_decaryi	(Oenocarpus_minor	Oenocarpus_bataua))	(Prestoea_acuminata	Manicaria_saccifera))	(((Dictyosperma_album	Kentiopsis_piersoniorum)	(Veitchia_spiralis	(Hydriastele_microspadix	Heterospathe_cagayanensis)))	Pelagodoxa_henryana))))	((Bactris_major	(Elaeis_guineensis	Elaeis_oleifera))	Attalea_speciosa))	((Reinhardtia_latisecta	Reinhardtia_paiewonskiana)	Reinhardtia_simplex))	Reinhardtia_gracilis)	(Roystonea_regia	Iriartea_deltoidea))	Sabal_domingensis))	Nypa_fruticans);
((Sabal_domingensis	(((((Pelagodoxa_henryana	((Pseudophoenix_vinifera	Podococcus_barteri)	(Sclerosperma_profizianum	Orania_palindan)))	((Manicaria_saccifera	(Geonoma_undata	(Dypsis_decaryi	((Bactris_major	(Elaeis_guineensis	Elaeis_oleifera))	Attalea_speciosa))))	(((Dictyosperma_album	((Hydriastele_microspadix	Veitchia_spiralis)	Kentiopsis_piersoniorum))	Heterospathe_cagayanensis)	((Oenocarpus_minor	(Reinhardtia_gracilis	Oenocarpus_bataua))	Prestoea_acuminata))))	((Reinhardtia_latisecta	Reinhardtia_paiewonskiana)	Reinhardtia_simplex))	(Iriartea_deltoidea	((Chamaedorea_seifrizii	Serenoa_repens)	Roystonea_regia)))	Phoenix_dactylifera))	Nypa_fruticans);
(((Pseudophoenix_vinifera	Serenoa_repens)	((Sabal_domingensis	(Roystonea_regia	((((((Reinhardtia_latisecta	Reinhardtia_paiewonskiana)	Reinhardtia_simplex)	(((Dictyosperma_album	(Veitchia_spiralis	Kentiopsis_piersoniorum))	Heterospathe_cagayanensis)	Pelagodoxa_henryana))	((Manicaria_saccifera	(Geonoma_undata	(Dypsis_decaryi	((Bactris_major	(Elaeis_guineensis	Elaeis_oleifera))	Attalea_speciosa))))	((Oenocarpus_minor	(Reinhardtia_gracilis	Oenocarpus_bataua))	Prestoea_acuminata)))	(((Podococcus_barteri	(Chamaedorea_seifrizii	Hydriastele_microspadix))	Sclerosperma_profizianum)	Orania_palindan))	Iriartea_deltoidea)))	Phoenix_dactylifera))	Nypa_fruticans);
(((Pseudophoenix_vinifera	Serenoa_repens)	((Sabal_domingensis	((Roystonea_regia	(((Sclerosperma_profizianum	Orania_palindan)	((((Pelagodoxa_henryana	((Manicaria_saccifera	((Dictyosperma_album	(Veitchia_spiralis	Kentiopsis_piersoniorum))	(Hydriastele_microspadix	Heterospathe_cagayanensis)))	((Oenocarpus_minor	(Reinhardtia_gracilis	Oenocarpus_bataua))	(Dypsis_decaryi	Prestoea_acuminata))))	Geonoma_undata)	((Reinhardtia_latisecta	(Chamaedorea_seifrizii	Reinhardtia_paiewonskiana))	Reinhardtia_simplex))	Podococcus_barteri))	((Bactris_major	(Elaeis_guineensis	Elaeis_oleifera))	Attalea_speciosa)))	Iriartea_deltoidea))	Phoenix_dactylifera))	Nypa_fruticans);
((Sabal_domingensis	((Phoenix_dactylifera	(Serenoa_repens	Pseudophoenix_vinifera))	(Iriartea_deltoidea	(Roystonea_regia	((Chamaedorea_seifrizii	(Attalea_speciosa	((Elaeis_guineensis	Elaeis_oleifera)	Bactris_major)))	((Geonoma_undata	((Manicaria_saccifera	((Dypsis_decaryi	(Podococcus_barteri	Prestoea_acuminata))	((Orania_palindan	(Sclerosperma_profizianum	(Oenocarpus_minor	(Reinhardtia_gracilis	Oenocarpus_bataua))))	Pelagodoxa_henryana)))	(Heterospathe_cagayanensis	(Hydriastele_microspadix	(Dictyosperma_album	(Veitchia_spiralis	Kentiopsis_piersoniorum))))))	((Reinhardtia_paiewonskiana	Reinhardtia_latisecta)	Reinhardtia_simplex)))))))	Nypa_fruticans);
((Sabal_domingensis	((Iriartea_deltoidea	((Attalea_speciosa	((Elaeis_guineensis	Elaeis_oleifera)	Bactris_major))	((((Geonoma_undata	((((Prestoea_acuminata	(Oenocarpus_minor	(Reinhardtia_gracilis	Oenocarpus_bataua)))	(Dypsis_decaryi	(Podococcus_barteri	Chamaedorea_seifrizii)))	(Pelagodoxa_henryana	Manicaria_saccifera))	(Heterospathe_cagayanensis	(Hydriastele_microspadix	(Dictyosperma_album	(Veitchia_spiralis	Kentiopsis_piersoniorum))))))	Sclerosperma_profizianum)	Orania_palindan)	(Roystonea_regia	((Reinhardtia_paiewonskiana	Reinhardtia_latisecta)	Reinhardtia_simplex)))))	(Phoenix_dactylifera	(Serenoa_repens	Pseudophoenix_vinifera))))	Nypa_fruticans);
(((Phoenix_dactylifera	(Serenoa_repens	Pseudophoenix_vinifera))	(((Sabal_domingensis	Iriartea_deltoidea)	((Sclerosperma_profizianum	(Chamaedorea_seifrizii	(Attalea_speciosa	((Elaeis_guineensis	Elaeis_oleifera)	Bactris_major))))	((((Dypsis_decaryi	Prestoea_acuminata)	(Manicaria_saccifera	(Heterospathe_cagayanensis	((Hydriastele_microspadix	Dictyosperma_album)	(Veitchia_spiralis	Kentiopsis_piersoniorum)))))	(((Podococcus_barteri	Orania_palindan)	Pelagodoxa_henryana)	(Oenocarpus_minor	(Reinhardtia_gracilis	Oenocarpus_bataua))))	(Geonoma_undata	((Reinhardtia_paiewonskiana	Reinhardtia_latisecta)	Reinhardtia_simplex)))))	Roystonea_regia))	Nypa_fruticans);
(((Phoenix_dactylifera	(Serenoa_repens	Pseudophoenix_vinifera))	((Iriartea_deltoidea	(((Geonoma_undata	(Attalea_speciosa	((Elaeis_guineensis	Elaeis_oleifera)	Bactris_major)))	((((Prestoea_acuminata	(Dypsis_decaryi	(Oenocarpus_minor	Oenocarpus_bataua)))	Reinhardtia_gracilis)	((Podococcus_barteri	(Sclerosperma_profizianum	Orania_palindan))	Pelagodoxa_henryana))	(((Heterospathe_cagayanensis	(Dictyosperma_album	(Veitchia_spiralis	Kentiopsis_piersoniorum)))	Hydriastele_microspadix)	Manicaria_saccifera)))	(((Chamaedorea_seifrizii	Reinhardtia_paiewonskiana)	Reinhardtia_latisecta)	Reinhardtia_simplex)))	(Roystonea_regia	Sabal_domingensis)))	Nypa_fruticans);
((((Phoenix_dactylifera	(Serenoa_repens	Pseudophoenix_vinifera))	((Iriartea_deltoidea	(((((Podococcus_barteri	Orania_palindan)	Sclerosperma_profizianum)	((((Pelagodoxa_henryana	Manicaria_saccifera)	(Prestoea_acuminata	(Dypsis_decaryi	(Oenocarpus_minor	Oenocarpus_bataua))))	(Dictyosperma_album	(Veitchia_spiralis	Kentiopsis_piersoniorum)))	(Geonoma_undata	Heterospathe_cagayanensis)))	((Reinhardtia_paiewonskiana	Reinhardtia_latisecta)	Reinhardtia_simplex))	((Hydriastele_microspadix	Chamaedorea_seifrizii)	((Reinhardtia_gracilis	Attalea_speciosa)	((Elaeis_guineensis	Elaeis_oleifera)	Bactris_major)))))	Roystonea_regia))	Sabal_domingensis)	Nypa_fruticans);
((Chamaedorea_seifrizii	(Phoenix_dactylifera	(((Iriartea_deltoidea	(Sabal_domingensis	Roystonea_regia))	(((Dypsis_decaryi	(Attalea_speciosa	((Elaeis_guineensis	Elaeis_oleifera)	Bactris_major)))	((((Pelagodoxa_henryana	Orania_palindan)	(Podococcus_barteri	Sclerosperma_profizianum))	(Prestoea_acuminata	(Oenocarpus_minor	(Reinhardtia_gracilis	Oenocarpus_bataua))))	((Heterospathe_cagayanensis	((Hydriastele_microspadix	Dictyosperma_album)	(Veitchia_spiralis	Kentiopsis_piersoniorum)))	(Geonoma_undata	Manicaria_saccifera))))	((Reinhardtia_paiewonskiana	Reinhardtia_latisecta)	Reinhardtia_simplex)))	(Serenoa_repens	Pseudophoenix_vinifera))))	Nypa_fruticans);
(((((Iriartea_deltoidea	((((((Reinhardtia_paiewonskiana	Reinhardtia_latisecta)	Reinhardtia_simplex)	((Dypsis_decaryi	(Attalea_speciosa	((Elaeis_guineensis	Elaeis_oleifera)	Bactris_major)))	(Geonoma_undata	Manicaria_saccifera)))	((Pelagodoxa_henryana	(Podococcus_barteri	(Chamaedorea_seifrizii	(Orania_palindan	Sclerosperma_profizianum))))	Prestoea_acuminata))	(Heterospathe_cagayanensis	(Dictyosperma_album	(Veitchia_spiralis	Kentiopsis_piersoniorum))))	(Hydriastele_microspadix	(Oenocarpus_minor	(Reinhardtia_gracilis	Oenocarpus_bataua)))))	Roystonea_regia)	Sabal_domingensis)	((Serenoa_repens	Pseudophoenix_vinifera)	Phoenix_dactylifera))	Nypa_fruticans);
(((((Iriartea_deltoidea	((((Elaeis_guineensis	Elaeis_oleifera)	Bactris_major)	Attalea_speciosa)	(((((Pelagodoxa_henryana	(Podococcus_barteri	(Orania_palindan	Sclerosperma_profizianum)))	Dypsis_decaryi)	((Oenocarpus_minor	Oenocarpus_bataua)	(Reinhardtia_gracilis	(Prestoea_acuminata	(Manicaria_saccifera	(Heterospathe_cagayanensis	((Hydriastele_microspadix	Dictyosperma_album)	(Veitchia_spiralis	Kentiopsis_piersoniorum))))))))	Geonoma_undata)	((Reinhardtia_paiewonskiana	Reinhardtia_latisecta)	Reinhardtia_simplex))))	Roystonea_regia)	(Chamaedorea_seifrizii	(Phoenix_dactylifera	Sabal_domingensis)))	(Serenoa_repens	Pseudophoenix_vinifera))	Nypa_fruticans);
(((Roystonea_regia	((((Sabal_domingensis	(Chamaedorea_seifrizii	Phoenix_dactylifera))	((Dypsis_decaryi	(((Elaeis_guineensis	Elaeis_oleifera)	Bactris_major)	Attalea_speciosa))	(((Manicaria_saccifera	(((Heterospathe_cagayanensis	(Dictyosperma_album	(Veitchia_spiralis	Kentiopsis_piersoniorum)))	Geonoma_undata)	Orania_palindan))	(Prestoea_acuminata	(Pelagodoxa_henryana	(Sclerosperma_profizianum	(Podococcus_barteri	(Oenocarpus_minor	(Reinhardtia_gracilis	Oenocarpus_bataua)))))))	((Reinhardtia_paiewonskiana	Reinhardtia_latisecta)	Reinhardtia_simplex))))	Iriartea_deltoidea)	(Serenoa_repens	Pseudophoenix_vinifera)))	Hydriastele_microspadix)	Nypa_fruticans);
(((Roystonea_regia	(((((Serenoa_repens	Pseudophoenix_vinifera)	Phoenix_dactylifera)	(((Manicaria_saccifera	(((Oenocarpus_minor	Oenocarpus_bataua)	Prestoea_acuminata)	((Geonoma_undata	Heterospathe_cagayanensis)	(Dictyosperma_album	(Veitchia_spiralis	Kentiopsis_piersoniorum)))))	(Reinhardtia_gracilis	(Dypsis_decaryi	(Podococcus_barteri	(Pelagodoxa_henryana	(Orania_palindan	Sclerosperma_profizianum))))))	(((Chamaedorea_seifrizii	Attalea_speciosa)	((Elaeis_guineensis	Elaeis_oleifera)	Bactris_major))	((Reinhardtia_paiewonskiana	Reinhardtia_latisecta)	Reinhardtia_simplex))))	Iriartea_deltoidea)	Sabal_domingensis))	Hydriastele_microspadix)	Nypa_fruticans);
(((((((((Reinhardtia_latisecta	Reinhardtia_paiewonskiana)	Reinhardtia_simplex)	(Geonoma_undata	(((Manicaria_saccifera	(Pelagodoxa_henryana	(Dictyosperma_album	((Veitchia_spiralis	Kentiopsis_piersoniorum)	Heterospathe_cagayanensis))))	((Oenocarpus_minor	(Reinhardtia_gracilis	Oenocarpus_bataua))	(Dypsis_decaryi	Prestoea_acuminata)))	(Podococcus_barteri	(((Hydriastele_microspadix	Chamaedorea_seifrizii)	Orania_palindan)	Sclerosperma_profizianum)))))	((Bactris_major	(Elaeis_oleifera	Elaeis_guineensis))	Attalea_speciosa))	(Iriartea_deltoidea	Phoenix_dactylifera))	Roystonea_regia)	(Pseudophoenix_vinifera	Serenoa_repens))	Sabal_domingensis)	Nypa_fruticans);
(((((Phoenix_dactylifera	(Pseudophoenix_vinifera	Serenoa_repens))	(Roystonea_regia	Iriartea_deltoidea))	(((((Oenocarpus_minor	Oenocarpus_bataua)	((Dypsis_decaryi	Prestoea_acuminata)	(Manicaria_saccifera	(((Dictyosperma_album	(Veitchia_spiralis	Kentiopsis_piersoniorum))	Hydriastele_microspadix)	Heterospathe_cagayanensis))))	Pelagodoxa_henryana)	(Reinhardtia_gracilis	(((Reinhardtia_latisecta	Reinhardtia_paiewonskiana)	Reinhardtia_simplex)	(Geonoma_undata	(Orania_palindan	Podococcus_barteri)))))	(((Chamaedorea_seifrizii	(Bactris_major	(Elaeis_oleifera	Elaeis_guineensis)))	Attalea_speciosa)	Sclerosperma_profizianum)))	Sabal_domingensis)	Nypa_fruticans);
((((Phoenix_dactylifera	(Pseudophoenix_vinifera	Serenoa_repens))	((((((Chamaedorea_seifrizii	(Bactris_major	(Elaeis_oleifera	Elaeis_guineensis)))	(Reinhardtia_gracilis	Attalea_speciosa))	((Reinhardtia_latisecta	Reinhardtia_paiewonskiana)	Reinhardtia_simplex))	((Sclerosperma_profizianum	Orania_palindan)	(Geonoma_undata	((((Podococcus_barteri	(Dypsis_decaryi	Prestoea_acuminata))	(Oenocarpus_minor	Oenocarpus_bataua))	(Manicaria_saccifera	((Dictyosperma_album	(Veitchia_spiralis	Kentiopsis_piersoniorum))	Heterospathe_cagayanensis)))	Pelagodoxa_henryana))))	(Sabal_domingensis	Roystonea_regia))	Iriartea_deltoidea))	Hydriastele_microspadix)	Nypa_fruticans);
(((Phoenix_dactylifera	(Pseudophoenix_vinifera	Serenoa_repens))	(((Roystonea_regia	Iriartea_deltoidea)	(((Sclerosperma_profizianum	Orania_palindan)	(((((Reinhardtia_latisecta	Reinhardtia_paiewonskiana)	Reinhardtia_simplex)	(((Oenocarpus_minor	Oenocarpus_bataua)	(Podococcus_barteri	Pelagodoxa_henryana))	((Prestoea_acuminata	Dypsis_decaryi)	(Manicaria_saccifera	((Dictyosperma_album	(Veitchia_spiralis	Kentiopsis_piersoniorum))	(Hydriastele_microspadix	Heterospathe_cagayanensis))))))	Geonoma_undata)	Reinhardtia_gracilis))	((Chamaedorea_seifrizii	(Bactris_major	(Elaeis_oleifera	Elaeis_guineensis)))	Attalea_speciosa)))	Sabal_domingensis))	Nypa_fruticans);
(((Phoenix_dactylifera	(Pseudophoenix_vinifera	Serenoa_repens))	(Iriartea_deltoidea	(((((Reinhardtia_latisecta	Reinhardtia_paiewonskiana)	Reinhardtia_simplex)	((((Oenocarpus_minor	(Reinhardtia_gracilis	Oenocarpus_bataua))	(((Sclerosperma_profizianum	Orania_palindan)	(Podococcus_barteri	Pelagodoxa_henryana))	(Prestoea_acuminata	Dypsis_decaryi)))	Manicaria_saccifera)	((((Chamaedorea_seifrizii	Dictyosperma_album)	((Hydriastele_microspadix	Veitchia_spiralis)	Kentiopsis_piersoniorum))	Heterospathe_cagayanensis)	Geonoma_undata)))	((Bactris_major	(Elaeis_oleifera	Elaeis_guineensis))	Attalea_speciosa))	(Roystonea_regia	Sabal_domingensis))))	Nypa_fruticans);
((((Phoenix_dactylifera	(Pseudophoenix_vinifera	Serenoa_repens))	((Iriartea_deltoidea	(((Dypsis_decaryi	(((Bactris_major	Elaeis_guineensis)	Elaeis_oleifera)	Attalea_speciosa))	((Reinhardtia_latisecta	Reinhardtia_paiewonskiana)	Reinhardtia_simplex))	(((Geonoma_undata	Manicaria_saccifera)	(((((Hydriastele_microspadix	Chamaedorea_seifrizii)	Dictyosperma_album)	Kentiopsis_piersoniorum)	(Veitchia_spiralis	Heterospathe_cagayanensis))	(((Sclerosperma_profizianum	Orania_palindan)	(Podococcus_barteri	Pelagodoxa_henryana))	Prestoea_acuminata)))	(Oenocarpus_minor	(Reinhardtia_gracilis	Oenocarpus_bataua)))))	Roystonea_regia))	Sabal_domingensis)	Nypa_fruticans);
((Phoenix_dactylifera	((Pseudophoenix_vinifera	Serenoa_repens)	(((((((Reinhardtia_latisecta	Reinhardtia_paiewonskiana)	Reinhardtia_simplex)	((Oenocarpus_minor	(Reinhardtia_gracilis	Oenocarpus_bataua))	(((Geonoma_undata	Manicaria_saccifera)	Prestoea_acuminata)	((Dictyosperma_album	((Veitchia_spiralis	Kentiopsis_piersoniorum)	((Hydriastele_microspadix	Chamaedorea_seifrizii)	Heterospathe_cagayanensis)))	Pelagodoxa_henryana))))	((Podococcus_barteri	Dypsis_decaryi)	((Sclerosperma_profizianum	Orania_palindan)	((Bactris_major	(Elaeis_oleifera	Elaeis_guineensis))	Attalea_speciosa))))	Sabal_domingensis)	Iriartea_deltoidea)	Roystonea_regia)))	Nypa_fruticans);
((Sabal_domingensis	(((((Bactris_major	(Elaeis_oleifera	Elaeis_guineensis))	Attalea_speciosa)	((Sclerosperma_profizianum	Orania_palindan)	(((Reinhardtia_latisecta	(Chamaedorea_seifrizii	Reinhardtia_paiewonskiana))	Reinhardtia_simplex)	((((Dypsis_decaryi	((Oenocarpus_minor	(Reinhardtia_gracilis	Oenocarpus_bataua))	Prestoea_acuminata))	(Pelagodoxa_henryana	Manicaria_saccifera))	((((Veitchia_spiralis	Kentiopsis_piersoniorum)	Dictyosperma_album)	Hydriastele_microspadix)	Heterospathe_cagayanensis))	(Geonoma_undata	Podococcus_barteri)))))	(Roystonea_regia	Iriartea_deltoidea))	(Phoenix_dactylifera	(Pseudophoenix_vinifera	Serenoa_repens))))	Nypa_fruticans);
((Sabal_domingensis	((((((Hydriastele_microspadix	Chamaedorea_seifrizii)	(((Bactris_major	Elaeis_guineensis)	Elaeis_oleifera)	(Reinhardtia_gracilis	Attalea_speciosa)))	(((Reinhardtia_latisecta	Reinhardtia_paiewonskiana)	Reinhardtia_simplex)	(((Sclerosperma_profizianum	Orania_palindan)	Geonoma_undata)	((((Podococcus_barteri	(Dypsis_decaryi	((Oenocarpus_minor	Oenocarpus_bataua)	Prestoea_acuminata)))	Manicaria_saccifera)	Pelagodoxa_henryana)	(((Veitchia_spiralis	Kentiopsis_piersoniorum)	Dictyosperma_album)	Heterospathe_cagayanensis)))))	Roystonea_regia)	Iriartea_deltoidea)	(Phoenix_dactylifera	(Pseudophoenix_vinifera	Serenoa_repens))))	Nypa_fruticans);
((Sabal_domingensis	(((((((Reinhardtia_latisecta	Reinhardtia_paiewonskiana)	Reinhardtia_simplex)	((Orania_palindan	Geonoma_undata)	(Pelagodoxa_henryana	(((Oenocarpus_minor	Oenocarpus_bataua)	Podococcus_barteri)	(((Hydriastele_microspadix	(((Veitchia_spiralis	Kentiopsis_piersoniorum)	Dictyosperma_album)	Heterospathe_cagayanensis))	Manicaria_saccifera)	(Prestoea_acuminata	Dypsis_decaryi))))))	(Reinhardtia_gracilis	(Chamaedorea_seifrizii	(Bactris_major	(Attalea_speciosa	(Elaeis_guineensis	Elaeis_oleifera))))))	Sclerosperma_profizianum)	Iriartea_deltoidea)	(Roystonea_regia	(Phoenix_dactylifera	(Pseudophoenix_vinifera	Serenoa_repens)))))	Nypa_fruticans);
(((Pseudophoenix_vinifera	Serenoa_repens)	((Sabal_domingensis	(Phoenix_dactylifera	Chamaedorea_seifrizii))	(((((((Geonoma_undata	((Pelagodoxa_henryana	(((Heterospathe_cagayanensis	(Dictyosperma_album	(Veitchia_spiralis	Kentiopsis_piersoniorum)))	Manicaria_saccifera)	(((Oenocarpus_bataua	Oenocarpus_minor)	Prestoea_acuminata)	Dypsis_decaryi)))	Podococcus_barteri))	(Orania_palindan	Sclerosperma_profizianum))	(((Hydriastele_microspadix	Reinhardtia_paiewonskiana)	Reinhardtia_latisecta)	Reinhardtia_simplex))	((Bactris_major	(Elaeis_oleifera	Elaeis_guineensis))	Attalea_speciosa))	Iriartea_deltoidea)	Roystonea_regia)	Reinhardtia_gracilis)))	Nypa_fruticans);
((Roystonea_regia	((((Orania_palindan	Sclerosperma_profizianum)	(((Bactris_major	(Elaeis_oleifera	Elaeis_guineensis))	Attalea_speciosa)	((((((Dypsis_decaryi	Podococcus_barteri)	Pelagodoxa_henryana)	(Heterospathe_cagayanensis	(Dictyosperma_album	(Veitchia_spiralis	Kentiopsis_piersoniorum))))	(((Reinhardtia_gracilis	Oenocarpus_bataua)	Oenocarpus_minor)	Prestoea_acuminata))	(Manicaria_saccifera	Geonoma_undata))	((Reinhardtia_paiewonskiana	Reinhardtia_latisecta)	Reinhardtia_simplex))))	(Iriartea_deltoidea	(Sabal_domingensis	Phoenix_dactylifera)))	(Pseudophoenix_vinifera	(Hydriastele_microspadix	(Chamaedorea_seifrizii	Serenoa_repens)))))	Nypa_fruticans);
(((((Sclerosperma_profizianum	(((Bactris_major	(Elaeis_oleifera	Elaeis_guineensis))	Attalea_speciosa)	(((((((((Reinhardtia_gracilis	Oenocarpus_bataua)	Oenocarpus_minor)	Prestoea_acuminata)	Manicaria_saccifera)	(Heterospathe_cagayanensis	(Dictyosperma_album	(Veitchia_spiralis	Kentiopsis_piersoniorum))))	(Orania_palindan	(Podococcus_barteri	Pelagodoxa_henryana)))	Dypsis_decaryi)	Geonoma_undata)	((Reinhardtia_paiewonskiana	Reinhardtia_latisecta)	Reinhardtia_simplex))))	Iriartea_deltoidea)	((Roystonea_regia	(Hydriastele_microspadix	(Chamaedorea_seifrizii	(Pseudophoenix_vinifera	Serenoa_repens))))	Phoenix_dactylifera))	Sabal_domingensis)	Nypa_fruticans);
(((Phoenix_dactylifera	((((Bactris_major	(Elaeis_oleifera	Elaeis_guineensis))	(Attalea_speciosa	Chamaedorea_seifrizii))	(((((((((Reinhardtia_gracilis	Oenocarpus_bataua)	Oenocarpus_minor)	Prestoea_acuminata)	(Dypsis_decaryi	Iriartea_deltoidea))	Manicaria_saccifera)	((Podococcus_barteri	Pelagodoxa_henryana)	((Veitchia_spiralis	(Hydriastele_microspadix	Heterospathe_cagayanensis))	(Dictyosperma_album	Kentiopsis_piersoniorum))))	Geonoma_undata)	((Reinhardtia_paiewonskiana	Reinhardtia_latisecta)	Reinhardtia_simplex))	(Roystonea_regia	(Pseudophoenix_vinifera	Serenoa_repens))))	(Orania_palindan	Sclerosperma_profizianum)))	Sabal_domingensis)	Nypa_fruticans);
(((((Chamaedorea_seifrizii	Phoenix_dactylifera)	(Pseudophoenix_vinifera	Serenoa_repens))	(Iriartea_deltoidea	(Roystonea_regia	(((Bactris_major	(Attalea_speciosa	(Elaeis_oleifera	Elaeis_guineensis)))	Dypsis_decaryi)	(((Reinhardtia_paiewonskiana	Reinhardtia_latisecta)	Reinhardtia_simplex)	(((((Hydriastele_microspadix	Heterospathe_cagayanensis)	(Dictyosperma_album	(Veitchia_spiralis	Kentiopsis_piersoniorum)))	Podococcus_barteri)	(((Sclerosperma_profizianum	((Reinhardtia_gracilis	Oenocarpus_bataua)	Oenocarpus_minor))	(Orania_palindan	(Geonoma_undata	Manicaria_saccifera)))	Prestoea_acuminata))	Pelagodoxa_henryana))))))	Sabal_domingensis)	Nypa_fruticans);
(((((Reinhardtia_gracilis	(Sabal_domingensis	((Sclerosperma_profizianum	((Pseudophoenix_vinifera	Attalea_speciosa)	(Bactris_major	(Elaeis_oleifera	Elaeis_guineensis))))	((((Reinhardtia_paiewonskiana	Reinhardtia_latisecta)	Reinhardtia_simplex)	(Orania_palindan	((((Prestoea_acuminata	(Oenocarpus_bataua	Oenocarpus_minor))	Podococcus_barteri)	(((Hydriastele_microspadix	Heterospathe_cagayanensis)	(Dictyosperma_album	(Veitchia_spiralis	Kentiopsis_piersoniorum)))	Pelagodoxa_henryana))	(Geonoma_undata	Manicaria_saccifera))))	Dypsis_decaryi))))	Iriartea_deltoidea)	Roystonea_regia)	((Serenoa_repens	Chamaedorea_seifrizii)	Phoenix_dactylifera))	Nypa_fruticans);
((Chamaedorea_seifrizii	((Phoenix_dactylifera	(Iriartea_deltoidea	(((((Reinhardtia_paiewonskiana	Reinhardtia_latisecta)	Reinhardtia_simplex)	((Attalea_speciosa	(Bactris_major	(Elaeis_oleifera	Elaeis_guineensis)))	(((Pseudophoenix_vinifera	Podococcus_barteri)	(Sclerosperma_profizianum	Orania_palindan))	((Geonoma_undata	(((Heterospathe_cagayanensis	((Hydriastele_microspadix	Dictyosperma_album)	(Veitchia_spiralis	Kentiopsis_piersoniorum)))	Manicaria_saccifera)	((Dypsis_decaryi	Prestoea_acuminata)	((Reinhardtia_gracilis	Oenocarpus_bataua)	Oenocarpus_minor))))	Pelagodoxa_henryana))))	Roystonea_regia)	Sabal_domingensis)))	Serenoa_repens))	Nypa_fruticans);
((Sabal_domingensis	(((Pseudophoenix_vinifera	Serenoa_repens)	Phoenix_dactylifera)	(Iriartea_deltoidea	(((((((Hydriastele_microspadix	Chamaedorea_seifrizii)	(Reinhardtia_paiewonskiana	Reinhardtia_gracilis))	Reinhardtia_latisecta)	Reinhardtia_simplex)	((Podococcus_barteri	(Sclerosperma_profizianum	Orania_palindan))	((((Pelagodoxa_henryana	Manicaria_saccifera)	((Dypsis_decaryi	Prestoea_acuminata)	(Oenocarpus_bataua	Oenocarpus_minor)))	(Heterospathe_cagayanensis	(Dictyosperma_album	(Veitchia_spiralis	Kentiopsis_piersoniorum))))	Geonoma_undata)))	(Attalea_speciosa	(Bactris_major	(Elaeis_oleifera	Elaeis_guineensis))))	Roystonea_regia))))	Nypa_fruticans);
((Sabal_domingensis	((((((Chamaedorea_seifrizii	Podococcus_barteri)	(Sclerosperma_profizianum	Orania_palindan))	(((((Hydriastele_microspadix	((Reinhardtia_gracilis	Oenocarpus_bataua)	Oenocarpus_minor))	(Dypsis_decaryi	Prestoea_acuminata))	(Manicaria_saccifera	(Heterospathe_cagayanensis	(Dictyosperma_album	(Veitchia_spiralis	Kentiopsis_piersoniorum)))))	Pelagodoxa_henryana)	Geonoma_undata))	(Roystonea_regia	((Reinhardtia_paiewonskiana	Reinhardtia_latisecta)	Reinhardtia_simplex)))	((Pseudophoenix_vinifera	Serenoa_repens)	Phoenix_dactylifera))	(Iriartea_deltoidea	(Attalea_speciosa	(Bactris_major	(Elaeis_oleifera	Elaeis_guineensis))))))	Nypa_fruticans);
((((Pseudophoenix_vinifera	Serenoa_repens)	Phoenix_dactylifera)	(Sabal_domingensis	(Iriartea_deltoidea	(Roystonea_regia	(((Bactris_major	(Elaeis_oleifera	Elaeis_guineensis))	(Reinhardtia_gracilis	Attalea_speciosa))	((Geonoma_undata	(((Pelagodoxa_henryana	((Chamaedorea_seifrizii	(Sclerosperma_profizianum	Orania_palindan))	(Oenocarpus_bataua	Oenocarpus_minor)))	((Dypsis_decaryi	Prestoea_acuminata)	(Manicaria_saccifera	(Heterospathe_cagayanensis	(Dictyosperma_album	((Hydriastele_microspadix	Veitchia_spiralis)	Kentiopsis_piersoniorum))))))	Podococcus_barteri))	((Reinhardtia_paiewonskiana	Reinhardtia_latisecta)	Reinhardtia_simplex)))))))	Nypa_fruticans);
(((Sabal_domingensis	(Roystonea_regia	((((Prestoea_acuminata	(Oenocarpus_minor	(Reinhardtia_gracilis	Oenocarpus_bataua)))	((Reinhardtia_simplex	(Reinhardtia_paiewonskiana	Reinhardtia_latisecta))	((Dictyosperma_album	(Veitchia_spiralis	Kentiopsis_piersoniorum))	(Hydriastele_microspadix	Heterospathe_cagayanensis))))	((Pelagodoxa_henryana	(Podococcus_barteri	(Sclerosperma_profizianum	Orania_palindan)))	(((Chamaedorea_seifrizii	(((Elaeis_oleifera	Elaeis_guineensis)	Bactris_major)	Attalea_speciosa))	Dypsis_decaryi)	(Geonoma_undata	Manicaria_saccifera))))	Iriartea_deltoidea)))	(Phoenix_dactylifera	(Pseudophoenix_vinifera	Serenoa_repens)))	Nypa_fruticans);
(((Sabal_domingensis	((Roystonea_regia	((Iriartea_deltoidea	(Reinhardtia_simplex	(Reinhardtia_paiewonskiana	Reinhardtia_latisecta)))	(((((((Dypsis_decaryi	Prestoea_acuminata)	(Oenocarpus_minor	(Reinhardtia_gracilis	Oenocarpus_bataua)))	Manicaria_saccifera)	Pelagodoxa_henryana)	((Dictyosperma_album	(Veitchia_spiralis	Kentiopsis_piersoniorum))	(Hydriastele_microspadix	Heterospathe_cagayanensis)))	Geonoma_undata)	(Podococcus_barteri	(Sclerosperma_profizianum	Orania_palindan)))))	(((Elaeis_oleifera	Elaeis_guineensis)	Bactris_major)	Attalea_speciosa)))	(Phoenix_dactylifera	(Pseudophoenix_vinifera	(Chamaedorea_seifrizii	Serenoa_repens))))	Nypa_fruticans);
((Phoenix_dactylifera	((((Iriartea_deltoidea	((((Elaeis_oleifera	Elaeis_guineensis)	Bactris_major)	Attalea_speciosa)	((Reinhardtia_simplex	((Chamaedorea_seifrizii	Reinhardtia_paiewonskiana)	Reinhardtia_latisecta))	(((Pelagodoxa_henryana	((Manicaria_saccifera	((Dictyosperma_album	((Hydriastele_microspadix	Veitchia_spiralis)	Kentiopsis_piersoniorum))	Heterospathe_cagayanensis))	((Dypsis_decaryi	(Reinhardtia_gracilis	Prestoea_acuminata))	(Oenocarpus_minor	Oenocarpus_bataua))))	(Podococcus_barteri	Geonoma_undata))	(Sclerosperma_profizianum	Orania_palindan)))))	Sabal_domingensis)	Roystonea_regia)	(Pseudophoenix_vinifera	Serenoa_repens)))	Nypa_fruticans);
(((((Iriartea_deltoidea	((Reinhardtia_simplex	(Reinhardtia_paiewonskiana	Reinhardtia_latisecta))	((Dypsis_decaryi	(Chamaedorea_seifrizii	(((Elaeis_oleifera	Elaeis_guineensis)	Bactris_major)	Attalea_speciosa)))	((Geonoma_undata	(((Prestoea_acuminata	(Oenocarpus_minor	(Reinhardtia_gracilis	Oenocarpus_bataua)))	Pelagodoxa_henryana)	(Manicaria_saccifera	((Dictyosperma_album	(Veitchia_spiralis	Kentiopsis_piersoniorum))	(Hydriastele_microspadix	Heterospathe_cagayanensis)))))	(Podococcus_barteri	(Sclerosperma_profizianum	Orania_palindan))))))	Roystonea_regia)	(Phoenix_dactylifera	(Pseudophoenix_vinifera	Serenoa_repens)))	Sabal_domingensis)	Nypa_fruticans);
((Phoenix_dactylifera	((Pseudophoenix_vinifera	Serenoa_repens)	(Sabal_domingensis	(Iriartea_deltoidea	(((Dypsis_decaryi	(((Hydriastele_microspadix	Chamaedorea_seifrizii)	((Elaeis_oleifera	Elaeis_guineensis)	Bactris_major))	Attalea_speciosa))	(Reinhardtia_simplex	(Reinhardtia_paiewonskiana	Reinhardtia_latisecta)))	(((Prestoea_acuminata	(Oenocarpus_minor	(Reinhardtia_gracilis	Oenocarpus_bataua)))	((Pelagodoxa_henryana	(Podococcus_barteri	(Sclerosperma_profizianum	Orania_palindan)))	(Dictyosperma_album	((Veitchia_spiralis	Kentiopsis_piersoniorum)	Heterospathe_cagayanensis))))	(Roystonea_regia	(Geonoma_undata	Manicaria_saccifera))))))))	Nypa_fruticans);
((((Pseudophoenix_vinifera	Serenoa_repens)	(((Phoenix_dactylifera	Sabal_domingensis)	((Iriartea_deltoidea	(((Dypsis_decaryi	((Chamaedorea_seifrizii	((Elaeis_oleifera	Elaeis_guineensis)	Bactris_major))	Attalea_speciosa))	(((Sclerosperma_profizianum	Orania_palindan)	Podococcus_barteri)	((((Oenocarpus_minor	Oenocarpus_bataua)	Pelagodoxa_henryana)	((((Dictyosperma_album	(Veitchia_spiralis	Kentiopsis_piersoniorum))	Heterospathe_cagayanensis)	Manicaria_saccifera)	Prestoea_acuminata))	Geonoma_undata)))	(Reinhardtia_simplex	(Reinhardtia_paiewonskiana	Reinhardtia_latisecta))))	Roystonea_regia))	Reinhardtia_gracilis))	Hydriastele_microspadix)	Nypa_fruticans);
((((((Iriartea_deltoidea	(((((Sclerosperma_profizianum	Orania_palindan)	Podococcus_barteri)	(((Pelagodoxa_henryana	(((Dictyosperma_album	(Veitchia_spiralis	Kentiopsis_piersoniorum))	Heterospathe_cagayanensis)	Manicaria_saccifera))	((Dypsis_decaryi	Prestoea_acuminata)	(Oenocarpus_minor	(Reinhardtia_gracilis	Oenocarpus_bataua))))	Geonoma_undata))	(Reinhardtia_simplex	(Reinhardtia_paiewonskiana	Reinhardtia_latisecta)))	((Chamaedorea_seifrizii	((Elaeis_oleifera	Elaeis_guineensis)	Bactris_major))	Attalea_speciosa)))	Phoenix_dactylifera)	(Roystonea_regia	(Pseudophoenix_vinifera	Serenoa_repens)))	Sabal_domingensis)	Hydriastele_microspadix)	Nypa_fruticans);
(((Phoenix_dactylifera	(Pseudophoenix_vinifera	Serenoa_repens))	((Roystonea_regia	(Iriartea_deltoidea	((((Reinhardtia_gracilis	((((Pelagodoxa_henryana	(Chamaedorea_seifrizii	(Sclerosperma_profizianum	Orania_palindan)))	Podococcus_barteri)	((Dypsis_decaryi	Prestoea_acuminata)	(Oenocarpus_minor	Oenocarpus_bataua)))	(Manicaria_saccifera	(((Hydriastele_microspadix	Dictyosperma_album)	(Veitchia_spiralis	Kentiopsis_piersoniorum))	Heterospathe_cagayanensis))))	Geonoma_undata)	(Reinhardtia_simplex	(Reinhardtia_paiewonskiana	Reinhardtia_latisecta)))	(((Elaeis_oleifera	Elaeis_guineensis)	Bactris_major)	Attalea_speciosa))))	Sabal_domingensis))	Nypa_fruticans);
((((((((((Manicaria_saccifera	(((Pelagodoxa_henryana	(Sclerosperma_profizianum	Orania_palindan))	Podococcus_barteri)	(Prestoea_acuminata	Reinhardtia_gracilis)))	(Dypsis_decaryi	(Oenocarpus_minor	Oenocarpus_bataua)))	((Dictyosperma_album	(Veitchia_spiralis	Kentiopsis_piersoniorum))	(Hydriastele_microspadix	Heterospathe_cagayanensis)))	Geonoma_undata)	(Reinhardtia_simplex	((Chamaedorea_seifrizii	Reinhardtia_paiewonskiana)	Reinhardtia_latisecta)))	(((Elaeis_oleifera	Elaeis_guineensis)	Bactris_major)	Attalea_speciosa))	(Iriartea_deltoidea	(Phoenix_dactylifera	(Pseudophoenix_vinifera	Serenoa_repens))))	Roystonea_regia)	Sabal_domingensis)	Nypa_fruticans);
((((Phoenix_dactylifera	(Pseudophoenix_vinifera	Serenoa_repens))	((Iriartea_deltoidea	(((((((Elaeis_oleifera	Elaeis_guineensis)	Bactris_major)	Attalea_speciosa)	Manicaria_saccifera)	Geonoma_undata)	(((Dypsis_decaryi	Prestoea_acuminata)	Podococcus_barteri)	(((((Hydriastele_microspadix	Chamaedorea_seifrizii)	Dictyosperma_album)	(Veitchia_spiralis	Kentiopsis_piersoniorum))	Heterospathe_cagayanensis)	(((Oenocarpus_minor	(Reinhardtia_gracilis	Oenocarpus_bataua))	(Sclerosperma_profizianum	Orania_palindan))	Pelagodoxa_henryana))))	(Reinhardtia_simplex	(Reinhardtia_paiewonskiana	Reinhardtia_latisecta))))	Roystonea_regia))	Sabal_domingensis)	Nypa_fruticans);
