# Supplementary material for: Data supporting the nuclear phylogenomics of the palm subfamily Arecoideae (Arecaceae)
Source: Data Brief. 2016 Mar 2;7:532–6. doi: 10.1016/j.dib.2016.02.063 (PMC4796708; doi:10.1016/j.dib.2016.02.063)
Supplement: Supplementary file 5 — Supplementary material [file mmc5.zip › RAxML_bootstrap.Sabal_215.raxml.tre]

((Bactris_major	((((((Attalea_speciosa	((Elaeis_guineensis	Elaeis_oleifera)	(Reinhardtia_simplex	(Reinhardtia_paiewonskiana	Reinhardtia_latisecta))))	Iriartea_deltoidea)	Podococcus_barteri)	(Sabal_domingensis	Pseudophoenix_vinifera))	((((Dictyosperma_album	Geonoma_undata)	Heterospathe_cagayanensis)	(Manicaria_saccifera	(Dypsis_decaryi	(Prestoea_acuminata	Oenocarpus_minor))))	((Burretiokentia_grandiflora	(Hydriastele_microspadix	Leopoldinia_pulchra))	Pelagodoxa_henryana)))	((Orania_palindan	((Serenoa_repens	Sclerosperma_profizianum)	Chamaedorea_seifrizii))	Roystonea_regia)))	Calamus_caryotoides);
(((Serenoa_repens	Sclerosperma_profizianum)	((Chamaedorea_seifrizii	((Sabal_domingensis	Roystonea_regia)	((((Podococcus_barteri	(Iriartea_deltoidea	(Reinhardtia_simplex	(Reinhardtia_paiewonskiana	Reinhardtia_latisecta))))	(Pseudophoenix_vinifera	Attalea_speciosa))	(Bactris_major	(Elaeis_guineensis	Elaeis_oleifera)))	(((Hydriastele_microspadix	Leopoldinia_pulchra)	Pelagodoxa_henryana)	(((Geonoma_undata	Heterospathe_cagayanensis)	(Manicaria_saccifera	(Dypsis_decaryi	(Prestoea_acuminata	Oenocarpus_minor))))	(Dictyosperma_album	Burretiokentia_grandiflora))))))	Orania_palindan))	Calamus_caryotoides);
((Bactris_major	(((Elaeis_guineensis	Elaeis_oleifera)	((((((Dictyosperma_album	Geonoma_undata)	Pelagodoxa_henryana)	(Manicaria_saccifera	(Dypsis_decaryi	(Prestoea_acuminata	Oenocarpus_minor))))	((Heterospathe_cagayanensis	Burretiokentia_grandiflora)	Hydriastele_microspadix))	(Pseudophoenix_vinifera	((Orania_palindan	(Leopoldinia_pulchra	Podococcus_barteri))	(((Sabal_domingensis	Serenoa_repens)	Sclerosperma_profizianum)	Chamaedorea_seifrizii))))	((Attalea_speciosa	Iriartea_deltoidea)	(Reinhardtia_simplex	(Reinhardtia_paiewonskiana	Reinhardtia_latisecta)))))	Roystonea_regia))	Calamus_caryotoides);
((Chamaedorea_seifrizii	((Pseudophoenix_vinifera	((((Orania_palindan	Podococcus_barteri)	((((Dictyosperma_album	Geonoma_undata)	Pelagodoxa_henryana)	(Manicaria_saccifera	(Dypsis_decaryi	(Prestoea_acuminata	Oenocarpus_minor))))	((Heterospathe_cagayanensis	Burretiokentia_grandiflora)	Hydriastele_microspadix)))	((Reinhardtia_simplex	(Reinhardtia_paiewonskiana	Reinhardtia_latisecta))	Iriartea_deltoidea))	((Bactris_major	(Elaeis_guineensis	Elaeis_oleifera))	Attalea_speciosa)))	(((Leopoldinia_pulchra	Roystonea_regia)	(Serenoa_repens	Sclerosperma_profizianum))	Sabal_domingensis)))	Calamus_caryotoides);
((Roystonea_regia	((Sabal_domingensis	Serenoa_repens)	(((((Burretiokentia_grandiflora	(Leopoldinia_pulchra	Hydriastele_microspadix))	((Dictyosperma_album	(Geonoma_undata	Pelagodoxa_henryana))	(((Dypsis_decaryi	(Prestoea_acuminata	Oenocarpus_minor))	Manicaria_saccifera)	Heterospathe_cagayanensis)))	((Bactris_major	(Elaeis_guineensis	Elaeis_oleifera))	(Orania_palindan	(Podococcus_barteri	(Attalea_speciosa	((Reinhardtia_simplex	(Reinhardtia_paiewonskiana	Reinhardtia_latisecta))	Iriartea_deltoidea))))))	(Pseudophoenix_vinifera	Chamaedorea_seifrizii))	Sclerosperma_profizianum)))	Calamus_caryotoides);
((Roystonea_regia	((Orania_palindan	Pseudophoenix_vinifera)	(((Podococcus_barteri	(Attalea_speciosa	((Elaeis_guineensis	Elaeis_oleifera)	((Reinhardtia_simplex	(Reinhardtia_paiewonskiana	Reinhardtia_latisecta))	Iriartea_deltoidea))))	(Bactris_major	(Sclerosperma_profizianum	(((((Dypsis_decaryi	(Prestoea_acuminata	Oenocarpus_minor))	Manicaria_saccifera)	(Dictyosperma_album	(((Geonoma_undata	Heterospathe_cagayanensis)	Hydriastele_microspadix)	Burretiokentia_grandiflora)))	Pelagodoxa_henryana)	Leopoldinia_pulchra))))	(Chamaedorea_seifrizii	(Sabal_domingensis	Serenoa_repens)))))	Calamus_caryotoides);
((((Bactris_major	(((((Iriartea_deltoidea	Attalea_speciosa)	(Sabal_domingensis	Pseudophoenix_vinifera))	(Reinhardtia_simplex	(Reinhardtia_paiewonskiana	Reinhardtia_latisecta)))	(Orania_palindan	(Leopoldinia_pulchra	Podococcus_barteri)))	(Dictyosperma_album	((Geonoma_undata	Heterospathe_cagayanensis)	((Pelagodoxa_henryana	Hydriastele_microspadix)	(((Manicaria_saccifera	Dypsis_decaryi)	Burretiokentia_grandiflora)	(Prestoea_acuminata	Oenocarpus_minor)))))))	(Sclerosperma_profizianum	Serenoa_repens))	((Elaeis_guineensis	Elaeis_oleifera)	(Chamaedorea_seifrizii	Roystonea_regia)))	Calamus_caryotoides);
((Leopoldinia_pulchra	(Podococcus_barteri	(((((((Burretiokentia_grandiflora	Geonoma_undata)	Heterospathe_cagayanensis)	Hydriastele_microspadix)	(((Prestoea_acuminata	Oenocarpus_minor)	Manicaria_saccifera)	(Pelagodoxa_henryana	Dypsis_decaryi)))	(Orania_palindan	Iriartea_deltoidea))	(((Roystonea_regia	((Sclerosperma_profizianum	Serenoa_repens)	Sabal_domingensis))	Pseudophoenix_vinifera)	(Dictyosperma_album	Chamaedorea_seifrizii)))	((Reinhardtia_simplex	(Reinhardtia_paiewonskiana	Reinhardtia_latisecta))	(Attalea_speciosa	(Bactris_major	(Elaeis_guineensis	Elaeis_oleifera)))))))	Calamus_caryotoides);
((Roystonea_regia	(((Sclerosperma_profizianum	Serenoa_repens)	Sabal_domingensis)	(Pseudophoenix_vinifera	(Chamaedorea_seifrizii	(((Bactris_major	(Elaeis_guineensis	Elaeis_oleifera))	(((Reinhardtia_simplex	(Reinhardtia_paiewonskiana	Reinhardtia_latisecta))	(Iriartea_deltoidea	Attalea_speciosa))	(Orania_palindan	(Leopoldinia_pulchra	Podococcus_barteri))))	(((((Prestoea_acuminata	Oenocarpus_minor)	(Manicaria_saccifera	(Burretiokentia_grandiflora	Hydriastele_microspadix)))	(Geonoma_undata	(Pelagodoxa_henryana	Dypsis_decaryi)))	Heterospathe_cagayanensis)	Dictyosperma_album))))))	Calamus_caryotoides);
((Roystonea_regia	((Sclerosperma_profizianum	(Orania_palindan	Serenoa_repens))	(((((Attalea_speciosa	(Reinhardtia_simplex	(Reinhardtia_paiewonskiana	Reinhardtia_latisecta)))	(Bactris_major	(Elaeis_guineensis	Elaeis_oleifera)))	((((((Hydriastele_microspadix	Pelagodoxa_henryana)	Dypsis_decaryi)	((Prestoea_acuminata	Oenocarpus_minor)	Manicaria_saccifera))	Heterospathe_cagayanensis)	((Geonoma_undata	Iriartea_deltoidea)	Burretiokentia_grandiflora))	(Leopoldinia_pulchra	Podococcus_barteri)))	(Chamaedorea_seifrizii	(Sabal_domingensis	Pseudophoenix_vinifera)))	Dictyosperma_album)))	Calamus_caryotoides);
(((Heterospathe_cagayanensis	Hydriastele_microspadix)	((Burretiokentia_grandiflora	((((Leopoldinia_pulchra	Sclerosperma_profizianum)	(Orania_palindan	Podococcus_barteri))	((((Attalea_speciosa	(Reinhardtia_simplex	(Reinhardtia_latisecta	Reinhardtia_paiewonskiana)))	(Bactris_major	(Elaeis_guineensis	Elaeis_oleifera)))	Roystonea_regia)	((Sabal_domingensis	Serenoa_repens)	(Iriartea_deltoidea	Chamaedorea_seifrizii))))	Pseudophoenix_vinifera))	(((Oenocarpus_minor	Prestoea_acuminata)	(Manicaria_saccifera	Dypsis_decaryi))	((Dictyosperma_album	Geonoma_undata)	Pelagodoxa_henryana))))	Calamus_caryotoides);
((Roystonea_regia	((Sabal_domingensis	Serenoa_repens)	((((Pseudophoenix_vinifera	Orania_palindan)	Chamaedorea_seifrizii)	((Bactris_major	(((((Dictyosperma_album	(Heterospathe_cagayanensis	Geonoma_undata))	Manicaria_saccifera)	((Dypsis_decaryi	Pelagodoxa_henryana)	(Oenocarpus_minor	Prestoea_acuminata)))	((Hydriastele_microspadix	Leopoldinia_pulchra)	Burretiokentia_grandiflora))	Podococcus_barteri))	((Attalea_speciosa	(Iriartea_deltoidea	(Reinhardtia_simplex	(Reinhardtia_latisecta	Reinhardtia_paiewonskiana))))	(Elaeis_guineensis	Elaeis_oleifera))))	Sclerosperma_profizianum)))	Calamus_caryotoides);
((Bactris_major	((((Elaeis_guineensis	Elaeis_oleifera)	((Reinhardtia_simplex	(Reinhardtia_latisecta	Reinhardtia_paiewonskiana))	(Attalea_speciosa	Iriartea_deltoidea)))	Chamaedorea_seifrizii)	(((Pseudophoenix_vinifera	Orania_palindan)	(((((Heterospathe_cagayanensis	Geonoma_undata)	Dictyosperma_album)	(Oenocarpus_minor	Prestoea_acuminata))	Manicaria_saccifera)	((Dypsis_decaryi	Pelagodoxa_henryana)	(((Hydriastele_microspadix	Burretiokentia_grandiflora)	Sclerosperma_profizianum)	(Leopoldinia_pulchra	Podococcus_barteri)))))	(Roystonea_regia	(Sabal_domingensis	Serenoa_repens)))))	Calamus_caryotoides);
((Chamaedorea_seifrizii	((Pseudophoenix_vinifera	((Sabal_domingensis	Serenoa_repens)	Roystonea_regia))	((Pelagodoxa_henryana	(((Dypsis_decaryi	Manicaria_saccifera)	(Orania_palindan	(Oenocarpus_minor	Prestoea_acuminata)))	(((Hydriastele_microspadix	Burretiokentia_grandiflora)	Sclerosperma_profizianum)	(Geonoma_undata	Heterospathe_cagayanensis))))	((Dictyosperma_album	(((Leopoldinia_pulchra	Podococcus_barteri)	((Reinhardtia_simplex	(Reinhardtia_latisecta	Reinhardtia_paiewonskiana))	Attalea_speciosa))	(Bactris_major	(Elaeis_guineensis	Elaeis_oleifera))))	Iriartea_deltoidea))))	Calamus_caryotoides);
((Roystonea_regia	(((((((Dictyosperma_album	(Geonoma_undata	Heterospathe_cagayanensis))	((Oenocarpus_minor	Prestoea_acuminata)	Manicaria_saccifera))	(Dypsis_decaryi	Pelagodoxa_henryana))	((Hydriastele_microspadix	Burretiokentia_grandiflora)	Sclerosperma_profizianum))	(((Leopoldinia_pulchra	Podococcus_barteri)	Pseudophoenix_vinifera)	(Iriartea_deltoidea	(Attalea_speciosa	(Reinhardtia_simplex	(Reinhardtia_latisecta	Reinhardtia_paiewonskiana))))))	(Orania_palindan	((Bactris_major	(Elaeis_guineensis	Elaeis_oleifera))	Chamaedorea_seifrizii)))	(Sabal_domingensis	Serenoa_repens)))	Calamus_caryotoides);
((Pseudophoenix_vinifera	((Roystonea_regia	(((Bactris_major	((Reinhardtia_simplex	(Reinhardtia_latisecta	Reinhardtia_paiewonskiana))	(Elaeis_guineensis	Elaeis_oleifera)))	Attalea_speciosa)	((Orania_palindan	(Sclerosperma_profizianum	Podococcus_barteri))	(((Leopoldinia_pulchra	(((Hydriastele_microspadix	Burretiokentia_grandiflora)	Dypsis_decaryi)	(((Oenocarpus_minor	Prestoea_acuminata)	(Geonoma_undata	Pelagodoxa_henryana))	Manicaria_saccifera)))	(Dictyosperma_album	Heterospathe_cagayanensis))	Iriartea_deltoidea))))	(Chamaedorea_seifrizii	(Sabal_domingensis	Serenoa_repens))))	Calamus_caryotoides);
((Chamaedorea_seifrizii	((Pseudophoenix_vinifera	((Iriartea_deltoidea	(Orania_palindan	((Leopoldinia_pulchra	Sclerosperma_profizianum)	Podococcus_barteri)))	((((Dictyosperma_album	Geonoma_undata)	Pelagodoxa_henryana)	((Manicaria_saccifera	(Oenocarpus_minor	Prestoea_acuminata))	((Heterospathe_cagayanensis	(Burretiokentia_grandiflora	Dypsis_decaryi))	Hydriastele_microspadix)))	(((Elaeis_guineensis	Elaeis_oleifera)	Bactris_major)	(Attalea_speciosa	(Reinhardtia_simplex	(Reinhardtia_latisecta	Reinhardtia_paiewonskiana)))))))	(Sabal_domingensis	(Serenoa_repens	Roystonea_regia))))	Calamus_caryotoides);
((Chamaedorea_seifrizii	(((((Elaeis_guineensis	Elaeis_oleifera)	Bactris_major)	((Iriartea_deltoidea	Attalea_speciosa)	(Reinhardtia_simplex	(Reinhardtia_latisecta	Reinhardtia_paiewonskiana))))	(((Leopoldinia_pulchra	Podococcus_barteri)	Orania_palindan)	(((Oenocarpus_minor	Prestoea_acuminata)	((Dictyosperma_album	Geonoma_undata)	(Dypsis_decaryi	Pelagodoxa_henryana)))	(((Heterospathe_cagayanensis	Burretiokentia_grandiflora)	Hydriastele_microspadix)	Manicaria_saccifera))))	((Sabal_domingensis	((Sclerosperma_profizianum	Serenoa_repens)	Roystonea_regia))	Pseudophoenix_vinifera)))	Calamus_caryotoides);
((Chamaedorea_seifrizii	((((Elaeis_guineensis	Elaeis_oleifera)	Bactris_major)	(Roystonea_regia	(((Leopoldinia_pulchra	(Iriartea_deltoidea	Attalea_speciosa))	((Orania_palindan	Pseudophoenix_vinifera)	((Reinhardtia_simplex	(Reinhardtia_latisecta	Reinhardtia_paiewonskiana))	Podococcus_barteri)))	((((Dictyosperma_album	Geonoma_undata)	Pelagodoxa_henryana)	((Heterospathe_cagayanensis	Burretiokentia_grandiflora)	Hydriastele_microspadix))	((Oenocarpus_minor	Prestoea_acuminata)	(Manicaria_saccifera	Dypsis_decaryi))))))	(Sclerosperma_profizianum	(Sabal_domingensis	Serenoa_repens))))	Calamus_caryotoides);
((((((Elaeis_guineensis	Elaeis_oleifera)	Bactris_major)	((((Orania_palindan	Pseudophoenix_vinifera)	((Reinhardtia_simplex	(Reinhardtia_latisecta	Reinhardtia_paiewonskiana))	(Iriartea_deltoidea	Attalea_speciosa)))	(Leopoldinia_pulchra	Podococcus_barteri))	((Manicaria_saccifera	((Heterospathe_cagayanensis	Burretiokentia_grandiflora)	Hydriastele_microspadix))	((Oenocarpus_minor	Prestoea_acuminata)	((Dictyosperma_album	Geonoma_undata)	(Dypsis_decaryi	Pelagodoxa_henryana))))))	(Sclerosperma_profizianum	((Sabal_domingensis	Serenoa_repens)	Roystonea_regia)))	Chamaedorea_seifrizii)	Calamus_caryotoides);
((Roystonea_regia	((((Pseudophoenix_vinifera	((((Hydriastele_microspadix	((((Oenocarpus_minor	Prestoea_acuminata)	(Dypsis_decaryi	Manicaria_saccifera))	((Geonoma_undata	Dictyosperma_album)	Heterospathe_cagayanensis))	Pelagodoxa_henryana))	((Iriartea_deltoidea	(Reinhardtia_simplex	(Reinhardtia_latisecta	Reinhardtia_paiewonskiana)))	Burretiokentia_grandiflora))	((Leopoldinia_pulchra	Orania_palindan)	Podococcus_barteri))	(Attalea_speciosa	((Elaeis_oleifera	Elaeis_guineensis)	Bactris_major))))	Chamaedorea_seifrizii)	Sclerosperma_profizianum)	(Serenoa_repens	Sabal_domingensis)))	Calamus_caryotoides);
((Chamaedorea_seifrizii	((Sclerosperma_profizianum	Serenoa_repens)	(Roystonea_regia	(((((Heterospathe_cagayanensis	(Burretiokentia_grandiflora	Hydriastele_microspadix))	((Dictyosperma_album	Geonoma_undata)	Pelagodoxa_henryana))	((((Oenocarpus_minor	Prestoea_acuminata)	Dypsis_decaryi)	Leopoldinia_pulchra)	Manicaria_saccifera))	((Orania_palindan	Podococcus_barteri)	((Pseudophoenix_vinifera	Sabal_domingensis)	((Attalea_speciosa	Iriartea_deltoidea)	(Reinhardtia_simplex	(Reinhardtia_latisecta	Reinhardtia_paiewonskiana))))))	((Elaeis_oleifera	Elaeis_guineensis)	Bactris_major)))))	Calamus_caryotoides);
((Chamaedorea_seifrizii	((Sclerosperma_profizianum	Serenoa_repens)	((((((((Oenocarpus_minor	Prestoea_acuminata)	Dypsis_decaryi)	(Dictyosperma_album	Geonoma_undata))	((Pelagodoxa_henryana	Manicaria_saccifera)	(Heterospathe_cagayanensis	(Burretiokentia_grandiflora	Hydriastele_microspadix))))	(((Reinhardtia_simplex	(Reinhardtia_latisecta	Reinhardtia_paiewonskiana))	Podococcus_barteri)	((Pseudophoenix_vinifera	Sabal_domingensis)	(Attalea_speciosa	Iriartea_deltoidea))))	((Elaeis_oleifera	Elaeis_guineensis)	Bactris_major))	(Leopoldinia_pulchra	Roystonea_regia))	Orania_palindan)))	Calamus_caryotoides);
(((Orania_palindan	((Sclerosperma_profizianum	Serenoa_repens)	(Chamaedorea_seifrizii	(((((Reinhardtia_simplex	(Reinhardtia_latisecta	Reinhardtia_paiewonskiana))	((Elaeis_oleifera	Elaeis_guineensis)	Bactris_major))	Attalea_speciosa)	((Iriartea_deltoidea	Pseudophoenix_vinifera)	(((Dictyosperma_album	Geonoma_undata)	Burretiokentia_grandiflora)	((Sabal_domingensis	Hydriastele_microspadix)	((Heterospathe_cagayanensis	((Dypsis_decaryi	Pelagodoxa_henryana)	Manicaria_saccifera))	(Oenocarpus_minor	Prestoea_acuminata))))))	Roystonea_regia))))	(Podococcus_barteri	Leopoldinia_pulchra))	Calamus_caryotoides);
(((Sclerosperma_profizianum	(Sabal_domingensis	Serenoa_repens))	(((((Elaeis_oleifera	Elaeis_guineensis)	Bactris_major)	(((((Dictyosperma_album	Geonoma_undata)	Pelagodoxa_henryana)	((Heterospathe_cagayanensis	(Hydriastele_microspadix	Burretiokentia_grandiflora))	Leopoldinia_pulchra))	(Manicaria_saccifera	(Dypsis_decaryi	(Oenocarpus_minor	Prestoea_acuminata))))	(((Iriartea_deltoidea	Attalea_speciosa)	(Reinhardtia_simplex	(Reinhardtia_latisecta	Reinhardtia_paiewonskiana)))	Podococcus_barteri)))	(Roystonea_regia	(Orania_palindan	Pseudophoenix_vinifera)))	Chamaedorea_seifrizii))	Calamus_caryotoides);
((((Hydriastele_microspadix	Roystonea_regia)	(Bactris_major	(((Dictyosperma_album	Geonoma_undata)	Pelagodoxa_henryana)	(Heterospathe_cagayanensis	((Manicaria_saccifera	Dypsis_decaryi)	(Orania_palindan	(Oenocarpus_minor	Prestoea_acuminata)))))))	(((Elaeis_oleifera	Elaeis_guineensis)	(((Iriartea_deltoidea	Attalea_speciosa)	(Reinhardtia_simplex	(Reinhardtia_latisecta	Reinhardtia_paiewonskiana)))	Burretiokentia_grandiflora))	((Sclerosperma_profizianum	(Sabal_domingensis	Serenoa_repens))	(Chamaedorea_seifrizii	(Pseudophoenix_vinifera	(Leopoldinia_pulchra	Podococcus_barteri))))))	Calamus_caryotoides);
((Roystonea_regia	((((Heterospathe_cagayanensis	(Manicaria_saccifera	(((Dictyosperma_album	Geonoma_undata)	Pelagodoxa_henryana)	(((Prestoea_acuminata	Oenocarpus_minor)	Dypsis_decaryi)	(Burretiokentia_grandiflora	(Leopoldinia_pulchra	Hydriastele_microspadix))))))	((Podococcus_barteri	(Attalea_speciosa	(Iriartea_deltoidea	(Reinhardtia_simplex	(Reinhardtia_latisecta	Reinhardtia_paiewonskiana)))))	(Bactris_major	(Elaeis_oleifera	Elaeis_guineensis))))	(Orania_palindan	(Chamaedorea_seifrizii	Pseudophoenix_vinifera)))	(Sclerosperma_profizianum	(Sabal_domingensis	Serenoa_repens))))	Calamus_caryotoides);
(((Sabal_domingensis	Serenoa_repens)	(Roystonea_regia	(((Heterospathe_cagayanensis	((((Dictyosperma_album	(Burretiokentia_grandiflora	Geonoma_undata))	Pelagodoxa_henryana)	((Prestoea_acuminata	Oenocarpus_minor)	(Manicaria_saccifera	Dypsis_decaryi)))	(Sclerosperma_profizianum	(Hydriastele_microspadix	Leopoldinia_pulchra))))	(Bactris_major	Orania_palindan))	(Chamaedorea_seifrizii	((Pseudophoenix_vinifera	((Podococcus_barteri	(Reinhardtia_simplex	(Reinhardtia_latisecta	Reinhardtia_paiewonskiana)))	(Attalea_speciosa	Iriartea_deltoidea)))	(Elaeis_oleifera	Elaeis_guineensis))))))	Calamus_caryotoides);
(((Pseudophoenix_vinifera	(Roystonea_regia	(Sabal_domingensis	Serenoa_repens)))	(((Orania_palindan	(Leopoldinia_pulchra	((((Hydriastele_microspadix	Heterospathe_cagayanensis)	Burretiokentia_grandiflora)	((Prestoea_acuminata	Oenocarpus_minor)	(Manicaria_saccifera	Dypsis_decaryi)))	((Pelagodoxa_henryana	Sclerosperma_profizianum)	(Dictyosperma_album	Geonoma_undata)))))	(((Elaeis_oleifera	Elaeis_guineensis)	Bactris_major)	((((Reinhardtia_simplex	(Reinhardtia_latisecta	Reinhardtia_paiewonskiana))	Iriartea_deltoidea)	Attalea_speciosa)	Podococcus_barteri)))	Chamaedorea_seifrizii))	Calamus_caryotoides);
((Pseudophoenix_vinifera	((Chamaedorea_seifrizii	(Roystonea_regia	(Sabal_domingensis	Serenoa_repens)))	((Bactris_major	(((Elaeis_oleifera	Elaeis_guineensis)	(Reinhardtia_simplex	(Reinhardtia_latisecta	Reinhardtia_paiewonskiana)))	Attalea_speciosa))	((Podococcus_barteri	Orania_palindan)	((((Sclerosperma_profizianum	(Leopoldinia_pulchra	Hydriastele_microspadix))	(((Dictyosperma_album	Burretiokentia_grandiflora)	(Prestoea_acuminata	Oenocarpus_minor))	(Pelagodoxa_henryana	(Manicaria_saccifera	Dypsis_decaryi))))	(Geonoma_undata	Heterospathe_cagayanensis))	Iriartea_deltoidea)))))	Calamus_caryotoides);
(((Sclerosperma_profizianum	(Serenoa_repens	Sabal_domingensis))	((((((Orania_palindan	Podococcus_barteri)	((Attalea_speciosa	(Reinhardtia_simplex	(Reinhardtia_latisecta	Reinhardtia_paiewonskiana)))	Iriartea_deltoidea))	(((Elaeis_guineensis	Elaeis_oleifera)	Bactris_major)	((((Dictyosperma_album	Geonoma_undata)	Pelagodoxa_henryana)	((Prestoea_acuminata	Oenocarpus_minor)	(Dypsis_decaryi	Manicaria_saccifera)))	(Leopoldinia_pulchra	((Burretiokentia_grandiflora	Hydriastele_microspadix)	Heterospathe_cagayanensis)))))	Chamaedorea_seifrizii)	Pseudophoenix_vinifera)	Roystonea_regia))	Calamus_caryotoides);
((Roystonea_regia	(((((Sclerosperma_profizianum	(Orania_palindan	(Leopoldinia_pulchra	Podococcus_barteri)))	Iriartea_deltoidea)	((((Burretiokentia_grandiflora	Hydriastele_microspadix)	((Prestoea_acuminata	Oenocarpus_minor)	(Dypsis_decaryi	Manicaria_saccifera)))	Pelagodoxa_henryana)	(Heterospathe_cagayanensis	(Geonoma_undata	Dictyosperma_album))))	((Attalea_speciosa	(Reinhardtia_simplex	(Reinhardtia_latisecta	Reinhardtia_paiewonskiana)))	((Elaeis_guineensis	Elaeis_oleifera)	Bactris_major)))	(((Serenoa_repens	Sabal_domingensis)	Pseudophoenix_vinifera)	Chamaedorea_seifrizii)))	Calamus_caryotoides);
((((Sclerosperma_profizianum	Podococcus_barteri)	Leopoldinia_pulchra)	(Orania_palindan	((Dictyosperma_album	((((Heterospathe_cagayanensis	(Dypsis_decaryi	Burretiokentia_grandiflora))	Hydriastele_microspadix)	Geonoma_undata)	(((Prestoea_acuminata	Oenocarpus_minor)	Pelagodoxa_henryana)	Manicaria_saccifera)))	(((Attalea_speciosa	(Reinhardtia_simplex	(Reinhardtia_latisecta	Reinhardtia_paiewonskiana)))	((Elaeis_guineensis	Elaeis_oleifera)	Bactris_major))	(((Roystonea_regia	(Serenoa_repens	Sabal_domingensis))	Pseudophoenix_vinifera)	(Chamaedorea_seifrizii	Iriartea_deltoidea))))))	Calamus_caryotoides);
((Chamaedorea_seifrizii	(((((Podococcus_barteri	(Leopoldinia_pulchra	(Sclerosperma_profizianum	(((Dictyosperma_album	((Geonoma_undata	Burretiokentia_grandiflora)	Hydriastele_microspadix))	(Heterospathe_cagayanensis	(Prestoea_acuminata	(Dypsis_decaryi	Manicaria_saccifera))))	(Oenocarpus_minor	Pelagodoxa_henryana)))))	(((Iriartea_deltoidea	Attalea_speciosa)	((Elaeis_guineensis	Elaeis_oleifera)	(Reinhardtia_simplex	(Reinhardtia_latisecta	Reinhardtia_paiewonskiana))))	Bactris_major))	Orania_palindan)	(Roystonea_regia	Pseudophoenix_vinifera))	(Serenoa_repens	Sabal_domingensis)))	Calamus_caryotoides);
(((((Elaeis_guineensis	Elaeis_oleifera)	((((Attalea_speciosa	Leopoldinia_pulchra)	((Reinhardtia_simplex	(Reinhardtia_latisecta	Reinhardtia_paiewonskiana))	Iriartea_deltoidea))	(Pseudophoenix_vinifera	(Orania_palindan	Podococcus_barteri)))	(((Geonoma_undata	Dictyosperma_album)	(Pelagodoxa_henryana	(Dypsis_decaryi	Manicaria_saccifera)))	((Oenocarpus_minor	Prestoea_acuminata)	(Heterospathe_cagayanensis	(Burretiokentia_grandiflora	(Sclerosperma_profizianum	Hydriastele_microspadix)))))))	Bactris_major)	((Roystonea_regia	(Serenoa_repens	Sabal_domingensis))	Chamaedorea_seifrizii))	Calamus_caryotoides);
(((Sclerosperma_profizianum	((Sabal_domingensis	Serenoa_repens)	Roystonea_regia))	(((Pseudophoenix_vinifera	Orania_palindan)	Chamaedorea_seifrizii)	(((((Reinhardtia_simplex	(Reinhardtia_latisecta	Reinhardtia_paiewonskiana))	(Attalea_speciosa	Leopoldinia_pulchra))	(Burretiokentia_grandiflora	Iriartea_deltoidea))	Podococcus_barteri)	(((Elaeis_guineensis	Elaeis_oleifera)	Bactris_major)	(((Geonoma_undata	Dictyosperma_album)	Pelagodoxa_henryana)	(Heterospathe_cagayanensis	((Dypsis_decaryi	Manicaria_saccifera)	((Hydriastele_microspadix	Oenocarpus_minor)	Prestoea_acuminata))))))))	Calamus_caryotoides);
(((((Elaeis_guineensis	Elaeis_oleifera)	Bactris_major)	(((Heterospathe_cagayanensis	((Dypsis_decaryi	Prestoea_acuminata)	Manicaria_saccifera))	(Hydriastele_microspadix	Burretiokentia_grandiflora))	(Oenocarpus_minor	((Geonoma_undata	Dictyosperma_album)	Pelagodoxa_henryana))))	((Sclerosperma_profizianum	((Sabal_domingensis	Serenoa_repens)	Roystonea_regia))	(Chamaedorea_seifrizii	(Pseudophoenix_vinifera	(((Iriartea_deltoidea	(Reinhardtia_simplex	(Reinhardtia_latisecta	Reinhardtia_paiewonskiana)))	(Attalea_speciosa	Leopoldinia_pulchra))	(Orania_palindan	Podococcus_barteri))))))	Calamus_caryotoides);
((Bactris_major	((((Dictyosperma_album	(Chamaedorea_seifrizii	Roystonea_regia))	((Podococcus_barteri	((Sabal_domingensis	Pseudophoenix_vinifera)	((Reinhardtia_simplex	(Reinhardtia_latisecta	Reinhardtia_paiewonskiana))	(Attalea_speciosa	Iriartea_deltoidea))))	((((Oenocarpus_minor	Prestoea_acuminata)	Manicaria_saccifera)	((Dypsis_decaryi	(Hydriastele_microspadix	Burretiokentia_grandiflora))	(Geonoma_undata	Heterospathe_cagayanensis)))	(Pelagodoxa_henryana	Leopoldinia_pulchra))))	((Orania_palindan	Serenoa_repens)	Sclerosperma_profizianum))	(Elaeis_guineensis	Elaeis_oleifera)))	Calamus_caryotoides);
((Podococcus_barteri	((Serenoa_repens	Sclerosperma_profizianum)	(Orania_palindan	(((Iriartea_deltoidea	Chamaedorea_seifrizii)	((Roystonea_regia	Sabal_domingensis)	Pseudophoenix_vinifera))	((((((Dypsis_decaryi	(Hydriastele_microspadix	Burretiokentia_grandiflora))	Heterospathe_cagayanensis)	(Manicaria_saccifera	(Oenocarpus_minor	Prestoea_acuminata)))	(Dictyosperma_album	Geonoma_undata))	(Pelagodoxa_henryana	Leopoldinia_pulchra))	(((Elaeis_guineensis	Elaeis_oleifera)	Bactris_major)	((Reinhardtia_simplex	(Reinhardtia_latisecta	Reinhardtia_paiewonskiana))	Attalea_speciosa)))))))	Calamus_caryotoides);
((Pseudophoenix_vinifera	((Chamaedorea_seifrizii	Roystonea_regia)	((((Iriartea_deltoidea	(((Elaeis_guineensis	Elaeis_oleifera)	Bactris_major)	((Leopoldinia_pulchra	Podococcus_barteri)	(((Reinhardtia_latisecta	Reinhardtia_paiewonskiana)	Reinhardtia_simplex)	Attalea_speciosa))))	Orania_palindan)	((Pelagodoxa_henryana	(Dictyosperma_album	Geonoma_undata))	(((Hydriastele_microspadix	Burretiokentia_grandiflora)	Heterospathe_cagayanensis)	((Dypsis_decaryi	(Oenocarpus_minor	Prestoea_acuminata))	Manicaria_saccifera))))	((Sabal_domingensis	Serenoa_repens)	Sclerosperma_profizianum))))	Calamus_caryotoides);
((Bactris_major	((Elaeis_oleifera	Elaeis_guineensis)	(((((Iriartea_deltoidea	(((Pelagodoxa_henryana	(Dictyosperma_album	Geonoma_undata))	(Oenocarpus_minor	Prestoea_acuminata))	((Hydriastele_microspadix	(Burretiokentia_grandiflora	Heterospathe_cagayanensis))	(Manicaria_saccifera	Dypsis_decaryi))))	(Podococcus_barteri	Orania_palindan))	(Pseudophoenix_vinifera	((Leopoldinia_pulchra	Chamaedorea_seifrizii)	(((Sabal_domingensis	Serenoa_repens)	Sclerosperma_profizianum)	Roystonea_regia))))	Attalea_speciosa)	((Reinhardtia_latisecta	Reinhardtia_paiewonskiana)	Reinhardtia_simplex))))	Calamus_caryotoides);
((Bactris_major	((Elaeis_oleifera	Elaeis_guineensis)	(((((Leopoldinia_pulchra	(Chamaedorea_seifrizii	Roystonea_regia))	Iriartea_deltoidea)	(((Manicaria_saccifera	Dypsis_decaryi)	(Oenocarpus_minor	Prestoea_acuminata))	(((Sabal_domingensis	Serenoa_repens)	(Hydriastele_microspadix	((Sclerosperma_profizianum	Burretiokentia_grandiflora)	Heterospathe_cagayanensis)))	((Dictyosperma_album	Geonoma_undata)	Pelagodoxa_henryana))))	((Podococcus_barteri	Orania_palindan)	Pseudophoenix_vinifera))	(Attalea_speciosa	((Reinhardtia_latisecta	Reinhardtia_paiewonskiana)	Reinhardtia_simplex)))))	Calamus_caryotoides);
((Leopoldinia_pulchra	(Pelagodoxa_henryana	((((Manicaria_saccifera	Dypsis_decaryi)	(Oenocarpus_minor	Prestoea_acuminata))	Dictyosperma_album)	(((((Iriartea_deltoidea	Attalea_speciosa)	(((Reinhardtia_latisecta	Reinhardtia_paiewonskiana)	Reinhardtia_simplex)	((Roystonea_regia	Pseudophoenix_vinifera)	(Orania_palindan	Podococcus_barteri))))	(Bactris_major	(Elaeis_oleifera	Elaeis_guineensis)))	(Sclerosperma_profizianum	Chamaedorea_seifrizii))	(((Geonoma_undata	Sabal_domingensis)	Serenoa_repens)	((Hydriastele_microspadix	Burretiokentia_grandiflora)	Heterospathe_cagayanensis))))))	Calamus_caryotoides);
((Chamaedorea_seifrizii	(((((((Iriartea_deltoidea	Attalea_speciosa)	((Reinhardtia_latisecta	Reinhardtia_paiewonskiana)	Reinhardtia_simplex))	((((((Dypsis_decaryi	Hydriastele_microspadix)	Burretiokentia_grandiflora)	Heterospathe_cagayanensis)	(Serenoa_repens	Sabal_domingensis))	(((Geonoma_undata	Pelagodoxa_henryana)	(Orania_palindan	(Oenocarpus_minor	Prestoea_acuminata)))	Manicaria_saccifera))	Pseudophoenix_vinifera))	(Bactris_major	(Elaeis_oleifera	Elaeis_guineensis)))	((Leopoldinia_pulchra	Podococcus_barteri)	Sclerosperma_profizianum))	Dictyosperma_album)	Roystonea_regia))	Calamus_caryotoides);
((Hydriastele_microspadix	(Burretiokentia_grandiflora	((Serenoa_repens	Sabal_domingensis)	(Sclerosperma_profizianum	(Chamaedorea_seifrizii	(((Bactris_major	(Elaeis_oleifera	Elaeis_guineensis))	((Iriartea_deltoidea	Attalea_speciosa)	((Reinhardtia_latisecta	Reinhardtia_paiewonskiana)	Reinhardtia_simplex)))	(((Orania_palindan	Pseudophoenix_vinifera)	(Leopoldinia_pulchra	Roystonea_regia))	(((((Dypsis_decaryi	(Oenocarpus_minor	Prestoea_acuminata))	Manicaria_saccifera)	(Dictyosperma_album	Heterospathe_cagayanensis))	(Geonoma_undata	Pelagodoxa_henryana))	Podococcus_barteri))))))))	Calamus_caryotoides);
((Chamaedorea_seifrizii	(((((((Dypsis_decaryi	(Oenocarpus_minor	Prestoea_acuminata))	Manicaria_saccifera)	(((Hydriastele_microspadix	Burretiokentia_grandiflora)	Heterospathe_cagayanensis)	((Dictyosperma_album	Geonoma_undata)	Pelagodoxa_henryana)))	(Pseudophoenix_vinifera	(((Iriartea_deltoidea	Attalea_speciosa)	((Reinhardtia_latisecta	Reinhardtia_paiewonskiana)	Reinhardtia_simplex))	(Orania_palindan	(Sclerosperma_profizianum	(Leopoldinia_pulchra	Podococcus_barteri))))))	(Bactris_major	(Elaeis_oleifera	Elaeis_guineensis)))	Roystonea_regia)	(Serenoa_repens	Sabal_domingensis)))	Calamus_caryotoides);
(((((((Leopoldinia_pulchra	(Pelagodoxa_henryana	((Dictyosperma_album	Geonoma_undata)	(((Dypsis_decaryi	(Oenocarpus_minor	Prestoea_acuminata))	Manicaria_saccifera)	((Hydriastele_microspadix	Burretiokentia_grandiflora)	Heterospathe_cagayanensis)))))	((Pseudophoenix_vinifera	(Orania_palindan	Podococcus_barteri))	((Iriartea_deltoidea	Attalea_speciosa)	((Reinhardtia_latisecta	Reinhardtia_paiewonskiana)	Reinhardtia_simplex))))	(Bactris_major	(Elaeis_oleifera	Elaeis_guineensis)))	(Chamaedorea_seifrizii	Roystonea_regia))	Sclerosperma_profizianum)	(Serenoa_repens	Sabal_domingensis))	Calamus_caryotoides);
((Chamaedorea_seifrizii	((Serenoa_repens	Sabal_domingensis)	(((Roystonea_regia	((Bactris_major	(Elaeis_oleifera	Elaeis_guineensis))	((((Prestoea_acuminata	Heterospathe_cagayanensis)	((Pseudophoenix_vinifera	(Orania_palindan	Podococcus_barteri))	((Leopoldinia_pulchra	(Iriartea_deltoidea	Attalea_speciosa))	((Reinhardtia_latisecta	Reinhardtia_paiewonskiana)	Reinhardtia_simplex))))	(Pelagodoxa_henryana	((Manicaria_saccifera	Dypsis_decaryi)	Burretiokentia_grandiflora)))	((Dictyosperma_album	Geonoma_undata)	Oenocarpus_minor))))	Sclerosperma_profizianum)	Hydriastele_microspadix)))	Calamus_caryotoides);
((Roystonea_regia	(((((Podococcus_barteri	(Chamaedorea_seifrizii	Sclerosperma_profizianum))	(Serenoa_repens	Sabal_domingensis))	Pseudophoenix_vinifera)	(((((Pelagodoxa_henryana	Geonoma_undata)	((Oenocarpus_minor	Prestoea_acuminata)	(((Dypsis_decaryi	Burretiokentia_grandiflora)	(Hydriastele_microspadix	Heterospathe_cagayanensis))	Manicaria_saccifera)))	Dictyosperma_album)	Leopoldinia_pulchra)	((Bactris_major	(Elaeis_oleifera	Elaeis_guineensis))	(((Reinhardtia_latisecta	Reinhardtia_paiewonskiana)	Reinhardtia_simplex)	(Iriartea_deltoidea	Attalea_speciosa)))))	Orania_palindan))	Calamus_caryotoides);
(((Chamaedorea_seifrizii	(Serenoa_repens	Sabal_domingensis))	(Pseudophoenix_vinifera	((((Sclerosperma_profizianum	((((((Hydriastele_microspadix	Burretiokentia_grandiflora)	Heterospathe_cagayanensis)	(Manicaria_saccifera	(Dypsis_decaryi	(Oenocarpus_minor	Prestoea_acuminata))))	(Dictyosperma_album	Geonoma_undata))	Pelagodoxa_henryana)	(Podococcus_barteri	Leopoldinia_pulchra)))	Orania_palindan)	((Bactris_major	(Elaeis_oleifera	Elaeis_guineensis))	(((Reinhardtia_latisecta	Reinhardtia_paiewonskiana)	Reinhardtia_simplex)	(Iriartea_deltoidea	Attalea_speciosa))))	Roystonea_regia)))	Calamus_caryotoides);
(((Podococcus_barteri	Pelagodoxa_henryana)	(((Dictyosperma_album	(((Bactris_major	Chamaedorea_seifrizii)	((Elaeis_guineensis	Elaeis_oleifera)	(Reinhardtia_simplex	(Reinhardtia_paiewonskiana	Reinhardtia_latisecta))))	((Roystonea_regia	(Sabal_domingensis	Serenoa_repens))	(Leopoldinia_pulchra	((Iriartea_deltoidea	Attalea_speciosa)	(Orania_palindan	Pseudophoenix_vinifera))))))	((Hydriastele_microspadix	(Heterospathe_cagayanensis	(Geonoma_undata	(Burretiokentia_grandiflora	Sclerosperma_profizianum))))	((Oenocarpus_minor	Prestoea_acuminata)	Dypsis_decaryi)))	Manicaria_saccifera))	Calamus_caryotoides);
((Bactris_major	((Elaeis_guineensis	Elaeis_oleifera)	((Reinhardtia_simplex	(Reinhardtia_paiewonskiana	Reinhardtia_latisecta))	(((Orania_palindan	Pseudophoenix_vinifera)	((Sclerosperma_profizianum	Podococcus_barteri)	(Manicaria_saccifera	(((Dictyosperma_album	(Oenocarpus_minor	Prestoea_acuminata))	(Geonoma_undata	(Dypsis_decaryi	Pelagodoxa_henryana)))	((Burretiokentia_grandiflora	Hydriastele_microspadix)	Heterospathe_cagayanensis)))))	(Chamaedorea_seifrizii	(((Leopoldinia_pulchra	Roystonea_regia)	(Sabal_domingensis	Serenoa_repens))	(Iriartea_deltoidea	Attalea_speciosa)))))))	Calamus_caryotoides);
((Pseudophoenix_vinifera	(((Iriartea_deltoidea	(Reinhardtia_simplex	(Reinhardtia_paiewonskiana	Reinhardtia_latisecta)))	(Orania_palindan	Podococcus_barteri))	(((Bactris_major	(Elaeis_guineensis	Elaeis_oleifera))	(Chamaedorea_seifrizii	((Sclerosperma_profizianum	(Roystonea_regia	(Sabal_domingensis	Serenoa_repens)))	(Leopoldinia_pulchra	Attalea_speciosa))))	(Heterospathe_cagayanensis	((Manicaria_saccifera	((Dypsis_decaryi	(Oenocarpus_minor	Prestoea_acuminata))	(Hydriastele_microspadix	(Dictyosperma_album	(Burretiokentia_grandiflora	Geonoma_undata)))))	Pelagodoxa_henryana)))))	Calamus_caryotoides);
((Bactris_major	((Elaeis_guineensis	Elaeis_oleifera)	(((Orania_palindan	(Leopoldinia_pulchra	Podococcus_barteri))	((Iriartea_deltoidea	((Chamaedorea_seifrizii	Pseudophoenix_vinifera)	(Sclerosperma_profizianum	(Roystonea_regia	(Sabal_domingensis	Serenoa_repens)))))	((((Heterospathe_cagayanensis	((Manicaria_saccifera	Dypsis_decaryi)	(Oenocarpus_minor	Prestoea_acuminata)))	(Dictyosperma_album	Geonoma_undata))	(Hydriastele_microspadix	Pelagodoxa_henryana))	Burretiokentia_grandiflora)))	(Attalea_speciosa	(Reinhardtia_simplex	(Reinhardtia_paiewonskiana	Reinhardtia_latisecta))))))	Calamus_caryotoides);
((Bactris_major	((Elaeis_guineensis	Elaeis_oleifera)	((((((Podococcus_barteri	((Burretiokentia_grandiflora	Hydriastele_microspadix)	((((Pelagodoxa_henryana	Dypsis_decaryi)	Geonoma_undata)	Heterospathe_cagayanensis)	((Oenocarpus_minor	Prestoea_acuminata)	(Dictyosperma_album	Manicaria_saccifera)))))	Chamaedorea_seifrizii)	(Pseudophoenix_vinifera	(Sclerosperma_profizianum	(Roystonea_regia	(Sabal_domingensis	Serenoa_repens)))))	Iriartea_deltoidea)	Orania_palindan)	((Leopoldinia_pulchra	Attalea_speciosa)	(Reinhardtia_simplex	(Reinhardtia_paiewonskiana	Reinhardtia_latisecta))))))	Calamus_caryotoides);
(((Iriartea_deltoidea	Chamaedorea_seifrizii)	((Orania_palindan	((((Roystonea_regia	Sclerosperma_profizianum)	(Pelagodoxa_henryana	((Oenocarpus_minor	Prestoea_acuminata)	(Manicaria_saccifera	(((Dictyosperma_album	Geonoma_undata)	Dypsis_decaryi)	(Heterospathe_cagayanensis	(Burretiokentia_grandiflora	Hydriastele_microspadix)))))))	Podococcus_barteri)	(((Leopoldinia_pulchra	Attalea_speciosa)	(Reinhardtia_simplex	(Reinhardtia_paiewonskiana	Reinhardtia_latisecta)))	(Bactris_major	(Elaeis_guineensis	Elaeis_oleifera)))))	(Pseudophoenix_vinifera	(Sabal_domingensis	Serenoa_repens))))	Calamus_caryotoides);
(((Sabal_domingensis	Serenoa_repens)	(Chamaedorea_seifrizii	(Pseudophoenix_vinifera	(((((Orania_palindan	(Leopoldinia_pulchra	Podococcus_barteri))	Sclerosperma_profizianum)	((((Dypsis_decaryi	(Oenocarpus_minor	Prestoea_acuminata))	Manicaria_saccifera)	(Heterospathe_cagayanensis	(Burretiokentia_grandiflora	Hydriastele_microspadix)))	((Dictyosperma_album	Geonoma_undata)	Pelagodoxa_henryana)))	((Attalea_speciosa	(Iriartea_deltoidea	(Reinhardtia_simplex	(Reinhardtia_paiewonskiana	Reinhardtia_latisecta))))	(Bactris_major	(Elaeis_guineensis	Elaeis_oleifera))))	Roystonea_regia))))	Calamus_caryotoides);
(((Orania_palindan	Serenoa_repens)	(((Chamaedorea_seifrizii	Roystonea_regia)	(((Sabal_domingensis	Iriartea_deltoidea)	(((Leopoldinia_pulchra	Podococcus_barteri)	Sclerosperma_profizianum)	((((Dictyosperma_album	Geonoma_undata)	Manicaria_saccifera)	((Oenocarpus_minor	Prestoea_acuminata)	(Dypsis_decaryi	Pelagodoxa_henryana)))	(Heterospathe_cagayanensis	(Burretiokentia_grandiflora	Hydriastele_microspadix)))))	((Attalea_speciosa	(Reinhardtia_simplex	(Reinhardtia_paiewonskiana	Reinhardtia_latisecta)))	(Bactris_major	(Elaeis_guineensis	Elaeis_oleifera)))))	Pseudophoenix_vinifera))	Calamus_caryotoides);
((Leopoldinia_pulchra	((Sclerosperma_profizianum	(((Chamaedorea_seifrizii	(Sabal_domingensis	Serenoa_repens))	Pseudophoenix_vinifera)	((((Iriartea_deltoidea	Attalea_speciosa)	(Reinhardtia_simplex	(Reinhardtia_paiewonskiana	Reinhardtia_latisecta)))	(Bactris_major	(Elaeis_guineensis	Elaeis_oleifera)))	((((Manicaria_saccifera	((Oenocarpus_minor	Prestoea_acuminata)	(Dypsis_decaryi	Pelagodoxa_henryana)))	(Heterospathe_cagayanensis	((Geonoma_undata	Burretiokentia_grandiflora)	Hydriastele_microspadix)))	Dictyosperma_album)	Roystonea_regia))))	(Orania_palindan	Podococcus_barteri)))	Calamus_caryotoides);
(((Chamaedorea_seifrizii	Serenoa_repens)	((Roystonea_regia	((Bactris_major	(Attalea_speciosa	((Reinhardtia_simplex	(Reinhardtia_paiewonskiana	Reinhardtia_latisecta))	(Elaeis_guineensis	Elaeis_oleifera))))	((Manicaria_saccifera	(((Pelagodoxa_henryana	(Geonoma_undata	Dictyosperma_album))	((Oenocarpus_minor	Prestoea_acuminata)	Dypsis_decaryi))	(Hydriastele_microspadix	(Heterospathe_cagayanensis	Burretiokentia_grandiflora))))	(Iriartea_deltoidea	((Leopoldinia_pulchra	(Podococcus_barteri	Orania_palindan))	Sclerosperma_profizianum)))))	(Sabal_domingensis	Pseudophoenix_vinifera)))	Calamus_caryotoides);
((Chamaedorea_seifrizii	((((((Dypsis_decaryi	(Prestoea_acuminata	Oenocarpus_minor))	((Dictyosperma_album	Geonoma_undata)	Pelagodoxa_henryana))	(Manicaria_saccifera	((Leopoldinia_pulchra	Hydriastele_microspadix)	(Heterospathe_cagayanensis	Burretiokentia_grandiflora))))	Bactris_major)	(((Elaeis_guineensis	Elaeis_oleifera)	(Reinhardtia_simplex	(Reinhardtia_paiewonskiana	Reinhardtia_latisecta)))	Podococcus_barteri))	((Orania_palindan	Pseudophoenix_vinifera)	((Sclerosperma_profizianum	(Sabal_domingensis	Serenoa_repens))	((Iriartea_deltoidea	Attalea_speciosa)	Roystonea_regia)))))	Calamus_caryotoides);
((Chamaedorea_seifrizii	((Roystonea_regia	((Sabal_domingensis	Serenoa_repens)	Sclerosperma_profizianum))	((Dictyosperma_album	((Orania_palindan	((((Geonoma_undata	(Hydriastele_microspadix	(Heterospathe_cagayanensis	Burretiokentia_grandiflora)))	((Prestoea_acuminata	(Manicaria_saccifera	Dypsis_decaryi))	Oenocarpus_minor))	Pelagodoxa_henryana)	Leopoldinia_pulchra))	((Bactris_major	(Elaeis_guineensis	Elaeis_oleifera))	(Podococcus_barteri	((Reinhardtia_simplex	(Reinhardtia_paiewonskiana	Reinhardtia_latisecta))	(Iriartea_deltoidea	Attalea_speciosa))))))	Pseudophoenix_vinifera)))	Calamus_caryotoides);
((Roystonea_regia	(((Sabal_domingensis	Serenoa_repens)	Sclerosperma_profizianum)	(((Orania_palindan	((Heterospathe_cagayanensis	(Pelagodoxa_henryana	((Dictyosperma_album	(Burretiokentia_grandiflora	Geonoma_undata))	(Manicaria_saccifera	((Oenocarpus_minor	Prestoea_acuminata)	Dypsis_decaryi)))))	(Podococcus_barteri	(Hydriastele_microspadix	Leopoldinia_pulchra))))	((Bactris_major	(Elaeis_guineensis	Elaeis_oleifera))	(Attalea_speciosa	((Reinhardtia_simplex	(Reinhardtia_paiewonskiana	Reinhardtia_latisecta))	Iriartea_deltoidea))))	(Chamaedorea_seifrizii	Pseudophoenix_vinifera))))	Calamus_caryotoides);
((Pseudophoenix_vinifera	(((((Podococcus_barteri	Orania_palindan)	Sclerosperma_profizianum)	(Bactris_major	(((Hydriastele_microspadix	Heterospathe_cagayanensis)	(Leopoldinia_pulchra	Pelagodoxa_henryana))	(Dictyosperma_album	((Burretiokentia_grandiflora	Geonoma_undata)	(Manicaria_saccifera	((Oenocarpus_minor	Prestoea_acuminata)	Dypsis_decaryi)))))))	((Elaeis_guineensis	Elaeis_oleifera)	((Iriartea_deltoidea	Attalea_speciosa)	(Reinhardtia_simplex	(Reinhardtia_paiewonskiana	Reinhardtia_latisecta)))))	((Roystonea_regia	(Sabal_domingensis	Serenoa_repens))	Chamaedorea_seifrizii)))	Calamus_caryotoides);
((Chamaedorea_seifrizii	((Pseudophoenix_vinifera	(((Bactris_major	(Elaeis_guineensis	Elaeis_oleifera))	((Iriartea_deltoidea	Attalea_speciosa)	(Reinhardtia_simplex	(Reinhardtia_paiewonskiana	Reinhardtia_latisecta))))	(((((Leopoldinia_pulchra	Podococcus_barteri)	Orania_palindan)	Sclerosperma_profizianum)	((Geonoma_undata	Pelagodoxa_henryana)	(((Manicaria_saccifera	(Oenocarpus_minor	Prestoea_acuminata))	(Heterospathe_cagayanensis	Dypsis_decaryi))	(Burretiokentia_grandiflora	Hydriastele_microspadix))))	Dictyosperma_album)))	(Roystonea_regia	(Sabal_domingensis	Serenoa_repens))))	Calamus_caryotoides);
((Roystonea_regia	((Sclerosperma_profizianum	(Sabal_domingensis	Serenoa_repens))	(((((Podococcus_barteri	((Burretiokentia_grandiflora	Hydriastele_microspadix)	(Pelagodoxa_henryana	((Dypsis_decaryi	(Oenocarpus_minor	Prestoea_acuminata))	(((Dictyosperma_album	Geonoma_undata)	Heterospathe_cagayanensis)	Manicaria_saccifera)))))	(Orania_palindan	((Bactris_major	(Elaeis_guineensis	Elaeis_oleifera))	((Iriartea_deltoidea	Attalea_speciosa)	(Reinhardtia_simplex	(Reinhardtia_paiewonskiana	Reinhardtia_latisecta))))))	Pseudophoenix_vinifera)	Chamaedorea_seifrizii)	Leopoldinia_pulchra)))	Calamus_caryotoides);
(((Leopoldinia_pulchra	Podococcus_barteri)	(Chamaedorea_seifrizii	((Sclerosperma_profizianum	Serenoa_repens)	((((Pelagodoxa_henryana	Geonoma_undata)	Dictyosperma_album)	((Manicaria_saccifera	(Burretiokentia_grandiflora	Hydriastele_microspadix))	(Dypsis_decaryi	(Oenocarpus_minor	Prestoea_acuminata))))	((Bactris_major	(Elaeis_guineensis	Elaeis_oleifera))	((Heterospathe_cagayanensis	Orania_palindan)	((Pseudophoenix_vinifera	Sabal_domingensis)	((Roystonea_regia	Attalea_speciosa)	(Iriartea_deltoidea	(Reinhardtia_simplex	(Reinhardtia_paiewonskiana	Reinhardtia_latisecta)))))))))))	Calamus_caryotoides);
((Leopoldinia_pulchra	(Podococcus_barteri	((((((Sclerosperma_profizianum	(Sabal_domingensis	Serenoa_repens))	(Bactris_major	(Elaeis_guineensis	Elaeis_oleifera)))	(Roystonea_regia	Chamaedorea_seifrizii))	((Oenocarpus_minor	Prestoea_acuminata)	(((Heterospathe_cagayanensis	((Geonoma_undata	Burretiokentia_grandiflora)	Hydriastele_microspadix))	Dictyosperma_album)	((Dypsis_decaryi	Pelagodoxa_henryana)	Manicaria_saccifera))))	((Pseudophoenix_vinifera	(Iriartea_deltoidea	Attalea_speciosa))	(Reinhardtia_simplex	(Reinhardtia_paiewonskiana	Reinhardtia_latisecta))))	Orania_palindan)))	Calamus_caryotoides);
((Bactris_major	((Elaeis_guineensis	Elaeis_oleifera)	((((Sclerosperma_profizianum	((Sabal_domingensis	Serenoa_repens)	((Hydriastele_microspadix	Leopoldinia_pulchra)	Roystonea_regia)))	Pseudophoenix_vinifera)	Chamaedorea_seifrizii)	(((Pelagodoxa_henryana	(Manicaria_saccifera	((Dypsis_decaryi	(Oenocarpus_minor	Prestoea_acuminata))	(((Iriartea_deltoidea	Attalea_speciosa)	((Dictyosperma_album	Geonoma_undata)	(Reinhardtia_simplex	(Reinhardtia_paiewonskiana	Reinhardtia_latisecta))))	Burretiokentia_grandiflora))))	Heterospathe_cagayanensis)	(Orania_palindan	Podococcus_barteri)))))	Calamus_caryotoides);
((Roystonea_regia	(((((Iriartea_deltoidea	Chamaedorea_seifrizii)	(((Podococcus_barteri	(Pseudophoenix_vinifera	Orania_palindan))	(((Dypsis_decaryi	(Manicaria_saccifera	(Oenocarpus_minor	Prestoea_acuminata)))	Heterospathe_cagayanensis)	(Pelagodoxa_henryana	(Dictyosperma_album	Burretiokentia_grandiflora))))	(Bactris_major	(((Geonoma_undata	(Reinhardtia_simplex	(Reinhardtia_paiewonskiana	Reinhardtia_latisecta)))	(Elaeis_guineensis	Elaeis_oleifera))	(Leopoldinia_pulchra	Attalea_speciosa)))))	Sclerosperma_profizianum)	(Sabal_domingensis	Serenoa_repens))	Hydriastele_microspadix))	Calamus_caryotoides);
((Leopoldinia_pulchra	(Podococcus_barteri	((Orania_palindan	Pseudophoenix_vinifera)	(((((Sclerosperma_profizianum	(Serenoa_repens	Sabal_domingensis))	(Chamaedorea_seifrizii	Roystonea_regia))	((Elaeis_guineensis	Elaeis_oleifera)	Bactris_major))	(((Oenocarpus_minor	Prestoea_acuminata)	((Pelagodoxa_henryana	(Manicaria_saccifera	Dypsis_decaryi))	(Hydriastele_microspadix	Burretiokentia_grandiflora)))	(Heterospathe_cagayanensis	(Geonoma_undata	Dictyosperma_album))))	(Iriartea_deltoidea	(Attalea_speciosa	(Reinhardtia_simplex	(Reinhardtia_paiewonskiana	Reinhardtia_latisecta))))))))	Calamus_caryotoides);
((Bactris_major	((((Pseudophoenix_vinifera	(Roystonea_regia	(Serenoa_repens	Sabal_domingensis)))	((Orania_palindan	((Sclerosperma_profizianum	Chamaedorea_seifrizii)	(Leopoldinia_pulchra	Podococcus_barteri)))	(Attalea_speciosa	((Reinhardtia_simplex	(Reinhardtia_paiewonskiana	Reinhardtia_latisecta))	Iriartea_deltoidea))))	((((Manicaria_saccifera	(Dypsis_decaryi	(Oenocarpus_minor	Prestoea_acuminata)))	(Hydriastele_microspadix	Burretiokentia_grandiflora))	((Geonoma_undata	Dictyosperma_album)	Pelagodoxa_henryana))	Heterospathe_cagayanensis))	(Elaeis_guineensis	Elaeis_oleifera)))	Calamus_caryotoides);
((Roystonea_regia	((Serenoa_repens	Sabal_domingensis)	(((((Orania_palindan	(Sclerosperma_profizianum	Podococcus_barteri))	(((Elaeis_guineensis	Elaeis_oleifera)	Bactris_major)	(Attalea_speciosa	((Reinhardtia_simplex	(Reinhardtia_paiewonskiana	Reinhardtia_latisecta))	Iriartea_deltoidea))))	(Leopoldinia_pulchra	(((Heterospathe_cagayanensis	Geonoma_undata)	Dictyosperma_album)	((Oenocarpus_minor	Prestoea_acuminata)	((Pelagodoxa_henryana	(Dypsis_decaryi	(Hydriastele_microspadix	Burretiokentia_grandiflora)))	Manicaria_saccifera)))))	Chamaedorea_seifrizii)	Pseudophoenix_vinifera)))	Calamus_caryotoides);
((Hydriastele_microspadix	(Burretiokentia_grandiflora	(Sclerosperma_profizianum	((Podococcus_barteri	(((((Oenocarpus_minor	Prestoea_acuminata)	Orania_palindan)	(((Heterospathe_cagayanensis	Geonoma_undata)	Dictyosperma_album)	(((Elaeis_guineensis	Elaeis_oleifera)	(Manicaria_saccifera	Bactris_major))	((Reinhardtia_simplex	(Reinhardtia_paiewonskiana	Reinhardtia_latisecta))	(Iriartea_deltoidea	Attalea_speciosa)))))	(Pseudophoenix_vinifera	((Serenoa_repens	Sabal_domingensis)	(Leopoldinia_pulchra	Roystonea_regia))))	(Pelagodoxa_henryana	Dypsis_decaryi)))	Chamaedorea_seifrizii))))	Calamus_caryotoides);
((Podococcus_barteri	(((((Reinhardtia_simplex	(Reinhardtia_paiewonskiana	Reinhardtia_latisecta))	((Iriartea_deltoidea	Attalea_speciosa)	((Elaeis_guineensis	Elaeis_oleifera)	Bactris_major)))	((((Heterospathe_cagayanensis	((Hydriastele_microspadix	Burretiokentia_grandiflora)	Sclerosperma_profizianum))	(Geonoma_undata	Pelagodoxa_henryana))	((Manicaria_saccifera	Dypsis_decaryi)	(Oenocarpus_minor	Prestoea_acuminata)))	Dictyosperma_album))	((((Serenoa_repens	Sabal_domingensis)	(Leopoldinia_pulchra	Roystonea_regia))	Pseudophoenix_vinifera)	Chamaedorea_seifrizii))	Orania_palindan))	Calamus_caryotoides);
((((((Attalea_speciosa	(Reinhardtia_simplex	(Reinhardtia_paiewonskiana	Reinhardtia_latisecta)))	((Elaeis_guineensis	Elaeis_oleifera)	Bactris_major))	(((((Dictyosperma_album	Geonoma_undata)	(Heterospathe_cagayanensis	((Manicaria_saccifera	Dypsis_decaryi)	(Oenocarpus_minor	Prestoea_acuminata))))	Pelagodoxa_henryana)	(Hydriastele_microspadix	Sclerosperma_profizianum))	(Iriartea_deltoidea	Burretiokentia_grandiflora)))	(Orania_palindan	(Leopoldinia_pulchra	Podococcus_barteri)))	(((Serenoa_repens	Sabal_domingensis)	Pseudophoenix_vinifera)	(Roystonea_regia	Chamaedorea_seifrizii)))	Calamus_caryotoides);
((Chamaedorea_seifrizii	(((Roystonea_regia	(Serenoa_repens	Sabal_domingensis))	Pseudophoenix_vinifera)	(Orania_palindan	(((Dictyosperma_album	(Geonoma_undata	((Heterospathe_cagayanensis	(Dypsis_decaryi	(Oenocarpus_minor	Prestoea_acuminata)))	Manicaria_saccifera)))	((Hydriastele_microspadix	Burretiokentia_grandiflora)	(Leopoldinia_pulchra	Pelagodoxa_henryana)))	(((Podococcus_barteri	Sclerosperma_profizianum)	((Iriartea_deltoidea	Attalea_speciosa)	(Reinhardtia_simplex	(Reinhardtia_paiewonskiana	Reinhardtia_latisecta))))	((Elaeis_guineensis	Elaeis_oleifera)	Bactris_major))))))	Calamus_caryotoides);
((Bactris_major	((((Roystonea_regia	(Sclerosperma_profizianum	(Serenoa_repens	Sabal_domingensis)))	(Chamaedorea_seifrizii	Orania_palindan))	(((Oenocarpus_minor	Prestoea_acuminata)	((Manicaria_saccifera	(Hydriastele_microspadix	Burretiokentia_grandiflora))	((Geonoma_undata	Dictyosperma_album)	(Pelagodoxa_henryana	Dypsis_decaryi))))	Heterospathe_cagayanensis))	(((Leopoldinia_pulchra	(Iriartea_deltoidea	Attalea_speciosa))	(Pseudophoenix_vinifera	((Reinhardtia_simplex	(Reinhardtia_paiewonskiana	Reinhardtia_latisecta))	Podococcus_barteri)))	(Elaeis_guineensis	Elaeis_oleifera))))	Calamus_caryotoides);
((Roystonea_regia	((((((Leopoldinia_pulchra	(Iriartea_deltoidea	Attalea_speciosa))	((Pseudophoenix_vinifera	((Reinhardtia_simplex	(Reinhardtia_paiewonskiana	Reinhardtia_latisecta))	Podococcus_barteri))	(Chamaedorea_seifrizii	(Elaeis_guineensis	Elaeis_oleifera))))	Bactris_major)	(Sclerosperma_profizianum	(((Geonoma_undata	Dictyosperma_album)	(Pelagodoxa_henryana	Dypsis_decaryi))	((Oenocarpus_minor	(Manicaria_saccifera	Prestoea_acuminata))	(Heterospathe_cagayanensis	(Hydriastele_microspadix	Burretiokentia_grandiflora))))))	Orania_palindan)	(Serenoa_repens	Sabal_domingensis)))	Calamus_caryotoides);
((Sclerosperma_profizianum	((((Orania_palindan	Pseudophoenix_vinifera)	((((Iriartea_deltoidea	Attalea_speciosa)	((Leopoldinia_pulchra	(Serenoa_repens	Sabal_domingensis))	Roystonea_regia))	(Chamaedorea_seifrizii	(Bactris_major	(Elaeis_guineensis	Elaeis_oleifera))))	(Reinhardtia_simplex	(Reinhardtia_paiewonskiana	Reinhardtia_latisecta))))	((((Geonoma_undata	Dictyosperma_album)	(Pelagodoxa_henryana	Dypsis_decaryi))	(Oenocarpus_minor	Prestoea_acuminata))	((Heterospathe_cagayanensis	(Hydriastele_microspadix	Burretiokentia_grandiflora))	Manicaria_saccifera)))	Podococcus_barteri))	Calamus_caryotoides);
(((((Orania_palindan	(Podococcus_barteri	Leopoldinia_pulchra))	(((Pseudophoenix_vinifera	(Sabal_domingensis	Roystonea_regia))	((Reinhardtia_latisecta	Reinhardtia_paiewonskiana)	Reinhardtia_simplex))	(Attalea_speciosa	Iriartea_deltoidea)))	(((Elaeis_guineensis	Elaeis_oleifera)	Bactris_major)	((((Burretiokentia_grandiflora	Hydriastele_microspadix)	Heterospathe_cagayanensis)	(((Prestoea_acuminata	Oenocarpus_minor)	(Pelagodoxa_henryana	Dypsis_decaryi))	Manicaria_saccifera))	(Dictyosperma_album	Geonoma_undata))))	(Chamaedorea_seifrizii	(Sclerosperma_profizianum	Serenoa_repens)))	Calamus_caryotoides);
(((((Sclerosperma_profizianum	(Orania_palindan	Podococcus_barteri))	(Leopoldinia_pulchra	(Roystonea_regia	(Attalea_speciosa	Iriartea_deltoidea))))	(((Pseudophoenix_vinifera	Bactris_major)	((Elaeis_guineensis	Elaeis_oleifera)	((Reinhardtia_latisecta	Reinhardtia_paiewonskiana)	Reinhardtia_simplex)))	(((Dypsis_decaryi	(Prestoea_acuminata	Oenocarpus_minor))	Manicaria_saccifera)	((Pelagodoxa_henryana	(Dictyosperma_album	Geonoma_undata))	(Burretiokentia_grandiflora	(Hydriastele_microspadix	Heterospathe_cagayanensis))))))	(Chamaedorea_seifrizii	(Sabal_domingensis	Serenoa_repens)))	Calamus_caryotoides);
(((Chamaedorea_seifrizii	Roystonea_regia)	(Pseudophoenix_vinifera	((Sabal_domingensis	Serenoa_repens)	(((Hydriastele_microspadix	((Oenocarpus_minor	Heterospathe_cagayanensis)	((Geonoma_undata	Dypsis_decaryi)	Burretiokentia_grandiflora)))	((Manicaria_saccifera	Prestoea_acuminata)	Pelagodoxa_henryana))	((Dictyosperma_album	((Elaeis_guineensis	Elaeis_oleifera)	Bactris_major))	(((Sclerosperma_profizianum	(Orania_palindan	(Leopoldinia_pulchra	Podococcus_barteri)))	(Attalea_speciosa	Iriartea_deltoidea))	((Reinhardtia_latisecta	Reinhardtia_paiewonskiana)	Reinhardtia_simplex)))))))	Calamus_caryotoides);
((Roystonea_regia	((Pseudophoenix_vinifera	(Chamaedorea_seifrizii	(Sabal_domingensis	Serenoa_repens)))	(((((Geonoma_undata	Dictyosperma_album)	((Leopoldinia_pulchra	Podococcus_barteri)	Pelagodoxa_henryana))	(Sclerosperma_profizianum	(Heterospathe_cagayanensis	(Burretiokentia_grandiflora	Hydriastele_microspadix))))	(((Oenocarpus_minor	Prestoea_acuminata)	(Dypsis_decaryi	Manicaria_saccifera))	Orania_palindan))	((Attalea_speciosa	(((Reinhardtia_latisecta	Reinhardtia_paiewonskiana)	Reinhardtia_simplex)	Iriartea_deltoidea))	((Elaeis_guineensis	Elaeis_oleifera)	Bactris_major)))))	Calamus_caryotoides);
(((Chamaedorea_seifrizii	(Sabal_domingensis	Serenoa_repens))	((((((Reinhardtia_latisecta	Reinhardtia_paiewonskiana)	Reinhardtia_simplex)	(Iriartea_deltoidea	Attalea_speciosa))	((Elaeis_guineensis	Elaeis_oleifera)	Bactris_major))	(Orania_palindan	(((Geonoma_undata	(Sclerosperma_profizianum	(Burretiokentia_grandiflora	Hydriastele_microspadix)))	((((Leopoldinia_pulchra	Podococcus_barteri)	Pelagodoxa_henryana)	Dictyosperma_album)	((Oenocarpus_minor	Prestoea_acuminata)	(Dypsis_decaryi	Manicaria_saccifera))))	(Roystonea_regia	Heterospathe_cagayanensis))))	Pseudophoenix_vinifera))	Calamus_caryotoides);
((((Roystonea_regia	(Orania_palindan	Pseudophoenix_vinifera))	(((((Reinhardtia_latisecta	Reinhardtia_paiewonskiana)	Reinhardtia_simplex)	Attalea_speciosa)	((Elaeis_guineensis	Elaeis_oleifera)	Bactris_major))	((Leopoldinia_pulchra	((((Pelagodoxa_henryana	Dypsis_decaryi)	(Manicaria_saccifera	(Oenocarpus_minor	Prestoea_acuminata)))	(Geonoma_undata	Dictyosperma_album))	(Heterospathe_cagayanensis	(Burretiokentia_grandiflora	Hydriastele_microspadix))))	(Sclerosperma_profizianum	Podococcus_barteri))))	((Iriartea_deltoidea	Chamaedorea_seifrizii)	(Sabal_domingensis	Serenoa_repens)))	Calamus_caryotoides);
((Bactris_major	((((((Sabal_domingensis	Serenoa_repens)	Chamaedorea_seifrizii)	((Leopoldinia_pulchra	Podococcus_barteri)	Pseudophoenix_vinifera))	(Orania_palindan	(Roystonea_regia	(((Dictyosperma_album	(Oenocarpus_minor	(Prestoea_acuminata	(Manicaria_saccifera	Dypsis_decaryi))))	Pelagodoxa_henryana)	((Geonoma_undata	Heterospathe_cagayanensis)	(Sclerosperma_profizianum	(Burretiokentia_grandiflora	Hydriastele_microspadix)))))))	(((Reinhardtia_latisecta	Reinhardtia_paiewonskiana)	Reinhardtia_simplex)	(Iriartea_deltoidea	Attalea_speciosa)))	(Elaeis_guineensis	Elaeis_oleifera)))	Calamus_caryotoides);
((Bactris_major	((((((Orania_palindan	Pseudophoenix_vinifera)	Iriartea_deltoidea)	((Manicaria_saccifera	(Oenocarpus_minor	Prestoea_acuminata))	(((Hydriastele_microspadix	Heterospathe_cagayanensis)	Burretiokentia_grandiflora)	((Dictyosperma_album	Geonoma_undata)	(Dypsis_decaryi	Pelagodoxa_henryana)))))	((Roystonea_regia	(Sabal_domingensis	Serenoa_repens))	((Leopoldinia_pulchra	Podococcus_barteri)	(Sclerosperma_profizianum	Chamaedorea_seifrizii))))	(((Reinhardtia_latisecta	Reinhardtia_paiewonskiana)	Reinhardtia_simplex)	Attalea_speciosa))	(Elaeis_guineensis	Elaeis_oleifera)))	Calamus_caryotoides);
((Roystonea_regia	((Sabal_domingensis	Serenoa_repens)	((Orania_palindan	(Chamaedorea_seifrizii	((Leopoldinia_pulchra	Podococcus_barteri)	Sclerosperma_profizianum)))	(((((Iriartea_deltoidea	((Reinhardtia_latisecta	Reinhardtia_paiewonskiana)	Reinhardtia_simplex))	Attalea_speciosa)	Pseudophoenix_vinifera)	(((Manicaria_saccifera	(Oenocarpus_minor	Prestoea_acuminata))	((Dictyosperma_album	Geonoma_undata)	Pelagodoxa_henryana))	(Heterospathe_cagayanensis	(Dypsis_decaryi	(Burretiokentia_grandiflora	Hydriastele_microspadix)))))	((Elaeis_guineensis	Elaeis_oleifera)	Bactris_major)))))	Calamus_caryotoides);
((Bactris_major	(((((Chamaedorea_seifrizii	(Orania_palindan	((Leopoldinia_pulchra	Podococcus_barteri)	Sclerosperma_profizianum)))	(Pseudophoenix_vinifera	(((Heterospathe_cagayanensis	(Dypsis_decaryi	(Burretiokentia_grandiflora	Hydriastele_microspadix)))	(Manicaria_saccifera	((Oenocarpus_minor	Prestoea_acuminata)	((Dictyosperma_album	Geonoma_undata)	Pelagodoxa_henryana))))	(Iriartea_deltoidea	((Reinhardtia_latisecta	Reinhardtia_paiewonskiana)	Reinhardtia_simplex)))))	(Roystonea_regia	(Sabal_domingensis	Serenoa_repens)))	Attalea_speciosa)	(Elaeis_guineensis	Elaeis_oleifera)))	Calamus_caryotoides);
((Roystonea_regia	((Sclerosperma_profizianum	(Sabal_domingensis	Serenoa_repens))	((Chamaedorea_seifrizii	Pseudophoenix_vinifera)	((((Reinhardtia_simplex	(Reinhardtia_latisecta	Reinhardtia_paiewonskiana))	(Attalea_speciosa	Iriartea_deltoidea))	(Bactris_major	(Elaeis_oleifera	Elaeis_guineensis)))	((Orania_palindan	Podococcus_barteri)	(((((Dypsis_decaryi	(Burretiokentia_grandiflora	Hydriastele_microspadix))	Heterospathe_cagayanensis)	(Geonoma_undata	Dictyosperma_album))	((Prestoea_acuminata	Oenocarpus_minor)	Manicaria_saccifera))	(Leopoldinia_pulchra	Pelagodoxa_henryana)))))))	Calamus_caryotoides);
((Roystonea_regia	((((Sclerosperma_profizianum	Chamaedorea_seifrizii)	((((Reinhardtia_simplex	(Reinhardtia_latisecta	Reinhardtia_paiewonskiana))	(Attalea_speciosa	Iriartea_deltoidea))	(Pseudophoenix_vinifera	(Orania_palindan	Podococcus_barteri)))	(((Manicaria_saccifera	(Burretiokentia_grandiflora	(Leopoldinia_pulchra	Hydriastele_microspadix)))	((Pelagodoxa_henryana	(Geonoma_undata	Dictyosperma_album))	(Dypsis_decaryi	(Prestoea_acuminata	Oenocarpus_minor))))	Heterospathe_cagayanensis)))	(Bactris_major	(Elaeis_oleifera	Elaeis_guineensis)))	(Sabal_domingensis	Serenoa_repens)))	Calamus_caryotoides);
((Roystonea_regia	((((Bactris_major	(Elaeis_oleifera	Elaeis_guineensis))	(((Pseudophoenix_vinifera	(Orania_palindan	(Leopoldinia_pulchra	Podococcus_barteri)))	(Burretiokentia_grandiflora	(Iriartea_deltoidea	((Reinhardtia_simplex	(Reinhardtia_latisecta	Reinhardtia_paiewonskiana))	Attalea_speciosa))))	((Pelagodoxa_henryana	(Geonoma_undata	Dictyosperma_album))	(Heterospathe_cagayanensis	(Manicaria_saccifera	((Prestoea_acuminata	Oenocarpus_minor)	Dypsis_decaryi))))))	((Sclerosperma_profizianum	(Sabal_domingensis	Serenoa_repens))	Hydriastele_microspadix))	Chamaedorea_seifrizii))	Calamus_caryotoides);
((((Hydriastele_microspadix	(Sabal_domingensis	Serenoa_repens))	Sclerosperma_profizianum)	(Heterospathe_cagayanensis	(((Geonoma_undata	Dictyosperma_album)	Chamaedorea_seifrizii)	(((Burretiokentia_grandiflora	((Reinhardtia_simplex	(Reinhardtia_latisecta	Reinhardtia_paiewonskiana))	(Attalea_speciosa	Iriartea_deltoidea)))	(((Prestoea_acuminata	Oenocarpus_minor)	Dypsis_decaryi)	Manicaria_saccifera))	((Roystonea_regia	(Bactris_major	(Elaeis_oleifera	Elaeis_guineensis)))	(Pseudophoenix_vinifera	(Pelagodoxa_henryana	(Orania_palindan	(Leopoldinia_pulchra	Podococcus_barteri)))))))))	Calamus_caryotoides);
((Roystonea_regia	((((Sabal_domingensis	Serenoa_repens)	Sclerosperma_profizianum)	(Pseudophoenix_vinifera	Chamaedorea_seifrizii))	(((Bactris_major	(Elaeis_oleifera	Elaeis_guineensis))	(Pelagodoxa_henryana	((((Burretiokentia_grandiflora	Dypsis_decaryi)	(((Reinhardtia_simplex	Reinhardtia_latisecta)	Reinhardtia_paiewonskiana)	(Attalea_speciosa	Iriartea_deltoidea)))	((Hydriastele_microspadix	Oenocarpus_minor)	(Manicaria_saccifera	Prestoea_acuminata)))	(Heterospathe_cagayanensis	(Geonoma_undata	Dictyosperma_album)))))	(Orania_palindan	(Leopoldinia_pulchra	Podococcus_barteri)))))	Calamus_caryotoides);
((Attalea_speciosa	((Bactris_major	(Elaeis_oleifera	Elaeis_guineensis))	(((((Dictyosperma_album	Heterospathe_cagayanensis)	((Manicaria_saccifera	((Iriartea_deltoidea	(Hydriastele_microspadix	Burretiokentia_grandiflora))	(Geonoma_undata	(Reinhardtia_simplex	(Reinhardtia_latisecta	Reinhardtia_paiewonskiana)))))	((Orania_palindan	(Oenocarpus_minor	Prestoea_acuminata))	(Pelagodoxa_henryana	Dypsis_decaryi))))	(Sabal_domingensis	Pseudophoenix_vinifera))	(Chamaedorea_seifrizii	((Sclerosperma_profizianum	(Leopoldinia_pulchra	Podococcus_barteri))	Serenoa_repens)))	Roystonea_regia)))	Calamus_caryotoides);
(((Leopoldinia_pulchra	Podococcus_barteri)	((Serenoa_repens	Sclerosperma_profizianum)	(((Roystonea_regia	(((Iriartea_deltoidea	Attalea_speciosa)	(Reinhardtia_simplex	(Reinhardtia_latisecta	Reinhardtia_paiewonskiana)))	(((Pelagodoxa_henryana	(Dypsis_decaryi	(Hydriastele_microspadix	Burretiokentia_grandiflora)))	((Manicaria_saccifera	(Oenocarpus_minor	Prestoea_acuminata))	(Heterospathe_cagayanensis	(Geonoma_undata	Dictyosperma_album))))	((Sabal_domingensis	Pseudophoenix_vinifera)	Orania_palindan))))	(Bactris_major	(Elaeis_oleifera	Elaeis_guineensis)))	Chamaedorea_seifrizii)))	Calamus_caryotoides);
((Roystonea_regia	(((Bactris_major	(Elaeis_oleifera	Elaeis_guineensis))	(((Sabal_domingensis	Pseudophoenix_vinifera)	(((Iriartea_deltoidea	Attalea_speciosa)	(Reinhardtia_simplex	(Reinhardtia_latisecta	Reinhardtia_paiewonskiana)))	(Orania_palindan	(Podococcus_barteri	(Sclerosperma_profizianum	Leopoldinia_pulchra)))))	((((Hydriastele_microspadix	(Geonoma_undata	Burretiokentia_grandiflora))	Heterospathe_cagayanensis)	Pelagodoxa_henryana)	(((Manicaria_saccifera	Dypsis_decaryi)	(Oenocarpus_minor	Prestoea_acuminata))	Dictyosperma_album))))	(Chamaedorea_seifrizii	Serenoa_repens)))	Calamus_caryotoides);
((Pseudophoenix_vinifera	((Sclerosperma_profizianum	((Sabal_domingensis	Serenoa_repens)	Roystonea_regia))	((Iriartea_deltoidea	Chamaedorea_seifrizii)	((((((Geonoma_undata	Burretiokentia_grandiflora)	Hydriastele_microspadix)	Heterospathe_cagayanensis)	((Dictyosperma_album	(Dypsis_decaryi	Pelagodoxa_henryana))	((Oenocarpus_minor	Prestoea_acuminata)	Manicaria_saccifera)))	(Bactris_major	(Elaeis_oleifera	Elaeis_guineensis)))	(((Reinhardtia_simplex	(Reinhardtia_latisecta	Reinhardtia_paiewonskiana))	Attalea_speciosa)	(Orania_palindan	(Podococcus_barteri	Leopoldinia_pulchra)))))))	Calamus_caryotoides);
(((Iriartea_deltoidea	Chamaedorea_seifrizii)	((((((Oenocarpus_minor	Prestoea_acuminata)	(Hydriastele_microspadix	(Heterospathe_cagayanensis	Burretiokentia_grandiflora)))	(((Dictyosperma_album	(Dypsis_decaryi	Geonoma_undata))	Pelagodoxa_henryana)	Manicaria_saccifera))	(Orania_palindan	(Podococcus_barteri	Leopoldinia_pulchra)))	((Bactris_major	(Elaeis_oleifera	Elaeis_guineensis))	((Reinhardtia_simplex	(Reinhardtia_latisecta	Reinhardtia_paiewonskiana))	Attalea_speciosa)))	(Pseudophoenix_vinifera	(Roystonea_regia	(Sclerosperma_profizianum	(Sabal_domingensis	Serenoa_repens))))))	Calamus_caryotoides);
((((Sabal_domingensis	Serenoa_repens)	((((Orania_palindan	Pseudophoenix_vinifera)	((((Dictyosperma_album	(Prestoea_acuminata	Oenocarpus_minor))	((Dypsis_decaryi	Pelagodoxa_henryana)	(((Geonoma_undata	Heterospathe_cagayanensis)	(Hydriastele_microspadix	Burretiokentia_grandiflora))	Manicaria_saccifera)))	Leopoldinia_pulchra)	((Podococcus_barteri	(Attalea_speciosa	(Reinhardtia_simplex	(Reinhardtia_paiewonskiana	Reinhardtia_latisecta))))	(Bactris_major	(Elaeis_oleifera	Elaeis_guineensis)))))	Iriartea_deltoidea)	Roystonea_regia))	(Sclerosperma_profizianum	Chamaedorea_seifrizii))	Calamus_caryotoides);
((Podococcus_barteri	((((((Sclerosperma_profizianum	((Sabal_domingensis	Serenoa_repens)	Roystonea_regia))	((Chamaedorea_seifrizii	Bactris_major)	(Elaeis_oleifera	Elaeis_guineensis)))	((((Dictyosperma_album	(Burretiokentia_grandiflora	Geonoma_undata))	(Heterospathe_cagayanensis	Hydriastele_microspadix))	((Prestoea_acuminata	Oenocarpus_minor)	(Manicaria_saccifera	Dypsis_decaryi)))	(Pelagodoxa_henryana	Leopoldinia_pulchra)))	((Iriartea_deltoidea	Attalea_speciosa)	(Reinhardtia_simplex	(Reinhardtia_paiewonskiana	Reinhardtia_latisecta))))	Pseudophoenix_vinifera)	Orania_palindan))	Calamus_caryotoides);
(((((((((((Prestoea_acuminata	Oenocarpus_minor)	Manicaria_saccifera)	((Hydriastele_microspadix	((Burretiokentia_grandiflora	Dypsis_decaryi)	Heterospathe_cagayanensis))	Dictyosperma_album))	(Geonoma_undata	Pelagodoxa_henryana))	Leopoldinia_pulchra)	(((Iriartea_deltoidea	Attalea_speciosa)	(Reinhardtia_simplex	(Reinhardtia_paiewonskiana	Reinhardtia_latisecta)))	(Bactris_major	(Elaeis_oleifera	Elaeis_guineensis))))	((Sclerosperma_profizianum	Podococcus_barteri)	Orania_palindan))	(Pseudophoenix_vinifera	Roystonea_regia))	(Sabal_domingensis	Serenoa_repens))	Chamaedorea_seifrizii)	Calamus_caryotoides);
((Pseudophoenix_vinifera	(Chamaedorea_seifrizii	((Roystonea_regia	(Sabal_domingensis	Serenoa_repens))	((Bactris_major	(Elaeis_oleifera	Elaeis_guineensis))	(((Manicaria_saccifera	((Leopoldinia_pulchra	Hydriastele_microspadix)	(Burretiokentia_grandiflora	Heterospathe_cagayanensis)))	(((Dictyosperma_album	Geonoma_undata)	Pelagodoxa_henryana)	(Dypsis_decaryi	(Prestoea_acuminata	Oenocarpus_minor))))	(((Sclerosperma_profizianum	Podococcus_barteri)	Orania_palindan)	((Iriartea_deltoidea	Attalea_speciosa)	(Reinhardtia_simplex	(Reinhardtia_paiewonskiana	Reinhardtia_latisecta)))))))))	Calamus_caryotoides);
(((Sabal_domingensis	Serenoa_repens)	(((((Sclerosperma_profizianum	Bactris_major)	((Elaeis_oleifera	Elaeis_guineensis)	(((((Dictyosperma_album	Geonoma_undata)	(Dypsis_decaryi	Pelagodoxa_henryana))	(Prestoea_acuminata	Oenocarpus_minor))	(Manicaria_saccifera	(Hydriastele_microspadix	(Burretiokentia_grandiflora	Heterospathe_cagayanensis))))	((Pseudophoenix_vinifera	(Podococcus_barteri	Orania_palindan))	((Iriartea_deltoidea	Attalea_speciosa)	(Reinhardtia_simplex	(Reinhardtia_paiewonskiana	Reinhardtia_latisecta)))))))	Leopoldinia_pulchra)	Chamaedorea_seifrizii)	Roystonea_regia))	Calamus_caryotoides);
((Sclerosperma_profizianum	((Sabal_domingensis	Serenoa_repens)	((((((Pseudophoenix_vinifera	Orania_palindan)	((((((Manicaria_saccifera	Dypsis_decaryi)	(Prestoea_acuminata	Oenocarpus_minor))	Burretiokentia_grandiflora)	(Reinhardtia_simplex	(Reinhardtia_paiewonskiana	Reinhardtia_latisecta)))	(Dictyosperma_album	Geonoma_undata))	((Pelagodoxa_henryana	(Leopoldinia_pulchra	Podococcus_barteri))	Heterospathe_cagayanensis)))	(Bactris_major	(Attalea_speciosa	(Elaeis_oleifera	Elaeis_guineensis))))	(Iriartea_deltoidea	Chamaedorea_seifrizii))	Roystonea_regia)	Hydriastele_microspadix)))	Calamus_caryotoides);
(((Attalea_speciosa	((((Elaeis_oleifera	Elaeis_guineensis)	Bactris_major)	((((Chamaedorea_seifrizii	(Pelagodoxa_henryana	(Roystonea_regia	(Hydriastele_microspadix	(Sclerosperma_profizianum	(Sabal_domingensis	Serenoa_repens))))))	Pseudophoenix_vinifera)	(Orania_palindan	Podococcus_barteri))	((Burretiokentia_grandiflora	Iriartea_deltoidea)	((Manicaria_saccifera	(Dypsis_decaryi	(Prestoea_acuminata	Oenocarpus_minor)))	((Dictyosperma_album	Geonoma_undata)	Heterospathe_cagayanensis)))))	(Reinhardtia_simplex	(Reinhardtia_paiewonskiana	Reinhardtia_latisecta))))	Leopoldinia_pulchra)	Calamus_caryotoides);
(((Pseudophoenix_vinifera	(((Burretiokentia_grandiflora	(((Manicaria_saccifera	(Prestoea_acuminata	Oenocarpus_minor))	((Dypsis_decaryi	Geonoma_undata)	Pelagodoxa_henryana))	(Dictyosperma_album	Heterospathe_cagayanensis)))	(Iriartea_deltoidea	Orania_palindan))	(((Podococcus_barteri	(Reinhardtia_simplex	(Reinhardtia_paiewonskiana	Reinhardtia_latisecta)))	(Leopoldinia_pulchra	Attalea_speciosa))	((Elaeis_oleifera	Elaeis_guineensis)	Bactris_major))))	(Chamaedorea_seifrizii	(((Sabal_domingensis	Serenoa_repens)	Sclerosperma_profizianum)	(Roystonea_regia	Hydriastele_microspadix))))	Calamus_caryotoides);
((Bactris_major	(((((((Chamaedorea_seifrizii	Roystonea_regia)	(Serenoa_repens	Sclerosperma_profizianum))	((Leopoldinia_pulchra	Podococcus_barteri)	(((Heterospathe_cagayanensis	(Hydriastele_microspadix	Burretiokentia_grandiflora))	((Dictyosperma_album	Geonoma_undata)	Pelagodoxa_henryana))	(Manicaria_saccifera	(Dypsis_decaryi	(Prestoea_acuminata	Oenocarpus_minor))))))	(Iriartea_deltoidea	Orania_palindan))	(Sabal_domingensis	Pseudophoenix_vinifera))	((Reinhardtia_simplex	(Reinhardtia_paiewonskiana	Reinhardtia_latisecta))	Attalea_speciosa))	(Elaeis_oleifera	Elaeis_guineensis)))	Calamus_caryotoides);
(((((((Leopoldinia_pulchra	Podococcus_barteri)	((Reinhardtia_simplex	(Reinhardtia_paiewonskiana	Reinhardtia_latisecta))	(Iriartea_deltoidea	Attalea_speciosa)))	((Elaeis_oleifera	Elaeis_guineensis)	Bactris_major))	(((((Hydriastele_microspadix	(Geonoma_undata	Burretiokentia_grandiflora))	Heterospathe_cagayanensis)	((Manicaria_saccifera	(Dypsis_decaryi	(Prestoea_acuminata	Oenocarpus_minor)))	Dictyosperma_album))	Pelagodoxa_henryana)	Orania_palindan))	((Chamaedorea_seifrizii	Roystonea_regia)	((Sabal_domingensis	Serenoa_repens)	Sclerosperma_profizianum)))	Pseudophoenix_vinifera)	Calamus_caryotoides);
(((((((Iriartea_deltoidea	(Reinhardtia_simplex	(Reinhardtia_paiewonskiana	Reinhardtia_latisecta)))	(Podococcus_barteri	Attalea_speciosa))	Orania_palindan)	((Leopoldinia_pulchra	((((Prestoea_acuminata	Oenocarpus_minor)	(Dypsis_decaryi	(Hydriastele_microspadix	Burretiokentia_grandiflora)))	((Dictyosperma_album	Geonoma_undata)	Manicaria_saccifera))	Pelagodoxa_henryana))	Heterospathe_cagayanensis))	((Elaeis_guineensis	Elaeis_oleifera)	Bactris_major))	(((Serenoa_repens	Sabal_domingensis)	Sclerosperma_profizianum)	((Chamaedorea_seifrizii	Roystonea_regia)	Pseudophoenix_vinifera)))	Calamus_caryotoides);
(((Chamaedorea_seifrizii	(Sabal_domingensis	(Sclerosperma_profizianum	Serenoa_repens)))	((Roystonea_regia	Pseudophoenix_vinifera)	(((Orania_palindan	Podococcus_barteri)	((Iriartea_deltoidea	Attalea_speciosa)	(Reinhardtia_simplex	(Reinhardtia_paiewonskiana	Reinhardtia_latisecta))))	((Leopoldinia_pulchra	((Heterospathe_cagayanensis	(((Prestoea_acuminata	Manicaria_saccifera)	((Dypsis_decaryi	(Hydriastele_microspadix	Burretiokentia_grandiflora))	Oenocarpus_minor))	(Dictyosperma_album	Geonoma_undata)))	Pelagodoxa_henryana))	((Elaeis_guineensis	Elaeis_oleifera)	Bactris_major)))))	Calamus_caryotoides);
((Bactris_major	(((((Orania_palindan	Pseudophoenix_vinifera)	((Leopoldinia_pulchra	Podococcus_barteri)	(Attalea_speciosa	((Reinhardtia_simplex	(Reinhardtia_paiewonskiana	Reinhardtia_latisecta))	Iriartea_deltoidea))))	((((Prestoea_acuminata	Oenocarpus_minor)	(Manicaria_saccifera	Dypsis_decaryi))	((Geonoma_undata	Dictyosperma_album)	Pelagodoxa_henryana))	(Heterospathe_cagayanensis	(Hydriastele_microspadix	Burretiokentia_grandiflora))))	((Sclerosperma_profizianum	Chamaedorea_seifrizii)	(Roystonea_regia	(Sabal_domingensis	Serenoa_repens))))	(Elaeis_guineensis	Elaeis_oleifera)))	Calamus_caryotoides);
((Roystonea_regia	((((Hydriastele_microspadix	Burretiokentia_grandiflora)	Sclerosperma_profizianum)	(Sabal_domingensis	Serenoa_repens))	((Chamaedorea_seifrizii	(Orania_palindan	Pseudophoenix_vinifera))	((((Elaeis_guineensis	Elaeis_oleifera)	(Podococcus_barteri	Bactris_major))	((Leopoldinia_pulchra	(Attalea_speciosa	Iriartea_deltoidea))	(Reinhardtia_simplex	(Reinhardtia_paiewonskiana	Reinhardtia_latisecta))))	(((Geonoma_undata	Dictyosperma_album)	Pelagodoxa_henryana)	(Heterospathe_cagayanensis	((Prestoea_acuminata	Oenocarpus_minor)	(Manicaria_saccifera	Dypsis_decaryi))))))))	Calamus_caryotoides);
((((Sabal_domingensis	((((Elaeis_guineensis	Elaeis_oleifera)	Bactris_major)	((((Leopoldinia_pulchra	(Attalea_speciosa	Iriartea_deltoidea))	(Geonoma_undata	(Reinhardtia_simplex	(Reinhardtia_paiewonskiana	Reinhardtia_latisecta))))	(Pseudophoenix_vinifera	(Orania_palindan	Podococcus_barteri)))	(((Heterospathe_cagayanensis	(((Prestoea_acuminata	Oenocarpus_minor)	Dypsis_decaryi)	Manicaria_saccifera))	Pelagodoxa_henryana)	Dictyosperma_album)))	Roystonea_regia))	((Chamaedorea_seifrizii	Sclerosperma_profizianum)	Serenoa_repens))	(Hydriastele_microspadix	Burretiokentia_grandiflora))	Calamus_caryotoides);
((((Iriartea_deltoidea	Chamaedorea_seifrizii)	(((Orania_palindan	Pseudophoenix_vinifera)	((((((Manicaria_saccifera	((Prestoea_acuminata	Oenocarpus_minor)	Dypsis_decaryi))	Heterospathe_cagayanensis)	Pelagodoxa_henryana)	Geonoma_undata)	Dictyosperma_album)	((Leopoldinia_pulchra	Podococcus_barteri)	(Bactris_major	((Attalea_speciosa	(Reinhardtia_simplex	(Reinhardtia_paiewonskiana	Reinhardtia_latisecta)))	(Elaeis_guineensis	Elaeis_oleifera))))))	Roystonea_regia))	(((Sabal_domingensis	Serenoa_repens)	(Hydriastele_microspadix	Burretiokentia_grandiflora))	Sclerosperma_profizianum))	Calamus_caryotoides);
((Bactris_major	(((Elaeis_guineensis	Elaeis_oleifera)	(((Sabal_domingensis	Serenoa_repens)	((Hydriastele_microspadix	Burretiokentia_grandiflora)	Sclerosperma_profizianum))	(((Leopoldinia_pulchra	(Manicaria_saccifera	((Prestoea_acuminata	Oenocarpus_minor)	Dypsis_decaryi)))	((Heterospathe_cagayanensis	(Geonoma_undata	Dictyosperma_album))	Pelagodoxa_henryana))	((((Iriartea_deltoidea	Attalea_speciosa)	(Reinhardtia_simplex	(Reinhardtia_paiewonskiana	Reinhardtia_latisecta)))	(Orania_palindan	Podococcus_barteri))	Pseudophoenix_vinifera))))	(Chamaedorea_seifrizii	Roystonea_regia)))	Calamus_caryotoides);
((((Roystonea_regia	((Bactris_major	(Elaeis_guineensis	Elaeis_oleifera))	(((Heterospathe_cagayanensis	(Manicaria_saccifera	((Prestoea_acuminata	Oenocarpus_minor)	Dypsis_decaryi)))	((Geonoma_undata	Dictyosperma_album)	Pelagodoxa_henryana))	(((Attalea_speciosa	((Reinhardtia_simplex	(Reinhardtia_paiewonskiana	Reinhardtia_latisecta))	Iriartea_deltoidea))	(Orania_palindan	(Leopoldinia_pulchra	Podococcus_barteri)))	Pseudophoenix_vinifera))))	Chamaedorea_seifrizii)	((Sabal_domingensis	Serenoa_repens)	((Hydriastele_microspadix	Burretiokentia_grandiflora)	Sclerosperma_profizianum)))	Calamus_caryotoides);
((Leopoldinia_pulchra	(Podococcus_barteri	((Sclerosperma_profizianum	((Pseudophoenix_vinifera	((((Roystonea_regia	(Iriartea_deltoidea	Attalea_speciosa))	(Sabal_domingensis	Serenoa_repens))	(Reinhardtia_simplex	(Reinhardtia_paiewonskiana	Reinhardtia_latisecta)))	((Chamaedorea_seifrizii	Bactris_major)	(Elaeis_guineensis	Elaeis_oleifera))))	(((((Prestoea_acuminata	Oenocarpus_minor)	Dypsis_decaryi)	((Hydriastele_microspadix	Burretiokentia_grandiflora)	Manicaria_saccifera))	((Geonoma_undata	Dictyosperma_album)	Pelagodoxa_henryana))	Heterospathe_cagayanensis)))	Orania_palindan)))	Calamus_caryotoides);
((Roystonea_regia	((((Pseudophoenix_vinifera	(Sabal_domingensis	Serenoa_repens))	((((((Prestoea_acuminata	Oenocarpus_minor)	Geonoma_undata)	(Dypsis_decaryi	Pelagodoxa_henryana))	((Heterospathe_cagayanensis	Dictyosperma_album)	Manicaria_saccifera))	(Podococcus_barteri	((Hydriastele_microspadix	Burretiokentia_grandiflora)	Sclerosperma_profizianum)))	(((Bactris_major	(Elaeis_guineensis	Elaeis_oleifera))	(Attalea_speciosa	(Reinhardtia_simplex	(Reinhardtia_paiewonskiana	Reinhardtia_latisecta))))	(Orania_palindan	Iriartea_deltoidea))))	Leopoldinia_pulchra)	Chamaedorea_seifrizii))	Calamus_caryotoides);
((Bactris_major	((Elaeis_guineensis	Elaeis_oleifera)	(((Sclerosperma_profizianum	Serenoa_repens)	(Chamaedorea_seifrizii	Roystonea_regia))	((((((Reinhardtia_latisecta	Reinhardtia_paiewonskiana)	Reinhardtia_simplex)	(Leopoldinia_pulchra	Attalea_speciosa))	Iriartea_deltoidea)	((Podococcus_barteri	Orania_palindan)	(Sabal_domingensis	Pseudophoenix_vinifera)))	(((Prestoea_acuminata	Oenocarpus_minor)	((Dictyosperma_album	Geonoma_undata)	(Dypsis_decaryi	Pelagodoxa_henryana)))	(Manicaria_saccifera	(Heterospathe_cagayanensis	(Hydriastele_microspadix	Burretiokentia_grandiflora))))))))	Calamus_caryotoides);
((Bactris_major	((Elaeis_guineensis	Elaeis_oleifera)	((((Reinhardtia_latisecta	Reinhardtia_paiewonskiana)	Reinhardtia_simplex)	Attalea_speciosa)	((((((Heterospathe_cagayanensis	((Leopoldinia_pulchra	Hydriastele_microspadix)	Burretiokentia_grandiflora))	(((Dictyosperma_album	Geonoma_undata)	(Dypsis_decaryi	Pelagodoxa_henryana))	(Prestoea_acuminata	Oenocarpus_minor)))	Manicaria_saccifera)	(Roystonea_regia	(Sclerosperma_profizianum	Serenoa_repens)))	Podococcus_barteri)	((Sabal_domingensis	Pseudophoenix_vinifera)	(Orania_palindan	(Chamaedorea_seifrizii	Iriartea_deltoidea)))))))	Calamus_caryotoides);
((Roystonea_regia	((Sclerosperma_profizianum	Serenoa_repens)	((((((Pseudophoenix_vinifera	Orania_palindan)	Iriartea_deltoidea)	Sabal_domingensis)	(((Elaeis_guineensis	Elaeis_oleifera)	((Reinhardtia_latisecta	Reinhardtia_paiewonskiana)	Reinhardtia_simplex))	(Bactris_major	Attalea_speciosa)))	((((Heterospathe_cagayanensis	(Hydriastele_microspadix	Burretiokentia_grandiflora))	(((Geonoma_undata	(Dypsis_decaryi	Pelagodoxa_henryana))	(Prestoea_acuminata	Oenocarpus_minor))	Manicaria_saccifera))	Leopoldinia_pulchra)	Podococcus_barteri))	(Dictyosperma_album	Chamaedorea_seifrizii))))	Calamus_caryotoides);
(((Chamaedorea_seifrizii	((((Orania_palindan	Podococcus_barteri)	((Iriartea_deltoidea	(((Attalea_speciosa	((Reinhardtia_latisecta	Reinhardtia_paiewonskiana)	Reinhardtia_simplex))	(Bactris_major	(Elaeis_guineensis	Elaeis_oleifera)))	(Pseudophoenix_vinifera	Sabal_domingensis)))	((((Geonoma_undata	Dictyosperma_album)	(Heterospathe_cagayanensis	(Hydriastele_microspadix	Burretiokentia_grandiflora)))	((Dypsis_decaryi	(Prestoea_acuminata	Oenocarpus_minor))	Manicaria_saccifera))	Pelagodoxa_henryana)))	(Sclerosperma_profizianum	Serenoa_repens))	Roystonea_regia))	Leopoldinia_pulchra)	Calamus_caryotoides);
((Bactris_major	((((Roystonea_regia	Orania_palindan)	((((Geonoma_undata	Dictyosperma_album)	Pelagodoxa_henryana)	(((Prestoea_acuminata	Oenocarpus_minor)	(Manicaria_saccifera	Dypsis_decaryi))	(Heterospathe_cagayanensis	(Hydriastele_microspadix	Burretiokentia_grandiflora))))	((Sclerosperma_profizianum	Serenoa_repens)	(Chamaedorea_seifrizii	(Leopoldinia_pulchra	Podococcus_barteri)))))	(Pseudophoenix_vinifera	Sabal_domingensis))	(((Iriartea_deltoidea	Attalea_speciosa)	((Reinhardtia_latisecta	Reinhardtia_paiewonskiana)	Reinhardtia_simplex))	(Elaeis_guineensis	Elaeis_oleifera))))	Calamus_caryotoides);
(((Leopoldinia_pulchra	Podococcus_barteri)	(((((Heterospathe_cagayanensis	(Hydriastele_microspadix	Burretiokentia_grandiflora))	(Geonoma_undata	Dictyosperma_album))	(Manicaria_saccifera	((Prestoea_acuminata	Oenocarpus_minor)	Dypsis_decaryi)))	Pelagodoxa_henryana)	(((Pseudophoenix_vinifera	((Chamaedorea_seifrizii	(Sabal_domingensis	Roystonea_regia))	Orania_palindan))	((((Iriartea_deltoidea	Attalea_speciosa)	((Reinhardtia_latisecta	Reinhardtia_paiewonskiana)	Reinhardtia_simplex))	(Elaeis_guineensis	Elaeis_oleifera))	Bactris_major))	(Sclerosperma_profizianum	Serenoa_repens))))	Calamus_caryotoides);
(((Leopoldinia_pulchra	Podococcus_barteri)	(((((Sclerosperma_profizianum	Chamaedorea_seifrizii)	(((Iriartea_deltoidea	Attalea_speciosa)	((Reinhardtia_latisecta	Reinhardtia_paiewonskiana)	Reinhardtia_simplex))	((Elaeis_guineensis	Elaeis_oleifera)	Bactris_major)))	(Roystonea_regia	Serenoa_repens))	(((Geonoma_undata	Pelagodoxa_henryana)	((Dictyosperma_album	(Heterospathe_cagayanensis	(Hydriastele_microspadix	Burretiokentia_grandiflora)))	(Manicaria_saccifera	((Prestoea_acuminata	Oenocarpus_minor)	Dypsis_decaryi))))	(Sabal_domingensis	Pseudophoenix_vinifera)))	Orania_palindan))	Calamus_caryotoides);
(((((Bactris_major	((Attalea_speciosa	(Podococcus_barteri	((Reinhardtia_latisecta	Reinhardtia_paiewonskiana)	Reinhardtia_simplex)))	(Elaeis_guineensis	Elaeis_oleifera)))	(Leopoldinia_pulchra	((((Dictyosperma_album	Geonoma_undata)	(Dypsis_decaryi	Pelagodoxa_henryana))	(Manicaria_saccifera	(Prestoea_acuminata	Oenocarpus_minor)))	(Heterospathe_cagayanensis	(Hydriastele_microspadix	Burretiokentia_grandiflora)))))	(Orania_palindan	Iriartea_deltoidea))	(Chamaedorea_seifrizii	(((Roystonea_regia	(Serenoa_repens	Sabal_domingensis))	Sclerosperma_profizianum)	Pseudophoenix_vinifera)))	Calamus_caryotoides);
((Bactris_major	(Roystonea_regia	((Sclerosperma_profizianum	(Hydriastele_microspadix	(Serenoa_repens	Sabal_domingensis)))	(((((((Reinhardtia_latisecta	Reinhardtia_paiewonskiana)	Reinhardtia_simplex)	(Leopoldinia_pulchra	Podococcus_barteri))	(Pseudophoenix_vinifera	(Iriartea_deltoidea	Attalea_speciosa)))	(Burretiokentia_grandiflora	((Heterospathe_cagayanensis	(Manicaria_saccifera	(Prestoea_acuminata	Oenocarpus_minor)))	((Dictyosperma_album	Geonoma_undata)	(Dypsis_decaryi	Pelagodoxa_henryana)))))	(Orania_palindan	Chamaedorea_seifrizii))	(Elaeis_guineensis	Elaeis_oleifera)))))	Calamus_caryotoides);
((Roystonea_regia	((((((Bactris_major	(Elaeis_guineensis	Elaeis_oleifera))	(Attalea_speciosa	((Reinhardtia_latisecta	Reinhardtia_paiewonskiana)	Reinhardtia_simplex)))	(Iriartea_deltoidea	((((Leopoldinia_pulchra	Podococcus_barteri)	(Geonoma_undata	Burretiokentia_grandiflora))	((((Dypsis_decaryi	Pelagodoxa_henryana)	Heterospathe_cagayanensis)	Manicaria_saccifera)	(Prestoea_acuminata	Oenocarpus_minor)))	(Pseudophoenix_vinifera	Orania_palindan))))	Chamaedorea_seifrizii)	(Sclerosperma_profizianum	(Hydriastele_microspadix	(Serenoa_repens	Sabal_domingensis))))	Dictyosperma_album))	Calamus_caryotoides);
((Roystonea_regia	(Chamaedorea_seifrizii	((Pseudophoenix_vinifera	(Sabal_domingensis	Serenoa_repens))	((Podococcus_barteri	(Sclerosperma_profizianum	(Leopoldinia_pulchra	((Manicaria_saccifera	((Prestoea_acuminata	Oenocarpus_minor)	Dypsis_decaryi))	((Dictyosperma_album	Geonoma_undata)	(Pelagodoxa_henryana	((Hydriastele_microspadix	Burretiokentia_grandiflora)	Heterospathe_cagayanensis)))))))	(Orania_palindan	((Bactris_major	(Elaeis_guineensis	Elaeis_oleifera))	((Reinhardtia_simplex	(Reinhardtia_latisecta	Reinhardtia_paiewonskiana))	(Iriartea_deltoidea	Attalea_speciosa))))))))	Calamus_caryotoides);
(((Sabal_domingensis	Serenoa_repens)	((Orania_palindan	(((((Sclerosperma_profizianum	Roystonea_regia)	Podococcus_barteri)	(Leopoldinia_pulchra	((((Dictyosperma_album	Geonoma_undata)	(Dypsis_decaryi	Pelagodoxa_henryana))	(Prestoea_acuminata	Oenocarpus_minor))	(((Hydriastele_microspadix	Burretiokentia_grandiflora)	Heterospathe_cagayanensis)	Manicaria_saccifera))))	((Bactris_major	(Elaeis_guineensis	Elaeis_oleifera))	((Reinhardtia_simplex	(Reinhardtia_latisecta	Reinhardtia_paiewonskiana))	(Iriartea_deltoidea	Attalea_speciosa))))	Pseudophoenix_vinifera))	Chamaedorea_seifrizii))	Calamus_caryotoides);
((Chamaedorea_seifrizii	((Sabal_domingensis	Serenoa_repens)	((((Leopoldinia_pulchra	Attalea_speciosa)	((Orania_palindan	((Sclerosperma_profizianum	Roystonea_regia)	Podococcus_barteri))	(Iriartea_deltoidea	(Reinhardtia_simplex	(Reinhardtia_latisecta	Reinhardtia_paiewonskiana)))))	((Bactris_major	(Elaeis_guineensis	Elaeis_oleifera))	((((Dictyosperma_album	Geonoma_undata)	Pelagodoxa_henryana)	(Heterospathe_cagayanensis	(Manicaria_saccifera	((Prestoea_acuminata	Oenocarpus_minor)	Dypsis_decaryi))))	(Hydriastele_microspadix	Burretiokentia_grandiflora))))	Pseudophoenix_vinifera)))	Calamus_caryotoides);
((Leopoldinia_pulchra	(Attalea_speciosa	(((((Bactris_major	(Manicaria_saccifera	Chamaedorea_seifrizii))	(Elaeis_guineensis	Elaeis_oleifera))	(Reinhardtia_simplex	(Reinhardtia_latisecta	Reinhardtia_paiewonskiana)))	(((Sclerosperma_profizianum	Orania_palindan)	(((Podococcus_barteri	Pelagodoxa_henryana)	((Prestoea_acuminata	Oenocarpus_minor)	Dypsis_decaryi))	((Heterospathe_cagayanensis	(Hydriastele_microspadix	Burretiokentia_grandiflora))	(Dictyosperma_album	Geonoma_undata))))	((Pseudophoenix_vinifera	(Sabal_domingensis	Serenoa_repens))	Iriartea_deltoidea)))	Roystonea_regia)))	Calamus_caryotoides);
((Bactris_major	((Elaeis_guineensis	Elaeis_oleifera)	(((Iriartea_deltoidea	Attalea_speciosa)	(Reinhardtia_simplex	(Reinhardtia_latisecta	Reinhardtia_paiewonskiana)))	((Geonoma_undata	(((Burretiokentia_grandiflora	(Manicaria_saccifera	((Prestoea_acuminata	Oenocarpus_minor)	Dypsis_decaryi)))	(Podococcus_barteri	Pelagodoxa_henryana))	Heterospathe_cagayanensis))	(((Roystonea_regia	(Hydriastele_microspadix	Leopoldinia_pulchra))	(Sclerosperma_profizianum	Orania_palindan))	(((Chamaedorea_seifrizii	(Sabal_domingensis	Serenoa_repens))	Pseudophoenix_vinifera)	Dictyosperma_album))))))	Calamus_caryotoides);
((((((((((Dictyosperma_album	Geonoma_undata)	Pelagodoxa_henryana)	(Heterospathe_cagayanensis	((Prestoea_acuminata	Oenocarpus_minor)	(Dypsis_decaryi	Manicaria_saccifera))))	Burretiokentia_grandiflora)	(Podococcus_barteri	((Sclerosperma_profizianum	Hydriastele_microspadix)	Leopoldinia_pulchra)))	(((Elaeis_guineensis	Elaeis_oleifera)	(Attalea_speciosa	(Reinhardtia_simplex	(Reinhardtia_latisecta	Reinhardtia_paiewonskiana))))	Bactris_major))	(Iriartea_deltoidea	Chamaedorea_seifrizii))	(Roystonea_regia	(Sabal_domingensis	Serenoa_repens)))	(Pseudophoenix_vinifera	Orania_palindan))	Calamus_caryotoides);
((Bactris_major	((Elaeis_guineensis	Elaeis_oleifera)	((Attalea_speciosa	(Reinhardtia_simplex	(Reinhardtia_latisecta	Reinhardtia_paiewonskiana)))	((((((Heterospathe_cagayanensis	(Burretiokentia_grandiflora	Hydriastele_microspadix))	Iriartea_deltoidea)	(Pseudophoenix_vinifera	Orania_palindan))	(((Chamaedorea_seifrizii	Leopoldinia_pulchra)	Roystonea_regia)	(Sabal_domingensis	Serenoa_repens)))	((Podococcus_barteri	Pelagodoxa_henryana)	(Sclerosperma_profizianum	((Prestoea_acuminata	(Dypsis_decaryi	Oenocarpus_minor))	Manicaria_saccifera))))	(Dictyosperma_album	Geonoma_undata)))))	Calamus_caryotoides);
(((((Geonoma_undata	Pelagodoxa_henryana)	Sclerosperma_profizianum)	(Orania_palindan	Podococcus_barteri))	((Heterospathe_cagayanensis	((Manicaria_saccifera	((Hydriastele_microspadix	Oenocarpus_minor)	Prestoea_acuminata))	Dypsis_decaryi))	((Dictyosperma_album	((Bactris_major	(Elaeis_guineensis	Elaeis_oleifera))	(Attalea_speciosa	((Reinhardtia_simplex	(Reinhardtia_latisecta	Reinhardtia_paiewonskiana))	(Burretiokentia_grandiflora	Iriartea_deltoidea)))))	((((Sabal_domingensis	Serenoa_repens)	(Leopoldinia_pulchra	Roystonea_regia))	Pseudophoenix_vinifera)	Chamaedorea_seifrizii))))	Calamus_caryotoides);
(((Sclerosperma_profizianum	((Orania_palindan	((((Oenocarpus_minor	Prestoea_acuminata)	(Manicaria_saccifera	Dypsis_decaryi))	((Pelagodoxa_henryana	(Dictyosperma_album	Geonoma_undata))	(Hydriastele_microspadix	Heterospathe_cagayanensis)))	(Iriartea_deltoidea	((((Sabal_domingensis	Serenoa_repens)	Roystonea_regia)	Pseudophoenix_vinifera)	(((Chamaedorea_seifrizii	Bactris_major)	(Elaeis_guineensis	Elaeis_oleifera))	(Attalea_speciosa	((Reinhardtia_simplex	(Reinhardtia_latisecta	Reinhardtia_paiewonskiana))	Burretiokentia_grandiflora)))))))	Podococcus_barteri))	Leopoldinia_pulchra)	Calamus_caryotoides);
(((((((Dictyosperma_album	((Pelagodoxa_henryana	Geonoma_undata)	(Heterospathe_cagayanensis	(Manicaria_saccifera	(Dypsis_decaryi	(Oenocarpus_minor	Prestoea_acuminata))))))	(Burretiokentia_grandiflora	Hydriastele_microspadix))	(((((Sclerosperma_profizianum	(Sabal_domingensis	Serenoa_repens))	Roystonea_regia)	((Reinhardtia_simplex	(Reinhardtia_latisecta	Reinhardtia_paiewonskiana))	(((Elaeis_guineensis	Elaeis_oleifera)	Bactris_major)	Attalea_speciosa)))	(Iriartea_deltoidea	Chamaedorea_seifrizii))	Pseudophoenix_vinifera))	Orania_palindan)	Podococcus_barteri)	Leopoldinia_pulchra)	Calamus_caryotoides);
((Bactris_major	((Elaeis_oleifera	Elaeis_guineensis)	((((Orania_palindan	Podococcus_barteri)	((Sabal_domingensis	(((Leopoldinia_pulchra	Hydriastele_microspadix)	Roystonea_regia)	(Serenoa_repens	Sclerosperma_profizianum)))	(((Dictyosperma_album	Geonoma_undata)	Pelagodoxa_henryana)	((Heterospathe_cagayanensis	(Burretiokentia_grandiflora	(Dypsis_decaryi	(Oenocarpus_minor	Prestoea_acuminata))))	Manicaria_saccifera))))	(Pseudophoenix_vinifera	Chamaedorea_seifrizii))	((Iriartea_deltoidea	Attalea_speciosa)	(Reinhardtia_simplex	(Reinhardtia_paiewonskiana	Reinhardtia_latisecta))))))	Calamus_caryotoides);
((Chamaedorea_seifrizii	(((Orania_palindan	((((Iriartea_deltoidea	Attalea_speciosa)	(Reinhardtia_simplex	(Reinhardtia_paiewonskiana	Reinhardtia_latisecta)))	(Elaeis_oleifera	Elaeis_guineensis))	Bactris_major))	(Podococcus_barteri	(((Manicaria_saccifera	Heterospathe_cagayanensis)	((Oenocarpus_minor	Prestoea_acuminata)	((Dictyosperma_album	Geonoma_undata)	(Dypsis_decaryi	Pelagodoxa_henryana))))	Burretiokentia_grandiflora)))	(Pseudophoenix_vinifera	(((Sclerosperma_profizianum	(Leopoldinia_pulchra	Hydriastele_microspadix))	(Sabal_domingensis	Serenoa_repens))	Roystonea_regia))))	Calamus_caryotoides);
((((Serenoa_repens	(((((Attalea_speciosa	(Reinhardtia_simplex	(Reinhardtia_paiewonskiana	Reinhardtia_latisecta)))	(Elaeis_oleifera	Elaeis_guineensis))	Bactris_major)	(Orania_palindan	(Podococcus_barteri	Sclerosperma_profizianum)))	(((Iriartea_deltoidea	(Hydriastele_microspadix	Burretiokentia_grandiflora))	Leopoldinia_pulchra)	(Pelagodoxa_henryana	((Dictyosperma_album	(Geonoma_undata	Heterospathe_cagayanensis))	(Manicaria_saccifera	(Dypsis_decaryi	(Oenocarpus_minor	Prestoea_acuminata))))))))	(Sabal_domingensis	Pseudophoenix_vinifera))	(Chamaedorea_seifrizii	Roystonea_regia))	Calamus_caryotoides);
((((((Pseudophoenix_vinifera	(Roystonea_regia	(Hydriastele_microspadix	(Sclerosperma_profizianum	(Sabal_domingensis	Serenoa_repens)))))	((((Geonoma_undata	Heterospathe_cagayanensis)	Dictyosperma_album)	(Manicaria_saccifera	(Dypsis_decaryi	(Oenocarpus_minor	Prestoea_acuminata))))	Pelagodoxa_henryana))	((((Iriartea_deltoidea	Attalea_speciosa)	((Reinhardtia_simplex	(Reinhardtia_paiewonskiana	Reinhardtia_latisecta))	Burretiokentia_grandiflora))	((Elaeis_oleifera	Elaeis_guineensis)	Bactris_major))	Chamaedorea_seifrizii))	Orania_palindan)	(Leopoldinia_pulchra	Podococcus_barteri))	Calamus_caryotoides);
((Roystonea_regia	((Hydriastele_microspadix	(Sclerosperma_profizianum	(Sabal_domingensis	Serenoa_repens)))	(Pseudophoenix_vinifera	(Chamaedorea_seifrizii	((((((Attalea_speciosa	(Reinhardtia_simplex	(Reinhardtia_paiewonskiana	Reinhardtia_latisecta)))	(Orania_palindan	Podococcus_barteri))	Iriartea_deltoidea)	(((((Dypsis_decaryi	(Oenocarpus_minor	Prestoea_acuminata))	(Geonoma_undata	Burretiokentia_grandiflora))	Manicaria_saccifera)	Pelagodoxa_henryana)	Heterospathe_cagayanensis))	Dictyosperma_album)	(Leopoldinia_pulchra	((Elaeis_oleifera	Elaeis_guineensis)	Bactris_major)))))))	Calamus_caryotoides);
(((((Roystonea_regia	Hydriastele_microspadix)	(Sclerosperma_profizianum	Serenoa_repens))	(((((Iriartea_deltoidea	(Reinhardtia_simplex	(Reinhardtia_paiewonskiana	Reinhardtia_latisecta)))	(Orania_palindan	Podococcus_barteri))	((Pseudophoenix_vinifera	Sabal_domingensis)	(Leopoldinia_pulchra	Attalea_speciosa)))	(Manicaria_saccifera	(((Geonoma_undata	Pelagodoxa_henryana)	((Dypsis_decaryi	(Oenocarpus_minor	Prestoea_acuminata))	Dictyosperma_album))	(Heterospathe_cagayanensis	Burretiokentia_grandiflora))))	((Elaeis_oleifera	Elaeis_guineensis)	Bactris_major)))	Chamaedorea_seifrizii)	Calamus_caryotoides);
(((Sclerosperma_profizianum	(Roystonea_regia	Serenoa_repens))	(((((Geonoma_undata	Pelagodoxa_henryana)	(((Manicaria_saccifera	Dypsis_decaryi)	(Oenocarpus_minor	Prestoea_acuminata))	(Hydriastele_microspadix	(Heterospathe_cagayanensis	Burretiokentia_grandiflora))))	(((((Iriartea_deltoidea	Orania_palindan)	(Attalea_speciosa	(((Elaeis_oleifera	Elaeis_guineensis)	Bactris_major)	(Reinhardtia_simplex	(Reinhardtia_paiewonskiana	Reinhardtia_latisecta)))))	(Pseudophoenix_vinifera	Sabal_domingensis))	Podococcus_barteri)	Leopoldinia_pulchra))	Dictyosperma_album)	Chamaedorea_seifrizii))	Calamus_caryotoides);
((Bactris_major	(((Reinhardtia_simplex	(Reinhardtia_paiewonskiana	Reinhardtia_latisecta))	((((((Manicaria_saccifera	Dypsis_decaryi)	(((Dictyosperma_album	Geonoma_undata)	Pelagodoxa_henryana)	(Oenocarpus_minor	Prestoea_acuminata)))	(Hydriastele_microspadix	(Heterospathe_cagayanensis	Burretiokentia_grandiflora)))	(Orania_palindan	Podococcus_barteri))	((Roystonea_regia	(Sclerosperma_profizianum	Serenoa_repens))	(Leopoldinia_pulchra	(Iriartea_deltoidea	Attalea_speciosa))))	(Chamaedorea_seifrizii	(Pseudophoenix_vinifera	Sabal_domingensis))))	(Elaeis_oleifera	Elaeis_guineensis)))	Calamus_caryotoides);
(((Leopoldinia_pulchra	Attalea_speciosa)	(((Elaeis_oleifera	Elaeis_guineensis)	Bactris_major)	(((Dictyosperma_album	Chamaedorea_seifrizii)	(Sclerosperma_profizianum	(Serenoa_repens	Roystonea_regia)))	(((Geonoma_undata	Pelagodoxa_henryana)	((Hydriastele_microspadix	(Heterospathe_cagayanensis	Burretiokentia_grandiflora))	(Manicaria_saccifera	((Dypsis_decaryi	Oenocarpus_minor)	(Sabal_domingensis	Prestoea_acuminata)))))	((Iriartea_deltoidea	(Reinhardtia_simplex	(Reinhardtia_paiewonskiana	Reinhardtia_latisecta)))	(Pseudophoenix_vinifera	(Orania_palindan	Podococcus_barteri)))))))	Calamus_caryotoides);
((Leopoldinia_pulchra	(Podococcus_barteri	(Sclerosperma_profizianum	(((Orania_palindan	((Pseudophoenix_vinifera	Chamaedorea_seifrizii)	Sabal_domingensis))	(((Elaeis_oleifera	Elaeis_guineensis)	Bactris_major)	((Iriartea_deltoidea	Attalea_speciosa)	(Reinhardtia_simplex	(Reinhardtia_paiewonskiana	Reinhardtia_latisecta)))))	(Serenoa_repens	(Roystonea_regia	(Dictyosperma_album	((Oenocarpus_minor	(Prestoea_acuminata	(Manicaria_saccifera	Dypsis_decaryi)))	(Pelagodoxa_henryana	((Hydriastele_microspadix	(Heterospathe_cagayanensis	Burretiokentia_grandiflora))	Geonoma_undata))))))))))	Calamus_caryotoides);
(((Heterospathe_cagayanensis	Hydriastele_microspadix)	(Dypsis_decaryi	((((Prestoea_acuminata	Oenocarpus_minor)	(Dictyosperma_album	Geonoma_undata))	(Pelagodoxa_henryana	(((((Roystonea_regia	(Sclerosperma_profizianum	(Sabal_domingensis	Serenoa_repens)))	(Leopoldinia_pulchra	Attalea_speciosa))	(Chamaedorea_seifrizii	(Bactris_major	(Elaeis_guineensis	Elaeis_oleifera))))	(Podococcus_barteri	(Orania_palindan	Pseudophoenix_vinifera)))	(Iriartea_deltoidea	(Burretiokentia_grandiflora	(Reinhardtia_simplex	(Reinhardtia_paiewonskiana	Reinhardtia_latisecta)))))))	Manicaria_saccifera)))	Calamus_caryotoides);
((Roystonea_regia	((Sclerosperma_profizianum	(Sabal_domingensis	Serenoa_repens))	(((((Bactris_major	(Elaeis_guineensis	Elaeis_oleifera))	Leopoldinia_pulchra)	((Iriartea_deltoidea	Attalea_speciosa)	(Reinhardtia_simplex	(Reinhardtia_paiewonskiana	Reinhardtia_latisecta))))	(Orania_palindan	(Podococcus_barteri	((((Dictyosperma_album	Geonoma_undata)	Pelagodoxa_henryana)	((Dypsis_decaryi	(Prestoea_acuminata	Oenocarpus_minor))	Manicaria_saccifera))	(Heterospathe_cagayanensis	(Hydriastele_microspadix	Burretiokentia_grandiflora))))))	(Chamaedorea_seifrizii	Pseudophoenix_vinifera))))	Calamus_caryotoides);
((Leopoldinia_pulchra	((((((Prestoea_acuminata	Oenocarpus_minor)	(Geonoma_undata	(Pelagodoxa_henryana	Dypsis_decaryi)))	(Heterospathe_cagayanensis	(Hydriastele_microspadix	Burretiokentia_grandiflora)))	Manicaria_saccifera)	(((Bactris_major	(Elaeis_guineensis	Elaeis_oleifera))	((Roystonea_regia	(Sabal_domingensis	Serenoa_repens))	(Chamaedorea_seifrizii	Sclerosperma_profizianum)))	(((Iriartea_deltoidea	Attalea_speciosa)	(Reinhardtia_simplex	(Reinhardtia_paiewonskiana	Reinhardtia_latisecta)))	(Dictyosperma_album	(Pseudophoenix_vinifera	Orania_palindan)))))	Podococcus_barteri))	Calamus_caryotoides);
((Bactris_major	((Elaeis_guineensis	Elaeis_oleifera)	(((Roystonea_regia	(Sclerosperma_profizianum	(Sabal_domingensis	Serenoa_repens)))	Chamaedorea_seifrizii)	((Podococcus_barteri	((Attalea_speciosa	((Reinhardtia_simplex	(Reinhardtia_paiewonskiana	Reinhardtia_latisecta))	Iriartea_deltoidea))	(Pseudophoenix_vinifera	Orania_palindan)))	(Leopoldinia_pulchra	(((((Heterospathe_cagayanensis	(Hydriastele_microspadix	Burretiokentia_grandiflora))	(Oenocarpus_minor	(Prestoea_acuminata	(Manicaria_saccifera	Dypsis_decaryi))))	Dictyosperma_album)	Pelagodoxa_henryana)	Geonoma_undata))))))	Calamus_caryotoides);
(((Sabal_domingensis	Serenoa_repens)	((((Orania_palindan	Podococcus_barteri)	(((Reinhardtia_simplex	(Reinhardtia_paiewonskiana	Reinhardtia_latisecta))	Iriartea_deltoidea)	Attalea_speciosa))	((Elaeis_guineensis	Elaeis_oleifera)	(((Sclerosperma_profizianum	(Leopoldinia_pulchra	Pelagodoxa_henryana))	((((Oenocarpus_minor	Prestoea_acuminata)	(Dypsis_decaryi	Manicaria_saccifera))	(Heterospathe_cagayanensis	(Hydriastele_microspadix	Burretiokentia_grandiflora)))	(Dictyosperma_album	Geonoma_undata)))	((Roystonea_regia	Pseudophoenix_vinifera)	Bactris_major))))	Chamaedorea_seifrizii))	Calamus_caryotoides);
((Roystonea_regia	(((Orania_palindan	Pseudophoenix_vinifera)	(Chamaedorea_seifrizii	((((Podococcus_barteri	(Reinhardtia_simplex	(Reinhardtia_paiewonskiana	Reinhardtia_latisecta)))	(Iriartea_deltoidea	Attalea_speciosa))	((Bactris_major	(Elaeis_guineensis	Elaeis_oleifera))	((Leopoldinia_pulchra	((Manicaria_saccifera	(Dypsis_decaryi	(Geonoma_undata	((Sclerosperma_profizianum	Hydriastele_microspadix)	Burretiokentia_grandiflora))))	(Pelagodoxa_henryana	(Oenocarpus_minor	Prestoea_acuminata))))	Heterospathe_cagayanensis)))	Dictyosperma_album)))	(Sabal_domingensis	Serenoa_repens)))	Calamus_caryotoides);
((((((((Reinhardtia_simplex	(Reinhardtia_paiewonskiana	Reinhardtia_latisecta))	Attalea_speciosa)	(Elaeis_guineensis	Elaeis_oleifera))	(Iriartea_deltoidea	(Bactris_major	(((Pelagodoxa_henryana	((Oenocarpus_minor	Prestoea_acuminata)	((Manicaria_saccifera	Dypsis_decaryi)	Burretiokentia_grandiflora)))	(Dictyosperma_album	(Leopoldinia_pulchra	(Geonoma_undata	(Hydriastele_microspadix	Heterospathe_cagayanensis)))))	Sclerosperma_profizianum))))	(Orania_palindan	Podococcus_barteri))	(Pseudophoenix_vinifera	Roystonea_regia))	((Sabal_domingensis	Serenoa_repens)	Chamaedorea_seifrizii))	Calamus_caryotoides);
(((((Sclerosperma_profizianum	(Roystonea_regia	(Sabal_domingensis	Serenoa_repens)))	Chamaedorea_seifrizii)	((Iriartea_deltoidea	(Orania_palindan	Podococcus_barteri))	((((Reinhardtia_simplex	(Reinhardtia_paiewonskiana	Reinhardtia_latisecta))	(Leopoldinia_pulchra	Attalea_speciosa))	(Bactris_major	(Elaeis_guineensis	Elaeis_oleifera)))	((((Burretiokentia_grandiflora	Hydriastele_microspadix)	Heterospathe_cagayanensis)	(Pelagodoxa_henryana	(Geonoma_undata	Dictyosperma_album)))	(Dypsis_decaryi	((Oenocarpus_minor	Prestoea_acuminata)	Manicaria_saccifera))))))	Pseudophoenix_vinifera)	Calamus_caryotoides);
((Bactris_major	((Elaeis_guineensis	Elaeis_oleifera)	((((Roystonea_regia	((Sabal_domingensis	Serenoa_repens)	(Hydriastele_microspadix	Sclerosperma_profizianum)))	(Pelagodoxa_henryana	(((Oenocarpus_minor	Prestoea_acuminata)	(Manicaria_saccifera	Dypsis_decaryi))	((Dictyosperma_album	Heterospathe_cagayanensis)	Geonoma_undata))))	(Pseudophoenix_vinifera	((Leopoldinia_pulchra	(Orania_palindan	Podococcus_barteri))	Chamaedorea_seifrizii)))	((Burretiokentia_grandiflora	(Reinhardtia_simplex	(Reinhardtia_paiewonskiana	Reinhardtia_latisecta)))	(Iriartea_deltoidea	Attalea_speciosa)))))	Calamus_caryotoides);
((((Sabal_domingensis	Serenoa_repens)	Hydriastele_microspadix)	(Sclerosperma_profizianum	((((((Dictyosperma_album	Heterospathe_cagayanensis)	Geonoma_undata)	(Burretiokentia_grandiflora	(Manicaria_saccifera	(Dypsis_decaryi	(Oenocarpus_minor	Prestoea_acuminata)))))	Pelagodoxa_henryana)	(Orania_palindan	(Chamaedorea_seifrizii	(((((Iriartea_deltoidea	Attalea_speciosa)	Pseudophoenix_vinifera)	(Leopoldinia_pulchra	Podococcus_barteri))	(Reinhardtia_simplex	(Reinhardtia_paiewonskiana	Reinhardtia_latisecta)))	(Bactris_major	(Elaeis_guineensis	Elaeis_oleifera))))))	Roystonea_regia)))	Calamus_caryotoides);
((Chamaedorea_seifrizii	(Sclerosperma_profizianum	((Podococcus_barteri	(Orania_palindan	(((Geonoma_undata	(Hydriastele_microspadix	(Heterospathe_cagayanensis	Burretiokentia_grandiflora)))	(Pelagodoxa_henryana	(Dictyosperma_album	((Dypsis_decaryi	(Oenocarpus_minor	Prestoea_acuminata))	Manicaria_saccifera))))	(((((Elaeis_guineensis	Elaeis_oleifera)	Bactris_major)	Attalea_speciosa)	((Reinhardtia_paiewonskiana	Reinhardtia_latisecta)	Reinhardtia_simplex))	(Iriartea_deltoidea	(Pseudophoenix_vinifera	Sabal_domingensis))))))	(Roystonea_regia	(Leopoldinia_pulchra	Serenoa_repens)))))	Calamus_caryotoides);
((Bactris_major	((((((Pseudophoenix_vinifera	Sabal_domingensis)	(Orania_palindan	((Leopoldinia_pulchra	Podococcus_barteri)	Chamaedorea_seifrizii)))	(Elaeis_guineensis	Elaeis_oleifera))	((Iriartea_deltoidea	Attalea_speciosa)	(((Reinhardtia_paiewonskiana	Reinhardtia_latisecta)	Reinhardtia_simplex)	Burretiokentia_grandiflora)))	(Pelagodoxa_henryana	(((Dypsis_decaryi	(Oenocarpus_minor	Prestoea_acuminata))	Manicaria_saccifera)	(Heterospathe_cagayanensis	(Dictyosperma_album	Geonoma_undata)))))	(Roystonea_regia	(Hydriastele_microspadix	(Sclerosperma_profizianum	Serenoa_repens)))))	Calamus_caryotoides);
((((Sabal_domingensis	Serenoa_repens)	(((Pseudophoenix_vinifera	((((Attalea_speciosa	(Bactris_major	(Elaeis_guineensis	Elaeis_oleifera)))	((Sclerosperma_profizianum	Podococcus_barteri)	(Roystonea_regia	((Reinhardtia_paiewonskiana	Reinhardtia_latisecta)	Reinhardtia_simplex))))	(((Pelagodoxa_henryana	(Dictyosperma_album	Geonoma_undata))	(((Dypsis_decaryi	(Oenocarpus_minor	Prestoea_acuminata))	Manicaria_saccifera)	Burretiokentia_grandiflora))	(Heterospathe_cagayanensis	Leopoldinia_pulchra)))	Iriartea_deltoidea))	Orania_palindan)	Chamaedorea_seifrizii))	Hydriastele_microspadix)	Calamus_caryotoides);
((Bactris_major	((Elaeis_guineensis	Elaeis_oleifera)	(((Iriartea_deltoidea	Attalea_speciosa)	(Serenoa_repens	Roystonea_regia))	((((Dictyosperma_album	(Heterospathe_cagayanensis	Geonoma_undata))	((((Pelagodoxa_henryana	Dypsis_decaryi)	(Oenocarpus_minor	Prestoea_acuminata))	Manicaria_saccifera)	Burretiokentia_grandiflora))	(Orania_palindan	(((Hydriastele_microspadix	Leopoldinia_pulchra)	Sclerosperma_profizianum)	Podococcus_barteri)))	(((Reinhardtia_paiewonskiana	Reinhardtia_latisecta)	Reinhardtia_simplex)	(Chamaedorea_seifrizii	(Pseudophoenix_vinifera	Sabal_domingensis)))))))	Calamus_caryotoides);
(((Pseudophoenix_vinifera	(Chamaedorea_seifrizii	Roystonea_regia))	(((((((((Dictyosperma_album	Geonoma_undata)	(Pelagodoxa_henryana	Dypsis_decaryi))	Burretiokentia_grandiflora)	(Manicaria_saccifera	(Oenocarpus_minor	Prestoea_acuminata)))	Heterospathe_cagayanensis)	(Orania_palindan	((Hydriastele_microspadix	Sclerosperma_profizianum)	(Leopoldinia_pulchra	Podococcus_barteri))))	Iriartea_deltoidea)	((Bactris_major	(Elaeis_guineensis	Elaeis_oleifera))	(Attalea_speciosa	((Reinhardtia_paiewonskiana	Reinhardtia_latisecta)	Reinhardtia_simplex))))	(Sabal_domingensis	Serenoa_repens)))	Calamus_caryotoides);
((((Pseudophoenix_vinifera	(((Orania_palindan	((Hydriastele_microspadix	Sclerosperma_profizianum)	(Leopoldinia_pulchra	Podococcus_barteri)))	(Iriartea_deltoidea	(((Dictyosperma_album	Geonoma_undata)	Pelagodoxa_henryana)	((Heterospathe_cagayanensis	Burretiokentia_grandiflora)	(Manicaria_saccifera	(Dypsis_decaryi	(Oenocarpus_minor	Prestoea_acuminata)))))))	((((Reinhardtia_paiewonskiana	Reinhardtia_latisecta)	(Roystonea_regia	Reinhardtia_simplex))	Attalea_speciosa)	(Bactris_major	(Elaeis_guineensis	Elaeis_oleifera)))))	Chamaedorea_seifrizii)	(Sabal_domingensis	Serenoa_repens))	Calamus_caryotoides);
((Leopoldinia_pulchra	(Podococcus_barteri	(((Chamaedorea_seifrizii	(Sabal_domingensis	Serenoa_repens))	Pseudophoenix_vinifera)	(((Bactris_major	(Elaeis_guineensis	Elaeis_oleifera))	(Roystonea_regia	(((Geonoma_undata	(Dictyosperma_album	Heterospathe_cagayanensis))	(Manicaria_saccifera	(Dypsis_decaryi	(Oenocarpus_minor	Prestoea_acuminata))))	(Hydriastele_microspadix	Pelagodoxa_henryana))))	(Orania_palindan	((Sclerosperma_profizianum	Burretiokentia_grandiflora)	((Reinhardtia_simplex	(Reinhardtia_paiewonskiana	Reinhardtia_latisecta))	(Iriartea_deltoidea	Attalea_speciosa))))))))	Calamus_caryotoides);
((Bactris_major	((Elaeis_guineensis	Elaeis_oleifera)	(((Chamaedorea_seifrizii	Pseudophoenix_vinifera)	((Sabal_domingensis	Serenoa_repens)	(Roystonea_regia	Hydriastele_microspadix)))	((Pelagodoxa_henryana	(Sclerosperma_profizianum	(Orania_palindan	(Leopoldinia_pulchra	Podococcus_barteri))))	((((Iriartea_deltoidea	Attalea_speciosa)	(Reinhardtia_simplex	(Reinhardtia_paiewonskiana	Reinhardtia_latisecta)))	Burretiokentia_grandiflora)	((Geonoma_undata	Dictyosperma_album)	(Heterospathe_cagayanensis	(Manicaria_saccifera	(Dypsis_decaryi	(Oenocarpus_minor	Prestoea_acuminata))))))))))	Calamus_caryotoides);
((((Sabal_domingensis	Serenoa_repens)	Roystonea_regia)	(Chamaedorea_seifrizii	(Pseudophoenix_vinifera	(((Sclerosperma_profizianum	(Orania_palindan	(Leopoldinia_pulchra	Podococcus_barteri)))	(Attalea_speciosa	((Reinhardtia_simplex	(Reinhardtia_paiewonskiana	Reinhardtia_latisecta))	Iriartea_deltoidea)))	((((Hydriastele_microspadix	Burretiokentia_grandiflora)	Heterospathe_cagayanensis)	((Dypsis_decaryi	(Oenocarpus_minor	Prestoea_acuminata))	(Pelagodoxa_henryana	(Geonoma_undata	Dictyosperma_album))))	((Manicaria_saccifera	Bactris_major)	(Elaeis_guineensis	Elaeis_oleifera)))))))	Calamus_caryotoides);
((Bactris_major	((Elaeis_guineensis	Elaeis_oleifera)	(((Reinhardtia_simplex	(Reinhardtia_paiewonskiana	Reinhardtia_latisecta))	(Iriartea_deltoidea	Attalea_speciosa))	((((Orania_palindan	(Leopoldinia_pulchra	Podococcus_barteri))	((Manicaria_saccifera	((Pelagodoxa_henryana	(Geonoma_undata	Dictyosperma_album))	(Oenocarpus_minor	Prestoea_acuminata)))	((Hydriastele_microspadix	(Dypsis_decaryi	Burretiokentia_grandiflora))	Heterospathe_cagayanensis)))	(Pseudophoenix_vinifera	((Sclerosperma_profizianum	(Sabal_domingensis	Serenoa_repens))	Roystonea_regia)))	Chamaedorea_seifrizii))))	Calamus_caryotoides);
((Chamaedorea_seifrizii	((Roystonea_regia	(Sabal_domingensis	Serenoa_repens))	((((Bactris_major	(Elaeis_guineensis	Elaeis_oleifera))	((((Manicaria_saccifera	(Pelagodoxa_henryana	((Dypsis_decaryi	Geonoma_undata)	Dictyosperma_album)))	(Oenocarpus_minor	Prestoea_acuminata))	(Heterospathe_cagayanensis	(Burretiokentia_grandiflora	Hydriastele_microspadix)))	(Iriartea_deltoidea	(Attalea_speciosa	(Reinhardtia_simplex	(Reinhardtia_latisecta	Reinhardtia_paiewonskiana))))))	(Sclerosperma_profizianum	(Podococcus_barteri	Leopoldinia_pulchra)))	(Pseudophoenix_vinifera	Orania_palindan))))	Calamus_caryotoides);
((((Elaeis_guineensis	((Attalea_speciosa	(Podococcus_barteri	(Reinhardtia_simplex	(Reinhardtia_latisecta	Reinhardtia_paiewonskiana))))	(Elaeis_oleifera	(((Pelagodoxa_henryana	(((Manicaria_saccifera	Dypsis_decaryi)	(Oenocarpus_minor	Prestoea_acuminata))	((Geonoma_undata	Dictyosperma_album)	((Burretiokentia_grandiflora	Hydriastele_microspadix)	Heterospathe_cagayanensis))))	(Sclerosperma_profizianum	Leopoldinia_pulchra))	Bactris_major))))	((Iriartea_deltoidea	(Chamaedorea_seifrizii	Roystonea_regia))	(Pseudophoenix_vinifera	Orania_palindan)))	(Sabal_domingensis	Serenoa_repens))	Calamus_caryotoides);
((Bactris_major	((Elaeis_guineensis	Elaeis_oleifera)	((((((Iriartea_deltoidea	Chamaedorea_seifrizii)	Roystonea_regia)	Orania_palindan)	(Sabal_domingensis	Serenoa_repens))	((((Leopoldinia_pulchra	Pelagodoxa_henryana)	(Burretiokentia_grandiflora	((Manicaria_saccifera	Dypsis_decaryi)	(Oenocarpus_minor	Prestoea_acuminata))))	((Geonoma_undata	Dictyosperma_album)	(Hydriastele_microspadix	Heterospathe_cagayanensis)))	(Podococcus_barteri	Sclerosperma_profizianum)))	((Pseudophoenix_vinifera	Attalea_speciosa)	(Reinhardtia_simplex	(Reinhardtia_latisecta	Reinhardtia_paiewonskiana))))))	Calamus_caryotoides);
((Bactris_major	((Elaeis_guineensis	Elaeis_oleifera)	(((((Orania_palindan	(Leopoldinia_pulchra	Podococcus_barteri))	(Chamaedorea_seifrizii	Sclerosperma_profizianum))	(Pseudophoenix_vinifera	(Roystonea_regia	(Hydriastele_microspadix	(Sabal_domingensis	Serenoa_repens)))))	(((((Geonoma_undata	Dictyosperma_album)	Burretiokentia_grandiflora)	Heterospathe_cagayanensis)	(((Dypsis_decaryi	(Oenocarpus_minor	Prestoea_acuminata))	Manicaria_saccifera)	Pelagodoxa_henryana))	Iriartea_deltoidea))	((Reinhardtia_simplex	(Reinhardtia_latisecta	Reinhardtia_paiewonskiana))	Attalea_speciosa))))	Calamus_caryotoides);
(((Sclerosperma_profizianum	(Hydriastele_microspadix	((((Bactris_major	(Elaeis_guineensis	Elaeis_oleifera))	((((Oenocarpus_minor	Prestoea_acuminata)	Manicaria_saccifera)	(((Dypsis_decaryi	Pelagodoxa_henryana)	(Geonoma_undata	Dictyosperma_album))	(Burretiokentia_grandiflora	Heterospathe_cagayanensis)))	(((Pseudophoenix_vinifera	Orania_palindan)	((Reinhardtia_latisecta	Reinhardtia_paiewonskiana)	((Iriartea_deltoidea	Attalea_speciosa)	Reinhardtia_simplex)))	(Leopoldinia_pulchra	Podococcus_barteri))))	Chamaedorea_seifrizii)	Roystonea_regia)))	(Serenoa_repens	Sabal_domingensis))	Calamus_caryotoides);
((Bactris_major	((Elaeis_guineensis	Elaeis_oleifera)	((((Iriartea_deltoidea	(Reinhardtia_simplex	(Reinhardtia_latisecta	Reinhardtia_paiewonskiana)))	Attalea_speciosa)	(Pseudophoenix_vinifera	(Leopoldinia_pulchra	Podococcus_barteri)))	(Chamaedorea_seifrizii	((Orania_palindan	(Roystonea_regia	(((Serenoa_repens	Sabal_domingensis)	Sclerosperma_profizianum)	Hydriastele_microspadix)))	(((Burretiokentia_grandiflora	(Manicaria_saccifera	((Oenocarpus_minor	Prestoea_acuminata)	Dypsis_decaryi)))	(Dictyosperma_album	(Geonoma_undata	Heterospathe_cagayanensis)))	Pelagodoxa_henryana))))))	Calamus_caryotoides);
((Bactris_major	((((Roystonea_regia	(Serenoa_repens	Sabal_domingensis))	Sclerosperma_profizianum)	(((((((Manicaria_saccifera	Dypsis_decaryi)	Heterospathe_cagayanensis)	(Oenocarpus_minor	Prestoea_acuminata))	(Hydriastele_microspadix	Burretiokentia_grandiflora))	(Geonoma_undata	Pelagodoxa_henryana))	Dictyosperma_album)	Orania_palindan))	(((Elaeis_guineensis	Elaeis_oleifera)	(Leopoldinia_pulchra	(((Iriartea_deltoidea	(Reinhardtia_simplex	(Reinhardtia_latisecta	Reinhardtia_paiewonskiana)))	Attalea_speciosa)	(Pseudophoenix_vinifera	Podococcus_barteri))))	Chamaedorea_seifrizii)))	Calamus_caryotoides);
((Roystonea_regia	((((Iriartea_deltoidea	Chamaedorea_seifrizii)	(Orania_palindan	Pseudophoenix_vinifera))	(Podococcus_barteri	((Burretiokentia_grandiflora	((((Manicaria_saccifera	Heterospathe_cagayanensis)	(Dypsis_decaryi	(Oenocarpus_minor	Prestoea_acuminata)))	(Dictyosperma_album	(Geonoma_undata	Pelagodoxa_henryana)))	(Leopoldinia_pulchra	Hydriastele_microspadix)))	((Reinhardtia_simplex	(Reinhardtia_latisecta	Reinhardtia_paiewonskiana))	(Bactris_major	(Attalea_speciosa	(Elaeis_guineensis	Elaeis_oleifera)))))))	((Serenoa_repens	Sabal_domingensis)	Sclerosperma_profizianum)))	Calamus_caryotoides);
(((Roystonea_regia	(((((Pelagodoxa_henryana	(Leopoldinia_pulchra	Podococcus_barteri))	((Hydriastele_microspadix	Burretiokentia_grandiflora)	((Manicaria_saccifera	Dypsis_decaryi)	(Oenocarpus_minor	Prestoea_acuminata))))	(Geonoma_undata	Heterospathe_cagayanensis))	(((Attalea_speciosa	(Reinhardtia_simplex	(Reinhardtia_latisecta	Reinhardtia_paiewonskiana)))	(Bactris_major	(Elaeis_guineensis	Elaeis_oleifera)))	Iriartea_deltoidea))	((Dictyosperma_album	Chamaedorea_seifrizii)	(Orania_palindan	Pseudophoenix_vinifera))))	((Serenoa_repens	Sabal_domingensis)	Sclerosperma_profizianum))	Calamus_caryotoides);
((Roystonea_regia	(((Sclerosperma_profizianum	Chamaedorea_seifrizii)	(Pseudophoenix_vinifera	((Bactris_major	((Elaeis_guineensis	Elaeis_oleifera)	Leopoldinia_pulchra))	((Heterospathe_cagayanensis	(Podococcus_barteri	((Dictyosperma_album	Burretiokentia_grandiflora)	((Pelagodoxa_henryana	(Manicaria_saccifera	Dypsis_decaryi))	(Hydriastele_microspadix	(Oenocarpus_minor	Prestoea_acuminata))))))	(Orania_palindan	((Iriartea_deltoidea	Attalea_speciosa)	(Geonoma_undata	(Reinhardtia_simplex	(Reinhardtia_latisecta	Reinhardtia_paiewonskiana)))))))))	(Serenoa_repens	Sabal_domingensis)))	Calamus_caryotoides);
((Roystonea_regia	((Sabal_domingensis	Serenoa_repens)	(Sclerosperma_profizianum	((((Orania_palindan	Pseudophoenix_vinifera)	(((Bactris_major	(Elaeis_oleifera	Elaeis_guineensis))	((Reinhardtia_simplex	(Reinhardtia_latisecta	Reinhardtia_paiewonskiana))	Attalea_speciosa))	(Leopoldinia_pulchra	Podococcus_barteri)))	(Iriartea_deltoidea	Chamaedorea_seifrizii))	(((Oenocarpus_minor	Prestoea_acuminata)	((Manicaria_saccifera	Dypsis_decaryi)	Pelagodoxa_henryana))	((Dictyosperma_album	Geonoma_undata)	((Hydriastele_microspadix	Heterospathe_cagayanensis)	Burretiokentia_grandiflora)))))))	Calamus_caryotoides);
((Roystonea_regia	(((((Orania_palindan	Pseudophoenix_vinifera)	((Bactris_major	(Elaeis_oleifera	Elaeis_guineensis))	(((Reinhardtia_simplex	(Reinhardtia_latisecta	Reinhardtia_paiewonskiana))	Attalea_speciosa)	Podococcus_barteri)))	(Iriartea_deltoidea	Chamaedorea_seifrizii))	(Leopoldinia_pulchra	(((Oenocarpus_minor	Prestoea_acuminata)	(((Manicaria_saccifera	Dypsis_decaryi)	Pelagodoxa_henryana)	(Geonoma_undata	((Hydriastele_microspadix	Heterospathe_cagayanensis)	Burretiokentia_grandiflora))))	Dictyosperma_album)))	((Sabal_domingensis	Serenoa_repens)	Sclerosperma_profizianum)))	Calamus_caryotoides);
(((Sabal_domingensis	Serenoa_repens)	(Sclerosperma_profizianum	(((((Bactris_major	(Elaeis_oleifera	Elaeis_guineensis))	(((Reinhardtia_simplex	(Reinhardtia_latisecta	Reinhardtia_paiewonskiana))	Attalea_speciosa)	(Podococcus_barteri	Pseudophoenix_vinifera)))	Iriartea_deltoidea)	((((Oenocarpus_minor	Prestoea_acuminata)	((Hydriastele_microspadix	Heterospathe_cagayanensis)	((Geonoma_undata	Burretiokentia_grandiflora)	((Manicaria_saccifera	Dypsis_decaryi)	Dictyosperma_album))))	(Leopoldinia_pulchra	Pelagodoxa_henryana))	(Chamaedorea_seifrizii	Roystonea_regia)))	Orania_palindan)))	Calamus_caryotoides);
((((((((Dictyosperma_album	Geonoma_undata)	Heterospathe_cagayanensis)	(Manicaria_saccifera	(Sabal_domingensis	(Dypsis_decaryi	(Oenocarpus_minor	Prestoea_acuminata)))))	(Pelagodoxa_henryana	(Leopoldinia_pulchra	Hydriastele_microspadix)))	Burretiokentia_grandiflora)	((Sclerosperma_profizianum	Roystonea_regia)	Serenoa_repens))	((Podococcus_barteri	(((Reinhardtia_simplex	(Reinhardtia_latisecta	Reinhardtia_paiewonskiana))	Attalea_speciosa)	(Bactris_major	(Elaeis_oleifera	Elaeis_guineensis))))	((Chamaedorea_seifrizii	Iriartea_deltoidea)	(Orania_palindan	Pseudophoenix_vinifera))))	Calamus_caryotoides);
((Podococcus_barteri	((((((((((Pelagodoxa_henryana	(Dictyosperma_album	(Dypsis_decaryi	Geonoma_undata)))	Manicaria_saccifera)	(Oenocarpus_minor	Prestoea_acuminata))	Heterospathe_cagayanensis)	((Burretiokentia_grandiflora	((Reinhardtia_simplex	(Reinhardtia_latisecta	Reinhardtia_paiewonskiana))	Attalea_speciosa))	(Bactris_major	(Elaeis_oleifera	Elaeis_guineensis))))	Iriartea_deltoidea)	((Roystonea_regia	(Leopoldinia_pulchra	Hydriastele_microspadix))	Serenoa_repens))	(Sabal_domingensis	Pseudophoenix_vinifera))	Orania_palindan)	(Chamaedorea_seifrizii	Sclerosperma_profizianum)))	Calamus_caryotoides);
((Hydriastele_microspadix	((Sclerosperma_profizianum	(Sabal_domingensis	Serenoa_repens))	((((((Leopoldinia_pulchra	Podococcus_barteri)	((((Dictyosperma_album	Manicaria_saccifera)	(Dypsis_decaryi	Pelagodoxa_henryana))	(Oenocarpus_minor	Prestoea_acuminata))	((Burretiokentia_grandiflora	Heterospathe_cagayanensis)	Geonoma_undata)))	(Pseudophoenix_vinifera	Roystonea_regia))	(((Reinhardtia_simplex	(Reinhardtia_latisecta	Reinhardtia_paiewonskiana))	Attalea_speciosa)	(Bactris_major	(Elaeis_oleifera	Elaeis_guineensis))))	Orania_palindan)	(Iriartea_deltoidea	Chamaedorea_seifrizii))))	Calamus_caryotoides);
((((((((Dictyosperma_album	((Manicaria_saccifera	(Hydriastele_microspadix	(Burretiokentia_grandiflora	Heterospathe_cagayanensis)))	((Dypsis_decaryi	(Oenocarpus_minor	Prestoea_acuminata))	(Geonoma_undata	Pelagodoxa_henryana))))	(Sclerosperma_profizianum	(Leopoldinia_pulchra	Podococcus_barteri)))	Bactris_major)	((Elaeis_oleifera	Elaeis_guineensis)	((Reinhardtia_simplex	(Reinhardtia_latisecta	Reinhardtia_paiewonskiana))	(Iriartea_deltoidea	Attalea_speciosa))))	Orania_palindan)	(Pseudophoenix_vinifera	Chamaedorea_seifrizii))	(Roystonea_regia	(Sabal_domingensis	Serenoa_repens)))	Calamus_caryotoides);
((Chamaedorea_seifrizii	(((((Manicaria_saccifera	Dypsis_decaryi)	(Prestoea_acuminata	Oenocarpus_minor))	(Pelagodoxa_henryana	(((Hydriastele_microspadix	Burretiokentia_grandiflora)	Heterospathe_cagayanensis)	(Geonoma_undata	Dictyosperma_album))))	(((Bactris_major	(Elaeis_oleifera	Elaeis_guineensis))	((Reinhardtia_simplex	(Reinhardtia_latisecta	Reinhardtia_paiewonskiana))	Attalea_speciosa))	((Orania_palindan	(Leopoldinia_pulchra	Podococcus_barteri))	Iriartea_deltoidea)))	(Pseudophoenix_vinifera	(Sclerosperma_profizianum	(Roystonea_regia	(Sabal_domingensis	Serenoa_repens))))))	Calamus_caryotoides);
((((Leopoldinia_pulchra	Podococcus_barteri)	Pelagodoxa_henryana)	((((Hydriastele_microspadix	Burretiokentia_grandiflora)	(Geonoma_undata	Heterospathe_cagayanensis))	((Manicaria_saccifera	Dypsis_decaryi)	(Prestoea_acuminata	Oenocarpus_minor)))	(((((Bactris_major	((Elaeis_oleifera	Elaeis_guineensis)	((Reinhardtia_simplex	(Reinhardtia_latisecta	Reinhardtia_paiewonskiana))	Attalea_speciosa)))	(Iriartea_deltoidea	(Pseudophoenix_vinifera	Orania_palindan)))	Chamaedorea_seifrizii)	(Sclerosperma_profizianum	(Roystonea_regia	(Sabal_domingensis	Serenoa_repens))))	Dictyosperma_album)))	Calamus_caryotoides);
((Leopoldinia_pulchra	(Podococcus_barteri	(Orania_palindan	((((Sclerosperma_profizianum	((Sabal_domingensis	Pseudophoenix_vinifera)	Roystonea_regia))	Serenoa_repens)	(Chamaedorea_seifrizii	((((Hydriastele_microspadix	Burretiokentia_grandiflora)	(Geonoma_undata	Heterospathe_cagayanensis))	Dictyosperma_album)	(Pelagodoxa_henryana	((Manicaria_saccifera	Dypsis_decaryi)	(Prestoea_acuminata	Oenocarpus_minor))))))	(((Reinhardtia_simplex	(Reinhardtia_latisecta	Reinhardtia_paiewonskiana))	(Iriartea_deltoidea	Attalea_speciosa))	(Bactris_major	(Elaeis_oleifera	Elaeis_guineensis)))))))	Calamus_caryotoides);
((Bactris_major	((Elaeis_guineensis	Elaeis_oleifera)	(((((Reinhardtia_paiewonskiana	Reinhardtia_latisecta)	Reinhardtia_simplex)	(Iriartea_deltoidea	Attalea_speciosa))	(((Sclerosperma_profizianum	(Leopoldinia_pulchra	Podococcus_barteri))	Orania_palindan)	Pseudophoenix_vinifera))	((((Oenocarpus_minor	Prestoea_acuminata)	(Pelagodoxa_henryana	Dypsis_decaryi))	(Manicaria_saccifera	(Geonoma_undata	((Burretiokentia_grandiflora	Hydriastele_microspadix)	Heterospathe_cagayanensis))))	((Sabal_domingensis	Serenoa_repens)	((Roystonea_regia	Chamaedorea_seifrizii)	Dictyosperma_album))))))	Calamus_caryotoides);
(((Iriartea_deltoidea	Attalea_speciosa)	((((Podococcus_barteri	Orania_palindan)	(((Manicaria_saccifera	(Burretiokentia_grandiflora	(Hydriastele_microspadix	Heterospathe_cagayanensis)))	(((Pelagodoxa_henryana	(Dictyosperma_album	Geonoma_undata))	Leopoldinia_pulchra)	(Dypsis_decaryi	(Oenocarpus_minor	Prestoea_acuminata))))	((Pseudophoenix_vinifera	(((Roystonea_regia	Serenoa_repens)	Sabal_domingensis)	Sclerosperma_profizianum))	Chamaedorea_seifrizii)))	(Bactris_major	(Elaeis_guineensis	Elaeis_oleifera)))	((Reinhardtia_paiewonskiana	Reinhardtia_latisecta)	Reinhardtia_simplex)))	Calamus_caryotoides);
((Podococcus_barteri	(Orania_palindan	(((Roystonea_regia	(Sclerosperma_profizianum	(Serenoa_repens	Sabal_domingensis)))	((Chamaedorea_seifrizii	Bactris_major)	(Elaeis_guineensis	Elaeis_oleifera)))	(Pseudophoenix_vinifera	((((((Dypsis_decaryi	Pelagodoxa_henryana)	Geonoma_undata)	Burretiokentia_grandiflora)	((Hydriastele_microspadix	Leopoldinia_pulchra)	Dictyosperma_album))	(Heterospathe_cagayanensis	((Oenocarpus_minor	Prestoea_acuminata)	Manicaria_saccifera)))	(Attalea_speciosa	(((Reinhardtia_paiewonskiana	Reinhardtia_latisecta)	Reinhardtia_simplex)	Iriartea_deltoidea)))))))	Calamus_caryotoides);
((Bactris_major	((Elaeis_guineensis	Elaeis_oleifera)	(((Dictyosperma_album	Chamaedorea_seifrizii)	(Sclerosperma_profizianum	((Serenoa_repens	Sabal_domingensis)	Roystonea_regia)))	((((Heterospathe_cagayanensis	Manicaria_saccifera)	((Oenocarpus_minor	Prestoea_acuminata)	Dypsis_decaryi))	((Pelagodoxa_henryana	Geonoma_undata)	(Leopoldinia_pulchra	(Hydriastele_microspadix	Burretiokentia_grandiflora))))	(((Orania_palindan	Pseudophoenix_vinifera)	Podococcus_barteri)	(((Reinhardtia_paiewonskiana	Reinhardtia_latisecta)	Reinhardtia_simplex)	(Iriartea_deltoidea	Attalea_speciosa)))))))	Calamus_caryotoides);
((Podococcus_barteri	(Orania_palindan	((Iriartea_deltoidea	(((((Reinhardtia_paiewonskiana	Reinhardtia_latisecta)	Reinhardtia_simplex)	Attalea_speciosa)	(Bactris_major	(Elaeis_guineensis	Elaeis_oleifera)))	(Roystonea_regia	((Serenoa_repens	Sabal_domingensis)	(Pseudophoenix_vinifera	(Sclerosperma_profizianum	(Leopoldinia_pulchra	Chamaedorea_seifrizii)))))))	(((Manicaria_saccifera	(Prestoea_acuminata	(Dypsis_decaryi	Oenocarpus_minor)))	(Pelagodoxa_henryana	(Dictyosperma_album	Geonoma_undata)))	(Hydriastele_microspadix	(Heterospathe_cagayanensis	Burretiokentia_grandiflora))))))	Calamus_caryotoides);
(((Chamaedorea_seifrizii	Leopoldinia_pulchra)	(Serenoa_repens	(Roystonea_regia	(Bactris_major	((Elaeis_guineensis	Elaeis_oleifera)	((Sabal_domingensis	Pseudophoenix_vinifera)	((Sclerosperma_profizianum	Podococcus_barteri)	(((Iriartea_deltoidea	((Reinhardtia_paiewonskiana	Reinhardtia_latisecta)	Reinhardtia_simplex))	Attalea_speciosa)	(((((Dypsis_decaryi	Manicaria_saccifera)	(Prestoea_acuminata	Oenocarpus_minor))	(Pelagodoxa_henryana	Geonoma_undata))	((Hydriastele_microspadix	(Heterospathe_cagayanensis	Burretiokentia_grandiflora))	Dictyosperma_album))	Orania_palindan)))))))))	Calamus_caryotoides);
(((Roystonea_regia	Serenoa_repens)	(Chamaedorea_seifrizii	(((Attalea_speciosa	((Reinhardtia_paiewonskiana	Reinhardtia_latisecta)	Reinhardtia_simplex))	(((Sabal_domingensis	Pseudophoenix_vinifera)	Iriartea_deltoidea)	((((Hydriastele_microspadix	(Heterospathe_cagayanensis	(((Dictyosperma_album	Geonoma_undata)	Dypsis_decaryi)	Burretiokentia_grandiflora)))	((Prestoea_acuminata	Oenocarpus_minor)	Manicaria_saccifera))	(Leopoldinia_pulchra	Pelagodoxa_henryana))	(Sclerosperma_profizianum	(Orania_palindan	Podococcus_barteri)))))	(Bactris_major	(Elaeis_guineensis	Elaeis_oleifera)))))	Calamus_caryotoides);
(((Pseudophoenix_vinifera	(((((((Heterospathe_cagayanensis	(Prestoea_acuminata	(Manicaria_saccifera	(Dypsis_decaryi	(Burretiokentia_grandiflora	(Oenocarpus_minor	Hydriastele_microspadix))))))	Leopoldinia_pulchra)	((Dictyosperma_album	Geonoma_undata)	Pelagodoxa_henryana))	Iriartea_deltoidea)	(Orania_palindan	(Podococcus_barteri	Sclerosperma_profizianum)))	((Bactris_major	(Elaeis_guineensis	Elaeis_oleifera))	(Attalea_speciosa	((Reinhardtia_paiewonskiana	Reinhardtia_latisecta)	Reinhardtia_simplex))))	Roystonea_regia))	((Sabal_domingensis	Serenoa_repens)	Chamaedorea_seifrizii))	Calamus_caryotoides);
((Roystonea_regia	(((((Leopoldinia_pulchra	((Burretiokentia_grandiflora	((Manicaria_saccifera	Dypsis_decaryi)	(Oenocarpus_minor	Prestoea_acuminata)))	(((Dictyosperma_album	Geonoma_undata)	Pelagodoxa_henryana)	(Hydriastele_microspadix	Heterospathe_cagayanensis))))	(Bactris_major	(Elaeis_guineensis	Elaeis_oleifera)))	((((Attalea_speciosa	(Iriartea_deltoidea	((Reinhardtia_paiewonskiana	Reinhardtia_latisecta)	Reinhardtia_simplex)))	(Orania_palindan	Podococcus_barteri))	Pseudophoenix_vinifera)	Chamaedorea_seifrizii))	Sclerosperma_profizianum)	(Sabal_domingensis	Serenoa_repens)))	Calamus_caryotoides);
((Roystonea_regia	(((((Iriartea_deltoidea	Chamaedorea_seifrizii)	(((Bactris_major	(Elaeis_guineensis	Elaeis_oleifera))	(((Reinhardtia_paiewonskiana	Reinhardtia_latisecta)	Reinhardtia_simplex)	Attalea_speciosa))	(((Hydriastele_microspadix	Heterospathe_cagayanensis)	(Dictyosperma_album	Burretiokentia_grandiflora))	(((Geonoma_undata	Pelagodoxa_henryana)	(Podococcus_barteri	Leopoldinia_pulchra))	(Manicaria_saccifera	(Dypsis_decaryi	(Oenocarpus_minor	Prestoea_acuminata)))))))	(Orania_palindan	Pseudophoenix_vinifera))	Sclerosperma_profizianum)	(Sabal_domingensis	Serenoa_repens)))	Calamus_caryotoides);
((Bactris_major	((((((Orania_palindan	Podococcus_barteri)	Pseudophoenix_vinifera)	((Reinhardtia_simplex	(Reinhardtia_paiewonskiana	Reinhardtia_latisecta))	(Iriartea_deltoidea	Attalea_speciosa)))	((((Oenocarpus_minor	Prestoea_acuminata)	(Dypsis_decaryi	Pelagodoxa_henryana))	(Dictyosperma_album	Manicaria_saccifera))	((Geonoma_undata	Burretiokentia_grandiflora)	((Leopoldinia_pulchra	Hydriastele_microspadix)	Heterospathe_cagayanensis))))	((Sclerosperma_profizianum	Chamaedorea_seifrizii)	((Roystonea_regia	Sabal_domingensis)	Serenoa_repens)))	(Elaeis_oleifera	Elaeis_guineensis)))	Calamus_caryotoides);
((((Leopoldinia_pulchra	Hydriastele_microspadix)	Roystonea_regia)	((((Elaeis_oleifera	Elaeis_guineensis)	Bactris_major)	(((Pseudophoenix_vinifera	(Orania_palindan	Podococcus_barteri))	(Attalea_speciosa	(Iriartea_deltoidea	(Reinhardtia_simplex	(Reinhardtia_paiewonskiana	Reinhardtia_latisecta)))))	((Heterospathe_cagayanensis	(Burretiokentia_grandiflora	(Manicaria_saccifera	(Dypsis_decaryi	(Oenocarpus_minor	Prestoea_acuminata)))))	(Pelagodoxa_henryana	(Dictyosperma_album	Geonoma_undata)))))	((Serenoa_repens	(Sclerosperma_profizianum	Chamaedorea_seifrizii))	Sabal_domingensis)))	Calamus_caryotoides);
((Leopoldinia_pulchra	(Hydriastele_microspadix	(((Roystonea_regia	(Pseudophoenix_vinifera	((((((Dictyosperma_album	(Burretiokentia_grandiflora	Geonoma_undata))	Heterospathe_cagayanensis)	(((Dypsis_decaryi	(Oenocarpus_minor	Prestoea_acuminata))	Manicaria_saccifera)	Pelagodoxa_henryana))	(Orania_palindan	Podococcus_barteri))	(((Elaeis_oleifera	Elaeis_guineensis)	Bactris_major)	(Attalea_speciosa	(Reinhardtia_simplex	(Reinhardtia_paiewonskiana	Reinhardtia_latisecta)))))	(Chamaedorea_seifrizii	Iriartea_deltoidea))))	(Serenoa_repens	Sclerosperma_profizianum))	Sabal_domingensis)))	Calamus_caryotoides);
((Bactris_major	(((Attalea_speciosa	(Reinhardtia_simplex	(Reinhardtia_paiewonskiana	Reinhardtia_latisecta)))	((Orania_palindan	(Burretiokentia_grandiflora	Podococcus_barteri))	(((Chamaedorea_seifrizii	Iriartea_deltoidea)	((((Dypsis_decaryi	(Oenocarpus_minor	Prestoea_acuminata))	Manicaria_saccifera)	(Dictyosperma_album	Heterospathe_cagayanensis))	(Geonoma_undata	Pelagodoxa_henryana)))	(Pseudophoenix_vinifera	((((Hydriastele_microspadix	(Sabal_domingensis	Serenoa_repens))	Sclerosperma_profizianum)	Roystonea_regia)	Leopoldinia_pulchra)))))	(Elaeis_oleifera	Elaeis_guineensis)))	Calamus_caryotoides);
((Pseudophoenix_vinifera	((Chamaedorea_seifrizii	((((Sabal_domingensis	Serenoa_repens)	(Hydriastele_microspadix	Leopoldinia_pulchra))	Sclerosperma_profizianum)	Roystonea_regia))	(((Orania_palindan	Iriartea_deltoidea)	(((Dictyosperma_album	Heterospathe_cagayanensis)	Geonoma_undata)	(((Manicaria_saccifera	Pelagodoxa_henryana)	(Podococcus_barteri	((Oenocarpus_minor	Dypsis_decaryi)	Burretiokentia_grandiflora)))	Prestoea_acuminata)))	(((Elaeis_oleifera	Elaeis_guineensis)	Bactris_major)	(Attalea_speciosa	(Reinhardtia_simplex	(Reinhardtia_paiewonskiana	Reinhardtia_latisecta)))))))	Calamus_caryotoides);
(((Serenoa_repens	(Sclerosperma_profizianum	Chamaedorea_seifrizii))	((Sabal_domingensis	(Roystonea_regia	(Hydriastele_microspadix	Leopoldinia_pulchra)))	(((Orania_palindan	(Podococcus_barteri	(((Pelagodoxa_henryana	Geonoma_undata)	Heterospathe_cagayanensis)	((((Oenocarpus_minor	Prestoea_acuminata)	Dypsis_decaryi)	Manicaria_saccifera)	(Burretiokentia_grandiflora	Dictyosperma_album)))))	(((Elaeis_oleifera	Elaeis_guineensis)	Bactris_major)	((Iriartea_deltoidea	Attalea_speciosa)	(Reinhardtia_simplex	(Reinhardtia_paiewonskiana	Reinhardtia_latisecta)))))	Pseudophoenix_vinifera)))	Calamus_caryotoides);
(((((Sclerosperma_profizianum	(Podococcus_barteri	Orania_palindan))	Pelagodoxa_henryana)	((((((Serenoa_repens	Hydriastele_microspadix)	Heterospathe_cagayanensis)	(Iriartea_deltoidea	Chamaedorea_seifrizii))	Burretiokentia_grandiflora)	(Manicaria_saccifera	(Bactris_major	(Attalea_speciosa	((Elaeis_oleifera	Elaeis_guineensis)	(Geonoma_undata	(Reinhardtia_simplex	(Reinhardtia_paiewonskiana	Reinhardtia_latisecta))))))))	((Dictyosperma_album	(Roystonea_regia	(Pseudophoenix_vinifera	Sabal_domingensis)))	((Oenocarpus_minor	Prestoea_acuminata)	Dypsis_decaryi))))	Leopoldinia_pulchra)	Calamus_caryotoides);
((Podococcus_barteri	(Orania_palindan	(((((Pseudophoenix_vinifera	((Serenoa_repens	Roystonea_regia)	Sabal_domingensis))	((Bactris_major	((Elaeis_oleifera	Elaeis_guineensis)	(Attalea_speciosa	((Dictyosperma_album	Geonoma_undata)	(Reinhardtia_simplex	(Reinhardtia_paiewonskiana	Reinhardtia_latisecta))))))	Chamaedorea_seifrizii))	((Manicaria_saccifera	((Heterospathe_cagayanensis	(Hydriastele_microspadix	Burretiokentia_grandiflora))	(Leopoldinia_pulchra	Pelagodoxa_henryana)))	((Oenocarpus_minor	Prestoea_acuminata)	Dypsis_decaryi)))	Iriartea_deltoidea)	Sclerosperma_profizianum)))	Calamus_caryotoides);
(((Sabal_domingensis	Serenoa_repens)	(Roystonea_regia	((((((((Leopoldinia_pulchra	Podococcus_barteri)	(Hydriastele_microspadix	Sclerosperma_profizianum))	Orania_palindan)	((((Dictyosperma_album	Geonoma_undata)	Pelagodoxa_henryana)	((Manicaria_saccifera	Heterospathe_cagayanensis)	((Oenocarpus_minor	Prestoea_acuminata)	Dypsis_decaryi)))	Burretiokentia_grandiflora))	Iriartea_deltoidea)	((Attalea_speciosa	(Reinhardtia_simplex	(Reinhardtia_paiewonskiana	Reinhardtia_latisecta)))	(Bactris_major	(Elaeis_oleifera	Elaeis_guineensis))))	Chamaedorea_seifrizii)	Pseudophoenix_vinifera)))	Calamus_caryotoides);
(((Sabal_domingensis	Serenoa_repens)	(Roystonea_regia	(((((Geonoma_undata	((Burretiokentia_grandiflora	(Attalea_speciosa	(Reinhardtia_simplex	(Reinhardtia_paiewonskiana	Reinhardtia_latisecta))))	(Bactris_major	(Elaeis_oleifera	Elaeis_guineensis))))	(Heterospathe_cagayanensis	((((Oenocarpus_minor	Prestoea_acuminata)	Dypsis_decaryi)	Manicaria_saccifera)	Dictyosperma_album)))	((Orania_palindan	((Leopoldinia_pulchra	Podococcus_barteri)	(Pelagodoxa_henryana	(Hydriastele_microspadix	Sclerosperma_profizianum))))	Iriartea_deltoidea))	Chamaedorea_seifrizii)	Pseudophoenix_vinifera)))	Calamus_caryotoides);
(((((((((Manicaria_saccifera	(Oenocarpus_minor	Prestoea_acuminata))	((Dypsis_decaryi	(Hydriastele_microspadix	Burretiokentia_grandiflora))	Heterospathe_cagayanensis))	(Pelagodoxa_henryana	(Dictyosperma_album	Geonoma_undata)))	(Iriartea_deltoidea	(((((Reinhardtia_paiewonskiana	Reinhardtia_latisecta)	Reinhardtia_simplex)	((Leopoldinia_pulchra	Podococcus_barteri)	Attalea_speciosa))	(Bactris_major	(Elaeis_oleifera	Elaeis_guineensis)))	Orania_palindan)))	Pseudophoenix_vinifera)	Roystonea_regia)	Chamaedorea_seifrizii)	(Sclerosperma_profizianum	(Sabal_domingensis	Serenoa_repens)))	Calamus_caryotoides);
((Chamaedorea_seifrizii	(((((Reinhardtia_paiewonskiana	Reinhardtia_latisecta)	Reinhardtia_simplex)	((Sclerosperma_profizianum	(Orania_palindan	Podococcus_barteri))	(Iriartea_deltoidea	Attalea_speciosa)))	((Bactris_major	(Elaeis_oleifera	Elaeis_guineensis))	(Leopoldinia_pulchra	((((Dictyosperma_album	(Heterospathe_cagayanensis	Geonoma_undata))	((Dypsis_decaryi	(Oenocarpus_minor	Prestoea_acuminata))	Manicaria_saccifera))	(Hydriastele_microspadix	Pelagodoxa_henryana))	Burretiokentia_grandiflora))))	(Pseudophoenix_vinifera	(Roystonea_regia	(Sabal_domingensis	Serenoa_repens)))))	Calamus_caryotoides);
((Chamaedorea_seifrizii	(((Bactris_major	(Elaeis_oleifera	Elaeis_guineensis))	(((Hydriastele_microspadix	Leopoldinia_pulchra)	((Dictyosperma_album	(Burretiokentia_grandiflora	((Oenocarpus_minor	Prestoea_acuminata)	(Manicaria_saccifera	Dypsis_decaryi))))	((Pelagodoxa_henryana	Geonoma_undata)	Heterospathe_cagayanensis)))	((Sclerosperma_profizianum	(Orania_palindan	Podococcus_barteri))	((Iriartea_deltoidea	Attalea_speciosa)	((Reinhardtia_paiewonskiana	Reinhardtia_latisecta)	Reinhardtia_simplex)))))	(Pseudophoenix_vinifera	(Roystonea_regia	(Sabal_domingensis	Serenoa_repens)))))	Calamus_caryotoides);
((Chamaedorea_seifrizii	((Sabal_domingensis	(Serenoa_repens	Sclerosperma_profizianum))	((Pseudophoenix_vinifera	Roystonea_regia)	((Dictyosperma_album	(((Hydriastele_microspadix	(Heterospathe_cagayanensis	(Geonoma_undata	Burretiokentia_grandiflora)))	(((Oenocarpus_minor	Prestoea_acuminata)	Dypsis_decaryi)	Manicaria_saccifera))	(Pelagodoxa_henryana	Leopoldinia_pulchra)))	(((Bactris_major	(Elaeis_oleifera	Elaeis_guineensis))	((Iriartea_deltoidea	Attalea_speciosa)	(((Reinhardtia_paiewonskiana	Reinhardtia_latisecta)	Reinhardtia_simplex)	Podococcus_barteri)))	Orania_palindan)))))	Calamus_caryotoides);
(((Chamaedorea_seifrizii	(Serenoa_repens	Sclerosperma_profizianum))	(Roystonea_regia	((((Bactris_major	(Elaeis_oleifera	Elaeis_guineensis))	((Leopoldinia_pulchra	Attalea_speciosa)	((Reinhardtia_paiewonskiana	Reinhardtia_latisecta)	Reinhardtia_simplex)))	(Iriartea_deltoidea	((Podococcus_barteri	Orania_palindan)	((((Oenocarpus_minor	Prestoea_acuminata)	Pelagodoxa_henryana)	Manicaria_saccifera)	((Geonoma_undata	Dictyosperma_album)	(Hydriastele_microspadix	(Heterospathe_cagayanensis	(Dypsis_decaryi	Burretiokentia_grandiflora))))))))	(Sabal_domingensis	Pseudophoenix_vinifera))))	Calamus_caryotoides);
((Roystonea_regia	((Sabal_domingensis	(Serenoa_repens	Sclerosperma_profizianum))	((Chamaedorea_seifrizii	Pseudophoenix_vinifera)	(((Leopoldinia_pulchra	((((Pelagodoxa_henryana	(Hydriastele_microspadix	Burretiokentia_grandiflora))	(Dypsis_decaryi	(Oenocarpus_minor	Prestoea_acuminata)))	(Manicaria_saccifera	(Geonoma_undata	Dictyosperma_album)))	Heterospathe_cagayanensis))	((Bactris_major	(Elaeis_oleifera	Elaeis_guineensis))	((Podococcus_barteri	(Iriartea_deltoidea	Attalea_speciosa))	((Reinhardtia_paiewonskiana	Reinhardtia_latisecta)	Reinhardtia_simplex))))	Orania_palindan))))	Calamus_caryotoides);
((Bactris_major	((Elaeis_oleifera	Elaeis_guineensis)	((((Reinhardtia_paiewonskiana	Reinhardtia_latisecta)	Reinhardtia_simplex)	(((((Leopoldinia_pulchra	Hydriastele_microspadix)	Podococcus_barteri)	((((Dypsis_decaryi	(Oenocarpus_minor	Prestoea_acuminata))	Manicaria_saccifera)	Heterospathe_cagayanensis)	(Pelagodoxa_henryana	((Burretiokentia_grandiflora	Geonoma_undata)	Dictyosperma_album))))	(Pseudophoenix_vinifera	Orania_palindan))	((Iriartea_deltoidea	Chamaedorea_seifrizii)	(Roystonea_regia	(Sabal_domingensis	(Serenoa_repens	Sclerosperma_profizianum))))))	Attalea_speciosa)))	Calamus_caryotoides);
((Roystonea_regia	(((Leopoldinia_pulchra	Hydriastele_microspadix)	(Sabal_domingensis	Serenoa_repens))	((Chamaedorea_seifrizii	Sclerosperma_profizianum)	(((Pseudophoenix_vinifera	(Orania_palindan	Podococcus_barteri))	(((Attalea_speciosa	((Reinhardtia_paiewonskiana	Reinhardtia_latisecta)	Reinhardtia_simplex))	Iriartea_deltoidea)	((((Oenocarpus_minor	Prestoea_acuminata)	Manicaria_saccifera)	((Pelagodoxa_henryana	Dypsis_decaryi)	((Burretiokentia_grandiflora	Geonoma_undata)	Dictyosperma_album)))	Heterospathe_cagayanensis)))	(Bactris_major	(Elaeis_oleifera	Elaeis_guineensis))))))	Calamus_caryotoides);
((Leopoldinia_pulchra	(Hydriastele_microspadix	(Roystonea_regia	((Sabal_domingensis	Serenoa_repens)	((((((Reinhardtia_paiewonskiana	Reinhardtia_latisecta)	Reinhardtia_simplex)	(Iriartea_deltoidea	Attalea_speciosa))	(((Manicaria_saccifera	((((Pelagodoxa_henryana	Dypsis_decaryi)	(Geonoma_undata	Dictyosperma_album))	Burretiokentia_grandiflora)	(Oenocarpus_minor	Prestoea_acuminata)))	Heterospathe_cagayanensis)	(Pseudophoenix_vinifera	(Orania_palindan	Podococcus_barteri))))	(Bactris_major	(Elaeis_oleifera	Elaeis_guineensis)))	(Chamaedorea_seifrizii	Sclerosperma_profizianum))))))	Calamus_caryotoides);
((((((Pseudophoenix_vinifera	((((Attalea_speciosa	((Reinhardtia_paiewonskiana	Reinhardtia_latisecta)	Reinhardtia_simplex))	(Bactris_major	(Elaeis_oleifera	Elaeis_guineensis)))	(Chamaedorea_seifrizii	Iriartea_deltoidea))	(((((Oenocarpus_minor	Pelagodoxa_henryana)	(Geonoma_undata	Dictyosperma_album))	(Heterospathe_cagayanensis	(Manicaria_saccifera	(Dypsis_decaryi	Prestoea_acuminata))))	Burretiokentia_grandiflora)	(Orania_palindan	(Leopoldinia_pulchra	Podococcus_barteri)))))	Roystonea_regia)	Sclerosperma_profizianum)	(Sabal_domingensis	Serenoa_repens))	Hydriastele_microspadix)	Calamus_caryotoides);
((((Bactris_major	(Elaeis_guineensis	Elaeis_oleifera))	(Pseudophoenix_vinifera	((Orania_palindan	Podococcus_barteri)	(((((Manicaria_saccifera	Dypsis_decaryi)	(Oenocarpus_minor	Prestoea_acuminata))	((Dictyosperma_album	Geonoma_undata)	Pelagodoxa_henryana))	((Heterospathe_cagayanensis	Burretiokentia_grandiflora)	Hydriastele_microspadix))	(((Reinhardtia_paiewonskiana	Reinhardtia_latisecta)	Reinhardtia_simplex)	(Iriartea_deltoidea	Attalea_speciosa))))))	(Chamaedorea_seifrizii	(Sclerosperma_profizianum	(Roystonea_regia	(Leopoldinia_pulchra	(Sabal_domingensis	Serenoa_repens))))))	Calamus_caryotoides);
(((((Bactris_major	(Elaeis_guineensis	Elaeis_oleifera))	(((Reinhardtia_paiewonskiana	Reinhardtia_latisecta)	Reinhardtia_simplex)	(Iriartea_deltoidea	Attalea_speciosa)))	((Sclerosperma_profizianum	Serenoa_repens)	(Orania_palindan	((Heterospathe_cagayanensis	(((((Dictyosperma_album	Geonoma_undata)	Pelagodoxa_henryana)	(Leopoldinia_pulchra	Podococcus_barteri))	((Hydriastele_microspadix	Burretiokentia_grandiflora)	(Dypsis_decaryi	(Oenocarpus_minor	Prestoea_acuminata))))	Manicaria_saccifera))	(Sabal_domingensis	Pseudophoenix_vinifera)))))	(Chamaedorea_seifrizii	Roystonea_regia))	Calamus_caryotoides);
((((((Roystonea_regia	Pseudophoenix_vinifera)	(((((Dictyosperma_album	Geonoma_undata)	((Leopoldinia_pulchra	Podococcus_barteri)	(Burretiokentia_grandiflora	((Pelagodoxa_henryana	(Manicaria_saccifera	Dypsis_decaryi))	(Oenocarpus_minor	Prestoea_acuminata)))))	(Heterospathe_cagayanensis	Hydriastele_microspadix))	((Bactris_major	(Elaeis_guineensis	Elaeis_oleifera))	(((Reinhardtia_paiewonskiana	Reinhardtia_latisecta)	Reinhardtia_simplex)	Attalea_speciosa)))	Iriartea_deltoidea))	Orania_palindan)	Chamaedorea_seifrizii)	((Serenoa_repens	Sabal_domingensis)	Sclerosperma_profizianum))	Calamus_caryotoides);
((Bactris_major	(((Elaeis_guineensis	Elaeis_oleifera)	(((Iriartea_deltoidea	((Reinhardtia_paiewonskiana	Reinhardtia_latisecta)	Reinhardtia_simplex))	Attalea_speciosa)	((Pseudophoenix_vinifera	((Serenoa_repens	Sabal_domingensis)	Roystonea_regia))	(((((Sclerosperma_profizianum	(Leopoldinia_pulchra	Hydriastele_microspadix))	Podococcus_barteri)	(Burretiokentia_grandiflora	((((Geonoma_undata	Dictyosperma_album)	(Pelagodoxa_henryana	Dypsis_decaryi))	(Oenocarpus_minor	Prestoea_acuminata))	Manicaria_saccifera)))	Heterospathe_cagayanensis)	Orania_palindan))))	Chamaedorea_seifrizii))	Calamus_caryotoides);
((Bactris_major	((Elaeis_guineensis	Elaeis_oleifera)	(((Roystonea_regia	Chamaedorea_seifrizii)	(Serenoa_repens	Sabal_domingensis))	((((Attalea_speciosa	Iriartea_deltoidea)	Pseudophoenix_vinifera)	(((Reinhardtia_paiewonskiana	Reinhardtia_latisecta)	Reinhardtia_simplex)	(Orania_palindan	((Podococcus_barteri	Leopoldinia_pulchra)	Sclerosperma_profizianum))))	((Hydriastele_microspadix	Burretiokentia_grandiflora)	((Heterospathe_cagayanensis	((Dypsis_decaryi	(Oenocarpus_minor	Prestoea_acuminata))	Manicaria_saccifera))	((Geonoma_undata	Dictyosperma_album)	Pelagodoxa_henryana)))))))	Calamus_caryotoides);
((Leopoldinia_pulchra	((((((((Oenocarpus_minor	Prestoea_acuminata)	((Geonoma_undata	Dictyosperma_album)	(Dypsis_decaryi	Pelagodoxa_henryana)))	(Heterospathe_cagayanensis	(Hydriastele_microspadix	Burretiokentia_grandiflora)))	Manicaria_saccifera)	((Bactris_major	(Elaeis_guineensis	Elaeis_oleifera))	((Roystonea_regia	Chamaedorea_seifrizii)	(Sclerosperma_profizianum	(Serenoa_repens	Sabal_domingensis)))))	((Iriartea_deltoidea	(Attalea_speciosa	((Reinhardtia_paiewonskiana	Reinhardtia_latisecta)	Reinhardtia_simplex)))	Pseudophoenix_vinifera))	Orania_palindan)	Podococcus_barteri))	Calamus_caryotoides);
((Bactris_major	((Elaeis_guineensis	Elaeis_oleifera)	(((Leopoldinia_pulchra	(((Podococcus_barteri	(((Manicaria_saccifera	Dypsis_decaryi)	(Oenocarpus_minor	Prestoea_acuminata))	Burretiokentia_grandiflora))	Pelagodoxa_henryana)	((Geonoma_undata	Dictyosperma_album)	Heterospathe_cagayanensis)))	(((Hydriastele_microspadix	(Roystonea_regia	(Serenoa_repens	Sabal_domingensis)))	Sclerosperma_profizianum)	(Chamaedorea_seifrizii	(Orania_palindan	Pseudophoenix_vinifera))))	(Iriartea_deltoidea	(Attalea_speciosa	((Reinhardtia_paiewonskiana	Reinhardtia_latisecta)	Reinhardtia_simplex))))))	Calamus_caryotoides);
(((((Orania_palindan	Pseudophoenix_vinifera)	(((Dictyosperma_album	((Dypsis_decaryi	(Oenocarpus_minor	Prestoea_acuminata))	(Manicaria_saccifera	Heterospathe_cagayanensis)))	(Podococcus_barteri	(Geonoma_undata	Pelagodoxa_henryana)))	(Iriartea_deltoidea	Burretiokentia_grandiflora)))	(((Leopoldinia_pulchra	Attalea_speciosa)	((Reinhardtia_paiewonskiana	Reinhardtia_latisecta)	Reinhardtia_simplex))	(Bactris_major	(Elaeis_guineensis	Elaeis_oleifera))))	((((Serenoa_repens	Sabal_domingensis)	(Hydriastele_microspadix	Roystonea_regia))	Sclerosperma_profizianum)	Chamaedorea_seifrizii))	Calamus_caryotoides);
((Bactris_major	((Elaeis_guineensis	Elaeis_oleifera)	(((((Serenoa_repens	Sabal_domingensis)	(Hydriastele_microspadix	Roystonea_regia))	Sclerosperma_profizianum)	((Iriartea_deltoidea	Chamaedorea_seifrizii)	(((Orania_palindan	Pseudophoenix_vinifera)	((Podococcus_barteri	(Burretiokentia_grandiflora	((Manicaria_saccifera	Dypsis_decaryi)	(Oenocarpus_minor	Prestoea_acuminata))))	((Pelagodoxa_henryana	Geonoma_undata)	Heterospathe_cagayanensis)))	Dictyosperma_album)))	((Leopoldinia_pulchra	Attalea_speciosa)	((Reinhardtia_paiewonskiana	Reinhardtia_latisecta)	Reinhardtia_simplex)))))	Calamus_caryotoides);
((Bactris_major	((Elaeis_guineensis	Elaeis_oleifera)	((((Orania_palindan	Chamaedorea_seifrizii)	((Sclerosperma_profizianum	Hydriastele_microspadix)	(Serenoa_repens	Sabal_domingensis)))	(((Pelagodoxa_henryana	(Podococcus_barteri	(Burretiokentia_grandiflora	((Manicaria_saccifera	Dypsis_decaryi)	(Oenocarpus_minor	Prestoea_acuminata)))))	(Geonoma_undata	Heterospathe_cagayanensis))	(Pseudophoenix_vinifera	(Roystonea_regia	Dictyosperma_album))))	((Leopoldinia_pulchra	Attalea_speciosa)	(Iriartea_deltoidea	((Reinhardtia_paiewonskiana	Reinhardtia_latisecta)	Reinhardtia_simplex))))))	Calamus_caryotoides);
((((Elaeis_oleifera	Elaeis_guineensis)	(((Iriartea_deltoidea	Attalea_speciosa)	((Reinhardtia_paiewonskiana	Reinhardtia_latisecta)	Reinhardtia_simplex))	((((((Hydriastele_microspadix	(Leopoldinia_pulchra	Podococcus_barteri))	(Burretiokentia_grandiflora	((Prestoea_acuminata	Oenocarpus_minor)	(Dypsis_decaryi	Manicaria_saccifera))))	(Geonoma_undata	Pelagodoxa_henryana))	Heterospathe_cagayanensis)	Orania_palindan)	(Dictyosperma_album	(((Roystonea_regia	(Serenoa_repens	Sabal_domingensis))	(Sclerosperma_profizianum	Chamaedorea_seifrizii))	Pseudophoenix_vinifera)))))	Bactris_major)	Calamus_caryotoides);
(((((((Heterospathe_cagayanensis	Manicaria_saccifera)	Dictyosperma_album)	((Geonoma_undata	(Dypsis_decaryi	Pelagodoxa_henryana))	(Prestoea_acuminata	Oenocarpus_minor)))	Burretiokentia_grandiflora)	((((Roystonea_regia	(Hydriastele_microspadix	(Sclerosperma_profizianum	(Serenoa_repens	Sabal_domingensis))))	(((Bactris_major	(Elaeis_oleifera	Elaeis_guineensis))	(Attalea_speciosa	((Reinhardtia_paiewonskiana	Reinhardtia_latisecta)	Reinhardtia_simplex)))	(Iriartea_deltoidea	Chamaedorea_seifrizii)))	Orania_palindan)	Pseudophoenix_vinifera))	(Leopoldinia_pulchra	Podococcus_barteri))	Calamus_caryotoides);
((Roystonea_regia	(Pseudophoenix_vinifera	(((((Sclerosperma_profizianum	(Leopoldinia_pulchra	Podococcus_barteri))	(((Dictyosperma_album	(Prestoea_acuminata	Oenocarpus_minor))	(Manicaria_saccifera	(Dypsis_decaryi	Burretiokentia_grandiflora)))	(Geonoma_undata	Pelagodoxa_henryana)))	(Hydriastele_microspadix	Heterospathe_cagayanensis))	((Bactris_major	((Elaeis_oleifera	Elaeis_guineensis)	((Reinhardtia_paiewonskiana	Reinhardtia_latisecta)	Reinhardtia_simplex)))	Attalea_speciosa))	((Orania_palindan	(Iriartea_deltoidea	Chamaedorea_seifrizii))	(Serenoa_repens	Sabal_domingensis)))))	Calamus_caryotoides);
((((Roystonea_regia	(Sclerosperma_profizianum	(Serenoa_repens	Sabal_domingensis)))	(((((((Oenocarpus_minor	((Dypsis_decaryi	Manicaria_saccifera)	Prestoea_acuminata))	Pelagodoxa_henryana)	(Heterospathe_cagayanensis	(Hydriastele_microspadix	Burretiokentia_grandiflora)))	(Dictyosperma_album	Geonoma_undata))	Leopoldinia_pulchra)	(((Attalea_speciosa	(Iriartea_deltoidea	((Reinhardtia_paiewonskiana	Reinhardtia_latisecta)	Reinhardtia_simplex)))	(Bactris_major	(Elaeis_oleifera	Elaeis_guineensis)))	(Orania_palindan	Podococcus_barteri)))	Pseudophoenix_vinifera))	Chamaedorea_seifrizii)	Calamus_caryotoides);
((Bactris_major	((Elaeis_oleifera	Elaeis_guineensis)	((((Orania_palindan	Podococcus_barteri)	(((Leopoldinia_pulchra	((Dictyosperma_album	Roystonea_regia)	Chamaedorea_seifrizii))	(Sclerosperma_profizianum	(Serenoa_repens	Sabal_domingensis)))	Pseudophoenix_vinifera))	(((Geonoma_undata	((Manicaria_saccifera	(Hydriastele_microspadix	Burretiokentia_grandiflora))	((Oenocarpus_minor	Prestoea_acuminata)	(Dypsis_decaryi	Pelagodoxa_henryana))))	Heterospathe_cagayanensis)	Iriartea_deltoidea))	(Attalea_speciosa	((Reinhardtia_paiewonskiana	Reinhardtia_latisecta)	Reinhardtia_simplex)))))	Calamus_caryotoides);
((Chamaedorea_seifrizii	((Roystonea_regia	(Sclerosperma_profizianum	(Serenoa_repens	Sabal_domingensis)))	(Pseudophoenix_vinifera	((((Dictyosperma_album	((Oenocarpus_minor	Prestoea_acuminata)	(Dypsis_decaryi	Pelagodoxa_henryana)))	((Leopoldinia_pulchra	Manicaria_saccifera)	(Geonoma_undata	((Hydriastele_microspadix	Burretiokentia_grandiflora)	Heterospathe_cagayanensis))))	((Attalea_speciosa	(Iriartea_deltoidea	((Reinhardtia_paiewonskiana	Reinhardtia_latisecta)	Reinhardtia_simplex)))	(Orania_palindan	Podococcus_barteri)))	(Bactris_major	(Elaeis_oleifera	Elaeis_guineensis))))))	Calamus_caryotoides);
(((((Pseudophoenix_vinifera	(Serenoa_repens	Sabal_domingensis))	((Iriartea_deltoidea	((Bactris_major	(Elaeis_oleifera	Elaeis_guineensis))	(Attalea_speciosa	((Reinhardtia_paiewonskiana	Reinhardtia_latisecta)	Reinhardtia_simplex))))	(Orania_palindan	Podococcus_barteri)))	(Chamaedorea_seifrizii	(Dictyosperma_album	Roystonea_regia)))	(Heterospathe_cagayanensis	(((Oenocarpus_minor	Prestoea_acuminata)	Pelagodoxa_henryana)	(((Leopoldinia_pulchra	Hydriastele_microspadix)	Burretiokentia_grandiflora)	((Geonoma_undata	Dypsis_decaryi)	(Manicaria_saccifera	Sclerosperma_profizianum))))))	Calamus_caryotoides);
(((Serenoa_repens	Sabal_domingensis)	((((Leopoldinia_pulchra	(((Geonoma_undata	Dictyosperma_album)	(((Hydriastele_microspadix	Burretiokentia_grandiflora)	Sclerosperma_profizianum)	Heterospathe_cagayanensis))	(Manicaria_saccifera	((Orania_palindan	(Oenocarpus_minor	Prestoea_acuminata))	(Pelagodoxa_henryana	Dypsis_decaryi)))))	((Bactris_major	(Elaeis_oleifera	Elaeis_guineensis))	((((Reinhardtia_paiewonskiana	Reinhardtia_latisecta)	Reinhardtia_simplex)	(Iriartea_deltoidea	Attalea_speciosa))	Podococcus_barteri)))	Pseudophoenix_vinifera)	(Chamaedorea_seifrizii	Roystonea_regia)))	Calamus_caryotoides);
((Bactris_major	((Elaeis_oleifera	Elaeis_guineensis)	(((((Reinhardtia_paiewonskiana	Reinhardtia_latisecta)	Reinhardtia_simplex)	(Iriartea_deltoidea	Attalea_speciosa))	(((Roystonea_regia	(Serenoa_repens	Sabal_domingensis))	Pseudophoenix_vinifera)	(((Pelagodoxa_henryana	Leopoldinia_pulchra)	((Manicaria_saccifera	(Orania_palindan	(Oenocarpus_minor	Prestoea_acuminata)))	(Geonoma_undata	Dictyosperma_album)))	(((Dypsis_decaryi	(Hydriastele_microspadix	Burretiokentia_grandiflora))	Sclerosperma_profizianum)	Heterospathe_cagayanensis))))	(Chamaedorea_seifrizii	Podococcus_barteri))))	Calamus_caryotoides);
((Bactris_major	((Elaeis_oleifera	Elaeis_guineensis)	((((Leopoldinia_pulchra	(Roystonea_regia	(Serenoa_repens	Sabal_domingensis)))	Pseudophoenix_vinifera)	(Dictyosperma_album	Chamaedorea_seifrizii))	(((Orania_palindan	Podococcus_barteri)	((Geonoma_undata	(Dypsis_decaryi	Pelagodoxa_henryana))	((Oenocarpus_minor	Prestoea_acuminata)	((Heterospathe_cagayanensis	(Burretiokentia_grandiflora	(Sclerosperma_profizianum	Hydriastele_microspadix)))	Manicaria_saccifera))))	(((Reinhardtia_paiewonskiana	Reinhardtia_latisecta)	Reinhardtia_simplex)	(Iriartea_deltoidea	Attalea_speciosa))))))	Calamus_caryotoides);
((Serenoa_repens	((((((((((Reinhardtia_latisecta	Reinhardtia_paiewonskiana)	Reinhardtia_simplex)	Attalea_speciosa)	(Leopoldinia_pulchra	Podococcus_barteri))	(Chamaedorea_seifrizii	(Bactris_major	(Elaeis_guineensis	Elaeis_oleifera))))	((Burretiokentia_grandiflora	((Manicaria_saccifera	((Dypsis_decaryi	(Prestoea_acuminata	Oenocarpus_minor))	Heterospathe_cagayanensis))	(Pelagodoxa_henryana	(Dictyosperma_album	Geonoma_undata))))	(Iriartea_deltoidea	Orania_palindan)))	Pseudophoenix_vinifera)	Sclerosperma_profizianum)	Roystonea_regia)	(Sabal_domingensis	Hydriastele_microspadix)))	Calamus_caryotoides);
((Bactris_major	((Elaeis_guineensis	Elaeis_oleifera)	((((Pseudophoenix_vinifera	(Podococcus_barteri	Orania_palindan))	((((Serenoa_repens	Sabal_domingensis)	(Hydriastele_microspadix	Sclerosperma_profizianum))	Roystonea_regia)	(((Prestoea_acuminata	(Dypsis_decaryi	Manicaria_saccifera))	Heterospathe_cagayanensis)	((Oenocarpus_minor	Pelagodoxa_henryana)	(Dictyosperma_album	Geonoma_undata)))))	(((Iriartea_deltoidea	Burretiokentia_grandiflora)	((Reinhardtia_latisecta	Reinhardtia_paiewonskiana)	Reinhardtia_simplex))	Attalea_speciosa))	(Leopoldinia_pulchra	Chamaedorea_seifrizii))))	Calamus_caryotoides);
((Podococcus_barteri	((Chamaedorea_seifrizii	(((((Leopoldinia_pulchra	Hydriastele_microspadix)	Roystonea_regia)	Serenoa_repens)	Sabal_domingensis)	Sclerosperma_profizianum))	((((((Reinhardtia_latisecta	Reinhardtia_paiewonskiana)	Reinhardtia_simplex)	(Iriartea_deltoidea	Attalea_speciosa))	(Bactris_major	(Elaeis_guineensis	Elaeis_oleifera)))	(Orania_palindan	((Prestoea_acuminata	Pelagodoxa_henryana)	(((Burretiokentia_grandiflora	(Dictyosperma_album	(Geonoma_undata	(Dypsis_decaryi	Oenocarpus_minor))))	Heterospathe_cagayanensis)	Manicaria_saccifera))))	Pseudophoenix_vinifera)))	Calamus_caryotoides);
(((((Burretiokentia_grandiflora	Hydriastele_microspadix)	Sclerosperma_profizianum)	(Oenocarpus_minor	(Serenoa_repens	Sabal_domingensis)))	(Pelagodoxa_henryana	((Roystonea_regia	Bactris_major)	((((Leopoldinia_pulchra	Podococcus_barteri)	((Orania_palindan	Pseudophoenix_vinifera)	(((Elaeis_guineensis	Elaeis_oleifera)	((Reinhardtia_latisecta	Reinhardtia_paiewonskiana)	Reinhardtia_simplex))	(Iriartea_deltoidea	Attalea_speciosa))))	Chamaedorea_seifrizii)	((Dypsis_decaryi	Prestoea_acuminata)	(((Geonoma_undata	Heterospathe_cagayanensis)	Dictyosperma_album)	Manicaria_saccifera))))))	Calamus_caryotoides);
((Bactris_major	((((Serenoa_repens	(Iriartea_deltoidea	Attalea_speciosa))	Roystonea_regia)	(((Orania_palindan	Podococcus_barteri)	(Chamaedorea_seifrizii	Sclerosperma_profizianum))	(((Burretiokentia_grandiflora	(Leopoldinia_pulchra	Hydriastele_microspadix))	(((Manicaria_saccifera	(Dypsis_decaryi	(Oenocarpus_minor	Prestoea_acuminata)))	Heterospathe_cagayanensis)	(Pelagodoxa_henryana	(Geonoma_undata	Dictyosperma_album))))	(((Reinhardtia_latisecta	Reinhardtia_paiewonskiana)	Reinhardtia_simplex)	(Sabal_domingensis	Pseudophoenix_vinifera)))))	(Elaeis_guineensis	Elaeis_oleifera)))	Calamus_caryotoides);
(((Chamaedorea_seifrizii	((((Leopoldinia_pulchra	Hydriastele_microspadix)	Roystonea_regia)	(Sabal_domingensis	Serenoa_repens))	Sclerosperma_profizianum))	(((Elaeis_guineensis	Elaeis_oleifera)	Bactris_major)	((Manicaria_saccifera	(((Dypsis_decaryi	Burretiokentia_grandiflora)	(Dictyosperma_album	(Geonoma_undata	Heterospathe_cagayanensis)))	((Oenocarpus_minor	Prestoea_acuminata)	Pelagodoxa_henryana)))	((Pseudophoenix_vinifera	(Iriartea_deltoidea	Attalea_speciosa))	(((Reinhardtia_latisecta	Reinhardtia_paiewonskiana)	Reinhardtia_simplex)	(Orania_palindan	Podococcus_barteri))))))	Calamus_caryotoides);
((Roystonea_regia	(((((((Leopoldinia_pulchra	Hydriastele_microspadix)	(((Dictyosperma_album	(Geonoma_undata	Burretiokentia_grandiflora))	Heterospathe_cagayanensis)	((Oenocarpus_minor	Prestoea_acuminata)	(Manicaria_saccifera	(Dypsis_decaryi	Pelagodoxa_henryana)))))	Iriartea_deltoidea)	(Podococcus_barteri	(Orania_palindan	((((Elaeis_guineensis	Elaeis_oleifera)	Bactris_major)	((Reinhardtia_latisecta	Reinhardtia_paiewonskiana)	Reinhardtia_simplex))	Attalea_speciosa))))	Pseudophoenix_vinifera)	(Sclerosperma_profizianum	Chamaedorea_seifrizii))	(Sabal_domingensis	Serenoa_repens)))	Calamus_caryotoides);
((Serenoa_repens	(((Roystonea_regia	((((Iriartea_deltoidea	Attalea_speciosa)	((Reinhardtia_latisecta	Reinhardtia_paiewonskiana)	Reinhardtia_simplex))	((Podococcus_barteri	((Elaeis_guineensis	Elaeis_oleifera)	Bactris_major))	(((Hydriastele_microspadix	Heterospathe_cagayanensis)	(Dictyosperma_album	Geonoma_undata))	((Manicaria_saccifera	(Pelagodoxa_henryana	(Leopoldinia_pulchra	(Dypsis_decaryi	Burretiokentia_grandiflora))))	(Orania_palindan	(Oenocarpus_minor	Prestoea_acuminata))))))	Pseudophoenix_vinifera))	Sabal_domingensis)	(Chamaedorea_seifrizii	Sclerosperma_profizianum)))	Calamus_caryotoides);
((Roystonea_regia	((Chamaedorea_seifrizii	((((((((Manicaria_saccifera	Dypsis_decaryi)	Pelagodoxa_henryana)	(Orania_palindan	(Oenocarpus_minor	Prestoea_acuminata)))	(((Burretiokentia_grandiflora	Hydriastele_microspadix)	Heterospathe_cagayanensis)	Geonoma_undata))	Leopoldinia_pulchra)	((Podococcus_barteri	((Iriartea_deltoidea	Attalea_speciosa)	((Reinhardtia_latisecta	Reinhardtia_paiewonskiana)	Reinhardtia_simplex)))	((Elaeis_guineensis	Elaeis_oleifera)	Bactris_major)))	Dictyosperma_album)	Pseudophoenix_vinifera))	((Serenoa_repens	Sclerosperma_profizianum)	Sabal_domingensis)))	Calamus_caryotoides);
((Pseudophoenix_vinifera	(((Serenoa_repens	Sabal_domingensis)	Roystonea_regia)	(Chamaedorea_seifrizii	(((Orania_palindan	Podococcus_barteri)	((Iriartea_deltoidea	Attalea_speciosa)	((Reinhardtia_latisecta	Reinhardtia_paiewonskiana)	Reinhardtia_simplex)))	(((Elaeis_guineensis	Elaeis_oleifera)	Bactris_major)	((Dictyosperma_album	(Heterospathe_cagayanensis	Geonoma_undata))	((Oenocarpus_minor	Prestoea_acuminata)	((((Sclerosperma_profizianum	Hydriastele_microspadix)	(Leopoldinia_pulchra	Burretiokentia_grandiflora))	(Dypsis_decaryi	Pelagodoxa_henryana))	Manicaria_saccifera))))))))	Calamus_caryotoides);
((Roystonea_regia	((Sclerosperma_profizianum	(Serenoa_repens	Sabal_domingensis))	((((Attalea_speciosa	(Bactris_major	(Elaeis_oleifera	Elaeis_guineensis)))	((Orania_palindan	Podococcus_barteri)	((Leopoldinia_pulchra	(((Geonoma_undata	Dictyosperma_album)	Pelagodoxa_henryana)	(((Prestoea_acuminata	Oenocarpus_minor)	(Manicaria_saccifera	Dypsis_decaryi))	((Burretiokentia_grandiflora	Hydriastele_microspadix)	Heterospathe_cagayanensis))))	(((Reinhardtia_paiewonskiana	Reinhardtia_latisecta)	Reinhardtia_simplex)	Iriartea_deltoidea))))	Pseudophoenix_vinifera)	Chamaedorea_seifrizii)))	Calamus_caryotoides);
((Chamaedorea_seifrizii	((Orania_palindan	Pseudophoenix_vinifera)	((((Hydriastele_microspadix	Heterospathe_cagayanensis)	(((Geonoma_undata	Dictyosperma_album)	Pelagodoxa_henryana)	((Prestoea_acuminata	Oenocarpus_minor)	(Manicaria_saccifera	Dypsis_decaryi))))	(Roystonea_regia	(Sabal_domingensis	(Sclerosperma_profizianum	Serenoa_repens))))	((Bactris_major	((Elaeis_oleifera	Elaeis_guineensis)	(Leopoldinia_pulchra	Attalea_speciosa)))	(Podococcus_barteri	((Burretiokentia_grandiflora	((Reinhardtia_paiewonskiana	Reinhardtia_latisecta)	Reinhardtia_simplex))	Iriartea_deltoidea))))))	Calamus_caryotoides);
(((((Pseudophoenix_vinifera	Roystonea_regia)	(((Leopoldinia_pulchra	Attalea_speciosa)	(Bactris_major	(Elaeis_oleifera	Elaeis_guineensis)))	(((Burretiokentia_grandiflora	((Reinhardtia_paiewonskiana	Reinhardtia_latisecta)	Reinhardtia_simplex))	Iriartea_deltoidea)	((Orania_palindan	(Geonoma_undata	Dictyosperma_album))	((Heterospathe_cagayanensis	((Prestoea_acuminata	Oenocarpus_minor)	Manicaria_saccifera))	(((Hydriastele_microspadix	Sclerosperma_profizianum)	(Pelagodoxa_henryana	Dypsis_decaryi))	Podococcus_barteri))))))	(Sabal_domingensis	Serenoa_repens))	Chamaedorea_seifrizii)	Calamus_caryotoides);
(((((Bactris_major	(Elaeis_oleifera	Elaeis_guineensis))	((((Orania_palindan	Pseudophoenix_vinifera)	(Podococcus_barteri	((Reinhardtia_paiewonskiana	Reinhardtia_latisecta)	Reinhardtia_simplex)))	(((Pelagodoxa_henryana	((Dypsis_decaryi	(Prestoea_acuminata	Oenocarpus_minor))	Manicaria_saccifera))	(Geonoma_undata	(Heterospathe_cagayanensis	(Burretiokentia_grandiflora	(Hydriastele_microspadix	Sclerosperma_profizianum)))))	Dictyosperma_album))	((Leopoldinia_pulchra	Roystonea_regia)	(Iriartea_deltoidea	Attalea_speciosa))))	(Sabal_domingensis	Serenoa_repens))	Chamaedorea_seifrizii)	Calamus_caryotoides);
((Chamaedorea_seifrizii	(((((((Orania_palindan	Podococcus_barteri)	(Leopoldinia_pulchra	(Hydriastele_microspadix	Sclerosperma_profizianum)))	((((Dypsis_decaryi	(Prestoea_acuminata	Oenocarpus_minor))	Manicaria_saccifera)	Heterospathe_cagayanensis)	((Dictyosperma_album	(Burretiokentia_grandiflora	Geonoma_undata))	Pelagodoxa_henryana)))	(((Attalea_speciosa	((Reinhardtia_paiewonskiana	Reinhardtia_latisecta)	Reinhardtia_simplex))	(Bactris_major	(Elaeis_oleifera	Elaeis_guineensis)))	Iriartea_deltoidea))	Roystonea_regia)	Pseudophoenix_vinifera)	(Sabal_domingensis	Serenoa_repens)))	Calamus_caryotoides);
((Roystonea_regia	((Pseudophoenix_vinifera	(Chamaedorea_seifrizii	((((Orania_palindan	(Leopoldinia_pulchra	Podococcus_barteri))	(Hydriastele_microspadix	Sclerosperma_profizianum))	((Burretiokentia_grandiflora	(((Dictyosperma_album	Geonoma_undata)	Pelagodoxa_henryana)	(Heterospathe_cagayanensis	((Dypsis_decaryi	(Prestoea_acuminata	Oenocarpus_minor))	Manicaria_saccifera))))	((Iriartea_deltoidea	Attalea_speciosa)	((Reinhardtia_paiewonskiana	Reinhardtia_latisecta)	Reinhardtia_simplex))))	(Bactris_major	(Elaeis_oleifera	Elaeis_guineensis)))))	(Sabal_domingensis	Serenoa_repens)))	Calamus_caryotoides);
((Bactris_major	((Elaeis_oleifera	Elaeis_guineensis)	((((Dictyosperma_album	((Leopoldinia_pulchra	Podococcus_barteri)	Sclerosperma_profizianum))	((Geonoma_undata	Pelagodoxa_henryana)	((Manicaria_saccifera	(Prestoea_acuminata	Oenocarpus_minor))	((Hydriastele_microspadix	(Burretiokentia_grandiflora	Dypsis_decaryi))	Heterospathe_cagayanensis))))	(((Roystonea_regia	(Orania_palindan	(Sabal_domingensis	Serenoa_repens)))	(Iriartea_deltoidea	Chamaedorea_seifrizii))	Pseudophoenix_vinifera))	(Attalea_speciosa	((Reinhardtia_paiewonskiana	Reinhardtia_latisecta)	Reinhardtia_simplex)))))	Calamus_caryotoides);
(((((Orania_palindan	Pseudophoenix_vinifera)	((((Leopoldinia_pulchra	Podococcus_barteri)	((((Hydriastele_microspadix	Heterospathe_cagayanensis)	((Dypsis_decaryi	Manicaria_saccifera)	(Prestoea_acuminata	Oenocarpus_minor)))	((Geonoma_undata	Pelagodoxa_henryana)	Dictyosperma_album))	Burretiokentia_grandiflora))	(Sclerosperma_profizianum	Roystonea_regia))	((Bactris_major	(Attalea_speciosa	((Elaeis_oleifera	Elaeis_guineensis)	((Reinhardtia_paiewonskiana	Reinhardtia_latisecta)	Reinhardtia_simplex))))	Iriartea_deltoidea)))	Chamaedorea_seifrizii)	(Sabal_domingensis	Serenoa_repens))	Calamus_caryotoides);
(((Leopoldinia_pulchra	Podococcus_barteri)	((((((((Reinhardtia_paiewonskiana	Reinhardtia_latisecta)	Reinhardtia_simplex)	(Attalea_speciosa	(Bactris_major	(Elaeis_oleifera	Elaeis_guineensis))))	((Iriartea_deltoidea	Chamaedorea_seifrizii)	(Pseudophoenix_vinifera	(Roystonea_regia	((Hydriastele_microspadix	Sclerosperma_profizianum)	(Sabal_domingensis	Serenoa_repens))))))	Orania_palindan)	((Geonoma_undata	Dictyosperma_album)	Heterospathe_cagayanensis))	(Burretiokentia_grandiflora	(Manicaria_saccifera	((Prestoea_acuminata	Oenocarpus_minor)	Dypsis_decaryi))))	Pelagodoxa_henryana))	Calamus_caryotoides);
((Pseudophoenix_vinifera	(((Dictyosperma_album	((Bactris_major	(Elaeis_oleifera	Elaeis_guineensis))	(((Reinhardtia_paiewonskiana	Reinhardtia_latisecta)	Reinhardtia_simplex)	(Attalea_speciosa	Iriartea_deltoidea))))	(Heterospathe_cagayanensis	((((Leopoldinia_pulchra	Hydriastele_microspadix)	Sclerosperma_profizianum)	(Orania_palindan	Podococcus_barteri))	((Geonoma_undata	Pelagodoxa_henryana)	(Burretiokentia_grandiflora	(Manicaria_saccifera	(Prestoea_acuminata	(Oenocarpus_minor	Dypsis_decaryi))))))))	(((Sabal_domingensis	Serenoa_repens)	Roystonea_regia)	Chamaedorea_seifrizii)))	Calamus_caryotoides);
(((((Orania_palindan	(Sclerosperma_profizianum	Podococcus_barteri))	((Iriartea_deltoidea	Attalea_speciosa)	(Reinhardtia_simplex	(Reinhardtia_paiewonskiana	Reinhardtia_latisecta))))	((Bactris_major	(Elaeis_guineensis	Elaeis_oleifera))	(Leopoldinia_pulchra	(((Manicaria_saccifera	Dypsis_decaryi)	(Hydriastele_microspadix	(Burretiokentia_grandiflora	Heterospathe_cagayanensis)))	((Pelagodoxa_henryana	(Dictyosperma_album	Geonoma_undata))	(Prestoea_acuminata	Oenocarpus_minor))))))	(((Chamaedorea_seifrizii	Roystonea_regia)	Serenoa_repens)	(Sabal_domingensis	Pseudophoenix_vinifera)))	Calamus_caryotoides);
(((Sabal_domingensis	Serenoa_repens)	(((((Pelagodoxa_henryana	((Hydriastele_microspadix	Burretiokentia_grandiflora)	Heterospathe_cagayanensis))	(Dictyosperma_album	Geonoma_undata))	(Dypsis_decaryi	(Prestoea_acuminata	Oenocarpus_minor)))	((((Sclerosperma_profizianum	(Leopoldinia_pulchra	Podococcus_barteri))	(Pseudophoenix_vinifera	Orania_palindan))	((Iriartea_deltoidea	Attalea_speciosa)	(Reinhardtia_simplex	(Reinhardtia_paiewonskiana	Reinhardtia_latisecta))))	((Manicaria_saccifera	Bactris_major)	(Elaeis_guineensis	Elaeis_oleifera))))	(Chamaedorea_seifrizii	Roystonea_regia)))	Calamus_caryotoides);
((Bactris_major	((Attalea_speciosa	(Chamaedorea_seifrizii	(((Roystonea_regia	(Sabal_domingensis	Serenoa_repens))	Sclerosperma_profizianum)	((((((Hydriastele_microspadix	Burretiokentia_grandiflora)	Heterospathe_cagayanensis)	Manicaria_saccifera)	(Orania_palindan	(Prestoea_acuminata	Oenocarpus_minor)))	(Pelagodoxa_henryana	(Dictyosperma_album	(Dypsis_decaryi	Geonoma_undata))))	((Iriartea_deltoidea	(Reinhardtia_simplex	(Reinhardtia_paiewonskiana	Reinhardtia_latisecta)))	((Leopoldinia_pulchra	Podococcus_barteri)	Pseudophoenix_vinifera))))))	(Elaeis_guineensis	Elaeis_oleifera)))	Calamus_caryotoides);
((Roystonea_regia	((Sabal_domingensis	Serenoa_repens)	(Sclerosperma_profizianum	(((((Burretiokentia_grandiflora	(Manicaria_saccifera	Dypsis_decaryi))	(Prestoea_acuminata	Oenocarpus_minor))	(Pelagodoxa_henryana	(Dictyosperma_album	Geonoma_undata)))	(Hydriastele_microspadix	Heterospathe_cagayanensis))	((Leopoldinia_pulchra	Podococcus_barteri)	(((Orania_palindan	Pseudophoenix_vinifera)	(Iriartea_deltoidea	Chamaedorea_seifrizii))	((((Elaeis_guineensis	Elaeis_oleifera)	Bactris_major)	Attalea_speciosa)	(Reinhardtia_simplex	(Reinhardtia_paiewonskiana	Reinhardtia_latisecta)))))))))	Calamus_caryotoides);
((Orania_palindan	(((Sclerosperma_profizianum	(Roystonea_regia	(Sabal_domingensis	Serenoa_repens)))	(Pseudophoenix_vinifera	(((((Elaeis_guineensis	Elaeis_oleifera)	Bactris_major)	(Podococcus_barteri	(Attalea_speciosa	(Reinhardtia_simplex	(Reinhardtia_paiewonskiana	Reinhardtia_latisecta)))))	Iriartea_deltoidea)	((Dictyosperma_album	(((Pelagodoxa_henryana	Geonoma_undata)	((Manicaria_saccifera	Dypsis_decaryi)	(Prestoea_acuminata	Oenocarpus_minor)))	(Heterospathe_cagayanensis	(Burretiokentia_grandiflora	Hydriastele_microspadix))))	Leopoldinia_pulchra))))	Chamaedorea_seifrizii))	Calamus_caryotoides);
((Bactris_major	((((Burretiokentia_grandiflora	((Pelagodoxa_henryana	Leopoldinia_pulchra)	(Oenocarpus_minor	Hydriastele_microspadix)))	(((Dypsis_decaryi	Manicaria_saccifera)	Prestoea_acuminata)	(Dictyosperma_album	(Heterospathe_cagayanensis	Geonoma_undata))))	((((Reinhardtia_simplex	(Reinhardtia_paiewonskiana	Reinhardtia_latisecta))	Podococcus_barteri)	((Orania_palindan	Pseudophoenix_vinifera)	(Iriartea_deltoidea	Attalea_speciosa)))	(((Sabal_domingensis	Serenoa_repens)	Sclerosperma_profizianum)	(Chamaedorea_seifrizii	Roystonea_regia))))	(Elaeis_guineensis	Elaeis_oleifera)))	Calamus_caryotoides);
(((((((Hydriastele_microspadix	Leopoldinia_pulchra)	(((((Geonoma_undata	Burretiokentia_grandiflora)	Dypsis_decaryi)	Manicaria_saccifera)	(Oenocarpus_minor	Prestoea_acuminata))	Heterospathe_cagayanensis))	Pelagodoxa_henryana)	((Pseudophoenix_vinifera	(Orania_palindan	Podococcus_barteri))	((Reinhardtia_simplex	(Reinhardtia_paiewonskiana	Reinhardtia_latisecta))	(Iriartea_deltoidea	Attalea_speciosa))))	(((Elaeis_guineensis	Elaeis_oleifera)	Bactris_major)	(Chamaedorea_seifrizii	(Roystonea_regia	Dictyosperma_album))))	((Sabal_domingensis	Serenoa_repens)	Sclerosperma_profizianum))	Calamus_caryotoides);
((Podococcus_barteri	(Leopoldinia_pulchra	(((Geonoma_undata	Dictyosperma_album)	(Dypsis_decaryi	Pelagodoxa_henryana))	(((((Pseudophoenix_vinifera	(Sabal_domingensis	(Roystonea_regia	(Serenoa_repens	Sclerosperma_profizianum))))	Chamaedorea_seifrizii)	(((Reinhardtia_simplex	(Reinhardtia_paiewonskiana	Reinhardtia_latisecta))	(Iriartea_deltoidea	Attalea_speciosa))	((Elaeis_guineensis	Elaeis_oleifera)	Bactris_major)))	Orania_palindan)	(((Heterospathe_cagayanensis	Burretiokentia_grandiflora)	Hydriastele_microspadix)	(Manicaria_saccifera	(Oenocarpus_minor	Prestoea_acuminata)))))))	Calamus_caryotoides);
((Bactris_major	((((Iriartea_deltoidea	((Geonoma_undata	Dictyosperma_album)	((((Dypsis_decaryi	Pelagodoxa_henryana)	Manicaria_saccifera)	(Oenocarpus_minor	Prestoea_acuminata))	((Heterospathe_cagayanensis	Burretiokentia_grandiflora)	Hydriastele_microspadix))))	((Podococcus_barteri	Leopoldinia_pulchra)	((Chamaedorea_seifrizii	(Roystonea_regia	((Sabal_domingensis	Serenoa_repens)	Sclerosperma_profizianum)))	(Orania_palindan	Pseudophoenix_vinifera))))	((Reinhardtia_simplex	(Reinhardtia_paiewonskiana	Reinhardtia_latisecta))	Attalea_speciosa))	(Elaeis_guineensis	Elaeis_oleifera)))	Calamus_caryotoides);
(((Sabal_domingensis	Serenoa_repens)	((((Elaeis_guineensis	Elaeis_oleifera)	Bactris_major)	((Iriartea_deltoidea	(((((Heterospathe_cagayanensis	Burretiokentia_grandiflora)	Hydriastele_microspadix)	Dictyosperma_album)	Pelagodoxa_henryana)	((Dypsis_decaryi	Manicaria_saccifera)	(Oenocarpus_minor	Prestoea_acuminata))))	((Sclerosperma_profizianum	(Podococcus_barteri	Leopoldinia_pulchra))	((Orania_palindan	Pseudophoenix_vinifera)	((Geonoma_undata	(Reinhardtia_simplex	(Reinhardtia_paiewonskiana	Reinhardtia_latisecta)))	Attalea_speciosa)))))	(Chamaedorea_seifrizii	Roystonea_regia)))	Calamus_caryotoides);
(((Serenoa_repens	Sabal_domingensis)	(Roystonea_regia	(((((Elaeis_guineensis	Elaeis_oleifera)	Bactris_major)	((((Orania_palindan	Pseudophoenix_vinifera)	(Iriartea_deltoidea	Attalea_speciosa))	(((Reinhardtia_paiewonskiana	Reinhardtia_latisecta)	Reinhardtia_simplex)	(Leopoldinia_pulchra	Podococcus_barteri)))	((((Dypsis_decaryi	(Prestoea_acuminata	Oenocarpus_minor))	Manicaria_saccifera)	(Pelagodoxa_henryana	((Heterospathe_cagayanensis	Hydriastele_microspadix)	(Geonoma_undata	Burretiokentia_grandiflora))))	Dictyosperma_album)))	Chamaedorea_seifrizii)	Sclerosperma_profizianum)))	Calamus_caryotoides);
((Roystonea_regia	(Dictyosperma_album	((Serenoa_repens	Sclerosperma_profizianum)	(((Pelagodoxa_henryana	(Burretiokentia_grandiflora	Hydriastele_microspadix))	((Heterospathe_cagayanensis	((Prestoea_acuminata	Oenocarpus_minor)	(Manicaria_saccifera	Dypsis_decaryi)))	Geonoma_undata))	((Leopoldinia_pulchra	Podococcus_barteri)	((((Sabal_domingensis	Pseudophoenix_vinifera)	Chamaedorea_seifrizii)	Iriartea_deltoidea)	(Orania_palindan	(((Elaeis_guineensis	Elaeis_oleifera)	Bactris_major)	(Attalea_speciosa	((Reinhardtia_paiewonskiana	Reinhardtia_latisecta)	Reinhardtia_simplex))))))))))	Calamus_caryotoides);
((Bactris_major	((((Roystonea_regia	((Reinhardtia_paiewonskiana	Reinhardtia_latisecta)	Reinhardtia_simplex))	(Serenoa_repens	(Iriartea_deltoidea	Attalea_speciosa)))	(((Sclerosperma_profizianum	(Orania_palindan	(Leopoldinia_pulchra	Podococcus_barteri)))	(((Pelagodoxa_henryana	(Dictyosperma_album	Geonoma_undata))	((Heterospathe_cagayanensis	(Burretiokentia_grandiflora	Hydriastele_microspadix))	(Manicaria_saccifera	((Prestoea_acuminata	Oenocarpus_minor)	Dypsis_decaryi))))	(Sabal_domingensis	Pseudophoenix_vinifera)))	Chamaedorea_seifrizii))	(Elaeis_guineensis	Elaeis_oleifera)))	Calamus_caryotoides);
((Bactris_major	((((Reinhardtia_paiewonskiana	Reinhardtia_latisecta)	Reinhardtia_simplex)	(Attalea_speciosa	((Pseudophoenix_vinifera	(Chamaedorea_seifrizii	((Roystonea_regia	(Sabal_domingensis	Serenoa_repens))	Sclerosperma_profizianum)))	(((((Pelagodoxa_henryana	(Dictyosperma_album	Geonoma_undata))	Leopoldinia_pulchra)	((Manicaria_saccifera	((Prestoea_acuminata	Oenocarpus_minor)	Dypsis_decaryi))	(Heterospathe_cagayanensis	(Burretiokentia_grandiflora	Hydriastele_microspadix))))	Iriartea_deltoidea)	(Orania_palindan	Podococcus_barteri)))))	(Elaeis_guineensis	Elaeis_oleifera)))	Calamus_caryotoides);
((Pseudophoenix_vinifera	(((Chamaedorea_seifrizii	Sclerosperma_profizianum)	(Roystonea_regia	(Sabal_domingensis	Serenoa_repens)))	((Manicaria_saccifera	(((Heterospathe_cagayanensis	(Burretiokentia_grandiflora	Hydriastele_microspadix))	(Prestoea_acuminata	Oenocarpus_minor))	((Dypsis_decaryi	Pelagodoxa_henryana)	(Dictyosperma_album	Geonoma_undata))))	((((((Reinhardtia_paiewonskiana	Reinhardtia_latisecta)	Reinhardtia_simplex)	Iriartea_deltoidea)	(Leopoldinia_pulchra	Attalea_speciosa))	(Orania_palindan	Podococcus_barteri))	((Elaeis_guineensis	Elaeis_oleifera)	Bactris_major)))))	Calamus_caryotoides);
((Bactris_major	(((((Pelagodoxa_henryana	(Dictyosperma_album	Geonoma_undata))	((Prestoea_acuminata	Oenocarpus_minor)	(((Dypsis_decaryi	Burretiokentia_grandiflora)	(Hydriastele_microspadix	Heterospathe_cagayanensis))	Manicaria_saccifera)))	((((Reinhardtia_paiewonskiana	Reinhardtia_latisecta)	Reinhardtia_simplex)	((Iriartea_deltoidea	Attalea_speciosa)	Leopoldinia_pulchra))	(Pseudophoenix_vinifera	(Orania_palindan	Podococcus_barteri))))	(Chamaedorea_seifrizii	(Roystonea_regia	(Sclerosperma_profizianum	(Sabal_domingensis	Serenoa_repens)))))	(Elaeis_guineensis	Elaeis_oleifera)))	Calamus_caryotoides);
((Chamaedorea_seifrizii	((Sclerosperma_profizianum	(Sabal_domingensis	Serenoa_repens))	(((((Elaeis_guineensis	Elaeis_oleifera)	Bactris_major)	((Podococcus_barteri	((Reinhardtia_paiewonskiana	Reinhardtia_latisecta)	Reinhardtia_simplex))	Attalea_speciosa))	(Iriartea_deltoidea	(((Heterospathe_cagayanensis	(Manicaria_saccifera	(Dypsis_decaryi	(Prestoea_acuminata	Oenocarpus_minor))))	((Pelagodoxa_henryana	Geonoma_undata)	(Dictyosperma_album	Burretiokentia_grandiflora)))	(Hydriastele_microspadix	Leopoldinia_pulchra))))	((Pseudophoenix_vinifera	Orania_palindan)	Roystonea_regia))))	Calamus_caryotoides);
((Serenoa_repens	(Chamaedorea_seifrizii	(Sclerosperma_profizianum	(Roystonea_regia	(Podococcus_barteri	(Orania_palindan	(((((Hydriastele_microspadix	Leopoldinia_pulchra)	Heterospathe_cagayanensis)	(((((Prestoea_acuminata	Oenocarpus_minor)	(Burretiokentia_grandiflora	Dypsis_decaryi))	Manicaria_saccifera)	(Dictyosperma_album	Geonoma_undata))	Pelagodoxa_henryana))	(((Elaeis_guineensis	Elaeis_oleifera)	Bactris_major)	(((Reinhardtia_paiewonskiana	Reinhardtia_latisecta)	Reinhardtia_simplex)	(Iriartea_deltoidea	Attalea_speciosa))))	(Sabal_domingensis	Pseudophoenix_vinifera))))))))	Calamus_caryotoides);
((Roystonea_regia	((Chamaedorea_seifrizii	(((Sabal_domingensis	Pseudophoenix_vinifera)	Orania_palindan)	(((Elaeis_guineensis	Elaeis_oleifera)	Bactris_major)	(((Reinhardtia_paiewonskiana	Reinhardtia_latisecta)	Reinhardtia_simplex)	(Leopoldinia_pulchra	(Iriartea_deltoidea	Attalea_speciosa))))))	((Podococcus_barteri	(Sclerosperma_profizianum	Serenoa_repens))	(((Hydriastele_microspadix	Burretiokentia_grandiflora)	Heterospathe_cagayanensis)	(((Prestoea_acuminata	Oenocarpus_minor)	(Dypsis_decaryi	Manicaria_saccifera))	((Geonoma_undata	Pelagodoxa_henryana)	Dictyosperma_album))))))	Calamus_caryotoides);
(((((Pelagodoxa_henryana	(Dictyosperma_album	Geonoma_undata))	((((Prestoea_acuminata	Oenocarpus_minor)	Dypsis_decaryi)	Manicaria_saccifera)	((Hydriastele_microspadix	Burretiokentia_grandiflora)	Heterospathe_cagayanensis)))	((((Sabal_domingensis	Pseudophoenix_vinifera)	Orania_palindan)	(((Elaeis_guineensis	Elaeis_oleifera)	Bactris_major)	(((Reinhardtia_paiewonskiana	Reinhardtia_latisecta)	Reinhardtia_simplex)	(Iriartea_deltoidea	Attalea_speciosa))))	(Leopoldinia_pulchra	Podococcus_barteri)))	(Chamaedorea_seifrizii	(Sclerosperma_profizianum	(Roystonea_regia	Serenoa_repens))))	Calamus_caryotoides);
((Roystonea_regia	((Sclerosperma_profizianum	(Sabal_domingensis	Serenoa_repens))	((((((Dictyosperma_album	(((Manicaria_saccifera	Dypsis_decaryi)	Prestoea_acuminata)	Heterospathe_cagayanensis))	(Oenocarpus_minor	Hydriastele_microspadix))	(Geonoma_undata	Pelagodoxa_henryana))	Orania_palindan)	Bactris_major)	(((((Burretiokentia_grandiflora	((Reinhardtia_paiewonskiana	Reinhardtia_latisecta)	Reinhardtia_simplex))	(Elaeis_oleifera	Elaeis_guineensis))	(Attalea_speciosa	Iriartea_deltoidea))	(Podococcus_barteri	Leopoldinia_pulchra))	(Chamaedorea_seifrizii	Pseudophoenix_vinifera)))))	Calamus_caryotoides);
((Roystonea_regia	((Hydriastele_microspadix	((Sabal_domingensis	Serenoa_repens)	(Sclerosperma_profizianum	Burretiokentia_grandiflora)))	(((((Manicaria_saccifera	Dypsis_decaryi)	(Oenocarpus_minor	Prestoea_acuminata))	Heterospathe_cagayanensis)	((Dictyosperma_album	Geonoma_undata)	Pelagodoxa_henryana))	(((Chamaedorea_seifrizii	(Bactris_major	(Elaeis_oleifera	Elaeis_guineensis)))	((Podococcus_barteri	Leopoldinia_pulchra)	((Attalea_speciosa	Iriartea_deltoidea)	((Reinhardtia_paiewonskiana	Reinhardtia_latisecta)	Reinhardtia_simplex))))	(Orania_palindan	Pseudophoenix_vinifera)))))	Calamus_caryotoides);
(((Chamaedorea_seifrizii	((Bactris_major	((Podococcus_barteri	(((Attalea_speciosa	Iriartea_deltoidea)	((Elaeis_oleifera	Elaeis_guineensis)	((Reinhardtia_paiewonskiana	Reinhardtia_latisecta)	Reinhardtia_simplex)))	(Orania_palindan	Pseudophoenix_vinifera)))	((Sclerosperma_profizianum	((((Manicaria_saccifera	Dypsis_decaryi)	(Oenocarpus_minor	Prestoea_acuminata))	((Burretiokentia_grandiflora	Hydriastele_microspadix)	Heterospathe_cagayanensis))	((Dictyosperma_album	Geonoma_undata)	Pelagodoxa_henryana)))	Leopoldinia_pulchra)))	Roystonea_regia))	(Sabal_domingensis	Serenoa_repens))	Calamus_caryotoides);
(((((Iriartea_deltoidea	((Orania_palindan	(Leopoldinia_pulchra	Podococcus_barteri))	(Attalea_speciosa	((Elaeis_oleifera	Elaeis_guineensis)	((Reinhardtia_paiewonskiana	Reinhardtia_latisecta)	Reinhardtia_simplex)))))	(((((Manicaria_saccifera	Dypsis_decaryi)	(Oenocarpus_minor	Prestoea_acuminata))	(((Sclerosperma_profizianum	Burretiokentia_grandiflora)	Hydriastele_microspadix)	Heterospathe_cagayanensis))	(Geonoma_undata	Pelagodoxa_henryana))	Bactris_major))	(Pseudophoenix_vinifera	(Dictyosperma_album	Roystonea_regia)))	((Sabal_domingensis	Serenoa_repens)	Chamaedorea_seifrizii))	Calamus_caryotoides);
((((((Elaeis_oleifera	Elaeis_guineensis)	Bactris_major)	((Pseudophoenix_vinifera	((Orania_palindan	(Leopoldinia_pulchra	Podococcus_barteri))	(((Reinhardtia_paiewonskiana	Reinhardtia_latisecta)	Reinhardtia_simplex)	(Iriartea_deltoidea	Attalea_speciosa))))	(((((Hydriastele_microspadix	Burretiokentia_grandiflora)	(Dypsis_decaryi	Sclerosperma_profizianum))	Heterospathe_cagayanensis)	((Oenocarpus_minor	Prestoea_acuminata)	(Pelagodoxa_henryana	Manicaria_saccifera)))	(Dictyosperma_album	Geonoma_undata))))	Roystonea_regia)	((Sabal_domingensis	Serenoa_repens)	Chamaedorea_seifrizii))	Calamus_caryotoides);
((((((Elaeis_oleifera	Elaeis_guineensis)	Bactris_major)	(((Orania_palindan	Pseudophoenix_vinifera)	(Podococcus_barteri	(((Reinhardtia_paiewonskiana	Reinhardtia_latisecta)	Reinhardtia_simplex)	(Iriartea_deltoidea	Attalea_speciosa))))	(((((Hydriastele_microspadix	Dypsis_decaryi)	(Burretiokentia_grandiflora	Sclerosperma_profizianum))	(Geonoma_undata	Heterospathe_cagayanensis))	(Manicaria_saccifera	Dictyosperma_album))	((Oenocarpus_minor	Prestoea_acuminata)	Pelagodoxa_henryana))))	Leopoldinia_pulchra)	(Chamaedorea_seifrizii	(Roystonea_regia	(Sabal_domingensis	Serenoa_repens))))	Calamus_caryotoides);
((Bactris_major	(((Attalea_speciosa	(((Reinhardtia_paiewonskiana	Reinhardtia_latisecta)	Reinhardtia_simplex)	Iriartea_deltoidea))	(Dictyosperma_album	(((((Sclerosperma_profizianum	Podococcus_barteri)	Orania_palindan)	Chamaedorea_seifrizii)	((Roystonea_regia	(Sabal_domingensis	Serenoa_repens))	Pseudophoenix_vinifera))	((((Geonoma_undata	Pelagodoxa_henryana)	(Dypsis_decaryi	(Oenocarpus_minor	Prestoea_acuminata)))	(Leopoldinia_pulchra	Manicaria_saccifera))	((Hydriastele_microspadix	Burretiokentia_grandiflora)	Heterospathe_cagayanensis)))))	(Elaeis_oleifera	Elaeis_guineensis)))	Calamus_caryotoides);
(((Leopoldinia_pulchra	Podococcus_barteri)	(((Manicaria_saccifera	(((Oenocarpus_minor	Prestoea_acuminata)	((Dictyosperma_album	(Geonoma_undata	Heterospathe_cagayanensis))	(Hydriastele_microspadix	Burretiokentia_grandiflora)))	(Dypsis_decaryi	Pelagodoxa_henryana)))	((((Elaeis_oleifera	Elaeis_guineensis)	Bactris_major)	(((Reinhardtia_paiewonskiana	Reinhardtia_latisecta)	Reinhardtia_simplex)	(Iriartea_deltoidea	Attalea_speciosa)))	(((Roystonea_regia	Chamaedorea_seifrizii)	(Orania_palindan	Pseudophoenix_vinifera))	(Sabal_domingensis	Serenoa_repens))))	Sclerosperma_profizianum))	Calamus_caryotoides);
(((Chamaedorea_seifrizii	(Sclerosperma_profizianum	(Sabal_domingensis	Serenoa_repens)))	((((Elaeis_oleifera	Elaeis_guineensis)	Bactris_major)	(((Reinhardtia_paiewonskiana	Reinhardtia_latisecta)	Reinhardtia_simplex)	(Leopoldinia_pulchra	Attalea_speciosa)))	(Roystonea_regia	((Podococcus_barteri	((Manicaria_saccifera	((Burretiokentia_grandiflora	(Heterospathe_cagayanensis	Hydriastele_microspadix))	Iriartea_deltoidea))	((Oenocarpus_minor	Prestoea_acuminata)	((Dictyosperma_album	Geonoma_undata)	(Dypsis_decaryi	Pelagodoxa_henryana)))))	(Orania_palindan	Pseudophoenix_vinifera)))))	Calamus_caryotoides);
((Bactris_major	(((((Reinhardtia_paiewonskiana	Reinhardtia_latisecta)	Reinhardtia_simplex)	Attalea_speciosa)	((((Leopoldinia_pulchra	((((Dictyosperma_album	Geonoma_undata)	Pelagodoxa_henryana)	(Manicaria_saccifera	(Dypsis_decaryi	(Oenocarpus_minor	Prestoea_acuminata))))	(Heterospathe_cagayanensis	(Hydriastele_microspadix	Burretiokentia_grandiflora))))	Pseudophoenix_vinifera)	(Iriartea_deltoidea	((Sabal_domingensis	Serenoa_repens)	Roystonea_regia)))	(Orania_palindan	((Chamaedorea_seifrizii	Sclerosperma_profizianum)	Podococcus_barteri))))	(Elaeis_oleifera	Elaeis_guineensis)))	Calamus_caryotoides);
((Bactris_major	((((((Podococcus_barteri	(Orania_palindan	Pseudophoenix_vinifera))	((((((Dypsis_decaryi	Pelagodoxa_henryana)	(Dictyosperma_album	Geonoma_undata))	Manicaria_saccifera)	((Burretiokentia_grandiflora	Hydriastele_microspadix)	Heterospathe_cagayanensis))	(Oenocarpus_minor	Prestoea_acuminata))	((Iriartea_deltoidea	Attalea_speciosa)	((Reinhardtia_paiewonskiana	Reinhardtia_latisecta)	Reinhardtia_simplex))))	((Sclerosperma_profizianum	(Serenoa_repens	Sabal_domingensis))	Roystonea_regia))	Leopoldinia_pulchra)	Chamaedorea_seifrizii)	(Elaeis_guineensis	Elaeis_oleifera)))	Calamus_caryotoides);
((Chamaedorea_seifrizii	((Pseudophoenix_vinifera	((Sclerosperma_profizianum	Roystonea_regia)	(((((((Elaeis_guineensis	Elaeis_oleifera)	Bactris_major)	((Reinhardtia_paiewonskiana	Reinhardtia_latisecta)	Reinhardtia_simplex))	Attalea_speciosa)	(Podococcus_barteri	((((Manicaria_saccifera	(Dypsis_decaryi	(Oenocarpus_minor	Prestoea_acuminata)))	(Hydriastele_microspadix	Heterospathe_cagayanensis))	((Dictyosperma_album	Geonoma_undata)	Pelagodoxa_henryana))	(Burretiokentia_grandiflora	Leopoldinia_pulchra))))	Orania_palindan)	Iriartea_deltoidea)))	(Serenoa_repens	Sabal_domingensis)))	Calamus_caryotoides);
((Bactris_major	((((((Sabal_domingensis	Pseudophoenix_vinifera)	(Orania_palindan	Chamaedorea_seifrizii))	Iriartea_deltoidea)	(((Serenoa_repens	Sclerosperma_profizianum)	Roystonea_regia)	((Burretiokentia_grandiflora	(Leopoldinia_pulchra	Podococcus_barteri))	(((((Oenocarpus_minor	Prestoea_acuminata)	(Manicaria_saccifera	Dypsis_decaryi))	Heterospathe_cagayanensis)	((Dictyosperma_album	Geonoma_undata)	Pelagodoxa_henryana))	Hydriastele_microspadix))))	Attalea_speciosa)	(((Reinhardtia_paiewonskiana	Reinhardtia_latisecta)	Reinhardtia_simplex)	(Elaeis_guineensis	Elaeis_oleifera))))	Calamus_caryotoides);
((((Roystonea_regia	Pseudophoenix_vinifera)	(((((Pelagodoxa_henryana	Geonoma_undata)	Leopoldinia_pulchra)	(Heterospathe_cagayanensis	(Burretiokentia_grandiflora	Hydriastele_microspadix)))	((Oenocarpus_minor	Prestoea_acuminata)	(Manicaria_saccifera	Dypsis_decaryi)))	(((Orania_palindan	(Sclerosperma_profizianum	Podococcus_barteri))	Dictyosperma_album)	((Bactris_major	(Elaeis_guineensis	Elaeis_oleifera))	((Iriartea_deltoidea	Attalea_speciosa)	((Reinhardtia_paiewonskiana	Reinhardtia_latisecta)	Reinhardtia_simplex))))))	((Sabal_domingensis	Serenoa_repens)	Chamaedorea_seifrizii))	Calamus_caryotoides);
((Bactris_major	(((Iriartea_deltoidea	Attalea_speciosa)	((Elaeis_guineensis	Elaeis_oleifera)	((Reinhardtia_paiewonskiana	Reinhardtia_latisecta)	Reinhardtia_simplex)))	((((Pseudophoenix_vinifera	Roystonea_regia)	(Sabal_domingensis	Serenoa_repens))	Chamaedorea_seifrizii)	((((Hydriastele_microspadix	Leopoldinia_pulchra)	Sclerosperma_profizianum)	(Pelagodoxa_henryana	((Heterospathe_cagayanensis	((Dictyosperma_album	Geonoma_undata)	Burretiokentia_grandiflora))	((Podococcus_barteri	(Dypsis_decaryi	(Oenocarpus_minor	Prestoea_acuminata)))	Manicaria_saccifera))))	Orania_palindan))))	Calamus_caryotoides);
((Bactris_major	((Elaeis_guineensis	Elaeis_oleifera)	((((Reinhardtia_paiewonskiana	Reinhardtia_latisecta)	Reinhardtia_simplex)	Attalea_speciosa)	(Roystonea_regia	((Orania_palindan	(Chamaedorea_seifrizii	(Hydriastele_microspadix	(Sclerosperma_profizianum	(Sabal_domingensis	Serenoa_repens)))))	(Iriartea_deltoidea	(Pseudophoenix_vinifera	((((Heterospathe_cagayanensis	Burretiokentia_grandiflora)	(Dictyosperma_album	(Geonoma_undata	((Dypsis_decaryi	(Oenocarpus_minor	Prestoea_acuminata))	Pelagodoxa_henryana))))	Manicaria_saccifera)	(Leopoldinia_pulchra	Podococcus_barteri)))))))))	Calamus_caryotoides);
((Chamaedorea_seifrizii	((((((((Oenocarpus_minor	(((Manicaria_saccifera	Dypsis_decaryi)	Prestoea_acuminata)	Burretiokentia_grandiflora))	(Hydriastele_microspadix	(Leopoldinia_pulchra	Podococcus_barteri)))	(Pelagodoxa_henryana	(Dictyosperma_album	(Geonoma_undata	Heterospathe_cagayanensis))))	Orania_palindan)	((Iriartea_deltoidea	((Reinhardtia_paiewonskiana	Reinhardtia_latisecta)	Reinhardtia_simplex))	Attalea_speciosa))	(Bactris_major	(Elaeis_guineensis	Elaeis_oleifera)))	(Sclerosperma_profizianum	(Roystonea_regia	(Sabal_domingensis	Serenoa_repens))))	Pseudophoenix_vinifera))	Calamus_caryotoides);
(((((Iriartea_deltoidea	Chamaedorea_seifrizii)	(Podococcus_barteri	((Attalea_speciosa	((Reinhardtia_paiewonskiana	Reinhardtia_latisecta)	Reinhardtia_simplex))	(Bactris_major	(Elaeis_guineensis	Elaeis_oleifera)))))	(Orania_palindan	Pseudophoenix_vinifera))	((Sclerosperma_profizianum	(Roystonea_regia	(Sabal_domingensis	Serenoa_repens)))	((Pelagodoxa_henryana	(((Manicaria_saccifera	Dypsis_decaryi)	(Prestoea_acuminata	Oenocarpus_minor))	(((Hydriastele_microspadix	Burretiokentia_grandiflora)	Heterospathe_cagayanensis)	(Dictyosperma_album	Geonoma_undata))))	Leopoldinia_pulchra)))	Calamus_caryotoides);
((Bactris_major	((Elaeis_guineensis	Elaeis_oleifera)	((((((Roystonea_regia	Serenoa_repens)	Sclerosperma_profizianum)	((Heterospathe_cagayanensis	((Manicaria_saccifera	Dypsis_decaryi)	Prestoea_acuminata))	((Oenocarpus_minor	Hydriastele_microspadix)	(Pelagodoxa_henryana	(Dictyosperma_album	Geonoma_undata)))))	(Iriartea_deltoidea	Chamaedorea_seifrizii))	(((Orania_palindan	Podococcus_barteri)	Burretiokentia_grandiflora)	(Sabal_domingensis	Pseudophoenix_vinifera)))	((Leopoldinia_pulchra	Attalea_speciosa)	((Reinhardtia_paiewonskiana	Reinhardtia_latisecta)	Reinhardtia_simplex)))))	Calamus_caryotoides);
((((Chamaedorea_seifrizii	Sclerosperma_profizianum)	(Podococcus_barteri	(((Roystonea_regia	((((Dypsis_decaryi	Manicaria_saccifera)	(Dictyosperma_album	(Prestoea_acuminata	Oenocarpus_minor)))	((Leopoldinia_pulchra	Pelagodoxa_henryana)	Geonoma_undata))	(Hydriastele_microspadix	Heterospathe_cagayanensis)))	((((Iriartea_deltoidea	Attalea_speciosa)	(Burretiokentia_grandiflora	((Reinhardtia_paiewonskiana	Reinhardtia_latisecta)	Reinhardtia_simplex)))	(Bactris_major	(Elaeis_guineensis	Elaeis_oleifera)))	(Sabal_domingensis	Pseudophoenix_vinifera)))	Orania_palindan)))	Serenoa_repens)	Calamus_caryotoides);
((Leopoldinia_pulchra	(Attalea_speciosa	(((Reinhardtia_latisecta	Reinhardtia_paiewonskiana)	Reinhardtia_simplex)	((Bactris_major	(Elaeis_guineensis	Elaeis_oleifera))	((Iriartea_deltoidea	((Orania_palindan	Podococcus_barteri)	((Pelagodoxa_henryana	(Hydriastele_microspadix	(Burretiokentia_grandiflora	Heterospathe_cagayanensis)))	((Manicaria_saccifera	((Prestoea_acuminata	Oenocarpus_minor)	Dypsis_decaryi))	(Geonoma_undata	Dictyosperma_album)))))	((Pseudophoenix_vinifera	((Sclerosperma_profizianum	(Serenoa_repens	Sabal_domingensis))	Roystonea_regia))	Chamaedorea_seifrizii))))))	Calamus_caryotoides);
((((Sabal_domingensis	Roystonea_regia)	((Orania_palindan	((((Podococcus_barteri	((Reinhardtia_latisecta	Reinhardtia_paiewonskiana)	Reinhardtia_simplex))	(Iriartea_deltoidea	Attalea_speciosa))	(Bactris_major	(Elaeis_guineensis	Elaeis_oleifera)))	(Leopoldinia_pulchra	(((Hydriastele_microspadix	Heterospathe_cagayanensis)	Pelagodoxa_henryana)	((Manicaria_saccifera	((Geonoma_undata	Burretiokentia_grandiflora)	((Prestoea_acuminata	Oenocarpus_minor)	Dypsis_decaryi)))	Dictyosperma_album)))))	Pseudophoenix_vinifera))	((Chamaedorea_seifrizii	Sclerosperma_profizianum)	Serenoa_repens))	Calamus_caryotoides);
(((Roystonea_regia	((Bactris_major	((Elaeis_guineensis	Elaeis_oleifera)	(Pseudophoenix_vinifera	((Podococcus_barteri	((Reinhardtia_latisecta	Reinhardtia_paiewonskiana)	Reinhardtia_simplex))	(Leopoldinia_pulchra	(Iriartea_deltoidea	Attalea_speciosa))))))	((Geonoma_undata	((Hydriastele_microspadix	Heterospathe_cagayanensis)	Burretiokentia_grandiflora))	((Dictyosperma_album	(Manicaria_saccifera	((Prestoea_acuminata	Oenocarpus_minor)	Dypsis_decaryi)))	Pelagodoxa_henryana))))	((Serenoa_repens	Sabal_domingensis)	(Orania_palindan	(Chamaedorea_seifrizii	Sclerosperma_profizianum))))	Calamus_caryotoides);
((((Sclerosperma_profizianum	(((Iriartea_deltoidea	Chamaedorea_seifrizii)	((Orania_palindan	Pseudophoenix_vinifera)	((Attalea_speciosa	(Podococcus_barteri	((Reinhardtia_latisecta	Reinhardtia_paiewonskiana)	Reinhardtia_simplex)))	(Bactris_major	(Elaeis_guineensis	Elaeis_oleifera)))))	((Leopoldinia_pulchra	Hydriastele_microspadix)	(((((Prestoea_acuminata	Oenocarpus_minor)	Dypsis_decaryi)	Manicaria_saccifera)	Heterospathe_cagayanensis)	(Pelagodoxa_henryana	(Dictyosperma_album	(Burretiokentia_grandiflora	Geonoma_undata)))))))	(Serenoa_repens	Sabal_domingensis))	Roystonea_regia)	Calamus_caryotoides);
((Chamaedorea_seifrizii	((((Orania_palindan	Pseudophoenix_vinifera)	(((Attalea_speciosa	(Podococcus_barteri	((Reinhardtia_latisecta	Reinhardtia_paiewonskiana)	Reinhardtia_simplex)))	(Bactris_major	(Elaeis_guineensis	Elaeis_oleifera)))	((((Pelagodoxa_henryana	Geonoma_undata)	((((Prestoea_acuminata	Oenocarpus_minor)	Dypsis_decaryi)	Manicaria_saccifera)	(Burretiokentia_grandiflora	Sclerosperma_profizianum)))	Leopoldinia_pulchra)	(Hydriastele_microspadix	(Dictyosperma_album	Heterospathe_cagayanensis)))))	((Serenoa_repens	Sabal_domingensis)	Roystonea_regia))	Iriartea_deltoidea))	Calamus_caryotoides);
((Bactris_major	((Elaeis_guineensis	Elaeis_oleifera)	(((((Serenoa_repens	Sabal_domingensis)	Roystonea_regia)	(((Sclerosperma_profizianum	(Orania_palindan	Podococcus_barteri))	((((Dictyosperma_album	Geonoma_undata)	Pelagodoxa_henryana)	(Heterospathe_cagayanensis	(((Prestoea_acuminata	Oenocarpus_minor)	Dypsis_decaryi)	Manicaria_saccifera)))	(Hydriastele_microspadix	Burretiokentia_grandiflora)))	Pseudophoenix_vinifera))	(Chamaedorea_seifrizii	Iriartea_deltoidea))	(((Reinhardtia_latisecta	Reinhardtia_paiewonskiana)	Reinhardtia_simplex)	(Attalea_speciosa	Leopoldinia_pulchra)))))	Calamus_caryotoides);
((Pseudophoenix_vinifera	((Roystonea_regia	(((((Reinhardtia_latisecta	Reinhardtia_paiewonskiana)	Reinhardtia_simplex)	(Iriartea_deltoidea	Attalea_speciosa))	(Bactris_major	(Elaeis_guineensis	Elaeis_oleifera)))	((Sclerosperma_profizianum	(Orania_palindan	(Leopoldinia_pulchra	Podococcus_barteri)))	(Dictyosperma_album	(((Geonoma_undata	Pelagodoxa_henryana)	(Heterospathe_cagayanensis	(((Prestoea_acuminata	Oenocarpus_minor)	Dypsis_decaryi)	Manicaria_saccifera)))	(Hydriastele_microspadix	Burretiokentia_grandiflora))))))	(Chamaedorea_seifrizii	(Serenoa_repens	Sabal_domingensis))))	Calamus_caryotoides);
((((((((Reinhardtia_latisecta	Reinhardtia_paiewonskiana)	Reinhardtia_simplex)	Attalea_speciosa)	(Bactris_major	(Elaeis_guineensis	Elaeis_oleifera)))	((((Dictyosperma_album	Geonoma_undata)	((Pelagodoxa_henryana	(Hydriastele_microspadix	Sclerosperma_profizianum))	(Leopoldinia_pulchra	Podococcus_barteri)))	(((Manicaria_saccifera	Dypsis_decaryi)	(Prestoea_acuminata	Oenocarpus_minor))	Burretiokentia_grandiflora))	Heterospathe_cagayanensis))	(Orania_palindan	Iriartea_deltoidea))	((Pseudophoenix_vinifera	Chamaedorea_seifrizii)	(Roystonea_regia	(Serenoa_repens	Sabal_domingensis))))	Calamus_caryotoides);
((Bactris_major	(((((Prestoea_acuminata	Oenocarpus_minor)	(Hydriastele_microspadix	(Heterospathe_cagayanensis	(Geonoma_undata	Burretiokentia_grandiflora))))	((Manicaria_saccifera	Dypsis_decaryi)	Pelagodoxa_henryana))	Dictyosperma_album)	(((Sclerosperma_profizianum	Podococcus_barteri)	Orania_palindan)	((Iriartea_deltoidea	((((Roystonea_regia	Chamaedorea_seifrizii)	(Serenoa_repens	Sabal_domingensis))	Pseudophoenix_vinifera)	(Leopoldinia_pulchra	Attalea_speciosa)))	(((Reinhardtia_latisecta	Reinhardtia_paiewonskiana)	Reinhardtia_simplex)	(Elaeis_guineensis	Elaeis_oleifera))))))	Calamus_caryotoides);
((Chamaedorea_seifrizii	((Bactris_major	(Elaeis_guineensis	Elaeis_oleifera))	(((Leopoldinia_pulchra	(Iriartea_deltoidea	Attalea_speciosa))	((Roystonea_regia	((Sclerosperma_profizianum	(Serenoa_repens	Sabal_domingensis))	Pseudophoenix_vinifera))	Orania_palindan))	((((Dypsis_decaryi	(Prestoea_acuminata	Oenocarpus_minor))	Manicaria_saccifera)	((Dictyosperma_album	(Heterospathe_cagayanensis	(Geonoma_undata	(Burretiokentia_grandiflora	Hydriastele_microspadix))))	Pelagodoxa_henryana))	(((Reinhardtia_latisecta	Reinhardtia_paiewonskiana)	Reinhardtia_simplex)	Podococcus_barteri)))))	Calamus_caryotoides);
(((Sabal_domingensis	Serenoa_repens)	(((((((Attalea_speciosa	Iriartea_deltoidea)	(Reinhardtia_simplex	(Reinhardtia_paiewonskiana	Reinhardtia_latisecta)))	((Elaeis_guineensis	Elaeis_oleifera)	Bactris_major))	((Leopoldinia_pulchra	((((Burretiokentia_grandiflora	(Dypsis_decaryi	(Oenocarpus_minor	Prestoea_acuminata)))	Manicaria_saccifera)	(Hydriastele_microspadix	Heterospathe_cagayanensis))	((Dictyosperma_album	Geonoma_undata)	Pelagodoxa_henryana)))	(Sclerosperma_profizianum	Podococcus_barteri)))	(Orania_palindan	Pseudophoenix_vinifera))	Roystonea_regia)	Chamaedorea_seifrizii))	Calamus_caryotoides);
((Bactris_major	(((Pseudophoenix_vinifera	((((Heterospathe_cagayanensis	((Manicaria_saccifera	Dypsis_decaryi)	(Oenocarpus_minor	Prestoea_acuminata)))	((Dictyosperma_album	Geonoma_undata)	Pelagodoxa_henryana))	Hydriastele_microspadix)	(((Leopoldinia_pulchra	Podococcus_barteri)	Orania_palindan)	((Burretiokentia_grandiflora	(Iriartea_deltoidea	(Reinhardtia_simplex	(Reinhardtia_paiewonskiana	Reinhardtia_latisecta))))	Attalea_speciosa))))	(Chamaedorea_seifrizii	((Sabal_domingensis	Serenoa_repens)	(Sclerosperma_profizianum	Roystonea_regia))))	(Elaeis_guineensis	Elaeis_oleifera)))	Calamus_caryotoides);
((((Chamaedorea_seifrizii	((Sabal_domingensis	Serenoa_repens)	Roystonea_regia))	((((Reinhardtia_simplex	(Reinhardtia_paiewonskiana	Reinhardtia_latisecta))	(Iriartea_deltoidea	Attalea_speciosa))	((Elaeis_guineensis	Elaeis_oleifera)	Bactris_major))	(((((Dypsis_decaryi	(Oenocarpus_minor	Prestoea_acuminata))	(Manicaria_saccifera	((Dictyosperma_album	Geonoma_undata)	Heterospathe_cagayanensis)))	((Pelagodoxa_henryana	Leopoldinia_pulchra)	(Hydriastele_microspadix	Burretiokentia_grandiflora)))	Podococcus_barteri)	Sclerosperma_profizianum)))	(Orania_palindan	Pseudophoenix_vinifera))	Calamus_caryotoides);
((((Sabal_domingensis	Serenoa_repens)	Chamaedorea_seifrizii)	(Pseudophoenix_vinifera	(Roystonea_regia	(((((Dypsis_decaryi	(Oenocarpus_minor	Prestoea_acuminata))	(Manicaria_saccifera	Heterospathe_cagayanensis))	(((Geonoma_undata	Burretiokentia_grandiflora)	Pelagodoxa_henryana)	Dictyosperma_album))	(Orania_palindan	(Podococcus_barteri	(Sclerosperma_profizianum	(Leopoldinia_pulchra	Hydriastele_microspadix)))))	(((Reinhardtia_simplex	(Reinhardtia_paiewonskiana	Reinhardtia_latisecta))	(Iriartea_deltoidea	Attalea_speciosa))	((Elaeis_guineensis	Elaeis_oleifera)	Bactris_major))))))	Calamus_caryotoides);
((Roystonea_regia	(((Iriartea_deltoidea	Chamaedorea_seifrizii)	(Pseudophoenix_vinifera	((((Dictyosperma_album	((Geonoma_undata	Burretiokentia_grandiflora)	(Heterospathe_cagayanensis	Hydriastele_microspadix)))	(Manicaria_saccifera	((Dypsis_decaryi	Pelagodoxa_henryana)	(Oenocarpus_minor	Prestoea_acuminata))))	(Leopoldinia_pulchra	((Orania_palindan	Podococcus_barteri)	Sclerosperma_profizianum)))	(((Reinhardtia_simplex	(Reinhardtia_paiewonskiana	Reinhardtia_latisecta))	Attalea_speciosa)	((Elaeis_guineensis	Elaeis_oleifera)	Bactris_major)))))	(Sabal_domingensis	Serenoa_repens)))	Calamus_caryotoides);
((Roystonea_regia	(((((((Leopoldinia_pulchra	Podococcus_barteri)	Chamaedorea_seifrizii)	(Elaeis_guineensis	Elaeis_oleifera))	(((Reinhardtia_simplex	(Reinhardtia_paiewonskiana	Reinhardtia_latisecta))	(Iriartea_deltoidea	Attalea_speciosa))	Pseudophoenix_vinifera))	(Bactris_major	(((Dictyosperma_album	(Hydriastele_microspadix	((Heterospathe_cagayanensis	Burretiokentia_grandiflora)	Geonoma_undata)))	((Manicaria_saccifera	Dypsis_decaryi)	Pelagodoxa_henryana))	((Oenocarpus_minor	Prestoea_acuminata)	Orania_palindan))))	Sclerosperma_profizianum)	(Sabal_domingensis	Serenoa_repens)))	Calamus_caryotoides);
((Roystonea_regia	((Sabal_domingensis	Serenoa_repens)	(((Leopoldinia_pulchra	((Elaeis_guineensis	Elaeis_oleifera)	Bactris_major))	((Pseudophoenix_vinifera	Podococcus_barteri)	(((((Dictyosperma_album	(Burretiokentia_grandiflora	Geonoma_undata))	(Hydriastele_microspadix	Heterospathe_cagayanensis))	((Manicaria_saccifera	Dypsis_decaryi)	Pelagodoxa_henryana))	(Prestoea_acuminata	(Orania_palindan	Oenocarpus_minor)))	((Reinhardtia_simplex	(Reinhardtia_paiewonskiana	Reinhardtia_latisecta))	(Iriartea_deltoidea	Attalea_speciosa)))))	(Chamaedorea_seifrizii	Sclerosperma_profizianum))))	Calamus_caryotoides);
(((Chamaedorea_seifrizii	Roystonea_regia)	(Serenoa_repens	((((Iriartea_deltoidea	((Leopoldinia_pulchra	(Sabal_domingensis	Pseudophoenix_vinifera))	((((Geonoma_undata	Pelagodoxa_henryana)	(Heterospathe_cagayanensis	(Hydriastele_microspadix	Burretiokentia_grandiflora)))	((Manicaria_saccifera	Dypsis_decaryi)	(Prestoea_acuminata	Oenocarpus_minor)))	Orania_palindan)))	((Reinhardtia_simplex	(Reinhardtia_paiewonskiana	Reinhardtia_latisecta))	(Attalea_speciosa	(Sclerosperma_profizianum	Podococcus_barteri))))	((Elaeis_guineensis	Elaeis_oleifera)	Bactris_major))	Dictyosperma_album)))	Calamus_caryotoides);
((Leopoldinia_pulchra	(Podococcus_barteri	((Hydriastele_microspadix	(Orania_palindan	(((((Chamaedorea_seifrizii	(Elaeis_guineensis	Elaeis_oleifera))	(Roystonea_regia	(Reinhardtia_simplex	(Reinhardtia_paiewonskiana	Reinhardtia_latisecta))))	Attalea_speciosa)	(Bactris_major	Serenoa_repens))	((Sabal_domingensis	Pseudophoenix_vinifera)	(((((Burretiokentia_grandiflora	Manicaria_saccifera)	(Dypsis_decaryi	Pelagodoxa_henryana))	(Prestoea_acuminata	Oenocarpus_minor))	((Geonoma_undata	Dictyosperma_album)	Heterospathe_cagayanensis))	Iriartea_deltoidea)))))	Sclerosperma_profizianum)))	Calamus_caryotoides);
((Bactris_major	((Elaeis_guineensis	Elaeis_oleifera)	((Chamaedorea_seifrizii	(Roystonea_regia	Leopoldinia_pulchra))	((((((Sabal_domingensis	Serenoa_repens)	(Hydriastele_microspadix	Heterospathe_cagayanensis))	(((Sclerosperma_profizianum	Pelagodoxa_henryana)	Podococcus_barteri)	(((Prestoea_acuminata	Oenocarpus_minor)	Dypsis_decaryi)	Manicaria_saccifera)))	((Iriartea_deltoidea	Attalea_speciosa)	(Burretiokentia_grandiflora	(Reinhardtia_simplex	(Reinhardtia_paiewonskiana	Reinhardtia_latisecta)))))	(Geonoma_undata	Dictyosperma_album))	(Orania_palindan	Pseudophoenix_vinifera)))))	Calamus_caryotoides);
((Roystonea_regia	((Chamaedorea_seifrizii	(((((Orania_palindan	Pseudophoenix_vinifera)	(Attalea_speciosa	Iriartea_deltoidea))	((Reinhardtia_simplex	(Reinhardtia_latisecta	Reinhardtia_paiewonskiana))	Podococcus_barteri))	(((((Dypsis_decaryi	(Oenocarpus_minor	Prestoea_acuminata))	(Heterospathe_cagayanensis	Manicaria_saccifera))	Dictyosperma_album)	(Geonoma_undata	Pelagodoxa_henryana))	(Burretiokentia_grandiflora	Hydriastele_microspadix)))	(Leopoldinia_pulchra	(Bactris_major	(Elaeis_guineensis	Elaeis_oleifera)))))	(Sclerosperma_profizianum	(Sabal_domingensis	Serenoa_repens))))	Calamus_caryotoides);
(((Roystonea_regia	(((Iriartea_deltoidea	Chamaedorea_seifrizii)	(((((Orania_palindan	Podococcus_barteri)	Pseudophoenix_vinifera)	((Pelagodoxa_henryana	(Dypsis_decaryi	(Oenocarpus_minor	Prestoea_acuminata)))	Manicaria_saccifera))	(Dictyosperma_album	Geonoma_undata))	(((Reinhardtia_simplex	(Reinhardtia_latisecta	Reinhardtia_paiewonskiana))	Attalea_speciosa)	(Bactris_major	(Elaeis_guineensis	Elaeis_oleifera)))))	((Heterospathe_cagayanensis	(Burretiokentia_grandiflora	Hydriastele_microspadix))	(Sclerosperma_profizianum	(Sabal_domingensis	Serenoa_repens)))))	Leopoldinia_pulchra)	Calamus_caryotoides);
(((Roystonea_regia	(Chamaedorea_seifrizii	(((((Heterospathe_cagayanensis	(Burretiokentia_grandiflora	Hydriastele_microspadix))	(((Dictyosperma_album	(Oenocarpus_minor	(Orania_palindan	Prestoea_acuminata)))	(Manicaria_saccifera	(Dypsis_decaryi	Pelagodoxa_henryana)))	Geonoma_undata))	((Iriartea_deltoidea	Attalea_speciosa)	(Podococcus_barteri	(Reinhardtia_simplex	(Reinhardtia_latisecta	Reinhardtia_paiewonskiana)))))	Pseudophoenix_vinifera)	(Bactris_major	((Elaeis_guineensis	Elaeis_oleifera)	Leopoldinia_pulchra)))))	(Sclerosperma_profizianum	(Sabal_domingensis	Serenoa_repens)))	Calamus_caryotoides);
((((Chamaedorea_seifrizii	(((Sclerosperma_profizianum	Serenoa_repens)	Sabal_domingensis)	(Leopoldinia_pulchra	Roystonea_regia)))	Pseudophoenix_vinifera)	(((((Hydriastele_microspadix	Pelagodoxa_henryana)	((Heterospathe_cagayanensis	(Dypsis_decaryi	((Oenocarpus_minor	Prestoea_acuminata)	Manicaria_saccifera)))	(Geonoma_undata	Dictyosperma_album)))	Burretiokentia_grandiflora)	(Podococcus_barteri	Orania_palindan))	(((Iriartea_deltoidea	Attalea_speciosa)	(Reinhardtia_simplex	(Reinhardtia_latisecta	Reinhardtia_paiewonskiana)))	(Bactris_major	(Elaeis_guineensis	Elaeis_oleifera)))))	Calamus_caryotoides);
((Bactris_major	((Elaeis_guineensis	Elaeis_oleifera)	(((((Podococcus_barteri	Orania_palindan)	((Iriartea_deltoidea	Attalea_speciosa)	(Reinhardtia_simplex	(Reinhardtia_latisecta	Reinhardtia_paiewonskiana))))	Pseudophoenix_vinifera)	(((((Dypsis_decaryi	(Oenocarpus_minor	Prestoea_acuminata))	Dictyosperma_album)	(Geonoma_undata	Pelagodoxa_henryana))	(Heterospathe_cagayanensis	(Hydriastele_microspadix	Burretiokentia_grandiflora)))	Manicaria_saccifera))	(Chamaedorea_seifrizii	(((Sclerosperma_profizianum	Serenoa_repens)	Sabal_domingensis)	(Leopoldinia_pulchra	Roystonea_regia))))))	Calamus_caryotoides);
((Bactris_major	((Elaeis_guineensis	Elaeis_oleifera)	(((Podococcus_barteri	(Reinhardtia_simplex	(Reinhardtia_latisecta	Reinhardtia_paiewonskiana)))	Attalea_speciosa)	(((((Serenoa_repens	Sabal_domingensis)	Roystonea_regia)	((Pseudophoenix_vinifera	Orania_palindan)	(Sclerosperma_profizianum	Chamaedorea_seifrizii)))	Iriartea_deltoidea)	(Leopoldinia_pulchra	(((Manicaria_saccifera	(Dypsis_decaryi	(Oenocarpus_minor	Prestoea_acuminata)))	((Dictyosperma_album	Geonoma_undata)	Pelagodoxa_henryana))	(Heterospathe_cagayanensis	(Hydriastele_microspadix	Burretiokentia_grandiflora))))))))	Calamus_caryotoides);
((((Serenoa_repens	Sabal_domingensis)	((Pseudophoenix_vinifera	Roystonea_regia)	(((((Elaeis_guineensis	Elaeis_oleifera)	(Reinhardtia_simplex	(Reinhardtia_latisecta	Reinhardtia_paiewonskiana)))	(Attalea_speciosa	Bactris_major))	(Sclerosperma_profizianum	(Podococcus_barteri	((((Heterospathe_cagayanensis	(Hydriastele_microspadix	Burretiokentia_grandiflora))	(Manicaria_saccifera	(Dypsis_decaryi	(Oenocarpus_minor	Prestoea_acuminata))))	((Dictyosperma_album	Geonoma_undata)	Pelagodoxa_henryana))	Leopoldinia_pulchra))))	(Iriartea_deltoidea	Orania_palindan))))	Chamaedorea_seifrizii)	Calamus_caryotoides);
(((Podococcus_barteri	(((((((Orania_palindan	Pseudophoenix_vinifera)	(Iriartea_deltoidea	Chamaedorea_seifrizii))	(Sclerosperma_profizianum	(Roystonea_regia	(Serenoa_repens	Sabal_domingensis))))	(((Elaeis_guineensis	Elaeis_oleifera)	(Reinhardtia_simplex	(Reinhardtia_latisecta	Reinhardtia_paiewonskiana)))	(Attalea_speciosa	Bactris_major)))	((Heterospathe_cagayanensis	(Hydriastele_microspadix	Burretiokentia_grandiflora))	(Manicaria_saccifera	(Dypsis_decaryi	(Oenocarpus_minor	Prestoea_acuminata)))))	(Dictyosperma_album	Geonoma_undata))	Pelagodoxa_henryana))	Leopoldinia_pulchra)	Calamus_caryotoides);
((Bactris_major	((Elaeis_guineensis	Elaeis_oleifera)	((((((Heterospathe_cagayanensis	(Hydriastele_microspadix	Burretiokentia_grandiflora))	((Dictyosperma_album	(Geonoma_undata	Pelagodoxa_henryana))	(Manicaria_saccifera	(Dypsis_decaryi	(Oenocarpus_minor	Prestoea_acuminata)))))	(Leopoldinia_pulchra	Podococcus_barteri))	(Roystonea_regia	((Serenoa_repens	Sabal_domingensis)	Sclerosperma_profizianum)))	((Orania_palindan	Pseudophoenix_vinifera)	Chamaedorea_seifrizii))	((Iriartea_deltoidea	Attalea_speciosa)	(Reinhardtia_simplex	(Reinhardtia_latisecta	Reinhardtia_paiewonskiana))))))	Calamus_caryotoides);
(((((Heterospathe_cagayanensis	(Hydriastele_microspadix	Burretiokentia_grandiflora))	Sclerosperma_profizianum)	((((((Dictyosperma_album	Geonoma_undata)	(Dypsis_decaryi	Pelagodoxa_henryana))	(Manicaria_saccifera	(Oenocarpus_minor	Prestoea_acuminata)))	(((((Iriartea_deltoidea	Attalea_speciosa)	(Reinhardtia_simplex	(Reinhardtia_latisecta	Reinhardtia_paiewonskiana)))	(Bactris_major	(Elaeis_guineensis	Elaeis_oleifera)))	(Orania_palindan	Pseudophoenix_vinifera))	Chamaedorea_seifrizii))	(Leopoldinia_pulchra	Podococcus_barteri))	Roystonea_regia))	(Serenoa_repens	Sabal_domingensis))	Calamus_caryotoides);
((Roystonea_regia	(((Sabal_domingensis	Serenoa_repens)	(((((Orania_palindan	Podococcus_barteri)	Pseudophoenix_vinifera)	(((Geonoma_undata	Burretiokentia_grandiflora)	(((Manicaria_saccifera	(Oenocarpus_minor	Prestoea_acuminata))	(Dypsis_decaryi	Pelagodoxa_henryana))	(Heterospathe_cagayanensis	Dictyosperma_album)))	((Reinhardtia_simplex	(Reinhardtia_latisecta	Reinhardtia_paiewonskiana))	Iriartea_deltoidea)))	(Attalea_speciosa	(Bactris_major	(Elaeis_guineensis	Elaeis_oleifera))))	(Sclerosperma_profizianum	Chamaedorea_seifrizii)))	(Leopoldinia_pulchra	Hydriastele_microspadix)))	Calamus_caryotoides);
((Bactris_major	((Elaeis_guineensis	Elaeis_oleifera)	(((Sclerosperma_profizianum	Chamaedorea_seifrizii)	((Leopoldinia_pulchra	Roystonea_regia)	(Sabal_domingensis	Serenoa_repens)))	(((Hydriastele_microspadix	Burretiokentia_grandiflora)	((Heterospathe_cagayanensis	(Manicaria_saccifera	(Dypsis_decaryi	(Oenocarpus_minor	Prestoea_acuminata))))	(Pelagodoxa_henryana	(Dictyosperma_album	Geonoma_undata))))	(((Reinhardtia_simplex	(Reinhardtia_latisecta	Reinhardtia_paiewonskiana))	(Attalea_speciosa	Iriartea_deltoidea))	((Orania_palindan	Pseudophoenix_vinifera)	Podococcus_barteri))))))	Calamus_caryotoides);
((Bactris_major	(((Reinhardtia_simplex	(Reinhardtia_latisecta	Reinhardtia_paiewonskiana))	(Elaeis_guineensis	Elaeis_oleifera))	(((Chamaedorea_seifrizii	((Orania_palindan	Pseudophoenix_vinifera)	((Leopoldinia_pulchra	Roystonea_regia)	(Sclerosperma_profizianum	(Sabal_domingensis	Serenoa_repens)))))	(Podococcus_barteri	((((Dypsis_decaryi	Pelagodoxa_henryana)	(Dictyosperma_album	Geonoma_undata))	(Oenocarpus_minor	Prestoea_acuminata))	((Heterospathe_cagayanensis	(Hydriastele_microspadix	Burretiokentia_grandiflora))	Manicaria_saccifera))))	(Attalea_speciosa	Iriartea_deltoidea))))	Calamus_caryotoides);
((Bactris_major	((Elaeis_guineensis	Elaeis_oleifera)	((((Reinhardtia_simplex	(Reinhardtia_latisecta	Reinhardtia_paiewonskiana))	((((Leopoldinia_pulchra	Podococcus_barteri)	(Sclerosperma_profizianum	(((Pelagodoxa_henryana	(Dictyosperma_album	Geonoma_undata))	((Dypsis_decaryi	Manicaria_saccifera)	(Oenocarpus_minor	Prestoea_acuminata)))	(Heterospathe_cagayanensis	(Hydriastele_microspadix	Burretiokentia_grandiflora)))))	(Roystonea_regia	(Sabal_domingensis	Serenoa_repens)))	(Orania_palindan	Pseudophoenix_vinifera)))	(Attalea_speciosa	Iriartea_deltoidea))	Chamaedorea_seifrizii)))	Calamus_caryotoides);
((Chamaedorea_seifrizii	(((Pseudophoenix_vinifera	(Roystonea_regia	Sabal_domingensis))	((Orania_palindan	(Bactris_major	((Elaeis_guineensis	Elaeis_oleifera)	((Attalea_speciosa	Iriartea_deltoidea)	(Reinhardtia_simplex	(Reinhardtia_latisecta	Reinhardtia_paiewonskiana))))))	((Sclerosperma_profizianum	Podococcus_barteri)	(((((Burretiokentia_grandiflora	Dictyosperma_album)	Geonoma_undata)	(Oenocarpus_minor	Prestoea_acuminata))	(Manicaria_saccifera	(Dypsis_decaryi	Pelagodoxa_henryana)))	(Leopoldinia_pulchra	(Hydriastele_microspadix	Heterospathe_cagayanensis))))))	Serenoa_repens))	Calamus_caryotoides);
((Chamaedorea_seifrizii	(((Roystonea_regia	((Podococcus_barteri	((((Heterospathe_cagayanensis	(Sclerosperma_profizianum	(Burretiokentia_grandiflora	Hydriastele_microspadix)))	Manicaria_saccifera)	Leopoldinia_pulchra)	((Dypsis_decaryi	(Oenocarpus_minor	Prestoea_acuminata))	(Pelagodoxa_henryana	(Dictyosperma_album	Geonoma_undata)))))	(Orania_palindan	(((Attalea_speciosa	Iriartea_deltoidea)	(Reinhardtia_simplex	(Reinhardtia_latisecta	Reinhardtia_paiewonskiana)))	(Bactris_major	(Elaeis_guineensis	Elaeis_oleifera))))))	Pseudophoenix_vinifera)	(Serenoa_repens	Sabal_domingensis)))	Calamus_caryotoides);
((((Sabal_domingensis	(Sclerosperma_profizianum	Serenoa_repens))	(((Orania_palindan	Pseudophoenix_vinifera)	Chamaedorea_seifrizii)	((((Attalea_speciosa	(Reinhardtia_simplex	(Reinhardtia_latisecta	Reinhardtia_paiewonskiana)))	(Bactris_major	(Elaeis_guineensis	Elaeis_oleifera)))	((Leopoldinia_pulchra	Podococcus_barteri)	(((((Heterospathe_cagayanensis	Burretiokentia_grandiflora)	Hydriastele_microspadix)	Pelagodoxa_henryana)	((Dypsis_decaryi	(Oenocarpus_minor	Prestoea_acuminata))	Manicaria_saccifera))	(Dictyosperma_album	Geonoma_undata))))	Iriartea_deltoidea)))	Roystonea_regia)	Calamus_caryotoides);
((Bactris_major	((Elaeis_guineensis	Elaeis_oleifera)	(((Orania_palindan	(((Leopoldinia_pulchra	Pelagodoxa_henryana)	(Manicaria_saccifera	(Burretiokentia_grandiflora	(Dypsis_decaryi	(Oenocarpus_minor	Prestoea_acuminata)))))	((Dictyosperma_album	Geonoma_undata)	(Heterospathe_cagayanensis	Hydriastele_microspadix))))	(Pseudophoenix_vinifera	(Podococcus_barteri	(Attalea_speciosa	(Iriartea_deltoidea	(Reinhardtia_simplex	(Reinhardtia_latisecta	Reinhardtia_paiewonskiana)))))))	((Roystonea_regia	(Sabal_domingensis	(Sclerosperma_profizianum	Serenoa_repens)))	Chamaedorea_seifrizii))))	Calamus_caryotoides);
(((((((Manicaria_saccifera	((Dictyosperma_album	(Oenocarpus_minor	Prestoea_acuminata))	((Geonoma_undata	Heterospathe_cagayanensis)	(Pelagodoxa_henryana	Dypsis_decaryi))))	(Podococcus_barteri	((Burretiokentia_grandiflora	Hydriastele_microspadix)	((Reinhardtia_simplex	(Reinhardtia_latisecta	Reinhardtia_paiewonskiana))	(Attalea_speciosa	Iriartea_deltoidea)))))	(Bactris_major	(Elaeis_guineensis	Elaeis_oleifera)))	Leopoldinia_pulchra)	(Pseudophoenix_vinifera	(Chamaedorea_seifrizii	Orania_palindan)))	((Roystonea_regia	(Sabal_domingensis	Serenoa_repens))	Sclerosperma_profizianum))	Calamus_caryotoides);
((Roystonea_regia	(((Sabal_domingensis	Serenoa_repens)	Sclerosperma_profizianum)	((((Bactris_major	(Elaeis_guineensis	Elaeis_oleifera))	(Dictyosperma_album	(((Pelagodoxa_henryana	Geonoma_undata)	(Heterospathe_cagayanensis	((Dypsis_decaryi	(Oenocarpus_minor	Prestoea_acuminata))	Manicaria_saccifera)))	((Leopoldinia_pulchra	Podococcus_barteri)	Hydriastele_microspadix))))	((Burretiokentia_grandiflora	((Reinhardtia_latisecta	Reinhardtia_paiewonskiana)	(Attalea_speciosa	Reinhardtia_simplex)))	Iriartea_deltoidea))	((Pseudophoenix_vinifera	Orania_palindan)	Chamaedorea_seifrizii))))	Calamus_caryotoides);
((Bactris_major	((Elaeis_oleifera	Elaeis_guineensis)	(((((((Hydriastele_microspadix	Burretiokentia_grandiflora)	Heterospathe_cagayanensis)	Manicaria_saccifera)	((Pelagodoxa_henryana	(Geonoma_undata	Dictyosperma_album))	((Prestoea_acuminata	Oenocarpus_minor)	Dypsis_decaryi)))	(Pseudophoenix_vinifera	(Orania_palindan	(Leopoldinia_pulchra	Podococcus_barteri))))	((Roystonea_regia	(Iriartea_deltoidea	Chamaedorea_seifrizii))	((Serenoa_repens	Sabal_domingensis)	Sclerosperma_profizianum)))	(Attalea_speciosa	(Reinhardtia_simplex	(Reinhardtia_latisecta	Reinhardtia_paiewonskiana))))))	Calamus_caryotoides);
((((Sclerosperma_profizianum	Chamaedorea_seifrizii)	(Serenoa_repens	Sabal_domingensis))	((((Dictyosperma_album	(((Orania_palindan	(Pelagodoxa_henryana	Geonoma_undata))	(Burretiokentia_grandiflora	((Prestoea_acuminata	Oenocarpus_minor)	(Manicaria_saccifera	Dypsis_decaryi))))	(Hydriastele_microspadix	Heterospathe_cagayanensis)))	(((Bactris_major	(Elaeis_oleifera	Elaeis_guineensis))	Leopoldinia_pulchra)	((Reinhardtia_simplex	(Reinhardtia_latisecta	Reinhardtia_paiewonskiana))	((Iriartea_deltoidea	Attalea_speciosa)	Podococcus_barteri))))	Pseudophoenix_vinifera)	Roystonea_regia))	Calamus_caryotoides);
((((((((Pelagodoxa_henryana	(Dictyosperma_album	Geonoma_undata))	(Prestoea_acuminata	Oenocarpus_minor))	Dypsis_decaryi)	Manicaria_saccifera)	((Sclerosperma_profizianum	(Hydriastele_microspadix	Burretiokentia_grandiflora))	Heterospathe_cagayanensis))	((((Reinhardtia_simplex	(Roystonea_regia	(Reinhardtia_latisecta	Reinhardtia_paiewonskiana)))	Attalea_speciosa)	(Bactris_major	(Elaeis_oleifera	Elaeis_guineensis)))	(Pseudophoenix_vinifera	(((Iriartea_deltoidea	Chamaedorea_seifrizii)	(Serenoa_repens	Sabal_domingensis))	Orania_palindan))))	(Leopoldinia_pulchra	Podococcus_barteri))	Calamus_caryotoides);
(((((((Orania_palindan	Pseudophoenix_vinifera)	(Podococcus_barteri	((Pelagodoxa_henryana	(Dictyosperma_album	Geonoma_undata))	((Manicaria_saccifera	(Dypsis_decaryi	(Prestoea_acuminata	Oenocarpus_minor)))	((Hydriastele_microspadix	Burretiokentia_grandiflora)	Heterospathe_cagayanensis)))))	(((Reinhardtia_simplex	(Reinhardtia_latisecta	Reinhardtia_paiewonskiana))	Attalea_speciosa)	(Bactris_major	(Elaeis_oleifera	Elaeis_guineensis))))	Iriartea_deltoidea)	(Sclerosperma_profizianum	Chamaedorea_seifrizii))	((Leopoldinia_pulchra	Roystonea_regia)	(Serenoa_repens	Sabal_domingensis)))	Calamus_caryotoides);
((Chamaedorea_seifrizii	((Sclerosperma_profizianum	(Serenoa_repens	Sabal_domingensis))	((((Manicaria_saccifera	Bactris_major)	(Elaeis_oleifera	Elaeis_guineensis))	(((((Dypsis_decaryi	(Prestoea_acuminata	Oenocarpus_minor))	((Hydriastele_microspadix	Burretiokentia_grandiflora)	Heterospathe_cagayanensis))	(Pelagodoxa_henryana	Geonoma_undata))	Dictyosperma_album)	((Pseudophoenix_vinifera	(Podococcus_barteri	Orania_palindan))	(Leopoldinia_pulchra	((Reinhardtia_simplex	(Reinhardtia_latisecta	Reinhardtia_paiewonskiana))	(Iriartea_deltoidea	Attalea_speciosa))))))	Roystonea_regia)))	Calamus_caryotoides);
((Roystonea_regia	(((Bactris_major	(Elaeis_oleifera	Elaeis_guineensis))	(((((Dictyosperma_album	Geonoma_undata)	((Hydriastele_microspadix	Burretiokentia_grandiflora)	Heterospathe_cagayanensis))	Pelagodoxa_henryana)	(Manicaria_saccifera	(Dypsis_decaryi	(Prestoea_acuminata	Oenocarpus_minor))))	(Pseudophoenix_vinifera	(((Reinhardtia_simplex	(Reinhardtia_latisecta	Reinhardtia_paiewonskiana))	Attalea_speciosa)	((Leopoldinia_pulchra	Podococcus_barteri)	Orania_palindan)))))	((Iriartea_deltoidea	Chamaedorea_seifrizii)	(Sclerosperma_profizianum	(Serenoa_repens	Sabal_domingensis)))))	Calamus_caryotoides);
((Roystonea_regia	(((((Prestoea_acuminata	(Manicaria_saccifera	Dypsis_decaryi))	Oenocarpus_minor)	((Pelagodoxa_henryana	(Dictyosperma_album	Geonoma_undata))	((Hydriastele_microspadix	Burretiokentia_grandiflora)	Heterospathe_cagayanensis)))	((Sclerosperma_profizianum	Serenoa_repens)	((((Elaeis_oleifera	Elaeis_guineensis)	((Orania_palindan	Pseudophoenix_vinifera)	((Iriartea_deltoidea	((Reinhardtia_simplex	(Reinhardtia_latisecta	Reinhardtia_paiewonskiana))	Attalea_speciosa))	(Leopoldinia_pulchra	Podococcus_barteri))))	Chamaedorea_seifrizii)	Sabal_domingensis)))	Bactris_major))	Calamus_caryotoides);
((((((Roystonea_regia	Pseudophoenix_vinifera)	((((Dictyosperma_album	Geonoma_undata)	((Pelagodoxa_henryana	(Leopoldinia_pulchra	Podococcus_barteri))	((Prestoea_acuminata	(Dypsis_decaryi	Oenocarpus_minor))	(Manicaria_saccifera	Burretiokentia_grandiflora))))	(Hydriastele_microspadix	Heterospathe_cagayanensis))	(Bactris_major	(((Elaeis_oleifera	Elaeis_guineensis)	((Reinhardtia_latisecta	Reinhardtia_paiewonskiana)	(Reinhardtia_simplex	Iriartea_deltoidea)))	Attalea_speciosa))))	Orania_palindan)	((Serenoa_repens	Sabal_domingensis)	Sclerosperma_profizianum))	Chamaedorea_seifrizii)	Calamus_caryotoides);
((Roystonea_regia	((((Serenoa_repens	Sabal_domingensis)	Sclerosperma_profizianum)	(((Iriartea_deltoidea	((((Oenocarpus_minor	Prestoea_acuminata)	((Dictyosperma_album	(Geonoma_undata	Dypsis_decaryi))	Manicaria_saccifera))	((Burretiokentia_grandiflora	(Hydriastele_microspadix	Heterospathe_cagayanensis))	(Leopoldinia_pulchra	Pelagodoxa_henryana)))	Podococcus_barteri))	((Bactris_major	(Elaeis_oleifera	Elaeis_guineensis))	(((Reinhardtia_latisecta	Reinhardtia_paiewonskiana)	Reinhardtia_simplex)	Attalea_speciosa)))	(Orania_palindan	Pseudophoenix_vinifera)))	Chamaedorea_seifrizii))	Calamus_caryotoides);
((((((((Heterospathe_cagayanensis	((Geonoma_undata	(Sclerosperma_profizianum	Burretiokentia_grandiflora))	Hydriastele_microspadix))	(Pelagodoxa_henryana	(Oenocarpus_minor	((Dypsis_decaryi	Manicaria_saccifera)	Prestoea_acuminata))))	(Leopoldinia_pulchra	Dictyosperma_album))	((Bactris_major	(Elaeis_oleifera	Elaeis_guineensis))	(((Reinhardtia_latisecta	Reinhardtia_paiewonskiana)	Reinhardtia_simplex)	Attalea_speciosa)))	((Orania_palindan	Pseudophoenix_vinifera)	(Podococcus_barteri	Roystonea_regia)))	(Serenoa_repens	Sabal_domingensis))	(Iriartea_deltoidea	Chamaedorea_seifrizii))	Calamus_caryotoides);
((Roystonea_regia	((((Iriartea_deltoidea	((Dictyosperma_album	((Sclerosperma_profizianum	(Orania_palindan	Podococcus_barteri))	(((((Leopoldinia_pulchra	Hydriastele_microspadix)	(Burretiokentia_grandiflora	Heterospathe_cagayanensis))	Geonoma_undata)	(Pelagodoxa_henryana	(Dypsis_decaryi	Manicaria_saccifera)))	(Prestoea_acuminata	Oenocarpus_minor))))	((Attalea_speciosa	((Reinhardtia_paiewonskiana	Reinhardtia_latisecta)	Reinhardtia_simplex))	(Bactris_major	(Elaeis_guineensis	Elaeis_oleifera)))))	Pseudophoenix_vinifera)	Chamaedorea_seifrizii)	(Serenoa_repens	Sabal_domingensis)))	Calamus_caryotoides);
(((Serenoa_repens	Sabal_domingensis)	(Roystonea_regia	(((((Orania_palindan	Podococcus_barteri)	((((Hydriastele_microspadix	((Sclerosperma_profizianum	Burretiokentia_grandiflora)	Heterospathe_cagayanensis))	(Pelagodoxa_henryana	(Dictyosperma_album	Geonoma_undata)))	(Oenocarpus_minor	(Prestoea_acuminata	(Dypsis_decaryi	Manicaria_saccifera))))	Leopoldinia_pulchra))	(((Iriartea_deltoidea	Attalea_speciosa)	((Reinhardtia_paiewonskiana	Reinhardtia_latisecta)	Reinhardtia_simplex))	(Bactris_major	(Elaeis_guineensis	Elaeis_oleifera))))	Pseudophoenix_vinifera)	Chamaedorea_seifrizii)))	Calamus_caryotoides);
(((((Orania_palindan	(Leopoldinia_pulchra	Podococcus_barteri))	((Sabal_domingensis	Pseudophoenix_vinifera)	((((Iriartea_deltoidea	Attalea_speciosa)	((Reinhardtia_paiewonskiana	Reinhardtia_latisecta)	Reinhardtia_simplex))	(Bactris_major	(Elaeis_guineensis	Elaeis_oleifera)))	(Roystonea_regia	((((Hydriastele_microspadix	(Burretiokentia_grandiflora	(Geonoma_undata	Heterospathe_cagayanensis)))	Dictyosperma_album)	(Manicaria_saccifera	(Dypsis_decaryi	(Oenocarpus_minor	Prestoea_acuminata))))	Pelagodoxa_henryana)))))	(Sclerosperma_profizianum	Chamaedorea_seifrizii))	Serenoa_repens)	Calamus_caryotoides);
((Bactris_major	(((Elaeis_guineensis	Elaeis_oleifera)	((Reinhardtia_paiewonskiana	Reinhardtia_latisecta)	Reinhardtia_simplex))	(Attalea_speciosa	(((Podococcus_barteri	Orania_palindan)	(Iriartea_deltoidea	(Pseudophoenix_vinifera	(Manicaria_saccifera	(((Dictyosperma_album	(Geonoma_undata	Heterospathe_cagayanensis))	Burretiokentia_grandiflora)	((Oenocarpus_minor	Prestoea_acuminata)	(Dypsis_decaryi	Pelagodoxa_henryana)))))))	((Leopoldinia_pulchra	(Roystonea_regia	Chamaedorea_seifrizii))	(Hydriastele_microspadix	(Sclerosperma_profizianum	(Sabal_domingensis	Serenoa_repens))))))))	Calamus_caryotoides);
(((Sabal_domingensis	Serenoa_repens)	((Roystonea_regia	Chamaedorea_seifrizii)	((((((Leopoldinia_pulchra	Podococcus_barteri)	(((Reinhardtia_paiewonskiana	Reinhardtia_latisecta)	Reinhardtia_simplex)	(Iriartea_deltoidea	Attalea_speciosa)))	(Orania_palindan	Pseudophoenix_vinifera))	(((Dictyosperma_album	Geonoma_undata)	Pelagodoxa_henryana)	(((Heterospathe_cagayanensis	((Dypsis_decaryi	Hydriastele_microspadix)	Burretiokentia_grandiflora))	Manicaria_saccifera)	(Oenocarpus_minor	Prestoea_acuminata))))	(Bactris_major	(Elaeis_guineensis	Elaeis_oleifera)))	Sclerosperma_profizianum)))	Calamus_caryotoides);
((((((Heterospathe_cagayanensis	(Hydriastele_microspadix	Burretiokentia_grandiflora))	(Pelagodoxa_henryana	(Dypsis_decaryi	Manicaria_saccifera)))	((Dictyosperma_album	Geonoma_undata)	(Oenocarpus_minor	Prestoea_acuminata)))	((Bactris_major	(Elaeis_guineensis	Elaeis_oleifera))	((Podococcus_barteri	(Iriartea_deltoidea	((Reinhardtia_paiewonskiana	Reinhardtia_latisecta)	Reinhardtia_simplex)))	(Leopoldinia_pulchra	(Attalea_speciosa	(Orania_palindan	Pseudophoenix_vinifera))))))	((Sclerosperma_profizianum	(Sabal_domingensis	Serenoa_repens))	(Roystonea_regia	Chamaedorea_seifrizii)))	Calamus_caryotoides);
((Attalea_speciosa	(((Reinhardtia_paiewonskiana	Reinhardtia_latisecta)	Reinhardtia_simplex)	((Bactris_major	(Elaeis_guineensis	Elaeis_oleifera))	((((Orania_palindan	(Roystonea_regia	(Sabal_domingensis	Serenoa_repens)))	Iriartea_deltoidea)	(((Manicaria_saccifera	(Heterospathe_cagayanensis	(Hydriastele_microspadix	Burretiokentia_grandiflora)))	((Leopoldinia_pulchra	(Dypsis_decaryi	(Oenocarpus_minor	Prestoea_acuminata)))	(Pelagodoxa_henryana	(Dictyosperma_album	Geonoma_undata))))	(Podococcus_barteri	(Sclerosperma_profizianum	Chamaedorea_seifrizii))))	Pseudophoenix_vinifera))))	Calamus_caryotoides);
((Bactris_major	((Elaeis_guineensis	Elaeis_oleifera)	(((Attalea_speciosa	Iriartea_deltoidea)	(((Chamaedorea_seifrizii	Pseudophoenix_vinifera)	(Sclerosperma_profizianum	(Roystonea_regia	(Sabal_domingensis	Serenoa_repens))))	(Orania_palindan	((((Dictyosperma_album	(((Dypsis_decaryi	Pelagodoxa_henryana)	Manicaria_saccifera)	((Geonoma_undata	(Heterospathe_cagayanensis	Hydriastele_microspadix))	(Oenocarpus_minor	Prestoea_acuminata))))	Burretiokentia_grandiflora)	Leopoldinia_pulchra)	Podococcus_barteri))))	((Reinhardtia_paiewonskiana	Reinhardtia_latisecta)	Reinhardtia_simplex))))	Calamus_caryotoides);
((Chamaedorea_seifrizii	(((Roystonea_regia	((Sabal_domingensis	Serenoa_repens)	Sclerosperma_profizianum))	((((Leopoldinia_pulchra	(Heterospathe_cagayanensis	Hydriastele_microspadix))	((((Oenocarpus_minor	Prestoea_acuminata)	(Dypsis_decaryi	Pelagodoxa_henryana))	(Burretiokentia_grandiflora	Manicaria_saccifera))	(Dictyosperma_album	Geonoma_undata)))	(Podococcus_barteri	((Attalea_speciosa	(Bactris_major	(Elaeis_guineensis	Elaeis_oleifera)))	((Reinhardtia_paiewonskiana	Reinhardtia_latisecta)	Reinhardtia_simplex))))	(Orania_palindan	Pseudophoenix_vinifera)))	Iriartea_deltoidea))	Calamus_caryotoides);
((Roystonea_regia	((Pseudophoenix_vinifera	(Sabal_domingensis	Serenoa_repens))	(((((((Burretiokentia_grandiflora	(Manicaria_saccifera	(Dypsis_decaryi	(Oenocarpus_minor	Prestoea_acuminata))))	Heterospathe_cagayanensis)	(Pelagodoxa_henryana	(Dictyosperma_album	Geonoma_undata)))	(Orania_palindan	(Leopoldinia_pulchra	Podococcus_barteri)))	(Hydriastele_microspadix	Iriartea_deltoidea))	((Bactris_major	(Elaeis_guineensis	Elaeis_oleifera))	(((Reinhardtia_paiewonskiana	Reinhardtia_latisecta)	Reinhardtia_simplex)	Attalea_speciosa)))	(Sclerosperma_profizianum	Chamaedorea_seifrizii))))	Calamus_caryotoides);
((((Sclerosperma_profizianum	((Sabal_domingensis	Serenoa_repens)	Roystonea_regia))	((Podococcus_barteri	((Orania_palindan	(((Elaeis_oleifera	Elaeis_guineensis)	Bactris_major)	(((Reinhardtia_latisecta	Reinhardtia_paiewonskiana)	Reinhardtia_simplex)	Attalea_speciosa)))	(((Dypsis_decaryi	(Manicaria_saccifera	(Prestoea_acuminata	Oenocarpus_minor)))	(((Geonoma_undata	(Heterospathe_cagayanensis	(Hydriastele_microspadix	Burretiokentia_grandiflora)))	(Leopoldinia_pulchra	Pelagodoxa_henryana))	Dictyosperma_album))	Iriartea_deltoidea)))	Pseudophoenix_vinifera))	Chamaedorea_seifrizii)	Calamus_caryotoides);
(((Sclerosperma_profizianum	Chamaedorea_seifrizii)	(Serenoa_repens	(Roystonea_regia	((Orania_palindan	Podococcus_barteri)	(((Sabal_domingensis	Pseudophoenix_vinifera)	(((Elaeis_oleifera	Elaeis_guineensis)	Bactris_major)	(((Reinhardtia_latisecta	Reinhardtia_paiewonskiana)	Reinhardtia_simplex)	Attalea_speciosa)))	((Iriartea_deltoidea	(Leopoldinia_pulchra	Hydriastele_microspadix))	(Burretiokentia_grandiflora	((Heterospathe_cagayanensis	((Prestoea_acuminata	Oenocarpus_minor)	Manicaria_saccifera))	((Pelagodoxa_henryana	Dypsis_decaryi)	(Dictyosperma_album	Geonoma_undata))))))))))	Calamus_caryotoides);
(((Sabal_domingensis	Serenoa_repens)	((Pseudophoenix_vinifera	(((Sclerosperma_profizianum	(Orania_palindan	Podococcus_barteri))	((((Elaeis_oleifera	Elaeis_guineensis)	Bactris_major)	(((Reinhardtia_latisecta	Reinhardtia_paiewonskiana)	Reinhardtia_simplex)	(Iriartea_deltoidea	Attalea_speciosa)))	(((Prestoea_acuminata	Oenocarpus_minor)	(Pelagodoxa_henryana	Dypsis_decaryi))	(((Dictyosperma_album	Geonoma_undata)	Manicaria_saccifera)	(((Leopoldinia_pulchra	Hydriastele_microspadix)	Heterospathe_cagayanensis)	Burretiokentia_grandiflora)))))	Roystonea_regia))	Chamaedorea_seifrizii))	Calamus_caryotoides);
((((Leopoldinia_pulchra	(Pseudophoenix_vinifera	((((((Prestoea_acuminata	Oenocarpus_minor)	Pelagodoxa_henryana)	((Dictyosperma_album	Geonoma_undata)	(Heterospathe_cagayanensis	((Hydriastele_microspadix	Dypsis_decaryi)	Burretiokentia_grandiflora))))	Iriartea_deltoidea)	(((((Reinhardtia_latisecta	Reinhardtia_paiewonskiana)	Reinhardtia_simplex)	Attalea_speciosa)	(Elaeis_oleifera	Elaeis_guineensis))	(Manicaria_saccifera	Bactris_major)))	(Orania_palindan	((Roystonea_regia	Sclerosperma_profizianum)	Podococcus_barteri)))))	Chamaedorea_seifrizii)	(Sabal_domingensis	Serenoa_repens))	Calamus_caryotoides);
(((Orania_palindan	Pseudophoenix_vinifera)	((((((((Dypsis_decaryi	(Prestoea_acuminata	Oenocarpus_minor))	(Manicaria_saccifera	(Hydriastele_microspadix	Burretiokentia_grandiflora)))	Geonoma_undata)	Dictyosperma_album)	Pelagodoxa_henryana)	Heterospathe_cagayanensis)	(((Podococcus_barteri	Leopoldinia_pulchra)	(((Reinhardtia_latisecta	Reinhardtia_paiewonskiana)	Reinhardtia_simplex)	Attalea_speciosa))	((Elaeis_oleifera	Elaeis_guineensis)	Bactris_major)))	((Iriartea_deltoidea	Chamaedorea_seifrizii)	(((Sabal_domingensis	Serenoa_repens)	Roystonea_regia)	Sclerosperma_profizianum))))	Calamus_caryotoides);
((((Sclerosperma_profizianum	(Sabal_domingensis	Serenoa_repens))	(Pseudophoenix_vinifera	Roystonea_regia))	((((Orania_palindan	(Dictyosperma_album	((((Hydriastele_microspadix	(Geonoma_undata	Burretiokentia_grandiflora))	Heterospathe_cagayanensis)	((Dypsis_decaryi	(Prestoea_acuminata	Oenocarpus_minor))	Manicaria_saccifera))	Pelagodoxa_henryana)))	((Elaeis_oleifera	Elaeis_guineensis)	Bactris_major))	((Podococcus_barteri	((Reinhardtia_latisecta	Reinhardtia_paiewonskiana)	Reinhardtia_simplex))	(Leopoldinia_pulchra	(Iriartea_deltoidea	Attalea_speciosa))))	Chamaedorea_seifrizii))	Calamus_caryotoides);
((Roystonea_regia	((((((Chamaedorea_seifrizii	Iriartea_deltoidea)	(((Elaeis_oleifera	Elaeis_guineensis)	Bactris_major)	(Attalea_speciosa	(Geonoma_undata	((Reinhardtia_latisecta	Reinhardtia_paiewonskiana)	Reinhardtia_simplex)))))	(Pseudophoenix_vinifera	(Orania_palindan	Podococcus_barteri)))	(((Burretiokentia_grandiflora	((Dypsis_decaryi	(Prestoea_acuminata	Oenocarpus_minor))	Manicaria_saccifera))	Heterospathe_cagayanensis)	((Leopoldinia_pulchra	Hydriastele_microspadix)	Pelagodoxa_henryana)))	(Sclerosperma_profizianum	(Sabal_domingensis	Serenoa_repens)))	Dictyosperma_album))	Calamus_caryotoides);
((Roystonea_regia	((((Orania_palindan	((((Elaeis_oleifera	Elaeis_guineensis)	Bactris_major)	(Podococcus_barteri	((Iriartea_deltoidea	((Reinhardtia_latisecta	Reinhardtia_paiewonskiana)	Reinhardtia_simplex))	Attalea_speciosa)))	(Pelagodoxa_henryana	(((Geonoma_undata	Dictyosperma_album)	(((Burretiokentia_grandiflora	(Leopoldinia_pulchra	Hydriastele_microspadix))	(Manicaria_saccifera	Sclerosperma_profizianum))	(Dypsis_decaryi	(Prestoea_acuminata	Oenocarpus_minor))))	Heterospathe_cagayanensis))))	Pseudophoenix_vinifera)	Chamaedorea_seifrizii)	(Sabal_domingensis	Serenoa_repens)))	Calamus_caryotoides);
((Leopoldinia_pulchra	(Heterospathe_cagayanensis	(((((Elaeis_oleifera	Elaeis_guineensis)	Bactris_major)	((Chamaedorea_seifrizii	Roystonea_regia)	(Sclerosperma_profizianum	(Sabal_domingensis	Serenoa_repens))))	(Pseudophoenix_vinifera	((Orania_palindan	Podococcus_barteri)	(((Reinhardtia_latisecta	Reinhardtia_paiewonskiana)	Reinhardtia_simplex)	(Attalea_speciosa	Iriartea_deltoidea)))))	((((Dypsis_decaryi	Pelagodoxa_henryana)	(Burretiokentia_grandiflora	Hydriastele_microspadix))	((Prestoea_acuminata	Oenocarpus_minor)	Manicaria_saccifera))	(Geonoma_undata	Dictyosperma_album)))))	Calamus_caryotoides);
((((((((Elaeis_oleifera	Elaeis_guineensis)	(((Reinhardtia_latisecta	Reinhardtia_paiewonskiana)	Reinhardtia_simplex)	Attalea_speciosa))	Bactris_major)	((((Hydriastele_microspadix	(Iriartea_deltoidea	Burretiokentia_grandiflora))	Heterospathe_cagayanensis)	((Geonoma_undata	Dictyosperma_album)	((Orania_palindan	(Prestoea_acuminata	Oenocarpus_minor))	(Manicaria_saccifera	Dypsis_decaryi))))	((Leopoldinia_pulchra	Podococcus_barteri)	Pelagodoxa_henryana)))	Pseudophoenix_vinifera)	Roystonea_regia)	((Sabal_domingensis	Serenoa_repens)	(Sclerosperma_profizianum	Chamaedorea_seifrizii)))	Calamus_caryotoides);
((Roystonea_regia	((Serenoa_repens	Sabal_domingensis)	(((((Iriartea_deltoidea	(Burretiokentia_grandiflora	Hydriastele_microspadix))	(((Reinhardtia_paiewonskiana	Reinhardtia_latisecta)	Reinhardtia_simplex)	Attalea_speciosa))	((((Oenocarpus_minor	Prestoea_acuminata)	(Dypsis_decaryi	Pelagodoxa_henryana))	Manicaria_saccifera)	((Dictyosperma_album	Geonoma_undata)	Heterospathe_cagayanensis)))	(((Sclerosperma_profizianum	(Leopoldinia_pulchra	Podococcus_barteri))	Orania_palindan)	((Elaeis_oleifera	Elaeis_guineensis)	Bactris_major)))	(Pseudophoenix_vinifera	Chamaedorea_seifrizii))))	Calamus_caryotoides);
((((Roystonea_regia	(Serenoa_repens	Sabal_domingensis))	(((Orania_palindan	((Sclerosperma_profizianum	((((((Dictyosperma_album	Geonoma_undata)	(Dypsis_decaryi	Pelagodoxa_henryana))	Manicaria_saccifera)	((Burretiokentia_grandiflora	Hydriastele_microspadix)	Heterospathe_cagayanensis))	(Oenocarpus_minor	Prestoea_acuminata))	Leopoldinia_pulchra))	Podococcus_barteri))	((((Reinhardtia_paiewonskiana	Reinhardtia_latisecta)	Reinhardtia_simplex)	(Iriartea_deltoidea	Attalea_speciosa))	((Elaeis_oleifera	Elaeis_guineensis)	Bactris_major)))	Pseudophoenix_vinifera))	Chamaedorea_seifrizii)	Calamus_caryotoides);
(((Roystonea_regia	Chamaedorea_seifrizii)	((Sclerosperma_profizianum	(Serenoa_repens	Sabal_domingensis))	(((Elaeis_oleifera	Elaeis_guineensis)	Bactris_major)	((((Burretiokentia_grandiflora	Hydriastele_microspadix)	Heterospathe_cagayanensis)	((Manicaria_saccifera	(Dypsis_decaryi	(Oenocarpus_minor	Prestoea_acuminata)))	((Dictyosperma_album	Geonoma_undata)	Pelagodoxa_henryana)))	((Orania_palindan	Pseudophoenix_vinifera)	((((Reinhardtia_paiewonskiana	Reinhardtia_latisecta)	Reinhardtia_simplex)	(Iriartea_deltoidea	Attalea_speciosa))	(Leopoldinia_pulchra	Podococcus_barteri)))))))	Calamus_caryotoides);
(((Serenoa_repens	Sabal_domingensis)	((Sclerosperma_profizianum	(Chamaedorea_seifrizii	(((Leopoldinia_pulchra	(Elaeis_oleifera	Elaeis_guineensis))	Bactris_major)	((((Oenocarpus_minor	(Burretiokentia_grandiflora	(Manicaria_saccifera	(Dypsis_decaryi	Prestoea_acuminata))))	((Dictyosperma_album	Geonoma_undata)	Pelagodoxa_henryana))	(Hydriastele_microspadix	Heterospathe_cagayanensis))	(((((Reinhardtia_paiewonskiana	Reinhardtia_latisecta)	Reinhardtia_simplex)	Iriartea_deltoidea)	Attalea_speciosa)	((Pseudophoenix_vinifera	Orania_palindan)	Podococcus_barteri))))))	Roystonea_regia))	Calamus_caryotoides);
((Chamaedorea_seifrizii	((((Roystonea_regia	Pseudophoenix_vinifera)	(((Elaeis_oleifera	Elaeis_guineensis)	Bactris_major)	((((Reinhardtia_paiewonskiana	Reinhardtia_latisecta)	Reinhardtia_simplex)	(Iriartea_deltoidea	Attalea_speciosa))	((Orania_palindan	Podococcus_barteri)	((((Dictyosperma_album	Geonoma_undata)	(Dypsis_decaryi	Pelagodoxa_henryana))	(Manicaria_saccifera	(Oenocarpus_minor	Prestoea_acuminata)))	((Burretiokentia_grandiflora	(Hydriastele_microspadix	Heterospathe_cagayanensis))	Leopoldinia_pulchra))))))	(Sabal_domingensis	Serenoa_repens))	Sclerosperma_profizianum))	Calamus_caryotoides);
((Bactris_major	(((((Reinhardtia_paiewonskiana	Reinhardtia_latisecta)	Reinhardtia_simplex)	(Iriartea_deltoidea	Attalea_speciosa))	(((Sabal_domingensis	Serenoa_repens)	(Dictyosperma_album	(Chamaedorea_seifrizii	Roystonea_regia)))	((Orania_palindan	Pseudophoenix_vinifera)	(((Manicaria_saccifera	(Pelagodoxa_henryana	((Oenocarpus_minor	Prestoea_acuminata)	Dypsis_decaryi)))	(((Hydriastele_microspadix	Heterospathe_cagayanensis)	Geonoma_undata)	Burretiokentia_grandiflora))	(Sclerosperma_profizianum	(Leopoldinia_pulchra	Podococcus_barteri))))))	(Elaeis_oleifera	Elaeis_guineensis)))	Calamus_caryotoides);
(((Sabal_domingensis	Serenoa_repens)	(Pseudophoenix_vinifera	(((Roystonea_regia	Chamaedorea_seifrizii)	Dictyosperma_album)	((((Burretiokentia_grandiflora	Hydriastele_microspadix)	Heterospathe_cagayanensis)	(((Oenocarpus_minor	Prestoea_acuminata)	(Dypsis_decaryi	Manicaria_saccifera))	((Geonoma_undata	(Iriartea_deltoidea	((Reinhardtia_paiewonskiana	Reinhardtia_latisecta)	Reinhardtia_simplex)))	Attalea_speciosa)))	(((Elaeis_oleifera	Elaeis_guineensis)	Bactris_major)	(Pelagodoxa_henryana	(Sclerosperma_profizianum	(Orania_palindan	(Leopoldinia_pulchra	Podococcus_barteri)))))))))	Calamus_caryotoides);
((Roystonea_regia	((Sabal_domingensis	Serenoa_repens)	((((((Attalea_speciosa	Iriartea_deltoidea)	((Reinhardtia_paiewonskiana	Reinhardtia_latisecta)	Reinhardtia_simplex))	(Sclerosperma_profizianum	(Orania_palindan	Podococcus_barteri)))	((Heterospathe_cagayanensis	(Leopoldinia_pulchra	Hydriastele_microspadix))	((((Burretiokentia_grandiflora	Manicaria_saccifera)	Prestoea_acuminata)	(Oenocarpus_minor	Dypsis_decaryi))	((Pelagodoxa_henryana	Geonoma_undata)	Dictyosperma_album))))	((Elaeis_oleifera	Elaeis_guineensis)	Bactris_major))	(Chamaedorea_seifrizii	Pseudophoenix_vinifera))))	Calamus_caryotoides);
((Bactris_major	(((Dictyosperma_album	Chamaedorea_seifrizii)	((((((Hydriastele_microspadix	Leopoldinia_pulchra)	Serenoa_repens)	Sabal_domingensis)	Sclerosperma_profizianum)	Roystonea_regia)	(((Orania_palindan	Podococcus_barteri)	(((Manicaria_saccifera	(Dypsis_decaryi	(Oenocarpus_minor	Prestoea_acuminata)))	(((Attalea_speciosa	Iriartea_deltoidea)	((Reinhardtia_paiewonskiana	Reinhardtia_latisecta)	(Geonoma_undata	Reinhardtia_simplex)))	Burretiokentia_grandiflora))	(Pseudophoenix_vinifera	Heterospathe_cagayanensis)))	Pelagodoxa_henryana)))	(Elaeis_oleifera	Elaeis_guineensis)))	Calamus_caryotoides);
((((((((Elaeis_oleifera	Elaeis_guineensis)	Bactris_major)	(Podococcus_barteri	((Attalea_speciosa	Iriartea_deltoidea)	((Reinhardtia_paiewonskiana	Reinhardtia_latisecta)	Reinhardtia_simplex))))	((((Oenocarpus_minor	Prestoea_acuminata)	(Manicaria_saccifera	Dypsis_decaryi))	((Hydriastele_microspadix	(Heterospathe_cagayanensis	Burretiokentia_grandiflora))	((Geonoma_undata	Dictyosperma_album)	(Sclerosperma_profizianum	Pelagodoxa_henryana))))	Leopoldinia_pulchra))	Chamaedorea_seifrizii)	((Serenoa_repens	Sabal_domingensis)	Roystonea_regia))	(Orania_palindan	Pseudophoenix_vinifera))	Calamus_caryotoides);
(((Sabal_domingensis	Serenoa_repens)	((((((Elaeis_guineensis	Elaeis_oleifera)	Bactris_major)	(((Leopoldinia_pulchra	((Hydriastele_microspadix	Heterospathe_cagayanensis)	((Burretiokentia_grandiflora	((Oenocarpus_minor	Prestoea_acuminata)	(Manicaria_saccifera	Dypsis_decaryi)))	((Geonoma_undata	Dictyosperma_album)	Pelagodoxa_henryana))))	Orania_palindan)	(((Reinhardtia_latisecta	Reinhardtia_paiewonskiana)	Reinhardtia_simplex)	((Pseudophoenix_vinifera	(Iriartea_deltoidea	Attalea_speciosa))	Podococcus_barteri))))	Chamaedorea_seifrizii)	Sclerosperma_profizianum)	Roystonea_regia))	Calamus_caryotoides);
((Chamaedorea_seifrizii	((Orania_palindan	Pseudophoenix_vinifera)	(((((Heterospathe_cagayanensis	(Burretiokentia_grandiflora	Hydriastele_microspadix))	Leopoldinia_pulchra)	((Oenocarpus_minor	(Prestoea_acuminata	(Manicaria_saccifera	Dypsis_decaryi)))	((Geonoma_undata	Dictyosperma_album)	Pelagodoxa_henryana)))	(((Sabal_domingensis	Serenoa_repens)	Sclerosperma_profizianum)	Roystonea_regia))	((((Elaeis_guineensis	Elaeis_oleifera)	Bactris_major)	((Iriartea_deltoidea	Attalea_speciosa)	((Reinhardtia_latisecta	Reinhardtia_paiewonskiana)	Reinhardtia_simplex)))	Podococcus_barteri))))	Calamus_caryotoides);
((Roystonea_regia	((((Elaeis_guineensis	Elaeis_oleifera)	(Chamaedorea_seifrizii	Bactris_major))	((Iriartea_deltoidea	Attalea_speciosa)	((Reinhardtia_latisecta	Reinhardtia_paiewonskiana)	Reinhardtia_simplex)))	((Pseudophoenix_vinifera	Sabal_domingensis)	(Orania_palindan	((((Geonoma_undata	Dictyosperma_album)	Heterospathe_cagayanensis)	(((Podococcus_barteri	Leopoldinia_pulchra)	Pelagodoxa_henryana)	(((Hydriastele_microspadix	Burretiokentia_grandiflora)	Manicaria_saccifera)	((Oenocarpus_minor	Dypsis_decaryi)	Prestoea_acuminata))))	(Serenoa_repens	Sclerosperma_profizianum))))))	Calamus_caryotoides);
((((Orania_palindan	((((Elaeis_guineensis	Elaeis_oleifera)	Bactris_major)	(Attalea_speciosa	((Reinhardtia_latisecta	Reinhardtia_paiewonskiana)	Reinhardtia_simplex)))	(Iriartea_deltoidea	((Heterospathe_cagayanensis	((Podococcus_barteri	((Hydriastele_microspadix	Burretiokentia_grandiflora)	(Manicaria_saccifera	(Dypsis_decaryi	(Prestoea_acuminata	Oenocarpus_minor)))))	(Geonoma_undata	Pelagodoxa_henryana)))	Leopoldinia_pulchra))))	(Pseudophoenix_vinifera	((Roystonea_regia	Chamaedorea_seifrizii)	Dictyosperma_album)))	((Sabal_domingensis	Serenoa_repens)	Sclerosperma_profizianum))	Calamus_caryotoides);
((Hydriastele_microspadix	((Sabal_domingensis	Serenoa_repens)	((Leopoldinia_pulchra	Sclerosperma_profizianum)	((((Elaeis_guineensis	Elaeis_oleifera)	(Chamaedorea_seifrizii	Bactris_major))	(((Iriartea_deltoidea	Attalea_speciosa)	(Podococcus_barteri	((Reinhardtia_latisecta	Reinhardtia_paiewonskiana)	Reinhardtia_simplex)))	((Orania_palindan	Pseudophoenix_vinifera)	(Burretiokentia_grandiflora	((((Dictyosperma_album	Geonoma_undata)	Pelagodoxa_henryana)	(Prestoea_acuminata	Oenocarpus_minor))	((Dypsis_decaryi	Manicaria_saccifera)	Heterospathe_cagayanensis))))))	Roystonea_regia))))	Calamus_caryotoides);
(((Serenoa_repens	Sabal_domingensis)	(((Orania_palindan	(((Elaeis_guineensis	Elaeis_oleifera)	Bactris_major)	(Leopoldinia_pulchra	((Iriartea_deltoidea	Attalea_speciosa)	((Sclerosperma_profizianum	Podococcus_barteri)	((Reinhardtia_latisecta	Reinhardtia_paiewonskiana)	Reinhardtia_simplex))))))	((((Dypsis_decaryi	Manicaria_saccifera)	(Prestoea_acuminata	Oenocarpus_minor))	(Heterospathe_cagayanensis	(Burretiokentia_grandiflora	Hydriastele_microspadix)))	((Dictyosperma_album	Geonoma_undata)	Pelagodoxa_henryana)))	(Pseudophoenix_vinifera	(Chamaedorea_seifrizii	Roystonea_regia))))	Calamus_caryotoides);
((((Roystonea_regia	Pseudophoenix_vinifera)	(((Iriartea_deltoidea	Orania_palindan)	((Podococcus_barteri	Leopoldinia_pulchra)	(((Manicaria_saccifera	Dictyosperma_album)	(Prestoea_acuminata	Oenocarpus_minor))	((Geonoma_undata	(Dypsis_decaryi	Pelagodoxa_henryana))	(Heterospathe_cagayanensis	(Burretiokentia_grandiflora	Hydriastele_microspadix))))))	(((Elaeis_guineensis	Elaeis_oleifera)	Bactris_major)	(Attalea_speciosa	((Reinhardtia_latisecta	Reinhardtia_paiewonskiana)	Reinhardtia_simplex)))))	(Chamaedorea_seifrizii	(Sclerosperma_profizianum	(Serenoa_repens	Sabal_domingensis))))	Calamus_caryotoides);
((((Roystonea_regia	((((Iriartea_deltoidea	Attalea_speciosa)	(Orania_palindan	Pseudophoenix_vinifera))	((Reinhardtia_latisecta	Reinhardtia_paiewonskiana)	Reinhardtia_simplex))	((Podococcus_barteri	Leopoldinia_pulchra)	((((Dictyosperma_album	Geonoma_undata)	(Heterospathe_cagayanensis	(Burretiokentia_grandiflora	Hydriastele_microspadix)))	Manicaria_saccifera)	((Dypsis_decaryi	(Prestoea_acuminata	Oenocarpus_minor))	Pelagodoxa_henryana)))))	((Elaeis_guineensis	Elaeis_oleifera)	Bactris_major))	(Chamaedorea_seifrizii	(Sclerosperma_profizianum	(Serenoa_repens	Sabal_domingensis))))	Calamus_caryotoides);
(((Chamaedorea_seifrizii	(Roystonea_regia	(Serenoa_repens	Sabal_domingensis)))	(((((Elaeis_guineensis	Elaeis_oleifera)	Bactris_major)	((Sclerosperma_profizianum	Podococcus_barteri)	(((Dictyosperma_album	Geonoma_undata)	((Reinhardtia_latisecta	Reinhardtia_paiewonskiana)	Reinhardtia_simplex))	(Iriartea_deltoidea	Attalea_speciosa))))	(((Hydriastele_microspadix	Leopoldinia_pulchra)	((((Burretiokentia_grandiflora	Dypsis_decaryi)	Manicaria_saccifera)	(Orania_palindan	(Prestoea_acuminata	Oenocarpus_minor)))	Heterospathe_cagayanensis))	Pelagodoxa_henryana))	Pseudophoenix_vinifera))	Calamus_caryotoides);
(((Serenoa_repens	Sabal_domingensis)	(((((Elaeis_guineensis	Elaeis_oleifera)	Bactris_major)	(((Reinhardtia_latisecta	Reinhardtia_paiewonskiana)	Reinhardtia_simplex)	(Iriartea_deltoidea	Attalea_speciosa)))	((Leopoldinia_pulchra	(Sclerosperma_profizianum	Podococcus_barteri))	((((Dypsis_decaryi	Prestoea_acuminata)	((Dictyosperma_album	(Geonoma_undata	Heterospathe_cagayanensis))	Manicaria_saccifera))	(Pelagodoxa_henryana	(Oenocarpus_minor	Hydriastele_microspadix)))	Burretiokentia_grandiflora)))	(Pseudophoenix_vinifera	(Orania_palindan	(Chamaedorea_seifrizii	Roystonea_regia)))))	Calamus_caryotoides);
(((Orania_palindan	Pseudophoenix_vinifera)	(((Iriartea_deltoidea	Chamaedorea_seifrizii)	(((Serenoa_repens	Sabal_domingensis)	Roystonea_regia)	Sclerosperma_profizianum))	(((Leopoldinia_pulchra	((Manicaria_saccifera	(Heterospathe_cagayanensis	(Hydriastele_microspadix	Burretiokentia_grandiflora)))	((Prestoea_acuminata	Oenocarpus_minor)	(Geonoma_undata	(Dypsis_decaryi	Pelagodoxa_henryana)))))	(Dictyosperma_album	Podococcus_barteri))	(((Elaeis_guineensis	Elaeis_oleifera)	Bactris_major)	(Attalea_speciosa	(Reinhardtia_simplex	(Reinhardtia_latisecta	Reinhardtia_paiewonskiana)))))))	Calamus_caryotoides);
(((Iriartea_deltoidea	Chamaedorea_seifrizii)	((Pseudophoenix_vinifera	(Roystonea_regia	(Sclerosperma_profizianum	(Serenoa_repens	Sabal_domingensis))))	((((Manicaria_saccifera	(Heterospathe_cagayanensis	(Hydriastele_microspadix	Burretiokentia_grandiflora)))	(Dictyosperma_album	((Prestoea_acuminata	Oenocarpus_minor)	(Dypsis_decaryi	Pelagodoxa_henryana))))	(Orania_palindan	(Leopoldinia_pulchra	Podococcus_barteri)))	(((Elaeis_guineensis	Elaeis_oleifera)	Bactris_major)	(Attalea_speciosa	(Geonoma_undata	(Reinhardtia_simplex	(Reinhardtia_latisecta	Reinhardtia_paiewonskiana))))))))	Calamus_caryotoides);
((Bactris_major	(((((((((Hydriastele_microspadix	Sclerosperma_profizianum)	(Leopoldinia_pulchra	Podococcus_barteri))	((((Prestoea_acuminata	Oenocarpus_minor)	Dypsis_decaryi)	Manicaria_saccifera)	Burretiokentia_grandiflora))	(Geonoma_undata	Pelagodoxa_henryana))	Heterospathe_cagayanensis)	((Orania_palindan	(Chamaedorea_seifrizii	Pseudophoenix_vinifera))	((Serenoa_repens	Sabal_domingensis)	Roystonea_regia)))	Dictyosperma_album)	((Iriartea_deltoidea	Attalea_speciosa)	(Reinhardtia_simplex	(Reinhardtia_latisecta	Reinhardtia_paiewonskiana))))	(Elaeis_guineensis	Elaeis_oleifera)))	Calamus_caryotoides);
((Attalea_speciosa	((Reinhardtia_simplex	(Reinhardtia_latisecta	Reinhardtia_paiewonskiana))	(((Elaeis_guineensis	Elaeis_oleifera)	Bactris_major)	((((Iriartea_deltoidea	Chamaedorea_seifrizii)	(((Serenoa_repens	Sabal_domingensis)	Roystonea_regia)	Pseudophoenix_vinifera))	Orania_palindan)	(((((Dictyosperma_album	Geonoma_undata)	(Pelagodoxa_henryana	Sclerosperma_profizianum))	(Leopoldinia_pulchra	Podococcus_barteri))	(Hydriastele_microspadix	Burretiokentia_grandiflora))	((Heterospathe_cagayanensis	(Manicaria_saccifera	Dypsis_decaryi))	(Prestoea_acuminata	Oenocarpus_minor)))))))	Calamus_caryotoides);
((Bactris_major	(((((Podococcus_barteri	Orania_palindan)	(Chamaedorea_seifrizii	(((Serenoa_repens	Sabal_domingensis)	Roystonea_regia)	Pseudophoenix_vinifera)))	((Iriartea_deltoidea	Attalea_speciosa)	(Reinhardtia_simplex	(Reinhardtia_latisecta	Reinhardtia_paiewonskiana))))	(((Hydriastele_microspadix	Sclerosperma_profizianum)	((Heterospathe_cagayanensis	(Manicaria_saccifera	(Dypsis_decaryi	Prestoea_acuminata)))	((Dictyosperma_album	Geonoma_undata)	(Oenocarpus_minor	Pelagodoxa_henryana))))	(Leopoldinia_pulchra	Burretiokentia_grandiflora)))	(Elaeis_guineensis	Elaeis_oleifera)))	Calamus_caryotoides);
((Podococcus_barteri	(((((((((Elaeis_guineensis	Elaeis_oleifera)	Bactris_major)	(Chamaedorea_seifrizii	((Serenoa_repens	Sabal_domingensis)	Roystonea_regia)))	(Attalea_speciosa	(Reinhardtia_simplex	(Reinhardtia_latisecta	Reinhardtia_paiewonskiana))))	(Iriartea_deltoidea	(Dictyosperma_album	(Pseudophoenix_vinifera	Orania_palindan))))	Heterospathe_cagayanensis)	((Prestoea_acuminata	(Manicaria_saccifera	Dypsis_decaryi))	Burretiokentia_grandiflora))	(Geonoma_undata	(Oenocarpus_minor	Pelagodoxa_henryana)))	((Leopoldinia_pulchra	Hydriastele_microspadix)	Sclerosperma_profizianum)))	Calamus_caryotoides);
((Pseudophoenix_vinifera	((Chamaedorea_seifrizii	(((Dictyosperma_album	(Heterospathe_cagayanensis	Geonoma_undata))	(Manicaria_saccifera	(Burretiokentia_grandiflora	((Oenocarpus_minor	Prestoea_acuminata)	(Dypsis_decaryi	Pelagodoxa_henryana)))))	((((Iriartea_deltoidea	Attalea_speciosa)	(Reinhardtia_simplex	(Reinhardtia_latisecta	Reinhardtia_paiewonskiana)))	((Elaeis_guineensis	Elaeis_oleifera)	Bactris_major))	(Orania_palindan	Podococcus_barteri))))	((Sclerosperma_profizianum	(Serenoa_repens	Sabal_domingensis))	((Leopoldinia_pulchra	Hydriastele_microspadix)	Roystonea_regia))))	Calamus_caryotoides);
((Roystonea_regia	(((((Burretiokentia_grandiflora	(Dypsis_decaryi	(Manicaria_saccifera	(Oenocarpus_minor	Prestoea_acuminata))))	Heterospathe_cagayanensis)	((Dictyosperma_album	Geonoma_undata)	Pelagodoxa_henryana))	(Leopoldinia_pulchra	Hydriastele_microspadix))	(((Iriartea_deltoidea	(Sclerosperma_profizianum	(Orania_palindan	Podococcus_barteri)))	((Attalea_speciosa	(Reinhardtia_simplex	(Reinhardtia_latisecta	Reinhardtia_paiewonskiana)))	((Elaeis_guineensis	Elaeis_oleifera)	Bactris_major)))	(Chamaedorea_seifrizii	(Pseudophoenix_vinifera	(Serenoa_repens	Sabal_domingensis))))))	Calamus_caryotoides);
((Roystonea_regia	(((((Burretiokentia_grandiflora	(((Dictyosperma_album	Geonoma_undata)	Dypsis_decaryi)	(Manicaria_saccifera	(Oenocarpus_minor	Prestoea_acuminata))))	Heterospathe_cagayanensis)	Pelagodoxa_henryana)	(((Orania_palindan	(Leopoldinia_pulchra	Podococcus_barteri))	((Attalea_speciosa	(Reinhardtia_simplex	(Reinhardtia_latisecta	Reinhardtia_paiewonskiana)))	((Elaeis_guineensis	Elaeis_oleifera)	Bactris_major)))	((Chamaedorea_seifrizii	Pseudophoenix_vinifera)	Iriartea_deltoidea)))	(Hydriastele_microspadix	(Sclerosperma_profizianum	(Serenoa_repens	Sabal_domingensis)))))	Calamus_caryotoides);
(((Hydriastele_microspadix	((Serenoa_repens	Sabal_domingensis)	(Roystonea_regia	((Chamaedorea_seifrizii	Pseudophoenix_vinifera)	(((Attalea_speciosa	(Reinhardtia_simplex	(Reinhardtia_latisecta	Reinhardtia_paiewonskiana)))	((Elaeis_guineensis	Elaeis_oleifera)	Bactris_major))	(((((Heterospathe_cagayanensis	((Dypsis_decaryi	Pelagodoxa_henryana)	Manicaria_saccifera))	(Oenocarpus_minor	Prestoea_acuminata))	(Dictyosperma_album	(Burretiokentia_grandiflora	Geonoma_undata)))	(Orania_palindan	(Leopoldinia_pulchra	Podococcus_barteri)))	Iriartea_deltoidea))))))	Sclerosperma_profizianum)	Calamus_caryotoides);
((Chamaedorea_seifrizii	(((Bactris_major	(Elaeis_oleifera	Elaeis_guineensis))	(((Orania_palindan	(((Manicaria_saccifera	Heterospathe_cagayanensis)	((Oenocarpus_minor	Prestoea_acuminata)	((Dictyosperma_album	Geonoma_undata)	(Pelagodoxa_henryana	Dypsis_decaryi))))	(Hydriastele_microspadix	Burretiokentia_grandiflora)))	((Iriartea_deltoidea	(Reinhardtia_simplex	(Reinhardtia_paiewonskiana	Reinhardtia_latisecta)))	Attalea_speciosa))	(Sclerosperma_profizianum	Podococcus_barteri)))	(((Sabal_domingensis	Serenoa_repens)	(Leopoldinia_pulchra	Roystonea_regia))	Pseudophoenix_vinifera)))	Calamus_caryotoides);
((Roystonea_regia	((((Leopoldinia_pulchra	((Hydriastele_microspadix	(Heterospathe_cagayanensis	(Geonoma_undata	Burretiokentia_grandiflora)))	(Manicaria_saccifera	(((Oenocarpus_minor	Prestoea_acuminata)	Dictyosperma_album)	(Pelagodoxa_henryana	Dypsis_decaryi)))))	(Bactris_major	(Elaeis_oleifera	Elaeis_guineensis)))	((Orania_palindan	(Sclerosperma_profizianum	Podococcus_barteri))	((Reinhardtia_simplex	(Reinhardtia_paiewonskiana	Reinhardtia_latisecta))	(Attalea_speciosa	Iriartea_deltoidea))))	((Chamaedorea_seifrizii	(Sabal_domingensis	Serenoa_repens))	Pseudophoenix_vinifera)))	Calamus_caryotoides);
((Bactris_major	((Elaeis_oleifera	Elaeis_guineensis)	((((Podococcus_barteri	(Reinhardtia_simplex	(Reinhardtia_paiewonskiana	Reinhardtia_latisecta)))	(Attalea_speciosa	Iriartea_deltoidea))	((Chamaedorea_seifrizii	(Roystonea_regia	(Sclerosperma_profizianum	(Sabal_domingensis	Serenoa_repens))))	(Orania_palindan	Pseudophoenix_vinifera)))	(Leopoldinia_pulchra	((((Burretiokentia_grandiflora	Hydriastele_microspadix)	Heterospathe_cagayanensis)	Manicaria_saccifera)	((Oenocarpus_minor	Prestoea_acuminata)	((Pelagodoxa_henryana	Dypsis_decaryi)	(Dictyosperma_album	Geonoma_undata))))))))	Calamus_caryotoides);
((Roystonea_regia	((Sclerosperma_profizianum	(Sabal_domingensis	Serenoa_repens))	(((Orania_palindan	((((Pelagodoxa_henryana	(Dictyosperma_album	Geonoma_undata))	(((Manicaria_saccifera	Dypsis_decaryi)	Heterospathe_cagayanensis)	(Oenocarpus_minor	Prestoea_acuminata)))	Burretiokentia_grandiflora)	(Hydriastele_microspadix	Leopoldinia_pulchra)))	((Bactris_major	(Elaeis_oleifera	Elaeis_guineensis))	((Podococcus_barteri	(Reinhardtia_simplex	(Reinhardtia_paiewonskiana	Reinhardtia_latisecta)))	(Attalea_speciosa	Iriartea_deltoidea))))	(Chamaedorea_seifrizii	Pseudophoenix_vinifera))))	Calamus_caryotoides);
((Bactris_major	((((Elaeis_oleifera	Elaeis_guineensis)	(Reinhardtia_simplex	(Reinhardtia_paiewonskiana	Reinhardtia_latisecta)))	(Attalea_speciosa	Iriartea_deltoidea))	(((Oenocarpus_minor	Prestoea_acuminata)	(((Manicaria_saccifera	Leopoldinia_pulchra)	(((Dypsis_decaryi	Burretiokentia_grandiflora)	Hydriastele_microspadix)	Heterospathe_cagayanensis))	(Pelagodoxa_henryana	(Dictyosperma_album	Geonoma_undata))))	(((Sclerosperma_profizianum	Podococcus_barteri)	Orania_palindan)	(Pseudophoenix_vinifera	(Chamaedorea_seifrizii	(Roystonea_regia	(Sabal_domingensis	Serenoa_repens))))))))	Calamus_caryotoides);
((Roystonea_regia	((Sabal_domingensis	Serenoa_repens)	(Pseudophoenix_vinifera	((((Bactris_major	(((Elaeis_oleifera	Elaeis_guineensis)	(Reinhardtia_simplex	(Reinhardtia_paiewonskiana	Reinhardtia_latisecta)))	(Attalea_speciosa	Iriartea_deltoidea)))	(((((Burretiokentia_grandiflora	Hydriastele_microspadix)	Heterospathe_cagayanensis)	(Dictyosperma_album	Geonoma_undata))	(Manicaria_saccifera	(Dypsis_decaryi	(Oenocarpus_minor	Prestoea_acuminata))))	(Pelagodoxa_henryana	Leopoldinia_pulchra)))	((Sclerosperma_profizianum	Podococcus_barteri)	Orania_palindan))	Chamaedorea_seifrizii))))	Calamus_caryotoides);
((Bactris_major	((Chamaedorea_seifrizii	((Elaeis_oleifera	Elaeis_guineensis)	(((Reinhardtia_simplex	(Reinhardtia_paiewonskiana	Reinhardtia_latisecta))	(Attalea_speciosa	Iriartea_deltoidea))	(Orania_palindan	Pseudophoenix_vinifera))))	((Sclerosperma_profizianum	(Sabal_domingensis	Serenoa_repens))	((Podococcus_barteri	Roystonea_regia)	(((Hydriastele_microspadix	(Leopoldinia_pulchra	Burretiokentia_grandiflora))	Pelagodoxa_henryana)	(Dictyosperma_album	(Geonoma_undata	(((Dypsis_decaryi	(Oenocarpus_minor	Prestoea_acuminata))	Manicaria_saccifera)	Heterospathe_cagayanensis))))))))	Calamus_caryotoides);
(((Sabal_domingensis	Serenoa_repens)	(Sclerosperma_profizianum	((((Pseudophoenix_vinifera	(((((((Dypsis_decaryi	(Oenocarpus_minor	Prestoea_acuminata))	Manicaria_saccifera)	(Hydriastele_microspadix	Heterospathe_cagayanensis))	((Geonoma_undata	Dictyosperma_album)	Pelagodoxa_henryana))	Burretiokentia_grandiflora)	(Leopoldinia_pulchra	Podococcus_barteri))	(((Elaeis_oleifera	Elaeis_guineensis)	((Reinhardtia_simplex	(Reinhardtia_paiewonskiana	Reinhardtia_latisecta))	Attalea_speciosa))	Bactris_major)))	(Iriartea_deltoidea	Chamaedorea_seifrizii))	Orania_palindan)	Roystonea_regia)))	Calamus_caryotoides);
(((((Roystonea_regia	(Pseudophoenix_vinifera	Sabal_domingensis))	((Manicaria_saccifera	((((Geonoma_undata	Dictyosperma_album)	(Dypsis_decaryi	Pelagodoxa_henryana))	((Heterospathe_cagayanensis	Hydriastele_microspadix)	Burretiokentia_grandiflora))	(Oenocarpus_minor	Prestoea_acuminata)))	((Orania_palindan	(Podococcus_barteri	Sclerosperma_profizianum))	((Bactris_major	(Elaeis_oleifera	Elaeis_guineensis))	((Reinhardtia_simplex	(Reinhardtia_paiewonskiana	Reinhardtia_latisecta))	(Leopoldinia_pulchra	(Attalea_speciosa	Iriartea_deltoidea)))))))	Serenoa_repens)	Chamaedorea_seifrizii)	Calamus_caryotoides);
((((((Iriartea_deltoidea	((Orania_palindan	(Leopoldinia_pulchra	Podococcus_barteri))	Sclerosperma_profizianum))	(((((Heterospathe_cagayanensis	Hydriastele_microspadix)	Burretiokentia_grandiflora)	Manicaria_saccifera)	((Dypsis_decaryi	Pelagodoxa_henryana)	(Oenocarpus_minor	Prestoea_acuminata)))	(Geonoma_undata	Dictyosperma_album)))	((Bactris_major	((Reinhardtia_simplex	(Reinhardtia_paiewonskiana	Reinhardtia_latisecta))	(Elaeis_oleifera	Elaeis_guineensis)))	Attalea_speciosa))	(Roystonea_regia	Pseudophoenix_vinifera))	((Sabal_domingensis	Serenoa_repens)	Chamaedorea_seifrizii))	Calamus_caryotoides);
((Roystonea_regia	((Serenoa_repens	Sabal_domingensis)	(Sclerosperma_profizianum	((((Elaeis_guineensis	Elaeis_oleifera)	Bactris_major)	(((Pelagodoxa_henryana	Leopoldinia_pulchra)	((Manicaria_saccifera	(Prestoea_acuminata	Oenocarpus_minor))	((Geonoma_undata	Dictyosperma_album)	(Heterospathe_cagayanensis	((Dypsis_decaryi	Burretiokentia_grandiflora)	Hydriastele_microspadix)))))	((Attalea_speciosa	(Iriartea_deltoidea	(Reinhardtia_simplex	(Reinhardtia_latisecta	Reinhardtia_paiewonskiana))))	(Podococcus_barteri	Orania_palindan))))	(Chamaedorea_seifrizii	Pseudophoenix_vinifera)))))	Calamus_caryotoides);
((Chamaedorea_seifrizii	(Serenoa_repens	((Roystonea_regia	(((((((Reinhardtia_simplex	(Reinhardtia_latisecta	Reinhardtia_paiewonskiana))	(Elaeis_guineensis	Elaeis_oleifera))	Bactris_major)	Attalea_speciosa)	(((Leopoldinia_pulchra	(((Geonoma_undata	Dictyosperma_album)	Pelagodoxa_henryana)	((Heterospathe_cagayanensis	(Burretiokentia_grandiflora	Hydriastele_microspadix))	(Manicaria_saccifera	(Dypsis_decaryi	(Prestoea_acuminata	Oenocarpus_minor))))))	Sclerosperma_profizianum)	Podococcus_barteri))	Iriartea_deltoidea)	Orania_palindan))	(Sabal_domingensis	Pseudophoenix_vinifera))))	Calamus_caryotoides);
((((((Bactris_major	((Pelagodoxa_henryana	(Dictyosperma_album	(Burretiokentia_grandiflora	Hydriastele_microspadix)))	(Manicaria_saccifera	(Heterospathe_cagayanensis	(Dypsis_decaryi	(Prestoea_acuminata	Oenocarpus_minor))))))	(((Chamaedorea_seifrizii	Pseudophoenix_vinifera)	Orania_palindan)	(((Geonoma_undata	(Reinhardtia_simplex	(Reinhardtia_latisecta	Reinhardtia_paiewonskiana)))	(Elaeis_guineensis	Elaeis_oleifera))	((Leopoldinia_pulchra	Podococcus_barteri)	(Iriartea_deltoidea	Attalea_speciosa)))))	Sclerosperma_profizianum)	(Serenoa_repens	Sabal_domingensis))	Roystonea_regia)	Calamus_caryotoides);
((Bactris_major	((((Chamaedorea_seifrizii	Sclerosperma_profizianum)	(((Leopoldinia_pulchra	Podococcus_barteri)	((Pseudophoenix_vinifera	Orania_palindan)	((Reinhardtia_simplex	(Reinhardtia_latisecta	Reinhardtia_paiewonskiana))	(Iriartea_deltoidea	Attalea_speciosa))))	(((((Dypsis_decaryi	Pelagodoxa_henryana)	(Prestoea_acuminata	Oenocarpus_minor))	Manicaria_saccifera)	(Heterospathe_cagayanensis	(Burretiokentia_grandiflora	Hydriastele_microspadix)))	(Geonoma_undata	Dictyosperma_album))))	((Serenoa_repens	Sabal_domingensis)	Roystonea_regia))	(Elaeis_guineensis	Elaeis_oleifera)))	Calamus_caryotoides);
(((Chamaedorea_seifrizii	Serenoa_repens)	((Pseudophoenix_vinifera	Sabal_domingensis)	(Roystonea_regia	(((Sclerosperma_profizianum	(Orania_palindan	Podococcus_barteri))	(((Dictyosperma_album	((Hydriastele_microspadix	Heterospathe_cagayanensis)	Geonoma_undata))	(Dypsis_decaryi	((Leopoldinia_pulchra	Pelagodoxa_henryana)	Burretiokentia_grandiflora)))	((Prestoea_acuminata	Oenocarpus_minor)	Manicaria_saccifera)))	(((Elaeis_guineensis	Elaeis_oleifera)	Bactris_major)	((Reinhardtia_simplex	(Reinhardtia_latisecta	Reinhardtia_paiewonskiana))	(Iriartea_deltoidea	Attalea_speciosa)))))))	Calamus_caryotoides);
((Roystonea_regia	(((Pseudophoenix_vinifera	Chamaedorea_seifrizii)	(((((Elaeis_guineensis	Elaeis_oleifera)	Bactris_major)	((Reinhardtia_simplex	(Reinhardtia_latisecta	Reinhardtia_paiewonskiana))	(Iriartea_deltoidea	Attalea_speciosa)))	(((((Hydriastele_microspadix	Burretiokentia_grandiflora)	((Prestoea_acuminata	Oenocarpus_minor)	(Dypsis_decaryi	Manicaria_saccifera)))	Pelagodoxa_henryana)	(Leopoldinia_pulchra	(Geonoma_undata	Heterospathe_cagayanensis)))	Dictyosperma_album))	((Sclerosperma_profizianum	Podococcus_barteri)	Orania_palindan)))	(Sabal_domingensis	Serenoa_repens)))	Calamus_caryotoides);
((Bactris_major	((((Iriartea_deltoidea	(Reinhardtia_simplex	(Reinhardtia_latisecta	Reinhardtia_paiewonskiana)))	Attalea_speciosa)	(((((Dypsis_decaryi	(Hydriastele_microspadix	Burretiokentia_grandiflora))	((Prestoea_acuminata	Oenocarpus_minor)	Manicaria_saccifera))	(Leopoldinia_pulchra	(Pelagodoxa_henryana	(Dictyosperma_album	Geonoma_undata))))	Heterospathe_cagayanensis)	(((Sclerosperma_profizianum	Podococcus_barteri)	Orania_palindan)	((Pseudophoenix_vinifera	((Sabal_domingensis	Serenoa_repens)	Roystonea_regia))	Chamaedorea_seifrizii))))	(Elaeis_guineensis	Elaeis_oleifera)))	Calamus_caryotoides);
((Roystonea_regia	(((Chamaedorea_seifrizii	((((Elaeis_guineensis	Elaeis_oleifera)	Bactris_major)	((Reinhardtia_simplex	(Reinhardtia_latisecta	Reinhardtia_paiewonskiana))	Attalea_speciosa))	((((((Dictyosperma_album	Geonoma_undata)	(Heterospathe_cagayanensis	(Hydriastele_microspadix	Burretiokentia_grandiflora)))	((Dypsis_decaryi	(Prestoea_acuminata	Oenocarpus_minor))	Manicaria_saccifera))	Pelagodoxa_henryana)	(Sclerosperma_profizianum	((Leopoldinia_pulchra	Podococcus_barteri)	Orania_palindan)))	Iriartea_deltoidea)))	Pseudophoenix_vinifera)	(Sabal_domingensis	Serenoa_repens)))	Calamus_caryotoides);
((Sabal_domingensis	(Serenoa_repens	((Roystonea_regia	((((Elaeis_guineensis	Elaeis_oleifera)	Bactris_major)	(((((Dypsis_decaryi	(Prestoea_acuminata	Oenocarpus_minor))	Manicaria_saccifera)	(Burretiokentia_grandiflora	((Heterospathe_cagayanensis	Hydriastele_microspadix)	Geonoma_undata)))	Pelagodoxa_henryana)	(Pseudophoenix_vinifera	(((Iriartea_deltoidea	(Reinhardtia_simplex	(Reinhardtia_latisecta	Reinhardtia_paiewonskiana)))	(Leopoldinia_pulchra	Attalea_speciosa))	(Orania_palindan	Podococcus_barteri)))))	(Dictyosperma_album	Chamaedorea_seifrizii)))	Sclerosperma_profizianum)))	Calamus_caryotoides);
((Bactris_major	(((Pseudophoenix_vinifera	((Sclerosperma_profizianum	Chamaedorea_seifrizii)	(Serenoa_repens	(Sabal_domingensis	Roystonea_regia))))	(((((Heterospathe_cagayanensis	(Burretiokentia_grandiflora	Hydriastele_microspadix))	((Geonoma_undata	(Pelagodoxa_henryana	Leopoldinia_pulchra))	((Prestoea_acuminata	Oenocarpus_minor)	(Manicaria_saccifera	Dypsis_decaryi))))	Dictyosperma_album)	((Attalea_speciosa	Iriartea_deltoidea)	((Reinhardtia_simplex	(Reinhardtia_latisecta	Reinhardtia_paiewonskiana))	Podococcus_barteri)))	Orania_palindan))	(Elaeis_guineensis	Elaeis_oleifera)))	Calamus_caryotoides);
((((((Attalea_speciosa	(Bactris_major	(Elaeis_guineensis	Elaeis_oleifera)))	((Dictyosperma_album	(Pelagodoxa_henryana	(((Prestoea_acuminata	Oenocarpus_minor)	Dypsis_decaryi)	(((Geonoma_undata	(Reinhardtia_simplex	(Reinhardtia_latisecta	Reinhardtia_paiewonskiana)))	((Hydriastele_microspadix	Burretiokentia_grandiflora)	Iriartea_deltoidea))	Manicaria_saccifera))))	((Podococcus_barteri	Orania_palindan)	Heterospathe_cagayanensis)))	Pseudophoenix_vinifera)	Chamaedorea_seifrizii)	(Roystonea_regia	((Leopoldinia_pulchra	Sclerosperma_profizianum)	(Sabal_domingensis	Serenoa_repens))))	Calamus_caryotoides);
((Roystonea_regia	((Sabal_domingensis	(Serenoa_repens	Sclerosperma_profizianum))	(Pseudophoenix_vinifera	((Dictyosperma_album	Chamaedorea_seifrizii)	((Bactris_major	(Elaeis_guineensis	Elaeis_oleifera))	((((Reinhardtia_simplex	(Reinhardtia_latisecta	Reinhardtia_paiewonskiana))	(Attalea_speciosa	Iriartea_deltoidea))	((Heterospathe_cagayanensis	((Prestoea_acuminata	Oenocarpus_minor)	((Pelagodoxa_henryana	Dypsis_decaryi)	Manicaria_saccifera)))	((Geonoma_undata	Burretiokentia_grandiflora)	(Hydriastele_microspadix	Leopoldinia_pulchra))))	(Podococcus_barteri	Orania_palindan)))))))	Calamus_caryotoides);
((((((Bactris_major	(Elaeis_guineensis	Elaeis_oleifera))	((Pseudophoenix_vinifera	Sabal_domingensis)	(((Iriartea_deltoidea	((Reinhardtia_simplex	(Reinhardtia_latisecta	Reinhardtia_paiewonskiana))	Attalea_speciosa))	((((Pelagodoxa_henryana	Dypsis_decaryi)	(Geonoma_undata	Dictyosperma_album))	(((Heterospathe_cagayanensis	Burretiokentia_grandiflora)	(Hydriastele_microspadix	Leopoldinia_pulchra))	Manicaria_saccifera))	(Prestoea_acuminata	Oenocarpus_minor)))	(Sclerosperma_profizianum	(Podococcus_barteri	Orania_palindan)))))	Roystonea_regia)	Chamaedorea_seifrizii)	Serenoa_repens)	Calamus_caryotoides);
((Roystonea_regia	((Sclerosperma_profizianum	Serenoa_repens)	(Chamaedorea_seifrizii	((Attalea_speciosa	(Bactris_major	(Elaeis_guineensis	Elaeis_oleifera)))	(((Pelagodoxa_henryana	Geonoma_undata)	(((Heterospathe_cagayanensis	(Dypsis_decaryi	(Hydriastele_microspadix	Burretiokentia_grandiflora)))	Dictyosperma_album)	(Manicaria_saccifera	((Prestoea_acuminata	Oenocarpus_minor)	Leopoldinia_pulchra))))	((Pseudophoenix_vinifera	Sabal_domingensis)	(Orania_palindan	(Podococcus_barteri	(Iriartea_deltoidea	(Reinhardtia_simplex	(Reinhardtia_latisecta	Reinhardtia_paiewonskiana)))))))))))	Calamus_caryotoides);
((((((Reinhardtia_simplex	(Reinhardtia_latisecta	Reinhardtia_paiewonskiana))	Attalea_speciosa)	(Bactris_major	(Elaeis_guineensis	Elaeis_oleifera)))	((Orania_palindan	(Leopoldinia_pulchra	Podococcus_barteri))	(((Pseudophoenix_vinifera	Sabal_domingensis)	(((Pelagodoxa_henryana	((Dypsis_decaryi	(Hydriastele_microspadix	Burretiokentia_grandiflora))	Manicaria_saccifera))	(Prestoea_acuminata	Oenocarpus_minor))	((Dictyosperma_album	Geonoma_undata)	Heterospathe_cagayanensis)))	Iriartea_deltoidea)))	((Sclerosperma_profizianum	Serenoa_repens)	(Chamaedorea_seifrizii	Roystonea_regia)))	Calamus_caryotoides);
((Roystonea_regia	((Orania_palindan	((((Chamaedorea_seifrizii	(Bactris_major	(Elaeis_guineensis	Elaeis_oleifera)))	((((Pelagodoxa_henryana	(Dictyosperma_album	(Dypsis_decaryi	(Burretiokentia_grandiflora	Geonoma_undata))))	((Manicaria_saccifera	(Hydriastele_microspadix	Heterospathe_cagayanensis))	(Prestoea_acuminata	Oenocarpus_minor)))	(Podococcus_barteri	(Pseudophoenix_vinifera	Sabal_domingensis)))	(Iriartea_deltoidea	(Reinhardtia_simplex	(Reinhardtia_latisecta	Reinhardtia_paiewonskiana)))))	Attalea_speciosa)	(Leopoldinia_pulchra	Sclerosperma_profizianum)))	Serenoa_repens))	Calamus_caryotoides);
((Bactris_major	((Elaeis_guineensis	Elaeis_oleifera)	((((Hydriastele_microspadix	Burretiokentia_grandiflora)	((((Prestoea_acuminata	Oenocarpus_minor)	(Dictyosperma_album	Manicaria_saccifera))	(Geonoma_undata	(Dypsis_decaryi	Pelagodoxa_henryana)))	Heterospathe_cagayanensis))	(Reinhardtia_simplex	(Reinhardtia_latisecta	Reinhardtia_paiewonskiana)))	(((Chamaedorea_seifrizii	(Pseudophoenix_vinifera	Sabal_domingensis))	(Orania_palindan	(((Iriartea_deltoidea	Attalea_speciosa)	Leopoldinia_pulchra)	((Sclerosperma_profizianum	Serenoa_repens)	Roystonea_regia))))	Podococcus_barteri))))	Calamus_caryotoides);
((Bactris_major	((Elaeis_guineensis	Elaeis_oleifera)	((((Iriartea_deltoidea	Attalea_speciosa)	Leopoldinia_pulchra)	(Sclerosperma_profizianum	((Sabal_domingensis	Serenoa_repens)	Roystonea_regia)))	(((Reinhardtia_simplex	(Reinhardtia_latisecta	Reinhardtia_paiewonskiana))	((Podococcus_barteri	(Burretiokentia_grandiflora	(((Dictyosperma_album	Geonoma_undata)	(((Manicaria_saccifera	Dypsis_decaryi)	(Prestoea_acuminata	Oenocarpus_minor))	Heterospathe_cagayanensis))	(Hydriastele_microspadix	Pelagodoxa_henryana))))	(Orania_palindan	Pseudophoenix_vinifera)))	Chamaedorea_seifrizii))))	Calamus_caryotoides);
((Pseudophoenix_vinifera	((Chamaedorea_seifrizii	(((((Pelagodoxa_henryana	(Dictyosperma_album	Geonoma_undata))	(Burretiokentia_grandiflora	((Manicaria_saccifera	Dypsis_decaryi)	(Prestoea_acuminata	Oenocarpus_minor))))	(Hydriastele_microspadix	Heterospathe_cagayanensis))	(((Iriartea_deltoidea	Attalea_speciosa)	(Roystonea_regia	((Leopoldinia_pulchra	Sclerosperma_profizianum)	(Sabal_domingensis	Serenoa_repens))))	Podococcus_barteri))	((Bactris_major	(Elaeis_guineensis	Elaeis_oleifera))	(Reinhardtia_simplex	(Reinhardtia_latisecta	Reinhardtia_paiewonskiana)))))	Orania_palindan))	Calamus_caryotoides);
((Leopoldinia_pulchra	(Podococcus_barteri	(Sclerosperma_profizianum	(Orania_palindan	((((Prestoea_acuminata	Oenocarpus_minor)	((Dictyosperma_album	Geonoma_undata)	((Pelagodoxa_henryana	(Manicaria_saccifera	Dypsis_decaryi))	(Hydriastele_microspadix	(Burretiokentia_grandiflora	Heterospathe_cagayanensis)))))	((Reinhardtia_simplex	(Reinhardtia_latisecta	Reinhardtia_paiewonskiana))	(Iriartea_deltoidea	Attalea_speciosa)))	((Bactris_major	(Elaeis_guineensis	Elaeis_oleifera))	((Chamaedorea_seifrizii	Roystonea_regia)	(Pseudophoenix_vinifera	(Sabal_domingensis	Serenoa_repens)))))))))	Calamus_caryotoides);
((Roystonea_regia	((Serenoa_repens	Sclerosperma_profizianum)	(((((Dypsis_decaryi	(Prestoea_acuminata	Oenocarpus_minor))	(Pelagodoxa_henryana	(Dictyosperma_album	Geonoma_undata)))	(Heterospathe_cagayanensis	(Burretiokentia_grandiflora	Hydriastele_microspadix)))	(((Attalea_speciosa	(Iriartea_deltoidea	(Reinhardtia_simplex	(Reinhardtia_latisecta	Reinhardtia_paiewonskiana))))	((Manicaria_saccifera	(Chamaedorea_seifrizii	Bactris_major))	(Elaeis_oleifera	Elaeis_guineensis)))	(Sabal_domingensis	Pseudophoenix_vinifera)))	((Leopoldinia_pulchra	Podococcus_barteri)	Orania_palindan))))	Calamus_caryotoides);
((Podococcus_barteri	(((Dypsis_decaryi	Pelagodoxa_henryana)	((((Iriartea_deltoidea	(Pseudophoenix_vinifera	Orania_palindan))	((Bactris_major	(Manicaria_saccifera	Chamaedorea_seifrizii))	(((Reinhardtia_simplex	(Reinhardtia_latisecta	Reinhardtia_paiewonskiana))	(Elaeis_oleifera	Elaeis_guineensis))	Attalea_speciosa)))	(Roystonea_regia	(Sabal_domingensis	Serenoa_repens)))	(((Prestoea_acuminata	Oenocarpus_minor)	(Dictyosperma_album	Geonoma_undata))	(Sclerosperma_profizianum	((Hydriastele_microspadix	Heterospathe_cagayanensis)	Burretiokentia_grandiflora)))))	Leopoldinia_pulchra))	Calamus_caryotoides);
(((Sabal_domingensis	Serenoa_repens)	((((Bactris_major	(Elaeis_oleifera	Elaeis_guineensis))	(((Heterospathe_cagayanensis	Leopoldinia_pulchra)	(Dictyosperma_album	(Geonoma_undata	(((Dypsis_decaryi	Pelagodoxa_henryana)	(Prestoea_acuminata	Oenocarpus_minor))	(Manicaria_saccifera	(Hydriastele_microspadix	Burretiokentia_grandiflora))))))	(((Iriartea_deltoidea	Attalea_speciosa)	(Reinhardtia_simplex	(Reinhardtia_latisecta	Reinhardtia_paiewonskiana)))	(Podococcus_barteri	(Orania_palindan	Sclerosperma_profizianum)))))	Pseudophoenix_vinifera)	(Chamaedorea_seifrizii	Roystonea_regia)))	Calamus_caryotoides);
((((Roystonea_regia	((Bactris_major	(Elaeis_oleifera	Elaeis_guineensis))	((((Orania_palindan	(Prestoea_acuminata	Oenocarpus_minor))	(Manicaria_saccifera	((Dypsis_decaryi	Pelagodoxa_henryana)	((Iriartea_deltoidea	(Attalea_speciosa	(Reinhardtia_simplex	(Reinhardtia_latisecta	Reinhardtia_paiewonskiana))))	(Hydriastele_microspadix	Burretiokentia_grandiflora)))))	((Geonoma_undata	Heterospathe_cagayanensis)	Dictyosperma_album))	Podococcus_barteri)))	(Leopoldinia_pulchra	Pseudophoenix_vinifera))	(Chamaedorea_seifrizii	(Sclerosperma_profizianum	(Sabal_domingensis	Serenoa_repens))))	Calamus_caryotoides);
((((Hydriastele_microspadix	(Heterospathe_cagayanensis	Burretiokentia_grandiflora))	((Manicaria_saccifera	Dypsis_decaryi)	(((((((Attalea_speciosa	((Reinhardtia_simplex	(Reinhardtia_latisecta	Reinhardtia_paiewonskiana))	Iriartea_deltoidea))	(Bactris_major	(Elaeis_oleifera	Elaeis_guineensis)))	(Orania_palindan	(Sabal_domingensis	Pseudophoenix_vinifera)))	(Podococcus_barteri	Leopoldinia_pulchra))	Sclerosperma_profizianum)	Roystonea_regia)	((Geonoma_undata	Dictyosperma_album)	(Pelagodoxa_henryana	(Prestoea_acuminata	Oenocarpus_minor))))))	(Chamaedorea_seifrizii	Serenoa_repens))	Calamus_caryotoides);
(((((((Leopoldinia_pulchra	Attalea_speciosa)	(Orania_palindan	(Sabal_domingensis	Pseudophoenix_vinifera)))	((Reinhardtia_simplex	(Reinhardtia_latisecta	Reinhardtia_paiewonskiana))	Iriartea_deltoidea))	Podococcus_barteri)	((Bactris_major	(Elaeis_oleifera	Elaeis_guineensis))	(Sclerosperma_profizianum	(Roystonea_regia	((Geonoma_undata	Dictyosperma_album)	(((Prestoea_acuminata	Oenocarpus_minor)	(Pelagodoxa_henryana	(Manicaria_saccifera	Dypsis_decaryi)))	(Hydriastele_microspadix	(Heterospathe_cagayanensis	Burretiokentia_grandiflora))))))))	(Chamaedorea_seifrizii	Serenoa_repens))	Calamus_caryotoides);
((Chamaedorea_seifrizii	((((Podococcus_barteri	(Pseudophoenix_vinifera	Orania_palindan))	(Reinhardtia_simplex	(Reinhardtia_latisecta	Reinhardtia_paiewonskiana)))	(Leopoldinia_pulchra	(Iriartea_deltoidea	Attalea_speciosa)))	((Bactris_major	(Elaeis_oleifera	Elaeis_guineensis))	((((Pelagodoxa_henryana	(Geonoma_undata	Dictyosperma_album))	((Prestoea_acuminata	Oenocarpus_minor)	((Manicaria_saccifera	Dypsis_decaryi)	Burretiokentia_grandiflora)))	(Hydriastele_microspadix	Heterospathe_cagayanensis))	(Sclerosperma_profizianum	((Sabal_domingensis	Serenoa_repens)	Roystonea_regia))))))	Calamus_caryotoides);
((Pseudophoenix_vinifera	(Orania_palindan	(((Sclerosperma_profizianum	Chamaedorea_seifrizii)	((Sabal_domingensis	Serenoa_repens)	Roystonea_regia))	((((Elaeis_oleifera	Elaeis_guineensis)	Bactris_major)	Leopoldinia_pulchra)	((((Geonoma_undata	Dictyosperma_album)	((Burretiokentia_grandiflora	Hydriastele_microspadix)	Heterospathe_cagayanensis))	((Pelagodoxa_henryana	(Manicaria_saccifera	Dypsis_decaryi))	(Prestoea_acuminata	Oenocarpus_minor)))	(Podococcus_barteri	((Reinhardtia_simplex	(Reinhardtia_latisecta	Reinhardtia_paiewonskiana))	(Iriartea_deltoidea	Attalea_speciosa))))))))	Calamus_caryotoides);
((Bactris_major	((Elaeis_oleifera	Elaeis_guineensis)	((Podococcus_barteri	Leopoldinia_pulchra)	((((Iriartea_deltoidea	Attalea_speciosa)	(((((Manicaria_saccifera	(Prestoea_acuminata	Oenocarpus_minor))	Pelagodoxa_henryana)	(((Dypsis_decaryi	Burretiokentia_grandiflora)	Hydriastele_microspadix)	Heterospathe_cagayanensis))	(Geonoma_undata	Dictyosperma_album))	(Reinhardtia_simplex	(Reinhardtia_latisecta	Reinhardtia_paiewonskiana))))	Orania_palindan)	(((Sclerosperma_profizianum	Chamaedorea_seifrizii)	((Sabal_domingensis	Serenoa_repens)	Roystonea_regia))	Pseudophoenix_vinifera)))))	Calamus_caryotoides);
((Leopoldinia_pulchra	((((((((Burretiokentia_grandiflora	Hydriastele_microspadix)	Heterospathe_cagayanensis)	Manicaria_saccifera)	(((Dypsis_decaryi	Pelagodoxa_henryana)	(Geonoma_undata	Dictyosperma_album))	(Prestoea_acuminata	Oenocarpus_minor)))	((Bactris_major	((Elaeis_oleifera	Elaeis_guineensis)	((Iriartea_deltoidea	Attalea_speciosa)	(Reinhardtia_simplex	(Reinhardtia_latisecta	Reinhardtia_paiewonskiana)))))	(((Sabal_domingensis	Serenoa_repens)	Roystonea_regia)	Pseudophoenix_vinifera)))	(Chamaedorea_seifrizii	Sclerosperma_profizianum))	Orania_palindan)	Podococcus_barteri))	Calamus_caryotoides);
((Roystonea_regia	(((Sclerosperma_profizianum	(Leopoldinia_pulchra	Hydriastele_microspadix))	(Serenoa_repens	Sabal_domingensis))	(((Bactris_major	(Elaeis_guineensis	Elaeis_oleifera))	((((Podococcus_barteri	Orania_palindan)	Pseudophoenix_vinifera)	(Heterospathe_cagayanensis	(Pelagodoxa_henryana	(Manicaria_saccifera	((Dictyosperma_album	(Burretiokentia_grandiflora	Geonoma_undata))	(Dypsis_decaryi	(Oenocarpus_minor	Prestoea_acuminata)))))))	(((Reinhardtia_latisecta	Reinhardtia_paiewonskiana)	Reinhardtia_simplex)	(Attalea_speciosa	Iriartea_deltoidea))))	Chamaedorea_seifrizii)))	Calamus_caryotoides);
((((Sclerosperma_profizianum	(Serenoa_repens	Sabal_domingensis))	((Bactris_major	(Elaeis_guineensis	Elaeis_oleifera))	(((Attalea_speciosa	Iriartea_deltoidea)	(Podococcus_barteri	((Reinhardtia_latisecta	Reinhardtia_paiewonskiana)	Reinhardtia_simplex)))	((Orania_palindan	Pseudophoenix_vinifera)	((((Manicaria_saccifera	(Dypsis_decaryi	(Oenocarpus_minor	Prestoea_acuminata)))	Burretiokentia_grandiflora)	(Geonoma_undata	Pelagodoxa_henryana))	(Dictyosperma_album	Heterospathe_cagayanensis))))))	(Chamaedorea_seifrizii	((Leopoldinia_pulchra	Hydriastele_microspadix)	Roystonea_regia)))	Calamus_caryotoides);
((Bactris_major	((Elaeis_guineensis	Elaeis_oleifera)	((((Serenoa_repens	Sabal_domingensis)	((Orania_palindan	Pseudophoenix_vinifera)	(((((Dictyosperma_album	Geonoma_undata)	Pelagodoxa_henryana)	(Dypsis_decaryi	(Oenocarpus_minor	Prestoea_acuminata)))	Manicaria_saccifera)	(Hydriastele_microspadix	(Heterospathe_cagayanensis	Burretiokentia_grandiflora)))))	(Roystonea_regia	Chamaedorea_seifrizii))	((Attalea_speciosa	Iriartea_deltoidea)	((Sclerosperma_profizianum	(Leopoldinia_pulchra	Podococcus_barteri))	((Reinhardtia_latisecta	Reinhardtia_paiewonskiana)	Reinhardtia_simplex))))))	Calamus_caryotoides);
((((Orania_palindan	Sclerosperma_profizianum)	(((Serenoa_repens	Sabal_domingensis)	(((Attalea_speciosa	(Bactris_major	(Elaeis_guineensis	Elaeis_oleifera)))	((Reinhardtia_latisecta	Reinhardtia_paiewonskiana)	Reinhardtia_simplex))	(Roystonea_regia	(Iriartea_deltoidea	Chamaedorea_seifrizii))))	(Pseudophoenix_vinifera	(((Geonoma_undata	Pelagodoxa_henryana)	(Oenocarpus_minor	Prestoea_acuminata))	(((Manicaria_saccifera	Dypsis_decaryi)	Dictyosperma_album)	(Hydriastele_microspadix	(Heterospathe_cagayanensis	Burretiokentia_grandiflora)))))))	(Leopoldinia_pulchra	Podococcus_barteri))	Calamus_caryotoides);
(((Hydriastele_microspadix	(Heterospathe_cagayanensis	Burretiokentia_grandiflora))	((((((Podococcus_barteri	Orania_palindan)	Sclerosperma_profizianum)	Pseudophoenix_vinifera)	((Serenoa_repens	Sabal_domingensis)	(((Bactris_major	(Elaeis_guineensis	Elaeis_oleifera))	(((Reinhardtia_latisecta	Reinhardtia_paiewonskiana)	Reinhardtia_simplex)	Attalea_speciosa))	((Oenocarpus_minor	Roystonea_regia)	((Leopoldinia_pulchra	Iriartea_deltoidea)	Chamaedorea_seifrizii)))))	((Dictyosperma_album	Geonoma_undata)	Pelagodoxa_henryana))	(Prestoea_acuminata	(Manicaria_saccifera	Dypsis_decaryi))))	Calamus_caryotoides);
((Bactris_major	((((Elaeis_guineensis	Elaeis_oleifera)	((Roystonea_regia	(Reinhardtia_latisecta	Reinhardtia_paiewonskiana))	Reinhardtia_simplex))	Attalea_speciosa)	((Iriartea_deltoidea	(((Pelagodoxa_henryana	(Dictyosperma_album	Geonoma_undata))	((Sclerosperma_profizianum	(Hydriastele_microspadix	(Heterospathe_cagayanensis	Burretiokentia_grandiflora)))	(((Oenocarpus_minor	Prestoea_acuminata)	Dypsis_decaryi)	((Leopoldinia_pulchra	Podococcus_barteri)	Manicaria_saccifera))))	Orania_palindan))	(Pseudophoenix_vinifera	(Chamaedorea_seifrizii	(Serenoa_repens	Sabal_domingensis))))))	Calamus_caryotoides);
(((Chamaedorea_seifrizii	(Serenoa_repens	Sabal_domingensis))	(((((Iriartea_deltoidea	((((Manicaria_saccifera	(((Hydriastele_microspadix	Burretiokentia_grandiflora)	Sclerosperma_profizianum)	Heterospathe_cagayanensis))	Leopoldinia_pulchra)	((Dictyosperma_album	(Oenocarpus_minor	Prestoea_acuminata))	((Dypsis_decaryi	Pelagodoxa_henryana)	Geonoma_undata)))	Podococcus_barteri))	Orania_palindan)	(((((Reinhardtia_latisecta	Reinhardtia_paiewonskiana)	Reinhardtia_simplex)	(Elaeis_guineensis	Elaeis_oleifera))	Attalea_speciosa)	Bactris_major))	Pseudophoenix_vinifera)	Roystonea_regia))	Calamus_caryotoides);
(((Pseudophoenix_vinifera	((((((Hydriastele_microspadix	Burretiokentia_grandiflora)	Heterospathe_cagayanensis)	Manicaria_saccifera)	((Oenocarpus_minor	Prestoea_acuminata)	((Dypsis_decaryi	Pelagodoxa_henryana)	(Dictyosperma_album	Geonoma_undata))))	((Bactris_major	(Elaeis_guineensis	Elaeis_oleifera))	(((Podococcus_barteri	Leopoldinia_pulchra)	Orania_palindan)	((Iriartea_deltoidea	Attalea_speciosa)	((Reinhardtia_latisecta	Reinhardtia_paiewonskiana)	Reinhardtia_simplex)))))	Roystonea_regia))	((Sclerosperma_profizianum	(Serenoa_repens	Sabal_domingensis))	Chamaedorea_seifrizii))	Calamus_caryotoides);
((Bactris_major	(((Elaeis_guineensis	Elaeis_oleifera)	(Attalea_speciosa	((Reinhardtia_latisecta	Reinhardtia_paiewonskiana)	Reinhardtia_simplex)))	(((Iriartea_deltoidea	((((Serenoa_repens	Sabal_domingensis)	Roystonea_regia)	Pseudophoenix_vinifera)	(Chamaedorea_seifrizii	Sclerosperma_profizianum)))	(Leopoldinia_pulchra	((((Dypsis_decaryi	(Hydriastele_microspadix	Burretiokentia_grandiflora))	Heterospathe_cagayanensis)	Manicaria_saccifera)	((Oenocarpus_minor	Prestoea_acuminata)	(Dictyosperma_album	(Pelagodoxa_henryana	Geonoma_undata))))))	(Podococcus_barteri	Orania_palindan))))	Calamus_caryotoides);
((Roystonea_regia	(((((Iriartea_deltoidea	Attalea_speciosa)	((Podococcus_barteri	Orania_palindan)	((Reinhardtia_latisecta	Reinhardtia_paiewonskiana)	Reinhardtia_simplex)))	(Dictyosperma_album	((((Hydriastele_microspadix	Burretiokentia_grandiflora)	Heterospathe_cagayanensis)	Manicaria_saccifera)	(((Dypsis_decaryi	Pelagodoxa_henryana)	Geonoma_undata)	(Oenocarpus_minor	Prestoea_acuminata)))))	(Leopoldinia_pulchra	(Bactris_major	(Elaeis_guineensis	Elaeis_oleifera))))	((Chamaedorea_seifrizii	Pseudophoenix_vinifera)	(Sclerosperma_profizianum	(Serenoa_repens	Sabal_domingensis)))))	Calamus_caryotoides);
((((((Bactris_major	(Elaeis_guineensis	Elaeis_oleifera))	((Reinhardtia_simplex	(Reinhardtia_paiewonskiana	Reinhardtia_latisecta))	(Attalea_speciosa	Iriartea_deltoidea)))	((Roystonea_regia	(Pseudophoenix_vinifera	Sabal_domingensis))	Orania_palindan))	((Leopoldinia_pulchra	Podococcus_barteri)	(((Geonoma_undata	Pelagodoxa_henryana)	(Dictyosperma_album	(Manicaria_saccifera	(Dypsis_decaryi	(Prestoea_acuminata	Oenocarpus_minor)))))	((Hydriastele_microspadix	Burretiokentia_grandiflora)	Heterospathe_cagayanensis))))	(Chamaedorea_seifrizii	(Sclerosperma_profizianum	Serenoa_repens)))	Calamus_caryotoides);
((((((Elaeis_guineensis	Elaeis_oleifera)	((Leopoldinia_pulchra	Podococcus_barteri)	((Reinhardtia_simplex	(Reinhardtia_paiewonskiana	Reinhardtia_latisecta))	(Attalea_speciosa	Iriartea_deltoidea))))	((Pseudophoenix_vinifera	Orania_palindan)	Chamaedorea_seifrizii))	(Roystonea_regia	((Sabal_domingensis	Sclerosperma_profizianum)	Serenoa_repens)))	((Dictyosperma_album	(((Geonoma_undata	Pelagodoxa_henryana)	((Prestoea_acuminata	Oenocarpus_minor)	(Manicaria_saccifera	Dypsis_decaryi)))	((Hydriastele_microspadix	Burretiokentia_grandiflora)	Heterospathe_cagayanensis)))	Bactris_major))	Calamus_caryotoides);
((((((Podococcus_barteri	(Bactris_major	(Elaeis_guineensis	Elaeis_oleifera)))	(((Reinhardtia_simplex	(Reinhardtia_paiewonskiana	Reinhardtia_latisecta))	(Leopoldinia_pulchra	(Attalea_speciosa	Iriartea_deltoidea)))	(Orania_palindan	((((Dictyosperma_album	Geonoma_undata)	Pelagodoxa_henryana)	((Prestoea_acuminata	Oenocarpus_minor)	(Manicaria_saccifera	Dypsis_decaryi)))	((Hydriastele_microspadix	Burretiokentia_grandiflora)	Heterospathe_cagayanensis)))))	Roystonea_regia)	Pseudophoenix_vinifera)	(Chamaedorea_seifrizii	(Sclerosperma_profizianum	(Serenoa_repens	Sabal_domingensis))))	Calamus_caryotoides);
((Roystonea_regia	(((Pseudophoenix_vinifera	Chamaedorea_seifrizii)	((Orania_palindan	(Leopoldinia_pulchra	(((Manicaria_saccifera	(Dypsis_decaryi	(Prestoea_acuminata	Oenocarpus_minor)))	(Pelagodoxa_henryana	(((Sclerosperma_profizianum	Hydriastele_microspadix)	Burretiokentia_grandiflora)	Heterospathe_cagayanensis)))	(Dictyosperma_album	Geonoma_undata))))	((Bactris_major	(Elaeis_guineensis	Elaeis_oleifera))	(Podococcus_barteri	((Reinhardtia_simplex	(Reinhardtia_paiewonskiana	Reinhardtia_latisecta))	(Attalea_speciosa	Iriartea_deltoidea))))))	(Serenoa_repens	Sabal_domingensis)))	Calamus_caryotoides);
((Chamaedorea_seifrizii	((((Podococcus_barteri	((Dictyosperma_album	(Heterospathe_cagayanensis	(Hydriastele_microspadix	Burretiokentia_grandiflora)))	((Manicaria_saccifera	(Dypsis_decaryi	(Prestoea_acuminata	Oenocarpus_minor)))	((Pelagodoxa_henryana	Geonoma_undata)	Leopoldinia_pulchra))))	Sclerosperma_profizianum)	(((Pseudophoenix_vinifera	Orania_palindan)	Roystonea_regia)	((Bactris_major	(Elaeis_guineensis	Elaeis_oleifera))	((Reinhardtia_simplex	(Reinhardtia_paiewonskiana	Reinhardtia_latisecta))	(Attalea_speciosa	Iriartea_deltoidea)))))	(Serenoa_repens	Sabal_domingensis)))	Calamus_caryotoides);
((Roystonea_regia	(Sclerosperma_profizianum	(((((((((Reinhardtia_simplex	(Reinhardtia_paiewonskiana	Reinhardtia_latisecta))	Attalea_speciosa)	(Bactris_major	(Elaeis_guineensis	Elaeis_oleifera)))	(Iriartea_deltoidea	Orania_palindan))	(Sabal_domingensis	(Chamaedorea_seifrizii	Pseudophoenix_vinifera)))	Dictyosperma_album)	(Leopoldinia_pulchra	Podococcus_barteri))	(((Heterospathe_cagayanensis	(Manicaria_saccifera	Dypsis_decaryi))	Prestoea_acuminata)	(Pelagodoxa_henryana	((Oenocarpus_minor	Hydriastele_microspadix)	(Geonoma_undata	Burretiokentia_grandiflora)))))	Serenoa_repens)))	Calamus_caryotoides);
((((((((((Reinhardtia_simplex	(Reinhardtia_paiewonskiana	Reinhardtia_latisecta))	(Iriartea_deltoidea	Attalea_speciosa))	Pseudophoenix_vinifera)	(Leopoldinia_pulchra	Podococcus_barteri))	Orania_palindan)	((((Manicaria_saccifera	Bactris_major)	(Elaeis_guineensis	Elaeis_oleifera))	(Chamaedorea_seifrizii	Roystonea_regia))	((Geonoma_undata	Dictyosperma_album)	((Oenocarpus_minor	Prestoea_acuminata)	(Dypsis_decaryi	Pelagodoxa_henryana)))))	((Burretiokentia_grandiflora	Hydriastele_microspadix)	Heterospathe_cagayanensis))	Sclerosperma_profizianum)	(Sabal_domingensis	Serenoa_repens))	Calamus_caryotoides);
((Leopoldinia_pulchra	(Podococcus_barteri	((Chamaedorea_seifrizii	(Orania_palindan	Pseudophoenix_vinifera))	((Geonoma_undata	(Reinhardtia_simplex	(Reinhardtia_paiewonskiana	Reinhardtia_latisecta)))	((Iriartea_deltoidea	Attalea_speciosa)	((Bactris_major	(Elaeis_guineensis	Elaeis_oleifera))	(((Pelagodoxa_henryana	(Oenocarpus_minor	Prestoea_acuminata))	(((Hydriastele_microspadix	((Manicaria_saccifera	Dypsis_decaryi)	(Burretiokentia_grandiflora	Sclerosperma_profizianum)))	Heterospathe_cagayanensis)	((Roystonea_regia	Sabal_domingensis)	Serenoa_repens)))	Dictyosperma_album)))))))	Calamus_caryotoides);
((Chamaedorea_seifrizii	(((((Bactris_major	(Attalea_speciosa	((Elaeis_guineensis	Elaeis_oleifera)	(Geonoma_undata	(Reinhardtia_simplex	(Reinhardtia_paiewonskiana	Reinhardtia_latisecta))))))	((Orania_palindan	(Sclerosperma_profizianum	(Leopoldinia_pulchra	Podococcus_barteri)))	(Pelagodoxa_henryana	(((Burretiokentia_grandiflora	(Oenocarpus_minor	Prestoea_acuminata))	(Manicaria_saccifera	Dypsis_decaryi))	(Hydriastele_microspadix	Heterospathe_cagayanensis)))))	Iriartea_deltoidea)	Dictyosperma_album)	((Roystonea_regia	(Sabal_domingensis	Serenoa_repens))	Pseudophoenix_vinifera)))	Calamus_caryotoides);
((((Dypsis_decaryi	Pelagodoxa_henryana)	((((((Chamaedorea_seifrizii	Manicaria_saccifera)	Bactris_major)	(Attalea_speciosa	(((Reinhardtia_simplex	(Roystonea_regia	(Reinhardtia_paiewonskiana	Reinhardtia_latisecta)))	Geonoma_undata)	(Elaeis_guineensis	Elaeis_oleifera))))	(Sabal_domingensis	Pseudophoenix_vinifera))	((Iriartea_deltoidea	(Hydriastele_microspadix	Heterospathe_cagayanensis))	(Dictyosperma_album	(Oenocarpus_minor	Prestoea_acuminata))))	(Serenoa_repens	Burretiokentia_grandiflora)))	(Sclerosperma_profizianum	(Orania_palindan	(Leopoldinia_pulchra	Podococcus_barteri))))	Calamus_caryotoides);
((Roystonea_regia	(((Leopoldinia_pulchra	Hydriastele_microspadix)	(Sclerosperma_profizianum	(Sabal_domingensis	Serenoa_repens)))	((Chamaedorea_seifrizii	Pseudophoenix_vinifera)	(((Elaeis_oleifera	Elaeis_guineensis)	Bactris_major)	(((Attalea_speciosa	(((Reinhardtia_latisecta	Reinhardtia_paiewonskiana)	Reinhardtia_simplex)	Iriartea_deltoidea))	(Orania_palindan	Podococcus_barteri))	((Geonoma_undata	Heterospathe_cagayanensis)	((Pelagodoxa_henryana	((Dypsis_decaryi	(Oenocarpus_minor	Prestoea_acuminata))	(Manicaria_saccifera	Burretiokentia_grandiflora)))	Dictyosperma_album)))))))	Calamus_caryotoides);
((Chamaedorea_seifrizii	((Orania_palindan	Pseudophoenix_vinifera)	((((Burretiokentia_grandiflora	(Leopoldinia_pulchra	Hydriastele_microspadix))	((Heterospathe_cagayanensis	((Dypsis_decaryi	(Oenocarpus_minor	Prestoea_acuminata))	Manicaria_saccifera))	((Dictyosperma_album	Geonoma_undata)	Pelagodoxa_henryana)))	((((Elaeis_oleifera	Elaeis_guineensis)	Bactris_major)	(((Reinhardtia_latisecta	Reinhardtia_paiewonskiana)	Reinhardtia_simplex)	(Iriartea_deltoidea	Attalea_speciosa)))	(Sclerosperma_profizianum	Podococcus_barteri)))	(Roystonea_regia	(Sabal_domingensis	Serenoa_repens)))))	Calamus_caryotoides);
((Bactris_major	((((Elaeis_oleifera	Elaeis_guineensis)	((Reinhardtia_latisecta	Reinhardtia_paiewonskiana)	Reinhardtia_simplex))	(Iriartea_deltoidea	Attalea_speciosa))	((((Pseudophoenix_vinifera	(Roystonea_regia	(Sabal_domingensis	Serenoa_repens)))	Chamaedorea_seifrizii)	(Sclerosperma_profizianum	(Orania_palindan	Podococcus_barteri)))	(Leopoldinia_pulchra	(((Heterospathe_cagayanensis	Burretiokentia_grandiflora)	Hydriastele_microspadix)	((Geonoma_undata	Pelagodoxa_henryana)	((Dypsis_decaryi	((Oenocarpus_minor	Prestoea_acuminata)	Manicaria_saccifera))	Dictyosperma_album)))))))	Calamus_caryotoides);
((((((Sclerosperma_profizianum	(Orania_palindan	(Leopoldinia_pulchra	Podococcus_barteri)))	((Prestoea_acuminata	Oenocarpus_minor)	((((Iriartea_deltoidea	Burretiokentia_grandiflora)	(Hydriastele_microspadix	Heterospathe_cagayanensis))	(Dictyosperma_album	Geonoma_undata))	((Manicaria_saccifera	Dypsis_decaryi)	Pelagodoxa_henryana))))	((Bactris_major	(Elaeis_oleifera	Elaeis_guineensis))	(((Reinhardtia_latisecta	Reinhardtia_paiewonskiana)	Reinhardtia_simplex)	Attalea_speciosa)))	((Roystonea_regia	Sabal_domingensis)	Pseudophoenix_vinifera))	(Serenoa_repens	Chamaedorea_seifrizii))	Calamus_caryotoides);
(((((((Bactris_major	((Elaeis_oleifera	Elaeis_guineensis)	(Podococcus_barteri	(((Reinhardtia_latisecta	Reinhardtia_paiewonskiana)	Reinhardtia_simplex)	(Leopoldinia_pulchra	Attalea_speciosa)))))	(((((Prestoea_acuminata	Manicaria_saccifera)	Dypsis_decaryi)	Oenocarpus_minor)	(((Iriartea_deltoidea	Burretiokentia_grandiflora)	(Hydriastele_microspadix	Heterospathe_cagayanensis))	((Dictyosperma_album	Geonoma_undata)	Pelagodoxa_henryana)))	Orania_palindan))	(Sabal_domingensis	Pseudophoenix_vinifera))	Roystonea_regia)	Serenoa_repens)	(Sclerosperma_profizianum	Chamaedorea_seifrizii))	Calamus_caryotoides);
(((Sabal_domingensis	Serenoa_repens)	(Chamaedorea_seifrizii	((Pseudophoenix_vinifera	(((((Reinhardtia_latisecta	Reinhardtia_paiewonskiana)	Reinhardtia_simplex)	(Iriartea_deltoidea	Attalea_speciosa))	(Bactris_major	(Elaeis_oleifera	Elaeis_guineensis)))	(((Sclerosperma_profizianum	(Leopoldinia_pulchra	Podococcus_barteri))	(((Dypsis_decaryi	(Prestoea_acuminata	Oenocarpus_minor))	Pelagodoxa_henryana)	(((Hydriastele_microspadix	Burretiokentia_grandiflora)	((Dictyosperma_album	Geonoma_undata)	Heterospathe_cagayanensis))	Manicaria_saccifera)))	Orania_palindan)))	Roystonea_regia)))	Calamus_caryotoides);
((Bactris_major	((Elaeis_oleifera	Elaeis_guineensis)	((((((((Serenoa_repens	Sabal_domingensis)	(Leopoldinia_pulchra	Roystonea_regia))	Chamaedorea_seifrizii)	Pseudophoenix_vinifera)	Iriartea_deltoidea)	Orania_palindan)	((Sclerosperma_profizianum	Podococcus_barteri)	((((Burretiokentia_grandiflora	Hydriastele_microspadix)	Heterospathe_cagayanensis)	(Manicaria_saccifera	(Dypsis_decaryi	(Prestoea_acuminata	Oenocarpus_minor))))	(Pelagodoxa_henryana	(Dictyosperma_album	Geonoma_undata)))))	(((Reinhardtia_latisecta	Reinhardtia_paiewonskiana)	Reinhardtia_simplex)	Attalea_speciosa))))	Calamus_caryotoides);
((Roystonea_regia	((Sclerosperma_profizianum	((Podococcus_barteri	(((Manicaria_saccifera	(Heterospathe_cagayanensis	(Dypsis_decaryi	(Prestoea_acuminata	Oenocarpus_minor))))	((Pelagodoxa_henryana	Geonoma_undata)	Dictyosperma_album))	Burretiokentia_grandiflora))	(((Iriartea_deltoidea	Orania_palindan)	(((Serenoa_repens	Sabal_domingensis)	Leopoldinia_pulchra)	(Chamaedorea_seifrizii	Pseudophoenix_vinifera)))	(Bactris_major	((((Reinhardtia_latisecta	Reinhardtia_paiewonskiana)	Reinhardtia_simplex)	(Elaeis_oleifera	Elaeis_guineensis))	Attalea_speciosa)))))	Hydriastele_microspadix))	Calamus_caryotoides);
((Leopoldinia_pulchra	(Podococcus_barteri	((((((Dypsis_decaryi	Pelagodoxa_henryana)	Geonoma_undata)	(Hydriastele_microspadix	(Heterospathe_cagayanensis	Burretiokentia_grandiflora)))	(Dictyosperma_album	Manicaria_saccifera))	(Prestoea_acuminata	Oenocarpus_minor))	((((((Roystonea_regia	(Serenoa_repens	Sabal_domingensis))	Pseudophoenix_vinifera)	Chamaedorea_seifrizii)	(((Attalea_speciosa	((Reinhardtia_latisecta	Reinhardtia_paiewonskiana)	Reinhardtia_simplex))	(Bactris_major	(Elaeis_oleifera	Elaeis_guineensis)))	Iriartea_deltoidea))	Orania_palindan)	Sclerosperma_profizianum))))	Calamus_caryotoides);
((Leopoldinia_pulchra	(Podococcus_barteri	((((((Dypsis_decaryi	Pelagodoxa_henryana)	Geonoma_undata)	(Hydriastele_microspadix	(Heterospathe_cagayanensis	Burretiokentia_grandiflora)))	(Dictyosperma_album	Manicaria_saccifera))	(Prestoea_acuminata	Oenocarpus_minor))	((((((Roystonea_regia	(Serenoa_repens	Sabal_domingensis))	Pseudophoenix_vinifera)	Chamaedorea_seifrizii)	(((Attalea_speciosa	((Reinhardtia_latisecta	Reinhardtia_paiewonskiana)	Reinhardtia_simplex))	(Bactris_major	(Elaeis_oleifera	Elaeis_guineensis)))	Iriartea_deltoidea))	Orania_palindan)	Sclerosperma_profizianum))))	Calamus_caryotoides);
((((Sclerosperma_profizianum	((Sabal_domingensis	Serenoa_repens)	Roystonea_regia))	(Pseudophoenix_vinifera	((Orania_palindan	(Leopoldinia_pulchra	((Heterospathe_cagayanensis	(Hydriastele_microspadix	Burretiokentia_grandiflora))	(Manicaria_saccifera	((Oenocarpus_minor	Prestoea_acuminata)	((Dictyosperma_album	Geonoma_undata)	(Dypsis_decaryi	Pelagodoxa_henryana)))))))	((Podococcus_barteri	((Iriartea_deltoidea	Attalea_speciosa)	(Reinhardtia_simplex	(Reinhardtia_paiewonskiana	Reinhardtia_latisecta))))	((Elaeis_oleifera	Elaeis_guineensis)	Bactris_major)))))	Chamaedorea_seifrizii)	Calamus_caryotoides);
((Leopoldinia_pulchra	(Attalea_speciosa	((Reinhardtia_simplex	(Reinhardtia_paiewonskiana	Reinhardtia_latisecta))	(((Elaeis_oleifera	Elaeis_guineensis)	Bactris_major)	((((Heterospathe_cagayanensis	(((Dictyosperma_album	Geonoma_undata)	Pelagodoxa_henryana)	((Dypsis_decaryi	Manicaria_saccifera)	(Oenocarpus_minor	Prestoea_acuminata))))	((Podococcus_barteri	Orania_palindan)	Pseudophoenix_vinifera))	(((Hydriastele_microspadix	Burretiokentia_grandiflora)	(Sclerosperma_profizianum	(Sabal_domingensis	Serenoa_repens)))	Roystonea_regia))	(Iriartea_deltoidea	Chamaedorea_seifrizii))))))	Calamus_caryotoides);
(((((Sclerosperma_profizianum	Chamaedorea_seifrizii)	Heterospathe_cagayanensis)	(Dictyosperma_album	(Pelagodoxa_henryana	((((Elaeis_oleifera	Elaeis_guineensis)	Bactris_major)	((Pseudophoenix_vinifera	(Leopoldinia_pulchra	(Iriartea_deltoidea	Attalea_speciosa)))	((Roystonea_regia	(Geonoma_undata	(Reinhardtia_simplex	(Reinhardtia_paiewonskiana	Reinhardtia_latisecta))))	(Podococcus_barteri	Orania_palindan))))	((Oenocarpus_minor	Prestoea_acuminata)	(Dypsis_decaryi	Manicaria_saccifera))))))	(Hydriastele_microspadix	(Burretiokentia_grandiflora	(Sabal_domingensis	Serenoa_repens))))	Calamus_caryotoides);
(((Sclerosperma_profizianum	Chamaedorea_seifrizii)	((Roystonea_regia	(((Elaeis_oleifera	Elaeis_guineensis)	(((((Geonoma_undata	(Reinhardtia_simplex	(Reinhardtia_paiewonskiana	Reinhardtia_latisecta)))	Pseudophoenix_vinifera)	(Podococcus_barteri	Orania_palindan))	(Leopoldinia_pulchra	(Iriartea_deltoidea	Attalea_speciosa)))	(Pelagodoxa_henryana	((Heterospathe_cagayanensis	(Sabal_domingensis	((Dypsis_decaryi	Manicaria_saccifera)	(Oenocarpus_minor	Prestoea_acuminata))))	Dictyosperma_album))))	Bactris_major))	(Hydriastele_microspadix	(Burretiokentia_grandiflora	Serenoa_repens))))	Calamus_caryotoides);
((Bactris_major	(((Reinhardtia_simplex	(Reinhardtia_paiewonskiana	Reinhardtia_latisecta))	(Attalea_speciosa	((((Podococcus_barteri	(Orania_palindan	((Sclerosperma_profizianum	(Sabal_domingensis	Serenoa_repens))	(Roystonea_regia	(Leopoldinia_pulchra	Hydriastele_microspadix)))))	((Burretiokentia_grandiflora	Heterospathe_cagayanensis)	((Dictyosperma_album	Manicaria_saccifera)	((Geonoma_undata	Pelagodoxa_henryana)	(Dypsis_decaryi	(Oenocarpus_minor	Prestoea_acuminata))))))	(Chamaedorea_seifrizii	Pseudophoenix_vinifera))	Iriartea_deltoidea)))	(Elaeis_oleifera	Elaeis_guineensis)))	Calamus_caryotoides);
(((Hydriastele_microspadix	Sclerosperma_profizianum)	((Roystonea_regia	(((((Elaeis_oleifera	Elaeis_guineensis)	Bactris_major)	((Reinhardtia_simplex	(Reinhardtia_paiewonskiana	Reinhardtia_latisecta))	(Iriartea_deltoidea	Attalea_speciosa)))	Chamaedorea_seifrizii)	(((Leopoldinia_pulchra	Podococcus_barteri)	(((Dictyosperma_album	(Burretiokentia_grandiflora	Geonoma_undata))	Pelagodoxa_henryana)	(Heterospathe_cagayanensis	(Manicaria_saccifera	(Dypsis_decaryi	(Oenocarpus_minor	Prestoea_acuminata))))))	(Orania_palindan	Pseudophoenix_vinifera))))	(Serenoa_repens	Sabal_domingensis)))	Calamus_caryotoides);
((Roystonea_regia	((Leopoldinia_pulchra	Hydriastele_microspadix)	((((((Geonoma_undata	Heterospathe_cagayanensis)	((Pelagodoxa_henryana	Dypsis_decaryi)	Manicaria_saccifera))	(Oenocarpus_minor	Prestoea_acuminata))	(Burretiokentia_grandiflora	Dictyosperma_album))	(((Iriartea_deltoidea	Chamaedorea_seifrizii)	((Attalea_speciosa	(Bactris_major	(Elaeis_oleifera	Elaeis_guineensis)))	(Reinhardtia_simplex	(Reinhardtia_paiewonskiana	Reinhardtia_latisecta))))	((Serenoa_repens	Sabal_domingensis)	Pseudophoenix_vinifera)))	(Orania_palindan	(Sclerosperma_profizianum	Podococcus_barteri)))))	Calamus_caryotoides);
((((Reinhardtia_simplex	(Reinhardtia_paiewonskiana	Reinhardtia_latisecta))	((((Leopoldinia_pulchra	(((((Dypsis_decaryi	(Oenocarpus_minor	Prestoea_acuminata))	Manicaria_saccifera)	((Dictyosperma_album	Pelagodoxa_henryana)	(Heterospathe_cagayanensis	(Geonoma_undata	(Hydriastele_microspadix	Burretiokentia_grandiflora)))))	Podococcus_barteri)	Sclerosperma_profizianum))	Orania_palindan)	(Roystonea_regia	(Chamaedorea_seifrizii	((Serenoa_repens	Sabal_domingensis)	Pseudophoenix_vinifera))))	(Bactris_major	(Elaeis_oleifera	Elaeis_guineensis))))	(Attalea_speciosa	Iriartea_deltoidea))	Calamus_caryotoides);
(((((((((((Dictyosperma_album	Geonoma_undata)	(Dypsis_decaryi	Pelagodoxa_henryana))	(Oenocarpus_minor	Prestoea_acuminata))	(Manicaria_saccifera	(Heterospathe_cagayanensis	(Hydriastele_microspadix	Burretiokentia_grandiflora))))	((Bactris_major	(Elaeis_oleifera	Elaeis_guineensis))	(Attalea_speciosa	(Roystonea_regia	(Reinhardtia_simplex	(Reinhardtia_paiewonskiana	Reinhardtia_latisecta))))))	((Iriartea_deltoidea	Chamaedorea_seifrizii)	((Serenoa_repens	Sabal_domingensis)	Pseudophoenix_vinifera)))	Sclerosperma_profizianum)	Orania_palindan)	Podococcus_barteri)	Leopoldinia_pulchra)	Calamus_caryotoides);
(((Roystonea_regia	(Sclerosperma_profizianum	(Serenoa_repens	Sabal_domingensis)))	((Chamaedorea_seifrizii	(Orania_palindan	Pseudophoenix_vinifera))	((Bactris_major	(Elaeis_oleifera	Elaeis_guineensis))	(((Leopoldinia_pulchra	Podococcus_barteri)	((Iriartea_deltoidea	Attalea_speciosa)	(Reinhardtia_simplex	(Reinhardtia_paiewonskiana	Reinhardtia_latisecta))))	(Pelagodoxa_henryana	((((Oenocarpus_minor	Prestoea_acuminata)	(Dypsis_decaryi	Manicaria_saccifera))	(Hydriastele_microspadix	Burretiokentia_grandiflora))	((Dictyosperma_album	Geonoma_undata)	Heterospathe_cagayanensis)))))))	Calamus_caryotoides);
((Roystonea_regia	((Sabal_domingensis	Serenoa_repens)	((((((Reinhardtia_paiewonskiana	Reinhardtia_latisecta)	Reinhardtia_simplex)	(Iriartea_deltoidea	Attalea_speciosa))	(Bactris_major	(Elaeis_guineensis	Elaeis_oleifera)))	((Leopoldinia_pulchra	(((Dictyosperma_album	Heterospathe_cagayanensis)	((Manicaria_saccifera	Dypsis_decaryi)	(Oenocarpus_minor	Prestoea_acuminata)))	((Geonoma_undata	Pelagodoxa_henryana)	(Hydriastele_microspadix	Burretiokentia_grandiflora))))	(Sclerosperma_profizianum	Podococcus_barteri)))	(Chamaedorea_seifrizii	(Pseudophoenix_vinifera	Orania_palindan)))))	Calamus_caryotoides);
((Leopoldinia_pulchra	(Pelagodoxa_henryana	(((((Sclerosperma_profizianum	((Iriartea_deltoidea	Attalea_speciosa)	(Roystonea_regia	(Sabal_domingensis	Serenoa_repens))))	(Chamaedorea_seifrizii	(Bactris_major	(Elaeis_guineensis	Elaeis_oleifera))))	(Pseudophoenix_vinifera	Orania_palindan))	(Podococcus_barteri	((Reinhardtia_paiewonskiana	Reinhardtia_latisecta)	Reinhardtia_simplex)))	(((Manicaria_saccifera	Dypsis_decaryi)	(Oenocarpus_minor	Prestoea_acuminata))	((Dictyosperma_album	Geonoma_undata)	(Heterospathe_cagayanensis	(Hydriastele_microspadix	Burretiokentia_grandiflora)))))))	Calamus_caryotoides);
((((Iriartea_deltoidea	Attalea_speciosa)	((Leopoldinia_pulchra	Roystonea_regia)	(Sclerosperma_profizianum	(Sabal_domingensis	Serenoa_repens))))	(((Chamaedorea_seifrizii	Pseudophoenix_vinifera)	Orania_palindan)	((Podococcus_barteri	((Reinhardtia_paiewonskiana	Reinhardtia_latisecta)	Reinhardtia_simplex))	((((Pelagodoxa_henryana	((Manicaria_saccifera	Dypsis_decaryi)	(Oenocarpus_minor	Prestoea_acuminata)))	(Hydriastele_microspadix	((Burretiokentia_grandiflora	Heterospathe_cagayanensis)	Geonoma_undata)))	Dictyosperma_album)	(Bactris_major	(Elaeis_guineensis	Elaeis_oleifera))))))	Calamus_caryotoides);
((Serenoa_repens	(Sabal_domingensis	((((((Oenocarpus_minor	(Prestoea_acuminata	(Manicaria_saccifera	Dypsis_decaryi)))	(Pelagodoxa_henryana	(Dictyosperma_album	Geonoma_undata)))	(Hydriastele_microspadix	(Burretiokentia_grandiflora	Heterospathe_cagayanensis)))	Bactris_major)	(((Pseudophoenix_vinifera	Orania_palindan)	Chamaedorea_seifrizii)	((Elaeis_guineensis	Elaeis_oleifera)	((Leopoldinia_pulchra	Attalea_speciosa)	(Podococcus_barteri	(Iriartea_deltoidea	((Reinhardtia_paiewonskiana	Reinhardtia_latisecta)	Reinhardtia_simplex)))))))	(Roystonea_regia	Sclerosperma_profizianum))))	Calamus_caryotoides);
((Attalea_speciosa	((((((((Hydriastele_microspadix	(Burretiokentia_grandiflora	Heterospathe_cagayanensis))	(Manicaria_saccifera	((Oenocarpus_minor	Prestoea_acuminata)	Dypsis_decaryi)))	(Pelagodoxa_henryana	(Dictyosperma_album	Geonoma_undata)))	Podococcus_barteri)	((Pseudophoenix_vinifera	Orania_palindan)	(Iriartea_deltoidea	((Reinhardtia_paiewonskiana	Reinhardtia_latisecta)	Reinhardtia_simplex))))	(Chamaedorea_seifrizii	(((Serenoa_repens	Sabal_domingensis)	Roystonea_regia)	Sclerosperma_profizianum)))	(Bactris_major	(Elaeis_guineensis	Elaeis_oleifera)))	Leopoldinia_pulchra))	Calamus_caryotoides);
(((Iriartea_deltoidea	Chamaedorea_seifrizii)	((Pseudophoenix_vinifera	Orania_palindan)	((Sclerosperma_profizianum	(Sabal_domingensis	(Roystonea_regia	Serenoa_repens)))	((((Dictyosperma_album	Pelagodoxa_henryana)	(Manicaria_saccifera	((Oenocarpus_minor	Prestoea_acuminata)	Dypsis_decaryi)))	(Hydriastele_microspadix	(Burretiokentia_grandiflora	Heterospathe_cagayanensis)))	((Leopoldinia_pulchra	Podococcus_barteri)	(Bactris_major	(((Elaeis_guineensis	Elaeis_oleifera)	(Geonoma_undata	((Reinhardtia_paiewonskiana	Reinhardtia_latisecta)	Reinhardtia_simplex)))	Attalea_speciosa)))))))	Calamus_caryotoides);
((Bactris_major	((Elaeis_guineensis	Elaeis_oleifera)	(Chamaedorea_seifrizii	(((Hydriastele_microspadix	Roystonea_regia)	(Sclerosperma_profizianum	(Serenoa_repens	Sabal_domingensis)))	(((((Burretiokentia_grandiflora	(Dypsis_decaryi	Manicaria_saccifera))	(Oenocarpus_minor	Prestoea_acuminata))	(Dictyosperma_album	(Geonoma_undata	Pelagodoxa_henryana)))	Heterospathe_cagayanensis)	(((((Reinhardtia_paiewonskiana	Reinhardtia_latisecta)	Reinhardtia_simplex)	(Iriartea_deltoidea	Attalea_speciosa))	(Orania_palindan	(Leopoldinia_pulchra	Podococcus_barteri)))	Pseudophoenix_vinifera))))))	Calamus_caryotoides);
((Chamaedorea_seifrizii	((((((Dypsis_decaryi	(Oenocarpus_minor	Prestoea_acuminata))	(Pelagodoxa_henryana	(Geonoma_undata	Dictyosperma_album)))	(((Hydriastele_microspadix	Heterospathe_cagayanensis)	Burretiokentia_grandiflora)	(Leopoldinia_pulchra	Manicaria_saccifera)))	(((Bactris_major	(Elaeis_guineensis	Elaeis_oleifera))	(((Reinhardtia_paiewonskiana	Reinhardtia_latisecta)	Reinhardtia_simplex)	Attalea_speciosa))	Podococcus_barteri))	((Orania_palindan	Pseudophoenix_vinifera)	(((Serenoa_repens	Sabal_domingensis)	Sclerosperma_profizianum)	Roystonea_regia)))	Iriartea_deltoidea))	Calamus_caryotoides);
((Roystonea_regia	((Iriartea_deltoidea	((Attalea_speciosa	(Bactris_major	((Elaeis_guineensis	Elaeis_oleifera)	((Reinhardtia_paiewonskiana	Reinhardtia_latisecta)	Reinhardtia_simplex))))	(Orania_palindan	(Podococcus_barteri	(((Pelagodoxa_henryana	(Geonoma_undata	Dictyosperma_album))	(((Dypsis_decaryi	(Oenocarpus_minor	Prestoea_acuminata))	Manicaria_saccifera)	((Hydriastele_microspadix	Heterospathe_cagayanensis)	Burretiokentia_grandiflora)))	Leopoldinia_pulchra)))))	((Sclerosperma_profizianum	Chamaedorea_seifrizii)	(Pseudophoenix_vinifera	(Serenoa_repens	Sabal_domingensis)))))	Calamus_caryotoides);
((Roystonea_regia	((Serenoa_repens	Sabal_domingensis)	(((Hydriastele_microspadix	Heterospathe_cagayanensis)	((Dictyosperma_album	(Burretiokentia_grandiflora	((Oenocarpus_minor	Prestoea_acuminata)	(Manicaria_saccifera	Dypsis_decaryi))))	(Pelagodoxa_henryana	Geonoma_undata)))	(((Attalea_speciosa	((Reinhardtia_paiewonskiana	Reinhardtia_latisecta)	Reinhardtia_simplex))	(Bactris_major	(Elaeis_guineensis	Elaeis_oleifera)))	(((Orania_palindan	Pseudophoenix_vinifera)	((Leopoldinia_pulchra	Podococcus_barteri)	(Sclerosperma_profizianum	Chamaedorea_seifrizii)))	Iriartea_deltoidea)))))	Calamus_caryotoides);
((Bactris_major	((Elaeis_oleifera	Elaeis_guineensis)	((((Hydriastele_microspadix	((Sabal_domingensis	Serenoa_repens)	Sclerosperma_profizianum))	Roystonea_regia)	(((((Leopoldinia_pulchra	Podococcus_barteri)	((((Oenocarpus_minor	Prestoea_acuminata)	Dypsis_decaryi)	Burretiokentia_grandiflora)	Manicaria_saccifera))	(Dictyosperma_album	(Geonoma_undata	Heterospathe_cagayanensis)))	Pelagodoxa_henryana)	((Iriartea_deltoidea	Chamaedorea_seifrizii)	(Pseudophoenix_vinifera	Orania_palindan))))	(((Reinhardtia_latisecta	Reinhardtia_paiewonskiana)	Reinhardtia_simplex)	Attalea_speciosa))))	Calamus_caryotoides);
((Roystonea_regia	(Hydriastele_microspadix	((((((((Reinhardtia_latisecta	Reinhardtia_paiewonskiana)	Reinhardtia_simplex)	(Iriartea_deltoidea	Attalea_speciosa))	(Bactris_major	(Elaeis_oleifera	Elaeis_guineensis)))	(((((Heterospathe_cagayanensis	((Dypsis_decaryi	(Oenocarpus_minor	Prestoea_acuminata))	Manicaria_saccifera))	Pelagodoxa_henryana)	Leopoldinia_pulchra)	(Dictyosperma_album	(Burretiokentia_grandiflora	Geonoma_undata)))	(Podococcus_barteri	Orania_palindan)))	Pseudophoenix_vinifera)	Chamaedorea_seifrizii)	((Sabal_domingensis	Serenoa_repens)	Sclerosperma_profizianum))))	Calamus_caryotoides);
(((Orania_palindan	Pseudophoenix_vinifera)	(Sclerosperma_profizianum	((((Sabal_domingensis	Serenoa_repens)	Roystonea_regia)	((((Podococcus_barteri	((Reinhardtia_latisecta	Reinhardtia_paiewonskiana)	Reinhardtia_simplex))	Attalea_speciosa)	((Manicaria_saccifera	Bactris_major)	(Elaeis_oleifera	Elaeis_guineensis)))	((Leopoldinia_pulchra	(Hydriastele_microspadix	(Burretiokentia_grandiflora	Heterospathe_cagayanensis)))	((Oenocarpus_minor	Prestoea_acuminata)	((Dictyosperma_album	Geonoma_undata)	(Pelagodoxa_henryana	Dypsis_decaryi))))))	(Iriartea_deltoidea	Chamaedorea_seifrizii))))	Calamus_caryotoides);
((Roystonea_regia	((((Bactris_major	(Elaeis_oleifera	Elaeis_guineensis))	(Manicaria_saccifera	((Hydriastele_microspadix	((Dictyosperma_album	Geonoma_undata)	Heterospathe_cagayanensis))	((Burretiokentia_grandiflora	(Pelagodoxa_henryana	Dypsis_decaryi))	(Oenocarpus_minor	Prestoea_acuminata)))))	((Sclerosperma_profizianum	Chamaedorea_seifrizii)	(((Leopoldinia_pulchra	Podococcus_barteri)	(((Reinhardtia_latisecta	Reinhardtia_paiewonskiana)	(Iriartea_deltoidea	Reinhardtia_simplex))	Attalea_speciosa))	(Orania_palindan	Pseudophoenix_vinifera))))	(Sabal_domingensis	Serenoa_repens)))	Calamus_caryotoides);
((Bactris_major	(((((Sabal_domingensis	Serenoa_repens)	(Chamaedorea_seifrizii	Leopoldinia_pulchra))	Pseudophoenix_vinifera)	((Elaeis_oleifera	Elaeis_guineensis)	((Attalea_speciosa	Iriartea_deltoidea)	(Podococcus_barteri	(Reinhardtia_simplex	(Reinhardtia_paiewonskiana	Reinhardtia_latisecta))))))	((Dictyosperma_album	Roystonea_regia)	(Orania_palindan	((((Oenocarpus_minor	Pelagodoxa_henryana)	((Prestoea_acuminata	(Heterospathe_cagayanensis	(Geonoma_undata	Dypsis_decaryi)))	Manicaria_saccifera))	(Burretiokentia_grandiflora	Hydriastele_microspadix))	Sclerosperma_profizianum)))))	Calamus_caryotoides);
((Podococcus_barteri	(((((Geonoma_undata	Pelagodoxa_henryana)	(Dypsis_decaryi	(Oenocarpus_minor	Prestoea_acuminata)))	(Dictyosperma_album	(Heterospathe_cagayanensis	(Burretiokentia_grandiflora	Hydriastele_microspadix))))	(((((Sabal_domingensis	Roystonea_regia)	(Sclerosperma_profizianum	Serenoa_repens))	(Orania_palindan	Pseudophoenix_vinifera))	((((Elaeis_oleifera	Elaeis_guineensis)	(Reinhardtia_simplex	(Reinhardtia_paiewonskiana	Reinhardtia_latisecta)))	(Bactris_major	(Manicaria_saccifera	Chamaedorea_seifrizii)))	Attalea_speciosa))	Iriartea_deltoidea))	Leopoldinia_pulchra))	Calamus_caryotoides);
((Leopoldinia_pulchra	(Podococcus_barteri	(((((((Elaeis_oleifera	Elaeis_guineensis)	((Iriartea_deltoidea	Attalea_speciosa)	(Reinhardtia_simplex	(Reinhardtia_paiewonskiana	Reinhardtia_latisecta))))	Bactris_major)	(((Heterospathe_cagayanensis	(Burretiokentia_grandiflora	Hydriastele_microspadix))	Manicaria_saccifera)	((Oenocarpus_minor	Prestoea_acuminata)	((Dictyosperma_album	Geonoma_undata)	(Dypsis_decaryi	Pelagodoxa_henryana)))))	(((Chamaedorea_seifrizii	Serenoa_repens)	Roystonea_regia)	(Pseudophoenix_vinifera	Sabal_domingensis)))	Sclerosperma_profizianum)	Orania_palindan)))	Calamus_caryotoides);
((Podococcus_barteri	(((Pseudophoenix_vinifera	(((((Elaeis_oleifera	Elaeis_guineensis)	(Attalea_speciosa	((Reinhardtia_simplex	(Reinhardtia_paiewonskiana	Reinhardtia_latisecta))	Iriartea_deltoidea)))	Bactris_major)	((Leopoldinia_pulchra	Pelagodoxa_henryana)	(Geonoma_undata	((Manicaria_saccifera	(Dypsis_decaryi	(Oenocarpus_minor	Prestoea_acuminata)))	(Heterospathe_cagayanensis	(Burretiokentia_grandiflora	Hydriastele_microspadix))))))	Dictyosperma_album))	((((Sclerosperma_profizianum	Sabal_domingensis)	Serenoa_repens)	Roystonea_regia)	Chamaedorea_seifrizii))	Orania_palindan))	Calamus_caryotoides);
((Roystonea_regia	((((Attalea_speciosa	((Podococcus_barteri	(Sclerosperma_profizianum	Orania_palindan))	((Reinhardtia_simplex	(Reinhardtia_paiewonskiana	Reinhardtia_latisecta))	Iriartea_deltoidea)))	((Leopoldinia_pulchra	((Geonoma_undata	Pelagodoxa_henryana)	(Dictyosperma_album	((Manicaria_saccifera	(Dypsis_decaryi	(Oenocarpus_minor	Prestoea_acuminata)))	(Heterospathe_cagayanensis	(Burretiokentia_grandiflora	Hydriastele_microspadix))))))	(Bactris_major	(Elaeis_oleifera	Elaeis_guineensis))))	(Pseudophoenix_vinifera	Chamaedorea_seifrizii))	(Serenoa_repens	Sabal_domingensis)))	Calamus_caryotoides);
(((Chamaedorea_seifrizii	Sclerosperma_profizianum)	((Serenoa_repens	Sabal_domingensis)	(Roystonea_regia	((Attalea_speciosa	(Bactris_major	(Elaeis_oleifera	Elaeis_guineensis)))	((((Reinhardtia_simplex	(Reinhardtia_paiewonskiana	Reinhardtia_latisecta))	Iriartea_deltoidea)	(Pseudophoenix_vinifera	(Dictyosperma_album	(Podococcus_barteri	Orania_palindan))))	(((Manicaria_saccifera	(Dypsis_decaryi	(Oenocarpus_minor	Prestoea_acuminata)))	(Burretiokentia_grandiflora	(Hydriastele_microspadix	Heterospathe_cagayanensis)))	(Leopoldinia_pulchra	(Geonoma_undata	Pelagodoxa_henryana))))))))	Calamus_caryotoides);
