# Supplementary material for: Data supporting the nuclear phylogenomics of the palm subfamily Arecoideae (Arecaceae)
Source: Data Brief. 2016 Mar 2;7:532–6. doi: 10.1016/j.dib.2016.02.063 (PMC4796708; doi:10.1016/j.dib.2016.02.063)
Supplement: Supplementary file 5 — Supplementary material [file mmc5.zip › RAxML_bootstrap.Sabal_240.raxml.tre]

(((((Manicaria_saccifera	(((Kentiopsis_piersoniorum	Heterospathe_cagayanensis)	Hydriastele_microspadix)	((Prestoea_acuminata	(Oenocarpus_minor	Oenocarpus_bataua))	(Geonoma_undata	Pelagodoxa_henryana))))	(((Podococcus_barteri	(Phoenix_dactylifera	(Serenoa_repens	Sabal_domingensis)))	Orania_palindan)	(((((Reinhardtia_paiewonskiana	Reinhardtia_latisecta)	Reinhardtia_simplex)	Nypa_fruticans)	Sclerosperma_profizianum)	((Roystonea_regia	Pseudophoenix_vinifera)	((Bactris_major	(Elaeis_guineensis	Elaeis_oleifera))	Attalea_speciosa)))))	(Burretiokentia_grandiflora	Iriartea_deltoidea))	Chamaedorea_seifrizii)	Calamus_caryotoides);
(((Podococcus_barteri	(((Nypa_fruticans	Sclerosperma_profizianum)	(((Attalea_speciosa	(Roystonea_regia	Pseudophoenix_vinifera))	(Bactris_major	(Elaeis_guineensis	Elaeis_oleifera)))	((Reinhardtia_paiewonskiana	Reinhardtia_latisecta)	Reinhardtia_simplex)))	((Iriartea_deltoidea	(Chamaedorea_seifrizii	(((Kentiopsis_piersoniorum	Heterospathe_cagayanensis)	Hydriastele_microspadix)	(((Prestoea_acuminata	(Oenocarpus_minor	Oenocarpus_bataua))	(Geonoma_undata	Pelagodoxa_henryana))	Manicaria_saccifera))))	(Phoenix_dactylifera	((Burretiokentia_grandiflora	Serenoa_repens)	Sabal_domingensis)))))	Orania_palindan)	Calamus_caryotoides);
((Chamaedorea_seifrizii	((Sclerosperma_profizianum	(Nypa_fruticans	((Reinhardtia_paiewonskiana	Reinhardtia_latisecta)	Reinhardtia_simplex)))	((Orania_palindan	(((((((Kentiopsis_piersoniorum	Heterospathe_cagayanensis)	Hydriastele_microspadix)	(((Prestoea_acuminata	(Oenocarpus_minor	Oenocarpus_bataua))	Pelagodoxa_henryana)	Manicaria_saccifera))	Geonoma_undata)	Iriartea_deltoidea)	(Phoenix_dactylifera	(Serenoa_repens	Sabal_domingensis)))	((Roystonea_regia	Pseudophoenix_vinifera)	((Bactris_major	(Elaeis_guineensis	Elaeis_oleifera))	Attalea_speciosa))))	(Burretiokentia_grandiflora	Podococcus_barteri))))	Calamus_caryotoides);
((Chamaedorea_seifrizii	(((((Kentiopsis_piersoniorum	Heterospathe_cagayanensis)	Hydriastele_microspadix)	(((Prestoea_acuminata	(Oenocarpus_minor	Oenocarpus_bataua))	Pelagodoxa_henryana)	(Geonoma_undata	(Burretiokentia_grandiflora	Manicaria_saccifera))))	(((((Reinhardtia_paiewonskiana	Reinhardtia_latisecta)	Reinhardtia_simplex)	((Roystonea_regia	Pseudophoenix_vinifera)	((Bactris_major	(Elaeis_guineensis	Elaeis_oleifera))	Attalea_speciosa)))	((Sclerosperma_profizianum	Nypa_fruticans)	(Podococcus_barteri	Orania_palindan)))	(Phoenix_dactylifera	(Serenoa_repens	Sabal_domingensis))))	Iriartea_deltoidea))	Calamus_caryotoides);
(((((((((Reinhardtia_paiewonskiana	Reinhardtia_latisecta)	Reinhardtia_simplex)	(Podococcus_barteri	Orania_palindan))	(((Bactris_major	(Elaeis_guineensis	Elaeis_oleifera))	Attalea_speciosa)	Iriartea_deltoidea))	Sclerosperma_profizianum)	(Roystonea_regia	Pseudophoenix_vinifera))	(((Phoenix_dactylifera	(Serenoa_repens	Sabal_domingensis))	(Burretiokentia_grandiflora	Chamaedorea_seifrizii))	(((Kentiopsis_piersoniorum	Heterospathe_cagayanensis)	Hydriastele_microspadix)	(Manicaria_saccifera	(((Prestoea_acuminata	(Oenocarpus_minor	Oenocarpus_bataua))	Pelagodoxa_henryana)	Geonoma_undata)))))	Nypa_fruticans)	Calamus_caryotoides);
(((Burretiokentia_grandiflora	Chamaedorea_seifrizii)	(Phoenix_dactylifera	(((((Kentiopsis_piersoniorum	Heterospathe_cagayanensis)	Hydriastele_microspadix)	(Manicaria_saccifera	((Prestoea_acuminata	(Oenocarpus_minor	Oenocarpus_bataua))	Pelagodoxa_henryana)))	(((Sclerosperma_profizianum	((Podococcus_barteri	Orania_palindan)	Nypa_fruticans))	(((Reinhardtia_paiewonskiana	Reinhardtia_latisecta)	Reinhardtia_simplex)	(Geonoma_undata	((Roystonea_regia	Pseudophoenix_vinifera)	((Bactris_major	(Elaeis_guineensis	Elaeis_oleifera))	Attalea_speciosa)))))	Iriartea_deltoidea))	(Serenoa_repens	Sabal_domingensis))))	Calamus_caryotoides);
((Manicaria_saccifera	((Geonoma_undata	((Prestoea_acuminata	(Oenocarpus_minor	Oenocarpus_bataua))	Pelagodoxa_henryana))	(((((Podococcus_barteri	((((Reinhardtia_paiewonskiana	Reinhardtia_latisecta)	Reinhardtia_simplex)	((Roystonea_regia	Pseudophoenix_vinifera)	((Bactris_major	(Elaeis_guineensis	Elaeis_oleifera))	Attalea_speciosa)))	(Sclerosperma_profizianum	Orania_palindan)))	Iriartea_deltoidea)	Nypa_fruticans)	(((Serenoa_repens	Sabal_domingensis)	Phoenix_dactylifera)	(Burretiokentia_grandiflora	Chamaedorea_seifrizii)))	((Kentiopsis_piersoniorum	Heterospathe_cagayanensis)	Hydriastele_microspadix))))	Calamus_caryotoides);
(((((Burretiokentia_grandiflora	Iriartea_deltoidea)	(((Kentiopsis_piersoniorum	Heterospathe_cagayanensis)	Hydriastele_microspadix)	(Manicaria_saccifera	(Geonoma_undata	((Prestoea_acuminata	(Oenocarpus_minor	Oenocarpus_bataua))	Pelagodoxa_henryana)))))	(((((Elaeis_guineensis	Elaeis_oleifera)	((Reinhardtia_paiewonskiana	Reinhardtia_latisecta)	Reinhardtia_simplex))	(Bactris_major	(Attalea_speciosa	(Roystonea_regia	Pseudophoenix_vinifera))))	(Sclerosperma_profizianum	Orania_palindan))	Podococcus_barteri))	(((Nypa_fruticans	Serenoa_repens)	Sabal_domingensis)	(Phoenix_dactylifera	Chamaedorea_seifrizii)))	Calamus_caryotoides);
(((((((((((((Reinhardtia_paiewonskiana	Reinhardtia_latisecta)	Reinhardtia_simplex)	((Attalea_speciosa	(Roystonea_regia	Pseudophoenix_vinifera))	(Bactris_major	(Elaeis_guineensis	Elaeis_oleifera))))	(Nypa_fruticans	(Sclerosperma_profizianum	Orania_palindan)))	Podococcus_barteri)	((Serenoa_repens	Sabal_domingensis)	Phoenix_dactylifera))	((Kentiopsis_piersoniorum	Heterospathe_cagayanensis)	Hydriastele_microspadix))	((Prestoea_acuminata	(Oenocarpus_minor	Oenocarpus_bataua))	Pelagodoxa_henryana))	Manicaria_saccifera)	Geonoma_undata)	Chamaedorea_seifrizii)	(Burretiokentia_grandiflora	Iriartea_deltoidea))	Calamus_caryotoides);
(((((((((((Reinhardtia_paiewonskiana	Reinhardtia_latisecta)	Reinhardtia_simplex)	(Attalea_speciosa	(Bactris_major	(Elaeis_guineensis	Elaeis_oleifera))))	((Podococcus_barteri	Sclerosperma_profizianum)	Orania_palindan))	Nypa_fruticans)	(Roystonea_regia	Pseudophoenix_vinifera))	((Serenoa_repens	Sabal_domingensis)	Phoenix_dactylifera))	(((Geonoma_undata	((Prestoea_acuminata	(Oenocarpus_minor	Oenocarpus_bataua))	Pelagodoxa_henryana))	Manicaria_saccifera)	((Kentiopsis_piersoniorum	Heterospathe_cagayanensis)	Hydriastele_microspadix)))	Chamaedorea_seifrizii)	(Burretiokentia_grandiflora	Iriartea_deltoidea))	Calamus_caryotoides);
(((((((Hydriastele_microspadix	(Heterospathe_cagayanensis	Kentiopsis_piersoniorum))	(Manicaria_saccifera	((Geonoma_undata	Pelagodoxa_henryana)	((Oenocarpus_bataua	Oenocarpus_minor)	Prestoea_acuminata))))	(Pseudophoenix_vinifera	Roystonea_regia))	(((Sclerosperma_profizianum	((Reinhardtia_latisecta	Reinhardtia_paiewonskiana)	Reinhardtia_simplex))	((((Elaeis_oleifera	Elaeis_guineensis)	Bactris_major)	Attalea_speciosa)	(Podococcus_barteri	Orania_palindan)))	(Phoenix_dactylifera	(Serenoa_repens	Sabal_domingensis))))	Nypa_fruticans)	((Burretiokentia_grandiflora	Iriartea_deltoidea)	Chamaedorea_seifrizii))	Calamus_caryotoides);
((((((Attalea_speciosa	(Pseudophoenix_vinifera	Roystonea_regia))	((Elaeis_oleifera	Elaeis_guineensis)	Bactris_major))	((Podococcus_barteri	Orania_palindan)	(Sclerosperma_profizianum	((Reinhardtia_latisecta	Reinhardtia_paiewonskiana)	Reinhardtia_simplex))))	((Geonoma_undata	Nypa_fruticans)	((Chamaedorea_seifrizii	(((Pelagodoxa_henryana	(Prestoea_acuminata	(Oenocarpus_minor	Oenocarpus_bataua)))	Manicaria_saccifera)	((Kentiopsis_piersoniorum	Heterospathe_cagayanensis)	Hydriastele_microspadix)))	(Phoenix_dactylifera	(Serenoa_repens	Sabal_domingensis)))))	(Burretiokentia_grandiflora	Iriartea_deltoidea))	Calamus_caryotoides);
((Orania_palindan	(((Nypa_fruticans	(Sclerosperma_profizianum	((Reinhardtia_latisecta	Reinhardtia_paiewonskiana)	Reinhardtia_simplex)))	(((Pseudophoenix_vinifera	Roystonea_regia)	(Attalea_speciosa	((Elaeis_oleifera	Elaeis_guineensis)	Bactris_major)))	((((((Geonoma_undata	(Prestoea_acuminata	(Oenocarpus_minor	Oenocarpus_bataua)))	Pelagodoxa_henryana)	(Burretiokentia_grandiflora	Manicaria_saccifera))	((Kentiopsis_piersoniorum	Heterospathe_cagayanensis)	Hydriastele_microspadix))	((Chamaedorea_seifrizii	Phoenix_dactylifera)	(Serenoa_repens	Sabal_domingensis)))	Iriartea_deltoidea)))	Podococcus_barteri))	Calamus_caryotoides);
((((((Attalea_speciosa	Bactris_major)	((Elaeis_oleifera	Elaeis_guineensis)	((Reinhardtia_latisecta	Reinhardtia_paiewonskiana)	Reinhardtia_simplex)))	((Nypa_fruticans	((Iriartea_deltoidea	((Sabal_domingensis	(Burretiokentia_grandiflora	Serenoa_repens))	Phoenix_dactylifera))	Podococcus_barteri))	(Orania_palindan	Sclerosperma_profizianum)))	((((((Prestoea_acuminata	(Oenocarpus_minor	Oenocarpus_bataua))	Pelagodoxa_henryana)	Manicaria_saccifera)	((Kentiopsis_piersoniorum	Heterospathe_cagayanensis)	Hydriastele_microspadix))	Geonoma_undata)	(Pseudophoenix_vinifera	Roystonea_regia)))	Chamaedorea_seifrizii)	Calamus_caryotoides);
((((((((Prestoea_acuminata	(Oenocarpus_minor	Oenocarpus_bataua))	Pelagodoxa_henryana)	(Geonoma_undata	Manicaria_saccifera))	((Kentiopsis_piersoniorum	Heterospathe_cagayanensis)	Hydriastele_microspadix))	((Podococcus_barteri	(((Attalea_speciosa	(Pseudophoenix_vinifera	Roystonea_regia))	(Bactris_major	(Elaeis_oleifera	Elaeis_guineensis)))	(((Sclerosperma_profizianum	Orania_palindan)	Nypa_fruticans)	((Reinhardtia_latisecta	Reinhardtia_paiewonskiana)	Reinhardtia_simplex))))	((Sabal_domingensis	Serenoa_repens)	Phoenix_dactylifera)))	Iriartea_deltoidea)	(Burretiokentia_grandiflora	Chamaedorea_seifrizii))	Calamus_caryotoides);
((((((((Geonoma_undata	(Prestoea_acuminata	(Oenocarpus_minor	Oenocarpus_bataua)))	Pelagodoxa_henryana)	(Burretiokentia_grandiflora	Manicaria_saccifera))	((Kentiopsis_piersoniorum	Heterospathe_cagayanensis)	Hydriastele_microspadix))	(((((Pseudophoenix_vinifera	Roystonea_regia)	((Bactris_major	(Elaeis_oleifera	Elaeis_guineensis))	Attalea_speciosa))	(((Reinhardtia_latisecta	Reinhardtia_paiewonskiana)	Reinhardtia_simplex)	Sclerosperma_profizianum))	Orania_palindan)	(Podococcus_barteri	((Sabal_domingensis	(Nypa_fruticans	Serenoa_repens))	Phoenix_dactylifera))))	Iriartea_deltoidea)	Chamaedorea_seifrizii)	Calamus_caryotoides);
((Geonoma_undata	(((((((Pseudophoenix_vinifera	Roystonea_regia)	Kentiopsis_piersoniorum)	Heterospathe_cagayanensis)	Hydriastele_microspadix)	(((Orania_palindan	((Bactris_major	(Elaeis_oleifera	Elaeis_guineensis))	Attalea_speciosa))	(((Burretiokentia_grandiflora	Iriartea_deltoidea)	Podococcus_barteri)	((Nypa_fruticans	((Reinhardtia_latisecta	Reinhardtia_paiewonskiana)	Reinhardtia_simplex))	Sclerosperma_profizianum)))	(((Chamaedorea_seifrizii	Sabal_domingensis)	Serenoa_repens)	Phoenix_dactylifera)))	(Pelagodoxa_henryana	(Prestoea_acuminata	(Oenocarpus_minor	Oenocarpus_bataua))))	Manicaria_saccifera))	Calamus_caryotoides);
((Chamaedorea_seifrizii	(Sabal_domingensis	((Serenoa_repens	((((Kentiopsis_piersoniorum	Heterospathe_cagayanensis)	Hydriastele_microspadix)	((Geonoma_undata	(Pelagodoxa_henryana	(Prestoea_acuminata	(Oenocarpus_minor	Oenocarpus_bataua))))	Manicaria_saccifera))	(((Nypa_fruticans	Orania_palindan)	((Pseudophoenix_vinifera	Roystonea_regia)	((Bactris_major	(Elaeis_oleifera	Elaeis_guineensis))	Attalea_speciosa)))	(((Burretiokentia_grandiflora	Iriartea_deltoidea)	Podococcus_barteri)	(((Reinhardtia_latisecta	Reinhardtia_paiewonskiana)	Reinhardtia_simplex)	Sclerosperma_profizianum)))))	Phoenix_dactylifera)))	Calamus_caryotoides);
((Sabal_domingensis	((((((Burretiokentia_grandiflora	Iriartea_deltoidea)	Chamaedorea_seifrizii)	((Manicaria_saccifera	(Geonoma_undata	(Pelagodoxa_henryana	(Prestoea_acuminata	(Oenocarpus_minor	Oenocarpus_bataua)))))	((Kentiopsis_piersoniorum	Heterospathe_cagayanensis)	Hydriastele_microspadix)))	(Podococcus_barteri	((((Pseudophoenix_vinifera	Roystonea_regia)	((Bactris_major	(Elaeis_oleifera	Elaeis_guineensis))	Attalea_speciosa))	((Reinhardtia_latisecta	Reinhardtia_paiewonskiana)	Reinhardtia_simplex))	((Serenoa_repens	Orania_palindan)	Sclerosperma_profizianum))))	Phoenix_dactylifera)	Nypa_fruticans))	Calamus_caryotoides);
(((Chamaedorea_seifrizii	((((Manicaria_saccifera	(Pelagodoxa_henryana	(Prestoea_acuminata	(Oenocarpus_minor	Oenocarpus_bataua))))	((Kentiopsis_piersoniorum	Heterospathe_cagayanensis)	Hydriastele_microspadix))	((Podococcus_barteri	((((Bactris_major	(Elaeis_oleifera	Elaeis_guineensis))	(Attalea_speciosa	(Pseudophoenix_vinifera	Roystonea_regia)))	((Reinhardtia_latisecta	Reinhardtia_paiewonskiana)	Reinhardtia_simplex))	(Nypa_fruticans	(Orania_palindan	Sclerosperma_profizianum))))	(Phoenix_dactylifera	(Serenoa_repens	Sabal_domingensis))))	(Burretiokentia_grandiflora	Iriartea_deltoidea)))	Geonoma_undata)	Calamus_caryotoides);
((Nypa_fruticans	(((Iriartea_deltoidea	Burretiokentia_grandiflora)	(Podococcus_barteri	((Orania_palindan	Sclerosperma_profizianum)	((((Roystonea_regia	Pseudophoenix_vinifera)	Attalea_speciosa)	((Elaeis_oleifera	Elaeis_guineensis)	Bactris_major))	(Reinhardtia_simplex	(Reinhardtia_paiewonskiana	Reinhardtia_latisecta))))))	((((Kentiopsis_piersoniorum	Heterospathe_cagayanensis)	Hydriastele_microspadix)	(((Geonoma_undata	Pelagodoxa_henryana)	(Prestoea_acuminata	(Oenocarpus_minor	Oenocarpus_bataua)))	Manicaria_saccifera))	(Chamaedorea_seifrizii	(Phoenix_dactylifera	(Serenoa_repens	Sabal_domingensis))))))	Calamus_caryotoides);
((Chamaedorea_seifrizii	(Iriartea_deltoidea	(((Phoenix_dactylifera	(Serenoa_repens	Sabal_domingensis))	((Sclerosperma_profizianum	(Reinhardtia_simplex	(Reinhardtia_paiewonskiana	Reinhardtia_latisecta)))	((((Burretiokentia_grandiflora	(Roystonea_regia	Pseudophoenix_vinifera))	Attalea_speciosa)	((Nypa_fruticans	(Elaeis_oleifera	Elaeis_guineensis))	Bactris_major))	(Orania_palindan	Podococcus_barteri))))	(((Kentiopsis_piersoniorum	Heterospathe_cagayanensis)	Hydriastele_microspadix)	((Pelagodoxa_henryana	((Geonoma_undata	Prestoea_acuminata)	(Oenocarpus_minor	Oenocarpus_bataua)))	Manicaria_saccifera)))))	Calamus_caryotoides);
((Chamaedorea_seifrizii	((Geonoma_undata	Manicaria_saccifera)	((((Phoenix_dactylifera	(Serenoa_repens	Sabal_domingensis))	(((Sclerosperma_profizianum	Iriartea_deltoidea)	((Orania_palindan	(Burretiokentia_grandiflora	Podococcus_barteri))	Nypa_fruticans))	((Reinhardtia_simplex	(Reinhardtia_paiewonskiana	Reinhardtia_latisecta))	((Roystonea_regia	Pseudophoenix_vinifera)	(Attalea_speciosa	((Elaeis_oleifera	Elaeis_guineensis)	Bactris_major))))))	((Kentiopsis_piersoniorum	Heterospathe_cagayanensis)	Hydriastele_microspadix))	(Pelagodoxa_henryana	(Prestoea_acuminata	(Oenocarpus_minor	Oenocarpus_bataua))))))	Calamus_caryotoides);
(((Burretiokentia_grandiflora	Chamaedorea_seifrizii)	(((((Sabal_domingensis	Serenoa_repens)	Phoenix_dactylifera)	((((Roystonea_regia	Pseudophoenix_vinifera)	(Attalea_speciosa	((Elaeis_oleifera	Elaeis_guineensis)	Bactris_major)))	Nypa_fruticans)	((Orania_palindan	Sclerosperma_profizianum)	((Reinhardtia_simplex	(Reinhardtia_paiewonskiana	Reinhardtia_latisecta))	Podococcus_barteri))))	((Manicaria_saccifera	((Prestoea_acuminata	(Oenocarpus_minor	Oenocarpus_bataua))	(Pelagodoxa_henryana	Geonoma_undata)))	((Kentiopsis_piersoniorum	Heterospathe_cagayanensis)	Hydriastele_microspadix)))	Iriartea_deltoidea))	Calamus_caryotoides);
((Chamaedorea_seifrizii	(((((Sabal_domingensis	Serenoa_repens)	Phoenix_dactylifera)	((((Attalea_speciosa	((Elaeis_oleifera	Elaeis_guineensis)	Bactris_major))	(Orania_palindan	(Sclerosperma_profizianum	((Reinhardtia_simplex	(Reinhardtia_paiewonskiana	Reinhardtia_latisecta))	Nypa_fruticans))))	Podococcus_barteri)	(Roystonea_regia	Pseudophoenix_vinifera)))	(((Geonoma_undata	Manicaria_saccifera)	((Prestoea_acuminata	(Oenocarpus_minor	Oenocarpus_bataua))	Pelagodoxa_henryana))	(Kentiopsis_piersoniorum	(Heterospathe_cagayanensis	Hydriastele_microspadix))))	(Burretiokentia_grandiflora	Iriartea_deltoidea)))	Calamus_caryotoides);
((Chamaedorea_seifrizii	(((Pseudophoenix_vinifera	((Nypa_fruticans	(((Sclerosperma_profizianum	((Reinhardtia_simplex	(Reinhardtia_paiewonskiana	Reinhardtia_latisecta))	(Roystonea_regia	(Attalea_speciosa	((Elaeis_oleifera	Elaeis_guineensis)	Bactris_major)))))	Podococcus_barteri)	Orania_palindan))	((Sabal_domingensis	(Burretiokentia_grandiflora	Serenoa_repens))	Phoenix_dactylifera)))	((Manicaria_saccifera	((Prestoea_acuminata	(Oenocarpus_minor	Oenocarpus_bataua))	(Pelagodoxa_henryana	Geonoma_undata)))	(Hydriastele_microspadix	(Kentiopsis_piersoniorum	Heterospathe_cagayanensis))))	Iriartea_deltoidea))	Calamus_caryotoides);
((((((Pseudophoenix_vinifera	Roystonea_regia)	(Attalea_speciosa	((Elaeis_oleifera	Elaeis_guineensis)	Bactris_major)))	(((Sclerosperma_profizianum	(Reinhardtia_simplex	(Reinhardtia_paiewonskiana	Reinhardtia_latisecta)))	((Burretiokentia_grandiflora	Iriartea_deltoidea)	Podococcus_barteri))	(((Sabal_domingensis	Serenoa_repens)	(Chamaedorea_seifrizii	Phoenix_dactylifera))	((Manicaria_saccifera	((Prestoea_acuminata	(Oenocarpus_minor	Oenocarpus_bataua))	(Pelagodoxa_henryana	Geonoma_undata)))	(Hydriastele_microspadix	(Kentiopsis_piersoniorum	Heterospathe_cagayanensis))))))	Orania_palindan)	Nypa_fruticans)	Calamus_caryotoides);
(((((Podococcus_barteri	((Iriartea_deltoidea	(((Sabal_domingensis	Serenoa_repens)	(Chamaedorea_seifrizii	Phoenix_dactylifera))	(((Burretiokentia_grandiflora	Manicaria_saccifera)	((Prestoea_acuminata	(Oenocarpus_minor	Oenocarpus_bataua))	(Pelagodoxa_henryana	Geonoma_undata)))	(Kentiopsis_piersoniorum	(Heterospathe_cagayanensis	Hydriastele_microspadix)))))	(((Pseudophoenix_vinifera	Roystonea_regia)	(Attalea_speciosa	((Elaeis_oleifera	Elaeis_guineensis)	Bactris_major)))	(Reinhardtia_simplex	(Reinhardtia_paiewonskiana	Reinhardtia_latisecta)))))	Sclerosperma_profizianum)	Orania_palindan)	Nypa_fruticans)	Calamus_caryotoides);
((Chamaedorea_seifrizii	(((((((((((Elaeis_oleifera	Elaeis_guineensis)	Bactris_major)	((Pseudophoenix_vinifera	Roystonea_regia)	Attalea_speciosa))	(Reinhardtia_simplex	(Reinhardtia_paiewonskiana	Reinhardtia_latisecta)))	(Sclerosperma_profizianum	Orania_palindan))	Podococcus_barteri)	(Phoenix_dactylifera	(Sabal_domingensis	Serenoa_repens)))	Nypa_fruticans)	((Manicaria_saccifera	((Prestoea_acuminata	(Oenocarpus_minor	Oenocarpus_bataua))	(Pelagodoxa_henryana	Geonoma_undata)))	(Hydriastele_microspadix	(Kentiopsis_piersoniorum	Heterospathe_cagayanensis))))	Iriartea_deltoidea)	Burretiokentia_grandiflora))	Calamus_caryotoides);
((Chamaedorea_seifrizii	(((((((Pseudophoenix_vinifera	Roystonea_regia)	(Attalea_speciosa	((Elaeis_oleifera	Elaeis_guineensis)	Bactris_major)))	(((Nypa_fruticans	Serenoa_repens)	(Phoenix_dactylifera	Sabal_domingensis))	Podococcus_barteri))	((Sclerosperma_profizianum	Orania_palindan)	(Reinhardtia_simplex	(Reinhardtia_paiewonskiana	Reinhardtia_latisecta))))	(((Manicaria_saccifera	((Prestoea_acuminata	(Oenocarpus_minor	Oenocarpus_bataua))	Pelagodoxa_henryana))	(Hydriastele_microspadix	(Kentiopsis_piersoniorum	Heterospathe_cagayanensis)))	Geonoma_undata))	Iriartea_deltoidea)	Burretiokentia_grandiflora))	Calamus_caryotoides);
((Chamaedorea_seifrizii	((Burretiokentia_grandiflora	Iriartea_deltoidea)	((Manicaria_saccifera	((Geonoma_undata	((Prestoea_acuminata	(Oenocarpus_minor	Oenocarpus_bataua))	Pelagodoxa_henryana))	(Kentiopsis_piersoniorum	(Hydriastele_microspadix	Heterospathe_cagayanensis))))	((((((Elaeis_guineensis	Elaeis_oleifera)	Bactris_major)	((Pseudophoenix_vinifera	Roystonea_regia)	Attalea_speciosa))	((Reinhardtia_latisecta	Reinhardtia_paiewonskiana)	Reinhardtia_simplex))	(((Nypa_fruticans	Sclerosperma_profizianum)	Orania_palindan)	Podococcus_barteri))	(Phoenix_dactylifera	(Sabal_domingensis	Serenoa_repens))))))	Calamus_caryotoides);
((Chamaedorea_seifrizii	((Burretiokentia_grandiflora	Iriartea_deltoidea)	((Manicaria_saccifera	((Geonoma_undata	((Prestoea_acuminata	(Oenocarpus_minor	Oenocarpus_bataua))	Pelagodoxa_henryana))	(Kentiopsis_piersoniorum	(Hydriastele_microspadix	Heterospathe_cagayanensis))))	((((((Pseudophoenix_vinifera	Roystonea_regia)	((Attalea_speciosa	Bactris_major)	(Elaeis_guineensis	Elaeis_oleifera)))	((Reinhardtia_latisecta	Reinhardtia_paiewonskiana)	Reinhardtia_simplex))	((Nypa_fruticans	Sclerosperma_profizianum)	Podococcus_barteri))	Orania_palindan)	(Phoenix_dactylifera	(Sabal_domingensis	Serenoa_repens))))))	Calamus_caryotoides);
((Chamaedorea_seifrizii	((((Phoenix_dactylifera	(Sabal_domingensis	(Burretiokentia_grandiflora	Serenoa_repens)))	Podococcus_barteri)	Iriartea_deltoidea)	((((Geonoma_undata	((Prestoea_acuminata	(Oenocarpus_minor	Oenocarpus_bataua))	Pelagodoxa_henryana))	(Orania_palindan	((Pseudophoenix_vinifera	Roystonea_regia)	(Sclerosperma_profizianum	((Hydriastele_microspadix	Kentiopsis_piersoniorum)	Heterospathe_cagayanensis)))))	(Attalea_speciosa	(Bactris_major	(Elaeis_guineensis	Elaeis_oleifera))))	(Nypa_fruticans	(Manicaria_saccifera	((Reinhardtia_latisecta	Reinhardtia_paiewonskiana)	Reinhardtia_simplex))))))	Calamus_caryotoides);
(((Chamaedorea_seifrizii	(Phoenix_dactylifera	((Sabal_domingensis	Serenoa_repens)	(((Hydriastele_microspadix	(((Geonoma_undata	(Prestoea_acuminata	(Oenocarpus_minor	Oenocarpus_bataua)))	Pelagodoxa_henryana)	Manicaria_saccifera))	Iriartea_deltoidea)	(((Nypa_fruticans	((Reinhardtia_latisecta	Reinhardtia_paiewonskiana)	Reinhardtia_simplex))	Sclerosperma_profizianum)	((Podococcus_barteri	Orania_palindan)	((Attalea_speciosa	(Bactris_major	(Elaeis_guineensis	Elaeis_oleifera)))	((Heterospathe_cagayanensis	Kentiopsis_piersoniorum)	(Pseudophoenix_vinifera	Roystonea_regia)))))))))	Burretiokentia_grandiflora)	Calamus_caryotoides);
(((Iriartea_deltoidea	((((Podococcus_barteri	((((Reinhardtia_latisecta	Reinhardtia_paiewonskiana)	Reinhardtia_simplex)	((Bactris_major	(Elaeis_guineensis	Elaeis_oleifera))	Attalea_speciosa))	((Orania_palindan	((Heterospathe_cagayanensis	Kentiopsis_piersoniorum)	Sclerosperma_profizianum))	(Pseudophoenix_vinifera	Roystonea_regia))))	Nypa_fruticans)	(Phoenix_dactylifera	(Sabal_domingensis	Serenoa_repens)))	((Hydriastele_microspadix	((Prestoea_acuminata	((Geonoma_undata	Oenocarpus_minor)	Oenocarpus_bataua))	Pelagodoxa_henryana))	Manicaria_saccifera)))	(Burretiokentia_grandiflora	Chamaedorea_seifrizii))	Calamus_caryotoides);
(((Iriartea_deltoidea	(((Phoenix_dactylifera	(Sabal_domingensis	Serenoa_repens))	(((Heterospathe_cagayanensis	Kentiopsis_piersoniorum)	Hydriastele_microspadix)	((((Prestoea_acuminata	(Oenocarpus_minor	Oenocarpus_bataua))	Pelagodoxa_henryana)	Geonoma_undata)	Manicaria_saccifera)))	((Podococcus_barteri	(((((Reinhardtia_latisecta	Reinhardtia_paiewonskiana)	Reinhardtia_simplex)	((Bactris_major	(Elaeis_guineensis	Elaeis_oleifera))	Attalea_speciosa))	(Pseudophoenix_vinifera	Roystonea_regia))	Nypa_fruticans))	(Sclerosperma_profizianum	Orania_palindan))))	(Burretiokentia_grandiflora	Chamaedorea_seifrizii))	Calamus_caryotoides);
((((Burretiokentia_grandiflora	Iriartea_deltoidea)	(((((((Bactris_major	(Elaeis_guineensis	Elaeis_oleifera))	Attalea_speciosa)	(Pseudophoenix_vinifera	Roystonea_regia))	((Geonoma_undata	Orania_palindan)	((Phoenix_dactylifera	(Sabal_domingensis	Serenoa_repens))	(((Heterospathe_cagayanensis	Kentiopsis_piersoniorum)	Hydriastele_microspadix)	(((Prestoea_acuminata	(Oenocarpus_minor	Oenocarpus_bataua))	Pelagodoxa_henryana)	Manicaria_saccifera)))))	Podococcus_barteri)	Sclerosperma_profizianum)	(Nypa_fruticans	((Reinhardtia_latisecta	Reinhardtia_paiewonskiana)	Reinhardtia_simplex))))	Chamaedorea_seifrizii)	Calamus_caryotoides);
((((Burretiokentia_grandiflora	Iriartea_deltoidea)	((Pseudophoenix_vinifera	(Nypa_fruticans	((Reinhardtia_latisecta	Reinhardtia_paiewonskiana)	Reinhardtia_simplex)))	(((((((Elaeis_guineensis	Elaeis_oleifera)	Bactris_major)	Attalea_speciosa)	Roystonea_regia)	((Phoenix_dactylifera	(Sabal_domingensis	Serenoa_repens))	(((Heterospathe_cagayanensis	Kentiopsis_piersoniorum)	Hydriastele_microspadix)	((Geonoma_undata	((Prestoea_acuminata	(Oenocarpus_minor	Oenocarpus_bataua))	Pelagodoxa_henryana))	Manicaria_saccifera))))	(Podococcus_barteri	Orania_palindan))	Sclerosperma_profizianum)))	Chamaedorea_seifrizii)	Calamus_caryotoides);
((((Phoenix_dactylifera	((Chamaedorea_seifrizii	Sabal_domingensis)	Serenoa_repens))	((Iriartea_deltoidea	((Burretiokentia_grandiflora	(Pseudophoenix_vinifera	Roystonea_regia))	(((Heterospathe_cagayanensis	Kentiopsis_piersoniorum)	Hydriastele_microspadix)	(((Prestoea_acuminata	(Oenocarpus_minor	Oenocarpus_bataua))	(Pelagodoxa_henryana	Geonoma_undata))	Manicaria_saccifera))))	(Podococcus_barteri	((Orania_palindan	Sclerosperma_profizianum)	(((Reinhardtia_latisecta	Reinhardtia_paiewonskiana)	Reinhardtia_simplex)	(((Elaeis_guineensis	Elaeis_oleifera)	Bactris_major)	Attalea_speciosa))))))	Nypa_fruticans)	Calamus_caryotoides);
((Geonoma_undata	((Manicaria_saccifera	(((Heterospathe_cagayanensis	Kentiopsis_piersoniorum)	Hydriastele_microspadix)	((((Pseudophoenix_vinifera	Roystonea_regia)	(((Podococcus_barteri	(Orania_palindan	Sclerosperma_profizianum))	(((Reinhardtia_latisecta	Reinhardtia_paiewonskiana)	Reinhardtia_simplex)	(((Elaeis_guineensis	Elaeis_oleifera)	Bactris_major)	Attalea_speciosa)))	Nypa_fruticans))	((Sabal_domingensis	Serenoa_repens)	Phoenix_dactylifera))	((Prestoea_acuminata	(Oenocarpus_minor	Oenocarpus_bataua))	Pelagodoxa_henryana))))	((Iriartea_deltoidea	Burretiokentia_grandiflora)	Chamaedorea_seifrizii)))	Calamus_caryotoides);
((Orania_palindan	(((((Chamaedorea_seifrizii	(Burretiokentia_grandiflora	Iriartea_deltoidea))	((((Kentiopsis_piersoniorum	Heterospathe_cagayanensis)	Hydriastele_microspadix)	(Manicaria_saccifera	(Pelagodoxa_henryana	(Prestoea_acuminata	(Oenocarpus_minor	Oenocarpus_bataua)))))	Geonoma_undata))	(Phoenix_dactylifera	(Sabal_domingensis	Serenoa_repens)))	((((Elaeis_oleifera	Elaeis_guineensis)	Bactris_major)	(Attalea_speciosa	(Pseudophoenix_vinifera	Roystonea_regia)))	((Nypa_fruticans	((Reinhardtia_paiewonskiana	Reinhardtia_latisecta)	Reinhardtia_simplex))	Sclerosperma_profizianum)))	Podococcus_barteri))	Calamus_caryotoides);
(((((Pseudophoenix_vinifera	Roystonea_regia)	(((Attalea_speciosa	((Elaeis_oleifera	Elaeis_guineensis)	Bactris_major))	Podococcus_barteri)	((Orania_palindan	Sclerosperma_profizianum)	((Reinhardtia_paiewonskiana	Reinhardtia_latisecta)	Reinhardtia_simplex))))	((Phoenix_dactylifera	(Sabal_domingensis	Serenoa_repens))	((Chamaedorea_seifrizii	(Burretiokentia_grandiflora	Iriartea_deltoidea))	(((Kentiopsis_piersoniorum	Heterospathe_cagayanensis)	Hydriastele_microspadix)	(Manicaria_saccifera	(Pelagodoxa_henryana	(Geonoma_undata	(Prestoea_acuminata	(Oenocarpus_minor	Oenocarpus_bataua)))))))))	Nypa_fruticans)	Calamus_caryotoides);
(((Sabal_domingensis	(((((((Kentiopsis_piersoniorum	Heterospathe_cagayanensis)	Hydriastele_microspadix)	(Manicaria_saccifera	((Prestoea_acuminata	(Oenocarpus_minor	Oenocarpus_bataua))	(Pelagodoxa_henryana	Geonoma_undata))))	(Pseudophoenix_vinifera	(Burretiokentia_grandiflora	Roystonea_regia)))	Iriartea_deltoidea)	(((Podococcus_barteri	Orania_palindan)	Sclerosperma_profizianum)	(((Reinhardtia_paiewonskiana	Reinhardtia_latisecta)	Reinhardtia_simplex)	((Bactris_major	(Elaeis_oleifera	Elaeis_guineensis))	Attalea_speciosa))))	(Chamaedorea_seifrizii	(Phoenix_dactylifera	Serenoa_repens))))	Nypa_fruticans)	Calamus_caryotoides);
((Orania_palindan	(((((((Reinhardtia_paiewonskiana	Reinhardtia_latisecta)	Reinhardtia_simplex)	((Bactris_major	(Elaeis_oleifera	Elaeis_guineensis))	Attalea_speciosa))	Nypa_fruticans)	(((Chamaedorea_seifrizii	Phoenix_dactylifera)	(Serenoa_repens	Sabal_domingensis))	(Manicaria_saccifera	((Hydriastele_microspadix	((Kentiopsis_piersoniorum	(Pseudophoenix_vinifera	Roystonea_regia))	Heterospathe_cagayanensis))	((Prestoea_acuminata	(Oenocarpus_minor	Oenocarpus_bataua))	(Pelagodoxa_henryana	Geonoma_undata))))))	(Burretiokentia_grandiflora	(Podococcus_barteri	Iriartea_deltoidea)))	Sclerosperma_profizianum))	Calamus_caryotoides);
(((Iriartea_deltoidea	(((Burretiokentia_grandiflora	Podococcus_barteri)	(((Sclerosperma_profizianum	Orania_palindan)	(((Reinhardtia_paiewonskiana	Reinhardtia_latisecta)	Reinhardtia_simplex)	((Bactris_major	(Elaeis_oleifera	Elaeis_guineensis))	(Roystonea_regia	Attalea_speciosa))))	(Pseudophoenix_vinifera	(Phoenix_dactylifera	((Nypa_fruticans	Serenoa_repens)	Sabal_domingensis)))))	(Manicaria_saccifera	(((Heterospathe_cagayanensis	Hydriastele_microspadix)	Kentiopsis_piersoniorum)	((Prestoea_acuminata	(Oenocarpus_minor	Oenocarpus_bataua))	(Pelagodoxa_henryana	Geonoma_undata))))))	Chamaedorea_seifrizii)	Calamus_caryotoides);
((Orania_palindan	((((Attalea_speciosa	((Elaeis_oleifera	Elaeis_guineensis)	Bactris_major))	(Pseudophoenix_vinifera	Roystonea_regia))	((Sclerosperma_profizianum	(Nypa_fruticans	((Reinhardtia_paiewonskiana	Reinhardtia_latisecta)	Reinhardtia_simplex)))	((Serenoa_repens	(Phoenix_dactylifera	Sabal_domingensis))	(((Heterospathe_cagayanensis	(Hydriastele_microspadix	Kentiopsis_piersoniorum))	(((Prestoea_acuminata	(Oenocarpus_minor	Oenocarpus_bataua))	(Pelagodoxa_henryana	Geonoma_undata))	Manicaria_saccifera))	(Chamaedorea_seifrizii	(Burretiokentia_grandiflora	Iriartea_deltoidea))))))	Podococcus_barteri))	Calamus_caryotoides);
(((((Iriartea_deltoidea	(((Prestoea_acuminata	(Oenocarpus_minor	Oenocarpus_bataua))	Pelagodoxa_henryana)	((Heterospathe_cagayanensis	(Hydriastele_microspadix	Kentiopsis_piersoniorum))	(((((Reinhardtia_paiewonskiana	Reinhardtia_latisecta)	Reinhardtia_simplex)	(Sclerosperma_profizianum	Nypa_fruticans))	(((Attalea_speciosa	((Elaeis_oleifera	Elaeis_guineensis)	Bactris_major))	(Pseudophoenix_vinifera	Roystonea_regia))	(Podococcus_barteri	Orania_palindan)))	(Phoenix_dactylifera	(Sabal_domingensis	Serenoa_repens))))))	(Geonoma_undata	Manicaria_saccifera))	Chamaedorea_seifrizii)	Burretiokentia_grandiflora)	Calamus_caryotoides);
((Nypa_fruticans	((((Pelagodoxa_henryana	(Prestoea_acuminata	(Oenocarpus_minor	Oenocarpus_bataua)))	Geonoma_undata)	((Hydriastele_microspadix	(Kentiopsis_piersoniorum	Heterospathe_cagayanensis))	((((((Reinhardtia_paiewonskiana	Reinhardtia_latisecta)	Reinhardtia_simplex)	(((Elaeis_oleifera	Elaeis_guineensis)	Bactris_major)	(Roystonea_regia	Attalea_speciosa)))	(Podococcus_barteri	(Sclerosperma_profizianum	Orania_palindan)))	(Phoenix_dactylifera	(Sabal_domingensis	Serenoa_repens)))	Pseudophoenix_vinifera)))	((Manicaria_saccifera	(Burretiokentia_grandiflora	Iriartea_deltoidea))	Chamaedorea_seifrizii)))	Calamus_caryotoides);
((Geonoma_undata	((Manicaria_saccifera	((Hydriastele_microspadix	(Kentiopsis_piersoniorum	Heterospathe_cagayanensis))	(Pelagodoxa_henryana	(Prestoea_acuminata	(Oenocarpus_minor	Oenocarpus_bataua)))))	((((Nypa_fruticans	(((((Reinhardtia_paiewonskiana	Reinhardtia_latisecta)	Reinhardtia_simplex)	((Attalea_speciosa	((Elaeis_oleifera	Elaeis_guineensis)	Bactris_major))	Roystonea_regia))	Podococcus_barteri)	(Sclerosperma_profizianum	Orania_palindan)))	(Phoenix_dactylifera	(Sabal_domingensis	Serenoa_repens)))	Pseudophoenix_vinifera)	((Burretiokentia_grandiflora	Chamaedorea_seifrizii)	Iriartea_deltoidea))))	Calamus_caryotoides);
(((Orania_palindan	((((((Serenoa_repens	(Chamaedorea_seifrizii	Sabal_domingensis))	Phoenix_dactylifera)	((Hydriastele_microspadix	(Kentiopsis_piersoniorum	Heterospathe_cagayanensis))	((Geonoma_undata	(Pelagodoxa_henryana	(Prestoea_acuminata	(Oenocarpus_minor	Oenocarpus_bataua))))	Manicaria_saccifera)))	(Podococcus_barteri	(Burretiokentia_grandiflora	Iriartea_deltoidea)))	(((Roystonea_regia	Pseudophoenix_vinifera)	(Attalea_speciosa	((Elaeis_oleifera	Elaeis_guineensis)	Bactris_major)))	((Reinhardtia_paiewonskiana	Reinhardtia_latisecta)	Reinhardtia_simplex)))	Sclerosperma_profizianum))	Nypa_fruticans)	Calamus_caryotoides);
((Podococcus_barteri	(Nypa_fruticans	(((((Reinhardtia_simplex	(Reinhardtia_paiewonskiana	Reinhardtia_latisecta))	((Bactris_major	(Elaeis_guineensis	Elaeis_oleifera))	Attalea_speciosa))	(((Manicaria_saccifera	(((Kentiopsis_piersoniorum	Heterospathe_cagayanensis)	Hydriastele_microspadix)	(Pelagodoxa_henryana	(Geonoma_undata	((Oenocarpus_bataua	Oenocarpus_minor)	Prestoea_acuminata)))))	Chamaedorea_seifrizii)	(Phoenix_dactylifera	(Serenoa_repens	Sabal_domingensis))))	((Orania_palindan	Sclerosperma_profizianum)	((Burretiokentia_grandiflora	Pseudophoenix_vinifera)	Roystonea_regia)))	Iriartea_deltoidea)))	Calamus_caryotoides);
((Orania_palindan	((((((Kentiopsis_piersoniorum	(Heterospathe_cagayanensis	Hydriastele_microspadix))	((Pelagodoxa_henryana	(Geonoma_undata	((Oenocarpus_bataua	Oenocarpus_minor)	Prestoea_acuminata)))	Manicaria_saccifera))	(((Burretiokentia_grandiflora	Chamaedorea_seifrizii)	Phoenix_dactylifera)	(Serenoa_repens	Sabal_domingensis)))	((Bactris_major	(Iriartea_deltoidea	(Elaeis_guineensis	(Nypa_fruticans	Elaeis_oleifera))))	(Attalea_speciosa	(Pseudophoenix_vinifera	Roystonea_regia))))	(Sclerosperma_profizianum	(Reinhardtia_simplex	(Reinhardtia_paiewonskiana	Reinhardtia_latisecta))))	Podococcus_barteri))	Calamus_caryotoides);
((Heterospathe_cagayanensis	(Hydriastele_microspadix	((((Pelagodoxa_henryana	(Geonoma_undata	((Oenocarpus_bataua	Oenocarpus_minor)	Prestoea_acuminata)))	Manicaria_saccifera)	((((Chamaedorea_seifrizii	Phoenix_dactylifera)	(Serenoa_repens	Sabal_domingensis))	((Orania_palindan	((((Elaeis_guineensis	Elaeis_oleifera)	Bactris_major)	Attalea_speciosa)	(((Sclerosperma_profizianum	(Reinhardtia_simplex	(Reinhardtia_paiewonskiana	Reinhardtia_latisecta)))	Nypa_fruticans)	Podococcus_barteri)))	(Pseudophoenix_vinifera	Roystonea_regia)))	(Burretiokentia_grandiflora	Iriartea_deltoidea)))	Kentiopsis_piersoniorum)))	Calamus_caryotoides);
(((((Chamaedorea_seifrizii	Phoenix_dactylifera)	(Serenoa_repens	Sabal_domingensis))	((((Pseudophoenix_vinifera	Roystonea_regia)	((Kentiopsis_piersoniorum	(Hydriastele_microspadix	Heterospathe_cagayanensis))	((((Oenocarpus_bataua	Oenocarpus_minor)	Prestoea_acuminata)	Pelagodoxa_henryana)	Manicaria_saccifera)))	(Podococcus_barteri	((Orania_palindan	Sclerosperma_profizianum)	((Reinhardtia_simplex	(Reinhardtia_paiewonskiana	Reinhardtia_latisecta))	(((Elaeis_guineensis	Elaeis_oleifera)	Bactris_major)	Attalea_speciosa)))))	(Burretiokentia_grandiflora	Iriartea_deltoidea)))	(Geonoma_undata	Nypa_fruticans))	Calamus_caryotoides);
(((((Chamaedorea_seifrizii	Phoenix_dactylifera)	((Burretiokentia_grandiflora	Serenoa_repens)	Sabal_domingensis))	((Iriartea_deltoidea	((Heterospathe_cagayanensis	(Kentiopsis_piersoniorum	Hydriastele_microspadix))	((((Oenocarpus_bataua	Oenocarpus_minor)	Prestoea_acuminata)	Pelagodoxa_henryana)	(Geonoma_undata	Manicaria_saccifera))))	(((Podococcus_barteri	Orania_palindan)	Sclerosperma_profizianum)	((Reinhardtia_simplex	(Reinhardtia_paiewonskiana	Reinhardtia_latisecta))	((Pseudophoenix_vinifera	Roystonea_regia)	(((Elaeis_guineensis	Elaeis_oleifera)	Bactris_major)	Attalea_speciosa))))))	Nypa_fruticans)	Calamus_caryotoides);
((Orania_palindan	((((Podococcus_barteri	(Phoenix_dactylifera	((Burretiokentia_grandiflora	Serenoa_repens)	Sabal_domingensis)))	(Iriartea_deltoidea	(((Hydriastele_microspadix	(Heterospathe_cagayanensis	Kentiopsis_piersoniorum))	((((Oenocarpus_bataua	Oenocarpus_minor)	Prestoea_acuminata)	Pelagodoxa_henryana)	Manicaria_saccifera))	(Geonoma_undata	Chamaedorea_seifrizii))))	(((Elaeis_guineensis	Elaeis_oleifera)	Bactris_major)	(Attalea_speciosa	(Pseudophoenix_vinifera	Roystonea_regia))))	(Sclerosperma_profizianum	(Nypa_fruticans	(Reinhardtia_simplex	(Reinhardtia_paiewonskiana	Reinhardtia_latisecta))))))	Calamus_caryotoides);
((Chamaedorea_seifrizii	(Phoenix_dactylifera	(((Burretiokentia_grandiflora	Serenoa_repens)	Sabal_domingensis)	(((Attalea_speciosa	(Pseudophoenix_vinifera	Roystonea_regia))	((Hydriastele_microspadix	(Heterospathe_cagayanensis	Kentiopsis_piersoniorum))	((((Oenocarpus_bataua	Oenocarpus_minor)	Prestoea_acuminata)	Pelagodoxa_henryana)	(Geonoma_undata	Manicaria_saccifera))))	(((Podococcus_barteri	(Bactris_major	Orania_palindan))	(((Nypa_fruticans	(Elaeis_guineensis	Elaeis_oleifera))	(Reinhardtia_simplex	(Reinhardtia_paiewonskiana	Reinhardtia_latisecta)))	Sclerosperma_profizianum))	Iriartea_deltoidea)))))	Calamus_caryotoides);
((((((Hydriastele_microspadix	(Heterospathe_cagayanensis	Kentiopsis_piersoniorum))	(((Geonoma_undata	((Oenocarpus_bataua	Oenocarpus_minor)	Prestoea_acuminata))	Pelagodoxa_henryana)	Manicaria_saccifera))	(Podococcus_barteri	((Sclerosperma_profizianum	Orania_palindan)	(((Attalea_speciosa	(Pseudophoenix_vinifera	Roystonea_regia))	(Bactris_major	(Elaeis_guineensis	Elaeis_oleifera)))	(Reinhardtia_simplex	(Reinhardtia_paiewonskiana	Reinhardtia_latisecta))))))	(((Phoenix_dactylifera	(Serenoa_repens	Sabal_domingensis))	(Burretiokentia_grandiflora	Chamaedorea_seifrizii))	Iriartea_deltoidea))	Nypa_fruticans)	Calamus_caryotoides);
(((Orania_palindan	(((((Pseudophoenix_vinifera	Roystonea_regia)	(Attalea_speciosa	((Elaeis_guineensis	Elaeis_oleifera)	Bactris_major)))	(Reinhardtia_simplex	(Reinhardtia_paiewonskiana	Reinhardtia_latisecta)))	((Podococcus_barteri	((Serenoa_repens	Sabal_domingensis)	Phoenix_dactylifera))	(((Iriartea_deltoidea	Burretiokentia_grandiflora)	Chamaedorea_seifrizii)	((Hydriastele_microspadix	(Heterospathe_cagayanensis	Kentiopsis_piersoniorum))	((Geonoma_undata	(((Oenocarpus_bataua	Oenocarpus_minor)	Prestoea_acuminata)	Pelagodoxa_henryana))	Manicaria_saccifera)))))	Sclerosperma_profizianum))	Nypa_fruticans)	Calamus_caryotoides);
((Orania_palindan	((((((((Attalea_speciosa	Roystonea_regia)	(Elaeis_guineensis	Elaeis_oleifera))	Bactris_major)	(Reinhardtia_simplex	(Reinhardtia_paiewonskiana	Reinhardtia_latisecta)))	(((((Hydriastele_microspadix	(Heterospathe_cagayanensis	Kentiopsis_piersoniorum))	((Geonoma_undata	(((Oenocarpus_bataua	Oenocarpus_minor)	Prestoea_acuminata)	Pelagodoxa_henryana))	Manicaria_saccifera))	Chamaedorea_seifrizii)	(((Burretiokentia_grandiflora	Serenoa_repens)	Sabal_domingensis)	Phoenix_dactylifera))	(Pseudophoenix_vinifera	Iriartea_deltoidea)))	Sclerosperma_profizianum)	Nypa_fruticans)	Podococcus_barteri))	Calamus_caryotoides);
(((((Podococcus_barteri	((Iriartea_deltoidea	((((Heterospathe_cagayanensis	Kentiopsis_piersoniorum)	Hydriastele_microspadix)	((Geonoma_undata	(Pelagodoxa_henryana	(Prestoea_acuminata	(Oenocarpus_bataua	Oenocarpus_minor))))	(Burretiokentia_grandiflora	Manicaria_saccifera)))	((Phoenix_dactylifera	(Serenoa_repens	Sabal_domingensis))	Chamaedorea_seifrizii)))	Pseudophoenix_vinifera))	(Nypa_fruticans	(((Reinhardtia_simplex	(Reinhardtia_paiewonskiana	Reinhardtia_latisecta))	Roystonea_regia)	(Attalea_speciosa	((Elaeis_guineensis	Elaeis_oleifera)	Bactris_major)))))	Sclerosperma_profizianum)	Orania_palindan)	Calamus_caryotoides);
((Chamaedorea_seifrizii	(Burretiokentia_grandiflora	((((Phoenix_dactylifera	(Serenoa_repens	Sabal_domingensis))	((((Nypa_fruticans	(Reinhardtia_simplex	(Reinhardtia_paiewonskiana	Reinhardtia_latisecta)))	Sclerosperma_profizianum)	(Podococcus_barteri	Orania_palindan))	((Roystonea_regia	Pseudophoenix_vinifera)	(((Elaeis_guineensis	Elaeis_oleifera)	Bactris_major)	Attalea_speciosa))))	(((Heterospathe_cagayanensis	Kentiopsis_piersoniorum)	Hydriastele_microspadix)	((Geonoma_undata	(Pelagodoxa_henryana	(Prestoea_acuminata	(Oenocarpus_bataua	Oenocarpus_minor))))	Manicaria_saccifera)))	Iriartea_deltoidea)))	Calamus_caryotoides);
((Orania_palindan	((((Roystonea_regia	Pseudophoenix_vinifera)	(((Elaeis_guineensis	Elaeis_oleifera)	Bactris_major)	Attalea_speciosa))	((Podococcus_barteri	Iriartea_deltoidea)	(((Reinhardtia_simplex	(Reinhardtia_paiewonskiana	Reinhardtia_latisecta))	Sclerosperma_profizianum)	Nypa_fruticans)))	((((Heterospathe_cagayanensis	Kentiopsis_piersoniorum)	Hydriastele_microspadix)	((Geonoma_undata	(Pelagodoxa_henryana	(Prestoea_acuminata	(Oenocarpus_bataua	Oenocarpus_minor))))	(Burretiokentia_grandiflora	Manicaria_saccifera)))	(Chamaedorea_seifrizii	(Phoenix_dactylifera	(Serenoa_repens	Sabal_domingensis))))))	Calamus_caryotoides);
(((Pseudophoenix_vinifera	((Burretiokentia_grandiflora	Iriartea_deltoidea)	((((Podococcus_barteri	Orania_palindan)	(Roystonea_regia	(((Elaeis_guineensis	Elaeis_oleifera)	Bactris_major)	Attalea_speciosa)))	((Reinhardtia_simplex	(Reinhardtia_paiewonskiana	Reinhardtia_latisecta))	Sclerosperma_profizianum))	((((Heterospathe_cagayanensis	Kentiopsis_piersoniorum)	Hydriastele_microspadix)	(((Prestoea_acuminata	(Oenocarpus_bataua	Oenocarpus_minor))	(Geonoma_undata	Pelagodoxa_henryana))	Manicaria_saccifera))	(Chamaedorea_seifrizii	(Phoenix_dactylifera	(Serenoa_repens	Sabal_domingensis)))))))	Nypa_fruticans)	Calamus_caryotoides);
((Podococcus_barteri	(Orania_palindan	(((((((Prestoea_acuminata	(Oenocarpus_bataua	Oenocarpus_minor))	Pelagodoxa_henryana)	(((Heterospathe_cagayanensis	Kentiopsis_piersoniorum)	Hydriastele_microspadix)	(Geonoma_undata	Manicaria_saccifera)))	((Phoenix_dactylifera	((Burretiokentia_grandiflora	Serenoa_repens)	Sabal_domingensis))	Chamaedorea_seifrizii))	(((Elaeis_guineensis	Elaeis_oleifera)	Bactris_major)	(Attalea_speciosa	(Pseudophoenix_vinifera	Roystonea_regia))))	(Iriartea_deltoidea	Sclerosperma_profizianum))	(Nypa_fruticans	(Reinhardtia_simplex	(Reinhardtia_paiewonskiana	Reinhardtia_latisecta))))))	Calamus_caryotoides);
((Chamaedorea_seifrizii	((Burretiokentia_grandiflora	Iriartea_deltoidea)	((Geonoma_undata	(Manicaria_saccifera	(((Prestoea_acuminata	(Oenocarpus_bataua	Oenocarpus_minor))	Pelagodoxa_henryana)	((Heterospathe_cagayanensis	Kentiopsis_piersoniorum)	Hydriastele_microspadix))))	((Sabal_domingensis	(Serenoa_repens	Phoenix_dactylifera))	(((Pseudophoenix_vinifera	Roystonea_regia)	(((Elaeis_guineensis	Elaeis_oleifera)	Bactris_major)	Attalea_speciosa))	((Podococcus_barteri	Orania_palindan)	((Sclerosperma_profizianum	(Reinhardtia_simplex	(Reinhardtia_paiewonskiana	Reinhardtia_latisecta)))	Nypa_fruticans)))))))	Calamus_caryotoides);
((Chamaedorea_seifrizii	((Burretiokentia_grandiflora	Iriartea_deltoidea)	((Geonoma_undata	(Manicaria_saccifera	(((Prestoea_acuminata	(Oenocarpus_bataua	Oenocarpus_minor))	Pelagodoxa_henryana)	((Heterospathe_cagayanensis	Kentiopsis_piersoniorum)	Hydriastele_microspadix))))	((Phoenix_dactylifera	(Sabal_domingensis	Serenoa_repens))	((Podococcus_barteri	(Nypa_fruticans	Orania_palindan))	(Sclerosperma_profizianum	((Reinhardtia_simplex	(Reinhardtia_paiewonskiana	Reinhardtia_latisecta))	((Pseudophoenix_vinifera	Roystonea_regia)	(((Elaeis_guineensis	Elaeis_oleifera)	Bactris_major)	Attalea_speciosa)))))))))	Calamus_caryotoides);
((Geonoma_undata	(((Pelagodoxa_henryana	(Prestoea_acuminata	(Oenocarpus_bataua	Oenocarpus_minor)))	((Burretiokentia_grandiflora	Manicaria_saccifera)	((Heterospathe_cagayanensis	Kentiopsis_piersoniorum)	Hydriastele_microspadix)))	(((Phoenix_dactylifera	(Sabal_domingensis	Serenoa_repens))	(((Sclerosperma_profizianum	((Podococcus_barteri	Orania_palindan)	(Nypa_fruticans	(Reinhardtia_simplex	(Reinhardtia_paiewonskiana	Reinhardtia_latisecta)))))	(((Elaeis_guineensis	Elaeis_oleifera)	Bactris_major)	Attalea_speciosa))	(Pseudophoenix_vinifera	Roystonea_regia)))	(Iriartea_deltoidea	Chamaedorea_seifrizii))))	Calamus_caryotoides);
((Orania_palindan	(((((((Elaeis_guineensis	Elaeis_oleifera)	Bactris_major)	Attalea_speciosa)	((Burretiokentia_grandiflora	Pseudophoenix_vinifera)	Roystonea_regia))	((Iriartea_deltoidea	Chamaedorea_seifrizii)	((((Pelagodoxa_henryana	(Prestoea_acuminata	(Oenocarpus_bataua	Oenocarpus_minor)))	Geonoma_undata)	((Heterospathe_cagayanensis	Kentiopsis_piersoniorum)	Hydriastele_microspadix))	Manicaria_saccifera)))	((Phoenix_dactylifera	(Sabal_domingensis	Serenoa_repens))	(Sclerosperma_profizianum	(Nypa_fruticans	(Reinhardtia_simplex	(Reinhardtia_paiewonskiana	Reinhardtia_latisecta))))))	Podococcus_barteri))	Calamus_caryotoides);
((((((Burretiokentia_grandiflora	Chamaedorea_seifrizii)	(Phoenix_dactylifera	(Sabal_domingensis	Serenoa_repens)))	((((Pelagodoxa_henryana	(Prestoea_acuminata	(Oenocarpus_bataua	Oenocarpus_minor)))	Geonoma_undata)	Manicaria_saccifera)	((Heterospathe_cagayanensis	Kentiopsis_piersoniorum)	Hydriastele_microspadix)))	(((Podococcus_barteri	Orania_palindan)	((((Attalea_speciosa	((Elaeis_guineensis	Elaeis_oleifera)	Bactris_major))	Roystonea_regia)	(Reinhardtia_simplex	(Reinhardtia_paiewonskiana	Reinhardtia_latisecta)))	Sclerosperma_profizianum))	(Pseudophoenix_vinifera	Iriartea_deltoidea)))	Nypa_fruticans)	Calamus_caryotoides);
((((Manicaria_saccifera	((Iriartea_deltoidea	((Prestoea_acuminata	(Oenocarpus_minor	Oenocarpus_bataua))	Pelagodoxa_henryana))	Geonoma_undata))	(Hydriastele_microspadix	(Heterospathe_cagayanensis	Kentiopsis_piersoniorum)))	(((Sclerosperma_profizianum	((Podococcus_barteri	Orania_palindan)	(Nypa_fruticans	(Reinhardtia_simplex	(Reinhardtia_latisecta	Reinhardtia_paiewonskiana)))))	(((Pseudophoenix_vinifera	Roystonea_regia)	Attalea_speciosa)	(Bactris_major	(Elaeis_guineensis	Elaeis_oleifera))))	(((Burretiokentia_grandiflora	Serenoa_repens)	Sabal_domingensis)	(Chamaedorea_seifrizii	Phoenix_dactylifera))))	Calamus_caryotoides);
(((((Manicaria_saccifera	((Prestoea_acuminata	(Oenocarpus_minor	Oenocarpus_bataua))	(Pelagodoxa_henryana	Geonoma_undata)))	(Hydriastele_microspadix	(Heterospathe_cagayanensis	Kentiopsis_piersoniorum)))	(Chamaedorea_seifrizii	Iriartea_deltoidea))	((((Reinhardtia_simplex	(Reinhardtia_latisecta	Reinhardtia_paiewonskiana))	((Pseudophoenix_vinifera	Roystonea_regia)	(Attalea_speciosa	(Bactris_major	(Elaeis_guineensis	Elaeis_oleifera)))))	((Sclerosperma_profizianum	Orania_palindan)	(Burretiokentia_grandiflora	Podococcus_barteri)))	((Nypa_fruticans	Serenoa_repens)	(Sabal_domingensis	Phoenix_dactylifera))))	Calamus_caryotoides);
((Chamaedorea_seifrizii	((Burretiokentia_grandiflora	Iriartea_deltoidea)	(((((((Nypa_fruticans	(Pseudophoenix_vinifera	Roystonea_regia))	Sclerosperma_profizianum)	(Reinhardtia_simplex	(Reinhardtia_latisecta	Reinhardtia_paiewonskiana)))	(Podococcus_barteri	Orania_palindan))	(Attalea_speciosa	(Bactris_major	(Elaeis_guineensis	Elaeis_oleifera))))	(Sabal_domingensis	(Serenoa_repens	Phoenix_dactylifera)))	((Manicaria_saccifera	((Prestoea_acuminata	(Oenocarpus_minor	Oenocarpus_bataua))	(Pelagodoxa_henryana	Geonoma_undata)))	(Hydriastele_microspadix	(Heterospathe_cagayanensis	Kentiopsis_piersoniorum))))))	Calamus_caryotoides);
((Chamaedorea_seifrizii	((Burretiokentia_grandiflora	Iriartea_deltoidea)	(((Podococcus_barteri	((Nypa_fruticans	(Orania_palindan	Sclerosperma_profizianum))	((Reinhardtia_simplex	(Reinhardtia_latisecta	Reinhardtia_paiewonskiana))	((Attalea_speciosa	(Bactris_major	(Elaeis_guineensis	Elaeis_oleifera)))	(Pseudophoenix_vinifera	Roystonea_regia)))))	(Phoenix_dactylifera	(Sabal_domingensis	Serenoa_repens)))	((Manicaria_saccifera	(Geonoma_undata	((Prestoea_acuminata	(Oenocarpus_minor	Oenocarpus_bataua))	Pelagodoxa_henryana)))	(Hydriastele_microspadix	(Heterospathe_cagayanensis	Kentiopsis_piersoniorum))))))	Calamus_caryotoides);
((Orania_palindan	((Podococcus_barteri	(Burretiokentia_grandiflora	Iriartea_deltoidea))	((((Phoenix_dactylifera	(Sabal_domingensis	Serenoa_repens))	(Chamaedorea_seifrizii	((Manicaria_saccifera	(Pelagodoxa_henryana	(Geonoma_undata	(Prestoea_acuminata	(Oenocarpus_minor	Oenocarpus_bataua)))))	(Hydriastele_microspadix	(Heterospathe_cagayanensis	Kentiopsis_piersoniorum)))))	(Nypa_fruticans	Sclerosperma_profizianum))	((Reinhardtia_simplex	(Reinhardtia_latisecta	Reinhardtia_paiewonskiana))	((Attalea_speciosa	(Bactris_major	(Elaeis_guineensis	Elaeis_oleifera)))	(Pseudophoenix_vinifera	Roystonea_regia))))))	Calamus_caryotoides);
((((Chamaedorea_seifrizii	Phoenix_dactylifera)	(Sabal_domingensis	(Burretiokentia_grandiflora	Serenoa_repens)))	(((Pseudophoenix_vinifera	Iriartea_deltoidea)	((Manicaria_saccifera	Heterospathe_cagayanensis)	(((Pelagodoxa_henryana	(Geonoma_undata	(Prestoea_acuminata	(Oenocarpus_minor	Oenocarpus_bataua))))	Kentiopsis_piersoniorum)	Hydriastele_microspadix)))	(((Nypa_fruticans	(Orania_palindan	Sclerosperma_profizianum))	Podococcus_barteri)	((Reinhardtia_simplex	(Reinhardtia_latisecta	Reinhardtia_paiewonskiana))	((Attalea_speciosa	(Bactris_major	(Elaeis_guineensis	Elaeis_oleifera)))	Roystonea_regia)))))	Calamus_caryotoides);
(((((((Hydriastele_microspadix	Kentiopsis_piersoniorum)	Heterospathe_cagayanensis)	((Geonoma_undata	((Prestoea_acuminata	(Oenocarpus_minor	Oenocarpus_bataua))	Pelagodoxa_henryana))	Manicaria_saccifera))	(((((Reinhardtia_simplex	(Reinhardtia_latisecta	Reinhardtia_paiewonskiana))	Sclerosperma_profizianum)	Orania_palindan)	(((Bactris_major	(Pseudophoenix_vinifera	Roystonea_regia))	Attalea_speciosa)	(Elaeis_guineensis	Elaeis_oleifera)))	(Phoenix_dactylifera	(Sabal_domingensis	Serenoa_repens))))	(((Burretiokentia_grandiflora	Chamaedorea_seifrizii)	Iriartea_deltoidea)	Podococcus_barteri))	Nypa_fruticans)	Calamus_caryotoides);
((Podococcus_barteri	((((Reinhardtia_simplex	(Reinhardtia_latisecta	Reinhardtia_paiewonskiana))	(((Elaeis_guineensis	Elaeis_oleifera)	Bactris_major)	Attalea_speciosa))	(Orania_palindan	Sclerosperma_profizianum))	((Nypa_fruticans	((Phoenix_dactylifera	(Sabal_domingensis	Serenoa_repens))	((Geonoma_undata	(Chamaedorea_seifrizii	Iriartea_deltoidea))	((((Prestoea_acuminata	(Oenocarpus_minor	Oenocarpus_bataua))	Pelagodoxa_henryana)	Manicaria_saccifera)	(Hydriastele_microspadix	(Kentiopsis_piersoniorum	Heterospathe_cagayanensis))))))	(Burretiokentia_grandiflora	(Pseudophoenix_vinifera	Roystonea_regia)))))	Calamus_caryotoides);
((Geonoma_undata	((((Hydriastele_microspadix	(Kentiopsis_piersoniorum	Heterospathe_cagayanensis))	(((Phoenix_dactylifera	(Sabal_domingensis	Serenoa_repens))	((Attalea_speciosa	(Pseudophoenix_vinifera	Roystonea_regia))	(((Burretiokentia_grandiflora	Podococcus_barteri)	(Sclerosperma_profizianum	(Reinhardtia_simplex	(Reinhardtia_latisecta	Reinhardtia_paiewonskiana))))	(Orania_palindan	((Elaeis_guineensis	(Nypa_fruticans	Elaeis_oleifera))	Bactris_major)))))	(Chamaedorea_seifrizii	Iriartea_deltoidea)))	((Prestoea_acuminata	(Oenocarpus_minor	Oenocarpus_bataua))	Pelagodoxa_henryana))	Manicaria_saccifera))	Calamus_caryotoides);
(((((Phoenix_dactylifera	(Sabal_domingensis	(Nypa_fruticans	Serenoa_repens)))	(((Orania_palindan	Podococcus_barteri)	(Sclerosperma_profizianum	(Reinhardtia_simplex	(Reinhardtia_latisecta	Reinhardtia_paiewonskiana))))	(((Bactris_major	(Elaeis_oleifera	Elaeis_guineensis))	Attalea_speciosa)	(Pseudophoenix_vinifera	Roystonea_regia))))	((Iriartea_deltoidea	(Manicaria_saccifera	Geonoma_undata))	(((Prestoea_acuminata	(Oenocarpus_minor	Oenocarpus_bataua))	Pelagodoxa_henryana)	(Hydriastele_microspadix	(Kentiopsis_piersoniorum	Heterospathe_cagayanensis)))))	(Burretiokentia_grandiflora	Chamaedorea_seifrizii))	Calamus_caryotoides);
((Podococcus_barteri	(Sclerosperma_profizianum	(Orania_palindan	((Nypa_fruticans	((Burretiokentia_grandiflora	Iriartea_deltoidea)	(((Serenoa_repens	Sabal_domingensis)	Phoenix_dactylifera)	((((Heterospathe_cagayanensis	Kentiopsis_piersoniorum)	Hydriastele_microspadix)	(Manicaria_saccifera	(Geonoma_undata	(Pelagodoxa_henryana	(Prestoea_acuminata	(Oenocarpus_minor	Oenocarpus_bataua))))))	Chamaedorea_seifrizii))))	((Reinhardtia_simplex	(Reinhardtia_latisecta	Reinhardtia_paiewonskiana))	(((Pseudophoenix_vinifera	Roystonea_regia)	Attalea_speciosa)	(Bactris_major	(Elaeis_oleifera	Elaeis_guineensis))))))))	Calamus_caryotoides);
((Orania_palindan	(((Geonoma_undata	Nypa_fruticans)	(((Podococcus_barteri	(Burretiokentia_grandiflora	Iriartea_deltoidea))	(((Serenoa_repens	Sabal_domingensis)	(Chamaedorea_seifrizii	Phoenix_dactylifera))	(Manicaria_saccifera	((Pelagodoxa_henryana	(Prestoea_acuminata	(Oenocarpus_minor	Oenocarpus_bataua)))	((Heterospathe_cagayanensis	Kentiopsis_piersoniorum)	Hydriastele_microspadix)))))	((Attalea_speciosa	(Bactris_major	(Elaeis_oleifera	Elaeis_guineensis)))	((Reinhardtia_simplex	(Reinhardtia_latisecta	Reinhardtia_paiewonskiana))	(Pseudophoenix_vinifera	Roystonea_regia)))))	Sclerosperma_profizianum))	Calamus_caryotoides);
((Chamaedorea_seifrizii	(((((Nypa_fruticans	(Sclerosperma_profizianum	Orania_palindan))	((Reinhardtia_simplex	(Reinhardtia_latisecta	Reinhardtia_paiewonskiana))	((Pseudophoenix_vinifera	Roystonea_regia)	(Attalea_speciosa	(Bactris_major	(Elaeis_oleifera	Elaeis_guineensis))))))	Podococcus_barteri)	(((Burretiokentia_grandiflora	Serenoa_repens)	Sabal_domingensis)	Phoenix_dactylifera))	(Iriartea_deltoidea	((((Prestoea_acuminata	(Oenocarpus_minor	Oenocarpus_bataua))	(Pelagodoxa_henryana	Geonoma_undata))	Manicaria_saccifera)	((Heterospathe_cagayanensis	Kentiopsis_piersoniorum)	Hydriastele_microspadix)))))	Calamus_caryotoides);
((Chamaedorea_seifrizii	((Burretiokentia_grandiflora	Iriartea_deltoidea)	((((((Orania_palindan	((Sclerosperma_profizianum	(Reinhardtia_simplex	(Reinhardtia_latisecta	Reinhardtia_paiewonskiana)))	((Pseudophoenix_vinifera	Roystonea_regia)	(Attalea_speciosa	(Bactris_major	(Elaeis_oleifera	Elaeis_guineensis))))))	Podococcus_barteri)	Nypa_fruticans)	((Serenoa_repens	Sabal_domingensis)	Phoenix_dactylifera))	((((Prestoea_acuminata	(Oenocarpus_minor	Oenocarpus_bataua))	Pelagodoxa_henryana)	Manicaria_saccifera)	((Heterospathe_cagayanensis	Kentiopsis_piersoniorum)	Hydriastele_microspadix)))	Geonoma_undata)))	Calamus_caryotoides);
(((Burretiokentia_grandiflora	Chamaedorea_seifrizii)	((((Iriartea_deltoidea	(((Attalea_speciosa	(((Pseudophoenix_vinifera	Roystonea_regia)	Bactris_major)	(Nypa_fruticans	(Elaeis_oleifera	Elaeis_guineensis))))	((Orania_palindan	Podococcus_barteri)	(Sclerosperma_profizianum	(Reinhardtia_simplex	(Reinhardtia_latisecta	Reinhardtia_paiewonskiana)))))	(Serenoa_repens	(Sabal_domingensis	Phoenix_dactylifera))))	(((Prestoea_acuminata	(Oenocarpus_minor	Oenocarpus_bataua))	Pelagodoxa_henryana)	((Heterospathe_cagayanensis	Kentiopsis_piersoniorum)	Hydriastele_microspadix)))	Geonoma_undata)	Manicaria_saccifera))	Calamus_caryotoides);
(((Nypa_fruticans	Sabal_domingensis)	(Phoenix_dactylifera	((((((Heterospathe_cagayanensis	Kentiopsis_piersoniorum)	Hydriastele_microspadix)	(((Prestoea_acuminata	(Oenocarpus_minor	Oenocarpus_bataua))	Pelagodoxa_henryana)	Manicaria_saccifera))	((Burretiokentia_grandiflora	Iriartea_deltoidea)	Chamaedorea_seifrizii))	Geonoma_undata)	((Serenoa_repens	(Pseudophoenix_vinifera	Roystonea_regia))	((Reinhardtia_simplex	(Reinhardtia_latisecta	Reinhardtia_paiewonskiana))	((Podococcus_barteri	(Attalea_speciosa	(Bactris_major	(Elaeis_oleifera	Elaeis_guineensis))))	(Orania_palindan	Sclerosperma_profizianum)))))))	Calamus_caryotoides);
(((Burretiokentia_grandiflora	Iriartea_deltoidea)	(Chamaedorea_seifrizii	((((Geonoma_undata	((Prestoea_acuminata	(Oenocarpus_minor	Oenocarpus_bataua))	Pelagodoxa_henryana))	Manicaria_saccifera)	((Heterospathe_cagayanensis	Kentiopsis_piersoniorum)	Hydriastele_microspadix))	(((((Pseudophoenix_vinifera	Roystonea_regia)	Attalea_speciosa)	(Bactris_major	(Elaeis_oleifera	Elaeis_guineensis)))	((Orania_palindan	Podococcus_barteri)	((Nypa_fruticans	Sclerosperma_profizianum)	(Reinhardtia_simplex	(Reinhardtia_latisecta	Reinhardtia_paiewonskiana)))))	(Phoenix_dactylifera	(Sabal_domingensis	Serenoa_repens))))))	Calamus_caryotoides);
((Chamaedorea_seifrizii	(((((Geonoma_undata	((Prestoea_acuminata	(Oenocarpus_minor	Oenocarpus_bataua))	Pelagodoxa_henryana))	Manicaria_saccifera)	((Heterospathe_cagayanensis	Kentiopsis_piersoniorum)	Hydriastele_microspadix))	((((Pseudophoenix_vinifera	Roystonea_regia)	(Attalea_speciosa	(Bactris_major	(Elaeis_oleifera	Elaeis_guineensis))))	((Orania_palindan	Podococcus_barteri)	(Nypa_fruticans	(Sclerosperma_profizianum	(Reinhardtia_simplex	(Reinhardtia_latisecta	Reinhardtia_paiewonskiana))))))	(Phoenix_dactylifera	(Sabal_domingensis	Serenoa_repens))))	(Burretiokentia_grandiflora	Iriartea_deltoidea)))	Calamus_caryotoides);
(((Burretiokentia_grandiflora	Chamaedorea_seifrizii)	(Iriartea_deltoidea	(((Geonoma_undata	Manicaria_saccifera)	(((Heterospathe_cagayanensis	Kentiopsis_piersoniorum)	Hydriastele_microspadix)	((Prestoea_acuminata	(Oenocarpus_minor	Oenocarpus_bataua))	Pelagodoxa_henryana)))	(((((Orania_palindan	Sclerosperma_profizianum)	((Reinhardtia_simplex	(Reinhardtia_latisecta	Reinhardtia_paiewonskiana))	(Attalea_speciosa	((Bactris_major	(Elaeis_oleifera	Elaeis_guineensis))	(Pseudophoenix_vinifera	Roystonea_regia)))))	Podococcus_barteri)	Nypa_fruticans)	(Phoenix_dactylifera	(Sabal_domingensis	Serenoa_repens))))))	Calamus_caryotoides);
((Nypa_fruticans	((Sabal_domingensis	(Serenoa_repens	Phoenix_dactylifera))	((((Burretiokentia_grandiflora	Chamaedorea_seifrizii)	Iriartea_deltoidea)	(((Geonoma_undata	(Prestoea_acuminata	(Oenocarpus_minor	Oenocarpus_bataua)))	Pelagodoxa_henryana)	(Manicaria_saccifera	((Heterospathe_cagayanensis	Kentiopsis_piersoniorum)	Hydriastele_microspadix))))	((Orania_palindan	(Podococcus_barteri	Sclerosperma_profizianum))	((Reinhardtia_simplex	(Reinhardtia_latisecta	Reinhardtia_paiewonskiana))	((Bactris_major	(Elaeis_oleifera	Elaeis_guineensis))	((Pseudophoenix_vinifera	Roystonea_regia)	Attalea_speciosa)))))))	Calamus_caryotoides);
((Chamaedorea_seifrizii	((Burretiokentia_grandiflora	Iriartea_deltoidea)	(((Kentiopsis_piersoniorum	(Hydriastele_microspadix	Heterospathe_cagayanensis))	((Geonoma_undata	((Prestoea_acuminata	(Oenocarpus_minor	Oenocarpus_bataua))	Pelagodoxa_henryana))	Manicaria_saccifera))	((Phoenix_dactylifera	(Sabal_domingensis	Serenoa_repens))	(((Nypa_fruticans	(Sclerosperma_profizianum	Orania_palindan))	((Reinhardtia_simplex	(Reinhardtia_paiewonskiana	Reinhardtia_latisecta))	(Roystonea_regia	(Attalea_speciosa	(Bactris_major	(Elaeis_guineensis	Elaeis_oleifera))))))	(Podococcus_barteri	Pseudophoenix_vinifera))))))	Calamus_caryotoides);
((Chamaedorea_seifrizii	(Iriartea_deltoidea	(((Kentiopsis_piersoniorum	(Hydriastele_microspadix	Heterospathe_cagayanensis))	(((Prestoea_acuminata	(Oenocarpus_minor	Oenocarpus_bataua))	Pelagodoxa_henryana)	(Manicaria_saccifera	Geonoma_undata)))	((Phoenix_dactylifera	(Sabal_domingensis	Serenoa_repens))	(((Sclerosperma_profizianum	(Reinhardtia_simplex	(Reinhardtia_paiewonskiana	Reinhardtia_latisecta)))	((Bactris_major	(Elaeis_guineensis	Elaeis_oleifera))	((Pseudophoenix_vinifera	Roystonea_regia)	Attalea_speciosa)))	((Nypa_fruticans	Burretiokentia_grandiflora)	(Orania_palindan	Podococcus_barteri)))))))	Calamus_caryotoides);
((Chamaedorea_seifrizii	(Iriartea_deltoidea	(((Hydriastele_microspadix	(Heterospathe_cagayanensis	Kentiopsis_piersoniorum))	(((Prestoea_acuminata	(Geonoma_undata	(Oenocarpus_minor	Oenocarpus_bataua)))	Pelagodoxa_henryana)	(Burretiokentia_grandiflora	Manicaria_saccifera)))	((Phoenix_dactylifera	((Nypa_fruticans	Sabal_domingensis)	Serenoa_repens))	(((Reinhardtia_simplex	(Reinhardtia_paiewonskiana	Reinhardtia_latisecta))	(((Elaeis_guineensis	Elaeis_oleifera)	Bactris_major)	((Pseudophoenix_vinifera	Roystonea_regia)	Attalea_speciosa)))	((Orania_palindan	Podococcus_barteri)	Sclerosperma_profizianum))))))	Calamus_caryotoides);
((Nypa_fruticans	(Sabal_domingensis	((((Attalea_speciosa	((Elaeis_guineensis	Elaeis_oleifera)	Bactris_major))	(((Reinhardtia_simplex	(Reinhardtia_paiewonskiana	Reinhardtia_latisecta))	(Sclerosperma_profizianum	Orania_palindan))	Podococcus_barteri))	((Chamaedorea_seifrizii	(Burretiokentia_grandiflora	Iriartea_deltoidea))	((Pseudophoenix_vinifera	Roystonea_regia)	((Hydriastele_microspadix	(Heterospathe_cagayanensis	Kentiopsis_piersoniorum))	(((Prestoea_acuminata	(Oenocarpus_minor	Oenocarpus_bataua))	Pelagodoxa_henryana)	(Geonoma_undata	Manicaria_saccifera))))))	(Phoenix_dactylifera	Serenoa_repens))))	Calamus_caryotoides);
((((Podococcus_barteri	((Iriartea_deltoidea	Burretiokentia_grandiflora)	Chamaedorea_seifrizii))	(((Sclerosperma_profizianum	Orania_palindan)	(((Phoenix_dactylifera	Serenoa_repens)	Sabal_domingensis)	((Hydriastele_microspadix	(Heterospathe_cagayanensis	Kentiopsis_piersoniorum))	(((Geonoma_undata	(Prestoea_acuminata	(Oenocarpus_minor	Oenocarpus_bataua)))	Pelagodoxa_henryana)	Manicaria_saccifera))))	(((Pseudophoenix_vinifera	Roystonea_regia)	(Attalea_speciosa	((Elaeis_guineensis	Elaeis_oleifera)	Bactris_major)))	(Reinhardtia_simplex	(Reinhardtia_paiewonskiana	Reinhardtia_latisecta)))))	Nypa_fruticans)	Calamus_caryotoides);
((((((Hydriastele_microspadix	(Heterospathe_cagayanensis	Kentiopsis_piersoniorum))	(((Prestoea_acuminata	(Oenocarpus_minor	Oenocarpus_bataua))	Pelagodoxa_henryana)	Manicaria_saccifera))	Geonoma_undata)	((((((Pseudophoenix_vinifera	Roystonea_regia)	Nypa_fruticans)	(Attalea_speciosa	((Elaeis_guineensis	Elaeis_oleifera)	Bactris_major)))	(Podococcus_barteri	Orania_palindan))	(Sclerosperma_profizianum	(Reinhardtia_simplex	(Reinhardtia_paiewonskiana	Reinhardtia_latisecta))))	(((Burretiokentia_grandiflora	Chamaedorea_seifrizii)	Phoenix_dactylifera)	(Serenoa_repens	Sabal_domingensis))))	Iriartea_deltoidea)	Calamus_caryotoides);
(((Sclerosperma_profizianum	(((Podococcus_barteri	(Burretiokentia_grandiflora	Iriartea_deltoidea))	(((((((Geonoma_undata	Pelagodoxa_henryana)	(Prestoea_acuminata	(Oenocarpus_minor	Oenocarpus_bataua)))	Manicaria_saccifera)	(Heterospathe_cagayanensis	Kentiopsis_piersoniorum))	Hydriastele_microspadix)	(Chamaedorea_seifrizii	(Phoenix_dactylifera	(Serenoa_repens	Sabal_domingensis))))	(Orania_palindan	((Pseudophoenix_vinifera	Roystonea_regia)	(Attalea_speciosa	((Elaeis_guineensis	Elaeis_oleifera)	Bactris_major))))))	(Reinhardtia_simplex	(Reinhardtia_paiewonskiana	Reinhardtia_latisecta))))	Nypa_fruticans)	Calamus_caryotoides);
((((Geonoma_undata	(Manicaria_saccifera	((((Kentiopsis_piersoniorum	Heterospathe_cagayanensis)	Hydriastele_microspadix)	(((Serenoa_repens	Sabal_domingensis)	Phoenix_dactylifera)	(((Reinhardtia_simplex	(Reinhardtia_paiewonskiana	Reinhardtia_latisecta))	((Bactris_major	(Attalea_speciosa	(Pseudophoenix_vinifera	Roystonea_regia)))	(Elaeis_guineensis	Elaeis_oleifera)))	(((Podococcus_barteri	Nypa_fruticans)	Orania_palindan)	Sclerosperma_profizianum))))	(Pelagodoxa_henryana	(Prestoea_acuminata	(Oenocarpus_minor	Oenocarpus_bataua))))))	(Burretiokentia_grandiflora	Iriartea_deltoidea))	Chamaedorea_seifrizii)	Calamus_caryotoides);
((Podococcus_barteri	(Orania_palindan	((Sclerosperma_profizianum	(Reinhardtia_simplex	(Reinhardtia_paiewonskiana	Reinhardtia_latisecta)))	(((Serenoa_repens	Sabal_domingensis)	(Chamaedorea_seifrizii	Phoenix_dactylifera))	((((Burretiokentia_grandiflora	Iriartea_deltoidea)	(Geonoma_undata	(Hydriastele_microspadix	(Pelagodoxa_henryana	((((Prestoea_acuminata	(Oenocarpus_minor	Oenocarpus_bataua))	Kentiopsis_piersoniorum)	Heterospathe_cagayanensis)	Manicaria_saccifera)))))	Nypa_fruticans)	((Pseudophoenix_vinifera	Roystonea_regia)	(((Elaeis_guineensis	Elaeis_oleifera)	Bactris_major)	Attalea_speciosa)))))))	Calamus_caryotoides);
((Burretiokentia_grandiflora	(Chamaedorea_seifrizii	((((((Nypa_fruticans	(Podococcus_barteri	((Serenoa_repens	Sabal_domingensis)	Phoenix_dactylifera)))	((Pseudophoenix_vinifera	Iriartea_deltoidea)	(((Pelagodoxa_henryana	((Prestoea_acuminata	(Oenocarpus_minor	Oenocarpus_bataua))	Geonoma_undata))	Manicaria_saccifera)	(Heterospathe_cagayanensis	(Hydriastele_microspadix	Kentiopsis_piersoniorum)))))	(((Elaeis_guineensis	Elaeis_oleifera)	Bactris_major)	(Roystonea_regia	Attalea_speciosa)))	Orania_palindan)	Sclerosperma_profizianum)	(Reinhardtia_simplex	(Reinhardtia_paiewonskiana	Reinhardtia_latisecta)))))	Calamus_caryotoides);
((((((((Reinhardtia_simplex	(Reinhardtia_paiewonskiana	Reinhardtia_latisecta))	((Bactris_major	(Elaeis_oleifera	Elaeis_guineensis))	(Attalea_speciosa	(Pseudophoenix_vinifera	Roystonea_regia))))	(Sclerosperma_profizianum	Orania_palindan))	Podococcus_barteri)	((((Heterospathe_cagayanensis	Kentiopsis_piersoniorum)	Hydriastele_microspadix)	(Manicaria_saccifera	(Geonoma_undata	(Pelagodoxa_henryana	(Prestoea_acuminata	(Oenocarpus_minor	Oenocarpus_bataua))))))	(Burretiokentia_grandiflora	Iriartea_deltoidea)))	((Chamaedorea_seifrizii	Phoenix_dactylifera)	(Serenoa_repens	Sabal_domingensis)))	Nypa_fruticans)	Calamus_caryotoides);
((Geonoma_undata	((Chamaedorea_seifrizii	Iriartea_deltoidea)	(((Phoenix_dactylifera	(Serenoa_repens	Sabal_domingensis))	((Burretiokentia_grandiflora	(Pseudophoenix_vinifera	Roystonea_regia))	((Podococcus_barteri	Sclerosperma_profizianum)	(Attalea_speciosa	((Bactris_major	Orania_palindan)	((Elaeis_oleifera	(Nypa_fruticans	Elaeis_guineensis))	(Reinhardtia_simplex	(Reinhardtia_paiewonskiana	Reinhardtia_latisecta))))))))	(((Pelagodoxa_henryana	(Prestoea_acuminata	(Oenocarpus_minor	Oenocarpus_bataua)))	Manicaria_saccifera)	((Heterospathe_cagayanensis	Kentiopsis_piersoniorum)	Hydriastele_microspadix)))))	Calamus_caryotoides);
((((((Chamaedorea_seifrizii	Iriartea_deltoidea)	(Geonoma_undata	(((Pelagodoxa_henryana	(Prestoea_acuminata	(Oenocarpus_minor	Oenocarpus_bataua)))	Manicaria_saccifera)	((Heterospathe_cagayanensis	Kentiopsis_piersoniorum)	Hydriastele_microspadix))))	(Phoenix_dactylifera	((Burretiokentia_grandiflora	Serenoa_repens)	Sabal_domingensis)))	((Attalea_speciosa	(Pseudophoenix_vinifera	Roystonea_regia))	(((Bactris_major	Orania_palindan)	(Elaeis_oleifera	Elaeis_guineensis))	((Sclerosperma_profizianum	(Reinhardtia_simplex	(Reinhardtia_paiewonskiana	Reinhardtia_latisecta)))	Podococcus_barteri))))	Nypa_fruticans)	Calamus_caryotoides);
(((Burretiokentia_grandiflora	Chamaedorea_seifrizii)	((((((Nypa_fruticans	Orania_palindan)	Sclerosperma_profizianum)	(((Attalea_speciosa	((Elaeis_oleifera	Elaeis_guineensis)	Bactris_major))	(Pseudophoenix_vinifera	Roystonea_regia))	(Reinhardtia_simplex	(Reinhardtia_paiewonskiana	Reinhardtia_latisecta))))	(Iriartea_deltoidea	Podococcus_barteri))	(((Heterospathe_cagayanensis	Kentiopsis_piersoniorum)	Hydriastele_microspadix)	((Geonoma_undata	(Pelagodoxa_henryana	(Prestoea_acuminata	(Oenocarpus_minor	Oenocarpus_bataua))))	Manicaria_saccifera)))	(Phoenix_dactylifera	(Serenoa_repens	Sabal_domingensis))))	Calamus_caryotoides);
((Chamaedorea_seifrizii	(((Burretiokentia_grandiflora	Iriartea_deltoidea)	((((Heterospathe_cagayanensis	Kentiopsis_piersoniorum)	Hydriastele_microspadix)	((Pelagodoxa_henryana	(Prestoea_acuminata	(Oenocarpus_minor	Oenocarpus_bataua)))	Manicaria_saccifera))	((Phoenix_dactylifera	(Serenoa_repens	Sabal_domingensis))	((((Elaeis_oleifera	Elaeis_guineensis)	Bactris_major)	((Pseudophoenix_vinifera	Roystonea_regia)	Attalea_speciosa))	((Orania_palindan	Sclerosperma_profizianum)	(Podococcus_barteri	(Reinhardtia_simplex	(Reinhardtia_paiewonskiana	Reinhardtia_latisecta))))))))	(Geonoma_undata	Nypa_fruticans)))	Calamus_caryotoides);
((Chamaedorea_seifrizii	(((Sclerosperma_profizianum	((Nypa_fruticans	Podococcus_barteri)	(Reinhardtia_simplex	(Reinhardtia_paiewonskiana	Reinhardtia_latisecta))))	((Geonoma_undata	Orania_palindan)	((Phoenix_dactylifera	(Serenoa_repens	(Burretiokentia_grandiflora	Sabal_domingensis)))	(((((Heterospathe_cagayanensis	Kentiopsis_piersoniorum)	Hydriastele_microspadix)	((Pelagodoxa_henryana	(Prestoea_acuminata	(Oenocarpus_minor	Oenocarpus_bataua)))	Manicaria_saccifera))	(Pseudophoenix_vinifera	Roystonea_regia))	(((Elaeis_oleifera	Elaeis_guineensis)	Bactris_major)	Attalea_speciosa)))))	Iriartea_deltoidea))	Calamus_caryotoides);
((Orania_palindan	((Sclerosperma_profizianum	Nypa_fruticans)	((((Pseudophoenix_vinifera	Roystonea_regia)	(((Elaeis_oleifera	Elaeis_guineensis)	Bactris_major)	Attalea_speciosa))	(Reinhardtia_simplex	(Reinhardtia_paiewonskiana	Reinhardtia_latisecta)))	((Podococcus_barteri	(Phoenix_dactylifera	(Serenoa_repens	Sabal_domingensis)))	((Iriartea_deltoidea	Chamaedorea_seifrizii)	(((Burretiokentia_grandiflora	Manicaria_saccifera)	((Heterospathe_cagayanensis	Kentiopsis_piersoniorum)	Hydriastele_microspadix))	(Geonoma_undata	(Pelagodoxa_henryana	(Prestoea_acuminata	(Oenocarpus_minor	Oenocarpus_bataua))))))))))	Calamus_caryotoides);
(((Burretiokentia_grandiflora	Chamaedorea_seifrizii)	(((Iriartea_deltoidea	((((Pseudophoenix_vinifera	Roystonea_regia)	(((Elaeis_oleifera	Elaeis_guineensis)	Bactris_major)	Attalea_speciosa))	(Reinhardtia_simplex	(Reinhardtia_paiewonskiana	Reinhardtia_latisecta)))	(((Podococcus_barteri	Orania_palindan)	Nypa_fruticans)	Sclerosperma_profizianum)))	((((Heterospathe_cagayanensis	Kentiopsis_piersoniorum)	Hydriastele_microspadix)	(Geonoma_undata	(Pelagodoxa_henryana	(Prestoea_acuminata	(Oenocarpus_minor	Oenocarpus_bataua)))))	Manicaria_saccifera))	(Phoenix_dactylifera	(Serenoa_repens	Sabal_domingensis))))	Calamus_caryotoides);
((Orania_palindan	((((((((Elaeis_oleifera	Elaeis_guineensis)	Bactris_major)	Attalea_speciosa)	(Reinhardtia_simplex	(Reinhardtia_paiewonskiana	Reinhardtia_latisecta)))	((Pseudophoenix_vinifera	Roystonea_regia)	(((((Heterospathe_cagayanensis	Kentiopsis_piersoniorum)	Hydriastele_microspadix)	((Pelagodoxa_henryana	((Prestoea_acuminata	(Oenocarpus_minor	Oenocarpus_bataua))	Geonoma_undata))	(Burretiokentia_grandiflora	Manicaria_saccifera)))	((Phoenix_dactylifera	(Serenoa_repens	Sabal_domingensis))	Chamaedorea_seifrizii))	Iriartea_deltoidea)))	Sclerosperma_profizianum)	Podococcus_barteri)	Nypa_fruticans))	Calamus_caryotoides);
((((((Heterospathe_cagayanensis	Kentiopsis_piersoniorum)	Hydriastele_microspadix)	((Pelagodoxa_henryana	(Prestoea_acuminata	(Oenocarpus_minor	Oenocarpus_bataua)))	(Geonoma_undata	Manicaria_saccifera)))	((((Orania_palindan	Sclerosperma_profizianum)	((Reinhardtia_simplex	(Reinhardtia_paiewonskiana	Reinhardtia_latisecta))	(((((Elaeis_oleifera	Elaeis_guineensis)	Bactris_major)	Attalea_speciosa)	(Pseudophoenix_vinifera	Roystonea_regia))	Nypa_fruticans)))	Podococcus_barteri)	(Phoenix_dactylifera	(Serenoa_repens	Sabal_domingensis))))	((Burretiokentia_grandiflora	Iriartea_deltoidea)	Chamaedorea_seifrizii))	Calamus_caryotoides);
(((((Phoenix_dactylifera	(Chamaedorea_seifrizii	Burretiokentia_grandiflora))	(Sabal_domingensis	Serenoa_repens))	((((Manicaria_saccifera	(Pelagodoxa_henryana	(Prestoea_acuminata	(Oenocarpus_bataua	Oenocarpus_minor))))	(Hydriastele_microspadix	(Heterospathe_cagayanensis	Kentiopsis_piersoniorum)))	((Bactris_major	(Attalea_speciosa	(Roystonea_regia	Pseudophoenix_vinifera)))	(Elaeis_guineensis	Elaeis_oleifera)))	((Geonoma_undata	Orania_palindan)	((Podococcus_barteri	Iriartea_deltoidea)	(Sclerosperma_profizianum	((Reinhardtia_latisecta	Reinhardtia_paiewonskiana)	Reinhardtia_simplex))))))	Nypa_fruticans)	Calamus_caryotoides);
(((Prestoea_acuminata	(Oenocarpus_bataua	Oenocarpus_minor))	(((((((((((Roystonea_regia	Pseudophoenix_vinifera)	(((Elaeis_guineensis	Elaeis_oleifera)	Bactris_major)	Attalea_speciosa))	Iriartea_deltoidea)	(Orania_palindan	Podococcus_barteri))	(Sclerosperma_profizianum	(Hydriastele_microspadix	(Heterospathe_cagayanensis	Kentiopsis_piersoniorum))))	((Reinhardtia_latisecta	Reinhardtia_paiewonskiana)	Reinhardtia_simplex))	Nypa_fruticans)	((Phoenix_dactylifera	(Burretiokentia_grandiflora	Chamaedorea_seifrizii))	(Sabal_domingensis	Serenoa_repens)))	Manicaria_saccifera)	Geonoma_undata)	Pelagodoxa_henryana))	Calamus_caryotoides);
((Orania_palindan	((Podococcus_barteri	(Phoenix_dactylifera	(Sabal_domingensis	Serenoa_repens)))	(((Sclerosperma_profizianum	Nypa_fruticans)	(Iriartea_deltoidea	(Chamaedorea_seifrizii	(((Geonoma_undata	(Pelagodoxa_henryana	(Prestoea_acuminata	(Oenocarpus_bataua	Oenocarpus_minor))))	(Hydriastele_microspadix	(Burretiokentia_grandiflora	Manicaria_saccifera)))	(Heterospathe_cagayanensis	Kentiopsis_piersoniorum)))))	(((Reinhardtia_latisecta	Reinhardtia_paiewonskiana)	Reinhardtia_simplex)	((Attalea_speciosa	(Roystonea_regia	Pseudophoenix_vinifera))	((Elaeis_guineensis	Elaeis_oleifera)	Bactris_major))))))	Calamus_caryotoides);
((Chamaedorea_seifrizii	(((((((Reinhardtia_latisecta	Reinhardtia_paiewonskiana)	Reinhardtia_simplex)	((Roystonea_regia	Pseudophoenix_vinifera)	(((Elaeis_guineensis	Elaeis_oleifera)	Bactris_major)	Attalea_speciosa)))	(Podococcus_barteri	(Sclerosperma_profizianum	Orania_palindan)))	((Nypa_fruticans	Serenoa_repens)	(Phoenix_dactylifera	Sabal_domingensis)))	(((Hydriastele_microspadix	(Heterospathe_cagayanensis	Kentiopsis_piersoniorum))	((Prestoea_acuminata	(Oenocarpus_bataua	Oenocarpus_minor))	(Geonoma_undata	Pelagodoxa_henryana)))	Manicaria_saccifera))	(Burretiokentia_grandiflora	Iriartea_deltoidea)))	Calamus_caryotoides);
((Chamaedorea_seifrizii	(((Manicaria_saccifera	(Nypa_fruticans	Geonoma_undata))	((((Sclerosperma_profizianum	((Orania_palindan	(Podococcus_barteri	((Reinhardtia_latisecta	Reinhardtia_paiewonskiana)	Reinhardtia_simplex)))	(((Attalea_speciosa	(Roystonea_regia	Pseudophoenix_vinifera))	(Elaeis_guineensis	Elaeis_oleifera))	Bactris_major)))	(Hydriastele_microspadix	(Heterospathe_cagayanensis	Kentiopsis_piersoniorum)))	(Serenoa_repens	(Phoenix_dactylifera	Sabal_domingensis)))	((Prestoea_acuminata	(Oenocarpus_bataua	Oenocarpus_minor))	Pelagodoxa_henryana)))	(Burretiokentia_grandiflora	Iriartea_deltoidea)))	Calamus_caryotoides);
((Orania_palindan	((((Nypa_fruticans	Sclerosperma_profizianum)	((Reinhardtia_latisecta	Reinhardtia_paiewonskiana)	Reinhardtia_simplex))	((Burretiokentia_grandiflora	Iriartea_deltoidea)	Podococcus_barteri))	((((Phoenix_dactylifera	Chamaedorea_seifrizii)	(Serenoa_repens	Sabal_domingensis))	(Geonoma_undata	((((Prestoea_acuminata	(Oenocarpus_bataua	Oenocarpus_minor))	Pelagodoxa_henryana)	Manicaria_saccifera)	(Hydriastele_microspadix	(Heterospathe_cagayanensis	Kentiopsis_piersoniorum)))))	((Roystonea_regia	Pseudophoenix_vinifera)	(((Elaeis_guineensis	Elaeis_oleifera)	Bactris_major)	Attalea_speciosa)))))	Calamus_caryotoides);
((((Iriartea_deltoidea	((((Geonoma_undata	(Prestoea_acuminata	(Oenocarpus_bataua	Oenocarpus_minor)))	Pelagodoxa_henryana)	Manicaria_saccifera)	(Hydriastele_microspadix	(Heterospathe_cagayanensis	((Roystonea_regia	Pseudophoenix_vinifera)	Kentiopsis_piersoniorum)))))	((Burretiokentia_grandiflora	Podococcus_barteri)	((Orania_palindan	(Nypa_fruticans	Sclerosperma_profizianum))	((((Elaeis_guineensis	Elaeis_oleifera)	Bactris_major)	Attalea_speciosa)	((Reinhardtia_latisecta	Reinhardtia_paiewonskiana)	Reinhardtia_simplex)))))	((Phoenix_dactylifera	Chamaedorea_seifrizii)	(Serenoa_repens	Sabal_domingensis)))	Calamus_caryotoides);
(((Orania_palindan	(Podococcus_barteri	(((Phoenix_dactylifera	(Serenoa_repens	Sabal_domingensis))	(((Burretiokentia_grandiflora	Chamaedorea_seifrizii)	Iriartea_deltoidea)	(Manicaria_saccifera	((Hydriastele_microspadix	(Heterospathe_cagayanensis	Kentiopsis_piersoniorum))	((Geonoma_undata	(Prestoea_acuminata	(Oenocarpus_bataua	Oenocarpus_minor)))	Pelagodoxa_henryana)))))	(Sclerosperma_profizianum	((((Elaeis_guineensis	Elaeis_oleifera)	Bactris_major)	((Roystonea_regia	Pseudophoenix_vinifera)	Attalea_speciosa))	((Reinhardtia_latisecta	Reinhardtia_paiewonskiana)	Reinhardtia_simplex))))))	Nypa_fruticans)	Calamus_caryotoides);
(((Orania_palindan	(Podococcus_barteri	(((Iriartea_deltoidea	(((Hydriastele_microspadix	(Heterospathe_cagayanensis	Kentiopsis_piersoniorum))	(((Prestoea_acuminata	(Oenocarpus_bataua	Oenocarpus_minor))	Pelagodoxa_henryana)	(Burretiokentia_grandiflora	Manicaria_saccifera)))	Geonoma_undata))	(((Roystonea_regia	Pseudophoenix_vinifera)	(Attalea_speciosa	((Elaeis_guineensis	Elaeis_oleifera)	Bactris_major)))	((Chamaedorea_seifrizii	Phoenix_dactylifera)	(Serenoa_repens	Sabal_domingensis))))	(Sclerosperma_profizianum	((Reinhardtia_latisecta	Reinhardtia_paiewonskiana)	Reinhardtia_simplex)))))	Nypa_fruticans)	Calamus_caryotoides);
(((Orania_palindan	(((((Reinhardtia_latisecta	Reinhardtia_paiewonskiana)	Reinhardtia_simplex)	((Bactris_major	(Roystonea_regia	Pseudophoenix_vinifera))	(Attalea_speciosa	(Elaeis_guineensis	Elaeis_oleifera))))	(((((Burretiokentia_grandiflora	Chamaedorea_seifrizii)	Iriartea_deltoidea)	((Hydriastele_microspadix	(Heterospathe_cagayanensis	Kentiopsis_piersoniorum))	(((Geonoma_undata	Pelagodoxa_henryana)	(Prestoea_acuminata	(Oenocarpus_bataua	Oenocarpus_minor)))	Manicaria_saccifera)))	(Phoenix_dactylifera	(Serenoa_repens	Sabal_domingensis)))	Podococcus_barteri))	Sclerosperma_profizianum))	Nypa_fruticans)	Calamus_caryotoides);
((Chamaedorea_seifrizii	((Iriartea_deltoidea	Burretiokentia_grandiflora)	(Geonoma_undata	((((Prestoea_acuminata	(Oenocarpus_minor	Oenocarpus_bataua))	Pelagodoxa_henryana)	((Hydriastele_microspadix	(Kentiopsis_piersoniorum	Heterospathe_cagayanensis))	(((Sabal_domingensis	Serenoa_repens)	Phoenix_dactylifera)	(((Podococcus_barteri	Orania_palindan)	(((Reinhardtia_paiewonskiana	Reinhardtia_latisecta)	Reinhardtia_simplex)	Sclerosperma_profizianum))	((Elaeis_guineensis	(Nypa_fruticans	Elaeis_oleifera))	(Attalea_speciosa	(Bactris_major	(Pseudophoenix_vinifera	Roystonea_regia))))))))	Manicaria_saccifera))))	Calamus_caryotoides);
((Chamaedorea_seifrizii	((Iriartea_deltoidea	Burretiokentia_grandiflora)	((Geonoma_undata	((((Prestoea_acuminata	(Oenocarpus_minor	Oenocarpus_bataua))	Manicaria_saccifera)	Pelagodoxa_henryana)	(Hydriastele_microspadix	(Kentiopsis_piersoniorum	Heterospathe_cagayanensis))))	(((Sabal_domingensis	Serenoa_repens)	Phoenix_dactylifera)	(((Nypa_fruticans	((Reinhardtia_paiewonskiana	Reinhardtia_latisecta)	Reinhardtia_simplex))	Sclerosperma_profizianum)	((Podococcus_barteri	Orania_palindan)	((Pseudophoenix_vinifera	Roystonea_regia)	((Bactris_major	(Elaeis_oleifera	Elaeis_guineensis))	Attalea_speciosa))))))))	Calamus_caryotoides);
(((Iriartea_deltoidea	Burretiokentia_grandiflora)	(((((Reinhardtia_paiewonskiana	Reinhardtia_latisecta)	Reinhardtia_simplex)	Sclerosperma_profizianum)	((((Manicaria_saccifera	(Pelagodoxa_henryana	(Prestoea_acuminata	(Oenocarpus_minor	Oenocarpus_bataua))))	(Hydriastele_microspadix	(Kentiopsis_piersoniorum	Heterospathe_cagayanensis)))	((Sabal_domingensis	Serenoa_repens)	Phoenix_dactylifera))	(((Podococcus_barteri	Orania_palindan)	Nypa_fruticans)	((Pseudophoenix_vinifera	Roystonea_regia)	(Geonoma_undata	((Bactris_major	(Elaeis_oleifera	Elaeis_guineensis))	Attalea_speciosa))))))	Chamaedorea_seifrizii))	Calamus_caryotoides);
((Orania_palindan	(Sclerosperma_profizianum	((((Pseudophoenix_vinifera	Roystonea_regia)	((Bactris_major	(Elaeis_oleifera	Elaeis_guineensis))	Attalea_speciosa))	((Reinhardtia_paiewonskiana	Reinhardtia_latisecta)	Reinhardtia_simplex))	(Podococcus_barteri	((((Nypa_fruticans	Geonoma_undata)	((Manicaria_saccifera	(Pelagodoxa_henryana	(Prestoea_acuminata	(Oenocarpus_minor	Oenocarpus_bataua))))	(Hydriastele_microspadix	(Kentiopsis_piersoniorum	Heterospathe_cagayanensis))))	(Chamaedorea_seifrizii	(Iriartea_deltoidea	Burretiokentia_grandiflora)))	((Sabal_domingensis	Serenoa_repens)	Phoenix_dactylifera))))))	Calamus_caryotoides);
((Orania_palindan	(((((Pseudophoenix_vinifera	Roystonea_regia)	((Bactris_major	(Elaeis_oleifera	Elaeis_guineensis))	Attalea_speciosa))	((Reinhardtia_paiewonskiana	Reinhardtia_latisecta)	Reinhardtia_simplex))	(Podococcus_barteri	(((((Burretiokentia_grandiflora	Manicaria_saccifera)	(Geonoma_undata	(Pelagodoxa_henryana	(Prestoea_acuminata	(Oenocarpus_minor	Oenocarpus_bataua)))))	((Hydriastele_microspadix	Heterospathe_cagayanensis)	Kentiopsis_piersoniorum))	(Chamaedorea_seifrizii	Iriartea_deltoidea))	((Sabal_domingensis	Serenoa_repens)	Phoenix_dactylifera))))	(Nypa_fruticans	Sclerosperma_profizianum)))	Calamus_caryotoides);
((Nypa_fruticans	((((Manicaria_saccifera	(Geonoma_undata	(Pelagodoxa_henryana	(Prestoea_acuminata	(Oenocarpus_minor	Oenocarpus_bataua)))))	(Hydriastele_microspadix	(Heterospathe_cagayanensis	Kentiopsis_piersoniorum)))	(Serenoa_repens	((Chamaedorea_seifrizii	Phoenix_dactylifera)	Sabal_domingensis)))	((((Bactris_major	(Elaeis_oleifera	Elaeis_guineensis))	(Attalea_speciosa	(Pseudophoenix_vinifera	Roystonea_regia)))	((Reinhardtia_paiewonskiana	Reinhardtia_latisecta)	Reinhardtia_simplex))	((Orania_palindan	Podococcus_barteri)	((Burretiokentia_grandiflora	Iriartea_deltoidea)	Sclerosperma_profizianum)))))	Calamus_caryotoides);
((Nypa_fruticans	(((((((Attalea_speciosa	((Elaeis_oleifera	Elaeis_guineensis)	Bactris_major))	(Pseudophoenix_vinifera	Roystonea_regia))	((Reinhardtia_paiewonskiana	Reinhardtia_latisecta)	Reinhardtia_simplex))	(Sclerosperma_profizianum	Orania_palindan))	Podococcus_barteri)	((Manicaria_saccifera	((Pelagodoxa_henryana	((Prestoea_acuminata	(Oenocarpus_minor	Oenocarpus_bataua))	Geonoma_undata))	(Hydriastele_microspadix	(Heterospathe_cagayanensis	Kentiopsis_piersoniorum))))	(Burretiokentia_grandiflora	Iriartea_deltoidea)))	(Chamaedorea_seifrizii	(Serenoa_repens	(Phoenix_dactylifera	Sabal_domingensis)))))	Calamus_caryotoides);
((Chamaedorea_seifrizii	((Iriartea_deltoidea	(((Manicaria_saccifera	((Pelagodoxa_henryana	(Prestoea_acuminata	(Oenocarpus_minor	Oenocarpus_bataua)))	(Hydriastele_microspadix	(Heterospathe_cagayanensis	Kentiopsis_piersoniorum))))	Geonoma_undata)	((Nypa_fruticans	(((((Attalea_speciosa	((Elaeis_oleifera	Elaeis_guineensis)	Bactris_major))	(Pseudophoenix_vinifera	Roystonea_regia))	((Reinhardtia_paiewonskiana	Reinhardtia_latisecta)	Reinhardtia_simplex))	(Sclerosperma_profizianum	Orania_palindan))	Podococcus_barteri))	(Serenoa_repens	(Phoenix_dactylifera	Sabal_domingensis)))))	Burretiokentia_grandiflora))	Calamus_caryotoides);
(((Nypa_fruticans	Geonoma_undata)	(((Burretiokentia_grandiflora	Chamaedorea_seifrizii)	((((Podococcus_barteri	Orania_palindan)	((((Elaeis_oleifera	Elaeis_guineensis)	Bactris_major)	((Pseudophoenix_vinifera	Roystonea_regia)	Attalea_speciosa))	(((Reinhardtia_paiewonskiana	Reinhardtia_latisecta)	Reinhardtia_simplex)	Sclerosperma_profizianum)))	(Phoenix_dactylifera	(Sabal_domingensis	Serenoa_repens)))	(Manicaria_saccifera	((Pelagodoxa_henryana	(Prestoea_acuminata	(Oenocarpus_minor	Oenocarpus_bataua)))	(Hydriastele_microspadix	(Heterospathe_cagayanensis	Kentiopsis_piersoniorum))))))	Iriartea_deltoidea))	Calamus_caryotoides);
((Chamaedorea_seifrizii	((Phoenix_dactylifera	(Sabal_domingensis	Serenoa_repens))	(((Pelagodoxa_henryana	(Prestoea_acuminata	(Oenocarpus_minor	Oenocarpus_bataua)))	((Geonoma_undata	((Iriartea_deltoidea	Burretiokentia_grandiflora)	Manicaria_saccifera))	(Hydriastele_microspadix	(Heterospathe_cagayanensis	Kentiopsis_piersoniorum))))	((((Nypa_fruticans	(Elaeis_oleifera	Elaeis_guineensis))	((Bactris_major	(Pseudophoenix_vinifera	Roystonea_regia))	Attalea_speciosa))	(((Reinhardtia_paiewonskiana	Reinhardtia_latisecta)	Reinhardtia_simplex)	Sclerosperma_profizianum))	(Podococcus_barteri	Orania_palindan)))))	Calamus_caryotoides);
(((((((Reinhardtia_simplex	(Reinhardtia_latisecta	Reinhardtia_paiewonskiana))	((Bactris_major	(Elaeis_oleifera	Elaeis_guineensis))	Attalea_speciosa))	(Nypa_fruticans	(((Roystonea_regia	Pseudophoenix_vinifera)	(Burretiokentia_grandiflora	Iriartea_deltoidea))	((Chamaedorea_seifrizii	((Sabal_domingensis	Serenoa_repens)	Phoenix_dactylifera))	(((Kentiopsis_piersoniorum	(Heterospathe_cagayanensis	Hydriastele_microspadix))	(Geonoma_undata	(Pelagodoxa_henryana	(Prestoea_acuminata	(Oenocarpus_bataua	Oenocarpus_minor)))))	Manicaria_saccifera)))))	Podococcus_barteri)	Sclerosperma_profizianum)	Orania_palindan)	Calamus_caryotoides);
(((Burretiokentia_grandiflora	Chamaedorea_seifrizii)	(Iriartea_deltoidea	(((Manicaria_saccifera	((Hydriastele_microspadix	(Kentiopsis_piersoniorum	Heterospathe_cagayanensis))	(Pelagodoxa_henryana	(Prestoea_acuminata	(Oenocarpus_bataua	Oenocarpus_minor)))))	Geonoma_undata)	(((((Sclerosperma_profizianum	Orania_palindan)	((Reinhardtia_simplex	(Reinhardtia_latisecta	Reinhardtia_paiewonskiana))	((Bactris_major	(Elaeis_oleifera	Elaeis_guineensis))	Attalea_speciosa)))	Podococcus_barteri)	(Roystonea_regia	Pseudophoenix_vinifera))	((Sabal_domingensis	(Nypa_fruticans	Serenoa_repens))	Phoenix_dactylifera)))))	Calamus_caryotoides);
((Chamaedorea_seifrizii	((((Hydriastele_microspadix	(Kentiopsis_piersoniorum	Heterospathe_cagayanensis))	(((Pelagodoxa_henryana	Geonoma_undata)	(Prestoea_acuminata	(Oenocarpus_bataua	Oenocarpus_minor)))	Manicaria_saccifera))	(((((Podococcus_barteri	Orania_palindan)	Nypa_fruticans)	Sclerosperma_profizianum)	((Reinhardtia_simplex	(Reinhardtia_latisecta	Reinhardtia_paiewonskiana))	(((Bactris_major	(Elaeis_oleifera	Elaeis_guineensis))	Attalea_speciosa)	(Roystonea_regia	Pseudophoenix_vinifera))))	((Sabal_domingensis	Serenoa_repens)	Phoenix_dactylifera)))	(Burretiokentia_grandiflora	Iriartea_deltoidea)))	Calamus_caryotoides);
((Chamaedorea_seifrizii	((((Hydriastele_microspadix	(Kentiopsis_piersoniorum	Heterospathe_cagayanensis))	(((Pelagodoxa_henryana	Geonoma_undata)	(Prestoea_acuminata	(Oenocarpus_bataua	Oenocarpus_minor)))	Manicaria_saccifera))	((Podococcus_barteri	((Orania_palindan	(Nypa_fruticans	(Sclerosperma_profizianum	(Reinhardtia_simplex	(Reinhardtia_latisecta	Reinhardtia_paiewonskiana)))))	((Bactris_major	(Elaeis_oleifera	Elaeis_guineensis))	(Attalea_speciosa	(Roystonea_regia	Pseudophoenix_vinifera)))))	(Serenoa_repens	(Phoenix_dactylifera	Sabal_domingensis))))	(Burretiokentia_grandiflora	Iriartea_deltoidea)))	Calamus_caryotoides);
((Orania_palindan	((((Elaeis_oleifera	Elaeis_guineensis)	(Attalea_speciosa	Bactris_major))	((Iriartea_deltoidea	((Hydriastele_microspadix	(Kentiopsis_piersoniorum	Heterospathe_cagayanensis))	(((Pelagodoxa_henryana	Geonoma_undata)	(Prestoea_acuminata	(Oenocarpus_bataua	Oenocarpus_minor)))	(Burretiokentia_grandiflora	Manicaria_saccifera))))	(Roystonea_regia	Pseudophoenix_vinifera)))	(((Serenoa_repens	Sabal_domingensis)	(Chamaedorea_seifrizii	Phoenix_dactylifera))	(((Nypa_fruticans	(Reinhardtia_simplex	(Reinhardtia_latisecta	Reinhardtia_paiewonskiana)))	Sclerosperma_profizianum)	Podococcus_barteri))))	Calamus_caryotoides);
((Geonoma_undata	(((((Serenoa_repens	Sabal_domingensis)	Phoenix_dactylifera)	(Nypa_fruticans	((((Reinhardtia_simplex	(Reinhardtia_latisecta	Reinhardtia_paiewonskiana))	Sclerosperma_profizianum)	(Podococcus_barteri	Orania_palindan))	((Roystonea_regia	Pseudophoenix_vinifera)	((Elaeis_oleifera	Elaeis_guineensis)	(Attalea_speciosa	Bactris_major))))))	((Burretiokentia_grandiflora	Chamaedorea_seifrizii)	Iriartea_deltoidea))	(((Heterospathe_cagayanensis	Kentiopsis_piersoniorum)	Hydriastele_microspadix)	((Pelagodoxa_henryana	(Prestoea_acuminata	(Oenocarpus_bataua	Oenocarpus_minor)))	Manicaria_saccifera))))	Calamus_caryotoides);
((Orania_palindan	((((Reinhardtia_simplex	(Reinhardtia_latisecta	Reinhardtia_paiewonskiana))	Sclerosperma_profizianum)	(((Nypa_fruticans	(Roystonea_regia	Pseudophoenix_vinifera))	((Elaeis_oleifera	Elaeis_guineensis)	(Attalea_speciosa	Bactris_major)))	(((((Heterospathe_cagayanensis	Kentiopsis_piersoniorum)	Hydriastele_microspadix)	((Pelagodoxa_henryana	(Geonoma_undata	(Prestoea_acuminata	(Oenocarpus_bataua	Oenocarpus_minor))))	Manicaria_saccifera))	(Chamaedorea_seifrizii	((Serenoa_repens	Sabal_domingensis)	Phoenix_dactylifera)))	(Burretiokentia_grandiflora	Iriartea_deltoidea))))	Podococcus_barteri))	Calamus_caryotoides);
(((Orania_palindan	((((Reinhardtia_simplex	(Reinhardtia_latisecta	Reinhardtia_paiewonskiana))	Sclerosperma_profizianum)	((Attalea_speciosa	(Bactris_major	(Elaeis_oleifera	Elaeis_guineensis)))	(((((Heterospathe_cagayanensis	Kentiopsis_piersoniorum)	Hydriastele_microspadix)	(((Geonoma_undata	((Oenocarpus_bataua	(Oenocarpus_minor	Prestoea_acuminata))	Pelagodoxa_henryana))	Manicaria_saccifera)	((Burretiokentia_grandiflora	Chamaedorea_seifrizii)	((Serenoa_repens	Sabal_domingensis)	Phoenix_dactylifera))))	Iriartea_deltoidea)	(Roystonea_regia	Pseudophoenix_vinifera))))	Podococcus_barteri))	Nypa_fruticans)	Calamus_caryotoides);
((Podococcus_barteri	((((Sabal_domingensis	(Phoenix_dactylifera	Chamaedorea_seifrizii))	(Burretiokentia_grandiflora	Serenoa_repens))	(((Heterospathe_cagayanensis	Kentiopsis_piersoniorum)	Hydriastele_microspadix)	((Geonoma_undata	((Prestoea_acuminata	(Oenocarpus_bataua	Oenocarpus_minor))	Pelagodoxa_henryana))	Manicaria_saccifera)))	(((Nypa_fruticans	(Reinhardtia_simplex	(Reinhardtia_latisecta	Reinhardtia_paiewonskiana)))	(Sclerosperma_profizianum	Orania_palindan))	(Iriartea_deltoidea	((Bactris_major	(Elaeis_oleifera	Elaeis_guineensis))	((Roystonea_regia	Pseudophoenix_vinifera)	Attalea_speciosa))))))	Calamus_caryotoides);
(((((Podococcus_barteri	(((Reinhardtia_simplex	(Reinhardtia_latisecta	Reinhardtia_paiewonskiana))	((Bactris_major	(Elaeis_oleifera	Elaeis_guineensis))	((Roystonea_regia	Pseudophoenix_vinifera)	Attalea_speciosa)))	(Sclerosperma_profizianum	Orania_palindan)))	(Iriartea_deltoidea	((Phoenix_dactylifera	(Serenoa_repens	Sabal_domingensis))	((Burretiokentia_grandiflora	Chamaedorea_seifrizii)	(((Heterospathe_cagayanensis	Kentiopsis_piersoniorum)	Hydriastele_microspadix)	(((Prestoea_acuminata	(Oenocarpus_bataua	Oenocarpus_minor))	Pelagodoxa_henryana)	Manicaria_saccifera))))))	Nypa_fruticans)	Geonoma_undata)	Calamus_caryotoides);
((Chamaedorea_seifrizii	(((((((Reinhardtia_simplex	(Reinhardtia_paiewonskiana	Reinhardtia_latisecta))	Sclerosperma_profizianum)	(Nypa_fruticans	((Roystonea_regia	Pseudophoenix_vinifera)	(Attalea_speciosa	((Elaeis_oleifera	Elaeis_guineensis)	Bactris_major)))))	Orania_palindan)	((Burretiokentia_grandiflora	Iriartea_deltoidea)	Podococcus_barteri))	(Phoenix_dactylifera	(Serenoa_repens	Sabal_domingensis)))	((Hydriastele_microspadix	(Kentiopsis_piersoniorum	Heterospathe_cagayanensis))	(Manicaria_saccifera	(Geonoma_undata	(((Oenocarpus_minor	Oenocarpus_bataua)	Prestoea_acuminata)	Pelagodoxa_henryana))))))	Calamus_caryotoides);
((((Nypa_fruticans	Serenoa_repens)	(Sabal_domingensis	Phoenix_dactylifera))	(((((Kentiopsis_piersoniorum	(Heterospathe_cagayanensis	Hydriastele_microspadix))	(Manicaria_saccifera	(Geonoma_undata	(((Oenocarpus_minor	Oenocarpus_bataua)	Prestoea_acuminata)	Pelagodoxa_henryana))))	(Chamaedorea_seifrizii	(Burretiokentia_grandiflora	Iriartea_deltoidea)))	(((((Elaeis_oleifera	Elaeis_guineensis)	Bactris_major)	((Roystonea_regia	Pseudophoenix_vinifera)	Attalea_speciosa))	Podococcus_barteri)	(Reinhardtia_simplex	(Reinhardtia_paiewonskiana	Reinhardtia_latisecta))))	(Orania_palindan	Sclerosperma_profizianum)))	Calamus_caryotoides);
(((Podococcus_barteri	((((Serenoa_repens	Phoenix_dactylifera)	Sabal_domingensis)	(((Burretiokentia_grandiflora	Manicaria_saccifera)	((Geonoma_undata	(((Oenocarpus_minor	Oenocarpus_bataua)	Prestoea_acuminata)	Pelagodoxa_henryana))	(Hydriastele_microspadix	(Kentiopsis_piersoniorum	Heterospathe_cagayanensis))))	(Iriartea_deltoidea	Chamaedorea_seifrizii)))	((((Attalea_speciosa	((Elaeis_oleifera	Elaeis_guineensis)	Bactris_major))	(Roystonea_regia	Pseudophoenix_vinifera))	(Reinhardtia_simplex	(Reinhardtia_paiewonskiana	Reinhardtia_latisecta)))	(Sclerosperma_profizianum	Orania_palindan))))	Nypa_fruticans)	Calamus_caryotoides);
(((((Burretiokentia_grandiflora	Iriartea_deltoidea)	Chamaedorea_seifrizii)	(((((Podococcus_barteri	((Attalea_speciosa	((Elaeis_oleifera	Elaeis_guineensis)	Bactris_major))	(Roystonea_regia	Pseudophoenix_vinifera)))	(Sclerosperma_profizianum	(Reinhardtia_simplex	(Reinhardtia_paiewonskiana	Reinhardtia_latisecta))))	Orania_palindan)	(Phoenix_dactylifera	(Sabal_domingensis	Serenoa_repens)))	(((Hydriastele_microspadix	(Kentiopsis_piersoniorum	Heterospathe_cagayanensis))	(Manicaria_saccifera	(((Oenocarpus_minor	Oenocarpus_bataua)	Prestoea_acuminata)	Pelagodoxa_henryana)))	Geonoma_undata)))	Nypa_fruticans)	Calamus_caryotoides);
((Iriartea_deltoidea	(Orania_palindan	((Nypa_fruticans	Sclerosperma_profizianum)	((((((Roystonea_regia	Pseudophoenix_vinifera)	Attalea_speciosa)	Bactris_major)	((Elaeis_oleifera	Elaeis_guineensis)	(Reinhardtia_simplex	(Reinhardtia_paiewonskiana	Reinhardtia_latisecta))))	Podococcus_barteri)	(((Sabal_domingensis	Serenoa_repens)	(Chamaedorea_seifrizii	Phoenix_dactylifera))	(((Hydriastele_microspadix	(Kentiopsis_piersoniorum	Heterospathe_cagayanensis))	(Burretiokentia_grandiflora	Manicaria_saccifera))	((Geonoma_undata	((Oenocarpus_minor	Oenocarpus_bataua)	Prestoea_acuminata))	Pelagodoxa_henryana)))))))	Calamus_caryotoides);
((Orania_palindan	(Sclerosperma_profizianum	(Nypa_fruticans	(((Pseudophoenix_vinifera	Iriartea_deltoidea)	((((Kentiopsis_piersoniorum	Heterospathe_cagayanensis)	((Geonoma_undata	((Oenocarpus_minor	Oenocarpus_bataua)	Prestoea_acuminata))	Pelagodoxa_henryana))	((Burretiokentia_grandiflora	Manicaria_saccifera)	Hydriastele_microspadix))	((Serenoa_repens	(Phoenix_dactylifera	Sabal_domingensis))	Chamaedorea_seifrizii)))	(((Roystonea_regia	((Bactris_major	(Elaeis_oleifera	Elaeis_guineensis))	Attalea_speciosa))	(Reinhardtia_simplex	(Reinhardtia_paiewonskiana	Reinhardtia_latisecta)))	Podococcus_barteri)))))	Calamus_caryotoides);
((Orania_palindan	(((((Hydriastele_microspadix	(Kentiopsis_piersoniorum	Heterospathe_cagayanensis))	(((((Oenocarpus_minor	Oenocarpus_bataua)	Prestoea_acuminata)	Geonoma_undata)	Pelagodoxa_henryana)	Manicaria_saccifera))	((Phoenix_dactylifera	(Sabal_domingensis	Serenoa_repens))	Chamaedorea_seifrizii))	(((Burretiokentia_grandiflora	Iriartea_deltoidea)	Podococcus_barteri)	(Sclerosperma_profizianum	(Nypa_fruticans	(Reinhardtia_simplex	(Reinhardtia_paiewonskiana	Reinhardtia_latisecta))))))	((Pseudophoenix_vinifera	Roystonea_regia)	((Bactris_major	(Elaeis_oleifera	Elaeis_guineensis))	Attalea_speciosa))))	Calamus_caryotoides);
((Chamaedorea_seifrizii	((((((Nypa_fruticans	((Phoenix_dactylifera	(Sabal_domingensis	Serenoa_repens))	Podococcus_barteri))	Orania_palindan)	Sclerosperma_profizianum)	(((Pseudophoenix_vinifera	Roystonea_regia)	((Bactris_major	(Elaeis_oleifera	Elaeis_guineensis))	Attalea_speciosa))	(Reinhardtia_simplex	(Reinhardtia_paiewonskiana	Reinhardtia_latisecta))))	((Hydriastele_microspadix	(Kentiopsis_piersoniorum	Heterospathe_cagayanensis))	(((((Oenocarpus_minor	Oenocarpus_bataua)	Prestoea_acuminata)	Geonoma_undata)	Pelagodoxa_henryana)	Manicaria_saccifera)))	(Burretiokentia_grandiflora	Iriartea_deltoidea)))	Calamus_caryotoides);
((Orania_palindan	((((Reinhardtia_simplex	(Reinhardtia_paiewonskiana	Reinhardtia_latisecta))	Sclerosperma_profizianum)	(((Burretiokentia_grandiflora	Iriartea_deltoidea)	Chamaedorea_seifrizii)	Nypa_fruticans))	((((Pseudophoenix_vinifera	Roystonea_regia)	((Bactris_major	(Elaeis_oleifera	Elaeis_guineensis))	Attalea_speciosa))	Podococcus_barteri)	((Phoenix_dactylifera	(Sabal_domingensis	Serenoa_repens))	((((((Oenocarpus_minor	Oenocarpus_bataua)	Prestoea_acuminata)	Pelagodoxa_henryana)	Manicaria_saccifera)	(Hydriastele_microspadix	(Kentiopsis_piersoniorum	Heterospathe_cagayanensis)))	Geonoma_undata)))))	Calamus_caryotoides);
((Chamaedorea_seifrizii	((Manicaria_saccifera	((Nypa_fruticans	Geonoma_undata)	((((Oenocarpus_minor	Oenocarpus_bataua)	Prestoea_acuminata)	Pelagodoxa_henryana)	((Hydriastele_microspadix	(Kentiopsis_piersoniorum	Heterospathe_cagayanensis))	(Podococcus_barteri	((Phoenix_dactylifera	(Sabal_domingensis	Serenoa_repens))	((Orania_palindan	Sclerosperma_profizianum)	(((Bactris_major	(Elaeis_oleifera	Elaeis_guineensis))	(Attalea_speciosa	(Pseudophoenix_vinifera	Roystonea_regia)))	(Reinhardtia_simplex	(Reinhardtia_paiewonskiana	Reinhardtia_latisecta))))))))))	(Burretiokentia_grandiflora	Iriartea_deltoidea)))	Calamus_caryotoides);
((Chamaedorea_seifrizii	(((((((Reinhardtia_paiewonskiana	Reinhardtia_latisecta)	Reinhardtia_simplex)	(Geonoma_undata	((Bactris_major	(Roystonea_regia	Pseudophoenix_vinifera))	(Attalea_speciosa	(Elaeis_oleifera	Elaeis_guineensis)))))	(Nypa_fruticans	Sclerosperma_profizianum))	((Iriartea_deltoidea	(Burretiokentia_grandiflora	Podococcus_barteri))	Orania_palindan))	((Serenoa_repens	Sabal_domingensis)	Phoenix_dactylifera))	(Manicaria_saccifera	((Pelagodoxa_henryana	(Prestoea_acuminata	(Oenocarpus_bataua	Oenocarpus_minor)))	((Heterospathe_cagayanensis	Kentiopsis_piersoniorum)	Hydriastele_microspadix)))))	Calamus_caryotoides);
((Chamaedorea_seifrizii	((((((Attalea_speciosa	(Roystonea_regia	Pseudophoenix_vinifera))	(((Bactris_major	(Elaeis_oleifera	Elaeis_guineensis))	Orania_palindan)	((Sclerosperma_profizianum	((Reinhardtia_paiewonskiana	Reinhardtia_latisecta)	Reinhardtia_simplex))	Podococcus_barteri)))	((Serenoa_repens	Sabal_domingensis)	Phoenix_dactylifera))	((Geonoma_undata	Nypa_fruticans)	(((Heterospathe_cagayanensis	Kentiopsis_piersoniorum)	Hydriastele_microspadix)	(Manicaria_saccifera	(Pelagodoxa_henryana	(Prestoea_acuminata	(Oenocarpus_bataua	Oenocarpus_minor)))))))	Iriartea_deltoidea)	Burretiokentia_grandiflora))	Calamus_caryotoides);
((Orania_palindan	(Sclerosperma_profizianum	(((Podococcus_barteri	(((Serenoa_repens	Sabal_domingensis)	(Chamaedorea_seifrizii	Phoenix_dactylifera))	(((Iriartea_deltoidea	Burretiokentia_grandiflora)	Manicaria_saccifera)	(((Prestoea_acuminata	(Oenocarpus_bataua	Oenocarpus_minor))	(Geonoma_undata	Pelagodoxa_henryana))	((Heterospathe_cagayanensis	Kentiopsis_piersoniorum)	Hydriastele_microspadix)))))	(((Attalea_speciosa	(Roystonea_regia	Pseudophoenix_vinifera))	((Elaeis_oleifera	Elaeis_guineensis)	Bactris_major))	((Reinhardtia_paiewonskiana	Reinhardtia_latisecta)	Reinhardtia_simplex)))	Nypa_fruticans)))	Calamus_caryotoides);
((Chamaedorea_seifrizii	((Burretiokentia_grandiflora	Iriartea_deltoidea)	(((Podococcus_barteri	((Serenoa_repens	Sabal_domingensis)	Phoenix_dactylifera))	(((Roystonea_regia	Pseudophoenix_vinifera)	((((Elaeis_oleifera	Elaeis_guineensis)	Bactris_major)	Attalea_speciosa)	((Reinhardtia_paiewonskiana	Reinhardtia_latisecta)	Reinhardtia_simplex)))	(Nypa_fruticans	(Orania_palindan	Sclerosperma_profizianum))))	(((Manicaria_saccifera	((Prestoea_acuminata	(Oenocarpus_bataua	Oenocarpus_minor))	Pelagodoxa_henryana))	((Heterospathe_cagayanensis	Kentiopsis_piersoniorum)	Hydriastele_microspadix))	Geonoma_undata))))	Calamus_caryotoides);
((Chamaedorea_seifrizii	((Manicaria_saccifera	((Geonoma_undata	((Prestoea_acuminata	(Oenocarpus_bataua	Oenocarpus_minor))	Pelagodoxa_henryana))	((Heterospathe_cagayanensis	Kentiopsis_piersoniorum)	Hydriastele_microspadix)))	((Burretiokentia_grandiflora	Iriartea_deltoidea)	(((Serenoa_repens	Sabal_domingensis)	Phoenix_dactylifera)	((((Reinhardtia_paiewonskiana	Reinhardtia_latisecta)	Reinhardtia_simplex)	((Roystonea_regia	Pseudophoenix_vinifera)	(Bactris_major	(Attalea_speciosa	(Elaeis_oleifera	Elaeis_guineensis)))))	((Nypa_fruticans	(Podococcus_barteri	Orania_palindan))	Sclerosperma_profizianum))))))	Calamus_caryotoides);
(((((Podococcus_barteri	(((((Burretiokentia_grandiflora	Iriartea_deltoidea)	Chamaedorea_seifrizii)	(((Hydriastele_microspadix	Manicaria_saccifera)	Kentiopsis_piersoniorum)	((Geonoma_undata	((Prestoea_acuminata	(Oenocarpus_bataua	Oenocarpus_minor))	Pelagodoxa_henryana))	Heterospathe_cagayanensis)))	((Serenoa_repens	Sabal_domingensis)	Phoenix_dactylifera))	(((Reinhardtia_paiewonskiana	Reinhardtia_latisecta)	Reinhardtia_simplex)	((Roystonea_regia	Pseudophoenix_vinifera)	(Attalea_speciosa	((Elaeis_oleifera	Elaeis_guineensis)	Bactris_major))))))	Sclerosperma_profizianum)	Orania_palindan)	Nypa_fruticans)	Calamus_caryotoides);
((Chamaedorea_seifrizii	(((((((Reinhardtia_paiewonskiana	Reinhardtia_latisecta)	Reinhardtia_simplex)	(((Elaeis_oleifera	Elaeis_guineensis)	Bactris_major)	((Roystonea_regia	Pseudophoenix_vinifera)	Attalea_speciosa)))	(Geonoma_undata	((Prestoea_acuminata	(Oenocarpus_bataua	Oenocarpus_minor))	Pelagodoxa_henryana)))	((Hydriastele_microspadix	(Kentiopsis_piersoniorum	Heterospathe_cagayanensis))	(Nypa_fruticans	Manicaria_saccifera)))	((Podococcus_barteri	((Serenoa_repens	Sabal_domingensis)	Phoenix_dactylifera))	(Sclerosperma_profizianum	Orania_palindan)))	(Burretiokentia_grandiflora	Iriartea_deltoidea)))	Calamus_caryotoides);
((Chamaedorea_seifrizii	(((((Manicaria_saccifera	((Hydriastele_microspadix	Kentiopsis_piersoniorum)	Heterospathe_cagayanensis))	((Prestoea_acuminata	(Oenocarpus_bataua	Oenocarpus_minor))	Pelagodoxa_henryana))	(((Serenoa_repens	Sabal_domingensis)	Phoenix_dactylifera)	(((Nypa_fruticans	(Podococcus_barteri	Orania_palindan))	((((Elaeis_oleifera	Elaeis_guineensis)	Bactris_major)	Attalea_speciosa)	(((Reinhardtia_paiewonskiana	Reinhardtia_latisecta)	Reinhardtia_simplex)	Sclerosperma_profizianum)))	(Roystonea_regia	Pseudophoenix_vinifera))))	(Burretiokentia_grandiflora	Iriartea_deltoidea))	Geonoma_undata))	Calamus_caryotoides);
((Chamaedorea_seifrizii	((Burretiokentia_grandiflora	Iriartea_deltoidea)	(((((Hydriastele_microspadix	Kentiopsis_piersoniorum)	Heterospathe_cagayanensis)	((Geonoma_undata	Pelagodoxa_henryana)	(Prestoea_acuminata	(Oenocarpus_bataua	Oenocarpus_minor))))	Manicaria_saccifera)	((((((Podococcus_barteri	Orania_palindan)	Nypa_fruticans)	Sclerosperma_profizianum)	((Roystonea_regia	(Attalea_speciosa	((Elaeis_oleifera	Elaeis_guineensis)	Bactris_major)))	((Reinhardtia_paiewonskiana	Reinhardtia_latisecta)	Reinhardtia_simplex)))	((Serenoa_repens	Sabal_domingensis)	Phoenix_dactylifera))	Pseudophoenix_vinifera))))	Calamus_caryotoides);
((Orania_palindan	(Sclerosperma_profizianum	(Nypa_fruticans	((Pseudophoenix_vinifera	((Burretiokentia_grandiflora	Iriartea_deltoidea)	(Chamaedorea_seifrizii	(((Hydriastele_microspadix	Kentiopsis_piersoniorum)	Heterospathe_cagayanensis)	(((Geonoma_undata	Pelagodoxa_henryana)	(Prestoea_acuminata	(Oenocarpus_bataua	Oenocarpus_minor)))	Manicaria_saccifera)))))	((Podococcus_barteri	((((Elaeis_oleifera	Elaeis_guineensis)	Bactris_major)	(Roystonea_regia	Attalea_speciosa))	((Reinhardtia_paiewonskiana	Reinhardtia_latisecta)	Reinhardtia_simplex)))	((Serenoa_repens	Sabal_domingensis)	Phoenix_dactylifera))))))	Calamus_caryotoides);
((Chamaedorea_seifrizii	((Burretiokentia_grandiflora	Iriartea_deltoidea)	(Manicaria_saccifera	((Pelagodoxa_henryana	(Geonoma_undata	(Prestoea_acuminata	(Oenocarpus_minor	Oenocarpus_bataua))))	((Hydriastele_microspadix	(Kentiopsis_piersoniorum	Heterospathe_cagayanensis))	((Phoenix_dactylifera	(Sabal_domingensis	Serenoa_repens))	(Podococcus_barteri	((Nypa_fruticans	(Orania_palindan	Sclerosperma_profizianum))	((Reinhardtia_simplex	(Reinhardtia_latisecta	Reinhardtia_paiewonskiana))	((Roystonea_regia	Pseudophoenix_vinifera)	(Attalea_speciosa	(Bactris_major	(Elaeis_oleifera	Elaeis_guineensis)))))))))))))	Calamus_caryotoides);
((Chamaedorea_seifrizii	((((Phoenix_dactylifera	(Sabal_domingensis	Serenoa_repens))	(Iriartea_deltoidea	((((Reinhardtia_simplex	(Reinhardtia_latisecta	Reinhardtia_paiewonskiana))	((Roystonea_regia	Pseudophoenix_vinifera)	(Attalea_speciosa	(Bactris_major	(Elaeis_oleifera	Elaeis_guineensis)))))	(Orania_palindan	(Sclerosperma_profizianum	Nypa_fruticans)))	Podococcus_barteri)))	((Manicaria_saccifera	(Geonoma_undata	((Prestoea_acuminata	(Oenocarpus_minor	Oenocarpus_bataua))	Pelagodoxa_henryana)))	(Hydriastele_microspadix	(Kentiopsis_piersoniorum	Heterospathe_cagayanensis))))	Burretiokentia_grandiflora))	Calamus_caryotoides);
((Nypa_fruticans	(Iriartea_deltoidea	((Chamaedorea_seifrizii	(Phoenix_dactylifera	(Sabal_domingensis	(Burretiokentia_grandiflora	Serenoa_repens))))	((Sclerosperma_profizianum	(((Reinhardtia_simplex	(Reinhardtia_latisecta	Reinhardtia_paiewonskiana))	(Attalea_speciosa	(Bactris_major	(Elaeis_oleifera	Elaeis_guineensis))))	(Podococcus_barteri	Orania_palindan)))	((Roystonea_regia	Pseudophoenix_vinifera)	((Manicaria_saccifera	(Geonoma_undata	((Prestoea_acuminata	(Oenocarpus_minor	Oenocarpus_bataua))	Pelagodoxa_henryana)))	(Hydriastele_microspadix	(Kentiopsis_piersoniorum	Heterospathe_cagayanensis))))))))	Calamus_caryotoides);
((Chamaedorea_seifrizii	(Iriartea_deltoidea	(((Manicaria_saccifera	(((Prestoea_acuminata	(Oenocarpus_minor	Oenocarpus_bataua))	Pelagodoxa_henryana)	((Hydriastele_microspadix	Heterospathe_cagayanensis)	Kentiopsis_piersoniorum)))	Geonoma_undata)	((Attalea_speciosa	(((Roystonea_regia	Pseudophoenix_vinifera)	Bactris_major)	(Elaeis_oleifera	Elaeis_guineensis)))	(((Phoenix_dactylifera	(Sabal_domingensis	(Burretiokentia_grandiflora	Serenoa_repens)))	(Nypa_fruticans	(Sclerosperma_profizianum	(Reinhardtia_simplex	(Reinhardtia_latisecta	Reinhardtia_paiewonskiana)))))	(Podococcus_barteri	Orania_palindan))))))	Calamus_caryotoides);
((((((Phoenix_dactylifera	Chamaedorea_seifrizii)	(Sabal_domingensis	Serenoa_repens))	((Hydriastele_microspadix	(Heterospathe_cagayanensis	Kentiopsis_piersoniorum))	(Manicaria_saccifera	((Geonoma_undata	Pelagodoxa_henryana)	(Prestoea_acuminata	(Oenocarpus_minor	Oenocarpus_bataua))))))	(((((Attalea_speciosa	(((Roystonea_regia	Pseudophoenix_vinifera)	Bactris_major)	(Elaeis_oleifera	Elaeis_guineensis)))	(Reinhardtia_simplex	(Reinhardtia_latisecta	Reinhardtia_paiewonskiana)))	(Orania_palindan	Sclerosperma_profizianum))	Podococcus_barteri)	Nypa_fruticans))	(Burretiokentia_grandiflora	Iriartea_deltoidea))	Calamus_caryotoides);
(((Nypa_fruticans	((Iriartea_deltoidea	((((Sclerosperma_profizianum	(Reinhardtia_simplex	(Reinhardtia_latisecta	Reinhardtia_paiewonskiana)))	Orania_palindan)	Podococcus_barteri)	((Roystonea_regia	Pseudophoenix_vinifera)	((Bactris_major	(Elaeis_oleifera	Elaeis_guineensis))	Attalea_speciosa))))	(((Phoenix_dactylifera	Chamaedorea_seifrizii)	(Sabal_domingensis	(Burretiokentia_grandiflora	Serenoa_repens)))	((Hydriastele_microspadix	(Heterospathe_cagayanensis	Kentiopsis_piersoniorum))	(Manicaria_saccifera	(Pelagodoxa_henryana	(Prestoea_acuminata	(Oenocarpus_minor	Oenocarpus_bataua))))))))	Geonoma_undata)	Calamus_caryotoides);
((((((Podococcus_barteri	Iriartea_deltoidea)	(Sclerosperma_profizianum	(Nypa_fruticans	(Reinhardtia_simplex	(Reinhardtia_latisecta	Reinhardtia_paiewonskiana)))))	Orania_palindan)	((Roystonea_regia	Pseudophoenix_vinifera)	((Bactris_major	(Elaeis_oleifera	Elaeis_guineensis))	Attalea_speciosa)))	(((Phoenix_dactylifera	(Burretiokentia_grandiflora	Chamaedorea_seifrizii))	(Sabal_domingensis	Serenoa_repens))	((Hydriastele_microspadix	(Heterospathe_cagayanensis	Kentiopsis_piersoniorum))	(Manicaria_saccifera	((Pelagodoxa_henryana	Geonoma_undata)	(Prestoea_acuminata	(Oenocarpus_minor	Oenocarpus_bataua)))))))	Calamus_caryotoides);
((((((((Roystonea_regia	Attalea_speciosa)	(Bactris_major	(Elaeis_oleifera	Elaeis_guineensis)))	(Reinhardtia_simplex	(Reinhardtia_latisecta	Reinhardtia_paiewonskiana)))	(Podococcus_barteri	(Pseudophoenix_vinifera	(Orania_palindan	Sclerosperma_profizianum))))	Nypa_fruticans)	(Burretiokentia_grandiflora	Iriartea_deltoidea))	(((Phoenix_dactylifera	(Sabal_domingensis	Serenoa_repens))	Chamaedorea_seifrizii)	((Hydriastele_microspadix	(Heterospathe_cagayanensis	Kentiopsis_piersoniorum))	(Manicaria_saccifera	((Pelagodoxa_henryana	Geonoma_undata)	(Prestoea_acuminata	(Oenocarpus_minor	Oenocarpus_bataua)))))))	Calamus_caryotoides);
((Chamaedorea_seifrizii	(Geonoma_undata	(Manicaria_saccifera	((((Pseudophoenix_vinifera	((((Roystonea_regia	(((Elaeis_oleifera	Elaeis_guineensis)	Bactris_major)	Attalea_speciosa))	(Reinhardtia_simplex	(Reinhardtia_latisecta	Reinhardtia_paiewonskiana)))	((Nypa_fruticans	(Orania_palindan	Podococcus_barteri))	Sclerosperma_profizianum))	(Phoenix_dactylifera	(Sabal_domingensis	Serenoa_repens))))	(Burretiokentia_grandiflora	Iriartea_deltoidea))	(Pelagodoxa_henryana	(Prestoea_acuminata	(Oenocarpus_minor	Oenocarpus_bataua))))	(Hydriastele_microspadix	(Heterospathe_cagayanensis	Kentiopsis_piersoniorum))))))	Calamus_caryotoides);
((Geonoma_undata	((Prestoea_acuminata	(Oenocarpus_minor	Oenocarpus_bataua))	((((Hydriastele_microspadix	(Heterospathe_cagayanensis	Kentiopsis_piersoniorum))	(Chamaedorea_seifrizii	((Phoenix_dactylifera	(Sabal_domingensis	Serenoa_repens))	(((((Elaeis_oleifera	Elaeis_guineensis)	Bactris_major)	(Attalea_speciosa	(Pseudophoenix_vinifera	Roystonea_regia)))	(Orania_palindan	Sclerosperma_profizianum))	((Iriartea_deltoidea	Podococcus_barteri)	((Reinhardtia_simplex	(Reinhardtia_latisecta	Reinhardtia_paiewonskiana))	Nypa_fruticans))))))	(Burretiokentia_grandiflora	Manicaria_saccifera))	Pelagodoxa_henryana)))	Calamus_caryotoides);
(((Prestoea_acuminata	(Oenocarpus_bataua	Oenocarpus_minor))	((((((((Bactris_major	(Elaeis_guineensis	Elaeis_oleifera))	(Attalea_speciosa	(Roystonea_regia	Pseudophoenix_vinifera)))	(Orania_palindan	((Burretiokentia_grandiflora	(Podococcus_barteri	Iriartea_deltoidea))	(Sclerosperma_profizianum	(Nypa_fruticans	((Reinhardtia_latisecta	Reinhardtia_paiewonskiana)	Reinhardtia_simplex))))))	((Serenoa_repens	Sabal_domingensis)	(Phoenix_dactylifera	Chamaedorea_seifrizii)))	Manicaria_saccifera)	(Hydriastele_microspadix	(Heterospathe_cagayanensis	Kentiopsis_piersoniorum)))	Pelagodoxa_henryana)	Geonoma_undata))	Calamus_caryotoides);
(((Chamaedorea_seifrizii	(Iriartea_deltoidea	((((Pelagodoxa_henryana	(Prestoea_acuminata	(Oenocarpus_bataua	Oenocarpus_minor)))	Geonoma_undata)	Manicaria_saccifera)	(((Nypa_fruticans	(Serenoa_repens	Sabal_domingensis))	Phoenix_dactylifera)	((((Reinhardtia_latisecta	Reinhardtia_paiewonskiana)	Reinhardtia_simplex)	((Bactris_major	(Elaeis_guineensis	Elaeis_oleifera))	(Attalea_speciosa	(Roystonea_regia	Pseudophoenix_vinifera))))	((Sclerosperma_profizianum	((Kentiopsis_piersoniorum	Heterospathe_cagayanensis)	Hydriastele_microspadix))	(Podococcus_barteri	Orania_palindan)))))))	Burretiokentia_grandiflora)	Calamus_caryotoides);
((Chamaedorea_seifrizii	((Burretiokentia_grandiflora	Iriartea_deltoidea)	((Manicaria_saccifera	(((Kentiopsis_piersoniorum	Heterospathe_cagayanensis)	Hydriastele_microspadix)	((Pelagodoxa_henryana	(Prestoea_acuminata	(Oenocarpus_bataua	Oenocarpus_minor)))	Geonoma_undata)))	(((Serenoa_repens	Sabal_domingensis)	Phoenix_dactylifera)	((Podococcus_barteri	Orania_palindan)	(((Bactris_major	(Elaeis_guineensis	Elaeis_oleifera))	(Attalea_speciosa	(Roystonea_regia	Pseudophoenix_vinifera)))	(Nypa_fruticans	(((Reinhardtia_latisecta	Reinhardtia_paiewonskiana)	Reinhardtia_simplex)	Sclerosperma_profizianum))))))))	Calamus_caryotoides);
((((Serenoa_repens	(Sabal_domingensis	(Chamaedorea_seifrizii	Phoenix_dactylifera)))	(((Orania_palindan	((Podococcus_barteri	Iriartea_deltoidea)	(((Reinhardtia_latisecta	Reinhardtia_paiewonskiana)	Reinhardtia_simplex)	Sclerosperma_profizianum)))	(Attalea_speciosa	((Elaeis_guineensis	Elaeis_oleifera)	Bactris_major)))	((Roystonea_regia	Pseudophoenix_vinifera)	(((Burretiokentia_grandiflora	Manicaria_saccifera)	(((Kentiopsis_piersoniorum	Heterospathe_cagayanensis)	Hydriastele_microspadix)	(Pelagodoxa_henryana	(Prestoea_acuminata	(Oenocarpus_bataua	Oenocarpus_minor)))))	Geonoma_undata))))	Nypa_fruticans)	Calamus_caryotoides);
(((Iriartea_deltoidea	((Chamaedorea_seifrizii	((Serenoa_repens	Sabal_domingensis)	Phoenix_dactylifera))	(((Kentiopsis_piersoniorum	Heterospathe_cagayanensis)	Hydriastele_microspadix)	((Geonoma_undata	(Pelagodoxa_henryana	(Prestoea_acuminata	(Oenocarpus_bataua	Oenocarpus_minor))))	(Burretiokentia_grandiflora	Manicaria_saccifera)))))	((((Elaeis_guineensis	(Nypa_fruticans	Elaeis_oleifera))	Bactris_major)	((Podococcus_barteri	Orania_palindan)	(((Reinhardtia_latisecta	Reinhardtia_paiewonskiana)	Reinhardtia_simplex)	Sclerosperma_profizianum)))	((Roystonea_regia	Pseudophoenix_vinifera)	Attalea_speciosa)))	Calamus_caryotoides);
(((Roystonea_regia	Pseudophoenix_vinifera)	(((((Serenoa_repens	Sabal_domingensis)	Phoenix_dactylifera)	Chamaedorea_seifrizii)	((((Kentiopsis_piersoniorum	Heterospathe_cagayanensis)	Hydriastele_microspadix)	((Pelagodoxa_henryana	(Prestoea_acuminata	(Oenocarpus_bataua	Oenocarpus_minor)))	Manicaria_saccifera))	Geonoma_undata))	((Orania_palindan	(Attalea_speciosa	((Elaeis_guineensis	Elaeis_oleifera)	Bactris_major)))	(((Nypa_fruticans	((Reinhardtia_latisecta	Reinhardtia_paiewonskiana)	Reinhardtia_simplex))	Sclerosperma_profizianum)	(Burretiokentia_grandiflora	(Iriartea_deltoidea	Podococcus_barteri))))))	Calamus_caryotoides);
((Chamaedorea_seifrizii	(((Geonoma_undata	Manicaria_saccifera)	((((((((Nypa_fruticans	Sclerosperma_profizianum)	Iriartea_deltoidea)	Orania_palindan)	Podococcus_barteri)	(((Reinhardtia_latisecta	Reinhardtia_paiewonskiana)	Reinhardtia_simplex)	((Roystonea_regia	Pseudophoenix_vinifera)	(Attalea_speciosa	((Elaeis_guineensis	Elaeis_oleifera)	Bactris_major)))))	((Hydriastele_microspadix	Kentiopsis_piersoniorum)	Heterospathe_cagayanensis))	((Serenoa_repens	Sabal_domingensis)	Phoenix_dactylifera))	(Pelagodoxa_henryana	(Prestoea_acuminata	(Oenocarpus_bataua	Oenocarpus_minor)))))	Burretiokentia_grandiflora))	Calamus_caryotoides);
((Nypa_fruticans	((((((Roystonea_regia	Pseudophoenix_vinifera)	(Attalea_speciosa	((Elaeis_guineensis	Elaeis_oleifera)	Bactris_major)))	(Sclerosperma_profizianum	((Reinhardtia_latisecta	Reinhardtia_paiewonskiana)	Reinhardtia_simplex)))	((Burretiokentia_grandiflora	Podococcus_barteri)	Orania_palindan))	((Chamaedorea_seifrizii	Iriartea_deltoidea)	((Manicaria_saccifera	((Geonoma_undata	Pelagodoxa_henryana)	(Prestoea_acuminata	(Oenocarpus_bataua	Oenocarpus_minor))))	(Hydriastele_microspadix	(Kentiopsis_piersoniorum	Heterospathe_cagayanensis)))))	((Serenoa_repens	Sabal_domingensis)	Phoenix_dactylifera)))	Calamus_caryotoides);
((Chamaedorea_seifrizii	(((((Serenoa_repens	Sabal_domingensis)	Phoenix_dactylifera)	(((Pelagodoxa_henryana	(Prestoea_acuminata	(Oenocarpus_bataua	Oenocarpus_minor)))	(Geonoma_undata	Manicaria_saccifera))	((Kentiopsis_piersoniorum	Heterospathe_cagayanensis)	Hydriastele_microspadix)))	(Podococcus_barteri	((((Reinhardtia_latisecta	Reinhardtia_paiewonskiana)	Reinhardtia_simplex)	((Attalea_speciosa	(Pseudophoenix_vinifera	Roystonea_regia))	((Elaeis_guineensis	Elaeis_oleifera)	Bactris_major)))	((Orania_palindan	Sclerosperma_profizianum)	Nypa_fruticans))))	(Burretiokentia_grandiflora	Iriartea_deltoidea)))	Calamus_caryotoides);
((Heterospathe_cagayanensis	((((Pseudophoenix_vinifera	Iriartea_deltoidea)	((((Serenoa_repens	Sabal_domingensis)	(Phoenix_dactylifera	Chamaedorea_seifrizii))	(Nypa_fruticans	Orania_palindan))	((((Reinhardtia_latisecta	Reinhardtia_paiewonskiana)	Reinhardtia_simplex)	((Attalea_speciosa	(Roystonea_regia	Bactris_major))	(Elaeis_guineensis	Elaeis_oleifera)))	(Sclerosperma_profizianum	(Burretiokentia_grandiflora	Podococcus_barteri)))))	(((Geonoma_undata	(Prestoea_acuminata	(Oenocarpus_bataua	Oenocarpus_minor)))	Pelagodoxa_henryana)	Manicaria_saccifera))	(Kentiopsis_piersoniorum	Hydriastele_microspadix)))	Calamus_caryotoides);
((Geonoma_undata	(Orania_palindan	(Iriartea_deltoidea	(Sclerosperma_profizianum	(Podococcus_barteri	((((Burretiokentia_grandiflora	Serenoa_repens)	((Chamaedorea_seifrizii	Sabal_domingensis)	Phoenix_dactylifera))	(Manicaria_saccifera	((Pelagodoxa_henryana	(Prestoea_acuminata	(Oenocarpus_minor	Oenocarpus_bataua)))	((Heterospathe_cagayanensis	Kentiopsis_piersoniorum)	Hydriastele_microspadix))))	(((Bactris_major	(Pseudophoenix_vinifera	Roystonea_regia))	Attalea_speciosa)	(((Nypa_fruticans	Elaeis_oleifera)	Elaeis_guineensis)	(Reinhardtia_simplex	(Reinhardtia_latisecta	Reinhardtia_paiewonskiana))))))))))	Calamus_caryotoides);
((Iriartea_deltoidea	(((Orania_palindan	((Podococcus_barteri	(Sclerosperma_profizianum	(Reinhardtia_simplex	(Reinhardtia_latisecta	Reinhardtia_paiewonskiana))))	((Pseudophoenix_vinifera	Roystonea_regia)	((Attalea_speciosa	(Bactris_major	(Elaeis_oleifera	Elaeis_guineensis)))	Nypa_fruticans))))	(((Burretiokentia_grandiflora	Serenoa_repens)	Sabal_domingensis)	Phoenix_dactylifera))	(Chamaedorea_seifrizii	((Manicaria_saccifera	((Pelagodoxa_henryana	(Prestoea_acuminata	(Oenocarpus_minor	Oenocarpus_bataua)))	((Heterospathe_cagayanensis	Kentiopsis_piersoniorum)	Hydriastele_microspadix)))	Geonoma_undata))))	Calamus_caryotoides);
((Sclerosperma_profizianum	((Nypa_fruticans	(Reinhardtia_simplex	(Reinhardtia_latisecta	Reinhardtia_paiewonskiana)))	((Burretiokentia_grandiflora	Iriartea_deltoidea)	((((((Chamaedorea_seifrizii	Sabal_domingensis)	Phoenix_dactylifera)	Serenoa_repens)	(((Heterospathe_cagayanensis	Kentiopsis_piersoniorum)	Hydriastele_microspadix)	(Manicaria_saccifera	(Geonoma_undata	(Pelagodoxa_henryana	(Prestoea_acuminata	(Oenocarpus_minor	Oenocarpus_bataua)))))))	(Podococcus_barteri	Orania_palindan))	((Pseudophoenix_vinifera	Roystonea_regia)	(Attalea_speciosa	(Bactris_major	(Elaeis_oleifera	Elaeis_guineensis))))))))	Calamus_caryotoides);
(((((Attalea_speciosa	(Bactris_major	(Elaeis_oleifera	Elaeis_guineensis)))	((Sclerosperma_profizianum	(Nypa_fruticans	(Reinhardtia_simplex	(Reinhardtia_latisecta	Reinhardtia_paiewonskiana))))	(Podococcus_barteri	Orania_palindan)))	(Pseudophoenix_vinifera	Roystonea_regia))	(((Serenoa_repens	Sabal_domingensis)	Phoenix_dactylifera)	((Iriartea_deltoidea	Chamaedorea_seifrizii)	(((Heterospathe_cagayanensis	Kentiopsis_piersoniorum)	(Burretiokentia_grandiflora	Hydriastele_microspadix))	(Manicaria_saccifera	(Geonoma_undata	(Pelagodoxa_henryana	(Prestoea_acuminata	(Oenocarpus_minor	Oenocarpus_bataua)))))))))	Calamus_caryotoides);
((Chamaedorea_seifrizii	(((((Kentiopsis_piersoniorum	(Hydriastele_microspadix	Heterospathe_cagayanensis))	(Manicaria_saccifera	(Geonoma_undata	(Pelagodoxa_henryana	(Prestoea_acuminata	(Oenocarpus_minor	Oenocarpus_bataua))))))	((((Attalea_speciosa	(Bactris_major	(Elaeis_oleifera	Elaeis_guineensis)))	((Sclerosperma_profizianum	(Nypa_fruticans	(Reinhardtia_simplex	(Reinhardtia_latisecta	Reinhardtia_paiewonskiana))))	(Podococcus_barteri	Orania_palindan)))	(Pseudophoenix_vinifera	Roystonea_regia))	((Serenoa_repens	Sabal_domingensis)	Phoenix_dactylifera)))	Iriartea_deltoidea)	Burretiokentia_grandiflora))	Calamus_caryotoides);
((Chamaedorea_seifrizii	(((((Hydriastele_microspadix	(Heterospathe_cagayanensis	Kentiopsis_piersoniorum))	(Manicaria_saccifera	(Geonoma_undata	(Pelagodoxa_henryana	(Prestoea_acuminata	(Oenocarpus_minor	Oenocarpus_bataua))))))	(((((Attalea_speciosa	(Bactris_major	(Elaeis_oleifera	Elaeis_guineensis)))	(Podococcus_barteri	(Reinhardtia_simplex	(Reinhardtia_latisecta	Reinhardtia_paiewonskiana))))	Nypa_fruticans)	((Orania_palindan	Sclerosperma_profizianum)	(Pseudophoenix_vinifera	Roystonea_regia)))	((Serenoa_repens	Sabal_domingensis)	Phoenix_dactylifera)))	Iriartea_deltoidea)	Burretiokentia_grandiflora))	Calamus_caryotoides);
((((((Serenoa_repens	Sabal_domingensis)	Phoenix_dactylifera)	(((Hydriastele_microspadix	(Heterospathe_cagayanensis	Kentiopsis_piersoniorum))	(Manicaria_saccifera	(Geonoma_undata	(Pelagodoxa_henryana	(Prestoea_acuminata	(Oenocarpus_minor	Oenocarpus_bataua))))))	(Pseudophoenix_vinifera	Roystonea_regia)))	(((Nypa_fruticans	(((Iriartea_deltoidea	Burretiokentia_grandiflora)	Podococcus_barteri)	Orania_palindan))	((((Elaeis_oleifera	Elaeis_guineensis)	Bactris_major)	Attalea_speciosa)	(Reinhardtia_simplex	(Reinhardtia_latisecta	Reinhardtia_paiewonskiana))))	Sclerosperma_profizianum))	Chamaedorea_seifrizii)	Calamus_caryotoides);
(((((((Serenoa_repens	Sabal_domingensis)	Phoenix_dactylifera)	((Pseudophoenix_vinifera	((Attalea_speciosa	((Elaeis_oleifera	Elaeis_guineensis)	Bactris_major))	Roystonea_regia))	((Nypa_fruticans	(Sclerosperma_profizianum	(Reinhardtia_simplex	(Reinhardtia_latisecta	Reinhardtia_paiewonskiana))))	(Orania_palindan	Podococcus_barteri))))	((Hydriastele_microspadix	(Heterospathe_cagayanensis	Kentiopsis_piersoniorum))	(Manicaria_saccifera	(Geonoma_undata	(Pelagodoxa_henryana	(Prestoea_acuminata	(Oenocarpus_minor	Oenocarpus_bataua)))))))	(Iriartea_deltoidea	Burretiokentia_grandiflora))	Chamaedorea_seifrizii)	Calamus_caryotoides);
((Geonoma_undata	(((((Sabal_domingensis	Serenoa_repens)	Phoenix_dactylifera)	((((Roystonea_regia	Pseudophoenix_vinifera)	(Attalea_speciosa	((Elaeis_oleifera	Elaeis_guineensis)	Bactris_major)))	((Nypa_fruticans	(Reinhardtia_simplex	(Reinhardtia_latisecta	Reinhardtia_paiewonskiana)))	(Orania_palindan	Sclerosperma_profizianum)))	Podococcus_barteri))	((Iriartea_deltoidea	Burretiokentia_grandiflora)	Chamaedorea_seifrizii))	((Hydriastele_microspadix	(Heterospathe_cagayanensis	Kentiopsis_piersoniorum))	(Manicaria_saccifera	(Pelagodoxa_henryana	(Prestoea_acuminata	(Oenocarpus_minor	Oenocarpus_bataua)))))))	Calamus_caryotoides);
((Geonoma_undata	(((((Hydriastele_microspadix	(Heterospathe_cagayanensis	Kentiopsis_piersoniorum))	((((Sclerosperma_profizianum	(Pseudophoenix_vinifera	(Reinhardtia_simplex	(Reinhardtia_latisecta	Reinhardtia_paiewonskiana))))	(Nypa_fruticans	Iriartea_deltoidea))	(((Elaeis_oleifera	Elaeis_guineensis)	Bactris_major)	(Roystonea_regia	Attalea_speciosa)))	(Orania_palindan	Podococcus_barteri)))	((Pelagodoxa_henryana	(Prestoea_acuminata	(Burretiokentia_grandiflora	(Oenocarpus_minor	Oenocarpus_bataua))))	((Sabal_domingensis	Serenoa_repens)	Phoenix_dactylifera)))	Chamaedorea_seifrizii)	Manicaria_saccifera))	Calamus_caryotoides);
((Chamaedorea_seifrizii	(((((Manicaria_saccifera	(Pelagodoxa_henryana	((Prestoea_acuminata	(Oenocarpus_bataua	Oenocarpus_minor))	Geonoma_undata)))	((Kentiopsis_piersoniorum	Heterospathe_cagayanensis)	Hydriastele_microspadix))	(Roystonea_regia	Pseudophoenix_vinifera))	(((((Bactris_major	((Elaeis_guineensis	Elaeis_oleifera)	Attalea_speciosa))	(Reinhardtia_simplex	(Reinhardtia_latisecta	Reinhardtia_paiewonskiana)))	(Nypa_fruticans	Sclerosperma_profizianum))	(Podococcus_barteri	Orania_palindan))	(Serenoa_repens	(Phoenix_dactylifera	Sabal_domingensis))))	(Burretiokentia_grandiflora	Iriartea_deltoidea)))	Calamus_caryotoides);
((Chamaedorea_seifrizii	(((((Manicaria_saccifera	(Pelagodoxa_henryana	(Prestoea_acuminata	(Oenocarpus_bataua	Oenocarpus_minor))))	((Kentiopsis_piersoniorum	Heterospathe_cagayanensis)	Hydriastele_microspadix))	(((Podococcus_barteri	(Nypa_fruticans	(Reinhardtia_simplex	(Reinhardtia_latisecta	Reinhardtia_paiewonskiana))))	(((Roystonea_regia	Pseudophoenix_vinifera)	(Attalea_speciosa	(Bactris_major	(Elaeis_guineensis	Elaeis_oleifera))))	(Orania_palindan	Sclerosperma_profizianum)))	(Phoenix_dactylifera	(Sabal_domingensis	Serenoa_repens))))	Geonoma_undata)	(Burretiokentia_grandiflora	Iriartea_deltoidea)))	Calamus_caryotoides);
(((Chamaedorea_seifrizii	Burretiokentia_grandiflora)	((Iriartea_deltoidea	((Manicaria_saccifera	(Geonoma_undata	(Pelagodoxa_henryana	(Prestoea_acuminata	(Oenocarpus_bataua	Oenocarpus_minor)))))	((Kentiopsis_piersoniorum	Heterospathe_cagayanensis)	Hydriastele_microspadix)))	(((Roystonea_regia	Pseudophoenix_vinifera)	(((Orania_palindan	Podococcus_barteri)	((Nypa_fruticans	Sclerosperma_profizianum)	(Reinhardtia_simplex	(Reinhardtia_latisecta	Reinhardtia_paiewonskiana))))	(Attalea_speciosa	(Bactris_major	(Elaeis_guineensis	Elaeis_oleifera)))))	(Phoenix_dactylifera	(Sabal_domingensis	Serenoa_repens)))))	Calamus_caryotoides);
(((Orania_palindan	(Podococcus_barteri	((((((Chamaedorea_seifrizii	((Manicaria_saccifera	(Geonoma_undata	(Pelagodoxa_henryana	(Prestoea_acuminata	(Oenocarpus_bataua	Oenocarpus_minor)))))	((Kentiopsis_piersoniorum	Heterospathe_cagayanensis)	Hydriastele_microspadix)))	(Iriartea_deltoidea	Burretiokentia_grandiflora))	Pseudophoenix_vinifera)	((Reinhardtia_simplex	(Reinhardtia_latisecta	Reinhardtia_paiewonskiana))	(Roystonea_regia	((Bactris_major	(Elaeis_guineensis	Elaeis_oleifera))	Attalea_speciosa))))	(Phoenix_dactylifera	(Sabal_domingensis	Serenoa_repens)))	Sclerosperma_profizianum)))	Nypa_fruticans)	Calamus_caryotoides);
((Orania_palindan	((((((((Manicaria_saccifera	(Geonoma_undata	(Pelagodoxa_henryana	(Prestoea_acuminata	(Oenocarpus_bataua	Oenocarpus_minor)))))	((Kentiopsis_piersoniorum	Heterospathe_cagayanensis)	Hydriastele_microspadix))	(Iriartea_deltoidea	Chamaedorea_seifrizii))	Pseudophoenix_vinifera)	(Phoenix_dactylifera	(Sabal_domingensis	(Nypa_fruticans	Serenoa_repens))))	(Burretiokentia_grandiflora	Podococcus_barteri))	((Reinhardtia_simplex	(Reinhardtia_latisecta	Reinhardtia_paiewonskiana))	(Roystonea_regia	((Bactris_major	(Elaeis_guineensis	Elaeis_oleifera))	Attalea_speciosa))))	Sclerosperma_profizianum))	Calamus_caryotoides);
(((Burretiokentia_grandiflora	Manicaria_saccifera)	((Geonoma_undata	(Pelagodoxa_henryana	(Prestoea_acuminata	(Oenocarpus_bataua	Oenocarpus_minor))))	(((Kentiopsis_piersoniorum	Heterospathe_cagayanensis)	Hydriastele_microspadix)	((Iriartea_deltoidea	Chamaedorea_seifrizii)	((Phoenix_dactylifera	(Sabal_domingensis	Serenoa_repens))	(Orania_palindan	((((Bactris_major	Roystonea_regia)	(Elaeis_guineensis	Elaeis_oleifera))	Attalea_speciosa)	(Podococcus_barteri	(Sclerosperma_profizianum	(Pseudophoenix_vinifera	(Nypa_fruticans	(Reinhardtia_simplex	(Reinhardtia_latisecta	Reinhardtia_paiewonskiana)))))))))))))	Calamus_caryotoides);
((Nypa_fruticans	(((Sabal_domingensis	Phoenix_dactylifera)	(Chamaedorea_seifrizii	(Burretiokentia_grandiflora	Serenoa_repens)))	(Orania_palindan	(((((Iriartea_deltoidea	Pseudophoenix_vinifera)	(((Kentiopsis_piersoniorum	Heterospathe_cagayanensis)	Hydriastele_microspadix)	(((Geonoma_undata	Pelagodoxa_henryana)	(Prestoea_acuminata	(Oenocarpus_bataua	Oenocarpus_minor)))	Manicaria_saccifera)))	((Reinhardtia_simplex	(Reinhardtia_latisecta	Reinhardtia_paiewonskiana))	((Attalea_speciosa	Roystonea_regia)	((Elaeis_guineensis	Elaeis_oleifera)	Bactris_major))))	Podococcus_barteri)	Sclerosperma_profizianum))))	Calamus_caryotoides);
(((Burretiokentia_grandiflora	Chamaedorea_seifrizii)	((Phoenix_dactylifera	(Serenoa_repens	Sabal_domingensis))	((((Kentiopsis_piersoniorum	Heterospathe_cagayanensis)	Hydriastele_microspadix)	(Manicaria_saccifera	((Geonoma_undata	Pelagodoxa_henryana)	(Prestoea_acuminata	(Oenocarpus_bataua	Oenocarpus_minor)))))	(Iriartea_deltoidea	(Nypa_fruticans	(((Sclerosperma_profizianum	Orania_palindan)	((Reinhardtia_simplex	(Reinhardtia_latisecta	Reinhardtia_paiewonskiana))	((Pseudophoenix_vinifera	Roystonea_regia)	(Attalea_speciosa	((Elaeis_guineensis	Elaeis_oleifera)	Bactris_major)))))	Podococcus_barteri))))))	Calamus_caryotoides);
((Orania_palindan	((Burretiokentia_grandiflora	((((Reinhardtia_simplex	(Reinhardtia_latisecta	Reinhardtia_paiewonskiana))	((Pseudophoenix_vinifera	Roystonea_regia)	(Attalea_speciosa	((Elaeis_guineensis	Elaeis_oleifera)	Bactris_major))))	(Podococcus_barteri	(((((Geonoma_undata	Pelagodoxa_henryana)	(Prestoea_acuminata	(Oenocarpus_bataua	Oenocarpus_minor)))	Manicaria_saccifera)	(((Phoenix_dactylifera	(Serenoa_repens	Sabal_domingensis))	Chamaedorea_seifrizii)	(Heterospathe_cagayanensis	(Hydriastele_microspadix	Kentiopsis_piersoniorum))))	Iriartea_deltoidea)))	Nypa_fruticans))	Sclerosperma_profizianum))	Calamus_caryotoides);
((Orania_palindan	(Podococcus_barteri	((Sclerosperma_profizianum	(Nypa_fruticans	(Reinhardtia_simplex	(Reinhardtia_latisecta	Reinhardtia_paiewonskiana))))	(((Pseudophoenix_vinifera	Roystonea_regia)	(Attalea_speciosa	((Elaeis_guineensis	Elaeis_oleifera)	Bactris_major)))	((((Phoenix_dactylifera	(Serenoa_repens	Sabal_domingensis))	Chamaedorea_seifrizii)	((Hydriastele_microspadix	(Kentiopsis_piersoniorum	Heterospathe_cagayanensis))	(((Prestoea_acuminata	(Oenocarpus_bataua	Oenocarpus_minor))	Pelagodoxa_henryana)	(Geonoma_undata	(Burretiokentia_grandiflora	Manicaria_saccifera)))))	Iriartea_deltoidea)))))	Calamus_caryotoides);
((((((Reinhardtia_simplex	(Reinhardtia_latisecta	Reinhardtia_paiewonskiana))	(Roystonea_regia	((Bactris_major	(Elaeis_guineensis	Elaeis_oleifera))	Attalea_speciosa)))	(Nypa_fruticans	(Orania_palindan	Podococcus_barteri)))	Sclerosperma_profizianum)	((((Chamaedorea_seifrizii	Phoenix_dactylifera)	(Sabal_domingensis	Serenoa_repens))	(((Burretiokentia_grandiflora	Hydriastele_microspadix)	(Heterospathe_cagayanensis	Kentiopsis_piersoniorum))	((Geonoma_undata	(((Oenocarpus_minor	Oenocarpus_bataua)	Prestoea_acuminata)	Pelagodoxa_henryana))	Manicaria_saccifera)))	(Pseudophoenix_vinifera	Iriartea_deltoidea)))	Calamus_caryotoides);
(((((Podococcus_barteri	(Sclerosperma_profizianum	Orania_palindan))	((Reinhardtia_simplex	(Reinhardtia_latisecta	Reinhardtia_paiewonskiana))	(((Bactris_major	(Elaeis_guineensis	Elaeis_oleifera))	Attalea_speciosa)	(Pseudophoenix_vinifera	Roystonea_regia))))	((Phoenix_dactylifera	(Sabal_domingensis	(Burretiokentia_grandiflora	Serenoa_repens)))	((((Geonoma_undata	(((Oenocarpus_minor	Oenocarpus_bataua)	Prestoea_acuminata)	Pelagodoxa_henryana))	Manicaria_saccifera)	(Hydriastele_microspadix	(Heterospathe_cagayanensis	Kentiopsis_piersoniorum)))	(Iriartea_deltoidea	Chamaedorea_seifrizii))))	Nypa_fruticans)	Calamus_caryotoides);
(((((((Burretiokentia_grandiflora	Iriartea_deltoidea)	Podococcus_barteri)	(Nypa_fruticans	(Sclerosperma_profizianum	(Reinhardtia_simplex	(Reinhardtia_latisecta	Reinhardtia_paiewonskiana)))))	(((Bactris_major	(Elaeis_guineensis	Elaeis_oleifera))	(Attalea_speciosa	(Pseudophoenix_vinifera	Roystonea_regia)))	Orania_palindan))	((((((Oenocarpus_minor	Oenocarpus_bataua)	Prestoea_acuminata)	Pelagodoxa_henryana)	Manicaria_saccifera)	(Hydriastele_microspadix	(Heterospathe_cagayanensis	Kentiopsis_piersoniorum)))	(Phoenix_dactylifera	((Chamaedorea_seifrizii	Sabal_domingensis)	Serenoa_repens))))	Geonoma_undata)	Calamus_caryotoides);
((Nypa_fruticans	(((((Burretiokentia_grandiflora	Iriartea_deltoidea)	Podococcus_barteri)	(Sclerosperma_profizianum	(Reinhardtia_simplex	(Reinhardtia_latisecta	Reinhardtia_paiewonskiana))))	(((Bactris_major	(Elaeis_guineensis	Elaeis_oleifera))	(Attalea_speciosa	(Pseudophoenix_vinifera	Roystonea_regia)))	((((Geonoma_undata	(((Oenocarpus_minor	Oenocarpus_bataua)	Prestoea_acuminata)	Pelagodoxa_henryana))	Manicaria_saccifera)	(Hydriastele_microspadix	(Heterospathe_cagayanensis	Kentiopsis_piersoniorum)))	((Phoenix_dactylifera	(Sabal_domingensis	Serenoa_repens))	Chamaedorea_seifrizii))))	Orania_palindan))	Calamus_caryotoides);
(((((((((Pseudophoenix_vinifera	Roystonea_regia)	Bactris_major)	(Elaeis_guineensis	(Nypa_fruticans	Elaeis_oleifera)))	Attalea_speciosa)	((((Hydriastele_microspadix	(Heterospathe_cagayanensis	Kentiopsis_piersoniorum))	(((Oenocarpus_minor	Oenocarpus_bataua)	Prestoea_acuminata)	Pelagodoxa_henryana))	(Manicaria_saccifera	(Geonoma_undata	((Burretiokentia_grandiflora	Iriartea_deltoidea)	Chamaedorea_seifrizii))))	(Phoenix_dactylifera	(Sabal_domingensis	Serenoa_repens))))	(Sclerosperma_profizianum	(Reinhardtia_simplex	(Reinhardtia_latisecta	Reinhardtia_paiewonskiana))))	Podococcus_barteri)	Orania_palindan)	Calamus_caryotoides);
((((((Hydriastele_microspadix	(Heterospathe_cagayanensis	Kentiopsis_piersoniorum))	((Burretiokentia_grandiflora	Manicaria_saccifera)	(((Oenocarpus_minor	Oenocarpus_bataua)	Prestoea_acuminata)	(Pelagodoxa_henryana	Geonoma_undata))))	(Chamaedorea_seifrizii	(Phoenix_dactylifera	(Sabal_domingensis	Serenoa_repens))))	Iriartea_deltoidea)	((Sclerosperma_profizianum	((Reinhardtia_simplex	(Reinhardtia_latisecta	Reinhardtia_paiewonskiana))	((Attalea_speciosa	(Pseudophoenix_vinifera	Roystonea_regia))	(Bactris_major	(Elaeis_guineensis	Elaeis_oleifera)))))	((Orania_palindan	Podococcus_barteri)	Nypa_fruticans)))	Calamus_caryotoides);
(((((((Hydriastele_microspadix	Kentiopsis_piersoniorum)	Heterospathe_cagayanensis)	((Manicaria_saccifera	(((Oenocarpus_minor	Oenocarpus_bataua)	Prestoea_acuminata)	(Pelagodoxa_henryana	Geonoma_undata)))	((Burretiokentia_grandiflora	Chamaedorea_seifrizii)	(Phoenix_dactylifera	(Sabal_domingensis	Serenoa_repens)))))	Iriartea_deltoidea)	(((Orania_palindan	Podococcus_barteri)	((Reinhardtia_simplex	(Reinhardtia_latisecta	Reinhardtia_paiewonskiana))	Sclerosperma_profizianum))	((Pseudophoenix_vinifera	Roystonea_regia)	(Attalea_speciosa	((Elaeis_guineensis	Elaeis_oleifera)	Bactris_major)))))	Nypa_fruticans)	Calamus_caryotoides);
((Chamaedorea_seifrizii	((((Pseudophoenix_vinifera	Roystonea_regia)	((Attalea_speciosa	((Elaeis_guineensis	Elaeis_oleifera)	Bactris_major))	(Podococcus_barteri	((Nypa_fruticans	(Reinhardtia_simplex	(Reinhardtia_latisecta	Reinhardtia_paiewonskiana)))	(Sclerosperma_profizianum	Orania_palindan)))))	((Sabal_domingensis	Serenoa_repens)	Phoenix_dactylifera))	((((Heterospathe_cagayanensis	Kentiopsis_piersoniorum)	Hydriastele_microspadix)	((Burretiokentia_grandiflora	Manicaria_saccifera)	(((Oenocarpus_minor	Oenocarpus_bataua)	Prestoea_acuminata)	(Pelagodoxa_henryana	Geonoma_undata))))	Iriartea_deltoidea)))	Calamus_caryotoides);
((Chamaedorea_seifrizii	((Burretiokentia_grandiflora	Iriartea_deltoidea)	(Geonoma_undata	(Manicaria_saccifera	(((Prestoea_acuminata	(Oenocarpus_minor	Oenocarpus_bataua))	Pelagodoxa_henryana)	((Pseudophoenix_vinifera	((Roystonea_regia	((Bactris_major	(Elaeis_guineensis	Elaeis_oleifera))	Attalea_speciosa))	(((((Reinhardtia_simplex	(Reinhardtia_latisecta	Reinhardtia_paiewonskiana))	Nypa_fruticans)	Sclerosperma_profizianum)	Podococcus_barteri)	(Orania_palindan	((Sabal_domingensis	Serenoa_repens)	Phoenix_dactylifera)))))	((Heterospathe_cagayanensis	Kentiopsis_piersoniorum)	Hydriastele_microspadix)))))))	Calamus_caryotoides);
((Chamaedorea_seifrizii	(((Reinhardtia_simplex	(Reinhardtia_latisecta	Reinhardtia_paiewonskiana))	Sclerosperma_profizianum)	((((Sabal_domingensis	Serenoa_repens)	Phoenix_dactylifera)	((Burretiokentia_grandiflora	Nypa_fruticans)	(Orania_palindan	Podococcus_barteri)))	(((((Heterospathe_cagayanensis	Kentiopsis_piersoniorum)	Hydriastele_microspadix)	(Manicaria_saccifera	(Geonoma_undata	((Prestoea_acuminata	(Oenocarpus_minor	Oenocarpus_bataua))	Pelagodoxa_henryana))))	Iriartea_deltoidea)	((Pseudophoenix_vinifera	Roystonea_regia)	((Bactris_major	(Elaeis_guineensis	Elaeis_oleifera))	Attalea_speciosa))))))	Calamus_caryotoides);
(((((Sabal_domingensis	Serenoa_repens)	Phoenix_dactylifera)	(Chamaedorea_seifrizii	((Burretiokentia_grandiflora	Iriartea_deltoidea)	((Manicaria_saccifera	(((Oenocarpus_bataua	Oenocarpus_minor)	Prestoea_acuminata)	(Pelagodoxa_henryana	Geonoma_undata)))	(Hydriastele_microspadix	(Heterospathe_cagayanensis	Kentiopsis_piersoniorum))))))	((((Sclerosperma_profizianum	Orania_palindan)	Podococcus_barteri)	((Reinhardtia_simplex	(Reinhardtia_latisecta	Reinhardtia_paiewonskiana))	(((Roystonea_regia	Pseudophoenix_vinifera)	Attalea_speciosa)	((Elaeis_oleifera	Elaeis_guineensis)	Bactris_major))))	Nypa_fruticans))	Calamus_caryotoides);
((((Podococcus_barteri	((((Sabal_domingensis	Serenoa_repens)	Phoenix_dactylifera)	((Iriartea_deltoidea	(Burretiokentia_grandiflora	Chamaedorea_seifrizii))	((Manicaria_saccifera	(((Oenocarpus_bataua	Oenocarpus_minor)	Prestoea_acuminata)	(Pelagodoxa_henryana	Geonoma_undata)))	(Hydriastele_microspadix	(Heterospathe_cagayanensis	Kentiopsis_piersoniorum)))))	(((Roystonea_regia	Pseudophoenix_vinifera)	(Attalea_speciosa	((Elaeis_oleifera	Elaeis_guineensis)	Bactris_major)))	(Sclerosperma_profizianum	(Reinhardtia_simplex	(Reinhardtia_latisecta	Reinhardtia_paiewonskiana))))))	Orania_palindan)	Nypa_fruticans)	Calamus_caryotoides);
(((Podococcus_barteri	((((Sabal_domingensis	(Burretiokentia_grandiflora	Serenoa_repens))	Phoenix_dactylifera)	((Iriartea_deltoidea	Chamaedorea_seifrizii)	(Manicaria_saccifera	((((Oenocarpus_bataua	Oenocarpus_minor)	Prestoea_acuminata)	(Pelagodoxa_henryana	Geonoma_undata))	(Hydriastele_microspadix	(Heterospathe_cagayanensis	Kentiopsis_piersoniorum))))))	((Nypa_fruticans	Sclerosperma_profizianum)	((Reinhardtia_simplex	(Reinhardtia_latisecta	Reinhardtia_paiewonskiana))	(((Elaeis_oleifera	Elaeis_guineensis)	Bactris_major)	((Roystonea_regia	Pseudophoenix_vinifera)	Attalea_speciosa))))))	Orania_palindan)	Calamus_caryotoides);
(((((Orania_palindan	((Sclerosperma_profizianum	(Reinhardtia_simplex	(Reinhardtia_latisecta	Reinhardtia_paiewonskiana)))	(Podococcus_barteri	((Roystonea_regia	Pseudophoenix_vinifera)	(Attalea_speciosa	((Elaeis_oleifera	Elaeis_guineensis)	Bactris_major))))))	(Geonoma_undata	(((Manicaria_saccifera	(((Oenocarpus_bataua	Oenocarpus_minor)	Prestoea_acuminata)	Pelagodoxa_henryana))	(Hydriastele_microspadix	(Heterospathe_cagayanensis	Kentiopsis_piersoniorum)))	Iriartea_deltoidea)))	((Serenoa_repens	Sabal_domingensis)	((Burretiokentia_grandiflora	Chamaedorea_seifrizii)	Phoenix_dactylifera)))	Nypa_fruticans)	Calamus_caryotoides);
(((((Sclerosperma_profizianum	((Reinhardtia_simplex	(Reinhardtia_latisecta	Reinhardtia_paiewonskiana))	(Attalea_speciosa	((Elaeis_oleifera	Elaeis_guineensis)	Bactris_major))))	(Podococcus_barteri	Orania_palindan))	((Roystonea_regia	Pseudophoenix_vinifera)	(((Burretiokentia_grandiflora	Iriartea_deltoidea)	(Manicaria_saccifera	Nypa_fruticans))	((Geonoma_undata	(((Oenocarpus_bataua	Oenocarpus_minor)	Prestoea_acuminata)	Pelagodoxa_henryana))	(Hydriastele_microspadix	(Heterospathe_cagayanensis	Kentiopsis_piersoniorum))))))	(((Serenoa_repens	Sabal_domingensis)	Phoenix_dactylifera)	Chamaedorea_seifrizii))	Calamus_caryotoides);
((Orania_palindan	(((((((Serenoa_repens	Sabal_domingensis)	Phoenix_dactylifera)	Chamaedorea_seifrizii)	(((Burretiokentia_grandiflora	Manicaria_saccifera)	(Geonoma_undata	(((Oenocarpus_bataua	Oenocarpus_minor)	Prestoea_acuminata)	Pelagodoxa_henryana)))	(Hydriastele_microspadix	(Heterospathe_cagayanensis	Kentiopsis_piersoniorum))))	Iriartea_deltoidea)	(Podococcus_barteri	(((Elaeis_oleifera	Elaeis_guineensis)	Bactris_major)	((Roystonea_regia	Pseudophoenix_vinifera)	Attalea_speciosa))))	(Sclerosperma_profizianum	(Nypa_fruticans	(Reinhardtia_simplex	(Reinhardtia_latisecta	Reinhardtia_paiewonskiana))))))	Calamus_caryotoides);
((((Serenoa_repens	Sabal_domingensis)	Phoenix_dactylifera)	(((Roystonea_regia	Pseudophoenix_vinifera)	(((Burretiokentia_grandiflora	Iriartea_deltoidea)	Chamaedorea_seifrizii)	((Hydriastele_microspadix	(Heterospathe_cagayanensis	Kentiopsis_piersoniorum))	(Manicaria_saccifera	(Geonoma_undata	(((Oenocarpus_bataua	Oenocarpus_minor)	Prestoea_acuminata)	Pelagodoxa_henryana))))))	(Podococcus_barteri	(((((Elaeis_oleifera	Elaeis_guineensis)	Bactris_major)	Attalea_speciosa)	(Reinhardtia_simplex	(Reinhardtia_latisecta	Reinhardtia_paiewonskiana)))	(Orania_palindan	(Nypa_fruticans	Sclerosperma_profizianum))))))	Calamus_caryotoides);
(((Oenocarpus_bataua	Oenocarpus_minor)	(Prestoea_acuminata	(Pelagodoxa_henryana	((Manicaria_saccifera	Geonoma_undata)	(((((Serenoa_repens	Sabal_domingensis)	Phoenix_dactylifera)	(((Podococcus_barteri	((Nypa_fruticans	Sclerosperma_profizianum)	(Reinhardtia_simplex	(Reinhardtia_latisecta	Reinhardtia_paiewonskiana))))	((((Elaeis_oleifera	Elaeis_guineensis)	Bactris_major)	Attalea_speciosa)	Orania_palindan))	(Roystonea_regia	Pseudophoenix_vinifera)))	((Burretiokentia_grandiflora	Iriartea_deltoidea)	Chamaedorea_seifrizii))	(Hydriastele_microspadix	(Heterospathe_cagayanensis	Kentiopsis_piersoniorum)))))))	Calamus_caryotoides);
((Orania_palindan	((Nypa_fruticans	Sclerosperma_profizianum)	(((Burretiokentia_grandiflora	Iriartea_deltoidea)	Podococcus_barteri)	(((Reinhardtia_simplex	(Reinhardtia_latisecta	Reinhardtia_paiewonskiana))	(((Elaeis_oleifera	Elaeis_guineensis)	Bactris_major)	((Roystonea_regia	Pseudophoenix_vinifera)	Attalea_speciosa)))	(((((Geonoma_undata	Pelagodoxa_henryana)	((Oenocarpus_bataua	Oenocarpus_minor)	Prestoea_acuminata))	(Hydriastele_microspadix	(Heterospathe_cagayanensis	Kentiopsis_piersoniorum)))	Manicaria_saccifera)	((Chamaedorea_seifrizii	Phoenix_dactylifera)	(Serenoa_repens	Sabal_domingensis)))))))	Calamus_caryotoides);
((Orania_palindan	(((Burretiokentia_grandiflora	Iriartea_deltoidea)	Podococcus_barteri)	(((Reinhardtia_simplex	(Reinhardtia_latisecta	Reinhardtia_paiewonskiana))	((Attalea_speciosa	((Elaeis_oleifera	Elaeis_guineensis)	Bactris_major))	(Roystonea_regia	Pseudophoenix_vinifera)))	((Nypa_fruticans	Sclerosperma_profizianum)	(((((Geonoma_undata	Pelagodoxa_henryana)	((Oenocarpus_bataua	Oenocarpus_minor)	Prestoea_acuminata))	(Hydriastele_microspadix	(Heterospathe_cagayanensis	Kentiopsis_piersoniorum)))	Manicaria_saccifera)	((Chamaedorea_seifrizii	Phoenix_dactylifera)	(Serenoa_repens	Sabal_domingensis)))))))	Calamus_caryotoides);
((Orania_palindan	(Sclerosperma_profizianum	(Iriartea_deltoidea	(Nypa_fruticans	((((Reinhardtia_simplex	(Reinhardtia_paiewonskiana	Reinhardtia_latisecta))	((Roystonea_regia	Pseudophoenix_vinifera)	(Attalea_speciosa	(Bactris_major	(Elaeis_oleifera	Elaeis_guineensis)))))	Podococcus_barteri)	(((Chamaedorea_seifrizii	Phoenix_dactylifera)	(Serenoa_repens	Sabal_domingensis))	((Burretiokentia_grandiflora	Manicaria_saccifera)	((Hydriastele_microspadix	(Heterospathe_cagayanensis	Kentiopsis_piersoniorum))	(Geonoma_undata	(Pelagodoxa_henryana	(Prestoea_acuminata	(Oenocarpus_minor	Oenocarpus_bataua))))))))))))	Calamus_caryotoides);
(((((Chamaedorea_seifrizii	(Phoenix_dactylifera	((Burretiokentia_grandiflora	Serenoa_repens)	Sabal_domingensis)))	(Iriartea_deltoidea	((Hydriastele_microspadix	(Heterospathe_cagayanensis	Kentiopsis_piersoniorum))	((Geonoma_undata	(Pelagodoxa_henryana	(Prestoea_acuminata	(Oenocarpus_minor	Oenocarpus_bataua))))	Manicaria_saccifera))))	((Podococcus_barteri	Orania_palindan)	(Sclerosperma_profizianum	((Reinhardtia_simplex	(Reinhardtia_paiewonskiana	Reinhardtia_latisecta))	((Roystonea_regia	Pseudophoenix_vinifera)	(Attalea_speciosa	(Bactris_major	(Elaeis_oleifera	Elaeis_guineensis))))))))	Nypa_fruticans)	Calamus_caryotoides);
((Orania_palindan	(((Sclerosperma_profizianum	(Nypa_fruticans	(Reinhardtia_simplex	(Reinhardtia_paiewonskiana	Reinhardtia_latisecta))))	((Roystonea_regia	Pseudophoenix_vinifera)	(Attalea_speciosa	(Bactris_major	(Elaeis_oleifera	Elaeis_guineensis)))))	(((Iriartea_deltoidea	Podococcus_barteri)	((Burretiokentia_grandiflora	Serenoa_repens)	(Sabal_domingensis	(Phoenix_dactylifera	Chamaedorea_seifrizii))))	(((Hydriastele_microspadix	(Heterospathe_cagayanensis	Kentiopsis_piersoniorum))	Manicaria_saccifera)	((Pelagodoxa_henryana	(Prestoea_acuminata	(Oenocarpus_minor	Oenocarpus_bataua)))	Geonoma_undata)))))	Calamus_caryotoides);
((((((Iriartea_deltoidea	((Geonoma_undata	Manicaria_saccifera)	((Pelagodoxa_henryana	(Prestoea_acuminata	(Oenocarpus_minor	Oenocarpus_bataua)))	(Hydriastele_microspadix	(Heterospathe_cagayanensis	Kentiopsis_piersoniorum)))))	((Serenoa_repens	Sabal_domingensis)	(Phoenix_dactylifera	Chamaedorea_seifrizii)))	(Podococcus_barteri	(Pseudophoenix_vinifera	(Reinhardtia_simplex	(Reinhardtia_paiewonskiana	Reinhardtia_latisecta)))))	((Burretiokentia_grandiflora	(Orania_palindan	Sclerosperma_profizianum))	((Elaeis_oleifera	Elaeis_guineensis)	((Roystonea_regia	Attalea_speciosa)	Bactris_major))))	Nypa_fruticans)	Calamus_caryotoides);
((Chamaedorea_seifrizii	((Iriartea_deltoidea	((((Geonoma_undata	Manicaria_saccifera)	(Pelagodoxa_henryana	(Prestoea_acuminata	(Oenocarpus_minor	Oenocarpus_bataua))))	(Hydriastele_microspadix	(Heterospathe_cagayanensis	Kentiopsis_piersoniorum)))	(((Serenoa_repens	Sabal_domingensis)	Phoenix_dactylifera)	((Sclerosperma_profizianum	(Nypa_fruticans	(Reinhardtia_simplex	(Reinhardtia_paiewonskiana	Reinhardtia_latisecta))))	((Podococcus_barteri	Orania_palindan)	((Roystonea_regia	Pseudophoenix_vinifera)	(Attalea_speciosa	(Bactris_major	(Elaeis_oleifera	Elaeis_guineensis)))))))))	Burretiokentia_grandiflora))	Calamus_caryotoides);
((Chamaedorea_seifrizii	((Iriartea_deltoidea	(Geonoma_undata	(Manicaria_saccifera	((Pelagodoxa_henryana	(Prestoea_acuminata	(Oenocarpus_minor	Oenocarpus_bataua)))	((Hydriastele_microspadix	(Heterospathe_cagayanensis	Kentiopsis_piersoniorum))	(((Serenoa_repens	Sabal_domingensis)	Phoenix_dactylifera)	(((Sclerosperma_profizianum	(Reinhardtia_simplex	(Reinhardtia_paiewonskiana	(Reinhardtia_latisecta	Nypa_fruticans))))	(Podococcus_barteri	Orania_palindan))	((Roystonea_regia	Pseudophoenix_vinifera)	(Attalea_speciosa	(Bactris_major	(Elaeis_oleifera	Elaeis_guineensis)))))))))))	Burretiokentia_grandiflora))	Calamus_caryotoides);
((Chamaedorea_seifrizii	(Iriartea_deltoidea	((((((Nypa_fruticans	Sclerosperma_profizianum)	Podococcus_barteri)	((Reinhardtia_simplex	(Reinhardtia_paiewonskiana	Reinhardtia_latisecta))	((Roystonea_regia	Pseudophoenix_vinifera)	(Attalea_speciosa	(Bactris_major	(Elaeis_oleifera	Elaeis_guineensis))))))	(((Burretiokentia_grandiflora	Serenoa_repens)	Sabal_domingensis)	Phoenix_dactylifera))	Orania_palindan)	((Manicaria_saccifera	(((Prestoea_acuminata	(Oenocarpus_minor	Oenocarpus_bataua))	Pelagodoxa_henryana)	Geonoma_undata))	(Hydriastele_microspadix	(Heterospathe_cagayanensis	Kentiopsis_piersoniorum))))))	Calamus_caryotoides);
((((Serenoa_repens	Sabal_domingensis)	Phoenix_dactylifera)	((((Manicaria_saccifera	(Pelagodoxa_henryana	(Geonoma_undata	(Prestoea_acuminata	(Oenocarpus_minor	Oenocarpus_bataua)))))	(Hydriastele_microspadix	(Heterospathe_cagayanensis	Kentiopsis_piersoniorum)))	(Chamaedorea_seifrizii	(Burretiokentia_grandiflora	Iriartea_deltoidea)))	(((Nypa_fruticans	(Orania_palindan	Podococcus_barteri))	((Reinhardtia_simplex	(Reinhardtia_paiewonskiana	Reinhardtia_latisecta))	((Bactris_major	(Elaeis_oleifera	Elaeis_guineensis))	((Roystonea_regia	Pseudophoenix_vinifera)	Attalea_speciosa))))	Sclerosperma_profizianum)))	Calamus_caryotoides);
(((Burretiokentia_grandiflora	Chamaedorea_seifrizii)	(Iriartea_deltoidea	(((Reinhardtia_simplex	((Podococcus_barteri	(Reinhardtia_paiewonskiana	Reinhardtia_latisecta))	((Nypa_fruticans	((Roystonea_regia	Pseudophoenix_vinifera)	(Attalea_speciosa	((Elaeis_oleifera	Elaeis_guineensis)	Bactris_major))))	(Orania_palindan	Sclerosperma_profizianum))))	((Serenoa_repens	Sabal_domingensis)	Phoenix_dactylifera))	((((Pelagodoxa_henryana	(Prestoea_acuminata	(Oenocarpus_minor	Oenocarpus_bataua)))	Manicaria_saccifera)	(Hydriastele_microspadix	(Heterospathe_cagayanensis	Kentiopsis_piersoniorum)))	Geonoma_undata))))	Calamus_caryotoides);
((Orania_palindan	((Podococcus_barteri	Reinhardtia_simplex)	((((Roystonea_regia	Pseudophoenix_vinifera)	Attalea_speciosa)	((Elaeis_oleifera	Elaeis_guineensis)	Bactris_major))	(((Nypa_fruticans	(Reinhardtia_paiewonskiana	Reinhardtia_latisecta))	Sclerosperma_profizianum)	((Serenoa_repens	(Sabal_domingensis	Phoenix_dactylifera))	((((Pelagodoxa_henryana	(Geonoma_undata	(Prestoea_acuminata	(Oenocarpus_minor	Oenocarpus_bataua))))	(Burretiokentia_grandiflora	Manicaria_saccifera))	(Hydriastele_microspadix	(Heterospathe_cagayanensis	Kentiopsis_piersoniorum)))	(Chamaedorea_seifrizii	Iriartea_deltoidea)))))))	Calamus_caryotoides);
(((((Sabal_domingensis	Serenoa_repens)	(Chamaedorea_seifrizii	Phoenix_dactylifera))	(((Iriartea_deltoidea	((((Burretiokentia_grandiflora	Manicaria_saccifera)	(Pelagodoxa_henryana	(Prestoea_acuminata	(Oenocarpus_minor	Oenocarpus_bataua))))	(Hydriastele_microspadix	(Kentiopsis_piersoniorum	Heterospathe_cagayanensis)))	Geonoma_undata))	(Pseudophoenix_vinifera	Roystonea_regia))	((Sclerosperma_profizianum	((Podococcus_barteri	Orania_palindan)	(Reinhardtia_simplex	(Reinhardtia_paiewonskiana	Reinhardtia_latisecta))))	(Attalea_speciosa	(Bactris_major	(Elaeis_guineensis	Elaeis_oleifera))))))	Nypa_fruticans)	Calamus_caryotoides);
((Orania_palindan	((((Sclerosperma_profizianum	(Reinhardtia_simplex	(Reinhardtia_paiewonskiana	Reinhardtia_latisecta)))	Nypa_fruticans)	(((((Burretiokentia_grandiflora	Manicaria_saccifera)	(Geonoma_undata	(Pelagodoxa_henryana	(Prestoea_acuminata	(Oenocarpus_minor	Oenocarpus_bataua)))))	(Hydriastele_microspadix	(Kentiopsis_piersoniorum	Heterospathe_cagayanensis)))	((Sabal_domingensis	Serenoa_repens)	(Chamaedorea_seifrizii	Phoenix_dactylifera)))	(Iriartea_deltoidea	((Pseudophoenix_vinifera	Roystonea_regia)	((Bactris_major	(Elaeis_guineensis	Elaeis_oleifera))	Attalea_speciosa)))))	Podococcus_barteri))	Calamus_caryotoides);
((((Nypa_fruticans	Sclerosperma_profizianum)	((Orania_palindan	(((((Sabal_domingensis	Serenoa_repens)	Phoenix_dactylifera)	Chamaedorea_seifrizii)	((Manicaria_saccifera	(Pelagodoxa_henryana	((Prestoea_acuminata	(Oenocarpus_minor	Oenocarpus_bataua))	Geonoma_undata)))	(Hydriastele_microspadix	(Kentiopsis_piersoniorum	Heterospathe_cagayanensis))))	(Burretiokentia_grandiflora	Iriartea_deltoidea)))	((Reinhardtia_simplex	(Reinhardtia_paiewonskiana	Reinhardtia_latisecta))	(((Bactris_major	(Pseudophoenix_vinifera	Roystonea_regia))	(Elaeis_guineensis	Elaeis_oleifera))	Attalea_speciosa))))	Podococcus_barteri)	Calamus_caryotoides);
(((Burretiokentia_grandiflora	Iriartea_deltoidea)	(((((Nypa_fruticans	(Podococcus_barteri	(Orania_palindan	Sclerosperma_profizianum)))	((Reinhardtia_simplex	(Reinhardtia_paiewonskiana	Reinhardtia_latisecta))	((Pseudophoenix_vinifera	Roystonea_regia)	(((Elaeis_guineensis	Elaeis_oleifera)	Bactris_major)	Attalea_speciosa))))	(Sabal_domingensis	(Serenoa_repens	Phoenix_dactylifera)))	((Manicaria_saccifera	(Pelagodoxa_henryana	((Prestoea_acuminata	(Oenocarpus_minor	Oenocarpus_bataua))	Geonoma_undata)))	(Hydriastele_microspadix	(Kentiopsis_piersoniorum	Heterospathe_cagayanensis))))	Chamaedorea_seifrizii))	Calamus_caryotoides);
((Orania_palindan	((Nypa_fruticans	Sclerosperma_profizianum)	(((Reinhardtia_simplex	(Reinhardtia_paiewonskiana	Reinhardtia_latisecta))	((Pseudophoenix_vinifera	Roystonea_regia)	(((Elaeis_guineensis	Elaeis_oleifera)	Bactris_major)	Attalea_speciosa)))	(((Burretiokentia_grandiflora	Iriartea_deltoidea)	Podococcus_barteri)	(((Chamaedorea_seifrizii	Phoenix_dactylifera)	(Sabal_domingensis	Serenoa_repens))	((Manicaria_saccifera	(Geonoma_undata	(Pelagodoxa_henryana	(Prestoea_acuminata	(Oenocarpus_minor	Oenocarpus_bataua)))))	(Hydriastele_microspadix	(Kentiopsis_piersoniorum	Heterospathe_cagayanensis))))))))	Calamus_caryotoides);
((Iriartea_deltoidea	(((((Sclerosperma_profizianum	(Nypa_fruticans	(Reinhardtia_simplex	(Reinhardtia_paiewonskiana	Reinhardtia_latisecta))))	((Podococcus_barteri	Orania_palindan)	((Pseudophoenix_vinifera	Roystonea_regia)	(((Elaeis_guineensis	Elaeis_oleifera)	Bactris_major)	Attalea_speciosa))))	(Phoenix_dactylifera	(Sabal_domingensis	Serenoa_repens)))	((Manicaria_saccifera	(Pelagodoxa_henryana	(Geonoma_undata	((Oenocarpus_minor	Oenocarpus_bataua)	Prestoea_acuminata))))	(Hydriastele_microspadix	(Kentiopsis_piersoniorum	Heterospathe_cagayanensis))))	(Chamaedorea_seifrizii	Burretiokentia_grandiflora)))	Calamus_caryotoides);
(((((((Pseudophoenix_vinifera	Roystonea_regia)	(((Elaeis_guineensis	Elaeis_oleifera)	Bactris_major)	Attalea_speciosa))	((Sclerosperma_profizianum	(Nypa_fruticans	(Reinhardtia_simplex	(Reinhardtia_paiewonskiana	Reinhardtia_latisecta))))	(((Burretiokentia_grandiflora	Iriartea_deltoidea)	Podococcus_barteri)	Orania_palindan)))	(Phoenix_dactylifera	(Sabal_domingensis	Serenoa_repens)))	(((Manicaria_saccifera	(Pelagodoxa_henryana	((Oenocarpus_minor	Oenocarpus_bataua)	Prestoea_acuminata)))	(Hydriastele_microspadix	(Kentiopsis_piersoniorum	Heterospathe_cagayanensis)))	Geonoma_undata))	Chamaedorea_seifrizii)	Calamus_caryotoides);
((Orania_palindan	(Sclerosperma_profizianum	(Nypa_fruticans	(((Iriartea_deltoidea	Podococcus_barteri)	((((Burretiokentia_grandiflora	Chamaedorea_seifrizii)	Phoenix_dactylifera)	(Sabal_domingensis	Serenoa_repens))	((Manicaria_saccifera	(Geonoma_undata	(Pelagodoxa_henryana	((Oenocarpus_minor	Oenocarpus_bataua)	Prestoea_acuminata))))	(Hydriastele_microspadix	(Kentiopsis_piersoniorum	Heterospathe_cagayanensis)))))	(((Elaeis_guineensis	Elaeis_oleifera)	Bactris_major)	(((Pseudophoenix_vinifera	Roystonea_regia)	Attalea_speciosa)	(Reinhardtia_simplex	(Reinhardtia_paiewonskiana	Reinhardtia_latisecta))))))))	Calamus_caryotoides);
(((Chamaedorea_seifrizii	((Geonoma_undata	(Pelagodoxa_henryana	((Oenocarpus_minor	Oenocarpus_bataua)	Prestoea_acuminata)))	(((((Nypa_fruticans	(Podococcus_barteri	((Orania_palindan	Sclerosperma_profizianum)	((Reinhardtia_simplex	(Reinhardtia_paiewonskiana	Reinhardtia_latisecta))	((Attalea_speciosa	((Elaeis_guineensis	Elaeis_oleifera)	Bactris_major))	(Pseudophoenix_vinifera	Roystonea_regia))))))	(Phoenix_dactylifera	(Sabal_domingensis	Serenoa_repens)))	(Hydriastele_microspadix	(Kentiopsis_piersoniorum	Heterospathe_cagayanensis)))	Iriartea_deltoidea)	Manicaria_saccifera)))	Burretiokentia_grandiflora)	Calamus_caryotoides);
((Chamaedorea_seifrizii	(((Sclerosperma_profizianum	((Nypa_fruticans	(Orania_palindan	Podococcus_barteri))	((Reinhardtia_simplex	(Reinhardtia_paiewonskiana	Reinhardtia_latisecta))	((Attalea_speciosa	((Elaeis_guineensis	Elaeis_oleifera)	Bactris_major))	(Pseudophoenix_vinifera	Roystonea_regia)))))	(Phoenix_dactylifera	(Sabal_domingensis	Serenoa_repens)))	((((Geonoma_undata	(Pelagodoxa_henryana	((Oenocarpus_minor	Oenocarpus_bataua)	Prestoea_acuminata)))	Manicaria_saccifera)	(Hydriastele_microspadix	(Kentiopsis_piersoniorum	Heterospathe_cagayanensis)))	(Burretiokentia_grandiflora	Iriartea_deltoidea))))	Calamus_caryotoides);
((Chamaedorea_seifrizii	(((((Hydriastele_microspadix	(Kentiopsis_piersoniorum	Heterospathe_cagayanensis))	(Pelagodoxa_henryana	(Prestoea_acuminata	(Oenocarpus_minor	Oenocarpus_bataua))))	Manicaria_saccifera)	(((Phoenix_dactylifera	(Serenoa_repens	Sabal_domingensis))	(Nypa_fruticans	(((Orania_palindan	(Burretiokentia_grandiflora	Podococcus_barteri))	Sclerosperma_profizianum)	((Reinhardtia_simplex	(Reinhardtia_latisecta	Reinhardtia_paiewonskiana))	((Roystonea_regia	Pseudophoenix_vinifera)	(((Elaeis_guineensis	Elaeis_oleifera)	Bactris_major)	Attalea_speciosa))))))	Iriartea_deltoidea))	Geonoma_undata))	Calamus_caryotoides);
(((((((Kentiopsis_piersoniorum	Heterospathe_cagayanensis)	((Pelagodoxa_henryana	(Prestoea_acuminata	(Oenocarpus_minor	Oenocarpus_bataua)))	Manicaria_saccifera))	Hydriastele_microspadix)	(Chamaedorea_seifrizii	(Burretiokentia_grandiflora	Iriartea_deltoidea)))	((((Reinhardtia_simplex	(Reinhardtia_latisecta	Reinhardtia_paiewonskiana))	((Bactris_major	(Roystonea_regia	Pseudophoenix_vinifera))	((Elaeis_guineensis	Elaeis_oleifera)	Attalea_speciosa)))	((Podococcus_barteri	Orania_palindan)	((Phoenix_dactylifera	(Serenoa_repens	Sabal_domingensis))	Sclerosperma_profizianum)))	Nypa_fruticans))	Geonoma_undata)	Calamus_caryotoides);
((((Orania_palindan	(((Reinhardtia_simplex	(Reinhardtia_latisecta	Reinhardtia_paiewonskiana))	(Sclerosperma_profizianum	Podococcus_barteri))	((Bactris_major	(Attalea_speciosa	((Burretiokentia_grandiflora	Roystonea_regia)	Pseudophoenix_vinifera)))	(Elaeis_guineensis	Elaeis_oleifera))))	((((Hydriastele_microspadix	(Kentiopsis_piersoniorum	Heterospathe_cagayanensis))	((Pelagodoxa_henryana	(Geonoma_undata	(Prestoea_acuminata	(Oenocarpus_minor	Oenocarpus_bataua))))	Manicaria_saccifera))	(Iriartea_deltoidea	Chamaedorea_seifrizii))	(Phoenix_dactylifera	(Serenoa_repens	Sabal_domingensis))))	Nypa_fruticans)	Calamus_caryotoides);
((Geonoma_undata	((Burretiokentia_grandiflora	Manicaria_saccifera)	((((Iriartea_deltoidea	((Roystonea_regia	Pseudophoenix_vinifera)	(((Chamaedorea_seifrizii	Sabal_domingensis)	(Phoenix_dactylifera	Serenoa_repens))	(Nypa_fruticans	((((Orania_palindan	Sclerosperma_profizianum)	(Reinhardtia_simplex	(Reinhardtia_latisecta	Reinhardtia_paiewonskiana)))	Podococcus_barteri)	((Bactris_major	(Elaeis_oleifera	Elaeis_guineensis))	Attalea_speciosa))))))	(Hydriastele_microspadix	(Kentiopsis_piersoniorum	Heterospathe_cagayanensis)))	Pelagodoxa_henryana)	(Prestoea_acuminata	(Oenocarpus_minor	Oenocarpus_bataua)))))	Calamus_caryotoides);
((Chamaedorea_seifrizii	((((((Bactris_major	(Elaeis_oleifera	Elaeis_guineensis))	Attalea_speciosa)	(((Sclerosperma_profizianum	(Nypa_fruticans	(Reinhardtia_simplex	(Reinhardtia_latisecta	Reinhardtia_paiewonskiana))))	(Iriartea_deltoidea	Podococcus_barteri))	Orania_palindan))	(Roystonea_regia	Pseudophoenix_vinifera))	((Hydriastele_microspadix	(((Pelagodoxa_henryana	(Prestoea_acuminata	(Oenocarpus_minor	Oenocarpus_bataua)))	Manicaria_saccifera)	(Kentiopsis_piersoniorum	Heterospathe_cagayanensis)))	Geonoma_undata))	(((Burretiokentia_grandiflora	Serenoa_repens)	Phoenix_dactylifera)	Sabal_domingensis)))	Calamus_caryotoides);
((Chamaedorea_seifrizii	((Burretiokentia_grandiflora	Iriartea_deltoidea)	(((Hydriastele_microspadix	(Kentiopsis_piersoniorum	Heterospathe_cagayanensis))	((Geonoma_undata	Manicaria_saccifera)	(Pelagodoxa_henryana	(Prestoea_acuminata	(Oenocarpus_minor	Oenocarpus_bataua)))))	((Phoenix_dactylifera	(Sabal_domingensis	Serenoa_repens))	((((Orania_palindan	Sclerosperma_profizianum)	(Reinhardtia_simplex	(Reinhardtia_latisecta	Reinhardtia_paiewonskiana)))	((Bactris_major	((Nypa_fruticans	Elaeis_oleifera)	Elaeis_guineensis))	Podococcus_barteri))	(Attalea_speciosa	(Roystonea_regia	Pseudophoenix_vinifera)))))))	Calamus_caryotoides);
((Orania_palindan	(Sclerosperma_profizianum	(Nypa_fruticans	((((Pelagodoxa_henryana	(Geonoma_undata	(Prestoea_acuminata	(Oenocarpus_minor	Oenocarpus_bataua))))	((Hydriastele_microspadix	(Kentiopsis_piersoniorum	Heterospathe_cagayanensis))	Manicaria_saccifera))	((Chamaedorea_seifrizii	Phoenix_dactylifera)	(Sabal_domingensis	Serenoa_repens)))	((((Roystonea_regia	Pseudophoenix_vinifera)	(Reinhardtia_simplex	(Reinhardtia_latisecta	Reinhardtia_paiewonskiana)))	(Attalea_speciosa	(Bactris_major	(Elaeis_oleifera	Elaeis_guineensis))))	(Podococcus_barteri	(Burretiokentia_grandiflora	Iriartea_deltoidea)))))))	Calamus_caryotoides);
((((((Hydriastele_microspadix	(Kentiopsis_piersoniorum	Heterospathe_cagayanensis))	(Manicaria_saccifera	(Geonoma_undata	((Prestoea_acuminata	(Oenocarpus_minor	Oenocarpus_bataua))	Pelagodoxa_henryana))))	(Chamaedorea_seifrizii	(Phoenix_dactylifera	(Sabal_domingensis	Serenoa_repens))))	((Burretiokentia_grandiflora	Iriartea_deltoidea)	((Roystonea_regia	Pseudophoenix_vinifera)	((Podococcus_barteri	(Orania_palindan	Sclerosperma_profizianum))	((Reinhardtia_simplex	(Reinhardtia_latisecta	Reinhardtia_paiewonskiana))	(Attalea_speciosa	(Bactris_major	(Elaeis_oleifera	Elaeis_guineensis))))))))	Nypa_fruticans)	Calamus_caryotoides);
((((Burretiokentia_grandiflora	Iriartea_deltoidea)	((Reinhardtia_simplex	(Reinhardtia_latisecta	Reinhardtia_paiewonskiana))	(((Nypa_fruticans	((Roystonea_regia	Pseudophoenix_vinifera)	(Attalea_speciosa	(Bactris_major	(Elaeis_oleifera	Elaeis_guineensis)))))	(Orania_palindan	((((Hydriastele_microspadix	(Kentiopsis_piersoniorum	Heterospathe_cagayanensis))	(Manicaria_saccifera	(Geonoma_undata	((Prestoea_acuminata	(Oenocarpus_minor	Oenocarpus_bataua))	Pelagodoxa_henryana))))	(Phoenix_dactylifera	(Sabal_domingensis	Serenoa_repens)))	Podococcus_barteri)))	Sclerosperma_profizianum)))	Chamaedorea_seifrizii)	Calamus_caryotoides);
((Orania_palindan	(Sclerosperma_profizianum	(((Reinhardtia_simplex	(Reinhardtia_latisecta	Reinhardtia_paiewonskiana))	((Bactris_major	(Elaeis_oleifera	Elaeis_guineensis))	((Roystonea_regia	Pseudophoenix_vinifera)	Attalea_speciosa)))	(Podococcus_barteri	(Nypa_fruticans	(((Geonoma_undata	Iriartea_deltoidea)	((((Prestoea_acuminata	(Oenocarpus_minor	Oenocarpus_bataua))	Pelagodoxa_henryana)	(Burretiokentia_grandiflora	Manicaria_saccifera))	((Kentiopsis_piersoniorum	Heterospathe_cagayanensis)	Hydriastele_microspadix)))	((Chamaedorea_seifrizii	Phoenix_dactylifera)	(Sabal_domingensis	Serenoa_repens))))))))	Calamus_caryotoides);
((((Podococcus_barteri	((Sclerosperma_profizianum	((Phoenix_dactylifera	(Sabal_domingensis	Serenoa_repens))	(((Hydriastele_microspadix	(Kentiopsis_piersoniorum	Heterospathe_cagayanensis))	((Burretiokentia_grandiflora	Manicaria_saccifera)	((Pelagodoxa_henryana	Geonoma_undata)	(Prestoea_acuminata	(Oenocarpus_bataua	Oenocarpus_minor)))))	(Iriartea_deltoidea	Chamaedorea_seifrizii))))	(((Roystonea_regia	Pseudophoenix_vinifera)	(((Elaeis_guineensis	Elaeis_oleifera)	Bactris_major)	Attalea_speciosa))	((Reinhardtia_latisecta	Reinhardtia_paiewonskiana)	Reinhardtia_simplex))))	Orania_palindan)	Nypa_fruticans)	Calamus_caryotoides);
((Burretiokentia_grandiflora	(Manicaria_saccifera	((((((Attalea_speciosa	(Roystonea_regia	Pseudophoenix_vinifera))	((Elaeis_guineensis	Elaeis_oleifera)	Bactris_major))	Orania_palindan)	(((Sclerosperma_profizianum	(Nypa_fruticans	((Reinhardtia_latisecta	Reinhardtia_paiewonskiana)	Reinhardtia_simplex)))	Podococcus_barteri)	Iriartea_deltoidea))	(Hydriastele_microspadix	(Kentiopsis_piersoniorum	Heterospathe_cagayanensis)))	(((Pelagodoxa_henryana	Geonoma_undata)	(Prestoea_acuminata	(Oenocarpus_bataua	Oenocarpus_minor)))	((Chamaedorea_seifrizii	Phoenix_dactylifera)	(Sabal_domingensis	Serenoa_repens))))))	Calamus_caryotoides);
(((((((Hydriastele_microspadix	(Kentiopsis_piersoniorum	Heterospathe_cagayanensis))	(Manicaria_saccifera	((Pelagodoxa_henryana	Geonoma_undata)	(Prestoea_acuminata	(Oenocarpus_bataua	Oenocarpus_minor)))))	(Chamaedorea_seifrizii	(Phoenix_dactylifera	(Sabal_domingensis	Serenoa_repens))))	(Burretiokentia_grandiflora	Iriartea_deltoidea))	((((Attalea_speciosa	(Roystonea_regia	Pseudophoenix_vinifera))	((Elaeis_guineensis	Elaeis_oleifera)	Bactris_major))	(Sclerosperma_profizianum	((Reinhardtia_latisecta	Reinhardtia_paiewonskiana)	Reinhardtia_simplex)))	(Podococcus_barteri	Orania_palindan)))	Nypa_fruticans)	Calamus_caryotoides);
((Nypa_fruticans	(Orania_palindan	((Sclerosperma_profizianum	(((Phoenix_dactylifera	(Sabal_domingensis	Serenoa_repens))	(((Hydriastele_microspadix	(Kentiopsis_piersoniorum	Heterospathe_cagayanensis))	(Manicaria_saccifera	((Pelagodoxa_henryana	Geonoma_undata)	(Prestoea_acuminata	(Oenocarpus_bataua	Oenocarpus_minor)))))	((Burretiokentia_grandiflora	Iriartea_deltoidea)	Chamaedorea_seifrizii)))	(((Roystonea_regia	Pseudophoenix_vinifera)	(((Elaeis_guineensis	Elaeis_oleifera)	Bactris_major)	Attalea_speciosa))	((Reinhardtia_latisecta	Reinhardtia_paiewonskiana)	Reinhardtia_simplex))))	Podococcus_barteri)))	Calamus_caryotoides);
((Chamaedorea_seifrizii	((((Roystonea_regia	Pseudophoenix_vinifera)	((Hydriastele_microspadix	(Kentiopsis_piersoniorum	Heterospathe_cagayanensis))	((Geonoma_undata	Manicaria_saccifera)	(Pelagodoxa_henryana	(Prestoea_acuminata	(Oenocarpus_bataua	Oenocarpus_minor))))))	(Iriartea_deltoidea	((((Podococcus_barteri	Orania_palindan)	(((Elaeis_guineensis	Elaeis_oleifera)	Bactris_major)	Attalea_speciosa))	(Nypa_fruticans	(Sclerosperma_profizianum	((Reinhardtia_latisecta	Reinhardtia_paiewonskiana)	Reinhardtia_simplex))))	(Phoenix_dactylifera	(Sabal_domingensis	Serenoa_repens)))))	Burretiokentia_grandiflora))	Calamus_caryotoides);
((((Phoenix_dactylifera	(Sabal_domingensis	Serenoa_repens))	(((Pelagodoxa_henryana	(Prestoea_acuminata	(Oenocarpus_bataua	Oenocarpus_minor)))	((Manicaria_saccifera	Burretiokentia_grandiflora)	((Roystonea_regia	Pseudophoenix_vinifera)	(((Elaeis_guineensis	Elaeis_oleifera)	Bactris_major)	Attalea_speciosa))))	(((Geonoma_undata	Orania_palindan)	(Hydriastele_microspadix	(Kentiopsis_piersoniorum	Heterospathe_cagayanensis)))	(Podococcus_barteri	(Sclerosperma_profizianum	((Iriartea_deltoidea	Chamaedorea_seifrizii)	((Reinhardtia_latisecta	Reinhardtia_paiewonskiana)	Reinhardtia_simplex)))))))	Nypa_fruticans)	Calamus_caryotoides);
((Geonoma_undata	((Pelagodoxa_henryana	(Prestoea_acuminata	(Oenocarpus_bataua	Oenocarpus_minor)))	(((((Orania_palindan	((Nypa_fruticans	((Sclerosperma_profizianum	(Chamaedorea_seifrizii	((Reinhardtia_latisecta	Reinhardtia_paiewonskiana)	Reinhardtia_simplex)))	Podococcus_barteri))	((Roystonea_regia	Pseudophoenix_vinifera)	(((Elaeis_guineensis	Elaeis_oleifera)	Bactris_major)	Attalea_speciosa))))	(Phoenix_dactylifera	(Sabal_domingensis	Serenoa_repens)))	Iriartea_deltoidea)	(Hydriastele_microspadix	(Kentiopsis_piersoniorum	Heterospathe_cagayanensis)))	(Burretiokentia_grandiflora	Manicaria_saccifera))))	Calamus_caryotoides);
(((Prestoea_acuminata	(Oenocarpus_bataua	Oenocarpus_minor))	((((Chamaedorea_seifrizii	(Phoenix_dactylifera	(Sabal_domingensis	Serenoa_repens)))	((Hydriastele_microspadix	(Kentiopsis_piersoniorum	Heterospathe_cagayanensis))	((((Roystonea_regia	Pseudophoenix_vinifera)	(((Elaeis_guineensis	Elaeis_oleifera)	Bactris_major)	Attalea_speciosa))	((Podococcus_barteri	Orania_palindan)	((Nypa_fruticans	((Reinhardtia_latisecta	Reinhardtia_paiewonskiana)	Reinhardtia_simplex))	Sclerosperma_profizianum)))	Iriartea_deltoidea)))	(Geonoma_undata	(Burretiokentia_grandiflora	Manicaria_saccifera)))	Pelagodoxa_henryana))	Calamus_caryotoides);
((((((Manicaria_saccifera	((Prestoea_acuminata	(Oenocarpus_bataua	Oenocarpus_minor))	(Pelagodoxa_henryana	Geonoma_undata)))	((Kentiopsis_piersoniorum	Heterospathe_cagayanensis)	Hydriastele_microspadix))	((Phoenix_dactylifera	(Sabal_domingensis	(Burretiokentia_grandiflora	Serenoa_repens)))	(((Sclerosperma_profizianum	Nypa_fruticans)	(Podococcus_barteri	Orania_palindan))	(((Reinhardtia_latisecta	Reinhardtia_paiewonskiana)	Reinhardtia_simplex)	(((Elaeis_guineensis	((Roystonea_regia	Pseudophoenix_vinifera)	Elaeis_oleifera))	Bactris_major)	Attalea_speciosa)))))	Iriartea_deltoidea)	Chamaedorea_seifrizii)	Calamus_caryotoides);
((((((Manicaria_saccifera	((Prestoea_acuminata	(Oenocarpus_bataua	Oenocarpus_minor))	(Pelagodoxa_henryana	Geonoma_undata)))	((Kentiopsis_piersoniorum	Heterospathe_cagayanensis)	Hydriastele_microspadix))	((Serenoa_repens	(Phoenix_dactylifera	Sabal_domingensis))	((Sclerosperma_profizianum	(Nypa_fruticans	(Orania_palindan	Podococcus_barteri)))	(((Reinhardtia_latisecta	Reinhardtia_paiewonskiana)	Reinhardtia_simplex)	((((Elaeis_oleifera	Elaeis_guineensis)	Bactris_major)	Attalea_speciosa)	(Roystonea_regia	Pseudophoenix_vinifera))))))	(Burretiokentia_grandiflora	Iriartea_deltoidea))	Chamaedorea_seifrizii)	Calamus_caryotoides);
((Sabal_domingensis	((((Sclerosperma_profizianum	(((Nypa_fruticans	(Podococcus_barteri	Orania_palindan))	(Reinhardtia_simplex	(Reinhardtia_latisecta	Reinhardtia_paiewonskiana)))	((Attalea_speciosa	((Elaeis_oleifera	Elaeis_guineensis)	Bactris_major))	(Pseudophoenix_vinifera	Roystonea_regia))))	(((Manicaria_saccifera	((Heterospathe_cagayanensis	Kentiopsis_piersoniorum)	Hydriastele_microspadix))	((Geonoma_undata	Pelagodoxa_henryana)	(Prestoea_acuminata	(Oenocarpus_minor	Oenocarpus_bataua))))	(Iriartea_deltoidea	Chamaedorea_seifrizii)))	(Burretiokentia_grandiflora	Serenoa_repens))	Phoenix_dactylifera))	Calamus_caryotoides);
((Orania_palindan	(((((Reinhardtia_simplex	(Reinhardtia_latisecta	Reinhardtia_paiewonskiana))	((Bactris_major	(Attalea_speciosa	(Elaeis_oleifera	Elaeis_guineensis)))	(Pseudophoenix_vinifera	Roystonea_regia)))	(Sclerosperma_profizianum	(((((Heterospathe_cagayanensis	Kentiopsis_piersoniorum)	(Hydriastele_microspadix	((Pelagodoxa_henryana	(Prestoea_acuminata	(Oenocarpus_minor	Oenocarpus_bataua)))	(Burretiokentia_grandiflora	Manicaria_saccifera))))	Geonoma_undata)	(Iriartea_deltoidea	Chamaedorea_seifrizii))	(Phoenix_dactylifera	(Serenoa_repens	Sabal_domingensis)))))	Nypa_fruticans)	Podococcus_barteri))	Calamus_caryotoides);
(((Orania_palindan	(((((Burretiokentia_grandiflora	Iriartea_deltoidea)	Chamaedorea_seifrizii)	(Nypa_fruticans	(Sclerosperma_profizianum	(Reinhardtia_simplex	(Reinhardtia_latisecta	Reinhardtia_paiewonskiana)))))	((Attalea_speciosa	((Elaeis_oleifera	Elaeis_guineensis)	Bactris_major))	(Pseudophoenix_vinifera	Roystonea_regia)))	(((Hydriastele_microspadix	(Kentiopsis_piersoniorum	Heterospathe_cagayanensis))	((Geonoma_undata	(Pelagodoxa_henryana	(Prestoea_acuminata	(Oenocarpus_minor	Oenocarpus_bataua))))	Manicaria_saccifera))	(Phoenix_dactylifera	(Serenoa_repens	Sabal_domingensis)))))	Podococcus_barteri)	Calamus_caryotoides);
(((Orania_palindan	((((((Hydriastele_microspadix	(Kentiopsis_piersoniorum	Heterospathe_cagayanensis))	((Geonoma_undata	(Pelagodoxa_henryana	(Prestoea_acuminata	(Oenocarpus_minor	Oenocarpus_bataua))))	Manicaria_saccifera))	(((Elaeis_oleifera	Elaeis_guineensis)	Bactris_major)	((Pseudophoenix_vinifera	Roystonea_regia)	Attalea_speciosa)))	((((Burretiokentia_grandiflora	Iriartea_deltoidea)	Chamaedorea_seifrizii)	Sclerosperma_profizianum)	(Reinhardtia_simplex	(Reinhardtia_latisecta	Reinhardtia_paiewonskiana))))	(Phoenix_dactylifera	(Serenoa_repens	Sabal_domingensis)))	Podococcus_barteri))	Nypa_fruticans)	Calamus_caryotoides);
(((((((Hydriastele_microspadix	(Kentiopsis_piersoniorum	Heterospathe_cagayanensis))	((Geonoma_undata	(Pelagodoxa_henryana	(Prestoea_acuminata	(Oenocarpus_minor	Oenocarpus_bataua))))	Manicaria_saccifera))	(((((Orania_palindan	Podococcus_barteri)	(Sclerosperma_profizianum	((Reinhardtia_simplex	(Reinhardtia_latisecta	Reinhardtia_paiewonskiana))	Nypa_fruticans)))	(Attalea_speciosa	((Elaeis_oleifera	Elaeis_guineensis)	Bactris_major)))	(Pseudophoenix_vinifera	Roystonea_regia))	(Phoenix_dactylifera	(Serenoa_repens	Sabal_domingensis))))	Chamaedorea_seifrizii)	Burretiokentia_grandiflora)	Iriartea_deltoidea)	Calamus_caryotoides);
((((Geonoma_undata	(Chamaedorea_seifrizii	(Burretiokentia_grandiflora	Iriartea_deltoidea)))	(((Hydriastele_microspadix	(Kentiopsis_piersoniorum	Heterospathe_cagayanensis))	((((Oenocarpus_minor	Oenocarpus_bataua)	Prestoea_acuminata)	Pelagodoxa_henryana)	Manicaria_saccifera))	((((Orania_palindan	Podococcus_barteri)	((Sclerosperma_profizianum	(Reinhardtia_simplex	(Reinhardtia_latisecta	Reinhardtia_paiewonskiana)))	(Attalea_speciosa	((Elaeis_oleifera	Elaeis_guineensis)	Bactris_major))))	(Pseudophoenix_vinifera	Roystonea_regia))	(Phoenix_dactylifera	(Serenoa_repens	Sabal_domingensis)))))	Nypa_fruticans)	Calamus_caryotoides);
(((Burretiokentia_grandiflora	Iriartea_deltoidea)	(((Reinhardtia_simplex	(Reinhardtia_latisecta	Reinhardtia_paiewonskiana))	((Podococcus_barteri	(Nypa_fruticans	((Attalea_speciosa	((Elaeis_oleifera	Elaeis_guineensis)	Bactris_major))	(Pseudophoenix_vinifera	Roystonea_regia))))	(Orania_palindan	Sclerosperma_profizianum)))	(((((((Oenocarpus_minor	Oenocarpus_bataua)	Prestoea_acuminata)	Pelagodoxa_henryana)	Geonoma_undata)	Manicaria_saccifera)	(Chamaedorea_seifrizii	(Phoenix_dactylifera	(Serenoa_repens	Sabal_domingensis))))	(Hydriastele_microspadix	(Kentiopsis_piersoniorum	Heterospathe_cagayanensis)))))	Calamus_caryotoides);
(((Orania_palindan	((Sclerosperma_profizianum	(((Reinhardtia_simplex	(Reinhardtia_latisecta	Reinhardtia_paiewonskiana))	((Podococcus_barteri	(((Hydriastele_microspadix	(Kentiopsis_piersoniorum	Heterospathe_cagayanensis))	(((((Oenocarpus_minor	Oenocarpus_bataua)	Prestoea_acuminata)	Pelagodoxa_henryana)	Geonoma_undata)	Manicaria_saccifera))	(Pseudophoenix_vinifera	Roystonea_regia)))	(Attalea_speciosa	((Elaeis_oleifera	Elaeis_guineensis)	Bactris_major))))	Iriartea_deltoidea))	((Serenoa_repens	Sabal_domingensis)	((Burretiokentia_grandiflora	Chamaedorea_seifrizii)	Phoenix_dactylifera))))	Nypa_fruticans)	Calamus_caryotoides);
((Orania_palindan	(Podococcus_barteri	(((((((Nypa_fruticans	Elaeis_oleifera)	Elaeis_guineensis)	Bactris_major)	((Pseudophoenix_vinifera	Roystonea_regia)	Attalea_speciosa))	(Iriartea_deltoidea	((Chamaedorea_seifrizii	(Phoenix_dactylifera	(Serenoa_repens	Sabal_domingensis)))	(((Hydriastele_microspadix	(Kentiopsis_piersoniorum	Heterospathe_cagayanensis))	((((Oenocarpus_minor	Oenocarpus_bataua)	Prestoea_acuminata)	Pelagodoxa_henryana)	(Burretiokentia_grandiflora	Manicaria_saccifera)))	Geonoma_undata))))	Sclerosperma_profizianum)	(Reinhardtia_simplex	(Reinhardtia_latisecta	Reinhardtia_paiewonskiana)))))	Calamus_caryotoides);
((Chamaedorea_seifrizii	((((((Burretiokentia_grandiflora	Pseudophoenix_vinifera)	Roystonea_regia)	((((Sclerosperma_profizianum	(Serenoa_repens	Orania_palindan))	Nypa_fruticans)	((Reinhardtia_simplex	(Reinhardtia_latisecta	Reinhardtia_paiewonskiana))	(Attalea_speciosa	((Elaeis_oleifera	Elaeis_guineensis)	Bactris_major))))	Podococcus_barteri))	(Sabal_domingensis	Phoenix_dactylifera))	((((Geonoma_undata	Pelagodoxa_henryana)	((Oenocarpus_minor	Oenocarpus_bataua)	Prestoea_acuminata))	Manicaria_saccifera)	((Heterospathe_cagayanensis	Kentiopsis_piersoniorum)	Hydriastele_microspadix)))	Iriartea_deltoidea))	Calamus_caryotoides);
(((Burretiokentia_grandiflora	Chamaedorea_seifrizii)	(Iriartea_deltoidea	((((Hydriastele_microspadix	(Heterospathe_cagayanensis	Kentiopsis_piersoniorum))	(Manicaria_saccifera	(((Oenocarpus_minor	Oenocarpus_bataua)	Prestoea_acuminata)	Pelagodoxa_henryana)))	Geonoma_undata)	((((Sclerosperma_profizianum	Orania_palindan)	((Reinhardtia_simplex	(Reinhardtia_paiewonskiana	Reinhardtia_latisecta))	((Pseudophoenix_vinifera	Roystonea_regia)	((Bactris_major	(Elaeis_guineensis	Elaeis_oleifera))	Attalea_speciosa))))	(Nypa_fruticans	Podococcus_barteri))	((Serenoa_repens	Sabal_domingensis)	Phoenix_dactylifera)))))	Calamus_caryotoides);
(((Burretiokentia_grandiflora	Chamaedorea_seifrizii)	(Iriartea_deltoidea	(((((Oenocarpus_minor	Oenocarpus_bataua)	Prestoea_acuminata)	Pelagodoxa_henryana)	((Hydriastele_microspadix	(Heterospathe_cagayanensis	Kentiopsis_piersoniorum))	(Geonoma_undata	Manicaria_saccifera)))	(((((Bactris_major	(Pseudophoenix_vinifera	Roystonea_regia))	((Elaeis_guineensis	Elaeis_oleifera)	Attalea_speciosa))	(((Reinhardtia_simplex	(Reinhardtia_paiewonskiana	Reinhardtia_latisecta))	Sclerosperma_profizianum)	Nypa_fruticans))	(Podococcus_barteri	Orania_palindan))	(Sabal_domingensis	(Phoenix_dactylifera	Serenoa_repens))))))	Calamus_caryotoides);
((Chamaedorea_seifrizii	((Burretiokentia_grandiflora	Iriartea_deltoidea)	(((((Oenocarpus_minor	Oenocarpus_bataua)	Prestoea_acuminata)	Pelagodoxa_henryana)	(((((Podococcus_barteri	Orania_palindan)	((Reinhardtia_simplex	(Reinhardtia_paiewonskiana	Reinhardtia_latisecta))	(Nypa_fruticans	Sclerosperma_profizianum)))	(((Elaeis_guineensis	Elaeis_oleifera)	Bactris_major)	(Attalea_speciosa	(Pseudophoenix_vinifera	Roystonea_regia))))	(Phoenix_dactylifera	(Serenoa_repens	Sabal_domingensis)))	(Hydriastele_microspadix	(Heterospathe_cagayanensis	Kentiopsis_piersoniorum))))	(Geonoma_undata	Manicaria_saccifera))))	Calamus_caryotoides);
((Chamaedorea_seifrizii	((Burretiokentia_grandiflora	Iriartea_deltoidea)	((((((Podococcus_barteri	Nypa_fruticans)	Orania_palindan)	Sclerosperma_profizianum)	((Reinhardtia_simplex	(Reinhardtia_paiewonskiana	Reinhardtia_latisecta))	((Pseudophoenix_vinifera	Roystonea_regia)	((Elaeis_guineensis	Elaeis_oleifera)	(Attalea_speciosa	Bactris_major)))))	(Phoenix_dactylifera	(Serenoa_repens	Sabal_domingensis)))	((Hydriastele_microspadix	(Heterospathe_cagayanensis	Kentiopsis_piersoniorum))	(Manicaria_saccifera	(Geonoma_undata	(((Oenocarpus_minor	Oenocarpus_bataua)	Prestoea_acuminata)	Pelagodoxa_henryana)))))))	Calamus_caryotoides);
((((((Geonoma_undata	((Bactris_major	(Attalea_speciosa	Roystonea_regia))	((Reinhardtia_simplex	(Reinhardtia_paiewonskiana	Reinhardtia_latisecta))	(Elaeis_guineensis	(Nypa_fruticans	Elaeis_oleifera)))))	(Podococcus_barteri	Orania_palindan))	Sclerosperma_profizianum)	(Chamaedorea_seifrizii	(Phoenix_dactylifera	((Burretiokentia_grandiflora	Serenoa_repens)	Sabal_domingensis))))	((Pseudophoenix_vinifera	Iriartea_deltoidea)	(Hydriastele_microspadix	((Heterospathe_cagayanensis	Kentiopsis_piersoniorum)	(Manicaria_saccifera	(((Oenocarpus_minor	Oenocarpus_bataua)	Prestoea_acuminata)	Pelagodoxa_henryana))))))	Calamus_caryotoides);
((Chamaedorea_seifrizii	(((((Burretiokentia_grandiflora	Serenoa_repens)	Podococcus_barteri)	((Nypa_fruticans	Sabal_domingensis)	Phoenix_dactylifera))	(((((Bactris_major	Roystonea_regia)	(Elaeis_guineensis	Elaeis_oleifera))	Attalea_speciosa)	(Reinhardtia_simplex	(Reinhardtia_paiewonskiana	Reinhardtia_latisecta)))	(Orania_palindan	Sclerosperma_profizianum)))	((Pseudophoenix_vinifera	Iriartea_deltoidea)	((Manicaria_saccifera	(Pelagodoxa_henryana	(Geonoma_undata	((Oenocarpus_minor	Oenocarpus_bataua)	Prestoea_acuminata))))	(Hydriastele_microspadix	(Heterospathe_cagayanensis	Kentiopsis_piersoniorum))))))	Calamus_caryotoides);
(((Burretiokentia_grandiflora	Iriartea_deltoidea)	(Chamaedorea_seifrizii	(((Manicaria_saccifera	Geonoma_undata)	(((Kentiopsis_piersoniorum	(Hydriastele_microspadix	Heterospathe_cagayanensis))	(Nypa_fruticans	((((Phoenix_dactylifera	(Serenoa_repens	Sabal_domingensis))	Podococcus_barteri)	Sclerosperma_profizianum)	(((((Bactris_major	(Elaeis_guineensis	Elaeis_oleifera))	Attalea_speciosa)	Roystonea_regia)	(Reinhardtia_simplex	(Reinhardtia_paiewonskiana	Reinhardtia_latisecta)))	Orania_palindan))))	((Prestoea_acuminata	(Oenocarpus_minor	Oenocarpus_bataua))	Pelagodoxa_henryana)))	Pseudophoenix_vinifera)))	Calamus_caryotoides);
(((Burretiokentia_grandiflora	Chamaedorea_seifrizii)	(Iriartea_deltoidea	(((Phoenix_dactylifera	(Serenoa_repens	Sabal_domingensis))	(((Reinhardtia_simplex	(Reinhardtia_paiewonskiana	Reinhardtia_latisecta))	(Orania_palindan	Sclerosperma_profizianum))	(((Bactris_major	(Nypa_fruticans	(Elaeis_guineensis	Elaeis_oleifera)))	(Attalea_speciosa	(Pseudophoenix_vinifera	Roystonea_regia)))	Podococcus_barteri)))	((Manicaria_saccifera	((Prestoea_acuminata	(Oenocarpus_minor	Oenocarpus_bataua))	(Pelagodoxa_henryana	Geonoma_undata)))	(Heterospathe_cagayanensis	(Kentiopsis_piersoniorum	Hydriastele_microspadix))))))	Calamus_caryotoides);
((Chamaedorea_seifrizii	(((Phoenix_dactylifera	(Serenoa_repens	Sabal_domingensis))	(((Prestoea_acuminata	(Oenocarpus_minor	Oenocarpus_bataua))	Pelagodoxa_henryana)	((Hydriastele_microspadix	(Heterospathe_cagayanensis	Kentiopsis_piersoniorum))	(((Burretiokentia_grandiflora	(Iriartea_deltoidea	Podococcus_barteri))	(Nypa_fruticans	(Orania_palindan	Sclerosperma_profizianum)))	((Reinhardtia_simplex	(Reinhardtia_paiewonskiana	Reinhardtia_latisecta))	((Bactris_major	(Elaeis_guineensis	Elaeis_oleifera))	(Attalea_speciosa	(Pseudophoenix_vinifera	Roystonea_regia))))))))	(Geonoma_undata	Manicaria_saccifera)))	Calamus_caryotoides);
(((Orania_palindan	(Podococcus_barteri	(((Attalea_speciosa	((Elaeis_guineensis	Elaeis_oleifera)	Bactris_major))	(((((Prestoea_acuminata	(Oenocarpus_minor	Oenocarpus_bataua))	Pelagodoxa_henryana)	(Manicaria_saccifera	Geonoma_undata))	(Hydriastele_microspadix	(Heterospathe_cagayanensis	Kentiopsis_piersoniorum)))	(Phoenix_dactylifera	(Serenoa_repens	Sabal_domingensis))))	((Pseudophoenix_vinifera	Roystonea_regia)	(((Burretiokentia_grandiflora	Iriartea_deltoidea)	Chamaedorea_seifrizii)	(Sclerosperma_profizianum	(Reinhardtia_simplex	(Reinhardtia_paiewonskiana	Reinhardtia_latisecta))))))))	Nypa_fruticans)	Calamus_caryotoides);
((Burretiokentia_grandiflora	((((((Pelagodoxa_henryana	(Geonoma_undata	((Oenocarpus_bataua	Oenocarpus_minor)	Prestoea_acuminata)))	Manicaria_saccifera)	((Kentiopsis_piersoniorum	Heterospathe_cagayanensis)	Hydriastele_microspadix))	(Chamaedorea_seifrizii	((Sabal_domingensis	Serenoa_repens)	Phoenix_dactylifera)))	Iriartea_deltoidea)	((Podococcus_barteri	(Nypa_fruticans	(Sclerosperma_profizianum	Orania_palindan)))	((Reinhardtia_simplex	(Reinhardtia_latisecta	Reinhardtia_paiewonskiana))	((Pseudophoenix_vinifera	Roystonea_regia)	(((Elaeis_guineensis	Elaeis_oleifera)	Bactris_major)	Attalea_speciosa))))))	Calamus_caryotoides);
(((((((Reinhardtia_simplex	(Reinhardtia_latisecta	Reinhardtia_paiewonskiana))	((Pseudophoenix_vinifera	Roystonea_regia)	(((Elaeis_guineensis	Elaeis_oleifera)	Bactris_major)	Attalea_speciosa)))	((Podococcus_barteri	Sclerosperma_profizianum)	Nypa_fruticans))	Orania_palindan)	Iriartea_deltoidea)	((((Pelagodoxa_henryana	(Geonoma_undata	((Oenocarpus_bataua	Oenocarpus_minor)	Prestoea_acuminata)))	(Burretiokentia_grandiflora	Manicaria_saccifera))	((Kentiopsis_piersoniorum	Heterospathe_cagayanensis)	Hydriastele_microspadix))	(Chamaedorea_seifrizii	((Sabal_domingensis	Serenoa_repens)	Phoenix_dactylifera))))	Calamus_caryotoides);
((Chamaedorea_seifrizii	(((Sabal_domingensis	Serenoa_repens)	Phoenix_dactylifera)	((((((Reinhardtia_simplex	(Reinhardtia_latisecta	Reinhardtia_paiewonskiana))	(((Elaeis_guineensis	Elaeis_oleifera)	Bactris_major)	(Attalea_speciosa	(Pseudophoenix_vinifera	Roystonea_regia))))	(Nypa_fruticans	(Orania_palindan	Sclerosperma_profizianum)))	Podococcus_barteri)	(Burretiokentia_grandiflora	Iriartea_deltoidea))	((((Pelagodoxa_henryana	((Oenocarpus_bataua	Oenocarpus_minor)	Prestoea_acuminata))	Manicaria_saccifera)	((Kentiopsis_piersoniorum	Heterospathe_cagayanensis)	Hydriastele_microspadix))	Geonoma_undata))))	Calamus_caryotoides);
(((Orania_palindan	(Podococcus_barteri	(((((Manicaria_saccifera	(Geonoma_undata	(Pelagodoxa_henryana	((Oenocarpus_bataua	Oenocarpus_minor)	Prestoea_acuminata))))	((Kentiopsis_piersoniorum	Heterospathe_cagayanensis)	Hydriastele_microspadix))	(Chamaedorea_seifrizii	((Sabal_domingensis	Serenoa_repens)	Phoenix_dactylifera)))	((((Attalea_speciosa	(Elaeis_guineensis	Elaeis_oleifera))	Bactris_major)	Roystonea_regia)	(Reinhardtia_simplex	(Reinhardtia_latisecta	Reinhardtia_paiewonskiana))))	(((Burretiokentia_grandiflora	Iriartea_deltoidea)	Pseudophoenix_vinifera)	Sclerosperma_profizianum))))	Nypa_fruticans)	Calamus_caryotoides);
(((Chamaedorea_seifrizii	(((((Geonoma_undata	(Pelagodoxa_henryana	((Oenocarpus_bataua	Oenocarpus_minor)	Prestoea_acuminata)))	Manicaria_saccifera)	(((((((Elaeis_guineensis	Elaeis_oleifera)	Bactris_major)	Attalea_speciosa)	(Pseudophoenix_vinifera	Roystonea_regia))	((Orania_palindan	Podococcus_barteri)	(Sclerosperma_profizianum	(Nypa_fruticans	(Reinhardtia_simplex	(Reinhardtia_latisecta	Reinhardtia_paiewonskiana))))))	Iriartea_deltoidea)	((Kentiopsis_piersoniorum	Heterospathe_cagayanensis)	Hydriastele_microspadix)))	(Sabal_domingensis	Serenoa_repens))	Phoenix_dactylifera))	Burretiokentia_grandiflora)	Calamus_caryotoides);
(((Chamaedorea_seifrizii	(Phoenix_dactylifera	(Sabal_domingensis	Serenoa_repens)))	(((((Burretiokentia_grandiflora	Iriartea_deltoidea)	Podococcus_barteri)	(Nypa_fruticans	(Reinhardtia_simplex	(Reinhardtia_latisecta	Reinhardtia_paiewonskiana))))	((Orania_palindan	Sclerosperma_profizianum)	((((Elaeis_guineensis	Elaeis_oleifera)	Bactris_major)	Attalea_speciosa)	(Pseudophoenix_vinifera	Roystonea_regia))))	((((Oenocarpus_bataua	Oenocarpus_minor)	Prestoea_acuminata)	((((Kentiopsis_piersoniorum	Heterospathe_cagayanensis)	Hydriastele_microspadix)	Pelagodoxa_henryana)	Manicaria_saccifera))	Geonoma_undata)))	Calamus_caryotoides);
(((((Burretiokentia_grandiflora	Iriartea_deltoidea)	Podococcus_barteri)	((((Sclerosperma_profizianum	(Reinhardtia_simplex	(Reinhardtia_latisecta	Reinhardtia_paiewonskiana)))	(Bactris_major	((Attalea_speciosa	(Pseudophoenix_vinifera	Roystonea_regia))	(Nypa_fruticans	(Elaeis_guineensis	Elaeis_oleifera)))))	Orania_palindan)	((((Kentiopsis_piersoniorum	Heterospathe_cagayanensis)	Hydriastele_microspadix)	(Manicaria_saccifera	(Pelagodoxa_henryana	((Oenocarpus_bataua	Oenocarpus_minor)	Prestoea_acuminata))))	((Sabal_domingensis	Chamaedorea_seifrizii)	(Phoenix_dactylifera	Serenoa_repens)))))	Geonoma_undata)	Calamus_caryotoides);
((((Oenocarpus_bataua	Oenocarpus_minor)	Prestoea_acuminata)	(((((Serenoa_repens	(Sabal_domingensis	(Chamaedorea_seifrizii	Phoenix_dactylifera)))	(Nypa_fruticans	((((Orania_palindan	Sclerosperma_profizianum)	Podococcus_barteri)	(Reinhardtia_simplex	(Reinhardtia_latisecta	Reinhardtia_paiewonskiana)))	(Attalea_speciosa	(Bactris_major	(Elaeis_guineensis	Elaeis_oleifera))))))	(Pseudophoenix_vinifera	Roystonea_regia))	Iriartea_deltoidea)	((((Kentiopsis_piersoniorum	Heterospathe_cagayanensis)	Hydriastele_microspadix)	(Geonoma_undata	(Burretiokentia_grandiflora	Manicaria_saccifera)))	Pelagodoxa_henryana)))	Calamus_caryotoides);
((((Iriartea_deltoidea	(Manicaria_saccifera	(((Pelagodoxa_henryana	((Oenocarpus_bataua	Oenocarpus_minor)	Prestoea_acuminata))	Geonoma_undata)	((((Phoenix_dactylifera	((Nypa_fruticans	Serenoa_repens)	Sabal_domingensis))	(Podococcus_barteri	(((Reinhardtia_simplex	(Reinhardtia_latisecta	Reinhardtia_paiewonskiana))	(Bactris_major	((Elaeis_guineensis	Elaeis_oleifera)	Attalea_speciosa)))	(Orania_palindan	Sclerosperma_profizianum))))	(Pseudophoenix_vinifera	Roystonea_regia))	((Kentiopsis_piersoniorum	Heterospathe_cagayanensis)	Hydriastele_microspadix)))))	Chamaedorea_seifrizii)	Burretiokentia_grandiflora)	Calamus_caryotoides);
(((((Manicaria_saccifera	(((Kentiopsis_piersoniorum	Heterospathe_cagayanensis)	Hydriastele_microspadix)	((Pelagodoxa_henryana	((Oenocarpus_bataua	Oenocarpus_minor)	Prestoea_acuminata))	Geonoma_undata)))	(Chamaedorea_seifrizii	(Phoenix_dactylifera	((Burretiokentia_grandiflora	Serenoa_repens)	Sabal_domingensis))))	(Podococcus_barteri	(((Reinhardtia_simplex	(Reinhardtia_latisecta	Reinhardtia_paiewonskiana))	((Pseudophoenix_vinifera	Roystonea_regia)	(Attalea_speciosa	(Bactris_major	(Elaeis_guineensis	Elaeis_oleifera)))))	((Orania_palindan	Sclerosperma_profizianum)	Nypa_fruticans))))	Iriartea_deltoidea)	Calamus_caryotoides);
((((((Phoenix_dactylifera	(Serenoa_repens	Sabal_domingensis))	Chamaedorea_seifrizii)	((Hydriastele_microspadix	(Heterospathe_cagayanensis	Kentiopsis_piersoniorum))	((Pelagodoxa_henryana	(Geonoma_undata	((Oenocarpus_minor	Oenocarpus_bataua)	Prestoea_acuminata)))	Manicaria_saccifera)))	(((Orania_palindan	((Bactris_major	(Elaeis_guineensis	Elaeis_oleifera))	Attalea_speciosa))	((Podococcus_barteri	(Iriartea_deltoidea	Burretiokentia_grandiflora))	(Sclerosperma_profizianum	(Reinhardtia_simplex	(Reinhardtia_paiewonskiana	Reinhardtia_latisecta)))))	(Pseudophoenix_vinifera	Roystonea_regia)))	Nypa_fruticans)	Calamus_caryotoides);
((Chamaedorea_seifrizii	(((((Pelagodoxa_henryana	((Oenocarpus_minor	Oenocarpus_bataua)	Prestoea_acuminata))	(Kentiopsis_piersoniorum	(Hydriastele_microspadix	Heterospathe_cagayanensis)))	(((((Sclerosperma_profizianum	(Nypa_fruticans	(Reinhardtia_simplex	(Reinhardtia_paiewonskiana	Reinhardtia_latisecta))))	Podococcus_barteri)	((Pseudophoenix_vinifera	Roystonea_regia)	((Bactris_major	(Elaeis_guineensis	Elaeis_oleifera))	Attalea_speciosa)))	Orania_palindan)	(Phoenix_dactylifera	(Serenoa_repens	Sabal_domingensis))))	(Geonoma_undata	Manicaria_saccifera))	(Iriartea_deltoidea	Burretiokentia_grandiflora)))	Calamus_caryotoides);
((Chamaedorea_seifrizii	(((((Sclerosperma_profizianum	(Phoenix_dactylifera	(Serenoa_repens	Sabal_domingensis)))	((((Pelagodoxa_henryana	((Oenocarpus_minor	Oenocarpus_bataua)	Prestoea_acuminata))	(Reinhardtia_simplex	(Reinhardtia_paiewonskiana	Reinhardtia_latisecta)))	((Bactris_major	(Elaeis_guineensis	Elaeis_oleifera))	(Attalea_speciosa	(Pseudophoenix_vinifera	Roystonea_regia))))	(Hydriastele_microspadix	(Heterospathe_cagayanensis	Kentiopsis_piersoniorum))))	(Podococcus_barteri	Orania_palindan))	((Nypa_fruticans	Geonoma_undata)	Manicaria_saccifera))	(Iriartea_deltoidea	Burretiokentia_grandiflora)))	Calamus_caryotoides);
((Chamaedorea_seifrizii	((((Phoenix_dactylifera	(Serenoa_repens	Sabal_domingensis))	((((Orania_palindan	(Geonoma_undata	(Nypa_fruticans	Sclerosperma_profizianum)))	(Reinhardtia_simplex	(Reinhardtia_paiewonskiana	Reinhardtia_latisecta)))	((Bactris_major	(Elaeis_guineensis	Elaeis_oleifera))	Attalea_speciosa))	Podococcus_barteri))	((Hydriastele_microspadix	(Heterospathe_cagayanensis	((Pseudophoenix_vinifera	Roystonea_regia)	Kentiopsis_piersoniorum)))	((Pelagodoxa_henryana	((Oenocarpus_minor	Oenocarpus_bataua)	Prestoea_acuminata))	Manicaria_saccifera)))	(Iriartea_deltoidea	Burretiokentia_grandiflora)))	Calamus_caryotoides);
((Chamaedorea_seifrizii	((((Sclerosperma_profizianum	(Hydriastele_microspadix	(Heterospathe_cagayanensis	Kentiopsis_piersoniorum)))	((Bactris_major	((Pseudophoenix_vinifera	Roystonea_regia)	Attalea_speciosa))	((Elaeis_guineensis	Elaeis_oleifera)	(Reinhardtia_simplex	(Reinhardtia_paiewonskiana	Reinhardtia_latisecta)))))	((((Phoenix_dactylifera	((Nypa_fruticans	Serenoa_repens)	Sabal_domingensis))	(Pelagodoxa_henryana	(Geonoma_undata	((Oenocarpus_minor	Oenocarpus_bataua)	Prestoea_acuminata))))	(Burretiokentia_grandiflora	Manicaria_saccifera))	(Podococcus_barteri	Orania_palindan)))	Iriartea_deltoidea))	Calamus_caryotoides);
((((Burretiokentia_grandiflora	Iriartea_deltoidea)	Podococcus_barteri)	((Chamaedorea_seifrizii	(Phoenix_dactylifera	(Serenoa_repens	Sabal_domingensis)))	(((((Nypa_fruticans	(Elaeis_guineensis	Elaeis_oleifera))	(Reinhardtia_simplex	(Reinhardtia_paiewonskiana	Reinhardtia_latisecta)))	Orania_palindan)	Sclerosperma_profizianum)	((Bactris_major	((Pseudophoenix_vinifera	Roystonea_regia)	Attalea_speciosa))	((Manicaria_saccifera	(Geonoma_undata	(((Oenocarpus_minor	Oenocarpus_bataua)	Prestoea_acuminata)	Pelagodoxa_henryana)))	(Hydriastele_microspadix	(Heterospathe_cagayanensis	Kentiopsis_piersoniorum)))))))	Calamus_caryotoides);
(((Podococcus_barteri	(((((Pseudophoenix_vinifera	Roystonea_regia)	(Attalea_speciosa	((Elaeis_guineensis	Elaeis_oleifera)	Bactris_major)))	(Reinhardtia_simplex	(Reinhardtia_paiewonskiana	Reinhardtia_latisecta)))	(Orania_palindan	Sclerosperma_profizianum))	((Phoenix_dactylifera	(Serenoa_repens	Sabal_domingensis))	(((Manicaria_saccifera	(Geonoma_undata	(((Oenocarpus_minor	Oenocarpus_bataua)	Prestoea_acuminata)	Pelagodoxa_henryana)))	(Hydriastele_microspadix	(Heterospathe_cagayanensis	Kentiopsis_piersoniorum)))	((Burretiokentia_grandiflora	Iriartea_deltoidea)	Chamaedorea_seifrizii)))))	Nypa_fruticans)	Calamus_caryotoides);
(((Chamaedorea_seifrizii	((((((Podococcus_barteri	Orania_palindan)	(Sclerosperma_profizianum	(Nypa_fruticans	(Reinhardtia_simplex	(Reinhardtia_paiewonskiana	Reinhardtia_latisecta)))))	((Pseudophoenix_vinifera	Roystonea_regia)	(Attalea_speciosa	((Elaeis_guineensis	Elaeis_oleifera)	Bactris_major))))	(Phoenix_dactylifera	(Serenoa_repens	Sabal_domingensis)))	(((Manicaria_saccifera	(((Oenocarpus_minor	Oenocarpus_bataua)	Prestoea_acuminata)	Pelagodoxa_henryana))	(Hydriastele_microspadix	(Heterospathe_cagayanensis	Kentiopsis_piersoniorum)))	Geonoma_undata))	Iriartea_deltoidea))	Burretiokentia_grandiflora)	Calamus_caryotoides);
((Orania_palindan	(((Attalea_speciosa	((Elaeis_guineensis	Elaeis_oleifera)	(Bactris_major	(Pseudophoenix_vinifera	Roystonea_regia))))	(Reinhardtia_simplex	(Reinhardtia_paiewonskiana	Reinhardtia_latisecta)))	((Podococcus_barteri	(((Chamaedorea_seifrizii	Phoenix_dactylifera)	(Serenoa_repens	Sabal_domingensis))	(Nypa_fruticans	(((Manicaria_saccifera	(Geonoma_undata	(((Oenocarpus_minor	Oenocarpus_bataua)	Prestoea_acuminata)	Pelagodoxa_henryana)))	(Hydriastele_microspadix	(Heterospathe_cagayanensis	Kentiopsis_piersoniorum)))	(Burretiokentia_grandiflora	Iriartea_deltoidea)))))	Sclerosperma_profizianum)))	Calamus_caryotoides);
((Chamaedorea_seifrizii	(Burretiokentia_grandiflora	((((Manicaria_saccifera	(Geonoma_undata	(((Oenocarpus_minor	Oenocarpus_bataua)	Prestoea_acuminata)	Pelagodoxa_henryana)))	(Hydriastele_microspadix	(Heterospathe_cagayanensis	Kentiopsis_piersoniorum)))	(((((Attalea_speciosa	((Elaeis_guineensis	Elaeis_oleifera)	Bactris_major))	(Pseudophoenix_vinifera	Roystonea_regia))	((Nypa_fruticans	Sclerosperma_profizianum)	(Reinhardtia_simplex	(Reinhardtia_paiewonskiana	Reinhardtia_latisecta))))	(Podococcus_barteri	Orania_palindan))	((Sabal_domingensis	Serenoa_repens)	Phoenix_dactylifera)))	Iriartea_deltoidea)))	Calamus_caryotoides);
(((Burretiokentia_grandiflora	Chamaedorea_seifrizii)	((Iriartea_deltoidea	(((Manicaria_saccifera	(Pelagodoxa_henryana	(Geonoma_undata	(Prestoea_acuminata	(Oenocarpus_bataua	Oenocarpus_minor)))))	(Hydriastele_microspadix	(Heterospathe_cagayanensis	Kentiopsis_piersoniorum)))	(Pseudophoenix_vinifera	Roystonea_regia)))	(((((Nypa_fruticans	(Sclerosperma_profizianum	(Reinhardtia_simplex	(Reinhardtia_paiewonskiana	Reinhardtia_latisecta))))	Podococcus_barteri)	Orania_palindan)	(Attalea_speciosa	(Bactris_major	(Elaeis_guineensis	Elaeis_oleifera))))	(Phoenix_dactylifera	(Sabal_domingensis	Serenoa_repens)))))	Calamus_caryotoides);
((((Chamaedorea_seifrizii	(Sabal_domingensis	(Serenoa_repens	Phoenix_dactylifera)))	((((Pelagodoxa_henryana	(Prestoea_acuminata	(Oenocarpus_bataua	Oenocarpus_minor)))	Manicaria_saccifera)	(Kentiopsis_piersoniorum	(Hydriastele_microspadix	Heterospathe_cagayanensis)))	((((Bactris_major	(Nypa_fruticans	(Elaeis_guineensis	Elaeis_oleifera)))	(Pseudophoenix_vinifera	Roystonea_regia))	Attalea_speciosa)	((Orania_palindan	Sclerosperma_profizianum)	((Reinhardtia_simplex	(Reinhardtia_paiewonskiana	Reinhardtia_latisecta))	((Iriartea_deltoidea	Burretiokentia_grandiflora)	Podococcus_barteri))))))	Geonoma_undata)	Calamus_caryotoides);
((Chamaedorea_seifrizii	(((((Pelagodoxa_henryana	(Prestoea_acuminata	(Oenocarpus_bataua	Oenocarpus_minor)))	(Geonoma_undata	Manicaria_saccifera))	(Hydriastele_microspadix	(Heterospathe_cagayanensis	((Pseudophoenix_vinifera	Roystonea_regia)	Kentiopsis_piersoniorum))))	(((Podococcus_barteri	((Reinhardtia_simplex	(Reinhardtia_paiewonskiana	Reinhardtia_latisecta))	((Orania_palindan	Sclerosperma_profizianum)	Nypa_fruticans)))	(Attalea_speciosa	(Bactris_major	(Elaeis_guineensis	Elaeis_oleifera))))	((Serenoa_repens	Phoenix_dactylifera)	Sabal_domingensis)))	(Iriartea_deltoidea	Burretiokentia_grandiflora)))	Calamus_caryotoides);
((Orania_palindan	((((Phoenix_dactylifera	(Sabal_domingensis	Serenoa_repens))	(Chamaedorea_seifrizii	(Iriartea_deltoidea	(((Burretiokentia_grandiflora	Manicaria_saccifera)	(Pelagodoxa_henryana	(Geonoma_undata	(Prestoea_acuminata	(Oenocarpus_bataua	Oenocarpus_minor)))))	(Hydriastele_microspadix	(Heterospathe_cagayanensis	Kentiopsis_piersoniorum))))))	(Podococcus_barteri	(Nypa_fruticans	((Reinhardtia_simplex	(Reinhardtia_paiewonskiana	Reinhardtia_latisecta))	Sclerosperma_profizianum))))	((((Elaeis_guineensis	Elaeis_oleifera)	Bactris_major)	Attalea_speciosa)	(Pseudophoenix_vinifera	Roystonea_regia))))	Calamus_caryotoides);
((((Phoenix_dactylifera	(Sabal_domingensis	Serenoa_repens))	(((Burretiokentia_grandiflora	Iriartea_deltoidea)	Chamaedorea_seifrizii)	((((Heterospathe_cagayanensis	Kentiopsis_piersoniorum)	Hydriastele_microspadix)	Manicaria_saccifera)	(Pelagodoxa_henryana	(Geonoma_undata	(Prestoea_acuminata	(Oenocarpus_bataua	Oenocarpus_minor)))))))	(((((((Elaeis_guineensis	Elaeis_oleifera)	Bactris_major)	Attalea_speciosa)	(Pseudophoenix_vinifera	Roystonea_regia))	(Reinhardtia_simplex	(Reinhardtia_paiewonskiana	Reinhardtia_latisecta)))	(Orania_palindan	(Nypa_fruticans	Sclerosperma_profizianum)))	Podococcus_barteri))	Calamus_caryotoides);
((((((Podococcus_barteri	Orania_palindan)	Sclerosperma_profizianum)	((Geonoma_undata	(((Elaeis_guineensis	Elaeis_oleifera)	((Pseudophoenix_vinifera	Roystonea_regia)	Attalea_speciosa))	Bactris_major))	(Reinhardtia_simplex	(Reinhardtia_paiewonskiana	Reinhardtia_latisecta))))	Nypa_fruticans)	((Burretiokentia_grandiflora	Iriartea_deltoidea)	((Chamaedorea_seifrizii	(Sabal_domingensis	(Serenoa_repens	Phoenix_dactylifera)))	(((Heterospathe_cagayanensis	Kentiopsis_piersoniorum)	Hydriastele_microspadix)	(Manicaria_saccifera	(Pelagodoxa_henryana	(Prestoea_acuminata	(Oenocarpus_bataua	Oenocarpus_minor))))))))	Calamus_caryotoides);
(((Orania_palindan	(Sclerosperma_profizianum	((((Pseudophoenix_vinifera	Roystonea_regia)	(((Elaeis_guineensis	Elaeis_oleifera)	Bactris_major)	Attalea_speciosa))	(Iriartea_deltoidea	(((Burretiokentia_grandiflora	Chamaedorea_seifrizii)	(Phoenix_dactylifera	(Sabal_domingensis	Serenoa_repens)))	((((Manicaria_saccifera	(Geonoma_undata	(Pelagodoxa_henryana	(Prestoea_acuminata	(Oenocarpus_bataua	Oenocarpus_minor)))))	Kentiopsis_piersoniorum)	Heterospathe_cagayanensis)	Hydriastele_microspadix))))	((Reinhardtia_simplex	(Reinhardtia_paiewonskiana	Reinhardtia_latisecta))	Podococcus_barteri))))	Nypa_fruticans)	Calamus_caryotoides);
((Orania_palindan	((((Iriartea_deltoidea	Burretiokentia_grandiflora)	Chamaedorea_seifrizii)	((Sclerosperma_profizianum	((Pelagodoxa_henryana	((Prestoea_acuminata	(Oenocarpus_bataua	Oenocarpus_minor))	Geonoma_undata))	(Heterospathe_cagayanensis	(Hydriastele_microspadix	Kentiopsis_piersoniorum))))	Manicaria_saccifera))	(((Reinhardtia_simplex	(Reinhardtia_paiewonskiana	Reinhardtia_latisecta))	(Attalea_speciosa	((Bactris_major	(Pseudophoenix_vinifera	Roystonea_regia))	(Elaeis_guineensis	Elaeis_oleifera))))	(((Phoenix_dactylifera	(Sabal_domingensis	Serenoa_repens))	Nypa_fruticans)	Podococcus_barteri))))	Calamus_caryotoides);
((Chamaedorea_seifrizii	(((((Kentiopsis_piersoniorum	Hydriastele_microspadix)	Heterospathe_cagayanensis)	(Manicaria_saccifera	(Pelagodoxa_henryana	((Prestoea_acuminata	(Oenocarpus_bataua	Oenocarpus_minor))	Geonoma_undata))))	(((Podococcus_barteri	((Nypa_fruticans	(Sclerosperma_profizianum	Orania_palindan))	((Reinhardtia_simplex	(Reinhardtia_paiewonskiana	Reinhardtia_latisecta))	(((Elaeis_guineensis	Elaeis_oleifera)	Bactris_major)	Attalea_speciosa))))	(Pseudophoenix_vinifera	Roystonea_regia))	(Phoenix_dactylifera	(Sabal_domingensis	Serenoa_repens))))	(Iriartea_deltoidea	Burretiokentia_grandiflora)))	Calamus_caryotoides);
((Chamaedorea_seifrizii	((((Manicaria_saccifera	(((Prestoea_acuminata	(Oenocarpus_bataua	Oenocarpus_minor))	Pelagodoxa_henryana)	(Hydriastele_microspadix	(Heterospathe_cagayanensis	Kentiopsis_piersoniorum))))	Geonoma_undata)	(((((Reinhardtia_simplex	Podococcus_barteri)	Orania_palindan)	((Reinhardtia_paiewonskiana	Reinhardtia_latisecta)	((Pseudophoenix_vinifera	Roystonea_regia)	(((Elaeis_guineensis	Elaeis_oleifera)	Bactris_major)	Attalea_speciosa))))	(Nypa_fruticans	Sclerosperma_profizianum))	(Phoenix_dactylifera	(Sabal_domingensis	Serenoa_repens))))	(Iriartea_deltoidea	Burretiokentia_grandiflora)))	Calamus_caryotoides);
((Podococcus_barteri	((Sclerosperma_profizianum	Nypa_fruticans)	(((Reinhardtia_latisecta	Reinhardtia_paiewonskiana)	Reinhardtia_simplex)	(((Bactris_major	(Elaeis_guineensis	Elaeis_oleifera))	((Roystonea_regia	Pseudophoenix_vinifera)	Attalea_speciosa))	(Orania_palindan	(((Sabal_domingensis	Serenoa_repens)	Phoenix_dactylifera)	(((Hydriastele_microspadix	(Heterospathe_cagayanensis	Kentiopsis_piersoniorum))	((Geonoma_undata	(Pelagodoxa_henryana	((Oenocarpus_minor	Oenocarpus_bataua)	Prestoea_acuminata)))	Manicaria_saccifera))	(Chamaedorea_seifrizii	(Burretiokentia_grandiflora	Iriartea_deltoidea)))))))))	Calamus_caryotoides);
(((Burretiokentia_grandiflora	Iriartea_deltoidea)	(((((((((Reinhardtia_latisecta	Reinhardtia_paiewonskiana)	Reinhardtia_simplex)	(Attalea_speciosa	(Bactris_major	(Elaeis_guineensis	Elaeis_oleifera))))	((Orania_palindan	Sclerosperma_profizianum)	Nypa_fruticans))	Podococcus_barteri)	(Roystonea_regia	Pseudophoenix_vinifera))	((Sabal_domingensis	Serenoa_repens)	Phoenix_dactylifera))	(((Kentiopsis_piersoniorum	Hydriastele_microspadix)	Heterospathe_cagayanensis)	((Geonoma_undata	(Pelagodoxa_henryana	((Oenocarpus_minor	Oenocarpus_bataua)	Prestoea_acuminata)))	Manicaria_saccifera)))	Chamaedorea_seifrizii))	Calamus_caryotoides);
((Nypa_fruticans	((((((((Reinhardtia_latisecta	Reinhardtia_paiewonskiana)	Reinhardtia_simplex)	(Attalea_speciosa	(Bactris_major	(Elaeis_guineensis	Elaeis_oleifera))))	(Podococcus_barteri	Orania_palindan))	Sclerosperma_profizianum)	(Burretiokentia_grandiflora	Iriartea_deltoidea))	(((Sabal_domingensis	Serenoa_repens)	(Chamaedorea_seifrizii	Phoenix_dactylifera))	((Hydriastele_microspadix	(Heterospathe_cagayanensis	Kentiopsis_piersoniorum))	((Pelagodoxa_henryana	(((Oenocarpus_minor	Oenocarpus_bataua)	Prestoea_acuminata)	Geonoma_undata))	Manicaria_saccifera))))	(Roystonea_regia	Pseudophoenix_vinifera)))	Calamus_caryotoides);
(((Chamaedorea_seifrizii	((Manicaria_saccifera	Geonoma_undata)	((Pelagodoxa_henryana	((Oenocarpus_minor	Oenocarpus_bataua)	Prestoea_acuminata))	((Hydriastele_microspadix	(Heterospathe_cagayanensis	Kentiopsis_piersoniorum))	(((Roystonea_regia	Pseudophoenix_vinifera)	(Nypa_fruticans	((Podococcus_barteri	Orania_palindan)	((Sclerosperma_profizianum	((Reinhardtia_latisecta	Reinhardtia_paiewonskiana)	Reinhardtia_simplex))	(Attalea_speciosa	(Bactris_major	(Elaeis_guineensis	Elaeis_oleifera)))))))	((Sabal_domingensis	Serenoa_repens)	Phoenix_dactylifera))))))	(Burretiokentia_grandiflora	Iriartea_deltoidea))	Calamus_caryotoides);
((Orania_palindan	((Nypa_fruticans	Sclerosperma_profizianum)	((((Reinhardtia_latisecta	Reinhardtia_paiewonskiana)	Reinhardtia_simplex)	((Attalea_speciosa	(Bactris_major	(Elaeis_guineensis	Elaeis_oleifera)))	Roystonea_regia))	((Pseudophoenix_vinifera	Podococcus_barteri)	(((Sabal_domingensis	Serenoa_repens)	Phoenix_dactylifera)	(((Burretiokentia_grandiflora	Iriartea_deltoidea)	Chamaedorea_seifrizii)	((Hydriastele_microspadix	(Heterospathe_cagayanensis	Kentiopsis_piersoniorum))	(Manicaria_saccifera	((((Oenocarpus_minor	Oenocarpus_bataua)	Prestoea_acuminata)	Pelagodoxa_henryana)	Geonoma_undata)))))))))	Calamus_caryotoides);
((Podococcus_barteri	((((Iriartea_deltoidea	(Burretiokentia_grandiflora	(Roystonea_regia	Pseudophoenix_vinifera)))	((Hydriastele_microspadix	(Heterospathe_cagayanensis	Kentiopsis_piersoniorum))	(Manicaria_saccifera	((Geonoma_undata	((Oenocarpus_minor	Oenocarpus_bataua)	Prestoea_acuminata))	Pelagodoxa_henryana))))	Nypa_fruticans)	((((Sabal_domingensis	Serenoa_repens)	(Chamaedorea_seifrizii	Phoenix_dactylifera))	(Orania_palindan	Sclerosperma_profizianum))	(((Reinhardtia_latisecta	Reinhardtia_paiewonskiana)	Reinhardtia_simplex)	(Attalea_speciosa	(Bactris_major	(Elaeis_guineensis	Elaeis_oleifera)))))))	Calamus_caryotoides);
((Podococcus_barteri	(((Nypa_fruticans	(Burretiokentia_grandiflora	Iriartea_deltoidea))	((Chamaedorea_seifrizii	(Phoenix_dactylifera	(Sabal_domingensis	Serenoa_repens)))	((((Reinhardtia_latisecta	Reinhardtia_paiewonskiana)	Reinhardtia_simplex)	((Roystonea_regia	Pseudophoenix_vinifera)	(Attalea_speciosa	(Bactris_major	(Elaeis_guineensis	Elaeis_oleifera)))))	(Sclerosperma_profizianum	((Hydriastele_microspadix	(Heterospathe_cagayanensis	Kentiopsis_piersoniorum))	(Manicaria_saccifera	(Geonoma_undata	(((Oenocarpus_minor	Oenocarpus_bataua)	Prestoea_acuminata)	Pelagodoxa_henryana))))))))	Orania_palindan))	Calamus_caryotoides);
((Chamaedorea_seifrizii	((Burretiokentia_grandiflora	Iriartea_deltoidea)	(((Hydriastele_microspadix	(Heterospathe_cagayanensis	Kentiopsis_piersoniorum))	((((Oenocarpus_minor	Oenocarpus_bataua)	Prestoea_acuminata)	Pelagodoxa_henryana)	(Manicaria_saccifera	Geonoma_undata)))	((((Reinhardtia_latisecta	Reinhardtia_paiewonskiana)	Reinhardtia_simplex)	(((Phoenix_dactylifera	(Sabal_domingensis	Serenoa_repens))	Podococcus_barteri)	((Bactris_major	(Elaeis_guineensis	Elaeis_oleifera))	((Roystonea_regia	Pseudophoenix_vinifera)	Attalea_speciosa))))	(Nypa_fruticans	(Sclerosperma_profizianum	Orania_palindan))))))	Calamus_caryotoides);
((Chamaedorea_seifrizii	((Burretiokentia_grandiflora	Iriartea_deltoidea)	(((Geonoma_undata	(((Oenocarpus_minor	Oenocarpus_bataua)	Prestoea_acuminata)	Pelagodoxa_henryana))	(Manicaria_saccifera	(Hydriastele_microspadix	(Heterospathe_cagayanensis	Kentiopsis_piersoniorum))))	(((((Reinhardtia_latisecta	Reinhardtia_paiewonskiana)	Reinhardtia_simplex)	((Roystonea_regia	Pseudophoenix_vinifera)	(Attalea_speciosa	((Elaeis_guineensis	Elaeis_oleifera)	Bactris_major))))	(((Nypa_fruticans	Sclerosperma_profizianum)	Podococcus_barteri)	Orania_palindan))	(Phoenix_dactylifera	(Sabal_domingensis	Serenoa_repens))))))	Calamus_caryotoides);
((Chamaedorea_seifrizii	((((Hydriastele_microspadix	(Heterospathe_cagayanensis	Kentiopsis_piersoniorum))	((Geonoma_undata	(((Oenocarpus_minor	Oenocarpus_bataua)	Prestoea_acuminata)	Pelagodoxa_henryana))	Manicaria_saccifera))	(Iriartea_deltoidea	(Podococcus_barteri	(Phoenix_dactylifera	(Sabal_domingensis	(Burretiokentia_grandiflora	Serenoa_repens))))))	(((Orania_palindan	Sclerosperma_profizianum)	(((Reinhardtia_latisecta	Reinhardtia_paiewonskiana)	Reinhardtia_simplex)	(Attalea_speciosa	((Elaeis_guineensis	Elaeis_oleifera)	(Bactris_major	(Roystonea_regia	Pseudophoenix_vinifera))))))	Nypa_fruticans)))	Calamus_caryotoides);
((Orania_palindan	(Podococcus_barteri	((((Nypa_fruticans	((((Kentiopsis_piersoniorum	Heterospathe_cagayanensis)	Hydriastele_microspadix)	(Manicaria_saccifera	(Geonoma_undata	(Pelagodoxa_henryana	(Prestoea_acuminata	(Oenocarpus_bataua	Oenocarpus_minor))))))	((Sabal_domingensis	Serenoa_repens)	(Phoenix_dactylifera	(Burretiokentia_grandiflora	Chamaedorea_seifrizii)))))	Iriartea_deltoidea)	(((Roystonea_regia	Pseudophoenix_vinifera)	((Bactris_major	(Elaeis_guineensis	Elaeis_oleifera))	Attalea_speciosa))	(Reinhardtia_simplex	(Reinhardtia_latisecta	Reinhardtia_paiewonskiana))))	Sclerosperma_profizianum)))	Calamus_caryotoides);
((Geonoma_undata	(Manicaria_saccifera	((Pelagodoxa_henryana	(Prestoea_acuminata	(Oenocarpus_bataua	Oenocarpus_minor)))	(((Burretiokentia_grandiflora	Chamaedorea_seifrizii)	((Sabal_domingensis	Serenoa_repens)	Phoenix_dactylifera))	((Iriartea_deltoidea	(((Roystonea_regia	Pseudophoenix_vinifera)	((Bactris_major	(Elaeis_guineensis	Elaeis_oleifera))	Attalea_speciosa))	((Sclerosperma_profizianum	Podococcus_barteri)	((Nypa_fruticans	(Reinhardtia_simplex	(Reinhardtia_latisecta	Reinhardtia_paiewonskiana)))	Orania_palindan))))	((Kentiopsis_piersoniorum	Heterospathe_cagayanensis)	Hydriastele_microspadix))))))	Calamus_caryotoides);
(((Phoenix_dactylifera	(Sabal_domingensis	Serenoa_repens))	(((Chamaedorea_seifrizii	(Iriartea_deltoidea	Burretiokentia_grandiflora))	((Manicaria_saccifera	(Pelagodoxa_henryana	(Geonoma_undata	(Prestoea_acuminata	(Oenocarpus_bataua	Oenocarpus_minor)))))	((Kentiopsis_piersoniorum	Heterospathe_cagayanensis)	Hydriastele_microspadix)))	(((Nypa_fruticans	Sclerosperma_profizianum)	(((Roystonea_regia	Pseudophoenix_vinifera)	((Bactris_major	(Elaeis_guineensis	Elaeis_oleifera))	Attalea_speciosa))	(Reinhardtia_simplex	(Reinhardtia_latisecta	Reinhardtia_paiewonskiana))))	(Podococcus_barteri	Orania_palindan))))	Calamus_caryotoides);
((Chamaedorea_seifrizii	(Iriartea_deltoidea	(((((Burretiokentia_grandiflora	Manicaria_saccifera)	(Pelagodoxa_henryana	(Prestoea_acuminata	(Oenocarpus_bataua	Oenocarpus_minor))))	((Kentiopsis_piersoniorum	Heterospathe_cagayanensis)	Hydriastele_microspadix))	Geonoma_undata)	(((((Bactris_major	(Elaeis_guineensis	Elaeis_oleifera))	(Attalea_speciosa	(Roystonea_regia	Pseudophoenix_vinifera)))	(Reinhardtia_simplex	(Reinhardtia_latisecta	Reinhardtia_paiewonskiana)))	((Nypa_fruticans	(Orania_palindan	Sclerosperma_profizianum))	Podococcus_barteri))	(Phoenix_dactylifera	(Sabal_domingensis	Serenoa_repens))))))	Calamus_caryotoides);
((Podococcus_barteri	((((Attalea_speciosa	(Roystonea_regia	Pseudophoenix_vinifera))	(Bactris_major	((Reinhardtia_simplex	(Reinhardtia_latisecta	Reinhardtia_paiewonskiana))	(Elaeis_guineensis	Elaeis_oleifera))))	(Orania_palindan	Sclerosperma_profizianum))	((Nypa_fruticans	(((Phoenix_dactylifera	(Sabal_domingensis	(Burretiokentia_grandiflora	Serenoa_repens)))	Chamaedorea_seifrizii)	(((Kentiopsis_piersoniorum	Heterospathe_cagayanensis)	Hydriastele_microspadix)	(Manicaria_saccifera	((Prestoea_acuminata	(Oenocarpus_bataua	Oenocarpus_minor))	(Pelagodoxa_henryana	Geonoma_undata))))))	Iriartea_deltoidea)))	Calamus_caryotoides);
((Orania_palindan	(Sclerosperma_profizianum	(Nypa_fruticans	((Podococcus_barteri	((Phoenix_dactylifera	(Sabal_domingensis	Serenoa_repens))	((((Prestoea_acuminata	(Oenocarpus_bataua	Oenocarpus_minor))	Pelagodoxa_henryana)	(((Burretiokentia_grandiflora	Iriartea_deltoidea)	Chamaedorea_seifrizii)	(Geonoma_undata	Manicaria_saccifera)))	((Kentiopsis_piersoniorum	Heterospathe_cagayanensis)	Hydriastele_microspadix))))	((Reinhardtia_simplex	(Reinhardtia_latisecta	Reinhardtia_paiewonskiana))	(((Elaeis_guineensis	Elaeis_oleifera)	Bactris_major)	(Attalea_speciosa	(Roystonea_regia	Pseudophoenix_vinifera))))))))	Calamus_caryotoides);
((Chamaedorea_seifrizii	(Burretiokentia_grandiflora	((((Manicaria_saccifera	(Geonoma_undata	((Prestoea_acuminata	(Oenocarpus_bataua	Oenocarpus_minor))	Pelagodoxa_henryana)))	((Kentiopsis_piersoniorum	Heterospathe_cagayanensis)	Hydriastele_microspadix))	((((Attalea_speciosa	((Elaeis_guineensis	Elaeis_oleifera)	Bactris_major))	(Roystonea_regia	Pseudophoenix_vinifera))	((Reinhardtia_simplex	(Reinhardtia_latisecta	Reinhardtia_paiewonskiana))	(Podococcus_barteri	(Nypa_fruticans	(Sclerosperma_profizianum	Orania_palindan)))))	(Phoenix_dactylifera	(Sabal_domingensis	Serenoa_repens))))	Iriartea_deltoidea)))	Calamus_caryotoides);
(((((Manicaria_saccifera	(Geonoma_undata	((Prestoea_acuminata	(Oenocarpus_bataua	Oenocarpus_minor))	Pelagodoxa_henryana)))	((Kentiopsis_piersoniorum	Heterospathe_cagayanensis)	Hydriastele_microspadix))	(((((Attalea_speciosa	((Elaeis_guineensis	Elaeis_oleifera)	Bactris_major))	(Roystonea_regia	Pseudophoenix_vinifera))	(((Nypa_fruticans	(Reinhardtia_simplex	(Reinhardtia_latisecta	Reinhardtia_paiewonskiana)))	Sclerosperma_profizianum)	(Orania_palindan	Podococcus_barteri)))	(Phoenix_dactylifera	(Sabal_domingensis	Serenoa_repens)))	Iriartea_deltoidea))	(Chamaedorea_seifrizii	Burretiokentia_grandiflora))	Calamus_caryotoides);
(((Sabal_domingensis	(Serenoa_repens	((((Manicaria_saccifera	(Geonoma_undata	((Prestoea_acuminata	(Oenocarpus_bataua	Oenocarpus_minor))	Pelagodoxa_henryana)))	((Kentiopsis_piersoniorum	Heterospathe_cagayanensis)	Hydriastele_microspadix))	(((((Reinhardtia_simplex	Nypa_fruticans)	Orania_palindan)	Podococcus_barteri)	(((Elaeis_guineensis	Elaeis_oleifera)	Bactris_major)	((Roystonea_regia	Pseudophoenix_vinifera)	Attalea_speciosa)))	(Sclerosperma_profizianum	(Iriartea_deltoidea	(Reinhardtia_latisecta	Reinhardtia_paiewonskiana)))))	Phoenix_dactylifera)))	(Chamaedorea_seifrizii	Burretiokentia_grandiflora))	Calamus_caryotoides);
(((((Manicaria_saccifera	(Geonoma_undata	((Prestoea_acuminata	(Oenocarpus_bataua	Oenocarpus_minor))	Pelagodoxa_henryana)))	((Kentiopsis_piersoniorum	Heterospathe_cagayanensis)	Hydriastele_microspadix))	((((Sclerosperma_profizianum	Nypa_fruticans)	(((Sabal_domingensis	(Serenoa_repens	Phoenix_dactylifera))	Podococcus_barteri)	Orania_palindan))	(((Reinhardtia_latisecta	Reinhardtia_paiewonskiana)	Reinhardtia_simplex)	(((Elaeis_guineensis	Elaeis_oleifera)	Bactris_major)	((Roystonea_regia	Pseudophoenix_vinifera)	Attalea_speciosa))))	(Burretiokentia_grandiflora	Iriartea_deltoidea)))	Chamaedorea_seifrizii)	Calamus_caryotoides);
((Orania_palindan	(Podococcus_barteri	(((Nypa_fruticans	((((Pelagodoxa_henryana	(Geonoma_undata	(Prestoea_acuminata	(Oenocarpus_bataua	Oenocarpus_minor))))	(Burretiokentia_grandiflora	Manicaria_saccifera))	((Heterospathe_cagayanensis	Kentiopsis_piersoniorum)	Hydriastele_microspadix))	(Chamaedorea_seifrizii	((Sabal_domingensis	Serenoa_repens)	Phoenix_dactylifera))))	(Iriartea_deltoidea	Pseudophoenix_vinifera))	((((Reinhardtia_latisecta	Reinhardtia_paiewonskiana)	Reinhardtia_simplex)	((Elaeis_oleifera	Elaeis_guineensis)	(Bactris_major	(Roystonea_regia	Attalea_speciosa))))	Sclerosperma_profizianum))))	Calamus_caryotoides);
((Orania_palindan	(Sclerosperma_profizianum	((Podococcus_barteri	(((Reinhardtia_latisecta	Reinhardtia_paiewonskiana)	Reinhardtia_simplex)	((Attalea_speciosa	((Elaeis_oleifera	Elaeis_guineensis)	Bactris_major))	Roystonea_regia)))	(Nypa_fruticans	((Iriartea_deltoidea	Pseudophoenix_vinifera)	((((Pelagodoxa_henryana	(Geonoma_undata	(Prestoea_acuminata	(Oenocarpus_bataua	Oenocarpus_minor))))	Manicaria_saccifera)	((Heterospathe_cagayanensis	Kentiopsis_piersoniorum)	Hydriastele_microspadix))	(Chamaedorea_seifrizii	((Sabal_domingensis	(Burretiokentia_grandiflora	Serenoa_repens))	Phoenix_dactylifera))))))))	Calamus_caryotoides);
((Podococcus_barteri	(((((Pelagodoxa_henryana	((Oenocarpus_minor	Prestoea_acuminata)	Oenocarpus_bataua))	Manicaria_saccifera)	((Heterospathe_cagayanensis	Kentiopsis_piersoniorum)	Hydriastele_microspadix))	((Burretiokentia_grandiflora	Chamaedorea_seifrizii)	((Sabal_domingensis	Serenoa_repens)	Phoenix_dactylifera)))	(((Nypa_fruticans	(Orania_palindan	Sclerosperma_profizianum))	((Geonoma_undata	((Reinhardtia_latisecta	Reinhardtia_paiewonskiana)	Reinhardtia_simplex))	((Attalea_speciosa	((Elaeis_oleifera	Elaeis_guineensis)	Bactris_major))	(Pseudophoenix_vinifera	Roystonea_regia))))	Iriartea_deltoidea)))	Calamus_caryotoides);
(((Burretiokentia_grandiflora	Chamaedorea_seifrizii)	(((((Sabal_domingensis	Serenoa_repens)	Phoenix_dactylifera)	(((Bactris_major	Orania_palindan)	Podococcus_barteri)	(Sclerosperma_profizianum	((Nypa_fruticans	(Elaeis_oleifera	Elaeis_guineensis))	((Reinhardtia_latisecta	Reinhardtia_paiewonskiana)	Reinhardtia_simplex)))))	(Attalea_speciosa	(Pseudophoenix_vinifera	Roystonea_regia)))	((((Geonoma_undata	(Pelagodoxa_henryana	(Prestoea_acuminata	(Oenocarpus_bataua	Oenocarpus_minor))))	((Heterospathe_cagayanensis	Kentiopsis_piersoniorum)	Hydriastele_microspadix))	Manicaria_saccifera)	Iriartea_deltoidea)))	Calamus_caryotoides);
((Orania_palindan	((Podococcus_barteri	Sclerosperma_profizianum)	((((Pseudophoenix_vinifera	Roystonea_regia)	((Attalea_speciosa	Bactris_major)	(Elaeis_oleifera	Elaeis_guineensis)))	((Reinhardtia_latisecta	Reinhardtia_paiewonskiana)	Reinhardtia_simplex))	(Nypa_fruticans	(((((Sabal_domingensis	Serenoa_repens)	Phoenix_dactylifera)	Chamaedorea_seifrizii)	((Manicaria_saccifera	(Geonoma_undata	(Pelagodoxa_henryana	(Prestoea_acuminata	(Oenocarpus_bataua	Oenocarpus_minor)))))	((Heterospathe_cagayanensis	Kentiopsis_piersoniorum)	Hydriastele_microspadix)))	(Iriartea_deltoidea	Burretiokentia_grandiflora))))))	Calamus_caryotoides);
((Manicaria_saccifera	((Geonoma_undata	(Pelagodoxa_henryana	(Prestoea_acuminata	(Oenocarpus_bataua	Oenocarpus_minor))))	(((Heterospathe_cagayanensis	Kentiopsis_piersoniorum)	Hydriastele_microspadix)	((((Sclerosperma_profizianum	Orania_palindan)	Nypa_fruticans)	((Podococcus_barteri	Iriartea_deltoidea)	((Serenoa_repens	Phoenix_dactylifera)	(Sabal_domingensis	(Burretiokentia_grandiflora	Chamaedorea_seifrizii)))))	(((Pseudophoenix_vinifera	Roystonea_regia)	(Attalea_speciosa	(Bactris_major	(Elaeis_oleifera	Elaeis_guineensis))))	((Reinhardtia_latisecta	Reinhardtia_paiewonskiana)	Reinhardtia_simplex))))))	Calamus_caryotoides);
((Chamaedorea_seifrizii	(((Nypa_fruticans	Sclerosperma_profizianum)	((Reinhardtia_latisecta	Reinhardtia_paiewonskiana)	Reinhardtia_simplex))	((Orania_palindan	(((Manicaria_saccifera	(Geonoma_undata	(Pelagodoxa_henryana	(Prestoea_acuminata	(Oenocarpus_bataua	Oenocarpus_minor)))))	((Heterospathe_cagayanensis	Kentiopsis_piersoniorum)	Hydriastele_microspadix))	((Pseudophoenix_vinifera	Roystonea_regia)	(Attalea_speciosa	(Bactris_major	(Elaeis_oleifera	Elaeis_guineensis))))))	((Podococcus_barteri	Iriartea_deltoidea)	(((Burretiokentia_grandiflora	Serenoa_repens)	Sabal_domingensis)	Phoenix_dactylifera)))))	Calamus_caryotoides);
(((Prestoea_acuminata	(Oenocarpus_bataua	Oenocarpus_minor))	(((((Kentiopsis_piersoniorum	(Hydriastele_microspadix	Heterospathe_cagayanensis))	((((Pseudophoenix_vinifera	Roystonea_regia)	(Attalea_speciosa	(Bactris_major	(Elaeis_oleifera	Elaeis_guineensis))))	((Podococcus_barteri	Orania_palindan)	((Iriartea_deltoidea	Chamaedorea_seifrizii)	(Sclerosperma_profizianum	(((Reinhardtia_latisecta	Reinhardtia_paiewonskiana)	Reinhardtia_simplex)	Nypa_fruticans)))))	((Serenoa_repens	Sabal_domingensis)	Phoenix_dactylifera)))	(Burretiokentia_grandiflora	Manicaria_saccifera))	Geonoma_undata)	Pelagodoxa_henryana))	Calamus_caryotoides);
(((((Serenoa_repens	Sabal_domingensis)	Phoenix_dactylifera)	(((Manicaria_saccifera	(Geonoma_undata	(Pelagodoxa_henryana	(Prestoea_acuminata	(Oenocarpus_bataua	Oenocarpus_minor)))))	(Kentiopsis_piersoniorum	(Hydriastele_microspadix	Heterospathe_cagayanensis)))	(Iriartea_deltoidea	((((((Reinhardtia_latisecta	Reinhardtia_paiewonskiana)	Reinhardtia_simplex)	((Pseudophoenix_vinifera	Roystonea_regia)	(Attalea_speciosa	(Bactris_major	(Elaeis_oleifera	Elaeis_guineensis)))))	(Orania_palindan	Sclerosperma_profizianum))	Podococcus_barteri)	Nypa_fruticans))))	(Burretiokentia_grandiflora	Chamaedorea_seifrizii))	Calamus_caryotoides);
(((((Serenoa_repens	Sabal_domingensis)	Phoenix_dactylifera)	(((Manicaria_saccifera	(Geonoma_undata	(Pelagodoxa_henryana	(Prestoea_acuminata	(Oenocarpus_bataua	Oenocarpus_minor)))))	(Hydriastele_microspadix	(Heterospathe_cagayanensis	Kentiopsis_piersoniorum)))	(((Podococcus_barteri	Iriartea_deltoidea)	(Sclerosperma_profizianum	((Reinhardtia_latisecta	Reinhardtia_paiewonskiana)	Reinhardtia_simplex)))	(((Pseudophoenix_vinifera	Roystonea_regia)	(Attalea_speciosa	(Nypa_fruticans	(Elaeis_oleifera	Elaeis_guineensis))))	(Bactris_major	Orania_palindan)))))	(Burretiokentia_grandiflora	Chamaedorea_seifrizii))	Calamus_caryotoides);
((Geonoma_undata	(((Burretiokentia_grandiflora	Iriartea_deltoidea)	((Manicaria_saccifera	(Hydriastele_microspadix	(Kentiopsis_piersoniorum	Heterospathe_cagayanensis)))	(Pelagodoxa_henryana	(Prestoea_acuminata	(Oenocarpus_bataua	Oenocarpus_minor)))))	((((Nypa_fruticans	(Orania_palindan	Sclerosperma_profizianum))	((((Bactris_major	(Pseudophoenix_vinifera	Roystonea_regia))	(Elaeis_oleifera	Elaeis_guineensis))	Attalea_speciosa)	((Reinhardtia_paiewonskiana	Reinhardtia_latisecta)	Reinhardtia_simplex)))	Podococcus_barteri)	(Sabal_domingensis	((Chamaedorea_seifrizii	Phoenix_dactylifera)	Serenoa_repens)))))	Calamus_caryotoides);
((Chamaedorea_seifrizii	(Iriartea_deltoidea	(((((Hydriastele_microspadix	(Kentiopsis_piersoniorum	Heterospathe_cagayanensis))	(Pelagodoxa_henryana	(Prestoea_acuminata	(Oenocarpus_bataua	Oenocarpus_minor))))	(((Orania_palindan	(Podococcus_barteri	(Sclerosperma_profizianum	Nypa_fruticans)))	(((Pseudophoenix_vinifera	Roystonea_regia)	(Bactris_major	((Elaeis_oleifera	Elaeis_guineensis)	Attalea_speciosa)))	((Reinhardtia_paiewonskiana	Reinhardtia_latisecta)	Reinhardtia_simplex)))	(Phoenix_dactylifera	(Serenoa_repens	Sabal_domingensis))))	(Burretiokentia_grandiflora	Manicaria_saccifera))	Geonoma_undata)))	Calamus_caryotoides);
((Geonoma_undata	((Manicaria_saccifera	((Heterospathe_cagayanensis	(Hydriastele_microspadix	Kentiopsis_piersoniorum))	(Pelagodoxa_henryana	(Prestoea_acuminata	(Oenocarpus_bataua	Oenocarpus_minor)))))	(((Burretiokentia_grandiflora	Iriartea_deltoidea)	Chamaedorea_seifrizii)	(((((Orania_palindan	Sclerosperma_profizianum)	((Nypa_fruticans	((Reinhardtia_paiewonskiana	Reinhardtia_latisecta)	Reinhardtia_simplex))	Podococcus_barteri))	(Attalea_speciosa	(Bactris_major	(Elaeis_oleifera	Elaeis_guineensis))))	(Serenoa_repens	(Sabal_domingensis	Phoenix_dactylifera)))	(Pseudophoenix_vinifera	Roystonea_regia)))))	Calamus_caryotoides);
((Chamaedorea_seifrizii	((Phoenix_dactylifera	(Serenoa_repens	Sabal_domingensis))	(((Pseudophoenix_vinifera	Roystonea_regia)	(((Podococcus_barteri	Orania_palindan)	((Burretiokentia_grandiflora	Iriartea_deltoidea)	(Sclerosperma_profizianum	(Nypa_fruticans	((Reinhardtia_paiewonskiana	Reinhardtia_latisecta)	Reinhardtia_simplex)))))	(Attalea_speciosa	(Bactris_major	(Elaeis_oleifera	Elaeis_guineensis)))))	(Manicaria_saccifera	((Hydriastele_microspadix	(Kentiopsis_piersoniorum	Heterospathe_cagayanensis))	(Geonoma_undata	(Pelagodoxa_henryana	(Prestoea_acuminata	(Oenocarpus_bataua	Oenocarpus_minor)))))))))	Calamus_caryotoides);
((((Sclerosperma_profizianum	((((Reinhardtia_paiewonskiana	Reinhardtia_latisecta)	Reinhardtia_simplex)	(((Pseudophoenix_vinifera	Roystonea_regia)	Attalea_speciosa)	(Bactris_major	(Elaeis_oleifera	Elaeis_guineensis))))	(Podococcus_barteri	(((Chamaedorea_seifrizii	Iriartea_deltoidea)	((Hydriastele_microspadix	(Kentiopsis_piersoniorum	Heterospathe_cagayanensis))	(((Geonoma_undata	(Prestoea_acuminata	(Oenocarpus_bataua	Oenocarpus_minor)))	Pelagodoxa_henryana)	Manicaria_saccifera)))	(Phoenix_dactylifera	((Burretiokentia_grandiflora	Serenoa_repens)	Sabal_domingensis))))))	Nypa_fruticans)	Orania_palindan)	Calamus_caryotoides);
((((Geonoma_undata	Sclerosperma_profizianum)	(((Attalea_speciosa	((Pseudophoenix_vinifera	Roystonea_regia)	((Manicaria_saccifera	((Prestoea_acuminata	(Oenocarpus_bataua	Oenocarpus_minor))	Pelagodoxa_henryana))	(Hydriastele_microspadix	(Kentiopsis_piersoniorum	Heterospathe_cagayanensis)))))	((Phoenix_dactylifera	(Chamaedorea_seifrizii	((Burretiokentia_grandiflora	Serenoa_repens)	Sabal_domingensis)))	(Iriartea_deltoidea	Podococcus_barteri)))	(((Reinhardtia_paiewonskiana	Reinhardtia_latisecta)	Reinhardtia_simplex)	(Bactris_major	(Nypa_fruticans	(Elaeis_oleifera	Elaeis_guineensis))))))	Orania_palindan)	Calamus_caryotoides);
(((((Phoenix_dactylifera	Serenoa_repens)	Sabal_domingensis)	(((Attalea_speciosa	(Pseudophoenix_vinifera	Roystonea_regia))	((Chamaedorea_seifrizii	Iriartea_deltoidea)	((Manicaria_saccifera	(Geonoma_undata	((Prestoea_acuminata	(Oenocarpus_bataua	Oenocarpus_minor))	Pelagodoxa_henryana)))	(Hydriastele_microspadix	(Kentiopsis_piersoniorum	Heterospathe_cagayanensis)))))	((Bactris_major	(Elaeis_oleifera	Elaeis_guineensis))	((Sclerosperma_profizianum	((Reinhardtia_paiewonskiana	Reinhardtia_latisecta)	Reinhardtia_simplex))	((Burretiokentia_grandiflora	Podococcus_barteri)	Orania_palindan)))))	Nypa_fruticans)	Calamus_caryotoides);
(((((Burretiokentia_grandiflora	Serenoa_repens)	(Sabal_domingensis	(Chamaedorea_seifrizii	Phoenix_dactylifera)))	((Orania_palindan	Sclerosperma_profizianum)	(Iriartea_deltoidea	(((((((Prestoea_acuminata	(Oenocarpus_bataua	Oenocarpus_minor))	Pelagodoxa_henryana)	(Manicaria_saccifera	Geonoma_undata))	(Hydriastele_microspadix	(Kentiopsis_piersoniorum	Heterospathe_cagayanensis)))	(Attalea_speciosa	(Pseudophoenix_vinifera	Roystonea_regia)))	(Bactris_major	(Elaeis_oleifera	Elaeis_guineensis)))	(((Reinhardtia_paiewonskiana	Reinhardtia_latisecta)	Reinhardtia_simplex)	Podococcus_barteri)))))	Nypa_fruticans)	Calamus_caryotoides);
((Nypa_fruticans	((Orania_palindan	Sclerosperma_profizianum)	(((Chamaedorea_seifrizii	(((Burretiokentia_grandiflora	Serenoa_repens)	Sabal_domingensis)	Phoenix_dactylifera))	(Iriartea_deltoidea	Podococcus_barteri))	(((Bactris_major	(Elaeis_oleifera	Elaeis_guineensis))	(((Geonoma_undata	((Prestoea_acuminata	(Oenocarpus_bataua	Oenocarpus_minor))	Pelagodoxa_henryana))	(((Kentiopsis_piersoniorum	Heterospathe_cagayanensis)	Hydriastele_microspadix)	Manicaria_saccifera))	((Pseudophoenix_vinifera	Roystonea_regia)	Attalea_speciosa)))	((Reinhardtia_paiewonskiana	Reinhardtia_latisecta)	Reinhardtia_simplex)))))	Calamus_caryotoides);
((Sabal_domingensis	((((((((Pseudophoenix_vinifera	Roystonea_regia)	Attalea_speciosa)	(Bactris_major	(Elaeis_oleifera	Elaeis_guineensis)))	((Reinhardtia_paiewonskiana	Reinhardtia_latisecta)	Reinhardtia_simplex))	(Podococcus_barteri	(Orania_palindan	Sclerosperma_profizianum)))	(((((Burretiokentia_grandiflora	Iriartea_deltoidea)	Chamaedorea_seifrizii)	(Geonoma_undata	((Prestoea_acuminata	(Oenocarpus_bataua	Oenocarpus_minor))	Pelagodoxa_henryana)))	Manicaria_saccifera)	((Kentiopsis_piersoniorum	Heterospathe_cagayanensis)	Hydriastele_microspadix)))	Phoenix_dactylifera)	(Nypa_fruticans	Serenoa_repens)))	Calamus_caryotoides);
((Geonoma_undata	((((Prestoea_acuminata	(Oenocarpus_bataua	Oenocarpus_minor))	Pelagodoxa_henryana)	((((Phoenix_dactylifera	(Chamaedorea_seifrizii	Sabal_domingensis))	((Burretiokentia_grandiflora	Podococcus_barteri)	Iriartea_deltoidea))	(((Serenoa_repens	(Orania_palindan	Sclerosperma_profizianum))	((Reinhardtia_simplex	(Reinhardtia_latisecta	Reinhardtia_paiewonskiana))	((Bactris_major	(Elaeis_oleifera	Elaeis_guineensis))	((Pseudophoenix_vinifera	Roystonea_regia)	Attalea_speciosa))))	Nypa_fruticans))	((Heterospathe_cagayanensis	Kentiopsis_piersoniorum)	Hydriastele_microspadix)))	Manicaria_saccifera))	Calamus_caryotoides);
(((((Chamaedorea_seifrizii	Sabal_domingensis)	(Serenoa_repens	Phoenix_dactylifera))	((((Sclerosperma_profizianum	(Reinhardtia_simplex	(Reinhardtia_latisecta	Reinhardtia_paiewonskiana)))	(Attalea_speciosa	(Bactris_major	(Elaeis_oleifera	Elaeis_guineensis))))	(Podococcus_barteri	Orania_palindan))	((Pseudophoenix_vinifera	Roystonea_regia)	((Burretiokentia_grandiflora	Iriartea_deltoidea)	(((Heterospathe_cagayanensis	Kentiopsis_piersoniorum)	Hydriastele_microspadix)	((Pelagodoxa_henryana	(Geonoma_undata	(Prestoea_acuminata	(Oenocarpus_bataua	Oenocarpus_minor))))	Manicaria_saccifera))))))	Nypa_fruticans)	Calamus_caryotoides);
((((((Burretiokentia_grandiflora	Serenoa_repens)	Sabal_domingensis)	(Phoenix_dactylifera	Chamaedorea_seifrizii))	(((Podococcus_barteri	Orania_palindan)	(Sclerosperma_profizianum	((Reinhardtia_simplex	(Reinhardtia_latisecta	Reinhardtia_paiewonskiana))	(Attalea_speciosa	(Bactris_major	(Elaeis_oleifera	Elaeis_guineensis))))))	((Pseudophoenix_vinifera	Roystonea_regia)	(Iriartea_deltoidea	(((Heterospathe_cagayanensis	Kentiopsis_piersoniorum)	Hydriastele_microspadix)	((Pelagodoxa_henryana	(Geonoma_undata	(Prestoea_acuminata	(Oenocarpus_bataua	Oenocarpus_minor))))	Manicaria_saccifera))))))	Nypa_fruticans)	Calamus_caryotoides);
((((((Burretiokentia_grandiflora	Serenoa_repens)	Sabal_domingensis)	(Phoenix_dactylifera	Chamaedorea_seifrizii))	(((Podococcus_barteri	Orania_palindan)	(Sclerosperma_profizianum	((Reinhardtia_simplex	(Reinhardtia_latisecta	Reinhardtia_paiewonskiana))	(Attalea_speciosa	(Bactris_major	(Elaeis_oleifera	Elaeis_guineensis))))))	((Pseudophoenix_vinifera	Roystonea_regia)	(Iriartea_deltoidea	(((Heterospathe_cagayanensis	Kentiopsis_piersoniorum)	Hydriastele_microspadix)	((Pelagodoxa_henryana	(Geonoma_undata	(Prestoea_acuminata	(Oenocarpus_bataua	Oenocarpus_minor))))	Manicaria_saccifera))))))	Nypa_fruticans)	Calamus_caryotoides);
(((((Pseudophoenix_vinifera	Iriartea_deltoidea)	((((Kentiopsis_piersoniorum	Heterospathe_cagayanensis)	Hydriastele_microspadix)	(Geonoma_undata	((Prestoea_acuminata	(Oenocarpus_bataua	Oenocarpus_minor))	Pelagodoxa_henryana)))	(Burretiokentia_grandiflora	Manicaria_saccifera)))	((((Roystonea_regia	Attalea_speciosa)	(Bactris_major	((Reinhardtia_simplex	(Reinhardtia_latisecta	Reinhardtia_paiewonskiana))	(Elaeis_oleifera	Elaeis_guineensis))))	((Podococcus_barteri	Orania_palindan)	(Nypa_fruticans	Sclerosperma_profizianum)))	((Serenoa_repens	Sabal_domingensis)	Phoenix_dactylifera)))	Chamaedorea_seifrizii)	Calamus_caryotoides);
((((((((Reinhardtia_simplex	(Reinhardtia_latisecta	Reinhardtia_paiewonskiana))	(Attalea_speciosa	((Elaeis_oleifera	Elaeis_guineensis)	Bactris_major)))	(Podococcus_barteri	((Nypa_fruticans	Sclerosperma_profizianum)	Orania_palindan)))	((Pseudophoenix_vinifera	Roystonea_regia)	(((Burretiokentia_grandiflora	Serenoa_repens)	Sabal_domingensis)	Phoenix_dactylifera)))	(Geonoma_undata	((Manicaria_saccifera	((Kentiopsis_piersoniorum	Heterospathe_cagayanensis)	Hydriastele_microspadix))	((Prestoea_acuminata	(Oenocarpus_bataua	Oenocarpus_minor))	Pelagodoxa_henryana))))	Iriartea_deltoidea)	Chamaedorea_seifrizii)	Calamus_caryotoides);
(((Phoenix_dactylifera	(((((Burretiokentia_grandiflora	Iriartea_deltoidea)	(((Kentiopsis_piersoniorum	Heterospathe_cagayanensis)	Hydriastele_microspadix)	(((Geonoma_undata	(Prestoea_acuminata	(Oenocarpus_bataua	Oenocarpus_minor)))	Pelagodoxa_henryana)	Manicaria_saccifera)))	Nypa_fruticans)	(((Sclerosperma_profizianum	Orania_palindan)	Podococcus_barteri)	((Reinhardtia_simplex	(Reinhardtia_latisecta	Reinhardtia_paiewonskiana))	(Attalea_speciosa	(((Elaeis_oleifera	Elaeis_guineensis)	Bactris_major)	(Pseudophoenix_vinifera	Roystonea_regia))))))	(Serenoa_repens	Sabal_domingensis)))	Chamaedorea_seifrizii)	Calamus_caryotoides);
((Nypa_fruticans	(((Sabal_domingensis	Phoenix_dactylifera)	(((Chamaedorea_seifrizii	(Burretiokentia_grandiflora	Iriartea_deltoidea))	((((Geonoma_undata	(Prestoea_acuminata	(Oenocarpus_bataua	Oenocarpus_minor)))	Pelagodoxa_henryana)	Manicaria_saccifera)	((Kentiopsis_piersoniorum	Heterospathe_cagayanensis)	Hydriastele_microspadix)))	((Sclerosperma_profizianum	((Orania_palindan	Podococcus_barteri)	(Reinhardtia_simplex	(Reinhardtia_latisecta	Reinhardtia_paiewonskiana))))	(((Elaeis_oleifera	Elaeis_guineensis)	Bactris_major)	((Pseudophoenix_vinifera	Roystonea_regia)	Attalea_speciosa)))))	Serenoa_repens))	Calamus_caryotoides);
(((Burretiokentia_grandiflora	Iriartea_deltoidea)	((((((Podococcus_barteri	(Reinhardtia_simplex	(Reinhardtia_latisecta	Reinhardtia_paiewonskiana)))	(Orania_palindan	Sclerosperma_profizianum))	(Attalea_speciosa	((Elaeis_oleifera	Elaeis_guineensis)	Bactris_major)))	Nypa_fruticans)	(Pseudophoenix_vinifera	Roystonea_regia))	(((Chamaedorea_seifrizii	((Serenoa_repens	Sabal_domingensis)	Phoenix_dactylifera))	(((Prestoea_acuminata	(Oenocarpus_bataua	Oenocarpus_minor))	Pelagodoxa_henryana)	(Geonoma_undata	Manicaria_saccifera)))	((Kentiopsis_piersoniorum	Heterospathe_cagayanensis)	Hydriastele_microspadix))))	Calamus_caryotoides);
((Chamaedorea_seifrizii	((((((Attalea_speciosa	((Elaeis_oleifera	Elaeis_guineensis)	Bactris_major))	(Pseudophoenix_vinifera	Roystonea_regia))	((Podococcus_barteri	(Nypa_fruticans	((Reinhardtia_simplex	(Reinhardtia_latisecta	Reinhardtia_paiewonskiana))	Sclerosperma_profizianum)))	Orania_palindan))	((Sabal_domingensis	Serenoa_repens)	Phoenix_dactylifera))	((((Prestoea_acuminata	(Oenocarpus_bataua	Oenocarpus_minor))	Pelagodoxa_henryana)	(Geonoma_undata	Manicaria_saccifera))	((Kentiopsis_piersoniorum	Heterospathe_cagayanensis)	Hydriastele_microspadix)))	(Burretiokentia_grandiflora	Iriartea_deltoidea)))	Calamus_caryotoides);
((((((Heterospathe_cagayanensis	Kentiopsis_piersoniorum)	Hydriastele_microspadix)	((Geonoma_undata	(Pelagodoxa_henryana	(Prestoea_acuminata	(Oenocarpus_bataua	Oenocarpus_minor))))	Manicaria_saccifera))	(((Serenoa_repens	Sabal_domingensis)	Phoenix_dactylifera)	(((Orania_palindan	Sclerosperma_profizianum)	((((Bactris_major	(Elaeis_guineensis	Elaeis_oleifera))	(Attalea_speciosa	(Pseudophoenix_vinifera	Roystonea_regia)))	(Reinhardtia_simplex	(Reinhardtia_latisecta	Reinhardtia_paiewonskiana)))	Podococcus_barteri))	Nypa_fruticans)))	(Iriartea_deltoidea	(Chamaedorea_seifrizii	Burretiokentia_grandiflora)))	Calamus_caryotoides);
((Chamaedorea_seifrizii	((((Prestoea_acuminata	(Oenocarpus_bataua	Oenocarpus_minor))	((Iriartea_deltoidea	Geonoma_undata)	(((Heterospathe_cagayanensis	Kentiopsis_piersoniorum)	Hydriastele_microspadix)	Pelagodoxa_henryana)))	(Burretiokentia_grandiflora	Manicaria_saccifera))	(((Sabal_domingensis	(Nypa_fruticans	Serenoa_repens))	Phoenix_dactylifera)	(((Podococcus_barteri	((Bactris_major	(Elaeis_guineensis	Elaeis_oleifera))	Attalea_speciosa))	((Reinhardtia_simplex	(Reinhardtia_latisecta	Reinhardtia_paiewonskiana))	(Orania_palindan	Sclerosperma_profizianum)))	(Pseudophoenix_vinifera	Roystonea_regia)))))	Calamus_caryotoides);
((((((Manicaria_saccifera	(Geonoma_undata	(Pelagodoxa_henryana	(Prestoea_acuminata	(Oenocarpus_bataua	Oenocarpus_minor)))))	((Heterospathe_cagayanensis	Kentiopsis_piersoniorum)	Hydriastele_microspadix))	(((Sabal_domingensis	Serenoa_repens)	Phoenix_dactylifera)	((((Bactris_major	(Elaeis_guineensis	Elaeis_oleifera))	Attalea_speciosa)	(Reinhardtia_simplex	(Reinhardtia_latisecta	Reinhardtia_paiewonskiana)))	(((Sclerosperma_profizianum	Orania_palindan)	(Pseudophoenix_vinifera	Roystonea_regia))	(Nypa_fruticans	Podococcus_barteri)))))	Iriartea_deltoidea)	(Burretiokentia_grandiflora	Chamaedorea_seifrizii))	Calamus_caryotoides);
((((((Manicaria_saccifera	(Geonoma_undata	(Pelagodoxa_henryana	(Prestoea_acuminata	(Oenocarpus_bataua	Oenocarpus_minor)))))	((Heterospathe_cagayanensis	Kentiopsis_piersoniorum)	Hydriastele_microspadix))	(((Sabal_domingensis	(Nypa_fruticans	Serenoa_repens))	Phoenix_dactylifera)	((((Pseudophoenix_vinifera	Roystonea_regia)	((Bactris_major	(Elaeis_guineensis	Elaeis_oleifera))	Attalea_speciosa))	(Reinhardtia_simplex	(Reinhardtia_latisecta	Reinhardtia_paiewonskiana)))	(Podococcus_barteri	(Sclerosperma_profizianum	Orania_palindan)))))	(Burretiokentia_grandiflora	Iriartea_deltoidea))	Chamaedorea_seifrizii)	Calamus_caryotoides);
(((((((Pelagodoxa_henryana	(Prestoea_acuminata	(Oenocarpus_bataua	Oenocarpus_minor)))	(Manicaria_saccifera	Geonoma_undata))	((Heterospathe_cagayanensis	Kentiopsis_piersoniorum)	Hydriastele_microspadix))	(((Sabal_domingensis	Serenoa_repens)	Phoenix_dactylifera)	((((Bactris_major	(Pseudophoenix_vinifera	Roystonea_regia))	(Nypa_fruticans	(Elaeis_guineensis	Elaeis_oleifera)))	(Attalea_speciosa	Podococcus_barteri))	(Orania_palindan	(Sclerosperma_profizianum	(Reinhardtia_simplex	(Reinhardtia_latisecta	Reinhardtia_paiewonskiana)))))))	(Burretiokentia_grandiflora	Iriartea_deltoidea))	Chamaedorea_seifrizii)	Calamus_caryotoides);
((Geonoma_undata	(Orania_palindan	((((Iriartea_deltoidea	Podococcus_barteri)	(Sclerosperma_profizianum	(Nypa_fruticans	(Reinhardtia_simplex	(Reinhardtia_latisecta	Reinhardtia_paiewonskiana)))))	((Pseudophoenix_vinifera	Roystonea_regia)	(Attalea_speciosa	(Bactris_major	(Elaeis_guineensis	Elaeis_oleifera)))))	((((Pelagodoxa_henryana	(Prestoea_acuminata	(Oenocarpus_bataua	Oenocarpus_minor)))	(Burretiokentia_grandiflora	Manicaria_saccifera))	((Heterospathe_cagayanensis	Kentiopsis_piersoniorum)	Hydriastele_microspadix))	((Sabal_domingensis	Serenoa_repens)	(Chamaedorea_seifrizii	Phoenix_dactylifera))))))	Calamus_caryotoides);
(((((((Sabal_domingensis	Serenoa_repens)	Phoenix_dactylifera)	(Podococcus_barteri	(((Reinhardtia_simplex	(Reinhardtia_latisecta	Reinhardtia_paiewonskiana))	(Attalea_speciosa	((Bactris_major	(Elaeis_guineensis	Elaeis_oleifera))	Roystonea_regia)))	(Orania_palindan	Sclerosperma_profizianum))))	Pseudophoenix_vinifera)	((Burretiokentia_grandiflora	Iriartea_deltoidea)	((Geonoma_undata	(Manicaria_saccifera	((Pelagodoxa_henryana	(Prestoea_acuminata	(Oenocarpus_bataua	Oenocarpus_minor)))	((Heterospathe_cagayanensis	Kentiopsis_piersoniorum)	Hydriastele_microspadix))))	Chamaedorea_seifrizii)))	Nypa_fruticans)	Calamus_caryotoides);
((Chamaedorea_seifrizii	(Iriartea_deltoidea	(((Kentiopsis_piersoniorum	(Hydriastele_microspadix	Heterospathe_cagayanensis))	((Burretiokentia_grandiflora	Manicaria_saccifera)	(Geonoma_undata	(Pelagodoxa_henryana	(Prestoea_acuminata	(Oenocarpus_bataua	Oenocarpus_minor))))))	(((((Serenoa_repens	Nypa_fruticans)	Sabal_domingensis)	(Podococcus_barteri	Orania_palindan))	(Phoenix_dactylifera	Sclerosperma_profizianum))	((Reinhardtia_simplex	(Reinhardtia_latisecta	Reinhardtia_paiewonskiana))	((Pseudophoenix_vinifera	Roystonea_regia)	(Bactris_major	((Elaeis_guineensis	Elaeis_oleifera)	Attalea_speciosa))))))))	Calamus_caryotoides);
((Burretiokentia_grandiflora	(Chamaedorea_seifrizii	(Iriartea_deltoidea	((Reinhardtia_simplex	(Reinhardtia_latisecta	Reinhardtia_paiewonskiana))	(Sclerosperma_profizianum	((((Hydriastele_microspadix	(Heterospathe_cagayanensis	Kentiopsis_piersoniorum))	(Manicaria_saccifera	(Geonoma_undata	(Pelagodoxa_henryana	(Prestoea_acuminata	(Oenocarpus_bataua	Oenocarpus_minor))))))	(((Serenoa_repens	Nypa_fruticans)	Sabal_domingensis)	Phoenix_dactylifera))	((Podococcus_barteri	Orania_palindan)	(Attalea_speciosa	(((Pseudophoenix_vinifera	Roystonea_regia)	Bactris_major)	(Elaeis_guineensis	Elaeis_oleifera))))))))))	Calamus_caryotoides);
((((((Chamaedorea_seifrizii	(Burretiokentia_grandiflora	Iriartea_deltoidea))	((Hydriastele_microspadix	(Heterospathe_cagayanensis	Kentiopsis_piersoniorum))	(Manicaria_saccifera	(Geonoma_undata	(Pelagodoxa_henryana	(Prestoea_acuminata	(Oenocarpus_bataua	Oenocarpus_minor)))))))	((Serenoa_repens	Sabal_domingensis)	Phoenix_dactylifera))	(((Orania_palindan	(Attalea_speciosa	(Bactris_major	(Elaeis_guineensis	Elaeis_oleifera))))	((Podococcus_barteri	(Reinhardtia_simplex	(Reinhardtia_latisecta	Reinhardtia_paiewonskiana)))	Sclerosperma_profizianum))	(Pseudophoenix_vinifera	Roystonea_regia)))	Nypa_fruticans)	Calamus_caryotoides);
(((((((Burretiokentia_grandiflora	Manicaria_saccifera)	Heterospathe_cagayanensis)	(Pelagodoxa_henryana	(Prestoea_acuminata	(Oenocarpus_bataua	Oenocarpus_minor))))	(Hydriastele_microspadix	Kentiopsis_piersoniorum))	(((Phoenix_dactylifera	(Sabal_domingensis	Serenoa_repens))	Chamaedorea_seifrizii)	(((Orania_palindan	Podococcus_barteri)	(Sclerosperma_profizianum	((Roystonea_regia	(Attalea_speciosa	(Bactris_major	(Elaeis_guineensis	Elaeis_oleifera))))	(Geonoma_undata	((Reinhardtia_latisecta	Reinhardtia_paiewonskiana)	Reinhardtia_simplex)))))	(Pseudophoenix_vinifera	Iriartea_deltoidea))))	Nypa_fruticans)	Calamus_caryotoides);
((((Sclerosperma_profizianum	((Reinhardtia_latisecta	Reinhardtia_paiewonskiana)	Reinhardtia_simplex))	(((Burretiokentia_grandiflora	Iriartea_deltoidea)	(((Manicaria_saccifera	(Geonoma_undata	(Pelagodoxa_henryana	(Prestoea_acuminata	(Oenocarpus_bataua	Oenocarpus_minor)))))	(Hydriastele_microspadix	(Heterospathe_cagayanensis	Kentiopsis_piersoniorum)))	((Phoenix_dactylifera	(Sabal_domingensis	Serenoa_repens))	Chamaedorea_seifrizii)))	(Orania_palindan	(((Pseudophoenix_vinifera	Roystonea_regia)	(Attalea_speciosa	(Bactris_major	(Elaeis_guineensis	Elaeis_oleifera))))	Nypa_fruticans))))	Podococcus_barteri)	Calamus_caryotoides);
((Orania_palindan	(((((Pseudophoenix_vinifera	Roystonea_regia)	(Attalea_speciosa	(Bactris_major	(Elaeis_guineensis	Elaeis_oleifera))))	((Phoenix_dactylifera	(Sabal_domingensis	Serenoa_repens))	(((Burretiokentia_grandiflora	Iriartea_deltoidea)	Chamaedorea_seifrizii)	(((Pelagodoxa_henryana	(Prestoea_acuminata	(Oenocarpus_bataua	Oenocarpus_minor)))	(Manicaria_saccifera	Geonoma_undata))	(Hydriastele_microspadix	(Heterospathe_cagayanensis	Kentiopsis_piersoniorum))))))	(Sclerosperma_profizianum	(Nypa_fruticans	((Reinhardtia_latisecta	Reinhardtia_paiewonskiana)	Reinhardtia_simplex))))	Podococcus_barteri))	Calamus_caryotoides);
((Geonoma_undata	((((((Podococcus_barteri	Orania_palindan)	(Sclerosperma_profizianum	((Reinhardtia_latisecta	Reinhardtia_paiewonskiana)	Reinhardtia_simplex)))	(((Bactris_major	(Elaeis_guineensis	Elaeis_oleifera))	((Pseudophoenix_vinifera	Roystonea_regia)	Attalea_speciosa))	Nypa_fruticans))	(Phoenix_dactylifera	(Sabal_domingensis	Serenoa_repens)))	((Burretiokentia_grandiflora	Iriartea_deltoidea)	Chamaedorea_seifrizii))	(((Pelagodoxa_henryana	(Prestoea_acuminata	(Oenocarpus_bataua	Oenocarpus_minor)))	Manicaria_saccifera)	(Hydriastele_microspadix	(Heterospathe_cagayanensis	Kentiopsis_piersoniorum)))))	Calamus_caryotoides);
((Chamaedorea_seifrizii	(((Sclerosperma_profizianum	(Nypa_fruticans	((Reinhardtia_latisecta	Reinhardtia_paiewonskiana)	Reinhardtia_simplex)))	((((Bactris_major	(Elaeis_guineensis	Elaeis_oleifera))	((Pseudophoenix_vinifera	Roystonea_regia)	Attalea_speciosa))	((Phoenix_dactylifera	(Sabal_domingensis	Serenoa_repens))	(((Pelagodoxa_henryana	(Prestoea_acuminata	(Oenocarpus_bataua	Oenocarpus_minor)))	(Geonoma_undata	(Burretiokentia_grandiflora	Manicaria_saccifera)))	(Hydriastele_microspadix	(Heterospathe_cagayanensis	Kentiopsis_piersoniorum)))))	(Podococcus_barteri	Orania_palindan)))	Iriartea_deltoidea))	Calamus_caryotoides);
((Chamaedorea_seifrizii	(((((((Orania_palindan	Sclerosperma_profizianum)	(Phoenix_dactylifera	(Sabal_domingensis	Serenoa_repens)))	(Nypa_fruticans	Podococcus_barteri))	(((Reinhardtia_latisecta	Reinhardtia_paiewonskiana)	Reinhardtia_simplex)	((Bactris_major	(Elaeis_guineensis	Elaeis_oleifera))	((Pseudophoenix_vinifera	Roystonea_regia)	Attalea_speciosa))))	((Pelagodoxa_henryana	(Prestoea_acuminata	(Oenocarpus_bataua	Oenocarpus_minor)))	(Hydriastele_microspadix	(Heterospathe_cagayanensis	Kentiopsis_piersoniorum))))	(Geonoma_undata	(Burretiokentia_grandiflora	Manicaria_saccifera)))	Iriartea_deltoidea))	Calamus_caryotoides);
(((Burretiokentia_grandiflora	Iriartea_deltoidea)	(((((Podococcus_barteri	Orania_palindan)	(((Reinhardtia_latisecta	Reinhardtia_paiewonskiana)	Reinhardtia_simplex)	((Attalea_speciosa	Bactris_major)	(Elaeis_guineensis	Elaeis_oleifera))))	(Nypa_fruticans	Sclerosperma_profizianum))	(Pseudophoenix_vinifera	Roystonea_regia))	(((Hydriastele_microspadix	(Heterospathe_cagayanensis	Kentiopsis_piersoniorum))	(Manicaria_saccifera	((Prestoea_acuminata	(Oenocarpus_bataua	Oenocarpus_minor))	(Geonoma_undata	Pelagodoxa_henryana))))	((Sabal_domingensis	Serenoa_repens)	(Chamaedorea_seifrizii	Phoenix_dactylifera)))))	Calamus_caryotoides);
((((((Podococcus_barteri	Orania_palindan)	(((Reinhardtia_latisecta	Reinhardtia_paiewonskiana)	Reinhardtia_simplex)	Sclerosperma_profizianum))	((Attalea_speciosa	(Bactris_major	(Elaeis_guineensis	Elaeis_oleifera)))	(Pseudophoenix_vinifera	Roystonea_regia)))	((((Heterospathe_cagayanensis	(Kentiopsis_piersoniorum	Hydriastele_microspadix))	(Manicaria_saccifera	((Prestoea_acuminata	(Oenocarpus_bataua	Oenocarpus_minor))	(Geonoma_undata	Pelagodoxa_henryana))))	(Chamaedorea_seifrizii	(Phoenix_dactylifera	(Sabal_domingensis	Serenoa_repens))))	(Burretiokentia_grandiflora	Iriartea_deltoidea)))	Nypa_fruticans)	Calamus_caryotoides);
((Orania_palindan	((((Nypa_fruticans	Sclerosperma_profizianum)	(((Reinhardtia_latisecta	Reinhardtia_paiewonskiana)	Reinhardtia_simplex)	((Attalea_speciosa	(Bactris_major	(Elaeis_guineensis	Elaeis_oleifera)))	(Pseudophoenix_vinifera	Roystonea_regia))))	((Burretiokentia_grandiflora	Iriartea_deltoidea)	(((Hydriastele_microspadix	(Heterospathe_cagayanensis	Kentiopsis_piersoniorum))	(Manicaria_saccifera	((Prestoea_acuminata	(Oenocarpus_bataua	Oenocarpus_minor))	(Geonoma_undata	Pelagodoxa_henryana))))	(Chamaedorea_seifrizii	(Phoenix_dactylifera	(Sabal_domingensis	Serenoa_repens))))))	Podococcus_barteri))	Calamus_caryotoides);
(((Pseudophoenix_vinifera	(Burretiokentia_grandiflora	Iriartea_deltoidea))	((Podococcus_barteri	(((Chamaedorea_seifrizii	((Hydriastele_microspadix	(Heterospathe_cagayanensis	Kentiopsis_piersoniorum))	((((Geonoma_undata	Prestoea_acuminata)	(Oenocarpus_bataua	Oenocarpus_minor))	Pelagodoxa_henryana)	Manicaria_saccifera)))	(Phoenix_dactylifera	(Sabal_domingensis	Serenoa_repens)))	(((Roystonea_regia	Sclerosperma_profizianum)	Orania_palindan)	(((Reinhardtia_latisecta	Reinhardtia_paiewonskiana)	Reinhardtia_simplex)	(Attalea_speciosa	(Bactris_major	(Elaeis_guineensis	Elaeis_oleifera)))))))	Nypa_fruticans))	Calamus_caryotoides);
((((((((Serenoa_repens	Sabal_domingensis)	Phoenix_dactylifera)	(Nypa_fruticans	(Podococcus_barteri	(((((Bactris_major	(Elaeis_oleifera	Elaeis_guineensis))	Attalea_speciosa)	Roystonea_regia)	((Reinhardtia_paiewonskiana	Reinhardtia_latisecta)	Reinhardtia_simplex))	(Sclerosperma_profizianum	Orania_palindan)))))	Pseudophoenix_vinifera)	(((Kentiopsis_piersoniorum	Heterospathe_cagayanensis)	Hydriastele_microspadix)	((Geonoma_undata	(Pelagodoxa_henryana	(Prestoea_acuminata	(Oenocarpus_bataua	Oenocarpus_minor))))	Manicaria_saccifera)))	Iriartea_deltoidea)	(Chamaedorea_seifrizii	Burretiokentia_grandiflora))	Calamus_caryotoides);
(((Prestoea_acuminata	(Oenocarpus_bataua	Oenocarpus_minor))	(((Manicaria_saccifera	(((Iriartea_deltoidea	(Chamaedorea_seifrizii	Burretiokentia_grandiflora))	(((Serenoa_repens	Sabal_domingensis)	Phoenix_dactylifera)	(((((Reinhardtia_paiewonskiana	Reinhardtia_latisecta)	Reinhardtia_simplex)	Podococcus_barteri)	Sclerosperma_profizianum)	(Orania_palindan	((((Bactris_major	(Elaeis_oleifera	Elaeis_guineensis))	Attalea_speciosa)	(Pseudophoenix_vinifera	Roystonea_regia))	Nypa_fruticans)))))	((Kentiopsis_piersoniorum	Heterospathe_cagayanensis)	Hydriastele_microspadix)))	Geonoma_undata)	Pelagodoxa_henryana))	Calamus_caryotoides);
(((((Reinhardtia_paiewonskiana	Reinhardtia_latisecta)	Reinhardtia_simplex)	(Sclerosperma_profizianum	((Orania_palindan	((((((Kentiopsis_piersoniorum	Heterospathe_cagayanensis)	Hydriastele_microspadix)	((Pelagodoxa_henryana	(Prestoea_acuminata	(Oenocarpus_bataua	Oenocarpus_minor)))	Manicaria_saccifera))	Geonoma_undata)	(Chamaedorea_seifrizii	Burretiokentia_grandiflora))	((Serenoa_repens	Sabal_domingensis)	Phoenix_dactylifera)))	((Iriartea_deltoidea	Podococcus_barteri)	((((Pseudophoenix_vinifera	Roystonea_regia)	Bactris_major)	(Elaeis_oleifera	Elaeis_guineensis))	Attalea_speciosa)))))	Nypa_fruticans)	Calamus_caryotoides);
((Podococcus_barteri	(Orania_palindan	(((((Kentiopsis_piersoniorum	Heterospathe_cagayanensis)	Hydriastele_microspadix)	((Pelagodoxa_henryana	((Prestoea_acuminata	(Oenocarpus_bataua	Oenocarpus_minor))	Geonoma_undata))	((Iriartea_deltoidea	Burretiokentia_grandiflora)	Manicaria_saccifera)))	Chamaedorea_seifrizii)	(((((Pseudophoenix_vinifera	Roystonea_regia)	((Bactris_major	(Elaeis_oleifera	Elaeis_guineensis))	Attalea_speciosa))	((Reinhardtia_paiewonskiana	Reinhardtia_latisecta)	Reinhardtia_simplex))	(Nypa_fruticans	((Serenoa_repens	Sabal_domingensis)	Phoenix_dactylifera)))	Sclerosperma_profizianum))))	Calamus_caryotoides);
((Orania_palindan	(Sclerosperma_profizianum	((Iriartea_deltoidea	Podococcus_barteri)	((((Pseudophoenix_vinifera	Roystonea_regia)	((((Kentiopsis_piersoniorum	Heterospathe_cagayanensis)	Hydriastele_microspadix)	((Burretiokentia_grandiflora	Manicaria_saccifera)	(Pelagodoxa_henryana	((Prestoea_acuminata	(Oenocarpus_bataua	Oenocarpus_minor))	Geonoma_undata))))	((Serenoa_repens	Sabal_domingensis)	(Chamaedorea_seifrizii	Phoenix_dactylifera))))	Nypa_fruticans)	(((Bactris_major	(Elaeis_oleifera	Elaeis_guineensis))	Attalea_speciosa)	((Reinhardtia_paiewonskiana	Reinhardtia_latisecta)	Reinhardtia_simplex))))))	Calamus_caryotoides);
((Orania_palindan	(Sclerosperma_profizianum	(((((Pseudophoenix_vinifera	Roystonea_regia)	((Bactris_major	(Elaeis_oleifera	Elaeis_guineensis))	Attalea_speciosa))	((Reinhardtia_paiewonskiana	Reinhardtia_latisecta)	Reinhardtia_simplex))	(Nypa_fruticans	((((Burretiokentia_grandiflora	Iriartea_deltoidea)	Chamaedorea_seifrizii)	(((Kentiopsis_piersoniorum	Heterospathe_cagayanensis)	Hydriastele_microspadix)	(Manicaria_saccifera	(Pelagodoxa_henryana	((Prestoea_acuminata	(Oenocarpus_bataua	Oenocarpus_minor))	Geonoma_undata)))))	((Serenoa_repens	Sabal_domingensis)	Phoenix_dactylifera))))	Podococcus_barteri)))	Calamus_caryotoides);
((Chamaedorea_seifrizii	((Burretiokentia_grandiflora	Iriartea_deltoidea)	((Nypa_fruticans	Geonoma_undata)	((((Kentiopsis_piersoniorum	Heterospathe_cagayanensis)	Hydriastele_microspadix)	(Manicaria_saccifera	(Pelagodoxa_henryana	(Prestoea_acuminata	(Oenocarpus_bataua	Oenocarpus_minor)))))	((Podococcus_barteri	((Serenoa_repens	Sabal_domingensis)	Phoenix_dactylifera))	((Orania_palindan	Sclerosperma_profizianum)	((Attalea_speciosa	((Pseudophoenix_vinifera	Roystonea_regia)	(Bactris_major	(Elaeis_oleifera	Elaeis_guineensis))))	((Reinhardtia_paiewonskiana	Reinhardtia_latisecta)	Reinhardtia_simplex))))))))	Calamus_caryotoides);
(((Chamaedorea_seifrizii	(Iriartea_deltoidea	((Nypa_fruticans	((Podococcus_barteri	(Orania_palindan	Sclerosperma_profizianum))	((Geonoma_undata	((Pseudophoenix_vinifera	Roystonea_regia)	((Bactris_major	(Elaeis_oleifera	Elaeis_guineensis))	Attalea_speciosa)))	((Reinhardtia_paiewonskiana	Reinhardtia_latisecta)	Reinhardtia_simplex))))	((((Kentiopsis_piersoniorum	Heterospathe_cagayanensis)	Hydriastele_microspadix)	(Manicaria_saccifera	(Pelagodoxa_henryana	(Prestoea_acuminata	(Oenocarpus_bataua	Oenocarpus_minor)))))	((Sabal_domingensis	Serenoa_repens)	Phoenix_dactylifera)))))	Burretiokentia_grandiflora)	Calamus_caryotoides);
(((((((Prestoea_acuminata	(Oenocarpus_bataua	Oenocarpus_minor))	(Geonoma_undata	Pelagodoxa_henryana))	((((Sabal_domingensis	Serenoa_repens)	Phoenix_dactylifera)	(Podococcus_barteri	((Orania_palindan	Sclerosperma_profizianum)	(((Pseudophoenix_vinifera	Roystonea_regia)	((Bactris_major	(Elaeis_oleifera	Elaeis_guineensis))	Attalea_speciosa))	((Reinhardtia_paiewonskiana	Reinhardtia_latisecta)	Reinhardtia_simplex)))))	((Kentiopsis_piersoniorum	Heterospathe_cagayanensis)	Hydriastele_microspadix)))	Iriartea_deltoidea)	(Nypa_fruticans	Manicaria_saccifera))	(Burretiokentia_grandiflora	Chamaedorea_seifrizii))	Calamus_caryotoides);
((Nypa_fruticans	(((Reinhardtia_paiewonskiana	Reinhardtia_latisecta)	Reinhardtia_simplex)	(((Orania_palindan	Podococcus_barteri)	(((((Kentiopsis_piersoniorum	Heterospathe_cagayanensis)	Hydriastele_microspadix)	(Manicaria_saccifera	((Prestoea_acuminata	(Oenocarpus_bataua	Oenocarpus_minor))	(Geonoma_undata	Pelagodoxa_henryana))))	(Chamaedorea_seifrizii	((Sabal_domingensis	Serenoa_repens)	Phoenix_dactylifera)))	((Attalea_speciosa	((Pseudophoenix_vinifera	Roystonea_regia)	(Bactris_major	(Elaeis_oleifera	Elaeis_guineensis))))	(Burretiokentia_grandiflora	Iriartea_deltoidea))))	Sclerosperma_profizianum)))	Calamus_caryotoides);
((Chamaedorea_seifrizii	((Iriartea_deltoidea	(((Hydriastele_microspadix	(Heterospathe_cagayanensis	Kentiopsis_piersoniorum))	(Manicaria_saccifera	(Pelagodoxa_henryana	(Geonoma_undata	(Prestoea_acuminata	(Oenocarpus_bataua	Oenocarpus_minor))))))	((((((Attalea_speciosa	(Bactris_major	(Elaeis_guineensis	Elaeis_oleifera)))	(Pseudophoenix_vinifera	Roystonea_regia))	((Reinhardtia_latisecta	Reinhardtia_paiewonskiana)	Reinhardtia_simplex))	(Nypa_fruticans	(Orania_palindan	Sclerosperma_profizianum)))	Podococcus_barteri)	(Phoenix_dactylifera	(Sabal_domingensis	Serenoa_repens)))))	Burretiokentia_grandiflora))	Calamus_caryotoides);
((Chamaedorea_seifrizii	((Iriartea_deltoidea	(((Hydriastele_microspadix	(Heterospathe_cagayanensis	Kentiopsis_piersoniorum))	(Manicaria_saccifera	(Pelagodoxa_henryana	(Geonoma_undata	(Prestoea_acuminata	(Oenocarpus_bataua	Oenocarpus_minor))))))	((((((Attalea_speciosa	(Bactris_major	(Elaeis_guineensis	Elaeis_oleifera)))	(Pseudophoenix_vinifera	Roystonea_regia))	((Reinhardtia_latisecta	Reinhardtia_paiewonskiana)	Reinhardtia_simplex))	(Nypa_fruticans	(Orania_palindan	Sclerosperma_profizianum)))	Podococcus_barteri)	(Phoenix_dactylifera	(Sabal_domingensis	Serenoa_repens)))))	Burretiokentia_grandiflora))	Calamus_caryotoides);
((((((Hydriastele_microspadix	(Heterospathe_cagayanensis	Kentiopsis_piersoniorum))	(Manicaria_saccifera	(Pelagodoxa_henryana	(Geonoma_undata	(Prestoea_acuminata	(Oenocarpus_bataua	Oenocarpus_minor))))))	(((((((Reinhardtia_latisecta	Reinhardtia_paiewonskiana)	Reinhardtia_simplex)	(Nypa_fruticans	(Elaeis_guineensis	Elaeis_oleifera)))	((Bactris_major	(Pseudophoenix_vinifera	Roystonea_regia))	Attalea_speciosa))	(Podococcus_barteri	Orania_palindan))	Sclerosperma_profizianum)	(Phoenix_dactylifera	(Sabal_domingensis	Serenoa_repens))))	(Burretiokentia_grandiflora	Iriartea_deltoidea))	Chamaedorea_seifrizii)	Calamus_caryotoides);
((Nypa_fruticans	(((Orania_palindan	Sclerosperma_profizianum)	((Podococcus_barteri	(Phoenix_dactylifera	(Sabal_domingensis	Serenoa_repens)))	((Attalea_speciosa	((Elaeis_guineensis	Elaeis_oleifera)	Bactris_major))	((Iriartea_deltoidea	Chamaedorea_seifrizii)	((((Heterospathe_cagayanensis	((Pseudophoenix_vinifera	Roystonea_regia)	Kentiopsis_piersoniorum))	Manicaria_saccifera)	(Pelagodoxa_henryana	(Geonoma_undata	(Prestoea_acuminata	(Oenocarpus_bataua	Oenocarpus_minor)))))	(Burretiokentia_grandiflora	Hydriastele_microspadix))))))	((Reinhardtia_latisecta	Reinhardtia_paiewonskiana)	Reinhardtia_simplex)))	Calamus_caryotoides);
(((((Pelagodoxa_henryana	(Prestoea_acuminata	(Oenocarpus_bataua	Oenocarpus_minor)))	((((Attalea_speciosa	((Elaeis_guineensis	Elaeis_oleifera)	((Pseudophoenix_vinifera	Roystonea_regia)	Bactris_major)))	(Phoenix_dactylifera	(Sabal_domingensis	Serenoa_repens)))	(Orania_palindan	((Sclerosperma_profizianum	(Nypa_fruticans	((Reinhardtia_latisecta	Reinhardtia_paiewonskiana)	Reinhardtia_simplex)))	Podococcus_barteri)))	(Kentiopsis_piersoniorum	(Hydriastele_microspadix	Heterospathe_cagayanensis))))	(Geonoma_undata	Manicaria_saccifera))	((Burretiokentia_grandiflora	Iriartea_deltoidea)	Chamaedorea_seifrizii))	Calamus_caryotoides);
((Chamaedorea_seifrizii	((((Phoenix_dactylifera	((Nypa_fruticans	Sabal_domingensis)	Serenoa_repens))	(((Orania_palindan	Sclerosperma_profizianum)	(((Attalea_speciosa	((Elaeis_guineensis	Elaeis_oleifera)	Bactris_major))	(Pseudophoenix_vinifera	Roystonea_regia))	((Reinhardtia_latisecta	Reinhardtia_paiewonskiana)	Reinhardtia_simplex)))	Podococcus_barteri))	(((Pelagodoxa_henryana	(Geonoma_undata	(Prestoea_acuminata	(Oenocarpus_bataua	Oenocarpus_minor))))	(Manicaria_saccifera	Burretiokentia_grandiflora))	(Hydriastele_microspadix	(Heterospathe_cagayanensis	Kentiopsis_piersoniorum))))	Iriartea_deltoidea))	Calamus_caryotoides);
((Chamaedorea_seifrizii	((((Phoenix_dactylifera	(Sabal_domingensis	Serenoa_repens))	(((Nypa_fruticans	(Orania_palindan	Sclerosperma_profizianum))	((((Pseudophoenix_vinifera	Roystonea_regia)	Attalea_speciosa)	((Elaeis_guineensis	Elaeis_oleifera)	Bactris_major))	((Reinhardtia_latisecta	Reinhardtia_paiewonskiana)	Reinhardtia_simplex)))	Podococcus_barteri))	((Heterospathe_cagayanensis	Kentiopsis_piersoniorum)	(((Pelagodoxa_henryana	(Geonoma_undata	(Prestoea_acuminata	(Oenocarpus_bataua	Oenocarpus_minor))))	Manicaria_saccifera)	Hydriastele_microspadix)))	(Burretiokentia_grandiflora	Iriartea_deltoidea)))	Calamus_caryotoides);
((Chamaedorea_seifrizii	(((Heterospathe_cagayanensis	Manicaria_saccifera)	((Hydriastele_microspadix	(Kentiopsis_piersoniorum	(((((Nypa_fruticans	Podococcus_barteri)	Orania_palindan)	((((Pseudophoenix_vinifera	Roystonea_regia)	Attalea_speciosa)	((Elaeis_guineensis	Elaeis_oleifera)	Bactris_major))	((Reinhardtia_latisecta	Reinhardtia_paiewonskiana)	Reinhardtia_simplex)))	Sclerosperma_profizianum)	(Phoenix_dactylifera	(Sabal_domingensis	Serenoa_repens)))))	(Pelagodoxa_henryana	(Geonoma_undata	(Prestoea_acuminata	(Oenocarpus_bataua	Oenocarpus_minor))))))	(Burretiokentia_grandiflora	Iriartea_deltoidea)))	Calamus_caryotoides);
(((Burretiokentia_grandiflora	Chamaedorea_seifrizii)	((Phoenix_dactylifera	(Sabal_domingensis	Serenoa_repens))	(((Manicaria_saccifera	((Pelagodoxa_henryana	(Prestoea_acuminata	(Oenocarpus_bataua	Oenocarpus_minor)))	Geonoma_undata))	(Hydriastele_microspadix	(Kentiopsis_piersoniorum	Heterospathe_cagayanensis)))	(Iriartea_deltoidea	(((Pseudophoenix_vinifera	Roystonea_regia)	(Attalea_speciosa	((Elaeis_guineensis	Elaeis_oleifera)	Bactris_major)))	((Nypa_fruticans	(Sclerosperma_profizianum	((Reinhardtia_latisecta	Reinhardtia_paiewonskiana)	Reinhardtia_simplex)))	(Podococcus_barteri	Orania_palindan)))))))	Calamus_caryotoides);
((Orania_palindan	(((Attalea_speciosa	((Elaeis_guineensis	Elaeis_oleifera)	Bactris_major))	((Nypa_fruticans	(Sclerosperma_profizianum	((Reinhardtia_latisecta	Reinhardtia_paiewonskiana)	Reinhardtia_simplex)))	(Burretiokentia_grandiflora	Podococcus_barteri)))	(((Pseudophoenix_vinifera	Roystonea_regia)	((Geonoma_undata	((Hydriastele_microspadix	(Kentiopsis_piersoniorum	Heterospathe_cagayanensis))	((Pelagodoxa_henryana	(Prestoea_acuminata	(Oenocarpus_bataua	Oenocarpus_minor)))	Manicaria_saccifera)))	Iriartea_deltoidea))	((Phoenix_dactylifera	Chamaedorea_seifrizii)	(Sabal_domingensis	Serenoa_repens)))))	Calamus_caryotoides);
((Chamaedorea_seifrizii	((((Phoenix_dactylifera	(Sabal_domingensis	Serenoa_repens))	(((Reinhardtia_simplex	(Reinhardtia_paiewonskiana	Reinhardtia_latisecta))	Podococcus_barteri)	(((Attalea_speciosa	(Bactris_major	(Elaeis_guineensis	Elaeis_oleifera)))	(Roystonea_regia	Pseudophoenix_vinifera))	(Nypa_fruticans	(Orania_palindan	Sclerosperma_profizianum)))))	(((Geonoma_undata	((Pelagodoxa_henryana	Prestoea_acuminata)	(Oenocarpus_minor	Oenocarpus_bataua)))	Manicaria_saccifera)	(Hydriastele_microspadix	(Heterospathe_cagayanensis	Kentiopsis_piersoniorum))))	(Burretiokentia_grandiflora	Iriartea_deltoidea)))	Calamus_caryotoides);
((Orania_palindan	((Nypa_fruticans	Sclerosperma_profizianum)	((((Reinhardtia_simplex	(Reinhardtia_paiewonskiana	Reinhardtia_latisecta))	((Attalea_speciosa	(Bactris_major	(Elaeis_guineensis	Elaeis_oleifera)))	(Roystonea_regia	Pseudophoenix_vinifera)))	((((((Geonoma_undata	(Prestoea_acuminata	(Oenocarpus_minor	Oenocarpus_bataua)))	Pelagodoxa_henryana)	Manicaria_saccifera)	(Hydriastele_microspadix	(Heterospathe_cagayanensis	Kentiopsis_piersoniorum)))	((Burretiokentia_grandiflora	Iriartea_deltoidea)	Chamaedorea_seifrizii))	(Phoenix_dactylifera	(Sabal_domingensis	Serenoa_repens))))	Podococcus_barteri)))	Calamus_caryotoides);
((Chamaedorea_seifrizii	((((((Attalea_speciosa	(Bactris_major	(Elaeis_guineensis	Elaeis_oleifera)))	(Roystonea_regia	Pseudophoenix_vinifera))	((((Phoenix_dactylifera	(Sabal_domingensis	(Burretiokentia_grandiflora	Serenoa_repens)))	Podococcus_barteri)	(Reinhardtia_simplex	(Reinhardtia_paiewonskiana	Reinhardtia_latisecta)))	(Orania_palindan	Sclerosperma_profizianum)))	(((Manicaria_saccifera	((Prestoea_acuminata	(Oenocarpus_minor	Oenocarpus_bataua))	Pelagodoxa_henryana))	(Hydriastele_microspadix	(Heterospathe_cagayanensis	Kentiopsis_piersoniorum)))	Geonoma_undata))	Nypa_fruticans)	Iriartea_deltoidea))	Calamus_caryotoides);
((((Sabal_domingensis	(Burretiokentia_grandiflora	Serenoa_repens))	(Chamaedorea_seifrizii	Phoenix_dactylifera))	(((((Reinhardtia_simplex	(Reinhardtia_paiewonskiana	Reinhardtia_latisecta))	(Geonoma_undata	(((Roystonea_regia	Pseudophoenix_vinifera)	Attalea_speciosa)	(Bactris_major	(Elaeis_guineensis	Elaeis_oleifera)))))	(Iriartea_deltoidea	Podococcus_barteri))	((Orania_palindan	Sclerosperma_profizianum)	Nypa_fruticans))	((Manicaria_saccifera	((Prestoea_acuminata	(Oenocarpus_minor	Oenocarpus_bataua))	Pelagodoxa_henryana))	(Hydriastele_microspadix	(Heterospathe_cagayanensis	Kentiopsis_piersoniorum)))))	Calamus_caryotoides);
((Manicaria_saccifera	((((Prestoea_acuminata	(Oenocarpus_minor	Oenocarpus_bataua))	Pelagodoxa_henryana)	Geonoma_undata)	(((((Sabal_domingensis	Serenoa_repens)	Phoenix_dactylifera)	(((Burretiokentia_grandiflora	Chamaedorea_seifrizii)	Iriartea_deltoidea)	Podococcus_barteri))	((((Reinhardtia_simplex	(Reinhardtia_paiewonskiana	Reinhardtia_latisecta))	((Roystonea_regia	Pseudophoenix_vinifera)	(Attalea_speciosa	((Elaeis_guineensis	Elaeis_oleifera)	Bactris_major))))	Sclerosperma_profizianum)	(Nypa_fruticans	Orania_palindan)))	(Kentiopsis_piersoniorum	(Hydriastele_microspadix	Heterospathe_cagayanensis)))))	Calamus_caryotoides);
((Orania_palindan	((Nypa_fruticans	((((Sabal_domingensis	Serenoa_repens)	Phoenix_dactylifera)	(((Hydriastele_microspadix	(Heterospathe_cagayanensis	Kentiopsis_piersoniorum))	(Manicaria_saccifera	(((Prestoea_acuminata	(Oenocarpus_minor	Oenocarpus_bataua))	Pelagodoxa_henryana)	Geonoma_undata)))	(Chamaedorea_seifrizii	(Burretiokentia_grandiflora	Iriartea_deltoidea))))	((((Roystonea_regia	Pseudophoenix_vinifera)	(Attalea_speciosa	((Elaeis_guineensis	Elaeis_oleifera)	Bactris_major)))	Podococcus_barteri)	(Reinhardtia_simplex	(Reinhardtia_paiewonskiana	Reinhardtia_latisecta)))))	Sclerosperma_profizianum))	Calamus_caryotoides);
((Geonoma_undata	((Prestoea_acuminata	(Oenocarpus_minor	Oenocarpus_bataua))	(((((Iriartea_deltoidea	Chamaedorea_seifrizii)	((((((Roystonea_regia	Pseudophoenix_vinifera)	(Attalea_speciosa	((Elaeis_guineensis	Elaeis_oleifera)	Bactris_major)))	(Reinhardtia_simplex	(Reinhardtia_paiewonskiana	Reinhardtia_latisecta)))	Sclerosperma_profizianum)	(Podococcus_barteri	(Nypa_fruticans	Orania_palindan)))	((Sabal_domingensis	Serenoa_repens)	Phoenix_dactylifera)))	(Hydriastele_microspadix	(Heterospathe_cagayanensis	Kentiopsis_piersoniorum)))	(Burretiokentia_grandiflora	Manicaria_saccifera))	Pelagodoxa_henryana)))	Calamus_caryotoides);
((Geonoma_undata	((Prestoea_acuminata	(Oenocarpus_minor	Oenocarpus_bataua))	((((((Burretiokentia_grandiflora	Iriartea_deltoidea)	Chamaedorea_seifrizii)	((((Reinhardtia_simplex	(Reinhardtia_paiewonskiana	Reinhardtia_latisecta))	((Orania_palindan	Sclerosperma_profizianum)	(((Sabal_domingensis	Serenoa_repens)	Nypa_fruticans)	Phoenix_dactylifera)))	Podococcus_barteri)	((Roystonea_regia	Pseudophoenix_vinifera)	(Attalea_speciosa	((Elaeis_guineensis	Elaeis_oleifera)	Bactris_major)))))	(Hydriastele_microspadix	(Heterospathe_cagayanensis	Kentiopsis_piersoniorum)))	Manicaria_saccifera)	Pelagodoxa_henryana)))	Calamus_caryotoides);
((Chamaedorea_seifrizii	((((((((Roystonea_regia	Pseudophoenix_vinifera)	(Attalea_speciosa	((Elaeis_guineensis	Elaeis_oleifera)	Bactris_major)))	Podococcus_barteri)	(Geonoma_undata	Orania_palindan))	(((((Prestoea_acuminata	(Oenocarpus_minor	Oenocarpus_bataua))	Pelagodoxa_henryana)	Manicaria_saccifera)	(Hydriastele_microspadix	(Heterospathe_cagayanensis	Kentiopsis_piersoniorum)))	((Sabal_domingensis	Serenoa_repens)	Phoenix_dactylifera)))	(Nypa_fruticans	(Reinhardtia_simplex	(Reinhardtia_paiewonskiana	Reinhardtia_latisecta))))	Sclerosperma_profizianum)	(Burretiokentia_grandiflora	Iriartea_deltoidea)))	Calamus_caryotoides);
((Nypa_fruticans	(((Roystonea_regia	Pseudophoenix_vinifera)	(Iriartea_deltoidea	(((Sclerosperma_profizianum	(Attalea_speciosa	((Elaeis_guineensis	Elaeis_oleifera)	Bactris_major)))	(Podococcus_barteri	Orania_palindan))	(Reinhardtia_simplex	(Reinhardtia_paiewonskiana	Reinhardtia_latisecta)))))	(((((Geonoma_undata	(Prestoea_acuminata	(Oenocarpus_minor	Oenocarpus_bataua)))	Pelagodoxa_henryana)	(Burretiokentia_grandiflora	Manicaria_saccifera))	(Hydriastele_microspadix	(Heterospathe_cagayanensis	Kentiopsis_piersoniorum)))	((Sabal_domingensis	Serenoa_repens)	(Chamaedorea_seifrizii	Phoenix_dactylifera)))))	Calamus_caryotoides);
(((((Manicaria_saccifera	(Geonoma_undata	(Pelagodoxa_henryana	((Oenocarpus_minor	Oenocarpus_bataua)	Prestoea_acuminata))))	(Hydriastele_microspadix	(Kentiopsis_piersoniorum	Heterospathe_cagayanensis)))	((Phoenix_dactylifera	(Sabal_domingensis	Serenoa_repens))	((Orania_palindan	Podococcus_barteri)	(((Roystonea_regia	Pseudophoenix_vinifera)	(Attalea_speciosa	(Bactris_major	(Elaeis_guineensis	Elaeis_oleifera))))	((Nypa_fruticans	((Reinhardtia_paiewonskiana	Reinhardtia_latisecta)	Reinhardtia_simplex))	Sclerosperma_profizianum)))))	(Chamaedorea_seifrizii	(Burretiokentia_grandiflora	Iriartea_deltoidea)))	Calamus_caryotoides);
((((Burretiokentia_grandiflora	Manicaria_saccifera)	(((((Sabal_domingensis	Serenoa_repens)	(Chamaedorea_seifrizii	Phoenix_dactylifera))	((Orania_palindan	(((((Reinhardtia_paiewonskiana	Reinhardtia_latisecta)	Reinhardtia_simplex)	Sclerosperma_profizianum)	Nypa_fruticans)	(Podococcus_barteri	Iriartea_deltoidea)))	((Roystonea_regia	Pseudophoenix_vinifera)	(Attalea_speciosa	(Bactris_major	(Elaeis_guineensis	Elaeis_oleifera))))))	(Hydriastele_microspadix	(Kentiopsis_piersoniorum	Heterospathe_cagayanensis)))	(Pelagodoxa_henryana	((Oenocarpus_minor	Oenocarpus_bataua)	Prestoea_acuminata))))	Geonoma_undata)	Calamus_caryotoides);
(((((Hydriastele_microspadix	(Kentiopsis_piersoniorum	Heterospathe_cagayanensis))	((Geonoma_undata	(Pelagodoxa_henryana	((Oenocarpus_minor	Oenocarpus_bataua)	Prestoea_acuminata)))	Manicaria_saccifera))	((Burretiokentia_grandiflora	Iriartea_deltoidea)	(((Sabal_domingensis	Serenoa_repens)	Phoenix_dactylifera)	((((((Reinhardtia_paiewonskiana	Reinhardtia_latisecta)	Reinhardtia_simplex)	Sclerosperma_profizianum)	Nypa_fruticans)	(Podococcus_barteri	Orania_palindan))	((Bactris_major	(Elaeis_guineensis	Elaeis_oleifera))	((Roystonea_regia	Pseudophoenix_vinifera)	Attalea_speciosa))))))	Chamaedorea_seifrizii)	Calamus_caryotoides);
(((Orania_palindan	(((Roystonea_regia	Pseudophoenix_vinifera)	(Attalea_speciosa	(Bactris_major	(Elaeis_guineensis	Elaeis_oleifera))))	(((Podococcus_barteri	(Chamaedorea_seifrizii	(Burretiokentia_grandiflora	Iriartea_deltoidea)))	(((Reinhardtia_paiewonskiana	Reinhardtia_latisecta)	Reinhardtia_simplex)	Sclerosperma_profizianum))	((((Hydriastele_microspadix	(Kentiopsis_piersoniorum	Heterospathe_cagayanensis))	((((Oenocarpus_minor	Oenocarpus_bataua)	Prestoea_acuminata)	Pelagodoxa_henryana)	Manicaria_saccifera))	Geonoma_undata)	((Sabal_domingensis	Serenoa_repens)	Phoenix_dactylifera)))))	Nypa_fruticans)	Calamus_caryotoides);
((Orania_palindan	(Sclerosperma_profizianum	((Pseudophoenix_vinifera	Podococcus_barteri)	(((Geonoma_undata	((Bactris_major	(Elaeis_guineensis	Elaeis_oleifera))	(Roystonea_regia	Attalea_speciosa)))	((Reinhardtia_paiewonskiana	Reinhardtia_latisecta)	Reinhardtia_simplex))	(((((Hydriastele_microspadix	(Kentiopsis_piersoniorum	Heterospathe_cagayanensis))	((((Oenocarpus_minor	Oenocarpus_bataua)	Prestoea_acuminata)	Pelagodoxa_henryana)	(Burretiokentia_grandiflora	Manicaria_saccifera)))	(Chamaedorea_seifrizii	((Sabal_domingensis	Serenoa_repens)	Phoenix_dactylifera)))	Iriartea_deltoidea)	Nypa_fruticans)))))	Calamus_caryotoides);
((((((((Burretiokentia_grandiflora	Hydriastele_microspadix)	(Kentiopsis_piersoniorum	Heterospathe_cagayanensis))	((Geonoma_undata	(((Oenocarpus_minor	Oenocarpus_bataua)	Prestoea_acuminata)	Pelagodoxa_henryana))	Manicaria_saccifera))	(Phoenix_dactylifera	((Sabal_domingensis	Chamaedorea_seifrizii)	Serenoa_repens)))	((Attalea_speciosa	(Bactris_major	(Elaeis_guineensis	Elaeis_oleifera)))	((Iriartea_deltoidea	(Sclerosperma_profizianum	((Reinhardtia_paiewonskiana	Reinhardtia_latisecta)	Reinhardtia_simplex)))	(Orania_palindan	Podococcus_barteri))))	(Pseudophoenix_vinifera	Roystonea_regia))	Nypa_fruticans)	Calamus_caryotoides);
(((Burretiokentia_grandiflora	Chamaedorea_seifrizii)	(((Phoenix_dactylifera	(Sabal_domingensis	Serenoa_repens))	(((Pseudophoenix_vinifera	Roystonea_regia)	(Attalea_speciosa	(Bactris_major	(Elaeis_guineensis	Elaeis_oleifera))))	((Sclerosperma_profizianum	((Reinhardtia_paiewonskiana	Reinhardtia_latisecta)	Reinhardtia_simplex))	(Nypa_fruticans	(Orania_palindan	Podococcus_barteri)))))	(Iriartea_deltoidea	(((Manicaria_saccifera	Geonoma_undata)	(((Oenocarpus_minor	Oenocarpus_bataua)	Prestoea_acuminata)	Pelagodoxa_henryana))	(Hydriastele_microspadix	(Kentiopsis_piersoniorum	Heterospathe_cagayanensis))))))	Calamus_caryotoides);
(((Burretiokentia_grandiflora	Chamaedorea_seifrizii)	(Orania_palindan	(Sclerosperma_profizianum	(Nypa_fruticans	((((Bactris_major	(Elaeis_guineensis	Elaeis_oleifera))	Attalea_speciosa)	((Reinhardtia_paiewonskiana	Reinhardtia_latisecta)	Reinhardtia_simplex))	(((Phoenix_dactylifera	(Sabal_domingensis	Serenoa_repens))	Podococcus_barteri)	(((Manicaria_saccifera	((Geonoma_undata	Pelagodoxa_henryana)	((Oenocarpus_minor	Oenocarpus_bataua)	Prestoea_acuminata)))	(Kentiopsis_piersoniorum	(Heterospathe_cagayanensis	Hydriastele_microspadix)))	(Iriartea_deltoidea	(Pseudophoenix_vinifera	Roystonea_regia)))))))))	Calamus_caryotoides);
((Chamaedorea_seifrizii	(((Manicaria_saccifera	((Geonoma_undata	Pelagodoxa_henryana)	((Oenocarpus_minor	Oenocarpus_bataua)	Prestoea_acuminata)))	(Kentiopsis_piersoniorum	(Heterospathe_cagayanensis	Hydriastele_microspadix)))	((((Podococcus_barteri	(((Nypa_fruticans	Sclerosperma_profizianum)	Orania_palindan)	(((Bactris_major	(Elaeis_guineensis	Elaeis_oleifera))	Attalea_speciosa)	((Reinhardtia_paiewonskiana	Reinhardtia_latisecta)	Reinhardtia_simplex))))	(Burretiokentia_grandiflora	(Pseudophoenix_vinifera	Roystonea_regia)))	Iriartea_deltoidea)	(Phoenix_dactylifera	(Sabal_domingensis	Serenoa_repens)))))	Calamus_caryotoides);
(((((Burretiokentia_grandiflora	Iriartea_deltoidea)	Podococcus_barteri)	((((Pseudophoenix_vinifera	Roystonea_regia)	((Bactris_major	(Elaeis_guineensis	Elaeis_oleifera))	Attalea_speciosa))	((Sclerosperma_profizianum	Orania_palindan)	(((Chamaedorea_seifrizii	Phoenix_dactylifera)	(Sabal_domingensis	Serenoa_repens))	(((Geonoma_undata	Manicaria_saccifera)	(Pelagodoxa_henryana	((Oenocarpus_minor	Oenocarpus_bataua)	Prestoea_acuminata)))	(Hydriastele_microspadix	(Kentiopsis_piersoniorum	Heterospathe_cagayanensis))))))	((Reinhardtia_paiewonskiana	Reinhardtia_latisecta)	Reinhardtia_simplex)))	Nypa_fruticans)	Calamus_caryotoides);
((Chamaedorea_seifrizii	((((((((Orania_palindan	Podococcus_barteri)	Nypa_fruticans)	(((Reinhardtia_paiewonskiana	Reinhardtia_latisecta)	Reinhardtia_simplex)	(Attalea_speciosa	(Bactris_major	(Elaeis_oleifera	Elaeis_guineensis)))))	Sclerosperma_profizianum)	(Pseudophoenix_vinifera	Roystonea_regia))	((Serenoa_repens	Sabal_domingensis)	Phoenix_dactylifera))	(Iriartea_deltoidea	((Manicaria_saccifera	((Pelagodoxa_henryana	(Prestoea_acuminata	(Oenocarpus_minor	Oenocarpus_bataua)))	Geonoma_undata))	(Hydriastele_microspadix	(Heterospathe_cagayanensis	Kentiopsis_piersoniorum)))))	Burretiokentia_grandiflora))	Calamus_caryotoides);
(((Chamaedorea_seifrizii	((((((Orania_palindan	Podococcus_barteri)	Nypa_fruticans)	(((Reinhardtia_paiewonskiana	Reinhardtia_latisecta)	Reinhardtia_simplex)	(((Pseudophoenix_vinifera	Roystonea_regia)	Attalea_speciosa)	(Bactris_major	(Elaeis_oleifera	Elaeis_guineensis)))))	Sclerosperma_profizianum)	((Serenoa_repens	Sabal_domingensis)	Phoenix_dactylifera))	((Manicaria_saccifera	((Pelagodoxa_henryana	(Prestoea_acuminata	(Oenocarpus_minor	Oenocarpus_bataua)))	Geonoma_undata))	(Hydriastele_microspadix	(Heterospathe_cagayanensis	Kentiopsis_piersoniorum)))))	(Iriartea_deltoidea	Burretiokentia_grandiflora))	Calamus_caryotoides);
((((Sclerosperma_profizianum	((((Reinhardtia_paiewonskiana	Reinhardtia_latisecta)	Reinhardtia_simplex)	((Pseudophoenix_vinifera	Roystonea_regia)	(Attalea_speciosa	(Bactris_major	(Elaeis_oleifera	Elaeis_guineensis)))))	(Orania_palindan	Podococcus_barteri)))	(((Serenoa_repens	Sabal_domingensis)	Phoenix_dactylifera)	(((Manicaria_saccifera	((Pelagodoxa_henryana	(Prestoea_acuminata	(Oenocarpus_minor	Oenocarpus_bataua)))	(Hydriastele_microspadix	(Heterospathe_cagayanensis	Kentiopsis_piersoniorum))))	Geonoma_undata)	((Iriartea_deltoidea	Burretiokentia_grandiflora)	Chamaedorea_seifrizii))))	Nypa_fruticans)	Calamus_caryotoides);
((((((Sclerosperma_profizianum	(((Reinhardtia_paiewonskiana	Reinhardtia_latisecta)	Reinhardtia_simplex)	((Pseudophoenix_vinifera	Roystonea_regia)	(Attalea_speciosa	(Bactris_major	(Elaeis_oleifera	Elaeis_guineensis))))))	(((Heterospathe_cagayanensis	Kentiopsis_piersoniorum)	(Hydriastele_microspadix	(((Pelagodoxa_henryana	Geonoma_undata)	(Prestoea_acuminata	(Oenocarpus_minor	Oenocarpus_bataua)))	Manicaria_saccifera)))	((Iriartea_deltoidea	Burretiokentia_grandiflora)	Chamaedorea_seifrizii)))	(Orania_palindan	Podococcus_barteri))	((Serenoa_repens	Sabal_domingensis)	Phoenix_dactylifera))	Nypa_fruticans)	Calamus_caryotoides);
((Chamaedorea_seifrizii	((((((((Reinhardtia_paiewonskiana	Reinhardtia_latisecta)	Reinhardtia_simplex)	(Attalea_speciosa	(Bactris_major	(Elaeis_oleifera	Elaeis_guineensis))))	(Podococcus_barteri	(Orania_palindan	Sclerosperma_profizianum)))	Nypa_fruticans)	(((Burretiokentia_grandiflora	Pseudophoenix_vinifera)	Roystonea_regia)	((Serenoa_repens	Sabal_domingensis)	Phoenix_dactylifera)))	((Hydriastele_microspadix	(Kentiopsis_piersoniorum	Heterospathe_cagayanensis))	(((Pelagodoxa_henryana	Geonoma_undata)	(Prestoea_acuminata	(Oenocarpus_minor	Oenocarpus_bataua)))	Manicaria_saccifera)))	Iriartea_deltoidea))	Calamus_caryotoides);
((Chamaedorea_seifrizii	(((((((Hydriastele_microspadix	(Kentiopsis_piersoniorum	Heterospathe_cagayanensis))	((((Serenoa_repens	Sabal_domingensis)	Phoenix_dactylifera)	((((Reinhardtia_paiewonskiana	Reinhardtia_latisecta)	Reinhardtia_simplex)	((Roystonea_regia	Attalea_speciosa)	((Elaeis_guineensis	Elaeis_oleifera)	Bactris_major)))	(Podococcus_barteri	(Orania_palindan	Sclerosperma_profizianum))))	Nypa_fruticans))	((Pelagodoxa_henryana	Geonoma_undata)	(Prestoea_acuminata	(Oenocarpus_minor	Oenocarpus_bataua))))	Pseudophoenix_vinifera)	Manicaria_saccifera)	Iriartea_deltoidea)	Burretiokentia_grandiflora))	Calamus_caryotoides);
((Nypa_fruticans	(((((Podococcus_barteri	Pseudophoenix_vinifera)	Sclerosperma_profizianum)	(((((Manicaria_saccifera	Burretiokentia_grandiflora)	((Pelagodoxa_henryana	Geonoma_undata)	(Prestoea_acuminata	(Oenocarpus_minor	Oenocarpus_bataua))))	(Hydriastele_microspadix	(Kentiopsis_piersoniorum	Heterospathe_cagayanensis)))	(Chamaedorea_seifrizii	Iriartea_deltoidea))	((Serenoa_repens	Sabal_domingensis)	Phoenix_dactylifera)))	(((Reinhardtia_paiewonskiana	Reinhardtia_latisecta)	Reinhardtia_simplex)	((Roystonea_regia	Attalea_speciosa)	((Elaeis_guineensis	Elaeis_oleifera)	Bactris_major))))	Orania_palindan))	Calamus_caryotoides);
((((((Sclerosperma_profizianum	((((Pelagodoxa_henryana	(Prestoea_acuminata	(Oenocarpus_minor	Oenocarpus_bataua)))	((Hydriastele_microspadix	(Kentiopsis_piersoniorum	Heterospathe_cagayanensis))	(Geonoma_undata	Manicaria_saccifera)))	Chamaedorea_seifrizii)	((Serenoa_repens	Sabal_domingensis)	Phoenix_dactylifera)))	((((Reinhardtia_paiewonskiana	Reinhardtia_latisecta)	Reinhardtia_simplex)	(Attalea_speciosa	((Elaeis_guineensis	Elaeis_oleifera)	Bactris_major)))	(Pseudophoenix_vinifera	Roystonea_regia)))	((Burretiokentia_grandiflora	Iriartea_deltoidea)	Podococcus_barteri))	Nypa_fruticans)	Orania_palindan)	Calamus_caryotoides);
((Podococcus_barteri	(((((Burretiokentia_grandiflora	Iriartea_deltoidea)	(Orania_palindan	(Nypa_fruticans	Sclerosperma_profizianum)))	((Manicaria_saccifera	((Pelagodoxa_henryana	(Geonoma_undata	(Prestoea_acuminata	(Oenocarpus_minor	Oenocarpus_bataua))))	(Heterospathe_cagayanensis	(Hydriastele_microspadix	Kentiopsis_piersoniorum))))	((Phoenix_dactylifera	(Serenoa_repens	Sabal_domingensis))	Chamaedorea_seifrizii)))	(((Reinhardtia_paiewonskiana	Reinhardtia_latisecta)	Reinhardtia_simplex)	((((Elaeis_guineensis	Elaeis_oleifera)	Bactris_major)	Attalea_speciosa)	Roystonea_regia)))	Pseudophoenix_vinifera))	Calamus_caryotoides);
(((Iriartea_deltoidea	((Manicaria_saccifera	((Pelagodoxa_henryana	(Geonoma_undata	(Prestoea_acuminata	(Oenocarpus_minor	Oenocarpus_bataua))))	(Hydriastele_microspadix	(Kentiopsis_piersoniorum	Heterospathe_cagayanensis))))	((Phoenix_dactylifera	(Serenoa_repens	Sabal_domingensis))	(((Orania_palindan	Sclerosperma_profizianum)	(Nypa_fruticans	Podococcus_barteri))	(((Reinhardtia_paiewonskiana	Reinhardtia_latisecta)	Reinhardtia_simplex)	((((Elaeis_guineensis	Elaeis_oleifera)	Bactris_major)	Attalea_speciosa)	(Pseudophoenix_vinifera	Roystonea_regia)))))))	(Burretiokentia_grandiflora	Chamaedorea_seifrizii))	Calamus_caryotoides);
(((Chamaedorea_seifrizii	(Iriartea_deltoidea	(((Hydriastele_microspadix	(Heterospathe_cagayanensis	Kentiopsis_piersoniorum))	(Manicaria_saccifera	((Pelagodoxa_henryana	((Oenocarpus_minor	Oenocarpus_bataua)	Prestoea_acuminata))	Geonoma_undata)))	((Phoenix_dactylifera	(Serenoa_repens	Sabal_domingensis))	((((Nypa_fruticans	(Elaeis_oleifera	Elaeis_guineensis))	Bactris_major)	(Attalea_speciosa	(Roystonea_regia	Pseudophoenix_vinifera)))	((Sclerosperma_profizianum	((Reinhardtia_paiewonskiana	Reinhardtia_latisecta)	Reinhardtia_simplex))	(Podococcus_barteri	Orania_palindan)))))))	Burretiokentia_grandiflora)	Calamus_caryotoides);
((Chamaedorea_seifrizii	((Iriartea_deltoidea	(Manicaria_saccifera	(((Pelagodoxa_henryana	((Oenocarpus_minor	Oenocarpus_bataua)	Prestoea_acuminata))	Geonoma_undata)	(((Phoenix_dactylifera	Sabal_domingensis)	((Nypa_fruticans	Serenoa_repens)	((Sclerosperma_profizianum	((Reinhardtia_paiewonskiana	Reinhardtia_latisecta)	Reinhardtia_simplex))	((Podococcus_barteri	Orania_palindan)	((Roystonea_regia	Pseudophoenix_vinifera)	(((Elaeis_oleifera	Elaeis_guineensis)	Bactris_major)	Attalea_speciosa))))))	(Hydriastele_microspadix	(Heterospathe_cagayanensis	Kentiopsis_piersoniorum))))))	Burretiokentia_grandiflora))	Calamus_caryotoides);
(((Iriartea_deltoidea	((((Podococcus_barteri	(((Roystonea_regia	(((Elaeis_oleifera	Elaeis_guineensis)	Bactris_major)	Attalea_speciosa))	((Reinhardtia_paiewonskiana	Reinhardtia_latisecta)	Reinhardtia_simplex))	(Orania_palindan	(Nypa_fruticans	Sclerosperma_profizianum))))	(Phoenix_dactylifera	(Serenoa_repens	Sabal_domingensis)))	Pseudophoenix_vinifera)	(Kentiopsis_piersoniorum	((Heterospathe_cagayanensis	(Manicaria_saccifera	((Pelagodoxa_henryana	((Oenocarpus_minor	Oenocarpus_bataua)	Prestoea_acuminata))	Geonoma_undata)))	Hydriastele_microspadix))))	(Burretiokentia_grandiflora	Chamaedorea_seifrizii))	Calamus_caryotoides);
((((((Sclerosperma_profizianum	(Nypa_fruticans	((Reinhardtia_paiewonskiana	Reinhardtia_latisecta)	Reinhardtia_simplex)))	Podococcus_barteri)	((((Elaeis_oleifera	Elaeis_guineensis)	Bactris_major)	Attalea_speciosa)	(Orania_palindan	(Pseudophoenix_vinifera	Roystonea_regia))))	Iriartea_deltoidea)	((((Burretiokentia_grandiflora	Chamaedorea_seifrizii)	Phoenix_dactylifera)	(Serenoa_repens	Sabal_domingensis))	((Hydriastele_microspadix	(Kentiopsis_piersoniorum	Heterospathe_cagayanensis))	(Manicaria_saccifera	((Geonoma_undata	Pelagodoxa_henryana)	((Oenocarpus_minor	Oenocarpus_bataua)	Prestoea_acuminata))))))	Calamus_caryotoides);
((Manicaria_saccifera	(((Geonoma_undata	Pelagodoxa_henryana)	((Oenocarpus_minor	Oenocarpus_bataua)	Prestoea_acuminata))	((Nypa_fruticans	(((((Iriartea_deltoidea	Chamaedorea_seifrizii)	(Sclerosperma_profizianum	((Reinhardtia_paiewonskiana	Reinhardtia_latisecta)	Reinhardtia_simplex)))	(Podococcus_barteri	Orania_palindan))	(((Elaeis_oleifera	Elaeis_guineensis)	Bactris_major)	Attalea_speciosa))	((Sabal_domingensis	Phoenix_dactylifera)	(Burretiokentia_grandiflora	Serenoa_repens))))	((Pseudophoenix_vinifera	Roystonea_regia)	(Hydriastele_microspadix	(Kentiopsis_piersoniorum	Heterospathe_cagayanensis))))))	Calamus_caryotoides);
(((((Pelagodoxa_henryana	((Chamaedorea_seifrizii	(Oenocarpus_minor	Oenocarpus_bataua))	Prestoea_acuminata))	(((Podococcus_barteri	Iriartea_deltoidea)	((Sabal_domingensis	(Burretiokentia_grandiflora	Serenoa_repens))	Phoenix_dactylifera))	((Orania_palindan	((Pseudophoenix_vinifera	Roystonea_regia)	(Heterospathe_cagayanensis	(Hydriastele_microspadix	Kentiopsis_piersoniorum))))	(((((Elaeis_oleifera	Elaeis_guineensis)	Bactris_major)	Attalea_speciosa)	Sclerosperma_profizianum)	((Reinhardtia_paiewonskiana	Reinhardtia_latisecta)	Reinhardtia_simplex)))))	(Nypa_fruticans	Manicaria_saccifera))	Geonoma_undata)	Calamus_caryotoides);
((Chamaedorea_seifrizii	((Iriartea_deltoidea	((((Sabal_domingensis	Serenoa_repens)	Phoenix_dactylifera)	((Sclerosperma_profizianum	(((Reinhardtia_paiewonskiana	Reinhardtia_latisecta)	Reinhardtia_simplex)	(Nypa_fruticans	(Orania_palindan	Podococcus_barteri))))	((Pseudophoenix_vinifera	Roystonea_regia)	(((Elaeis_oleifera	Elaeis_guineensis)	Bactris_major)	Attalea_speciosa))))	(((((Oenocarpus_minor	Oenocarpus_bataua)	Prestoea_acuminata)	Pelagodoxa_henryana)	(Geonoma_undata	Manicaria_saccifera))	(Hydriastele_microspadix	(Kentiopsis_piersoniorum	Heterospathe_cagayanensis)))))	Burretiokentia_grandiflora))	Calamus_caryotoides);
((Chamaedorea_seifrizii	(Iriartea_deltoidea	((((Sabal_domingensis	Serenoa_repens)	Phoenix_dactylifera)	((((Sclerosperma_profizianum	(Nypa_fruticans	((Reinhardtia_paiewonskiana	Reinhardtia_latisecta)	Reinhardtia_simplex)))	(Podococcus_barteri	Orania_palindan))	(((Elaeis_oleifera	Elaeis_guineensis)	Bactris_major)	Attalea_speciosa))	(Burretiokentia_grandiflora	(Pseudophoenix_vinifera	Roystonea_regia))))	((((Geonoma_undata	((Oenocarpus_minor	Oenocarpus_bataua)	Prestoea_acuminata))	Pelagodoxa_henryana)	Manicaria_saccifera)	(Hydriastele_microspadix	(Kentiopsis_piersoniorum	Heterospathe_cagayanensis))))))	Calamus_caryotoides);
(((Burretiokentia_grandiflora	Chamaedorea_seifrizii)	((((Podococcus_barteri	(Sabal_domingensis	((Nypa_fruticans	Serenoa_repens)	Phoenix_dactylifera)))	Orania_palindan)	(((Pseudophoenix_vinifera	Roystonea_regia)	(((Elaeis_oleifera	Elaeis_guineensis)	Bactris_major)	Attalea_speciosa))	(Iriartea_deltoidea	(((Geonoma_undata	(((Oenocarpus_minor	Oenocarpus_bataua)	Prestoea_acuminata)	Pelagodoxa_henryana))	Manicaria_saccifera)	(Hydriastele_microspadix	(Kentiopsis_piersoniorum	Heterospathe_cagayanensis))))))	(Sclerosperma_profizianum	((Reinhardtia_paiewonskiana	Reinhardtia_latisecta)	Reinhardtia_simplex))))	Calamus_caryotoides);
((Chamaedorea_seifrizii	(((Sclerosperma_profizianum	((Reinhardtia_paiewonskiana	Reinhardtia_latisecta)	Reinhardtia_simplex))	((Orania_palindan	((Phoenix_dactylifera	(Serenoa_repens	Sabal_domingensis))	((((((Oenocarpus_minor	Oenocarpus_bataua)	Prestoea_acuminata)	Pelagodoxa_henryana)	Manicaria_saccifera)	(Hydriastele_microspadix	(Kentiopsis_piersoniorum	Heterospathe_cagayanensis)))	Geonoma_undata)))	(((Nypa_fruticans	(Elaeis_oleifera	Elaeis_guineensis))	Bactris_major)	(Attalea_speciosa	(Pseudophoenix_vinifera	Roystonea_regia)))))	(Burretiokentia_grandiflora	(Podococcus_barteri	Iriartea_deltoidea))))	Calamus_caryotoides);
((Nypa_fruticans	(((Chamaedorea_seifrizii	(Iriartea_deltoidea	Burretiokentia_grandiflora))	((((Orania_palindan	Podococcus_barteri)	(Sclerosperma_profizianum	(Reinhardtia_simplex	(Reinhardtia_paiewonskiana	Reinhardtia_latisecta))))	((Pseudophoenix_vinifera	Roystonea_regia)	(Attalea_speciosa	(Bactris_major	(Elaeis_oleifera	Elaeis_guineensis)))))	((((Pelagodoxa_henryana	(Prestoea_acuminata	(Oenocarpus_bataua	Oenocarpus_minor)))	Manicaria_saccifera)	(Hydriastele_microspadix	(Heterospathe_cagayanensis	Kentiopsis_piersoniorum)))	(Phoenix_dactylifera	(Sabal_domingensis	Serenoa_repens)))))	Geonoma_undata))	Calamus_caryotoides);
((Orania_palindan	(((((Bactris_major	(Elaeis_oleifera	Elaeis_guineensis))	((Pseudophoenix_vinifera	Roystonea_regia)	Attalea_speciosa))	(((Pelagodoxa_henryana	(Prestoea_acuminata	(Oenocarpus_bataua	Oenocarpus_minor)))	((Chamaedorea_seifrizii	Iriartea_deltoidea)	(Geonoma_undata	(Burretiokentia_grandiflora	Manicaria_saccifera))))	(Hydriastele_microspadix	(Heterospathe_cagayanensis	Kentiopsis_piersoniorum))))	((Nypa_fruticans	(Sclerosperma_profizianum	(Reinhardtia_simplex	(Reinhardtia_paiewonskiana	Reinhardtia_latisecta))))	Podococcus_barteri))	(Phoenix_dactylifera	(Sabal_domingensis	Serenoa_repens))))	Calamus_caryotoides);
((((((Pseudophoenix_vinifera	Roystonea_regia)	((Hydriastele_microspadix	(Heterospathe_cagayanensis	Kentiopsis_piersoniorum))	(((Chamaedorea_seifrizii	Burretiokentia_grandiflora)	(Sabal_domingensis	(Serenoa_repens	Phoenix_dactylifera)))	((Pelagodoxa_henryana	(Prestoea_acuminata	(Oenocarpus_bataua	Oenocarpus_minor)))	(Geonoma_undata	Manicaria_saccifera)))))	(((Podococcus_barteri	(Sclerosperma_profizianum	(Reinhardtia_simplex	(Reinhardtia_paiewonskiana	Reinhardtia_latisecta))))	Orania_palindan)	((Elaeis_oleifera	Elaeis_guineensis)	(Bactris_major	Attalea_speciosa))))	Iriartea_deltoidea)	Nypa_fruticans)	Calamus_caryotoides);
((Orania_palindan	(Sclerosperma_profizianum	(((Iriartea_deltoidea	(((Hydriastele_microspadix	(Heterospathe_cagayanensis	Kentiopsis_piersoniorum))	(Manicaria_saccifera	(Pelagodoxa_henryana	(Prestoea_acuminata	(Oenocarpus_bataua	Oenocarpus_minor)))))	Geonoma_undata))	((Podococcus_barteri	((Phoenix_dactylifera	(Chamaedorea_seifrizii	Burretiokentia_grandiflora))	(Sabal_domingensis	Serenoa_repens)))	(((Pseudophoenix_vinifera	Roystonea_regia)	(Attalea_speciosa	((Elaeis_oleifera	Elaeis_guineensis)	Bactris_major)))	(Reinhardtia_simplex	(Reinhardtia_paiewonskiana	Reinhardtia_latisecta)))))	Nypa_fruticans)))	Calamus_caryotoides);
(((Chamaedorea_seifrizii	Burretiokentia_grandiflora)	(((((((Orania_palindan	Sclerosperma_profizianum)	Nypa_fruticans)	(((Pseudophoenix_vinifera	Roystonea_regia)	(Attalea_speciosa	((Elaeis_oleifera	Elaeis_guineensis)	Bactris_major)))	(Reinhardtia_simplex	(Reinhardtia_paiewonskiana	Reinhardtia_latisecta))))	Podococcus_barteri)	(Phoenix_dactylifera	(Sabal_domingensis	Serenoa_repens)))	((Hydriastele_microspadix	(Heterospathe_cagayanensis	Kentiopsis_piersoniorum))	(Manicaria_saccifera	(Pelagodoxa_henryana	((Prestoea_acuminata	(Oenocarpus_bataua	Oenocarpus_minor))	Geonoma_undata)))))	Iriartea_deltoidea))	Calamus_caryotoides);
((Chamaedorea_seifrizii	((((((Nypa_fruticans	(Orania_palindan	Podococcus_barteri))	(Sclerosperma_profizianum	(Reinhardtia_simplex	(Reinhardtia_paiewonskiana	Reinhardtia_latisecta))))	(((Elaeis_oleifera	Elaeis_guineensis)	Bactris_major)	((Pseudophoenix_vinifera	Roystonea_regia)	Attalea_speciosa)))	(Phoenix_dactylifera	(Sabal_domingensis	Serenoa_repens)))	((Hydriastele_microspadix	(Heterospathe_cagayanensis	Kentiopsis_piersoniorum))	(Manicaria_saccifera	(Geonoma_undata	(Pelagodoxa_henryana	(Prestoea_acuminata	(Oenocarpus_bataua	Oenocarpus_minor)))))))	(Burretiokentia_grandiflora	Iriartea_deltoidea)))	Calamus_caryotoides);
((Chamaedorea_seifrizii	((((((((((Elaeis_oleifera	Elaeis_guineensis)	Bactris_major)	(Roystonea_regia	Attalea_speciosa))	(Reinhardtia_simplex	(Reinhardtia_paiewonskiana	Reinhardtia_latisecta)))	((Orania_palindan	Sclerosperma_profizianum)	Nypa_fruticans))	Podococcus_barteri)	(Phoenix_dactylifera	(Sabal_domingensis	Serenoa_repens)))	Pseudophoenix_vinifera)	(Hydriastele_microspadix	(((Geonoma_undata	(Pelagodoxa_henryana	(Prestoea_acuminata	(Oenocarpus_bataua	Oenocarpus_minor))))	Heterospathe_cagayanensis)	(Manicaria_saccifera	Kentiopsis_piersoniorum))))	(Burretiokentia_grandiflora	Iriartea_deltoidea)))	Calamus_caryotoides);
((Chamaedorea_seifrizii	((((Phoenix_dactylifera	(Sabal_domingensis	Serenoa_repens))	((Sclerosperma_profizianum	(((Burretiokentia_grandiflora	Podococcus_barteri)	Orania_palindan)	(((Pseudophoenix_vinifera	Roystonea_regia)	Attalea_speciosa)	((Nypa_fruticans	(Elaeis_oleifera	Elaeis_guineensis))	Bactris_major))))	(Reinhardtia_simplex	(Reinhardtia_paiewonskiana	Reinhardtia_latisecta))))	(((Manicaria_saccifera	Geonoma_undata)	(Pelagodoxa_henryana	(Prestoea_acuminata	(Oenocarpus_bataua	Oenocarpus_minor))))	(Kentiopsis_piersoniorum	(Heterospathe_cagayanensis	Hydriastele_microspadix))))	Iriartea_deltoidea))	Calamus_caryotoides);
(((((((((Prestoea_acuminata	(Oenocarpus_bataua	Oenocarpus_minor))	Pelagodoxa_henryana)	Geonoma_undata)	Manicaria_saccifera)	(Hydriastele_microspadix	(Kentiopsis_piersoniorum	Heterospathe_cagayanensis)))	((Burretiokentia_grandiflora	Chamaedorea_seifrizii)	(Phoenix_dactylifera	(Sabal_domingensis	Serenoa_repens))))	(Sclerosperma_profizianum	(((((Pseudophoenix_vinifera	Roystonea_regia)	Attalea_speciosa)	((Elaeis_oleifera	Elaeis_guineensis)	Bactris_major))	(Reinhardtia_simplex	(Reinhardtia_paiewonskiana	Reinhardtia_latisecta)))	(Orania_palindan	(Iriartea_deltoidea	Podococcus_barteri)))))	Nypa_fruticans)	Calamus_caryotoides);
(((Chamaedorea_seifrizii	((Phoenix_dactylifera	Sabal_domingensis)	(Burretiokentia_grandiflora	Serenoa_repens)))	(((((Nypa_fruticans	(Reinhardtia_simplex	(Reinhardtia_paiewonskiana	Reinhardtia_latisecta)))	Sclerosperma_profizianum)	Orania_palindan)	(((Elaeis_oleifera	Elaeis_guineensis)	Bactris_major)	Podococcus_barteri))	(((Pseudophoenix_vinifera	Roystonea_regia)	Attalea_speciosa)	(Iriartea_deltoidea	(((((Prestoea_acuminata	(Oenocarpus_bataua	Oenocarpus_minor))	Pelagodoxa_henryana)	Geonoma_undata)	Manicaria_saccifera)	(Hydriastele_microspadix	(Kentiopsis_piersoniorum	Heterospathe_cagayanensis)))))))	Calamus_caryotoides);
((Orania_palindan	((((Phoenix_dactylifera	(Sabal_domingensis	Serenoa_repens))	((((Pelagodoxa_henryana	(Geonoma_undata	(Prestoea_acuminata	(Oenocarpus_bataua	Oenocarpus_minor))))	(Burretiokentia_grandiflora	Manicaria_saccifera))	(Hydriastele_microspadix	(Heterospathe_cagayanensis	Kentiopsis_piersoniorum)))	(Iriartea_deltoidea	Chamaedorea_seifrizii)))	((Podococcus_barteri	Sclerosperma_profizianum)	(((Pseudophoenix_vinifera	Roystonea_regia)	(Attalea_speciosa	(Bactris_major	(Elaeis_guineensis	Elaeis_oleifera))))	(Reinhardtia_simplex	(Reinhardtia_latisecta	Reinhardtia_paiewonskiana)))))	Nypa_fruticans))	Calamus_caryotoides);
(((Burretiokentia_grandiflora	Chamaedorea_seifrizii)	(((((Pelagodoxa_henryana	(Geonoma_undata	(Prestoea_acuminata	(Oenocarpus_bataua	Oenocarpus_minor))))	Manicaria_saccifera)	(Hydriastele_microspadix	(Heterospathe_cagayanensis	Kentiopsis_piersoniorum)))	((((Orania_palindan	(Nypa_fruticans	Sclerosperma_profizianum))	(((Pseudophoenix_vinifera	Roystonea_regia)	(Attalea_speciosa	(Bactris_major	(Elaeis_guineensis	Elaeis_oleifera))))	(Reinhardtia_simplex	(Reinhardtia_latisecta	Reinhardtia_paiewonskiana))))	Podococcus_barteri)	(Phoenix_dactylifera	(Sabal_domingensis	Serenoa_repens))))	Iriartea_deltoidea))	Calamus_caryotoides);
(((Burretiokentia_grandiflora	Chamaedorea_seifrizii)	(((((Reinhardtia_simplex	(Reinhardtia_latisecta	Reinhardtia_paiewonskiana))	(Podococcus_barteri	Orania_palindan))	((((Pseudophoenix_vinifera	Roystonea_regia)	Nypa_fruticans)	(Attalea_speciosa	(Bactris_major	(Elaeis_guineensis	Elaeis_oleifera))))	((((Geonoma_undata	((Prestoea_acuminata	(Oenocarpus_bataua	Oenocarpus_minor))	Pelagodoxa_henryana))	Manicaria_saccifera)	(Hydriastele_microspadix	(Heterospathe_cagayanensis	Kentiopsis_piersoniorum)))	Sclerosperma_profizianum)))	(Phoenix_dactylifera	(Sabal_domingensis	Serenoa_repens)))	Iriartea_deltoidea))	Calamus_caryotoides);
(((Burretiokentia_grandiflora	Chamaedorea_seifrizii)	(Sclerosperma_profizianum	((Nypa_fruticans	(Reinhardtia_simplex	(Reinhardtia_latisecta	Reinhardtia_paiewonskiana)))	(((Attalea_speciosa	(Bactris_major	(Elaeis_guineensis	Elaeis_oleifera)))	(((Phoenix_dactylifera	(Sabal_domingensis	Serenoa_repens))	(Iriartea_deltoidea	(((Pelagodoxa_henryana	(Geonoma_undata	(Prestoea_acuminata	(Oenocarpus_bataua	Oenocarpus_minor))))	Manicaria_saccifera)	(Hydriastele_microspadix	(Heterospathe_cagayanensis	Kentiopsis_piersoniorum)))))	(Pseudophoenix_vinifera	Roystonea_regia)))	(Orania_palindan	Podococcus_barteri)))))	Calamus_caryotoides);
((Chamaedorea_seifrizii	((Burretiokentia_grandiflora	Iriartea_deltoidea)	((((Pelagodoxa_henryana	(Geonoma_undata	(Prestoea_acuminata	(Oenocarpus_bataua	Oenocarpus_minor))))	Manicaria_saccifera)	(Kentiopsis_piersoniorum	(Hydriastele_microspadix	Heterospathe_cagayanensis)))	((((Reinhardtia_simplex	(Reinhardtia_latisecta	Reinhardtia_paiewonskiana))	((Pseudophoenix_vinifera	Roystonea_regia)	(Attalea_speciosa	((Elaeis_guineensis	Elaeis_oleifera)	Bactris_major))))	(Sclerosperma_profizianum	(Nypa_fruticans	(Orania_palindan	Podococcus_barteri))))	(Phoenix_dactylifera	(Sabal_domingensis	Serenoa_repens))))))	Calamus_caryotoides);
(((((((Pelagodoxa_henryana	(Geonoma_undata	(Prestoea_acuminata	(Oenocarpus_bataua	Oenocarpus_minor))))	Manicaria_saccifera)	(Kentiopsis_piersoniorum	(Hydriastele_microspadix	Heterospathe_cagayanensis)))	((((Sclerosperma_profizianum	(Reinhardtia_simplex	(Reinhardtia_latisecta	Reinhardtia_paiewonskiana)))	((Pseudophoenix_vinifera	Roystonea_regia)	(Attalea_speciosa	((Elaeis_guineensis	Elaeis_oleifera)	Bactris_major))))	(Orania_palindan	Podococcus_barteri))	(Phoenix_dactylifera	(Sabal_domingensis	Serenoa_repens))))	(Chamaedorea_seifrizii	(Burretiokentia_grandiflora	Iriartea_deltoidea)))	Nypa_fruticans)	Calamus_caryotoides);
((Chamaedorea_seifrizii	((Burretiokentia_grandiflora	Iriartea_deltoidea)	((((Pelagodoxa_henryana	(Geonoma_undata	(Prestoea_acuminata	(Oenocarpus_bataua	Oenocarpus_minor))))	Manicaria_saccifera)	(Kentiopsis_piersoniorum	(Hydriastele_microspadix	Heterospathe_cagayanensis)))	(((Sclerosperma_profizianum	((Reinhardtia_simplex	(Reinhardtia_latisecta	Reinhardtia_paiewonskiana))	((Attalea_speciosa	((Elaeis_guineensis	Elaeis_oleifera)	Bactris_major))	(Pseudophoenix_vinifera	Roystonea_regia))))	(Nypa_fruticans	(Orania_palindan	Podococcus_barteri)))	(Phoenix_dactylifera	(Sabal_domingensis	Serenoa_repens))))))	Calamus_caryotoides);
((Podococcus_barteri	(((((Chamaedorea_seifrizii	Phoenix_dactylifera)	(Sabal_domingensis	Serenoa_repens))	((Burretiokentia_grandiflora	Iriartea_deltoidea)	(Geonoma_undata	(Hydriastele_microspadix	(Manicaria_saccifera	(Pelagodoxa_henryana	((Prestoea_acuminata	(Oenocarpus_bataua	Oenocarpus_minor))	(Kentiopsis_piersoniorum	Heterospathe_cagayanensis))))))))	((((Elaeis_guineensis	Elaeis_oleifera)	Bactris_major)	((Pseudophoenix_vinifera	Roystonea_regia)	Attalea_speciosa))	((Sclerosperma_profizianum	Nypa_fruticans)	(Reinhardtia_simplex	(Reinhardtia_latisecta	Reinhardtia_paiewonskiana)))))	Orania_palindan))	Calamus_caryotoides);
((((((Pseudophoenix_vinifera	(Nypa_fruticans	(Reinhardtia_simplex	(Reinhardtia_latisecta	Reinhardtia_paiewonskiana))))	Sclerosperma_profizianum)	(((Phoenix_dactylifera	(Sabal_domingensis	Serenoa_repens))	((((Geonoma_undata	Pelagodoxa_henryana)	(Prestoea_acuminata	(Oenocarpus_bataua	Oenocarpus_minor)))	(Kentiopsis_piersoniorum	(Heterospathe_cagayanensis	Hydriastele_microspadix)))	((Burretiokentia_grandiflora	Manicaria_saccifera)	(Chamaedorea_seifrizii	Iriartea_deltoidea))))	(((Elaeis_guineensis	Elaeis_oleifera)	Bactris_major)	(Roystonea_regia	Attalea_speciosa))))	Podococcus_barteri)	Orania_palindan)	Calamus_caryotoides);
(((Prestoea_acuminata	(Oenocarpus_bataua	Oenocarpus_minor))	((((((Burretiokentia_grandiflora	Iriartea_deltoidea)	(((Sclerosperma_profizianum	(Nypa_fruticans	(Reinhardtia_simplex	(Reinhardtia_latisecta	Reinhardtia_paiewonskiana))))	(Podococcus_barteri	Orania_palindan))	((Attalea_speciosa	((Elaeis_guineensis	Elaeis_oleifera)	Bactris_major))	(Pseudophoenix_vinifera	Roystonea_regia))))	((Serenoa_repens	(Chamaedorea_seifrizii	Sabal_domingensis))	Phoenix_dactylifera))	(Hydriastele_microspadix	(Kentiopsis_piersoniorum	Heterospathe_cagayanensis)))	Manicaria_saccifera)	(Geonoma_undata	Pelagodoxa_henryana)))	Calamus_caryotoides);
((Chamaedorea_seifrizii	((Orania_palindan	((((Hydriastele_microspadix	(Heterospathe_cagayanensis	Kentiopsis_piersoniorum))	Sclerosperma_profizianum)	((((Sabal_domingensis	Serenoa_repens)	Phoenix_dactylifera)	(Iriartea_deltoidea	Podococcus_barteri))	(Manicaria_saccifera	((((Reinhardtia_paiewonskiana	Reinhardtia_latisecta)	Reinhardtia_simplex)	((Pseudophoenix_vinifera	Roystonea_regia)	(Attalea_speciosa	((Elaeis_guineensis	Elaeis_oleifera)	Bactris_major))))	((Prestoea_acuminata	(Oenocarpus_bataua	Oenocarpus_minor))	(Pelagodoxa_henryana	Geonoma_undata))))))	Nypa_fruticans))	Burretiokentia_grandiflora))	Calamus_caryotoides);
((Chamaedorea_seifrizii	((((Sabal_domingensis	Serenoa_repens)	Phoenix_dactylifera)	(((Manicaria_saccifera	((Prestoea_acuminata	(Oenocarpus_bataua	Oenocarpus_minor))	Pelagodoxa_henryana))	(Hydriastele_microspadix	(Heterospathe_cagayanensis	Kentiopsis_piersoniorum)))	((Nypa_fruticans	(((Orania_palindan	Sclerosperma_profizianum)	Podococcus_barteri)	(((Reinhardtia_paiewonskiana	Reinhardtia_latisecta)	Reinhardtia_simplex)	((Pseudophoenix_vinifera	Roystonea_regia)	(Attalea_speciosa	(Geonoma_undata	((Elaeis_guineensis	Elaeis_oleifera)	Bactris_major)))))))	Iriartea_deltoidea)))	Burretiokentia_grandiflora))	Calamus_caryotoides);
(((((Sabal_domingensis	Serenoa_repens)	Phoenix_dactylifera)	(((Manicaria_saccifera	(Geonoma_undata	((Prestoea_acuminata	(Oenocarpus_bataua	Oenocarpus_minor))	Pelagodoxa_henryana)))	(Hydriastele_microspadix	(Heterospathe_cagayanensis	Kentiopsis_piersoniorum)))	(((Podococcus_barteri	(Orania_palindan	(Sclerosperma_profizianum	(((Reinhardtia_paiewonskiana	Reinhardtia_latisecta)	Reinhardtia_simplex)	(((Elaeis_guineensis	Elaeis_oleifera)	Bactris_major)	((Pseudophoenix_vinifera	Roystonea_regia)	Attalea_speciosa))))))	Nypa_fruticans)	Iriartea_deltoidea)))	(Burretiokentia_grandiflora	Chamaedorea_seifrizii))	Calamus_caryotoides);
((Orania_palindan	(Sclerosperma_profizianum	(((((Chamaedorea_seifrizii	((Manicaria_saccifera	((Prestoea_acuminata	(Oenocarpus_bataua	Oenocarpus_minor))	Pelagodoxa_henryana))	(Hydriastele_microspadix	(Heterospathe_cagayanensis	Kentiopsis_piersoniorum))))	(Geonoma_undata	Nypa_fruticans))	((Sabal_domingensis	Serenoa_repens)	Phoenix_dactylifera))	((Reinhardtia_paiewonskiana	Reinhardtia_latisecta)	Reinhardtia_simplex))	(((Attalea_speciosa	((Elaeis_guineensis	Elaeis_oleifera)	Bactris_major))	(Pseudophoenix_vinifera	Roystonea_regia))	((Burretiokentia_grandiflora	Iriartea_deltoidea)	Podococcus_barteri)))))	Calamus_caryotoides);
(((Burretiokentia_grandiflora	Iriartea_deltoidea)	((((Geonoma_undata	Manicaria_saccifera)	(((Prestoea_acuminata	(Oenocarpus_bataua	Oenocarpus_minor))	Pelagodoxa_henryana)	(Hydriastele_microspadix	(Heterospathe_cagayanensis	Kentiopsis_piersoniorum))))	(((Sabal_domingensis	Serenoa_repens)	Phoenix_dactylifera)	(Podococcus_barteri	(((Attalea_speciosa	((Elaeis_guineensis	Elaeis_oleifera)	Bactris_major))	(Pseudophoenix_vinifera	Roystonea_regia))	((Orania_palindan	Sclerosperma_profizianum)	(Nypa_fruticans	((Reinhardtia_paiewonskiana	Reinhardtia_latisecta)	Reinhardtia_simplex)))))))	Chamaedorea_seifrizii))	Calamus_caryotoides);
(((((Sabal_domingensis	Serenoa_repens)	Phoenix_dactylifera)	(((Orania_palindan	Podococcus_barteri)	(((Attalea_speciosa	((Elaeis_guineensis	Elaeis_oleifera)	Bactris_major))	(Pseudophoenix_vinifera	Roystonea_regia))	(Sclerosperma_profizianum	((Reinhardtia_paiewonskiana	Reinhardtia_latisecta)	Reinhardtia_simplex))))	(((Chamaedorea_seifrizii	Burretiokentia_grandiflora)	Iriartea_deltoidea)	(Manicaria_saccifera	(((Geonoma_undata	(Prestoea_acuminata	(Oenocarpus_bataua	Oenocarpus_minor)))	Pelagodoxa_henryana)	(Hydriastele_microspadix	(Heterospathe_cagayanensis	Kentiopsis_piersoniorum)))))))	Nypa_fruticans)	Calamus_caryotoides);
((Chamaedorea_seifrizii	((Burretiokentia_grandiflora	Iriartea_deltoidea)	((((Hydriastele_microspadix	(Heterospathe_cagayanensis	Kentiopsis_piersoniorum))	(Geonoma_undata	((Prestoea_acuminata	(Oenocarpus_bataua	Oenocarpus_minor))	Pelagodoxa_henryana)))	Manicaria_saccifera)	((Sabal_domingensis	(Phoenix_dactylifera	(Serenoa_repens	Nypa_fruticans)))	(((((Reinhardtia_paiewonskiana	Reinhardtia_latisecta)	Reinhardtia_simplex)	(((Elaeis_guineensis	Elaeis_oleifera)	Bactris_major)	(Pseudophoenix_vinifera	Roystonea_regia)))	Attalea_speciosa)	((Orania_palindan	Sclerosperma_profizianum)	Podococcus_barteri))))))	Calamus_caryotoides);
((Chamaedorea_seifrizii	((Burretiokentia_grandiflora	Iriartea_deltoidea)	(((Hydriastele_microspadix	(Heterospathe_cagayanensis	Kentiopsis_piersoniorum))	((Geonoma_undata	((Prestoea_acuminata	(Oenocarpus_bataua	Oenocarpus_minor))	Pelagodoxa_henryana))	Manicaria_saccifera))	((((((Reinhardtia_paiewonskiana	Reinhardtia_latisecta)	Reinhardtia_simplex)	(((Elaeis_guineensis	Elaeis_oleifera)	Bactris_major)	(Attalea_speciosa	(Pseudophoenix_vinifera	Roystonea_regia))))	(Orania_palindan	Sclerosperma_profizianum))	Podococcus_barteri)	((Sabal_domingensis	(Phoenix_dactylifera	Serenoa_repens))	Nypa_fruticans)))))	Calamus_caryotoides);
((((Prestoea_acuminata	(Oenocarpus_bataua	Oenocarpus_minor))	(Pelagodoxa_henryana	(Heterospathe_cagayanensis	(((Chamaedorea_seifrizii	(Phoenix_dactylifera	((Burretiokentia_grandiflora	Serenoa_repens)	Sabal_domingensis)))	Kentiopsis_piersoniorum)	(Hydriastele_microspadix	(Manicaria_saccifera	(((Pseudophoenix_vinifera	Roystonea_regia)	((((Elaeis_guineensis	Elaeis_oleifera)	Bactris_major)	Attalea_speciosa)	((Nypa_fruticans	(Podococcus_barteri	Orania_palindan))	(Sclerosperma_profizianum	((Reinhardtia_paiewonskiana	Reinhardtia_latisecta)	Reinhardtia_simplex)))))	Iriartea_deltoidea)))))))	Geonoma_undata)	Calamus_caryotoides);
(((((Pseudophoenix_vinifera	((Sclerosperma_profizianum	(Podococcus_barteri	Orania_palindan))	(((Reinhardtia_paiewonskiana	Reinhardtia_latisecta)	Reinhardtia_simplex)	(Roystonea_regia	(((Elaeis_guineensis	Elaeis_oleifera)	Bactris_major)	Attalea_speciosa)))))	(Burretiokentia_grandiflora	Iriartea_deltoidea))	((Chamaedorea_seifrizii	(Phoenix_dactylifera	(Serenoa_repens	Sabal_domingensis)))	((((Prestoea_acuminata	(Oenocarpus_bataua	Oenocarpus_minor))	(Geonoma_undata	Pelagodoxa_henryana))	(Hydriastele_microspadix	(Kentiopsis_piersoniorum	Heterospathe_cagayanensis)))	Manicaria_saccifera)))	Nypa_fruticans)	Calamus_caryotoides);
(((((((((Heterospathe_cagayanensis	Kentiopsis_piersoniorum)	Hydriastele_microspadix)	((Pelagodoxa_henryana	(Geonoma_undata	(Prestoea_acuminata	(Oenocarpus_bataua	Oenocarpus_minor))))	Manicaria_saccifera))	((Sabal_domingensis	(Burretiokentia_grandiflora	Serenoa_repens))	Phoenix_dactylifera))	Chamaedorea_seifrizii)	(Roystonea_regia	Pseudophoenix_vinifera))	(Podococcus_barteri	((Iriartea_deltoidea	(Orania_palindan	Sclerosperma_profizianum))	((Reinhardtia_simplex	(Reinhardtia_paiewonskiana	Reinhardtia_latisecta))	(Attalea_speciosa	((Elaeis_guineensis	Elaeis_oleifera)	Bactris_major))))))	Nypa_fruticans)	Calamus_caryotoides);
((Orania_palindan	(Sclerosperma_profizianum	(Iriartea_deltoidea	((((Reinhardtia_simplex	(Reinhardtia_paiewonskiana	Reinhardtia_latisecta))	(((Roystonea_regia	Pseudophoenix_vinifera)	Attalea_speciosa)	((Elaeis_guineensis	Elaeis_oleifera)	Bactris_major)))	(Nypa_fruticans	(((Chamaedorea_seifrizii	((Sabal_domingensis	Serenoa_repens)	Phoenix_dactylifera))	((Heterospathe_cagayanensis	Kentiopsis_piersoniorum)	Hydriastele_microspadix))	((Pelagodoxa_henryana	(Geonoma_undata	(Prestoea_acuminata	(Oenocarpus_bataua	Oenocarpus_minor))))	(Burretiokentia_grandiflora	Manicaria_saccifera)))))	Podococcus_barteri))))	Calamus_caryotoides);
((Nypa_fruticans	((Iriartea_deltoidea	((Chamaedorea_seifrizii	((Sabal_domingensis	Serenoa_repens)	Phoenix_dactylifera))	(((Hydriastele_microspadix	Kentiopsis_piersoniorum)	Heterospathe_cagayanensis)	((Geonoma_undata	((Prestoea_acuminata	(Oenocarpus_bataua	Oenocarpus_minor))	Pelagodoxa_henryana))	(Burretiokentia_grandiflora	Manicaria_saccifera)))))	(((Attalea_speciosa	((Elaeis_guineensis	Elaeis_oleifera)	Bactris_major))	(((Reinhardtia_simplex	(Reinhardtia_paiewonskiana	Reinhardtia_latisecta))	Podococcus_barteri)	(Orania_palindan	Sclerosperma_profizianum)))	(Roystonea_regia	Pseudophoenix_vinifera))))	Calamus_caryotoides);
((Nypa_fruticans	((Iriartea_deltoidea	(((Burretiokentia_grandiflora	Chamaedorea_seifrizii)	((Sabal_domingensis	Serenoa_repens)	Phoenix_dactylifera))	(Geonoma_undata	((Hydriastele_microspadix	(Kentiopsis_piersoniorum	Heterospathe_cagayanensis))	((Prestoea_acuminata	(Oenocarpus_bataua	Oenocarpus_minor))	(Manicaria_saccifera	Pelagodoxa_henryana))))))	(((Reinhardtia_simplex	(Reinhardtia_paiewonskiana	Reinhardtia_latisecta))	(Orania_palindan	Sclerosperma_profizianum))	(Podococcus_barteri	((Attalea_speciosa	(Roystonea_regia	Pseudophoenix_vinifera))	((Elaeis_guineensis	Elaeis_oleifera)	Bactris_major))))))	Calamus_caryotoides);
((Chamaedorea_seifrizii	((Geonoma_undata	Nypa_fruticans)	((((((Prestoea_acuminata	(Oenocarpus_bataua	Oenocarpus_minor))	Pelagodoxa_henryana)	(Hydriastele_microspadix	(Kentiopsis_piersoniorum	Heterospathe_cagayanensis)))	Manicaria_saccifera)	(((Sclerosperma_profizianum	((Podococcus_barteri	Orania_palindan)	(((Roystonea_regia	Attalea_speciosa)	((Elaeis_guineensis	Elaeis_oleifera)	Bactris_major))	(Reinhardtia_simplex	(Reinhardtia_paiewonskiana	Reinhardtia_latisecta)))))	((Sabal_domingensis	(Burretiokentia_grandiflora	Serenoa_repens))	Phoenix_dactylifera))	Pseudophoenix_vinifera))	Iriartea_deltoidea)))	Calamus_caryotoides);
((Chamaedorea_seifrizii	((Burretiokentia_grandiflora	(Geonoma_undata	Manicaria_saccifera))	(((Prestoea_acuminata	(Oenocarpus_bataua	Oenocarpus_minor))	Pelagodoxa_henryana)	((Kentiopsis_piersoniorum	(Heterospathe_cagayanensis	Hydriastele_microspadix))	((((((Orania_palindan	Sclerosperma_profizianum)	(Podococcus_barteri	((Roystonea_regia	(Attalea_speciosa	((Elaeis_guineensis	Elaeis_oleifera)	Bactris_major)))	(Reinhardtia_simplex	(Reinhardtia_paiewonskiana	Reinhardtia_latisecta)))))	Nypa_fruticans)	((Sabal_domingensis	Serenoa_repens)	Phoenix_dactylifera))	Pseudophoenix_vinifera)	Iriartea_deltoidea)))))	Calamus_caryotoides);
((Chamaedorea_seifrizii	((Iriartea_deltoidea	((((((Prestoea_acuminata	(Oenocarpus_bataua	Oenocarpus_minor))	Pelagodoxa_henryana)	Manicaria_saccifera)	((Kentiopsis_piersoniorum	Hydriastele_microspadix)	Heterospathe_cagayanensis))	Geonoma_undata)	(((((Pseudophoenix_vinifera	Roystonea_regia)	((Bactris_major	(Elaeis_guineensis	Elaeis_oleifera))	Attalea_speciosa))	(Sclerosperma_profizianum	(Reinhardtia_simplex	(Reinhardtia_paiewonskiana	Reinhardtia_latisecta))))	(Podococcus_barteri	(Orania_palindan	Nypa_fruticans)))	((Sabal_domingensis	Serenoa_repens)	Phoenix_dactylifera))))	Burretiokentia_grandiflora))	Calamus_caryotoides);
(((Burretiokentia_grandiflora	Iriartea_deltoidea)	((Chamaedorea_seifrizii	((((Geonoma_undata	((Prestoea_acuminata	(Oenocarpus_bataua	Oenocarpus_minor))	Pelagodoxa_henryana))	Manicaria_saccifera)	((Kentiopsis_piersoniorum	Hydriastele_microspadix)	Heterospathe_cagayanensis))	(((((((Roystonea_regia	Bactris_major)	(Elaeis_guineensis	Elaeis_oleifera))	Attalea_speciosa)	(Reinhardtia_simplex	(Reinhardtia_paiewonskiana	Reinhardtia_latisecta)))	((Podococcus_barteri	Orania_palindan)	Nypa_fruticans))	Sclerosperma_profizianum)	((Sabal_domingensis	Serenoa_repens)	Phoenix_dactylifera))))	Pseudophoenix_vinifera))	Calamus_caryotoides);
(((Orania_palindan	(((Sclerosperma_profizianum	(((Sabal_domingensis	Serenoa_repens)	Phoenix_dactylifera)	(Chamaedorea_seifrizii	(((Pseudophoenix_vinifera	Iriartea_deltoidea)	Manicaria_saccifera)	((Geonoma_undata	((Prestoea_acuminata	(Oenocarpus_bataua	Oenocarpus_minor))	Pelagodoxa_henryana))	(Hydriastele_microspadix	(Heterospathe_cagayanensis	Kentiopsis_piersoniorum)))))))	((((Roystonea_regia	Bactris_major)	(Elaeis_guineensis	Elaeis_oleifera))	Attalea_speciosa)	(Reinhardtia_simplex	(Reinhardtia_paiewonskiana	Reinhardtia_latisecta))))	(Burretiokentia_grandiflora	Podococcus_barteri)))	Nypa_fruticans)	Calamus_caryotoides);
((Chamaedorea_seifrizii	(((((Geonoma_undata	(Manicaria_saccifera	((Prestoea_acuminata	(Oenocarpus_bataua	Oenocarpus_minor))	Pelagodoxa_henryana)))	(Hydriastele_microspadix	(Heterospathe_cagayanensis	Kentiopsis_piersoniorum)))	(((((Bactris_major	(Elaeis_guineensis	Elaeis_oleifera))	((Pseudophoenix_vinifera	Roystonea_regia)	Attalea_speciosa))	(Orania_palindan	((Sclerosperma_profizianum	(Reinhardtia_simplex	(Reinhardtia_paiewonskiana	Reinhardtia_latisecta)))	Nypa_fruticans)))	Podococcus_barteri)	(Serenoa_repens	(Phoenix_dactylifera	Sabal_domingensis))))	Iriartea_deltoidea)	Burretiokentia_grandiflora))	Calamus_caryotoides);
((Orania_palindan	(((((Pseudophoenix_vinifera	Roystonea_regia)	((Bactris_major	(Elaeis_oleifera	Elaeis_guineensis))	Attalea_speciosa))	((((Hydriastele_microspadix	(Kentiopsis_piersoniorum	Heterospathe_cagayanensis))	((Pelagodoxa_henryana	(Geonoma_undata	(Prestoea_acuminata	(Oenocarpus_bataua	Oenocarpus_minor))))	Manicaria_saccifera))	(Chamaedorea_seifrizii	(Iriartea_deltoidea	Burretiokentia_grandiflora)))	((Serenoa_repens	Sabal_domingensis)	Phoenix_dactylifera)))	((Sclerosperma_profizianum	((Reinhardtia_paiewonskiana	Reinhardtia_latisecta)	Reinhardtia_simplex))	Nypa_fruticans))	Podococcus_barteri))	Calamus_caryotoides);
((Chamaedorea_seifrizii	((Iriartea_deltoidea	Burretiokentia_grandiflora)	(((Hydriastele_microspadix	(Kentiopsis_piersoniorum	Heterospathe_cagayanensis))	((Pelagodoxa_henryana	(Prestoea_acuminata	(Oenocarpus_bataua	Oenocarpus_minor)))	(Geonoma_undata	Manicaria_saccifera)))	(((((((Serenoa_repens	Sabal_domingensis)	Phoenix_dactylifera)	Podococcus_barteri)	Orania_palindan)	((Pseudophoenix_vinifera	Roystonea_regia)	((Bactris_major	(Elaeis_oleifera	Elaeis_guineensis))	Attalea_speciosa)))	(Sclerosperma_profizianum	((Reinhardtia_paiewonskiana	Reinhardtia_latisecta)	Reinhardtia_simplex)))	Nypa_fruticans))))	Calamus_caryotoides);
((Chamaedorea_seifrizii	(Sabal_domingensis	((((Pseudophoenix_vinifera	Roystonea_regia)	(((Heterospathe_cagayanensis	Kentiopsis_piersoniorum)	Hydriastele_microspadix)	(Manicaria_saccifera	(Pelagodoxa_henryana	(Geonoma_undata	(Prestoea_acuminata	(Oenocarpus_bataua	Oenocarpus_minor)))))))	((((Podococcus_barteri	(Nypa_fruticans	Sclerosperma_profizianum))	Orania_palindan)	(((Reinhardtia_paiewonskiana	Reinhardtia_latisecta)	Reinhardtia_simplex)	((Bactris_major	(Elaeis_oleifera	Elaeis_guineensis))	Attalea_speciosa)))	(Iriartea_deltoidea	Burretiokentia_grandiflora)))	(Serenoa_repens	Phoenix_dactylifera))))	Calamus_caryotoides);
((((Nypa_fruticans	(Iriartea_deltoidea	Chamaedorea_seifrizii))	((Orania_palindan	Podococcus_barteri)	(((((Heterospathe_cagayanensis	Kentiopsis_piersoniorum)	Hydriastele_microspadix)	(Manicaria_saccifera	(Geonoma_undata	((Prestoea_acuminata	(Oenocarpus_bataua	Oenocarpus_minor))	Pelagodoxa_henryana))))	Sclerosperma_profizianum)	(((Reinhardtia_paiewonskiana	Reinhardtia_latisecta)	Reinhardtia_simplex)	((Pseudophoenix_vinifera	Roystonea_regia)	((Bactris_major	(Elaeis_oleifera	Elaeis_guineensis))	Attalea_speciosa))))))	((Phoenix_dactylifera	(Serenoa_repens	Sabal_domingensis))	Burretiokentia_grandiflora))	Calamus_caryotoides);
((Nypa_fruticans	((Geonoma_undata	(((Chamaedorea_seifrizii	(Phoenix_dactylifera	(Serenoa_repens	Sabal_domingensis)))	(((Heterospathe_cagayanensis	Kentiopsis_piersoniorum)	Hydriastele_microspadix)	(Manicaria_saccifera	((Prestoea_acuminata	(Oenocarpus_bataua	Oenocarpus_minor))	Pelagodoxa_henryana))))	(((Bactris_major	(Elaeis_oleifera	Elaeis_guineensis))	Attalea_speciosa)	((Orania_palindan	Podococcus_barteri)	((Pseudophoenix_vinifera	Roystonea_regia)	(Sclerosperma_profizianum	((Reinhardtia_paiewonskiana	Reinhardtia_latisecta)	Reinhardtia_simplex)))))))	(Iriartea_deltoidea	Burretiokentia_grandiflora)))	Calamus_caryotoides);
(((Serenoa_repens	(Sabal_domingensis	(Phoenix_dactylifera	Chamaedorea_seifrizii)))	(((Pseudophoenix_vinifera	Roystonea_regia)	(Geonoma_undata	((((Prestoea_acuminata	(Oenocarpus_bataua	Oenocarpus_minor))	Pelagodoxa_henryana)	((Heterospathe_cagayanensis	Kentiopsis_piersoniorum)	Hydriastele_microspadix))	Manicaria_saccifera)))	(((Sclerosperma_profizianum	((Elaeis_oleifera	Elaeis_guineensis)	(Nypa_fruticans	((Reinhardtia_paiewonskiana	Reinhardtia_latisecta)	Reinhardtia_simplex))))	(Orania_palindan	((Iriartea_deltoidea	Burretiokentia_grandiflora)	Podococcus_barteri)))	(Bactris_major	Attalea_speciosa))))	Calamus_caryotoides);
(((Chamaedorea_seifrizii	Burretiokentia_grandiflora)	(((((Heterospathe_cagayanensis	Kentiopsis_piersoniorum)	Hydriastele_microspadix)	(Manicaria_saccifera	(Geonoma_undata	((Prestoea_acuminata	(Oenocarpus_bataua	Oenocarpus_minor))	Pelagodoxa_henryana))))	((((Podococcus_barteri	(Orania_palindan	Sclerosperma_profizianum))	(Attalea_speciosa	((Bactris_major	(Elaeis_oleifera	Elaeis_guineensis))	((Reinhardtia_paiewonskiana	Reinhardtia_latisecta)	Reinhardtia_simplex))))	((Nypa_fruticans	Serenoa_repens)	(Sabal_domingensis	Phoenix_dactylifera)))	(Pseudophoenix_vinifera	Roystonea_regia)))	Iriartea_deltoidea))	Calamus_caryotoides);
(((Chamaedorea_seifrizii	Burretiokentia_grandiflora)	(Phoenix_dactylifera	((Serenoa_repens	((Iriartea_deltoidea	(((Heterospathe_cagayanensis	Kentiopsis_piersoniorum)	Hydriastele_microspadix)	(Manicaria_saccifera	(Geonoma_undata	((Prestoea_acuminata	(Oenocarpus_bataua	Oenocarpus_minor))	Pelagodoxa_henryana)))))	((Orania_palindan	Sclerosperma_profizianum)	(((Reinhardtia_paiewonskiana	Reinhardtia_latisecta)	Reinhardtia_simplex)	((Nypa_fruticans	((Pseudophoenix_vinifera	Roystonea_regia)	(Attalea_speciosa	((Elaeis_oleifera	Elaeis_guineensis)	Bactris_major))))	Podococcus_barteri)))))	Sabal_domingensis)))	Calamus_caryotoides);
((Chamaedorea_seifrizii	((Burretiokentia_grandiflora	Iriartea_deltoidea)	((((Heterospathe_cagayanensis	Kentiopsis_piersoniorum)	Hydriastele_microspadix)	(Manicaria_saccifera	(Geonoma_undata	((Prestoea_acuminata	(Oenocarpus_bataua	Oenocarpus_minor))	Pelagodoxa_henryana))))	((Podococcus_barteri	((Nypa_fruticans	(Sclerosperma_profizianum	(Orania_palindan	(Pseudophoenix_vinifera	Roystonea_regia))))	(((Reinhardtia_paiewonskiana	Reinhardtia_latisecta)	Reinhardtia_simplex)	(Attalea_speciosa	((Elaeis_oleifera	Elaeis_guineensis)	Bactris_major)))))	((Sabal_domingensis	Serenoa_repens)	Phoenix_dactylifera)))))	Calamus_caryotoides);
((Chamaedorea_seifrizii	((Burretiokentia_grandiflora	Iriartea_deltoidea)	(((((((Pseudophoenix_vinifera	Roystonea_regia)	Attalea_speciosa)	((Elaeis_oleifera	Elaeis_guineensis)	Bactris_major))	((Reinhardtia_paiewonskiana	Reinhardtia_latisecta)	Reinhardtia_simplex))	(Orania_palindan	Sclerosperma_profizianum))	(Nypa_fruticans	Podococcus_barteri))	(((Sabal_domingensis	Serenoa_repens)	Phoenix_dactylifera)	((Manicaria_saccifera	((Geonoma_undata	((Oenocarpus_bataua	Oenocarpus_minor)	Prestoea_acuminata))	Pelagodoxa_henryana))	((Heterospathe_cagayanensis	Kentiopsis_piersoniorum)	Hydriastele_microspadix))))))	Calamus_caryotoides);
((Chamaedorea_seifrizii	((((((Heterospathe_cagayanensis	Kentiopsis_piersoniorum)	Hydriastele_microspadix)	(((Prestoea_acuminata	(Oenocarpus_minor	Oenocarpus_bataua))	Pelagodoxa_henryana)	Manicaria_saccifera))	(Geonoma_undata	((((Nypa_fruticans	Sclerosperma_profizianum)	((Reinhardtia_latisecta	Reinhardtia_paiewonskiana)	Reinhardtia_simplex))	((Orania_palindan	Podococcus_barteri)	((Pseudophoenix_vinifera	Roystonea_regia)	(((Elaeis_oleifera	Elaeis_guineensis)	Bactris_major)	Attalea_speciosa))))	((Sabal_domingensis	Serenoa_repens)	Phoenix_dactylifera))))	Iriartea_deltoidea)	Burretiokentia_grandiflora))	Calamus_caryotoides);
((Chamaedorea_seifrizii	(((((Heterospathe_cagayanensis	Kentiopsis_piersoniorum)	Hydriastele_microspadix)	((Geonoma_undata	((Prestoea_acuminata	(Oenocarpus_minor	Oenocarpus_bataua))	Pelagodoxa_henryana))	Manicaria_saccifera))	((((Burretiokentia_grandiflora	Podococcus_barteri)	((((Reinhardtia_latisecta	Reinhardtia_paiewonskiana)	Reinhardtia_simplex)	((Pseudophoenix_vinifera	Roystonea_regia)	(((Elaeis_oleifera	Elaeis_guineensis)	Bactris_major)	Attalea_speciosa)))	(Orania_palindan	Sclerosperma_profizianum)))	Nypa_fruticans)	(Serenoa_repens	(Phoenix_dactylifera	Sabal_domingensis))))	Iriartea_deltoidea))	Calamus_caryotoides);
((Geonoma_undata	((Oenocarpus_minor	Oenocarpus_bataua)	((Pelagodoxa_henryana	(Manicaria_saccifera	(((((((Nypa_fruticans	((Reinhardtia_latisecta	Reinhardtia_paiewonskiana)	Reinhardtia_simplex))	Orania_palindan)	Sclerosperma_profizianum)	(((Pseudophoenix_vinifera	Roystonea_regia)	(((Elaeis_oleifera	Elaeis_guineensis)	Bactris_major)	Attalea_speciosa))	Podococcus_barteri))	(Phoenix_dactylifera	(Sabal_domingensis	Serenoa_repens)))	((Burretiokentia_grandiflora	Iriartea_deltoidea)	Chamaedorea_seifrizii))	((Heterospathe_cagayanensis	Kentiopsis_piersoniorum)	Hydriastele_microspadix))))	Prestoea_acuminata)))	Calamus_caryotoides);
(((Chamaedorea_seifrizii	(((((Heterospathe_cagayanensis	Kentiopsis_piersoniorum)	Hydriastele_microspadix)	((((Prestoea_acuminata	(Oenocarpus_minor	Oenocarpus_bataua))	Pelagodoxa_henryana)	Geonoma_undata)	Manicaria_saccifera))	((((((Reinhardtia_latisecta	Reinhardtia_paiewonskiana)	Reinhardtia_simplex)	(Orania_palindan	Podococcus_barteri))	Sclerosperma_profizianum)	((Pseudophoenix_vinifera	Roystonea_regia)	(((Elaeis_oleifera	Elaeis_guineensis)	Bactris_major)	Attalea_speciosa)))	(Phoenix_dactylifera	(Sabal_domingensis	(Nypa_fruticans	Serenoa_repens)))))	Iriartea_deltoidea))	Burretiokentia_grandiflora)	Calamus_caryotoides);
(((((((((Pseudophoenix_vinifera	Roystonea_regia)	(((Elaeis_oleifera	Elaeis_guineensis)	Bactris_major)	Attalea_speciosa))	((Sclerosperma_profizianum	((Reinhardtia_latisecta	Reinhardtia_paiewonskiana)	Reinhardtia_simplex))	Podococcus_barteri))	Orania_palindan)	((((Heterospathe_cagayanensis	Kentiopsis_piersoniorum)	Hydriastele_microspadix)	(((Prestoea_acuminata	(Oenocarpus_minor	Oenocarpus_bataua))	Pelagodoxa_henryana)	Manicaria_saccifera))	(Chamaedorea_seifrizii	((Sabal_domingensis	Serenoa_repens)	Phoenix_dactylifera))))	(Burretiokentia_grandiflora	Iriartea_deltoidea))	Geonoma_undata)	Nypa_fruticans)	Calamus_caryotoides);
((Geonoma_undata	(Chamaedorea_seifrizii	((((Heterospathe_cagayanensis	Kentiopsis_piersoniorum)	Hydriastele_microspadix)	(((Prestoea_acuminata	(Burretiokentia_grandiflora	(Oenocarpus_minor	Oenocarpus_bataua)))	Pelagodoxa_henryana)	Manicaria_saccifera))	((((Sabal_domingensis	Serenoa_repens)	Phoenix_dactylifera)	(Orania_palindan	(((Bactris_major	((Attalea_speciosa	(Pseudophoenix_vinifera	Roystonea_regia))	(Elaeis_oleifera	Elaeis_guineensis)))	Podococcus_barteri)	((Nypa_fruticans	((Reinhardtia_latisecta	Reinhardtia_paiewonskiana)	Reinhardtia_simplex))	Sclerosperma_profizianum))))	Iriartea_deltoidea))))	Calamus_caryotoides);
(((Burretiokentia_grandiflora	Chamaedorea_seifrizii)	(Iriartea_deltoidea	((Manicaria_saccifera	(((Heterospathe_cagayanensis	Kentiopsis_piersoniorum)	Hydriastele_microspadix)	(Geonoma_undata	((Prestoea_acuminata	(Oenocarpus_minor	Oenocarpus_bataua))	Pelagodoxa_henryana))))	(((Sabal_domingensis	Serenoa_repens)	Phoenix_dactylifera)	(((((Elaeis_oleifera	Elaeis_guineensis)	Bactris_major)	Attalea_speciosa)	(Podococcus_barteri	(((Reinhardtia_latisecta	Reinhardtia_paiewonskiana)	Reinhardtia_simplex)	(Sclerosperma_profizianum	Nypa_fruticans))))	((Pseudophoenix_vinifera	Roystonea_regia)	Orania_palindan))))))	Calamus_caryotoides);
(((Burretiokentia_grandiflora	Iriartea_deltoidea)	(((Geonoma_undata	Manicaria_saccifera)	(((((Sabal_domingensis	Serenoa_repens)	Phoenix_dactylifera)	(((((Reinhardtia_latisecta	Reinhardtia_paiewonskiana)	Reinhardtia_simplex)	((((Elaeis_oleifera	Elaeis_guineensis)	Bactris_major)	Attalea_speciosa)	(Pseudophoenix_vinifera	Roystonea_regia)))	(Podococcus_barteri	Orania_palindan))	(Nypa_fruticans	Sclerosperma_profizianum)))	((Heterospathe_cagayanensis	Kentiopsis_piersoniorum)	Hydriastele_microspadix))	(((Oenocarpus_minor	Oenocarpus_bataua)	Prestoea_acuminata)	Pelagodoxa_henryana)))	Chamaedorea_seifrizii))	Calamus_caryotoides);
((Chamaedorea_seifrizii	((Sclerosperma_profizianum	((Nypa_fruticans	((Reinhardtia_latisecta	Reinhardtia_paiewonskiana)	Reinhardtia_simplex))	((Podococcus_barteri	Orania_palindan)	(((Sabal_domingensis	Serenoa_repens)	Phoenix_dactylifera)	((((Elaeis_oleifera	Elaeis_guineensis)	Bactris_major)	(Attalea_speciosa	(Pseudophoenix_vinifera	Roystonea_regia)))	((Kentiopsis_piersoniorum	(Hydriastele_microspadix	Heterospathe_cagayanensis))	(((Geonoma_undata	((Oenocarpus_minor	Oenocarpus_bataua)	Prestoea_acuminata))	Pelagodoxa_henryana)	Manicaria_saccifera)))))))	(Burretiokentia_grandiflora	Iriartea_deltoidea)))	Calamus_caryotoides);
((Chamaedorea_seifrizii	(((Geonoma_undata	(Manicaria_saccifera	((Hydriastele_microspadix	(Heterospathe_cagayanensis	Kentiopsis_piersoniorum))	(((Oenocarpus_minor	Oenocarpus_bataua)	Prestoea_acuminata)	Pelagodoxa_henryana))))	(((Phoenix_dactylifera	Sabal_domingensis)	Serenoa_repens)	(((((Reinhardtia_latisecta	Reinhardtia_paiewonskiana)	Reinhardtia_simplex)	(((Elaeis_oleifera	Elaeis_guineensis)	Bactris_major)	(Attalea_speciosa	(Pseudophoenix_vinifera	Roystonea_regia))))	((Sclerosperma_profizianum	Nypa_fruticans)	Orania_palindan))	Podococcus_barteri)))	(Burretiokentia_grandiflora	Iriartea_deltoidea)))	Calamus_caryotoides);
