# Supplementary material for: Data supporting the nuclear phylogenomics of the palm subfamily Arecoideae (Arecaceae)
Source: Data Brief. 2016 Mar 2;7:532–6. doi: 10.1016/j.dib.2016.02.063 (PMC4796708; doi:10.1016/j.dib.2016.02.063)
Supplement: Supplementary file 5 — Supplementary material [file mmc5.zip › RAxML_bootstrap.Sabal_245.raxml.tre]

(((Dypsis_decaryi	Heterospathe_cagayanensis)	(((Veitchia_spiralis	Kentiopsis_piersoniorum)	(Hydriastele_microspadix	Dictyosperma_album))	(((((((Nypa_fruticans	Chamaedorea_seifrizii)	((((((Attalea_speciosa	(Bactris_major	(Elaeis_oleifera	Elaeis_guineensis)))	((Reinhardtia_latisecta	Reinhardtia_paiewonskiana)	Reinhardtia_simplex))	(Reinhardtia_gracilis	Burretiokentia_grandiflora))	Roystonea_regia)	((Podococcus_barteri	Orania_palindan)	Sclerosperma_profizianum))	Geonoma_undata))	(Serenoa_repens	(Phoenix_dactylifera	Sabal_domingensis)))	(Pseudophoenix_vinifera	Iriartea_deltoidea))	Pelagodoxa_henryana)	Leopoldinia_pulchra)	(Manicaria_saccifera	(Prestoea_acuminata	(Oenocarpus_minor	Oenocarpus_bataua))))))	Kingia_australis);
(((Dypsis_decaryi	Heterospathe_cagayanensis)	(((((Pelagodoxa_henryana	(Prestoea_acuminata	(Oenocarpus_minor	Oenocarpus_bataua)))	((Pseudophoenix_vinifera	(((Attalea_speciosa	(Bactris_major	(Elaeis_oleifera	((Reinhardtia_gracilis	Burretiokentia_grandiflora)	Elaeis_guineensis))))	((Reinhardtia_latisecta	Reinhardtia_paiewonskiana)	Reinhardtia_simplex))	(((Leopoldinia_pulchra	((Podococcus_barteri	Orania_palindan)	Sclerosperma_profizianum))	Iriartea_deltoidea)	(((Phoenix_dactylifera	Sabal_domingensis)	(Serenoa_repens	Roystonea_regia))	(Nypa_fruticans	Chamaedorea_seifrizii)))))	Geonoma_undata))	Manicaria_saccifera)	(Veitchia_spiralis	Kentiopsis_piersoniorum))	(Hydriastele_microspadix	Dictyosperma_album)))	Kingia_australis);
(((Dypsis_decaryi	Heterospathe_cagayanensis)	((Burretiokentia_grandiflora	Hydriastele_microspadix)	(((Geonoma_undata	((Pelagodoxa_henryana	(((((Attalea_speciosa	(Bactris_major	(Elaeis_oleifera	Elaeis_guineensis)))	(Reinhardtia_gracilis	((Reinhardtia_latisecta	Reinhardtia_paiewonskiana)	Reinhardtia_simplex)))	Roystonea_regia)	((Podococcus_barteri	Orania_palindan)	Sclerosperma_profizianum))	(Pseudophoenix_vinifera	(((Nypa_fruticans	(Serenoa_repens	(Sabal_domingensis	Phoenix_dactylifera)))	(Leopoldinia_pulchra	Chamaedorea_seifrizii))	Iriartea_deltoidea))))	((Prestoea_acuminata	(Oenocarpus_minor	Oenocarpus_bataua))	Manicaria_saccifera)))	(Veitchia_spiralis	Kentiopsis_piersoniorum))	Dictyosperma_album)))	Kingia_australis);
(((Dypsis_decaryi	Heterospathe_cagayanensis)	(Hydriastele_microspadix	(Burretiokentia_grandiflora	((((((((Attalea_speciosa	(Bactris_major	(Elaeis_oleifera	Elaeis_guineensis)))	((Reinhardtia_latisecta	Reinhardtia_paiewonskiana)	Reinhardtia_simplex))	Reinhardtia_gracilis)	((Orania_palindan	Sclerosperma_profizianum)	((Podococcus_barteri	Pseudophoenix_vinifera)	(((Roystonea_regia	(Nypa_fruticans	(Leopoldinia_pulchra	Chamaedorea_seifrizii)))	((Sabal_domingensis	Phoenix_dactylifera)	Serenoa_repens))	Iriartea_deltoidea))))	(Geonoma_undata	Pelagodoxa_henryana))	((Prestoea_acuminata	(Oenocarpus_minor	Oenocarpus_bataua))	Manicaria_saccifera))	(Veitchia_spiralis	Kentiopsis_piersoniorum))	Dictyosperma_album))))	Kingia_australis);
(((Dypsis_decaryi	Heterospathe_cagayanensis)	(((Burretiokentia_grandiflora	Veitchia_spiralis)	Hydriastele_microspadix)	(((((((Attalea_speciosa	(Bactris_major	(Elaeis_oleifera	Elaeis_guineensis)))	(((Reinhardtia_latisecta	Reinhardtia_paiewonskiana)	Reinhardtia_simplex)	Reinhardtia_gracilis))	((Orania_palindan	Sclerosperma_profizianum)	((Podococcus_barteri	Pseudophoenix_vinifera)	(((Roystonea_regia	(Leopoldinia_pulchra	(Chamaedorea_seifrizii	Nypa_fruticans)))	((Sabal_domingensis	Phoenix_dactylifera)	Serenoa_repens))	Iriartea_deltoidea))))	(Geonoma_undata	Pelagodoxa_henryana))	((Prestoea_acuminata	(Oenocarpus_minor	Oenocarpus_bataua))	Manicaria_saccifera))	Kentiopsis_piersoniorum)	Dictyosperma_album)))	Kingia_australis);
(((Oenocarpus_minor	Oenocarpus_bataua)	(((Manicaria_saccifera	(((((Sclerosperma_profizianum	(Podococcus_barteri	Orania_palindan))	Roystonea_regia)	((Attalea_speciosa	(Bactris_major	(Elaeis_oleifera	Elaeis_guineensis)))	(((Reinhardtia_latisecta	Reinhardtia_paiewonskiana)	Reinhardtia_simplex)	(Burretiokentia_grandiflora	Reinhardtia_gracilis))))	(((Chamaedorea_seifrizii	Nypa_fruticans)	((Sabal_domingensis	Phoenix_dactylifera)	Serenoa_repens))	(Iriartea_deltoidea	(Pseudophoenix_vinifera	Geonoma_undata))))	Pelagodoxa_henryana))	(Kentiopsis_piersoniorum	((Dictyosperma_album	(Heterospathe_cagayanensis	((Leopoldinia_pulchra	Veitchia_spiralis)	Hydriastele_microspadix)))	Dypsis_decaryi)))	Prestoea_acuminata))	Kingia_australis);
(((Oenocarpus_minor	Oenocarpus_bataua)	(((Manicaria_saccifera	(((((Sclerosperma_profizianum	Orania_palindan)	Roystonea_regia)	(((Attalea_speciosa	(Bactris_major	(Elaeis_oleifera	Elaeis_guineensis)))	((Reinhardtia_latisecta	Reinhardtia_paiewonskiana)	Reinhardtia_simplex))	(Burretiokentia_grandiflora	Reinhardtia_gracilis)))	((Podococcus_barteri	Pseudophoenix_vinifera)	(((Sabal_domingensis	Phoenix_dactylifera)	(Serenoa_repens	(Chamaedorea_seifrizii	Nypa_fruticans)))	Iriartea_deltoidea)))	(Geonoma_undata	Pelagodoxa_henryana)))	((Heterospathe_cagayanensis	Dypsis_decaryi)	(Kentiopsis_piersoniorum	(Dictyosperma_album	((Leopoldinia_pulchra	Veitchia_spiralis)	Hydriastele_microspadix)))))	Prestoea_acuminata))	Kingia_australis);
((Roystonea_regia	((((Chamaedorea_seifrizii	Nypa_fruticans)	((Iriartea_deltoidea	(Serenoa_repens	(Phoenix_dactylifera	Sabal_domingensis)))	(Podococcus_barteri	Pseudophoenix_vinifera)))	((Geonoma_undata	(Pelagodoxa_henryana	(Manicaria_saccifera	(Leopoldinia_pulchra	(((Veitchia_spiralis	Kentiopsis_piersoniorum)	(Dictyosperma_album	(Hydriastele_microspadix	(Heterospathe_cagayanensis	Dypsis_decaryi))))	(Prestoea_acuminata	(Oenocarpus_minor	Oenocarpus_bataua)))))))	((Attalea_speciosa	((Burretiokentia_grandiflora	Reinhardtia_gracilis)	(Bactris_major	(Elaeis_oleifera	Elaeis_guineensis))))	((Reinhardtia_latisecta	Reinhardtia_paiewonskiana)	Reinhardtia_simplex))))	(Sclerosperma_profizianum	Orania_palindan)))	Kingia_australis);
((Heterospathe_cagayanensis	(Dypsis_decaryi	(((Veitchia_spiralis	Kentiopsis_piersoniorum)	(Dictyosperma_album	Hydriastele_microspadix))	(Manicaria_saccifera	((((Sclerosperma_profizianum	Orania_palindan)	(((Attalea_speciosa	((Burretiokentia_grandiflora	Reinhardtia_gracilis)	(Bactris_major	(Elaeis_oleifera	Elaeis_guineensis))))	((Reinhardtia_latisecta	Reinhardtia_paiewonskiana)	Reinhardtia_simplex))	Roystonea_regia))	((Phoenix_dactylifera	(Sabal_domingensis	Serenoa_repens))	(((Geonoma_undata	Iriartea_deltoidea)	Pseudophoenix_vinifera)	((Leopoldinia_pulchra	(Chamaedorea_seifrizii	Nypa_fruticans))	Podococcus_barteri))))	((Prestoea_acuminata	(Oenocarpus_minor	Oenocarpus_bataua))	Pelagodoxa_henryana))))))	Kingia_australis);
((((((Geonoma_undata	(((Sclerosperma_profizianum	Orania_palindan)	(((Attalea_speciosa	((Burretiokentia_grandiflora	Reinhardtia_gracilis)	(Bactris_major	(Elaeis_oleifera	Elaeis_guineensis))))	((Reinhardtia_latisecta	Reinhardtia_paiewonskiana)	Reinhardtia_simplex))	Roystonea_regia))	((Podococcus_barteri	Pseudophoenix_vinifera)	((Leopoldinia_pulchra	(Chamaedorea_seifrizii	Nypa_fruticans))	(Iriartea_deltoidea	(Phoenix_dactylifera	(Sabal_domingensis	Serenoa_repens)))))))	Pelagodoxa_henryana)	Manicaria_saccifera)	(Prestoea_acuminata	(Oenocarpus_minor	Oenocarpus_bataua)))	((Heterospathe_cagayanensis	Dypsis_decaryi)	((Veitchia_spiralis	Kentiopsis_piersoniorum)	(Dictyosperma_album	Hydriastele_microspadix))))	Kingia_australis);
((((((Geonoma_undata	Pelagodoxa_henryana)	(((Pseudophoenix_vinifera	Iriartea_deltoidea)	((Serenoa_repens	(Sabal_domingensis	Phoenix_dactylifera))	((Nypa_fruticans	Chamaedorea_seifrizii)	Leopoldinia_pulchra)))	((Orania_palindan	(Podococcus_barteri	Sclerosperma_profizianum))	(Roystonea_regia	((((Burretiokentia_grandiflora	Reinhardtia_gracilis)	(Bactris_major	(Elaeis_oleifera	Elaeis_guineensis)))	Attalea_speciosa)	((Reinhardtia_latisecta	Reinhardtia_paiewonskiana)	Reinhardtia_simplex))))))	(Manicaria_saccifera	(Prestoea_acuminata	(Oenocarpus_minor	Oenocarpus_bataua))))	((Dictyosperma_album	(Veitchia_spiralis	Hydriastele_microspadix))	Kentiopsis_piersoniorum))	(Dypsis_decaryi	Heterospathe_cagayanensis))	Kingia_australis);
((((Veitchia_spiralis	Hydriastele_microspadix)	((Kentiopsis_piersoniorum	((((Prestoea_acuminata	(Oenocarpus_minor	Oenocarpus_bataua))	Pelagodoxa_henryana)	((((Podococcus_barteri	Pseudophoenix_vinifera)	(Iriartea_deltoidea	((Sabal_domingensis	Phoenix_dactylifera)	(Serenoa_repens	(Nypa_fruticans	Chamaedorea_seifrizii)))))	(Geonoma_undata	((Sclerosperma_profizianum	Orania_palindan)	(Roystonea_regia	(Burretiokentia_grandiflora	Reinhardtia_gracilis)))))	(((Bactris_major	(Elaeis_oleifera	Elaeis_guineensis))	Attalea_speciosa)	((Reinhardtia_latisecta	Reinhardtia_paiewonskiana)	Reinhardtia_simplex))))	(Leopoldinia_pulchra	Manicaria_saccifera)))	Dictyosperma_album))	(Dypsis_decaryi	Heterospathe_cagayanensis))	Kingia_australis);
((((((((((Serenoa_repens	(Phoenix_dactylifera	Sabal_domingensis))	(Nypa_fruticans	(Leopoldinia_pulchra	Chamaedorea_seifrizii)))	(Iriartea_deltoidea	(Podococcus_barteri	Pseudophoenix_vinifera)))	(Orania_palindan	(Sclerosperma_profizianum	Roystonea_regia)))	(Reinhardtia_gracilis	(((Bactris_major	(Elaeis_oleifera	Elaeis_guineensis))	Attalea_speciosa)	((Reinhardtia_latisecta	Reinhardtia_paiewonskiana)	Reinhardtia_simplex))))	(Geonoma_undata	Pelagodoxa_henryana))	((Prestoea_acuminata	(Oenocarpus_minor	Oenocarpus_bataua))	Manicaria_saccifera))	((((Hydriastele_microspadix	Veitchia_spiralis)	Dictyosperma_album)	Dypsis_decaryi)	(Burretiokentia_grandiflora	Kentiopsis_piersoniorum)))	Heterospathe_cagayanensis)	Kingia_australis);
((((((Burretiokentia_grandiflora	Veitchia_spiralis)	Kentiopsis_piersoniorum)	(Dictyosperma_album	((((((Sabal_domingensis	(Serenoa_repens	Phoenix_dactylifera))	(Leopoldinia_pulchra	(Chamaedorea_seifrizii	Nypa_fruticans)))	(Iriartea_deltoidea	Pseudophoenix_vinifera))	(((Sclerosperma_profizianum	Orania_palindan)	(Podococcus_barteri	Roystonea_regia))	(((Bactris_major	(Elaeis_oleifera	Elaeis_guineensis))	Attalea_speciosa)	(Reinhardtia_gracilis	((Reinhardtia_latisecta	Reinhardtia_paiewonskiana)	Reinhardtia_simplex)))))	(Geonoma_undata	Pelagodoxa_henryana))	((Prestoea_acuminata	(Oenocarpus_minor	Oenocarpus_bataua))	Manicaria_saccifera))))	Hydriastele_microspadix)	(Dypsis_decaryi	Heterospathe_cagayanensis))	Kingia_australis);
((((Dictyosperma_album	((Veitchia_spiralis	Kentiopsis_piersoniorum)	(((Prestoea_acuminata	(Oenocarpus_minor	Oenocarpus_bataua))	Leopoldinia_pulchra)	(Manicaria_saccifera	((((Pseudophoenix_vinifera	(Iriartea_deltoidea	((Serenoa_repens	(Chamaedorea_seifrizii	Nypa_fruticans))	(Sabal_domingensis	Phoenix_dactylifera))))	((Sclerosperma_profizianum	(Podococcus_barteri	Orania_palindan))	(Roystonea_regia	((Reinhardtia_gracilis	((Bactris_major	(Elaeis_oleifera	Elaeis_guineensis))	Attalea_speciosa))	((Reinhardtia_latisecta	Reinhardtia_paiewonskiana)	Reinhardtia_simplex)))))	Pelagodoxa_henryana)	Geonoma_undata)))))	Hydriastele_microspadix)	((Burretiokentia_grandiflora	Dypsis_decaryi)	Heterospathe_cagayanensis))	Kingia_australis);
((((Dictyosperma_album	(Kentiopsis_piersoniorum	((Prestoea_acuminata	(Oenocarpus_minor	Oenocarpus_bataua))	(Geonoma_undata	(Manicaria_saccifera	(((Pseudophoenix_vinifera	(Iriartea_deltoidea	((Chamaedorea_seifrizii	(Nypa_fruticans	Serenoa_repens))	(Sabal_domingensis	Phoenix_dactylifera))))	(((Leopoldinia_pulchra	Sclerosperma_profizianum)	(Podococcus_barteri	Orania_palindan))	(Roystonea_regia	(((Bactris_major	(Elaeis_oleifera	Elaeis_guineensis))	Attalea_speciosa)	(((Reinhardtia_latisecta	Reinhardtia_paiewonskiana)	Reinhardtia_simplex)	Reinhardtia_gracilis)))))	Pelagodoxa_henryana))))))	((Burretiokentia_grandiflora	Veitchia_spiralis)	Hydriastele_microspadix))	(Dypsis_decaryi	Heterospathe_cagayanensis))	Kingia_australis);
((Dictyosperma_album	((Kentiopsis_piersoniorum	((Dypsis_decaryi	Heterospathe_cagayanensis)	(Burretiokentia_grandiflora	((Prestoea_acuminata	(Oenocarpus_minor	Oenocarpus_bataua))	(Geonoma_undata	(Manicaria_saccifera	((((((Bactris_major	(Elaeis_oleifera	Elaeis_guineensis))	Attalea_speciosa)	(((Reinhardtia_latisecta	Reinhardtia_paiewonskiana)	Reinhardtia_simplex)	Reinhardtia_gracilis))	(Orania_palindan	(Pelagodoxa_henryana	Roystonea_regia)))	Podococcus_barteri)	(((Serenoa_repens	(Sabal_domingensis	Phoenix_dactylifera))	((Iriartea_deltoidea	Leopoldinia_pulchra)	(Chamaedorea_seifrizii	Nypa_fruticans)))	(Sclerosperma_profizianum	Pseudophoenix_vinifera)))))))))	(Veitchia_spiralis	Hydriastele_microspadix)))	Kingia_australis);
(((((((Dictyosperma_album	Hydriastele_microspadix)	(Veitchia_spiralis	Kentiopsis_piersoniorum))	Dypsis_decaryi)	((((((((Bactris_major	(Elaeis_oleifera	Elaeis_guineensis))	Attalea_speciosa)	(((Reinhardtia_latisecta	Reinhardtia_paiewonskiana)	Reinhardtia_simplex)	Reinhardtia_gracilis))	Roystonea_regia)	(Sclerosperma_profizianum	(Orania_palindan	Podococcus_barteri)))	((Sabal_domingensis	(Phoenix_dactylifera	Serenoa_repens))	((Pseudophoenix_vinifera	(Geonoma_undata	(Chamaedorea_seifrizii	Nypa_fruticans)))	Iriartea_deltoidea)))	Pelagodoxa_henryana)	((Prestoea_acuminata	(Oenocarpus_minor	Oenocarpus_bataua))	Manicaria_saccifera)))	(Leopoldinia_pulchra	Heterospathe_cagayanensis))	Burretiokentia_grandiflora)	Kingia_australis);
((Orania_palindan	((((Pelagodoxa_henryana	(((Prestoea_acuminata	(Oenocarpus_minor	Oenocarpus_bataua))	Manicaria_saccifera)	((Dypsis_decaryi	Heterospathe_cagayanensis)	((Kentiopsis_piersoniorum	Dictyosperma_album)	((Leopoldinia_pulchra	Veitchia_spiralis)	Hydriastele_microspadix)))))	((Iriartea_deltoidea	((Phoenix_dactylifera	(Serenoa_repens	Sabal_domingensis))	(Chamaedorea_seifrizii	Nypa_fruticans)))	(Podococcus_barteri	Pseudophoenix_vinifera)))	(((((Reinhardtia_gracilis	Burretiokentia_grandiflora)	(Bactris_major	(Elaeis_oleifera	Elaeis_guineensis)))	Attalea_speciosa)	((Reinhardtia_latisecta	Reinhardtia_paiewonskiana)	Reinhardtia_simplex))	(Geonoma_undata	Roystonea_regia)))	Sclerosperma_profizianum))	Kingia_australis);
((Heterospathe_cagayanensis	((Dypsis_decaryi	((Kentiopsis_piersoniorum	((Prestoea_acuminata	(Oenocarpus_minor	Oenocarpus_bataua))	(((Pelagodoxa_henryana	((((Iriartea_deltoidea	((Serenoa_repens	(Sabal_domingensis	Phoenix_dactylifera))	(Chamaedorea_seifrizii	Nypa_fruticans)))	(Podococcus_barteri	Pseudophoenix_vinifera))	((Roystonea_regia	(Sclerosperma_profizianum	Orania_palindan))	(((Bactris_major	(Elaeis_oleifera	Elaeis_guineensis))	Attalea_speciosa)	(Reinhardtia_gracilis	((Reinhardtia_latisecta	Reinhardtia_paiewonskiana)	Reinhardtia_simplex)))))	Geonoma_undata))	Manicaria_saccifera)	Leopoldinia_pulchra)))	Dictyosperma_album))	((Burretiokentia_grandiflora	Veitchia_spiralis)	Hydriastele_microspadix)))	Kingia_australis);
((Heterospathe_cagayanensis	((((Dypsis_decaryi	(Leopoldinia_pulchra	Veitchia_spiralis))	(Hydriastele_microspadix	Kentiopsis_piersoniorum))	Dictyosperma_album)	(((Geonoma_undata	((Prestoea_acuminata	(Oenocarpus_bataua	(Burretiokentia_grandiflora	Oenocarpus_minor)))	Pelagodoxa_henryana))	(((Podococcus_barteri	Pseudophoenix_vinifera)	(Iriartea_deltoidea	(Phoenix_dactylifera	(Serenoa_repens	Sabal_domingensis))))	((Chamaedorea_seifrizii	Nypa_fruticans)	((((Reinhardtia_paiewonskiana	Reinhardtia_latisecta)	Reinhardtia_simplex)	(Reinhardtia_gracilis	((Bactris_major	(Elaeis_guineensis	Elaeis_oleifera))	Attalea_speciosa)))	((Sclerosperma_profizianum	Orania_palindan)	Roystonea_regia)))))	Manicaria_saccifera)))	Kingia_australis);
((Nypa_fruticans	(((Serenoa_repens	(Sabal_domingensis	Phoenix_dactylifera))	((((((Leopoldinia_pulchra	(Sclerosperma_profizianum	Orania_palindan))	Roystonea_regia)	((Reinhardtia_gracilis	((Reinhardtia_paiewonskiana	Reinhardtia_latisecta)	Reinhardtia_simplex))	((Bactris_major	(Elaeis_guineensis	Elaeis_oleifera))	Attalea_speciosa)))	(((Pelagodoxa_henryana	Geonoma_undata)	(Prestoea_acuminata	(Oenocarpus_bataua	Oenocarpus_minor)))	(Manicaria_saccifera	(Dictyosperma_album	((((Burretiokentia_grandiflora	Veitchia_spiralis)	Hydriastele_microspadix)	(Heterospathe_cagayanensis	Dypsis_decaryi))	Kentiopsis_piersoniorum)))))	(Podococcus_barteri	Pseudophoenix_vinifera))	Iriartea_deltoidea))	Chamaedorea_seifrizii))	Kingia_australis);
(((Heterospathe_cagayanensis	Dypsis_decaryi)	((((Veitchia_spiralis	Kentiopsis_piersoniorum)	((Pelagodoxa_henryana	(Prestoea_acuminata	(Oenocarpus_bataua	Oenocarpus_minor)))	((Leopoldinia_pulchra	Manicaria_saccifera)	(Geonoma_undata	((((Chamaedorea_seifrizii	Nypa_fruticans)	((Serenoa_repens	Sabal_domingensis)	Phoenix_dactylifera))	((Podococcus_barteri	Pseudophoenix_vinifera)	Iriartea_deltoidea))	((Sclerosperma_profizianum	Orania_palindan)	(((Reinhardtia_gracilis	((Reinhardtia_paiewonskiana	Reinhardtia_latisecta)	Reinhardtia_simplex))	((Elaeis_guineensis	Elaeis_oleifera)	(Attalea_speciosa	Bactris_major)))	Roystonea_regia)))))))	(Burretiokentia_grandiflora	Dictyosperma_album))	Hydriastele_microspadix))	Kingia_australis);
((Elaeis_guineensis	(Elaeis_oleifera	((((((Podococcus_barteri	Pseudophoenix_vinifera)	(((Sclerosperma_profizianum	Roystonea_regia)	((Serenoa_repens	Sabal_domingensis)	Phoenix_dactylifera))	Orania_palindan))	(((((((Heterospathe_cagayanensis	Dypsis_decaryi)	((Burretiokentia_grandiflora	Hydriastele_microspadix)	Dictyosperma_album))	(Veitchia_spiralis	Kentiopsis_piersoniorum))	(Pelagodoxa_henryana	(Prestoea_acuminata	(Oenocarpus_bataua	Oenocarpus_minor))))	Manicaria_saccifera)	(Iriartea_deltoidea	Geonoma_undata))	((Leopoldinia_pulchra	Chamaedorea_seifrizii)	Nypa_fruticans)))	(Reinhardtia_gracilis	((Reinhardtia_paiewonskiana	Reinhardtia_latisecta)	Reinhardtia_simplex)))	Attalea_speciosa)	Bactris_major)))	Kingia_australis);
((((Burretiokentia_grandiflora	Heterospathe_cagayanensis)	Dypsis_decaryi)	((((Veitchia_spiralis	Kentiopsis_piersoniorum)	((Oenocarpus_bataua	(Oenocarpus_minor	Prestoea_acuminata))	(Manicaria_saccifera	(Pelagodoxa_henryana	(((((Roystonea_regia	(Serenoa_repens	(Sabal_domingensis	Phoenix_dactylifera)))	((Leopoldinia_pulchra	Chamaedorea_seifrizii)	Nypa_fruticans))	(((Orania_palindan	Sclerosperma_profizianum)	Iriartea_deltoidea)	(Podococcus_barteri	Pseudophoenix_vinifera)))	(((Reinhardtia_paiewonskiana	Reinhardtia_latisecta)	Reinhardtia_simplex)	(Attalea_speciosa	(Reinhardtia_gracilis	(Bactris_major	(Elaeis_guineensis	Elaeis_oleifera))))))	Geonoma_undata)))))	Hydriastele_microspadix)	Dictyosperma_album))	Kingia_australis);
(((Oenocarpus_bataua	Oenocarpus_minor)	(((Dictyosperma_album	(((Leopoldinia_pulchra	(Heterospathe_cagayanensis	Dypsis_decaryi))	(Veitchia_spiralis	Hydriastele_microspadix))	(Burretiokentia_grandiflora	Kentiopsis_piersoniorum)))	(Manicaria_saccifera	(((((Chamaedorea_seifrizii	Nypa_fruticans)	(Serenoa_repens	(Sabal_domingensis	Phoenix_dactylifera)))	(Iriartea_deltoidea	Pseudophoenix_vinifera))	((Podococcus_barteri	(Orania_palindan	Sclerosperma_profizianum))	(Roystonea_regia	(((Reinhardtia_gracilis	(Reinhardtia_paiewonskiana	Reinhardtia_latisecta))	Reinhardtia_simplex)	((Elaeis_guineensis	Elaeis_oleifera)	(Attalea_speciosa	Bactris_major))))))	(Pelagodoxa_henryana	Geonoma_undata))))	Prestoea_acuminata))	Kingia_australis);
((Nypa_fruticans	((((((Reinhardtia_paiewonskiana	Reinhardtia_latisecta)	Reinhardtia_simplex)	(Attalea_speciosa	(Reinhardtia_gracilis	(Bactris_major	(Elaeis_guineensis	Elaeis_oleifera)))))	(Podococcus_barteri	(Roystonea_regia	((Orania_palindan	Sclerosperma_profizianum)	(Phoenix_dactylifera	(Serenoa_repens	Sabal_domingensis))))))	((((Prestoea_acuminata	(Oenocarpus_bataua	Oenocarpus_minor))	Pelagodoxa_henryana)	((((((Heterospathe_cagayanensis	(Veitchia_spiralis	Hydriastele_microspadix))	Kentiopsis_piersoniorum)	Dictyosperma_album)	Dypsis_decaryi)	Burretiokentia_grandiflora)	Geonoma_undata))	(Manicaria_saccifera	Pseudophoenix_vinifera)))	(Iriartea_deltoidea	(Leopoldinia_pulchra	Chamaedorea_seifrizii))))	Kingia_australis);
((Heterospathe_cagayanensis	(Dypsis_decaryi	(Hydriastele_microspadix	(((((Prestoea_acuminata	(Oenocarpus_bataua	Oenocarpus_minor))	(((Geonoma_undata	Pelagodoxa_henryana)	(((Iriartea_deltoidea	Pseudophoenix_vinifera)	((Serenoa_repens	(Sabal_domingensis	Phoenix_dactylifera))	(Chamaedorea_seifrizii	Nypa_fruticans)))	((((Reinhardtia_paiewonskiana	Reinhardtia_latisecta)	Reinhardtia_simplex)	(Attalea_speciosa	(Bactris_major	((Elaeis_guineensis	Elaeis_oleifera)	(Burretiokentia_grandiflora	Reinhardtia_gracilis)))))	(Orania_palindan	(Podococcus_barteri	(Sclerosperma_profizianum	Roystonea_regia))))))	Leopoldinia_pulchra))	Manicaria_saccifera)	Dictyosperma_album)	(Veitchia_spiralis	Kentiopsis_piersoniorum)))))	Kingia_australis);
((Elaeis_guineensis	(Elaeis_oleifera	(((((Podococcus_barteri	Roystonea_regia)	((((Geonoma_undata	(((((Dictyosperma_album	(Heterospathe_cagayanensis	Dypsis_decaryi))	Hydriastele_microspadix)	(Burretiokentia_grandiflora	Kentiopsis_piersoniorum))	Veitchia_spiralis)	((Prestoea_acuminata	(Oenocarpus_bataua	Oenocarpus_minor))	Manicaria_saccifera)))	Pelagodoxa_henryana)	((Iriartea_deltoidea	Pseudophoenix_vinifera)	((Phoenix_dactylifera	(Serenoa_repens	Sabal_domingensis))	(Chamaedorea_seifrizii	Nypa_fruticans))))	((Leopoldinia_pulchra	Sclerosperma_profizianum)	Orania_palindan)))	(Reinhardtia_gracilis	((Reinhardtia_paiewonskiana	Reinhardtia_latisecta)	Reinhardtia_simplex)))	Attalea_speciosa)	Bactris_major)))	Kingia_australis);
((Nypa_fruticans	((((((Pelagodoxa_henryana	((Iriartea_deltoidea	(Pseudophoenix_vinifera	Geonoma_undata))	(((Dictyosperma_album	((Veitchia_spiralis	Kentiopsis_piersoniorum)	((Heterospathe_cagayanensis	Dypsis_decaryi)	Hydriastele_microspadix)))	(Prestoea_acuminata	(Oenocarpus_bataua	Oenocarpus_minor)))	Manicaria_saccifera)))	((((Burretiokentia_grandiflora	Reinhardtia_gracilis)	((Reinhardtia_paiewonskiana	Reinhardtia_latisecta)	Reinhardtia_simplex))	(Attalea_speciosa	(Bactris_major	(Elaeis_guineensis	Elaeis_oleifera))))	Roystonea_regia))	(Sclerosperma_profizianum	(Podococcus_barteri	Orania_palindan)))	(Phoenix_dactylifera	Sabal_domingensis))	Serenoa_repens)	(Leopoldinia_pulchra	Chamaedorea_seifrizii)))	Kingia_australis);
(((Dypsis_decaryi	Heterospathe_cagayanensis)	(((Leopoldinia_pulchra	Veitchia_spiralis)	Hydriastele_microspadix)	((((((Iriartea_deltoidea	Geonoma_undata)	((((Orania_palindan	Sclerosperma_profizianum)	(Pelagodoxa_henryana	Roystonea_regia))	((Podococcus_barteri	Pseudophoenix_vinifera)	(Chamaedorea_seifrizii	((Nypa_fruticans	Serenoa_repens)	(Phoenix_dactylifera	Sabal_domingensis)))))	((Reinhardtia_simplex	(Reinhardtia_latisecta	Reinhardtia_paiewonskiana))	(Attalea_speciosa	((Elaeis_oleifera	Elaeis_guineensis)	((Burretiokentia_grandiflora	Reinhardtia_gracilis)	Bactris_major))))))	Manicaria_saccifera)	(Prestoea_acuminata	(Oenocarpus_minor	Oenocarpus_bataua)))	Kentiopsis_piersoniorum)	Dictyosperma_album)))	Kingia_australis);
(((Leopoldinia_pulchra	(Dypsis_decaryi	Heterospathe_cagayanensis))	((((Veitchia_spiralis	Kentiopsis_piersoniorum)	Dictyosperma_album)	Hydriastele_microspadix)	((Manicaria_saccifera	(Prestoea_acuminata	(Oenocarpus_minor	Oenocarpus_bataua)))	((Geonoma_undata	(((Roystonea_regia	((Reinhardtia_simplex	(Reinhardtia_latisecta	Reinhardtia_paiewonskiana))	(((Burretiokentia_grandiflora	Reinhardtia_gracilis)	Attalea_speciosa)	((Elaeis_oleifera	Elaeis_guineensis)	Bactris_major))))	(Orania_palindan	Sclerosperma_profizianum))	((Podococcus_barteri	Pseudophoenix_vinifera)	(Iriartea_deltoidea	(((Chamaedorea_seifrizii	Nypa_fruticans)	Serenoa_repens)	(Phoenix_dactylifera	Sabal_domingensis))))))	Pelagodoxa_henryana))))	Kingia_australis);
(((Dypsis_decaryi	Heterospathe_cagayanensis)	((Veitchia_spiralis	Hydriastele_microspadix)	(Kentiopsis_piersoniorum	(Dictyosperma_album	((Manicaria_saccifera	(Prestoea_acuminata	(Oenocarpus_minor	Oenocarpus_bataua)))	((Pelagodoxa_henryana	Geonoma_undata)	(((Roystonea_regia	((Reinhardtia_simplex	(Reinhardtia_latisecta	Reinhardtia_paiewonskiana))	(Attalea_speciosa	((Elaeis_oleifera	Elaeis_guineensis)	((Burretiokentia_grandiflora	Reinhardtia_gracilis)	Bactris_major)))))	((Podococcus_barteri	Orania_palindan)	Sclerosperma_profizianum))	(((Serenoa_repens	(Phoenix_dactylifera	Sabal_domingensis))	(Nypa_fruticans	(Leopoldinia_pulchra	Chamaedorea_seifrizii)))	(Iriartea_deltoidea	Pseudophoenix_vinifera)))))))))	Kingia_australis);
(((Dypsis_decaryi	Heterospathe_cagayanensis)	(Hydriastele_microspadix	(Dictyosperma_album	(((Kentiopsis_piersoniorum	Veitchia_spiralis)	((((((Reinhardtia_gracilis	(Reinhardtia_simplex	(Reinhardtia_latisecta	Reinhardtia_paiewonskiana)))	((Bactris_major	Attalea_speciosa)	(Elaeis_oleifera	Elaeis_guineensis)))	((((Roystonea_regia	(Serenoa_repens	(Phoenix_dactylifera	Sabal_domingensis)))	(Podococcus_barteri	(Orania_palindan	Sclerosperma_profizianum)))	(Iriartea_deltoidea	Pseudophoenix_vinifera))	(Geonoma_undata	Nypa_fruticans)))	(Leopoldinia_pulchra	Chamaedorea_seifrizii))	Manicaria_saccifera)	(Pelagodoxa_henryana	(Prestoea_acuminata	(Oenocarpus_minor	Oenocarpus_bataua)))))	Burretiokentia_grandiflora))))	Kingia_australis);
((((Dypsis_decaryi	Heterospathe_cagayanensis)	(Hydriastele_microspadix	(Dictyosperma_album	((Kentiopsis_piersoniorum	Veitchia_spiralis)	((((((Reinhardtia_gracilis	(Reinhardtia_simplex	(Reinhardtia_latisecta	Reinhardtia_paiewonskiana)))	((Bactris_major	Attalea_speciosa)	(Elaeis_oleifera	Elaeis_guineensis)))	(Roystonea_regia	((Phoenix_dactylifera	(Sabal_domingensis	Serenoa_repens))	(Nypa_fruticans	(Leopoldinia_pulchra	Chamaedorea_seifrizii)))))	(((Geonoma_undata	Iriartea_deltoidea)	Pseudophoenix_vinifera)	(Sclerosperma_profizianum	(Podococcus_barteri	Orania_palindan))))	Manicaria_saccifera)	(Pelagodoxa_henryana	(Prestoea_acuminata	(Oenocarpus_minor	Oenocarpus_bataua))))))))	Burretiokentia_grandiflora)	Kingia_australis);
((((Dypsis_decaryi	Heterospathe_cagayanensis)	(Hydriastele_microspadix	((Dictyosperma_album	((Leopoldinia_pulchra	Veitchia_spiralis)	(((Pelagodoxa_henryana	((((Sclerosperma_profizianum	(Iriartea_deltoidea	Pseudophoenix_vinifera))	((Nypa_fruticans	Chamaedorea_seifrizii)	(Phoenix_dactylifera	(Sabal_domingensis	Serenoa_repens))))	(((Roystonea_regia	Podococcus_barteri)	Orania_palindan)	((Reinhardtia_simplex	(Reinhardtia_latisecta	Reinhardtia_paiewonskiana))	(Attalea_speciosa	(Reinhardtia_gracilis	((Elaeis_oleifera	Elaeis_guineensis)	Bactris_major))))))	Geonoma_undata))	Manicaria_saccifera)	(Prestoea_acuminata	(Oenocarpus_minor	Oenocarpus_bataua)))))	Kentiopsis_piersoniorum)))	Burretiokentia_grandiflora)	Kingia_australis);
(((Dypsis_decaryi	Heterospathe_cagayanensis)	((((Hydriastele_microspadix	(Leopoldinia_pulchra	Veitchia_spiralis))	Dictyosperma_album)	Kentiopsis_piersoniorum)	(((Pelagodoxa_henryana	((((Iriartea_deltoidea	Pseudophoenix_vinifera)	((Nypa_fruticans	Chamaedorea_seifrizii)	(Serenoa_repens	(Phoenix_dactylifera	Sabal_domingensis))))	(Roystonea_regia	((Reinhardtia_simplex	(Reinhardtia_latisecta	Reinhardtia_paiewonskiana))	((Attalea_speciosa	((Elaeis_oleifera	Elaeis_guineensis)	Bactris_major))	(Burretiokentia_grandiflora	Reinhardtia_gracilis)))))	((Orania_palindan	Sclerosperma_profizianum)	Podococcus_barteri)))	(Manicaria_saccifera	(Prestoea_acuminata	(Oenocarpus_minor	Oenocarpus_bataua))))	Geonoma_undata)))	Kingia_australis);
((Nypa_fruticans	(Chamaedorea_seifrizii	((Phoenix_dactylifera	(Sabal_domingensis	Serenoa_repens))	((((Podococcus_barteri	Pseudophoenix_vinifera)	((Roystonea_regia	((Reinhardtia_simplex	(Reinhardtia_latisecta	Reinhardtia_paiewonskiana))	(Attalea_speciosa	((Elaeis_oleifera	((Burretiokentia_grandiflora	Reinhardtia_gracilis)	Elaeis_guineensis))	Bactris_major))))	(Orania_palindan	Sclerosperma_profizianum)))	(((Manicaria_saccifera	((Prestoea_acuminata	(Oenocarpus_minor	Oenocarpus_bataua))	(Veitchia_spiralis	(((Leopoldinia_pulchra	Dictyosperma_album)	((Dypsis_decaryi	Heterospathe_cagayanensis)	Hydriastele_microspadix))	Kentiopsis_piersoniorum))))	Pelagodoxa_henryana)	Geonoma_undata))	Iriartea_deltoidea))))	Kingia_australis);
(((Oenocarpus_minor	Oenocarpus_bataua)	((((Dictyosperma_album	((Dypsis_decaryi	Heterospathe_cagayanensis)	Hydriastele_microspadix))	(Kentiopsis_piersoniorum	Veitchia_spiralis))	(((((Roystonea_regia	((Reinhardtia_simplex	(Reinhardtia_latisecta	Reinhardtia_paiewonskiana))	((((Burretiokentia_grandiflora	Reinhardtia_gracilis)	Bactris_major)	Attalea_speciosa)	(Elaeis_oleifera	Elaeis_guineensis))))	(Orania_palindan	(Sclerosperma_profizianum	Podococcus_barteri)))	(Pseudophoenix_vinifera	((Nypa_fruticans	Chamaedorea_seifrizii)	(Iriartea_deltoidea	(Phoenix_dactylifera	(Sabal_domingensis	Serenoa_repens))))))	(Pelagodoxa_henryana	Geonoma_undata))	(Leopoldinia_pulchra	Manicaria_saccifera)))	Prestoea_acuminata))	Kingia_australis);
(((Dypsis_decaryi	Heterospathe_cagayanensis)	((Hydriastele_microspadix	Veitchia_spiralis)	((Kentiopsis_piersoniorum	(((((Pseudophoenix_vinifera	((Roystonea_regia	((Reinhardtia_simplex	(Reinhardtia_latisecta	Reinhardtia_paiewonskiana))	(Attalea_speciosa	(((Burretiokentia_grandiflora	Reinhardtia_gracilis)	Bactris_major)	(Elaeis_oleifera	Elaeis_guineensis)))))	((Orania_palindan	Sclerosperma_profizianum)	Podococcus_barteri)))	((((Leopoldinia_pulchra	Chamaedorea_seifrizii)	Nypa_fruticans)	(Phoenix_dactylifera	(Sabal_domingensis	Serenoa_repens)))	Iriartea_deltoidea))	Pelagodoxa_henryana)	Manicaria_saccifera)	((Geonoma_undata	Prestoea_acuminata)	(Oenocarpus_minor	Oenocarpus_bataua))))	Dictyosperma_album)))	Kingia_australis);
(((Hydriastele_microspadix	((Dictyosperma_album	((Manicaria_saccifera	(Prestoea_acuminata	(Oenocarpus_minor	Oenocarpus_bataua)))	(((((Orania_palindan	(Sclerosperma_profizianum	Leopoldinia_pulchra))	(Roystonea_regia	(Reinhardtia_gracilis	(((Reinhardtia_latisecta	Reinhardtia_paiewonskiana)	Reinhardtia_simplex)	(Attalea_speciosa	(Bactris_major	(Elaeis_oleifera	Elaeis_guineensis)))))))	((Iriartea_deltoidea	((Chamaedorea_seifrizii	Nypa_fruticans)	(Serenoa_repens	(Phoenix_dactylifera	Sabal_domingensis))))	(Podococcus_barteri	Pseudophoenix_vinifera)))	Pelagodoxa_henryana)	Geonoma_undata)))	((Burretiokentia_grandiflora	Veitchia_spiralis)	Kentiopsis_piersoniorum)))	(Dypsis_decaryi	Heterospathe_cagayanensis))	Kingia_australis);
(((Hydriastele_microspadix	(Burretiokentia_grandiflora	(((((Manicaria_saccifera	(Prestoea_acuminata	(Oenocarpus_minor	Oenocarpus_bataua)))	((((((Reinhardtia_latisecta	Reinhardtia_paiewonskiana)	Reinhardtia_simplex)	(Attalea_speciosa	(Bactris_major	((Reinhardtia_gracilis	Elaeis_oleifera)	Elaeis_guineensis))))	((Roystonea_regia	Podococcus_barteri)	(((Phoenix_dactylifera	Sabal_domingensis)	(((Leopoldinia_pulchra	Chamaedorea_seifrizii)	Nypa_fruticans)	Serenoa_repens))	(Orania_palindan	Sclerosperma_profizianum))))	(Iriartea_deltoidea	Pseudophoenix_vinifera))	Pelagodoxa_henryana))	Geonoma_undata)	(Veitchia_spiralis	Kentiopsis_piersoniorum))	Dictyosperma_album)))	(Dypsis_decaryi	Heterospathe_cagayanensis))	Kingia_australis);
((((Burretiokentia_grandiflora	Kentiopsis_piersoniorum)	(Dictyosperma_album	(Hydriastele_microspadix	(((Manicaria_saccifera	(Prestoea_acuminata	(Oenocarpus_minor	Oenocarpus_bataua)))	(((((Chamaedorea_seifrizii	Nypa_fruticans)	((Sabal_domingensis	(Phoenix_dactylifera	Serenoa_repens))	(Iriartea_deltoidea	(Pseudophoenix_vinifera	Podococcus_barteri))))	((((Reinhardtia_gracilis	((Reinhardtia_latisecta	Reinhardtia_paiewonskiana)	Reinhardtia_simplex))	(Attalea_speciosa	(Bactris_major	(Elaeis_oleifera	Elaeis_guineensis))))	Orania_palindan)	(Sclerosperma_profizianum	Roystonea_regia)))	Geonoma_undata)	Pelagodoxa_henryana))	(Leopoldinia_pulchra	Veitchia_spiralis)))))	(Dypsis_decaryi	Heterospathe_cagayanensis))	Kingia_australis);
((((Hydriastele_microspadix	(((Veitchia_spiralis	Kentiopsis_piersoniorum)	((Leopoldinia_pulchra	Manicaria_saccifera)	((Pelagodoxa_henryana	(Prestoea_acuminata	(Oenocarpus_minor	Oenocarpus_bataua)))	((((Pseudophoenix_vinifera	Podococcus_barteri)	(((Chamaedorea_seifrizii	Nypa_fruticans)	(Serenoa_repens	(Sabal_domingensis	Phoenix_dactylifera)))	Iriartea_deltoidea))	((Orania_palindan	Sclerosperma_profizianum)	(Roystonea_regia	((Reinhardtia_gracilis	((Reinhardtia_latisecta	Reinhardtia_paiewonskiana)	Reinhardtia_simplex))	(Attalea_speciosa	(Bactris_major	(Elaeis_oleifera	Elaeis_guineensis)))))))	Geonoma_undata))))	Dictyosperma_album))	(Dypsis_decaryi	Heterospathe_cagayanensis))	Burretiokentia_grandiflora)	Kingia_australis);
((Nypa_fruticans	((((Sabal_domingensis	(Phoenix_dactylifera	Serenoa_repens))	(Iriartea_deltoidea	(((Podococcus_barteri	(Orania_palindan	Sclerosperma_profizianum))	(Roystonea_regia	((Reinhardtia_gracilis	((Reinhardtia_latisecta	Reinhardtia_paiewonskiana)	Reinhardtia_simplex))	(Attalea_speciosa	(Bactris_major	(Elaeis_oleifera	Elaeis_guineensis))))))	(Pseudophoenix_vinifera	(Geonoma_undata	(Manicaria_saccifera	(((Dictyosperma_album	(Kentiopsis_piersoniorum	((Veitchia_spiralis	Hydriastele_microspadix)	(Dypsis_decaryi	Heterospathe_cagayanensis))))	Burretiokentia_grandiflora)	(Pelagodoxa_henryana	(Prestoea_acuminata	(Oenocarpus_minor	Oenocarpus_bataua))))))))))	Leopoldinia_pulchra)	Chamaedorea_seifrizii))	Kingia_australis);
(((Dypsis_decaryi	Heterospathe_cagayanensis)	((Dictyosperma_album	((Veitchia_spiralis	Kentiopsis_piersoniorum)	Hydriastele_microspadix))	((((Pseudophoenix_vinifera	(((Leopoldinia_pulchra	Chamaedorea_seifrizii)	(Nypa_fruticans	(Phoenix_dactylifera	(Serenoa_repens	Sabal_domingensis))))	Iriartea_deltoidea))	((Sclerosperma_profizianum	(Podococcus_barteri	Orania_palindan))	((Geonoma_undata	Roystonea_regia)	((((Reinhardtia_latisecta	Reinhardtia_paiewonskiana)	Reinhardtia_simplex)	(Attalea_speciosa	(Bactris_major	(Elaeis_oleifera	Elaeis_guineensis))))	(Burretiokentia_grandiflora	Reinhardtia_gracilis)))))	Pelagodoxa_henryana)	(Manicaria_saccifera	(Prestoea_acuminata	(Oenocarpus_minor	Oenocarpus_bataua))))))	Kingia_australis);
(((Dypsis_decaryi	Heterospathe_cagayanensis)	((((Manicaria_saccifera	((Geonoma_undata	Pelagodoxa_henryana)	(((Podococcus_barteri	Pseudophoenix_vinifera)	((Leopoldinia_pulchra	(Chamaedorea_seifrizii	Nypa_fruticans))	(Iriartea_deltoidea	(Sabal_domingensis	(Phoenix_dactylifera	Serenoa_repens)))))	((Orania_palindan	Sclerosperma_profizianum)	(Roystonea_regia	((((Reinhardtia_latisecta	Reinhardtia_paiewonskiana)	Reinhardtia_simplex)	(Attalea_speciosa	(Bactris_major	(Elaeis_oleifera	Elaeis_guineensis))))	(Burretiokentia_grandiflora	Reinhardtia_gracilis)))))))	(Prestoea_acuminata	(Oenocarpus_minor	Oenocarpus_bataua)))	(Dictyosperma_album	Kentiopsis_piersoniorum))	(Hydriastele_microspadix	Veitchia_spiralis)))	Kingia_australis);
((Nypa_fruticans	(((((((Podococcus_barteri	Orania_palindan)	Sclerosperma_profizianum)	(Roystonea_regia	(((Reinhardtia_latisecta	Reinhardtia_paiewonskiana)	Reinhardtia_simplex)	(Attalea_speciosa	((Burretiokentia_grandiflora	Reinhardtia_gracilis)	(Bactris_major	(Elaeis_oleifera	Elaeis_guineensis)))))))	(((((Kentiopsis_piersoniorum	Dictyosperma_album)	(Hydriastele_microspadix	(Leopoldinia_pulchra	Veitchia_spiralis)))	(Dypsis_decaryi	Heterospathe_cagayanensis))	(Manicaria_saccifera	(Prestoea_acuminata	(Oenocarpus_minor	Oenocarpus_bataua))))	(Geonoma_undata	Pelagodoxa_henryana)))	(Pseudophoenix_vinifera	Iriartea_deltoidea))	(Phoenix_dactylifera	(Serenoa_repens	Sabal_domingensis)))	Chamaedorea_seifrizii))	Kingia_australis);
((Heterospathe_cagayanensis	((((((Oenocarpus_minor	Oenocarpus_bataua)	Prestoea_acuminata)	Pelagodoxa_henryana)	(Manicaria_saccifera	((Pseudophoenix_vinifera	((((Podococcus_barteri	Orania_palindan)	Sclerosperma_profizianum)	Roystonea_regia)	(((Reinhardtia_latisecta	Reinhardtia_paiewonskiana)	Reinhardtia_simplex)	(Attalea_speciosa	(((Burretiokentia_grandiflora	Reinhardtia_gracilis)	Bactris_major)	(Elaeis_oleifera	Elaeis_guineensis))))))	(Geonoma_undata	(Iriartea_deltoidea	((Phoenix_dactylifera	Sabal_domingensis)	(Serenoa_repens	(Chamaedorea_seifrizii	Nypa_fruticans))))))))	((Kentiopsis_piersoniorum	(Leopoldinia_pulchra	Dictyosperma_album))	(Hydriastele_microspadix	Veitchia_spiralis)))	Dypsis_decaryi))	Kingia_australis);
(((Heterospathe_cagayanensis	Dypsis_decaryi)	(Dictyosperma_album	(Hydriastele_microspadix	(((((Geonoma_undata	(((Oenocarpus_minor	Oenocarpus_bataua)	Prestoea_acuminata)	Pelagodoxa_henryana))	Manicaria_saccifera)	((((Orania_palindan	Sclerosperma_profizianum)	Roystonea_regia)	((((Serenoa_repens	(Sabal_domingensis	Phoenix_dactylifera))	(Chamaedorea_seifrizii	Nypa_fruticans))	Iriartea_deltoidea)	(Podococcus_barteri	Pseudophoenix_vinifera)))	((Reinhardtia_gracilis	((Reinhardtia_latisecta	Reinhardtia_paiewonskiana)	Reinhardtia_simplex))	(Attalea_speciosa	(Bactris_major	(Elaeis_guineensis	Elaeis_oleifera))))))	(Leopoldinia_pulchra	Veitchia_spiralis))	(Burretiokentia_grandiflora	Kentiopsis_piersoniorum)))))	Kingia_australis);
(((((((((((((Elaeis_oleifera	Elaeis_guineensis)	Bactris_major)	Attalea_speciosa)	(Reinhardtia_simplex	(Reinhardtia_paiewonskiana	Reinhardtia_latisecta)))	(Burretiokentia_grandiflora	Reinhardtia_gracilis))	((Orania_palindan	Sclerosperma_profizianum)	(Podococcus_barteri	Roystonea_regia)))	Pseudophoenix_vinifera)	(Iriartea_deltoidea	((Sabal_domingensis	(Phoenix_dactylifera	Serenoa_repens))	(Leopoldinia_pulchra	(Chamaedorea_seifrizii	Nypa_fruticans)))))	(Geonoma_undata	Pelagodoxa_henryana))	((Prestoea_acuminata	(Oenocarpus_bataua	Oenocarpus_minor))	Manicaria_saccifera))	(Kentiopsis_piersoniorum	((Hydriastele_microspadix	Veitchia_spiralis)	Dictyosperma_album)))	(Dypsis_decaryi	Heterospathe_cagayanensis))	Kingia_australis);
(((Oenocarpus_bataua	Oenocarpus_minor)	(((Manicaria_saccifera	Prestoea_acuminata)	((((Orania_palindan	Sclerosperma_profizianum)	(((((Elaeis_oleifera	Elaeis_guineensis)	Bactris_major)	Attalea_speciosa)	(Reinhardtia_gracilis	(Reinhardtia_simplex	(Reinhardtia_paiewonskiana	Reinhardtia_latisecta))))	Roystonea_regia))	((Podococcus_barteri	Pseudophoenix_vinifera)	((((Sabal_domingensis	Phoenix_dactylifera)	Serenoa_repens)	(Leopoldinia_pulchra	(Chamaedorea_seifrizii	Nypa_fruticans)))	Iriartea_deltoidea)))	(Geonoma_undata	Pelagodoxa_henryana)))	((Dypsis_decaryi	(Hydriastele_microspadix	(Dictyosperma_album	((Burretiokentia_grandiflora	Veitchia_spiralis)	Kentiopsis_piersoniorum))))	Heterospathe_cagayanensis)))	Kingia_australis);
(((Dypsis_decaryi	Heterospathe_cagayanensis)	(Dictyosperma_album	(Hydriastele_microspadix	((Veitchia_spiralis	Kentiopsis_piersoniorum)	(((Manicaria_saccifera	(Prestoea_acuminata	(Oenocarpus_bataua	Oenocarpus_minor)))	(((((((Elaeis_oleifera	Elaeis_guineensis)	((Reinhardtia_gracilis	Burretiokentia_grandiflora)	Bactris_major))	Attalea_speciosa)	(Reinhardtia_simplex	(Reinhardtia_paiewonskiana	Reinhardtia_latisecta)))	(Roystonea_regia	Orania_palindan))	(((Sabal_domingensis	Phoenix_dactylifera)	((Leopoldinia_pulchra	Sclerosperma_profizianum)	(Chamaedorea_seifrizii	(Serenoa_repens	Nypa_fruticans))))	(Iriartea_deltoidea	(Podococcus_barteri	Pseudophoenix_vinifera))))	Pelagodoxa_henryana))	Geonoma_undata)))))	Kingia_australis);
(((Dypsis_decaryi	Heterospathe_cagayanensis)	((Dictyosperma_album	Hydriastele_microspadix)	((Veitchia_spiralis	Kentiopsis_piersoniorum)	((Manicaria_saccifera	(Prestoea_acuminata	(Oenocarpus_bataua	Oenocarpus_minor)))	((((Leopoldinia_pulchra	(Chamaedorea_seifrizii	Nypa_fruticans))	(Iriartea_deltoidea	((Podococcus_barteri	Pseudophoenix_vinifera)	((((((Elaeis_oleifera	Elaeis_guineensis)	Bactris_major)	Attalea_speciosa)	(Reinhardtia_gracilis	Burretiokentia_grandiflora))	(Reinhardtia_simplex	(Reinhardtia_paiewonskiana	Reinhardtia_latisecta)))	(((Phoenix_dactylifera	(Serenoa_repens	Sabal_domingensis))	Roystonea_regia)	(Sclerosperma_profizianum	Orania_palindan))))))	Pelagodoxa_henryana)	Geonoma_undata)))))	Kingia_australis);
(((Dypsis_decaryi	Heterospathe_cagayanensis)	((Veitchia_spiralis	(Dictyosperma_album	(Kentiopsis_piersoniorum	((Manicaria_saccifera	(Prestoea_acuminata	(Oenocarpus_bataua	Oenocarpus_minor)))	(((Podococcus_barteri	Pseudophoenix_vinifera)	(Iriartea_deltoidea	((Chamaedorea_seifrizii	Nypa_fruticans)	((Sabal_domingensis	Serenoa_repens)	Phoenix_dactylifera))))	(((Roystonea_regia	(((Elaeis_oleifera	Elaeis_guineensis)	(Bactris_major	Attalea_speciosa))	((Reinhardtia_gracilis	Burretiokentia_grandiflora)	(Reinhardtia_simplex	(Reinhardtia_paiewonskiana	Reinhardtia_latisecta)))))	((Leopoldinia_pulchra	Sclerosperma_profizianum)	Orania_palindan))	(Geonoma_undata	Pelagodoxa_henryana)))))))	Hydriastele_microspadix))	Kingia_australis);
(((Dypsis_decaryi	Heterospathe_cagayanensis)	((Veitchia_spiralis	((Leopoldinia_pulchra	Dictyosperma_album)	(Kentiopsis_piersoniorum	((Manicaria_saccifera	(Prestoea_acuminata	(Oenocarpus_bataua	Oenocarpus_minor)))	((((((Reinhardtia_gracilis	Burretiokentia_grandiflora)	(Attalea_speciosa	((Elaeis_oleifera	Elaeis_guineensis)	Bactris_major)))	(Reinhardtia_simplex	(Reinhardtia_paiewonskiana	Reinhardtia_latisecta)))	((Sclerosperma_profizianum	Orania_palindan)	((Podococcus_barteri	Pseudophoenix_vinifera)	(Iriartea_deltoidea	((Chamaedorea_seifrizii	Nypa_fruticans)	(Roystonea_regia	((Sabal_domingensis	Serenoa_repens)	Phoenix_dactylifera)))))))	Pelagodoxa_henryana)	Geonoma_undata)))))	Hydriastele_microspadix))	Kingia_australis);
(((Dypsis_decaryi	Heterospathe_cagayanensis)	(Dictyosperma_album	(((Veitchia_spiralis	Kentiopsis_piersoniorum)	((Manicaria_saccifera	((Leopoldinia_pulchra	(Chamaedorea_seifrizii	Nypa_fruticans))	(((Attalea_speciosa	((Elaeis_oleifera	Elaeis_guineensis)	((Reinhardtia_gracilis	Burretiokentia_grandiflora)	Bactris_major)))	(Reinhardtia_simplex	(Reinhardtia_paiewonskiana	Reinhardtia_latisecta)))	((Iriartea_deltoidea	((Sclerosperma_profizianum	(Podococcus_barteri	Orania_palindan))	(Roystonea_regia	((Sabal_domingensis	Serenoa_repens)	Phoenix_dactylifera))))	((Geonoma_undata	Pelagodoxa_henryana)	Pseudophoenix_vinifera)))))	(Prestoea_acuminata	(Oenocarpus_bataua	Oenocarpus_minor))))	Hydriastele_microspadix)))	Kingia_australis);
(((Dypsis_decaryi	Heterospathe_cagayanensis)	((((Geonoma_undata	((((Attalea_speciosa	((Elaeis_oleifera	Elaeis_guineensis)	Bactris_major))	(Reinhardtia_gracilis	(Reinhardtia_simplex	(Reinhardtia_paiewonskiana	Reinhardtia_latisecta))))	((Sclerosperma_profizianum	(Podococcus_barteri	Orania_palindan))	(Roystonea_regia	((Leopoldinia_pulchra	(Chamaedorea_seifrizii	Nypa_fruticans))	((Pseudophoenix_vinifera	Iriartea_deltoidea)	((Sabal_domingensis	Serenoa_repens)	Phoenix_dactylifera))))))	((Pelagodoxa_henryana	(Prestoea_acuminata	(Oenocarpus_bataua	Oenocarpus_minor)))	Manicaria_saccifera)))	(Burretiokentia_grandiflora	Kentiopsis_piersoniorum))	Dictyosperma_album)	(Hydriastele_microspadix	Veitchia_spiralis)))	Kingia_australis);
(((Dypsis_decaryi	Heterospathe_cagayanensis)	((((Manicaria_saccifera	(((((Nypa_fruticans	(Leopoldinia_pulchra	Chamaedorea_seifrizii))	(Iriartea_deltoidea	(Serenoa_repens	(Phoenix_dactylifera	Sabal_domingensis))))	Pseudophoenix_vinifera)	((Roystonea_regia	((Attalea_speciosa	((Elaeis_oleifera	Elaeis_guineensis)	Bactris_major))	(Burretiokentia_grandiflora	(Reinhardtia_gracilis	(Reinhardtia_simplex	(Reinhardtia_paiewonskiana	Reinhardtia_latisecta))))))	(Sclerosperma_profizianum	(Podococcus_barteri	Orania_palindan))))	(Geonoma_undata	(Pelagodoxa_henryana	(Prestoea_acuminata	(Oenocarpus_bataua	Oenocarpus_minor))))))	(Veitchia_spiralis	Kentiopsis_piersoniorum))	Dictyosperma_album)	Hydriastele_microspadix))	Kingia_australis);
((Heterospathe_cagayanensis	(Dypsis_decaryi	((Dictyosperma_album	(Kentiopsis_piersoniorum	(Manicaria_saccifera	((((Attalea_speciosa	(((Reinhardtia_gracilis	Elaeis_oleifera)	Elaeis_guineensis)	(Burretiokentia_grandiflora	Bactris_major)))	(Reinhardtia_simplex	(Reinhardtia_paiewonskiana	Reinhardtia_latisecta)))	(((Roystonea_regia	(Sclerosperma_profizianum	Leopoldinia_pulchra))	Orania_palindan)	(((Nypa_fruticans	Chamaedorea_seifrizii)	(Serenoa_repens	(Phoenix_dactylifera	Sabal_domingensis)))	(Iriartea_deltoidea	(Podococcus_barteri	Pseudophoenix_vinifera)))))	(Geonoma_undata	(Pelagodoxa_henryana	(Prestoea_acuminata	(Oenocarpus_bataua	Oenocarpus_minor))))))))	(Veitchia_spiralis	Hydriastele_microspadix))))	Kingia_australis);
(((Oenocarpus_bataua	Oenocarpus_minor)	(((((Heterospathe_cagayanensis	(((((Leopoldinia_pulchra	Veitchia_spiralis)	Kentiopsis_piersoniorum)	Dypsis_decaryi)	Hydriastele_microspadix)	Dictyosperma_album))	Burretiokentia_grandiflora)	(Manicaria_saccifera	(((Reinhardtia_simplex	(Reinhardtia_paiewonskiana	Reinhardtia_latisecta))	(Reinhardtia_gracilis	(Attalea_speciosa	(Bactris_major	(Elaeis_oleifera	Elaeis_guineensis)))))	((((Geonoma_undata	(Chamaedorea_seifrizii	Nypa_fruticans))	Pseudophoenix_vinifera)	Iriartea_deltoidea)	(((Serenoa_repens	(Sabal_domingensis	Phoenix_dactylifera))	Roystonea_regia)	(Sclerosperma_profizianum	(Podococcus_barteri	Orania_palindan)))))))	Pelagodoxa_henryana)	Prestoea_acuminata))	Kingia_australis);
(((Heterospathe_cagayanensis	Dypsis_decaryi)	(((Kentiopsis_piersoniorum	((((((Geonoma_undata	(Chamaedorea_seifrizii	Nypa_fruticans))	Pseudophoenix_vinifera)	Iriartea_deltoidea)	((((Serenoa_repens	(Sabal_domingensis	Phoenix_dactylifera))	Roystonea_regia)	(Sclerosperma_profizianum	(Podococcus_barteri	Orania_palindan)))	((Burretiokentia_grandiflora	Reinhardtia_gracilis)	((Attalea_speciosa	(Bactris_major	(Elaeis_oleifera	Elaeis_guineensis)))	(Reinhardtia_simplex	(Reinhardtia_paiewonskiana	Reinhardtia_latisecta))))))	(Pelagodoxa_henryana	(Prestoea_acuminata	(Oenocarpus_bataua	Oenocarpus_minor))))	(Leopoldinia_pulchra	Manicaria_saccifera)))	Dictyosperma_album)	(Veitchia_spiralis	Hydriastele_microspadix)))	Kingia_australis);
((Heterospathe_cagayanensis	(((Kentiopsis_piersoniorum	(Dypsis_decaryi	(((Prestoea_acuminata	(Oenocarpus_bataua	Oenocarpus_minor))	Manicaria_saccifera)	(Pelagodoxa_henryana	((((Podococcus_barteri	Pseudophoenix_vinifera)	(Iriartea_deltoidea	((Chamaedorea_seifrizii	Nypa_fruticans)	(Serenoa_repens	(Sabal_domingensis	Phoenix_dactylifera)))))	((((Attalea_speciosa	((Burretiokentia_grandiflora	Reinhardtia_gracilis)	(Bactris_major	(Elaeis_oleifera	Elaeis_guineensis))))	(Reinhardtia_simplex	(Reinhardtia_paiewonskiana	Reinhardtia_latisecta)))	Roystonea_regia)	(Sclerosperma_profizianum	Orania_palindan)))	Geonoma_undata)))))	Dictyosperma_album)	(Hydriastele_microspadix	(Leopoldinia_pulchra	Veitchia_spiralis))))	Kingia_australis);
((Heterospathe_cagayanensis	(((Dictyosperma_album	(Kentiopsis_piersoniorum	(((Prestoea_acuminata	(Oenocarpus_bataua	Oenocarpus_minor))	Manicaria_saccifera)	(Pelagodoxa_henryana	(((((Podococcus_barteri	Pseudophoenix_vinifera)	Iriartea_deltoidea)	(((Serenoa_repens	Sabal_domingensis)	Phoenix_dactylifera)	(Chamaedorea_seifrizii	Nypa_fruticans)))	((Roystonea_regia	(Sclerosperma_profizianum	Orania_palindan))	((Attalea_speciosa	(Bactris_major	(Elaeis_oleifera	Elaeis_guineensis)))	(Reinhardtia_gracilis	(Reinhardtia_simplex	(Reinhardtia_paiewonskiana	Reinhardtia_latisecta))))))	Geonoma_undata)))))	(Hydriastele_microspadix	(Burretiokentia_grandiflora	(Leopoldinia_pulchra	Veitchia_spiralis))))	Dypsis_decaryi))	Kingia_australis);
((Heterospathe_cagayanensis	(((Dictyosperma_album	(Kentiopsis_piersoniorum	((Prestoea_acuminata	(Oenocarpus_bataua	Oenocarpus_minor))	((Manicaria_saccifera	(Pelagodoxa_henryana	(((Pseudophoenix_vinifera	Iriartea_deltoidea)	(Chamaedorea_seifrizii	Nypa_fruticans))	((((Sabal_domingensis	(Phoenix_dactylifera	Serenoa_repens))	Roystonea_regia)	(Sclerosperma_profizianum	(Podococcus_barteri	Orania_palindan)))	((Attalea_speciosa	(Bactris_major	(Elaeis_oleifera	Elaeis_guineensis)))	(Reinhardtia_simplex	(Reinhardtia_paiewonskiana	Reinhardtia_latisecta)))))))	Geonoma_undata))))	Dypsis_decaryi)	(Hydriastele_microspadix	((Reinhardtia_gracilis	Burretiokentia_grandiflora)	(Leopoldinia_pulchra	Veitchia_spiralis)))))	Kingia_australis);
(((Dypsis_decaryi	Heterospathe_cagayanensis)	((Dictyosperma_album	(Kentiopsis_piersoniorum	((Leopoldinia_pulchra	((((((Iriartea_deltoidea	(Chamaedorea_seifrizii	Nypa_fruticans))	(Phoenix_dactylifera	(Serenoa_repens	Sabal_domingensis)))	Roystonea_regia)	(Pseudophoenix_vinifera	(Sclerosperma_profizianum	(Podococcus_barteri	Orania_palindan))))	(((Burretiokentia_grandiflora	Reinhardtia_gracilis)	(Attalea_speciosa	(Bactris_major	(Elaeis_oleifera	Elaeis_guineensis))))	(Reinhardtia_simplex	(Reinhardtia_paiewonskiana	Reinhardtia_latisecta))))	(Geonoma_undata	Pelagodoxa_henryana)))	((Prestoea_acuminata	(Oenocarpus_bataua	Oenocarpus_minor))	Manicaria_saccifera))))	(Hydriastele_microspadix	Veitchia_spiralis)))	Kingia_australis);
(((Dypsis_decaryi	Heterospathe_cagayanensis)	(((Leopoldinia_pulchra	Dictyosperma_album)	(Kentiopsis_piersoniorum	((((((Chamaedorea_seifrizii	Nypa_fruticans)	(((Phoenix_dactylifera	(Serenoa_repens	Sabal_domingensis))	Roystonea_regia)	(Sclerosperma_profizianum	(Podococcus_barteri	Orania_palindan))))	((Attalea_speciosa	((Burretiokentia_grandiflora	Reinhardtia_gracilis)	(Bactris_major	(Elaeis_oleifera	Elaeis_guineensis))))	(Reinhardtia_simplex	(Reinhardtia_paiewonskiana	Reinhardtia_latisecta))))	(Iriartea_deltoidea	Pseudophoenix_vinifera))	((Pelagodoxa_henryana	(Prestoea_acuminata	(Oenocarpus_bataua	Oenocarpus_minor)))	Geonoma_undata))	Manicaria_saccifera)))	(Hydriastele_microspadix	Veitchia_spiralis)))	Kingia_australis);
(((Dypsis_decaryi	Heterospathe_cagayanensis)	((Veitchia_spiralis	Leopoldinia_pulchra)	(((Dictyosperma_album	(((((Sabal_domingensis	(Phoenix_dactylifera	Serenoa_repens))	((Pseudophoenix_vinifera	(Nypa_fruticans	Chamaedorea_seifrizii))	Iriartea_deltoidea))	(((Attalea_speciosa	((Burretiokentia_grandiflora	Reinhardtia_gracilis)	(Bactris_major	(Elaeis_oleifera	Elaeis_guineensis))))	(Reinhardtia_simplex	(Reinhardtia_paiewonskiana	Reinhardtia_latisecta)))	(Roystonea_regia	(Podococcus_barteri	(Orania_palindan	Sclerosperma_profizianum)))))	(Pelagodoxa_henryana	Geonoma_undata))	((Prestoea_acuminata	(Oenocarpus_bataua	Oenocarpus_minor))	Manicaria_saccifera)))	Kentiopsis_piersoniorum)	Hydriastele_microspadix)))	Kingia_australis);
(((Dypsis_decaryi	Heterospathe_cagayanensis)	(((((((Sabal_domingensis	(Phoenix_dactylifera	Serenoa_repens))	(Nypa_fruticans	Chamaedorea_seifrizii))	(Iriartea_deltoidea	Pseudophoenix_vinifera))	((Geonoma_undata	(((Attalea_speciosa	(Bactris_major	(Elaeis_oleifera	Elaeis_guineensis)))	(Reinhardtia_gracilis	(Reinhardtia_simplex	(Reinhardtia_paiewonskiana	Reinhardtia_latisecta))))	Roystonea_regia))	(Podococcus_barteri	(Orania_palindan	Sclerosperma_profizianum))))	((Pelagodoxa_henryana	(Prestoea_acuminata	(Oenocarpus_bataua	Oenocarpus_minor)))	Manicaria_saccifera))	Burretiokentia_grandiflora)	(Kentiopsis_piersoniorum	(((Veitchia_spiralis	Leopoldinia_pulchra)	Hydriastele_microspadix)	Dictyosperma_album))))	Kingia_australis);
(((Leopoldinia_pulchra	(Dypsis_decaryi	Heterospathe_cagayanensis))	(((Veitchia_spiralis	Kentiopsis_piersoniorum)	(Manicaria_saccifera	((((((Phoenix_dactylifera	(Serenoa_repens	Sabal_domingensis))	(Nypa_fruticans	Chamaedorea_seifrizii))	(Iriartea_deltoidea	(Podococcus_barteri	Pseudophoenix_vinifera)))	((((Attalea_speciosa	(Bactris_major	(Elaeis_oleifera	(Elaeis_guineensis	(Burretiokentia_grandiflora	Reinhardtia_gracilis)))))	(Reinhardtia_simplex	(Reinhardtia_paiewonskiana	Reinhardtia_latisecta)))	Roystonea_regia)	(Orania_palindan	Sclerosperma_profizianum)))	Geonoma_undata)	(Pelagodoxa_henryana	(Prestoea_acuminata	(Oenocarpus_bataua	Oenocarpus_minor))))))	(Dictyosperma_album	Hydriastele_microspadix)))	Kingia_australis);
(((Sclerosperma_profizianum	Orania_palindan)	(((Roystonea_regia	((Attalea_speciosa	(Bactris_major	(Elaeis_oleifera	Elaeis_guineensis)))	(Reinhardtia_simplex	(Reinhardtia_latisecta	Reinhardtia_paiewonskiana))))	((((Burretiokentia_grandiflora	Reinhardtia_gracilis)	Pelagodoxa_henryana)	Geonoma_undata)	(((Leopoldinia_pulchra	Veitchia_spiralis)	((Kentiopsis_piersoniorum	(Hydriastele_microspadix	(Dypsis_decaryi	Heterospathe_cagayanensis)))	Dictyosperma_album))	(Manicaria_saccifera	(Prestoea_acuminata	(Oenocarpus_bataua	Oenocarpus_minor))))))	((Podococcus_barteri	Pseudophoenix_vinifera)	(Iriartea_deltoidea	(((Chamaedorea_seifrizii	Nypa_fruticans)	Serenoa_repens)	(Phoenix_dactylifera	Sabal_domingensis))))))	Kingia_australis);
(((Dypsis_decaryi	Heterospathe_cagayanensis)	(((((Manicaria_saccifera	(Prestoea_acuminata	(Oenocarpus_bataua	Oenocarpus_minor)))	(((((Leopoldinia_pulchra	(Chamaedorea_seifrizii	Nypa_fruticans))	(Podococcus_barteri	Pseudophoenix_vinifera))	(((Sclerosperma_profizianum	Orania_palindan)	(((Sabal_domingensis	Phoenix_dactylifera)	Serenoa_repens)	Roystonea_regia))	(((Burretiokentia_grandiflora	Reinhardtia_gracilis)	(Attalea_speciosa	(Bactris_major	(Elaeis_oleifera	Elaeis_guineensis))))	(Reinhardtia_simplex	(Reinhardtia_latisecta	Reinhardtia_paiewonskiana)))))	(Geonoma_undata	Iriartea_deltoidea))	Pelagodoxa_henryana))	(Veitchia_spiralis	Kentiopsis_piersoniorum))	Dictyosperma_album)	Hydriastele_microspadix))	Kingia_australis);
(((Dypsis_decaryi	Heterospathe_cagayanensis)	(((Hydriastele_microspadix	((Manicaria_saccifera	(Prestoea_acuminata	(Oenocarpus_bataua	Oenocarpus_minor)))	((((Iriartea_deltoidea	(Chamaedorea_seifrizii	Nypa_fruticans))	(Podococcus_barteri	Pseudophoenix_vinifera))	((((Leopoldinia_pulchra	Sclerosperma_profizianum)	Orania_palindan)	(Phoenix_dactylifera	(Serenoa_repens	Sabal_domingensis)))	(Roystonea_regia	((((Elaeis_oleifera	Elaeis_guineensis)	(Attalea_speciosa	Bactris_major))	(Reinhardtia_simplex	(Reinhardtia_latisecta	Reinhardtia_paiewonskiana)))	(Burretiokentia_grandiflora	Reinhardtia_gracilis)))))	(Geonoma_undata	Pelagodoxa_henryana))))	(Veitchia_spiralis	Kentiopsis_piersoniorum))	Dictyosperma_album))	Kingia_australis);
(((Dypsis_decaryi	Heterospathe_cagayanensis)	(Hydriastele_microspadix	((Kentiopsis_piersoniorum	(Dictyosperma_album	((Manicaria_saccifera	(Prestoea_acuminata	(Oenocarpus_bataua	Oenocarpus_minor)))	((((Iriartea_deltoidea	(Phoenix_dactylifera	(Serenoa_repens	Sabal_domingensis)))	(Podococcus_barteri	Pseudophoenix_vinifera))	(((Pelagodoxa_henryana	(Sclerosperma_profizianum	Orania_palindan))	((Attalea_speciosa	(Bactris_major	(Elaeis_oleifera	Elaeis_guineensis)))	(Roystonea_regia	((Burretiokentia_grandiflora	Reinhardtia_gracilis)	(Reinhardtia_simplex	(Reinhardtia_latisecta	Reinhardtia_paiewonskiana))))))	(Chamaedorea_seifrizii	Nypa_fruticans)))	Geonoma_undata))))	(Leopoldinia_pulchra	Veitchia_spiralis))))	Kingia_australis);
(((Dypsis_decaryi	Heterospathe_cagayanensis)	(((Hydriastele_microspadix	Veitchia_spiralis)	(Kentiopsis_piersoniorum	((Manicaria_saccifera	(Prestoea_acuminata	(Oenocarpus_bataua	Oenocarpus_minor)))	((((((Phoenix_dactylifera	Serenoa_repens)	Sabal_domingensis)	((Leopoldinia_pulchra	Chamaedorea_seifrizii)	Iriartea_deltoidea))	Pseudophoenix_vinifera)	((Roystonea_regia	Nypa_fruticans)	((Sclerosperma_profizianum	(Podococcus_barteri	Orania_palindan))	((Reinhardtia_simplex	(Reinhardtia_latisecta	Reinhardtia_paiewonskiana))	(Attalea_speciosa	((Burretiokentia_grandiflora	Reinhardtia_gracilis)	(Bactris_major	(Elaeis_oleifera	Elaeis_guineensis))))))))	(Pelagodoxa_henryana	Geonoma_undata)))))	Dictyosperma_album))	Kingia_australis);
(((Dypsis_decaryi	Heterospathe_cagayanensis)	((Hydriastele_microspadix	Veitchia_spiralis)	(Kentiopsis_piersoniorum	(Dictyosperma_album	((Prestoea_acuminata	(Oenocarpus_bataua	Oenocarpus_minor))	(Manicaria_saccifera	((((Phoenix_dactylifera	(Serenoa_repens	Sabal_domingensis))	((Leopoldinia_pulchra	Chamaedorea_seifrizii)	Iriartea_deltoidea))	(Podococcus_barteri	Pseudophoenix_vinifera))	((Pelagodoxa_henryana	(Nypa_fruticans	Geonoma_undata))	((Roystonea_regia	(Sclerosperma_profizianum	Orania_palindan))	((Reinhardtia_gracilis	(Reinhardtia_simplex	(Reinhardtia_latisecta	Reinhardtia_paiewonskiana)))	(Attalea_speciosa	((Burretiokentia_grandiflora	Bactris_major)	(Elaeis_oleifera	Elaeis_guineensis)))))))))))))	Kingia_australis);
(((Dypsis_decaryi	Heterospathe_cagayanensis)	((Hydriastele_microspadix	Veitchia_spiralis)	(Kentiopsis_piersoniorum	(Dictyosperma_album	(((Geonoma_undata	Prestoea_acuminata)	(Manicaria_saccifera	(Oenocarpus_bataua	Oenocarpus_minor)))	((((((((Sclerosperma_profizianum	Orania_palindan)	Podococcus_barteri)	Roystonea_regia)	(Serenoa_repens	(Sabal_domingensis	Phoenix_dactylifera)))	((Reinhardtia_simplex	(Reinhardtia_latisecta	Reinhardtia_paiewonskiana))	((Burretiokentia_grandiflora	Reinhardtia_gracilis)	((Bactris_major	Attalea_speciosa)	(Elaeis_oleifera	Elaeis_guineensis)))))	Pseudophoenix_vinifera)	((Leopoldinia_pulchra	Chamaedorea_seifrizii)	Iriartea_deltoidea))	(Pelagodoxa_henryana	Nypa_fruticans)))))))	Kingia_australis);
(((Oenocarpus_bataua	Oenocarpus_minor)	((Manicaria_saccifera	(((Pelagodoxa_henryana	Geonoma_undata)	(((Leopoldinia_pulchra	(((Podococcus_barteri	Pseudophoenix_vinifera)	Iriartea_deltoidea)	(((Chamaedorea_seifrizii	Nypa_fruticans)	Serenoa_repens)	(Roystonea_regia	(Sabal_domingensis	Phoenix_dactylifera)))))	((Reinhardtia_simplex	(Reinhardtia_latisecta	Reinhardtia_paiewonskiana))	((Burretiokentia_grandiflora	Reinhardtia_gracilis)	((Bactris_major	Attalea_speciosa)	(Elaeis_oleifera	Elaeis_guineensis)))))	(Sclerosperma_profizianum	Orania_palindan)))	((Dypsis_decaryi	Heterospathe_cagayanensis)	((Veitchia_spiralis	Kentiopsis_piersoniorum)	(Dictyosperma_album	Hydriastele_microspadix)))))	Prestoea_acuminata))	Kingia_australis);
(((Dypsis_decaryi	Heterospathe_cagayanensis)	(((((Prestoea_acuminata	(Oenocarpus_bataua	Oenocarpus_minor))	Manicaria_saccifera)	((((Pseudophoenix_vinifera	((((Serenoa_repens	Sabal_domingensis)	Phoenix_dactylifera)	(Chamaedorea_seifrizii	Nypa_fruticans))	Iriartea_deltoidea))	((Roystonea_regia	(((Burretiokentia_grandiflora	Reinhardtia_gracilis)	(Reinhardtia_simplex	(Reinhardtia_latisecta	Reinhardtia_paiewonskiana)))	((Bactris_major	(Elaeis_oleifera	Elaeis_guineensis))	Attalea_speciosa)))	(Podococcus_barteri	(Sclerosperma_profizianum	Orania_palindan))))	Pelagodoxa_henryana)	Geonoma_undata))	(Veitchia_spiralis	Kentiopsis_piersoniorum))	((Leopoldinia_pulchra	Dictyosperma_album)	Hydriastele_microspadix)))	Kingia_australis);
((Nypa_fruticans	((((Podococcus_barteri	Pseudophoenix_vinifera)	(((Geonoma_undata	((Roystonea_regia	(Pelagodoxa_henryana	(Sclerosperma_profizianum	Orania_palindan)))	(((Burretiokentia_grandiflora	Reinhardtia_gracilis)	(Reinhardtia_simplex	(Reinhardtia_latisecta	Reinhardtia_paiewonskiana)))	((Bactris_major	(Elaeis_oleifera	Elaeis_guineensis))	Attalea_speciosa))))	((Dictyosperma_album	(((Veitchia_spiralis	Kentiopsis_piersoniorum)	Hydriastele_microspadix)	(Dypsis_decaryi	Heterospathe_cagayanensis)))	((Prestoea_acuminata	(Oenocarpus_bataua	Oenocarpus_minor))	Manicaria_saccifera)))	(Iriartea_deltoidea	(Serenoa_repens	(Sabal_domingensis	Phoenix_dactylifera)))))	Leopoldinia_pulchra)	Chamaedorea_seifrizii))	Kingia_australis);
(((Heterospathe_cagayanensis	((((Dictyosperma_album	(Hydriastele_microspadix	Veitchia_spiralis))	Kentiopsis_piersoniorum)	((Manicaria_saccifera	((Geonoma_undata	Pelagodoxa_henryana)	(((((Leopoldinia_pulchra	(Chamaedorea_seifrizii	(Nypa_fruticans	Serenoa_repens)))	(Phoenix_dactylifera	Sabal_domingensis))	Iriartea_deltoidea)	Pseudophoenix_vinifera)	((Sclerosperma_profizianum	(Orania_palindan	Podococcus_barteri))	(((Reinhardtia_gracilis	(Reinhardtia_simplex	(Reinhardtia_latisecta	Reinhardtia_paiewonskiana)))	((Elaeis_oleifera	Elaeis_guineensis)	(Bactris_major	Attalea_speciosa)))	Roystonea_regia)))))	(Prestoea_acuminata	(Oenocarpus_minor	Oenocarpus_bataua))))	Dypsis_decaryi))	Burretiokentia_grandiflora)	Kingia_australis);
(((((Kentiopsis_piersoniorum	(Veitchia_spiralis	((Pelagodoxa_henryana	((((((Nypa_fruticans	(Leopoldinia_pulchra	Chamaedorea_seifrizii))	(Phoenix_dactylifera	(Serenoa_repens	Sabal_domingensis)))	Iriartea_deltoidea)	Pseudophoenix_vinifera)	((Sclerosperma_profizianum	(Orania_palindan	Podococcus_barteri))	((((Burretiokentia_grandiflora	Reinhardtia_gracilis)	(Reinhardtia_simplex	(Reinhardtia_latisecta	Reinhardtia_paiewonskiana)))	(Attalea_speciosa	((Elaeis_oleifera	Elaeis_guineensis)	Bactris_major)))	Roystonea_regia)))	Geonoma_undata))	((Prestoea_acuminata	(Oenocarpus_minor	Oenocarpus_bataua))	Manicaria_saccifera))))	Dictyosperma_album)	Hydriastele_microspadix)	(Dypsis_decaryi	Heterospathe_cagayanensis))	Kingia_australis);
((((((Kentiopsis_piersoniorum	((Pelagodoxa_henryana	(Prestoea_acuminata	(Oenocarpus_minor	Oenocarpus_bataua)))	((((((Geonoma_undata	Roystonea_regia)	(((Serenoa_repens	(Nypa_fruticans	Chamaedorea_seifrizii))	Leopoldinia_pulchra)	(Phoenix_dactylifera	Sabal_domingensis)))	((Podococcus_barteri	Pseudophoenix_vinifera)	(Sclerosperma_profizianum	Orania_palindan)))	Iriartea_deltoidea)	((Reinhardtia_simplex	(Reinhardtia_latisecta	Reinhardtia_paiewonskiana))	((Elaeis_oleifera	Elaeis_guineensis)	(Bactris_major	Attalea_speciosa))))	Manicaria_saccifera)))	Dictyosperma_album)	((Burretiokentia_grandiflora	Reinhardtia_gracilis)	Veitchia_spiralis))	Hydriastele_microspadix)	(Dypsis_decaryi	Heterospathe_cagayanensis))	Kingia_australis);
(((Oenocarpus_minor	Oenocarpus_bataua)	(((((Pelagodoxa_henryana	(((Leopoldinia_pulchra	Chamaedorea_seifrizii)	(Pseudophoenix_vinifera	(Nypa_fruticans	Iriartea_deltoidea)))	(((Reinhardtia_simplex	(Reinhardtia_latisecta	Reinhardtia_paiewonskiana))	(Attalea_speciosa	((Elaeis_oleifera	Elaeis_guineensis)	Bactris_major)))	(((Phoenix_dactylifera	(Serenoa_repens	Sabal_domingensis))	Roystonea_regia)	(Sclerosperma_profizianum	(Podococcus_barteri	Orania_palindan))))))	Manicaria_saccifera)	Geonoma_undata)	((Hydriastele_microspadix	(Dictyosperma_album	((Burretiokentia_grandiflora	Reinhardtia_gracilis)	(Dypsis_decaryi	Heterospathe_cagayanensis))))	(Veitchia_spiralis	Kentiopsis_piersoniorum)))	Prestoea_acuminata))	Kingia_australis);
((Nypa_fruticans	((((Iriartea_deltoidea	Pseudophoenix_vinifera)	(((Reinhardtia_simplex	(Reinhardtia_latisecta	Reinhardtia_paiewonskiana))	(Attalea_speciosa	((Elaeis_oleifera	Elaeis_guineensis)	Bactris_major)))	(((Phoenix_dactylifera	(Serenoa_repens	Sabal_domingensis))	Roystonea_regia)	((Leopoldinia_pulchra	Sclerosperma_profizianum)	(Podococcus_barteri	Orania_palindan)))))	((Manicaria_saccifera	((((((Burretiokentia_grandiflora	Reinhardtia_gracilis)	Veitchia_spiralis)	Kentiopsis_piersoniorum)	(Hydriastele_microspadix	Dictyosperma_album))	(Dypsis_decaryi	Heterospathe_cagayanensis))	(Prestoea_acuminata	(Oenocarpus_minor	Oenocarpus_bataua))))	(Geonoma_undata	Pelagodoxa_henryana)))	Chamaedorea_seifrizii))	Kingia_australis);
(((Dypsis_decaryi	Heterospathe_cagayanensis)	((((Burretiokentia_grandiflora	Veitchia_spiralis)	Kentiopsis_piersoniorum)	(Dictyosperma_album	((Pelagodoxa_henryana	(((Reinhardtia_simplex	(Reinhardtia_latisecta	Reinhardtia_paiewonskiana))	(Attalea_speciosa	((Reinhardtia_gracilis	(Elaeis_oleifera	Elaeis_guineensis))	Bactris_major)))	((Geonoma_undata	(((Leopoldinia_pulchra	(Chamaedorea_seifrizii	Nypa_fruticans))	(Iriartea_deltoidea	(Phoenix_dactylifera	(Serenoa_repens	Sabal_domingensis))))	Roystonea_regia))	((Pseudophoenix_vinifera	Podococcus_barteri)	(Orania_palindan	Sclerosperma_profizianum)))))	(Manicaria_saccifera	(Prestoea_acuminata	(Oenocarpus_minor	Oenocarpus_bataua))))))	Hydriastele_microspadix))	Kingia_australis);
(((((((Kentiopsis_piersoniorum	Dictyosperma_album)	(((Geonoma_undata	Pelagodoxa_henryana)	(((Pseudophoenix_vinifera	Iriartea_deltoidea)	((Sabal_domingensis	(Phoenix_dactylifera	Serenoa_repens))	(Chamaedorea_seifrizii	Nypa_fruticans)))	(((Podococcus_barteri	Orania_palindan)	(Leopoldinia_pulchra	Sclerosperma_profizianum))	(Roystonea_regia	((Reinhardtia_simplex	(Reinhardtia_latisecta	Reinhardtia_paiewonskiana))	(Attalea_speciosa	((Elaeis_oleifera	Elaeis_guineensis)	(Bactris_major	Reinhardtia_gracilis))))))))	(Manicaria_saccifera	(Prestoea_acuminata	(Oenocarpus_minor	Oenocarpus_bataua)))))	(Burretiokentia_grandiflora	Veitchia_spiralis))	Hydriastele_microspadix)	Dypsis_decaryi)	Heterospathe_cagayanensis)	Kingia_australis);
(((Dypsis_decaryi	Heterospathe_cagayanensis)	(((Veitchia_spiralis	((Prestoea_acuminata	(Oenocarpus_minor	Oenocarpus_bataua))	(Manicaria_saccifera	((Pelagodoxa_henryana	(((Iriartea_deltoidea	((Leopoldinia_pulchra	Chamaedorea_seifrizii)	((Serenoa_repens	Nypa_fruticans)	(Sabal_domingensis	Phoenix_dactylifera))))	(((Podococcus_barteri	Orania_palindan)	Sclerosperma_profizianum)	(Roystonea_regia	((Reinhardtia_gracilis	(Reinhardtia_simplex	(Reinhardtia_latisecta	Reinhardtia_paiewonskiana)))	((Elaeis_oleifera	Elaeis_guineensis)	(Bactris_major	Attalea_speciosa))))))	Pseudophoenix_vinifera))	Geonoma_undata))))	((Burretiokentia_grandiflora	Kentiopsis_piersoniorum)	Dictyosperma_album))	Hydriastele_microspadix))	Kingia_australis);
(((Dypsis_decaryi	Heterospathe_cagayanensis)	((Veitchia_spiralis	((Dictyosperma_album	((Prestoea_acuminata	(Oenocarpus_minor	Oenocarpus_bataua))	(((Geonoma_undata	((((Burretiokentia_grandiflora	(Reinhardtia_gracilis	(Reinhardtia_simplex	(Reinhardtia_latisecta	Reinhardtia_paiewonskiana))))	(Attalea_speciosa	((Elaeis_oleifera	Elaeis_guineensis)	Bactris_major)))	(Orania_palindan	(Sclerosperma_profizianum	Roystonea_regia)))	((Chamaedorea_seifrizii	Nypa_fruticans)	(((Serenoa_repens	Sabal_domingensis)	Phoenix_dactylifera)	((Podococcus_barteri	Pseudophoenix_vinifera)	Iriartea_deltoidea)))))	Pelagodoxa_henryana)	(Leopoldinia_pulchra	Manicaria_saccifera))))	Kentiopsis_piersoniorum))	Hydriastele_microspadix))	Kingia_australis);
(((Dypsis_decaryi	Heterospathe_cagayanensis)	(((Leopoldinia_pulchra	Veitchia_spiralis)	Hydriastele_microspadix)	(Dictyosperma_album	(((Prestoea_acuminata	(Oenocarpus_minor	Oenocarpus_bataua))	(((Geonoma_undata	(((Roystonea_regia	(Orania_palindan	Sclerosperma_profizianum))	(((Reinhardtia_simplex	(Reinhardtia_latisecta	Reinhardtia_paiewonskiana))	(Attalea_speciosa	((Elaeis_oleifera	Elaeis_guineensis)	Bactris_major)))	(Burretiokentia_grandiflora	Reinhardtia_gracilis)))	((Podococcus_barteri	Pseudophoenix_vinifera)	(Iriartea_deltoidea	((Chamaedorea_seifrizii	Nypa_fruticans)	((Serenoa_repens	Sabal_domingensis)	Phoenix_dactylifera))))))	Pelagodoxa_henryana)	Manicaria_saccifera))	Kentiopsis_piersoniorum))))	Kingia_australis);
(((Dypsis_decaryi	Heterospathe_cagayanensis)	((((Kentiopsis_piersoniorum	Veitchia_spiralis)	Hydriastele_microspadix)	Dictyosperma_album)	(((Oenocarpus_bataua	Oenocarpus_minor)	Prestoea_acuminata)	((Pelagodoxa_henryana	(Geonoma_undata	(((Iriartea_deltoidea	((Orania_palindan	(Roystonea_regia	Sclerosperma_profizianum))	((((Burretiokentia_grandiflora	Reinhardtia_gracilis)	Attalea_speciosa)	(Bactris_major	(Elaeis_guineensis	Elaeis_oleifera)))	(Reinhardtia_simplex	(Reinhardtia_latisecta	Reinhardtia_paiewonskiana)))))	(Podococcus_barteri	Pseudophoenix_vinifera))	((Serenoa_repens	(Chamaedorea_seifrizii	Nypa_fruticans))	(Sabal_domingensis	Phoenix_dactylifera)))))	(Leopoldinia_pulchra	Manicaria_saccifera)))))	Kingia_australis);
((Heterospathe_cagayanensis	((((Kentiopsis_piersoniorum	(Veitchia_spiralis	Hydriastele_microspadix))	Dictyosperma_album)	(((Oenocarpus_bataua	Oenocarpus_minor)	Prestoea_acuminata)	((((((Podococcus_barteri	((Leopoldinia_pulchra	Sclerosperma_profizianum)	Pseudophoenix_vinifera))	Iriartea_deltoidea)	((Serenoa_repens	Sabal_domingensis)	Phoenix_dactylifera))	(Pelagodoxa_henryana	(((Chamaedorea_seifrizii	Nypa_fruticans)	Orania_palindan)	((((Bactris_major	Attalea_speciosa)	(Elaeis_guineensis	Elaeis_oleifera))	((Burretiokentia_grandiflora	Reinhardtia_gracilis)	(Reinhardtia_simplex	(Reinhardtia_latisecta	Reinhardtia_paiewonskiana))))	Roystonea_regia))))	Geonoma_undata)	Manicaria_saccifera)))	Dypsis_decaryi))	Kingia_australis);
(((Heterospathe_cagayanensis	Dypsis_decaryi)	(((Kentiopsis_piersoniorum	(Veitchia_spiralis	Hydriastele_microspadix))	Dictyosperma_album)	(((Oenocarpus_bataua	Oenocarpus_minor)	Prestoea_acuminata)	((((Geonoma_undata	((((Sclerosperma_profizianum	Leopoldinia_pulchra)	Podococcus_barteri)	Orania_palindan)	(((Attalea_speciosa	((Burretiokentia_grandiflora	Reinhardtia_gracilis)	((Elaeis_guineensis	Elaeis_oleifera)	Bactris_major)))	(Reinhardtia_simplex	(Reinhardtia_latisecta	Reinhardtia_paiewonskiana)))	Roystonea_regia)))	((Chamaedorea_seifrizii	Nypa_fruticans)	((Pseudophoenix_vinifera	Iriartea_deltoidea)	(Serenoa_repens	(Sabal_domingensis	Phoenix_dactylifera)))))	Pelagodoxa_henryana)	Manicaria_saccifera))))	Kingia_australis);
((Heterospathe_cagayanensis	((((Kentiopsis_piersoniorum	Dictyosperma_album)	((((Oenocarpus_bataua	Oenocarpus_minor)	Prestoea_acuminata)	Manicaria_saccifera)	(((((Orania_palindan	Sclerosperma_profizianum)	(Roystonea_regia	Podococcus_barteri))	((Attalea_speciosa	((Elaeis_guineensis	Elaeis_oleifera)	Bactris_major))	(Reinhardtia_simplex	(Reinhardtia_latisecta	Reinhardtia_paiewonskiana))))	((Pseudophoenix_vinifera	Iriartea_deltoidea)	(((Chamaedorea_seifrizii	Nypa_fruticans)	Serenoa_repens)	(Sabal_domingensis	Phoenix_dactylifera))))	(Geonoma_undata	Pelagodoxa_henryana))))	((Leopoldinia_pulchra	((Burretiokentia_grandiflora	Reinhardtia_gracilis)	Veitchia_spiralis))	Hydriastele_microspadix))	Dypsis_decaryi))	Kingia_australis);
((Heterospathe_cagayanensis	((((Hydriastele_microspadix	Dictyosperma_album)	(((((Oenocarpus_bataua	Oenocarpus_minor)	Prestoea_acuminata)	Manicaria_saccifera)	((((Orania_palindan	Sclerosperma_profizianum)	(Roystonea_regia	((Attalea_speciosa	((Elaeis_guineensis	Elaeis_oleifera)	Bactris_major))	(Reinhardtia_simplex	(Reinhardtia_latisecta	Reinhardtia_paiewonskiana)))))	((Podococcus_barteri	Pseudophoenix_vinifera)	(Iriartea_deltoidea	((Leopoldinia_pulchra	(Chamaedorea_seifrizii	Nypa_fruticans))	(Serenoa_repens	(Sabal_domingensis	Phoenix_dactylifera))))))	(Geonoma_undata	Pelagodoxa_henryana)))	(Veitchia_spiralis	Kentiopsis_piersoniorum)))	(Burretiokentia_grandiflora	Reinhardtia_gracilis))	Dypsis_decaryi))	Kingia_australis);
((Heterospathe_cagayanensis	(((Dictyosperma_album	((((Oenocarpus_bataua	Oenocarpus_minor)	Prestoea_acuminata)	Manicaria_saccifera)	((Pseudophoenix_vinifera	(Iriartea_deltoidea	(Serenoa_repens	(Sabal_domingensis	Phoenix_dactylifera))))	((Geonoma_undata	Pelagodoxa_henryana)	((Leopoldinia_pulchra	(Chamaedorea_seifrizii	Nypa_fruticans))	((Roystonea_regia	((Podococcus_barteri	Sclerosperma_profizianum)	Orania_palindan))	((Burretiokentia_grandiflora	Reinhardtia_gracilis)	((Attalea_speciosa	((Elaeis_guineensis	Elaeis_oleifera)	Bactris_major))	(Reinhardtia_simplex	(Reinhardtia_latisecta	Reinhardtia_paiewonskiana))))))))))	((Veitchia_spiralis	Kentiopsis_piersoniorum)	Hydriastele_microspadix))	Dypsis_decaryi))	Kingia_australis);
(((Heterospathe_cagayanensis	Dypsis_decaryi)	((((Leopoldinia_pulchra	Dictyosperma_album)	(Veitchia_spiralis	Kentiopsis_piersoniorum))	Hydriastele_microspadix)	(((Oenocarpus_bataua	Oenocarpus_minor)	Prestoea_acuminata)	((((Podococcus_barteri	Pseudophoenix_vinifera)	(Iriartea_deltoidea	(Sabal_domingensis	(Phoenix_dactylifera	Serenoa_repens))))	(((Sclerosperma_profizianum	Orania_palindan)	Pelagodoxa_henryana)	(((Geonoma_undata	Roystonea_regia)	(Chamaedorea_seifrizii	Nypa_fruticans))	((Attalea_speciosa	((Burretiokentia_grandiflora	Reinhardtia_gracilis)	((Elaeis_guineensis	Elaeis_oleifera)	Bactris_major)))	(Reinhardtia_simplex	(Reinhardtia_latisecta	Reinhardtia_paiewonskiana))))))	Manicaria_saccifera))))	Kingia_australis);
((Heterospathe_cagayanensis	((((((Chamaedorea_seifrizii	Nypa_fruticans)	((Sabal_domingensis	(Phoenix_dactylifera	Serenoa_repens))	((Podococcus_barteri	Pseudophoenix_vinifera)	Iriartea_deltoidea)))	(((((Attalea_speciosa	((Elaeis_guineensis	Elaeis_oleifera)	Bactris_major))	(Reinhardtia_simplex	(Reinhardtia_latisecta	Reinhardtia_paiewonskiana)))	(Burretiokentia_grandiflora	Reinhardtia_gracilis))	(Roystonea_regia	(Sclerosperma_profizianum	Orania_palindan)))	Geonoma_undata))	(((Oenocarpus_bataua	Oenocarpus_minor)	Prestoea_acuminata)	Pelagodoxa_henryana))	Manicaria_saccifera)	(((Dypsis_decaryi	Hydriastele_microspadix)	(Veitchia_spiralis	Kentiopsis_piersoniorum))	(Leopoldinia_pulchra	Dictyosperma_album))))	Kingia_australis);
((Heterospathe_cagayanensis	((Dypsis_decaryi	(((((Oenocarpus_bataua	Oenocarpus_minor)	Prestoea_acuminata)	Manicaria_saccifera)	((Pelagodoxa_henryana	Geonoma_undata)	((((Pseudophoenix_vinifera	Iriartea_deltoidea)	(Podococcus_barteri	(Orania_palindan	Sclerosperma_profizianum)))	((Chamaedorea_seifrizii	Nypa_fruticans)	(Roystonea_regia	(Phoenix_dactylifera	(Serenoa_repens	Sabal_domingensis)))))	((((Burretiokentia_grandiflora	Reinhardtia_gracilis)	Attalea_speciosa)	((Elaeis_guineensis	Elaeis_oleifera)	Bactris_major))	(Reinhardtia_simplex	(Reinhardtia_latisecta	Reinhardtia_paiewonskiana))))))	((Hydriastele_microspadix	(Dictyosperma_album	Veitchia_spiralis))	Kentiopsis_piersoniorum)))	Leopoldinia_pulchra))	Kingia_australis);
(((Heterospathe_cagayanensis	Dypsis_decaryi)	(((((Oenocarpus_bataua	Oenocarpus_minor)	Prestoea_acuminata)	Manicaria_saccifera)	((Geonoma_undata	Pelagodoxa_henryana)	((((Attalea_speciosa	((Burretiokentia_grandiflora	Reinhardtia_gracilis)	((Elaeis_guineensis	Elaeis_oleifera)	Bactris_major)))	(Reinhardtia_simplex	(Reinhardtia_latisecta	Reinhardtia_paiewonskiana)))	Roystonea_regia)	((Podococcus_barteri	(Orania_palindan	Sclerosperma_profizianum))	(Pseudophoenix_vinifera	(((Leopoldinia_pulchra	(Chamaedorea_seifrizii	Nypa_fruticans))	(Phoenix_dactylifera	(Serenoa_repens	Sabal_domingensis)))	Iriartea_deltoidea))))))	(Kentiopsis_piersoniorum	((Hydriastele_microspadix	Veitchia_spiralis)	Dictyosperma_album))))	Kingia_australis);
(((Heterospathe_cagayanensis	Dypsis_decaryi)	(Hydriastele_microspadix	(((Veitchia_spiralis	Kentiopsis_piersoniorum)	((Oenocarpus_bataua	Oenocarpus_minor)	((Prestoea_acuminata	Manicaria_saccifera)	((((Iriartea_deltoidea	((Sabal_domingensis	(Phoenix_dactylifera	Serenoa_repens))	(Nypa_fruticans	(Chamaedorea_seifrizii	Leopoldinia_pulchra))))	(Podococcus_barteri	Pseudophoenix_vinifera))	((((Reinhardtia_gracilis	Burretiokentia_grandiflora)	(Reinhardtia_simplex	(Reinhardtia_paiewonskiana	Reinhardtia_latisecta)))	((Elaeis_guineensis	Elaeis_oleifera)	(Bactris_major	Attalea_speciosa)))	(Sclerosperma_profizianum	(Roystonea_regia	Orania_palindan))))	(Geonoma_undata	Pelagodoxa_henryana)))))	Dictyosperma_album)))	Kingia_australis);
((Attalea_speciosa	(((Reinhardtia_gracilis	Burretiokentia_grandiflora)	((Elaeis_guineensis	Elaeis_oleifera)	Bactris_major))	((((((Leopoldinia_pulchra	((((Dictyosperma_album	((Heterospathe_cagayanensis	Dypsis_decaryi)	Hydriastele_microspadix))	(Veitchia_spiralis	Kentiopsis_piersoniorum))	(Prestoea_acuminata	(Oenocarpus_bataua	Oenocarpus_minor)))	Manicaria_saccifera))	Pelagodoxa_henryana)	Geonoma_undata)	((Nypa_fruticans	Chamaedorea_seifrizii)	((Iriartea_deltoidea	(Sabal_domingensis	(Phoenix_dactylifera	Serenoa_repens)))	(Podococcus_barteri	Pseudophoenix_vinifera))))	((Sclerosperma_profizianum	Orania_palindan)	Roystonea_regia))	(Reinhardtia_simplex	(Reinhardtia_paiewonskiana	Reinhardtia_latisecta)))))	Kingia_australis);
((Nypa_fruticans	(Chamaedorea_seifrizii	((((((Podococcus_barteri	(Sclerosperma_profizianum	Orania_palindan))	(Geonoma_undata	((Phoenix_dactylifera	(Serenoa_repens	Sabal_domingensis))	Roystonea_regia)))	((Reinhardtia_simplex	(Reinhardtia_paiewonskiana	Reinhardtia_latisecta))	(Attalea_speciosa	(Bactris_major	((Reinhardtia_gracilis	Burretiokentia_grandiflora)	(Elaeis_guineensis	Elaeis_oleifera))))))	(((((Dictyosperma_album	((Leopoldinia_pulchra	Veitchia_spiralis)	((Heterospathe_cagayanensis	Dypsis_decaryi)	Hydriastele_microspadix)))	Kentiopsis_piersoniorum)	(Prestoea_acuminata	(Oenocarpus_bataua	Oenocarpus_minor)))	Manicaria_saccifera)	Pelagodoxa_henryana))	Pseudophoenix_vinifera)	Iriartea_deltoidea)))	Kingia_australis);
(((((((((Leopoldinia_pulchra	Chamaedorea_seifrizii)	Roystonea_regia)	Geonoma_undata)	(Nypa_fruticans	(Serenoa_repens	(Sabal_domingensis	Phoenix_dactylifera))))	(((Reinhardtia_simplex	(Reinhardtia_paiewonskiana	Reinhardtia_latisecta))	(Attalea_speciosa	((Bactris_major	(Elaeis_guineensis	Elaeis_oleifera))	(Reinhardtia_gracilis	Burretiokentia_grandiflora))))	((((((Dictyosperma_album	(Heterospathe_cagayanensis	Hydriastele_microspadix))	Dypsis_decaryi)	(Kentiopsis_piersoniorum	Veitchia_spiralis))	((Prestoea_acuminata	(Oenocarpus_bataua	Oenocarpus_minor))	Manicaria_saccifera))	Pelagodoxa_henryana)	(Pseudophoenix_vinifera	Iriartea_deltoidea))))	Sclerosperma_profizianum)	Podococcus_barteri)	Orania_palindan)	Kingia_australis);
((((((((Pseudophoenix_vinifera	Iriartea_deltoidea)	(((((Prestoea_acuminata	(Oenocarpus_bataua	Oenocarpus_minor))	Manicaria_saccifera)	(((((Veitchia_spiralis	Hydriastele_microspadix)	Dictyosperma_album)	(Heterospathe_cagayanensis	Dypsis_decaryi))	Kentiopsis_piersoniorum)	Geonoma_undata))	Pelagodoxa_henryana)	(Leopoldinia_pulchra	(Chamaedorea_seifrizii	Nypa_fruticans))))	(Serenoa_repens	(Sabal_domingensis	Phoenix_dactylifera)))	(Roystonea_regia	(((Reinhardtia_gracilis	Burretiokentia_grandiflora)	(Reinhardtia_simplex	(Reinhardtia_paiewonskiana	Reinhardtia_latisecta)))	(Attalea_speciosa	(Bactris_major	(Elaeis_guineensis	Elaeis_oleifera))))))	Sclerosperma_profizianum)	Podococcus_barteri)	Orania_palindan)	Kingia_australis);
(((Heterospathe_cagayanensis	Dypsis_decaryi)	(((Hydriastele_microspadix	Dictyosperma_album)	(Veitchia_spiralis	Kentiopsis_piersoniorum))	((Prestoea_acuminata	(Oenocarpus_bataua	Oenocarpus_minor))	((((Sclerosperma_profizianum	Orania_palindan)	((Pelagodoxa_henryana	Roystonea_regia)	(((Reinhardtia_gracilis	Burretiokentia_grandiflora)	(Reinhardtia_simplex	(Reinhardtia_paiewonskiana	Reinhardtia_latisecta)))	(Attalea_speciosa	(Bactris_major	(Elaeis_guineensis	Elaeis_oleifera))))))	(((Leopoldinia_pulchra	(Chamaedorea_seifrizii	Nypa_fruticans))	((Geonoma_undata	Iriartea_deltoidea)	(Serenoa_repens	(Sabal_domingensis	Phoenix_dactylifera))))	(Podococcus_barteri	Pseudophoenix_vinifera)))	Manicaria_saccifera))))	Kingia_australis);
((Pseudophoenix_vinifera	(((Leopoldinia_pulchra	(Chamaedorea_seifrizii	Nypa_fruticans))	(((((Pelagodoxa_henryana	Geonoma_undata)	(((Heterospathe_cagayanensis	Dypsis_decaryi)	((Hydriastele_microspadix	Dictyosperma_album)	(Veitchia_spiralis	Kentiopsis_piersoniorum)))	((Prestoea_acuminata	(Oenocarpus_bataua	Oenocarpus_minor))	Manicaria_saccifera)))	((Sclerosperma_profizianum	Orania_palindan)	Roystonea_regia))	((Reinhardtia_simplex	(Reinhardtia_paiewonskiana	Reinhardtia_latisecta))	(Attalea_speciosa	(Bactris_major	(((Reinhardtia_gracilis	Burretiokentia_grandiflora)	Elaeis_guineensis)	Elaeis_oleifera)))))	(Iriartea_deltoidea	(Phoenix_dactylifera	(Serenoa_repens	Sabal_domingensis)))))	Podococcus_barteri))	Kingia_australis);
((Nypa_fruticans	(Serenoa_repens	(Sabal_domingensis	(((((((Orania_palindan	(Podococcus_barteri	Sclerosperma_profizianum))	(((Geonoma_undata	Pelagodoxa_henryana)	(Manicaria_saccifera	(((Dictyosperma_album	((Hydriastele_microspadix	Veitchia_spiralis)	(Heterospathe_cagayanensis	Dypsis_decaryi)))	Kentiopsis_piersoniorum)	(Prestoea_acuminata	(Oenocarpus_bataua	Oenocarpus_minor)))))	((Reinhardtia_simplex	(Reinhardtia_paiewonskiana	Reinhardtia_latisecta))	(Attalea_speciosa	((Bactris_major	(Elaeis_guineensis	Elaeis_oleifera))	(Reinhardtia_gracilis	Burretiokentia_grandiflora))))))	Pseudophoenix_vinifera)	Iriartea_deltoidea)	Roystonea_regia)	(Leopoldinia_pulchra	Chamaedorea_seifrizii))	Phoenix_dactylifera))))	Kingia_australis);
(((Orania_palindan	Podococcus_barteri)	(((((Reinhardtia_gracilis	(Reinhardtia_simplex	(Reinhardtia_paiewonskiana	Reinhardtia_latisecta)))	(((Elaeis_guineensis	Elaeis_oleifera)	Bactris_major)	Attalea_speciosa))	(((Pelagodoxa_henryana	(((Leopoldinia_pulchra	Dictyosperma_album)	(((Hydriastele_microspadix	(Burretiokentia_grandiflora	Veitchia_spiralis))	(Heterospathe_cagayanensis	Dypsis_decaryi))	Kentiopsis_piersoniorum))	((Prestoea_acuminata	(Oenocarpus_bataua	Oenocarpus_minor))	Manicaria_saccifera)))	Geonoma_undata)	(Pseudophoenix_vinifera	((((Sabal_domingensis	Serenoa_repens)	Phoenix_dactylifera)	(Chamaedorea_seifrizii	Nypa_fruticans))	Iriartea_deltoidea))))	Roystonea_regia)	Sclerosperma_profizianum))	Kingia_australis);
(((Heterospathe_cagayanensis	Dypsis_decaryi)	(((Leopoldinia_pulchra	(Prestoea_acuminata	(Oenocarpus_bataua	Oenocarpus_minor)))	(Manicaria_saccifera	((Geonoma_undata	(((Reinhardtia_simplex	(Reinhardtia_paiewonskiana	Reinhardtia_latisecta))	(((Reinhardtia_gracilis	Burretiokentia_grandiflora)	((Elaeis_guineensis	Elaeis_oleifera)	Bactris_major))	Attalea_speciosa))	(((((Serenoa_repens	Phoenix_dactylifera)	Sabal_domingensis)	(Iriartea_deltoidea	Pseudophoenix_vinifera))	(Chamaedorea_seifrizii	Nypa_fruticans))	((Podococcus_barteri	Roystonea_regia)	(Sclerosperma_profizianum	Orania_palindan)))))	Pelagodoxa_henryana)))	((Dictyosperma_album	Hydriastele_microspadix)	(Kentiopsis_piersoniorum	Veitchia_spiralis))))	Kingia_australis);
(((((Podococcus_barteri	Pseudophoenix_vinifera)	(((Nypa_fruticans	Orania_palindan)	((Roystonea_regia	Sclerosperma_profizianum)	(((Reinhardtia_gracilis	((Elaeis_oleifera	Elaeis_guineensis)	Bactris_major))	Attalea_speciosa)	((Reinhardtia_latisecta	Reinhardtia_paiewonskiana)	Reinhardtia_simplex))))	((Geonoma_undata	Iriartea_deltoidea)	(Sabal_domingensis	(Serenoa_repens	Phoenix_dactylifera)))))	(Leopoldinia_pulchra	Chamaedorea_seifrizii))	(Pelagodoxa_henryana	(((((Veitchia_spiralis	(Burretiokentia_grandiflora	Kentiopsis_piersoniorum))	Hydriastele_microspadix)	Dictyosperma_album)	(Dypsis_decaryi	Heterospathe_cagayanensis))	(Manicaria_saccifera	(Prestoea_acuminata	(Oenocarpus_bataua	Oenocarpus_minor))))))	Kingia_australis);
((Heterospathe_cagayanensis	((((Dictyosperma_album	((Pelagodoxa_henryana	(Prestoea_acuminata	(Oenocarpus_bataua	Oenocarpus_minor)))	(((((((Reinhardtia_gracilis	((Elaeis_oleifera	Elaeis_guineensis)	Bactris_major))	Attalea_speciosa)	((Reinhardtia_latisecta	Reinhardtia_paiewonskiana)	Reinhardtia_simplex))	(Orania_palindan	(Roystonea_regia	Sclerosperma_profizianum)))	((Iriartea_deltoidea	((Serenoa_repens	(Phoenix_dactylifera	Sabal_domingensis))	((Leopoldinia_pulchra	Chamaedorea_seifrizii)	Nypa_fruticans)))	(Podococcus_barteri	Pseudophoenix_vinifera)))	Manicaria_saccifera)	Geonoma_undata)))	Kentiopsis_piersoniorum)	((Burretiokentia_grandiflora	Veitchia_spiralis)	Hydriastele_microspadix))	Dypsis_decaryi))	Kingia_australis);
((Orania_palindan	(Roystonea_regia	(((((Bactris_major	(Elaeis_oleifera	Elaeis_guineensis))	Reinhardtia_gracilis)	Attalea_speciosa)	((Reinhardtia_latisecta	Reinhardtia_paiewonskiana)	Reinhardtia_simplex))	((((Leopoldinia_pulchra	Chamaedorea_seifrizii)	Nypa_fruticans)	((Podococcus_barteri	Pseudophoenix_vinifera)	((Sclerosperma_profizianum	Iriartea_deltoidea)	(Phoenix_dactylifera	(Sabal_domingensis	Serenoa_repens)))))	((Geonoma_undata	Pelagodoxa_henryana)	(((Dictyosperma_album	((Kentiopsis_piersoniorum	(Burretiokentia_grandiflora	Veitchia_spiralis))	Hydriastele_microspadix))	(Dypsis_decaryi	Heterospathe_cagayanensis))	(((Oenocarpus_bataua	Oenocarpus_minor)	Prestoea_acuminata)	Manicaria_saccifera)))))))	Kingia_australis);
(((Heterospathe_cagayanensis	Dypsis_decaryi)	((Hydriastele_microspadix	(((((Oenocarpus_bataua	Oenocarpus_minor)	Prestoea_acuminata)	Manicaria_saccifera)	((((Iriartea_deltoidea	(Leopoldinia_pulchra	Chamaedorea_seifrizii))	Pseudophoenix_vinifera)	(((Orania_palindan	(Podococcus_barteri	(Sclerosperma_profizianum	Roystonea_regia)))	(((Bactris_major	(Elaeis_oleifera	Elaeis_guineensis))	Attalea_speciosa)	(Reinhardtia_gracilis	((Reinhardtia_latisecta	Reinhardtia_paiewonskiana)	Reinhardtia_simplex))))	(Nypa_fruticans	(Sabal_domingensis	(Serenoa_repens	Phoenix_dactylifera)))))	(Geonoma_undata	Pelagodoxa_henryana)))	Dictyosperma_album))	(Kentiopsis_piersoniorum	(Burretiokentia_grandiflora	Veitchia_spiralis))))	Kingia_australis);
((Nypa_fruticans	(((Sabal_domingensis	Phoenix_dactylifera)	(Iriartea_deltoidea	(((((((((Kentiopsis_piersoniorum	(Dictyosperma_album	(Veitchia_spiralis	Hydriastele_microspadix)))	(Heterospathe_cagayanensis	Dypsis_decaryi))	((Pelagodoxa_henryana	(Oenocarpus_bataua	Oenocarpus_minor))	Prestoea_acuminata))	Manicaria_saccifera)	(Leopoldinia_pulchra	Chamaedorea_seifrizii))	Geonoma_undata)	((((Burretiokentia_grandiflora	Reinhardtia_gracilis)	(Bactris_major	(Elaeis_oleifera	Elaeis_guineensis)))	Attalea_speciosa)	((Reinhardtia_latisecta	Reinhardtia_paiewonskiana)	Reinhardtia_simplex)))	((Sclerosperma_profizianum	Roystonea_regia)	Orania_palindan))	(Podococcus_barteri	Pseudophoenix_vinifera))))	Serenoa_repens))	Kingia_australis);
(((Heterospathe_cagayanensis	Dypsis_decaryi)	(((((Oenocarpus_bataua	Oenocarpus_minor)	Prestoea_acuminata)	Manicaria_saccifera)	((((((Bactris_major	(Elaeis_oleifera	Elaeis_guineensis))	((Burretiokentia_grandiflora	Reinhardtia_gracilis)	Attalea_speciosa))	((Reinhardtia_latisecta	Reinhardtia_paiewonskiana)	Reinhardtia_simplex))	(((Leopoldinia_pulchra	(Orania_palindan	Sclerosperma_profizianum))	Podococcus_barteri)	Roystonea_regia))	(((Chamaedorea_seifrizii	Nypa_fruticans)	((Serenoa_repens	Sabal_domingensis)	Phoenix_dactylifera))	Iriartea_deltoidea))	((Pseudophoenix_vinifera	Geonoma_undata)	Pelagodoxa_henryana)))	(Kentiopsis_piersoniorum	(Dictyosperma_album	(Veitchia_spiralis	Hydriastele_microspadix)))))	Kingia_australis);
((Nypa_fruticans	((((Serenoa_repens	(Sabal_domingensis	Phoenix_dactylifera))	((Pseudophoenix_vinifera	Iriartea_deltoidea)	((((Orania_palindan	Sclerosperma_profizianum)	(Podococcus_barteri	Roystonea_regia))	(Reinhardtia_gracilis	(((Bactris_major	(Elaeis_oleifera	Elaeis_guineensis))	Attalea_speciosa)	((Reinhardtia_latisecta	Reinhardtia_paiewonskiana)	Reinhardtia_simplex))))	(Pelagodoxa_henryana	(Geonoma_undata	(((((Burretiokentia_grandiflora	Hydriastele_microspadix)	(Heterospathe_cagayanensis	Dypsis_decaryi))	Dictyosperma_album)	(Veitchia_spiralis	Kentiopsis_piersoniorum))	(((Oenocarpus_bataua	Oenocarpus_minor)	Prestoea_acuminata)	Manicaria_saccifera)))))))	Leopoldinia_pulchra)	Chamaedorea_seifrizii))	Kingia_australis);
((Orania_palindan	(Sclerosperma_profizianum	((((((Chamaedorea_seifrizii	Nypa_fruticans)	(Phoenix_dactylifera	(Serenoa_repens	Sabal_domingensis)))	((Podococcus_barteri	Pseudophoenix_vinifera)	Iriartea_deltoidea))	((Pelagodoxa_henryana	Geonoma_undata)	((((Oenocarpus_bataua	Oenocarpus_minor)	Prestoea_acuminata)	((((Veitchia_spiralis	Hydriastele_microspadix)	(Heterospathe_cagayanensis	Dypsis_decaryi))	Dictyosperma_album)	(Kentiopsis_piersoniorum	Burretiokentia_grandiflora)))	Manicaria_saccifera)))	(Roystonea_regia	(((Bactris_major	(Elaeis_oleifera	Elaeis_guineensis))	(Reinhardtia_gracilis	Attalea_speciosa))	((Reinhardtia_simplex	Reinhardtia_latisecta)	Reinhardtia_paiewonskiana))))	Leopoldinia_pulchra)))	Kingia_australis);
(((Heterospathe_cagayanensis	(((Dictyosperma_album	((Kentiopsis_piersoniorum	Veitchia_spiralis)	((Leopoldinia_pulchra	Manicaria_saccifera)	((Pelagodoxa_henryana	((Prestoea_acuminata	Oenocarpus_bataua)	Oenocarpus_minor))	((((((Bactris_major	(Elaeis_oleifera	Elaeis_guineensis))	Attalea_speciosa)	((Reinhardtia_gracilis	(Reinhardtia_latisecta	Reinhardtia_paiewonskiana))	Reinhardtia_simplex))	((Orania_palindan	Sclerosperma_profizianum)	(Podococcus_barteri	Roystonea_regia)))	((Iriartea_deltoidea	((Phoenix_dactylifera	(Serenoa_repens	Sabal_domingensis))	(Chamaedorea_seifrizii	Nypa_fruticans)))	Pseudophoenix_vinifera))	Geonoma_undata)))))	Hydriastele_microspadix)	Dypsis_decaryi))	Burretiokentia_grandiflora)	Kingia_australis);
((Heterospathe_cagayanensis	(Burretiokentia_grandiflora	((((Dictyosperma_album	((Leopoldinia_pulchra	Veitchia_spiralis)	((((Oenocarpus_bataua	Oenocarpus_minor)	Prestoea_acuminata)	Geonoma_undata)	(Manicaria_saccifera	(Pelagodoxa_henryana	(((Roystonea_regia	(((Bactris_major	(Elaeis_oleifera	Elaeis_guineensis))	Attalea_speciosa)	(Reinhardtia_gracilis	((Reinhardtia_latisecta	Reinhardtia_paiewonskiana)	Reinhardtia_simplex))))	((Orania_palindan	Sclerosperma_profizianum)	Podococcus_barteri))	((Iriartea_deltoidea	((Phoenix_dactylifera	(Serenoa_repens	Sabal_domingensis))	(Chamaedorea_seifrizii	Nypa_fruticans)))	Pseudophoenix_vinifera)))))))	Kentiopsis_piersoniorum)	Hydriastele_microspadix)	Dypsis_decaryi)))	Kingia_australis);
(((Oenocarpus_bataua	Oenocarpus_minor)	((((Manicaria_saccifera	(Leopoldinia_pulchra	(Veitchia_spiralis	((Dictyosperma_album	((Dypsis_decaryi	Heterospathe_cagayanensis)	Hydriastele_microspadix))	Kentiopsis_piersoniorum))))	(((((Iriartea_deltoidea	Podococcus_barteri)	(Serenoa_repens	(Phoenix_dactylifera	Sabal_domingensis)))	(Roystonea_regia	(Orania_palindan	Sclerosperma_profizianum)))	((Reinhardtia_simplex	(Reinhardtia_paiewonskiana	Reinhardtia_latisecta))	(Attalea_speciosa	((Elaeis_guineensis	Elaeis_oleifera)	((Burretiokentia_grandiflora	Reinhardtia_gracilis)	Bactris_major)))))	(Pseudophoenix_vinifera	((Nypa_fruticans	Chamaedorea_seifrizii)	Geonoma_undata))))	Pelagodoxa_henryana)	Prestoea_acuminata))	Kingia_australis);
(((Oenocarpus_bataua	Oenocarpus_minor)	((((Pelagodoxa_henryana	((((Geonoma_undata	Iriartea_deltoidea)	Pseudophoenix_vinifera)	((Nypa_fruticans	Chamaedorea_seifrizii)	(Serenoa_repens	(Phoenix_dactylifera	Sabal_domingensis))))	((((Reinhardtia_simplex	(Reinhardtia_paiewonskiana	Reinhardtia_latisecta))	(Attalea_speciosa	((Elaeis_guineensis	Elaeis_oleifera)	((Burretiokentia_grandiflora	Reinhardtia_gracilis)	Bactris_major))))	(Orania_palindan	Podococcus_barteri))	(Roystonea_regia	Sclerosperma_profizianum))))	Manicaria_saccifera)	(((Dictyosperma_album	((Dypsis_decaryi	Heterospathe_cagayanensis)	Kentiopsis_piersoniorum))	Hydriastele_microspadix)	(Leopoldinia_pulchra	Veitchia_spiralis)))	Prestoea_acuminata))	Kingia_australis);
((Roystonea_regia	((((((((((Dictyosperma_album	Hydriastele_microspadix)	(Veitchia_spiralis	Kentiopsis_piersoniorum))	(Dypsis_decaryi	Heterospathe_cagayanensis))	((Prestoea_acuminata	(Oenocarpus_bataua	Oenocarpus_minor))	(Leopoldinia_pulchra	Manicaria_saccifera)))	Pelagodoxa_henryana)	(Pseudophoenix_vinifera	Iriartea_deltoidea))	(((Burretiokentia_grandiflora	Reinhardtia_gracilis)	(Reinhardtia_simplex	(Reinhardtia_paiewonskiana	Reinhardtia_latisecta)))	(Attalea_speciosa	((Elaeis_guineensis	Elaeis_oleifera)	Bactris_major))))	((Podococcus_barteri	Orania_palindan)	Sclerosperma_profizianum))	((Nypa_fruticans	Chamaedorea_seifrizii)	(Phoenix_dactylifera	(Sabal_domingensis	Serenoa_repens))))	Geonoma_undata))	Kingia_australis);
(((Oenocarpus_bataua	Oenocarpus_minor)	((Manicaria_saccifera	((Pelagodoxa_henryana	((((Phoenix_dactylifera	(Sabal_domingensis	Serenoa_repens))	(Nypa_fruticans	Chamaedorea_seifrizii))	(Pseudophoenix_vinifera	Iriartea_deltoidea))	((((Podococcus_barteri	Orania_palindan)	Sclerosperma_profizianum)	Roystonea_regia)	(((Burretiokentia_grandiflora	Reinhardtia_gracilis)	(Reinhardtia_simplex	(Reinhardtia_paiewonskiana	Reinhardtia_latisecta)))	(Attalea_speciosa	((Elaeis_guineensis	Elaeis_oleifera)	Bactris_major))))))	(((((Dypsis_decaryi	Heterospathe_cagayanensis)	((Leopoldinia_pulchra	Veitchia_spiralis)	Hydriastele_microspadix))	Dictyosperma_album)	Kentiopsis_piersoniorum)	Geonoma_undata)))	Prestoea_acuminata))	Kingia_australis);
(((Burretiokentia_grandiflora	(Dypsis_decaryi	Heterospathe_cagayanensis))	((Veitchia_spiralis	Hydriastele_microspadix)	(Dictyosperma_album	(Kentiopsis_piersoniorum	((Prestoea_acuminata	(Oenocarpus_bataua	Oenocarpus_minor))	(Manicaria_saccifera	((Pelagodoxa_henryana	(((Iriartea_deltoidea	((Phoenix_dactylifera	(Sabal_domingensis	Serenoa_repens))	(Leopoldinia_pulchra	(Nypa_fruticans	Chamaedorea_seifrizii))))	Pseudophoenix_vinifera)	(((Orania_palindan	Sclerosperma_profizianum)	(Reinhardtia_gracilis	(Podococcus_barteri	Roystonea_regia)))	((Reinhardtia_simplex	(Reinhardtia_paiewonskiana	Reinhardtia_latisecta))	(Attalea_speciosa	((Elaeis_guineensis	Elaeis_oleifera)	Bactris_major))))))	Geonoma_undata)))))))	Kingia_australis);
(((Oenocarpus_bataua	Oenocarpus_minor)	(((Manicaria_saccifera	(Pelagodoxa_henryana	((((Orania_palindan	Sclerosperma_profizianum)	(Roystonea_regia	((Reinhardtia_gracilis	(Reinhardtia_simplex	(Reinhardtia_paiewonskiana	Reinhardtia_latisecta)))	(Attalea_speciosa	((Elaeis_guineensis	Elaeis_oleifera)	Bactris_major)))))	(((Iriartea_deltoidea	(Phoenix_dactylifera	(Sabal_domingensis	Serenoa_repens)))	(Podococcus_barteri	Pseudophoenix_vinifera))	(Nypa_fruticans	Chamaedorea_seifrizii)))	Geonoma_undata)))	((Dypsis_decaryi	(Dictyosperma_album	(Hydriastele_microspadix	((Burretiokentia_grandiflora	(Leopoldinia_pulchra	Veitchia_spiralis))	Kentiopsis_piersoniorum))))	Heterospathe_cagayanensis))	Prestoea_acuminata))	Kingia_australis);
(((Dypsis_decaryi	Heterospathe_cagayanensis)	((((Dictyosperma_album	Leopoldinia_pulchra)	((Burretiokentia_grandiflora	Kentiopsis_piersoniorum)	Veitchia_spiralis))	Hydriastele_microspadix)	((Prestoea_acuminata	(Oenocarpus_bataua	Oenocarpus_minor))	(Manicaria_saccifera	(Pelagodoxa_henryana	((((Geonoma_undata	Roystonea_regia)	(Orania_palindan	Sclerosperma_profizianum))	((Podococcus_barteri	Pseudophoenix_vinifera)	((Nypa_fruticans	Chamaedorea_seifrizii)	(Iriartea_deltoidea	(Sabal_domingensis	(Serenoa_repens	Phoenix_dactylifera))))))	((Reinhardtia_gracilis	(Reinhardtia_simplex	(Reinhardtia_paiewonskiana	Reinhardtia_latisecta)))	(Attalea_speciosa	((Elaeis_guineensis	Elaeis_oleifera)	Bactris_major)))))))))	Kingia_australis);
(((Dypsis_decaryi	Heterospathe_cagayanensis)	((Veitchia_spiralis	Hydriastele_microspadix)	(((Burretiokentia_grandiflora	(((Prestoea_acuminata	(Oenocarpus_bataua	Oenocarpus_minor))	Pelagodoxa_henryana)	((((Nypa_fruticans	(Leopoldinia_pulchra	Chamaedorea_seifrizii))	((Phoenix_dactylifera	(Sabal_domingensis	Serenoa_repens))	Geonoma_undata))	((Roystonea_regia	((Reinhardtia_simplex	(Reinhardtia_paiewonskiana	Reinhardtia_latisecta))	(Attalea_speciosa	(Reinhardtia_gracilis	((Elaeis_guineensis	Elaeis_oleifera)	Bactris_major)))))	((Iriartea_deltoidea	(Podococcus_barteri	Pseudophoenix_vinifera))	(Orania_palindan	Sclerosperma_profizianum))))	Manicaria_saccifera)))	Kentiopsis_piersoniorum)	Dictyosperma_album)))	Kingia_australis);
(((Roystonea_regia	(Orania_palindan	(Leopoldinia_pulchra	Sclerosperma_profizianum)))	(((Manicaria_saccifera	(((Dictyosperma_album	((Veitchia_spiralis	Kentiopsis_piersoniorum)	(Hydriastele_microspadix	(Dypsis_decaryi	Heterospathe_cagayanensis))))	Burretiokentia_grandiflora)	(Geonoma_undata	((Prestoea_acuminata	(Oenocarpus_bataua	Oenocarpus_minor))	Pelagodoxa_henryana))))	((Reinhardtia_simplex	(Reinhardtia_paiewonskiana	Reinhardtia_latisecta))	(Attalea_speciosa	(Reinhardtia_gracilis	((Elaeis_guineensis	Elaeis_oleifera)	Bactris_major)))))	((Iriartea_deltoidea	(((Serenoa_repens	Nypa_fruticans)	Chamaedorea_seifrizii)	(Phoenix_dactylifera	Sabal_domingensis)))	(Podococcus_barteri	Pseudophoenix_vinifera))))	Kingia_australis);
((Heterospathe_cagayanensis	(Dypsis_decaryi	(((Manicaria_saccifera	(Prestoea_acuminata	(Oenocarpus_bataua	Oenocarpus_minor)))	(Pelagodoxa_henryana	((((Serenoa_repens	(Phoenix_dactylifera	Sabal_domingensis))	Iriartea_deltoidea)	(Podococcus_barteri	Pseudophoenix_vinifera))	((Nypa_fruticans	Chamaedorea_seifrizii)	((Orania_palindan	Sclerosperma_profizianum)	(Geonoma_undata	(((Reinhardtia_simplex	(Reinhardtia_paiewonskiana	Reinhardtia_latisecta))	(Attalea_speciosa	((Elaeis_guineensis	(Reinhardtia_gracilis	Elaeis_oleifera))	Bactris_major)))	Roystonea_regia)))))))	((((Veitchia_spiralis	(Leopoldinia_pulchra	Burretiokentia_grandiflora))	Hydriastele_microspadix)	Dictyosperma_album)	Kentiopsis_piersoniorum))))	Kingia_australis);
(((Heterospathe_cagayanensis	Dypsis_decaryi)	(Hydriastele_microspadix	((Dictyosperma_album	(((Prestoea_acuminata	(Oenocarpus_bataua	Oenocarpus_minor))	(((Pseudophoenix_vinifera	(Iriartea_deltoidea	Leopoldinia_pulchra))	(((Roystonea_regia	(Chamaedorea_seifrizii	(((Serenoa_repens	Nypa_fruticans)	Sabal_domingensis)	Phoenix_dactylifera)))	(Podococcus_barteri	(Sclerosperma_profizianum	Orania_palindan)))	(((((Elaeis_guineensis	Elaeis_oleifera)	Bactris_major)	(Burretiokentia_grandiflora	Reinhardtia_gracilis))	Attalea_speciosa)	((Reinhardtia_paiewonskiana	Reinhardtia_latisecta)	Reinhardtia_simplex))))	(Pelagodoxa_henryana	Geonoma_undata)))	Manicaria_saccifera))	(Kentiopsis_piersoniorum	Veitchia_spiralis))))	Kingia_australis);
(((Heterospathe_cagayanensis	Dypsis_decaryi)	((Veitchia_spiralis	(Dictyosperma_album	(Kentiopsis_piersoniorum	((Manicaria_saccifera	(Prestoea_acuminata	(Oenocarpus_bataua	Oenocarpus_minor)))	((((((((Elaeis_guineensis	Elaeis_oleifera)	Bactris_major)	(Burretiokentia_grandiflora	Reinhardtia_gracilis))	Attalea_speciosa)	((Reinhardtia_paiewonskiana	Reinhardtia_latisecta)	Reinhardtia_simplex))	((Roystonea_regia	Orania_palindan)	(Podococcus_barteri	Sclerosperma_profizianum)))	((((Serenoa_repens	(Sabal_domingensis	Phoenix_dactylifera))	Iriartea_deltoidea)	(Nypa_fruticans	(Leopoldinia_pulchra	Chamaedorea_seifrizii)))	Pseudophoenix_vinifera))	(Pelagodoxa_henryana	Geonoma_undata))))))	Hydriastele_microspadix))	Kingia_australis);
(((Heterospathe_cagayanensis	Dypsis_decaryi)	(((Manicaria_saccifera	(Prestoea_acuminata	(Oenocarpus_bataua	Oenocarpus_minor)))	(Pelagodoxa_henryana	((((Pseudophoenix_vinifera	Podococcus_barteri)	(((Phoenix_dactylifera	(Serenoa_repens	Sabal_domingensis))	(Nypa_fruticans	Chamaedorea_seifrizii))	Iriartea_deltoidea))	((Roystonea_regia	(Orania_palindan	(Leopoldinia_pulchra	Sclerosperma_profizianum)))	((((Elaeis_guineensis	Elaeis_oleifera)	Bactris_major)	(Attalea_speciosa	(Burretiokentia_grandiflora	Reinhardtia_gracilis)))	((Reinhardtia_paiewonskiana	Reinhardtia_latisecta)	Reinhardtia_simplex))))	Geonoma_undata)))	(((Hydriastele_microspadix	Veitchia_spiralis)	Dictyosperma_album)	Kentiopsis_piersoniorum)))	Kingia_australis);
((Heterospathe_cagayanensis	(((Hydriastele_microspadix	Dictyosperma_album)	(((Manicaria_saccifera	(Prestoea_acuminata	(Oenocarpus_bataua	Oenocarpus_minor)))	(Pelagodoxa_henryana	((((((Phoenix_dactylifera	(Serenoa_repens	Sabal_domingensis))	(Nypa_fruticans	Chamaedorea_seifrizii))	(Iriartea_deltoidea	(Pseudophoenix_vinifera	Podococcus_barteri)))	(Orania_palindan	(Leopoldinia_pulchra	Sclerosperma_profizianum)))	(((((Burretiokentia_grandiflora	Reinhardtia_gracilis)	((Elaeis_guineensis	Elaeis_oleifera)	Bactris_major))	Attalea_speciosa)	((Reinhardtia_paiewonskiana	Reinhardtia_latisecta)	Reinhardtia_simplex))	Roystonea_regia))	Geonoma_undata)))	(Veitchia_spiralis	Kentiopsis_piersoniorum)))	Dypsis_decaryi))	Kingia_australis);
((Heterospathe_cagayanensis	((Hydriastele_microspadix	(((Veitchia_spiralis	Kentiopsis_piersoniorum)	(((Leopoldinia_pulchra	Manicaria_saccifera)	((((Pseudophoenix_vinifera	Podococcus_barteri)	(((Serenoa_repens	(Sabal_domingensis	Phoenix_dactylifera))	(Nypa_fruticans	Chamaedorea_seifrizii))	Iriartea_deltoidea))	((((((Elaeis_guineensis	Elaeis_oleifera)	Bactris_major)	Attalea_speciosa)	(Reinhardtia_gracilis	((Reinhardtia_paiewonskiana	Reinhardtia_latisecta)	Reinhardtia_simplex)))	Roystonea_regia)	(Orania_palindan	Sclerosperma_profizianum)))	(((Prestoea_acuminata	(Oenocarpus_bataua	Oenocarpus_minor))	Pelagodoxa_henryana)	Geonoma_undata)))	Burretiokentia_grandiflora))	Dictyosperma_album))	Dypsis_decaryi))	Kingia_australis);
(((Heterospathe_cagayanensis	Dypsis_decaryi)	((Dictyosperma_album	((Veitchia_spiralis	Kentiopsis_piersoniorum)	(Manicaria_saccifera	(((((((Burretiokentia_grandiflora	Reinhardtia_gracilis)	((Elaeis_guineensis	Elaeis_oleifera)	Bactris_major))	Attalea_speciosa)	((Reinhardtia_paiewonskiana	Reinhardtia_latisecta)	Reinhardtia_simplex))	(((((Sabal_domingensis	Phoenix_dactylifera)	(Leopoldinia_pulchra	(Serenoa_repens	(Nypa_fruticans	Chamaedorea_seifrizii))))	Iriartea_deltoidea)	(Pseudophoenix_vinifera	Podococcus_barteri))	((Sclerosperma_profizianum	Roystonea_regia)	Orania_palindan)))	(Pelagodoxa_henryana	Geonoma_undata))	(Prestoea_acuminata	(Oenocarpus_bataua	Oenocarpus_minor))))))	Hydriastele_microspadix))	Kingia_australis);
(((Heterospathe_cagayanensis	Dypsis_decaryi)	(((Dictyosperma_album	(Veitchia_spiralis	((((((((Serenoa_repens	(Sabal_domingensis	Phoenix_dactylifera))	(Nypa_fruticans	Chamaedorea_seifrizii))	Iriartea_deltoidea)	(Pseudophoenix_vinifera	Podococcus_barteri))	(((((Burretiokentia_grandiflora	Reinhardtia_gracilis)	((Elaeis_guineensis	Elaeis_oleifera)	Bactris_major))	Attalea_speciosa)	((Reinhardtia_paiewonskiana	Reinhardtia_latisecta)	Reinhardtia_simplex))	((Geonoma_undata	Roystonea_regia)	((Sclerosperma_profizianum	Orania_palindan)	Leopoldinia_pulchra))))	Pelagodoxa_henryana)	Manicaria_saccifera)	(Prestoea_acuminata	(Oenocarpus_bataua	Oenocarpus_minor)))))	Kentiopsis_piersoniorum)	Hydriastele_microspadix))	Kingia_australis);
((Heterospathe_cagayanensis	(((Dictyosperma_album	((Dypsis_decaryi	((Geonoma_undata	(((((Sabal_domingensis	Phoenix_dactylifera)	(Serenoa_repens	(Chamaedorea_seifrizii	Nypa_fruticans)))	(Iriartea_deltoidea	(Pseudophoenix_vinifera	Podococcus_barteri)))	((((((Elaeis_guineensis	Elaeis_oleifera)	Bactris_major)	Attalea_speciosa)	(Burretiokentia_grandiflora	Reinhardtia_gracilis))	((Reinhardtia_paiewonskiana	Reinhardtia_latisecta)	Reinhardtia_simplex))	(Roystonea_regia	((Sclerosperma_profizianum	Orania_palindan)	Leopoldinia_pulchra))))	Pelagodoxa_henryana))	(Manicaria_saccifera	((Oenocarpus_bataua	Oenocarpus_minor)	Prestoea_acuminata))))	Kentiopsis_piersoniorum))	Veitchia_spiralis)	Hydriastele_microspadix))	Kingia_australis);
((Heterospathe_cagayanensis	(((Leopoldinia_pulchra	(Manicaria_saccifera	((Oenocarpus_bataua	Oenocarpus_minor)	Prestoea_acuminata)))	((Geonoma_undata	(((((((Burretiokentia_grandiflora	Reinhardtia_gracilis)	((Elaeis_guineensis	Elaeis_oleifera)	Bactris_major))	Attalea_speciosa)	((Reinhardtia_paiewonskiana	Reinhardtia_latisecta)	Reinhardtia_simplex))	Roystonea_regia)	Orania_palindan)	((((Sclerosperma_profizianum	Iriartea_deltoidea)	(Pseudophoenix_vinifera	Podococcus_barteri))	(Serenoa_repens	(Sabal_domingensis	Phoenix_dactylifera)))	(Chamaedorea_seifrizii	Nypa_fruticans))))	Pelagodoxa_henryana))	(Kentiopsis_piersoniorum	((Dypsis_decaryi	(Veitchia_spiralis	Hydriastele_microspadix))	Dictyosperma_album))))	Kingia_australis);
(((Oenocarpus_bataua	Oenocarpus_minor)	(Prestoea_acuminata	(Pelagodoxa_henryana	(((Veitchia_spiralis	Kentiopsis_piersoniorum)	(Dictyosperma_album	(Hydriastele_microspadix	(Heterospathe_cagayanensis	Dypsis_decaryi))))	(((((Orania_palindan	Sclerosperma_profizianum)	Roystonea_regia)	(((Geonoma_undata	Iriartea_deltoidea)	(Pseudophoenix_vinifera	Podococcus_barteri))	(((Sabal_domingensis	Phoenix_dactylifera)	Serenoa_repens)	(Leopoldinia_pulchra	(Chamaedorea_seifrizii	Nypa_fruticans)))))	((((Elaeis_guineensis	Elaeis_oleifera)	Bactris_major)	((Burretiokentia_grandiflora	Reinhardtia_gracilis)	Attalea_speciosa))	((Reinhardtia_paiewonskiana	Reinhardtia_latisecta)	Reinhardtia_simplex)))	Manicaria_saccifera)))))	Kingia_australis);
(((Dypsis_decaryi	Heterospathe_cagayanensis)	(((Hydriastele_microspadix	(Kentiopsis_piersoniorum	Veitchia_spiralis))	Dictyosperma_album)	((Geonoma_undata	((Manicaria_saccifera	(Prestoea_acuminata	(Oenocarpus_bataua	Oenocarpus_minor)))	(((((((Elaeis_guineensis	Elaeis_oleifera)	(Reinhardtia_gracilis	Bactris_major))	Attalea_speciosa)	(Reinhardtia_simplex	(Reinhardtia_latisecta	Reinhardtia_paiewonskiana)))	((Orania_palindan	Podococcus_barteri)	(Sclerosperma_profizianum	Roystonea_regia)))	(((Serenoa_repens	(Phoenix_dactylifera	Sabal_domingensis))	(Nypa_fruticans	(Chamaedorea_seifrizii	Leopoldinia_pulchra)))	(Iriartea_deltoidea	Pseudophoenix_vinifera)))	Pelagodoxa_henryana)))	Burretiokentia_grandiflora)))	Kingia_australis);
(((((((Veitchia_spiralis	(Kentiopsis_piersoniorum	((Geonoma_undata	(Prestoea_acuminata	(Oenocarpus_bataua	Oenocarpus_minor)))	((((((Orania_palindan	Sclerosperma_profizianum)	(Podococcus_barteri	Roystonea_regia))	((((Elaeis_guineensis	Elaeis_oleifera)	Bactris_major)	Attalea_speciosa)	(Reinhardtia_gracilis	(Reinhardtia_simplex	(Reinhardtia_latisecta	Reinhardtia_paiewonskiana)))))	((Nypa_fruticans	(Chamaedorea_seifrizii	Leopoldinia_pulchra))	(Pseudophoenix_vinifera	(Iriartea_deltoidea	(Serenoa_repens	(Phoenix_dactylifera	Sabal_domingensis))))))	Pelagodoxa_henryana)	Manicaria_saccifera))))	Dypsis_decaryi)	Dictyosperma_album)	Hydriastele_microspadix)	Heterospathe_cagayanensis)	Burretiokentia_grandiflora)	Kingia_australis);
(((((((Geonoma_undata	((((((Elaeis_guineensis	(Reinhardtia_gracilis	Elaeis_oleifera))	Bactris_major)	Attalea_speciosa)	(Reinhardtia_simplex	(Reinhardtia_latisecta	Reinhardtia_paiewonskiana)))	(((Sabal_domingensis	(Serenoa_repens	Phoenix_dactylifera))	((Leopoldinia_pulchra	(Nypa_fruticans	Chamaedorea_seifrizii))	(Pseudophoenix_vinifera	Iriartea_deltoidea)))	((Orania_palindan	Sclerosperma_profizianum)	(Podococcus_barteri	Roystonea_regia))))	Pelagodoxa_henryana))	(Manicaria_saccifera	(Prestoea_acuminata	(Oenocarpus_bataua	Oenocarpus_minor))))	((Dictyosperma_album	(Veitchia_spiralis	Hydriastele_microspadix))	Kentiopsis_piersoniorum))	Dypsis_decaryi)	Heterospathe_cagayanensis)	Burretiokentia_grandiflora)	Kingia_australis);
((((((((Manicaria_saccifera	((Pelagodoxa_henryana	(Oenocarpus_bataua	Oenocarpus_minor))	((Prestoea_acuminata	Geonoma_undata)	(((Pseudophoenix_vinifera	Iriartea_deltoidea)	((Phoenix_dactylifera	(Sabal_domingensis	Serenoa_repens))	(Leopoldinia_pulchra	(Nypa_fruticans	Chamaedorea_seifrizii))))	(((Sclerosperma_profizianum	Orania_palindan)	Podococcus_barteri)	(Roystonea_regia	(((Elaeis_guineensis	Elaeis_oleifera)	(Bactris_major	Attalea_speciosa))	(Reinhardtia_gracilis	(Reinhardtia_simplex	(Reinhardtia_latisecta	Reinhardtia_paiewonskiana))))))))))	(Kentiopsis_piersoniorum	Veitchia_spiralis))	Dictyosperma_album)	Hydriastele_microspadix)	Dypsis_decaryi)	Heterospathe_cagayanensis)	Burretiokentia_grandiflora)	Kingia_australis);
((((((Sabal_domingensis	(Serenoa_repens	Phoenix_dactylifera))	Roystonea_regia)	((Sclerosperma_profizianum	Orania_palindan)	Podococcus_barteri))	(((Attalea_speciosa	((Elaeis_guineensis	Elaeis_oleifera)	Bactris_major))	(Reinhardtia_gracilis	(Reinhardtia_simplex	(Reinhardtia_latisecta	Reinhardtia_paiewonskiana))))	((Pseudophoenix_vinifera	(Geonoma_undata	Iriartea_deltoidea))	(Nypa_fruticans	Chamaedorea_seifrizii))))	(((Dictyosperma_album	((((Burretiokentia_grandiflora	Kentiopsis_piersoniorum)	Veitchia_spiralis)	Hydriastele_microspadix)	(Leopoldinia_pulchra	(Dypsis_decaryi	Heterospathe_cagayanensis))))	(Pelagodoxa_henryana	(Prestoea_acuminata	(Oenocarpus_bataua	Oenocarpus_minor))))	Manicaria_saccifera))	Kingia_australis);
(((Dypsis_decaryi	Heterospathe_cagayanensis)	((Veitchia_spiralis	Hydriastele_microspadix)	(((((Iriartea_deltoidea	(Pseudophoenix_vinifera	((Nypa_fruticans	Chamaedorea_seifrizii)	Geonoma_undata)))	((Pelagodoxa_henryana	((Serenoa_repens	(Phoenix_dactylifera	Sabal_domingensis))	Roystonea_regia))	(Leopoldinia_pulchra	(Sclerosperma_profizianum	(Orania_palindan	Podococcus_barteri)))))	(((Reinhardtia_gracilis	Burretiokentia_grandiflora)	(Attalea_speciosa	((Elaeis_guineensis	Elaeis_oleifera)	Bactris_major)))	(Reinhardtia_simplex	(Reinhardtia_latisecta	Reinhardtia_paiewonskiana))))	((Prestoea_acuminata	(Oenocarpus_bataua	Oenocarpus_minor))	Manicaria_saccifera))	(Kentiopsis_piersoniorum	Dictyosperma_album))))	Kingia_australis);
((Heterospathe_cagayanensis	((((Leopoldinia_pulchra	Dictyosperma_album)	(((Prestoea_acuminata	(Oenocarpus_bataua	Oenocarpus_minor))	(Manicaria_saccifera	((Geonoma_undata	Pelagodoxa_henryana)	((Pseudophoenix_vinifera	Iriartea_deltoidea)	((((Attalea_speciosa	((Elaeis_guineensis	Elaeis_oleifera)	Bactris_major))	(Reinhardtia_simplex	(Reinhardtia_latisecta	Reinhardtia_paiewonskiana)))	(Reinhardtia_gracilis	Burretiokentia_grandiflora))	(((((Nypa_fruticans	Chamaedorea_seifrizii)	Serenoa_repens)	(Phoenix_dactylifera	Sabal_domingensis))	Roystonea_regia)	(Sclerosperma_profizianum	(Orania_palindan	Podococcus_barteri))))))))	Dypsis_decaryi))	Kentiopsis_piersoniorum)	(Hydriastele_microspadix	Veitchia_spiralis)))	Kingia_australis);
(((Dypsis_decaryi	Heterospathe_cagayanensis)	((Kentiopsis_piersoniorum	((Hydriastele_microspadix	(Veitchia_spiralis	Leopoldinia_pulchra))	Dictyosperma_album))	((Prestoea_acuminata	(Oenocarpus_bataua	Oenocarpus_minor))	(Manicaria_saccifera	(((((Nypa_fruticans	Chamaedorea_seifrizii)	((Phoenix_dactylifera	Serenoa_repens)	Sabal_domingensis))	((Roystonea_regia	((Attalea_speciosa	((Elaeis_guineensis	Elaeis_oleifera)	((Reinhardtia_gracilis	Burretiokentia_grandiflora)	Bactris_major)))	(Reinhardtia_simplex	(Reinhardtia_latisecta	Reinhardtia_paiewonskiana))))	(Sclerosperma_profizianum	(Orania_palindan	Podococcus_barteri))))	Pelagodoxa_henryana)	(Pseudophoenix_vinifera	(Geonoma_undata	Iriartea_deltoidea)))))))	Kingia_australis);
(((Dypsis_decaryi	Heterospathe_cagayanensis)	(((Kentiopsis_piersoniorum	(Burretiokentia_grandiflora	Veitchia_spiralis))	(Dictyosperma_album	((Prestoea_acuminata	(Oenocarpus_bataua	Oenocarpus_minor))	(Manicaria_saccifera	(Pelagodoxa_henryana	((((Roystonea_regia	((Serenoa_repens	Sabal_domingensis)	Phoenix_dactylifera))	(Geonoma_undata	(Nypa_fruticans	(Leopoldinia_pulchra	Chamaedorea_seifrizii))))	((Sclerosperma_profizianum	(Orania_palindan	Podococcus_barteri))	((Attalea_speciosa	((Elaeis_guineensis	Elaeis_oleifera)	Bactris_major))	(Reinhardtia_gracilis	(Reinhardtia_simplex	(Reinhardtia_latisecta	Reinhardtia_paiewonskiana))))))	(Pseudophoenix_vinifera	Iriartea_deltoidea)))))))	Hydriastele_microspadix))	Kingia_australis);
(((Dypsis_decaryi	Heterospathe_cagayanensis)	(((Kentiopsis_piersoniorum	Dictyosperma_album)	((Burretiokentia_grandiflora	Veitchia_spiralis)	Hydriastele_microspadix))	(Manicaria_saccifera	(((((Sclerosperma_profizianum	Orania_palindan)	(Roystonea_regia	((Attalea_speciosa	((Elaeis_guineensis	Elaeis_oleifera)	Bactris_major))	(Reinhardtia_gracilis	(Reinhardtia_simplex	(Reinhardtia_latisecta	Reinhardtia_paiewonskiana))))))	(((Podococcus_barteri	Pseudophoenix_vinifera)	Iriartea_deltoidea)	((Leopoldinia_pulchra	(Nypa_fruticans	Chamaedorea_seifrizii))	((Serenoa_repens	Sabal_domingensis)	Phoenix_dactylifera))))	Geonoma_undata)	(Pelagodoxa_henryana	(Prestoea_acuminata	(Oenocarpus_bataua	Oenocarpus_minor)))))))	Kingia_australis);
((((((Pelagodoxa_henryana	(((((Burretiokentia_grandiflora	Reinhardtia_gracilis)	(Bactris_major	(Elaeis_guineensis	Elaeis_oleifera)))	Attalea_speciosa)	((Reinhardtia_paiewonskiana	Reinhardtia_latisecta)	Reinhardtia_simplex))	((((Leopoldinia_pulchra	Sclerosperma_profizianum)	Orania_palindan)	(Geonoma_undata	Roystonea_regia))	(((Iriartea_deltoidea	(Podococcus_barteri	Pseudophoenix_vinifera))	(Serenoa_repens	(Phoenix_dactylifera	Sabal_domingensis)))	(Nypa_fruticans	Chamaedorea_seifrizii)))))	Manicaria_saccifera)	(Prestoea_acuminata	(Oenocarpus_bataua	Oenocarpus_minor)))	(Kentiopsis_piersoniorum	(Dictyosperma_album	(Hydriastele_microspadix	Veitchia_spiralis))))	(Dypsis_decaryi	Heterospathe_cagayanensis))	Kingia_australis);
(((((Pelagodoxa_henryana	(Prestoea_acuminata	(Oenocarpus_bataua	Oenocarpus_minor)))	(Manicaria_saccifera	((Geonoma_undata	Iriartea_deltoidea)	((((Leopoldinia_pulchra	Sclerosperma_profizianum)	(Orania_palindan	Podococcus_barteri))	((Roystonea_regia	(((Attalea_speciosa	Bactris_major)	(Elaeis_guineensis	Elaeis_oleifera))	((Reinhardtia_paiewonskiana	Reinhardtia_latisecta)	Reinhardtia_simplex)))	((Phoenix_dactylifera	(Sabal_domingensis	Serenoa_repens))	(((Burretiokentia_grandiflora	Reinhardtia_gracilis)	Nypa_fruticans)	Chamaedorea_seifrizii))))	Pseudophoenix_vinifera))))	(Kentiopsis_piersoniorum	((Veitchia_spiralis	Hydriastele_microspadix)	Dictyosperma_album)))	(Dypsis_decaryi	Heterospathe_cagayanensis))	Kingia_australis);
(((((((Prestoea_acuminata	(Oenocarpus_bataua	Oenocarpus_minor))	(Manicaria_saccifera	(Pelagodoxa_henryana	(((Geonoma_undata	Iriartea_deltoidea)	Pseudophoenix_vinifera)	(((Sclerosperma_profizianum	(Orania_palindan	Podococcus_barteri))	(Roystonea_regia	(((Burretiokentia_grandiflora	Reinhardtia_gracilis)	(Attalea_speciosa	(Bactris_major	(Elaeis_guineensis	Elaeis_oleifera))))	((Reinhardtia_paiewonskiana	Reinhardtia_latisecta)	Reinhardtia_simplex))))	((Leopoldinia_pulchra	(Nypa_fruticans	Chamaedorea_seifrizii))	(Phoenix_dactylifera	(Sabal_domingensis	Serenoa_repens))))))))	(Veitchia_spiralis	Kentiopsis_piersoniorum))	Hydriastele_microspadix)	Dictyosperma_album)	(Dypsis_decaryi	Heterospathe_cagayanensis))	Kingia_australis);
((((((Dictyosperma_album	Hydriastele_microspadix)	Veitchia_spiralis)	Kentiopsis_piersoniorum)	(((Prestoea_acuminata	(Oenocarpus_bataua	Oenocarpus_minor))	Manicaria_saccifera)	(Pelagodoxa_henryana	((Iriartea_deltoidea	Pseudophoenix_vinifera)	(((Roystonea_regia	Geonoma_undata)	(((Serenoa_repens	Nypa_fruticans)	Chamaedorea_seifrizii)	(Phoenix_dactylifera	Sabal_domingensis)))	((Sclerosperma_profizianum	(Orania_palindan	Podococcus_barteri))	((Attalea_speciosa	((Burretiokentia_grandiflora	Reinhardtia_gracilis)	(Bactris_major	(Elaeis_guineensis	Elaeis_oleifera))))	((Reinhardtia_paiewonskiana	Reinhardtia_latisecta)	Reinhardtia_simplex))))))))	(Leopoldinia_pulchra	(Heterospathe_cagayanensis	Dypsis_decaryi)))	Kingia_australis);
(((((((Prestoea_acuminata	(Oenocarpus_bataua	Oenocarpus_minor))	(((Geonoma_undata	Pelagodoxa_henryana)	((((Podococcus_barteri	Pseudophoenix_vinifera)	(Iriartea_deltoidea	(Serenoa_repens	(Phoenix_dactylifera	Sabal_domingensis))))	(Nypa_fruticans	(Leopoldinia_pulchra	Chamaedorea_seifrizii)))	((Sclerosperma_profizianum	(Orania_palindan	Roystonea_regia))	(((Attalea_speciosa	(Bactris_major	(Elaeis_guineensis	Elaeis_oleifera)))	((Reinhardtia_paiewonskiana	Reinhardtia_latisecta)	Reinhardtia_simplex))	(Burretiokentia_grandiflora	Reinhardtia_gracilis)))))	Manicaria_saccifera))	Dictyosperma_album)	(Veitchia_spiralis	Kentiopsis_piersoniorum))	Hydriastele_microspadix)	(Heterospathe_cagayanensis	Dypsis_decaryi))	Kingia_australis);
((((((Prestoea_acuminata	(Oenocarpus_bataua	Oenocarpus_minor))	Manicaria_saccifera)	((Geonoma_undata	Pelagodoxa_henryana)	((Iriartea_deltoidea	Pseudophoenix_vinifera)	((((Podococcus_barteri	Sclerosperma_profizianum)	Orania_palindan)	(((Leopoldinia_pulchra	(Serenoa_repens	(Chamaedorea_seifrizii	Nypa_fruticans)))	(Sabal_domingensis	Phoenix_dactylifera))	Roystonea_regia))	((Attalea_speciosa	(Bactris_major	(((Burretiokentia_grandiflora	Reinhardtia_gracilis)	Elaeis_guineensis)	Elaeis_oleifera)))	((Reinhardtia_paiewonskiana	Reinhardtia_latisecta)	Reinhardtia_simplex))))))	(Dictyosperma_album	(Kentiopsis_piersoniorum	(Veitchia_spiralis	Hydriastele_microspadix))))	(Heterospathe_cagayanensis	Dypsis_decaryi))	Kingia_australis);
((Nypa_fruticans	((((Sabal_domingensis	Phoenix_dactylifera)	(Iriartea_deltoidea	((((Geonoma_undata	((Manicaria_saccifera	((Kentiopsis_piersoniorum	((Veitchia_spiralis	Hydriastele_microspadix)	Dictyosperma_album))	(Heterospathe_cagayanensis	Dypsis_decaryi)))	((Prestoea_acuminata	(Oenocarpus_bataua	Oenocarpus_minor))	Pelagodoxa_henryana)))	(Roystonea_regia	((Attalea_speciosa	((Bactris_major	(Elaeis_guineensis	Elaeis_oleifera))	(Burretiokentia_grandiflora	Reinhardtia_gracilis)))	((Reinhardtia_paiewonskiana	Reinhardtia_latisecta)	Reinhardtia_simplex))))	((Leopoldinia_pulchra	Sclerosperma_profizianum)	Orania_palindan))	(Podococcus_barteri	Pseudophoenix_vinifera))))	Serenoa_repens)	Chamaedorea_seifrizii))	Kingia_australis);
(((Heterospathe_cagayanensis	Dypsis_decaryi)	((Veitchia_spiralis	Hydriastele_microspadix)	((Leopoldinia_pulchra	Dictyosperma_album)	(Kentiopsis_piersoniorum	((((Prestoea_acuminata	(Oenocarpus_bataua	Oenocarpus_minor))	Manicaria_saccifera)	(Pelagodoxa_henryana	(((Roystonea_regia	(Podococcus_barteri	(Sclerosperma_profizianum	Orania_palindan)))	((Attalea_speciosa	((Bactris_major	(Elaeis_guineensis	Elaeis_oleifera))	(Burretiokentia_grandiflora	Reinhardtia_gracilis)))	((Reinhardtia_paiewonskiana	Reinhardtia_latisecta)	Reinhardtia_simplex)))	(((Chamaedorea_seifrizii	Nypa_fruticans)	(Serenoa_repens	(Sabal_domingensis	Phoenix_dactylifera)))	(Iriartea_deltoidea	Pseudophoenix_vinifera)))))	Geonoma_undata)))))	Kingia_australis);
(((Oenocarpus_bataua	Oenocarpus_minor)	((Manicaria_saccifera	(((Geonoma_undata	Pelagodoxa_henryana)	((((((((Burretiokentia_grandiflora	Reinhardtia_gracilis)	Bactris_major)	Attalea_speciosa)	(Elaeis_guineensis	Elaeis_oleifera))	((Reinhardtia_paiewonskiana	Reinhardtia_latisecta)	Reinhardtia_simplex))	Roystonea_regia)	(Leopoldinia_pulchra	(Sclerosperma_profizianum	Orania_palindan)))	((Podococcus_barteri	Pseudophoenix_vinifera)	(((Chamaedorea_seifrizii	Nypa_fruticans)	(Phoenix_dactylifera	(Serenoa_repens	Sabal_domingensis)))	Iriartea_deltoidea))))	((Heterospathe_cagayanensis	Dypsis_decaryi)	(Kentiopsis_piersoniorum	(Dictyosperma_album	(Veitchia_spiralis	Hydriastele_microspadix))))))	Prestoea_acuminata))	Kingia_australis);
((Heterospathe_cagayanensis	(Dypsis_decaryi	((Hydriastele_microspadix	Veitchia_spiralis)	((Kentiopsis_piersoniorum	((Prestoea_acuminata	(Oenocarpus_bataua	Oenocarpus_minor))	(((((Leopoldinia_pulchra	(Chamaedorea_seifrizii	Nypa_fruticans))	(Pelagodoxa_henryana	Geonoma_undata))	(((((Reinhardtia_paiewonskiana	Reinhardtia_latisecta)	Reinhardtia_simplex)	Roystonea_regia)	((Attalea_speciosa	(Bactris_major	(Elaeis_guineensis	Elaeis_oleifera)))	(Burretiokentia_grandiflora	Reinhardtia_gracilis)))	(Sclerosperma_profizianum	Orania_palindan)))	(((Podococcus_barteri	Pseudophoenix_vinifera)	Iriartea_deltoidea)	(Sabal_domingensis	(Phoenix_dactylifera	Serenoa_repens))))	Manicaria_saccifera)))	Dictyosperma_album))))	Kingia_australis);
((Leopoldinia_pulchra	(Dictyosperma_album	(((Prestoea_acuminata	(Oenocarpus_bataua	Oenocarpus_minor))	((Manicaria_saccifera	(((Orania_palindan	Sclerosperma_profizianum)	((((Attalea_speciosa	((Elaeis_oleifera	Elaeis_guineensis)	Bactris_major))	Burretiokentia_grandiflora)	(Reinhardtia_gracilis	(Reinhardtia_simplex	(Reinhardtia_latisecta	Reinhardtia_paiewonskiana))))	Roystonea_regia))	((Pseudophoenix_vinifera	Podococcus_barteri)	(Iriartea_deltoidea	((Chamaedorea_seifrizii	Nypa_fruticans)	(Serenoa_repens	(Sabal_domingensis	Phoenix_dactylifera)))))))	(Pelagodoxa_henryana	Geonoma_undata)))	((Kentiopsis_piersoniorum	Veitchia_spiralis)	(Hydriastele_microspadix	(Heterospathe_cagayanensis	Dypsis_decaryi))))))	Kingia_australis);
(((Oenocarpus_bataua	Oenocarpus_minor)	(((Geonoma_undata	((((((Kentiopsis_piersoniorum	Veitchia_spiralis)	(Hydriastele_microspadix	(Heterospathe_cagayanensis	Dypsis_decaryi)))	Dictyosperma_album)	Leopoldinia_pulchra)	Manicaria_saccifera)	(((Serenoa_repens	(Sabal_domingensis	Phoenix_dactylifera))	((((Orania_palindan	Sclerosperma_profizianum)	Roystonea_regia)	((Attalea_speciosa	((Elaeis_oleifera	Elaeis_guineensis)	Bactris_major))	((Burretiokentia_grandiflora	Reinhardtia_gracilis)	(Reinhardtia_simplex	(Reinhardtia_latisecta	Reinhardtia_paiewonskiana)))))	(Chamaedorea_seifrizii	Nypa_fruticans)))	((Pseudophoenix_vinifera	Podococcus_barteri)	Iriartea_deltoidea))))	Pelagodoxa_henryana)	Prestoea_acuminata))	Kingia_australis);
(((Heterospathe_cagayanensis	Dypsis_decaryi)	(((Kentiopsis_piersoniorum	Hydriastele_microspadix)	(Dictyosperma_album	Veitchia_spiralis))	(((Prestoea_acuminata	(Oenocarpus_bataua	Oenocarpus_minor))	Manicaria_saccifera)	((((Leopoldinia_pulchra	(Chamaedorea_seifrizii	Nypa_fruticans))	(Pseudophoenix_vinifera	Iriartea_deltoidea))	((((Podococcus_barteri	Orania_palindan)	Sclerosperma_profizianum)	((Serenoa_repens	(Sabal_domingensis	Phoenix_dactylifera))	Roystonea_regia))	((Attalea_speciosa	((Elaeis_oleifera	Elaeis_guineensis)	Bactris_major))	((Burretiokentia_grandiflora	Reinhardtia_gracilis)	(Reinhardtia_simplex	(Reinhardtia_latisecta	Reinhardtia_paiewonskiana))))))	(Geonoma_undata	Pelagodoxa_henryana)))))	Kingia_australis);
(((Heterospathe_cagayanensis	Dypsis_decaryi)	((((((Prestoea_acuminata	(Oenocarpus_bataua	Oenocarpus_minor))	Manicaria_saccifera)	((((Attalea_speciosa	((Burretiokentia_grandiflora	Reinhardtia_gracilis)	((Elaeis_oleifera	Elaeis_guineensis)	Bactris_major)))	(Reinhardtia_simplex	(Reinhardtia_latisecta	Reinhardtia_paiewonskiana)))	((((Chamaedorea_seifrizii	Nypa_fruticans)	(Serenoa_repens	(Sabal_domingensis	Phoenix_dactylifera)))	(Geonoma_undata	Roystonea_regia))	((Orania_palindan	(Leopoldinia_pulchra	(Sclerosperma_profizianum	Iriartea_deltoidea)))	(Podococcus_barteri	Pseudophoenix_vinifera))))	Pelagodoxa_henryana))	(Veitchia_spiralis	Kentiopsis_piersoniorum))	Dictyosperma_album)	Hydriastele_microspadix))	Kingia_australis);
(((Heterospathe_cagayanensis	Dypsis_decaryi)	((((Kentiopsis_piersoniorum	((((Prestoea_acuminata	(Oenocarpus_bataua	Oenocarpus_minor))	Manicaria_saccifera)	Pelagodoxa_henryana)	(((Phoenix_dactylifera	(Sabal_domingensis	Serenoa_repens))	(Pseudophoenix_vinifera	((Geonoma_undata	Iriartea_deltoidea)	((Leopoldinia_pulchra	Chamaedorea_seifrizii)	Nypa_fruticans))))	(((Roystonea_regia	Orania_palindan)	(Podococcus_barteri	Sclerosperma_profizianum))	((Attalea_speciosa	((Burretiokentia_grandiflora	Reinhardtia_gracilis)	(Bactris_major	(Elaeis_oleifera	Elaeis_guineensis))))	(Reinhardtia_simplex	(Reinhardtia_latisecta	Reinhardtia_paiewonskiana)))))))	Dictyosperma_album)	Veitchia_spiralis)	Hydriastele_microspadix))	Kingia_australis);
(((Heterospathe_cagayanensis	Dypsis_decaryi)	((Hydriastele_microspadix	((Kentiopsis_piersoniorum	Veitchia_spiralis)	(((Prestoea_acuminata	((((Serenoa_repens	(Phoenix_dactylifera	Sabal_domingensis))	((Chamaedorea_seifrizii	Nypa_fruticans)	(Iriartea_deltoidea	(Podococcus_barteri	Pseudophoenix_vinifera))))	(Roystonea_regia	(Orania_palindan	Sclerosperma_profizianum)))	((Attalea_speciosa	(((Burretiokentia_grandiflora	Reinhardtia_gracilis)	Bactris_major)	(Elaeis_oleifera	Elaeis_guineensis)))	(Reinhardtia_simplex	(Reinhardtia_latisecta	Reinhardtia_paiewonskiana)))))	((Pelagodoxa_henryana	(Oenocarpus_bataua	Oenocarpus_minor))	Geonoma_undata))	(Leopoldinia_pulchra	Manicaria_saccifera))))	Dictyosperma_album))	Kingia_australis);
(((Heterospathe_cagayanensis	Dypsis_decaryi)	(((Manicaria_saccifera	(Prestoea_acuminata	(Oenocarpus_bataua	Oenocarpus_minor)))	(Pelagodoxa_henryana	((((Geonoma_undata	Roystonea_regia)	((Serenoa_repens	(Phoenix_dactylifera	Sabal_domingensis))	(Leopoldinia_pulchra	(Chamaedorea_seifrizii	Nypa_fruticans))))	((((Attalea_speciosa	(Bactris_major	(Elaeis_oleifera	Elaeis_guineensis)))	(Reinhardtia_simplex	(Reinhardtia_latisecta	Reinhardtia_paiewonskiana)))	(Burretiokentia_grandiflora	Reinhardtia_gracilis))	Orania_palindan))	((Podococcus_barteri	Pseudophoenix_vinifera)	(Sclerosperma_profizianum	Iriartea_deltoidea)))))	((Hydriastele_microspadix	(Kentiopsis_piersoniorum	Veitchia_spiralis))	Dictyosperma_album)))	Kingia_australis);
((Heterospathe_cagayanensis	((((Manicaria_saccifera	(Prestoea_acuminata	(Oenocarpus_bataua	Oenocarpus_minor)))	((Geonoma_undata	Pelagodoxa_henryana)	((Roystonea_regia	((Pseudophoenix_vinifera	Iriartea_deltoidea)	((Phoenix_dactylifera	(Sabal_domingensis	Serenoa_repens))	(Chamaedorea_seifrizii	Nypa_fruticans))))	((Podococcus_barteri	(Orania_palindan	(Leopoldinia_pulchra	Sclerosperma_profizianum)))	(((Elaeis_oleifera	Elaeis_guineensis)	(Attalea_speciosa	Bactris_major))	(Reinhardtia_simplex	((Burretiokentia_grandiflora	Reinhardtia_gracilis)	(Reinhardtia_latisecta	Reinhardtia_paiewonskiana))))))))	((Hydriastele_microspadix	(Kentiopsis_piersoniorum	Veitchia_spiralis))	Dictyosperma_album))	Dypsis_decaryi))	Kingia_australis);
(((Heterospathe_cagayanensis	Dypsis_decaryi)	((Hydriastele_microspadix	((((Manicaria_saccifera	(Oenocarpus_bataua	Oenocarpus_minor))	(Pelagodoxa_henryana	(((Pseudophoenix_vinifera	Iriartea_deltoidea)	((Phoenix_dactylifera	Sabal_domingensis)	(Leopoldinia_pulchra	(Serenoa_repens	(Chamaedorea_seifrizii	Nypa_fruticans)))))	((((((Elaeis_oleifera	Elaeis_guineensis)	Bactris_major)	Attalea_speciosa)	Burretiokentia_grandiflora)	((Reinhardtia_simplex	(Reinhardtia_latisecta	Reinhardtia_paiewonskiana))	Reinhardtia_gracilis))	(Orania_palindan	(Podococcus_barteri	(Sclerosperma_profizianum	Roystonea_regia)))))))	(Prestoea_acuminata	Geonoma_undata))	(Kentiopsis_piersoniorum	Veitchia_spiralis)))	Dictyosperma_album))	Kingia_australis);
(((Heterospathe_cagayanensis	Dypsis_decaryi)	((Veitchia_spiralis	Hydriastele_microspadix)	(((Leopoldinia_pulchra	Dictyosperma_album)	((Manicaria_saccifera	(Prestoea_acuminata	(Oenocarpus_bataua	Oenocarpus_minor)))	(Pelagodoxa_henryana	(((((Serenoa_repens	(Chamaedorea_seifrizii	Nypa_fruticans))	Geonoma_undata)	Pseudophoenix_vinifera)	Iriartea_deltoidea)	((((((Burretiokentia_grandiflora	Reinhardtia_gracilis)	((Elaeis_oleifera	Elaeis_guineensis)	Bactris_major))	Attalea_speciosa)	(Reinhardtia_simplex	(Reinhardtia_latisecta	Reinhardtia_paiewonskiana)))	((Podococcus_barteri	(Orania_palindan	Sclerosperma_profizianum))	Roystonea_regia))	(Sabal_domingensis	Phoenix_dactylifera))))))	Kentiopsis_piersoniorum)))	Kingia_australis);
(((Heterospathe_cagayanensis	Dypsis_decaryi)	(((Manicaria_saccifera	(Prestoea_acuminata	(Oenocarpus_minor	Oenocarpus_bataua)))	((((((Attalea_speciosa	((Elaeis_oleifera	Elaeis_guineensis)	((Burretiokentia_grandiflora	Reinhardtia_gracilis)	Bactris_major)))	((Reinhardtia_latisecta	Reinhardtia_paiewonskiana)	Reinhardtia_simplex))	Roystonea_regia)	(Sclerosperma_profizianum	(Podococcus_barteri	Orania_palindan)))	(((Leopoldinia_pulchra	(Serenoa_repens	(Chamaedorea_seifrizii	Nypa_fruticans)))	(Iriartea_deltoidea	(Phoenix_dactylifera	Sabal_domingensis)))	Pseudophoenix_vinifera))	(Geonoma_undata	Pelagodoxa_henryana)))	(Kentiopsis_piersoniorum	((Veitchia_spiralis	Hydriastele_microspadix)	Dictyosperma_album))))	Kingia_australis);
((((((((Oenocarpus_minor	Oenocarpus_bataua)	Prestoea_acuminata)	((Dictyosperma_album	((Veitchia_spiralis	Hydriastele_microspadix)	(Heterospathe_cagayanensis	Dypsis_decaryi)))	Kentiopsis_piersoniorum))	Manicaria_saccifera)	Pelagodoxa_henryana)	(Nypa_fruticans	(Leopoldinia_pulchra	Chamaedorea_seifrizii)))	((((Attalea_speciosa	(((Elaeis_oleifera	Elaeis_guineensis)	Bactris_major)	(Burretiokentia_grandiflora	Reinhardtia_gracilis)))	((Reinhardtia_latisecta	Reinhardtia_paiewonskiana)	Reinhardtia_simplex))	((Roystonea_regia	(Serenoa_repens	(Phoenix_dactylifera	Sabal_domingensis)))	(Sclerosperma_profizianum	(Podococcus_barteri	Orania_palindan))))	((Geonoma_undata	Iriartea_deltoidea)	Pseudophoenix_vinifera)))	Kingia_australis);
((Heterospathe_cagayanensis	((((Dictyosperma_album	Kentiopsis_piersoniorum)	(Manicaria_saccifera	(((Geonoma_undata	Pelagodoxa_henryana)	((((Phoenix_dactylifera	(Sabal_domingensis	Serenoa_repens))	((Nypa_fruticans	(Leopoldinia_pulchra	Chamaedorea_seifrizii))	Iriartea_deltoidea))	Pseudophoenix_vinifera)	(((Attalea_speciosa	(((Elaeis_oleifera	Elaeis_guineensis)	Bactris_major)	(Burretiokentia_grandiflora	Reinhardtia_gracilis)))	((Reinhardtia_latisecta	Reinhardtia_paiewonskiana)	Reinhardtia_simplex))	((Sclerosperma_profizianum	Orania_palindan)	(Podococcus_barteri	Roystonea_regia)))))	((Oenocarpus_minor	Oenocarpus_bataua)	Prestoea_acuminata))))	(Veitchia_spiralis	Hydriastele_microspadix))	Dypsis_decaryi))	Kingia_australis);
((Nypa_fruticans	((Leopoldinia_pulchra	Chamaedorea_seifrizii)	((Iriartea_deltoidea	((Serenoa_repens	(Phoenix_dactylifera	Sabal_domingensis))	(Podococcus_barteri	Pseudophoenix_vinifera)))	(((Sclerosperma_profizianum	Orania_palindan)	(((Attalea_speciosa	((Elaeis_oleifera	Elaeis_guineensis)	((Burretiokentia_grandiflora	Reinhardtia_gracilis)	Bactris_major)))	((Reinhardtia_latisecta	Reinhardtia_paiewonskiana)	Reinhardtia_simplex))	Roystonea_regia))	((Manicaria_saccifera	(((Oenocarpus_minor	Oenocarpus_bataua)	Prestoea_acuminata)	(((Kentiopsis_piersoniorum	Veitchia_spiralis)	(Hydriastele_microspadix	Dictyosperma_album))	(Heterospathe_cagayanensis	Dypsis_decaryi))))	(Geonoma_undata	Pelagodoxa_henryana))))))	Kingia_australis);
((Heterospathe_cagayanensis	(Dypsis_decaryi	(((((((Roystonea_regia	(Nypa_fruticans	((Leopoldinia_pulchra	Chamaedorea_seifrizii)	(Phoenix_dactylifera	(Sabal_domingensis	Serenoa_repens)))))	(((Podococcus_barteri	Pseudophoenix_vinifera)	(Sclerosperma_profizianum	Orania_palindan))	((Attalea_speciosa	(((Elaeis_oleifera	Elaeis_guineensis)	Bactris_major)	(Burretiokentia_grandiflora	Reinhardtia_gracilis)))	((Reinhardtia_latisecta	Reinhardtia_paiewonskiana)	Reinhardtia_simplex))))	(Iriartea_deltoidea	Geonoma_undata))	Pelagodoxa_henryana)	Manicaria_saccifera)	((Oenocarpus_minor	Oenocarpus_bataua)	Prestoea_acuminata))	(Kentiopsis_piersoniorum	((Veitchia_spiralis	Hydriastele_microspadix)	Dictyosperma_album)))))	Kingia_australis);
((Heterospathe_cagayanensis	(Dypsis_decaryi	(((((((Phoenix_dactylifera	(Sabal_domingensis	Serenoa_repens))	((Chamaedorea_seifrizii	Nypa_fruticans)	Leopoldinia_pulchra))	(((Podococcus_barteri	Pseudophoenix_vinifera)	((Sclerosperma_profizianum	Orania_palindan)	Iriartea_deltoidea))	(Roystonea_regia	((((Elaeis_oleifera	Elaeis_guineensis)	(Attalea_speciosa	Bactris_major))	(Burretiokentia_grandiflora	Reinhardtia_gracilis))	((Reinhardtia_latisecta	Reinhardtia_paiewonskiana)	Reinhardtia_simplex)))))	Pelagodoxa_henryana)	(Manicaria_saccifera	((Oenocarpus_minor	Oenocarpus_bataua)	Prestoea_acuminata)))	Geonoma_undata)	(Kentiopsis_piersoniorum	((Veitchia_spiralis	Hydriastele_microspadix)	Dictyosperma_album)))))	Kingia_australis);
((Heterospathe_cagayanensis	(Dypsis_decaryi	((Dictyosperma_album	(Kentiopsis_piersoniorum	((Manicaria_saccifera	((((Iriartea_deltoidea	(Podococcus_barteri	Pseudophoenix_vinifera))	((Serenoa_repens	(Phoenix_dactylifera	Sabal_domingensis))	((Chamaedorea_seifrizii	Nypa_fruticans)	Leopoldinia_pulchra)))	((((((Burretiokentia_grandiflora	Bactris_major)	(Elaeis_oleifera	Elaeis_guineensis))	Attalea_speciosa)	(((Reinhardtia_latisecta	Reinhardtia_paiewonskiana)	Reinhardtia_simplex)	Reinhardtia_gracilis))	Orania_palindan)	(Sclerosperma_profizianum	Roystonea_regia)))	Geonoma_undata))	(Pelagodoxa_henryana	((Oenocarpus_minor	Oenocarpus_bataua)	Prestoea_acuminata)))))	(Hydriastele_microspadix	Veitchia_spiralis))))	Kingia_australis);
(((Heterospathe_cagayanensis	Dypsis_decaryi)	((Dictyosperma_album	(Kentiopsis_piersoniorum	((Manicaria_saccifera	((Oenocarpus_minor	Oenocarpus_bataua)	Prestoea_acuminata))	((Pelagodoxa_henryana	(((((Iriartea_deltoidea	(Sabal_domingensis	(Serenoa_repens	Phoenix_dactylifera)))	((Leopoldinia_pulchra	Chamaedorea_seifrizii)	Nypa_fruticans))	(Podococcus_barteri	Pseudophoenix_vinifera))	(Orania_palindan	Sclerosperma_profizianum))	((((Bactris_major	(Elaeis_oleifera	Elaeis_guineensis))	Attalea_speciosa)	(((Reinhardtia_latisecta	Reinhardtia_paiewonskiana)	Reinhardtia_simplex)	(Burretiokentia_grandiflora	Reinhardtia_gracilis)))	Roystonea_regia)))	Geonoma_undata))))	(Hydriastele_microspadix	Veitchia_spiralis)))	Kingia_australis);
(((Heterospathe_cagayanensis	Dypsis_decaryi)	(((Manicaria_saccifera	((Oenocarpus_minor	Oenocarpus_bataua)	Prestoea_acuminata))	((Pelagodoxa_henryana	Geonoma_undata)	(((((Leopoldinia_pulchra	Chamaedorea_seifrizii)	Iriartea_deltoidea)	((Serenoa_repens	(Phoenix_dactylifera	Sabal_domingensis))	Nypa_fruticans))	Pseudophoenix_vinifera)	(((((Bactris_major	(Elaeis_oleifera	Elaeis_guineensis))	Attalea_speciosa)	(((Reinhardtia_latisecta	Reinhardtia_paiewonskiana)	Reinhardtia_simplex)	Reinhardtia_gracilis))	Roystonea_regia)	((Podococcus_barteri	Orania_palindan)	Sclerosperma_profizianum)))))	(Kentiopsis_piersoniorum	(Dictyosperma_album	(Hydriastele_microspadix	(Burretiokentia_grandiflora	Veitchia_spiralis))))))	Kingia_australis);
((Nypa_fruticans	((((Leopoldinia_pulchra	((Pelagodoxa_henryana	(Geonoma_undata	Pseudophoenix_vinifera))	(((((Bactris_major	(Elaeis_oleifera	Elaeis_guineensis))	Attalea_speciosa)	(((Reinhardtia_latisecta	Reinhardtia_paiewonskiana)	Reinhardtia_simplex)	Reinhardtia_gracilis))	(Prestoea_acuminata	((Podococcus_barteri	Orania_palindan)	(Roystonea_regia	Sclerosperma_profizianum))))	(((((Veitchia_spiralis	Kentiopsis_piersoniorum)	(Dictyosperma_album	Hydriastele_microspadix))	(Heterospathe_cagayanensis	Dypsis_decaryi))	Burretiokentia_grandiflora)	(Manicaria_saccifera	(Oenocarpus_minor	Oenocarpus_bataua))))))	Iriartea_deltoidea)	(Phoenix_dactylifera	(Sabal_domingensis	Serenoa_repens)))	Chamaedorea_seifrizii))	Kingia_australis);
((((((((Chamaedorea_seifrizii	Nypa_fruticans)	(Iriartea_deltoidea	Pseudophoenix_vinifera))	((((Bactris_major	(Elaeis_oleifera	Elaeis_guineensis))	((Burretiokentia_grandiflora	Reinhardtia_gracilis)	Attalea_speciosa))	(Reinhardtia_simplex	(Reinhardtia_latisecta	Reinhardtia_paiewonskiana)))	(((Phoenix_dactylifera	Sabal_domingensis)	Serenoa_repens)	(Roystonea_regia	((Podococcus_barteri	Orania_palindan)	Sclerosperma_profizianum)))))	Pelagodoxa_henryana)	Geonoma_undata)	(Manicaria_saccifera	(Prestoea_acuminata	(Oenocarpus_bataua	Oenocarpus_minor))))	((Kentiopsis_piersoniorum	(Dictyosperma_album	((Dypsis_decaryi	Heterospathe_cagayanensis)	Hydriastele_microspadix)))	(Leopoldinia_pulchra	Veitchia_spiralis)))	Kingia_australis);
((((Hydriastele_microspadix	((Leopoldinia_pulchra	Veitchia_spiralis)	((Kentiopsis_piersoniorum	((((((Iriartea_deltoidea	(Pseudophoenix_vinifera	(Roystonea_regia	Geonoma_undata)))	((Sclerosperma_profizianum	Podococcus_barteri)	(Orania_palindan	((Chamaedorea_seifrizii	Nypa_fruticans)	((Phoenix_dactylifera	Sabal_domingensis)	Serenoa_repens)))))	(((Bactris_major	((Reinhardtia_gracilis	Elaeis_oleifera)	Elaeis_guineensis))	Attalea_speciosa)	(Reinhardtia_simplex	(Reinhardtia_latisecta	Reinhardtia_paiewonskiana))))	Pelagodoxa_henryana)	Manicaria_saccifera)	(Prestoea_acuminata	(Oenocarpus_bataua	Oenocarpus_minor))))	Dictyosperma_album)))	(Heterospathe_cagayanensis	Dypsis_decaryi))	Burretiokentia_grandiflora)	Kingia_australis);
(((((Hydriastele_microspadix	((Veitchia_spiralis	((((((((Orania_palindan	Sclerosperma_profizianum)	Podococcus_barteri)	(Roystonea_regia	(((Bactris_major	((Reinhardtia_gracilis	Elaeis_oleifera)	Elaeis_guineensis))	Attalea_speciosa)	(Reinhardtia_simplex	(Reinhardtia_latisecta	Reinhardtia_paiewonskiana)))))	Geonoma_undata)	(((Chamaedorea_seifrizii	Nypa_fruticans)	(Phoenix_dactylifera	(Sabal_domingensis	Serenoa_repens)))	(Pseudophoenix_vinifera	Iriartea_deltoidea)))	Pelagodoxa_henryana)	(Leopoldinia_pulchra	Manicaria_saccifera))	(Prestoea_acuminata	(Oenocarpus_bataua	Oenocarpus_minor))))	Kentiopsis_piersoniorum))	Dictyosperma_album)	(Heterospathe_cagayanensis	Dypsis_decaryi))	Burretiokentia_grandiflora)	Kingia_australis);
(((Hydriastele_microspadix	(((Dictyosperma_album	Kentiopsis_piersoniorum)	(((((((Bactris_major	(Elaeis_oleifera	Elaeis_guineensis))	Attalea_speciosa)	(Reinhardtia_simplex	(Reinhardtia_gracilis	(Reinhardtia_latisecta	Reinhardtia_paiewonskiana))))	(((Iriartea_deltoidea	((Serenoa_repens	(Phoenix_dactylifera	Sabal_domingensis))	(Chamaedorea_seifrizii	Nypa_fruticans)))	(Sclerosperma_profizianum	Pseudophoenix_vinifera))	((Podococcus_barteri	Roystonea_regia)	Orania_palindan)))	Geonoma_undata)	Manicaria_saccifera)	(Pelagodoxa_henryana	(Prestoea_acuminata	(Oenocarpus_bataua	Oenocarpus_minor)))))	(Leopoldinia_pulchra	(Burretiokentia_grandiflora	Veitchia_spiralis))))	(Heterospathe_cagayanensis	Dypsis_decaryi))	Kingia_australis);
((Nypa_fruticans	(((Iriartea_deltoidea	(((((Sclerosperma_profizianum	Roystonea_regia)	(Orania_palindan	Podococcus_barteri))	(((Bactris_major	((Reinhardtia_gracilis	Elaeis_oleifera)	Elaeis_guineensis))	Attalea_speciosa)	((Reinhardtia_paiewonskiana	Reinhardtia_latisecta)	Reinhardtia_simplex)))	(((Geonoma_undata	Pelagodoxa_henryana)	(Manicaria_saccifera	(Prestoea_acuminata	(Oenocarpus_bataua	Oenocarpus_minor))))	((((((Heterospathe_cagayanensis	Dypsis_decaryi)	Hydriastele_microspadix)	Dictyosperma_album)	(Kentiopsis_piersoniorum	Veitchia_spiralis))	Burretiokentia_grandiflora)	Leopoldinia_pulchra)))	(Sabal_domingensis	(Serenoa_repens	Phoenix_dactylifera))))	Pseudophoenix_vinifera)	Chamaedorea_seifrizii))	Kingia_australis);
((Nypa_fruticans	(Serenoa_repens	((Phoenix_dactylifera	Sabal_domingensis)	(Chamaedorea_seifrizii	(((((((Bactris_major	(Elaeis_oleifera	Elaeis_guineensis))	Attalea_speciosa)	((Burretiokentia_grandiflora	Reinhardtia_gracilis)	((Reinhardtia_paiewonskiana	Reinhardtia_latisecta)	Reinhardtia_simplex)))	((Sclerosperma_profizianum	Orania_palindan)	(Podococcus_barteri	Roystonea_regia)))	((Pelagodoxa_henryana	(((Prestoea_acuminata	(Oenocarpus_bataua	Oenocarpus_minor))	((Dictyosperma_album	((Heterospathe_cagayanensis	Dypsis_decaryi)	(Hydriastele_microspadix	(Leopoldinia_pulchra	Veitchia_spiralis))))	Kentiopsis_piersoniorum))	Manicaria_saccifera))	Geonoma_undata))	Pseudophoenix_vinifera)	Iriartea_deltoidea)))))	Kingia_australis);
(((Heterospathe_cagayanensis	Dypsis_decaryi)	(Hydriastele_microspadix	(((Kentiopsis_piersoniorum	((Manicaria_saccifera	((Geonoma_undata	((Burretiokentia_grandiflora	Reinhardtia_gracilis)	Pelagodoxa_henryana))	((((((Sabal_domingensis	(Phoenix_dactylifera	Serenoa_repens))	Iriartea_deltoidea)	(Podococcus_barteri	Pseudophoenix_vinifera))	(Leopoldinia_pulchra	(Nypa_fruticans	Chamaedorea_seifrizii)))	((Sclerosperma_profizianum	Orania_palindan)	Roystonea_regia))	(((Bactris_major	(Elaeis_oleifera	Elaeis_guineensis))	Attalea_speciosa)	((Reinhardtia_paiewonskiana	Reinhardtia_latisecta)	Reinhardtia_simplex)))))	(Prestoea_acuminata	(Oenocarpus_bataua	Oenocarpus_minor))))	Dictyosperma_album)	Veitchia_spiralis)))	Kingia_australis);
(((Heterospathe_cagayanensis	Dypsis_decaryi)	((Dictyosperma_album	((Veitchia_spiralis	Kentiopsis_piersoniorum)	((Manicaria_saccifera	((Geonoma_undata	Pelagodoxa_henryana)	((Pseudophoenix_vinifera	(((Leopoldinia_pulchra	(Nypa_fruticans	Chamaedorea_seifrizii))	(Phoenix_dactylifera	(Serenoa_repens	Sabal_domingensis)))	Iriartea_deltoidea))	(((Podococcus_barteri	Orania_palindan)	(Roystonea_regia	Sclerosperma_profizianum))	((((Burretiokentia_grandiflora	Reinhardtia_gracilis)	(Bactris_major	(Elaeis_oleifera	Elaeis_guineensis)))	Attalea_speciosa)	((Reinhardtia_paiewonskiana	Reinhardtia_latisecta)	Reinhardtia_simplex))))))	(Prestoea_acuminata	(Oenocarpus_bataua	Oenocarpus_minor)))))	Hydriastele_microspadix))	Kingia_australis);
(((Oenocarpus_bataua	Oenocarpus_minor)	((((Pelagodoxa_henryana	(((((((((Burretiokentia_grandiflora	Reinhardtia_gracilis)	Bactris_major)	(Elaeis_oleifera	Elaeis_guineensis))	Attalea_speciosa)	((Reinhardtia_paiewonskiana	Reinhardtia_latisecta)	Reinhardtia_simplex))	Roystonea_regia)	(Orania_palindan	Sclerosperma_profizianum))	(((Leopoldinia_pulchra	(Nypa_fruticans	Chamaedorea_seifrizii))	(Phoenix_dactylifera	(Serenoa_repens	Sabal_domingensis)))	(Iriartea_deltoidea	(Podococcus_barteri	Pseudophoenix_vinifera))))	Geonoma_undata))	(((Hydriastele_microspadix	(Heterospathe_cagayanensis	Dypsis_decaryi))	Dictyosperma_album)	(Veitchia_spiralis	Kentiopsis_piersoniorum)))	Manicaria_saccifera)	Prestoea_acuminata))	Kingia_australis);
(((Oenocarpus_bataua	Oenocarpus_minor)	((((Heterospathe_cagayanensis	Dypsis_decaryi)	(((Burretiokentia_grandiflora	Veitchia_spiralis)	Kentiopsis_piersoniorum)	(Dictyosperma_album	Hydriastele_microspadix)))	((Pelagodoxa_henryana	((((Iriartea_deltoidea	(Podococcus_barteri	Pseudophoenix_vinifera))	(Sclerosperma_profizianum	Orania_palindan))	(((Bactris_major	(Elaeis_oleifera	Elaeis_guineensis))	Attalea_speciosa)	(Reinhardtia_gracilis	((Reinhardtia_paiewonskiana	Reinhardtia_latisecta)	Reinhardtia_simplex))))	(Geonoma_undata	((Leopoldinia_pulchra	(Nypa_fruticans	Chamaedorea_seifrizii))	(Roystonea_regia	(Serenoa_repens	(Sabal_domingensis	Phoenix_dactylifera)))))))	Manicaria_saccifera))	Prestoea_acuminata))	Kingia_australis);
(((Dypsis_decaryi	Heterospathe_cagayanensis)	((Kentiopsis_piersoniorum	(((Veitchia_spiralis	Leopoldinia_pulchra)	Hydriastele_microspadix)	Dictyosperma_album))	((Manicaria_saccifera	(Prestoea_acuminata	(Oenocarpus_minor	Oenocarpus_bataua)))	((((((Podococcus_barteri	((Serenoa_repens	(Sabal_domingensis	Phoenix_dactylifera))	Roystonea_regia))	(Orania_palindan	Sclerosperma_profizianum))	((((Burretiokentia_grandiflora	Reinhardtia_gracilis)	((Elaeis_guineensis	Elaeis_oleifera)	Bactris_major))	Attalea_speciosa)	((Reinhardtia_paiewonskiana	Reinhardtia_latisecta)	Reinhardtia_simplex)))	((Pseudophoenix_vinifera	Iriartea_deltoidea)	(Chamaedorea_seifrizii	Nypa_fruticans)))	Geonoma_undata)	Pelagodoxa_henryana))))	Kingia_australis);
((((((Manicaria_saccifera	((((((Serenoa_repens	(Sabal_domingensis	Phoenix_dactylifera))	Roystonea_regia)	((Orania_palindan	Sclerosperma_profizianum)	Podococcus_barteri))	(((((Elaeis_guineensis	Elaeis_oleifera)	Bactris_major)	Attalea_speciosa)	(Burretiokentia_grandiflora	Reinhardtia_gracilis))	((Reinhardtia_paiewonskiana	Reinhardtia_latisecta)	Reinhardtia_simplex)))	((((Chamaedorea_seifrizii	Nypa_fruticans)	Geonoma_undata)	Pseudophoenix_vinifera)	Iriartea_deltoidea))	Pelagodoxa_henryana))	((Veitchia_spiralis	Kentiopsis_piersoniorum)	((Leopoldinia_pulchra	Dictyosperma_album)	(Hydriastele_microspadix	(Dypsis_decaryi	Heterospathe_cagayanensis)))))	Prestoea_acuminata)	Oenocarpus_minor)	Oenocarpus_bataua)	Kingia_australis);
(((Dypsis_decaryi	Heterospathe_cagayanensis)	(((Dictyosperma_album	(((Prestoea_acuminata	(Oenocarpus_minor	Oenocarpus_bataua))	(Manicaria_saccifera	((((Iriartea_deltoidea	Pseudophoenix_vinifera)	((Leopoldinia_pulchra	(Chamaedorea_seifrizii	Nypa_fruticans))	(Serenoa_repens	(Sabal_domingensis	Phoenix_dactylifera))))	(((Sclerosperma_profizianum	(Podococcus_barteri	Orania_palindan))	Roystonea_regia)	(((Reinhardtia_paiewonskiana	Reinhardtia_latisecta)	Reinhardtia_simplex)	((((Burretiokentia_grandiflora	Reinhardtia_gracilis)	(Elaeis_guineensis	Elaeis_oleifera))	Bactris_major)	Attalea_speciosa))))	(Geonoma_undata	Pelagodoxa_henryana))))	Kentiopsis_piersoniorum))	Veitchia_spiralis)	Hydriastele_microspadix))	Kingia_australis);
(((Dypsis_decaryi	Heterospathe_cagayanensis)	(((Dictyosperma_album	((((Prestoea_acuminata	(Oenocarpus_minor	Oenocarpus_bataua))	Manicaria_saccifera)	(((Geonoma_undata	((Phoenix_dactylifera	(Serenoa_repens	Sabal_domingensis))	((Iriartea_deltoidea	(Podococcus_barteri	Pseudophoenix_vinifera))	(Leopoldinia_pulchra	(Chamaedorea_seifrizii	Nypa_fruticans)))))	(((Orania_palindan	Sclerosperma_profizianum)	Roystonea_regia)	(((Reinhardtia_paiewonskiana	Reinhardtia_latisecta)	Reinhardtia_simplex)	((((Burretiokentia_grandiflora	Reinhardtia_gracilis)	(Elaeis_guineensis	Elaeis_oleifera))	Bactris_major)	Attalea_speciosa))))	Pelagodoxa_henryana))	Kentiopsis_piersoniorum))	Veitchia_spiralis)	Hydriastele_microspadix))	Kingia_australis);
((Heterospathe_cagayanensis	((Dictyosperma_album	((Dypsis_decaryi	(((Pelagodoxa_henryana	(Prestoea_acuminata	(Oenocarpus_minor	Oenocarpus_bataua)))	((((Phoenix_dactylifera	(Serenoa_repens	Sabal_domingensis))	(((Podococcus_barteri	Pseudophoenix_vinifera)	(Leopoldinia_pulchra	(Chamaedorea_seifrizii	Nypa_fruticans)))	(Sclerosperma_profizianum	Iriartea_deltoidea)))	(Orania_palindan	(Roystonea_regia	((Reinhardtia_gracilis	((Reinhardtia_paiewonskiana	Reinhardtia_latisecta)	Reinhardtia_simplex))	(((Elaeis_guineensis	Elaeis_oleifera)	Bactris_major)	Attalea_speciosa)))))	Manicaria_saccifera))	Geonoma_undata))	(Burretiokentia_grandiflora	Kentiopsis_piersoniorum)))	(Veitchia_spiralis	Hydriastele_microspadix)))	Kingia_australis);
(((Dypsis_decaryi	Heterospathe_cagayanensis)	((Dictyosperma_album	(Kentiopsis_piersoniorum	(((Prestoea_acuminata	(Oenocarpus_minor	Oenocarpus_bataua))	(Manicaria_saccifera	Leopoldinia_pulchra))	((((Iriartea_deltoidea	(Sabal_domingensis	(Phoenix_dactylifera	Serenoa_repens)))	(Podococcus_barteri	Pseudophoenix_vinifera))	((Chamaedorea_seifrizii	Nypa_fruticans)	(((Reinhardtia_gracilis	((Reinhardtia_paiewonskiana	Reinhardtia_latisecta)	Reinhardtia_simplex))	((Elaeis_guineensis	Elaeis_oleifera)	(Bactris_major	Attalea_speciosa)))	(Roystonea_regia	(Sclerosperma_profizianum	Orania_palindan)))))	(Geonoma_undata	Pelagodoxa_henryana)))))	((Burretiokentia_grandiflora	Veitchia_spiralis)	Hydriastele_microspadix)))	Kingia_australis);
((Heterospathe_cagayanensis	((((Dictyosperma_album	(Kentiopsis_piersoniorum	(((Prestoea_acuminata	(Oenocarpus_minor	Oenocarpus_bataua))	Manicaria_saccifera)	(Leopoldinia_pulchra	(((((Podococcus_barteri	Sclerosperma_profizianum)	Orania_palindan)	((((Reinhardtia_paiewonskiana	Reinhardtia_latisecta)	Reinhardtia_simplex)	(Attalea_speciosa	((Bactris_major	(Elaeis_guineensis	Elaeis_oleifera))	Reinhardtia_gracilis)))	Roystonea_regia))	((Iriartea_deltoidea	((Chamaedorea_seifrizii	Nypa_fruticans)	(Sabal_domingensis	(Phoenix_dactylifera	Serenoa_repens))))	Pseudophoenix_vinifera))	(Geonoma_undata	Pelagodoxa_henryana))))))	Dypsis_decaryi)	Hydriastele_microspadix)	(Burretiokentia_grandiflora	Veitchia_spiralis)))	Kingia_australis);
(((Dypsis_decaryi	Heterospathe_cagayanensis)	((((Hydriastele_microspadix	Veitchia_spiralis)	(Leopoldinia_pulchra	Dictyosperma_album))	(Burretiokentia_grandiflora	Kentiopsis_piersoniorum))	(((Prestoea_acuminata	(Oenocarpus_minor	Oenocarpus_bataua))	Manicaria_saccifera)	(Pelagodoxa_henryana	(Geonoma_undata	(Iriartea_deltoidea	(((((Reinhardtia_paiewonskiana	Reinhardtia_latisecta)	Reinhardtia_simplex)	((Elaeis_guineensis	(Reinhardtia_gracilis	Elaeis_oleifera))	(Attalea_speciosa	Bactris_major)))	((Sclerosperma_profizianum	(Orania_palindan	Podococcus_barteri))	(Roystonea_regia	(((Chamaedorea_seifrizii	Nypa_fruticans)	(Sabal_domingensis	Serenoa_repens))	Phoenix_dactylifera))))	Pseudophoenix_vinifera)))))))	Kingia_australis);
(((Oenocarpus_minor	Oenocarpus_bataua)	((((((((Reinhardtia_gracilis	((Reinhardtia_paiewonskiana	Reinhardtia_latisecta)	Reinhardtia_simplex))	(Attalea_speciosa	(Bactris_major	(Elaeis_guineensis	Elaeis_oleifera))))	(Roystonea_regia	(Sclerosperma_profizianum	(Orania_palindan	Podococcus_barteri))))	(Geonoma_undata	(((Chamaedorea_seifrizii	Nypa_fruticans)	((Sabal_domingensis	Serenoa_repens)	Phoenix_dactylifera))	(Iriartea_deltoidea	Pseudophoenix_vinifera))))	Pelagodoxa_henryana)	Manicaria_saccifera)	((Dictyosperma_album	(((Burretiokentia_grandiflora	Veitchia_spiralis)	Kentiopsis_piersoniorum)	Hydriastele_microspadix))	(Dypsis_decaryi	(Leopoldinia_pulchra	Heterospathe_cagayanensis))))	Prestoea_acuminata))	Kingia_australis);
((((Leopoldinia_pulchra	((((Kentiopsis_piersoniorum	((Prestoea_acuminata	(Oenocarpus_minor	Oenocarpus_bataua))	(((Geonoma_undata	(((Chamaedorea_seifrizii	Nypa_fruticans)	((Iriartea_deltoidea	((Phoenix_dactylifera	Serenoa_repens)	Sabal_domingensis))	(Podococcus_barteri	Pseudophoenix_vinifera)))	(((Sclerosperma_profizianum	Orania_palindan)	Roystonea_regia)	((Reinhardtia_gracilis	((Reinhardtia_paiewonskiana	Reinhardtia_latisecta)	Reinhardtia_simplex))	(Attalea_speciosa	(Bactris_major	(Elaeis_guineensis	Elaeis_oleifera)))))))	Pelagodoxa_henryana)	Manicaria_saccifera)))	Dictyosperma_album)	(Veitchia_spiralis	Hydriastele_microspadix))	Dypsis_decaryi))	Heterospathe_cagayanensis)	Burretiokentia_grandiflora)	Kingia_australis);
(((Dypsis_decaryi	Heterospathe_cagayanensis)	(((Kentiopsis_piersoniorum	Dictyosperma_album)	((((Oenocarpus_bataua	Oenocarpus_minor)	Prestoea_acuminata)	Manicaria_saccifera)	(((Pseudophoenix_vinifera	((((Attalea_speciosa	((Elaeis_guineensis	(Elaeis_oleifera	Burretiokentia_grandiflora))	Bactris_major))	(Reinhardtia_gracilis	((Reinhardtia_latisecta	Reinhardtia_paiewonskiana)	Reinhardtia_simplex)))	Roystonea_regia)	((Orania_palindan	Podococcus_barteri)	Sclerosperma_profizianum)))	(Iriartea_deltoidea	((Phoenix_dactylifera	(Serenoa_repens	Sabal_domingensis))	(Nypa_fruticans	Chamaedorea_seifrizii))))	(Geonoma_undata	Pelagodoxa_henryana))))	(Hydriastele_microspadix	(Leopoldinia_pulchra	Veitchia_spiralis))))	Kingia_australis);
(((Dypsis_decaryi	Heterospathe_cagayanensis)	(((((Oenocarpus_bataua	Oenocarpus_minor)	Prestoea_acuminata)	Manicaria_saccifera)	(((Orania_palindan	((Podococcus_barteri	Roystonea_regia)	((Attalea_speciosa	((Elaeis_guineensis	Elaeis_oleifera)	Bactris_major))	((Burretiokentia_grandiflora	Reinhardtia_gracilis)	((Reinhardtia_latisecta	Reinhardtia_paiewonskiana)	Reinhardtia_simplex)))))	((Leopoldinia_pulchra	Sclerosperma_profizianum)	((Pseudophoenix_vinifera	Iriartea_deltoidea)	((Phoenix_dactylifera	(Serenoa_repens	Sabal_domingensis))	(Nypa_fruticans	Chamaedorea_seifrizii)))))	(Geonoma_undata	Pelagodoxa_henryana)))	((Kentiopsis_piersoniorum	Dictyosperma_album)	(Hydriastele_microspadix	Veitchia_spiralis))))	Kingia_australis);
((Heterospathe_cagayanensis	(Hydriastele_microspadix	(Dypsis_decaryi	((Veitchia_spiralis	Kentiopsis_piersoniorum)	((((Oenocarpus_bataua	Oenocarpus_minor)	Prestoea_acuminata)	(Manicaria_saccifera	(((((((Elaeis_guineensis	Elaeis_oleifera)	Bactris_major)	Attalea_speciosa)	((Reinhardtia_latisecta	Reinhardtia_paiewonskiana)	Reinhardtia_simplex))	(Burretiokentia_grandiflora	Reinhardtia_gracilis))	((Roystonea_regia	(((Phoenix_dactylifera	(Serenoa_repens	Sabal_domingensis))	(Nypa_fruticans	Chamaedorea_seifrizii))	(Pseudophoenix_vinifera	Iriartea_deltoidea)))	((Podococcus_barteri	Orania_palindan)	(Leopoldinia_pulchra	Sclerosperma_profizianum))))	(Geonoma_undata	Pelagodoxa_henryana))))	Dictyosperma_album)))))	Kingia_australis);
(((Oenocarpus_bataua	Oenocarpus_minor)	(Prestoea_acuminata	((Manicaria_saccifera	((((((Burretiokentia_grandiflora	Reinhardtia_gracilis)	((Elaeis_guineensis	Elaeis_oleifera)	Bactris_major))	Attalea_speciosa)	((Reinhardtia_latisecta	Reinhardtia_paiewonskiana)	Reinhardtia_simplex))	(((Podococcus_barteri	Pseudophoenix_vinifera)	(Iriartea_deltoidea	((Phoenix_dactylifera	Sabal_domingensis)	(Serenoa_repens	(Nypa_fruticans	Chamaedorea_seifrizii)))))	((Orania_palindan	Sclerosperma_profizianum)	Roystonea_regia)))	(Geonoma_undata	Pelagodoxa_henryana)))	((Heterospathe_cagayanensis	Dypsis_decaryi)	(Kentiopsis_piersoniorum	((Leopoldinia_pulchra	Veitchia_spiralis)	(Dictyosperma_album	Hydriastele_microspadix)))))))	Kingia_australis);
((Orania_palindan	(((((Geonoma_undata	Pelagodoxa_henryana)	((((Leopoldinia_pulchra	Veitchia_spiralis)	((Hydriastele_microspadix	((Heterospathe_cagayanensis	Dypsis_decaryi)	Dictyosperma_album))	Kentiopsis_piersoniorum))	((Oenocarpus_bataua	Oenocarpus_minor)	Prestoea_acuminata))	Manicaria_saccifera))	((((Elaeis_guineensis	Elaeis_oleifera)	((Burretiokentia_grandiflora	Reinhardtia_gracilis)	Bactris_major))	Attalea_speciosa)	((Reinhardtia_latisecta	Reinhardtia_paiewonskiana)	Reinhardtia_simplex)))	(((Nypa_fruticans	Chamaedorea_seifrizii)	(Phoenix_dactylifera	(Sabal_domingensis	Serenoa_repens)))	((Podococcus_barteri	Pseudophoenix_vinifera)	Iriartea_deltoidea)))	(Sclerosperma_profizianum	Roystonea_regia)))	Kingia_australis);
((Nypa_fruticans	(Chamaedorea_seifrizii	(((Pseudophoenix_vinifera	Iriartea_deltoidea)	((Sabal_domingensis	(Serenoa_repens	Phoenix_dactylifera))	(((Pelagodoxa_henryana	(((Veitchia_spiralis	((Hydriastele_microspadix	((Heterospathe_cagayanensis	Dypsis_decaryi)	Dictyosperma_album))	Kentiopsis_piersoniorum))	((Oenocarpus_bataua	Oenocarpus_minor)	Prestoea_acuminata))	Manicaria_saccifera))	Geonoma_undata)	((((((Elaeis_guineensis	Elaeis_oleifera)	Bactris_major)	Attalea_speciosa)	(Burretiokentia_grandiflora	Reinhardtia_gracilis))	((Reinhardtia_latisecta	Reinhardtia_paiewonskiana)	Reinhardtia_simplex))	((Podococcus_barteri	(Sclerosperma_profizianum	Orania_palindan))	Roystonea_regia)))))	Leopoldinia_pulchra)))	Kingia_australis);
(((Heterospathe_cagayanensis	Dypsis_decaryi)	((((Kentiopsis_piersoniorum	Veitchia_spiralis)	(((Geonoma_undata	(Pelagodoxa_henryana	((Oenocarpus_bataua	Oenocarpus_minor)	Prestoea_acuminata)))	((((((Elaeis_guineensis	Elaeis_oleifera)	((Burretiokentia_grandiflora	Reinhardtia_gracilis)	Bactris_major))	Attalea_speciosa)	((Reinhardtia_latisecta	Reinhardtia_paiewonskiana)	Reinhardtia_simplex))	((Podococcus_barteri	(Sclerosperma_profizianum	Orania_palindan))	Roystonea_regia))	(((Leopoldinia_pulchra	Chamaedorea_seifrizii)	(Pseudophoenix_vinifera	Iriartea_deltoidea))	(Nypa_fruticans	(Sabal_domingensis	(Serenoa_repens	Phoenix_dactylifera))))))	Manicaria_saccifera))	Dictyosperma_album)	Hydriastele_microspadix))	Kingia_australis);
((Nypa_fruticans	(Chamaedorea_seifrizii	(((((Geonoma_undata	((((Oenocarpus_bataua	Oenocarpus_minor)	Prestoea_acuminata)	Manicaria_saccifera)	((Dictyosperma_album	((Heterospathe_cagayanensis	Dypsis_decaryi)	(Veitchia_spiralis	Hydriastele_microspadix)))	Kentiopsis_piersoniorum)))	Pelagodoxa_henryana)	(((((Elaeis_guineensis	Elaeis_oleifera)	((Burretiokentia_grandiflora	Reinhardtia_gracilis)	Bactris_major))	Attalea_speciosa)	((Reinhardtia_latisecta	Reinhardtia_paiewonskiana)	Reinhardtia_simplex))	((Sclerosperma_profizianum	Orania_palindan)	(Roystonea_regia	Podococcus_barteri))))	((Iriartea_deltoidea	(Sabal_domingensis	(Serenoa_repens	Phoenix_dactylifera)))	Pseudophoenix_vinifera))	Leopoldinia_pulchra)))	Kingia_australis);
((((Manicaria_saccifera	(((Dictyosperma_album	((Heterospathe_cagayanensis	Dypsis_decaryi)	Hydriastele_microspadix))	(((Burretiokentia_grandiflora	Reinhardtia_gracilis)	Veitchia_spiralis)	Kentiopsis_piersoniorum))	((Oenocarpus_bataua	Oenocarpus_minor)	Prestoea_acuminata)))	Pelagodoxa_henryana)	(((Phoenix_dactylifera	(Sabal_domingensis	Serenoa_repens))	((Pseudophoenix_vinifera	(Geonoma_undata	Iriartea_deltoidea))	(Leopoldinia_pulchra	(Nypa_fruticans	Chamaedorea_seifrizii))))	(((((Elaeis_guineensis	Elaeis_oleifera)	Bactris_major)	Attalea_speciosa)	((Reinhardtia_latisecta	Reinhardtia_paiewonskiana)	Reinhardtia_simplex))	(Roystonea_regia	(Sclerosperma_profizianum	(Podococcus_barteri	Orania_palindan))))))	Kingia_australis);
(((Heterospathe_cagayanensis	Dypsis_decaryi)	((Hydriastele_microspadix	(((Kentiopsis_piersoniorum	((((((Pseudophoenix_vinifera	Iriartea_deltoidea)	((Serenoa_repens	(Nypa_fruticans	(Chamaedorea_seifrizii	Leopoldinia_pulchra)))	(Sabal_domingensis	Phoenix_dactylifera)))	((Reinhardtia_gracilis	((((Elaeis_guineensis	Elaeis_oleifera)	Bactris_major)	Attalea_speciosa)	((Reinhardtia_latisecta	Reinhardtia_paiewonskiana)	Reinhardtia_simplex)))	(Roystonea_regia	(Sclerosperma_profizianum	(Podococcus_barteri	Orania_palindan)))))	Geonoma_undata)	Manicaria_saccifera)	(Pelagodoxa_henryana	((Oenocarpus_bataua	Oenocarpus_minor)	Prestoea_acuminata))))	Dictyosperma_album)	Veitchia_spiralis))	Burretiokentia_grandiflora))	Kingia_australis);
(((Heterospathe_cagayanensis	Dypsis_decaryi)	(((Prestoea_acuminata	(Oenocarpus_minor	Oenocarpus_bataua))	((Leopoldinia_pulchra	Manicaria_saccifera)	((((((Chamaedorea_seifrizii	(Nypa_fruticans	Serenoa_repens))	(Sabal_domingensis	Phoenix_dactylifera))	(Iriartea_deltoidea	Pseudophoenix_vinifera))	Geonoma_undata)	(((Podococcus_barteri	Roystonea_regia)	(Orania_palindan	Sclerosperma_profizianum))	((Attalea_speciosa	(Bactris_major	(Elaeis_guineensis	Elaeis_oleifera)))	((Reinhardtia_paiewonskiana	Reinhardtia_latisecta)	Reinhardtia_simplex))))	Pelagodoxa_henryana)))	((Dictyosperma_album	(((Burretiokentia_grandiflora	Reinhardtia_gracilis)	Veitchia_spiralis)	Kentiopsis_piersoniorum))	Hydriastele_microspadix)))	Kingia_australis);
(((Heterospathe_cagayanensis	Dypsis_decaryi)	((((Dictyosperma_album	((Manicaria_saccifera	((Prestoea_acuminata	(Oenocarpus_minor	Oenocarpus_bataua))	((((Iriartea_deltoidea	((Nypa_fruticans	((Serenoa_repens	Sabal_domingensis)	Phoenix_dactylifera))	(Leopoldinia_pulchra	Chamaedorea_seifrizii)))	(Podococcus_barteri	Pseudophoenix_vinifera))	((Orania_palindan	Sclerosperma_profizianum)	(((Attalea_speciosa	(Bactris_major	(Elaeis_guineensis	Elaeis_oleifera)))	(Reinhardtia_gracilis	(Reinhardtia_latisecta	(Reinhardtia_simplex	Reinhardtia_paiewonskiana))))	Roystonea_regia)))	Pelagodoxa_henryana)))	Geonoma_undata))	Kentiopsis_piersoniorum)	(Burretiokentia_grandiflora	Veitchia_spiralis))	Hydriastele_microspadix))	Kingia_australis);
(((Heterospathe_cagayanensis	Dypsis_decaryi)	(Dictyosperma_album	((((Burretiokentia_grandiflora	Veitchia_spiralis)	Kentiopsis_piersoniorum)	Hydriastele_microspadix)	((Prestoea_acuminata	(Oenocarpus_minor	Oenocarpus_bataua))	(((Geonoma_undata	((((Leopoldinia_pulchra	Chamaedorea_seifrizii)	(Iriartea_deltoidea	(Serenoa_repens	(Sabal_domingensis	Phoenix_dactylifera))))	(Nypa_fruticans	Pseudophoenix_vinifera))	(((Attalea_speciosa	(Bactris_major	(Elaeis_guineensis	Elaeis_oleifera)))	((Reinhardtia_simplex	(Reinhardtia_paiewonskiana	Reinhardtia_latisecta))	Reinhardtia_gracilis))	(Roystonea_regia	(Sclerosperma_profizianum	(Podococcus_barteri	Orania_palindan))))))	Pelagodoxa_henryana)	Manicaria_saccifera)))))	Kingia_australis);
(((((Attalea_speciosa	(Bactris_major	(Elaeis_guineensis	Elaeis_oleifera)))	((Reinhardtia_simplex	(Reinhardtia_paiewonskiana	Reinhardtia_latisecta))	(Burretiokentia_grandiflora	Reinhardtia_gracilis)))	((Geonoma_undata	Roystonea_regia)	((Sclerosperma_profizianum	Orania_palindan)	((Iriartea_deltoidea	(Serenoa_repens	(Sabal_domingensis	Phoenix_dactylifera)))	((Podococcus_barteri	Pseudophoenix_vinifera)	(Nypa_fruticans	(Leopoldinia_pulchra	Chamaedorea_seifrizii)))))))	((((Heterospathe_cagayanensis	Dypsis_decaryi)	(((Hydriastele_microspadix	Veitchia_spiralis)	Dictyosperma_album)	Kentiopsis_piersoniorum))	Manicaria_saccifera)	(Pelagodoxa_henryana	(Prestoea_acuminata	(Oenocarpus_minor	Oenocarpus_bataua)))))	Kingia_australis);
((Orania_palindan	(((((Attalea_speciosa	(Bactris_major	(((Burretiokentia_grandiflora	Reinhardtia_gracilis)	Elaeis_guineensis)	Elaeis_oleifera)))	(Reinhardtia_simplex	(Reinhardtia_paiewonskiana	Reinhardtia_latisecta)))	Roystonea_regia)	(((Manicaria_saccifera	((Prestoea_acuminata	(Oenocarpus_minor	Oenocarpus_bataua))	((Dictyosperma_album	((Hydriastele_microspadix	Veitchia_spiralis)	(Heterospathe_cagayanensis	Dypsis_decaryi)))	Kentiopsis_piersoniorum)))	(Geonoma_undata	Pelagodoxa_henryana))	(((Sabal_domingensis	Phoenix_dactylifera)	((Serenoa_repens	Nypa_fruticans)	(Leopoldinia_pulchra	Chamaedorea_seifrizii)))	(Iriartea_deltoidea	(Podococcus_barteri	Pseudophoenix_vinifera)))))	Sclerosperma_profizianum))	Kingia_australis);
((((Leopoldinia_pulchra	Sclerosperma_profizianum)	Orania_palindan)	(Roystonea_regia	(((Attalea_speciosa	((Bactris_major	(Elaeis_guineensis	Elaeis_oleifera))	Reinhardtia_gracilis))	(Reinhardtia_simplex	(Reinhardtia_paiewonskiana	Reinhardtia_latisecta)))	((Pelagodoxa_henryana	(((Burretiokentia_grandiflora	((Heterospathe_cagayanensis	Dypsis_decaryi)	((Dictyosperma_album	(Kentiopsis_piersoniorum	Veitchia_spiralis))	Hydriastele_microspadix)))	(Manicaria_saccifera	(Prestoea_acuminata	(Oenocarpus_minor	Oenocarpus_bataua))))	Geonoma_undata))	((Iriartea_deltoidea	((Nypa_fruticans	Chamaedorea_seifrizii)	(Serenoa_repens	(Sabal_domingensis	Phoenix_dactylifera))))	(Podococcus_barteri	Pseudophoenix_vinifera))))))	Kingia_australis);
((Heterospathe_cagayanensis	(Dypsis_decaryi	(Hydriastele_microspadix	((((Leopoldinia_pulchra	Dictyosperma_album)	((Prestoea_acuminata	(Oenocarpus_minor	Oenocarpus_bataua))	(Manicaria_saccifera	(Pelagodoxa_henryana	(Geonoma_undata	((((Nypa_fruticans	Chamaedorea_seifrizii)	(Sabal_domingensis	(Serenoa_repens	Phoenix_dactylifera)))	(Pseudophoenix_vinifera	Iriartea_deltoidea))	(((Sclerosperma_profizianum	Orania_palindan)	(Podococcus_barteri	Roystonea_regia))	(((Elaeis_guineensis	Elaeis_oleifera)	(Attalea_speciosa	Bactris_major))	(Reinhardtia_gracilis	(Reinhardtia_simplex	(Reinhardtia_paiewonskiana	Reinhardtia_latisecta)))))))))))	Kentiopsis_piersoniorum)	(Burretiokentia_grandiflora	Veitchia_spiralis)))))	Kingia_australis);
((Heterospathe_cagayanensis	((Hydriastele_microspadix	(Burretiokentia_grandiflora	(Dypsis_decaryi	(((Pelagodoxa_henryana	(Prestoea_acuminata	(Oenocarpus_minor	Oenocarpus_bataua)))	(Manicaria_saccifera	((((Serenoa_repens	(Nypa_fruticans	Chamaedorea_seifrizii))	(Sabal_domingensis	Phoenix_dactylifera))	(Pseudophoenix_vinifera	Iriartea_deltoidea))	(((Sclerosperma_profizianum	Orania_palindan)	Podococcus_barteri)	((Roystonea_regia	Geonoma_undata)	((Attalea_speciosa	(Bactris_major	(Elaeis_guineensis	Elaeis_oleifera)))	(Reinhardtia_gracilis	(Reinhardtia_simplex	(Reinhardtia_paiewonskiana	Reinhardtia_latisecta)))))))))	(Kentiopsis_piersoniorum	(Veitchia_spiralis	Leopoldinia_pulchra))))))	Dictyosperma_album))	Kingia_australis);
(((Heterospathe_cagayanensis	((Hydriastele_microspadix	((((Manicaria_saccifera	(Pelagodoxa_henryana	(Prestoea_acuminata	(Oenocarpus_minor	Oenocarpus_bataua))))	Dypsis_decaryi)	(((Attalea_speciosa	(Bactris_major	((Reinhardtia_gracilis	Elaeis_guineensis)	Elaeis_oleifera)))	(Reinhardtia_simplex	(Reinhardtia_paiewonskiana	Reinhardtia_latisecta)))	(((Sclerosperma_profizianum	Orania_palindan)	(Podococcus_barteri	Roystonea_regia))	(((Chamaedorea_seifrizii	(Serenoa_repens	Nypa_fruticans))	(Sabal_domingensis	Phoenix_dactylifera))	(Pseudophoenix_vinifera	(Geonoma_undata	Iriartea_deltoidea))))))	(Kentiopsis_piersoniorum	Veitchia_spiralis)))	(Leopoldinia_pulchra	Dictyosperma_album)))	Burretiokentia_grandiflora)	Kingia_australis);
(((Dypsis_decaryi	Heterospathe_cagayanensis)	((Veitchia_spiralis	Hydriastele_microspadix)	(((((Pelagodoxa_henryana	((Iriartea_deltoidea	Pseudophoenix_vinifera)	(((Attalea_speciosa	(Bactris_major	(((Burretiokentia_grandiflora	Reinhardtia_gracilis)	Elaeis_guineensis)	Elaeis_oleifera)))	(Reinhardtia_simplex	(Reinhardtia_paiewonskiana	Reinhardtia_latisecta)))	((Sclerosperma_profizianum	(Podococcus_barteri	Orania_palindan))	((Roystonea_regia	(Geonoma_undata	(Chamaedorea_seifrizii	Nypa_fruticans)))	(Serenoa_repens	(Sabal_domingensis	Phoenix_dactylifera)))))))	(Leopoldinia_pulchra	Manicaria_saccifera))	(Prestoea_acuminata	(Oenocarpus_minor	Oenocarpus_bataua)))	Kentiopsis_piersoniorum)	Dictyosperma_album)))	Kingia_australis);
((Nypa_fruticans	(Chamaedorea_seifrizii	((((((Prestoea_acuminata	(Oenocarpus_bataua	Oenocarpus_minor))	Manicaria_saccifera)	((Dypsis_decaryi	Heterospathe_cagayanensis)	((((Leopoldinia_pulchra	Veitchia_spiralis)	Hydriastele_microspadix)	Dictyosperma_album)	Kentiopsis_piersoniorum)))	(Geonoma_undata	Pelagodoxa_henryana))	((Roystonea_regia	(Sclerosperma_profizianum	Orania_palindan))	((((Reinhardtia_gracilis	Burretiokentia_grandiflora)	(Bactris_major	(Elaeis_guineensis	Elaeis_oleifera)))	Attalea_speciosa)	((Reinhardtia_paiewonskiana	Reinhardtia_latisecta)	Reinhardtia_simplex))))	((Podococcus_barteri	Pseudophoenix_vinifera)	(Iriartea_deltoidea	((Phoenix_dactylifera	Sabal_domingensis)	Serenoa_repens))))))	Kingia_australis);
((Nypa_fruticans	(Chamaedorea_seifrizii	((Iriartea_deltoidea	(Phoenix_dactylifera	(Sabal_domingensis	Serenoa_repens)))	((Podococcus_barteri	Pseudophoenix_vinifera)	(((Manicaria_saccifera	(((Dictyosperma_album	(Hydriastele_microspadix	(Dypsis_decaryi	Heterospathe_cagayanensis)))	(Kentiopsis_piersoniorum	(Leopoldinia_pulchra	Veitchia_spiralis)))	(Prestoea_acuminata	(Oenocarpus_bataua	Oenocarpus_minor))))	(Geonoma_undata	Pelagodoxa_henryana))	((Roystonea_regia	(Sclerosperma_profizianum	Orania_palindan))	((((Reinhardtia_gracilis	Burretiokentia_grandiflora)	(Bactris_major	(Elaeis_guineensis	Elaeis_oleifera)))	Attalea_speciosa)	((Reinhardtia_paiewonskiana	Reinhardtia_latisecta)	Reinhardtia_simplex))))))))	Kingia_australis);
(((Hydriastele_microspadix	(((Kentiopsis_piersoniorum	Veitchia_spiralis)	((Manicaria_saccifera	(Prestoea_acuminata	(Oenocarpus_bataua	Oenocarpus_minor)))	((((Pelagodoxa_henryana	(Roystonea_regia	((((Bactris_major	(Elaeis_guineensis	Elaeis_oleifera))	Attalea_speciosa)	((Reinhardtia_paiewonskiana	Reinhardtia_latisecta)	Reinhardtia_simplex))	(Reinhardtia_gracilis	Burretiokentia_grandiflora))))	(Sclerosperma_profizianum	Orania_palindan))	((Podococcus_barteri	Pseudophoenix_vinifera)	(Iriartea_deltoidea	((Leopoldinia_pulchra	(Serenoa_repens	(Nypa_fruticans	Chamaedorea_seifrizii)))	(Phoenix_dactylifera	Sabal_domingensis)))))	Geonoma_undata)))	Dictyosperma_album))	(Dypsis_decaryi	Heterospathe_cagayanensis))	Kingia_australis);
((Nypa_fruticans	((Chamaedorea_seifrizii	Leopoldinia_pulchra)	(Serenoa_repens	(((((Geonoma_undata	(Pelagodoxa_henryana	(Manicaria_saccifera	((Prestoea_acuminata	(Oenocarpus_bataua	Oenocarpus_minor))	(((Dictyosperma_album	(Veitchia_spiralis	Hydriastele_microspadix))	Kentiopsis_piersoniorum)	(Dypsis_decaryi	Heterospathe_cagayanensis))))))	((Roystonea_regia	((((Reinhardtia_gracilis	Burretiokentia_grandiflora)	(Bactris_major	(Elaeis_guineensis	Elaeis_oleifera)))	Attalea_speciosa)	((Reinhardtia_paiewonskiana	Reinhardtia_latisecta)	Reinhardtia_simplex)))	(Sclerosperma_profizianum	Orania_palindan)))	(Podococcus_barteri	Pseudophoenix_vinifera))	Iriartea_deltoidea)	(Phoenix_dactylifera	Sabal_domingensis)))))	Kingia_australis);
((Orania_palindan	(((((((Sabal_domingensis	Phoenix_dactylifera)	(Nypa_fruticans	Serenoa_repens))	Iriartea_deltoidea)	((Chamaedorea_seifrizii	Leopoldinia_pulchra)	(Podococcus_barteri	Pseudophoenix_vinifera)))	(Geonoma_undata	(Pelagodoxa_henryana	((((Dictyosperma_album	(Veitchia_spiralis	Hydriastele_microspadix))	Kentiopsis_piersoniorum)	(Dypsis_decaryi	Heterospathe_cagayanensis))	(Manicaria_saccifera	(Prestoea_acuminata	(Oenocarpus_bataua	Oenocarpus_minor)))))))	(Roystonea_regia	(((((Burretiokentia_grandiflora	Bactris_major)	(Elaeis_guineensis	Elaeis_oleifera))	Attalea_speciosa)	((Reinhardtia_paiewonskiana	Reinhardtia_latisecta)	Reinhardtia_simplex))	Reinhardtia_gracilis)))	Sclerosperma_profizianum))	Kingia_australis);
((Orania_palindan	((Podococcus_barteri	(((((Serenoa_repens	Sabal_domingensis)	Phoenix_dactylifera)	(Chamaedorea_seifrizii	Nypa_fruticans))	((Pseudophoenix_vinifera	(Geonoma_undata	Iriartea_deltoidea))	(Pelagodoxa_henryana	(((Leopoldinia_pulchra	(((Veitchia_spiralis	((Dypsis_decaryi	Heterospathe_cagayanensis)	Hydriastele_microspadix))	Kentiopsis_piersoniorum)	Dictyosperma_album))	Prestoea_acuminata)	((Oenocarpus_bataua	Oenocarpus_minor)	Manicaria_saccifera)))))	(Roystonea_regia	(((Elaeis_guineensis	((Burretiokentia_grandiflora	Reinhardtia_gracilis)	Elaeis_oleifera))	(Bactris_major	Attalea_speciosa))	((Reinhardtia_paiewonskiana	Reinhardtia_latisecta)	Reinhardtia_simplex)))))	Sclerosperma_profizianum))	Kingia_australis);
(((Dypsis_decaryi	Heterospathe_cagayanensis)	(((Leopoldinia_pulchra	Dictyosperma_album)	(Hydriastele_microspadix	(Kentiopsis_piersoniorum	Veitchia_spiralis)))	((Manicaria_saccifera	((Oenocarpus_bataua	Oenocarpus_minor)	Prestoea_acuminata))	(((Geonoma_undata	(Pseudophoenix_vinifera	Pelagodoxa_henryana))	(((((Elaeis_guineensis	Elaeis_oleifera)	((Burretiokentia_grandiflora	Reinhardtia_gracilis)	Bactris_major))	Attalea_speciosa)	((Reinhardtia_paiewonskiana	Reinhardtia_latisecta)	Reinhardtia_simplex))	((Roystonea_regia	Podococcus_barteri)	(Sclerosperma_profizianum	Orania_palindan))))	(Iriartea_deltoidea	((Sabal_domingensis	(Phoenix_dactylifera	Serenoa_repens))	(Chamaedorea_seifrizii	Nypa_fruticans)))))))	Kingia_australis);
(((Dypsis_decaryi	Heterospathe_cagayanensis)	((((Hydriastele_microspadix	Veitchia_spiralis)	Dictyosperma_album)	Kentiopsis_piersoniorum)	(((Leopoldinia_pulchra	Manicaria_saccifera)	((Oenocarpus_bataua	Oenocarpus_minor)	Prestoea_acuminata))	((((Roystonea_regia	(((((Elaeis_guineensis	Elaeis_oleifera)	Bactris_major)	(Burretiokentia_grandiflora	Reinhardtia_gracilis))	Attalea_speciosa)	((Reinhardtia_paiewonskiana	Reinhardtia_latisecta)	Reinhardtia_simplex)))	(Sclerosperma_profizianum	Orania_palindan))	(((Iriartea_deltoidea	(Serenoa_repens	(Sabal_domingensis	Phoenix_dactylifera)))	(Podococcus_barteri	Pseudophoenix_vinifera))	(Chamaedorea_seifrizii	Nypa_fruticans)))	(Pelagodoxa_henryana	Geonoma_undata)))))	Kingia_australis);
(((Dypsis_decaryi	Heterospathe_cagayanensis)	(Hydriastele_microspadix	((((((Pseudophoenix_vinifera	Iriartea_deltoidea)	(((Sclerosperma_profizianum	(Podococcus_barteri	Orania_palindan))	(((Sabal_domingensis	Phoenix_dactylifera)	((Chamaedorea_seifrizii	Nypa_fruticans)	Serenoa_repens))	(Roystonea_regia	Geonoma_undata)))	(((((Burretiokentia_grandiflora	Reinhardtia_gracilis)	(Elaeis_guineensis	Elaeis_oleifera))	Bactris_major)	Attalea_speciosa)	((Reinhardtia_paiewonskiana	Reinhardtia_latisecta)	Reinhardtia_simplex))))	Manicaria_saccifera)	(((Oenocarpus_bataua	Oenocarpus_minor)	Prestoea_acuminata)	Pelagodoxa_henryana))	((Leopoldinia_pulchra	Veitchia_spiralis)	Kentiopsis_piersoniorum))	Dictyosperma_album)))	Kingia_australis);
(((Dypsis_decaryi	Heterospathe_cagayanensis)	((((Manicaria_saccifera	((Oenocarpus_bataua	Oenocarpus_minor)	Prestoea_acuminata))	((((((((Elaeis_guineensis	Elaeis_oleifera)	Bactris_major)	(Burretiokentia_grandiflora	Reinhardtia_gracilis))	Attalea_speciosa)	((Reinhardtia_paiewonskiana	Reinhardtia_latisecta)	Reinhardtia_simplex))	(((Phoenix_dactylifera	(Serenoa_repens	Sabal_domingensis))	((Nypa_fruticans	(Leopoldinia_pulchra	Chamaedorea_seifrizii))	Iriartea_deltoidea))	(Roystonea_regia	Geonoma_undata)))	((Podococcus_barteri	Pseudophoenix_vinifera)	(Sclerosperma_profizianum	Orania_palindan)))	Pelagodoxa_henryana))	(Kentiopsis_piersoniorum	Dictyosperma_album))	(Veitchia_spiralis	Hydriastele_microspadix)))	Kingia_australis);
(((Dypsis_decaryi	Heterospathe_cagayanensis)	(((((Leopoldinia_pulchra	((((((Bactris_major	Attalea_speciosa)	(Elaeis_oleifera	Elaeis_guineensis))	((Burretiokentia_grandiflora	Reinhardtia_gracilis)	(Reinhardtia_simplex	(Reinhardtia_paiewonskiana	Reinhardtia_latisecta))))	((((Iriartea_deltoidea	((Serenoa_repens	Sabal_domingensis)	Phoenix_dactylifera))	(Podococcus_barteri	Pseudophoenix_vinifera))	(Nypa_fruticans	Chamaedorea_seifrizii))	(Orania_palindan	(Roystonea_regia	Sclerosperma_profizianum))))	Geonoma_undata)	Pelagodoxa_henryana))	Manicaria_saccifera)	((Oenocarpus_minor	Oenocarpus_bataua)	Prestoea_acuminata))	(Kentiopsis_piersoniorum	Dictyosperma_album))	(Hydriastele_microspadix	Veitchia_spiralis)))	Kingia_australis);
(((Dypsis_decaryi	Heterospathe_cagayanensis)	(((Veitchia_spiralis	Kentiopsis_piersoniorum)	(((((((Sabal_domingensis	Phoenix_dactylifera)	((Podococcus_barteri	((Serenoa_repens	(Nypa_fruticans	Chamaedorea_seifrizii))	Pseudophoenix_vinifera))	Iriartea_deltoidea))	((Roystonea_regia	((Attalea_speciosa	((Burretiokentia_grandiflora	Reinhardtia_gracilis)	((Elaeis_oleifera	Elaeis_guineensis)	Bactris_major)))	(Reinhardtia_simplex	(Reinhardtia_paiewonskiana	Reinhardtia_latisecta))))	(Leopoldinia_pulchra	(Orania_palindan	Sclerosperma_profizianum))))	Pelagodoxa_henryana)	(((Oenocarpus_minor	Oenocarpus_bataua)	Prestoea_acuminata)	Manicaria_saccifera))	Geonoma_undata)	Dictyosperma_album))	Hydriastele_microspadix))	Kingia_australis);
(((Dypsis_decaryi	Heterospathe_cagayanensis)	((((Veitchia_spiralis	(((((Sclerosperma_profizianum	Pseudophoenix_vinifera)	(((Sabal_domingensis	Phoenix_dactylifera)	(Leopoldinia_pulchra	(Serenoa_repens	(Nypa_fruticans	Chamaedorea_seifrizii))))	Iriartea_deltoidea))	(((Podococcus_barteri	Roystonea_regia)	((Attalea_speciosa	((Burretiokentia_grandiflora	Reinhardtia_gracilis)	((Elaeis_oleifera	Elaeis_guineensis)	Bactris_major)))	(Reinhardtia_simplex	(Reinhardtia_paiewonskiana	Reinhardtia_latisecta))))	Orania_palindan))	(Geonoma_undata	Pelagodoxa_henryana))	(((Oenocarpus_minor	Oenocarpus_bataua)	Prestoea_acuminata)	Manicaria_saccifera)))	Kentiopsis_piersoniorum)	Dictyosperma_album)	Hydriastele_microspadix))	Kingia_australis);
(((Dypsis_decaryi	Heterospathe_cagayanensis)	(((((((((Podococcus_barteri	Pseudophoenix_vinifera)	(((Serenoa_repens	(Sabal_domingensis	Phoenix_dactylifera))	(Nypa_fruticans	Chamaedorea_seifrizii))	Iriartea_deltoidea))	((Orania_palindan	(Sclerosperma_profizianum	Roystonea_regia))	((Attalea_speciosa	(((Elaeis_oleifera	Elaeis_guineensis)	Bactris_major)	Burretiokentia_grandiflora))	(Reinhardtia_gracilis	(Reinhardtia_simplex	(Reinhardtia_paiewonskiana	Reinhardtia_latisecta))))))	Pelagodoxa_henryana)	(((Oenocarpus_minor	Oenocarpus_bataua)	Prestoea_acuminata)	Manicaria_saccifera))	Geonoma_undata)	(Leopoldinia_pulchra	Dictyosperma_album))	Hydriastele_microspadix)	(Veitchia_spiralis	Kentiopsis_piersoniorum)))	Kingia_australis);
((Heterospathe_cagayanensis	(Dypsis_decaryi	((Dictyosperma_album	((Burretiokentia_grandiflora	Kentiopsis_piersoniorum)	(((Oenocarpus_minor	Oenocarpus_bataua)	Prestoea_acuminata)	(((((((Pseudophoenix_vinifera	Geonoma_undata)	(Nypa_fruticans	Chamaedorea_seifrizii))	Iriartea_deltoidea)	(Serenoa_repens	(Roystonea_regia	(Sabal_domingensis	Phoenix_dactylifera))))	(((Podococcus_barteri	Orania_palindan)	(Leopoldinia_pulchra	Sclerosperma_profizianum))	((Attalea_speciosa	((Elaeis_oleifera	Elaeis_guineensis)	Bactris_major))	(Reinhardtia_gracilis	(Reinhardtia_simplex	(Reinhardtia_paiewonskiana	Reinhardtia_latisecta))))))	Pelagodoxa_henryana)	Manicaria_saccifera))))	(Veitchia_spiralis	Hydriastele_microspadix))))	Kingia_australis);
((((((Orania_palindan	Sclerosperma_profizianum)	Roystonea_regia)	((Attalea_speciosa	((Elaeis_oleifera	Elaeis_guineensis)	((Burretiokentia_grandiflora	Reinhardtia_gracilis)	Bactris_major)))	(Reinhardtia_simplex	(Reinhardtia_paiewonskiana	Reinhardtia_latisecta))))	((Podococcus_barteri	Pseudophoenix_vinifera)	(((Leopoldinia_pulchra	(Nypa_fruticans	Chamaedorea_seifrizii))	Iriartea_deltoidea)	((Serenoa_repens	Sabal_domingensis)	Phoenix_dactylifera))))	((Geonoma_undata	Pelagodoxa_henryana)	((Manicaria_saccifera	((Oenocarpus_minor	Oenocarpus_bataua)	Prestoea_acuminata))	((Heterospathe_cagayanensis	Dypsis_decaryi)	(Kentiopsis_piersoniorum	((Veitchia_spiralis	Hydriastele_microspadix)	Dictyosperma_album))))))	Kingia_australis);
((Heterospathe_cagayanensis	(Hydriastele_microspadix	(Dictyosperma_album	(Dypsis_decaryi	(Veitchia_spiralis	(Kentiopsis_piersoniorum	((((Pseudophoenix_vinifera	Iriartea_deltoidea)	(((Sclerosperma_profizianum	(Podococcus_barteri	Orania_palindan))	((Attalea_speciosa	(((Elaeis_oleifera	Elaeis_guineensis)	Bactris_major)	(Burretiokentia_grandiflora	Reinhardtia_gracilis)))	(Reinhardtia_simplex	(Reinhardtia_paiewonskiana	Reinhardtia_latisecta))))	((Serenoa_repens	(Sabal_domingensis	Phoenix_dactylifera))	((Geonoma_undata	Roystonea_regia)	(Leopoldinia_pulchra	(Nypa_fruticans	Chamaedorea_seifrizii))))))	Pelagodoxa_henryana)	(Manicaria_saccifera	((Oenocarpus_minor	Oenocarpus_bataua)	Prestoea_acuminata)))))))))	Kingia_australis);
((Heterospathe_cagayanensis	((Hydriastele_microspadix	(Dictyosperma_album	((Veitchia_spiralis	Kentiopsis_piersoniorum)	((Leopoldinia_pulchra	(Manicaria_saccifera	((Geonoma_undata	Pelagodoxa_henryana)	(((Sclerosperma_profizianum	Orania_palindan)	((Podococcus_barteri	Pseudophoenix_vinifera)	(((Nypa_fruticans	Chamaedorea_seifrizii)	((Phoenix_dactylifera	Serenoa_repens)	Sabal_domingensis))	Iriartea_deltoidea)))	(Roystonea_regia	((Attalea_speciosa	(((Elaeis_oleifera	Elaeis_guineensis)	Bactris_major)	(Burretiokentia_grandiflora	Reinhardtia_gracilis)))	(Reinhardtia_simplex	(Reinhardtia_paiewonskiana	Reinhardtia_latisecta))))))))	((Oenocarpus_minor	Oenocarpus_bataua)	Prestoea_acuminata)))))	Dypsis_decaryi))	Kingia_australis);
(((Heterospathe_cagayanensis	(((((Veitchia_spiralis	Kentiopsis_piersoniorum)	Hydriastele_microspadix)	Dictyosperma_album)	(((Geonoma_undata	Pelagodoxa_henryana)	(((((Attalea_speciosa	((Elaeis_oleifera	Elaeis_guineensis)	Bactris_major))	(Reinhardtia_simplex	(Reinhardtia_paiewonskiana	Reinhardtia_latisecta)))	Reinhardtia_gracilis)	(Roystonea_regia	(Sclerosperma_profizianum	Orania_palindan)))	((Podococcus_barteri	Pseudophoenix_vinifera)	(((Nypa_fruticans	(Chamaedorea_seifrizii	Leopoldinia_pulchra))	(Serenoa_repens	(Sabal_domingensis	Phoenix_dactylifera)))	Iriartea_deltoidea))))	(Manicaria_saccifera	((Oenocarpus_minor	Oenocarpus_bataua)	Prestoea_acuminata))))	Dypsis_decaryi))	Burretiokentia_grandiflora)	Kingia_australis);
((Heterospathe_cagayanensis	(((((Leopoldinia_pulchra	Manicaria_saccifera)	(Geonoma_undata	(((Sclerosperma_profizianum	Orania_palindan)	(((Attalea_speciosa	((Elaeis_oleifera	Elaeis_guineensis)	Bactris_major))	((Burretiokentia_grandiflora	Reinhardtia_gracilis)	(Reinhardtia_simplex	(Reinhardtia_paiewonskiana	Reinhardtia_latisecta))))	Roystonea_regia))	(((Nypa_fruticans	Chamaedorea_seifrizii)	(Serenoa_repens	(Sabal_domingensis	Phoenix_dactylifera)))	(Iriartea_deltoidea	(Podococcus_barteri	Pseudophoenix_vinifera))))))	(((Oenocarpus_minor	Oenocarpus_bataua)	Prestoea_acuminata)	Pelagodoxa_henryana))	((Veitchia_spiralis	Kentiopsis_piersoniorum)	(Hydriastele_microspadix	Dictyosperma_album)))	Dypsis_decaryi))	Kingia_australis);
((((Dictyosperma_album	Hydriastele_microspadix)	(Kentiopsis_piersoniorum	((Leopoldinia_pulchra	Veitchia_spiralis)	((Manicaria_saccifera	((Oenocarpus_minor	Oenocarpus_bataua)	Prestoea_acuminata))	(Pelagodoxa_henryana	((Geonoma_undata	(Pseudophoenix_vinifera	Iriartea_deltoidea))	((((Nypa_fruticans	Chamaedorea_seifrizii)	(Sclerosperma_profizianum	(Podococcus_barteri	Orania_palindan)))	(((Reinhardtia_simplex	(Reinhardtia_paiewonskiana	((Burretiokentia_grandiflora	Reinhardtia_gracilis)	Reinhardtia_latisecta)))	(Attalea_speciosa	(Bactris_major	(Elaeis_oleifera	Elaeis_guineensis))))	Roystonea_regia))	(Serenoa_repens	(Sabal_domingensis	Phoenix_dactylifera)))))))))	(Dypsis_decaryi	Heterospathe_cagayanensis))	Kingia_australis);
((Nypa_fruticans	(Chamaedorea_seifrizii	((Sclerosperma_profizianum	Orania_palindan)	(((((Reinhardtia_simplex	(Reinhardtia_paiewonskiana	Reinhardtia_latisecta))	(Attalea_speciosa	(Bactris_major	(Elaeis_oleifera	Elaeis_guineensis))))	Reinhardtia_gracilis)	Roystonea_regia)	((Geonoma_undata	Pelagodoxa_henryana)	((((Kentiopsis_piersoniorum	((Dictyosperma_album	Leopoldinia_pulchra)	((Dypsis_decaryi	Heterospathe_cagayanensis)	((Burretiokentia_grandiflora	Veitchia_spiralis)	Hydriastele_microspadix))))	(Manicaria_saccifera	((Oenocarpus_minor	Oenocarpus_bataua)	Prestoea_acuminata)))	(Podococcus_barteri	Pseudophoenix_vinifera))	(((Serenoa_repens	Phoenix_dactylifera)	Sabal_domingensis)	Iriartea_deltoidea)))))))	Kingia_australis);
((Heterospathe_cagayanensis	((((Manicaria_saccifera	((Oenocarpus_minor	Oenocarpus_bataua)	Prestoea_acuminata))	((Geonoma_undata	Pelagodoxa_henryana)	((((Leopoldinia_pulchra	(Nypa_fruticans	Chamaedorea_seifrizii))	((Serenoa_repens	Phoenix_dactylifera)	Sabal_domingensis))	(Iriartea_deltoidea	Pseudophoenix_vinifera))	((Roystonea_regia	(Sclerosperma_profizianum	(Podococcus_barteri	Orania_palindan)))	(((Reinhardtia_simplex	(Reinhardtia_paiewonskiana	Reinhardtia_latisecta))	(Attalea_speciosa	(Bactris_major	(Elaeis_oleifera	Elaeis_guineensis))))	Reinhardtia_gracilis)))))	(((Burretiokentia_grandiflora	Veitchia_spiralis)	Kentiopsis_piersoniorum)	(Dictyosperma_album	Hydriastele_microspadix)))	Dypsis_decaryi))	Kingia_australis);
(((Heterospathe_cagayanensis	Dypsis_decaryi)	((Kentiopsis_piersoniorum	(Dictyosperma_album	((Manicaria_saccifera	((Pelagodoxa_henryana	((((Nypa_fruticans	Chamaedorea_seifrizii)	(Iriartea_deltoidea	(Serenoa_repens	(Phoenix_dactylifera	Sabal_domingensis))))	(Podococcus_barteri	Pseudophoenix_vinifera))	(((Leopoldinia_pulchra	Sclerosperma_profizianum)	Orania_palindan)	(((Reinhardtia_simplex	(Reinhardtia_paiewonskiana	Reinhardtia_latisecta))	(Attalea_speciosa	(Reinhardtia_gracilis	(Bactris_major	(Elaeis_oleifera	Elaeis_guineensis)))))	Roystonea_regia))))	Geonoma_undata))	((Oenocarpus_minor	Oenocarpus_bataua)	Prestoea_acuminata))))	((Burretiokentia_grandiflora	Veitchia_spiralis)	Hydriastele_microspadix)))	Kingia_australis);
(((Heterospathe_cagayanensis	Dypsis_decaryi)	((((Leopoldinia_pulchra	Manicaria_saccifera)	((((Nypa_fruticans	Chamaedorea_seifrizii)	(((Podococcus_barteri	Pseudophoenix_vinifera)	(Roystonea_regia	(Sclerosperma_profizianum	Orania_palindan)))	(Phoenix_dactylifera	(Sabal_domingensis	Serenoa_repens))))	(((Burretiokentia_grandiflora	Reinhardtia_gracilis)	(Reinhardtia_simplex	(Reinhardtia_paiewonskiana	Reinhardtia_latisecta)))	(Attalea_speciosa	(Bactris_major	(Elaeis_oleifera	Elaeis_guineensis)))))	(Iriartea_deltoidea	Geonoma_undata)))	(Pelagodoxa_henryana	((Oenocarpus_minor	Oenocarpus_bataua)	Prestoea_acuminata)))	((Kentiopsis_piersoniorum	Dictyosperma_album)	(Veitchia_spiralis	Hydriastele_microspadix))))	Kingia_australis);
((((Heterospathe_cagayanensis	Dypsis_decaryi)	(((Manicaria_saccifera	(Pelagodoxa_henryana	((Oenocarpus_minor	Oenocarpus_bataua)	Prestoea_acuminata)))	((((Pseudophoenix_vinifera	Iriartea_deltoidea)	((Serenoa_repens	(Phoenix_dactylifera	Sabal_domingensis))	(Nypa_fruticans	Chamaedorea_seifrizii)))	((Roystonea_regia	((Reinhardtia_simplex	(Reinhardtia_gracilis	(Reinhardtia_paiewonskiana	Reinhardtia_latisecta)))	(Attalea_speciosa	(Bactris_major	(Elaeis_oleifera	Elaeis_guineensis)))))	(Sclerosperma_profizianum	(Podococcus_barteri	Orania_palindan))))	Geonoma_undata))	((Kentiopsis_piersoniorum	(Leopoldinia_pulchra	Dictyosperma_album))	(Veitchia_spiralis	Hydriastele_microspadix))))	Burretiokentia_grandiflora)	Kingia_australis);
((Nypa_fruticans	(Chamaedorea_seifrizii	(Serenoa_repens	((((((((Reinhardtia_gracilis	((Reinhardtia_paiewonskiana	Reinhardtia_latisecta)	Reinhardtia_simplex))	(Attalea_speciosa	(Bactris_major	(Elaeis_oleifera	Elaeis_guineensis))))	((Sclerosperma_profizianum	Orania_palindan)	Roystonea_regia))	Geonoma_undata)	((((Kentiopsis_piersoniorum	(Dictyosperma_album	((Burretiokentia_grandiflora	(Leopoldinia_pulchra	Veitchia_spiralis))	Hydriastele_microspadix)))	(Heterospathe_cagayanensis	Dypsis_decaryi))	(Manicaria_saccifera	((Oenocarpus_minor	Oenocarpus_bataua)	Prestoea_acuminata)))	Pelagodoxa_henryana))	(Pseudophoenix_vinifera	Podococcus_barteri))	Iriartea_deltoidea)	(Phoenix_dactylifera	Sabal_domingensis)))))	Kingia_australis);
((Nypa_fruticans	(Chamaedorea_seifrizii	(Serenoa_repens	((((((Reinhardtia_paiewonskiana	Reinhardtia_latisecta)	Reinhardtia_simplex)	(Attalea_speciosa	((Reinhardtia_gracilis	Bactris_major)	(Elaeis_oleifera	Elaeis_guineensis))))	((((((Burretiokentia_grandiflora	Veitchia_spiralis)	Kentiopsis_piersoniorum)	((Leopoldinia_pulchra	Dictyosperma_album)	(Hydriastele_microspadix	(Heterospathe_cagayanensis	Dypsis_decaryi))))	(Manicaria_saccifera	((Oenocarpus_minor	Oenocarpus_bataua)	Prestoea_acuminata)))	(Geonoma_undata	Pelagodoxa_henryana))	(Pseudophoenix_vinifera	Iriartea_deltoidea)))	((Sclerosperma_profizianum	(Podococcus_barteri	Orania_palindan))	Roystonea_regia))	(Phoenix_dactylifera	Sabal_domingensis)))))	Kingia_australis);
(((Heterospathe_cagayanensis	Dypsis_decaryi)	(Dictyosperma_album	(((((Oenocarpus_minor	Oenocarpus_bataua)	Prestoea_acuminata)	((Leopoldinia_pulchra	Manicaria_saccifera)	(Pelagodoxa_henryana	((Pseudophoenix_vinifera	(Geonoma_undata	Iriartea_deltoidea))	(((Phoenix_dactylifera	Sabal_domingensis)	((Nypa_fruticans	Chamaedorea_seifrizii)	Serenoa_repens))	((Roystonea_regia	((Reinhardtia_gracilis	((Reinhardtia_paiewonskiana	Reinhardtia_latisecta)	Reinhardtia_simplex))	(Attalea_speciosa	(Bactris_major	(Elaeis_oleifera	Elaeis_guineensis)))))	(Sclerosperma_profizianum	(Podococcus_barteri	Orania_palindan))))))))	((Burretiokentia_grandiflora	Veitchia_spiralis)	Kentiopsis_piersoniorum))	Hydriastele_microspadix)))	Kingia_australis);
(((Heterospathe_cagayanensis	Dypsis_decaryi)	((Dictyosperma_album	(((Oenocarpus_minor	Oenocarpus_bataua)	Prestoea_acuminata)	(((Pelagodoxa_henryana	((Pseudophoenix_vinifera	(Iriartea_deltoidea	((Serenoa_repens	(Sabal_domingensis	Phoenix_dactylifera))	(Nypa_fruticans	Chamaedorea_seifrizii))))	((((Reinhardtia_paiewonskiana	Reinhardtia_latisecta)	Reinhardtia_simplex)	(Attalea_speciosa	(Reinhardtia_gracilis	(Bactris_major	(Elaeis_oleifera	Elaeis_guineensis)))))	((Leopoldinia_pulchra	(Orania_palindan	(Sclerosperma_profizianum	Podococcus_barteri)))	Roystonea_regia))))	Geonoma_undata)	Manicaria_saccifera)))	(((Burretiokentia_grandiflora	Veitchia_spiralis)	Kentiopsis_piersoniorum)	Hydriastele_microspadix)))	Kingia_australis);
((Elaeis_guineensis	(((((Reinhardtia_gracilis	(Reinhardtia_simplex	(Reinhardtia_paiewonskiana	Reinhardtia_latisecta)))	(((Manicaria_saccifera	(((Oenocarpus_minor	Oenocarpus_bataua)	Prestoea_acuminata)	((Veitchia_spiralis	Kentiopsis_piersoniorum)	(Dictyosperma_album	(Hydriastele_microspadix	(Burretiokentia_grandiflora	(Heterospathe_cagayanensis	Dypsis_decaryi)))))))	Geonoma_undata)	((Pelagodoxa_henryana	Roystonea_regia)	((Orania_palindan	Sclerosperma_profizianum)	((Iriartea_deltoidea	((Phoenix_dactylifera	Serenoa_repens)	Sabal_domingensis))	((Podococcus_barteri	Pseudophoenix_vinifera)	(Leopoldinia_pulchra	(Nypa_fruticans	Chamaedorea_seifrizii))))))))	Attalea_speciosa)	Bactris_major)	Elaeis_oleifera))	Kingia_australis);
((Elaeis_guineensis	((((Reinhardtia_gracilis	((((Podococcus_barteri	(Orania_palindan	Sclerosperma_profizianum))	((Nypa_fruticans	Chamaedorea_seifrizii)	(((Iriartea_deltoidea	((Phoenix_dactylifera	Serenoa_repens)	Sabal_domingensis))	Pseudophoenix_vinifera)	((Pelagodoxa_henryana	Geonoma_undata)	(Manicaria_saccifera	(((Oenocarpus_minor	Oenocarpus_bataua)	Prestoea_acuminata)	((Dictyosperma_album	(Hydriastele_microspadix	((Burretiokentia_grandiflora	Leopoldinia_pulchra)	(Veitchia_spiralis	Kentiopsis_piersoniorum))))	(Heterospathe_cagayanensis	Dypsis_decaryi))))))))	Roystonea_regia)	(Reinhardtia_simplex	(Reinhardtia_paiewonskiana	Reinhardtia_latisecta))))	Attalea_speciosa)	Bactris_major)	Elaeis_oleifera))	Kingia_australis);
((((Dictyosperma_album	(Heterospathe_cagayanensis	(Burretiokentia_grandiflora	Hydriastele_microspadix)))	(Dypsis_decaryi	(Leopoldinia_pulchra	(Veitchia_spiralis	Kentiopsis_piersoniorum))))	(Geonoma_undata	((Manicaria_saccifera	(Oenocarpus_minor	Oenocarpus_bataua))	((Pelagodoxa_henryana	(((Nypa_fruticans	Chamaedorea_seifrizii)	(Phoenix_dactylifera	(Serenoa_repens	Sabal_domingensis)))	((Prestoea_acuminata	((Orania_palindan	Sclerosperma_profizianum)	(Roystonea_regia	Podococcus_barteri)))	((Reinhardtia_gracilis	((Reinhardtia_paiewonskiana	Reinhardtia_latisecta)	Reinhardtia_simplex))	(Attalea_speciosa	(Bactris_major	(Elaeis_oleifera	Elaeis_guineensis)))))))	(Pseudophoenix_vinifera	Iriartea_deltoidea)))))	Kingia_australis);
((Orania_palindan	((Sclerosperma_profizianum	(((((Reinhardtia_paiewonskiana	Reinhardtia_latisecta)	Reinhardtia_simplex)	(Attalea_speciosa	(Reinhardtia_gracilis	(Bactris_major	(Elaeis_oleifera	Elaeis_guineensis)))))	Roystonea_regia)	((Nypa_fruticans	Chamaedorea_seifrizii)	((Pelagodoxa_henryana	(Manicaria_saccifera	((Prestoea_acuminata	(Oenocarpus_minor	Oenocarpus_bataua))	(((Dictyosperma_album	Leopoldinia_pulchra)	((Heterospathe_cagayanensis	Hydriastele_microspadix)	Burretiokentia_grandiflora))	(Dypsis_decaryi	(Veitchia_spiralis	Kentiopsis_piersoniorum))))))	((Pseudophoenix_vinifera	(Geonoma_undata	Iriartea_deltoidea))	((Phoenix_dactylifera	Sabal_domingensis)	Serenoa_repens))))))	Podococcus_barteri))	Kingia_australis);
(((Heterospathe_cagayanensis	(Dypsis_decaryi	Burretiokentia_grandiflora))	(((((((((Podococcus_barteri	Orania_palindan)	Sclerosperma_profizianum)	(((Reinhardtia_gracilis	((Reinhardtia_paiewonskiana	Reinhardtia_latisecta)	Reinhardtia_simplex))	(Attalea_speciosa	(Bactris_major	(Elaeis_oleifera	Elaeis_guineensis))))	Roystonea_regia))	((Iriartea_deltoidea	((Phoenix_dactylifera	Sabal_domingensis)	Serenoa_repens))	(Pseudophoenix_vinifera	((Nypa_fruticans	Chamaedorea_seifrizii)	Leopoldinia_pulchra))))	Pelagodoxa_henryana)	Manicaria_saccifera)	(Prestoea_acuminata	(Oenocarpus_minor	Oenocarpus_bataua)))	Geonoma_undata)	((Veitchia_spiralis	Kentiopsis_piersoniorum)	(Hydriastele_microspadix	Dictyosperma_album))))	Kingia_australis);
(((Heterospathe_cagayanensis	Dypsis_decaryi)	(((((Geonoma_undata	(((((Reinhardtia_gracilis	((Reinhardtia_paiewonskiana	Reinhardtia_latisecta)	Reinhardtia_simplex))	(Attalea_speciosa	(Bactris_major	(Elaeis_oleifera	Elaeis_guineensis))))	Roystonea_regia)	(((Podococcus_barteri	Pseudophoenix_vinifera)	(Iriartea_deltoidea	((Phoenix_dactylifera	Sabal_domingensis)	Serenoa_repens)))	(Nypa_fruticans	Chamaedorea_seifrizii)))	(Orania_palindan	Sclerosperma_profizianum)))	Pelagodoxa_henryana)	Burretiokentia_grandiflora)	((Leopoldinia_pulchra	Manicaria_saccifera)	(Prestoea_acuminata	(Oenocarpus_minor	Oenocarpus_bataua))))	(Hydriastele_microspadix	((Veitchia_spiralis	Kentiopsis_piersoniorum)	Dictyosperma_album))))	Kingia_australis);
(((Heterospathe_cagayanensis	Dypsis_decaryi)	((((((((Reinhardtia_gracilis	((Reinhardtia_paiewonskiana	Reinhardtia_latisecta)	Reinhardtia_simplex))	(Attalea_speciosa	(Bactris_major	(Elaeis_oleifera	Elaeis_guineensis))))	Roystonea_regia)	((((Phoenix_dactylifera	Sabal_domingensis)	Serenoa_repens)	((Podococcus_barteri	Pseudophoenix_vinifera)	Iriartea_deltoidea))	(Nypa_fruticans	Chamaedorea_seifrizii)))	(Orania_palindan	(Leopoldinia_pulchra	Sclerosperma_profizianum)))	(Pelagodoxa_henryana	Geonoma_undata))	(Manicaria_saccifera	(Prestoea_acuminata	(Oenocarpus_minor	Oenocarpus_bataua))))	(Hydriastele_microspadix	(((Burretiokentia_grandiflora	Veitchia_spiralis)	Kentiopsis_piersoniorum)	Dictyosperma_album))))	Kingia_australis);
((Nypa_fruticans	(Chamaedorea_seifrizii	(((((Podococcus_barteri	Pseudophoenix_vinifera)	(Iriartea_deltoidea	((Phoenix_dactylifera	Sabal_domingensis)	Serenoa_repens)))	(Pelagodoxa_henryana	((Manicaria_saccifera	(Prestoea_acuminata	(Oenocarpus_minor	Oenocarpus_bataua)))	((Dictyosperma_album	(Kentiopsis_piersoniorum	(Hydriastele_microspadix	(Heterospathe_cagayanensis	Dypsis_decaryi))))	(Leopoldinia_pulchra	Veitchia_spiralis)))))	Geonoma_undata)	((Orania_palindan	Sclerosperma_profizianum)	((((Burretiokentia_grandiflora	Reinhardtia_gracilis)	((Reinhardtia_paiewonskiana	Reinhardtia_latisecta)	Reinhardtia_simplex))	(Attalea_speciosa	(Bactris_major	(Elaeis_oleifera	Elaeis_guineensis))))	Roystonea_regia)))))	Kingia_australis);
((Roystonea_regia	(((((((Reinhardtia_paiewonskiana	Reinhardtia_latisecta)	Reinhardtia_simplex)	(Attalea_speciosa	((Burretiokentia_grandiflora	Reinhardtia_gracilis)	(Bactris_major	(Elaeis_oleifera	Elaeis_guineensis)))))	(Geonoma_undata	(Pelagodoxa_henryana	((Manicaria_saccifera	(Prestoea_acuminata	(Oenocarpus_minor	Oenocarpus_bataua)))	((Heterospathe_cagayanensis	Dypsis_decaryi)	((Veitchia_spiralis	Kentiopsis_piersoniorum)	(Dictyosperma_album	Hydriastele_microspadix)))))))	((Podococcus_barteri	Pseudophoenix_vinifera)	(Iriartea_deltoidea	((Nypa_fruticans	Chamaedorea_seifrizii)	(Sabal_domingensis	(Serenoa_repens	Phoenix_dactylifera))))))	Orania_palindan)	(Leopoldinia_pulchra	Sclerosperma_profizianum)))	Kingia_australis);
((Heterospathe_cagayanensis	(Hydriastele_microspadix	(Dictyosperma_album	(Dypsis_decaryi	((Kentiopsis_piersoniorum	(Leopoldinia_pulchra	Veitchia_spiralis))	((Geonoma_undata	(((((Serenoa_repens	(Nypa_fruticans	Chamaedorea_seifrizii))	(Sabal_domingensis	Phoenix_dactylifera))	(Pseudophoenix_vinifera	Iriartea_deltoidea))	((((Reinhardtia_paiewonskiana	Reinhardtia_latisecta)	Reinhardtia_simplex)	(Attalea_speciosa	(((Burretiokentia_grandiflora	Reinhardtia_gracilis)	Bactris_major)	(Elaeis_oleifera	Elaeis_guineensis))))	((Orania_palindan	Podococcus_barteri)	(Sclerosperma_profizianum	Roystonea_regia))))	Pelagodoxa_henryana))	(Manicaria_saccifera	(Prestoea_acuminata	(Oenocarpus_minor	Oenocarpus_bataua)))))))))	Kingia_australis);
((Heterospathe_cagayanensis	(((((Dictyosperma_album	((Prestoea_acuminata	(Oenocarpus_minor	Oenocarpus_bataua))	((Pelagodoxa_henryana	((Pseudophoenix_vinifera	(((Chamaedorea_seifrizii	((Reinhardtia_gracilis	((Reinhardtia_latisecta	Reinhardtia_paiewonskiana)	Reinhardtia_simplex))	(Attalea_speciosa	(Bactris_major	(Elaeis_oleifera	Elaeis_guineensis)))))	(Roystonea_regia	((Podococcus_barteri	Orania_palindan)	Sclerosperma_profizianum)))	(((Sabal_domingensis	Serenoa_repens)	Phoenix_dactylifera)	Nypa_fruticans)))	(Geonoma_undata	Iriartea_deltoidea)))	Manicaria_saccifera)))	Kentiopsis_piersoniorum)	Hydriastele_microspadix)	(Leopoldinia_pulchra	(Burretiokentia_grandiflora	Veitchia_spiralis)))	Dypsis_decaryi))	Kingia_australis);
(((Oenocarpus_minor	Oenocarpus_bataua)	(((((((Hydriastele_microspadix	Veitchia_spiralis)	(Leopoldinia_pulchra	Dictyosperma_album))	(Dypsis_decaryi	Heterospathe_cagayanensis))	Burretiokentia_grandiflora)	((Kentiopsis_piersoniorum	Manicaria_saccifera)	(((((Sabal_domingensis	(Serenoa_repens	Phoenix_dactylifera))	(Chamaedorea_seifrizii	Nypa_fruticans))	(Iriartea_deltoidea	Pseudophoenix_vinifera))	((Roystonea_regia	((Reinhardtia_gracilis	((Reinhardtia_latisecta	Reinhardtia_paiewonskiana)	Reinhardtia_simplex))	((Elaeis_oleifera	Elaeis_guineensis)	(Attalea_speciosa	Bactris_major))))	(Orania_palindan	(Sclerosperma_profizianum	Podococcus_barteri))))	Geonoma_undata)))	Pelagodoxa_henryana)	Prestoea_acuminata))	Kingia_australis);
(((Dypsis_decaryi	Heterospathe_cagayanensis)	((Burretiokentia_grandiflora	((Manicaria_saccifera	((((Sabal_domingensis	(Serenoa_repens	Phoenix_dactylifera))	(Chamaedorea_seifrizii	Nypa_fruticans))	Iriartea_deltoidea)	(((((Reinhardtia_latisecta	Reinhardtia_paiewonskiana)	Reinhardtia_simplex)	(Attalea_speciosa	(Bactris_major	((Reinhardtia_gracilis	Elaeis_oleifera)	Elaeis_guineensis))))	((Sclerosperma_profizianum	(Podococcus_barteri	Orania_palindan))	Roystonea_regia))	Pseudophoenix_vinifera)))	(Geonoma_undata	(Pelagodoxa_henryana	(Prestoea_acuminata	(Oenocarpus_minor	Oenocarpus_bataua))))))	((Hydriastele_microspadix	Veitchia_spiralis)	((Leopoldinia_pulchra	Dictyosperma_album)	Kentiopsis_piersoniorum))))	Kingia_australis);
(((Oenocarpus_minor	((((Leopoldinia_pulchra	Dictyosperma_album)	(((Burretiokentia_grandiflora	Veitchia_spiralis)	Kentiopsis_piersoniorum)	((Dypsis_decaryi	Heterospathe_cagayanensis)	Hydriastele_microspadix)))	(Manicaria_saccifera	(Pelagodoxa_henryana	((((Serenoa_repens	(Phoenix_dactylifera	Sabal_domingensis))	(Chamaedorea_seifrizii	Nypa_fruticans))	Iriartea_deltoidea)	((((Reinhardtia_gracilis	((Reinhardtia_latisecta	Reinhardtia_paiewonskiana)	Reinhardtia_simplex))	(Attalea_speciosa	(Bactris_major	(Elaeis_oleifera	Elaeis_guineensis))))	((Sclerosperma_profizianum	(Podococcus_barteri	Orania_palindan))	Roystonea_regia))	(Geonoma_undata	Pseudophoenix_vinifera))))))	Prestoea_acuminata))	Oenocarpus_bataua)	Kingia_australis);
((Roystonea_regia	((((((Phoenix_dactylifera	(Sabal_domingensis	Serenoa_repens))	(Chamaedorea_seifrizii	Nypa_fruticans))	Orania_palindan)	(((Pseudophoenix_vinifera	(Geonoma_undata	Iriartea_deltoidea))	(((((Dictyosperma_album	(((Leopoldinia_pulchra	(Burretiokentia_grandiflora	Veitchia_spiralis))	Heterospathe_cagayanensis)	Hydriastele_microspadix))	Kentiopsis_piersoniorum)	Dypsis_decaryi)	Manicaria_saccifera)	((Oenocarpus_minor	(Prestoea_acuminata	Oenocarpus_bataua))	Pelagodoxa_henryana)))	((Reinhardtia_gracilis	((Reinhardtia_latisecta	Reinhardtia_paiewonskiana)	Reinhardtia_simplex))	(Attalea_speciosa	(Bactris_major	(Elaeis_oleifera	Elaeis_guineensis))))))	Podococcus_barteri)	Sclerosperma_profizianum))	Kingia_australis);
((Nypa_fruticans	((Geonoma_undata	(((((Reinhardtia_latisecta	Reinhardtia_paiewonskiana)	Reinhardtia_simplex)	(Attalea_speciosa	((Reinhardtia_gracilis	Bactris_major)	(Elaeis_oleifera	Elaeis_guineensis))))	((Pseudophoenix_vinifera	(((Prestoea_acuminata	(Oenocarpus_bataua	Oenocarpus_minor))	Manicaria_saccifera)	((((((Burretiokentia_grandiflora	Veitchia_spiralis)	Hydriastele_microspadix)	(Heterospathe_cagayanensis	Dypsis_decaryi))	Dictyosperma_album)	Kentiopsis_piersoniorum)	Pelagodoxa_henryana)))	(Orania_palindan	(Podococcus_barteri	(Sclerosperma_profizianum	Iriartea_deltoidea)))))	(Roystonea_regia	(Phoenix_dactylifera	(Sabal_domingensis	Serenoa_repens)))))	(Leopoldinia_pulchra	Chamaedorea_seifrizii)))	Kingia_australis);
((Heterospathe_cagayanensis	((Hydriastele_microspadix	((((Veitchia_spiralis	Kentiopsis_piersoniorum)	((((((Pseudophoenix_vinifera	Iriartea_deltoidea)	((Serenoa_repens	(Phoenix_dactylifera	Sabal_domingensis))	((Leopoldinia_pulchra	Chamaedorea_seifrizii)	Nypa_fruticans)))	((Prestoea_acuminata	((Sclerosperma_profizianum	(Podococcus_barteri	Orania_palindan))	Roystonea_regia))	((Reinhardtia_gracilis	((Reinhardtia_latisecta	Reinhardtia_paiewonskiana)	Reinhardtia_simplex))	((Elaeis_oleifera	Elaeis_guineensis)	(Attalea_speciosa	Bactris_major)))))	Geonoma_undata)	(Pelagodoxa_henryana	(Oenocarpus_bataua	Oenocarpus_minor)))	Manicaria_saccifera))	Dypsis_decaryi)	Burretiokentia_grandiflora))	Dictyosperma_album))	Kingia_australis);
((Heterospathe_cagayanensis	(((Manicaria_saccifera	(Geonoma_undata	(Pelagodoxa_henryana	(Prestoea_acuminata	(Oenocarpus_bataua	Oenocarpus_minor)))))	(((((Sclerosperma_profizianum	Orania_palindan)	((Phoenix_dactylifera	(Sabal_domingensis	Serenoa_repens))	Roystonea_regia))	(Podococcus_barteri	Pseudophoenix_vinifera))	Iriartea_deltoidea)	((Leopoldinia_pulchra	(Chamaedorea_seifrizii	Nypa_fruticans))	((Reinhardtia_gracilis	((Reinhardtia_latisecta	Reinhardtia_paiewonskiana)	Reinhardtia_simplex))	(Attalea_speciosa	((Burretiokentia_grandiflora	Bactris_major)	(Elaeis_oleifera	Elaeis_guineensis)))))))	((((Dictyosperma_album	Hydriastele_microspadix)	Veitchia_spiralis)	Kentiopsis_piersoniorum)	Dypsis_decaryi)))	Kingia_australis);
(((Dypsis_decaryi	Heterospathe_cagayanensis)	((((Burretiokentia_grandiflora	Reinhardtia_gracilis)	Veitchia_spiralis)	Leopoldinia_pulchra)	(Hydriastele_microspadix	((((Manicaria_saccifera	(Geonoma_undata	(Pelagodoxa_henryana	(Prestoea_acuminata	(Oenocarpus_bataua	Oenocarpus_minor)))))	((((Podococcus_barteri	Orania_palindan)	((Phoenix_dactylifera	(Sabal_domingensis	Serenoa_repens))	(Sclerosperma_profizianum	Roystonea_regia)))	((Chamaedorea_seifrizii	Nypa_fruticans)	(Pseudophoenix_vinifera	Iriartea_deltoidea)))	(((Reinhardtia_latisecta	Reinhardtia_paiewonskiana)	Reinhardtia_simplex)	(Attalea_speciosa	(Bactris_major	(Elaeis_oleifera	Elaeis_guineensis))))))	Dictyosperma_album)	Kentiopsis_piersoniorum))))	Kingia_australis);
(((Dypsis_decaryi	Heterospathe_cagayanensis)	((Burretiokentia_grandiflora	Reinhardtia_gracilis)	(Hydriastele_microspadix	(((((Geonoma_undata	Pelagodoxa_henryana)	(((Sclerosperma_profizianum	(Pseudophoenix_vinifera	Iriartea_deltoidea))	((Phoenix_dactylifera	Sabal_domingensis)	(((Leopoldinia_pulchra	Chamaedorea_seifrizii)	Nypa_fruticans)	Serenoa_repens)))	(Orania_palindan	((Roystonea_regia	Podococcus_barteri)	(((Reinhardtia_latisecta	Reinhardtia_paiewonskiana)	Reinhardtia_simplex)	(Attalea_speciosa	(Bactris_major	(Elaeis_oleifera	Elaeis_guineensis))))))))	(Manicaria_saccifera	(Prestoea_acuminata	(Oenocarpus_bataua	Oenocarpus_minor))))	(Veitchia_spiralis	Kentiopsis_piersoniorum))	Dictyosperma_album))))	Kingia_australis);
((Nypa_fruticans	((((Phoenix_dactylifera	(Serenoa_repens	Sabal_domingensis))	(((Podococcus_barteri	Pseudophoenix_vinifera)	(((Roystonea_regia	(Sclerosperma_profizianum	Orania_palindan))	(((Bactris_major	(Elaeis_oleifera	Elaeis_guineensis))	Attalea_speciosa)	((Reinhardtia_latisecta	Reinhardtia_paiewonskiana)	Reinhardtia_simplex)))	((Geonoma_undata	Pelagodoxa_henryana)	((Manicaria_saccifera	(Prestoea_acuminata	(Oenocarpus_bataua	Oenocarpus_minor)))	(Dictyosperma_album	((Hydriastele_microspadix	(Dypsis_decaryi	Heterospathe_cagayanensis))	(Kentiopsis_piersoniorum	((Burretiokentia_grandiflora	Reinhardtia_gracilis)	Veitchia_spiralis))))))))	Iriartea_deltoidea))	Leopoldinia_pulchra)	Chamaedorea_seifrizii))	Kingia_australis);
(((Heterospathe_cagayanensis	Dypsis_decaryi)	((Dictyosperma_album	((Kentiopsis_piersoniorum	Veitchia_spiralis)	Hydriastele_microspadix))	((Geonoma_undata	(Pelagodoxa_henryana	((Roystonea_regia	((Burretiokentia_grandiflora	Reinhardtia_gracilis)	(((Bactris_major	(Elaeis_oleifera	Elaeis_guineensis))	Attalea_speciosa)	((Reinhardtia_latisecta	Reinhardtia_paiewonskiana)	Reinhardtia_simplex))))	((Leopoldinia_pulchra	(Sclerosperma_profizianum	Orania_palindan))	((Iriartea_deltoidea	((Chamaedorea_seifrizii	Nypa_fruticans)	(Phoenix_dactylifera	(Serenoa_repens	Sabal_domingensis))))	(Podococcus_barteri	Pseudophoenix_vinifera))))))	(Manicaria_saccifera	(Oenocarpus_bataua	(Oenocarpus_minor	Prestoea_acuminata))))))	Kingia_australis);
((Nypa_fruticans	((((Iriartea_deltoidea	(Serenoa_repens	(Sabal_domingensis	Phoenix_dactylifera)))	(((((Geonoma_undata	Prestoea_acuminata)	(((Oenocarpus_minor	Oenocarpus_bataua)	Manicaria_saccifera)	((Heterospathe_cagayanensis	Dypsis_decaryi)	(Dictyosperma_album	((Kentiopsis_piersoniorum	Veitchia_spiralis)	Hydriastele_microspadix)))))	Pelagodoxa_henryana)	((Roystonea_regia	(((Bactris_major	(Elaeis_oleifera	Elaeis_guineensis))	Attalea_speciosa)	((Burretiokentia_grandiflora	Reinhardtia_gracilis)	((Reinhardtia_latisecta	Reinhardtia_paiewonskiana)	Reinhardtia_simplex))))	(Podococcus_barteri	(Sclerosperma_profizianum	Orania_palindan))))	Pseudophoenix_vinifera))	Leopoldinia_pulchra)	Chamaedorea_seifrizii))	Kingia_australis);
(((Heterospathe_cagayanensis	Dypsis_decaryi)	(Hydriastele_microspadix	((Kentiopsis_piersoniorum	(Dictyosperma_album	((Geonoma_undata	(((((Roystonea_regia	(Serenoa_repens	(Sabal_domingensis	Phoenix_dactylifera)))	(Chamaedorea_seifrizii	Nypa_fruticans))	Pelagodoxa_henryana)	((Leopoldinia_pulchra	((Orania_palindan	Sclerosperma_profizianum)	(Iriartea_deltoidea	Podococcus_barteri)))	Pseudophoenix_vinifera))	((((Burretiokentia_grandiflora	Bactris_major)	(Elaeis_oleifera	Elaeis_guineensis))	Attalea_speciosa)	(Reinhardtia_gracilis	((Reinhardtia_latisecta	Reinhardtia_paiewonskiana)	Reinhardtia_simplex)))))	((Prestoea_acuminata	(Oenocarpus_minor	Oenocarpus_bataua))	Manicaria_saccifera))))	Veitchia_spiralis)))	Kingia_australis);
(((Heterospathe_cagayanensis	Dypsis_decaryi)	(Hydriastele_microspadix	((Kentiopsis_piersoniorum	(Dictyosperma_album	((((Oenocarpus_minor	Oenocarpus_bataua)	Prestoea_acuminata)	Manicaria_saccifera)	((Geonoma_undata	Pelagodoxa_henryana)	((((Serenoa_repens	(Sabal_domingensis	Phoenix_dactylifera))	((Sclerosperma_profizianum	Leopoldinia_pulchra)	((Roystonea_regia	((((Bactris_major	(Elaeis_oleifera	Elaeis_guineensis))	Attalea_speciosa)	((Reinhardtia_latisecta	Reinhardtia_paiewonskiana)	Reinhardtia_simplex))	(Burretiokentia_grandiflora	Reinhardtia_gracilis)))	((Chamaedorea_seifrizii	Nypa_fruticans)	Orania_palindan))))	(Podococcus_barteri	Pseudophoenix_vinifera))	Iriartea_deltoidea)))))	Veitchia_spiralis)))	Kingia_australis);
((Heterospathe_cagayanensis	((Hydriastele_microspadix	((Kentiopsis_piersoniorum	Veitchia_spiralis)	(Dictyosperma_album	(((Oenocarpus_minor	Oenocarpus_bataua)	((Pelagodoxa_henryana	((((Orania_palindan	(Roystonea_regia	(((Bactris_major	(((Burretiokentia_grandiflora	Reinhardtia_gracilis)	Elaeis_oleifera)	Elaeis_guineensis))	Attalea_speciosa)	((Reinhardtia_latisecta	Reinhardtia_paiewonskiana)	Reinhardtia_simplex))))	(Iriartea_deltoidea	((Chamaedorea_seifrizii	Nypa_fruticans)	(Serenoa_repens	(Sabal_domingensis	Phoenix_dactylifera)))))	(Podococcus_barteri	Pseudophoenix_vinifera))	(Sclerosperma_profizianum	Leopoldinia_pulchra)))	Manicaria_saccifera))	(Prestoea_acuminata	Geonoma_undata)))))	Dypsis_decaryi))	Kingia_australis);
(((Heterospathe_cagayanensis	Dypsis_decaryi)	((Dictyosperma_album	(((Prestoea_acuminata	(Oenocarpus_bataua	Oenocarpus_minor))	((Pelagodoxa_henryana	((Pseudophoenix_vinifera	(Iriartea_deltoidea	((Sabal_domingensis	(Phoenix_dactylifera	Serenoa_repens))	(Chamaedorea_seifrizii	Nypa_fruticans))))	(Geonoma_undata	((Roystonea_regia	((Sclerosperma_profizianum	Leopoldinia_pulchra)	(Podococcus_barteri	Orania_palindan)))	(((((Burretiokentia_grandiflora	Reinhardtia_gracilis)	Bactris_major)	(Elaeis_oleifera	Elaeis_guineensis))	Attalea_speciosa)	((Reinhardtia_latisecta	Reinhardtia_paiewonskiana)	Reinhardtia_simplex))))))	Manicaria_saccifera))	Kentiopsis_piersoniorum))	(Veitchia_spiralis	Hydriastele_microspadix)))	Kingia_australis);
(((Leopoldinia_pulchra	(Heterospathe_cagayanensis	Dypsis_decaryi))	(((Prestoea_acuminata	(Oenocarpus_bataua	Oenocarpus_minor))	((Pelagodoxa_henryana	((Geonoma_undata	Pseudophoenix_vinifera)	(((Roystonea_regia	((Podococcus_barteri	Orania_palindan)	Sclerosperma_profizianum))	(((((Burretiokentia_grandiflora	Reinhardtia_gracilis)	Bactris_major)	(Elaeis_oleifera	Elaeis_guineensis))	Attalea_speciosa)	((Reinhardtia_latisecta	Reinhardtia_paiewonskiana)	Reinhardtia_simplex)))	(Iriartea_deltoidea	((Sabal_domingensis	(Phoenix_dactylifera	Serenoa_repens))	(Chamaedorea_seifrizii	Nypa_fruticans))))))	Manicaria_saccifera))	(Kentiopsis_piersoniorum	((Veitchia_spiralis	Hydriastele_microspadix)	Dictyosperma_album))))	Kingia_australis);
(((Leopoldinia_pulchra	(Heterospathe_cagayanensis	Dypsis_decaryi))	((Dictyosperma_album	(Kentiopsis_piersoniorum	(((Prestoea_acuminata	(Oenocarpus_bataua	Oenocarpus_minor))	Manicaria_saccifera)	((Geonoma_undata	Pelagodoxa_henryana)	(((Podococcus_barteri	Pseudophoenix_vinifera)	(Iriartea_deltoidea	((Phoenix_dactylifera	(Serenoa_repens	Sabal_domingensis))	(Chamaedorea_seifrizii	Nypa_fruticans))))	(((Orania_palindan	Sclerosperma_profizianum)	Roystonea_regia)	(((Bactris_major	(Elaeis_oleifera	Elaeis_guineensis))	Attalea_speciosa)	((Burretiokentia_grandiflora	Reinhardtia_gracilis)	((Reinhardtia_latisecta	Reinhardtia_paiewonskiana)	Reinhardtia_simplex)))))))))	(Hydriastele_microspadix	Veitchia_spiralis)))	Kingia_australis);
(((Heterospathe_cagayanensis	Dypsis_decaryi)	(((Kentiopsis_piersoniorum	((Prestoea_acuminata	(Oenocarpus_bataua	Oenocarpus_minor))	(((((Podococcus_barteri	(Orania_palindan	Sclerosperma_profizianum))	(Pelagodoxa_henryana	Roystonea_regia))	(((Elaeis_oleifera	Elaeis_guineensis)	(Attalea_speciosa	((Burretiokentia_grandiflora	Reinhardtia_gracilis)	Bactris_major)))	((Reinhardtia_latisecta	Reinhardtia_paiewonskiana)	Reinhardtia_simplex)))	(Manicaria_saccifera	(((Serenoa_repens	(Sabal_domingensis	Phoenix_dactylifera))	(Leopoldinia_pulchra	(Chamaedorea_seifrizii	Nypa_fruticans)))	(Pseudophoenix_vinifera	Iriartea_deltoidea))))	Geonoma_undata)))	Dictyosperma_album)	(Hydriastele_microspadix	Veitchia_spiralis)))	Kingia_australis);
((Orania_palindan	((((Podococcus_barteri	Pseudophoenix_vinifera)	((Phoenix_dactylifera	(Sabal_domingensis	Serenoa_repens))	Iriartea_deltoidea))	(((Nypa_fruticans	Chamaedorea_seifrizii)	((((Elaeis_guineensis	Elaeis_oleifera)	(Bactris_major	Attalea_speciosa))	((Burretiokentia_grandiflora	Reinhardtia_gracilis)	(Reinhardtia_simplex	(Reinhardtia_latisecta	Reinhardtia_paiewonskiana))))	(Pelagodoxa_henryana	(Geonoma_undata	((Manicaria_saccifera	((Oenocarpus_minor	Oenocarpus_bataua)	Prestoea_acuminata))	((Heterospathe_cagayanensis	Dypsis_decaryi)	((Dictyosperma_album	Hydriastele_microspadix)	(Leopoldinia_pulchra	(Veitchia_spiralis	Kentiopsis_piersoniorum)))))))))	Roystonea_regia))	Sclerosperma_profizianum))	Kingia_australis);
(((Heterospathe_cagayanensis	Dypsis_decaryi)	((Hydriastele_microspadix	(Leopoldinia_pulchra	Veitchia_spiralis))	((Kentiopsis_piersoniorum	((Pelagodoxa_henryana	((Iriartea_deltoidea	Pseudophoenix_vinifera)	((Sclerosperma_profizianum	(Orania_palindan	Podococcus_barteri))	(((Roystonea_regia	(Phoenix_dactylifera	(Sabal_domingensis	Serenoa_repens)))	(Geonoma_undata	(Nypa_fruticans	Chamaedorea_seifrizii)))	((((Elaeis_guineensis	Elaeis_oleifera)	(Bactris_major	(Reinhardtia_gracilis	Burretiokentia_grandiflora)))	Attalea_speciosa)	(Reinhardtia_simplex	(Reinhardtia_latisecta	Reinhardtia_paiewonskiana)))))))	(Manicaria_saccifera	((Oenocarpus_minor	Oenocarpus_bataua)	Prestoea_acuminata))))	Dictyosperma_album)))	Kingia_australis);
(((Heterospathe_cagayanensis	Dypsis_decaryi)	((((Hydriastele_microspadix	Veitchia_spiralis)	Dictyosperma_album)	Kentiopsis_piersoniorum)	(((Geonoma_undata	(Iriartea_deltoidea	Pseudophoenix_vinifera))	((Serenoa_repens	(Phoenix_dactylifera	Sabal_domingensis))	((((Nypa_fruticans	Chamaedorea_seifrizii)	Pelagodoxa_henryana)	(Roystonea_regia	((((Elaeis_guineensis	((Reinhardtia_gracilis	Burretiokentia_grandiflora)	Elaeis_oleifera))	Bactris_major)	Attalea_speciosa)	(Reinhardtia_simplex	(Reinhardtia_latisecta	Reinhardtia_paiewonskiana)))))	((Orania_palindan	Podococcus_barteri)	(Leopoldinia_pulchra	Sclerosperma_profizianum)))))	(Manicaria_saccifera	((Oenocarpus_minor	Oenocarpus_bataua)	Prestoea_acuminata)))))	Kingia_australis);
(((Heterospathe_cagayanensis	Dypsis_decaryi)	(((Hydriastele_microspadix	Dictyosperma_album)	(Veitchia_spiralis	Kentiopsis_piersoniorum))	((Geonoma_undata	((((((Elaeis_guineensis	Elaeis_oleifera)	Bactris_major)	(Reinhardtia_gracilis	Burretiokentia_grandiflora))	Attalea_speciosa)	(Reinhardtia_simplex	(Reinhardtia_latisecta	Reinhardtia_paiewonskiana)))	((Roystonea_regia	((Orania_palindan	Podococcus_barteri)	Sclerosperma_profizianum))	(((Iriartea_deltoidea	(Serenoa_repens	(Phoenix_dactylifera	Sabal_domingensis)))	(Pseudophoenix_vinifera	(Nypa_fruticans	(Chamaedorea_seifrizii	Leopoldinia_pulchra))))	Pelagodoxa_henryana))))	(Manicaria_saccifera	((Oenocarpus_minor	Oenocarpus_bataua)	Prestoea_acuminata)))))	Kingia_australis);
(((Heterospathe_cagayanensis	Dypsis_decaryi)	(Hydriastele_microspadix	(Dictyosperma_album	(Kentiopsis_piersoniorum	(Veitchia_spiralis	((Geonoma_undata	((((Roystonea_regia	(((((Elaeis_guineensis	Elaeis_oleifera)	Bactris_major)	(Reinhardtia_gracilis	Burretiokentia_grandiflora))	Attalea_speciosa)	(Reinhardtia_simplex	(Reinhardtia_latisecta	Reinhardtia_paiewonskiana))))	(((Podococcus_barteri	Pseudophoenix_vinifera)	Iriartea_deltoidea)	(Orania_palindan	Sclerosperma_profizianum)))	((Nypa_fruticans	(Chamaedorea_seifrizii	Leopoldinia_pulchra))	(Serenoa_repens	(Phoenix_dactylifera	Sabal_domingensis))))	Pelagodoxa_henryana))	(Manicaria_saccifera	((Oenocarpus_minor	Oenocarpus_bataua)	Prestoea_acuminata))))))))	Kingia_australis);
(((Heterospathe_cagayanensis	Dypsis_decaryi)	(Hydriastele_microspadix	(Dictyosperma_album	((Kentiopsis_piersoniorum	Veitchia_spiralis)	(((Geonoma_undata	Pelagodoxa_henryana)	((((Nypa_fruticans	(Chamaedorea_seifrizii	Leopoldinia_pulchra))	(Serenoa_repens	(Phoenix_dactylifera	Sabal_domingensis)))	(Pseudophoenix_vinifera	Iriartea_deltoidea))	((Roystonea_regia	(((((Elaeis_guineensis	Elaeis_oleifera)	Bactris_major)	(Reinhardtia_gracilis	Burretiokentia_grandiflora))	Attalea_speciosa)	(Reinhardtia_simplex	(Reinhardtia_latisecta	Reinhardtia_paiewonskiana))))	(Podococcus_barteri	(Orania_palindan	Sclerosperma_profizianum)))))	(Manicaria_saccifera	((Oenocarpus_minor	Oenocarpus_bataua)	Prestoea_acuminata)))))))	Kingia_australis);
((Nypa_fruticans	(Chamaedorea_seifrizii	(((((Orania_palindan	Sclerosperma_profizianum)	(Pseudophoenix_vinifera	Podococcus_barteri))	Iriartea_deltoidea)	((((Leopoldinia_pulchra	Manicaria_saccifera)	((Oenocarpus_minor	Oenocarpus_bataua)	((((Heterospathe_cagayanensis	Dypsis_decaryi)	((Kentiopsis_piersoniorum	Veitchia_spiralis)	Burretiokentia_grandiflora))	(Hydriastele_microspadix	Dictyosperma_album))	Prestoea_acuminata)))	Pelagodoxa_henryana)	((((Elaeis_guineensis	Elaeis_oleifera)	Bactris_major)	Attalea_speciosa)	(Reinhardtia_gracilis	(Reinhardtia_simplex	(Reinhardtia_latisecta	Reinhardtia_paiewonskiana))))))	((Roystonea_regia	(Serenoa_repens	(Phoenix_dactylifera	Sabal_domingensis)))	Geonoma_undata))))	Kingia_australis);
((Heterospathe_cagayanensis	(Dypsis_decaryi	(Hydriastele_microspadix	((Dictyosperma_album	((Geonoma_undata	((((Elaeis_guineensis	Elaeis_oleifera)	(Bactris_major	Attalea_speciosa))	((Burretiokentia_grandiflora	Reinhardtia_gracilis)	(Reinhardtia_simplex	(Reinhardtia_latisecta	Reinhardtia_paiewonskiana))))	(((Pelagodoxa_henryana	(Leopoldinia_pulchra	(Orania_palindan	Sclerosperma_profizianum)))	((Pseudophoenix_vinifera	Podococcus_barteri)	((Serenoa_repens	(Phoenix_dactylifera	Sabal_domingensis))	((Nypa_fruticans	Chamaedorea_seifrizii)	Iriartea_deltoidea))))	Roystonea_regia)))	(Manicaria_saccifera	(Prestoea_acuminata	(Oenocarpus_bataua	Oenocarpus_minor)))))	(Kentiopsis_piersoniorum	Veitchia_spiralis)))))	Kingia_australis);
(((Heterospathe_cagayanensis	Dypsis_decaryi)	(((((Geonoma_undata	((((Pseudophoenix_vinifera	Podococcus_barteri)	((Serenoa_repens	(Phoenix_dactylifera	Sabal_domingensis))	Iriartea_deltoidea))	(Nypa_fruticans	Chamaedorea_seifrizii))	((((Attalea_speciosa	((Burretiokentia_grandiflora	Reinhardtia_gracilis)	((Elaeis_guineensis	Elaeis_oleifera)	Bactris_major)))	(Reinhardtia_simplex	(Reinhardtia_latisecta	Reinhardtia_paiewonskiana)))	Roystonea_regia)	(Leopoldinia_pulchra	(Orania_palindan	Sclerosperma_profizianum)))))	Pelagodoxa_henryana)	(Manicaria_saccifera	(Prestoea_acuminata	(Oenocarpus_bataua	Oenocarpus_minor))))	(Kentiopsis_piersoniorum	Veitchia_spiralis))	(Dictyosperma_album	Hydriastele_microspadix)))	Kingia_australis);
((Pseudophoenix_vinifera	(Podococcus_barteri	(((((((Attalea_speciosa	((Burretiokentia_grandiflora	Reinhardtia_gracilis)	((Elaeis_guineensis	Elaeis_oleifera)	Bactris_major)))	(Reinhardtia_simplex	(Reinhardtia_latisecta	Reinhardtia_paiewonskiana)))	Roystonea_regia)	(Orania_palindan	Sclerosperma_profizianum))	((Pelagodoxa_henryana	((Manicaria_saccifera	(Prestoea_acuminata	(Oenocarpus_bataua	Oenocarpus_minor)))	((Heterospathe_cagayanensis	Dypsis_decaryi)	((Kentiopsis_piersoniorum	(Leopoldinia_pulchra	Veitchia_spiralis))	(Dictyosperma_album	Hydriastele_microspadix)))))	Geonoma_undata))	((Serenoa_repens	(Phoenix_dactylifera	Sabal_domingensis))	Iriartea_deltoidea))	(Nypa_fruticans	Chamaedorea_seifrizii))))	Kingia_australis);
(((Leopoldinia_pulchra	(Heterospathe_cagayanensis	Dypsis_decaryi))	((Hydriastele_microspadix	(((Prestoea_acuminata	(Oenocarpus_minor	Oenocarpus_bataua))	(Manicaria_saccifera	(((((((Elaeis_oleifera	Elaeis_guineensis)	Bactris_major)	Attalea_speciosa)	(Burretiokentia_grandiflora	Reinhardtia_gracilis))	(Reinhardtia_simplex	(Reinhardtia_paiewonskiana	Reinhardtia_latisecta)))	(((Sclerosperma_profizianum	Orania_palindan)	((Podococcus_barteri	Pseudophoenix_vinifera)	Iriartea_deltoidea))	(Geonoma_undata	((((Serenoa_repens	Sabal_domingensis)	Phoenix_dactylifera)	(Chamaedorea_seifrizii	Nypa_fruticans))	Roystonea_regia))))	Pelagodoxa_henryana)))	(Veitchia_spiralis	Kentiopsis_piersoniorum)))	Dictyosperma_album))	Kingia_australis);
((Heterospathe_cagayanensis	(Dypsis_decaryi	((Hydriastele_microspadix	Veitchia_spiralis)	((((Prestoea_acuminata	(Oenocarpus_minor	Oenocarpus_bataua))	(Manicaria_saccifera	((Pelagodoxa_henryana	((Roystonea_regia	(((((Elaeis_oleifera	Elaeis_guineensis)	Bactris_major)	Attalea_speciosa)	(Burretiokentia_grandiflora	Reinhardtia_gracilis))	(Reinhardtia_simplex	(Reinhardtia_paiewonskiana	Reinhardtia_latisecta))))	((Chamaedorea_seifrizii	Nypa_fruticans)	((((Podococcus_barteri	Pseudophoenix_vinifera)	Iriartea_deltoidea)	((Serenoa_repens	Sabal_domingensis)	Phoenix_dactylifera))	((Leopoldinia_pulchra	Sclerosperma_profizianum)	Orania_palindan)))))	Geonoma_undata)))	Kentiopsis_piersoniorum)	Dictyosperma_album))))	Kingia_australis);
(((Heterospathe_cagayanensis	Dypsis_decaryi)	(Hydriastele_microspadix	(((Veitchia_spiralis	Kentiopsis_piersoniorum)	((Prestoea_acuminata	(Oenocarpus_minor	Oenocarpus_bataua))	(Manicaria_saccifera	(Pelagodoxa_henryana	(((((Podococcus_barteri	(Sclerosperma_profizianum	Orania_palindan))	(Roystonea_regia	((((Burretiokentia_grandiflora	Reinhardtia_gracilis)	((Elaeis_oleifera	Elaeis_guineensis)	Bactris_major))	Attalea_speciosa)	(Reinhardtia_simplex	(Reinhardtia_paiewonskiana	Reinhardtia_latisecta)))))	(Iriartea_deltoidea	((Serenoa_repens	(Chamaedorea_seifrizii	Nypa_fruticans))	(Sabal_domingensis	Phoenix_dactylifera))))	(Pseudophoenix_vinifera	Geonoma_undata))	Leopoldinia_pulchra)))))	Dictyosperma_album)))	Kingia_australis);
(((Heterospathe_cagayanensis	Dypsis_decaryi)	(Hydriastele_microspadix	(((Kentiopsis_piersoniorum	(((Manicaria_saccifera	Leopoldinia_pulchra)	(Prestoea_acuminata	(Oenocarpus_minor	Oenocarpus_bataua)))	(Pelagodoxa_henryana	(((((Podococcus_barteri	Pseudophoenix_vinifera)	Iriartea_deltoidea)	((Chamaedorea_seifrizii	Nypa_fruticans)	(Sabal_domingensis	(Serenoa_repens	Phoenix_dactylifera))))	((Roystonea_regia	(Orania_palindan	Sclerosperma_profizianum))	(((((Elaeis_oleifera	Elaeis_guineensis)	Bactris_major)	Attalea_speciosa)	(Reinhardtia_simplex	(Reinhardtia_paiewonskiana	Reinhardtia_latisecta)))	(Burretiokentia_grandiflora	Reinhardtia_gracilis))))	Geonoma_undata))))	Dictyosperma_album)	Veitchia_spiralis)))	Kingia_australis);
((Pseudophoenix_vinifera	((Iriartea_deltoidea	(((Leopoldinia_pulchra	Chamaedorea_seifrizii)	(Nypa_fruticans	(Serenoa_repens	(Phoenix_dactylifera	Sabal_domingensis))))	(((Orania_palindan	Sclerosperma_profizianum)	(Roystonea_regia	((((Elaeis_oleifera	Elaeis_guineensis)	(Bactris_major	Attalea_speciosa))	(Burretiokentia_grandiflora	Reinhardtia_gracilis))	(Reinhardtia_simplex	(Reinhardtia_paiewonskiana	Reinhardtia_latisecta)))))	((((((Hydriastele_microspadix	Veitchia_spiralis)	Dictyosperma_album)	Kentiopsis_piersoniorum)	(Heterospathe_cagayanensis	Dypsis_decaryi))	(Manicaria_saccifera	(Prestoea_acuminata	(Oenocarpus_minor	Oenocarpus_bataua))))	(Pelagodoxa_henryana	Geonoma_undata)))))	Podococcus_barteri))	Kingia_australis);
((Heterospathe_cagayanensis	(Dypsis_decaryi	(Hydriastele_microspadix	((((((Pelagodoxa_henryana	Geonoma_undata)	((((((Burretiokentia_grandiflora	Reinhardtia_gracilis)	(Elaeis_oleifera	Elaeis_guineensis))	Bactris_major)	Attalea_speciosa)	(Reinhardtia_simplex	(Reinhardtia_paiewonskiana	Reinhardtia_latisecta)))	((Orania_palindan	Sclerosperma_profizianum)	((Iriartea_deltoidea	((Leopoldinia_pulchra	(Chamaedorea_seifrizii	Nypa_fruticans))	(Roystonea_regia	(Serenoa_repens	(Phoenix_dactylifera	Sabal_domingensis)))))	(Podococcus_barteri	Pseudophoenix_vinifera)))))	Manicaria_saccifera)	(Prestoea_acuminata	(Oenocarpus_minor	Oenocarpus_bataua)))	(Veitchia_spiralis	Kentiopsis_piersoniorum))	Dictyosperma_album))))	Kingia_australis);
((Heterospathe_cagayanensis	(Dypsis_decaryi	((((Veitchia_spiralis	Kentiopsis_piersoniorum)	Hydriastele_microspadix)	Dictyosperma_album)	((Manicaria_saccifera	(Prestoea_acuminata	(Oenocarpus_minor	Oenocarpus_bataua)))	(Pelagodoxa_henryana	(((((((Burretiokentia_grandiflora	Bactris_major)	Attalea_speciosa)	(Elaeis_oleifera	Elaeis_guineensis))	(Reinhardtia_gracilis	(Reinhardtia_simplex	(Reinhardtia_paiewonskiana	Reinhardtia_latisecta))))	((Podococcus_barteri	Orania_palindan)	(Roystonea_regia	Sclerosperma_profizianum)))	((Leopoldinia_pulchra	(Chamaedorea_seifrizii	Nypa_fruticans))	(Sabal_domingensis	(Serenoa_repens	Phoenix_dactylifera))))	((Geonoma_undata	Iriartea_deltoidea)	Pseudophoenix_vinifera)))))))	Kingia_australis);
(((Heterospathe_cagayanensis	Dypsis_decaryi)	(((Kentiopsis_piersoniorum	((Geonoma_undata	(Prestoea_acuminata	(Oenocarpus_minor	Oenocarpus_bataua)))	((Leopoldinia_pulchra	Manicaria_saccifera)	(Pelagodoxa_henryana	((((Orania_palindan	Podococcus_barteri)	Sclerosperma_profizianum)	(Roystonea_regia	(((Attalea_speciosa	(Bactris_major	(Elaeis_oleifera	Elaeis_guineensis)))	(Burretiokentia_grandiflora	Reinhardtia_gracilis))	(Reinhardtia_simplex	(Reinhardtia_paiewonskiana	Reinhardtia_latisecta)))))	((Pseudophoenix_vinifera	Iriartea_deltoidea)	((Chamaedorea_seifrizii	Nypa_fruticans)	((Sabal_domingensis	Phoenix_dactylifera)	Serenoa_repens))))))))	Dictyosperma_album)	(Hydriastele_microspadix	Veitchia_spiralis)))	Kingia_australis);
((Heterospathe_cagayanensis	((Kentiopsis_piersoniorum	((Dypsis_decaryi	((Manicaria_saccifera	(Prestoea_acuminata	(Oenocarpus_minor	Oenocarpus_bataua)))	(Pelagodoxa_henryana	(Geonoma_undata	(((Attalea_speciosa	((Burretiokentia_grandiflora	Reinhardtia_gracilis)	(Bactris_major	(Elaeis_oleifera	Elaeis_guineensis))))	(Reinhardtia_simplex	(Reinhardtia_paiewonskiana	Reinhardtia_latisecta)))	((((Leopoldinia_pulchra	Sclerosperma_profizianum)	Orania_palindan)	Roystonea_regia)	((Iriartea_deltoidea	((Chamaedorea_seifrizii	Nypa_fruticans)	(Sabal_domingensis	(Phoenix_dactylifera	Serenoa_repens))))	(Podococcus_barteri	Pseudophoenix_vinifera))))))))	Dictyosperma_album))	(Hydriastele_microspadix	Veitchia_spiralis)))	Kingia_australis);
(((Dypsis_decaryi	Heterospathe_cagayanensis)	(((Hydriastele_microspadix	Dictyosperma_album)	(Veitchia_spiralis	Kentiopsis_piersoniorum))	(((Leopoldinia_pulchra	Manicaria_saccifera)	(Prestoea_acuminata	(Oenocarpus_minor	Oenocarpus_bataua)))	(Pelagodoxa_henryana	(Geonoma_undata	(((Roystonea_regia	((Attalea_speciosa	((Burretiokentia_grandiflora	Reinhardtia_gracilis)	(Bactris_major	(Elaeis_oleifera	Elaeis_guineensis))))	(Reinhardtia_simplex	(Reinhardtia_paiewonskiana	Reinhardtia_latisecta))))	(Podococcus_barteri	(Sclerosperma_profizianum	Orania_palindan)))	(((Chamaedorea_seifrizii	Nypa_fruticans)	(Serenoa_repens	(Sabal_domingensis	Phoenix_dactylifera)))	(Pseudophoenix_vinifera	Iriartea_deltoidea))))))))	Kingia_australis);
(((Hydriastele_microspadix	((Dictyosperma_album	(Veitchia_spiralis	(((Pelagodoxa_henryana	((((Leopoldinia_pulchra	(Sclerosperma_profizianum	Orania_palindan))	Roystonea_regia)	(((Reinhardtia_latisecta	Reinhardtia_paiewonskiana)	Reinhardtia_simplex)	(Attalea_speciosa	((Elaeis_oleifera	Elaeis_guineensis)	((Burretiokentia_grandiflora	Reinhardtia_gracilis)	Bactris_major)))))	(((Podococcus_barteri	Pseudophoenix_vinifera)	Iriartea_deltoidea)	((Nypa_fruticans	Chamaedorea_seifrizii)	(Phoenix_dactylifera	(Sabal_domingensis	Serenoa_repens))))))	(Manicaria_saccifera	((Oenocarpus_minor	Oenocarpus_bataua)	Prestoea_acuminata)))	Geonoma_undata)))	Kentiopsis_piersoniorum))	(Heterospathe_cagayanensis	Dypsis_decaryi))	Kingia_australis);
((Nypa_fruticans	(Chamaedorea_seifrizii	((Phoenix_dactylifera	(Sabal_domingensis	Serenoa_repens))	(((((((Oenocarpus_minor	Oenocarpus_bataua)	(((Heterospathe_cagayanensis	Dypsis_decaryi)	((Leopoldinia_pulchra	Dictyosperma_album)	(Hydriastele_microspadix	(Veitchia_spiralis	Kentiopsis_piersoniorum))))	Manicaria_saccifera))	Prestoea_acuminata)	Pelagodoxa_henryana)	Geonoma_undata)	(Pseudophoenix_vinifera	((Sclerosperma_profizianum	(Podococcus_barteri	Orania_palindan))	((((Reinhardtia_latisecta	Reinhardtia_paiewonskiana)	Reinhardtia_simplex)	(Attalea_speciosa	((Elaeis_oleifera	Elaeis_guineensis)	((Burretiokentia_grandiflora	Reinhardtia_gracilis)	Bactris_major))))	Roystonea_regia))))	Iriartea_deltoidea))))	Kingia_australis);
((Nypa_fruticans	(Chamaedorea_seifrizii	((Serenoa_repens	(Phoenix_dactylifera	Sabal_domingensis))	(Iriartea_deltoidea	(((((Geonoma_undata	((Dictyosperma_album	((Heterospathe_cagayanensis	Dypsis_decaryi)	(Hydriastele_microspadix	(Burretiokentia_grandiflora	Veitchia_spiralis))))	Kentiopsis_piersoniorum))	((Leopoldinia_pulchra	Manicaria_saccifera)	(Prestoea_acuminata	(Oenocarpus_minor	Oenocarpus_bataua))))	Pelagodoxa_henryana)	(((Reinhardtia_gracilis	((Reinhardtia_latisecta	Reinhardtia_paiewonskiana)	Reinhardtia_simplex))	(Attalea_speciosa	((Elaeis_oleifera	Elaeis_guineensis)	Bactris_major)))	((Sclerosperma_profizianum	(Podococcus_barteri	Orania_palindan))	Roystonea_regia)))	Pseudophoenix_vinifera)))))	Kingia_australis);
(((Oenocarpus_minor	Oenocarpus_bataua)	(((((Hydriastele_microspadix	((Burretiokentia_grandiflora	(Heterospathe_cagayanensis	Dypsis_decaryi))	Dictyosperma_album))	(Kentiopsis_piersoniorum	Veitchia_spiralis))	((Geonoma_undata	Pelagodoxa_henryana)	((((Sclerosperma_profizianum	Orania_palindan)	Roystonea_regia)	((Reinhardtia_gracilis	((Reinhardtia_latisecta	Reinhardtia_paiewonskiana)	Reinhardtia_simplex))	((Elaeis_oleifera	Elaeis_guineensis)	(Bactris_major	Attalea_speciosa))))	((Podococcus_barteri	Pseudophoenix_vinifera)	(((Leopoldinia_pulchra	((Serenoa_repens	Nypa_fruticans)	Chamaedorea_seifrizii))	(Phoenix_dactylifera	Sabal_domingensis))	Iriartea_deltoidea)))))	Manicaria_saccifera)	Prestoea_acuminata))	Kingia_australis);
((Podococcus_barteri	(Orania_palindan	(Sclerosperma_profizianum	((Roystonea_regia	((((Reinhardtia_latisecta	Reinhardtia_paiewonskiana)	Reinhardtia_simplex)	Reinhardtia_gracilis)	(((Elaeis_oleifera	Elaeis_guineensis)	Bactris_major)	Attalea_speciosa)))	((Pseudophoenix_vinifera	(((Leopoldinia_pulchra	(Nypa_fruticans	Chamaedorea_seifrizii))	(Serenoa_repens	(Phoenix_dactylifera	Sabal_domingensis)))	Iriartea_deltoidea))	(((Manicaria_saccifera	(Prestoea_acuminata	(Oenocarpus_minor	Oenocarpus_bataua)))	(Geonoma_undata	((((Burretiokentia_grandiflora	(Heterospathe_cagayanensis	Dypsis_decaryi))	Hydriastele_microspadix)	Dictyosperma_album)	(Kentiopsis_piersoniorum	Veitchia_spiralis))))	Pelagodoxa_henryana))))))	Kingia_australis);
((Podococcus_barteri	(Orania_palindan	(Sclerosperma_profizianum	(Roystonea_regia	((((((((Kentiopsis_piersoniorum	(Heterospathe_cagayanensis	((Burretiokentia_grandiflora	Veitchia_spiralis)	Hydriastele_microspadix)))	Dictyosperma_album)	Dypsis_decaryi)	(Manicaria_saccifera	(Prestoea_acuminata	(Oenocarpus_minor	Oenocarpus_bataua))))	Geonoma_undata)	(Pseudophoenix_vinifera	(((Nypa_fruticans	(Chamaedorea_seifrizii	Leopoldinia_pulchra))	(Phoenix_dactylifera	(Sabal_domingensis	Serenoa_repens)))	Iriartea_deltoidea)))	Pelagodoxa_henryana)	(((Reinhardtia_gracilis	(Reinhardtia_latisecta	Reinhardtia_paiewonskiana))	Reinhardtia_simplex)	(((Elaeis_oleifera	Elaeis_guineensis)	Bactris_major)	Attalea_speciosa)))))))	Kingia_australis);
(((Leopoldinia_pulchra	Heterospathe_cagayanensis)	(((Manicaria_saccifera	((Geonoma_undata	Prestoea_acuminata)	(Oenocarpus_minor	Oenocarpus_bataua)))	(((Iriartea_deltoidea	(((Nypa_fruticans	Chamaedorea_seifrizii)	Serenoa_repens)	(Phoenix_dactylifera	Sabal_domingensis)))	(Podococcus_barteri	Pseudophoenix_vinifera))	((Pelagodoxa_henryana	((Sclerosperma_profizianum	Roystonea_regia)	Orania_palindan))	(((Burretiokentia_grandiflora	Reinhardtia_gracilis)	((Reinhardtia_latisecta	Reinhardtia_paiewonskiana)	Reinhardtia_simplex))	(((Elaeis_oleifera	Elaeis_guineensis)	Bactris_major)	Attalea_speciosa)))))	((((Veitchia_spiralis	Kentiopsis_piersoniorum)	Hydriastele_microspadix)	Dictyosperma_album)	Dypsis_decaryi)))	Kingia_australis);
(((Dypsis_decaryi	Heterospathe_cagayanensis)	(Hydriastele_microspadix	((((Manicaria_saccifera	(Prestoea_acuminata	(Oenocarpus_minor	Oenocarpus_bataua)))	((Pelagodoxa_henryana	Geonoma_undata)	((Pseudophoenix_vinifera	Iriartea_deltoidea)	(((Podococcus_barteri	(Sclerosperma_profizianum	Orania_palindan))	((Nypa_fruticans	(Phoenix_dactylifera	(Serenoa_repens	Sabal_domingensis)))	Roystonea_regia))	((Leopoldinia_pulchra	Chamaedorea_seifrizii)	(((Burretiokentia_grandiflora	Reinhardtia_gracilis)	((Reinhardtia_latisecta	Reinhardtia_paiewonskiana)	Reinhardtia_simplex))	(((Elaeis_oleifera	Elaeis_guineensis)	Bactris_major)	Attalea_speciosa)))))))	(Veitchia_spiralis	Kentiopsis_piersoniorum))	Dictyosperma_album)))	Kingia_australis);
((Oenocarpus_minor	(Oenocarpus_bataua	((((Veitchia_spiralis	Kentiopsis_piersoniorum)	(Hydriastele_microspadix	(Dictyosperma_album	(Dypsis_decaryi	Heterospathe_cagayanensis))))	((Pelagodoxa_henryana	(Pseudophoenix_vinifera	(((Podococcus_barteri	(Sclerosperma_profizianum	Orania_palindan))	(((Nypa_fruticans	(Leopoldinia_pulchra	Chamaedorea_seifrizii))	(Iriartea_deltoidea	(Serenoa_repens	(Phoenix_dactylifera	Sabal_domingensis))))	(Roystonea_regia	Geonoma_undata)))	((((Reinhardtia_latisecta	Reinhardtia_paiewonskiana)	Reinhardtia_simplex)	(((Elaeis_oleifera	Elaeis_guineensis)	Bactris_major)	Attalea_speciosa))	(Burretiokentia_grandiflora	Reinhardtia_gracilis)))))	Manicaria_saccifera))	Prestoea_acuminata)))	Kingia_australis);
(((Dypsis_decaryi	Heterospathe_cagayanensis)	((((Manicaria_saccifera	(Prestoea_acuminata	(Oenocarpus_minor	Oenocarpus_bataua)))	((Pelagodoxa_henryana	(((Roystonea_regia	(Serenoa_repens	(Phoenix_dactylifera	Sabal_domingensis)))	(Geonoma_undata	(Nypa_fruticans	Chamaedorea_seifrizii)))	(((Sclerosperma_profizianum	Orania_palindan)	((Pseudophoenix_vinifera	Podococcus_barteri)	Iriartea_deltoidea))	((((Reinhardtia_latisecta	Reinhardtia_paiewonskiana)	Reinhardtia_simplex)	(((Elaeis_oleifera	Elaeis_guineensis)	Bactris_major)	Attalea_speciosa))	Reinhardtia_gracilis))))	Leopoldinia_pulchra))	Burretiokentia_grandiflora)	((Hydriastele_microspadix	Dictyosperma_album)	(Veitchia_spiralis	Kentiopsis_piersoniorum))))	Kingia_australis);
(((Hydriastele_microspadix	((Burretiokentia_grandiflora	Dictyosperma_album)	((((Prestoea_acuminata	(Oenocarpus_minor	Oenocarpus_bataua))	Manicaria_saccifera)	((Pelagodoxa_henryana	(Geonoma_undata	((((Orania_palindan	Sclerosperma_profizianum)	(Reinhardtia_gracilis	(Reinhardtia_simplex	(Reinhardtia_latisecta	Reinhardtia_paiewonskiana))))	((Phoenix_dactylifera	Sabal_domingensis)	((Podococcus_barteri	Iriartea_deltoidea)	(((Serenoa_repens	Nypa_fruticans)	Chamaedorea_seifrizii)	Pseudophoenix_vinifera))))	((Attalea_speciosa	(Bactris_major	(Elaeis_oleifera	Elaeis_guineensis)))	Roystonea_regia))))	Leopoldinia_pulchra))	(Veitchia_spiralis	Kentiopsis_piersoniorum))))	(Dypsis_decaryi	Heterospathe_cagayanensis))	Kingia_australis);
(((Hydriastele_microspadix	(((Dictyosperma_album	(((Prestoea_acuminata	(Oenocarpus_minor	Oenocarpus_bataua))	Manicaria_saccifera)	((Pelagodoxa_henryana	(Geonoma_undata	(((Phoenix_dactylifera	Sabal_domingensis)	(((Serenoa_repens	Nypa_fruticans)	Chamaedorea_seifrizii)	((Podococcus_barteri	Pseudophoenix_vinifera)	Iriartea_deltoidea)))	((Orania_palindan	Sclerosperma_profizianum)	(Roystonea_regia	((Attalea_speciosa	(Bactris_major	((Reinhardtia_gracilis	Elaeis_oleifera)	Elaeis_guineensis)))	(Reinhardtia_simplex	(Reinhardtia_latisecta	Reinhardtia_paiewonskiana))))))))	Leopoldinia_pulchra)))	Kentiopsis_piersoniorum)	(Burretiokentia_grandiflora	Veitchia_spiralis)))	(Dypsis_decaryi	Heterospathe_cagayanensis))	Kingia_australis);
(((((((Prestoea_acuminata	(Oenocarpus_minor	Oenocarpus_bataua))	(Manicaria_saccifera	(Pelagodoxa_henryana	(((Pseudophoenix_vinifera	(Geonoma_undata	Iriartea_deltoidea))	(((Serenoa_repens	Phoenix_dactylifera)	Sabal_domingensis)	(Nypa_fruticans	Chamaedorea_seifrizii)))	(((Podococcus_barteri	Orania_palindan)	Sclerosperma_profizianum)	(Roystonea_regia	(((Attalea_speciosa	(Bactris_major	(Elaeis_oleifera	Elaeis_guineensis)))	(Reinhardtia_simplex	(Reinhardtia_latisecta	Reinhardtia_paiewonskiana)))	Reinhardtia_gracilis)))))))	Dictyosperma_album)	((Burretiokentia_grandiflora	(Leopoldinia_pulchra	Veitchia_spiralis))	Kentiopsis_piersoniorum))	Hydriastele_microspadix)	(Dypsis_decaryi	Heterospathe_cagayanensis))	Kingia_australis);
(((((((Leopoldinia_pulchra	Veitchia_spiralis)	(Kentiopsis_piersoniorum	((Pelagodoxa_henryana	((((Podococcus_barteri	Pseudophoenix_vinifera)	(Iriartea_deltoidea	((Serenoa_repens	(Nypa_fruticans	Chamaedorea_seifrizii))	(Sabal_domingensis	Phoenix_dactylifera))))	((Orania_palindan	Sclerosperma_profizianum)	(Roystonea_regia	((Reinhardtia_simplex	(Reinhardtia_latisecta	Reinhardtia_paiewonskiana))	((((Reinhardtia_gracilis	Burretiokentia_grandiflora)	Attalea_speciosa)	Bactris_major)	(Elaeis_oleifera	Elaeis_guineensis))))))	Geonoma_undata))	((Prestoea_acuminata	(Oenocarpus_minor	Oenocarpus_bataua))	Manicaria_saccifera))))	Dictyosperma_album)	Hydriastele_microspadix)	Dypsis_decaryi)	Heterospathe_cagayanensis)	Kingia_australis);
((Dypsis_decaryi	((((Prestoea_acuminata	(Oenocarpus_minor	Oenocarpus_bataua))	((((((Reinhardtia_simplex	(Reinhardtia_latisecta	Reinhardtia_paiewonskiana))	((Attalea_speciosa	Bactris_major)	(Elaeis_oleifera	Elaeis_guineensis)))	(Reinhardtia_gracilis	Burretiokentia_grandiflora))	(((Leopoldinia_pulchra	(Orania_palindan	Sclerosperma_profizianum))	(Pelagodoxa_henryana	Roystonea_regia))	((Podococcus_barteri	Pseudophoenix_vinifera)	(Iriartea_deltoidea	((Nypa_fruticans	Chamaedorea_seifrizii)	(Sabal_domingensis	(Serenoa_repens	Phoenix_dactylifera)))))))	Geonoma_undata)	Manicaria_saccifera))	((Hydriastele_microspadix	Dictyosperma_album)	(Kentiopsis_piersoniorum	Veitchia_spiralis)))	Heterospathe_cagayanensis))	Kingia_australis);
(((Heterospathe_cagayanensis	Dypsis_decaryi)	(Veitchia_spiralis	(((Kentiopsis_piersoniorum	((Prestoea_acuminata	(Oenocarpus_minor	Oenocarpus_bataua))	(Leopoldinia_pulchra	(((Geonoma_undata	Pelagodoxa_henryana)	(((Iriartea_deltoidea	(Phoenix_dactylifera	(Sabal_domingensis	Serenoa_repens)))	((Podococcus_barteri	Pseudophoenix_vinifera)	(Nypa_fruticans	Chamaedorea_seifrizii)))	((Roystonea_regia	(Orania_palindan	Sclerosperma_profizianum))	((Reinhardtia_simplex	(Reinhardtia_latisecta	Reinhardtia_paiewonskiana))	(Attalea_speciosa	((Reinhardtia_gracilis	Burretiokentia_grandiflora)	((Elaeis_oleifera	Elaeis_guineensis)	Bactris_major)))))))	Manicaria_saccifera))))	Dictyosperma_album)	Hydriastele_microspadix)))	Kingia_australis);
((Nypa_fruticans	(Chamaedorea_seifrizii	(((Serenoa_repens	(Phoenix_dactylifera	Sabal_domingensis))	((((((Reinhardtia_simplex	(Reinhardtia_latisecta	Reinhardtia_paiewonskiana))	(Attalea_speciosa	((Elaeis_oleifera	Elaeis_guineensis)	(Reinhardtia_gracilis	Bactris_major))))	Roystonea_regia)	(Orania_palindan	Sclerosperma_profizianum))	(((Manicaria_saccifera	((((Dictyosperma_album	(Burretiokentia_grandiflora	Kentiopsis_piersoniorum))	((Heterospathe_cagayanensis	Dypsis_decaryi)	Hydriastele_microspadix))	Veitchia_spiralis)	(Prestoea_acuminata	(Oenocarpus_minor	Oenocarpus_bataua))))	(Geonoma_undata	Pelagodoxa_henryana))	(Podococcus_barteri	Pseudophoenix_vinifera)))	Iriartea_deltoidea))	Leopoldinia_pulchra)))	Kingia_australis);
((Podococcus_barteri	(Pseudophoenix_vinifera	(((Chamaedorea_seifrizii	((Nypa_fruticans	Serenoa_repens)	(Phoenix_dactylifera	Sabal_domingensis)))	Iriartea_deltoidea)	((((Manicaria_saccifera	(Prestoea_acuminata	(Oenocarpus_minor	Oenocarpus_bataua)))	(Geonoma_undata	((Kentiopsis_piersoniorum	((Veitchia_spiralis	Hydriastele_microspadix)	Dictyosperma_album))	(Heterospathe_cagayanensis	Dypsis_decaryi))))	Pelagodoxa_henryana)	((((Reinhardtia_simplex	(Reinhardtia_latisecta	Reinhardtia_paiewonskiana))	(Attalea_speciosa	((Elaeis_oleifera	Elaeis_guineensis)	((Burretiokentia_grandiflora	Reinhardtia_gracilis)	Bactris_major))))	Roystonea_regia)	(Leopoldinia_pulchra	(Orania_palindan	Sclerosperma_profizianum)))))))	Kingia_australis);
(((Heterospathe_cagayanensis	Dypsis_decaryi)	((Veitchia_spiralis	Hydriastele_microspadix)	((Kentiopsis_piersoniorum	(((Pelagodoxa_henryana	(((((((Chamaedorea_seifrizii	Nypa_fruticans)	Serenoa_repens)	(Phoenix_dactylifera	Sabal_domingensis))	Roystonea_regia)	(Leopoldinia_pulchra	(Podococcus_barteri	(Orania_palindan	Sclerosperma_profizianum))))	(((Reinhardtia_simplex	(Reinhardtia_latisecta	Reinhardtia_paiewonskiana))	(Attalea_speciosa	((Elaeis_oleifera	Elaeis_guineensis)	Bactris_major)))	(Burretiokentia_grandiflora	Reinhardtia_gracilis)))	(Iriartea_deltoidea	Pseudophoenix_vinifera)))	(Manicaria_saccifera	(Prestoea_acuminata	(Oenocarpus_minor	Oenocarpus_bataua))))	Geonoma_undata))	Dictyosperma_album)))	Kingia_australis);
(((Heterospathe_cagayanensis	Dypsis_decaryi)	(((Leopoldinia_pulchra	Veitchia_spiralis)	Hydriastele_microspadix)	((Kentiopsis_piersoniorum	((Prestoea_acuminata	(Oenocarpus_minor	Oenocarpus_bataua))	(((((Iriartea_deltoidea	Pseudophoenix_vinifera)	(((Chamaedorea_seifrizii	Nypa_fruticans)	Serenoa_repens)	(Phoenix_dactylifera	Sabal_domingensis)))	((Roystonea_regia	(Sclerosperma_profizianum	(Podococcus_barteri	Orania_palindan)))	(((Reinhardtia_simplex	(Reinhardtia_latisecta	Reinhardtia_paiewonskiana))	(Attalea_speciosa	((Elaeis_oleifera	Elaeis_guineensis)	Bactris_major)))	(Burretiokentia_grandiflora	Reinhardtia_gracilis))))	(Pelagodoxa_henryana	Geonoma_undata))	Manicaria_saccifera)))	Dictyosperma_album)))	Kingia_australis);
((Heterospathe_cagayanensis	(Dypsis_decaryi	((Kentiopsis_piersoniorum	(((Geonoma_undata	Pelagodoxa_henryana)	(((((Sabal_domingensis	Serenoa_repens)	Phoenix_dactylifera)	(Nypa_fruticans	Chamaedorea_seifrizii))	(Pseudophoenix_vinifera	Iriartea_deltoidea))	(((Sclerosperma_profizianum	(Orania_palindan	Podococcus_barteri))	Roystonea_regia)	((Attalea_speciosa	((Burretiokentia_grandiflora	Reinhardtia_gracilis)	(Bactris_major	(Elaeis_oleifera	Elaeis_guineensis))))	(Reinhardtia_simplex	(Reinhardtia_latisecta	Reinhardtia_paiewonskiana))))))	(((Oenocarpus_minor	Oenocarpus_bataua)	Prestoea_acuminata)	Manicaria_saccifera)))	((Hydriastele_microspadix	Veitchia_spiralis)	(Leopoldinia_pulchra	Dictyosperma_album)))))	Kingia_australis);
((((Leopoldinia_pulchra	Heterospathe_cagayanensis)	Dypsis_decaryi)	(Hydriastele_microspadix	(((Veitchia_spiralis	Kentiopsis_piersoniorum)	((Oenocarpus_bataua	(Prestoea_acuminata	Oenocarpus_minor))	(Manicaria_saccifera	((Pelagodoxa_henryana	((((Attalea_speciosa	(((Burretiokentia_grandiflora	Reinhardtia_gracilis)	Bactris_major)	(Elaeis_oleifera	Elaeis_guineensis)))	(Reinhardtia_simplex	(Reinhardtia_latisecta	Reinhardtia_paiewonskiana)))	((Sclerosperma_profizianum	(Orania_palindan	Podococcus_barteri))	Roystonea_regia))	((((Nypa_fruticans	Chamaedorea_seifrizii)	(Sabal_domingensis	(Phoenix_dactylifera	Serenoa_repens)))	Iriartea_deltoidea)	Pseudophoenix_vinifera)))	Geonoma_undata))))	Dictyosperma_album)))	Kingia_australis);
(((Heterospathe_cagayanensis	Dypsis_decaryi)	((((Veitchia_spiralis	Kentiopsis_piersoniorum)	Hydriastele_microspadix)	Dictyosperma_album)	((Manicaria_saccifera	(Prestoea_acuminata	(Oenocarpus_minor	Oenocarpus_bataua)))	((Pelagodoxa_henryana	Geonoma_undata)	((((Podococcus_barteri	(Sclerosperma_profizianum	Orania_palindan))	(((Attalea_speciosa	((Bactris_major	(Elaeis_oleifera	Elaeis_guineensis))	(Burretiokentia_grandiflora	Reinhardtia_gracilis)))	(Reinhardtia_simplex	(Reinhardtia_latisecta	Reinhardtia_paiewonskiana)))	Roystonea_regia))	(Phoenix_dactylifera	(Serenoa_repens	Sabal_domingensis)))	((Leopoldinia_pulchra	(Nypa_fruticans	Chamaedorea_seifrizii))	(Iriartea_deltoidea	Pseudophoenix_vinifera)))))))	Kingia_australis);
((Oenocarpus_bataua	((((((Burretiokentia_grandiflora	((Heterospathe_cagayanensis	Dypsis_decaryi)	(((Veitchia_spiralis	Kentiopsis_piersoniorum)	Hydriastele_microspadix)	Dictyosperma_album)))	(Pelagodoxa_henryana	((((Sclerosperma_profizianum	(Orania_palindan	Podococcus_barteri))	(Roystonea_regia	(Serenoa_repens	(Sabal_domingensis	Phoenix_dactylifera))))	((Attalea_speciosa	(Bactris_major	((Reinhardtia_gracilis	Elaeis_oleifera)	Elaeis_guineensis)))	(Reinhardtia_simplex	(Reinhardtia_latisecta	Reinhardtia_paiewonskiana))))	((Geonoma_undata	(Nypa_fruticans	Chamaedorea_seifrizii))	(Iriartea_deltoidea	Pseudophoenix_vinifera)))))	Manicaria_saccifera)	Leopoldinia_pulchra)	Prestoea_acuminata)	Oenocarpus_minor))	Kingia_australis);
(((((Dictyosperma_album	(Kentiopsis_piersoniorum	((Prestoea_acuminata	(Oenocarpus_minor	Oenocarpus_bataua))	((Pelagodoxa_henryana	((((Sclerosperma_profizianum	(Orania_palindan	Podococcus_barteri))	((((Nypa_fruticans	Chamaedorea_seifrizii)	Iriartea_deltoidea)	(Serenoa_repens	(Sabal_domingensis	Phoenix_dactylifera)))	(Roystonea_regia	Geonoma_undata)))	((Attalea_speciosa	((Reinhardtia_gracilis	Bactris_major)	(Elaeis_oleifera	Elaeis_guineensis)))	(Reinhardtia_simplex	(Reinhardtia_latisecta	Reinhardtia_paiewonskiana))))	Pseudophoenix_vinifera))	Manicaria_saccifera))))	((Leopoldinia_pulchra	Veitchia_spiralis)	Hydriastele_microspadix))	(Heterospathe_cagayanensis	Dypsis_decaryi))	Burretiokentia_grandiflora)	Kingia_australis);
((((((Prestoea_acuminata	((Burretiokentia_grandiflora	Oenocarpus_minor)	Oenocarpus_bataua))	(Pelagodoxa_henryana	(((Sclerosperma_profizianum	Orania_palindan)	(((Nypa_fruticans	Chamaedorea_seifrizii)	(Phoenix_dactylifera	(Serenoa_repens	Sabal_domingensis)))	(Roystonea_regia	Geonoma_undata)))	((((Attalea_speciosa	(Bactris_major	((Reinhardtia_gracilis	Elaeis_oleifera)	Elaeis_guineensis)))	(Reinhardtia_simplex	(Reinhardtia_latisecta	Reinhardtia_paiewonskiana)))	(Podococcus_barteri	Pseudophoenix_vinifera))	Iriartea_deltoidea))))	Manicaria_saccifera)	(((Leopoldinia_pulchra	Dictyosperma_album)	Kentiopsis_piersoniorum)	(Veitchia_spiralis	Hydriastele_microspadix)))	(Heterospathe_cagayanensis	Dypsis_decaryi))	Kingia_australis);
(((((((Pelagodoxa_henryana	(((Iriartea_deltoidea	(Geonoma_undata	((Serenoa_repens	(Nypa_fruticans	Chamaedorea_seifrizii))	Pseudophoenix_vinifera)))	(Phoenix_dactylifera	Sabal_domingensis))	(((Attalea_speciosa	(Bactris_major	(Elaeis_oleifera	Elaeis_guineensis)))	(Reinhardtia_gracilis	(Reinhardtia_simplex	(Reinhardtia_latisecta	Reinhardtia_paiewonskiana))))	(Roystonea_regia	(Podococcus_barteri	(Sclerosperma_profizianum	Orania_palindan))))))	((Prestoea_acuminata	(Oenocarpus_minor	Oenocarpus_bataua))	Manicaria_saccifera))	((Dictyosperma_album	Kentiopsis_piersoniorum)	((Leopoldinia_pulchra	Veitchia_spiralis)	Hydriastele_microspadix)))	Dypsis_decaryi)	Heterospathe_cagayanensis)	Burretiokentia_grandiflora)	Kingia_australis);
((((((Geonoma_undata	Pelagodoxa_henryana)	((Pseudophoenix_vinifera	(Iriartea_deltoidea	((Nypa_fruticans	Chamaedorea_seifrizii)	(Sabal_domingensis	(Serenoa_repens	Phoenix_dactylifera)))))	(((Attalea_speciosa	(Bactris_major	(Elaeis_oleifera	Elaeis_guineensis)))	(Reinhardtia_gracilis	(Reinhardtia_simplex	(Reinhardtia_latisecta	Reinhardtia_paiewonskiana))))	(Orania_palindan	(Sclerosperma_profizianum	(Roystonea_regia	Podococcus_barteri))))))	((Prestoea_acuminata	(Oenocarpus_minor	Oenocarpus_bataua))	Manicaria_saccifera))	((Burretiokentia_grandiflora	Kentiopsis_piersoniorum)	(((Leopoldinia_pulchra	Veitchia_spiralis)	Hydriastele_microspadix)	Dictyosperma_album)))	(Dypsis_decaryi	Heterospathe_cagayanensis))	Kingia_australis);
((((Leopoldinia_pulchra	Dictyosperma_album)	((Burretiokentia_grandiflora	Hydriastele_microspadix)	((Kentiopsis_piersoniorum	Veitchia_spiralis)	(((Geonoma_undata	Pelagodoxa_henryana)	(((Sclerosperma_profizianum	Pseudophoenix_vinifera)	(Iriartea_deltoidea	((Nypa_fruticans	Chamaedorea_seifrizii)	(Phoenix_dactylifera	(Sabal_domingensis	Serenoa_repens)))))	((Orania_palindan	Podococcus_barteri)	((((Elaeis_oleifera	Elaeis_guineensis)	((Reinhardtia_gracilis	Attalea_speciosa)	Bactris_major))	(Reinhardtia_simplex	(Reinhardtia_latisecta	Reinhardtia_paiewonskiana)))	Roystonea_regia))))	((Prestoea_acuminata	(Oenocarpus_minor	Oenocarpus_bataua))	Manicaria_saccifera)))))	(Dypsis_decaryi	Heterospathe_cagayanensis))	Kingia_australis);
(((Burretiokentia_grandiflora	(Hydriastele_microspadix	(Dictyosperma_album	((Kentiopsis_piersoniorum	Veitchia_spiralis)	(((Geonoma_undata	Pelagodoxa_henryana)	((((Nypa_fruticans	Chamaedorea_seifrizii)	(Phoenix_dactylifera	(Sabal_domingensis	Serenoa_repens)))	(Pseudophoenix_vinifera	Iriartea_deltoidea))	((Sclerosperma_profizianum	(Orania_palindan	Podococcus_barteri))	(((Attalea_speciosa	(Bactris_major	((Reinhardtia_gracilis	Elaeis_oleifera)	Elaeis_guineensis)))	(Reinhardtia_simplex	(Reinhardtia_latisecta	Reinhardtia_paiewonskiana)))	Roystonea_regia))))	((Prestoea_acuminata	(Oenocarpus_minor	Oenocarpus_bataua))	Manicaria_saccifera))))))	((Heterospathe_cagayanensis	Dypsis_decaryi)	Leopoldinia_pulchra))	Kingia_australis);
(((Dypsis_decaryi	Heterospathe_cagayanensis)	(Hydriastele_microspadix	(Dictyosperma_album	((Veitchia_spiralis	Kentiopsis_piersoniorum)	((Manicaria_saccifera	((Oenocarpus_bataua	Oenocarpus_minor)	Prestoea_acuminata))	((((Iriartea_deltoidea	(Leopoldinia_pulchra	((Orania_palindan	Podococcus_barteri)	Sclerosperma_profizianum)))	((Roystonea_regia	(Serenoa_repens	(Sabal_domingensis	Phoenix_dactylifera)))	((Chamaedorea_seifrizii	Nypa_fruticans)	Pseudophoenix_vinifera)))	(((Attalea_speciosa	(Bactris_major	(Elaeis_oleifera	Elaeis_guineensis)))	(Reinhardtia_simplex	(Reinhardtia_paiewonskiana	Reinhardtia_latisecta)))	(Burretiokentia_grandiflora	Reinhardtia_gracilis)))	(Geonoma_undata	Pelagodoxa_henryana)))))))	Kingia_australis);
(((Dypsis_decaryi	Heterospathe_cagayanensis)	((Veitchia_spiralis	Hydriastele_microspadix)	(Dictyosperma_album	(((Manicaria_saccifera	((Oenocarpus_bataua	Oenocarpus_minor)	Prestoea_acuminata))	(((Sclerosperma_profizianum	((Leopoldinia_pulchra	(Chamaedorea_seifrizii	Nypa_fruticans))	Pseudophoenix_vinifera))	(Iriartea_deltoidea	(((Roystonea_regia	(Serenoa_repens	(Sabal_domingensis	Phoenix_dactylifera)))	(Orania_palindan	Podococcus_barteri))	((Attalea_speciosa	((Burretiokentia_grandiflora	Reinhardtia_gracilis)	(Bactris_major	(Elaeis_oleifera	Elaeis_guineensis))))	(Reinhardtia_simplex	(Reinhardtia_paiewonskiana	Reinhardtia_latisecta))))))	(Geonoma_undata	Pelagodoxa_henryana)))	Kentiopsis_piersoniorum))))	Kingia_australis);
((Heterospathe_cagayanensis	(Hydriastele_microspadix	(Veitchia_spiralis	(Kentiopsis_piersoniorum	(((Leopoldinia_pulchra	Manicaria_saccifera)	((Geonoma_undata	(((Roystonea_regia	(Sclerosperma_profizianum	Orania_palindan))	(((Attalea_speciosa	(Bactris_major	(Elaeis_oleifera	Elaeis_guineensis)))	(Burretiokentia_grandiflora	Reinhardtia_gracilis))	(Reinhardtia_simplex	(Reinhardtia_paiewonskiana	Reinhardtia_latisecta))))	(((Chamaedorea_seifrizii	Nypa_fruticans)	(Podococcus_barteri	Pseudophoenix_vinifera))	(Iriartea_deltoidea	(Phoenix_dactylifera	(Serenoa_repens	Sabal_domingensis))))))	(((Oenocarpus_bataua	Oenocarpus_minor)	Prestoea_acuminata)	Pelagodoxa_henryana)))	(Dypsis_decaryi	Dictyosperma_album))))))	Kingia_australis);
((Heterospathe_cagayanensis	((((((((((Phoenix_dactylifera	(Serenoa_repens	Sabal_domingensis))	(Chamaedorea_seifrizii	Nypa_fruticans))	(Geonoma_undata	Roystonea_regia))	(Sclerosperma_profizianum	Orania_palindan))	(Iriartea_deltoidea	(Podococcus_barteri	Pseudophoenix_vinifera)))	(((Attalea_speciosa	(Bactris_major	(Elaeis_oleifera	Elaeis_guineensis)))	(Reinhardtia_simplex	(Reinhardtia_paiewonskiana	Reinhardtia_latisecta)))	(Burretiokentia_grandiflora	Reinhardtia_gracilis)))	Pelagodoxa_henryana)	(Leopoldinia_pulchra	Manicaria_saccifera))	((Oenocarpus_bataua	Oenocarpus_minor)	Prestoea_acuminata))	((Dictyosperma_album	((Kentiopsis_piersoniorum	Veitchia_spiralis)	Dypsis_decaryi))	Hydriastele_microspadix)))	Kingia_australis);
(((Dypsis_decaryi	Heterospathe_cagayanensis)	((((((((Leopoldinia_pulchra	Chamaedorea_seifrizii)	Nypa_fruticans)	(Serenoa_repens	(Sabal_domingensis	Phoenix_dactylifera)))	(Geonoma_undata	Roystonea_regia))	((((Attalea_speciosa	(Bactris_major	(Elaeis_oleifera	Elaeis_guineensis)))	(Reinhardtia_simplex	(Reinhardtia_paiewonskiana	Reinhardtia_latisecta)))	(Burretiokentia_grandiflora	Reinhardtia_gracilis))	((Sclerosperma_profizianum	Orania_palindan)	(Iriartea_deltoidea	(Podococcus_barteri	Pseudophoenix_vinifera)))))	Pelagodoxa_henryana)	(((Oenocarpus_bataua	Oenocarpus_minor)	Prestoea_acuminata)	Manicaria_saccifera))	((Kentiopsis_piersoniorum	Veitchia_spiralis)	(Hydriastele_microspadix	Dictyosperma_album))))	Kingia_australis);
((((Hydriastele_microspadix	(Dictyosperma_album	(((Leopoldinia_pulchra	(((Oenocarpus_bataua	Oenocarpus_minor)	Prestoea_acuminata)	Manicaria_saccifera))	((Geonoma_undata	Pelagodoxa_henryana)	((((Attalea_speciosa	(Bactris_major	(Elaeis_oleifera	Elaeis_guineensis)))	((Burretiokentia_grandiflora	Reinhardtia_gracilis)	(Reinhardtia_simplex	(Reinhardtia_paiewonskiana	Reinhardtia_latisecta))))	(Roystonea_regia	(Sclerosperma_profizianum	Orania_palindan)))	((Iriartea_deltoidea	((Chamaedorea_seifrizii	Nypa_fruticans)	(Phoenix_dactylifera	(Serenoa_repens	Sabal_domingensis))))	(Podococcus_barteri	Pseudophoenix_vinifera)))))	(Kentiopsis_piersoniorum	Veitchia_spiralis))))	Dypsis_decaryi)	Heterospathe_cagayanensis)	Kingia_australis);
((((Hydriastele_microspadix	((((((Oenocarpus_bataua	Oenocarpus_minor)	Prestoea_acuminata)	(Manicaria_saccifera	(Pelagodoxa_henryana	(Geonoma_undata	((((Attalea_speciosa	((Burretiokentia_grandiflora	Reinhardtia_gracilis)	(Bactris_major	(Elaeis_oleifera	Elaeis_guineensis))))	(Reinhardtia_simplex	(Reinhardtia_paiewonskiana	Reinhardtia_latisecta)))	(((Podococcus_barteri	Sclerosperma_profizianum)	Orania_palindan)	Roystonea_regia))	(((Chamaedorea_seifrizii	Nypa_fruticans)	(Serenoa_repens	(Sabal_domingensis	Phoenix_dactylifera)))	(Pseudophoenix_vinifera	Iriartea_deltoidea)))))))	Veitchia_spiralis)	Kentiopsis_piersoniorum)	(Leopoldinia_pulchra	Dictyosperma_album)))	Dypsis_decaryi)	Heterospathe_cagayanensis)	Kingia_australis);
(((Manicaria_saccifera	(((((Oenocarpus_bataua	Oenocarpus_minor)	Prestoea_acuminata)	Pelagodoxa_henryana)	Geonoma_undata)	((((Leopoldinia_pulchra	(Sclerosperma_profizianum	Orania_palindan))	Podococcus_barteri)	(((Attalea_speciosa	((Burretiokentia_grandiflora	Reinhardtia_gracilis)	(Bactris_major	(Elaeis_oleifera	Elaeis_guineensis))))	(Reinhardtia_simplex	(Reinhardtia_paiewonskiana	Reinhardtia_latisecta)))	Roystonea_regia))	(((Chamaedorea_seifrizii	Nypa_fruticans)	(Serenoa_repens	(Sabal_domingensis	Phoenix_dactylifera)))	(Pseudophoenix_vinifera	Iriartea_deltoidea)))))	(((Dictyosperma_album	Hydriastele_microspadix)	(Kentiopsis_piersoniorum	Veitchia_spiralis))	(Dypsis_decaryi	Heterospathe_cagayanensis)))	Kingia_australis);
((Roystonea_regia	((Sclerosperma_profizianum	Orania_palindan)	(((((Iriartea_deltoidea	(Phoenix_dactylifera	(Serenoa_repens	Sabal_domingensis)))	(((Kentiopsis_piersoniorum	(Dictyosperma_album	((Dypsis_decaryi	Heterospathe_cagayanensis)	(Veitchia_spiralis	Hydriastele_microspadix))))	(((Oenocarpus_bataua	Oenocarpus_minor)	Prestoea_acuminata)	Manicaria_saccifera))	(Pelagodoxa_henryana	Geonoma_undata)))	(Pseudophoenix_vinifera	Podococcus_barteri))	(Leopoldinia_pulchra	(Chamaedorea_seifrizii	Nypa_fruticans)))	((Attalea_speciosa	((Burretiokentia_grandiflora	Reinhardtia_gracilis)	(Bactris_major	(Elaeis_oleifera	Elaeis_guineensis))))	(Reinhardtia_simplex	(Reinhardtia_paiewonskiana	Reinhardtia_latisecta))))))	Kingia_australis);
(((Heterospathe_cagayanensis	Dypsis_decaryi)	((((Veitchia_spiralis	Hydriastele_microspadix)	Dictyosperma_album)	Kentiopsis_piersoniorum)	((((Pelagodoxa_henryana	((Oenocarpus_bataua	Oenocarpus_minor)	Prestoea_acuminata))	Geonoma_undata)	(Manicaria_saccifera	((((Pseudophoenix_vinifera	Podococcus_barteri)	(Iriartea_deltoidea	((Leopoldinia_pulchra	(Chamaedorea_seifrizii	Nypa_fruticans))	(Serenoa_repens	(Sabal_domingensis	Phoenix_dactylifera)))))	(Sclerosperma_profizianum	Orania_palindan))	(((Attalea_speciosa	(Bactris_major	(Elaeis_oleifera	Elaeis_guineensis)))	(Reinhardtia_gracilis	(Reinhardtia_simplex	(Reinhardtia_paiewonskiana	Reinhardtia_latisecta))))	Roystonea_regia))))	Burretiokentia_grandiflora)))	Kingia_australis);
((Heterospathe_cagayanensis	(Dypsis_decaryi	((((Kentiopsis_piersoniorum	Veitchia_spiralis)	((Manicaria_saccifera	(Prestoea_acuminata	(Oenocarpus_minor	Oenocarpus_bataua)))	(((((Geonoma_undata	(Roystonea_regia	(Serenoa_repens	(Sabal_domingensis	Phoenix_dactylifera))))	Sclerosperma_profizianum)	((Chamaedorea_seifrizii	Nypa_fruticans)	((Orania_palindan	Iriartea_deltoidea)	(Podococcus_barteri	Pseudophoenix_vinifera))))	(((((Elaeis_guineensis	Elaeis_oleifera)	Bactris_major)	(Burretiokentia_grandiflora	Reinhardtia_gracilis))	Attalea_speciosa)	(Reinhardtia_simplex	(Reinhardtia_latisecta	Reinhardtia_paiewonskiana))))	Pelagodoxa_henryana)))	(Leopoldinia_pulchra	Dictyosperma_album))	Hydriastele_microspadix)))	Kingia_australis);
(((Heterospathe_cagayanensis	Dypsis_decaryi)	(((Kentiopsis_piersoniorum	Burretiokentia_grandiflora)	(Veitchia_spiralis	(Hydriastele_microspadix	Dictyosperma_album)))	((Manicaria_saccifera	(Prestoea_acuminata	(Oenocarpus_minor	Oenocarpus_bataua)))	(((((((Elaeis_guineensis	Elaeis_oleifera)	Bactris_major)	Attalea_speciosa)	(Reinhardtia_simplex	(Reinhardtia_gracilis	(Reinhardtia_latisecta	Reinhardtia_paiewonskiana))))	(Orania_palindan	Podococcus_barteri))	(Roystonea_regia	(((Serenoa_repens	Sabal_domingensis)	Phoenix_dactylifera)	(((Sclerosperma_profizianum	Leopoldinia_pulchra)	(Chamaedorea_seifrizii	Nypa_fruticans))	(Iriartea_deltoidea	Pseudophoenix_vinifera)))))	(Geonoma_undata	Pelagodoxa_henryana)))))	Kingia_australis);
((Heterospathe_cagayanensis	(((Hydriastele_microspadix	Dictyosperma_album)	((Kentiopsis_piersoniorum	Veitchia_spiralis)	((Manicaria_saccifera	(Prestoea_acuminata	(Oenocarpus_minor	Oenocarpus_bataua)))	((Pelagodoxa_henryana	(Leopoldinia_pulchra	(Chamaedorea_seifrizii	Nypa_fruticans)))	(((((Burretiokentia_grandiflora	Reinhardtia_gracilis)	(((Elaeis_guineensis	Elaeis_oleifera)	Bactris_major)	Attalea_speciosa))	((Reinhardtia_latisecta	Reinhardtia_paiewonskiana)	Reinhardtia_simplex))	((Roystonea_regia	((Sabal_domingensis	Serenoa_repens)	Phoenix_dactylifera))	((Orania_palindan	Podococcus_barteri)	Sclerosperma_profizianum)))	((Iriartea_deltoidea	Geonoma_undata)	Pseudophoenix_vinifera))))))	Dypsis_decaryi))	Kingia_australis);
(((Leopoldinia_pulchra	(Heterospathe_cagayanensis	Dypsis_decaryi))	((((Kentiopsis_piersoniorum	Veitchia_spiralis)	Hydriastele_microspadix)	Dictyosperma_album)	((Oenocarpus_bataua	(Prestoea_acuminata	Oenocarpus_minor))	((((Pseudophoenix_vinifera	((Chamaedorea_seifrizii	Nypa_fruticans)	Pelagodoxa_henryana))	(((((Burretiokentia_grandiflora	Reinhardtia_gracilis)	((Elaeis_guineensis	Elaeis_oleifera)	Bactris_major))	Attalea_speciosa)	((Reinhardtia_latisecta	Reinhardtia_paiewonskiana)	Reinhardtia_simplex))	((Roystonea_regia	((Sabal_domingensis	Serenoa_repens)	Phoenix_dactylifera))	((Orania_palindan	Podococcus_barteri)	Sclerosperma_profizianum))))	(Iriartea_deltoidea	Geonoma_undata))	Manicaria_saccifera))))	Kingia_australis);
(((Heterospathe_cagayanensis	Dypsis_decaryi)	(((Kentiopsis_piersoniorum	((((((((Roystonea_regia	(Iriartea_deltoidea	((Sabal_domingensis	Serenoa_repens)	Phoenix_dactylifera)))	((Nypa_fruticans	Pseudophoenix_vinifera)	(Leopoldinia_pulchra	Chamaedorea_seifrizii)))	Geonoma_undata)	((((Elaeis_guineensis	Elaeis_oleifera)	((Burretiokentia_grandiflora	Reinhardtia_gracilis)	Bactris_major))	Attalea_speciosa)	((Reinhardtia_latisecta	Reinhardtia_paiewonskiana)	Reinhardtia_simplex)))	((Orania_palindan	Podococcus_barteri)	Sclerosperma_profizianum))	Pelagodoxa_henryana)	(Manicaria_saccifera	((Oenocarpus_bataua	Oenocarpus_minor)	Prestoea_acuminata)))	Dictyosperma_album))	Veitchia_spiralis)	Hydriastele_microspadix))	Kingia_australis);
(((((Podococcus_barteri	Pseudophoenix_vinifera)	((Chamaedorea_seifrizii	Nypa_fruticans)	(Iriartea_deltoidea	(Serenoa_repens	(Phoenix_dactylifera	Sabal_domingensis)))))	((Roystonea_regia	((((Elaeis_guineensis	Elaeis_oleifera)	(Bactris_major	Attalea_speciosa))	(Burretiokentia_grandiflora	Reinhardtia_gracilis))	((Reinhardtia_latisecta	Reinhardtia_paiewonskiana)	Reinhardtia_simplex)))	(Orania_palindan	Sclerosperma_profizianum)))	((Geonoma_undata	Pelagodoxa_henryana)	(Leopoldinia_pulchra	((((Oenocarpus_bataua	Oenocarpus_minor)	Prestoea_acuminata)	((Dictyosperma_album	(Hydriastele_microspadix	(Kentiopsis_piersoniorum	Veitchia_spiralis)))	(Heterospathe_cagayanensis	Dypsis_decaryi)))	Manicaria_saccifera))))	Kingia_australis);
(((Heterospathe_cagayanensis	Dypsis_decaryi)	((Dictyosperma_album	(((Manicaria_saccifera	(((((Chamaedorea_seifrizii	Nypa_fruticans)	((Podococcus_barteri	Pseudophoenix_vinifera)	((Sabal_domingensis	(Serenoa_repens	Phoenix_dactylifera))	Iriartea_deltoidea)))	((Roystonea_regia	(Orania_palindan	(Leopoldinia_pulchra	Sclerosperma_profizianum)))	(((((Elaeis_guineensis	Elaeis_oleifera)	Bactris_major)	Attalea_speciosa)	((Reinhardtia_latisecta	Reinhardtia_paiewonskiana)	Reinhardtia_simplex))	(Burretiokentia_grandiflora	Reinhardtia_gracilis))))	Pelagodoxa_henryana)	Geonoma_undata))	((Oenocarpus_bataua	Oenocarpus_minor)	Prestoea_acuminata))	Kentiopsis_piersoniorum))	(Hydriastele_microspadix	Veitchia_spiralis)))	Kingia_australis);
(((Heterospathe_cagayanensis	Dypsis_decaryi)	((Dictyosperma_album	(((Manicaria_saccifera	((Pelagodoxa_henryana	Geonoma_undata)	(((((Sabal_domingensis	(Serenoa_repens	Phoenix_dactylifera))	Iriartea_deltoidea)	(Leopoldinia_pulchra	(Chamaedorea_seifrizii	Nypa_fruticans)))	Pseudophoenix_vinifera)	((Roystonea_regia	(Podococcus_barteri	(Orania_palindan	Sclerosperma_profizianum)))	((((Elaeis_guineensis	Elaeis_oleifera)	Bactris_major)	Attalea_speciosa)	(Reinhardtia_gracilis	((Reinhardtia_latisecta	Reinhardtia_paiewonskiana)	Reinhardtia_simplex)))))))	((Oenocarpus_bataua	Oenocarpus_minor)	Prestoea_acuminata))	Kentiopsis_piersoniorum))	(Hydriastele_microspadix	(Burretiokentia_grandiflora	Veitchia_spiralis))))	Kingia_australis);
(((Heterospathe_cagayanensis	Dypsis_decaryi)	((Dictyosperma_album	((Manicaria_saccifera	((((Oenocarpus_bataua	Oenocarpus_minor)	Prestoea_acuminata)	Pelagodoxa_henryana)	(Geonoma_undata	((((((Chamaedorea_seifrizii	Nypa_fruticans)	Serenoa_repens)	(Phoenix_dactylifera	Sabal_domingensis))	Iriartea_deltoidea)	Pseudophoenix_vinifera)	((Podococcus_barteri	(Orania_palindan	Sclerosperma_profizianum))	((((Reinhardtia_latisecta	Reinhardtia_paiewonskiana)	Reinhardtia_simplex)	((((Elaeis_guineensis	Elaeis_oleifera)	Bactris_major)	Attalea_speciosa)	(Burretiokentia_grandiflora	Reinhardtia_gracilis)))	Roystonea_regia))))))	Kentiopsis_piersoniorum))	(Hydriastele_microspadix	(Leopoldinia_pulchra	Veitchia_spiralis))))	Kingia_australis);
((((Heterospathe_cagayanensis	Dypsis_decaryi)	((Dictyosperma_album	((((Geonoma_undata	(((((Phoenix_dactylifera	(Serenoa_repens	Sabal_domingensis))	((Podococcus_barteri	(Orania_palindan	Sclerosperma_profizianum))	Roystonea_regia))	(Leopoldinia_pulchra	(Chamaedorea_seifrizii	Nypa_fruticans)))	((Reinhardtia_gracilis	((Reinhardtia_latisecta	Reinhardtia_paiewonskiana)	Reinhardtia_simplex))	(((Elaeis_guineensis	Elaeis_oleifera)	Bactris_major)	Attalea_speciosa)))	(Pseudophoenix_vinifera	Iriartea_deltoidea)))	Manicaria_saccifera)	(((Oenocarpus_bataua	Oenocarpus_minor)	Prestoea_acuminata)	Pelagodoxa_henryana))	Kentiopsis_piersoniorum))	(Hydriastele_microspadix	Veitchia_spiralis)))	Burretiokentia_grandiflora)	Kingia_australis);
(((Heterospathe_cagayanensis	Dypsis_decaryi)	((((Kentiopsis_piersoniorum	(((Prestoea_acuminata	(Oenocarpus_minor	Oenocarpus_bataua))	Manicaria_saccifera)	((Geonoma_undata	Pelagodoxa_henryana)	(((((((Elaeis_oleifera	Elaeis_guineensis)	Bactris_major)	Attalea_speciosa)	((Reinhardtia_paiewonskiana	Reinhardtia_latisecta)	Reinhardtia_simplex))	(Burretiokentia_grandiflora	Reinhardtia_gracilis))	Roystonea_regia)	((Sclerosperma_profizianum	Orania_palindan)	(((Iriartea_deltoidea	(Podococcus_barteri	Pseudophoenix_vinifera))	(Phoenix_dactylifera	(Serenoa_repens	Sabal_domingensis)))	(Chamaedorea_seifrizii	Nypa_fruticans)))))))	Dictyosperma_album)	(Leopoldinia_pulchra	Veitchia_spiralis))	Hydriastele_microspadix))	Kingia_australis);
((Heterospathe_cagayanensis	((((Veitchia_spiralis	Kentiopsis_piersoniorum)	(Dypsis_decaryi	((Prestoea_acuminata	(Oenocarpus_minor	Oenocarpus_bataua))	(((Geonoma_undata	Pelagodoxa_henryana)	(((((((Elaeis_oleifera	((Burretiokentia_grandiflora	Reinhardtia_gracilis)	Elaeis_guineensis))	Bactris_major)	Attalea_speciosa)	((Reinhardtia_paiewonskiana	Reinhardtia_latisecta)	Reinhardtia_simplex))	Roystonea_regia)	(Orania_palindan	(Podococcus_barteri	(Leopoldinia_pulchra	Sclerosperma_profizianum))))	(Pseudophoenix_vinifera	(((Phoenix_dactylifera	(Serenoa_repens	Sabal_domingensis))	(Chamaedorea_seifrizii	Nypa_fruticans))	Iriartea_deltoidea))))	Manicaria_saccifera))))	Dictyosperma_album)	Hydriastele_microspadix))	Kingia_australis);
(((Dypsis_decaryi	Heterospathe_cagayanensis)	(((Manicaria_saccifera	(((((((Elaeis_oleifera	Elaeis_guineensis)	Bactris_major)	(Burretiokentia_grandiflora	Reinhardtia_gracilis))	Attalea_speciosa)	((Reinhardtia_paiewonskiana	Reinhardtia_latisecta)	Reinhardtia_simplex))	(((Podococcus_barteri	Pseudophoenix_vinifera)	((Orania_palindan	Sclerosperma_profizianum)	Leopoldinia_pulchra))	(Iriartea_deltoidea	(Roystonea_regia	(Serenoa_repens	(Sabal_domingensis	Phoenix_dactylifera))))))	(Geonoma_undata	(Chamaedorea_seifrizii	Nypa_fruticans))))	(Pelagodoxa_henryana	(Prestoea_acuminata	(Oenocarpus_minor	Oenocarpus_bataua))))	((Hydriastele_microspadix	(Veitchia_spiralis	Kentiopsis_piersoniorum))	Dictyosperma_album)))	Kingia_australis);
((Nypa_fruticans	((((((Orania_palindan	Sclerosperma_profizianum)	Roystonea_regia)	(((((Elaeis_oleifera	Elaeis_guineensis)	Bactris_major)	Attalea_speciosa)	(Reinhardtia_gracilis	((Reinhardtia_paiewonskiana	Reinhardtia_latisecta)	Reinhardtia_simplex)))	((Geonoma_undata	(((Prestoea_acuminata	(Oenocarpus_minor	Oenocarpus_bataua))	Manicaria_saccifera)	(((Kentiopsis_piersoniorum	(Hydriastele_microspadix	(Burretiokentia_grandiflora	Veitchia_spiralis)))	(Leopoldinia_pulchra	Dictyosperma_album))	(Dypsis_decaryi	Heterospathe_cagayanensis))))	Pelagodoxa_henryana)))	(Iriartea_deltoidea	(Podococcus_barteri	Pseudophoenix_vinifera)))	(Phoenix_dactylifera	(Serenoa_repens	Sabal_domingensis)))	Chamaedorea_seifrizii))	Kingia_australis);
((((Dypsis_decaryi	Heterospathe_cagayanensis)	(Leopoldinia_pulchra	(Dictyosperma_album	(((((((Chamaedorea_seifrizii	Nypa_fruticans)	((Iriartea_deltoidea	(Podococcus_barteri	Pseudophoenix_vinifera))	(Serenoa_repens	(Sabal_domingensis	Phoenix_dactylifera))))	((Orania_palindan	Sclerosperma_profizianum)	(Roystonea_regia	((((Elaeis_oleifera	Elaeis_guineensis)	Bactris_major)	Attalea_speciosa)	(Reinhardtia_simplex	(Reinhardtia_gracilis	(Reinhardtia_paiewonskiana	Reinhardtia_latisecta)))))))	(Geonoma_undata	Pelagodoxa_henryana))	((Prestoea_acuminata	(Oenocarpus_minor	Oenocarpus_bataua))	Manicaria_saccifera))	(Kentiopsis_piersoniorum	Veitchia_spiralis))	Hydriastele_microspadix))))	Burretiokentia_grandiflora)	Kingia_australis);
(((Burretiokentia_grandiflora	((Hydriastele_microspadix	(Dictyosperma_album	(((Geonoma_undata	(Pelagodoxa_henryana	(((Podococcus_barteri	Pseudophoenix_vinifera)	(((Leopoldinia_pulchra	Chamaedorea_seifrizii)	(Nypa_fruticans	(Serenoa_repens	(Sabal_domingensis	Phoenix_dactylifera))))	Iriartea_deltoidea))	((Roystonea_regia	(((Bactris_major	(Reinhardtia_gracilis	(Elaeis_oleifera	Elaeis_guineensis)))	Attalea_speciosa)	(Reinhardtia_simplex	(Reinhardtia_paiewonskiana	Reinhardtia_latisecta))))	(Orania_palindan	Sclerosperma_profizianum)))))	((Prestoea_acuminata	(Oenocarpus_minor	Oenocarpus_bataua))	Manicaria_saccifera))	(Kentiopsis_piersoniorum	Veitchia_spiralis))))	Dypsis_decaryi))	Heterospathe_cagayanensis)	Kingia_australis);
(((((((Hydriastele_microspadix	(Burretiokentia_grandiflora	Veitchia_spiralis))	Dictyosperma_album)	Kentiopsis_piersoniorum)	(((Geonoma_undata	Pelagodoxa_henryana)	(((Roystonea_regia	(((Bactris_major	(Elaeis_guineensis	(Reinhardtia_gracilis	Elaeis_oleifera)))	Attalea_speciosa)	(Reinhardtia_simplex	(Reinhardtia_paiewonskiana	Reinhardtia_latisecta))))	((Podococcus_barteri	Orania_palindan)	Sclerosperma_profizianum))	((Leopoldinia_pulchra	(Chamaedorea_seifrizii	Nypa_fruticans))	((Pseudophoenix_vinifera	Iriartea_deltoidea)	(Sabal_domingensis	(Phoenix_dactylifera	Serenoa_repens))))))	((Prestoea_acuminata	(Oenocarpus_minor	Oenocarpus_bataua))	Manicaria_saccifera)))	Dypsis_decaryi)	Heterospathe_cagayanensis)	Kingia_australis);
((((Sclerosperma_profizianum	(((Chamaedorea_seifrizii	Nypa_fruticans)	((Pseudophoenix_vinifera	Iriartea_deltoidea)	(Phoenix_dactylifera	(Serenoa_repens	Sabal_domingensis))))	Roystonea_regia))	((((Bactris_major	(Reinhardtia_gracilis	(Elaeis_oleifera	Elaeis_guineensis)))	Attalea_speciosa)	(Reinhardtia_simplex	(Reinhardtia_paiewonskiana	Reinhardtia_latisecta)))	((((((Prestoea_acuminata	(Oenocarpus_minor	Oenocarpus_bataua))	Manicaria_saccifera)	((((Burretiokentia_grandiflora	(Dypsis_decaryi	Heterospathe_cagayanensis))	Hydriastele_microspadix)	Dictyosperma_album)	(Kentiopsis_piersoniorum	Veitchia_spiralis)))	Leopoldinia_pulchra)	Pelagodoxa_henryana)	Geonoma_undata)))	(Podococcus_barteri	Orania_palindan))	Kingia_australis);
((Nypa_fruticans	(((((Roystonea_regia	((Podococcus_barteri	Orania_palindan)	Sclerosperma_profizianum))	(((Bactris_major	(Elaeis_oleifera	Elaeis_guineensis))	Attalea_speciosa)	(Reinhardtia_gracilis	(Reinhardtia_simplex	(Reinhardtia_paiewonskiana	Reinhardtia_latisecta)))))	(((((Prestoea_acuminata	(Oenocarpus_minor	Oenocarpus_bataua))	(((((Dypsis_decaryi	Heterospathe_cagayanensis)	Burretiokentia_grandiflora)	Hydriastele_microspadix)	Dictyosperma_album)	(Kentiopsis_piersoniorum	Veitchia_spiralis)))	(Leopoldinia_pulchra	Manicaria_saccifera))	Pelagodoxa_henryana)	(Pseudophoenix_vinifera	(Iriartea_deltoidea	Geonoma_undata))))	(Sabal_domingensis	(Phoenix_dactylifera	Serenoa_repens)))	Chamaedorea_seifrizii))	Kingia_australis);
(((Dypsis_decaryi	Heterospathe_cagayanensis)	((Hydriastele_microspadix	(Dictyosperma_album	((Kentiopsis_piersoniorum	Veitchia_spiralis)	((Manicaria_saccifera	((Pelagodoxa_henryana	((((Podococcus_barteri	Roystonea_regia)	(Orania_palindan	Sclerosperma_profizianum))	(((Bactris_major	(Elaeis_oleifera	Elaeis_guineensis))	Attalea_speciosa)	(Reinhardtia_gracilis	(Reinhardtia_simplex	(Reinhardtia_paiewonskiana	Reinhardtia_latisecta)))))	((Pseudophoenix_vinifera	Iriartea_deltoidea)	((Serenoa_repens	(Sabal_domingensis	Phoenix_dactylifera))	(Leopoldinia_pulchra	(Chamaedorea_seifrizii	Nypa_fruticans))))))	Geonoma_undata))	(Prestoea_acuminata	(Oenocarpus_minor	Oenocarpus_bataua))))))	Burretiokentia_grandiflora))	Kingia_australis);
((((Leopoldinia_pulchra	(Dypsis_decaryi	Heterospathe_cagayanensis))	(Hydriastele_microspadix	((((Manicaria_saccifera	(Prestoea_acuminata	(Oenocarpus_minor	Oenocarpus_bataua)))	((Pelagodoxa_henryana	Geonoma_undata)	((((Chamaedorea_seifrizii	Nypa_fruticans)	((Sabal_domingensis	Phoenix_dactylifera)	Serenoa_repens))	Iriartea_deltoidea)	(((Roystonea_regia	((Reinhardtia_gracilis	(Reinhardtia_simplex	(Reinhardtia_paiewonskiana	Reinhardtia_latisecta)))	(Attalea_speciosa	(Bactris_major	(Elaeis_oleifera	Elaeis_guineensis)))))	(Sclerosperma_profizianum	Orania_palindan))	(Pseudophoenix_vinifera	Podococcus_barteri)))))	(Veitchia_spiralis	Kentiopsis_piersoniorum))	Dictyosperma_album)))	Burretiokentia_grandiflora)	Kingia_australis);
(((Dypsis_decaryi	(Dictyosperma_album	((((((Geonoma_undata	Prestoea_acuminata)	(Oenocarpus_minor	Oenocarpus_bataua))	((((((Leopoldinia_pulchra	Chamaedorea_seifrizii)	Nypa_fruticans)	(Iriartea_deltoidea	((Sabal_domingensis	Phoenix_dactylifera)	Serenoa_repens)))	Pseudophoenix_vinifera)	((Roystonea_regia	((Reinhardtia_simplex	(Reinhardtia_paiewonskiana	Reinhardtia_latisecta))	(((Elaeis_oleifera	Elaeis_guineensis)	(Attalea_speciosa	Bactris_major))	(Burretiokentia_grandiflora	Reinhardtia_gracilis))))	(Podococcus_barteri	(Sclerosperma_profizianum	Orania_palindan))))	Pelagodoxa_henryana))	Manicaria_saccifera)	(Veitchia_spiralis	Kentiopsis_piersoniorum))	Hydriastele_microspadix)))	Heterospathe_cagayanensis)	Kingia_australis);
(((Dypsis_decaryi	((Dictyosperma_album	(Kentiopsis_piersoniorum	((Pelagodoxa_henryana	(Prestoea_acuminata	(Oenocarpus_minor	Oenocarpus_bataua)))	(Manicaria_saccifera	(((((((Leopoldinia_pulchra	Chamaedorea_seifrizii)	Nypa_fruticans)	(Iriartea_deltoidea	((Sabal_domingensis	Phoenix_dactylifera)	Serenoa_repens)))	(Podococcus_barteri	Pseudophoenix_vinifera))	(Roystonea_regia	((Reinhardtia_simplex	(Reinhardtia_paiewonskiana	Reinhardtia_latisecta))	(((Elaeis_oleifera	((Burretiokentia_grandiflora	Reinhardtia_gracilis)	Elaeis_guineensis))	Bactris_major)	Attalea_speciosa))))	(Sclerosperma_profizianum	Orania_palindan))	Geonoma_undata)))))	(Veitchia_spiralis	Hydriastele_microspadix)))	Heterospathe_cagayanensis)	Kingia_australis);
(((Dypsis_decaryi	((Dictyosperma_album	((Veitchia_spiralis	Kentiopsis_piersoniorum)	((Prestoea_acuminata	(Oenocarpus_minor	Oenocarpus_bataua))	(Manicaria_saccifera	(((((Chamaedorea_seifrizii	Nypa_fruticans)	(Iriartea_deltoidea	(Sabal_domingensis	(Phoenix_dactylifera	Serenoa_repens))))	(Podococcus_barteri	Pseudophoenix_vinifera))	((Roystonea_regia	((Reinhardtia_simplex	(Reinhardtia_paiewonskiana	Reinhardtia_latisecta))	((((Elaeis_oleifera	Elaeis_guineensis)	Bactris_major)	Attalea_speciosa)	(Burretiokentia_grandiflora	Reinhardtia_gracilis))))	(Leopoldinia_pulchra	(Sclerosperma_profizianum	Orania_palindan))))	(Pelagodoxa_henryana	Geonoma_undata))))))	Hydriastele_microspadix))	Heterospathe_cagayanensis)	Kingia_australis);
(((Dypsis_decaryi	Heterospathe_cagayanensis)	((Dictyosperma_album	((Veitchia_spiralis	Kentiopsis_piersoniorum)	((Prestoea_acuminata	(Oenocarpus_minor	Oenocarpus_bataua))	(Manicaria_saccifera	(((((Leopoldinia_pulchra	(Chamaedorea_seifrizii	Nypa_fruticans))	(Iriartea_deltoidea	(Phoenix_dactylifera	(Serenoa_repens	Sabal_domingensis))))	Pseudophoenix_vinifera)	((Roystonea_regia	(Sclerosperma_profizianum	(Orania_palindan	Podococcus_barteri)))	(((Burretiokentia_grandiflora	Reinhardtia_gracilis)	(Reinhardtia_simplex	(Reinhardtia_paiewonskiana	Reinhardtia_latisecta)))	(((Elaeis_oleifera	Elaeis_guineensis)	Bactris_major)	Attalea_speciosa))))	(Pelagodoxa_henryana	Geonoma_undata))))))	Hydriastele_microspadix))	Kingia_australis);
((Heterospathe_cagayanensis	(Dypsis_decaryi	((Hydriastele_microspadix	((Veitchia_spiralis	Kentiopsis_piersoniorum)	(((Pelagodoxa_henryana	(Prestoea_acuminata	(Oenocarpus_minor	Oenocarpus_bataua)))	(Geonoma_undata	(((Serenoa_repens	(Sabal_domingensis	Phoenix_dactylifera))	((Chamaedorea_seifrizii	Nypa_fruticans)	(Pseudophoenix_vinifera	Iriartea_deltoidea)))	(((Podococcus_barteri	Roystonea_regia)	((Leopoldinia_pulchra	Sclerosperma_profizianum)	Orania_palindan))	((Reinhardtia_simplex	(Reinhardtia_paiewonskiana	Reinhardtia_latisecta))	((((Elaeis_oleifera	Elaeis_guineensis)	Bactris_major)	(Reinhardtia_gracilis	Burretiokentia_grandiflora))	Attalea_speciosa))))))	Manicaria_saccifera)))	Dictyosperma_album)))	Kingia_australis);
((((Heterospathe_cagayanensis	Dypsis_decaryi)	(((Kentiopsis_piersoniorum	((Prestoea_acuminata	(Oenocarpus_minor	Oenocarpus_bataua))	(Manicaria_saccifera	((((Pseudophoenix_vinifera	Iriartea_deltoidea)	((Sabal_domingensis	Phoenix_dactylifera)	(Serenoa_repens	((Leopoldinia_pulchra	Chamaedorea_seifrizii)	Nypa_fruticans))))	(((Podococcus_barteri	Orania_palindan)	Sclerosperma_profizianum)	(Roystonea_regia	(Pelagodoxa_henryana	Geonoma_undata))))	(((Reinhardtia_simplex	(Reinhardtia_paiewonskiana	Reinhardtia_latisecta))	(((Elaeis_oleifera	Elaeis_guineensis)	Bactris_major)	Attalea_speciosa))	Reinhardtia_gracilis)))))	(Veitchia_spiralis	Hydriastele_microspadix))	Dictyosperma_album))	Burretiokentia_grandiflora)	Kingia_australis);
(((Leopoldinia_pulchra	(Heterospathe_cagayanensis	Dypsis_decaryi))	((((Pelagodoxa_henryana	(Prestoea_acuminata	(Oenocarpus_minor	Oenocarpus_bataua)))	(((Pseudophoenix_vinifera	(Iriartea_deltoidea	((Sabal_domingensis	Phoenix_dactylifera)	(Serenoa_repens	(Chamaedorea_seifrizii	Nypa_fruticans)))))	((Podococcus_barteri	(Orania_palindan	Sclerosperma_profizianum))	(Roystonea_regia	(((Reinhardtia_simplex	(Reinhardtia_paiewonskiana	Reinhardtia_latisecta))	(((Elaeis_oleifera	Elaeis_guineensis)	Bactris_major)	Attalea_speciosa))	Reinhardtia_gracilis))))	Geonoma_undata))	Manicaria_saccifera)	(((Burretiokentia_grandiflora	Veitchia_spiralis)	Hydriastele_microspadix)	(Kentiopsis_piersoniorum	Dictyosperma_album))))	Kingia_australis);
(((Heterospathe_cagayanensis	Dypsis_decaryi)	((Hydriastele_microspadix	Veitchia_spiralis)	(Kentiopsis_piersoniorum	((((((Podococcus_barteri	(Sclerosperma_profizianum	Pseudophoenix_vinifera))	(Iriartea_deltoidea	((Sabal_domingensis	Phoenix_dactylifera)	(Serenoa_repens	(Leopoldinia_pulchra	(Chamaedorea_seifrizii	Nypa_fruticans))))))	((Roystonea_regia	((Reinhardtia_simplex	(Reinhardtia_paiewonskiana	Reinhardtia_latisecta))	(((Burretiokentia_grandiflora	Reinhardtia_gracilis)	((Elaeis_oleifera	Elaeis_guineensis)	Bactris_major))	Attalea_speciosa)))	(Pelagodoxa_henryana	Orania_palindan)))	(Manicaria_saccifera	(Prestoea_acuminata	(Oenocarpus_minor	Oenocarpus_bataua))))	Geonoma_undata)	Dictyosperma_album))))	Kingia_australis);
((Heterospathe_cagayanensis	(((((Hydriastele_microspadix	(Leopoldinia_pulchra	Veitchia_spiralis))	Burretiokentia_grandiflora)	(Kentiopsis_piersoniorum	Dictyosperma_album))	((((((Roystonea_regia	((Reinhardtia_gracilis	(Reinhardtia_simplex	(Reinhardtia_paiewonskiana	Reinhardtia_latisecta)))	(((Elaeis_oleifera	Elaeis_guineensis)	Bactris_major)	Attalea_speciosa)))	Orania_palindan)	((Chamaedorea_seifrizii	Nypa_fruticans)	((Iriartea_deltoidea	((Sclerosperma_profizianum	Pseudophoenix_vinifera)	Podococcus_barteri))	(Serenoa_repens	(Sabal_domingensis	Phoenix_dactylifera)))))	Geonoma_undata)	Pelagodoxa_henryana)	(Manicaria_saccifera	(Prestoea_acuminata	(Oenocarpus_minor	Oenocarpus_bataua)))))	Dypsis_decaryi))	Kingia_australis);
(((Dypsis_decaryi	Heterospathe_cagayanensis)	(((Dictyosperma_album	(((((((Leopoldinia_pulchra	Chamaedorea_seifrizii)	Nypa_fruticans)	(((Pseudophoenix_vinifera	Podococcus_barteri)	((Roystonea_regia	((Sabal_domingensis	Serenoa_repens)	Phoenix_dactylifera))	Iriartea_deltoidea))	(Orania_palindan	Sclerosperma_profizianum)))	((((Elaeis_guineensis	Elaeis_oleifera)	(Reinhardtia_gracilis	Bactris_major))	Attalea_speciosa)	((Reinhardtia_paiewonskiana	Reinhardtia_latisecta)	Reinhardtia_simplex)))	(Geonoma_undata	Pelagodoxa_henryana))	Manicaria_saccifera)	((Oenocarpus_bataua	Oenocarpus_minor)	Prestoea_acuminata)))	((Burretiokentia_grandiflora	Veitchia_spiralis)	Kentiopsis_piersoniorum))	Hydriastele_microspadix))	Kingia_australis);
((Podococcus_barteri	((((Chamaedorea_seifrizii	Nypa_fruticans)	(((Sabal_domingensis	Serenoa_repens)	Phoenix_dactylifera)	(((Roystonea_regia	((((Elaeis_guineensis	Elaeis_oleifera)	((Burretiokentia_grandiflora	Reinhardtia_gracilis)	Bactris_major))	Attalea_speciosa)	((Reinhardtia_paiewonskiana	Reinhardtia_latisecta)	Reinhardtia_simplex)))	(Orania_palindan	Sclerosperma_profizianum))	(Geonoma_undata	((((Leopoldinia_pulchra	Manicaria_saccifera)	((Oenocarpus_bataua	Oenocarpus_minor)	Prestoea_acuminata))	(((Hydriastele_microspadix	(Veitchia_spiralis	Kentiopsis_piersoniorum))	Dictyosperma_album)	(Dypsis_decaryi	Heterospathe_cagayanensis)))	Pelagodoxa_henryana)))))	Pseudophoenix_vinifera)	Iriartea_deltoidea))	Kingia_australis);
((Dictyosperma_album	(((Dypsis_decaryi	Heterospathe_cagayanensis)	((Geonoma_undata	((Oenocarpus_bataua	Oenocarpus_minor)	Prestoea_acuminata))	((Pelagodoxa_henryana	(((Iriartea_deltoidea	((Phoenix_dactylifera	Sabal_domingensis)	(Serenoa_repens	(Leopoldinia_pulchra	(Chamaedorea_seifrizii	Nypa_fruticans)))))	Pseudophoenix_vinifera)	((Roystonea_regia	(Podococcus_barteri	(Orania_palindan	Sclerosperma_profizianum)))	(((Elaeis_guineensis	Elaeis_oleifera)	((Attalea_speciosa	(Burretiokentia_grandiflora	Reinhardtia_gracilis))	Bactris_major))	((Reinhardtia_paiewonskiana	Reinhardtia_latisecta)	Reinhardtia_simplex)))))	Manicaria_saccifera)))	(Hydriastele_microspadix	(Veitchia_spiralis	Kentiopsis_piersoniorum))))	Kingia_australis);
((((Heterospathe_cagayanensis	Dypsis_decaryi)	((Hydriastele_microspadix	(((Manicaria_saccifera	((Oenocarpus_bataua	Oenocarpus_minor)	Prestoea_acuminata))	(Geonoma_undata	(((Pelagodoxa_henryana	Pseudophoenix_vinifera)	((((Bactris_major	(Elaeis_guineensis	Elaeis_oleifera))	Attalea_speciosa)	(Reinhardtia_gracilis	((Reinhardtia_paiewonskiana	Reinhardtia_latisecta)	Reinhardtia_simplex)))	(((((Phoenix_dactylifera	Sabal_domingensis)	Serenoa_repens)	Roystonea_regia)	(Podococcus_barteri	(Orania_palindan	Sclerosperma_profizianum)))	(Chamaedorea_seifrizii	Nypa_fruticans))))	Iriartea_deltoidea)))	(Veitchia_spiralis	Kentiopsis_piersoniorum)))	(Leopoldinia_pulchra	Dictyosperma_album)))	Burretiokentia_grandiflora)	Kingia_australis);
(((Heterospathe_cagayanensis	Dypsis_decaryi)	((Burretiokentia_grandiflora	Hydriastele_microspadix)	(((((Oenocarpus_bataua	Oenocarpus_minor)	Prestoea_acuminata)	(((((Reinhardtia_gracilis	(((Reinhardtia_paiewonskiana	Reinhardtia_latisecta)	Reinhardtia_simplex)	((Bactris_major	(Elaeis_guineensis	Elaeis_oleifera))	Attalea_speciosa)))	(Roystonea_regia	(Orania_palindan	Sclerosperma_profizianum)))	(((Podococcus_barteri	Pseudophoenix_vinifera)	Iriartea_deltoidea)	(((Leopoldinia_pulchra	Chamaedorea_seifrizii)	Nypa_fruticans)	(Sabal_domingensis	(Serenoa_repens	Phoenix_dactylifera)))))	(Geonoma_undata	Pelagodoxa_henryana))	Manicaria_saccifera))	(Veitchia_spiralis	Kentiopsis_piersoniorum))	Dictyosperma_album)))	Kingia_australis);
(((Heterospathe_cagayanensis	Dypsis_decaryi)	((Hydriastele_microspadix	(((((Oenocarpus_bataua	Oenocarpus_minor)	Prestoea_acuminata)	(((Geonoma_undata	(((Orania_palindan	Sclerosperma_profizianum)	(((Reinhardtia_gracilis	((Reinhardtia_paiewonskiana	Reinhardtia_latisecta)	Reinhardtia_simplex))	((Bactris_major	(Elaeis_guineensis	Elaeis_oleifera))	Attalea_speciosa))	Roystonea_regia))	((((Iriartea_deltoidea	(Leopoldinia_pulchra	Chamaedorea_seifrizii))	Nypa_fruticans)	(Serenoa_repens	(Phoenix_dactylifera	Sabal_domingensis)))	(Podococcus_barteri	Pseudophoenix_vinifera))))	Pelagodoxa_henryana)	Manicaria_saccifera))	(Veitchia_spiralis	Kentiopsis_piersoniorum))	Dictyosperma_album))	Burretiokentia_grandiflora))	Kingia_australis);
(((((((Reinhardtia_paiewonskiana	Reinhardtia_latisecta)	Reinhardtia_simplex)	(((Burretiokentia_grandiflora	Reinhardtia_gracilis)	(Bactris_major	(Elaeis_guineensis	Elaeis_oleifera)))	Attalea_speciosa))	(Roystonea_regia	(Orania_palindan	Sclerosperma_profizianum)))	((Nypa_fruticans	(Leopoldinia_pulchra	Chamaedorea_seifrizii))	((Iriartea_deltoidea	(Sabal_domingensis	(Serenoa_repens	Phoenix_dactylifera)))	(Podococcus_barteri	Pseudophoenix_vinifera))))	((Pelagodoxa_henryana	Geonoma_undata)	((Kentiopsis_piersoniorum	(((Veitchia_spiralis	Hydriastele_microspadix)	(Heterospathe_cagayanensis	Dypsis_decaryi))	Dictyosperma_album))	(Manicaria_saccifera	((Oenocarpus_bataua	Oenocarpus_minor)	Prestoea_acuminata)))))	Kingia_australis);
((Nypa_fruticans	(((((((Reinhardtia_paiewonskiana	Reinhardtia_latisecta)	Reinhardtia_simplex)	(((Burretiokentia_grandiflora	Reinhardtia_gracilis)	(Bactris_major	(Elaeis_guineensis	Elaeis_oleifera)))	Attalea_speciosa))	(((((Phoenix_dactylifera	(Sabal_domingensis	Serenoa_repens))	Roystonea_regia)	(Orania_palindan	Sclerosperma_profizianum))	(Podococcus_barteri	Pseudophoenix_vinifera))	Iriartea_deltoidea))	(Geonoma_undata	(((Kentiopsis_piersoniorum	(((Veitchia_spiralis	Hydriastele_microspadix)	(Heterospathe_cagayanensis	Dypsis_decaryi))	Dictyosperma_album))	(Manicaria_saccifera	((Oenocarpus_bataua	Oenocarpus_minor)	Prestoea_acuminata)))	Pelagodoxa_henryana)))	Leopoldinia_pulchra)	Chamaedorea_seifrizii))	Kingia_australis);
(((Heterospathe_cagayanensis	Dypsis_decaryi)	((((Kentiopsis_piersoniorum	((((((Serenoa_repens	(Phoenix_dactylifera	Sabal_domingensis))	((Geonoma_undata	Roystonea_regia)	(Chamaedorea_seifrizii	Nypa_fruticans)))	((Orania_palindan	Sclerosperma_profizianum)	((Podococcus_barteri	Pseudophoenix_vinifera)	Iriartea_deltoidea)))	(((Reinhardtia_paiewonskiana	Reinhardtia_latisecta)	Reinhardtia_simplex)	(((Burretiokentia_grandiflora	Reinhardtia_gracilis)	(Bactris_major	(Elaeis_guineensis	Elaeis_oleifera)))	Attalea_speciosa)))	Manicaria_saccifera)	(Pelagodoxa_henryana	((Oenocarpus_bataua	Oenocarpus_minor)	Prestoea_acuminata))))	(Leopoldinia_pulchra	Dictyosperma_album))	Veitchia_spiralis)	Hydriastele_microspadix))	Kingia_australis);
(((Heterospathe_cagayanensis	Dypsis_decaryi)	(((Hydriastele_microspadix	((Veitchia_spiralis	Leopoldinia_pulchra)	Dictyosperma_album))	Kentiopsis_piersoniorum)	((((((((Iriartea_deltoidea	(Serenoa_repens	(Phoenix_dactylifera	Sabal_domingensis)))	(Chamaedorea_seifrizii	Nypa_fruticans))	Pseudophoenix_vinifera)	((Roystonea_regia	(((Reinhardtia_paiewonskiana	Reinhardtia_latisecta)	Reinhardtia_simplex)	((Bactris_major	(Elaeis_guineensis	(Reinhardtia_gracilis	Elaeis_oleifera)))	Attalea_speciosa)))	(Sclerosperma_profizianum	(Orania_palindan	Podococcus_barteri))))	Geonoma_undata)	Manicaria_saccifera)	(Pelagodoxa_henryana	((Oenocarpus_bataua	Oenocarpus_minor)	Prestoea_acuminata)))	Burretiokentia_grandiflora)))	Kingia_australis);
((((Heterospathe_cagayanensis	Dypsis_decaryi)	((((((Prestoea_acuminata	(Oenocarpus_minor	Oenocarpus_bataua))	Manicaria_saccifera)	(((((Roystonea_regia	((Attalea_speciosa	((Elaeis_guineensis	Elaeis_oleifera)	Bactris_major))	(Reinhardtia_gracilis	((Reinhardtia_latisecta	Reinhardtia_paiewonskiana)	Reinhardtia_simplex))))	(Sclerosperma_profizianum	Orania_palindan))	((Serenoa_repens	(Sabal_domingensis	Phoenix_dactylifera))	((Pseudophoenix_vinifera	Podococcus_barteri)	(Chamaedorea_seifrizii	Nypa_fruticans))))	(Iriartea_deltoidea	Geonoma_undata))	Pelagodoxa_henryana))	(Veitchia_spiralis	Kentiopsis_piersoniorum))	(Leopoldinia_pulchra	Dictyosperma_album))	Hydriastele_microspadix))	Burretiokentia_grandiflora)	Kingia_australis);
(((Heterospathe_cagayanensis	Dypsis_decaryi)	((((Kentiopsis_piersoniorum	(((Prestoea_acuminata	(Oenocarpus_minor	Oenocarpus_bataua))	Manicaria_saccifera)	((((Chamaedorea_seifrizii	Nypa_fruticans)	((((Roystonea_regia	Orania_palindan)	(Sclerosperma_profizianum	((Phoenix_dactylifera	Sabal_domingensis)	Serenoa_repens)))	(Pseudophoenix_vinifera	Podococcus_barteri))	((Attalea_speciosa	((Elaeis_guineensis	Elaeis_oleifera)	Bactris_major))	((Burretiokentia_grandiflora	Reinhardtia_gracilis)	((Reinhardtia_latisecta	Reinhardtia_paiewonskiana)	Reinhardtia_simplex)))))	Iriartea_deltoidea)	(Geonoma_undata	Pelagodoxa_henryana))))	Dictyosperma_album)	(Veitchia_spiralis	Leopoldinia_pulchra))	Hydriastele_microspadix))	Kingia_australis);
(((Heterospathe_cagayanensis	Dypsis_decaryi)	((((Kentiopsis_piersoniorum	((((((Orania_palindan	Sclerosperma_profizianum)	((Iriartea_deltoidea	((Chamaedorea_seifrizii	Nypa_fruticans)	(Roystonea_regia	((Phoenix_dactylifera	Sabal_domingensis)	Serenoa_repens))))	(Pseudophoenix_vinifera	Podococcus_barteri)))	((Attalea_speciosa	((Elaeis_guineensis	Elaeis_oleifera)	((Burretiokentia_grandiflora	Reinhardtia_gracilis)	Bactris_major)))	((Reinhardtia_latisecta	Reinhardtia_paiewonskiana)	Reinhardtia_simplex)))	Geonoma_undata)	Manicaria_saccifera)	(Pelagodoxa_henryana	(Prestoea_acuminata	(Oenocarpus_minor	Oenocarpus_bataua)))))	(Leopoldinia_pulchra	Dictyosperma_album))	Veitchia_spiralis)	Hydriastele_microspadix))	Kingia_australis);
(((Heterospathe_cagayanensis	Dypsis_decaryi)	((Veitchia_spiralis	Hydriastele_microspadix)	((Kentiopsis_piersoniorum	((Manicaria_saccifera	(Prestoea_acuminata	(Oenocarpus_minor	Oenocarpus_bataua)))	((Geonoma_undata	Pelagodoxa_henryana)	((((Attalea_speciosa	((Elaeis_guineensis	Elaeis_oleifera)	Bactris_major))	((Reinhardtia_latisecta	Reinhardtia_paiewonskiana)	Reinhardtia_simplex))	(Burretiokentia_grandiflora	Reinhardtia_gracilis))	(((Roystonea_regia	(Phoenix_dactylifera	(Sabal_domingensis	Serenoa_repens)))	(Chamaedorea_seifrizii	Nypa_fruticans))	((Podococcus_barteri	(Orania_palindan	(Leopoldinia_pulchra	Sclerosperma_profizianum)))	(Pseudophoenix_vinifera	Iriartea_deltoidea)))))))	Dictyosperma_album)))	Kingia_australis);
(((Heterospathe_cagayanensis	Dypsis_decaryi)	((Veitchia_spiralis	Hydriastele_microspadix)	(((Burretiokentia_grandiflora	Kentiopsis_piersoniorum)	((Prestoea_acuminata	(Oenocarpus_minor	Oenocarpus_bataua))	(((Pelagodoxa_henryana	(((Roystonea_regia	((Attalea_speciosa	((Elaeis_guineensis	Elaeis_oleifera)	Bactris_major))	(Reinhardtia_gracilis	((Reinhardtia_latisecta	Reinhardtia_paiewonskiana)	Reinhardtia_simplex))))	(Podococcus_barteri	(Orania_palindan	Sclerosperma_profizianum)))	(Pseudophoenix_vinifera	(Iriartea_deltoidea	((Phoenix_dactylifera	(Sabal_domingensis	Serenoa_repens))	(Leopoldinia_pulchra	(Chamaedorea_seifrizii	Nypa_fruticans)))))))	Manicaria_saccifera)	Geonoma_undata)))	Dictyosperma_album)))	Kingia_australis);
((Heterospathe_cagayanensis	(((Veitchia_spiralis	Hydriastele_microspadix)	((((((Geonoma_undata	Pelagodoxa_henryana)	((((Sclerosperma_profizianum	Orania_palindan)	Roystonea_regia)	((Attalea_speciosa	((Elaeis_guineensis	Elaeis_oleifera)	Bactris_major))	(Reinhardtia_gracilis	((Reinhardtia_latisecta	Reinhardtia_paiewonskiana)	Reinhardtia_simplex))))	((Podococcus_barteri	Pseudophoenix_vinifera)	(Iriartea_deltoidea	((Serenoa_repens	(Phoenix_dactylifera	Sabal_domingensis))	(Nypa_fruticans	(Leopoldinia_pulchra	Chamaedorea_seifrizii)))))))	Manicaria_saccifera)	(Prestoea_acuminata	(Oenocarpus_minor	Oenocarpus_bataua)))	Dictyosperma_album)	(Burretiokentia_grandiflora	Kentiopsis_piersoniorum)))	Dypsis_decaryi))	Kingia_australis);
(((Heterospathe_cagayanensis	(((Veitchia_spiralis	Hydriastele_microspadix)	((Kentiopsis_piersoniorum	((Manicaria_saccifera	(Prestoea_acuminata	(Oenocarpus_minor	Oenocarpus_bataua)))	(Pelagodoxa_henryana	((((Geonoma_undata	Nypa_fruticans)	Iriartea_deltoidea)	Pseudophoenix_vinifera)	(((((Sclerosperma_profizianum	Orania_palindan)	(Podococcus_barteri	Roystonea_regia))	((Attalea_speciosa	((Elaeis_guineensis	Elaeis_oleifera)	(Reinhardtia_gracilis	Bactris_major)))	((Reinhardtia_latisecta	Reinhardtia_paiewonskiana)	Reinhardtia_simplex)))	(Sabal_domingensis	(Serenoa_repens	Phoenix_dactylifera)))	(Leopoldinia_pulchra	Chamaedorea_seifrizii))))))	Dictyosperma_album))	Dypsis_decaryi))	Burretiokentia_grandiflora)	Kingia_australis);
(((((Veitchia_spiralis	Hydriastele_microspadix)	((Kentiopsis_piersoniorum	((Manicaria_saccifera	(Prestoea_acuminata	(Oenocarpus_minor	Oenocarpus_bataua)))	((Geonoma_undata	Pelagodoxa_henryana)	(((Attalea_speciosa	((Elaeis_guineensis	(Reinhardtia_gracilis	Elaeis_oleifera))	Bactris_major))	((Reinhardtia_latisecta	Reinhardtia_paiewonskiana)	Reinhardtia_simplex))	((Pseudophoenix_vinifera	(Iriartea_deltoidea	((Phoenix_dactylifera	Sabal_domingensis)	(Chamaedorea_seifrizii	(Serenoa_repens	Nypa_fruticans)))))	((Sclerosperma_profizianum	(Podococcus_barteri	Orania_palindan))	Roystonea_regia))))))	(Leopoldinia_pulchra	Dictyosperma_album)))	(Dypsis_decaryi	Heterospathe_cagayanensis))	Burretiokentia_grandiflora)	Kingia_australis);
(((Oenocarpus_minor	Oenocarpus_bataua)	(((((Geonoma_undata	Pelagodoxa_henryana)	((Pseudophoenix_vinifera	(((Chamaedorea_seifrizii	Nypa_fruticans)	(Serenoa_repens	(Phoenix_dactylifera	Sabal_domingensis)))	Iriartea_deltoidea))	(((Roystonea_regia	Sclerosperma_profizianum)	(Podococcus_barteri	Orania_palindan))	((Reinhardtia_gracilis	Burretiokentia_grandiflora)	((Attalea_speciosa	((Elaeis_guineensis	Elaeis_oleifera)	Bactris_major))	((Reinhardtia_latisecta	Reinhardtia_paiewonskiana)	Reinhardtia_simplex))))))	(((Leopoldinia_pulchra	Dictyosperma_album)	(Hydriastele_microspadix	(Veitchia_spiralis	Kentiopsis_piersoniorum)))	(Dypsis_decaryi	Heterospathe_cagayanensis)))	Manicaria_saccifera)	Prestoea_acuminata))	Kingia_australis);
((Nypa_fruticans	((((((((Dictyosperma_album	(Hydriastele_microspadix	(Veitchia_spiralis	Kentiopsis_piersoniorum)))	(Dypsis_decaryi	Heterospathe_cagayanensis))	(Manicaria_saccifera	(Prestoea_acuminata	(Oenocarpus_minor	Oenocarpus_bataua))))	Pelagodoxa_henryana)	((Podococcus_barteri	Pseudophoenix_vinifera)	((Orania_palindan	Sclerosperma_profizianum)	((((Elaeis_guineensis	Elaeis_oleifera)	(Bactris_major	Attalea_speciosa))	(Reinhardtia_gracilis	Burretiokentia_grandiflora))	((Reinhardtia_latisecta	Reinhardtia_paiewonskiana)	Reinhardtia_simplex)))))	Geonoma_undata)	((Serenoa_repens	(Phoenix_dactylifera	Sabal_domingensis))	(Iriartea_deltoidea	(Leopoldinia_pulchra	Chamaedorea_seifrizii))))	Roystonea_regia))	Kingia_australis);
((Nypa_fruticans	((((((Podococcus_barteri	Pseudophoenix_vinifera)	Iriartea_deltoidea)	(Phoenix_dactylifera	(Serenoa_repens	Sabal_domingensis)))	((Pelagodoxa_henryana	((((Dictyosperma_album	((Veitchia_spiralis	Hydriastele_microspadix)	(Dypsis_decaryi	Heterospathe_cagayanensis)))	Kentiopsis_piersoniorum)	(Manicaria_saccifera	(Oenocarpus_bataua	(Prestoea_acuminata	Oenocarpus_minor))))	Geonoma_undata))	(Orania_palindan	(((((Burretiokentia_grandiflora	Reinhardtia_gracilis)	(Bactris_major	(Elaeis_guineensis	Elaeis_oleifera)))	Attalea_speciosa)	(Reinhardtia_simplex	(Reinhardtia_paiewonskiana	Reinhardtia_latisecta)))	Roystonea_regia))))	(Sclerosperma_profizianum	Leopoldinia_pulchra))	Chamaedorea_seifrizii))	Kingia_australis);
(((Heterospathe_cagayanensis	Dypsis_decaryi)	((Dictyosperma_album	(Kentiopsis_piersoniorum	((Manicaria_saccifera	(((((Sclerosperma_profizianum	Orania_palindan)	((((Bactris_major	(Elaeis_guineensis	Elaeis_oleifera))	Attalea_speciosa)	((Burretiokentia_grandiflora	Reinhardtia_gracilis)	(Reinhardtia_simplex	(Reinhardtia_paiewonskiana	Reinhardtia_latisecta))))	Roystonea_regia))	((Iriartea_deltoidea	(Leopoldinia_pulchra	Chamaedorea_seifrizii))	((Podococcus_barteri	Pseudophoenix_vinifera)	(Nypa_fruticans	(Serenoa_repens	(Sabal_domingensis	Phoenix_dactylifera))))))	Geonoma_undata)	Pelagodoxa_henryana))	((Oenocarpus_bataua	Oenocarpus_minor)	Prestoea_acuminata))))	(Veitchia_spiralis	Hydriastele_microspadix)))	Kingia_australis);
(((Heterospathe_cagayanensis	Dypsis_decaryi)	((Dictyosperma_album	((Veitchia_spiralis	Kentiopsis_piersoniorum)	Hydriastele_microspadix))	(((Manicaria_saccifera	(Pelagodoxa_henryana	((Oenocarpus_bataua	Oenocarpus_minor)	Prestoea_acuminata)))	((((Podococcus_barteri	(Sclerosperma_profizianum	Orania_palindan))	Roystonea_regia)	((((Burretiokentia_grandiflora	Reinhardtia_gracilis)	(Bactris_major	(Elaeis_guineensis	Elaeis_oleifera)))	Attalea_speciosa)	(Reinhardtia_simplex	(Reinhardtia_paiewonskiana	Reinhardtia_latisecta))))	((Iriartea_deltoidea	(Sabal_domingensis	(Phoenix_dactylifera	Serenoa_repens)))	((Leopoldinia_pulchra	(Chamaedorea_seifrizii	Nypa_fruticans))	Pseudophoenix_vinifera))))	Geonoma_undata)))	Kingia_australis);
(((Heterospathe_cagayanensis	Dypsis_decaryi)	((Dictyosperma_album	(Kentiopsis_piersoniorum	(Hydriastele_microspadix	Veitchia_spiralis)))	(((Manicaria_saccifera	((Oenocarpus_bataua	Oenocarpus_minor)	Prestoea_acuminata))	(Pelagodoxa_henryana	(((((Leopoldinia_pulchra	Sclerosperma_profizianum)	(Orania_palindan	Podococcus_barteri))	((Roystonea_regia	((Bactris_major	(Elaeis_guineensis	Elaeis_oleifera))	Attalea_speciosa))	(Reinhardtia_gracilis	(Reinhardtia_simplex	(Reinhardtia_paiewonskiana	Reinhardtia_latisecta)))))	((Sabal_domingensis	(Phoenix_dactylifera	Serenoa_repens))	(Chamaedorea_seifrizii	Nypa_fruticans)))	((Iriartea_deltoidea	Pseudophoenix_vinifera)	Geonoma_undata))))	Burretiokentia_grandiflora)))	Kingia_australis);
((Heterospathe_cagayanensis	((((Dictyosperma_album	(Hydriastele_microspadix	Veitchia_spiralis))	(Burretiokentia_grandiflora	Kentiopsis_piersoniorum))	((Manicaria_saccifera	((Oenocarpus_bataua	Oenocarpus_minor)	Prestoea_acuminata))	((Pelagodoxa_henryana	(((((Bactris_major	(Elaeis_guineensis	Elaeis_oleifera))	Attalea_speciosa)	(Reinhardtia_gracilis	(Reinhardtia_simplex	(Reinhardtia_paiewonskiana	Reinhardtia_latisecta))))	((Podococcus_barteri	((Leopoldinia_pulchra	Sclerosperma_profizianum)	Orania_palindan))	(Roystonea_regia	((Phoenix_dactylifera	(Serenoa_repens	Sabal_domingensis))	(Chamaedorea_seifrizii	Nypa_fruticans)))))	(Iriartea_deltoidea	Pseudophoenix_vinifera)))	Geonoma_undata)))	Dypsis_decaryi))	Kingia_australis);
(((Oenocarpus_bataua	Oenocarpus_minor)	(((((Dypsis_decaryi	Heterospathe_cagayanensis)	(((Hydriastele_microspadix	(Leopoldinia_pulchra	(Burretiokentia_grandiflora	Veitchia_spiralis)))	Dictyosperma_album)	Kentiopsis_piersoniorum))	((((((Elaeis_guineensis	Elaeis_oleifera)	(Attalea_speciosa	Bactris_major))	(Reinhardtia_gracilis	(Reinhardtia_simplex	(Reinhardtia_paiewonskiana	Reinhardtia_latisecta))))	((Podococcus_barteri	Orania_palindan)	(Sclerosperma_profizianum	Roystonea_regia)))	((Iriartea_deltoidea	Pseudophoenix_vinifera)	((Chamaedorea_seifrizii	Nypa_fruticans)	(Serenoa_repens	(Phoenix_dactylifera	Sabal_domingensis)))))	Manicaria_saccifera))	(Prestoea_acuminata	Geonoma_undata))	Pelagodoxa_henryana))	Kingia_australis);
(((Dypsis_decaryi	Heterospathe_cagayanensis)	(((Veitchia_spiralis	Kentiopsis_piersoniorum)	(Dictyosperma_album	((Pelagodoxa_henryana	(Geonoma_undata	((((Reinhardtia_simplex	(Reinhardtia_paiewonskiana	Reinhardtia_latisecta))	(((Attalea_speciosa	(Burretiokentia_grandiflora	Reinhardtia_gracilis))	Bactris_major)	(Elaeis_guineensis	Elaeis_oleifera)))	((Podococcus_barteri	(Sclerosperma_profizianum	Orania_palindan))	Roystonea_regia))	((Iriartea_deltoidea	Pseudophoenix_vinifera)	((Leopoldinia_pulchra	(Chamaedorea_seifrizii	Nypa_fruticans))	(Serenoa_repens	(Phoenix_dactylifera	Sabal_domingensis)))))))	(Manicaria_saccifera	(Prestoea_acuminata	(Oenocarpus_bataua	Oenocarpus_minor))))))	Hydriastele_microspadix))	Kingia_australis);
((Heterospathe_cagayanensis	((Hydriastele_microspadix	((Leopoldinia_pulchra	Veitchia_spiralis)	Burretiokentia_grandiflora))	((((((Pelagodoxa_henryana	Geonoma_undata)	((Sclerosperma_profizianum	Orania_palindan)	Roystonea_regia))	(Podococcus_barteri	(((Chamaedorea_seifrizii	Nypa_fruticans)	(Pseudophoenix_vinifera	Iriartea_deltoidea))	(Phoenix_dactylifera	(Sabal_domingensis	Serenoa_repens)))))	(((Reinhardtia_simplex	(Reinhardtia_paiewonskiana	Reinhardtia_latisecta))	((Attalea_speciosa	Bactris_major)	(Elaeis_guineensis	Elaeis_oleifera)))	Reinhardtia_gracilis))	(Manicaria_saccifera	(Prestoea_acuminata	(Oenocarpus_bataua	Oenocarpus_minor))))	((Dypsis_decaryi	Kentiopsis_piersoniorum)	Dictyosperma_album))))	Kingia_australis);
(((Oenocarpus_bataua	Oenocarpus_minor)	(((((((((Iriartea_deltoidea	(Phoenix_dactylifera	(Sabal_domingensis	Serenoa_repens)))	(Leopoldinia_pulchra	(Chamaedorea_seifrizii	Nypa_fruticans)))	Pseudophoenix_vinifera)	((Podococcus_barteri	(Sclerosperma_profizianum	Orania_palindan))	(Roystonea_regia	((Reinhardtia_simplex	(Reinhardtia_gracilis	(Reinhardtia_paiewonskiana	Reinhardtia_latisecta)))	(Attalea_speciosa	(Bactris_major	(Elaeis_guineensis	Elaeis_oleifera)))))))	Pelagodoxa_henryana)	Geonoma_undata)	Manicaria_saccifera)	(((Hydriastele_microspadix	((Veitchia_spiralis	Burretiokentia_grandiflora)	Kentiopsis_piersoniorum))	Dictyosperma_album)	(Dypsis_decaryi	Heterospathe_cagayanensis)))	Prestoea_acuminata))	Kingia_australis);
((Orania_palindan	(Podococcus_barteri	((Roystonea_regia	(((Manicaria_saccifera	(((((Dypsis_decaryi	Heterospathe_cagayanensis)	Dictyosperma_album)	(Hydriastele_microspadix	Veitchia_spiralis))	Kentiopsis_piersoniorum)	(Pelagodoxa_henryana	(Prestoea_acuminata	(Oenocarpus_bataua	Oenocarpus_minor)))))	(((Phoenix_dactylifera	(Sabal_domingensis	Serenoa_repens))	((Leopoldinia_pulchra	Chamaedorea_seifrizii)	Nypa_fruticans))	(Pseudophoenix_vinifera	(Geonoma_undata	Iriartea_deltoidea))))	(((Burretiokentia_grandiflora	Reinhardtia_gracilis)	((Reinhardtia_paiewonskiana	Reinhardtia_latisecta)	Reinhardtia_simplex))	((Elaeis_guineensis	Elaeis_oleifera)	(Attalea_speciosa	Bactris_major)))))	Sclerosperma_profizianum)))	Kingia_australis);
(((Oenocarpus_minor	Oenocarpus_bataua)	(Prestoea_acuminata	(Manicaria_saccifera	(((((((Chamaedorea_seifrizii	Nypa_fruticans)	(Sabal_domingensis	(Phoenix_dactylifera	Serenoa_repens)))	Iriartea_deltoidea)	(Pseudophoenix_vinifera	Podococcus_barteri))	((((Reinhardtia_latisecta	Reinhardtia_paiewonskiana)	Reinhardtia_simplex)	(Sclerosperma_profizianum	Orania_palindan))	(Roystonea_regia	(Attalea_speciosa	((((Burretiokentia_grandiflora	Reinhardtia_gracilis)	Elaeis_guineensis)	Elaeis_oleifera)	Bactris_major)))))	Pelagodoxa_henryana)	(Geonoma_undata	((((Heterospathe_cagayanensis	Dypsis_decaryi)	Dictyosperma_album)	((Leopoldinia_pulchra	Veitchia_spiralis)	Hydriastele_microspadix))	Kentiopsis_piersoniorum))))))	Kingia_australis);
(((Heterospathe_cagayanensis	Dypsis_decaryi)	(((Kentiopsis_piersoniorum	(Dictyosperma_album	Hydriastele_microspadix))	Veitchia_spiralis)	(((Oenocarpus_minor	Oenocarpus_bataua)	Prestoea_acuminata)	((((((Leopoldinia_pulchra	(Chamaedorea_seifrizii	Nypa_fruticans))	((Serenoa_repens	(Sabal_domingensis	Phoenix_dactylifera))	Iriartea_deltoidea))	(Pseudophoenix_vinifera	Podococcus_barteri))	((Roystonea_regia	(((Attalea_speciosa	((Elaeis_guineensis	Elaeis_oleifera)	Bactris_major))	((Reinhardtia_latisecta	Reinhardtia_paiewonskiana)	Reinhardtia_simplex))	(Burretiokentia_grandiflora	Reinhardtia_gracilis)))	(Sclerosperma_profizianum	Orania_palindan)))	(Geonoma_undata	Pelagodoxa_henryana))	Manicaria_saccifera))))	Kingia_australis);
(((Heterospathe_cagayanensis	Dypsis_decaryi)	(((Burretiokentia_grandiflora	Reinhardtia_gracilis)	Veitchia_spiralis)	((Dictyosperma_album	(Kentiopsis_piersoniorum	((Oenocarpus_minor	(Oenocarpus_bataua	Prestoea_acuminata))	(((((Iriartea_deltoidea	((Leopoldinia_pulchra	(Chamaedorea_seifrizii	Nypa_fruticans))	(Phoenix_dactylifera	(Serenoa_repens	Sabal_domingensis))))	(Pseudophoenix_vinifera	Podococcus_barteri))	((Roystonea_regia	((Attalea_speciosa	((Elaeis_guineensis	Elaeis_oleifera)	Bactris_major))	((Reinhardtia_latisecta	Reinhardtia_paiewonskiana)	Reinhardtia_simplex)))	(Sclerosperma_profizianum	Orania_palindan)))	(Geonoma_undata	Pelagodoxa_henryana))	Manicaria_saccifera))))	Hydriastele_microspadix)))	Kingia_australis);
((Heterospathe_cagayanensis	((Hydriastele_microspadix	(((Burretiokentia_grandiflora	Reinhardtia_gracilis)	Veitchia_spiralis)	(Dictyosperma_album	(Kentiopsis_piersoniorum	((Manicaria_saccifera	((((Iriartea_deltoidea	(Phoenix_dactylifera	(Serenoa_repens	Sabal_domingensis)))	((Chamaedorea_seifrizii	Nypa_fruticans)	(Pseudophoenix_vinifera	Podococcus_barteri)))	((Roystonea_regia	((Attalea_speciosa	((Elaeis_guineensis	Elaeis_oleifera)	Bactris_major))	((Reinhardtia_latisecta	Reinhardtia_paiewonskiana)	Reinhardtia_simplex)))	((Leopoldinia_pulchra	Sclerosperma_profizianum)	Orania_palindan)))	Geonoma_undata))	((Prestoea_acuminata	(Oenocarpus_minor	Oenocarpus_bataua))	Pelagodoxa_henryana))))))	Dypsis_decaryi))	Kingia_australis);
((Heterospathe_cagayanensis	(((Hydriastele_microspadix	(Leopoldinia_pulchra	Veitchia_spiralis))	(Dictyosperma_album	(Kentiopsis_piersoniorum	((Burretiokentia_grandiflora	Reinhardtia_gracilis)	((Manicaria_saccifera	(((Iriartea_deltoidea	Pseudophoenix_vinifera)	((Serenoa_repens	(Sabal_domingensis	Phoenix_dactylifera))	(Chamaedorea_seifrizii	Nypa_fruticans)))	(((Attalea_speciosa	((Elaeis_guineensis	Elaeis_oleifera)	Bactris_major))	((Reinhardtia_latisecta	Reinhardtia_paiewonskiana)	Reinhardtia_simplex))	((Podococcus_barteri	(Sclerosperma_profizianum	Orania_palindan))	Roystonea_regia))))	(Geonoma_undata	((Prestoea_acuminata	(Oenocarpus_minor	Oenocarpus_bataua))	Pelagodoxa_henryana)))))))	Dypsis_decaryi))	Kingia_australis);
(((Heterospathe_cagayanensis	Dypsis_decaryi)	((Hydriastele_microspadix	((Burretiokentia_grandiflora	Reinhardtia_gracilis)	(Leopoldinia_pulchra	Veitchia_spiralis)))	(Kentiopsis_piersoniorum	(Dictyosperma_album	((Geonoma_undata	((Prestoea_acuminata	(Oenocarpus_minor	Oenocarpus_bataua))	(Pelagodoxa_henryana	(((Iriartea_deltoidea	Pseudophoenix_vinifera)	((Sabal_domingensis	(Phoenix_dactylifera	Serenoa_repens))	(Chamaedorea_seifrizii	Nypa_fruticans)))	((Podococcus_barteri	(Sclerosperma_profizianum	Orania_palindan))	(Roystonea_regia	((Attalea_speciosa	((Elaeis_guineensis	Elaeis_oleifera)	Bactris_major))	((Reinhardtia_latisecta	Reinhardtia_paiewonskiana)	Reinhardtia_simplex))))))))	Manicaria_saccifera)))))	Kingia_australis);
(((Heterospathe_cagayanensis	Dypsis_decaryi)	(((((Burretiokentia_grandiflora	Reinhardtia_gracilis)	Kentiopsis_piersoniorum)	((Prestoea_acuminata	(Manicaria_saccifera	(Oenocarpus_minor	Oenocarpus_bataua)))	(Pelagodoxa_henryana	(Geonoma_undata	((((Podococcus_barteri	Pseudophoenix_vinifera)	Iriartea_deltoidea)	(((Sabal_domingensis	Phoenix_dactylifera)	Serenoa_repens)	(Chamaedorea_seifrizii	Nypa_fruticans)))	((Sclerosperma_profizianum	Orania_palindan)	(Roystonea_regia	((Attalea_speciosa	((Elaeis_guineensis	Elaeis_oleifera)	Bactris_major))	((Reinhardtia_latisecta	Reinhardtia_paiewonskiana)	Reinhardtia_simplex)))))))))	(Hydriastele_microspadix	(Leopoldinia_pulchra	Veitchia_spiralis)))	Dictyosperma_album))	Kingia_australis);
(((Heterospathe_cagayanensis	Dypsis_decaryi)	((Dictyosperma_album	((Kentiopsis_piersoniorum	Veitchia_spiralis)	(((Oenocarpus_minor	Oenocarpus_bataua)	Prestoea_acuminata)	(Manicaria_saccifera	(Pelagodoxa_henryana	(Geonoma_undata	(((((Leopoldinia_pulchra	Chamaedorea_seifrizii)	Nypa_fruticans)	(((Podococcus_barteri	Pseudophoenix_vinifera)	Iriartea_deltoidea)	(Sabal_domingensis	(Phoenix_dactylifera	Serenoa_repens))))	(Roystonea_regia	((Attalea_speciosa	((Burretiokentia_grandiflora	Reinhardtia_gracilis)	((Elaeis_guineensis	Elaeis_oleifera)	Bactris_major)))	((Reinhardtia_latisecta	Reinhardtia_paiewonskiana)	Reinhardtia_simplex))))	(Sclerosperma_profizianum	Orania_palindan))))))))	Hydriastele_microspadix))	Kingia_australis);
(((Leopoldinia_pulchra	(Heterospathe_cagayanensis	Dypsis_decaryi))	((((Kentiopsis_piersoniorum	(((Manicaria_saccifera	((Oenocarpus_minor	Oenocarpus_bataua)	Prestoea_acuminata))	Geonoma_undata)	(Pelagodoxa_henryana	((((Chamaedorea_seifrizii	Nypa_fruticans)	(Iriartea_deltoidea	(Serenoa_repens	(Sabal_domingensis	Phoenix_dactylifera))))	(Podococcus_barteri	Pseudophoenix_vinifera))	(Sclerosperma_profizianum	(Orania_palindan	(Roystonea_regia	((Attalea_speciosa	((Burretiokentia_grandiflora	Reinhardtia_gracilis)	((Elaeis_guineensis	Elaeis_oleifera)	Bactris_major)))	((Reinhardtia_latisecta	Reinhardtia_paiewonskiana)	Reinhardtia_simplex)))))))))	Dictyosperma_album)	Veitchia_spiralis)	Hydriastele_microspadix))	Kingia_australis);
(((Leopoldinia_pulchra	(Heterospathe_cagayanensis	Dypsis_decaryi))	((((((Roystonea_regia	(((Chamaedorea_seifrizii	Nypa_fruticans)	Serenoa_repens)	(Sabal_domingensis	Phoenix_dactylifera)))	((Orania_palindan	Sclerosperma_profizianum)	(Iriartea_deltoidea	(Podococcus_barteri	Pseudophoenix_vinifera))))	(((Attalea_speciosa	((Elaeis_guineensis	Elaeis_oleifera)	Bactris_major))	(Burretiokentia_grandiflora	Reinhardtia_gracilis))	((Reinhardtia_latisecta	Reinhardtia_paiewonskiana)	Reinhardtia_simplex)))	Manicaria_saccifera)	((((Oenocarpus_minor	Oenocarpus_bataua)	Prestoea_acuminata)	Pelagodoxa_henryana)	Geonoma_undata))	(((Veitchia_spiralis	Hydriastele_microspadix)	Dictyosperma_album)	Kentiopsis_piersoniorum)))	Kingia_australis);
((Orania_palindan	((((((Nypa_fruticans	Chamaedorea_seifrizii)	(Podococcus_barteri	Pseudophoenix_vinifera))	(Iriartea_deltoidea	(Phoenix_dactylifera	(Sabal_domingensis	Serenoa_repens))))	(Geonoma_undata	(((Dictyosperma_album	(((Leopoldinia_pulchra	Veitchia_spiralis)	(Hydriastele_microspadix	(Heterospathe_cagayanensis	Dypsis_decaryi)))	Kentiopsis_piersoniorum))	(Manicaria_saccifera	((Oenocarpus_minor	Oenocarpus_bataua)	Prestoea_acuminata)))	Pelagodoxa_henryana)))	(Roystonea_regia	((((Bactris_major	(Elaeis_guineensis	Elaeis_oleifera))	Attalea_speciosa)	(Reinhardtia_simplex	(Reinhardtia_latisecta	Reinhardtia_paiewonskiana)))	(Burretiokentia_grandiflora	Reinhardtia_gracilis))))	Sclerosperma_profizianum))	Kingia_australis);
(((Oenocarpus_minor	Oenocarpus_bataua)	(Prestoea_acuminata	(((Pelagodoxa_henryana	(((Roystonea_regia	(((Bactris_major	(Elaeis_guineensis	Elaeis_oleifera))	Attalea_speciosa)	(Reinhardtia_gracilis	(Reinhardtia_simplex	(Reinhardtia_latisecta	Reinhardtia_paiewonskiana)))))	(Pseudophoenix_vinifera	(Sclerosperma_profizianum	(Podococcus_barteri	Orania_palindan))))	((Iriartea_deltoidea	(Phoenix_dactylifera	(Sabal_domingensis	Serenoa_repens)))	(Leopoldinia_pulchra	(Nypa_fruticans	Chamaedorea_seifrizii)))))	(Geonoma_undata	(((((Burretiokentia_grandiflora	Veitchia_spiralis)	Hydriastele_microspadix)	Dictyosperma_album)	Kentiopsis_piersoniorum)	(Heterospathe_cagayanensis	Dypsis_decaryi))))	Manicaria_saccifera)))	Kingia_australis);
((((Heterospathe_cagayanensis	Dypsis_decaryi)	((Dictyosperma_album	((((Manicaria_saccifera	((Oenocarpus_minor	Oenocarpus_bataua)	Prestoea_acuminata))	(Pelagodoxa_henryana	(((((Elaeis_guineensis	Elaeis_oleifera)	(Attalea_speciosa	Bactris_major))	(Reinhardtia_gracilis	(Reinhardtia_simplex	(Reinhardtia_latisecta	Reinhardtia_paiewonskiana))))	((Sclerosperma_profizianum	(Podococcus_barteri	Orania_palindan))	(((Serenoa_repens	(Phoenix_dactylifera	Sabal_domingensis))	Roystonea_regia)	((Nypa_fruticans	Chamaedorea_seifrizii)	Geonoma_undata))))	(Iriartea_deltoidea	Pseudophoenix_vinifera))))	Leopoldinia_pulchra)	(Veitchia_spiralis	Kentiopsis_piersoniorum)))	Hydriastele_microspadix))	Burretiokentia_grandiflora)	Kingia_australis);
((Orania_palindan	(((Roystonea_regia	((((Elaeis_guineensis	Elaeis_oleifera)	Bactris_major)	Attalea_speciosa)	(Reinhardtia_gracilis	(Reinhardtia_simplex	(Reinhardtia_latisecta	Reinhardtia_paiewonskiana)))))	(((Pseudophoenix_vinifera	(Geonoma_undata	Iriartea_deltoidea))	(Manicaria_saccifera	(((Kentiopsis_piersoniorum	(((Veitchia_spiralis	Hydriastele_microspadix)	(Heterospathe_cagayanensis	Dypsis_decaryi))	Dictyosperma_album))	Burretiokentia_grandiflora)	(Pelagodoxa_henryana	((Oenocarpus_minor	Oenocarpus_bataua)	Prestoea_acuminata)))))	((Serenoa_repens	(Phoenix_dactylifera	Sabal_domingensis))	((Sclerosperma_profizianum	Leopoldinia_pulchra)	(Nypa_fruticans	Chamaedorea_seifrizii)))))	Podococcus_barteri))	Kingia_australis);
((((((((Reinhardtia_gracilis	((Elaeis_guineensis	Elaeis_oleifera)	Bactris_major))	Attalea_speciosa)	(Reinhardtia_simplex	(Reinhardtia_latisecta	Reinhardtia_paiewonskiana)))	((((Pseudophoenix_vinifera	Iriartea_deltoidea)	((Nypa_fruticans	Chamaedorea_seifrizii)	(Serenoa_repens	(Phoenix_dactylifera	Sabal_domingensis))))	Roystonea_regia)	((Manicaria_saccifera	(((Oenocarpus_minor	Oenocarpus_bataua)	Prestoea_acuminata)	((((Veitchia_spiralis	Hydriastele_microspadix)	(Heterospathe_cagayanensis	Dypsis_decaryi))	Dictyosperma_album)	(Burretiokentia_grandiflora	Kentiopsis_piersoniorum))))	(Geonoma_undata	Pelagodoxa_henryana))))	(Sclerosperma_profizianum	Leopoldinia_pulchra))	Orania_palindan)	Podococcus_barteri)	Kingia_australis);
(((Heterospathe_cagayanensis	Dypsis_decaryi)	((Dictyosperma_album	((((Geonoma_undata	Pelagodoxa_henryana)	((((((Elaeis_guineensis	Elaeis_oleifera)	(Bactris_major	(Burretiokentia_grandiflora	Reinhardtia_gracilis)))	Attalea_speciosa)	(Reinhardtia_simplex	(Reinhardtia_latisecta	Reinhardtia_paiewonskiana)))	(Roystonea_regia	(Sclerosperma_profizianum	Orania_palindan)))	(((Podococcus_barteri	Pseudophoenix_vinifera)	Iriartea_deltoidea)	((Nypa_fruticans	(Leopoldinia_pulchra	Chamaedorea_seifrizii))	(Serenoa_repens	(Phoenix_dactylifera	Sabal_domingensis))))))	(Manicaria_saccifera	((Oenocarpus_minor	Oenocarpus_bataua)	Prestoea_acuminata)))	Kentiopsis_piersoniorum))	(Veitchia_spiralis	Hydriastele_microspadix)))	Kingia_australis);
(((Heterospathe_cagayanensis	Dypsis_decaryi)	((Dictyosperma_album	(Kentiopsis_piersoniorum	(((Geonoma_undata	((((((Elaeis_guineensis	Elaeis_oleifera)	(Bactris_major	(Burretiokentia_grandiflora	Reinhardtia_gracilis)))	Attalea_speciosa)	(Reinhardtia_simplex	(Reinhardtia_latisecta	Reinhardtia_paiewonskiana)))	(Roystonea_regia	(Podococcus_barteri	(Sclerosperma_profizianum	Orania_palindan))))	((Pseudophoenix_vinifera	Iriartea_deltoidea)	((Nypa_fruticans	(Leopoldinia_pulchra	Chamaedorea_seifrizii))	(Serenoa_repens	(Phoenix_dactylifera	Sabal_domingensis))))))	Manicaria_saccifera)	(Pelagodoxa_henryana	((Oenocarpus_minor	Oenocarpus_bataua)	Prestoea_acuminata)))))	(Veitchia_spiralis	Hydriastele_microspadix)))	Kingia_australis);
(((Heterospathe_cagayanensis	Dypsis_decaryi)	((Dictyosperma_album	(Kentiopsis_piersoniorum	(((Oenocarpus_minor	Oenocarpus_bataua)	Prestoea_acuminata)	(((Pelagodoxa_henryana	(Geonoma_undata	((((((Elaeis_guineensis	Elaeis_oleifera)	(Bactris_major	Burretiokentia_grandiflora))	Attalea_speciosa)	(Reinhardtia_gracilis	(Reinhardtia_simplex	(Reinhardtia_latisecta	Reinhardtia_paiewonskiana))))	(Roystonea_regia	(Sclerosperma_profizianum	(Orania_palindan	Podococcus_barteri))))	(Pseudophoenix_vinifera	(Iriartea_deltoidea	((Serenoa_repens	(Phoenix_dactylifera	Sabal_domingensis))	(Nypa_fruticans	Chamaedorea_seifrizii)))))))	Leopoldinia_pulchra)	Manicaria_saccifera))))	(Veitchia_spiralis	Hydriastele_microspadix)))	Kingia_australis);
(((Heterospathe_cagayanensis	Dypsis_decaryi)	((Kentiopsis_piersoniorum	(Dictyosperma_album	((Leopoldinia_pulchra	Veitchia_spiralis)	Hydriastele_microspadix)))	(((Oenocarpus_minor	Oenocarpus_bataua)	Prestoea_acuminata)	((Pelagodoxa_henryana	(Geonoma_undata	((((((Burretiokentia_grandiflora	Reinhardtia_gracilis)	((Elaeis_guineensis	Elaeis_oleifera)	Bactris_major))	Attalea_speciosa)	(Reinhardtia_simplex	(Reinhardtia_latisecta	Reinhardtia_paiewonskiana)))	(Roystonea_regia	(Sclerosperma_profizianum	Orania_palindan)))	((Podococcus_barteri	Pseudophoenix_vinifera)	((((Serenoa_repens	Sabal_domingensis)	Phoenix_dactylifera)	Iriartea_deltoidea)	(Nypa_fruticans	Chamaedorea_seifrizii))))))	Manicaria_saccifera))))	Kingia_australis);
(((Heterospathe_cagayanensis	Dypsis_decaryi)	((((Leopoldinia_pulchra	Veitchia_spiralis)	Kentiopsis_piersoniorum)	(Dictyosperma_album	((((Oenocarpus_minor	Oenocarpus_bataua)	Prestoea_acuminata)	Manicaria_saccifera)	(((((((((Burretiokentia_grandiflora	Elaeis_guineensis)	(Reinhardtia_gracilis	Elaeis_oleifera))	Bactris_major)	Attalea_speciosa)	(Reinhardtia_simplex	(Reinhardtia_latisecta	Reinhardtia_paiewonskiana)))	Roystonea_regia)	(Sclerosperma_profizianum	Orania_palindan))	(Pelagodoxa_henryana	Geonoma_undata))	(((Phoenix_dactylifera	(Serenoa_repens	Sabal_domingensis))	(Nypa_fruticans	Chamaedorea_seifrizii))	(Iriartea_deltoidea	(Podococcus_barteri	Pseudophoenix_vinifera)))))))	Hydriastele_microspadix))	Kingia_australis);
(((Heterospathe_cagayanensis	Dypsis_decaryi)	(((Kentiopsis_piersoniorum	(((Prestoea_acuminata	(Oenocarpus_minor	Oenocarpus_bataua))	Manicaria_saccifera)	((((Iriartea_deltoidea	(Podococcus_barteri	Pseudophoenix_vinifera))	(Nypa_fruticans	Chamaedorea_seifrizii))	(((Leopoldinia_pulchra	(Sclerosperma_profizianum	Orania_palindan))	((Reinhardtia_simplex	(Reinhardtia_paiewonskiana	Reinhardtia_latisecta))	(((Burretiokentia_grandiflora	Reinhardtia_gracilis)	((Elaeis_oleifera	Elaeis_guineensis)	Bactris_major))	Attalea_speciosa)))	(Roystonea_regia	(Phoenix_dactylifera	(Sabal_domingensis	Serenoa_repens)))))	(Geonoma_undata	Pelagodoxa_henryana))))	Dictyosperma_album)	(Veitchia_spiralis	Hydriastele_microspadix)))	Kingia_australis);
(((Heterospathe_cagayanensis	Dypsis_decaryi)	(((Kentiopsis_piersoniorum	((((((Roystonea_regia	(Sclerosperma_profizianum	Orania_palindan))	((Podococcus_barteri	Pseudophoenix_vinifera)	(((Serenoa_repens	(Phoenix_dactylifera	Sabal_domingensis))	(Nypa_fruticans	(Leopoldinia_pulchra	Chamaedorea_seifrizii)))	Iriartea_deltoidea)))	((Reinhardtia_simplex	(Reinhardtia_paiewonskiana	Reinhardtia_latisecta))	((Reinhardtia_gracilis	((Elaeis_oleifera	Elaeis_guineensis)	Bactris_major))	Attalea_speciosa)))	Geonoma_undata)	(Pelagodoxa_henryana	(Prestoea_acuminata	(Oenocarpus_minor	Oenocarpus_bataua))))	Manicaria_saccifera))	Dictyosperma_album)	((Burretiokentia_grandiflora	Veitchia_spiralis)	Hydriastele_microspadix)))	Kingia_australis);
(((Heterospathe_cagayanensis	Dypsis_decaryi)	((((((Pelagodoxa_henryana	(((Podococcus_barteri	Pseudophoenix_vinifera)	((((Nypa_fruticans	Chamaedorea_seifrizii)	Serenoa_repens)	(Phoenix_dactylifera	Sabal_domingensis))	Iriartea_deltoidea))	((((Reinhardtia_gracilis	(Reinhardtia_simplex	(Reinhardtia_paiewonskiana	Reinhardtia_latisecta)))	(((Elaeis_oleifera	Elaeis_guineensis)	Bactris_major)	Attalea_speciosa))	((Sclerosperma_profizianum	Orania_palindan)	Roystonea_regia))	Geonoma_undata)))	Leopoldinia_pulchra)	((Prestoea_acuminata	(Oenocarpus_minor	Oenocarpus_bataua))	Manicaria_saccifera))	Dictyosperma_album)	(Burretiokentia_grandiflora	Kentiopsis_piersoniorum))	(Veitchia_spiralis	Hydriastele_microspadix)))	Kingia_australis);
(((Heterospathe_cagayanensis	Dypsis_decaryi)	((((Geonoma_undata	Pelagodoxa_henryana)	((Pseudophoenix_vinifera	Iriartea_deltoidea)	(((Reinhardtia_simplex	(Reinhardtia_paiewonskiana	Reinhardtia_latisecta))	(((Elaeis_oleifera	Elaeis_guineensis)	((Burretiokentia_grandiflora	Reinhardtia_gracilis)	Bactris_major))	Attalea_speciosa))	((Sclerosperma_profizianum	(Podococcus_barteri	Orania_palindan))	((Nypa_fruticans	(Leopoldinia_pulchra	Chamaedorea_seifrizii))	((Phoenix_dactylifera	(Serenoa_repens	Sabal_domingensis))	Roystonea_regia))))))	((Prestoea_acuminata	(Oenocarpus_minor	Oenocarpus_bataua))	Manicaria_saccifera))	(Dictyosperma_album	((Veitchia_spiralis	Kentiopsis_piersoniorum)	Hydriastele_microspadix))))	Kingia_australis);
(((Heterospathe_cagayanensis	Dypsis_decaryi)	(Dictyosperma_album	(Hydriastele_microspadix	(((((Pelagodoxa_henryana	Geonoma_undata)	(((Roystonea_regia	(((Burretiokentia_grandiflora	Reinhardtia_gracilis)	(Reinhardtia_simplex	(Reinhardtia_paiewonskiana	Reinhardtia_latisecta)))	(((Elaeis_oleifera	Elaeis_guineensis)	Bactris_major)	Attalea_speciosa)))	(Sclerosperma_profizianum	(Podococcus_barteri	Orania_palindan)))	((Pseudophoenix_vinifera	Iriartea_deltoidea)	((Leopoldinia_pulchra	(Chamaedorea_seifrizii	Nypa_fruticans))	(Sabal_domingensis	(Phoenix_dactylifera	Serenoa_repens))))))	((Prestoea_acuminata	(Oenocarpus_minor	Oenocarpus_bataua))	Manicaria_saccifera))	Veitchia_spiralis)	Kentiopsis_piersoniorum))))	Kingia_australis);
((Heterospathe_cagayanensis	((Veitchia_spiralis	Hydriastele_microspadix)	((Dypsis_decaryi	(((Prestoea_acuminata	(Oenocarpus_minor	Oenocarpus_bataua))	(((Pelagodoxa_henryana	Geonoma_undata)	(((((Burretiokentia_grandiflora	Reinhardtia_gracilis)	(Reinhardtia_simplex	(Reinhardtia_paiewonskiana	Reinhardtia_latisecta)))	(((Elaeis_oleifera	Elaeis_guineensis)	Bactris_major)	Attalea_speciosa))	(Orania_palindan	(Roystonea_regia	Sclerosperma_profizianum)))	((Iriartea_deltoidea	(Podococcus_barteri	Pseudophoenix_vinifera))	((Leopoldinia_pulchra	(Chamaedorea_seifrizii	Nypa_fruticans))	((Sabal_domingensis	Serenoa_repens)	Phoenix_dactylifera)))))	Manicaria_saccifera))	Kentiopsis_piersoniorum))	Dictyosperma_album)))	Kingia_australis);
(((Dypsis_decaryi	Heterospathe_cagayanensis)	(((Hydriastele_microspadix	(Veitchia_spiralis	Kentiopsis_piersoniorum))	(Leopoldinia_pulchra	Dictyosperma_album))	((Pelagodoxa_henryana	(Geonoma_undata	(((Podococcus_barteri	Pseudophoenix_vinifera)	(((Chamaedorea_seifrizii	Nypa_fruticans)	(Serenoa_repens	(Phoenix_dactylifera	Sabal_domingensis)))	Iriartea_deltoidea))	((Orania_palindan	Sclerosperma_profizianum)	(Roystonea_regia	((Reinhardtia_simplex	(Reinhardtia_paiewonskiana	Reinhardtia_latisecta))	((Burretiokentia_grandiflora	Reinhardtia_gracilis)	(((Elaeis_oleifera	Elaeis_guineensis)	Bactris_major)	Attalea_speciosa))))))))	(Manicaria_saccifera	(Prestoea_acuminata	(Oenocarpus_minor	Oenocarpus_bataua))))))	Kingia_australis);
(((Dypsis_decaryi	Heterospathe_cagayanensis)	(((Veitchia_spiralis	Leopoldinia_pulchra)	(Dictyosperma_album	(Kentiopsis_piersoniorum	(((Pelagodoxa_henryana	(Iriartea_deltoidea	((((Geonoma_undata	(Chamaedorea_seifrizii	Nypa_fruticans))	((Orania_palindan	Sclerosperma_profizianum)	(Roystonea_regia	((Reinhardtia_simplex	(Reinhardtia_paiewonskiana	Reinhardtia_latisecta))	((((Elaeis_oleifera	Elaeis_guineensis)	Bactris_major)	(Burretiokentia_grandiflora	Reinhardtia_gracilis))	Attalea_speciosa)))))	(Serenoa_repens	(Phoenix_dactylifera	Sabal_domingensis)))	(Podococcus_barteri	Pseudophoenix_vinifera))))	Manicaria_saccifera)	(Prestoea_acuminata	(Oenocarpus_minor	Oenocarpus_bataua))))))	Hydriastele_microspadix))	Kingia_australis);
(((Dypsis_decaryi	Heterospathe_cagayanensis)	((Kentiopsis_piersoniorum	(Dictyosperma_album	(Veitchia_spiralis	Hydriastele_microspadix)))	(((Leopoldinia_pulchra	Manicaria_saccifera)	(Pelagodoxa_henryana	((((Iriartea_deltoidea	(Sabal_domingensis	(Serenoa_repens	Phoenix_dactylifera)))	(Podococcus_barteri	Pseudophoenix_vinifera))	(Chamaedorea_seifrizii	Nypa_fruticans))	((Orania_palindan	Sclerosperma_profizianum)	((Geonoma_undata	Roystonea_regia)	((Reinhardtia_simplex	(Reinhardtia_paiewonskiana	Reinhardtia_latisecta))	(((Elaeis_oleifera	Elaeis_guineensis)	Bactris_major)	((Burretiokentia_grandiflora	Reinhardtia_gracilis)	Attalea_speciosa))))))))	(Prestoea_acuminata	(Oenocarpus_minor	Oenocarpus_bataua)))))	Kingia_australis);
((Pseudophoenix_vinifera	((((((Prestoea_acuminata	(Oenocarpus_minor	Oenocarpus_bataua))	((Veitchia_spiralis	Kentiopsis_piersoniorum)	(Hydriastele_microspadix	((Dypsis_decaryi	Heterospathe_cagayanensis)	Dictyosperma_album))))	Manicaria_saccifera)	(Geonoma_undata	Pelagodoxa_henryana))	((((Leopoldinia_pulchra	(Chamaedorea_seifrizii	Nypa_fruticans))	(Serenoa_repens	(Phoenix_dactylifera	Sabal_domingensis)))	Iriartea_deltoidea)	(((Orania_palindan	Sclerosperma_profizianum)	Roystonea_regia)	(((Burretiokentia_grandiflora	Reinhardtia_gracilis)	(Reinhardtia_simplex	(Reinhardtia_paiewonskiana	Reinhardtia_latisecta)))	((Elaeis_oleifera	Elaeis_guineensis)	(Bactris_major	Attalea_speciosa))))))	Podococcus_barteri))	Kingia_australis);
(((Dypsis_decaryi	Heterospathe_cagayanensis)	((Hydriastele_microspadix	Veitchia_spiralis)	(((((((((Podococcus_barteri	Orania_palindan)	Sclerosperma_profizianum)	(((Reinhardtia_simplex	(Reinhardtia_paiewonskiana	Reinhardtia_latisecta))	(Attalea_speciosa	(Bactris_major	(((Reinhardtia_gracilis	Burretiokentia_grandiflora)	Elaeis_guineensis)	Elaeis_oleifera))))	Roystonea_regia))	(Pseudophoenix_vinifera	((Iriartea_deltoidea	(Phoenix_dactylifera	(Sabal_domingensis	Serenoa_repens)))	(Nypa_fruticans	Chamaedorea_seifrizii))))	Pelagodoxa_henryana)	Geonoma_undata)	((Leopoldinia_pulchra	Manicaria_saccifera)	(Prestoea_acuminata	(Oenocarpus_bataua	Oenocarpus_minor))))	Kentiopsis_piersoniorum)	Dictyosperma_album)))	Kingia_australis);
(((Dypsis_decaryi	Heterospathe_cagayanensis)	(Hydriastele_microspadix	((((Manicaria_saccifera	(((((Podococcus_barteri	Orania_palindan)	Sclerosperma_profizianum)	((((Reinhardtia_simplex	(Reinhardtia_paiewonskiana	Reinhardtia_latisecta))	(Attalea_speciosa	(Bactris_major	(Elaeis_guineensis	Elaeis_oleifera))))	(Reinhardtia_gracilis	Burretiokentia_grandiflora))	Roystonea_regia))	(Pseudophoenix_vinifera	(((Phoenix_dactylifera	(Sabal_domingensis	Serenoa_repens))	Iriartea_deltoidea)	(Nypa_fruticans	Chamaedorea_seifrizii))))	(Geonoma_undata	Pelagodoxa_henryana)))	(Prestoea_acuminata	(Oenocarpus_bataua	Oenocarpus_minor)))	(Veitchia_spiralis	Kentiopsis_piersoniorum))	(Leopoldinia_pulchra	Dictyosperma_album))))	Kingia_australis);
(((Dypsis_decaryi	Heterospathe_cagayanensis)	(((((Manicaria_saccifera	(Prestoea_acuminata	(Oenocarpus_bataua	Oenocarpus_minor)))	(Geonoma_undata	((((((Podococcus_barteri	Orania_palindan)	Sclerosperma_profizianum)	Roystonea_regia)	((Reinhardtia_simplex	((Reinhardtia_gracilis	Burretiokentia_grandiflora)	(Reinhardtia_paiewonskiana	Reinhardtia_latisecta)))	(Attalea_speciosa	(Bactris_major	(Elaeis_guineensis	Elaeis_oleifera)))))	((Nypa_fruticans	(Leopoldinia_pulchra	Chamaedorea_seifrizii))	(Pseudophoenix_vinifera	(((Phoenix_dactylifera	Sabal_domingensis)	Iriartea_deltoidea)	Serenoa_repens))))	Pelagodoxa_henryana)))	Veitchia_spiralis)	(Kentiopsis_piersoniorum	Hydriastele_microspadix))	Dictyosperma_album))	Kingia_australis);
(((Dypsis_decaryi	(Leopoldinia_pulchra	Heterospathe_cagayanensis))	((((Veitchia_spiralis	Kentiopsis_piersoniorum)	Hydriastele_microspadix)	Dictyosperma_album)	((((Geonoma_undata	Pelagodoxa_henryana)	(((Orania_palindan	Sclerosperma_profizianum)	(Roystonea_regia	(((Reinhardtia_simplex	(Reinhardtia_paiewonskiana	Reinhardtia_latisecta))	(Attalea_speciosa	(Bactris_major	(Elaeis_guineensis	Elaeis_oleifera))))	(Reinhardtia_gracilis	Burretiokentia_grandiflora))))	((Nypa_fruticans	Chamaedorea_seifrizii)	(((Phoenix_dactylifera	(Serenoa_repens	Sabal_domingensis))	Iriartea_deltoidea)	(Podococcus_barteri	Pseudophoenix_vinifera)))))	Manicaria_saccifera)	(Prestoea_acuminata	(Oenocarpus_bataua	Oenocarpus_minor)))))	Kingia_australis);
((Nypa_fruticans	(Chamaedorea_seifrizii	(((Phoenix_dactylifera	Sabal_domingensis)	(Iriartea_deltoidea	((Podococcus_barteri	Pseudophoenix_vinifera)	((((Dictyosperma_album	((Hydriastele_microspadix	(Dypsis_decaryi	Heterospathe_cagayanensis))	(Veitchia_spiralis	Kentiopsis_piersoniorum)))	((Leopoldinia_pulchra	Manicaria_saccifera)	(Prestoea_acuminata	(Oenocarpus_bataua	Oenocarpus_minor))))	(Geonoma_undata	Pelagodoxa_henryana))	(((Orania_palindan	Sclerosperma_profizianum)	Roystonea_regia)	(((Reinhardtia_gracilis	Burretiokentia_grandiflora)	(Reinhardtia_simplex	(Reinhardtia_paiewonskiana	Reinhardtia_latisecta)))	(Attalea_speciosa	(Bactris_major	(Elaeis_guineensis	Elaeis_oleifera)))))))))	Serenoa_repens)))	Kingia_australis);
((Orania_palindan	(((Leopoldinia_pulchra	Sclerosperma_profizianum)	(((((Reinhardtia_simplex	(Reinhardtia_paiewonskiana	Reinhardtia_latisecta))	(Attalea_speciosa	(Bactris_major	(Elaeis_guineensis	Elaeis_oleifera))))	(Reinhardtia_gracilis	Burretiokentia_grandiflora))	Roystonea_regia)	((((Phoenix_dactylifera	(Serenoa_repens	Sabal_domingensis))	(Nypa_fruticans	Chamaedorea_seifrizii))	(Pseudophoenix_vinifera	Iriartea_deltoidea))	(Geonoma_undata	(Pelagodoxa_henryana	(((Dictyosperma_album	((Hydriastele_microspadix	Veitchia_spiralis)	(Dypsis_decaryi	Heterospathe_cagayanensis)))	Kentiopsis_piersoniorum)	(Manicaria_saccifera	(Prestoea_acuminata	(Oenocarpus_bataua	Oenocarpus_minor)))))))))	Podococcus_barteri))	Kingia_australis);
(((Dypsis_decaryi	Heterospathe_cagayanensis)	(((Kentiopsis_piersoniorum	((Manicaria_saccifera	(Prestoea_acuminata	(Oenocarpus_bataua	Oenocarpus_minor)))	((Geonoma_undata	Pelagodoxa_henryana)	(((((Podococcus_barteri	(Orania_palindan	Sclerosperma_profizianum))	Roystonea_regia)	((Reinhardtia_simplex	((Reinhardtia_gracilis	Burretiokentia_grandiflora)	(Reinhardtia_paiewonskiana	Reinhardtia_latisecta)))	((Elaeis_guineensis	Elaeis_oleifera)	(Attalea_speciosa	Bactris_major))))	((Phoenix_dactylifera	Sabal_domingensis)	((Serenoa_repens	Nypa_fruticans)	Chamaedorea_seifrizii)))	(Pseudophoenix_vinifera	Iriartea_deltoidea)))))	Dictyosperma_album)	(Hydriastele_microspadix	(Leopoldinia_pulchra	Veitchia_spiralis))))	Kingia_australis);
(((Oenocarpus_bataua	Oenocarpus_minor)	(((((Pelagodoxa_henryana	((((Orania_palindan	Sclerosperma_profizianum)	Podococcus_barteri)	((Iriartea_deltoidea	Pseudophoenix_vinifera)	(((Phoenix_dactylifera	Sabal_domingensis)	Serenoa_repens)	(Nypa_fruticans	Chamaedorea_seifrizii))))	((((Reinhardtia_simplex	(Reinhardtia_paiewonskiana	Reinhardtia_latisecta))	(Reinhardtia_gracilis	Burretiokentia_grandiflora))	(Attalea_speciosa	(Bactris_major	(Elaeis_guineensis	Elaeis_oleifera))))	Roystonea_regia)))	((Dypsis_decaryi	Heterospathe_cagayanensis)	((Dictyosperma_album	(Hydriastele_microspadix	(Leopoldinia_pulchra	Veitchia_spiralis)))	Kentiopsis_piersoniorum)))	Manicaria_saccifera)	Geonoma_undata)	Prestoea_acuminata))	Kingia_australis);
((Nypa_fruticans	((Chamaedorea_seifrizii	(((((((Manicaria_saccifera	(Prestoea_acuminata	(Oenocarpus_bataua	Oenocarpus_minor)))	(Heterospathe_cagayanensis	(Dypsis_decaryi	((Dictyosperma_album	(Hydriastele_microspadix	(Leopoldinia_pulchra	Veitchia_spiralis)))	Kentiopsis_piersoniorum))))	Pelagodoxa_henryana)	Geonoma_undata)	(((Roystonea_regia	Sclerosperma_profizianum)	Orania_palindan)	((Reinhardtia_simplex	(Reinhardtia_paiewonskiana	Reinhardtia_latisecta))	(Attalea_speciosa	((Reinhardtia_gracilis	Burretiokentia_grandiflora)	(Bactris_major	(Elaeis_guineensis	Elaeis_oleifera)))))))	(Iriartea_deltoidea	(Podococcus_barteri	Pseudophoenix_vinifera)))	(Phoenix_dactylifera	Sabal_domingensis)))	Serenoa_repens))	Kingia_australis);
((Nypa_fruticans	(Chamaedorea_seifrizii	((Iriartea_deltoidea	Pseudophoenix_vinifera)	((((Reinhardtia_simplex	(Reinhardtia_paiewonskiana	Reinhardtia_latisecta))	(Attalea_speciosa	((Reinhardtia_gracilis	Burretiokentia_grandiflora)	(Bactris_major	(Elaeis_guineensis	Elaeis_oleifera)))))	(Manicaria_saccifera	(((Prestoea_acuminata	(Oenocarpus_bataua	Oenocarpus_minor))	Pelagodoxa_henryana)	((((Hydriastele_microspadix	(Leopoldinia_pulchra	Veitchia_spiralis))	Dictyosperma_album)	Kentiopsis_piersoniorum)	(Heterospathe_cagayanensis	Dypsis_decaryi)))))	(((Podococcus_barteri	Orania_palindan)	Sclerosperma_profizianum)	((Serenoa_repens	(Phoenix_dactylifera	Sabal_domingensis))	(Geonoma_undata	Roystonea_regia)))))))	Kingia_australis);
(((Orania_palindan	Roystonea_regia)	((Podococcus_barteri	(((Reinhardtia_paiewonskiana	Reinhardtia_latisecta)	Reinhardtia_simplex)	(Attalea_speciosa	((Bactris_major	(Elaeis_guineensis	Elaeis_oleifera))	(Reinhardtia_gracilis	Burretiokentia_grandiflora)))))	((((Serenoa_repens	(Phoenix_dactylifera	Sabal_domingensis))	(Nypa_fruticans	Chamaedorea_seifrizii))	(Pseudophoenix_vinifera	(Iriartea_deltoidea	Sclerosperma_profizianum)))	((Geonoma_undata	Pelagodoxa_henryana)	(Manicaria_saccifera	(Leopoldinia_pulchra	(((Dictyosperma_album	(Hydriastele_microspadix	(Heterospathe_cagayanensis	Dypsis_decaryi)))	(Veitchia_spiralis	Kentiopsis_piersoniorum))	(Prestoea_acuminata	(Oenocarpus_minor	Oenocarpus_bataua)))))))))	Kingia_australis);
(((Sclerosperma_profizianum	Orania_palindan)	(((Podococcus_barteri	Pseudophoenix_vinifera)	Iriartea_deltoidea)	(((Manicaria_saccifera	((((Hydriastele_microspadix	((Heterospathe_cagayanensis	Dypsis_decaryi)	(Leopoldinia_pulchra	Dictyosperma_album)))	(Veitchia_spiralis	Kentiopsis_piersoniorum))	(Prestoea_acuminata	(Oenocarpus_minor	Oenocarpus_bataua)))	(Geonoma_undata	Pelagodoxa_henryana)))	(((Reinhardtia_paiewonskiana	Reinhardtia_latisecta)	Reinhardtia_simplex)	(((Reinhardtia_gracilis	Burretiokentia_grandiflora)	Attalea_speciosa)	(Bactris_major	(Elaeis_guineensis	Elaeis_oleifera)))))	(Roystonea_regia	(((Nypa_fruticans	Chamaedorea_seifrizii)	Serenoa_repens)	(Phoenix_dactylifera	Sabal_domingensis))))))	Kingia_australis);
(((Heterospathe_cagayanensis	Dypsis_decaryi)	(((Dictyosperma_album	(Kentiopsis_piersoniorum	Veitchia_spiralis))	Hydriastele_microspadix)	(((Prestoea_acuminata	(Oenocarpus_minor	Oenocarpus_bataua))	(((Geonoma_undata	Pelagodoxa_henryana)	Manicaria_saccifera)	((((Reinhardtia_paiewonskiana	Reinhardtia_latisecta)	Reinhardtia_simplex)	(Attalea_speciosa	((Elaeis_guineensis	Elaeis_oleifera)	Bactris_major)))	((((Leopoldinia_pulchra	Sclerosperma_profizianum)	Orania_palindan)	Roystonea_regia)	((((Podococcus_barteri	Pseudophoenix_vinifera)	Iriartea_deltoidea)	(Nypa_fruticans	Chamaedorea_seifrizii))	(Serenoa_repens	(Phoenix_dactylifera	Sabal_domingensis)))))))	(Reinhardtia_gracilis	Burretiokentia_grandiflora))))	Kingia_australis);
(((Heterospathe_cagayanensis	Dypsis_decaryi)	(((Dictyosperma_album	(Kentiopsis_piersoniorum	((Reinhardtia_gracilis	Burretiokentia_grandiflora)	Veitchia_spiralis)))	Hydriastele_microspadix)	(Manicaria_saccifera	((Geonoma_undata	((Prestoea_acuminata	(Oenocarpus_minor	Oenocarpus_bataua))	Pelagodoxa_henryana))	((Roystonea_regia	(((Reinhardtia_paiewonskiana	Reinhardtia_latisecta)	Reinhardtia_simplex)	(Attalea_speciosa	((Elaeis_guineensis	Elaeis_oleifera)	Bactris_major))))	((Sclerosperma_profizianum	Orania_palindan)	(((Podococcus_barteri	Pseudophoenix_vinifera)	Iriartea_deltoidea)	((Leopoldinia_pulchra	(Nypa_fruticans	Chamaedorea_seifrizii))	(Phoenix_dactylifera	(Sabal_domingensis	Serenoa_repens))))))))))	Kingia_australis);
(((Heterospathe_cagayanensis	Dypsis_decaryi)	((Veitchia_spiralis	Hydriastele_microspadix)	(((Kentiopsis_piersoniorum	(Reinhardtia_gracilis	Burretiokentia_grandiflora))	((Manicaria_saccifera	(Prestoea_acuminata	(Oenocarpus_minor	Oenocarpus_bataua)))	((Pseudophoenix_vinifera	Iriartea_deltoidea)	((((Reinhardtia_paiewonskiana	Reinhardtia_latisecta)	Reinhardtia_simplex)	((Elaeis_guineensis	Elaeis_oleifera)	(Bactris_major	Attalea_speciosa)))	(Pelagodoxa_henryana	((((Nypa_fruticans	Chamaedorea_seifrizii)	(Serenoa_repens	(Phoenix_dactylifera	Sabal_domingensis)))	(Geonoma_undata	Roystonea_regia))	(Sclerosperma_profizianum	(Podococcus_barteri	Orania_palindan))))))))	(Leopoldinia_pulchra	Dictyosperma_album))))	Kingia_australis);
(((Heterospathe_cagayanensis	Dypsis_decaryi)	(((Prestoea_acuminata	(Oenocarpus_minor	Oenocarpus_bataua))	((((Pseudophoenix_vinifera	Iriartea_deltoidea)	((((Serenoa_repens	(Nypa_fruticans	Chamaedorea_seifrizii))	(Phoenix_dactylifera	Sabal_domingensis))	Geonoma_undata)	((Sclerosperma_profizianum	(Podococcus_barteri	Orania_palindan))	(Roystonea_regia	((Reinhardtia_gracilis	((Reinhardtia_paiewonskiana	Reinhardtia_latisecta)	Reinhardtia_simplex))	(Attalea_speciosa	((Elaeis_guineensis	Elaeis_oleifera)	Bactris_major)))))))	Pelagodoxa_henryana)	Manicaria_saccifera))	(((((Burretiokentia_grandiflora	Veitchia_spiralis)	Leopoldinia_pulchra)	Hydriastele_microspadix)	Dictyosperma_album)	Kentiopsis_piersoniorum)))	Kingia_australis);
(((Heterospathe_cagayanensis	Dypsis_decaryi)	((Manicaria_saccifera	((Geonoma_undata	(Pelagodoxa_henryana	(Prestoea_acuminata	(Oenocarpus_minor	Oenocarpus_bataua))))	(((Roystonea_regia	(Sclerosperma_profizianum	Orania_palindan))	(((Reinhardtia_paiewonskiana	Reinhardtia_latisecta)	Reinhardtia_simplex)	((Bactris_major	(Elaeis_guineensis	Elaeis_oleifera))	((Burretiokentia_grandiflora	Reinhardtia_gracilis)	Attalea_speciosa))))	((Podococcus_barteri	Pseudophoenix_vinifera)	(Iriartea_deltoidea	(((Serenoa_repens	Phoenix_dactylifera)	Sabal_domingensis)	(Leopoldinia_pulchra	(Nypa_fruticans	Chamaedorea_seifrizii))))))))	(((Dictyosperma_album	Hydriastele_microspadix)	Veitchia_spiralis)	Kentiopsis_piersoniorum)))	Kingia_australis);
(((Heterospathe_cagayanensis	Dypsis_decaryi)	(((Hydriastele_microspadix	(Leopoldinia_pulchra	Veitchia_spiralis))	(Kentiopsis_piersoniorum	(((Pelagodoxa_henryana	(((((Reinhardtia_paiewonskiana	Reinhardtia_latisecta)	Reinhardtia_simplex)	(((Bactris_major	(Burretiokentia_grandiflora	Reinhardtia_gracilis))	(Elaeis_guineensis	Elaeis_oleifera))	Attalea_speciosa))	((Roystonea_regia	Orania_palindan)	(Sclerosperma_profizianum	((Podococcus_barteri	Pseudophoenix_vinifera)	(Iriartea_deltoidea	(((Serenoa_repens	Phoenix_dactylifera)	Sabal_domingensis)	(Nypa_fruticans	Chamaedorea_seifrizii)))))))	Geonoma_undata))	Manicaria_saccifera)	(Prestoea_acuminata	(Oenocarpus_minor	Oenocarpus_bataua)))))	Dictyosperma_album))	Kingia_australis);
(((Heterospathe_cagayanensis	Dypsis_decaryi)	(((Veitchia_spiralis	Kentiopsis_piersoniorum)	(Dictyosperma_album	Hydriastele_microspadix))	((((Pelagodoxa_henryana	Geonoma_undata)	(((((Reinhardtia_paiewonskiana	Reinhardtia_latisecta)	Reinhardtia_simplex)	(((Bactris_major	(Burretiokentia_grandiflora	Reinhardtia_gracilis))	(Elaeis_guineensis	Elaeis_oleifera))	Attalea_speciosa))	((Roystonea_regia	((Orania_palindan	(Leopoldinia_pulchra	Sclerosperma_profizianum))	Podococcus_barteri))	(Serenoa_repens	(Phoenix_dactylifera	Sabal_domingensis))))	((Nypa_fruticans	Chamaedorea_seifrizii)	(Iriartea_deltoidea	Pseudophoenix_vinifera))))	Manicaria_saccifera)	(Prestoea_acuminata	(Oenocarpus_minor	Oenocarpus_bataua)))))	Kingia_australis);
((Heterospathe_cagayanensis	((Hydriastele_microspadix	(Veitchia_spiralis	(Kentiopsis_piersoniorum	(Dictyosperma_album	(((Pelagodoxa_henryana	((((((Burretiokentia_grandiflora	Reinhardtia_gracilis)	((Reinhardtia_paiewonskiana	Reinhardtia_latisecta)	Reinhardtia_simplex))	((Bactris_major	(Elaeis_guineensis	Elaeis_oleifera))	Attalea_speciosa))	((Orania_palindan	Sclerosperma_profizianum)	(Leopoldinia_pulchra	Podococcus_barteri)))	((((Nypa_fruticans	Chamaedorea_seifrizii)	Geonoma_undata)	Roystonea_regia)	(Serenoa_repens	(Phoenix_dactylifera	Sabal_domingensis))))	(Iriartea_deltoidea	Pseudophoenix_vinifera)))	Manicaria_saccifera)	(Prestoea_acuminata	(Oenocarpus_minor	Oenocarpus_bataua)))))))	Dypsis_decaryi))	Kingia_australis);
(((Hydriastele_microspadix	((Dictyosperma_album	((Kentiopsis_piersoniorum	Veitchia_spiralis)	((Manicaria_saccifera	(Prestoea_acuminata	(Oenocarpus_minor	Oenocarpus_bataua)))	(((Roystonea_regia	((Leopoldinia_pulchra	Sclerosperma_profizianum)	(Orania_palindan	Podococcus_barteri)))	((((Nypa_fruticans	Chamaedorea_seifrizii)	((Serenoa_repens	(Phoenix_dactylifera	Sabal_domingensis))	Iriartea_deltoidea))	Pseudophoenix_vinifera)	(Geonoma_undata	Pelagodoxa_henryana)))	((Reinhardtia_simplex	(Reinhardtia_latisecta	Reinhardtia_paiewonskiana))	((Reinhardtia_gracilis	Attalea_speciosa)	(Bactris_major	(Elaeis_guineensis	Elaeis_oleifera))))))))	Burretiokentia_grandiflora))	(Dypsis_decaryi	Heterospathe_cagayanensis))	Kingia_australis);
(((Dypsis_decaryi	Heterospathe_cagayanensis)	(Hydriastele_microspadix	((((Leopoldinia_pulchra	Veitchia_spiralis)	((Prestoea_acuminata	(Oenocarpus_minor	Oenocarpus_bataua))	(((((((Reinhardtia_simplex	(Reinhardtia_latisecta	Reinhardtia_paiewonskiana))	((Burretiokentia_grandiflora	Reinhardtia_gracilis)	((Bactris_major	Attalea_speciosa)	(Elaeis_guineensis	Elaeis_oleifera))))	Roystonea_regia)	((Orania_palindan	Sclerosperma_profizianum)	Podococcus_barteri))	((Iriartea_deltoidea	((Nypa_fruticans	Chamaedorea_seifrizii)	((Sabal_domingensis	Phoenix_dactylifera)	Serenoa_repens)))	Pseudophoenix_vinifera))	(Geonoma_undata	Pelagodoxa_henryana))	Manicaria_saccifera)))	Dictyosperma_album)	Kentiopsis_piersoniorum)))	Kingia_australis);
((Roystonea_regia	(((Iriartea_deltoidea	(((Sabal_domingensis	Phoenix_dactylifera)	Serenoa_repens)	(Nypa_fruticans	(Leopoldinia_pulchra	Chamaedorea_seifrizii))))	(Podococcus_barteri	Pseudophoenix_vinifera))	((((Reinhardtia_simplex	(Reinhardtia_latisecta	Reinhardtia_paiewonskiana))	(Reinhardtia_gracilis	((Bactris_major	Attalea_speciosa)	(Elaeis_guineensis	Elaeis_oleifera))))	(Geonoma_undata	((((Veitchia_spiralis	Kentiopsis_piersoniorum)	((Dictyosperma_album	(Burretiokentia_grandiflora	(Dypsis_decaryi	Heterospathe_cagayanensis)))	Hydriastele_microspadix))	(Pelagodoxa_henryana	(Prestoea_acuminata	(Oenocarpus_minor	Oenocarpus_bataua))))	Manicaria_saccifera)))	(Orania_palindan	Sclerosperma_profizianum))))	Kingia_australis);
(((Dypsis_decaryi	Heterospathe_cagayanensis)	((Burretiokentia_grandiflora	(((Geonoma_undata	(Prestoea_acuminata	(Oenocarpus_minor	Oenocarpus_bataua)))	(Pelagodoxa_henryana	(((Iriartea_deltoidea	((Phoenix_dactylifera	(Serenoa_repens	Sabal_domingensis))	(Nypa_fruticans	(Leopoldinia_pulchra	Chamaedorea_seifrizii))))	Pseudophoenix_vinifera)	((Orania_palindan	(Podococcus_barteri	(Sclerosperma_profizianum	Roystonea_regia)))	((Reinhardtia_simplex	(Reinhardtia_latisecta	Reinhardtia_paiewonskiana))	((((Elaeis_guineensis	Elaeis_oleifera)	Bactris_major)	Attalea_speciosa)	Reinhardtia_gracilis))))))	Manicaria_saccifera))	(((Veitchia_spiralis	Kentiopsis_piersoniorum)	Hydriastele_microspadix)	Dictyosperma_album)))	Kingia_australis);
(((Dypsis_decaryi	Heterospathe_cagayanensis)	(((Prestoea_acuminata	(Oenocarpus_minor	Oenocarpus_bataua))	(Manicaria_saccifera	(Leopoldinia_pulchra	(Pelagodoxa_henryana	(Geonoma_undata	((Iriartea_deltoidea	((Serenoa_repens	(Sabal_domingensis	Phoenix_dactylifera))	(Pseudophoenix_vinifera	(Chamaedorea_seifrizii	Nypa_fruticans))))	((((Reinhardtia_simplex	(Reinhardtia_latisecta	Reinhardtia_paiewonskiana))	(((Elaeis_guineensis	Elaeis_oleifera)	((Reinhardtia_gracilis	Burretiokentia_grandiflora)	Bactris_major))	Attalea_speciosa))	((Podococcus_barteri	Orania_palindan)	Sclerosperma_profizianum))	Roystonea_regia)))))))	(((Veitchia_spiralis	Hydriastele_microspadix)	Dictyosperma_album)	Kentiopsis_piersoniorum)))	Kingia_australis);
((Heterospathe_cagayanensis	(Dypsis_decaryi	((((Prestoea_acuminata	(Oenocarpus_minor	Oenocarpus_bataua))	Manicaria_saccifera)	(Pelagodoxa_henryana	(((((Reinhardtia_simplex	(Reinhardtia_latisecta	Reinhardtia_paiewonskiana))	(((Elaeis_guineensis	Elaeis_oleifera)	Bactris_major)	Attalea_speciosa))	(Reinhardtia_gracilis	Burretiokentia_grandiflora))	(Geonoma_undata	((Roystonea_regia	(Serenoa_repens	(Sabal_domingensis	Phoenix_dactylifera)))	(Chamaedorea_seifrizii	Nypa_fruticans))))	((Orania_palindan	(Leopoldinia_pulchra	Sclerosperma_profizianum))	(Iriartea_deltoidea	(Podococcus_barteri	Pseudophoenix_vinifera))))))	((Hydriastele_microspadix	Dictyosperma_album)	(Veitchia_spiralis	Kentiopsis_piersoniorum)))))	Kingia_australis);
((Heterospathe_cagayanensis	(Dypsis_decaryi	(((Kentiopsis_piersoniorum	(((Prestoea_acuminata	(Oenocarpus_minor	Oenocarpus_bataua))	Manicaria_saccifera)	((Geonoma_undata	Pelagodoxa_henryana)	(((Pseudophoenix_vinifera	(((Roystonea_regia	(Serenoa_repens	(Sabal_domingensis	Phoenix_dactylifera)))	(Leopoldinia_pulchra	((Podococcus_barteri	Orania_palindan)	Sclerosperma_profizianum)))	Iriartea_deltoidea))	(Chamaedorea_seifrizii	Nypa_fruticans))	(((Reinhardtia_simplex	(Reinhardtia_latisecta	Reinhardtia_paiewonskiana))	((Elaeis_guineensis	Elaeis_oleifera)	(Bactris_major	Attalea_speciosa)))	(Reinhardtia_gracilis	Burretiokentia_grandiflora))))))	Dictyosperma_album)	(Hydriastele_microspadix	Veitchia_spiralis))))	Kingia_australis);
((Nypa_fruticans	((((((Orania_palindan	Sclerosperma_profizianum)	(((Pelagodoxa_henryana	(Manicaria_saccifera	((((Hydriastele_microspadix	(Heterospathe_cagayanensis	Dypsis_decaryi))	(Leopoldinia_pulchra	Dictyosperma_album))	(Veitchia_spiralis	Kentiopsis_piersoniorum))	(Prestoea_acuminata	(Oenocarpus_minor	Oenocarpus_bataua)))))	Iriartea_deltoidea)	((Podococcus_barteri	Pseudophoenix_vinifera)	((Reinhardtia_simplex	(Reinhardtia_latisecta	Reinhardtia_paiewonskiana))	(Attalea_speciosa	(((Elaeis_guineensis	(Reinhardtia_gracilis	Elaeis_oleifera))	Bactris_major)	Burretiokentia_grandiflora))))))	(Roystonea_regia	(Sabal_domingensis	Phoenix_dactylifera)))	Geonoma_undata)	Serenoa_repens)	Chamaedorea_seifrizii))	Kingia_australis);
(((Heterospathe_cagayanensis	Dypsis_decaryi)	((Dictyosperma_album	((Veitchia_spiralis	Kentiopsis_piersoniorum)	(((Prestoea_acuminata	(Oenocarpus_minor	Oenocarpus_bataua))	Manicaria_saccifera)	((Geonoma_undata	Pelagodoxa_henryana)	(((Roystonea_regia	((Reinhardtia_simplex	(Reinhardtia_latisecta	Reinhardtia_paiewonskiana))	((Attalea_speciosa	((Elaeis_guineensis	Elaeis_oleifera)	Bactris_major))	(Burretiokentia_grandiflora	Reinhardtia_gracilis))))	(((Podococcus_barteri	Pseudophoenix_vinifera)	(Leopoldinia_pulchra	Chamaedorea_seifrizii))	(Iriartea_deltoidea	(Nypa_fruticans	(Sabal_domingensis	(Serenoa_repens	Phoenix_dactylifera))))))	(Orania_palindan	Sclerosperma_profizianum))))))	Hydriastele_microspadix))	Kingia_australis);
((Heterospathe_cagayanensis	(((Dypsis_decaryi	((Kentiopsis_piersoniorum	(((Prestoea_acuminata	(Oenocarpus_minor	Oenocarpus_bataua))	Manicaria_saccifera)	(Pelagodoxa_henryana	((((((Reinhardtia_simplex	(Reinhardtia_latisecta	Reinhardtia_paiewonskiana))	(Attalea_speciosa	((Elaeis_guineensis	Elaeis_oleifera)	Bactris_major)))	(Burretiokentia_grandiflora	Reinhardtia_gracilis))	(Geonoma_undata	(Roystonea_regia	((Iriartea_deltoidea	(Chamaedorea_seifrizii	Nypa_fruticans))	(Serenoa_repens	(Phoenix_dactylifera	Sabal_domingensis))))))	(Leopoldinia_pulchra	(Orania_palindan	Sclerosperma_profizianum)))	(Podococcus_barteri	Pseudophoenix_vinifera)))))	Dictyosperma_album))	Veitchia_spiralis)	Hydriastele_microspadix))	Kingia_australis);
((((((Kentiopsis_piersoniorum	Veitchia_spiralis)	(Hydriastele_microspadix	Dictyosperma_album))	(((((((Sclerosperma_profizianum	Orania_palindan)	(((((Elaeis_guineensis	Elaeis_oleifera)	Bactris_major)	Attalea_speciosa)	((Reinhardtia_latisecta	Reinhardtia_paiewonskiana)	Reinhardtia_simplex))	(Burretiokentia_grandiflora	Reinhardtia_gracilis)))	(Roystonea_regia	((Leopoldinia_pulchra	(Nypa_fruticans	Chamaedorea_seifrizii))	(Serenoa_repens	(Phoenix_dactylifera	Sabal_domingensis)))))	(Podococcus_barteri	Pseudophoenix_vinifera))	(Iriartea_deltoidea	Geonoma_undata))	Manicaria_saccifera)	(Pelagodoxa_henryana	((Oenocarpus_minor	Oenocarpus_bataua)	Prestoea_acuminata))))	Dypsis_decaryi)	Heterospathe_cagayanensis)	Kingia_australis);
((Nypa_fruticans	(Chamaedorea_seifrizii	((Sabal_domingensis	(Serenoa_repens	Phoenix_dactylifera))	((((Roystonea_regia	((Sclerosperma_profizianum	Orania_palindan)	Podococcus_barteri))	((((Elaeis_guineensis	Elaeis_oleifera)	Bactris_major)	(Burretiokentia_grandiflora	Attalea_speciosa))	(Reinhardtia_gracilis	((Reinhardtia_latisecta	Reinhardtia_paiewonskiana)	Reinhardtia_simplex))))	((((Manicaria_saccifera	((Oenocarpus_minor	Oenocarpus_bataua)	Prestoea_acuminata))	(((((Leopoldinia_pulchra	Veitchia_spiralis)	Hydriastele_microspadix)	Dictyosperma_album)	Kentiopsis_piersoniorum)	(Dypsis_decaryi	Heterospathe_cagayanensis)))	Geonoma_undata)	(Pseudophoenix_vinifera	Pelagodoxa_henryana)))	Iriartea_deltoidea))))	Kingia_australis);
((Heterospathe_cagayanensis	(Dypsis_decaryi	(((Manicaria_saccifera	((Oenocarpus_minor	Oenocarpus_bataua)	Prestoea_acuminata))	((((Roystonea_regia	((Serenoa_repens	(Nypa_fruticans	Chamaedorea_seifrizii))	(Sabal_domingensis	Phoenix_dactylifera)))	((Sclerosperma_profizianum	Orania_palindan)	Podococcus_barteri))	(((Iriartea_deltoidea	Geonoma_undata)	Pseudophoenix_vinifera)	(((Burretiokentia_grandiflora	Reinhardtia_gracilis)	(((Elaeis_guineensis	Elaeis_oleifera)	Bactris_major)	Attalea_speciosa))	((Reinhardtia_latisecta	Reinhardtia_paiewonskiana)	Reinhardtia_simplex))))	Pelagodoxa_henryana))	(((Leopoldinia_pulchra	Veitchia_spiralis)	Hydriastele_microspadix)	(Dictyosperma_album	Kentiopsis_piersoniorum)))))	Kingia_australis);
((Heterospathe_cagayanensis	(Dypsis_decaryi	((Dictyosperma_album	(Kentiopsis_piersoniorum	((Manicaria_saccifera	((Oenocarpus_minor	Oenocarpus_bataua)	Prestoea_acuminata))	(((Pseudophoenix_vinifera	(Iriartea_deltoidea	((Nypa_fruticans	Chamaedorea_seifrizii)	(Sabal_domingensis	(Phoenix_dactylifera	Serenoa_repens)))))	((Roystonea_regia	((Orania_palindan	Sclerosperma_profizianum)	Podococcus_barteri))	(((Burretiokentia_grandiflora	Reinhardtia_gracilis)	(((Elaeis_guineensis	Elaeis_oleifera)	Bactris_major)	Attalea_speciosa))	((Reinhardtia_latisecta	Reinhardtia_paiewonskiana)	Reinhardtia_simplex))))	(Geonoma_undata	Pelagodoxa_henryana)))))	(Hydriastele_microspadix	(Leopoldinia_pulchra	Veitchia_spiralis)))))	Kingia_australis);
(((Oenocarpus_minor	Oenocarpus_bataua)	(Prestoea_acuminata	((((((Podococcus_barteri	Pseudophoenix_vinifera)	(Iriartea_deltoidea	((Nypa_fruticans	Chamaedorea_seifrizii)	(Serenoa_repens	(Sabal_domingensis	Phoenix_dactylifera)))))	(((Sclerosperma_profizianum	Roystonea_regia)	Orania_palindan)	((((((Burretiokentia_grandiflora	Reinhardtia_gracilis)	Elaeis_guineensis)	Elaeis_oleifera)	Bactris_major)	Attalea_speciosa)	((Reinhardtia_latisecta	Reinhardtia_paiewonskiana)	Reinhardtia_simplex))))	(Geonoma_undata	Pelagodoxa_henryana))	((((Hydriastele_microspadix	(Leopoldinia_pulchra	Veitchia_spiralis))	(Heterospathe_cagayanensis	Dypsis_decaryi))	Dictyosperma_album)	Kentiopsis_piersoniorum))	Manicaria_saccifera)))	Kingia_australis);
(((Heterospathe_cagayanensis	Dypsis_decaryi)	(((Leopoldinia_pulchra	Dictyosperma_album)	(Kentiopsis_piersoniorum	(((((Oenocarpus_minor	Oenocarpus_bataua)	Prestoea_acuminata)	(Geonoma_undata	Pelagodoxa_henryana))	((((Sclerosperma_profizianum	Orania_palindan)	((((((Elaeis_guineensis	Elaeis_oleifera)	Bactris_major)	Attalea_speciosa)	(Burretiokentia_grandiflora	Reinhardtia_gracilis))	((Reinhardtia_latisecta	Reinhardtia_paiewonskiana)	Reinhardtia_simplex))	Roystonea_regia))	(Podococcus_barteri	Pseudophoenix_vinifera))	(Iriartea_deltoidea	((Serenoa_repens	(Nypa_fruticans	Chamaedorea_seifrizii))	(Sabal_domingensis	Phoenix_dactylifera)))))	Manicaria_saccifera)))	(Hydriastele_microspadix	Veitchia_spiralis)))	Kingia_australis);
(((Heterospathe_cagayanensis	Dypsis_decaryi)	(((Pelagodoxa_henryana	((Oenocarpus_minor	Oenocarpus_bataua)	Prestoea_acuminata))	((Geonoma_undata	((Pseudophoenix_vinifera	(Iriartea_deltoidea	((Serenoa_repens	(Nypa_fruticans	Chamaedorea_seifrizii))	(Sabal_domingensis	Phoenix_dactylifera))))	(((((Elaeis_guineensis	Elaeis_oleifera)	Bactris_major)	Attalea_speciosa)	(((Reinhardtia_latisecta	Reinhardtia_paiewonskiana)	Reinhardtia_simplex)	Reinhardtia_gracilis))	(Roystonea_regia	(Leopoldinia_pulchra	(Sclerosperma_profizianum	(Podococcus_barteri	Orania_palindan)))))))	Manicaria_saccifera))	((Dictyosperma_album	((Burretiokentia_grandiflora	Veitchia_spiralis)	Kentiopsis_piersoniorum))	Hydriastele_microspadix)))	Kingia_australis);
(((Heterospathe_cagayanensis	Dypsis_decaryi)	(((Kentiopsis_piersoniorum	((Pelagodoxa_henryana	((Oenocarpus_minor	Oenocarpus_bataua)	Prestoea_acuminata))	(((Sabal_domingensis	(Serenoa_repens	Phoenix_dactylifera))	((((((Elaeis_guineensis	Elaeis_oleifera)	Bactris_major)	Attalea_speciosa)	(Burretiokentia_grandiflora	(((Reinhardtia_latisecta	Reinhardtia_paiewonskiana)	Reinhardtia_simplex)	Reinhardtia_gracilis)))	(Roystonea_regia	(Orania_palindan	(Sclerosperma_profizianum	Podococcus_barteri))))	(((Leopoldinia_pulchra	(Nypa_fruticans	Chamaedorea_seifrizii))	(Geonoma_undata	Pseudophoenix_vinifera))	Iriartea_deltoidea)))	Manicaria_saccifera)))	Dictyosperma_album)	(Veitchia_spiralis	Hydriastele_microspadix)))	Kingia_australis);
((Nypa_fruticans	(Chamaedorea_seifrizii	(((Geonoma_undata	Roystonea_regia)	(((Pelagodoxa_henryana	((Leopoldinia_pulchra	(Manicaria_saccifera	((Oenocarpus_minor	Oenocarpus_bataua)	Prestoea_acuminata)))	((Kentiopsis_piersoniorum	(((Reinhardtia_gracilis	Burretiokentia_grandiflora)	Veitchia_spiralis)	(Dictyosperma_album	Hydriastele_microspadix)))	(Heterospathe_cagayanensis	Dypsis_decaryi))))	(Iriartea_deltoidea	Pseudophoenix_vinifera))	((Sclerosperma_profizianum	(Podococcus_barteri	Orania_palindan))	((((Elaeis_guineensis	Elaeis_oleifera)	Bactris_major)	Attalea_speciosa)	((Reinhardtia_latisecta	Reinhardtia_paiewonskiana)	Reinhardtia_simplex)))))	(Serenoa_repens	(Phoenix_dactylifera	Sabal_domingensis)))))	Kingia_australis);
(((((((((Roystonea_regia	(Sclerosperma_profizianum	(Podococcus_barteri	Orania_palindan)))	((((Elaeis_guineensis	Elaeis_oleifera)	Bactris_major)	Attalea_speciosa)	((Reinhardtia_latisecta	Reinhardtia_paiewonskiana)	Reinhardtia_simplex)))	((Iriartea_deltoidea	(Serenoa_repens	(Phoenix_dactylifera	Sabal_domingensis)))	((Nypa_fruticans	Chamaedorea_seifrizii)	Pseudophoenix_vinifera)))	Pelagodoxa_henryana)	(Manicaria_saccifera	((Oenocarpus_minor	Oenocarpus_bataua)	Prestoea_acuminata)))	Geonoma_undata)	(((Reinhardtia_gracilis	Burretiokentia_grandiflora)	Kentiopsis_piersoniorum)	((Leopoldinia_pulchra	Dictyosperma_album)	(Veitchia_spiralis	Hydriastele_microspadix))))	(Heterospathe_cagayanensis	Dypsis_decaryi))	Kingia_australis);
((Heterospathe_cagayanensis	((Hydriastele_microspadix	Veitchia_spiralis)	((Kentiopsis_piersoniorum	(Dypsis_decaryi	(((((((Nypa_fruticans	Chamaedorea_seifrizii)	Geonoma_undata)	(Serenoa_repens	(Sabal_domingensis	Phoenix_dactylifera)))	((((Reinhardtia_simplex	(Reinhardtia_paiewonskiana	Reinhardtia_latisecta))	(((((Burretiokentia_grandiflora	Reinhardtia_gracilis)	Elaeis_guineensis)	Elaeis_oleifera)	Bactris_major)	Attalea_speciosa))	Roystonea_regia)	(Sclerosperma_profizianum	(Podococcus_barteri	Orania_palindan))))	(Iriartea_deltoidea	Pseudophoenix_vinifera))	(Pelagodoxa_henryana	(Prestoea_acuminata	(Oenocarpus_bataua	Oenocarpus_minor))))	Manicaria_saccifera)))	(Dictyosperma_album	Leopoldinia_pulchra))))	Kingia_australis);
((Nypa_fruticans	(Chamaedorea_seifrizii	((((Podococcus_barteri	Pseudophoenix_vinifera)	(Iriartea_deltoidea	(Sabal_domingensis	(Phoenix_dactylifera	Serenoa_repens))))	((((Manicaria_saccifera	(Prestoea_acuminata	(Oenocarpus_bataua	Oenocarpus_minor)))	((Veitchia_spiralis	Kentiopsis_piersoniorum)	((Dictyosperma_album	Burretiokentia_grandiflora)	((Dypsis_decaryi	Heterospathe_cagayanensis)	Hydriastele_microspadix))))	(Geonoma_undata	Pelagodoxa_henryana))	((((Reinhardtia_gracilis	(Reinhardtia_simplex	(Reinhardtia_paiewonskiana	Reinhardtia_latisecta)))	(((Elaeis_guineensis	Elaeis_oleifera)	Bactris_major)	Attalea_speciosa))	Roystonea_regia)	(Sclerosperma_profizianum	Orania_palindan))))	Leopoldinia_pulchra)))	Kingia_australis);
(((Dypsis_decaryi	Heterospathe_cagayanensis)	(((Pelagodoxa_henryana	(((Podococcus_barteri	Pseudophoenix_vinifera)	(Iriartea_deltoidea	(Sabal_domingensis	(Phoenix_dactylifera	Serenoa_repens))))	(((((Reinhardtia_gracilis	(Reinhardtia_simplex	(Reinhardtia_paiewonskiana	Reinhardtia_latisecta)))	((Elaeis_guineensis	Elaeis_oleifera)	(Bactris_major	Attalea_speciosa)))	(Geonoma_undata	Roystonea_regia))	(Sclerosperma_profizianum	Orania_palindan))	(Nypa_fruticans	Chamaedorea_seifrizii))))	((Leopoldinia_pulchra	Manicaria_saccifera)	(Prestoea_acuminata	(Oenocarpus_bataua	Oenocarpus_minor))))	(Dictyosperma_album	(Hydriastele_microspadix	((Burretiokentia_grandiflora	Veitchia_spiralis)	Kentiopsis_piersoniorum)))))	Kingia_australis);
(((Dypsis_decaryi	Heterospathe_cagayanensis)	(((((Leopoldinia_pulchra	(Prestoea_acuminata	(Oenocarpus_bataua	Oenocarpus_minor)))	(Manicaria_saccifera	((Pelagodoxa_henryana	(((Podococcus_barteri	Pseudophoenix_vinifera)	((Reinhardtia_simplex	(Reinhardtia_paiewonskiana	Reinhardtia_latisecta))	((Burretiokentia_grandiflora	Reinhardtia_gracilis)	(Attalea_speciosa	(Bactris_major	(Elaeis_guineensis	Elaeis_oleifera))))))	(((Sclerosperma_profizianum	Orania_palindan)	Iriartea_deltoidea)	((Nypa_fruticans	Chamaedorea_seifrizii)	(Roystonea_regia	(Phoenix_dactylifera	(Serenoa_repens	Sabal_domingensis)))))))	Geonoma_undata)))	Dictyosperma_album)	(Veitchia_spiralis	Kentiopsis_piersoniorum))	Hydriastele_microspadix))	Kingia_australis);
((Nypa_fruticans	((Leopoldinia_pulchra	Chamaedorea_seifrizii)	(Pseudophoenix_vinifera	((Geonoma_undata	Iriartea_deltoidea)	(((((Serenoa_repens	(Sabal_domingensis	Phoenix_dactylifera))	Roystonea_regia)	((Orania_palindan	Sclerosperma_profizianum)	Podococcus_barteri))	((Reinhardtia_gracilis	(Reinhardtia_simplex	(Reinhardtia_paiewonskiana	Reinhardtia_latisecta)))	(Attalea_speciosa	(Bactris_major	(Elaeis_guineensis	Elaeis_oleifera)))))	((Manicaria_saccifera	((Dictyosperma_album	((Burretiokentia_grandiflora	Veitchia_spiralis)	(Hydriastele_microspadix	(Dypsis_decaryi	Heterospathe_cagayanensis))))	Kentiopsis_piersoniorum))	((Prestoea_acuminata	(Oenocarpus_bataua	Oenocarpus_minor))	Pelagodoxa_henryana)))))))	Kingia_australis);
((Nypa_fruticans	((Leopoldinia_pulchra	Chamaedorea_seifrizii)	(((((Podococcus_barteri	(Roystonea_regia	(Orania_palindan	Sclerosperma_profizianum)))	((Reinhardtia_simplex	(Reinhardtia_paiewonskiana	Reinhardtia_latisecta))	(Attalea_speciosa	(Reinhardtia_gracilis	(Bactris_major	(Elaeis_guineensis	Elaeis_oleifera))))))	((Prestoea_acuminata	Geonoma_undata)	((((Dictyosperma_album	((Burretiokentia_grandiflora	Veitchia_spiralis)	Hydriastele_microspadix))	Kentiopsis_piersoniorum)	(Dypsis_decaryi	Heterospathe_cagayanensis))	(((Oenocarpus_bataua	Oenocarpus_minor)	Pelagodoxa_henryana)	Manicaria_saccifera))))	Pseudophoenix_vinifera)	((Phoenix_dactylifera	(Serenoa_repens	Sabal_domingensis))	Iriartea_deltoidea))))	Kingia_australis);
((Podococcus_barteri	(Orania_palindan	(Sclerosperma_profizianum	(((((((Dictyosperma_album	((Burretiokentia_grandiflora	Veitchia_spiralis)	Kentiopsis_piersoniorum))	Hydriastele_microspadix)	(Dypsis_decaryi	Heterospathe_cagayanensis))	((Prestoea_acuminata	(Oenocarpus_bataua	Oenocarpus_minor))	Manicaria_saccifera))	Pelagodoxa_henryana)	(((Reinhardtia_gracilis	(Reinhardtia_simplex	(Reinhardtia_paiewonskiana	Reinhardtia_latisecta)))	(Attalea_speciosa	(Bactris_major	(Elaeis_guineensis	Elaeis_oleifera))))	(((Nypa_fruticans	(Serenoa_repens	(Sabal_domingensis	Phoenix_dactylifera)))	(Iriartea_deltoidea	(Leopoldinia_pulchra	Chamaedorea_seifrizii)))	(Geonoma_undata	Roystonea_regia))))	Pseudophoenix_vinifera))))	Kingia_australis);
(((Oenocarpus_bataua	Oenocarpus_minor)	((Manicaria_saccifera	(((((((Sabal_domingensis	(Phoenix_dactylifera	Serenoa_repens))	(Nypa_fruticans	(Leopoldinia_pulchra	Chamaedorea_seifrizii)))	(Geonoma_undata	Roystonea_regia))	(((Reinhardtia_simplex	(Reinhardtia_paiewonskiana	Reinhardtia_latisecta))	(Attalea_speciosa	(Bactris_major	((Elaeis_guineensis	Elaeis_oleifera)	Reinhardtia_gracilis))))	(Orania_palindan	(Sclerosperma_profizianum	Podococcus_barteri))))	(Iriartea_deltoidea	Pseudophoenix_vinifera))	Pelagodoxa_henryana)	(((((Dypsis_decaryi	(Burretiokentia_grandiflora	Veitchia_spiralis))	Hydriastele_microspadix)	Heterospathe_cagayanensis)	Dictyosperma_album)	Kentiopsis_piersoniorum)))	Prestoea_acuminata))	Kingia_australis);
((Heterospathe_cagayanensis	(Dypsis_decaryi	(Hydriastele_microspadix	((Leopoldinia_pulchra	Veitchia_spiralis)	(Dictyosperma_album	(Kentiopsis_piersoniorum	((Manicaria_saccifera	(Pelagodoxa_henryana	(Prestoea_acuminata	(Oenocarpus_bataua	Oenocarpus_minor))))	((((Reinhardtia_gracilis	(Reinhardtia_simplex	(Reinhardtia_paiewonskiana	Reinhardtia_latisecta)))	(Attalea_speciosa	((Burretiokentia_grandiflora	Bactris_major)	(Elaeis_guineensis	Elaeis_oleifera))))	(((Pseudophoenix_vinifera	(Iriartea_deltoidea	((Nypa_fruticans	Chamaedorea_seifrizii)	(Serenoa_repens	(Sabal_domingensis	Phoenix_dactylifera)))))	Roystonea_regia)	(Sclerosperma_profizianum	(Podococcus_barteri	Orania_palindan))))	Geonoma_undata))))))))	Kingia_australis);
((Heterospathe_cagayanensis	((((Leopoldinia_pulchra	Veitchia_spiralis)	(((((((Burretiokentia_grandiflora	Reinhardtia_gracilis)	(Reinhardtia_simplex	(Reinhardtia_paiewonskiana	Reinhardtia_latisecta)))	(Attalea_speciosa	(Bactris_major	(Elaeis_guineensis	Elaeis_oleifera))))	((Nypa_fruticans	Chamaedorea_seifrizii)	((Iriartea_deltoidea	Pseudophoenix_vinifera)	((((Sabal_domingensis	Phoenix_dactylifera)	Serenoa_repens)	Roystonea_regia)	((Orania_palindan	Podococcus_barteri)	Sclerosperma_profizianum)))))	(Pelagodoxa_henryana	Geonoma_undata))	Manicaria_saccifera)	(Prestoea_acuminata	(Oenocarpus_bataua	Oenocarpus_minor))))	(Kentiopsis_piersoniorum	(Hydriastele_microspadix	Dypsis_decaryi)))	Dictyosperma_album))	Kingia_australis);
(((Dypsis_decaryi	Heterospathe_cagayanensis)	(Dictyosperma_album	((((Pelagodoxa_henryana	(Prestoea_acuminata	(Oenocarpus_minor	Oenocarpus_bataua)))	((((((Leopoldinia_pulchra	Sclerosperma_profizianum)	Orania_palindan)	((Iriartea_deltoidea	((Chamaedorea_seifrizii	(Serenoa_repens	Nypa_fruticans))	(Phoenix_dactylifera	Sabal_domingensis)))	(Podococcus_barteri	Pseudophoenix_vinifera)))	((((Reinhardtia_simplex	(Reinhardtia_latisecta	Reinhardtia_paiewonskiana))	(((Elaeis_guineensis	Elaeis_oleifera)	Bactris_major)	Attalea_speciosa))	(Burretiokentia_grandiflora	Reinhardtia_gracilis))	Roystonea_regia))	Geonoma_undata)	Manicaria_saccifera))	(Veitchia_spiralis	Kentiopsis_piersoniorum))	Hydriastele_microspadix)))	Kingia_australis);
((Nypa_fruticans	(((((Geonoma_undata	Pelagodoxa_henryana)	(((Reinhardtia_simplex	(Reinhardtia_latisecta	Reinhardtia_paiewonskiana))	(((((Burretiokentia_grandiflora	Reinhardtia_gracilis)	Elaeis_guineensis)	Elaeis_oleifera)	Bactris_major)	Attalea_speciosa))	(Roystonea_regia	(Sclerosperma_profizianum	Orania_palindan))))	(Manicaria_saccifera	(((Dypsis_decaryi	Heterospathe_cagayanensis)	(Dictyosperma_album	((Veitchia_spiralis	Kentiopsis_piersoniorum)	Hydriastele_microspadix)))	(Prestoea_acuminata	(Oenocarpus_minor	Oenocarpus_bataua)))))	((Iriartea_deltoidea	(Serenoa_repens	(Sabal_domingensis	Phoenix_dactylifera)))	(Podococcus_barteri	Pseudophoenix_vinifera)))	(Leopoldinia_pulchra	Chamaedorea_seifrizii)))	Kingia_australis);
((Heterospathe_cagayanensis	(Dypsis_decaryi	((Kentiopsis_piersoniorum	(((Prestoea_acuminata	(Oenocarpus_minor	Oenocarpus_bataua))	((Geonoma_undata	(Pelagodoxa_henryana	(((((Sabal_domingensis	(Phoenix_dactylifera	Serenoa_repens))	((Podococcus_barteri	Pseudophoenix_vinifera)	Iriartea_deltoidea))	(Chamaedorea_seifrizii	Nypa_fruticans))	(Roystonea_regia	((((Burretiokentia_grandiflora	Reinhardtia_gracilis)	Attalea_speciosa)	(Bactris_major	(Elaeis_guineensis	Elaeis_oleifera)))	(Reinhardtia_simplex	(Reinhardtia_latisecta	Reinhardtia_paiewonskiana)))))	((Leopoldinia_pulchra	Sclerosperma_profizianum)	Orania_palindan))))	Manicaria_saccifera))	Dictyosperma_album))	(Veitchia_spiralis	Hydriastele_microspadix))))	Kingia_australis);
(((Heterospathe_cagayanensis	Dypsis_decaryi)	((((((Prestoea_acuminata	(Oenocarpus_minor	Oenocarpus_bataua))	Manicaria_saccifera)	((Geonoma_undata	Pelagodoxa_henryana)	((((Iriartea_deltoidea	((Serenoa_repens	Nypa_fruticans)	(Sabal_domingensis	Phoenix_dactylifera)))	(Leopoldinia_pulchra	Chamaedorea_seifrizii))	Pseudophoenix_vinifera)	((Roystonea_regia	(((Attalea_speciosa	(Bactris_major	(Elaeis_guineensis	Elaeis_oleifera)))	(Reinhardtia_simplex	(Reinhardtia_latisecta	Reinhardtia_paiewonskiana)))	(Burretiokentia_grandiflora	Reinhardtia_gracilis)))	(Sclerosperma_profizianum	(Podococcus_barteri	Orania_palindan))))))	Kentiopsis_piersoniorum)	Dictyosperma_album)	(Veitchia_spiralis	Hydriastele_microspadix)))	Kingia_australis);
(((Heterospathe_cagayanensis	Dypsis_decaryi)	((((Prestoea_acuminata	(Oenocarpus_minor	Oenocarpus_bataua))	Manicaria_saccifera)	(((((Iriartea_deltoidea	((Serenoa_repens	(Sabal_domingensis	Phoenix_dactylifera))	(Nypa_fruticans	(Leopoldinia_pulchra	Chamaedorea_seifrizii))))	Pseudophoenix_vinifera)	((Roystonea_regia	(((Burretiokentia_grandiflora	Reinhardtia_gracilis)	(Attalea_speciosa	(Bactris_major	(Elaeis_guineensis	Elaeis_oleifera))))	(Reinhardtia_simplex	(Reinhardtia_latisecta	Reinhardtia_paiewonskiana))))	(Podococcus_barteri	(Orania_palindan	Sclerosperma_profizianum))))	Geonoma_undata)	Pelagodoxa_henryana))	(((Veitchia_spiralis	Kentiopsis_piersoniorum)	Dictyosperma_album)	Hydriastele_microspadix)))	Kingia_australis);
((Heterospathe_cagayanensis	(((Prestoea_acuminata	(Oenocarpus_minor	Oenocarpus_bataua))	(((Pelagodoxa_henryana	Geonoma_undata)	(((Iriartea_deltoidea	(Phoenix_dactylifera	(Sabal_domingensis	((Nypa_fruticans	Chamaedorea_seifrizii)	Serenoa_repens))))	Pseudophoenix_vinifera)	((Roystonea_regia	((Attalea_speciosa	(Reinhardtia_gracilis	((Burretiokentia_grandiflora	Bactris_major)	(Elaeis_guineensis	Elaeis_oleifera))))	(Reinhardtia_simplex	(Reinhardtia_latisecta	Reinhardtia_paiewonskiana))))	(Podococcus_barteri	(Orania_palindan	(Leopoldinia_pulchra	Sclerosperma_profizianum))))))	Manicaria_saccifera))	(Dypsis_decaryi	((Kentiopsis_piersoniorum	Dictyosperma_album)	(Veitchia_spiralis	Hydriastele_microspadix)))))	Kingia_australis);
((Heterospathe_cagayanensis	((((Leopoldinia_pulchra	Veitchia_spiralis)	Kentiopsis_piersoniorum)	(Hydriastele_microspadix	(Dictyosperma_album	((Prestoea_acuminata	(Oenocarpus_minor	Oenocarpus_bataua))	(((Pelagodoxa_henryana	Geonoma_undata)	(((Iriartea_deltoidea	((Phoenix_dactylifera	Serenoa_repens)	Sabal_domingensis))	((Nypa_fruticans	Chamaedorea_seifrizii)	(Podococcus_barteri	Pseudophoenix_vinifera)))	(((Attalea_speciosa	((Burretiokentia_grandiflora	Bactris_major)	(Elaeis_guineensis	Elaeis_oleifera)))	(Reinhardtia_gracilis	(Reinhardtia_simplex	(Reinhardtia_latisecta	Reinhardtia_paiewonskiana))))	(Orania_palindan	(Roystonea_regia	Sclerosperma_profizianum)))))	Manicaria_saccifera)))))	Dypsis_decaryi))	Kingia_australis);
(((Heterospathe_cagayanensis	Dypsis_decaryi)	((Dictyosperma_album	(Burretiokentia_grandiflora	Kentiopsis_piersoniorum))	(Hydriastele_microspadix	(Veitchia_spiralis	(((Oenocarpus_minor	(Oenocarpus_bataua	Prestoea_acuminata))	Manicaria_saccifera)	(Leopoldinia_pulchra	((Pelagodoxa_henryana	Geonoma_undata)	(((Podococcus_barteri	Pseudophoenix_vinifera)	(Iriartea_deltoidea	((Nypa_fruticans	Chamaedorea_seifrizii)	((Sabal_domingensis	Serenoa_repens)	Phoenix_dactylifera))))	((Orania_palindan	Sclerosperma_profizianum)	((Reinhardtia_gracilis	((Attalea_speciosa	(Bactris_major	(Elaeis_guineensis	Elaeis_oleifera)))	(Reinhardtia_simplex	(Reinhardtia_latisecta	Reinhardtia_paiewonskiana))))	Roystonea_regia))))))))))	Kingia_australis);
((Nypa_fruticans	(Chamaedorea_seifrizii	(Pelagodoxa_henryana	((((Attalea_speciosa	(Bactris_major	(Elaeis_guineensis	Elaeis_oleifera)))	((Reinhardtia_latisecta	Reinhardtia_paiewonskiana)	(Reinhardtia_simplex	Reinhardtia_gracilis)))	((Orania_palindan	(Podococcus_barteri	Sclerosperma_profizianum))	((Serenoa_repens	(Phoenix_dactylifera	Sabal_domingensis))	Roystonea_regia)))	(((((Oenocarpus_minor	Oenocarpus_bataua)	Prestoea_acuminata)	(((Dictyosperma_album	Hydriastele_microspadix)	((Burretiokentia_grandiflora	Veitchia_spiralis)	Kentiopsis_piersoniorum))	((Leopoldinia_pulchra	Heterospathe_cagayanensis)	Dypsis_decaryi)))	Manicaria_saccifera)	(Pseudophoenix_vinifera	(Geonoma_undata	Iriartea_deltoidea)))))))	Kingia_australis);
((Heterospathe_cagayanensis	(Dypsis_decaryi	(((((Roystonea_regia	((((Reinhardtia_gracilis	Burretiokentia_grandiflora)	Attalea_speciosa)	(Bactris_major	(Elaeis_guineensis	Elaeis_oleifera)))	((Reinhardtia_latisecta	Reinhardtia_paiewonskiana)	Reinhardtia_simplex)))	(Orania_palindan	((Leopoldinia_pulchra	Podococcus_barteri)	Sclerosperma_profizianum)))	((Pseudophoenix_vinifera	Iriartea_deltoidea)	((Serenoa_repens	(Phoenix_dactylifera	Sabal_domingensis))	(Nypa_fruticans	Chamaedorea_seifrizii))))	((Geonoma_undata	Pelagodoxa_henryana)	(Manicaria_saccifera	((Oenocarpus_minor	Oenocarpus_bataua)	Prestoea_acuminata))))	(Dictyosperma_album	(Hydriastele_microspadix	(Veitchia_spiralis	Kentiopsis_piersoniorum))))))	Kingia_australis);
((Nypa_fruticans	(((Sabal_domingensis	(Phoenix_dactylifera	Serenoa_repens))	(((Podococcus_barteri	Pseudophoenix_vinifera)	Iriartea_deltoidea)	(((Orania_palindan	Sclerosperma_profizianum)	(Roystonea_regia	(((Attalea_speciosa	(Bactris_major	(Elaeis_oleifera	Elaeis_guineensis)))	(Reinhardtia_simplex	(Reinhardtia_paiewonskiana	Reinhardtia_latisecta)))	(Burretiokentia_grandiflora	Reinhardtia_gracilis))))	(((((((Dypsis_decaryi	Heterospathe_cagayanensis)	(Hydriastele_microspadix	Veitchia_spiralis))	Dictyosperma_album)	Kentiopsis_piersoniorum)	(Prestoea_acuminata	(Oenocarpus_minor	Oenocarpus_bataua)))	Manicaria_saccifera)	(Geonoma_undata	Pelagodoxa_henryana)))))	(Leopoldinia_pulchra	Chamaedorea_seifrizii)))	Kingia_australis);
(((Dypsis_decaryi	Heterospathe_cagayanensis)	((Dictyosperma_album	((Veitchia_spiralis	Kentiopsis_piersoniorum)	(Manicaria_saccifera	((Geonoma_undata	((Prestoea_acuminata	(Oenocarpus_minor	Oenocarpus_bataua))	Pelagodoxa_henryana))	(((Podococcus_barteri	Pseudophoenix_vinifera)	(Iriartea_deltoidea	(((Leopoldinia_pulchra	Chamaedorea_seifrizii)	Nypa_fruticans)	((Sabal_domingensis	Serenoa_repens)	Phoenix_dactylifera))))	((Orania_palindan	Sclerosperma_profizianum)	(Roystonea_regia	(((Burretiokentia_grandiflora	Reinhardtia_gracilis)	(Attalea_speciosa	(Bactris_major	(Elaeis_oleifera	Elaeis_guineensis))))	(Reinhardtia_simplex	(Reinhardtia_paiewonskiana	Reinhardtia_latisecta))))))))))	Hydriastele_microspadix))	Kingia_australis);
(((Dypsis_decaryi	Heterospathe_cagayanensis)	((Dictyosperma_album	((Veitchia_spiralis	Kentiopsis_piersoniorum)	(((Prestoea_acuminata	(Oenocarpus_minor	Oenocarpus_bataua))	Leopoldinia_pulchra)	(Manicaria_saccifera	((Geonoma_undata	Pelagodoxa_henryana)	((Pseudophoenix_vinifera	(Iriartea_deltoidea	((Chamaedorea_seifrizii	Nypa_fruticans)	(Serenoa_repens	(Phoenix_dactylifera	Sabal_domingensis)))))	((Podococcus_barteri	(Orania_palindan	Sclerosperma_profizianum))	(Roystonea_regia	((Attalea_speciosa	((Burretiokentia_grandiflora	Reinhardtia_gracilis)	(Bactris_major	(Elaeis_oleifera	Elaeis_guineensis))))	(Reinhardtia_simplex	(Reinhardtia_paiewonskiana	Reinhardtia_latisecta)))))))))))	Hydriastele_microspadix))	Kingia_australis);
(((Dypsis_decaryi	Heterospathe_cagayanensis)	((Veitchia_spiralis	Hydriastele_microspadix)	((Kentiopsis_piersoniorum	((Prestoea_acuminata	(Oenocarpus_minor	Oenocarpus_bataua))	((Manicaria_saccifera	Leopoldinia_pulchra)	(Pelagodoxa_henryana	(((Iriartea_deltoidea	Geonoma_undata)	Pseudophoenix_vinifera)	(((Podococcus_barteri	(Orania_palindan	Sclerosperma_profizianum))	(Roystonea_regia	(((Attalea_speciosa	(Bactris_major	(Elaeis_oleifera	Elaeis_guineensis)))	(Reinhardtia_simplex	(Reinhardtia_paiewonskiana	Reinhardtia_latisecta)))	(Burretiokentia_grandiflora	Reinhardtia_gracilis))))	((Chamaedorea_seifrizii	Nypa_fruticans)	((Serenoa_repens	Sabal_domingensis)	Phoenix_dactylifera))))))))	Dictyosperma_album)))	Kingia_australis);
((Orania_palindan	((((Roystonea_regia	((Attalea_speciosa	((Burretiokentia_grandiflora	Reinhardtia_gracilis)	(Bactris_major	(Elaeis_oleifera	Elaeis_guineensis))))	(Reinhardtia_simplex	(Reinhardtia_paiewonskiana	Reinhardtia_latisecta))))	((((((Dypsis_decaryi	Heterospathe_cagayanensis)	((Hydriastele_microspadix	(Kentiopsis_piersoniorum	Veitchia_spiralis))	Dictyosperma_album))	(Prestoea_acuminata	(Oenocarpus_minor	Oenocarpus_bataua)))	Manicaria_saccifera)	(Geonoma_undata	Pelagodoxa_henryana))	(((Serenoa_repens	(Sabal_domingensis	Phoenix_dactylifera))	((Leopoldinia_pulchra	Chamaedorea_seifrizii)	Nypa_fruticans))	(Iriartea_deltoidea	Pseudophoenix_vinifera))))	Sclerosperma_profizianum)	Podococcus_barteri))	Kingia_australis);
((Heterospathe_cagayanensis	((((Hydriastele_microspadix	(Dictyosperma_album	(Leopoldinia_pulchra	Veitchia_spiralis)))	Kentiopsis_piersoniorum)	((Prestoea_acuminata	(Oenocarpus_minor	Oenocarpus_bataua))	(Manicaria_saccifera	(((((Podococcus_barteri	Pseudophoenix_vinifera)	(((Sabal_domingensis	Phoenix_dactylifera)	((Chamaedorea_seifrizii	Nypa_fruticans)	Serenoa_repens))	Iriartea_deltoidea))	((Roystonea_regia	(Orania_palindan	Sclerosperma_profizianum))	(((Bactris_major	((Burretiokentia_grandiflora	Reinhardtia_gracilis)	Attalea_speciosa))	(Elaeis_oleifera	Elaeis_guineensis))	(Reinhardtia_simplex	(Reinhardtia_paiewonskiana	Reinhardtia_latisecta)))))	Geonoma_undata)	Pelagodoxa_henryana))))	Dypsis_decaryi))	Kingia_australis);
((((((Geonoma_undata	(Pelagodoxa_henryana	((((Dictyosperma_album	Kentiopsis_piersoniorum)	((Hydriastele_microspadix	Veitchia_spiralis)	(Dypsis_decaryi	Heterospathe_cagayanensis)))	(Manicaria_saccifera	Leopoldinia_pulchra))	(Prestoea_acuminata	(Oenocarpus_minor	Oenocarpus_bataua)))))	((((Bactris_major	(Burretiokentia_grandiflora	Reinhardtia_gracilis))	(Elaeis_oleifera	Elaeis_guineensis))	Attalea_speciosa)	(Reinhardtia_simplex	(Reinhardtia_paiewonskiana	Reinhardtia_latisecta))))	(((Podococcus_barteri	Roystonea_regia)	(Orania_palindan	Sclerosperma_profizianum))	(Pseudophoenix_vinifera	((Sabal_domingensis	(Serenoa_repens	Phoenix_dactylifera))	Iriartea_deltoidea))))	Chamaedorea_seifrizii)	Nypa_fruticans)	Kingia_australis);
(((((Podococcus_barteri	Pseudophoenix_vinifera)	((((Leopoldinia_pulchra	(Orania_palindan	Sclerosperma_profizianum))	(((((Bactris_major	(Burretiokentia_grandiflora	Reinhardtia_gracilis))	(Elaeis_oleifera	Elaeis_guineensis))	Attalea_speciosa)	(Reinhardtia_simplex	(Reinhardtia_paiewonskiana	Reinhardtia_latisecta)))	(Roystonea_regia	((Sabal_domingensis	(Serenoa_repens	Phoenix_dactylifera))	Iriartea_deltoidea))))	(Pelagodoxa_henryana	((((Kentiopsis_piersoniorum	(Dictyosperma_album	(Hydriastele_microspadix	Veitchia_spiralis)))	(Dypsis_decaryi	Heterospathe_cagayanensis))	(Prestoea_acuminata	(Oenocarpus_minor	Oenocarpus_bataua)))	Manicaria_saccifera)))	Geonoma_undata))	Chamaedorea_seifrizii)	Nypa_fruticans)	Kingia_australis);
(((Dypsis_decaryi	Heterospathe_cagayanensis)	((Hydriastele_microspadix	Veitchia_spiralis)	((Kentiopsis_piersoniorum	(((Prestoea_acuminata	Manicaria_saccifera)	(Oenocarpus_minor	Oenocarpus_bataua))	((((((Leopoldinia_pulchra	Chamaedorea_seifrizii)	Nypa_fruticans)	((Iriartea_deltoidea	Podococcus_barteri)	Pseudophoenix_vinifera))	(Phoenix_dactylifera	(Sabal_domingensis	Serenoa_repens)))	(((Roystonea_regia	((((Elaeis_oleifera	Elaeis_guineensis)	(Bactris_major	Attalea_speciosa))	(Burretiokentia_grandiflora	Reinhardtia_gracilis))	(Reinhardtia_simplex	(Reinhardtia_paiewonskiana	Reinhardtia_latisecta))))	(Orania_palindan	Sclerosperma_profizianum))	Geonoma_undata))	Pelagodoxa_henryana)))	Dictyosperma_album)))	Kingia_australis);
(((Dypsis_decaryi	Heterospathe_cagayanensis)	(Hydriastele_microspadix	((Dictyosperma_album	((Manicaria_saccifera	((Oenocarpus_minor	Oenocarpus_bataua)	Prestoea_acuminata))	(((((Podococcus_barteri	Pseudophoenix_vinifera)	Iriartea_deltoidea)	(((Chamaedorea_seifrizii	Nypa_fruticans)	((Roystonea_regia	(Leopoldinia_pulchra	(Orania_palindan	Sclerosperma_profizianum)))	((((Burretiokentia_grandiflora	Reinhardtia_gracilis)	((Elaeis_oleifera	Elaeis_guineensis)	Bactris_major))	Attalea_speciosa)	(Reinhardtia_simplex	(Reinhardtia_paiewonskiana	Reinhardtia_latisecta)))))	(Serenoa_repens	(Phoenix_dactylifera	Sabal_domingensis))))	Pelagodoxa_henryana)	Geonoma_undata)))	(Veitchia_spiralis	Kentiopsis_piersoniorum))))	Kingia_australis);
