# Supplementary material for: Data supporting the nuclear phylogenomics of the palm subfamily Arecoideae (Arecaceae)
Source: Data Brief. 2016 Mar 2;7:532–6. doi: 10.1016/j.dib.2016.02.063 (PMC4796708; doi:10.1016/j.dib.2016.02.063)
Supplement: Supplementary file 5 — Supplementary material [file mmc5.zip › RAxML_bootstrap.Sabal_252.raxml.tre]

(((Calamus_caryotoides	Heterospathe_cagayanensis)	(((Manicaria_saccifera	Dypsis_decaryi)	((((Oenocarpus_bataua	Oenocarpus_minor)	(((((Serenoa_repens	(Phoenix_dactylifera	Sabal_domingensis))	Pseudophoenix_vinifera)	((Reinhardtia_paiewonskiana	Reinhardtia_latisecta)	(Reinhardtia_simplex	Reinhardtia_gracilis)))	(Roystonea_regia	(((Elaeis_oleifera	Elaeis_guineensis)	Bactris_major)	Attalea_speciosa)))	(((Chamaedorea_seifrizii	Nypa_fruticans)	Podococcus_barteri)	((Iriartea_deltoidea	(Burretiokentia_grandiflora	Sclerosperma_profizianum))	Orania_palindan))))	Kentiopsis_piersoniorum)	(Prestoea_acuminata	(((Geonoma_undata	Dictyosperma_album)	Leopoldinia_pulchra)	Hydriastele_microspadix))))	(Pelagodoxa_henryana	Veitchia_spiralis)))	Kingia_australis);
((Heterospathe_cagayanensis	(((Dictyosperma_album	(((((Manicaria_saccifera	(Prestoea_acuminata	Oenocarpus_minor))	((((Sabal_domingensis	(Serenoa_repens	Phoenix_dactylifera))	(Roystonea_regia	Pseudophoenix_vinifera))	(((Reinhardtia_paiewonskiana	Reinhardtia_latisecta)	(Reinhardtia_simplex	Reinhardtia_gracilis))	(((Elaeis_oleifera	Elaeis_guineensis)	Bactris_major)	Attalea_speciosa)))	((Pelagodoxa_henryana	Nypa_fruticans)	(Podococcus_barteri	((Chamaedorea_seifrizii	(Burretiokentia_grandiflora	Sclerosperma_profizianum))	Orania_palindan)))))	Geonoma_undata)	Kentiopsis_piersoniorum)	((Oenocarpus_bataua	Hydriastele_microspadix)	(Iriartea_deltoidea	(Calamus_caryotoides	Leopoldinia_pulchra)))))	Veitchia_spiralis)	Dypsis_decaryi))	Kingia_australis);
(((Calamus_caryotoides	Leopoldinia_pulchra)	(Oenocarpus_bataua	(((Manicaria_saccifera	Oenocarpus_minor)	Hydriastele_microspadix)	((((Prestoea_acuminata	(Pelagodoxa_henryana	Veitchia_spiralis))	Heterospathe_cagayanensis)	(Kentiopsis_piersoniorum	Dictyosperma_album))	(((Burretiokentia_grandiflora	Dypsis_decaryi)	(((((Reinhardtia_paiewonskiana	Reinhardtia_latisecta)	(Reinhardtia_simplex	Reinhardtia_gracilis))	(((Elaeis_oleifera	Elaeis_guineensis)	Bactris_major)	Attalea_speciosa))	((Orania_palindan	(Chamaedorea_seifrizii	(Podococcus_barteri	Nypa_fruticans)))	Sclerosperma_profizianum))	((Iriartea_deltoidea	((Sabal_domingensis	(Serenoa_repens	Phoenix_dactylifera))	Pseudophoenix_vinifera))	Roystonea_regia)))	Geonoma_undata)))))	Kingia_australis);
((Heterospathe_cagayanensis	(((Manicaria_saccifera	(Oenocarpus_minor	Prestoea_acuminata))	((Veitchia_spiralis	Kentiopsis_piersoniorum)	Dictyosperma_album))	(((Geonoma_undata	(Calamus_caryotoides	Leopoldinia_pulchra))	Hydriastele_microspadix)	(Oenocarpus_bataua	(Dypsis_decaryi	((Pelagodoxa_henryana	(((Reinhardtia_paiewonskiana	Reinhardtia_latisecta)	(Reinhardtia_simplex	Reinhardtia_gracilis))	(((Elaeis_oleifera	Elaeis_guineensis)	Bactris_major)	Attalea_speciosa)))	((((Sabal_domingensis	Phoenix_dactylifera)	(Serenoa_repens	Pseudophoenix_vinifera))	(Roystonea_regia	Iriartea_deltoidea))	(((Chamaedorea_seifrizii	(Podococcus_barteri	Nypa_fruticans))	(Burretiokentia_grandiflora	Orania_palindan))	Sclerosperma_profizianum))))))))	Kingia_australis);
((((Veitchia_spiralis	Heterospathe_cagayanensis)	(Dypsis_decaryi	Calamus_caryotoides))	(((Manicaria_saccifera	(Oenocarpus_minor	Prestoea_acuminata))	(Kentiopsis_piersoniorum	Dictyosperma_album))	((Geonoma_undata	(Oenocarpus_bataua	(((Sabal_domingensis	(Serenoa_repens	Phoenix_dactylifera))	Pseudophoenix_vinifera)	(((((Pelagodoxa_henryana	Podococcus_barteri)	Nypa_fruticans)	((Iriartea_deltoidea	Chamaedorea_seifrizii)	(Burretiokentia_grandiflora	Orania_palindan)))	Sclerosperma_profizianum)	((Reinhardtia_gracilis	((Reinhardtia_paiewonskiana	Reinhardtia_latisecta)	Reinhardtia_simplex))	(((Roystonea_regia	(Elaeis_oleifera	Elaeis_guineensis))	Bactris_major)	Attalea_speciosa))))))	(Hydriastele_microspadix	Leopoldinia_pulchra))))	Kingia_australis);
(((Calamus_caryotoides	Leopoldinia_pulchra)	((((Manicaria_saccifera	Oenocarpus_minor)	(((Prestoea_acuminata	Veitchia_spiralis)	Heterospathe_cagayanensis)	(Kentiopsis_piersoniorum	Dictyosperma_album)))	((Hydriastele_microspadix	Oenocarpus_bataua)	(Dypsis_decaryi	(((((Sabal_domingensis	(Serenoa_repens	Phoenix_dactylifera))	Pseudophoenix_vinifera)	((((Bactris_major	(Elaeis_oleifera	Elaeis_guineensis))	Attalea_speciosa)	(((Reinhardtia_paiewonskiana	Reinhardtia_latisecta)	Reinhardtia_simplex)	Reinhardtia_gracilis))	((Sclerosperma_profizianum	(Orania_palindan	(Nypa_fruticans	Podococcus_barteri)))	(Chamaedorea_seifrizii	Roystonea_regia))))	Iriartea_deltoidea)	Burretiokentia_grandiflora))))	(Geonoma_undata	Pelagodoxa_henryana)))	Kingia_australis);
((Heterospathe_cagayanensis	(((Kentiopsis_piersoniorum	Dictyosperma_album)	((((Manicaria_saccifera	(((((Iriartea_deltoidea	(Sabal_domingensis	Phoenix_dactylifera))	Pseudophoenix_vinifera)	((((Bactris_major	(Elaeis_oleifera	Elaeis_guineensis))	Attalea_speciosa)	((Reinhardtia_paiewonskiana	Reinhardtia_latisecta)	(Reinhardtia_simplex	Reinhardtia_gracilis)))	(Sclerosperma_profizianum	(((Nypa_fruticans	Podococcus_barteri)	Chamaedorea_seifrizii)	(Orania_palindan	Roystonea_regia)))))	(Burretiokentia_grandiflora	Dypsis_decaryi))	Serenoa_repens))	Geonoma_undata)	(Oenocarpus_minor	(Pelagodoxa_henryana	Oenocarpus_bataua)))	(Hydriastele_microspadix	(Calamus_caryotoides	Leopoldinia_pulchra))))	(Prestoea_acuminata	Veitchia_spiralis)))	Kingia_australis);
((Heterospathe_cagayanensis	(Dypsis_decaryi	(Veitchia_spiralis	(Dictyosperma_album	(Pelagodoxa_henryana	((((((Podococcus_barteri	(Sclerosperma_profizianum	Chamaedorea_seifrizii))	Orania_palindan)	((Nypa_fruticans	(Serenoa_repens	(Sabal_domingensis	Phoenix_dactylifera)))	(Pseudophoenix_vinifera	(Iriartea_deltoidea	Roystonea_regia))))	(((Bactris_major	(Elaeis_oleifera	Elaeis_guineensis))	Attalea_speciosa)	((Reinhardtia_paiewonskiana	Reinhardtia_latisecta)	(Reinhardtia_simplex	Reinhardtia_gracilis))))	((Geonoma_undata	Kentiopsis_piersoniorum)	(Oenocarpus_minor	Oenocarpus_bataua)))	((Calamus_caryotoides	Leopoldinia_pulchra)	(Prestoea_acuminata	(Hydriastele_microspadix	(Burretiokentia_grandiflora	Manicaria_saccifera))))))))))	Kingia_australis);
(((((((Manicaria_saccifera	Oenocarpus_minor)	((((((Iriartea_deltoidea	Chamaedorea_seifrizii)	Nypa_fruticans)	((Pelagodoxa_henryana	Podococcus_barteri)	Orania_palindan))	Sclerosperma_profizianum)	(((Sabal_domingensis	(Phoenix_dactylifera	Serenoa_repens))	(Pseudophoenix_vinifera	Roystonea_regia))	(((Bactris_major	(Elaeis_oleifera	Elaeis_guineensis))	Attalea_speciosa)	(Reinhardtia_gracilis	((Reinhardtia_paiewonskiana	Reinhardtia_latisecta)	Reinhardtia_simplex)))))	Geonoma_undata))	((Hydriastele_microspadix	Oenocarpus_bataua)	Leopoldinia_pulchra))	(Prestoea_acuminata	Veitchia_spiralis))	(Kentiopsis_piersoniorum	(Dypsis_decaryi	((Calamus_caryotoides	Burretiokentia_grandiflora)	Dictyosperma_album))))	Heterospathe_cagayanensis)	Kingia_australis);
(((Leopoldinia_pulchra	(((Prestoea_acuminata	((Manicaria_saccifera	Oenocarpus_minor)	(((Pelagodoxa_henryana	Oenocarpus_bataua)	(((Nypa_fruticans	(Chamaedorea_seifrizii	(((Orania_palindan	Iriartea_deltoidea)	Podococcus_barteri)	Sclerosperma_profizianum)))	(Attalea_speciosa	(((Reinhardtia_paiewonskiana	Reinhardtia_latisecta)	(Reinhardtia_simplex	Reinhardtia_gracilis))	(Bactris_major	(Elaeis_oleifera	Elaeis_guineensis)))))	((Sabal_domingensis	Phoenix_dactylifera)	(Serenoa_repens	(Pseudophoenix_vinifera	Roystonea_regia)))))	Geonoma_undata)))	Burretiokentia_grandiflora)	(((((Dypsis_decaryi	Veitchia_spiralis)	Kentiopsis_piersoniorum)	Hydriastele_microspadix)	Dictyosperma_album)	Heterospathe_cagayanensis)))	Calamus_caryotoides)	Kingia_australis);
((Reinhardtia_gracilis	(Oenocarpus_minor	((Oenocarpus_bataua	((((Dypsis_decaryi	(Iriartea_deltoidea	(((((Reinhardtia_paiewonskiana	Reinhardtia_latisecta)	Reinhardtia_simplex)	(Attalea_speciosa	((Elaeis_oleifera	Elaeis_guineensis)	Bactris_major)))	(Roystonea_regia	((Sabal_domingensis	(Serenoa_repens	Phoenix_dactylifera))	Pseudophoenix_vinifera)))	((Chamaedorea_seifrizii	((Pelagodoxa_henryana	Podococcus_barteri)	((Burretiokentia_grandiflora	Sclerosperma_profizianum)	Orania_palindan)))	Nypa_fruticans))))	Manicaria_saccifera)	(((Dictyosperma_album	((Hydriastele_microspadix	Veitchia_spiralis)	Kentiopsis_piersoniorum))	Heterospathe_cagayanensis)	Prestoea_acuminata))	Geonoma_undata))	(Calamus_caryotoides	Leopoldinia_pulchra))))	Kingia_australis);
(((Calamus_caryotoides	Leopoldinia_pulchra)	((Oenocarpus_bataua	Hydriastele_microspadix)	(((((Pelagodoxa_henryana	Prestoea_acuminata)	Kentiopsis_piersoniorum)	(Veitchia_spiralis	Heterospathe_cagayanensis))	(((Burretiokentia_grandiflora	Dypsis_decaryi)	(((Sabal_domingensis	(Serenoa_repens	Phoenix_dactylifera))	(Iriartea_deltoidea	Pseudophoenix_vinifera))	(((Sclerosperma_profizianum	(Orania_palindan	(Podococcus_barteri	(Chamaedorea_seifrizii	Nypa_fruticans))))	Roystonea_regia)	(((Reinhardtia_paiewonskiana	Reinhardtia_latisecta)	Reinhardtia_simplex)	(Attalea_speciosa	((Elaeis_oleifera	Elaeis_guineensis)	Bactris_major))))))	(Reinhardtia_gracilis	(Manicaria_saccifera	Oenocarpus_minor))))	(Dictyosperma_album	Geonoma_undata))))	Kingia_australis);
((Heterospathe_cagayanensis	(((Hydriastele_microspadix	Dictyosperma_album)	(Kentiopsis_piersoniorum	(Veitchia_spiralis	Dypsis_decaryi)))	(Leopoldinia_pulchra	(((((((Sabal_domingensis	Phoenix_dactylifera)	(Serenoa_repens	Pseudophoenix_vinifera))	Iriartea_deltoidea)	(((((Reinhardtia_paiewonskiana	Reinhardtia_latisecta)	Reinhardtia_simplex)	(Attalea_speciosa	((Elaeis_oleifera	Elaeis_guineensis)	Bactris_major)))	Roystonea_regia)	(Nypa_fruticans	(Pelagodoxa_henryana	((Chamaedorea_seifrizii	(Burretiokentia_grandiflora	Sclerosperma_profizianum))	(Orania_palindan	(Calamus_caryotoides	Podococcus_barteri)))))))	(Reinhardtia_gracilis	(Manicaria_saccifera	Oenocarpus_minor)))	(Prestoea_acuminata	Geonoma_undata))	Oenocarpus_bataua))))	Kingia_australis);
((Heterospathe_cagayanensis	(((Pelagodoxa_henryana	((Geonoma_undata	(((Sabal_domingensis	Phoenix_dactylifera)	(Serenoa_repens	Pseudophoenix_vinifera))	(((((Reinhardtia_paiewonskiana	Reinhardtia_latisecta)	(Reinhardtia_gracilis	Reinhardtia_simplex))	(Attalea_speciosa	((Elaeis_oleifera	Elaeis_guineensis)	Bactris_major)))	Roystonea_regia)	((Orania_palindan	((Iriartea_deltoidea	((Burretiokentia_grandiflora	Chamaedorea_seifrizii)	Nypa_fruticans))	Podococcus_barteri))	Sclerosperma_profizianum))))	(Dypsis_decaryi	(Manicaria_saccifera	(Oenocarpus_bataua	(Calamus_caryotoides	Leopoldinia_pulchra))))))	(Oenocarpus_minor	Prestoea_acuminata))	((Dictyosperma_album	Kentiopsis_piersoniorum)	(Veitchia_spiralis	Hydriastele_microspadix))))	Kingia_australis);
((((Reinhardtia_gracilis	((((((((Oenocarpus_minor	Dictyosperma_album)	Kentiopsis_piersoniorum)	((Manicaria_saccifera	Dypsis_decaryi)	((Prestoea_acuminata	Veitchia_spiralis)	Heterospathe_cagayanensis)))	(Hydriastele_microspadix	Leopoldinia_pulchra))	(Pelagodoxa_henryana	Geonoma_undata))	Oenocarpus_bataua)	((Sabal_domingensis	Phoenix_dactylifera)	(Serenoa_repens	Pseudophoenix_vinifera)))	((((Orania_palindan	(Iriartea_deltoidea	Roystonea_regia))	((Burretiokentia_grandiflora	Chamaedorea_seifrizii)	Nypa_fruticans))	Podococcus_barteri)	Sclerosperma_profizianum)))	((Reinhardtia_paiewonskiana	Reinhardtia_latisecta)	Reinhardtia_simplex))	(Attalea_speciosa	((Calamus_caryotoides	(Elaeis_oleifera	Elaeis_guineensis))	Bactris_major)))	Kingia_australis);
((((Reinhardtia_paiewonskiana	Reinhardtia_latisecta)	(Reinhardtia_gracilis	Reinhardtia_simplex))	((Roystonea_regia	(Attalea_speciosa	((Elaeis_oleifera	Elaeis_guineensis)	Bactris_major)))	((((((Dictyosperma_album	((Kentiopsis_piersoniorum	(Veitchia_spiralis	(Heterospathe_cagayanensis	(Manicaria_saccifera	Dypsis_decaryi))))	(Oenocarpus_minor	Prestoea_acuminata)))	(Hydriastele_microspadix	(Calamus_caryotoides	Leopoldinia_pulchra)))	Geonoma_undata)	Oenocarpus_bataua)	((Sabal_domingensis	Phoenix_dactylifera)	(Serenoa_repens	Pseudophoenix_vinifera)))	((((Orania_palindan	Iriartea_deltoidea)	((Burretiokentia_grandiflora	Chamaedorea_seifrizii)	Nypa_fruticans))	(Pelagodoxa_henryana	Podococcus_barteri))	Sclerosperma_profizianum))))	Kingia_australis);
((Calamus_caryotoides	(Leopoldinia_pulchra	((Geonoma_undata	((Manicaria_saccifera	Oenocarpus_minor)	((Pelagodoxa_henryana	Oenocarpus_bataua)	((((Sabal_domingensis	Phoenix_dactylifera)	Serenoa_repens)	Pseudophoenix_vinifera)	(((Podococcus_barteri	((Roystonea_regia	(Burretiokentia_grandiflora	Chamaedorea_seifrizii))	((Iriartea_deltoidea	Nypa_fruticans)	Orania_palindan)))	Sclerosperma_profizianum)	(((Reinhardtia_paiewonskiana	Reinhardtia_latisecta)	(Reinhardtia_gracilis	Reinhardtia_simplex))	(Attalea_speciosa	((Elaeis_oleifera	Elaeis_guineensis)	Bactris_major))))))))	((Kentiopsis_piersoniorum	((Prestoea_acuminata	Veitchia_spiralis)	(Heterospathe_cagayanensis	(Dictyosperma_album	Dypsis_decaryi))))	Hydriastele_microspadix))))	Kingia_australis);
((Heterospathe_cagayanensis	(((Dypsis_decaryi	((Burretiokentia_grandiflora	Dictyosperma_album)	Kentiopsis_piersoniorum))	Veitchia_spiralis)	((((Manicaria_saccifera	(Prestoea_acuminata	Oenocarpus_minor))	Geonoma_undata)	((Pelagodoxa_henryana	Oenocarpus_bataua)	(((Sabal_domingensis	Phoenix_dactylifera)	(Serenoa_repens	Pseudophoenix_vinifera))	(((((Sclerosperma_profizianum	(Chamaedorea_seifrizii	(Iriartea_deltoidea	Roystonea_regia)))	Orania_palindan)	Podococcus_barteri)	Nypa_fruticans)	(Attalea_speciosa	(((Elaeis_oleifera	Elaeis_guineensis)	Bactris_major)	(((Reinhardtia_gracilis	Reinhardtia_paiewonskiana)	Reinhardtia_latisecta)	Reinhardtia_simplex)))))))	(Hydriastele_microspadix	(Calamus_caryotoides	Leopoldinia_pulchra)))))	Kingia_australis);
((Heterospathe_cagayanensis	(Oenocarpus_bataua	((((Prestoea_acuminata	Oenocarpus_minor)	Geonoma_undata)	((((Pseudophoenix_vinifera	Sabal_domingensis)	Phoenix_dactylifera)	Serenoa_repens)	(((((Orania_palindan	(Nypa_fruticans	(Chamaedorea_seifrizii	Iriartea_deltoidea)))	Podococcus_barteri)	Sclerosperma_profizianum)	Roystonea_regia)	((Calamus_caryotoides	(Attalea_speciosa	((Elaeis_oleifera	Elaeis_guineensis)	Bactris_major)))	(((Reinhardtia_paiewonskiana	Reinhardtia_latisecta)	Reinhardtia_simplex)	Reinhardtia_gracilis)))))	((Manicaria_saccifera	((Burretiokentia_grandiflora	Dypsis_decaryi)	(Pelagodoxa_henryana	Leopoldinia_pulchra)))	(Dictyosperma_album	(Kentiopsis_piersoniorum	(Veitchia_spiralis	Hydriastele_microspadix)))))))	Kingia_australis);
((Heterospathe_cagayanensis	(Iriartea_deltoidea	((Leopoldinia_pulchra	(Dictyosperma_album	Hydriastele_microspadix))	((Dypsis_decaryi	((Manicaria_saccifera	(Prestoea_acuminata	Oenocarpus_minor))	(Kentiopsis_piersoniorum	((Geonoma_undata	Pelagodoxa_henryana)	(Oenocarpus_bataua	((((Serenoa_repens	(Sabal_domingensis	Phoenix_dactylifera))	Pseudophoenix_vinifera)	Nypa_fruticans)	((((Podococcus_barteri	(Orania_palindan	(Burretiokentia_grandiflora	Sclerosperma_profizianum)))	Chamaedorea_seifrizii)	Roystonea_regia)	((Attalea_speciosa	((Elaeis_oleifera	Elaeis_guineensis)	Bactris_major))	(Calamus_caryotoides	(((Reinhardtia_paiewonskiana	Reinhardtia_latisecta)	Reinhardtia_simplex)	Reinhardtia_gracilis))))))))))	Veitchia_spiralis))))	Kingia_australis);
((Heterospathe_cagayanensis	(((((Manicaria_saccifera	(Oenocarpus_minor	Prestoea_acuminata))	((Chamaedorea_seifrizii	((Sclerosperma_profizianum	(Podococcus_barteri	Orania_palindan))	((((Roystonea_regia	(Iriartea_deltoidea	Pseudophoenix_vinifera))	((Phoenix_dactylifera	Serenoa_repens)	Sabal_domingensis))	Nypa_fruticans)	((Reinhardtia_gracilis	(Reinhardtia_simplex	(Reinhardtia_latisecta	Reinhardtia_paiewonskiana)))	(Attalea_speciosa	(Bactris_major	(Calamus_caryotoides	(Elaeis_oleifera	Elaeis_guineensis))))))))	((Pelagodoxa_henryana	Geonoma_undata)	(Oenocarpus_bataua	(Hydriastele_microspadix	Leopoldinia_pulchra)))))	((Burretiokentia_grandiflora	Dictyosperma_album)	Kentiopsis_piersoniorum))	Veitchia_spiralis)	Dypsis_decaryi))	Kingia_australis);
((Leopoldinia_pulchra	((((Kentiopsis_piersoniorum	((Heterospathe_cagayanensis	Veitchia_spiralis)	Dypsis_decaryi))	((Manicaria_saccifera	(Oenocarpus_minor	Prestoea_acuminata))	(Geonoma_undata	(Burretiokentia_grandiflora	Dictyosperma_album))))	((Pelagodoxa_henryana	Oenocarpus_bataua)	(((((((Reinhardtia_latisecta	Reinhardtia_paiewonskiana)	(Calamus_caryotoides	Reinhardtia_simplex))	Reinhardtia_gracilis)	(Bactris_major	(Elaeis_oleifera	Elaeis_guineensis)))	Attalea_speciosa)	((Nypa_fruticans	((Chamaedorea_seifrizii	Sclerosperma_profizianum)	(Podococcus_barteri	Orania_palindan)))	(Roystonea_regia	Iriartea_deltoidea)))	(Pseudophoenix_vinifera	((Phoenix_dactylifera	Serenoa_repens)	Sabal_domingensis)))))	Hydriastele_microspadix))	Kingia_australis);
(((Geonoma_undata	Dictyosperma_album)	((((Heterospathe_cagayanensis	(Hydriastele_microspadix	(Prestoea_acuminata	Veitchia_spiralis)))	Kentiopsis_piersoniorum)	(((Burretiokentia_grandiflora	Manicaria_saccifera)	Oenocarpus_minor)	(Oenocarpus_bataua	((Pelagodoxa_henryana	Dypsis_decaryi)	((((((Chamaedorea_seifrizii	(Roystonea_regia	Iriartea_deltoidea))	Orania_palindan)	Nypa_fruticans)	(Calamus_caryotoides	Podococcus_barteri))	Sclerosperma_profizianum)	(((((Reinhardtia_latisecta	Reinhardtia_paiewonskiana)	Reinhardtia_simplex)	Reinhardtia_gracilis)	(Attalea_speciosa	(Bactris_major	(Elaeis_oleifera	Elaeis_guineensis))))	(Pseudophoenix_vinifera	((Sabal_domingensis	Phoenix_dactylifera)	Serenoa_repens))))))))	Leopoldinia_pulchra))	Kingia_australis);
((Heterospathe_cagayanensis	(((Manicaria_saccifera	(Prestoea_acuminata	Veitchia_spiralis))	((Dictyosperma_album	Kentiopsis_piersoniorum)	((Oenocarpus_minor	(Hydriastele_microspadix	Oenocarpus_bataua))	((Calamus_caryotoides	Leopoldinia_pulchra)	(Geonoma_undata	((((((Burretiokentia_grandiflora	Sclerosperma_profizianum)	Orania_palindan)	(Podococcus_barteri	Chamaedorea_seifrizii))	Nypa_fruticans)	Pelagodoxa_henryana)	((((Reinhardtia_latisecta	Reinhardtia_paiewonskiana)	(Reinhardtia_simplex	Reinhardtia_gracilis))	(Attalea_speciosa	(Bactris_major	(Elaeis_oleifera	Elaeis_guineensis))))	(((Sabal_domingensis	Phoenix_dactylifera)	Serenoa_repens)	(Roystonea_regia	(Pseudophoenix_vinifera	Iriartea_deltoidea))))))))))	Dypsis_decaryi))	Kingia_australis);
((Heterospathe_cagayanensis	(Dypsis_decaryi	(Veitchia_spiralis	(((((Hydriastele_microspadix	Oenocarpus_bataua)	(Calamus_caryotoides	(Pelagodoxa_henryana	Leopoldinia_pulchra)))	(Geonoma_undata	((((Nypa_fruticans	((Serenoa_repens	(Sabal_domingensis	Phoenix_dactylifera))	Pseudophoenix_vinifera))	(((Podococcus_barteri	Orania_palindan)	(Iriartea_deltoidea	Sclerosperma_profizianum))	(((Reinhardtia_latisecta	Reinhardtia_paiewonskiana)	(Reinhardtia_simplex	Reinhardtia_gracilis))	(Attalea_speciosa	(Bactris_major	(Elaeis_oleifera	Elaeis_guineensis))))))	(Chamaedorea_seifrizii	Roystonea_regia))	((Burretiokentia_grandiflora	Manicaria_saccifera)	Oenocarpus_minor))))	(Dictyosperma_album	Kentiopsis_piersoniorum))	Prestoea_acuminata))))	Kingia_australis);
((Heterospathe_cagayanensis	((((Dypsis_decaryi	(Oenocarpus_minor	(Burretiokentia_grandiflora	Dictyosperma_album)))	Kentiopsis_piersoniorum)	(Manicaria_saccifera	((((((Nypa_fruticans	(Serenoa_repens	(Sabal_domingensis	Phoenix_dactylifera)))	(Pseudophoenix_vinifera	Iriartea_deltoidea))	((Podococcus_barteri	(Orania_palindan	Sclerosperma_profizianum))	(((Reinhardtia_latisecta	Reinhardtia_paiewonskiana)	(Reinhardtia_simplex	(Pelagodoxa_henryana	Reinhardtia_gracilis)))	(Attalea_speciosa	(Bactris_major	(Calamus_caryotoides	(Elaeis_oleifera	Elaeis_guineensis)))))))	(Chamaedorea_seifrizii	Roystonea_regia))	((Leopoldinia_pulchra	Hydriastele_microspadix)	Oenocarpus_bataua))	Geonoma_undata)))	(Prestoea_acuminata	Veitchia_spiralis)))	Kingia_australis);
((Heterospathe_cagayanensis	(((Dypsis_decaryi	Veitchia_spiralis)	Kentiopsis_piersoniorum)	((((Leopoldinia_pulchra	(Hydriastele_microspadix	Oenocarpus_bataua))	(((Roystonea_regia	(((Phoenix_dactylifera	Sabal_domingensis)	Serenoa_repens)	Pseudophoenix_vinifera))	((((Reinhardtia_latisecta	Reinhardtia_paiewonskiana)	(Reinhardtia_simplex	Reinhardtia_gracilis))	(Attalea_speciosa	(Bactris_major	(Calamus_caryotoides	(Elaeis_oleifera	Elaeis_guineensis)))))	(Sclerosperma_profizianum	((Pelagodoxa_henryana	Podococcus_barteri)	((Nypa_fruticans	Orania_palindan)	(Iriartea_deltoidea	Chamaedorea_seifrizii))))))	Geonoma_undata))	Dictyosperma_album)	((Burretiokentia_grandiflora	Manicaria_saccifera)	(Oenocarpus_minor	Prestoea_acuminata)))))	Kingia_australis);
(((Calamus_caryotoides	Leopoldinia_pulchra)	((Hydriastele_microspadix	Oenocarpus_bataua)	(Geonoma_undata	(((Burretiokentia_grandiflora	Dypsis_decaryi)	(((Nypa_fruticans	((Phoenix_dactylifera	Sabal_domingensis)	Serenoa_repens))	(Pseudophoenix_vinifera	Roystonea_regia))	((Podococcus_barteri	((Pelagodoxa_henryana	(Orania_palindan	Iriartea_deltoidea))	(Sclerosperma_profizianum	Chamaedorea_seifrizii)))	(((Reinhardtia_latisecta	Reinhardtia_paiewonskiana)	(Reinhardtia_simplex	Reinhardtia_gracilis))	(Attalea_speciosa	(Bactris_major	(Elaeis_oleifera	Elaeis_guineensis)))))))	(((Heterospathe_cagayanensis	Veitchia_spiralis)	(Dictyosperma_album	Kentiopsis_piersoniorum))	(Manicaria_saccifera	(Oenocarpus_minor	Prestoea_acuminata)))))))	Kingia_australis);
((Nypa_fruticans	(Chamaedorea_seifrizii	(((Sclerosperma_profizianum	(((Reinhardtia_gracilis	((Reinhardtia_latisecta	Reinhardtia_paiewonskiana)	Reinhardtia_simplex))	(Attalea_speciosa	(Bactris_major	(Elaeis_oleifera	Elaeis_guineensis))))	(((((Iriartea_deltoidea	Leopoldinia_pulchra)	(Hydriastele_microspadix	Oenocarpus_bataua))	((((Manicaria_saccifera	(Oenocarpus_minor	Prestoea_acuminata))	Dictyosperma_album)	Kentiopsis_piersoniorum)	(((Calamus_caryotoides	Dypsis_decaryi)	Heterospathe_cagayanensis)	Veitchia_spiralis)))	Geonoma_undata)	((Sabal_domingensis	(Serenoa_repens	Phoenix_dactylifera))	(Pseudophoenix_vinifera	Roystonea_regia)))))	Orania_palindan)	((Pelagodoxa_henryana	Burretiokentia_grandiflora)	Podococcus_barteri))))	Kingia_australis);
(((((Prestoea_acuminata	Calamus_caryotoides)	Veitchia_spiralis)	(((Kentiopsis_piersoniorum	Dictyosperma_album)	(((Pelagodoxa_henryana	Geonoma_undata)	((Manicaria_saccifera	Oenocarpus_minor)	(Oenocarpus_bataua	(((Iriartea_deltoidea	Pseudophoenix_vinifera)	((((Reinhardtia_latisecta	(Reinhardtia_gracilis	Reinhardtia_paiewonskiana))	Reinhardtia_simplex)	(Attalea_speciosa	(Bactris_major	(Elaeis_oleifera	Elaeis_guineensis))))	((Sabal_domingensis	((Burretiokentia_grandiflora	Serenoa_repens)	Phoenix_dactylifera))	((Orania_palindan	((Podococcus_barteri	Nypa_fruticans)	Chamaedorea_seifrizii))	Sclerosperma_profizianum))))	Roystonea_regia))))	(Leopoldinia_pulchra	Hydriastele_microspadix)))	Dypsis_decaryi))	Heterospathe_cagayanensis)	Kingia_australis);
((Geonoma_undata	(((((((Sclerosperma_profizianum	Podococcus_barteri)	Orania_palindan)	Iriartea_deltoidea)	((Burretiokentia_grandiflora	Manicaria_saccifera)	Nypa_fruticans))	(((Sabal_domingensis	Phoenix_dactylifera)	(Serenoa_repens	Pseudophoenix_vinifera))	((Attalea_speciosa	(Bactris_major	(Calamus_caryotoides	(Elaeis_guineensis	Elaeis_oleifera))))	((Reinhardtia_simplex	Reinhardtia_gracilis)	(Reinhardtia_latisecta	Reinhardtia_paiewonskiana)))))	(Chamaedorea_seifrizii	Roystonea_regia))	(((Leopoldinia_pulchra	Hydriastele_microspadix)	(Pelagodoxa_henryana	Oenocarpus_bataua))	((Dypsis_decaryi	((Prestoea_acuminata	Veitchia_spiralis)	Heterospathe_cagayanensis))	(Kentiopsis_piersoniorum	(Oenocarpus_minor	Dictyosperma_album))))))	Kingia_australis);
((((Pelagodoxa_henryana	((Prestoea_acuminata	Oenocarpus_minor)	Manicaria_saccifera))	(Burretiokentia_grandiflora	Dictyosperma_album))	(((Geonoma_undata	((Iriartea_deltoidea	(((Nypa_fruticans	((Sabal_domingensis	(Serenoa_repens	Phoenix_dactylifera))	(Orania_palindan	Sclerosperma_profizianum)))	((Attalea_speciosa	(Bactris_major	(Elaeis_guineensis	Elaeis_oleifera)))	(Calamus_caryotoides	((Reinhardtia_simplex	Reinhardtia_gracilis)	(Reinhardtia_latisecta	Reinhardtia_paiewonskiana)))))	((Roystonea_regia	Pseudophoenix_vinifera)	Podococcus_barteri)))	Chamaedorea_seifrizii))	((Leopoldinia_pulchra	Hydriastele_microspadix)	Oenocarpus_bataua))	((Heterospathe_cagayanensis	Dypsis_decaryi)	(Kentiopsis_piersoniorum	Veitchia_spiralis))))	Kingia_australis);
(((Attalea_speciosa	((((Reinhardtia_simplex	Reinhardtia_gracilis)	(Reinhardtia_latisecta	Reinhardtia_paiewonskiana))	((Roystonea_regia	(((Iriartea_deltoidea	Chamaedorea_seifrizii)	Nypa_fruticans)	(Podococcus_barteri	(Orania_palindan	Sclerosperma_profizianum))))	(((((((Leopoldinia_pulchra	Hydriastele_microspadix)	(Dictyosperma_album	Kentiopsis_piersoniorum))	(Heterospathe_cagayanensis	(Dypsis_decaryi	Veitchia_spiralis)))	((Prestoea_acuminata	Oenocarpus_minor)	((Pelagodoxa_henryana	Burretiokentia_grandiflora)	Manicaria_saccifera)))	Geonoma_undata)	Oenocarpus_bataua)	(Pseudophoenix_vinifera	(Sabal_domingensis	(Serenoa_repens	Phoenix_dactylifera))))))	(Bactris_major	(Elaeis_guineensis	Elaeis_oleifera))))	Calamus_caryotoides)	Kingia_australis);
((Geonoma_undata	(Dictyosperma_album	(((Hydriastele_microspadix	(Oenocarpus_minor	Manicaria_saccifera))	(((Iriartea_deltoidea	(Pseudophoenix_vinifera	(Sabal_domingensis	(Serenoa_repens	Phoenix_dactylifera))))	((((Bactris_major	(Elaeis_guineensis	Elaeis_oleifera))	Attalea_speciosa)	((Reinhardtia_simplex	Reinhardtia_gracilis)	(Reinhardtia_latisecta	Reinhardtia_paiewonskiana)))	((Nypa_fruticans	(Podococcus_barteri	((Roystonea_regia	Chamaedorea_seifrizii)	Orania_palindan)))	Sclerosperma_profizianum)))	(Kentiopsis_piersoniorum	(Pelagodoxa_henryana	((Veitchia_spiralis	(Heterospathe_cagayanensis	(Burretiokentia_grandiflora	Dypsis_decaryi)))	Prestoea_acuminata)))))	((Calamus_caryotoides	Leopoldinia_pulchra)	Oenocarpus_bataua))))	Kingia_australis);
((Nypa_fruticans	(((Pelagodoxa_henryana	Podococcus_barteri)	Chamaedorea_seifrizii)	(Orania_palindan	((Burretiokentia_grandiflora	Sclerosperma_profizianum)	(((((((Prestoea_acuminata	Oenocarpus_minor)	Manicaria_saccifera)	(Geonoma_undata	((Veitchia_spiralis	Kentiopsis_piersoniorum)	(((Calamus_caryotoides	Leopoldinia_pulchra)	(Hydriastele_microspadix	Oenocarpus_bataua))	Dictyosperma_album))))	Heterospathe_cagayanensis)	Dypsis_decaryi)	((Roystonea_regia	Pseudophoenix_vinifera)	(Iriartea_deltoidea	((Serenoa_repens	Phoenix_dactylifera)	Sabal_domingensis))))	(((Bactris_major	(Elaeis_guineensis	Elaeis_oleifera))	Attalea_speciosa)	((Reinhardtia_simplex	Reinhardtia_gracilis)	(Reinhardtia_latisecta	Reinhardtia_paiewonskiana))))))))	Kingia_australis);
(((((Calamus_caryotoides	Reinhardtia_simplex)	Reinhardtia_gracilis)	(((((Roystonea_regia	(Iriartea_deltoidea	Pseudophoenix_vinifera))	((Serenoa_repens	Phoenix_dactylifera)	Sabal_domingensis))	((((Podococcus_barteri	Orania_palindan)	Sclerosperma_profizianum)	Chamaedorea_seifrizii)	Nypa_fruticans))	(((((Oenocarpus_bataua	(Leopoldinia_pulchra	Hydriastele_microspadix))	(Geonoma_undata	(Burretiokentia_grandiflora	Dictyosperma_album)))	(Kentiopsis_piersoniorum	((Dypsis_decaryi	Veitchia_spiralis)	Heterospathe_cagayanensis)))	((Prestoea_acuminata	Oenocarpus_minor)	Manicaria_saccifera))	Pelagodoxa_henryana))	((Bactris_major	(Elaeis_guineensis	Elaeis_oleifera))	Attalea_speciosa)))	(Reinhardtia_latisecta	Reinhardtia_paiewonskiana))	Kingia_australis);
((Heterospathe_cagayanensis	((((((Pelagodoxa_henryana	(((((Bactris_major	(Calamus_caryotoides	(Elaeis_guineensis	Elaeis_oleifera)))	Attalea_speciosa)	((Reinhardtia_latisecta	Reinhardtia_paiewonskiana)	(Reinhardtia_simplex	Reinhardtia_gracilis)))	(((Podococcus_barteri	Nypa_fruticans)	Orania_palindan)	(Chamaedorea_seifrizii	Sclerosperma_profizianum)))	((Iriartea_deltoidea	(Pseudophoenix_vinifera	Roystonea_regia))	(Phoenix_dactylifera	Sabal_domingensis))))	Serenoa_repens)	(Oenocarpus_minor	Manicaria_saccifera))	Kentiopsis_piersoniorum)	((Oenocarpus_bataua	(Leopoldinia_pulchra	Hydriastele_microspadix))	(Geonoma_undata	(Burretiokentia_grandiflora	Dictyosperma_album))))	(Dypsis_decaryi	(Prestoea_acuminata	Veitchia_spiralis))))	Kingia_australis);
((Heterospathe_cagayanensis	(Dypsis_decaryi	((((Dictyosperma_album	Kentiopsis_piersoniorum)	((Geonoma_undata	(((((((Chamaedorea_seifrizii	((Pelagodoxa_henryana	Podococcus_barteri)	Nypa_fruticans))	(Iriartea_deltoidea	Orania_palindan))	Sclerosperma_profizianum)	(((Bactris_major	(Elaeis_guineensis	Elaeis_oleifera))	Attalea_speciosa)	((Reinhardtia_latisecta	Reinhardtia_paiewonskiana)	(Reinhardtia_simplex	Reinhardtia_gracilis))))	((Sabal_domingensis	Phoenix_dactylifera)	(Serenoa_repens	Pseudophoenix_vinifera)))	Roystonea_regia)	((Calamus_caryotoides	Leopoldinia_pulchra)	(Hydriastele_microspadix	Oenocarpus_bataua))))	(Oenocarpus_minor	(Burretiokentia_grandiflora	Manicaria_saccifera))))	Prestoea_acuminata)	Veitchia_spiralis)))	Kingia_australis);
((Heterospathe_cagayanensis	(Dypsis_decaryi	((((((Chamaedorea_seifrizii	((Nypa_fruticans	(Podococcus_barteri	(Sclerosperma_profizianum	Orania_palindan)))	((Attalea_speciosa	((((Reinhardtia_latisecta	Reinhardtia_paiewonskiana)	(Pelagodoxa_henryana	Reinhardtia_gracilis))	Reinhardtia_simplex)	(Bactris_major	(Calamus_caryotoides	(Elaeis_guineensis	Elaeis_oleifera)))))	((Iriartea_deltoidea	(Sabal_domingensis	(Serenoa_repens	Phoenix_dactylifera)))	(Roystonea_regia	Pseudophoenix_vinifera)))))	(Manicaria_saccifera	Oenocarpus_minor))	Geonoma_undata)	(((Burretiokentia_grandiflora	Dictyosperma_album)	Kentiopsis_piersoniorum)	(Leopoldinia_pulchra	(Hydriastele_microspadix	Oenocarpus_bataua))))	Prestoea_acuminata)	Veitchia_spiralis)))	Kingia_australis);
((Heterospathe_cagayanensis	(Dypsis_decaryi	(((Oenocarpus_bataua	(((Prestoea_acuminata	((Burretiokentia_grandiflora	Manicaria_saccifera)	Oenocarpus_minor))	Geonoma_undata)	((((((Podococcus_barteri	Orania_palindan)	(Chamaedorea_seifrizii	Sclerosperma_profizianum))	Nypa_fruticans)	(((Pseudophoenix_vinifera	Serenoa_repens)	(Phoenix_dactylifera	Sabal_domingensis))	Iriartea_deltoidea))	(((Reinhardtia_latisecta	Reinhardtia_paiewonskiana)	(Reinhardtia_gracilis	(Calamus_caryotoides	Reinhardtia_simplex)))	(((Elaeis_guineensis	Elaeis_oleifera)	Bactris_major)	Attalea_speciosa)))	Roystonea_regia)))	(((Dictyosperma_album	Kentiopsis_piersoniorum)	(Leopoldinia_pulchra	Hydriastele_microspadix))	Pelagodoxa_henryana))	Veitchia_spiralis)))	Kingia_australis);
((Heterospathe_cagayanensis	((((Hydriastele_microspadix	(Leopoldinia_pulchra	Calamus_caryotoides))	(Dictyosperma_album	Kentiopsis_piersoniorum))	((((Pelagodoxa_henryana	Oenocarpus_minor)	Prestoea_acuminata)	(Burretiokentia_grandiflora	Manicaria_saccifera))	(Geonoma_undata	(Oenocarpus_bataua	((Sabal_domingensis	(Serenoa_repens	Phoenix_dactylifera))	((((Roystonea_regia	Pseudophoenix_vinifera)	Iriartea_deltoidea)	((Podococcus_barteri	(Orania_palindan	(Sclerosperma_profizianum	Chamaedorea_seifrizii)))	Nypa_fruticans))	((Reinhardtia_gracilis	((Reinhardtia_paiewonskiana	Reinhardtia_latisecta)	Reinhardtia_simplex))	(Attalea_speciosa	((Elaeis_oleifera	Elaeis_guineensis)	Bactris_major)))))))))	(Veitchia_spiralis	Dypsis_decaryi)))	Kingia_australis);
(((((Hydriastele_microspadix	Leopoldinia_pulchra)	(Dictyosperma_album	Kentiopsis_piersoniorum))	(Geonoma_undata	(((Pelagodoxa_henryana	Oenocarpus_bataua)	(((Podococcus_barteri	(Orania_palindan	(Sclerosperma_profizianum	(Burretiokentia_grandiflora	Chamaedorea_seifrizii))))	(((Roystonea_regia	Pseudophoenix_vinifera)	Iriartea_deltoidea)	(Sabal_domingensis	(Serenoa_repens	Phoenix_dactylifera))))	(Nypa_fruticans	(((Reinhardtia_paiewonskiana	Reinhardtia_latisecta)	(Reinhardtia_simplex	Reinhardtia_gracilis))	(Attalea_speciosa	((Elaeis_oleifera	Elaeis_guineensis)	Bactris_major))))))	(Oenocarpus_minor	Manicaria_saccifera))))	((Prestoea_acuminata	Veitchia_spiralis)	(Dypsis_decaryi	(Calamus_caryotoides	Heterospathe_cagayanensis))))	Kingia_australis);
((Heterospathe_cagayanensis	((((Hydriastele_microspadix	((Leopoldinia_pulchra	(Pelagodoxa_henryana	Calamus_caryotoides))	((Oenocarpus_minor	Manicaria_saccifera)	((Kentiopsis_piersoniorum	Geonoma_undata)	(Oenocarpus_bataua	((((((Burretiokentia_grandiflora	Orania_palindan)	(Iriartea_deltoidea	(Roystonea_regia	Chamaedorea_seifrizii)))	(Nypa_fruticans	Podococcus_barteri))	Sclerosperma_profizianum)	(Pseudophoenix_vinifera	(Sabal_domingensis	(Serenoa_repens	Phoenix_dactylifera))))	(Attalea_speciosa	(((Elaeis_oleifera	Elaeis_guineensis)	Bactris_major)	(((Reinhardtia_paiewonskiana	Reinhardtia_latisecta)	Reinhardtia_simplex)	Reinhardtia_gracilis)))))))))	Dictyosperma_album)	(Prestoea_acuminata	Veitchia_spiralis))	Dypsis_decaryi))	Kingia_australis);
(((Leopoldinia_pulchra	(Hydriastele_microspadix	((Geonoma_undata	(Burretiokentia_grandiflora	Dictyosperma_album))	((((Chamaedorea_seifrizii	Roystonea_regia)	(((((Reinhardtia_paiewonskiana	Reinhardtia_latisecta)	Reinhardtia_simplex)	Reinhardtia_gracilis)	(Attalea_speciosa	((Elaeis_oleifera	Elaeis_guineensis)	Bactris_major)))	(Nypa_fruticans	((Iriartea_deltoidea	(Pseudophoenix_vinifera	(Serenoa_repens	(Phoenix_dactylifera	Sabal_domingensis))))	(Podococcus_barteri	(Orania_palindan	Sclerosperma_profizianum))))))	((Kentiopsis_piersoniorum	(Veitchia_spiralis	(Dypsis_decaryi	Heterospathe_cagayanensis)))	(Manicaria_saccifera	(Oenocarpus_minor	Prestoea_acuminata))))	(Pelagodoxa_henryana	Oenocarpus_bataua)))))	Calamus_caryotoides)	Kingia_australis);
((((Reinhardtia_paiewonskiana	Reinhardtia_latisecta)	((Calamus_caryotoides	Reinhardtia_simplex)	Reinhardtia_gracilis))	((Attalea_speciosa	((Elaeis_oleifera	Elaeis_guineensis)	Bactris_major))	(((Podococcus_barteri	(Burretiokentia_grandiflora	((Chamaedorea_seifrizii	Sclerosperma_profizianum)	Orania_palindan)))	(Manicaria_saccifera	Nypa_fruticans))	((((Iriartea_deltoidea	Pseudophoenix_vinifera)	Roystonea_regia)	((Phoenix_dactylifera	Sabal_domingensis)	Serenoa_repens))	(((Pelagodoxa_henryana	Geonoma_undata)	Dictyosperma_album)	((Leopoldinia_pulchra	((Dypsis_decaryi	Heterospathe_cagayanensis)	((Hydriastele_microspadix	Kentiopsis_piersoniorum)	(Prestoea_acuminata	Veitchia_spiralis))))	(Oenocarpus_bataua	Oenocarpus_minor)))))))	Kingia_australis);
((Heterospathe_cagayanensis	(((((Oenocarpus_minor	((((((Pelagodoxa_henryana	Podococcus_barteri)	Orania_palindan)	(Chamaedorea_seifrizii	Sclerosperma_profizianum))	(((((Reinhardtia_simplex	Reinhardtia_gracilis)	Reinhardtia_paiewonskiana)	Reinhardtia_latisecta)	((((Elaeis_oleifera	Elaeis_guineensis)	Calamus_caryotoides)	Bactris_major)	Attalea_speciosa))	(((Iriartea_deltoidea	Pseudophoenix_vinifera)	Roystonea_regia)	((Phoenix_dactylifera	Sabal_domingensis)	Serenoa_repens))))	(Manicaria_saccifera	Nypa_fruticans))	Geonoma_undata))	((Oenocarpus_bataua	(Hydriastele_microspadix	Leopoldinia_pulchra))	((Burretiokentia_grandiflora	Dictyosperma_album)	Kentiopsis_piersoniorum)))	Prestoea_acuminata)	Veitchia_spiralis)	Dypsis_decaryi))	Kingia_australis);
((Leopoldinia_pulchra	(((((Oenocarpus_minor	Prestoea_acuminata)	(((Veitchia_spiralis	(Dypsis_decaryi	Heterospathe_cagayanensis))	Kentiopsis_piersoniorum)	Dictyosperma_album))	(((((Manicaria_saccifera	Nypa_fruticans)	(Podococcus_barteri	((Roystonea_regia	Orania_palindan)	((Chamaedorea_seifrizii	Burretiokentia_grandiflora)	Sclerosperma_profizianum))))	(((Phoenix_dactylifera	Sabal_domingensis)	(Serenoa_repens	Pseudophoenix_vinifera))	(Pelagodoxa_henryana	Iriartea_deltoidea)))	(((Reinhardtia_paiewonskiana	Reinhardtia_latisecta)	(Reinhardtia_gracilis	(Calamus_caryotoides	Reinhardtia_simplex)))	(((Elaeis_oleifera	Elaeis_guineensis)	Bactris_major)	Attalea_speciosa)))	Geonoma_undata))	Oenocarpus_bataua)	Hydriastele_microspadix))	Kingia_australis);
((Geonoma_undata	((((Oenocarpus_minor	((((Veitchia_spiralis	((Burretiokentia_grandiflora	Manicaria_saccifera)	(Dypsis_decaryi	Heterospathe_cagayanensis)))	Kentiopsis_piersoniorum)	Dictyosperma_album)	((Calamus_caryotoides	Leopoldinia_pulchra)	Hydriastele_microspadix)))	Oenocarpus_bataua)	(((((Podococcus_barteri	(Chamaedorea_seifrizii	Nypa_fruticans))	((Iriartea_deltoidea	Roystonea_regia)	Orania_palindan))	Sclerosperma_profizianum)	(Pelagodoxa_henryana	((((Reinhardtia_paiewonskiana	Reinhardtia_latisecta)	Reinhardtia_gracilis)	Reinhardtia_simplex)	(((Elaeis_oleifera	Elaeis_guineensis)	Bactris_major)	Attalea_speciosa))))	((Phoenix_dactylifera	(Sabal_domingensis	Serenoa_repens))	Pseudophoenix_vinifera)))	Prestoea_acuminata))	Kingia_australis);
((Heterospathe_cagayanensis	(((Manicaria_saccifera	(Oenocarpus_minor	Prestoea_acuminata))	(((Hydriastele_microspadix	(Calamus_caryotoides	Leopoldinia_pulchra))	Geonoma_undata)	(Burretiokentia_grandiflora	(Oenocarpus_bataua	(Dypsis_decaryi	((Iriartea_deltoidea	(Roystonea_regia	((Sabal_domingensis	(Serenoa_repens	Phoenix_dactylifera))	Pseudophoenix_vinifera)))	((((Reinhardtia_paiewonskiana	Reinhardtia_latisecta)	(Reinhardtia_gracilis	Reinhardtia_simplex))	(((Elaeis_oleifera	Elaeis_guineensis)	Bactris_major)	Attalea_speciosa))	((Chamaedorea_seifrizii	Nypa_fruticans)	(Pelagodoxa_henryana	((Podococcus_barteri	Sclerosperma_profizianum)	Orania_palindan))))))))))	(Veitchia_spiralis	(Kentiopsis_piersoniorum	Dictyosperma_album))))	Kingia_australis);
(((Calamus_caryotoides	Leopoldinia_pulchra)	(Geonoma_undata	(((Pelagodoxa_henryana	Oenocarpus_bataua)	((Burretiokentia_grandiflora	Dypsis_decaryi)	(((((Reinhardtia_paiewonskiana	Reinhardtia_latisecta)	(Reinhardtia_gracilis	Reinhardtia_simplex))	(((Elaeis_oleifera	Elaeis_guineensis)	Bactris_major)	Attalea_speciosa))	(((Chamaedorea_seifrizii	(Podococcus_barteri	Nypa_fruticans))	Orania_palindan)	Sclerosperma_profizianum))	((Phoenix_dactylifera	(Sabal_domingensis	Serenoa_repens))	(Iriartea_deltoidea	(Roystonea_regia	Pseudophoenix_vinifera))))))	((Heterospathe_cagayanensis	Veitchia_spiralis)	((Manicaria_saccifera	(Oenocarpus_minor	Prestoea_acuminata))	(Hydriastele_microspadix	(Kentiopsis_piersoniorum	Dictyosperma_album)))))))	Kingia_australis);
((Heterospathe_cagayanensis	((((Oenocarpus_minor	Dictyosperma_album)	Kentiopsis_piersoniorum)	Prestoea_acuminata)	(Veitchia_spiralis	(Manicaria_saccifera	((Hydriastele_microspadix	((Dypsis_decaryi	((((Orania_palindan	((Calamus_caryotoides	Podococcus_barteri)	Sclerosperma_profizianum))	(((Bactris_major	(Elaeis_oleifera	Elaeis_guineensis))	(Attalea_speciosa	((Reinhardtia_simplex	Reinhardtia_gracilis)	(Reinhardtia_latisecta	Reinhardtia_paiewonskiana))))	((Nypa_fruticans	(Pseudophoenix_vinifera	(Sabal_domingensis	(Serenoa_repens	Phoenix_dactylifera))))	(Chamaedorea_seifrizii	Roystonea_regia))))	Iriartea_deltoidea)	Burretiokentia_grandiflora))	(Pelagodoxa_henryana	Oenocarpus_bataua)))	(Leopoldinia_pulchra	Geonoma_undata))))))	Kingia_australis);
((Heterospathe_cagayanensis	(((Dictyosperma_album	Kentiopsis_piersoniorum)	(Veitchia_spiralis	Prestoea_acuminata))	(((Geonoma_undata	(Oenocarpus_minor	Pelagodoxa_henryana))	Hydriastele_microspadix)	(Manicaria_saccifera	(((Dypsis_decaryi	(((((Chamaedorea_seifrizii	(Nypa_fruticans	Roystonea_regia))	((Pseudophoenix_vinifera	(Sabal_domingensis	(Serenoa_repens	Phoenix_dactylifera)))	((Attalea_speciosa	((Elaeis_oleifera	Elaeis_guineensis)	Bactris_major))	((Reinhardtia_simplex	(Reinhardtia_paiewonskiana	Reinhardtia_gracilis))	Reinhardtia_latisecta))))	(Orania_palindan	(Podococcus_barteri	Sclerosperma_profizianum)))	Iriartea_deltoidea)	Burretiokentia_grandiflora))	Oenocarpus_bataua)	(Calamus_caryotoides	Leopoldinia_pulchra))))))	Kingia_australis);
((Heterospathe_cagayanensis	(((Hydriastele_microspadix	Veitchia_spiralis)	Kentiopsis_piersoniorum)	(((Dictyosperma_album	Geonoma_undata)	(Oenocarpus_minor	Prestoea_acuminata))	((((Dypsis_decaryi	(((Manicaria_saccifera	Nypa_fruticans)	((((Serenoa_repens	Roystonea_regia)	(Pseudophoenix_vinifera	(Sabal_domingensis	Phoenix_dactylifera)))	((Attalea_speciosa	((Elaeis_oleifera	Elaeis_guineensis)	Bactris_major))	((Reinhardtia_gracilis	(Calamus_caryotoides	Reinhardtia_simplex))	(Reinhardtia_paiewonskiana	Reinhardtia_latisecta))))	(Orania_palindan	(Podococcus_barteri	Sclerosperma_profizianum))))	Iriartea_deltoidea))	(Burretiokentia_grandiflora	Chamaedorea_seifrizii))	(Pelagodoxa_henryana	Oenocarpus_bataua))	Leopoldinia_pulchra))))	Kingia_australis);
(((Calamus_caryotoides	Leopoldinia_pulchra)	((((Hydriastele_microspadix	(Dictyosperma_album	Kentiopsis_piersoniorum))	(Veitchia_spiralis	Heterospathe_cagayanensis))	(Oenocarpus_minor	Prestoea_acuminata))	(Geonoma_undata	((Burretiokentia_grandiflora	Manicaria_saccifera)	((((((Sabal_domingensis	(Serenoa_repens	Phoenix_dactylifera))	(Roystonea_regia	Pseudophoenix_vinifera))	Pelagodoxa_henryana)	(((Attalea_speciosa	((Elaeis_oleifera	Elaeis_guineensis)	Bactris_major))	((Reinhardtia_gracilis	Reinhardtia_simplex)	(Reinhardtia_paiewonskiana	Reinhardtia_latisecta)))	(((Nypa_fruticans	Chamaedorea_seifrizii)	((Iriartea_deltoidea	Orania_palindan)	Podococcus_barteri))	Sclerosperma_profizianum)))	Dypsis_decaryi)	Oenocarpus_bataua)))))	Kingia_australis);
((Geonoma_undata	((((Prestoea_acuminata	Manicaria_saccifera)	(Pelagodoxa_henryana	(((Pseudophoenix_vinifera	(Sabal_domingensis	Phoenix_dactylifera))	((Attalea_speciosa	(((Elaeis_oleifera	Elaeis_guineensis)	Bactris_major)	((Reinhardtia_gracilis	Reinhardtia_simplex)	(Reinhardtia_paiewonskiana	Reinhardtia_latisecta))))	((((Nypa_fruticans	Chamaedorea_seifrizii)	((Iriartea_deltoidea	Roystonea_regia)	Orania_palindan))	Podococcus_barteri)	Sclerosperma_profizianum)))	(Oenocarpus_bataua	(Oenocarpus_minor	Serenoa_repens)))))	(((Calamus_caryotoides	Leopoldinia_pulchra)	Hydriastele_microspadix)	((Burretiokentia_grandiflora	Dictyosperma_album)	Kentiopsis_piersoniorum)))	(Veitchia_spiralis	(Dypsis_decaryi	Heterospathe_cagayanensis))))	Kingia_australis);
((Heterospathe_cagayanensis	((Veitchia_spiralis	Dypsis_decaryi)	((((Burretiokentia_grandiflora	Manicaria_saccifera)	(Prestoea_acuminata	Oenocarpus_minor))	(((Dictyosperma_album	Kentiopsis_piersoniorum)	(Hydriastele_microspadix	(Calamus_caryotoides	Leopoldinia_pulchra)))	Geonoma_undata))	((((((Reinhardtia_gracilis	Reinhardtia_simplex)	(Reinhardtia_paiewonskiana	Reinhardtia_latisecta))	(Attalea_speciosa	((Elaeis_oleifera	Elaeis_guineensis)	Bactris_major)))	(((Sclerosperma_profizianum	Orania_palindan)	Podococcus_barteri)	((Roystonea_regia	Chamaedorea_seifrizii)	Iriartea_deltoidea)))	(Pseudophoenix_vinifera	(Nypa_fruticans	(Pelagodoxa_henryana	((Serenoa_repens	Sabal_domingensis)	Phoenix_dactylifera)))))	Oenocarpus_bataua))))	Kingia_australis);
((Heterospathe_cagayanensis	((((((((Attalea_speciosa	(((Elaeis_oleifera	Elaeis_guineensis)	Bactris_major)	((Reinhardtia_gracilis	Reinhardtia_simplex)	(Reinhardtia_paiewonskiana	Reinhardtia_latisecta))))	(((Sclerosperma_profizianum	Orania_palindan)	Podococcus_barteri)	((Chamaedorea_seifrizii	(Roystonea_regia	Iriartea_deltoidea))	Nypa_fruticans)))	(((Sabal_domingensis	Phoenix_dactylifera)	(Serenoa_repens	Pseudophoenix_vinifera))	Pelagodoxa_henryana))	(Oenocarpus_minor	Oenocarpus_bataua))	((Burretiokentia_grandiflora	Manicaria_saccifera)	((Dictyosperma_album	Geonoma_undata)	(Hydriastele_microspadix	Leopoldinia_pulchra))))	(Calamus_caryotoides	Kentiopsis_piersoniorum))	(Prestoea_acuminata	Veitchia_spiralis))	Dypsis_decaryi))	Kingia_australis);
((Heterospathe_cagayanensis	(((Dypsis_decaryi	(Serenoa_repens	(Burretiokentia_grandiflora	((((((Chamaedorea_seifrizii	Nypa_fruticans)	Podococcus_barteri)	(Sclerosperma_profizianum	Orania_palindan))	Roystonea_regia)	(Pelagodoxa_henryana	((Attalea_speciosa	((Elaeis_oleifera	Elaeis_guineensis)	Bactris_major))	((Reinhardtia_gracilis	(Calamus_caryotoides	Reinhardtia_simplex))	(Reinhardtia_paiewonskiana	Reinhardtia_latisecta)))))	((Sabal_domingensis	Phoenix_dactylifera)	(Iriartea_deltoidea	Pseudophoenix_vinifera))))))	(((Kentiopsis_piersoniorum	(Hydriastele_microspadix	Veitchia_spiralis))	Prestoea_acuminata)	(Oenocarpus_bataua	(Oenocarpus_minor	Manicaria_saccifera))))	(Dictyosperma_album	(Leopoldinia_pulchra	Geonoma_undata))))	Kingia_australis);
((Dypsis_decaryi	(((((((Iriartea_deltoidea	Chamaedorea_seifrizii)	(Roystonea_regia	Podococcus_barteri))	(Orania_palindan	Nypa_fruticans))	Sclerosperma_profizianum)	((Attalea_speciosa	((Elaeis_oleifera	Elaeis_guineensis)	Bactris_major))	((Reinhardtia_gracilis	Reinhardtia_simplex)	(Reinhardtia_paiewonskiana	Reinhardtia_latisecta))))	((Sabal_domingensis	(Serenoa_repens	Phoenix_dactylifera))	Pseudophoenix_vinifera))	((((Oenocarpus_minor	Manicaria_saccifera)	((Calamus_caryotoides	Leopoldinia_pulchra)	(Pelagodoxa_henryana	Geonoma_undata)))	((Kentiopsis_piersoniorum	((Hydriastele_microspadix	Veitchia_spiralis)	(Burretiokentia_grandiflora	Dictyosperma_album)))	(Heterospathe_cagayanensis	Prestoea_acuminata)))	Oenocarpus_bataua)))	Kingia_australis);
((Heterospathe_cagayanensis	((Geonoma_undata	((Burretiokentia_grandiflora	Manicaria_saccifera)	(((((Nypa_fruticans	(Sabal_domingensis	(Serenoa_repens	Phoenix_dactylifera)))	Pseudophoenix_vinifera)	((Iriartea_deltoidea	Roystonea_regia)	((Chamaedorea_seifrizii	Sclerosperma_profizianum)	(Orania_palindan	Podococcus_barteri))))	((Attalea_speciosa	((Elaeis_oleifera	Elaeis_guineensis)	Bactris_major))	((Reinhardtia_gracilis	Reinhardtia_simplex)	(Reinhardtia_paiewonskiana	Reinhardtia_latisecta))))	(Prestoea_acuminata	((Pelagodoxa_henryana	Oenocarpus_minor)	Oenocarpus_bataua)))))	(Kentiopsis_piersoniorum	(((Dictyosperma_album	Dypsis_decaryi)	Veitchia_spiralis)	((Calamus_caryotoides	Leopoldinia_pulchra)	Hydriastele_microspadix)))))	Kingia_australis);
((Heterospathe_cagayanensis	((((Manicaria_saccifera	((Pelagodoxa_henryana	Iriartea_deltoidea)	Dypsis_decaryi))	(Calamus_caryotoides	Leopoldinia_pulchra))	(Hydriastele_microspadix	(Geonoma_undata	((Oenocarpus_minor	Oenocarpus_bataua)	(((Attalea_speciosa	(Bactris_major	(Elaeis_oleifera	Elaeis_guineensis)))	((Reinhardtia_paiewonskiana	Reinhardtia_latisecta)	(Reinhardtia_simplex	Reinhardtia_gracilis)))	(((Roystonea_regia	(Pseudophoenix_vinifera	Serenoa_repens))	(Phoenix_dactylifera	Sabal_domingensis))	(((Chamaedorea_seifrizii	(Nypa_fruticans	Podococcus_barteri))	Orania_palindan)	Sclerosperma_profizianum)))))))	((Kentiopsis_piersoniorum	(Burretiokentia_grandiflora	Dictyosperma_album))	(Prestoea_acuminata	Veitchia_spiralis))))	Kingia_australis);
((Heterospathe_cagayanensis	(Veitchia_spiralis	(((Oenocarpus_minor	Prestoea_acuminata)	((Geonoma_undata	(Oenocarpus_bataua	((Pelagodoxa_henryana	Iriartea_deltoidea)	(Roystonea_regia	((((Attalea_speciosa	(Bactris_major	(Elaeis_oleifera	Elaeis_guineensis)))	((Reinhardtia_paiewonskiana	Reinhardtia_latisecta)	(Reinhardtia_simplex	Reinhardtia_gracilis)))	(((Chamaedorea_seifrizii	Podococcus_barteri)	Orania_palindan)	Sclerosperma_profizianum))	(Pseudophoenix_vinifera	(Nypa_fruticans	(Serenoa_repens	(Phoenix_dactylifera	Sabal_domingensis)))))))))	(Hydriastele_microspadix	((Leopoldinia_pulchra	(Burretiokentia_grandiflora	Manicaria_saccifera))	(Calamus_caryotoides	Dypsis_decaryi)))))	(Kentiopsis_piersoniorum	Dictyosperma_album))))	Kingia_australis);
((Heterospathe_cagayanensis	((Veitchia_spiralis	Prestoea_acuminata)	((((((Pelagodoxa_henryana	Oenocarpus_bataua)	((((Attalea_speciosa	(Bactris_major	(Elaeis_oleifera	Elaeis_guineensis)))	(Reinhardtia_gracilis	((Reinhardtia_paiewonskiana	Reinhardtia_latisecta)	Reinhardtia_simplex)))	(Roystonea_regia	((((Nypa_fruticans	Chamaedorea_seifrizii)	Podococcus_barteri)	(Iriartea_deltoidea	Orania_palindan))	Sclerosperma_profizianum)))	(Pseudophoenix_vinifera	(Serenoa_repens	(Phoenix_dactylifera	Sabal_domingensis)))))	Oenocarpus_minor)	Geonoma_undata)	(Leopoldinia_pulchra	((Burretiokentia_grandiflora	Manicaria_saccifera)	Dypsis_decaryi)))	(Hydriastele_microspadix	((Calamus_caryotoides	Kentiopsis_piersoniorum)	Dictyosperma_album)))))	Kingia_australis);
((Heterospathe_cagayanensis	(((Prestoea_acuminata	Veitchia_spiralis)	(Kentiopsis_piersoniorum	(Oenocarpus_minor	Dictyosperma_album)))	(((Hydriastele_microspadix	(Oenocarpus_bataua	((((Attalea_speciosa	(Bactris_major	(Elaeis_oleifera	Elaeis_guineensis)))	((Reinhardtia_paiewonskiana	Reinhardtia_latisecta)	(Reinhardtia_simplex	Reinhardtia_gracilis)))	((Iriartea_deltoidea	Roystonea_regia)	((((Nypa_fruticans	Chamaedorea_seifrizii)	Podococcus_barteri)	Orania_palindan)	Sclerosperma_profizianum)))	(Pseudophoenix_vinifera	(Sabal_domingensis	(Serenoa_repens	Phoenix_dactylifera))))))	(Pelagodoxa_henryana	Geonoma_undata))	((Calamus_caryotoides	Leopoldinia_pulchra)	(Manicaria_saccifera	(Dypsis_decaryi	Burretiokentia_grandiflora))))))	Kingia_australis);
((Leopoldinia_pulchra	((Manicaria_saccifera	(Burretiokentia_grandiflora	Hydriastele_microspadix))	((((Kentiopsis_piersoniorum	(Dypsis_decaryi	(Heterospathe_cagayanensis	Veitchia_spiralis)))	((Oenocarpus_minor	Prestoea_acuminata)	((Pelagodoxa_henryana	Oenocarpus_bataua)	(((((Calamus_caryotoides	(Attalea_speciosa	(Bactris_major	(Elaeis_oleifera	Elaeis_guineensis))))	((Reinhardtia_paiewonskiana	Reinhardtia_latisecta)	(Reinhardtia_simplex	Reinhardtia_gracilis)))	Nypa_fruticans)	((Sclerosperma_profizianum	Chamaedorea_seifrizii)	(Podococcus_barteri	Orania_palindan)))	((Iriartea_deltoidea	(Roystonea_regia	Pseudophoenix_vinifera))	(Sabal_domingensis	(Serenoa_repens	Phoenix_dactylifera)))))))	Geonoma_undata)	Dictyosperma_album)))	Kingia_australis);
((Dypsis_decaryi	(Heterospathe_cagayanensis	(((((Pelagodoxa_henryana	Leopoldinia_pulchra)	(((Burretiokentia_grandiflora	Manicaria_saccifera)	Oenocarpus_minor)	(Geonoma_undata	(Oenocarpus_bataua	(((Attalea_speciosa	(Bactris_major	(Elaeis_oleifera	Elaeis_guineensis)))	((Reinhardtia_paiewonskiana	Reinhardtia_latisecta)	(Reinhardtia_simplex	Reinhardtia_gracilis)))	(((Sclerosperma_profizianum	Chamaedorea_seifrizii)	((Nypa_fruticans	(Calamus_caryotoides	Podococcus_barteri))	Orania_palindan))	(((Sabal_domingensis	Phoenix_dactylifera)	(Roystonea_regia	(Serenoa_repens	Pseudophoenix_vinifera)))	Iriartea_deltoidea)))))))	((Dictyosperma_album	Kentiopsis_piersoniorum)	Hydriastele_microspadix))	Prestoea_acuminata)	Veitchia_spiralis)))	Kingia_australis);
((Heterospathe_cagayanensis	(((Geonoma_undata	((((Manicaria_saccifera	Burretiokentia_grandiflora)	Pelagodoxa_henryana)	(Calamus_caryotoides	Leopoldinia_pulchra))	Dypsis_decaryi))	(Hydriastele_microspadix	(Oenocarpus_bataua	((((Sclerosperma_profizianum	((Chamaedorea_seifrizii	(Iriartea_deltoidea	Orania_palindan))	Podococcus_barteri))	((Attalea_speciosa	(Bactris_major	(Elaeis_oleifera	Elaeis_guineensis)))	(Reinhardtia_gracilis	((Reinhardtia_paiewonskiana	Reinhardtia_latisecta)	Reinhardtia_simplex))))	((Nypa_fruticans	(Sabal_domingensis	(Serenoa_repens	Phoenix_dactylifera)))	Pseudophoenix_vinifera))	Roystonea_regia))))	((Dictyosperma_album	Kentiopsis_piersoniorum)	((Oenocarpus_minor	Prestoea_acuminata)	Veitchia_spiralis))))	Kingia_australis);
((Heterospathe_cagayanensis	((((Pelagodoxa_henryana	(Geonoma_undata	(Calamus_caryotoides	Leopoldinia_pulchra)))	Oenocarpus_bataua)	(Dypsis_decaryi	((((Nypa_fruticans	(Sabal_domingensis	(Serenoa_repens	Phoenix_dactylifera)))	Pseudophoenix_vinifera)	(((Sclerosperma_profizianum	(Burretiokentia_grandiflora	Chamaedorea_seifrizii))	(Orania_palindan	Podococcus_barteri))	((Roystonea_regia	(Attalea_speciosa	(Bactris_major	(Elaeis_oleifera	Elaeis_guineensis))))	((Reinhardtia_paiewonskiana	Reinhardtia_latisecta)	(Reinhardtia_simplex	Reinhardtia_gracilis)))))	Iriartea_deltoidea)))	((Dictyosperma_album	(Kentiopsis_piersoniorum	(Hydriastele_microspadix	Veitchia_spiralis)))	(Manicaria_saccifera	(Oenocarpus_minor	Prestoea_acuminata)))))	Kingia_australis);
(((Calamus_caryotoides	Leopoldinia_pulchra)	((Hydriastele_microspadix	Dictyosperma_album)	((((Manicaria_saccifera	Dypsis_decaryi)	(Prestoea_acuminata	Veitchia_spiralis))	Heterospathe_cagayanensis)	(Kentiopsis_piersoniorum	(((Oenocarpus_bataua	(Pelagodoxa_henryana	Oenocarpus_minor))	(((((Orania_palindan	((Roystonea_regia	Pseudophoenix_vinifera)	Podococcus_barteri))	(Nypa_fruticans	(Iriartea_deltoidea	(Burretiokentia_grandiflora	Chamaedorea_seifrizii))))	((Sabal_domingensis	Phoenix_dactylifera)	Sclerosperma_profizianum))	((Attalea_speciosa	(Bactris_major	(Elaeis_oleifera	Elaeis_guineensis)))	((Reinhardtia_paiewonskiana	Reinhardtia_latisecta)	(Reinhardtia_simplex	Reinhardtia_gracilis))))	Serenoa_repens))	Geonoma_undata)))))	Kingia_australis);
(((Calamus_caryotoides	Leopoldinia_pulchra)	((Hydriastele_microspadix	Dictyosperma_album)	((Manicaria_saccifera	((Heterospathe_cagayanensis	Dypsis_decaryi)	Veitchia_spiralis))	((Prestoea_acuminata	(Oenocarpus_bataua	Oenocarpus_minor))	(Kentiopsis_piersoniorum	((Pelagodoxa_henryana	Geonoma_undata)	(((Attalea_speciosa	(Bactris_major	(Elaeis_oleifera	Elaeis_guineensis)))	((Reinhardtia_paiewonskiana	Reinhardtia_latisecta)	(Reinhardtia_simplex	Reinhardtia_gracilis)))	((Sclerosperma_profizianum	(Orania_palindan	((Nypa_fruticans	Podococcus_barteri)	(Burretiokentia_grandiflora	Chamaedorea_seifrizii))))	((Roystonea_regia	Pseudophoenix_vinifera)	(Iriartea_deltoidea	(Sabal_domingensis	(Serenoa_repens	Phoenix_dactylifera))))))))))))	Kingia_australis);
((Geonoma_undata	(((Hydriastele_microspadix	Kentiopsis_piersoniorum)	((((Manicaria_saccifera	Burretiokentia_grandiflora)	(Heterospathe_cagayanensis	Dypsis_decaryi))	(Leopoldinia_pulchra	Calamus_caryotoides))	(((Prestoea_acuminata	Oenocarpus_minor)	(Pelagodoxa_henryana	Veitchia_spiralis))	(Oenocarpus_bataua	((Pseudophoenix_vinifera	(Sabal_domingensis	(Phoenix_dactylifera	Serenoa_repens)))	(((Attalea_speciosa	(Bactris_major	(Elaeis_guineensis	Elaeis_oleifera)))	((Reinhardtia_simplex	Reinhardtia_gracilis)	(Reinhardtia_paiewonskiana	Reinhardtia_latisecta)))	((((Nypa_fruticans	Chamaedorea_seifrizii)	Podococcus_barteri)	(Roystonea_regia	(Iriartea_deltoidea	Orania_palindan)))	Sclerosperma_profizianum)))))))	Dictyosperma_album))	Kingia_australis);
((Heterospathe_cagayanensis	(((Dictyosperma_album	Kentiopsis_piersoniorum)	((Prestoea_acuminata	Veitchia_spiralis)	Manicaria_saccifera))	((Pelagodoxa_henryana	Hydriastele_microspadix)	((Oenocarpus_minor	((Leopoldinia_pulchra	Calamus_caryotoides)	Geonoma_undata))	(Oenocarpus_bataua	((Burretiokentia_grandiflora	Dypsis_decaryi)	(((Iriartea_deltoidea	(Roystonea_regia	(Pseudophoenix_vinifera	((Sabal_domingensis	Phoenix_dactylifera)	Serenoa_repens))))	((((Nypa_fruticans	Chamaedorea_seifrizii)	Podococcus_barteri)	Orania_palindan)	Sclerosperma_profizianum))	((Attalea_speciosa	(Bactris_major	(Elaeis_guineensis	Elaeis_oleifera)))	((Reinhardtia_simplex	Reinhardtia_gracilis)	(Reinhardtia_paiewonskiana	Reinhardtia_latisecta))))))))))	Kingia_australis);
(((Leopoldinia_pulchra	Calamus_caryotoides)	(Geonoma_undata	((((Pelagodoxa_henryana	Oenocarpus_minor)	Oenocarpus_bataua)	((((((Roystonea_regia	Iriartea_deltoidea)	Orania_palindan)	((Nypa_fruticans	(Burretiokentia_grandiflora	Chamaedorea_seifrizii))	Podococcus_barteri))	Sclerosperma_profizianum)	(Pseudophoenix_vinifera	(Sabal_domingensis	(Phoenix_dactylifera	Serenoa_repens))))	((Attalea_speciosa	(Bactris_major	(Elaeis_guineensis	Elaeis_oleifera)))	((Reinhardtia_simplex	Reinhardtia_gracilis)	(Reinhardtia_paiewonskiana	Reinhardtia_latisecta)))))	((Hydriastele_microspadix	(Dictyosperma_album	Kentiopsis_piersoniorum))	(((Prestoea_acuminata	Veitchia_spiralis)	Heterospathe_cagayanensis)	(Dypsis_decaryi	Manicaria_saccifera))))))	Kingia_australis);
((Heterospathe_cagayanensis	((((Geonoma_undata	(((((Roystonea_regia	((Pelagodoxa_henryana	Nypa_fruticans)	(Pseudophoenix_vinifera	(Sabal_domingensis	(Phoenix_dactylifera	Serenoa_repens)))))	(Chamaedorea_seifrizii	Iriartea_deltoidea))	(Podococcus_barteri	(Orania_palindan	Sclerosperma_profizianum)))	((Attalea_speciosa	(Bactris_major	(Elaeis_guineensis	Elaeis_oleifera)))	(Reinhardtia_simplex	((Reinhardtia_gracilis	Reinhardtia_paiewonskiana)	Reinhardtia_latisecta))))	((Manicaria_saccifera	Oenocarpus_minor)	Burretiokentia_grandiflora)))	(((Leopoldinia_pulchra	Calamus_caryotoides)	(Oenocarpus_bataua	Hydriastele_microspadix))	(Kentiopsis_piersoniorum	Dictyosperma_album)))	(Prestoea_acuminata	Veitchia_spiralis))	Dypsis_decaryi))	Kingia_australis);
((Heterospathe_cagayanensis	((((((Pelagodoxa_henryana	Leopoldinia_pulchra)	Geonoma_undata)	((Oenocarpus_minor	Prestoea_acuminata)	(Oenocarpus_bataua	(Chamaedorea_seifrizii	((((Nypa_fruticans	(Sabal_domingensis	(Phoenix_dactylifera	Serenoa_repens)))	Pseudophoenix_vinifera)	(((Burretiokentia_grandiflora	Sclerosperma_profizianum)	(Podococcus_barteri	(Iriartea_deltoidea	Orania_palindan)))	(Attalea_speciosa	(Calamus_caryotoides	((Bactris_major	(Elaeis_guineensis	Elaeis_oleifera))	((Reinhardtia_simplex	(Reinhardtia_paiewonskiana	Reinhardtia_latisecta))	Reinhardtia_gracilis))))))	Roystonea_regia)))))	((Hydriastele_microspadix	Kentiopsis_piersoniorum)	Dictyosperma_album))	Veitchia_spiralis)	(Manicaria_saccifera	Dypsis_decaryi)))	Kingia_australis);
((Heterospathe_cagayanensis	(((((Geonoma_undata	(((Pelagodoxa_henryana	Oenocarpus_minor)	Oenocarpus_bataua)	((Chamaedorea_seifrizii	Roystonea_regia)	(((Pseudophoenix_vinifera	(Iriartea_deltoidea	(Sabal_domingensis	(Phoenix_dactylifera	Serenoa_repens))))	(Sclerosperma_profizianum	((Podococcus_barteri	Nypa_fruticans)	(Burretiokentia_grandiflora	Orania_palindan))))	(Attalea_speciosa	((Bactris_major	(Calamus_caryotoides	(Elaeis_guineensis	Elaeis_oleifera)))	((Reinhardtia_simplex	(Reinhardtia_paiewonskiana	Reinhardtia_latisecta))	Reinhardtia_gracilis)))))))	(Hydriastele_microspadix	Leopoldinia_pulchra))	(Kentiopsis_piersoniorum	Dictyosperma_album))	(Prestoea_acuminata	Veitchia_spiralis))	(Manicaria_saccifera	Dypsis_decaryi)))	Kingia_australis);
((Geonoma_undata	((Hydriastele_microspadix	(Calamus_caryotoides	Leopoldinia_pulchra))	((((Veitchia_spiralis	(Dypsis_decaryi	Heterospathe_cagayanensis))	Kentiopsis_piersoniorum)	((Manicaria_saccifera	(Prestoea_acuminata	Oenocarpus_minor))	Dictyosperma_album))	((Pelagodoxa_henryana	Oenocarpus_bataua)	(((Serenoa_repens	(Sabal_domingensis	Phoenix_dactylifera))	(Iriartea_deltoidea	(Pseudophoenix_vinifera	Roystonea_regia)))	((Sclerosperma_profizianum	(Orania_palindan	((Podococcus_barteri	Nypa_fruticans)	(Chamaedorea_seifrizii	Burretiokentia_grandiflora))))	(((Bactris_major	(Elaeis_guineensis	Elaeis_oleifera))	Attalea_speciosa)	((Reinhardtia_simplex	(Reinhardtia_paiewonskiana	Reinhardtia_latisecta))	Reinhardtia_gracilis))))))))	Kingia_australis);
((Heterospathe_cagayanensis	((((Pelagodoxa_henryana	((((Burretiokentia_grandiflora	Manicaria_saccifera)	Oenocarpus_minor)	(Oenocarpus_bataua	(((Serenoa_repens	(Sabal_domingensis	Phoenix_dactylifera))	(Roystonea_regia	(Iriartea_deltoidea	Pseudophoenix_vinifera)))	((Sclerosperma_profizianum	((Orania_palindan	(Nypa_fruticans	Chamaedorea_seifrizii))	Podococcus_barteri))	(((Bactris_major	(Elaeis_guineensis	Elaeis_oleifera))	Attalea_speciosa)	((Reinhardtia_paiewonskiana	Reinhardtia_latisecta)	(Reinhardtia_gracilis	Reinhardtia_simplex)))))))	Geonoma_undata))	(((Hydriastele_microspadix	(Calamus_caryotoides	Leopoldinia_pulchra))	Kentiopsis_piersoniorum)	Dictyosperma_album))	(Prestoea_acuminata	Veitchia_spiralis))	Dypsis_decaryi))	Kingia_australis);
((Heterospathe_cagayanensis	(((Dictyosperma_album	Geonoma_undata)	(((Prestoea_acuminata	(Oenocarpus_minor	Oenocarpus_bataua))	(((Iriartea_deltoidea	(Serenoa_repens	(Sabal_domingensis	Phoenix_dactylifera)))	(Roystonea_regia	Pseudophoenix_vinifera))	((Nypa_fruticans	(Pelagodoxa_henryana	(Orania_palindan	((Sclerosperma_profizianum	Chamaedorea_seifrizii)	Podococcus_barteri))))	(((Bactris_major	(Elaeis_guineensis	Elaeis_oleifera))	Attalea_speciosa)	((Reinhardtia_paiewonskiana	Reinhardtia_latisecta)	(Reinhardtia_gracilis	Reinhardtia_simplex))))))	Manicaria_saccifera))	((Hydriastele_microspadix	(Calamus_caryotoides	Leopoldinia_pulchra))	((Veitchia_spiralis	Kentiopsis_piersoniorum)	(Burretiokentia_grandiflora	Dypsis_decaryi)))))	Kingia_australis);
((((Reinhardtia_paiewonskiana	Reinhardtia_latisecta)	(Reinhardtia_gracilis	Reinhardtia_simplex))	((Bactris_major	(Elaeis_guineensis	Elaeis_oleifera))	(((((((Geonoma_undata	(Calamus_caryotoides	Heterospathe_cagayanensis))	((Hydriastele_microspadix	Leopoldinia_pulchra)	(Dictyosperma_album	(Veitchia_spiralis	Kentiopsis_piersoniorum))))	(Burretiokentia_grandiflora	Manicaria_saccifera))	(Prestoea_acuminata	((Pelagodoxa_henryana	Oenocarpus_minor)	Oenocarpus_bataua)))	Dypsis_decaryi)	(((Chamaedorea_seifrizii	((Roystonea_regia	Pseudophoenix_vinifera)	Iriartea_deltoidea))	(Serenoa_repens	(Sabal_domingensis	Phoenix_dactylifera)))	((Podococcus_barteri	(Orania_palindan	Nypa_fruticans))	Sclerosperma_profizianum)))	Attalea_speciosa)))	Kingia_australis);
((Iriartea_deltoidea	(Dictyosperma_album	((((Geonoma_undata	(((Pseudophoenix_vinifera	((Serenoa_repens	Phoenix_dactylifera)	Sabal_domingensis))	(((((Elaeis_guineensis	Elaeis_oleifera)	Bactris_major)	((Reinhardtia_simplex	(Reinhardtia_paiewonskiana	Reinhardtia_latisecta))	Reinhardtia_gracilis))	Attalea_speciosa)	(Roystonea_regia	(((Orania_palindan	(Podococcus_barteri	Pelagodoxa_henryana))	(Nypa_fruticans	(Burretiokentia_grandiflora	Chamaedorea_seifrizii)))	Sclerosperma_profizianum))))	Oenocarpus_bataua))	((Prestoea_acuminata	Oenocarpus_minor)	Kentiopsis_piersoniorum))	(Hydriastele_microspadix	(Calamus_caryotoides	Leopoldinia_pulchra)))	((Manicaria_saccifera	Dypsis_decaryi)	(Heterospathe_cagayanensis	Veitchia_spiralis)))))	Kingia_australis);
(((Calamus_caryotoides	Leopoldinia_pulchra)	((((((Manicaria_saccifera	(Oenocarpus_minor	Prestoea_acuminata))	(Burretiokentia_grandiflora	Dictyosperma_album))	((Dypsis_decaryi	(Heterospathe_cagayanensis	Veitchia_spiralis))	Kentiopsis_piersoniorum))	(Oenocarpus_bataua	((((Roystonea_regia	(Nypa_fruticans	(((Serenoa_repens	Sabal_domingensis)	Pseudophoenix_vinifera)	Phoenix_dactylifera)))	((Orania_palindan	(Podococcus_barteri	Chamaedorea_seifrizii))	Sclerosperma_profizianum))	(((Reinhardtia_simplex	(Reinhardtia_paiewonskiana	Reinhardtia_latisecta))	Reinhardtia_gracilis)	(Attalea_speciosa	((Elaeis_guineensis	Elaeis_oleifera)	Bactris_major))))	Iriartea_deltoidea)))	(Geonoma_undata	Hydriastele_microspadix))	Pelagodoxa_henryana))	Kingia_australis);
((Heterospathe_cagayanensis	(((((Oenocarpus_bataua	((((((Orania_palindan	(Nypa_fruticans	(Calamus_caryotoides	Podococcus_barteri)))	Sclerosperma_profizianum)	((Pseudophoenix_vinifera	Iriartea_deltoidea)	(Sabal_domingensis	(Phoenix_dactylifera	Serenoa_repens))))	((((Reinhardtia_paiewonskiana	Reinhardtia_latisecta)	(Reinhardtia_gracilis	Reinhardtia_simplex))	(Attalea_speciosa	((Elaeis_guineensis	Elaeis_oleifera)	Bactris_major)))	Pelagodoxa_henryana))	Chamaedorea_seifrizii)	Roystonea_regia))	((Leopoldinia_pulchra	Geonoma_undata)	Hydriastele_microspadix))	((Kentiopsis_piersoniorum	(Burretiokentia_grandiflora	Dictyosperma_album))	(Manicaria_saccifera	(Oenocarpus_minor	Prestoea_acuminata))))	Veitchia_spiralis)	Dypsis_decaryi))	Kingia_australis);
((Heterospathe_cagayanensis	(((((Leopoldinia_pulchra	(Oenocarpus_bataua	Hydriastele_microspadix))	(((Burretiokentia_grandiflora	Dictyosperma_album)	Geonoma_undata)	(((((((Orania_palindan	Sclerosperma_profizianum)	Podococcus_barteri)	(Pelagodoxa_henryana	(Nypa_fruticans	(Pseudophoenix_vinifera	(Sabal_domingensis	(Phoenix_dactylifera	Serenoa_repens))))))	(Iriartea_deltoidea	(((Reinhardtia_paiewonskiana	Reinhardtia_latisecta)	(Reinhardtia_gracilis	Reinhardtia_simplex))	(Attalea_speciosa	((Calamus_caryotoides	(Elaeis_guineensis	Elaeis_oleifera))	Bactris_major)))))	Chamaedorea_seifrizii)	Roystonea_regia)	(Prestoea_acuminata	(Manicaria_saccifera	Oenocarpus_minor)))))	Kentiopsis_piersoniorum)	Veitchia_spiralis)	Dypsis_decaryi))	Kingia_australis);
((Heterospathe_cagayanensis	((((((((Pelagodoxa_henryana	Geonoma_undata)	(((Reinhardtia_gracilis	((Calamus_caryotoides	Reinhardtia_simplex)	(Reinhardtia_paiewonskiana	Reinhardtia_latisecta)))	(Attalea_speciosa	((Elaeis_guineensis	Elaeis_oleifera)	Bactris_major)))	((Sclerosperma_profizianum	(Chamaedorea_seifrizii	(Podococcus_barteri	Orania_palindan)))	(((Roystonea_regia	Pseudophoenix_vinifera)	Iriartea_deltoidea)	(Nypa_fruticans	(Sabal_domingensis	(Phoenix_dactylifera	Serenoa_repens)))))))	(Leopoldinia_pulchra	(Oenocarpus_bataua	Hydriastele_microspadix)))	(Burretiokentia_grandiflora	Manicaria_saccifera))	(Oenocarpus_minor	Prestoea_acuminata))	(Dictyosperma_album	Kentiopsis_piersoniorum))	Veitchia_spiralis)	Dypsis_decaryi))	Kingia_australis);
((Heterospathe_cagayanensis	(((Prestoea_acuminata	Veitchia_spiralis)	((Manicaria_saccifera	((Pelagodoxa_henryana	(Leopoldinia_pulchra	((Oenocarpus_minor	Oenocarpus_bataua)	Hydriastele_microspadix)))	(Geonoma_undata	((((Sabal_domingensis	(Phoenix_dactylifera	Serenoa_repens))	Nypa_fruticans)	Pseudophoenix_vinifera)	((((Roystonea_regia	Orania_palindan)	((Iriartea_deltoidea	(Burretiokentia_grandiflora	Chamaedorea_seifrizii))	Sclerosperma_profizianum))	Podococcus_barteri)	((Reinhardtia_gracilis	((Reinhardtia_paiewonskiana	Reinhardtia_latisecta)	Reinhardtia_simplex))	(Attalea_speciosa	((Calamus_caryotoides	(Elaeis_guineensis	Elaeis_oleifera))	Bactris_major))))))))	(Dictyosperma_album	Kentiopsis_piersoniorum)))	Dypsis_decaryi))	Kingia_australis);
((Phoenix_dactylifera	(((Pseudophoenix_vinifera	(((Sclerosperma_profizianum	(Roystonea_regia	((((Dypsis_decaryi	Podococcus_barteri)	(Burretiokentia_grandiflora	Chamaedorea_seifrizii))	Nypa_fruticans)	(Iriartea_deltoidea	Orania_palindan))))	(((Reinhardtia_paiewonskiana	Reinhardtia_latisecta)	(Reinhardtia_simplex	Reinhardtia_gracilis))	(Attalea_speciosa	((Elaeis_guineensis	Elaeis_oleifera)	Bactris_major))))	(Pelagodoxa_henryana	(Geonoma_undata	(Hydriastele_microspadix	(((Kentiopsis_piersoniorum	((Prestoea_acuminata	Oenocarpus_minor)	Dictyosperma_album))	(Heterospathe_cagayanensis	Veitchia_spiralis))	(Oenocarpus_bataua	((Calamus_caryotoides	Leopoldinia_pulchra)	Manicaria_saccifera))))))))	Serenoa_repens)	Sabal_domingensis))	Kingia_australis);
((Heterospathe_cagayanensis	(((Kentiopsis_piersoniorum	Dictyosperma_album)	Hydriastele_microspadix)	((((Oenocarpus_minor	Prestoea_acuminata)	((((Calamus_caryotoides	Leopoldinia_pulchra)	Manicaria_saccifera)	(Oenocarpus_bataua	((Burretiokentia_grandiflora	Dypsis_decaryi)	(((((Reinhardtia_paiewonskiana	Reinhardtia_latisecta)	(Reinhardtia_simplex	Reinhardtia_gracilis))	(Attalea_speciosa	((Elaeis_guineensis	Elaeis_oleifera)	Bactris_major)))	((Iriartea_deltoidea	(Serenoa_repens	(Sabal_domingensis	Phoenix_dactylifera)))	(Pseudophoenix_vinifera	Roystonea_regia)))	((((Chamaedorea_seifrizii	Nypa_fruticans)	Podococcus_barteri)	Orania_palindan)	Sclerosperma_profizianum)))))	Geonoma_undata))	Pelagodoxa_henryana)	Veitchia_spiralis)))	Kingia_australis);
((Heterospathe_cagayanensis	((((((((((Pelagodoxa_henryana	Iriartea_deltoidea)	(Sabal_domingensis	(Phoenix_dactylifera	Serenoa_repens)))	(((((Chamaedorea_seifrizii	Nypa_fruticans)	Podococcus_barteri)	Orania_palindan)	Sclerosperma_profizianum)	((Pseudophoenix_vinifera	Roystonea_regia)	(((Reinhardtia_paiewonskiana	Reinhardtia_latisecta)	(Reinhardtia_simplex	Reinhardtia_gracilis))	(Attalea_speciosa	((Calamus_caryotoides	(Elaeis_guineensis	Elaeis_oleifera))	Bactris_major))))))	Geonoma_undata)	(Oenocarpus_minor	(Burretiokentia_grandiflora	Manicaria_saccifera)))	(Hydriastele_microspadix	(Oenocarpus_bataua	Leopoldinia_pulchra)))	(Kentiopsis_piersoniorum	Dictyosperma_album))	Prestoea_acuminata)	Veitchia_spiralis)	Dypsis_decaryi))	Kingia_australis);
((Heterospathe_cagayanensis	((((((Hydriastele_microspadix	(Kentiopsis_piersoniorum	Dictyosperma_album))	Leopoldinia_pulchra)	(Geonoma_undata	(((Pseudophoenix_vinifera	(Iriartea_deltoidea	(Sabal_domingensis	(Phoenix_dactylifera	Serenoa_repens))))	(((Roystonea_regia	(Podococcus_barteri	(((Chamaedorea_seifrizii	Burretiokentia_grandiflora)	Sclerosperma_profizianum)	Orania_palindan)))	Nypa_fruticans)	(((Attalea_speciosa	((Elaeis_guineensis	Elaeis_oleifera)	Bactris_major))	((Reinhardtia_paiewonskiana	Reinhardtia_latisecta)	(Calamus_caryotoides	Reinhardtia_simplex)))	(Pelagodoxa_henryana	Reinhardtia_gracilis))))	((Prestoea_acuminata	Oenocarpus_minor)	Manicaria_saccifera))))	Oenocarpus_bataua)	Veitchia_spiralis)	Dypsis_decaryi))	Kingia_australis);
(((Calamus_caryotoides	Leopoldinia_pulchra)	((((Manicaria_saccifera	Hydriastele_microspadix)	(((Veitchia_spiralis	Heterospathe_cagayanensis)	Dypsis_decaryi)	(Dictyosperma_album	Kentiopsis_piersoniorum)))	((Oenocarpus_minor	Prestoea_acuminata)	(Geonoma_undata	(((Nypa_fruticans	(((Iriartea_deltoidea	((Phoenix_dactylifera	Serenoa_repens)	Sabal_domingensis))	Pseudophoenix_vinifera)	(((Podococcus_barteri	Orania_palindan)	Sclerosperma_profizianum)	Burretiokentia_grandiflora)))	((Attalea_speciosa	(Bactris_major	(Elaeis_guineensis	Elaeis_oleifera)))	((Reinhardtia_simplex	Reinhardtia_gracilis)	(Reinhardtia_latisecta	Reinhardtia_paiewonskiana))))	(Roystonea_regia	Chamaedorea_seifrizii)))))	(Pelagodoxa_henryana	Oenocarpus_bataua)))	Kingia_australis);
((Heterospathe_cagayanensis	(((Calamus_caryotoides	Leopoldinia_pulchra)	(Manicaria_saccifera	Dypsis_decaryi))	(((Dictyosperma_album	Kentiopsis_piersoniorum)	(Veitchia_spiralis	Hydriastele_microspadix))	(((Oenocarpus_bataua	((((Phoenix_dactylifera	Serenoa_repens)	Sabal_domingensis)	Pseudophoenix_vinifera)	((((Burretiokentia_grandiflora	(Iriartea_deltoidea	Orania_palindan))	((Chamaedorea_seifrizii	(Pelagodoxa_henryana	Nypa_fruticans))	Podococcus_barteri))	Sclerosperma_profizianum)	((Roystonea_regia	(Attalea_speciosa	(Bactris_major	(Elaeis_guineensis	Elaeis_oleifera))))	(Reinhardtia_gracilis	((Reinhardtia_latisecta	Reinhardtia_paiewonskiana)	Reinhardtia_simplex))))))	Geonoma_undata)	(Oenocarpus_minor	Prestoea_acuminata)))))	Kingia_australis);
((Heterospathe_cagayanensis	((((Burretiokentia_grandiflora	Dictyosperma_album)	(Kentiopsis_piersoniorum	(Veitchia_spiralis	Dypsis_decaryi)))	((Calamus_caryotoides	Leopoldinia_pulchra)	Hydriastele_microspadix))	((((((Orania_palindan	((Sclerosperma_profizianum	Chamaedorea_seifrizii)	Podococcus_barteri))	((Attalea_speciosa	(Bactris_major	(Elaeis_guineensis	Elaeis_oleifera)))	((Reinhardtia_latisecta	Reinhardtia_paiewonskiana)	(Reinhardtia_simplex	Reinhardtia_gracilis))))	(((Iriartea_deltoidea	((Phoenix_dactylifera	Serenoa_repens)	Sabal_domingensis))	(Roystonea_regia	Pseudophoenix_vinifera))	Nypa_fruticans))	(Pelagodoxa_henryana	Oenocarpus_bataua))	(Manicaria_saccifera	(Oenocarpus_minor	Prestoea_acuminata)))	Geonoma_undata)))	Kingia_australis);
(((Heterospathe_cagayanensis	(Dypsis_decaryi	Veitchia_spiralis))	(((Leopoldinia_pulchra	Hydriastele_microspadix)	(Dictyosperma_album	Kentiopsis_piersoniorum))	((((((Attalea_speciosa	((Bactris_major	(Elaeis_guineensis	Elaeis_oleifera))	((Reinhardtia_latisecta	Reinhardtia_paiewonskiana)	((Calamus_caryotoides	Reinhardtia_simplex)	Reinhardtia_gracilis))))	(((Roystonea_regia	Orania_palindan)	Podococcus_barteri)	(Sclerosperma_profizianum	Iriartea_deltoidea)))	((((Phoenix_dactylifera	Serenoa_repens)	Sabal_domingensis)	(Chamaedorea_seifrizii	Nypa_fruticans))	(Pseudophoenix_vinifera	Pelagodoxa_henryana)))	Oenocarpus_bataua)	((Burretiokentia_grandiflora	Manicaria_saccifera)	(Oenocarpus_minor	Prestoea_acuminata)))	Geonoma_undata)))	Kingia_australis);
((Heterospathe_cagayanensis	(((((Veitchia_spiralis	Hydriastele_microspadix)	(Dictyosperma_album	Kentiopsis_piersoniorum))	((Burretiokentia_grandiflora	Manicaria_saccifera)	(((Oenocarpus_bataua	Oenocarpus_minor)	Prestoea_acuminata)	(((((Attalea_speciosa	(Bactris_major	(Elaeis_guineensis	Elaeis_oleifera)))	((Reinhardtia_latisecta	Reinhardtia_paiewonskiana)	((Calamus_caryotoides	Reinhardtia_simplex)	Reinhardtia_gracilis)))	(Sclerosperma_profizianum	(Podococcus_barteri	(Orania_palindan	Iriartea_deltoidea))))	((((Phoenix_dactylifera	Serenoa_repens)	Sabal_domingensis)	Nypa_fruticans)	Pseudophoenix_vinifera))	((Pelagodoxa_henryana	Roystonea_regia)	Chamaedorea_seifrizii)))))	(Leopoldinia_pulchra	Geonoma_undata))	Dypsis_decaryi))	Kingia_australis);
((Heterospathe_cagayanensis	(((((Veitchia_spiralis	Kentiopsis_piersoniorum)	(Dypsis_decaryi	Dictyosperma_album))	Hydriastele_microspadix)	(Geonoma_undata	(((Oenocarpus_bataua	Oenocarpus_minor)	Prestoea_acuminata)	((((((Phoenix_dactylifera	Serenoa_repens)	Sabal_domingensis)	Pseudophoenix_vinifera)	((Attalea_speciosa	(Bactris_major	(Elaeis_guineensis	Elaeis_oleifera)))	((Reinhardtia_latisecta	Reinhardtia_paiewonskiana)	(Reinhardtia_simplex	Reinhardtia_gracilis))))	(Sclerosperma_profizianum	((Chamaedorea_seifrizii	(Pelagodoxa_henryana	Podococcus_barteri))	(Nypa_fruticans	(Orania_palindan	Iriartea_deltoidea)))))	Roystonea_regia))))	((Burretiokentia_grandiflora	Manicaria_saccifera)	(Calamus_caryotoides	Leopoldinia_pulchra))))	Kingia_australis);
((Geonoma_undata	(((((Dypsis_decaryi	Heterospathe_cagayanensis)	((Manicaria_saccifera	Burretiokentia_grandiflora)	Pelagodoxa_henryana))	Leopoldinia_pulchra)	((Oenocarpus_minor	Prestoea_acuminata)	(Oenocarpus_bataua	((((Phoenix_dactylifera	Serenoa_repens)	Sabal_domingensis)	(Roystonea_regia	Pseudophoenix_vinifera))	(((Attalea_speciosa	(Bactris_major	(Elaeis_guineensis	Elaeis_oleifera)))	((Reinhardtia_latisecta	Reinhardtia_paiewonskiana)	((Calamus_caryotoides	Reinhardtia_simplex)	Reinhardtia_gracilis)))	(Sclerosperma_profizianum	(((Chamaedorea_seifrizii	Nypa_fruticans)	Podococcus_barteri)	(Iriartea_deltoidea	Orania_palindan))))))))	((Veitchia_spiralis	(Kentiopsis_piersoniorum	Dictyosperma_album))	Hydriastele_microspadix)))	Kingia_australis);
(((Calamus_caryotoides	Attalea_speciosa)	((((Reinhardtia_latisecta	Reinhardtia_paiewonskiana)	(Reinhardtia_simplex	Reinhardtia_gracilis))	((Roystonea_regia	((Burretiokentia_grandiflora	Sclerosperma_profizianum)	(Orania_palindan	((Chamaedorea_seifrizii	Nypa_fruticans)	Podococcus_barteri))))	((((((Dypsis_decaryi	Heterospathe_cagayanensis)	Leopoldinia_pulchra)	Manicaria_saccifera)	(((Veitchia_spiralis	(Kentiopsis_piersoniorum	((Oenocarpus_minor	Prestoea_acuminata)	Dictyosperma_album)))	Hydriastele_microspadix)	Geonoma_undata))	(Pelagodoxa_henryana	Oenocarpus_bataua))	((Iriartea_deltoidea	((Phoenix_dactylifera	Serenoa_repens)	Sabal_domingensis))	Pseudophoenix_vinifera))))	(Bactris_major	(Elaeis_guineensis	Elaeis_oleifera))))	Kingia_australis);
(((Calamus_caryotoides	(((Reinhardtia_latisecta	Reinhardtia_paiewonskiana)	(Reinhardtia_simplex	Reinhardtia_gracilis))	(((Geonoma_undata	((Prestoea_acuminata	((((Veitchia_spiralis	(Dypsis_decaryi	Dictyosperma_album))	(Leopoldinia_pulchra	Hydriastele_microspadix))	Kentiopsis_piersoniorum)	Heterospathe_cagayanensis))	(Manicaria_saccifera	Oenocarpus_minor)))	(Pelagodoxa_henryana	Oenocarpus_bataua))	(((Nypa_fruticans	((Phoenix_dactylifera	Serenoa_repens)	Sabal_domingensis))	Pseudophoenix_vinifera)	(Sclerosperma_profizianum	(Podococcus_barteri	((Iriartea_deltoidea	(Chamaedorea_seifrizii	Roystonea_regia))	(Burretiokentia_grandiflora	Orania_palindan))))))))	(Attalea_speciosa	(Bactris_major	(Elaeis_guineensis	Elaeis_oleifera))))	Kingia_australis);
((Bactris_major	((Elaeis_guineensis	Elaeis_oleifera)	((((Reinhardtia_latisecta	Reinhardtia_paiewonskiana)	(Reinhardtia_simplex	Reinhardtia_gracilis))	((Sclerosperma_profizianum	((Iriartea_deltoidea	Orania_palindan)	(((Pelagodoxa_henryana	Podococcus_barteri)	Nypa_fruticans)	(Burretiokentia_grandiflora	Chamaedorea_seifrizii))))	(((((Heterospathe_cagayanensis	(Manicaria_saccifera	Dypsis_decaryi))	(Kentiopsis_piersoniorum	Veitchia_spiralis))	((Prestoea_acuminata	Oenocarpus_minor)	Dictyosperma_album))	(Geonoma_undata	((Calamus_caryotoides	Leopoldinia_pulchra)	(Hydriastele_microspadix	Oenocarpus_bataua))))	((Phoenix_dactylifera	Sabal_domingensis)	((Roystonea_regia	Serenoa_repens)	Pseudophoenix_vinifera)))))	Attalea_speciosa)))	Kingia_australis);
((Reinhardtia_gracilis	((((((Roystonea_regia	(Pseudophoenix_vinifera	(((Phoenix_dactylifera	Serenoa_repens)	Sabal_domingensis)	Nypa_fruticans)))	Iriartea_deltoidea)	((Chamaedorea_seifrizii	Sclerosperma_profizianum)	(Podococcus_barteri	Orania_palindan)))	(Oenocarpus_bataua	((Manicaria_saccifera	Oenocarpus_minor)	((((Heterospathe_cagayanensis	Dypsis_decaryi)	(Prestoea_acuminata	Veitchia_spiralis))	(Hydriastele_microspadix	((Burretiokentia_grandiflora	Dictyosperma_album)	Kentiopsis_piersoniorum)))	((Pelagodoxa_henryana	(Calamus_caryotoides	Leopoldinia_pulchra))	Geonoma_undata)))))	(Attalea_speciosa	((Elaeis_oleifera	Elaeis_guineensis)	Bactris_major)))	((Reinhardtia_paiewonskiana	Reinhardtia_latisecta)	Reinhardtia_simplex)))	Kingia_australis);
((Nypa_fruticans	((Chamaedorea_seifrizii	Iriartea_deltoidea)	(Sclerosperma_profizianum	((Pelagodoxa_henryana	Podococcus_barteri)	(Orania_palindan	(Roystonea_regia	(((Attalea_speciosa	(((Elaeis_oleifera	Elaeis_guineensis)	Calamus_caryotoides)	Bactris_major))	((Reinhardtia_paiewonskiana	Reinhardtia_latisecta)	(Reinhardtia_simplex	Reinhardtia_gracilis)))	((Oenocarpus_bataua	((Manicaria_saccifera	(Prestoea_acuminata	Oenocarpus_minor))	((Kentiopsis_piersoniorum	((Heterospathe_cagayanensis	Dypsis_decaryi)	Veitchia_spiralis))	((Hydriastele_microspadix	Leopoldinia_pulchra)	((Burretiokentia_grandiflora	Dictyosperma_album)	Geonoma_undata)))))	(Pseudophoenix_vinifera	((Phoenix_dactylifera	Serenoa_repens)	Sabal_domingensis))))))))))	Kingia_australis);
(((((Burretiokentia_grandiflora	Manicaria_saccifera)	Leopoldinia_pulchra)	((Hydriastele_microspadix	Dictyosperma_album)	Geonoma_undata))	(((Prestoea_acuminata	Oenocarpus_minor)	(Oenocarpus_bataua	((Pseudophoenix_vinifera	((Phoenix_dactylifera	Serenoa_repens)	Sabal_domingensis))	((((((Iriartea_deltoidea	Pelagodoxa_henryana)	Orania_palindan)	((Roystonea_regia	Chamaedorea_seifrizii)	(Podococcus_barteri	Nypa_fruticans)))	Sclerosperma_profizianum)	((Attalea_speciosa	((Elaeis_oleifera	Elaeis_guineensis)	Bactris_major))	(Reinhardtia_gracilis	((Reinhardtia_paiewonskiana	Reinhardtia_latisecta)	Reinhardtia_simplex))))	Calamus_caryotoides))))	(Kentiopsis_piersoniorum	((Heterospathe_cagayanensis	Dypsis_decaryi)	Veitchia_spiralis))))	Kingia_australis);
((Heterospathe_cagayanensis	(Leopoldinia_pulchra	((Manicaria_saccifera	((((Pelagodoxa_henryana	Oenocarpus_bataua)	Oenocarpus_minor)	Prestoea_acuminata)	(((Burretiokentia_grandiflora	Dypsis_decaryi)	((Pseudophoenix_vinifera	((Phoenix_dactylifera	Serenoa_repens)	Sabal_domingensis))	(((Podococcus_barteri	(Roystonea_regia	Orania_palindan))	(Chamaedorea_seifrizii	(Iriartea_deltoidea	Sclerosperma_profizianum)))	(Nypa_fruticans	((Attalea_speciosa	((Elaeis_oleifera	(Calamus_caryotoides	Elaeis_guineensis))	Bactris_major))	(Reinhardtia_gracilis	((Reinhardtia_paiewonskiana	Reinhardtia_latisecta)	Reinhardtia_simplex)))))))	(Veitchia_spiralis	(Hydriastele_microspadix	Kentiopsis_piersoniorum)))))	(Dictyosperma_album	Geonoma_undata))))	Kingia_australis);
((Dypsis_decaryi	(Heterospathe_cagayanensis	((Leopoldinia_pulchra	((Oenocarpus_bataua	((Pseudophoenix_vinifera	((Phoenix_dactylifera	Serenoa_repens)	Sabal_domingensis))	((Nypa_fruticans	(Pelagodoxa_henryana	((Chamaedorea_seifrizii	(Roystonea_regia	Iriartea_deltoidea))	(Sclerosperma_profizianum	(Orania_palindan	Podococcus_barteri)))))	(Attalea_speciosa	((((Elaeis_oleifera	Elaeis_guineensis)	Bactris_major)	Calamus_caryotoides)	((Reinhardtia_paiewonskiana	Reinhardtia_latisecta)	(Reinhardtia_simplex	Reinhardtia_gracilis)))))))	((Oenocarpus_minor	Manicaria_saccifera)	Geonoma_undata)))	((Prestoea_acuminata	Veitchia_spiralis)	((Hydriastele_microspadix	(Burretiokentia_grandiflora	Dictyosperma_album))	Kentiopsis_piersoniorum)))))	Kingia_australis);
((Heterospathe_cagayanensis	(((Hydriastele_microspadix	Dictyosperma_album)	Kentiopsis_piersoniorum)	(((((Calamus_caryotoides	Leopoldinia_pulchra)	Geonoma_undata)	(Oenocarpus_bataua	((((Pelagodoxa_henryana	(Pseudophoenix_vinifera	((Phoenix_dactylifera	Serenoa_repens)	Sabal_domingensis)))	(Sclerosperma_profizianum	((Iriartea_deltoidea	Orania_palindan)	(Podococcus_barteri	(Chamaedorea_seifrizii	Nypa_fruticans)))))	((((Elaeis_oleifera	Elaeis_guineensis)	Bactris_major)	Attalea_speciosa)	((Reinhardtia_paiewonskiana	Reinhardtia_latisecta)	(Reinhardtia_simplex	Reinhardtia_gracilis))))	Roystonea_regia)))	(Manicaria_saccifera	(Burretiokentia_grandiflora	Dypsis_decaryi)))	((Oenocarpus_minor	Prestoea_acuminata)	Veitchia_spiralis))))	Kingia_australis);
(((Calamus_caryotoides	Leopoldinia_pulchra)	(Hydriastele_microspadix	(((((Prestoea_acuminata	Veitchia_spiralis)	((Burretiokentia_grandiflora	Dictyosperma_album)	Kentiopsis_piersoniorum))	(Dypsis_decaryi	Heterospathe_cagayanensis))	Manicaria_saccifera)	((Oenocarpus_minor	Oenocarpus_bataua)	(((Pseudophoenix_vinifera	((Phoenix_dactylifera	Serenoa_repens)	Sabal_domingensis))	((((Chamaedorea_seifrizii	Sclerosperma_profizianum)	((Iriartea_deltoidea	Orania_palindan)	Podococcus_barteri))	((((Roystonea_regia	(Elaeis_oleifera	Elaeis_guineensis))	Bactris_major)	Attalea_speciosa)	((Reinhardtia_paiewonskiana	Reinhardtia_latisecta)	(Reinhardtia_simplex	Reinhardtia_gracilis))))	Nypa_fruticans))	(Pelagodoxa_henryana	Geonoma_undata))))))	Kingia_australis);
(((Calamus_caryotoides	Leopoldinia_pulchra)	((Dictyosperma_album	Geonoma_undata)	(((Burretiokentia_grandiflora	Manicaria_saccifera)	Hydriastele_microspadix)	((Veitchia_spiralis	(Kentiopsis_piersoniorum	Heterospathe_cagayanensis))	(((Oenocarpus_bataua	Oenocarpus_minor)	Prestoea_acuminata)	(Dypsis_decaryi	(((((((Elaeis_oleifera	Elaeis_guineensis)	Bactris_major)	Attalea_speciosa)	(((Reinhardtia_gracilis	Reinhardtia_paiewonskiana)	Reinhardtia_latisecta)	Reinhardtia_simplex))	(Sclerosperma_profizianum	(((Pelagodoxa_henryana	Podococcus_barteri)	Nypa_fruticans)	(Orania_palindan	Chamaedorea_seifrizii))))	((Pseudophoenix_vinifera	(Serenoa_repens	(Sabal_domingensis	Phoenix_dactylifera)))	Roystonea_regia))	Iriartea_deltoidea)))))))	Kingia_australis);
((Heterospathe_cagayanensis	((Veitchia_spiralis	((((Hydriastele_microspadix	(Calamus_caryotoides	Leopoldinia_pulchra))	(Dictyosperma_album	Geonoma_undata))	Pelagodoxa_henryana)	(Kentiopsis_piersoniorum	(((Burretiokentia_grandiflora	Manicaria_saccifera)	((((((Elaeis_oleifera	Elaeis_guineensis)	Bactris_major)	Attalea_speciosa)	((Reinhardtia_paiewonskiana	Reinhardtia_latisecta)	(Reinhardtia_gracilis	Reinhardtia_simplex)))	((Podococcus_barteri	(Nypa_fruticans	((Iriartea_deltoidea	Roystonea_regia)	Orania_palindan)))	(Sclerosperma_profizianum	Chamaedorea_seifrizii)))	(Pseudophoenix_vinifera	(Sabal_domingensis	(Phoenix_dactylifera	Serenoa_repens)))))	((Oenocarpus_bataua	Oenocarpus_minor)	Prestoea_acuminata)))))	Dypsis_decaryi))	Kingia_australis);
((Heterospathe_cagayanensis	(((Hydriastele_microspadix	Veitchia_spiralis)	(Kentiopsis_piersoniorum	(((Oenocarpus_bataua	(Pelagodoxa_henryana	(Calamus_caryotoides	Leopoldinia_pulchra)))	(Dictyosperma_album	Geonoma_undata))	((((((((Elaeis_oleifera	Elaeis_guineensis)	Bactris_major)	Attalea_speciosa)	((Reinhardtia_paiewonskiana	Reinhardtia_latisecta)	(Reinhardtia_gracilis	Reinhardtia_simplex)))	(((Podococcus_barteri	Orania_palindan)	(Sclerosperma_profizianum	Chamaedorea_seifrizii))	Roystonea_regia))	(Pseudophoenix_vinifera	(Nypa_fruticans	(Sabal_domingensis	(Phoenix_dactylifera	Serenoa_repens)))))	Iriartea_deltoidea)	((Oenocarpus_minor	Prestoea_acuminata)	(Burretiokentia_grandiflora	Manicaria_saccifera))))))	Dypsis_decaryi))	Kingia_australis);
((Heterospathe_cagayanensis	(Dypsis_decaryi	((((Oenocarpus_minor	Prestoea_acuminata)	Veitchia_spiralis)	(Kentiopsis_piersoniorum	Dictyosperma_album))	((Geonoma_undata	(((Attalea_speciosa	(Bactris_major	(Elaeis_oleifera	Elaeis_guineensis)))	((Reinhardtia_latisecta	Reinhardtia_paiewonskiana)	(Reinhardtia_gracilis	Reinhardtia_simplex)))	((((Chamaedorea_seifrizii	Iriartea_deltoidea)	Sclerosperma_profizianum)	(Orania_palindan	Podococcus_barteri))	((((Sabal_domingensis	Phoenix_dactylifera)	(Serenoa_repens	Pseudophoenix_vinifera))	Nypa_fruticans)	Roystonea_regia))))	((Oenocarpus_bataua	Hydriastele_microspadix)	(((Calamus_caryotoides	Leopoldinia_pulchra)	(Manicaria_saccifera	Burretiokentia_grandiflora))	Pelagodoxa_henryana))))))	Kingia_australis);
((Geonoma_undata	(Leopoldinia_pulchra	((Hydriastele_microspadix	(Manicaria_saccifera	Burretiokentia_grandiflora))	(((((((Chamaedorea_seifrizii	Nypa_fruticans)	(Podococcus_barteri	(Orania_palindan	Iriartea_deltoidea)))	Sclerosperma_profizianum)	(Roystonea_regia	((Attalea_speciosa	(Bactris_major	(Elaeis_oleifera	Elaeis_guineensis)))	((Reinhardtia_latisecta	Reinhardtia_paiewonskiana)	(Reinhardtia_gracilis	(Calamus_caryotoides	Reinhardtia_simplex))))))	((Sabal_domingensis	(Serenoa_repens	Phoenix_dactylifera))	Pseudophoenix_vinifera))	(Oenocarpus_bataua	Pelagodoxa_henryana))	((Kentiopsis_piersoniorum	(Veitchia_spiralis	(Heterospathe_cagayanensis	Dypsis_decaryi)))	((Oenocarpus_minor	Prestoea_acuminata)	Dictyosperma_album))))))	Kingia_australis);
((Heterospathe_cagayanensis	((Burretiokentia_grandiflora	Dypsis_decaryi)	(((Hydriastele_microspadix	Kentiopsis_piersoniorum)	(Prestoea_acuminata	Veitchia_spiralis))	(((Dictyosperma_album	Geonoma_undata)	(Calamus_caryotoides	Leopoldinia_pulchra))	(((((((Attalea_speciosa	(Bactris_major	(Elaeis_oleifera	Elaeis_guineensis)))	((Reinhardtia_latisecta	Reinhardtia_paiewonskiana)	(Reinhardtia_gracilis	Reinhardtia_simplex)))	(Roystonea_regia	((Orania_palindan	Sclerosperma_profizianum)	((Chamaedorea_seifrizii	Nypa_fruticans)	Podococcus_barteri))))	((Sabal_domingensis	(Serenoa_repens	Phoenix_dactylifera))	Pseudophoenix_vinifera))	Iriartea_deltoidea)	(Oenocarpus_minor	Manicaria_saccifera))	(Pelagodoxa_henryana	Oenocarpus_bataua))))))	Kingia_australis);
((Geonoma_undata	(((Burretiokentia_grandiflora	Manicaria_saccifera)	(Calamus_caryotoides	Leopoldinia_pulchra))	(((Oenocarpus_minor	Prestoea_acuminata)	((Veitchia_spiralis	(Heterospathe_cagayanensis	Dypsis_decaryi))	(Hydriastele_microspadix	(Dictyosperma_album	Kentiopsis_piersoniorum))))	((((Attalea_speciosa	((Bactris_major	(Elaeis_oleifera	Elaeis_guineensis))	((Reinhardtia_gracilis	Reinhardtia_simplex)	(Reinhardtia_latisecta	Reinhardtia_paiewonskiana))))	(Sclerosperma_profizianum	(Orania_palindan	((Chamaedorea_seifrizii	Podococcus_barteri)	(Pelagodoxa_henryana	Nypa_fruticans)))))	(((Pseudophoenix_vinifera	Iriartea_deltoidea)	Roystonea_regia)	(Sabal_domingensis	(Serenoa_repens	Phoenix_dactylifera))))	Oenocarpus_bataua))))	Kingia_australis);
((Heterospathe_cagayanensis	((Calamus_caryotoides	Leopoldinia_pulchra)	((Geonoma_undata	Dictyosperma_album)	((((Oenocarpus_minor	Prestoea_acuminata)	(Burretiokentia_grandiflora	Manicaria_saccifera))	((Hydriastele_microspadix	Veitchia_spiralis)	(Kentiopsis_piersoniorum	Dypsis_decaryi)))	(((((Reinhardtia_gracilis	(Reinhardtia_simplex	(Reinhardtia_latisecta	Reinhardtia_paiewonskiana)))	(Attalea_speciosa	(Bactris_major	(Elaeis_oleifera	Elaeis_guineensis))))	(Sclerosperma_profizianum	((Iriartea_deltoidea	Orania_palindan)	((Podococcus_barteri	Pelagodoxa_henryana)	(Nypa_fruticans	Chamaedorea_seifrizii)))))	((Pseudophoenix_vinifera	Roystonea_regia)	(Sabal_domingensis	(Serenoa_repens	Phoenix_dactylifera))))	Oenocarpus_bataua)))))	Kingia_australis);
(((Oenocarpus_bataua	(((Burretiokentia_grandiflora	Dictyosperma_album)	(Hydriastele_microspadix	Kentiopsis_piersoniorum))	((((((Sabal_domingensis	Phoenix_dactylifera)	(((Iriartea_deltoidea	Pseudophoenix_vinifera)	Roystonea_regia)	((Attalea_speciosa	((Bactris_major	(Elaeis_oleifera	Elaeis_guineensis))	((Reinhardtia_latisecta	Reinhardtia_paiewonskiana)	(Reinhardtia_gracilis	Reinhardtia_simplex))))	(Sclerosperma_profizianum	(Orania_palindan	((Pelagodoxa_henryana	Podococcus_barteri)	(Nypa_fruticans	Chamaedorea_seifrizii)))))))	Serenoa_repens)	Leopoldinia_pulchra)	((Veitchia_spiralis	Dypsis_decaryi)	(Calamus_caryotoides	Heterospathe_cagayanensis)))	((Oenocarpus_minor	Prestoea_acuminata)	Manicaria_saccifera))))	Geonoma_undata)	Kingia_australis);
((((Reinhardtia_latisecta	(Reinhardtia_gracilis	Reinhardtia_paiewonskiana))	Reinhardtia_simplex)	((Calamus_caryotoides	((Sclerosperma_profizianum	(Orania_palindan	(Podococcus_barteri	(Nypa_fruticans	(Burretiokentia_grandiflora	Chamaedorea_seifrizii)))))	((((Kentiopsis_piersoniorum	(Veitchia_spiralis	(Heterospathe_cagayanensis	Dypsis_decaryi)))	((((Manicaria_saccifera	Hydriastele_microspadix)	((Oenocarpus_bataua	Oenocarpus_minor)	Prestoea_acuminata))	((Dictyosperma_album	Geonoma_undata)	Pelagodoxa_henryana))	Leopoldinia_pulchra))	(Iriartea_deltoidea	(Pseudophoenix_vinifera	(Sabal_domingensis	(Serenoa_repens	Phoenix_dactylifera)))))	Roystonea_regia)))	(Attalea_speciosa	(Bactris_major	(Elaeis_oleifera	Elaeis_guineensis)))))	Kingia_australis);
((((Reinhardtia_latisecta	Reinhardtia_paiewonskiana)	(Reinhardtia_gracilis	Reinhardtia_simplex))	((((((Oenocarpus_minor	Prestoea_acuminata)	Geonoma_undata)	(((((Iriartea_deltoidea	Dictyosperma_album)	Kentiopsis_piersoniorum)	(Veitchia_spiralis	(Heterospathe_cagayanensis	Dypsis_decaryi)))	(Calamus_caryotoides	Leopoldinia_pulchra))	((Manicaria_saccifera	Hydriastele_microspadix)	(Pelagodoxa_henryana	Oenocarpus_bataua))))	(Pseudophoenix_vinifera	(((Serenoa_repens	Phoenix_dactylifera)	Sabal_domingensis)	Nypa_fruticans)))	(Roystonea_regia	(((Burretiokentia_grandiflora	Chamaedorea_seifrizii)	Sclerosperma_profizianum)	(Orania_palindan	Podococcus_barteri))))	(Attalea_speciosa	(Bactris_major	(Elaeis_oleifera	Elaeis_guineensis)))))	Kingia_australis);
((Bactris_major	((Calamus_caryotoides	(Elaeis_oleifera	Elaeis_guineensis))	((((Reinhardtia_latisecta	Reinhardtia_paiewonskiana)	(Reinhardtia_gracilis	Reinhardtia_simplex))	(((Podococcus_barteri	(Pelagodoxa_henryana	((Burretiokentia_grandiflora	Sclerosperma_profizianum)	Orania_palindan)))	((Iriartea_deltoidea	((((((Manicaria_saccifera	(Oenocarpus_minor	Prestoea_acuminata))	Dictyosperma_album)	Kentiopsis_piersoniorum)	(Veitchia_spiralis	(Heterospathe_cagayanensis	Dypsis_decaryi)))	(Geonoma_undata	(Leopoldinia_pulchra	Hydriastele_microspadix)))	Oenocarpus_bataua))	((Phoenix_dactylifera	Sabal_domingensis)	(Serenoa_repens	Pseudophoenix_vinifera))))	(Roystonea_regia	(Chamaedorea_seifrizii	Nypa_fruticans))))	Attalea_speciosa)))	Kingia_australis);
((Heterospathe_cagayanensis	(Dypsis_decaryi	(((Hydriastele_microspadix	Kentiopsis_piersoniorum)	((Pelagodoxa_henryana	(Calamus_caryotoides	Leopoldinia_pulchra))	(((Prestoea_acuminata	(Manicaria_saccifera	Oenocarpus_minor))	(Oenocarpus_bataua	(((Iriartea_deltoidea	((Serenoa_repens	Phoenix_dactylifera)	Sabal_domingensis))	Pseudophoenix_vinifera)	(((Nypa_fruticans	((Podococcus_barteri	Orania_palindan)	(Chamaedorea_seifrizii	Sclerosperma_profizianum)))	Roystonea_regia)	((Attalea_speciosa	(Bactris_major	(Elaeis_oleifera	Elaeis_guineensis)))	((Reinhardtia_simplex	(Reinhardtia_latisecta	Reinhardtia_paiewonskiana))	Reinhardtia_gracilis))))))	((Burretiokentia_grandiflora	Dictyosperma_album)	Geonoma_undata))))	Veitchia_spiralis)))	Kingia_australis);
((Heterospathe_cagayanensis	(((((Manicaria_saccifera	(Oenocarpus_minor	Prestoea_acuminata))	(Oenocarpus_bataua	(((((Reinhardtia_paiewonskiana	Reinhardtia_latisecta)	(Reinhardtia_gracilis	Reinhardtia_simplex))	(Attalea_speciosa	(Bactris_major	(Elaeis_guineensis	Elaeis_oleifera))))	((Nypa_fruticans	Chamaedorea_seifrizii)	((((Serenoa_repens	Sabal_domingensis)	Phoenix_dactylifera)	(Pseudophoenix_vinifera	Roystonea_regia))	(((Burretiokentia_grandiflora	Sclerosperma_profizianum)	Orania_palindan)	Podococcus_barteri))))	Iriartea_deltoidea)))	(Geonoma_undata	(Calamus_caryotoides	Leopoldinia_pulchra)))	Pelagodoxa_henryana)	(((Veitchia_spiralis	Hydriastele_microspadix)	(Dictyosperma_album	Kentiopsis_piersoniorum))	Dypsis_decaryi)))	Kingia_australis);
((Nypa_fruticans	((Chamaedorea_seifrizii	Iriartea_deltoidea)	(((Sclerosperma_profizianum	Orania_palindan)	Podococcus_barteri)	((Roystonea_regia	(((Reinhardtia_paiewonskiana	Reinhardtia_latisecta)	(Reinhardtia_gracilis	Reinhardtia_simplex))	(Attalea_speciosa	(Bactris_major	(Elaeis_guineensis	Elaeis_oleifera)))))	((((Calamus_caryotoides	Leopoldinia_pulchra)	(((Pelagodoxa_henryana	Geonoma_undata)	((Burretiokentia_grandiflora	Manicaria_saccifera)	Dictyosperma_album))	(((Hydriastele_microspadix	Kentiopsis_piersoniorum)	(Heterospathe_cagayanensis	(Veitchia_spiralis	Dypsis_decaryi)))	(Oenocarpus_minor	Prestoea_acuminata))))	Oenocarpus_bataua)	(((Serenoa_repens	Sabal_domingensis)	Phoenix_dactylifera)	Pseudophoenix_vinifera))))))	Kingia_australis);
((Heterospathe_cagayanensis	((((((Geonoma_undata	((Pelagodoxa_henryana	(Oenocarpus_minor	Oenocarpus_bataua))	(((Sclerosperma_profizianum	(((Nypa_fruticans	Chamaedorea_seifrizii)	(Orania_palindan	(Roystonea_regia	Iriartea_deltoidea)))	Podococcus_barteri))	(((Reinhardtia_paiewonskiana	Reinhardtia_latisecta)	(Reinhardtia_gracilis	Reinhardtia_simplex))	(Attalea_speciosa	(Bactris_major	(Elaeis_guineensis	Elaeis_oleifera)))))	((Sabal_domingensis	(Phoenix_dactylifera	Serenoa_repens))	Pseudophoenix_vinifera))))	(Hydriastele_microspadix	(Calamus_caryotoides	Leopoldinia_pulchra)))	((Burretiokentia_grandiflora	Manicaria_saccifera)	Dictyosperma_album))	Kentiopsis_piersoniorum)	(Prestoea_acuminata	Veitchia_spiralis))	Dypsis_decaryi))	Kingia_australis);
((((Oenocarpus_bataua	(Hydriastele_microspadix	(Calamus_caryotoides	Leopoldinia_pulchra)))	(Veitchia_spiralis	Heterospathe_cagayanensis))	(((Dypsis_decaryi	(Burretiokentia_grandiflora	Dictyosperma_album))	Manicaria_saccifera)	((Kentiopsis_piersoniorum	((((((Orania_palindan	(Roystonea_regia	Iriartea_deltoidea))	Nypa_fruticans)	(Chamaedorea_seifrizii	(Pelagodoxa_henryana	Podococcus_barteri)))	((((Reinhardtia_paiewonskiana	Reinhardtia_latisecta)	(Reinhardtia_gracilis	Reinhardtia_simplex))	(Attalea_speciosa	(Bactris_major	(Elaeis_guineensis	Elaeis_oleifera))))	Sclerosperma_profizianum))	((Sabal_domingensis	(Phoenix_dactylifera	Serenoa_repens))	Pseudophoenix_vinifera))	Geonoma_undata))	(Oenocarpus_minor	Prestoea_acuminata))))	Kingia_australis);
((((((Hydriastele_microspadix	(Pelagodoxa_henryana	Leopoldinia_pulchra))	(Geonoma_undata	(Oenocarpus_bataua	(Chamaedorea_seifrizii	(Roystonea_regia	(((((Reinhardtia_paiewonskiana	Reinhardtia_latisecta)	(Reinhardtia_gracilis	(Calamus_caryotoides	Reinhardtia_simplex)))	(Attalea_speciosa	(Bactris_major	(Elaeis_guineensis	Elaeis_oleifera))))	(((Sclerosperma_profizianum	(Orania_palindan	Podococcus_barteri))	(Iriartea_deltoidea	(Sabal_domingensis	(Phoenix_dactylifera	Serenoa_repens))))	Pseudophoenix_vinifera))	Nypa_fruticans))))))	((Dypsis_decaryi	(Burretiokentia_grandiflora	Dictyosperma_album))	(Oenocarpus_minor	Manicaria_saccifera)))	((Prestoea_acuminata	Veitchia_spiralis)	Kentiopsis_piersoniorum))	Heterospathe_cagayanensis)	Kingia_australis);
(((Dypsis_decaryi	(Veitchia_spiralis	((((Prestoea_acuminata	Oenocarpus_minor)	Manicaria_saccifera)	((Kentiopsis_piersoniorum	Geonoma_undata)	(Oenocarpus_bataua	((Pseudophoenix_vinifera	(Iriartea_deltoidea	((Nypa_fruticans	(Sabal_domingensis	(Phoenix_dactylifera	Serenoa_repens)))	((Podococcus_barteri	(Sclerosperma_profizianum	Orania_palindan))	(((Reinhardtia_paiewonskiana	Reinhardtia_latisecta)	(Reinhardtia_gracilis	Reinhardtia_simplex))	(Attalea_speciosa	(Bactris_major	(Elaeis_guineensis	Elaeis_oleifera))))))))	(Roystonea_regia	Chamaedorea_seifrizii)))))	(Pelagodoxa_henryana	((Calamus_caryotoides	Leopoldinia_pulchra)	(Hydriastele_microspadix	(Burretiokentia_grandiflora	Dictyosperma_album)))))))	Heterospathe_cagayanensis)	Kingia_australis);
(((Dypsis_decaryi	(Veitchia_spiralis	((Kentiopsis_piersoniorum	((Burretiokentia_grandiflora	Dictyosperma_album)	((Prestoea_acuminata	Oenocarpus_minor)	Manicaria_saccifera)))	(((((Pseudophoenix_vinifera	(Sabal_domingensis	(Phoenix_dactylifera	Serenoa_repens)))	(Roystonea_regia	((Chamaedorea_seifrizii	Nypa_fruticans)	((Attalea_speciosa	((Bactris_major	(Elaeis_guineensis	Elaeis_oleifera))	((Reinhardtia_paiewonskiana	Reinhardtia_latisecta)	(Reinhardtia_gracilis	Reinhardtia_simplex))))	(Sclerosperma_profizianum	(Orania_palindan	Podococcus_barteri))))))	Iriartea_deltoidea)	(Pelagodoxa_henryana	Oenocarpus_bataua))	(Geonoma_undata	((Calamus_caryotoides	Leopoldinia_pulchra)	Hydriastele_microspadix))))))	Heterospathe_cagayanensis)	Kingia_australis);
(((Dypsis_decaryi	(Veitchia_spiralis	((((Prestoea_acuminata	Oenocarpus_minor)	(Burretiokentia_grandiflora	Manicaria_saccifera))	(Kentiopsis_piersoniorum	Dictyosperma_album))	((((Pseudophoenix_vinifera	(Sabal_domingensis	(Phoenix_dactylifera	Serenoa_repens)))	((Attalea_speciosa	((Bactris_major	(Calamus_caryotoides	(Elaeis_guineensis	Elaeis_oleifera)))	((Reinhardtia_paiewonskiana	Reinhardtia_latisecta)	(Reinhardtia_gracilis	Reinhardtia_simplex))))	(((((Iriartea_deltoidea	Chamaedorea_seifrizii)	Sclerosperma_profizianum)	(Roystonea_regia	Orania_palindan))	Podococcus_barteri)	(Nypa_fruticans	Pelagodoxa_henryana))))	Geonoma_undata)	(Oenocarpus_bataua	(Leopoldinia_pulchra	Hydriastele_microspadix))))))	Heterospathe_cagayanensis)	Kingia_australis);
(((((((((Reinhardtia_paiewonskiana	Reinhardtia_latisecta)	(Reinhardtia_gracilis	(Calamus_caryotoides	Reinhardtia_simplex)))	((Bactris_major	(Elaeis_guineensis	Elaeis_oleifera))	Attalea_speciosa))	(((Roystonea_regia	Pseudophoenix_vinifera)	(Iriartea_deltoidea	(Sabal_domingensis	(Phoenix_dactylifera	Serenoa_repens))))	(((Orania_palindan	((Chamaedorea_seifrizii	Nypa_fruticans)	Podococcus_barteri))	(Burretiokentia_grandiflora	Sclerosperma_profizianum))	Pelagodoxa_henryana)))	Geonoma_undata)	((Prestoea_acuminata	Oenocarpus_minor)	Manicaria_saccifera))	((Kentiopsis_piersoniorum	Dictyosperma_album)	(Oenocarpus_bataua	(Leopoldinia_pulchra	Hydriastele_microspadix))))	((Heterospathe_cagayanensis	Dypsis_decaryi)	Veitchia_spiralis))	Kingia_australis);
((((((Manicaria_saccifera	(Prestoea_acuminata	Oenocarpus_minor))	(Dypsis_decaryi	((((Iriartea_deltoidea	Roystonea_regia)	Pseudophoenix_vinifera)	(Sabal_domingensis	(Phoenix_dactylifera	Serenoa_repens)))	((Orania_palindan	(Podococcus_barteri	(Chamaedorea_seifrizii	(Burretiokentia_grandiflora	Sclerosperma_profizianum))))	(((((Reinhardtia_paiewonskiana	Reinhardtia_latisecta)	Reinhardtia_gracilis)	(Calamus_caryotoides	Reinhardtia_simplex))	((Bactris_major	(Elaeis_guineensis	Elaeis_oleifera))	Attalea_speciosa))	Nypa_fruticans)))))	((Kentiopsis_piersoniorum	Veitchia_spiralis)	(Oenocarpus_bataua	Hydriastele_microspadix)))	((Pelagodoxa_henryana	Leopoldinia_pulchra)	(Dictyosperma_album	Geonoma_undata)))	Heterospathe_cagayanensis)	Kingia_australis);
((Heterospathe_cagayanensis	(Veitchia_spiralis	(((Kentiopsis_piersoniorum	(Geonoma_undata	(Manicaria_saccifera	((Prestoea_acuminata	((Pelagodoxa_henryana	Oenocarpus_bataua)	Oenocarpus_minor))	(((Roystonea_regia	(Nypa_fruticans	((Orania_palindan	(Chamaedorea_seifrizii	Sclerosperma_profizianum))	Podococcus_barteri)))	((Reinhardtia_gracilis	((Reinhardtia_paiewonskiana	Reinhardtia_latisecta)	Reinhardtia_simplex))	(Attalea_speciosa	(Bactris_major	(Elaeis_guineensis	Elaeis_oleifera)))))	(Pseudophoenix_vinifera	((Phoenix_dactylifera	(Sabal_domingensis	Serenoa_repens))	Iriartea_deltoidea)))))))	((Calamus_caryotoides	Leopoldinia_pulchra)	(Hydriastele_microspadix	(Burretiokentia_grandiflora	Dictyosperma_album))))	Dypsis_decaryi)))	Kingia_australis);
((Attalea_speciosa	((Bactris_major	(Elaeis_guineensis	Elaeis_oleifera))	((((((Oenocarpus_bataua	((Calamus_caryotoides	Leopoldinia_pulchra)	Hydriastele_microspadix))	((Kentiopsis_piersoniorum	Dictyosperma_album)	(Dypsis_decaryi	(Heterospathe_cagayanensis	(Prestoea_acuminata	Veitchia_spiralis)))))	((Geonoma_undata	Pelagodoxa_henryana)	(Oenocarpus_minor	(Burretiokentia_grandiflora	Manicaria_saccifera))))	(Pseudophoenix_vinifera	(Sabal_domingensis	(Serenoa_repens	Phoenix_dactylifera))))	((Chamaedorea_seifrizii	Sclerosperma_profizianum)	(Podococcus_barteri	(Nypa_fruticans	(Orania_palindan	(Iriartea_deltoidea	Roystonea_regia))))))	(Reinhardtia_gracilis	((Reinhardtia_paiewonskiana	Reinhardtia_latisecta)	Reinhardtia_simplex)))))	Kingia_australis);
((Nypa_fruticans	((Sabal_domingensis	(Serenoa_repens	Phoenix_dactylifera))	(((((Chamaedorea_seifrizii	(Burretiokentia_grandiflora	Sclerosperma_profizianum))	(Orania_palindan	(Roystonea_regia	Podococcus_barteri)))	(((Reinhardtia_paiewonskiana	Reinhardtia_latisecta)	(Reinhardtia_gracilis	Reinhardtia_simplex))	(Attalea_speciosa	(Bactris_major	(Elaeis_guineensis	Elaeis_oleifera)))))	((Pelagodoxa_henryana	Dypsis_decaryi)	((Geonoma_undata	(Oenocarpus_bataua	((Calamus_caryotoides	Leopoldinia_pulchra)	Hydriastele_microspadix)))	((Heterospathe_cagayanensis	Veitchia_spiralis)	((Manicaria_saccifera	(Oenocarpus_minor	Prestoea_acuminata))	(Kentiopsis_piersoniorum	Dictyosperma_album))))))	(Iriartea_deltoidea	Pseudophoenix_vinifera))))	Kingia_australis);
((Leopoldinia_pulchra	((((Hydriastele_microspadix	(Veitchia_spiralis	Kentiopsis_piersoniorum))	Dictyosperma_album)	(Oenocarpus_bataua	((Pelagodoxa_henryana	Geonoma_undata)	((Manicaria_saccifera	(Oenocarpus_minor	Prestoea_acuminata))	((((Sabal_domingensis	(Serenoa_repens	Phoenix_dactylifera))	Pseudophoenix_vinifera)	(((Chamaedorea_seifrizii	Sclerosperma_profizianum)	((Orania_palindan	(Roystonea_regia	Iriartea_deltoidea))	(Nypa_fruticans	Podococcus_barteri)))	((Bactris_major	(Elaeis_guineensis	Elaeis_oleifera))	(((Reinhardtia_paiewonskiana	Reinhardtia_latisecta)	(Reinhardtia_gracilis	Reinhardtia_simplex))	Attalea_speciosa))))	(Burretiokentia_grandiflora	Dypsis_decaryi))))))	(Calamus_caryotoides	Heterospathe_cagayanensis)))	Kingia_australis);
((Heterospathe_cagayanensis	(((Kentiopsis_piersoniorum	(Hydriastele_microspadix	Veitchia_spiralis))	(((Dictyosperma_album	Geonoma_undata)	(Leopoldinia_pulchra	((Oenocarpus_bataua	(((((Orania_palindan	(Chamaedorea_seifrizii	Sclerosperma_profizianum))	Podococcus_barteri)	Iriartea_deltoidea)	(((Nypa_fruticans	(Sabal_domingensis	(Serenoa_repens	Phoenix_dactylifera)))	(Roystonea_regia	Pseudophoenix_vinifera))	((Bactris_major	(Calamus_caryotoides	(Elaeis_guineensis	Elaeis_oleifera)))	((Reinhardtia_paiewonskiana	Reinhardtia_latisecta)	(Reinhardtia_gracilis	Reinhardtia_simplex)))))	Attalea_speciosa))	((Burretiokentia_grandiflora	Manicaria_saccifera)	(Oenocarpus_minor	Prestoea_acuminata)))))	Pelagodoxa_henryana))	Dypsis_decaryi))	Kingia_australis);
((Heterospathe_cagayanensis	(Kentiopsis_piersoniorum	(((Pelagodoxa_henryana	Veitchia_spiralis)	(Manicaria_saccifera	(Oenocarpus_minor	Prestoea_acuminata)))	(((Leopoldinia_pulchra	(Hydriastele_microspadix	Oenocarpus_bataua))	(Dypsis_decaryi	(((((Roystonea_regia	(Attalea_speciosa	(Bactris_major	(Elaeis_guineensis	Elaeis_oleifera))))	(Reinhardtia_gracilis	(Reinhardtia_simplex	(Reinhardtia_paiewonskiana	Reinhardtia_latisecta))))	Orania_palindan)	(((Calamus_caryotoides	Podococcus_barteri)	(Chamaedorea_seifrizii	Nypa_fruticans))	Sclerosperma_profizianum))	(((Phoenix_dactylifera	Sabal_domingensis)	Iriartea_deltoidea)	(Pseudophoenix_vinifera	Serenoa_repens)))))	((Burretiokentia_grandiflora	Dictyosperma_album)	Geonoma_undata)))))	Kingia_australis);
((Heterospathe_cagayanensis	(Dypsis_decaryi	(Veitchia_spiralis	((Kentiopsis_piersoniorum	(Dictyosperma_album	((Burretiokentia_grandiflora	Manicaria_saccifera)	(Oenocarpus_minor	Prestoea_acuminata))))	((Oenocarpus_bataua	(Leopoldinia_pulchra	Hydriastele_microspadix))	(Geonoma_undata	((((Phoenix_dactylifera	Sabal_domingensis)	(Pseudophoenix_vinifera	Serenoa_repens))	(Pelagodoxa_henryana	(((Attalea_speciosa	(Bactris_major	((Calamus_caryotoides	Elaeis_guineensis)	Elaeis_oleifera)))	(Reinhardtia_gracilis	(Reinhardtia_simplex	(Reinhardtia_paiewonskiana	Reinhardtia_latisecta))))	(Roystonea_regia	((Orania_palindan	(Nypa_fruticans	Podococcus_barteri))	(Chamaedorea_seifrizii	Sclerosperma_profizianum))))))	Iriartea_deltoidea)))))))	Kingia_australis);
((Heterospathe_cagayanensis	(Dypsis_decaryi	((Prestoea_acuminata	Veitchia_spiralis)	((((Leopoldinia_pulchra	((Hydriastele_microspadix	Dictyosperma_album)	Geonoma_undata))	Oenocarpus_bataua)	(((((Serenoa_repens	Phoenix_dactylifera)	Sabal_domingensis)	Pseudophoenix_vinifera)	(((Attalea_speciosa	(Bactris_major	(Elaeis_guineensis	Elaeis_oleifera)))	(Reinhardtia_gracilis	((Calamus_caryotoides	Reinhardtia_simplex)	(Reinhardtia_paiewonskiana	Reinhardtia_latisecta))))	(Sclerosperma_profizianum	(Podococcus_barteri	(((((Roystonea_regia	Chamaedorea_seifrizii)	Iriartea_deltoidea)	Orania_palindan)	Nypa_fruticans)	Pelagodoxa_henryana)))))	((Burretiokentia_grandiflora	Manicaria_saccifera)	Oenocarpus_minor)))	Kentiopsis_piersoniorum))))	Kingia_australis);
((Heterospathe_cagayanensis	(Dypsis_decaryi	(Veitchia_spiralis	((Prestoea_acuminata	(((Hydriastele_microspadix	((Burretiokentia_grandiflora	Manicaria_saccifera)	(Calamus_caryotoides	Leopoldinia_pulchra)))	(Dictyosperma_album	Geonoma_undata))	((Pseudophoenix_vinifera	((((Reinhardtia_gracilis	(Reinhardtia_simplex	(Reinhardtia_paiewonskiana	Reinhardtia_latisecta)))	(Attalea_speciosa	(Bactris_major	(Elaeis_guineensis	Elaeis_oleifera))))	((Pelagodoxa_henryana	Sclerosperma_profizianum)	(Podococcus_barteri	((((Roystonea_regia	Chamaedorea_seifrizii)	Iriartea_deltoidea)	Orania_palindan)	Nypa_fruticans))))	((Serenoa_repens	Phoenix_dactylifera)	Sabal_domingensis)))	(Oenocarpus_bataua	Oenocarpus_minor))))	Kentiopsis_piersoniorum))))	Kingia_australis);
((Heterospathe_cagayanensis	(Dypsis_decaryi	((Calamus_caryotoides	Veitchia_spiralis)	(((Manicaria_saccifera	(Oenocarpus_minor	Prestoea_acuminata))	((Burretiokentia_grandiflora	Dictyosperma_album)	((Oenocarpus_bataua	(Hydriastele_microspadix	Leopoldinia_pulchra))	(Geonoma_undata	((((((Reinhardtia_paiewonskiana	Reinhardtia_latisecta)	(Reinhardtia_gracilis	Reinhardtia_simplex))	(Attalea_speciosa	(Bactris_major	(Elaeis_guineensis	Elaeis_oleifera))))	(Orania_palindan	(Sclerosperma_profizianum	Podococcus_barteri)))	((Nypa_fruticans	Pelagodoxa_henryana)	((Roystonea_regia	(Pseudophoenix_vinifera	Iriartea_deltoidea))	((Sabal_domingensis	Phoenix_dactylifera)	Serenoa_repens))))	Chamaedorea_seifrizii)))))	Kentiopsis_piersoniorum))))	Kingia_australis);
((Heterospathe_cagayanensis	(Dypsis_decaryi	((((((Pelagodoxa_henryana	((((((Reinhardtia_simplex	Reinhardtia_gracilis)	(Reinhardtia_paiewonskiana	Reinhardtia_latisecta))	(Attalea_speciosa	(Bactris_major	(Elaeis_guineensis	Elaeis_oleifera))))	((((Orania_palindan	((Iriartea_deltoidea	Roystonea_regia)	(Burretiokentia_grandiflora	Chamaedorea_seifrizii)))	Nypa_fruticans)	Podococcus_barteri)	Sclerosperma_profizianum))	(((Sabal_domingensis	Phoenix_dactylifera)	Serenoa_repens)	Pseudophoenix_vinifera))	(Geonoma_undata	(Oenocarpus_minor	Manicaria_saccifera))))	((Oenocarpus_bataua	(Leopoldinia_pulchra	Calamus_caryotoides))	Hydriastele_microspadix))	Dictyosperma_album)	Prestoea_acuminata)	Kentiopsis_piersoniorum)	Veitchia_spiralis)))	Kingia_australis);
((Heterospathe_cagayanensis	(Dypsis_decaryi	((((((((Reinhardtia_simplex	Reinhardtia_gracilis)	(Reinhardtia_paiewonskiana	Reinhardtia_latisecta))	(Attalea_speciosa	(Bactris_major	(Elaeis_guineensis	Elaeis_oleifera))))	((((Iriartea_deltoidea	Roystonea_regia)	Chamaedorea_seifrizii)	((Podococcus_barteri	Sclerosperma_profizianum)	Orania_palindan))	Nypa_fruticans))	(((Phoenix_dactylifera	Serenoa_repens)	Sabal_domingensis)	Pseudophoenix_vinifera))	((Oenocarpus_bataua	(Leopoldinia_pulchra	Calamus_caryotoides))	(Geonoma_undata	((Hydriastele_microspadix	(Manicaria_saccifera	Burretiokentia_grandiflora))	Dictyosperma_album))))	((Oenocarpus_minor	Prestoea_acuminata)	(Kentiopsis_piersoniorum	Pelagodoxa_henryana)))	Veitchia_spiralis)))	Kingia_australis);
((Heterospathe_cagayanensis	(((((Manicaria_saccifera	Burretiokentia_grandiflora)	Oenocarpus_minor)	(Dypsis_decaryi	(((Phoenix_dactylifera	Sabal_domingensis)	(Serenoa_repens	Pseudophoenix_vinifera))	((((Reinhardtia_gracilis	((Reinhardtia_paiewonskiana	Reinhardtia_latisecta)	Reinhardtia_simplex))	(Attalea_speciosa	(Bactris_major	(Elaeis_guineensis	Elaeis_oleifera))))	((Iriartea_deltoidea	Roystonea_regia)	(Nypa_fruticans	((Chamaedorea_seifrizii	Sclerosperma_profizianum)	(Podococcus_barteri	Orania_palindan)))))	Pelagodoxa_henryana))))	((Oenocarpus_bataua	(Hydriastele_microspadix	(Leopoldinia_pulchra	Calamus_caryotoides)))	(Prestoea_acuminata	(Dictyosperma_album	Geonoma_undata))))	(Veitchia_spiralis	Kentiopsis_piersoniorum)))	Kingia_australis);
(((Leopoldinia_pulchra	Calamus_caryotoides)	(((((Dictyosperma_album	Geonoma_undata)	((Manicaria_saccifera	Oenocarpus_minor)	(Kentiopsis_piersoniorum	(Heterospathe_cagayanensis	(Dypsis_decaryi	(Veitchia_spiralis	Prestoea_acuminata))))))	(Pelagodoxa_henryana	((((((Roystonea_regia	Pseudophoenix_vinifera)	Iriartea_deltoidea)	((Serenoa_repens	Phoenix_dactylifera)	Sabal_domingensis))	((Sclerosperma_profizianum	(Chamaedorea_seifrizii	Burretiokentia_grandiflora))	(Podococcus_barteri	Orania_palindan)))	(((Reinhardtia_paiewonskiana	Reinhardtia_latisecta)	(Reinhardtia_simplex	Reinhardtia_gracilis))	(Attalea_speciosa	(Bactris_major	(Elaeis_guineensis	Elaeis_oleifera)))))	Nypa_fruticans)))	Oenocarpus_bataua)	Hydriastele_microspadix))	Kingia_australis);
((Heterospathe_cagayanensis	((Veitchia_spiralis	Prestoea_acuminata)	(((((Dypsis_decaryi	(Iriartea_deltoidea	(((Roystonea_regia	Pseudophoenix_vinifera)	(Nypa_fruticans	((Serenoa_repens	Phoenix_dactylifera)	Sabal_domingensis)))	(((Sclerosperma_profizianum	Chamaedorea_seifrizii)	((Pelagodoxa_henryana	Podococcus_barteri)	Orania_palindan))	((Reinhardtia_simplex	(Reinhardtia_gracilis	(Reinhardtia_paiewonskiana	Reinhardtia_latisecta)))	(Attalea_speciosa	(Bactris_major	(Elaeis_guineensis	Elaeis_oleifera))))))))	Burretiokentia_grandiflora)	(Oenocarpus_bataua	(Hydriastele_microspadix	(Leopoldinia_pulchra	Calamus_caryotoides))))	((Manicaria_saccifera	Oenocarpus_minor)	Geonoma_undata))	(Dictyosperma_album	Kentiopsis_piersoniorum))))	Kingia_australis);
(((Leopoldinia_pulchra	Calamus_caryotoides)	(Heterospathe_cagayanensis	(((Burretiokentia_grandiflora	Dictyosperma_album)	((Veitchia_spiralis	Kentiopsis_piersoniorum)	Hydriastele_microspadix))	((((Dypsis_decaryi	(Iriartea_deltoidea	(((Pelagodoxa_henryana	((Phoenix_dactylifera	Sabal_domingensis)	(Serenoa_repens	Pseudophoenix_vinifera)))	Nypa_fruticans)	((Sclerosperma_profizianum	((Chamaedorea_seifrizii	Podococcus_barteri)	Orania_palindan))	(Roystonea_regia	(((Reinhardtia_paiewonskiana	Reinhardtia_latisecta)	(Reinhardtia_simplex	Reinhardtia_gracilis))	((Bactris_major	(Elaeis_guineensis	Elaeis_oleifera))	Attalea_speciosa)))))))	Oenocarpus_bataua)	Geonoma_undata)	(Manicaria_saccifera	(Oenocarpus_minor	Prestoea_acuminata))))))	Kingia_australis);
((Heterospathe_cagayanensis	((Veitchia_spiralis	(((Geonoma_undata	(((((Serenoa_repens	Phoenix_dactylifera)	Sabal_domingensis)	Pseudophoenix_vinifera)	((Nypa_fruticans	(((Burretiokentia_grandiflora	Sclerosperma_profizianum)	Orania_palindan)	Podococcus_barteri))	(((Chamaedorea_seifrizii	Roystonea_regia)	(((Bactris_major	(Elaeis_guineensis	Elaeis_oleifera))	(Manicaria_saccifera	Attalea_speciosa))	Pelagodoxa_henryana))	((Reinhardtia_paiewonskiana	Reinhardtia_latisecta)	(Reinhardtia_simplex	Reinhardtia_gracilis)))))	Oenocarpus_bataua))	(Oenocarpus_minor	Prestoea_acuminata))	((Dictyosperma_album	Kentiopsis_piersoniorum)	(Hydriastele_microspadix	((Leopoldinia_pulchra	Calamus_caryotoides)	Iriartea_deltoidea)))))	Dypsis_decaryi))	Kingia_australis);
((Heterospathe_cagayanensis	((Veitchia_spiralis	((Kentiopsis_piersoniorum	((Geonoma_undata	(((((Serenoa_repens	Phoenix_dactylifera)	Sabal_domingensis)	Pseudophoenix_vinifera)	((((Orania_palindan	((Pelagodoxa_henryana	Nypa_fruticans)	((Burretiokentia_grandiflora	Chamaedorea_seifrizii)	Podococcus_barteri)))	Sclerosperma_profizianum)	((((Elaeis_guineensis	Elaeis_oleifera)	Bactris_major)	Attalea_speciosa)	((Reinhardtia_paiewonskiana	Reinhardtia_latisecta)	(Reinhardtia_simplex	Reinhardtia_gracilis))))	Roystonea_regia))	Oenocarpus_bataua))	(Manicaria_saccifera	(Oenocarpus_minor	Prestoea_acuminata))))	((Dictyosperma_album	((Leopoldinia_pulchra	Calamus_caryotoides)	Hydriastele_microspadix))	Iriartea_deltoidea)))	Dypsis_decaryi))	Kingia_australis);
((Heterospathe_cagayanensis	(((Geonoma_undata	(((((Orania_palindan	(Nypa_fruticans	((Burretiokentia_grandiflora	Chamaedorea_seifrizii)	(Pelagodoxa_henryana	(Calamus_caryotoides	Podococcus_barteri)))))	Sclerosperma_profizianum)	((((Elaeis_guineensis	Elaeis_oleifera)	Bactris_major)	Attalea_speciosa)	(Reinhardtia_latisecta	((Reinhardtia_simplex	Reinhardtia_gracilis)	Reinhardtia_paiewonskiana))))	(((Serenoa_repens	Phoenix_dactylifera)	Sabal_domingensis)	(Roystonea_regia	Pseudophoenix_vinifera)))	Oenocarpus_bataua))	(Manicaria_saccifera	(Oenocarpus_minor	Prestoea_acuminata)))	((Dictyosperma_album	((Kentiopsis_piersoniorum	Dypsis_decaryi)	(Hydriastele_microspadix	Veitchia_spiralis)))	(Leopoldinia_pulchra	Iriartea_deltoidea))))	Kingia_australis);
((Pseudophoenix_vinifera	((((Heterospathe_cagayanensis	(Pelagodoxa_henryana	Geonoma_undata))	(((((Oenocarpus_bataua	(Hydriastele_microspadix	((Calamus_caryotoides	Leopoldinia_pulchra)	Iriartea_deltoidea)))	Dictyosperma_album)	(Veitchia_spiralis	Dypsis_decaryi))	Kentiopsis_piersoniorum)	(Manicaria_saccifera	(Oenocarpus_minor	Prestoea_acuminata))))	(((((Elaeis_guineensis	Elaeis_oleifera)	Bactris_major)	Attalea_speciosa)	((Reinhardtia_simplex	Reinhardtia_gracilis)	(Reinhardtia_paiewonskiana	Reinhardtia_latisecta)))	(Roystonea_regia	((Orania_palindan	(Nypa_fruticans	((Burretiokentia_grandiflora	Chamaedorea_seifrizii)	Podococcus_barteri)))	Sclerosperma_profizianum))))	((Serenoa_repens	Phoenix_dactylifera)	Sabal_domingensis)))	Kingia_australis);
((Heterospathe_cagayanensis	(Pelagodoxa_henryana	(((Calamus_caryotoides	Leopoldinia_pulchra)	Geonoma_undata)	(((((Kentiopsis_piersoniorum	(Burretiokentia_grandiflora	Dictyosperma_album))	Veitchia_spiralis)	Dypsis_decaryi)	(Oenocarpus_bataua	Hydriastele_microspadix))	((Manicaria_saccifera	(Prestoea_acuminata	Oenocarpus_minor))	(((((Sabal_domingensis	(Serenoa_repens	Phoenix_dactylifera))	Iriartea_deltoidea)	Sclerosperma_profizianum)	((((Bactris_major	(Elaeis_oleifera	Elaeis_guineensis))	Attalea_speciosa)	(Reinhardtia_gracilis	(Reinhardtia_simplex	(Reinhardtia_latisecta	Reinhardtia_paiewonskiana))))	((Podococcus_barteri	(Chamaedorea_seifrizii	Nypa_fruticans))	Orania_palindan)))	(Pseudophoenix_vinifera	Roystonea_regia)))))))	Kingia_australis);
((Heterospathe_cagayanensis	((((Dypsis_decaryi	(((Dictyosperma_album	Kentiopsis_piersoniorum)	Veitchia_spiralis)	(Burretiokentia_grandiflora	Hydriastele_microspadix)))	((((Nypa_fruticans	(Manicaria_saccifera	(Prestoea_acuminata	Oenocarpus_minor)))	((Pelagodoxa_henryana	((Serenoa_repens	Pseudophoenix_vinifera)	(Sabal_domingensis	Phoenix_dactylifera)))	((((Bactris_major	(Elaeis_oleifera	Elaeis_guineensis))	Attalea_speciosa)	(Reinhardtia_gracilis	(Reinhardtia_simplex	(Reinhardtia_latisecta	Reinhardtia_paiewonskiana))))	(Roystonea_regia	((Podococcus_barteri	(Chamaedorea_seifrizii	Sclerosperma_profizianum))	Orania_palindan)))))	Geonoma_undata)	Oenocarpus_bataua))	Iriartea_deltoidea)	(Calamus_caryotoides	Leopoldinia_pulchra)))	Kingia_australis);
((Heterospathe_cagayanensis	((((Burretiokentia_grandiflora	Dictyosperma_album)	Kentiopsis_piersoniorum)	(Veitchia_spiralis	Hydriastele_microspadix))	((((Manicaria_saccifera	(Dypsis_decaryi	Pelagodoxa_henryana))	(Nypa_fruticans	((((Roystonea_regia	(Calamus_caryotoides	Pseudophoenix_vinifera))	Iriartea_deltoidea)	(Sabal_domingensis	(Serenoa_repens	Phoenix_dactylifera)))	((((Bactris_major	(Elaeis_oleifera	Elaeis_guineensis))	Attalea_speciosa)	((Reinhardtia_latisecta	Reinhardtia_paiewonskiana)	(Reinhardtia_gracilis	Reinhardtia_simplex)))	((Podococcus_barteri	(Chamaedorea_seifrizii	Sclerosperma_profizianum))	Orania_palindan)))))	(Prestoea_acuminata	(Oenocarpus_minor	Oenocarpus_bataua)))	(Geonoma_undata	Leopoldinia_pulchra))))	Kingia_australis);
((Iriartea_deltoidea	(((Sabal_domingensis	(Serenoa_repens	Phoenix_dactylifera))	(((((Bactris_major	(Elaeis_oleifera	Elaeis_guineensis))	Attalea_speciosa)	((Reinhardtia_latisecta	Reinhardtia_paiewonskiana)	(Reinhardtia_gracilis	Reinhardtia_simplex)))	(((Calamus_caryotoides	Podococcus_barteri)	((Burretiokentia_grandiflora	Chamaedorea_seifrizii)	(Orania_palindan	Nypa_fruticans)))	Sclerosperma_profizianum))	((Geonoma_undata	(((Manicaria_saccifera	(Prestoea_acuminata	Oenocarpus_minor))	((Veitchia_spiralis	(Dypsis_decaryi	Heterospathe_cagayanensis))	((Hydriastele_microspadix	Dictyosperma_album)	Kentiopsis_piersoniorum)))	Leopoldinia_pulchra))	(Pelagodoxa_henryana	Oenocarpus_bataua))))	(Roystonea_regia	Pseudophoenix_vinifera)))	Kingia_australis);
((Heterospathe_cagayanensis	((((((((Leopoldinia_pulchra	Dictyosperma_album)	Hydriastele_microspadix)	(Calamus_caryotoides	Kentiopsis_piersoniorum))	Oenocarpus_bataua)	(Manicaria_saccifera	(Prestoea_acuminata	Oenocarpus_minor)))	(Geonoma_undata	(((Roystonea_regia	Pseudophoenix_vinifera)	(Iriartea_deltoidea	(Phoenix_dactylifera	(Sabal_domingensis	Serenoa_repens))))	((Nypa_fruticans	(((Bactris_major	(Elaeis_oleifera	Elaeis_guineensis))	Attalea_speciosa)	((Reinhardtia_latisecta	Reinhardtia_paiewonskiana)	(Reinhardtia_gracilis	Reinhardtia_simplex))))	((Pelagodoxa_henryana	Podococcus_barteri)	(Orania_palindan	(Chamaedorea_seifrizii	(Burretiokentia_grandiflora	Sclerosperma_profizianum))))))))	Veitchia_spiralis)	Dypsis_decaryi))	Kingia_australis);
((Heterospathe_cagayanensis	((Veitchia_spiralis	Dypsis_decaryi)	(((Calamus_caryotoides	((Leopoldinia_pulchra	Hydriastele_microspadix)	(((((Pelagodoxa_henryana	Nypa_fruticans)	(Sabal_domingensis	(Serenoa_repens	Phoenix_dactylifera)))	((Chamaedorea_seifrizii	(Roystonea_regia	(Iriartea_deltoidea	Pseudophoenix_vinifera)))	((Podococcus_barteri	(Orania_palindan	Sclerosperma_profizianum))	(((Bactris_major	(Elaeis_oleifera	Elaeis_guineensis))	Attalea_speciosa)	((Reinhardtia_latisecta	Reinhardtia_paiewonskiana)	(Reinhardtia_gracilis	Reinhardtia_simplex))))))	Geonoma_undata)	Oenocarpus_bataua)))	((Manicaria_saccifera	(Prestoea_acuminata	Oenocarpus_minor))	(Burretiokentia_grandiflora	Dictyosperma_album)))	Kentiopsis_piersoniorum)))	Kingia_australis);
((Leopoldinia_pulchra	((Hydriastele_microspadix	Oenocarpus_bataua)	((((Burretiokentia_grandiflora	Manicaria_saccifera)	Oenocarpus_minor)	(((Pseudophoenix_vinifera	(Sabal_domingensis	(Serenoa_repens	Phoenix_dactylifera)))	((Sclerosperma_profizianum	((Pelagodoxa_henryana	Podococcus_barteri)	((Nypa_fruticans	Orania_palindan)	(Chamaedorea_seifrizii	(Roystonea_regia	Iriartea_deltoidea)))))	(((Bactris_major	(Elaeis_oleifera	Elaeis_guineensis))	Attalea_speciosa)	(Reinhardtia_gracilis	(Reinhardtia_simplex	(Reinhardtia_latisecta	Reinhardtia_paiewonskiana))))))	(Kentiopsis_piersoniorum	((Calamus_caryotoides	Heterospathe_cagayanensis)	(Veitchia_spiralis	Dypsis_decaryi)))))	(Prestoea_acuminata	(Geonoma_undata	Dictyosperma_album)))))	Kingia_australis);
(((Calamus_caryotoides	Leopoldinia_pulchra)	((((Hydriastele_microspadix	(Dictyosperma_album	Kentiopsis_piersoniorum))	((Manicaria_saccifera	Oenocarpus_minor)	((Prestoea_acuminata	Veitchia_spiralis)	(Heterospathe_cagayanensis	Dypsis_decaryi))))	(Oenocarpus_bataua	((((Sclerosperma_profizianum	(((Nypa_fruticans	(Burretiokentia_grandiflora	Chamaedorea_seifrizii))	(Orania_palindan	Roystonea_regia))	Podococcus_barteri))	(Pseudophoenix_vinifera	(Sabal_domingensis	(Serenoa_repens	Phoenix_dactylifera))))	(Attalea_speciosa	((Reinhardtia_gracilis	(Reinhardtia_simplex	(Reinhardtia_latisecta	Reinhardtia_paiewonskiana)))	(Bactris_major	(Elaeis_oleifera	Elaeis_guineensis)))))	Iriartea_deltoidea)))	(Pelagodoxa_henryana	Geonoma_undata)))	Kingia_australis);
((Nypa_fruticans	((((Geonoma_undata	(Hydriastele_microspadix	(Calamus_caryotoides	Leopoldinia_pulchra)))	((Kentiopsis_piersoniorum	((Veitchia_spiralis	Prestoea_acuminata)	(Dictyosperma_album	(Manicaria_saccifera	Oenocarpus_minor))))	(Dypsis_decaryi	Heterospathe_cagayanensis)))	Oenocarpus_bataua)	((Roystonea_regia	(Iriartea_deltoidea	(Pseudophoenix_vinifera	(Sabal_domingensis	(Serenoa_repens	Phoenix_dactylifera)))))	(((((Reinhardtia_latisecta	Reinhardtia_paiewonskiana)	Reinhardtia_simplex)	Reinhardtia_gracilis)	(Attalea_speciosa	((Elaeis_oleifera	Elaeis_guineensis)	Bactris_major)))	((Chamaedorea_seifrizii	(Burretiokentia_grandiflora	Sclerosperma_profizianum))	(Orania_palindan	(Pelagodoxa_henryana	Podococcus_barteri)))))))	Kingia_australis);
((Geonoma_undata	(((((Manicaria_saccifera	(Prestoea_acuminata	Oenocarpus_minor))	((Burretiokentia_grandiflora	Hydriastele_microspadix)	(Dictyosperma_album	Kentiopsis_piersoniorum)))	(Veitchia_spiralis	(Dypsis_decaryi	(Calamus_caryotoides	Heterospathe_cagayanensis))))	Leopoldinia_pulchra)	(((Iriartea_deltoidea	(Pseudophoenix_vinifera	(Sabal_domingensis	(Serenoa_repens	Phoenix_dactylifera))))	((((Chamaedorea_seifrizii	Nypa_fruticans)	((Pelagodoxa_henryana	Sclerosperma_profizianum)	(Orania_palindan	Podococcus_barteri)))	Roystonea_regia)	(((Reinhardtia_latisecta	Reinhardtia_paiewonskiana)	(Reinhardtia_simplex	Reinhardtia_gracilis))	(Attalea_speciosa	((Elaeis_oleifera	Elaeis_guineensis)	Bactris_major)))))	Oenocarpus_bataua)))	Kingia_australis);
(((Calamus_caryotoides	Leopoldinia_pulchra)	(((Geonoma_undata	((((Bactris_major	(Elaeis_guineensis	Elaeis_oleifera))	Attalea_speciosa)	((Reinhardtia_simplex	Reinhardtia_gracilis)	(Reinhardtia_paiewonskiana	Reinhardtia_latisecta)))	(Nypa_fruticans	((Pelagodoxa_henryana	((Serenoa_repens	Pseudophoenix_vinifera)	(Sabal_domingensis	Phoenix_dactylifera)))	(((Burretiokentia_grandiflora	Chamaedorea_seifrizii)	Sclerosperma_profizianum)	(Podococcus_barteri	((Iriartea_deltoidea	Roystonea_regia)	Orania_palindan)))))))	((Manicaria_saccifera	((Dypsis_decaryi	Heterospathe_cagayanensis)	(Prestoea_acuminata	Veitchia_spiralis)))	(Dictyosperma_album	Kentiopsis_piersoniorum)))	((Oenocarpus_bataua	Oenocarpus_minor)	Hydriastele_microspadix)))	Kingia_australis);
((Heterospathe_cagayanensis	(((Veitchia_spiralis	((Hydriastele_microspadix	(Dictyosperma_album	Kentiopsis_piersoniorum))	(((Oenocarpus_bataua	Oenocarpus_minor)	(((Pseudophoenix_vinifera	((Sabal_domingensis	Phoenix_dactylifera)	(((Chamaedorea_seifrizii	Serenoa_repens)	Nypa_fruticans)	Pelagodoxa_henryana)))	Sclerosperma_profizianum)	(((Iriartea_deltoidea	Roystonea_regia)	(Burretiokentia_grandiflora	(Orania_palindan	Podococcus_barteri)))	(Attalea_speciosa	(((Reinhardtia_simplex	Reinhardtia_gracilis)	(Reinhardtia_paiewonskiana	Reinhardtia_latisecta))	(Bactris_major	(Elaeis_guineensis	Elaeis_oleifera)))))))	(Geonoma_undata	(Calamus_caryotoides	Leopoldinia_pulchra)))))	Prestoea_acuminata)	(Manicaria_saccifera	Dypsis_decaryi)))	Kingia_australis);
(((Heterospathe_cagayanensis	(((Prestoea_acuminata	(Manicaria_saccifera	Oenocarpus_minor))	(Oenocarpus_bataua	(((Nypa_fruticans	((Serenoa_repens	Pseudophoenix_vinifera)	(Sabal_domingensis	Phoenix_dactylifera)))	(((Roystonea_regia	Orania_palindan)	((Chamaedorea_seifrizii	Sclerosperma_profizianum)	Podococcus_barteri))	((((Calamus_caryotoides	Reinhardtia_simplex)	Reinhardtia_gracilis)	(Reinhardtia_paiewonskiana	Reinhardtia_latisecta))	((Bactris_major	(Elaeis_guineensis	Elaeis_oleifera))	Attalea_speciosa))))	Iriartea_deltoidea)))	((Geonoma_undata	(Pelagodoxa_henryana	Leopoldinia_pulchra))	((Veitchia_spiralis	Hydriastele_microspadix)	((Burretiokentia_grandiflora	Dictyosperma_album)	Kentiopsis_piersoniorum)))))	Dypsis_decaryi)	Kingia_australis);
((Leopoldinia_pulchra	(((Pelagodoxa_henryana	Hydriastele_microspadix)	(((Manicaria_saccifera	Oenocarpus_minor)	(Oenocarpus_bataua	((Burretiokentia_grandiflora	Dypsis_decaryi)	((((Sabal_domingensis	(Serenoa_repens	Phoenix_dactylifera))	Pseudophoenix_vinifera)	(((((Nypa_fruticans	Podococcus_barteri)	Chamaedorea_seifrizii)	Orania_palindan)	Sclerosperma_profizianum)	(((((Reinhardtia_paiewonskiana	Reinhardtia_latisecta)	(Calamus_caryotoides	Reinhardtia_simplex))	Reinhardtia_gracilis)	((Bactris_major	(Elaeis_guineensis	Elaeis_oleifera))	Attalea_speciosa))	Roystonea_regia)))	Iriartea_deltoidea))))	(((Veitchia_spiralis	Prestoea_acuminata)	Heterospathe_cagayanensis)	Kentiopsis_piersoniorum)))	(Dictyosperma_album	Geonoma_undata)))	Kingia_australis);
((Heterospathe_cagayanensis	((Kentiopsis_piersoniorum	((((Calamus_caryotoides	Leopoldinia_pulchra)	(Hydriastele_microspadix	(Oenocarpus_minor	Oenocarpus_bataua)))	((Dictyosperma_album	Geonoma_undata)	(Dypsis_decaryi	((((Roystonea_regia	((Sabal_domingensis	Phoenix_dactylifera)	(Serenoa_repens	Pseudophoenix_vinifera)))	(((Reinhardtia_paiewonskiana	Reinhardtia_latisecta)	(Reinhardtia_simplex	Reinhardtia_gracilis))	(((Elaeis_guineensis	Elaeis_oleifera)	Bactris_major)	Attalea_speciosa)))	((((Nypa_fruticans	Podococcus_barteri)	Chamaedorea_seifrizii)	(Orania_palindan	Burretiokentia_grandiflora))	Sclerosperma_profizianum))	Iriartea_deltoidea))))	(Veitchia_spiralis	(Manicaria_saccifera	Prestoea_acuminata))))	Pelagodoxa_henryana))	Kingia_australis);
((Iriartea_deltoidea	((Pelagodoxa_henryana	(Geonoma_undata	(((Orania_palindan	(Nypa_fruticans	Podococcus_barteri))	(Chamaedorea_seifrizii	(Burretiokentia_grandiflora	Sclerosperma_profizianum)))	((((Reinhardtia_paiewonskiana	Reinhardtia_latisecta)	(Reinhardtia_simplex	Reinhardtia_gracilis))	(((Elaeis_guineensis	Elaeis_oleifera)	Bactris_major)	Attalea_speciosa))	((Sabal_domingensis	(Serenoa_repens	Phoenix_dactylifera))	(Roystonea_regia	Pseudophoenix_vinifera))))))	((((Oenocarpus_minor	Dictyosperma_album)	Kentiopsis_piersoniorum)	((Calamus_caryotoides	Leopoldinia_pulchra)	(Hydriastele_microspadix	Oenocarpus_bataua)))	(Prestoea_acuminata	(Veitchia_spiralis	((Dypsis_decaryi	Manicaria_saccifera)	Heterospathe_cagayanensis))))))	Kingia_australis);
((((Veitchia_spiralis	(Kentiopsis_piersoniorum	((((Geonoma_undata	((Iriartea_deltoidea	Pseudophoenix_vinifera)	((((Reinhardtia_latisecta	((Reinhardtia_simplex	Reinhardtia_gracilis)	Reinhardtia_paiewonskiana))	(((Elaeis_guineensis	Elaeis_oleifera)	Bactris_major)	Attalea_speciosa))	(Roystonea_regia	(((Chamaedorea_seifrizii	Sclerosperma_profizianum)	Orania_palindan)	(Pelagodoxa_henryana	Podococcus_barteri))))	(Nypa_fruticans	((Sabal_domingensis	Phoenix_dactylifera)	(Burretiokentia_grandiflora	Serenoa_repens))))))	((Oenocarpus_minor	Prestoea_acuminata)	Manicaria_saccifera))	(((Calamus_caryotoides	Leopoldinia_pulchra)	Hydriastele_microspadix)	Oenocarpus_bataua))	Dictyosperma_album)))	Dypsis_decaryi)	Heterospathe_cagayanensis)	Kingia_australis);
(((((Prestoea_acuminata	Veitchia_spiralis)	(((Dictyosperma_album	(Oenocarpus_minor	Manicaria_saccifera))	(((Hydriastele_microspadix	Oenocarpus_bataua)	((((Roystonea_regia	Pseudophoenix_vinifera)	((Phoenix_dactylifera	Sabal_domingensis)	Serenoa_repens))	(((Reinhardtia_latisecta	(Reinhardtia_gracilis	Reinhardtia_paiewonskiana))	Reinhardtia_simplex)	(((Elaeis_guineensis	Elaeis_oleifera)	Bactris_major)	Attalea_speciosa)))	((((Iriartea_deltoidea	((Burretiokentia_grandiflora	Chamaedorea_seifrizii)	(Pelagodoxa_henryana	Nypa_fruticans)))	Podococcus_barteri)	Orania_palindan)	Sclerosperma_profizianum)))	(Leopoldinia_pulchra	Geonoma_undata)))	Kentiopsis_piersoniorum))	Dypsis_decaryi)	(Calamus_caryotoides	Heterospathe_cagayanensis))	Kingia_australis);
((Nypa_fruticans	((Sabal_domingensis	(Serenoa_repens	Phoenix_dactylifera))	((((((Reinhardtia_latisecta	Reinhardtia_paiewonskiana)	(Reinhardtia_gracilis	Reinhardtia_simplex))	(((Elaeis_guineensis	Elaeis_oleifera)	Bactris_major)	Attalea_speciosa))	(((Orania_palindan	(Roystonea_regia	Iriartea_deltoidea))	(Podococcus_barteri	Pelagodoxa_henryana))	(Chamaedorea_seifrizii	(Burretiokentia_grandiflora	Sclerosperma_profizianum))))	Pseudophoenix_vinifera)	((((Hydriastele_microspadix	(Dictyosperma_album	Kentiopsis_piersoniorum))	((Prestoea_acuminata	Manicaria_saccifera)	(Veitchia_spiralis	(Dypsis_decaryi	Heterospathe_cagayanensis))))	(Geonoma_undata	(Calamus_caryotoides	Leopoldinia_pulchra)))	(Oenocarpus_minor	Oenocarpus_bataua)))))	Kingia_australis);
(((Reinhardtia_gracilis	(Reinhardtia_simplex	(Reinhardtia_latisecta	Reinhardtia_paiewonskiana)))	((Roystonea_regia	(((Elaeis_guineensis	Elaeis_oleifera)	Bactris_major)	Attalea_speciosa))	(((Orania_palindan	(Podococcus_barteri	Pelagodoxa_henryana))	(Chamaedorea_seifrizii	Sclerosperma_profizianum))	((((((Prestoea_acuminata	(Oenocarpus_minor	Oenocarpus_bataua))	((Manicaria_saccifera	(((Calamus_caryotoides	Veitchia_spiralis)	(Dypsis_decaryi	Heterospathe_cagayanensis))	Kentiopsis_piersoniorum))	(Burretiokentia_grandiflora	Dictyosperma_album)))	(Hydriastele_microspadix	Leopoldinia_pulchra))	Geonoma_undata)	Iriartea_deltoidea)	(Nypa_fruticans	(Phoenix_dactylifera	(Sabal_domingensis	(Pseudophoenix_vinifera	Serenoa_repens))))))))	Kingia_australis);
((Leopoldinia_pulchra	(((Heterospathe_cagayanensis	((Prestoea_acuminata	Veitchia_spiralis)	(Manicaria_saccifera	(Kentiopsis_piersoniorum	(((Burretiokentia_grandiflora	Dictyosperma_album)	Calamus_caryotoides)	Dypsis_decaryi)))))	(Geonoma_undata	(((Pelagodoxa_henryana	Oenocarpus_minor)	Oenocarpus_bataua)	((((Sabal_domingensis	Phoenix_dactylifera)	(Roystonea_regia	Pseudophoenix_vinifera))	((((Reinhardtia_gracilis	Reinhardtia_simplex)	(Reinhardtia_paiewonskiana	Reinhardtia_latisecta))	(Attalea_speciosa	(Bactris_major	(Elaeis_guineensis	Elaeis_oleifera))))	((Chamaedorea_seifrizii	Sclerosperma_profizianum)	(Podococcus_barteri	((Iriartea_deltoidea	Orania_palindan)	Nypa_fruticans)))))	Serenoa_repens))))	Hydriastele_microspadix))	Kingia_australis);
((Heterospathe_cagayanensis	((Manicaria_saccifera	((Burretiokentia_grandiflora	Dictyosperma_album)	(Dypsis_decaryi	((Veitchia_spiralis	Hydriastele_microspadix)	Kentiopsis_piersoniorum))))	(((Prestoea_acuminata	Oenocarpus_minor)	((((Reinhardtia_gracilis	Reinhardtia_simplex)	(Reinhardtia_paiewonskiana	Reinhardtia_latisecta))	(Attalea_speciosa	(Bactris_major	(Calamus_caryotoides	(Elaeis_guineensis	Elaeis_oleifera)))))	((((Podococcus_barteri	((Iriartea_deltoidea	Orania_palindan)	(Chamaedorea_seifrizii	Sclerosperma_profizianum)))	Nypa_fruticans)	(Sabal_domingensis	(Serenoa_repens	Phoenix_dactylifera)))	(Roystonea_regia	Pseudophoenix_vinifera))))	(((Pelagodoxa_henryana	Leopoldinia_pulchra)	Geonoma_undata)	Oenocarpus_bataua))))	Kingia_australis);
((Heterospathe_cagayanensis	((((Oenocarpus_bataua	Hydriastele_microspadix)	Leopoldinia_pulchra)	(Dictyosperma_album	(Dypsis_decaryi	(Veitchia_spiralis	Kentiopsis_piersoniorum))))	(((Burretiokentia_grandiflora	Manicaria_saccifera)	(Prestoea_acuminata	Oenocarpus_minor))	(Pelagodoxa_henryana	(Geonoma_undata	(((Nypa_fruticans	Chamaedorea_seifrizii)	(((Reinhardtia_gracilis	(Calamus_caryotoides	Reinhardtia_simplex))	(Reinhardtia_paiewonskiana	Reinhardtia_latisecta))	(Attalea_speciosa	(Bactris_major	(Elaeis_guineensis	Elaeis_oleifera)))))	((Podococcus_barteri	(Orania_palindan	Sclerosperma_profizianum))	((Pseudophoenix_vinifera	(Sabal_domingensis	(Serenoa_repens	Phoenix_dactylifera)))	(Iriartea_deltoidea	Roystonea_regia)))))))))	Kingia_australis);
((Heterospathe_cagayanensis	((Veitchia_spiralis	(Kentiopsis_piersoniorum	((Iriartea_deltoidea	(((Podococcus_barteri	(Orania_palindan	(Chamaedorea_seifrizii	Sclerosperma_profizianum)))	((((Reinhardtia_gracilis	Reinhardtia_simplex)	(Reinhardtia_paiewonskiana	Reinhardtia_latisecta))	(Attalea_speciosa	(Bactris_major	(Elaeis_guineensis	Elaeis_oleifera))))	Pelagodoxa_henryana))	(Roystonea_regia	((Pseudophoenix_vinifera	(Sabal_domingensis	(Serenoa_repens	Phoenix_dactylifera)))	Nypa_fruticans))))	(((Oenocarpus_bataua	(Burretiokentia_grandiflora	Hydriastele_microspadix))	(Calamus_caryotoides	Leopoldinia_pulchra))	((Prestoea_acuminata	(Manicaria_saccifera	Oenocarpus_minor))	(Dictyosperma_album	Geonoma_undata))))))	Dypsis_decaryi))	Kingia_australis);
((Heterospathe_cagayanensis	((((((Oenocarpus_minor	Oenocarpus_bataua)	Hydriastele_microspadix)	(Calamus_caryotoides	Leopoldinia_pulchra))	((((Roystonea_regia	((Orania_palindan	(Chamaedorea_seifrizii	(Nypa_fruticans	Podococcus_barteri)))	Sclerosperma_profizianum))	(((Reinhardtia_gracilis	Reinhardtia_simplex)	(Reinhardtia_paiewonskiana	Reinhardtia_latisecta))	(Attalea_speciosa	(Bactris_major	(Elaeis_guineensis	Elaeis_oleifera)))))	(Iriartea_deltoidea	((Serenoa_repens	Pseudophoenix_vinifera)	(Sabal_domingensis	Phoenix_dactylifera))))	(Burretiokentia_grandiflora	Dypsis_decaryi)))	(((Veitchia_spiralis	Prestoea_acuminata)	Manicaria_saccifera)	Kentiopsis_piersoniorum))	(Dictyosperma_album	(Pelagodoxa_henryana	Geonoma_undata))))	Kingia_australis);
((Heterospathe_cagayanensis	((((((Prestoea_acuminata	Oenocarpus_minor)	Manicaria_saccifera)	(Kentiopsis_piersoniorum	Dictyosperma_album))	(((Iriartea_deltoidea	(((Serenoa_repens	Pseudophoenix_vinifera)	(Sabal_domingensis	Phoenix_dactylifera))	((((Reinhardtia_gracilis	(Reinhardtia_simplex	(Reinhardtia_paiewonskiana	Reinhardtia_latisecta)))	(Attalea_speciosa	(Bactris_major	(Elaeis_guineensis	Elaeis_oleifera))))	Roystonea_regia)	((((Burretiokentia_grandiflora	Chamaedorea_seifrizii)	Orania_palindan)	(Nypa_fruticans	Podococcus_barteri))	Sclerosperma_profizianum))))	Oenocarpus_bataua)	(Geonoma_undata	(Hydriastele_microspadix	(Calamus_caryotoides	(Pelagodoxa_henryana	Leopoldinia_pulchra))))))	Dypsis_decaryi)	Veitchia_spiralis))	Kingia_australis);
(((Calamus_caryotoides	Leopoldinia_pulchra)	((((Heterospathe_cagayanensis	((Prestoea_acuminata	Oenocarpus_minor)	Manicaria_saccifera))	(Veitchia_spiralis	((Kentiopsis_piersoniorum	Dictyosperma_album)	Hydriastele_microspadix)))	((Dypsis_decaryi	((((Orania_palindan	(Nypa_fruticans	(Pelagodoxa_henryana	Podococcus_barteri)))	((Burretiokentia_grandiflora	Chamaedorea_seifrizii)	Sclerosperma_profizianum))	((Reinhardtia_gracilis	(Reinhardtia_simplex	(Reinhardtia_paiewonskiana	Reinhardtia_latisecta)))	(Attalea_speciosa	(Bactris_major	(Elaeis_guineensis	Elaeis_oleifera)))))	(((Roystonea_regia	Serenoa_repens)	Pseudophoenix_vinifera)	((Sabal_domingensis	Phoenix_dactylifera)	Iriartea_deltoidea))))	Oenocarpus_bataua))	Geonoma_undata))	Kingia_australis);
((Heterospathe_cagayanensis	(Dictyosperma_album	(Veitchia_spiralis	(((((Prestoea_acuminata	Oenocarpus_minor)	(Pelagodoxa_henryana	Kentiopsis_piersoniorum))	(((((Reinhardtia_simplex	(Reinhardtia_paiewonskiana	Reinhardtia_latisecta))	Reinhardtia_gracilis)	(Attalea_speciosa	(Bactris_major	(Elaeis_guineensis	Elaeis_oleifera))))	(((Pseudophoenix_vinifera	(Sabal_domingensis	(Serenoa_repens	Phoenix_dactylifera)))	(Sclerosperma_profizianum	(Orania_palindan	(Nypa_fruticans	(Chamaedorea_seifrizii	Podococcus_barteri)))))	Roystonea_regia))	Geonoma_undata))	(Hydriastele_microspadix	Oenocarpus_bataua))	((Manicaria_saccifera	(Burretiokentia_grandiflora	Dypsis_decaryi))	((Calamus_caryotoides	Leopoldinia_pulchra)	Iriartea_deltoidea))))))	Kingia_australis);
((Calamus_caryotoides	(Leopoldinia_pulchra	((((Prestoea_acuminata	((Heterospathe_cagayanensis	Dypsis_decaryi)	Veitchia_spiralis))	(Kentiopsis_piersoniorum	Dictyosperma_album))	((Manicaria_saccifera	Burretiokentia_grandiflora)	(((Roystonea_regia	Chamaedorea_seifrizii)	(((Pseudophoenix_vinifera	(Nypa_fruticans	(Sabal_domingensis	(Serenoa_repens	Phoenix_dactylifera))))	(Pelagodoxa_henryana	(Sclerosperma_profizianum	(Podococcus_barteri	(Iriartea_deltoidea	Orania_palindan)))))	(((Reinhardtia_simplex	(Reinhardtia_paiewonskiana	Reinhardtia_latisecta))	Reinhardtia_gracilis)	(Attalea_speciosa	(Bactris_major	(Elaeis_guineensis	Elaeis_oleifera))))))	Geonoma_undata)))	((Oenocarpus_minor	Oenocarpus_bataua)	Hydriastele_microspadix))))	Kingia_australis);
((Heterospathe_cagayanensis	(Dypsis_decaryi	((Prestoea_acuminata	Veitchia_spiralis)	(((((Calamus_caryotoides	Leopoldinia_pulchra)	Hydriastele_microspadix)	(Kentiopsis_piersoniorum	Dictyosperma_album))	((Oenocarpus_minor	Oenocarpus_bataua)	((((Sabal_domingensis	(Serenoa_repens	Phoenix_dactylifera))	Pelagodoxa_henryana)	((((((Roystonea_regia	Pseudophoenix_vinifera)	Iriartea_deltoidea)	(Burretiokentia_grandiflora	Chamaedorea_seifrizii))	((Orania_palindan	Sclerosperma_profizianum)	Podococcus_barteri))	Nypa_fruticans)	(((Reinhardtia_paiewonskiana	Reinhardtia_latisecta)	(Reinhardtia_gracilis	Reinhardtia_simplex))	(Attalea_speciosa	(Bactris_major	(Elaeis_guineensis	Elaeis_oleifera))))))	Geonoma_undata)))	Manicaria_saccifera))))	Kingia_australis);
((((Reinhardtia_latisecta	Reinhardtia_paiewonskiana)	(Reinhardtia_gracilis	(Calamus_caryotoides	Reinhardtia_simplex)))	((Attalea_speciosa	(Bactris_major	(Elaeis_guineensis	Elaeis_oleifera)))	((Roystonea_regia	((Pseudophoenix_vinifera	((Serenoa_repens	Phoenix_dactylifera)	Sabal_domingensis))	(((Prestoea_acuminata	Oenocarpus_minor)	(((Hydriastele_microspadix	Kentiopsis_piersoniorum)	((Heterospathe_cagayanensis	(Manicaria_saccifera	Dypsis_decaryi))	Veitchia_spiralis))	(Leopoldinia_pulchra	(Geonoma_undata	Dictyosperma_album))))	Oenocarpus_bataua)))	(((Orania_palindan	Podococcus_barteri)	(Burretiokentia_grandiflora	((Pelagodoxa_henryana	Iriartea_deltoidea)	(Chamaedorea_seifrizii	Nypa_fruticans))))	Sclerosperma_profizianum))))	Kingia_australis);
((((Reinhardtia_latisecta	Reinhardtia_paiewonskiana)	(Reinhardtia_gracilis	Reinhardtia_simplex))	((Attalea_speciosa	(Bactris_major	(Elaeis_guineensis	Elaeis_oleifera)))	(((((Roystonea_regia	(Serenoa_repens	Pseudophoenix_vinifera))	(Iriartea_deltoidea	(Phoenix_dactylifera	Sabal_domingensis)))	Nypa_fruticans)	((Kentiopsis_piersoniorum	((((Calamus_caryotoides	Leopoldinia_pulchra)	(Oenocarpus_bataua	Hydriastele_microspadix))	(Geonoma_undata	Dictyosperma_album))	(((Heterospathe_cagayanensis	Dypsis_decaryi)	(Prestoea_acuminata	Veitchia_spiralis))	Manicaria_saccifera)))	(Pelagodoxa_henryana	Oenocarpus_minor)))	((Burretiokentia_grandiflora	Chamaedorea_seifrizii)	((Orania_palindan	Podococcus_barteri)	Sclerosperma_profizianum)))))	Kingia_australis);
((((((((Oenocarpus_bataua	((Chamaedorea_seifrizii	(((Iriartea_deltoidea	(Burretiokentia_grandiflora	Sclerosperma_profizianum))	Orania_palindan)	Podococcus_barteri))	(((((Serenoa_repens	Phoenix_dactylifera)	Sabal_domingensis)	(Pelagodoxa_henryana	Nypa_fruticans))	(Roystonea_regia	(Calamus_caryotoides	Pseudophoenix_vinifera)))	((((Reinhardtia_latisecta	Reinhardtia_paiewonskiana)	Reinhardtia_simplex)	Reinhardtia_gracilis)	(Attalea_speciosa	(Bactris_major	(Elaeis_guineensis	Elaeis_oleifera)))))))	(Oenocarpus_minor	Manicaria_saccifera))	(((Prestoea_acuminata	Leopoldinia_pulchra)	Hydriastele_microspadix)	(Geonoma_undata	Dictyosperma_album)))	Kentiopsis_piersoniorum)	Dypsis_decaryi)	Veitchia_spiralis)	Heterospathe_cagayanensis)	Kingia_australis);
((Nypa_fruticans	(Manicaria_saccifera	((((Oenocarpus_minor	Oenocarpus_bataua)	Hydriastele_microspadix)	((Geonoma_undata	Leopoldinia_pulchra)	(((Prestoea_acuminata	Veitchia_spiralis)	(Dictyosperma_album	Kentiopsis_piersoniorum))	Heterospathe_cagayanensis)))	(((Burretiokentia_grandiflora	Dypsis_decaryi)	Serenoa_repens)	(((((Phoenix_dactylifera	(Pseudophoenix_vinifera	Sabal_domingensis))	((Orania_palindan	(Chamaedorea_seifrizii	Sclerosperma_profizianum))	(Pelagodoxa_henryana	Podococcus_barteri)))	((((Reinhardtia_latisecta	Reinhardtia_paiewonskiana)	Reinhardtia_simplex)	Reinhardtia_gracilis)	(Calamus_caryotoides	((Bactris_major	(Elaeis_guineensis	Elaeis_oleifera))	Attalea_speciosa))))	Roystonea_regia)	Iriartea_deltoidea)))))	Kingia_australis);
((Leopoldinia_pulchra	(((Oenocarpus_bataua	Hydriastele_microspadix)	(((((((Reinhardtia_latisecta	Reinhardtia_paiewonskiana)	(Reinhardtia_gracilis	Reinhardtia_simplex))	((Bactris_major	(Elaeis_guineensis	Elaeis_oleifera))	Attalea_speciosa))	((Podococcus_barteri	((Nypa_fruticans	Chamaedorea_seifrizii)	Orania_palindan))	Sclerosperma_profizianum))	(((Serenoa_repens	Phoenix_dactylifera)	Sabal_domingensis)	(Iriartea_deltoidea	(Pseudophoenix_vinifera	Roystonea_regia))))	((Oenocarpus_minor	Manicaria_saccifera)	Pelagodoxa_henryana))	Geonoma_undata))	((Prestoea_acuminata	(Kentiopsis_piersoniorum	(Burretiokentia_grandiflora	Dictyosperma_album)))	(((Calamus_caryotoides	Heterospathe_cagayanensis)	Dypsis_decaryi)	Veitchia_spiralis))))	Kingia_australis);
((Heterospathe_cagayanensis	((Prestoea_acuminata	Veitchia_spiralis)	((Kentiopsis_piersoniorum	(Burretiokentia_grandiflora	Dictyosperma_album))	(Manicaria_saccifera	(((Hydriastele_microspadix	(Calamus_caryotoides	Leopoldinia_pulchra))	(Oenocarpus_minor	Oenocarpus_bataua))	((((((Orania_palindan	(Pelagodoxa_henryana	Podococcus_barteri))	Sclerosperma_profizianum)	(Nypa_fruticans	(Dypsis_decaryi	(Iriartea_deltoidea	(Pseudophoenix_vinifera	Roystonea_regia)))))	((((Reinhardtia_latisecta	Reinhardtia_paiewonskiana)	(Reinhardtia_gracilis	Reinhardtia_simplex))	((Bactris_major	(Elaeis_guineensis	Elaeis_oleifera))	Attalea_speciosa))	((Serenoa_repens	Phoenix_dactylifera)	Sabal_domingensis)))	Chamaedorea_seifrizii)	Geonoma_undata))))))	Kingia_australis);
(((((Pelagodoxa_henryana	(Oenocarpus_minor	(Burretiokentia_grandiflora	Manicaria_saccifera)))	(Oenocarpus_bataua	(Hydriastele_microspadix	Leopoldinia_pulchra)))	((Dypsis_decaryi	(Heterospathe_cagayanensis	(Prestoea_acuminata	Veitchia_spiralis)))	(Kentiopsis_piersoniorum	Dictyosperma_album)))	(((Pseudophoenix_vinifera	((Serenoa_repens	Phoenix_dactylifera)	Sabal_domingensis))	(((((Nypa_fruticans	(Calamus_caryotoides	Podococcus_barteri))	Orania_palindan)	Sclerosperma_profizianum)	((Iriartea_deltoidea	Roystonea_regia)	Chamaedorea_seifrizii))	(((Reinhardtia_latisecta	Reinhardtia_paiewonskiana)	(Reinhardtia_gracilis	Reinhardtia_simplex))	((Bactris_major	(Elaeis_guineensis	Elaeis_oleifera))	Attalea_speciosa))))	Geonoma_undata))	Kingia_australis);
(((Hydriastele_microspadix	Leopoldinia_pulchra)	(((((((((Veitchia_spiralis	Dypsis_decaryi)	Heterospathe_cagayanensis)	Kentiopsis_piersoniorum)	Prestoea_acuminata)	(Burretiokentia_grandiflora	Manicaria_saccifera))	(Dictyosperma_album	Geonoma_undata))	(((Pelagodoxa_henryana	Pseudophoenix_vinifera)	((Serenoa_repens	Phoenix_dactylifera)	Sabal_domingensis))	((((((Roystonea_regia	Iriartea_deltoidea)	Orania_palindan)	(Chamaedorea_seifrizii	Nypa_fruticans))	(Calamus_caryotoides	Podococcus_barteri))	Sclerosperma_profizianum)	(((Reinhardtia_latisecta	Reinhardtia_paiewonskiana)	(Reinhardtia_gracilis	Reinhardtia_simplex))	((Bactris_major	(Elaeis_guineensis	Elaeis_oleifera))	Attalea_speciosa)))))	Oenocarpus_minor)	Oenocarpus_bataua))	Kingia_australis);
((((((Kentiopsis_piersoniorum	Dictyosperma_album)	((((Burretiokentia_grandiflora	Manicaria_saccifera)	(Oenocarpus_minor	Prestoea_acuminata))	(Geonoma_undata	(Oenocarpus_bataua	(((((Chamaedorea_seifrizii	Nypa_fruticans)	(Pelagodoxa_henryana	Iriartea_deltoidea))	((Sclerosperma_profizianum	Orania_palindan)	Podococcus_barteri))	(((Reinhardtia_latisecta	Reinhardtia_paiewonskiana)	(Reinhardtia_gracilis	Reinhardtia_simplex))	(Calamus_caryotoides	((Bactris_major	(Elaeis_guineensis	Elaeis_oleifera))	Attalea_speciosa))))	((Roystonea_regia	Pseudophoenix_vinifera)	((Serenoa_repens	Phoenix_dactylifera)	Sabal_domingensis))))))	(Hydriastele_microspadix	Leopoldinia_pulchra)))	Veitchia_spiralis)	Dypsis_decaryi)	Heterospathe_cagayanensis)	Kingia_australis);
((Nypa_fruticans	((((((Iriartea_deltoidea	(Roystonea_regia	(Calamus_caryotoides	Pseudophoenix_vinifera)))	((Serenoa_repens	Phoenix_dactylifera)	Sabal_domingensis))	((Orania_palindan	Sclerosperma_profizianum)	Podococcus_barteri))	(((Reinhardtia_latisecta	Reinhardtia_paiewonskiana)	(Reinhardtia_gracilis	Reinhardtia_simplex))	((Bactris_major	(Elaeis_guineensis	Elaeis_oleifera))	Attalea_speciosa)))	((Manicaria_saccifera	Oenocarpus_minor)	((Pelagodoxa_henryana	Geonoma_undata)	((Oenocarpus_bataua	(Hydriastele_microspadix	Leopoldinia_pulchra))	((((Prestoea_acuminata	Veitchia_spiralis)	(Dypsis_decaryi	Heterospathe_cagayanensis))	Kentiopsis_piersoniorum)	(Burretiokentia_grandiflora	Dictyosperma_album))))))	Chamaedorea_seifrizii))	Kingia_australis);
((Heterospathe_cagayanensis	(((Prestoea_acuminata	Oenocarpus_minor)	Manicaria_saccifera)	(((((Leopoldinia_pulchra	(Oenocarpus_bataua	Hydriastele_microspadix))	(Dypsis_decaryi	Dictyosperma_album))	Veitchia_spiralis)	Kentiopsis_piersoniorum)	(Geonoma_undata	(((Iriartea_deltoidea	((Phoenix_dactylifera	Sabal_domingensis)	Serenoa_repens))	(Pelagodoxa_henryana	((Roystonea_regia	(Sclerosperma_profizianum	(Orania_palindan	((Burretiokentia_grandiflora	Chamaedorea_seifrizii)	(Podococcus_barteri	Nypa_fruticans)))))	(((Elaeis_oleifera	Elaeis_guineensis)	Bactris_major)	(Calamus_caryotoides	(((Reinhardtia_latisecta	Reinhardtia_paiewonskiana)	(Reinhardtia_gracilis	Reinhardtia_simplex))	Attalea_speciosa))))))	Pseudophoenix_vinifera)))))	Kingia_australis);
((Heterospathe_cagayanensis	((((Dictyosperma_album	Geonoma_undata)	(((((Pelagodoxa_henryana	(Phoenix_dactylifera	(Sabal_domingensis	(Serenoa_repens	Pseudophoenix_vinifera))))	(Iriartea_deltoidea	Roystonea_regia))	(Sclerosperma_profizianum	(Orania_palindan	((Burretiokentia_grandiflora	Chamaedorea_seifrizii)	(Podococcus_barteri	Nypa_fruticans)))))	((((Elaeis_oleifera	Elaeis_guineensis)	Bactris_major)	Attalea_speciosa)	((Reinhardtia_latisecta	Reinhardtia_paiewonskiana)	(Reinhardtia_gracilis	Reinhardtia_simplex))))	(Oenocarpus_minor	((Calamus_caryotoides	Leopoldinia_pulchra)	(Oenocarpus_bataua	Hydriastele_microspadix)))))	Kentiopsis_piersoniorum)	((Prestoea_acuminata	Veitchia_spiralis)	(Manicaria_saccifera	Dypsis_decaryi))))	Kingia_australis);
((Geonoma_undata	((((((Serenoa_repens	Sabal_domingensis)	Phoenix_dactylifera)	(Iriartea_deltoidea	Pseudophoenix_vinifera))	((Sclerosperma_profizianum	(Orania_palindan	((Roystonea_regia	Chamaedorea_seifrizii)	(Podococcus_barteri	Nypa_fruticans))))	((((Elaeis_oleifera	Elaeis_guineensis)	Bactris_major)	Attalea_speciosa)	((Reinhardtia_latisecta	Reinhardtia_paiewonskiana)	(Reinhardtia_gracilis	Reinhardtia_simplex)))))	((Pelagodoxa_henryana	Dypsis_decaryi)	Burretiokentia_grandiflora))	(((Calamus_caryotoides	Leopoldinia_pulchra)	((Oenocarpus_minor	Hydriastele_microspadix)	Oenocarpus_bataua))	(((Dictyosperma_album	Kentiopsis_piersoniorum)	((Prestoea_acuminata	Veitchia_spiralis)	Heterospathe_cagayanensis))	Manicaria_saccifera))))	Kingia_australis);
((Heterospathe_cagayanensis	(((Dictyosperma_album	Kentiopsis_piersoniorum)	(((Oenocarpus_minor	Manicaria_saccifera)	(((((Serenoa_repens	Pseudophoenix_vinifera)	((Sabal_domingensis	Phoenix_dactylifera)	Iriartea_deltoidea))	(Sclerosperma_profizianum	(Orania_palindan	((Roystonea_regia	((((Elaeis_oleifera	Elaeis_guineensis)	Bactris_major)	Attalea_speciosa)	((Reinhardtia_latisecta	Reinhardtia_paiewonskiana)	(Reinhardtia_gracilis	Reinhardtia_simplex))))	(((Pelagodoxa_henryana	Nypa_fruticans)	Podococcus_barteri)	Chamaedorea_seifrizii)))))	(Dypsis_decaryi	Burretiokentia_grandiflora))	Geonoma_undata))	(Oenocarpus_bataua	(Hydriastele_microspadix	(Calamus_caryotoides	Leopoldinia_pulchra)))))	(Prestoea_acuminata	Veitchia_spiralis)))	Kingia_australis);
((Dypsis_decaryi	((Veitchia_spiralis	Heterospathe_cagayanensis)	(((((Prestoea_acuminata	Oenocarpus_minor)	Manicaria_saccifera)	(Burretiokentia_grandiflora	Dictyosperma_album))	Kentiopsis_piersoniorum)	(((((Sabal_domingensis	(Serenoa_repens	Phoenix_dactylifera))	Iriartea_deltoidea)	(Pseudophoenix_vinifera	(((((Elaeis_oleifera	Elaeis_guineensis)	Bactris_major)	Attalea_speciosa)	((Reinhardtia_latisecta	Reinhardtia_paiewonskiana)	(Reinhardtia_gracilis	Reinhardtia_simplex)))	((Chamaedorea_seifrizii	Nypa_fruticans)	(((Orania_palindan	Roystonea_regia)	Sclerosperma_profizianum)	(Pelagodoxa_henryana	Podococcus_barteri))))))	Geonoma_undata)	(((Calamus_caryotoides	Leopoldinia_pulchra)	Oenocarpus_bataua)	Hydriastele_microspadix)))))	Kingia_australis);
(((Calamus_caryotoides	Leopoldinia_pulchra)	((((Burretiokentia_grandiflora	Dictyosperma_album)	(Hydriastele_microspadix	Kentiopsis_piersoniorum))	((((Prestoea_acuminata	Veitchia_spiralis)	Dypsis_decaryi)	Heterospathe_cagayanensis)	Manicaria_saccifera))	(((Pelagodoxa_henryana	Oenocarpus_minor)	Oenocarpus_bataua)	(((((Sabal_domingensis	(Serenoa_repens	Phoenix_dactylifera))	Iriartea_deltoidea)	(Orania_palindan	Sclerosperma_profizianum))	(((((Elaeis_oleifera	Elaeis_guineensis)	Bactris_major)	Attalea_speciosa)	(Reinhardtia_gracilis	(Reinhardtia_simplex	(Reinhardtia_latisecta	Reinhardtia_paiewonskiana))))	((Chamaedorea_seifrizii	Nypa_fruticans)	(Podococcus_barteri	(Roystonea_regia	Pseudophoenix_vinifera)))))	Geonoma_undata))))	Kingia_australis);
(((Calamus_caryotoides	Leopoldinia_pulchra)	((Oenocarpus_bataua	Hydriastele_microspadix)	(((((((((Podococcus_barteri	Orania_palindan)	(Chamaedorea_seifrizii	Sclerosperma_profizianum))	(((Sabal_domingensis	(Serenoa_repens	Phoenix_dactylifera))	Iriartea_deltoidea)	(Roystonea_regia	Pseudophoenix_vinifera)))	((((Elaeis_oleifera	Elaeis_guineensis)	Bactris_major)	Attalea_speciosa)	((Reinhardtia_latisecta	Reinhardtia_paiewonskiana)	(Reinhardtia_gracilis	Reinhardtia_simplex))))	Nypa_fruticans)	Burretiokentia_grandiflora)	(Pelagodoxa_henryana	Oenocarpus_minor))	Geonoma_undata)	((Dictyosperma_album	Kentiopsis_piersoniorum)	(((Prestoea_acuminata	Veitchia_spiralis)	Manicaria_saccifera)	(Dypsis_decaryi	Heterospathe_cagayanensis))))))	Kingia_australis);
((((Elaeis_oleifera	Elaeis_guineensis)	Bactris_major)	(Attalea_speciosa	(((Reinhardtia_latisecta	Reinhardtia_paiewonskiana)	(Reinhardtia_gracilis	Reinhardtia_simplex))	(((((Manicaria_saccifera	Oenocarpus_minor)	(((((Calamus_caryotoides	Leopoldinia_pulchra)	Hydriastele_microspadix)	(Dictyosperma_album	Kentiopsis_piersoniorum))	((Prestoea_acuminata	Veitchia_spiralis)	(Dypsis_decaryi	Heterospathe_cagayanensis)))	Geonoma_undata))	(Pelagodoxa_henryana	Oenocarpus_bataua))	(((Sabal_domingensis	(Serenoa_repens	Phoenix_dactylifera))	Iriartea_deltoidea)	(Roystonea_regia	Pseudophoenix_vinifera)))	(((Podococcus_barteri	Orania_palindan)	(Nypa_fruticans	(Burretiokentia_grandiflora	Chamaedorea_seifrizii)))	Sclerosperma_profizianum)))))	Kingia_australis);
((Heterospathe_cagayanensis	((Veitchia_spiralis	((Hydriastele_microspadix	(Dictyosperma_album	(Calamus_caryotoides	Kentiopsis_piersoniorum)))	((((Manicaria_saccifera	Dypsis_decaryi)	Leopoldinia_pulchra)	(Geonoma_undata	(Oenocarpus_bataua	(((((Sabal_domingensis	(Serenoa_repens	Phoenix_dactylifera))	Pseudophoenix_vinifera)	Roystonea_regia)	(((Podococcus_barteri	(Iriartea_deltoidea	(Burretiokentia_grandiflora	Orania_palindan)))	(Nypa_fruticans	Chamaedorea_seifrizii))	Sclerosperma_profizianum))	(Attalea_speciosa	(((Reinhardtia_latisecta	Reinhardtia_paiewonskiana)	(Reinhardtia_gracilis	Reinhardtia_simplex))	((Elaeis_oleifera	Elaeis_guineensis)	Bactris_major)))))))	(Oenocarpus_minor	Prestoea_acuminata))))	Pelagodoxa_henryana))	Kingia_australis);
((Leopoldinia_pulchra	(((Dictyosperma_album	Geonoma_undata)	((Dypsis_decaryi	((((Nypa_fruticans	((Pelagodoxa_henryana	Podococcus_barteri)	Chamaedorea_seifrizii))	((Burretiokentia_grandiflora	Sclerosperma_profizianum)	Orania_palindan))	((Sabal_domingensis	(Serenoa_repens	Phoenix_dactylifera))	((Iriartea_deltoidea	Pseudophoenix_vinifera)	Roystonea_regia)))	(Attalea_speciosa	(((Reinhardtia_latisecta	Reinhardtia_paiewonskiana)	(Reinhardtia_gracilis	Reinhardtia_simplex))	((Elaeis_oleifera	Elaeis_guineensis)	Bactris_major)))))	((Kentiopsis_piersoniorum	(Manicaria_saccifera	(Oenocarpus_minor	Prestoea_acuminata)))	(Heterospathe_cagayanensis	(Calamus_caryotoides	Veitchia_spiralis)))))	(Hydriastele_microspadix	Oenocarpus_bataua)))	Kingia_australis);
((Heterospathe_cagayanensis	(((Iriartea_deltoidea	(((((Pelagodoxa_henryana	Oenocarpus_bataua)	(((((Serenoa_repens	Phoenix_dactylifera)	Sabal_domingensis)	Nypa_fruticans)	Pseudophoenix_vinifera)	(((Podococcus_barteri	((Burretiokentia_grandiflora	Chamaedorea_seifrizii)	Orania_palindan))	Sclerosperma_profizianum)	((((Roystonea_regia	(Elaeis_oleifera	Elaeis_guineensis))	Bactris_major)	Attalea_speciosa)	((Reinhardtia_paiewonskiana	Reinhardtia_latisecta)	(Reinhardtia_gracilis	Reinhardtia_simplex))))))	Geonoma_undata)	((Prestoea_acuminata	Oenocarpus_minor)	Manicaria_saccifera))	((Calamus_caryotoides	Kentiopsis_piersoniorum)	((Hydriastele_microspadix	Leopoldinia_pulchra)	Dictyosperma_album))))	Veitchia_spiralis)	Dypsis_decaryi))	Kingia_australis);
((Heterospathe_cagayanensis	(((((((Burretiokentia_grandiflora	Dictyosperma_album)	Geonoma_undata)	(Hydriastele_microspadix	(Calamus_caryotoides	Leopoldinia_pulchra)))	(Dypsis_decaryi	(Oenocarpus_bataua	((((Serenoa_repens	Phoenix_dactylifera)	Sabal_domingensis)	(Iriartea_deltoidea	Pseudophoenix_vinifera))	(((Pelagodoxa_henryana	Nypa_fruticans)	(((Podococcus_barteri	Orania_palindan)	Sclerosperma_profizianum)	Chamaedorea_seifrizii))	((((Roystonea_regia	(Elaeis_oleifera	Elaeis_guineensis))	Bactris_major)	Attalea_speciosa)	((Reinhardtia_paiewonskiana	Reinhardtia_latisecta)	(Reinhardtia_gracilis	Reinhardtia_simplex))))))))	(Oenocarpus_minor	Manicaria_saccifera))	(Prestoea_acuminata	Veitchia_spiralis))	Kentiopsis_piersoniorum))	Kingia_australis);
((Geonoma_undata	(((((Dictyosperma_album	Kentiopsis_piersoniorum)	Hydriastele_microspadix)	((Veitchia_spiralis	(Dypsis_decaryi	Heterospathe_cagayanensis))	(Oenocarpus_minor	Prestoea_acuminata)))	((Pelagodoxa_henryana	Oenocarpus_bataua)	((((((Elaeis_oleifera	Elaeis_guineensis)	Bactris_major)	Attalea_speciosa)	((Reinhardtia_paiewonskiana	Reinhardtia_latisecta)	(Reinhardtia_gracilis	Reinhardtia_simplex)))	(((Podococcus_barteri	((Roystonea_regia	Orania_palindan)	Nypa_fruticans))	(Iriartea_deltoidea	Chamaedorea_seifrizii))	Sclerosperma_profizianum))	(((Serenoa_repens	Phoenix_dactylifera)	Sabal_domingensis)	Pseudophoenix_vinifera))))	((Calamus_caryotoides	Leopoldinia_pulchra)	(Burretiokentia_grandiflora	Manicaria_saccifera))))	Kingia_australis);
(((Heterospathe_cagayanensis	(((((Burretiokentia_grandiflora	Manicaria_saccifera)	(Oenocarpus_minor	Prestoea_acuminata))	Kentiopsis_piersoniorum)	(((Pelagodoxa_henryana	Oenocarpus_bataua)	(((((Elaeis_oleifera	Elaeis_guineensis)	Bactris_major)	Attalea_speciosa)	((Reinhardtia_paiewonskiana	Reinhardtia_latisecta)	(Reinhardtia_gracilis	Reinhardtia_simplex)))	((Sclerosperma_profizianum	(Orania_palindan	(Podococcus_barteri	(Chamaedorea_seifrizii	Nypa_fruticans))))	((Iriartea_deltoidea	((Serenoa_repens	Phoenix_dactylifera)	Sabal_domingensis))	(Roystonea_regia	Pseudophoenix_vinifera)))))	((Hydriastele_microspadix	Leopoldinia_pulchra)	(Dictyosperma_album	Geonoma_undata))))	(Veitchia_spiralis	Dypsis_decaryi)))	Calamus_caryotoides)	Kingia_australis);
(((Calamus_caryotoides	Leopoldinia_pulchra)	((Geonoma_undata	(Pelagodoxa_henryana	((Oenocarpus_minor	Oenocarpus_bataua)	(((Nypa_fruticans	((Serenoa_repens	Phoenix_dactylifera)	Sabal_domingensis))	Pseudophoenix_vinifera)	(((((Elaeis_oleifera	Elaeis_guineensis)	Bactris_major)	Attalea_speciosa)	(((Reinhardtia_gracilis	Reinhardtia_paiewonskiana)	Reinhardtia_latisecta)	Reinhardtia_simplex))	(Sclerosperma_profizianum	((Podococcus_barteri	Chamaedorea_seifrizii)	((Roystonea_regia	Iriartea_deltoidea)	Orania_palindan))))))))	(Hydriastele_microspadix	((((Prestoea_acuminata	Veitchia_spiralis)	Heterospathe_cagayanensis)	(Dictyosperma_album	Kentiopsis_piersoniorum))	((Burretiokentia_grandiflora	Manicaria_saccifera)	Dypsis_decaryi)))))	Kingia_australis);
((Heterospathe_cagayanensis	((Burretiokentia_grandiflora	Dypsis_decaryi)	(((Dictyosperma_album	Kentiopsis_piersoniorum)	(((Calamus_caryotoides	Leopoldinia_pulchra)	((Geonoma_undata	(Pelagodoxa_henryana	(Oenocarpus_bataua	(((Serenoa_repens	Phoenix_dactylifera)	Sabal_domingensis)	((Attalea_speciosa	(((Reinhardtia_paiewonskiana	Reinhardtia_latisecta)	(Reinhardtia_gracilis	Reinhardtia_simplex))	((Elaeis_oleifera	Elaeis_guineensis)	Bactris_major)))	(((Roystonea_regia	Pseudophoenix_vinifera)	Iriartea_deltoidea)	(((Sclerosperma_profizianum	Chamaedorea_seifrizii)	Orania_palindan)	(Nypa_fruticans	Podococcus_barteri))))))))	(Manicaria_saccifera	Oenocarpus_minor)))	Hydriastele_microspadix))	(Prestoea_acuminata	Veitchia_spiralis))))	Kingia_australis);
(((Calamus_caryotoides	Leopoldinia_pulchra)	(((Kentiopsis_piersoniorum	(((Oenocarpus_bataua	(((Nypa_fruticans	((((Burretiokentia_grandiflora	Sclerosperma_profizianum)	Chamaedorea_seifrizii)	Orania_palindan)	Podococcus_barteri))	(((Reinhardtia_paiewonskiana	Reinhardtia_latisecta)	(Reinhardtia_gracilis	Reinhardtia_simplex))	(Attalea_speciosa	((Elaeis_oleifera	Elaeis_guineensis)	Bactris_major))))	((Roystonea_regia	(Serenoa_repens	Pseudophoenix_vinifera))	(Iriartea_deltoidea	(Phoenix_dactylifera	Sabal_domingensis)))))	(Pelagodoxa_henryana	Geonoma_undata))	(Manicaria_saccifera	Oenocarpus_minor)))	((Prestoea_acuminata	Veitchia_spiralis)	(Heterospathe_cagayanensis	(Dictyosperma_album	Dypsis_decaryi))))	Hydriastele_microspadix))	Kingia_australis);
((Leopoldinia_pulchra	((Heterospathe_cagayanensis	((Pelagodoxa_henryana	Geonoma_undata)	((Prestoea_acuminata	(Manicaria_saccifera	Oenocarpus_minor))	(Oenocarpus_bataua	((((((Burretiokentia_grandiflora	Sclerosperma_profizianum)	Orania_palindan)	Podococcus_barteri)	(Chamaedorea_seifrizii	(Roystonea_regia	Iriartea_deltoidea)))	(((Reinhardtia_paiewonskiana	Reinhardtia_latisecta)	(Reinhardtia_gracilis	Reinhardtia_simplex))	(Attalea_speciosa	((Elaeis_oleifera	Elaeis_guineensis)	Bactris_major))))	(Nypa_fruticans	(Pseudophoenix_vinifera	((Sabal_domingensis	Serenoa_repens)	Phoenix_dactylifera))))))))	((Calamus_caryotoides	Kentiopsis_piersoniorum)	((Dictyosperma_album	Dypsis_decaryi)	(Veitchia_spiralis	Hydriastele_microspadix)))))	Kingia_australis);
((Heterospathe_cagayanensis	(((Burretiokentia_grandiflora	Dypsis_decaryi)	(((Manicaria_saccifera	(Prestoea_acuminata	Oenocarpus_minor))	((Oenocarpus_bataua	((((Reinhardtia_gracilis	(Reinhardtia_simplex	(Reinhardtia_paiewonskiana	Reinhardtia_latisecta)))	(Calamus_caryotoides	(Attalea_speciosa	((Elaeis_oleifera	Elaeis_guineensis)	Bactris_major))))	((((Sclerosperma_profizianum	Orania_palindan)	Podococcus_barteri)	((Chamaedorea_seifrizii	Iriartea_deltoidea)	Nypa_fruticans))	Roystonea_regia))	(Pseudophoenix_vinifera	((Sabal_domingensis	Serenoa_repens)	Phoenix_dactylifera))))	Geonoma_undata))	Pelagodoxa_henryana))	(Leopoldinia_pulchra	((Kentiopsis_piersoniorum	Dictyosperma_album)	(Veitchia_spiralis	Hydriastele_microspadix)))))	Kingia_australis);
((Heterospathe_cagayanensis	(((Veitchia_spiralis	Kentiopsis_piersoniorum)	(Dypsis_decaryi	Dictyosperma_album))	(Prestoea_acuminata	(((Calamus_caryotoides	Leopoldinia_pulchra)	Hydriastele_microspadix)	(((Oenocarpus_minor	Oenocarpus_bataua)	Pelagodoxa_henryana)	(((((Reinhardtia_simplex	((Reinhardtia_paiewonskiana	Reinhardtia_latisecta)	Reinhardtia_gracilis))	(Attalea_speciosa	((Elaeis_oleifera	Elaeis_guineensis)	Bactris_major)))	(((Manicaria_saccifera	Chamaedorea_seifrizii)	(((Sclerosperma_profizianum	Orania_palindan)	Podococcus_barteri)	Nypa_fruticans))	Roystonea_regia))	(((Burretiokentia_grandiflora	Iriartea_deltoidea)	(Sabal_domingensis	(Serenoa_repens	Phoenix_dactylifera)))	Pseudophoenix_vinifera))	Geonoma_undata))))))	Kingia_australis);
((Heterospathe_cagayanensis	((((Oenocarpus_minor	Prestoea_acuminata)	Kentiopsis_piersoniorum)	((Manicaria_saccifera	Dypsis_decaryi)	Dictyosperma_album))	((Pelagodoxa_henryana	((Hydriastele_microspadix	Leopoldinia_pulchra)	(Geonoma_undata	(Oenocarpus_bataua	((Pseudophoenix_vinifera	((Serenoa_repens	Phoenix_dactylifera)	Sabal_domingensis))	(((Roystonea_regia	Iriartea_deltoidea)	((Podococcus_barteri	(Orania_palindan	(Burretiokentia_grandiflora	Sclerosperma_profizianum)))	(Nypa_fruticans	Chamaedorea_seifrizii)))	((((Reinhardtia_paiewonskiana	Reinhardtia_latisecta)	Reinhardtia_gracilis)	(Calamus_caryotoides	Reinhardtia_simplex))	(Attalea_speciosa	(Bactris_major	(Elaeis_guineensis	Elaeis_oleifera))))))))))	Veitchia_spiralis)))	Kingia_australis);
((Heterospathe_cagayanensis	((((Oenocarpus_minor	Prestoea_acuminata)	((Manicaria_saccifera	Dypsis_decaryi)	Dictyosperma_album))	(((Hydriastele_microspadix	Oenocarpus_bataua)	Leopoldinia_pulchra)	(Geonoma_undata	((((((Reinhardtia_paiewonskiana	Reinhardtia_latisecta)	Reinhardtia_gracilis)	(Calamus_caryotoides	Reinhardtia_simplex))	(Attalea_speciosa	(Bactris_major	(Elaeis_guineensis	Elaeis_oleifera))))	((Roystonea_regia	Pseudophoenix_vinifera)	((Serenoa_repens	Phoenix_dactylifera)	Sabal_domingensis)))	((Burretiokentia_grandiflora	Sclerosperma_profizianum)	((Nypa_fruticans	(Pelagodoxa_henryana	Podococcus_barteri))	((Chamaedorea_seifrizii	Iriartea_deltoidea)	Orania_palindan)))))))	(Veitchia_spiralis	Kentiopsis_piersoniorum)))	Kingia_australis);
((((Reinhardtia_paiewonskiana	Reinhardtia_latisecta)	(Reinhardtia_simplex	Reinhardtia_gracilis))	((Attalea_speciosa	(Bactris_major	(Calamus_caryotoides	(Elaeis_guineensis	Elaeis_oleifera))))	((((((Heterospathe_cagayanensis	((Prestoea_acuminata	Veitchia_spiralis)	(Manicaria_saccifera	Dypsis_decaryi)))	(Kentiopsis_piersoniorum	(Oenocarpus_minor	(Burretiokentia_grandiflora	Dictyosperma_album))))	(((Hydriastele_microspadix	Oenocarpus_bataua)	Leopoldinia_pulchra)	Geonoma_undata))	((Phoenix_dactylifera	Sabal_domingensis)	(Roystonea_regia	(Serenoa_repens	Pseudophoenix_vinifera))))	(Sclerosperma_profizianum	(Orania_palindan	(Podococcus_barteri	((Chamaedorea_seifrizii	Nypa_fruticans)	Iriartea_deltoidea)))))	Pelagodoxa_henryana)))	Kingia_australis);
((Geonoma_undata	(((Burretiokentia_grandiflora	Leopoldinia_pulchra)	(((Kentiopsis_piersoniorum	Dictyosperma_album)	Hydriastele_microspadix)	(((Manicaria_saccifera	Dypsis_decaryi)	Heterospathe_cagayanensis)	(Veitchia_spiralis	Prestoea_acuminata))))	(((Oenocarpus_minor	Oenocarpus_bataua)	(((Sabal_domingensis	(Serenoa_repens	Phoenix_dactylifera))	Pseudophoenix_vinifera)	(((((Reinhardtia_paiewonskiana	Reinhardtia_latisecta)	(Reinhardtia_simplex	Reinhardtia_gracilis))	((Attalea_speciosa	(Bactris_major	(Elaeis_guineensis	Elaeis_oleifera)))	Calamus_caryotoides))	Roystonea_regia)	(Sclerosperma_profizianum	((Podococcus_barteri	(Orania_palindan	Iriartea_deltoidea))	(Nypa_fruticans	Chamaedorea_seifrizii))))))	Pelagodoxa_henryana)))	Kingia_australis);
((Manicaria_saccifera	(((Geonoma_undata	((Hydriastele_microspadix	(Calamus_caryotoides	Leopoldinia_pulchra))	((Kentiopsis_piersoniorum	(Burretiokentia_grandiflora	Dictyosperma_album))	((Dypsis_decaryi	Heterospathe_cagayanensis)	(Veitchia_spiralis	Prestoea_acuminata)))))	((Oenocarpus_minor	Oenocarpus_bataua)	(((((Reinhardtia_paiewonskiana	Reinhardtia_latisecta)	(Reinhardtia_simplex	Reinhardtia_gracilis))	(Attalea_speciosa	(Bactris_major	(Elaeis_guineensis	Elaeis_oleifera))))	(Sclerosperma_profizianum	(Podococcus_barteri	(Orania_palindan	Iriartea_deltoidea))))	(Pelagodoxa_henryana	(Roystonea_regia	((Chamaedorea_seifrizii	Sabal_domingensis)	(Phoenix_dactylifera	(Serenoa_repens	Pseudophoenix_vinifera))))))))	Nypa_fruticans))	Kingia_australis);
((Heterospathe_cagayanensis	(Veitchia_spiralis	((((((Manicaria_saccifera	Oenocarpus_minor)	Geonoma_undata)	((((Iriartea_deltoidea	(((Phoenix_dactylifera	Serenoa_repens)	Sabal_domingensis)	Pseudophoenix_vinifera))	(Sclerosperma_profizianum	(Podococcus_barteri	Orania_palindan)))	((((Reinhardtia_paiewonskiana	Reinhardtia_latisecta)	(Reinhardtia_simplex	Reinhardtia_gracilis))	(Attalea_speciosa	(Bactris_major	(Elaeis_guineensis	Elaeis_oleifera))))	Nypa_fruticans))	(Roystonea_regia	Chamaedorea_seifrizii)))	((Oenocarpus_bataua	Hydriastele_microspadix)	(Pelagodoxa_henryana	Leopoldinia_pulchra)))	(Prestoea_acuminata	(Calamus_caryotoides	Kentiopsis_piersoniorum)))	(Dypsis_decaryi	(Burretiokentia_grandiflora	Dictyosperma_album)))))	Kingia_australis);
((Geonoma_undata	((Hydriastele_microspadix	(Calamus_caryotoides	Leopoldinia_pulchra))	(((Pelagodoxa_henryana	(Oenocarpus_minor	Oenocarpus_bataua))	((((Phoenix_dactylifera	Serenoa_repens)	Sabal_domingensis)	Pseudophoenix_vinifera)	((Roystonea_regia	(Sclerosperma_profizianum	((Podococcus_barteri	(Chamaedorea_seifrizii	Nypa_fruticans))	(Iriartea_deltoidea	Orania_palindan))))	(((Reinhardtia_paiewonskiana	Reinhardtia_latisecta)	(Reinhardtia_simplex	Reinhardtia_gracilis))	(Attalea_speciosa	(Bactris_major	(Elaeis_guineensis	Elaeis_oleifera)))))))	(((Manicaria_saccifera	(Heterospathe_cagayanensis	Dypsis_decaryi))	(Kentiopsis_piersoniorum	(Burretiokentia_grandiflora	Dictyosperma_album)))	(Veitchia_spiralis	Prestoea_acuminata)))))	Kingia_australis);
((Heterospathe_cagayanensis	(Dypsis_decaryi	((Kentiopsis_piersoniorum	((Manicaria_saccifera	(Oenocarpus_minor	Prestoea_acuminata))	((Oenocarpus_bataua	((Chamaedorea_seifrizii	Roystonea_regia)	((((((Phoenix_dactylifera	Serenoa_repens)	Sabal_domingensis)	((Orania_palindan	Podococcus_barteri)	(Burretiokentia_grandiflora	Sclerosperma_profizianum)))	(((Reinhardtia_paiewonskiana	Reinhardtia_latisecta)	(Reinhardtia_simplex	Reinhardtia_gracilis))	(Attalea_speciosa	(Bactris_major	(Elaeis_guineensis	Elaeis_oleifera)))))	Nypa_fruticans)	(Pseudophoenix_vinifera	Iriartea_deltoidea))))	(Hydriastele_microspadix	((Dictyosperma_album	(Pelagodoxa_henryana	Geonoma_undata))	(Calamus_caryotoides	Leopoldinia_pulchra))))))	Veitchia_spiralis)))	Kingia_australis);
((Heterospathe_cagayanensis	(Dypsis_decaryi	((Kentiopsis_piersoniorum	((((Pelagodoxa_henryana	Geonoma_undata)	((((Chamaedorea_seifrizii	Nypa_fruticans)	((Orania_palindan	(Iriartea_deltoidea	Roystonea_regia))	(Podococcus_barteri	Pseudophoenix_vinifera)))	(((Phoenix_dactylifera	(Burretiokentia_grandiflora	Serenoa_repens))	Sabal_domingensis)	Sclerosperma_profizianum))	(((Reinhardtia_paiewonskiana	Reinhardtia_latisecta)	(Reinhardtia_simplex	Reinhardtia_gracilis))	(Attalea_speciosa	(Bactris_major	(Elaeis_guineensis	Elaeis_oleifera))))))	((Hydriastele_microspadix	(Calamus_caryotoides	Leopoldinia_pulchra))	Oenocarpus_bataua))	((Manicaria_saccifera	Oenocarpus_minor)	Dictyosperma_album)))	(Prestoea_acuminata	Veitchia_spiralis))))	Kingia_australis);
((Leopoldinia_pulchra	(((Oenocarpus_minor	(Geonoma_undata	((Pelagodoxa_henryana	Oenocarpus_bataua)	(((((Bactris_major	(Calamus_caryotoides	(Elaeis_guineensis	Elaeis_oleifera)))	Attalea_speciosa)	((Reinhardtia_paiewonskiana	Reinhardtia_latisecta)	(Reinhardtia_simplex	Reinhardtia_gracilis)))	((((Podococcus_barteri	Chamaedorea_seifrizii)	(Nypa_fruticans	((Orania_palindan	Iriartea_deltoidea)	Burretiokentia_grandiflora)))	Sclerosperma_profizianum)	Roystonea_regia))	(Pseudophoenix_vinifera	((Phoenix_dactylifera	Serenoa_repens)	Sabal_domingensis))))))	((Veitchia_spiralis	((Prestoea_acuminata	Heterospathe_cagayanensis)	(Manicaria_saccifera	Dypsis_decaryi)))	(Kentiopsis_piersoniorum	Dictyosperma_album)))	Hydriastele_microspadix))	Kingia_australis);
(((((Kentiopsis_piersoniorum	(Burretiokentia_grandiflora	Dictyosperma_album))	(((Hydriastele_microspadix	(Calamus_caryotoides	Leopoldinia_pulchra))	(((Oenocarpus_bataua	(((((Reinhardtia_gracilis	Reinhardtia_simplex)	(Reinhardtia_latisecta	Reinhardtia_paiewonskiana))	(Attalea_speciosa	(Bactris_major	(Elaeis_guineensis	Elaeis_oleifera))))	((Roystonea_regia	(Chamaedorea_seifrizii	Nypa_fruticans))	(Sclerosperma_profizianum	(Orania_palindan	Podococcus_barteri))))	(Iriartea_deltoidea	(((Serenoa_repens	Pseudophoenix_vinifera)	(Phoenix_dactylifera	Sabal_domingensis))	Pelagodoxa_henryana))))	Geonoma_undata)	(Oenocarpus_minor	Manicaria_saccifera)))	(Prestoea_acuminata	Veitchia_spiralis)))	Dypsis_decaryi)	Heterospathe_cagayanensis)	Kingia_australis);
((Calamus_caryotoides	(Leopoldinia_pulchra	((Dictyosperma_album	Geonoma_undata)	(((Veitchia_spiralis	((Dypsis_decaryi	Heterospathe_cagayanensis)	Kentiopsis_piersoniorum))	(Burretiokentia_grandiflora	(Manicaria_saccifera	Hydriastele_microspadix)))	((Prestoea_acuminata	(Oenocarpus_minor	Oenocarpus_bataua))	(((Pseudophoenix_vinifera	Iriartea_deltoidea)	((Phoenix_dactylifera	Sabal_domingensis)	((((Sclerosperma_profizianum	(Orania_palindan	(Pelagodoxa_henryana	Podococcus_barteri)))	Nypa_fruticans)	(Chamaedorea_seifrizii	Roystonea_regia))	(((Reinhardtia_gracilis	Reinhardtia_simplex)	(Reinhardtia_latisecta	Reinhardtia_paiewonskiana))	(Attalea_speciosa	(Bactris_major	(Elaeis_guineensis	Elaeis_oleifera)))))))	Serenoa_repens))))))	Kingia_australis);
((Heterospathe_cagayanensis	((Veitchia_spiralis	(((Geonoma_undata	((((Roystonea_regia	Pseudophoenix_vinifera)	Phoenix_dactylifera)	(((Chamaedorea_seifrizii	Iriartea_deltoidea)	(Sclerosperma_profizianum	(Orania_palindan	(Sabal_domingensis	(Pelagodoxa_henryana	Podococcus_barteri)))))	(((Reinhardtia_gracilis	Reinhardtia_simplex)	(Reinhardtia_latisecta	Reinhardtia_paiewonskiana))	(Attalea_speciosa	(Bactris_major	(Elaeis_guineensis	Elaeis_oleifera))))))	((Nypa_fruticans	Burretiokentia_grandiflora)	Serenoa_repens)))	((Oenocarpus_bataua	Hydriastele_microspadix)	(Calamus_caryotoides	Leopoldinia_pulchra)))	((Dictyosperma_album	Kentiopsis_piersoniorum)	(Manicaria_saccifera	(Prestoea_acuminata	Oenocarpus_minor)))))	Dypsis_decaryi))	Kingia_australis);
((Geonoma_undata	((Oenocarpus_bataua	((((Dypsis_decaryi	(Calamus_caryotoides	Heterospathe_cagayanensis))	Veitchia_spiralis)	(Dictyosperma_album	((Burretiokentia_grandiflora	Hydriastele_microspadix)	Kentiopsis_piersoniorum)))	((((((Roystonea_regia	(Iriartea_deltoidea	Pseudophoenix_vinifera))	(Sabal_domingensis	(Serenoa_repens	Phoenix_dactylifera)))	(((Sclerosperma_profizianum	(Orania_palindan	Podococcus_barteri))	(((Reinhardtia_gracilis	Reinhardtia_simplex)	(Reinhardtia_latisecta	Reinhardtia_paiewonskiana))	(Attalea_speciosa	(Bactris_major	(Elaeis_guineensis	Elaeis_oleifera)))))	(Nypa_fruticans	Chamaedorea_seifrizii)))	(Manicaria_saccifera	Oenocarpus_minor))	Prestoea_acuminata)	Pelagodoxa_henryana)))	Leopoldinia_pulchra))	Kingia_australis);
((Nypa_fruticans	((Pseudophoenix_vinifera	((((Attalea_speciosa	((Bactris_major	(Calamus_caryotoides	(Elaeis_guineensis	Elaeis_oleifera)))	((Reinhardtia_gracilis	Reinhardtia_simplex)	(Reinhardtia_latisecta	Reinhardtia_paiewonskiana))))	Podococcus_barteri)	(Pelagodoxa_henryana	((Chamaedorea_seifrizii	(Burretiokentia_grandiflora	Sclerosperma_profizianum))	((Iriartea_deltoidea	Roystonea_regia)	Orania_palindan))))	((Manicaria_saccifera	(Oenocarpus_minor	Prestoea_acuminata))	(Geonoma_undata	((Leopoldinia_pulchra	(((Dypsis_decaryi	Veitchia_spiralis)	Heterospathe_cagayanensis)	(Dictyosperma_album	(Hydriastele_microspadix	Kentiopsis_piersoniorum))))	Oenocarpus_bataua)))))	(Sabal_domingensis	(Serenoa_repens	Phoenix_dactylifera))))	Kingia_australis);
((Heterospathe_cagayanensis	(((Dypsis_decaryi	Dictyosperma_album)	((Veitchia_spiralis	Hydriastele_microspadix)	Kentiopsis_piersoniorum))	((Manicaria_saccifera	(Oenocarpus_minor	Prestoea_acuminata))	((Oenocarpus_bataua	((((Sabal_domingensis	(Serenoa_repens	Phoenix_dactylifera))	(Iriartea_deltoidea	Pseudophoenix_vinifera))	(((((Elaeis_guineensis	Elaeis_oleifera)	Bactris_major)	Attalea_speciosa)	((Reinhardtia_gracilis	Reinhardtia_simplex)	(Reinhardtia_latisecta	Reinhardtia_paiewonskiana)))	(((Pelagodoxa_henryana	Podococcus_barteri)	((Chamaedorea_seifrizii	(Burretiokentia_grandiflora	Sclerosperma_profizianum))	Orania_palindan))	(Roystonea_regia	Nypa_fruticans))))	Geonoma_undata))	(Calamus_caryotoides	Leopoldinia_pulchra)))))	Kingia_australis);
(((Calamus_caryotoides	Leopoldinia_pulchra)	((((Heterospathe_cagayanensis	((Prestoea_acuminata	Veitchia_spiralis)	(Hydriastele_microspadix	Kentiopsis_piersoniorum)))	(Dictyosperma_album	Oenocarpus_minor))	(Geonoma_undata	(Oenocarpus_bataua	((Burretiokentia_grandiflora	Dypsis_decaryi)	((((((Elaeis_guineensis	Elaeis_oleifera)	Bactris_major)	Attalea_speciosa)	(Reinhardtia_gracilis	(Reinhardtia_simplex	(Reinhardtia_latisecta	Reinhardtia_paiewonskiana))))	((Sclerosperma_profizianum	((Chamaedorea_seifrizii	(Nypa_fruticans	(Pelagodoxa_henryana	Podococcus_barteri)))	Orania_palindan))	Roystonea_regia))	(Pseudophoenix_vinifera	((Sabal_domingensis	(Serenoa_repens	Phoenix_dactylifera))	Iriartea_deltoidea)))))))	Manicaria_saccifera))	Kingia_australis);
((Heterospathe_cagayanensis	(((Prestoea_acuminata	(Dictyosperma_album	Kentiopsis_piersoniorum))	(((Geonoma_undata	((Pelagodoxa_henryana	Oenocarpus_bataua)	(((Serenoa_repens	(Phoenix_dactylifera	Sabal_domingensis))	Iriartea_deltoidea)	((((((Elaeis_guineensis	Elaeis_oleifera)	Bactris_major)	Attalea_speciosa)	((Reinhardtia_latisecta	Reinhardtia_paiewonskiana)	(Reinhardtia_gracilis	Reinhardtia_simplex)))	((Burretiokentia_grandiflora	Sclerosperma_profizianum)	(((Chamaedorea_seifrizii	Nypa_fruticans)	Podococcus_barteri)	Orania_palindan)))	(Roystonea_regia	Pseudophoenix_vinifera)))))	(Hydriastele_microspadix	(Oenocarpus_minor	Manicaria_saccifera)))	(Calamus_caryotoides	Leopoldinia_pulchra)))	(Dypsis_decaryi	Veitchia_spiralis)))	Kingia_australis);
((Heterospathe_cagayanensis	((((Dypsis_decaryi	Manicaria_saccifera)	(Calamus_caryotoides	Leopoldinia_pulchra))	(Geonoma_undata	((Prestoea_acuminata	(Oenocarpus_minor	Oenocarpus_bataua))	((((Pseudophoenix_vinifera	(Serenoa_repens	(Phoenix_dactylifera	Sabal_domingensis)))	((Podococcus_barteri	((Burretiokentia_grandiflora	Sclerosperma_profizianum)	Orania_palindan))	(Iriartea_deltoidea	(Chamaedorea_seifrizii	Nypa_fruticans))))	((((Elaeis_guineensis	Elaeis_oleifera)	Bactris_major)	Attalea_speciosa)	((Reinhardtia_latisecta	Reinhardtia_paiewonskiana)	(Reinhardtia_gracilis	Reinhardtia_simplex))))	Roystonea_regia))))	(Pelagodoxa_henryana	((Hydriastele_microspadix	Veitchia_spiralis)	(Dictyosperma_album	Kentiopsis_piersoniorum)))))	Kingia_australis);
((Heterospathe_cagayanensis	((((Pelagodoxa_henryana	Prestoea_acuminata)	(Manicaria_saccifera	(((Calamus_caryotoides	Leopoldinia_pulchra)	(((((((((Elaeis_guineensis	Elaeis_oleifera)	Bactris_major)	Attalea_speciosa)	((Reinhardtia_latisecta	Reinhardtia_paiewonskiana)	(Reinhardtia_gracilis	Reinhardtia_simplex)))	(Nypa_fruticans	(Orania_palindan	((Iriartea_deltoidea	(Serenoa_repens	((Phoenix_dactylifera	Pseudophoenix_vinifera)	Sabal_domingensis)))	((Chamaedorea_seifrizii	Burretiokentia_grandiflora)	Sclerosperma_profizianum)))))	Podococcus_barteri)	Roystonea_regia)	(Oenocarpus_minor	Oenocarpus_bataua))	Geonoma_undata))	(Hydriastele_microspadix	(Kentiopsis_piersoniorum	Dictyosperma_album)))))	Veitchia_spiralis)	Dypsis_decaryi))	Kingia_australis);
((Leopoldinia_pulchra	(Geonoma_undata	((Hydriastele_microspadix	Manicaria_saccifera)	(((((Iriartea_deltoidea	(Nypa_fruticans	((Orania_palindan	(Sclerosperma_profizianum	(Chamaedorea_seifrizii	Burretiokentia_grandiflora)))	Podococcus_barteri)))	Roystonea_regia)	(((Attalea_speciosa	((Elaeis_oleifera	Elaeis_guineensis)	Bactris_major))	((Reinhardtia_paiewonskiana	Reinhardtia_latisecta)	(Reinhardtia_gracilis	(Calamus_caryotoides	Reinhardtia_simplex))))	((Serenoa_repens	Pseudophoenix_vinifera)	(Phoenix_dactylifera	Sabal_domingensis))))	(Prestoea_acuminata	((Pelagodoxa_henryana	Oenocarpus_minor)	Oenocarpus_bataua)))	((Veitchia_spiralis	(Dypsis_decaryi	Heterospathe_cagayanensis))	(Kentiopsis_piersoniorum	Dictyosperma_album))))))	Kingia_australis);
((Nypa_fruticans	((((((Iriartea_deltoidea	((Serenoa_repens	Phoenix_dactylifera)	Sabal_domingensis))	Pelagodoxa_henryana)	Pseudophoenix_vinifera)	((Orania_palindan	(Chamaedorea_seifrizii	(Sclerosperma_profizianum	Burretiokentia_grandiflora)))	Podococcus_barteri))	((Attalea_speciosa	((Elaeis_oleifera	Elaeis_guineensis)	Bactris_major))	((Reinhardtia_paiewonskiana	Reinhardtia_latisecta)	(Reinhardtia_gracilis	(Calamus_caryotoides	Reinhardtia_simplex)))))	(Roystonea_regia	(Oenocarpus_bataua	(((((Kentiopsis_piersoniorum	Dictyosperma_album)	(Veitchia_spiralis	(Dypsis_decaryi	Heterospathe_cagayanensis)))	(Oenocarpus_minor	Prestoea_acuminata))	(Leopoldinia_pulchra	Geonoma_undata))	(Hydriastele_microspadix	Manicaria_saccifera))))))	Kingia_australis);
((((Veitchia_spiralis	Dypsis_decaryi)	(((Oenocarpus_minor	Prestoea_acuminata)	((Manicaria_saccifera	(Calamus_caryotoides	Leopoldinia_pulchra))	((Hydriastele_microspadix	Geonoma_undata)	((((Roystonea_regia	Pseudophoenix_vinifera)	(Nypa_fruticans	((Serenoa_repens	Phoenix_dactylifera)	Sabal_domingensis)))	(((Podococcus_barteri	(Orania_palindan	(Chamaedorea_seifrizii	(Sclerosperma_profizianum	Burretiokentia_grandiflora))))	Iriartea_deltoidea)	((Attalea_speciosa	((Elaeis_oleifera	Elaeis_guineensis)	Bactris_major))	(((Reinhardtia_paiewonskiana	Reinhardtia_latisecta)	Reinhardtia_simplex)	Reinhardtia_gracilis))))	(Pelagodoxa_henryana	Oenocarpus_bataua)))))	(Kentiopsis_piersoniorum	Dictyosperma_album)))	Heterospathe_cagayanensis)	Kingia_australis);
((Nypa_fruticans	(((Orania_palindan	((Chamaedorea_seifrizii	Burretiokentia_grandiflora)	Sclerosperma_profizianum))	Podococcus_barteri)	((((Roystonea_regia	((Serenoa_repens	Pseudophoenix_vinifera)	Oenocarpus_bataua))	(Sabal_domingensis	Phoenix_dactylifera))	((((((Iriartea_deltoidea	Manicaria_saccifera)	Leopoldinia_pulchra)	((Hydriastele_microspadix	(Kentiopsis_piersoniorum	Dictyosperma_album))	((Heterospathe_cagayanensis	Dypsis_decaryi)	Veitchia_spiralis)))	(Oenocarpus_minor	Prestoea_acuminata))	Geonoma_undata)	((Attalea_speciosa	(((Elaeis_oleifera	Elaeis_guineensis)	Calamus_caryotoides)	Bactris_major))	((Reinhardtia_paiewonskiana	Reinhardtia_latisecta)	(Reinhardtia_simplex	Reinhardtia_gracilis)))))	Pelagodoxa_henryana)))	Kingia_australis);
((((Attalea_speciosa	(((Reinhardtia_paiewonskiana	Reinhardtia_latisecta)	(Reinhardtia_simplex	Reinhardtia_gracilis))	((((((Dypsis_decaryi	Heterospathe_cagayanensis)	Veitchia_spiralis)	(Kentiopsis_piersoniorum	(Pelagodoxa_henryana	((Oenocarpus_minor	Prestoea_acuminata)	(Manicaria_saccifera	Dictyosperma_album)))))	((Oenocarpus_bataua	Hydriastele_microspadix)	Leopoldinia_pulchra))	Geonoma_undata)	((((((Chamaedorea_seifrizii	Burretiokentia_grandiflora)	Nypa_fruticans)	Podococcus_barteri)	Orania_palindan)	Sclerosperma_profizianum)	((Sabal_domingensis	(Phoenix_dactylifera	Serenoa_repens))	((Pseudophoenix_vinifera	Roystonea_regia)	Iriartea_deltoidea))))))	((Elaeis_oleifera	Elaeis_guineensis)	Bactris_major))	Calamus_caryotoides)	Kingia_australis);
((Heterospathe_cagayanensis	((Geonoma_undata	(Oenocarpus_bataua	(((((Chamaedorea_seifrizii	Burretiokentia_grandiflora)	((Sclerosperma_profizianum	Podococcus_barteri)	Orania_palindan))	((Pseudophoenix_vinifera	Roystonea_regia)	(Iriartea_deltoidea	(Phoenix_dactylifera	(Serenoa_repens	Sabal_domingensis)))))	Nypa_fruticans)	((Attalea_speciosa	((Elaeis_oleifera	Elaeis_guineensis)	Bactris_major))	((Reinhardtia_paiewonskiana	Reinhardtia_latisecta)	((Calamus_caryotoides	Reinhardtia_simplex)	Reinhardtia_gracilis))))))	(((Oenocarpus_minor	Prestoea_acuminata)	Manicaria_saccifera)	(Pelagodoxa_henryana	((Veitchia_spiralis	((Hydriastele_microspadix	Leopoldinia_pulchra)	(Dypsis_decaryi	Dictyosperma_album)))	Kentiopsis_piersoniorum)))))	Kingia_australis);
((Heterospathe_cagayanensis	((Dypsis_decaryi	Dictyosperma_album)	((Kentiopsis_piersoniorum	Veitchia_spiralis)	((((Oenocarpus_minor	Prestoea_acuminata)	Manicaria_saccifera)	(Geonoma_undata	((((Attalea_speciosa	((Reinhardtia_simplex	(Reinhardtia_gracilis	(Reinhardtia_paiewonskiana	Reinhardtia_latisecta)))	((Calamus_caryotoides	(Elaeis_oleifera	Elaeis_guineensis))	Bactris_major)))	Pelagodoxa_henryana)	(((Pseudophoenix_vinifera	Roystonea_regia)	(Iriartea_deltoidea	(Nypa_fruticans	(Serenoa_repens	(Sabal_domingensis	Phoenix_dactylifera)))))	(Podococcus_barteri	(Orania_palindan	Sclerosperma_profizianum))))	Chamaedorea_seifrizii)))	((Oenocarpus_bataua	(Burretiokentia_grandiflora	Hydriastele_microspadix))	Leopoldinia_pulchra)))))	Kingia_australis);
(((Reinhardtia_gracilis	(Reinhardtia_paiewonskiana	(Reinhardtia_latisecta	((Attalea_speciosa	((Elaeis_oleifera	Elaeis_guineensis)	Bactris_major))	((Sclerosperma_profizianum	(Chamaedorea_seifrizii	(Podococcus_barteri	(Iriartea_deltoidea	Orania_palindan))))	((((((Oenocarpus_minor	Prestoea_acuminata)	Manicaria_saccifera)	((((Dypsis_decaryi	(Burretiokentia_grandiflora	Dictyosperma_album))	((Oenocarpus_bataua	Hydriastele_microspadix)	Leopoldinia_pulchra))	Veitchia_spiralis)	Kentiopsis_piersoniorum))	Heterospathe_cagayanensis)	(Pelagodoxa_henryana	Geonoma_undata))	((Pseudophoenix_vinifera	Roystonea_regia)	(Nypa_fruticans	((Serenoa_repens	Phoenix_dactylifera)	Sabal_domingensis)))))))))	(Calamus_caryotoides	Reinhardtia_simplex))	Kingia_australis);
((((Kentiopsis_piersoniorum	(Burretiokentia_grandiflora	Dictyosperma_album))	((Dypsis_decaryi	Heterospathe_cagayanensis)	(Prestoea_acuminata	Veitchia_spiralis)))	(((Oenocarpus_bataua	Hydriastele_microspadix)	Leopoldinia_pulchra)	(((Oenocarpus_minor	Manicaria_saccifera)	Geonoma_undata)	((((Pseudophoenix_vinifera	Roystonea_regia)	((Serenoa_repens	Phoenix_dactylifera)	Sabal_domingensis))	((Nypa_fruticans	Chamaedorea_seifrizii)	((Pelagodoxa_henryana	Podococcus_barteri)	(Sclerosperma_profizianum	(Iriartea_deltoidea	Orania_palindan)))))	(((Reinhardtia_simplex	(Reinhardtia_paiewonskiana	Reinhardtia_latisecta))	Reinhardtia_gracilis)	(Attalea_speciosa	((Calamus_caryotoides	(Elaeis_oleifera	Elaeis_guineensis))	Bactris_major)))))))	Kingia_australis);
((Heterospathe_cagayanensis	(((Dictyosperma_album	(Manicaria_saccifera	(Burretiokentia_grandiflora	Dypsis_decaryi)))	((((Oenocarpus_bataua	Hydriastele_microspadix)	(Calamus_caryotoides	Leopoldinia_pulchra))	(((((Roystonea_regia	(Pseudophoenix_vinifera	((Sabal_domingensis	Phoenix_dactylifera)	Serenoa_repens)))	(((Podococcus_barteri	((Pelagodoxa_henryana	Nypa_fruticans)	Chamaedorea_seifrizii))	(Iriartea_deltoidea	Orania_palindan))	Sclerosperma_profizianum))	(((Reinhardtia_paiewonskiana	Reinhardtia_latisecta)	(Reinhardtia_gracilis	Reinhardtia_simplex))	(Attalea_speciosa	((Elaeis_oleifera	Elaeis_guineensis)	Bactris_major))))	(Prestoea_acuminata	Oenocarpus_minor))	Geonoma_undata))	Kentiopsis_piersoniorum))	Veitchia_spiralis))	Kingia_australis);
(((Calamus_caryotoides	Heterospathe_cagayanensis)	((((((Leopoldinia_pulchra	Hydriastele_microspadix)	(Dictyosperma_album	Kentiopsis_piersoniorum))	(Oenocarpus_bataua	((((((Attalea_speciosa	((Elaeis_guineensis	Elaeis_oleifera)	Bactris_major))	((Reinhardtia_paiewonskiana	Reinhardtia_latisecta)	(Reinhardtia_gracilis	Reinhardtia_simplex)))	(((Iriartea_deltoidea	(Roystonea_regia	Pseudophoenix_vinifera))	(Phoenix_dactylifera	(Sabal_domingensis	Serenoa_repens)))	((Chamaedorea_seifrizii	Sclerosperma_profizianum)	(Podococcus_barteri	Orania_palindan))))	Nypa_fruticans)	(Oenocarpus_minor	Manicaria_saccifera))	(Pelagodoxa_henryana	Geonoma_undata))))	(Burretiokentia_grandiflora	Dypsis_decaryi))	Veitchia_spiralis)	Prestoea_acuminata))	Kingia_australis);
((Heterospathe_cagayanensis	((Dypsis_decaryi	Dictyosperma_album)	(((Pelagodoxa_henryana	Veitchia_spiralis)	((Calamus_caryotoides	Leopoldinia_pulchra)	Hydriastele_microspadix))	((((Prestoea_acuminata	Oenocarpus_minor)	Manicaria_saccifera)	Kentiopsis_piersoniorum)	((Oenocarpus_bataua	(((((Iriartea_deltoidea	(Roystonea_regia	Pseudophoenix_vinifera))	(Nypa_fruticans	(Phoenix_dactylifera	(Sabal_domingensis	Serenoa_repens))))	(Podococcus_barteri	((Burretiokentia_grandiflora	Sclerosperma_profizianum)	Orania_palindan)))	(Attalea_speciosa	(((Elaeis_guineensis	Elaeis_oleifera)	Bactris_major)	((Reinhardtia_paiewonskiana	Reinhardtia_latisecta)	(Reinhardtia_gracilis	Reinhardtia_simplex)))))	Chamaedorea_seifrizii))	Geonoma_undata)))))	Kingia_australis);
((Leopoldinia_pulchra	((Oenocarpus_bataua	Hydriastele_microspadix)	((((((Prestoea_acuminata	Oenocarpus_minor)	Manicaria_saccifera)	((((Nypa_fruticans	(Phoenix_dactylifera	((Pseudophoenix_vinifera	Sabal_domingensis)	Serenoa_repens)))	Pelagodoxa_henryana)	((Podococcus_barteri	((Burretiokentia_grandiflora	Sclerosperma_profizianum)	(Iriartea_deltoidea	Orania_palindan)))	(((Reinhardtia_paiewonskiana	Reinhardtia_latisecta)	(Reinhardtia_gracilis	Reinhardtia_simplex))	(Attalea_speciosa	((Calamus_caryotoides	(Elaeis_guineensis	Elaeis_oleifera))	Bactris_major)))))	(Chamaedorea_seifrizii	Roystonea_regia)))	Geonoma_undata)	(Kentiopsis_piersoniorum	(Veitchia_spiralis	(Dypsis_decaryi	Heterospathe_cagayanensis))))	Dictyosperma_album)))	Kingia_australis);
(((Calamus_caryotoides	Leopoldinia_pulchra)	(((Hydriastele_microspadix	Kentiopsis_piersoniorum)	(Veitchia_spiralis	(Dypsis_decaryi	Heterospathe_cagayanensis)))	((Dictyosperma_album	Geonoma_undata)	(((Pelagodoxa_henryana	Oenocarpus_bataua)	(((Nypa_fruticans	(Serenoa_repens	(Sabal_domingensis	Phoenix_dactylifera)))	(Pseudophoenix_vinifera	(((Iriartea_deltoidea	Chamaedorea_seifrizii)	((Podococcus_barteri	Orania_palindan)	(Burretiokentia_grandiflora	Sclerosperma_profizianum)))	(((Reinhardtia_paiewonskiana	Reinhardtia_latisecta)	(Reinhardtia_gracilis	Reinhardtia_simplex))	((Roystonea_regia	(Elaeis_guineensis	Elaeis_oleifera))	Bactris_major)))))	Attalea_speciosa))	((Prestoea_acuminata	Oenocarpus_minor)	Manicaria_saccifera)))))	Kingia_australis);
((Heterospathe_cagayanensis	(((((Hydriastele_microspadix	(Calamus_caryotoides	Leopoldinia_pulchra))	(Dictyosperma_album	Geonoma_undata))	(Kentiopsis_piersoniorum	((Oenocarpus_bataua	(((((((Iriartea_deltoidea	Orania_palindan)	Nypa_fruticans)	(Podococcus_barteri	(Chamaedorea_seifrizii	Burretiokentia_grandiflora)))	Sclerosperma_profizianum)	(Serenoa_repens	((((Reinhardtia_gracilis	Reinhardtia_paiewonskiana)	Reinhardtia_latisecta)	Reinhardtia_simplex)	(Attalea_speciosa	((Elaeis_guineensis	Elaeis_oleifera)	Bactris_major)))))	(Roystonea_regia	(Pseudophoenix_vinifera	(Sabal_domingensis	Phoenix_dactylifera))))	Pelagodoxa_henryana))	(Oenocarpus_minor	Manicaria_saccifera))))	(Prestoea_acuminata	Veitchia_spiralis))	Dypsis_decaryi))	Kingia_australis);
(((Heterospathe_cagayanensis	(((((Pelagodoxa_henryana	Geonoma_undata)	(((((Iriartea_deltoidea	(Roystonea_regia	Pseudophoenix_vinifera))	(Serenoa_repens	(Sabal_domingensis	Phoenix_dactylifera)))	(((Podococcus_barteri	Orania_palindan)	(Chamaedorea_seifrizii	Nypa_fruticans))	Sclerosperma_profizianum))	(((Reinhardtia_paiewonskiana	Reinhardtia_latisecta)	(Reinhardtia_gracilis	Reinhardtia_simplex))	(Attalea_speciosa	((Elaeis_guineensis	Elaeis_oleifera)	Bactris_major))))	((Prestoea_acuminata	(Oenocarpus_minor	Oenocarpus_bataua))	(Burretiokentia_grandiflora	Manicaria_saccifera))))	((Calamus_caryotoides	Leopoldinia_pulchra)	Hydriastele_microspadix))	(Dictyosperma_album	Kentiopsis_piersoniorum))	Veitchia_spiralis))	Dypsis_decaryi)	Kingia_australis);
(((Dictyosperma_album	Geonoma_undata)	((((((((Reinhardtia_paiewonskiana	Reinhardtia_latisecta)	Reinhardtia_simplex)	(Attalea_speciosa	((Elaeis_guineensis	Elaeis_oleifera)	Bactris_major)))	(((((Pelagodoxa_henryana	Podococcus_barteri)	(Iriartea_deltoidea	Orania_palindan))	(Chamaedorea_seifrizii	Nypa_fruticans))	Sclerosperma_profizianum)	Roystonea_regia))	((Pseudophoenix_vinifera	Serenoa_repens)	(Sabal_domingensis	Phoenix_dactylifera)))	(Reinhardtia_gracilis	Oenocarpus_minor))	Oenocarpus_bataua)	((((Prestoea_acuminata	Veitchia_spiralis)	Hydriastele_microspadix)	Kentiopsis_piersoniorum)	((Leopoldinia_pulchra	(Heterospathe_cagayanensis	(Dypsis_decaryi	(Burretiokentia_grandiflora	Calamus_caryotoides))))	Manicaria_saccifera))))	Kingia_australis);
((Heterospathe_cagayanensis	((Prestoea_acuminata	(Kentiopsis_piersoniorum	((((((((Reinhardtia_paiewonskiana	Reinhardtia_latisecta)	Reinhardtia_simplex)	(Attalea_speciosa	((Elaeis_guineensis	Elaeis_oleifera)	Bactris_major)))	((((Roystonea_regia	Iriartea_deltoidea)	Orania_palindan)	(Podococcus_barteri	(Chamaedorea_seifrizii	Nypa_fruticans)))	Sclerosperma_profizianum))	((Sabal_domingensis	(Serenoa_repens	Phoenix_dactylifera))	Pseudophoenix_vinifera))	(Reinhardtia_gracilis	Oenocarpus_minor))	(Pelagodoxa_henryana	Oenocarpus_bataua))	((((Calamus_caryotoides	Leopoldinia_pulchra)	(Burretiokentia_grandiflora	Dypsis_decaryi))	Manicaria_saccifera)	(Hydriastele_microspadix	(Dictyosperma_album	Geonoma_undata))))))	Veitchia_spiralis))	Kingia_australis);
((Heterospathe_cagayanensis	(((Calamus_caryotoides	Veitchia_spiralis)	((Dictyosperma_album	Kentiopsis_piersoniorum)	(((Oenocarpus_minor	Manicaria_saccifera)	((Geonoma_undata	(((((((Reinhardtia_gracilis	Reinhardtia_paiewonskiana)	Reinhardtia_latisecta)	Reinhardtia_simplex)	(Attalea_speciosa	((Elaeis_guineensis	Elaeis_oleifera)	Bactris_major)))	((Sclerosperma_profizianum	Chamaedorea_seifrizii)	((Podococcus_barteri	Pelagodoxa_henryana)	Orania_palindan)))	((Nypa_fruticans	(Sabal_domingensis	(Serenoa_repens	Phoenix_dactylifera)))	(Roystonea_regia	(Iriartea_deltoidea	Pseudophoenix_vinifera))))	Oenocarpus_bataua))	(Leopoldinia_pulchra	Hydriastele_microspadix)))	Prestoea_acuminata)))	(Burretiokentia_grandiflora	Dypsis_decaryi)))	Kingia_australis);
(((Calamus_caryotoides	Leopoldinia_pulchra)	((Manicaria_saccifera	Hydriastele_microspadix)	((((Dictyosperma_album	Kentiopsis_piersoniorum)	((Dypsis_decaryi	Veitchia_spiralis)	Heterospathe_cagayanensis))	Pelagodoxa_henryana)	(Geonoma_undata	((Prestoea_acuminata	Oenocarpus_minor)	((Attalea_speciosa	((Orania_palindan	(((Podococcus_barteri	Nypa_fruticans)	Chamaedorea_seifrizii)	(Iriartea_deltoidea	(Burretiokentia_grandiflora	Sclerosperma_profizianum))))	(((Sabal_domingensis	Phoenix_dactylifera)	(Serenoa_repens	(Roystonea_regia	Pseudophoenix_vinifera)))	((((Reinhardtia_paiewonskiana	Reinhardtia_latisecta)	Reinhardtia_gracilis)	Reinhardtia_simplex)	((Elaeis_guineensis	Elaeis_oleifera)	Bactris_major)))))	Oenocarpus_bataua))))))	Kingia_australis);
((((Reinhardtia_paiewonskiana	Reinhardtia_latisecta)	(Reinhardtia_gracilis	Reinhardtia_simplex))	(((Bactris_major	(Elaeis_oleifera	Elaeis_guineensis))	Attalea_speciosa)	(((((Dictyosperma_album	Oenocarpus_minor)	Prestoea_acuminata)	(Kentiopsis_piersoniorum	((Dypsis_decaryi	Veitchia_spiralis)	Heterospathe_cagayanensis)))	(Geonoma_undata	((Pelagodoxa_henryana	Oenocarpus_bataua)	((Calamus_caryotoides	Leopoldinia_pulchra)	Hydriastele_microspadix))))	((Sclerosperma_profizianum	(Chamaedorea_seifrizii	(((Manicaria_saccifera	Burretiokentia_grandiflora)	Nypa_fruticans)	(((Roystonea_regia	Iriartea_deltoidea)	Orania_palindan)	Podococcus_barteri))))	((Serenoa_repens	(Phoenix_dactylifera	Sabal_domingensis))	Pseudophoenix_vinifera)))))	Kingia_australis);
((Bactris_major	((Elaeis_oleifera	Elaeis_guineensis)	(Attalea_speciosa	((((Roystonea_regia	((Orania_palindan	(Nypa_fruticans	Podococcus_barteri))	(Chamaedorea_seifrizii	Sclerosperma_profizianum)))	(((Iriartea_deltoidea	((Phoenix_dactylifera	Sabal_domingensis)	Serenoa_repens))	((((Leopoldinia_pulchra	Geonoma_undata)	((Dypsis_decaryi	Heterospathe_cagayanensis)	((Veitchia_spiralis	Hydriastele_microspadix)	Kentiopsis_piersoniorum)))	((Prestoea_acuminata	Pelagodoxa_henryana)	((Manicaria_saccifera	Oenocarpus_minor)	(Burretiokentia_grandiflora	Dictyosperma_album))))	Oenocarpus_bataua))	Pseudophoenix_vinifera))	((Reinhardtia_paiewonskiana	Reinhardtia_latisecta)	(Reinhardtia_gracilis	Reinhardtia_simplex)))	Calamus_caryotoides))))	Kingia_australis);
((((Roystonea_regia	((Orania_palindan	Podococcus_barteri)	(Chamaedorea_seifrizii	Sclerosperma_profizianum)))	(Nypa_fruticans	(((((Burretiokentia_grandiflora	Manicaria_saccifera)	Oenocarpus_minor)	(Iriartea_deltoidea	((Phoenix_dactylifera	Sabal_domingensis)	Serenoa_repens)))	((((Prestoea_acuminata	(Dypsis_decaryi	Heterospathe_cagayanensis))	(Hydriastele_microspadix	(Kentiopsis_piersoniorum	(Veitchia_spiralis	Dictyosperma_album))))	((Pelagodoxa_henryana	Oenocarpus_bataua)	Leopoldinia_pulchra))	Geonoma_undata))	Pseudophoenix_vinifera)))	((((Reinhardtia_paiewonskiana	Reinhardtia_latisecta)	(Reinhardtia_gracilis	Reinhardtia_simplex))	((Bactris_major	(Elaeis_oleifera	Elaeis_guineensis))	Attalea_speciosa))	Calamus_caryotoides))	Kingia_australis);
((Leopoldinia_pulchra	(Pelagodoxa_henryana	(((Prestoea_acuminata	(Kentiopsis_piersoniorum	(Burretiokentia_grandiflora	Dictyosperma_album)))	(Veitchia_spiralis	(Dypsis_decaryi	Heterospathe_cagayanensis)))	((Geonoma_undata	(((Roystonea_regia	(((((Reinhardtia_paiewonskiana	Reinhardtia_latisecta)	(Reinhardtia_gracilis	(Calamus_caryotoides	Reinhardtia_simplex)))	(Bactris_major	(Elaeis_oleifera	Elaeis_guineensis)))	Attalea_speciosa)	((Iriartea_deltoidea	(Pseudophoenix_vinifera	((Phoenix_dactylifera	Sabal_domingensis)	Serenoa_repens)))	(Sclerosperma_profizianum	(Nypa_fruticans	(Podococcus_barteri	Orania_palindan))))))	Chamaedorea_seifrizii)	(Oenocarpus_minor	Oenocarpus_bataua)))	(Manicaria_saccifera	Hydriastele_microspadix)))))	Kingia_australis);
((Heterospathe_cagayanensis	((Veitchia_spiralis	Dypsis_decaryi)	((Prestoea_acuminata	Pelagodoxa_henryana)	(Dictyosperma_album	((Kentiopsis_piersoniorum	((Oenocarpus_minor	Oenocarpus_bataua)	(Geonoma_undata	((((Reinhardtia_paiewonskiana	Reinhardtia_latisecta)	(Reinhardtia_gracilis	Reinhardtia_simplex))	(Attalea_speciosa	((Calamus_caryotoides	(Elaeis_oleifera	Elaeis_guineensis))	Bactris_major)))	((Sclerosperma_profizianum	(Sabal_domingensis	(Serenoa_repens	Phoenix_dactylifera)))	((Roystonea_regia	Pseudophoenix_vinifera)	(((Iriartea_deltoidea	Chamaedorea_seifrizii)	Nypa_fruticans)	(Podococcus_barteri	Orania_palindan))))))))	(Leopoldinia_pulchra	((Burretiokentia_grandiflora	Manicaria_saccifera)	Hydriastele_microspadix)))))))	Kingia_australis);
((Heterospathe_cagayanensis	((((Dictyosperma_album	(Leopoldinia_pulchra	(((Burretiokentia_grandiflora	(Pelagodoxa_henryana	Manicaria_saccifera))	Hydriastele_microspadix)	((((Pseudophoenix_vinifera	(Sabal_domingensis	(Serenoa_repens	Phoenix_dactylifera)))	((((Reinhardtia_paiewonskiana	Reinhardtia_latisecta)	(Reinhardtia_gracilis	Reinhardtia_simplex))	(Attalea_speciosa	((Calamus_caryotoides	(Elaeis_oleifera	Elaeis_guineensis))	Bactris_major)))	(Sclerosperma_profizianum	((((Iriartea_deltoidea	Chamaedorea_seifrizii)	Nypa_fruticans)	Podococcus_barteri)	(Roystonea_regia	Orania_palindan)))))	(Oenocarpus_minor	Oenocarpus_bataua))	Geonoma_undata))))	Kentiopsis_piersoniorum)	(Prestoea_acuminata	Veitchia_spiralis))	Dypsis_decaryi))	Kingia_australis);
((Heterospathe_cagayanensis	((((Geonoma_undata	(((((Iriartea_deltoidea	Pseudophoenix_vinifera)	(Nypa_fruticans	(Sabal_domingensis	(Serenoa_repens	Phoenix_dactylifera))))	(((Reinhardtia_gracilis	(Reinhardtia_simplex	(Reinhardtia_paiewonskiana	Reinhardtia_latisecta)))	(Attalea_speciosa	((Elaeis_oleifera	Elaeis_guineensis)	Bactris_major)))	(((Orania_palindan	Sclerosperma_profizianum)	(Calamus_caryotoides	Podococcus_barteri))	(Roystonea_regia	Chamaedorea_seifrizii))))	(Oenocarpus_minor	(Pelagodoxa_henryana	Oenocarpus_bataua)))	(Burretiokentia_grandiflora	Manicaria_saccifera)))	(((Hydriastele_microspadix	Leopoldinia_pulchra)	Dictyosperma_album)	Kentiopsis_piersoniorum))	(Prestoea_acuminata	Veitchia_spiralis))	Dypsis_decaryi))	Kingia_australis);
((Heterospathe_cagayanensis	(((((Oenocarpus_bataua	((((Nypa_fruticans	((Chamaedorea_seifrizii	(Iriartea_deltoidea	Sclerosperma_profizianum))	(Podococcus_barteri	Orania_palindan)))	((((Reinhardtia_paiewonskiana	Reinhardtia_latisecta)	(Reinhardtia_gracilis	Reinhardtia_simplex))	(Attalea_speciosa	((Elaeis_oleifera	Elaeis_guineensis)	Bactris_major)))	(Pseudophoenix_vinifera	(Sabal_domingensis	(Serenoa_repens	Phoenix_dactylifera)))))	Roystonea_regia)	(Pelagodoxa_henryana	Geonoma_undata)))	(Oenocarpus_minor	Manicaria_saccifera))	(((Hydriastele_microspadix	Leopoldinia_pulchra)	(Burretiokentia_grandiflora	Dictyosperma_album))	Kentiopsis_piersoniorum))	(Calamus_caryotoides	(Prestoea_acuminata	Veitchia_spiralis)))	Dypsis_decaryi))	Kingia_australis);
((Heterospathe_cagayanensis	(((((Prestoea_acuminata	Oenocarpus_minor)	Manicaria_saccifera)	(((Geonoma_undata	Leopoldinia_pulchra)	((Pelagodoxa_henryana	Oenocarpus_bataua)	((((((Sclerosperma_profizianum	(Podococcus_barteri	Orania_palindan))	(((Bactris_major	((Calamus_caryotoides	Reinhardtia_simplex)	(Reinhardtia_latisecta	(Reinhardtia_paiewonskiana	Reinhardtia_gracilis))))	(Elaeis_oleifera	Elaeis_guineensis))	Attalea_speciosa))	(Nypa_fruticans	(Sabal_domingensis	(Serenoa_repens	Phoenix_dactylifera))))	Pseudophoenix_vinifera)	Iriartea_deltoidea)	((Burretiokentia_grandiflora	Chamaedorea_seifrizii)	Roystonea_regia))))	((Dictyosperma_album	Kentiopsis_piersoniorum)	Hydriastele_microspadix)))	Dypsis_decaryi)	Veitchia_spiralis))	Kingia_australis);
((Heterospathe_cagayanensis	((((((((Prestoea_acuminata	Oenocarpus_minor)	(Burretiokentia_grandiflora	Manicaria_saccifera))	((Geonoma_undata	Dictyosperma_album)	(Leopoldinia_pulchra	(Oenocarpus_bataua	Hydriastele_microspadix))))	(((((Roystonea_regia	((Bactris_major	(Elaeis_oleifera	Elaeis_guineensis))	Attalea_speciosa))	(Pseudophoenix_vinifera	((Reinhardtia_gracilis	Reinhardtia_simplex)	(Reinhardtia_latisecta	Reinhardtia_paiewonskiana))))	(Sclerosperma_profizianum	(Orania_palindan	((Nypa_fruticans	(Chamaedorea_seifrizii	Iriartea_deltoidea))	Podococcus_barteri))))	(Pelagodoxa_henryana	(Sabal_domingensis	Phoenix_dactylifera)))	Serenoa_repens))	Kentiopsis_piersoniorum)	Calamus_caryotoides)	Veitchia_spiralis)	Dypsis_decaryi))	Kingia_australis);
((Heterospathe_cagayanensis	(((((Prestoea_acuminata	Oenocarpus_minor)	Manicaria_saccifera)	((Dictyosperma_album	Kentiopsis_piersoniorum)	((Geonoma_undata	((((Iriartea_deltoidea	(Nypa_fruticans	(Sabal_domingensis	(Serenoa_repens	Phoenix_dactylifera))))	((Pseudophoenix_vinifera	Pelagodoxa_henryana)	(((Reinhardtia_simplex	Reinhardtia_gracilis)	(Reinhardtia_paiewonskiana	Reinhardtia_latisecta))	(Attalea_speciosa	((Elaeis_guineensis	Elaeis_oleifera)	Bactris_major)))))	((Orania_palindan	Podococcus_barteri)	Sclerosperma_profizianum))	((Burretiokentia_grandiflora	Chamaedorea_seifrizii)	Roystonea_regia)))	(Oenocarpus_bataua	(Hydriastele_microspadix	(Leopoldinia_pulchra	Calamus_caryotoides))))))	Veitchia_spiralis)	Dypsis_decaryi))	Kingia_australis);
((Heterospathe_cagayanensis	(((((Prestoea_acuminata	Oenocarpus_minor)	Manicaria_saccifera)	(((Hydriastele_microspadix	(Leopoldinia_pulchra	Calamus_caryotoides))	((Burretiokentia_grandiflora	Dictyosperma_album)	Kentiopsis_piersoniorum))	(Geonoma_undata	(Oenocarpus_bataua	((((Sabal_domingensis	(Serenoa_repens	Phoenix_dactylifera))	Pseudophoenix_vinifera)	(Pelagodoxa_henryana	Iriartea_deltoidea))	((((Chamaedorea_seifrizii	Nypa_fruticans)	Podococcus_barteri)	((((Reinhardtia_simplex	Reinhardtia_gracilis)	(Reinhardtia_paiewonskiana	Reinhardtia_latisecta))	(Attalea_speciosa	((Elaeis_guineensis	Elaeis_oleifera)	Bactris_major)))	(Orania_palindan	Roystonea_regia)))	Sclerosperma_profizianum))))))	Veitchia_spiralis)	Dypsis_decaryi))	Kingia_australis);
((Reinhardtia_simplex	(Reinhardtia_gracilis	((Reinhardtia_paiewonskiana	Reinhardtia_latisecta)	((((Elaeis_guineensis	Elaeis_oleifera)	Bactris_major)	Attalea_speciosa)	((Roystonea_regia	((Chamaedorea_seifrizii	Nypa_fruticans)	(((Phoenix_dactylifera	Serenoa_repens)	Sabal_domingensis)	Pseudophoenix_vinifera)))	((Iriartea_deltoidea	(Podococcus_barteri	(Orania_palindan	(Burretiokentia_grandiflora	Sclerosperma_profizianum))))	((Veitchia_spiralis	(Dypsis_decaryi	Heterospathe_cagayanensis))	((Geonoma_undata	Pelagodoxa_henryana)	((Prestoea_acuminata	(Oenocarpus_minor	Manicaria_saccifera))	((((Oenocarpus_bataua	Hydriastele_microspadix)	(Leopoldinia_pulchra	Calamus_caryotoides))	Dictyosperma_album)	Kentiopsis_piersoniorum))))))))))	Kingia_australis);
(((((Manicaria_saccifera	(Prestoea_acuminata	Oenocarpus_minor))	((((Oenocarpus_bataua	Hydriastele_microspadix)	(Leopoldinia_pulchra	Calamus_caryotoides))	(Burretiokentia_grandiflora	Dictyosperma_album))	((Veitchia_spiralis	Dypsis_decaryi)	Kentiopsis_piersoniorum)))	(Geonoma_undata	(Chamaedorea_seifrizii	((((((Elaeis_guineensis	Elaeis_oleifera)	Bactris_major)	Attalea_speciosa)	((((Phoenix_dactylifera	Serenoa_repens)	Sabal_domingensis)	(Pelagodoxa_henryana	Pseudophoenix_vinifera))	((Podococcus_barteri	Orania_palindan)	Sclerosperma_profizianum)))	(Nypa_fruticans	(((Reinhardtia_paiewonskiana	Reinhardtia_latisecta)	(Reinhardtia_gracilis	Reinhardtia_simplex))	Iriartea_deltoidea)))	Roystonea_regia))))	Heterospathe_cagayanensis)	Kingia_australis);
(((((((Manicaria_saccifera	(Prestoea_acuminata	Oenocarpus_minor))	((Leopoldinia_pulchra	Calamus_caryotoides)	(Geonoma_undata	((Pelagodoxa_henryana	Oenocarpus_bataua)	(Burretiokentia_grandiflora	(Chamaedorea_seifrizii	(((((Reinhardtia_paiewonskiana	Reinhardtia_latisecta)	(Reinhardtia_gracilis	Reinhardtia_simplex))	(((Elaeis_guineensis	Elaeis_oleifera)	Bactris_major)	Attalea_speciosa))	(((Nypa_fruticans	((Phoenix_dactylifera	Serenoa_repens)	Sabal_domingensis))	Pseudophoenix_vinifera)	(((Podococcus_barteri	Orania_palindan)	Sclerosperma_profizianum)	Iriartea_deltoidea)))	Roystonea_regia)))))))	(Hydriastele_microspadix	(Kentiopsis_piersoniorum	Dictyosperma_album)))	Veitchia_spiralis)	Dypsis_decaryi)	Heterospathe_cagayanensis)	Kingia_australis);
(((Reinhardtia_gracilis	((Calamus_caryotoides	Reinhardtia_simplex)	(Reinhardtia_paiewonskiana	Reinhardtia_latisecta)))	((((Elaeis_guineensis	Elaeis_oleifera)	Bactris_major)	Attalea_speciosa)	((((((Kentiopsis_piersoniorum	(Oenocarpus_minor	Dictyosperma_album))	((Prestoea_acuminata	Veitchia_spiralis)	(Dypsis_decaryi	Heterospathe_cagayanensis)))	((Hydriastele_microspadix	Leopoldinia_pulchra)	Geonoma_undata))	(Pelagodoxa_henryana	Oenocarpus_bataua))	((Phoenix_dactylifera	Sabal_domingensis)	(Serenoa_repens	Pseudophoenix_vinifera)))	(Roystonea_regia	((((Chamaedorea_seifrizii	Podococcus_barteri)	(Burretiokentia_grandiflora	Manicaria_saccifera))	((Iriartea_deltoidea	Orania_palindan)	Nypa_fruticans))	Sclerosperma_profizianum)))))	Kingia_australis);
((Heterospathe_cagayanensis	(Dypsis_decaryi	(Veitchia_spiralis	((((Oenocarpus_bataua	(Manicaria_saccifera	Hydriastele_microspadix))	((Calamus_caryotoides	Leopoldinia_pulchra)	Geonoma_undata))	(((Roystonea_regia	(Pseudophoenix_vinifera	((Pelagodoxa_henryana	Nypa_fruticans)	((Serenoa_repens	Phoenix_dactylifera)	Sabal_domingensis))))	((Sclerosperma_profizianum	(Iriartea_deltoidea	Chamaedorea_seifrizii))	(Podococcus_barteri	Orania_palindan)))	(((Reinhardtia_simplex	Reinhardtia_gracilis)	(Reinhardtia_paiewonskiana	Reinhardtia_latisecta))	(((Elaeis_guineensis	Elaeis_oleifera)	Bactris_major)	Attalea_speciosa))))	((Oenocarpus_minor	Prestoea_acuminata)	(Kentiopsis_piersoniorum	(Burretiokentia_grandiflora	Dictyosperma_album)))))))	Kingia_australis);
((Leopoldinia_pulchra	((((Pelagodoxa_henryana	Geonoma_undata)	((Burretiokentia_grandiflora	Manicaria_saccifera)	(((((Reinhardtia_simplex	Reinhardtia_gracilis)	(Reinhardtia_paiewonskiana	Reinhardtia_latisecta))	(((Elaeis_guineensis	Elaeis_oleifera)	Bactris_major)	Attalea_speciosa))	((Sclerosperma_profizianum	(Podococcus_barteri	Orania_palindan))	((Chamaedorea_seifrizii	Roystonea_regia)	(Pseudophoenix_vinifera	(Nypa_fruticans	((Serenoa_repens	Phoenix_dactylifera)	Sabal_domingensis))))))	Iriartea_deltoidea)))	((Dictyosperma_album	(Prestoea_acuminata	Oenocarpus_minor))	((Calamus_caryotoides	Kentiopsis_piersoniorum)	((Heterospathe_cagayanensis	Dypsis_decaryi)	Veitchia_spiralis))))	(Oenocarpus_bataua	Hydriastele_microspadix)))	Kingia_australis);
((Heterospathe_cagayanensis	(Dypsis_decaryi	((Veitchia_spiralis	Prestoea_acuminata)	(Kentiopsis_piersoniorum	((Oenocarpus_minor	Manicaria_saccifera)	((Oenocarpus_bataua	(((Pseudophoenix_vinifera	((Serenoa_repens	Phoenix_dactylifera)	Sabal_domingensis))	(((Chamaedorea_seifrizii	Sclerosperma_profizianum)	(Orania_palindan	((Pelagodoxa_henryana	Nypa_fruticans)	Podococcus_barteri)))	((((Reinhardtia_simplex	Reinhardtia_gracilis)	(Reinhardtia_paiewonskiana	Reinhardtia_latisecta))	(Roystonea_regia	((Elaeis_guineensis	Elaeis_oleifera)	Bactris_major)))	Attalea_speciosa)))	Iriartea_deltoidea))	((Hydriastele_microspadix	(Calamus_caryotoides	Leopoldinia_pulchra))	(Geonoma_undata	(Burretiokentia_grandiflora	Dictyosperma_album)))))))))	Kingia_australis);
(((((Leopoldinia_pulchra	Hydriastele_microspadix)	Kentiopsis_piersoniorum)	Dictyosperma_album)	(((Geonoma_undata	((Burretiokentia_grandiflora	Manicaria_saccifera)	(Prestoea_acuminata	Oenocarpus_minor)))	(Oenocarpus_bataua	((Chamaedorea_seifrizii	Roystonea_regia)	(((Orania_palindan	(Podococcus_barteri	(Nypa_fruticans	(Pelagodoxa_henryana	Iriartea_deltoidea))))	Sclerosperma_profizianum)	((Pseudophoenix_vinifera	((Serenoa_repens	Phoenix_dactylifera)	Sabal_domingensis))	(((Reinhardtia_simplex	Reinhardtia_gracilis)	(Reinhardtia_paiewonskiana	Reinhardtia_latisecta))	(Attalea_speciosa	((Elaeis_guineensis	Elaeis_oleifera)	Bactris_major))))))))	((Heterospathe_cagayanensis	Dypsis_decaryi)	(Calamus_caryotoides	Veitchia_spiralis))))	Kingia_australis);
((Heterospathe_cagayanensis	(((Manicaria_saccifera	(Kentiopsis_piersoniorum	(((Hydriastele_microspadix	(Calamus_caryotoides	Leopoldinia_pulchra))	(Dictyosperma_album	Geonoma_undata))	((Oenocarpus_minor	Oenocarpus_bataua)	(((((Sclerosperma_profizianum	Orania_palindan)	(Chamaedorea_seifrizii	(Nypa_fruticans	(Pelagodoxa_henryana	Podococcus_barteri))))	((((Elaeis_oleifera	Elaeis_guineensis)	Bactris_major)	Attalea_speciosa)	(Reinhardtia_simplex	((Reinhardtia_gracilis	Reinhardtia_paiewonskiana)	Reinhardtia_latisecta))))	((Roystonea_regia	Pseudophoenix_vinifera)	(((Serenoa_repens	Phoenix_dactylifera)	Sabal_domingensis)	Iriartea_deltoidea)))	Burretiokentia_grandiflora)))))	(Prestoea_acuminata	Veitchia_spiralis))	Dypsis_decaryi))	Kingia_australis);
((Heterospathe_cagayanensis	(Dypsis_decaryi	(Veitchia_spiralis	(Kentiopsis_piersoniorum	(((((Hydriastele_microspadix	(Calamus_caryotoides	Leopoldinia_pulchra))	Geonoma_undata)	(Oenocarpus_bataua	(((Sclerosperma_profizianum	((Iriartea_deltoidea	Orania_palindan)	(Chamaedorea_seifrizii	(Pelagodoxa_henryana	Podococcus_barteri))))	((((Roystonea_regia	(Elaeis_oleifera	Elaeis_guineensis))	Bactris_major)	Attalea_speciosa)	((Reinhardtia_simplex	(Reinhardtia_paiewonskiana	Reinhardtia_latisecta))	Reinhardtia_gracilis)))	(Pseudophoenix_vinifera	(Nypa_fruticans	((Serenoa_repens	Phoenix_dactylifera)	Sabal_domingensis))))))	(Manicaria_saccifera	(Prestoea_acuminata	Oenocarpus_minor)))	(Burretiokentia_grandiflora	Dictyosperma_album))))))	Kingia_australis);
((((Bactris_major	(Elaeis_oleifera	Elaeis_guineensis))	(Calamus_caryotoides	((Reinhardtia_simplex	((Reinhardtia_gracilis	Reinhardtia_paiewonskiana)	Reinhardtia_latisecta))	((((((Iriartea_deltoidea	Sabal_domingensis)	Phoenix_dactylifera)	Serenoa_repens)	(Pseudophoenix_vinifera	Roystonea_regia))	((((((((Manicaria_saccifera	Burretiokentia_grandiflora)	Dypsis_decaryi)	Heterospathe_cagayanensis)	Veitchia_spiralis)	Kentiopsis_piersoniorum)	((Prestoea_acuminata	Oenocarpus_minor)	Dictyosperma_album))	(Leopoldinia_pulchra	(Hydriastele_microspadix	Oenocarpus_bataua)))	Geonoma_undata))	(Sclerosperma_profizianum	(Orania_palindan	((Nypa_fruticans	Chamaedorea_seifrizii)	(Pelagodoxa_henryana	Podococcus_barteri))))))))	Attalea_speciosa)	Kingia_australis);
((Leopoldinia_pulchra	(Oenocarpus_bataua	(((((Manicaria_saccifera	Burretiokentia_grandiflora)	Prestoea_acuminata)	(Veitchia_spiralis	(Dypsis_decaryi	Heterospathe_cagayanensis)))	(Hydriastele_microspadix	(Dictyosperma_album	Kentiopsis_piersoniorum)))	((Geonoma_undata	(((Pelagodoxa_henryana	(((Roystonea_regia	(Bactris_major	(Elaeis_oleifera	Elaeis_guineensis)))	(((Calamus_caryotoides	Reinhardtia_simplex)	(Reinhardtia_paiewonskiana	Reinhardtia_latisecta))	Reinhardtia_gracilis))	(Sclerosperma_profizianum	(Nypa_fruticans	((Orania_palindan	Chamaedorea_seifrizii)	Podococcus_barteri)))))	Attalea_speciosa)	(((Serenoa_repens	Phoenix_dactylifera)	Sabal_domingensis)	(Iriartea_deltoidea	Pseudophoenix_vinifera))))	Oenocarpus_minor))))	Kingia_australis);
((Attalea_speciosa	((Bactris_major	((Elaeis_guineensis	Calamus_caryotoides)	Elaeis_oleifera))	(((Reinhardtia_paiewonskiana	Reinhardtia_latisecta)	(Reinhardtia_simplex	Reinhardtia_gracilis))	((((Sclerosperma_profizianum	((Podococcus_barteri	Chamaedorea_seifrizii)	Orania_palindan))	(((Phoenix_dactylifera	Sabal_domingensis)	Iriartea_deltoidea)	((Roystonea_regia	Serenoa_repens)	Pseudophoenix_vinifera)))	Nypa_fruticans)	(Geonoma_undata	(((Leopoldinia_pulchra	((((Veitchia_spiralis	Heterospathe_cagayanensis)	Dypsis_decaryi)	Prestoea_acuminata)	((Burretiokentia_grandiflora	Dictyosperma_album)	Kentiopsis_piersoniorum)))	(Manicaria_saccifera	Hydriastele_microspadix))	(Oenocarpus_minor	(Oenocarpus_bataua	Pelagodoxa_henryana))))))))	Kingia_australis);
((((Reinhardtia_paiewonskiana	Reinhardtia_latisecta)	(Reinhardtia_simplex	Reinhardtia_gracilis))	((((Orania_palindan	Sclerosperma_profizianum)	(Calamus_caryotoides	Podococcus_barteri))	((((Iriartea_deltoidea	Chamaedorea_seifrizii)	Roystonea_regia)	(Pseudophoenix_vinifera	(Nypa_fruticans	(Serenoa_repens	(Phoenix_dactylifera	Sabal_domingensis)))))	(((Pelagodoxa_henryana	Geonoma_undata)	((((Burretiokentia_grandiflora	Manicaria_saccifera)	Hydriastele_microspadix)	(((Heterospathe_cagayanensis	Dypsis_decaryi)	(Veitchia_spiralis	Prestoea_acuminata))	(Dictyosperma_album	Kentiopsis_piersoniorum)))	Leopoldinia_pulchra))	(Oenocarpus_minor	Oenocarpus_bataua))))	(Attalea_speciosa	(Bactris_major	(Elaeis_guineensis	Elaeis_oleifera)))))	Kingia_australis);
((Heterospathe_cagayanensis	((Calamus_caryotoides	Leopoldinia_pulchra)	(((Pelagodoxa_henryana	Geonoma_undata)	(((Prestoea_acuminata	(Oenocarpus_minor	Oenocarpus_bataua))	((Pseudophoenix_vinifera	(Iriartea_deltoidea	((Phoenix_dactylifera	Sabal_domingensis)	Serenoa_repens)))	(((Attalea_speciosa	(Bactris_major	(Elaeis_guineensis	Elaeis_oleifera)))	((Reinhardtia_paiewonskiana	Reinhardtia_latisecta)	(Reinhardtia_simplex	Reinhardtia_gracilis)))	(((Orania_palindan	(Chamaedorea_seifrizii	Sclerosperma_profizianum))	(Nypa_fruticans	Podococcus_barteri))	Roystonea_regia))))	Manicaria_saccifera))	(((Hydriastele_microspadix	Kentiopsis_piersoniorum)	(Dypsis_decaryi	(Burretiokentia_grandiflora	Dictyosperma_album)))	Veitchia_spiralis))))	Kingia_australis);
((Heterospathe_cagayanensis	((Veitchia_spiralis	Prestoea_acuminata)	(((Dypsis_decaryi	Dictyosperma_album)	(Hydriastele_microspadix	Kentiopsis_piersoniorum))	((((Calamus_caryotoides	Leopoldinia_pulchra)	(Pelagodoxa_henryana	Geonoma_undata))	(Oenocarpus_bataua	(((Sabal_domingensis	(Nypa_fruticans	(Serenoa_repens	Phoenix_dactylifera)))	((((Attalea_speciosa	(Bactris_major	(Elaeis_guineensis	Elaeis_oleifera)))	(Pseudophoenix_vinifera	(Reinhardtia_gracilis	((Reinhardtia_paiewonskiana	Reinhardtia_latisecta)	Reinhardtia_simplex))))	Iriartea_deltoidea)	((Orania_palindan	Podococcus_barteri)	Sclerosperma_profizianum)))	(Chamaedorea_seifrizii	Roystonea_regia))))	((Oenocarpus_minor	Manicaria_saccifera)	Burretiokentia_grandiflora)))))	Kingia_australis);
((Heterospathe_cagayanensis	((Veitchia_spiralis	Prestoea_acuminata)	((((Burretiokentia_grandiflora	Dypsis_decaryi)	Dictyosperma_album)	Kentiopsis_piersoniorum)	(((Geonoma_undata	(Oenocarpus_bataua	((((Bactris_major	(Elaeis_guineensis	Elaeis_oleifera))	(((Pseudophoenix_vinifera	Roystonea_regia)	(Serenoa_repens	(Sabal_domingensis	Phoenix_dactylifera)))	((Orania_palindan	Podococcus_barteri)	Sclerosperma_profizianum)))	(((Reinhardtia_paiewonskiana	Reinhardtia_latisecta)	(Reinhardtia_simplex	Reinhardtia_gracilis))	Attalea_speciosa))	(Pelagodoxa_henryana	(Nypa_fruticans	Chamaedorea_seifrizii)))))	(((Calamus_caryotoides	Leopoldinia_pulchra)	Iriartea_deltoidea)	Hydriastele_microspadix))	(Oenocarpus_minor	Manicaria_saccifera)))))	Kingia_australis);
((Heterospathe_cagayanensis	(((Burretiokentia_grandiflora	Manicaria_saccifera)	(Oenocarpus_minor	Prestoea_acuminata))	(((Dypsis_decaryi	((Veitchia_spiralis	Hydriastele_microspadix)	Kentiopsis_piersoniorum))	Dictyosperma_album)	(((Pelagodoxa_henryana	(Calamus_caryotoides	Leopoldinia_pulchra))	Geonoma_undata)	(Oenocarpus_bataua	(((Iriartea_deltoidea	(Serenoa_repens	(Sabal_domingensis	Phoenix_dactylifera)))	Pseudophoenix_vinifera)	(((Orania_palindan	((Nypa_fruticans	Chamaedorea_seifrizii)	Podococcus_barteri))	Sclerosperma_profizianum)	(Roystonea_regia	(((Reinhardtia_paiewonskiana	Reinhardtia_latisecta)	(Reinhardtia_simplex	Reinhardtia_gracilis))	(Attalea_speciosa	(Bactris_major	(Elaeis_guineensis	Elaeis_oleifera))))))))))))	Kingia_australis);
((Heterospathe_cagayanensis	((((Iriartea_deltoidea	(Kentiopsis_piersoniorum	(Geonoma_undata	((((Attalea_speciosa	((Elaeis_guineensis	Elaeis_oleifera)	Bactris_major))	((Reinhardtia_gracilis	(Reinhardtia_paiewonskiana	Reinhardtia_latisecta))	(Calamus_caryotoides	Reinhardtia_simplex)))	(Roystonea_regia	(Nypa_fruticans	((Podococcus_barteri	Orania_palindan)	((Burretiokentia_grandiflora	Chamaedorea_seifrizii)	Sclerosperma_profizianum)))))	((Sabal_domingensis	(Serenoa_repens	Phoenix_dactylifera))	Pseudophoenix_vinifera)))))	(Pelagodoxa_henryana	((Dictyosperma_album	((Hydriastele_microspadix	Oenocarpus_bataua)	Leopoldinia_pulchra))	(Manicaria_saccifera	(Oenocarpus_minor	Prestoea_acuminata)))))	Veitchia_spiralis)	Dypsis_decaryi))	Kingia_australis);
((((Attalea_speciosa	((Elaeis_guineensis	Elaeis_oleifera)	Bactris_major))	(((Reinhardtia_simplex	Reinhardtia_gracilis)	(Reinhardtia_paiewonskiana	Reinhardtia_latisecta))	Calamus_caryotoides))	((((Burretiokentia_grandiflora	Sclerosperma_profizianum)	(Podococcus_barteri	Orania_palindan))	(Chamaedorea_seifrizii	Nypa_fruticans))	(((Pelagodoxa_henryana	(Iriartea_deltoidea	(Sabal_domingensis	(Serenoa_repens	Phoenix_dactylifera))))	((((Dypsis_decaryi	Heterospathe_cagayanensis)	((Prestoea_acuminata	Veitchia_spiralis)	Kentiopsis_piersoniorum))	(((Geonoma_undata	Dictyosperma_album)	(Hydriastele_microspadix	Leopoldinia_pulchra))	(Manicaria_saccifera	Oenocarpus_minor)))	Oenocarpus_bataua))	(Roystonea_regia	Pseudophoenix_vinifera))))	Kingia_australis);
((Heterospathe_cagayanensis	(((((Manicaria_saccifera	(Oenocarpus_minor	Prestoea_acuminata))	((Hydriastele_microspadix	(Burretiokentia_grandiflora	Dictyosperma_album))	Kentiopsis_piersoniorum))	((Geonoma_undata	(Calamus_caryotoides	Leopoldinia_pulchra))	(Oenocarpus_bataua	(((Pelagodoxa_henryana	Nypa_fruticans)	(((Attalea_speciosa	((Elaeis_guineensis	Elaeis_oleifera)	Bactris_major))	((Reinhardtia_simplex	Reinhardtia_gracilis)	(Reinhardtia_paiewonskiana	Reinhardtia_latisecta)))	((Sclerosperma_profizianum	(Podococcus_barteri	Orania_palindan))	(Iriartea_deltoidea	(Pseudophoenix_vinifera	(Sabal_domingensis	(Serenoa_repens	Phoenix_dactylifera)))))))	(Chamaedorea_seifrizii	Roystonea_regia)))))	Veitchia_spiralis)	Dypsis_decaryi))	Kingia_australis);
((((Veitchia_spiralis	(Dypsis_decaryi	Heterospathe_cagayanensis))	(Burretiokentia_grandiflora	Dictyosperma_album))	((Kentiopsis_piersoniorum	(Oenocarpus_minor	Prestoea_acuminata))	(((Geonoma_undata	(Oenocarpus_bataua	(Nypa_fruticans	(((Attalea_speciosa	((Elaeis_guineensis	Elaeis_oleifera)	Bactris_major))	((Reinhardtia_simplex	Reinhardtia_gracilis)	(Reinhardtia_paiewonskiana	Reinhardtia_latisecta)))	(((Chamaedorea_seifrizii	Sclerosperma_profizianum)	(Orania_palindan	(Iriartea_deltoidea	Podococcus_barteri)))	(Roystonea_regia	((Serenoa_repens	Pseudophoenix_vinifera)	(Sabal_domingensis	Phoenix_dactylifera))))))))	(Manicaria_saccifera	Hydriastele_microspadix))	(Pelagodoxa_henryana	(Calamus_caryotoides	Leopoldinia_pulchra)))))	Kingia_australis);
(((((Calamus_caryotoides	Reinhardtia_simplex)	Reinhardtia_gracilis)	(Reinhardtia_paiewonskiana	Reinhardtia_latisecta))	(((Orania_palindan	((Podococcus_barteri	(Roystonea_regia	(Serenoa_repens	Pseudophoenix_vinifera)))	((Burretiokentia_grandiflora	Sclerosperma_profizianum)	(Iriartea_deltoidea	(Sabal_domingensis	Phoenix_dactylifera)))))	((Chamaedorea_seifrizii	Nypa_fruticans)	((Geonoma_undata	Leopoldinia_pulchra)	(Oenocarpus_bataua	(Hydriastele_microspadix	((Kentiopsis_piersoniorum	(Veitchia_spiralis	(Dypsis_decaryi	Heterospathe_cagayanensis)))	((Dictyosperma_album	((Oenocarpus_minor	Prestoea_acuminata)	Manicaria_saccifera))	Pelagodoxa_henryana)))))))	(Attalea_speciosa	((Elaeis_guineensis	Elaeis_oleifera)	Bactris_major))))	Kingia_australis);
((Bactris_major	(((((Reinhardtia_simplex	Reinhardtia_gracilis)	(Reinhardtia_paiewonskiana	Reinhardtia_latisecta))	((((Burretiokentia_grandiflora	Sclerosperma_profizianum)	((Pelagodoxa_henryana	Iriartea_deltoidea)	((Phoenix_dactylifera	Sabal_domingensis)	Serenoa_repens)))	(Pseudophoenix_vinifera	(((Prestoea_acuminata	(Oenocarpus_bataua	Oenocarpus_minor))	Geonoma_undata)	(((Hydriastele_microspadix	(Dictyosperma_album	Kentiopsis_piersoniorum))	(Calamus_caryotoides	Leopoldinia_pulchra))	(Heterospathe_cagayanensis	(Veitchia_spiralis	(Manicaria_saccifera	Dypsis_decaryi)))))))	((Orania_palindan	Roystonea_regia)	((Nypa_fruticans	Chamaedorea_seifrizii)	Podococcus_barteri))))	Attalea_speciosa)	(Elaeis_guineensis	Elaeis_oleifera)))	Kingia_australis);
((Attalea_speciosa	((((Reinhardtia_simplex	Reinhardtia_gracilis)	(Reinhardtia_paiewonskiana	Reinhardtia_latisecta))	((((Roystonea_regia	Pseudophoenix_vinifera)	(Iriartea_deltoidea	((Phoenix_dactylifera	Sabal_domingensis)	Serenoa_repens)))	(Chamaedorea_seifrizii	Nypa_fruticans))	((Podococcus_barteri	(Orania_palindan	Sclerosperma_profizianum))	(((((Pelagodoxa_henryana	Oenocarpus_bataua)	(((Burretiokentia_grandiflora	Manicaria_saccifera)	Dictyosperma_album)	(Prestoea_acuminata	Oenocarpus_minor)))	(((Calamus_caryotoides	Leopoldinia_pulchra)	Hydriastele_microspadix)	Kentiopsis_piersoniorum))	(Dypsis_decaryi	(Heterospathe_cagayanensis	Veitchia_spiralis)))	Geonoma_undata))))	((Elaeis_guineensis	Elaeis_oleifera)	Bactris_major)))	Kingia_australis);
((Dypsis_decaryi	((Heterospathe_cagayanensis	Veitchia_spiralis)	(Prestoea_acuminata	(((Geonoma_undata	((Oenocarpus_minor	Manicaria_saccifera)	((Pseudophoenix_vinifera	((Phoenix_dactylifera	Sabal_domingensis)	Serenoa_repens))	(((((Elaeis_guineensis	Elaeis_oleifera)	Bactris_major)	Attalea_speciosa)	((Reinhardtia_simplex	Reinhardtia_gracilis)	(Reinhardtia_paiewonskiana	Reinhardtia_latisecta)))	(((Podococcus_barteri	(Chamaedorea_seifrizii	Nypa_fruticans))	((Pelagodoxa_henryana	Roystonea_regia)	(Iriartea_deltoidea	Orania_palindan)))	(Burretiokentia_grandiflora	Sclerosperma_profizianum))))))	(Oenocarpus_bataua	((Calamus_caryotoides	Leopoldinia_pulchra)	Hydriastele_microspadix)))	(Dictyosperma_album	Kentiopsis_piersoniorum)))))	Kingia_australis);
(((Reinhardtia_simplex	Reinhardtia_gracilis)	((Reinhardtia_paiewonskiana	Reinhardtia_latisecta)	(((Sclerosperma_profizianum	(((Chamaedorea_seifrizii	Nypa_fruticans)	Orania_palindan)	Podococcus_barteri))	(((Iriartea_deltoidea	(Roystonea_regia	Pseudophoenix_vinifera))	(Sabal_domingensis	(Serenoa_repens	Phoenix_dactylifera)))	((((Burretiokentia_grandiflora	Manicaria_saccifera)	Pelagodoxa_henryana)	((Dictyosperma_album	Kentiopsis_piersoniorum)	(Dypsis_decaryi	(Heterospathe_cagayanensis	(Prestoea_acuminata	Veitchia_spiralis)))))	(Geonoma_undata	((Oenocarpus_minor	Oenocarpus_bataua)	((Calamus_caryotoides	Leopoldinia_pulchra)	Hydriastele_microspadix))))))	(((Elaeis_guineensis	Elaeis_oleifera)	Bactris_major)	Attalea_speciosa))))	Kingia_australis);
((Reinhardtia_simplex	(((Reinhardtia_paiewonskiana	Reinhardtia_latisecta)	Reinhardtia_gracilis)	((((Iriartea_deltoidea	(Roystonea_regia	Pseudophoenix_vinifera))	(((Orania_palindan	(Chamaedorea_seifrizii	Sclerosperma_profizianum))	(Pelagodoxa_henryana	Podococcus_barteri))	Nypa_fruticans))	((Sabal_domingensis	(Serenoa_repens	Phoenix_dactylifera))	((((Kentiopsis_piersoniorum	((Veitchia_spiralis	Heterospathe_cagayanensis)	Dypsis_decaryi))	((Manicaria_saccifera	(Oenocarpus_minor	Prestoea_acuminata))	Dictyosperma_album))	(Oenocarpus_bataua	((Calamus_caryotoides	Leopoldinia_pulchra)	Hydriastele_microspadix)))	Geonoma_undata)))	(((Elaeis_guineensis	Elaeis_oleifera)	(Bactris_major	Burretiokentia_grandiflora))	Attalea_speciosa))))	Kingia_australis);
((Dypsis_decaryi	(((((((Oenocarpus_minor	Prestoea_acuminata)	Manicaria_saccifera)	Oenocarpus_bataua)	(Burretiokentia_grandiflora	(((Veitchia_spiralis	(Kentiopsis_piersoniorum	Dictyosperma_album))	Hydriastele_microspadix)	(Calamus_caryotoides	Leopoldinia_pulchra))))	((((Sclerosperma_profizianum	Podococcus_barteri)	Orania_palindan)	((Nypa_fruticans	(Pelagodoxa_henryana	((Roystonea_regia	Pseudophoenix_vinifera)	(Iriartea_deltoidea	(Sabal_domingensis	(Serenoa_repens	Phoenix_dactylifera))))))	(((Reinhardtia_gracilis	Reinhardtia_simplex)	(Reinhardtia_latisecta	Reinhardtia_paiewonskiana))	(Attalea_speciosa	(Bactris_major	(Elaeis_guineensis	Elaeis_oleifera))))))	Chamaedorea_seifrizii))	Geonoma_undata)	Heterospathe_cagayanensis))	Kingia_australis);
(((Calamus_caryotoides	Leopoldinia_pulchra)	(((Oenocarpus_bataua	(((((Reinhardtia_gracilis	Reinhardtia_simplex)	(Reinhardtia_latisecta	Reinhardtia_paiewonskiana))	(Attalea_speciosa	(Bactris_major	(Elaeis_guineensis	Elaeis_oleifera))))	(Podococcus_barteri	(Orania_palindan	Sclerosperma_profizianum)))	((Iriartea_deltoidea	((Serenoa_repens	Phoenix_dactylifera)	(((Chamaedorea_seifrizii	Sabal_domingensis)	Pelagodoxa_henryana)	Nypa_fruticans)))	(Roystonea_regia	Pseudophoenix_vinifera))))	((((Veitchia_spiralis	(Heterospathe_cagayanensis	Dypsis_decaryi))	((Oenocarpus_minor	Prestoea_acuminata)	Manicaria_saccifera))	(Kentiopsis_piersoniorum	(Burretiokentia_grandiflora	Dictyosperma_album)))	Hydriastele_microspadix))	Geonoma_undata))	Kingia_australis);
(((Geonoma_undata	((((Calamus_caryotoides	Leopoldinia_pulchra)	(Hydriastele_microspadix	Oenocarpus_bataua))	((((Veitchia_spiralis	(Heterospathe_cagayanensis	Dypsis_decaryi))	Kentiopsis_piersoniorum)	(((Pseudophoenix_vinifera	(Serenoa_repens	(Sabal_domingensis	Phoenix_dactylifera)))	((((Reinhardtia_gracilis	Reinhardtia_simplex)	(Reinhardtia_latisecta	Reinhardtia_paiewonskiana))	(Attalea_speciosa	(Bactris_major	(Elaeis_guineensis	Elaeis_oleifera))))	(Roystonea_regia	((Podococcus_barteri	(Pelagodoxa_henryana	(Orania_palindan	(Chamaedorea_seifrizii	Sclerosperma_profizianum))))	Nypa_fruticans))))	Iriartea_deltoidea))	(Oenocarpus_minor	(Burretiokentia_grandiflora	Manicaria_saccifera))))	Prestoea_acuminata))	Dictyosperma_album)	Kingia_australis);
((((((Roystonea_regia	(Iriartea_deltoidea	((Chamaedorea_seifrizii	(Podococcus_barteri	Nypa_fruticans))	(Orania_palindan	(Burretiokentia_grandiflora	Sclerosperma_profizianum)))))	(((((Prestoea_acuminata	Oenocarpus_minor)	(Pelagodoxa_henryana	(Veitchia_spiralis	(Manicaria_saccifera	(Heterospathe_cagayanensis	Dypsis_decaryi)))))	Kentiopsis_piersoniorum)	((Dictyosperma_album	Geonoma_undata)	(Leopoldinia_pulchra	(Hydriastele_microspadix	Oenocarpus_bataua))))	((Sabal_domingensis	Phoenix_dactylifera)	(Pseudophoenix_vinifera	Serenoa_repens))))	((Reinhardtia_gracilis	Reinhardtia_simplex)	(Reinhardtia_latisecta	Reinhardtia_paiewonskiana)))	(Bactris_major	(Calamus_caryotoides	(Elaeis_guineensis	Elaeis_oleifera))))	Attalea_speciosa)	Kingia_australis);
((((Reinhardtia_gracilis	Reinhardtia_simplex)	(Reinhardtia_latisecta	Reinhardtia_paiewonskiana))	((((Calamus_caryotoides	Bactris_major)	(Elaeis_guineensis	Elaeis_oleifera))	Attalea_speciosa)	((Roystonea_regia	(Podococcus_barteri	(Orania_palindan	(Chamaedorea_seifrizii	(Burretiokentia_grandiflora	Sclerosperma_profizianum)))))	(Nypa_fruticans	(((Manicaria_saccifera	Oenocarpus_minor)	(((((Veitchia_spiralis	(Heterospathe_cagayanensis	Dypsis_decaryi))	Kentiopsis_piersoniorum)	Prestoea_acuminata)	((Dictyosperma_album	Geonoma_undata)	Pelagodoxa_henryana))	(Leopoldinia_pulchra	(Hydriastele_microspadix	Oenocarpus_bataua))))	(Iriartea_deltoidea	(Sabal_domingensis	(Phoenix_dactylifera	(Pseudophoenix_vinifera	Serenoa_repens)))))))))	Kingia_australis);
((Phoenix_dactylifera	(Sabal_domingensis	(Serenoa_repens	(((((((Reinhardtia_gracilis	Reinhardtia_simplex)	(Reinhardtia_latisecta	Reinhardtia_paiewonskiana))	((Bactris_major	(Elaeis_guineensis	Elaeis_oleifera))	Attalea_speciosa))	(((Roystonea_regia	Chamaedorea_seifrizii)	Sclerosperma_profizianum)	((Podococcus_barteri	(Dypsis_decaryi	Iriartea_deltoidea))	(Burretiokentia_grandiflora	Orania_palindan))))	(((((Dictyosperma_album	Geonoma_undata)	(Calamus_caryotoides	Leopoldinia_pulchra))	(Manicaria_saccifera	Hydriastele_microspadix))	(((Heterospathe_cagayanensis	Kentiopsis_piersoniorum)	(Veitchia_spiralis	Prestoea_acuminata))	Pelagodoxa_henryana))	(Oenocarpus_minor	Oenocarpus_bataua)))	Pseudophoenix_vinifera)	Nypa_fruticans))))	Kingia_australis);
(((((((Oenocarpus_bataua	Prestoea_acuminata)	Oenocarpus_minor)	((((Sclerosperma_profizianum	(((Orania_palindan	Iriartea_deltoidea)	(Burretiokentia_grandiflora	Chamaedorea_seifrizii))	Podococcus_barteri))	Roystonea_regia)	(Pseudophoenix_vinifera	(Nypa_fruticans	(Sabal_domingensis	(Serenoa_repens	Phoenix_dactylifera)))))	(((Reinhardtia_gracilis	Reinhardtia_simplex)	(Reinhardtia_latisecta	Reinhardtia_paiewonskiana))	((Bactris_major	(Elaeis_guineensis	Elaeis_oleifera))	Attalea_speciosa))))	Geonoma_undata)	(Pelagodoxa_henryana	(((Heterospathe_cagayanensis	Dypsis_decaryi)	(Calamus_caryotoides	Leopoldinia_pulchra))	Manicaria_saccifera)))	(Hydriastele_microspadix	(Dictyosperma_album	(Veitchia_spiralis	Kentiopsis_piersoniorum))))	Kingia_australis);
(((((Calamus_caryotoides	Leopoldinia_pulchra)	((Prestoea_acuminata	Oenocarpus_minor)	((Veitchia_spiralis	((Manicaria_saccifera	Dypsis_decaryi)	Heterospathe_cagayanensis))	(Dictyosperma_album	Kentiopsis_piersoniorum))))	((((Roystonea_regia	Pseudophoenix_vinifera)	(Sabal_domingensis	(Serenoa_repens	Phoenix_dactylifera)))	((Sclerosperma_profizianum	((Orania_palindan	Iriartea_deltoidea)	((Nypa_fruticans	Podococcus_barteri)	(Burretiokentia_grandiflora	Chamaedorea_seifrizii))))	((((Reinhardtia_gracilis	Reinhardtia_simplex)	(Reinhardtia_latisecta	Reinhardtia_paiewonskiana))	((Bactris_major	(Elaeis_guineensis	Elaeis_oleifera))	Attalea_speciosa))	Pelagodoxa_henryana)))	(Hydriastele_microspadix	Oenocarpus_bataua)))	Geonoma_undata)	Kingia_australis);
((Heterospathe_cagayanensis	((((Dictyosperma_album	Kentiopsis_piersoniorum)	Veitchia_spiralis)	((Manicaria_saccifera	(Geonoma_undata	((Prestoea_acuminata	Oenocarpus_minor)	(((Sabal_domingensis	(Serenoa_repens	Phoenix_dactylifera))	((((Reinhardtia_gracilis	Reinhardtia_simplex)	(Reinhardtia_latisecta	Reinhardtia_paiewonskiana))	((Bactris_major	(Calamus_caryotoides	(Elaeis_guineensis	Elaeis_oleifera)))	Attalea_speciosa))	(Pelagodoxa_henryana	Sclerosperma_profizianum)))	((((Roystonea_regia	Pseudophoenix_vinifera)	Podococcus_barteri)	(Orania_palindan	Iriartea_deltoidea))	(Nypa_fruticans	(Burretiokentia_grandiflora	Chamaedorea_seifrizii)))))))	((Leopoldinia_pulchra	Hydriastele_microspadix)	Oenocarpus_bataua)))	Dypsis_decaryi))	Kingia_australis);
((Heterospathe_cagayanensis	(((((Oenocarpus_bataua	(Dypsis_decaryi	((((Roystonea_regia	Pseudophoenix_vinifera)	Iriartea_deltoidea)	(Nypa_fruticans	(Sabal_domingensis	(Serenoa_repens	Phoenix_dactylifera))))	(((Reinhardtia_gracilis	(Reinhardtia_simplex	(Reinhardtia_latisecta	Reinhardtia_paiewonskiana)))	(Bactris_major	((Calamus_caryotoides	Attalea_speciosa)	(Elaeis_guineensis	Elaeis_oleifera))))	(Orania_palindan	(Podococcus_barteri	(Sclerosperma_profizianum	Chamaedorea_seifrizii)))))))	((Dictyosperma_album	Geonoma_undata)	(Leopoldinia_pulchra	Hydriastele_microspadix)))	((Burretiokentia_grandiflora	Manicaria_saccifera)	(Prestoea_acuminata	Oenocarpus_minor)))	(Pelagodoxa_henryana	Veitchia_spiralis))	Kentiopsis_piersoniorum))	Kingia_australis);
((Heterospathe_cagayanensis	(((Veitchia_spiralis	Prestoea_acuminata)	(((Oenocarpus_bataua	(Geonoma_undata	((Oenocarpus_minor	(Burretiokentia_grandiflora	Manicaria_saccifera))	((((((Elaeis_oleifera	Elaeis_guineensis)	Bactris_major)	Attalea_speciosa)	((Reinhardtia_gracilis	Reinhardtia_simplex)	(Reinhardtia_paiewonskiana	Reinhardtia_latisecta)))	(Sclerosperma_profizianum	(Orania_palindan	(Chamaedorea_seifrizii	(Podococcus_barteri	Nypa_fruticans)))))	((Roystonea_regia	((Serenoa_repens	Pseudophoenix_vinifera)	(Phoenix_dactylifera	Sabal_domingensis)))	Iriartea_deltoidea)))))	(Pelagodoxa_henryana	Leopoldinia_pulchra))	(Hydriastele_microspadix	((Calamus_caryotoides	Kentiopsis_piersoniorum)	Dictyosperma_album))))	Dypsis_decaryi))	Kingia_australis);
(((Calamus_caryotoides	Leopoldinia_pulchra)	((((Kentiopsis_piersoniorum	((Manicaria_saccifera	(Dypsis_decaryi	Heterospathe_cagayanensis))	(Veitchia_spiralis	Prestoea_acuminata)))	((Oenocarpus_minor	Oenocarpus_bataua)	((((Podococcus_barteri	((Burretiokentia_grandiflora	Orania_palindan)	(((Chamaedorea_seifrizii	Iriartea_deltoidea)	Sclerosperma_profizianum)	Pelagodoxa_henryana)))	Nypa_fruticans)	(((Roystonea_regia	((Elaeis_oleifera	Elaeis_guineensis)	Bactris_major))	Attalea_speciosa)	((Reinhardtia_gracilis	Reinhardtia_simplex)	(Reinhardtia_paiewonskiana	Reinhardtia_latisecta))))	(Pseudophoenix_vinifera	(Phoenix_dactylifera	(Sabal_domingensis	Serenoa_repens))))))	(Dictyosperma_album	Geonoma_undata))	Hydriastele_microspadix))	Kingia_australis);
((Heterospathe_cagayanensis	(Pelagodoxa_henryana	((Prestoea_acuminata	(((Calamus_caryotoides	Leopoldinia_pulchra)	Hydriastele_microspadix)	(Geonoma_undata	((Oenocarpus_minor	Oenocarpus_bataua)	((((Podococcus_barteri	((Burretiokentia_grandiflora	Chamaedorea_seifrizii)	(Nypa_fruticans	((Roystonea_regia	Iriartea_deltoidea)	Orania_palindan))))	Sclerosperma_profizianum)	((((Elaeis_oleifera	Elaeis_guineensis)	Bactris_major)	Attalea_speciosa)	((Reinhardtia_gracilis	Reinhardtia_simplex)	(Reinhardtia_paiewonskiana	Reinhardtia_latisecta))))	(Pseudophoenix_vinifera	(Sabal_domingensis	(Serenoa_repens	Phoenix_dactylifera))))))))	((Kentiopsis_piersoniorum	((Manicaria_saccifera	Dypsis_decaryi)	Dictyosperma_album))	Veitchia_spiralis))))	Kingia_australis);
(((((Dypsis_decaryi	(Calamus_caryotoides	Heterospathe_cagayanensis))	(Veitchia_spiralis	Prestoea_acuminata))	(Kentiopsis_piersoniorum	Dictyosperma_album))	((Leopoldinia_pulchra	(Manicaria_saccifera	Hydriastele_microspadix))	(Geonoma_undata	((Oenocarpus_minor	Oenocarpus_bataua)	(((((Chamaedorea_seifrizii	(Iriartea_deltoidea	Roystonea_regia))	((Pelagodoxa_henryana	Podococcus_barteri)	((Burretiokentia_grandiflora	Sclerosperma_profizianum)	Orania_palindan)))	Nypa_fruticans)	((((Elaeis_oleifera	Elaeis_guineensis)	Bactris_major)	Attalea_speciosa)	((Reinhardtia_gracilis	Reinhardtia_simplex)	(Reinhardtia_paiewonskiana	Reinhardtia_latisecta))))	(Pseudophoenix_vinifera	(Phoenix_dactylifera	(Sabal_domingensis	Serenoa_repens))))))))	Kingia_australis);
((Heterospathe_cagayanensis	(((Hydriastele_microspadix	Kentiopsis_piersoniorum)	Dictyosperma_album)	(((((Calamus_caryotoides	Leopoldinia_pulchra)	Geonoma_undata)	(Dypsis_decaryi	((Pelagodoxa_henryana	(((Chamaedorea_seifrizii	Iriartea_deltoidea)	Roystonea_regia)	(((Orania_palindan	Podococcus_barteri)	(Burretiokentia_grandiflora	Sclerosperma_profizianum))	((((Elaeis_oleifera	Elaeis_guineensis)	Bactris_major)	Attalea_speciosa)	((Reinhardtia_gracilis	Reinhardtia_simplex)	(Reinhardtia_paiewonskiana	Reinhardtia_latisecta))))))	(Nypa_fruticans	((Serenoa_repens	Pseudophoenix_vinifera)	(Phoenix_dactylifera	Sabal_domingensis))))))	Oenocarpus_bataua)	(Veitchia_spiralis	(Manicaria_saccifera	(Prestoea_acuminata	Oenocarpus_minor))))))	Kingia_australis);
(((Calamus_caryotoides	Leopoldinia_pulchra)	(Hydriastele_microspadix	((Geonoma_undata	(((Pelagodoxa_henryana	Oenocarpus_minor)	Oenocarpus_bataua)	(((((Elaeis_oleifera	Elaeis_guineensis)	Bactris_major)	Attalea_speciosa)	(Reinhardtia_simplex	((Reinhardtia_gracilis	Reinhardtia_paiewonskiana)	Reinhardtia_latisecta)))	(((Orania_palindan	Podococcus_barteri)	((Iriartea_deltoidea	Sclerosperma_profizianum)	(Nypa_fruticans	Chamaedorea_seifrizii)))	((Roystonea_regia	Pseudophoenix_vinifera)	((Serenoa_repens	Phoenix_dactylifera)	Sabal_domingensis))))))	(((Manicaria_saccifera	Burretiokentia_grandiflora)	Dictyosperma_album)	(((Prestoea_acuminata	Kentiopsis_piersoniorum)	(Dypsis_decaryi	Heterospathe_cagayanensis))	Veitchia_spiralis)))))	Kingia_australis);
((Dypsis_decaryi	((((((Oenocarpus_minor	(Oenocarpus_bataua	Hydriastele_microspadix))	((Manicaria_saccifera	Burretiokentia_grandiflora)	((Attalea_speciosa	(((Reinhardtia_simplex	(Reinhardtia_paiewonskiana	Reinhardtia_latisecta))	Reinhardtia_gracilis)	((Elaeis_oleifera	Elaeis_guineensis)	Bactris_major)))	(((Orania_palindan	((Chamaedorea_seifrizii	Nypa_fruticans)	Podococcus_barteri))	Sclerosperma_profizianum)	((Roystonea_regia	Pseudophoenix_vinifera)	(Iriartea_deltoidea	((Serenoa_repens	Phoenix_dactylifera)	Sabal_domingensis)))))))	(Geonoma_undata	(Pelagodoxa_henryana	(Calamus_caryotoides	Leopoldinia_pulchra))))	(Kentiopsis_piersoniorum	Dictyosperma_album))	(Veitchia_spiralis	Prestoea_acuminata))	Heterospathe_cagayanensis))	Kingia_australis);
(((Reinhardtia_simplex	((Reinhardtia_gracilis	Reinhardtia_paiewonskiana)	Reinhardtia_latisecta))	((((Calamus_caryotoides	(Elaeis_oleifera	Elaeis_guineensis))	Bactris_major)	Attalea_speciosa)	((((Prestoea_acuminata	Oenocarpus_minor)	(Manicaria_saccifera	Burretiokentia_grandiflora))	(Geonoma_undata	(Pelagodoxa_henryana	(Oenocarpus_bataua	(((Dypsis_decaryi	Heterospathe_cagayanensis)	Veitchia_spiralis)	(Hydriastele_microspadix	(Kentiopsis_piersoniorum	(Leopoldinia_pulchra	Dictyosperma_album))))))))	((Roystonea_regia	(Pseudophoenix_vinifera	((Serenoa_repens	Phoenix_dactylifera)	Sabal_domingensis)))	(((Iriartea_deltoidea	Orania_palindan)	((Chamaedorea_seifrizii	Nypa_fruticans)	Podococcus_barteri))	Sclerosperma_profizianum)))))	Kingia_australis);
((Geonoma_undata	((Pelagodoxa_henryana	(((Kentiopsis_piersoniorum	Dictyosperma_album)	((Dypsis_decaryi	Heterospathe_cagayanensis)	Veitchia_spiralis))	(Hydriastele_microspadix	(Calamus_caryotoides	Leopoldinia_pulchra))))	((Manicaria_saccifera	(Prestoea_acuminata	Oenocarpus_minor))	(Oenocarpus_bataua	((Roystonea_regia	Chamaedorea_seifrizii)	((((Reinhardtia_paiewonskiana	Reinhardtia_latisecta)	(Reinhardtia_gracilis	Reinhardtia_simplex))	(((Elaeis_oleifera	Elaeis_guineensis)	Bactris_major)	Attalea_speciosa))	((((Podococcus_barteri	Orania_palindan)	(Burretiokentia_grandiflora	Sclerosperma_profizianum))	((Iriartea_deltoidea	Pseudophoenix_vinifera)	((Serenoa_repens	Phoenix_dactylifera)	Sabal_domingensis)))	Nypa_fruticans)))))))	Kingia_australis);
((Heterospathe_cagayanensis	((((Prestoea_acuminata	Oenocarpus_minor)	((Hydriastele_microspadix	(Calamus_caryotoides	Leopoldinia_pulchra))	((((Roystonea_regia	Pseudophoenix_vinifera)	((Phoenix_dactylifera	Serenoa_repens)	Sabal_domingensis))	((((Reinhardtia_paiewonskiana	Reinhardtia_latisecta)	(Reinhardtia_gracilis	Reinhardtia_simplex))	(((Elaeis_oleifera	Elaeis_guineensis)	Bactris_major)	Attalea_speciosa))	(((Sclerosperma_profizianum	(Pelagodoxa_henryana	Podococcus_barteri))	Orania_palindan)	((Manicaria_saccifera	Nypa_fruticans)	((Burretiokentia_grandiflora	Chamaedorea_seifrizii)	Iriartea_deltoidea)))))	(Oenocarpus_bataua	Geonoma_undata))))	((Kentiopsis_piersoniorum	Dictyosperma_album)	Veitchia_spiralis))	Dypsis_decaryi))	Kingia_australis);
((Iriartea_deltoidea	(((Nypa_fruticans	(((Sabal_domingensis	Phoenix_dactylifera)	Serenoa_repens)	Pseudophoenix_vinifera))	((Roystonea_regia	Chamaedorea_seifrizii)	(((Attalea_speciosa	(Bactris_major	(Elaeis_oleifera	Elaeis_guineensis)))	((Reinhardtia_paiewonskiana	Reinhardtia_latisecta)	(Reinhardtia_gracilis	Reinhardtia_simplex)))	(Podococcus_barteri	((Burretiokentia_grandiflora	Sclerosperma_profizianum)	Orania_palindan)))))	(((Dypsis_decaryi	Veitchia_spiralis)	Heterospathe_cagayanensis)	(((Geonoma_undata	(Pelagodoxa_henryana	Oenocarpus_bataua))	(Kentiopsis_piersoniorum	((Calamus_caryotoides	Dictyosperma_album)	(Leopoldinia_pulchra	Hydriastele_microspadix))))	(Manicaria_saccifera	(Prestoea_acuminata	Oenocarpus_minor))))))	Kingia_australis);
(((Calamus_caryotoides	Leopoldinia_pulchra)	((Hydriastele_microspadix	(((Manicaria_saccifera	Dypsis_decaryi)	(Prestoea_acuminata	Veitchia_spiralis))	Heterospathe_cagayanensis))	((Geonoma_undata	Dictyosperma_album)	(Kentiopsis_piersoniorum	((Oenocarpus_minor	(Pelagodoxa_henryana	Oenocarpus_bataua))	(((Sabal_domingensis	(Phoenix_dactylifera	Serenoa_repens))	Pseudophoenix_vinifera)	(((Chamaedorea_seifrizii	(Iriartea_deltoidea	Roystonea_regia))	(Nypa_fruticans	(Podococcus_barteri	((Burretiokentia_grandiflora	Sclerosperma_profizianum)	Orania_palindan))))	(Attalea_speciosa	((Bactris_major	(Elaeis_oleifera	Elaeis_guineensis))	((Reinhardtia_paiewonskiana	Reinhardtia_latisecta)	(Reinhardtia_gracilis	Reinhardtia_simplex)))))))))))	Kingia_australis);
((Nypa_fruticans	((Phoenix_dactylifera	((Roystonea_regia	Pseudophoenix_vinifera)	Serenoa_repens))	((((Podococcus_barteri	((Sclerosperma_profizianum	(Chamaedorea_seifrizii	Burretiokentia_grandiflora))	Orania_palindan))	((Reinhardtia_gracilis	(Reinhardtia_simplex	(Reinhardtia_paiewonskiana	Reinhardtia_latisecta)))	(Attalea_speciosa	(Bactris_major	(Elaeis_oleifera	Elaeis_guineensis)))))	((((Dictyosperma_album	(Kentiopsis_piersoniorum	(Veitchia_spiralis	(Heterospathe_cagayanensis	Dypsis_decaryi))))	(Hydriastele_microspadix	((Calamus_caryotoides	Leopoldinia_pulchra)	Iriartea_deltoidea)))	((Geonoma_undata	Pelagodoxa_henryana)	(Manicaria_saccifera	(Oenocarpus_minor	Prestoea_acuminata))))	Oenocarpus_bataua))	Sabal_domingensis)))	Kingia_australis);
(((Reinhardtia_gracilis	Reinhardtia_simplex)	(((Attalea_speciosa	(Calamus_caryotoides	((Elaeis_oleifera	Elaeis_guineensis)	Bactris_major)))	((((((Dictyosperma_album	((Kentiopsis_piersoniorum	(Veitchia_spiralis	Dypsis_decaryi))	Heterospathe_cagayanensis))	(Oenocarpus_bataua	Hydriastele_microspadix))	Leopoldinia_pulchra)	(Geonoma_undata	(Manicaria_saccifera	(Oenocarpus_minor	Prestoea_acuminata))))	((Iriartea_deltoidea	(Sabal_domingensis	(Phoenix_dactylifera	Serenoa_repens)))	(Pseudophoenix_vinifera	Roystonea_regia)))	(Nypa_fruticans	(((Sclerosperma_profizianum	(Pelagodoxa_henryana	Podococcus_barteri))	Orania_palindan)	(Chamaedorea_seifrizii	Burretiokentia_grandiflora)))))	(Reinhardtia_paiewonskiana	Reinhardtia_latisecta)))	Kingia_australis);
((Geonoma_undata	(((((Iriartea_deltoidea	((Nypa_fruticans	(Podococcus_barteri	((Burretiokentia_grandiflora	Sclerosperma_profizianum)	Orania_palindan)))	Chamaedorea_seifrizii))	(((Attalea_speciosa	((Elaeis_oleifera	Elaeis_guineensis)	Bactris_major))	((Reinhardtia_gracilis	Reinhardtia_simplex)	(Reinhardtia_paiewonskiana	Reinhardtia_latisecta)))	Pelagodoxa_henryana))	((Sabal_domingensis	(Phoenix_dactylifera	Serenoa_repens))	Pseudophoenix_vinifera))	Roystonea_regia)	((((Dypsis_decaryi	(Veitchia_spiralis	Heterospathe_cagayanensis))	(((Manicaria_saccifera	(Oenocarpus_minor	Prestoea_acuminata))	Dictyosperma_album)	Kentiopsis_piersoniorum))	(Oenocarpus_bataua	Hydriastele_microspadix))	(Calamus_caryotoides	Leopoldinia_pulchra))))	Kingia_australis);
((Heterospathe_cagayanensis	(Pelagodoxa_henryana	((Prestoea_acuminata	Veitchia_spiralis)	(Kentiopsis_piersoniorum	(((((Dictyosperma_album	Geonoma_undata)	Leopoldinia_pulchra)	(Manicaria_saccifera	Hydriastele_microspadix))	(Oenocarpus_minor	Oenocarpus_bataua))	(Dypsis_decaryi	(((((Orania_palindan	(Burretiokentia_grandiflora	Sclerosperma_profizianum))	(Calamus_caryotoides	Podococcus_barteri))	((Attalea_speciosa	((Elaeis_oleifera	Elaeis_guineensis)	Bactris_major))	((Reinhardtia_gracilis	Reinhardtia_simplex)	(Reinhardtia_paiewonskiana	Reinhardtia_latisecta))))	((Nypa_fruticans	(Sabal_domingensis	(Phoenix_dactylifera	Serenoa_repens)))	Pseudophoenix_vinifera))	(Iriartea_deltoidea	(Chamaedorea_seifrizii	Roystonea_regia)))))))))	Kingia_australis);
((Heterospathe_cagayanensis	(((Dictyosperma_album	Kentiopsis_piersoniorum)	Veitchia_spiralis)	((Oenocarpus_minor	Prestoea_acuminata)	(((Leopoldinia_pulchra	((((((Roystonea_regia	(((Podococcus_barteri	(Nypa_fruticans	Chamaedorea_seifrizii))	Orania_palindan)	Sclerosperma_profizianum))	(Attalea_speciosa	(((Elaeis_oleifera	Elaeis_guineensis)	Bactris_major)	((Reinhardtia_gracilis	(Calamus_caryotoides	Reinhardtia_simplex))	(Reinhardtia_paiewonskiana	Reinhardtia_latisecta)))))	(Sabal_domingensis	(Phoenix_dactylifera	Serenoa_repens)))	(Pseudophoenix_vinifera	Iriartea_deltoidea))	(Dypsis_decaryi	(Burretiokentia_grandiflora	Pelagodoxa_henryana)))	Oenocarpus_bataua))	Manicaria_saccifera)	(Geonoma_undata	Hydriastele_microspadix)))))	Kingia_australis);
((Heterospathe_cagayanensis	((((Oenocarpus_minor	Prestoea_acuminata)	((((Calamus_caryotoides	Leopoldinia_pulchra)	((Dypsis_decaryi	(Iriartea_deltoidea	(((Chamaedorea_seifrizii	Roystonea_regia)	((Sabal_domingensis	(Phoenix_dactylifera	Serenoa_repens))	(Pseudophoenix_vinifera	Nypa_fruticans)))	((((Reinhardtia_gracilis	Reinhardtia_simplex)	(Reinhardtia_paiewonskiana	Reinhardtia_latisecta))	(Attalea_speciosa	((Elaeis_oleifera	Elaeis_guineensis)	Bactris_major)))	((Orania_palindan	(Burretiokentia_grandiflora	Sclerosperma_profizianum))	Podococcus_barteri)))))	Oenocarpus_bataua))	Manicaria_saccifera)	Geonoma_undata))	(Hydriastele_microspadix	(Dictyosperma_album	Kentiopsis_piersoniorum)))	(Pelagodoxa_henryana	Veitchia_spiralis)))	Kingia_australis);
((Heterospathe_cagayanensis	((((Burretiokentia_grandiflora	Manicaria_saccifera)	(Oenocarpus_minor	Prestoea_acuminata))	((Geonoma_undata	(((Attalea_speciosa	(((Elaeis_oleifera	Elaeis_guineensis)	Bactris_major)	((Reinhardtia_gracilis	Reinhardtia_simplex)	(Reinhardtia_paiewonskiana	Reinhardtia_latisecta))))	((Sclerosperma_profizianum	(Podococcus_barteri	Orania_palindan))	(Chamaedorea_seifrizii	Nypa_fruticans)))	((Roystonea_regia	(Pseudophoenix_vinifera	(Pelagodoxa_henryana	Iriartea_deltoidea)))	(Sabal_domingensis	(Phoenix_dactylifera	Serenoa_repens)))))	(Oenocarpus_bataua	(Hydriastele_microspadix	(Calamus_caryotoides	Leopoldinia_pulchra)))))	((Dypsis_decaryi	Dictyosperma_album)	(Veitchia_spiralis	Kentiopsis_piersoniorum))))	Kingia_australis);
(((Calamus_caryotoides	Leopoldinia_pulchra)	(((Dypsis_decaryi	((Prestoea_acuminata	Veitchia_spiralis)	Heterospathe_cagayanensis))	(Hydriastele_microspadix	(Kentiopsis_piersoniorum	Dictyosperma_album)))	((Oenocarpus_bataua	(Geonoma_undata	(((Sclerosperma_profizianum	(((Burretiokentia_grandiflora	Chamaedorea_seifrizii)	Nypa_fruticans)	(Orania_palindan	(Pelagodoxa_henryana	Podococcus_barteri))))	(((Reinhardtia_gracilis	Reinhardtia_simplex)	(Reinhardtia_paiewonskiana	Reinhardtia_latisecta))	(Attalea_speciosa	((Elaeis_oleifera	Elaeis_guineensis)	Bactris_major))))	((Roystonea_regia	Pseudophoenix_vinifera)	(Iriartea_deltoidea	(Sabal_domingensis	(Phoenix_dactylifera	Serenoa_repens)))))))	(Manicaria_saccifera	Oenocarpus_minor))))	Kingia_australis);
((Heterospathe_cagayanensis	(((Oenocarpus_minor	Prestoea_acuminata)	(Veitchia_spiralis	(Kentiopsis_piersoniorum	Dictyosperma_album)))	(Geonoma_undata	((Hydriastele_microspadix	(Leopoldinia_pulchra	Calamus_caryotoides))	((Pelagodoxa_henryana	Oenocarpus_bataua)	((Dypsis_decaryi	(((Pseudophoenix_vinifera	(Sabal_domingensis	(Serenoa_repens	Phoenix_dactylifera)))	((((Bactris_major	(Elaeis_guineensis	Elaeis_oleifera))	Attalea_speciosa)	((Reinhardtia_gracilis	Reinhardtia_simplex)	(Reinhardtia_latisecta	Reinhardtia_paiewonskiana)))	((((Nypa_fruticans	Chamaedorea_seifrizii)	(Orania_palindan	Podococcus_barteri))	Sclerosperma_profizianum)	Roystonea_regia)))	Iriartea_deltoidea))	(Burretiokentia_grandiflora	Manicaria_saccifera)))))))	Kingia_australis);
((Heterospathe_cagayanensis	(Dypsis_decaryi	((((((Geonoma_undata	((Oenocarpus_minor	Oenocarpus_bataua)	(((((Bactris_major	(Elaeis_guineensis	Elaeis_oleifera))	Attalea_speciosa)	(Pelagodoxa_henryana	(((Reinhardtia_latisecta	Reinhardtia_paiewonskiana)	(Calamus_caryotoides	Reinhardtia_simplex))	Reinhardtia_gracilis)))	((((Orania_palindan	Podococcus_barteri)	Sclerosperma_profizianum)	Roystonea_regia)	(Nypa_fruticans	Chamaedorea_seifrizii)))	(Iriartea_deltoidea	(Sabal_domingensis	(Phoenix_dactylifera	(Serenoa_repens	Pseudophoenix_vinifera)))))))	(Hydriastele_microspadix	Leopoldinia_pulchra))	(Burretiokentia_grandiflora	Dictyosperma_album))	Kentiopsis_piersoniorum)	Manicaria_saccifera)	(Veitchia_spiralis	Prestoea_acuminata))))	Kingia_australis);
((Heterospathe_cagayanensis	(((((Prestoea_acuminata	Oenocarpus_minor)	(Burretiokentia_grandiflora	Manicaria_saccifera))	(((Dypsis_decaryi	((Pelagodoxa_henryana	((((Bactris_major	(Calamus_caryotoides	(Elaeis_guineensis	Elaeis_oleifera)))	Attalea_speciosa)	(((Reinhardtia_latisecta	Reinhardtia_paiewonskiana)	Reinhardtia_simplex)	Reinhardtia_gracilis))	(((Podococcus_barteri	(Nypa_fruticans	Chamaedorea_seifrizii))	(Orania_palindan	(Roystonea_regia	Iriartea_deltoidea)))	Sclerosperma_profizianum)))	((Pseudophoenix_vinifera	Sabal_domingensis)	(Phoenix_dactylifera	Serenoa_repens))))	(Leopoldinia_pulchra	Geonoma_undata))	(Hydriastele_microspadix	Oenocarpus_bataua)))	(Kentiopsis_piersoniorum	Dictyosperma_album))	Veitchia_spiralis))	Kingia_australis);
(((Sabal_domingensis	(Serenoa_repens	Phoenix_dactylifera))	(Pseudophoenix_vinifera	((Geonoma_undata	((Manicaria_saccifera	Hydriastele_microspadix)	((Oenocarpus_bataua	Leopoldinia_pulchra)	(((Kentiopsis_piersoniorum	Dictyosperma_album)	(Veitchia_spiralis	(Dypsis_decaryi	Heterospathe_cagayanensis)))	(Prestoea_acuminata	Oenocarpus_minor)))))	((((Bactris_major	(Calamus_caryotoides	(Elaeis_guineensis	Elaeis_oleifera)))	((Reinhardtia_latisecta	Reinhardtia_paiewonskiana)	(Reinhardtia_simplex	Reinhardtia_gracilis)))	Attalea_speciosa)	(((Pelagodoxa_henryana	Podococcus_barteri)	(Nypa_fruticans	Chamaedorea_seifrizii))	((Orania_palindan	(Roystonea_regia	Iriartea_deltoidea))	(Burretiokentia_grandiflora	Sclerosperma_profizianum)))))))	Kingia_australis);
((Geonoma_undata	(((((Kentiopsis_piersoniorum	(Veitchia_spiralis	(Dypsis_decaryi	Heterospathe_cagayanensis)))	(Prestoea_acuminata	Dictyosperma_album))	((Manicaria_saccifera	Hydriastele_microspadix)	Leopoldinia_pulchra))	(Oenocarpus_bataua	Oenocarpus_minor))	((Roystonea_regia	(Burretiokentia_grandiflora	Chamaedorea_seifrizii))	(((((Reinhardtia_latisecta	Reinhardtia_paiewonskiana)	(Reinhardtia_simplex	Reinhardtia_gracilis))	((Bactris_major	(Elaeis_guineensis	Elaeis_oleifera))	Attalea_speciosa))	(((Calamus_caryotoides	Podococcus_barteri)	Sclerosperma_profizianum)	Orania_palindan))	(Nypa_fruticans	(Pelagodoxa_henryana	(((Sabal_domingensis	Iriartea_deltoidea)	(Serenoa_repens	Pseudophoenix_vinifera))	Phoenix_dactylifera)))))))	Kingia_australis);
((((Reinhardtia_simplex	(Reinhardtia_gracilis	(Reinhardtia_latisecta	Reinhardtia_paiewonskiana)))	((Bactris_major	(Calamus_caryotoides	(Elaeis_guineensis	Elaeis_oleifera)))	Attalea_speciosa))	((((Pseudophoenix_vinifera	Roystonea_regia)	((Sabal_domingensis	(Serenoa_repens	Phoenix_dactylifera))	Iriartea_deltoidea))	((((Pelagodoxa_henryana	Leopoldinia_pulchra)	(Oenocarpus_bataua	(Dictyosperma_album	Geonoma_undata)))	Hydriastele_microspadix)	(((Manicaria_saccifera	(Oenocarpus_minor	Prestoea_acuminata))	(Veitchia_spiralis	(Dypsis_decaryi	Heterospathe_cagayanensis)))	Kentiopsis_piersoniorum)))	((Nypa_fruticans	(((Burretiokentia_grandiflora	Sclerosperma_profizianum)	Orania_palindan)	Podococcus_barteri))	Chamaedorea_seifrizii)))	Kingia_australis);
((Phoenix_dactylifera	(((((Iriartea_deltoidea	((Veitchia_spiralis	(Kentiopsis_piersoniorum	(Dypsis_decaryi	Heterospathe_cagayanensis)))	((Oenocarpus_bataua	((Calamus_caryotoides	Leopoldinia_pulchra)	Hydriastele_microspadix))	(((Manicaria_saccifera	(Oenocarpus_minor	Prestoea_acuminata))	Dictyosperma_album)	Geonoma_undata))))	(((Podococcus_barteri	Orania_palindan)	(Chamaedorea_seifrizii	(Burretiokentia_grandiflora	Sclerosperma_profizianum)))	((Pseudophoenix_vinifera	Roystonea_regia)	((((Reinhardtia_latisecta	Reinhardtia_paiewonskiana)	(Reinhardtia_simplex	Reinhardtia_gracilis))	((Bactris_major	(Elaeis_guineensis	Elaeis_oleifera))	Attalea_speciosa))	Pelagodoxa_henryana))))	Nypa_fruticans)	Sabal_domingensis)	Serenoa_repens))	Kingia_australis);
((((Reinhardtia_latisecta	Reinhardtia_paiewonskiana)	(Reinhardtia_simplex	Reinhardtia_gracilis))	(((Bactris_major	(Elaeis_guineensis	Elaeis_oleifera))	Attalea_speciosa)	((Nypa_fruticans	(((Chamaedorea_seifrizii	Sabal_domingensis)	Podococcus_barteri)	(Sclerosperma_profizianum	(Burretiokentia_grandiflora	Orania_palindan))))	((((Iriartea_deltoidea	(Serenoa_repens	Phoenix_dactylifera))	(Roystonea_regia	Pseudophoenix_vinifera))	(((Manicaria_saccifera	Oenocarpus_minor)	(((Oenocarpus_bataua	Hydriastele_microspadix)	(Calamus_caryotoides	Leopoldinia_pulchra))	(Dictyosperma_album	(Kentiopsis_piersoniorum	((Dypsis_decaryi	Heterospathe_cagayanensis)	Veitchia_spiralis)))))	(Pelagodoxa_henryana	Geonoma_undata)))	Prestoea_acuminata))))	Kingia_australis);
((((Reinhardtia_latisecta	Reinhardtia_paiewonskiana)	(Reinhardtia_simplex	Reinhardtia_gracilis))	((Bactris_major	(Elaeis_guineensis	Elaeis_oleifera))	(((((((Burretiokentia_grandiflora	Chamaedorea_seifrizii)	Nypa_fruticans)	Podococcus_barteri)	Orania_palindan)	Sclerosperma_profizianum)	((((Sabal_domingensis	Phoenix_dactylifera)	Iriartea_deltoidea)	((Serenoa_repens	Roystonea_regia)	Pseudophoenix_vinifera))	(((Hydriastele_microspadix	((Manicaria_saccifera	(Calamus_caryotoides	Leopoldinia_pulchra))	(Dictyosperma_album	Geonoma_undata)))	((Kentiopsis_piersoniorum	((Dypsis_decaryi	Heterospathe_cagayanensis)	Veitchia_spiralis))	(Prestoea_acuminata	Oenocarpus_minor)))	(Pelagodoxa_henryana	Oenocarpus_bataua))))	Attalea_speciosa)))	Kingia_australis);
((Bactris_major	((Elaeis_guineensis	Elaeis_oleifera)	((((Reinhardtia_latisecta	Reinhardtia_paiewonskiana)	(Reinhardtia_simplex	Reinhardtia_gracilis))	(((Sclerosperma_profizianum	(Burretiokentia_grandiflora	Chamaedorea_seifrizii))	((Pelagodoxa_henryana	Podococcus_barteri)	Orania_palindan))	(((Nypa_fruticans	(Sabal_domingensis	(Serenoa_repens	Phoenix_dactylifera)))	(Pseudophoenix_vinifera	Roystonea_regia))	((((Manicaria_saccifera	((Calamus_caryotoides	Leopoldinia_pulchra)	Iriartea_deltoidea))	(((Dypsis_decaryi	Heterospathe_cagayanensis)	(Prestoea_acuminata	Veitchia_spiralis))	(Dictyosperma_album	Kentiopsis_piersoniorum)))	((Oenocarpus_minor	Oenocarpus_bataua)	Hydriastele_microspadix))	Geonoma_undata))))	Attalea_speciosa)))	Kingia_australis);
((Heterospathe_cagayanensis	(((((((Geonoma_undata	Dictyosperma_album)	(((Calamus_caryotoides	Leopoldinia_pulchra)	Hydriastele_microspadix)	Oenocarpus_bataua))	(Manicaria_saccifera	(Prestoea_acuminata	Oenocarpus_minor)))	(Pelagodoxa_henryana	(((Iriartea_deltoidea	(((Orania_palindan	(Sclerosperma_profizianum	Burretiokentia_grandiflora))	Podococcus_barteri)	Nypa_fruticans))	(((Serenoa_repens	Phoenix_dactylifera)	Sabal_domingensis)	((Pseudophoenix_vinifera	((Reinhardtia_paiewonskiana	Reinhardtia_latisecta)	(Reinhardtia_gracilis	Reinhardtia_simplex)))	(Attalea_speciosa	((Elaeis_guineensis	Elaeis_oleifera)	Bactris_major)))))	(Chamaedorea_seifrizii	Roystonea_regia))))	Kentiopsis_piersoniorum)	Dypsis_decaryi)	Veitchia_spiralis))	Kingia_australis);
(((Calamus_caryotoides	Heterospathe_cagayanensis)	(Dypsis_decaryi	(((((Geonoma_undata	Dictyosperma_album)	(((Pelagodoxa_henryana	Oenocarpus_bataua)	((Pseudophoenix_vinifera	(Serenoa_repens	(Phoenix_dactylifera	Sabal_domingensis)))	((((Reinhardtia_paiewonskiana	Reinhardtia_latisecta)	(Reinhardtia_gracilis	Reinhardtia_simplex))	(Attalea_speciosa	((Elaeis_guineensis	Elaeis_oleifera)	Bactris_major)))	((((Roystonea_regia	(Iriartea_deltoidea	Orania_palindan))	(Sclerosperma_profizianum	Burretiokentia_grandiflora))	Podococcus_barteri)	(Chamaedorea_seifrizii	Nypa_fruticans)))))	(Leopoldinia_pulchra	Hydriastele_microspadix)))	(Manicaria_saccifera	(Prestoea_acuminata	Oenocarpus_minor)))	Kentiopsis_piersoniorum)	Veitchia_spiralis)))	Kingia_australis);
(((Attalea_speciosa	((Elaeis_guineensis	Elaeis_oleifera)	Bactris_major))	((Reinhardtia_gracilis	((Pelagodoxa_henryana	(Manicaria_saccifera	((((Calamus_caryotoides	Leopoldinia_pulchra)	Geonoma_undata)	((Prestoea_acuminata	Oenocarpus_minor)	((Hydriastele_microspadix	(Dictyosperma_album	Kentiopsis_piersoniorum))	(Veitchia_spiralis	Heterospathe_cagayanensis))))	Oenocarpus_bataua)))	(Nypa_fruticans	((((Phoenix_dactylifera	(Sabal_domingensis	Serenoa_repens))	Sclerosperma_profizianum)	((Chamaedorea_seifrizii	Burretiokentia_grandiflora)	(Dypsis_decaryi	((Roystonea_regia	(Iriartea_deltoidea	Pseudophoenix_vinifera))	Orania_palindan))))	Podococcus_barteri))))	((Reinhardtia_paiewonskiana	Reinhardtia_latisecta)	Reinhardtia_simplex)))	Kingia_australis);
(((Calamus_caryotoides	Reinhardtia_simplex)	(((Reinhardtia_paiewonskiana	Reinhardtia_latisecta)	((((Elaeis_guineensis	Elaeis_oleifera)	Bactris_major)	Attalea_speciosa)	(((Geonoma_undata	((Leopoldinia_pulchra	Hydriastele_microspadix)	(Dictyosperma_album	Kentiopsis_piersoniorum)))	((Oenocarpus_minor	(Pelagodoxa_henryana	Oenocarpus_bataua))	(Manicaria_saccifera	(Heterospathe_cagayanensis	(Prestoea_acuminata	Veitchia_spiralis)))))	((Nypa_fruticans	(Roystonea_regia	(Pseudophoenix_vinifera	Podococcus_barteri)))	((Dypsis_decaryi	Orania_palindan)	((Iriartea_deltoidea	(Sabal_domingensis	(Serenoa_repens	Phoenix_dactylifera)))	(Sclerosperma_profizianum	(Chamaedorea_seifrizii	Burretiokentia_grandiflora))))))))	Reinhardtia_gracilis))	Kingia_australis);
(((((Calamus_caryotoides	Leopoldinia_pulchra)	Hydriastele_microspadix)	((Dictyosperma_album	Kentiopsis_piersoniorum)	(Heterospathe_cagayanensis	(Prestoea_acuminata	Veitchia_spiralis))))	((Geonoma_undata	((((Nypa_fruticans	Podococcus_barteri)	((Orania_palindan	(Roystonea_regia	Dypsis_decaryi))	(((Pelagodoxa_henryana	Iriartea_deltoidea)	(Sclerosperma_profizianum	(Sabal_domingensis	((Pseudophoenix_vinifera	Serenoa_repens)	Phoenix_dactylifera))))	(Chamaedorea_seifrizii	Burretiokentia_grandiflora))))	(((Reinhardtia_simplex	Reinhardtia_gracilis)	(Reinhardtia_paiewonskiana	Reinhardtia_latisecta))	(((Elaeis_guineensis	Elaeis_oleifera)	Bactris_major)	Attalea_speciosa)))	Oenocarpus_bataua))	(Oenocarpus_minor	Manicaria_saccifera)))	Kingia_australis);
((Heterospathe_cagayanensis	(Prestoea_acuminata	((((Geonoma_undata	(Oenocarpus_minor	Manicaria_saccifera))	((Iriartea_deltoidea	(((Pseudophoenix_vinifera	Serenoa_repens)	(Phoenix_dactylifera	Sabal_domingensis))	(((Chamaedorea_seifrizii	Roystonea_regia)	(Nypa_fruticans	(Attalea_speciosa	(((Reinhardtia_simplex	Reinhardtia_gracilis)	(Reinhardtia_paiewonskiana	Reinhardtia_latisecta))	(Calamus_caryotoides	((Elaeis_guineensis	Elaeis_oleifera)	Bactris_major))))))	((Pelagodoxa_henryana	Podococcus_barteri)	(Orania_palindan	(Burretiokentia_grandiflora	Sclerosperma_profizianum))))))	Dypsis_decaryi))	(Leopoldinia_pulchra	Oenocarpus_bataua))	(Hydriastele_microspadix	(Dictyosperma_album	(Veitchia_spiralis	Kentiopsis_piersoniorum))))))	Kingia_australis);
((Geonoma_undata	((Pelagodoxa_henryana	(((Iriartea_deltoidea	((Nypa_fruticans	(Chamaedorea_seifrizii	Roystonea_regia))	((((Pseudophoenix_vinifera	Serenoa_repens)	(Phoenix_dactylifera	Sabal_domingensis))	((((Elaeis_guineensis	Elaeis_oleifera)	Bactris_major)	Attalea_speciosa)	(Reinhardtia_gracilis	((Reinhardtia_paiewonskiana	Reinhardtia_latisecta)	Reinhardtia_simplex))))	(Orania_palindan	(Podococcus_barteri	Sclerosperma_profizianum)))))	Burretiokentia_grandiflora)	Dypsis_decaryi))	((((Dictyosperma_album	Kentiopsis_piersoniorum)	(Heterospathe_cagayanensis	(Veitchia_spiralis	Prestoea_acuminata)))	(Oenocarpus_minor	Manicaria_saccifera))	((Hydriastele_microspadix	(Calamus_caryotoides	Leopoldinia_pulchra))	Oenocarpus_bataua))))	Kingia_australis);
((Heterospathe_cagayanensis	(((Prestoea_acuminata	Oenocarpus_minor)	Manicaria_saccifera)	(((Geonoma_undata	((Hydriastele_microspadix	(Calamus_caryotoides	Leopoldinia_pulchra))	Oenocarpus_bataua))	((((Pseudophoenix_vinifera	(Serenoa_repens	(Phoenix_dactylifera	Sabal_domingensis)))	((((Elaeis_guineensis	Elaeis_oleifera)	Bactris_major)	Attalea_speciosa)	(Reinhardtia_gracilis	((Reinhardtia_paiewonskiana	Reinhardtia_latisecta)	Reinhardtia_simplex))))	((Chamaedorea_seifrizii	(Iriartea_deltoidea	Roystonea_regia))	(Orania_palindan	((Nypa_fruticans	(Pelagodoxa_henryana	Podococcus_barteri))	(Burretiokentia_grandiflora	Sclerosperma_profizianum)))))	Dypsis_decaryi))	(Dictyosperma_album	(Veitchia_spiralis	Kentiopsis_piersoniorum)))))	Kingia_australis);
((Heterospathe_cagayanensis	(((((Geonoma_undata	(Oenocarpus_bataua	((((Prestoea_acuminata	Oenocarpus_minor)	Manicaria_saccifera)	Nypa_fruticans)	((((((Elaeis_guineensis	Elaeis_oleifera)	Bactris_major)	Attalea_speciosa)	((Reinhardtia_paiewonskiana	Reinhardtia_latisecta)	(Reinhardtia_simplex	Reinhardtia_gracilis)))	(((Podococcus_barteri	((Burretiokentia_grandiflora	Chamaedorea_seifrizii)	Sclerosperma_profizianum))	Orania_palindan)	(Roystonea_regia	Dypsis_decaryi)))	(Pseudophoenix_vinifera	(Sabal_domingensis	(Serenoa_repens	Phoenix_dactylifera)))))))	Iriartea_deltoidea)	(Pelagodoxa_henryana	(Calamus_caryotoides	Leopoldinia_pulchra)))	(Hydriastele_microspadix	(Dictyosperma_album	Kentiopsis_piersoniorum)))	Veitchia_spiralis))	Kingia_australis);
((Heterospathe_cagayanensis	((Veitchia_spiralis	Prestoea_acuminata)	(((((Manicaria_saccifera	Nypa_fruticans)	((((((Elaeis_guineensis	Elaeis_oleifera)	Bactris_major)	(Attalea_speciosa	(Reinhardtia_gracilis	((Reinhardtia_paiewonskiana	Reinhardtia_latisecta)	Reinhardtia_simplex))))	(Sclerosperma_profizianum	((Chamaedorea_seifrizii	(Orania_palindan	Roystonea_regia))	Podococcus_barteri)))	(Pseudophoenix_vinifera	(Sabal_domingensis	(Serenoa_repens	Phoenix_dactylifera))))	(Burretiokentia_grandiflora	Dypsis_decaryi)))	((Pelagodoxa_henryana	(Oenocarpus_minor	Oenocarpus_bataua))	Geonoma_undata))	(Hydriastele_microspadix	(Iriartea_deltoidea	(Calamus_caryotoides	Leopoldinia_pulchra))))	(Dictyosperma_album	Kentiopsis_piersoniorum))))	Kingia_australis);
((Heterospathe_cagayanensis	(Veitchia_spiralis	(((Oenocarpus_bataua	(((Geonoma_undata	(Dictyosperma_album	Hydriastele_microspadix))	Leopoldinia_pulchra)	(Dypsis_decaryi	((Iriartea_deltoidea	(Roystonea_regia	Pseudophoenix_vinifera))	((Attalea_speciosa	(((Elaeis_guineensis	Elaeis_oleifera)	Bactris_major)	(((Calamus_caryotoides	Reinhardtia_simplex)	Reinhardtia_gracilis)	(Reinhardtia_latisecta	Reinhardtia_paiewonskiana))))	((((Serenoa_repens	Phoenix_dactylifera)	Sabal_domingensis)	(Nypa_fruticans	Chamaedorea_seifrizii))	((Pelagodoxa_henryana	Podococcus_barteri)	((Burretiokentia_grandiflora	Sclerosperma_profizianum)	Orania_palindan))))))))	Manicaria_saccifera)	((Oenocarpus_minor	Prestoea_acuminata)	Kentiopsis_piersoniorum))))	Kingia_australis);
((Leopoldinia_pulchra	(((Pelagodoxa_henryana	(Nypa_fruticans	((Orania_palindan	(((Roystonea_regia	Iriartea_deltoidea)	(Pseudophoenix_vinifera	((Serenoa_repens	Phoenix_dactylifera)	Sabal_domingensis)))	(Burretiokentia_grandiflora	Sclerosperma_profizianum)))	(((Attalea_speciosa	((Calamus_caryotoides	(Elaeis_guineensis	Elaeis_oleifera))	Bactris_major))	((Reinhardtia_simplex	Reinhardtia_gracilis)	(Reinhardtia_latisecta	Reinhardtia_paiewonskiana)))	Podococcus_barteri))))	Chamaedorea_seifrizii)	(((Geonoma_undata	Dictyosperma_album)	(Oenocarpus_minor	Manicaria_saccifera))	(((((Veitchia_spiralis	Dypsis_decaryi)	Heterospathe_cagayanensis)	Kentiopsis_piersoniorum)	Prestoea_acuminata)	(Hydriastele_microspadix	Oenocarpus_bataua)))))	Kingia_australis);
((Heterospathe_cagayanensis	((((Dictyosperma_album	Kentiopsis_piersoniorum)	((((((Pelagodoxa_henryana	Nypa_fruticans)	((Attalea_speciosa	((Elaeis_guineensis	Elaeis_oleifera)	Bactris_major))	((Reinhardtia_simplex	Reinhardtia_gracilis)	(Reinhardtia_latisecta	Reinhardtia_paiewonskiana))))	(((Podococcus_barteri	Orania_palindan)	(Burretiokentia_grandiflora	Sclerosperma_profizianum))	((Roystonea_regia	(Iriartea_deltoidea	(Serenoa_repens	Pseudophoenix_vinifera)))	(Phoenix_dactylifera	Sabal_domingensis))))	Chamaedorea_seifrizii)	(Geonoma_undata	(Manicaria_saccifera	(Oenocarpus_minor	Prestoea_acuminata))))	((Calamus_caryotoides	Leopoldinia_pulchra)	(Hydriastele_microspadix	Oenocarpus_bataua))))	Veitchia_spiralis)	Dypsis_decaryi))	Kingia_australis);
(((Calamus_caryotoides	Leopoldinia_pulchra)	(((Oenocarpus_bataua	(((Pelagodoxa_henryana	(((Podococcus_barteri	Chamaedorea_seifrizii)	(Nypa_fruticans	Orania_palindan))	Sclerosperma_profizianum))	((Attalea_speciosa	((Elaeis_guineensis	Elaeis_oleifera)	Bactris_major))	((Reinhardtia_simplex	Reinhardtia_gracilis)	(Reinhardtia_latisecta	Reinhardtia_paiewonskiana))))	((Roystonea_regia	Pseudophoenix_vinifera)	(Iriartea_deltoidea	(Phoenix_dactylifera	(Sabal_domingensis	Serenoa_repens))))))	(((Burretiokentia_grandiflora	Manicaria_saccifera)	Oenocarpus_minor)	((Prestoea_acuminata	(Veitchia_spiralis	(Dypsis_decaryi	Heterospathe_cagayanensis)))	Kentiopsis_piersoniorum)))	((Hydriastele_microspadix	Dictyosperma_album)	Geonoma_undata)))	Kingia_australis);
(((((Oenocarpus_bataua	((((((Chamaedorea_seifrizii	Roystonea_regia)	Iriartea_deltoidea)	((Podococcus_barteri	Orania_palindan)	Sclerosperma_profizianum))	(Pelagodoxa_henryana	Nypa_fruticans))	((Attalea_speciosa	((Elaeis_guineensis	Elaeis_oleifera)	Bactris_major))	(Reinhardtia_gracilis	((Reinhardtia_latisecta	Reinhardtia_paiewonskiana)	(Calamus_caryotoides	Reinhardtia_simplex)))))	((Serenoa_repens	Pseudophoenix_vinifera)	(Phoenix_dactylifera	Sabal_domingensis))))	(Geonoma_undata	(Oenocarpus_minor	Prestoea_acuminata)))	((Kentiopsis_piersoniorum	((Leopoldinia_pulchra	Hydriastele_microspadix)	(Burretiokentia_grandiflora	Dictyosperma_album)))	(Veitchia_spiralis	(Dypsis_decaryi	Heterospathe_cagayanensis))))	Manicaria_saccifera)	Kingia_australis);
((Heterospathe_cagayanensis	(((Veitchia_spiralis	Prestoea_acuminata)	((Dypsis_decaryi	((Calamus_caryotoides	Leopoldinia_pulchra)	(Manicaria_saccifera	Burretiokentia_grandiflora)))	(((Oenocarpus_minor	Oenocarpus_bataua)	Geonoma_undata)	(((Orania_palindan	((Iriartea_deltoidea	Pelagodoxa_henryana)	((Chamaedorea_seifrizii	Nypa_fruticans)	Podococcus_barteri)))	(((Attalea_speciosa	((Elaeis_guineensis	Elaeis_oleifera)	Bactris_major))	(Reinhardtia_gracilis	((Reinhardtia_latisecta	Reinhardtia_paiewonskiana)	Reinhardtia_simplex)))	(Sclerosperma_profizianum	(Pseudophoenix_vinifera	(Phoenix_dactylifera	(Sabal_domingensis	Serenoa_repens))))))	Roystonea_regia))))	(Kentiopsis_piersoniorum	(Hydriastele_microspadix	Dictyosperma_album))))	Kingia_australis);
((Geonoma_undata	(((((Roystonea_regia	Pseudophoenix_vinifera)	(Iriartea_deltoidea	(Phoenix_dactylifera	(Sabal_domingensis	Serenoa_repens))))	((Attalea_speciosa	((Elaeis_guineensis	Elaeis_oleifera)	Bactris_major))	((Reinhardtia_latisecta	Reinhardtia_paiewonskiana)	(Reinhardtia_simplex	Reinhardtia_gracilis))))	(Sclerosperma_profizianum	((Chamaedorea_seifrizii	Nypa_fruticans)	(Orania_palindan	(Pelagodoxa_henryana	Podococcus_barteri)))))	(((((Veitchia_spiralis	Hydriastele_microspadix)	(Dictyosperma_album	Kentiopsis_piersoniorum))	Heterospathe_cagayanensis)	(Oenocarpus_minor	Prestoea_acuminata))	(((Burretiokentia_grandiflora	Dypsis_decaryi)	Manicaria_saccifera)	(Oenocarpus_bataua	(Calamus_caryotoides	Leopoldinia_pulchra))))))	Kingia_australis);
(((Calamus_caryotoides	Leopoldinia_pulchra)	(Geonoma_undata	((Oenocarpus_bataua	((((Serenoa_repens	Pseudophoenix_vinifera)	(Sabal_domingensis	Phoenix_dactylifera))	(Iriartea_deltoidea	Roystonea_regia))	(((Attalea_speciosa	((Elaeis_guineensis	Elaeis_oleifera)	Bactris_major))	((Reinhardtia_latisecta	Reinhardtia_paiewonskiana)	(Reinhardtia_simplex	Reinhardtia_gracilis)))	(Sclerosperma_profizianum	((Chamaedorea_seifrizii	(Pelagodoxa_henryana	Podococcus_barteri))	(Nypa_fruticans	Orania_palindan))))))	((Prestoea_acuminata	((Burretiokentia_grandiflora	Manicaria_saccifera)	Oenocarpus_minor))	((Hydriastele_microspadix	(Dictyosperma_album	Kentiopsis_piersoniorum))	(Veitchia_spiralis	(Dypsis_decaryi	Heterospathe_cagayanensis)))))))	Kingia_australis);
((Geonoma_undata	((Burretiokentia_grandiflora	(((Nypa_fruticans	(Pseudophoenix_vinifera	(Phoenix_dactylifera	(Sabal_domingensis	Serenoa_repens))))	((Attalea_speciosa	((Elaeis_guineensis	Elaeis_oleifera)	Bactris_major))	((Reinhardtia_latisecta	Reinhardtia_paiewonskiana)	(Reinhardtia_simplex	Reinhardtia_gracilis))))	((Pelagodoxa_henryana	Podococcus_barteri)	(Orania_palindan	(Sclerosperma_profizianum	((Roystonea_regia	Iriartea_deltoidea)	Chamaedorea_seifrizii))))))	(((Dictyosperma_album	Kentiopsis_piersoniorum)	(((Veitchia_spiralis	(Dypsis_decaryi	Heterospathe_cagayanensis))	Manicaria_saccifera)	Prestoea_acuminata))	((Hydriastele_microspadix	(Calamus_caryotoides	Leopoldinia_pulchra))	(Oenocarpus_minor	Oenocarpus_bataua)))))	Kingia_australis);
((Leopoldinia_pulchra	((((Kentiopsis_piersoniorum	(Manicaria_saccifera	(((Pelagodoxa_henryana	Geonoma_undata)	((((Iriartea_deltoidea	(Serenoa_repens	(Sabal_domingensis	Pseudophoenix_vinifera)))	Phoenix_dactylifera)	Nypa_fruticans)	(((Attalea_speciosa	((Elaeis_guineensis	Elaeis_oleifera)	Bactris_major))	((Reinhardtia_latisecta	Reinhardtia_paiewonskiana)	(Reinhardtia_simplex	Reinhardtia_gracilis)))	(((Chamaedorea_seifrizii	Sclerosperma_profizianum)	(Orania_palindan	Podococcus_barteri))	Roystonea_regia))))	(Prestoea_acuminata	Oenocarpus_minor))))	(Veitchia_spiralis	(Dypsis_decaryi	(Calamus_caryotoides	Heterospathe_cagayanensis))))	(Burretiokentia_grandiflora	Dictyosperma_album))	(Hydriastele_microspadix	Oenocarpus_bataua)))	Kingia_australis);
(((((Oenocarpus_bataua	Oenocarpus_minor)	(((((((Reinhardtia_gracilis	Reinhardtia_simplex)	(Reinhardtia_paiewonskiana	Reinhardtia_latisecta))	(((Elaeis_oleifera	Elaeis_guineensis)	Bactris_major)	Attalea_speciosa))	(((Podococcus_barteri	(Orania_palindan	(Iriartea_deltoidea	(Burretiokentia_grandiflora	Sclerosperma_profizianum))))	(Nypa_fruticans	Pelagodoxa_henryana))	(Roystonea_regia	Chamaedorea_seifrizii)))	(Pseudophoenix_vinifera	(Phoenix_dactylifera	Sabal_domingensis)))	Serenoa_repens)	Geonoma_undata))	(((Heterospathe_cagayanensis	Dypsis_decaryi)	Veitchia_spiralis)	((Prestoea_acuminata	Manicaria_saccifera)	(Hydriastele_microspadix	(Dictyosperma_album	Kentiopsis_piersoniorum)))))	(Calamus_caryotoides	Leopoldinia_pulchra))	Kingia_australis);
((Heterospathe_cagayanensis	(((Dypsis_decaryi	(Burretiokentia_grandiflora	Dictyosperma_album))	(Kentiopsis_piersoniorum	(Veitchia_spiralis	Hydriastele_microspadix)))	((((Prestoea_acuminata	(Oenocarpus_bataua	Oenocarpus_minor))	(Manicaria_saccifera	((((Iriartea_deltoidea	(Roystonea_regia	Pseudophoenix_vinifera))	Pelagodoxa_henryana)	((Chamaedorea_seifrizii	Nypa_fruticans)	((Serenoa_repens	Phoenix_dactylifera)	Sabal_domingensis)))	((Sclerosperma_profizianum	(Podococcus_barteri	Orania_palindan))	((Reinhardtia_gracilis	(Reinhardtia_simplex	(Reinhardtia_paiewonskiana	Reinhardtia_latisecta)))	(((Elaeis_oleifera	Elaeis_guineensis)	Bactris_major)	Attalea_speciosa))))))	Geonoma_undata)	(Calamus_caryotoides	Leopoldinia_pulchra))))	Kingia_australis);
((Heterospathe_cagayanensis	((((Burretiokentia_grandiflora	Manicaria_saccifera)	((Dypsis_decaryi	Dictyosperma_album)	(Kentiopsis_piersoniorum	(Veitchia_spiralis	Hydriastele_microspadix))))	Prestoea_acuminata)	((((Pelagodoxa_henryana	(Oenocarpus_bataua	Oenocarpus_minor))	(((Sclerosperma_profizianum	((Serenoa_repens	Phoenix_dactylifera)	Sabal_domingensis))	((Nypa_fruticans	(((Roystonea_regia	Pseudophoenix_vinifera)	Iriartea_deltoidea)	Orania_palindan))	(Chamaedorea_seifrizii	Podococcus_barteri)))	(Attalea_speciosa	(((Reinhardtia_paiewonskiana	Reinhardtia_latisecta)	(Reinhardtia_gracilis	Reinhardtia_simplex))	((Elaeis_oleifera	Elaeis_guineensis)	Bactris_major)))))	Geonoma_undata)	(Calamus_caryotoides	Leopoldinia_pulchra))))	Kingia_australis);
((Prestoea_acuminata	(Leopoldinia_pulchra	((((Dictyosperma_album	Kentiopsis_piersoniorum)	Hydriastele_microspadix)	((Dypsis_decaryi	Veitchia_spiralis)	Heterospathe_cagayanensis))	((Oenocarpus_minor	(Burretiokentia_grandiflora	Manicaria_saccifera))	(((Iriartea_deltoidea	((Phoenix_dactylifera	Sabal_domingensis)	(Pseudophoenix_vinifera	Serenoa_repens)))	(((Sclerosperma_profizianum	(((Pelagodoxa_henryana	Podococcus_barteri)	Chamaedorea_seifrizii)	(Orania_palindan	Nypa_fruticans)))	(((Reinhardtia_paiewonskiana	Reinhardtia_latisecta)	(Reinhardtia_gracilis	(Calamus_caryotoides	Reinhardtia_simplex)))	(((Elaeis_oleifera	Elaeis_guineensis)	Bactris_major)	Attalea_speciosa)))	Roystonea_regia))	(Geonoma_undata	Oenocarpus_bataua))))))	Kingia_australis);
((Heterospathe_cagayanensis	(((Leopoldinia_pulchra	((Burretiokentia_grandiflora	Dictyosperma_album)	((Dypsis_decaryi	Kentiopsis_piersoniorum)	(Veitchia_spiralis	Hydriastele_microspadix))))	((((((Serenoa_repens	Phoenix_dactylifera)	Sabal_domingensis)	Pseudophoenix_vinifera)	((((Reinhardtia_paiewonskiana	Reinhardtia_latisecta)	(Reinhardtia_gracilis	(Calamus_caryotoides	Reinhardtia_simplex)))	(((Elaeis_oleifera	Elaeis_guineensis)	Bactris_major)	Attalea_speciosa))	((Sclerosperma_profizianum	((Chamaedorea_seifrizii	((Pelagodoxa_henryana	Podococcus_barteri)	Nypa_fruticans))	Orania_palindan))	(Iriartea_deltoidea	Roystonea_regia))))	(Prestoea_acuminata	(Oenocarpus_minor	Oenocarpus_bataua)))	Geonoma_undata))	Manicaria_saccifera))	Kingia_australis);
((Heterospathe_cagayanensis	((((Prestoea_acuminata	((((Reinhardtia_paiewonskiana	Reinhardtia_latisecta)	(Reinhardtia_gracilis	Reinhardtia_simplex))	(((Calamus_caryotoides	(Elaeis_oleifera	Elaeis_guineensis))	Bactris_major)	Attalea_speciosa))	((((Serenoa_repens	Phoenix_dactylifera)	Sabal_domingensis)	Pseudophoenix_vinifera)	((((Nypa_fruticans	Podococcus_barteri)	Pelagodoxa_henryana)	((Orania_palindan	(Iriartea_deltoidea	Roystonea_regia))	Chamaedorea_seifrizii))	Sclerosperma_profizianum))))	(Manicaria_saccifera	Oenocarpus_minor))	Geonoma_undata)	(((Veitchia_spiralis	(Burretiokentia_grandiflora	Dypsis_decaryi))	Kentiopsis_piersoniorum)	((Oenocarpus_bataua	(Leopoldinia_pulchra	Hydriastele_microspadix))	Dictyosperma_album))))	Kingia_australis);
((Heterospathe_cagayanensis	((((Oenocarpus_bataua	(Geonoma_undata	((((Serenoa_repens	Phoenix_dactylifera)	Sabal_domingensis)	((Pelagodoxa_henryana	Iriartea_deltoidea)	Pseudophoenix_vinifera))	(((((Roystonea_regia	(Elaeis_oleifera	Elaeis_guineensis))	Bactris_major)	((Reinhardtia_paiewonskiana	Reinhardtia_latisecta)	(Reinhardtia_gracilis	Reinhardtia_simplex)))	Attalea_speciosa)	((((Chamaedorea_seifrizii	Nypa_fruticans)	(Calamus_caryotoides	Podococcus_barteri))	Orania_palindan)	Sclerosperma_profizianum)))))	(Leopoldinia_pulchra	(Dypsis_decaryi	(Manicaria_saccifera	Burretiokentia_grandiflora))))	((Veitchia_spiralis	Hydriastele_microspadix)	(Dictyosperma_album	Kentiopsis_piersoniorum)))	(Oenocarpus_minor	Prestoea_acuminata)))	Kingia_australis);
((Heterospathe_cagayanensis	(((((Calamus_caryotoides	Leopoldinia_pulchra)	(((Manicaria_saccifera	(Oenocarpus_minor	Prestoea_acuminata))	((Pelagodoxa_henryana	Oenocarpus_bataua)	((Nypa_fruticans	((((Attalea_speciosa	((Elaeis_oleifera	Elaeis_guineensis)	Bactris_major))	((Reinhardtia_paiewonskiana	Reinhardtia_latisecta)	(Reinhardtia_gracilis	Reinhardtia_simplex)))	(Sclerosperma_profizianum	(Podococcus_barteri	Orania_palindan)))	((Chamaedorea_seifrizii	Burretiokentia_grandiflora)	(Iriartea_deltoidea	Roystonea_regia))))	(((Serenoa_repens	Phoenix_dactylifera)	Sabal_domingensis)	Pseudophoenix_vinifera))))	Geonoma_undata))	(Hydriastele_microspadix	(Dictyosperma_album	Kentiopsis_piersoniorum)))	Veitchia_spiralis)	Dypsis_decaryi))	Kingia_australis);
((Heterospathe_cagayanensis	(Dypsis_decaryi	(((Dictyosperma_album	Kentiopsis_piersoniorum)	(Prestoea_acuminata	Veitchia_spiralis))	(Manicaria_saccifera	((Hydriastele_microspadix	(Calamus_caryotoides	Leopoldinia_pulchra))	(((Oenocarpus_minor	Oenocarpus_bataua)	(((Nypa_fruticans	((Serenoa_repens	Phoenix_dactylifera)	Sabal_domingensis))	(Iriartea_deltoidea	Pseudophoenix_vinifera))	(((Attalea_speciosa	(Roystonea_regia	((Elaeis_oleifera	Elaeis_guineensis)	Bactris_major)))	((Reinhardtia_paiewonskiana	Reinhardtia_latisecta)	(Reinhardtia_gracilis	Reinhardtia_simplex)))	((Chamaedorea_seifrizii	(Burretiokentia_grandiflora	Sclerosperma_profizianum))	(Podococcus_barteri	Orania_palindan)))))	(Pelagodoxa_henryana	Geonoma_undata)))))))	Kingia_australis);
((Heterospathe_cagayanensis	(Dypsis_decaryi	(((((Manicaria_saccifera	(Oenocarpus_minor	Prestoea_acuminata))	((Roystonea_regia	Chamaedorea_seifrizii)	(((Attalea_speciosa	((Elaeis_oleifera	Elaeis_guineensis)	Bactris_major))	((Reinhardtia_paiewonskiana	Reinhardtia_latisecta)	(Reinhardtia_gracilis	Reinhardtia_simplex)))	((Iriartea_deltoidea	((((Serenoa_repens	Phoenix_dactylifera)	Sabal_domingensis)	Pseudophoenix_vinifera)	Nypa_fruticans))	((Burretiokentia_grandiflora	Sclerosperma_profizianum)	(Podococcus_barteri	Orania_palindan))))))	(((Pelagodoxa_henryana	Dictyosperma_album)	Geonoma_undata)	(Oenocarpus_bataua	(Hydriastele_microspadix	(Calamus_caryotoides	Leopoldinia_pulchra)))))	Kentiopsis_piersoniorum)	Veitchia_spiralis)))	Kingia_australis);
((Geonoma_undata	(((Hydriastele_microspadix	(Oenocarpus_bataua	Leopoldinia_pulchra))	(((Heterospathe_cagayanensis	(Manicaria_saccifera	(Oenocarpus_minor	Prestoea_acuminata)))	((Dictyosperma_album	Kentiopsis_piersoniorum)	Veitchia_spiralis))	Pelagodoxa_henryana))	((((Attalea_speciosa	(((Reinhardtia_latisecta	Reinhardtia_paiewonskiana)	(Reinhardtia_gracilis	Reinhardtia_simplex))	(Calamus_caryotoides	((Elaeis_oleifera	Elaeis_guineensis)	Bactris_major))))	((Nypa_fruticans	Podococcus_barteri)	((Chamaedorea_seifrizii	(Sclerosperma_profizianum	Burretiokentia_grandiflora))	(Roystonea_regia	(Iriartea_deltoidea	Orania_palindan)))))	(Pseudophoenix_vinifera	(Phoenix_dactylifera	(Sabal_domingensis	Serenoa_repens))))	Dypsis_decaryi)))	Kingia_australis);
((Heterospathe_cagayanensis	((Veitchia_spiralis	((((Calamus_caryotoides	Leopoldinia_pulchra)	(Prestoea_acuminata	Hydriastele_microspadix))	Dictyosperma_album)	(((Geonoma_undata	((Manicaria_saccifera	Oenocarpus_minor)	((((((Reinhardtia_latisecta	Reinhardtia_paiewonskiana)	(Reinhardtia_gracilis	Reinhardtia_simplex))	(Attalea_speciosa	((Elaeis_oleifera	Elaeis_guineensis)	Bactris_major)))	((((((Roystonea_regia	Iriartea_deltoidea)	Orania_palindan)	Burretiokentia_grandiflora)	Podococcus_barteri)	(Chamaedorea_seifrizii	Nypa_fruticans))	Sclerosperma_profizianum))	(Pseudophoenix_vinifera	(Phoenix_dactylifera	(Sabal_domingensis	Serenoa_repens))))	Oenocarpus_bataua)))	Kentiopsis_piersoniorum)	Pelagodoxa_henryana)))	Dypsis_decaryi))	Kingia_australis);
((Heterospathe_cagayanensis	((Veitchia_spiralis	((Dictyosperma_album	((((Calamus_caryotoides	Leopoldinia_pulchra)	(Hydriastele_microspadix	Oenocarpus_bataua))	(Geonoma_undata	(((((Nypa_fruticans	Podococcus_barteri)	Orania_palindan)	(Chamaedorea_seifrizii	(Burretiokentia_grandiflora	Sclerosperma_profizianum)))	(Roystonea_regia	(((Reinhardtia_latisecta	Reinhardtia_paiewonskiana)	(Reinhardtia_gracilis	Reinhardtia_simplex))	(Attalea_speciosa	((Elaeis_oleifera	Elaeis_guineensis)	Bactris_major)))))	(Iriartea_deltoidea	((Phoenix_dactylifera	Sabal_domingensis)	(Serenoa_repens	Pseudophoenix_vinifera))))))	(((Oenocarpus_minor	Prestoea_acuminata)	Manicaria_saccifera)	Pelagodoxa_henryana)))	Kentiopsis_piersoniorum))	Dypsis_decaryi))	Kingia_australis);
(((Calamus_caryotoides	Leopoldinia_pulchra)	((Hydriastele_microspadix	(Burretiokentia_grandiflora	Dictyosperma_album))	((Kentiopsis_piersoniorum	((Manicaria_saccifera	((Oenocarpus_minor	Prestoea_acuminata)	Pelagodoxa_henryana))	(Geonoma_undata	(Oenocarpus_bataua	(Iriartea_deltoidea	((Orania_palindan	(Podococcus_barteri	Sclerosperma_profizianum))	((((Reinhardtia_latisecta	Reinhardtia_paiewonskiana)	(Reinhardtia_gracilis	Reinhardtia_simplex))	(Attalea_speciosa	((Elaeis_oleifera	Elaeis_guineensis)	Bactris_major)))	(Roystonea_regia	((((Serenoa_repens	Phoenix_dactylifera)	Sabal_domingensis)	(Chamaedorea_seifrizii	Nypa_fruticans))	Pseudophoenix_vinifera)))))))))	((Dypsis_decaryi	Heterospathe_cagayanensis)	Veitchia_spiralis))))	Kingia_australis);
((Heterospathe_cagayanensis	(((Veitchia_spiralis	(Kentiopsis_piersoniorum	((Oenocarpus_minor	Prestoea_acuminata)	((Hydriastele_microspadix	Geonoma_undata)	((Pelagodoxa_henryana	Oenocarpus_bataua)	(((Sclerosperma_profizianum	(((Nypa_fruticans	(Chamaedorea_seifrizii	Iriartea_deltoidea))	Orania_palindan)	Podococcus_barteri))	((Roystonea_regia	Pseudophoenix_vinifera)	(((Reinhardtia_latisecta	Reinhardtia_paiewonskiana)	(Reinhardtia_gracilis	Reinhardtia_simplex))	(Attalea_speciosa	((Elaeis_oleifera	Elaeis_guineensis)	Bactris_major)))))	((Serenoa_repens	Phoenix_dactylifera)	Sabal_domingensis)))))))	Dictyosperma_album)	(Manicaria_saccifera	((Burretiokentia_grandiflora	Dypsis_decaryi)	(Calamus_caryotoides	Leopoldinia_pulchra)))))	Kingia_australis);
((((Kentiopsis_piersoniorum	Heterospathe_cagayanensis)	(Veitchia_spiralis	(Burretiokentia_grandiflora	Dypsis_decaryi)))	((Hydriastele_microspadix	(Manicaria_saccifera	(Oenocarpus_minor	Prestoea_acuminata)))	(((Pelagodoxa_henryana	Leopoldinia_pulchra)	(Dictyosperma_album	Geonoma_undata))	(Oenocarpus_bataua	(((Roystonea_regia	(Pseudophoenix_vinifera	(Iriartea_deltoidea	((Serenoa_repens	Phoenix_dactylifera)	Sabal_domingensis))))	(Sclerosperma_profizianum	(((Nypa_fruticans	Podococcus_barteri)	Chamaedorea_seifrizii)	Orania_palindan)))	((Reinhardtia_gracilis	(Reinhardtia_simplex	(Reinhardtia_latisecta	Reinhardtia_paiewonskiana)))	(Attalea_speciosa	((Calamus_caryotoides	(Elaeis_oleifera	Elaeis_guineensis))	Bactris_major))))))))	Kingia_australis);
((Heterospathe_cagayanensis	(((Veitchia_spiralis	(Hydriastele_microspadix	(Dictyosperma_album	Kentiopsis_piersoniorum)))	((Pelagodoxa_henryana	(Calamus_caryotoides	Leopoldinia_pulchra))	(Geonoma_undata	(Oenocarpus_bataua	((Burretiokentia_grandiflora	Dypsis_decaryi)	(((Iriartea_deltoidea	((Serenoa_repens	Phoenix_dactylifera)	Sabal_domingensis))	(Roystonea_regia	Pseudophoenix_vinifera))	(((Nypa_fruticans	(Attalea_speciosa	((Reinhardtia_gracilis	(Reinhardtia_simplex	(Reinhardtia_latisecta	Reinhardtia_paiewonskiana)))	Chamaedorea_seifrizii)))	((Elaeis_oleifera	Elaeis_guineensis)	Bactris_major))	((Podococcus_barteri	Sclerosperma_profizianum)	Orania_palindan))))))))	(Manicaria_saccifera	(Oenocarpus_minor	Prestoea_acuminata))))	Kingia_australis);
((Heterospathe_cagayanensis	((((Dictyosperma_album	Kentiopsis_piersoniorum)	((Burretiokentia_grandiflora	((((Calamus_caryotoides	Leopoldinia_pulchra)	Hydriastele_microspadix)	Oenocarpus_bataua)	(Geonoma_undata	((((((Reinhardtia_latisecta	Reinhardtia_paiewonskiana)	(Reinhardtia_gracilis	Reinhardtia_simplex))	(Attalea_speciosa	((Elaeis_oleifera	Elaeis_guineensis)	Bactris_major)))	(((Pelagodoxa_henryana	Podococcus_barteri)	Sclerosperma_profizianum)	Orania_palindan))	(Nypa_fruticans	((Iriartea_deltoidea	((Serenoa_repens	Phoenix_dactylifera)	Sabal_domingensis))	(Roystonea_regia	Pseudophoenix_vinifera))))	Chamaedorea_seifrizii))))	(Manicaria_saccifera	(Oenocarpus_minor	Prestoea_acuminata))))	Veitchia_spiralis)	Dypsis_decaryi))	Kingia_australis);
((Heterospathe_cagayanensis	((Dypsis_decaryi	(Calamus_caryotoides	(Burretiokentia_grandiflora	Dictyosperma_album)))	((Kentiopsis_piersoniorum	((((Oenocarpus_bataua	(((((Reinhardtia_latisecta	Reinhardtia_paiewonskiana)	(Reinhardtia_gracilis	Reinhardtia_simplex))	(Attalea_speciosa	((Elaeis_oleifera	Elaeis_guineensis)	Bactris_major)))	(((Podococcus_barteri	(Orania_palindan	Sclerosperma_profizianum))	((Roystonea_regia	Chamaedorea_seifrizii)	Iriartea_deltoidea))	Nypa_fruticans))	(((Sabal_domingensis	Phoenix_dactylifera)	Serenoa_repens)	Pseudophoenix_vinifera)))	Hydriastele_microspadix)	(Geonoma_undata	(Leopoldinia_pulchra	Pelagodoxa_henryana)))	(Manicaria_saccifera	(Oenocarpus_minor	Prestoea_acuminata))))	Veitchia_spiralis)))	Kingia_australis);
((Heterospathe_cagayanensis	(Dypsis_decaryi	((Prestoea_acuminata	((Dictyosperma_album	Kentiopsis_piersoniorum)	(((Geonoma_undata	(Calamus_caryotoides	Leopoldinia_pulchra))	((Oenocarpus_minor	Oenocarpus_bataua)	(Iriartea_deltoidea	(((Podococcus_barteri	(Orania_palindan	(Burretiokentia_grandiflora	Sclerosperma_profizianum)))	((Pelagodoxa_henryana	(Roystonea_regia	Pseudophoenix_vinifera))	((Nypa_fruticans	(Chamaedorea_seifrizii	Sabal_domingensis))	(Phoenix_dactylifera	Serenoa_repens))))	(((Reinhardtia_latisecta	Reinhardtia_paiewonskiana)	(Reinhardtia_gracilis	Reinhardtia_simplex))	(Attalea_speciosa	((Elaeis_oleifera	Elaeis_guineensis)	Bactris_major)))))))	(Manicaria_saccifera	Hydriastele_microspadix))))	Veitchia_spiralis)))	Kingia_australis);
((((Calamus_caryotoides	Leopoldinia_pulchra)	((((((((Sabal_domingensis	Phoenix_dactylifera)	Serenoa_repens)	(Pseudophoenix_vinifera	Nypa_fruticans))	((((Roystonea_regia	Chamaedorea_seifrizii)	Sclerosperma_profizianum)	(Podococcus_barteri	Orania_palindan))	((((Elaeis_guineensis	Elaeis_oleifera)	Bactris_major)	Attalea_speciosa)	((Reinhardtia_gracilis	Reinhardtia_simplex)	(Reinhardtia_paiewonskiana	Reinhardtia_latisecta)))))	Iriartea_deltoidea)	Oenocarpus_bataua)	(((Dypsis_decaryi	(Manicaria_saccifera	Heterospathe_cagayanensis))	((Prestoea_acuminata	Pelagodoxa_henryana)	Veitchia_spiralis))	((Oenocarpus_minor	(Burretiokentia_grandiflora	Dictyosperma_album))	Kentiopsis_piersoniorum)))	Hydriastele_microspadix))	Geonoma_undata)	Kingia_australis);
((((((Geonoma_undata	(((((Podococcus_barteri	Sclerosperma_profizianum)	(Iriartea_deltoidea	Orania_palindan))	(Attalea_speciosa	(((Reinhardtia_gracilis	Reinhardtia_simplex)	(Reinhardtia_paiewonskiana	Reinhardtia_latisecta))	((Elaeis_guineensis	Elaeis_oleifera)	Bactris_major))))	((Phoenix_dactylifera	((Chamaedorea_seifrizii	Sabal_domingensis)	Nypa_fruticans))	(Roystonea_regia	(Serenoa_repens	Pseudophoenix_vinifera))))	(Manicaria_saccifera	(Prestoea_acuminata	Oenocarpus_minor))))	Pelagodoxa_henryana)	((Dypsis_decaryi	Heterospathe_cagayanensis)	Veitchia_spiralis))	((Oenocarpus_bataua	Hydriastele_microspadix)	((Burretiokentia_grandiflora	Dictyosperma_album)	Kentiopsis_piersoniorum)))	(Calamus_caryotoides	Leopoldinia_pulchra))	Kingia_australis);
((Heterospathe_cagayanensis	((((Dictyosperma_album	Geonoma_undata)	((Hydriastele_microspadix	(Calamus_caryotoides	Leopoldinia_pulchra))	Oenocarpus_bataua))	((Dypsis_decaryi	((((Burretiokentia_grandiflora	Sclerosperma_profizianum)	((Iriartea_deltoidea	Orania_palindan)	(Chamaedorea_seifrizii	(Nypa_fruticans	(Pelagodoxa_henryana	Podococcus_barteri)))))	(((Reinhardtia_gracilis	Reinhardtia_simplex)	(Reinhardtia_paiewonskiana	Reinhardtia_latisecta))	(((Elaeis_guineensis	Elaeis_oleifera)	Bactris_major)	Attalea_speciosa)))	((Roystonea_regia	(Serenoa_repens	Pseudophoenix_vinifera))	(Phoenix_dactylifera	Sabal_domingensis))))	(Manicaria_saccifera	Oenocarpus_minor)))	((Prestoea_acuminata	Veitchia_spiralis)	Kentiopsis_piersoniorum)))	Kingia_australis);
((Leopoldinia_pulchra	((((Kentiopsis_piersoniorum	(Heterospathe_cagayanensis	(Prestoea_acuminata	Veitchia_spiralis)))	((Oenocarpus_minor	Oenocarpus_bataua)	(Manicaria_saccifera	((Burretiokentia_grandiflora	Dypsis_decaryi)	((((Roystonea_regia	((Chamaedorea_seifrizii	Sclerosperma_profizianum)	(Orania_palindan	(Pelagodoxa_henryana	Podococcus_barteri))))	(((Reinhardtia_gracilis	Reinhardtia_simplex)	(Reinhardtia_paiewonskiana	Reinhardtia_latisecta))	(((Calamus_caryotoides	(Elaeis_guineensis	Elaeis_oleifera))	Bactris_major)	Attalea_speciosa)))	(Nypa_fruticans	(Serenoa_repens	(Phoenix_dactylifera	Sabal_domingensis))))	(Pseudophoenix_vinifera	Iriartea_deltoidea))))))	Hydriastele_microspadix)	(Dictyosperma_album	Geonoma_undata)))	Kingia_australis);
((Heterospathe_cagayanensis	(((((Prestoea_acuminata	Oenocarpus_minor)	Manicaria_saccifera)	Dictyosperma_album)	((Hydriastele_microspadix	(Calamus_caryotoides	Leopoldinia_pulchra))	(Geonoma_undata	(((Burretiokentia_grandiflora	Dypsis_decaryi)	((Iriartea_deltoidea	(Pseudophoenix_vinifera	(Sabal_domingensis	(Serenoa_repens	Phoenix_dactylifera))))	((Roystonea_regia	((Sclerosperma_profizianum	Orania_palindan)	((Nypa_fruticans	Chamaedorea_seifrizii)	Podococcus_barteri)))	(((Reinhardtia_gracilis	Reinhardtia_simplex)	(Reinhardtia_paiewonskiana	Reinhardtia_latisecta))	(((Elaeis_guineensis	Elaeis_oleifera)	Bactris_major)	Attalea_speciosa)))))	(Pelagodoxa_henryana	Oenocarpus_bataua)))))	(Veitchia_spiralis	Kentiopsis_piersoniorum)))	Kingia_australis);
(((((Prestoea_acuminata	Oenocarpus_minor)	(((Heterospathe_cagayanensis	(Dypsis_decaryi	Veitchia_spiralis))	(Dictyosperma_album	Kentiopsis_piersoniorum))	(Burretiokentia_grandiflora	Manicaria_saccifera)))	((Hydriastele_microspadix	(Calamus_caryotoides	Leopoldinia_pulchra))	Geonoma_undata))	(((Pseudophoenix_vinifera	(Sabal_domingensis	(Serenoa_repens	Phoenix_dactylifera)))	(((Nypa_fruticans	((Orania_palindan	(Pelagodoxa_henryana	Podococcus_barteri))	(Sclerosperma_profizianum	Chamaedorea_seifrizii)))	(Roystonea_regia	Iriartea_deltoidea))	(((Reinhardtia_gracilis	Reinhardtia_simplex)	(Reinhardtia_paiewonskiana	Reinhardtia_latisecta))	(((Elaeis_guineensis	Elaeis_oleifera)	Bactris_major)	Attalea_speciosa))))	Oenocarpus_bataua))	Kingia_australis);
((Heterospathe_cagayanensis	(Dypsis_decaryi	((((((Burretiokentia_grandiflora	Manicaria_saccifera)	Dictyosperma_album)	Geonoma_undata)	Leopoldinia_pulchra)	Pelagodoxa_henryana)	((Kentiopsis_piersoniorum	(((((((Reinhardtia_gracilis	Reinhardtia_simplex)	(Reinhardtia_paiewonskiana	Reinhardtia_latisecta))	(((Elaeis_guineensis	Elaeis_oleifera)	Bactris_major)	Attalea_speciosa))	(((Sabal_domingensis	(Serenoa_repens	Phoenix_dactylifera))	Nypa_fruticans)	(Roystonea_regia	Pseudophoenix_vinifera)))	((Orania_palindan	(Sclerosperma_profizianum	Chamaedorea_seifrizii))	(Calamus_caryotoides	Podococcus_barteri)))	Iriartea_deltoidea)	(Oenocarpus_minor	Oenocarpus_bataua)))	((Prestoea_acuminata	Veitchia_spiralis)	Hydriastele_microspadix)))))	Kingia_australis);
((Heterospathe_cagayanensis	((Oenocarpus_bataua	((Dypsis_decaryi	(((((Reinhardtia_gracilis	Reinhardtia_simplex)	(Reinhardtia_paiewonskiana	Reinhardtia_latisecta))	(((Elaeis_guineensis	Elaeis_oleifera)	Bactris_major)	Attalea_speciosa))	((Pelagodoxa_henryana	(((Podococcus_barteri	Nypa_fruticans)	Orania_palindan)	Sclerosperma_profizianum))	(Chamaedorea_seifrizii	Roystonea_regia)))	((Pseudophoenix_vinifera	Iriartea_deltoidea)	(Sabal_domingensis	(Serenoa_repens	Phoenix_dactylifera)))))	Burretiokentia_grandiflora))	((Geonoma_undata	(((Calamus_caryotoides	Leopoldinia_pulchra)	Hydriastele_microspadix)	(Veitchia_spiralis	(Dictyosperma_album	Kentiopsis_piersoniorum))))	(Manicaria_saccifera	(Oenocarpus_minor	Prestoea_acuminata)))))	Kingia_australis);
((Heterospathe_cagayanensis	(((Geonoma_undata	((Pelagodoxa_henryana	Oenocarpus_bataua)	(((Attalea_speciosa	(((Reinhardtia_gracilis	Reinhardtia_simplex)	(Reinhardtia_paiewonskiana	Reinhardtia_latisecta))	((Elaeis_guineensis	Elaeis_oleifera)	Bactris_major)))	((Nypa_fruticans	((Sclerosperma_profizianum	Orania_palindan)	Podococcus_barteri))	(Chamaedorea_seifrizii	(Iriartea_deltoidea	Roystonea_regia))))	(Pseudophoenix_vinifera	(Sabal_domingensis	(Serenoa_repens	Phoenix_dactylifera))))))	(Manicaria_saccifera	(Oenocarpus_minor	Prestoea_acuminata)))	(((((Calamus_caryotoides	Leopoldinia_pulchra)	Hydriastele_microspadix)	Veitchia_spiralis)	(Dypsis_decaryi	(Burretiokentia_grandiflora	Dictyosperma_album)))	Kentiopsis_piersoniorum)))	Kingia_australis);
((Heterospathe_cagayanensis	(((Kentiopsis_piersoniorum	(((Calamus_caryotoides	Leopoldinia_pulchra)	Hydriastele_microspadix)	Dictyosperma_album))	((Geonoma_undata	((Pelagodoxa_henryana	Oenocarpus_bataua)	(((((Reinhardtia_gracilis	Reinhardtia_simplex)	(Reinhardtia_paiewonskiana	Reinhardtia_latisecta))	(((Elaeis_guineensis	Elaeis_oleifera)	Bactris_major)	Attalea_speciosa))	(Nypa_fruticans	(Podococcus_barteri	(Chamaedorea_seifrizii	((Iriartea_deltoidea	(Burretiokentia_grandiflora	Sclerosperma_profizianum))	(Roystonea_regia	Orania_palindan))))))	(Pseudophoenix_vinifera	(Sabal_domingensis	(Serenoa_repens	Phoenix_dactylifera))))))	(Manicaria_saccifera	(Oenocarpus_minor	Prestoea_acuminata))))	(Veitchia_spiralis	Dypsis_decaryi)))	Kingia_australis);
((Nypa_fruticans	(((Serenoa_repens	Phoenix_dactylifera)	Sabal_domingensis)	((Pseudophoenix_vinifera	Iriartea_deltoidea)	(((Roystonea_regia	((Podococcus_barteri	(Orania_palindan	(Chamaedorea_seifrizii	(Burretiokentia_grandiflora	Sclerosperma_profizianum))))	Pelagodoxa_henryana))	((Reinhardtia_gracilis	(Reinhardtia_simplex	(Reinhardtia_latisecta	Reinhardtia_paiewonskiana)))	(Attalea_speciosa	(Bactris_major	(Elaeis_oleifera	Elaeis_guineensis)))))	(((Geonoma_undata	(Leopoldinia_pulchra	Calamus_caryotoides))	(((Veitchia_spiralis	(Dypsis_decaryi	Heterospathe_cagayanensis))	(Prestoea_acuminata	(Kentiopsis_piersoniorum	Dictyosperma_album)))	((Oenocarpus_minor	Manicaria_saccifera)	Hydriastele_microspadix)))	Oenocarpus_bataua)))))	Kingia_australis);
((((Reinhardtia_latisecta	Reinhardtia_paiewonskiana)	(Reinhardtia_gracilis	(Calamus_caryotoides	Reinhardtia_simplex)))	((Attalea_speciosa	(Bactris_major	(Elaeis_oleifera	Elaeis_guineensis)))	(((((Pelagodoxa_henryana	((Oenocarpus_bataua	(Hydriastele_microspadix	(Iriartea_deltoidea	Leopoldinia_pulchra)))	((Prestoea_acuminata	Heterospathe_cagayanensis)	(Veitchia_spiralis	(Kentiopsis_piersoniorum	(Dypsis_decaryi	Dictyosperma_album))))))	Geonoma_undata)	(Manicaria_saccifera	Oenocarpus_minor))	(((Serenoa_repens	Phoenix_dactylifera)	Sabal_domingensis)	Pseudophoenix_vinifera))	(Roystonea_regia	(Nypa_fruticans	((Podococcus_barteri	Orania_palindan)	(Chamaedorea_seifrizii	(Burretiokentia_grandiflora	Sclerosperma_profizianum))))))))	Kingia_australis);
((Dypsis_decaryi	((((((Burretiokentia_grandiflora	Dictyosperma_album)	((Hydriastele_microspadix	(Iriartea_deltoidea	Leopoldinia_pulchra))	Kentiopsis_piersoniorum))	(Geonoma_undata	((Pelagodoxa_henryana	(Manicaria_saccifera	Oenocarpus_minor))	(Oenocarpus_bataua	((((Serenoa_repens	Phoenix_dactylifera)	Sabal_domingensis)	Pseudophoenix_vinifera)	((Nypa_fruticans	(Podococcus_barteri	(Orania_palindan	(Chamaedorea_seifrizii	Sclerosperma_profizianum))))	(Roystonea_regia	(((Reinhardtia_latisecta	Reinhardtia_paiewonskiana)	(Reinhardtia_gracilis	(Calamus_caryotoides	Reinhardtia_simplex)))	(Attalea_speciosa	(Bactris_major	(Elaeis_oleifera	Elaeis_guineensis)))))))))))	Prestoea_acuminata)	Veitchia_spiralis)	Heterospathe_cagayanensis))	Kingia_australis);
((((((Pelagodoxa_henryana	(Oenocarpus_bataua	(Hydriastele_microspadix	Leopoldinia_pulchra)))	(Geonoma_undata	((Manicaria_saccifera	Oenocarpus_minor)	(((((Roystonea_regia	Serenoa_repens)	(Iriartea_deltoidea	(Phoenix_dactylifera	(Sabal_domingensis	Pseudophoenix_vinifera))))	((Orania_palindan	Podococcus_barteri)	(Chamaedorea_seifrizii	Sclerosperma_profizianum)))	((((Reinhardtia_latisecta	Reinhardtia_paiewonskiana)	Reinhardtia_simplex)	Reinhardtia_gracilis)	(Attalea_speciosa	((Bactris_major	(Elaeis_oleifera	Elaeis_guineensis))	Calamus_caryotoides))))	Nypa_fruticans))))	((Kentiopsis_piersoniorum	(Veitchia_spiralis	Dypsis_decaryi))	(Burretiokentia_grandiflora	Dictyosperma_album)))	Prestoea_acuminata)	Heterospathe_cagayanensis)	Kingia_australis);
((Nypa_fruticans	((((Geonoma_undata	(((Heterospathe_cagayanensis	(Manicaria_saccifera	Dypsis_decaryi))	((Veitchia_spiralis	Hydriastele_microspadix)	(Leopoldinia_pulchra	(Dictyosperma_album	Kentiopsis_piersoniorum))))	(Pelagodoxa_henryana	(Oenocarpus_minor	Prestoea_acuminata))))	Oenocarpus_bataua)	((Orania_palindan	((Burretiokentia_grandiflora	Sclerosperma_profizianum)	(Iriartea_deltoidea	(Serenoa_repens	(Phoenix_dactylifera	Sabal_domingensis)))))	((((Reinhardtia_latisecta	Reinhardtia_paiewonskiana)	(Reinhardtia_simplex	Reinhardtia_gracilis))	(Attalea_speciosa	(Bactris_major	(Elaeis_oleifera	Elaeis_guineensis))))	((Pseudophoenix_vinifera	Roystonea_regia)	(Calamus_caryotoides	Podococcus_barteri)))))	Chamaedorea_seifrizii))	Kingia_australis);
((Heterospathe_cagayanensis	(((Prestoea_acuminata	Veitchia_spiralis)	((((Hydriastele_microspadix	Manicaria_saccifera)	(((Burretiokentia_grandiflora	Dictyosperma_album)	Geonoma_undata)	(Calamus_caryotoides	Leopoldinia_pulchra)))	((Oenocarpus_minor	Oenocarpus_bataua)	((((((Sabal_domingensis	(Serenoa_repens	Phoenix_dactylifera))	Nypa_fruticans)	(Pelagodoxa_henryana	((((Reinhardtia_latisecta	Reinhardtia_paiewonskiana)	(Reinhardtia_simplex	Reinhardtia_gracilis))	(Attalea_speciosa	(Bactris_major	(Elaeis_oleifera	Elaeis_guineensis))))	(Pseudophoenix_vinifera	Iriartea_deltoidea))))	(Podococcus_barteri	(Sclerosperma_profizianum	Orania_palindan)))	Roystonea_regia)	Chamaedorea_seifrizii)))	Kentiopsis_piersoniorum))	Dypsis_decaryi))	Kingia_australis);
((Heterospathe_cagayanensis	((Veitchia_spiralis	(Dictyosperma_album	((((Geonoma_undata	(Oenocarpus_bataua	(((((Reinhardtia_latisecta	Reinhardtia_paiewonskiana)	(Reinhardtia_simplex	Reinhardtia_gracilis))	(Attalea_speciosa	(Bactris_major	(Elaeis_oleifera	Elaeis_guineensis))))	(((Nypa_fruticans	Chamaedorea_seifrizii)	Podococcus_barteri)	(Sclerosperma_profizianum	Orania_palindan)))	((Iriartea_deltoidea	(Pseudophoenix_vinifera	Roystonea_regia))	(Sabal_domingensis	((Burretiokentia_grandiflora	Serenoa_repens)	Phoenix_dactylifera))))))	Pelagodoxa_henryana)	(Kentiopsis_piersoniorum	(Manicaria_saccifera	(Oenocarpus_minor	Prestoea_acuminata))))	((Calamus_caryotoides	Leopoldinia_pulchra)	Hydriastele_microspadix))))	Dypsis_decaryi))	Kingia_australis);
((Heterospathe_cagayanensis	((Veitchia_spiralis	(((Dictyosperma_album	Kentiopsis_piersoniorum)	(Manicaria_saccifera	(Oenocarpus_minor	Prestoea_acuminata)))	((((Leopoldinia_pulchra	Hydriastele_microspadix)	Oenocarpus_bataua)	(Iriartea_deltoidea	((Nypa_fruticans	((Sabal_domingensis	(Serenoa_repens	Phoenix_dactylifera))	Pseudophoenix_vinifera))	(((Attalea_speciosa	((Bactris_major	(Calamus_caryotoides	(Elaeis_oleifera	Elaeis_guineensis)))	((Reinhardtia_latisecta	(Reinhardtia_gracilis	Reinhardtia_paiewonskiana))	Reinhardtia_simplex)))	((Podococcus_barteri	(Chamaedorea_seifrizii	(Burretiokentia_grandiflora	Sclerosperma_profizianum)))	Orania_palindan))	Roystonea_regia))))	(Pelagodoxa_henryana	Geonoma_undata))))	Dypsis_decaryi))	Kingia_australis);
(((Heterospathe_cagayanensis	(((Veitchia_spiralis	Prestoea_acuminata)	(Dictyosperma_album	Kentiopsis_piersoniorum))	((Leopoldinia_pulchra	(Hydriastele_microspadix	Oenocarpus_bataua))	((((((((Podococcus_barteri	((Burretiokentia_grandiflora	Chamaedorea_seifrizii)	Sclerosperma_profizianum))	Orania_palindan)	(Iriartea_deltoidea	(((Sabal_domingensis	Phoenix_dactylifera)	(Serenoa_repens	Pseudophoenix_vinifera))	Roystonea_regia)))	Nypa_fruticans)	(((Bactris_major	(Elaeis_oleifera	Elaeis_guineensis))	Attalea_speciosa)	((Reinhardtia_latisecta	Reinhardtia_paiewonskiana)	(Reinhardtia_gracilis	(Calamus_caryotoides	Reinhardtia_simplex)))))	Geonoma_undata)	(Manicaria_saccifera	Oenocarpus_minor))	Pelagodoxa_henryana))))	Dypsis_decaryi)	Kingia_australis);
((Heterospathe_cagayanensis	((Dypsis_decaryi	(Manicaria_saccifera	(Calamus_caryotoides	Leopoldinia_pulchra)))	(((Hydriastele_microspadix	(Dictyosperma_album	Kentiopsis_piersoniorum))	(Oenocarpus_bataua	((((((Burretiokentia_grandiflora	Orania_palindan)	((Pelagodoxa_henryana	Podococcus_barteri)	(Nypa_fruticans	Chamaedorea_seifrizii)))	Sclerosperma_profizianum)	((Iriartea_deltoidea	(Sabal_domingensis	(Serenoa_repens	Phoenix_dactylifera)))	(Pseudophoenix_vinifera	((Reinhardtia_latisecta	Reinhardtia_paiewonskiana)	(Reinhardtia_gracilis	Reinhardtia_simplex)))))	(Roystonea_regia	((Bactris_major	(Elaeis_oleifera	Elaeis_guineensis))	Attalea_speciosa)))	((Oenocarpus_minor	Prestoea_acuminata)	Geonoma_undata))))	Veitchia_spiralis)))	Kingia_australis);
((((Prestoea_acuminata	((Veitchia_spiralis	(Manicaria_saccifera	Dypsis_decaryi))	Heterospathe_cagayanensis))	((Dictyosperma_album	Kentiopsis_piersoniorum)	((Calamus_caryotoides	Leopoldinia_pulchra)	Hydriastele_microspadix)))	(Geonoma_undata	((Oenocarpus_minor	(Pelagodoxa_henryana	Oenocarpus_bataua))	((((Burretiokentia_grandiflora	Serenoa_repens)	Phoenix_dactylifera)	Sabal_domingensis)	(((Attalea_speciosa	(((Elaeis_oleifera	Elaeis_guineensis)	Bactris_major)	((Reinhardtia_simplex	Reinhardtia_gracilis)	(Reinhardtia_paiewonskiana	Reinhardtia_latisecta))))	(((Iriartea_deltoidea	Roystonea_regia)	(Podococcus_barteri	(Orania_palindan	Sclerosperma_profizianum)))	(Chamaedorea_seifrizii	Nypa_fruticans)))	Pseudophoenix_vinifera)))))	Kingia_australis);
((((Elaeis_oleifera	Elaeis_guineensis)	Bactris_major)	(Attalea_speciosa	(((((((((Veitchia_spiralis	Prestoea_acuminata)	(Heterospathe_cagayanensis	(Manicaria_saccifera	Dypsis_decaryi)))	(Hydriastele_microspadix	(Dictyosperma_album	Kentiopsis_piersoniorum)))	(Geonoma_undata	Leopoldinia_pulchra))	(Oenocarpus_minor	(Pelagodoxa_henryana	Oenocarpus_bataua)))	((Iriartea_deltoidea	Pseudophoenix_vinifera)	(Roystonea_regia	((Serenoa_repens	Phoenix_dactylifera)	Sabal_domingensis))))	(((Podococcus_barteri	Orania_palindan)	((Burretiokentia_grandiflora	Chamaedorea_seifrizii)	Nypa_fruticans))	Sclerosperma_profizianum))	((Reinhardtia_simplex	Reinhardtia_gracilis)	(Reinhardtia_paiewonskiana	Reinhardtia_latisecta)))	Calamus_caryotoides)))	Kingia_australis);
((Heterospathe_cagayanensis	((Dypsis_decaryi	(((Manicaria_saccifera	(Oenocarpus_minor	Prestoea_acuminata))	(Dictyosperma_album	Kentiopsis_piersoniorum))	((((Pelagodoxa_henryana	Oenocarpus_bataua)	(((((Reinhardtia_latisecta	Reinhardtia_paiewonskiana)	Reinhardtia_simplex)	(Reinhardtia_gracilis	(((Elaeis_oleifera	Elaeis_guineensis)	Bactris_major)	Attalea_speciosa)))	(((Sclerosperma_profizianum	(Iriartea_deltoidea	Chamaedorea_seifrizii))	(Roystonea_regia	Podococcus_barteri))	(Burretiokentia_grandiflora	Orania_palindan)))	((Nypa_fruticans	((Serenoa_repens	Phoenix_dactylifera)	Sabal_domingensis))	Pseudophoenix_vinifera)))	Geonoma_undata)	(Hydriastele_microspadix	(Calamus_caryotoides	Leopoldinia_pulchra)))))	Veitchia_spiralis))	Kingia_australis);
((Heterospathe_cagayanensis	((Dictyosperma_album	Dypsis_decaryi)	(Veitchia_spiralis	(((Oenocarpus_minor	Prestoea_acuminata)	Kentiopsis_piersoniorum)	(((Oenocarpus_bataua	((((((Iriartea_deltoidea	(Chamaedorea_seifrizii	Roystonea_regia))	Manicaria_saccifera)	(((Orania_palindan	Podococcus_barteri)	(Burretiokentia_grandiflora	Sclerosperma_profizianum))	Nypa_fruticans))	(((Reinhardtia_latisecta	Reinhardtia_paiewonskiana)	(Reinhardtia_gracilis	Reinhardtia_simplex))	(((Elaeis_oleifera	Elaeis_guineensis)	Bactris_major)	Attalea_speciosa)))	Pelagodoxa_henryana)	((Phoenix_dactylifera	Sabal_domingensis)	(Serenoa_repens	Pseudophoenix_vinifera))))	Hydriastele_microspadix)	(Geonoma_undata	(Calamus_caryotoides	Leopoldinia_pulchra)))))))	Kingia_australis);
(((Calamus_caryotoides	Leopoldinia_pulchra)	(((((((Pelagodoxa_henryana	(((Reinhardtia_latisecta	Reinhardtia_paiewonskiana)	(Reinhardtia_gracilis	Reinhardtia_simplex))	(Roystonea_regia	((Elaeis_oleifera	Elaeis_guineensis)	Bactris_major))))	Attalea_speciosa)	(Chamaedorea_seifrizii	((Orania_palindan	Podococcus_barteri)	Sclerosperma_profizianum)))	((Nypa_fruticans	((Serenoa_repens	Phoenix_dactylifera)	Sabal_domingensis))	Pseudophoenix_vinifera))	Iriartea_deltoidea)	((Manicaria_saccifera	(Heterospathe_cagayanensis	(Prestoea_acuminata	Veitchia_spiralis)))	(((Burretiokentia_grandiflora	Dictyosperma_album)	Dypsis_decaryi)	(((Oenocarpus_minor	Oenocarpus_bataua)	Hydriastele_microspadix)	Kentiopsis_piersoniorum))))	Geonoma_undata))	Kingia_australis);
((((((Oenocarpus_minor	Prestoea_acuminata)	Manicaria_saccifera)	((Oenocarpus_bataua	(Dypsis_decaryi	(((Sclerosperma_profizianum	((Iriartea_deltoidea	Orania_palindan)	((Chamaedorea_seifrizii	Roystonea_regia)	(Podococcus_barteri	Nypa_fruticans))))	((((Reinhardtia_latisecta	Reinhardtia_paiewonskiana)	(Reinhardtia_gracilis	Reinhardtia_simplex))	(Attalea_speciosa	((Elaeis_oleifera	Elaeis_guineensis)	Bactris_major)))	Pelagodoxa_henryana))	(((Serenoa_repens	Phoenix_dactylifera)	Sabal_domingensis)	Pseudophoenix_vinifera))))	(Geonoma_undata	(Calamus_caryotoides	Leopoldinia_pulchra))))	(((Dictyosperma_album	Burretiokentia_grandiflora)	(Veitchia_spiralis	Kentiopsis_piersoniorum))	Hydriastele_microspadix))	Heterospathe_cagayanensis)	Kingia_australis);
(((Calamus_caryotoides	Leopoldinia_pulchra)	((Hydriastele_microspadix	Oenocarpus_bataua)	(((Geonoma_undata	Pelagodoxa_henryana)	(Dypsis_decaryi	(((Sclerosperma_profizianum	((Iriartea_deltoidea	(Roystonea_regia	Orania_palindan))	(Burretiokentia_grandiflora	(Podococcus_barteri	(Chamaedorea_seifrizii	Nypa_fruticans)))))	(((Reinhardtia_latisecta	Reinhardtia_paiewonskiana)	(Reinhardtia_gracilis	Reinhardtia_simplex))	(Attalea_speciosa	((Elaeis_oleifera	Elaeis_guineensis)	Bactris_major))))	(((Serenoa_repens	Phoenix_dactylifera)	Sabal_domingensis)	Pseudophoenix_vinifera))))	(((Veitchia_spiralis	(Kentiopsis_piersoniorum	Dictyosperma_album))	Heterospathe_cagayanensis)	((Oenocarpus_minor	Prestoea_acuminata)	Manicaria_saccifera)))))	Kingia_australis);
((Heterospathe_cagayanensis	((Kentiopsis_piersoniorum	(((Geonoma_undata	(Manicaria_saccifera	(((Prestoea_acuminata	(Oenocarpus_minor	Oenocarpus_bataua))	Pelagodoxa_henryana)	((((((Reinhardtia_latisecta	Reinhardtia_paiewonskiana)	(Reinhardtia_gracilis	Reinhardtia_simplex))	(Attalea_speciosa	((Elaeis_oleifera	Elaeis_guineensis)	Bactris_major)))	(Chamaedorea_seifrizii	Nypa_fruticans))	(Podococcus_barteri	(Sclerosperma_profizianum	(Burretiokentia_grandiflora	Orania_palindan))))	((Pseudophoenix_vinifera	Roystonea_regia)	(Iriartea_deltoidea	((Serenoa_repens	Phoenix_dactylifera)	Sabal_domingensis)))))))	(Calamus_caryotoides	Leopoldinia_pulchra))	Hydriastele_microspadix))	(Veitchia_spiralis	(Dypsis_decaryi	Dictyosperma_album))))	Kingia_australis);
(((((Manicaria_saccifera	(Pelagodoxa_henryana	(Oenocarpus_minor	Prestoea_acuminata)))	((Oenocarpus_bataua	Hydriastele_microspadix)	(Kentiopsis_piersoniorum	Dictyosperma_album)))	(((Dypsis_decaryi	Heterospathe_cagayanensis)	Veitchia_spiralis)	(Burretiokentia_grandiflora	(((((((Reinhardtia_latisecta	Reinhardtia_paiewonskiana)	(Reinhardtia_gracilis	Reinhardtia_simplex))	(Attalea_speciosa	((Elaeis_oleifera	Elaeis_guineensis)	Bactris_major)))	Nypa_fruticans)	((Roystonea_regia	Orania_palindan)	(Podococcus_barteri	(Chamaedorea_seifrizii	Sclerosperma_profizianum))))	(Pseudophoenix_vinifera	(Iriartea_deltoidea	((Serenoa_repens	Phoenix_dactylifera)	Sabal_domingensis))))	Geonoma_undata))))	(Calamus_caryotoides	Leopoldinia_pulchra))	Kingia_australis);
((Heterospathe_cagayanensis	(((Prestoea_acuminata	Veitchia_spiralis)	(((Calamus_caryotoides	Leopoldinia_pulchra)	(Oenocarpus_bataua	Hydriastele_microspadix))	((Oenocarpus_minor	Manicaria_saccifera)	((Pelagodoxa_henryana	(((((Reinhardtia_latisecta	Reinhardtia_paiewonskiana)	(Reinhardtia_gracilis	Reinhardtia_simplex))	(Attalea_speciosa	((Elaeis_oleifera	Elaeis_guineensis)	Bactris_major)))	(Nypa_fruticans	Chamaedorea_seifrizii))	(((Phoenix_dactylifera	(Sabal_domingensis	Serenoa_repens))	(Iriartea_deltoidea	(Roystonea_regia	Pseudophoenix_vinifera)))	((Podococcus_barteri	Orania_palindan)	Sclerosperma_profizianum))))	Geonoma_undata))))	(Kentiopsis_piersoniorum	(Dictyosperma_album	(Burretiokentia_grandiflora	Dypsis_decaryi)))))	Kingia_australis);
((Heterospathe_cagayanensis	(((Prestoea_acuminata	Veitchia_spiralis)	((Kentiopsis_piersoniorum	Dictyosperma_album)	((Calamus_caryotoides	Leopoldinia_pulchra)	(((Hydriastele_microspadix	(Oenocarpus_minor	(Burretiokentia_grandiflora	Manicaria_saccifera)))	(Geonoma_undata	(((Serenoa_repens	Pseudophoenix_vinifera)	((Pelagodoxa_henryana	((Sabal_domingensis	Phoenix_dactylifera)	Iriartea_deltoidea))	(((Attalea_speciosa	(Bactris_major	(Elaeis_guineensis	Elaeis_oleifera)))	((Reinhardtia_latisecta	Reinhardtia_paiewonskiana)	(Reinhardtia_gracilis	Reinhardtia_simplex)))	(Nypa_fruticans	(Sclerosperma_profizianum	(Podococcus_barteri	Orania_palindan))))))	(Chamaedorea_seifrizii	Roystonea_regia))))	Oenocarpus_bataua))))	Dypsis_decaryi))	Kingia_australis);
((Heterospathe_cagayanensis	(((((Oenocarpus_bataua	Hydriastele_microspadix)	(Calamus_caryotoides	Leopoldinia_pulchra))	(((Burretiokentia_grandiflora	Dypsis_decaryi)	(((Roystonea_regia	(((Attalea_speciosa	(Bactris_major	(Elaeis_guineensis	Elaeis_oleifera)))	((Reinhardtia_latisecta	Reinhardtia_paiewonskiana)	(Reinhardtia_gracilis	Reinhardtia_simplex)))	(Sclerosperma_profizianum	(((Nypa_fruticans	Chamaedorea_seifrizii)	Podococcus_barteri)	Orania_palindan))))	((Serenoa_repens	Pseudophoenix_vinifera)	(Sabal_domingensis	Phoenix_dactylifera)))	Iriartea_deltoidea))	Geonoma_undata))	((Manicaria_saccifera	(Oenocarpus_minor	Prestoea_acuminata))	(Pelagodoxa_henryana	Veitchia_spiralis)))	(Kentiopsis_piersoniorum	Dictyosperma_album)))	Kingia_australis);
((Heterospathe_cagayanensis	((((Geonoma_undata	((Manicaria_saccifera	(Calamus_caryotoides	Leopoldinia_pulchra))	((Burretiokentia_grandiflora	Dypsis_decaryi)	((((((Serenoa_repens	Pseudophoenix_vinifera)	(Sabal_domingensis	Phoenix_dactylifera))	Roystonea_regia)	((Bactris_major	(Elaeis_guineensis	Elaeis_oleifera))	((Reinhardtia_gracilis	(Reinhardtia_simplex	(Reinhardtia_latisecta	Reinhardtia_paiewonskiana)))	Attalea_speciosa)))	((Sclerosperma_profizianum	(((Nypa_fruticans	Chamaedorea_seifrizii)	Podococcus_barteri)	Orania_palindan))	Pelagodoxa_henryana))	Iriartea_deltoidea))))	((Oenocarpus_minor	Oenocarpus_bataua)	Hydriastele_microspadix))	(Kentiopsis_piersoniorum	Dictyosperma_album))	(Prestoea_acuminata	Veitchia_spiralis)))	Kingia_australis);
(((Calamus_caryotoides	Leopoldinia_pulchra)	(((Dictyosperma_album	((Veitchia_spiralis	Hydriastele_microspadix)	Kentiopsis_piersoniorum))	((Geonoma_undata	Manicaria_saccifera)	((Prestoea_acuminata	(Oenocarpus_minor	Oenocarpus_bataua))	((Pseudophoenix_vinifera	(Sabal_domingensis	(Serenoa_repens	Phoenix_dactylifera)))	(((Roystonea_regia	(Attalea_speciosa	(Bactris_major	(Elaeis_guineensis	Elaeis_oleifera))))	(Reinhardtia_gracilis	(Reinhardtia_latisecta	(Reinhardtia_paiewonskiana	Reinhardtia_simplex))))	(((Nypa_fruticans	(Pelagodoxa_henryana	Iriartea_deltoidea))	Podococcus_barteri)	(Orania_palindan	(Chamaedorea_seifrizii	(Burretiokentia_grandiflora	Sclerosperma_profizianum)))))))))	(Heterospathe_cagayanensis	Dypsis_decaryi)))	Kingia_australis);
(((Calamus_caryotoides	Leopoldinia_pulchra)	((Serenoa_repens	((Geonoma_undata	((((Prestoea_acuminata	Oenocarpus_minor)	Manicaria_saccifera)	Oenocarpus_bataua)	(((Burretiokentia_grandiflora	Dictyosperma_album)	(Hydriastele_microspadix	Kentiopsis_piersoniorum))	Veitchia_spiralis)))	((Pseudophoenix_vinifera	(Sabal_domingensis	Phoenix_dactylifera))	(((Attalea_speciosa	(Bactris_major	(Elaeis_guineensis	Elaeis_oleifera)))	((Reinhardtia_latisecta	Reinhardtia_paiewonskiana)	(Reinhardtia_simplex	Reinhardtia_gracilis)))	(Nypa_fruticans	((Roystonea_regia	Pelagodoxa_henryana)	(Podococcus_barteri	(((Iriartea_deltoidea	Chamaedorea_seifrizii)	Sclerosperma_profizianum)	Orania_palindan))))))))	(Heterospathe_cagayanensis	Dypsis_decaryi)))	Kingia_australis);
((Heterospathe_cagayanensis	(Dypsis_decaryi	((Burretiokentia_grandiflora	((((Oenocarpus_minor	Oenocarpus_bataua)	(Hydriastele_microspadix	Leopoldinia_pulchra))	(Dictyosperma_album	(Veitchia_spiralis	Kentiopsis_piersoniorum)))	((Manicaria_saccifera	Prestoea_acuminata)	Geonoma_undata)))	(((Serenoa_repens	Pseudophoenix_vinifera)	(Sabal_domingensis	Phoenix_dactylifera))	(((Attalea_speciosa	(Bactris_major	((Elaeis_guineensis	Elaeis_oleifera)	Calamus_caryotoides)))	(Reinhardtia_gracilis	((Reinhardtia_latisecta	Reinhardtia_paiewonskiana)	Reinhardtia_simplex)))	(Pelagodoxa_henryana	(((Iriartea_deltoidea	Chamaedorea_seifrizii)	Sclerosperma_profizianum)	((Roystonea_regia	Orania_palindan)	(Nypa_fruticans	Podococcus_barteri)))))))))	Kingia_australis);
((Heterospathe_cagayanensis	((((Geonoma_undata	((Iriartea_deltoidea	(((Roystonea_regia	Serenoa_repens)	Pseudophoenix_vinifera)	(Sabal_domingensis	Phoenix_dactylifera)))	(((Attalea_speciosa	(Bactris_major	(Elaeis_guineensis	Elaeis_oleifera)))	(Calamus_caryotoides	((Reinhardtia_latisecta	Reinhardtia_paiewonskiana)	(Reinhardtia_simplex	Reinhardtia_gracilis))))	(Sclerosperma_profizianum	((Nypa_fruticans	(Chamaedorea_seifrizii	(Pelagodoxa_henryana	Podococcus_barteri)))	Orania_palindan)))))	((Oenocarpus_minor	Oenocarpus_bataua)	(Hydriastele_microspadix	Leopoldinia_pulchra)))	((Veitchia_spiralis	Prestoea_acuminata)	(Kentiopsis_piersoniorum	Dictyosperma_album)))	((Burretiokentia_grandiflora	Dypsis_decaryi)	Manicaria_saccifera)))	Kingia_australis);
(((Attalea_speciosa	(Bactris_major	(Elaeis_guineensis	Elaeis_oleifera)))	(((Reinhardtia_latisecta	Reinhardtia_paiewonskiana)	(Reinhardtia_simplex	Reinhardtia_gracilis))	(((Iriartea_deltoidea	(Roystonea_regia	Pseudophoenix_vinifera))	((Pelagodoxa_henryana	Podococcus_barteri)	(Orania_palindan	(Chamaedorea_seifrizii	(Burretiokentia_grandiflora	Sclerosperma_profizianum)))))	((((Oenocarpus_bataua	(Hydriastele_microspadix	(Calamus_caryotoides	Leopoldinia_pulchra)))	((((Kentiopsis_piersoniorum	Dictyosperma_album)	(Veitchia_spiralis	Dypsis_decaryi))	Heterospathe_cagayanensis)	(Manicaria_saccifera	(Oenocarpus_minor	Prestoea_acuminata))))	Geonoma_undata)	(Nypa_fruticans	(Sabal_domingensis	(Serenoa_repens	Phoenix_dactylifera)))))))	Kingia_australis);
((Heterospathe_cagayanensis	((Hydriastele_microspadix	(Kentiopsis_piersoniorum	Dictyosperma_album))	((Prestoea_acuminata	Veitchia_spiralis)	((Geonoma_undata	((Oenocarpus_bataua	((((Roystonea_regia	Pseudophoenix_vinifera)	((Phoenix_dactylifera	Serenoa_repens)	Sabal_domingensis))	((Attalea_speciosa	(Bactris_major	(Elaeis_guineensis	Elaeis_oleifera)))	((Reinhardtia_latisecta	Reinhardtia_paiewonskiana)	(Reinhardtia_simplex	Reinhardtia_gracilis))))	((((Podococcus_barteri	((Chamaedorea_seifrizii	Burretiokentia_grandiflora)	Iriartea_deltoidea))	Nypa_fruticans)	Orania_palindan)	Sclerosperma_profizianum)))	Oenocarpus_minor))	(Pelagodoxa_henryana	((Calamus_caryotoides	Leopoldinia_pulchra)	(Manicaria_saccifera	Dypsis_decaryi)))))))	Kingia_australis);
(((Calamus_caryotoides	Leopoldinia_pulchra)	(Oenocarpus_bataua	((((((((Serenoa_repens	Roystonea_regia)	Pseudophoenix_vinifera)	((Phoenix_dactylifera	Sabal_domingensis)	Iriartea_deltoidea))	(Sclerosperma_profizianum	(Podococcus_barteri	Orania_palindan)))	(Attalea_speciosa	(((Reinhardtia_latisecta	Reinhardtia_paiewonskiana)	(Reinhardtia_simplex	Reinhardtia_gracilis))	(Bactris_major	(Elaeis_guineensis	Elaeis_oleifera)))))	Burretiokentia_grandiflora)	((Pelagodoxa_henryana	Nypa_fruticans)	Geonoma_undata))	((Manicaria_saccifera	((Veitchia_spiralis	(Dypsis_decaryi	Heterospathe_cagayanensis))	(Dictyosperma_album	(Hydriastele_microspadix	Kentiopsis_piersoniorum))))	(Chamaedorea_seifrizii	(Oenocarpus_minor	Prestoea_acuminata))))))	Kingia_australis);
((((((Elaeis_oleifera	Elaeis_guineensis)	Bactris_major)	(Calamus_caryotoides	Attalea_speciosa))	(((Oenocarpus_minor	Oenocarpus_bataua)	(Geonoma_undata	(((Dypsis_decaryi	((Heterospathe_cagayanensis	(Prestoea_acuminata	Veitchia_spiralis))	(Dictyosperma_album	Kentiopsis_piersoniorum)))	(Manicaria_saccifera	Hydriastele_microspadix))	Leopoldinia_pulchra)))	(((Sclerosperma_profizianum	((Orania_palindan	(Roystonea_regia	Iriartea_deltoidea))	Burretiokentia_grandiflora))	((Serenoa_repens	Pseudophoenix_vinifera)	(Phoenix_dactylifera	Sabal_domingensis)))	((Chamaedorea_seifrizii	(Nypa_fruticans	Podococcus_barteri))	Pelagodoxa_henryana))))	((Reinhardtia_paiewonskiana	Reinhardtia_latisecta)	(Reinhardtia_gracilis	Reinhardtia_simplex)))	Kingia_australis);
((Geonoma_undata	(((((Kentiopsis_piersoniorum	((Heterospathe_cagayanensis	Veitchia_spiralis)	(Dypsis_decaryi	Dictyosperma_album)))	((Pelagodoxa_henryana	(Burretiokentia_grandiflora	Manicaria_saccifera))	(Oenocarpus_minor	Prestoea_acuminata)))	(Hydriastele_microspadix	Leopoldinia_pulchra))	Oenocarpus_bataua)	((Pseudophoenix_vinifera	((Serenoa_repens	Phoenix_dactylifera)	Sabal_domingensis))	((((((Iriartea_deltoidea	Chamaedorea_seifrizii)	Sclerosperma_profizianum)	(Orania_palindan	Roystonea_regia))	(Calamus_caryotoides	Podococcus_barteri))	(((Reinhardtia_paiewonskiana	Reinhardtia_latisecta)	(Reinhardtia_gracilis	Reinhardtia_simplex))	(((Elaeis_oleifera	Elaeis_guineensis)	Bactris_major)	Attalea_speciosa)))	Nypa_fruticans))))	Kingia_australis);
((Heterospathe_cagayanensis	(Veitchia_spiralis	(((Manicaria_saccifera	Dypsis_decaryi)	(Calamus_caryotoides	Dictyosperma_album))	(Kentiopsis_piersoniorum	(Leopoldinia_pulchra	(Hydriastele_microspadix	(Geonoma_undata	((((Serenoa_repens	Pseudophoenix_vinifera)	(Phoenix_dactylifera	Sabal_domingensis))	((((Orania_palindan	((Nypa_fruticans	Podococcus_barteri)	Burretiokentia_grandiflora))	(Roystonea_regia	(Iriartea_deltoidea	Chamaedorea_seifrizii)))	Sclerosperma_profizianum)	(((Reinhardtia_paiewonskiana	Reinhardtia_latisecta)	(Reinhardtia_gracilis	Reinhardtia_simplex))	(((Elaeis_oleifera	Elaeis_guineensis)	Bactris_major)	(Attalea_speciosa	Pelagodoxa_henryana)))))	(Prestoea_acuminata	(Oenocarpus_minor	Oenocarpus_bataua))))))))))	Kingia_australis);
(((Attalea_speciosa	(((((Podococcus_barteri	Nypa_fruticans)	(Orania_palindan	Roystonea_regia))	(Sclerosperma_profizianum	(Burretiokentia_grandiflora	Chamaedorea_seifrizii)))	(((((((Dictyosperma_album	Geonoma_undata)	(Hydriastele_microspadix	(Calamus_caryotoides	Leopoldinia_pulchra)))	Manicaria_saccifera)	(Prestoea_acuminata	(Oenocarpus_minor	Oenocarpus_bataua)))	(((Dypsis_decaryi	Heterospathe_cagayanensis)	Veitchia_spiralis)	Kentiopsis_piersoniorum))	(Pseudophoenix_vinifera	Pelagodoxa_henryana))	(Iriartea_deltoidea	(Phoenix_dactylifera	(Sabal_domingensis	Serenoa_repens)))))	((Reinhardtia_paiewonskiana	Reinhardtia_latisecta)	(Reinhardtia_gracilis	Reinhardtia_simplex))))	((Elaeis_oleifera	Elaeis_guineensis)	Bactris_major))	Kingia_australis);
((Heterospathe_cagayanensis	(Veitchia_spiralis	(((Geonoma_undata	(((((((Reinhardtia_paiewonskiana	Reinhardtia_latisecta)	(Reinhardtia_gracilis	Reinhardtia_simplex))	(((Elaeis_oleifera	Elaeis_guineensis)	Bactris_major)	Attalea_speciosa))	((((Sclerosperma_profizianum	(Burretiokentia_grandiflora	Orania_palindan))	Podococcus_barteri)	(Nypa_fruticans	Iriartea_deltoidea))	((Phoenix_dactylifera	(Sabal_domingensis	Serenoa_repens))	Pseudophoenix_vinifera)))	(Chamaedorea_seifrizii	Roystonea_regia))	Oenocarpus_bataua)	Pelagodoxa_henryana))	(Prestoea_acuminata	Oenocarpus_minor))	((Manicaria_saccifera	(Calamus_caryotoides	Leopoldinia_pulchra))	((Hydriastele_microspadix	Kentiopsis_piersoniorum)	(Dypsis_decaryi	Dictyosperma_album))))))	Kingia_australis);
((Heterospathe_cagayanensis	((((Geonoma_undata	(Oenocarpus_bataua	(Leopoldinia_pulchra	Hydriastele_microspadix)))	((((Sclerosperma_profizianum	((Orania_palindan	Iriartea_deltoidea)	(Podococcus_barteri	(Chamaedorea_seifrizii	Nypa_fruticans))))	Roystonea_regia)	(((Reinhardtia_paiewonskiana	Reinhardtia_latisecta)	(Reinhardtia_gracilis	Reinhardtia_simplex))	(((Calamus_caryotoides	(Elaeis_oleifera	Elaeis_guineensis))	Bactris_major)	Attalea_speciosa)))	((Phoenix_dactylifera	(Sabal_domingensis	Serenoa_repens))	Pseudophoenix_vinifera)))	((((Burretiokentia_grandiflora	Manicaria_saccifera)	(Prestoea_acuminata	Oenocarpus_minor))	(Pelagodoxa_henryana	Veitchia_spiralis))	(Kentiopsis_piersoniorum	Dictyosperma_album)))	Dypsis_decaryi))	Kingia_australis);
((Heterospathe_cagayanensis	((((Manicaria_saccifera	(Prestoea_acuminata	Oenocarpus_minor))	(((Pelagodoxa_henryana	Geonoma_undata)	(Leopoldinia_pulchra	(Hydriastele_microspadix	Oenocarpus_bataua)))	(Dypsis_decaryi	((((((Nypa_fruticans	Podococcus_barteri)	(Sclerosperma_profizianum	(Burretiokentia_grandiflora	Chamaedorea_seifrizii)))	Orania_palindan)	(((Reinhardtia_paiewonskiana	Reinhardtia_latisecta)	(Reinhardtia_gracilis	(Calamus_caryotoides	Reinhardtia_simplex)))	(((Elaeis_oleifera	Elaeis_guineensis)	Bactris_major)	Attalea_speciosa)))	((Phoenix_dactylifera	Sabal_domingensis)	(Roystonea_regia	(Serenoa_repens	Pseudophoenix_vinifera))))	Iriartea_deltoidea))))	(Kentiopsis_piersoniorum	Dictyosperma_album))	Veitchia_spiralis))	Kingia_australis);
((Geonoma_undata	((((Oenocarpus_bataua	((((Podococcus_barteri	((Sclerosperma_profizianum	Chamaedorea_seifrizii)	Orania_palindan))	Nypa_fruticans)	(((Reinhardtia_paiewonskiana	Reinhardtia_latisecta)	(Reinhardtia_gracilis	Reinhardtia_simplex))	(((Calamus_caryotoides	(Elaeis_oleifera	Elaeis_guineensis))	Bactris_major)	Attalea_speciosa)))	(((Burretiokentia_grandiflora	Serenoa_repens)	(Phoenix_dactylifera	Sabal_domingensis))	(Roystonea_regia	(Pseudophoenix_vinifera	Iriartea_deltoidea)))))	Hydriastele_microspadix)	(((Veitchia_spiralis	(Dypsis_decaryi	Heterospathe_cagayanensis))	Pelagodoxa_henryana)	((Manicaria_saccifera	(Prestoea_acuminata	Oenocarpus_minor))	(Kentiopsis_piersoniorum	Dictyosperma_album))))	Leopoldinia_pulchra))	Kingia_australis);
(((((Geonoma_undata	((Pelagodoxa_henryana	Oenocarpus_bataua)	((Roystonea_regia	Chamaedorea_seifrizii)	(((((Podococcus_barteri	Orania_palindan)	Nypa_fruticans)	Sclerosperma_profizianum)	((Reinhardtia_gracilis	(Reinhardtia_simplex	(Reinhardtia_paiewonskiana	Reinhardtia_latisecta)))	(((Calamus_caryotoides	(Elaeis_oleifera	Elaeis_guineensis))	Bactris_major)	Attalea_speciosa)))	((Iriartea_deltoidea	(Sabal_domingensis	((Burretiokentia_grandiflora	Serenoa_repens)	Phoenix_dactylifera)))	Pseudophoenix_vinifera)))))	(Manicaria_saccifera	Oenocarpus_minor))	((Hydriastele_microspadix	(Kentiopsis_piersoniorum	Dictyosperma_album))	((Prestoea_acuminata	Veitchia_spiralis)	(Dypsis_decaryi	Heterospathe_cagayanensis))))	Leopoldinia_pulchra)	Kingia_australis);
((Heterospathe_cagayanensis	(((((Manicaria_saccifera	Burretiokentia_grandiflora)	(Prestoea_acuminata	Oenocarpus_minor))	((Geonoma_undata	Pelagodoxa_henryana)	(Oenocarpus_bataua	((((Chamaedorea_seifrizii	((Podococcus_barteri	Orania_palindan)	Nypa_fruticans))	Sclerosperma_profizianum)	(((Reinhardtia_paiewonskiana	Reinhardtia_latisecta)	(Reinhardtia_gracilis	(Calamus_caryotoides	Reinhardtia_simplex)))	(((Elaeis_oleifera	Elaeis_guineensis)	Bactris_major)	Attalea_speciosa)))	((Roystonea_regia	(Iriartea_deltoidea	Pseudophoenix_vinifera))	(Sabal_domingensis	(Serenoa_repens	Phoenix_dactylifera)))))))	(Kentiopsis_piersoniorum	((Hydriastele_microspadix	Leopoldinia_pulchra)	Dictyosperma_album)))	(Veitchia_spiralis	Dypsis_decaryi)))	Kingia_australis);
(((Calamus_caryotoides	Leopoldinia_pulchra)	(((Oenocarpus_bataua	(((Pelagodoxa_henryana	Reinhardtia_gracilis)	(Prestoea_acuminata	(Manicaria_saccifera	Oenocarpus_minor)))	((Iriartea_deltoidea	(Pseudophoenix_vinifera	((Serenoa_repens	Phoenix_dactylifera)	Sabal_domingensis)))	((((Burretiokentia_grandiflora	Sclerosperma_profizianum)	(((Chamaedorea_seifrizii	Nypa_fruticans)	Podococcus_barteri)	Orania_palindan))	Roystonea_regia)	(Attalea_speciosa	((Reinhardtia_simplex	(Reinhardtia_latisecta	Reinhardtia_paiewonskiana))	(Bactris_major	(Elaeis_guineensis	Elaeis_oleifera))))))))	Geonoma_undata)	(Hydriastele_microspadix	(((Dypsis_decaryi	(Veitchia_spiralis	Heterospathe_cagayanensis))	Kentiopsis_piersoniorum)	Dictyosperma_album))))	Kingia_australis);
((Heterospathe_cagayanensis	(((Prestoea_acuminata	((((Manicaria_saccifera	Geonoma_undata)	((((Serenoa_repens	Phoenix_dactylifera)	Sabal_domingensis)	(Iriartea_deltoidea	Pseudophoenix_vinifera))	((Nypa_fruticans	(Attalea_speciosa	((Reinhardtia_gracilis	(Reinhardtia_simplex	(Reinhardtia_latisecta	Reinhardtia_paiewonskiana)))	(Bactris_major	(Calamus_caryotoides	(Elaeis_guineensis	Elaeis_oleifera))))))	(((Sclerosperma_profizianum	(Podococcus_barteri	Orania_palindan))	Roystonea_regia)	Chamaedorea_seifrizii))))	(Pelagodoxa_henryana	(Oenocarpus_minor	Oenocarpus_bataua)))	(Kentiopsis_piersoniorum	((Burretiokentia_grandiflora	Dictyosperma_album)	(Leopoldinia_pulchra	Hydriastele_microspadix)))))	Dypsis_decaryi)	Veitchia_spiralis))	Kingia_australis);
((Heterospathe_cagayanensis	((Veitchia_spiralis	(((((Prestoea_acuminata	(Geonoma_undata	(Burretiokentia_grandiflora	Dictyosperma_album)))	(Leopoldinia_pulchra	(Hydriastele_microspadix	Oenocarpus_bataua)))	(Oenocarpus_minor	Manicaria_saccifera))	(((Pseudophoenix_vinifera	((Pelagodoxa_henryana	Iriartea_deltoidea)	Roystonea_regia))	((Phoenix_dactylifera	Sabal_domingensis)	((Chamaedorea_seifrizii	Serenoa_repens)	Nypa_fruticans)))	((Attalea_speciosa	((Reinhardtia_gracilis	((Calamus_caryotoides	Reinhardtia_simplex)	(Reinhardtia_latisecta	Reinhardtia_paiewonskiana)))	(Bactris_major	(Elaeis_guineensis	Elaeis_oleifera))))	(Sclerosperma_profizianum	(Podococcus_barteri	Orania_palindan)))))	Kentiopsis_piersoniorum))	Dypsis_decaryi))	Kingia_australis);
((Heterospathe_cagayanensis	(((((Kentiopsis_piersoniorum	(Iriartea_deltoidea	(Pelagodoxa_henryana	(((Attalea_speciosa	(((Reinhardtia_gracilis	(Reinhardtia_latisecta	Reinhardtia_paiewonskiana))	Reinhardtia_simplex)	(Bactris_major	(Roystonea_regia	(Elaeis_guineensis	Elaeis_oleifera)))))	((Chamaedorea_seifrizii	Sclerosperma_profizianum)	(Podococcus_barteri	Orania_palindan)))	((((Serenoa_repens	Phoenix_dactylifera)	Sabal_domingensis)	Nypa_fruticans)	Pseudophoenix_vinifera)))))	((Geonoma_undata	(Burretiokentia_grandiflora	Dictyosperma_album))	((Calamus_caryotoides	Leopoldinia_pulchra)	(Hydriastele_microspadix	Oenocarpus_bataua))))	((Prestoea_acuminata	Oenocarpus_minor)	Manicaria_saccifera))	Veitchia_spiralis)	Dypsis_decaryi))	Kingia_australis);
((Heterospathe_cagayanensis	(((((((Prestoea_acuminata	Oenocarpus_bataua)	(((((((Reinhardtia_gracilis	(Reinhardtia_latisecta	Reinhardtia_paiewonskiana))	Reinhardtia_simplex)	(Bactris_major	(Elaeis_guineensis	Elaeis_oleifera)))	Attalea_speciosa)	((Pelagodoxa_henryana	Podococcus_barteri)	(Orania_palindan	(Chamaedorea_seifrizii	Sclerosperma_profizianum))))	((((Serenoa_repens	Phoenix_dactylifera)	Sabal_domingensis)	Nypa_fruticans)	(Roystonea_regia	Pseudophoenix_vinifera)))	Geonoma_undata))	((Kentiopsis_piersoniorum	(Veitchia_spiralis	Hydriastele_microspadix))	(Oenocarpus_minor	(Burretiokentia_grandiflora	Dictyosperma_album))))	Manicaria_saccifera)	Dypsis_decaryi)	(Calamus_caryotoides	Leopoldinia_pulchra))	Iriartea_deltoidea))	Kingia_australis);
((Heterospathe_cagayanensis	((((Prestoea_acuminata	Oenocarpus_minor)	Manicaria_saccifera)	((((Orania_palindan	((Chamaedorea_seifrizii	Sclerosperma_profizianum)	(Pelagodoxa_henryana	Podococcus_barteri)))	(((Reinhardtia_latisecta	Reinhardtia_paiewonskiana)	(Reinhardtia_simplex	Reinhardtia_gracilis))	(((Elaeis_guineensis	Elaeis_oleifera)	Bactris_major)	Attalea_speciosa)))	((Iriartea_deltoidea	((Serenoa_repens	Phoenix_dactylifera)	Sabal_domingensis))	(Nypa_fruticans	(Roystonea_regia	Pseudophoenix_vinifera))))	Geonoma_undata))	(((Dypsis_decaryi	Veitchia_spiralis)	Kentiopsis_piersoniorum)	((Burretiokentia_grandiflora	Dictyosperma_album)	((Calamus_caryotoides	Leopoldinia_pulchra)	(Oenocarpus_bataua	Hydriastele_microspadix))))))	Kingia_australis);
((Heterospathe_cagayanensis	((Veitchia_spiralis	((Kentiopsis_piersoniorum	(Dictyosperma_album	((Prestoea_acuminata	Oenocarpus_minor)	(Burretiokentia_grandiflora	Manicaria_saccifera))))	(((Calamus_caryotoides	Leopoldinia_pulchra)	Hydriastele_microspadix)	((Oenocarpus_bataua	(((((Reinhardtia_latisecta	Reinhardtia_paiewonskiana)	(Reinhardtia_simplex	Reinhardtia_gracilis))	(((Elaeis_guineensis	Elaeis_oleifera)	Bactris_major)	Attalea_speciosa))	(Roystonea_regia	((Iriartea_deltoidea	Orania_palindan)	((Chamaedorea_seifrizii	Sclerosperma_profizianum)	(Pelagodoxa_henryana	Podococcus_barteri)))))	((Pseudophoenix_vinifera	Nypa_fruticans)	((Serenoa_repens	Phoenix_dactylifera)	Sabal_domingensis))))	Geonoma_undata))))	Dypsis_decaryi))	Kingia_australis);
((((Veitchia_spiralis	Heterospathe_cagayanensis)	(((((Pseudophoenix_vinifera	((Serenoa_repens	Phoenix_dactylifera)	Sabal_domingensis))	((Attalea_speciosa	(((Reinhardtia_latisecta	Reinhardtia_paiewonskiana)	(Reinhardtia_simplex	Reinhardtia_gracilis))	((Elaeis_guineensis	Elaeis_oleifera)	Bactris_major)))	((((Iriartea_deltoidea	(Sclerosperma_profizianum	Burretiokentia_grandiflora))	(Roystonea_regia	Orania_palindan))	(Nypa_fruticans	Chamaedorea_seifrizii))	Podococcus_barteri)))	(((Oenocarpus_minor	Manicaria_saccifera)	Pelagodoxa_henryana)	Prestoea_acuminata))	((((Calamus_caryotoides	Leopoldinia_pulchra)	Oenocarpus_bataua)	Hydriastele_microspadix)	(Dictyosperma_album	Kentiopsis_piersoniorum)))	Geonoma_undata))	Dypsis_decaryi)	Kingia_australis);
(((Leopoldinia_pulchra	Hydriastele_microspadix)	((((Geonoma_undata	((Sclerosperma_profizianum	((Serenoa_repens	Pseudophoenix_vinifera)	(Phoenix_dactylifera	Sabal_domingensis)))	((((Reinhardtia_latisecta	Reinhardtia_paiewonskiana)	(Reinhardtia_simplex	Reinhardtia_gracilis))	(((Elaeis_guineensis	Elaeis_oleifera)	Bactris_major)	Attalea_speciosa))	((Podococcus_barteri	Nypa_fruticans)	((Orania_palindan	(Roystonea_regia	Iriartea_deltoidea))	(Chamaedorea_seifrizii	Burretiokentia_grandiflora))))))	Oenocarpus_minor)	((Dictyosperma_album	Kentiopsis_piersoniorum)	((((Calamus_caryotoides	Heterospathe_cagayanensis)	(Manicaria_saccifera	Dypsis_decaryi))	(Prestoea_acuminata	Veitchia_spiralis))	Pelagodoxa_henryana)))	Oenocarpus_bataua))	Kingia_australis);
((Leopoldinia_pulchra	((((Dypsis_decaryi	Veitchia_spiralis)	Heterospathe_cagayanensis)	(((Pelagodoxa_henryana	Oenocarpus_bataua)	(Hydriastele_microspadix	(Manicaria_saccifera	(Prestoea_acuminata	Oenocarpus_minor))))	(((Serenoa_repens	Pseudophoenix_vinifera)	(Phoenix_dactylifera	Sabal_domingensis))	((((Reinhardtia_latisecta	Reinhardtia_paiewonskiana)	(Reinhardtia_simplex	Reinhardtia_gracilis))	(((Elaeis_guineensis	Elaeis_oleifera)	Bactris_major)	Attalea_speciosa))	(Sclerosperma_profizianum	(Podococcus_barteri	(Nypa_fruticans	((Orania_palindan	Iriartea_deltoidea)	(Roystonea_regia	(Chamaedorea_seifrizii	Burretiokentia_grandiflora))))))))))	((Calamus_caryotoides	Kentiopsis_piersoniorum)	(Dictyosperma_album	Geonoma_undata))))	Kingia_australis);
(((Calamus_caryotoides	Leopoldinia_pulchra)	(Hydriastele_microspadix	(Geonoma_undata	(((Dictyosperma_album	(Manicaria_saccifera	(Prestoea_acuminata	(Pelagodoxa_henryana	Oenocarpus_minor))))	(((Heterospathe_cagayanensis	Dypsis_decaryi)	Veitchia_spiralis)	Kentiopsis_piersoniorum))	(Oenocarpus_bataua	(((((Podococcus_barteri	(Chamaedorea_seifrizii	Nypa_fruticans))	(Iriartea_deltoidea	(Sclerosperma_profizianum	Burretiokentia_grandiflora)))	(Roystonea_regia	Orania_palindan))	(Attalea_speciosa	((Bactris_major	(Elaeis_oleifera	Elaeis_guineensis))	((Reinhardtia_paiewonskiana	Reinhardtia_latisecta)	(Reinhardtia_gracilis	Reinhardtia_simplex)))))	(Pseudophoenix_vinifera	((Serenoa_repens	Phoenix_dactylifera)	Sabal_domingensis))))))))	Kingia_australis);
((((Reinhardtia_paiewonskiana	Reinhardtia_latisecta)	(Reinhardtia_gracilis	Reinhardtia_simplex))	((Attalea_speciosa	(Bactris_major	(Elaeis_oleifera	Elaeis_guineensis)))	(((Iriartea_deltoidea	(Roystonea_regia	Pseudophoenix_vinifera))	(Phoenix_dactylifera	(Sabal_domingensis	Serenoa_repens)))	(((Nypa_fruticans	((Orania_palindan	(Sclerosperma_profizianum	Burretiokentia_grandiflora))	(Pelagodoxa_henryana	Podococcus_barteri)))	Chamaedorea_seifrizii)	(((Prestoea_acuminata	(((Heterospathe_cagayanensis	Dypsis_decaryi)	Veitchia_spiralis)	(Dictyosperma_album	Kentiopsis_piersoniorum)))	((Oenocarpus_minor	Manicaria_saccifera)	(Geonoma_undata	((Calamus_caryotoides	Leopoldinia_pulchra)	Hydriastele_microspadix))))	Oenocarpus_bataua)))))	Kingia_australis);
((Heterospathe_cagayanensis	((Hydriastele_microspadix	(Dictyosperma_album	Kentiopsis_piersoniorum))	(((((Oenocarpus_minor	Manicaria_saccifera)	(Oenocarpus_bataua	(Dypsis_decaryi	((((Reinhardtia_paiewonskiana	Reinhardtia_latisecta)	(Reinhardtia_gracilis	Reinhardtia_simplex))	(Attalea_speciosa	(Bactris_major	(Elaeis_oleifera	Elaeis_guineensis))))	(((Nypa_fruticans	(Roystonea_regia	(Serenoa_repens	Pseudophoenix_vinifera)))	(Phoenix_dactylifera	Sabal_domingensis))	((Burretiokentia_grandiflora	Chamaedorea_seifrizii)	((Iriartea_deltoidea	Orania_palindan)	(Podococcus_barteri	Sclerosperma_profizianum))))))))	(Geonoma_undata	(Calamus_caryotoides	Leopoldinia_pulchra)))	Pelagodoxa_henryana)	(Veitchia_spiralis	Prestoea_acuminata))))	Kingia_australis);
((Heterospathe_cagayanensis	((((Veitchia_spiralis	Kentiopsis_piersoniorum)	(Dictyosperma_album	(Oenocarpus_minor	Prestoea_acuminata)))	Manicaria_saccifera)	(Geonoma_undata	(((Burretiokentia_grandiflora	Dypsis_decaryi)	((((Sabal_domingensis	(Serenoa_repens	Phoenix_dactylifera))	Pseudophoenix_vinifera)	(((Orania_palindan	((Nypa_fruticans	(Pelagodoxa_henryana	Podococcus_barteri))	Chamaedorea_seifrizii))	Sclerosperma_profizianum)	(Roystonea_regia	(((Reinhardtia_paiewonskiana	Reinhardtia_latisecta)	(Reinhardtia_gracilis	Reinhardtia_simplex))	(Attalea_speciosa	(Bactris_major	(Elaeis_oleifera	Elaeis_guineensis)))))))	Iriartea_deltoidea))	(Oenocarpus_bataua	((Calamus_caryotoides	Leopoldinia_pulchra)	Hydriastele_microspadix))))))	Kingia_australis);
((Heterospathe_cagayanensis	(((((((Hydriastele_microspadix	Dictyosperma_album)	Geonoma_undata)	(Calamus_caryotoides	Leopoldinia_pulchra))	(Oenocarpus_minor	Manicaria_saccifera))	(Oenocarpus_bataua	((Burretiokentia_grandiflora	Dypsis_decaryi)	(((Sabal_domingensis	Phoenix_dactylifera)	(Serenoa_repens	Pseudophoenix_vinifera))	((((Reinhardtia_paiewonskiana	Reinhardtia_latisecta)	(Reinhardtia_gracilis	Reinhardtia_simplex))	(Attalea_speciosa	(Bactris_major	(Elaeis_oleifera	Elaeis_guineensis))))	(((Iriartea_deltoidea	Orania_palindan)	(((Pelagodoxa_henryana	Nypa_fruticans)	Podococcus_barteri)	(Sclerosperma_profizianum	Chamaedorea_seifrizii)))	Roystonea_regia))))))	(Veitchia_spiralis	Prestoea_acuminata))	Kentiopsis_piersoniorum))	Kingia_australis);
((Geonoma_undata	((Leopoldinia_pulchra	(((Oenocarpus_minor	Manicaria_saccifera)	(Oenocarpus_bataua	(((((Reinhardtia_paiewonskiana	Reinhardtia_latisecta)	(Reinhardtia_gracilis	Reinhardtia_simplex))	(Attalea_speciosa	(Bactris_major	(Elaeis_oleifera	Elaeis_guineensis))))	((Sclerosperma_profizianum	((Iriartea_deltoidea	Orania_palindan)	(Chamaedorea_seifrizii	(Nypa_fruticans	Podococcus_barteri))))	((Sabal_domingensis	Phoenix_dactylifera)	Pseudophoenix_vinifera)))	(Roystonea_regia	Serenoa_repens))))	(Kentiopsis_piersoniorum	(Pelagodoxa_henryana	(Heterospathe_cagayanensis	(Dypsis_decaryi	(Veitchia_spiralis	Prestoea_acuminata)))))))	(Hydriastele_microspadix	((Calamus_caryotoides	Burretiokentia_grandiflora)	Dictyosperma_album))))	Kingia_australis);
((Heterospathe_cagayanensis	(Dypsis_decaryi	((Prestoea_acuminata	(((Hydriastele_microspadix	((Dictyosperma_album	Geonoma_undata)	(Burretiokentia_grandiflora	(Calamus_caryotoides	Leopoldinia_pulchra))))	((Oenocarpus_minor	(Pelagodoxa_henryana	Oenocarpus_bataua))	(((Roystonea_regia	Pseudophoenix_vinifera)	((Sabal_domingensis	Phoenix_dactylifera)	Serenoa_repens))	((Sclerosperma_profizianum	((Orania_palindan	Podococcus_barteri)	((Manicaria_saccifera	Nypa_fruticans)	(Chamaedorea_seifrizii	Iriartea_deltoidea))))	(((Reinhardtia_paiewonskiana	Reinhardtia_latisecta)	(Reinhardtia_gracilis	Reinhardtia_simplex))	(Attalea_speciosa	(Bactris_major	(Elaeis_oleifera	Elaeis_guineensis))))))))	Kentiopsis_piersoniorum))	Veitchia_spiralis)))	Kingia_australis);
(((((((Burretiokentia_grandiflora	Leopoldinia_pulchra)	(Kentiopsis_piersoniorum	(Dictyosperma_album	Hydriastele_microspadix)))	(((Oenocarpus_minor	Oenocarpus_bataua)	((Pseudophoenix_vinifera	((Sabal_domingensis	Phoenix_dactylifera)	Serenoa_repens))	((Roystonea_regia	(Pelagodoxa_henryana	(Attalea_speciosa	((Reinhardtia_gracilis	(Bactris_major	(Elaeis_oleifera	Elaeis_guineensis)))	((Reinhardtia_paiewonskiana	Reinhardtia_latisecta)	Reinhardtia_simplex)))))	(Sclerosperma_profizianum	(((Iriartea_deltoidea	Orania_palindan)	Podococcus_barteri)	(Chamaedorea_seifrizii	(Manicaria_saccifera	Nypa_fruticans)))))))	(Geonoma_undata	Prestoea_acuminata)))	(Calamus_caryotoides	Veitchia_spiralis))	Heterospathe_cagayanensis)	Dypsis_decaryi)	Kingia_australis);
(((Calamus_caryotoides	Leopoldinia_pulchra)	(((Oenocarpus_bataua	(((Iriartea_deltoidea	(Pseudophoenix_vinifera	(Sabal_domingensis	(Phoenix_dactylifera	Serenoa_repens))))	(((Attalea_speciosa	(Bactris_major	(Elaeis_oleifera	Elaeis_guineensis)))	((Reinhardtia_gracilis	(Reinhardtia_paiewonskiana	Reinhardtia_latisecta))	Reinhardtia_simplex))	((Sclerosperma_profizianum	(Orania_palindan	(Podococcus_barteri	(Nypa_fruticans	Chamaedorea_seifrizii))))	Roystonea_regia)))	(((Veitchia_spiralis	(Heterospathe_cagayanensis	Dypsis_decaryi))	((Kentiopsis_piersoniorum	Hydriastele_microspadix)	(Burretiokentia_grandiflora	Dictyosperma_album)))	(Manicaria_saccifera	(Prestoea_acuminata	Oenocarpus_minor)))))	Pelagodoxa_henryana)	Geonoma_undata))	Kingia_australis);
((Heterospathe_cagayanensis	((((Dypsis_decaryi	Veitchia_spiralis)	Kentiopsis_piersoniorum)	(Dictyosperma_album	((Calamus_caryotoides	Leopoldinia_pulchra)	(Oenocarpus_bataua	Hydriastele_microspadix))))	(((Prestoea_acuminata	Oenocarpus_minor)	Geonoma_undata)	((Pseudophoenix_vinifera	(Sabal_domingensis	(Phoenix_dactylifera	Serenoa_repens)))	(((Attalea_speciosa	(Bactris_major	(Elaeis_oleifera	Elaeis_guineensis)))	((Reinhardtia_paiewonskiana	Reinhardtia_latisecta)	(Reinhardtia_simplex	Reinhardtia_gracilis)))	((((Chamaedorea_seifrizii	Roystonea_regia)	Iriartea_deltoidea)	(Podococcus_barteri	((Burretiokentia_grandiflora	Sclerosperma_profizianum)	Orania_palindan)))	((Manicaria_saccifera	Nypa_fruticans)	Pelagodoxa_henryana)))))))	Kingia_australis);
((Dypsis_decaryi	((((Pelagodoxa_henryana	((Calamus_caryotoides	Leopoldinia_pulchra)	((Dictyosperma_album	Kentiopsis_piersoniorum)	Hydriastele_microspadix)))	((Manicaria_saccifera	Burretiokentia_grandiflora)	((Prestoea_acuminata	(Oenocarpus_minor	Oenocarpus_bataua))	((((Sabal_domingensis	(Serenoa_repens	Phoenix_dactylifera))	Pseudophoenix_vinifera)	((((Reinhardtia_gracilis	Reinhardtia_simplex)	(Reinhardtia_latisecta	Reinhardtia_paiewonskiana))	(Attalea_speciosa	((Elaeis_oleifera	Elaeis_guineensis)	Bactris_major)))	((((Chamaedorea_seifrizii	Nypa_fruticans)	((Roystonea_regia	Orania_palindan)	Iriartea_deltoidea))	Podococcus_barteri)	Sclerosperma_profizianum)))	Geonoma_undata))))	Veitchia_spiralis)	Heterospathe_cagayanensis))	Kingia_australis);
(((((((Dictyosperma_album	Kentiopsis_piersoniorum)	Hydriastele_microspadix)	((Pelagodoxa_henryana	Leopoldinia_pulchra)	((((Serenoa_repens	(Phoenix_dactylifera	Sabal_domingensis))	(Pseudophoenix_vinifera	Iriartea_deltoidea))	(((((Reinhardtia_gracilis	Reinhardtia_simplex)	(Reinhardtia_latisecta	Reinhardtia_paiewonskiana))	(Attalea_speciosa	((Elaeis_oleifera	Elaeis_guineensis)	Bactris_major)))	Nypa_fruticans)	(((Orania_palindan	Sclerosperma_profizianum)	(Calamus_caryotoides	Podococcus_barteri))	(Roystonea_regia	Chamaedorea_seifrizii))))	(Geonoma_undata	((Manicaria_saccifera	Oenocarpus_minor)	Oenocarpus_bataua)))))	(Veitchia_spiralis	Prestoea_acuminata))	(Burretiokentia_grandiflora	Dypsis_decaryi))	Heterospathe_cagayanensis)	Kingia_australis);
((Leopoldinia_pulchra	(((((Heterospathe_cagayanensis	(Kentiopsis_piersoniorum	(Pelagodoxa_henryana	Veitchia_spiralis)))	((Dypsis_decaryi	((Sclerosperma_profizianum	((Podococcus_barteri	(Chamaedorea_seifrizii	Nypa_fruticans))	Orania_palindan))	(((Sabal_domingensis	(Serenoa_repens	Phoenix_dactylifera))	((Roystonea_regia	Pseudophoenix_vinifera)	Iriartea_deltoidea))	(((Calamus_caryotoides	Reinhardtia_simplex)	((Reinhardtia_latisecta	Reinhardtia_paiewonskiana)	Reinhardtia_gracilis))	(Attalea_speciosa	((Elaeis_oleifera	Elaeis_guineensis)	Bactris_major))))))	Oenocarpus_bataua))	((Burretiokentia_grandiflora	Manicaria_saccifera)	(Prestoea_acuminata	Oenocarpus_minor)))	(Dictyosperma_album	Geonoma_undata))	Hydriastele_microspadix))	Kingia_australis);
((Leopoldinia_pulchra	(((((Prestoea_acuminata	((Heterospathe_cagayanensis	Dypsis_decaryi)	Veitchia_spiralis))	Kentiopsis_piersoniorum)	((Burretiokentia_grandiflora	Dictyosperma_album)	Geonoma_undata))	((((((Chamaedorea_seifrizii	Roystonea_regia)	((Podococcus_barteri	Sclerosperma_profizianum)	Orania_palindan))	Nypa_fruticans)	(((Reinhardtia_latisecta	Reinhardtia_paiewonskiana)	(Reinhardtia_simplex	Reinhardtia_gracilis))	(Attalea_speciosa	((Calamus_caryotoides	(Elaeis_oleifera	Elaeis_guineensis))	Bactris_major))))	(Pseudophoenix_vinifera	((Sabal_domingensis	(Serenoa_repens	Phoenix_dactylifera))	Iriartea_deltoidea)))	(Pelagodoxa_henryana	Oenocarpus_bataua)))	(Hydriastele_microspadix	(Manicaria_saccifera	Oenocarpus_minor))))	Kingia_australis);
((Heterospathe_cagayanensis	(Veitchia_spiralis	((Hydriastele_microspadix	Kentiopsis_piersoniorum)	(((Dypsis_decaryi	((((Orania_palindan	(Burretiokentia_grandiflora	Sclerosperma_profizianum))	(((Nypa_fruticans	Podococcus_barteri)	Chamaedorea_seifrizii)	Pelagodoxa_henryana))	(((Roystonea_regia	((Elaeis_oleifera	Elaeis_guineensis)	Bactris_major))	((Reinhardtia_latisecta	Reinhardtia_paiewonskiana)	(Reinhardtia_simplex	Reinhardtia_gracilis)))	Attalea_speciosa))	(Pseudophoenix_vinifera	(Iriartea_deltoidea	(Sabal_domingensis	(Serenoa_repens	Phoenix_dactylifera))))))	(((Calamus_caryotoides	Leopoldinia_pulchra)	(Dictyosperma_album	Geonoma_undata))	Oenocarpus_bataua))	(Manicaria_saccifera	(Prestoea_acuminata	Oenocarpus_minor))))))	Kingia_australis);
((Heterospathe_cagayanensis	((Prestoea_acuminata	(((Calamus_caryotoides	Leopoldinia_pulchra)	(Geonoma_undata	Pelagodoxa_henryana))	(((Oenocarpus_minor	Oenocarpus_bataua)	Manicaria_saccifera)	((Burretiokentia_grandiflora	Dypsis_decaryi)	(((Roystonea_regia	Pseudophoenix_vinifera)	((Sclerosperma_profizianum	(Orania_palindan	((Nypa_fruticans	Podococcus_barteri)	Chamaedorea_seifrizii)))	(((Attalea_speciosa	((Elaeis_oleifera	Elaeis_guineensis)	Bactris_major))	(Reinhardtia_gracilis	((Reinhardtia_latisecta	Reinhardtia_paiewonskiana)	Reinhardtia_simplex)))	(Sabal_domingensis	(Serenoa_repens	Phoenix_dactylifera)))))	Iriartea_deltoidea)))))	((Veitchia_spiralis	Hydriastele_microspadix)	(Dictyosperma_album	Kentiopsis_piersoniorum))))	Kingia_australis);
((Heterospathe_cagayanensis	((Oenocarpus_minor	Prestoea_acuminata)	((((Manicaria_saccifera	(Calamus_caryotoides	Leopoldinia_pulchra))	Geonoma_undata)	(Oenocarpus_bataua	((Burretiokentia_grandiflora	(Pelagodoxa_henryana	Dypsis_decaryi))	((((Roystonea_regia	Iriartea_deltoidea)	(Pseudophoenix_vinifera	(Sabal_domingensis	Phoenix_dactylifera)))	((((Elaeis_oleifera	Elaeis_guineensis)	Bactris_major)	(((Reinhardtia_latisecta	Reinhardtia_paiewonskiana)	(Reinhardtia_simplex	Reinhardtia_gracilis))	Attalea_speciosa))	(Sclerosperma_profizianum	(Orania_palindan	((Nypa_fruticans	Podococcus_barteri)	Chamaedorea_seifrizii)))))	Serenoa_repens))))	((Veitchia_spiralis	Hydriastele_microspadix)	(Dictyosperma_album	Kentiopsis_piersoniorum)))))	Kingia_australis);
(((Calamus_caryotoides	Leopoldinia_pulchra)	(Geonoma_undata	(Oenocarpus_bataua	(((((Veitchia_spiralis	Hydriastele_microspadix)	(Dictyosperma_album	Kentiopsis_piersoniorum))	Heterospathe_cagayanensis)	(Manicaria_saccifera	(Oenocarpus_minor	Prestoea_acuminata)))	(Dypsis_decaryi	((Pelagodoxa_henryana	Burretiokentia_grandiflora)	((Sabal_domingensis	(Phoenix_dactylifera	(Serenoa_repens	Pseudophoenix_vinifera)))	((((Elaeis_oleifera	Elaeis_guineensis)	(Bactris_major	Attalea_speciosa))	((Reinhardtia_latisecta	Reinhardtia_paiewonskiana)	(Reinhardtia_simplex	Reinhardtia_gracilis)))	((Sclerosperma_profizianum	(Orania_palindan	((Nypa_fruticans	Podococcus_barteri)	Chamaedorea_seifrizii)))	(Iriartea_deltoidea	Roystonea_regia))))))))))	Kingia_australis);
(((Leopoldinia_pulchra	(Hydriastele_microspadix	(Oenocarpus_bataua	(((Manicaria_saccifera	(Oenocarpus_minor	Prestoea_acuminata))	(((((((Chamaedorea_seifrizii	Iriartea_deltoidea)	(Pelagodoxa_henryana	Sclerosperma_profizianum))	((Roystonea_regia	(Serenoa_repens	Podococcus_barteri))	Orania_palindan))	Nypa_fruticans)	((Attalea_speciosa	((Elaeis_oleifera	Elaeis_guineensis)	Bactris_major))	(Reinhardtia_gracilis	((Reinhardtia_latisecta	Reinhardtia_paiewonskiana)	Reinhardtia_simplex))))	((Phoenix_dactylifera	Sabal_domingensis)	Pseudophoenix_vinifera))	((Heterospathe_cagayanensis	(Dypsis_decaryi	Veitchia_spiralis))	Kentiopsis_piersoniorum)))	(Geonoma_undata	(Burretiokentia_grandiflora	Dictyosperma_album))))))	Calamus_caryotoides)	Kingia_australis);
((Heterospathe_cagayanensis	(((Manicaria_saccifera	Dypsis_decaryi)	(Prestoea_acuminata	Veitchia_spiralis))	((Geonoma_undata	((Oenocarpus_minor	(Pelagodoxa_henryana	Oenocarpus_bataua))	(((((Orania_palindan	(Roystonea_regia	Iriartea_deltoidea))	((Chamaedorea_seifrizii	Burretiokentia_grandiflora)	(Nypa_fruticans	Podococcus_barteri)))	Sclerosperma_profizianum)	((Calamus_caryotoides	(Attalea_speciosa	((Elaeis_oleifera	Elaeis_guineensis)	Bactris_major)))	(Reinhardtia_gracilis	((Reinhardtia_latisecta	Reinhardtia_paiewonskiana)	Reinhardtia_simplex))))	(Serenoa_repens	(Phoenix_dactylifera	(Sabal_domingensis	Pseudophoenix_vinifera))))))	((Dictyosperma_album	(Leopoldinia_pulchra	Hydriastele_microspadix))	Kentiopsis_piersoniorum))))	Kingia_australis);
((Attalea_speciosa	(((((Roystonea_regia	((Orania_palindan	(Nypa_fruticans	Podococcus_barteri))	(Sclerosperma_profizianum	(Burretiokentia_grandiflora	Chamaedorea_seifrizii))))	(((Iriartea_deltoidea	(Serenoa_repens	Pseudophoenix_vinifera))	(Sabal_domingensis	Phoenix_dactylifera))	(Dypsis_decaryi	(((Oenocarpus_bataua	Oenocarpus_minor)	Geonoma_undata)	(Leopoldinia_pulchra	((Manicaria_saccifera	Hydriastele_microspadix)	(((Heterospathe_cagayanensis	Veitchia_spiralis)	(Prestoea_acuminata	Kentiopsis_piersoniorum))	Dictyosperma_album)))))))	Pelagodoxa_henryana)	(((Calamus_caryotoides	Reinhardtia_simplex)	Reinhardtia_gracilis)	(Reinhardtia_latisecta	Reinhardtia_paiewonskiana)))	(Bactris_major	(Elaeis_oleifera	Elaeis_guineensis))))	Kingia_australis);
(((Reinhardtia_simplex	Reinhardtia_gracilis)	((Reinhardtia_latisecta	Reinhardtia_paiewonskiana)	(((Bactris_major	(Elaeis_oleifera	Elaeis_guineensis))	Attalea_speciosa)	((((Orania_palindan	(Chamaedorea_seifrizii	(Nypa_fruticans	Podococcus_barteri)))	Burretiokentia_grandiflora)	Sclerosperma_profizianum)	(((Iriartea_deltoidea	(Serenoa_repens	(Sabal_domingensis	Phoenix_dactylifera)))	((Kentiopsis_piersoniorum	((Heterospathe_cagayanensis	(Calamus_caryotoides	Veitchia_spiralis))	Dypsis_decaryi))	((Pelagodoxa_henryana	Oenocarpus_bataua)	((Dictyosperma_album	Geonoma_undata)	((Leopoldinia_pulchra	(Oenocarpus_minor	Prestoea_acuminata))	(Manicaria_saccifera	Hydriastele_microspadix))))))	(Roystonea_regia	Pseudophoenix_vinifera))))))	Kingia_australis);
(((Calamus_caryotoides	Leopoldinia_pulchra)	((((((Dypsis_decaryi	Veitchia_spiralis)	Heterospathe_cagayanensis)	(Dictyosperma_album	Kentiopsis_piersoniorum))	(Manicaria_saccifera	(Oenocarpus_minor	Prestoea_acuminata)))	(((Oenocarpus_bataua	((((Iriartea_deltoidea	(Sabal_domingensis	Phoenix_dactylifera))	(Serenoa_repens	(Roystonea_regia	Pseudophoenix_vinifera)))	(Pelagodoxa_henryana	Nypa_fruticans))	((((Reinhardtia_simplex	Reinhardtia_gracilis)	(Reinhardtia_latisecta	Reinhardtia_paiewonskiana))	((Bactris_major	(Elaeis_oleifera	Elaeis_guineensis))	Attalea_speciosa))	((Orania_palindan	Podococcus_barteri)	(Burretiokentia_grandiflora	Sclerosperma_profizianum)))))	Chamaedorea_seifrizii)	Geonoma_undata))	Hydriastele_microspadix))	Kingia_australis);
((Heterospathe_cagayanensis	(((((Prestoea_acuminata	(((Oenocarpus_bataua	(Pelagodoxa_henryana	Oenocarpus_minor))	(((Chamaedorea_seifrizii	(Roystonea_regia	Iriartea_deltoidea))	(Nypa_fruticans	(((Burretiokentia_grandiflora	Sclerosperma_profizianum)	Orania_palindan)	Podococcus_barteri)))	(((Sabal_domingensis	(Serenoa_repens	Phoenix_dactylifera))	Pseudophoenix_vinifera)	((((Calamus_caryotoides	Reinhardtia_simplex)	Reinhardtia_gracilis)	(Reinhardtia_latisecta	Reinhardtia_paiewonskiana))	((Bactris_major	(Elaeis_oleifera	Elaeis_guineensis))	Attalea_speciosa)))))	Geonoma_undata))	(Veitchia_spiralis	((Dictyosperma_album	Kentiopsis_piersoniorum)	Hydriastele_microspadix)))	Manicaria_saccifera)	Leopoldinia_pulchra)	Dypsis_decaryi))	Kingia_australis);
((Leopoldinia_pulchra	((Geonoma_undata	(((((((Pelagodoxa_henryana	Podococcus_barteri)	(Orania_palindan	Roystonea_regia))	((Iriartea_deltoidea	(Chamaedorea_seifrizii	Sclerosperma_profizianum))	Burretiokentia_grandiflora))	Nypa_fruticans)	((((Calamus_caryotoides	Reinhardtia_simplex)	Reinhardtia_gracilis)	(Reinhardtia_latisecta	Reinhardtia_paiewonskiana))	((Bactris_major	(Elaeis_oleifera	Elaeis_guineensis))	Attalea_speciosa)))	((Serenoa_repens	(Phoenix_dactylifera	Sabal_domingensis))	Pseudophoenix_vinifera))	((((Dictyosperma_album	Kentiopsis_piersoniorum)	Hydriastele_microspadix)	((Heterospathe_cagayanensis	Dypsis_decaryi)	Veitchia_spiralis))	(Manicaria_saccifera	(Oenocarpus_minor	Prestoea_acuminata)))))	Oenocarpus_bataua))	Kingia_australis);
(((Calamus_caryotoides	Leopoldinia_pulchra)	(Geonoma_undata	(((Oenocarpus_bataua	(((((Burretiokentia_grandiflora	Orania_palindan)	((Chamaedorea_seifrizii	Nypa_fruticans)	(Roystonea_regia	(Pelagodoxa_henryana	Podococcus_barteri))))	Sclerosperma_profizianum)	(((Reinhardtia_simplex	Reinhardtia_gracilis)	(Reinhardtia_latisecta	Reinhardtia_paiewonskiana))	((Bactris_major	(Elaeis_oleifera	Elaeis_guineensis))	Attalea_speciosa)))	((Iriartea_deltoidea	(Sabal_domingensis	(Serenoa_repens	Phoenix_dactylifera)))	Pseudophoenix_vinifera)))	Hydriastele_microspadix)	(((Heterospathe_cagayanensis	Dypsis_decaryi)	Veitchia_spiralis)	((Manicaria_saccifera	(Oenocarpus_minor	Prestoea_acuminata))	(Dictyosperma_album	Kentiopsis_piersoniorum))))))	Kingia_australis);
((Leopoldinia_pulchra	(((Prestoea_acuminata	Veitchia_spiralis)	(((Oenocarpus_bataua	(Geonoma_undata	(Manicaria_saccifera	Oenocarpus_minor)))	((Burretiokentia_grandiflora	Dypsis_decaryi)	(((Pelagodoxa_henryana	((Sabal_domingensis	Phoenix_dactylifera)	(Serenoa_repens	Pseudophoenix_vinifera)))	((((Reinhardtia_simplex	Reinhardtia_gracilis)	(Reinhardtia_latisecta	Reinhardtia_paiewonskiana))	((Bactris_major	(Elaeis_oleifera	(Calamus_caryotoides	Elaeis_guineensis)))	Attalea_speciosa))	((Podococcus_barteri	(Chamaedorea_seifrizii	Nypa_fruticans))	((Orania_palindan	Roystonea_regia)	Sclerosperma_profizianum))))	Iriartea_deltoidea)))	(Hydriastele_microspadix	(Dictyosperma_album	Kentiopsis_piersoniorum))))	Heterospathe_cagayanensis))	Kingia_australis);
(((((Prestoea_acuminata	(((((((((Reinhardtia_simplex	Reinhardtia_gracilis)	(Reinhardtia_latisecta	Reinhardtia_paiewonskiana))	((Bactris_major	(Elaeis_oleifera	Elaeis_guineensis))	Attalea_speciosa))	((Pseudophoenix_vinifera	((Sabal_domingensis	Phoenix_dactylifera)	Serenoa_repens))	(Roystonea_regia	Iriartea_deltoidea)))	((Orania_palindan	(Podococcus_barteri	(Chamaedorea_seifrizii	Nypa_fruticans)))	Sclerosperma_profizianum))	(Oenocarpus_minor	(Pelagodoxa_henryana	Oenocarpus_bataua)))	Geonoma_undata)	(Leopoldinia_pulchra	Manicaria_saccifera))	((Kentiopsis_piersoniorum	((Calamus_caryotoides	Burretiokentia_grandiflora)	Dictyosperma_album))	Hydriastele_microspadix)))	Veitchia_spiralis)	Dypsis_decaryi)	Heterospathe_cagayanensis)	Kingia_australis);
((Geonoma_undata	((Dypsis_decaryi	((((Sabal_domingensis	Phoenix_dactylifera)	Serenoa_repens)	(Iriartea_deltoidea	(Roystonea_regia	Pseudophoenix_vinifera)))	(((Podococcus_barteri	((Orania_palindan	Chamaedorea_seifrizii)	Nypa_fruticans))	Sclerosperma_profizianum)	(Attalea_speciosa	(((Reinhardtia_simplex	Reinhardtia_gracilis)	(Reinhardtia_latisecta	Reinhardtia_paiewonskiana))	(Bactris_major	(Elaeis_oleifera	Elaeis_guineensis)))))))	(((((Oenocarpus_minor	(Burretiokentia_grandiflora	Dictyosperma_album))	Kentiopsis_piersoniorum)	Veitchia_spiralis)	(Oenocarpus_bataua	((Calamus_caryotoides	Leopoldinia_pulchra)	Hydriastele_microspadix)))	(((Manicaria_saccifera	Prestoea_acuminata)	Heterospathe_cagayanensis)	Pelagodoxa_henryana))))	Kingia_australis);
((Calamus_caryotoides	(Leopoldinia_pulchra	((((Dictyosperma_album	Geonoma_undata)	((Heterospathe_cagayanensis	Dypsis_decaryi)	Veitchia_spiralis))	((Manicaria_saccifera	(Oenocarpus_minor	Prestoea_acuminata))	(Kentiopsis_piersoniorum	(((Sabal_domingensis	(Phoenix_dactylifera	Serenoa_repens))	Pseudophoenix_vinifera)	((Nypa_fruticans	(((Iriartea_deltoidea	Orania_palindan)	(Chamaedorea_seifrizii	(Burretiokentia_grandiflora	Sclerosperma_profizianum)))	(Roystonea_regia	(Pelagodoxa_henryana	Podococcus_barteri))))	((Reinhardtia_latisecta	(Reinhardtia_paiewonskiana	(Reinhardtia_simplex	Reinhardtia_gracilis)))	((Bactris_major	(Elaeis_oleifera	Elaeis_guineensis))	Attalea_speciosa)))))))	(Oenocarpus_bataua	Hydriastele_microspadix))))	Kingia_australis);
((Heterospathe_cagayanensis	(Veitchia_spiralis	(((Dictyosperma_album	Kentiopsis_piersoniorum)	(((Oenocarpus_bataua	(Leopoldinia_pulchra	Hydriastele_microspadix))	((Pelagodoxa_henryana	Geonoma_undata)	((Pseudophoenix_vinifera	((Serenoa_repens	Phoenix_dactylifera)	Sabal_domingensis))	((((Reinhardtia_gracilis	(Calamus_caryotoides	Reinhardtia_simplex))	(Reinhardtia_paiewonskiana	Reinhardtia_latisecta))	(Attalea_speciosa	(Bactris_major	(Elaeis_guineensis	Elaeis_oleifera))))	(((((Roystonea_regia	Iriartea_deltoidea)	Orania_palindan)	Podococcus_barteri)	(Chamaedorea_seifrizii	Nypa_fruticans))	Sclerosperma_profizianum)))))	(Dypsis_decaryi	(Manicaria_saccifera	Burretiokentia_grandiflora))))	(Prestoea_acuminata	Oenocarpus_minor))))	Kingia_australis);
((Phoenix_dactylifera	(Sabal_domingensis	(((((((Reinhardtia_gracilis	Reinhardtia_simplex)	(Reinhardtia_paiewonskiana	Reinhardtia_latisecta))	(Attalea_speciosa	(Bactris_major	(Elaeis_guineensis	Elaeis_oleifera))))	((Orania_palindan	(Burretiokentia_grandiflora	(Podococcus_barteri	(Chamaedorea_seifrizii	Nypa_fruticans))))	Sclerosperma_profizianum))	(((((Manicaria_saccifera	Dypsis_decaryi)	(Heterospathe_cagayanensis	Veitchia_spiralis))	(Prestoea_acuminata	(Pelagodoxa_henryana	Oenocarpus_minor)))	(Dictyosperma_album	Kentiopsis_piersoniorum))	(((Calamus_caryotoides	Leopoldinia_pulchra)	(Hydriastele_microspadix	Oenocarpus_bataua))	Geonoma_undata)))	(Serenoa_repens	(Roystonea_regia	Pseudophoenix_vinifera)))	Iriartea_deltoidea)))	Kingia_australis);
((Iriartea_deltoidea	((((Dypsis_decaryi	(Heterospathe_cagayanensis	Veitchia_spiralis))	((Manicaria_saccifera	(Prestoea_acuminata	Oenocarpus_minor))	(Geonoma_undata	(((Calamus_caryotoides	Leopoldinia_pulchra)	(Hydriastele_microspadix	Oenocarpus_bataua))	(Kentiopsis_piersoniorum	Dictyosperma_album)))))	((Serenoa_repens	(Sabal_domingensis	Phoenix_dactylifera))	((Attalea_speciosa	((Bactris_major	(Elaeis_guineensis	Elaeis_oleifera))	((Reinhardtia_gracilis	Reinhardtia_simplex)	(Reinhardtia_paiewonskiana	Reinhardtia_latisecta))))	(((Orania_palindan	((Podococcus_barteri	(Burretiokentia_grandiflora	Chamaedorea_seifrizii))	Nypa_fruticans))	Sclerosperma_profizianum)	(Pelagodoxa_henryana	Roystonea_regia)))))	Pseudophoenix_vinifera))	Kingia_australis);
((Heterospathe_cagayanensis	(((Oenocarpus_minor	Prestoea_acuminata)	(Manicaria_saccifera	(Kentiopsis_piersoniorum	(((Calamus_caryotoides	Leopoldinia_pulchra)	(Hydriastele_microspadix	Oenocarpus_bataua))	(Veitchia_spiralis	(Dypsis_decaryi	Dictyosperma_album))))))	(Geonoma_undata	(((((((Reinhardtia_gracilis	Reinhardtia_simplex)	(Reinhardtia_paiewonskiana	Reinhardtia_latisecta))	((Bactris_major	(Elaeis_guineensis	Elaeis_oleifera))	Attalea_speciosa))	(((Podococcus_barteri	Orania_palindan)	Nypa_fruticans)	(Burretiokentia_grandiflora	Sclerosperma_profizianum)))	(Sabal_domingensis	(Phoenix_dactylifera	Serenoa_repens)))	(Pseudophoenix_vinifera	Iriartea_deltoidea))	(Chamaedorea_seifrizii	(Pelagodoxa_henryana	Roystonea_regia))))))	Kingia_australis);
((Heterospathe_cagayanensis	(((Oenocarpus_minor	Prestoea_acuminata)	((Dictyosperma_album	(Kentiopsis_piersoniorum	Veitchia_spiralis))	Hydriastele_microspadix))	((((Calamus_caryotoides	Leopoldinia_pulchra)	Manicaria_saccifera)	Geonoma_undata)	(Oenocarpus_bataua	((Pelagodoxa_henryana	Dypsis_decaryi)	((Pseudophoenix_vinifera	(Sabal_domingensis	(Phoenix_dactylifera	Serenoa_repens)))	((((Podococcus_barteri	(Iriartea_deltoidea	Orania_palindan))	((Chamaedorea_seifrizii	Burretiokentia_grandiflora)	Nypa_fruticans))	Sclerosperma_profizianum)	((((Reinhardtia_gracilis	Reinhardtia_simplex)	(Reinhardtia_paiewonskiana	Reinhardtia_latisecta))	((Bactris_major	(Elaeis_guineensis	Elaeis_oleifera))	Attalea_speciosa))	Roystonea_regia))))))))	Kingia_australis);
((Heterospathe_cagayanensis	(((((Calamus_caryotoides	Leopoldinia_pulchra)	Manicaria_saccifera)	(Oenocarpus_bataua	(Geonoma_undata	((Burretiokentia_grandiflora	Dypsis_decaryi)	(((Serenoa_repens	Pseudophoenix_vinifera)	(Sabal_domingensis	Phoenix_dactylifera))	((((Iriartea_deltoidea	Orania_palindan)	(Chamaedorea_seifrizii	(Nypa_fruticans	(Pelagodoxa_henryana	Podococcus_barteri))))	Sclerosperma_profizianum)	(((Bactris_major	(Elaeis_guineensis	Elaeis_oleifera))	(Attalea_speciosa	((Reinhardtia_gracilis	Reinhardtia_simplex)	(Reinhardtia_paiewonskiana	Reinhardtia_latisecta))))	Roystonea_regia)))))))	(Oenocarpus_minor	Prestoea_acuminata))	(Kentiopsis_piersoniorum	((Veitchia_spiralis	Hydriastele_microspadix)	Dictyosperma_album))))	Kingia_australis);
((Phoenix_dactylifera	(((((((Iriartea_deltoidea	Orania_palindan)	((Chamaedorea_seifrizii	Nypa_fruticans)	(Roystonea_regia	Podococcus_barteri)))	Sclerosperma_profizianum)	(((((Calamus_caryotoides	Leopoldinia_pulchra)	(Manicaria_saccifera	((Burretiokentia_grandiflora	Dictyosperma_album)	Geonoma_undata)))	Pelagodoxa_henryana)	((Heterospathe_cagayanensis	Dypsis_decaryi)	((Prestoea_acuminata	Veitchia_spiralis)	(Hydriastele_microspadix	Kentiopsis_piersoniorum))))	(Oenocarpus_minor	Oenocarpus_bataua)))	((Attalea_speciosa	((Elaeis_guineensis	Elaeis_oleifera)	Bactris_major))	((Reinhardtia_gracilis	Reinhardtia_simplex)	(Reinhardtia_paiewonskiana	Reinhardtia_latisecta))))	(Serenoa_repens	Pseudophoenix_vinifera))	Sabal_domingensis))	Kingia_australis);
((Heterospathe_cagayanensis	(((Manicaria_saccifera	Dypsis_decaryi)	(Prestoea_acuminata	((Dictyosperma_album	Kentiopsis_piersoniorum)	((((Oenocarpus_minor	Oenocarpus_bataua)	((Pseudophoenix_vinifera	((Serenoa_repens	Sabal_domingensis)	Phoenix_dactylifera))	(((((Roystonea_regia	(Iriartea_deltoidea	Orania_palindan))	((Chamaedorea_seifrizii	Podococcus_barteri)	Nypa_fruticans))	(Burretiokentia_grandiflora	Sclerosperma_profizianum))	(Attalea_speciosa	(((Elaeis_guineensis	Elaeis_oleifera)	Bactris_major)	(Reinhardtia_simplex	((Reinhardtia_gracilis	Reinhardtia_paiewonskiana)	Reinhardtia_latisecta)))))	Pelagodoxa_henryana)))	Geonoma_undata)	(Hydriastele_microspadix	Leopoldinia_pulchra)))))	(Calamus_caryotoides	Veitchia_spiralis)))	Kingia_australis);
(((Calamus_caryotoides	Leopoldinia_pulchra)	(((Dictyosperma_album	((((Manicaria_saccifera	Dypsis_decaryi)	Veitchia_spiralis)	Heterospathe_cagayanensis)	Kentiopsis_piersoniorum))	(((Prestoea_acuminata	(Oenocarpus_minor	Oenocarpus_bataua))	((Pseudophoenix_vinifera	(Sabal_domingensis	(Phoenix_dactylifera	Serenoa_repens)))	((((Burretiokentia_grandiflora	Orania_palindan)	((Nypa_fruticans	(Pelagodoxa_henryana	Podococcus_barteri))	(Iriartea_deltoidea	(Chamaedorea_seifrizii	Roystonea_regia))))	Sclerosperma_profizianum)	(((Reinhardtia_simplex	Reinhardtia_gracilis)	(Reinhardtia_paiewonskiana	Reinhardtia_latisecta))	(Attalea_speciosa	(Bactris_major	(Elaeis_guineensis	Elaeis_oleifera)))))))	Geonoma_undata))	Hydriastele_microspadix))	Kingia_australis);
((Geonoma_undata	(((Veitchia_spiralis	(Dypsis_decaryi	(Calamus_caryotoides	Heterospathe_cagayanensis)))	(Dictyosperma_album	(Kentiopsis_piersoniorum	(Leopoldinia_pulchra	Hydriastele_microspadix))))	(((Pelagodoxa_henryana	Oenocarpus_bataua)	((((Iriartea_deltoidea	Pseudophoenix_vinifera)	(Sabal_domingensis	(Phoenix_dactylifera	Serenoa_repens)))	((((Reinhardtia_simplex	Reinhardtia_gracilis)	(Reinhardtia_paiewonskiana	Reinhardtia_latisecta))	(Attalea_speciosa	(Bactris_major	(Elaeis_guineensis	Elaeis_oleifera))))	(Nypa_fruticans	((Podococcus_barteri	Orania_palindan)	(Burretiokentia_grandiflora	Sclerosperma_profizianum)))))	(Chamaedorea_seifrizii	Roystonea_regia)))	(Manicaria_saccifera	(Prestoea_acuminata	Oenocarpus_minor)))))	Kingia_australis);
(((((Calamus_caryotoides	Leopoldinia_pulchra)	((Prestoea_acuminata	(Pelagodoxa_henryana	((((((((Reinhardtia_simplex	Reinhardtia_gracilis)	(Reinhardtia_paiewonskiana	Reinhardtia_latisecta))	(Attalea_speciosa	(Bactris_major	(Elaeis_guineensis	Elaeis_oleifera))))	(((Sclerosperma_profizianum	(Burretiokentia_grandiflora	((Roystonea_regia	Iriartea_deltoidea)	Orania_palindan)))	Chamaedorea_seifrizii)	Podococcus_barteri))	(Nypa_fruticans	((Pseudophoenix_vinifera	Serenoa_repens)	(Sabal_domingensis	Phoenix_dactylifera))))	Geonoma_undata)	Oenocarpus_bataua)	(Manicaria_saccifera	Oenocarpus_minor))))	((Kentiopsis_piersoniorum	(Hydriastele_microspadix	Veitchia_spiralis))	Dictyosperma_album)))	Dypsis_decaryi)	Heterospathe_cagayanensis)	Kingia_australis);
((((Veitchia_spiralis	((Dictyosperma_album	(Hydriastele_microspadix	((((Oenocarpus_bataua	(((((Reinhardtia_simplex	Reinhardtia_gracilis)	(Reinhardtia_paiewonskiana	Reinhardtia_latisecta))	(Attalea_speciosa	(Bactris_major	(Elaeis_guineensis	Elaeis_oleifera))))	((Chamaedorea_seifrizii	Nypa_fruticans)	((Roystonea_regia	Orania_palindan)	((Pelagodoxa_henryana	Podococcus_barteri)	(Burretiokentia_grandiflora	Sclerosperma_profizianum)))))	((Iriartea_deltoidea	Pseudophoenix_vinifera)	((Sabal_domingensis	Serenoa_repens)	Phoenix_dactylifera))))	(Manicaria_saccifera	Oenocarpus_minor))	Geonoma_undata)	(Prestoea_acuminata	(Calamus_caryotoides	Leopoldinia_pulchra)))))	Kentiopsis_piersoniorum))	Dypsis_decaryi)	Heterospathe_cagayanensis)	Kingia_australis);
((Leopoldinia_pulchra	((Geonoma_undata	((Pelagodoxa_henryana	((((Nypa_fruticans	Podococcus_barteri)	(((Roystonea_regia	(Iriartea_deltoidea	Orania_palindan))	(Burretiokentia_grandiflora	Sclerosperma_profizianum))	Chamaedorea_seifrizii))	(((Reinhardtia_simplex	Reinhardtia_gracilis)	(Reinhardtia_paiewonskiana	Reinhardtia_latisecta))	((Calamus_caryotoides	Attalea_speciosa)	(Bactris_major	(Elaeis_guineensis	Elaeis_oleifera)))))	((Sabal_domingensis	(Serenoa_repens	Phoenix_dactylifera))	Pseudophoenix_vinifera)))	(((Prestoea_acuminata	Heterospathe_cagayanensis)	((Kentiopsis_piersoniorum	(Dypsis_decaryi	Veitchia_spiralis))	(Oenocarpus_minor	Dictyosperma_album)))	Manicaria_saccifera)))	(Hydriastele_microspadix	Oenocarpus_bataua)))	Kingia_australis);
(((Calamus_caryotoides	Leopoldinia_pulchra)	((((Pelagodoxa_henryana	Geonoma_undata)	((((Reinhardtia_simplex	Reinhardtia_gracilis)	(Reinhardtia_paiewonskiana	Reinhardtia_latisecta))	(Attalea_speciosa	(Bactris_major	(Elaeis_guineensis	Elaeis_oleifera))))	((((Pseudophoenix_vinifera	Roystonea_regia)	Iriartea_deltoidea)	((Nypa_fruticans	Chamaedorea_seifrizii)	(Podococcus_barteri	(Orania_palindan	(Burretiokentia_grandiflora	Sclerosperma_profizianum)))))	(Sabal_domingensis	(Serenoa_repens	Phoenix_dactylifera)))))	((Manicaria_saccifera	(Oenocarpus_minor	Prestoea_acuminata))	Oenocarpus_bataua))	((Veitchia_spiralis	(Dypsis_decaryi	Heterospathe_cagayanensis))	(Hydriastele_microspadix	(Kentiopsis_piersoniorum	Dictyosperma_album)))))	Kingia_australis);
(((Calamus_caryotoides	Leopoldinia_pulchra)	((Veitchia_spiralis	Hydriastele_microspadix)	((Dypsis_decaryi	Dictyosperma_album)	(Kentiopsis_piersoniorum	(((Pelagodoxa_henryana	Geonoma_undata)	Heterospathe_cagayanensis)	((Oenocarpus_bataua	((Pseudophoenix_vinifera	(Sabal_domingensis	(Serenoa_repens	Phoenix_dactylifera)))	((Attalea_speciosa	((Bactris_major	(Elaeis_guineensis	Elaeis_oleifera))	((Reinhardtia_simplex	Reinhardtia_gracilis)	(Reinhardtia_paiewonskiana	Reinhardtia_latisecta))))	(Roystonea_regia	((((Iriartea_deltoidea	Orania_palindan)	Podococcus_barteri)	(Nypa_fruticans	(Burretiokentia_grandiflora	Chamaedorea_seifrizii)))	Sclerosperma_profizianum)))))	(Manicaria_saccifera	(Oenocarpus_minor	Prestoea_acuminata))))))))	Kingia_australis);
((Phoenix_dactylifera	((((((Attalea_speciosa	((Elaeis_guineensis	Elaeis_oleifera)	Bactris_major))	((Reinhardtia_simplex	Reinhardtia_gracilis)	(Reinhardtia_paiewonskiana	Reinhardtia_latisecta)))	(Roystonea_regia	((Podococcus_barteri	Nypa_fruticans)	((Chamaedorea_seifrizii	(Burretiokentia_grandiflora	Sclerosperma_profizianum))	Orania_palindan))))	(Pelagodoxa_henryana	(Geonoma_undata	((Manicaria_saccifera	(Oenocarpus_minor	Prestoea_acuminata))	((((Oenocarpus_bataua	((Calamus_caryotoides	Leopoldinia_pulchra)	Hydriastele_microspadix))	Dictyosperma_album)	(Heterospathe_cagayanensis	(Veitchia_spiralis	Dypsis_decaryi)))	Kentiopsis_piersoniorum)))))	(Iriartea_deltoidea	(Serenoa_repens	Pseudophoenix_vinifera)))	Sabal_domingensis))	Kingia_australis);
(((Calamus_caryotoides	Leopoldinia_pulchra)	((((Veitchia_spiralis	Dypsis_decaryi)	Heterospathe_cagayanensis)	(Hydriastele_microspadix	(Dictyosperma_album	Kentiopsis_piersoniorum)))	(((((((Nypa_fruticans	(((Chamaedorea_seifrizii	(Burretiokentia_grandiflora	Sclerosperma_profizianum))	Orania_palindan)	Podococcus_barteri))	((Attalea_speciosa	((Elaeis_guineensis	Elaeis_oleifera)	Bactris_major))	((Reinhardtia_simplex	Reinhardtia_gracilis)	(Reinhardtia_paiewonskiana	Reinhardtia_latisecta))))	(((Roystonea_regia	Pseudophoenix_vinifera)	Iriartea_deltoidea)	(Sabal_domingensis	(Phoenix_dactylifera	Serenoa_repens))))	Manicaria_saccifera)	(Prestoea_acuminata	(Oenocarpus_minor	Oenocarpus_bataua)))	Pelagodoxa_henryana)	Geonoma_undata)))	Kingia_australis);
((Bactris_major	(((((Reinhardtia_simplex	Reinhardtia_gracilis)	(Reinhardtia_paiewonskiana	Reinhardtia_latisecta))	((Iriartea_deltoidea	((((Oenocarpus_minor	Manicaria_saccifera)	((Leopoldinia_pulchra	((((Prestoea_acuminata	Veitchia_spiralis)	Dypsis_decaryi)	Heterospathe_cagayanensis)	(Hydriastele_microspadix	(Dictyosperma_album	Kentiopsis_piersoniorum))))	(Pelagodoxa_henryana	Geonoma_undata)))	Oenocarpus_bataua)	((Nypa_fruticans	(Sabal_domingensis	(Phoenix_dactylifera	Serenoa_repens)))	Pseudophoenix_vinifera)))	(Chamaedorea_seifrizii	(((Burretiokentia_grandiflora	Sclerosperma_profizianum)	(Roystonea_regia	Orania_palindan))	Podococcus_barteri))))	Attalea_speciosa)	(Calamus_caryotoides	(Elaeis_guineensis	Elaeis_oleifera))))	Kingia_australis);
((Heterospathe_cagayanensis	(((((Geonoma_undata	Dictyosperma_album)	(Hydriastele_microspadix	Leopoldinia_pulchra))	(Kentiopsis_piersoniorum	((Burretiokentia_grandiflora	Manicaria_saccifera)	((Prestoea_acuminata	(Oenocarpus_minor	Oenocarpus_bataua))	(((((((Pelagodoxa_henryana	Nypa_fruticans)	Chamaedorea_seifrizii)	Podococcus_barteri)	Orania_palindan)	Sclerosperma_profizianum)	((Attalea_speciosa	(Bactris_major	(Roystonea_regia	(Elaeis_oleifera	(Elaeis_guineensis	Calamus_caryotoides)))))	((Reinhardtia_simplex	Reinhardtia_gracilis)	(Reinhardtia_paiewonskiana	Reinhardtia_latisecta))))	(Pseudophoenix_vinifera	(Iriartea_deltoidea	(Sabal_domingensis	(Phoenix_dactylifera	Serenoa_repens)))))))))	Veitchia_spiralis)	Dypsis_decaryi))	Kingia_australis);
((Heterospathe_cagayanensis	(((Geonoma_undata	((Burretiokentia_grandiflora	Manicaria_saccifera)	(Oenocarpus_bataua	(Dypsis_decaryi	((((Sclerosperma_profizianum	Chamaedorea_seifrizii)	(((Iriartea_deltoidea	Orania_palindan)	Nypa_fruticans)	(Podococcus_barteri	Pelagodoxa_henryana)))	(Sabal_domingensis	(Phoenix_dactylifera	Serenoa_repens)))	(((Attalea_speciosa	(Bactris_major	(Elaeis_oleifera	Elaeis_guineensis)))	Roystonea_regia)	((Calamus_caryotoides	Pseudophoenix_vinifera)	((Reinhardtia_simplex	Reinhardtia_gracilis)	(Reinhardtia_paiewonskiana	Reinhardtia_latisecta)))))))))	((Veitchia_spiralis	Kentiopsis_piersoniorum)	((Oenocarpus_minor	Dictyosperma_album)	(Hydriastele_microspadix	Leopoldinia_pulchra))))	Prestoea_acuminata))	Kingia_australis);
((Iriartea_deltoidea	(((((Calamus_caryotoides	Leopoldinia_pulchra)	(Hydriastele_microspadix	Oenocarpus_bataua))	((Geonoma_undata	(Prestoea_acuminata	Oenocarpus_minor))	(((Orania_palindan	(Chamaedorea_seifrizii	(Burretiokentia_grandiflora	Sclerosperma_profizianum)))	((Pelagodoxa_henryana	Podococcus_barteri)	Nypa_fruticans))	(((Serenoa_repens	(Phoenix_dactylifera	Sabal_domingensis))	(Pseudophoenix_vinifera	Roystonea_regia))	(((Bactris_major	(Elaeis_oleifera	Elaeis_guineensis))	Attalea_speciosa)	(Reinhardtia_simplex	((Reinhardtia_paiewonskiana	Reinhardtia_gracilis)	Reinhardtia_latisecta)))))))	(Veitchia_spiralis	((Manicaria_saccifera	Dypsis_decaryi)	Heterospathe_cagayanensis)))	(Kentiopsis_piersoniorum	Dictyosperma_album)))	Kingia_australis);
(((((Calamus_caryotoides	Reinhardtia_simplex)	(Reinhardtia_paiewonskiana	Reinhardtia_latisecta))	Reinhardtia_gracilis)	(((((((Iriartea_deltoidea	Leopoldinia_pulchra)	(((Hydriastele_microspadix	Kentiopsis_piersoniorum)	Dictyosperma_album)	(((Prestoea_acuminata	Veitchia_spiralis)	(Heterospathe_cagayanensis	Dypsis_decaryi))	Pelagodoxa_henryana)))	(Oenocarpus_minor	Manicaria_saccifera))	Oenocarpus_bataua)	Geonoma_undata)	((Sabal_domingensis	(Serenoa_repens	Phoenix_dactylifera))	Pseudophoenix_vinifera))	((Roystonea_regia	((Bactris_major	(Elaeis_oleifera	Elaeis_guineensis))	Attalea_speciosa))	((Orania_palindan	(Podococcus_barteri	(Burretiokentia_grandiflora	Sclerosperma_profizianum)))	(Chamaedorea_seifrizii	Nypa_fruticans)))))	Kingia_australis);
(((Calamus_caryotoides	Leopoldinia_pulchra)	(((Oenocarpus_bataua	(((Sabal_domingensis	(Serenoa_repens	Phoenix_dactylifera))	Pseudophoenix_vinifera)	(((((Reinhardtia_paiewonskiana	Reinhardtia_latisecta)	(Reinhardtia_simplex	Reinhardtia_gracilis))	(Bactris_major	(Elaeis_oleifera	Elaeis_guineensis)))	Attalea_speciosa)	(Sclerosperma_profizianum	(Pelagodoxa_henryana	((Nypa_fruticans	(Orania_palindan	((Roystonea_regia	Chamaedorea_seifrizii)	Iriartea_deltoidea)))	Podococcus_barteri))))))	(((Kentiopsis_piersoniorum	(Burretiokentia_grandiflora	Dictyosperma_album))	(Prestoea_acuminata	((Veitchia_spiralis	Dypsis_decaryi)	Heterospathe_cagayanensis)))	(Hydriastele_microspadix	(Oenocarpus_minor	Manicaria_saccifera))))	Geonoma_undata))	Kingia_australis);
((Phoenix_dactylifera	(Sabal_domingensis	((Serenoa_repens	(Roystonea_regia	Pseudophoenix_vinifera))	((Sclerosperma_profizianum	(((Iriartea_deltoidea	Orania_palindan)	Podococcus_barteri)	(Nypa_fruticans	Chamaedorea_seifrizii)))	(((((Hydriastele_microspadix	Manicaria_saccifera)	(Leopoldinia_pulchra	(((Kentiopsis_piersoniorum	(Burretiokentia_grandiflora	Dictyosperma_album))	(Veitchia_spiralis	(Dypsis_decaryi	Heterospathe_cagayanensis)))	(Oenocarpus_minor	Prestoea_acuminata))))	Geonoma_undata)	(Pelagodoxa_henryana	Oenocarpus_bataua))	((Attalea_speciosa	(Bactris_major	(Calamus_caryotoides	(Elaeis_oleifera	Elaeis_guineensis))))	((Reinhardtia_paiewonskiana	Reinhardtia_latisecta)	(Reinhardtia_simplex	Reinhardtia_gracilis))))))))	Kingia_australis);
((((Attalea_speciosa	(Bactris_major	(Elaeis_oleifera	Elaeis_guineensis)))	(((Reinhardtia_paiewonskiana	Reinhardtia_latisecta)	(Reinhardtia_simplex	Reinhardtia_gracilis))	((((Oenocarpus_bataua	(Leopoldinia_pulchra	Hydriastele_microspadix))	(((Heterospathe_cagayanensis	Dypsis_decaryi)	(Veitchia_spiralis	Kentiopsis_piersoniorum))	((Burretiokentia_grandiflora	Dictyosperma_album)	(Manicaria_saccifera	(Oenocarpus_minor	Prestoea_acuminata)))))	(Pelagodoxa_henryana	Geonoma_undata))	((((Serenoa_repens	Phoenix_dactylifera)	Sabal_domingensis)	(Roystonea_regia	(Iriartea_deltoidea	Pseudophoenix_vinifera)))	(Sclerosperma_profizianum	((Orania_palindan	(Chamaedorea_seifrizii	Nypa_fruticans))	Podococcus_barteri))))))	Calamus_caryotoides)	Kingia_australis);
((Leopoldinia_pulchra	((Geonoma_undata	((Manicaria_saccifera	Oenocarpus_minor)	((Pseudophoenix_vinifera	((Iriartea_deltoidea	((Serenoa_repens	Phoenix_dactylifera)	Sabal_domingensis))	(((Attalea_speciosa	((Reinhardtia_paiewonskiana	Reinhardtia_latisecta)	(Reinhardtia_simplex	Reinhardtia_gracilis)))	(Bactris_major	((Elaeis_oleifera	Elaeis_guineensis)	Calamus_caryotoides)))	(Sclerosperma_profizianum	((Roystonea_regia	Orania_palindan)	(Burretiokentia_grandiflora	((Chamaedorea_seifrizii	Nypa_fruticans)	Podococcus_barteri)))))))	(Pelagodoxa_henryana	Oenocarpus_bataua))))	((Prestoea_acuminata	(Heterospathe_cagayanensis	(Veitchia_spiralis	Dypsis_decaryi)))	(Hydriastele_microspadix	(Dictyosperma_album	Kentiopsis_piersoniorum)))))	Kingia_australis);
((Heterospathe_cagayanensis	((Manicaria_saccifera	((Hydriastele_microspadix	Leopoldinia_pulchra)	(Geonoma_undata	((Dypsis_decaryi	((((Bactris_major	(Elaeis_oleifera	Elaeis_guineensis))	Attalea_speciosa)	((Reinhardtia_simplex	(Reinhardtia_latisecta	Reinhardtia_paiewonskiana))	Reinhardtia_gracilis))	((Sclerosperma_profizianum	(Orania_palindan	((Nypa_fruticans	(Calamus_caryotoides	Podococcus_barteri))	(Burretiokentia_grandiflora	Chamaedorea_seifrizii))))	((Iriartea_deltoidea	Roystonea_regia)	((Pseudophoenix_vinifera	Serenoa_repens)	(Phoenix_dactylifera	Sabal_domingensis))))))	(Pelagodoxa_henryana	Oenocarpus_bataua)))))	((((Oenocarpus_minor	Prestoea_acuminata)	Dictyosperma_album)	Kentiopsis_piersoniorum)	Veitchia_spiralis)))	Kingia_australis);
((Geonoma_undata	((Dypsis_decaryi	((((Iriartea_deltoidea	(Phoenix_dactylifera	(Sabal_domingensis	Serenoa_repens)))	Pseudophoenix_vinifera)	((((Bactris_major	(Elaeis_oleifera	Elaeis_guineensis))	Attalea_speciosa)	((Reinhardtia_gracilis	Reinhardtia_simplex)	(Reinhardtia_latisecta	Reinhardtia_paiewonskiana)))	((((Chamaedorea_seifrizii	Podococcus_barteri)	Nypa_fruticans)	Sclerosperma_profizianum)	(Orania_palindan	Roystonea_regia))))	Burretiokentia_grandiflora))	((Pelagodoxa_henryana	((Calamus_caryotoides	Leopoldinia_pulchra)	(Hydriastele_microspadix	Oenocarpus_bataua)))	(((Dictyosperma_album	Kentiopsis_piersoniorum)	(Oenocarpus_minor	Manicaria_saccifera))	((Prestoea_acuminata	Veitchia_spiralis)	Heterospathe_cagayanensis)))))	Kingia_australis);
((Heterospathe_cagayanensis	((((Leopoldinia_pulchra	(Hydriastele_microspadix	(Oenocarpus_minor	Oenocarpus_bataua)))	(Geonoma_undata	((Dypsis_decaryi	Iriartea_deltoidea)	((((Pelagodoxa_henryana	Nypa_fruticans)	(Sabal_domingensis	(Serenoa_repens	Phoenix_dactylifera)))	Pseudophoenix_vinifera)	(((Chamaedorea_seifrizii	Roystonea_regia)	(((Bactris_major	(Elaeis_oleifera	Elaeis_guineensis))	Attalea_speciosa)	(((Reinhardtia_paiewonskiana	Reinhardtia_gracilis)	Reinhardtia_simplex)	Reinhardtia_latisecta)))	((Burretiokentia_grandiflora	Orania_palindan)	(Sclerosperma_profizianum	Podococcus_barteri)))))))	(Dictyosperma_album	((Calamus_caryotoides	Veitchia_spiralis)	Kentiopsis_piersoniorum)))	(Manicaria_saccifera	Prestoea_acuminata)))	Kingia_australis);
((Heterospathe_cagayanensis	(Dypsis_decaryi	((((Burretiokentia_grandiflora	Dictyosperma_album)	(((Calamus_caryotoides	Leopoldinia_pulchra)	Hydriastele_microspadix)	Kentiopsis_piersoniorum))	((Geonoma_undata	(Oenocarpus_bataua	(((Chamaedorea_seifrizii	Sclerosperma_profizianum)	((Nypa_fruticans	Podococcus_barteri)	((Iriartea_deltoidea	Roystonea_regia)	Orania_palindan)))	(((Pseudophoenix_vinifera	Serenoa_repens)	(Phoenix_dactylifera	Sabal_domingensis))	(((Bactris_major	(Elaeis_oleifera	Elaeis_guineensis))	Attalea_speciosa)	((Reinhardtia_gracilis	Reinhardtia_simplex)	(Reinhardtia_paiewonskiana	Reinhardtia_latisecta)))))))	(Pelagodoxa_henryana	(Manicaria_saccifera	(Prestoea_acuminata	Oenocarpus_minor)))))	Veitchia_spiralis)))	Kingia_australis);
((Heterospathe_cagayanensis	((((Calamus_caryotoides	(Prestoea_acuminata	Veitchia_spiralis))	((((((((Reinhardtia_simplex	Reinhardtia_gracilis)	(Reinhardtia_paiewonskiana	Reinhardtia_latisecta))	(Attalea_speciosa	(Bactris_major	(Elaeis_guineensis	Elaeis_oleifera))))	((Chamaedorea_seifrizii	Nypa_fruticans)	(Roystonea_regia	(Podococcus_barteri	(Orania_palindan	(Burretiokentia_grandiflora	Sclerosperma_profizianum))))))	(Iriartea_deltoidea	(Pseudophoenix_vinifera	(Sabal_domingensis	(Serenoa_repens	Phoenix_dactylifera)))))	((Hydriastele_microspadix	Leopoldinia_pulchra)	(Oenocarpus_bataua	Oenocarpus_minor)))	((Pelagodoxa_henryana	Geonoma_undata)	Dictyosperma_album))	Kentiopsis_piersoniorum))	Manicaria_saccifera)	Dypsis_decaryi))	Kingia_australis);
((Heterospathe_cagayanensis	((((Manicaria_saccifera	(Oenocarpus_minor	Prestoea_acuminata))	(((((((Reinhardtia_simplex	Reinhardtia_gracilis)	(Reinhardtia_paiewonskiana	Reinhardtia_latisecta))	(Attalea_speciosa	(Bactris_major	(Elaeis_guineensis	Elaeis_oleifera))))	(Nypa_fruticans	((Podococcus_barteri	(Orania_palindan	(Burretiokentia_grandiflora	Sclerosperma_profizianum)))	(Chamaedorea_seifrizii	Roystonea_regia))))	((Iriartea_deltoidea	(Sabal_domingensis	(Serenoa_repens	Phoenix_dactylifera)))	Pseudophoenix_vinifera))	((Oenocarpus_bataua	(Hydriastele_microspadix	(Calamus_caryotoides	Leopoldinia_pulchra)))	Geonoma_undata))	Kentiopsis_piersoniorum))	(Pelagodoxa_henryana	Veitchia_spiralis))	(Dictyosperma_album	Dypsis_decaryi)))	Kingia_australis);
((Heterospathe_cagayanensis	((((Dictyosperma_album	Kentiopsis_piersoniorum)	((Oenocarpus_bataua	(Hydriastele_microspadix	Leopoldinia_pulchra))	((Manicaria_saccifera	(Oenocarpus_minor	Prestoea_acuminata))	(Geonoma_undata	(((Burretiokentia_grandiflora	Sclerosperma_profizianum)	(Iriartea_deltoidea	(Sabal_domingensis	(Serenoa_repens	Phoenix_dactylifera))))	(((((Calamus_caryotoides	Reinhardtia_simplex)	Reinhardtia_gracilis)	(Reinhardtia_paiewonskiana	Reinhardtia_latisecta))	(Attalea_speciosa	(Bactris_major	(Elaeis_guineensis	Elaeis_oleifera))))	(((Pseudophoenix_vinifera	(Pelagodoxa_henryana	Podococcus_barteri))	((Chamaedorea_seifrizii	Nypa_fruticans)	Orania_palindan))	Roystonea_regia)))))))	Veitchia_spiralis)	Dypsis_decaryi))	Kingia_australis);
((Heterospathe_cagayanensis	((((Dictyosperma_album	((Manicaria_saccifera	(Oenocarpus_minor	Prestoea_acuminata))	Kentiopsis_piersoniorum))	((Oenocarpus_bataua	(Hydriastele_microspadix	(Calamus_caryotoides	Leopoldinia_pulchra)))	(Geonoma_undata	((Iriartea_deltoidea	(Pelagodoxa_henryana	(Sabal_domingensis	((Pseudophoenix_vinifera	Serenoa_repens)	Phoenix_dactylifera))))	(((Nypa_fruticans	(Podococcus_barteri	(((Burretiokentia_grandiflora	Chamaedorea_seifrizii)	Sclerosperma_profizianum)	Orania_palindan)))	(((Reinhardtia_simplex	Reinhardtia_gracilis)	(Reinhardtia_paiewonskiana	Reinhardtia_latisecta))	(Attalea_speciosa	(Bactris_major	(Elaeis_guineensis	Elaeis_oleifera)))))	Roystonea_regia)))))	Veitchia_spiralis)	Dypsis_decaryi))	Kingia_australis);
((Heterospathe_cagayanensis	((((Kentiopsis_piersoniorum	((Manicaria_saccifera	Oenocarpus_minor)	((Iriartea_deltoidea	(((Sabal_domingensis	Phoenix_dactylifera)	Serenoa_repens)	Pseudophoenix_vinifera))	((((Reinhardtia_simplex	Reinhardtia_gracilis)	(Reinhardtia_paiewonskiana	Reinhardtia_latisecta))	(Roystonea_regia	(Attalea_speciosa	(Bactris_major	(Elaeis_guineensis	Elaeis_oleifera)))))	((Podococcus_barteri	((Sclerosperma_profizianum	Burretiokentia_grandiflora)	Orania_palindan))	(Chamaedorea_seifrizii	Nypa_fruticans))))))	((Pelagodoxa_henryana	Prestoea_acuminata)	(((Oenocarpus_bataua	Hydriastele_microspadix)	(Calamus_caryotoides	Leopoldinia_pulchra))	(Dictyosperma_album	Geonoma_undata))))	Veitchia_spiralis)	Dypsis_decaryi))	Kingia_australis);
((Heterospathe_cagayanensis	((((Prestoea_acuminata	Oenocarpus_minor)	Manicaria_saccifera)	(Geonoma_undata	((((Phoenix_dactylifera	(Pseudophoenix_vinifera	Sabal_domingensis))	(((((Reinhardtia_simplex	Reinhardtia_gracilis)	(Reinhardtia_paiewonskiana	Reinhardtia_latisecta))	(Roystonea_regia	((Attalea_speciosa	(Iriartea_deltoidea	Bactris_major))	(Elaeis_guineensis	Elaeis_oleifera))))	(Sclerosperma_profizianum	(Orania_palindan	(Podococcus_barteri	(Nypa_fruticans	Chamaedorea_seifrizii)))))	Pelagodoxa_henryana))	Burretiokentia_grandiflora)	Serenoa_repens)))	(Oenocarpus_bataua	((((Calamus_caryotoides	Leopoldinia_pulchra)	(Veitchia_spiralis	Hydriastele_microspadix))	(Dypsis_decaryi	Dictyosperma_album))	Kentiopsis_piersoniorum))))	Kingia_australis);
((((Reinhardtia_simplex	Reinhardtia_gracilis)	(Reinhardtia_paiewonskiana	Reinhardtia_latisecta))	((((((((Pseudophoenix_vinifera	Iriartea_deltoidea)	((Phoenix_dactylifera	Serenoa_repens)	Sabal_domingensis))	(Roystonea_regia	Pelagodoxa_henryana))	(Podococcus_barteri	((Burretiokentia_grandiflora	Sclerosperma_profizianum)	Orania_palindan)))	(Nypa_fruticans	Chamaedorea_seifrizii))	(((Veitchia_spiralis	(Kentiopsis_piersoniorum	(Heterospathe_cagayanensis	Dypsis_decaryi)))	((Oenocarpus_bataua	(Hydriastele_microspadix	(Calamus_caryotoides	Leopoldinia_pulchra)))	(Geonoma_undata	Dictyosperma_album)))	((Prestoea_acuminata	Oenocarpus_minor)	Manicaria_saccifera)))	Attalea_speciosa)	((Elaeis_guineensis	Elaeis_oleifera)	Bactris_major)))	Kingia_australis);
((Attalea_speciosa	(((Elaeis_guineensis	Elaeis_oleifera)	Bactris_major)	((Calamus_caryotoides	((Reinhardtia_simplex	Reinhardtia_gracilis)	(Reinhardtia_paiewonskiana	Reinhardtia_latisecta)))	(Nypa_fruticans	((Chamaedorea_seifrizii	(((Pseudophoenix_vinifera	(Serenoa_repens	(Sabal_domingensis	Phoenix_dactylifera)))	(Roystonea_regia	Iriartea_deltoidea))	(Podococcus_barteri	((Burretiokentia_grandiflora	Sclerosperma_profizianum)	Orania_palindan))))	(((Hydriastele_microspadix	((((Prestoea_acuminata	Oenocarpus_minor)	Manicaria_saccifera)	((Veitchia_spiralis	Heterospathe_cagayanensis)	Dypsis_decaryi))	(Dictyosperma_album	Kentiopsis_piersoniorum)))	(Geonoma_undata	(Pelagodoxa_henryana	Leopoldinia_pulchra)))	Oenocarpus_bataua))))))	Kingia_australis);
((Leopoldinia_pulchra	(Geonoma_undata	(((Oenocarpus_bataua	(((((Pseudophoenix_vinifera	Podococcus_barteri)	Orania_palindan)	((((Sabal_domingensis	(Phoenix_dactylifera	Serenoa_repens))	Oenocarpus_minor)	(Sclerosperma_profizianum	Iriartea_deltoidea))	((Pelagodoxa_henryana	Nypa_fruticans)	Manicaria_saccifera)))	((Attalea_speciosa	(((Elaeis_guineensis	Elaeis_oleifera)	Calamus_caryotoides)	Bactris_major))	(Reinhardtia_latisecta	(Reinhardtia_simplex	(Reinhardtia_gracilis	Reinhardtia_paiewonskiana)))))	(Roystonea_regia	(Chamaedorea_seifrizii	Burretiokentia_grandiflora))))	((((Prestoea_acuminata	Veitchia_spiralis)	Heterospathe_cagayanensis)	(Dictyosperma_album	Dypsis_decaryi))	Kentiopsis_piersoniorum))	Hydriastele_microspadix)))	Kingia_australis);
((Geonoma_undata	((((((Oenocarpus_minor	Oenocarpus_bataua)	((Pelagodoxa_henryana	((Serenoa_repens	Pseudophoenix_vinifera)	(Sabal_domingensis	Phoenix_dactylifera)))	((((Roystonea_regia	Chamaedorea_seifrizii)	Iriartea_deltoidea)	(((Podococcus_barteri	Orania_palindan)	Sclerosperma_profizianum)	Nypa_fruticans))	((Attalea_speciosa	(((Elaeis_guineensis	Elaeis_oleifera)	Calamus_caryotoides)	Bactris_major))	((Reinhardtia_simplex	Reinhardtia_gracilis)	(Reinhardtia_paiewonskiana	Reinhardtia_latisecta))))))	((Dypsis_decaryi	(Heterospathe_cagayanensis	Veitchia_spiralis))	(Prestoea_acuminata	Kentiopsis_piersoniorum)))	(Burretiokentia_grandiflora	Manicaria_saccifera))	(Leopoldinia_pulchra	Hydriastele_microspadix))	Dictyosperma_album))	Kingia_australis);
