# Supplementary material for: Data supporting the nuclear phylogenomics of the palm subfamily Arecoideae (Arecaceae)
Source: Data Brief. 2016 Mar 2;7:532–6. doi: 10.1016/j.dib.2016.02.063 (PMC4796708; doi:10.1016/j.dib.2016.02.063)
Supplement: Supplementary file 5 — Supplementary material [file mmc5.zip › RAxML_bootstrap.Sabal_267.raxml.tre]

((Roystonea_regia	((((Geonoma_undata	Iriartea_deltoidea)	(Sclerosperma_profizianum	Orania_palindan))	((Podococcus_barteri	(((Sabal_domingensis	(Serenoa_repens	(Calamus_caryotoides	Nypa_fruticans)))	Phoenix_dactylifera)	Chamaedorea_seifrizii))	(((Prestoea_acuminata	(Oenocarpus_minor	Oenocarpus_bataua))	Manicaria_saccifera)	((Pseudophoenix_vinifera	Pelagodoxa_henryana)	((Dypsis_decaryi	(Kentiopsis_piersoniorum	(Heterospathe_cagayanensis	Veitchia_spiralis)))	(Hydriastele_microspadix	Dictyosperma_album))))))	((Attalea_speciosa	((Elaeis_oleifera	Elaeis_guineensis)	Bactris_major))	((Reinhardtia_latisecta	Reinhardtia_paiewonskiana)	Reinhardtia_simplex))))	Kingia_australis);
((Roystonea_regia	(((((Nypa_fruticans	Sabal_domingensis)	(Calamus_caryotoides	Phoenix_dactylifera))	((Pseudophoenix_vinifera	Chamaedorea_seifrizii)	(((Manicaria_saccifera	(Pelagodoxa_henryana	(((Hydriastele_microspadix	Dictyosperma_album)	Serenoa_repens)	((Kentiopsis_piersoniorum	(Heterospathe_cagayanensis	Veitchia_spiralis))	Dypsis_decaryi))))	((Oenocarpus_minor	Oenocarpus_bataua)	Prestoea_acuminata))	((Podococcus_barteri	Geonoma_undata)	(Sclerosperma_profizianum	Orania_palindan)))))	Iriartea_deltoidea)	((Attalea_speciosa	((Elaeis_oleifera	Elaeis_guineensis)	Bactris_major))	((Reinhardtia_latisecta	Reinhardtia_paiewonskiana)	Reinhardtia_simplex))))	Kingia_australis);
((Reinhardtia_paiewonskiana	((Reinhardtia_simplex	((Roystonea_regia	(((Geonoma_undata	(Iriartea_deltoidea	(Chamaedorea_seifrizii	((((Serenoa_repens	Sabal_domingensis)	Phoenix_dactylifera)	(Nypa_fruticans	Calamus_caryotoides))	((Oenocarpus_minor	Oenocarpus_bataua)	(Podococcus_barteri	Pseudophoenix_vinifera))))))	((Prestoea_acuminata	Manicaria_saccifera)	(Pelagodoxa_henryana	((Hydriastele_microspadix	Dictyosperma_album)	((Kentiopsis_piersoniorum	(Heterospathe_cagayanensis	Veitchia_spiralis))	Dypsis_decaryi)))))	(Sclerosperma_profizianum	Orania_palindan)))	(Attalea_speciosa	((Elaeis_oleifera	Elaeis_guineensis)	Bactris_major))))	Reinhardtia_latisecta))	Kingia_australis);
((Iriartea_deltoidea	(Geonoma_undata	((Nypa_fruticans	(Podococcus_barteri	(Chamaedorea_seifrizii	Pseudophoenix_vinifera)))	(((((Attalea_speciosa	((Elaeis_oleifera	Elaeis_guineensis)	Bactris_major))	((Reinhardtia_latisecta	Reinhardtia_paiewonskiana)	Reinhardtia_simplex))	Roystonea_regia)	(Orania_palindan	((((Calamus_caryotoides	(Oenocarpus_minor	Oenocarpus_bataua))	Prestoea_acuminata)	Manicaria_saccifera)	(Pelagodoxa_henryana	(Dypsis_decaryi	((Hydriastele_microspadix	Dictyosperma_album)	(Kentiopsis_piersoniorum	(Heterospathe_cagayanensis	Veitchia_spiralis))))))))	(Sclerosperma_profizianum	((Serenoa_repens	Sabal_domingensis)	Phoenix_dactylifera))))))	Kingia_australis);
(((Elaeis_oleifera	Elaeis_guineensis)	(Bactris_major	((((Reinhardtia_latisecta	Reinhardtia_paiewonskiana)	Reinhardtia_simplex)	((Geonoma_undata	((((((Nypa_fruticans	Calamus_caryotoides)	Serenoa_repens)	((Chamaedorea_seifrizii	Sabal_domingensis)	Phoenix_dactylifera))	(Sclerosperma_profizianum	(Pseudophoenix_vinifera	Podococcus_barteri)))	((Prestoea_acuminata	(Dypsis_decaryi	((Hydriastele_microspadix	Dictyosperma_album)	(Kentiopsis_piersoniorum	(Heterospathe_cagayanensis	Veitchia_spiralis)))))	(((Oenocarpus_minor	Oenocarpus_bataua)	Pelagodoxa_henryana)	Manicaria_saccifera)))	(Iriartea_deltoidea	Orania_palindan)))	Roystonea_regia))	Attalea_speciosa)))	Kingia_australis);
((Roystonea_regia	(((Manicaria_saccifera	((Prestoea_acuminata	((Pseudophoenix_vinifera	Podococcus_barteri)	(Dypsis_decaryi	((Hydriastele_microspadix	Dictyosperma_album)	(Kentiopsis_piersoniorum	(Heterospathe_cagayanensis	Veitchia_spiralis))))))	((Oenocarpus_minor	Oenocarpus_bataua)	Pelagodoxa_henryana)))	(((Attalea_speciosa	((Elaeis_oleifera	Elaeis_guineensis)	Bactris_major))	((Reinhardtia_latisecta	Reinhardtia_paiewonskiana)	(Chamaedorea_seifrizii	Reinhardtia_simplex)))	((Sclerosperma_profizianum	((Phoenix_dactylifera	(Nypa_fruticans	Calamus_caryotoides))	(Sabal_domingensis	Serenoa_repens)))	Geonoma_undata)))	(Iriartea_deltoidea	Orania_palindan)))	Kingia_australis);
((Serenoa_repens	((((((((Nypa_fruticans	Calamus_caryotoides)	((Reinhardtia_latisecta	Reinhardtia_paiewonskiana)	Reinhardtia_simplex))	Roystonea_regia)	Iriartea_deltoidea)	(((Pelagodoxa_henryana	(((Kentiopsis_piersoniorum	(Heterospathe_cagayanensis	Veitchia_spiralis))	(Hydriastele_microspadix	Dictyosperma_album))	Dypsis_decaryi))	((Manicaria_saccifera	Prestoea_acuminata)	((Pseudophoenix_vinifera	Podococcus_barteri)	(Oenocarpus_minor	Oenocarpus_bataua))))	(Geonoma_undata	(Sclerosperma_profizianum	Orania_palindan))))	(Attalea_speciosa	((Elaeis_oleifera	Elaeis_guineensis)	Bactris_major)))	Chamaedorea_seifrizii)	(Phoenix_dactylifera	Sabal_domingensis)))	Kingia_australis);
((Roystonea_regia	((Iriartea_deltoidea	((Pseudophoenix_vinifera	(Phoenix_dactylifera	((Nypa_fruticans	Chamaedorea_seifrizii)	Sabal_domingensis)))	(((((Oenocarpus_minor	Oenocarpus_bataua)	Prestoea_acuminata)	(((Kentiopsis_piersoniorum	(Heterospathe_cagayanensis	Veitchia_spiralis))	(Hydriastele_microspadix	Dictyosperma_album))	Dypsis_decaryi))	(Manicaria_saccifera	Pelagodoxa_henryana))	(Geonoma_undata	(Podococcus_barteri	(Sclerosperma_profizianum	Orania_palindan))))))	(Attalea_speciosa	(((Elaeis_oleifera	Elaeis_guineensis)	Bactris_major)	((Reinhardtia_latisecta	Reinhardtia_paiewonskiana)	((Calamus_caryotoides	Reinhardtia_simplex)	Serenoa_repens))))))	Kingia_australis);
((Sclerosperma_profizianum	(Orania_palindan	(((((((Attalea_speciosa	((Elaeis_oleifera	Elaeis_guineensis)	Bactris_major))	((Reinhardtia_latisecta	Reinhardtia_paiewonskiana)	Reinhardtia_simplex))	Roystonea_regia)	((Geonoma_undata	(Iriartea_deltoidea	Chamaedorea_seifrizii))	Pseudophoenix_vinifera))	((Manicaria_saccifera	((Oenocarpus_minor	Oenocarpus_bataua)	Prestoea_acuminata))	(Pelagodoxa_henryana	((((Kentiopsis_piersoniorum	Veitchia_spiralis)	(Heterospathe_cagayanensis	Dictyosperma_album))	Dypsis_decaryi)	Hydriastele_microspadix))))	((Sabal_domingensis	(Phoenix_dactylifera	Serenoa_repens))	(Calamus_caryotoides	Nypa_fruticans)))	Podococcus_barteri)))	Kingia_australis);
(((Calamus_caryotoides	Nypa_fruticans)	(Roystonea_regia	(((((Chamaedorea_seifrizii	Podococcus_barteri)	Pseudophoenix_vinifera)	(Phoenix_dactylifera	(Serenoa_repens	Sabal_domingensis)))	(Geonoma_undata	((Iriartea_deltoidea	(Sclerosperma_profizianum	Orania_palindan))	((Manicaria_saccifera	(Pelagodoxa_henryana	(((Kentiopsis_piersoniorum	(Veitchia_spiralis	Heterospathe_cagayanensis))	(Hydriastele_microspadix	Dictyosperma_album))	Dypsis_decaryi)))	(Prestoea_acuminata	(Oenocarpus_minor	Oenocarpus_bataua))))))	((Attalea_speciosa	((Elaeis_oleifera	Elaeis_guineensis)	Bactris_major))	((Reinhardtia_latisecta	Reinhardtia_paiewonskiana)	Reinhardtia_simplex)))))	Kingia_australis);
((Iriartea_deltoidea	((Pseudophoenix_vinifera	Geonoma_undata)	(((Sabal_domingensis	(Serenoa_repens	((Nypa_fruticans	Calamus_caryotoides)	Phoenix_dactylifera)))	((((Manicaria_saccifera	(Pelagodoxa_henryana	((Hydriastele_microspadix	Dictyosperma_album)	((Kentiopsis_piersoniorum	Dypsis_decaryi)	(Heterospathe_cagayanensis	Veitchia_spiralis)))))	((Oenocarpus_bataua	Oenocarpus_minor)	Prestoea_acuminata))	(Podococcus_barteri	(Sclerosperma_profizianum	Orania_palindan)))	((((Reinhardtia_latisecta	Reinhardtia_paiewonskiana)	Reinhardtia_simplex)	(Attalea_speciosa	(Bactris_major	(Elaeis_oleifera	Elaeis_guineensis))))	Roystonea_regia)))	Chamaedorea_seifrizii)))	Kingia_australis);
(((Elaeis_oleifera	Elaeis_guineensis)	((((Roystonea_regia	((((Pelagodoxa_henryana	(Oenocarpus_bataua	Oenocarpus_minor))	(Manicaria_saccifera	(Prestoea_acuminata	(Pseudophoenix_vinifera	(Dypsis_decaryi	(Dictyosperma_album	(Hydriastele_microspadix	((Heterospathe_cagayanensis	Veitchia_spiralis)	Kentiopsis_piersoniorum))))))))	(Geonoma_undata	(Podococcus_barteri	(Sclerosperma_profizianum	Orania_palindan))))	((Sabal_domingensis	(Phoenix_dactylifera	(Serenoa_repens	(Nypa_fruticans	Calamus_caryotoides))))	Iriartea_deltoidea)))	((Chamaedorea_seifrizii	(Reinhardtia_latisecta	Reinhardtia_paiewonskiana))	Reinhardtia_simplex))	Attalea_speciosa)	Bactris_major))	Kingia_australis);
((Roystonea_regia	(((((((Podococcus_barteri	Pseudophoenix_vinifera)	((Hydriastele_microspadix	Dictyosperma_album)	(Dypsis_decaryi	((Heterospathe_cagayanensis	Veitchia_spiralis)	Kentiopsis_piersoniorum))))	(Sclerosperma_profizianum	Orania_palindan))	((((Oenocarpus_bataua	Oenocarpus_minor)	Prestoea_acuminata)	Pelagodoxa_henryana)	(Manicaria_saccifera	Geonoma_undata)))	(((Phoenix_dactylifera	Serenoa_repens)	Sabal_domingensis)	(Chamaedorea_seifrizii	Iriartea_deltoidea)))	(((Reinhardtia_latisecta	Reinhardtia_paiewonskiana)	Reinhardtia_simplex)	(Attalea_speciosa	(Bactris_major	(Elaeis_oleifera	Elaeis_guineensis)))))	(Nypa_fruticans	Calamus_caryotoides)))	Kingia_australis);
((Nypa_fruticans	(Calamus_caryotoides	(Sclerosperma_profizianum	(Orania_palindan	((((((Reinhardtia_latisecta	Reinhardtia_paiewonskiana)	Reinhardtia_simplex)	(Attalea_speciosa	(Bactris_major	(Elaeis_oleifera	Elaeis_guineensis))))	Roystonea_regia)	(((Pelagodoxa_henryana	((Dypsis_decaryi	((Heterospathe_cagayanensis	Veitchia_spiralis)	Kentiopsis_piersoniorum))	(Hydriastele_microspadix	Dictyosperma_album)))	((Iriartea_deltoidea	(Oenocarpus_bataua	Oenocarpus_minor))	((Phoenix_dactylifera	(Serenoa_repens	Sabal_domingensis))	(Podococcus_barteri	(Pseudophoenix_vinifera	Chamaedorea_seifrizii)))))	(Manicaria_saccifera	Geonoma_undata)))	Prestoea_acuminata)))))	Kingia_australis);
((Iriartea_deltoidea	((Podococcus_barteri	(Oenocarpus_bataua	Oenocarpus_minor))	(((Sabal_domingensis	(Phoenix_dactylifera	((Nypa_fruticans	Calamus_caryotoides)	Serenoa_repens)))	(Pseudophoenix_vinifera	Chamaedorea_seifrizii))	((((((Reinhardtia_latisecta	Reinhardtia_paiewonskiana)	Reinhardtia_simplex)	(Attalea_speciosa	(Bactris_major	(Elaeis_oleifera	Elaeis_guineensis))))	Roystonea_regia)	(((Dypsis_decaryi	((Heterospathe_cagayanensis	Veitchia_spiralis)	Kentiopsis_piersoniorum))	(Hydriastele_microspadix	Dictyosperma_album))	((Sclerosperma_profizianum	Orania_palindan)	Prestoea_acuminata)))	((Manicaria_saccifera	Geonoma_undata)	Pelagodoxa_henryana)))))	Kingia_australis);
((Iriartea_deltoidea	(((((Reinhardtia_latisecta	Reinhardtia_paiewonskiana)	(Chamaedorea_seifrizii	Reinhardtia_simplex))	(Attalea_speciosa	(Bactris_major	(Elaeis_oleifera	Elaeis_guineensis))))	((Nypa_fruticans	Calamus_caryotoides)	Roystonea_regia))	((((Sclerosperma_profizianum	Orania_palindan)	Geonoma_undata)	(((Oenocarpus_bataua	Oenocarpus_minor)	Manicaria_saccifera)	((Prestoea_acuminata	((Podococcus_barteri	Pseudophoenix_vinifera)	Pelagodoxa_henryana))	((Dypsis_decaryi	((Heterospathe_cagayanensis	Veitchia_spiralis)	Kentiopsis_piersoniorum))	(Hydriastele_microspadix	Dictyosperma_album)))))	(Serenoa_repens	(Sabal_domingensis	Phoenix_dactylifera)))))	Kingia_australis);
((Iriartea_deltoidea	(((Chamaedorea_seifrizii	((Serenoa_repens	(Sabal_domingensis	(Calamus_caryotoides	Phoenix_dactylifera)))	(((((Pelagodoxa_henryana	((Dypsis_decaryi	((Veitchia_spiralis	Kentiopsis_piersoniorum)	Heterospathe_cagayanensis))	(Hydriastele_microspadix	Dictyosperma_album)))	(Prestoea_acuminata	((Podococcus_barteri	Sclerosperma_profizianum)	Orania_palindan)))	Manicaria_saccifera)	(((Nypa_fruticans	((Reinhardtia_latisecta	Reinhardtia_paiewonskiana)	Reinhardtia_simplex))	(Attalea_speciosa	(Bactris_major	(Elaeis_oleifera	Elaeis_guineensis))))	Roystonea_regia))	(Oenocarpus_bataua	Oenocarpus_minor))))	Pseudophoenix_vinifera)	Geonoma_undata))	Kingia_australis);
((Iriartea_deltoidea	((Serenoa_repens	((Sclerosperma_profizianum	Orania_palindan)	((((Sabal_domingensis	((Nypa_fruticans	Calamus_caryotoides)	Phoenix_dactylifera))	((((Dypsis_decaryi	((Veitchia_spiralis	Kentiopsis_piersoniorum)	Heterospathe_cagayanensis))	(Hydriastele_microspadix	Dictyosperma_album))	(Pseudophoenix_vinifera	Pelagodoxa_henryana))	(((Oenocarpus_bataua	Oenocarpus_minor)	Prestoea_acuminata)	Manicaria_saccifera)))	((((Reinhardtia_latisecta	Reinhardtia_paiewonskiana)	Reinhardtia_simplex)	(Attalea_speciosa	(Bactris_major	(Elaeis_oleifera	Elaeis_guineensis))))	(Podococcus_barteri	Roystonea_regia)))	Chamaedorea_seifrizii)))	Geonoma_undata))	Kingia_australis);
((Nypa_fruticans	(Calamus_caryotoides	((Phoenix_dactylifera	(((Iriartea_deltoidea	(((((Reinhardtia_latisecta	Reinhardtia_paiewonskiana)	Reinhardtia_simplex)	(Attalea_speciosa	(Bactris_major	(Elaeis_oleifera	Elaeis_guineensis))))	Roystonea_regia)	Chamaedorea_seifrizii))	((Geonoma_undata	(Podococcus_barteri	(Sclerosperma_profizianum	Orania_palindan)))	(Manicaria_saccifera	((Prestoea_acuminata	(Oenocarpus_bataua	Oenocarpus_minor))	((((Dypsis_decaryi	(Kentiopsis_piersoniorum	(Heterospathe_cagayanensis	Veitchia_spiralis)))	(Hydriastele_microspadix	Dictyosperma_album))	Pseudophoenix_vinifera)	Pelagodoxa_henryana)))))	Sabal_domingensis))	Serenoa_repens)))	Kingia_australis);
((Serenoa_repens	(Bactris_major	((((Roystonea_regia	((((Prestoea_acuminata	(Oenocarpus_bataua	Oenocarpus_minor))	(((((Dypsis_decaryi	(Kentiopsis_piersoniorum	(Heterospathe_cagayanensis	Veitchia_spiralis)))	(Hydriastele_microspadix	Dictyosperma_album))	Pseudophoenix_vinifera)	Pelagodoxa_henryana)	Manicaria_saccifera))	((Sclerosperma_profizianum	(Podococcus_barteri	((Sabal_domingensis	Phoenix_dactylifera)	(Nypa_fruticans	Calamus_caryotoides))))	(Geonoma_undata	Iriartea_deltoidea)))	Orania_palindan))	((Reinhardtia_latisecta	Reinhardtia_paiewonskiana)	(Chamaedorea_seifrizii	Reinhardtia_simplex)))	(Elaeis_oleifera	Elaeis_guineensis))	Attalea_speciosa)))	Kingia_australis);
((Serenoa_repens	(Phoenix_dactylifera	(((Calamus_caryotoides	Nypa_fruticans)	(((Roystonea_regia	((Attalea_speciosa	(Bactris_major	(Elaeis_guineensis	Elaeis_oleifera)))	((Reinhardtia_paiewonskiana	Reinhardtia_latisecta)	Reinhardtia_simplex)))	(((Sclerosperma_profizianum	Orania_palindan)	Geonoma_undata)	(((Prestoea_acuminata	(Oenocarpus_bataua	Oenocarpus_minor))	Manicaria_saccifera)	(((Podococcus_barteri	Pseudophoenix_vinifera)	Pelagodoxa_henryana)	((((Veitchia_spiralis	Heterospathe_cagayanensis)	Kentiopsis_piersoniorum)	Dypsis_decaryi)	(Hydriastele_microspadix	Dictyosperma_album))))))	Iriartea_deltoidea))	(Chamaedorea_seifrizii	Sabal_domingensis))))	Kingia_australis);
((Sclerosperma_profizianum	((Orania_palindan	(Chamaedorea_seifrizii	(((Sabal_domingensis	((Nypa_fruticans	Calamus_caryotoides)	Phoenix_dactylifera))	Serenoa_repens)	(((((Prestoea_acuminata	(Oenocarpus_bataua	Oenocarpus_minor))	Manicaria_saccifera)	(Pelagodoxa_henryana	((Hydriastele_microspadix	Dypsis_decaryi)	((Veitchia_spiralis	Kentiopsis_piersoniorum)	(Dictyosperma_album	Heterospathe_cagayanensis)))))	(Geonoma_undata	Iriartea_deltoidea))	(Roystonea_regia	(Attalea_speciosa	((Bactris_major	(Elaeis_guineensis	Elaeis_oleifera))	((Reinhardtia_paiewonskiana	Reinhardtia_latisecta)	Reinhardtia_simplex))))))))	(Podococcus_barteri	Pseudophoenix_vinifera)))	Kingia_australis);
((Roystonea_regia	(((Attalea_speciosa	((Elaeis_guineensis	Elaeis_oleifera)	Bactris_major))	((Reinhardtia_paiewonskiana	Reinhardtia_latisecta)	Reinhardtia_simplex))	((((((Dypsis_decaryi	((Dictyosperma_album	Hydriastele_microspadix)	(Kentiopsis_piersoniorum	(Veitchia_spiralis	Heterospathe_cagayanensis))))	(Prestoea_acuminata	Pelagodoxa_henryana))	Manicaria_saccifera)	(Oenocarpus_bataua	Oenocarpus_minor))	((Podococcus_barteri	(Orania_palindan	Sclerosperma_profizianum))	Geonoma_undata))	((((Chamaedorea_seifrizii	Pseudophoenix_vinifera)	((Serenoa_repens	Sabal_domingensis)	Phoenix_dactylifera))	(Nypa_fruticans	Calamus_caryotoides))	Iriartea_deltoidea))))	Kingia_australis);
((Roystonea_regia	(((Reinhardtia_paiewonskiana	Reinhardtia_latisecta)	Reinhardtia_simplex)	((((((((Oenocarpus_bataua	Oenocarpus_minor)	Pelagodoxa_henryana)	(Prestoea_acuminata	(Dypsis_decaryi	((Dictyosperma_album	Hydriastele_microspadix)	(Kentiopsis_piersoniorum	(Veitchia_spiralis	Heterospathe_cagayanensis))))))	Manicaria_saccifera)	Podococcus_barteri)	(Orania_palindan	Sclerosperma_profizianum))	(((Geonoma_undata	(Iriartea_deltoidea	Chamaedorea_seifrizii))	Pseudophoenix_vinifera)	((Sabal_domingensis	((Nypa_fruticans	Calamus_caryotoides)	Phoenix_dactylifera))	Serenoa_repens)))	(Attalea_speciosa	((Elaeis_guineensis	Elaeis_oleifera)	Bactris_major)))))	Kingia_australis);
((((Geonoma_undata	Iriartea_deltoidea)	((((Chamaedorea_seifrizii	Sabal_domingensis)	((Nypa_fruticans	Calamus_caryotoides)	Phoenix_dactylifera))	((Podococcus_barteri	((Orania_palindan	Sclerosperma_profizianum)	((Manicaria_saccifera	((Oenocarpus_bataua	Oenocarpus_minor)	Prestoea_acuminata))	(Pelagodoxa_henryana	(Dypsis_decaryi	((Dictyosperma_album	Hydriastele_microspadix)	(Kentiopsis_piersoniorum	(Veitchia_spiralis	Heterospathe_cagayanensis))))))))	(Roystonea_regia	((Attalea_speciosa	((Elaeis_guineensis	Elaeis_oleifera)	Bactris_major))	((Reinhardtia_paiewonskiana	Reinhardtia_latisecta)	Reinhardtia_simplex)))))	Serenoa_repens))	Pseudophoenix_vinifera)	Kingia_australis);
(((((Serenoa_repens	(Sabal_domingensis	((Nypa_fruticans	Calamus_caryotoides)	Phoenix_dactylifera)))	((Geonoma_undata	((Orania_palindan	Sclerosperma_profizianum)	((Manicaria_saccifera	((Oenocarpus_bataua	Oenocarpus_minor)	Prestoea_acuminata))	(Pelagodoxa_henryana	(Dypsis_decaryi	((Dictyosperma_album	Hydriastele_microspadix)	(Kentiopsis_piersoniorum	(Veitchia_spiralis	Heterospathe_cagayanensis))))))))	(Roystonea_regia	((Attalea_speciosa	((Elaeis_guineensis	Elaeis_oleifera)	Bactris_major))	((Reinhardtia_paiewonskiana	Reinhardtia_latisecta)	Reinhardtia_simplex)))))	((Podococcus_barteri	Pseudophoenix_vinifera)	Chamaedorea_seifrizii))	Iriartea_deltoidea)	Kingia_australis);
((Iriartea_deltoidea	(Geonoma_undata	(Chamaedorea_seifrizii	((Serenoa_repens	(Phoenix_dactylifera	Sabal_domingensis))	(((Manicaria_saccifera	((Calamus_caryotoides	(Oenocarpus_bataua	Oenocarpus_minor))	Prestoea_acuminata))	(Dypsis_decaryi	((Dictyosperma_album	Hydriastele_microspadix)	(Kentiopsis_piersoniorum	(Veitchia_spiralis	Heterospathe_cagayanensis)))))	(((Podococcus_barteri	Pseudophoenix_vinifera)	(Orania_palindan	Sclerosperma_profizianum))	((Nypa_fruticans	(Pelagodoxa_henryana	((Attalea_speciosa	((Elaeis_guineensis	Elaeis_oleifera)	Bactris_major))	((Reinhardtia_paiewonskiana	Reinhardtia_latisecta)	Reinhardtia_simplex))))	Roystonea_regia)))))))	Kingia_australis);
((Iriartea_deltoidea	((((Oenocarpus_bataua	Oenocarpus_minor)	(((Manicaria_saccifera	Prestoea_acuminata)	Pelagodoxa_henryana)	(Dypsis_decaryi	((Dictyosperma_album	Hydriastele_microspadix)	(Kentiopsis_piersoniorum	(Veitchia_spiralis	Heterospathe_cagayanensis))))))	((Orania_palindan	Sclerosperma_profizianum)	(Geonoma_undata	(((Attalea_speciosa	((Elaeis_guineensis	Elaeis_oleifera)	Bactris_major))	((Reinhardtia_paiewonskiana	Reinhardtia_latisecta)	Reinhardtia_simplex))	((Calamus_caryotoides	Nypa_fruticans)	Roystonea_regia)))))	(((Podococcus_barteri	Pseudophoenix_vinifera)	Chamaedorea_seifrizii)	(Sabal_domingensis	(Serenoa_repens	Phoenix_dactylifera)))))	Kingia_australis);
((Iriartea_deltoidea	((((((Reinhardtia_paiewonskiana	Reinhardtia_latisecta)	Reinhardtia_simplex)	((Calamus_caryotoides	Nypa_fruticans)	Roystonea_regia))	(((Pelagodoxa_henryana	(Pseudophoenix_vinifera	((Kentiopsis_piersoniorum	(Veitchia_spiralis	Heterospathe_cagayanensis))	((Dictyosperma_album	Hydriastele_microspadix)	Dypsis_decaryi))))	(Manicaria_saccifera	(Prestoea_acuminata	(Oenocarpus_bataua	Oenocarpus_minor))))	(Podococcus_barteri	(Orania_palindan	Sclerosperma_profizianum))))	((Phoenix_dactylifera	Sabal_domingensis)	Chamaedorea_seifrizii))	((Serenoa_repens	Attalea_speciosa)	(Geonoma_undata	((Elaeis_guineensis	Elaeis_oleifera)	Bactris_major)))))	Kingia_australis);
((Hydriastele_microspadix	((((Kentiopsis_piersoniorum	Veitchia_spiralis)	(Heterospathe_cagayanensis	Dictyosperma_album))	((Pelagodoxa_henryana	(Podococcus_barteri	Pseudophoenix_vinifera))	((((Oenocarpus_bataua	Oenocarpus_minor)	Prestoea_acuminata)	((Geonoma_undata	Manicaria_saccifera)	(((Roystonea_regia	(((Reinhardtia_paiewonskiana	Reinhardtia_latisecta)	Reinhardtia_simplex)	(Attalea_speciosa	((Elaeis_guineensis	Elaeis_oleifera)	Bactris_major))))	(Phoenix_dactylifera	((Chamaedorea_seifrizii	Sabal_domingensis)	((Calamus_caryotoides	Nypa_fruticans)	Sclerosperma_profizianum))))	(Iriartea_deltoidea	Orania_palindan))))	Serenoa_repens)))	Dypsis_decaryi))	Kingia_australis);
((Iriartea_deltoidea	((Oenocarpus_bataua	Oenocarpus_minor)	((Pelagodoxa_henryana	((Manicaria_saccifera	Geonoma_undata)	(((Prestoea_acuminata	(Pseudophoenix_vinifera	(((Calamus_caryotoides	Nypa_fruticans)	Sclerosperma_profizianum)	Orania_palindan)))	(((((Elaeis_oleifera	Elaeis_guineensis)	Bactris_major)	Attalea_speciosa)	(Reinhardtia_simplex	(Reinhardtia_paiewonskiana	Reinhardtia_latisecta)))	Roystonea_regia))	((Dictyosperma_album	Hydriastele_microspadix)	(((Veitchia_spiralis	Heterospathe_cagayanensis)	Kentiopsis_piersoniorum)	Dypsis_decaryi)))))	(Podococcus_barteri	(Chamaedorea_seifrizii	(Serenoa_repens	(Phoenix_dactylifera	Sabal_domingensis)))))))	Kingia_australis);
((Reinhardtia_paiewonskiana	(Reinhardtia_latisecta	(((Roystonea_regia	(((Serenoa_repens	(((Calamus_caryotoides	Nypa_fruticans)	Phoenix_dactylifera)	Sabal_domingensis))	(Podococcus_barteri	(Chamaedorea_seifrizii	Pseudophoenix_vinifera)))	(((Sclerosperma_profizianum	(Iriartea_deltoidea	Orania_palindan))	(Manicaria_saccifera	(((Oenocarpus_bataua	Oenocarpus_minor)	Prestoea_acuminata)	(Pelagodoxa_henryana	((Dictyosperma_album	Hydriastele_microspadix)	((Heterospathe_cagayanensis	(Kentiopsis_piersoniorum	Veitchia_spiralis))	Dypsis_decaryi))))))	Geonoma_undata)))	(((Elaeis_oleifera	Elaeis_guineensis)	Bactris_major)	Attalea_speciosa))	Reinhardtia_simplex)))	Kingia_australis);
((Roystonea_regia	(((((((Serenoa_repens	Phoenix_dactylifera)	Sabal_domingensis)	Chamaedorea_seifrizii)	Pseudophoenix_vinifera)	(Iriartea_deltoidea	(((Manicaria_saccifera	Pelagodoxa_henryana)	((Dictyosperma_album	Hydriastele_microspadix)	((Heterospathe_cagayanensis	(Kentiopsis_piersoniorum	Veitchia_spiralis))	Dypsis_decaryi)))	((Geonoma_undata	((Oenocarpus_bataua	Oenocarpus_minor)	Prestoea_acuminata))	(Sclerosperma_profizianum	(Podococcus_barteri	Orania_palindan))))))	((((Elaeis_oleifera	Elaeis_guineensis)	Bactris_major)	Attalea_speciosa)	(Reinhardtia_simplex	(Reinhardtia_paiewonskiana	Reinhardtia_latisecta))))	(Calamus_caryotoides	Nypa_fruticans)))	Kingia_australis);
((Roystonea_regia	((((((Dictyosperma_album	Hydriastele_microspadix)	((Kentiopsis_piersoniorum	(Veitchia_spiralis	Heterospathe_cagayanensis))	Dypsis_decaryi))	(Manicaria_saccifera	(Pelagodoxa_henryana	((Oenocarpus_bataua	Oenocarpus_minor)	Prestoea_acuminata))))	(Geonoma_undata	(Pseudophoenix_vinifera	(Podococcus_barteri	(Orania_palindan	Sclerosperma_profizianum)))))	(((Sabal_domingensis	((Calamus_caryotoides	Phoenix_dactylifera)	(Nypa_fruticans	Serenoa_repens)))	Chamaedorea_seifrizii)	Iriartea_deltoidea))	((((Elaeis_oleifera	Elaeis_guineensis)	Bactris_major)	Attalea_speciosa)	(Reinhardtia_simplex	(Reinhardtia_paiewonskiana	Reinhardtia_latisecta)))))	Kingia_australis);
((Iriartea_deltoidea	((((Podococcus_barteri	Pseudophoenix_vinifera)	((((Pelagodoxa_henryana	((Dictyosperma_album	Hydriastele_microspadix)	((Kentiopsis_piersoniorum	(Veitchia_spiralis	Heterospathe_cagayanensis))	Dypsis_decaryi)))	((Prestoea_acuminata	(Oenocarpus_bataua	Oenocarpus_minor))	Manicaria_saccifera))	((((((Elaeis_oleifera	Elaeis_guineensis)	Bactris_major)	Attalea_speciosa)	(Reinhardtia_simplex	(Reinhardtia_paiewonskiana	Reinhardtia_latisecta)))	Roystonea_regia)	(Orania_palindan	Sclerosperma_profizianum)))	((Phoenix_dactylifera	(Serenoa_repens	Calamus_caryotoides))	Sabal_domingensis)))	Chamaedorea_seifrizii)	(Nypa_fruticans	Geonoma_undata)))	Kingia_australis);
((Sclerosperma_profizianum	(Roystonea_regia	(((Iriartea_deltoidea	Orania_palindan)	(((Dictyosperma_album	Hydriastele_microspadix)	((Kentiopsis_piersoniorum	(Veitchia_spiralis	Heterospathe_cagayanensis))	Dypsis_decaryi))	(Prestoea_acuminata	Manicaria_saccifera)))	((Geonoma_undata	((Oenocarpus_bataua	Oenocarpus_minor)	(((Phoenix_dactylifera	(Serenoa_repens	(Nypa_fruticans	Calamus_caryotoides)))	Sabal_domingensis)	(Podococcus_barteri	(Chamaedorea_seifrizii	Pseudophoenix_vinifera)))))	(Pelagodoxa_henryana	((((Elaeis_oleifera	Elaeis_guineensis)	Bactris_major)	Attalea_speciosa)	(Reinhardtia_simplex	(Reinhardtia_paiewonskiana	Reinhardtia_latisecta))))))))	Kingia_australis);
((Roystonea_regia	(((((Elaeis_oleifera	Elaeis_guineensis)	Bactris_major)	Attalea_speciosa)	(Reinhardtia_simplex	(Reinhardtia_paiewonskiana	Reinhardtia_latisecta)))	((((Pelagodoxa_henryana	((Dictyosperma_album	Hydriastele_microspadix)	((Heterospathe_cagayanensis	(Kentiopsis_piersoniorum	Veitchia_spiralis))	Dypsis_decaryi)))	(((Oenocarpus_bataua	Oenocarpus_minor)	Prestoea_acuminata)	Manicaria_saccifera))	(Podococcus_barteri	(Orania_palindan	Sclerosperma_profizianum)))	(((Phoenix_dactylifera	(Serenoa_repens	(Nypa_fruticans	Calamus_caryotoides)))	Sabal_domingensis)	(Chamaedorea_seifrizii	((Iriartea_deltoidea	Geonoma_undata)	Pseudophoenix_vinifera))))))	Kingia_australis);
((Calamus_caryotoides	((Phoenix_dactylifera	(Sabal_domingensis	(Serenoa_repens	((((Chamaedorea_seifrizii	Pseudophoenix_vinifera)	(Geonoma_undata	Iriartea_deltoidea))	((Roystonea_regia	((((Elaeis_oleifera	Elaeis_guineensis)	Bactris_major)	Attalea_speciosa)	(Reinhardtia_simplex	(Reinhardtia_paiewonskiana	Reinhardtia_latisecta))))	((((((Dictyosperma_album	Hydriastele_microspadix)	(Kentiopsis_piersoniorum	Veitchia_spiralis))	Dypsis_decaryi)	Heterospathe_cagayanensis)	(((Pelagodoxa_henryana	Prestoea_acuminata)	(Oenocarpus_bataua	Oenocarpus_minor))	Manicaria_saccifera))	(Orania_palindan	Sclerosperma_profizianum))))	Podococcus_barteri))))	Nypa_fruticans))	Kingia_australis);
((Roystonea_regia	((Nypa_fruticans	Calamus_caryotoides)	(((((Phoenix_dactylifera	Sabal_domingensis)	Serenoa_repens)	Chamaedorea_seifrizii)	(((Podococcus_barteri	Geonoma_undata)	((((Oenocarpus_bataua	Oenocarpus_minor)	(Pelagodoxa_henryana	(Pseudophoenix_vinifera	(((Dictyosperma_album	Hydriastele_microspadix)	((Kentiopsis_piersoniorum	Veitchia_spiralis)	Dypsis_decaryi))	Heterospathe_cagayanensis))))	(Prestoea_acuminata	Manicaria_saccifera))	(Orania_palindan	Sclerosperma_profizianum)))	Iriartea_deltoidea))	((((Elaeis_oleifera	Elaeis_guineensis)	Bactris_major)	Attalea_speciosa)	(Reinhardtia_simplex	(Reinhardtia_paiewonskiana	Reinhardtia_latisecta))))))	Kingia_australis);
((Iriartea_deltoidea	(Chamaedorea_seifrizii	((((((Elaeis_oleifera	Elaeis_guineensis)	Bactris_major)	Attalea_speciosa)	(Reinhardtia_simplex	(Reinhardtia_paiewonskiana	Reinhardtia_latisecta)))	(((Oenocarpus_bataua	Oenocarpus_minor)	(((Geonoma_undata	Manicaria_saccifera)	(Sclerosperma_profizianum	(Roystonea_regia	(Orania_palindan	((Dictyosperma_album	Hydriastele_microspadix)	((Kentiopsis_piersoniorum	(Heterospathe_cagayanensis	Veitchia_spiralis))	Dypsis_decaryi))))))	(Pelagodoxa_henryana	Prestoea_acuminata)))	(Podococcus_barteri	Pseudophoenix_vinifera)))	((Phoenix_dactylifera	Sabal_domingensis)	((Nypa_fruticans	Calamus_caryotoides)	Serenoa_repens)))))	Kingia_australis);
((Elaeis_guineensis	(((Attalea_speciosa	((((Iriartea_deltoidea	((Serenoa_repens	Pseudophoenix_vinifera)	(Chamaedorea_seifrizii	(Sabal_domingensis	(Phoenix_dactylifera	(Calamus_caryotoides	Nypa_fruticans))))))	((((Oenocarpus_bataua	Oenocarpus_minor)	((Orania_palindan	Sclerosperma_profizianum)	((Prestoea_acuminata	Manicaria_saccifera)	(((Dictyosperma_album	Hydriastele_microspadix)	(((Veitchia_spiralis	Heterospathe_cagayanensis)	Kentiopsis_piersoniorum)	Dypsis_decaryi))	Pelagodoxa_henryana))))	Geonoma_undata)	Podococcus_barteri))	Roystonea_regia)	((Reinhardtia_latisecta	Reinhardtia_paiewonskiana)	Reinhardtia_simplex)))	Bactris_major)	Elaeis_oleifera))	Kingia_australis);
((Roystonea_regia	((Orania_palindan	Sclerosperma_profizianum)	(((Prestoea_acuminata	(Oenocarpus_bataua	Oenocarpus_minor))	(((Iriartea_deltoidea	(Nypa_fruticans	Geonoma_undata))	(((Dictyosperma_album	Hydriastele_microspadix)	(((Veitchia_spiralis	Heterospathe_cagayanensis)	Kentiopsis_piersoniorum)	Dypsis_decaryi))	Pelagodoxa_henryana))	Manicaria_saccifera))	((((Reinhardtia_latisecta	Reinhardtia_paiewonskiana)	Reinhardtia_simplex)	((Bactris_major	(Elaeis_oleifera	Elaeis_guineensis))	Attalea_speciosa))	((Chamaedorea_seifrizii	(Podococcus_barteri	Pseudophoenix_vinifera))	(Sabal_domingensis	((Phoenix_dactylifera	Calamus_caryotoides)	Serenoa_repens)))))))	Kingia_australis);
((Roystonea_regia	(((((Chamaedorea_seifrizii	Sabal_domingensis)	Phoenix_dactylifera)	(((((Pelagodoxa_henryana	Geonoma_undata)	((Dictyosperma_album	Hydriastele_microspadix)	(((Veitchia_spiralis	Heterospathe_cagayanensis)	Kentiopsis_piersoniorum)	Dypsis_decaryi)))	((Podococcus_barteri	(Orania_palindan	Sclerosperma_profizianum))	Prestoea_acuminata))	Manicaria_saccifera)	(Oenocarpus_bataua	Oenocarpus_minor)))	((((Reinhardtia_latisecta	Reinhardtia_paiewonskiana)	Reinhardtia_simplex)	((Bactris_major	(Elaeis_oleifera	Elaeis_guineensis))	Attalea_speciosa))	(Iriartea_deltoidea	(Serenoa_repens	Pseudophoenix_vinifera))))	(Nypa_fruticans	Calamus_caryotoides)))	Kingia_australis);
((Roystonea_regia	((((Reinhardtia_latisecta	Reinhardtia_paiewonskiana)	Reinhardtia_simplex)	((Bactris_major	(Elaeis_oleifera	Elaeis_guineensis))	Attalea_speciosa))	((Iriartea_deltoidea	(Pseudophoenix_vinifera	Chamaedorea_seifrizii))	(((Nypa_fruticans	Calamus_caryotoides)	(Sabal_domingensis	(Phoenix_dactylifera	Serenoa_repens)))	((((Podococcus_barteri	(Hydriastele_microspadix	((((Veitchia_spiralis	Heterospathe_cagayanensis)	Kentiopsis_piersoniorum)	Dypsis_decaryi)	Dictyosperma_album)))	Pelagodoxa_henryana)	((Oenocarpus_bataua	Oenocarpus_minor)	(Manicaria_saccifera	Geonoma_undata)))	((Orania_palindan	Sclerosperma_profizianum)	Prestoea_acuminata))))))	Kingia_australis);
((Iriartea_deltoidea	((Pseudophoenix_vinifera	Chamaedorea_seifrizii)	(((Serenoa_repens	(Nypa_fruticans	Calamus_caryotoides))	(Sabal_domingensis	Phoenix_dactylifera))	((Roystonea_regia	(((Reinhardtia_latisecta	Reinhardtia_paiewonskiana)	Reinhardtia_simplex)	((Bactris_major	(Elaeis_oleifera	Elaeis_guineensis))	Attalea_speciosa)))	((Geonoma_undata	((((((Veitchia_spiralis	Heterospathe_cagayanensis)	Kentiopsis_piersoniorum)	Dypsis_decaryi)	(Dictyosperma_album	Hydriastele_microspadix))	Prestoea_acuminata)	(((Oenocarpus_bataua	Oenocarpus_minor)	Pelagodoxa_henryana)	Manicaria_saccifera)))	(Podococcus_barteri	(Orania_palindan	Sclerosperma_profizianum)))))))	Kingia_australis);
((Serenoa_repens	((Sabal_domingensis	(Roystonea_regia	((((Pelagodoxa_henryana	Prestoea_acuminata)	Manicaria_saccifera)	((Oenocarpus_bataua	Oenocarpus_minor)	((((Heterospathe_cagayanensis	(Kentiopsis_piersoniorum	Veitchia_spiralis))	Dypsis_decaryi)	(Dictyosperma_album	Hydriastele_microspadix))	(Podococcus_barteri	Pseudophoenix_vinifera))))	((((Reinhardtia_latisecta	Reinhardtia_paiewonskiana)	Reinhardtia_simplex)	((Bactris_major	(Elaeis_oleifera	Elaeis_guineensis))	Attalea_speciosa))	((Orania_palindan	Sclerosperma_profizianum)	((Geonoma_undata	Iriartea_deltoidea)	Chamaedorea_seifrizii))))))	((Nypa_fruticans	Calamus_caryotoides)	Phoenix_dactylifera)))	Kingia_australis);
(((Nypa_fruticans	Calamus_caryotoides)	(Phoenix_dactylifera	((Serenoa_repens	Sabal_domingensis)	(((Podococcus_barteri	(Orania_palindan	Sclerosperma_profizianum))	(Iriartea_deltoidea	(Chamaedorea_seifrizii	Geonoma_undata)))	(((((Dictyosperma_album	(Hydriastele_microspadix	(Kentiopsis_piersoniorum	(Veitchia_spiralis	Heterospathe_cagayanensis))))	Dypsis_decaryi)	(Pseudophoenix_vinifera	(Prestoea_acuminata	Pelagodoxa_henryana)))	(Manicaria_saccifera	(Oenocarpus_bataua	Oenocarpus_minor)))	(Roystonea_regia	(((Reinhardtia_latisecta	Reinhardtia_paiewonskiana)	Reinhardtia_simplex)	((Bactris_major	(Elaeis_oleifera	Elaeis_guineensis))	Attalea_speciosa))))))))	Kingia_australis);
((Roystonea_regia	(((((Reinhardtia_latisecta	Reinhardtia_paiewonskiana)	Reinhardtia_simplex)	((Geonoma_undata	(Bactris_major	(Elaeis_oleifera	Elaeis_guineensis)))	Attalea_speciosa))	(Iriartea_deltoidea	((((Sclerosperma_profizianum	Orania_palindan)	Podococcus_barteri)	((Dictyosperma_album	((Hydriastele_microspadix	Dypsis_decaryi)	((Kentiopsis_piersoniorum	Veitchia_spiralis)	Heterospathe_cagayanensis)))	((Manicaria_saccifera	(Prestoea_acuminata	Pelagodoxa_henryana))	(Oenocarpus_bataua	Oenocarpus_minor))))	(((Chamaedorea_seifrizii	Sabal_domingensis)	(Serenoa_repens	Phoenix_dactylifera))	Pseudophoenix_vinifera))))	(Nypa_fruticans	Calamus_caryotoides)))	Kingia_australis);
((Roystonea_regia	((((Reinhardtia_latisecta	Reinhardtia_paiewonskiana)	Reinhardtia_simplex)	((Bactris_major	(Elaeis_oleifera	Elaeis_guineensis))	Attalea_speciosa))	(Geonoma_undata	((Sclerosperma_profizianum	Orania_palindan)	(((Oenocarpus_bataua	Oenocarpus_minor)	((Prestoea_acuminata	((((Veitchia_spiralis	Heterospathe_cagayanensis)	Kentiopsis_piersoniorum)	Dypsis_decaryi)	(Hydriastele_microspadix	Dictyosperma_album)))	(Manicaria_saccifera	Pelagodoxa_henryana)))	(((((Sabal_domingensis	((Nypa_fruticans	Calamus_caryotoides)	Phoenix_dactylifera))	Serenoa_repens)	(Podococcus_barteri	Pseudophoenix_vinifera))	Chamaedorea_seifrizii)	Iriartea_deltoidea))))))	Kingia_australis);
((Iriartea_deltoidea	((Chamaedorea_seifrizii	(Sclerosperma_profizianum	(((((Podococcus_barteri	Roystonea_regia)	(((Reinhardtia_latisecta	Reinhardtia_paiewonskiana)	Reinhardtia_simplex)	((Bactris_major	(Elaeis_oleifera	Elaeis_guineensis))	Attalea_speciosa)))	((((Oenocarpus_bataua	Oenocarpus_minor)	Prestoea_acuminata)	(Pelagodoxa_henryana	(Pseudophoenix_vinifera	(Dypsis_decaryi	(((Veitchia_spiralis	Heterospathe_cagayanensis)	Kentiopsis_piersoniorum)	(Hydriastele_microspadix	Dictyosperma_album))))))	Manicaria_saccifera))	((Sabal_domingensis	((Nypa_fruticans	Calamus_caryotoides)	Phoenix_dactylifera))	Serenoa_repens))	Orania_palindan)))	Geonoma_undata))	Kingia_australis);
((Chamaedorea_seifrizii	((((((Attalea_speciosa	((Elaeis_guineensis	Elaeis_oleifera)	Bactris_major))	(Reinhardtia_simplex	(Reinhardtia_paiewonskiana	Reinhardtia_latisecta)))	Roystonea_regia)	((Podococcus_barteri	Geonoma_undata)	(((Pelagodoxa_henryana	(Pseudophoenix_vinifera	((Dictyosperma_album	(Heterospathe_cagayanensis	Veitchia_spiralis))	(Kentiopsis_piersoniorum	(Hydriastele_microspadix	Dypsis_decaryi)))))	(Manicaria_saccifera	(Prestoea_acuminata	(Oenocarpus_bataua	Oenocarpus_minor))))	(Sclerosperma_profizianum	Orania_palindan))))	Iriartea_deltoidea)	((Serenoa_repens	((Nypa_fruticans	Calamus_caryotoides)	Phoenix_dactylifera))	Sabal_domingensis)))	Kingia_australis);
((Roystonea_regia	((((((Nypa_fruticans	Calamus_caryotoides)	(Oenocarpus_bataua	Oenocarpus_minor))	(((Sabal_domingensis	Phoenix_dactylifera)	Serenoa_repens)	Chamaedorea_seifrizii))	(Podococcus_barteri	Pseudophoenix_vinifera))	(((Manicaria_saccifera	Prestoea_acuminata)	(Pelagodoxa_henryana	(((Dictyosperma_album	Hydriastele_microspadix)	Dypsis_decaryi)	(Kentiopsis_piersoniorum	(Heterospathe_cagayanensis	Veitchia_spiralis)))))	((Sclerosperma_profizianum	(Iriartea_deltoidea	Orania_palindan))	Geonoma_undata)))	((Attalea_speciosa	((Elaeis_guineensis	Elaeis_oleifera)	Bactris_major))	(Reinhardtia_simplex	(Reinhardtia_paiewonskiana	Reinhardtia_latisecta)))))	Kingia_australis);
((Roystonea_regia	(((((Iriartea_deltoidea	Orania_palindan)	((Oenocarpus_bataua	Oenocarpus_minor)	((Pelagodoxa_henryana	(Pseudophoenix_vinifera	((Dypsis_decaryi	(Hydriastele_microspadix	Heterospathe_cagayanensis))	(Dictyosperma_album	(Kentiopsis_piersoniorum	Veitchia_spiralis)))))	(Manicaria_saccifera	Prestoea_acuminata))))	((Sclerosperma_profizianum	(Phoenix_dactylifera	((Sabal_domingensis	Serenoa_repens)	Calamus_caryotoides)))	Chamaedorea_seifrizii))	(Podococcus_barteri	(Geonoma_undata	Nypa_fruticans)))	((Attalea_speciosa	((Elaeis_guineensis	Elaeis_oleifera)	Bactris_major))	(Reinhardtia_simplex	(Reinhardtia_paiewonskiana	Reinhardtia_latisecta)))))	Kingia_australis);
((Roystonea_regia	(((Oenocarpus_bataua	Oenocarpus_minor)	(Prestoea_acuminata	(((((Dypsis_decaryi	(Dictyosperma_album	Hydriastele_microspadix))	(Heterospathe_cagayanensis	(Kentiopsis_piersoniorum	Veitchia_spiralis)))	((Pseudophoenix_vinifera	Pelagodoxa_henryana)	Geonoma_undata))	(Iriartea_deltoidea	Orania_palindan))	(Manicaria_saccifera	((Podococcus_barteri	Sclerosperma_profizianum)	(Chamaedorea_seifrizii	((Nypa_fruticans	Calamus_caryotoides)	(Serenoa_repens	(Phoenix_dactylifera	Sabal_domingensis)))))))))	((Attalea_speciosa	((Elaeis_guineensis	Elaeis_oleifera)	Bactris_major))	(Reinhardtia_simplex	(Reinhardtia_paiewonskiana	Reinhardtia_latisecta)))))	Kingia_australis);
((Serenoa_repens	(((Nypa_fruticans	Calamus_caryotoides)	(Phoenix_dactylifera	Sabal_domingensis))	((Chamaedorea_seifrizii	(Podococcus_barteri	Pseudophoenix_vinifera))	((((((Oenocarpus_bataua	Oenocarpus_minor)	Prestoea_acuminata)	(Pelagodoxa_henryana	((Dypsis_decaryi	(Dictyosperma_album	Hydriastele_microspadix))	(Kentiopsis_piersoniorum	(Veitchia_spiralis	Heterospathe_cagayanensis)))))	Manicaria_saccifera)	((Geonoma_undata	Iriartea_deltoidea)	(Sclerosperma_profizianum	Orania_palindan)))	(((Attalea_speciosa	((Elaeis_guineensis	Elaeis_oleifera)	Bactris_major))	(Reinhardtia_simplex	(Reinhardtia_paiewonskiana	Reinhardtia_latisecta)))	Roystonea_regia)))))	Kingia_australis);
((Serenoa_repens	(Phoenix_dactylifera	(Sabal_domingensis	((((Geonoma_undata	Iriartea_deltoidea)	(((Pelagodoxa_henryana	((Pseudophoenix_vinifera	(Nypa_fruticans	Podococcus_barteri))	((Dypsis_decaryi	(Dictyosperma_album	Hydriastele_microspadix))	(Kentiopsis_piersoniorum	(Veitchia_spiralis	Heterospathe_cagayanensis)))))	((Prestoea_acuminata	Manicaria_saccifera)	(Oenocarpus_bataua	Oenocarpus_minor)))	((Sclerosperma_profizianum	Orania_palindan)	(((Attalea_speciosa	((Elaeis_guineensis	Elaeis_oleifera)	Bactris_major))	(Reinhardtia_simplex	(Reinhardtia_paiewonskiana	Reinhardtia_latisecta)))	Roystonea_regia))))	Calamus_caryotoides)	Chamaedorea_seifrizii))))	Kingia_australis);
((Calamus_caryotoides	((Serenoa_repens	Phoenix_dactylifera)	(((Iriartea_deltoidea	((((Attalea_speciosa	((Elaeis_guineensis	Elaeis_oleifera)	Bactris_major))	(Reinhardtia_simplex	(Reinhardtia_paiewonskiana	Reinhardtia_latisecta)))	Roystonea_regia)	((Geonoma_undata	((((((Dictyosperma_album	Hydriastele_microspadix)	(Dypsis_decaryi	((Kentiopsis_piersoniorum	Veitchia_spiralis)	Heterospathe_cagayanensis)))	Pelagodoxa_henryana)	Prestoea_acuminata)	Manicaria_saccifera)	(Oenocarpus_bataua	Oenocarpus_minor)))	(Sclerosperma_profizianum	Orania_palindan))))	(Podococcus_barteri	(Pseudophoenix_vinifera	Nypa_fruticans)))	(Chamaedorea_seifrizii	Sabal_domingensis))))	Kingia_australis);
((Nypa_fruticans	(Calamus_caryotoides	(Phoenix_dactylifera	(Serenoa_repens	(Sabal_domingensis	(((((Geonoma_undata	(((Manicaria_saccifera	Prestoea_acuminata)	(Oenocarpus_bataua	Oenocarpus_minor))	(Pelagodoxa_henryana	((Dictyosperma_album	Hydriastele_microspadix)	(Dypsis_decaryi	(Kentiopsis_piersoniorum	(Veitchia_spiralis	Heterospathe_cagayanensis)))))))	(Sclerosperma_profizianum	Orania_palindan))	(((Attalea_speciosa	((Elaeis_guineensis	Elaeis_oleifera)	Bactris_major))	(Reinhardtia_simplex	(Reinhardtia_paiewonskiana	Reinhardtia_latisecta)))	Roystonea_regia))	Iriartea_deltoidea)	(Podococcus_barteri	(Chamaedorea_seifrizii	Pseudophoenix_vinifera))))))))	Kingia_australis);
((Hydriastele_microspadix	(Dypsis_decaryi	((((((Pseudophoenix_vinifera	(Geonoma_undata	((Nypa_fruticans	Chamaedorea_seifrizii)	Iriartea_deltoidea)))	((Sabal_domingensis	Phoenix_dactylifera)	(Podococcus_barteri	(Sclerosperma_profizianum	Orania_palindan))))	(((Attalea_speciosa	((Elaeis_guineensis	Elaeis_oleifera)	Bactris_major))	(Reinhardtia_simplex	(Reinhardtia_paiewonskiana	Reinhardtia_latisecta)))	(Serenoa_repens	Roystonea_regia)))	(Manicaria_saccifera	(Prestoea_acuminata	(Calamus_caryotoides	(Oenocarpus_bataua	Oenocarpus_minor)))))	Pelagodoxa_henryana)	(Dictyosperma_album	(Kentiopsis_piersoniorum	(Veitchia_spiralis	Heterospathe_cagayanensis))))))	Kingia_australis);
((Hydriastele_microspadix	(((Kentiopsis_piersoniorum	(Veitchia_spiralis	Heterospathe_cagayanensis))	(Dypsis_decaryi	(((((Sclerosperma_profizianum	Orania_palindan)	((((Pseudophoenix_vinifera	((Nypa_fruticans	Chamaedorea_seifrizii)	Podococcus_barteri))	(Sabal_domingensis	(Phoenix_dactylifera	Serenoa_repens)))	Iriartea_deltoidea)	(((Attalea_speciosa	(Elaeis_guineensis	Elaeis_oleifera))	((Reinhardtia_simplex	(Reinhardtia_paiewonskiana	Reinhardtia_latisecta))	Bactris_major))	Roystonea_regia)))	Geonoma_undata)	(Manicaria_saccifera	(Prestoea_acuminata	(Calamus_caryotoides	(Oenocarpus_bataua	Oenocarpus_minor)))))	Pelagodoxa_henryana)))	Dictyosperma_album))	Kingia_australis);
((Roystonea_regia	((((Bactris_major	(Elaeis_guineensis	Elaeis_oleifera))	Attalea_speciosa)	(Reinhardtia_simplex	(Reinhardtia_paiewonskiana	Reinhardtia_latisecta)))	(Iriartea_deltoidea	((Chamaedorea_seifrizii	((Calamus_caryotoides	Nypa_fruticans)	((Serenoa_repens	Sabal_domingensis)	Phoenix_dactylifera)))	(((Sclerosperma_profizianum	Orania_palindan)	(((Pseudophoenix_vinifera	((Dypsis_decaryi	(Dictyosperma_album	Hydriastele_microspadix))	(Kentiopsis_piersoniorum	(Heterospathe_cagayanensis	Veitchia_spiralis))))	Prestoea_acuminata)	(((Oenocarpus_minor	Oenocarpus_bataua)	Pelagodoxa_henryana)	Manicaria_saccifera)))	(Podococcus_barteri	Geonoma_undata))))))	Kingia_australis);
(((Elaeis_guineensis	Elaeis_oleifera)	((Attalea_speciosa	((Reinhardtia_simplex	(Reinhardtia_paiewonskiana	Reinhardtia_latisecta))	((Roystonea_regia	((Podococcus_barteri	(Sclerosperma_profizianum	Orania_palindan))	((Manicaria_saccifera	((Serenoa_repens	((Pelagodoxa_henryana	Pseudophoenix_vinifera)	((Hydriastele_microspadix	Dypsis_decaryi)	(((Kentiopsis_piersoniorum	Veitchia_spiralis)	Heterospathe_cagayanensis)	Dictyosperma_album))))	((Oenocarpus_minor	Oenocarpus_bataua)	Prestoea_acuminata)))	(((Geonoma_undata	Iriartea_deltoidea)	Chamaedorea_seifrizii)	(Sabal_domingensis	Phoenix_dactylifera)))))	(Calamus_caryotoides	Nypa_fruticans))))	Bactris_major))	Kingia_australis);
(((Iriartea_deltoidea	Pseudophoenix_vinifera)	((Pelagodoxa_henryana	Geonoma_undata)	(((Manicaria_saccifera	((Sclerosperma_profizianum	Orania_palindan)	Prestoea_acuminata))	(((Chamaedorea_seifrizii	(Sabal_domingensis	Phoenix_dactylifera))	((((Calamus_caryotoides	Nypa_fruticans)	Roystonea_regia)	(Reinhardtia_simplex	(Reinhardtia_paiewonskiana	Reinhardtia_latisecta)))	((Bactris_major	(Elaeis_guineensis	Elaeis_oleifera))	Attalea_speciosa)))	(Podococcus_barteri	(Oenocarpus_minor	Oenocarpus_bataua))))	((((Dictyosperma_album	Serenoa_repens)	Hydriastele_microspadix)	(Kentiopsis_piersoniorum	Dypsis_decaryi))	(Heterospathe_cagayanensis	Veitchia_spiralis)))))	Kingia_australis);
((Iriartea_deltoidea	((Chamaedorea_seifrizii	(Serenoa_repens	(Sabal_domingensis	Phoenix_dactylifera)))	((((Calamus_caryotoides	Nypa_fruticans)	Roystonea_regia)	((Reinhardtia_simplex	(Reinhardtia_paiewonskiana	Reinhardtia_latisecta))	((Bactris_major	(Elaeis_guineensis	Elaeis_oleifera))	Attalea_speciosa)))	(((((Pseudophoenix_vinifera	((Hydriastele_microspadix	Dypsis_decaryi)	(Kentiopsis_piersoniorum	(Dictyosperma_album	(Heterospathe_cagayanensis	Veitchia_spiralis)))))	Pelagodoxa_henryana)	Geonoma_undata)	((Prestoea_acuminata	Manicaria_saccifera)	(Oenocarpus_minor	Oenocarpus_bataua)))	(Podococcus_barteri	(Sclerosperma_profizianum	Orania_palindan))))))	Kingia_australis);
((Iriartea_deltoidea	((Pseudophoenix_vinifera	(Chamaedorea_seifrizii	(((Calamus_caryotoides	Nypa_fruticans)	Serenoa_repens)	(Sabal_domingensis	Phoenix_dactylifera))))	((Roystonea_regia	((Reinhardtia_simplex	(Reinhardtia_paiewonskiana	Reinhardtia_latisecta))	((Bactris_major	(Elaeis_guineensis	Elaeis_oleifera))	Attalea_speciosa)))	((((Dypsis_decaryi	((Kentiopsis_piersoniorum	(Heterospathe_cagayanensis	Veitchia_spiralis))	(Hydriastele_microspadix	Dictyosperma_album)))	Pelagodoxa_henryana)	((Prestoea_acuminata	(Oenocarpus_minor	Oenocarpus_bataua))	Manicaria_saccifera))	((Sclerosperma_profizianum	Orania_palindan)	(Geonoma_undata	Podococcus_barteri))))))	Kingia_australis);
((Sclerosperma_profizianum	((Orania_palindan	((((((Serenoa_repens	Sabal_domingensis)	Phoenix_dactylifera)	Iriartea_deltoidea)	(Roystonea_regia	(((Chamaedorea_seifrizii	Reinhardtia_simplex)	(Reinhardtia_paiewonskiana	Reinhardtia_latisecta))	((Bactris_major	(Elaeis_guineensis	Elaeis_oleifera))	Attalea_speciosa))))	Geonoma_undata)	(((Dypsis_decaryi	((Kentiopsis_piersoniorum	(Heterospathe_cagayanensis	Veitchia_spiralis))	(Hydriastele_microspadix	Dictyosperma_album)))	((Podococcus_barteri	Pseudophoenix_vinifera)	Pelagodoxa_henryana))	((Oenocarpus_minor	Oenocarpus_bataua)	(Manicaria_saccifera	Prestoea_acuminata)))))	(Calamus_caryotoides	Nypa_fruticans)))	Kingia_australis);
((Roystonea_regia	(((Reinhardtia_simplex	(Reinhardtia_paiewonskiana	Reinhardtia_latisecta))	((Bactris_major	(Elaeis_guineensis	Elaeis_oleifera))	Attalea_speciosa))	(((Geonoma_undata	((Oenocarpus_minor	Oenocarpus_bataua)	((Prestoea_acuminata	(Pseudophoenix_vinifera	((Hydriastele_microspadix	Dictyosperma_album)	(Dypsis_decaryi	(Kentiopsis_piersoniorum	(Heterospathe_cagayanensis	Veitchia_spiralis))))))	(Manicaria_saccifera	Pelagodoxa_henryana))))	(Podococcus_barteri	(Sclerosperma_profizianum	Orania_palindan)))	((Chamaedorea_seifrizii	((Serenoa_repens	Sabal_domingensis)	((Calamus_caryotoides	Nypa_fruticans)	Phoenix_dactylifera)))	Iriartea_deltoidea))))	Kingia_australis);
((Chamaedorea_seifrizii	(((Oenocarpus_minor	Oenocarpus_bataua)	((Calamus_caryotoides	Nypa_fruticans)	((((((Prestoea_acuminata	Pelagodoxa_henryana)	Manicaria_saccifera)	((Hydriastele_microspadix	Dictyosperma_album)	(Dypsis_decaryi	(Kentiopsis_piersoniorum	(Heterospathe_cagayanensis	Veitchia_spiralis)))))	(Sclerosperma_profizianum	Orania_palindan))	(Roystonea_regia	((Reinhardtia_simplex	(Reinhardtia_paiewonskiana	Reinhardtia_latisecta))	((Bactris_major	(Elaeis_guineensis	Elaeis_oleifera))	Attalea_speciosa))))	((Pseudophoenix_vinifera	Podococcus_barteri)	(Sabal_domingensis	(Serenoa_repens	Phoenix_dactylifera))))))	(Geonoma_undata	Iriartea_deltoidea)))	Kingia_australis);
((Iriartea_deltoidea	(((Chamaedorea_seifrizii	(((Calamus_caryotoides	Nypa_fruticans)	(Sabal_domingensis	(Serenoa_repens	Phoenix_dactylifera)))	(((((Oenocarpus_minor	Oenocarpus_bataua)	Prestoea_acuminata)	(Manicaria_saccifera	(Pelagodoxa_henryana	((Hydriastele_microspadix	Dictyosperma_album)	(Dypsis_decaryi	(Kentiopsis_piersoniorum	(Heterospathe_cagayanensis	Veitchia_spiralis)))))))	(Podococcus_barteri	(Sclerosperma_profizianum	Orania_palindan)))	(Roystonea_regia	((Reinhardtia_simplex	(Reinhardtia_paiewonskiana	Reinhardtia_latisecta))	((Bactris_major	(Elaeis_guineensis	Elaeis_oleifera))	Attalea_speciosa))))))	Pseudophoenix_vinifera)	Geonoma_undata))	Kingia_australis);
((Roystonea_regia	(((Reinhardtia_simplex	(Reinhardtia_paiewonskiana	Reinhardtia_latisecta))	((Bactris_major	(Elaeis_guineensis	Elaeis_oleifera))	Attalea_speciosa))	((((Chamaedorea_seifrizii	((Calamus_caryotoides	Nypa_fruticans)	((Sabal_domingensis	Serenoa_repens)	Phoenix_dactylifera)))	Pseudophoenix_vinifera)	Iriartea_deltoidea)	(((Oenocarpus_minor	Oenocarpus_bataua)	((Prestoea_acuminata	Manicaria_saccifera)	(Pelagodoxa_henryana	(Dypsis_decaryi	((Hydriastele_microspadix	Dictyosperma_album)	(Heterospathe_cagayanensis	(Kentiopsis_piersoniorum	Veitchia_spiralis)))))))	(Geonoma_undata	(Podococcus_barteri	(Sclerosperma_profizianum	Orania_palindan)))))))	Kingia_australis);
((Roystonea_regia	(((Reinhardtia_simplex	(Chamaedorea_seifrizii	(Reinhardtia_latisecta	Reinhardtia_paiewonskiana)))	(Attalea_speciosa	(Bactris_major	(Elaeis_guineensis	Elaeis_oleifera))))	((Serenoa_repens	(((Nypa_fruticans	Calamus_caryotoides)	Phoenix_dactylifera)	Sabal_domingensis))	(Iriartea_deltoidea	(((Geonoma_undata	((Pelagodoxa_henryana	(Podococcus_barteri	Pseudophoenix_vinifera))	((Dypsis_decaryi	(Kentiopsis_piersoniorum	(Veitchia_spiralis	Heterospathe_cagayanensis)))	(Hydriastele_microspadix	Dictyosperma_album))))	(Manicaria_saccifera	(Oenocarpus_minor	Oenocarpus_bataua)))	(Prestoea_acuminata	(Sclerosperma_profizianum	Orania_palindan)))))))	Kingia_australis);
((Roystonea_regia	(((Reinhardtia_simplex	(Reinhardtia_latisecta	Reinhardtia_paiewonskiana))	(Attalea_speciosa	(Bactris_major	(Elaeis_guineensis	Elaeis_oleifera))))	((Chamaedorea_seifrizii	(Geonoma_undata	Iriartea_deltoidea))	(((Serenoa_repens	(((Nypa_fruticans	Calamus_caryotoides)	Sabal_domingensis)	Phoenix_dactylifera))	Sclerosperma_profizianum)	(Orania_palindan	(((Pelagodoxa_henryana	((Dypsis_decaryi	(Heterospathe_cagayanensis	(Kentiopsis_piersoniorum	Veitchia_spiralis)))	(Hydriastele_microspadix	Dictyosperma_album)))	(Manicaria_saccifera	(Prestoea_acuminata	(Oenocarpus_minor	Oenocarpus_bataua))))	(Podococcus_barteri	Pseudophoenix_vinifera)))))))	Kingia_australis);
((Roystonea_regia	(((Reinhardtia_simplex	(Reinhardtia_latisecta	Reinhardtia_paiewonskiana))	(Attalea_speciosa	(Bactris_major	(Elaeis_guineensis	Elaeis_oleifera))))	(((Orania_palindan	Iriartea_deltoidea)	(((Pelagodoxa_henryana	(((Dypsis_decaryi	(Hydriastele_microspadix	(Kentiopsis_piersoniorum	(Veitchia_spiralis	Heterospathe_cagayanensis))))	Dictyosperma_album)	(Podococcus_barteri	Pseudophoenix_vinifera)))	(Geonoma_undata	Manicaria_saccifera))	((Oenocarpus_minor	Oenocarpus_bataua)	Prestoea_acuminata)))	((Chamaedorea_seifrizii	(Serenoa_repens	(Phoenix_dactylifera	Sabal_domingensis)))	((Nypa_fruticans	Calamus_caryotoides)	Sclerosperma_profizianum)))))	Kingia_australis);
((Bactris_major	((Elaeis_guineensis	Elaeis_oleifera)	((((((Pseudophoenix_vinifera	(Iriartea_deltoidea	Chamaedorea_seifrizii))	(Phoenix_dactylifera	(Sabal_domingensis	Serenoa_repens)))	((((((Oenocarpus_minor	Oenocarpus_bataua)	(Prestoea_acuminata	Pelagodoxa_henryana))	((Dypsis_decaryi	((Dictyosperma_album	Hydriastele_microspadix)	(Heterospathe_cagayanensis	(Kentiopsis_piersoniorum	Veitchia_spiralis))))	Manicaria_saccifera))	Podococcus_barteri)	Geonoma_undata)	(Sclerosperma_profizianum	Orania_palindan)))	((Nypa_fruticans	Calamus_caryotoides)	Roystonea_regia))	(Reinhardtia_simplex	(Reinhardtia_latisecta	Reinhardtia_paiewonskiana)))	Attalea_speciosa)))	Kingia_australis);
((Nypa_fruticans	(Calamus_caryotoides	(Phoenix_dactylifera	((Chamaedorea_seifrizii	Sabal_domingensis)	((Sclerosperma_profizianum	Orania_palindan)	((((((Reinhardtia_simplex	(Reinhardtia_latisecta	Reinhardtia_paiewonskiana))	(Attalea_speciosa	(Bactris_major	(Elaeis_guineensis	Elaeis_oleifera))))	(Podococcus_barteri	(Serenoa_repens	Roystonea_regia)))	(Pseudophoenix_vinifera	(Manicaria_saccifera	(((Oenocarpus_minor	Oenocarpus_bataua)	(Prestoea_acuminata	Pelagodoxa_henryana))	((Dypsis_decaryi	Hydriastele_microspadix)	(((Veitchia_spiralis	Heterospathe_cagayanensis)	Dictyosperma_album)	Kentiopsis_piersoniorum))))))	Iriartea_deltoidea)	Geonoma_undata))))))	Kingia_australis);
((Reinhardtia_paiewonskiana	((((Attalea_speciosa	(Bactris_major	(Elaeis_guineensis	Elaeis_oleifera)))	((Roystonea_regia	(((((Pelagodoxa_henryana	((Iriartea_deltoidea	Pseudophoenix_vinifera)	(((Kentiopsis_piersoniorum	(Veitchia_spiralis	Heterospathe_cagayanensis))	(Hydriastele_microspadix	(Serenoa_repens	Dictyosperma_album)))	Dypsis_decaryi)))	Geonoma_undata)	(Manicaria_saccifera	Prestoea_acuminata))	((Podococcus_barteri	Sclerosperma_profizianum)	Orania_palindan))	(Oenocarpus_minor	Oenocarpus_bataua)))	(Chamaedorea_seifrizii	(Sabal_domingensis	((Nypa_fruticans	Calamus_caryotoides)	Phoenix_dactylifera)))))	Reinhardtia_simplex)	Reinhardtia_latisecta))	Kingia_australis);
((Hydriastele_microspadix	(Dictyosperma_album	((Dypsis_decaryi	(((Pelagodoxa_henryana	((Reinhardtia_simplex	(Reinhardtia_latisecta	Reinhardtia_paiewonskiana))	(Attalea_speciosa	(Bactris_major	(Elaeis_guineensis	Elaeis_oleifera)))))	(((Geonoma_undata	Manicaria_saccifera)	(Prestoea_acuminata	Iriartea_deltoidea))	((Nypa_fruticans	Chamaedorea_seifrizii)	((Oenocarpus_minor	Oenocarpus_bataua)	(((Serenoa_repens	(Calamus_caryotoides	Sabal_domingensis))	Phoenix_dactylifera)	(Podococcus_barteri	Pseudophoenix_vinifera))))))	((Sclerosperma_profizianum	Orania_palindan)	Roystonea_regia)))	(Kentiopsis_piersoniorum	(Veitchia_spiralis	Heterospathe_cagayanensis)))))	Kingia_australis);
((Serenoa_repens	(((Phoenix_dactylifera	(Chamaedorea_seifrizii	Sabal_domingensis))	((((Reinhardtia_simplex	(Reinhardtia_latisecta	Reinhardtia_paiewonskiana))	(Attalea_speciosa	(Bactris_major	(Elaeis_guineensis	Elaeis_oleifera))))	(Podococcus_barteri	Geonoma_undata))	(((Sclerosperma_profizianum	Orania_palindan)	(((Pseudophoenix_vinifera	(((Kentiopsis_piersoniorum	(Veitchia_spiralis	Heterospathe_cagayanensis))	(Hydriastele_microspadix	Dictyosperma_album))	Dypsis_decaryi))	Pelagodoxa_henryana)	((Prestoea_acuminata	Manicaria_saccifera)	(Oenocarpus_minor	Oenocarpus_bataua))))	(Roystonea_regia	(Nypa_fruticans	Calamus_caryotoides)))))	Iriartea_deltoidea))	Kingia_australis);
((Geonoma_undata	(Iriartea_deltoidea	(((((((Reinhardtia_simplex	(Reinhardtia_latisecta	Reinhardtia_paiewonskiana))	(Attalea_speciosa	(Bactris_major	(Elaeis_guineensis	Elaeis_oleifera))))	((Podococcus_barteri	(Sclerosperma_profizianum	Orania_palindan))	(((((Kentiopsis_piersoniorum	Dypsis_decaryi)	(Hydriastele_microspadix	Dictyosperma_album))	(Veitchia_spiralis	Heterospathe_cagayanensis))	Pelagodoxa_henryana)	(((Oenocarpus_minor	Oenocarpus_bataua)	Prestoea_acuminata)	Manicaria_saccifera))))	((Serenoa_repens	Phoenix_dactylifera)	Sabal_domingensis))	(Roystonea_regia	(Nypa_fruticans	Calamus_caryotoides)))	Chamaedorea_seifrizii)	Pseudophoenix_vinifera)))	Kingia_australis);
((Pseudophoenix_vinifera	((((((Nypa_fruticans	Calamus_caryotoides)	Phoenix_dactylifera)	(Chamaedorea_seifrizii	Sabal_domingensis))	(((Podococcus_barteri	(Oenocarpus_minor	Oenocarpus_bataua))	((((((Dypsis_decaryi	(Hydriastele_microspadix	Dictyosperma_album))	(Kentiopsis_piersoniorum	(Veitchia_spiralis	Heterospathe_cagayanensis)))	Pelagodoxa_henryana)	(Roystonea_regia	Sclerosperma_profizianum))	Orania_palindan)	(Manicaria_saccifera	Prestoea_acuminata)))	((Reinhardtia_simplex	(Reinhardtia_latisecta	Reinhardtia_paiewonskiana))	(Attalea_speciosa	(Bactris_major	(Elaeis_guineensis	Elaeis_oleifera))))))	Serenoa_repens)	(Iriartea_deltoidea	Geonoma_undata)))	Kingia_australis);
((Roystonea_regia	((((((Iriartea_deltoidea	Geonoma_undata)	Chamaedorea_seifrizii)	(((Sclerosperma_profizianum	Sabal_domingensis)	Phoenix_dactylifera)	(Attalea_speciosa	(Bactris_major	(Elaeis_guineensis	Elaeis_oleifera)))))	(((Manicaria_saccifera	((Oenocarpus_minor	Oenocarpus_bataua)	Prestoea_acuminata))	((Pelagodoxa_henryana	((Pseudophoenix_vinifera	Podococcus_barteri)	(((Kentiopsis_piersoniorum	(Veitchia_spiralis	Heterospathe_cagayanensis))	(Dictyosperma_album	Hydriastele_microspadix))	Dypsis_decaryi)))	Serenoa_repens))	Orania_palindan))	(Nypa_fruticans	Calamus_caryotoides))	(Reinhardtia_simplex	(Reinhardtia_latisecta	Reinhardtia_paiewonskiana))))	Kingia_australis);
((Roystonea_regia	(((Attalea_speciosa	(Bactris_major	(Elaeis_guineensis	Elaeis_oleifera)))	(Reinhardtia_simplex	(Reinhardtia_latisecta	Reinhardtia_paiewonskiana)))	((Iriartea_deltoidea	(((((Prestoea_acuminata	(Pelagodoxa_henryana	Pseudophoenix_vinifera))	(Oenocarpus_minor	Oenocarpus_bataua))	(Manicaria_saccifera	(((Kentiopsis_piersoniorum	(Veitchia_spiralis	Heterospathe_cagayanensis))	(Dictyosperma_album	Hydriastele_microspadix))	Dypsis_decaryi)))	((Podococcus_barteri	(Sclerosperma_profizianum	Orania_palindan))	Geonoma_undata))	((Calamus_caryotoides	Serenoa_repens)	(Sabal_domingensis	Phoenix_dactylifera))))	(Chamaedorea_seifrizii	Nypa_fruticans))))	Kingia_australis);
((Roystonea_regia	(((Attalea_speciosa	(Bactris_major	(Elaeis_guineensis	Elaeis_oleifera)))	(Reinhardtia_simplex	(Reinhardtia_latisecta	Reinhardtia_paiewonskiana)))	(((Chamaedorea_seifrizii	Sabal_domingensis)	((Serenoa_repens	Calamus_caryotoides)	Phoenix_dactylifera))	(Iriartea_deltoidea	(((Manicaria_saccifera	(Prestoea_acuminata	Pelagodoxa_henryana))	((((Kentiopsis_piersoniorum	(Veitchia_spiralis	Heterospathe_cagayanensis))	(Dictyosperma_album	Hydriastele_microspadix))	Dypsis_decaryi)	(Oenocarpus_minor	Oenocarpus_bataua)))	((((Nypa_fruticans	Pseudophoenix_vinifera)	Podococcus_barteri)	(Sclerosperma_profizianum	Orania_palindan))	Geonoma_undata))))))	Kingia_australis);
((Reinhardtia_paiewonskiana	((((((((Serenoa_repens	(Nypa_fruticans	Pseudophoenix_vinifera))	Podococcus_barteri)	((Chamaedorea_seifrizii	(Calamus_caryotoides	Sabal_domingensis))	Phoenix_dactylifera))	(Iriartea_deltoidea	(((Prestoea_acuminata	(Oenocarpus_minor	Oenocarpus_bataua))	((Pelagodoxa_henryana	(((Dictyosperma_album	Hydriastele_microspadix)	Dypsis_decaryi)	((Kentiopsis_piersoniorum	Veitchia_spiralis)	Heterospathe_cagayanensis)))	Manicaria_saccifera))	((Sclerosperma_profizianum	Orania_palindan)	Geonoma_undata))))	Roystonea_regia)	(Attalea_speciosa	(Bactris_major	(Elaeis_guineensis	Elaeis_oleifera))))	Reinhardtia_simplex)	Reinhardtia_latisecta))	Kingia_australis);
((Iriartea_deltoidea	((Chamaedorea_seifrizii	Geonoma_undata)	((((Sclerosperma_profizianum	Orania_palindan)	((Roystonea_regia	((Attalea_speciosa	(Bactris_major	(Elaeis_guineensis	Elaeis_oleifera)))	(Reinhardtia_simplex	(Reinhardtia_latisecta	Reinhardtia_paiewonskiana))))	(((Prestoea_acuminata	(Oenocarpus_minor	Oenocarpus_bataua))	((Pelagodoxa_henryana	((((Veitchia_spiralis	Heterospathe_cagayanensis)	Kentiopsis_piersoniorum)	(Hydriastele_microspadix	Dictyosperma_album))	Dypsis_decaryi))	Manicaria_saccifera))	Calamus_caryotoides)))	((Nypa_fruticans	Pseudophoenix_vinifera)	Podococcus_barteri))	(Serenoa_repens	(Sabal_domingensis	Phoenix_dactylifera)))))	Kingia_australis);
((Roystonea_regia	(((((Sclerosperma_profizianum	Orania_palindan)	((Oenocarpus_minor	Oenocarpus_bataua)	(((((Veitchia_spiralis	Heterospathe_cagayanensis)	Kentiopsis_piersoniorum)	(Hydriastele_microspadix	Dictyosperma_album))	Dypsis_decaryi)	(Manicaria_saccifera	(Prestoea_acuminata	Pelagodoxa_henryana)))))	(Geonoma_undata	Podococcus_barteri))	(Iriartea_deltoidea	(((Elaeis_guineensis	Elaeis_oleifera)	(Attalea_speciosa	Bactris_major))	(Chamaedorea_seifrizii	(Reinhardtia_simplex	(Reinhardtia_latisecta	Reinhardtia_paiewonskiana))))))	(Pseudophoenix_vinifera	((Sabal_domingensis	(Serenoa_repens	Phoenix_dactylifera))	(Nypa_fruticans	Calamus_caryotoides)))))	Kingia_australis);
((Serenoa_repens	(((Phoenix_dactylifera	(Nypa_fruticans	Calamus_caryotoides))	((Iriartea_deltoidea	(((Roystonea_regia	Orania_palindan)	(((Oenocarpus_minor	Oenocarpus_bataua)	Prestoea_acuminata)	(Manicaria_saccifera	(Pelagodoxa_henryana	((Podococcus_barteri	Pseudophoenix_vinifera)	((((Veitchia_spiralis	Heterospathe_cagayanensis)	Kentiopsis_piersoniorum)	(Hydriastele_microspadix	Dictyosperma_album))	Dypsis_decaryi))))))	(Geonoma_undata	((Attalea_speciosa	(Bactris_major	(Elaeis_guineensis	Elaeis_oleifera)))	(Reinhardtia_simplex	(Reinhardtia_latisecta	Reinhardtia_paiewonskiana))))))	Sclerosperma_profizianum))	(Chamaedorea_seifrizii	Sabal_domingensis)))	Kingia_australis);
(((Elaeis_guineensis	Elaeis_oleifera)	((((Reinhardtia_simplex	(Reinhardtia_latisecta	Reinhardtia_paiewonskiana))	((Iriartea_deltoidea	((((Podococcus_barteri	Pseudophoenix_vinifera)	(Sclerosperma_profizianum	Orania_palindan))	(Geonoma_undata	(Manicaria_saccifera	(Prestoea_acuminata	((Oenocarpus_minor	Oenocarpus_bataua)	(((((Veitchia_spiralis	Heterospathe_cagayanensis)	Kentiopsis_piersoniorum)	(Hydriastele_microspadix	Dictyosperma_album))	Dypsis_decaryi)	Pelagodoxa_henryana))))))	((((Sabal_domingensis	Phoenix_dactylifera)	Serenoa_repens)	Chamaedorea_seifrizii)	(Nypa_fruticans	Calamus_caryotoides))))	Roystonea_regia))	Attalea_speciosa)	Bactris_major))	Kingia_australis);
((Roystonea_regia	(((((Attalea_speciosa	(Bactris_major	(Elaeis_guineensis	Elaeis_oleifera)))	Reinhardtia_simplex)	(Reinhardtia_latisecta	Reinhardtia_paiewonskiana))	(Iriartea_deltoidea	(((Sclerosperma_profizianum	Orania_palindan)	(Geonoma_undata	(Pelagodoxa_henryana	(((Podococcus_barteri	Pseudophoenix_vinifera)	(((((Veitchia_spiralis	Heterospathe_cagayanensis)	Kentiopsis_piersoniorum)	Dictyosperma_album)	Dypsis_decaryi)	Hydriastele_microspadix))	((Oenocarpus_minor	Oenocarpus_bataua)	(Manicaria_saccifera	Prestoea_acuminata))))))	((Chamaedorea_seifrizii	Sabal_domingensis)	(Phoenix_dactylifera	(Nypa_fruticans	Calamus_caryotoides))))))	Serenoa_repens))	Kingia_australis);
(((Nypa_fruticans	Calamus_caryotoides)	(((Chamaedorea_seifrizii	Sabal_domingensis)	(Serenoa_repens	Phoenix_dactylifera))	(Pseudophoenix_vinifera	(((((Roystonea_regia	Sclerosperma_profizianum)	((Orania_palindan	((Pelagodoxa_henryana	((Dypsis_decaryi	((Veitchia_spiralis	Heterospathe_cagayanensis)	Kentiopsis_piersoniorum))	(Dictyosperma_album	Hydriastele_microspadix)))	((Manicaria_saccifera	Prestoea_acuminata)	(Oenocarpus_minor	Oenocarpus_bataua))))	Geonoma_undata))	Podococcus_barteri)	Iriartea_deltoidea)	((Attalea_speciosa	(Bactris_major	(Elaeis_guineensis	Elaeis_oleifera)))	(Reinhardtia_simplex	(Reinhardtia_latisecta	Reinhardtia_paiewonskiana)))))))	Kingia_australis);
(((Geonoma_undata	Iriartea_deltoidea)	((((Phoenix_dactylifera	((Nypa_fruticans	Calamus_caryotoides)	Serenoa_repens))	Sabal_domingensis)	(((((Sclerosperma_profizianum	Orania_palindan)	Roystonea_regia)	(((Pseudophoenix_vinifera	(Hydriastele_microspadix	(((Dictyosperma_album	(Heterospathe_cagayanensis	Veitchia_spiralis))	Dypsis_decaryi)	Kentiopsis_piersoniorum)))	Pelagodoxa_henryana)	(Manicaria_saccifera	((Oenocarpus_minor	Oenocarpus_bataua)	Prestoea_acuminata))))	(((Bactris_major	(Elaeis_guineensis	Elaeis_oleifera))	(Reinhardtia_simplex	(Reinhardtia_paiewonskiana	Reinhardtia_latisecta)))	Attalea_speciosa))	Podococcus_barteri))	Chamaedorea_seifrizii))	Kingia_australis);
((Sclerosperma_profizianum	(Orania_palindan	(((((Attalea_speciosa	(Bactris_major	(Elaeis_guineensis	Elaeis_oleifera)))	((Chamaedorea_seifrizii	Reinhardtia_simplex)	(Reinhardtia_paiewonskiana	Reinhardtia_latisecta)))	(Podococcus_barteri	Roystonea_regia))	((((Pseudophoenix_vinifera	((Dictyosperma_album	Hydriastele_microspadix)	((Kentiopsis_piersoniorum	(Heterospathe_cagayanensis	Veitchia_spiralis))	Dypsis_decaryi)))	Pelagodoxa_henryana)	(Manicaria_saccifera	((Oenocarpus_minor	Oenocarpus_bataua)	Prestoea_acuminata)))	((Sabal_domingensis	(Phoenix_dactylifera	(Nypa_fruticans	Calamus_caryotoides)))	Serenoa_repens)))	(Geonoma_undata	Iriartea_deltoidea))))	Kingia_australis);
((Roystonea_regia	((((((Sclerosperma_profizianum	Orania_palindan)	Geonoma_undata)	((Pelagodoxa_henryana	((Podococcus_barteri	Pseudophoenix_vinifera)	((Dypsis_decaryi	(Kentiopsis_piersoniorum	(Heterospathe_cagayanensis	Veitchia_spiralis)))	(Dictyosperma_album	Hydriastele_microspadix))))	(Manicaria_saccifera	((Oenocarpus_minor	Oenocarpus_bataua)	Prestoea_acuminata))))	(Iriartea_deltoidea	(((Phoenix_dactylifera	Serenoa_repens)	Sabal_domingensis)	Chamaedorea_seifrizii)))	((Attalea_speciosa	(Bactris_major	(Elaeis_guineensis	Elaeis_oleifera)))	(Reinhardtia_simplex	(Reinhardtia_paiewonskiana	Reinhardtia_latisecta))))	(Nypa_fruticans	Calamus_caryotoides)))	Kingia_australis);
((Roystonea_regia	((Reinhardtia_simplex	(Reinhardtia_paiewonskiana	Reinhardtia_latisecta))	(((((Manicaria_saccifera	Geonoma_undata)	Prestoea_acuminata)	(((Podococcus_barteri	Pseudophoenix_vinifera)	(((Oenocarpus_minor	Oenocarpus_bataua)	((Phoenix_dactylifera	((Nypa_fruticans	Calamus_caryotoides)	Serenoa_repens))	Sabal_domingensis))	Chamaedorea_seifrizii))	(((Dypsis_decaryi	(Heterospathe_cagayanensis	(Veitchia_spiralis	Kentiopsis_piersoniorum)))	(Dictyosperma_album	Hydriastele_microspadix))	Pelagodoxa_henryana)))	(Iriartea_deltoidea	(Sclerosperma_profizianum	Orania_palindan)))	(Attalea_speciosa	(Bactris_major	(Elaeis_guineensis	Elaeis_oleifera))))))	Kingia_australis);
((Iriartea_deltoidea	((((Phoenix_dactylifera	Calamus_caryotoides)	(Sabal_domingensis	Serenoa_repens))	((Nypa_fruticans	Pseudophoenix_vinifera)	Podococcus_barteri))	(((((Attalea_speciosa	(Bactris_major	(Elaeis_guineensis	Elaeis_oleifera)))	(Reinhardtia_simplex	(Reinhardtia_paiewonskiana	Reinhardtia_latisecta)))	Roystonea_regia)	(Geonoma_undata	((Manicaria_saccifera	(((Dypsis_decaryi	(Kentiopsis_piersoniorum	(Heterospathe_cagayanensis	Veitchia_spiralis)))	(Dictyosperma_album	Hydriastele_microspadix))	((Oenocarpus_minor	Oenocarpus_bataua)	(Prestoea_acuminata	Pelagodoxa_henryana))))	(Sclerosperma_profizianum	Orania_palindan))))	Chamaedorea_seifrizii)))	Kingia_australis);
(((Nypa_fruticans	Calamus_caryotoides)	((((Chamaedorea_seifrizii	Sabal_domingensis)	Serenoa_repens)	((Podococcus_barteri	(Sclerosperma_profizianum	Orania_palindan))	((((((Attalea_speciosa	(Bactris_major	(Elaeis_guineensis	Elaeis_oleifera)))	(Reinhardtia_simplex	(Reinhardtia_paiewonskiana	Reinhardtia_latisecta)))	Roystonea_regia)	((Manicaria_saccifera	Prestoea_acuminata)	(((Oenocarpus_minor	Oenocarpus_bataua)	(Pseudophoenix_vinifera	Pelagodoxa_henryana))	((Dypsis_decaryi	(Heterospathe_cagayanensis	(Veitchia_spiralis	Kentiopsis_piersoniorum)))	(Dictyosperma_album	Hydriastele_microspadix)))))	Geonoma_undata)	Iriartea_deltoidea)))	Phoenix_dactylifera))	Kingia_australis);
((Roystonea_regia	(((((Sabal_domingensis	Phoenix_dactylifera)	((Nypa_fruticans	Calamus_caryotoides)	Serenoa_repens))	Chamaedorea_seifrizii)	(((Podococcus_barteri	Geonoma_undata)	(((Manicaria_saccifera	((Oenocarpus_minor	Oenocarpus_bataua)	Prestoea_acuminata))	((Pseudophoenix_vinifera	Pelagodoxa_henryana)	((((Heterospathe_cagayanensis	Veitchia_spiralis)	Kentiopsis_piersoniorum)	(Dictyosperma_album	Hydriastele_microspadix))	Dypsis_decaryi)))	(Sclerosperma_profizianum	Orania_palindan)))	Iriartea_deltoidea))	((Attalea_speciosa	(Bactris_major	(Elaeis_guineensis	Elaeis_oleifera)))	(Reinhardtia_simplex	(Reinhardtia_paiewonskiana	Reinhardtia_latisecta)))))	Kingia_australis);
((Roystonea_regia	(((((Sabal_domingensis	Phoenix_dactylifera)	Serenoa_repens)	(((Geonoma_undata	((Pseudophoenix_vinifera	Podococcus_barteri)	(Sclerosperma_profizianum	Orania_palindan)))	(Manicaria_saccifera	(Pelagodoxa_henryana	(((Oenocarpus_minor	Oenocarpus_bataua)	Prestoea_acuminata)	((((Heterospathe_cagayanensis	Veitchia_spiralis)	Kentiopsis_piersoniorum)	(Dictyosperma_album	Hydriastele_microspadix))	Dypsis_decaryi)))))	Iriartea_deltoidea))	((Attalea_speciosa	(Bactris_major	(Elaeis_guineensis	Elaeis_oleifera)))	((Chamaedorea_seifrizii	Reinhardtia_simplex)	(Reinhardtia_paiewonskiana	Reinhardtia_latisecta))))	(Nypa_fruticans	Calamus_caryotoides)))	Kingia_australis);
((Sclerosperma_profizianum	(Orania_palindan	((((((Chamaedorea_seifrizii	(Geonoma_undata	Iriartea_deltoidea))	(((Attalea_speciosa	(Bactris_major	(Elaeis_guineensis	Elaeis_oleifera)))	(Reinhardtia_simplex	((Serenoa_repens	Reinhardtia_paiewonskiana)	Reinhardtia_latisecta)))	((Nypa_fruticans	Calamus_caryotoides)	Roystonea_regia)))	(Sabal_domingensis	Phoenix_dactylifera))	(((Oenocarpus_minor	Oenocarpus_bataua)	Pelagodoxa_henryana)	(Prestoea_acuminata	Manicaria_saccifera)))	((((Heterospathe_cagayanensis	Veitchia_spiralis)	Kentiopsis_piersoniorum)	(Dictyosperma_album	Hydriastele_microspadix))	Dypsis_decaryi))	(Pseudophoenix_vinifera	Podococcus_barteri))))	Kingia_australis);
((Roystonea_regia	((((Serenoa_repens	(Sabal_domingensis	((Nypa_fruticans	Calamus_caryotoides)	Phoenix_dactylifera)))	(Geonoma_undata	(((((Oenocarpus_minor	Oenocarpus_bataua)	(Pelagodoxa_henryana	((((Heterospathe_cagayanensis	Veitchia_spiralis)	Kentiopsis_piersoniorum)	(Dictyosperma_album	Hydriastele_microspadix))	Dypsis_decaryi)))	(Manicaria_saccifera	Prestoea_acuminata))	(Pseudophoenix_vinifera	Podococcus_barteri))	(Sclerosperma_profizianum	Orania_palindan))))	Iriartea_deltoidea)	((Attalea_speciosa	(Bactris_major	(Elaeis_guineensis	Elaeis_oleifera)))	(Chamaedorea_seifrizii	(Reinhardtia_simplex	(Reinhardtia_paiewonskiana	Reinhardtia_latisecta))))))	Kingia_australis);
(((Chamaedorea_seifrizii	((Sabal_domingensis	((Phoenix_dactylifera	(Calamus_caryotoides	Nypa_fruticans))	Serenoa_repens))	((Roystonea_regia	(((Reinhardtia_latisecta	Reinhardtia_paiewonskiana)	Reinhardtia_simplex)	((Bactris_major	(Elaeis_oleifera	Elaeis_guineensis))	Attalea_speciosa)))	(Geonoma_undata	((Manicaria_saccifera	(((Oenocarpus_bataua	Oenocarpus_minor)	Pelagodoxa_henryana)	(Prestoea_acuminata	((Pseudophoenix_vinifera	Podococcus_barteri)	(Dypsis_decaryi	((Dictyosperma_album	Hydriastele_microspadix)	(Kentiopsis_piersoniorum	(Veitchia_spiralis	Heterospathe_cagayanensis))))))))	(Orania_palindan	Sclerosperma_profizianum))))))	Iriartea_deltoidea)	Kingia_australis);
(((Serenoa_repens	(Phoenix_dactylifera	(Sabal_domingensis	((Iriartea_deltoidea	((((Reinhardtia_latisecta	Reinhardtia_paiewonskiana)	Reinhardtia_simplex)	((Bactris_major	(Elaeis_oleifera	Elaeis_guineensis))	Attalea_speciosa))	(Roystonea_regia	(((Manicaria_saccifera	(Prestoea_acuminata	(Oenocarpus_bataua	Oenocarpus_minor)))	(((Kentiopsis_piersoniorum	(Veitchia_spiralis	Heterospathe_cagayanensis))	(Dypsis_decaryi	(Dictyosperma_album	Hydriastele_microspadix)))	(Pelagodoxa_henryana	Geonoma_undata)))	(((Nypa_fruticans	Pseudophoenix_vinifera)	Podococcus_barteri)	(Orania_palindan	Sclerosperma_profizianum))))))	Chamaedorea_seifrizii))))	Calamus_caryotoides)	Kingia_australis);
((Serenoa_repens	((((((((Manicaria_saccifera	Prestoea_acuminata)	(Oenocarpus_bataua	Oenocarpus_minor))	((Dypsis_decaryi	((Dictyosperma_album	Hydriastele_microspadix)	(Kentiopsis_piersoniorum	(Veitchia_spiralis	Heterospathe_cagayanensis))))	(Pelagodoxa_henryana	Geonoma_undata)))	(Orania_palindan	Sclerosperma_profizianum))	((((Reinhardtia_latisecta	Reinhardtia_paiewonskiana)	Reinhardtia_simplex)	((Bactris_major	(Elaeis_oleifera	Elaeis_guineensis))	Attalea_speciosa))	Roystonea_regia))	Iriartea_deltoidea)	((Chamaedorea_seifrizii	Pseudophoenix_vinifera)	Podococcus_barteri))	((Calamus_caryotoides	Nypa_fruticans)	(Sabal_domingensis	Phoenix_dactylifera))))	Kingia_australis);
(((Chamaedorea_seifrizii	((Sabal_domingensis	Serenoa_repens)	Phoenix_dactylifera))	(Geonoma_undata	((((Reinhardtia_latisecta	Reinhardtia_paiewonskiana)	Reinhardtia_simplex)	((Bactris_major	(Elaeis_oleifera	Elaeis_guineensis))	Attalea_speciosa))	((Iriartea_deltoidea	(Sclerosperma_profizianum	(Orania_palindan	((Calamus_caryotoides	Nypa_fruticans)	Roystonea_regia))))	((((Oenocarpus_bataua	Oenocarpus_minor)	((Pseudophoenix_vinifera	Podococcus_barteri)	(Prestoea_acuminata	Pelagodoxa_henryana)))	Manicaria_saccifera)	((Kentiopsis_piersoniorum	(Dypsis_decaryi	((Heterospathe_cagayanensis	Dictyosperma_album)	Veitchia_spiralis)))	Hydriastele_microspadix))))))	Kingia_australis);
((Roystonea_regia	(((Chamaedorea_seifrizii	((Reinhardtia_latisecta	Reinhardtia_paiewonskiana)	Reinhardtia_simplex))	((Bactris_major	(Elaeis_oleifera	Elaeis_guineensis))	Attalea_speciosa))	((((Oenocarpus_bataua	Oenocarpus_minor)	((Prestoea_acuminata	Manicaria_saccifera)	(Pelagodoxa_henryana	(Dypsis_decaryi	(((Heterospathe_cagayanensis	Veitchia_spiralis)	Kentiopsis_piersoniorum)	(Hydriastele_microspadix	Dictyosperma_album))))))	((((Pseudophoenix_vinifera	Podococcus_barteri)	Sclerosperma_profizianum)	(((Phoenix_dactylifera	Serenoa_repens)	Sabal_domingensis)	(Calamus_caryotoides	Nypa_fruticans)))	Geonoma_undata))	(Iriartea_deltoidea	Orania_palindan))))	Kingia_australis);
((Hydriastele_microspadix	(Dictyosperma_album	(((((Iriartea_deltoidea	Geonoma_undata)	Pelagodoxa_henryana)	((((Orania_palindan	Sclerosperma_profizianum)	Manicaria_saccifera)	(Prestoea_acuminata	(Roystonea_regia	((Chamaedorea_seifrizii	((Reinhardtia_latisecta	Reinhardtia_paiewonskiana)	Reinhardtia_simplex))	((Bactris_major	(Elaeis_oleifera	Elaeis_guineensis))	Attalea_speciosa)))))	((Pseudophoenix_vinifera	Podococcus_barteri)	((Oenocarpus_bataua	Oenocarpus_minor)	(((Serenoa_repens	Sabal_domingensis)	(Calamus_caryotoides	Nypa_fruticans))	Phoenix_dactylifera)))))	Dypsis_decaryi)	((Heterospathe_cagayanensis	Veitchia_spiralis)	Kentiopsis_piersoniorum))))	Kingia_australis);
(((((Bactris_major	(Elaeis_oleifera	Elaeis_guineensis))	Attalea_speciosa)	((((Iriartea_deltoidea	Orania_palindan)	((Sclerosperma_profizianum	((Chamaedorea_seifrizii	Pseudophoenix_vinifera)	Podococcus_barteri))	((Sabal_domingensis	(Phoenix_dactylifera	(Calamus_caryotoides	Nypa_fruticans)))	Serenoa_repens)))	((Dypsis_decaryi	(((Heterospathe_cagayanensis	Veitchia_spiralis)	Kentiopsis_piersoniorum)	(Hydriastele_microspadix	Dictyosperma_album)))	((Manicaria_saccifera	Geonoma_undata)	((Oenocarpus_bataua	Oenocarpus_minor)	(Prestoea_acuminata	Pelagodoxa_henryana)))))	Roystonea_regia))	((Reinhardtia_latisecta	Reinhardtia_paiewonskiana)	Reinhardtia_simplex))	Kingia_australis);
((Roystonea_regia	((((Reinhardtia_latisecta	Reinhardtia_paiewonskiana)	Reinhardtia_simplex)	((Bactris_major	(Elaeis_oleifera	Elaeis_guineensis))	Attalea_speciosa))	(((Iriartea_deltoidea	(Pseudophoenix_vinifera	Chamaedorea_seifrizii))	(((Dypsis_decaryi	(((Heterospathe_cagayanensis	Veitchia_spiralis)	Kentiopsis_piersoniorum)	(Hydriastele_microspadix	Dictyosperma_album)))	(Manicaria_saccifera	((Pelagodoxa_henryana	Prestoea_acuminata)	(Oenocarpus_bataua	Oenocarpus_minor))))	((Podococcus_barteri	(Sclerosperma_profizianum	Orania_palindan))	Geonoma_undata)))	(Nypa_fruticans	((Phoenix_dactylifera	(Serenoa_repens	Sabal_domingensis))	Calamus_caryotoides)))))	Kingia_australis);
((Roystonea_regia	((((Reinhardtia_latisecta	Reinhardtia_paiewonskiana)	Reinhardtia_simplex)	((Bactris_major	(Elaeis_oleifera	Elaeis_guineensis))	Attalea_speciosa))	((Chamaedorea_seifrizii	(((Geonoma_undata	Iriartea_deltoidea)	(Nypa_fruticans	Pseudophoenix_vinifera))	((Pelagodoxa_henryana	(Dypsis_decaryi	(((Heterospathe_cagayanensis	Veitchia_spiralis)	Kentiopsis_piersoniorum)	(Hydriastele_microspadix	Dictyosperma_album))))	(Manicaria_saccifera	(Prestoea_acuminata	(Oenocarpus_bataua	Oenocarpus_minor))))))	((Podococcus_barteri	((Calamus_caryotoides	Sclerosperma_profizianum)	Orania_palindan))	(Sabal_domingensis	(Phoenix_dactylifera	Serenoa_repens))))))	Kingia_australis);
((Roystonea_regia	((Attalea_speciosa	(((Reinhardtia_latisecta	Reinhardtia_paiewonskiana)	Reinhardtia_simplex)	(Bactris_major	(Elaeis_oleifera	Elaeis_guineensis))))	((((Pseudophoenix_vinifera	Podococcus_barteri)	((Nypa_fruticans	Calamus_caryotoides)	((Sabal_domingensis	(Phoenix_dactylifera	Serenoa_repens))	Chamaedorea_seifrizii)))	(Oenocarpus_bataua	Oenocarpus_minor))	((Manicaria_saccifera	(Prestoea_acuminata	(Sclerosperma_profizianum	Orania_palindan)))	((Iriartea_deltoidea	Pelagodoxa_henryana)	(Geonoma_undata	(Dypsis_decaryi	(((Heterospathe_cagayanensis	Veitchia_spiralis)	Kentiopsis_piersoniorum)	(Hydriastele_microspadix	Dictyosperma_album)))))))))	Kingia_australis);
(((Iriartea_deltoidea	Geonoma_undata)	(Chamaedorea_seifrizii	((((((((Dypsis_decaryi	((Heterospathe_cagayanensis	Veitchia_spiralis)	Kentiopsis_piersoniorum))	(Hydriastele_microspadix	Dictyosperma_album))	(Pseudophoenix_vinifera	Pelagodoxa_henryana))	(Oenocarpus_minor	Oenocarpus_bataua))	(Manicaria_saccifera	Prestoea_acuminata))	(Roystonea_regia	(Sclerosperma_profizianum	Orania_palindan)))	((Attalea_speciosa	((Elaeis_guineensis	Elaeis_oleifera)	Bactris_major))	(Reinhardtia_simplex	(Reinhardtia_latisecta	Reinhardtia_paiewonskiana))))	(((((Nypa_fruticans	Calamus_caryotoides)	Phoenix_dactylifera)	Sabal_domingensis)	Serenoa_repens)	Podococcus_barteri))))	Kingia_australis);
((((((Attalea_speciosa	Serenoa_repens)	(((((Nypa_fruticans	Calamus_caryotoides)	Roystonea_regia)	(Reinhardtia_simplex	(Reinhardtia_latisecta	Reinhardtia_paiewonskiana)))	((Phoenix_dactylifera	((Chamaedorea_seifrizii	Sabal_domingensis)	Sclerosperma_profizianum))	(Orania_palindan	(Podococcus_barteri	((((Dypsis_decaryi	((Heterospathe_cagayanensis	Veitchia_spiralis)	Kentiopsis_piersoniorum))	(Hydriastele_microspadix	Dictyosperma_album))	(Pseudophoenix_vinifera	Pelagodoxa_henryana))	((Prestoea_acuminata	Manicaria_saccifera)	(Oenocarpus_minor	Oenocarpus_bataua)))))))	(Elaeis_guineensis	Elaeis_oleifera)))	Bactris_major)	Iriartea_deltoidea)	Geonoma_undata)	Kingia_australis);
((Serenoa_repens	((((Nypa_fruticans	Calamus_caryotoides)	(Phoenix_dactylifera	Sabal_domingensis))	(((((Attalea_speciosa	(Bactris_major	(Elaeis_guineensis	Elaeis_oleifera)))	(Reinhardtia_simplex	(Reinhardtia_latisecta	Reinhardtia_paiewonskiana)))	Roystonea_regia)	(((((((Heterospathe_cagayanensis	(Veitchia_spiralis	Kentiopsis_piersoniorum))	(Hydriastele_microspadix	Dictyosperma_album))	Dypsis_decaryi)	Pelagodoxa_henryana)	(Manicaria_saccifera	Prestoea_acuminata))	(Oenocarpus_minor	Oenocarpus_bataua))	(Geonoma_undata	(Sclerosperma_profizianum	Orania_palindan))))	((Pseudophoenix_vinifera	Podococcus_barteri)	Chamaedorea_seifrizii)))	Iriartea_deltoidea))	Kingia_australis);
(((((Sabal_domingensis	(Phoenix_dactylifera	(Calamus_caryotoides	Serenoa_repens)))	((((Attalea_speciosa	(Bactris_major	(Elaeis_guineensis	Elaeis_oleifera)))	(Reinhardtia_simplex	(Reinhardtia_latisecta	Reinhardtia_paiewonskiana)))	(Nypa_fruticans	Roystonea_regia))	(((((Oenocarpus_minor	Oenocarpus_bataua)	(Prestoea_acuminata	Pelagodoxa_henryana))	Manicaria_saccifera)	(((Kentiopsis_piersoniorum	(Heterospathe_cagayanensis	Veitchia_spiralis))	(Hydriastele_microspadix	Dictyosperma_album))	Dypsis_decaryi))	((Podococcus_barteri	Geonoma_undata)	(Sclerosperma_profizianum	Orania_palindan)))))	(Pseudophoenix_vinifera	Chamaedorea_seifrizii))	Iriartea_deltoidea)	Kingia_australis);
((Roystonea_regia	(((((Prestoea_acuminata	Manicaria_saccifera)	(((((Kentiopsis_piersoniorum	(Heterospathe_cagayanensis	Veitchia_spiralis))	(Hydriastele_microspadix	Dictyosperma_album))	Dypsis_decaryi)	(Serenoa_repens	Pelagodoxa_henryana))	(Oenocarpus_minor	Oenocarpus_bataua)))	((Sclerosperma_profizianum	Orania_palindan)	Podococcus_barteri))	((Iriartea_deltoidea	(Geonoma_undata	Pseudophoenix_vinifera))	((Chamaedorea_seifrizii	Sabal_domingensis)	(Phoenix_dactylifera	(Nypa_fruticans	Calamus_caryotoides)))))	((Attalea_speciosa	(Bactris_major	(Elaeis_guineensis	Elaeis_oleifera)))	(Reinhardtia_simplex	(Reinhardtia_latisecta	Reinhardtia_paiewonskiana)))))	Kingia_australis);
((Iriartea_deltoidea	(((((((Attalea_speciosa	(Bactris_major	(Elaeis_guineensis	Elaeis_oleifera)))	(Reinhardtia_simplex	(Reinhardtia_latisecta	Reinhardtia_paiewonskiana)))	Roystonea_regia)	(((((((Hydriastele_microspadix	Dictyosperma_album)	(Heterospathe_cagayanensis	(Veitchia_spiralis	Kentiopsis_piersoniorum)))	Dypsis_decaryi)	Pelagodoxa_henryana)	(Manicaria_saccifera	Prestoea_acuminata))	(Oenocarpus_minor	Oenocarpus_bataua))	(Geonoma_undata	(Sclerosperma_profizianum	Orania_palindan))))	(Nypa_fruticans	Calamus_caryotoides))	(Podococcus_barteri	Pseudophoenix_vinifera))	(Chamaedorea_seifrizii	(Phoenix_dactylifera	(Sabal_domingensis	Serenoa_repens)))))	Kingia_australis);
(((Nypa_fruticans	Calamus_caryotoides)	(((((Chamaedorea_seifrizii	(Podococcus_barteri	Pseudophoenix_vinifera))	((Iriartea_deltoidea	((Attalea_speciosa	((Elaeis_guineensis	Elaeis_oleifera)	(Bactris_major	(Reinhardtia_simplex	(Reinhardtia_latisecta	Reinhardtia_paiewonskiana)))))	Roystonea_regia))	((((Oenocarpus_minor	Oenocarpus_bataua)	((((Hydriastele_microspadix	Dictyosperma_album)	(Veitchia_spiralis	Kentiopsis_piersoniorum))	Dypsis_decaryi)	Heterospathe_cagayanensis))	(Manicaria_saccifera	(Pelagodoxa_henryana	Prestoea_acuminata)))	(Geonoma_undata	(Sclerosperma_profizianum	Orania_palindan)))))	Sabal_domingensis)	Serenoa_repens)	Phoenix_dactylifera))	Kingia_australis);
((Iriartea_deltoidea	((((((Reinhardtia_simplex	(Reinhardtia_latisecta	Reinhardtia_paiewonskiana))	(((Elaeis_guineensis	Elaeis_oleifera)	Bactris_major)	Attalea_speciosa))	Roystonea_regia)	((((Oenocarpus_minor	Oenocarpus_bataua)	(Pelagodoxa_henryana	((Podococcus_barteri	(Pseudophoenix_vinifera	Chamaedorea_seifrizii))	(((Hydriastele_microspadix	Dictyosperma_album)	(Heterospathe_cagayanensis	(Veitchia_spiralis	Kentiopsis_piersoniorum)))	Dypsis_decaryi))))	(Manicaria_saccifera	Prestoea_acuminata))	(Sclerosperma_profizianum	Orania_palindan)))	(Sabal_domingensis	(Serenoa_repens	(Phoenix_dactylifera	(Nypa_fruticans	Calamus_caryotoides)))))	Geonoma_undata))	Kingia_australis);
((Serenoa_repens	((Phoenix_dactylifera	(Nypa_fruticans	Calamus_caryotoides))	(((((Reinhardtia_simplex	(Reinhardtia_latisecta	Reinhardtia_paiewonskiana))	(((Elaeis_guineensis	Elaeis_oleifera)	Bactris_major)	Attalea_speciosa))	Roystonea_regia)	((((Pelagodoxa_henryana	(Podococcus_barteri	Pseudophoenix_vinifera))	(((Oenocarpus_minor	Oenocarpus_bataua)	(((Hydriastele_microspadix	Dictyosperma_album)	(Kentiopsis_piersoniorum	(Heterospathe_cagayanensis	Veitchia_spiralis)))	Dypsis_decaryi))	(Manicaria_saccifera	Prestoea_acuminata)))	((Sclerosperma_profizianum	Orania_palindan)	Geonoma_undata))	(Iriartea_deltoidea	Chamaedorea_seifrizii)))	Sabal_domingensis)))	Kingia_australis);
((Serenoa_repens	(Sabal_domingensis	(Phoenix_dactylifera	(Calamus_caryotoides	((((((((Reinhardtia_simplex	(Reinhardtia_latisecta	Reinhardtia_paiewonskiana))	(((Elaeis_guineensis	Elaeis_oleifera)	Bactris_major)	Attalea_speciosa))	Roystonea_regia)	(Sclerosperma_profizianum	(Iriartea_deltoidea	Orania_palindan)))	(Manicaria_saccifera	(Prestoea_acuminata	(Pelagodoxa_henryana	((Hydriastele_microspadix	Dictyosperma_album)	((Kentiopsis_piersoniorum	(Heterospathe_cagayanensis	Veitchia_spiralis))	Dypsis_decaryi))))))	Geonoma_undata)	(Oenocarpus_minor	Oenocarpus_bataua))	(Chamaedorea_seifrizii	(Podococcus_barteri	(Nypa_fruticans	Pseudophoenix_vinifera))))))))	Kingia_australis);
((Iriartea_deltoidea	(Geonoma_undata	(((Pelagodoxa_henryana	(Pseudophoenix_vinifera	Podococcus_barteri))	((Dypsis_decaryi	(Hydriastele_microspadix	(Veitchia_spiralis	Kentiopsis_piersoniorum)))	(Dictyosperma_album	Heterospathe_cagayanensis)))	(((Sclerosperma_profizianum	Orania_palindan)	(Manicaria_saccifera	((Oenocarpus_bataua	Oenocarpus_minor)	Prestoea_acuminata)))	((Roystonea_regia	((Chamaedorea_seifrizii	(Reinhardtia_simplex	(Reinhardtia_paiewonskiana	Reinhardtia_latisecta)))	(Attalea_speciosa	(Bactris_major	(Elaeis_oleifera	Elaeis_guineensis)))))	(((Calamus_caryotoides	Nypa_fruticans)	Phoenix_dactylifera)	(Serenoa_repens	Sabal_domingensis)))))))	Kingia_australis);
((Roystonea_regia	(((Reinhardtia_simplex	(Reinhardtia_paiewonskiana	Reinhardtia_latisecta))	(Attalea_speciosa	(Bactris_major	(Elaeis_oleifera	Elaeis_guineensis))))	(((Pseudophoenix_vinifera	(Chamaedorea_seifrizii	Iriartea_deltoidea))	((Calamus_caryotoides	Nypa_fruticans)	((Serenoa_repens	Phoenix_dactylifera)	Sabal_domingensis)))	(((Sclerosperma_profizianum	Orania_palindan)	((Manicaria_saccifera	((Podococcus_barteri	(Oenocarpus_bataua	Oenocarpus_minor))	(Pelagodoxa_henryana	Prestoea_acuminata)))	(Dypsis_decaryi	((Dictyosperma_album	Hydriastele_microspadix)	((Heterospathe_cagayanensis	Veitchia_spiralis)	Kentiopsis_piersoniorum)))))	Geonoma_undata))))	Kingia_australis);
((Elaeis_oleifera	(Elaeis_guineensis	(((((Geonoma_undata	(((Manicaria_saccifera	((Oenocarpus_bataua	Oenocarpus_minor)	Prestoea_acuminata))	(Pelagodoxa_henryana	(Dypsis_decaryi	((Dictyosperma_album	Hydriastele_microspadix)	((Heterospathe_cagayanensis	Veitchia_spiralis)	Kentiopsis_piersoniorum)))))	((((Calamus_caryotoides	Nypa_fruticans)	((Serenoa_repens	Phoenix_dactylifera)	Sabal_domingensis))	((Chamaedorea_seifrizii	Sclerosperma_profizianum)	(Podococcus_barteri	Pseudophoenix_vinifera)))	(Iriartea_deltoidea	Orania_palindan))))	Roystonea_regia)	(Reinhardtia_simplex	(Reinhardtia_paiewonskiana	Reinhardtia_latisecta)))	Attalea_speciosa)	Bactris_major)))	Kingia_australis);
((Roystonea_regia	(((Chamaedorea_seifrizii	(Reinhardtia_simplex	(Reinhardtia_paiewonskiana	Reinhardtia_latisecta)))	(Attalea_speciosa	(Bactris_major	(Elaeis_oleifera	Elaeis_guineensis))))	((((Phoenix_dactylifera	(Calamus_caryotoides	Nypa_fruticans))	(Serenoa_repens	Sabal_domingensis))	Sclerosperma_profizianum)	((Geonoma_undata	(Iriartea_deltoidea	Orania_palindan))	((Pelagodoxa_henryana	((Podococcus_barteri	Pseudophoenix_vinifera)	(Dypsis_decaryi	((Dictyosperma_album	Hydriastele_microspadix)	((Heterospathe_cagayanensis	Veitchia_spiralis)	Kentiopsis_piersoniorum)))))	(Manicaria_saccifera	((Oenocarpus_bataua	Oenocarpus_minor)	Prestoea_acuminata)))))))	Kingia_australis);
((Iriartea_deltoidea	((Chamaedorea_seifrizii	(((Geonoma_undata	(Podococcus_barteri	(Sclerosperma_profizianum	Orania_palindan)))	(((Oenocarpus_bataua	Oenocarpus_minor)	Prestoea_acuminata)	(((((Dictyosperma_album	(Dypsis_decaryi	((Heterospathe_cagayanensis	Veitchia_spiralis)	Kentiopsis_piersoniorum)))	Hydriastele_microspadix)	Serenoa_repens)	Pelagodoxa_henryana)	Manicaria_saccifera)))	(((Phoenix_dactylifera	(Calamus_caryotoides	Nypa_fruticans))	Sabal_domingensis)	(Roystonea_regia	(Attalea_speciosa	((Bactris_major	(Elaeis_oleifera	Elaeis_guineensis))	(Reinhardtia_simplex	(Reinhardtia_paiewonskiana	Reinhardtia_latisecta))))))))	Pseudophoenix_vinifera))	Kingia_australis);
((Pseudophoenix_vinifera	(((((Calamus_caryotoides	Nypa_fruticans)	(Phoenix_dactylifera	(Sabal_domingensis	Serenoa_repens)))	(((Reinhardtia_simplex	(Reinhardtia_paiewonskiana	Reinhardtia_latisecta))	(Attalea_speciosa	(Bactris_major	(Elaeis_oleifera	Elaeis_guineensis))))	((Podococcus_barteri	(Sclerosperma_profizianum	Orania_palindan))	((Oenocarpus_bataua	Oenocarpus_minor)	((Pelagodoxa_henryana	(Manicaria_saccifera	Prestoea_acuminata))	(Roystonea_regia	(Dypsis_decaryi	((Dictyosperma_album	Hydriastele_microspadix)	(Heterospathe_cagayanensis	(Veitchia_spiralis	Kentiopsis_piersoniorum))))))))))	(Geonoma_undata	Iriartea_deltoidea))	Chamaedorea_seifrizii))	Kingia_australis);
((Sclerosperma_profizianum	((Orania_palindan	Iriartea_deltoidea)	(((Podococcus_barteri	(Chamaedorea_seifrizii	(Phoenix_dactylifera	(Sabal_domingensis	Serenoa_repens))))	((((Calamus_caryotoides	Nypa_fruticans)	Roystonea_regia)	((Reinhardtia_simplex	(Reinhardtia_paiewonskiana	Reinhardtia_latisecta))	(Attalea_speciosa	(Bactris_major	(Elaeis_oleifera	Elaeis_guineensis)))))	Geonoma_undata))	(Manicaria_saccifera	(((Oenocarpus_bataua	Oenocarpus_minor)	(Dypsis_decaryi	((Hydriastele_microspadix	Dictyosperma_album)	((Heterospathe_cagayanensis	Veitchia_spiralis)	Kentiopsis_piersoniorum))))	((Pelagodoxa_henryana	Pseudophoenix_vinifera)	Prestoea_acuminata))))))	Kingia_australis);
((Elaeis_guineensis	((((((((Chamaedorea_seifrizii	(Phoenix_dactylifera	(Sabal_domingensis	Serenoa_repens)))	((((Prestoea_acuminata	(Pelagodoxa_henryana	(Dypsis_decaryi	((Hydriastele_microspadix	Dictyosperma_album)	((Heterospathe_cagayanensis	Veitchia_spiralis)	Kentiopsis_piersoniorum)))))	Manicaria_saccifera)	(Oenocarpus_bataua	Oenocarpus_minor))	(((Podococcus_barteri	Pseudophoenix_vinifera)	(Orania_palindan	Sclerosperma_profizianum))	Geonoma_undata)))	Iriartea_deltoidea)	((Calamus_caryotoides	Nypa_fruticans)	Roystonea_regia))	(Reinhardtia_simplex	(Reinhardtia_paiewonskiana	Reinhardtia_latisecta)))	Attalea_speciosa)	Bactris_major)	Elaeis_oleifera))	Kingia_australis);
((Iriartea_deltoidea	((Chamaedorea_seifrizii	((Calamus_caryotoides	Phoenix_dactylifera)	(Sabal_domingensis	Serenoa_repens)))	(((((Reinhardtia_simplex	(Reinhardtia_paiewonskiana	Reinhardtia_latisecta))	((Attalea_speciosa	Bactris_major)	(Elaeis_oleifera	Elaeis_guineensis)))	Roystonea_regia)	((((Pelagodoxa_henryana	((((Heterospathe_cagayanensis	Veitchia_spiralis)	Kentiopsis_piersoniorum)	(Hydriastele_microspadix	Dictyosperma_album))	Dypsis_decaryi))	((Orania_palindan	Sclerosperma_profizianum)	Prestoea_acuminata))	(Manicaria_saccifera	Geonoma_undata))	(Oenocarpus_bataua	Oenocarpus_minor)))	(Podococcus_barteri	(Nypa_fruticans	Pseudophoenix_vinifera)))))	Kingia_australis);
((Roystonea_regia	((((((Manicaria_saccifera	Prestoea_acuminata)	(Pelagodoxa_henryana	(((Heterospathe_cagayanensis	(Veitchia_spiralis	Kentiopsis_piersoniorum))	(Hydriastele_microspadix	Dictyosperma_album))	Dypsis_decaryi)))	(Oenocarpus_bataua	Oenocarpus_minor))	(((Orania_palindan	Sclerosperma_profizianum)	Podococcus_barteri)	Geonoma_undata))	(Pseudophoenix_vinifera	(Iriartea_deltoidea	(((Phoenix_dactylifera	Sabal_domingensis)	Serenoa_repens)	(Nypa_fruticans	Calamus_caryotoides)))))	((Reinhardtia_simplex	(Reinhardtia_paiewonskiana	Reinhardtia_latisecta))	((((Elaeis_oleifera	Elaeis_guineensis)	Bactris_major)	Chamaedorea_seifrizii)	Attalea_speciosa))))	Kingia_australis);
((Roystonea_regia	(((Serenoa_repens	((Iriartea_deltoidea	(Geonoma_undata	Chamaedorea_seifrizii))	((Podococcus_barteri	Pseudophoenix_vinifera)	(Sabal_domingensis	((Calamus_caryotoides	Nypa_fruticans)	Phoenix_dactylifera)))))	(((Manicaria_saccifera	(Dypsis_decaryi	((Hydriastele_microspadix	Dictyosperma_album)	((Veitchia_spiralis	Heterospathe_cagayanensis)	Kentiopsis_piersoniorum))))	((Oenocarpus_bataua	Oenocarpus_minor)	(Prestoea_acuminata	Pelagodoxa_henryana)))	(Orania_palindan	Sclerosperma_profizianum)))	(((Elaeis_guineensis	Elaeis_oleifera)	Attalea_speciosa)	(Bactris_major	(Reinhardtia_simplex	(Reinhardtia_latisecta	Reinhardtia_paiewonskiana))))))	Kingia_australis);
((Reinhardtia_paiewonskiana	(((((((Iriartea_deltoidea	Chamaedorea_seifrizii)	((Serenoa_repens	Sabal_domingensis)	((Calamus_caryotoides	Nypa_fruticans)	Phoenix_dactylifera)))	(((Manicaria_saccifera	((Oenocarpus_bataua	Oenocarpus_minor)	Prestoea_acuminata))	(Pelagodoxa_henryana	((Podococcus_barteri	Pseudophoenix_vinifera)	(Dypsis_decaryi	((Hydriastele_microspadix	Dictyosperma_album)	((Veitchia_spiralis	Heterospathe_cagayanensis)	Kentiopsis_piersoniorum))))))	(Geonoma_undata	(Orania_palindan	Sclerosperma_profizianum))))	((Bactris_major	(Elaeis_guineensis	Elaeis_oleifera))	Attalea_speciosa))	Roystonea_regia)	Reinhardtia_simplex)	Reinhardtia_latisecta))	Kingia_australis);
((Roystonea_regia	(((((Reinhardtia_simplex	(Reinhardtia_latisecta	Reinhardtia_paiewonskiana))	((Bactris_major	(Elaeis_guineensis	Elaeis_oleifera))	Attalea_speciosa))	((Iriartea_deltoidea	Chamaedorea_seifrizii)	(Serenoa_repens	(Phoenix_dactylifera	Sabal_domingensis))))	((((Oenocarpus_bataua	Oenocarpus_minor)	Prestoea_acuminata)	((Pelagodoxa_henryana	((Podococcus_barteri	Pseudophoenix_vinifera)	(Dypsis_decaryi	((Hydriastele_microspadix	Dictyosperma_album)	((Veitchia_spiralis	Heterospathe_cagayanensis)	Kentiopsis_piersoniorum)))))	(Geonoma_undata	Manicaria_saccifera)))	(Orania_palindan	Sclerosperma_profizianum)))	(Calamus_caryotoides	Nypa_fruticans)))	Kingia_australis);
(((Reinhardtia_paiewonskiana	(((((Elaeis_guineensis	Elaeis_oleifera)	(Attalea_speciosa	Bactris_major))	(Roystonea_regia	(((((Pelagodoxa_henryana	(Pseudophoenix_vinifera	((Hydriastele_microspadix	Dictyosperma_album)	(((Veitchia_spiralis	Heterospathe_cagayanensis)	Kentiopsis_piersoniorum)	Dypsis_decaryi))))	(Prestoea_acuminata	Manicaria_saccifera))	(Oenocarpus_bataua	Oenocarpus_minor))	(Orania_palindan	Sclerosperma_profizianum))	(Iriartea_deltoidea	((Podococcus_barteri	Geonoma_undata)	((Phoenix_dactylifera	((Calamus_caryotoides	Nypa_fruticans)	Sabal_domingensis))	Chamaedorea_seifrizii))))))	Reinhardtia_simplex)	Reinhardtia_latisecta))	Serenoa_repens)	Kingia_australis);
((Roystonea_regia	(((((Pseudophoenix_vinifera	(Geonoma_undata	(Chamaedorea_seifrizii	Iriartea_deltoidea)))	((Sabal_domingensis	(Serenoa_repens	Phoenix_dactylifera))	(Podococcus_barteri	(Orania_palindan	Sclerosperma_profizianum))))	(((Hydriastele_microspadix	Dictyosperma_album)	(((Veitchia_spiralis	Heterospathe_cagayanensis)	Kentiopsis_piersoniorum)	Dypsis_decaryi))	(Manicaria_saccifera	((Prestoea_acuminata	Pelagodoxa_henryana)	(Oenocarpus_bataua	Oenocarpus_minor)))))	(((Reinhardtia_simplex	(Reinhardtia_latisecta	Reinhardtia_paiewonskiana))	((Elaeis_guineensis	Elaeis_oleifera)	Bactris_major))	Attalea_speciosa))	(Calamus_caryotoides	Nypa_fruticans)))	Kingia_australis);
((Bactris_major	(((((((((Orania_palindan	Sclerosperma_profizianum)	Podococcus_barteri)	Geonoma_undata)	(((Oenocarpus_bataua	Oenocarpus_minor)	(Prestoea_acuminata	(Pseudophoenix_vinifera	Pelagodoxa_henryana)))	((Hydriastele_microspadix	((Dictyosperma_album	((Veitchia_spiralis	Heterospathe_cagayanensis)	Kentiopsis_piersoniorum))	Dypsis_decaryi))	Manicaria_saccifera)))	(Iriartea_deltoidea	((Sabal_domingensis	(Serenoa_repens	Phoenix_dactylifera))	(Calamus_caryotoides	Nypa_fruticans))))	Roystonea_regia)	((Chamaedorea_seifrizii	Reinhardtia_simplex)	(Reinhardtia_latisecta	Reinhardtia_paiewonskiana)))	Attalea_speciosa)	(Elaeis_guineensis	Elaeis_oleifera)))	Kingia_australis);
((Iriartea_deltoidea	(Geonoma_undata	((((Pelagodoxa_henryana	(Pseudophoenix_vinifera	(Serenoa_repens	((Dictyosperma_album	Hydriastele_microspadix)	(((Veitchia_spiralis	Heterospathe_cagayanensis)	Kentiopsis_piersoniorum)	Dypsis_decaryi)))))	(Manicaria_saccifera	((Oenocarpus_bataua	Oenocarpus_minor)	Prestoea_acuminata)))	(((Chamaedorea_seifrizii	Sabal_domingensis)	Phoenix_dactylifera)	(((Calamus_caryotoides	Nypa_fruticans)	Roystonea_regia)	((Reinhardtia_simplex	(Reinhardtia_latisecta	Reinhardtia_paiewonskiana))	(Attalea_speciosa	((Elaeis_guineensis	Elaeis_oleifera)	Bactris_major))))))	((Orania_palindan	Sclerosperma_profizianum)	Podococcus_barteri))))	Kingia_australis);
((Iriartea_deltoidea	((Oenocarpus_bataua	Oenocarpus_minor)	(Prestoea_acuminata	(((Pseudophoenix_vinifera	((Calamus_caryotoides	Nypa_fruticans)	(Sabal_domingensis	Phoenix_dactylifera)))	((Attalea_speciosa	((Elaeis_guineensis	Elaeis_oleifera)	Bactris_major))	(Roystonea_regia	((Chamaedorea_seifrizii	Reinhardtia_simplex)	(Reinhardtia_latisecta	Reinhardtia_paiewonskiana)))))	((((Orania_palindan	Sclerosperma_profizianum)	Podococcus_barteri)	Manicaria_saccifera)	(Geonoma_undata	((((Dictyosperma_album	Hydriastele_microspadix)	Kentiopsis_piersoniorum)	((Veitchia_spiralis	Heterospathe_cagayanensis)	Dypsis_decaryi))	(Serenoa_repens	Pelagodoxa_henryana))))))))	Kingia_australis);
((Roystonea_regia	(((Reinhardtia_simplex	(Reinhardtia_latisecta	Reinhardtia_paiewonskiana))	(((Iriartea_deltoidea	(Chamaedorea_seifrizii	(Sabal_domingensis	Phoenix_dactylifera)))	(((Orania_palindan	Sclerosperma_profizianum)	Podococcus_barteri)	(((((Dypsis_decaryi	((Dictyosperma_album	(Serenoa_repens	Hydriastele_microspadix))	(Kentiopsis_piersoniorum	(Veitchia_spiralis	Heterospathe_cagayanensis))))	(Pseudophoenix_vinifera	Pelagodoxa_henryana))	((Oenocarpus_bataua	Oenocarpus_minor)	Manicaria_saccifera))	Prestoea_acuminata)	Geonoma_undata)))	((Elaeis_guineensis	Elaeis_oleifera)	(Bactris_major	Attalea_speciosa))))	(Calamus_caryotoides	Nypa_fruticans)))	Kingia_australis);
((Roystonea_regia	((((Reinhardtia_simplex	(Reinhardtia_latisecta	Reinhardtia_paiewonskiana))	(((Elaeis_guineensis	Elaeis_oleifera)	Bactris_major)	Attalea_speciosa))	((Iriartea_deltoidea	(Chamaedorea_seifrizii	(Serenoa_repens	(Sabal_domingensis	Phoenix_dactylifera))))	((Geonoma_undata	(Orania_palindan	Sclerosperma_profizianum))	((Podococcus_barteri	Pseudophoenix_vinifera)	(((Oenocarpus_bataua	Oenocarpus_minor)	(Prestoea_acuminata	Manicaria_saccifera))	((Dypsis_decaryi	((Dictyosperma_album	Hydriastele_microspadix)	(Kentiopsis_piersoniorum	(Veitchia_spiralis	Heterospathe_cagayanensis))))	Pelagodoxa_henryana))))))	(Calamus_caryotoides	Nypa_fruticans)))	Kingia_australis);
((Reinhardtia_paiewonskiana	(Reinhardtia_latisecta	((((((Serenoa_repens	(Sabal_domingensis	((Nypa_fruticans	Calamus_caryotoides)	Phoenix_dactylifera)))	((((Pelagodoxa_henryana	Manicaria_saccifera)	(Prestoea_acuminata	(((Dictyosperma_album	Hydriastele_microspadix)	((Kentiopsis_piersoniorum	Veitchia_spiralis)	Dypsis_decaryi))	Heterospathe_cagayanensis)))	(Oenocarpus_bataua	Oenocarpus_minor))	((Orania_palindan	(Sclerosperma_profizianum	(Podococcus_barteri	Pseudophoenix_vinifera)))	Geonoma_undata)))	Iriartea_deltoidea)	Roystonea_regia)	(((Elaeis_guineensis	Elaeis_oleifera)	(Chamaedorea_seifrizii	Bactris_major))	Attalea_speciosa))	Reinhardtia_simplex)))	Kingia_australis);
((Roystonea_regia	(((((Reinhardtia_simplex	(Reinhardtia_paiewonskiana	Reinhardtia_latisecta))	((Elaeis_guineensis	Elaeis_oleifera)	Bactris_major))	Attalea_speciosa)	((((Phoenix_dactylifera	Sabal_domingensis)	Chamaedorea_seifrizii)	(Serenoa_repens	Iriartea_deltoidea))	((Podococcus_barteri	Geonoma_undata)	(((((Dictyosperma_album	Hydriastele_microspadix)	((Kentiopsis_piersoniorum	(Heterospathe_cagayanensis	Veitchia_spiralis))	Dypsis_decaryi))	(Pseudophoenix_vinifera	Pelagodoxa_henryana))	((Oenocarpus_bataua	Oenocarpus_minor)	(Prestoea_acuminata	Manicaria_saccifera)))	(Sclerosperma_profizianum	Orania_palindan)))))	(Nypa_fruticans	Calamus_caryotoides)))	Kingia_australis);
((Roystonea_regia	(((Pelagodoxa_henryana	((Reinhardtia_simplex	(Reinhardtia_paiewonskiana	Reinhardtia_latisecta))	(((Elaeis_guineensis	Elaeis_oleifera)	Bactris_major)	Attalea_speciosa)))	(((Iriartea_deltoidea	((Pseudophoenix_vinifera	Geonoma_undata)	Chamaedorea_seifrizii))	((((Podococcus_barteri	(Sclerosperma_profizianum	Orania_palindan))	Prestoea_acuminata)	(((Dictyosperma_album	Hydriastele_microspadix)	((Kentiopsis_piersoniorum	(Heterospathe_cagayanensis	Veitchia_spiralis))	Dypsis_decaryi))	Manicaria_saccifera))	(Oenocarpus_bataua	Oenocarpus_minor)))	(Sabal_domingensis	((Nypa_fruticans	Calamus_caryotoides)	Phoenix_dactylifera))))	Serenoa_repens))	Kingia_australis);
((Roystonea_regia	((((Chamaedorea_seifrizii	(Reinhardtia_simplex	(Reinhardtia_paiewonskiana	Reinhardtia_latisecta)))	(((Elaeis_guineensis	Elaeis_oleifera)	Bactris_major)	Attalea_speciosa))	Iriartea_deltoidea)	((Sabal_domingensis	((Serenoa_repens	(Nypa_fruticans	Calamus_caryotoides))	Phoenix_dactylifera))	(Geonoma_undata	((Podococcus_barteri	(Sclerosperma_profizianum	Orania_palindan))	((Manicaria_saccifera	(Hydriastele_microspadix	((Dictyosperma_album	(Kentiopsis_piersoniorum	(Heterospathe_cagayanensis	Veitchia_spiralis)))	Dypsis_decaryi)))	((Oenocarpus_bataua	Oenocarpus_minor)	(Pseudophoenix_vinifera	(Pelagodoxa_henryana	Prestoea_acuminata)))))))))	Kingia_australis);
(((((Iriartea_deltoidea	(Chamaedorea_seifrizii	(Sabal_domingensis	(Serenoa_repens	Phoenix_dactylifera))))	(((Nypa_fruticans	Calamus_caryotoides)	Roystonea_regia)	((Geonoma_undata	(Podococcus_barteri	(Sclerosperma_profizianum	Orania_palindan)))	((((Dictyosperma_album	Hydriastele_microspadix)	((Kentiopsis_piersoniorum	(Heterospathe_cagayanensis	Veitchia_spiralis))	Dypsis_decaryi))	Manicaria_saccifera)	(((Pseudophoenix_vinifera	Pelagodoxa_henryana)	Prestoea_acuminata)	(Oenocarpus_bataua	Oenocarpus_minor))))))	(Reinhardtia_simplex	(Reinhardtia_paiewonskiana	Reinhardtia_latisecta)))	(((Elaeis_guineensis	Elaeis_oleifera)	Bactris_major)	Attalea_speciosa))	Kingia_australis);
((Reinhardtia_paiewonskiana	(Reinhardtia_latisecta	(((((Elaeis_guineensis	Elaeis_oleifera)	Bactris_major)	Attalea_speciosa)	(((((Geonoma_undata	Orania_palindan)	(Manicaria_saccifera	((Prestoea_acuminata	(Oenocarpus_bataua	Oenocarpus_minor))	(((Dictyosperma_album	Hydriastele_microspadix)	((Kentiopsis_piersoniorum	(Heterospathe_cagayanensis	Veitchia_spiralis))	Dypsis_decaryi))	Pelagodoxa_henryana))))	((Phoenix_dactylifera	(((Calamus_caryotoides	Nypa_fruticans)	Sclerosperma_profizianum)	(Chamaedorea_seifrizii	Sabal_domingensis)))	(Podococcus_barteri	(Serenoa_repens	Pseudophoenix_vinifera))))	Iriartea_deltoidea)	Roystonea_regia))	Reinhardtia_simplex)))	Kingia_australis);
((Iriartea_deltoidea	(((((Roystonea_regia	((Reinhardtia_simplex	(Reinhardtia_paiewonskiana	Reinhardtia_latisecta))	(((Elaeis_guineensis	Elaeis_oleifera)	Bactris_major)	Attalea_speciosa)))	((Geonoma_undata	(Sclerosperma_profizianum	Orania_palindan))	(Manicaria_saccifera	((Prestoea_acuminata	(Podococcus_barteri	(Oenocarpus_bataua	Oenocarpus_minor)))	(((Dictyosperma_album	Hydriastele_microspadix)	((Kentiopsis_piersoniorum	(Heterospathe_cagayanensis	Veitchia_spiralis))	Dypsis_decaryi))	Pelagodoxa_henryana)))))	((Calamus_caryotoides	Nypa_fruticans)	(Phoenix_dactylifera	(Sabal_domingensis	Serenoa_repens))))	Chamaedorea_seifrizii)	Pseudophoenix_vinifera))	Kingia_australis);
((Iriartea_deltoidea	(Geonoma_undata	((((Roystonea_regia	((Reinhardtia_simplex	(Reinhardtia_paiewonskiana	Reinhardtia_latisecta))	(((Elaeis_guineensis	Elaeis_oleifera)	Bactris_major)	Attalea_speciosa)))	((Sclerosperma_profizianum	Orania_palindan)	(((Podococcus_barteri	((Dictyosperma_album	Hydriastele_microspadix)	((Kentiopsis_piersoniorum	(Heterospathe_cagayanensis	Veitchia_spiralis))	Dypsis_decaryi)))	Pelagodoxa_henryana)	((Manicaria_saccifera	Prestoea_acuminata)	(Oenocarpus_bataua	Oenocarpus_minor)))))	(Sabal_domingensis	(((Serenoa_repens	Nypa_fruticans)	Calamus_caryotoides)	Phoenix_dactylifera)))	(Chamaedorea_seifrizii	Pseudophoenix_vinifera))))	Kingia_australis);
((Iriartea_deltoidea	(((Roystonea_regia	((Reinhardtia_simplex	(Reinhardtia_paiewonskiana	Reinhardtia_latisecta))	(((Elaeis_guineensis	Elaeis_oleifera)	Bactris_major)	Attalea_speciosa)))	((Geonoma_undata	(Sclerosperma_profizianum	Orania_palindan))	(((Oenocarpus_bataua	Oenocarpus_minor)	(Manicaria_saccifera	Prestoea_acuminata))	(((Dictyosperma_album	Hydriastele_microspadix)	((Kentiopsis_piersoniorum	(Heterospathe_cagayanensis	Veitchia_spiralis))	Dypsis_decaryi))	Pelagodoxa_henryana))))	((Chamaedorea_seifrizii	((Sabal_domingensis	Serenoa_repens)	((Nypa_fruticans	Calamus_caryotoides)	Phoenix_dactylifera)))	(Podococcus_barteri	Pseudophoenix_vinifera))))	Kingia_australis);
((Hydriastele_microspadix	((((Kentiopsis_piersoniorum	(Heterospathe_cagayanensis	Veitchia_spiralis))	Dypsis_decaryi)	((Pelagodoxa_henryana	(Pseudophoenix_vinifera	Podococcus_barteri))	(((((Oenocarpus_bataua	Oenocarpus_minor)	Prestoea_acuminata)	Manicaria_saccifera)	((((Nypa_fruticans	Calamus_caryotoides)	((Phoenix_dactylifera	(Chamaedorea_seifrizii	Sabal_domingensis))	Serenoa_repens))	(Sclerosperma_profizianum	Orania_palindan))	(Roystonea_regia	(Attalea_speciosa	((Reinhardtia_simplex	(Reinhardtia_paiewonskiana	Reinhardtia_latisecta))	((Elaeis_guineensis	Elaeis_oleifera)	Bactris_major))))))	(Geonoma_undata	Iriartea_deltoidea))))	Dictyosperma_album))	Kingia_australis);
((Sclerosperma_profizianum	(Orania_palindan	((((Manicaria_saccifera	((Oenocarpus_bataua	Oenocarpus_minor)	(Pelagodoxa_henryana	((Podococcus_barteri	Pseudophoenix_vinifera)	(((Dypsis_decaryi	(Kentiopsis_piersoniorum	(Heterospathe_cagayanensis	Veitchia_spiralis)))	(Dictyosperma_album	Hydriastele_microspadix))	Prestoea_acuminata)))))	((((Bactris_major	(Elaeis_guineensis	Elaeis_oleifera))	Attalea_speciosa)	((Reinhardtia_latisecta	Reinhardtia_paiewonskiana)	Reinhardtia_simplex))	Roystonea_regia))	(Sabal_domingensis	(Phoenix_dactylifera	((Calamus_caryotoides	Nypa_fruticans)	Serenoa_repens))))	(Chamaedorea_seifrizii	(Geonoma_undata	Iriartea_deltoidea)))))	Kingia_australis);
(((Elaeis_guineensis	Elaeis_oleifera)	((Attalea_speciosa	(((Reinhardtia_latisecta	Reinhardtia_paiewonskiana)	Reinhardtia_simplex)	((((Chamaedorea_seifrizii	Iriartea_deltoidea)	(Podococcus_barteri	Pseudophoenix_vinifera))	(Sabal_domingensis	(Phoenix_dactylifera	((Calamus_caryotoides	Nypa_fruticans)	Serenoa_repens))))	(Roystonea_regia	(Geonoma_undata	((Sclerosperma_profizianum	Orania_palindan)	(((Dypsis_decaryi	((Kentiopsis_piersoniorum	Veitchia_spiralis)	Heterospathe_cagayanensis))	(Dictyosperma_album	Hydriastele_microspadix))	((Pelagodoxa_henryana	(Oenocarpus_bataua	Oenocarpus_minor))	(Prestoea_acuminata	Manicaria_saccifera)))))))))	Bactris_major))	Kingia_australis);
(((Elaeis_guineensis	Elaeis_oleifera)	((Attalea_speciosa	((((Chamaedorea_seifrizii	Reinhardtia_latisecta)	Reinhardtia_paiewonskiana)	Reinhardtia_simplex)	((Podococcus_barteri	Roystonea_regia)	((((Sabal_domingensis	(Calamus_caryotoides	Nypa_fruticans))	(Phoenix_dactylifera	Serenoa_repens))	(Geonoma_undata	(Iriartea_deltoidea	(Sclerosperma_profizianum	Orania_palindan))))	(Manicaria_saccifera	(((Dypsis_decaryi	((Kentiopsis_piersoniorum	Veitchia_spiralis)	Heterospathe_cagayanensis))	(Dictyosperma_album	Hydriastele_microspadix))	((Oenocarpus_bataua	Oenocarpus_minor)	((Pseudophoenix_vinifera	Pelagodoxa_henryana)	Prestoea_acuminata))))))))	Bactris_major))	Kingia_australis);
((Roystonea_regia	(((((((Oenocarpus_bataua	Oenocarpus_minor)	Prestoea_acuminata)	(((Dypsis_decaryi	((Kentiopsis_piersoniorum	Veitchia_spiralis)	Heterospathe_cagayanensis))	(Dictyosperma_album	Hydriastele_microspadix))	(Pelagodoxa_henryana	Pseudophoenix_vinifera)))	Manicaria_saccifera)	(Sclerosperma_profizianum	(Chamaedorea_seifrizii	((Phoenix_dactylifera	(Calamus_caryotoides	Nypa_fruticans))	(Serenoa_repens	Sabal_domingensis)))))	((Podococcus_barteri	Geonoma_undata)	(((Bactris_major	(Elaeis_guineensis	Elaeis_oleifera))	Attalea_speciosa)	((Reinhardtia_latisecta	Reinhardtia_paiewonskiana)	Reinhardtia_simplex))))	(Orania_palindan	Iriartea_deltoidea)))	Kingia_australis);
((Serenoa_repens	(Reinhardtia_simplex	(((((((Orania_palindan	Sclerosperma_profizianum)	(Geonoma_undata	((((Prestoea_acuminata	Pelagodoxa_henryana)	(Podococcus_barteri	Pseudophoenix_vinifera))	(Oenocarpus_bataua	Oenocarpus_minor))	(((Dypsis_decaryi	((Kentiopsis_piersoniorum	Veitchia_spiralis)	Heterospathe_cagayanensis))	(Dictyosperma_album	Hydriastele_microspadix))	Manicaria_saccifera))))	((Chamaedorea_seifrizii	(Phoenix_dactylifera	Sabal_domingensis))	(Calamus_caryotoides	Nypa_fruticans)))	Iriartea_deltoidea)	Roystonea_regia)	((Bactris_major	(Elaeis_guineensis	Elaeis_oleifera))	Attalea_speciosa))	(Reinhardtia_latisecta	Reinhardtia_paiewonskiana))))	Kingia_australis);
((Roystonea_regia	(((Calamus_caryotoides	Nypa_fruticans)	(Serenoa_repens	(Sabal_domingensis	Phoenix_dactylifera)))	(((Orania_palindan	Sclerosperma_profizianum)	(Geonoma_undata	((((Prestoea_acuminata	Pelagodoxa_henryana)	(Oenocarpus_bataua	Oenocarpus_minor))	Manicaria_saccifera)	((Podococcus_barteri	Pseudophoenix_vinifera)	(Dypsis_decaryi	(Dictyosperma_album	(Hydriastele_microspadix	((Kentiopsis_piersoniorum	Veitchia_spiralis)	Heterospathe_cagayanensis))))))))	(Iriartea_deltoidea	(((Bactris_major	(Elaeis_guineensis	Elaeis_oleifera))	Attalea_speciosa)	((Reinhardtia_simplex	Chamaedorea_seifrizii)	(Reinhardtia_latisecta	Reinhardtia_paiewonskiana)))))))	Kingia_australis);
((Sclerosperma_profizianum	((((Roystonea_regia	(Attalea_speciosa	(((Nypa_fruticans	Reinhardtia_simplex)	(Reinhardtia_latisecta	Reinhardtia_paiewonskiana))	(Bactris_major	(Elaeis_guineensis	Elaeis_oleifera)))))	((((Oenocarpus_bataua	Oenocarpus_minor)	(Prestoea_acuminata	Manicaria_saccifera))	(Pelagodoxa_henryana	((Dypsis_decaryi	((Kentiopsis_piersoniorum	Veitchia_spiralis)	Heterospathe_cagayanensis))	(Dictyosperma_album	Hydriastele_microspadix))))	((Serenoa_repens	(Sabal_domingensis	(Calamus_caryotoides	Phoenix_dactylifera)))	(Chamaedorea_seifrizii	((Iriartea_deltoidea	Geonoma_undata)	Pseudophoenix_vinifera)))))	Podococcus_barteri)	Orania_palindan))	Kingia_australis);
((Roystonea_regia	(((Reinhardtia_simplex	(Reinhardtia_latisecta	Reinhardtia_paiewonskiana))	(Attalea_speciosa	(Bactris_major	(Elaeis_guineensis	Elaeis_oleifera))))	(((Geonoma_undata	(Orania_palindan	Sclerosperma_profizianum))	((((Oenocarpus_bataua	Oenocarpus_minor)	Prestoea_acuminata)	(Pelagodoxa_henryana	((Dypsis_decaryi	(Kentiopsis_piersoniorum	(Veitchia_spiralis	Heterospathe_cagayanensis)))	(Dictyosperma_album	Hydriastele_microspadix))))	Manicaria_saccifera))	((Sabal_domingensis	((Serenoa_repens	(Calamus_caryotoides	Nypa_fruticans))	Phoenix_dactylifera))	(Iriartea_deltoidea	(Podococcus_barteri	(Chamaedorea_seifrizii	Pseudophoenix_vinifera)))))))	Kingia_australis);
((Reinhardtia_paiewonskiana	((((Attalea_speciosa	(Bactris_major	(Elaeis_guineensis	Elaeis_oleifera)))	(((((Sabal_domingensis	(Calamus_caryotoides	Phoenix_dactylifera))	Nypa_fruticans)	(Geonoma_undata	((Orania_palindan	Sclerosperma_profizianum)	(((Prestoea_acuminata	Manicaria_saccifera)	(Oenocarpus_bataua	Oenocarpus_minor))	(Podococcus_barteri	(Pelagodoxa_henryana	(Pseudophoenix_vinifera	(Serenoa_repens	(((Dictyosperma_album	Hydriastele_microspadix)	(Kentiopsis_piersoniorum	(Veitchia_spiralis	Heterospathe_cagayanensis)))	Dypsis_decaryi)))))))))	(Iriartea_deltoidea	Roystonea_regia))	Chamaedorea_seifrizii))	Reinhardtia_simplex)	Reinhardtia_latisecta))	Kingia_australis);
((Roystonea_regia	((((Chamaedorea_seifrizii	(Reinhardtia_latisecta	Reinhardtia_paiewonskiana))	Reinhardtia_simplex)	(Attalea_speciosa	(Bactris_major	(Elaeis_guineensis	Elaeis_oleifera))))	((((Nypa_fruticans	Calamus_caryotoides)	Phoenix_dactylifera)	(Serenoa_repens	Sabal_domingensis))	(Iriartea_deltoidea	((Orania_palindan	Sclerosperma_profizianum)	((((Oenocarpus_bataua	Oenocarpus_minor)	(Prestoea_acuminata	(Pelagodoxa_henryana	(Podococcus_barteri	Pseudophoenix_vinifera))))	((Dictyosperma_album	Hydriastele_microspadix)	((Kentiopsis_piersoniorum	(Veitchia_spiralis	Heterospathe_cagayanensis))	Dypsis_decaryi)))	(Geonoma_undata	Manicaria_saccifera)))))))	Kingia_australis);
((Hydriastele_microspadix	((((Veitchia_spiralis	Heterospathe_cagayanensis)	Kentiopsis_piersoniorum)	(Dypsis_decaryi	(((Manicaria_saccifera	(((Orania_palindan	(Podococcus_barteri	Sclerosperma_profizianum))	Prestoea_acuminata)	((Roystonea_regia	((Reinhardtia_simplex	(Reinhardtia_latisecta	Reinhardtia_paiewonskiana))	((Bactris_major	Attalea_speciosa)	(Elaeis_oleifera	Elaeis_guineensis))))	(((Phoenix_dactylifera	(Nypa_fruticans	Calamus_caryotoides))	(Chamaedorea_seifrizii	Sabal_domingensis))	(Oenocarpus_minor	Oenocarpus_bataua)))))	(Pelagodoxa_henryana	(Iriartea_deltoidea	Geonoma_undata)))	(Serenoa_repens	Pseudophoenix_vinifera))))	Dictyosperma_album))	Kingia_australis);
((Serenoa_repens	(Phoenix_dactylifera	(Sabal_domingensis	(Chamaedorea_seifrizii	((((Reinhardtia_simplex	(Reinhardtia_latisecta	Reinhardtia_paiewonskiana))	(Attalea_speciosa	((Elaeis_oleifera	Elaeis_guineensis)	Bactris_major)))	((Oenocarpus_minor	Oenocarpus_bataua)	Podococcus_barteri))	((((((Calamus_caryotoides	Nypa_fruticans)	Roystonea_regia)	(Orania_palindan	Sclerosperma_profizianum))	Prestoea_acuminata)	Manicaria_saccifera)	(((Pelagodoxa_henryana	Pseudophoenix_vinifera)	(Iriartea_deltoidea	Geonoma_undata))	(((Dictyosperma_album	Hydriastele_microspadix)	((Veitchia_spiralis	Heterospathe_cagayanensis)	Kentiopsis_piersoniorum))	Dypsis_decaryi))))))))	Kingia_australis);
((Iriartea_deltoidea	((((((Calamus_caryotoides	Nypa_fruticans)	(Phoenix_dactylifera	(Chamaedorea_seifrizii	Sabal_domingensis)))	Serenoa_repens)	((Oenocarpus_minor	Oenocarpus_bataua)	((((Orania_palindan	Sclerosperma_profizianum)	Geonoma_undata)	((Pelagodoxa_henryana	Manicaria_saccifera)	(Prestoea_acuminata	(((Dictyosperma_album	Hydriastele_microspadix)	((Veitchia_spiralis	Heterospathe_cagayanensis)	Kentiopsis_piersoniorum))	Dypsis_decaryi))))	Podococcus_barteri)))	(Roystonea_regia	((Reinhardtia_simplex	(Reinhardtia_latisecta	Reinhardtia_paiewonskiana))	(Attalea_speciosa	((Elaeis_oleifera	Elaeis_guineensis)	Bactris_major)))))	Pseudophoenix_vinifera))	Kingia_australis);
((Reinhardtia_paiewonskiana	((((Attalea_speciosa	((Elaeis_oleifera	Elaeis_guineensis)	Bactris_major))	(((((Phoenix_dactylifera	(Calamus_caryotoides	Nypa_fruticans))	Sabal_domingensis)	(((Podococcus_barteri	(Orania_palindan	Sclerosperma_profizianum))	Geonoma_undata)	(((Pseudophoenix_vinifera	((Dictyosperma_album	(Serenoa_repens	Hydriastele_microspadix))	((Heterospathe_cagayanensis	(Kentiopsis_piersoniorum	Veitchia_spiralis))	Dypsis_decaryi)))	Pelagodoxa_henryana)	(((Oenocarpus_minor	Oenocarpus_bataua)	Prestoea_acuminata)	Manicaria_saccifera))))	(Chamaedorea_seifrizii	Iriartea_deltoidea))	Roystonea_regia))	Reinhardtia_simplex)	Reinhardtia_latisecta))	Kingia_australis);
((Iriartea_deltoidea	(((((((Roystonea_regia	(Orania_palindan	Sclerosperma_profizianum))	Prestoea_acuminata)	((((Dictyosperma_album	Hydriastele_microspadix)	((Heterospathe_cagayanensis	(Kentiopsis_piersoniorum	Veitchia_spiralis))	Dypsis_decaryi))	(Pelagodoxa_henryana	(Podococcus_barteri	Pseudophoenix_vinifera)))	(Manicaria_saccifera	Geonoma_undata)))	(Oenocarpus_minor	Oenocarpus_bataua))	((Reinhardtia_simplex	(Reinhardtia_latisecta	Reinhardtia_paiewonskiana))	(Attalea_speciosa	((Elaeis_oleifera	Elaeis_guineensis)	Bactris_major))))	((Phoenix_dactylifera	(Serenoa_repens	(Calamus_caryotoides	Nypa_fruticans)))	Sabal_domingensis))	Chamaedorea_seifrizii))	Kingia_australis);
((Serenoa_repens	((Chamaedorea_seifrizii	(((((Calamus_caryotoides	Nypa_fruticans)	(Reinhardtia_simplex	(Reinhardtia_latisecta	Reinhardtia_paiewonskiana)))	(Attalea_speciosa	((Elaeis_oleifera	Elaeis_guineensis)	Bactris_major)))	(((Roystonea_regia	(Orania_palindan	Sclerosperma_profizianum))	(((((((Dictyosperma_album	Hydriastele_microspadix)	Dypsis_decaryi)	(Kentiopsis_piersoniorum	(Veitchia_spiralis	Heterospathe_cagayanensis)))	Pseudophoenix_vinifera)	Pelagodoxa_henryana)	((Oenocarpus_minor	Oenocarpus_bataua)	Prestoea_acuminata))	Manicaria_saccifera))	(Podococcus_barteri	Geonoma_undata)))	Iriartea_deltoidea))	(Sabal_domingensis	Phoenix_dactylifera)))	Kingia_australis);
((Nypa_fruticans	(Calamus_caryotoides	(Phoenix_dactylifera	((Serenoa_repens	((((Iriartea_deltoidea	Geonoma_undata)	Chamaedorea_seifrizii)	((((Reinhardtia_simplex	(Reinhardtia_latisecta	Reinhardtia_paiewonskiana))	(Attalea_speciosa	((Elaeis_oleifera	Elaeis_guineensis)	Bactris_major)))	Roystonea_regia)	((Orania_palindan	Sclerosperma_profizianum)	(((Oenocarpus_minor	Oenocarpus_bataua)	(Prestoea_acuminata	(Pelagodoxa_henryana	Pseudophoenix_vinifera)))	(Manicaria_saccifera	(((Dictyosperma_album	Hydriastele_microspadix)	Dypsis_decaryi)	(Kentiopsis_piersoniorum	(Veitchia_spiralis	Heterospathe_cagayanensis))))))))	Podococcus_barteri))	Sabal_domingensis))))	Kingia_australis);
((Sclerosperma_profizianum	(((((Manicaria_saccifera	((Dypsis_decaryi	((Kentiopsis_piersoniorum	(Veitchia_spiralis	Heterospathe_cagayanensis))	(Dictyosperma_album	Hydriastele_microspadix)))	((Oenocarpus_minor	Oenocarpus_bataua)	(Prestoea_acuminata	Pelagodoxa_henryana))))	(((Calamus_caryotoides	Pseudophoenix_vinifera)	(Chamaedorea_seifrizii	(Iriartea_deltoidea	Geonoma_undata)))	(((Reinhardtia_simplex	(Reinhardtia_latisecta	Reinhardtia_paiewonskiana))	(Attalea_speciosa	(((Nypa_fruticans	Elaeis_oleifera)	Elaeis_guineensis)	Bactris_major)))	Roystonea_regia)))	((Sabal_domingensis	Phoenix_dactylifera)	Serenoa_repens))	Podococcus_barteri)	Orania_palindan))	Kingia_australis);
((Hydriastele_microspadix	((((((((((Reinhardtia_simplex	(Reinhardtia_latisecta	Reinhardtia_paiewonskiana))	(Attalea_speciosa	((Elaeis_oleifera	Elaeis_guineensis)	Bactris_major)))	Roystonea_regia)	Orania_palindan)	((Prestoea_acuminata	Manicaria_saccifera)	(((Podococcus_barteri	Pseudophoenix_vinifera)	(Oenocarpus_minor	Oenocarpus_bataua))	(((Sabal_domingensis	Chamaedorea_seifrizii)	((Nypa_fruticans	Calamus_caryotoides)	Sclerosperma_profizianum))	(Phoenix_dactylifera	Serenoa_repens)))))	Geonoma_undata)	(Iriartea_deltoidea	Pelagodoxa_henryana))	Dypsis_decaryi)	(Kentiopsis_piersoniorum	(Veitchia_spiralis	Heterospathe_cagayanensis)))	Dictyosperma_album))	Kingia_australis);
((Sclerosperma_profizianum	(((Serenoa_repens	(Phoenix_dactylifera	Sabal_domingensis))	(Nypa_fruticans	Calamus_caryotoides))	(((Podococcus_barteri	(Chamaedorea_seifrizii	Pseudophoenix_vinifera))	(Geonoma_undata	Iriartea_deltoidea))	(((Dypsis_decaryi	((Dictyosperma_album	Hydriastele_microspadix)	(Kentiopsis_piersoniorum	(Veitchia_spiralis	Heterospathe_cagayanensis))))	(Pelagodoxa_henryana	(((Oenocarpus_minor	Oenocarpus_bataua)	Prestoea_acuminata)	Manicaria_saccifera)))	(Orania_palindan	(((Reinhardtia_simplex	(Reinhardtia_latisecta	Reinhardtia_paiewonskiana))	(Attalea_speciosa	((Elaeis_oleifera	Elaeis_guineensis)	Bactris_major)))	Roystonea_regia))))))	Kingia_australis);
((Iriartea_deltoidea	(((Roystonea_regia	((Reinhardtia_simplex	(Reinhardtia_paiewonskiana	Reinhardtia_latisecta))	(Attalea_speciosa	(Bactris_major	(Elaeis_oleifera	Elaeis_guineensis)))))	(Geonoma_undata	((Podococcus_barteri	(Sclerosperma_profizianum	Orania_palindan))	((((Oenocarpus_bataua	Oenocarpus_minor)	Prestoea_acuminata)	Manicaria_saccifera)	(Pseudophoenix_vinifera	(Pelagodoxa_henryana	((((Heterospathe_cagayanensis	Veitchia_spiralis)	Kentiopsis_piersoniorum)	Dypsis_decaryi)	(Dictyosperma_album	Hydriastele_microspadix))))))))	((Sabal_domingensis	(Serenoa_repens	((Calamus_caryotoides	Nypa_fruticans)	Phoenix_dactylifera)))	Chamaedorea_seifrizii)))	Kingia_australis);
((Roystonea_regia	(((Reinhardtia_simplex	(Reinhardtia_paiewonskiana	Reinhardtia_latisecta))	(Attalea_speciosa	(Bactris_major	(Elaeis_oleifera	Elaeis_guineensis))))	((Geonoma_undata	((Podococcus_barteri	((Nypa_fruticans	Sclerosperma_profizianum)	Orania_palindan))	(((Sabal_domingensis	Serenoa_repens)	(Phoenix_dactylifera	Calamus_caryotoides))	Chamaedorea_seifrizii)))	(((Iriartea_deltoidea	(Oenocarpus_bataua	Oenocarpus_minor))	((Pelagodoxa_henryana	Pseudophoenix_vinifera)	Prestoea_acuminata))	(Manicaria_saccifera	(Dypsis_decaryi	((Dictyosperma_album	Hydriastele_microspadix)	((Heterospathe_cagayanensis	Veitchia_spiralis)	Kentiopsis_piersoniorum))))))))	Kingia_australis);
((Roystonea_regia	(((Reinhardtia_simplex	(Reinhardtia_paiewonskiana	Reinhardtia_latisecta))	(Attalea_speciosa	(Bactris_major	(Elaeis_oleifera	Elaeis_guineensis))))	((Iriartea_deltoidea	(Serenoa_repens	((Chamaedorea_seifrizii	Sabal_domingensis)	((Calamus_caryotoides	Nypa_fruticans)	Phoenix_dactylifera))))	(((Podococcus_barteri	Oenocarpus_bataua)	Oenocarpus_minor)	(((Prestoea_acuminata	(Sclerosperma_profizianum	Orania_palindan))	Manicaria_saccifera)	(Geonoma_undata	((Pelagodoxa_henryana	Pseudophoenix_vinifera)	(Dypsis_decaryi	((Dictyosperma_album	Hydriastele_microspadix)	((Heterospathe_cagayanensis	Veitchia_spiralis)	Kentiopsis_piersoniorum))))))))))	Kingia_australis);
((Serenoa_repens	((Sabal_domingensis	Phoenix_dactylifera)	((Calamus_caryotoides	Nypa_fruticans)	((Roystonea_regia	(Iriartea_deltoidea	(((Chamaedorea_seifrizii	Reinhardtia_simplex)	(Reinhardtia_paiewonskiana	Reinhardtia_latisecta))	(Attalea_speciosa	(Bactris_major	(Elaeis_oleifera	Elaeis_guineensis))))))	(((Sclerosperma_profizianum	Orania_palindan)	(Geonoma_undata	Podococcus_barteri))	(((Pelagodoxa_henryana	(Pseudophoenix_vinifera	((Dictyosperma_album	Hydriastele_microspadix)	((Dypsis_decaryi	Heterospathe_cagayanensis)	(Veitchia_spiralis	Kentiopsis_piersoniorum)))))	((Oenocarpus_bataua	Oenocarpus_minor)	Prestoea_acuminata))	Manicaria_saccifera))))))	Kingia_australis);
(((Elaeis_oleifera	Elaeis_guineensis)	((((((Sabal_domingensis	(Phoenix_dactylifera	(Calamus_caryotoides	Nypa_fruticans)))	((Geonoma_undata	(Iriartea_deltoidea	(Podococcus_barteri	(Sclerosperma_profizianum	Orania_palindan))))	((Manicaria_saccifera	((Oenocarpus_bataua	Oenocarpus_minor)	Pelagodoxa_henryana))	((Prestoea_acuminata	Pseudophoenix_vinifera)	((Dictyosperma_album	Hydriastele_microspadix)	(Dypsis_decaryi	((Veitchia_spiralis	Heterospathe_cagayanensis)	Kentiopsis_piersoniorum)))))))	(Serenoa_repens	Roystonea_regia))	(Reinhardtia_simplex	(Reinhardtia_paiewonskiana	(Chamaedorea_seifrizii	Reinhardtia_latisecta))))	Attalea_speciosa)	Bactris_major))	Kingia_australis);
((Roystonea_regia	(((Iriartea_deltoidea	Geonoma_undata)	((((Pelagodoxa_henryana	(Pseudophoenix_vinifera	((Dictyosperma_album	Hydriastele_microspadix)	(Dypsis_decaryi	((Veitchia_spiralis	Heterospathe_cagayanensis)	Kentiopsis_piersoniorum)))))	(Oenocarpus_bataua	Oenocarpus_minor))	(Manicaria_saccifera	Prestoea_acuminata))	((((Sabal_domingensis	Phoenix_dactylifera)	Serenoa_repens)	(Calamus_caryotoides	Nypa_fruticans))	(Podococcus_barteri	(Sclerosperma_profizianum	Orania_palindan)))))	(((Chamaedorea_seifrizii	Reinhardtia_simplex)	(Reinhardtia_paiewonskiana	Reinhardtia_latisecta))	(Attalea_speciosa	(Bactris_major	(Elaeis_oleifera	Elaeis_guineensis))))))	Kingia_australis);
((Iriartea_deltoidea	(((Geonoma_undata	(((Oenocarpus_bataua	Oenocarpus_minor)	((Pseudophoenix_vinifera	((Dictyosperma_album	Hydriastele_microspadix)	(Dypsis_decaryi	(Heterospathe_cagayanensis	(Kentiopsis_piersoniorum	Veitchia_spiralis)))))	(Manicaria_saccifera	(Prestoea_acuminata	Pelagodoxa_henryana))))	(Sclerosperma_profizianum	Orania_palindan)))	(((Podococcus_barteri	Roystonea_regia)	((Reinhardtia_simplex	(Reinhardtia_paiewonskiana	Reinhardtia_latisecta))	(Attalea_speciosa	(Bactris_major	(Elaeis_oleifera	Elaeis_guineensis)))))	(((Phoenix_dactylifera	Sabal_domingensis)	Serenoa_repens)	(Calamus_caryotoides	Nypa_fruticans))))	Chamaedorea_seifrizii))	Kingia_australis);
((Sclerosperma_profizianum	(Orania_palindan	(((((Roystonea_regia	((Reinhardtia_simplex	(Reinhardtia_paiewonskiana	Reinhardtia_latisecta))	(Attalea_speciosa	(Bactris_major	(Elaeis_oleifera	Elaeis_guineensis)))))	(Chamaedorea_seifrizii	Iriartea_deltoidea))	((Calamus_caryotoides	(Phoenix_dactylifera	(Serenoa_repens	Sabal_domingensis)))	Nypa_fruticans))	(Podococcus_barteri	Geonoma_undata))	((((Oenocarpus_bataua	Oenocarpus_minor)	Manicaria_saccifera)	((Kentiopsis_piersoniorum	Dypsis_decaryi)	((Dictyosperma_album	(Heterospathe_cagayanensis	Veitchia_spiralis))	Hydriastele_microspadix)))	(Prestoea_acuminata	(Pelagodoxa_henryana	Pseudophoenix_vinifera))))))	Kingia_australis);
((Iriartea_deltoidea	(Pseudophoenix_vinifera	(Chamaedorea_seifrizii	(((((Nypa_fruticans	Calamus_caryotoides)	Phoenix_dactylifera)	Serenoa_repens)	Sabal_domingensis)	((Podococcus_barteri	((((Prestoea_acuminata	(Oenocarpus_bataua	Oenocarpus_minor))	(Geonoma_undata	Manicaria_saccifera))	((Dypsis_decaryi	((Hydriastele_microspadix	Dictyosperma_album)	(Heterospathe_cagayanensis	(Kentiopsis_piersoniorum	Veitchia_spiralis))))	Pelagodoxa_henryana))	(Sclerosperma_profizianum	Orania_palindan)))	(Roystonea_regia	((Reinhardtia_simplex	(Reinhardtia_paiewonskiana	Reinhardtia_latisecta))	(Attalea_speciosa	(Bactris_major	(Elaeis_oleifera	Elaeis_guineensis))))))))))	Kingia_australis);
((Sclerosperma_profizianum	(((Phoenix_dactylifera	(Serenoa_repens	(Nypa_fruticans	Calamus_caryotoides)))	Sabal_domingensis)	((Geonoma_undata	Chamaedorea_seifrizii)	((Orania_palindan	Iriartea_deltoidea)	((Roystonea_regia	((Reinhardtia_simplex	(Reinhardtia_paiewonskiana	Reinhardtia_latisecta))	(Attalea_speciosa	(Bactris_major	(Elaeis_oleifera	Elaeis_guineensis)))))	(((Pelagodoxa_henryana	(Prestoea_acuminata	(Podococcus_barteri	Pseudophoenix_vinifera)))	(Oenocarpus_bataua	Oenocarpus_minor))	(((Kentiopsis_piersoniorum	Veitchia_spiralis)	((Heterospathe_cagayanensis	Dypsis_decaryi)	(Hydriastele_microspadix	Dictyosperma_album)))	Manicaria_saccifera)))))))	Kingia_australis);
((Roystonea_regia	((((((Oenocarpus_bataua	Oenocarpus_minor)	((Manicaria_saccifera	Prestoea_acuminata)	(Pelagodoxa_henryana	(Serenoa_repens	(((Hydriastele_microspadix	Dictyosperma_album)	Dypsis_decaryi)	((Veitchia_spiralis	Heterospathe_cagayanensis)	Kentiopsis_piersoniorum))))))	((Nypa_fruticans	Pseudophoenix_vinifera)	Podococcus_barteri))	((Chamaedorea_seifrizii	Sabal_domingensis)	(Calamus_caryotoides	Phoenix_dactylifera)))	((Geonoma_undata	Iriartea_deltoidea)	(((Bactris_major	(Elaeis_guineensis	Elaeis_oleifera))	Attalea_speciosa)	(Reinhardtia_simplex	(Reinhardtia_latisecta	Reinhardtia_paiewonskiana)))))	(Orania_palindan	Sclerosperma_profizianum)))	Kingia_australis);
((((Geonoma_undata	Iriartea_deltoidea)	(((Pelagodoxa_henryana	((Prestoea_acuminata	((Oenocarpus_bataua	Oenocarpus_minor)	((Podococcus_barteri	Roystonea_regia)	(((Bactris_major	(Elaeis_guineensis	Elaeis_oleifera))	Attalea_speciosa)	(Reinhardtia_simplex	(Reinhardtia_latisecta	Reinhardtia_paiewonskiana))))))	((Orania_palindan	(Sclerosperma_profizianum	(Serenoa_repens	(((Nypa_fruticans	Calamus_caryotoides)	Phoenix_dactylifera)	Sabal_domingensis))))	Manicaria_saccifera)))	(((Heterospathe_cagayanensis	Dypsis_decaryi)	(Veitchia_spiralis	Kentiopsis_piersoniorum))	(Hydriastele_microspadix	Dictyosperma_album)))	Chamaedorea_seifrizii))	Pseudophoenix_vinifera)	Kingia_australis);
((Sclerosperma_profizianum	((((Serenoa_repens	(Phoenix_dactylifera	Sabal_domingensis))	Calamus_caryotoides)	(Iriartea_deltoidea	((Orania_palindan	((((Nypa_fruticans	Prestoea_acuminata)	(Oenocarpus_bataua	Oenocarpus_minor))	(Geonoma_undata	Manicaria_saccifera))	((((Hydriastele_microspadix	Dictyosperma_album)	((Kentiopsis_piersoniorum	(Veitchia_spiralis	Heterospathe_cagayanensis))	Dypsis_decaryi))	(Podococcus_barteri	Pseudophoenix_vinifera))	Pelagodoxa_henryana)))	(Roystonea_regia	(((Bactris_major	(Elaeis_guineensis	Elaeis_oleifera))	Attalea_speciosa)	(Reinhardtia_simplex	(Reinhardtia_latisecta	Reinhardtia_paiewonskiana)))))))	Chamaedorea_seifrizii))	Kingia_australis);
((Sclerosperma_profizianum	(((((((((((Kentiopsis_piersoniorum	Veitchia_spiralis)	(Heterospathe_cagayanensis	Dypsis_decaryi))	Dictyosperma_album)	Hydriastele_microspadix)	Pseudophoenix_vinifera)	Pelagodoxa_henryana)	((Manicaria_saccifera	Prestoea_acuminata)	(Oenocarpus_bataua	Oenocarpus_minor)))	(Iriartea_deltoidea	Orania_palindan))	((Nypa_fruticans	Geonoma_undata)	((Calamus_caryotoides	Roystonea_regia)	(((Bactris_major	(Elaeis_guineensis	Elaeis_oleifera))	Attalea_speciosa)	(Reinhardtia_simplex	(Reinhardtia_latisecta	Reinhardtia_paiewonskiana))))))	((Serenoa_repens	(Phoenix_dactylifera	Sabal_domingensis))	Chamaedorea_seifrizii))	Podococcus_barteri))	Kingia_australis);
((Iriartea_deltoidea	(((((Phoenix_dactylifera	Sabal_domingensis)	(Serenoa_repens	(Nypa_fruticans	Calamus_caryotoides)))	((((Roystonea_regia	(Orania_palindan	Sclerosperma_profizianum))	(((Bactris_major	(Elaeis_guineensis	Elaeis_oleifera))	Attalea_speciosa)	(Reinhardtia_simplex	(Reinhardtia_latisecta	Reinhardtia_paiewonskiana))))	(Manicaria_saccifera	((((Kentiopsis_piersoniorum	(Heterospathe_cagayanensis	Veitchia_spiralis))	(Dypsis_decaryi	(Dictyosperma_album	Hydriastele_microspadix)))	Prestoea_acuminata)	(Pelagodoxa_henryana	(Oenocarpus_bataua	Oenocarpus_minor)))))	Podococcus_barteri))	Geonoma_undata)	(Chamaedorea_seifrizii	Pseudophoenix_vinifera)))	Kingia_australis);
((Roystonea_regia	((Attalea_speciosa	((Reinhardtia_simplex	(Reinhardtia_latisecta	Reinhardtia_paiewonskiana))	(Bactris_major	(Elaeis_guineensis	Elaeis_oleifera))))	(Iriartea_deltoidea	(Chamaedorea_seifrizii	(((Phoenix_dactylifera	Sabal_domingensis)	(Serenoa_repens	Calamus_caryotoides))	((Geonoma_undata	((Podococcus_barteri	(Nypa_fruticans	Pseudophoenix_vinifera))	(Orania_palindan	Sclerosperma_profizianum)))	((Oenocarpus_bataua	Oenocarpus_minor)	((Pelagodoxa_henryana	((Kentiopsis_piersoniorum	(Heterospathe_cagayanensis	Veitchia_spiralis))	(Dypsis_decaryi	(Dictyosperma_album	Hydriastele_microspadix))))	(Manicaria_saccifera	Prestoea_acuminata)))))))))	Kingia_australis);
((Iriartea_deltoidea	(Chamaedorea_seifrizii	((((Phoenix_dactylifera	Sabal_domingensis)	Serenoa_repens)	((Oenocarpus_bataua	Oenocarpus_minor)	(((Geonoma_undata	Manicaria_saccifera)	(Prestoea_acuminata	Pelagodoxa_henryana))	(((Podococcus_barteri	Pseudophoenix_vinifera)	(Orania_palindan	Sclerosperma_profizianum))	((Dypsis_decaryi	((Dictyosperma_album	Hydriastele_microspadix)	(Kentiopsis_piersoniorum	Veitchia_spiralis)))	Heterospathe_cagayanensis)))))	(((Reinhardtia_simplex	(Reinhardtia_latisecta	Reinhardtia_paiewonskiana))	((Nypa_fruticans	Calamus_caryotoides)	Roystonea_regia))	(Attalea_speciosa	((Elaeis_guineensis	Elaeis_oleifera)	Bactris_major))))))	Kingia_australis);
((Iriartea_deltoidea	(((Chamaedorea_seifrizii	(((((((((Kentiopsis_piersoniorum	(Heterospathe_cagayanensis	Veitchia_spiralis))	(Dictyosperma_album	Hydriastele_microspadix))	Dypsis_decaryi)	Pelagodoxa_henryana)	(Prestoea_acuminata	Manicaria_saccifera))	(Oenocarpus_bataua	Oenocarpus_minor))	(Orania_palindan	Sclerosperma_profizianum))	(Roystonea_regia	Podococcus_barteri))	(((Phoenix_dactylifera	(Serenoa_repens	Sabal_domingensis))	(Nypa_fruticans	Calamus_caryotoides))	((Attalea_speciosa	((Elaeis_guineensis	Elaeis_oleifera)	Bactris_major))	(Reinhardtia_simplex	(Reinhardtia_latisecta	Reinhardtia_paiewonskiana))))))	Pseudophoenix_vinifera)	Geonoma_undata))	Kingia_australis);
(((Elaeis_guineensis	Elaeis_oleifera)	(Bactris_major	((Reinhardtia_simplex	(Reinhardtia_latisecta	Reinhardtia_paiewonskiana))	((((((Pseudophoenix_vinifera	Iriartea_deltoidea)	Chamaedorea_seifrizii)	((Manicaria_saccifera	((Dictyosperma_album	((Hydriastele_microspadix	Dypsis_decaryi)	(Kentiopsis_piersoniorum	(Heterospathe_cagayanensis	Veitchia_spiralis))))	((Pelagodoxa_henryana	Prestoea_acuminata)	(Oenocarpus_bataua	Oenocarpus_minor))))	((Podococcus_barteri	(Orania_palindan	Sclerosperma_profizianum))	Geonoma_undata)))	((((Nypa_fruticans	Calamus_caryotoides)	Phoenix_dactylifera)	Sabal_domingensis)	Serenoa_repens))	Roystonea_regia)	Attalea_speciosa))))	Kingia_australis);
((Iriartea_deltoidea	((Chamaedorea_seifrizii	(((Roystonea_regia	((((Elaeis_guineensis	Elaeis_oleifera)	Bactris_major)	Attalea_speciosa)	(Reinhardtia_simplex	(Reinhardtia_latisecta	Reinhardtia_paiewonskiana))))	((((Oenocarpus_bataua	Oenocarpus_minor)	Prestoea_acuminata)	((Geonoma_undata	Manicaria_saccifera)	(Pelagodoxa_henryana	((Dypsis_decaryi	(Heterospathe_cagayanensis	Veitchia_spiralis))	((Dictyosperma_album	Hydriastele_microspadix)	Kentiopsis_piersoniorum)))))	(Podococcus_barteri	(Orania_palindan	Sclerosperma_profizianum))))	(((Nypa_fruticans	Calamus_caryotoides)	(Sabal_domingensis	Phoenix_dactylifera))	Serenoa_repens)))	Pseudophoenix_vinifera))	Kingia_australis);
(((Attalea_speciosa	Bactris_major)	((((((Chamaedorea_seifrizii	Sabal_domingensis)	Phoenix_dactylifera)	(Iriartea_deltoidea	(((Podococcus_barteri	Pseudophoenix_vinifera)	(Sclerosperma_profizianum	Orania_palindan))	((Manicaria_saccifera	(Oenocarpus_bataua	Oenocarpus_minor))	(((Pelagodoxa_henryana	Serenoa_repens)	(((Dictyosperma_album	Hydriastele_microspadix)	((Heterospathe_cagayanensis	(Kentiopsis_piersoniorum	Veitchia_spiralis))	Dypsis_decaryi))	Geonoma_undata))	Prestoea_acuminata)))))	(Roystonea_regia	(Nypa_fruticans	Calamus_caryotoides)))	((Reinhardtia_paiewonskiana	Reinhardtia_latisecta)	Reinhardtia_simplex))	(Elaeis_guineensis	Elaeis_oleifera)))	Kingia_australis);
((Roystonea_regia	(((((Reinhardtia_paiewonskiana	Reinhardtia_latisecta)	Reinhardtia_simplex)	(Attalea_speciosa	(Bactris_major	(Elaeis_guineensis	Elaeis_oleifera))))	((((Geonoma_undata	Manicaria_saccifera)	((Pelagodoxa_henryana	(Pseudophoenix_vinifera	((Serenoa_repens	(Dictyosperma_album	Hydriastele_microspadix))	(Dypsis_decaryi	(Heterospathe_cagayanensis	(Kentiopsis_piersoniorum	Veitchia_spiralis))))))	(Prestoea_acuminata	(Oenocarpus_bataua	Oenocarpus_minor))))	(Orania_palindan	Iriartea_deltoidea))	(Sclerosperma_profizianum	((Nypa_fruticans	Calamus_caryotoides)	((Chamaedorea_seifrizii	Sabal_domingensis)	Phoenix_dactylifera)))))	Podococcus_barteri))	Kingia_australis);
((Calamus_caryotoides	((Sabal_domingensis	(Phoenix_dactylifera	Chamaedorea_seifrizii))	(Nypa_fruticans	(((((Oenocarpus_bataua	Oenocarpus_minor)	(Pelagodoxa_henryana	((Prestoea_acuminata	(((Orania_palindan	Sclerosperma_profizianum)	(Podococcus_barteri	Pseudophoenix_vinifera))	(Dypsis_decaryi	((Kentiopsis_piersoniorum	(Veitchia_spiralis	Heterospathe_cagayanensis))	(Dictyosperma_album	(Hydriastele_microspadix	Serenoa_repens))))))	Manicaria_saccifera)))	Geonoma_undata)	(Roystonea_regia	(((Reinhardtia_paiewonskiana	Reinhardtia_latisecta)	Reinhardtia_simplex)	(Attalea_speciosa	(Bactris_major	(Elaeis_guineensis	Elaeis_oleifera))))))	Iriartea_deltoidea))))	Kingia_australis);
(((Nypa_fruticans	Calamus_caryotoides)	((Serenoa_repens	(Podococcus_barteri	Pseudophoenix_vinifera))	(((((Orania_palindan	Roystonea_regia)	(((Reinhardtia_paiewonskiana	Reinhardtia_latisecta)	Reinhardtia_simplex)	(Attalea_speciosa	(Bactris_major	(Elaeis_guineensis	Elaeis_oleifera)))))	(((Dypsis_decaryi	((Kentiopsis_piersoniorum	(Veitchia_spiralis	Heterospathe_cagayanensis))	(Dictyosperma_album	Hydriastele_microspadix)))	Manicaria_saccifera)	((Oenocarpus_bataua	Oenocarpus_minor)	(Pelagodoxa_henryana	Prestoea_acuminata))))	((Geonoma_undata	Iriartea_deltoidea)	(Phoenix_dactylifera	(Chamaedorea_seifrizii	Sabal_domingensis))))	Sclerosperma_profizianum)))	Kingia_australis);
(((Nypa_fruticans	Calamus_caryotoides)	((Geonoma_undata	Iriartea_deltoidea)	(((((((Reinhardtia_paiewonskiana	Reinhardtia_latisecta)	(Chamaedorea_seifrizii	Reinhardtia_simplex))	((Elaeis_guineensis	Elaeis_oleifera)	Bactris_major))	Attalea_speciosa)	(Podococcus_barteri	Roystonea_regia))	(((Pelagodoxa_henryana	(Pseudophoenix_vinifera	(((Dictyosperma_album	Hydriastele_microspadix)	Serenoa_repens)	((Heterospathe_cagayanensis	(Kentiopsis_piersoniorum	Veitchia_spiralis))	Dypsis_decaryi))))	(Manicaria_saccifera	((Oenocarpus_bataua	Oenocarpus_minor)	Prestoea_acuminata)))	(Phoenix_dactylifera	Sabal_domingensis)))	(Orania_palindan	Sclerosperma_profizianum))))	Kingia_australis);
((Iriartea_deltoidea	((Chamaedorea_seifrizii	((Nypa_fruticans	Calamus_caryotoides)	(Phoenix_dactylifera	(Serenoa_repens	Sabal_domingensis))))	(((((Reinhardtia_paiewonskiana	Reinhardtia_latisecta)	Reinhardtia_simplex)	(Attalea_speciosa	((Elaeis_guineensis	Elaeis_oleifera)	Bactris_major)))	Roystonea_regia)	((((((Hydriastele_microspadix	Dictyosperma_album)	((Heterospathe_cagayanensis	(Kentiopsis_piersoniorum	Veitchia_spiralis))	Dypsis_decaryi))	(Pelagodoxa_henryana	Pseudophoenix_vinifera))	(Prestoea_acuminata	(Oenocarpus_bataua	Oenocarpus_minor)))	Manicaria_saccifera)	(Geonoma_undata	(Podococcus_barteri	(Orania_palindan	Sclerosperma_profizianum)))))))	Kingia_australis);
((Roystonea_regia	((((Geonoma_undata	(Iriartea_deltoidea	Chamaedorea_seifrizii))	(((Prestoea_acuminata	Manicaria_saccifera)	(Oenocarpus_bataua	Oenocarpus_minor))	((Podococcus_barteri	((Dypsis_decaryi	Hydriastele_microspadix)	(Kentiopsis_piersoniorum	(Dictyosperma_album	(Heterospathe_cagayanensis	Veitchia_spiralis)))))	(Pelagodoxa_henryana	Pseudophoenix_vinifera))))	(((Nypa_fruticans	Calamus_caryotoides)	(Phoenix_dactylifera	(Serenoa_repens	Sabal_domingensis)))	(Orania_palindan	Sclerosperma_profizianum)))	(((Reinhardtia_paiewonskiana	Reinhardtia_latisecta)	Reinhardtia_simplex)	(Attalea_speciosa	((Elaeis_guineensis	Elaeis_oleifera)	Bactris_major)))))	Kingia_australis);
((Roystonea_regia	(((((Serenoa_repens	((((Kentiopsis_piersoniorum	(Heterospathe_cagayanensis	Veitchia_spiralis))	(Dictyosperma_album	Hydriastele_microspadix))	Dypsis_decaryi)	(Pelagodoxa_henryana	Pseudophoenix_vinifera)))	(Manicaria_saccifera	((Oenocarpus_bataua	Oenocarpus_minor)	Prestoea_acuminata)))	(Geonoma_undata	(Podococcus_barteri	(Orania_palindan	Sclerosperma_profizianum))))	(Iriartea_deltoidea	(Calamus_caryotoides	(Phoenix_dactylifera	(Nypa_fruticans	Sabal_domingensis)))))	((Chamaedorea_seifrizii	((Reinhardtia_paiewonskiana	Reinhardtia_latisecta)	Reinhardtia_simplex))	(Attalea_speciosa	((Elaeis_guineensis	Elaeis_oleifera)	Bactris_major)))))	Kingia_australis);
((Roystonea_regia	(((((Reinhardtia_paiewonskiana	Reinhardtia_latisecta)	(Reinhardtia_simplex	Chamaedorea_seifrizii))	(Attalea_speciosa	((Elaeis_guineensis	Elaeis_oleifera)	Bactris_major)))	(((((((Oenocarpus_bataua	Oenocarpus_minor)	(Prestoea_acuminata	Pelagodoxa_henryana))	(Manicaria_saccifera	(((Kentiopsis_piersoniorum	(Heterospathe_cagayanensis	Veitchia_spiralis))	Hydriastele_microspadix)	(Dictyosperma_album	Dypsis_decaryi))))	((Pseudophoenix_vinifera	Podococcus_barteri)	(Orania_palindan	Sclerosperma_profizianum)))	Geonoma_undata)	(Sabal_domingensis	(Serenoa_repens	Phoenix_dactylifera)))	Iriartea_deltoidea))	(Nypa_fruticans	Calamus_caryotoides)))	Kingia_australis);
((Serenoa_repens	(Phoenix_dactylifera	((((((Manicaria_saccifera	((Pelagodoxa_henryana	((Dypsis_decaryi	((Dictyosperma_album	Hydriastele_microspadix)	(Kentiopsis_piersoniorum	Veitchia_spiralis)))	Heterospathe_cagayanensis))	((Oenocarpus_bataua	Oenocarpus_minor)	Prestoea_acuminata)))	(Geonoma_undata	(Roystonea_regia	(((Reinhardtia_paiewonskiana	Reinhardtia_latisecta)	(Reinhardtia_simplex	Chamaedorea_seifrizii))	(Attalea_speciosa	((Elaeis_guineensis	Elaeis_oleifera)	Bactris_major))))))	((Orania_palindan	Sclerosperma_profizianum)	Iriartea_deltoidea))	(Pseudophoenix_vinifera	Podococcus_barteri))	(Nypa_fruticans	Calamus_caryotoides))	Sabal_domingensis)))	Kingia_australis);
((Sclerosperma_profizianum	(((Geonoma_undata	(((Oenocarpus_bataua	Oenocarpus_minor)	(Manicaria_saccifera	Prestoea_acuminata))	(((Podococcus_barteri	Pseudophoenix_vinifera)	((Dictyosperma_album	Hydriastele_microspadix)	(Dypsis_decaryi	(Heterospathe_cagayanensis	(Veitchia_spiralis	Kentiopsis_piersoniorum)))))	Pelagodoxa_henryana)))	(Roystonea_regia	((Iriartea_deltoidea	(Serenoa_repens	((Calamus_caryotoides	Phoenix_dactylifera)	(Nypa_fruticans	Sabal_domingensis))))	((Attalea_speciosa	((Elaeis_guineensis	Elaeis_oleifera)	Bactris_major))	(Chamaedorea_seifrizii	((Reinhardtia_paiewonskiana	Reinhardtia_latisecta)	Reinhardtia_simplex))))))	Orania_palindan))	Kingia_australis);
((Roystonea_regia	((((Podococcus_barteri	(Orania_palindan	Sclerosperma_profizianum))	(Nypa_fruticans	((Serenoa_repens	(Phoenix_dactylifera	Sabal_domingensis))	Calamus_caryotoides)))	((((Manicaria_saccifera	Prestoea_acuminata)	(Oenocarpus_bataua	Oenocarpus_minor))	((Pseudophoenix_vinifera	(Dypsis_decaryi	((Heterospathe_cagayanensis	(Veitchia_spiralis	Kentiopsis_piersoniorum))	(Dictyosperma_album	Hydriastele_microspadix))))	Pelagodoxa_henryana))	(Chamaedorea_seifrizii	(Geonoma_undata	Iriartea_deltoidea))))	((Attalea_speciosa	((Elaeis_guineensis	Elaeis_oleifera)	Bactris_major))	((Reinhardtia_paiewonskiana	Reinhardtia_latisecta)	Reinhardtia_simplex))))	Kingia_australis);
((Roystonea_regia	(((((Serenoa_repens	(Phoenix_dactylifera	Sabal_domingensis))	Chamaedorea_seifrizii)	(Pseudophoenix_vinifera	(Calamus_caryotoides	Nypa_fruticans)))	((Geonoma_undata	(((Dypsis_decaryi	((Kentiopsis_piersoniorum	(Heterospathe_cagayanensis	Veitchia_spiralis))	(Dictyosperma_album	Hydriastele_microspadix)))	((Pelagodoxa_henryana	(Oenocarpus_bataua	Oenocarpus_minor))	(Manicaria_saccifera	Prestoea_acuminata)))	(Podococcus_barteri	(Orania_palindan	Sclerosperma_profizianum))))	Iriartea_deltoidea))	((Attalea_speciosa	((Elaeis_guineensis	Elaeis_oleifera)	Bactris_major))	((Reinhardtia_paiewonskiana	Reinhardtia_latisecta)	Reinhardtia_simplex))))	Kingia_australis);
((Roystonea_regia	(((((Oenocarpus_bataua	Oenocarpus_minor)	(Manicaria_saccifera	(((Pseudophoenix_vinifera	Pelagodoxa_henryana)	Prestoea_acuminata)	(Dypsis_decaryi	((Kentiopsis_piersoniorum	(Heterospathe_cagayanensis	Veitchia_spiralis))	(Dictyosperma_album	Hydriastele_microspadix))))))	((Geonoma_undata	Podococcus_barteri)	(Orania_palindan	Sclerosperma_profizianum)))	(Iriartea_deltoidea	((Serenoa_repens	(Phoenix_dactylifera	Sabal_domingensis))	Chamaedorea_seifrizii)))	((Attalea_speciosa	((Elaeis_guineensis	Elaeis_oleifera)	Bactris_major))	((Calamus_caryotoides	Nypa_fruticans)	((Reinhardtia_paiewonskiana	Reinhardtia_latisecta)	Reinhardtia_simplex)))))	Kingia_australis);
((((Chamaedorea_seifrizii	(Pseudophoenix_vinifera	Geonoma_undata))	((((Attalea_speciosa	((Elaeis_guineensis	Elaeis_oleifera)	Bactris_major))	((Reinhardtia_paiewonskiana	Reinhardtia_latisecta)	Reinhardtia_simplex))	Roystonea_regia)	(((((Calamus_caryotoides	Nypa_fruticans)	Serenoa_repens)	(Phoenix_dactylifera	Sabal_domingensis))	(Podococcus_barteri	(Orania_palindan	Sclerosperma_profizianum)))	(Manicaria_saccifera	((Prestoea_acuminata	(((Heterospathe_cagayanensis	Dypsis_decaryi)	(Kentiopsis_piersoniorum	Veitchia_spiralis))	(Dictyosperma_album	Hydriastele_microspadix)))	((Oenocarpus_bataua	Oenocarpus_minor)	Pelagodoxa_henryana))))))	Iriartea_deltoidea)	Kingia_australis);
((((Chamaedorea_seifrizii	(Pseudophoenix_vinifera	Geonoma_undata))	(((Sabal_domingensis	((Calamus_caryotoides	(Nypa_fruticans	Serenoa_repens))	Phoenix_dactylifera))	(((((Attalea_speciosa	((Elaeis_guineensis	Elaeis_oleifera)	Bactris_major))	((Reinhardtia_paiewonskiana	Reinhardtia_latisecta)	Reinhardtia_simplex))	Roystonea_regia)	(Orania_palindan	Sclerosperma_profizianum))	((Manicaria_saccifera	(((Hydriastele_microspadix	Dictyosperma_album)	((Veitchia_spiralis	Heterospathe_cagayanensis)	Kentiopsis_piersoniorum))	Dypsis_decaryi))	((Oenocarpus_bataua	Oenocarpus_minor)	(Prestoea_acuminata	Pelagodoxa_henryana)))))	Podococcus_barteri))	Iriartea_deltoidea)	Kingia_australis);
((Roystonea_regia	(((Pseudophoenix_vinifera	Iriartea_deltoidea)	(((Phoenix_dactylifera	(Chamaedorea_seifrizii	Sabal_domingensis))	(Serenoa_repens	(Calamus_caryotoides	Nypa_fruticans)))	(((Manicaria_saccifera	((Oenocarpus_bataua	Oenocarpus_minor)	(Pelagodoxa_henryana	Prestoea_acuminata)))	((((Veitchia_spiralis	Heterospathe_cagayanensis)	Kentiopsis_piersoniorum)	(Dypsis_decaryi	Dictyosperma_album))	Hydriastele_microspadix))	(Geonoma_undata	(Podococcus_barteri	(Orania_palindan	Sclerosperma_profizianum))))))	((Attalea_speciosa	((Elaeis_guineensis	Elaeis_oleifera)	Bactris_major))	((Reinhardtia_paiewonskiana	Reinhardtia_latisecta)	Reinhardtia_simplex))))	Kingia_australis);
((Sclerosperma_profizianum	(((((Iriartea_deltoidea	(Geonoma_undata	(Podococcus_barteri	(Chamaedorea_seifrizii	Pseudophoenix_vinifera))))	(Sabal_domingensis	(Serenoa_repens	((Calamus_caryotoides	Nypa_fruticans)	Phoenix_dactylifera))))	(((Attalea_speciosa	((Elaeis_guineensis	Elaeis_oleifera)	Bactris_major))	((Reinhardtia_paiewonskiana	Reinhardtia_latisecta)	Reinhardtia_simplex))	Roystonea_regia))	((Manicaria_saccifera	((Oenocarpus_bataua	Oenocarpus_minor)	Pelagodoxa_henryana))	(Prestoea_acuminata	((((Veitchia_spiralis	Heterospathe_cagayanensis)	Kentiopsis_piersoniorum)	Dypsis_decaryi)	(Dictyosperma_album	Hydriastele_microspadix)))))	Orania_palindan))	Kingia_australis);
((Serenoa_repens	(((Orania_palindan	Sclerosperma_profizianum)	(((((Prestoea_acuminata	Manicaria_saccifera)	(((((Veitchia_spiralis	Heterospathe_cagayanensis)	Kentiopsis_piersoniorum)	Dypsis_decaryi)	(Dictyosperma_album	Hydriastele_microspadix))	((Podococcus_barteri	Pseudophoenix_vinifera)	Pelagodoxa_henryana)))	((Calamus_caryotoides	Nypa_fruticans)	(Oenocarpus_bataua	Oenocarpus_minor)))	(Iriartea_deltoidea	Geonoma_undata))	(((Attalea_speciosa	((Elaeis_guineensis	Elaeis_oleifera)	Bactris_major))	((Reinhardtia_paiewonskiana	Reinhardtia_latisecta)	Reinhardtia_simplex))	Roystonea_regia)))	(Phoenix_dactylifera	(Chamaedorea_seifrizii	Sabal_domingensis))))	Kingia_australis);
((Bactris_major	(((((Reinhardtia_paiewonskiana	Reinhardtia_latisecta)	Reinhardtia_simplex)	(Roystonea_regia	((((((Oenocarpus_bataua	Oenocarpus_minor)	Prestoea_acuminata)	Manicaria_saccifera)	((Hydriastele_microspadix	((Veitchia_spiralis	Heterospathe_cagayanensis)	Kentiopsis_piersoniorum))	(Dypsis_decaryi	Dictyosperma_album)))	((Iriartea_deltoidea	Geonoma_undata)	((Podococcus_barteri	Pseudophoenix_vinifera)	Pelagodoxa_henryana)))	(((((Phoenix_dactylifera	Sabal_domingensis)	Serenoa_repens)	Chamaedorea_seifrizii)	((Calamus_caryotoides	Nypa_fruticans)	Sclerosperma_profizianum))	Orania_palindan))))	Attalea_speciosa)	(Elaeis_guineensis	Elaeis_oleifera)))	Kingia_australis);
((Iriartea_deltoidea	((Podococcus_barteri	(Orania_palindan	Sclerosperma_profizianum))	(((Geonoma_undata	(Roystonea_regia	((Reinhardtia_simplex	(Reinhardtia_latisecta	Reinhardtia_paiewonskiana))	(((Elaeis_guineensis	Elaeis_oleifera)	(Chamaedorea_seifrizii	Bactris_major))	Attalea_speciosa))))	((Sabal_domingensis	(Serenoa_repens	Phoenix_dactylifera))	(Nypa_fruticans	Calamus_caryotoides)))	(((Prestoea_acuminata	(Pseudophoenix_vinifera	((Dypsis_decaryi	(Kentiopsis_piersoniorum	(Heterospathe_cagayanensis	Veitchia_spiralis)))	(Dictyosperma_album	Hydriastele_microspadix))))	(Pelagodoxa_henryana	Manicaria_saccifera))	(Oenocarpus_minor	Oenocarpus_bataua)))))	Kingia_australis);
((Hydriastele_microspadix	(((((Manicaria_saccifera	(((Sclerosperma_profizianum	((Phoenix_dactylifera	(Sabal_domingensis	Serenoa_repens))	(Nypa_fruticans	Calamus_caryotoides)))	(Roystonea_regia	((Chamaedorea_seifrizii	(Reinhardtia_simplex	(Reinhardtia_latisecta	Reinhardtia_paiewonskiana)))	(((Elaeis_guineensis	Elaeis_oleifera)	Bactris_major)	Attalea_speciosa))))	((Orania_palindan	Iriartea_deltoidea)	(Geonoma_undata	Podococcus_barteri))))	((Oenocarpus_minor	Oenocarpus_bataua)	Prestoea_acuminata))	(Pelagodoxa_henryana	Pseudophoenix_vinifera))	(Dypsis_decaryi	(Kentiopsis_piersoniorum	(Heterospathe_cagayanensis	Veitchia_spiralis))))	Dictyosperma_album))	Kingia_australis);
(((Elaeis_guineensis	Elaeis_oleifera)	(Bactris_major	(Attalea_speciosa	((((((Geonoma_undata	(Podococcus_barteri	(Sclerosperma_profizianum	Orania_palindan)))	((Pelagodoxa_henryana	(Dypsis_decaryi	((Kentiopsis_piersoniorum	(Heterospathe_cagayanensis	Veitchia_spiralis))	(Dictyosperma_album	Hydriastele_microspadix))))	(Manicaria_saccifera	(((Serenoa_repens	Oenocarpus_minor)	Oenocarpus_bataua)	Prestoea_acuminata))))	Iriartea_deltoidea)	(Pseudophoenix_vinifera	((Chamaedorea_seifrizii	Sabal_domingensis)	(Phoenix_dactylifera	(Nypa_fruticans	Calamus_caryotoides)))))	Roystonea_regia)	(Reinhardtia_simplex	(Reinhardtia_latisecta	Reinhardtia_paiewonskiana))))))	Kingia_australis);
((((Reinhardtia_simplex	(Reinhardtia_latisecta	Reinhardtia_paiewonskiana))	((((Elaeis_guineensis	Elaeis_oleifera)	Bactris_major)	Attalea_speciosa)	(((((Geonoma_undata	(Serenoa_repens	Phoenix_dactylifera))	(Podococcus_barteri	Pseudophoenix_vinifera))	(Chamaedorea_seifrizii	Sabal_domingensis))	(((((Oenocarpus_minor	Oenocarpus_bataua)	Prestoea_acuminata)	(Manicaria_saccifera	Pelagodoxa_henryana))	(Dypsis_decaryi	((Heterospathe_cagayanensis	(Veitchia_spiralis	Kentiopsis_piersoniorum))	(Dictyosperma_album	Hydriastele_microspadix))))	(Sclerosperma_profizianum	(Iriartea_deltoidea	Orania_palindan))))	Roystonea_regia)))	(Nypa_fruticans	Calamus_caryotoides))	Kingia_australis);
((Serenoa_repens	(Phoenix_dactylifera	((Podococcus_barteri	((((Manicaria_saccifera	((Oenocarpus_minor	Oenocarpus_bataua)	Prestoea_acuminata))	(Pelagodoxa_henryana	(Pseudophoenix_vinifera	(Dypsis_decaryi	((Kentiopsis_piersoniorum	(Heterospathe_cagayanensis	Veitchia_spiralis))	(Dictyosperma_album	Hydriastele_microspadix))))))	((Iriartea_deltoidea	Orania_palindan)	(Roystonea_regia	((Reinhardtia_simplex	(Reinhardtia_latisecta	Reinhardtia_paiewonskiana))	(((Elaeis_guineensis	Elaeis_oleifera)	Bactris_major)	Attalea_speciosa)))))	((Sclerosperma_profizianum	((Nypa_fruticans	Chamaedorea_seifrizii)	Sabal_domingensis))	Calamus_caryotoides)))	Geonoma_undata)))	Kingia_australis);
((Roystonea_regia	((Reinhardtia_simplex	(Reinhardtia_latisecta	Reinhardtia_paiewonskiana))	(((((Manicaria_saccifera	(Pelagodoxa_henryana	(Pseudophoenix_vinifera	((Dictyosperma_album	Hydriastele_microspadix)	(Dypsis_decaryi	(Kentiopsis_piersoniorum	(Heterospathe_cagayanensis	Veitchia_spiralis)))))))	Prestoea_acuminata)	((Iriartea_deltoidea	Orania_palindan)	Sclerosperma_profizianum))	((Chamaedorea_seifrizii	(Sabal_domingensis	(Phoenix_dactylifera	(Nypa_fruticans	Calamus_caryotoides))))	(((Oenocarpus_minor	Oenocarpus_bataua)	Podococcus_barteri)	(Serenoa_repens	Geonoma_undata))))	(((Elaeis_guineensis	Elaeis_oleifera)	Bactris_major)	Attalea_speciosa))))	Kingia_australis);
((Roystonea_regia	((((((Iriartea_deltoidea	Orania_palindan)	Sclerosperma_profizianum)	(Manicaria_saccifera	((Pelagodoxa_henryana	(Oenocarpus_minor	Oenocarpus_bataua))	(Prestoea_acuminata	(Pseudophoenix_vinifera	((Dictyosperma_album	Hydriastele_microspadix)	(Dypsis_decaryi	(Kentiopsis_piersoniorum	(Heterospathe_cagayanensis	Veitchia_spiralis)))))))))	(Podococcus_barteri	Geonoma_undata))	(((Phoenix_dactylifera	Serenoa_repens)	(Chamaedorea_seifrizii	Sabal_domingensis))	(Nypa_fruticans	Calamus_caryotoides)))	((Reinhardtia_simplex	(Reinhardtia_latisecta	Reinhardtia_paiewonskiana))	(((Elaeis_guineensis	Elaeis_oleifera)	Bactris_major)	Attalea_speciosa))))	Kingia_australis);
((Nypa_fruticans	(Elaeis_oleifera	((Bactris_major	((((Podococcus_barteri	Geonoma_undata)	Attalea_speciosa)	((Sclerosperma_profizianum	(Sabal_domingensis	(Serenoa_repens	Phoenix_dactylifera)))	(((Iriartea_deltoidea	Orania_palindan)	(Calamus_caryotoides	Roystonea_regia))	((Pelagodoxa_henryana	(Pseudophoenix_vinifera	((Dictyosperma_album	Dypsis_decaryi)	(Hydriastele_microspadix	(Kentiopsis_piersoniorum	(Heterospathe_cagayanensis	Veitchia_spiralis))))))	((Prestoea_acuminata	Manicaria_saccifera)	(Oenocarpus_minor	Oenocarpus_bataua))))))	((Chamaedorea_seifrizii	Reinhardtia_simplex)	(Reinhardtia_latisecta	Reinhardtia_paiewonskiana))))	Elaeis_guineensis)))	Kingia_australis);
((Roystonea_regia	(((Oenocarpus_minor	Oenocarpus_bataua)	((Pelagodoxa_henryana	(Geonoma_undata	Manicaria_saccifera))	((Sclerosperma_profizianum	Orania_palindan)	(Prestoea_acuminata	((Pseudophoenix_vinifera	Podococcus_barteri)	((Heterospathe_cagayanensis	Dictyosperma_album)	((Hydriastele_microspadix	Dypsis_decaryi)	(Kentiopsis_piersoniorum	Veitchia_spiralis))))))))	(((Calamus_caryotoides	Nypa_fruticans)	((Reinhardtia_simplex	(Reinhardtia_latisecta	Reinhardtia_paiewonskiana))	(Attalea_speciosa	((Elaeis_guineensis	Elaeis_oleifera)	Bactris_major))))	((Phoenix_dactylifera	(Sabal_domingensis	Serenoa_repens))	(Chamaedorea_seifrizii	Iriartea_deltoidea)))))	Kingia_australis);
((Roystonea_regia	((Calamus_caryotoides	Nypa_fruticans)	(((Reinhardtia_simplex	(Reinhardtia_latisecta	Reinhardtia_paiewonskiana))	(Attalea_speciosa	((Elaeis_guineensis	Elaeis_oleifera)	Bactris_major)))	(((Geonoma_undata	((Orania_palindan	Sclerosperma_profizianum)	Podococcus_barteri))	((Oenocarpus_minor	Oenocarpus_bataua)	(Prestoea_acuminata	(Manicaria_saccifera	(Pelagodoxa_henryana	(((Heterospathe_cagayanensis	(Kentiopsis_piersoniorum	Veitchia_spiralis))	(Dictyosperma_album	Hydriastele_microspadix))	Dypsis_decaryi))))))	((Phoenix_dactylifera	(Sabal_domingensis	Serenoa_repens))	(Pseudophoenix_vinifera	(Chamaedorea_seifrizii	Iriartea_deltoidea)))))))	Kingia_australis);
((((Chamaedorea_seifrizii	(((((Calamus_caryotoides	Nypa_fruticans)	Phoenix_dactylifera)	(Serenoa_repens	Sabal_domingensis))	((((Reinhardtia_simplex	(Reinhardtia_latisecta	Reinhardtia_paiewonskiana))	((Bactris_major	(Elaeis_oleifera	Elaeis_guineensis))	Attalea_speciosa))	Roystonea_regia)	((Sclerosperma_profizianum	Orania_palindan)	(((Pelagodoxa_henryana	((Dypsis_decaryi	(Kentiopsis_piersoniorum	(Veitchia_spiralis	Heterospathe_cagayanensis)))	(Dictyosperma_album	Hydriastele_microspadix)))	(Prestoea_acuminata	(Oenocarpus_bataua	Oenocarpus_minor)))	Manicaria_saccifera))))	(Podococcus_barteri	Pseudophoenix_vinifera)))	Geonoma_undata)	Iriartea_deltoidea)	Kingia_australis);
((Hydriastele_microspadix	((((((Geonoma_undata	Manicaria_saccifera)	(Prestoea_acuminata	(Sclerosperma_profizianum	Orania_palindan)))	((((Reinhardtia_simplex	(Reinhardtia_latisecta	Reinhardtia_paiewonskiana))	((Bactris_major	(Elaeis_oleifera	Elaeis_guineensis))	Attalea_speciosa))	Roystonea_regia)	(((Calamus_caryotoides	Nypa_fruticans)	(((Oenocarpus_bataua	Oenocarpus_minor)	Iriartea_deltoidea)	(Podococcus_barteri	(Serenoa_repens	Pseudophoenix_vinifera))))	(Phoenix_dactylifera	(Chamaedorea_seifrizii	Sabal_domingensis)))))	Pelagodoxa_henryana)	(Dypsis_decaryi	(Heterospathe_cagayanensis	(Kentiopsis_piersoniorum	Veitchia_spiralis))))	Dictyosperma_album))	Kingia_australis);
((Roystonea_regia	(((((Sclerosperma_profizianum	((Serenoa_repens	(Phoenix_dactylifera	Sabal_domingensis))	(Calamus_caryotoides	Nypa_fruticans)))	(Iriartea_deltoidea	Orania_palindan))	((Podococcus_barteri	Pseudophoenix_vinifera)	(((Manicaria_saccifera	Prestoea_acuminata)	(Oenocarpus_bataua	Oenocarpus_minor))	(Pelagodoxa_henryana	((Dypsis_decaryi	(Kentiopsis_piersoniorum	(Veitchia_spiralis	Heterospathe_cagayanensis)))	(Dictyosperma_album	Hydriastele_microspadix))))))	Geonoma_undata)	((Chamaedorea_seifrizii	(Reinhardtia_simplex	(Reinhardtia_latisecta	Reinhardtia_paiewonskiana)))	((Bactris_major	(Elaeis_oleifera	Elaeis_guineensis))	Attalea_speciosa))))	Kingia_australis);
((Roystonea_regia	(((Sclerosperma_profizianum	(Sabal_domingensis	(Phoenix_dactylifera	(Calamus_caryotoides	Nypa_fruticans))))	(((Iriartea_deltoidea	Orania_palindan)	(Podococcus_barteri	Geonoma_undata))	((Serenoa_repens	((Pelagodoxa_henryana	Pseudophoenix_vinifera)	((Dypsis_decaryi	(Kentiopsis_piersoniorum	(Veitchia_spiralis	Heterospathe_cagayanensis)))	(Dictyosperma_album	Hydriastele_microspadix))))	((Prestoea_acuminata	(Oenocarpus_bataua	Oenocarpus_minor))	Manicaria_saccifera))))	(((Reinhardtia_latisecta	Reinhardtia_paiewonskiana)	(Chamaedorea_seifrizii	Reinhardtia_simplex))	((Bactris_major	(Elaeis_oleifera	Elaeis_guineensis))	Attalea_speciosa))))	Kingia_australis);
((Sclerosperma_profizianum	((Sabal_domingensis	(Phoenix_dactylifera	(Calamus_caryotoides	Nypa_fruticans)))	((((Geonoma_undata	((Prestoea_acuminata	(Oenocarpus_bataua	Oenocarpus_minor))	(Manicaria_saccifera	((Serenoa_repens	((Dypsis_decaryi	(Kentiopsis_piersoniorum	(Veitchia_spiralis	Heterospathe_cagayanensis)))	(Dictyosperma_album	Hydriastele_microspadix)))	(Pelagodoxa_henryana	(Podococcus_barteri	Pseudophoenix_vinifera))))))	(Iriartea_deltoidea	Orania_palindan))	((((Reinhardtia_latisecta	Reinhardtia_paiewonskiana)	Reinhardtia_simplex)	((Bactris_major	(Elaeis_oleifera	Elaeis_guineensis))	Attalea_speciosa))	Roystonea_regia))	Chamaedorea_seifrizii)))	Kingia_australis);
((Roystonea_regia	((((((Oenocarpus_bataua	Oenocarpus_minor)	((Prestoea_acuminata	Manicaria_saccifera)	(((Dypsis_decaryi	(Kentiopsis_piersoniorum	(Veitchia_spiralis	Heterospathe_cagayanensis)))	(Dictyosperma_album	Hydriastele_microspadix))	(Pelagodoxa_henryana	(Podococcus_barteri	Pseudophoenix_vinifera)))))	(Geonoma_undata	(Sclerosperma_profizianum	(Chamaedorea_seifrizii	(Sabal_domingensis	(Serenoa_repens	Phoenix_dactylifera))))))	(Iriartea_deltoidea	Orania_palindan))	(((Reinhardtia_latisecta	Reinhardtia_paiewonskiana)	Reinhardtia_simplex)	((Bactris_major	(Elaeis_oleifera	Elaeis_guineensis))	Attalea_speciosa)))	(Calamus_caryotoides	Nypa_fruticans)))	Kingia_australis);
((Iriartea_deltoidea	(((Pelagodoxa_henryana	Pseudophoenix_vinifera)	((((Orania_palindan	(((Calamus_caryotoides	Nypa_fruticans)	Sclerosperma_profizianum)	(((Sabal_domingensis	Chamaedorea_seifrizii)	Phoenix_dactylifera)	Podococcus_barteri)))	((((Reinhardtia_latisecta	Reinhardtia_paiewonskiana)	Reinhardtia_simplex)	((Bactris_major	(Elaeis_oleifera	Elaeis_guineensis))	Attalea_speciosa))	Roystonea_regia))	(((Oenocarpus_bataua	Oenocarpus_minor)	Manicaria_saccifera)	Prestoea_acuminata))	(((Heterospathe_cagayanensis	Dypsis_decaryi)	(Veitchia_spiralis	Kentiopsis_piersoniorum))	(Serenoa_repens	(Dictyosperma_album	Hydriastele_microspadix)))))	Geonoma_undata))	Kingia_australis);
((Iriartea_deltoidea	(((((Pseudophoenix_vinifera	Podococcus_barteri)	(Orania_palindan	Sclerosperma_profizianum))	(((((Reinhardtia_latisecta	Reinhardtia_paiewonskiana)	Reinhardtia_simplex)	((Bactris_major	(Elaeis_oleifera	Elaeis_guineensis))	Attalea_speciosa))	Roystonea_regia)	(((((Hydriastele_microspadix	Dictyosperma_album)	((Veitchia_spiralis	Heterospathe_cagayanensis)	Kentiopsis_piersoniorum))	Dypsis_decaryi)	Pelagodoxa_henryana)	(Manicaria_saccifera	(Prestoea_acuminata	(Oenocarpus_bataua	Oenocarpus_minor))))))	((Calamus_caryotoides	Nypa_fruticans)	((Sabal_domingensis	Chamaedorea_seifrizii)	Phoenix_dactylifera)))	(Serenoa_repens	Geonoma_undata)))	Kingia_australis);
((Sclerosperma_profizianum	(((((Geonoma_undata	Manicaria_saccifera)	(((Oenocarpus_bataua	Oenocarpus_minor)	Prestoea_acuminata)	((((Hydriastele_microspadix	Dictyosperma_album)	((Veitchia_spiralis	Heterospathe_cagayanensis)	Kentiopsis_piersoniorum))	Dypsis_decaryi)	Pelagodoxa_henryana)))	(((Pseudophoenix_vinifera	Chamaedorea_seifrizii)	Iriartea_deltoidea)	((Phoenix_dactylifera	(Serenoa_repens	Sabal_domingensis))	((((Reinhardtia_latisecta	Reinhardtia_paiewonskiana)	Reinhardtia_simplex)	(Roystonea_regia	(Calamus_caryotoides	Nypa_fruticans)))	((Bactris_major	(Elaeis_oleifera	Elaeis_guineensis))	Attalea_speciosa)))))	Podococcus_barteri)	Orania_palindan))	Kingia_australis);
((Iriartea_deltoidea	(((Pelagodoxa_henryana	(((Hydriastele_microspadix	Dictyosperma_album)	((Veitchia_spiralis	Heterospathe_cagayanensis)	Kentiopsis_piersoniorum))	Dypsis_decaryi))	((((Oenocarpus_bataua	Oenocarpus_minor)	Prestoea_acuminata)	Manicaria_saccifera)	(((Calamus_caryotoides	(((Bactris_major	(Elaeis_oleifera	Elaeis_guineensis))	Attalea_speciosa)	((Reinhardtia_latisecta	Reinhardtia_paiewonskiana)	Reinhardtia_simplex)))	((Phoenix_dactylifera	(Serenoa_repens	Sabal_domingensis))	(Podococcus_barteri	(Nypa_fruticans	(Chamaedorea_seifrizii	Pseudophoenix_vinifera)))))	(Roystonea_regia	(Orania_palindan	Sclerosperma_profizianum)))))	Geonoma_undata))	Kingia_australis);
((Serenoa_repens	((Sabal_domingensis	((((Podococcus_barteri	((Geonoma_undata	Nypa_fruticans)	Calamus_caryotoides))	(((((Reinhardtia_paiewonskiana	Reinhardtia_latisecta)	Reinhardtia_simplex)	((Bactris_major	(Elaeis_guineensis	Elaeis_oleifera))	Attalea_speciosa))	Roystonea_regia)	((Iriartea_deltoidea	Orania_palindan)	((((Oenocarpus_bataua	Oenocarpus_minor)	Pelagodoxa_henryana)	((Pseudophoenix_vinifera	((Hydriastele_microspadix	Dictyosperma_album)	(Dypsis_decaryi	(Heterospathe_cagayanensis	(Kentiopsis_piersoniorum	Veitchia_spiralis)))))	Prestoea_acuminata))	Manicaria_saccifera))))	Sclerosperma_profizianum)	Chamaedorea_seifrizii))	Phoenix_dactylifera))	Kingia_australis);
((Roystonea_regia	((((((Orania_palindan	(Sclerosperma_profizianum	(Nypa_fruticans	Calamus_caryotoides)))	Iriartea_deltoidea)	(Chamaedorea_seifrizii	((Sabal_domingensis	(Serenoa_repens	Phoenix_dactylifera))	Podococcus_barteri)))	(Manicaria_saccifera	(((Pelagodoxa_henryana	Pseudophoenix_vinifera)	((Hydriastele_microspadix	Dictyosperma_album)	(((Heterospathe_cagayanensis	Veitchia_spiralis)	Kentiopsis_piersoniorum)	Dypsis_decaryi)))	((Oenocarpus_bataua	Oenocarpus_minor)	Prestoea_acuminata))))	Geonoma_undata)	(((Reinhardtia_paiewonskiana	Reinhardtia_latisecta)	Reinhardtia_simplex)	((Bactris_major	(Elaeis_guineensis	Elaeis_oleifera))	Attalea_speciosa))))	Kingia_australis);
((Roystonea_regia	(((((Pelagodoxa_henryana	(Pseudophoenix_vinifera	((Hydriastele_microspadix	Dictyosperma_album)	(((Heterospathe_cagayanensis	Veitchia_spiralis)	Kentiopsis_piersoniorum)	Dypsis_decaryi))))	((Oenocarpus_bataua	Oenocarpus_minor)	(Prestoea_acuminata	Manicaria_saccifera)))	((Chamaedorea_seifrizii	((Nypa_fruticans	Sabal_domingensis)	(Serenoa_repens	(Calamus_caryotoides	Phoenix_dactylifera))))	(Geonoma_undata	Podococcus_barteri)))	((Orania_palindan	Sclerosperma_profizianum)	Iriartea_deltoidea))	(Attalea_speciosa	(((Reinhardtia_paiewonskiana	Reinhardtia_latisecta)	Reinhardtia_simplex)	(Bactris_major	(Elaeis_guineensis	Elaeis_oleifera))))))	Kingia_australis);
((Roystonea_regia	(((((((Sabal_domingensis	Serenoa_repens)	Phoenix_dactylifera)	(((((Orania_palindan	Sclerosperma_profizianum)	(Podococcus_barteri	Pseudophoenix_vinifera))	((((Heterospathe_cagayanensis	Veitchia_spiralis)	Kentiopsis_piersoniorum)	Dictyosperma_album)	(Dypsis_decaryi	Hydriastele_microspadix)))	Prestoea_acuminata)	(((Oenocarpus_bataua	Oenocarpus_minor)	Pelagodoxa_henryana)	(Manicaria_saccifera	Geonoma_undata))))	Iriartea_deltoidea)	Chamaedorea_seifrizii)	(((Reinhardtia_paiewonskiana	Reinhardtia_latisecta)	Reinhardtia_simplex)	(Attalea_speciosa	((Elaeis_guineensis	Elaeis_oleifera)	Bactris_major))))	(Nypa_fruticans	Calamus_caryotoides)))	Kingia_australis);
((Roystonea_regia	(((Chamaedorea_seifrizii	((Reinhardtia_paiewonskiana	Reinhardtia_latisecta)	Reinhardtia_simplex))	(((((Geonoma_undata	(((Podococcus_barteri	(Nypa_fruticans	Pseudophoenix_vinifera))	((((Heterospathe_cagayanensis	Veitchia_spiralis)	Kentiopsis_piersoniorum)	Dypsis_decaryi)	(Dictyosperma_album	Hydriastele_microspadix)))	Pelagodoxa_henryana))	(((Oenocarpus_bataua	Oenocarpus_minor)	Prestoea_acuminata)	Manicaria_saccifera))	(Orania_palindan	Sclerosperma_profizianum))	((Attalea_speciosa	((Elaeis_guineensis	Elaeis_oleifera)	Bactris_major))	(Sabal_domingensis	(Serenoa_repens	Phoenix_dactylifera))))	Iriartea_deltoidea))	Calamus_caryotoides))	Kingia_australis);
((Roystonea_regia	((((Reinhardtia_paiewonskiana	Reinhardtia_latisecta)	Reinhardtia_simplex)	(Attalea_speciosa	((Elaeis_guineensis	Elaeis_oleifera)	Bactris_major)))	((Iriartea_deltoidea	((Chamaedorea_seifrizii	Sabal_domingensis)	((Nypa_fruticans	Calamus_caryotoides)	Phoenix_dactylifera)))	(((Prestoea_acuminata	Manicaria_saccifera)	((Oenocarpus_bataua	Oenocarpus_minor)	(((((Heterospathe_cagayanensis	Veitchia_spiralis)	Kentiopsis_piersoniorum)	Dypsis_decaryi)	(Dictyosperma_album	Hydriastele_microspadix))	(Pelagodoxa_henryana	Serenoa_repens))))	(((Podococcus_barteri	Pseudophoenix_vinifera)	(Orania_palindan	Sclerosperma_profizianum))	Geonoma_undata)))))	Kingia_australis);
((Iriartea_deltoidea	((Roystonea_regia	(((Reinhardtia_paiewonskiana	Reinhardtia_latisecta)	(Chamaedorea_seifrizii	Reinhardtia_simplex))	(Attalea_speciosa	((Elaeis_guineensis	Elaeis_oleifera)	Bactris_major))))	((Serenoa_repens	(Sabal_domingensis	((Nypa_fruticans	Calamus_caryotoides)	Phoenix_dactylifera)))	(((((((Heterospathe_cagayanensis	Veitchia_spiralis)	Kentiopsis_piersoniorum)	Dypsis_decaryi)	(Dictyosperma_album	Hydriastele_microspadix))	Manicaria_saccifera)	((Oenocarpus_bataua	Oenocarpus_minor)	(Prestoea_acuminata	(Pseudophoenix_vinifera	Pelagodoxa_henryana))))	((Podococcus_barteri	(Orania_palindan	Sclerosperma_profizianum))	Geonoma_undata)))))	Kingia_australis);
((Roystonea_regia	((Attalea_speciosa	(((Elaeis_guineensis	Elaeis_oleifera)	Bactris_major)	((Reinhardtia_paiewonskiana	Reinhardtia_latisecta)	(Chamaedorea_seifrizii	Reinhardtia_simplex))))	((Iriartea_deltoidea	(Nypa_fruticans	((Serenoa_repens	Sabal_domingensis)	Phoenix_dactylifera)))	((Manicaria_saccifera	(((((Heterospathe_cagayanensis	Veitchia_spiralis)	Kentiopsis_piersoniorum)	Dypsis_decaryi)	(Dictyosperma_album	Hydriastele_microspadix))	(Geonoma_undata	(Prestoea_acuminata	((Podococcus_barteri	Pseudophoenix_vinifera)	(Orania_palindan	Sclerosperma_profizianum))))))	((Calamus_caryotoides	(Oenocarpus_bataua	Oenocarpus_minor))	Pelagodoxa_henryana)))))	Kingia_australis);
((Iriartea_deltoidea	(Chamaedorea_seifrizii	((Roystonea_regia	(((Reinhardtia_paiewonskiana	Reinhardtia_latisecta)	Reinhardtia_simplex)	(Attalea_speciosa	((Elaeis_guineensis	Elaeis_oleifera)	Bactris_major))))	((((Podococcus_barteri	Geonoma_undata)	(Orania_palindan	Sclerosperma_profizianum))	((((Pseudophoenix_vinifera	Pelagodoxa_henryana)	((Dypsis_decaryi	((Heterospathe_cagayanensis	Veitchia_spiralis)	Kentiopsis_piersoniorum))	(Dictyosperma_album	Hydriastele_microspadix)))	Manicaria_saccifera)	((Oenocarpus_bataua	Oenocarpus_minor)	Prestoea_acuminata)))	(Nypa_fruticans	((Serenoa_repens	Sabal_domingensis)	(Calamus_caryotoides	Phoenix_dactylifera)))))))	Kingia_australis);
((Roystonea_regia	(((((Reinhardtia_paiewonskiana	Reinhardtia_latisecta)	Reinhardtia_simplex)	(Attalea_speciosa	((Elaeis_guineensis	Elaeis_oleifera)	Bactris_major)))	(((Manicaria_saccifera	(Prestoea_acuminata	(Pelagodoxa_henryana	((Dypsis_decaryi	((Heterospathe_cagayanensis	Veitchia_spiralis)	Kentiopsis_piersoniorum))	(Dictyosperma_album	Hydriastele_microspadix)))))	(Geonoma_undata	(Orania_palindan	Sclerosperma_profizianum)))	((Podococcus_barteri	Pseudophoenix_vinifera)	((Iriartea_deltoidea	(Oenocarpus_bataua	Oenocarpus_minor))	(Chamaedorea_seifrizii	(Phoenix_dactylifera	(Sabal_domingensis	Serenoa_repens)))))))	(Nypa_fruticans	Calamus_caryotoides)))	Kingia_australis);
((Roystonea_regia	(((Reinhardtia_simplex	(Reinhardtia_paiewonskiana	Reinhardtia_latisecta))	(((Elaeis_guineensis	Elaeis_oleifera)	Bactris_major)	Attalea_speciosa))	((((Pelagodoxa_henryana	(Dypsis_decaryi	((Kentiopsis_piersoniorum	(Heterospathe_cagayanensis	Veitchia_spiralis))	(Hydriastele_microspadix	Dictyosperma_album))))	((Prestoea_acuminata	Manicaria_saccifera)	(Oenocarpus_minor	Oenocarpus_bataua)))	((Geonoma_undata	Podococcus_barteri)	(Orania_palindan	Sclerosperma_profizianum)))	(((((Calamus_caryotoides	Nypa_fruticans)	Phoenix_dactylifera)	Sabal_domingensis)	Serenoa_repens)	(Pseudophoenix_vinifera	(Iriartea_deltoidea	Chamaedorea_seifrizii))))))	Kingia_australis);
(((Calamus_caryotoides	Nypa_fruticans)	(Phoenix_dactylifera	(Sabal_domingensis	(Serenoa_repens	((Pseudophoenix_vinifera	Chamaedorea_seifrizii)	((((Podococcus_barteri	(Oenocarpus_minor	Oenocarpus_bataua))	(((Manicaria_saccifera	Prestoea_acuminata)	(Orania_palindan	Sclerosperma_profizianum))	(Geonoma_undata	(Pelagodoxa_henryana	(Dypsis_decaryi	((Kentiopsis_piersoniorum	(Heterospathe_cagayanensis	Veitchia_spiralis))	(Hydriastele_microspadix	Dictyosperma_album)))))))	(Roystonea_regia	((Reinhardtia_simplex	(Reinhardtia_paiewonskiana	Reinhardtia_latisecta))	(((Elaeis_guineensis	Elaeis_oleifera)	Bactris_major)	Attalea_speciosa))))	Iriartea_deltoidea))))))	Kingia_australis);
(((Elaeis_guineensis	Elaeis_oleifera)	(Bactris_major	((((Chamaedorea_seifrizii	Iriartea_deltoidea)	(((Calamus_caryotoides	(Oenocarpus_minor	Oenocarpus_bataua))	(((Roystonea_regia	(Orania_palindan	Sclerosperma_profizianum))	(Dypsis_decaryi	((Kentiopsis_piersoniorum	(Heterospathe_cagayanensis	Veitchia_spiralis))	(Hydriastele_microspadix	Dictyosperma_album))))	((Prestoea_acuminata	Pelagodoxa_henryana)	(Manicaria_saccifera	Geonoma_undata))))	(((Nypa_fruticans	Podococcus_barteri)	Pseudophoenix_vinifera)	((Sabal_domingensis	Serenoa_repens)	Phoenix_dactylifera))))	Attalea_speciosa)	(Reinhardtia_simplex	(Reinhardtia_paiewonskiana	Reinhardtia_latisecta)))))	Kingia_australis);
((Iriartea_deltoidea	(((((((((Elaeis_guineensis	Elaeis_oleifera)	Bactris_major)	Attalea_speciosa)	((Nypa_fruticans	(Reinhardtia_paiewonskiana	Reinhardtia_latisecta))	Reinhardtia_simplex))	Roystonea_regia)	(((Orania_palindan	Sclerosperma_profizianum)	Podococcus_barteri)	(Geonoma_undata	((((Oenocarpus_minor	Oenocarpus_bataua)	Prestoea_acuminata)	Manicaria_saccifera)	((Dypsis_decaryi	((Kentiopsis_piersoniorum	(Heterospathe_cagayanensis	Veitchia_spiralis))	(Hydriastele_microspadix	Dictyosperma_album)))	Pelagodoxa_henryana)))))	((Sabal_domingensis	Serenoa_repens)	(Calamus_caryotoides	Phoenix_dactylifera)))	Pseudophoenix_vinifera)	Chamaedorea_seifrizii))	Kingia_australis);
((Roystonea_regia	(((((Chamaedorea_seifrizii	Sabal_domingensis)	(Calamus_caryotoides	(Serenoa_repens	Phoenix_dactylifera)))	(((((Elaeis_guineensis	Elaeis_oleifera)	Bactris_major)	Attalea_speciosa)	((Reinhardtia_paiewonskiana	Reinhardtia_latisecta)	Reinhardtia_simplex))	Nypa_fruticans))	(((((Oenocarpus_minor	Oenocarpus_bataua)	Prestoea_acuminata)	Manicaria_saccifera)	(Geonoma_undata	(((Kentiopsis_piersoniorum	Dypsis_decaryi)	((Heterospathe_cagayanensis	Veitchia_spiralis)	(Hydriastele_microspadix	Dictyosperma_album)))	((Podococcus_barteri	Pseudophoenix_vinifera)	Pelagodoxa_henryana))))	(Iriartea_deltoidea	Orania_palindan)))	Sclerosperma_profizianum))	Kingia_australis);
((Iriartea_deltoidea	(((((((Nypa_fruticans	Chamaedorea_seifrizii)	Sclerosperma_profizianum)	(((Sabal_domingensis	Phoenix_dactylifera)	Serenoa_repens)	Calamus_caryotoides))	(Roystonea_regia	((((Elaeis_guineensis	Elaeis_oleifera)	Bactris_major)	Attalea_speciosa)	((Reinhardtia_paiewonskiana	Reinhardtia_latisecta)	Reinhardtia_simplex))))	((Manicaria_saccifera	Prestoea_acuminata)	((Oenocarpus_minor	Oenocarpus_bataua)	((((Heterospathe_cagayanensis	(Kentiopsis_piersoniorum	Veitchia_spiralis))	(Hydriastele_microspadix	Dictyosperma_album))	Dypsis_decaryi)	((Podococcus_barteri	Pseudophoenix_vinifera)	Pelagodoxa_henryana)))))	Orania_palindan)	Geonoma_undata))	Kingia_australis);
((Roystonea_regia	((((((Pelagodoxa_henryana	((Hydriastele_microspadix	Dictyosperma_album)	((Kentiopsis_piersoniorum	(Veitchia_spiralis	Heterospathe_cagayanensis))	Dypsis_decaryi)))	Prestoea_acuminata)	Manicaria_saccifera)	((Orania_palindan	Sclerosperma_profizianum)	((Sabal_domingensis	Phoenix_dactylifera)	Serenoa_repens)))	((Attalea_speciosa	(((Reinhardtia_paiewonskiana	Reinhardtia_latisecta)	Reinhardtia_simplex)	((Elaeis_guineensis	Elaeis_oleifera)	Bactris_major)))	((Podococcus_barteri	Pseudophoenix_vinifera)	Nypa_fruticans)))	(((Calamus_caryotoides	Oenocarpus_minor)	Oenocarpus_bataua)	(Chamaedorea_seifrizii	(Geonoma_undata	Iriartea_deltoidea)))))	Kingia_australis);
((Iriartea_deltoidea	((((Calamus_caryotoides	(((((Podococcus_barteri	Pseudophoenix_vinifera)	Nypa_fruticans)	(Orania_palindan	Sclerosperma_profizianum))	(Serenoa_repens	(((Pelagodoxa_henryana	((Oenocarpus_minor	Oenocarpus_bataua)	Prestoea_acuminata))	Manicaria_saccifera)	(((Hydriastele_microspadix	Dictyosperma_album)	(Kentiopsis_piersoniorum	(Veitchia_spiralis	Heterospathe_cagayanensis)))	Dypsis_decaryi))))	(Roystonea_regia	(((Reinhardtia_paiewonskiana	Reinhardtia_latisecta)	Reinhardtia_simplex)	(Attalea_speciosa	(Bactris_major	(Elaeis_guineensis	Elaeis_oleifera)))))))	(Sabal_domingensis	Phoenix_dactylifera))	Chamaedorea_seifrizii)	Geonoma_undata))	Kingia_australis);
((Bactris_major	((Elaeis_guineensis	Elaeis_oleifera)	((((((((Sclerosperma_profizianum	Roystonea_regia)	Orania_palindan)	Geonoma_undata)	(((Pelagodoxa_henryana	((((Serenoa_repens	Hydriastele_microspadix)	Dictyosperma_album)	(Kentiopsis_piersoniorum	(Veitchia_spiralis	Heterospathe_cagayanensis)))	Dypsis_decaryi))	(Prestoea_acuminata	Manicaria_saccifera))	(Oenocarpus_minor	Oenocarpus_bataua)))	Iriartea_deltoidea)	((Podococcus_barteri	(Pseudophoenix_vinifera	Nypa_fruticans))	(Sabal_domingensis	(Phoenix_dactylifera	Calamus_caryotoides))))	((Reinhardtia_paiewonskiana	Reinhardtia_latisecta)	(Chamaedorea_seifrizii	Reinhardtia_simplex)))	Attalea_speciosa)))	Kingia_australis);
((Roystonea_regia	((((Reinhardtia_paiewonskiana	Reinhardtia_latisecta)	Reinhardtia_simplex)	(Attalea_speciosa	(Bactris_major	(Elaeis_guineensis	Elaeis_oleifera))))	((((Geonoma_undata	(((((Kentiopsis_piersoniorum	(Veitchia_spiralis	Heterospathe_cagayanensis))	Dypsis_decaryi)	Dictyosperma_album)	Hydriastele_microspadix)	((Pseudophoenix_vinifera	Podococcus_barteri)	(Orania_palindan	Sclerosperma_profizianum))))	((Manicaria_saccifera	Pelagodoxa_henryana)	(Prestoea_acuminata	(Oenocarpus_minor	Oenocarpus_bataua))))	(Chamaedorea_seifrizii	((Serenoa_repens	Sabal_domingensis)	(Phoenix_dactylifera	(Nypa_fruticans	Calamus_caryotoides)))))	Iriartea_deltoidea)))	Kingia_australis);
((Serenoa_repens	(Phoenix_dactylifera	((((((Manicaria_saccifera	(Prestoea_acuminata	(Oenocarpus_bataua	Oenocarpus_minor)))	(Pelagodoxa_henryana	(Pseudophoenix_vinifera	((Dypsis_decaryi	((Heterospathe_cagayanensis	Veitchia_spiralis)	Kentiopsis_piersoniorum))	(Hydriastele_microspadix	Dictyosperma_album)))))	((Roystonea_regia	((Reinhardtia_simplex	(Reinhardtia_latisecta	Reinhardtia_paiewonskiana))	((Elaeis_guineensis	Elaeis_oleifera)	(Attalea_speciosa	Bactris_major))))	(Iriartea_deltoidea	Geonoma_undata)))	(Podococcus_barteri	(Orania_palindan	Sclerosperma_profizianum)))	(Chamaedorea_seifrizii	Sabal_domingensis))	(Nypa_fruticans	Calamus_caryotoides))))	Kingia_australis);
(((Nypa_fruticans	Calamus_caryotoides)	((((Manicaria_saccifera	(Pelagodoxa_henryana	(((Oenocarpus_bataua	Oenocarpus_minor)	(((Hydriastele_microspadix	Dictyosperma_album)	Dypsis_decaryi)	((Heterospathe_cagayanensis	Veitchia_spiralis)	Kentiopsis_piersoniorum)))	Prestoea_acuminata)))	((Roystonea_regia	((Serenoa_repens	(Reinhardtia_simplex	(Reinhardtia_latisecta	Reinhardtia_paiewonskiana)))	(((Elaeis_guineensis	Elaeis_oleifera)	Bactris_major)	Attalea_speciosa)))	(Iriartea_deltoidea	Geonoma_undata)))	((Podococcus_barteri	Pseudophoenix_vinifera)	(Orania_palindan	Sclerosperma_profizianum)))	(Phoenix_dactylifera	(Chamaedorea_seifrizii	Sabal_domingensis))))	Kingia_australis);
((Geonoma_undata	((((((Kentiopsis_piersoniorum	Dypsis_decaryi)	(Hydriastele_microspadix	Dictyosperma_album))	(Heterospathe_cagayanensis	Veitchia_spiralis))	((Nypa_fruticans	(Podococcus_barteri	Pseudophoenix_vinifera))	Pelagodoxa_henryana))	(((((Chamaedorea_seifrizii	(Serenoa_repens	(Sabal_domingensis	Phoenix_dactylifera)))	Calamus_caryotoides)	(Roystonea_regia	((Reinhardtia_simplex	(Reinhardtia_latisecta	Reinhardtia_paiewonskiana))	(((Elaeis_guineensis	Elaeis_oleifera)	Bactris_major)	Attalea_speciosa))))	(Orania_palindan	Sclerosperma_profizianum))	(((Oenocarpus_bataua	Oenocarpus_minor)	Prestoea_acuminata)	Manicaria_saccifera)))	Iriartea_deltoidea))	Kingia_australis);
((Calamus_caryotoides	((Phoenix_dactylifera	(Serenoa_repens	(((Roystonea_regia	((Reinhardtia_simplex	(Reinhardtia_latisecta	Reinhardtia_paiewonskiana))	(((Elaeis_guineensis	Elaeis_oleifera)	Bactris_major)	Attalea_speciosa)))	(((Orania_palindan	Sclerosperma_profizianum)	(((Manicaria_saccifera	Pelagodoxa_henryana)	(((((Hydriastele_microspadix	(Dictyosperma_album	(Heterospathe_cagayanensis	Veitchia_spiralis)))	Dypsis_decaryi)	Kentiopsis_piersoniorum)	((Nypa_fruticans	Pseudophoenix_vinifera)	Podococcus_barteri))	Prestoea_acuminata))	(Oenocarpus_bataua	Oenocarpus_minor)))	Geonoma_undata))	Iriartea_deltoidea)))	(Chamaedorea_seifrizii	Sabal_domingensis)))	Kingia_australis);
((Serenoa_repens	((Chamaedorea_seifrizii	(Calamus_caryotoides	((Orania_palindan	Sclerosperma_profizianum)	(((Iriartea_deltoidea	(Roystonea_regia	((Reinhardtia_simplex	(Reinhardtia_latisecta	Reinhardtia_paiewonskiana))	(((Elaeis_guineensis	Elaeis_oleifera)	Bactris_major)	Attalea_speciosa))))	((Pelagodoxa_henryana	((Kentiopsis_piersoniorum	(Heterospathe_cagayanensis	Veitchia_spiralis))	((Hydriastele_microspadix	Dictyosperma_album)	Dypsis_decaryi)))	((Prestoea_acuminata	(((Nypa_fruticans	Pseudophoenix_vinifera)	Podococcus_barteri)	(Oenocarpus_bataua	Oenocarpus_minor)))	Manicaria_saccifera)))	Geonoma_undata))))	(Sabal_domingensis	Phoenix_dactylifera)))	Kingia_australis);
(((Elaeis_guineensis	Elaeis_oleifera)	(Bactris_major	(Attalea_speciosa	(((((Pseudophoenix_vinifera	Podococcus_barteri)	((Sclerosperma_profizianum	Orania_palindan)	(((Oenocarpus_bataua	Oenocarpus_minor)	(Prestoea_acuminata	Manicaria_saccifera))	(Pelagodoxa_henryana	(((Kentiopsis_piersoniorum	(Heterospathe_cagayanensis	Veitchia_spiralis))	((Hydriastele_microspadix	Dictyosperma_album)	Dypsis_decaryi))	Geonoma_undata)))))	((Roystonea_regia	(Nypa_fruticans	Chamaedorea_seifrizii))	Iriartea_deltoidea))	((Serenoa_repens	(Phoenix_dactylifera	Calamus_caryotoides))	Sabal_domingensis))	(Reinhardtia_simplex	(Reinhardtia_latisecta	Reinhardtia_paiewonskiana))))))	Kingia_australis);
((Iriartea_deltoidea	(Chamaedorea_seifrizii	((((((Pseudophoenix_vinifera	Nypa_fruticans)	Podococcus_barteri)	(Sclerosperma_profizianum	Orania_palindan))	((Hydriastele_microspadix	(Dypsis_decaryi	(Dictyosperma_album	(Kentiopsis_piersoniorum	(Heterospathe_cagayanensis	Veitchia_spiralis)))))	(Manicaria_saccifera	((Prestoea_acuminata	Pelagodoxa_henryana)	(Oenocarpus_bataua	Oenocarpus_minor)))))	(Geonoma_undata	Serenoa_repens))	((Roystonea_regia	((Reinhardtia_simplex	(Reinhardtia_latisecta	Reinhardtia_paiewonskiana))	(((Elaeis_guineensis	Elaeis_oleifera)	Bactris_major)	Attalea_speciosa)))	((Phoenix_dactylifera	Calamus_caryotoides)	Sabal_domingensis)))))	Kingia_australis);
(((Elaeis_guineensis	Elaeis_oleifera)	(Bactris_major	(Attalea_speciosa	(((((Pseudophoenix_vinifera	Chamaedorea_seifrizii)	Podococcus_barteri)	(((Nypa_fruticans	Calamus_caryotoides)	Serenoa_repens)	(Sabal_domingensis	Phoenix_dactylifera)))	(((Iriartea_deltoidea	Geonoma_undata)	(Sclerosperma_profizianum	Orania_palindan))	((((((Dictyosperma_album	Hydriastele_microspadix)	(Dypsis_decaryi	(Kentiopsis_piersoniorum	(Heterospathe_cagayanensis	Veitchia_spiralis))))	Pelagodoxa_henryana)	Prestoea_acuminata)	((Oenocarpus_bataua	Oenocarpus_minor)	Manicaria_saccifera))	Roystonea_regia)))	(Reinhardtia_simplex	(Reinhardtia_latisecta	Reinhardtia_paiewonskiana))))))	Kingia_australis);
((Roystonea_regia	((((Reinhardtia_simplex	(Reinhardtia_latisecta	Reinhardtia_paiewonskiana))	(((Elaeis_guineensis	Elaeis_oleifera)	Bactris_major)	Attalea_speciosa))	((Chamaedorea_seifrizii	(Sabal_domingensis	Phoenix_dactylifera))	((Sclerosperma_profizianum	(Iriartea_deltoidea	Orania_palindan))	(((((Pseudophoenix_vinifera	Podococcus_barteri)	(((Serenoa_repens	Dypsis_decaryi)	(Kentiopsis_piersoniorum	(Heterospathe_cagayanensis	Veitchia_spiralis)))	(Dictyosperma_album	Hydriastele_microspadix)))	Pelagodoxa_henryana)	(((Oenocarpus_bataua	Oenocarpus_minor)	Prestoea_acuminata)	Manicaria_saccifera))	Geonoma_undata))))	(Nypa_fruticans	Calamus_caryotoides)))	Kingia_australis);
(((Nypa_fruticans	Calamus_caryotoides)	(Phoenix_dactylifera	(((((Pseudophoenix_vinifera	Podococcus_barteri)	(Sclerosperma_profizianum	Orania_palindan))	(((((Dypsis_decaryi	(Kentiopsis_piersoniorum	(Heterospathe_cagayanensis	Veitchia_spiralis)))	(Dictyosperma_album	(Hydriastele_microspadix	Serenoa_repens)))	Pelagodoxa_henryana)	((Oenocarpus_bataua	Oenocarpus_minor)	Prestoea_acuminata))	(Geonoma_undata	Manicaria_saccifera)))	((Roystonea_regia	((Attalea_speciosa	(Elaeis_guineensis	Elaeis_oleifera))	(Bactris_major	(Chamaedorea_seifrizii	(Reinhardtia_simplex	(Reinhardtia_latisecta	Reinhardtia_paiewonskiana))))))	Iriartea_deltoidea))	Sabal_domingensis)))	Kingia_australis);
((Elaeis_guineensis	((Bactris_major	(Attalea_speciosa	(((Roystonea_regia	(((Chamaedorea_seifrizii	((Calamus_caryotoides	Nypa_fruticans)	(Serenoa_repens	(Phoenix_dactylifera	Sabal_domingensis))))	(Geonoma_undata	((Podococcus_barteri	(Orania_palindan	Sclerosperma_profizianum))	((((Dypsis_decaryi	Kentiopsis_piersoniorum)	((Dictyosperma_album	(Veitchia_spiralis	Heterospathe_cagayanensis))	Hydriastele_microspadix))	(Pseudophoenix_vinifera	Pelagodoxa_henryana))	((Manicaria_saccifera	Prestoea_acuminata)	(Oenocarpus_bataua	Oenocarpus_minor))))))	Iriartea_deltoidea))	Reinhardtia_simplex)	(Reinhardtia_latisecta	Reinhardtia_paiewonskiana))))	Elaeis_oleifera))	Kingia_australis);
((Serenoa_repens	((Phoenix_dactylifera	Sabal_domingensis)	(((Roystonea_regia	((((Elaeis_oleifera	Elaeis_guineensis)	Bactris_major)	Attalea_speciosa)	(Reinhardtia_simplex	(Reinhardtia_latisecta	Reinhardtia_paiewonskiana))))	((Iriartea_deltoidea	Orania_palindan)	((((Oenocarpus_bataua	Oenocarpus_minor)	Pelagodoxa_henryana)	(((Dictyosperma_album	Hydriastele_microspadix)	(Dypsis_decaryi	(Kentiopsis_piersoniorum	(Veitchia_spiralis	Heterospathe_cagayanensis))))	Prestoea_acuminata))	(Geonoma_undata	Manicaria_saccifera))))	(((Calamus_caryotoides	Nypa_fruticans)	Sclerosperma_profizianum)	((Chamaedorea_seifrizii	Pseudophoenix_vinifera)	Podococcus_barteri)))))	Kingia_australis);
(((Geonoma_undata	Iriartea_deltoidea)	((((Oenocarpus_bataua	Oenocarpus_minor)	(((Prestoea_acuminata	Manicaria_saccifera)	(((((Dictyosperma_album	Hydriastele_microspadix)	Dypsis_decaryi)	(Heterospathe_cagayanensis	(Kentiopsis_piersoniorum	Veitchia_spiralis)))	Roystonea_regia)	((((((Elaeis_oleifera	Elaeis_guineensis)	Bactris_major)	Attalea_speciosa)	(Reinhardtia_simplex	(Reinhardtia_latisecta	Reinhardtia_paiewonskiana)))	Pelagodoxa_henryana)	(Podococcus_barteri	(Sclerosperma_profizianum	Orania_palindan)))))	(Phoenix_dactylifera	(Sabal_domingensis	((Calamus_caryotoides	Nypa_fruticans)	Serenoa_repens)))))	Chamaedorea_seifrizii)	Pseudophoenix_vinifera))	Kingia_australis);
((Iriartea_deltoidea	(((((Sabal_domingensis	Phoenix_dactylifera)	Serenoa_repens)	((((Pseudophoenix_vinifera	Pelagodoxa_henryana)	((Dictyosperma_album	Hydriastele_microspadix)	(((Heterospathe_cagayanensis	Veitchia_spiralis)	Kentiopsis_piersoniorum)	Dypsis_decaryi)))	(Manicaria_saccifera	((Oenocarpus_bataua	Oenocarpus_minor)	Prestoea_acuminata)))	((((Calamus_caryotoides	Nypa_fruticans)	Roystonea_regia)	((((Elaeis_oleifera	Elaeis_guineensis)	Bactris_major)	Attalea_speciosa)	(Reinhardtia_simplex	(Reinhardtia_latisecta	Reinhardtia_paiewonskiana))))	(Podococcus_barteri	(Sclerosperma_profizianum	Orania_palindan)))))	Chamaedorea_seifrizii)	Geonoma_undata))	Kingia_australis);
((Calamus_caryotoides	(Pseudophoenix_vinifera	(Geonoma_undata	(((((Sabal_domingensis	Phoenix_dactylifera)	Serenoa_repens)	((Roystonea_regia	(((((Nypa_fruticans	Elaeis_oleifera)	Elaeis_guineensis)	Bactris_major)	Attalea_speciosa)	(Reinhardtia_simplex	(Reinhardtia_latisecta	Reinhardtia_paiewonskiana))))	((Podococcus_barteri	(Sclerosperma_profizianum	Orania_palindan))	((Prestoea_acuminata	Manicaria_saccifera)	((Oenocarpus_bataua	Oenocarpus_minor)	((Dypsis_decaryi	(((Heterospathe_cagayanensis	Veitchia_spiralis)	Kentiopsis_piersoniorum)	(Dictyosperma_album	Hydriastele_microspadix)))	Pelagodoxa_henryana))))))	Chamaedorea_seifrizii)	Iriartea_deltoidea))))	Kingia_australis);
((Roystonea_regia	((((((((Elaeis_oleifera	Elaeis_guineensis)	Bactris_major)	Attalea_speciosa)	((Chamaedorea_seifrizii	Reinhardtia_simplex)	(Reinhardtia_latisecta	Reinhardtia_paiewonskiana)))	Pseudophoenix_vinifera)	Iriartea_deltoidea)	((Geonoma_undata	(Podococcus_barteri	(Sclerosperma_profizianum	Orania_palindan)))	(Manicaria_saccifera	(((Pelagodoxa_henryana	Prestoea_acuminata)	(Oenocarpus_bataua	Oenocarpus_minor))	(Dypsis_decaryi	(((Heterospathe_cagayanensis	Veitchia_spiralis)	Kentiopsis_piersoniorum)	(Dictyosperma_album	Hydriastele_microspadix)))))))	((Serenoa_repens	((Nypa_fruticans	Calamus_caryotoides)	Phoenix_dactylifera))	Sabal_domingensis)))	Kingia_australis);
((Reinhardtia_paiewonskiana	((((((((Iriartea_deltoidea	(Pseudophoenix_vinifera	Serenoa_repens))	(Nypa_fruticans	Calamus_caryotoides))	(Phoenix_dactylifera	(Chamaedorea_seifrizii	Sabal_domingensis)))	((Geonoma_undata	(Podococcus_barteri	(Sclerosperma_profizianum	Orania_palindan)))	((((Oenocarpus_bataua	Oenocarpus_minor)	Prestoea_acuminata)	Manicaria_saccifera)	((Dypsis_decaryi	(((Heterospathe_cagayanensis	Veitchia_spiralis)	Kentiopsis_piersoniorum)	(Dictyosperma_album	Hydriastele_microspadix)))	Pelagodoxa_henryana))))	Roystonea_regia)	(((Elaeis_oleifera	Elaeis_guineensis)	Bactris_major)	Attalea_speciosa))	Reinhardtia_simplex)	Reinhardtia_latisecta))	Kingia_australis);
((Sclerosperma_profizianum	(Orania_palindan	(((((Manicaria_saccifera	((Oenocarpus_bataua	Oenocarpus_minor)	Prestoea_acuminata))	(Pelagodoxa_henryana	((Dypsis_decaryi	(((Heterospathe_cagayanensis	Veitchia_spiralis)	Kentiopsis_piersoniorum)	(Dictyosperma_album	Hydriastele_microspadix)))	(Pseudophoenix_vinifera	Podococcus_barteri))))	((((Nypa_fruticans	Calamus_caryotoides)	Roystonea_regia)	((((Elaeis_oleifera	Elaeis_guineensis)	Bactris_major)	Attalea_speciosa)	(Reinhardtia_simplex	(Reinhardtia_latisecta	Reinhardtia_paiewonskiana))))	(((Serenoa_repens	Phoenix_dactylifera)	Sabal_domingensis)	Chamaedorea_seifrizii)))	Geonoma_undata)	Iriartea_deltoidea)))	Kingia_australis);
((((((((((((Dypsis_decaryi	((Heterospathe_cagayanensis	Veitchia_spiralis)	Kentiopsis_piersoniorum))	(Dictyosperma_album	Hydriastele_microspadix))	(Pseudophoenix_vinifera	Pelagodoxa_henryana))	Manicaria_saccifera)	Prestoea_acuminata)	((Sclerosperma_profizianum	Orania_palindan)	Geonoma_undata))	(Roystonea_regia	((((Elaeis_oleifera	Elaeis_guineensis)	Bactris_major)	Attalea_speciosa)	(Reinhardtia_simplex	(Reinhardtia_latisecta	Reinhardtia_paiewonskiana)))))	(((Nypa_fruticans	Calamus_caryotoides)	Phoenix_dactylifera)	(Sabal_domingensis	Serenoa_repens)))	Chamaedorea_seifrizii)	(Podococcus_barteri	(Oenocarpus_bataua	Oenocarpus_minor)))	Iriartea_deltoidea)	Kingia_australis);
((Roystonea_regia	(((((Elaeis_oleifera	Elaeis_guineensis)	Bactris_major)	Attalea_speciosa)	(Reinhardtia_simplex	(Reinhardtia_latisecta	Reinhardtia_paiewonskiana)))	((((Calamus_caryotoides	Phoenix_dactylifera)	(Sabal_domingensis	Serenoa_repens))	(((Podococcus_barteri	(Oenocarpus_bataua	Oenocarpus_minor))	Iriartea_deltoidea)	(Nypa_fruticans	Chamaedorea_seifrizii)))	((((Pelagodoxa_henryana	((((Dictyosperma_album	Hydriastele_microspadix)	Dypsis_decaryi)	((Heterospathe_cagayanensis	Veitchia_spiralis)	Kentiopsis_piersoniorum))	Pseudophoenix_vinifera))	Prestoea_acuminata)	Manicaria_saccifera)	((Sclerosperma_profizianum	Orania_palindan)	Geonoma_undata)))))	Kingia_australis);
((Nypa_fruticans	((Iriartea_deltoidea	(((((Reinhardtia_paiewonskiana	Reinhardtia_latisecta)	Reinhardtia_simplex)	(Attalea_speciosa	(Bactris_major	(Elaeis_oleifera	Elaeis_guineensis))))	Roystonea_regia)	(Geonoma_undata	((Manicaria_saccifera	(((Kentiopsis_piersoniorum	(Heterospathe_cagayanensis	Veitchia_spiralis))	((Hydriastele_microspadix	Dictyosperma_album)	Dypsis_decaryi))	((Oenocarpus_minor	Oenocarpus_bataua)	(Pelagodoxa_henryana	Prestoea_acuminata))))	(Orania_palindan	Sclerosperma_profizianum)))))	(((Phoenix_dactylifera	(Serenoa_repens	Sabal_domingensis))	Calamus_caryotoides)	((Podococcus_barteri	Pseudophoenix_vinifera)	Chamaedorea_seifrizii))))	Kingia_australis);
((((Pseudophoenix_vinifera	((Sabal_domingensis	(Phoenix_dactylifera	Serenoa_repens))	((((((Reinhardtia_paiewonskiana	Reinhardtia_latisecta)	Reinhardtia_simplex)	(Attalea_speciosa	(Bactris_major	(Elaeis_oleifera	Elaeis_guineensis))))	Roystonea_regia)	(Geonoma_undata	(((Manicaria_saccifera	((Heterospathe_cagayanensis	(Veitchia_spiralis	Kentiopsis_piersoniorum))	((Hydriastele_microspadix	Dictyosperma_album)	Dypsis_decaryi)))	((Podococcus_barteri	(Oenocarpus_minor	Oenocarpus_bataua))	(Pelagodoxa_henryana	Prestoea_acuminata)))	(Orania_palindan	Sclerosperma_profizianum))))	(Nypa_fruticans	Calamus_caryotoides))))	Iriartea_deltoidea)	Chamaedorea_seifrizii)	Kingia_australis);
((Serenoa_repens	(((((((((Reinhardtia_paiewonskiana	Reinhardtia_latisecta)	Reinhardtia_simplex)	(Attalea_speciosa	(Bactris_major	(Elaeis_oleifera	Elaeis_guineensis))))	((Nypa_fruticans	Calamus_caryotoides)	Roystonea_regia))	((Geonoma_undata	(Podococcus_barteri	(Orania_palindan	Sclerosperma_profizianum)))	((Manicaria_saccifera	((Oenocarpus_minor	Oenocarpus_bataua)	Prestoea_acuminata))	((Pseudophoenix_vinifera	Pelagodoxa_henryana)	(((Hydriastele_microspadix	(Kentiopsis_piersoniorum	(Heterospathe_cagayanensis	Veitchia_spiralis)))	Dictyosperma_album)	Dypsis_decaryi)))))	Iriartea_deltoidea)	Chamaedorea_seifrizii)	Sabal_domingensis)	Phoenix_dactylifera))	Kingia_australis);
((Roystonea_regia	((((Geonoma_undata	(Podococcus_barteri	(Orania_palindan	Sclerosperma_profizianum)))	(Manicaria_saccifera	(((Dypsis_decaryi	((Hydriastele_microspadix	(Kentiopsis_piersoniorum	(Heterospathe_cagayanensis	Veitchia_spiralis)))	Dictyosperma_album))	Pelagodoxa_henryana)	((Oenocarpus_minor	Oenocarpus_bataua)	Prestoea_acuminata))))	((Sabal_domingensis	((Serenoa_repens	(Nypa_fruticans	Calamus_caryotoides))	Phoenix_dactylifera))	(Iriartea_deltoidea	(Pseudophoenix_vinifera	Chamaedorea_seifrizii))))	(((Reinhardtia_paiewonskiana	Reinhardtia_latisecta)	Reinhardtia_simplex)	(Attalea_speciosa	(Bactris_major	(Elaeis_oleifera	Elaeis_guineensis))))))	Kingia_australis);
((Iriartea_deltoidea	(Pseudophoenix_vinifera	(((((Attalea_speciosa	((Bactris_major	(Elaeis_oleifera	Elaeis_guineensis))	((Reinhardtia_paiewonskiana	Reinhardtia_latisecta)	Reinhardtia_simplex)))	Roystonea_regia)	((Podococcus_barteri	(Orania_palindan	Sclerosperma_profizianum))	(((Prestoea_acuminata	Manicaria_saccifera)	(((Dypsis_decaryi	(Kentiopsis_piersoniorum	(Heterospathe_cagayanensis	Veitchia_spiralis)))	(Dictyosperma_album	Hydriastele_microspadix))	Pelagodoxa_henryana))	(Oenocarpus_minor	Oenocarpus_bataua))))	(((Sabal_domingensis	(Serenoa_repens	Phoenix_dactylifera))	(Nypa_fruticans	Calamus_caryotoides))	Chamaedorea_seifrizii))	Geonoma_undata)))	Kingia_australis);
((Roystonea_regia	(((((Geonoma_undata	Podococcus_barteri)	(Orania_palindan	Sclerosperma_profizianum))	((Oenocarpus_minor	Oenocarpus_bataua)	(((Pelagodoxa_henryana	Prestoea_acuminata)	Manicaria_saccifera)	((Kentiopsis_piersoniorum	(Dypsis_decaryi	(Heterospathe_cagayanensis	Veitchia_spiralis)))	(Dictyosperma_album	Hydriastele_microspadix)))))	((Sabal_domingensis	(Phoenix_dactylifera	(Serenoa_repens	(Nypa_fruticans	Calamus_caryotoides))))	(Iriartea_deltoidea	(Chamaedorea_seifrizii	Pseudophoenix_vinifera))))	(((Reinhardtia_paiewonskiana	Reinhardtia_latisecta)	Reinhardtia_simplex)	(Attalea_speciosa	(Bactris_major	(Elaeis_oleifera	Elaeis_guineensis))))))	Kingia_australis);
((Roystonea_regia	((((Serenoa_repens	Sabal_domingensis)	(Phoenix_dactylifera	(Nypa_fruticans	Calamus_caryotoides)))	((Geonoma_undata	(Iriartea_deltoidea	Chamaedorea_seifrizii))	Pseudophoenix_vinifera))	((((Reinhardtia_paiewonskiana	Reinhardtia_latisecta)	Reinhardtia_simplex)	(Bactris_major	((Elaeis_oleifera	Elaeis_guineensis)	Attalea_speciosa)))	((Podococcus_barteri	(Orania_palindan	Sclerosperma_profizianum))	((Pelagodoxa_henryana	(Oenocarpus_minor	Oenocarpus_bataua))	(Manicaria_saccifera	(Prestoea_acuminata	((Dypsis_decaryi	((Heterospathe_cagayanensis	Veitchia_spiralis)	Kentiopsis_piersoniorum))	(Dictyosperma_album	Hydriastele_microspadix)))))))))	Kingia_australis);
((Roystonea_regia	((((Reinhardtia_paiewonskiana	Reinhardtia_latisecta)	Reinhardtia_simplex)	(Attalea_speciosa	(Bactris_major	(Elaeis_oleifera	Elaeis_guineensis))))	(((Nypa_fruticans	Chamaedorea_seifrizii)	((((Podococcus_barteri	(Orania_palindan	Sclerosperma_profizianum))	(((Pseudophoenix_vinifera	Pelagodoxa_henryana)	((Dypsis_decaryi	(Heterospathe_cagayanensis	Veitchia_spiralis))	(Kentiopsis_piersoniorum	(Dictyosperma_album	Hydriastele_microspadix))))	((Prestoea_acuminata	(Oenocarpus_minor	Oenocarpus_bataua))	Manicaria_saccifera)))	Geonoma_undata)	((Serenoa_repens	Sabal_domingensis)	(Phoenix_dactylifera	Calamus_caryotoides))))	Iriartea_deltoidea)))	Kingia_australis);
((Attalea_speciosa	((Bactris_major	(Elaeis_oleifera	Elaeis_guineensis))	(((((Geonoma_undata	Iriartea_deltoidea)	Orania_palindan)	((((Pseudophoenix_vinifera	Pelagodoxa_henryana)	((Dypsis_decaryi	(Kentiopsis_piersoniorum	(Heterospathe_cagayanensis	Veitchia_spiralis)))	(Dictyosperma_album	Hydriastele_microspadix)))	((Prestoea_acuminata	(Oenocarpus_minor	Oenocarpus_bataua))	Manicaria_saccifera))	((Sclerosperma_profizianum	(Chamaedorea_seifrizii	(Sabal_domingensis	(Phoenix_dactylifera	(Serenoa_repens	(Nypa_fruticans	Calamus_caryotoides))))))	Podococcus_barteri)))	Roystonea_regia)	((Reinhardtia_paiewonskiana	Reinhardtia_latisecta)	Reinhardtia_simplex))))	Kingia_australis);
((Reinhardtia_paiewonskiana	(Reinhardtia_latisecta	(Reinhardtia_simplex	((Attalea_speciosa	(Bactris_major	(Elaeis_oleifera	Elaeis_guineensis)))	((Iriartea_deltoidea	((((Sabal_domingensis	(Phoenix_dactylifera	Serenoa_repens))	Calamus_caryotoides)	(Nypa_fruticans	Chamaedorea_seifrizii))	((((Manicaria_saccifera	(((Kentiopsis_piersoniorum	Dypsis_decaryi)	((Dictyosperma_album	(Heterospathe_cagayanensis	Veitchia_spiralis))	Hydriastele_microspadix))	Pelagodoxa_henryana))	(Prestoea_acuminata	(Oenocarpus_minor	Oenocarpus_bataua)))	((Podococcus_barteri	Pseudophoenix_vinifera)	(Orania_palindan	Sclerosperma_profizianum)))	Geonoma_undata)))	Roystonea_regia)))))	Kingia_australis);
((Reinhardtia_paiewonskiana	((((Attalea_speciosa	(Bactris_major	(Elaeis_guineensis	Elaeis_oleifera)))	(Roystonea_regia	((Iriartea_deltoidea	(((Calamus_caryotoides	Nypa_fruticans)	Phoenix_dactylifera)	(Chamaedorea_seifrizii	Sabal_domingensis)))	(((Podococcus_barteri	(Sclerosperma_profizianum	Orania_palindan))	Geonoma_undata)	(((Oenocarpus_bataua	Oenocarpus_minor)	((Pelagodoxa_henryana	((Serenoa_repens	Pseudophoenix_vinifera)	((Dictyosperma_album	Hydriastele_microspadix)	(Dypsis_decaryi	((Heterospathe_cagayanensis	Veitchia_spiralis)	Kentiopsis_piersoniorum)))))	Prestoea_acuminata))	Manicaria_saccifera)))))	Reinhardtia_simplex)	Reinhardtia_latisecta))	Kingia_australis);
((Roystonea_regia	((((Chamaedorea_seifrizii	Iriartea_deltoidea)	(Phoenix_dactylifera	(Sabal_domingensis	(Calamus_caryotoides	Nypa_fruticans))))	((((Sclerosperma_profizianum	Orania_palindan)	Podococcus_barteri)	Geonoma_undata)	(((Oenocarpus_bataua	Oenocarpus_minor)	((Dypsis_decaryi	((Hydriastele_microspadix	((Kentiopsis_piersoniorum	Veitchia_spiralis)	Heterospathe_cagayanensis))	(Dictyosperma_album	Serenoa_repens)))	(Pelagodoxa_henryana	Pseudophoenix_vinifera)))	(Prestoea_acuminata	Manicaria_saccifera))))	(Attalea_speciosa	((Reinhardtia_simplex	(Reinhardtia_latisecta	Reinhardtia_paiewonskiana))	(Bactris_major	(Elaeis_guineensis	Elaeis_oleifera))))))	Kingia_australis);
((Roystonea_regia	(((((Iriartea_deltoidea	(Sclerosperma_profizianum	Orania_palindan))	Geonoma_undata)	(Phoenix_dactylifera	(Sabal_domingensis	(Serenoa_repens	(Calamus_caryotoides	Nypa_fruticans)))))	((((((Hydriastele_microspadix	Dictyosperma_album)	((Veitchia_spiralis	Heterospathe_cagayanensis)	Kentiopsis_piersoniorum))	Dypsis_decaryi)	Pelagodoxa_henryana)	(Manicaria_saccifera	(Prestoea_acuminata	(Oenocarpus_bataua	Oenocarpus_minor))))	(Podococcus_barteri	Pseudophoenix_vinifera)))	(((Chamaedorea_seifrizii	Reinhardtia_simplex)	(Reinhardtia_latisecta	Reinhardtia_paiewonskiana))	((Attalea_speciosa	Bactris_major)	(Elaeis_guineensis	Elaeis_oleifera)))))	Kingia_australis);
((Sclerosperma_profizianum	((Orania_palindan	Iriartea_deltoidea)	(((((Chamaedorea_seifrizii	(Podococcus_barteri	Pseudophoenix_vinifera))	((((Sabal_domingensis	(Calamus_caryotoides	Nypa_fruticans))	Phoenix_dactylifera)	Serenoa_repens)	(Oenocarpus_bataua	Oenocarpus_minor)))	(Geonoma_undata	(((((Veitchia_spiralis	Heterospathe_cagayanensis)	Kentiopsis_piersoniorum)	(Hydriastele_microspadix	Dictyosperma_album))	Dypsis_decaryi)	Pelagodoxa_henryana)))	Manicaria_saccifera)	(Prestoea_acuminata	(((Reinhardtia_simplex	(Reinhardtia_latisecta	Reinhardtia_paiewonskiana))	((Bactris_major	(Elaeis_guineensis	Elaeis_oleifera))	Attalea_speciosa))	Roystonea_regia)))))	Kingia_australis);
((Iriartea_deltoidea	((Pseudophoenix_vinifera	Chamaedorea_seifrizii)	((Phoenix_dactylifera	(Sabal_domingensis	Serenoa_repens))	((((Reinhardtia_simplex	(Reinhardtia_latisecta	Reinhardtia_paiewonskiana))	((Bactris_major	(Elaeis_guineensis	Elaeis_oleifera))	Attalea_speciosa))	((Calamus_caryotoides	Nypa_fruticans)	Roystonea_regia))	(Geonoma_undata	(((Manicaria_saccifera	((Pelagodoxa_henryana	Prestoea_acuminata)	(Oenocarpus_bataua	Oenocarpus_minor)))	((((Veitchia_spiralis	Heterospathe_cagayanensis)	Kentiopsis_piersoniorum)	(Hydriastele_microspadix	Dictyosperma_album))	Dypsis_decaryi))	(Podococcus_barteri	(Sclerosperma_profizianum	Orania_palindan))))))))	Kingia_australis);
(((Elaeis_guineensis	Elaeis_oleifera)	((Attalea_speciosa	((Roystonea_regia	((((Pseudophoenix_vinifera	Podococcus_barteri)	(Sclerosperma_profizianum	Orania_palindan))	Chamaedorea_seifrizii)	((((Calamus_caryotoides	Nypa_fruticans)	Phoenix_dactylifera)	(Sabal_domingensis	Serenoa_repens))	(((Manicaria_saccifera	(Prestoea_acuminata	(Oenocarpus_bataua	Oenocarpus_minor)))	(Pelagodoxa_henryana	((((Veitchia_spiralis	Heterospathe_cagayanensis)	Kentiopsis_piersoniorum)	(Hydriastele_microspadix	Dictyosperma_album))	Dypsis_decaryi)))	(Iriartea_deltoidea	Geonoma_undata)))))	(Reinhardtia_simplex	(Reinhardtia_latisecta	Reinhardtia_paiewonskiana))))	Bactris_major))	Kingia_australis);
((Reinhardtia_paiewonskiana	(((((Bactris_major	(Elaeis_guineensis	Elaeis_oleifera))	Attalea_speciosa)	((Nypa_fruticans	(Calamus_caryotoides	Roystonea_regia))	((Iriartea_deltoidea	(Phoenix_dactylifera	(Chamaedorea_seifrizii	Sabal_domingensis)))	((((Oenocarpus_bataua	Oenocarpus_minor)	Prestoea_acuminata)	((Pelagodoxa_henryana	(Pseudophoenix_vinifera	((((Veitchia_spiralis	Heterospathe_cagayanensis)	Kentiopsis_piersoniorum)	(Dypsis_decaryi	Dictyosperma_album))	(Serenoa_repens	Hydriastele_microspadix))))	Manicaria_saccifera))	((Podococcus_barteri	Geonoma_undata)	(Sclerosperma_profizianum	Orania_palindan))))))	Reinhardtia_simplex)	Reinhardtia_latisecta))	Kingia_australis);
((Iriartea_deltoidea	((((((Podococcus_barteri	Sclerosperma_profizianum)	Orania_palindan)	((((Pelagodoxa_henryana	(Oenocarpus_bataua	Oenocarpus_minor))	Manicaria_saccifera)	(Prestoea_acuminata	(Pseudophoenix_vinifera	((Dypsis_decaryi	(Heterospathe_cagayanensis	(Veitchia_spiralis	Kentiopsis_piersoniorum)))	(Dictyosperma_album	Hydriastele_microspadix)))))	Geonoma_undata))	(((Bactris_major	(Elaeis_guineensis	Elaeis_oleifera))	Attalea_speciosa)	((Reinhardtia_simplex	(Reinhardtia_latisecta	Reinhardtia_paiewonskiana))	(Roystonea_regia	(Nypa_fruticans	Calamus_caryotoides)))))	(Phoenix_dactylifera	(Sabal_domingensis	Serenoa_repens)))	Chamaedorea_seifrizii))	Kingia_australis);
(((Nypa_fruticans	Calamus_caryotoides)	(Roystonea_regia	((((((Chamaedorea_seifrizii	(Sclerosperma_profizianum	Sabal_domingensis))	(Geonoma_undata	Phoenix_dactylifera))	Serenoa_repens)	(Iriartea_deltoidea	Orania_palindan))	(Manicaria_saccifera	((Prestoea_acuminata	((Podococcus_barteri	Pseudophoenix_vinifera)	((Dypsis_decaryi	(Heterospathe_cagayanensis	(Veitchia_spiralis	Kentiopsis_piersoniorum)))	(Dictyosperma_album	Hydriastele_microspadix))))	(Pelagodoxa_henryana	(Oenocarpus_bataua	Oenocarpus_minor)))))	(((Bactris_major	(Elaeis_guineensis	Elaeis_oleifera))	Attalea_speciosa)	(Reinhardtia_simplex	(Reinhardtia_latisecta	Reinhardtia_paiewonskiana))))))	Kingia_australis);
(((Attalea_speciosa	Bactris_major)	(((Reinhardtia_simplex	(Reinhardtia_latisecta	Reinhardtia_paiewonskiana))	(((Chamaedorea_seifrizii	(Sabal_domingensis	(Serenoa_repens	Phoenix_dactylifera)))	Iriartea_deltoidea)	(((Geonoma_undata	((Sclerosperma_profizianum	Orania_palindan)	Podococcus_barteri))	(((Pelagodoxa_henryana	Pseudophoenix_vinifera)	((Kentiopsis_piersoniorum	(Dictyosperma_album	Hydriastele_microspadix))	(Dypsis_decaryi	(Heterospathe_cagayanensis	Veitchia_spiralis))))	((Oenocarpus_bataua	Oenocarpus_minor)	(Prestoea_acuminata	Manicaria_saccifera))))	((Nypa_fruticans	Calamus_caryotoides)	Roystonea_regia))))	(Elaeis_guineensis	Elaeis_oleifera)))	Kingia_australis);
((Roystonea_regia	((((Bactris_major	(Elaeis_oleifera	Elaeis_guineensis))	Attalea_speciosa)	(Reinhardtia_simplex	(Reinhardtia_latisecta	Reinhardtia_paiewonskiana)))	(((Pseudophoenix_vinifera	((Phoenix_dactylifera	(Chamaedorea_seifrizii	Sabal_domingensis))	(Nypa_fruticans	Calamus_caryotoides)))	(((Geonoma_undata	Podococcus_barteri)	(Orania_palindan	Sclerosperma_profizianum))	(((Prestoea_acuminata	(Oenocarpus_minor	Oenocarpus_bataua))	(Serenoa_repens	(((Dypsis_decaryi	(Kentiopsis_piersoniorum	(Heterospathe_cagayanensis	Veitchia_spiralis)))	(Hydriastele_microspadix	Dictyosperma_album))	Pelagodoxa_henryana)))	Manicaria_saccifera)))	Iriartea_deltoidea)))	Kingia_australis);
((Roystonea_regia	(((((Bactris_major	(Elaeis_oleifera	Elaeis_guineensis))	Attalea_speciosa)	(Reinhardtia_simplex	(Reinhardtia_latisecta	Reinhardtia_paiewonskiana)))	(((Iriartea_deltoidea	Orania_palindan)	((((((Dypsis_decaryi	(Kentiopsis_piersoniorum	(Heterospathe_cagayanensis	Veitchia_spiralis)))	(Hydriastele_microspadix	Dictyosperma_album))	(Pseudophoenix_vinifera	Pelagodoxa_henryana))	(Oenocarpus_minor	Oenocarpus_bataua))	(Prestoea_acuminata	Manicaria_saccifera))	(Geonoma_undata	Podococcus_barteri)))	(((Sabal_domingensis	(Serenoa_repens	Phoenix_dactylifera))	Chamaedorea_seifrizii)	Sclerosperma_profizianum)))	(Nypa_fruticans	Calamus_caryotoides)))	Kingia_australis);
((Roystonea_regia	(((((Bactris_major	(Elaeis_oleifera	Elaeis_guineensis))	Attalea_speciosa)	(Reinhardtia_simplex	(Reinhardtia_latisecta	Reinhardtia_paiewonskiana)))	(((((((((Dypsis_decaryi	(Kentiopsis_piersoniorum	(Heterospathe_cagayanensis	Veitchia_spiralis)))	(Hydriastele_microspadix	Dictyosperma_album))	(Pseudophoenix_vinifera	Pelagodoxa_henryana))	(Prestoea_acuminata	(Oenocarpus_minor	Oenocarpus_bataua)))	Manicaria_saccifera)	Orania_palindan)	Geonoma_undata)	(((Sabal_domingensis	((Serenoa_repens	Phoenix_dactylifera)	(Nypa_fruticans	Calamus_caryotoides)))	Chamaedorea_seifrizii)	Sclerosperma_profizianum))	Iriartea_deltoidea))	Podococcus_barteri))	Kingia_australis);
((Roystonea_regia	((Attalea_speciosa	((Reinhardtia_simplex	(Reinhardtia_latisecta	Reinhardtia_paiewonskiana))	(Bactris_major	(Elaeis_oleifera	Elaeis_guineensis))))	((((((Prestoea_acuminata	(Oenocarpus_minor	Oenocarpus_bataua))	(((((Dypsis_decaryi	(Hydriastele_microspadix	Dictyosperma_album))	(Kentiopsis_piersoniorum	(Heterospathe_cagayanensis	Veitchia_spiralis)))	Pseudophoenix_vinifera)	Geonoma_undata)	(Serenoa_repens	Pelagodoxa_henryana)))	Manicaria_saccifera)	((Sclerosperma_profizianum	Orania_palindan)	Podococcus_barteri))	((Chamaedorea_seifrizii	Sabal_domingensis)	(Phoenix_dactylifera	(Nypa_fruticans	Calamus_caryotoides))))	Iriartea_deltoidea)))	Kingia_australis);
((Roystonea_regia	(((Reinhardtia_simplex	(Reinhardtia_latisecta	Reinhardtia_paiewonskiana))	(Attalea_speciosa	((Elaeis_oleifera	Elaeis_guineensis)	Bactris_major)))	((((Geonoma_undata	Podococcus_barteri)	(((Oenocarpus_minor	Oenocarpus_bataua)	((((Dypsis_decaryi	(Hydriastele_microspadix	Dictyosperma_album))	(Kentiopsis_piersoniorum	(Heterospathe_cagayanensis	Veitchia_spiralis)))	Manicaria_saccifera)	((Pseudophoenix_vinifera	Pelagodoxa_henryana)	Prestoea_acuminata)))	(Sclerosperma_profizianum	Orania_palindan)))	((Serenoa_repens	Sabal_domingensis)	(Phoenix_dactylifera	(Nypa_fruticans	Calamus_caryotoides))))	(Chamaedorea_seifrizii	Iriartea_deltoidea))))	Kingia_australis);
((Sclerosperma_profizianum	(Orania_palindan	(((Roystonea_regia	((Reinhardtia_simplex	(Reinhardtia_latisecta	Reinhardtia_paiewonskiana))	(Attalea_speciosa	((Elaeis_oleifera	Elaeis_guineensis)	Bactris_major))))	((Geonoma_undata	Iriartea_deltoidea)	((Podococcus_barteri	Chamaedorea_seifrizii)	(Sabal_domingensis	((Phoenix_dactylifera	(Nypa_fruticans	Calamus_caryotoides))	Serenoa_repens)))))	(Manicaria_saccifera	((Prestoea_acuminata	(Oenocarpus_minor	Oenocarpus_bataua))	(((Dypsis_decaryi	(Hydriastele_microspadix	Dictyosperma_album))	(Heterospathe_cagayanensis	(Veitchia_spiralis	Kentiopsis_piersoniorum)))	(Pelagodoxa_henryana	Pseudophoenix_vinifera)))))))	Kingia_australis);
((Sclerosperma_profizianum	(((Iriartea_deltoidea	Orania_palindan)	(Geonoma_undata	((Serenoa_repens	(Phoenix_dactylifera	(Chamaedorea_seifrizii	Sabal_domingensis)))	((Manicaria_saccifera	((Pelagodoxa_henryana	(((((Kentiopsis_piersoniorum	(Heterospathe_cagayanensis	Veitchia_spiralis))	(Hydriastele_microspadix	Dictyosperma_album))	Dypsis_decaryi)	Pseudophoenix_vinifera)	Prestoea_acuminata))	(Oenocarpus_minor	Oenocarpus_bataua)))	(((Nypa_fruticans	Calamus_caryotoides)	Roystonea_regia)	((Reinhardtia_simplex	(Reinhardtia_latisecta	Reinhardtia_paiewonskiana))	(Attalea_speciosa	((Elaeis_oleifera	Elaeis_guineensis)	Bactris_major))))))))	Podococcus_barteri))	Kingia_australis);
((Iriartea_deltoidea	((((Phoenix_dactylifera	Calamus_caryotoides)	(Sabal_domingensis	(Chamaedorea_seifrizii	Sclerosperma_profizianum)))	(Roystonea_regia	((Reinhardtia_simplex	(Reinhardtia_latisecta	Reinhardtia_paiewonskiana))	(Attalea_speciosa	((Elaeis_oleifera	Elaeis_guineensis)	Bactris_major)))))	(((Oenocarpus_minor	Oenocarpus_bataua)	((Serenoa_repens	(Pelagodoxa_henryana	(((Hydriastele_microspadix	Dypsis_decaryi)	(Dictyosperma_album	(Kentiopsis_piersoniorum	(Heterospathe_cagayanensis	Veitchia_spiralis))))	Pseudophoenix_vinifera)))	(Prestoea_acuminata	Manicaria_saccifera)))	(Orania_palindan	(Podococcus_barteri	(Nypa_fruticans	Geonoma_undata))))))	Kingia_australis);
((Roystonea_regia	(((Reinhardtia_simplex	(Reinhardtia_latisecta	Reinhardtia_paiewonskiana))	(Attalea_speciosa	((Elaeis_oleifera	Elaeis_guineensis)	Bactris_major)))	((((((Nypa_fruticans	Prestoea_acuminata)	(Oenocarpus_minor	Oenocarpus_bataua))	((Pelagodoxa_henryana	(((Dictyosperma_album	Hydriastele_microspadix)	Dypsis_decaryi)	(Kentiopsis_piersoniorum	(Heterospathe_cagayanensis	Veitchia_spiralis))))	Manicaria_saccifera))	((Sclerosperma_profizianum	Orania_palindan)	Podococcus_barteri))	(Chamaedorea_seifrizii	(Iriartea_deltoidea	(Pseudophoenix_vinifera	Geonoma_undata))))	(Sabal_domingensis	(Serenoa_repens	(Calamus_caryotoides	Phoenix_dactylifera))))))	Kingia_australis);
((Roystonea_regia	((((Chamaedorea_seifrizii	Reinhardtia_simplex)	(Reinhardtia_latisecta	Reinhardtia_paiewonskiana))	(Attalea_speciosa	((Elaeis_oleifera	Elaeis_guineensis)	Bactris_major)))	((Orania_palindan	((Manicaria_saccifera	Geonoma_undata)	((Pelagodoxa_henryana	(Pseudophoenix_vinifera	(Dypsis_decaryi	((Kentiopsis_piersoniorum	(Heterospathe_cagayanensis	Veitchia_spiralis))	(Dictyosperma_album	Hydriastele_microspadix)))))	(Prestoea_acuminata	(Podococcus_barteri	(Oenocarpus_minor	Oenocarpus_bataua))))))	(Iriartea_deltoidea	(Sclerosperma_profizianum	((Sabal_domingensis	(Serenoa_repens	Phoenix_dactylifera))	(Nypa_fruticans	Calamus_caryotoides)))))))	Kingia_australis);
(((Elaeis_guineensis	Elaeis_oleifera)	((Attalea_speciosa	((Reinhardtia_simplex	(Reinhardtia_latisecta	Reinhardtia_paiewonskiana))	(((Nypa_fruticans	Calamus_caryotoides)	Roystonea_regia)	((Orania_palindan	((Chamaedorea_seifrizii	((Phoenix_dactylifera	Serenoa_repens)	Sabal_domingensis))	(Sclerosperma_profizianum	(Podococcus_barteri	Pseudophoenix_vinifera))))	((Geonoma_undata	Iriartea_deltoidea)	(Manicaria_saccifera	((Pelagodoxa_henryana	((Hydriastele_microspadix	Dictyosperma_album)	(((Veitchia_spiralis	Heterospathe_cagayanensis)	Kentiopsis_piersoniorum)	Dypsis_decaryi)))	((Oenocarpus_minor	Oenocarpus_bataua)	Prestoea_acuminata))))))))	Bactris_major))	Kingia_australis);
(((Elaeis_guineensis	Elaeis_oleifera)	(((Reinhardtia_simplex	(Reinhardtia_latisecta	Reinhardtia_paiewonskiana))	((((((Orania_palindan	Sclerosperma_profizianum)	Podococcus_barteri)	(Geonoma_undata	((Pelagodoxa_henryana	((((Veitchia_spiralis	Heterospathe_cagayanensis)	Kentiopsis_piersoniorum)	Hydriastele_microspadix)	(Dictyosperma_album	Dypsis_decaryi)))	(Manicaria_saccifera	(Prestoea_acuminata	(Oenocarpus_minor	Oenocarpus_bataua))))))	((Pseudophoenix_vinifera	(Iriartea_deltoidea	Chamaedorea_seifrizii))	(Phoenix_dactylifera	(Serenoa_repens	Sabal_domingensis))))	((Nypa_fruticans	Calamus_caryotoides)	Roystonea_regia))	Attalea_speciosa))	Bactris_major))	Kingia_australis);
((Roystonea_regia	((Reinhardtia_simplex	(Reinhardtia_latisecta	Reinhardtia_paiewonskiana))	(((Bactris_major	(Elaeis_guineensis	Elaeis_oleifera))	Attalea_speciosa)	(((Phoenix_dactylifera	(Serenoa_repens	((Nypa_fruticans	Calamus_caryotoides)	Sabal_domingensis)))	(((Pseudophoenix_vinifera	Iriartea_deltoidea)	Geonoma_undata)	Chamaedorea_seifrizii))	((((Pelagodoxa_henryana	(((Veitchia_spiralis	Kentiopsis_piersoniorum)	(Dictyosperma_album	Hydriastele_microspadix))	(Dypsis_decaryi	Heterospathe_cagayanensis)))	(Manicaria_saccifera	Prestoea_acuminata))	(Oenocarpus_minor	Oenocarpus_bataua))	((Orania_palindan	Sclerosperma_profizianum)	Podococcus_barteri))))))	Kingia_australis);
((Geonoma_undata	((Chamaedorea_seifrizii	(((((Pelagodoxa_henryana	((((Heterospathe_cagayanensis	Veitchia_spiralis)	Kentiopsis_piersoniorum)	Serenoa_repens)	((Dictyosperma_album	Hydriastele_microspadix)	Dypsis_decaryi)))	(Manicaria_saccifera	(Nypa_fruticans	Prestoea_acuminata)))	(Oenocarpus_minor	Oenocarpus_bataua))	((Roystonea_regia	((Reinhardtia_simplex	(Reinhardtia_latisecta	Reinhardtia_paiewonskiana))	((Bactris_major	(Elaeis_guineensis	Elaeis_oleifera))	Attalea_speciosa)))	((Orania_palindan	Sclerosperma_profizianum)	Podococcus_barteri)))	(Sabal_domingensis	(Phoenix_dactylifera	Calamus_caryotoides))))	(Iriartea_deltoidea	Pseudophoenix_vinifera)))	Kingia_australis);
(((Roystonea_regia	(((((Chamaedorea_seifrizii	Reinhardtia_simplex)	(Reinhardtia_latisecta	Reinhardtia_paiewonskiana))	((Bactris_major	(Elaeis_guineensis	Elaeis_oleifera))	Attalea_speciosa))	((Iriartea_deltoidea	(Phoenix_dactylifera	(Serenoa_repens	Sabal_domingensis)))	((Podococcus_barteri	Geonoma_undata)	((((Oenocarpus_minor	Oenocarpus_bataua)	((Pseudophoenix_vinifera	Pelagodoxa_henryana)	Prestoea_acuminata))	(Manicaria_saccifera	(((Heterospathe_cagayanensis	Veitchia_spiralis)	Kentiopsis_piersoniorum)	((Dictyosperma_album	Hydriastele_microspadix)	Dypsis_decaryi))))	(Orania_palindan	Sclerosperma_profizianum)))))	Calamus_caryotoides))	Nypa_fruticans)	Kingia_australis);
((Roystonea_regia	(((Reinhardtia_simplex	(Reinhardtia_latisecta	Reinhardtia_paiewonskiana))	((Bactris_major	(Elaeis_guineensis	Elaeis_oleifera))	Attalea_speciosa))	((((Calamus_caryotoides	Phoenix_dactylifera)	(Serenoa_repens	Sabal_domingensis))	(Nypa_fruticans	Chamaedorea_seifrizii))	((Geonoma_undata	(((((Dictyosperma_album	Hydriastele_microspadix)	(Dypsis_decaryi	((Heterospathe_cagayanensis	Veitchia_spiralis)	Kentiopsis_piersoniorum)))	Pelagodoxa_henryana)	(((Oenocarpus_minor	Oenocarpus_bataua)	Prestoea_acuminata)	Manicaria_saccifera))	((Podococcus_barteri	Pseudophoenix_vinifera)	(Orania_palindan	Sclerosperma_profizianum))))	Iriartea_deltoidea))))	Kingia_australis);
((Roystonea_regia	((Attalea_speciosa	((Reinhardtia_simplex	(Reinhardtia_latisecta	Reinhardtia_paiewonskiana))	(Bactris_major	(Elaeis_guineensis	Elaeis_oleifera))))	((((Sabal_domingensis	(((Nypa_fruticans	Calamus_caryotoides)	Phoenix_dactylifera)	Serenoa_repens))	(Chamaedorea_seifrizii	Sclerosperma_profizianum))	(((Geonoma_undata	Podococcus_barteri)	Orania_palindan)	(Pseudophoenix_vinifera	(((Manicaria_saccifera	Prestoea_acuminata)	(((Dictyosperma_album	Hydriastele_microspadix)	(Dypsis_decaryi	((Heterospathe_cagayanensis	Veitchia_spiralis)	Kentiopsis_piersoniorum)))	Pelagodoxa_henryana))	(Oenocarpus_minor	Oenocarpus_bataua)))))	Iriartea_deltoidea)))	Kingia_australis);
((Bactris_major	(((Elaeis_guineensis	Elaeis_oleifera)	(((((((Sabal_domingensis	Serenoa_repens)	Phoenix_dactylifera)	(Nypa_fruticans	Calamus_caryotoides))	(Orania_palindan	Sclerosperma_profizianum))	((((Manicaria_saccifera	(((Dictyosperma_album	Hydriastele_microspadix)	(Dypsis_decaryi	((Heterospathe_cagayanensis	Veitchia_spiralis)	Kentiopsis_piersoniorum)))	(Pelagodoxa_henryana	Pseudophoenix_vinifera)))	(Oenocarpus_minor	Oenocarpus_bataua))	Prestoea_acuminata)	(Chamaedorea_seifrizii	(Geonoma_undata	Iriartea_deltoidea))))	(Podococcus_barteri	Roystonea_regia))	(Reinhardtia_simplex	(Reinhardtia_latisecta	Reinhardtia_paiewonskiana))))	Attalea_speciosa))	Kingia_australis);
(((Nypa_fruticans	Calamus_caryotoides)	(Serenoa_repens	((Phoenix_dactylifera	Sabal_domingensis)	(((Sclerosperma_profizianum	(Geonoma_undata	((Roystonea_regia	((Reinhardtia_simplex	(Reinhardtia_latisecta	Reinhardtia_paiewonskiana))	(Attalea_speciosa	(Bactris_major	(Elaeis_guineensis	Elaeis_oleifera)))))	((Iriartea_deltoidea	Orania_palindan)	(((Prestoea_acuminata	(Oenocarpus_minor	Oenocarpus_bataua))	Manicaria_saccifera)	(((Dictyosperma_album	Hydriastele_microspadix)	(Dypsis_decaryi	((Heterospathe_cagayanensis	Veitchia_spiralis)	Kentiopsis_piersoniorum)))	(Pelagodoxa_henryana	Pseudophoenix_vinifera)))))))	Podococcus_barteri)	Chamaedorea_seifrizii))))	Kingia_australis);
((Nypa_fruticans	(Calamus_caryotoides	(Serenoa_repens	((Phoenix_dactylifera	(Chamaedorea_seifrizii	Sabal_domingensis))	(((Iriartea_deltoidea	(Roystonea_regia	((Reinhardtia_simplex	(Reinhardtia_latisecta	Reinhardtia_paiewonskiana))	(Attalea_speciosa	(Bactris_major	(Elaeis_guineensis	Elaeis_oleifera))))))	(((Podococcus_barteri	(Orania_palindan	Sclerosperma_profizianum))	Geonoma_undata)	(((((Dictyosperma_album	Hydriastele_microspadix)	(Dypsis_decaryi	((Heterospathe_cagayanensis	Veitchia_spiralis)	Kentiopsis_piersoniorum)))	Pelagodoxa_henryana)	Manicaria_saccifera)	(Prestoea_acuminata	(Oenocarpus_minor	Oenocarpus_bataua)))))	Pseudophoenix_vinifera)))))	Kingia_australis);
((Elaeis_guineensis	(Elaeis_oleifera	(Bactris_major	(Attalea_speciosa	((Reinhardtia_simplex	(Reinhardtia_latisecta	Reinhardtia_paiewonskiana))	(Roystonea_regia	((((Pseudophoenix_vinifera	(Geonoma_undata	Iriartea_deltoidea))	Chamaedorea_seifrizii)	(((Phoenix_dactylifera	(Nypa_fruticans	Calamus_caryotoides))	Serenoa_repens)	Sabal_domingensis))	(((Pelagodoxa_henryana	((Dictyosperma_album	Hydriastele_microspadix)	((Dypsis_decaryi	(Heterospathe_cagayanensis	Veitchia_spiralis))	Kentiopsis_piersoniorum)))	((Prestoea_acuminata	(Oenocarpus_minor	Oenocarpus_bataua))	Manicaria_saccifera))	(Podococcus_barteri	(Orania_palindan	Sclerosperma_profizianum))))))))))	Kingia_australis);
((Serenoa_repens	(Phoenix_dactylifera	(((Orania_palindan	Sclerosperma_profizianum)	((((Podococcus_barteri	Pseudophoenix_vinifera)	(((Pelagodoxa_henryana	(((Dictyosperma_album	Hydriastele_microspadix)	((Heterospathe_cagayanensis	Veitchia_spiralis)	Kentiopsis_piersoniorum))	Dypsis_decaryi))	(Prestoea_acuminata	Manicaria_saccifera))	(Oenocarpus_minor	Oenocarpus_bataua)))	(((((Elaeis_guineensis	Elaeis_oleifera)	Bactris_major)	Attalea_speciosa)	(Reinhardtia_simplex	(Reinhardtia_latisecta	Reinhardtia_paiewonskiana)))	((Nypa_fruticans	Calamus_caryotoides)	Roystonea_regia)))	(Geonoma_undata	Iriartea_deltoidea)))	(Chamaedorea_seifrizii	Sabal_domingensis))))	Kingia_australis);
((Serenoa_repens	(Sabal_domingensis	(Phoenix_dactylifera	(((((((Elaeis_guineensis	Elaeis_oleifera)	Bactris_major)	Attalea_speciosa)	(Reinhardtia_simplex	(Reinhardtia_latisecta	Reinhardtia_paiewonskiana)))	((Nypa_fruticans	Calamus_caryotoides)	Roystonea_regia))	(Iriartea_deltoidea	Chamaedorea_seifrizii))	((Oenocarpus_minor	Oenocarpus_bataua)	(((Pelagodoxa_henryana	(((Sclerosperma_profizianum	(Podococcus_barteri	Orania_palindan))	Pseudophoenix_vinifera)	(((Dictyosperma_album	Hydriastele_microspadix)	((Heterospathe_cagayanensis	Veitchia_spiralis)	Kentiopsis_piersoniorum))	Dypsis_decaryi)))	(Prestoea_acuminata	Manicaria_saccifera))	Geonoma_undata))))))	Kingia_australis);
((Sclerosperma_profizianum	(Orania_palindan	((Podococcus_barteri	Pseudophoenix_vinifera)	(((((((Dictyosperma_album	Hydriastele_microspadix)	((Heterospathe_cagayanensis	Veitchia_spiralis)	Kentiopsis_piersoniorum))	Dypsis_decaryi)	((Pelagodoxa_henryana	Prestoea_acuminata)	Manicaria_saccifera))	(Oenocarpus_minor	Oenocarpus_bataua))	((((((Elaeis_guineensis	Elaeis_oleifera)	Bactris_major)	Attalea_speciosa)	(Reinhardtia_simplex	(Chamaedorea_seifrizii	(Reinhardtia_latisecta	Reinhardtia_paiewonskiana))))	((Nypa_fruticans	Calamus_caryotoides)	Roystonea_regia))	(Iriartea_deltoidea	Geonoma_undata)))	((Sabal_domingensis	Phoenix_dactylifera)	Serenoa_repens)))))	Kingia_australis);
((Bactris_major	((Attalea_speciosa	(((((Nypa_fruticans	Calamus_caryotoides)	Roystonea_regia)	Reinhardtia_simplex)	(Reinhardtia_latisecta	Reinhardtia_paiewonskiana))	(((Chamaedorea_seifrizii	((Sabal_domingensis	Phoenix_dactylifera)	Serenoa_repens))	((Geonoma_undata	Podococcus_barteri)	(((((((Heterospathe_cagayanensis	Veitchia_spiralis)	Kentiopsis_piersoniorum)	(Dictyosperma_album	Hydriastele_microspadix))	Dypsis_decaryi)	Pelagodoxa_henryana)	(Manicaria_saccifera	((Oenocarpus_minor	Oenocarpus_bataua)	Prestoea_acuminata)))	(Sclerosperma_profizianum	Orania_palindan))))	(Iriartea_deltoidea	Pseudophoenix_vinifera))))	(Elaeis_guineensis	Elaeis_oleifera)))	Kingia_australis);
((Roystonea_regia	((Reinhardtia_simplex	(Reinhardtia_latisecta	Reinhardtia_paiewonskiana))	(((Iriartea_deltoidea	Chamaedorea_seifrizii)	(((Nypa_fruticans	Calamus_caryotoides)	((Serenoa_repens	Phoenix_dactylifera)	Sabal_domingensis))	(((((Oenocarpus_minor	Oenocarpus_bataua)	(Pelagodoxa_henryana	(Prestoea_acuminata	Pseudophoenix_vinifera)))	(((((Heterospathe_cagayanensis	Veitchia_spiralis)	Kentiopsis_piersoniorum)	(Dictyosperma_album	Hydriastele_microspadix))	Dypsis_decaryi)	Manicaria_saccifera))	(Sclerosperma_profizianum	Orania_palindan))	(Geonoma_undata	Podococcus_barteri))))	(((Elaeis_guineensis	Elaeis_oleifera)	Bactris_major)	Attalea_speciosa))))	Kingia_australis);
((Roystonea_regia	(((Oenocarpus_minor	Oenocarpus_bataua)	((((((Heterospathe_cagayanensis	(Veitchia_spiralis	Kentiopsis_piersoniorum))	(Chamaedorea_seifrizii	(Dictyosperma_album	Hydriastele_microspadix)))	Dypsis_decaryi)	((Sabal_domingensis	((Nypa_fruticans	Calamus_caryotoides)	Phoenix_dactylifera))	Serenoa_repens))	(Manicaria_saccifera	(Pelagodoxa_henryana	(Prestoea_acuminata	Pseudophoenix_vinifera))))	(Geonoma_undata	((Podococcus_barteri	Sclerosperma_profizianum)	(Iriartea_deltoidea	Orania_palindan)))))	((((Elaeis_guineensis	Elaeis_oleifera)	Bactris_major)	Attalea_speciosa)	(Reinhardtia_simplex	(Reinhardtia_latisecta	Reinhardtia_paiewonskiana)))))	Kingia_australis);
((Roystonea_regia	(((((Elaeis_guineensis	Elaeis_oleifera)	Bactris_major)	Attalea_speciosa)	(Chamaedorea_seifrizii	(Reinhardtia_simplex	(Reinhardtia_latisecta	Reinhardtia_paiewonskiana))))	(((Podococcus_barteri	(Sclerosperma_profizianum	Orania_palindan))	((((Oenocarpus_minor	Oenocarpus_bataua)	Prestoea_acuminata)	(Manicaria_saccifera	(Pelagodoxa_henryana	(Pseudophoenix_vinifera	(((Dypsis_decaryi	Kentiopsis_piersoniorum)	(Dictyosperma_album	Hydriastele_microspadix))	(Veitchia_spiralis	Heterospathe_cagayanensis))))))	Geonoma_undata))	(Iriartea_deltoidea	(((Nypa_fruticans	Calamus_caryotoides)	Phoenix_dactylifera)	(Serenoa_repens	Sabal_domingensis))))))	Kingia_australis);
((Reinhardtia_paiewonskiana	(((Reinhardtia_simplex	(Bactris_major	(Attalea_speciosa	(Elaeis_guineensis	Elaeis_oleifera))))	(((((Pseudophoenix_vinifera	Iriartea_deltoidea)	Chamaedorea_seifrizii)	(Phoenix_dactylifera	(Serenoa_repens	Sabal_domingensis)))	((Geonoma_undata	Podococcus_barteri)	((Sclerosperma_profizianum	Orania_palindan)	(((Oenocarpus_minor	Oenocarpus_bataua)	(Pelagodoxa_henryana	((Dictyosperma_album	Hydriastele_microspadix)	((Veitchia_spiralis	Heterospathe_cagayanensis)	(Dypsis_decaryi	Kentiopsis_piersoniorum)))))	(Manicaria_saccifera	Prestoea_acuminata)))))	((Nypa_fruticans	Calamus_caryotoides)	Roystonea_regia)))	Reinhardtia_latisecta))	Kingia_australis);
((Roystonea_regia	((((Reinhardtia_latisecta	Reinhardtia_paiewonskiana)	Reinhardtia_simplex)	(Attalea_speciosa	((Elaeis_guineensis	Elaeis_oleifera)	Bactris_major)))	(((Iriartea_deltoidea	(Serenoa_repens	Pseudophoenix_vinifera))	((Nypa_fruticans	Calamus_caryotoides)	(Phoenix_dactylifera	(Chamaedorea_seifrizii	Sabal_domingensis))))	((Geonoma_undata	Podococcus_barteri)	((Sclerosperma_profizianum	Orania_palindan)	((Oenocarpus_minor	Oenocarpus_bataua)	((Pelagodoxa_henryana	(((Dictyosperma_album	Hydriastele_microspadix)	((Veitchia_spiralis	Heterospathe_cagayanensis)	Kentiopsis_piersoniorum))	Dypsis_decaryi))	(Manicaria_saccifera	Prestoea_acuminata))))))))	Kingia_australis);
((Roystonea_regia	((((Bactris_major	(Elaeis_guineensis	Elaeis_oleifera))	(Chamaedorea_seifrizii	((Reinhardtia_latisecta	Reinhardtia_paiewonskiana)	Reinhardtia_simplex)))	Attalea_speciosa)	((((Orania_palindan	Sclerosperma_profizianum)	(Geonoma_undata	Iriartea_deltoidea))	((Prestoea_acuminata	((Podococcus_barteri	Pseudophoenix_vinifera)	(((Kentiopsis_piersoniorum	(Heterospathe_cagayanensis	Veitchia_spiralis))	(Dictyosperma_album	Hydriastele_microspadix))	Dypsis_decaryi)))	(Manicaria_saccifera	((Oenocarpus_minor	Oenocarpus_bataua)	Pelagodoxa_henryana))))	((Nypa_fruticans	Sabal_domingensis)	(Serenoa_repens	(Calamus_caryotoides	Phoenix_dactylifera))))))	Kingia_australis);
((Roystonea_regia	((((Reinhardtia_latisecta	Reinhardtia_paiewonskiana)	Reinhardtia_simplex)	(Attalea_speciosa	(Bactris_major	(Elaeis_guineensis	Elaeis_oleifera))))	(((((((((Pelagodoxa_henryana	(((Dictyosperma_album	Hydriastele_microspadix)	(Kentiopsis_piersoniorum	(Heterospathe_cagayanensis	Veitchia_spiralis)))	Dypsis_decaryi))	Manicaria_saccifera)	Prestoea_acuminata)	(Oenocarpus_minor	Oenocarpus_bataua))	(Podococcus_barteri	Pseudophoenix_vinifera))	(Orania_palindan	Sclerosperma_profizianum))	Geonoma_undata)	((Phoenix_dactylifera	(Sabal_domingensis	Chamaedorea_seifrizii))	(Serenoa_repens	(Nypa_fruticans	Calamus_caryotoides))))	Iriartea_deltoidea)))	Kingia_australis);
((Roystonea_regia	(((((Nypa_fruticans	Calamus_caryotoides)	(Oenocarpus_minor	Oenocarpus_bataua))	(((Pelagodoxa_henryana	(Manicaria_saccifera	Geonoma_undata))	(Iriartea_deltoidea	(Orania_palindan	Sclerosperma_profizianum)))	(((Podococcus_barteri	Pseudophoenix_vinifera)	(((Kentiopsis_piersoniorum	(Heterospathe_cagayanensis	Veitchia_spiralis))	(Dictyosperma_album	Hydriastele_microspadix))	Dypsis_decaryi))	((Serenoa_repens	Sabal_domingensis)	Phoenix_dactylifera))))	((Chamaedorea_seifrizii	((Reinhardtia_latisecta	Reinhardtia_paiewonskiana)	Reinhardtia_simplex))	(Attalea_speciosa	(Bactris_major	(Elaeis_guineensis	Elaeis_oleifera)))))	Prestoea_acuminata))	Kingia_australis);
((Iriartea_deltoidea	(((((((Reinhardtia_latisecta	Reinhardtia_paiewonskiana)	Reinhardtia_simplex)	(Attalea_speciosa	(Bactris_major	(Elaeis_guineensis	Elaeis_oleifera))))	(Podococcus_barteri	Roystonea_regia))	((Orania_palindan	Sclerosperma_profizianum)	((Oenocarpus_minor	Oenocarpus_bataua)	(Prestoea_acuminata	(((Pseudophoenix_vinifera	(((Kentiopsis_piersoniorum	(Heterospathe_cagayanensis	Veitchia_spiralis))	(Dictyosperma_album	Hydriastele_microspadix))	Dypsis_decaryi))	Pelagodoxa_henryana)	Manicaria_saccifera)))))	((Sabal_domingensis	(Nypa_fruticans	Calamus_caryotoides))	(Serenoa_repens	Phoenix_dactylifera)))	(Chamaedorea_seifrizii	Geonoma_undata)))	Kingia_australis);
((Iriartea_deltoidea	((Chamaedorea_seifrizii	(Sabal_domingensis	((Serenoa_repens	Phoenix_dactylifera)	(Nypa_fruticans	Calamus_caryotoides))))	(((Geonoma_undata	((Podococcus_barteri	(Orania_palindan	Sclerosperma_profizianum))	(((((Kentiopsis_piersoniorum	(Heterospathe_cagayanensis	Veitchia_spiralis))	(Dictyosperma_album	Hydriastele_microspadix))	Dypsis_decaryi)	Manicaria_saccifera)	(((Oenocarpus_minor	Oenocarpus_bataua)	Prestoea_acuminata)	Pelagodoxa_henryana))))	((((Reinhardtia_latisecta	Reinhardtia_paiewonskiana)	Reinhardtia_simplex)	(Attalea_speciosa	(Bactris_major	(Elaeis_guineensis	Elaeis_oleifera))))	Roystonea_regia))	Pseudophoenix_vinifera)))	Kingia_australis);
((Calamus_caryotoides	(((((((Geonoma_undata	((Orania_palindan	Sclerosperma_profizianum)	(((Pelagodoxa_henryana	((Dictyosperma_album	Hydriastele_microspadix)	(Dypsis_decaryi	(Kentiopsis_piersoniorum	(Heterospathe_cagayanensis	Veitchia_spiralis)))))	(Prestoea_acuminata	Manicaria_saccifera))	(Oenocarpus_minor	Oenocarpus_bataua))))	(((((Reinhardtia_latisecta	Reinhardtia_paiewonskiana)	Reinhardtia_simplex)	(Attalea_speciosa	(Bactris_major	(Elaeis_guineensis	Elaeis_oleifera))))	Roystonea_regia)	Iriartea_deltoidea))	(Podococcus_barteri	(Pseudophoenix_vinifera	Nypa_fruticans)))	Chamaedorea_seifrizii)	Phoenix_dactylifera)	Sabal_domingensis)	Serenoa_repens))	Kingia_australis);
((Roystonea_regia	((((((((Nypa_fruticans	Calamus_caryotoides)	Serenoa_repens)	Phoenix_dactylifera)	Sabal_domingensis)	(Oenocarpus_minor	Oenocarpus_bataua))	(Chamaedorea_seifrizii	(Podococcus_barteri	Pseudophoenix_vinifera)))	((Orania_palindan	Sclerosperma_profizianum)	((Manicaria_saccifera	Prestoea_acuminata)	(((Iriartea_deltoidea	Geonoma_undata)	Pelagodoxa_henryana)	(((Dictyosperma_album	Hydriastele_microspadix)	Dypsis_decaryi)	(Kentiopsis_piersoniorum	(Heterospathe_cagayanensis	Veitchia_spiralis)))))))	(Attalea_speciosa	((Bactris_major	(Elaeis_guineensis	Elaeis_oleifera))	((Reinhardtia_latisecta	Reinhardtia_paiewonskiana)	Reinhardtia_simplex)))))	Kingia_australis);
((Roystonea_regia	((((((Chamaedorea_seifrizii	((Serenoa_repens	Phoenix_dactylifera)	Sabal_domingensis))	Iriartea_deltoidea)	(Podococcus_barteri	(Nypa_fruticans	Pseudophoenix_vinifera)))	((Orania_palindan	Sclerosperma_profizianum)	((Pelagodoxa_henryana	(Dypsis_decaryi	((Heterospathe_cagayanensis	(Veitchia_spiralis	Kentiopsis_piersoniorum))	(Dictyosperma_album	Hydriastele_microspadix))))	((Oenocarpus_minor	Oenocarpus_bataua)	(Manicaria_saccifera	Prestoea_acuminata)))))	Geonoma_undata)	((Attalea_speciosa	((Elaeis_guineensis	Elaeis_oleifera)	Bactris_major))	((Reinhardtia_latisecta	Reinhardtia_paiewonskiana)	(Calamus_caryotoides	Reinhardtia_simplex)))))	Kingia_australis);
((Roystonea_regia	(((((Geonoma_undata	(Podococcus_barteri	(Orania_palindan	Sclerosperma_profizianum)))	((Pelagodoxa_henryana	(Dypsis_decaryi	((Kentiopsis_piersoniorum	(Heterospathe_cagayanensis	Veitchia_spiralis))	(Dictyosperma_album	Hydriastele_microspadix))))	(((Oenocarpus_minor	Oenocarpus_bataua)	Prestoea_acuminata)	Manicaria_saccifera)))	((Serenoa_repens	Sabal_domingensis)	((Calamus_caryotoides	Nypa_fruticans)	Phoenix_dactylifera)))	((Chamaedorea_seifrizii	Pseudophoenix_vinifera)	Iriartea_deltoidea))	((Attalea_speciosa	((Elaeis_guineensis	Elaeis_oleifera)	Bactris_major))	((Reinhardtia_latisecta	Reinhardtia_paiewonskiana)	Reinhardtia_simplex))))	Kingia_australis);
((Serenoa_repens	(Phoenix_dactylifera	(Sabal_domingensis	((((((((Attalea_speciosa	((Elaeis_guineensis	Elaeis_oleifera)	Bactris_major))	((Reinhardtia_latisecta	Reinhardtia_paiewonskiana)	Reinhardtia_simplex))	Roystonea_regia)	((Orania_palindan	Sclerosperma_profizianum)	(((Pelagodoxa_henryana	(Dypsis_decaryi	((Kentiopsis_piersoniorum	(Heterospathe_cagayanensis	Veitchia_spiralis))	(Dictyosperma_album	Hydriastele_microspadix))))	((Oenocarpus_minor	Oenocarpus_bataua)	Prestoea_acuminata))	(Manicaria_saccifera	Geonoma_undata))))	Iriartea_deltoidea)	(Podococcus_barteri	Pseudophoenix_vinifera))	(Calamus_caryotoides	Nypa_fruticans))	Chamaedorea_seifrizii))))	Kingia_australis);
((Roystonea_regia	((((((Serenoa_repens	(Calamus_caryotoides	Nypa_fruticans))	Phoenix_dactylifera)	Sabal_domingensis)	((Pelagodoxa_henryana	((((Kentiopsis_piersoniorum	(Veitchia_spiralis	Heterospathe_cagayanensis))	(Hydriastele_microspadix	Dictyosperma_album))	Dypsis_decaryi)	(Podococcus_barteri	Pseudophoenix_vinifera)))	(Manicaria_saccifera	(Prestoea_acuminata	(Oenocarpus_minor	Oenocarpus_bataua)))))	((Chamaedorea_seifrizii	(Geonoma_undata	Iriartea_deltoidea))	(Orania_palindan	Sclerosperma_profizianum)))	((((Elaeis_guineensis	Elaeis_oleifera)	Bactris_major)	Attalea_speciosa)	(Reinhardtia_simplex	(Reinhardtia_latisecta	Reinhardtia_paiewonskiana)))))	Kingia_australis);
((Iriartea_deltoidea	(((((Serenoa_repens	(Calamus_caryotoides	Phoenix_dactylifera))	(Nypa_fruticans	Sabal_domingensis))	((((((Elaeis_guineensis	Elaeis_oleifera)	Bactris_major)	Attalea_speciosa)	(Reinhardtia_simplex	(Reinhardtia_latisecta	Reinhardtia_paiewonskiana)))	Roystonea_regia)	((((Orania_palindan	Sclerosperma_profizianum)	Podococcus_barteri)	Geonoma_undata)	(((Oenocarpus_minor	Oenocarpus_bataua)	(Pelagodoxa_henryana	(((Kentiopsis_piersoniorum	(Veitchia_spiralis	Heterospathe_cagayanensis))	(Hydriastele_microspadix	Dictyosperma_album))	Dypsis_decaryi)))	(Manicaria_saccifera	Prestoea_acuminata)))))	Chamaedorea_seifrizii)	Pseudophoenix_vinifera))	Kingia_australis);
((Roystonea_regia	((((Pseudophoenix_vinifera	((Serenoa_repens	((Nypa_fruticans	Calamus_caryotoides)	Phoenix_dactylifera))	Sabal_domingensis))	(((Orania_palindan	Sclerosperma_profizianum)	Podococcus_barteri)	((Manicaria_saccifera	Geonoma_undata)	((((Kentiopsis_piersoniorum	(Veitchia_spiralis	Heterospathe_cagayanensis))	(Hydriastele_microspadix	Dictyosperma_album))	Dypsis_decaryi)	((Oenocarpus_minor	Oenocarpus_bataua)	(Prestoea_acuminata	Pelagodoxa_henryana))))))	Iriartea_deltoidea)	((((Elaeis_guineensis	Elaeis_oleifera)	Bactris_major)	Attalea_speciosa)	(Chamaedorea_seifrizii	(Reinhardtia_simplex	(Reinhardtia_latisecta	Reinhardtia_paiewonskiana))))))	Kingia_australis);
(((Elaeis_guineensis	Elaeis_oleifera)	((Bactris_major	Attalea_speciosa)	((Reinhardtia_simplex	(Reinhardtia_latisecta	Reinhardtia_paiewonskiana))	(((Calamus_caryotoides	Nypa_fruticans)	Roystonea_regia)	((((Geonoma_undata	Iriartea_deltoidea)	Chamaedorea_seifrizii)	(((Prestoea_acuminata	(Oenocarpus_minor	Oenocarpus_bataua))	Manicaria_saccifera)	(Pelagodoxa_henryana	(Pseudophoenix_vinifera	(((Kentiopsis_piersoniorum	(Veitchia_spiralis	Heterospathe_cagayanensis))	(Hydriastele_microspadix	Dictyosperma_album))	Dypsis_decaryi)))))	(((Orania_palindan	Sclerosperma_profizianum)	Podococcus_barteri)	(Phoenix_dactylifera	(Sabal_domingensis	Serenoa_repens))))))))	Kingia_australis);
((Iriartea_deltoidea	((((Chamaedorea_seifrizii	((((Elaeis_guineensis	Elaeis_oleifera)	(Bactris_major	Attalea_speciosa))	(Reinhardtia_simplex	(Reinhardtia_latisecta	Reinhardtia_paiewonskiana)))	Roystonea_regia))	(Sabal_domingensis	(Serenoa_repens	Phoenix_dactylifera)))	(((Pelagodoxa_henryana	(Pseudophoenix_vinifera	((Hydriastele_microspadix	Dypsis_decaryi)	((Heterospathe_cagayanensis	(Kentiopsis_piersoniorum	Veitchia_spiralis))	Dictyosperma_album))))	((Prestoea_acuminata	Manicaria_saccifera)	(Oenocarpus_minor	Oenocarpus_bataua)))	((Orania_palindan	((Calamus_caryotoides	Nypa_fruticans)	Sclerosperma_profizianum))	Podococcus_barteri)))	Geonoma_undata))	Kingia_australis);
((Chamaedorea_seifrizii	(((Sabal_domingensis	((Calamus_caryotoides	Nypa_fruticans)	Phoenix_dactylifera))	Serenoa_repens)	(((Geonoma_undata	(Orania_palindan	Sclerosperma_profizianum))	(((Prestoea_acuminata	Pelagodoxa_henryana)	Manicaria_saccifera)	(((Dypsis_decaryi	((Heterospathe_cagayanensis	Veitchia_spiralis)	Kentiopsis_piersoniorum))	(Dictyosperma_album	Hydriastele_microspadix))	((Podococcus_barteri	Pseudophoenix_vinifera)	(Oenocarpus_minor	Oenocarpus_bataua)))))	(Iriartea_deltoidea	(((Attalea_speciosa	((Elaeis_guineensis	Elaeis_oleifera)	Bactris_major))	(Reinhardtia_simplex	(Reinhardtia_latisecta	Reinhardtia_paiewonskiana)))	Roystonea_regia)))))	Kingia_australis);
((Iriartea_deltoidea	(((Podococcus_barteri	(Orania_palindan	(Chamaedorea_seifrizii	Sclerosperma_profizianum)))	((((Attalea_speciosa	((Elaeis_guineensis	Elaeis_oleifera)	Bactris_major))	(Reinhardtia_simplex	(Reinhardtia_latisecta	Reinhardtia_paiewonskiana)))	Roystonea_regia)	(((Oenocarpus_minor	Oenocarpus_bataua)	((Pelagodoxa_henryana	(Pseudophoenix_vinifera	(Dypsis_decaryi	(((Heterospathe_cagayanensis	Veitchia_spiralis)	Kentiopsis_piersoniorum)	(Dictyosperma_album	Hydriastele_microspadix)))))	(Prestoea_acuminata	Manicaria_saccifera)))	((Sabal_domingensis	((Calamus_caryotoides	Nypa_fruticans)	Phoenix_dactylifera))	Serenoa_repens))))	Geonoma_undata))	Kingia_australis);
(((Calamus_caryotoides	Nypa_fruticans)	((Chamaedorea_seifrizii	((Podococcus_barteri	(Orania_palindan	Sclerosperma_profizianum))	(((((Attalea_speciosa	((Elaeis_guineensis	Elaeis_oleifera)	Bactris_major))	(Reinhardtia_simplex	(Reinhardtia_latisecta	Reinhardtia_paiewonskiana)))	Roystonea_regia)	(((Pelagodoxa_henryana	(Prestoea_acuminata	(Pseudophoenix_vinifera	((Dictyosperma_album	Hydriastele_microspadix)	(Kentiopsis_piersoniorum	((Heterospathe_cagayanensis	Veitchia_spiralis)	Dypsis_decaryi))))))	((Oenocarpus_minor	Oenocarpus_bataua)	Manicaria_saccifera))	Iriartea_deltoidea))	Geonoma_undata)))	(Sabal_domingensis	(Serenoa_repens	Phoenix_dactylifera))))	Kingia_australis);
((Roystonea_regia	((((((((Pelagodoxa_henryana	Pseudophoenix_vinifera)	Geonoma_undata)	((Dypsis_decaryi	(Kentiopsis_piersoniorum	(Heterospathe_cagayanensis	Veitchia_spiralis)))	(Hydriastele_microspadix	Dictyosperma_album)))	((Prestoea_acuminata	(Oenocarpus_minor	Oenocarpus_bataua))	Manicaria_saccifera))	(Podococcus_barteri	(Orania_palindan	Sclerosperma_profizianum)))	(((Sabal_domingensis	Serenoa_repens)	Phoenix_dactylifera)	(Iriartea_deltoidea	Chamaedorea_seifrizii)))	((Attalea_speciosa	((Elaeis_guineensis	Elaeis_oleifera)	Bactris_major))	(Reinhardtia_simplex	(Reinhardtia_latisecta	Reinhardtia_paiewonskiana))))	(Calamus_caryotoides	Nypa_fruticans)))	Kingia_australis);
((Roystonea_regia	(((Attalea_speciosa	((Elaeis_guineensis	Elaeis_oleifera)	Bactris_major))	(Reinhardtia_simplex	(Reinhardtia_latisecta	Reinhardtia_paiewonskiana)))	(((Geonoma_undata	((Orania_palindan	Sclerosperma_profizianum)	((((Dypsis_decaryi	(Kentiopsis_piersoniorum	(Heterospathe_cagayanensis	Veitchia_spiralis)))	(Hydriastele_microspadix	Dictyosperma_album))	(Pelagodoxa_henryana	(Podococcus_barteri	Pseudophoenix_vinifera)))	(Manicaria_saccifera	((Oenocarpus_minor	Oenocarpus_bataua)	Prestoea_acuminata)))))	((Calamus_caryotoides	Nypa_fruticans)	(((Chamaedorea_seifrizii	Sabal_domingensis)	Serenoa_repens)	Phoenix_dactylifera)))	Iriartea_deltoidea)))	Kingia_australis);
((Roystonea_regia	(((((Chamaedorea_seifrizii	Pseudophoenix_vinifera)	Iriartea_deltoidea)	(Sabal_domingensis	(((Serenoa_repens	Nypa_fruticans)	Calamus_caryotoides)	Phoenix_dactylifera)))	((Geonoma_undata	Podococcus_barteri)	((Sclerosperma_profizianum	Orania_palindan)	((Oenocarpus_bataua	Oenocarpus_minor)	(((Dypsis_decaryi	((Dictyosperma_album	Hydriastele_microspadix)	(Kentiopsis_piersoniorum	(Heterospathe_cagayanensis	Veitchia_spiralis))))	Manicaria_saccifera)	(Pelagodoxa_henryana	Prestoea_acuminata))))))	(((Reinhardtia_latisecta	Reinhardtia_paiewonskiana)	Reinhardtia_simplex)	(Bactris_major	((Elaeis_guineensis	Elaeis_oleifera)	Attalea_speciosa)))))	Kingia_australis);
((Roystonea_regia	((((Chamaedorea_seifrizii	Iriartea_deltoidea)	(((Phoenix_dactylifera	Sabal_domingensis)	Serenoa_repens)	(Nypa_fruticans	Calamus_caryotoides)))	(Geonoma_undata	((Podococcus_barteri	(Sclerosperma_profizianum	Orania_palindan))	(((Oenocarpus_bataua	Oenocarpus_minor)	Prestoea_acuminata)	(((Dypsis_decaryi	((Dictyosperma_album	Hydriastele_microspadix)	(Kentiopsis_piersoniorum	(Heterospathe_cagayanensis	Veitchia_spiralis))))	(Pelagodoxa_henryana	Pseudophoenix_vinifera))	Manicaria_saccifera)))))	(((Reinhardtia_latisecta	Reinhardtia_paiewonskiana)	Reinhardtia_simplex)	((Bactris_major	(Elaeis_guineensis	Elaeis_oleifera))	Attalea_speciosa))))	Kingia_australis);
((Roystonea_regia	((((Nypa_fruticans	Chamaedorea_seifrizii)	((Podococcus_barteri	(Sclerosperma_profizianum	Orania_palindan))	(((Calamus_caryotoides	Phoenix_dactylifera)	Sabal_domingensis)	Serenoa_repens)))	(((Geonoma_undata	Iriartea_deltoidea)	((Pelagodoxa_henryana	(Dypsis_decaryi	((Dictyosperma_album	Hydriastele_microspadix)	(Kentiopsis_piersoniorum	(Heterospathe_cagayanensis	Veitchia_spiralis)))))	Pseudophoenix_vinifera))	(Manicaria_saccifera	((Oenocarpus_bataua	Oenocarpus_minor)	Prestoea_acuminata))))	(((Reinhardtia_latisecta	Reinhardtia_paiewonskiana)	Reinhardtia_simplex)	((Bactris_major	(Elaeis_guineensis	Elaeis_oleifera))	Attalea_speciosa))))	Kingia_australis);
((Sclerosperma_profizianum	((((((Pseudophoenix_vinifera	((Sabal_domingensis	Serenoa_repens)	Phoenix_dactylifera))	(((Nypa_fruticans	Calamus_caryotoides)	Roystonea_regia)	(((Reinhardtia_latisecta	Reinhardtia_paiewonskiana)	(Chamaedorea_seifrizii	Reinhardtia_simplex))	((Bactris_major	(Elaeis_guineensis	Elaeis_oleifera))	Attalea_speciosa))))	(Orania_palindan	Iriartea_deltoidea))	Geonoma_undata)	((((Oenocarpus_bataua	Oenocarpus_minor)	Pelagodoxa_henryana)	(Prestoea_acuminata	Manicaria_saccifera))	((Dictyosperma_album	(Dypsis_decaryi	Hydriastele_microspadix))	(Kentiopsis_piersoniorum	(Heterospathe_cagayanensis	Veitchia_spiralis)))))	Podococcus_barteri))	Kingia_australis);
((Roystonea_regia	((((Reinhardtia_latisecta	Reinhardtia_paiewonskiana)	Reinhardtia_simplex)	((Bactris_major	(Elaeis_guineensis	Elaeis_oleifera))	Attalea_speciosa))	((Geonoma_undata	Iriartea_deltoidea)	(((Podococcus_barteri	(Orania_palindan	Sclerosperma_profizianum))	(Chamaedorea_seifrizii	((Sabal_domingensis	Serenoa_repens)	((Nypa_fruticans	Calamus_caryotoides)	Phoenix_dactylifera))))	((Prestoea_acuminata	Manicaria_saccifera)	((Oenocarpus_bataua	Oenocarpus_minor)	((Pseudophoenix_vinifera	Pelagodoxa_henryana)	(((Dictyosperma_album	Hydriastele_microspadix)	(Kentiopsis_piersoniorum	(Heterospathe_cagayanensis	Veitchia_spiralis)))	Dypsis_decaryi))))))))	Kingia_australis);
((Bactris_major	((Elaeis_guineensis	Elaeis_oleifera)	(Attalea_speciosa	((((Nypa_fruticans	Calamus_caryotoides)	Roystonea_regia)	(Iriartea_deltoidea	((Chamaedorea_seifrizii	(Sabal_domingensis	(Serenoa_repens	Phoenix_dactylifera)))	((Geonoma_undata	(Manicaria_saccifera	((((Dictyosperma_album	Hydriastele_microspadix)	(Kentiopsis_piersoniorum	(Heterospathe_cagayanensis	Veitchia_spiralis)))	Dypsis_decaryi)	((Oenocarpus_bataua	Oenocarpus_minor)	(Prestoea_acuminata	(Pseudophoenix_vinifera	Pelagodoxa_henryana))))))	(Podococcus_barteri	(Orania_palindan	Sclerosperma_profizianum))))))	((Reinhardtia_latisecta	Reinhardtia_paiewonskiana)	Reinhardtia_simplex)))))	Kingia_australis);
((Reinhardtia_paiewonskiana	((Reinhardtia_simplex	((((Elaeis_guineensis	Elaeis_oleifera)	(Attalea_speciosa	(Roystonea_regia	((Sabal_domingensis	(Phoenix_dactylifera	(Serenoa_repens	(Nypa_fruticans	Calamus_caryotoides))))	((((Dypsis_decaryi	((Dictyosperma_album	Hydriastele_microspadix)	((Kentiopsis_piersoniorum	Veitchia_spiralis)	Heterospathe_cagayanensis)))	(Pelagodoxa_henryana	Pseudophoenix_vinifera))	(Manicaria_saccifera	((Oenocarpus_bataua	Oenocarpus_minor)	Prestoea_acuminata)))	((Geonoma_undata	Iriartea_deltoidea)	(Podococcus_barteri	(Orania_palindan	Sclerosperma_profizianum))))))))	Bactris_major)	Chamaedorea_seifrizii))	Reinhardtia_latisecta))	Kingia_australis);
((Roystonea_regia	(((Geonoma_undata	((Iriartea_deltoidea	Orania_palindan)	((Sclerosperma_profizianum	(Podococcus_barteri	(Sabal_domingensis	(Serenoa_repens	(Phoenix_dactylifera	Calamus_caryotoides)))))	((Dypsis_decaryi	((Dictyosperma_album	Hydriastele_microspadix)	(Kentiopsis_piersoniorum	(Veitchia_spiralis	Heterospathe_cagayanensis))))	(((Oenocarpus_bataua	Oenocarpus_minor)	(Prestoea_acuminata	(Pelagodoxa_henryana	Pseudophoenix_vinifera)))	Manicaria_saccifera)))))	(((Bactris_major	(Elaeis_guineensis	Elaeis_oleifera))	Attalea_speciosa)	((Chamaedorea_seifrizii	Reinhardtia_simplex)	(Reinhardtia_latisecta	Reinhardtia_paiewonskiana))))	Nypa_fruticans))	Kingia_australis);
((Sclerosperma_profizianum	(((((Sabal_domingensis	Phoenix_dactylifera)	(Serenoa_repens	Calamus_caryotoides))	(((Pelagodoxa_henryana	(Pseudophoenix_vinifera	((Dypsis_decaryi	Kentiopsis_piersoniorum)	((Dictyosperma_album	(Veitchia_spiralis	Heterospathe_cagayanensis))	Hydriastele_microspadix))))	((Oenocarpus_bataua	Oenocarpus_minor)	(Prestoea_acuminata	Manicaria_saccifera)))	(((((Bactris_major	(Elaeis_guineensis	Elaeis_oleifera))	Attalea_speciosa)	(Reinhardtia_simplex	(Reinhardtia_latisecta	Reinhardtia_paiewonskiana)))	Roystonea_regia)	(((Geonoma_undata	Nypa_fruticans)	Iriartea_deltoidea)	Chamaedorea_seifrizii))))	Podococcus_barteri)	Orania_palindan))	Kingia_australis);
((Bactris_major	((Elaeis_guineensis	Elaeis_oleifera)	(Attalea_speciosa	(((((Chamaedorea_seifrizii	Sabal_domingensis)	((Nypa_fruticans	Calamus_caryotoides)	Sclerosperma_profizianum))	(Phoenix_dactylifera	(Geonoma_undata	Iriartea_deltoidea)))	(((Prestoea_acuminata	Manicaria_saccifera)	(Pelagodoxa_henryana	((Serenoa_repens	Pseudophoenix_vinifera)	((Dypsis_decaryi	(Kentiopsis_piersoniorum	(Veitchia_spiralis	Heterospathe_cagayanensis)))	(Hydriastele_microspadix	Dictyosperma_album)))))	(Oenocarpus_bataua	Oenocarpus_minor)))	(Orania_palindan	((Reinhardtia_simplex	(Reinhardtia_latisecta	Reinhardtia_paiewonskiana))	(Podococcus_barteri	Roystonea_regia)))))))	Kingia_australis);
((Iriartea_deltoidea	(((((Manicaria_saccifera	Geonoma_undata)	((Prestoea_acuminata	((Podococcus_barteri	Pseudophoenix_vinifera)	(Oenocarpus_bataua	Oenocarpus_minor)))	(Pelagodoxa_henryana	((Dictyosperma_album	Hydriastele_microspadix)	((Kentiopsis_piersoniorum	(Heterospathe_cagayanensis	Veitchia_spiralis))	Dypsis_decaryi)))))	(Sclerosperma_profizianum	Orania_palindan))	(((Reinhardtia_simplex	(Reinhardtia_paiewonskiana	Reinhardtia_latisecta))	(Attalea_speciosa	(Bactris_major	(Elaeis_guineensis	Elaeis_oleifera))))	Roystonea_regia))	(((Sabal_domingensis	Chamaedorea_seifrizii)	(Serenoa_repens	Phoenix_dactylifera))	(Nypa_fruticans	Calamus_caryotoides))))	Kingia_australis);
((Sclerosperma_profizianum	(Orania_palindan	((((((Serenoa_repens	(Phoenix_dactylifera	(Sabal_domingensis	Chamaedorea_seifrizii)))	Calamus_caryotoides)	(Podococcus_barteri	(Nypa_fruticans	Pseudophoenix_vinifera)))	Iriartea_deltoidea)	((Attalea_speciosa	((Bactris_major	(Elaeis_guineensis	Elaeis_oleifera))	(Reinhardtia_simplex	(Reinhardtia_paiewonskiana	Reinhardtia_latisecta))))	Roystonea_regia))	(((Pelagodoxa_henryana	((Dictyosperma_album	Hydriastele_microspadix)	((Kentiopsis_piersoniorum	(Heterospathe_cagayanensis	Veitchia_spiralis))	Dypsis_decaryi)))	((Prestoea_acuminata	(Oenocarpus_bataua	Oenocarpus_minor))	Manicaria_saccifera))	Geonoma_undata))))	Kingia_australis);
((Roystonea_regia	((Chamaedorea_seifrizii	(Iriartea_deltoidea	((((Phoenix_dactylifera	(Nypa_fruticans	Calamus_caryotoides))	Sabal_domingensis)	Serenoa_repens)	(((((Dictyosperma_album	Hydriastele_microspadix)	((Kentiopsis_piersoniorum	(Heterospathe_cagayanensis	Veitchia_spiralis))	Dypsis_decaryi))	(Manicaria_saccifera	(Oenocarpus_bataua	Oenocarpus_minor)))	((Pseudophoenix_vinifera	Pelagodoxa_henryana)	Prestoea_acuminata))	((Sclerosperma_profizianum	Orania_palindan)	(Podococcus_barteri	Geonoma_undata))))))	(Attalea_speciosa	((Bactris_major	(Elaeis_guineensis	Elaeis_oleifera))	(Reinhardtia_simplex	(Reinhardtia_paiewonskiana	Reinhardtia_latisecta))))))	Kingia_australis);
((Roystonea_regia	((Podococcus_barteri	(((Manicaria_saccifera	(Prestoea_acuminata	(Oenocarpus_bataua	Oenocarpus_minor)))	((Serenoa_repens	(Pelagodoxa_henryana	Pseudophoenix_vinifera))	((Dictyosperma_album	Hydriastele_microspadix)	((Kentiopsis_piersoniorum	(Heterospathe_cagayanensis	Veitchia_spiralis))	Dypsis_decaryi))))	(((Sclerosperma_profizianum	Orania_palindan)	((Phoenix_dactylifera	(Nypa_fruticans	Calamus_caryotoides))	Sabal_domingensis))	((Iriartea_deltoidea	Geonoma_undata)	Chamaedorea_seifrizii))))	((Reinhardtia_simplex	(Reinhardtia_paiewonskiana	Reinhardtia_latisecta))	(Attalea_speciosa	(Bactris_major	(Elaeis_guineensis	Elaeis_oleifera))))))	Kingia_australis);
((Iriartea_deltoidea	(Geonoma_undata	((((((Reinhardtia_simplex	(Reinhardtia_paiewonskiana	Reinhardtia_latisecta))	((Elaeis_guineensis	Elaeis_oleifera)	(Attalea_speciosa	Bactris_major)))	Roystonea_regia)	((((Oenocarpus_bataua	Oenocarpus_minor)	((Pelagodoxa_henryana	Pseudophoenix_vinifera)	((Dictyosperma_album	Hydriastele_microspadix)	((Serenoa_repens	(Kentiopsis_piersoniorum	(Heterospathe_cagayanensis	Veitchia_spiralis)))	Dypsis_decaryi))))	(Prestoea_acuminata	Manicaria_saccifera))	(Podococcus_barteri	(Sclerosperma_profizianum	Orania_palindan))))	((Phoenix_dactylifera	(Nypa_fruticans	Calamus_caryotoides))	Sabal_domingensis))	Chamaedorea_seifrizii)))	Kingia_australis);
((Roystonea_regia	((Iriartea_deltoidea	((((((Oenocarpus_bataua	Oenocarpus_minor)	(Manicaria_saccifera	Pelagodoxa_henryana))	(Prestoea_acuminata	((Podococcus_barteri	Pseudophoenix_vinifera)	(((Dictyosperma_album	Hydriastele_microspadix)	Dypsis_decaryi)	(Kentiopsis_piersoniorum	(Heterospathe_cagayanensis	Veitchia_spiralis))))))	(Sclerosperma_profizianum	Orania_palindan))	Geonoma_undata)	(((Nypa_fruticans	Calamus_caryotoides)	Serenoa_repens)	(Phoenix_dactylifera	Sabal_domingensis))))	((Chamaedorea_seifrizii	(Reinhardtia_simplex	(Reinhardtia_paiewonskiana	Reinhardtia_latisecta)))	(Attalea_speciosa	(Bactris_major	(Elaeis_guineensis	Elaeis_oleifera))))))	Kingia_australis);
((Roystonea_regia	(((((Geonoma_undata	Iriartea_deltoidea)	((Nypa_fruticans	Calamus_caryotoides)	((Serenoa_repens	Phoenix_dactylifera)	Sabal_domingensis)))	((((Pelagodoxa_henryana	Pseudophoenix_vinifera)	((Dictyosperma_album	Hydriastele_microspadix)	(Dypsis_decaryi	(Kentiopsis_piersoniorum	(Heterospathe_cagayanensis	Veitchia_spiralis)))))	(((Oenocarpus_bataua	Oenocarpus_minor)	Prestoea_acuminata)	Manicaria_saccifera))	(Sclerosperma_profizianum	Orania_palindan)))	((Chamaedorea_seifrizii	(Reinhardtia_simplex	(Reinhardtia_paiewonskiana	Reinhardtia_latisecta)))	(Attalea_speciosa	(Bactris_major	(Elaeis_guineensis	Elaeis_oleifera)))))	Podococcus_barteri))	Kingia_australis);
((Roystonea_regia	(((Calamus_caryotoides	(Phoenix_dactylifera	(Chamaedorea_seifrizii	Sabal_domingensis)))	((((Serenoa_repens	(Hydriastele_microspadix	((Dictyosperma_album	Dypsis_decaryi)	(Kentiopsis_piersoniorum	(Heterospathe_cagayanensis	Veitchia_spiralis)))))	((Geonoma_undata	Iriartea_deltoidea)	(Pelagodoxa_henryana	Pseudophoenix_vinifera)))	(((Oenocarpus_bataua	Oenocarpus_minor)	Prestoea_acuminata)	Manicaria_saccifera))	(Podococcus_barteri	(Sclerosperma_profizianum	Orania_palindan))))	(((Reinhardtia_simplex	(Reinhardtia_paiewonskiana	Reinhardtia_latisecta))	(Attalea_speciosa	(Bactris_major	(Elaeis_guineensis	Elaeis_oleifera))))	Nypa_fruticans)))	Kingia_australis);
((Roystonea_regia	((Nypa_fruticans	((Chamaedorea_seifrizii	(Sabal_domingensis	(Serenoa_repens	Phoenix_dactylifera)))	((((Sclerosperma_profizianum	Orania_palindan)	(Podococcus_barteri	(((Dictyosperma_album	Dypsis_decaryi)	(Kentiopsis_piersoniorum	(Heterospathe_cagayanensis	Veitchia_spiralis)))	Hydriastele_microspadix)))	(Manicaria_saccifera	Prestoea_acuminata))	((Oenocarpus_bataua	Oenocarpus_minor)	(Geonoma_undata	((Calamus_caryotoides	Pelagodoxa_henryana)	(Iriartea_deltoidea	Pseudophoenix_vinifera)))))))	((Reinhardtia_simplex	(Reinhardtia_paiewonskiana	Reinhardtia_latisecta))	(Attalea_speciosa	(Bactris_major	(Elaeis_guineensis	Elaeis_oleifera))))))	Kingia_australis);
((Iriartea_deltoidea	((((((Chamaedorea_seifrizii	(Sclerosperma_profizianum	Sabal_domingensis))	((Nypa_fruticans	Calamus_caryotoides)	Phoenix_dactylifera))	(((Attalea_speciosa	((Bactris_major	(Elaeis_guineensis	Elaeis_oleifera))	(Reinhardtia_simplex	(Reinhardtia_paiewonskiana	Reinhardtia_latisecta))))	(Podococcus_barteri	Roystonea_regia))	Orania_palindan))	(((Oenocarpus_bataua	Oenocarpus_minor)	(Prestoea_acuminata	(((Dictyosperma_album	(Hydriastele_microspadix	(Heterospathe_cagayanensis	(Veitchia_spiralis	Kentiopsis_piersoniorum))))	Dypsis_decaryi)	Pelagodoxa_henryana)))	Manicaria_saccifera))	Serenoa_repens)	(Geonoma_undata	Pseudophoenix_vinifera)))	Kingia_australis);
((Sclerosperma_profizianum	((Orania_palindan	Iriartea_deltoidea)	(((((Podococcus_barteri	Roystonea_regia)	(((Bactris_major	(Elaeis_guineensis	Elaeis_oleifera))	((Reinhardtia_paiewonskiana	Reinhardtia_latisecta)	Reinhardtia_simplex))	Attalea_speciosa))	(((Prestoea_acuminata	(Pseudophoenix_vinifera	Pelagodoxa_henryana))	Manicaria_saccifera)	((Oenocarpus_minor	Oenocarpus_bataua)	(Dypsis_decaryi	((Dictyosperma_album	Hydriastele_microspadix)	(Kentiopsis_piersoniorum	(Veitchia_spiralis	Heterospathe_cagayanensis)))))))	(Sabal_domingensis	(Serenoa_repens	(Phoenix_dactylifera	(Calamus_caryotoides	Nypa_fruticans)))))	(Geonoma_undata	Chamaedorea_seifrizii))))	Kingia_australis);
((Roystonea_regia	(((Attalea_speciosa	(Bactris_major	(Elaeis_guineensis	Elaeis_oleifera)))	((Reinhardtia_paiewonskiana	Reinhardtia_latisecta)	Reinhardtia_simplex))	(((((Oenocarpus_minor	Oenocarpus_bataua)	(Manicaria_saccifera	Pelagodoxa_henryana))	((Pseudophoenix_vinifera	(((Kentiopsis_piersoniorum	Veitchia_spiralis)	(Heterospathe_cagayanensis	Dictyosperma_album))	(Dypsis_decaryi	Hydriastele_microspadix)))	Prestoea_acuminata))	(Sclerosperma_profizianum	((Podococcus_barteri	Chamaedorea_seifrizii)	((Calamus_caryotoides	Nypa_fruticans)	(Sabal_domingensis	(Serenoa_repens	Phoenix_dactylifera))))))	((Orania_palindan	Iriartea_deltoidea)	Geonoma_undata))))	Kingia_australis);
((Roystonea_regia	((((Elaeis_guineensis	Elaeis_oleifera)	(Attalea_speciosa	Bactris_major))	((Reinhardtia_paiewonskiana	Reinhardtia_latisecta)	Reinhardtia_simplex))	(((Podococcus_barteri	Geonoma_undata)	(((Calamus_caryotoides	Nypa_fruticans)	(Serenoa_repens	Phoenix_dactylifera))	(Sclerosperma_profizianum	(Sabal_domingensis	Chamaedorea_seifrizii))))	((Orania_palindan	Iriartea_deltoidea)	((((Oenocarpus_minor	Oenocarpus_bataua)	Prestoea_acuminata)	Manicaria_saccifera)	((Pelagodoxa_henryana	Pseudophoenix_vinifera)	((Kentiopsis_piersoniorum	(Heterospathe_cagayanensis	Veitchia_spiralis))	(Dypsis_decaryi	(Dictyosperma_album	Hydriastele_microspadix)))))))))	Kingia_australis);
((Iriartea_deltoidea	(Geonoma_undata	(((Pelagodoxa_henryana	(Serenoa_repens	Pseudophoenix_vinifera))	(Dypsis_decaryi	((Dictyosperma_album	Hydriastele_microspadix)	(Kentiopsis_piersoniorum	(Heterospathe_cagayanensis	Veitchia_spiralis)))))	(((((((Calamus_caryotoides	Nypa_fruticans)	Phoenix_dactylifera)	Sabal_domingensis)	Chamaedorea_seifrizii)	Sclerosperma_profizianum)	((Roystonea_regia	(((Bactris_major	(Elaeis_guineensis	Elaeis_oleifera))	Attalea_speciosa)	((Reinhardtia_paiewonskiana	Reinhardtia_latisecta)	Reinhardtia_simplex)))	Orania_palindan))	(((Oenocarpus_minor	(Podococcus_barteri	Oenocarpus_bataua))	Prestoea_acuminata)	Manicaria_saccifera)))))	Kingia_australis);
((Iriartea_deltoidea	(Geonoma_undata	(((((((Calamus_caryotoides	Nypa_fruticans)	Phoenix_dactylifera)	Sabal_domingensis)	(Chamaedorea_seifrizii	Podococcus_barteri))	Sclerosperma_profizianum)	((Roystonea_regia	(Attalea_speciosa	(((Reinhardtia_paiewonskiana	Reinhardtia_latisecta)	Reinhardtia_simplex)	(Bactris_major	(Elaeis_guineensis	Elaeis_oleifera)))))	Orania_palindan))	(((Prestoea_acuminata	Manicaria_saccifera)	((Pelagodoxa_henryana	(Serenoa_repens	Pseudophoenix_vinifera))	(Dypsis_decaryi	((Dictyosperma_album	Hydriastele_microspadix)	(Kentiopsis_piersoniorum	(Heterospathe_cagayanensis	Veitchia_spiralis))))))	(Oenocarpus_minor	Oenocarpus_bataua)))))	Kingia_australis);
((Iriartea_deltoidea	((((((Sabal_domingensis	(Calamus_caryotoides	Nypa_fruticans))	Phoenix_dactylifera)	Chamaedorea_seifrizii)	Sclerosperma_profizianum)	(((Podococcus_barteri	Orania_palindan)	((Pelagodoxa_henryana	(Pseudophoenix_vinifera	(((Dictyosperma_album	(Serenoa_repens	Hydriastele_microspadix))	(Kentiopsis_piersoniorum	(Heterospathe_cagayanensis	Veitchia_spiralis)))	Dypsis_decaryi)))	(Manicaria_saccifera	((Oenocarpus_minor	Oenocarpus_bataua)	Prestoea_acuminata))))	Geonoma_undata))	(Roystonea_regia	(((Reinhardtia_paiewonskiana	Reinhardtia_latisecta)	Reinhardtia_simplex)	(Attalea_speciosa	(Bactris_major	(Elaeis_guineensis	Elaeis_oleifera)))))))	Kingia_australis);
((Roystonea_regia	((((Reinhardtia_paiewonskiana	Reinhardtia_latisecta)	((Nypa_fruticans	Chamaedorea_seifrizii)	Reinhardtia_simplex))	(Attalea_speciosa	(Bactris_major	(Elaeis_guineensis	Elaeis_oleifera))))	(((Calamus_caryotoides	(Phoenix_dactylifera	(Serenoa_repens	Sabal_domingensis)))	((Orania_palindan	Sclerosperma_profizianum)	(((((Oenocarpus_minor	Oenocarpus_bataua)	Prestoea_acuminata)	Manicaria_saccifera)	((((Dictyosperma_album	Hydriastele_microspadix)	(Kentiopsis_piersoniorum	(Heterospathe_cagayanensis	Veitchia_spiralis)))	Dypsis_decaryi)	(Pelagodoxa_henryana	(Podococcus_barteri	Pseudophoenix_vinifera))))	Geonoma_undata)))	Iriartea_deltoidea)))	Kingia_australis);
((Roystonea_regia	((((Reinhardtia_paiewonskiana	Reinhardtia_latisecta)	Reinhardtia_simplex)	(Attalea_speciosa	(Bactris_major	(Elaeis_guineensis	Elaeis_oleifera))))	(((Calamus_caryotoides	(Phoenix_dactylifera	(Serenoa_repens	(Chamaedorea_seifrizii	Sabal_domingensis))))	(((Podococcus_barteri	(Nypa_fruticans	Pseudophoenix_vinifera))	(Orania_palindan	Sclerosperma_profizianum))	(((((Oenocarpus_minor	Oenocarpus_bataua)	Prestoea_acuminata)	Manicaria_saccifera)	((((Dictyosperma_album	Hydriastele_microspadix)	(Kentiopsis_piersoniorum	(Heterospathe_cagayanensis	Veitchia_spiralis)))	Dypsis_decaryi)	Pelagodoxa_henryana))	Geonoma_undata)))	Iriartea_deltoidea)))	Kingia_australis);
((Calamus_caryotoides	((Phoenix_dactylifera	(Serenoa_repens	(Chamaedorea_seifrizii	Sabal_domingensis)))	((Podococcus_barteri	(Nypa_fruticans	((Oenocarpus_minor	Oenocarpus_bataua)	((Geonoma_undata	Iriartea_deltoidea)	Pseudophoenix_vinifera))))	(((Prestoea_acuminata	Manicaria_saccifera)	((((Dictyosperma_album	Hydriastele_microspadix)	(Kentiopsis_piersoniorum	(Heterospathe_cagayanensis	Veitchia_spiralis)))	Dypsis_decaryi)	Pelagodoxa_henryana))	((Orania_palindan	Sclerosperma_profizianum)	(Roystonea_regia	(((Reinhardtia_paiewonskiana	Reinhardtia_latisecta)	Reinhardtia_simplex)	(Attalea_speciosa	(Bactris_major	(Elaeis_guineensis	Elaeis_oleifera))))))))))	Kingia_australis);
((Iriartea_deltoidea	(((Phoenix_dactylifera	(Serenoa_repens	Sabal_domingensis))	Chamaedorea_seifrizii)	((Pseudophoenix_vinifera	Podococcus_barteri)	((((Reinhardtia_paiewonskiana	Reinhardtia_latisecta)	Reinhardtia_simplex)	(Attalea_speciosa	(Bactris_major	(Elaeis_guineensis	Elaeis_oleifera))))	((Geonoma_undata	(((((Oenocarpus_minor	Oenocarpus_bataua)	Prestoea_acuminata)	Manicaria_saccifera)	((((Dictyosperma_album	Hydriastele_microspadix)	(Kentiopsis_piersoniorum	(Heterospathe_cagayanensis	Veitchia_spiralis)))	Dypsis_decaryi)	Pelagodoxa_henryana))	(Orania_palindan	Sclerosperma_profizianum)))	(Roystonea_regia	(Nypa_fruticans	Calamus_caryotoides)))))))	Kingia_australis);
((Hydriastele_microspadix	((((Kentiopsis_piersoniorum	(Heterospathe_cagayanensis	Veitchia_spiralis))	((((Orania_palindan	Sclerosperma_profizianum)	(Prestoea_acuminata	Manicaria_saccifera))	(((((Podococcus_barteri	Pseudophoenix_vinifera)	Chamaedorea_seifrizii)	((Sabal_domingensis	Serenoa_repens)	((Nypa_fruticans	Calamus_caryotoides)	Phoenix_dactylifera)))	(Oenocarpus_minor	Oenocarpus_bataua))	(Roystonea_regia	((Attalea_speciosa	(Bactris_major	(Elaeis_guineensis	Elaeis_oleifera)))	(Reinhardtia_simplex	(Reinhardtia_paiewonskiana	Reinhardtia_latisecta))))))	(Pelagodoxa_henryana	(Geonoma_undata	Iriartea_deltoidea))))	Dypsis_decaryi)	Dictyosperma_album))	Kingia_australis);
(((Nypa_fruticans	Calamus_caryotoides)	((Phoenix_dactylifera	(Sabal_domingensis	Serenoa_repens))	((Iriartea_deltoidea	((Podococcus_barteri	Pseudophoenix_vinifera)	Chamaedorea_seifrizii))	((Roystonea_regia	((Attalea_speciosa	(Bactris_major	(Elaeis_guineensis	Elaeis_oleifera)))	(Reinhardtia_simplex	(Reinhardtia_paiewonskiana	Reinhardtia_latisecta))))	((Geonoma_undata	(Orania_palindan	Sclerosperma_profizianum))	(((Prestoea_acuminata	(Oenocarpus_minor	Oenocarpus_bataua))	Manicaria_saccifera)	(Pelagodoxa_henryana	((Dypsis_decaryi	(Kentiopsis_piersoniorum	(Heterospathe_cagayanensis	Veitchia_spiralis)))	(Dictyosperma_album	Hydriastele_microspadix)))))))))	Kingia_australis);
((Roystonea_regia	(((((Attalea_speciosa	(Bactris_major	(Elaeis_guineensis	Elaeis_oleifera)))	(Reinhardtia_simplex	(Reinhardtia_paiewonskiana	Reinhardtia_latisecta)))	(Geonoma_undata	(Manicaria_saccifera	((Pelagodoxa_henryana	((Dypsis_decaryi	Hydriastele_microspadix)	(((Dictyosperma_album	Heterospathe_cagayanensis)	Veitchia_spiralis)	Kentiopsis_piersoniorum)))	(Prestoea_acuminata	(Oenocarpus_minor	Oenocarpus_bataua))))))	(((Calamus_caryotoides	Phoenix_dactylifera)	(Sabal_domingensis	Serenoa_repens))	(Orania_palindan	Sclerosperma_profizianum)))	(Iriartea_deltoidea	((Nypa_fruticans	Chamaedorea_seifrizii)	(Podococcus_barteri	Pseudophoenix_vinifera)))))	Kingia_australis);
((Roystonea_regia	((((Attalea_speciosa	(Bactris_major	(Elaeis_guineensis	Elaeis_oleifera)))	((Chamaedorea_seifrizii	Reinhardtia_simplex)	(Reinhardtia_paiewonskiana	Reinhardtia_latisecta)))	(((Phoenix_dactylifera	(Sabal_domingensis	Serenoa_repens))	((Manicaria_saccifera	Geonoma_undata)	(((Orania_palindan	Sclerosperma_profizianum)	((Podococcus_barteri	Pseudophoenix_vinifera)	((((Heterospathe_cagayanensis	Veitchia_spiralis)	Kentiopsis_piersoniorum)	Dictyosperma_album)	(Dypsis_decaryi	Hydriastele_microspadix))))	((Oenocarpus_minor	Oenocarpus_bataua)	(Pelagodoxa_henryana	Prestoea_acuminata)))))	Iriartea_deltoidea))	(Calamus_caryotoides	Nypa_fruticans)))	Kingia_australis);
((Sclerosperma_profizianum	((Iriartea_deltoidea	(((Pelagodoxa_henryana	(Attalea_speciosa	((Bactris_major	(Elaeis_guineensis	Elaeis_oleifera))	(Reinhardtia_simplex	(Reinhardtia_paiewonskiana	Reinhardtia_latisecta)))))	(((((Pseudophoenix_vinifera	(((Hydriastele_microspadix	Dictyosperma_album)	Dypsis_decaryi)	((Heterospathe_cagayanensis	Veitchia_spiralis)	Kentiopsis_piersoniorum)))	Prestoea_acuminata)	Manicaria_saccifera)	(Oenocarpus_minor	Oenocarpus_bataua))	((Serenoa_repens	((Calamus_caryotoides	Nypa_fruticans)	Roystonea_regia))	(Phoenix_dactylifera	(Chamaedorea_seifrizii	Sabal_domingensis)))))	(Podococcus_barteri	Geonoma_undata)))	Orania_palindan))	Kingia_australis);
((Serenoa_repens	((Phoenix_dactylifera	(Chamaedorea_seifrizii	Sabal_domingensis))	(Iriartea_deltoidea	((((Calamus_caryotoides	Nypa_fruticans)	Roystonea_regia)	((Oenocarpus_minor	Oenocarpus_bataua)	((((((Hydriastele_microspadix	Dictyosperma_album)	Dypsis_decaryi)	((Heterospathe_cagayanensis	Veitchia_spiralis)	Kentiopsis_piersoniorum))	Geonoma_undata)	(Pelagodoxa_henryana	(Podococcus_barteri	Pseudophoenix_vinifera)))	((Prestoea_acuminata	Manicaria_saccifera)	(Orania_palindan	Sclerosperma_profizianum)))))	((Attalea_speciosa	((Elaeis_guineensis	Elaeis_oleifera)	Bactris_major))	(Reinhardtia_simplex	(Reinhardtia_paiewonskiana	Reinhardtia_latisecta)))))))	Kingia_australis);
((Iriartea_deltoidea	((((Reinhardtia_simplex	(Reinhardtia_paiewonskiana	Reinhardtia_latisecta))	((Attalea_speciosa	(Elaeis_guineensis	Elaeis_oleifera))	Bactris_major))	(((Serenoa_repens	((Calamus_caryotoides	Nypa_fruticans)	Phoenix_dactylifera))	Sabal_domingensis)	((Podococcus_barteri	Pseudophoenix_vinifera)	Chamaedorea_seifrizii)))	(Roystonea_regia	((Orania_palindan	Sclerosperma_profizianum)	(((((Hydriastele_microspadix	Dictyosperma_album)	Dypsis_decaryi)	((Heterospathe_cagayanensis	Veitchia_spiralis)	Kentiopsis_piersoniorum))	(((Oenocarpus_minor	Oenocarpus_bataua)	(Prestoea_acuminata	Pelagodoxa_henryana))	Manicaria_saccifera))	Geonoma_undata)))))	Kingia_australis);
((Iriartea_deltoidea	((((Phoenix_dactylifera	Sabal_domingensis)	Serenoa_repens)	Chamaedorea_seifrizii)	(((Geonoma_undata	Roystonea_regia)	((Reinhardtia_simplex	(Reinhardtia_paiewonskiana	Reinhardtia_latisecta))	(Attalea_speciosa	((Elaeis_guineensis	Elaeis_oleifera)	Bactris_major))))	((Orania_palindan	((Calamus_caryotoides	Nypa_fruticans)	Sclerosperma_profizianum))	(Manicaria_saccifera	(((Podococcus_barteri	Pseudophoenix_vinifera)	(((Hydriastele_microspadix	Dictyosperma_album)	Dypsis_decaryi)	((Heterospathe_cagayanensis	Veitchia_spiralis)	Kentiopsis_piersoniorum)))	((Oenocarpus_minor	Oenocarpus_bataua)	(Prestoea_acuminata	Pelagodoxa_henryana))))))))	Kingia_australis);
((Reinhardtia_paiewonskiana	(Reinhardtia_latisecta	(((Attalea_speciosa	((Elaeis_guineensis	Elaeis_oleifera)	Bactris_major))	((((((Chamaedorea_seifrizii	((((Calamus_caryotoides	Nypa_fruticans)	Serenoa_repens)	Sabal_domingensis)	Phoenix_dactylifera))	Podococcus_barteri)	Geonoma_undata)	Sclerosperma_profizianum)	((Iriartea_deltoidea	Orania_palindan)	(Manicaria_saccifera	(((Pelagodoxa_henryana	Pseudophoenix_vinifera)	(((Hydriastele_microspadix	Dictyosperma_album)	Dypsis_decaryi)	((Heterospathe_cagayanensis	Veitchia_spiralis)	Kentiopsis_piersoniorum)))	((Oenocarpus_minor	Oenocarpus_bataua)	Prestoea_acuminata)))))	Roystonea_regia))	Reinhardtia_simplex)))	Kingia_australis);
((Serenoa_repens	((Phoenix_dactylifera	(((((((Oenocarpus_minor	Oenocarpus_bataua)	Prestoea_acuminata)	((Pelagodoxa_henryana	(Pseudophoenix_vinifera	(Dypsis_decaryi	(((Heterospathe_cagayanensis	Veitchia_spiralis)	Kentiopsis_piersoniorum)	(Hydriastele_microspadix	Dictyosperma_album)))))	Manicaria_saccifera))	((Podococcus_barteri	(Orania_palindan	Sclerosperma_profizianum))	Geonoma_undata))	((Iriartea_deltoidea	(Calamus_caryotoides	Nypa_fruticans))	Roystonea_regia))	((Reinhardtia_simplex	(Reinhardtia_paiewonskiana	Reinhardtia_latisecta))	(Attalea_speciosa	((Elaeis_guineensis	Elaeis_oleifera)	Bactris_major))))	Chamaedorea_seifrizii))	Sabal_domingensis))	Kingia_australis);
((Hydriastele_microspadix	(((Dypsis_decaryi	((Veitchia_spiralis	Heterospathe_cagayanensis)	Kentiopsis_piersoniorum))	((Serenoa_repens	Pseudophoenix_vinifera)	(((Geonoma_undata	Iriartea_deltoidea)	((Manicaria_saccifera	((Chamaedorea_seifrizii	(Sabal_domingensis	Phoenix_dactylifera))	(Oenocarpus_minor	Oenocarpus_bataua)))	((Podococcus_barteri	(Orania_palindan	Sclerosperma_profizianum))	(Prestoea_acuminata	(((Attalea_speciosa	(Bactris_major	(Elaeis_oleifera	Elaeis_guineensis)))	(Reinhardtia_simplex	(Reinhardtia_latisecta	Reinhardtia_paiewonskiana)))	((Nypa_fruticans	Calamus_caryotoides)	Roystonea_regia))))))	Pelagodoxa_henryana)))	Dictyosperma_album))	Kingia_australis);
(((Nypa_fruticans	Calamus_caryotoides)	((Chamaedorea_seifrizii	(Sabal_domingensis	Phoenix_dactylifera))	((Iriartea_deltoidea	(((Attalea_speciosa	(Bactris_major	(Elaeis_oleifera	Elaeis_guineensis)))	(Reinhardtia_simplex	(Reinhardtia_latisecta	Reinhardtia_paiewonskiana)))	Roystonea_regia))	((Manicaria_saccifera	((Prestoea_acuminata	(Oenocarpus_minor	Oenocarpus_bataua))	((((Dictyosperma_album	(Serenoa_repens	Hydriastele_microspadix))	Dypsis_decaryi)	((Veitchia_spiralis	Heterospathe_cagayanensis)	Kentiopsis_piersoniorum))	(Pelagodoxa_henryana	(Podococcus_barteri	Pseudophoenix_vinifera)))))	(Geonoma_undata	(Orania_palindan	Sclerosperma_profizianum))))))	Kingia_australis);
((Roystonea_regia	(((((Chamaedorea_seifrizii	Iriartea_deltoidea)	((((Manicaria_saccifera	((Oenocarpus_minor	Oenocarpus_bataua)	Pelagodoxa_henryana))	((((Dictyosperma_album	Hydriastele_microspadix)	((Veitchia_spiralis	Heterospathe_cagayanensis)	Kentiopsis_piersoniorum))	Dypsis_decaryi)	Prestoea_acuminata))	(Geonoma_undata	(Orania_palindan	Sclerosperma_profizianum)))	(Podococcus_barteri	Pseudophoenix_vinifera)))	(((Nypa_fruticans	Calamus_caryotoides)	Sabal_domingensis)	Phoenix_dactylifera))	((Attalea_speciosa	(Bactris_major	(Elaeis_oleifera	Elaeis_guineensis)))	(Reinhardtia_simplex	(Reinhardtia_latisecta	Reinhardtia_paiewonskiana))))	Serenoa_repens))	Kingia_australis);
((Roystonea_regia	((((Nypa_fruticans	Calamus_caryotoides)	(Serenoa_repens	Sabal_domingensis))	Phoenix_dactylifera)	(((Pseudophoenix_vinifera	Iriartea_deltoidea)	((Attalea_speciosa	(Bactris_major	(Elaeis_oleifera	Elaeis_guineensis)))	((Chamaedorea_seifrizii	Reinhardtia_simplex)	(Reinhardtia_latisecta	Reinhardtia_paiewonskiana))))	(((Manicaria_saccifera	(Prestoea_acuminata	(Oenocarpus_minor	Oenocarpus_bataua)))	(Pelagodoxa_henryana	(((Veitchia_spiralis	Kentiopsis_piersoniorum)	(Dypsis_decaryi	(Heterospathe_cagayanensis	Dictyosperma_album)))	Hydriastele_microspadix)))	((Orania_palindan	Sclerosperma_profizianum)	(Geonoma_undata	Podococcus_barteri))))))	Kingia_australis);
((Iriartea_deltoidea	(Chamaedorea_seifrizii	(Geonoma_undata	(Pseudophoenix_vinifera	((((Oenocarpus_minor	(Podococcus_barteri	Oenocarpus_bataua))	((Attalea_speciosa	(Bactris_major	(Elaeis_oleifera	Elaeis_guineensis)))	(Reinhardtia_simplex	(Reinhardtia_latisecta	Reinhardtia_paiewonskiana))))	(((Prestoea_acuminata	Manicaria_saccifera)	(Pelagodoxa_henryana	(((Heterospathe_cagayanensis	(Veitchia_spiralis	Kentiopsis_piersoniorum))	Dypsis_decaryi)	(Dictyosperma_album	Hydriastele_microspadix))))	((Sclerosperma_profizianum	Roystonea_regia)	Orania_palindan)))	(((Nypa_fruticans	Calamus_caryotoides)	(Serenoa_repens	Sabal_domingensis))	Phoenix_dactylifera))))))	Kingia_australis);
((Iriartea_deltoidea	(Geonoma_undata	(Pseudophoenix_vinifera	(Chamaedorea_seifrizii	(((Orania_palindan	Sclerosperma_profizianum)	((((Oenocarpus_minor	Oenocarpus_bataua)	(Prestoea_acuminata	Manicaria_saccifera))	(Pelagodoxa_henryana	(((Kentiopsis_piersoniorum	(Heterospathe_cagayanensis	Veitchia_spiralis))	Dypsis_decaryi)	(Dictyosperma_album	Hydriastele_microspadix))))	((Nypa_fruticans	Roystonea_regia)	((Attalea_speciosa	(Bactris_major	(Elaeis_oleifera	Elaeis_guineensis)))	(Reinhardtia_simplex	(Reinhardtia_latisecta	Reinhardtia_paiewonskiana))))))	(Podococcus_barteri	((Phoenix_dactylifera	Calamus_caryotoides)	(Sabal_domingensis	Serenoa_repens))))))))	Kingia_australis);
((Iriartea_deltoidea	(Pseudophoenix_vinifera	(Chamaedorea_seifrizii	(((Roystonea_regia	((Attalea_speciosa	(Bactris_major	(Elaeis_oleifera	Elaeis_guineensis)))	(Reinhardtia_simplex	(Reinhardtia_latisecta	Reinhardtia_paiewonskiana))))	(((Geonoma_undata	Podococcus_barteri)	(Orania_palindan	Sclerosperma_profizianum))	(((Oenocarpus_minor	Oenocarpus_bataua)	(Prestoea_acuminata	Manicaria_saccifera))	(Pelagodoxa_henryana	(((Kentiopsis_piersoniorum	(Heterospathe_cagayanensis	Veitchia_spiralis))	Dypsis_decaryi)	(Dictyosperma_album	Hydriastele_microspadix))))))	((Nypa_fruticans	Calamus_caryotoides)	(Sabal_domingensis	(Serenoa_repens	Phoenix_dactylifera)))))))	Kingia_australis);
((Iriartea_deltoidea	((Pseudophoenix_vinifera	Chamaedorea_seifrizii)	(((((Roystonea_regia	(Attalea_speciosa	(((Reinhardtia_simplex	(Reinhardtia_latisecta	Reinhardtia_paiewonskiana))	Bactris_major)	(Elaeis_oleifera	Elaeis_guineensis))))	((Orania_palindan	Sclerosperma_profizianum)	(Manicaria_saccifera	((Prestoea_acuminata	Pelagodoxa_henryana)	(((Kentiopsis_piersoniorum	Veitchia_spiralis)	Heterospathe_cagayanensis)	((Dictyosperma_album	Hydriastele_microspadix)	Dypsis_decaryi))))))	(Podococcus_barteri	(Oenocarpus_minor	Oenocarpus_bataua)))	(Sabal_domingensis	(Phoenix_dactylifera	(Serenoa_repens	(Nypa_fruticans	Calamus_caryotoides)))))	Geonoma_undata)))	Kingia_australis);
((Pelagodoxa_henryana	((((Dictyosperma_album	Hydriastele_microspadix)	(Dypsis_decaryi	(Veitchia_spiralis	(Heterospathe_cagayanensis	Kentiopsis_piersoniorum))))	((((Oenocarpus_minor	Oenocarpus_bataua)	Prestoea_acuminata)	Manicaria_saccifera)	(((Podococcus_barteri	Roystonea_regia)	(((Chamaedorea_seifrizii	(Reinhardtia_simplex	(Reinhardtia_latisecta	Reinhardtia_paiewonskiana)))	(((Elaeis_oleifera	Elaeis_guineensis)	Bactris_major)	Attalea_speciosa))	(Sabal_domingensis	(Phoenix_dactylifera	(Nypa_fruticans	Calamus_caryotoides)))))	(Orania_palindan	Sclerosperma_profizianum))))	((Geonoma_undata	Iriartea_deltoidea)	(Serenoa_repens	Pseudophoenix_vinifera))))	Kingia_australis);
((Iriartea_deltoidea	((((Geonoma_undata	Podococcus_barteri)	(((Pelagodoxa_henryana	((Dictyosperma_album	Hydriastele_microspadix)	(Dypsis_decaryi	(Heterospathe_cagayanensis	(Veitchia_spiralis	Kentiopsis_piersoniorum)))))	(((Oenocarpus_minor	Oenocarpus_bataua)	Prestoea_acuminata)	Manicaria_saccifera))	(Orania_palindan	Sclerosperma_profizianum)))	(Roystonea_regia	((Reinhardtia_simplex	(Reinhardtia_latisecta	Reinhardtia_paiewonskiana))	(((Elaeis_oleifera	Elaeis_guineensis)	Bactris_major)	Attalea_speciosa))))	((Nypa_fruticans	Pseudophoenix_vinifera)	(Chamaedorea_seifrizii	(((Calamus_caryotoides	Phoenix_dactylifera)	Serenoa_repens)	Sabal_domingensis)))))	Kingia_australis);
((Reinhardtia_paiewonskiana	(Reinhardtia_latisecta	(Reinhardtia_simplex	((((((Geonoma_undata	(((Pelagodoxa_henryana	(Dypsis_decaryi	((Kentiopsis_piersoniorum	(Veitchia_spiralis	Heterospathe_cagayanensis))	(Dictyosperma_album	Hydriastele_microspadix))))	(Manicaria_saccifera	Prestoea_acuminata))	(Oenocarpus_minor	Oenocarpus_bataua)))	(Orania_palindan	Sclerosperma_profizianum))	((Podococcus_barteri	(Nypa_fruticans	Pseudophoenix_vinifera))	((Chamaedorea_seifrizii	(Calamus_caryotoides	Sabal_domingensis))	(Phoenix_dactylifera	Serenoa_repens))))	Iriartea_deltoidea)	Roystonea_regia)	(Attalea_speciosa	(Bactris_major	(Elaeis_guineensis	Elaeis_oleifera)))))))	Kingia_australis);
((Iriartea_deltoidea	(((Roystonea_regia	((Attalea_speciosa	(Bactris_major	(Elaeis_guineensis	Elaeis_oleifera)))	(((Serenoa_repens	Reinhardtia_paiewonskiana)	Reinhardtia_latisecta)	Reinhardtia_simplex)))	(((Pelagodoxa_henryana	(Dypsis_decaryi	((Kentiopsis_piersoniorum	(Veitchia_spiralis	Heterospathe_cagayanensis))	(Dictyosperma_album	Hydriastele_microspadix))))	(Manicaria_saccifera	(Prestoea_acuminata	(Oenocarpus_minor	Oenocarpus_bataua))))	((Podococcus_barteri	(Orania_palindan	Sclerosperma_profizianum))	Geonoma_undata)))	(Pseudophoenix_vinifera	((Calamus_caryotoides	Nypa_fruticans)	(Phoenix_dactylifera	(Chamaedorea_seifrizii	Sabal_domingensis))))))	Kingia_australis);
((Iriartea_deltoidea	(((Serenoa_repens	(Phoenix_dactylifera	Sabal_domingensis))	((((Calamus_caryotoides	Nypa_fruticans)	Roystonea_regia)	((Attalea_speciosa	(Bactris_major	(Elaeis_guineensis	Elaeis_oleifera)))	((Reinhardtia_paiewonskiana	Reinhardtia_latisecta)	Reinhardtia_simplex)))	(((Oenocarpus_minor	Oenocarpus_bataua)	((Pelagodoxa_henryana	((Dictyosperma_album	Hydriastele_microspadix)	(Dypsis_decaryi	(Kentiopsis_piersoniorum	(Veitchia_spiralis	Heterospathe_cagayanensis)))))	(Prestoea_acuminata	Manicaria_saccifera)))	((Podococcus_barteri	(Orania_palindan	Sclerosperma_profizianum))	Geonoma_undata))))	(Chamaedorea_seifrizii	Pseudophoenix_vinifera)))	Kingia_australis);
((Reinhardtia_paiewonskiana	(Reinhardtia_latisecta	(Reinhardtia_simplex	(((Iriartea_deltoidea	(((Calamus_caryotoides	Nypa_fruticans)	(Phoenix_dactylifera	(Sabal_domingensis	Serenoa_repens)))	Chamaedorea_seifrizii))	(Roystonea_regia	((((Oenocarpus_minor	Oenocarpus_bataua)	(Pelagodoxa_henryana	(Pseudophoenix_vinifera	((Dictyosperma_album	Hydriastele_microspadix)	(Dypsis_decaryi	(Kentiopsis_piersoniorum	(Veitchia_spiralis	Heterospathe_cagayanensis)))))))	(Prestoea_acuminata	(Geonoma_undata	Manicaria_saccifera)))	(Podococcus_barteri	(Orania_palindan	Sclerosperma_profizianum)))))	((Elaeis_guineensis	Elaeis_oleifera)	(Attalea_speciosa	Bactris_major))))))	Kingia_australis);
((Iriartea_deltoidea	((((((((Oenocarpus_minor	Oenocarpus_bataua)	Prestoea_acuminata)	Manicaria_saccifera)	(Pelagodoxa_henryana	(Pseudophoenix_vinifera	(Serenoa_repens	((Dictyosperma_album	Hydriastele_microspadix)	(Dypsis_decaryi	(Kentiopsis_piersoniorum	(Veitchia_spiralis	Heterospathe_cagayanensis))))))))	((Orania_palindan	Sclerosperma_profizianum)	Podococcus_barteri))	((((Attalea_speciosa	(Bactris_major	(Elaeis_guineensis	Elaeis_oleifera)))	((Reinhardtia_paiewonskiana	Reinhardtia_latisecta)	Reinhardtia_simplex))	Roystonea_regia)	((Calamus_caryotoides	Nypa_fruticans)	(Phoenix_dactylifera	Sabal_domingensis))))	Chamaedorea_seifrizii)	Geonoma_undata))	Kingia_australis);
((Iriartea_deltoidea	((Pseudophoenix_vinifera	(((Podococcus_barteri	(Sabal_domingensis	((Calamus_caryotoides	Nypa_fruticans)	Phoenix_dactylifera)))	(((((Manicaria_saccifera	Prestoea_acuminata)	(Oenocarpus_minor	Oenocarpus_bataua))	(Pelagodoxa_henryana	((Dictyosperma_album	(Serenoa_repens	Hydriastele_microspadix))	(Dypsis_decaryi	(Kentiopsis_piersoniorum	(Veitchia_spiralis	Heterospathe_cagayanensis))))))	(Orania_palindan	Sclerosperma_profizianum))	(((Attalea_speciosa	(Bactris_major	(Elaeis_guineensis	Elaeis_oleifera)))	((Reinhardtia_paiewonskiana	Reinhardtia_latisecta)	Reinhardtia_simplex))	Roystonea_regia)))	Chamaedorea_seifrizii))	Geonoma_undata))	Kingia_australis);
((Iriartea_deltoidea	((((Sabal_domingensis	((Calamus_caryotoides	Nypa_fruticans)	Phoenix_dactylifera))	((((Pelagodoxa_henryana	(Dypsis_decaryi	((Kentiopsis_piersoniorum	(Veitchia_spiralis	Heterospathe_cagayanensis))	(Dictyosperma_album	(Serenoa_repens	Hydriastele_microspadix)))))	((Prestoea_acuminata	(Oenocarpus_minor	Oenocarpus_bataua))	Manicaria_saccifera))	(Geonoma_undata	((Podococcus_barteri	Sclerosperma_profizianum)	Orania_palindan)))	(((Attalea_speciosa	(Bactris_major	(Elaeis_guineensis	Elaeis_oleifera)))	((Reinhardtia_paiewonskiana	Reinhardtia_latisecta)	Reinhardtia_simplex))	Roystonea_regia)))	Chamaedorea_seifrizii)	Pseudophoenix_vinifera))	Kingia_australis);
(((Iriartea_deltoidea	(Geonoma_undata	((((Heterospathe_cagayanensis	(Kentiopsis_piersoniorum	Veitchia_spiralis))	((Dictyosperma_album	Hydriastele_microspadix)	Dypsis_decaryi))	Serenoa_repens)	(((Sabal_domingensis	((Calamus_caryotoides	Nypa_fruticans)	Phoenix_dactylifera))	(Chamaedorea_seifrizii	(Oenocarpus_minor	Oenocarpus_bataua)))	(Manicaria_saccifera	((Prestoea_acuminata	(((Attalea_speciosa	(Bactris_major	(Elaeis_guineensis	Elaeis_oleifera)))	((Reinhardtia_paiewonskiana	Reinhardtia_latisecta)	Reinhardtia_simplex))	Roystonea_regia))	(Podococcus_barteri	(Sclerosperma_profizianum	Orania_palindan))))))))	(Pseudophoenix_vinifera	Pelagodoxa_henryana))	Kingia_australis);
((Iriartea_deltoidea	(((((Serenoa_repens	Sabal_domingensis)	Phoenix_dactylifera)	Calamus_caryotoides)	(((Attalea_speciosa	(Bactris_major	(Elaeis_guineensis	Elaeis_oleifera)))	((Reinhardtia_paiewonskiana	Reinhardtia_latisecta)	(Chamaedorea_seifrizii	Reinhardtia_simplex)))	(Nypa_fruticans	Roystonea_regia)))	(((Podococcus_barteri	(Sclerosperma_profizianum	Orania_palindan))	Geonoma_undata)	((((Pseudophoenix_vinifera	Pelagodoxa_henryana)	((Kentiopsis_piersoniorum	(Veitchia_spiralis	Heterospathe_cagayanensis))	((Dictyosperma_album	Hydriastele_microspadix)	Dypsis_decaryi)))	(Oenocarpus_minor	Oenocarpus_bataua))	(Prestoea_acuminata	Manicaria_saccifera)))))	Kingia_australis);
(((Elaeis_guineensis	Elaeis_oleifera)	(((((Reinhardtia_paiewonskiana	Reinhardtia_latisecta)	(Chamaedorea_seifrizii	Reinhardtia_simplex))	(Roystonea_regia	((((((Pseudophoenix_vinifera	Pelagodoxa_henryana)	((Kentiopsis_piersoniorum	(Veitchia_spiralis	Heterospathe_cagayanensis))	((Dictyosperma_album	Hydriastele_microspadix)	Dypsis_decaryi)))	((Prestoea_acuminata	(Oenocarpus_minor	Oenocarpus_bataua))	Manicaria_saccifera))	(Geonoma_undata	Iriartea_deltoidea))	(Sclerosperma_profizianum	(((Nypa_fruticans	Sabal_domingensis)	(Phoenix_dactylifera	Calamus_caryotoides))	Serenoa_repens)))	(Podococcus_barteri	Orania_palindan))))	Attalea_speciosa)	Bactris_major))	Kingia_australis);
((Nypa_fruticans	((Roystonea_regia	(((((Serenoa_repens	Phoenix_dactylifera)	Sabal_domingensis)	((Geonoma_undata	Iriartea_deltoidea)	Chamaedorea_seifrizii))	(((Orania_palindan	Sclerosperma_profizianum)	(Pelagodoxa_henryana	((Oenocarpus_minor	Oenocarpus_bataua)	(((((Dypsis_decaryi	(Kentiopsis_piersoniorum	(Heterospathe_cagayanensis	Veitchia_spiralis)))	(Hydriastele_microspadix	Dictyosperma_album))	Pseudophoenix_vinifera)	Prestoea_acuminata)	Manicaria_saccifera))))	Podococcus_barteri))	(((Reinhardtia_latisecta	Reinhardtia_paiewonskiana)	Reinhardtia_simplex)	(Attalea_speciosa	(Bactris_major	(Elaeis_oleifera	Elaeis_guineensis))))))	Calamus_caryotoides))	Kingia_australis);
((Nypa_fruticans	((((((Serenoa_repens	Phoenix_dactylifera)	Sabal_domingensis)	(Iriartea_deltoidea	Chamaedorea_seifrizii))	(Geonoma_undata	(((Manicaria_saccifera	((Oenocarpus_minor	Oenocarpus_bataua)	Prestoea_acuminata))	(Pelagodoxa_henryana	(((Dypsis_decaryi	(Kentiopsis_piersoniorum	(Heterospathe_cagayanensis	Veitchia_spiralis)))	(Hydriastele_microspadix	Dictyosperma_album))	Pseudophoenix_vinifera)))	(Podococcus_barteri	(Orania_palindan	Sclerosperma_profizianum)))))	((((Reinhardtia_latisecta	Reinhardtia_paiewonskiana)	Reinhardtia_simplex)	(Attalea_speciosa	(Bactris_major	(Elaeis_oleifera	Elaeis_guineensis))))	Roystonea_regia))	Calamus_caryotoides))	Kingia_australis);
(((Sclerosperma_profizianum	((((((((Reinhardtia_latisecta	Reinhardtia_paiewonskiana)	Reinhardtia_simplex)	(Attalea_speciosa	(Bactris_major	(Elaeis_oleifera	Elaeis_guineensis))))	Roystonea_regia)	(Iriartea_deltoidea	(Phoenix_dactylifera	(Chamaedorea_seifrizii	Sabal_domingensis))))	Geonoma_undata)	((Manicaria_saccifera	(Pelagodoxa_henryana	(((Podococcus_barteri	Pseudophoenix_vinifera)	((Dypsis_decaryi	Dictyosperma_album)	((Kentiopsis_piersoniorum	(Heterospathe_cagayanensis	Veitchia_spiralis))	Hydriastele_microspadix)))	Serenoa_repens)))	((Oenocarpus_minor	Oenocarpus_bataua)	Prestoea_acuminata)))	Orania_palindan))	(Calamus_caryotoides	Nypa_fruticans))	Kingia_australis);
(((Calamus_caryotoides	Nypa_fruticans)	(Phoenix_dactylifera	((Chamaedorea_seifrizii	Sabal_domingensis)	(((((Iriartea_deltoidea	Orania_palindan)	Sclerosperma_profizianum)	Geonoma_undata)	((Manicaria_saccifera	((((Serenoa_repens	Pseudophoenix_vinifera)	Podococcus_barteri)	(Dypsis_decaryi	((Hydriastele_microspadix	Dictyosperma_album)	(Kentiopsis_piersoniorum	(Heterospathe_cagayanensis	Veitchia_spiralis)))))	Pelagodoxa_henryana))	((Oenocarpus_minor	Oenocarpus_bataua)	Prestoea_acuminata)))	((((Reinhardtia_latisecta	Reinhardtia_paiewonskiana)	Reinhardtia_simplex)	(Attalea_speciosa	(Bactris_major	(Elaeis_oleifera	Elaeis_guineensis))))	Roystonea_regia)))))	Kingia_australis);
((Roystonea_regia	((((((Iriartea_deltoidea	Orania_palindan)	Sclerosperma_profizianum)	Geonoma_undata)	((Manicaria_saccifera	(((Oenocarpus_minor	Oenocarpus_bataua)	Prestoea_acuminata)	((Dypsis_decaryi	((Hydriastele_microspadix	Dictyosperma_album)	(Kentiopsis_piersoniorum	(Heterospathe_cagayanensis	Veitchia_spiralis))))	(Pelagodoxa_henryana	(Pseudophoenix_vinifera	Podococcus_barteri)))))	((Serenoa_repens	Phoenix_dactylifera)	(Chamaedorea_seifrizii	Sabal_domingensis))))	(((Reinhardtia_latisecta	Reinhardtia_paiewonskiana)	Reinhardtia_simplex)	(Attalea_speciosa	(Bactris_major	(Elaeis_oleifera	Elaeis_guineensis)))))	(Calamus_caryotoides	Nypa_fruticans)))	Kingia_australis);
((Sclerosperma_profizianum	((Orania_palindan	(((((((Reinhardtia_latisecta	Reinhardtia_paiewonskiana)	Reinhardtia_simplex)	(Attalea_speciosa	(Bactris_major	(Elaeis_oleifera	Elaeis_guineensis))))	Roystonea_regia)	(Iriartea_deltoidea	((Pseudophoenix_vinifera	Chamaedorea_seifrizii)	(Sabal_domingensis	(Serenoa_repens	((Calamus_caryotoides	Nypa_fruticans)	Phoenix_dactylifera))))))	((((Dypsis_decaryi	((Hydriastele_microspadix	Dictyosperma_album)	(Kentiopsis_piersoniorum	(Heterospathe_cagayanensis	Veitchia_spiralis))))	Prestoea_acuminata)	Manicaria_saccifera)	((Oenocarpus_minor	Oenocarpus_bataua)	Pelagodoxa_henryana)))	Geonoma_undata))	Podococcus_barteri))	Kingia_australis);
((Sclerosperma_profizianum	(Orania_palindan	(Podococcus_barteri	((Serenoa_repens	(((Calamus_caryotoides	Nypa_fruticans)	Phoenix_dactylifera)	Sabal_domingensis))	(((Pelagodoxa_henryana	(Pseudophoenix_vinifera	(((Dypsis_decaryi	(Kentiopsis_piersoniorum	Veitchia_spiralis))	(Hydriastele_microspadix	Dictyosperma_album))	Heterospathe_cagayanensis)))	(Manicaria_saccifera	((Oenocarpus_minor	Oenocarpus_bataua)	Prestoea_acuminata)))	(((((Reinhardtia_latisecta	Reinhardtia_paiewonskiana)	Reinhardtia_simplex)	(Attalea_speciosa	(Bactris_major	(Elaeis_oleifera	Elaeis_guineensis))))	Roystonea_regia)	((Iriartea_deltoidea	Geonoma_undata)	Chamaedorea_seifrizii)))))))	Kingia_australis);
((Roystonea_regia	((((((Podococcus_barteri	Chamaedorea_seifrizii)	(Serenoa_repens	(Phoenix_dactylifera	Sabal_domingensis)))	(((Reinhardtia_latisecta	Reinhardtia_paiewonskiana)	Reinhardtia_simplex)	(Attalea_speciosa	(Bactris_major	(Elaeis_oleifera	Elaeis_guineensis)))))	(((Iriartea_deltoidea	Geonoma_undata)	(((Dypsis_decaryi	(Hydriastele_microspadix	Dictyosperma_album))	(Kentiopsis_piersoniorum	(Veitchia_spiralis	Heterospathe_cagayanensis)))	(Pelagodoxa_henryana	Pseudophoenix_vinifera)))	(Manicaria_saccifera	((Oenocarpus_minor	Oenocarpus_bataua)	Prestoea_acuminata))))	(Sclerosperma_profizianum	Orania_palindan))	(Calamus_caryotoides	Nypa_fruticans)))	Kingia_australis);
((Elaeis_guineensis	((((((((Iriartea_deltoidea	Orania_palindan)	Geonoma_undata)	(((Calamus_caryotoides	Nypa_fruticans)	(Sclerosperma_profizianum	(Chamaedorea_seifrizii	((Serenoa_repens	Sabal_domingensis)	Phoenix_dactylifera))))	((Pelagodoxa_henryana	(Pseudophoenix_vinifera	(((Kentiopsis_piersoniorum	(Veitchia_spiralis	Heterospathe_cagayanensis))	(Hydriastele_microspadix	Dictyosperma_album))	Dypsis_decaryi)))	((Oenocarpus_minor	Oenocarpus_bataua)	(Prestoea_acuminata	Manicaria_saccifera)))))	(Podococcus_barteri	Roystonea_regia))	((Reinhardtia_latisecta	Reinhardtia_paiewonskiana)	Reinhardtia_simplex))	Attalea_speciosa)	Bactris_major)	Elaeis_oleifera))	Kingia_australis);
((Serenoa_repens	((((Roystonea_regia	(((Reinhardtia_latisecta	Reinhardtia_paiewonskiana)	Reinhardtia_simplex)	(Attalea_speciosa	(Bactris_major	(Elaeis_oleifera	Elaeis_guineensis)))))	(Iriartea_deltoidea	((Orania_palindan	Sclerosperma_profizianum)	(Geonoma_undata	((Pelagodoxa_henryana	(((Kentiopsis_piersoniorum	(Veitchia_spiralis	Heterospathe_cagayanensis))	(Hydriastele_microspadix	Dictyosperma_album))	Dypsis_decaryi))	((Prestoea_acuminata	(Oenocarpus_minor	Oenocarpus_bataua))	Manicaria_saccifera))))))	(((Calamus_caryotoides	Nypa_fruticans)	Phoenix_dactylifera)	Sabal_domingensis))	((Podococcus_barteri	Pseudophoenix_vinifera)	Chamaedorea_seifrizii)))	Kingia_australis);
((Roystonea_regia	((((((Reinhardtia_latisecta	Reinhardtia_paiewonskiana)	Reinhardtia_simplex)	(Attalea_speciosa	(Chamaedorea_seifrizii	(Bactris_major	(Elaeis_oleifera	Elaeis_guineensis)))))	Iriartea_deltoidea)	(((Serenoa_repens	(Sabal_domingensis	Phoenix_dactylifera))	(Podococcus_barteri	(Nypa_fruticans	Pseudophoenix_vinifera)))	Calamus_caryotoides))	((Geonoma_undata	(Orania_palindan	Sclerosperma_profizianum))	(((Dypsis_decaryi	((Dictyosperma_album	Hydriastele_microspadix)	((Kentiopsis_piersoniorum	Veitchia_spiralis)	Heterospathe_cagayanensis)))	Manicaria_saccifera)	((Prestoea_acuminata	Pelagodoxa_henryana)	(Oenocarpus_bataua	Oenocarpus_minor))))))	Kingia_australis);
((Bactris_major	(((((Podococcus_barteri	Roystonea_regia)	((((((Dictyosperma_album	Hydriastele_microspadix)	Dypsis_decaryi)	((Veitchia_spiralis	Heterospathe_cagayanensis)	Kentiopsis_piersoniorum))	(Manicaria_saccifera	(((Chamaedorea_seifrizii	((Pelagodoxa_henryana	(Pseudophoenix_vinifera	Iriartea_deltoidea))	Geonoma_undata))	(Phoenix_dactylifera	(Serenoa_repens	Sabal_domingensis)))	(Oenocarpus_bataua	Oenocarpus_minor))))	(Orania_palindan	((Nypa_fruticans	Calamus_caryotoides)	Sclerosperma_profizianum)))	Prestoea_acuminata))	((Reinhardtia_latisecta	Reinhardtia_paiewonskiana)	Reinhardtia_simplex))	(Elaeis_oleifera	Elaeis_guineensis))	Attalea_speciosa))	Kingia_australis);
((Iriartea_deltoidea	((Oenocarpus_bataua	Oenocarpus_minor)	((((((((((Dictyosperma_album	Hydriastele_microspadix)	Dypsis_decaryi)	((Veitchia_spiralis	Kentiopsis_piersoniorum)	Heterospathe_cagayanensis))	(Orania_palindan	Roystonea_regia))	Geonoma_undata)	Sclerosperma_profizianum)	(Prestoea_acuminata	Manicaria_saccifera))	(Pelagodoxa_henryana	((Attalea_speciosa	((Elaeis_oleifera	Elaeis_guineensis)	Bactris_major))	((Reinhardtia_latisecta	Reinhardtia_paiewonskiana)	Reinhardtia_simplex))))	(Phoenix_dactylifera	(((Nypa_fruticans	Calamus_caryotoides)	Serenoa_repens)	Sabal_domingensis)))	((Chamaedorea_seifrizii	Podococcus_barteri)	Pseudophoenix_vinifera))))	Kingia_australis);
((Roystonea_regia	((((((Podococcus_barteri	(Orania_palindan	Sclerosperma_profizianum))	((Serenoa_repens	Sabal_domingensis)	Phoenix_dactylifera))	(Nypa_fruticans	Calamus_caryotoides))	(((Oenocarpus_bataua	Oenocarpus_minor)	Prestoea_acuminata)	((((Dictyosperma_album	Hydriastele_microspadix)	(Heterospathe_cagayanensis	Dypsis_decaryi))	(Veitchia_spiralis	Kentiopsis_piersoniorum))	Manicaria_saccifera)))	(Chamaedorea_seifrizii	(((Pelagodoxa_henryana	Pseudophoenix_vinifera)	Iriartea_deltoidea)	Geonoma_undata)))	((Attalea_speciosa	((Elaeis_oleifera	Elaeis_guineensis)	Bactris_major))	((Reinhardtia_latisecta	Reinhardtia_paiewonskiana)	Reinhardtia_simplex))))	Kingia_australis);
((Hydriastele_microspadix	(((((((Geonoma_undata	Pelagodoxa_henryana)	(Manicaria_saccifera	(((Oenocarpus_bataua	Oenocarpus_minor)	(((Attalea_speciosa	(((Elaeis_oleifera	Elaeis_guineensis)	Bactris_major)	((Reinhardtia_latisecta	Reinhardtia_paiewonskiana)	Reinhardtia_simplex)))	Roystonea_regia)	(Chamaedorea_seifrizii	((Serenoa_repens	Sabal_domingensis)	(Calamus_caryotoides	Phoenix_dactylifera)))))	(Prestoea_acuminata	(Podococcus_barteri	(Orania_palindan	Sclerosperma_profizianum))))))	Iriartea_deltoidea)	(Nypa_fruticans	Pseudophoenix_vinifera))	Dypsis_decaryi)	((Heterospathe_cagayanensis	Veitchia_spiralis)	Kentiopsis_piersoniorum))	Dictyosperma_album))	Kingia_australis);
((Iriartea_deltoidea	(((Pelagodoxa_henryana	Pseudophoenix_vinifera)	(((Dypsis_decaryi	((Heterospathe_cagayanensis	Veitchia_spiralis)	Kentiopsis_piersoniorum))	(Hydriastele_microspadix	(Serenoa_repens	Dictyosperma_album)))	(((((Attalea_speciosa	(Bactris_major	(Elaeis_oleifera	Elaeis_guineensis)))	((Reinhardtia_latisecta	Reinhardtia_paiewonskiana)	Reinhardtia_simplex))	Roystonea_regia)	((Orania_palindan	Sclerosperma_profizianum)	((Podococcus_barteri	(Sabal_domingensis	(Chamaedorea_seifrizii	Phoenix_dactylifera)))	(Nypa_fruticans	Calamus_caryotoides))))	(Prestoea_acuminata	((Oenocarpus_bataua	Oenocarpus_minor)	Manicaria_saccifera)))))	Geonoma_undata))	Kingia_australis);
(((Iriartea_deltoidea	((((Oenocarpus_bataua	Oenocarpus_minor)	(Manicaria_saccifera	Prestoea_acuminata))	((((Sabal_domingensis	Chamaedorea_seifrizii)	Phoenix_dactylifera)	(Nypa_fruticans	Calamus_caryotoides))	((((Attalea_speciosa	(Bactris_major	(Elaeis_oleifera	Elaeis_guineensis)))	((Reinhardtia_latisecta	Reinhardtia_paiewonskiana)	Reinhardtia_simplex))	Roystonea_regia)	(Podococcus_barteri	(Orania_palindan	Sclerosperma_profizianum)))))	(Pelagodoxa_henryana	(Pseudophoenix_vinifera	((Dypsis_decaryi	((Heterospathe_cagayanensis	Veitchia_spiralis)	Kentiopsis_piersoniorum))	(Hydriastele_microspadix	(Serenoa_repens	Dictyosperma_album)))))))	Geonoma_undata)	Kingia_australis);
((Hydriastele_microspadix	(Dictyosperma_album	(((((Prestoea_acuminata	(Oenocarpus_bataua	Oenocarpus_minor))	Manicaria_saccifera)	(((((Attalea_speciosa	(Bactris_major	(Elaeis_oleifera	Elaeis_guineensis)))	((Chamaedorea_seifrizii	(Reinhardtia_latisecta	Reinhardtia_paiewonskiana))	Reinhardtia_simplex))	Roystonea_regia)	((Geonoma_undata	Iriartea_deltoidea)	(Orania_palindan	Sclerosperma_profizianum)))	(((Serenoa_repens	(Sabal_domingensis	Phoenix_dactylifera))	(Nypa_fruticans	Calamus_caryotoides))	(Podococcus_barteri	Pseudophoenix_vinifera))))	Pelagodoxa_henryana)	(Dypsis_decaryi	((Heterospathe_cagayanensis	Veitchia_spiralis)	Kentiopsis_piersoniorum)))))	Kingia_australis);
((Roystonea_regia	((((Pseudophoenix_vinifera	(((Phoenix_dactylifera	(Nypa_fruticans	Calamus_caryotoides))	Sabal_domingensis)	Serenoa_repens))	((((Orania_palindan	Sclerosperma_profizianum)	Podococcus_barteri)	((Pelagodoxa_henryana	((Dypsis_decaryi	((Heterospathe_cagayanensis	Veitchia_spiralis)	Kentiopsis_piersoniorum))	(Hydriastele_microspadix	Dictyosperma_album)))	(Manicaria_saccifera	(Prestoea_acuminata	(Oenocarpus_bataua	Oenocarpus_minor)))))	Geonoma_undata))	Iriartea_deltoidea)	((Attalea_speciosa	(Bactris_major	(Elaeis_oleifera	Elaeis_guineensis)))	((Chamaedorea_seifrizii	(Reinhardtia_latisecta	Reinhardtia_paiewonskiana))	Reinhardtia_simplex))))	Kingia_australis);
((Geonoma_undata	(Iriartea_deltoidea	(((((Orania_palindan	((Nypa_fruticans	Calamus_caryotoides)	Sclerosperma_profizianum))	(Phoenix_dactylifera	Sabal_domingensis))	(Manicaria_saccifera	((Prestoea_acuminata	(Oenocarpus_bataua	Oenocarpus_minor))	(((Dypsis_decaryi	((Heterospathe_cagayanensis	Veitchia_spiralis)	Kentiopsis_piersoniorum))	(Hydriastele_microspadix	Dictyosperma_album))	((Pseudophoenix_vinifera	Pelagodoxa_henryana)	Serenoa_repens)))))	(((Attalea_speciosa	(Bactris_major	(Elaeis_oleifera	Elaeis_guineensis)))	((Reinhardtia_latisecta	Reinhardtia_paiewonskiana)	Reinhardtia_simplex))	(Podococcus_barteri	Roystonea_regia)))	Chamaedorea_seifrizii)))	Kingia_australis);
((Elaeis_guineensis	(((Attalea_speciosa	(((((((((Hydriastele_microspadix	Dictyosperma_album)	((Kentiopsis_piersoniorum	(Heterospathe_cagayanensis	Veitchia_spiralis))	Dypsis_decaryi))	Pseudophoenix_vinifera)	(Pelagodoxa_henryana	Prestoea_acuminata))	((Oenocarpus_bataua	Oenocarpus_minor)	Manicaria_saccifera))	((Podococcus_barteri	((Chamaedorea_seifrizii	Sabal_domingensis)	(Phoenix_dactylifera	(Calamus_caryotoides	Nypa_fruticans))))	(Sclerosperma_profizianum	(Iriartea_deltoidea	Orania_palindan))))	Geonoma_undata)	Roystonea_regia)	((Serenoa_repens	Reinhardtia_simplex)	(Reinhardtia_paiewonskiana	Reinhardtia_latisecta))))	Bactris_major)	Elaeis_oleifera))	Kingia_australis);
((Iriartea_deltoidea	((Roystonea_regia	((Reinhardtia_simplex	(Reinhardtia_paiewonskiana	Reinhardtia_latisecta))	((Bactris_major	(Elaeis_oleifera	Elaeis_guineensis))	Attalea_speciosa)))	(((Sabal_domingensis	(((Nypa_fruticans	Chamaedorea_seifrizii)	Calamus_caryotoides)	Sclerosperma_profizianum))	Phoenix_dactylifera)	(((Oenocarpus_bataua	Oenocarpus_minor)	((Manicaria_saccifera	Prestoea_acuminata)	((Serenoa_repens	(Hydriastele_microspadix	(Kentiopsis_piersoniorum	((Dypsis_decaryi	(Heterospathe_cagayanensis	Veitchia_spiralis))	Dictyosperma_album))))	(Geonoma_undata	(Pelagodoxa_henryana	Pseudophoenix_vinifera)))))	(Podococcus_barteri	Orania_palindan)))))	Kingia_australis);
((Hydriastele_microspadix	(((Dypsis_decaryi	(Kentiopsis_piersoniorum	Veitchia_spiralis))	(Heterospathe_cagayanensis	(Serenoa_repens	Dictyosperma_album)))	(((Prestoea_acuminata	((((Geonoma_undata	Manicaria_saccifera)	Pelagodoxa_henryana)	((Roystonea_regia	((Bactris_major	(Reinhardtia_simplex	(Reinhardtia_paiewonskiana	Reinhardtia_latisecta)))	((Elaeis_oleifera	Elaeis_guineensis)	Attalea_speciosa)))	(Iriartea_deltoidea	(Oenocarpus_bataua	Oenocarpus_minor))))	((Chamaedorea_seifrizii	(Sabal_domingensis	((Nypa_fruticans	Calamus_caryotoides)	Phoenix_dactylifera)))	Sclerosperma_profizianum)))	(Podococcus_barteri	Pseudophoenix_vinifera))	Orania_palindan)))	Kingia_australis);
(((Chamaedorea_seifrizii	Iriartea_deltoidea)	(((Roystonea_regia	(((Sabal_domingensis	Serenoa_repens)	Phoenix_dactylifera)	(Nypa_fruticans	Calamus_caryotoides)))	(((Manicaria_saccifera	(Oenocarpus_bataua	Oenocarpus_minor))	((Prestoea_acuminata	Pelagodoxa_henryana)	((Podococcus_barteri	Pseudophoenix_vinifera)	(Hydriastele_microspadix	((Heterospathe_cagayanensis	Dictyosperma_album)	(Dypsis_decaryi	(Kentiopsis_piersoniorum	Veitchia_spiralis)))))))	(Geonoma_undata	(Orania_palindan	Sclerosperma_profizianum))))	((Reinhardtia_simplex	(Reinhardtia_paiewonskiana	Reinhardtia_latisecta))	((Bactris_major	(Elaeis_oleifera	Elaeis_guineensis))	Attalea_speciosa))))	Kingia_australis);
((Iriartea_deltoidea	((Roystonea_regia	(((Oenocarpus_bataua	Oenocarpus_minor)	((Manicaria_saccifera	Prestoea_acuminata)	((((Dictyosperma_album	Hydriastele_microspadix)	((Kentiopsis_piersoniorum	(Veitchia_spiralis	Heterospathe_cagayanensis))	Dypsis_decaryi))	Pseudophoenix_vinifera)	Pelagodoxa_henryana)))	(Geonoma_undata	(Podococcus_barteri	(Orania_palindan	Sclerosperma_profizianum)))))	(((Reinhardtia_simplex	(Reinhardtia_paiewonskiana	Reinhardtia_latisecta))	((Attalea_speciosa	(Bactris_major	(Elaeis_oleifera	Elaeis_guineensis)))	Chamaedorea_seifrizii))	(((Sabal_domingensis	Serenoa_repens)	Phoenix_dactylifera)	(Nypa_fruticans	Calamus_caryotoides)))))	Kingia_australis);
((Roystonea_regia	(((Reinhardtia_simplex	(Reinhardtia_paiewonskiana	Reinhardtia_latisecta))	(Attalea_speciosa	(Bactris_major	(Elaeis_oleifera	Elaeis_guineensis))))	((((Chamaedorea_seifrizii	((Sabal_domingensis	Serenoa_repens)	Phoenix_dactylifera))	(Nypa_fruticans	(Pseudophoenix_vinifera	Calamus_caryotoides)))	Iriartea_deltoidea)	((((Manicaria_saccifera	Prestoea_acuminata)	(Pelagodoxa_henryana	((Dictyosperma_album	Hydriastele_microspadix)	((Kentiopsis_piersoniorum	(Veitchia_spiralis	Heterospathe_cagayanensis))	Dypsis_decaryi))))	(Oenocarpus_bataua	Oenocarpus_minor))	(Geonoma_undata	(Podococcus_barteri	(Orania_palindan	Sclerosperma_profizianum)))))))	Kingia_australis);
((Elaeis_guineensis	(((((((((Geonoma_undata	((Orania_palindan	Sclerosperma_profizianum)	(Sabal_domingensis	(Phoenix_dactylifera	(Serenoa_repens	(Nypa_fruticans	Calamus_caryotoides))))))	((Manicaria_saccifera	Pelagodoxa_henryana)	(((((Dictyosperma_album	Hydriastele_microspadix)	Dypsis_decaryi)	(Kentiopsis_piersoniorum	(Veitchia_spiralis	Heterospathe_cagayanensis)))	(Podococcus_barteri	Pseudophoenix_vinifera))	Prestoea_acuminata)))	Chamaedorea_seifrizii)	(Iriartea_deltoidea	(Oenocarpus_bataua	Oenocarpus_minor)))	Roystonea_regia)	(Reinhardtia_simplex	(Reinhardtia_paiewonskiana	Reinhardtia_latisecta)))	Attalea_speciosa)	Bactris_major)	Elaeis_oleifera))	Kingia_australis);
(((Elaeis_oleifera	Elaeis_guineensis)	((((((((Iriartea_deltoidea	Geonoma_undata)	Chamaedorea_seifrizii)	(Orania_palindan	Sclerosperma_profizianum))	(((Manicaria_saccifera	((Oenocarpus_bataua	Oenocarpus_minor)	Prestoea_acuminata))	(Pelagodoxa_henryana	(((Dictyosperma_album	Hydriastele_microspadix)	(Dypsis_decaryi	(Kentiopsis_piersoniorum	(Veitchia_spiralis	Heterospathe_cagayanensis))))	(Podococcus_barteri	Pseudophoenix_vinifera))))	(Sabal_domingensis	(((Nypa_fruticans	Calamus_caryotoides)	Phoenix_dactylifera)	Serenoa_repens))))	Roystonea_regia)	(Reinhardtia_simplex	(Reinhardtia_paiewonskiana	Reinhardtia_latisecta)))	Attalea_speciosa)	Bactris_major))	Kingia_australis);
((Nypa_fruticans	(Calamus_caryotoides	(((Chamaedorea_seifrizii	(Sabal_domingensis	(Serenoa_repens	Phoenix_dactylifera)))	(((((Pelagodoxa_henryana	((Dictyosperma_album	Hydriastele_microspadix)	(Dypsis_decaryi	(Kentiopsis_piersoniorum	(Veitchia_spiralis	Heterospathe_cagayanensis)))))	(Manicaria_saccifera	Prestoea_acuminata))	(Oenocarpus_bataua	Oenocarpus_minor))	((Pseudophoenix_vinifera	(Orania_palindan	Sclerosperma_profizianum))	(Geonoma_undata	Podococcus_barteri)))	(Roystonea_regia	((Reinhardtia_simplex	(Reinhardtia_paiewonskiana	Reinhardtia_latisecta))	(Attalea_speciosa	(Bactris_major	(Elaeis_oleifera	Elaeis_guineensis)))))))	Iriartea_deltoidea)))	Kingia_australis);
((Sclerosperma_profizianum	((((((((Chamaedorea_seifrizii	Nypa_fruticans)	Pseudophoenix_vinifera)	Podococcus_barteri)	((Serenoa_repens	(Phoenix_dactylifera	Sabal_domingensis))	Calamus_caryotoides))	((Pelagodoxa_henryana	((Dictyosperma_album	Hydriastele_microspadix)	(((Kentiopsis_piersoniorum	Veitchia_spiralis)	Heterospathe_cagayanensis)	Dypsis_decaryi)))	(Manicaria_saccifera	((Oenocarpus_bataua	Oenocarpus_minor)	Prestoea_acuminata))))	(Roystonea_regia	((Reinhardtia_simplex	(Reinhardtia_paiewonskiana	Reinhardtia_latisecta))	(Attalea_speciosa	(Bactris_major	(Elaeis_oleifera	Elaeis_guineensis))))))	(Geonoma_undata	Iriartea_deltoidea))	Orania_palindan))	Kingia_australis);
((Roystonea_regia	((((((Attalea_speciosa	((Elaeis_oleifera	Elaeis_guineensis)	Bactris_major))	((Reinhardtia_paiewonskiana	Reinhardtia_latisecta)	Reinhardtia_simplex))	((Prestoea_acuminata	(((Chamaedorea_seifrizii	Geonoma_undata)	Iriartea_deltoidea)	(Oenocarpus_minor	Oenocarpus_bataua)))	Manicaria_saccifera))	((Pseudophoenix_vinifera	(Sclerosperma_profizianum	Orania_palindan))	(Podococcus_barteri	(Dypsis_decaryi	((Kentiopsis_piersoniorum	(Veitchia_spiralis	Heterospathe_cagayanensis))	(Hydriastele_microspadix	Dictyosperma_album))))))	(((Calamus_caryotoides	Nypa_fruticans)	(Serenoa_repens	Phoenix_dactylifera))	Sabal_domingensis))	Pelagodoxa_henryana))	Kingia_australis);
((Iriartea_deltoidea	((((((Attalea_speciosa	((Elaeis_oleifera	Elaeis_guineensis)	Bactris_major))	(((Calamus_caryotoides	Nypa_fruticans)	Roystonea_regia)	((Reinhardtia_paiewonskiana	Reinhardtia_latisecta)	Reinhardtia_simplex)))	(((((Podococcus_barteri	Pseudophoenix_vinifera)	(Serenoa_repens	(((Hydriastele_microspadix	Dictyosperma_album)	(Heterospathe_cagayanensis	(Kentiopsis_piersoniorum	Veitchia_spiralis)))	Dypsis_decaryi)))	Pelagodoxa_henryana)	((Oenocarpus_minor	Oenocarpus_bataua)	(Prestoea_acuminata	Manicaria_saccifera)))	(Sclerosperma_profizianum	Orania_palindan)))	(Sabal_domingensis	Phoenix_dactylifera))	Chamaedorea_seifrizii)	Geonoma_undata))	Kingia_australis);
((Roystonea_regia	((((Geonoma_undata	((((((Podococcus_barteri	Pseudophoenix_vinifera)	(((Serenoa_repens	(Hydriastele_microspadix	Dictyosperma_album))	(Heterospathe_cagayanensis	(Kentiopsis_piersoniorum	Veitchia_spiralis)))	Dypsis_decaryi))	Pelagodoxa_henryana)	Manicaria_saccifera)	((Oenocarpus_minor	Oenocarpus_bataua)	Prestoea_acuminata))	(Sclerosperma_profizianum	Orania_palindan)))	((Calamus_caryotoides	Nypa_fruticans)	((Chamaedorea_seifrizii	Sabal_domingensis)	Phoenix_dactylifera)))	Iriartea_deltoidea)	(Attalea_speciosa	(((Elaeis_oleifera	Elaeis_guineensis)	Bactris_major)	((Reinhardtia_paiewonskiana	Reinhardtia_latisecta)	Reinhardtia_simplex)))))	Kingia_australis);
((Roystonea_regia	((((((((Podococcus_barteri	Pseudophoenix_vinifera)	(((Hydriastele_microspadix	Dictyosperma_album)	(Kentiopsis_piersoniorum	(Veitchia_spiralis	Heterospathe_cagayanensis)))	Dypsis_decaryi))	Pelagodoxa_henryana)	((Manicaria_saccifera	Prestoea_acuminata)	(Oenocarpus_minor	Oenocarpus_bataua)))	((Sclerosperma_profizianum	Orania_palindan)	Geonoma_undata))	(Sabal_domingensis	((Phoenix_dactylifera	(Calamus_caryotoides	Nypa_fruticans))	Serenoa_repens)))	Iriartea_deltoidea)	(((Reinhardtia_paiewonskiana	Reinhardtia_latisecta)	(Chamaedorea_seifrizii	Reinhardtia_simplex))	(Attalea_speciosa	((Elaeis_oleifera	Elaeis_guineensis)	Bactris_major)))))	Kingia_australis);
(((Calamus_caryotoides	Nypa_fruticans)	((Serenoa_repens	((((((Reinhardtia_paiewonskiana	Reinhardtia_latisecta)	(Chamaedorea_seifrizii	Reinhardtia_simplex))	(Attalea_speciosa	((Elaeis_oleifera	Elaeis_guineensis)	Bactris_major)))	Roystonea_regia)	((((((Podococcus_barteri	Pseudophoenix_vinifera)	(((Hydriastele_microspadix	Dictyosperma_album)	(Kentiopsis_piersoniorum	(Veitchia_spiralis	Heterospathe_cagayanensis)))	Dypsis_decaryi))	Pelagodoxa_henryana)	(Prestoea_acuminata	(Oenocarpus_minor	Oenocarpus_bataua)))	Manicaria_saccifera)	((Sclerosperma_profizianum	(Iriartea_deltoidea	Orania_palindan))	Geonoma_undata)))	Sabal_domingensis))	Phoenix_dactylifera))	Kingia_australis);
((Sclerosperma_profizianum	((Calamus_caryotoides	Nypa_fruticans)	(Chamaedorea_seifrizii	(Orania_palindan	(Iriartea_deltoidea	((Geonoma_undata	((((Reinhardtia_paiewonskiana	Reinhardtia_latisecta)	Reinhardtia_simplex)	(Attalea_speciosa	((Elaeis_oleifera	Elaeis_guineensis)	Bactris_major)))	Roystonea_regia))	(((((Podococcus_barteri	Pseudophoenix_vinifera)	((Hydriastele_microspadix	(Kentiopsis_piersoniorum	(Veitchia_spiralis	Heterospathe_cagayanensis)))	(Dypsis_decaryi	Dictyosperma_album)))	Pelagodoxa_henryana)	((Oenocarpus_minor	Oenocarpus_bataua)	(Prestoea_acuminata	Manicaria_saccifera)))	((Phoenix_dactylifera	Sabal_domingensis)	Serenoa_repens))))))))	Kingia_australis);
(((Iriartea_deltoidea	(((Sabal_domingensis	(Serenoa_repens	((Calamus_caryotoides	Nypa_fruticans)	Phoenix_dactylifera)))	(((Attalea_speciosa	((Elaeis_oleifera	Elaeis_guineensis)	Bactris_major))	(Roystonea_regia	((Reinhardtia_paiewonskiana	Reinhardtia_latisecta)	Reinhardtia_simplex)))	((Sclerosperma_profizianum	Orania_palindan)	(Manicaria_saccifera	((((Podococcus_barteri	Pseudophoenix_vinifera)	(((Dictyosperma_album	Hydriastele_microspadix)	(Kentiopsis_piersoniorum	(Veitchia_spiralis	Heterospathe_cagayanensis)))	Dypsis_decaryi))	Pelagodoxa_henryana)	((Oenocarpus_minor	Oenocarpus_bataua)	Prestoea_acuminata))))))	Chamaedorea_seifrizii))	Geonoma_undata)	Kingia_australis);
((Iriartea_deltoidea	((((Oenocarpus_minor	Oenocarpus_bataua)	((((Manicaria_saccifera	((Roystonea_regia	(Sclerosperma_profizianum	Orania_palindan))	((Dictyosperma_album	Hydriastele_microspadix)	((Kentiopsis_piersoniorum	(Veitchia_spiralis	Heterospathe_cagayanensis))	Dypsis_decaryi))))	Prestoea_acuminata)	(Pelagodoxa_henryana	((Attalea_speciosa	((Elaeis_oleifera	Elaeis_guineensis)	Bactris_major))	((Reinhardtia_paiewonskiana	Reinhardtia_latisecta)	Reinhardtia_simplex))))	((Podococcus_barteri	Pseudophoenix_vinifera)	(Sabal_domingensis	(Phoenix_dactylifera	(Serenoa_repens	(Calamus_caryotoides	Nypa_fruticans)))))))	Geonoma_undata)	Chamaedorea_seifrizii))	Kingia_australis);
((Roystonea_regia	(((Attalea_speciosa	((Elaeis_oleifera	Elaeis_guineensis)	Bactris_major))	((Reinhardtia_paiewonskiana	Reinhardtia_latisecta)	Reinhardtia_simplex))	((((Iriartea_deltoidea	(Oenocarpus_minor	Oenocarpus_bataua))	((Pseudophoenix_vinifera	Podococcus_barteri)	(Nypa_fruticans	Chamaedorea_seifrizii)))	(Phoenix_dactylifera	(Sabal_domingensis	(Serenoa_repens	Calamus_caryotoides))))	((Manicaria_saccifera	((Prestoea_acuminata	Pelagodoxa_henryana)	((Dictyosperma_album	Hydriastele_microspadix)	((Kentiopsis_piersoniorum	(Veitchia_spiralis	Heterospathe_cagayanensis))	Dypsis_decaryi))))	(Geonoma_undata	(Sclerosperma_profizianum	Orania_palindan))))))	Kingia_australis);
((Roystonea_regia	((((Attalea_speciosa	((Elaeis_oleifera	Elaeis_guineensis)	Bactris_major))	((Reinhardtia_paiewonskiana	Reinhardtia_latisecta)	(Chamaedorea_seifrizii	Reinhardtia_simplex)))	((Pseudophoenix_vinifera	Iriartea_deltoidea)	(Podococcus_barteri	((((Manicaria_saccifera	(Oenocarpus_minor	Oenocarpus_bataua))	((Pelagodoxa_henryana	((Dictyosperma_album	Hydriastele_microspadix)	(Dypsis_decaryi	((Kentiopsis_piersoniorum	Veitchia_spiralis)	Heterospathe_cagayanensis))))	Prestoea_acuminata))	(Sclerosperma_profizianum	Orania_palindan))	Geonoma_undata))))	(Sabal_domingensis	(Serenoa_repens	((Nypa_fruticans	Calamus_caryotoides)	Phoenix_dactylifera)))))	Kingia_australis);
((((Elaeis_guineensis	Elaeis_oleifera)	(Attalea_speciosa	((Chamaedorea_seifrizii	((Reinhardtia_latisecta	Reinhardtia_paiewonskiana)	Reinhardtia_simplex))	(((Iriartea_deltoidea	Geonoma_undata)	((Serenoa_repens	Sabal_domingensis)	Phoenix_dactylifera))	(((Podococcus_barteri	Pseudophoenix_vinifera)	(Sclerosperma_profizianum	Orania_palindan))	(((Calamus_caryotoides	Nypa_fruticans)	Roystonea_regia)	((Oenocarpus_minor	Oenocarpus_bataua)	(((Manicaria_saccifera	Prestoea_acuminata)	Pelagodoxa_henryana)	(Dypsis_decaryi	((Hydriastele_microspadix	Dictyosperma_album)	((Heterospathe_cagayanensis	Veitchia_spiralis)	Kentiopsis_piersoniorum)))))))))))	Bactris_major)	Kingia_australis);
(((((((Calamus_caryotoides	Nypa_fruticans)	Phoenix_dactylifera)	Serenoa_repens)	Sabal_domingensis)	(((((Bactris_major	(Elaeis_guineensis	Elaeis_oleifera))	Attalea_speciosa)	((Reinhardtia_latisecta	Reinhardtia_paiewonskiana)	Reinhardtia_simplex))	Roystonea_regia)	((((Podococcus_barteri	Pseudophoenix_vinifera)	(Sclerosperma_profizianum	Orania_palindan))	((((Oenocarpus_minor	Oenocarpus_bataua)	Prestoea_acuminata)	(Dypsis_decaryi	((Hydriastele_microspadix	Dictyosperma_album)	((Heterospathe_cagayanensis	Veitchia_spiralis)	Kentiopsis_piersoniorum))))	(Manicaria_saccifera	Pelagodoxa_henryana)))	Geonoma_undata)))	(Chamaedorea_seifrizii	Iriartea_deltoidea))	Kingia_australis);
((Roystonea_regia	(((Geonoma_undata	(((Orania_palindan	Iriartea_deltoidea)	(((((Calamus_caryotoides	Nypa_fruticans)	Phoenix_dactylifera)	Serenoa_repens)	Sabal_domingensis)	((Podococcus_barteri	Pseudophoenix_vinifera)	(Chamaedorea_seifrizii	Sclerosperma_profizianum))))	((Dypsis_decaryi	((Hydriastele_microspadix	Dictyosperma_album)	(Heterospathe_cagayanensis	(Veitchia_spiralis	Kentiopsis_piersoniorum))))	((Manicaria_saccifera	Prestoea_acuminata)	(Pelagodoxa_henryana	(Oenocarpus_minor	Oenocarpus_bataua))))))	((Bactris_major	(Elaeis_guineensis	Elaeis_oleifera))	Attalea_speciosa))	((Reinhardtia_latisecta	Reinhardtia_paiewonskiana)	Reinhardtia_simplex)))	Kingia_australis);
(((Elaeis_guineensis	Elaeis_oleifera)	(((Attalea_speciosa	(((((Chamaedorea_seifrizii	(Iriartea_deltoidea	Geonoma_undata))	(Pelagodoxa_henryana	Pseudophoenix_vinifera))	((((Calamus_caryotoides	Nypa_fruticans)	Phoenix_dactylifera)	Serenoa_repens)	Sabal_domingensis))	((((Podococcus_barteri	(Dypsis_decaryi	((Hydriastele_microspadix	Dictyosperma_album)	(Kentiopsis_piersoniorum	(Heterospathe_cagayanensis	Veitchia_spiralis)))))	((Orania_palindan	Sclerosperma_profizianum)	Prestoea_acuminata))	(Oenocarpus_minor	Oenocarpus_bataua))	Manicaria_saccifera))	Roystonea_regia))	((Reinhardtia_latisecta	Reinhardtia_paiewonskiana)	Reinhardtia_simplex))	Bactris_major))	Kingia_australis);
((Iriartea_deltoidea	((Geonoma_undata	((Pseudophoenix_vinifera	(Podococcus_barteri	(Orania_palindan	Sclerosperma_profizianum)))	(((Pelagodoxa_henryana	Prestoea_acuminata)	(Oenocarpus_minor	Oenocarpus_bataua))	(Manicaria_saccifera	(Dypsis_decaryi	((Hydriastele_microspadix	Dictyosperma_album)	(Kentiopsis_piersoniorum	(Heterospathe_cagayanensis	Veitchia_spiralis))))))))	((Chamaedorea_seifrizii	((Phoenix_dactylifera	Sabal_domingensis)	(Serenoa_repens	Calamus_caryotoides)))	(Roystonea_regia	((Nypa_fruticans	((Reinhardtia_latisecta	Reinhardtia_paiewonskiana)	Reinhardtia_simplex))	(Attalea_speciosa	((Elaeis_guineensis	Elaeis_oleifera)	Bactris_major)))))))	Kingia_australis);
((Sclerosperma_profizianum	((Sabal_domingensis	(Serenoa_repens	Phoenix_dactylifera))	(((((Manicaria_saccifera	Geonoma_undata)	(((Oenocarpus_minor	Oenocarpus_bataua)	Prestoea_acuminata)	((Nypa_fruticans	(Podococcus_barteri	Pseudophoenix_vinifera))	(Dypsis_decaryi	((Hydriastele_microspadix	Dictyosperma_album)	(Kentiopsis_piersoniorum	(Heterospathe_cagayanensis	Veitchia_spiralis)))))))	Roystonea_regia)	((Calamus_caryotoides	Pelagodoxa_henryana)	(Attalea_speciosa	(((Elaeis_guineensis	Elaeis_oleifera)	Bactris_major)	(Chamaedorea_seifrizii	((Reinhardtia_latisecta	Reinhardtia_paiewonskiana)	Reinhardtia_simplex))))))	(Iriartea_deltoidea	Orania_palindan))))	Kingia_australis);
((Roystonea_regia	((Nypa_fruticans	Calamus_caryotoides)	(((((Reinhardtia_latisecta	Reinhardtia_paiewonskiana)	Reinhardtia_simplex)	(Attalea_speciosa	((Elaeis_guineensis	Elaeis_oleifera)	Bactris_major)))	(((Prestoea_acuminata	(Orania_palindan	Sclerosperma_profizianum))	(Oenocarpus_minor	Oenocarpus_bataua))	((Manicaria_saccifera	Geonoma_undata)	(((Podococcus_barteri	Pseudophoenix_vinifera)	(Heterospathe_cagayanensis	(((Kentiopsis_piersoniorum	Veitchia_spiralis)	(Hydriastele_microspadix	Dictyosperma_album))	Dypsis_decaryi)))	Pelagodoxa_henryana))))	(((Chamaedorea_seifrizii	Sabal_domingensis)	(Serenoa_repens	Phoenix_dactylifera))	Iriartea_deltoidea))))	Kingia_australis);
((Iriartea_deltoidea	((Pseudophoenix_vinifera	Chamaedorea_seifrizii)	(((Nypa_fruticans	Calamus_caryotoides)	(Sabal_domingensis	(Serenoa_repens	Phoenix_dactylifera)))	((Roystonea_regia	(((Reinhardtia_latisecta	Reinhardtia_paiewonskiana)	Reinhardtia_simplex)	(Attalea_speciosa	((Elaeis_guineensis	Elaeis_oleifera)	Bactris_major))))	(((Podococcus_barteri	(Orania_palindan	Sclerosperma_profizianum))	(((((Heterospathe_cagayanensis	(Kentiopsis_piersoniorum	Veitchia_spiralis))	Hydriastele_microspadix)	(Dictyosperma_album	Dypsis_decaryi))	Pelagodoxa_henryana)	(Manicaria_saccifera	(Prestoea_acuminata	(Oenocarpus_minor	Oenocarpus_bataua)))))	Geonoma_undata)))))	Kingia_australis);
((Roystonea_regia	((((Reinhardtia_latisecta	Reinhardtia_paiewonskiana)	Reinhardtia_simplex)	(Attalea_speciosa	((Elaeis_guineensis	Elaeis_oleifera)	Bactris_major)))	((((Nypa_fruticans	Calamus_caryotoides)	(Sabal_domingensis	(Serenoa_repens	Phoenix_dactylifera)))	(Iriartea_deltoidea	(Pseudophoenix_vinifera	Chamaedorea_seifrizii)))	(((Podococcus_barteri	(Orania_palindan	Sclerosperma_profizianum))	((((Dypsis_decaryi	(Dictyosperma_album	Hydriastele_microspadix))	((Heterospathe_cagayanensis	Veitchia_spiralis)	Kentiopsis_piersoniorum))	Manicaria_saccifera)	((Prestoea_acuminata	Pelagodoxa_henryana)	(Oenocarpus_minor	Oenocarpus_bataua))))	Geonoma_undata))))	Kingia_australis);
((Iriartea_deltoidea	(Chamaedorea_seifrizii	((((((Oenocarpus_minor	Oenocarpus_bataua)	(Prestoea_acuminata	Manicaria_saccifera))	((Pseudophoenix_vinifera	Pelagodoxa_henryana)	(Dypsis_decaryi	((Dictyosperma_album	Hydriastele_microspadix)	((Heterospathe_cagayanensis	Veitchia_spiralis)	Kentiopsis_piersoniorum)))))	(Geonoma_undata	(Podococcus_barteri	(Orania_palindan	Sclerosperma_profizianum))))	(Roystonea_regia	(((Reinhardtia_latisecta	Reinhardtia_paiewonskiana)	Reinhardtia_simplex)	(Attalea_speciosa	((Elaeis_guineensis	Elaeis_oleifera)	Bactris_major)))))	((Serenoa_repens	(Nypa_fruticans	Calamus_caryotoides))	(Sabal_domingensis	Phoenix_dactylifera)))))	Kingia_australis);
((Iriartea_deltoidea	((((((Attalea_speciosa	(Bactris_major	(Elaeis_oleifera	Elaeis_guineensis)))	((Reinhardtia_latisecta	Reinhardtia_paiewonskiana)	Reinhardtia_simplex))	(Roystonea_regia	((Podococcus_barteri	(Sclerosperma_profizianum	Orania_palindan))	(((Manicaria_saccifera	Pelagodoxa_henryana)	(Prestoea_acuminata	(((Veitchia_spiralis	Heterospathe_cagayanensis)	(Hydriastele_microspadix	Dictyosperma_album))	(Dypsis_decaryi	Kentiopsis_piersoniorum))))	(Oenocarpus_minor	Oenocarpus_bataua)))))	((Calamus_caryotoides	Nypa_fruticans)	((Serenoa_repens	Phoenix_dactylifera)	Sabal_domingensis)))	Pseudophoenix_vinifera)	(Chamaedorea_seifrizii	Geonoma_undata)))	Kingia_australis);
((((Iriartea_deltoidea	((((Attalea_speciosa	(Bactris_major	(Elaeis_oleifera	Elaeis_guineensis)))	((Reinhardtia_latisecta	Reinhardtia_paiewonskiana)	Reinhardtia_simplex))	Roystonea_regia)	((Geonoma_undata	(Sclerosperma_profizianum	Orania_palindan))	((Oenocarpus_minor	Oenocarpus_bataua)	((Pelagodoxa_henryana	((Hydriastele_microspadix	Dictyosperma_album)	((Dypsis_decaryi	(Veitchia_spiralis	Heterospathe_cagayanensis))	Kentiopsis_piersoniorum)))	(Prestoea_acuminata	Manicaria_saccifera))))))	((Serenoa_repens	(Phoenix_dactylifera	((Calamus_caryotoides	Nypa_fruticans)	Sabal_domingensis)))	Chamaedorea_seifrizii))	(Podococcus_barteri	Pseudophoenix_vinifera))	Kingia_australis);
((Roystonea_regia	(((Geonoma_undata	(Sclerosperma_profizianum	Orania_palindan))	((Pelagodoxa_henryana	((Hydriastele_microspadix	Dictyosperma_album)	(Dypsis_decaryi	((Heterospathe_cagayanensis	Veitchia_spiralis)	Kentiopsis_piersoniorum))))	(Prestoea_acuminata	Manicaria_saccifera)))	(((((Serenoa_repens	Sabal_domingensis)	Phoenix_dactylifera)	((Calamus_caryotoides	(Oenocarpus_minor	Oenocarpus_bataua))	((Podococcus_barteri	Chamaedorea_seifrizii)	(Nypa_fruticans	Pseudophoenix_vinifera))))	Iriartea_deltoidea)	((Attalea_speciosa	(Bactris_major	(Elaeis_oleifera	Elaeis_guineensis)))	((Reinhardtia_latisecta	Reinhardtia_paiewonskiana)	Reinhardtia_simplex)))))	Kingia_australis);
((((((Attalea_speciosa	(Bactris_major	(Elaeis_oleifera	Elaeis_guineensis)))	((Reinhardtia_latisecta	Reinhardtia_paiewonskiana)	Reinhardtia_simplex))	((((((Manicaria_saccifera	(Dypsis_decaryi	(Dictyosperma_album	(Hydriastele_microspadix	((Heterospathe_cagayanensis	Veitchia_spiralis)	Kentiopsis_piersoniorum)))))	((Oenocarpus_minor	Oenocarpus_bataua)	(Prestoea_acuminata	Pelagodoxa_henryana)))	(Sclerosperma_profizianum	Orania_palindan))	Geonoma_undata)	(Podococcus_barteri	(Nypa_fruticans	Pseudophoenix_vinifera)))	((Chamaedorea_seifrizii	Iriartea_deltoidea)	(Sabal_domingensis	Phoenix_dactylifera))))	(Serenoa_repens	Roystonea_regia))	Calamus_caryotoides)	Kingia_australis);
((Roystonea_regia	((((Attalea_speciosa	(Bactris_major	(Elaeis_oleifera	Elaeis_guineensis)))	((Reinhardtia_latisecta	Reinhardtia_paiewonskiana)	Reinhardtia_simplex))	(Iriartea_deltoidea	((Pseudophoenix_vinifera	(((Sclerosperma_profizianum	Orania_palindan)	((Manicaria_saccifera	Geonoma_undata)	(Pelagodoxa_henryana	Prestoea_acuminata)))	(((((Heterospathe_cagayanensis	(Veitchia_spiralis	Kentiopsis_piersoniorum))	Dypsis_decaryi)	(Hydriastele_microspadix	Dictyosperma_album))	Podococcus_barteri)	(Oenocarpus_minor	Oenocarpus_bataua))))	((Sabal_domingensis	(Phoenix_dactylifera	Serenoa_repens))	Chamaedorea_seifrizii))))	(Calamus_caryotoides	Nypa_fruticans)))	Kingia_australis);
((Roystonea_regia	((((Elaeis_oleifera	Elaeis_guineensis)	(Attalea_speciosa	Bactris_major))	((Reinhardtia_latisecta	Reinhardtia_paiewonskiana)	Reinhardtia_simplex))	((Manicaria_saccifera	((Pelagodoxa_henryana	((Dypsis_decaryi	((Hydriastele_microspadix	Dictyosperma_album)	(Heterospathe_cagayanensis	(Veitchia_spiralis	Kentiopsis_piersoniorum))))	Pseudophoenix_vinifera))	((Oenocarpus_minor	Oenocarpus_bataua)	Prestoea_acuminata)))	(((Podococcus_barteri	((Calamus_caryotoides	Nypa_fruticans)	Sclerosperma_profizianum))	Orania_palindan)	((Sabal_domingensis	(Phoenix_dactylifera	Serenoa_repens))	((Geonoma_undata	Iriartea_deltoidea)	Chamaedorea_seifrizii))))))	Kingia_australis);
((Serenoa_repens	(((((Nypa_fruticans	(Pseudophoenix_vinifera	Podococcus_barteri))	((Iriartea_deltoidea	((((Sclerosperma_profizianum	Orania_palindan)	(Dypsis_decaryi	(((Heterospathe_cagayanensis	Veitchia_spiralis)	Kentiopsis_piersoniorum)	(Hydriastele_microspadix	Dictyosperma_album))))	((Prestoea_acuminata	Pelagodoxa_henryana)	(Geonoma_undata	Manicaria_saccifera)))	(Roystonea_regia	(((Elaeis_oleifera	Elaeis_guineensis)	Attalea_speciosa)	(((Reinhardtia_latisecta	Reinhardtia_paiewonskiana)	Bactris_major)	Reinhardtia_simplex)))))	(Calamus_caryotoides	(Oenocarpus_minor	Oenocarpus_bataua))))	Chamaedorea_seifrizii)	Sabal_domingensis)	Phoenix_dactylifera))	Kingia_australis);
((Hydriastele_microspadix	(Dictyosperma_album	(((((((Prestoea_acuminata	((Oenocarpus_minor	Oenocarpus_bataua)	(Roystonea_regia	(((Bactris_major	(Elaeis_oleifera	Elaeis_guineensis))	Attalea_speciosa)	((Reinhardtia_latisecta	Reinhardtia_paiewonskiana)	Reinhardtia_simplex)))))	(((Chamaedorea_seifrizii	Pseudophoenix_vinifera)	Podococcus_barteri)	(Sclerosperma_profizianum	Orania_palindan)))	Manicaria_saccifera)	((Nypa_fruticans	Calamus_caryotoides)	((Sabal_domingensis	Phoenix_dactylifera)	Serenoa_repens)))	((Iriartea_deltoidea	Geonoma_undata)	Pelagodoxa_henryana))	Dypsis_decaryi)	((Heterospathe_cagayanensis	Veitchia_spiralis)	Kentiopsis_piersoniorum))))	Kingia_australis);
((Sclerosperma_profizianum	(Orania_palindan	(((Iriartea_deltoidea	(((Sabal_domingensis	Phoenix_dactylifera)	(Serenoa_repens	(Nypa_fruticans	Calamus_caryotoides)))	((Pelagodoxa_henryana	(((Oenocarpus_minor	Oenocarpus_bataua)	Prestoea_acuminata)	((((Hydriastele_microspadix	Dictyosperma_album)	Dypsis_decaryi)	((Heterospathe_cagayanensis	Veitchia_spiralis)	Kentiopsis_piersoniorum))	Manicaria_saccifera)))	(Roystonea_regia	(((Bactris_major	(Elaeis_oleifera	Elaeis_guineensis))	Attalea_speciosa)	((Reinhardtia_latisecta	Reinhardtia_paiewonskiana)	Reinhardtia_simplex))))))	Geonoma_undata)	((Chamaedorea_seifrizii	Pseudophoenix_vinifera)	Podococcus_barteri))))	Kingia_australis);
((Chamaedorea_seifrizii	(((Geonoma_undata	Iriartea_deltoidea)	Pseudophoenix_vinifera)	(Podococcus_barteri	(((Sabal_domingensis	Serenoa_repens)	(Phoenix_dactylifera	(Nypa_fruticans	Calamus_caryotoides)))	((Sclerosperma_profizianum	Orania_palindan)	(((Pelagodoxa_henryana	(((Hydriastele_microspadix	Dictyosperma_album)	Dypsis_decaryi)	((Heterospathe_cagayanensis	Veitchia_spiralis)	Kentiopsis_piersoniorum)))	(Manicaria_saccifera	((Oenocarpus_minor	Oenocarpus_bataua)	Prestoea_acuminata)))	(Roystonea_regia	(((Bactris_major	(Elaeis_oleifera	Elaeis_guineensis))	Attalea_speciosa)	((Reinhardtia_latisecta	Reinhardtia_paiewonskiana)	Reinhardtia_simplex)))))))))	Kingia_australis);
((Roystonea_regia	((Orania_palindan	((Chamaedorea_seifrizii	(Geonoma_undata	Iriartea_deltoidea))	((((Nypa_fruticans	Calamus_caryotoides)	Sclerosperma_profizianum)	((Sabal_domingensis	Serenoa_repens)	Phoenix_dactylifera))	(((Oenocarpus_bataua	Oenocarpus_minor)	(Prestoea_acuminata	((Podococcus_barteri	Pseudophoenix_vinifera)	Pelagodoxa_henryana)))	((((Hydriastele_microspadix	Dictyosperma_album)	(Kentiopsis_piersoniorum	(Veitchia_spiralis	Heterospathe_cagayanensis)))	Dypsis_decaryi)	Manicaria_saccifera)))))	((((Elaeis_oleifera	Elaeis_guineensis)	Bactris_major)	Attalea_speciosa)	(Reinhardtia_simplex	(Reinhardtia_paiewonskiana	Reinhardtia_latisecta)))))	Kingia_australis);
((Reinhardtia_paiewonskiana	(Reinhardtia_latisecta	(((((Roystonea_regia	Chamaedorea_seifrizii)	((Phoenix_dactylifera	(Nypa_fruticans	Calamus_caryotoides))	Sabal_domingensis))	(((Manicaria_saccifera	((Oenocarpus_bataua	Oenocarpus_minor)	Prestoea_acuminata))	(((Pseudophoenix_vinifera	Pelagodoxa_henryana)	(Serenoa_repens	(((Hydriastele_microspadix	Dictyosperma_album)	(Kentiopsis_piersoniorum	(Veitchia_spiralis	Heterospathe_cagayanensis)))	Dypsis_decaryi)))	(Iriartea_deltoidea	Geonoma_undata)))	((Orania_palindan	Sclerosperma_profizianum)	Podococcus_barteri)))	(((Elaeis_oleifera	Elaeis_guineensis)	Bactris_major)	Attalea_speciosa))	Reinhardtia_simplex)))	Kingia_australis);
((Roystonea_regia	(((Chamaedorea_seifrizii	((Phoenix_dactylifera	Sabal_domingensis)	(((Manicaria_saccifera	((Oenocarpus_bataua	Oenocarpus_minor)	Prestoea_acuminata))	((Serenoa_repens	(((Hydriastele_microspadix	Dictyosperma_album)	(Kentiopsis_piersoniorum	(Veitchia_spiralis	Heterospathe_cagayanensis)))	Dypsis_decaryi))	((Pelagodoxa_henryana	Pseudophoenix_vinifera)	(Iriartea_deltoidea	Geonoma_undata))))	((Orania_palindan	Sclerosperma_profizianum)	Podococcus_barteri))))	((((Elaeis_oleifera	Elaeis_guineensis)	Bactris_major)	Attalea_speciosa)	(Reinhardtia_simplex	(Reinhardtia_paiewonskiana	Reinhardtia_latisecta))))	(Nypa_fruticans	Calamus_caryotoides)))	Kingia_australis);
((Roystonea_regia	((((((Oenocarpus_bataua	Oenocarpus_minor)	Prestoea_acuminata)	((((((Hydriastele_microspadix	Dictyosperma_album)	(Kentiopsis_piersoniorum	(Veitchia_spiralis	Heterospathe_cagayanensis)))	Dypsis_decaryi)	(Podococcus_barteri	(Serenoa_repens	Pseudophoenix_vinifera)))	Pelagodoxa_henryana)	Manicaria_saccifera))	(Sclerosperma_profizianum	Geonoma_undata))	(Iriartea_deltoidea	Orania_palindan))	(((((Elaeis_oleifera	Elaeis_guineensis)	Bactris_major)	Attalea_speciosa)	(Reinhardtia_simplex	(Reinhardtia_paiewonskiana	Reinhardtia_latisecta)))	(((Nypa_fruticans	Calamus_caryotoides)	Phoenix_dactylifera)	(Chamaedorea_seifrizii	Sabal_domingensis)))))	Kingia_australis);
((Reinhardtia_paiewonskiana	(Reinhardtia_latisecta	(((((Phoenix_dactylifera	(Chamaedorea_seifrizii	Sabal_domingensis))	((Manicaria_saccifera	(Podococcus_barteri	(Orania_palindan	Sclerosperma_profizianum)))	((Prestoea_acuminata	(Oenocarpus_bataua	Oenocarpus_minor))	((((((Kentiopsis_piersoniorum	Veitchia_spiralis)	(Heterospathe_cagayanensis	Dictyosperma_album))	Hydriastele_microspadix)	Dypsis_decaryi)	Pseudophoenix_vinifera)	((Serenoa_repens	Pelagodoxa_henryana)	(Iriartea_deltoidea	Geonoma_undata))))))	((Nypa_fruticans	Calamus_caryotoides)	Roystonea_regia))	(((Elaeis_oleifera	Elaeis_guineensis)	Bactris_major)	Attalea_speciosa))	Reinhardtia_simplex)))	Kingia_australis);
((Reinhardtia_paiewonskiana	(Reinhardtia_latisecta	((((Roystonea_regia	((Iriartea_deltoidea	(((Calamus_caryotoides	Phoenix_dactylifera)	Sabal_domingensis)	Chamaedorea_seifrizii))	((Orania_palindan	Sclerosperma_profizianum)	(Geonoma_undata	(Manicaria_saccifera	((Prestoea_acuminata	(Oenocarpus_bataua	Oenocarpus_minor))	((((Dypsis_decaryi	(Kentiopsis_piersoniorum	(Veitchia_spiralis	Heterospathe_cagayanensis)))	(Dictyosperma_album	Hydriastele_microspadix))	(Podococcus_barteri	(Serenoa_repens	Pseudophoenix_vinifera)))	Pelagodoxa_henryana)))))))	(((Elaeis_oleifera	Elaeis_guineensis)	Bactris_major)	Attalea_speciosa))	Nypa_fruticans)	Reinhardtia_simplex)))	Kingia_australis);
((Reinhardtia_paiewonskiana	(Reinhardtia_latisecta	(((Roystonea_regia	((((((Dypsis_decaryi	(Kentiopsis_piersoniorum	(Veitchia_spiralis	Heterospathe_cagayanensis)))	(Dictyosperma_album	Hydriastele_microspadix))	((Serenoa_repens	Pseudophoenix_vinifera)	Pelagodoxa_henryana))	(Oenocarpus_bataua	Oenocarpus_minor))	(Prestoea_acuminata	Manicaria_saccifera))	(((Podococcus_barteri	(((Nypa_fruticans	Calamus_caryotoides)	Phoenix_dactylifera)	Sabal_domingensis))	(Chamaedorea_seifrizii	(Geonoma_undata	Iriartea_deltoidea)))	(Orania_palindan	Sclerosperma_profizianum))))	(((Elaeis_oleifera	Elaeis_guineensis)	Bactris_major)	Attalea_speciosa))	Reinhardtia_simplex)))	Kingia_australis);
((Iriartea_deltoidea	(((((Podococcus_barteri	(Orania_palindan	Sclerosperma_profizianum))	((Geonoma_undata	Manicaria_saccifera)	(((Oenocarpus_bataua	Oenocarpus_minor)	Prestoea_acuminata)	((Dypsis_decaryi	(Kentiopsis_piersoniorum	(Veitchia_spiralis	Heterospathe_cagayanensis)))	(Dictyosperma_album	Hydriastele_microspadix)))))	(((((Elaeis_oleifera	Elaeis_guineensis)	Bactris_major)	Attalea_speciosa)	(Reinhardtia_simplex	(Reinhardtia_paiewonskiana	Reinhardtia_latisecta)))	Roystonea_regia))	(Serenoa_repens	(((Nypa_fruticans	Calamus_caryotoides)	Phoenix_dactylifera)	(Chamaedorea_seifrizii	Sabal_domingensis))))	(Pseudophoenix_vinifera	Pelagodoxa_henryana)))	Kingia_australis);
((Sclerosperma_profizianum	(((((((Dypsis_decaryi	(Kentiopsis_piersoniorum	(Veitchia_spiralis	Heterospathe_cagayanensis)))	(Dictyosperma_album	Hydriastele_microspadix))	(Oenocarpus_bataua	Oenocarpus_minor))	((Manicaria_saccifera	Prestoea_acuminata)	Pelagodoxa_henryana))	(((((Elaeis_oleifera	Elaeis_guineensis)	Bactris_major)	Attalea_speciosa)	(Reinhardtia_simplex	(Reinhardtia_paiewonskiana	Reinhardtia_latisecta)))	(Roystonea_regia	(((Chamaedorea_seifrizii	(Pseudophoenix_vinifera	Geonoma_undata))	Iriartea_deltoidea)	(((Sabal_domingensis	(Serenoa_repens	Phoenix_dactylifera))	Calamus_caryotoides)	Nypa_fruticans)))))	Podococcus_barteri)	Orania_palindan))	Kingia_australis);
((Roystonea_regia	((((Podococcus_barteri	(Orania_palindan	Sclerosperma_profizianum))	(((Oenocarpus_bataua	Oenocarpus_minor)	(Serenoa_repens	(Pelagodoxa_henryana	((Dypsis_decaryi	(Kentiopsis_piersoniorum	(Veitchia_spiralis	Heterospathe_cagayanensis)))	(Dictyosperma_album	Hydriastele_microspadix)))))	(Prestoea_acuminata	Manicaria_saccifera)))	((Chamaedorea_seifrizii	(Pseudophoenix_vinifera	(Iriartea_deltoidea	Geonoma_undata)))	((Sabal_domingensis	Phoenix_dactylifera)	(Calamus_caryotoides	Nypa_fruticans))))	((((Elaeis_oleifera	Elaeis_guineensis)	Bactris_major)	Attalea_speciosa)	(Reinhardtia_simplex	(Reinhardtia_paiewonskiana	Reinhardtia_latisecta)))))	Kingia_australis);
((((Reinhardtia_latisecta	Reinhardtia_paiewonskiana)	Reinhardtia_simplex)	((Attalea_speciosa	(Bactris_major	(Elaeis_guineensis	Elaeis_oleifera)))	((Iriartea_deltoidea	(Roystonea_regia	((Orania_palindan	Sclerosperma_profizianum)	(((((Dypsis_decaryi	(Kentiopsis_piersoniorum	(Veitchia_spiralis	Heterospathe_cagayanensis)))	(Dictyosperma_album	(Hydriastele_microspadix	(Podococcus_barteri	Pseudophoenix_vinifera))))	Pelagodoxa_henryana)	(Manicaria_saccifera	(Prestoea_acuminata	(Oenocarpus_bataua	Oenocarpus_minor))))	Geonoma_undata))))	(Serenoa_repens	((Chamaedorea_seifrizii	Sabal_domingensis)	((Calamus_caryotoides	Nypa_fruticans)	Phoenix_dactylifera))))))	Kingia_australis);
((Iriartea_deltoidea	(((Roystonea_regia	(((Chamaedorea_seifrizii	((Reinhardtia_latisecta	Reinhardtia_paiewonskiana)	Reinhardtia_simplex))	(Attalea_speciosa	(Bactris_major	(Elaeis_guineensis	Elaeis_oleifera))))	(((Sabal_domingensis	((Calamus_caryotoides	Nypa_fruticans)	Phoenix_dactylifera))	(Podococcus_barteri	(Orania_palindan	Sclerosperma_profizianum)))	((Manicaria_saccifera	(((Hydriastele_microspadix	Dictyosperma_album)	(Dypsis_decaryi	(Kentiopsis_piersoniorum	(Veitchia_spiralis	Heterospathe_cagayanensis))))	(Pseudophoenix_vinifera	Pelagodoxa_henryana)))	(Prestoea_acuminata	(Oenocarpus_bataua	Oenocarpus_minor))))))	Serenoa_repens)	Geonoma_undata))	Kingia_australis);
((Nypa_fruticans	((Roystonea_regia	((((Sclerosperma_profizianum	Orania_palindan)	Podococcus_barteri)	(((Prestoea_acuminata	(Oenocarpus_bataua	Oenocarpus_minor))	(Dypsis_decaryi	(Dictyosperma_album	(Hydriastele_microspadix	(Kentiopsis_piersoniorum	(Veitchia_spiralis	Heterospathe_cagayanensis))))))	((Geonoma_undata	Manicaria_saccifera)	Pelagodoxa_henryana)))	((((Reinhardtia_latisecta	Reinhardtia_paiewonskiana)	Reinhardtia_simplex)	(Attalea_speciosa	(Bactris_major	(Elaeis_guineensis	Elaeis_oleifera))))	((Sabal_domingensis	(Serenoa_repens	Phoenix_dactylifera))	(Pseudophoenix_vinifera	(Chamaedorea_seifrizii	Iriartea_deltoidea))))))	Calamus_caryotoides))	Kingia_australis);
((Bactris_major	((Elaeis_guineensis	Elaeis_oleifera)	((((((((Manicaria_saccifera	Prestoea_acuminata)	(Oenocarpus_bataua	Oenocarpus_minor))	(Pelagodoxa_henryana	((Dypsis_decaryi	(Kentiopsis_piersoniorum	(Veitchia_spiralis	Heterospathe_cagayanensis)))	(Dictyosperma_album	Hydriastele_microspadix))))	(Geonoma_undata	((Sclerosperma_profizianum	Orania_palindan)	Podococcus_barteri)))	(((Chamaedorea_seifrizii	((((Calamus_caryotoides	Nypa_fruticans)	Phoenix_dactylifera)	Sabal_domingensis)	Serenoa_repens))	Pseudophoenix_vinifera)	Iriartea_deltoidea))	Roystonea_regia)	((Reinhardtia_latisecta	Reinhardtia_paiewonskiana)	Reinhardtia_simplex))	Attalea_speciosa)))	Kingia_australis);
((Roystonea_regia	((((Reinhardtia_latisecta	Reinhardtia_paiewonskiana)	Reinhardtia_simplex)	(Attalea_speciosa	(Bactris_major	(Elaeis_guineensis	Elaeis_oleifera))))	(((((((Pelagodoxa_henryana	Prestoea_acuminata)	(Oenocarpus_bataua	Oenocarpus_minor))	((Dypsis_decaryi	(Heterospathe_cagayanensis	(Kentiopsis_piersoniorum	Veitchia_spiralis)))	(Dictyosperma_album	Hydriastele_microspadix)))	Manicaria_saccifera)	((Sclerosperma_profizianum	Orania_palindan)	(Podococcus_barteri	Geonoma_undata)))	(Chamaedorea_seifrizii	(Pseudophoenix_vinifera	Iriartea_deltoidea)))	((Calamus_caryotoides	Nypa_fruticans)	((Serenoa_repens	Phoenix_dactylifera)	Sabal_domingensis)))))	Kingia_australis);
((Geonoma_undata	((Pseudophoenix_vinifera	Iriartea_deltoidea)	((((Phoenix_dactylifera	(Calamus_caryotoides	Nypa_fruticans))	(Serenoa_repens	Sabal_domingensis))	(((((Reinhardtia_latisecta	Reinhardtia_paiewonskiana)	Reinhardtia_simplex)	(Attalea_speciosa	(Bactris_major	(Elaeis_guineensis	Elaeis_oleifera))))	Roystonea_regia)	(((Manicaria_saccifera	(Pelagodoxa_henryana	((Dypsis_decaryi	(Heterospathe_cagayanensis	(Kentiopsis_piersoniorum	Veitchia_spiralis)))	(Dictyosperma_album	Hydriastele_microspadix))))	((Oenocarpus_bataua	Oenocarpus_minor)	Prestoea_acuminata))	((Sclerosperma_profizianum	Orania_palindan)	Podococcus_barteri))))	Chamaedorea_seifrizii)))	Kingia_australis);
(((((Dypsis_decaryi	(Kentiopsis_piersoniorum	Veitchia_spiralis))	(Dictyosperma_album	Hydriastele_microspadix))	Heterospathe_cagayanensis)	((((((Podococcus_barteri	Oenocarpus_bataua)	Oenocarpus_minor)	(Orania_palindan	Iriartea_deltoidea))	(Manicaria_saccifera	(Prestoea_acuminata	(((Sclerosperma_profizianum	((Sabal_domingensis	(Phoenix_dactylifera	Serenoa_repens))	(Calamus_caryotoides	Nypa_fruticans)))	Chamaedorea_seifrizii)	((((Reinhardtia_latisecta	Reinhardtia_paiewonskiana)	Reinhardtia_simplex)	(Attalea_speciosa	(Bactris_major	(Elaeis_guineensis	Elaeis_oleifera))))	Roystonea_regia)))))	(Pseudophoenix_vinifera	Pelagodoxa_henryana))	Geonoma_undata))	Kingia_australis);
((Roystonea_regia	((((Orania_palindan	Iriartea_deltoidea)	(((Manicaria_saccifera	((Oenocarpus_bataua	Oenocarpus_minor)	Prestoea_acuminata))	((((Dypsis_decaryi	(Kentiopsis_piersoniorum	(Heterospathe_cagayanensis	Veitchia_spiralis)))	(Dictyosperma_album	Hydriastele_microspadix))	Pseudophoenix_vinifera)	Pelagodoxa_henryana))	(Sclerosperma_profizianum	(Podococcus_barteri	(((Chamaedorea_seifrizii	Sabal_domingensis)	(Phoenix_dactylifera	Serenoa_repens))	(Calamus_caryotoides	Nypa_fruticans))))))	Geonoma_undata)	(((Reinhardtia_latisecta	Reinhardtia_paiewonskiana)	Reinhardtia_simplex)	(Attalea_speciosa	(Bactris_major	(Elaeis_guineensis	Elaeis_oleifera))))))	Kingia_australis);
((Roystonea_regia	((((Podococcus_barteri	(Orania_palindan	Sclerosperma_profizianum))	(Geonoma_undata	(Chamaedorea_seifrizii	Iriartea_deltoidea)))	(((Manicaria_saccifera	((Oenocarpus_bataua	Oenocarpus_minor)	Pelagodoxa_henryana))	(Prestoea_acuminata	((Dypsis_decaryi	((Hydriastele_microspadix	(Kentiopsis_piersoniorum	Veitchia_spiralis))	(Heterospathe_cagayanensis	Dictyosperma_album)))	Pseudophoenix_vinifera)))	(((Phoenix_dactylifera	(Calamus_caryotoides	Nypa_fruticans))	Serenoa_repens)	Sabal_domingensis)))	(((Reinhardtia_latisecta	Reinhardtia_paiewonskiana)	Reinhardtia_simplex)	(Attalea_speciosa	(Bactris_major	(Elaeis_guineensis	Elaeis_oleifera))))))	Kingia_australis);
((Roystonea_regia	((Sclerosperma_profizianum	((((Iriartea_deltoidea	Orania_palindan)	(Oenocarpus_bataua	Oenocarpus_minor))	((Geonoma_undata	(((Dictyosperma_album	Hydriastele_microspadix)	((Heterospathe_cagayanensis	(Kentiopsis_piersoniorum	Veitchia_spiralis))	Dypsis_decaryi))	(((Calamus_caryotoides	Nypa_fruticans)	Pelagodoxa_henryana)	Pseudophoenix_vinifera)))	((((Chamaedorea_seifrizii	(Reinhardtia_latisecta	Reinhardtia_paiewonskiana))	Reinhardtia_simplex)	(Attalea_speciosa	(Bactris_major	(Elaeis_guineensis	Elaeis_oleifera))))	((Phoenix_dactylifera	Serenoa_repens)	Sabal_domingensis))))	(Prestoea_acuminata	Manicaria_saccifera)))	Podococcus_barteri))	Kingia_australis);
((Elaeis_guineensis	((Bactris_major	(((Roystonea_regia	(((Nypa_fruticans	(Phoenix_dactylifera	((Calamus_caryotoides	Serenoa_repens)	Sabal_domingensis)))	(((Orania_palindan	Sclerosperma_profizianum)	(Manicaria_saccifera	(((Oenocarpus_bataua	Oenocarpus_minor)	Prestoea_acuminata)	((Pseudophoenix_vinifera	Podococcus_barteri)	(Pelagodoxa_henryana	((Dictyosperma_album	Hydriastele_microspadix)	(Dypsis_decaryi	(Kentiopsis_piersoniorum	(Veitchia_spiralis	Heterospathe_cagayanensis)))))))))	Geonoma_undata))	Iriartea_deltoidea))	(Reinhardtia_simplex	((Chamaedorea_seifrizii	Reinhardtia_latisecta)	Reinhardtia_paiewonskiana)))	Attalea_speciosa))	Elaeis_oleifera))	Kingia_australis);
((Iriartea_deltoidea	(((((Phoenix_dactylifera	(Nypa_fruticans	Calamus_caryotoides))	Sabal_domingensis)	((((Reinhardtia_simplex	(Reinhardtia_latisecta	Reinhardtia_paiewonskiana))	(Attalea_speciosa	((Elaeis_oleifera	Elaeis_guineensis)	Bactris_major)))	Roystonea_regia)	((Podococcus_barteri	(Orania_palindan	Sclerosperma_profizianum))	(((((Dypsis_decaryi	(Heterospathe_cagayanensis	(Kentiopsis_piersoniorum	Veitchia_spiralis)))	(Dictyosperma_album	(Hydriastele_microspadix	Serenoa_repens)))	(Pelagodoxa_henryana	Pseudophoenix_vinifera))	(Prestoea_acuminata	(Oenocarpus_bataua	Oenocarpus_minor)))	Manicaria_saccifera))))	Chamaedorea_seifrizii)	Geonoma_undata))	Kingia_australis);
((Elaeis_guineensis	((Bactris_major	(((Roystonea_regia	((((Pseudophoenix_vinifera	Iriartea_deltoidea)	((Sabal_domingensis	(Serenoa_repens	Phoenix_dactylifera))	Chamaedorea_seifrizii))	(((Manicaria_saccifera	(((Oenocarpus_bataua	Oenocarpus_minor)	Prestoea_acuminata)	(((((Heterospathe_cagayanensis	Veitchia_spiralis)	Kentiopsis_piersoniorum)	Dypsis_decaryi)	(Dictyosperma_album	Hydriastele_microspadix))	Pelagodoxa_henryana)))	(Podococcus_barteri	(Orania_palindan	Sclerosperma_profizianum)))	Geonoma_undata))	(Nypa_fruticans	Calamus_caryotoides)))	(Reinhardtia_simplex	(Reinhardtia_latisecta	Reinhardtia_paiewonskiana)))	Attalea_speciosa))	Elaeis_oleifera))	Kingia_australis);
((Roystonea_regia	(((Iriartea_deltoidea	(Calamus_caryotoides	(Oenocarpus_bataua	Oenocarpus_minor)))	(Prestoea_acuminata	(((Pelagodoxa_henryana	(((Nypa_fruticans	Chamaedorea_seifrizii)	Podococcus_barteri)	Pseudophoenix_vinifera))	(((Heterospathe_cagayanensis	Veitchia_spiralis)	(Kentiopsis_piersoniorum	Dypsis_decaryi))	(Dictyosperma_album	Hydriastele_microspadix)))	(((Sabal_domingensis	(Serenoa_repens	Phoenix_dactylifera))	(Orania_palindan	Sclerosperma_profizianum))	(Manicaria_saccifera	Geonoma_undata)))))	((Reinhardtia_simplex	(Reinhardtia_latisecta	Reinhardtia_paiewonskiana))	(Attalea_speciosa	((Elaeis_oleifera	Elaeis_guineensis)	Bactris_major)))))	Kingia_australis);
((Iriartea_deltoidea	(((Serenoa_repens	((Pseudophoenix_vinifera	(((Dypsis_decaryi	Hydriastele_microspadix)	(Veitchia_spiralis	Kentiopsis_piersoniorum))	(Heterospathe_cagayanensis	Dictyosperma_album)))	Pelagodoxa_henryana))	((((Nypa_fruticans	(Chamaedorea_seifrizii	((Sabal_domingensis	Phoenix_dactylifera)	Calamus_caryotoides)))	(Roystonea_regia	((Reinhardtia_simplex	(Reinhardtia_latisecta	Reinhardtia_paiewonskiana))	(Attalea_speciosa	((Elaeis_oleifera	Elaeis_guineensis)	Bactris_major)))))	(Podococcus_barteri	(Orania_palindan	Sclerosperma_profizianum)))	(Prestoea_acuminata	((Oenocarpus_bataua	Oenocarpus_minor)	Manicaria_saccifera))))	Geonoma_undata))	Kingia_australis);
((Roystonea_regia	(((Reinhardtia_simplex	(Reinhardtia_latisecta	Reinhardtia_paiewonskiana))	((Bactris_major	Attalea_speciosa)	(Elaeis_oleifera	Elaeis_guineensis)))	((((Geonoma_undata	Iriartea_deltoidea)	Chamaedorea_seifrizii)	(Sabal_domingensis	(Phoenix_dactylifera	(Calamus_caryotoides	Nypa_fruticans))))	((Orania_palindan	Sclerosperma_profizianum)	((Prestoea_acuminata	(Oenocarpus_bataua	Oenocarpus_minor))	((((Podococcus_barteri	Pseudophoenix_vinifera)	(((Serenoa_repens	(Dictyosperma_album	Hydriastele_microspadix))	(Kentiopsis_piersoniorum	Dypsis_decaryi))	(Heterospathe_cagayanensis	Veitchia_spiralis)))	Pelagodoxa_henryana)	Manicaria_saccifera))))))	Kingia_australis);
((Roystonea_regia	(((Reinhardtia_simplex	(Reinhardtia_latisecta	Reinhardtia_paiewonskiana))	((Bactris_major	(Elaeis_oleifera	Elaeis_guineensis))	Attalea_speciosa))	(((Chamaedorea_seifrizii	(Sabal_domingensis	(Phoenix_dactylifera	(Calamus_caryotoides	Nypa_fruticans))))	((((Oenocarpus_bataua	Oenocarpus_minor)	((Prestoea_acuminata	((Dypsis_decaryi	((Hydriastele_microspadix	Dictyosperma_album)	(Heterospathe_cagayanensis	(Kentiopsis_piersoniorum	Veitchia_spiralis))))	(Pelagodoxa_henryana	(Serenoa_repens	Pseudophoenix_vinifera))))	Manicaria_saccifera))	(Podococcus_barteri	(Orania_palindan	Sclerosperma_profizianum)))	Geonoma_undata))	Iriartea_deltoidea)))	Kingia_australis);
((Iriartea_deltoidea	((Chamaedorea_seifrizii	((Serenoa_repens	Sabal_domingensis)	Phoenix_dactylifera))	((((((Prestoea_acuminata	((Podococcus_barteri	Pseudophoenix_vinifera)	(Dypsis_decaryi	((Hydriastele_microspadix	Dictyosperma_album)	(Kentiopsis_piersoniorum	(Veitchia_spiralis	Heterospathe_cagayanensis))))))	(Pelagodoxa_henryana	(Oenocarpus_bataua	Oenocarpus_minor)))	Manicaria_saccifera)	(Orania_palindan	Sclerosperma_profizianum))	Geonoma_undata)	(((Calamus_caryotoides	Nypa_fruticans)	Roystonea_regia)	((Reinhardtia_simplex	(Reinhardtia_latisecta	Reinhardtia_paiewonskiana))	((Bactris_major	(Elaeis_oleifera	Elaeis_guineensis))	Attalea_speciosa))))))	Kingia_australis);
((((Attalea_speciosa	Bactris_major)	((((((Podococcus_barteri	Pseudophoenix_vinifera)	(((Prestoea_acuminata	Manicaria_saccifera)	(Oenocarpus_bataua	Oenocarpus_minor))	(((Hydriastele_microspadix	Dictyosperma_album)	((Kentiopsis_piersoniorum	(Veitchia_spiralis	Heterospathe_cagayanensis))	Dypsis_decaryi))	Pelagodoxa_henryana)))	(((Calamus_caryotoides	Nypa_fruticans)	(Sabal_domingensis	Phoenix_dactylifera))	(Orania_palindan	Sclerosperma_profizianum)))	(Roystonea_regia	(Geonoma_undata	Iriartea_deltoidea)))	(Reinhardtia_simplex	(Chamaedorea_seifrizii	(Reinhardtia_latisecta	Reinhardtia_paiewonskiana))))	(Elaeis_oleifera	Elaeis_guineensis)))	Serenoa_repens)	Kingia_australis);
((Roystonea_regia	(((Reinhardtia_simplex	(Reinhardtia_latisecta	Reinhardtia_paiewonskiana))	((Bactris_major	(Elaeis_oleifera	Elaeis_guineensis))	Attalea_speciosa))	((((Sclerosperma_profizianum	Orania_palindan)	Geonoma_undata)	((((Hydriastele_microspadix	Dictyosperma_album)	((Heterospathe_cagayanensis	(Kentiopsis_piersoniorum	Veitchia_spiralis))	Dypsis_decaryi))	Pelagodoxa_henryana)	(Manicaria_saccifera	Prestoea_acuminata)))	((Chamaedorea_seifrizii	((Sabal_domingensis	(Phoenix_dactylifera	(Calamus_caryotoides	Nypa_fruticans)))	Serenoa_repens))	((Iriartea_deltoidea	(Oenocarpus_bataua	Oenocarpus_minor))	(Podococcus_barteri	Pseudophoenix_vinifera))))))	Kingia_australis);
((Reinhardtia_paiewonskiana	(Reinhardtia_latisecta	(((Attalea_speciosa	(Bactris_major	(Elaeis_guineensis	Elaeis_oleifera)))	((Iriartea_deltoidea	(Pseudophoenix_vinifera	(Chamaedorea_seifrizii	(Sabal_domingensis	(((Nypa_fruticans	Calamus_caryotoides)	Phoenix_dactylifera)	Serenoa_repens)))))	(Roystonea_regia	((((Prestoea_acuminata	Manicaria_saccifera)	((Dypsis_decaryi	(((Veitchia_spiralis	Heterospathe_cagayanensis)	Kentiopsis_piersoniorum)	(Dictyosperma_album	Hydriastele_microspadix)))	Pelagodoxa_henryana))	(Oenocarpus_minor	Oenocarpus_bataua))	((Podococcus_barteri	Geonoma_undata)	(Sclerosperma_profizianum	Orania_palindan))))))	Reinhardtia_simplex)))	Kingia_australis);
((Sclerosperma_profizianum	((Iriartea_deltoidea	Orania_palindan)	(((((Reinhardtia_simplex	(Reinhardtia_paiewonskiana	Reinhardtia_latisecta))	(Attalea_speciosa	(Bactris_major	(Elaeis_guineensis	Elaeis_oleifera))))	(Podococcus_barteri	Roystonea_regia))	Geonoma_undata)	((((Dypsis_decaryi	(((Veitchia_spiralis	Heterospathe_cagayanensis)	Kentiopsis_piersoniorum)	(Dictyosperma_album	Hydriastele_microspadix)))	Pelagodoxa_henryana)	((Prestoea_acuminata	(Oenocarpus_minor	Oenocarpus_bataua))	Manicaria_saccifera))	((Chamaedorea_seifrizii	((Sabal_domingensis	(Phoenix_dactylifera	Serenoa_repens))	(Nypa_fruticans	Calamus_caryotoides)))	Pseudophoenix_vinifera)))))	Kingia_australis);
((Bactris_major	((Elaeis_guineensis	Elaeis_oleifera)	((((Roystonea_regia	((((Oenocarpus_minor	Oenocarpus_bataua)	(Manicaria_saccifera	Prestoea_acuminata))	((Dypsis_decaryi	(((Veitchia_spiralis	Heterospathe_cagayanensis)	Kentiopsis_piersoniorum)	(Dictyosperma_album	Hydriastele_microspadix)))	((Podococcus_barteri	Pseudophoenix_vinifera)	Pelagodoxa_henryana)))	((Iriartea_deltoidea	Orania_palindan)	(Sclerosperma_profizianum	((Nypa_fruticans	Calamus_caryotoides)	(Phoenix_dactylifera	(Serenoa_repens	Sabal_domingensis)))))))	((Chamaedorea_seifrizii	Reinhardtia_simplex)	(Reinhardtia_paiewonskiana	Reinhardtia_latisecta)))	Attalea_speciosa)	Geonoma_undata)))	Kingia_australis);
((Sclerosperma_profizianum	((((((Prestoea_acuminata	Manicaria_saccifera)	((Dypsis_decaryi	(((Veitchia_spiralis	Heterospathe_cagayanensis)	Kentiopsis_piersoniorum)	(Dictyosperma_album	Hydriastele_microspadix)))	Pelagodoxa_henryana))	(Oenocarpus_minor	Oenocarpus_bataua))	(((Chamaedorea_seifrizii	Podococcus_barteri)	Pseudophoenix_vinifera)	(((Nypa_fruticans	Calamus_caryotoides)	(Sabal_domingensis	(Phoenix_dactylifera	Serenoa_repens)))	(Iriartea_deltoidea	(((Reinhardtia_simplex	(Reinhardtia_paiewonskiana	Reinhardtia_latisecta))	((Bactris_major	(Elaeis_guineensis	Elaeis_oleifera))	Attalea_speciosa))	Roystonea_regia)))))	Geonoma_undata)	Orania_palindan))	Kingia_australis);
((Roystonea_regia	((((((Prestoea_acuminata	(Oenocarpus_minor	Oenocarpus_bataua))	Manicaria_saccifera)	((Geonoma_undata	((((Kentiopsis_piersoniorum	(Dictyosperma_album	(Veitchia_spiralis	Heterospathe_cagayanensis)))	(Dypsis_decaryi	Hydriastele_microspadix))	Pseudophoenix_vinifera)	Pelagodoxa_henryana))	Iriartea_deltoidea))	(Podococcus_barteri	(Orania_palindan	Sclerosperma_profizianum)))	(Chamaedorea_seifrizii	(Phoenix_dactylifera	(Serenoa_repens	Sabal_domingensis))))	((Nypa_fruticans	Calamus_caryotoides)	((((Bactris_major	(Elaeis_guineensis	Elaeis_oleifera))	Attalea_speciosa)	(Reinhardtia_paiewonskiana	Reinhardtia_latisecta))	Reinhardtia_simplex))))	Kingia_australis);
((Elaeis_guineensis	(Elaeis_oleifera	(((Attalea_speciosa	(((Iriartea_deltoidea	Roystonea_regia)	((((Dypsis_decaryi	(((Kentiopsis_piersoniorum	Veitchia_spiralis)	Heterospathe_cagayanensis)	(Hydriastele_microspadix	Dictyosperma_album)))	(Pelagodoxa_henryana	Pseudophoenix_vinifera))	((Prestoea_acuminata	(Oenocarpus_minor	Oenocarpus_bataua))	Manicaria_saccifera))	(Geonoma_undata	(Podococcus_barteri	(Orania_palindan	Sclerosperma_profizianum)))))	((Phoenix_dactylifera	(Chamaedorea_seifrizii	Sabal_domingensis))	(Serenoa_repens	(Nypa_fruticans	Calamus_caryotoides)))))	(Reinhardtia_simplex	(Reinhardtia_paiewonskiana	Reinhardtia_latisecta)))	Bactris_major)))	Kingia_australis);
((Iriartea_deltoidea	(((Podococcus_barteri	((((Reinhardtia_simplex	(Reinhardtia_paiewonskiana	Reinhardtia_latisecta))	(Attalea_speciosa	(Bactris_major	(Elaeis_guineensis	Elaeis_oleifera))))	Roystonea_regia)	((((Pelagodoxa_henryana	(Dypsis_decaryi	((Kentiopsis_piersoniorum	(Veitchia_spiralis	Heterospathe_cagayanensis))	(Hydriastele_microspadix	Dictyosperma_album))))	(Prestoea_acuminata	Manicaria_saccifera))	(Oenocarpus_minor	Oenocarpus_bataua))	(Orania_palindan	Sclerosperma_profizianum))))	((Phoenix_dactylifera	Sabal_domingensis)	(Serenoa_repens	(Nypa_fruticans	Calamus_caryotoides))))	((Geonoma_undata	Chamaedorea_seifrizii)	Pseudophoenix_vinifera)))	Kingia_australis);
((Iriartea_deltoidea	((Chamaedorea_seifrizii	((Sclerosperma_profizianum	((Phoenix_dactylifera	Sabal_domingensis)	(Nypa_fruticans	Calamus_caryotoides)))	((((Dypsis_decaryi	((Kentiopsis_piersoniorum	(Veitchia_spiralis	Heterospathe_cagayanensis))	(Hydriastele_microspadix	Dictyosperma_album)))	(Serenoa_repens	Pelagodoxa_henryana))	(Manicaria_saccifera	(Prestoea_acuminata	(Oenocarpus_minor	Oenocarpus_bataua))))	(Orania_palindan	((((Reinhardtia_simplex	(Reinhardtia_paiewonskiana	Reinhardtia_latisecta))	((Elaeis_guineensis	Elaeis_oleifera)	(Attalea_speciosa	Bactris_major)))	Roystonea_regia)	Podococcus_barteri)))))	(Geonoma_undata	Pseudophoenix_vinifera)))	Kingia_australis);
((Iriartea_deltoidea	(Chamaedorea_seifrizii	((((Reinhardtia_simplex	(Reinhardtia_paiewonskiana	Reinhardtia_latisecta))	(Attalea_speciosa	(Bactris_major	(Elaeis_guineensis	Elaeis_oleifera))))	Roystonea_regia)	(((Geonoma_undata	(Podococcus_barteri	(Orania_palindan	Sclerosperma_profizianum)))	((((Dypsis_decaryi	(Kentiopsis_piersoniorum	(Veitchia_spiralis	Heterospathe_cagayanensis)))	(Hydriastele_microspadix	Dictyosperma_album))	(Pseudophoenix_vinifera	Pelagodoxa_henryana))	((Manicaria_saccifera	Prestoea_acuminata)	(Oenocarpus_minor	Oenocarpus_bataua))))	(Phoenix_dactylifera	(((Nypa_fruticans	Calamus_caryotoides)	Serenoa_repens)	Sabal_domingensis))))))	Kingia_australis);
((Roystonea_regia	((((Podococcus_barteri	(Orania_palindan	Sclerosperma_profizianum))	((((Dypsis_decaryi	(Kentiopsis_piersoniorum	(Veitchia_spiralis	Heterospathe_cagayanensis)))	(Hydriastele_microspadix	Dictyosperma_album))	(Pseudophoenix_vinifera	Pelagodoxa_henryana))	((Prestoea_acuminata	(Oenocarpus_minor	Oenocarpus_bataua))	Manicaria_saccifera)))	((Sabal_domingensis	(Phoenix_dactylifera	((Nypa_fruticans	Calamus_caryotoides)	Serenoa_repens)))	((Geonoma_undata	Iriartea_deltoidea)	Chamaedorea_seifrizii)))	((Reinhardtia_simplex	(Reinhardtia_paiewonskiana	Reinhardtia_latisecta))	(Attalea_speciosa	(Bactris_major	(Elaeis_guineensis	Elaeis_oleifera))))))	Kingia_australis);
