# Supplementary material for: Data supporting the nuclear phylogenomics of the palm subfamily Arecoideae (Arecaceae)
Source: Data Brief. 2016 Mar 2;7:532–6. doi: 10.1016/j.dib.2016.02.063 (PMC4796708; doi:10.1016/j.dib.2016.02.063)
Supplement: Supplementary file 5 — Supplementary material [file mmc5.zip › RAxML_bootstrap.Sabal_296.raxml.tre]

((Attalea_speciosa	((Reinhardtia_latisecta	Reinhardtia_paiewonskiana)	(((Reinhardtia_gracilis	Reinhardtia_simplex)	(((Roystonea_regia	Podococcus_barteri)	(Sclerosperma_profizianum	(((((Calamus_caryotoides	Sabal_domingensis)	Chamaedorea_seifrizii)	(Iriartea_deltoidea	(Pseudophoenix_vinifera	Nypa_fruticans)))	(Dypsis_decaryi	Serenoa_repens))	(((Oenocarpus_bataua	Oenocarpus_minor)	((Leopoldinia_pulchra	(((Hydriastele_microspadix	Veitchia_spiralis)	Kentiopsis_piersoniorum)	(Dictyosperma_album	Burretiokentia_grandiflora)))	(Pelagodoxa_henryana	Geonoma_undata)))	Prestoea_acuminata))))	(Bactris_major	(Elaeis_guineensis	Elaeis_oleifera))))	(Manicaria_saccifera	Heterospathe_cagayanensis))))	Kingia_australis);
((((Chamaedorea_seifrizii	(Sabal_domingensis	Serenoa_repens))	((Iriartea_deltoidea	(Pseudophoenix_vinifera	Nypa_fruticans))	((Dypsis_decaryi	((Oenocarpus_bataua	Oenocarpus_minor)	((Prestoea_acuminata	(Leopoldinia_pulchra	((Veitchia_spiralis	(Dictyosperma_album	Hydriastele_microspadix))	(Burretiokentia_grandiflora	Kentiopsis_piersoniorum))))	(Pelagodoxa_henryana	Geonoma_undata))))	((((((Manicaria_saccifera	Heterospathe_cagayanensis)	(Attalea_speciosa	(Reinhardtia_latisecta	Reinhardtia_paiewonskiana)))	(Bactris_major	(Elaeis_guineensis	Elaeis_oleifera)))	(Reinhardtia_gracilis	Reinhardtia_simplex))	(Roystonea_regia	Podococcus_barteri))	Sclerosperma_profizianum))))	Calamus_caryotoides)	Kingia_australis);
(((Bactris_major	((Elaeis_guineensis	Elaeis_oleifera)	(((Reinhardtia_gracilis	Reinhardtia_simplex)	(Reinhardtia_paiewonskiana	(((Manicaria_saccifera	Heterospathe_cagayanensis)	Attalea_speciosa)	Reinhardtia_latisecta)))	((Serenoa_repens	Prestoea_acuminata)	((Sabal_domingensis	(Pseudophoenix_vinifera	Nypa_fruticans))	(((Roystonea_regia	Podococcus_barteri)	(Chamaedorea_seifrizii	((((Oenocarpus_bataua	Oenocarpus_minor)	(Pelagodoxa_henryana	(Hydriastele_microspadix	((Geonoma_undata	Dictyosperma_album)	Leopoldinia_pulchra))))	(Dypsis_decaryi	(Kentiopsis_piersoniorum	Burretiokentia_grandiflora)))	Veitchia_spiralis)))	(Iriartea_deltoidea	Sclerosperma_profizianum)))))))	Calamus_caryotoides)	Kingia_australis);
(((((Iriartea_deltoidea	(Serenoa_repens	Sabal_domingensis))	(Pseudophoenix_vinifera	Nypa_fruticans))	((((Dypsis_decaryi	(Oenocarpus_bataua	Oenocarpus_minor))	(((Podococcus_barteri	Pelagodoxa_henryana)	(Geonoma_undata	Leopoldinia_pulchra))	((Hydriastele_microspadix	(Veitchia_spiralis	Dictyosperma_album))	(Kentiopsis_piersoniorum	Burretiokentia_grandiflora))))	(((Prestoea_acuminata	((((Manicaria_saccifera	Heterospathe_cagayanensis)	Attalea_speciosa)	(Bactris_major	(Elaeis_guineensis	Elaeis_oleifera)))	((Reinhardtia_gracilis	Reinhardtia_simplex)	(Reinhardtia_paiewonskiana	Reinhardtia_latisecta))))	Sclerosperma_profizianum)	Roystonea_regia))	Chamaedorea_seifrizii))	Calamus_caryotoides)	Kingia_australis);
((Serenoa_repens	(Sabal_domingensis	((((Pseudophoenix_vinifera	Nypa_fruticans)	Iriartea_deltoidea)	(Chamaedorea_seifrizii	((Prestoea_acuminata	((Bactris_major	(Elaeis_guineensis	Elaeis_oleifera))	(Reinhardtia_gracilis	Reinhardtia_simplex)))	(((((Manicaria_saccifera	Heterospathe_cagayanensis)	(Attalea_speciosa	(Reinhardtia_paiewonskiana	Reinhardtia_latisecta)))	Sclerosperma_profizianum)	(((Oenocarpus_bataua	Oenocarpus_minor)	(Pelagodoxa_henryana	(Leopoldinia_pulchra	Geonoma_undata)))	((Hydriastele_microspadix	((Podococcus_barteri	Veitchia_spiralis)	Dictyosperma_album))	(Kentiopsis_piersoniorum	Burretiokentia_grandiflora))))	(Calamus_caryotoides	Roystonea_regia)))))	Dypsis_decaryi)))	Kingia_australis);
(((Serenoa_repens	(Sabal_domingensis	((((((Leopoldinia_pulchra	((Veitchia_spiralis	(Dictyosperma_album	Hydriastele_microspadix))	(Kentiopsis_piersoniorum	Burretiokentia_grandiflora)))	Geonoma_undata)	(Oenocarpus_bataua	Oenocarpus_minor))	((Prestoea_acuminata	Sclerosperma_profizianum)	(Roystonea_regia	((Pelagodoxa_henryana	(Bactris_major	(Elaeis_guineensis	Elaeis_oleifera)))	((((Manicaria_saccifera	Heterospathe_cagayanensis)	(Podococcus_barteri	Attalea_speciosa))	(Reinhardtia_paiewonskiana	Reinhardtia_latisecta))	(Reinhardtia_gracilis	Reinhardtia_simplex))))))	(((Pseudophoenix_vinifera	Nypa_fruticans)	Iriartea_deltoidea)	Chamaedorea_seifrizii))	Dypsis_decaryi)))	Calamus_caryotoides)	Kingia_australis);
((Prestoea_acuminata	((Oenocarpus_bataua	Oenocarpus_minor)	((((((((Reinhardtia_gracilis	Reinhardtia_simplex)	(Bactris_major	(Elaeis_guineensis	Elaeis_oleifera)))	Roystonea_regia)	Sclerosperma_profizianum)	((((Podococcus_barteri	Attalea_speciosa)	(Manicaria_saccifera	Heterospathe_cagayanensis))	(Reinhardtia_paiewonskiana	Reinhardtia_latisecta))	(((Serenoa_repens	Sabal_domingensis)	(Pseudophoenix_vinifera	Iriartea_deltoidea))	(Calamus_caryotoides	(Nypa_fruticans	Chamaedorea_seifrizii)))))	(Leopoldinia_pulchra	(Veitchia_spiralis	(Kentiopsis_piersoniorum	(Hydriastele_microspadix	Dictyosperma_album)))))	((Dypsis_decaryi	Burretiokentia_grandiflora)	Pelagodoxa_henryana))	Geonoma_undata)))	Kingia_australis);
((Calamus_caryotoides	(Chamaedorea_seifrizii	(((Nypa_fruticans	Pseudophoenix_vinifera)	(((((Prestoea_acuminata	Leopoldinia_pulchra)	(((Dypsis_decaryi	(Burretiokentia_grandiflora	Hydriastele_microspadix))	Veitchia_spiralis)	(Kentiopsis_piersoniorum	Dictyosperma_album)))	((Oenocarpus_bataua	Oenocarpus_minor)	(Pelagodoxa_henryana	Geonoma_undata)))	((Sclerosperma_profizianum	(Reinhardtia_gracilis	Reinhardtia_simplex))	((Podococcus_barteri	Roystonea_regia)	(Bactris_major	(Elaeis_guineensis	Elaeis_oleifera)))))	((Attalea_speciosa	(Manicaria_saccifera	Heterospathe_cagayanensis))	(Reinhardtia_paiewonskiana	Reinhardtia_latisecta))))	((Serenoa_repens	Sabal_domingensis)	Iriartea_deltoidea))))	Kingia_australis);
((Serenoa_repens	(Iriartea_deltoidea	(((Sabal_domingensis	(Nypa_fruticans	Pseudophoenix_vinifera))	(Sclerosperma_profizianum	(((((((Podococcus_barteri	Pelagodoxa_henryana)	(Attalea_speciosa	(Manicaria_saccifera	Heterospathe_cagayanensis)))	(Reinhardtia_paiewonskiana	Reinhardtia_latisecta))	((Reinhardtia_gracilis	Reinhardtia_simplex)	(Bactris_major	(Elaeis_guineensis	Elaeis_oleifera))))	Dypsis_decaryi)	((Prestoea_acuminata	((Oenocarpus_bataua	Burretiokentia_grandiflora)	Oenocarpus_minor))	((((Veitchia_spiralis	(Kentiopsis_piersoniorum	Hydriastele_microspadix))	Dictyosperma_album)	Geonoma_undata)	Leopoldinia_pulchra)))	(Calamus_caryotoides	Roystonea_regia))))	Chamaedorea_seifrizii)))	Kingia_australis);
((((Bactris_major	(Elaeis_guineensis	Elaeis_oleifera))	((((Reinhardtia_gracilis	Reinhardtia_simplex)	(Sclerosperma_profizianum	(((((Leopoldinia_pulchra	Manicaria_saccifera)	(Attalea_speciosa	(Reinhardtia_paiewonskiana	Reinhardtia_latisecta)))	Heterospathe_cagayanensis)	(((Nypa_fruticans	Pseudophoenix_vinifera)	(Iriartea_deltoidea	(Serenoa_repens	Sabal_domingensis)))	Chamaedorea_seifrizii))	((Dypsis_decaryi	(Burretiokentia_grandiflora	Pelagodoxa_henryana))	((Oenocarpus_bataua	Oenocarpus_minor)	(((Dictyosperma_album	Veitchia_spiralis)	(Hydriastele_microspadix	Kentiopsis_piersoniorum))	Geonoma_undata))))))	Prestoea_acuminata)	(Podococcus_barteri	Roystonea_regia)))	Calamus_caryotoides)	Kingia_australis);
(((Chamaedorea_seifrizii	(Iriartea_deltoidea	(Nypa_fruticans	Pseudophoenix_vinifera)))	((((Prestoea_acuminata	((((Leopoldinia_pulchra	((Burretiokentia_grandiflora	Dypsis_decaryi)	(((Veitchia_spiralis	Dictyosperma_album)	Hydriastele_microspadix)	Kentiopsis_piersoniorum)))	Geonoma_undata)	Pelagodoxa_henryana)	(Oenocarpus_bataua	Oenocarpus_minor)))	(((Bactris_major	(Elaeis_guineensis	Elaeis_oleifera))	((Reinhardtia_simplex	Reinhardtia_gracilis)	Reinhardtia_paiewonskiana))	(Sclerosperma_profizianum	((Calamus_caryotoides	Roystonea_regia)	Podococcus_barteri))))	((Reinhardtia_latisecta	(Manicaria_saccifera	Heterospathe_cagayanensis))	Attalea_speciosa))	(Serenoa_repens	Sabal_domingensis)))	Kingia_australis);
(((((Calamus_caryotoides	Sabal_domingensis)	(Iriartea_deltoidea	(Chamaedorea_seifrizii	Nypa_fruticans)))	(Serenoa_repens	((((Roystonea_regia	Sclerosperma_profizianum)	((((Hydriastele_microspadix	(Veitchia_spiralis	Dictyosperma_album))	Kentiopsis_piersoniorum)	Leopoldinia_pulchra)	(Geonoma_undata	Pelagodoxa_henryana)))	(((Oenocarpus_bataua	Oenocarpus_minor)	Prestoea_acuminata)	((Burretiokentia_grandiflora	Dypsis_decaryi)	Podococcus_barteri)))	((((Reinhardtia_latisecta	(Manicaria_saccifera	Heterospathe_cagayanensis))	Attalea_speciosa)	(Bactris_major	(Elaeis_guineensis	Elaeis_oleifera)))	((Reinhardtia_simplex	Reinhardtia_gracilis)	Reinhardtia_paiewonskiana)))))	Pseudophoenix_vinifera)	Kingia_australis);
(((((Iriartea_deltoidea	(Pseudophoenix_vinifera	Nypa_fruticans))	Chamaedorea_seifrizii)	(Sabal_domingensis	Serenoa_repens))	(((((Oenocarpus_bataua	Oenocarpus_minor)	(((Pelagodoxa_henryana	(Calamus_caryotoides	Geonoma_undata))	Leopoldinia_pulchra)	((Dypsis_decaryi	Burretiokentia_grandiflora)	((Dictyosperma_album	(Veitchia_spiralis	Hydriastele_microspadix))	Kentiopsis_piersoniorum))))	Prestoea_acuminata)	(((Bactris_major	(Elaeis_guineensis	Elaeis_oleifera))	((Reinhardtia_simplex	Reinhardtia_gracilis)	Reinhardtia_paiewonskiana))	((Podococcus_barteri	Roystonea_regia)	Sclerosperma_profizianum)))	((Manicaria_saccifera	Heterospathe_cagayanensis)	(Attalea_speciosa	Reinhardtia_latisecta))))	Kingia_australis);
(((Elaeis_guineensis	Elaeis_oleifera)	((((Reinhardtia_simplex	Reinhardtia_gracilis)	Reinhardtia_paiewonskiana)	(((Oenocarpus_bataua	Oenocarpus_minor)	Prestoea_acuminata)	(((Geonoma_undata	(Veitchia_spiralis	(Dictyosperma_album	(Hydriastele_microspadix	(Burretiokentia_grandiflora	Kentiopsis_piersoniorum)))))	(((Manicaria_saccifera	Heterospathe_cagayanensis)	((Pelagodoxa_henryana	(Podococcus_barteri	Attalea_speciosa))	Reinhardtia_latisecta))	((Sclerosperma_profizianum	(Calamus_caryotoides	Roystonea_regia))	(Leopoldinia_pulchra	(Chamaedorea_seifrizii	((Serenoa_repens	Dypsis_decaryi)	Nypa_fruticans))))))	((Iriartea_deltoidea	Sabal_domingensis)	Pseudophoenix_vinifera))))	Bactris_major))	Kingia_australis);
((Serenoa_repens	(((Iriartea_deltoidea	Nypa_fruticans)	Chamaedorea_seifrizii)	(((Calamus_caryotoides	Sabal_domingensis)	Pseudophoenix_vinifera)	((Roystonea_regia	(Sclerosperma_profizianum	((Leopoldinia_pulchra	Geonoma_undata)	((Dictyosperma_album	(Hydriastele_microspadix	(Dypsis_decaryi	(Burretiokentia_grandiflora	Kentiopsis_piersoniorum))))	Veitchia_spiralis))))	(((Oenocarpus_bataua	Oenocarpus_minor)	Prestoea_acuminata)	((Bactris_major	(Elaeis_guineensis	Elaeis_oleifera))	((Reinhardtia_simplex	Reinhardtia_gracilis)	((Reinhardtia_latisecta	(((Manicaria_saccifera	Heterospathe_cagayanensis)	Pelagodoxa_henryana)	(Podococcus_barteri	Attalea_speciosa)))	Reinhardtia_paiewonskiana))))))))	Kingia_australis);
((Elaeis_guineensis	(Elaeis_oleifera	((((((Leopoldinia_pulchra	Sclerosperma_profizianum)	(((Nypa_fruticans	Pseudophoenix_vinifera)	Chamaedorea_seifrizii)	Calamus_caryotoides))	(((Pelagodoxa_henryana	Geonoma_undata)	((Hydriastele_microspadix	(Kentiopsis_piersoniorum	(Veitchia_spiralis	Dictyosperma_album)))	Burretiokentia_grandiflora))	(Roystonea_regia	((Manicaria_saccifera	Heterospathe_cagayanensis)	((Podococcus_barteri	Attalea_speciosa)	(Reinhardtia_paiewonskiana	Reinhardtia_latisecta))))))	(((Reinhardtia_simplex	Reinhardtia_gracilis)	Prestoea_acuminata)	(Oenocarpus_bataua	Oenocarpus_minor)))	((Dypsis_decaryi	(Sabal_domingensis	Serenoa_repens))	Iriartea_deltoidea))	Bactris_major)))	Kingia_australis);
(((((((Reinhardtia_simplex	Reinhardtia_gracilis)	(Sclerosperma_profizianum	((((Manicaria_saccifera	Heterospathe_cagayanensis)	((Podococcus_barteri	Attalea_speciosa)	(Reinhardtia_paiewonskiana	Reinhardtia_latisecta)))	(((Calamus_caryotoides	Sabal_domingensis)	Serenoa_repens)	((Iriartea_deltoidea	(Nypa_fruticans	Pseudophoenix_vinifera))	Chamaedorea_seifrizii)))	((Prestoea_acuminata	(Oenocarpus_bataua	Oenocarpus_minor))	((Pelagodoxa_henryana	(Leopoldinia_pulchra	Geonoma_undata))	((Hydriastele_microspadix	(Veitchia_spiralis	Dictyosperma_album))	(Dypsis_decaryi	(Burretiokentia_grandiflora	Kentiopsis_piersoniorum))))))))	Roystonea_regia)	Bactris_major)	Elaeis_oleifera)	Elaeis_guineensis)	Kingia_australis);
((Bactris_major	((Elaeis_oleifera	Elaeis_guineensis)	((((Roystonea_regia	(Sclerosperma_profizianum	((((Reinhardtia_paiewonskiana	Reinhardtia_latisecta)	((Manicaria_saccifera	Heterospathe_cagayanensis)	Attalea_speciosa))	(((Iriartea_deltoidea	Chamaedorea_seifrizii)	((Calamus_caryotoides	Sabal_domingensis)	Serenoa_repens))	(Nypa_fruticans	Pseudophoenix_vinifera)))	((Oenocarpus_bataua	Oenocarpus_minor)	((Pelagodoxa_henryana	Geonoma_undata)	(Leopoldinia_pulchra	((Hydriastele_microspadix	(Veitchia_spiralis	Dictyosperma_album))	(Dypsis_decaryi	(Burretiokentia_grandiflora	Kentiopsis_piersoniorum)))))))))	Prestoea_acuminata)	Podococcus_barteri)	(Reinhardtia_simplex	Reinhardtia_gracilis))))	Kingia_australis);
((((Iriartea_deltoidea	((Calamus_caryotoides	Sabal_domingensis)	(Nypa_fruticans	Pseudophoenix_vinifera)))	(Chamaedorea_seifrizii	((((((Pelagodoxa_henryana	Geonoma_undata)	(Oenocarpus_bataua	Oenocarpus_minor))	((Dictyosperma_album	((Hydriastele_microspadix	(Dypsis_decaryi	(Burretiokentia_grandiflora	Kentiopsis_piersoniorum)))	Veitchia_spiralis))	(Prestoea_acuminata	Leopoldinia_pulchra)))	(Roystonea_regia	Podococcus_barteri))	Sclerosperma_profizianum)	(((Reinhardtia_simplex	Reinhardtia_gracilis)	(Bactris_major	(Elaeis_oleifera	Elaeis_guineensis)))	((Reinhardtia_paiewonskiana	Reinhardtia_latisecta)	(Manicaria_saccifera	(Heterospathe_cagayanensis	Attalea_speciosa)))))))	Serenoa_repens)	Kingia_australis);
((Elaeis_guineensis	((((Sclerosperma_profizianum	(((((Dypsis_decaryi	Sabal_domingensis)	Serenoa_repens)	((Calamus_caryotoides	(Chamaedorea_seifrizii	Nypa_fruticans))	(Iriartea_deltoidea	Pseudophoenix_vinifera)))	((Attalea_speciosa	(Reinhardtia_paiewonskiana	Reinhardtia_latisecta))	(Manicaria_saccifera	Heterospathe_cagayanensis)))	(((Podococcus_barteri	Prestoea_acuminata)	(Oenocarpus_bataua	Oenocarpus_minor))	(((Kentiopsis_piersoniorum	(Hydriastele_microspadix	Burretiokentia_grandiflora))	(Dictyosperma_album	Veitchia_spiralis))	(Pelagodoxa_henryana	(Geonoma_undata	Leopoldinia_pulchra))))))	(Roystonea_regia	(Reinhardtia_simplex	Reinhardtia_gracilis)))	Bactris_major)	Elaeis_oleifera))	Kingia_australis);
((Elaeis_guineensis	(((((Reinhardtia_gracilis	Reinhardtia_simplex)	((Attalea_speciosa	(Manicaria_saccifera	Heterospathe_cagayanensis))	(Reinhardtia_latisecta	Reinhardtia_paiewonskiana)))	((Podococcus_barteri	((Oenocarpus_bataua	Oenocarpus_minor)	Prestoea_acuminata))	(Calamus_caryotoides	(((Pelagodoxa_henryana	Geonoma_undata)	Roystonea_regia)	(((Veitchia_spiralis	((Burretiokentia_grandiflora	Kentiopsis_piersoniorum)	(Dictyosperma_album	Hydriastele_microspadix)))	(Sclerosperma_profizianum	Leopoldinia_pulchra))	((Dypsis_decaryi	(Sabal_domingensis	Serenoa_repens))	(((Nypa_fruticans	Pseudophoenix_vinifera)	Iriartea_deltoidea)	Chamaedorea_seifrizii)))))))	Bactris_major)	Elaeis_oleifera))	Kingia_australis);
(((Oenocarpus_bataua	Oenocarpus_minor)	(Prestoea_acuminata	((Leopoldinia_pulchra	((Pelagodoxa_henryana	((Bactris_major	(Elaeis_oleifera	Elaeis_guineensis))	(Reinhardtia_gracilis	((((Attalea_speciosa	(Manicaria_saccifera	Heterospathe_cagayanensis))	Reinhardtia_latisecta)	Reinhardtia_paiewonskiana)	Reinhardtia_simplex))))	(((Geonoma_undata	Podococcus_barteri)	Roystonea_regia)	Sclerosperma_profizianum)))	((Iriartea_deltoidea	(((Dypsis_decaryi	((Calamus_caryotoides	Sabal_domingensis)	Serenoa_repens))	(Nypa_fruticans	Pseudophoenix_vinifera))	Chamaedorea_seifrizii))	(((Burretiokentia_grandiflora	Kentiopsis_piersoniorum)	(Veitchia_spiralis	Hydriastele_microspadix))	Dictyosperma_album)))))	Kingia_australis);
((Prestoea_acuminata	((((Bactris_major	(Elaeis_oleifera	Elaeis_guineensis))	((Reinhardtia_gracilis	Reinhardtia_simplex)	((Attalea_speciosa	(Manicaria_saccifera	Heterospathe_cagayanensis))	(Reinhardtia_latisecta	Reinhardtia_paiewonskiana))))	((Podococcus_barteri	Roystonea_regia)	(Sclerosperma_profizianum	((Chamaedorea_seifrizii	Dypsis_decaryi)	((Calamus_caryotoides	((Pelagodoxa_henryana	Geonoma_undata)	(Leopoldinia_pulchra	((Veitchia_spiralis	Dictyosperma_album)	((Burretiokentia_grandiflora	Kentiopsis_piersoniorum)	Hydriastele_microspadix)))))	((Sabal_domingensis	Serenoa_repens)	((Pseudophoenix_vinifera	Iriartea_deltoidea)	Nypa_fruticans)))))))	(Oenocarpus_bataua	Oenocarpus_minor)))	Kingia_australis);
(((Oenocarpus_bataua	Oenocarpus_minor)	(Prestoea_acuminata	((Geonoma_undata	(((Veitchia_spiralis	Dictyosperma_album)	Kentiopsis_piersoniorum)	Hydriastele_microspadix))	(Leopoldinia_pulchra	((((Calamus_caryotoides	Sabal_domingensis)	(Dypsis_decaryi	Serenoa_repens))	(Chamaedorea_seifrizii	((Podococcus_barteri	Roystonea_regia)	(Iriartea_deltoidea	(Nypa_fruticans	Pseudophoenix_vinifera)))))	(Sclerosperma_profizianum	((Burretiokentia_grandiflora	Pelagodoxa_henryana)	(((Manicaria_saccifera	Heterospathe_cagayanensis)	(Reinhardtia_latisecta	Attalea_speciosa))	((Bactris_major	(Elaeis_oleifera	Elaeis_guineensis))	(Reinhardtia_paiewonskiana	(Reinhardtia_gracilis	Reinhardtia_simplex)))))))))))	Kingia_australis);
((Serenoa_repens	(Chamaedorea_seifrizii	((Iriartea_deltoidea	(Nypa_fruticans	Pseudophoenix_vinifera))	(((((Kentiopsis_piersoniorum	Dictyosperma_album)	Hydriastele_microspadix)	Veitchia_spiralis)	((Sclerosperma_profizianum	(((Oenocarpus_bataua	Oenocarpus_minor)	(Prestoea_acuminata	((Burretiokentia_grandiflora	(Sabal_domingensis	Calamus_caryotoides))	Dypsis_decaryi)))	((Bactris_major	(Elaeis_oleifera	Elaeis_guineensis))	(Podococcus_barteri	Roystonea_regia))))	(Reinhardtia_paiewonskiana	(Reinhardtia_gracilis	Reinhardtia_simplex))))	((Geonoma_undata	Pelagodoxa_henryana)	((Leopoldinia_pulchra	(Manicaria_saccifera	Heterospathe_cagayanensis))	(Reinhardtia_latisecta	Attalea_speciosa)))))))	Kingia_australis);
((Serenoa_repens	(((Chamaedorea_seifrizii	Iriartea_deltoidea)	(((Sabal_domingensis	Calamus_caryotoides)	(Nypa_fruticans	Pseudophoenix_vinifera))	((((((Reinhardtia_paiewonskiana	(Reinhardtia_gracilis	Reinhardtia_simplex))	(Elaeis_oleifera	(Elaeis_guineensis	Bactris_major)))	(Podococcus_barteri	Roystonea_regia))	(Sclerosperma_profizianum	(Prestoea_acuminata	Leopoldinia_pulchra)))	(((Burretiokentia_grandiflora	Oenocarpus_bataua)	Oenocarpus_minor)	((Geonoma_undata	Pelagodoxa_henryana)	((Veitchia_spiralis	Dictyosperma_album)	(Kentiopsis_piersoniorum	Hydriastele_microspadix)))))	(Manicaria_saccifera	((Heterospathe_cagayanensis	Reinhardtia_latisecta)	Attalea_speciosa)))))	Dypsis_decaryi))	Kingia_australis);
(((Bactris_major	(((((Chamaedorea_seifrizii	(((Serenoa_repens	Sabal_domingensis)	Nypa_fruticans)	(Pseudophoenix_vinifera	Iriartea_deltoidea)))	(((Leopoldinia_pulchra	(Veitchia_spiralis	((Dictyosperma_album	Kentiopsis_piersoniorum)	Hydriastele_microspadix)))	((Dypsis_decaryi	(Burretiokentia_grandiflora	Pelagodoxa_henryana))	(Geonoma_undata	(Prestoea_acuminata	(Podococcus_barteri	(Oenocarpus_bataua	Oenocarpus_minor))))))	(Roystonea_regia	Sclerosperma_profizianum)))	(((Reinhardtia_latisecta	(Attalea_speciosa	(Manicaria_saccifera	Heterospathe_cagayanensis)))	Reinhardtia_paiewonskiana)	(Reinhardtia_gracilis	Reinhardtia_simplex)))	Elaeis_oleifera)	Elaeis_guineensis))	Calamus_caryotoides)	Kingia_australis);
((((Serenoa_repens	Sabal_domingensis)	(((Pseudophoenix_vinifera	Nypa_fruticans)	Iriartea_deltoidea)	(((((((Dypsis_decaryi	Burretiokentia_grandiflora)	(Veitchia_spiralis	((Dictyosperma_album	Kentiopsis_piersoniorum)	Hydriastele_microspadix)))	(Prestoea_acuminata	Leopoldinia_pulchra))	(Geonoma_undata	Pelagodoxa_henryana))	(Oenocarpus_bataua	Oenocarpus_minor))	(((((Attalea_speciosa	(Manicaria_saccifera	Heterospathe_cagayanensis))	(Reinhardtia_paiewonskiana	Reinhardtia_latisecta))	(Reinhardtia_gracilis	Reinhardtia_simplex))	((Podococcus_barteri	Roystonea_regia)	((Elaeis_oleifera	Elaeis_guineensis)	Bactris_major)))	Sclerosperma_profizianum))	Chamaedorea_seifrizii)))	Calamus_caryotoides)	Kingia_australis);
((Prestoea_acuminata	((Oenocarpus_bataua	Oenocarpus_minor)	(((((Hydriastele_microspadix	(Burretiokentia_grandiflora	Kentiopsis_piersoniorum))	(Veitchia_spiralis	Dictyosperma_album))	(((((Pelagodoxa_henryana	(((Attalea_speciosa	(Manicaria_saccifera	Heterospathe_cagayanensis))	(Reinhardtia_paiewonskiana	Reinhardtia_latisecta))	((Reinhardtia_gracilis	Reinhardtia_simplex)	((Elaeis_oleifera	Elaeis_guineensis)	Bactris_major))))	Sclerosperma_profizianum)	Roystonea_regia)	((Chamaedorea_seifrizii	Nypa_fruticans)	(Pseudophoenix_vinifera	(Iriartea_deltoidea	(Calamus_caryotoides	(Serenoa_repens	Sabal_domingensis))))))	Dypsis_decaryi))	(Leopoldinia_pulchra	Geonoma_undata))	Podococcus_barteri)))	Kingia_australis);
(((Chamaedorea_seifrizii	Prestoea_acuminata)	((Veitchia_spiralis	((((Kentiopsis_piersoniorum	Burretiokentia_grandiflora)	Dypsis_decaryi)	(((Nypa_fruticans	Pseudophoenix_vinifera)	(Sabal_domingensis	(Iriartea_deltoidea	Serenoa_repens)))	(((((Calamus_caryotoides	Podococcus_barteri)	Pelagodoxa_henryana)	(((Attalea_speciosa	(Manicaria_saccifera	Heterospathe_cagayanensis))	(Reinhardtia_paiewonskiana	Reinhardtia_latisecta))	((Reinhardtia_gracilis	Reinhardtia_simplex)	((Elaeis_oleifera	Elaeis_guineensis)	Bactris_major))))	Sclerosperma_profizianum)	Roystonea_regia)))	((Oenocarpus_bataua	Oenocarpus_minor)	(Geonoma_undata	(Hydriastele_microspadix	Leopoldinia_pulchra)))))	Dictyosperma_album))	Kingia_australis);
((Serenoa_repens	(Chamaedorea_seifrizii	(Iriartea_deltoidea	((((Heterospathe_cagayanensis	Manicaria_saccifera)	((Reinhardtia_latisecta	Reinhardtia_paiewonskiana)	Attalea_speciosa))	((((Prestoea_acuminata	Sclerosperma_profizianum)	((Podococcus_barteri	Roystonea_regia)	((Reinhardtia_gracilis	Reinhardtia_simplex)	((Elaeis_oleifera	Elaeis_guineensis)	Bactris_major))))	((Oenocarpus_minor	Oenocarpus_bataua)	(Burretiokentia_grandiflora	Dypsis_decaryi)))	((Geonoma_undata	(Leopoldinia_pulchra	(Kentiopsis_piersoniorum	(Hydriastele_microspadix	(Veitchia_spiralis	Dictyosperma_album)))))	Pelagodoxa_henryana)))	(Calamus_caryotoides	(Sabal_domingensis	(Pseudophoenix_vinifera	Nypa_fruticans)))))))	Kingia_australis);
((Bactris_major	(Elaeis_guineensis	((((Sclerosperma_profizianum	((((Calamus_caryotoides	Podococcus_barteri)	(Prestoea_acuminata	(Oenocarpus_minor	Oenocarpus_bataua)))	(Burretiokentia_grandiflora	Dypsis_decaryi))	(((Hydriastele_microspadix	((Veitchia_spiralis	Dictyosperma_album)	Kentiopsis_piersoniorum))	(Pelagodoxa_henryana	(Leopoldinia_pulchra	Geonoma_undata)))	(((Reinhardtia_latisecta	Reinhardtia_paiewonskiana)	((Heterospathe_cagayanensis	Manicaria_saccifera)	Attalea_speciosa))	((Sabal_domingensis	(Pseudophoenix_vinifera	Nypa_fruticans))	((Serenoa_repens	Chamaedorea_seifrizii)	Iriartea_deltoidea))))))	Roystonea_regia)	(Reinhardtia_gracilis	Reinhardtia_simplex))	Elaeis_oleifera)))	Kingia_australis);
((Bactris_major	(((Podococcus_barteri	(Calamus_caryotoides	Roystonea_regia))	(((Reinhardtia_gracilis	Reinhardtia_simplex)	Sclerosperma_profizianum)	(((Prestoea_acuminata	(Oenocarpus_minor	Oenocarpus_bataua))	(Burretiokentia_grandiflora	Dypsis_decaryi))	(((Leopoldinia_pulchra	((Hydriastele_microspadix	(Veitchia_spiralis	Kentiopsis_piersoniorum))	Dictyosperma_album))	(Pelagodoxa_henryana	Geonoma_undata))	(((Heterospathe_cagayanensis	Manicaria_saccifera)	(Attalea_speciosa	(Reinhardtia_latisecta	Reinhardtia_paiewonskiana)))	((Sabal_domingensis	(Pseudophoenix_vinifera	Nypa_fruticans))	((Serenoa_repens	Chamaedorea_seifrizii)	Iriartea_deltoidea)))))))	(Elaeis_oleifera	Elaeis_guineensis)))	Kingia_australis);
((Elaeis_guineensis	((Bactris_major	((((Prestoea_acuminata	(Oenocarpus_minor	Oenocarpus_bataua))	((Podococcus_barteri	Burretiokentia_grandiflora)	Dypsis_decaryi))	(((Leopoldinia_pulchra	((Hydriastele_microspadix	Kentiopsis_piersoniorum)	(Veitchia_spiralis	Dictyosperma_album)))	(Pelagodoxa_henryana	Geonoma_undata))	(Roystonea_regia	((((Calamus_caryotoides	Sabal_domingensis)	(Pseudophoenix_vinifera	Nypa_fruticans))	((Serenoa_repens	Chamaedorea_seifrizii)	Iriartea_deltoidea))	Sclerosperma_profizianum))))	((Attalea_speciosa	((Reinhardtia_latisecta	Reinhardtia_paiewonskiana)	(Heterospathe_cagayanensis	Manicaria_saccifera)))	(Reinhardtia_gracilis	Reinhardtia_simplex))))	Elaeis_oleifera))	Kingia_australis);
((Serenoa_repens	((((((Iriartea_deltoidea	Pseudophoenix_vinifera)	Nypa_fruticans)	Chamaedorea_seifrizii)	(Calamus_caryotoides	Sabal_domingensis))	(((Prestoea_acuminata	((Oenocarpus_minor	Oenocarpus_bataua)	((Geonoma_undata	Leopoldinia_pulchra)	(Pelagodoxa_henryana	((Veitchia_spiralis	Hydriastele_microspadix)	((Burretiokentia_grandiflora	Kentiopsis_piersoniorum)	Dictyosperma_album))))))	(Sclerosperma_profizianum	(((Podococcus_barteri	Roystonea_regia)	((Elaeis_oleifera	Elaeis_guineensis)	Bactris_major))	(Reinhardtia_gracilis	Reinhardtia_simplex))))	((Reinhardtia_latisecta	Reinhardtia_paiewonskiana)	((Heterospathe_cagayanensis	Manicaria_saccifera)	Attalea_speciosa))))	Dypsis_decaryi))	Kingia_australis);
(((((Sabal_domingensis	(Pseudophoenix_vinifera	Nypa_fruticans))	(((Calamus_caryotoides	(((Dictyosperma_album	(Veitchia_spiralis	Hydriastele_microspadix))	Kentiopsis_piersoniorum)	((Pelagodoxa_henryana	Geonoma_undata)	Leopoldinia_pulchra)))	((Burretiokentia_grandiflora	Dypsis_decaryi)	((Sclerosperma_profizianum	Roystonea_regia)	(((Podococcus_barteri	Prestoea_acuminata)	(Oenocarpus_minor	Oenocarpus_bataua))	((Reinhardtia_gracilis	Reinhardtia_simplex)	((Elaeis_oleifera	Elaeis_guineensis)	Bactris_major))))))	((Heterospathe_cagayanensis	Manicaria_saccifera)	(Attalea_speciosa	(Reinhardtia_latisecta	Reinhardtia_paiewonskiana)))))	(Chamaedorea_seifrizii	Iriartea_deltoidea))	Serenoa_repens)	Kingia_australis);
((((Chamaedorea_seifrizii	(Serenoa_repens	((Sclerosperma_profizianum	Prestoea_acuminata)	(((((Burretiokentia_grandiflora	Dypsis_decaryi)	((Hydriastele_microspadix	(Kentiopsis_piersoniorum	Veitchia_spiralis))	Dictyosperma_album))	Geonoma_undata)	(Oenocarpus_minor	((Podococcus_barteri	Pelagodoxa_henryana)	Oenocarpus_bataua)))	(((Reinhardtia_gracilis	Reinhardtia_simplex)	(Roystonea_regia	((Elaeis_oleifera	Elaeis_guineensis)	Bactris_major)))	((Heterospathe_cagayanensis	(Leopoldinia_pulchra	Manicaria_saccifera))	(Attalea_speciosa	(Reinhardtia_latisecta	Reinhardtia_paiewonskiana))))))))	((Sabal_domingensis	(Pseudophoenix_vinifera	Nypa_fruticans))	Iriartea_deltoidea))	Calamus_caryotoides)	Kingia_australis);
((Serenoa_repens	(((((Leopoldinia_pulchra	((Veitchia_spiralis	Dictyosperma_album)	(Hydriastele_microspadix	(Burretiokentia_grandiflora	(Dypsis_decaryi	Kentiopsis_piersoniorum)))))	((Pelagodoxa_henryana	(Oenocarpus_minor	(Prestoea_acuminata	Oenocarpus_bataua)))	Geonoma_undata))	(((Reinhardtia_gracilis	Reinhardtia_simplex)	((Elaeis_oleifera	Elaeis_guineensis)	Bactris_major))	(Sclerosperma_profizianum	(Podococcus_barteri	Roystonea_regia))))	(((Heterospathe_cagayanensis	Manicaria_saccifera)	(Attalea_speciosa	(Reinhardtia_latisecta	Reinhardtia_paiewonskiana)))	(((Sabal_domingensis	(Pseudophoenix_vinifera	Nypa_fruticans))	Calamus_caryotoides)	Iriartea_deltoidea)))	Chamaedorea_seifrizii))	Kingia_australis);
((Serenoa_repens	((((Calamus_caryotoides	(Iriartea_deltoidea	(Pseudophoenix_vinifera	Nypa_fruticans)))	((((Prestoea_acuminata	Leopoldinia_pulchra)	(((Hydriastele_microspadix	Dictyosperma_album)	Veitchia_spiralis)	(Dypsis_decaryi	(Kentiopsis_piersoniorum	Burretiokentia_grandiflora))))	((Pelagodoxa_henryana	Geonoma_undata)	(Oenocarpus_minor	Oenocarpus_bataua)))	((((Reinhardtia_latisecta	Reinhardtia_paiewonskiana)	((Heterospathe_cagayanensis	Manicaria_saccifera)	Attalea_speciosa))	((Reinhardtia_gracilis	Reinhardtia_simplex)	((Elaeis_oleifera	Elaeis_guineensis)	Bactris_major)))	(Sclerosperma_profizianum	(Podococcus_barteri	Roystonea_regia)))))	Chamaedorea_seifrizii)	Sabal_domingensis))	Kingia_australis);
((Prestoea_acuminata	((Oenocarpus_minor	Oenocarpus_bataua)	(((Dictyosperma_album	((((Pelagodoxa_henryana	(Reinhardtia_gracilis	Reinhardtia_simplex))	(((Elaeis_oleifera	Elaeis_guineensis)	Bactris_major)	(Attalea_speciosa	((Reinhardtia_latisecta	Reinhardtia_paiewonskiana)	(Heterospathe_cagayanensis	Manicaria_saccifera)))))	(Sclerosperma_profizianum	(Podococcus_barteri	Roystonea_regia)))	((Iriartea_deltoidea	(Nypa_fruticans	(Serenoa_repens	Chamaedorea_seifrizii)))	(Pseudophoenix_vinifera	(Calamus_caryotoides	Sabal_domingensis)))))	(Geonoma_undata	Veitchia_spiralis))	(Hydriastele_microspadix	(Burretiokentia_grandiflora	(Kentiopsis_piersoniorum	(Leopoldinia_pulchra	Dypsis_decaryi)))))))	Kingia_australis);
((Serenoa_repens	((Chamaedorea_seifrizii	(((Pseudophoenix_vinifera	Nypa_fruticans)	Iriartea_deltoidea)	((Burretiokentia_grandiflora	(Dypsis_decaryi	(((((Veitchia_spiralis	Kentiopsis_piersoniorum)	Hydriastele_microspadix)	Dictyosperma_album)	Leopoldinia_pulchra)	(((Prestoea_acuminata	(Oenocarpus_bataua	Oenocarpus_minor))	Pelagodoxa_henryana)	Geonoma_undata))))	((((Bactris_major	(Elaeis_oleifera	Elaeis_guineensis))	((Reinhardtia_simplex	Reinhardtia_gracilis)	(Reinhardtia_paiewonskiana	((Attalea_speciosa	(Heterospathe_cagayanensis	Manicaria_saccifera))	Reinhardtia_latisecta))))	Sclerosperma_profizianum)	(Roystonea_regia	Podococcus_barteri)))))	(Calamus_caryotoides	Sabal_domingensis)))	Kingia_australis);
((Serenoa_repens	((((Calamus_caryotoides	Nypa_fruticans)	(Iriartea_deltoidea	Pseudophoenix_vinifera))	((((Leopoldinia_pulchra	Geonoma_undata)	(Pelagodoxa_henryana	((Dictyosperma_album	Veitchia_spiralis)	(Kentiopsis_piersoniorum	Hydriastele_microspadix))))	((Roystonea_regia	(Sclerosperma_profizianum	((Prestoea_acuminata	((Oenocarpus_bataua	Oenocarpus_minor)	((Burretiokentia_grandiflora	Dypsis_decaryi)	Podococcus_barteri)))	((Reinhardtia_simplex	Reinhardtia_gracilis)	((Elaeis_oleifera	Elaeis_guineensis)	Bactris_major)))))	((Attalea_speciosa	(Heterospathe_cagayanensis	Manicaria_saccifera))	(Reinhardtia_latisecta	Reinhardtia_paiewonskiana))))	Chamaedorea_seifrizii))	Sabal_domingensis))	Kingia_australis);
((Attalea_speciosa	((((((Dictyosperma_album	((Veitchia_spiralis	Hydriastele_microspadix)	Kentiopsis_piersoniorum))	((Leopoldinia_pulchra	Geonoma_undata)	Pelagodoxa_henryana))	(Roystonea_regia	(Sclerosperma_profizianum	((Prestoea_acuminata	((Oenocarpus_bataua	Oenocarpus_minor)	((Burretiokentia_grandiflora	Dypsis_decaryi)	Podococcus_barteri)))	((Reinhardtia_simplex	Reinhardtia_gracilis)	((Elaeis_oleifera	Elaeis_guineensis)	Bactris_major))))))	(Chamaedorea_seifrizii	(((Serenoa_repens	Sabal_domingensis)	Calamus_caryotoides)	(Nypa_fruticans	(Iriartea_deltoidea	Pseudophoenix_vinifera)))))	(Heterospathe_cagayanensis	Manicaria_saccifera))	(Reinhardtia_latisecta	Reinhardtia_paiewonskiana)))	Kingia_australis);
((Nypa_fruticans	((((((Veitchia_spiralis	Sclerosperma_profizianum)	(Dictyosperma_album	(Hydriastele_microspadix	(Kentiopsis_piersoniorum	Leopoldinia_pulchra))))	((((Heterospathe_cagayanensis	Manicaria_saccifera)	(Pelagodoxa_henryana	((Reinhardtia_latisecta	Reinhardtia_paiewonskiana)	Attalea_speciosa)))	(Roystonea_regia	Geonoma_undata))	(((Dypsis_decaryi	(Podococcus_barteri	Burretiokentia_grandiflora))	(Prestoea_acuminata	(Oenocarpus_bataua	Oenocarpus_minor)))	((Reinhardtia_simplex	Reinhardtia_gracilis)	((Elaeis_oleifera	Elaeis_guineensis)	Bactris_major)))))	Pseudophoenix_vinifera)	(Iriartea_deltoidea	(Serenoa_repens	(Calamus_caryotoides	Sabal_domingensis))))	Chamaedorea_seifrizii))	Kingia_australis);
(((((((Sabal_domingensis	((((((Heterospathe_cagayanensis	Manicaria_saccifera)	((Reinhardtia_latisecta	Reinhardtia_paiewonskiana)	Attalea_speciosa))	(Reinhardtia_simplex	Reinhardtia_gracilis))	((Elaeis_oleifera	Elaeis_guineensis)	Bactris_major))	((Sclerosperma_profizianum	(Podococcus_barteri	Roystonea_regia))	((((Geonoma_undata	Leopoldinia_pulchra)	Pelagodoxa_henryana)	((Hydriastele_microspadix	Veitchia_spiralis)	((Burretiokentia_grandiflora	Kentiopsis_piersoniorum)	Dictyosperma_album)))	(Prestoea_acuminata	(Oenocarpus_bataua	Oenocarpus_minor)))))	Dypsis_decaryi))	(Iriartea_deltoidea	Pseudophoenix_vinifera))	Chamaedorea_seifrizii)	Nypa_fruticans)	Serenoa_repens)	Calamus_caryotoides)	Kingia_australis);
((Prestoea_acuminata	((Oenocarpus_bataua	Oenocarpus_minor)	(((((((Heterospathe_cagayanensis	Manicaria_saccifera)	((Reinhardtia_latisecta	Reinhardtia_paiewonskiana)	(Podococcus_barteri	Attalea_speciosa)))	((Reinhardtia_simplex	Reinhardtia_gracilis)	((Elaeis_oleifera	Elaeis_guineensis)	Bactris_major)))	Roystonea_regia)	Sclerosperma_profizianum)	((((Dypsis_decaryi	Serenoa_repens)	Chamaedorea_seifrizii)	Iriartea_deltoidea)	((Nypa_fruticans	Pseudophoenix_vinifera)	((Calamus_caryotoides	Burretiokentia_grandiflora)	Sabal_domingensis))))	(Pelagodoxa_henryana	(((Hydriastele_microspadix	(Kentiopsis_piersoniorum	(Dictyosperma_album	Veitchia_spiralis)))	Leopoldinia_pulchra)	Geonoma_undata)))))	Kingia_australis);
((Serenoa_repens	(((Chamaedorea_seifrizii	Iriartea_deltoidea)	((Nypa_fruticans	Pseudophoenix_vinifera)	Sabal_domingensis))	((Elaeis_oleifera	Elaeis_guineensis)	(Bactris_major	(((Oenocarpus_bataua	Oenocarpus_minor)	(((((Roystonea_regia	((Reinhardtia_latisecta	Reinhardtia_paiewonskiana)	((Podococcus_barteri	Attalea_speciosa)	(Heterospathe_cagayanensis	Manicaria_saccifera))))	Geonoma_undata)	((Dypsis_decaryi	Burretiokentia_grandiflora)	Pelagodoxa_henryana))	(Sclerosperma_profizianum	((Prestoea_acuminata	(((Dictyosperma_album	Veitchia_spiralis)	Hydriastele_microspadix)	Kentiopsis_piersoniorum))	Leopoldinia_pulchra)))	Calamus_caryotoides))	(Reinhardtia_simplex	Reinhardtia_gracilis))))))	Kingia_australis);
((Calamus_caryotoides	((Reinhardtia_simplex	Reinhardtia_gracilis)	(((Elaeis_oleifera	Elaeis_guineensis)	Bactris_major)	((Serenoa_repens	((Prestoea_acuminata	(Oenocarpus_bataua	Oenocarpus_minor))	(((((Iriartea_deltoidea	(Nypa_fruticans	Pseudophoenix_vinifera))	Sabal_domingensis)	Chamaedorea_seifrizii)	(Sclerosperma_profizianum	(Roystonea_regia	Leopoldinia_pulchra)))	(((Veitchia_spiralis	((Hydriastele_microspadix	Dictyosperma_album)	Kentiopsis_piersoniorum))	(Dypsis_decaryi	Burretiokentia_grandiflora))	Geonoma_undata))))	((Reinhardtia_latisecta	Reinhardtia_paiewonskiana)	(Pelagodoxa_henryana	((Heterospathe_cagayanensis	Manicaria_saccifera)	(Podococcus_barteri	Attalea_speciosa))))))))	Kingia_australis);
((Calamus_caryotoides	((((((Pelagodoxa_henryana	Podococcus_barteri)	(((Reinhardtia_simplex	Reinhardtia_gracilis)	((Reinhardtia_latisecta	Reinhardtia_paiewonskiana)	((Heterospathe_cagayanensis	Attalea_speciosa)	Manicaria_saccifera)))	((Elaeis_oleifera	Elaeis_guineensis)	Bactris_major)))	(Roystonea_regia	Sclerosperma_profizianum))	(((Prestoea_acuminata	(((Dictyosperma_album	Veitchia_spiralis)	Hydriastele_microspadix)	(Leopoldinia_pulchra	Kentiopsis_piersoniorum)))	((Dypsis_decaryi	Burretiokentia_grandiflora)	Geonoma_undata))	(Oenocarpus_bataua	Oenocarpus_minor)))	(((Nypa_fruticans	Pseudophoenix_vinifera)	Sabal_domingensis)	Iriartea_deltoidea))	(Chamaedorea_seifrizii	Serenoa_repens)))	Kingia_australis);
((Calamus_caryotoides	(((Elaeis_oleifera	Elaeis_guineensis)	Bactris_major)	((((((Leopoldinia_pulchra	Prestoea_acuminata)	Sclerosperma_profizianum)	(((Veitchia_spiralis	Hydriastele_microspadix)	((Dypsis_decaryi	Burretiokentia_grandiflora)	Kentiopsis_piersoniorum))	Dictyosperma_album))	(((Roystonea_regia	(Pelagodoxa_henryana	Podococcus_barteri))	Geonoma_undata)	(Oenocarpus_bataua	Oenocarpus_minor)))	((((Nypa_fruticans	Pseudophoenix_vinifera)	Iriartea_deltoidea)	(Serenoa_repens	Sabal_domingensis))	Chamaedorea_seifrizii))	((Reinhardtia_simplex	Reinhardtia_gracilis)	((Attalea_speciosa	(Reinhardtia_latisecta	Reinhardtia_paiewonskiana))	(Heterospathe_cagayanensis	Manicaria_saccifera))))))	Kingia_australis);
((Calamus_caryotoides	((Nypa_fruticans	Pseudophoenix_vinifera)	((((((((Pelagodoxa_henryana	Geonoma_undata)	(Oenocarpus_bataua	Oenocarpus_minor))	((Dypsis_decaryi	Burretiokentia_grandiflora)	(Dictyosperma_album	((Kentiopsis_piersoniorum	Hydriastele_microspadix)	Veitchia_spiralis))))	(Leopoldinia_pulchra	Prestoea_acuminata))	((Roystonea_regia	((Elaeis_oleifera	Elaeis_guineensis)	Bactris_major))	(Sclerosperma_profizianum	(Reinhardtia_gracilis	Reinhardtia_simplex))))	((Reinhardtia_paiewonskiana	Reinhardtia_latisecta)	((Podococcus_barteri	Attalea_speciosa)	(Manicaria_saccifera	Heterospathe_cagayanensis))))	(Sabal_domingensis	(Iriartea_deltoidea	Serenoa_repens)))	Chamaedorea_seifrizii)))	Kingia_australis);
((Serenoa_repens	((((((Roystonea_regia	((Oenocarpus_bataua	Oenocarpus_minor)	((Pelagodoxa_henryana	Geonoma_undata)	((Leopoldinia_pulchra	Prestoea_acuminata)	((Hydriastele_microspadix	((Burretiokentia_grandiflora	Kentiopsis_piersoniorum)	Veitchia_spiralis))	Dictyosperma_album)))))	Sclerosperma_profizianum)	(((Elaeis_oleifera	Elaeis_guineensis)	Bactris_major)	(((Reinhardtia_paiewonskiana	Reinhardtia_latisecta)	((Podococcus_barteri	Attalea_speciosa)	(Manicaria_saccifera	Heterospathe_cagayanensis)))	(Reinhardtia_gracilis	Reinhardtia_simplex))))	((Iriartea_deltoidea	(Nypa_fruticans	Pseudophoenix_vinifera))	(Sabal_domingensis	Calamus_caryotoides)))	Chamaedorea_seifrizii)	Dypsis_decaryi))	Kingia_australis);
(((Iriartea_deltoidea	((Nypa_fruticans	(Calamus_caryotoides	Sabal_domingensis))	Pseudophoenix_vinifera))	((Serenoa_repens	(((((Hydriastele_microspadix	(Dypsis_decaryi	(Burretiokentia_grandiflora	Kentiopsis_piersoniorum)))	(Veitchia_spiralis	Dictyosperma_album))	((Pelagodoxa_henryana	(Geonoma_undata	Leopoldinia_pulchra))	(Prestoea_acuminata	(Oenocarpus_bataua	Oenocarpus_minor))))	(Sclerosperma_profizianum	Roystonea_regia))	(((Reinhardtia_paiewonskiana	Reinhardtia_latisecta)	((Podococcus_barteri	Attalea_speciosa)	(Manicaria_saccifera	Heterospathe_cagayanensis)))	((Reinhardtia_gracilis	Reinhardtia_simplex)	((Elaeis_oleifera	Elaeis_guineensis)	Bactris_major)))))	Chamaedorea_seifrizii))	Kingia_australis);
((Serenoa_repens	((((Iriartea_deltoidea	(Pseudophoenix_vinifera	(Nypa_fruticans	Calamus_caryotoides)))	Sabal_domingensis)	(((Elaeis_oleifera	Elaeis_guineensis)	Bactris_major)	(((((Leopoldinia_pulchra	(Kentiopsis_piersoniorum	((Veitchia_spiralis	Hydriastele_microspadix)	Dictyosperma_album)))	((((Dypsis_decaryi	Burretiokentia_grandiflora)	Pelagodoxa_henryana)	Geonoma_undata)	(Prestoea_acuminata	(Oenocarpus_bataua	Oenocarpus_minor))))	(Sclerosperma_profizianum	Roystonea_regia))	((Manicaria_saccifera	Heterospathe_cagayanensis)	((Reinhardtia_paiewonskiana	Reinhardtia_latisecta)	(Podococcus_barteri	Attalea_speciosa))))	(Reinhardtia_gracilis	Reinhardtia_simplex))))	Chamaedorea_seifrizii))	Kingia_australis);
(((((Elaeis_oleifera	Elaeis_guineensis)	Bactris_major)	(Roystonea_regia	((Sclerosperma_profizianum	(((Reinhardtia_paiewonskiana	Reinhardtia_latisecta)	(Attalea_speciosa	(Manicaria_saccifera	Heterospathe_cagayanensis)))	(Reinhardtia_gracilis	Reinhardtia_simplex)))	((((Podococcus_barteri	Pelagodoxa_henryana)	Burretiokentia_grandiflora)	Dypsis_decaryi)	((Geonoma_undata	((Prestoea_acuminata	((Veitchia_spiralis	Dictyosperma_album)	(Hydriastele_microspadix	Kentiopsis_piersoniorum)))	Leopoldinia_pulchra))	(Oenocarpus_bataua	Oenocarpus_minor))))))	(((Iriartea_deltoidea	(Pseudophoenix_vinifera	Nypa_fruticans))	Chamaedorea_seifrizii)	(Serenoa_repens	(Calamus_caryotoides	Sabal_domingensis))))	Kingia_australis);
((Elaeis_guineensis	((Bactris_major	((Reinhardtia_paiewonskiana	(Reinhardtia_gracilis	Reinhardtia_simplex))	(((Chamaedorea_seifrizii	((Serenoa_repens	Sabal_domingensis)	(Iriartea_deltoidea	(Pseudophoenix_vinifera	(Calamus_caryotoides	Nypa_fruticans)))))	(Roystonea_regia	((((((((Podococcus_barteri	Pelagodoxa_henryana)	Burretiokentia_grandiflora)	Dypsis_decaryi)	Geonoma_undata)	(((Dictyosperma_album	Veitchia_spiralis)	Kentiopsis_piersoniorum)	Hydriastele_microspadix))	(Prestoea_acuminata	(Oenocarpus_bataua	Oenocarpus_minor)))	Leopoldinia_pulchra)	Sclerosperma_profizianum)))	((Manicaria_saccifera	Heterospathe_cagayanensis)	(Reinhardtia_latisecta	Attalea_speciosa)))))	Elaeis_oleifera))	Kingia_australis);
((Serenoa_repens	((Nypa_fruticans	((((Sclerosperma_profizianum	(Roystonea_regia	(((Pelagodoxa_henryana	Podococcus_barteri)	Geonoma_undata)	((Oenocarpus_bataua	Oenocarpus_minor)	((Prestoea_acuminata	Leopoldinia_pulchra)	((Dictyosperma_album	(Kentiopsis_piersoniorum	Hydriastele_microspadix))	((Burretiokentia_grandiflora	Dypsis_decaryi)	Veitchia_spiralis)))))))	((((Manicaria_saccifera	(Attalea_speciosa	Heterospathe_cagayanensis))	(Reinhardtia_latisecta	Reinhardtia_paiewonskiana))	(Reinhardtia_gracilis	Reinhardtia_simplex))	((Elaeis_oleifera	Elaeis_guineensis)	Bactris_major)))	Iriartea_deltoidea)	((Calamus_caryotoides	Sabal_domingensis)	Pseudophoenix_vinifera)))	Chamaedorea_seifrizii))	Kingia_australis);
((Elaeis_guineensis	((Bactris_major	((((Geonoma_undata	(((Burretiokentia_grandiflora	Dypsis_decaryi)	(Veitchia_spiralis	((Hydriastele_microspadix	Kentiopsis_piersoniorum)	Dictyosperma_album)))	(Oenocarpus_bataua	Oenocarpus_minor)))	((Prestoea_acuminata	Sclerosperma_profizianum)	Leopoldinia_pulchra))	(Roystonea_regia	((Attalea_speciosa	(Heterospathe_cagayanensis	Manicaria_saccifera))	(Pelagodoxa_henryana	Podococcus_barteri))))	((Chamaedorea_seifrizii	((Serenoa_repens	Iriartea_deltoidea)	((Calamus_caryotoides	(Sabal_domingensis	Nypa_fruticans))	Pseudophoenix_vinifera)))	((Reinhardtia_latisecta	Reinhardtia_paiewonskiana)	(Reinhardtia_gracilis	Reinhardtia_simplex)))))	Elaeis_oleifera))	Kingia_australis);
((Calamus_caryotoides	(((Reinhardtia_latisecta	Reinhardtia_paiewonskiana)	(Reinhardtia_gracilis	Reinhardtia_simplex))	(((Elaeis_oleifera	Elaeis_guineensis)	Bactris_major)	(Sclerosperma_profizianum	(Roystonea_regia	((((Leopoldinia_pulchra	((Pelagodoxa_henryana	Podococcus_barteri)	(Prestoea_acuminata	(Oenocarpus_bataua	Oenocarpus_minor))))	Geonoma_undata)	(((Kentiopsis_piersoniorum	Burretiokentia_grandiflora)	Dypsis_decaryi)	((Dictyosperma_album	Veitchia_spiralis)	Hydriastele_microspadix)))	((((Heterospathe_cagayanensis	Manicaria_saccifera)	Attalea_speciosa)	(Chamaedorea_seifrizii	Serenoa_repens))	(Iriartea_deltoidea	(Sabal_domingensis	(Pseudophoenix_vinifera	Nypa_fruticans))))))))))	Kingia_australis);
(((Reinhardtia_latisecta	Reinhardtia_paiewonskiana)	((Reinhardtia_gracilis	Reinhardtia_simplex)	(((Manicaria_saccifera	(Attalea_speciosa	Heterospathe_cagayanensis))	((Elaeis_oleifera	Elaeis_guineensis)	Bactris_major))	(((Calamus_caryotoides	Sabal_domingensis)	Serenoa_repens)	((Roystonea_regia	(((((Pelagodoxa_henryana	Podococcus_barteri)	Geonoma_undata)	(Leopoldinia_pulchra	((Kentiopsis_piersoniorum	Burretiokentia_grandiflora)	(Veitchia_spiralis	(Hydriastele_microspadix	Dictyosperma_album)))))	(Prestoea_acuminata	(Oenocarpus_bataua	Oenocarpus_minor)))	(Dypsis_decaryi	Sclerosperma_profizianum)))	((Iriartea_deltoidea	(Pseudophoenix_vinifera	Nypa_fruticans))	Chamaedorea_seifrizii))))))	Kingia_australis);
(((((Nypa_fruticans	Pseudophoenix_vinifera)	Sabal_domingensis)	((Serenoa_repens	((((Prestoea_acuminata	Leopoldinia_pulchra)	(((Dictyosperma_album	Hydriastele_microspadix)	Veitchia_spiralis)	(Kentiopsis_piersoniorum	(Burretiokentia_grandiflora	Dypsis_decaryi))))	((Oenocarpus_minor	Oenocarpus_bataua)	(Geonoma_undata	Pelagodoxa_henryana)))	(((Reinhardtia_simplex	Reinhardtia_gracilis)	((((Heterospathe_cagayanensis	Manicaria_saccifera)	Attalea_speciosa)	(Reinhardtia_paiewonskiana	Reinhardtia_latisecta))	(Bactris_major	(Elaeis_oleifera	Elaeis_guineensis))))	(Sclerosperma_profizianum	(Podococcus_barteri	Roystonea_regia)))))	(Iriartea_deltoidea	Chamaedorea_seifrizii)))	Calamus_caryotoides)	Kingia_australis);
((Serenoa_repens	(((((((Bactris_major	(Elaeis_oleifera	Elaeis_guineensis))	(((Heterospathe_cagayanensis	Manicaria_saccifera)	Attalea_speciosa)	((Reinhardtia_paiewonskiana	Reinhardtia_latisecta)	(Reinhardtia_simplex	Reinhardtia_gracilis))))	(Sclerosperma_profizianum	(Podococcus_barteri	(Calamus_caryotoides	Roystonea_regia))))	(Prestoea_acuminata	(((Oenocarpus_minor	Oenocarpus_bataua)	(Pelagodoxa_henryana	((Leopoldinia_pulchra	Geonoma_undata)	(((Veitchia_spiralis	Hydriastele_microspadix)	Dictyosperma_album)	Kentiopsis_piersoniorum))))	(Burretiokentia_grandiflora	Dypsis_decaryi))))	(Pseudophoenix_vinifera	(Iriartea_deltoidea	Sabal_domingensis)))	Nypa_fruticans)	Chamaedorea_seifrizii))	Kingia_australis);
(((Elaeis_guineensis	(((((Heterospathe_cagayanensis	Manicaria_saccifera)	Attalea_speciosa)	((((Podococcus_barteri	Roystonea_regia)	(((Prestoea_acuminata	(Oenocarpus_minor	Oenocarpus_bataua))	Sclerosperma_profizianum)	(Burretiokentia_grandiflora	Dypsis_decaryi)))	(((Iriartea_deltoidea	Pseudophoenix_vinifera)	((Nypa_fruticans	(Chamaedorea_seifrizii	Serenoa_repens))	Sabal_domingensis))	(Pelagodoxa_henryana	((Leopoldinia_pulchra	Geonoma_undata)	(Dictyosperma_album	(Veitchia_spiralis	(Hydriastele_microspadix	Kentiopsis_piersoniorum)))))))	((Reinhardtia_paiewonskiana	Reinhardtia_latisecta)	(Reinhardtia_simplex	Reinhardtia_gracilis))))	Bactris_major)	Elaeis_oleifera))	Calamus_caryotoides)	Kingia_australis);
((Serenoa_repens	(((((Calamus_caryotoides	Sabal_domingensis)	(Pseudophoenix_vinifera	Nypa_fruticans))	Iriartea_deltoidea)	Chamaedorea_seifrizii)	((((Burretiokentia_grandiflora	Dypsis_decaryi)	(Prestoea_acuminata	(Oenocarpus_minor	Oenocarpus_bataua)))	((Leopoldinia_pulchra	(Pelagodoxa_henryana	Geonoma_undata))	(Kentiopsis_piersoniorum	((Dictyosperma_album	Veitchia_spiralis)	Hydriastele_microspadix))))	((((Heterospathe_cagayanensis	Manicaria_saccifera)	(Attalea_speciosa	(Reinhardtia_paiewonskiana	Reinhardtia_latisecta)))	((Bactris_major	(Elaeis_oleifera	Elaeis_guineensis))	(Reinhardtia_simplex	Reinhardtia_gracilis)))	(Sclerosperma_profizianum	(Podococcus_barteri	Roystonea_regia))))))	Kingia_australis);
((Serenoa_repens	(Nypa_fruticans	(Chamaedorea_seifrizii	((Iriartea_deltoidea	Pseudophoenix_vinifera)	(((((Leopoldinia_pulchra	Prestoea_acuminata)	(Oenocarpus_minor	Oenocarpus_bataua))	(((Veitchia_spiralis	((Hydriastele_microspadix	Kentiopsis_piersoniorum)	Dictyosperma_album))	Geonoma_undata)	((Burretiokentia_grandiflora	Dypsis_decaryi)	Pelagodoxa_henryana)))	((((Podococcus_barteri	Roystonea_regia)	(Bactris_major	(Elaeis_oleifera	Elaeis_guineensis)))	((((Reinhardtia_simplex	Reinhardtia_gracilis)	Reinhardtia_paiewonskiana)	Reinhardtia_latisecta)	((Heterospathe_cagayanensis	Manicaria_saccifera)	Attalea_speciosa)))	Sclerosperma_profizianum))	(Calamus_caryotoides	Sabal_domingensis))))))	Kingia_australis);
((Calamus_caryotoides	((((Chamaedorea_seifrizii	(Iriartea_deltoidea	Serenoa_repens))	Sabal_domingensis)	(Pseudophoenix_vinifera	Nypa_fruticans))	(((Sclerosperma_profizianum	(((Dypsis_decaryi	((Leopoldinia_pulchra	Prestoea_acuminata)	Burretiokentia_grandiflora))	(Oenocarpus_minor	Oenocarpus_bataua))	(((Dictyosperma_album	(Kentiopsis_piersoniorum	(Hydriastele_microspadix	Veitchia_spiralis)))	Pelagodoxa_henryana)	Geonoma_undata)))	(Podococcus_barteri	Roystonea_regia))	(((Heterospathe_cagayanensis	Manicaria_saccifera)	Attalea_speciosa)	((Bactris_major	(Elaeis_oleifera	Elaeis_guineensis))	((Reinhardtia_simplex	Reinhardtia_gracilis)	(Reinhardtia_paiewonskiana	Reinhardtia_latisecta)))))))	Kingia_australis);
((Nypa_fruticans	(((((((Dictyosperma_album	((Kentiopsis_piersoniorum	Hydriastele_microspadix)	Veitchia_spiralis))	Pelagodoxa_henryana)	Geonoma_undata)	(((Dypsis_decaryi	Burretiokentia_grandiflora)	((Prestoea_acuminata	(Oenocarpus_minor	Oenocarpus_bataua))	(((Bactris_major	(Elaeis_oleifera	Elaeis_guineensis))	(Reinhardtia_simplex	((Attalea_speciosa	(Reinhardtia_gracilis	Reinhardtia_latisecta))	Reinhardtia_paiewonskiana)))	(Sclerosperma_profizianum	(Podococcus_barteri	Roystonea_regia)))))	(Leopoldinia_pulchra	(Heterospathe_cagayanensis	Manicaria_saccifera))))	((Calamus_caryotoides	Sabal_domingensis)	Iriartea_deltoidea))	Pseudophoenix_vinifera)	(Serenoa_repens	Chamaedorea_seifrizii)))	Kingia_australis);
((Calamus_caryotoides	(((Nypa_fruticans	Pseudophoenix_vinifera)	Iriartea_deltoidea)	(((Serenoa_repens	Sabal_domingensis)	Chamaedorea_seifrizii)	(((((Veitchia_spiralis	Dictyosperma_album)	(Hydriastele_microspadix	Kentiopsis_piersoniorum))	Pelagodoxa_henryana)	Geonoma_undata)	((((Dypsis_decaryi	(Podococcus_barteri	Burretiokentia_grandiflora))	(Oenocarpus_minor	Oenocarpus_bataua))	((((Roystonea_regia	Bactris_major)	(Elaeis_oleifera	Elaeis_guineensis))	(Reinhardtia_gracilis	Reinhardtia_simplex))	(Prestoea_acuminata	Sclerosperma_profizianum)))	(Leopoldinia_pulchra	((Attalea_speciosa	(Reinhardtia_latisecta	Reinhardtia_paiewonskiana))	(Heterospathe_cagayanensis	Manicaria_saccifera))))))))	Kingia_australis);
(((Elaeis_oleifera	Elaeis_guineensis)	(((Reinhardtia_gracilis	Reinhardtia_simplex)	((Dypsis_decaryi	(((Calamus_caryotoides	Roystonea_regia)	Sclerosperma_profizianum)	((((Attalea_speciosa	(Reinhardtia_latisecta	Reinhardtia_paiewonskiana))	(Leopoldinia_pulchra	(Heterospathe_cagayanensis	Manicaria_saccifera)))	((((Veitchia_spiralis	Dictyosperma_album)	(Hydriastele_microspadix	Kentiopsis_piersoniorum))	Pelagodoxa_henryana)	Geonoma_undata))	((Nypa_fruticans	Pseudophoenix_vinifera)	(Iriartea_deltoidea	((Serenoa_repens	Sabal_domingensis)	Chamaedorea_seifrizii))))))	(Prestoea_acuminata	((Oenocarpus_minor	Oenocarpus_bataua)	(Podococcus_barteri	Burretiokentia_grandiflora)))))	Bactris_major))	Kingia_australis);
((Oenocarpus_bataua	((Podococcus_barteri	((((Bactris_major	(Elaeis_oleifera	Elaeis_guineensis))	(Reinhardtia_gracilis	Reinhardtia_simplex))	((Roystonea_regia	Sclerosperma_profizianum)	((((((Veitchia_spiralis	Dictyosperma_album)	((Burretiokentia_grandiflora	Hydriastele_microspadix)	Kentiopsis_piersoniorum))	Pelagodoxa_henryana)	Geonoma_undata)	((((Serenoa_repens	(Calamus_caryotoides	Sabal_domingensis))	(Iriartea_deltoidea	Chamaedorea_seifrizii))	(Nypa_fruticans	Pseudophoenix_vinifera))	((Attalea_speciosa	(Reinhardtia_latisecta	Reinhardtia_paiewonskiana))	(Leopoldinia_pulchra	(Heterospathe_cagayanensis	Manicaria_saccifera)))))	Dypsis_decaryi)))	Prestoea_acuminata))	Oenocarpus_minor))	Kingia_australis);
((Calamus_caryotoides	(Burretiokentia_grandiflora	((Prestoea_acuminata	((Oenocarpus_minor	Oenocarpus_bataua)	(((Hydriastele_microspadix	(Kentiopsis_piersoniorum	(Veitchia_spiralis	Dictyosperma_album)))	((Leopoldinia_pulchra	Geonoma_undata)	Pelagodoxa_henryana))	(((Chamaedorea_seifrizii	((Pseudophoenix_vinifera	Iriartea_deltoidea)	(Sabal_domingensis	Serenoa_repens)))	(Reinhardtia_latisecta	((Manicaria_saccifera	Heterospathe_cagayanensis)	Attalea_speciosa)))	(((Nypa_fruticans	(Roystonea_regia	Podococcus_barteri))	(Bactris_major	(Elaeis_oleifera	Elaeis_guineensis)))	(((Reinhardtia_gracilis	Reinhardtia_simplex)	Reinhardtia_paiewonskiana)	Sclerosperma_profizianum))))))	Dypsis_decaryi)))	Kingia_australis);
((Serenoa_repens	(((Chamaedorea_seifrizii	((((((Manicaria_saccifera	Heterospathe_cagayanensis)	(Attalea_speciosa	Reinhardtia_latisecta))	(((Reinhardtia_gracilis	Reinhardtia_simplex)	Reinhardtia_paiewonskiana)	(Bactris_major	(Elaeis_oleifera	Elaeis_guineensis))))	(Sclerosperma_profizianum	Roystonea_regia))	((Prestoea_acuminata	(Calamus_caryotoides	(((Dictyosperma_album	(Hydriastele_microspadix	Veitchia_spiralis))	(Burretiokentia_grandiflora	Kentiopsis_piersoniorum))	Leopoldinia_pulchra)))	(Geonoma_undata	((Oenocarpus_minor	Oenocarpus_bataua)	(Podococcus_barteri	Pelagodoxa_henryana)))))	(Iriartea_deltoidea	(Nypa_fruticans	Pseudophoenix_vinifera))))	Sabal_domingensis)	Dypsis_decaryi))	Kingia_australis);
((Serenoa_repens	(((Iriartea_deltoidea	(Nypa_fruticans	Pseudophoenix_vinifera))	(Chamaedorea_seifrizii	(((Sclerosperma_profizianum	(Roystonea_regia	(((Reinhardtia_gracilis	Reinhardtia_simplex)	Reinhardtia_paiewonskiana)	(Bactris_major	(Elaeis_oleifera	Elaeis_guineensis)))))	((((((Veitchia_spiralis	Dictyosperma_album)	Hydriastele_microspadix)	(Dypsis_decaryi	(Burretiokentia_grandiflora	Kentiopsis_piersoniorum)))	Leopoldinia_pulchra)	Prestoea_acuminata)	(Geonoma_undata	((Oenocarpus_minor	Oenocarpus_bataua)	Pelagodoxa_henryana))))	((Manicaria_saccifera	Heterospathe_cagayanensis)	((Podococcus_barteri	Attalea_speciosa)	Reinhardtia_latisecta)))))	(Calamus_caryotoides	Sabal_domingensis)))	Kingia_australis);
((Serenoa_repens	((((Sabal_domingensis	(Nypa_fruticans	Pseudophoenix_vinifera))	((((Geonoma_undata	((Oenocarpus_minor	Oenocarpus_bataua)	Pelagodoxa_henryana))	(Podococcus_barteri	(Calamus_caryotoides	Roystonea_regia)))	((Veitchia_spiralis	((Hydriastele_microspadix	(Kentiopsis_piersoniorum	Dictyosperma_album))	(Dypsis_decaryi	Burretiokentia_grandiflora)))	(Sclerosperma_profizianum	(Prestoea_acuminata	Leopoldinia_pulchra))))	(((Manicaria_saccifera	Heterospathe_cagayanensis)	(Attalea_speciosa	Reinhardtia_latisecta))	(((Reinhardtia_gracilis	Reinhardtia_simplex)	Reinhardtia_paiewonskiana)	(Bactris_major	(Elaeis_oleifera	Elaeis_guineensis))))))	Iriartea_deltoidea)	Chamaedorea_seifrizii))	Kingia_australis);
((Serenoa_repens	(((((Sabal_domingensis	Pseudophoenix_vinifera)	((((Podococcus_barteri	(Calamus_caryotoides	Roystonea_regia))	(((((Geonoma_undata	(Burretiokentia_grandiflora	Pelagodoxa_henryana))	(Dictyosperma_album	(Kentiopsis_piersoniorum	(Veitchia_spiralis	Hydriastele_microspadix))))	(Oenocarpus_minor	Oenocarpus_bataua))	Leopoldinia_pulchra)	Prestoea_acuminata))	Sclerosperma_profizianum)	(Dypsis_decaryi	(((Manicaria_saccifera	Attalea_speciosa)	(Heterospathe_cagayanensis	Reinhardtia_latisecta))	(((Reinhardtia_gracilis	Reinhardtia_simplex)	Reinhardtia_paiewonskiana)	(Bactris_major	(Elaeis_oleifera	Elaeis_guineensis)))))))	Iriartea_deltoidea)	Nypa_fruticans)	Chamaedorea_seifrizii))	Kingia_australis);
((Serenoa_repens	(((Chamaedorea_seifrizii	((((((Podococcus_barteri	Geonoma_undata)	Pelagodoxa_henryana)	((Prestoea_acuminata	Leopoldinia_pulchra)	(((Hydriastele_microspadix	(Burretiokentia_grandiflora	Kentiopsis_piersoniorum))	Veitchia_spiralis)	Dictyosperma_album)))	(Oenocarpus_minor	Oenocarpus_bataua))	((Sclerosperma_profizianum	(Calamus_caryotoides	Roystonea_regia))	((Bactris_major	(Elaeis_oleifera	Elaeis_guineensis))	((((Heterospathe_cagayanensis	Manicaria_saccifera)	Attalea_speciosa)	(Reinhardtia_paiewonskiana	Reinhardtia_latisecta))	(Reinhardtia_gracilis	Reinhardtia_simplex)))))	(Iriartea_deltoidea	(Sabal_domingensis	Pseudophoenix_vinifera))))	Nypa_fruticans)	Dypsis_decaryi))	Kingia_australis);
((((Oenocarpus_minor	Oenocarpus_bataua)	(((Serenoa_repens	Sabal_domingensis)	(((((Hydriastele_microspadix	((Dypsis_decaryi	(Burretiokentia_grandiflora	Kentiopsis_piersoniorum))	Veitchia_spiralis))	Dictyosperma_album)	(Pelagodoxa_henryana	Geonoma_undata))	(((Sclerosperma_profizianum	((Bactris_major	(Elaeis_oleifera	Elaeis_guineensis))	(Podococcus_barteri	Roystonea_regia)))	((((Heterospathe_cagayanensis	Manicaria_saccifera)	Attalea_speciosa)	Reinhardtia_latisecta)	((Reinhardtia_paiewonskiana	Reinhardtia_gracilis)	Reinhardtia_simplex)))	(Iriartea_deltoidea	(Nypa_fruticans	Pseudophoenix_vinifera))))	(Leopoldinia_pulchra	Chamaedorea_seifrizii)))	Prestoea_acuminata))	Calamus_caryotoides)	Kingia_australis);
((Serenoa_repens	((((Calamus_caryotoides	Sabal_domingensis)	((Pseudophoenix_vinifera	Nypa_fruticans)	Iriartea_deltoidea))	Chamaedorea_seifrizii)	(((Bactris_major	(Elaeis_oleifera	Elaeis_guineensis))	((Reinhardtia_gracilis	(Reinhardtia_simplex	Reinhardtia_paiewonskiana))	((Sclerosperma_profizianum	(Podococcus_barteri	Roystonea_regia))	((Dypsis_decaryi	(Geonoma_undata	(Pelagodoxa_henryana	((Oenocarpus_minor	Oenocarpus_bataua)	Burretiokentia_grandiflora))))	(Prestoea_acuminata	(Leopoldinia_pulchra	(Veitchia_spiralis	(Hydriastele_microspadix	(Kentiopsis_piersoniorum	Dictyosperma_album)))))))))	(((Heterospathe_cagayanensis	Manicaria_saccifera)	Attalea_speciosa)	Reinhardtia_latisecta))))	Kingia_australis);
((Elaeis_guineensis	(((((((Prestoea_acuminata	Podococcus_barteri)	Sclerosperma_profizianum)	(Roystonea_regia	(((Dictyosperma_album	((Hydriastele_microspadix	(Kentiopsis_piersoniorum	Burretiokentia_grandiflora))	Veitchia_spiralis))	((Oenocarpus_minor	Oenocarpus_bataua)	(Pelagodoxa_henryana	Geonoma_undata)))	Leopoldinia_pulchra)))	(((Reinhardtia_paiewonskiana	(Reinhardtia_gracilis	Reinhardtia_simplex))	(Chamaedorea_seifrizii	(Iriartea_deltoidea	((Nypa_fruticans	(Calamus_caryotoides	Sabal_domingensis))	Pseudophoenix_vinifera))))	((Heterospathe_cagayanensis	Manicaria_saccifera)	(Attalea_speciosa	Reinhardtia_latisecta))))	(Dypsis_decaryi	Serenoa_repens))	Bactris_major)	Elaeis_oleifera))	Kingia_australis);
((Serenoa_repens	((((((((Reinhardtia_gracilis	Reinhardtia_simplex)	Reinhardtia_paiewonskiana)	(Sclerosperma_profizianum	(Prestoea_acuminata	((Oenocarpus_minor	Oenocarpus_bataua)	((Pelagodoxa_henryana	(Leopoldinia_pulchra	Geonoma_undata))	(((Hydriastele_microspadix	Veitchia_spiralis)	Dictyosperma_album)	(Kentiopsis_piersoniorum	Burretiokentia_grandiflora)))))))	((Heterospathe_cagayanensis	Manicaria_saccifera)	((Podococcus_barteri	Attalea_speciosa)	Reinhardtia_latisecta)))	(Roystonea_regia	(Bactris_major	(Elaeis_oleifera	Elaeis_guineensis))))	(Iriartea_deltoidea	((Nypa_fruticans	Pseudophoenix_vinifera)	(Calamus_caryotoides	Sabal_domingensis))))	Chamaedorea_seifrizii)	Dypsis_decaryi))	Kingia_australis);
((Prestoea_acuminata	((Oenocarpus_minor	Oenocarpus_bataua)	((Geonoma_undata	(Podococcus_barteri	Pelagodoxa_henryana))	(Leopoldinia_pulchra	(((Dypsis_decaryi	Burretiokentia_grandiflora)	((Hydriastele_microspadix	(Dictyosperma_album	Kentiopsis_piersoniorum))	Veitchia_spiralis))	((Roystonea_regia	(((((Elaeis_guineensis	Elaeis_oleifera)	Bactris_major)	(Reinhardtia_gracilis	Reinhardtia_simplex))	((Attalea_speciosa	(Manicaria_saccifera	Heterospathe_cagayanensis))	(Reinhardtia_paiewonskiana	Reinhardtia_latisecta)))	Sclerosperma_profizianum))	((Nypa_fruticans	Chamaedorea_seifrizii)	((Pseudophoenix_vinifera	Calamus_caryotoides)	(Sabal_domingensis	(Iriartea_deltoidea	Serenoa_repens))))))))))	Kingia_australis);
((((Elaeis_guineensis	Elaeis_oleifera)	(Bactris_major	((Roystonea_regia	(Reinhardtia_gracilis	Reinhardtia_simplex))	((((((Sabal_domingensis	Serenoa_repens)	(Iriartea_deltoidea	(Pseudophoenix_vinifera	Nypa_fruticans)))	Chamaedorea_seifrizii)	((Manicaria_saccifera	Heterospathe_cagayanensis)	((Reinhardtia_paiewonskiana	Reinhardtia_latisecta)	Attalea_speciosa)))	(((Leopoldinia_pulchra	(Burretiokentia_grandiflora	((Hydriastele_microspadix	(Dictyosperma_album	Kentiopsis_piersoniorum))	Veitchia_spiralis)))	Prestoea_acuminata)	((Dypsis_decaryi	(Podococcus_barteri	Pelagodoxa_henryana))	((Oenocarpus_minor	Oenocarpus_bataua)	Geonoma_undata))))	Sclerosperma_profizianum))))	Calamus_caryotoides)	Kingia_australis);
((Elaeis_guineensis	(Elaeis_oleifera	(Bactris_major	((((Geonoma_undata	(((Iriartea_deltoidea	(Chamaedorea_seifrizii	Serenoa_repens))	(Pseudophoenix_vinifera	(Nypa_fruticans	Sabal_domingensis)))	((((Dictyosperma_album	Kentiopsis_piersoniorum)	Hydriastele_microspadix)	Veitchia_spiralis)	((Leopoldinia_pulchra	(Manicaria_saccifera	Heterospathe_cagayanensis))	((Podococcus_barteri	Pelagodoxa_henryana)	((Reinhardtia_paiewonskiana	Reinhardtia_latisecta)	Attalea_speciosa))))))	((Sclerosperma_profizianum	Dypsis_decaryi)	(Prestoea_acuminata	(Oenocarpus_minor	Oenocarpus_bataua))))	(Burretiokentia_grandiflora	(Calamus_caryotoides	Roystonea_regia)))	(Reinhardtia_gracilis	Reinhardtia_simplex)))))	Kingia_australis);
((Elaeis_guineensis	(Elaeis_oleifera	(Bactris_major	(((((Leopoldinia_pulchra	(Geonoma_undata	((Dictyosperma_album	Veitchia_spiralis)	(Kentiopsis_piersoniorum	Hydriastele_microspadix))))	(((Pelagodoxa_henryana	Burretiokentia_grandiflora)	Dypsis_decaryi)	(Podococcus_barteri	(Prestoea_acuminata	(Oenocarpus_minor	Oenocarpus_bataua)))))	((((Reinhardtia_paiewonskiana	Reinhardtia_latisecta)	Attalea_speciosa)	(Manicaria_saccifera	Heterospathe_cagayanensis))	(Iriartea_deltoidea	(Chamaedorea_seifrizii	(((Pseudophoenix_vinifera	Nypa_fruticans)	Calamus_caryotoides)	(Sabal_domingensis	Serenoa_repens))))))	(Sclerosperma_profizianum	Roystonea_regia))	(Reinhardtia_gracilis	Reinhardtia_simplex)))))	Kingia_australis);
((Elaeis_guineensis	(Elaeis_oleifera	(Bactris_major	((((((Calamus_caryotoides	(Sabal_domingensis	Iriartea_deltoidea))	Pseudophoenix_vinifera)	(((Nypa_fruticans	Serenoa_repens)	Chamaedorea_seifrizii)	Dypsis_decaryi))	((Prestoea_acuminata	(Leopoldinia_pulchra	((((Kentiopsis_piersoniorum	Hydriastele_microspadix)	Dictyosperma_album)	(Burretiokentia_grandiflora	Veitchia_spiralis))	(Geonoma_undata	Pelagodoxa_henryana))))	(Oenocarpus_minor	Oenocarpus_bataua)))	(Sclerosperma_profizianum	(Podococcus_barteri	Roystonea_regia)))	(((Reinhardtia_paiewonskiana	Reinhardtia_latisecta)	(Attalea_speciosa	(Manicaria_saccifera	Heterospathe_cagayanensis)))	(Reinhardtia_gracilis	Reinhardtia_simplex))))))	Kingia_australis);
((Serenoa_repens	(Chamaedorea_seifrizii	(((((((Veitchia_spiralis	Dictyosperma_album)	(((Burretiokentia_grandiflora	Dypsis_decaryi)	Hydriastele_microspadix)	Kentiopsis_piersoniorum))	(Pelagodoxa_henryana	(Geonoma_undata	(Oenocarpus_minor	Oenocarpus_bataua))))	(Podococcus_barteri	Roystonea_regia))	(Prestoea_acuminata	(Leopoldinia_pulchra	Sclerosperma_profizianum)))	((Attalea_speciosa	(Manicaria_saccifera	Heterospathe_cagayanensis))	(((Reinhardtia_gracilis	Reinhardtia_simplex)	(Reinhardtia_latisecta	Reinhardtia_paiewonskiana))	((Elaeis_guineensis	Elaeis_oleifera)	Bactris_major))))	((Nypa_fruticans	(Pseudophoenix_vinifera	Iriartea_deltoidea))	(Sabal_domingensis	Calamus_caryotoides)))))	Kingia_australis);
((Bactris_major	(Elaeis_guineensis	((((((((Burretiokentia_grandiflora	Dypsis_decaryi)	Pelagodoxa_henryana)	((Oenocarpus_minor	Oenocarpus_bataua)	((((((Attalea_speciosa	(Manicaria_saccifera	Heterospathe_cagayanensis))	((Nypa_fruticans	Sabal_domingensis)	Pseudophoenix_vinifera))	Iriartea_deltoidea)	(Serenoa_repens	Chamaedorea_seifrizii))	((Dictyosperma_album	(Veitchia_spiralis	Hydriastele_microspadix))	Kentiopsis_piersoniorum))	(Geonoma_undata	Leopoldinia_pulchra))))	Prestoea_acuminata)	Sclerosperma_profizianum)	(Podococcus_barteri	(Calamus_caryotoides	Roystonea_regia)))	(((Reinhardtia_simplex	Reinhardtia_paiewonskiana)	Reinhardtia_gracilis)	Reinhardtia_latisecta))	Elaeis_oleifera)))	Kingia_australis);
(((Iriartea_deltoidea	(Nypa_fruticans	(Serenoa_repens	Chamaedorea_seifrizii)))	((Sabal_domingensis	Pseudophoenix_vinifera)	((((Dictyosperma_album	((((Dypsis_decaryi	(Kentiopsis_piersoniorum	Burretiokentia_grandiflora))	Leopoldinia_pulchra)	Hydriastele_microspadix)	(Prestoea_acuminata	Veitchia_spiralis)))	((Oenocarpus_minor	Oenocarpus_bataua)	(Geonoma_undata	Pelagodoxa_henryana)))	((Sclerosperma_profizianum	((Reinhardtia_latisecta	Reinhardtia_paiewonskiana)	(Reinhardtia_gracilis	Reinhardtia_simplex)))	((Calamus_caryotoides	Roystonea_regia)	((Elaeis_oleifera	Elaeis_guineensis)	Bactris_major))))	((Podococcus_barteri	Attalea_speciosa)	(Manicaria_saccifera	Heterospathe_cagayanensis)))))	Kingia_australis);
((Prestoea_acuminata	((Oenocarpus_minor	Oenocarpus_bataua)	((Leopoldinia_pulchra	Geonoma_undata)	(Pelagodoxa_henryana	((((Veitchia_spiralis	Burretiokentia_grandiflora)	Dypsis_decaryi)	(Hydriastele_microspadix	(Kentiopsis_piersoniorum	Dictyosperma_album)))	(((((Podococcus_barteri	Attalea_speciosa)	(Manicaria_saccifera	Heterospathe_cagayanensis))	(Reinhardtia_latisecta	Reinhardtia_paiewonskiana))	(((Reinhardtia_gracilis	Reinhardtia_simplex)	(Roystonea_regia	((Elaeis_oleifera	Elaeis_guineensis)	Bactris_major)))	Sclerosperma_profizianum))	(((Sabal_domingensis	Serenoa_repens)	((Iriartea_deltoidea	Calamus_caryotoides)	(Pseudophoenix_vinifera	Nypa_fruticans)))	Chamaedorea_seifrizii)))))))	Kingia_australis);
((((Sabal_domingensis	(((Iriartea_deltoidea	Chamaedorea_seifrizii)	((Prestoea_acuminata	(((Elaeis_oleifera	Elaeis_guineensis)	Bactris_major)	((((Manicaria_saccifera	Heterospathe_cagayanensis)	Attalea_speciosa)	(Reinhardtia_latisecta	Reinhardtia_paiewonskiana))	(Reinhardtia_gracilis	Reinhardtia_simplex))))	(((((Kentiopsis_piersoniorum	(Hydriastele_microspadix	Dictyosperma_album))	(Veitchia_spiralis	Geonoma_undata))	(((Burretiokentia_grandiflora	Dypsis_decaryi)	Pelagodoxa_henryana)	(Oenocarpus_minor	Oenocarpus_bataua)))	Leopoldinia_pulchra)	(Sclerosperma_profizianum	(Podococcus_barteri	Roystonea_regia)))))	(Pseudophoenix_vinifera	Nypa_fruticans)))	Calamus_caryotoides)	Serenoa_repens)	Kingia_australis);
((Calamus_caryotoides	(Chamaedorea_seifrizii	(((Nypa_fruticans	(Iriartea_deltoidea	Pseudophoenix_vinifera))	(Sabal_domingensis	Serenoa_repens))	(((Roystonea_regia	(((Reinhardtia_simplex	Reinhardtia_gracilis)	(((Heterospathe_cagayanensis	Manicaria_saccifera)	Attalea_speciosa)	(Reinhardtia_latisecta	Reinhardtia_paiewonskiana)))	(Bactris_major	(Elaeis_oleifera	Elaeis_guineensis))))	Sclerosperma_profizianum)	(((Pelagodoxa_henryana	Geonoma_undata)	(Leopoldinia_pulchra	((Dypsis_decaryi	(Kentiopsis_piersoniorum	Burretiokentia_grandiflora))	((Dictyosperma_album	Veitchia_spiralis)	Hydriastele_microspadix))))	(Podococcus_barteri	((Oenocarpus_minor	Oenocarpus_bataua)	Prestoea_acuminata)))))))	Kingia_australis);
((Calamus_caryotoides	(Chamaedorea_seifrizii	(((Iriartea_deltoidea	(Pseudophoenix_vinifera	Nypa_fruticans))	(Sabal_domingensis	Serenoa_repens))	(((((Sclerosperma_profizianum	(Leopoldinia_pulchra	Prestoea_acuminata))	((Dypsis_decaryi	Burretiokentia_grandiflora)	(Veitchia_spiralis	(Hydriastele_microspadix	(Kentiopsis_piersoniorum	Dictyosperma_album)))))	((Pelagodoxa_henryana	Geonoma_undata)	(Oenocarpus_minor	Oenocarpus_bataua)))	(Podococcus_barteri	Roystonea_regia))	(((Reinhardtia_simplex	Reinhardtia_gracilis)	((Manicaria_saccifera	Attalea_speciosa)	(Heterospathe_cagayanensis	(Reinhardtia_latisecta	Reinhardtia_paiewonskiana))))	(Bactris_major	(Elaeis_oleifera	Elaeis_guineensis)))))))	Kingia_australis);
((Serenoa_repens	(((((Sabal_domingensis	(Pseudophoenix_vinifera	Nypa_fruticans))	Calamus_caryotoides)	((((Podococcus_barteri	Roystonea_regia)	Sclerosperma_profizianum)	((Prestoea_acuminata	Leopoldinia_pulchra)	(Veitchia_spiralis	(((Pelagodoxa_henryana	Geonoma_undata)	(Oenocarpus_minor	Oenocarpus_bataua))	(Hydriastele_microspadix	(((Dypsis_decaryi	Burretiokentia_grandiflora)	Kentiopsis_piersoniorum)	Dictyosperma_album))))))	(((Attalea_speciosa	(Reinhardtia_latisecta	Reinhardtia_paiewonskiana))	(Manicaria_saccifera	Heterospathe_cagayanensis))	((Bactris_major	(Elaeis_oleifera	Elaeis_guineensis))	(Reinhardtia_simplex	Reinhardtia_gracilis)))))	Iriartea_deltoidea)	Chamaedorea_seifrizii))	Kingia_australis);
((Elaeis_guineensis	((((Reinhardtia_simplex	Reinhardtia_gracilis)	(((Sclerosperma_profizianum	((Chamaedorea_seifrizii	((Pelagodoxa_henryana	(Geonoma_undata	(Leopoldinia_pulchra	(Prestoea_acuminata	(Oenocarpus_minor	Oenocarpus_bataua)))))	((((Dictyosperma_album	Veitchia_spiralis)	Hydriastele_microspadix)	Kentiopsis_piersoniorum)	Burretiokentia_grandiflora)))	((Iriartea_deltoidea	(Pseudophoenix_vinifera	Nypa_fruticans))	(Podococcus_barteri	(Calamus_caryotoides	Roystonea_regia)))))	(Dypsis_decaryi	(Sabal_domingensis	Serenoa_repens)))	((Reinhardtia_latisecta	Reinhardtia_paiewonskiana)	((Manicaria_saccifera	Heterospathe_cagayanensis)	Attalea_speciosa))))	Bactris_major)	Elaeis_oleifera))	Kingia_australis);
((Serenoa_repens	((((Iriartea_deltoidea	Pseudophoenix_vinifera)	(((((Pelagodoxa_henryana	(Geonoma_undata	(Prestoea_acuminata	Attalea_speciosa)))	(Leopoldinia_pulchra	(Manicaria_saccifera	Heterospathe_cagayanensis)))	(Reinhardtia_latisecta	Reinhardtia_paiewonskiana))	((Veitchia_spiralis	(Hydriastele_microspadix	Kentiopsis_piersoniorum))	Dictyosperma_album))	((Sclerosperma_profizianum	(((Reinhardtia_simplex	Reinhardtia_gracilis)	(Podococcus_barteri	Roystonea_regia))	(Bactris_major	(Elaeis_oleifera	Elaeis_guineensis))))	((Oenocarpus_minor	Oenocarpus_bataua)	(Burretiokentia_grandiflora	Dypsis_decaryi)))))	Sabal_domingensis)	(Calamus_caryotoides	(Chamaedorea_seifrizii	Nypa_fruticans))))	Kingia_australis);
((Calamus_caryotoides	(((Chamaedorea_seifrizii	Nypa_fruticans)	((((((Reinhardtia_simplex	Reinhardtia_gracilis)	((Roystonea_regia	Bactris_major)	(Elaeis_oleifera	Elaeis_guineensis)))	(Oenocarpus_minor	Oenocarpus_bataua))	(((Sclerosperma_profizianum	(Leopoldinia_pulchra	((Burretiokentia_grandiflora	Dypsis_decaryi)	(Veitchia_spiralis	(Dictyosperma_album	(Hydriastele_microspadix	Kentiopsis_piersoniorum))))))	Prestoea_acuminata)	((Manicaria_saccifera	Heterospathe_cagayanensis)	((Reinhardtia_latisecta	Reinhardtia_paiewonskiana)	((Pelagodoxa_henryana	Geonoma_undata)	(Podococcus_barteri	Attalea_speciosa))))))	(Iriartea_deltoidea	Pseudophoenix_vinifera))	Sabal_domingensis))	Serenoa_repens))	Kingia_australis);
((Serenoa_repens	((((((Sclerosperma_profizianum	Roystonea_regia)	(((Reinhardtia_simplex	Reinhardtia_gracilis)	(Bactris_major	(Elaeis_oleifera	Elaeis_guineensis)))	((Reinhardtia_latisecta	Reinhardtia_paiewonskiana)	(Attalea_speciosa	(Manicaria_saccifera	Heterospathe_cagayanensis)))))	(((((Pelagodoxa_henryana	Podococcus_barteri)	(Burretiokentia_grandiflora	Dypsis_decaryi))	((Kentiopsis_piersoniorum	(Veitchia_spiralis	(Dictyosperma_album	Hydriastele_microspadix)))	Geonoma_undata))	(Prestoea_acuminata	(Oenocarpus_minor	Oenocarpus_bataua)))	Leopoldinia_pulchra))	(((Nypa_fruticans	Pseudophoenix_vinifera)	Sabal_domingensis)	Calamus_caryotoides))	Iriartea_deltoidea)	Chamaedorea_seifrizii))	Kingia_australis);
((Serenoa_repens	(Dictyosperma_album	((((((Podococcus_barteri	Roystonea_regia)	(((Reinhardtia_simplex	Reinhardtia_gracilis)	(Bactris_major	(Elaeis_oleifera	Elaeis_guineensis)))	((Manicaria_saccifera	Heterospathe_cagayanensis)	((Reinhardtia_latisecta	Reinhardtia_paiewonskiana)	Attalea_speciosa))))	(Sclerosperma_profizianum	((((Calamus_caryotoides	Nypa_fruticans)	(Pseudophoenix_vinifera	Iriartea_deltoidea))	Chamaedorea_seifrizii)	Sabal_domingensis)))	((((Pelagodoxa_henryana	Burretiokentia_grandiflora)	Dypsis_decaryi)	Leopoldinia_pulchra)	((Prestoea_acuminata	(Oenocarpus_minor	Oenocarpus_bataua))	Geonoma_undata)))	(Hydriastele_microspadix	Kentiopsis_piersoniorum))	Veitchia_spiralis)))	Kingia_australis);
(((Oenocarpus_minor	Oenocarpus_bataua)	((((Pelagodoxa_henryana	Burretiokentia_grandiflora)	Dypsis_decaryi)	((((((Reinhardtia_simplex	Reinhardtia_gracilis)	(Bactris_major	(Elaeis_oleifera	Elaeis_guineensis)))	Sclerosperma_profizianum)	Roystonea_regia)	(((Reinhardtia_latisecta	Reinhardtia_paiewonskiana)	(Attalea_speciosa	(Manicaria_saccifera	Heterospathe_cagayanensis)))	(((Iriartea_deltoidea	(Pseudophoenix_vinifera	Nypa_fruticans))	(Serenoa_repens	(Calamus_caryotoides	Sabal_domingensis)))	Chamaedorea_seifrizii)))	((Leopoldinia_pulchra	((Veitchia_spiralis	Dictyosperma_album)	(Kentiopsis_piersoniorum	Hydriastele_microspadix)))	Geonoma_undata)))	(Podococcus_barteri	Prestoea_acuminata)))	Kingia_australis);
((Prestoea_acuminata	(Podococcus_barteri	(((((Reinhardtia_simplex	Reinhardtia_gracilis)	(Bactris_major	(Elaeis_oleifera	Elaeis_guineensis)))	((((((Leopoldinia_pulchra	((((Dictyosperma_album	Veitchia_spiralis)	Hydriastele_microspadix)	Kentiopsis_piersoniorum)	Geonoma_undata))	Pelagodoxa_henryana)	((Chamaedorea_seifrizii	(((Sabal_domingensis	Calamus_caryotoides)	(Pseudophoenix_vinifera	Nypa_fruticans))	Iriartea_deltoidea))	Serenoa_repens))	((Manicaria_saccifera	Heterospathe_cagayanensis)	((Reinhardtia_latisecta	Reinhardtia_paiewonskiana)	Attalea_speciosa)))	Sclerosperma_profizianum)	((Burretiokentia_grandiflora	Dypsis_decaryi)	Roystonea_regia)))	Oenocarpus_minor)	Oenocarpus_bataua)))	Kingia_australis);
((((((Serenoa_repens	(Calamus_caryotoides	Sabal_domingensis))	(Pseudophoenix_vinifera	Iriartea_deltoidea))	((Reinhardtia_latisecta	(Attalea_speciosa	(Heterospathe_cagayanensis	Manicaria_saccifera)))	((((((Podococcus_barteri	(Oenocarpus_minor	Oenocarpus_bataua))	Prestoea_acuminata)	Pelagodoxa_henryana)	Geonoma_undata)	(Leopoldinia_pulchra	((Dypsis_decaryi	Burretiokentia_grandiflora)	(Kentiopsis_piersoniorum	((Veitchia_spiralis	Dictyosperma_album)	Hydriastele_microspadix)))))	(Sclerosperma_profizianum	((((Elaeis_oleifera	Elaeis_guineensis)	Bactris_major)	(Reinhardtia_paiewonskiana	(Reinhardtia_simplex	Reinhardtia_gracilis)))	Roystonea_regia)))))	Chamaedorea_seifrizii)	Nypa_fruticans)	Kingia_australis);
((Bactris_major	((((Sclerosperma_profizianum	(Reinhardtia_paiewonskiana	(Reinhardtia_simplex	Reinhardtia_gracilis)))	(((Chamaedorea_seifrizii	((Iriartea_deltoidea	(Pseudophoenix_vinifera	Nypa_fruticans))	(Serenoa_repens	(Calamus_caryotoides	Sabal_domingensis))))	((Heterospathe_cagayanensis	Manicaria_saccifera)	(Reinhardtia_latisecta	Attalea_speciosa)))	(((Geonoma_undata	Leopoldinia_pulchra)	((Prestoea_acuminata	(Oenocarpus_minor	Oenocarpus_bataua))	(Pelagodoxa_henryana	Podococcus_barteri)))	((Dypsis_decaryi	Burretiokentia_grandiflora)	(((Dictyosperma_album	Hydriastele_microspadix)	Kentiopsis_piersoniorum)	Veitchia_spiralis)))))	Roystonea_regia)	(Elaeis_oleifera	Elaeis_guineensis)))	Kingia_australis);
((Elaeis_guineensis	((Bactris_major	(((Reinhardtia_paiewonskiana	(Reinhardtia_simplex	Reinhardtia_gracilis))	((Reinhardtia_latisecta	(Pelagodoxa_henryana	(Attalea_speciosa	(Heterospathe_cagayanensis	Manicaria_saccifera))))	(((Leopoldinia_pulchra	(Sclerosperma_profizianum	(Prestoea_acuminata	((Dictyosperma_album	Kentiopsis_piersoniorum)	(((Veitchia_spiralis	Dypsis_decaryi)	Burretiokentia_grandiflora)	Hydriastele_microspadix)))))	Geonoma_undata)	((Oenocarpus_minor	Oenocarpus_bataua)	((Chamaedorea_seifrizii	(Iriartea_deltoidea	Serenoa_repens))	((Calamus_caryotoides	Sabal_domingensis)	(Pseudophoenix_vinifera	Nypa_fruticans)))))))	(Podococcus_barteri	Roystonea_regia)))	Elaeis_oleifera))	Kingia_australis);
((Prestoea_acuminata	(((((Chamaedorea_seifrizii	(Iriartea_deltoidea	Serenoa_repens))	((Dypsis_decaryi	(Burretiokentia_grandiflora	Sabal_domingensis))	(Pseudophoenix_vinifera	Nypa_fruticans)))	((Calamus_caryotoides	Roystonea_regia)	(((Oenocarpus_minor	Oenocarpus_bataua)	((Leopoldinia_pulchra	(((Hydriastele_microspadix	Kentiopsis_piersoniorum)	Veitchia_spiralis)	Dictyosperma_album))	Geonoma_undata))	(Pelagodoxa_henryana	Podococcus_barteri))))	(((Heterospathe_cagayanensis	Manicaria_saccifera)	(Reinhardtia_latisecta	Attalea_speciosa))	(((Reinhardtia_gracilis	Bactris_major)	(Reinhardtia_paiewonskiana	Reinhardtia_simplex))	(Elaeis_oleifera	Elaeis_guineensis))))	Sclerosperma_profizianum))	Kingia_australis);
((Prestoea_acuminata	((Oenocarpus_minor	Oenocarpus_bataua)	(((Dypsis_decaryi	Burretiokentia_grandiflora)	((((Heterospathe_cagayanensis	Manicaria_saccifera)	(Reinhardtia_latisecta	Attalea_speciosa))	(((Veitchia_spiralis	(Kentiopsis_piersoniorum	Hydriastele_microspadix))	Dictyosperma_album)	((Sabal_domingensis	(Iriartea_deltoidea	Pseudophoenix_vinifera))	(Calamus_caryotoides	(Chamaedorea_seifrizii	(Nypa_fruticans	Serenoa_repens))))))	(((((Reinhardtia_paiewonskiana	(Reinhardtia_gracilis	Reinhardtia_simplex))	((Elaeis_oleifera	Elaeis_guineensis)	Bactris_major))	((Pelagodoxa_henryana	Roystonea_regia)	Sclerosperma_profizianum))	Leopoldinia_pulchra)	Geonoma_undata)))	Podococcus_barteri)))	Kingia_australis);
((Serenoa_repens	((((Calamus_caryotoides	((((Heterospathe_cagayanensis	Manicaria_saccifera)	(Reinhardtia_latisecta	Attalea_speciosa))	((((Bactris_major	(Elaeis_oleifera	Elaeis_guineensis))	(Reinhardtia_paiewonskiana	(Reinhardtia_gracilis	Reinhardtia_simplex)))	(Roystonea_regia	Sclerosperma_profizianum))	(((Prestoea_acuminata	(Oenocarpus_minor	Oenocarpus_bataua))	(Pelagodoxa_henryana	Podococcus_barteri))	(Leopoldinia_pulchra	((((Burretiokentia_grandiflora	Kentiopsis_piersoniorum)	(Dictyosperma_album	Hydriastele_microspadix))	Veitchia_spiralis)	Geonoma_undata)))))	((Pseudophoenix_vinifera	Iriartea_deltoidea)	Sabal_domingensis)))	Chamaedorea_seifrizii)	Nypa_fruticans)	Dypsis_decaryi))	Kingia_australis);
((Serenoa_repens	(((((((Heterospathe_cagayanensis	Manicaria_saccifera)	(Reinhardtia_latisecta	Attalea_speciosa))	((Bactris_major	(Elaeis_oleifera	Elaeis_guineensis))	(Reinhardtia_paiewonskiana	(Reinhardtia_gracilis	Reinhardtia_simplex))))	(((Pelagodoxa_henryana	Podococcus_barteri)	Roystonea_regia)	Sclerosperma_profizianum))	(((Geonoma_undata	(Prestoea_acuminata	(Oenocarpus_minor	Oenocarpus_bataua)))	(Dypsis_decaryi	Burretiokentia_grandiflora))	(Dictyosperma_album	((Veitchia_spiralis	(Leopoldinia_pulchra	Kentiopsis_piersoniorum))	Hydriastele_microspadix))))	(Iriartea_deltoidea	((Nypa_fruticans	Pseudophoenix_vinifera)	(Calamus_caryotoides	Sabal_domingensis))))	Chamaedorea_seifrizii))	Kingia_australis);
((Serenoa_repens	(((Pseudophoenix_vinifera	((Calamus_caryotoides	(Iriartea_deltoidea	Sabal_domingensis))	((((Leopoldinia_pulchra	(Dypsis_decaryi	Burretiokentia_grandiflora))	(Prestoea_acuminata	(Oenocarpus_minor	Oenocarpus_bataua)))	(Geonoma_undata	(((Kentiopsis_piersoniorum	Hydriastele_microspadix)	Dictyosperma_album)	Veitchia_spiralis)))	(((Reinhardtia_latisecta	(((Pelagodoxa_henryana	Podococcus_barteri)	Attalea_speciosa)	(Heterospathe_cagayanensis	Manicaria_saccifera)))	Roystonea_regia)	(((Bactris_major	(Elaeis_oleifera	Elaeis_guineensis))	(Reinhardtia_paiewonskiana	(Reinhardtia_gracilis	Reinhardtia_simplex)))	Sclerosperma_profizianum)))))	Nypa_fruticans)	Chamaedorea_seifrizii))	Kingia_australis);
((Serenoa_repens	(((((Geonoma_undata	((Dictyosperma_album	(Kentiopsis_piersoniorum	Hydriastele_microspadix))	Veitchia_spiralis))	((Roystonea_regia	((Bactris_major	(Elaeis_oleifera	Elaeis_guineensis))	(Reinhardtia_paiewonskiana	(Reinhardtia_gracilis	Reinhardtia_simplex))))	((Prestoea_acuminata	(Oenocarpus_minor	Oenocarpus_bataua))	((Dypsis_decaryi	Burretiokentia_grandiflora)	(Leopoldinia_pulchra	Sclerosperma_profizianum)))))	(Reinhardtia_latisecta	(((Pelagodoxa_henryana	Podococcus_barteri)	Attalea_speciosa)	(Heterospathe_cagayanensis	Manicaria_saccifera))))	((Calamus_caryotoides	Sabal_domingensis)	(Nypa_fruticans	Pseudophoenix_vinifera)))	(Iriartea_deltoidea	Chamaedorea_seifrizii)))	Kingia_australis);
((Serenoa_repens	((Iriartea_deltoidea	Chamaedorea_seifrizii)	((((Geonoma_undata	(Leopoldinia_pulchra	(Prestoea_acuminata	((Dictyosperma_album	(Kentiopsis_piersoniorum	Hydriastele_microspadix))	Veitchia_spiralis))))	((Sclerosperma_profizianum	((Calamus_caryotoides	Roystonea_regia)	((Bactris_major	(Elaeis_oleifera	Elaeis_guineensis))	(Reinhardtia_paiewonskiana	(Reinhardtia_gracilis	Reinhardtia_simplex)))))	((Heterospathe_cagayanensis	Manicaria_saccifera)	((Attalea_speciosa	(Pelagodoxa_henryana	Podococcus_barteri))	Reinhardtia_latisecta))))	(Oenocarpus_minor	Oenocarpus_bataua))	((Dypsis_decaryi	(Burretiokentia_grandiflora	Sabal_domingensis))	(Nypa_fruticans	Pseudophoenix_vinifera)))))	Kingia_australis);
(((((((Calamus_caryotoides	Sabal_domingensis)	(Nypa_fruticans	Pseudophoenix_vinifera))	(((Sclerosperma_profizianum	(((Reinhardtia_gracilis	Reinhardtia_simplex)	(Bactris_major	(Elaeis_oleifera	Elaeis_guineensis)))	(Podococcus_barteri	Roystonea_regia)))	((((Veitchia_spiralis	Dictyosperma_album)	(Kentiopsis_piersoniorum	Hydriastele_microspadix))	(Pelagodoxa_henryana	(Leopoldinia_pulchra	Geonoma_undata)))	((Burretiokentia_grandiflora	(Oenocarpus_minor	Oenocarpus_bataua))	Prestoea_acuminata)))	((Heterospathe_cagayanensis	Manicaria_saccifera)	((Reinhardtia_paiewonskiana	Reinhardtia_latisecta)	Attalea_speciosa))))	Iriartea_deltoidea)	Chamaedorea_seifrizii)	(Dypsis_decaryi	Serenoa_repens))	Kingia_australis);
((Serenoa_repens	(((((((((Burretiokentia_grandiflora	(Podococcus_barteri	Pelagodoxa_henryana))	((Leopoldinia_pulchra	((Veitchia_spiralis	(Dictyosperma_album	(Kentiopsis_piersoniorum	Hydriastele_microspadix)))	Prestoea_acuminata))	Geonoma_undata))	(Oenocarpus_minor	Oenocarpus_bataua))	(((Heterospathe_cagayanensis	Manicaria_saccifera)	((Reinhardtia_paiewonskiana	Reinhardtia_latisecta)	Attalea_speciosa))	(Sclerosperma_profizianum	(((Reinhardtia_gracilis	Reinhardtia_simplex)	(Bactris_major	(Elaeis_oleifera	Elaeis_guineensis)))	Roystonea_regia))))	Sabal_domingensis)	(Pseudophoenix_vinifera	Iriartea_deltoidea))	(Calamus_caryotoides	Nypa_fruticans))	Chamaedorea_seifrizii)	Dypsis_decaryi))	Kingia_australis);
((Serenoa_repens	(((Dypsis_decaryi	(Roystonea_regia	(Sclerosperma_profizianum	((Burretiokentia_grandiflora	((Leopoldinia_pulchra	((Veitchia_spiralis	(Dictyosperma_album	(Kentiopsis_piersoniorum	Hydriastele_microspadix)))	Prestoea_acuminata))	(Pelagodoxa_henryana	Geonoma_undata)))	(Oenocarpus_minor	Oenocarpus_bataua)))))	(((Reinhardtia_paiewonskiana	Reinhardtia_latisecta)	((Podococcus_barteri	Attalea_speciosa)	(Heterospathe_cagayanensis	Manicaria_saccifera)))	((Reinhardtia_gracilis	Reinhardtia_simplex)	(Bactris_major	(Elaeis_oleifera	Elaeis_guineensis)))))	((Iriartea_deltoidea	(((Calamus_caryotoides	Nypa_fruticans)	Pseudophoenix_vinifera)	Sabal_domingensis))	Chamaedorea_seifrizii)))	Kingia_australis);
((Prestoea_acuminata	(((((Geonoma_undata	Pelagodoxa_henryana)	((Roystonea_regia	Sclerosperma_profizianum)	((((Reinhardtia_paiewonskiana	Reinhardtia_latisecta)	((Podococcus_barteri	Attalea_speciosa)	(Heterospathe_cagayanensis	Manicaria_saccifera)))	((Reinhardtia_gracilis	Reinhardtia_simplex)	(Bactris_major	(Elaeis_oleifera	Elaeis_guineensis))))	(((Iriartea_deltoidea	((Nypa_fruticans	Pseudophoenix_vinifera)	(Calamus_caryotoides	Sabal_domingensis)))	Chamaedorea_seifrizii)	Serenoa_repens))))	Leopoldinia_pulchra)	(Dictyosperma_album	((((Dypsis_decaryi	Burretiokentia_grandiflora)	Kentiopsis_piersoniorum)	Hydriastele_microspadix)	Veitchia_spiralis)))	(Oenocarpus_minor	Oenocarpus_bataua)))	Kingia_australis);
(((((Calamus_caryotoides	Sabal_domingensis)	((Chamaedorea_seifrizii	(Serenoa_repens	((Manicaria_saccifera	(((Reinhardtia_paiewonskiana	Reinhardtia_latisecta)	((Pelagodoxa_henryana	Podococcus_barteri)	Attalea_speciosa))	Heterospathe_cagayanensis))	(((((Oenocarpus_minor	Oenocarpus_bataua)	((((Dypsis_decaryi	Burretiokentia_grandiflora)	Kentiopsis_piersoniorum)	((Dictyosperma_album	Veitchia_spiralis)	Hydriastele_microspadix))	((Prestoea_acuminata	Leopoldinia_pulchra)	Sclerosperma_profizianum)))	(Roystonea_regia	(Reinhardtia_gracilis	Reinhardtia_simplex)))	Geonoma_undata)	(Bactris_major	(Elaeis_oleifera	Elaeis_guineensis))))))	Iriartea_deltoidea))	Pseudophoenix_vinifera)	Nypa_fruticans)	Kingia_australis);
(((((((((Geonoma_undata	(((((Veitchia_spiralis	Dictyosperma_album)	Hydriastele_microspadix)	Kentiopsis_piersoniorum)	(Burretiokentia_grandiflora	Dypsis_decaryi))	(Prestoea_acuminata	Leopoldinia_pulchra)))	(Oenocarpus_minor	Oenocarpus_bataua))	(Sclerosperma_profizianum	((((((Heterospathe_cagayanensis	Manicaria_saccifera)	((Reinhardtia_paiewonskiana	Reinhardtia_latisecta)	Attalea_speciosa))	(Reinhardtia_gracilis	Reinhardtia_simplex))	(Bactris_major	(Elaeis_oleifera	Elaeis_guineensis)))	Pelagodoxa_henryana)	(Podococcus_barteri	Roystonea_regia))))	((Calamus_caryotoides	Sabal_domingensis)	Serenoa_repens))	Chamaedorea_seifrizii)	Iriartea_deltoidea)	Pseudophoenix_vinifera)	Nypa_fruticans)	Kingia_australis);
((Elaeis_guineensis	((((Sclerosperma_profizianum	((((Prestoea_acuminata	(Leopoldinia_pulchra	((Kentiopsis_piersoniorum	(Dictyosperma_album	Veitchia_spiralis))	(Hydriastele_microspadix	Burretiokentia_grandiflora))))	((Geonoma_undata	Pelagodoxa_henryana)	(Oenocarpus_minor	Oenocarpus_bataua)))	((((Iriartea_deltoidea	(Dypsis_decaryi	(Sabal_domingensis	Serenoa_repens)))	(Pseudophoenix_vinifera	Nypa_fruticans))	(Chamaedorea_seifrizii	Calamus_caryotoides))	(((Podococcus_barteri	Attalea_speciosa)	(Manicaria_saccifera	Heterospathe_cagayanensis))	(Reinhardtia_paiewonskiana	Reinhardtia_latisecta))))	(Reinhardtia_gracilis	Reinhardtia_simplex)))	Roystonea_regia)	Bactris_major)	Elaeis_oleifera))	Kingia_australis);
((Elaeis_guineensis	((((((Attalea_speciosa	(Manicaria_saccifera	Heterospathe_cagayanensis))	(Reinhardtia_paiewonskiana	Reinhardtia_latisecta))	(((Podococcus_barteri	Roystonea_regia)	Sclerosperma_profizianum)	((((Oenocarpus_minor	Oenocarpus_bataua)	((Geonoma_undata	(Leopoldinia_pulchra	(Kentiopsis_piersoniorum	((Veitchia_spiralis	Dictyosperma_album)	(Hydriastele_microspadix	Calamus_caryotoides)))))	(Dypsis_decaryi	(Burretiokentia_grandiflora	Pelagodoxa_henryana))))	Prestoea_acuminata)	(((Iriartea_deltoidea	Serenoa_repens)	(Sabal_domingensis	(Pseudophoenix_vinifera	Nypa_fruticans)))	Chamaedorea_seifrizii))))	(Reinhardtia_gracilis	Reinhardtia_simplex))	Bactris_major)	Elaeis_oleifera))	Kingia_australis);
((Bactris_major	((Elaeis_oleifera	Elaeis_guineensis)	((((Podococcus_barteri	(Calamus_caryotoides	Roystonea_regia))	Sclerosperma_profizianum)	((Prestoea_acuminata	((Pelagodoxa_henryana	(Geonoma_undata	(Leopoldinia_pulchra	((Veitchia_spiralis	(Kentiopsis_piersoniorum	Dictyosperma_album))	Hydriastele_microspadix))))	(Oenocarpus_minor	Oenocarpus_bataua)))	((Dypsis_decaryi	Burretiokentia_grandiflora)	(((Sabal_domingensis	(Pseudophoenix_vinifera	Iriartea_deltoidea))	(Nypa_fruticans	Chamaedorea_seifrizii))	Serenoa_repens))))	((Reinhardtia_gracilis	Reinhardtia_simplex)	((Manicaria_saccifera	Heterospathe_cagayanensis)	((Reinhardtia_paiewonskiana	Reinhardtia_latisecta)	Attalea_speciosa))))))	Kingia_australis);
((Prestoea_acuminata	(((Leopoldinia_pulchra	((Dypsis_decaryi	Burretiokentia_grandiflora)	((Dictyosperma_album	Veitchia_spiralis)	(Kentiopsis_piersoniorum	Hydriastele_microspadix))))	((Geonoma_undata	(Oenocarpus_minor	Oenocarpus_bataua))	(Podococcus_barteri	Pelagodoxa_henryana)))	((Sclerosperma_profizianum	(Roystonea_regia	((Reinhardtia_gracilis	Reinhardtia_simplex)	(Bactris_major	(Elaeis_oleifera	Elaeis_guineensis)))))	((Pseudophoenix_vinifera	((Serenoa_repens	(Nypa_fruticans	Chamaedorea_seifrizii))	(Iriartea_deltoidea	(Calamus_caryotoides	Sabal_domingensis))))	((Manicaria_saccifera	Heterospathe_cagayanensis)	((Reinhardtia_paiewonskiana	Reinhardtia_latisecta)	Attalea_speciosa))))))	Kingia_australis);
((Serenoa_repens	(((((Reinhardtia_latisecta	((Heterospathe_cagayanensis	Manicaria_saccifera)	Attalea_speciosa))	(((Reinhardtia_simplex	Reinhardtia_gracilis)	Reinhardtia_paiewonskiana)	((Elaeis_guineensis	Elaeis_oleifera)	Bactris_major)))	(((((Burretiokentia_grandiflora	Dypsis_decaryi)	((Kentiopsis_piersoniorum	(Veitchia_spiralis	Hydriastele_microspadix))	Dictyosperma_album))	(((Oenocarpus_minor	Oenocarpus_bataua)	Pelagodoxa_henryana)	(Leopoldinia_pulchra	Geonoma_undata)))	(Prestoea_acuminata	(Sclerosperma_profizianum	(Podococcus_barteri	Roystonea_regia))))	((Calamus_caryotoides	Sabal_domingensis)	(Nypa_fruticans	Pseudophoenix_vinifera))))	Iriartea_deltoidea)	Chamaedorea_seifrizii))	Kingia_australis);
((Elaeis_guineensis	(Elaeis_oleifera	(Bactris_major	((((Serenoa_repens	Dypsis_decaryi)	((((Podococcus_barteri	Roystonea_regia)	Veitchia_spiralis)	(((((((Geonoma_undata	Dictyosperma_album)	Hydriastele_microspadix)	(Kentiopsis_piersoniorum	Leopoldinia_pulchra))	(Pelagodoxa_henryana	Burretiokentia_grandiflora))	Oenocarpus_minor)	(Prestoea_acuminata	Oenocarpus_bataua))	Sclerosperma_profizianum))	((((Calamus_caryotoides	Sabal_domingensis)	Iriartea_deltoidea)	Chamaedorea_seifrizii)	(Nypa_fruticans	Pseudophoenix_vinifera))))	((Heterospathe_cagayanensis	Manicaria_saccifera)	(Attalea_speciosa	Reinhardtia_latisecta)))	((Reinhardtia_simplex	Reinhardtia_gracilis)	Reinhardtia_paiewonskiana)))))	Kingia_australis);
((((Chamaedorea_seifrizii	(((Nypa_fruticans	Pseudophoenix_vinifera)	Sabal_domingensis)	Iriartea_deltoidea))	(((Elaeis_guineensis	Elaeis_oleifera)	(Bactris_major	((((Burretiokentia_grandiflora	((Reinhardtia_latisecta	((Heterospathe_cagayanensis	Manicaria_saccifera)	Attalea_speciosa))	Roystonea_regia))	((Prestoea_acuminata	Sclerosperma_profizianum)	((((Veitchia_spiralis	((Leopoldinia_pulchra	Kentiopsis_piersoniorum)	Hydriastele_microspadix))	Dictyosperma_album)	((Podococcus_barteri	Pelagodoxa_henryana)	Geonoma_undata))	(Oenocarpus_bataua	Oenocarpus_minor))))	Dypsis_decaryi)	((Reinhardtia_simplex	Reinhardtia_gracilis)	Reinhardtia_paiewonskiana))))	Serenoa_repens))	Calamus_caryotoides)	Kingia_australis);
(((((Sabal_domingensis	Chamaedorea_seifrizii)	Nypa_fruticans)	((Pseudophoenix_vinifera	Iriartea_deltoidea)	(((((Geonoma_undata	Pelagodoxa_henryana)	(Oenocarpus_bataua	Oenocarpus_minor))	(((Veitchia_spiralis	(Hydriastele_microspadix	Dictyosperma_album))	(Burretiokentia_grandiflora	Kentiopsis_piersoniorum))	(Dypsis_decaryi	Leopoldinia_pulchra)))	(Podococcus_barteri	((Roystonea_regia	Sclerosperma_profizianum)	(Prestoea_acuminata	((((Heterospathe_cagayanensis	Manicaria_saccifera)	(Attalea_speciosa	Reinhardtia_latisecta))	(Bactris_major	(Elaeis_oleifera	Elaeis_guineensis)))	((Reinhardtia_simplex	Reinhardtia_gracilis)	Reinhardtia_paiewonskiana))))))	Serenoa_repens)))	Calamus_caryotoides)	Kingia_australis);
((((Chamaedorea_seifrizii	(((Podococcus_barteri	Roystonea_regia)	(Pelagodoxa_henryana	(((Attalea_speciosa	(Manicaria_saccifera	Heterospathe_cagayanensis))	(Bactris_major	(Elaeis_oleifera	Elaeis_guineensis)))	(((Reinhardtia_latisecta	Reinhardtia_paiewonskiana)	Reinhardtia_gracilis)	Reinhardtia_simplex))))	((((Oenocarpus_bataua	Oenocarpus_minor)	(((Prestoea_acuminata	Leopoldinia_pulchra)	Sclerosperma_profizianum)	(((Burretiokentia_grandiflora	Kentiopsis_piersoniorum)	Hydriastele_microspadix)	(Veitchia_spiralis	Dictyosperma_album))))	Geonoma_undata)	Dypsis_decaryi)))	(((Calamus_caryotoides	Sabal_domingensis)	Serenoa_repens)	Iriartea_deltoidea))	(Pseudophoenix_vinifera	Nypa_fruticans))	Kingia_australis);
((Serenoa_repens	(Chamaedorea_seifrizii	(Iriartea_deltoidea	((((Calamus_caryotoides	Roystonea_regia)	((((Pelagodoxa_henryana	Podococcus_barteri)	Attalea_speciosa)	(Manicaria_saccifera	Heterospathe_cagayanensis))	((Bactris_major	(Elaeis_oleifera	Elaeis_guineensis))	((Reinhardtia_gracilis	Reinhardtia_simplex)	(Reinhardtia_latisecta	Reinhardtia_paiewonskiana)))))	(((Oenocarpus_bataua	Oenocarpus_minor)	((((Hydriastele_microspadix	Veitchia_spiralis)	Dictyosperma_album)	(Kentiopsis_piersoniorum	(Dypsis_decaryi	Burretiokentia_grandiflora)))	((Sclerosperma_profizianum	Leopoldinia_pulchra)	Prestoea_acuminata)))	Geonoma_undata))	(Sabal_domingensis	(Nypa_fruticans	Pseudophoenix_vinifera))))))	Kingia_australis);
((Serenoa_repens	(Chamaedorea_seifrizii	(Nypa_fruticans	(Pseudophoenix_vinifera	((((((Reinhardtia_latisecta	Reinhardtia_paiewonskiana)	Attalea_speciosa)	(Manicaria_saccifera	Heterospathe_cagayanensis))	((((Oenocarpus_bataua	(Geonoma_undata	Oenocarpus_minor))	(Pelagodoxa_henryana	Podococcus_barteri))	(Dypsis_decaryi	((((Dictyosperma_album	(Kentiopsis_piersoniorum	Hydriastele_microspadix))	Burretiokentia_grandiflora)	Veitchia_spiralis)	((Prestoea_acuminata	Sclerosperma_profizianum)	Leopoldinia_pulchra))))	((Roystonea_regia	(Bactris_major	(Elaeis_oleifera	Elaeis_guineensis)))	(Reinhardtia_gracilis	Reinhardtia_simplex))))	(Calamus_caryotoides	Sabal_domingensis))	Iriartea_deltoidea)))))	Kingia_australis);
((Nypa_fruticans	((((Chamaedorea_seifrizii	((Calamus_caryotoides	Sabal_domingensis)	Serenoa_repens))	((((((Reinhardtia_latisecta	Reinhardtia_paiewonskiana)	(Podococcus_barteri	Attalea_speciosa))	(Manicaria_saccifera	Heterospathe_cagayanensis))	(Bactris_major	(Elaeis_oleifera	Elaeis_guineensis)))	(Reinhardtia_gracilis	Reinhardtia_simplex))	(((((Hydriastele_microspadix	(Dictyosperma_album	(Dypsis_decaryi	(Burretiokentia_grandiflora	Kentiopsis_piersoniorum))))	Veitchia_spiralis)	(Prestoea_acuminata	(Sclerosperma_profizianum	Leopoldinia_pulchra)))	(Geonoma_undata	(Pelagodoxa_henryana	(Oenocarpus_bataua	Oenocarpus_minor))))	Roystonea_regia)))	Iriartea_deltoidea)	Pseudophoenix_vinifera))	Kingia_australis);
((Serenoa_repens	((((((((Sclerosperma_profizianum	Leopoldinia_pulchra)	Prestoea_acuminata)	(((Attalea_speciosa	(Manicaria_saccifera	Heterospathe_cagayanensis))	(Pelagodoxa_henryana	Podococcus_barteri))	((Bactris_major	(Elaeis_oleifera	Elaeis_guineensis))	((Reinhardtia_latisecta	Reinhardtia_paiewonskiana)	(Reinhardtia_gracilis	Reinhardtia_simplex)))))	Roystonea_regia)	((((Dictyosperma_album	((Burretiokentia_grandiflora	(Dypsis_decaryi	Hydriastele_microspadix))	Kentiopsis_piersoniorum))	Veitchia_spiralis)	(Oenocarpus_bataua	Oenocarpus_minor))	Geonoma_undata))	(Nypa_fruticans	Chamaedorea_seifrizii))	(Calamus_caryotoides	(Iriartea_deltoidea	Pseudophoenix_vinifera)))	Sabal_domingensis))	Kingia_australis);
((Nypa_fruticans	(Chamaedorea_seifrizii	(Leopoldinia_pulchra	(((Dictyosperma_album	(Veitchia_spiralis	(((Kentiopsis_piersoniorum	Burretiokentia_grandiflora)	Dypsis_decaryi)	Hydriastele_microspadix)))	((((Pseudophoenix_vinifera	((Sclerosperma_profizianum	(((Reinhardtia_gracilis	Reinhardtia_simplex)	((Elaeis_oleifera	Elaeis_guineensis)	Bactris_major))	((Pelagodoxa_henryana	(Heterospathe_cagayanensis	Manicaria_saccifera))	((Reinhardtia_latisecta	Reinhardtia_paiewonskiana)	Attalea_speciosa))))	(Podococcus_barteri	(Calamus_caryotoides	Roystonea_regia))))	((Sabal_domingensis	Serenoa_repens)	Iriartea_deltoidea))	Prestoea_acuminata)	(Oenocarpus_bataua	Oenocarpus_minor)))	Geonoma_undata))))	Kingia_australis);
((Serenoa_repens	(Chamaedorea_seifrizii	(((((((Reinhardtia_paiewonskiana	Reinhardtia_latisecta)	(Attalea_speciosa	(Heterospathe_cagayanensis	Manicaria_saccifera)))	(Leopoldinia_pulchra	(Dictyosperma_album	(Kentiopsis_piersoniorum	Hydriastele_microspadix))))	(((Sclerosperma_profizianum	((Prestoea_acuminata	((Bactris_major	(Elaeis_guineensis	Elaeis_oleifera))	((Pelagodoxa_henryana	Podococcus_barteri)	Roystonea_regia)))	(Reinhardtia_gracilis	Reinhardtia_simplex)))	(Oenocarpus_minor	Oenocarpus_bataua))	((Dypsis_decaryi	(Veitchia_spiralis	Burretiokentia_grandiflora))	Geonoma_undata)))	(Sabal_domingensis	(Pseudophoenix_vinifera	Iriartea_deltoidea)))	Calamus_caryotoides)	Nypa_fruticans)))	Kingia_australis);
((Nypa_fruticans	(Chamaedorea_seifrizii	(((Serenoa_repens	((Geonoma_undata	(((Kentiopsis_piersoniorum	Hydriastele_microspadix)	Dictyosperma_album)	Veitchia_spiralis))	((((Reinhardtia_gracilis	Reinhardtia_simplex)	(((Reinhardtia_paiewonskiana	Reinhardtia_latisecta)	(Pelagodoxa_henryana	((Podococcus_barteri	Attalea_speciosa)	(Heterospathe_cagayanensis	Manicaria_saccifera))))	(Bactris_major	(Elaeis_guineensis	Elaeis_oleifera))))	((Sclerosperma_profizianum	Roystonea_regia)	((Oenocarpus_minor	Oenocarpus_bataua)	((Dypsis_decaryi	Burretiokentia_grandiflora)	Prestoea_acuminata))))	Leopoldinia_pulchra)))	Pseudophoenix_vinifera)	(Iriartea_deltoidea	(Calamus_caryotoides	Sabal_domingensis)))))	Kingia_australis);
((Serenoa_repens	(((Pseudophoenix_vinifera	Nypa_fruticans)	((((Dypsis_decaryi	(((Oenocarpus_minor	Oenocarpus_bataua)	(Geonoma_undata	(Pelagodoxa_henryana	Burretiokentia_grandiflora)))	((((Calamus_caryotoides	(Dictyosperma_album	(Hydriastele_microspadix	Kentiopsis_piersoniorum)))	Veitchia_spiralis)	Prestoea_acuminata)	Leopoldinia_pulchra)))	(((Reinhardtia_gracilis	Reinhardtia_simplex)	(Bactris_major	(Elaeis_guineensis	Elaeis_oleifera)))	(Sclerosperma_profizianum	Roystonea_regia)))	((Reinhardtia_paiewonskiana	Reinhardtia_latisecta)	((Podococcus_barteri	Attalea_speciosa)	(Heterospathe_cagayanensis	Manicaria_saccifera))))	(Iriartea_deltoidea	Sabal_domingensis)))	Chamaedorea_seifrizii))	Kingia_australis);
((Serenoa_repens	((((((((Geonoma_undata	(((Kentiopsis_piersoniorum	(Hydriastele_microspadix	Veitchia_spiralis))	Dictyosperma_album)	Leopoldinia_pulchra))	(Burretiokentia_grandiflora	(Dypsis_decaryi	Pelagodoxa_henryana)))	(Oenocarpus_minor	Oenocarpus_bataua))	(Sclerosperma_profizianum	(Roystonea_regia	((Podococcus_barteri	Prestoea_acuminata)	((Reinhardtia_gracilis	Reinhardtia_simplex)	(Bactris_major	(Elaeis_guineensis	Elaeis_oleifera)))))))	((Reinhardtia_paiewonskiana	Reinhardtia_latisecta)	(Attalea_speciosa	(Heterospathe_cagayanensis	Manicaria_saccifera))))	(Iriartea_deltoidea	(Pseudophoenix_vinifera	(Calamus_caryotoides	Sabal_domingensis))))	Nypa_fruticans)	Chamaedorea_seifrizii))	Kingia_australis);
(((((Nypa_fruticans	Chamaedorea_seifrizii)	(Iriartea_deltoidea	Pseudophoenix_vinifera))	((Serenoa_repens	Sabal_domingensis)	Calamus_caryotoides))	(((((Geonoma_undata	Pelagodoxa_henryana)	(Oenocarpus_minor	Oenocarpus_bataua))	((Prestoea_acuminata	((((Veitchia_spiralis	Hydriastele_microspadix)	(Burretiokentia_grandiflora	Kentiopsis_piersoniorum))	Dictyosperma_album)	Leopoldinia_pulchra))	Dypsis_decaryi))	(Sclerosperma_profizianum	((Roystonea_regia	Podococcus_barteri)	((Reinhardtia_gracilis	Reinhardtia_simplex)	(Bactris_major	(Elaeis_guineensis	Elaeis_oleifera))))))	((Heterospathe_cagayanensis	Manicaria_saccifera)	((Reinhardtia_paiewonskiana	Reinhardtia_latisecta)	Attalea_speciosa))))	Kingia_australis);
((Serenoa_repens	(Chamaedorea_seifrizii	(((((Oenocarpus_minor	Oenocarpus_bataua)	(((((Reinhardtia_gracilis	Reinhardtia_simplex)	(Bactris_major	(Elaeis_guineensis	Elaeis_oleifera)))	(Roystonea_regia	Podococcus_barteri))	Sclerosperma_profizianum)	(Burretiokentia_grandiflora	Dypsis_decaryi)))	((Heterospathe_cagayanensis	Manicaria_saccifera)	((Reinhardtia_paiewonskiana	Reinhardtia_latisecta)	Attalea_speciosa)))	((((((Kentiopsis_piersoniorum	Hydriastele_microspadix)	(Veitchia_spiralis	Dictyosperma_album))	Leopoldinia_pulchra)	Pelagodoxa_henryana)	Geonoma_undata)	Prestoea_acuminata))	(Sabal_domingensis	(((Calamus_caryotoides	Nypa_fruticans)	Pseudophoenix_vinifera)	Iriartea_deltoidea)))))	Kingia_australis);
((Prestoea_acuminata	((Oenocarpus_minor	Oenocarpus_bataua)	((((Reinhardtia_gracilis	Reinhardtia_simplex)	(Bactris_major	(Elaeis_guineensis	Elaeis_oleifera)))	(((((Iriartea_deltoidea	Pseudophoenix_vinifera)	((Serenoa_repens	(Calamus_caryotoides	Sabal_domingensis))	(Chamaedorea_seifrizii	Nypa_fruticans)))	((Reinhardtia_paiewonskiana	Reinhardtia_latisecta)	(Attalea_speciosa	(Heterospathe_cagayanensis	Manicaria_saccifera))))	(((((Kentiopsis_piersoniorum	(Veitchia_spiralis	Hydriastele_microspadix))	Dictyosperma_album)	Leopoldinia_pulchra)	Pelagodoxa_henryana)	Geonoma_undata))	(Roystonea_regia	Sclerosperma_profizianum)))	(Podococcus_barteri	(Burretiokentia_grandiflora	Dypsis_decaryi)))))	Kingia_australis);
((Serenoa_repens	(Chamaedorea_seifrizii	(((Nypa_fruticans	(Pseudophoenix_vinifera	Sabal_domingensis))	(((((((Podococcus_barteri	(Burretiokentia_grandiflora	Dypsis_decaryi))	Pelagodoxa_henryana)	(Geonoma_undata	((((Veitchia_spiralis	Dictyosperma_album)	(Kentiopsis_piersoniorum	Hydriastele_microspadix))	Leopoldinia_pulchra)	Prestoea_acuminata)))	(Oenocarpus_minor	Oenocarpus_bataua))	(Sclerosperma_profizianum	(Roystonea_regia	((Reinhardtia_gracilis	Reinhardtia_simplex)	(Bactris_major	(Elaeis_guineensis	Elaeis_oleifera))))))	((Reinhardtia_paiewonskiana	Reinhardtia_latisecta)	(Attalea_speciosa	(Heterospathe_cagayanensis	Manicaria_saccifera))))	Calamus_caryotoides))	Iriartea_deltoidea)))	Kingia_australis);
((Prestoea_acuminata	(((Oenocarpus_minor	Oenocarpus_bataua)	(Geonoma_undata	(Pelagodoxa_henryana	((((Iriartea_deltoidea	(Nypa_fruticans	Pseudophoenix_vinifera))	(Sabal_domingensis	Serenoa_repens))	Chamaedorea_seifrizii)	(((Calamus_caryotoides	(Podococcus_barteri	Roystonea_regia))	Sclerosperma_profizianum)	(((Reinhardtia_paiewonskiana	Reinhardtia_latisecta)	(Attalea_speciosa	(Heterospathe_cagayanensis	Manicaria_saccifera)))	((Bactris_major	(Elaeis_guineensis	Elaeis_oleifera))	(Dypsis_decaryi	(Reinhardtia_gracilis	Reinhardtia_simplex)))))))))	(((Burretiokentia_grandiflora	Kentiopsis_piersoniorum)	((Dictyosperma_album	Veitchia_spiralis)	Hydriastele_microspadix))	Leopoldinia_pulchra)))	Kingia_australis);
((Calamus_caryotoides	((((Iriartea_deltoidea	(Nypa_fruticans	Pseudophoenix_vinifera))	(Sabal_domingensis	Serenoa_repens))	Chamaedorea_seifrizii)	((Roystonea_regia	(((Bactris_major	(Elaeis_guineensis	Elaeis_oleifera))	((Reinhardtia_gracilis	Reinhardtia_simplex)	((Reinhardtia_paiewonskiana	Reinhardtia_latisecta)	(Attalea_speciosa	(Podococcus_barteri	(Pelagodoxa_henryana	(Heterospathe_cagayanensis	Manicaria_saccifera)))))))	Sclerosperma_profizianum))	(((Geonoma_undata	((((Kentiopsis_piersoniorum	Hydriastele_microspadix)	Dictyosperma_album)	Veitchia_spiralis)	(Prestoea_acuminata	Leopoldinia_pulchra)))	(Dypsis_decaryi	Burretiokentia_grandiflora))	(Oenocarpus_minor	Oenocarpus_bataua)))))	Kingia_australis);
((Serenoa_repens	(Chamaedorea_seifrizii	((((((Leopoldinia_pulchra	Prestoea_acuminata)	(Oenocarpus_minor	Oenocarpus_bataua))	((Geonoma_undata	Pelagodoxa_henryana)	((Dypsis_decaryi	(Kentiopsis_piersoniorum	Burretiokentia_grandiflora))	(Hydriastele_microspadix	(Veitchia_spiralis	Dictyosperma_album)))))	((Sclerosperma_profizianum	(Podococcus_barteri	(Calamus_caryotoides	Roystonea_regia)))	(((Attalea_speciosa	Reinhardtia_latisecta)	(Heterospathe_cagayanensis	Manicaria_saccifera))	(Bactris_major	((Elaeis_oleifera	Elaeis_guineensis)	((Reinhardtia_simplex	Reinhardtia_gracilis)	Reinhardtia_paiewonskiana))))))	((Nypa_fruticans	Pseudophoenix_vinifera)	Sabal_domingensis))	Iriartea_deltoidea)))	Kingia_australis);
(((((Nypa_fruticans	Chamaedorea_seifrizii)	((((Pelagodoxa_henryana	(Geonoma_undata	((Kentiopsis_piersoniorum	(Hydriastele_microspadix	Veitchia_spiralis))	Dictyosperma_album)))	(((Prestoea_acuminata	(Oenocarpus_minor	Oenocarpus_bataua))	Burretiokentia_grandiflora)	Leopoldinia_pulchra))	((Sclerosperma_profizianum	(Podococcus_barteri	Roystonea_regia))	((Reinhardtia_latisecta	(Attalea_speciosa	(Manicaria_saccifera	Heterospathe_cagayanensis)))	(((Reinhardtia_simplex	Reinhardtia_gracilis)	Reinhardtia_paiewonskiana)	(Bactris_major	(Elaeis_oleifera	Elaeis_guineensis))))))	((Pseudophoenix_vinifera	Sabal_domingensis)	Iriartea_deltoidea)))	(Dypsis_decaryi	Serenoa_repens))	Calamus_caryotoides)	Kingia_australis);
((Calamus_caryotoides	((Sabal_domingensis	(Iriartea_deltoidea	((Pseudophoenix_vinifera	Nypa_fruticans)	Chamaedorea_seifrizii)))	((Dypsis_decaryi	Serenoa_repens)	((Podococcus_barteri	((Bactris_major	(Elaeis_oleifera	Elaeis_guineensis))	((((Reinhardtia_latisecta	Reinhardtia_paiewonskiana)	Attalea_speciosa)	(Manicaria_saccifera	Heterospathe_cagayanensis))	(Reinhardtia_simplex	Reinhardtia_gracilis))))	(Roystonea_regia	(Sclerosperma_profizianum	((Leopoldinia_pulchra	(((Veitchia_spiralis	Dictyosperma_album)	Hydriastele_microspadix)	(Burretiokentia_grandiflora	Kentiopsis_piersoniorum)))	(Geonoma_undata	(Pelagodoxa_henryana	(Prestoea_acuminata	(Oenocarpus_minor	Oenocarpus_bataua)))))))))))	Kingia_australis);
((Serenoa_repens	((Chamaedorea_seifrizii	((((Sabal_domingensis	Pseudophoenix_vinifera)	Iriartea_deltoidea)	(Calamus_caryotoides	((((Leopoldinia_pulchra	(((Veitchia_spiralis	Dictyosperma_album)	Hydriastele_microspadix)	(Burretiokentia_grandiflora	Kentiopsis_piersoniorum)))	((Oenocarpus_minor	Oenocarpus_bataua)	(Pelagodoxa_henryana	Geonoma_undata)))	Prestoea_acuminata)	(((Roystonea_regia	Podococcus_barteri)	(((Reinhardtia_latisecta	Reinhardtia_paiewonskiana)	(Attalea_speciosa	(Manicaria_saccifera	Heterospathe_cagayanensis)))	((Reinhardtia_simplex	Reinhardtia_gracilis)	(Bactris_major	(Elaeis_oleifera	Elaeis_guineensis)))))	Sclerosperma_profizianum))))	Nypa_fruticans))	Dypsis_decaryi))	Kingia_australis);
((Calamus_caryotoides	(((Dypsis_decaryi	Serenoa_repens)	((Roystonea_regia	(Sclerosperma_profizianum	(Pelagodoxa_henryana	((Prestoea_acuminata	(Oenocarpus_minor	Oenocarpus_bataua))	(Geonoma_undata	(Leopoldinia_pulchra	(((Veitchia_spiralis	Hydriastele_microspadix)	(Burretiokentia_grandiflora	Kentiopsis_piersoniorum))	Dictyosperma_album)))))))	(((Reinhardtia_latisecta	Reinhardtia_paiewonskiana)	((Podococcus_barteri	Attalea_speciosa)	(Manicaria_saccifera	Heterospathe_cagayanensis)))	((Reinhardtia_simplex	Reinhardtia_gracilis)	(Bactris_major	(Elaeis_oleifera	Elaeis_guineensis))))))	((Sabal_domingensis	(Nypa_fruticans	Pseudophoenix_vinifera))	(Chamaedorea_seifrizii	Iriartea_deltoidea))))	Kingia_australis);
((Calamus_caryotoides	((((Chamaedorea_seifrizii	(((Reinhardtia_latisecta	Reinhardtia_paiewonskiana)	((Podococcus_barteri	Attalea_speciosa)	(Manicaria_saccifera	Heterospathe_cagayanensis)))	(((Geonoma_undata	((Leopoldinia_pulchra	((Hydriastele_microspadix	(Dictyosperma_album	Veitchia_spiralis))	Kentiopsis_piersoniorum))	Pelagodoxa_henryana))	(Prestoea_acuminata	(Oenocarpus_minor	Oenocarpus_bataua)))	((((Reinhardtia_simplex	Reinhardtia_gracilis)	(Bactris_major	(Elaeis_oleifera	Elaeis_guineensis)))	Roystonea_regia)	Sclerosperma_profizianum))))	(Nypa_fruticans	(Pseudophoenix_vinifera	Iriartea_deltoidea)))	Burretiokentia_grandiflora)	(Dypsis_decaryi	(Serenoa_repens	Sabal_domingensis))))	Kingia_australis);
((Serenoa_repens	(((Pseudophoenix_vinifera	((Calamus_caryotoides	Sabal_domingensis)	Iriartea_deltoidea))	((Geonoma_undata	(Leopoldinia_pulchra	(Hydriastele_microspadix	(Kentiopsis_piersoniorum	(Veitchia_spiralis	Dictyosperma_album)))))	(((((((Reinhardtia_latisecta	Reinhardtia_paiewonskiana)	(Attalea_speciosa	(Pelagodoxa_henryana	(Manicaria_saccifera	Heterospathe_cagayanensis))))	(Reinhardtia_simplex	Reinhardtia_gracilis))	(Bactris_major	(Elaeis_oleifera	Elaeis_guineensis)))	Roystonea_regia)	(Prestoea_acuminata	Sclerosperma_profizianum))	((Oenocarpus_minor	Oenocarpus_bataua)	(Podococcus_barteri	(Burretiokentia_grandiflora	Dypsis_decaryi))))))	(Chamaedorea_seifrizii	Nypa_fruticans)))	Kingia_australis);
(((Elaeis_oleifera	Elaeis_guineensis)	(((Podococcus_barteri	Roystonea_regia)	(((Reinhardtia_simplex	Reinhardtia_gracilis)	Sclerosperma_profizianum)	((((Reinhardtia_latisecta	Reinhardtia_paiewonskiana)	(Attalea_speciosa	(Manicaria_saccifera	Heterospathe_cagayanensis)))	(((Oenocarpus_minor	Oenocarpus_bataua)	((Pelagodoxa_henryana	Geonoma_undata)	(Leopoldinia_pulchra	(Burretiokentia_grandiflora	(Kentiopsis_piersoniorum	((Veitchia_spiralis	Dictyosperma_album)	Hydriastele_microspadix))))))	Prestoea_acuminata))	(Dypsis_decaryi	(Pseudophoenix_vinifera	((Chamaedorea_seifrizii	(Calamus_caryotoides	Nypa_fruticans))	(Sabal_domingensis	(Serenoa_repens	Iriartea_deltoidea))))))))	Bactris_major))	Kingia_australis);
((Calamus_caryotoides	((Reinhardtia_latisecta	Reinhardtia_paiewonskiana)	((Attalea_speciosa	((Manicaria_saccifera	Heterospathe_cagayanensis)	Pelagodoxa_henryana))	((((Veitchia_spiralis	(Dictyosperma_album	(Kentiopsis_piersoniorum	Hydriastele_microspadix)))	(Chamaedorea_seifrizii	Serenoa_repens))	((Leopoldinia_pulchra	((((Prestoea_acuminata	((Reinhardtia_simplex	Reinhardtia_gracilis)	(Podococcus_barteri	(Bactris_major	(Elaeis_guineensis	Elaeis_oleifera)))))	Roystonea_regia)	Sclerosperma_profizianum)	Geonoma_undata))	((Oenocarpus_minor	Oenocarpus_bataua)	(Dypsis_decaryi	Burretiokentia_grandiflora))))	((Sabal_domingensis	(Pseudophoenix_vinifera	Nypa_fruticans))	Iriartea_deltoidea)))))	Kingia_australis);
((Elaeis_guineensis	(Elaeis_oleifera	((((Calamus_caryotoides	Roystonea_regia)	(Sclerosperma_profizianum	((((Podococcus_barteri	Prestoea_acuminata)	(Oenocarpus_minor	Oenocarpus_bataua))	((Leopoldinia_pulchra	(Burretiokentia_grandiflora	(Veitchia_spiralis	(Dictyosperma_album	(Kentiopsis_piersoniorum	Hydriastele_microspadix)))))	(Pelagodoxa_henryana	Geonoma_undata)))	(Dypsis_decaryi	(Chamaedorea_seifrizii	(Pseudophoenix_vinifera	((Nypa_fruticans	(Serenoa_repens	Sabal_domingensis))	Iriartea_deltoidea)))))))	(((Attalea_speciosa	(Reinhardtia_latisecta	Reinhardtia_paiewonskiana))	(Manicaria_saccifera	Heterospathe_cagayanensis))	(Reinhardtia_simplex	Reinhardtia_gracilis)))	Bactris_major)))	Kingia_australis);
((Iriartea_deltoidea	(Chamaedorea_seifrizii	((((((((Podococcus_barteri	Attalea_speciosa)	Reinhardtia_latisecta)	Pelagodoxa_henryana)	(Heterospathe_cagayanensis	Manicaria_saccifera))	((((((Elaeis_oleifera	Elaeis_guineensis)	Bactris_major)	((Reinhardtia_gracilis	Reinhardtia_simplex)	Reinhardtia_paiewonskiana))	(Leopoldinia_pulchra	Sclerosperma_profizianum))	Roystonea_regia)	(((((Hydriastele_microspadix	Veitchia_spiralis)	Kentiopsis_piersoniorum)	Dictyosperma_album)	Geonoma_undata)	(Prestoea_acuminata	((Oenocarpus_minor	Oenocarpus_bataua)	Calamus_caryotoides)))))	(Dypsis_decaryi	Burretiokentia_grandiflora))	(Nypa_fruticans	Pseudophoenix_vinifera))	(Sabal_domingensis	Serenoa_repens))))	Kingia_australis);
((Iriartea_deltoidea	(((Calamus_caryotoides	(Pseudophoenix_vinifera	Sabal_domingensis))	Nypa_fruticans)	(Serenoa_repens	(((((Veitchia_spiralis	(Kentiopsis_piersoniorum	Leopoldinia_pulchra))	Hydriastele_microspadix)	Dictyosperma_album)	Geonoma_undata)	((((Dypsis_decaryi	((Prestoea_acuminata	(Oenocarpus_minor	Oenocarpus_bataua))	Burretiokentia_grandiflora))	(((((Elaeis_oleifera	Elaeis_guineensis)	Bactris_major)	((Reinhardtia_gracilis	Reinhardtia_simplex)	Reinhardtia_paiewonskiana))	Sclerosperma_profizianum)	Roystonea_regia))	Chamaedorea_seifrizii)	(((Attalea_speciosa	Reinhardtia_latisecta)	(Podococcus_barteri	Pelagodoxa_henryana))	(Heterospathe_cagayanensis	Manicaria_saccifera)))))))	Kingia_australis);
((Serenoa_repens	(((((Leopoldinia_pulchra	(((Hydriastele_microspadix	Veitchia_spiralis)	Dictyosperma_album)	Kentiopsis_piersoniorum))	(Pelagodoxa_henryana	Geonoma_undata))	(Reinhardtia_latisecta	((Heterospathe_cagayanensis	Manicaria_saccifera)	(Attalea_speciosa	Podococcus_barteri))))	((((Dypsis_decaryi	Burretiokentia_grandiflora)	(((Elaeis_oleifera	Elaeis_guineensis)	Bactris_major)	(Prestoea_acuminata	(Oenocarpus_minor	Oenocarpus_bataua))))	(Sclerosperma_profizianum	(Roystonea_regia	((Reinhardtia_gracilis	Reinhardtia_simplex)	Reinhardtia_paiewonskiana))))	Chamaedorea_seifrizii))	(((Sabal_domingensis	(Pseudophoenix_vinifera	Nypa_fruticans))	Calamus_caryotoides)	Iriartea_deltoidea)))	Kingia_australis);
((Nypa_fruticans	((((((Geonoma_undata	(Prestoea_acuminata	(Oenocarpus_minor	Oenocarpus_bataua)))	(Veitchia_spiralis	(Burretiokentia_grandiflora	((Dictyosperma_album	Kentiopsis_piersoniorum)	Hydriastele_microspadix))))	(Sclerosperma_profizianum	((Podococcus_barteri	Roystonea_regia)	((Pelagodoxa_henryana	((Calamus_caryotoides	Manicaria_saccifera)	((Attalea_speciosa	Reinhardtia_latisecta)	Heterospathe_cagayanensis)))	(((Reinhardtia_gracilis	Reinhardtia_simplex)	Reinhardtia_paiewonskiana)	((Elaeis_oleifera	Elaeis_guineensis)	Bactris_major))))))	Leopoldinia_pulchra)	((Chamaedorea_seifrizii	Iriartea_deltoidea)	(Dypsis_decaryi	(Sabal_domingensis	Serenoa_repens))))	Pseudophoenix_vinifera))	Kingia_australis);
((Pseudophoenix_vinifera	((Chamaedorea_seifrizii	Nypa_fruticans)	((((Attalea_speciosa	(Heterospathe_cagayanensis	Manicaria_saccifera))	Reinhardtia_latisecta)	((((Pelagodoxa_henryana	Geonoma_undata)	(Prestoea_acuminata	(Oenocarpus_minor	Oenocarpus_bataua)))	(Leopoldinia_pulchra	(Veitchia_spiralis	(Burretiokentia_grandiflora	((Dictyosperma_album	Kentiopsis_piersoniorum)	Hydriastele_microspadix)))))	(((((Reinhardtia_gracilis	Reinhardtia_simplex)	Reinhardtia_paiewonskiana)	Sclerosperma_profizianum)	((Podococcus_barteri	Roystonea_regia)	((Elaeis_oleifera	Elaeis_guineensis)	Bactris_major)))	Dypsis_decaryi)))	(Iriartea_deltoidea	((Calamus_caryotoides	Sabal_domingensis)	Serenoa_repens)))))	Kingia_australis);
((Pseudophoenix_vinifera	((Calamus_caryotoides	Sabal_domingensis)	(Serenoa_repens	(((Chamaedorea_seifrizii	Nypa_fruticans)	(((Reinhardtia_gracilis	Reinhardtia_simplex)	Reinhardtia_paiewonskiana)	((Dypsis_decaryi	((Roystonea_regia	((Heterospathe_cagayanensis	Manicaria_saccifera)	(Reinhardtia_latisecta	Attalea_speciosa)))	(((Podococcus_barteri	(Prestoea_acuminata	(Oenocarpus_minor	Oenocarpus_bataua)))	((Pelagodoxa_henryana	(Geonoma_undata	Leopoldinia_pulchra))	(Burretiokentia_grandiflora	(((Dictyosperma_album	Veitchia_spiralis)	Hydriastele_microspadix)	Kentiopsis_piersoniorum))))	Sclerosperma_profizianum)))	((Elaeis_oleifera	Elaeis_guineensis)	Bactris_major))))	Iriartea_deltoidea))))	Kingia_australis);
((Serenoa_repens	(((((Nypa_fruticans	Pseudophoenix_vinifera)	(Calamus_caryotoides	Chamaedorea_seifrizii))	(((((Oenocarpus_minor	Oenocarpus_bataua)	((Prestoea_acuminata	(Leopoldinia_pulchra	((Kentiopsis_piersoniorum	Dictyosperma_album)	(Veitchia_spiralis	Hydriastele_microspadix))))	Geonoma_undata))	Sclerosperma_profizianum)	(((Burretiokentia_grandiflora	Dypsis_decaryi)	(Podococcus_barteri	Pelagodoxa_henryana))	(((Reinhardtia_gracilis	Reinhardtia_simplex)	Reinhardtia_paiewonskiana)	((Reinhardtia_latisecta	(Attalea_speciosa	(Heterospathe_cagayanensis	Manicaria_saccifera)))	((Elaeis_oleifera	Elaeis_guineensis)	Bactris_major)))))	Roystonea_regia))	Iriartea_deltoidea)	Sabal_domingensis))	Kingia_australis);
((Serenoa_repens	((((Iriartea_deltoidea	Pseudophoenix_vinifera)	(((Prestoea_acuminata	(((Dictyosperma_album	(Leopoldinia_pulchra	Hydriastele_microspadix))	Kentiopsis_piersoniorum)	Veitchia_spiralis))	((((Podococcus_barteri	(Calamus_caryotoides	Roystonea_regia))	(((Elaeis_oleifera	Elaeis_guineensis)	Bactris_major)	((Reinhardtia_gracilis	Reinhardtia_simplex)	((Reinhardtia_paiewonskiana	Reinhardtia_latisecta)	(Attalea_speciosa	(Heterospathe_cagayanensis	Manicaria_saccifera))))))	((Geonoma_undata	(Oenocarpus_minor	Oenocarpus_bataua))	((Pelagodoxa_henryana	Burretiokentia_grandiflora)	Dypsis_decaryi)))	Sclerosperma_profizianum))	Sabal_domingensis))	Nypa_fruticans)	Chamaedorea_seifrizii))	Kingia_australis);
((Calamus_caryotoides	(Serenoa_repens	(Sabal_domingensis	(((Pseudophoenix_vinifera	Nypa_fruticans)	Iriartea_deltoidea)	(Chamaedorea_seifrizii	((((((Leopoldinia_pulchra	Prestoea_acuminata)	((Burretiokentia_grandiflora	Dypsis_decaryi)	(((Kentiopsis_piersoniorum	Hydriastele_microspadix)	Dictyosperma_album)	Veitchia_spiralis)))	((Oenocarpus_minor	Oenocarpus_bataua)	(Pelagodoxa_henryana	Geonoma_undata)))	Roystonea_regia)	Sclerosperma_profizianum)	(((Elaeis_oleifera	Elaeis_guineensis)	Bactris_major)	((Reinhardtia_gracilis	Reinhardtia_simplex)	((Reinhardtia_paiewonskiana	Reinhardtia_latisecta)	((Podococcus_barteri	Attalea_speciosa)	(Heterospathe_cagayanensis	Manicaria_saccifera)))))))))))	Kingia_australis);
((Serenoa_repens	(((((Oenocarpus_minor	Oenocarpus_bataua)	(Podococcus_barteri	Prestoea_acuminata))	((Pelagodoxa_henryana	Geonoma_undata)	(Roystonea_regia	((Leopoldinia_pulchra	((Burretiokentia_grandiflora	Dypsis_decaryi)	(((Kentiopsis_piersoniorum	Hydriastele_microspadix)	Dictyosperma_album)	Veitchia_spiralis)))	Sclerosperma_profizianum))))	(((Elaeis_oleifera	Elaeis_guineensis)	Bactris_major)	((Reinhardtia_gracilis	Reinhardtia_simplex)	(Attalea_speciosa	((Heterospathe_cagayanensis	Manicaria_saccifera)	(Reinhardtia_paiewonskiana	Reinhardtia_latisecta))))))	((((Calamus_caryotoides	Sabal_domingensis)	(Pseudophoenix_vinifera	Nypa_fruticans))	Iriartea_deltoidea)	Chamaedorea_seifrizii)))	Kingia_australis);
((((Calamus_caryotoides	Sabal_domingensis)	(Iriartea_deltoidea	(((((Oenocarpus_bataua	Oenocarpus_minor)	Geonoma_undata)	(Prestoea_acuminata	((((Dictyosperma_album	Hydriastele_microspadix)	Veitchia_spiralis)	(Dypsis_decaryi	(Kentiopsis_piersoniorum	Burretiokentia_grandiflora)))	Leopoldinia_pulchra)))	((Roystonea_regia	((Podococcus_barteri	Pelagodoxa_henryana)	((Bactris_major	(Elaeis_oleifera	Elaeis_guineensis))	((Reinhardtia_gracilis	Reinhardtia_simplex)	((Attalea_speciosa	(Manicaria_saccifera	Heterospathe_cagayanensis))	(Reinhardtia_paiewonskiana	Reinhardtia_latisecta))))))	Sclerosperma_profizianum))	((Pseudophoenix_vinifera	Nypa_fruticans)	Chamaedorea_seifrizii))))	Serenoa_repens)	Kingia_australis);
((((Iriartea_deltoidea	((Calamus_caryotoides	Sabal_domingensis)	(Pseudophoenix_vinifera	Nypa_fruticans)))	(Chamaedorea_seifrizii	(((Prestoea_acuminata	(Oenocarpus_bataua	(Oenocarpus_minor	Dypsis_decaryi)))	((Geonoma_undata	(((((Burretiokentia_grandiflora	Hydriastele_microspadix)	Veitchia_spiralis)	Dictyosperma_album)	Kentiopsis_piersoniorum)	Leopoldinia_pulchra))	Pelagodoxa_henryana))	((((Attalea_speciosa	(Manicaria_saccifera	Heterospathe_cagayanensis))	(Bactris_major	(Elaeis_oleifera	Elaeis_guineensis)))	((Reinhardtia_gracilis	Reinhardtia_simplex)	(Reinhardtia_paiewonskiana	Reinhardtia_latisecta)))	(Sclerosperma_profizianum	(Podococcus_barteri	Roystonea_regia))))))	Serenoa_repens)	Kingia_australis);
(((((((((Veitchia_spiralis	Dictyosperma_album)	Kentiopsis_piersoniorum)	Hydriastele_microspadix)	Leopoldinia_pulchra)	((Dypsis_decaryi	(Sclerosperma_profizianum	((Podococcus_barteri	Roystonea_regia)	(Geonoma_undata	(Pelagodoxa_henryana	((Bactris_major	(Elaeis_oleifera	Elaeis_guineensis))	((Reinhardtia_gracilis	Reinhardtia_simplex)	((Attalea_speciosa	(Manicaria_saccifera	Heterospathe_cagayanensis))	(Reinhardtia_latisecta	Reinhardtia_paiewonskiana)))))))))	((Burretiokentia_grandiflora	Prestoea_acuminata)	(Oenocarpus_bataua	Oenocarpus_minor))))	(((Pseudophoenix_vinifera	Nypa_fruticans)	Iriartea_deltoidea)	Chamaedorea_seifrizii))	(Calamus_caryotoides	Sabal_domingensis))	Serenoa_repens)	Kingia_australis);
((Pseudophoenix_vinifera	((((Serenoa_repens	(Chamaedorea_seifrizii	(Calamus_caryotoides	Nypa_fruticans)))	(((Kentiopsis_piersoniorum	((Dictyosperma_album	Veitchia_spiralis)	Hydriastele_microspadix))	((((((Bactris_major	(Elaeis_oleifera	Elaeis_guineensis))	((Reinhardtia_gracilis	Reinhardtia_simplex)	(((Pelagodoxa_henryana	Attalea_speciosa)	(Manicaria_saccifera	Heterospathe_cagayanensis))	(Reinhardtia_latisecta	Reinhardtia_paiewonskiana))))	(Roystonea_regia	((Podococcus_barteri	Geonoma_undata)	((Burretiokentia_grandiflora	Oenocarpus_bataua)	Oenocarpus_minor))))	Dypsis_decaryi)	Prestoea_acuminata)	Sclerosperma_profizianum))	Leopoldinia_pulchra))	Sabal_domingensis)	Iriartea_deltoidea))	Kingia_australis);
((Serenoa_repens	((((Iriartea_deltoidea	(Pseudophoenix_vinifera	Nypa_fruticans))	((((Reinhardtia_latisecta	Reinhardtia_paiewonskiana)	((Pelagodoxa_henryana	Geonoma_undata)	Attalea_speciosa))	((Leopoldinia_pulchra	Manicaria_saccifera)	Heterospathe_cagayanensis))	((((Burretiokentia_grandiflora	Dypsis_decaryi)	(((Bactris_major	(Elaeis_oleifera	Elaeis_guineensis))	(Calamus_caryotoides	(Podococcus_barteri	Roystonea_regia)))	(Sclerosperma_profizianum	(Reinhardtia_gracilis	Reinhardtia_simplex))))	(Prestoea_acuminata	(Oenocarpus_bataua	Oenocarpus_minor)))	((Kentiopsis_piersoniorum	(Dictyosperma_album	Hydriastele_microspadix))	Veitchia_spiralis))))	Chamaedorea_seifrizii)	Sabal_domingensis))	Kingia_australis);
((Serenoa_repens	(((Chamaedorea_seifrizii	(((Roystonea_regia	((Bactris_major	((Reinhardtia_gracilis	Reinhardtia_simplex)	(Elaeis_oleifera	Elaeis_guineensis)))	(Attalea_speciosa	(((Manicaria_saccifera	Heterospathe_cagayanensis)	Pelagodoxa_henryana)	(Reinhardtia_latisecta	Reinhardtia_paiewonskiana)))))	Sclerosperma_profizianum)	((Geonoma_undata	(Leopoldinia_pulchra	(((Hydriastele_microspadix	Veitchia_spiralis)	(Burretiokentia_grandiflora	Kentiopsis_piersoniorum))	Dictyosperma_album)))	(Dypsis_decaryi	(Oenocarpus_minor	((Prestoea_acuminata	Podococcus_barteri)	Oenocarpus_bataua))))))	(Iriartea_deltoidea	(Pseudophoenix_vinifera	Nypa_fruticans)))	(Calamus_caryotoides	Sabal_domingensis)))	Kingia_australis);
((Prestoea_acuminata	((Leopoldinia_pulchra	(Dictyosperma_album	((Hydriastele_microspadix	Kentiopsis_piersoniorum)	Veitchia_spiralis)))	(((Dypsis_decaryi	(Oenocarpus_minor	Oenocarpus_bataua))	(((((Manicaria_saccifera	Heterospathe_cagayanensis)	((Reinhardtia_latisecta	Reinhardtia_paiewonskiana)	Attalea_speciosa))	(Chamaedorea_seifrizii	((Iriartea_deltoidea	Pseudophoenix_vinifera)	(((Sabal_domingensis	Serenoa_repens)	Calamus_caryotoides)	Nypa_fruticans))))	((Roystonea_regia	Sclerosperma_profizianum)	(((Elaeis_oleifera	Elaeis_guineensis)	Bactris_major)	(Reinhardtia_gracilis	Reinhardtia_simplex))))	(Pelagodoxa_henryana	(Burretiokentia_grandiflora	Podococcus_barteri))))	Geonoma_undata)))	Kingia_australis);
((Serenoa_repens	(Chamaedorea_seifrizii	(Iriartea_deltoidea	((((((Calamus_caryotoides	Podococcus_barteri)	Roystonea_regia)	Sclerosperma_profizianum)	(((Elaeis_oleifera	Elaeis_guineensis)	Bactris_major)	(((Reinhardtia_latisecta	Reinhardtia_paiewonskiana)	(Attalea_speciosa	(Manicaria_saccifera	Heterospathe_cagayanensis)))	(Reinhardtia_gracilis	Reinhardtia_simplex))))	(Prestoea_acuminata	(((Geonoma_undata	Pelagodoxa_henryana)	(Leopoldinia_pulchra	((Burretiokentia_grandiflora	Dypsis_decaryi)	((Veitchia_spiralis	Dictyosperma_album)	(Kentiopsis_piersoniorum	Hydriastele_microspadix)))))	(Oenocarpus_minor	Oenocarpus_bataua))))	(Sabal_domingensis	(Pseudophoenix_vinifera	Nypa_fruticans))))))	Kingia_australis);
((Serenoa_repens	((Nypa_fruticans	Chamaedorea_seifrizii)	(((((Podococcus_barteri	(Roystonea_regia	Sclerosperma_profizianum))	(((Elaeis_oleifera	Elaeis_guineensis)	Bactris_major)	(Reinhardtia_gracilis	Reinhardtia_simplex)))	((((Geonoma_undata	Pelagodoxa_henryana)	((Prestoea_acuminata	Leopoldinia_pulchra)	((Dictyosperma_album	Hydriastele_microspadix)	(Veitchia_spiralis	(Burretiokentia_grandiflora	Kentiopsis_piersoniorum)))))	Dypsis_decaryi)	(Oenocarpus_minor	Oenocarpus_bataua)))	((Reinhardtia_latisecta	Reinhardtia_paiewonskiana)	(Attalea_speciosa	(Manicaria_saccifera	Heterospathe_cagayanensis))))	((Calamus_caryotoides	Sabal_domingensis)	(Pseudophoenix_vinifera	Iriartea_deltoidea)))))	Kingia_australis);
((Serenoa_repens	(Iriartea_deltoidea	(Chamaedorea_seifrizii	((((((Sclerosperma_profizianum	Prestoea_acuminata)	((Dictyosperma_album	(Veitchia_spiralis	((Burretiokentia_grandiflora	Kentiopsis_piersoniorum)	Hydriastele_microspadix)))	Leopoldinia_pulchra))	((Oenocarpus_minor	Oenocarpus_bataua)	(Pelagodoxa_henryana	(((Manicaria_saccifera	Heterospathe_cagayanensis)	((Reinhardtia_latisecta	Reinhardtia_paiewonskiana)	Attalea_speciosa))	(((Elaeis_oleifera	Elaeis_guineensis)	Bactris_major)	(Reinhardtia_gracilis	Reinhardtia_simplex))))))	((Geonoma_undata	Podococcus_barteri)	Roystonea_regia))	Dypsis_decaryi)	(Calamus_caryotoides	((Pseudophoenix_vinifera	Nypa_fruticans)	Sabal_domingensis))))))	Kingia_australis);
(((((Serenoa_repens	Sabal_domingensis)	(Iriartea_deltoidea	(Nypa_fruticans	Pseudophoenix_vinifera)))	((((Reinhardtia_paiewonskiana	Reinhardtia_latisecta)	(Attalea_speciosa	(Heterospathe_cagayanensis	Manicaria_saccifera)))	((Reinhardtia_gracilis	Reinhardtia_simplex)	(((Podococcus_barteri	Roystonea_regia)	((Elaeis_oleifera	Elaeis_guineensis)	Bactris_major))	((((Oenocarpus_bataua	Oenocarpus_minor)	Prestoea_acuminata)	((Veitchia_spiralis	Geonoma_undata)	((Hydriastele_microspadix	Dictyosperma_album)	((((Kentiopsis_piersoniorum	Burretiokentia_grandiflora)	Dypsis_decaryi)	Leopoldinia_pulchra)	Pelagodoxa_henryana))))	Sclerosperma_profizianum))))	Chamaedorea_seifrizii))	Calamus_caryotoides)	Kingia_australis);
(((((Chamaedorea_seifrizii	(Serenoa_repens	Sabal_domingensis))	(Iriartea_deltoidea	(Nypa_fruticans	Pseudophoenix_vinifera)))	(((Reinhardtia_paiewonskiana	Reinhardtia_latisecta)	(Attalea_speciosa	(Heterospathe_cagayanensis	Manicaria_saccifera)))	((((Prestoea_acuminata	(Oenocarpus_bataua	Oenocarpus_minor))	Dypsis_decaryi)	(Pelagodoxa_henryana	(Geonoma_undata	(((Hydriastele_microspadix	((Burretiokentia_grandiflora	Kentiopsis_piersoniorum)	Dictyosperma_album))	Veitchia_spiralis)	Leopoldinia_pulchra))))	(Sclerosperma_profizianum	((Podococcus_barteri	Roystonea_regia)	((Reinhardtia_gracilis	Reinhardtia_simplex)	((Elaeis_oleifera	Elaeis_guineensis)	Bactris_major)))))))	Calamus_caryotoides)	Kingia_australis);
((((Serenoa_repens	Chamaedorea_seifrizii)	((Sabal_domingensis	(Nypa_fruticans	Pseudophoenix_vinifera))	((((Reinhardtia_paiewonskiana	Reinhardtia_latisecta)	(Attalea_speciosa	(Heterospathe_cagayanensis	Manicaria_saccifera)))	((Reinhardtia_gracilis	Reinhardtia_simplex)	(((Elaeis_oleifera	Elaeis_guineensis)	Bactris_major)	((Roystonea_regia	Sclerosperma_profizianum)	(((((Dypsis_decaryi	(Burretiokentia_grandiflora	Hydriastele_microspadix))	(Veitchia_spiralis	(Kentiopsis_piersoniorum	Dictyosperma_album)))	(Leopoldinia_pulchra	Prestoea_acuminata))	((Podococcus_barteri	Pelagodoxa_henryana)	Geonoma_undata))	(Oenocarpus_bataua	Oenocarpus_minor))))))	Iriartea_deltoidea)))	Calamus_caryotoides)	Kingia_australis);
((Elaeis_guineensis	((Bactris_major	((Sclerosperma_profizianum	((((Dypsis_decaryi	(Chamaedorea_seifrizii	(((Serenoa_repens	Sabal_domingensis)	Calamus_caryotoides)	(Nypa_fruticans	(Iriartea_deltoidea	Pseudophoenix_vinifera)))))	((Reinhardtia_paiewonskiana	Reinhardtia_latisecta)	(Attalea_speciosa	(Heterospathe_cagayanensis	Manicaria_saccifera))))	(((Leopoldinia_pulchra	(Prestoea_acuminata	(Dictyosperma_album	((Burretiokentia_grandiflora	Kentiopsis_piersoniorum)	(Hydriastele_microspadix	Veitchia_spiralis)))))	((Oenocarpus_bataua	Oenocarpus_minor)	Pelagodoxa_henryana))	Geonoma_undata))	(Podococcus_barteri	Roystonea_regia)))	(Reinhardtia_gracilis	Reinhardtia_simplex)))	Elaeis_oleifera))	Kingia_australis);
((Elaeis_guineensis	((Bactris_major	((Sclerosperma_profizianum	((((((Serenoa_repens	Sabal_domingensis)	(Nypa_fruticans	(Iriartea_deltoidea	Pseudophoenix_vinifera)))	Chamaedorea_seifrizii)	((Heterospathe_cagayanensis	(Pelagodoxa_henryana	Manicaria_saccifera))	((Reinhardtia_paiewonskiana	Reinhardtia_latisecta)	(Podococcus_barteri	Attalea_speciosa))))	(((Dypsis_decaryi	(Prestoea_acuminata	(Oenocarpus_bataua	Oenocarpus_minor)))	(Leopoldinia_pulchra	((Veitchia_spiralis	(Burretiokentia_grandiflora	Kentiopsis_piersoniorum))	(Hydriastele_microspadix	Dictyosperma_album))))	Geonoma_undata))	(Calamus_caryotoides	Roystonea_regia)))	(Reinhardtia_gracilis	Reinhardtia_simplex)))	Elaeis_oleifera))	Kingia_australis);
((Prestoea_acuminata	((Oenocarpus_bataua	Oenocarpus_minor)	(((((((Serenoa_repens	Sabal_domingensis)	(Nypa_fruticans	(Iriartea_deltoidea	Pseudophoenix_vinifera)))	Chamaedorea_seifrizii)	((Heterospathe_cagayanensis	Manicaria_saccifera)	(Pelagodoxa_henryana	(((Calamus_caryotoides	Podococcus_barteri)	Attalea_speciosa)	(Reinhardtia_paiewonskiana	Reinhardtia_latisecta)))))	(Geonoma_undata	(Leopoldinia_pulchra	((Dypsis_decaryi	(Burretiokentia_grandiflora	Kentiopsis_piersoniorum))	(Hydriastele_microspadix	(Veitchia_spiralis	Dictyosperma_album))))))	(Roystonea_regia	Sclerosperma_profizianum))	((Reinhardtia_gracilis	Reinhardtia_simplex)	((Elaeis_oleifera	Elaeis_guineensis)	Bactris_major)))))	Kingia_australis);
((Serenoa_repens	(Chamaedorea_seifrizii	(((((Reinhardtia_gracilis	Reinhardtia_simplex)	((Elaeis_oleifera	Elaeis_guineensis)	Bactris_major))	((Manicaria_saccifera	(Podococcus_barteri	Attalea_speciosa))	(Heterospathe_cagayanensis	(Reinhardtia_paiewonskiana	Reinhardtia_latisecta))))	((Roystonea_regia	Sclerosperma_profizianum)	(((Leopoldinia_pulchra	(Veitchia_spiralis	((((Burretiokentia_grandiflora	Kentiopsis_piersoniorum)	Dypsis_decaryi)	Dictyosperma_album)	Hydriastele_microspadix)))	Prestoea_acuminata)	((Pelagodoxa_henryana	Geonoma_undata)	(Oenocarpus_bataua	Oenocarpus_minor)))))	(Sabal_domingensis	(Calamus_caryotoides	(Iriartea_deltoidea	(Nypa_fruticans	Pseudophoenix_vinifera)))))))	Kingia_australis);
((Serenoa_repens	(Chamaedorea_seifrizii	(((((Manicaria_saccifera	Heterospathe_cagayanensis)	((Reinhardtia_paiewonskiana	Reinhardtia_latisecta)	(Podococcus_barteri	Attalea_speciosa)))	((Sclerosperma_profizianum	(Roystonea_regia	(Prestoea_acuminata	((Reinhardtia_gracilis	Reinhardtia_simplex)	((Elaeis_oleifera	Elaeis_guineensis)	Bactris_major)))))	((Leopoldinia_pulchra	((Dictyosperma_album	(Hydriastele_microspadix	(Burretiokentia_grandiflora	Kentiopsis_piersoniorum)))	Veitchia_spiralis))	(((Pelagodoxa_henryana	Geonoma_undata)	(Oenocarpus_bataua	Oenocarpus_minor))	Dypsis_decaryi))))	(((Sabal_domingensis	Pseudophoenix_vinifera)	Nypa_fruticans)	Calamus_caryotoides))	Iriartea_deltoidea)))	Kingia_australis);
((((Elaeis_oleifera	(((((Oenocarpus_bataua	Oenocarpus_minor)	(Dypsis_decaryi	Prestoea_acuminata))	(((Kentiopsis_piersoniorum	((Hydriastele_microspadix	Dictyosperma_album)	Veitchia_spiralis))	Burretiokentia_grandiflora)	((Geonoma_undata	((Sclerosperma_profizianum	Calamus_caryotoides)	(((Reinhardtia_paiewonskiana	Reinhardtia_latisecta)	((Pelagodoxa_henryana	(Manicaria_saccifera	Heterospathe_cagayanensis))	(Podococcus_barteri	Attalea_speciosa)))	Roystonea_regia)))	Leopoldinia_pulchra)))	(Reinhardtia_gracilis	Reinhardtia_simplex))	(((Sabal_domingensis	Pseudophoenix_vinifera)	Iriartea_deltoidea)	(Nypa_fruticans	(Serenoa_repens	Chamaedorea_seifrizii)))))	Elaeis_guineensis)	Bactris_major)	Kingia_australis);
((Calamus_caryotoides	(Serenoa_repens	(Chamaedorea_seifrizii	((Iriartea_deltoidea	(((Sclerosperma_profizianum	Roystonea_regia)	((Oenocarpus_bataua	Oenocarpus_minor)	((Burretiokentia_grandiflora	Dypsis_decaryi)	((((Reinhardtia_paiewonskiana	Reinhardtia_latisecta)	((Pelagodoxa_henryana	(Manicaria_saccifera	Heterospathe_cagayanensis))	(Podococcus_barteri	Attalea_speciosa)))	(Bactris_major	(Elaeis_guineensis	Elaeis_oleifera)))	(Reinhardtia_gracilis	Reinhardtia_simplex)))))	((Geonoma_undata	(Leopoldinia_pulchra	((Dictyosperma_album	(Hydriastele_microspadix	Kentiopsis_piersoniorum))	Veitchia_spiralis)))	Prestoea_acuminata)))	(Sabal_domingensis	(Nypa_fruticans	Pseudophoenix_vinifera))))))	Kingia_australis);
((Serenoa_repens	((Nypa_fruticans	((((Sclerosperma_profizianum	(((Leopoldinia_pulchra	Prestoea_acuminata)	((Hydriastele_microspadix	(Burretiokentia_grandiflora	(Dypsis_decaryi	Kentiopsis_piersoniorum)))	(Dictyosperma_album	Veitchia_spiralis)))	(Geonoma_undata	(Pelagodoxa_henryana	(Oenocarpus_bataua	Oenocarpus_minor)))))	((Calamus_caryotoides	Roystonea_regia)	Podococcus_barteri))	((Reinhardtia_latisecta	(Attalea_speciosa	(Manicaria_saccifera	Heterospathe_cagayanensis)))	((Bactris_major	(Elaeis_oleifera	Elaeis_guineensis))	(Reinhardtia_paiewonskiana	(Reinhardtia_simplex	Reinhardtia_gracilis)))))	((Pseudophoenix_vinifera	Sabal_domingensis)	Iriartea_deltoidea)))	Chamaedorea_seifrizii))	Kingia_australis);
((Serenoa_repens	((Nypa_fruticans	((Iriartea_deltoidea	(Pseudophoenix_vinifera	(Calamus_caryotoides	Sabal_domingensis)))	(((((Hydriastele_microspadix	Kentiopsis_piersoniorum)	(Dictyosperma_album	Veitchia_spiralis))	(Geonoma_undata	Leopoldinia_pulchra))	Pelagodoxa_henryana)	(((((Bactris_major	(Elaeis_oleifera	Elaeis_guineensis))	(Reinhardtia_paiewonskiana	(Reinhardtia_simplex	Reinhardtia_gracilis)))	(((Roystonea_regia	Podococcus_barteri)	Sclerosperma_profizianum)	Prestoea_acuminata))	(Dypsis_decaryi	((Oenocarpus_bataua	Oenocarpus_minor)	Burretiokentia_grandiflora)))	(Attalea_speciosa	((Manicaria_saccifera	Heterospathe_cagayanensis)	Reinhardtia_latisecta))))))	Chamaedorea_seifrizii))	Kingia_australis);
((Serenoa_repens	(((Nypa_fruticans	((Pseudophoenix_vinifera	Sabal_domingensis)	(((Leopoldinia_pulchra	(Manicaria_saccifera	Heterospathe_cagayanensis))	(Reinhardtia_latisecta	Attalea_speciosa))	(((((Hydriastele_microspadix	Kentiopsis_piersoniorum)	(Dictyosperma_album	Veitchia_spiralis))	Geonoma_undata)	Pelagodoxa_henryana)	((((Calamus_caryotoides	Burretiokentia_grandiflora)	(Oenocarpus_bataua	Oenocarpus_minor))	(Sclerosperma_profizianum	Dypsis_decaryi))	(Prestoea_acuminata	(((Bactris_major	(Elaeis_oleifera	Elaeis_guineensis))	(Reinhardtia_paiewonskiana	(Reinhardtia_simplex	Reinhardtia_gracilis)))	(Roystonea_regia	Podococcus_barteri))))))))	Iriartea_deltoidea)	Chamaedorea_seifrizii))	Kingia_australis);
((Serenoa_repens	((((Iriartea_deltoidea	Pseudophoenix_vinifera)	(Calamus_caryotoides	Sabal_domingensis))	(((((Leopoldinia_pulchra	(((((Burretiokentia_grandiflora	Dypsis_decaryi)	Kentiopsis_piersoniorum)	Hydriastele_microspadix)	Veitchia_spiralis)	Dictyosperma_album))	Geonoma_undata)	Pelagodoxa_henryana)	(Prestoea_acuminata	(Oenocarpus_bataua	Oenocarpus_minor)))	((((Reinhardtia_latisecta	(Manicaria_saccifera	(Heterospathe_cagayanensis	Attalea_speciosa)))	((Bactris_major	(Elaeis_oleifera	Elaeis_guineensis))	(Reinhardtia_paiewonskiana	(Reinhardtia_simplex	Reinhardtia_gracilis))))	(Roystonea_regia	Podococcus_barteri))	Sclerosperma_profizianum)))	(Chamaedorea_seifrizii	Nypa_fruticans)))	Kingia_australis);
((Serenoa_repens	((Chamaedorea_seifrizii	(Iriartea_deltoidea	((Nypa_fruticans	Pseudophoenix_vinifera)	Sabal_domingensis)))	((Calamus_caryotoides	(((Leopoldinia_pulchra	(Prestoea_acuminata	Sclerosperma_profizianum))	((Dictyosperma_album	Veitchia_spiralis)	((Dypsis_decaryi	(Kentiopsis_piersoniorum	Burretiokentia_grandiflora))	Hydriastele_microspadix)))	((Geonoma_undata	Pelagodoxa_henryana)	(Oenocarpus_bataua	Oenocarpus_minor))))	(((Attalea_speciosa	Reinhardtia_latisecta)	(Manicaria_saccifera	Heterospathe_cagayanensis))	(((Podococcus_barteri	Roystonea_regia)	(Bactris_major	(Elaeis_oleifera	Elaeis_guineensis)))	(Reinhardtia_paiewonskiana	(Reinhardtia_simplex	Reinhardtia_gracilis)))))))	Kingia_australis);
((Prestoea_acuminata	((Oenocarpus_bataua	Oenocarpus_minor)	((Leopoldinia_pulchra	Geonoma_undata)	(Pelagodoxa_henryana	((((Reinhardtia_paiewonskiana	Reinhardtia_simplex)	((Podococcus_barteri	Roystonea_regia)	(Bactris_major	(Elaeis_oleifera	Elaeis_guineensis))))	(((Reinhardtia_gracilis	(Pseudophoenix_vinifera	(((Chamaedorea_seifrizii	Serenoa_repens)	(Calamus_caryotoides	Nypa_fruticans))	(Sabal_domingensis	Iriartea_deltoidea))))	((Attalea_speciosa	Reinhardtia_latisecta)	(Manicaria_saccifera	Heterospathe_cagayanensis)))	Sclerosperma_profizianum))	((Dypsis_decaryi	(Kentiopsis_piersoniorum	Burretiokentia_grandiflora))	(Veitchia_spiralis	(Hydriastele_microspadix	Dictyosperma_album))))))))	Kingia_australis);
((Serenoa_repens	(((Reinhardtia_gracilis	(Chamaedorea_seifrizii	Nypa_fruticans))	(((Pseudophoenix_vinifera	(((Reinhardtia_latisecta	((Manicaria_saccifera	Heterospathe_cagayanensis)	Attalea_speciosa))	(((Geonoma_undata	((Leopoldinia_pulchra	((Kentiopsis_piersoniorum	Hydriastele_microspadix)	(Dictyosperma_album	Veitchia_spiralis)))	Pelagodoxa_henryana))	(Burretiokentia_grandiflora	(Prestoea_acuminata	(Oenocarpus_bataua	Oenocarpus_minor))))	((Podococcus_barteri	Roystonea_regia)	(((Bactris_major	(Elaeis_oleifera	Elaeis_guineensis))	(Reinhardtia_paiewonskiana	Reinhardtia_simplex))	Sclerosperma_profizianum))))	Sabal_domingensis))	Calamus_caryotoides)	Iriartea_deltoidea))	Dypsis_decaryi))	Kingia_australis);
((Serenoa_repens	((((((Reinhardtia_latisecta	((Manicaria_saccifera	Heterospathe_cagayanensis)	(Podococcus_barteri	Attalea_speciosa)))	((((Burretiokentia_grandiflora	Pelagodoxa_henryana)	(Geonoma_undata	(Prestoea_acuminata	(Oenocarpus_bataua	Oenocarpus_minor))))	(Sclerosperma_profizianum	(Roystonea_regia	((Bactris_major	(Elaeis_oleifera	Elaeis_guineensis))	(Reinhardtia_paiewonskiana	Reinhardtia_simplex)))))	(Leopoldinia_pulchra	(((Kentiopsis_piersoniorum	Hydriastele_microspadix)	Veitchia_spiralis)	Dictyosperma_album))))	(Sabal_domingensis	((Nypa_fruticans	Pseudophoenix_vinifera)	Calamus_caryotoides)))	Iriartea_deltoidea)	Chamaedorea_seifrizii)	(Reinhardtia_gracilis	Dypsis_decaryi)))	Kingia_australis);
((Serenoa_repens	(((((Roystonea_regia	(((Bactris_major	(Elaeis_oleifera	Elaeis_guineensis))	(Reinhardtia_paiewonskiana	Reinhardtia_simplex))	Sclerosperma_profizianum))	(((((((Burretiokentia_grandiflora	Kentiopsis_piersoniorum)	Hydriastele_microspadix)	Dictyosperma_album)	Veitchia_spiralis)	(((Oenocarpus_bataua	((Leopoldinia_pulchra	(Pelagodoxa_henryana	Geonoma_undata))	Oenocarpus_minor))	Prestoea_acuminata)	Podococcus_barteri))	Chamaedorea_seifrizii)	Calamus_caryotoides))	((Iriartea_deltoidea	(Nypa_fruticans	Pseudophoenix_vinifera))	((Reinhardtia_gracilis	Reinhardtia_latisecta)	((Manicaria_saccifera	Heterospathe_cagayanensis)	Attalea_speciosa))))	Dypsis_decaryi)	Sabal_domingensis))	Kingia_australis);
(((Serenoa_repens	((((((Attalea_speciosa	Reinhardtia_latisecta)	(Manicaria_saccifera	Heterospathe_cagayanensis))	((Reinhardtia_paiewonskiana	(Reinhardtia_gracilis	Reinhardtia_simplex))	((Sclerosperma_profizianum	((Podococcus_barteri	Roystonea_regia)	(Bactris_major	(Elaeis_oleifera	Elaeis_guineensis))))	(((Leopoldinia_pulchra	(Pelagodoxa_henryana	Geonoma_undata))	((Dypsis_decaryi	(Burretiokentia_grandiflora	Kentiopsis_piersoniorum))	((Veitchia_spiralis	Hydriastele_microspadix)	Dictyosperma_album)))	((Oenocarpus_minor	Oenocarpus_bataua)	Prestoea_acuminata)))))	((Iriartea_deltoidea	Sabal_domingensis)	Pseudophoenix_vinifera))	Chamaedorea_seifrizii)	Nypa_fruticans))	Calamus_caryotoides)	Kingia_australis);
(((Attalea_speciosa	(Reinhardtia_latisecta	(((((Leopoldinia_pulchra	((Veitchia_spiralis	Dictyosperma_album)	(Hydriastele_microspadix	((Dypsis_decaryi	Burretiokentia_grandiflora)	Kentiopsis_piersoniorum))))	((Prestoea_acuminata	(Oenocarpus_minor	Oenocarpus_bataua))	Geonoma_undata))	(((Pelagodoxa_henryana	((Reinhardtia_paiewonskiana	(Reinhardtia_simplex	Reinhardtia_gracilis))	(Podococcus_barteri	(Bactris_major	(Elaeis_oleifera	Elaeis_guineensis)))))	Roystonea_regia)	Sclerosperma_profizianum))	(((Nypa_fruticans	Chamaedorea_seifrizii)	(Pseudophoenix_vinifera	Iriartea_deltoidea))	(Sabal_domingensis	Serenoa_repens)))	(Heterospathe_cagayanensis	Manicaria_saccifera))))	Calamus_caryotoides)	Kingia_australis);
(((Chamaedorea_seifrizii	(((Podococcus_barteri	((((((Heterospathe_cagayanensis	Manicaria_saccifera)	(Attalea_speciosa	Reinhardtia_latisecta))	((Reinhardtia_paiewonskiana	(Reinhardtia_simplex	Reinhardtia_gracilis))	(Bactris_major	(Elaeis_oleifera	Elaeis_guineensis))))	Pelagodoxa_henryana)	(Roystonea_regia	Sclerosperma_profizianum))	(((Oenocarpus_minor	Oenocarpus_bataua)	Geonoma_undata)	((Prestoea_acuminata	Leopoldinia_pulchra)	((Burretiokentia_grandiflora	Veitchia_spiralis)	(Dictyosperma_album	(Hydriastele_microspadix	Kentiopsis_piersoniorum)))))))	((Pseudophoenix_vinifera	Nypa_fruticans)	(Calamus_caryotoides	Sabal_domingensis)))	Iriartea_deltoidea))	(Dypsis_decaryi	Serenoa_repens))	Kingia_australis);
((((Chamaedorea_seifrizii	(((Pseudophoenix_vinifera	Nypa_fruticans)	Sabal_domingensis)	(Iriartea_deltoidea	((Bactris_major	((Dypsis_decaryi	((((Prestoea_acuminata	(Sclerosperma_profizianum	Leopoldinia_pulchra))	(Dictyosperma_album	((Veitchia_spiralis	Hydriastele_microspadix)	(Burretiokentia_grandiflora	Kentiopsis_piersoniorum))))	((Reinhardtia_latisecta	((Pelagodoxa_henryana	(Heterospathe_cagayanensis	Manicaria_saccifera))	(Podococcus_barteri	Attalea_speciosa)))	Geonoma_undata))	(Roystonea_regia	((Reinhardtia_simplex	Reinhardtia_gracilis)	Reinhardtia_paiewonskiana))))	(Oenocarpus_minor	Oenocarpus_bataua)))	(Elaeis_oleifera	Elaeis_guineensis)))))	Serenoa_repens)	Calamus_caryotoides)	Kingia_australis);
(((((Geonoma_undata	((((Burretiokentia_grandiflora	Dypsis_decaryi)	(Sclerosperma_profizianum	(((Dictyosperma_album	(Hydriastele_microspadix	(Leopoldinia_pulchra	Kentiopsis_piersoniorum)))	Veitchia_spiralis)	Prestoea_acuminata)))	(Oenocarpus_minor	Oenocarpus_bataua))	(Roystonea_regia	((Heterospathe_cagayanensis	Manicaria_saccifera)	(((Podococcus_barteri	Attalea_speciosa)	Reinhardtia_latisecta)	Pelagodoxa_henryana)))))	(((Elaeis_oleifera	Elaeis_guineensis)	Bactris_major)	((Reinhardtia_simplex	Reinhardtia_gracilis)	Reinhardtia_paiewonskiana)))	((((Pseudophoenix_vinifera	Nypa_fruticans)	(Calamus_caryotoides	Sabal_domingensis))	Iriartea_deltoidea)	Chamaedorea_seifrizii))	Serenoa_repens)	Kingia_australis);
((Elaeis_guineensis	((Bactris_major	((Reinhardtia_gracilis	(Reinhardtia_paiewonskiana	Reinhardtia_simplex))	(((Iriartea_deltoidea	Chamaedorea_seifrizii)	((((Pelagodoxa_henryana	(Podococcus_barteri	Attalea_speciosa))	(Heterospathe_cagayanensis	Manicaria_saccifera))	Reinhardtia_latisecta)	Serenoa_repens))	(((Pseudophoenix_vinifera	Nypa_fruticans)	(Calamus_caryotoides	Sabal_domingensis))	(((((((Dypsis_decaryi	(Kentiopsis_piersoniorum	Burretiokentia_grandiflora))	Hydriastele_microspadix)	Dictyosperma_album)	Veitchia_spiralis)	(Prestoea_acuminata	(Oenocarpus_minor	Oenocarpus_bataua)))	(Leopoldinia_pulchra	Geonoma_undata))	(Sclerosperma_profizianum	Roystonea_regia))))))	Elaeis_oleifera))	Kingia_australis);
((Bactris_major	((((((Attalea_speciosa	(Pelagodoxa_henryana	Podococcus_barteri))	(Heterospathe_cagayanensis	Manicaria_saccifera))	Reinhardtia_latisecta)	(Serenoa_repens	Chamaedorea_seifrizii))	(((Sclerosperma_profizianum	Roystonea_regia)	((Iriartea_deltoidea	((Pseudophoenix_vinifera	(Calamus_caryotoides	Nypa_fruticans))	Sabal_domingensis))	(((((Dypsis_decaryi	(Kentiopsis_piersoniorum	Burretiokentia_grandiflora))	Hydriastele_microspadix)	Dictyosperma_album)	Veitchia_spiralis)	((Leopoldinia_pulchra	Geonoma_undata)	(Prestoea_acuminata	(Oenocarpus_minor	Oenocarpus_bataua))))))	(Reinhardtia_paiewonskiana	(Reinhardtia_simplex	Reinhardtia_gracilis))))	(Elaeis_oleifera	Elaeis_guineensis)))	Kingia_australis);
((Bactris_major	((((Heterospathe_cagayanensis	Manicaria_saccifera)	((Podococcus_barteri	Attalea_speciosa)	Reinhardtia_latisecta))	((Reinhardtia_paiewonskiana	(Reinhardtia_simplex	Reinhardtia_gracilis))	(Pelagodoxa_henryana	((Sclerosperma_profizianum	(Calamus_caryotoides	Roystonea_regia))	((((Sabal_domingensis	Serenoa_repens)	Chamaedorea_seifrizii)	(Nypa_fruticans	(Pseudophoenix_vinifera	Iriartea_deltoidea)))	((Geonoma_undata	(Oenocarpus_minor	Oenocarpus_bataua))	((Prestoea_acuminata	((Veitchia_spiralis	(Dictyosperma_album	Hydriastele_microspadix))	(Dypsis_decaryi	(Kentiopsis_piersoniorum	Burretiokentia_grandiflora))))	Leopoldinia_pulchra)))))))	(Elaeis_oleifera	Elaeis_guineensis)))	Kingia_australis);
((((Iriartea_deltoidea	(Chamaedorea_seifrizii	(Sabal_domingensis	(Nypa_fruticans	Pseudophoenix_vinifera))))	(Serenoa_repens	(((((Pelagodoxa_henryana	Geonoma_undata)	(Oenocarpus_minor	Oenocarpus_bataua))	((Veitchia_spiralis	(Kentiopsis_piersoniorum	(Dictyosperma_album	Hydriastele_microspadix)))	(Dypsis_decaryi	Burretiokentia_grandiflora)))	(((Leopoldinia_pulchra	Prestoea_acuminata)	Sclerosperma_profizianum)	(((Elaeis_oleifera	Elaeis_guineensis)	(Roystonea_regia	Bactris_major))	(Reinhardtia_paiewonskiana	(Reinhardtia_simplex	Reinhardtia_gracilis)))))	(((Heterospathe_cagayanensis	Manicaria_saccifera)	(Podococcus_barteri	Attalea_speciosa))	Reinhardtia_latisecta))))	Calamus_caryotoides)	Kingia_australis);
((Serenoa_repens	(Chamaedorea_seifrizii	(((Iriartea_deltoidea	((Calamus_caryotoides	Sabal_domingensis)	(Nypa_fruticans	Pseudophoenix_vinifera)))	((Heterospathe_cagayanensis	Manicaria_saccifera)	(Attalea_speciosa	Reinhardtia_latisecta)))	((Reinhardtia_paiewonskiana	(Reinhardtia_simplex	Reinhardtia_gracilis))	(((Prestoea_acuminata	((Dypsis_decaryi	(Pelagodoxa_henryana	Burretiokentia_grandiflora))	((Oenocarpus_minor	Oenocarpus_bataua)	((Veitchia_spiralis	(Dictyosperma_album	(Hydriastele_microspadix	Kentiopsis_piersoniorum)))	(Leopoldinia_pulchra	Geonoma_undata)))))	((Podococcus_barteri	Roystonea_regia)	Sclerosperma_profizianum))	(Bactris_major	(Elaeis_oleifera	Elaeis_guineensis)))))))	Kingia_australis);
((Nypa_fruticans	(Chamaedorea_seifrizii	((Calamus_caryotoides	((Sabal_domingensis	(Iriartea_deltoidea	Pseudophoenix_vinifera))	((((Oenocarpus_minor	Oenocarpus_bataua)	(((Hydriastele_microspadix	((Dypsis_decaryi	(Burretiokentia_grandiflora	Veitchia_spiralis))	Kentiopsis_piersoniorum))	Dictyosperma_album)	(Geonoma_undata	Pelagodoxa_henryana)))	((Roystonea_regia	(Podococcus_barteri	(Bactris_major	(Elaeis_oleifera	Elaeis_guineensis))))	((Leopoldinia_pulchra	Sclerosperma_profizianum)	Prestoea_acuminata)))	(((Reinhardtia_paiewonskiana	Reinhardtia_latisecta)	((Heterospathe_cagayanensis	Manicaria_saccifera)	Attalea_speciosa))	(Reinhardtia_simplex	Reinhardtia_gracilis)))))	Serenoa_repens)))	Kingia_australis);
(((Chamaedorea_seifrizii	(Iriartea_deltoidea	(((Bactris_major	(Elaeis_oleifera	Elaeis_guineensis))	((((Heterospathe_cagayanensis	Manicaria_saccifera)	Attalea_speciosa)	(Reinhardtia_paiewonskiana	Reinhardtia_latisecta))	(Reinhardtia_gracilis	Reinhardtia_simplex)))	(((((Dypsis_decaryi	(((Geonoma_undata	Pelagodoxa_henryana)	(Leopoldinia_pulchra	(((Kentiopsis_piersoniorum	Hydriastele_microspadix)	Dictyosperma_album)	Veitchia_spiralis)))	(Prestoea_acuminata	(Oenocarpus_minor	(Podococcus_barteri	(Burretiokentia_grandiflora	Oenocarpus_bataua))))))	Sclerosperma_profizianum)	Roystonea_regia)	((Pseudophoenix_vinifera	Calamus_caryotoides)	Nypa_fruticans))	Sabal_domingensis))))	Serenoa_repens)	Kingia_australis);
(((Chamaedorea_seifrizii	(Iriartea_deltoidea	((Sabal_domingensis	(Pseudophoenix_vinifera	Nypa_fruticans))	(((((Heterospathe_cagayanensis	Manicaria_saccifera)	Attalea_speciosa)	(Reinhardtia_paiewonskiana	Reinhardtia_latisecta))	((Reinhardtia_gracilis	Reinhardtia_simplex)	(Bactris_major	(Elaeis_oleifera	Elaeis_guineensis))))	(((((Geonoma_undata	Pelagodoxa_henryana)	(Leopoldinia_pulchra	((Kentiopsis_piersoniorum	Dictyosperma_album)	(Veitchia_spiralis	Hydriastele_microspadix))))	((Oenocarpus_minor	Oenocarpus_bataua)	(Podococcus_barteri	Prestoea_acuminata)))	(Burretiokentia_grandiflora	(Calamus_caryotoides	Dypsis_decaryi)))	(Sclerosperma_profizianum	Roystonea_regia))))))	Serenoa_repens)	Kingia_australis);
((((((Iriartea_deltoidea	Pseudophoenix_vinifera)	(Calamus_caryotoides	Nypa_fruticans))	(((((Heterospathe_cagayanensis	Manicaria_saccifera)	(Attalea_speciosa	(Reinhardtia_paiewonskiana	Reinhardtia_latisecta)))	(Sclerosperma_profizianum	(Roystonea_regia	((Podococcus_barteri	Prestoea_acuminata)	((Reinhardtia_gracilis	Reinhardtia_simplex)	(Bactris_major	(Elaeis_oleifera	Elaeis_guineensis)))))))	(((Geonoma_undata	(Leopoldinia_pulchra	((Kentiopsis_piersoniorum	Hydriastele_microspadix)	(Veitchia_spiralis	Dictyosperma_album))))	(Pelagodoxa_henryana	(Burretiokentia_grandiflora	Dypsis_decaryi)))	(Oenocarpus_minor	Oenocarpus_bataua)))	Chamaedorea_seifrizii))	Sabal_domingensis)	Serenoa_repens)	Kingia_australis);
(((((Serenoa_repens	(((Leopoldinia_pulchra	(Heterospathe_cagayanensis	Manicaria_saccifera))	(Attalea_speciosa	(Reinhardtia_paiewonskiana	Reinhardtia_latisecta)))	(((((Podococcus_barteri	((Oenocarpus_minor	Oenocarpus_bataua)	Prestoea_acuminata))	((Reinhardtia_gracilis	Reinhardtia_simplex)	(Bactris_major	(Elaeis_oleifera	Elaeis_guineensis))))	(Sclerosperma_profizianum	Roystonea_regia))	(Burretiokentia_grandiflora	Dypsis_decaryi))	(Geonoma_undata	(Pelagodoxa_henryana	(Dictyosperma_album	(Veitchia_spiralis	(Hydriastele_microspadix	Kentiopsis_piersoniorum))))))))	Chamaedorea_seifrizii)	((Pseudophoenix_vinifera	Nypa_fruticans)	(Sabal_domingensis	Iriartea_deltoidea)))	Calamus_caryotoides)	Kingia_australis);
((Pseudophoenix_vinifera	(Iriartea_deltoidea	((((Podococcus_barteri	((Oenocarpus_minor	Oenocarpus_bataua)	Prestoea_acuminata))	(Geonoma_undata	(Pelagodoxa_henryana	(Leopoldinia_pulchra	((Dictyosperma_album	Veitchia_spiralis)	(Hydriastele_microspadix	((Burretiokentia_grandiflora	Dypsis_decaryi)	Kentiopsis_piersoniorum)))))))	(((((Heterospathe_cagayanensis	Manicaria_saccifera)	(Attalea_speciosa	(Reinhardtia_paiewonskiana	Reinhardtia_latisecta)))	(Reinhardtia_gracilis	Reinhardtia_simplex))	(Bactris_major	(Elaeis_oleifera	Elaeis_guineensis)))	(Sclerosperma_profizianum	(Calamus_caryotoides	Roystonea_regia))))	((Sabal_domingensis	Serenoa_repens)	(Chamaedorea_seifrizii	Nypa_fruticans)))))	Kingia_australis);
((Elaeis_guineensis	((((((((Sclerosperma_profizianum	((Pelagodoxa_henryana	((Leopoldinia_pulchra	Geonoma_undata)	(Burretiokentia_grandiflora	(Hydriastele_microspadix	(Kentiopsis_piersoniorum	(Dictyosperma_album	Veitchia_spiralis))))))	Dypsis_decaryi))	Roystonea_regia)	(((Heterospathe_cagayanensis	Manicaria_saccifera)	(Attalea_speciosa	(Reinhardtia_paiewonskiana	Reinhardtia_latisecta)))	(Chamaedorea_seifrizii	((Nypa_fruticans	Pseudophoenix_vinifera)	Iriartea_deltoidea))))	(Reinhardtia_gracilis	Reinhardtia_simplex))	(Podococcus_barteri	((Oenocarpus_minor	Oenocarpus_bataua)	Prestoea_acuminata)))	((Calamus_caryotoides	Sabal_domingensis)	Serenoa_repens))	Bactris_major)	Elaeis_oleifera))	Kingia_australis);
((Bactris_major	((Elaeis_oleifera	Elaeis_guineensis)	(((Podococcus_barteri	Roystonea_regia)	((Oenocarpus_minor	Oenocarpus_bataua)	((((((Heterospathe_cagayanensis	Manicaria_saccifera)	(Pelagodoxa_henryana	(Attalea_speciosa	(Reinhardtia_paiewonskiana	Reinhardtia_latisecta))))	Calamus_caryotoides)	((Geonoma_undata	(Leopoldinia_pulchra	(Veitchia_spiralis	(Hydriastele_microspadix	(Kentiopsis_piersoniorum	Dictyosperma_album)))))	((Pseudophoenix_vinifera	Iriartea_deltoidea)	(Sabal_domingensis	(Nypa_fruticans	Serenoa_repens)))))	Chamaedorea_seifrizii)	((Prestoea_acuminata	Sclerosperma_profizianum)	(Dypsis_decaryi	Burretiokentia_grandiflora)))))	(Reinhardtia_gracilis	Reinhardtia_simplex))))	Kingia_australis);
((Calamus_caryotoides	((Chamaedorea_seifrizii	(Serenoa_repens	(Dypsis_decaryi	((((Heterospathe_cagayanensis	Manicaria_saccifera)	((Podococcus_barteri	Attalea_speciosa)	(Reinhardtia_paiewonskiana	Reinhardtia_latisecta)))	(((Leopoldinia_pulchra	Prestoea_acuminata)	(Oenocarpus_minor	Oenocarpus_bataua))	((Pelagodoxa_henryana	Geonoma_undata)	((Veitchia_spiralis	(Hydriastele_microspadix	(Burretiokentia_grandiflora	Kentiopsis_piersoniorum)))	Dictyosperma_album))))	((Sclerosperma_profizianum	(Reinhardtia_gracilis	Reinhardtia_simplex))	(Roystonea_regia	(Bactris_major	(Elaeis_oleifera	Elaeis_guineensis))))))))	((Sabal_domingensis	(Pseudophoenix_vinifera	Nypa_fruticans))	Iriartea_deltoidea)))	Kingia_australis);
((Prestoea_acuminata	((Oenocarpus_minor	Oenocarpus_bataua)	((((((Reinhardtia_gracilis	Reinhardtia_simplex)	(Bactris_major	(Elaeis_oleifera	Elaeis_guineensis)))	(Sclerosperma_profizianum	(Podococcus_barteri	Roystonea_regia)))	((((((Heterospathe_cagayanensis	Manicaria_saccifera)	(Attalea_speciosa	(Reinhardtia_paiewonskiana	Reinhardtia_latisecta)))	((Calamus_caryotoides	Sabal_domingensis)	(Pseudophoenix_vinifera	Nypa_fruticans)))	Iriartea_deltoidea)	Chamaedorea_seifrizii)	Serenoa_repens))	Dypsis_decaryi)	(((Burretiokentia_grandiflora	Kentiopsis_piersoniorum)	(Hydriastele_microspadix	(Veitchia_spiralis	Dictyosperma_album)))	(Pelagodoxa_henryana	(Leopoldinia_pulchra	Geonoma_undata))))))	Kingia_australis);
((Calamus_caryotoides	(Serenoa_repens	(((((Leopoldinia_pulchra	(Hydriastele_microspadix	((Dictyosperma_album	Veitchia_spiralis)	Kentiopsis_piersoniorum)))	(Pelagodoxa_henryana	Geonoma_undata))	((Heterospathe_cagayanensis	Manicaria_saccifera)	(Attalea_speciosa	(Reinhardtia_paiewonskiana	Reinhardtia_latisecta))))	((Dypsis_decaryi	((Prestoea_acuminata	(Oenocarpus_minor	Oenocarpus_bataua))	(Podococcus_barteri	Burretiokentia_grandiflora)))	((Roystonea_regia	(Bactris_major	(Elaeis_oleifera	Elaeis_guineensis)))	(Sclerosperma_profizianum	(Reinhardtia_gracilis	Reinhardtia_simplex)))))	(((Sabal_domingensis	(Pseudophoenix_vinifera	Nypa_fruticans))	Iriartea_deltoidea)	Chamaedorea_seifrizii))))	Kingia_australis);
((Elaeis_guineensis	((((((Manicaria_saccifera	Heterospathe_cagayanensis)	(Reinhardtia_latisecta	(Podococcus_barteri	Attalea_speciosa)))	(((Sclerosperma_profizianum	(((Veitchia_spiralis	(((Dypsis_decaryi	Burretiokentia_grandiflora)	Kentiopsis_piersoniorum)	(Hydriastele_microspadix	Dictyosperma_album)))	((Pelagodoxa_henryana	(Leopoldinia_pulchra	Geonoma_undata))	(Oenocarpus_bataua	Oenocarpus_minor)))	Prestoea_acuminata))	(Calamus_caryotoides	Roystonea_regia))	(((Iriartea_deltoidea	((Pseudophoenix_vinifera	Nypa_fruticans)	Sabal_domingensis))	Chamaedorea_seifrizii)	Serenoa_repens)))	((Reinhardtia_gracilis	Reinhardtia_simplex)	Reinhardtia_paiewonskiana))	Bactris_major)	Elaeis_oleifera))	Kingia_australis);
((Elaeis_guineensis	(((((((((Dypsis_decaryi	Burretiokentia_grandiflora)	Pelagodoxa_henryana)	(((Kentiopsis_piersoniorum	(Hydriastele_microspadix	Veitchia_spiralis))	Dictyosperma_album)	Geonoma_undata))	(Oenocarpus_bataua	Oenocarpus_minor))	(Chamaedorea_seifrizii	((Sabal_domingensis	Serenoa_repens)	((Pseudophoenix_vinifera	Iriartea_deltoidea)	Nypa_fruticans))))	((Podococcus_barteri	(Calamus_caryotoides	Roystonea_regia))	(Leopoldinia_pulchra	(Prestoea_acuminata	Sclerosperma_profizianum))))	(((Reinhardtia_gracilis	Reinhardtia_simplex)	Reinhardtia_paiewonskiana)	(Reinhardtia_latisecta	((Manicaria_saccifera	Heterospathe_cagayanensis)	Attalea_speciosa))))	Bactris_major)	Elaeis_oleifera))	Kingia_australis);
(((Dypsis_decaryi	((((Sabal_domingensis	Iriartea_deltoidea)	(Pseudophoenix_vinifera	((((((Sclerosperma_profizianum	((Reinhardtia_gracilis	Reinhardtia_simplex)	(Reinhardtia_paiewonskiana	Reinhardtia_latisecta)))	(Podococcus_barteri	Roystonea_regia))	(Prestoea_acuminata	((((Leopoldinia_pulchra	Geonoma_undata)	Pelagodoxa_henryana)	(Dictyosperma_album	(Veitchia_spiralis	(Hydriastele_microspadix	(Burretiokentia_grandiflora	Kentiopsis_piersoniorum)))))	(Oenocarpus_bataua	Oenocarpus_minor))))	(Bactris_major	(Elaeis_oleifera	Elaeis_guineensis)))	Calamus_caryotoides)	((Manicaria_saccifera	Heterospathe_cagayanensis)	Attalea_speciosa))))	Chamaedorea_seifrizii)	Nypa_fruticans))	Serenoa_repens)	Kingia_australis);
((Prestoea_acuminata	((((Geonoma_undata	Pelagodoxa_henryana)	(((Dictyosperma_album	Veitchia_spiralis)	Hydriastele_microspadix)	(Burretiokentia_grandiflora	Kentiopsis_piersoniorum)))	(Leopoldinia_pulchra	(((((Elaeis_oleifera	Elaeis_guineensis)	Bactris_major)	(((Podococcus_barteri	Manicaria_saccifera)	Heterospathe_cagayanensis)	Attalea_speciosa))	(((((Sabal_domingensis	Serenoa_repens)	Dypsis_decaryi)	(Pseudophoenix_vinifera	Nypa_fruticans))	Iriartea_deltoidea)	Chamaedorea_seifrizii))	((Calamus_caryotoides	Roystonea_regia)	(Sclerosperma_profizianum	((Reinhardtia_gracilis	Reinhardtia_simplex)	(Reinhardtia_paiewonskiana	Reinhardtia_latisecta)))))))	(Oenocarpus_bataua	Oenocarpus_minor)))	Kingia_australis);
((Oenocarpus_minor	(((((Leopoldinia_pulchra	(Geonoma_undata	Pelagodoxa_henryana))	(((Kentiopsis_piersoniorum	(Dypsis_decaryi	Burretiokentia_grandiflora))	Hydriastele_microspadix)	(Dictyosperma_album	Veitchia_spiralis)))	((Chamaedorea_seifrizii	((Pseudophoenix_vinifera	(Calamus_caryotoides	Nypa_fruticans))	(Iriartea_deltoidea	(Sabal_domingensis	Serenoa_repens))))	(((((Elaeis_oleifera	Elaeis_guineensis)	Bactris_major)	((Reinhardtia_gracilis	Reinhardtia_simplex)	(((Manicaria_saccifera	Heterospathe_cagayanensis)	(Podococcus_barteri	Attalea_speciosa))	(Reinhardtia_paiewonskiana	Reinhardtia_latisecta))))	Sclerosperma_profizianum)	Roystonea_regia)))	Prestoea_acuminata)	Oenocarpus_bataua))	Kingia_australis);
((Bactris_major	((((Podococcus_barteri	Roystonea_regia)	(((Geonoma_undata	Pelagodoxa_henryana)	((Leopoldinia_pulchra	(Prestoea_acuminata	(((Kentiopsis_piersoniorum	(Dypsis_decaryi	Burretiokentia_grandiflora))	Hydriastele_microspadix)	(Dictyosperma_album	Veitchia_spiralis))))	(Oenocarpus_bataua	Oenocarpus_minor)))	((Chamaedorea_seifrizii	((Pseudophoenix_vinifera	Nypa_fruticans)	(Iriartea_deltoidea	((Calamus_caryotoides	Sabal_domingensis)	Serenoa_repens))))	((Attalea_speciosa	(Manicaria_saccifera	Heterospathe_cagayanensis))	(Reinhardtia_paiewonskiana	Reinhardtia_latisecta)))))	(Sclerosperma_profizianum	(Reinhardtia_gracilis	Reinhardtia_simplex)))	(Elaeis_oleifera	Elaeis_guineensis)))	Kingia_australis);
((Serenoa_repens	(((Chamaedorea_seifrizii	((Nypa_fruticans	(Iriartea_deltoidea	Pseudophoenix_vinifera))	(((Podococcus_barteri	((((Attalea_speciosa	(Manicaria_saccifera	Heterospathe_cagayanensis))	(Reinhardtia_paiewonskiana	Reinhardtia_latisecta))	((Elaeis_oleifera	Elaeis_guineensis)	Bactris_major))	(Reinhardtia_gracilis	Reinhardtia_simplex)))	(Sclerosperma_profizianum	Roystonea_regia))	((((Leopoldinia_pulchra	(Prestoea_acuminata	(Veitchia_spiralis	(Hydriastele_microspadix	((Burretiokentia_grandiflora	Kentiopsis_piersoniorum)	Dictyosperma_album)))))	(Geonoma_undata	Pelagodoxa_henryana))	(Oenocarpus_bataua	Oenocarpus_minor))	Dypsis_decaryi))))	Calamus_caryotoides)	Sabal_domingensis))	Kingia_australis);
((Elaeis_guineensis	((Bactris_major	(Roystonea_regia	(((Reinhardtia_gracilis	Reinhardtia_simplex)	Sclerosperma_profizianum)	((((Kentiopsis_piersoniorum	(Dypsis_decaryi	Burretiokentia_grandiflora))	(Hydriastele_microspadix	(Dictyosperma_album	Veitchia_spiralis)))	(Geonoma_undata	(Leopoldinia_pulchra	((Podococcus_barteri	Pelagodoxa_henryana)	(Prestoea_acuminata	(Oenocarpus_bataua	Oenocarpus_minor))))))	(((Manicaria_saccifera	Heterospathe_cagayanensis)	((Reinhardtia_paiewonskiana	Reinhardtia_latisecta)	Attalea_speciosa))	(((Chamaedorea_seifrizii	((Nypa_fruticans	Pseudophoenix_vinifera)	(Calamus_caryotoides	Sabal_domingensis)))	Iriartea_deltoidea)	Serenoa_repens))))))	Elaeis_oleifera))	Kingia_australis);
((Serenoa_repens	(Chamaedorea_seifrizii	((((Podococcus_barteri	((Dypsis_decaryi	(((Reinhardtia_gracilis	Reinhardtia_simplex)	(((Manicaria_saccifera	Heterospathe_cagayanensis)	((Reinhardtia_paiewonskiana	Reinhardtia_latisecta)	Attalea_speciosa))	((Elaeis_oleifera	Elaeis_guineensis)	Bactris_major)))	Roystonea_regia))	((((Burretiokentia_grandiflora	Dictyosperma_album)	Veitchia_spiralis)	((Kentiopsis_piersoniorum	Leopoldinia_pulchra)	Hydriastele_microspadix))	(Geonoma_undata	((Oenocarpus_bataua	Oenocarpus_minor)	Pelagodoxa_henryana)))))	(Prestoea_acuminata	Sclerosperma_profizianum))	((Nypa_fruticans	Pseudophoenix_vinifera)	(Calamus_caryotoides	Sabal_domingensis)))	Iriartea_deltoidea)))	Kingia_australis);
((Prestoea_acuminata	(((Hydriastele_microspadix	(Dypsis_decaryi	(Burretiokentia_grandiflora	Kentiopsis_piersoniorum)))	(Dictyosperma_album	Veitchia_spiralis))	(Leopoldinia_pulchra	(((((Iriartea_deltoidea	(Nypa_fruticans	Pseudophoenix_vinifera))	(Calamus_caryotoides	(Chamaedorea_seifrizii	Sabal_domingensis)))	Serenoa_repens)	(Sclerosperma_profizianum	((((Elaeis_oleifera	Elaeis_guineensis)	Bactris_major)	((Reinhardtia_gracilis	Reinhardtia_simplex)	((Manicaria_saccifera	Heterospathe_cagayanensis)	((Reinhardtia_paiewonskiana	Reinhardtia_latisecta)	Attalea_speciosa))))	(Podococcus_barteri	Roystonea_regia))))	((Oenocarpus_bataua	Oenocarpus_minor)	(Pelagodoxa_henryana	Geonoma_undata))))))	Kingia_australis);
((Prestoea_acuminata	((Oenocarpus_bataua	Oenocarpus_minor)	((Podococcus_barteri	((Sabal_domingensis	Serenoa_repens)	Dypsis_decaryi))	((((Attalea_speciosa	(Manicaria_saccifera	Heterospathe_cagayanensis))	(Reinhardtia_paiewonskiana	Reinhardtia_latisecta))	((Bactris_major	(Elaeis_oleifera	Elaeis_guineensis))	(Reinhardtia_gracilis	Reinhardtia_simplex)))	((Roystonea_regia	((Pseudophoenix_vinifera	Iriartea_deltoidea)	(Chamaedorea_seifrizii	(Calamus_caryotoides	Nypa_fruticans))))	(((((Dictyosperma_album	(Burretiokentia_grandiflora	Veitchia_spiralis))	Hydriastele_microspadix)	Kentiopsis_piersoniorum)	(Pelagodoxa_henryana	(Leopoldinia_pulchra	Geonoma_undata)))	Sclerosperma_profizianum))))))	Kingia_australis);
((Prestoea_acuminata	(((Reinhardtia_gracilis	Reinhardtia_simplex)	((Calamus_caryotoides	Roystonea_regia)	Podococcus_barteri))	((Bactris_major	(Elaeis_oleifera	Elaeis_guineensis))	((((((Veitchia_spiralis	(Hydriastele_microspadix	Kentiopsis_piersoniorum))	Dictyosperma_album)	(Pelagodoxa_henryana	Geonoma_undata))	(((Sabal_domingensis	Serenoa_repens)	(((Nypa_fruticans	Pseudophoenix_vinifera)	Iriartea_deltoidea)	Chamaedorea_seifrizii))	((Attalea_speciosa	((Leopoldinia_pulchra	Manicaria_saccifera)	Heterospathe_cagayanensis))	(Reinhardtia_paiewonskiana	Reinhardtia_latisecta))))	((Burretiokentia_grandiflora	Dypsis_decaryi)	(Oenocarpus_bataua	Oenocarpus_minor)))	Sclerosperma_profizianum))))	Kingia_australis);
((Elaeis_guineensis	(((((((((Prestoea_acuminata	(Oenocarpus_bataua	Oenocarpus_minor))	(((Hydriastele_microspadix	(Kentiopsis_piersoniorum	(Leopoldinia_pulchra	Veitchia_spiralis)))	Dictyosperma_album)	(Pelagodoxa_henryana	Geonoma_undata)))	((Sabal_domingensis	Serenoa_repens)	(((Nypa_fruticans	Pseudophoenix_vinifera)	Iriartea_deltoidea)	Chamaedorea_seifrizii)))	(Calamus_caryotoides	Burretiokentia_grandiflora))	Dypsis_decaryi)	(Sclerosperma_profizianum	(Roystonea_regia	Podococcus_barteri)))	(((Manicaria_saccifera	Heterospathe_cagayanensis)	((Reinhardtia_paiewonskiana	Reinhardtia_latisecta)	Attalea_speciosa))	(Reinhardtia_gracilis	Reinhardtia_simplex)))	Bactris_major)	Elaeis_oleifera))	Kingia_australis);
((Elaeis_guineensis	(((((Reinhardtia_gracilis	Reinhardtia_simplex)	(((Sclerosperma_profizianum	Roystonea_regia)	((((Veitchia_spiralis	(Hydriastele_microspadix	((Burretiokentia_grandiflora	Kentiopsis_piersoniorum)	Dypsis_decaryi)))	Dictyosperma_album)	Leopoldinia_pulchra)	(((Prestoea_acuminata	((Podococcus_barteri	Oenocarpus_bataua)	Oenocarpus_minor))	Pelagodoxa_henryana)	Geonoma_undata)))	((Manicaria_saccifera	Heterospathe_cagayanensis)	((Reinhardtia_paiewonskiana	Reinhardtia_latisecta)	Attalea_speciosa))))	Bactris_major)	((((Calamus_caryotoides	Nypa_fruticans)	Pseudophoenix_vinifera)	Iriartea_deltoidea)	((Sabal_domingensis	Serenoa_repens)	Chamaedorea_seifrizii)))	Elaeis_oleifera))	Kingia_australis);
(((Attalea_speciosa	(((Manicaria_saccifera	Heterospathe_cagayanensis)	(Reinhardtia_paiewonskiana	Reinhardtia_latisecta))	((Reinhardtia_gracilis	Reinhardtia_simplex)	((Dypsis_decaryi	((((((Burretiokentia_grandiflora	Kentiopsis_piersoniorum)	(Veitchia_spiralis	(Dictyosperma_album	Hydriastele_microspadix)))	Leopoldinia_pulchra)	((((Oenocarpus_bataua	Podococcus_barteri)	Prestoea_acuminata)	Oenocarpus_minor)	(Geonoma_undata	Pelagodoxa_henryana)))	(Sclerosperma_profizianum	Roystonea_regia))	(((Sabal_domingensis	(Nypa_fruticans	Pseudophoenix_vinifera))	Iriartea_deltoidea)	(Chamaedorea_seifrizii	Serenoa_repens))))	((Elaeis_oleifera	Elaeis_guineensis)	Bactris_major)))))	Calamus_caryotoides)	Kingia_australis);
(((Attalea_speciosa	(((Manicaria_saccifera	Heterospathe_cagayanensis)	(Reinhardtia_paiewonskiana	Reinhardtia_latisecta))	((Reinhardtia_gracilis	Reinhardtia_simplex)	(Sclerosperma_profizianum	((((Prestoea_acuminata	(((Oenocarpus_bataua	Oenocarpus_minor)	((Pelagodoxa_henryana	(((Hydriastele_microspadix	Kentiopsis_piersoniorum)	(Dictyosperma_album	Veitchia_spiralis))	Leopoldinia_pulchra))	Geonoma_undata))	(Burretiokentia_grandiflora	Dypsis_decaryi)))	(((Sabal_domingensis	(Nypa_fruticans	Pseudophoenix_vinifera))	Iriartea_deltoidea)	(Chamaedorea_seifrizii	Serenoa_repens)))	(Podococcus_barteri	Roystonea_regia))	((Elaeis_oleifera	Elaeis_guineensis)	Bactris_major))))))	Calamus_caryotoides)	Kingia_australis);
((Serenoa_repens	((Chamaedorea_seifrizii	Nypa_fruticans)	(Sabal_domingensis	((Iriartea_deltoidea	Pseudophoenix_vinifera)	(((Manicaria_saccifera	Heterospathe_cagayanensis)	(Podococcus_barteri	Attalea_speciosa))	((Elaeis_oleifera	(Elaeis_guineensis	Calamus_caryotoides))	(((Reinhardtia_paiewonskiana	Reinhardtia_latisecta)	(Reinhardtia_gracilis	Reinhardtia_simplex))	(((Oenocarpus_bataua	Oenocarpus_minor)	(((Pelagodoxa_henryana	(Sclerosperma_profizianum	((((Hydriastele_microspadix	Veitchia_spiralis)	Dictyosperma_album)	(Dypsis_decaryi	(Kentiopsis_piersoniorum	Burretiokentia_grandiflora)))	Leopoldinia_pulchra)))	Geonoma_undata)	Bactris_major))	(Roystonea_regia	Prestoea_acuminata)))))))))	Kingia_australis);
((((((Reinhardtia_paiewonskiana	Reinhardtia_latisecta)	(Reinhardtia_gracilis	Reinhardtia_simplex))	((((((Chamaedorea_seifrizii	Nypa_fruticans)	(Iriartea_deltoidea	Pseudophoenix_vinifera))	((Pelagodoxa_henryana	Geonoma_undata)	(Leopoldinia_pulchra	(Dictyosperma_album	((Hydriastele_microspadix	(Kentiopsis_piersoniorum	Burretiokentia_grandiflora))	Veitchia_spiralis)))))	(((Calamus_caryotoides	Sabal_domingensis)	Serenoa_repens)	((Manicaria_saccifera	Heterospathe_cagayanensis)	(Podococcus_barteri	Attalea_speciosa))))	((Prestoea_acuminata	(Oenocarpus_bataua	Oenocarpus_minor))	Dypsis_decaryi))	(Roystonea_regia	Sclerosperma_profizianum)))	Bactris_major)	(Elaeis_oleifera	Elaeis_guineensis))	Kingia_australis);
((Elaeis_guineensis	((((((((Pelagodoxa_henryana	Geonoma_undata)	(Leopoldinia_pulchra	(Dictyosperma_album	((Kentiopsis_piersoniorum	Burretiokentia_grandiflora)	(Hydriastele_microspadix	Veitchia_spiralis)))))	(Prestoea_acuminata	(Oenocarpus_bataua	Oenocarpus_minor)))	(((Chamaedorea_seifrizii	(Iriartea_deltoidea	(Pseudophoenix_vinifera	Nypa_fruticans)))	(Dypsis_decaryi	(Sabal_domingensis	Serenoa_repens)))	((Manicaria_saccifera	Heterospathe_cagayanensis)	((Calamus_caryotoides	Podococcus_barteri)	Attalea_speciosa))))	(Sclerosperma_profizianum	((Reinhardtia_paiewonskiana	Reinhardtia_latisecta)	(Reinhardtia_gracilis	Reinhardtia_simplex))))	Roystonea_regia)	Bactris_major)	Elaeis_oleifera))	Kingia_australis);
(((((Calamus_caryotoides	(Sabal_domingensis	Serenoa_repens))	(Nypa_fruticans	(Iriartea_deltoidea	Pseudophoenix_vinifera)))	Chamaedorea_seifrizii)	((((Pelagodoxa_henryana	Geonoma_undata)	(Oenocarpus_bataua	Oenocarpus_minor))	((((Sclerosperma_profizianum	Leopoldinia_pulchra)	Prestoea_acuminata)	((Veitchia_spiralis	((Dictyosperma_album	Kentiopsis_piersoniorum)	Hydriastele_microspadix))	Burretiokentia_grandiflora))	Dypsis_decaryi))	(Roystonea_regia	((Bactris_major	(Elaeis_oleifera	Elaeis_guineensis))	((((Manicaria_saccifera	Heterospathe_cagayanensis)	(Podococcus_barteri	Attalea_speciosa))	(Reinhardtia_latisecta	Reinhardtia_paiewonskiana))	(Reinhardtia_gracilis	Reinhardtia_simplex))))))	Kingia_australis);
(((Chamaedorea_seifrizii	((((((Prestoea_acuminata	(Leopoldinia_pulchra	((Burretiokentia_grandiflora	Kentiopsis_piersoniorum)	(Hydriastele_microspadix	(Veitchia_spiralis	Dictyosperma_album)))))	Dypsis_decaryi)	(Geonoma_undata	(Oenocarpus_minor	Oenocarpus_bataua)))	((((Podococcus_barteri	Pelagodoxa_henryana)	(Attalea_speciosa	(Heterospathe_cagayanensis	Manicaria_saccifera)))	((Bactris_major	(Elaeis_guineensis	Elaeis_oleifera))	((Reinhardtia_latisecta	Reinhardtia_paiewonskiana)	(Reinhardtia_gracilis	Reinhardtia_simplex))))	(Sclerosperma_profizianum	Roystonea_regia)))	((Calamus_caryotoides	Sabal_domingensis)	(Nypa_fruticans	Pseudophoenix_vinifera)))	Iriartea_deltoidea))	Serenoa_repens)	Kingia_australis);
((Elaeis_guineensis	(Elaeis_oleifera	(((((Attalea_speciosa	(Heterospathe_cagayanensis	Manicaria_saccifera))	(Reinhardtia_latisecta	Reinhardtia_paiewonskiana))	(Reinhardtia_gracilis	Reinhardtia_simplex))	((Sclerosperma_profizianum	Roystonea_regia)	(((((Sabal_domingensis	((Calamus_caryotoides	Nypa_fruticans)	Pseudophoenix_vinifera))	Iriartea_deltoidea)	Chamaedorea_seifrizii)	Serenoa_repens)	(((Prestoea_acuminata	(Leopoldinia_pulchra	(((Burretiokentia_grandiflora	Kentiopsis_piersoniorum)	(Hydriastele_microspadix	Veitchia_spiralis))	Dictyosperma_album)))	((Oenocarpus_minor	Oenocarpus_bataua)	(Pelagodoxa_henryana	(Geonoma_undata	Podococcus_barteri))))	Dypsis_decaryi))))	Bactris_major)))	Kingia_australis);
((Serenoa_repens	((((((((Podococcus_barteri	Roystonea_regia)	Sclerosperma_profizianum)	((((Leopoldinia_pulchra	((Veitchia_spiralis	(Hydriastele_microspadix	Kentiopsis_piersoniorum))	Dictyosperma_album))	(Pelagodoxa_henryana	Geonoma_undata))	Burretiokentia_grandiflora)	(Prestoea_acuminata	(Oenocarpus_minor	Oenocarpus_bataua))))	((Reinhardtia_gracilis	Reinhardtia_simplex)	(Bactris_major	(Elaeis_guineensis	Elaeis_oleifera))))	(Attalea_speciosa	(Manicaria_saccifera	(Heterospathe_cagayanensis	(Reinhardtia_latisecta	Reinhardtia_paiewonskiana)))))	(((Calamus_caryotoides	Sabal_domingensis)	(Nypa_fruticans	Pseudophoenix_vinifera))	Iriartea_deltoidea))	Chamaedorea_seifrizii)	Dypsis_decaryi))	Kingia_australis);
((Serenoa_repens	(((((Bactris_major	(Elaeis_guineensis	Elaeis_oleifera))	((((Pelagodoxa_henryana	(Geonoma_undata	(Leopoldinia_pulchra	((Kentiopsis_piersoniorum	((Hydriastele_microspadix	Veitchia_spiralis)	Dictyosperma_album))	Burretiokentia_grandiflora))))	Sclerosperma_profizianum)	((Prestoea_acuminata	(Oenocarpus_minor	Oenocarpus_bataua))	(Podococcus_barteri	Roystonea_regia)))	(((Attalea_speciosa	(Heterospathe_cagayanensis	Manicaria_saccifera))	(Reinhardtia_latisecta	Reinhardtia_paiewonskiana))	(Reinhardtia_gracilis	Reinhardtia_simplex))))	(((Calamus_caryotoides	Sabal_domingensis)	(Nypa_fruticans	Pseudophoenix_vinifera))	Iriartea_deltoidea))	Chamaedorea_seifrizii)	Dypsis_decaryi))	Kingia_australis);
((((((Iriartea_deltoidea	(Chamaedorea_seifrizii	Serenoa_repens))	((Sclerosperma_profizianum	Roystonea_regia)	((((Prestoea_acuminata	(Oenocarpus_minor	Oenocarpus_bataua))	(Dypsis_decaryi	(Burretiokentia_grandiflora	Podococcus_barteri)))	((Pelagodoxa_henryana	Geonoma_undata)	(Leopoldinia_pulchra	(Dictyosperma_album	(Veitchia_spiralis	(Hydriastele_microspadix	Kentiopsis_piersoniorum))))))	((Calamus_caryotoides	Sabal_domingensis)	(Nypa_fruticans	Pseudophoenix_vinifera)))))	(((Attalea_speciosa	(Heterospathe_cagayanensis	Manicaria_saccifera))	(Reinhardtia_latisecta	Reinhardtia_paiewonskiana))	(Reinhardtia_gracilis	Reinhardtia_simplex)))	Bactris_major)	(Elaeis_guineensis	Elaeis_oleifera))	Kingia_australis);
((Serenoa_repens	((Nypa_fruticans	((((Sclerosperma_profizianum	(((((Attalea_speciosa	(Heterospathe_cagayanensis	Manicaria_saccifera))	(Reinhardtia_latisecta	Reinhardtia_paiewonskiana))	(Reinhardtia_gracilis	Reinhardtia_simplex))	(Bactris_major	(Elaeis_guineensis	Elaeis_oleifera)))	(Calamus_caryotoides	Roystonea_regia)))	((((Dypsis_decaryi	Burretiokentia_grandiflora)	(((Dictyosperma_album	Kentiopsis_piersoniorum)	Hydriastele_microspadix)	Veitchia_spiralis))	(Leopoldinia_pulchra	Prestoea_acuminata))	(((Oenocarpus_minor	Oenocarpus_bataua)	Geonoma_undata)	(Podococcus_barteri	Pelagodoxa_henryana))))	(Sabal_domingensis	Iriartea_deltoidea))	Pseudophoenix_vinifera))	Chamaedorea_seifrizii))	Kingia_australis);
((Serenoa_repens	(Sabal_domingensis	((Pseudophoenix_vinifera	Iriartea_deltoidea)	(((((((Heterospathe_cagayanensis	Manicaria_saccifera)	((Reinhardtia_latisecta	Reinhardtia_paiewonskiana)	Attalea_speciosa))	(Reinhardtia_gracilis	Reinhardtia_simplex))	(Bactris_major	(Elaeis_guineensis	Elaeis_oleifera)))	((Dypsis_decaryi	Sclerosperma_profizianum)	Roystonea_regia))	(((Geonoma_undata	(Leopoldinia_pulchra	(Prestoea_acuminata	(Oenocarpus_minor	Oenocarpus_bataua))))	(Burretiokentia_grandiflora	(Podococcus_barteri	Pelagodoxa_henryana)))	(((Dictyosperma_album	Kentiopsis_piersoniorum)	Hydriastele_microspadix)	Veitchia_spiralis)))	((Chamaedorea_seifrizii	Nypa_fruticans)	Calamus_caryotoides)))))	Kingia_australis);
((Serenoa_repens	(Chamaedorea_seifrizii	(Nypa_fruticans	(Iriartea_deltoidea	(((((Reinhardtia_latisecta	Reinhardtia_paiewonskiana)	(Attalea_speciosa	(Heterospathe_cagayanensis	Manicaria_saccifera)))	((Reinhardtia_gracilis	Reinhardtia_simplex)	(Bactris_major	(Elaeis_guineensis	Elaeis_oleifera))))	((Roystonea_regia	((Calamus_caryotoides	(((Podococcus_barteri	(Prestoea_acuminata	(Oenocarpus_minor	Oenocarpus_bataua)))	(Geonoma_undata	Pelagodoxa_henryana))	(Leopoldinia_pulchra	(((Veitchia_spiralis	Dictyosperma_album)	(Burretiokentia_grandiflora	Kentiopsis_piersoniorum))	Hydriastele_microspadix))))	Sclerosperma_profizianum))	Dypsis_decaryi))	(Pseudophoenix_vinifera	Sabal_domingensis))))))	Kingia_australis);
((Calamus_caryotoides	((((((Reinhardtia_latisecta	Reinhardtia_paiewonskiana)	(((Podococcus_barteri	Pelagodoxa_henryana)	Attalea_speciosa)	(Heterospathe_cagayanensis	Manicaria_saccifera)))	((Reinhardtia_gracilis	Reinhardtia_simplex)	(Elaeis_oleifera	(Bactris_major	Elaeis_guineensis))))	(Roystonea_regia	((((Oenocarpus_minor	Oenocarpus_bataua)	Geonoma_undata)	((Sclerosperma_profizianum	(Leopoldinia_pulchra	Prestoea_acuminata))	(((Dictyosperma_album	(Burretiokentia_grandiflora	Kentiopsis_piersoniorum))	Hydriastele_microspadix)	Veitchia_spiralis)))	Dypsis_decaryi)))	(((Pseudophoenix_vinifera	Nypa_fruticans)	Iriartea_deltoidea)	(Sabal_domingensis	Serenoa_repens)))	Chamaedorea_seifrizii))	Kingia_australis);
((Bactris_major	(((Reinhardtia_gracilis	Reinhardtia_simplex)	(((Reinhardtia_latisecta	Reinhardtia_paiewonskiana)	(((Podococcus_barteri	Pelagodoxa_henryana)	Attalea_speciosa)	(Heterospathe_cagayanensis	Manicaria_saccifera)))	(Prestoea_acuminata	((((Chamaedorea_seifrizii	(((Calamus_caryotoides	Sabal_domingensis)	Serenoa_repens)	((Pseudophoenix_vinifera	Nypa_fruticans)	Iriartea_deltoidea)))	((Burretiokentia_grandiflora	Dypsis_decaryi)	((Oenocarpus_minor	Oenocarpus_bataua)	(Geonoma_undata	(Leopoldinia_pulchra	(Veitchia_spiralis	(Dictyosperma_album	(Hydriastele_microspadix	Kentiopsis_piersoniorum))))))))	Roystonea_regia)	Sclerosperma_profizianum))))	(Elaeis_guineensis	Elaeis_oleifera)))	Kingia_australis);
((((((((Reinhardtia_gracilis	Reinhardtia_simplex)	Reinhardtia_paiewonskiana)	(Sclerosperma_profizianum	(((((Prestoea_acuminata	(Leopoldinia_pulchra	(Veitchia_spiralis	(Dictyosperma_album	(Hydriastele_microspadix	(Burretiokentia_grandiflora	Kentiopsis_piersoniorum))))))	((Oenocarpus_minor	Oenocarpus_bataua)	(Geonoma_undata	Pelagodoxa_henryana)))	Dypsis_decaryi)	((((((Nypa_fruticans	Pseudophoenix_vinifera)	(Calamus_caryotoides	Sabal_domingensis))	Chamaedorea_seifrizii)	Iriartea_deltoidea)	Serenoa_repens)	((Heterospathe_cagayanensis	Manicaria_saccifera)	(Reinhardtia_latisecta	Attalea_speciosa))))	Podococcus_barteri)))	Roystonea_regia)	Bactris_major)	Elaeis_oleifera)	Elaeis_guineensis)	Kingia_australis);
((((((((((Chamaedorea_seifrizii	((Nypa_fruticans	(Iriartea_deltoidea	Pseudophoenix_vinifera))	(Dypsis_decaryi	((Calamus_caryotoides	Sabal_domingensis)	Serenoa_repens))))	(Leopoldinia_pulchra	((Burretiokentia_grandiflora	Kentiopsis_piersoniorum)	(Hydriastele_microspadix	(Veitchia_spiralis	Dictyosperma_album)))))	(Oenocarpus_minor	(Prestoea_acuminata	Oenocarpus_bataua)))	((Sclerosperma_profizianum	Geonoma_undata)	Roystonea_regia))	((Reinhardtia_latisecta	((Podococcus_barteri	Attalea_speciosa)	(Heterospathe_cagayanensis	Manicaria_saccifera)))	Pelagodoxa_henryana))	((Reinhardtia_gracilis	Reinhardtia_simplex)	Reinhardtia_paiewonskiana))	Bactris_major)	Elaeis_oleifera)	Elaeis_guineensis)	Kingia_australis);
(((((((Calamus_caryotoides	(Podococcus_barteri	Roystonea_regia))	(Sclerosperma_profizianum	((((Heterospathe_cagayanensis	(Pelagodoxa_henryana	Manicaria_saccifera))	((Reinhardtia_paiewonskiana	Reinhardtia_latisecta)	Attalea_speciosa))	(Pseudophoenix_vinifera	(((Sabal_domingensis	Serenoa_repens)	(Iriartea_deltoidea	Chamaedorea_seifrizii))	Nypa_fruticans)))	(((Oenocarpus_minor	Oenocarpus_bataua)	(Dypsis_decaryi	Geonoma_undata))	(Leopoldinia_pulchra	(Prestoea_acuminata	(((Dictyosperma_album	Hydriastele_microspadix)	(Veitchia_spiralis	Kentiopsis_piersoniorum))	Burretiokentia_grandiflora)))))))	(Reinhardtia_gracilis	Reinhardtia_simplex))	Bactris_major)	Elaeis_oleifera)	Elaeis_guineensis)	Kingia_australis);
((((((((Attalea_speciosa	(Manicaria_saccifera	Heterospathe_cagayanensis))	(Reinhardtia_paiewonskiana	Reinhardtia_latisecta))	(((Podococcus_barteri	(Calamus_caryotoides	Roystonea_regia))	(Sclerosperma_profizianum	(((Prestoea_acuminata	(Oenocarpus_minor	Oenocarpus_bataua))	(Leopoldinia_pulchra	(((Dictyosperma_album	Hydriastele_microspadix)	Kentiopsis_piersoniorum)	(Veitchia_spiralis	Burretiokentia_grandiflora))))	(Pelagodoxa_henryana	Geonoma_undata))))	(((Dypsis_decaryi	(Sabal_domingensis	Serenoa_repens))	((Nypa_fruticans	Pseudophoenix_vinifera)	Iriartea_deltoidea))	Chamaedorea_seifrizii)))	(Reinhardtia_gracilis	Reinhardtia_simplex))	Bactris_major)	Elaeis_oleifera)	Elaeis_guineensis)	Kingia_australis);
((((Calamus_caryotoides	Sabal_domingensis)	(Nypa_fruticans	Pseudophoenix_vinifera))	(Iriartea_deltoidea	((Chamaedorea_seifrizii	Serenoa_repens)	(((((Bactris_major	(Elaeis_oleifera	Elaeis_guineensis))	((Pelagodoxa_henryana	Podococcus_barteri)	Roystonea_regia))	(Reinhardtia_gracilis	Reinhardtia_simplex))	((Manicaria_saccifera	Heterospathe_cagayanensis)	((Reinhardtia_paiewonskiana	Reinhardtia_latisecta)	Attalea_speciosa)))	(Dypsis_decaryi	((Geonoma_undata	((((Kentiopsis_piersoniorum	((Dictyosperma_album	Veitchia_spiralis)	Hydriastele_microspadix))	Burretiokentia_grandiflora)	(Sclerosperma_profizianum	Leopoldinia_pulchra))	Prestoea_acuminata))	(Oenocarpus_minor	Oenocarpus_bataua)))))))	Kingia_australis);
((Prestoea_acuminata	((Oenocarpus_minor	Oenocarpus_bataua)	(Pelagodoxa_henryana	(Geonoma_undata	((((Chamaedorea_seifrizii	((Sabal_domingensis	Serenoa_repens)	((Nypa_fruticans	Pseudophoenix_vinifera)	Iriartea_deltoidea)))	((((Leopoldinia_pulchra	Manicaria_saccifera)	Heterospathe_cagayanensis)	Attalea_speciosa)	(Reinhardtia_paiewonskiana	Reinhardtia_latisecta)))	(((Bactris_major	(Elaeis_oleifera	Elaeis_guineensis))	(Roystonea_regia	(Calamus_caryotoides	Podococcus_barteri)))	(Sclerosperma_profizianum	(Reinhardtia_gracilis	Reinhardtia_simplex))))	(((((Dypsis_decaryi	Burretiokentia_grandiflora)	Kentiopsis_piersoniorum)	Veitchia_spiralis)	Hydriastele_microspadix)	Dictyosperma_album))))))	Kingia_australis);
((Prestoea_acuminata	(Sclerosperma_profizianum	((((Leopoldinia_pulchra	(((Kentiopsis_piersoniorum	Dictyosperma_album)	(Veitchia_spiralis	Hydriastele_microspadix))	(Geonoma_undata	((Pelagodoxa_henryana	Burretiokentia_grandiflora)	(Oenocarpus_minor	Oenocarpus_bataua)))))	(Roystonea_regia	Podococcus_barteri))	(((Bactris_major	(Elaeis_oleifera	Elaeis_guineensis))	(((Manicaria_saccifera	Heterospathe_cagayanensis)	(Attalea_speciosa	(Reinhardtia_paiewonskiana	Reinhardtia_latisecta)))	(Reinhardtia_gracilis	Reinhardtia_simplex)))	(Dypsis_decaryi	Serenoa_repens)))	(Chamaedorea_seifrizii	(Sabal_domingensis	((Pseudophoenix_vinifera	Iriartea_deltoidea)	(Calamus_caryotoides	Nypa_fruticans)))))))	Kingia_australis);
((Serenoa_repens	(((((Bactris_major	(Elaeis_oleifera	Elaeis_guineensis))	(((Manicaria_saccifera	Heterospathe_cagayanensis)	(Reinhardtia_paiewonskiana	(Reinhardtia_latisecta	Attalea_speciosa)))	(Reinhardtia_gracilis	Reinhardtia_simplex)))	(((Sabal_domingensis	(Pseudophoenix_vinifera	Nypa_fruticans))	(Sclerosperma_profizianum	(((Geonoma_undata	Leopoldinia_pulchra)	Pelagodoxa_henryana)	((Burretiokentia_grandiflora	Hydriastele_microspadix)	((Dictyosperma_album	Veitchia_spiralis)	Kentiopsis_piersoniorum)))))	((Roystonea_regia	Podococcus_barteri)	((Calamus_caryotoides	Dypsis_decaryi)	((Oenocarpus_minor	Oenocarpus_bataua)	Prestoea_acuminata)))))	Iriartea_deltoidea)	Chamaedorea_seifrizii))	Kingia_australis);
((Serenoa_repens	(((((((Manicaria_saccifera	Heterospathe_cagayanensis)	((Reinhardtia_paiewonskiana	Reinhardtia_latisecta)	Attalea_speciosa))	((Reinhardtia_gracilis	Reinhardtia_simplex)	(Bactris_major	(Elaeis_oleifera	Elaeis_guineensis))))	(Roystonea_regia	(((Leopoldinia_pulchra	(((Dictyosperma_album	Veitchia_spiralis)	(Burretiokentia_grandiflora	Kentiopsis_piersoniorum))	Hydriastele_microspadix))	((Geonoma_undata	((Calamus_caryotoides	Podococcus_barteri)	(Prestoea_acuminata	(Oenocarpus_minor	Oenocarpus_bataua))))	Pelagodoxa_henryana))	Sclerosperma_profizianum)))	((Sabal_domingensis	(Pseudophoenix_vinifera	Nypa_fruticans))	Iriartea_deltoidea))	Chamaedorea_seifrizii)	Dypsis_decaryi))	Kingia_australis);
((Serenoa_repens	((((Elaeis_oleifera	Elaeis_guineensis)	((((((Calamus_caryotoides	(Podococcus_barteri	Roystonea_regia))	Burretiokentia_grandiflora)	Sclerosperma_profizianum)	(Dypsis_decaryi	(((Prestoea_acuminata	(Oenocarpus_minor	Oenocarpus_bataua))	Pelagodoxa_henryana)	(Geonoma_undata	(Leopoldinia_pulchra	(((Dictyosperma_album	Hydriastele_microspadix)	Veitchia_spiralis)	Kentiopsis_piersoniorum))))))	((Reinhardtia_paiewonskiana	Reinhardtia_latisecta)	(Reinhardtia_gracilis	Reinhardtia_simplex)))	Bactris_major))	(Attalea_speciosa	(Manicaria_saccifera	Heterospathe_cagayanensis)))	(((Sabal_domingensis	(Pseudophoenix_vinifera	Nypa_fruticans))	Chamaedorea_seifrizii)	Iriartea_deltoidea)))	Kingia_australis);
((Bactris_major	((Elaeis_oleifera	Elaeis_guineensis)	(Reinhardtia_simplex	(((((((Heterospathe_cagayanensis	Manicaria_saccifera)	((Reinhardtia_gracilis	(Reinhardtia_paiewonskiana	Reinhardtia_latisecta))	Attalea_speciosa))	(((Pseudophoenix_vinifera	Nypa_fruticans)	Chamaedorea_seifrizii)	(Iriartea_deltoidea	(Calamus_caryotoides	(Serenoa_repens	Sabal_domingensis)))))	(((Prestoea_acuminata	(Podococcus_barteri	Pelagodoxa_henryana))	((Oenocarpus_bataua	Burretiokentia_grandiflora)	Oenocarpus_minor))	((Leopoldinia_pulchra	Geonoma_undata)	(((Veitchia_spiralis	Dictyosperma_album)	Kentiopsis_piersoniorum)	Hydriastele_microspadix))))	Dypsis_decaryi)	Sclerosperma_profizianum)	Roystonea_regia))))	Kingia_australis);
((Serenoa_repens	((Sabal_domingensis	((Iriartea_deltoidea	(Pseudophoenix_vinifera	Nypa_fruticans))	(((((Prestoea_acuminata	Burretiokentia_grandiflora)	(Oenocarpus_bataua	Oenocarpus_minor))	(Pelagodoxa_henryana	(Geonoma_undata	(((Veitchia_spiralis	Hydriastele_microspadix)	Dictyosperma_album)	Kentiopsis_piersoniorum))))	(((Heterospathe_cagayanensis	(Leopoldinia_pulchra	Manicaria_saccifera))	((Reinhardtia_gracilis	(Reinhardtia_paiewonskiana	Reinhardtia_latisecta))	Attalea_speciosa))	(Sclerosperma_profizianum	((Podococcus_barteri	(Calamus_caryotoides	Roystonea_regia))	((Bactris_major	(Elaeis_oleifera	Elaeis_guineensis))	Reinhardtia_simplex)))))	Chamaedorea_seifrizii)))	Dypsis_decaryi))	Kingia_australis);
((Serenoa_repens	(Chamaedorea_seifrizii	(Iriartea_deltoidea	(((Sabal_domingensis	(Pseudophoenix_vinifera	Nypa_fruticans))	Calamus_caryotoides)	(((Sclerosperma_profizianum	((Podococcus_barteri	Roystonea_regia)	((Bactris_major	(Elaeis_oleifera	Elaeis_guineensis))	Reinhardtia_simplex)))	((((((Veitchia_spiralis	Hydriastele_microspadix)	(Dypsis_decaryi	(Burretiokentia_grandiflora	Kentiopsis_piersoniorum)))	Dictyosperma_album)	(Geonoma_undata	((Oenocarpus_bataua	Oenocarpus_minor)	Pelagodoxa_henryana)))	Leopoldinia_pulchra)	Prestoea_acuminata))	(((Manicaria_saccifera	Heterospathe_cagayanensis)	Attalea_speciosa)	(Reinhardtia_gracilis	(Reinhardtia_paiewonskiana	Reinhardtia_latisecta))))))))	Kingia_australis);
((Serenoa_repens	(Chamaedorea_seifrizii	(((((((Reinhardtia_simplex	Sclerosperma_profizianum)	(Roystonea_regia	(Bactris_major	(Elaeis_oleifera	Elaeis_guineensis))))	((((Prestoea_acuminata	(Oenocarpus_bataua	Oenocarpus_minor))	(Burretiokentia_grandiflora	Pelagodoxa_henryana))	((Geonoma_undata	Leopoldinia_pulchra)	((Veitchia_spiralis	Dictyosperma_album)	(Kentiopsis_piersoniorum	Hydriastele_microspadix))))	Dypsis_decaryi))	((Manicaria_saccifera	Heterospathe_cagayanensis)	((Podococcus_barteri	Attalea_speciosa)	(Reinhardtia_gracilis	(Reinhardtia_paiewonskiana	Reinhardtia_latisecta)))))	Pseudophoenix_vinifera)	((Sabal_domingensis	Calamus_caryotoides)	Iriartea_deltoidea))	Nypa_fruticans)))	Kingia_australis);
((Calamus_caryotoides	((Chamaedorea_seifrizii	((Reinhardtia_gracilis	(Iriartea_deltoidea	(Pseudophoenix_vinifera	Nypa_fruticans)))	(Serenoa_repens	(((Manicaria_saccifera	Heterospathe_cagayanensis)	((Pelagodoxa_henryana	(Podococcus_barteri	Attalea_speciosa))	(Reinhardtia_paiewonskiana	Reinhardtia_latisecta)))	(((((Dictyosperma_album	Kentiopsis_piersoniorum)	Veitchia_spiralis)	Hydriastele_microspadix)	(Leopoldinia_pulchra	Prestoea_acuminata))	(Geonoma_undata	(((Oenocarpus_bataua	Oenocarpus_minor)	(((Roystonea_regia	(Bactris_major	(Elaeis_oleifera	Elaeis_guineensis)))	Reinhardtia_simplex)	Sclerosperma_profizianum))	(Burretiokentia_grandiflora	Dypsis_decaryi))))))))	Sabal_domingensis))	Kingia_australis);
((Prestoea_acuminata	((Oenocarpus_bataua	Oenocarpus_minor)	(((((Podococcus_barteri	Roystonea_regia)	((Bactris_major	(Elaeis_oleifera	Elaeis_guineensis))	((((Reinhardtia_paiewonskiana	Reinhardtia_latisecta)	Reinhardtia_gracilis)	((Manicaria_saccifera	Heterospathe_cagayanensis)	Attalea_speciosa))	Reinhardtia_simplex)))	Sclerosperma_profizianum)	(((Iriartea_deltoidea	(Serenoa_repens	(Calamus_caryotoides	Sabal_domingensis)))	(Pseudophoenix_vinifera	Nypa_fruticans))	Chamaedorea_seifrizii))	(((Geonoma_undata	(Leopoldinia_pulchra	(((Kentiopsis_piersoniorum	Hydriastele_microspadix)	Dictyosperma_album)	Veitchia_spiralis)))	Pelagodoxa_henryana)	(Burretiokentia_grandiflora	Dypsis_decaryi)))))	Kingia_australis);
((Serenoa_repens	(Sabal_domingensis	(((Pseudophoenix_vinifera	Nypa_fruticans)	Iriartea_deltoidea)	((Chamaedorea_seifrizii	Calamus_caryotoides)	(((Leopoldinia_pulchra	(((Veitchia_spiralis	Kentiopsis_piersoniorum)	Hydriastele_microspadix)	Dictyosperma_album))	(Pelagodoxa_henryana	Geonoma_undata))	((Burretiokentia_grandiflora	Dypsis_decaryi)	((((Podococcus_barteri	Roystonea_regia)	((Bactris_major	(Elaeis_oleifera	Elaeis_guineensis))	(((Reinhardtia_paiewonskiana	Reinhardtia_latisecta)	((Manicaria_saccifera	Heterospathe_cagayanensis)	Attalea_speciosa))	(Reinhardtia_gracilis	Reinhardtia_simplex))))	(Prestoea_acuminata	Sclerosperma_profizianum))	(Oenocarpus_bataua	Oenocarpus_minor))))))))	Kingia_australis);
((Serenoa_repens	(((((((((Hydriastele_microspadix	Veitchia_spiralis)	Dictyosperma_album)	Kentiopsis_piersoniorum)	(Pelagodoxa_henryana	Geonoma_undata))	(((Oenocarpus_bataua	(Oenocarpus_minor	Dypsis_decaryi))	(Leopoldinia_pulchra	(Prestoea_acuminata	Sclerosperma_profizianum)))	(((Bactris_major	(Elaeis_oleifera	Elaeis_guineensis))	((Reinhardtia_latisecta	((Manicaria_saccifera	Heterospathe_cagayanensis)	Attalea_speciosa))	((Reinhardtia_paiewonskiana	Reinhardtia_simplex)	Reinhardtia_gracilis)))	(Burretiokentia_grandiflora	(Podococcus_barteri	(Calamus_caryotoides	Roystonea_regia))))))	(Iriartea_deltoidea	Sabal_domingensis))	Pseudophoenix_vinifera)	Nypa_fruticans)	Chamaedorea_seifrizii))	Kingia_australis);
((Serenoa_repens	(Dypsis_decaryi	(((Sclerosperma_profizianum	(((Bactris_major	(Elaeis_oleifera	Elaeis_guineensis))	((((Manicaria_saccifera	Heterospathe_cagayanensis)	Attalea_speciosa)	(Reinhardtia_paiewonskiana	(Reinhardtia_latisecta	Reinhardtia_gracilis)))	Reinhardtia_simplex))	(Podococcus_barteri	Roystonea_regia)))	(((Oenocarpus_bataua	Oenocarpus_minor)	Prestoea_acuminata)	((Geonoma_undata	(Leopoldinia_pulchra	((Hydriastele_microspadix	(Burretiokentia_grandiflora	Kentiopsis_piersoniorum))	(Dictyosperma_album	Veitchia_spiralis))))	Pelagodoxa_henryana)))	((Chamaedorea_seifrizii	(Iriartea_deltoidea	(Nypa_fruticans	Pseudophoenix_vinifera)))	(Calamus_caryotoides	Sabal_domingensis)))))	Kingia_australis);
((Serenoa_repens	(Dypsis_decaryi	((Iriartea_deltoidea	((((((Prestoea_acuminata	(Leopoldinia_pulchra	(Dictyosperma_album	(Veitchia_spiralis	(Hydriastele_microspadix	(Burretiokentia_grandiflora	Kentiopsis_piersoniorum))))))	(Pelagodoxa_henryana	Geonoma_undata))	(Oenocarpus_bataua	Oenocarpus_minor))	(((((Manicaria_saccifera	Heterospathe_cagayanensis)	Attalea_speciosa)	(Reinhardtia_paiewonskiana	Reinhardtia_latisecta))	(Podococcus_barteri	Roystonea_regia))	Sclerosperma_profizianum))	((Calamus_caryotoides	Sabal_domingensis)	(Nypa_fruticans	Pseudophoenix_vinifera)))	((Bactris_major	(Elaeis_oleifera	Elaeis_guineensis))	(Reinhardtia_gracilis	Reinhardtia_simplex))))	Chamaedorea_seifrizii)))	Kingia_australis);
(((((Pseudophoenix_vinifera	Iriartea_deltoidea)	Nypa_fruticans)	(Serenoa_repens	Sabal_domingensis))	(Chamaedorea_seifrizii	((((Oenocarpus_bataua	Oenocarpus_minor)	((Geonoma_undata	Pelagodoxa_henryana)	(Leopoldinia_pulchra	(((Burretiokentia_grandiflora	Veitchia_spiralis)	Kentiopsis_piersoniorum)	(Hydriastele_microspadix	Dictyosperma_album)))))	Dypsis_decaryi)	((((Bactris_major	(Elaeis_oleifera	Elaeis_guineensis))	((Reinhardtia_gracilis	Reinhardtia_simplex)	((Reinhardtia_paiewonskiana	Reinhardtia_latisecta)	((Heterospathe_cagayanensis	Manicaria_saccifera)	Attalea_speciosa))))	(Podococcus_barteri	(Calamus_caryotoides	Roystonea_regia)))	(Sclerosperma_profizianum	Prestoea_acuminata)))))	Kingia_australis);
((Calamus_caryotoides	((Sabal_domingensis	(Pseudophoenix_vinifera	Nypa_fruticans))	((Iriartea_deltoidea	Chamaedorea_seifrizii)	(Serenoa_repens	((((Prestoea_acuminata	(Oenocarpus_bataua	Oenocarpus_minor))	(Roystonea_regia	((Geonoma_undata	Pelagodoxa_henryana)	(Sclerosperma_profizianum	(Leopoldinia_pulchra	(Burretiokentia_grandiflora	((Kentiopsis_piersoniorum	(Hydriastele_microspadix	Veitchia_spiralis))	Dictyosperma_album)))))))	(Dypsis_decaryi	Podococcus_barteri))	(((Reinhardtia_paiewonskiana	Reinhardtia_latisecta)	((Heterospathe_cagayanensis	Manicaria_saccifera)	Attalea_speciosa))	((Bactris_major	(Elaeis_oleifera	Elaeis_guineensis))	(Reinhardtia_gracilis	Reinhardtia_simplex))))))))	Kingia_australis);
((Serenoa_repens	(((((((Oenocarpus_bataua	Oenocarpus_minor)	Prestoea_acuminata)	(((((Pelagodoxa_henryana	(((Hydriastele_microspadix	Kentiopsis_piersoniorum)	Dictyosperma_album)	Veitchia_spiralis))	Geonoma_undata)	Leopoldinia_pulchra)	Sclerosperma_profizianum)	(Iriartea_deltoidea	((Pseudophoenix_vinifera	Nypa_fruticans)	(Calamus_caryotoides	Roystonea_regia)))))	((Burretiokentia_grandiflora	Sabal_domingensis)	Podococcus_barteri))	(((Reinhardtia_paiewonskiana	Reinhardtia_latisecta)	((Heterospathe_cagayanensis	Manicaria_saccifera)	Attalea_speciosa))	((Bactris_major	(Elaeis_oleifera	Elaeis_guineensis))	(Reinhardtia_gracilis	Reinhardtia_simplex))))	Chamaedorea_seifrizii)	Dypsis_decaryi))	Kingia_australis);
((Elaeis_guineensis	(((((Chamaedorea_seifrizii	Serenoa_repens)	(Reinhardtia_gracilis	Reinhardtia_simplex))	((((((((Reinhardtia_paiewonskiana	Reinhardtia_latisecta)	(Pelagodoxa_henryana	((Heterospathe_cagayanensis	Manicaria_saccifera)	Attalea_speciosa)))	(Dictyosperma_album	(Veitchia_spiralis	(Kentiopsis_piersoniorum	Hydriastele_microspadix))))	Geonoma_undata)	(Podococcus_barteri	(((Pseudophoenix_vinifera	Iriartea_deltoidea)	Nypa_fruticans)	Roystonea_regia)))	(Leopoldinia_pulchra	Sclerosperma_profizianum))	Calamus_caryotoides)	((Prestoea_acuminata	(Oenocarpus_bataua	Oenocarpus_minor))	(Dypsis_decaryi	(Burretiokentia_grandiflora	Sabal_domingensis)))))	Bactris_major)	Elaeis_oleifera))	Kingia_australis);
(((Oenocarpus_bataua	Oenocarpus_minor)	(Prestoea_acuminata	((Pelagodoxa_henryana	Podococcus_barteri)	((Geonoma_undata	Leopoldinia_pulchra)	((Dypsis_decaryi	Burretiokentia_grandiflora)	(((((Heterospathe_cagayanensis	Manicaria_saccifera)	(Attalea_speciosa	(Reinhardtia_paiewonskiana	Reinhardtia_latisecta)))	(((Veitchia_spiralis	Hydriastele_microspadix)	Kentiopsis_piersoniorum)	Dictyosperma_album))	((Chamaedorea_seifrizii	(Sabal_domingensis	Serenoa_repens))	((Pseudophoenix_vinifera	Iriartea_deltoidea)	(Calamus_caryotoides	Nypa_fruticans))))	(Sclerosperma_profizianum	(((Bactris_major	(Elaeis_oleifera	Elaeis_guineensis))	(Reinhardtia_gracilis	Reinhardtia_simplex))	Roystonea_regia))))))))	Kingia_australis);
((Prestoea_acuminata	((Leopoldinia_pulchra	(Sclerosperma_profizianum	((((Elaeis_oleifera	Elaeis_guineensis)	((((Heterospathe_cagayanensis	Manicaria_saccifera)	(Attalea_speciosa	(Reinhardtia_paiewonskiana	Reinhardtia_latisecta)))	(Reinhardtia_gracilis	Reinhardtia_simplex))	Bactris_major))	Pelagodoxa_henryana)	((((Pseudophoenix_vinifera	Iriartea_deltoidea)	((Calamus_caryotoides	Sabal_domingensis)	((Chamaedorea_seifrizii	Nypa_fruticans)	Serenoa_repens)))	(Roystonea_regia	(Geonoma_undata	Podococcus_barteri)))	((Dypsis_decaryi	Burretiokentia_grandiflora)	(((Dictyosperma_album	Veitchia_spiralis)	Hydriastele_microspadix)	Kentiopsis_piersoniorum))))))	(Oenocarpus_bataua	Oenocarpus_minor)))	Kingia_australis);
((((Serenoa_repens	Sabal_domingensis)	(((((Roystonea_regia	Podococcus_barteri)	(((Oenocarpus_bataua	Oenocarpus_minor)	Leopoldinia_pulchra)	Prestoea_acuminata))	(((((Reinhardtia_paiewonskiana	Reinhardtia_latisecta)	((Heterospathe_cagayanensis	Manicaria_saccifera)	Attalea_speciosa))	(Reinhardtia_gracilis	Reinhardtia_simplex))	(Bactris_major	(Elaeis_oleifera	Elaeis_guineensis)))	((Dypsis_decaryi	Burretiokentia_grandiflora)	Pelagodoxa_henryana)))	Sclerosperma_profizianum)	(Geonoma_undata	((Dictyosperma_album	(Hydriastele_microspadix	Kentiopsis_piersoniorum))	Veitchia_spiralis))))	(Chamaedorea_seifrizii	(((Pseudophoenix_vinifera	Nypa_fruticans)	Iriartea_deltoidea)	Calamus_caryotoides)))	Kingia_australis);
((((Serenoa_repens	Sabal_domingensis)	((((Roystonea_regia	Sclerosperma_profizianum)	((((Oenocarpus_bataua	Oenocarpus_minor)	Prestoea_acuminata)	(((((Reinhardtia_paiewonskiana	Reinhardtia_latisecta)	((Heterospathe_cagayanensis	Manicaria_saccifera)	Attalea_speciosa))	(Reinhardtia_gracilis	Reinhardtia_simplex))	(Bactris_major	(Elaeis_oleifera	Elaeis_guineensis)))	(Podococcus_barteri	Pelagodoxa_henryana)))	Dypsis_decaryi))	(Geonoma_undata	(Leopoldinia_pulchra	(Dictyosperma_album	((Veitchia_spiralis	(Burretiokentia_grandiflora	Hydriastele_microspadix))	Kentiopsis_piersoniorum)))))	(Chamaedorea_seifrizii	((Pseudophoenix_vinifera	Nypa_fruticans)	Iriartea_deltoidea))))	Calamus_caryotoides)	Kingia_australis);
(((Elaeis_guineensis	(((((((Burretiokentia_grandiflora	Dypsis_decaryi)	((Oenocarpus_bataua	Oenocarpus_minor)	Prestoea_acuminata))	((((Attalea_speciosa	(Leopoldinia_pulchra	(Heterospathe_cagayanensis	Manicaria_saccifera)))	(Reinhardtia_paiewonskiana	Reinhardtia_latisecta))	((Serenoa_repens	Chamaedorea_seifrizii)	((Sabal_domingensis	(Pseudophoenix_vinifera	Nypa_fruticans))	Iriartea_deltoidea)))	(Pelagodoxa_henryana	(Geonoma_undata	((Dictyosperma_album	Veitchia_spiralis)	(Hydriastele_microspadix	Kentiopsis_piersoniorum))))))	Sclerosperma_profizianum)	((Reinhardtia_gracilis	Reinhardtia_simplex)	(Roystonea_regia	Podococcus_barteri)))	Bactris_major)	Elaeis_oleifera))	Calamus_caryotoides)	Kingia_australis);
(((((Sabal_domingensis	(Pseudophoenix_vinifera	Nypa_fruticans))	Iriartea_deltoidea)	((Serenoa_repens	((Roystonea_regia	(Sclerosperma_profizianum	(((Oenocarpus_bataua	Oenocarpus_minor)	((Podococcus_barteri	(Burretiokentia_grandiflora	Pelagodoxa_henryana))	Dypsis_decaryi))	((Prestoea_acuminata	(Leopoldinia_pulchra	(Veitchia_spiralis	(Kentiopsis_piersoniorum	(Hydriastele_microspadix	Dictyosperma_album)))))	Geonoma_undata))))	((Reinhardtia_gracilis	Reinhardtia_simplex)	(((Heterospathe_cagayanensis	Manicaria_saccifera)	((Reinhardtia_paiewonskiana	Reinhardtia_latisecta)	Attalea_speciosa))	((Elaeis_guineensis	Elaeis_oleifera)	Bactris_major)))))	Chamaedorea_seifrizii))	Calamus_caryotoides)	Kingia_australis);
(((Chamaedorea_seifrizii	(((((Leopoldinia_pulchra	Prestoea_acuminata)	((Dypsis_decaryi	Burretiokentia_grandiflora)	(Veitchia_spiralis	(Hydriastele_microspadix	(Dictyosperma_album	Kentiopsis_piersoniorum)))))	(Geonoma_undata	(Oenocarpus_minor	Oenocarpus_bataua)))	((((((Calamus_caryotoides	Elaeis_guineensis)	Elaeis_oleifera)	Bactris_major)	(Reinhardtia_simplex	Reinhardtia_gracilis))	((Reinhardtia_paiewonskiana	Reinhardtia_latisecta)	(Pelagodoxa_henryana	((Podococcus_barteri	Attalea_speciosa)	(Heterospathe_cagayanensis	Manicaria_saccifera)))))	(Roystonea_regia	Sclerosperma_profizianum)))	(((Iriartea_deltoidea	Pseudophoenix_vinifera)	Nypa_fruticans)	Sabal_domingensis)))	Serenoa_repens)	Kingia_australis);
((Prestoea_acuminata	((Oenocarpus_minor	Oenocarpus_bataua)	((((Sclerosperma_profizianum	(Calamus_caryotoides	Roystonea_regia))	((((Elaeis_guineensis	Elaeis_oleifera)	Bactris_major)	(Reinhardtia_simplex	Reinhardtia_gracilis))	((Reinhardtia_paiewonskiana	Reinhardtia_latisecta)	((((Pelagodoxa_henryana	Podococcus_barteri)	Manicaria_saccifera)	Heterospathe_cagayanensis)	Attalea_speciosa))))	((Pseudophoenix_vinifera	(Iriartea_deltoidea	(Sabal_domingensis	Serenoa_repens)))	(Nypa_fruticans	Chamaedorea_seifrizii)))	(Leopoldinia_pulchra	((Dypsis_decaryi	Burretiokentia_grandiflora)	(Veitchia_spiralis	(((Geonoma_undata	Hydriastele_microspadix)	Kentiopsis_piersoniorum)	Dictyosperma_album)))))))	Kingia_australis);
(((Elaeis_guineensis	Elaeis_oleifera)	(Bactris_major	(((Prestoea_acuminata	(Oenocarpus_minor	Oenocarpus_bataua))	(Reinhardtia_simplex	Reinhardtia_gracilis))	((Dypsis_decaryi	(Sclerosperma_profizianum	((((Sabal_domingensis	Serenoa_repens)	((Iriartea_deltoidea	(Pseudophoenix_vinifera	Nypa_fruticans))	Chamaedorea_seifrizii))	(((Dictyosperma_album	Veitchia_spiralis)	Kentiopsis_piersoniorum)	Hydriastele_microspadix))	Leopoldinia_pulchra)))	(Geonoma_undata	((((Reinhardtia_paiewonskiana	Reinhardtia_latisecta)	((Pelagodoxa_henryana	(Manicaria_saccifera	Heterospathe_cagayanensis))	(Podococcus_barteri	Attalea_speciosa)))	(Calamus_caryotoides	Roystonea_regia))	Burretiokentia_grandiflora))))))	Kingia_australis);
((Bactris_major	(((Reinhardtia_simplex	Reinhardtia_gracilis)	(((((((Manicaria_saccifera	Heterospathe_cagayanensis)	((Podococcus_barteri	Attalea_speciosa)	(Reinhardtia_paiewonskiana	Reinhardtia_latisecta)))	((Sabal_domingensis	(Pseudophoenix_vinifera	Nypa_fruticans))	((Chamaedorea_seifrizii	Serenoa_repens)	Iriartea_deltoidea)))	(((((Burretiokentia_grandiflora	Dypsis_decaryi)	Kentiopsis_piersoniorum)	Hydriastele_microspadix)	(Veitchia_spiralis	Dictyosperma_album))	((Geonoma_undata	Pelagodoxa_henryana)	(Prestoea_acuminata	(Oenocarpus_minor	Oenocarpus_bataua)))))	Leopoldinia_pulchra)	(Calamus_caryotoides	Roystonea_regia))	Sclerosperma_profizianum))	(Elaeis_guineensis	Elaeis_oleifera)))	Kingia_australis);
((Prestoea_acuminata	(Oenocarpus_bataua	(Oenocarpus_minor	(Pelagodoxa_henryana	(Geonoma_undata	(((Roystonea_regia	(Sclerosperma_profizianum	(((Elaeis_guineensis	Elaeis_oleifera)	Bactris_major)	(Reinhardtia_simplex	Reinhardtia_gracilis))))	(((Manicaria_saccifera	Heterospathe_cagayanensis)	((Podococcus_barteri	Attalea_speciosa)	(Reinhardtia_paiewonskiana	Reinhardtia_latisecta)))	((Iriartea_deltoidea	(Pseudophoenix_vinifera	Nypa_fruticans))	((Serenoa_repens	(Sabal_domingensis	Calamus_caryotoides))	Chamaedorea_seifrizii))))	(Leopoldinia_pulchra	(((Dypsis_decaryi	(Kentiopsis_piersoniorum	Burretiokentia_grandiflora))	Hydriastele_microspadix)	(Veitchia_spiralis	Dictyosperma_album)))))))))	Kingia_australis);
((Elaeis_guineensis	(Elaeis_oleifera	(Bactris_major	((Reinhardtia_simplex	Reinhardtia_gracilis)	((Calamus_caryotoides	Roystonea_regia)	(((((Heterospathe_cagayanensis	(Manicaria_saccifera	(Podococcus_barteri	Attalea_speciosa)))	(Reinhardtia_paiewonskiana	Reinhardtia_latisecta))	(Chamaedorea_seifrizii	((Pseudophoenix_vinifera	Nypa_fruticans)	(Iriartea_deltoidea	(Serenoa_repens	Sabal_domingensis)))))	(Dypsis_decaryi	((((Leopoldinia_pulchra	((((Veitchia_spiralis	Hydriastele_microspadix)	Dictyosperma_album)	Kentiopsis_piersoniorum)	Burretiokentia_grandiflora))	Prestoea_acuminata)	(Pelagodoxa_henryana	Geonoma_undata))	(Oenocarpus_bataua	Oenocarpus_minor))))	Sclerosperma_profizianum))))))	Kingia_australis);
((Serenoa_repens	(((((((Leopoldinia_pulchra	(((Hydriastele_microspadix	(Burretiokentia_grandiflora	Kentiopsis_piersoniorum))	Veitchia_spiralis)	Dictyosperma_album))	((Geonoma_undata	(Prestoea_acuminata	(Oenocarpus_bataua	Oenocarpus_minor)))	(Pelagodoxa_henryana	Dypsis_decaryi)))	(Sclerosperma_profizianum	((((Elaeis_guineensis	Elaeis_oleifera)	Bactris_major)	(Reinhardtia_simplex	Reinhardtia_gracilis))	Roystonea_regia)))	((Heterospathe_cagayanensis	Manicaria_saccifera)	((Podococcus_barteri	Attalea_speciosa)	(Reinhardtia_paiewonskiana	Reinhardtia_latisecta))))	((Calamus_caryotoides	Sabal_domingensis)	(Pseudophoenix_vinifera	Nypa_fruticans)))	Iriartea_deltoidea)	Chamaedorea_seifrizii))	Kingia_australis);
((Elaeis_guineensis	(Elaeis_oleifera	(Bactris_major	((Reinhardtia_simplex	Reinhardtia_gracilis)	((Podococcus_barteri	Roystonea_regia)	(((((Heterospathe_cagayanensis	Manicaria_saccifera)	(Attalea_speciosa	(Reinhardtia_paiewonskiana	Reinhardtia_latisecta)))	((Pseudophoenix_vinifera	(Calamus_caryotoides	Sabal_domingensis))	(Iriartea_deltoidea	(Nypa_fruticans	(Chamaedorea_seifrizii	Serenoa_repens)))))	((Leopoldinia_pulchra	((Kentiopsis_piersoniorum	(Dypsis_decaryi	Burretiokentia_grandiflora))	(Veitchia_spiralis	(Hydriastele_microspadix	Dictyosperma_album))))	((Geonoma_undata	(Prestoea_acuminata	(Oenocarpus_bataua	Oenocarpus_minor)))	Pelagodoxa_henryana)))	Sclerosperma_profizianum))))))	Kingia_australis);
((Prestoea_acuminata	(Calamus_caryotoides	(((((((Leopoldinia_pulchra	((Veitchia_spiralis	(Hydriastele_microspadix	(Kentiopsis_piersoniorum	Dictyosperma_album)))	Burretiokentia_grandiflora))	((Geonoma_undata	(Oenocarpus_bataua	Oenocarpus_minor))	Pelagodoxa_henryana))	Dypsis_decaryi)	((Iriartea_deltoidea	Sabal_domingensis)	(Pseudophoenix_vinifera	(Nypa_fruticans	(Chamaedorea_seifrizii	Serenoa_repens)))))	Roystonea_regia)	((((Elaeis_guineensis	Elaeis_oleifera)	Bactris_major)	(Reinhardtia_simplex	Reinhardtia_gracilis))	(((Podococcus_barteri	Attalea_speciosa)	(Manicaria_saccifera	Heterospathe_cagayanensis))	(Reinhardtia_paiewonskiana	Reinhardtia_latisecta))))	Sclerosperma_profizianum)))	Kingia_australis);
((Serenoa_repens	(((((((Elaeis_guineensis	Elaeis_oleifera)	Bactris_major)	(Reinhardtia_simplex	Reinhardtia_gracilis))	((Manicaria_saccifera	Heterospathe_cagayanensis)	((Reinhardtia_paiewonskiana	Reinhardtia_latisecta)	Attalea_speciosa)))	((Podococcus_barteri	Roystonea_regia)	(Prestoea_acuminata	((((Oenocarpus_bataua	Oenocarpus_minor)	Geonoma_undata)	((Veitchia_spiralis	Hydriastele_microspadix)	(((Burretiokentia_grandiflora	Dypsis_decaryi)	Kentiopsis_piersoniorum)	Dictyosperma_album)))	(Pelagodoxa_henryana	Leopoldinia_pulchra)))))	Sclerosperma_profizianum)	(((Iriartea_deltoidea	(Pseudophoenix_vinifera	Nypa_fruticans))	(Sabal_domingensis	Calamus_caryotoides))	Chamaedorea_seifrizii)))	Kingia_australis);
((Prestoea_acuminata	((Oenocarpus_minor	Oenocarpus_bataua)	(Geonoma_undata	(((Dypsis_decaryi	(Kentiopsis_piersoniorum	Burretiokentia_grandiflora))	((Dictyosperma_album	Veitchia_spiralis)	Hydriastele_microspadix))	((((Chamaedorea_seifrizii	(((Manicaria_saccifera	Heterospathe_cagayanensis)	(Attalea_speciosa	Reinhardtia_latisecta))	(((Nypa_fruticans	Pseudophoenix_vinifera)	Iriartea_deltoidea)	((Calamus_caryotoides	Sabal_domingensis)	Serenoa_repens))))	((Podococcus_barteri	Roystonea_regia)	(Sclerosperma_profizianum	((Reinhardtia_paiewonskiana	(Reinhardtia_gracilis	Reinhardtia_simplex))	((Elaeis_oleifera	Elaeis_guineensis)	Bactris_major)))))	Pelagodoxa_henryana)	Leopoldinia_pulchra)))))	Kingia_australis);
((Serenoa_repens	(Chamaedorea_seifrizii	((((Reinhardtia_paiewonskiana	(Reinhardtia_gracilis	Reinhardtia_simplex))	(((Elaeis_oleifera	Elaeis_guineensis)	Bactris_major)	(((Podococcus_barteri	Roystonea_regia)	Sclerosperma_profizianum)	((((Pelagodoxa_henryana	Geonoma_undata)	(Prestoea_acuminata	(Oenocarpus_minor	Oenocarpus_bataua)))	((Dypsis_decaryi	(Kentiopsis_piersoniorum	Burretiokentia_grandiflora))	((Dictyosperma_album	Veitchia_spiralis)	Hydriastele_microspadix)))	Leopoldinia_pulchra))))	(((Attalea_speciosa	Manicaria_saccifera)	Heterospathe_cagayanensis)	Reinhardtia_latisecta))	(((Calamus_caryotoides	Sabal_domingensis)	(Nypa_fruticans	Pseudophoenix_vinifera))	Iriartea_deltoidea))))	Kingia_australis);
((Prestoea_acuminata	((Oenocarpus_minor	Oenocarpus_bataua)	(((Leopoldinia_pulchra	((Kentiopsis_piersoniorum	(Burretiokentia_grandiflora	Dypsis_decaryi))	((Dictyosperma_album	Veitchia_spiralis)	Hydriastele_microspadix)))	(((((Reinhardtia_latisecta	(Podococcus_barteri	Attalea_speciosa))	(Manicaria_saccifera	Heterospathe_cagayanensis))	(((Elaeis_oleifera	Elaeis_guineensis)	Bactris_major)	(Reinhardtia_paiewonskiana	(Reinhardtia_gracilis	Reinhardtia_simplex))))	(Sclerosperma_profizianum	(((Iriartea_deltoidea	(Serenoa_repens	(Calamus_caryotoides	Sabal_domingensis)))	Chamaedorea_seifrizii)	(Nypa_fruticans	Pseudophoenix_vinifera))))	Roystonea_regia))	(Pelagodoxa_henryana	Geonoma_undata))))	Kingia_australis);
((Prestoea_acuminata	((Oenocarpus_minor	Oenocarpus_bataua)	((Pelagodoxa_henryana	(Geonoma_undata	(((((((Calamus_caryotoides	Sabal_domingensis)	(Iriartea_deltoidea	(Nypa_fruticans	Pseudophoenix_vinifera)))	Chamaedorea_seifrizii)	(Reinhardtia_latisecta	((Heterospathe_cagayanensis	Manicaria_saccifera)	(Podococcus_barteri	Attalea_speciosa))))	(Dypsis_decaryi	Serenoa_repens))	((Roystonea_regia	((Elaeis_oleifera	Elaeis_guineensis)	Bactris_major))	((Reinhardtia_paiewonskiana	(Reinhardtia_gracilis	Reinhardtia_simplex))	Sclerosperma_profizianum)))	((Veitchia_spiralis	Dictyosperma_album)	(Hydriastele_microspadix	(Kentiopsis_piersoniorum	Burretiokentia_grandiflora))))))	Leopoldinia_pulchra)))	Kingia_australis);
((((Serenoa_repens	Sabal_domingensis)	(((((Heterospathe_cagayanensis	Manicaria_saccifera)	((Podococcus_barteri	Attalea_speciosa)	Reinhardtia_latisecta))	(((((Leopoldinia_pulchra	Sclerosperma_profizianum)	Prestoea_acuminata)	(Roystonea_regia	(Reinhardtia_paiewonskiana	(Reinhardtia_gracilis	Reinhardtia_simplex))))	((Elaeis_oleifera	Elaeis_guineensis)	Bactris_major))	(((((Veitchia_spiralis	(Hydriastele_microspadix	Kentiopsis_piersoniorum))	Dictyosperma_album)	Burretiokentia_grandiflora)	((Pelagodoxa_henryana	(Oenocarpus_minor	Oenocarpus_bataua))	Geonoma_undata))	Dypsis_decaryi)))	(Iriartea_deltoidea	(Nypa_fruticans	Pseudophoenix_vinifera)))	Chamaedorea_seifrizii))	Calamus_caryotoides)	Kingia_australis);
(((Attalea_speciosa	(((((((((((Sclerosperma_profizianum	(Prestoea_acuminata	Veitchia_spiralis))	((Nypa_fruticans	Pseudophoenix_vinifera)	((Iriartea_deltoidea	Serenoa_repens)	Sabal_domingensis)))	(Podococcus_barteri	Roystonea_regia))	((Geonoma_undata	((Hydriastele_microspadix	(Leopoldinia_pulchra	Kentiopsis_piersoniorum))	Dictyosperma_album))	(Oenocarpus_minor	Oenocarpus_bataua)))	((Dypsis_decaryi	Burretiokentia_grandiflora)	Pelagodoxa_henryana))	Chamaedorea_seifrizii)	((Elaeis_oleifera	Elaeis_guineensis)	Bactris_major))	(Reinhardtia_gracilis	Reinhardtia_simplex))	Reinhardtia_paiewonskiana)	Reinhardtia_latisecta)	(Heterospathe_cagayanensis	Manicaria_saccifera)))	Calamus_caryotoides)	Kingia_australis);
(((Reinhardtia_latisecta	(((Heterospathe_cagayanensis	Manicaria_saccifera)	(((Iriartea_deltoidea	(Nypa_fruticans	Pseudophoenix_vinifera))	(Chamaedorea_seifrizii	(Serenoa_repens	Sabal_domingensis)))	(((Leopoldinia_pulchra	(((Hydriastele_microspadix	Kentiopsis_piersoniorum)	Dictyosperma_album)	Veitchia_spiralis))	Prestoea_acuminata)	(((((((Podococcus_barteri	Roystonea_regia)	((Elaeis_oleifera	Elaeis_guineensis)	Bactris_major))	(Reinhardtia_gracilis	Reinhardtia_simplex))	Sclerosperma_profizianum)	Dypsis_decaryi)	Geonoma_undata)	((Burretiokentia_grandiflora	Pelagodoxa_henryana)	(Oenocarpus_minor	Oenocarpus_bataua))))))	Reinhardtia_paiewonskiana))	(Calamus_caryotoides	Attalea_speciosa))	Kingia_australis);
((Iriartea_deltoidea	(Chamaedorea_seifrizii	((Serenoa_repens	(Calamus_caryotoides	Sabal_domingensis))	((((Podococcus_barteri	(Prestoea_acuminata	(Oenocarpus_minor	Oenocarpus_bataua)))	(Pelagodoxa_henryana	(Geonoma_undata	(Leopoldinia_pulchra	((Dictyosperma_album	(Hydriastele_microspadix	Veitchia_spiralis))	Kentiopsis_piersoniorum)))))	((((((Elaeis_oleifera	Elaeis_guineensis)	Bactris_major)	((((Reinhardtia_paiewonskiana	Reinhardtia_latisecta)	Attalea_speciosa)	(Heterospathe_cagayanensis	Manicaria_saccifera))	(Reinhardtia_gracilis	Reinhardtia_simplex)))	Roystonea_regia)	Sclerosperma_profizianum)	(Burretiokentia_grandiflora	Dypsis_decaryi)))	(Nypa_fruticans	Pseudophoenix_vinifera)))))	Kingia_australis);
((((Serenoa_repens	Sabal_domingensis)	((Chamaedorea_seifrizii	((((((Reinhardtia_gracilis	Reinhardtia_simplex)	((Elaeis_oleifera	Elaeis_guineensis)	Bactris_major))	Roystonea_regia)	Sclerosperma_profizianum)	((Dictyosperma_album	((Kentiopsis_piersoniorum	Leopoldinia_pulchra)	(((Burretiokentia_grandiflora	Dypsis_decaryi)	Veitchia_spiralis)	Hydriastele_microspadix)))	((Podococcus_barteri	(Prestoea_acuminata	(Oenocarpus_minor	Oenocarpus_bataua)))	(Pelagodoxa_henryana	Geonoma_undata))))	(((Reinhardtia_paiewonskiana	Reinhardtia_latisecta)	Attalea_speciosa)	(Heterospathe_cagayanensis	Manicaria_saccifera))))	(Iriartea_deltoidea	(Nypa_fruticans	Pseudophoenix_vinifera))))	Calamus_caryotoides)	Kingia_australis);
((((Serenoa_repens	Sabal_domingensis)	((Chamaedorea_seifrizii	((((Prestoea_acuminata	(Oenocarpus_minor	Oenocarpus_bataua))	((((Manicaria_saccifera	(Heterospathe_cagayanensis	Attalea_speciosa))	(Reinhardtia_paiewonskiana	Reinhardtia_latisecta))	(Reinhardtia_gracilis	Reinhardtia_simplex))	((Bactris_major	(Elaeis_oleifera	Elaeis_guineensis))	(Podococcus_barteri	Roystonea_regia))))	((Sclerosperma_profizianum	((Burretiokentia_grandiflora	((Dictyosperma_album	(Kentiopsis_piersoniorum	Hydriastele_microspadix))	Veitchia_spiralis))	Leopoldinia_pulchra))	(Pelagodoxa_henryana	Geonoma_undata)))	(Iriartea_deltoidea	(Nypa_fruticans	Pseudophoenix_vinifera))))	Dypsis_decaryi))	Calamus_caryotoides)	Kingia_australis);
((((Nypa_fruticans	Pseudophoenix_vinifera)	((Iriartea_deltoidea	(Serenoa_repens	Sabal_domingensis))	((((Veitchia_spiralis	((Burretiokentia_grandiflora	Kentiopsis_piersoniorum)	(Hydriastele_microspadix	Dictyosperma_album)))	(Dypsis_decaryi	((Leopoldinia_pulchra	Prestoea_acuminata)	(Geonoma_undata	(Pelagodoxa_henryana	(Oenocarpus_bataua	Oenocarpus_minor))))))	(Sclerosperma_profizianum	((Podococcus_barteri	(((Reinhardtia_gracilis	Reinhardtia_simplex)	(((Heterospathe_cagayanensis	Manicaria_saccifera)	Attalea_speciosa)	(Reinhardtia_paiewonskiana	Reinhardtia_latisecta)))	((Elaeis_oleifera	Elaeis_guineensis)	Bactris_major)))	Roystonea_regia)))	Chamaedorea_seifrizii)))	Calamus_caryotoides)	Kingia_australis);
((Bactris_major	(((Reinhardtia_gracilis	Reinhardtia_simplex)	(Podococcus_barteri	((Roystonea_regia	(((Chamaedorea_seifrizii	(((Heterospathe_cagayanensis	Manicaria_saccifera)	(Attalea_speciosa	(Reinhardtia_paiewonskiana	Reinhardtia_latisecta)))	((((Serenoa_repens	Sabal_domingensis)	Calamus_caryotoides)	(Nypa_fruticans	Pseudophoenix_vinifera))	Iriartea_deltoidea)))	((Burretiokentia_grandiflora	Dypsis_decaryi)	((Oenocarpus_bataua	Oenocarpus_minor)	(((Pelagodoxa_henryana	Geonoma_undata)	(((Dictyosperma_album	Veitchia_spiralis)	Hydriastele_microspadix)	Kentiopsis_piersoniorum))	Leopoldinia_pulchra))))	Sclerosperma_profizianum))	Prestoea_acuminata)))	(Elaeis_oleifera	Elaeis_guineensis)))	Kingia_australis);
((Elaeis_guineensis	((Bactris_major	((Reinhardtia_gracilis	Reinhardtia_simplex)	(((((((Reinhardtia_paiewonskiana	Reinhardtia_latisecta)	(Pelagodoxa_henryana	((Attalea_speciosa	Heterospathe_cagayanensis)	Manicaria_saccifera)))	(((Nypa_fruticans	((Chamaedorea_seifrizii	Calamus_caryotoides)	Serenoa_repens))	(Iriartea_deltoidea	Pseudophoenix_vinifera))	Sabal_domingensis))	Dypsis_decaryi)	((Oenocarpus_bataua	Oenocarpus_minor)	((Prestoea_acuminata	(Leopoldinia_pulchra	((((Hydriastele_microspadix	Kentiopsis_piersoniorum)	Dictyosperma_album)	Veitchia_spiralis)	Burretiokentia_grandiflora)))	Geonoma_undata)))	Sclerosperma_profizianum)	(Podococcus_barteri	Roystonea_regia))))	Elaeis_oleifera))	Kingia_australis);
((Elaeis_guineensis	((Bactris_major	((Reinhardtia_gracilis	Reinhardtia_simplex)	((((((Nypa_fruticans	(Chamaedorea_seifrizii	Serenoa_repens))	(Pseudophoenix_vinifera	(Iriartea_deltoidea	(Calamus_caryotoides	Sabal_domingensis))))	((Prestoea_acuminata	(Oenocarpus_bataua	Oenocarpus_minor))	(((Geonoma_undata	(Dictyosperma_album	(Hydriastele_microspadix	Leopoldinia_pulchra)))	(Dypsis_decaryi	(Burretiokentia_grandiflora	Kentiopsis_piersoniorum)))	Veitchia_spiralis)))	Sclerosperma_profizianum)	(Podococcus_barteri	Roystonea_regia))	((Pelagodoxa_henryana	(Attalea_speciosa	(Reinhardtia_paiewonskiana	Reinhardtia_latisecta)))	(Manicaria_saccifera	Heterospathe_cagayanensis)))))	Elaeis_oleifera))	Kingia_australis);
((Serenoa_repens	((((((((Leopoldinia_pulchra	(Geonoma_undata	Pelagodoxa_henryana))	(Prestoea_acuminata	(Oenocarpus_bataua	Oenocarpus_minor)))	(((Dictyosperma_album	Hydriastele_microspadix)	(Dypsis_decaryi	(Burretiokentia_grandiflora	Kentiopsis_piersoniorum)))	Veitchia_spiralis))	((((Reinhardtia_paiewonskiana	Reinhardtia_latisecta)	((Manicaria_saccifera	Heterospathe_cagayanensis)	Attalea_speciosa))	(Podococcus_barteri	Roystonea_regia))	Sclerosperma_profizianum))	((Elaeis_oleifera	Elaeis_guineensis)	Bactris_major))	(Reinhardtia_gracilis	Reinhardtia_simplex))	(((Nypa_fruticans	Pseudophoenix_vinifera)	(Sabal_domingensis	Calamus_caryotoides))	Iriartea_deltoidea))	Chamaedorea_seifrizii))	Kingia_australis);
((Serenoa_repens	(((((((Oenocarpus_bataua	Oenocarpus_minor)	(Podococcus_barteri	Prestoea_acuminata))	((((Kentiopsis_piersoniorum	(Veitchia_spiralis	Hydriastele_microspadix))	Dictyosperma_album)	((Leopoldinia_pulchra	Dypsis_decaryi)	Burretiokentia_grandiflora))	(Geonoma_undata	Pelagodoxa_henryana)))	(Sclerosperma_profizianum	(((Manicaria_saccifera	Heterospathe_cagayanensis)	(Attalea_speciosa	(Reinhardtia_paiewonskiana	Reinhardtia_latisecta)))	(((Elaeis_oleifera	Elaeis_guineensis)	Bactris_major)	(Reinhardtia_gracilis	Reinhardtia_simplex)))))	Roystonea_regia)	(((Nypa_fruticans	Pseudophoenix_vinifera)	(Sabal_domingensis	Calamus_caryotoides))	Iriartea_deltoidea))	Chamaedorea_seifrizii))	Kingia_australis);
((((((Attalea_speciosa	(Manicaria_saccifera	Heterospathe_cagayanensis))	(Reinhardtia_paiewonskiana	Reinhardtia_latisecta))	((((((Oenocarpus_bataua	Oenocarpus_minor)	(Podococcus_barteri	Prestoea_acuminata))	(Serenoa_repens	(((Geonoma_undata	Leopoldinia_pulchra)	Pelagodoxa_henryana)	((Hydriastele_microspadix	(Kentiopsis_piersoniorum	Veitchia_spiralis))	Dictyosperma_album))))	(Sclerosperma_profizianum	(((Elaeis_oleifera	Elaeis_guineensis)	Bactris_major)	Roystonea_regia)))	(Dypsis_decaryi	Burretiokentia_grandiflora))	(Reinhardtia_gracilis	Reinhardtia_simplex)))	(Chamaedorea_seifrizii	(Iriartea_deltoidea	((Nypa_fruticans	Pseudophoenix_vinifera)	Sabal_domingensis))))	Calamus_caryotoides)	Kingia_australis);
((Serenoa_repens	((((Leopoldinia_pulchra	Prestoea_acuminata)	(Dypsis_decaryi	Burretiokentia_grandiflora))	((((Chamaedorea_seifrizii	(((Calamus_caryotoides	Nypa_fruticans)	(Iriartea_deltoidea	Pseudophoenix_vinifera))	Sabal_domingensis))	(Elaeis_oleifera	Elaeis_guineensis))	(Podococcus_barteri	Roystonea_regia))	(((Reinhardtia_gracilis	Reinhardtia_simplex)	((Reinhardtia_paiewonskiana	Reinhardtia_latisecta)	((Manicaria_saccifera	Heterospathe_cagayanensis)	Attalea_speciosa)))	Sclerosperma_profizianum)))	((Oenocarpus_bataua	Oenocarpus_minor)	(Bactris_major	((Geonoma_undata	Pelagodoxa_henryana)	(Dictyosperma_album	((Hydriastele_microspadix	Kentiopsis_piersoniorum)	Veitchia_spiralis)))))))	Kingia_australis);
((Elaeis_guineensis	((Bactris_major	((Reinhardtia_gracilis	Reinhardtia_simplex)	((Sclerosperma_profizianum	(((Prestoea_acuminata	((Oenocarpus_bataua	Oenocarpus_minor)	((Leopoldinia_pulchra	(Geonoma_undata	Pelagodoxa_henryana))	((Veitchia_spiralis	(Dictyosperma_album	Hydriastele_microspadix))	((Dypsis_decaryi	Burretiokentia_grandiflora)	Kentiopsis_piersoniorum)))))	Calamus_caryotoides)	(((Chamaedorea_seifrizii	((Pseudophoenix_vinifera	Nypa_fruticans)	Iriartea_deltoidea))	(Serenoa_repens	Sabal_domingensis))	((Reinhardtia_paiewonskiana	Reinhardtia_latisecta)	((Manicaria_saccifera	Heterospathe_cagayanensis)	Attalea_speciosa)))))	(Podococcus_barteri	Roystonea_regia))))	Elaeis_oleifera))	Kingia_australis);
(((Bactris_major	((Reinhardtia_gracilis	Reinhardtia_simplex)	(((Manicaria_saccifera	Heterospathe_cagayanensis)	(Attalea_speciosa	(Reinhardtia_paiewonskiana	Reinhardtia_latisecta)))	(Sclerosperma_profizianum	(Roystonea_regia	((((Calamus_caryotoides	Sabal_domingensis)	(Pseudophoenix_vinifera	Nypa_fruticans))	((Chamaedorea_seifrizii	Serenoa_repens)	Iriartea_deltoidea))	(((Dypsis_decaryi	(Burretiokentia_grandiflora	Kentiopsis_piersoniorum))	((Veitchia_spiralis	Dictyosperma_album)	Hydriastele_microspadix))	(((Leopoldinia_pulchra	(Prestoea_acuminata	(Oenocarpus_bataua	Oenocarpus_minor)))	(Podococcus_barteri	Pelagodoxa_henryana))	Geonoma_undata))))))))	(Elaeis_oleifera	Elaeis_guineensis))	Kingia_australis);
((Serenoa_repens	(Chamaedorea_seifrizii	((((Bactris_major	(Elaeis_guineensis	Elaeis_oleifera))	((Reinhardtia_latisecta	(Attalea_speciosa	(Manicaria_saccifera	Heterospathe_cagayanensis)))	((Reinhardtia_simplex	Reinhardtia_gracilis)	Reinhardtia_paiewonskiana)))	((Podococcus_barteri	Roystonea_regia)	(((Geonoma_undata	(Leopoldinia_pulchra	(Pelagodoxa_henryana	(Oenocarpus_bataua	Oenocarpus_minor))))	((Hydriastele_microspadix	(Veitchia_spiralis	Dictyosperma_album))	((Kentiopsis_piersoniorum	Burretiokentia_grandiflora)	Dypsis_decaryi)))	(Sclerosperma_profizianum	Prestoea_acuminata))))	(Iriartea_deltoidea	((Calamus_caryotoides	Sabal_domingensis)	(Pseudophoenix_vinifera	Nypa_fruticans))))))	Kingia_australis);
((Elaeis_guineensis	(Elaeis_oleifera	(((((Reinhardtia_paiewonskiana	Reinhardtia_latisecta)	(Attalea_speciosa	(Manicaria_saccifera	Heterospathe_cagayanensis)))	(Reinhardtia_simplex	Reinhardtia_gracilis))	(((Iriartea_deltoidea	Serenoa_repens)	Chamaedorea_seifrizii)	((Burretiokentia_grandiflora	Sabal_domingensis)	((Calamus_caryotoides	(((Pseudophoenix_vinifera	Nypa_fruticans)	(Podococcus_barteri	Roystonea_regia))	(Sclerosperma_profizianum	((Veitchia_spiralis	Prestoea_acuminata)	((((Oenocarpus_bataua	Oenocarpus_minor)	Pelagodoxa_henryana)	Geonoma_undata)	((Hydriastele_microspadix	Dictyosperma_album)	(Leopoldinia_pulchra	Kentiopsis_piersoniorum)))))))	Dypsis_decaryi))))	Bactris_major)))	Kingia_australis);
(((((Reinhardtia_simplex	Reinhardtia_gracilis)	(((Chamaedorea_seifrizii	(((Iriartea_deltoidea	(Pseudophoenix_vinifera	Nypa_fruticans))	(Podococcus_barteri	Roystonea_regia))	((((Burretiokentia_grandiflora	Dypsis_decaryi)	(Veitchia_spiralis	((Dictyosperma_album	Kentiopsis_piersoniorum)	Hydriastele_microspadix)))	((Leopoldinia_pulchra	(Geonoma_undata	(Prestoea_acuminata	(Oenocarpus_bataua	Oenocarpus_minor))))	Pelagodoxa_henryana))	Sclerosperma_profizianum)))	((Manicaria_saccifera	Heterospathe_cagayanensis)	((Reinhardtia_paiewonskiana	Reinhardtia_latisecta)	Attalea_speciosa)))	(Serenoa_repens	(Sabal_domingensis	Calamus_caryotoides))))	Bactris_major)	(Elaeis_guineensis	Elaeis_oleifera))	Kingia_australis);
((Elaeis_guineensis	(Elaeis_oleifera	(((Reinhardtia_simplex	Reinhardtia_gracilis)	(((Attalea_speciosa	(Manicaria_saccifera	Heterospathe_cagayanensis))	(Reinhardtia_paiewonskiana	Reinhardtia_latisecta))	((((((Dictyosperma_album	(Veitchia_spiralis	(Hydriastele_microspadix	(Burretiokentia_grandiflora	Kentiopsis_piersoniorum))))	((((Oenocarpus_bataua	Oenocarpus_minor)	Prestoea_acuminata)	(Podococcus_barteri	Pelagodoxa_henryana))	Geonoma_undata))	Dypsis_decaryi)	Sclerosperma_profizianum)	((Chamaedorea_seifrizii	(Leopoldinia_pulchra	Nypa_fruticans))	((Pseudophoenix_vinifera	(Serenoa_repens	(Calamus_caryotoides	Sabal_domingensis)))	Iriartea_deltoidea)))	Roystonea_regia)))	Bactris_major)))	Kingia_australis);
((((((Reinhardtia_paiewonskiana	(Reinhardtia_simplex	Reinhardtia_gracilis))	(((Attalea_speciosa	(Manicaria_saccifera	Heterospathe_cagayanensis))	Reinhardtia_latisecta)	((((((Oenocarpus_bataua	Oenocarpus_minor)	Prestoea_acuminata)	((Geonoma_undata	Pelagodoxa_henryana)	(Leopoldinia_pulchra	((Dypsis_decaryi	Burretiokentia_grandiflora)	(Kentiopsis_piersoniorum	((Veitchia_spiralis	Hydriastele_microspadix)	Dictyosperma_album))))))	(((Serenoa_repens	(Calamus_caryotoides	Sabal_domingensis))	(Nypa_fruticans	(Iriartea_deltoidea	Pseudophoenix_vinifera)))	Chamaedorea_seifrizii))	Sclerosperma_profizianum)	(Podococcus_barteri	Roystonea_regia))))	Bactris_major)	Elaeis_oleifera)	Elaeis_guineensis)	Kingia_australis);
((((((Reinhardtia_paiewonskiana	(Reinhardtia_simplex	Reinhardtia_gracilis))	(((((Manicaria_saccifera	Heterospathe_cagayanensis)	(Reinhardtia_latisecta	Attalea_speciosa))	(((((Podococcus_barteri	Prestoea_acuminata)	Serenoa_repens)	(Oenocarpus_bataua	Oenocarpus_minor))	(((Leopoldinia_pulchra	Geonoma_undata)	Pelagodoxa_henryana)	((Dypsis_decaryi	Burretiokentia_grandiflora)	((Kentiopsis_piersoniorum	(Veitchia_spiralis	Dictyosperma_album))	Hydriastele_microspadix))))	((Calamus_caryotoides	(Sabal_domingensis	(Nypa_fruticans	Pseudophoenix_vinifera)))	(Iriartea_deltoidea	Chamaedorea_seifrizii))))	Sclerosperma_profizianum)	Roystonea_regia))	Bactris_major)	Elaeis_oleifera)	Elaeis_guineensis)	Kingia_australis);
((Oenocarpus_bataua	(Oenocarpus_minor	((((((Leopoldinia_pulchra	Geonoma_undata)	Pelagodoxa_henryana)	((Dypsis_decaryi	(Veitchia_spiralis	Burretiokentia_grandiflora))	((Kentiopsis_piersoniorum	Dictyosperma_album)	Hydriastele_microspadix)))	((((Bactris_major	(Elaeis_oleifera	Elaeis_guineensis))	(Reinhardtia_paiewonskiana	(Reinhardtia_simplex	Reinhardtia_gracilis)))	(((Manicaria_saccifera	Heterospathe_cagayanensis)	(Reinhardtia_latisecta	Attalea_speciosa))	((Sabal_domingensis	(Nypa_fruticans	(Calamus_caryotoides	Pseudophoenix_vinifera)))	(Iriartea_deltoidea	(Serenoa_repens	Chamaedorea_seifrizii)))))	(Sclerosperma_profizianum	Roystonea_regia)))	Prestoea_acuminata)	Podococcus_barteri)))	Kingia_australis);
((Oenocarpus_minor	(((((Geonoma_undata	Pelagodoxa_henryana)	(Leopoldinia_pulchra	((Veitchia_spiralis	Dictyosperma_album)	(Hydriastele_microspadix	(Dypsis_decaryi	(Burretiokentia_grandiflora	Kentiopsis_piersoniorum))))))	(((Podococcus_barteri	Roystonea_regia)	Sclerosperma_profizianum)	(((Bactris_major	(Elaeis_oleifera	Elaeis_guineensis))	((Reinhardtia_paiewonskiana	(Reinhardtia_simplex	Reinhardtia_gracilis))	(Reinhardtia_latisecta	(Attalea_speciosa	(Manicaria_saccifera	Heterospathe_cagayanensis)))))	(((Sabal_domingensis	(Calamus_caryotoides	Serenoa_repens))	((Nypa_fruticans	Pseudophoenix_vinifera)	Iriartea_deltoidea))	Chamaedorea_seifrizii))))	Prestoea_acuminata)	Oenocarpus_bataua))	Kingia_australis);
((((Chamaedorea_seifrizii	Nypa_fruticans)	(((Iriartea_deltoidea	(Sabal_domingensis	Serenoa_repens))	Pseudophoenix_vinifera)	((((Reinhardtia_paiewonskiana	Reinhardtia_latisecta)	(Attalea_speciosa	(Manicaria_saccifera	Heterospathe_cagayanensis)))	((Bactris_major	(Elaeis_oleifera	Elaeis_guineensis))	(Reinhardtia_simplex	Reinhardtia_gracilis)))	((Sclerosperma_profizianum	Roystonea_regia)	((((Prestoea_acuminata	(Oenocarpus_bataua	Oenocarpus_minor))	(Podococcus_barteri	Pelagodoxa_henryana))	Geonoma_undata)	(Leopoldinia_pulchra	(((Veitchia_spiralis	Dictyosperma_album)	Hydriastele_microspadix)	(Dypsis_decaryi	(Burretiokentia_grandiflora	Kentiopsis_piersoniorum)))))))))	Calamus_caryotoides)	Kingia_australis);
((Elaeis_guineensis	((((Reinhardtia_simplex	Reinhardtia_gracilis)	(((Roystonea_regia	Sclerosperma_profizianum)	((Geonoma_undata	(Leopoldinia_pulchra	((Dypsis_decaryi	(Burretiokentia_grandiflora	Kentiopsis_piersoniorum))	((Veitchia_spiralis	Hydriastele_microspadix)	Dictyosperma_album))))	(((Sabal_domingensis	Serenoa_repens)	((Iriartea_deltoidea	Pseudophoenix_vinifera)	((Calamus_caryotoides	Chamaedorea_seifrizii)	Nypa_fruticans)))	(Pelagodoxa_henryana	((Reinhardtia_paiewonskiana	Reinhardtia_latisecta)	(Attalea_speciosa	(Manicaria_saccifera	Heterospathe_cagayanensis)))))))	(Podococcus_barteri	(Prestoea_acuminata	(Oenocarpus_bataua	Oenocarpus_minor)))))	Bactris_major)	Elaeis_oleifera))	Kingia_australis);
(((Iriartea_deltoidea	(((Sabal_domingensis	(Pseudophoenix_vinifera	Nypa_fruticans))	((Elaeis_guineensis	Elaeis_oleifera)	((((Calamus_caryotoides	(Podococcus_barteri	Roystonea_regia))	(Sclerosperma_profizianum	(((Oenocarpus_bataua	Oenocarpus_minor)	Prestoea_acuminata)	((Pelagodoxa_henryana	(Burretiokentia_grandiflora	Dypsis_decaryi))	(((Dictyosperma_album	(Hydriastele_microspadix	(Kentiopsis_piersoniorum	Leopoldinia_pulchra)))	Veitchia_spiralis)	Geonoma_undata)))))	(((Manicaria_saccifera	Heterospathe_cagayanensis)	(Attalea_speciosa	(Reinhardtia_paiewonskiana	Reinhardtia_latisecta)))	(Reinhardtia_gracilis	Reinhardtia_simplex)))	Bactris_major)))	Chamaedorea_seifrizii))	Serenoa_repens)	Kingia_australis);
((Serenoa_repens	((((Calamus_caryotoides	Sabal_domingensis)	(Pseudophoenix_vinifera	Nypa_fruticans))	((((Podococcus_barteri	((Oenocarpus_bataua	Oenocarpus_minor)	Prestoea_acuminata))	(Pelagodoxa_henryana	((((Burretiokentia_grandiflora	Dypsis_decaryi)	(((Dictyosperma_album	Veitchia_spiralis)	Hydriastele_microspadix)	Kentiopsis_piersoniorum))	Leopoldinia_pulchra)	Geonoma_undata)))	(Sclerosperma_profizianum	(Roystonea_regia	((Reinhardtia_gracilis	Reinhardtia_simplex)	(Bactris_major	(Elaeis_guineensis	Elaeis_oleifera))))))	((Reinhardtia_paiewonskiana	Reinhardtia_latisecta)	((Manicaria_saccifera	Heterospathe_cagayanensis)	Attalea_speciosa))))	(Chamaedorea_seifrizii	Iriartea_deltoidea)))	Kingia_australis);
((Serenoa_repens	(Sabal_domingensis	(Calamus_caryotoides	((Iriartea_deltoidea	(Pseudophoenix_vinifera	Nypa_fruticans))	(Chamaedorea_seifrizii	((Sclerosperma_profizianum	(Roystonea_regia	((Dypsis_decaryi	(((Oenocarpus_bataua	Oenocarpus_minor)	Prestoea_acuminata)	((Podococcus_barteri	Pelagodoxa_henryana)	((Reinhardtia_gracilis	Reinhardtia_simplex)	(Bactris_major	(Elaeis_guineensis	Elaeis_oleifera))))))	(Leopoldinia_pulchra	((((Dictyosperma_album	Hydriastele_microspadix)	(Burretiokentia_grandiflora	Kentiopsis_piersoniorum))	Veitchia_spiralis)	Geonoma_undata)))))	((Reinhardtia_paiewonskiana	Reinhardtia_latisecta)	((Manicaria_saccifera	Heterospathe_cagayanensis)	Attalea_speciosa))))))))	Kingia_australis);
((Prestoea_acuminata	((((((Manicaria_saccifera	Heterospathe_cagayanensis)	(Attalea_speciosa	(Reinhardtia_paiewonskiana	Reinhardtia_latisecta)))	(((Iriartea_deltoidea	(Pseudophoenix_vinifera	Nypa_fruticans))	(Serenoa_repens	(Calamus_caryotoides	Sabal_domingensis)))	Chamaedorea_seifrizii))	((Burretiokentia_grandiflora	Dypsis_decaryi)	(Sclerosperma_profizianum	(((Reinhardtia_gracilis	Reinhardtia_simplex)	(Bactris_major	(Elaeis_guineensis	Elaeis_oleifera)))	(Podococcus_barteri	Roystonea_regia)))))	((((Geonoma_undata	Pelagodoxa_henryana)	(Hydriastele_microspadix	(Kentiopsis_piersoniorum	Dictyosperma_album)))	Veitchia_spiralis)	Leopoldinia_pulchra))	(Oenocarpus_bataua	Oenocarpus_minor)))	Kingia_australis);
((Serenoa_repens	(Chamaedorea_seifrizii	(Nypa_fruticans	((((((Reinhardtia_gracilis	Reinhardtia_simplex)	(Bactris_major	(Elaeis_guineensis	Elaeis_oleifera)))	(Roystonea_regia	Sclerosperma_profizianum))	((Dypsis_decaryi	(Burretiokentia_grandiflora	(((Kentiopsis_piersoniorum	((Geonoma_undata	Pelagodoxa_henryana)	Dictyosperma_album))	Hydriastele_microspadix)	Veitchia_spiralis)))	((Calamus_caryotoides	Podococcus_barteri)	(Leopoldinia_pulchra	(Prestoea_acuminata	(Oenocarpus_bataua	Oenocarpus_minor))))))	((Reinhardtia_paiewonskiana	Reinhardtia_latisecta)	((Manicaria_saccifera	Heterospathe_cagayanensis)	Attalea_speciosa)))	((Sabal_domingensis	Iriartea_deltoidea)	Pseudophoenix_vinifera)))))	Kingia_australis);
((Prestoea_acuminata	((Oenocarpus_bataua	Oenocarpus_minor)	((((Roystonea_regia	Podococcus_barteri)	Sclerosperma_profizianum)	(((((Veitchia_spiralis	(Hydriastele_microspadix	Kentiopsis_piersoniorum))	Dictyosperma_album)	((Leopoldinia_pulchra	Geonoma_undata)	Pelagodoxa_henryana))	(((Reinhardtia_paiewonskiana	Reinhardtia_latisecta)	((Manicaria_saccifera	Heterospathe_cagayanensis)	Attalea_speciosa))	((((Calamus_caryotoides	Sabal_domingensis)	Serenoa_repens)	(Iriartea_deltoidea	(Pseudophoenix_vinifera	Nypa_fruticans)))	Chamaedorea_seifrizii)))	(Dypsis_decaryi	Burretiokentia_grandiflora)))	((Reinhardtia_gracilis	Reinhardtia_simplex)	(Bactris_major	(Elaeis_guineensis	Elaeis_oleifera))))))	Kingia_australis);
((Elaeis_guineensis	(Elaeis_oleifera	((((Sclerosperma_profizianum	(((Pseudophoenix_vinifera	Nypa_fruticans)	((Iriartea_deltoidea	(Serenoa_repens	Chamaedorea_seifrizii))	(Calamus_caryotoides	Sabal_domingensis)))	(((Podococcus_barteri	(Prestoea_acuminata	(Oenocarpus_bataua	Oenocarpus_minor)))	((Leopoldinia_pulchra	((Veitchia_spiralis	(Kentiopsis_piersoniorum	((Dypsis_decaryi	Burretiokentia_grandiflora)	Hydriastele_microspadix)))	Dictyosperma_album))	(Geonoma_undata	Pelagodoxa_henryana)))	((Reinhardtia_paiewonskiana	Reinhardtia_latisecta)	((Manicaria_saccifera	Heterospathe_cagayanensis)	Attalea_speciosa)))))	Roystonea_regia)	(Reinhardtia_gracilis	Reinhardtia_simplex))	Bactris_major)))	Kingia_australis);
((((((((Manicaria_saccifera	Heterospathe_cagayanensis)	(Attalea_speciosa	(Reinhardtia_paiewonskiana	Reinhardtia_latisecta)))	(((Oenocarpus_bataua	Oenocarpus_minor)	(Pelagodoxa_henryana	((Leopoldinia_pulchra	(Prestoea_acuminata	(Hydriastele_microspadix	(Kentiopsis_piersoniorum	(Veitchia_spiralis	Dictyosperma_album)))))	Geonoma_undata)))	(((Bactris_major	(Elaeis_guineensis	Elaeis_oleifera))	((Podococcus_barteri	Roystonea_regia)	(Reinhardtia_gracilis	Reinhardtia_simplex)))	Sclerosperma_profizianum)))	Burretiokentia_grandiflora)	(Dypsis_decaryi	Serenoa_repens))	(Chamaedorea_seifrizii	(Sabal_domingensis	((Iriartea_deltoidea	Pseudophoenix_vinifera)	Nypa_fruticans))))	Calamus_caryotoides)	Kingia_australis);
((Bactris_major	(Elaeis_guineensis	(Elaeis_oleifera	(((Prestoea_acuminata	((Podococcus_barteri	(Calamus_caryotoides	Roystonea_regia))	(Reinhardtia_gracilis	Reinhardtia_simplex)))	(((((Dypsis_decaryi	Burretiokentia_grandiflora)	((Veitchia_spiralis	Dictyosperma_album)	(Hydriastele_microspadix	Kentiopsis_piersoniorum)))	((Oenocarpus_bataua	Oenocarpus_minor)	Pelagodoxa_henryana))	Geonoma_undata)	((((Leopoldinia_pulchra	Manicaria_saccifera)	Heterospathe_cagayanensis)	(Attalea_speciosa	(Reinhardtia_paiewonskiana	Reinhardtia_latisecta)))	Sclerosperma_profizianum)))	((Chamaedorea_seifrizii	(Iriartea_deltoidea	(Pseudophoenix_vinifera	Nypa_fruticans)))	(Serenoa_repens	Sabal_domingensis))))))	Kingia_australis);
((Bactris_major	(((Reinhardtia_gracilis	Reinhardtia_simplex)	((((Reinhardtia_paiewonskiana	Reinhardtia_latisecta)	((Manicaria_saccifera	Heterospathe_cagayanensis)	Attalea_speciosa))	Calamus_caryotoides)	(((((Podococcus_barteri	Prestoea_acuminata)	(Oenocarpus_bataua	Oenocarpus_minor))	((Pelagodoxa_henryana	((Chamaedorea_seifrizii	Leopoldinia_pulchra)	Geonoma_undata))	(Dictyosperma_album	((Veitchia_spiralis	Hydriastele_microspadix)	(Burretiokentia_grandiflora	Kentiopsis_piersoniorum)))))	(Roystonea_regia	(Sclerosperma_profizianum	(((Serenoa_repens	Sabal_domingensis)	Iriartea_deltoidea)	(Pseudophoenix_vinifera	Nypa_fruticans)))))	Dypsis_decaryi)))	(Elaeis_guineensis	Elaeis_oleifera)))	Kingia_australis);
((Calamus_caryotoides	((Sabal_domingensis	Chamaedorea_seifrizii)	(((Nypa_fruticans	Pseudophoenix_vinifera)	Iriartea_deltoidea)	(Serenoa_repens	((((Oenocarpus_minor	Oenocarpus_bataua)	(Geonoma_undata	((Dypsis_decaryi	Burretiokentia_grandiflora)	Pelagodoxa_henryana)))	(Prestoea_acuminata	(((Hydriastele_microspadix	Dictyosperma_album)	(Kentiopsis_piersoniorum	Leopoldinia_pulchra))	Veitchia_spiralis)))	(((((Elaeis_oleifera	Elaeis_guineensis)	Bactris_major)	((Reinhardtia_gracilis	Reinhardtia_simplex)	((Reinhardtia_latisecta	Reinhardtia_paiewonskiana)	(Attalea_speciosa	(Heterospathe_cagayanensis	Manicaria_saccifera)))))	Sclerosperma_profizianum)	(Podococcus_barteri	Roystonea_regia)))))))	Kingia_australis);
(((Chamaedorea_seifrizii	(Iriartea_deltoidea	(((Nypa_fruticans	Pseudophoenix_vinifera)	((((Oenocarpus_minor	Oenocarpus_bataua)	(Pelagodoxa_henryana	((Dypsis_decaryi	Burretiokentia_grandiflora)	Podococcus_barteri)))	((Prestoea_acuminata	((Veitchia_spiralis	(Dictyosperma_album	(Hydriastele_microspadix	Kentiopsis_piersoniorum)))	Leopoldinia_pulchra))	Geonoma_undata))	(Roystonea_regia	((((Reinhardtia_latisecta	Reinhardtia_paiewonskiana)	(Attalea_speciosa	(Heterospathe_cagayanensis	Manicaria_saccifera)))	(((Elaeis_oleifera	Elaeis_guineensis)	Bactris_major)	(Reinhardtia_gracilis	Reinhardtia_simplex)))	Sclerosperma_profizianum))))	(Calamus_caryotoides	Sabal_domingensis))))	Serenoa_repens)	Kingia_australis);
((((Iriartea_deltoidea	(Sabal_domingensis	(Pseudophoenix_vinifera	Nypa_fruticans)))	((Serenoa_repens	((((Oenocarpus_minor	Oenocarpus_bataua)	((Podococcus_barteri	(Burretiokentia_grandiflora	Pelagodoxa_henryana))	Dypsis_decaryi))	((Prestoea_acuminata	((Veitchia_spiralis	(Dictyosperma_album	(Hydriastele_microspadix	Kentiopsis_piersoniorum)))	Leopoldinia_pulchra))	Geonoma_undata))	(Roystonea_regia	((((Elaeis_oleifera	Elaeis_guineensis)	Bactris_major)	((Reinhardtia_gracilis	Reinhardtia_simplex)	((Heterospathe_cagayanensis	Manicaria_saccifera)	((Reinhardtia_latisecta	Reinhardtia_paiewonskiana)	Attalea_speciosa))))	Sclerosperma_profizianum))))	Chamaedorea_seifrizii))	Calamus_caryotoides)	Kingia_australis);
((Serenoa_repens	((((Roystonea_regia	((((Elaeis_oleifera	Elaeis_guineensis)	Bactris_major)	(Reinhardtia_gracilis	Reinhardtia_simplex))	Sclerosperma_profizianum))	(Dypsis_decaryi	(((Pelagodoxa_henryana	((Veitchia_spiralis	Geonoma_undata)	(Dictyosperma_album	(Hydriastele_microspadix	Kentiopsis_piersoniorum))))	(Oenocarpus_minor	Oenocarpus_bataua))	(Burretiokentia_grandiflora	(Podococcus_barteri	Prestoea_acuminata)))))	((Heterospathe_cagayanensis	(Leopoldinia_pulchra	Manicaria_saccifera))	((Reinhardtia_latisecta	Reinhardtia_paiewonskiana)	Attalea_speciosa)))	((Sabal_domingensis	Chamaedorea_seifrizii)	(((Calamus_caryotoides	Nypa_fruticans)	Pseudophoenix_vinifera)	Iriartea_deltoidea))))	Kingia_australis);
((Elaeis_guineensis	((Bactris_major	((Reinhardtia_gracilis	Reinhardtia_simplex)	(Sclerosperma_profizianum	((Roystonea_regia	((Reinhardtia_latisecta	Reinhardtia_paiewonskiana)	(Attalea_speciosa	(Heterospathe_cagayanensis	Manicaria_saccifera))))	((((Prestoea_acuminata	(Leopoldinia_pulchra	(((Kentiopsis_piersoniorum	Burretiokentia_grandiflora)	(Hydriastele_microspadix	Veitchia_spiralis))	Dictyosperma_album)))	((Geonoma_undata	(Pelagodoxa_henryana	Podococcus_barteri))	(Oenocarpus_minor	Oenocarpus_bataua)))	Dypsis_decaryi)	(((Sabal_domingensis	(Calamus_caryotoides	Serenoa_repens))	(Pseudophoenix_vinifera	Iriartea_deltoidea))	(Nypa_fruticans	Chamaedorea_seifrizii)))))))	Elaeis_oleifera))	Kingia_australis);
(((((((Heterospathe_cagayanensis	Manicaria_saccifera)	((Reinhardtia_latisecta	Reinhardtia_paiewonskiana)	Attalea_speciosa))	(((Geonoma_undata	((Oenocarpus_minor	Oenocarpus_bataua)	Pelagodoxa_henryana))	(Dypsis_decaryi	(Prestoea_acuminata	(Leopoldinia_pulchra	(((Hydriastele_microspadix	Kentiopsis_piersoniorum)	(Veitchia_spiralis	Dictyosperma_album))	Burretiokentia_grandiflora)))))	(Sclerosperma_profizianum	((Podococcus_barteri	Roystonea_regia)	((Elaeis_oleifera	Elaeis_guineensis)	(Bactris_major	(Reinhardtia_gracilis	Reinhardtia_simplex)))))))	((Sabal_domingensis	(Iriartea_deltoidea	Serenoa_repens))	Pseudophoenix_vinifera))	(Nypa_fruticans	Chamaedorea_seifrizii))	Calamus_caryotoides)	Kingia_australis);
((Serenoa_repens	(((((Calamus_caryotoides	Sabal_domingensis)	(Pseudophoenix_vinifera	Nypa_fruticans))	(((((Burretiokentia_grandiflora	Kentiopsis_piersoniorum)	(Hydriastele_microspadix	(Veitchia_spiralis	Dictyosperma_album)))	(((Pelagodoxa_henryana	Geonoma_undata)	Leopoldinia_pulchra)	(Oenocarpus_minor	(Dypsis_decaryi	Oenocarpus_bataua))))	(Prestoea_acuminata	(Podococcus_barteri	(((Reinhardtia_latisecta	Reinhardtia_paiewonskiana)	(Attalea_speciosa	(Heterospathe_cagayanensis	Manicaria_saccifera)))	((Reinhardtia_gracilis	Reinhardtia_simplex)	((Elaeis_oleifera	Elaeis_guineensis)	Bactris_major))))))	(Roystonea_regia	Sclerosperma_profizianum)))	Iriartea_deltoidea)	Chamaedorea_seifrizii))	Kingia_australis);
((Serenoa_repens	((((Sabal_domingensis	(Pseudophoenix_vinifera	Nypa_fruticans))	(((((Burretiokentia_grandiflora	Dypsis_decaryi)	(Podococcus_barteri	Pelagodoxa_henryana))	(Oenocarpus_minor	Oenocarpus_bataua))	(((Prestoea_acuminata	Leopoldinia_pulchra)	(Veitchia_spiralis	((Hydriastele_microspadix	Kentiopsis_piersoniorum)	Dictyosperma_album)))	Geonoma_undata))	(Sclerosperma_profizianum	((Calamus_caryotoides	Roystonea_regia)	(((Heterospathe_cagayanensis	Manicaria_saccifera)	((Reinhardtia_latisecta	Reinhardtia_paiewonskiana)	Attalea_speciosa))	((Reinhardtia_gracilis	Reinhardtia_simplex)	((Elaeis_oleifera	Elaeis_guineensis)	Bactris_major)))))))	Iriartea_deltoidea)	Chamaedorea_seifrizii))	Kingia_australis);
((Serenoa_repens	(((((Sabal_domingensis	Iriartea_deltoidea)	(((Oenocarpus_minor	Oenocarpus_bataua)	(Geonoma_undata	(Sclerosperma_profizianum	((Prestoea_acuminata	Leopoldinia_pulchra)	(Veitchia_spiralis	(Kentiopsis_piersoniorum	(Dictyosperma_album	Hydriastele_microspadix)))))))	((Calamus_caryotoides	Roystonea_regia)	((Dypsis_decaryi	((Pelagodoxa_henryana	Podococcus_barteri)	Burretiokentia_grandiflora))	(((Reinhardtia_latisecta	Reinhardtia_paiewonskiana)	(Attalea_speciosa	(Heterospathe_cagayanensis	Manicaria_saccifera)))	((Reinhardtia_gracilis	Reinhardtia_simplex)	((Elaeis_oleifera	Elaeis_guineensis)	Bactris_major)))))))	Nypa_fruticans)	Pseudophoenix_vinifera)	Chamaedorea_seifrizii))	Kingia_australis);
((Calamus_caryotoides	((Chamaedorea_seifrizii	((((Geonoma_undata	Leopoldinia_pulchra)	(Prestoea_acuminata	((Pelagodoxa_henryana	Podococcus_barteri)	(Oenocarpus_minor	Oenocarpus_bataua))))	((Hydriastele_microspadix	(Burretiokentia_grandiflora	Dypsis_decaryi))	((Dictyosperma_album	Kentiopsis_piersoniorum)	Veitchia_spiralis)))	(Roystonea_regia	((((Elaeis_oleifera	Elaeis_guineensis)	Bactris_major)	(((Reinhardtia_latisecta	Reinhardtia_paiewonskiana)	(Attalea_speciosa	(Heterospathe_cagayanensis	Manicaria_saccifera)))	(Reinhardtia_gracilis	Reinhardtia_simplex)))	Sclerosperma_profizianum))))	((Nypa_fruticans	(Pseudophoenix_vinifera	Iriartea_deltoidea))	(Sabal_domingensis	Serenoa_repens))))	Kingia_australis);
((Elaeis_guineensis	((((Reinhardtia_paiewonskiana	(Reinhardtia_gracilis	Reinhardtia_simplex))	(((((Geonoma_undata	((((Hydriastele_microspadix	Kentiopsis_piersoniorum)	(Dictyosperma_album	Veitchia_spiralis))	Leopoldinia_pulchra)	(Serenoa_repens	Prestoea_acuminata)))	(((Burretiokentia_grandiflora	Dypsis_decaryi)	(Podococcus_barteri	Pelagodoxa_henryana))	(Oenocarpus_minor	Oenocarpus_bataua)))	(((Manicaria_saccifera	Heterospathe_cagayanensis)	(Attalea_speciosa	Reinhardtia_latisecta))	(((((Calamus_caryotoides	Nypa_fruticans)	Pseudophoenix_vinifera)	Sabal_domingensis)	Iriartea_deltoidea)	Chamaedorea_seifrizii)))	Roystonea_regia)	Sclerosperma_profizianum))	Bactris_major)	Elaeis_oleifera))	Kingia_australis);
((Serenoa_repens	(Chamaedorea_seifrizii	((((((Leopoldinia_pulchra	Prestoea_acuminata)	((((Burretiokentia_grandiflora	Dypsis_decaryi)	Kentiopsis_piersoniorum)	((Hydriastele_microspadix	Veitchia_spiralis)	Dictyosperma_album))	(Geonoma_undata	((Oenocarpus_minor	Oenocarpus_bataua)	Pelagodoxa_henryana))))	Sclerosperma_profizianum)	(Calamus_caryotoides	Roystonea_regia))	(((((Manicaria_saccifera	Heterospathe_cagayanensis)	((Podococcus_barteri	Attalea_speciosa)	Reinhardtia_latisecta))	Bactris_major)	(Elaeis_oleifera	Elaeis_guineensis))	(Reinhardtia_gracilis	(Reinhardtia_simplex	Reinhardtia_paiewonskiana))))	(((Nypa_fruticans	Pseudophoenix_vinifera)	Sabal_domingensis)	Iriartea_deltoidea))))	Kingia_australis);
((Serenoa_repens	(Chamaedorea_seifrizii	((((((Geonoma_undata	(Oenocarpus_minor	Oenocarpus_bataua))	((Leopoldinia_pulchra	Prestoea_acuminata)	((Dypsis_decaryi	(Kentiopsis_piersoniorum	Burretiokentia_grandiflora))	((Hydriastele_microspadix	Veitchia_spiralis)	Dictyosperma_album))))	Sclerosperma_profizianum)	Roystonea_regia)	(((Reinhardtia_latisecta	((Manicaria_saccifera	Heterospathe_cagayanensis)	((Pelagodoxa_henryana	Podococcus_barteri)	Attalea_speciosa)))	(Bactris_major	(Elaeis_oleifera	Elaeis_guineensis)))	(Reinhardtia_paiewonskiana	(Reinhardtia_gracilis	Reinhardtia_simplex))))	(((Nypa_fruticans	Pseudophoenix_vinifera)	(Calamus_caryotoides	Sabal_domingensis))	Iriartea_deltoidea))))	Kingia_australis);
(((Elaeis_oleifera	Elaeis_guineensis)	(((Reinhardtia_paiewonskiana	(Reinhardtia_gracilis	Reinhardtia_simplex))	((((Sclerosperma_profizianum	(((Kentiopsis_piersoniorum	Burretiokentia_grandiflora)	((Dictyosperma_album	Veitchia_spiralis)	Hydriastele_microspadix))	(Leopoldinia_pulchra	Prestoea_acuminata)))	((Geonoma_undata	(Oenocarpus_minor	Oenocarpus_bataua))	Dypsis_decaryi))	(Calamus_caryotoides	Roystonea_regia))	(((Chamaedorea_seifrizii	(Serenoa_repens	Sabal_domingensis))	((Nypa_fruticans	Pseudophoenix_vinifera)	Iriartea_deltoidea))	(Reinhardtia_latisecta	(((Manicaria_saccifera	Heterospathe_cagayanensis)	(Podococcus_barteri	Attalea_speciosa))	Pelagodoxa_henryana)))))	Bactris_major))	Kingia_australis);
((Prestoea_acuminata	((Oenocarpus_minor	Oenocarpus_bataua)	((Geonoma_undata	(((Roystonea_regia	Sclerosperma_profizianum)	(((Reinhardtia_latisecta	((Manicaria_saccifera	Heterospathe_cagayanensis)	(Podococcus_barteri	Attalea_speciosa)))	((Reinhardtia_paiewonskiana	(Reinhardtia_gracilis	Reinhardtia_simplex))	(Bactris_major	(Elaeis_oleifera	Elaeis_guineensis))))	((Chamaedorea_seifrizii	(Iriartea_deltoidea	Serenoa_repens))	((Calamus_caryotoides	Sabal_domingensis)	(Nypa_fruticans	Pseudophoenix_vinifera)))))	((((Dypsis_decaryi	(Kentiopsis_piersoniorum	Burretiokentia_grandiflora))	(Veitchia_spiralis	Hydriastele_microspadix))	Dictyosperma_album)	Leopoldinia_pulchra)))	Pelagodoxa_henryana)))	Kingia_australis);
((Serenoa_repens	((Chamaedorea_seifrizii	(((Calamus_caryotoides	Sabal_domingensis)	(Nypa_fruticans	Pseudophoenix_vinifera))	Iriartea_deltoidea))	(((Manicaria_saccifera	Heterospathe_cagayanensis)	(Attalea_speciosa	Reinhardtia_latisecta))	(((((((Dypsis_decaryi	(Kentiopsis_piersoniorum	Burretiokentia_grandiflora))	Hydriastele_microspadix)	(Veitchia_spiralis	Dictyosperma_album))	(Pelagodoxa_henryana	Geonoma_undata))	(Oenocarpus_minor	Oenocarpus_bataua))	((Podococcus_barteri	Roystonea_regia)	((Leopoldinia_pulchra	Sclerosperma_profizianum)	Prestoea_acuminata)))	((Reinhardtia_paiewonskiana	(Reinhardtia_gracilis	Reinhardtia_simplex))	(Bactris_major	(Elaeis_oleifera	Elaeis_guineensis)))))))	Kingia_australis);
((Serenoa_repens	(Chamaedorea_seifrizii	((((Pseudophoenix_vinifera	(Sabal_domingensis	Calamus_caryotoides))	Iriartea_deltoidea)	(((Manicaria_saccifera	Heterospathe_cagayanensis)	(Attalea_speciosa	Reinhardtia_latisecta))	(((((Reinhardtia_paiewonskiana	(Reinhardtia_gracilis	Reinhardtia_simplex))	(Bactris_major	(Elaeis_oleifera	Elaeis_guineensis)))	(Podococcus_barteri	Roystonea_regia))	Sclerosperma_profizianum)	((Prestoea_acuminata	Leopoldinia_pulchra)	((((Hydriastele_microspadix	((Dypsis_decaryi	(Kentiopsis_piersoniorum	Burretiokentia_grandiflora))	Veitchia_spiralis))	Dictyosperma_album)	(Pelagodoxa_henryana	Geonoma_undata))	(Oenocarpus_minor	Oenocarpus_bataua))))))	Nypa_fruticans)))	Kingia_australis);
((Serenoa_repens	(Chamaedorea_seifrizii	(((Pseudophoenix_vinifera	Iriartea_deltoidea)	(Sabal_domingensis	(((Manicaria_saccifera	Heterospathe_cagayanensis)	(Attalea_speciosa	Reinhardtia_latisecta))	(((Sclerosperma_profizianum	(Podococcus_barteri	Roystonea_regia))	((Reinhardtia_paiewonskiana	(Reinhardtia_gracilis	Reinhardtia_simplex))	(Bactris_major	(Elaeis_oleifera	Elaeis_guineensis))))	(Burretiokentia_grandiflora	(Dypsis_decaryi	((Oenocarpus_minor	Oenocarpus_bataua)	(Pelagodoxa_henryana	(Calamus_caryotoides	(Geonoma_undata	(Leopoldinia_pulchra	(Prestoea_acuminata	(((Hydriastele_microspadix	Veitchia_spiralis)	Kentiopsis_piersoniorum)	Dictyosperma_album)))))))))))))	Nypa_fruticans)))	Kingia_australis);
((((((Iriartea_deltoidea	Pseudophoenix_vinifera)	Nypa_fruticans)	(Sabal_domingensis	Serenoa_repens))	(Chamaedorea_seifrizii	(((((Oenocarpus_minor	Oenocarpus_bataua)	Dypsis_decaryi)	(Pelagodoxa_henryana	((((Veitchia_spiralis	Dictyosperma_album)	((Burretiokentia_grandiflora	Kentiopsis_piersoniorum)	Hydriastele_microspadix))	Leopoldinia_pulchra)	Geonoma_undata)))	Prestoea_acuminata)	(((Podococcus_barteri	Roystonea_regia)	Sclerosperma_profizianum)	(((Reinhardtia_paiewonskiana	(Reinhardtia_gracilis	Reinhardtia_simplex))	(Bactris_major	(Elaeis_oleifera	Elaeis_guineensis)))	(Reinhardtia_latisecta	((Manicaria_saccifera	Heterospathe_cagayanensis)	Attalea_speciosa)))))))	Calamus_caryotoides)	Kingia_australis);
((Elaeis_guineensis	((((((Sclerosperma_profizianum	(Reinhardtia_paiewonskiana	(Reinhardtia_gracilis	Reinhardtia_simplex)))	((((Veitchia_spiralis	Kentiopsis_piersoniorum)	(Hydriastele_microspadix	Dictyosperma_album))	((Oenocarpus_minor	Oenocarpus_bataua)	((Geonoma_undata	Leopoldinia_pulchra)	((Burretiokentia_grandiflora	Dypsis_decaryi)	Pelagodoxa_henryana))))	Prestoea_acuminata))	(((((Iriartea_deltoidea	Pseudophoenix_vinifera)	Nypa_fruticans)	Chamaedorea_seifrizii)	((Calamus_caryotoides	Sabal_domingensis)	Serenoa_repens))	((Manicaria_saccifera	Heterospathe_cagayanensis)	((Podococcus_barteri	Attalea_speciosa)	Reinhardtia_latisecta))))	Roystonea_regia)	Bactris_major)	Elaeis_oleifera))	Kingia_australis);
((Bactris_major	((Elaeis_oleifera	Elaeis_guineensis)	(((Iriartea_deltoidea	((Manicaria_saccifera	Heterospathe_cagayanensis)	((Reinhardtia_paiewonskiana	Reinhardtia_latisecta)	Attalea_speciosa)))	(Chamaedorea_seifrizii	Serenoa_repens))	(((Sclerosperma_profizianum	Roystonea_regia)	(((Calamus_caryotoides	Sabal_domingensis)	(Pseudophoenix_vinifera	Nypa_fruticans))	((Geonoma_undata	((Dictyosperma_album	(Veitchia_spiralis	(Hydriastele_microspadix	(Dypsis_decaryi	(Kentiopsis_piersoniorum	Burretiokentia_grandiflora)))))	Pelagodoxa_henryana))	((Prestoea_acuminata	(Oenocarpus_bataua	Oenocarpus_minor))	(Podococcus_barteri	Leopoldinia_pulchra)))))	(Reinhardtia_gracilis	Reinhardtia_simplex)))))	Kingia_australis);
((Pseudophoenix_vinifera	(Nypa_fruticans	((Iriartea_deltoidea	(Chamaedorea_seifrizii	(Serenoa_repens	(((((((Oenocarpus_bataua	Oenocarpus_minor)	Geonoma_undata)	Pelagodoxa_henryana)	(((((Dypsis_decaryi	(Kentiopsis_piersoniorum	Burretiokentia_grandiflora))	Veitchia_spiralis)	Dictyosperma_album)	Hydriastele_microspadix)	((Sclerosperma_profizianum	Leopoldinia_pulchra)	Prestoea_acuminata)))	(Podococcus_barteri	Roystonea_regia))	((Bactris_major	(Elaeis_oleifera	Elaeis_guineensis))	(Reinhardtia_gracilis	Reinhardtia_simplex)))	((Manicaria_saccifera	Heterospathe_cagayanensis)	((Reinhardtia_paiewonskiana	Reinhardtia_latisecta)	Attalea_speciosa))))))	(Calamus_caryotoides	Sabal_domingensis))))	Kingia_australis);
((Serenoa_repens	((((Sabal_domingensis	(Pseudophoenix_vinifera	Nypa_fruticans))	Iriartea_deltoidea)	((((((Oenocarpus_bataua	Oenocarpus_minor)	Geonoma_undata)	Pelagodoxa_henryana)	((((Dypsis_decaryi	(Kentiopsis_piersoniorum	Burretiokentia_grandiflora))	(Dictyosperma_album	Hydriastele_microspadix))	Veitchia_spiralis)	(Leopoldinia_pulchra	Prestoea_acuminata)))	((Calamus_caryotoides	Podococcus_barteri)	Roystonea_regia))	((((Manicaria_saccifera	Heterospathe_cagayanensis)	((Reinhardtia_paiewonskiana	Reinhardtia_latisecta)	Attalea_speciosa))	((Reinhardtia_gracilis	Reinhardtia_simplex)	Sclerosperma_profizianum))	(Bactris_major	(Elaeis_oleifera	Elaeis_guineensis)))))	Chamaedorea_seifrizii))	Kingia_australis);
((Serenoa_repens	((Iriartea_deltoidea	(((Leopoldinia_pulchra	((((Attalea_speciosa	(Pelagodoxa_henryana	(Manicaria_saccifera	Heterospathe_cagayanensis)))	Reinhardtia_latisecta)	((Reinhardtia_paiewonskiana	(Reinhardtia_gracilis	Reinhardtia_simplex))	((Elaeis_oleifera	Elaeis_guineensis)	Bactris_major)))	((Podococcus_barteri	(Roystonea_regia	Calamus_caryotoides))	Sclerosperma_profizianum)))	((Prestoea_acuminata	(Oenocarpus_bataua	Oenocarpus_minor))	((Dypsis_decaryi	(Kentiopsis_piersoniorum	Burretiokentia_grandiflora))	((Geonoma_undata	Veitchia_spiralis)	(Dictyosperma_album	Hydriastele_microspadix)))))	(Sabal_domingensis	(Pseudophoenix_vinifera	Nypa_fruticans))))	Chamaedorea_seifrizii))	Kingia_australis);
(((((Iriartea_deltoidea	Chamaedorea_seifrizii)	((Dypsis_decaryi	Serenoa_repens)	((((((Geonoma_undata	Pelagodoxa_henryana)	Attalea_speciosa)	(Leopoldinia_pulchra	Manicaria_saccifera))	Heterospathe_cagayanensis)	((Dictyosperma_album	(Hydriastele_microspadix	(Kentiopsis_piersoniorum	Burretiokentia_grandiflora)))	Veitchia_spiralis))	(((((Reinhardtia_paiewonskiana	Reinhardtia_latisecta)	(Reinhardtia_gracilis	Reinhardtia_simplex))	Sclerosperma_profizianum)	((Podococcus_barteri	Roystonea_regia)	((Elaeis_oleifera	Elaeis_guineensis)	Bactris_major)))	(Prestoea_acuminata	(Oenocarpus_bataua	Oenocarpus_minor))))))	(Sabal_domingensis	(Pseudophoenix_vinifera	Nypa_fruticans)))	Calamus_caryotoides)	Kingia_australis);
((Elaeis_guineensis	((Bactris_major	((((Sclerosperma_profizianum	(((Iriartea_deltoidea	(Pseudophoenix_vinifera	Nypa_fruticans))	Chamaedorea_seifrizii)	(Sabal_domingensis	Serenoa_repens)))	((Prestoea_acuminata	((Oenocarpus_bataua	Oenocarpus_minor)	(Geonoma_undata	((Leopoldinia_pulchra	Pelagodoxa_henryana)	(Hydriastele_microspadix	((Kentiopsis_piersoniorum	(Dictyosperma_album	Burretiokentia_grandiflora))	Veitchia_spiralis))))))	(Podococcus_barteri	(Calamus_caryotoides	Roystonea_regia))))	Dypsis_decaryi)	((((Heterospathe_cagayanensis	Attalea_speciosa)	Manicaria_saccifera)	(Reinhardtia_paiewonskiana	Reinhardtia_latisecta))	(Reinhardtia_gracilis	Reinhardtia_simplex))))	Elaeis_oleifera))	Kingia_australis);
((Serenoa_repens	((((((Sclerosperma_profizianum	(((((Dypsis_decaryi	(Kentiopsis_piersoniorum	Burretiokentia_grandiflora))	((Dictyosperma_album	Hydriastele_microspadix)	Veitchia_spiralis))	(Leopoldinia_pulchra	Prestoea_acuminata))	((Oenocarpus_bataua	Oenocarpus_minor)	(Geonoma_undata	Pelagodoxa_henryana)))	((Podococcus_barteri	Roystonea_regia)	(Reinhardtia_gracilis	Reinhardtia_simplex))))	((Elaeis_oleifera	Elaeis_guineensis)	Bactris_major))	((Attalea_speciosa	(Manicaria_saccifera	Heterospathe_cagayanensis))	(Reinhardtia_paiewonskiana	Reinhardtia_latisecta)))	Calamus_caryotoides)	((Sabal_domingensis	(Nypa_fruticans	Pseudophoenix_vinifera))	Iriartea_deltoidea))	Chamaedorea_seifrizii))	Kingia_australis);
((Calamus_caryotoides	((Dypsis_decaryi	(Sabal_domingensis	Serenoa_repens))	((((((Manicaria_saccifera	Heterospathe_cagayanensis)	(Podococcus_barteri	Attalea_speciosa))	(Reinhardtia_paiewonskiana	Reinhardtia_latisecta))	(((Reinhardtia_gracilis	Reinhardtia_simplex)	Sclerosperma_profizianum)	(Roystonea_regia	((Elaeis_oleifera	Elaeis_guineensis)	Bactris_major))))	(((((Kentiopsis_piersoniorum	Burretiokentia_grandiflora)	(Hydriastele_microspadix	Veitchia_spiralis))	Dictyosperma_album)	((Geonoma_undata	Pelagodoxa_henryana)	Leopoldinia_pulchra))	(Prestoea_acuminata	(Oenocarpus_bataua	Oenocarpus_minor))))	((Nypa_fruticans	Chamaedorea_seifrizii)	(Pseudophoenix_vinifera	Iriartea_deltoidea)))))	Kingia_australis);
((Serenoa_repens	((((((Iriartea_deltoidea	(Nypa_fruticans	Pseudophoenix_vinifera))	Chamaedorea_seifrizii)	(Calamus_caryotoides	Sabal_domingensis))	((Manicaria_saccifera	Heterospathe_cagayanensis)	(Attalea_speciosa	(Reinhardtia_paiewonskiana	Reinhardtia_latisecta))))	((((Kentiopsis_piersoniorum	Burretiokentia_grandiflora)	(Hydriastele_microspadix	Veitchia_spiralis))	Dictyosperma_album)	((Geonoma_undata	Pelagodoxa_henryana)	Leopoldinia_pulchra)))	((Sclerosperma_profizianum	Dypsis_decaryi)	((((Podococcus_barteri	Roystonea_regia)	((Reinhardtia_gracilis	Reinhardtia_simplex)	((Elaeis_oleifera	Elaeis_guineensis)	Bactris_major)))	Prestoea_acuminata)	(Oenocarpus_bataua	Oenocarpus_minor)))))	Kingia_australis);
((Serenoa_repens	((((Nypa_fruticans	Pseudophoenix_vinifera)	(Iriartea_deltoidea	(Calamus_caryotoides	Sabal_domingensis)))	Chamaedorea_seifrizii)	(((((Oenocarpus_bataua	Oenocarpus_minor)	(Prestoea_acuminata	(Burretiokentia_grandiflora	Dypsis_decaryi)))	((Geonoma_undata	(((Hydriastele_microspadix	(Dictyosperma_album	Veitchia_spiralis))	Kentiopsis_piersoniorum)	Leopoldinia_pulchra))	Pelagodoxa_henryana))	(Sclerosperma_profizianum	((Podococcus_barteri	Roystonea_regia)	((Reinhardtia_gracilis	Reinhardtia_simplex)	((Elaeis_oleifera	Elaeis_guineensis)	Bactris_major)))))	((Manicaria_saccifera	Heterospathe_cagayanensis)	(Attalea_speciosa	(Reinhardtia_paiewonskiana	Reinhardtia_latisecta))))))	Kingia_australis);
((Serenoa_repens	((((Iriartea_deltoidea	Pseudophoenix_vinifera)	(((Sclerosperma_profizianum	(Roystonea_regia	((((Oenocarpus_minor	Oenocarpus_bataua)	Prestoea_acuminata)	(Pelagodoxa_henryana	Podococcus_barteri))	(Geonoma_undata	(Leopoldinia_pulchra	(Veitchia_spiralis	(Dictyosperma_album	((Burretiokentia_grandiflora	Kentiopsis_piersoniorum)	Hydriastele_microspadix))))))))	(((Elaeis_guineensis	Elaeis_oleifera)	Bactris_major)	((Reinhardtia_simplex	Reinhardtia_gracilis)	((Attalea_speciosa	(Heterospathe_cagayanensis	Manicaria_saccifera))	(Reinhardtia_latisecta	Reinhardtia_paiewonskiana)))))	(Calamus_caryotoides	Sabal_domingensis)))	(Chamaedorea_seifrizii	Nypa_fruticans))	Dypsis_decaryi))	Kingia_australis);
((Serenoa_repens	(((((Iriartea_deltoidea	(Nypa_fruticans	Pseudophoenix_vinifera))	(Geonoma_undata	(Roystonea_regia	((Pelagodoxa_henryana	(((Oenocarpus_minor	Oenocarpus_bataua)	(Prestoea_acuminata	Podococcus_barteri))	(((Elaeis_guineensis	Elaeis_oleifera)	Bactris_major)	((Reinhardtia_simplex	Reinhardtia_gracilis)	(Attalea_speciosa	((Heterospathe_cagayanensis	Manicaria_saccifera)	(Reinhardtia_latisecta	Reinhardtia_paiewonskiana)))))))	(Sclerosperma_profizianum	(Leopoldinia_pulchra	((Dictyosperma_album	(Veitchia_spiralis	Hydriastele_microspadix))	(Burretiokentia_grandiflora	Kentiopsis_piersoniorum))))))))	Chamaedorea_seifrizii)	Dypsis_decaryi)	(Calamus_caryotoides	Sabal_domingensis)))	Kingia_australis);
((Elaeis_guineensis	(Elaeis_oleifera	(Bactris_major	(((Chamaedorea_seifrizii	Serenoa_repens)	((Reinhardtia_simplex	Reinhardtia_gracilis)	((((((Kentiopsis_piersoniorum	Dictyosperma_album)	Hydriastele_microspadix)	Geonoma_undata)	Veitchia_spiralis)	(((Iriartea_deltoidea	((Sabal_domingensis	Calamus_caryotoides)	(Nypa_fruticans	Pseudophoenix_vinifera)))	(Leopoldinia_pulchra	(Sclerosperma_profizianum	((Oenocarpus_minor	Oenocarpus_bataua)	Prestoea_acuminata))))	Roystonea_regia))	(Dypsis_decaryi	((Burretiokentia_grandiflora	Pelagodoxa_henryana)	Podococcus_barteri)))))	((Heterospathe_cagayanensis	Manicaria_saccifera)	((Reinhardtia_latisecta	Reinhardtia_paiewonskiana)	Attalea_speciosa))))))	Kingia_australis);
((Elaeis_guineensis	(Elaeis_oleifera	(Bactris_major	(((Reinhardtia_simplex	Reinhardtia_gracilis)	((((Oenocarpus_minor	Oenocarpus_bataua)	Prestoea_acuminata)	(((((((Dictyosperma_album	Hydriastele_microspadix)	Kentiopsis_piersoniorum)	Veitchia_spiralis)	(Geonoma_undata	Pelagodoxa_henryana))	Leopoldinia_pulchra)	(Dypsis_decaryi	Burretiokentia_grandiflora))	(((Chamaedorea_seifrizii	((Nypa_fruticans	Pseudophoenix_vinifera)	(Iriartea_deltoidea	(Calamus_caryotoides	Sabal_domingensis))))	Sclerosperma_profizianum)	(((Reinhardtia_latisecta	Reinhardtia_paiewonskiana)	(Attalea_speciosa	(Heterospathe_cagayanensis	Manicaria_saccifera)))	Roystonea_regia))))	Podococcus_barteri))	Serenoa_repens))))	Kingia_australis);
((Elaeis_guineensis	(Elaeis_oleifera	(Bactris_major	((Reinhardtia_simplex	Reinhardtia_gracilis)	(((Reinhardtia_latisecta	Reinhardtia_paiewonskiana)	((Podococcus_barteri	Attalea_speciosa)	(Heterospathe_cagayanensis	Manicaria_saccifera)))	((Calamus_caryotoides	(((Prestoea_acuminata	(Oenocarpus_minor	Oenocarpus_bataua))	((Leopoldinia_pulchra	(Dictyosperma_album	((Burretiokentia_grandiflora	Kentiopsis_piersoniorum)	(Veitchia_spiralis	Hydriastele_microspadix))))	(Geonoma_undata	Pelagodoxa_henryana)))	(Dypsis_decaryi	((Iriartea_deltoidea	Pseudophoenix_vinifera)	(Sabal_domingensis	(Serenoa_repens	(Chamaedorea_seifrizii	Nypa_fruticans)))))))	(Roystonea_regia	Sclerosperma_profizianum)))))))	Kingia_australis);
((Serenoa_repens	(((((Podococcus_barteri	Roystonea_regia)	Sclerosperma_profizianum)	(((Manicaria_saccifera	(Heterospathe_cagayanensis	(Attalea_speciosa	(Reinhardtia_latisecta	Reinhardtia_paiewonskiana))))	((Elaeis_guineensis	Elaeis_oleifera)	Bactris_major))	(Reinhardtia_simplex	Reinhardtia_gracilis)))	((Prestoea_acuminata	(Oenocarpus_minor	Oenocarpus_bataua))	((Burretiokentia_grandiflora	Dypsis_decaryi)	(Geonoma_undata	(Pelagodoxa_henryana	(Leopoldinia_pulchra	(((Kentiopsis_piersoniorum	Dictyosperma_album)	Veitchia_spiralis)	Hydriastele_microspadix)))))))	((Iriartea_deltoidea	((Pseudophoenix_vinifera	(Calamus_caryotoides	Nypa_fruticans))	Sabal_domingensis))	Chamaedorea_seifrizii)))	Kingia_australis);
((Serenoa_repens	(Nypa_fruticans	(Chamaedorea_seifrizii	((((((Calamus_caryotoides	Podococcus_barteri)	Roystonea_regia)	Sclerosperma_profizianum)	(((Elaeis_guineensis	Elaeis_oleifera)	Bactris_major)	((Reinhardtia_simplex	Reinhardtia_gracilis)	((Reinhardtia_latisecta	Reinhardtia_paiewonskiana)	((Manicaria_saccifera	Heterospathe_cagayanensis)	Attalea_speciosa)))))	((((Leopoldinia_pulchra	((Burretiokentia_grandiflora	Dypsis_decaryi)	(((Kentiopsis_piersoniorum	Hydriastele_microspadix)	Dictyosperma_album)	Veitchia_spiralis)))	Prestoea_acuminata)	(Oenocarpus_minor	Oenocarpus_bataua))	(Geonoma_undata	Pelagodoxa_henryana)))	(Iriartea_deltoidea	(Pseudophoenix_vinifera	Sabal_domingensis))))))	Kingia_australis);
((Serenoa_repens	(Chamaedorea_seifrizii	((((((((Elaeis_guineensis	Elaeis_oleifera)	Bactris_major)	((Reinhardtia_simplex	Reinhardtia_gracilis)	(Reinhardtia_latisecta	Reinhardtia_paiewonskiana)))	(Sclerosperma_profizianum	((((((Burretiokentia_grandiflora	Dypsis_decaryi)	(((Kentiopsis_piersoniorum	Hydriastele_microspadix)	Dictyosperma_album)	Veitchia_spiralis))	(Prestoea_acuminata	Leopoldinia_pulchra))	(Oenocarpus_minor	Oenocarpus_bataua))	(Geonoma_undata	Pelagodoxa_henryana))	Roystonea_regia)))	((Manicaria_saccifera	Heterospathe_cagayanensis)	(Podococcus_barteri	Attalea_speciosa)))	((Iriartea_deltoidea	Pseudophoenix_vinifera)	Sabal_domingensis))	Calamus_caryotoides)	Nypa_fruticans)))	Kingia_australis);
((Prestoea_acuminata	(Oenocarpus_bataua	((((Geonoma_undata	Pelagodoxa_henryana)	Leopoldinia_pulchra)	(Oenocarpus_minor	(((Veitchia_spiralis	Hydriastele_microspadix)	(Burretiokentia_grandiflora	Kentiopsis_piersoniorum))	Dictyosperma_album)))	(((Nypa_fruticans	Chamaedorea_seifrizii)	Serenoa_repens)	((((Manicaria_saccifera	Heterospathe_cagayanensis)	(Podococcus_barteri	Attalea_speciosa))	(Iriartea_deltoidea	(Pseudophoenix_vinifera	(Calamus_caryotoides	Sabal_domingensis))))	(Dypsis_decaryi	((Roystonea_regia	Sclerosperma_profizianum)	(((Elaeis_guineensis	Elaeis_oleifera)	Bactris_major)	((Reinhardtia_simplex	Reinhardtia_gracilis)	(Reinhardtia_latisecta	Reinhardtia_paiewonskiana))))))))))	Kingia_australis);
(((Elaeis_guineensis	Elaeis_oleifera)	((Bactris_major	(((Reinhardtia_simplex	Reinhardtia_gracilis)	(Reinhardtia_latisecta	Reinhardtia_paiewonskiana))	((((((Chamaedorea_seifrizii	(Dypsis_decaryi	Serenoa_repens))	Iriartea_deltoidea)	((Nypa_fruticans	Pseudophoenix_vinifera)	Sabal_domingensis))	((Prestoea_acuminata	(Oenocarpus_minor	Oenocarpus_bataua))	((Pelagodoxa_henryana	(Leopoldinia_pulchra	((Burretiokentia_grandiflora	Kentiopsis_piersoniorum)	((Dictyosperma_album	Veitchia_spiralis)	Hydriastele_microspadix))))	Geonoma_undata)))	(Podococcus_barteri	(Calamus_caryotoides	Roystonea_regia)))	Sclerosperma_profizianum)))	((Manicaria_saccifera	Heterospathe_cagayanensis)	Attalea_speciosa)))	Kingia_australis);
((Serenoa_repens	(Chamaedorea_seifrizii	((((((((Reinhardtia_gracilis	Reinhardtia_simplex)	(Reinhardtia_paiewonskiana	((Heterospathe_cagayanensis	Manicaria_saccifera)	Reinhardtia_latisecta)))	(Attalea_speciosa	(Bactris_major	(Elaeis_guineensis	Elaeis_oleifera))))	Roystonea_regia)	((((Dypsis_decaryi	Burretiokentia_grandiflora)	(((Veitchia_spiralis	Dictyosperma_album)	Hydriastele_microspadix)	Kentiopsis_piersoniorum))	(Prestoea_acuminata	(Sclerosperma_profizianum	Leopoldinia_pulchra)))	((Oenocarpus_minor	Oenocarpus_bataua)	(Geonoma_undata	(Podococcus_barteri	Pelagodoxa_henryana)))))	(Pseudophoenix_vinifera	Iriartea_deltoidea))	(Calamus_caryotoides	Sabal_domingensis))	Nypa_fruticans)))	Kingia_australis);
((Serenoa_repens	((((Chamaedorea_seifrizii	(((Reinhardtia_latisecta	Reinhardtia_paiewonskiana)	(Attalea_speciosa	(Heterospathe_cagayanensis	Manicaria_saccifera)))	(((Pelagodoxa_henryana	(Geonoma_undata	Leopoldinia_pulchra))	(((Hydriastele_microspadix	Dictyosperma_album)	Kentiopsis_piersoniorum)	Veitchia_spiralis))	(((Roystonea_regia	Sclerosperma_profizianum)	(((Bactris_major	(Elaeis_guineensis	Elaeis_oleifera))	(Reinhardtia_gracilis	Reinhardtia_simplex))	((Prestoea_acuminata	Podococcus_barteri)	(Oenocarpus_minor	Oenocarpus_bataua))))	(Dypsis_decaryi	Burretiokentia_grandiflora)))))	(Nypa_fruticans	(Pseudophoenix_vinifera	Iriartea_deltoidea)))	Sabal_domingensis)	Calamus_caryotoides))	Kingia_australis);
(((((Chamaedorea_seifrizii	(((Heterospathe_cagayanensis	Manicaria_saccifera)	((Reinhardtia_latisecta	Reinhardtia_paiewonskiana)	Attalea_speciosa))	((Prestoea_acuminata	(Leopoldinia_pulchra	(((Hydriastele_microspadix	Kentiopsis_piersoniorum)	Veitchia_spiralis)	Dictyosperma_album)))	(Geonoma_undata	(((Oenocarpus_minor	Oenocarpus_bataua)	(((Bactris_major	(Elaeis_guineensis	Elaeis_oleifera))	(Reinhardtia_gracilis	Reinhardtia_simplex))	(Roystonea_regia	Podococcus_barteri)))	(Sclerosperma_profizianum	(Dypsis_decaryi	(Pelagodoxa_henryana	Burretiokentia_grandiflora))))))))	(Iriartea_deltoidea	(Nypa_fruticans	Pseudophoenix_vinifera)))	(Sabal_domingensis	Serenoa_repens))	Calamus_caryotoides)	Kingia_australis);
((((Sabal_domingensis	(Nypa_fruticans	Pseudophoenix_vinifera))	(((Chamaedorea_seifrizii	(Dypsis_decaryi	Serenoa_repens))	(((((Oenocarpus_minor	Oenocarpus_bataua)	(((Leopoldinia_pulchra	(((Dictyosperma_album	Hydriastele_microspadix)	Veitchia_spiralis)	(Kentiopsis_piersoniorum	Burretiokentia_grandiflora)))	Geonoma_undata)	Pelagodoxa_henryana))	Prestoea_acuminata)	((Roystonea_regia	Podococcus_barteri)	Sclerosperma_profizianum))	(((Bactris_major	(Elaeis_guineensis	Elaeis_oleifera))	(Reinhardtia_gracilis	Reinhardtia_simplex))	((Heterospathe_cagayanensis	Manicaria_saccifera)	((Reinhardtia_latisecta	Reinhardtia_paiewonskiana)	Attalea_speciosa)))))	Iriartea_deltoidea))	Calamus_caryotoides)	Kingia_australis);
((Serenoa_repens	((((((Oenocarpus_minor	Oenocarpus_bataua)	((Geonoma_undata	(Leopoldinia_pulchra	((Veitchia_spiralis	Dictyosperma_album)	(Hydriastele_microspadix	Kentiopsis_piersoniorum))))	Pelagodoxa_henryana))	Prestoea_acuminata)	(Podococcus_barteri	(Burretiokentia_grandiflora	Dypsis_decaryi)))	(((Bactris_major	(Elaeis_guineensis	Elaeis_oleifera))	((Reinhardtia_gracilis	Reinhardtia_simplex)	((Reinhardtia_latisecta	Reinhardtia_paiewonskiana)	(Attalea_speciosa	(Heterospathe_cagayanensis	Manicaria_saccifera)))))	(Sclerosperma_profizianum	Roystonea_regia)))	((Calamus_caryotoides	Sabal_domingensis)	((Nypa_fruticans	Pseudophoenix_vinifera)	(Iriartea_deltoidea	Chamaedorea_seifrizii)))))	Kingia_australis);
((Serenoa_repens	((((Pseudophoenix_vinifera	Iriartea_deltoidea)	(Calamus_caryotoides	Sabal_domingensis))	((((((Oenocarpus_minor	Oenocarpus_bataua)	(((Geonoma_undata	(Hydriastele_microspadix	(Kentiopsis_piersoniorum	(Veitchia_spiralis	Dictyosperma_album))))	Pelagodoxa_henryana)	Leopoldinia_pulchra))	Burretiokentia_grandiflora)	Dypsis_decaryi)	Prestoea_acuminata)	((Sclerosperma_profizianum	(Podococcus_barteri	Roystonea_regia))	((Bactris_major	(Elaeis_guineensis	Elaeis_oleifera))	((Reinhardtia_gracilis	Reinhardtia_simplex)	((Reinhardtia_latisecta	Reinhardtia_paiewonskiana)	(Attalea_speciosa	(Heterospathe_cagayanensis	Manicaria_saccifera))))))))	(Nypa_fruticans	Chamaedorea_seifrizii)))	Kingia_australis);
((((((Dypsis_decaryi	(Sabal_domingensis	Serenoa_repens))	Burretiokentia_grandiflora)	(((Bactris_major	(Elaeis_guineensis	Elaeis_oleifera))	((Reinhardtia_gracilis	Reinhardtia_simplex)	((Heterospathe_cagayanensis	Manicaria_saccifera)	((Reinhardtia_latisecta	Reinhardtia_paiewonskiana)	Attalea_speciosa))))	(Sclerosperma_profizianum	(((((Podococcus_barteri	Pelagodoxa_henryana)	(Oenocarpus_minor	Oenocarpus_bataua))	Prestoea_acuminata)	(Leopoldinia_pulchra	(Geonoma_undata	(Hydriastele_microspadix	(Kentiopsis_piersoniorum	(Veitchia_spiralis	Dictyosperma_album))))))	Roystonea_regia))))	(Chamaedorea_seifrizii	((Nypa_fruticans	Pseudophoenix_vinifera)	Iriartea_deltoidea)))	Calamus_caryotoides)	Kingia_australis);
(((Chamaedorea_seifrizii	((((Burretiokentia_grandiflora	((((Leopoldinia_pulchra	(Veitchia_spiralis	((Dictyosperma_album	Hydriastele_microspadix)	Kentiopsis_piersoniorum)))	Geonoma_undata)	Dypsis_decaryi)	((Oenocarpus_minor	Oenocarpus_bataua)	Prestoea_acuminata)))	(((Podococcus_barteri	Pelagodoxa_henryana)	((Bactris_major	(Elaeis_guineensis	Elaeis_oleifera))	((Reinhardtia_gracilis	Reinhardtia_simplex)	((Heterospathe_cagayanensis	Manicaria_saccifera)	((Reinhardtia_latisecta	Reinhardtia_paiewonskiana)	Attalea_speciosa)))))	(Sclerosperma_profizianum	Roystonea_regia)))	((Nypa_fruticans	Pseudophoenix_vinifera)	Iriartea_deltoidea))	(Sabal_domingensis	Serenoa_repens)))	Calamus_caryotoides)	Kingia_australis);
((Prestoea_acuminata	((((Podococcus_barteri	(Pelagodoxa_henryana	Burretiokentia_grandiflora))	Dypsis_decaryi)	((((Sclerosperma_profizianum	(((Pseudophoenix_vinifera	Iriartea_deltoidea)	((Calamus_caryotoides	Sabal_domingensis)	Serenoa_repens))	(Nypa_fruticans	Chamaedorea_seifrizii)))	(Roystonea_regia	(((Heterospathe_cagayanensis	Manicaria_saccifera)	((Reinhardtia_latisecta	Reinhardtia_paiewonskiana)	Attalea_speciosa))	((Bactris_major	(Elaeis_guineensis	Elaeis_oleifera))	(Reinhardtia_gracilis	Reinhardtia_simplex)))))	Geonoma_undata)	(Leopoldinia_pulchra	(Dictyosperma_album	(Veitchia_spiralis	(Hydriastele_microspadix	Kentiopsis_piersoniorum))))))	(Oenocarpus_minor	Oenocarpus_bataua)))	Kingia_australis);
((Serenoa_repens	(Chamaedorea_seifrizii	((((((Burretiokentia_grandiflora	Dypsis_decaryi)	Pelagodoxa_henryana)	((Bactris_major	(Elaeis_guineensis	Elaeis_oleifera))	((Reinhardtia_paiewonskiana	(Reinhardtia_gracilis	Reinhardtia_simplex))	((Reinhardtia_latisecta	Attalea_speciosa)	(Heterospathe_cagayanensis	Manicaria_saccifera)))))	(((Oenocarpus_minor	Oenocarpus_bataua)	((Prestoea_acuminata	Sclerosperma_profizianum)	Leopoldinia_pulchra))	(Podococcus_barteri	Roystonea_regia)))	(Geonoma_undata	(Veitchia_spiralis	((Kentiopsis_piersoniorum	Hydriastele_microspadix)	Dictyosperma_album))))	(((Sabal_domingensis	Calamus_caryotoides)	(Nypa_fruticans	Pseudophoenix_vinifera))	Iriartea_deltoidea))))	Kingia_australis);
((Serenoa_repens	((((Calamus_caryotoides	Sabal_domingensis)	(Pseudophoenix_vinifera	Nypa_fruticans))	(Chamaedorea_seifrizii	Iriartea_deltoidea))	((Bactris_major	(Elaeis_guineensis	Elaeis_oleifera))	((Reinhardtia_gracilis	Reinhardtia_simplex)	((Sclerosperma_profizianum	((Oenocarpus_bataua	Oenocarpus_minor)	((Prestoea_acuminata	((((Kentiopsis_piersoniorum	Hydriastele_microspadix)	Dictyosperma_album)	Veitchia_spiralis)	Leopoldinia_pulchra))	(((Dypsis_decaryi	Burretiokentia_grandiflora)	Pelagodoxa_henryana)	Geonoma_undata))))	(Roystonea_regia	((Heterospathe_cagayanensis	Manicaria_saccifera)	((Podococcus_barteri	Attalea_speciosa)	(Reinhardtia_paiewonskiana	Reinhardtia_latisecta)))))))))	Kingia_australis);
(((Elaeis_guineensis	Elaeis_oleifera)	(((Reinhardtia_gracilis	Reinhardtia_simplex)	((Podococcus_barteri	Roystonea_regia)	(((Serenoa_repens	((Sabal_domingensis	(Pseudophoenix_vinifera	(Calamus_caryotoides	Nypa_fruticans)))	(Chamaedorea_seifrizii	Iriartea_deltoidea)))	((Heterospathe_cagayanensis	Manicaria_saccifera)	(Attalea_speciosa	(Reinhardtia_paiewonskiana	Reinhardtia_latisecta))))	(Sclerosperma_profizianum	(((((Dypsis_decaryi	(Burretiokentia_grandiflora	Kentiopsis_piersoniorum))	((Dictyosperma_album	Hydriastele_microspadix)	Veitchia_spiralis))	(Leopoldinia_pulchra	Prestoea_acuminata))	(Pelagodoxa_henryana	Geonoma_undata))	(Oenocarpus_bataua	Oenocarpus_minor))))))	Bactris_major))	Kingia_australis);
((Bactris_major	((Elaeis_guineensis	Elaeis_oleifera)	((((((Chamaedorea_seifrizii	((Sabal_domingensis	(Pseudophoenix_vinifera	Nypa_fruticans))	Calamus_caryotoides))	Iriartea_deltoidea)	(((Leopoldinia_pulchra	(Heterospathe_cagayanensis	Manicaria_saccifera))	(Attalea_speciosa	(Reinhardtia_paiewonskiana	Reinhardtia_latisecta)))	(Veitchia_spiralis	(((Dictyosperma_album	(Pelagodoxa_henryana	Geonoma_undata))	Hydriastele_microspadix)	Kentiopsis_piersoniorum))))	Serenoa_repens)	(Dypsis_decaryi	(Burretiokentia_grandiflora	(Oenocarpus_bataua	Oenocarpus_minor))))	((Sclerosperma_profizianum	(Reinhardtia_gracilis	Reinhardtia_simplex))	((Podococcus_barteri	Roystonea_regia)	Prestoea_acuminata)))))	Kingia_australis);
((Elaeis_guineensis	(Elaeis_oleifera	((((Roystonea_regia	Sclerosperma_profizianum)	(((Oenocarpus_bataua	Oenocarpus_minor)	(Podococcus_barteri	(Dypsis_decaryi	Burretiokentia_grandiflora)))	(((Serenoa_repens	(Sabal_domingensis	Calamus_caryotoides))	((Pseudophoenix_vinifera	Iriartea_deltoidea)	(Nypa_fruticans	Chamaedorea_seifrizii)))	(((Reinhardtia_paiewonskiana	Reinhardtia_latisecta)	((Heterospathe_cagayanensis	Manicaria_saccifera)	Attalea_speciosa))	(Prestoea_acuminata	(Veitchia_spiralis	((((Leopoldinia_pulchra	(Pelagodoxa_henryana	Geonoma_undata))	Hydriastele_microspadix)	Kentiopsis_piersoniorum)	Dictyosperma_album)))))))	(Reinhardtia_gracilis	Reinhardtia_simplex))	Bactris_major)))	Kingia_australis);
((Elaeis_guineensis	(Elaeis_oleifera	(((((Roystonea_regia	Podococcus_barteri)	((Dypsis_decaryi	(Calamus_caryotoides	Burretiokentia_grandiflora))	(Sclerosperma_profizianum	(((Chamaedorea_seifrizii	((Serenoa_repens	Sabal_domingensis)	(Iriartea_deltoidea	(Pseudophoenix_vinifera	Nypa_fruticans))))	((Reinhardtia_paiewonskiana	Reinhardtia_latisecta)	(((Heterospathe_cagayanensis	Manicaria_saccifera)	Attalea_speciosa)	Pelagodoxa_henryana)))	(((Veitchia_spiralis	((Hydriastele_microspadix	Kentiopsis_piersoniorum)	Dictyosperma_album))	Leopoldinia_pulchra)	Geonoma_undata)))))	(Prestoea_acuminata	(Oenocarpus_bataua	Oenocarpus_minor)))	(Reinhardtia_gracilis	Reinhardtia_simplex))	Bactris_major)))	Kingia_australis);
((Nypa_fruticans	(((Calamus_caryotoides	(Serenoa_repens	Sabal_domingensis))	((Iriartea_deltoidea	Chamaedorea_seifrizii)	((Dypsis_decaryi	Burretiokentia_grandiflora)	((((Pelagodoxa_henryana	((Veitchia_spiralis	Dictyosperma_album)	(Kentiopsis_piersoniorum	Hydriastele_microspadix)))	Geonoma_undata)	((Leopoldinia_pulchra	Prestoea_acuminata)	(Oenocarpus_bataua	Oenocarpus_minor)))	((Sclerosperma_profizianum	(Roystonea_regia	((Reinhardtia_gracilis	Reinhardtia_simplex)	(Bactris_major	(Elaeis_guineensis	Elaeis_oleifera)))))	(((Attalea_speciosa	(Reinhardtia_paiewonskiana	Reinhardtia_latisecta))	(Heterospathe_cagayanensis	Manicaria_saccifera))	Podococcus_barteri))))))	Pseudophoenix_vinifera))	Kingia_australis);
(((Pseudophoenix_vinifera	Nypa_fruticans)	(((Serenoa_repens	(Calamus_caryotoides	Sabal_domingensis))	(Chamaedorea_seifrizii	((Roystonea_regia	((Attalea_speciosa	(Reinhardtia_paiewonskiana	Reinhardtia_latisecta))	(Heterospathe_cagayanensis	Manicaria_saccifera)))	(((Pelagodoxa_henryana	(Leopoldinia_pulchra	(Dictyosperma_album	((Dypsis_decaryi	(Burretiokentia_grandiflora	Veitchia_spiralis))	(Kentiopsis_piersoniorum	Hydriastele_microspadix)))))	Geonoma_undata)	(Sclerosperma_profizianum	((Podococcus_barteri	((Oenocarpus_bataua	Oenocarpus_minor)	Prestoea_acuminata))	((Reinhardtia_gracilis	Reinhardtia_simplex)	(Bactris_major	(Elaeis_guineensis	Elaeis_oleifera)))))))))	Iriartea_deltoidea))	Kingia_australis);
((Calamus_caryotoides	(Serenoa_repens	(Sabal_domingensis	(Chamaedorea_seifrizii	((Nypa_fruticans	(Iriartea_deltoidea	Pseudophoenix_vinifera))	((((((Reinhardtia_gracilis	Reinhardtia_simplex)	((Roystonea_regia	Podococcus_barteri)	(Bactris_major	(Elaeis_guineensis	Elaeis_oleifera))))	Sclerosperma_profizianum)	(Dypsis_decaryi	(((Burretiokentia_grandiflora	Oenocarpus_minor)	Oenocarpus_bataua)	Prestoea_acuminata)))	((Attalea_speciosa	(Reinhardtia_paiewonskiana	Reinhardtia_latisecta))	(Heterospathe_cagayanensis	Manicaria_saccifera)))	((Pelagodoxa_henryana	(Leopoldinia_pulchra	(((Dictyosperma_album	Hydriastele_microspadix)	Veitchia_spiralis)	Kentiopsis_piersoniorum)))	Geonoma_undata)))))))	Kingia_australis);
((Serenoa_repens	(((((((Sclerosperma_profizianum	((Podococcus_barteri	Roystonea_regia)	((Reinhardtia_gracilis	Reinhardtia_simplex)	(Bactris_major	(Elaeis_guineensis	Elaeis_oleifera)))))	((Burretiokentia_grandiflora	Dypsis_decaryi)	((Oenocarpus_minor	Oenocarpus_bataua)	Prestoea_acuminata)))	((Attalea_speciosa	(Reinhardtia_paiewonskiana	Reinhardtia_latisecta))	(Heterospathe_cagayanensis	Manicaria_saccifera)))	((Pelagodoxa_henryana	(Leopoldinia_pulchra	(Dictyosperma_album	((Veitchia_spiralis	Hydriastele_microspadix)	Kentiopsis_piersoniorum))))	Geonoma_undata))	((Calamus_caryotoides	Sabal_domingensis)	(Pseudophoenix_vinifera	Nypa_fruticans)))	Iriartea_deltoidea)	Chamaedorea_seifrizii))	Kingia_australis);
((Serenoa_repens	(((Iriartea_deltoidea	(Pseudophoenix_vinifera	Nypa_fruticans))	(((((((Pelagodoxa_henryana	(Leopoldinia_pulchra	((Burretiokentia_grandiflora	Kentiopsis_piersoniorum)	((Dictyosperma_album	Veitchia_spiralis)	Hydriastele_microspadix))))	Geonoma_undata)	((Oenocarpus_minor	Oenocarpus_bataua)	Prestoea_acuminata))	Dypsis_decaryi)	(Sclerosperma_profizianum	(Roystonea_regia	((Podococcus_barteri	Calamus_caryotoides)	((Reinhardtia_gracilis	Reinhardtia_simplex)	(Bactris_major	(Elaeis_guineensis	Elaeis_oleifera)))))))	((Reinhardtia_paiewonskiana	Reinhardtia_latisecta)	((Heterospathe_cagayanensis	Manicaria_saccifera)	Attalea_speciosa)))	Chamaedorea_seifrizii))	Sabal_domingensis))	Kingia_australis);
((Prestoea_acuminata	((Oenocarpus_bataua	(Dypsis_decaryi	Oenocarpus_minor))	(((((Kentiopsis_piersoniorum	Hydriastele_microspadix)	(Pelagodoxa_henryana	Geonoma_undata))	Dictyosperma_album)	Veitchia_spiralis)	((Burretiokentia_grandiflora	Leopoldinia_pulchra)	(((((Bactris_major	(Elaeis_guineensis	Elaeis_oleifera))	(Reinhardtia_paiewonskiana	(Reinhardtia_gracilis	Reinhardtia_simplex)))	(Sclerosperma_profizianum	(Podococcus_barteri	Roystonea_regia)))	((Iriartea_deltoidea	((Calamus_caryotoides	Sabal_domingensis)	(Nypa_fruticans	Pseudophoenix_vinifera)))	((Reinhardtia_latisecta	Attalea_speciosa)	(Manicaria_saccifera	Heterospathe_cagayanensis))))	(Serenoa_repens	Chamaedorea_seifrizii))))))	Kingia_australis);
((((Oenocarpus_bataua	Oenocarpus_minor)	((((Geonoma_undata	(Leopoldinia_pulchra	Pelagodoxa_henryana))	((Dictyosperma_album	Veitchia_spiralis)	(Hydriastele_microspadix	Kentiopsis_piersoniorum)))	(((((Reinhardtia_latisecta	(Attalea_speciosa	(Manicaria_saccifera	Heterospathe_cagayanensis)))	((Bactris_major	(Elaeis_guineensis	Elaeis_oleifera))	(Reinhardtia_paiewonskiana	(Reinhardtia_gracilis	Reinhardtia_simplex))))	(Iriartea_deltoidea	(Serenoa_repens	Chamaedorea_seifrizii)))	((Dypsis_decaryi	(Burretiokentia_grandiflora	Sabal_domingensis))	(Nypa_fruticans	Pseudophoenix_vinifera)))	(Sclerosperma_profizianum	Roystonea_regia)))	(Prestoea_acuminata	Podococcus_barteri)))	Calamus_caryotoides)	Kingia_australis);
((Serenoa_repens	(((Bactris_major	(Elaeis_guineensis	Elaeis_oleifera))	(Reinhardtia_gracilis	(Reinhardtia_simplex	Reinhardtia_paiewonskiana)))	((Chamaedorea_seifrizii	(((Sclerosperma_profizianum	(Calamus_caryotoides	Roystonea_regia))	(((Prestoea_acuminata	Podococcus_barteri)	(Oenocarpus_bataua	Oenocarpus_minor))	(((Dictyosperma_album	Veitchia_spiralis)	(Hydriastele_microspadix	Kentiopsis_piersoniorum))	((Geonoma_undata	Pelagodoxa_henryana)	Leopoldinia_pulchra))))	((Dypsis_decaryi	(Burretiokentia_grandiflora	Sabal_domingensis))	(Iriartea_deltoidea	(Nypa_fruticans	Pseudophoenix_vinifera)))))	((Manicaria_saccifera	Heterospathe_cagayanensis)	(Reinhardtia_latisecta	Attalea_speciosa)))))	Kingia_australis);
((Calamus_caryotoides	((Chamaedorea_seifrizii	((((((Dictyosperma_album	Kentiopsis_piersoniorum)	(Veitchia_spiralis	(Dypsis_decaryi	(Burretiokentia_grandiflora	Hydriastele_microspadix))))	(((Leopoldinia_pulchra	(Prestoea_acuminata	(Oenocarpus_bataua	Oenocarpus_minor)))	Geonoma_undata)	Pelagodoxa_henryana))	(Podococcus_barteri	Roystonea_regia))	Sclerosperma_profizianum)	(((Bactris_major	(Elaeis_guineensis	Elaeis_oleifera))	(Attalea_speciosa	(Manicaria_saccifera	Heterospathe_cagayanensis)))	((Reinhardtia_latisecta	Reinhardtia_paiewonskiana)	(Reinhardtia_gracilis	Reinhardtia_simplex)))))	((Nypa_fruticans	Pseudophoenix_vinifera)	(Iriartea_deltoidea	(Serenoa_repens	Sabal_domingensis)))))	Kingia_australis);
((Calamus_caryotoides	(Serenoa_repens	(((Iriartea_deltoidea	Pseudophoenix_vinifera)	(Sabal_domingensis	(((Manicaria_saccifera	Heterospathe_cagayanensis)	((Reinhardtia_latisecta	Reinhardtia_paiewonskiana)	Attalea_speciosa))	(((((((Podococcus_barteri	Roystonea_regia)	(Bactris_major	(Elaeis_guineensis	Elaeis_oleifera)))	Dypsis_decaryi)	(Prestoea_acuminata	(Oenocarpus_bataua	Oenocarpus_minor)))	Burretiokentia_grandiflora)	(Sclerosperma_profizianum	(Reinhardtia_gracilis	Reinhardtia_simplex)))	(Pelagodoxa_henryana	(Geonoma_undata	(Leopoldinia_pulchra	((Hydriastele_microspadix	Kentiopsis_piersoniorum)	(Veitchia_spiralis	Dictyosperma_album)))))))))	(Nypa_fruticans	Chamaedorea_seifrizii))))	Kingia_australis);
((Pseudophoenix_vinifera	(((Burretiokentia_grandiflora	(((Oenocarpus_bataua	Oenocarpus_minor)	(((((((Reinhardtia_latisecta	Reinhardtia_paiewonskiana)	((Manicaria_saccifera	Heterospathe_cagayanensis)	Attalea_speciosa))	(Reinhardtia_gracilis	Reinhardtia_simplex))	(Bactris_major	(Elaeis_guineensis	Elaeis_oleifera)))	(Podococcus_barteri	Pelagodoxa_henryana))	Roystonea_regia)	Sclerosperma_profizianum))	Dypsis_decaryi))	(Geonoma_undata	(Leopoldinia_pulchra	(Prestoea_acuminata	(Veitchia_spiralis	(Dictyosperma_album	(Hydriastele_microspadix	Kentiopsis_piersoniorum)))))))	((Iriartea_deltoidea	(Serenoa_repens	(Calamus_caryotoides	Sabal_domingensis)))	(Nypa_fruticans	Chamaedorea_seifrizii))))	Kingia_australis);
((Serenoa_repens	(Sabal_domingensis	((Chamaedorea_seifrizii	((Calamus_caryotoides	(Nypa_fruticans	Pseudophoenix_vinifera))	(Roystonea_regia	((((Prestoea_acuminata	(Oenocarpus_bataua	Oenocarpus_minor))	(Geonoma_undata	((Dictyosperma_album	(Veitchia_spiralis	(Kentiopsis_piersoniorum	Hydriastele_microspadix)))	Leopoldinia_pulchra)))	Sclerosperma_profizianum)	(((((Reinhardtia_latisecta	Reinhardtia_paiewonskiana)	((Manicaria_saccifera	Heterospathe_cagayanensis)	Attalea_speciosa))	(Reinhardtia_gracilis	Reinhardtia_simplex))	(Bactris_major	(Elaeis_guineensis	Elaeis_oleifera)))	((Dypsis_decaryi	(Burretiokentia_grandiflora	Podococcus_barteri))	Pelagodoxa_henryana))))))	Iriartea_deltoidea)))	Kingia_australis);
(((Elaeis_guineensis	(Elaeis_oleifera	(((Iriartea_deltoidea	(Sabal_domingensis	(((Prestoea_acuminata	(((Nypa_fruticans	Oenocarpus_bataua)	Oenocarpus_minor)	((Geonoma_undata	(((Kentiopsis_piersoniorum	Dictyosperma_album)	Veitchia_spiralis)	Hydriastele_microspadix))	Leopoldinia_pulchra)))	(Pseudophoenix_vinifera	(Dypsis_decaryi	((((Reinhardtia_gracilis	Reinhardtia_simplex)	(Reinhardtia_latisecta	Reinhardtia_paiewonskiana))	(((Manicaria_saccifera	Heterospathe_cagayanensis)	Attalea_speciosa)	Pelagodoxa_henryana))	(Roystonea_regia	(Burretiokentia_grandiflora	Podococcus_barteri))))))	Sclerosperma_profizianum)))	(Serenoa_repens	Chamaedorea_seifrizii))	Bactris_major)))	Calamus_caryotoides)	Kingia_australis);
(((((Sclerosperma_profizianum	(Roystonea_regia	((((((Geonoma_undata	((Dictyosperma_album	(Hydriastele_microspadix	Veitchia_spiralis))	Kentiopsis_piersoniorum))	Leopoldinia_pulchra)	(Prestoea_acuminata	(Oenocarpus_bataua	Oenocarpus_minor)))	Burretiokentia_grandiflora)	Dypsis_decaryi)	(((Calamus_caryotoides	Sabal_domingensis)	Iriartea_deltoidea)	(((Serenoa_repens	Chamaedorea_seifrizii)	Nypa_fruticans)	Pseudophoenix_vinifera)))))	((Reinhardtia_gracilis	Reinhardtia_simplex)	((Manicaria_saccifera	Heterospathe_cagayanensis)	(Attalea_speciosa	((Reinhardtia_paiewonskiana	Reinhardtia_latisecta)	Pelagodoxa_henryana)))))	(Bactris_major	Podococcus_barteri))	(Elaeis_guineensis	Elaeis_oleifera))	Kingia_australis);
((Elaeis_guineensis	(Elaeis_oleifera	(((Reinhardtia_gracilis	Reinhardtia_simplex)	((((Manicaria_saccifera	Heterospathe_cagayanensis)	((Podococcus_barteri	Attalea_speciosa)	(Reinhardtia_paiewonskiana	Reinhardtia_latisecta)))	(Roystonea_regia	((((Serenoa_repens	(Chamaedorea_seifrizii	Iriartea_deltoidea))	((Calamus_caryotoides	Sabal_domingensis)	(Nypa_fruticans	Pseudophoenix_vinifera)))	Sclerosperma_profizianum)	((Geonoma_undata	(Leopoldinia_pulchra	(((Veitchia_spiralis	Dictyosperma_album)	Hydriastele_microspadix)	(Dypsis_decaryi	(Burretiokentia_grandiflora	Kentiopsis_piersoniorum)))))	(Prestoea_acuminata	(Oenocarpus_bataua	Oenocarpus_minor))))))	Pelagodoxa_henryana))	Bactris_major)))	Kingia_australis);
(((((Iriartea_deltoidea	(((Heterospathe_cagayanensis	Manicaria_saccifera)	(Reinhardtia_latisecta	Attalea_speciosa))	(Nypa_fruticans	(Sabal_domingensis	Pseudophoenix_vinifera))))	(((((Oenocarpus_minor	Oenocarpus_bataua)	Prestoea_acuminata)	((Dypsis_decaryi	Burretiokentia_grandiflora)	((Kentiopsis_piersoniorum	(Hydriastele_microspadix	Veitchia_spiralis))	Dictyosperma_album)))	(Geonoma_undata	Leopoldinia_pulchra))	((Sclerosperma_profizianum	(Calamus_caryotoides	Roystonea_regia))	(((Pelagodoxa_henryana	Podococcus_barteri)	((Elaeis_guineensis	Elaeis_oleifera)	Bactris_major))	((Reinhardtia_gracilis	Reinhardtia_simplex)	Reinhardtia_paiewonskiana)))))	Chamaedorea_seifrizii)	Serenoa_repens)	Kingia_australis);
((((((Iriartea_deltoidea	(Sabal_domingensis	(Pseudophoenix_vinifera	Nypa_fruticans)))	(((Elaeis_guineensis	Elaeis_oleifera)	Bactris_major)	(((Reinhardtia_simplex	Reinhardtia_gracilis)	Reinhardtia_paiewonskiana)	((((Dypsis_decaryi	Burretiokentia_grandiflora)	((Pelagodoxa_henryana	Geonoma_undata)	(Roystonea_regia	((Heterospathe_cagayanensis	Manicaria_saccifera)	(Reinhardtia_latisecta	(Podococcus_barteri	Attalea_speciosa))))))	(Sclerosperma_profizianum	(Leopoldinia_pulchra	((((Kentiopsis_piersoniorum	Hydriastele_microspadix)	Dictyosperma_album)	Veitchia_spiralis)	Prestoea_acuminata))))	(Oenocarpus_minor	Oenocarpus_bataua)))))	Chamaedorea_seifrizii)	Serenoa_repens)	Calamus_caryotoides)	Kingia_australis);
((((((((Pelagodoxa_henryana	Geonoma_undata)	((Dypsis_decaryi	((Veitchia_spiralis	(Burretiokentia_grandiflora	(Hydriastele_microspadix	(Dictyosperma_album	Kentiopsis_piersoniorum))))	(Prestoea_acuminata	Leopoldinia_pulchra)))	(Oenocarpus_minor	Oenocarpus_bataua)))	((((Reinhardtia_simplex	Reinhardtia_gracilis)	Reinhardtia_paiewonskiana)	(Calamus_caryotoides	Roystonea_regia))	(Sclerosperma_profizianum	((Elaeis_guineensis	Elaeis_oleifera)	Bactris_major))))	((((Heterospathe_cagayanensis	Manicaria_saccifera)	(Reinhardtia_latisecta	(Podococcus_barteri	Attalea_speciosa)))	(Pseudophoenix_vinifera	Iriartea_deltoidea))	Sabal_domingensis))	Chamaedorea_seifrizii)	Nypa_fruticans)	Serenoa_repens)	Kingia_australis);
((Elaeis_guineensis	(Elaeis_oleifera	(Bactris_major	((((Sclerosperma_profizianum	(((Podococcus_barteri	Pelagodoxa_henryana)	((Prestoea_acuminata	(Oenocarpus_minor	Oenocarpus_bataua))	Geonoma_undata))	(Veitchia_spiralis	(((Burretiokentia_grandiflora	Kentiopsis_piersoniorum)	Dictyosperma_album)	Hydriastele_microspadix))))	((Attalea_speciosa	(Heterospathe_cagayanensis	(Leopoldinia_pulchra	Manicaria_saccifera)))	Reinhardtia_latisecta))	(((Nypa_fruticans	Pseudophoenix_vinifera)	(Calamus_caryotoides	Sabal_domingensis))	((Chamaedorea_seifrizii	(Dypsis_decaryi	Serenoa_repens))	(Iriartea_deltoidea	((Reinhardtia_simplex	Reinhardtia_gracilis)	Reinhardtia_paiewonskiana)))))	Roystonea_regia))))	Kingia_australis);
((Calamus_caryotoides	(((Nypa_fruticans	Pseudophoenix_vinifera)	Iriartea_deltoidea)	((Serenoa_repens	Sabal_domingensis)	(Chamaedorea_seifrizii	(((Pelagodoxa_henryana	Geonoma_undata)	(((Leopoldinia_pulchra	Prestoea_acuminata)	(Veitchia_spiralis	((Hydriastele_microspadix	Dictyosperma_album)	(Dypsis_decaryi	(Burretiokentia_grandiflora	Kentiopsis_piersoniorum)))))	(Oenocarpus_minor	Oenocarpus_bataua)))	(Sclerosperma_profizianum	(Roystonea_regia	((((Podococcus_barteri	Attalea_speciosa)	(Manicaria_saccifera	Heterospathe_cagayanensis))	(Reinhardtia_latisecta	Reinhardtia_paiewonskiana))	(((Reinhardtia_simplex	Reinhardtia_gracilis)	(Elaeis_guineensis	Elaeis_oleifera))	Bactris_major)))))))))	Kingia_australis);
((Prestoea_acuminata	((((Leopoldinia_pulchra	Geonoma_undata)	((((Sclerosperma_profizianum	((Podococcus_barteri	Roystonea_regia)	((Attalea_speciosa	((Manicaria_saccifera	Heterospathe_cagayanensis)	(Reinhardtia_latisecta	Reinhardtia_paiewonskiana)))	((Reinhardtia_simplex	Reinhardtia_gracilis)	((Elaeis_guineensis	Elaeis_oleifera)	Bactris_major)))))	((Nypa_fruticans	Pseudophoenix_vinifera)	((Calamus_caryotoides	Sabal_domingensis)	(Iriartea_deltoidea	(Serenoa_repens	Chamaedorea_seifrizii)))))	((Veitchia_spiralis	Dictyosperma_album)	(Hydriastele_microspadix	(Burretiokentia_grandiflora	Kentiopsis_piersoniorum))))	Dypsis_decaryi))	Pelagodoxa_henryana)	(Oenocarpus_minor	Oenocarpus_bataua)))	Kingia_australis);
(((Oenocarpus_minor	Oenocarpus_bataua)	(Prestoea_acuminata	(Burretiokentia_grandiflora	((((Geonoma_undata	((((((Elaeis_guineensis	Elaeis_oleifera)	Bactris_major)	(Reinhardtia_simplex	Reinhardtia_gracilis))	Roystonea_regia)	Sclerosperma_profizianum)	((((Serenoa_repens	Sabal_domingensis)	Calamus_caryotoides)	(((Nypa_fruticans	Pseudophoenix_vinifera)	Iriartea_deltoidea)	Chamaedorea_seifrizii))	((Manicaria_saccifera	Heterospathe_cagayanensis)	((Reinhardtia_latisecta	Reinhardtia_paiewonskiana)	(Podococcus_barteri	Attalea_speciosa))))))	Pelagodoxa_henryana)	(Leopoldinia_pulchra	((Dictyosperma_album	(Hydriastele_microspadix	Veitchia_spiralis))	Kentiopsis_piersoniorum)))	Dypsis_decaryi))))	Kingia_australis);
((Prestoea_acuminata	((((((((((Elaeis_guineensis	Elaeis_oleifera)	Bactris_major)	(Reinhardtia_simplex	Reinhardtia_gracilis))	Roystonea_regia)	Sclerosperma_profizianum)	((((Serenoa_repens	Sabal_domingensis)	(Pseudophoenix_vinifera	Iriartea_deltoidea))	((Calamus_caryotoides	Nypa_fruticans)	Chamaedorea_seifrizii))	((Manicaria_saccifera	Heterospathe_cagayanensis)	((Reinhardtia_latisecta	Reinhardtia_paiewonskiana)	(Pelagodoxa_henryana	(Podococcus_barteri	Attalea_speciosa))))))	(Geonoma_undata	(Leopoldinia_pulchra	((Dictyosperma_album	Veitchia_spiralis)	(Hydriastele_microspadix	Kentiopsis_piersoniorum)))))	Dypsis_decaryi)	Burretiokentia_grandiflora)	(Oenocarpus_minor	Oenocarpus_bataua)))	Kingia_australis);
(((Prestoea_acuminata	((Leopoldinia_pulchra	(Dictyosperma_album	((Veitchia_spiralis	((Dypsis_decaryi	Burretiokentia_grandiflora)	Kentiopsis_piersoniorum))	Hydriastele_microspadix)))	((((Sclerosperma_profizianum	(Chamaedorea_seifrizii	((Serenoa_repens	Sabal_domingensis)	(Iriartea_deltoidea	(Pseudophoenix_vinifera	Nypa_fruticans)))))	Roystonea_regia)	(((Elaeis_guineensis	Elaeis_oleifera)	Bactris_major)	((((Reinhardtia_latisecta	Reinhardtia_paiewonskiana)	Attalea_speciosa)	(Manicaria_saccifera	Heterospathe_cagayanensis))	(Reinhardtia_simplex	Reinhardtia_gracilis))))	(((Calamus_caryotoides	Podococcus_barteri)	Pelagodoxa_henryana)	Geonoma_undata))))	(Oenocarpus_minor	Oenocarpus_bataua))	Kingia_australis);
(((Sabal_domingensis	(((((((Leopoldinia_pulchra	((Hydriastele_microspadix	Dictyosperma_album)	(Veitchia_spiralis	(Kentiopsis_piersoniorum	Burretiokentia_grandiflora))))	((Geonoma_undata	((Oenocarpus_minor	Oenocarpus_bataua)	Prestoea_acuminata))	Pelagodoxa_henryana))	Sclerosperma_profizianum)	Dypsis_decaryi)	((((Elaeis_guineensis	Elaeis_oleifera)	Bactris_major)	((((Reinhardtia_latisecta	Reinhardtia_paiewonskiana)	Attalea_speciosa)	(Manicaria_saccifera	Heterospathe_cagayanensis))	(Reinhardtia_simplex	Reinhardtia_gracilis)))	(Podococcus_barteri	Roystonea_regia)))	((Pseudophoenix_vinifera	Nypa_fruticans)	(Chamaedorea_seifrizii	Serenoa_repens)))	Iriartea_deltoidea))	Calamus_caryotoides)	Kingia_australis);
((Elaeis_guineensis	((((Reinhardtia_simplex	Reinhardtia_gracilis)	(((Burretiokentia_grandiflora	Dypsis_decaryi)	((((Heterospathe_cagayanensis	Manicaria_saccifera)	((Reinhardtia_paiewonskiana	Reinhardtia_latisecta)	(Podococcus_barteri	Attalea_speciosa)))	(((Serenoa_repens	(Sabal_domingensis	Calamus_caryotoides))	(((Iriartea_deltoidea	Pseudophoenix_vinifera)	Nypa_fruticans)	Chamaedorea_seifrizii))	(Pelagodoxa_henryana	(Geonoma_undata	(Leopoldinia_pulchra	(Veitchia_spiralis	(Hydriastele_microspadix	(Dictyosperma_album	Kentiopsis_piersoniorum))))))))	(Sclerosperma_profizianum	Roystonea_regia)))	(Prestoea_acuminata	(Oenocarpus_bataua	Oenocarpus_minor))))	Bactris_major)	Elaeis_oleifera))	Kingia_australis);
(((((Reinhardtia_simplex	Reinhardtia_gracilis)	(((Podococcus_barteri	Roystonea_regia)	((Burretiokentia_grandiflora	Dypsis_decaryi)	(((((((Serenoa_repens	(Sabal_domingensis	Calamus_caryotoides))	(Pseudophoenix_vinifera	Nypa_fruticans))	(Iriartea_deltoidea	Chamaedorea_seifrizii))	((Heterospathe_cagayanensis	Manicaria_saccifera)	((Pelagodoxa_henryana	(Reinhardtia_paiewonskiana	Reinhardtia_latisecta))	Attalea_speciosa)))	Leopoldinia_pulchra)	(Geonoma_undata	(Veitchia_spiralis	((Hydriastele_microspadix	Kentiopsis_piersoniorum)	Dictyosperma_album))))	Sclerosperma_profizianum)))	(Prestoea_acuminata	(Oenocarpus_bataua	Oenocarpus_minor))))	Bactris_major)	(Elaeis_oleifera	Elaeis_guineensis))	Kingia_australis);
((Prestoea_acuminata	(Oenocarpus_bataua	(((((Leopoldinia_pulchra	(((Veitchia_spiralis	Hydriastele_microspadix)	(Burretiokentia_grandiflora	(Dypsis_decaryi	Kentiopsis_piersoniorum)))	Dictyosperma_album))	(((((Bactris_major	(Elaeis_oleifera	Elaeis_guineensis))	(Reinhardtia_simplex	Reinhardtia_gracilis))	((Attalea_speciosa	(Reinhardtia_paiewonskiana	(Heterospathe_cagayanensis	Reinhardtia_latisecta)))	Manicaria_saccifera))	(Roystonea_regia	Sclerosperma_profizianum))	(((Sabal_domingensis	Calamus_caryotoides)	(Pseudophoenix_vinifera	Nypa_fruticans))	(Iriartea_deltoidea	(Serenoa_repens	Chamaedorea_seifrizii)))))	(Podococcus_barteri	Pelagodoxa_henryana))	Geonoma_undata)	Oenocarpus_minor)))	Kingia_australis);
((Prestoea_acuminata	((((((Hydriastele_microspadix	((Burretiokentia_grandiflora	Kentiopsis_piersoniorum)	(Veitchia_spiralis	Dictyosperma_album)))	(((Podococcus_barteri	((((Attalea_speciosa	(Reinhardtia_paiewonskiana	Reinhardtia_latisecta))	(Heterospathe_cagayanensis	Manicaria_saccifera))	(Bactris_major	(Elaeis_oleifera	Elaeis_guineensis)))	(Reinhardtia_simplex	Reinhardtia_gracilis)))	(Roystonea_regia	Sclerosperma_profizianum))	(((Chamaedorea_seifrizii	(Calamus_caryotoides	Nypa_fruticans))	Pseudophoenix_vinifera)	(Dypsis_decaryi	((Sabal_domingensis	Serenoa_repens)	Iriartea_deltoidea)))))	Pelagodoxa_henryana)	Geonoma_undata)	Leopoldinia_pulchra)	(Oenocarpus_minor	Oenocarpus_bataua)))	Kingia_australis);
((Bactris_major	((Elaeis_oleifera	Elaeis_guineensis)	((Reinhardtia_simplex	Reinhardtia_gracilis)	(((Roystonea_regia	Sclerosperma_profizianum)	((Chamaedorea_seifrizii	((Iriartea_deltoidea	(Pseudophoenix_vinifera	Nypa_fruticans))	((Calamus_caryotoides	Sabal_domingensis)	Serenoa_repens)))	((Oenocarpus_minor	Oenocarpus_bataua)	(Dypsis_decaryi	(Burretiokentia_grandiflora	((Geonoma_undata	Pelagodoxa_henryana)	((Hydriastele_microspadix	(Kentiopsis_piersoniorum	(Dictyosperma_album	Veitchia_spiralis)))	(Prestoea_acuminata	Leopoldinia_pulchra))))))))	((Reinhardtia_paiewonskiana	Reinhardtia_latisecta)	((Heterospathe_cagayanensis	Manicaria_saccifera)	(Podococcus_barteri	Attalea_speciosa)))))))	Kingia_australis);
((Elaeis_guineensis	((((Reinhardtia_simplex	Reinhardtia_gracilis)	((((Calamus_caryotoides	Roystonea_regia)	Sclerosperma_profizianum)	(Veitchia_spiralis	((((Oenocarpus_minor	Oenocarpus_bataua)	Dypsis_decaryi)	(Burretiokentia_grandiflora	(((Chamaedorea_seifrizii	(Iriartea_deltoidea	Serenoa_repens))	(Sabal_domingensis	(Pseudophoenix_vinifera	Nypa_fruticans)))	(Pelagodoxa_henryana	(Geonoma_undata	((Dictyosperma_album	(Leopoldinia_pulchra	Kentiopsis_piersoniorum))	Hydriastele_microspadix))))))	Prestoea_acuminata)))	((Heterospathe_cagayanensis	Manicaria_saccifera)	((Podococcus_barteri	Attalea_speciosa)	(Reinhardtia_paiewonskiana	Reinhardtia_latisecta)))))	Bactris_major)	Elaeis_oleifera))	Kingia_australis);
(((Elaeis_guineensis	(((((((Sclerosperma_profizianum	(((Leopoldinia_pulchra	((((Oenocarpus_minor	Oenocarpus_bataua)	Pelagodoxa_henryana)	Geonoma_undata)	(((Veitchia_spiralis	Hydriastele_microspadix)	(Burretiokentia_grandiflora	Kentiopsis_piersoniorum))	Dictyosperma_album)))	Dypsis_decaryi)	(Chamaedorea_seifrizii	(((Iriartea_deltoidea	Pseudophoenix_vinifera)	Nypa_fruticans)	(Podococcus_barteri	Roystonea_regia)))))	(Sabal_domingensis	Serenoa_repens))	Prestoea_acuminata)	((Attalea_speciosa	(Heterospathe_cagayanensis	Manicaria_saccifera))	(Reinhardtia_paiewonskiana	Reinhardtia_latisecta)))	(Reinhardtia_simplex	Reinhardtia_gracilis))	Bactris_major)	Elaeis_oleifera))	Calamus_caryotoides)	Kingia_australis);
((Serenoa_repens	(((Iriartea_deltoidea	(Chamaedorea_seifrizii	((Pseudophoenix_vinifera	(Calamus_caryotoides	Nypa_fruticans))	((((Pelagodoxa_henryana	(Leopoldinia_pulchra	(((Veitchia_spiralis	Hydriastele_microspadix)	(Burretiokentia_grandiflora	Kentiopsis_piersoniorum))	Dictyosperma_album)))	(Oenocarpus_minor	Oenocarpus_bataua))	Geonoma_undata)	((Sclerosperma_profizianum	((Podococcus_barteri	Prestoea_acuminata)	((Reinhardtia_simplex	Reinhardtia_gracilis)	(Bactris_major	(Elaeis_oleifera	Elaeis_guineensis)))))	(((Attalea_speciosa	(Heterospathe_cagayanensis	Manicaria_saccifera))	(Reinhardtia_paiewonskiana	Reinhardtia_latisecta))	Roystonea_regia))))))	Dypsis_decaryi)	Sabal_domingensis))	Kingia_australis);
((((Chamaedorea_seifrizii	((Sclerosperma_profizianum	((Roystonea_regia	Podococcus_barteri)	(((Attalea_speciosa	(Heterospathe_cagayanensis	Manicaria_saccifera))	(Reinhardtia_paiewonskiana	Reinhardtia_latisecta))	((Reinhardtia_simplex	Reinhardtia_gracilis)	(Bactris_major	(Elaeis_oleifera	Elaeis_guineensis))))))	((Prestoea_acuminata	(((Burretiokentia_grandiflora	Kentiopsis_piersoniorum)	((Veitchia_spiralis	Dictyosperma_album)	Hydriastele_microspadix))	(((Leopoldinia_pulchra	Pelagodoxa_henryana)	Geonoma_undata)	(Oenocarpus_minor	Oenocarpus_bataua))))	Dypsis_decaryi)))	((Pseudophoenix_vinifera	Nypa_fruticans)	((Iriartea_deltoidea	Serenoa_repens)	Sabal_domingensis)))	Calamus_caryotoides)	Kingia_australis);
((Elaeis_guineensis	((((((Attalea_speciosa	(Heterospathe_cagayanensis	Manicaria_saccifera))	(Reinhardtia_paiewonskiana	Reinhardtia_latisecta))	(Reinhardtia_simplex	Reinhardtia_gracilis))	((((((((Dypsis_decaryi	(Burretiokentia_grandiflora	Kentiopsis_piersoniorum))	(Veitchia_spiralis	Hydriastele_microspadix))	Dictyosperma_album)	((Geonoma_undata	(Prestoea_acuminata	(Oenocarpus_minor	Oenocarpus_bataua)))	Pelagodoxa_henryana))	Leopoldinia_pulchra)	(((Pseudophoenix_vinifera	Nypa_fruticans)	((Iriartea_deltoidea	(Chamaedorea_seifrizii	Serenoa_repens))	Sabal_domingensis))	Calamus_caryotoides))	Sclerosperma_profizianum)	(Roystonea_regia	Podococcus_barteri)))	Bactris_major)	Elaeis_oleifera))	Kingia_australis);
((((Chamaedorea_seifrizii	((((Sclerosperma_profizianum	Roystonea_regia)	((((((Prestoea_acuminata	(Veitchia_spiralis	(Hydriastele_microspadix	(Kentiopsis_piersoniorum	Dictyosperma_album))))	Leopoldinia_pulchra)	Geonoma_undata)	(Oenocarpus_bataua	Oenocarpus_minor))	Burretiokentia_grandiflora)	((Pelagodoxa_henryana	Podococcus_barteri)	Calamus_caryotoides)))	(((Reinhardtia_latisecta	Reinhardtia_paiewonskiana)	(Attalea_speciosa	(Manicaria_saccifera	Heterospathe_cagayanensis)))	((Reinhardtia_gracilis	Reinhardtia_simplex)	(Bactris_major	(Elaeis_guineensis	Elaeis_oleifera)))))	((Sabal_domingensis	(Pseudophoenix_vinifera	Nypa_fruticans))	Iriartea_deltoidea)))	Dypsis_decaryi)	Serenoa_repens)	Kingia_australis);
((Chamaedorea_seifrizii	(((((((Prestoea_acuminata	((Veitchia_spiralis	(Dictyosperma_album	(Hydriastele_microspadix	Kentiopsis_piersoniorum)))	Leopoldinia_pulchra))	Geonoma_undata)	(Oenocarpus_bataua	Oenocarpus_minor))	(Dypsis_decaryi	((Calamus_caryotoides	Podococcus_barteri)	(Burretiokentia_grandiflora	Pelagodoxa_henryana))))	(Sclerosperma_profizianum	Roystonea_regia))	((Reinhardtia_gracilis	Reinhardtia_simplex)	(((Reinhardtia_latisecta	Reinhardtia_paiewonskiana)	(Attalea_speciosa	(Manicaria_saccifera	Heterospathe_cagayanensis)))	(Bactris_major	(Elaeis_guineensis	Elaeis_oleifera)))))	((Sabal_domingensis	Serenoa_repens)	(Iriartea_deltoidea	(Pseudophoenix_vinifera	Nypa_fruticans)))))	Kingia_australis);
(((Iriartea_deltoidea	(((Sabal_domingensis	(Pseudophoenix_vinifera	Nypa_fruticans))	(Serenoa_repens	(((((Reinhardtia_gracilis	Reinhardtia_simplex)	(Bactris_major	(Elaeis_guineensis	Elaeis_oleifera)))	((Podococcus_barteri	Attalea_speciosa)	((Manicaria_saccifera	Heterospathe_cagayanensis)	(Reinhardtia_latisecta	Reinhardtia_paiewonskiana))))	(((Burretiokentia_grandiflora	(((Pelagodoxa_henryana	(((Dictyosperma_album	(Hydriastele_microspadix	Kentiopsis_piersoniorum))	Veitchia_spiralis)	Leopoldinia_pulchra))	Geonoma_undata)	(Oenocarpus_bataua	Oenocarpus_minor)))	Dypsis_decaryi)	Roystonea_regia))	(Sclerosperma_profizianum	Prestoea_acuminata))))	Chamaedorea_seifrizii))	Calamus_caryotoides)	Kingia_australis);
(((Bactris_major	((Elaeis_guineensis	Elaeis_oleifera)	((((Reinhardtia_latisecta	Reinhardtia_paiewonskiana)	(((Pelagodoxa_henryana	Podococcus_barteri)	Attalea_speciosa)	(Manicaria_saccifera	Heterospathe_cagayanensis)))	(((Dypsis_decaryi	(Chamaedorea_seifrizii	((Pseudophoenix_vinifera	Nypa_fruticans)	(Iriartea_deltoidea	(Sabal_domingensis	Serenoa_repens)))))	((Veitchia_spiralis	(Dictyosperma_album	(Hydriastele_microspadix	(Burretiokentia_grandiflora	Kentiopsis_piersoniorum))))	((Oenocarpus_bataua	Oenocarpus_minor)	Geonoma_undata)))	((Leopoldinia_pulchra	(Sclerosperma_profizianum	Prestoea_acuminata))	Roystonea_regia)))	(Reinhardtia_gracilis	Reinhardtia_simplex))))	Calamus_caryotoides)	Kingia_australis);
((Serenoa_repens	((((Pseudophoenix_vinifera	Nypa_fruticans)	Iriartea_deltoidea)	((((((Oenocarpus_bataua	Oenocarpus_minor)	Pelagodoxa_henryana)	Geonoma_undata)	((Hydriastele_microspadix	(Dictyosperma_album	Veitchia_spiralis))	(Dypsis_decaryi	(Burretiokentia_grandiflora	Kentiopsis_piersoniorum))))	((Roystonea_regia	((Podococcus_barteri	Prestoea_acuminata)	(((Reinhardtia_gracilis	Reinhardtia_simplex)	((Reinhardtia_latisecta	Reinhardtia_paiewonskiana)	(Attalea_speciosa	(Manicaria_saccifera	Heterospathe_cagayanensis))))	(Bactris_major	(Elaeis_guineensis	Elaeis_oleifera)))))	(Leopoldinia_pulchra	Sclerosperma_profizianum)))	Chamaedorea_seifrizii))	(Calamus_caryotoides	Sabal_domingensis)))	Kingia_australis);
((Serenoa_repens	(((((Manicaria_saccifera	Heterospathe_cagayanensis)	((Reinhardtia_latisecta	Reinhardtia_paiewonskiana)	Attalea_speciosa))	((((Podococcus_barteri	Roystonea_regia)	(Bactris_major	(Elaeis_guineensis	Elaeis_oleifera)))	(Sclerosperma_profizianum	(Reinhardtia_gracilis	Reinhardtia_simplex)))	(((Prestoea_acuminata	(Oenocarpus_bataua	Oenocarpus_minor))	((Burretiokentia_grandiflora	Pelagodoxa_henryana)	(Geonoma_undata	(Leopoldinia_pulchra	(Kentiopsis_piersoniorum	((Dictyosperma_album	Veitchia_spiralis)	Hydriastele_microspadix))))))	Dypsis_decaryi)))	((Calamus_caryotoides	Sabal_domingensis)	((Pseudophoenix_vinifera	Nypa_fruticans)	Iriartea_deltoidea)))	Chamaedorea_seifrizii))	Kingia_australis);
((Serenoa_repens	((((Sabal_domingensis	(Pseudophoenix_vinifera	Nypa_fruticans))	(((Manicaria_saccifera	Heterospathe_cagayanensis)	((Reinhardtia_latisecta	Reinhardtia_paiewonskiana)	Attalea_speciosa))	(((Roystonea_regia	(Sclerosperma_profizianum	((Bactris_major	(Elaeis_guineensis	Elaeis_oleifera))	(Reinhardtia_gracilis	Reinhardtia_simplex))))	(((((Oenocarpus_bataua	Oenocarpus_minor)	Prestoea_acuminata)	(Calamus_caryotoides	Podococcus_barteri))	(Burretiokentia_grandiflora	Pelagodoxa_henryana))	Dypsis_decaryi))	(Geonoma_undata	(Leopoldinia_pulchra	(Dictyosperma_album	(Veitchia_spiralis	(Kentiopsis_piersoniorum	Hydriastele_microspadix))))))))	Chamaedorea_seifrizii)	Iriartea_deltoidea))	Kingia_australis);
((Serenoa_repens	((((Sabal_domingensis	((Pseudophoenix_vinifera	Nypa_fruticans)	((Sclerosperma_profizianum	((Bactris_major	(Elaeis_guineensis	Elaeis_oleifera))	((Reinhardtia_gracilis	Reinhardtia_simplex)	((Attalea_speciosa	(Heterospathe_cagayanensis	Manicaria_saccifera))	(Reinhardtia_latisecta	Reinhardtia_paiewonskiana)))))	((((Pelagodoxa_henryana	(((Dictyosperma_album	(Veitchia_spiralis	Hydriastele_microspadix))	Kentiopsis_piersoniorum)	Geonoma_undata))	Leopoldinia_pulchra)	(((Oenocarpus_bataua	Oenocarpus_minor)	Prestoea_acuminata)	(Calamus_caryotoides	(Burretiokentia_grandiflora	Podococcus_barteri))))	Roystonea_regia))))	Chamaedorea_seifrizii)	Iriartea_deltoidea)	Dypsis_decaryi))	Kingia_australis);
((Serenoa_repens	(((Chamaedorea_seifrizii	(Iriartea_deltoidea	(Pseudophoenix_vinifera	Nypa_fruticans)))	(((Calamus_caryotoides	Roystonea_regia)	(Sclerosperma_profizianum	(Dypsis_decaryi	(((((Hydriastele_microspadix	(Veitchia_spiralis	(Burretiokentia_grandiflora	Kentiopsis_piersoniorum)))	Dictyosperma_album)	(Geonoma_undata	Pelagodoxa_henryana))	Leopoldinia_pulchra)	(((Oenocarpus_bataua	Oenocarpus_minor)	Prestoea_acuminata)	Podococcus_barteri)))))	(((Heterospathe_cagayanensis	Manicaria_saccifera)	((Reinhardtia_latisecta	Reinhardtia_paiewonskiana)	Attalea_speciosa))	((Bactris_major	(Elaeis_guineensis	Elaeis_oleifera))	(Reinhardtia_gracilis	Reinhardtia_simplex)))))	Sabal_domingensis))	Kingia_australis);
((Serenoa_repens	((((Heterospathe_cagayanensis	Manicaria_saccifera)	((Reinhardtia_latisecta	Reinhardtia_paiewonskiana)	Attalea_speciosa))	(((Sclerosperma_profizianum	(Bactris_major	(Elaeis_guineensis	Elaeis_oleifera)))	(Roystonea_regia	(Reinhardtia_gracilis	Reinhardtia_simplex)))	((((Dypsis_decaryi	(Burretiokentia_grandiflora	Kentiopsis_piersoniorum))	(Veitchia_spiralis	(Hydriastele_microspadix	Dictyosperma_album)))	(Leopoldinia_pulchra	Prestoea_acuminata))	((Oenocarpus_bataua	Oenocarpus_minor)	(Geonoma_undata	(Pelagodoxa_henryana	Podococcus_barteri))))))	((Sabal_domingensis	(Pseudophoenix_vinifera	Nypa_fruticans))	(Chamaedorea_seifrizii	(Iriartea_deltoidea	Calamus_caryotoides)))))	Kingia_australis);
((Serenoa_repens	(Chamaedorea_seifrizii	(((Sabal_domingensis	(Pseudophoenix_vinifera	Nypa_fruticans))	(((Roystonea_regia	(((Calamus_caryotoides	Podococcus_barteri)	Pelagodoxa_henryana)	(((Reinhardtia_latisecta	Attalea_speciosa)	(Heterospathe_cagayanensis	Manicaria_saccifera))	((Bactris_major	(Elaeis_oleifera	Elaeis_guineensis))	((Reinhardtia_gracilis	Reinhardtia_simplex)	Reinhardtia_paiewonskiana)))))	Sclerosperma_profizianum)	(((Oenocarpus_minor	Oenocarpus_bataua)	((Dypsis_decaryi	Burretiokentia_grandiflora)	Geonoma_undata))	((Leopoldinia_pulchra	Prestoea_acuminata)	(Veitchia_spiralis	(Hydriastele_microspadix	(Kentiopsis_piersoniorum	Dictyosperma_album)))))))	Iriartea_deltoidea)))	Kingia_australis);
((Pseudophoenix_vinifera	((((((Reinhardtia_latisecta	Attalea_speciosa)	(Heterospathe_cagayanensis	Manicaria_saccifera))	((((Podococcus_barteri	Roystonea_regia)	(Bactris_major	(Elaeis_oleifera	Elaeis_guineensis)))	(((Reinhardtia_gracilis	Reinhardtia_simplex)	Reinhardtia_paiewonskiana)	Sclerosperma_profizianum))	(((Leopoldinia_pulchra	Prestoea_acuminata)	((Dypsis_decaryi	Burretiokentia_grandiflora)	(((Dictyosperma_album	Kentiopsis_piersoniorum)	Hydriastele_microspadix)	Veitchia_spiralis)))	((Oenocarpus_minor	Oenocarpus_bataua)	(Pelagodoxa_henryana	Geonoma_undata)))))	(Nypa_fruticans	(Serenoa_repens	Chamaedorea_seifrizii)))	Calamus_caryotoides)	(Sabal_domingensis	Iriartea_deltoidea)))	Kingia_australis);
((Serenoa_repens	((Calamus_caryotoides	Sabal_domingensis)	(Iriartea_deltoidea	(Pseudophoenix_vinifera	((Chamaedorea_seifrizii	Nypa_fruticans)	((((Leopoldinia_pulchra	Prestoea_acuminata)	((Dypsis_decaryi	Burretiokentia_grandiflora)	(((Dictyosperma_album	Kentiopsis_piersoniorum)	Hydriastele_microspadix)	Veitchia_spiralis)))	((Oenocarpus_minor	Oenocarpus_bataua)	(Pelagodoxa_henryana	Geonoma_undata)))	((((Reinhardtia_latisecta	Attalea_speciosa)	(Heterospathe_cagayanensis	Manicaria_saccifera))	((Bactris_major	(Elaeis_oleifera	Elaeis_guineensis))	((Reinhardtia_gracilis	Reinhardtia_simplex)	Reinhardtia_paiewonskiana)))	(Sclerosperma_profizianum	(Podococcus_barteri	Roystonea_regia)))))))))	Kingia_australis);
((Prestoea_acuminata	(Oenocarpus_bataua	(((((((Reinhardtia_latisecta	Attalea_speciosa)	(Heterospathe_cagayanensis	Manicaria_saccifera))	((Bactris_major	(Elaeis_oleifera	Elaeis_guineensis))	((Reinhardtia_gracilis	Reinhardtia_simplex)	Reinhardtia_paiewonskiana)))	(Sclerosperma_profizianum	(Podococcus_barteri	Roystonea_regia)))	(((((Sabal_domingensis	(Pseudophoenix_vinifera	Nypa_fruticans))	Calamus_caryotoides)	Iriartea_deltoidea)	Chamaedorea_seifrizii)	(Dypsis_decaryi	Serenoa_repens)))	(Veitchia_spiralis	(Burretiokentia_grandiflora	(Dictyosperma_album	(Kentiopsis_piersoniorum	Hydriastele_microspadix)))))	(Leopoldinia_pulchra	((Geonoma_undata	Pelagodoxa_henryana)	Oenocarpus_minor)))))	Kingia_australis);
(((Serenoa_repens	((((Pseudophoenix_vinifera	Nypa_fruticans)	Iriartea_deltoidea)	(Chamaedorea_seifrizii	(((Prestoea_acuminata	(Podococcus_barteri	(Oenocarpus_minor	Oenocarpus_bataua)))	((Geonoma_undata	(((((Reinhardtia_latisecta	Attalea_speciosa)	(Heterospathe_cagayanensis	(Leopoldinia_pulchra	Manicaria_saccifera)))	((Bactris_major	(Elaeis_oleifera	Elaeis_guineensis))	((Reinhardtia_gracilis	Reinhardtia_simplex)	Reinhardtia_paiewonskiana)))	Pelagodoxa_henryana)	Roystonea_regia))	Sclerosperma_profizianum))	(Dypsis_decaryi	(Burretiokentia_grandiflora	((Kentiopsis_piersoniorum	(Dictyosperma_album	Veitchia_spiralis))	Hydriastele_microspadix))))))	Sabal_domingensis))	Calamus_caryotoides)	Kingia_australis);
((((((Reinhardtia_gracilis	Reinhardtia_simplex)	Reinhardtia_paiewonskiana)	((((Podococcus_barteri	Roystonea_regia)	Sclerosperma_profizianum)	(((((Hydriastele_microspadix	Dictyosperma_album)	(Dypsis_decaryi	(Burretiokentia_grandiflora	Kentiopsis_piersoniorum)))	Veitchia_spiralis)	((Leopoldinia_pulchra	(Pelagodoxa_henryana	Geonoma_undata))	(Prestoea_acuminata	(Oenocarpus_minor	Oenocarpus_bataua))))	(Chamaedorea_seifrizii	(((Calamus_caryotoides	Sabal_domingensis)	Serenoa_repens)	((Pseudophoenix_vinifera	Nypa_fruticans)	Iriartea_deltoidea)))))	((Reinhardtia_latisecta	Attalea_speciosa)	(Heterospathe_cagayanensis	Manicaria_saccifera))))	Bactris_major)	(Elaeis_oleifera	Elaeis_guineensis))	Kingia_australis);
((Bactris_major	((Elaeis_oleifera	Elaeis_guineensis)	(((Reinhardtia_gracilis	Reinhardtia_simplex)	Reinhardtia_paiewonskiana)	((Roystonea_regia	Sclerosperma_profizianum)	((Calamus_caryotoides	(Dypsis_decaryi	(((Prestoea_acuminata	Leopoldinia_pulchra)	(((Dictyosperma_album	Hydriastele_microspadix)	(Burretiokentia_grandiflora	Kentiopsis_piersoniorum))	Veitchia_spiralis))	((Oenocarpus_minor	Oenocarpus_bataua)	Geonoma_undata))))	((((Pelagodoxa_henryana	Podococcus_barteri)	(Reinhardtia_latisecta	Attalea_speciosa))	(Heterospathe_cagayanensis	Manicaria_saccifera))	(((Chamaedorea_seifrizii	Serenoa_repens)	Iriartea_deltoidea)	(Sabal_domingensis	(Pseudophoenix_vinifera	Nypa_fruticans)))))))))	Kingia_australis);
((Serenoa_repens	(((Roystonea_regia	(Bactris_major	(Elaeis_oleifera	Elaeis_guineensis)))	((Reinhardtia_gracilis	Reinhardtia_simplex)	Reinhardtia_paiewonskiana))	(((Prestoea_acuminata	(Oenocarpus_minor	Oenocarpus_bataua))	(((Leopoldinia_pulchra	Geonoma_undata)	(((Dictyosperma_album	(Hydriastele_microspadix	(Dypsis_decaryi	(Burretiokentia_grandiflora	Kentiopsis_piersoniorum))))	Veitchia_spiralis)	Sclerosperma_profizianum))	((Chamaedorea_seifrizii	Iriartea_deltoidea)	((Calamus_caryotoides	Sabal_domingensis)	(Pseudophoenix_vinifera	Nypa_fruticans)))))	(Reinhardtia_latisecta	(((Attalea_speciosa	Podococcus_barteri)	Pelagodoxa_henryana)	(Heterospathe_cagayanensis	Manicaria_saccifera))))))	Kingia_australis);
((Serenoa_repens	(Sabal_domingensis	(((Leopoldinia_pulchra	(((Dictyosperma_album	(Hydriastele_microspadix	(Dypsis_decaryi	(Burretiokentia_grandiflora	Kentiopsis_piersoniorum))))	Veitchia_spiralis)	Sclerosperma_profizianum))	((((Prestoea_acuminata	(Oenocarpus_minor	Oenocarpus_bataua))	Geonoma_undata)	(Calamus_caryotoides	Roystonea_regia))	(((Bactris_major	(((Attalea_speciosa	Podococcus_barteri)	(Heterospathe_cagayanensis	Manicaria_saccifera))	(Elaeis_oleifera	Elaeis_guineensis)))	(((Reinhardtia_gracilis	Reinhardtia_simplex)	Reinhardtia_paiewonskiana)	Reinhardtia_latisecta))	Pelagodoxa_henryana)))	(Chamaedorea_seifrizii	((Pseudophoenix_vinifera	Nypa_fruticans)	Iriartea_deltoidea)))))	Kingia_australis);
((Serenoa_repens	((Roystonea_regia	((((Prestoea_acuminata	((Podococcus_barteri	Pelagodoxa_henryana)	(Oenocarpus_minor	Oenocarpus_bataua)))	Geonoma_undata)	(Leopoldinia_pulchra	(Dictyosperma_album	((Dypsis_decaryi	(Burretiokentia_grandiflora	Kentiopsis_piersoniorum))	(Veitchia_spiralis	Hydriastele_microspadix)))))	((((Elaeis_oleifera	(Bactris_major	Elaeis_guineensis))	((Heterospathe_cagayanensis	Manicaria_saccifera)	(Attalea_speciosa	Reinhardtia_latisecta)))	((Reinhardtia_gracilis	Reinhardtia_simplex)	Reinhardtia_paiewonskiana))	Sclerosperma_profizianum)))	(Pseudophoenix_vinifera	((Nypa_fruticans	Chamaedorea_seifrizii)	(Iriartea_deltoidea	(Calamus_caryotoides	Sabal_domingensis))))))	Kingia_australis);
((Elaeis_guineensis	(((Reinhardtia_simplex	((((Burretiokentia_grandiflora	Dypsis_decaryi)	Podococcus_barteri)	(Prestoea_acuminata	(Oenocarpus_bataua	Oenocarpus_minor)))	((Roystonea_regia	Sclerosperma_profizianum)	(((((Reinhardtia_latisecta	Reinhardtia_paiewonskiana)	Reinhardtia_gracilis)	Attalea_speciosa)	(Heterospathe_cagayanensis	Manicaria_saccifera))	(((((Sabal_domingensis	Serenoa_repens)	(Pseudophoenix_vinifera	Iriartea_deltoidea))	Calamus_caryotoides)	(Nypa_fruticans	Chamaedorea_seifrizii))	(Leopoldinia_pulchra	((Geonoma_undata	Pelagodoxa_henryana)	(Dictyosperma_album	((Veitchia_spiralis	Hydriastele_microspadix)	Kentiopsis_piersoniorum)))))))))	Bactris_major)	Elaeis_oleifera))	Kingia_australis);
((Elaeis_guineensis	((((((((Geonoma_undata	(Pelagodoxa_henryana	(Burretiokentia_grandiflora	Dypsis_decaryi)))	(Prestoea_acuminata	(Leopoldinia_pulchra	((Kentiopsis_piersoniorum	Veitchia_spiralis)	(Hydriastele_microspadix	Dictyosperma_album)))))	(Oenocarpus_bataua	Oenocarpus_minor))	((Chamaedorea_seifrizii	((Serenoa_repens	(Calamus_caryotoides	((Pseudophoenix_vinifera	Nypa_fruticans)	Sabal_domingensis)))	Iriartea_deltoidea))	((Reinhardtia_gracilis	Reinhardtia_simplex)	(((Reinhardtia_latisecta	Reinhardtia_paiewonskiana)	Attalea_speciosa)	(Heterospathe_cagayanensis	Manicaria_saccifera)))))	Sclerosperma_profizianum)	(Podococcus_barteri	Roystonea_regia))	Bactris_major)	Elaeis_oleifera))	Kingia_australis);
((Elaeis_guineensis	(((Prestoea_acuminata	(Podococcus_barteri	(Roystonea_regia	((((Leopoldinia_pulchra	((Dypsis_decaryi	(Kentiopsis_piersoniorum	Burretiokentia_grandiflora))	(Hydriastele_microspadix	(Dictyosperma_album	Veitchia_spiralis))))	(Pelagodoxa_henryana	(Geonoma_undata	(Oenocarpus_bataua	Oenocarpus_minor))))	(((Calamus_caryotoides	(Pseudophoenix_vinifera	Nypa_fruticans))	(Sabal_domingensis	(Iriartea_deltoidea	(Chamaedorea_seifrizii	Serenoa_repens))))	((Reinhardtia_paiewonskiana	(Reinhardtia_gracilis	Reinhardtia_simplex))	((Reinhardtia_latisecta	Attalea_speciosa)	(Heterospathe_cagayanensis	Manicaria_saccifera)))))	Sclerosperma_profizianum))))	Bactris_major)	Elaeis_oleifera))	Kingia_australis);
((Serenoa_repens	(((((Sabal_domingensis	Calamus_caryotoides)	(Pseudophoenix_vinifera	Nypa_fruticans))	Iriartea_deltoidea)	((Reinhardtia_paiewonskiana	(Reinhardtia_gracilis	Reinhardtia_simplex))	((((Sclerosperma_profizianum	((Prestoea_acuminata	(Leopoldinia_pulchra	(((Hydriastele_microspadix	Veitchia_spiralis)	(Dypsis_decaryi	(Kentiopsis_piersoniorum	Burretiokentia_grandiflora)))	Dictyosperma_album)))	(Pelagodoxa_henryana	(Geonoma_undata	(Oenocarpus_bataua	Oenocarpus_minor)))))	Roystonea_regia)	(Bactris_major	(Elaeis_oleifera	Elaeis_guineensis)))	((Reinhardtia_latisecta	(Podococcus_barteri	Attalea_speciosa))	(Heterospathe_cagayanensis	Manicaria_saccifera)))))	Chamaedorea_seifrizii))	Kingia_australis);
((Serenoa_repens	(((Reinhardtia_paiewonskiana	(Reinhardtia_gracilis	Reinhardtia_simplex))	(Bactris_major	(Elaeis_oleifera	Elaeis_guineensis)))	(((Reinhardtia_latisecta	((Podococcus_barteri	Attalea_speciosa)	(Heterospathe_cagayanensis	Manicaria_saccifera)))	Chamaedorea_seifrizii)	(((Calamus_caryotoides	Roystonea_regia)	Sclerosperma_profizianum)	(((Sabal_domingensis	(Pseudophoenix_vinifera	Nypa_fruticans))	Iriartea_deltoidea)	((((Burretiokentia_grandiflora	Kentiopsis_piersoniorum)	Dypsis_decaryi)	((Dictyosperma_album	Veitchia_spiralis)	Hydriastele_microspadix))	((Pelagodoxa_henryana	(Leopoldinia_pulchra	(Prestoea_acuminata	(Oenocarpus_bataua	Oenocarpus_minor))))	Geonoma_undata)))))))	Kingia_australis);
((((Serenoa_repens	Sabal_domingensis)	(((Iriartea_deltoidea	Pseudophoenix_vinifera)	Nypa_fruticans)	(Chamaedorea_seifrizii	(((Reinhardtia_latisecta	Reinhardtia_paiewonskiana)	(Reinhardtia_gracilis	Reinhardtia_simplex))	(((((Leopoldinia_pulchra	Prestoea_acuminata)	Oenocarpus_bataua)	((Geonoma_undata	(Oenocarpus_minor	Pelagodoxa_henryana))	(((Dictyosperma_album	Veitchia_spiralis)	((Burretiokentia_grandiflora	Kentiopsis_piersoniorum)	Dypsis_decaryi))	Hydriastele_microspadix)))	(Roystonea_regia	(((Manicaria_saccifera	Heterospathe_cagayanensis)	(Podococcus_barteri	Attalea_speciosa))	(Bactris_major	(Elaeis_oleifera	Elaeis_guineensis)))))	Sclerosperma_profizianum)))))	Calamus_caryotoides)	Kingia_australis);
(((((((Serenoa_repens	Sabal_domingensis)	(Pseudophoenix_vinifera	Nypa_fruticans))	Chamaedorea_seifrizii)	(((Manicaria_saccifera	Heterospathe_cagayanensis)	(Podococcus_barteri	Attalea_speciosa))	((((Prestoea_acuminata	(Oenocarpus_minor	Oenocarpus_bataua))	(((Leopoldinia_pulchra	Geonoma_undata)	(Kentiopsis_piersoniorum	(Hydriastele_microspadix	(Veitchia_spiralis	Dictyosperma_album))))	((((Burretiokentia_grandiflora	Dypsis_decaryi)	Pelagodoxa_henryana)	((Reinhardtia_latisecta	Reinhardtia_paiewonskiana)	Reinhardtia_simplex))	((Reinhardtia_gracilis	Sclerosperma_profizianum)	Roystonea_regia))))	Bactris_major)	(Elaeis_oleifera	Elaeis_guineensis))))	Iriartea_deltoidea)	Calamus_caryotoides)	Kingia_australis);
(((((Iriartea_deltoidea	Pseudophoenix_vinifera)	Nypa_fruticans)	((Chamaedorea_seifrizii	(((Manicaria_saccifera	Heterospathe_cagayanensis)	(Podococcus_barteri	Attalea_speciosa))	((Pelagodoxa_henryana	(Geonoma_undata	((Kentiopsis_piersoniorum	Hydriastele_microspadix)	(Veitchia_spiralis	Dictyosperma_album))))	(((Oenocarpus_minor	Oenocarpus_bataua)	(Burretiokentia_grandiflora	Dypsis_decaryi))	(((Leopoldinia_pulchra	Prestoea_acuminata)	Sclerosperma_profizianum)	((Roystonea_regia	((Elaeis_oleifera	Elaeis_guineensis)	Bactris_major))	(Reinhardtia_latisecta	(Reinhardtia_paiewonskiana	(Reinhardtia_simplex	Reinhardtia_gracilis)))))))))	(Serenoa_repens	Sabal_domingensis)))	Calamus_caryotoides)	Kingia_australis);
((Bactris_major	((((Manicaria_saccifera	Heterospathe_cagayanensis)	Attalea_speciosa)	(((((Pelagodoxa_henryana	Geonoma_undata)	(Oenocarpus_minor	Oenocarpus_bataua))	((((Burretiokentia_grandiflora	Dypsis_decaryi)	Kentiopsis_piersoniorum)	(Veitchia_spiralis	Hydriastele_microspadix))	Dictyosperma_album))	((((Leopoldinia_pulchra	Prestoea_acuminata)	Sclerosperma_profizianum)	(Podococcus_barteri	Roystonea_regia))	((Reinhardtia_simplex	Reinhardtia_gracilis)	(Reinhardtia_latisecta	Reinhardtia_paiewonskiana))))	(((Serenoa_repens	Sabal_domingensis)	Chamaedorea_seifrizii)	(Iriartea_deltoidea	(Pseudophoenix_vinifera	Nypa_fruticans)))))	(Calamus_caryotoides	(Elaeis_oleifera	Elaeis_guineensis))))	Kingia_australis);
((Serenoa_repens	((((((Elaeis_oleifera	Elaeis_guineensis)	Bactris_major)	(Reinhardtia_simplex	Reinhardtia_gracilis))	((Roystonea_regia	Sclerosperma_profizianum)	(((((((Hydriastele_microspadix	Dictyosperma_album)	Veitchia_spiralis)	(Kentiopsis_piersoniorum	Burretiokentia_grandiflora))	Leopoldinia_pulchra)	Dypsis_decaryi)	((((Calamus_caryotoides	Podococcus_barteri)	Prestoea_acuminata)	(Oenocarpus_minor	Oenocarpus_bataua))	Pelagodoxa_henryana))	Geonoma_undata)))	((Reinhardtia_latisecta	Reinhardtia_paiewonskiana)	((Manicaria_saccifera	Heterospathe_cagayanensis)	Attalea_speciosa)))	(((Sabal_domingensis	(Pseudophoenix_vinifera	Nypa_fruticans))	Iriartea_deltoidea)	Chamaedorea_seifrizii)))	Kingia_australis);
((Bactris_major	((Elaeis_guineensis	Elaeis_oleifera)	(((((Podococcus_barteri	Prestoea_acuminata)	((((Hydriastele_microspadix	(Dypsis_decaryi	(Veitchia_spiralis	Burretiokentia_grandiflora)))	(Dictyosperma_album	Kentiopsis_piersoniorum))	Leopoldinia_pulchra)	((Pelagodoxa_henryana	Geonoma_undata)	(Oenocarpus_minor	Oenocarpus_bataua))))	(Roystonea_regia	(Sclerosperma_profizianum	(((Sabal_domingensis	(Pseudophoenix_vinifera	Nypa_fruticans))	Calamus_caryotoides)	(Iriartea_deltoidea	(Serenoa_repens	Chamaedorea_seifrizii))))))	((Heterospathe_cagayanensis	Manicaria_saccifera)	(Attalea_speciosa	(Reinhardtia_latisecta	Reinhardtia_paiewonskiana))))	(Reinhardtia_gracilis	Reinhardtia_simplex))))	Kingia_australis);
((Bactris_major	(Elaeis_guineensis	(Elaeis_oleifera	(((Sabal_domingensis	Serenoa_repens)	(((Chamaedorea_seifrizii	(Iriartea_deltoidea	(Pseudophoenix_vinifera	Nypa_fruticans)))	(((Dictyosperma_album	((Burretiokentia_grandiflora	Dypsis_decaryi)	Kentiopsis_piersoniorum))	(Hydriastele_microspadix	Veitchia_spiralis))	((Pelagodoxa_henryana	Geonoma_undata)	((((Calamus_caryotoides	Podococcus_barteri)	Prestoea_acuminata)	(Oenocarpus_minor	Oenocarpus_bataua))	Leopoldinia_pulchra))))	(Roystonea_regia	Sclerosperma_profizianum)))	(((Heterospathe_cagayanensis	Manicaria_saccifera)	(Attalea_speciosa	(Reinhardtia_latisecta	Reinhardtia_paiewonskiana)))	(Reinhardtia_gracilis	Reinhardtia_simplex))))))	Kingia_australis);
((Serenoa_repens	((Chamaedorea_seifrizii	((Nypa_fruticans	(Iriartea_deltoidea	Pseudophoenix_vinifera))	(((Roystonea_regia	(((Heterospathe_cagayanensis	Manicaria_saccifera)	(Attalea_speciosa	(Reinhardtia_latisecta	Reinhardtia_paiewonskiana)))	(((Elaeis_guineensis	Elaeis_oleifera)	Bactris_major)	(Reinhardtia_gracilis	Reinhardtia_simplex))))	((Leopoldinia_pulchra	(Dictyosperma_album	(Veitchia_spiralis	(Hydriastele_microspadix	(Dypsis_decaryi	(Kentiopsis_piersoniorum	(Calamus_caryotoides	Burretiokentia_grandiflora)))))))	(Pelagodoxa_henryana	(((Podococcus_barteri	Prestoea_acuminata)	(Oenocarpus_minor	Oenocarpus_bataua))	Geonoma_undata))))	Sclerosperma_profizianum)))	Sabal_domingensis))	Kingia_australis);
((Calamus_caryotoides	((Prestoea_acuminata	((((Nypa_fruticans	Pseudophoenix_vinifera)	Sabal_domingensis)	((Serenoa_repens	Iriartea_deltoidea)	Chamaedorea_seifrizii))	(((((Elaeis_guineensis	Elaeis_oleifera)	Bactris_major)	((Reinhardtia_gracilis	Reinhardtia_simplex)	((Heterospathe_cagayanensis	(Attalea_speciosa	Manicaria_saccifera))	(Reinhardtia_latisecta	Reinhardtia_paiewonskiana))))	Sclerosperma_profizianum)	(Podococcus_barteri	Roystonea_regia))))	(Leopoldinia_pulchra	((Geonoma_undata	Pelagodoxa_henryana)	((Oenocarpus_minor	Oenocarpus_bataua)	(Dictyosperma_album	(Veitchia_spiralis	(Hydriastele_microspadix	(Dypsis_decaryi	(Kentiopsis_piersoniorum	Burretiokentia_grandiflora))))))))))	Kingia_australis);
((Nypa_fruticans	(Pseudophoenix_vinifera	(((Sabal_domingensis	Serenoa_repens)	Iriartea_deltoidea)	(((((((Elaeis_guineensis	Elaeis_oleifera)	Bactris_major)	((Reinhardtia_gracilis	Reinhardtia_simplex)	((Reinhardtia_latisecta	Reinhardtia_paiewonskiana)	(Attalea_speciosa	(Heterospathe_cagayanensis	Manicaria_saccifera)))))	Sclerosperma_profizianum)	(Podococcus_barteri	Roystonea_regia))	(((Prestoea_acuminata	(Oenocarpus_minor	Oenocarpus_bataua))	((Leopoldinia_pulchra	Geonoma_undata)	Pelagodoxa_henryana))	((Hydriastele_microspadix	(Veitchia_spiralis	Dictyosperma_album))	(Dypsis_decaryi	(Kentiopsis_piersoniorum	Burretiokentia_grandiflora)))))	(Chamaedorea_seifrizii	Calamus_caryotoides)))))	Kingia_australis);
((Attalea_speciosa	(((((((((Chamaedorea_seifrizii	(((Calamus_caryotoides	Sabal_domingensis)	(Nypa_fruticans	Pseudophoenix_vinifera))	Iriartea_deltoidea))	(((Oenocarpus_minor	Oenocarpus_bataua)	(Geonoma_undata	Pelagodoxa_henryana))	(((Hydriastele_microspadix	Kentiopsis_piersoniorum)	(Veitchia_spiralis	Dictyosperma_album))	Burretiokentia_grandiflora)))	((Leopoldinia_pulchra	Sclerosperma_profizianum)	Roystonea_regia))	(Dypsis_decaryi	Serenoa_repens))	(Podococcus_barteri	Prestoea_acuminata))	((Elaeis_guineensis	Elaeis_oleifera)	Bactris_major))	(Reinhardtia_gracilis	Reinhardtia_simplex))	(Heterospathe_cagayanensis	Manicaria_saccifera))	(Reinhardtia_latisecta	Reinhardtia_paiewonskiana)))	Kingia_australis);
((Serenoa_repens	(((((Elaeis_guineensis	Elaeis_oleifera)	Bactris_major)	(Reinhardtia_gracilis	Reinhardtia_simplex))	(((Heterospathe_cagayanensis	Manicaria_saccifera)	((Reinhardtia_latisecta	Reinhardtia_paiewonskiana)	(Podococcus_barteri	Attalea_speciosa)))	((((Prestoea_acuminata	(Oenocarpus_minor	Oenocarpus_bataua))	((Geonoma_undata	((Kentiopsis_piersoniorum	Leopoldinia_pulchra)	((Hydriastele_microspadix	Veitchia_spiralis)	Dictyosperma_album)))	Pelagodoxa_henryana))	Sclerosperma_profizianum)	(Roystonea_regia	(Calamus_caryotoides	(((Dypsis_decaryi	(Burretiokentia_grandiflora	Sabal_domingensis))	(Nypa_fruticans	Pseudophoenix_vinifera))	Iriartea_deltoidea))))))	Chamaedorea_seifrizii))	Kingia_australis);
((((Iriartea_deltoidea	(Sabal_domingensis	(Pseudophoenix_vinifera	Nypa_fruticans)))	((Serenoa_repens	(((Sclerosperma_profizianum	((Prestoea_acuminata	(Oenocarpus_minor	Oenocarpus_bataua))	((Geonoma_undata	(((Kentiopsis_piersoniorum	((Dypsis_decaryi	(Burretiokentia_grandiflora	Veitchia_spiralis))	Hydriastele_microspadix))	Dictyosperma_album)	Leopoldinia_pulchra))	Pelagodoxa_henryana)))	Roystonea_regia)	((((Elaeis_guineensis	Elaeis_oleifera)	Bactris_major)	(Reinhardtia_gracilis	Reinhardtia_simplex))	((Heterospathe_cagayanensis	Manicaria_saccifera)	((Reinhardtia_latisecta	Reinhardtia_paiewonskiana)	(Podococcus_barteri	Attalea_speciosa))))))	Chamaedorea_seifrizii))	Calamus_caryotoides)	Kingia_australis);
((((Chamaedorea_seifrizii	(((Pseudophoenix_vinifera	Nypa_fruticans)	Iriartea_deltoidea)	(Sabal_domingensis	(Dypsis_decaryi	Serenoa_repens))))	(((Dictyosperma_album	((Kentiopsis_piersoniorum	Burretiokentia_grandiflora)	(Veitchia_spiralis	Hydriastele_microspadix)))	(((Podococcus_barteri	Prestoea_acuminata)	(Oenocarpus_minor	Oenocarpus_bataua))	((Geonoma_undata	Leopoldinia_pulchra)	Pelagodoxa_henryana)))	(Roystonea_regia	(((((Elaeis_guineensis	Elaeis_oleifera)	Bactris_major)	(Reinhardtia_gracilis	Reinhardtia_simplex))	((Attalea_speciosa	(Heterospathe_cagayanensis	Manicaria_saccifera))	(Reinhardtia_latisecta	Reinhardtia_paiewonskiana)))	Sclerosperma_profizianum))))	Calamus_caryotoides)	Kingia_australis);
((Serenoa_repens	(((((((Geonoma_undata	((Prestoea_acuminata	Leopoldinia_pulchra)	(Calamus_caryotoides	((Kentiopsis_piersoniorum	Hydriastele_microspadix)	(Veitchia_spiralis	Dictyosperma_album)))))	((Dypsis_decaryi	(Pelagodoxa_henryana	Burretiokentia_grandiflora))	(Oenocarpus_minor	Oenocarpus_bataua)))	((Podococcus_barteri	Roystonea_regia)	(((((Elaeis_guineensis	Elaeis_oleifera)	Bactris_major)	(Reinhardtia_gracilis	Reinhardtia_simplex))	((Attalea_speciosa	(Heterospathe_cagayanensis	Manicaria_saccifera))	(Reinhardtia_latisecta	Reinhardtia_paiewonskiana)))	Sclerosperma_profizianum)))	(Pseudophoenix_vinifera	Iriartea_deltoidea))	Sabal_domingensis)	Nypa_fruticans)	Chamaedorea_seifrizii))	Kingia_australis);
((Nypa_fruticans	(Chamaedorea_seifrizii	((Pseudophoenix_vinifera	Iriartea_deltoidea)	((Sabal_domingensis	Serenoa_repens)	((((((Dictyosperma_album	Veitchia_spiralis)	(Dypsis_decaryi	(Kentiopsis_piersoniorum	Burretiokentia_grandiflora)))	Hydriastele_microspadix)	(Pelagodoxa_henryana	(Leopoldinia_pulchra	Geonoma_undata)))	(Oenocarpus_bataua	Oenocarpus_minor))	((((Podococcus_barteri	Prestoea_acuminata)	((Bactris_major	(Elaeis_oleifera	Elaeis_guineensis))	((Reinhardtia_gracilis	Reinhardtia_simplex)	((Manicaria_saccifera	Heterospathe_cagayanensis)	((Reinhardtia_latisecta	Reinhardtia_paiewonskiana)	Attalea_speciosa)))))	(Calamus_caryotoides	Roystonea_regia))	Sclerosperma_profizianum))))))	Kingia_australis);
(((Bactris_major	((Elaeis_oleifera	Elaeis_guineensis)	(((((Nypa_fruticans	Pseudophoenix_vinifera)	Iriartea_deltoidea)	Chamaedorea_seifrizii)	(Sabal_domingensis	Serenoa_repens))	((((Prestoea_acuminata	((((Veitchia_spiralis	(Dypsis_decaryi	(Kentiopsis_piersoniorum	Burretiokentia_grandiflora)))	Hydriastele_microspadix)	Dictyosperma_album)	Leopoldinia_pulchra))	(Geonoma_undata	Pelagodoxa_henryana))	(Oenocarpus_bataua	Oenocarpus_minor))	((Podococcus_barteri	Roystonea_regia)	(Sclerosperma_profizianum	((Reinhardtia_gracilis	Reinhardtia_simplex)	((Reinhardtia_latisecta	Reinhardtia_paiewonskiana)	(Attalea_speciosa	(Manicaria_saccifera	Heterospathe_cagayanensis))))))))))	Calamus_caryotoides)	Kingia_australis);
((((Sabal_domingensis	Serenoa_repens)	(((Nypa_fruticans	Pseudophoenix_vinifera)	Iriartea_deltoidea)	(((((Prestoea_acuminata	Leopoldinia_pulchra)	((Dypsis_decaryi	Burretiokentia_grandiflora)	(Veitchia_spiralis	((Kentiopsis_piersoniorum	Dictyosperma_album)	Hydriastele_microspadix))))	(Pelagodoxa_henryana	(Geonoma_undata	(Oenocarpus_bataua	Oenocarpus_minor))))	(Sclerosperma_profizianum	((((Reinhardtia_gracilis	Reinhardtia_simplex)	((Reinhardtia_latisecta	Reinhardtia_paiewonskiana)	(Attalea_speciosa	(Manicaria_saccifera	Heterospathe_cagayanensis))))	(Bactris_major	(Elaeis_oleifera	Elaeis_guineensis)))	(Podococcus_barteri	Roystonea_regia))))	Chamaedorea_seifrizii)))	Calamus_caryotoides)	Kingia_australis);
(((Prestoea_acuminata	((Oenocarpus_bataua	Oenocarpus_minor)	((((((Dypsis_decaryi	(Sabal_domingensis	Serenoa_repens))	((Chamaedorea_seifrizii	Nypa_fruticans)	(Pseudophoenix_vinifera	Iriartea_deltoidea)))	((Podococcus_barteri	Roystonea_regia)	Sclerosperma_profizianum))	(((Manicaria_saccifera	Heterospathe_cagayanensis)	((Reinhardtia_latisecta	Reinhardtia_paiewonskiana)	Attalea_speciosa))	((Bactris_major	(Elaeis_oleifera	Elaeis_guineensis))	(Reinhardtia_gracilis	Reinhardtia_simplex))))	(Leopoldinia_pulchra	((Hydriastele_microspadix	(Dictyosperma_album	Veitchia_spiralis))	(Kentiopsis_piersoniorum	Burretiokentia_grandiflora))))	(Pelagodoxa_henryana	Geonoma_undata))))	Calamus_caryotoides)	Kingia_australis);
(((Prestoea_acuminata	((Oenocarpus_minor	((((Dypsis_decaryi	Pelagodoxa_henryana)	Leopoldinia_pulchra)	(Geonoma_undata	((Hydriastele_microspadix	(Dictyosperma_album	Veitchia_spiralis))	(Kentiopsis_piersoniorum	Burretiokentia_grandiflora))))	(((Pseudophoenix_vinifera	Nypa_fruticans)	((Iriartea_deltoidea	(Sabal_domingensis	Serenoa_repens))	Chamaedorea_seifrizii))	((Podococcus_barteri	Roystonea_regia)	(((Reinhardtia_gracilis	Reinhardtia_simplex)	(((Manicaria_saccifera	Heterospathe_cagayanensis)	((Reinhardtia_latisecta	Reinhardtia_paiewonskiana)	Attalea_speciosa))	(Bactris_major	(Elaeis_oleifera	Elaeis_guineensis))))	Sclerosperma_profizianum)))))	Oenocarpus_bataua))	Calamus_caryotoides)	Kingia_australis);
((Serenoa_repens	((Chamaedorea_seifrizii	((((Podococcus_barteri	Roystonea_regia)	(Pelagodoxa_henryana	(((Reinhardtia_latisecta	Reinhardtia_paiewonskiana)	(Attalea_speciosa	(Manicaria_saccifera	Heterospathe_cagayanensis)))	((Bactris_major	(Elaeis_oleifera	Elaeis_guineensis))	(Calamus_caryotoides	(Reinhardtia_gracilis	Reinhardtia_simplex))))))	(((Oenocarpus_bataua	Oenocarpus_minor)	(Dypsis_decaryi	(Sclerosperma_profizianum	((Prestoea_acuminata	(Burretiokentia_grandiflora	(((Veitchia_spiralis	Hydriastele_microspadix)	Kentiopsis_piersoniorum)	Dictyosperma_album)))	Leopoldinia_pulchra))))	Geonoma_undata))	(Pseudophoenix_vinifera	(Sabal_domingensis	Iriartea_deltoidea))))	Nypa_fruticans))	Kingia_australis);
((Elaeis_guineensis	(((((Podococcus_barteri	Roystonea_regia)	(Reinhardtia_gracilis	Reinhardtia_simplex))	((((Oenocarpus_bataua	Oenocarpus_minor)	(((((Manicaria_saccifera	Heterospathe_cagayanensis)	(Attalea_speciosa	(Reinhardtia_latisecta	Reinhardtia_paiewonskiana)))	Pelagodoxa_henryana)	((Leopoldinia_pulchra	Sclerosperma_profizianum)	((Dypsis_decaryi	(Burretiokentia_grandiflora	Kentiopsis_piersoniorum))	(Hydriastele_microspadix	(Dictyosperma_album	Veitchia_spiralis)))))	Geonoma_undata))	Prestoea_acuminata)	((Chamaedorea_seifrizii	((Calamus_caryotoides	Iriartea_deltoidea)	(Pseudophoenix_vinifera	Nypa_fruticans)))	(Sabal_domingensis	Serenoa_repens))))	Bactris_major)	Elaeis_oleifera))	Kingia_australis);
((Prestoea_acuminata	((((Geonoma_undata	Leopoldinia_pulchra)	(((Dypsis_decaryi	Burretiokentia_grandiflora)	(((Dictyosperma_album	Hydriastele_microspadix)	Kentiopsis_piersoniorum)	Veitchia_spiralis))	(Calamus_caryotoides	((Sclerosperma_profizianum	(Chamaedorea_seifrizii	((Iriartea_deltoidea	(Pseudophoenix_vinifera	Nypa_fruticans))	(Sabal_domingensis	Serenoa_repens))))	(((Bactris_major	(Elaeis_oleifera	Elaeis_guineensis))	(((Reinhardtia_latisecta	Reinhardtia_paiewonskiana)	((Manicaria_saccifera	Heterospathe_cagayanensis)	Attalea_speciosa))	(Reinhardtia_gracilis	Reinhardtia_simplex)))	(Podococcus_barteri	Roystonea_regia))))))	Pelagodoxa_henryana)	(Oenocarpus_bataua	Oenocarpus_minor)))	Kingia_australis);
((Prestoea_acuminata	(((Geonoma_undata	Leopoldinia_pulchra)	((((Hydriastele_microspadix	((Dypsis_decaryi	Burretiokentia_grandiflora)	Kentiopsis_piersoniorum))	(Veitchia_spiralis	Dictyosperma_album))	((Sclerosperma_profizianum	(((Reinhardtia_gracilis	Reinhardtia_simplex)	(Bactris_major	(Elaeis_oleifera	Elaeis_guineensis)))	Roystonea_regia))	(((((Calamus_caryotoides	Nypa_fruticans)	Chamaedorea_seifrizii)	(Pseudophoenix_vinifera	Iriartea_deltoidea))	(Sabal_domingensis	Serenoa_repens))	((Manicaria_saccifera	Heterospathe_cagayanensis)	((Podococcus_barteri	Attalea_speciosa)	(Reinhardtia_latisecta	Reinhardtia_paiewonskiana))))))	Pelagodoxa_henryana))	(Oenocarpus_bataua	Oenocarpus_minor)))	Kingia_australis);
(((Elaeis_guineensis	Elaeis_oleifera)	(((((Podococcus_barteri	Roystonea_regia)	((Leopoldinia_pulchra	Sclerosperma_profizianum)	(((((Iriartea_deltoidea	(Pseudophoenix_vinifera	Nypa_fruticans))	(Sabal_domingensis	Serenoa_repens))	Chamaedorea_seifrizii)	((Manicaria_saccifera	Heterospathe_cagayanensis)	((Calamus_caryotoides	Attalea_speciosa)	(Reinhardtia_latisecta	Reinhardtia_paiewonskiana))))	(((Oenocarpus_bataua	Oenocarpus_minor)	(Geonoma_undata	Pelagodoxa_henryana))	((Dypsis_decaryi	(Burretiokentia_grandiflora	Kentiopsis_piersoniorum))	(Hydriastele_microspadix	(Veitchia_spiralis	Dictyosperma_album)))))))	Prestoea_acuminata)	(Reinhardtia_gracilis	Reinhardtia_simplex))	Bactris_major))	Kingia_australis);
((Serenoa_repens	(((Chamaedorea_seifrizii	Iriartea_deltoidea)	(((Pseudophoenix_vinifera	Nypa_fruticans)	Calamus_caryotoides)	Sabal_domingensis))	(((((Manicaria_saccifera	Heterospathe_cagayanensis)	(Pelagodoxa_henryana	(Attalea_speciosa	(Reinhardtia_paiewonskiana	Reinhardtia_latisecta))))	Reinhardtia_gracilis)	((Podococcus_barteri	Geonoma_undata)	(Leopoldinia_pulchra	((Hydriastele_microspadix	(Kentiopsis_piersoniorum	Veitchia_spiralis))	Dictyosperma_album))))	((Sclerosperma_profizianum	(Roystonea_regia	(Reinhardtia_simplex	(Bactris_major	(Elaeis_guineensis	Elaeis_oleifera)))))	(((Oenocarpus_minor	Oenocarpus_bataua)	Prestoea_acuminata)	(Burretiokentia_grandiflora	Dypsis_decaryi))))))	Kingia_australis);
((Nypa_fruticans	(Chamaedorea_seifrizii	(Calamus_caryotoides	(((((Reinhardtia_latisecta	Reinhardtia_paiewonskiana)	Reinhardtia_gracilis)	(Attalea_speciosa	(Manicaria_saccifera	Heterospathe_cagayanensis)))	((Sclerosperma_profizianum	(Roystonea_regia	(Reinhardtia_simplex	(Bactris_major	(Elaeis_guineensis	Elaeis_oleifera)))))	(Prestoea_acuminata	(((Leopoldinia_pulchra	Geonoma_undata)	(Veitchia_spiralis	(Hydriastele_microspadix	(Kentiopsis_piersoniorum	Dictyosperma_album))))	((Oenocarpus_minor	Oenocarpus_bataua)	((Podococcus_barteri	Pelagodoxa_henryana)	(Burretiokentia_grandiflora	Dypsis_decaryi)))))))	((Sabal_domingensis	Serenoa_repens)	(Pseudophoenix_vinifera	Iriartea_deltoidea))))))	Kingia_australis);
((Calamus_caryotoides	(Pseudophoenix_vinifera	(((((Sabal_domingensis	Serenoa_repens)	Iriartea_deltoidea)	Nypa_fruticans)	(((((Reinhardtia_simplex	(Bactris_major	(Elaeis_guineensis	Elaeis_oleifera)))	(((Reinhardtia_latisecta	Reinhardtia_paiewonskiana)	Reinhardtia_gracilis)	(Attalea_speciosa	(Manicaria_saccifera	Heterospathe_cagayanensis))))	Sclerosperma_profizianum)	(Prestoea_acuminata	(((Oenocarpus_minor	Oenocarpus_bataua)	Dypsis_decaryi)	((((((Burretiokentia_grandiflora	Veitchia_spiralis)	Hydriastele_microspadix)	Kentiopsis_piersoniorum)	Dictyosperma_album)	Leopoldinia_pulchra)	(Pelagodoxa_henryana	Geonoma_undata)))))	(Podococcus_barteri	Roystonea_regia)))	Chamaedorea_seifrizii)))	Kingia_australis);
((Nypa_fruticans	((((Burretiokentia_grandiflora	((((((Bactris_major	(Elaeis_guineensis	Elaeis_oleifera))	(Podococcus_barteri	(Calamus_caryotoides	Roystonea_regia)))	Reinhardtia_simplex)	((Attalea_speciosa	((Reinhardtia_latisecta	Reinhardtia_paiewonskiana)	Reinhardtia_gracilis))	(Pelagodoxa_henryana	(Manicaria_saccifera	Heterospathe_cagayanensis))))	(Geonoma_undata	(Oenocarpus_minor	Oenocarpus_bataua)))	(Dypsis_decaryi	(Prestoea_acuminata	(((Dictyosperma_album	(Hydriastele_microspadix	Kentiopsis_piersoniorum))	Veitchia_spiralis)	(Leopoldinia_pulchra	Sclerosperma_profizianum))))))	(Chamaedorea_seifrizii	(Sabal_domingensis	Serenoa_repens)))	Iriartea_deltoidea)	Pseudophoenix_vinifera))	Kingia_australis);
((Serenoa_repens	(((((Iriartea_deltoidea	(Pseudophoenix_vinifera	(Calamus_caryotoides	Nypa_fruticans)))	((((Pelagodoxa_henryana	(Leopoldinia_pulchra	Geonoma_undata))	((Podococcus_barteri	Prestoea_acuminata)	(Oenocarpus_minor	Oenocarpus_bataua)))	(Burretiokentia_grandiflora	((Kentiopsis_piersoniorum	(Hydriastele_microspadix	Veitchia_spiralis))	Dictyosperma_album)))	(Sclerosperma_profizianum	(Roystonea_regia	(((Reinhardtia_gracilis	Reinhardtia_simplex)	((Reinhardtia_latisecta	Reinhardtia_paiewonskiana)	(Attalea_speciosa	(Manicaria_saccifera	Heterospathe_cagayanensis))))	(Bactris_major	(Elaeis_guineensis	Elaeis_oleifera)))))))	Chamaedorea_seifrizii)	Sabal_domingensis)	Dypsis_decaryi))	Kingia_australis);
((((Iriartea_deltoidea	(Pseudophoenix_vinifera	Nypa_fruticans))	(((((Reinhardtia_latisecta	Reinhardtia_paiewonskiana)	(Attalea_speciosa	(Manicaria_saccifera	Heterospathe_cagayanensis)))	((Bactris_major	(Elaeis_guineensis	Elaeis_oleifera))	(Reinhardtia_gracilis	Reinhardtia_simplex)))	(Sclerosperma_profizianum	((Podococcus_barteri	Roystonea_regia)	(((Oenocarpus_minor	Oenocarpus_bataua)	Prestoea_acuminata)	(Burretiokentia_grandiflora	(((Geonoma_undata	Leopoldinia_pulchra)	((Dictyosperma_album	(Hydriastele_microspadix	Veitchia_spiralis))	Kentiopsis_piersoniorum))	Pelagodoxa_henryana))))))	Chamaedorea_seifrizii))	(((Calamus_caryotoides	Sabal_domingensis)	Serenoa_repens)	Dypsis_decaryi))	Kingia_australis);
((((Oenocarpus_minor	Oenocarpus_bataua)	(((Roystonea_regia	(((Bactris_major	(Elaeis_guineensis	Elaeis_oleifera))	((Reinhardtia_latisecta	(Attalea_speciosa	(Manicaria_saccifera	Heterospathe_cagayanensis)))	(Reinhardtia_paiewonskiana	(Reinhardtia_gracilis	Reinhardtia_simplex))))	(Pelagodoxa_henryana	Podococcus_barteri)))	((Chamaedorea_seifrizii	(Sabal_domingensis	Serenoa_repens))	(Iriartea_deltoidea	(Pseudophoenix_vinifera	Nypa_fruticans))))	(Dypsis_decaryi	((((Leopoldinia_pulchra	Prestoea_acuminata)	Sclerosperma_profizianum)	(Burretiokentia_grandiflora	((Hydriastele_microspadix	Kentiopsis_piersoniorum)	(Veitchia_spiralis	Dictyosperma_album))))	Geonoma_undata))))	Calamus_caryotoides)	Kingia_australis);
((Elaeis_guineensis	(Elaeis_oleifera	(((((Reinhardtia_paiewonskiana	Reinhardtia_latisecta)	(Attalea_speciosa	((Pelagodoxa_henryana	Podococcus_barteri)	(Manicaria_saccifera	Heterospathe_cagayanensis))))	(Reinhardtia_gracilis	Reinhardtia_simplex))	(((Leopoldinia_pulchra	(Sclerosperma_profizianum	Prestoea_acuminata))	((Geonoma_undata	((Oenocarpus_minor	Oenocarpus_bataua)	((Dypsis_decaryi	Burretiokentia_grandiflora)	(((Hydriastele_microspadix	Veitchia_spiralis)	Dictyosperma_album)	Kentiopsis_piersoniorum))))	(Chamaedorea_seifrizii	((Iriartea_deltoidea	(Sabal_domingensis	Serenoa_repens))	(Pseudophoenix_vinifera	Nypa_fruticans)))))	(Calamus_caryotoides	Roystonea_regia)))	Bactris_major)))	Kingia_australis);
((Serenoa_repens	((((Sabal_domingensis	((Pseudophoenix_vinifera	Nypa_fruticans)	Calamus_caryotoides))	Iriartea_deltoidea)	Chamaedorea_seifrizii)	(((Bactris_major	(Elaeis_guineensis	Elaeis_oleifera))	((Roystonea_regia	(Reinhardtia_gracilis	Reinhardtia_simplex))	((Reinhardtia_paiewonskiana	Reinhardtia_latisecta)	((Heterospathe_cagayanensis	Manicaria_saccifera)	Attalea_speciosa))))	(((Dypsis_decaryi	(Podococcus_barteri	Burretiokentia_grandiflora))	(Pelagodoxa_henryana	((Oenocarpus_minor	Oenocarpus_bataua)	(Geonoma_undata	(Hydriastele_microspadix	((Veitchia_spiralis	Dictyosperma_album)	Kentiopsis_piersoniorum))))))	(Leopoldinia_pulchra	(Sclerosperma_profizianum	Prestoea_acuminata))))))	Kingia_australis);
((Serenoa_repens	(((((Pseudophoenix_vinifera	Nypa_fruticans)	Sabal_domingensis)	Iriartea_deltoidea)	Chamaedorea_seifrizii)	(((((Heterospathe_cagayanensis	Reinhardtia_paiewonskiana)	Reinhardtia_latisecta)	(Manicaria_saccifera	Attalea_speciosa))	((Bactris_major	(Elaeis_guineensis	Elaeis_oleifera))	(Reinhardtia_gracilis	Reinhardtia_simplex)))	(((Dypsis_decaryi	(Podococcus_barteri	Burretiokentia_grandiflora))	((Oenocarpus_minor	Oenocarpus_bataua)	((Pelagodoxa_henryana	Geonoma_undata)	((Hydriastele_microspadix	(Veitchia_spiralis	Kentiopsis_piersoniorum))	Dictyosperma_album))))	((Leopoldinia_pulchra	(Sclerosperma_profizianum	Prestoea_acuminata))	(Calamus_caryotoides	Roystonea_regia))))))	Kingia_australis);
((Serenoa_repens	(((((((Elaeis_guineensis	Elaeis_oleifera)	Bactris_major)	(((Reinhardtia_gracilis	(Reinhardtia_paiewonskiana	Reinhardtia_latisecta))	(Attalea_speciosa	(Heterospathe_cagayanensis	Manicaria_saccifera)))	Reinhardtia_simplex))	(Podococcus_barteri	Roystonea_regia))	Sclerosperma_profizianum)	((Pelagodoxa_henryana	(Geonoma_undata	(Dictyosperma_album	(((Kentiopsis_piersoniorum	Leopoldinia_pulchra)	Hydriastele_microspadix)	Veitchia_spiralis))))	((Burretiokentia_grandiflora	Dypsis_decaryi)	(Prestoea_acuminata	(Oenocarpus_minor	Oenocarpus_bataua)))))	(Chamaedorea_seifrizii	((((Calamus_caryotoides	Nypa_fruticans)	Pseudophoenix_vinifera)	Sabal_domingensis)	Iriartea_deltoidea))))	Kingia_australis);
((Elaeis_guineensis	(Elaeis_oleifera	(Bactris_major	((((Reinhardtia_paiewonskiana	Reinhardtia_latisecta)	(Attalea_speciosa	(Heterospathe_cagayanensis	Manicaria_saccifera)))	(Reinhardtia_simplex	Reinhardtia_gracilis))	(((Podococcus_barteri	Roystonea_regia)	(Sclerosperma_profizianum	((((Calamus_caryotoides	Chamaedorea_seifrizii)	Nypa_fruticans)	((Sabal_domingensis	Iriartea_deltoidea)	Pseudophoenix_vinifera))	((((Pelagodoxa_henryana	(Geonoma_undata	((Kentiopsis_piersoniorum	Hydriastele_microspadix)	(Veitchia_spiralis	Dictyosperma_album))))	Leopoldinia_pulchra)	(Prestoea_acuminata	(Oenocarpus_minor	Oenocarpus_bataua)))	(Burretiokentia_grandiflora	Dypsis_decaryi)))))	Serenoa_repens)))))	Kingia_australis);
((Elaeis_guineensis	(Elaeis_oleifera	(Bactris_major	((((Reinhardtia_paiewonskiana	Reinhardtia_latisecta)	(Attalea_speciosa	(Heterospathe_cagayanensis	Manicaria_saccifera)))	(Reinhardtia_simplex	Reinhardtia_gracilis))	(((((Iriartea_deltoidea	Chamaedorea_seifrizii)	((Calamus_caryotoides	Sabal_domingensis)	(Pseudophoenix_vinifera	Nypa_fruticans)))	((((((Veitchia_spiralis	(Burretiokentia_grandiflora	Kentiopsis_piersoniorum))	Hydriastele_microspadix)	Dictyosperma_album)	(Pelagodoxa_henryana	Geonoma_undata))	Leopoldinia_pulchra)	((Podococcus_barteri	Prestoea_acuminata)	(Oenocarpus_minor	Oenocarpus_bataua))))	(Roystonea_regia	Sclerosperma_profizianum))	(Dypsis_decaryi	Serenoa_repens))))))	Kingia_australis);
(((Bactris_major	(((((Heterospathe_cagayanensis	Manicaria_saccifera)	((Reinhardtia_paiewonskiana	Reinhardtia_latisecta)	Attalea_speciosa))	(Reinhardtia_simplex	Reinhardtia_gracilis))	((Sclerosperma_profizianum	(((Iriartea_deltoidea	(Nypa_fruticans	(Serenoa_repens	Chamaedorea_seifrizii)))	(Sabal_domingensis	Pseudophoenix_vinifera))	(((Oenocarpus_minor	Oenocarpus_bataua)	((Hydriastele_microspadix	((Leopoldinia_pulchra	(Geonoma_undata	Dictyosperma_album))	Kentiopsis_piersoniorum))	(Prestoea_acuminata	Veitchia_spiralis)))	(Dypsis_decaryi	(Burretiokentia_grandiflora	(Pelagodoxa_henryana	Podococcus_barteri))))))	Roystonea_regia))	(Elaeis_guineensis	Elaeis_oleifera)))	Calamus_caryotoides)	Kingia_australis);
((Prestoea_acuminata	(((((Dypsis_decaryi	Burretiokentia_grandiflora)	((((Reinhardtia_paiewonskiana	Reinhardtia_latisecta)	(Attalea_speciosa	(Heterospathe_cagayanensis	Manicaria_saccifera)))	((Reinhardtia_simplex	Reinhardtia_gracilis)	((Elaeis_guineensis	Elaeis_oleifera)	Bactris_major)))	((Podococcus_barteri	Roystonea_regia)	Sclerosperma_profizianum)))	(Oenocarpus_minor	Oenocarpus_bataua))	(((Nypa_fruticans	(Iriartea_deltoidea	Pseudophoenix_vinifera))	(Calamus_caryotoides	Sabal_domingensis))	(Serenoa_repens	((Pelagodoxa_henryana	(Leopoldinia_pulchra	((Veitchia_spiralis	(Hydriastele_microspadix	Kentiopsis_piersoniorum))	Dictyosperma_album)))	Geonoma_undata))))	Chamaedorea_seifrizii))	Kingia_australis);
((Attalea_speciosa	((((((((Leopoldinia_pulchra	Prestoea_acuminata)	(((Hydriastele_microspadix	Kentiopsis_piersoniorum)	(Veitchia_spiralis	Dictyosperma_album))	(Geonoma_undata	Pelagodoxa_henryana)))	(Oenocarpus_minor	Oenocarpus_bataua))	(((Reinhardtia_simplex	Reinhardtia_gracilis)	Roystonea_regia)	(Sclerosperma_profizianum	((Elaeis_guineensis	Elaeis_oleifera)	Bactris_major))))	((Dypsis_decaryi	Burretiokentia_grandiflora)	Podococcus_barteri))	((((Calamus_caryotoides	Nypa_fruticans)	Pseudophoenix_vinifera)	Iriartea_deltoidea)	((Sabal_domingensis	Serenoa_repens)	Chamaedorea_seifrizii)))	(Heterospathe_cagayanensis	Manicaria_saccifera))	(Reinhardtia_paiewonskiana	Reinhardtia_latisecta)))	Kingia_australis);
(((((Chamaedorea_seifrizii	(((Pelagodoxa_henryana	(Roystonea_regia	(((Heterospathe_cagayanensis	Manicaria_saccifera)	Attalea_speciosa)	(Reinhardtia_paiewonskiana	Reinhardtia_latisecta))))	(((Dypsis_decaryi	(Burretiokentia_grandiflora	Podococcus_barteri))	(Oenocarpus_minor	Oenocarpus_bataua))	((Reinhardtia_simplex	Reinhardtia_gracilis)	((Elaeis_guineensis	Elaeis_oleifera)	Bactris_major))))	(Geonoma_undata	((Prestoea_acuminata	Sclerosperma_profizianum)	(Leopoldinia_pulchra	((Hydriastele_microspadix	Kentiopsis_piersoniorum)	(Dictyosperma_album	Veitchia_spiralis)))))))	(Nypa_fruticans	Pseudophoenix_vinifera))	((Serenoa_repens	Sabal_domingensis)	Iriartea_deltoidea))	Calamus_caryotoides)	Kingia_australis);
((Prestoea_acuminata	(((Calamus_caryotoides	(Oenocarpus_minor	Oenocarpus_bataua))	Burretiokentia_grandiflora)	((((Reinhardtia_simplex	Reinhardtia_gracilis)	((Elaeis_guineensis	Elaeis_oleifera)	Bactris_major))	(Roystonea_regia	Sclerosperma_profizianum))	((((Pelagodoxa_henryana	Leopoldinia_pulchra)	Geonoma_undata)	(((Hydriastele_microspadix	Kentiopsis_piersoniorum)	Dictyosperma_album)	Veitchia_spiralis))	(((Nypa_fruticans	Pseudophoenix_vinifera)	(((Dypsis_decaryi	Serenoa_repens)	Sabal_domingensis)	(Chamaedorea_seifrizii	Iriartea_deltoidea)))	((Heterospathe_cagayanensis	Manicaria_saccifera)	((Podococcus_barteri	Attalea_speciosa)	(Reinhardtia_paiewonskiana	Reinhardtia_latisecta))))))))	Kingia_australis);
((Calamus_caryotoides	(Elaeis_guineensis	(Elaeis_oleifera	(Bactris_major	((Nypa_fruticans	(Podococcus_barteri	Roystonea_regia))	(Sclerosperma_profizianum	((((Serenoa_repens	(Sabal_domingensis	(Pseudophoenix_vinifera	Iriartea_deltoidea)))	((Heterospathe_cagayanensis	Manicaria_saccifera)	(Attalea_speciosa	(Reinhardtia_paiewonskiana	Reinhardtia_latisecta))))	((((Hydriastele_microspadix	(Dictyosperma_album	Veitchia_spiralis))	(Dypsis_decaryi	(Burretiokentia_grandiflora	Kentiopsis_piersoniorum)))	Chamaedorea_seifrizii)	((Pelagodoxa_henryana	(Leopoldinia_pulchra	Geonoma_undata))	(Prestoea_acuminata	(Oenocarpus_minor	Oenocarpus_bataua)))))	(Reinhardtia_simplex	Reinhardtia_gracilis))))))))	Kingia_australis);
((((Sabal_domingensis	(Iriartea_deltoidea	Serenoa_repens))	(((((((Elaeis_guineensis	Elaeis_oleifera)	Bactris_major)	(Reinhardtia_simplex	Reinhardtia_gracilis))	((Reinhardtia_paiewonskiana	Reinhardtia_latisecta)	((Heterospathe_cagayanensis	Manicaria_saccifera)	Attalea_speciosa)))	(((Podococcus_barteri	Roystonea_regia)	(((Hydriastele_microspadix	(Veitchia_spiralis	Dictyosperma_album))	(Dypsis_decaryi	(Burretiokentia_grandiflora	Kentiopsis_piersoniorum)))	((Geonoma_undata	Pelagodoxa_henryana)	(Oenocarpus_minor	Oenocarpus_bataua))))	(Prestoea_acuminata	(Leopoldinia_pulchra	Sclerosperma_profizianum))))	Chamaedorea_seifrizii)	(Nypa_fruticans	Pseudophoenix_vinifera)))	Calamus_caryotoides)	Kingia_australis);
(((Serenoa_repens	(Chamaedorea_seifrizii	((Podococcus_barteri	((((Pelagodoxa_henryana	((Oenocarpus_bataua	Oenocarpus_minor)	Geonoma_undata))	((Veitchia_spiralis	(Dictyosperma_album	((Dypsis_decaryi	(Kentiopsis_piersoniorum	Burretiokentia_grandiflora))	Hydriastele_microspadix)))	(Leopoldinia_pulchra	Prestoea_acuminata)))	(Roystonea_regia	(Sclerosperma_profizianum	(((Manicaria_saccifera	Heterospathe_cagayanensis)	(Attalea_speciosa	(Reinhardtia_paiewonskiana	Reinhardtia_latisecta)))	(Reinhardtia_simplex	Reinhardtia_gracilis)))))	(Bactris_major	(Elaeis_oleifera	Elaeis_guineensis))))	((Sabal_domingensis	(Pseudophoenix_vinifera	Nypa_fruticans))	Iriartea_deltoidea))))	Calamus_caryotoides)	Kingia_australis);
(((Serenoa_repens	((Chamaedorea_seifrizii	(((((Roystonea_regia	(Bactris_major	(Elaeis_oleifera	Elaeis_guineensis)))	((((Podococcus_barteri	Attalea_speciosa)	Manicaria_saccifera)	Heterospathe_cagayanensis)	(Reinhardtia_latisecta	((Reinhardtia_paiewonskiana	Reinhardtia_simplex)	Reinhardtia_gracilis))))	((((Dictyosperma_album	Veitchia_spiralis)	((Burretiokentia_grandiflora	Hydriastele_microspadix)	Kentiopsis_piersoniorum))	((Pelagodoxa_henryana	Geonoma_undata)	(Oenocarpus_bataua	Oenocarpus_minor)))	(Leopoldinia_pulchra	(Sclerosperma_profizianum	Prestoea_acuminata))))	(Sabal_domingensis	Iriartea_deltoidea))	(Pseudophoenix_vinifera	Nypa_fruticans)))	Dypsis_decaryi))	Calamus_caryotoides)	Kingia_australis);
((((((Sabal_domingensis	(((Reinhardtia_gracilis	Reinhardtia_simplex)	((Bactris_major	(Elaeis_oleifera	Elaeis_guineensis))	((((Reinhardtia_latisecta	Reinhardtia_paiewonskiana)	Manicaria_saccifera)	Heterospathe_cagayanensis)	Attalea_speciosa)))	(Podococcus_barteri	(Roystonea_regia	((Pelagodoxa_henryana	(Geonoma_undata	(Oenocarpus_bataua	Oenocarpus_minor)))	((Veitchia_spiralis	(Hydriastele_microspadix	(Kentiopsis_piersoniorum	(Burretiokentia_grandiflora	Dictyosperma_album))))	(Leopoldinia_pulchra	(Sclerosperma_profizianum	Prestoea_acuminata))))))))	(Pseudophoenix_vinifera	Iriartea_deltoidea))	(Nypa_fruticans	Chamaedorea_seifrizii))	(Dypsis_decaryi	Serenoa_repens))	Calamus_caryotoides)	Kingia_australis);
((((Pseudophoenix_vinifera	Nypa_fruticans)	((Chamaedorea_seifrizii	(Iriartea_deltoidea	(Dypsis_decaryi	(Sabal_domingensis	Serenoa_repens))))	((((Pelagodoxa_henryana	(Geonoma_undata	(Oenocarpus_bataua	Oenocarpus_minor)))	((Veitchia_spiralis	(Hydriastele_microspadix	((Burretiokentia_grandiflora	Kentiopsis_piersoniorum)	Dictyosperma_album)))	(Leopoldinia_pulchra	Prestoea_acuminata)))	Sclerosperma_profizianum)	(((Bactris_major	(Elaeis_oleifera	Elaeis_guineensis))	(((Reinhardtia_latisecta	Reinhardtia_paiewonskiana)	((Manicaria_saccifera	Heterospathe_cagayanensis)	Attalea_speciosa))	(Reinhardtia_gracilis	Reinhardtia_simplex)))	(Roystonea_regia	Podococcus_barteri)))))	Calamus_caryotoides)	Kingia_australis);
((Serenoa_repens	(((Nypa_fruticans	((Iriartea_deltoidea	Pseudophoenix_vinifera)	((Calamus_caryotoides	Sabal_domingensis)	(((Bactris_major	(Elaeis_oleifera	Elaeis_guineensis))	((Attalea_speciosa	((Reinhardtia_latisecta	Reinhardtia_paiewonskiana)	(Manicaria_saccifera	Heterospathe_cagayanensis)))	(Reinhardtia_gracilis	Reinhardtia_simplex)))	((((Prestoea_acuminata	Sclerosperma_profizianum)	(Leopoldinia_pulchra	(Veitchia_spiralis	(Hydriastele_microspadix	((Burretiokentia_grandiflora	Kentiopsis_piersoniorum)	Dictyosperma_album)))))	(Pelagodoxa_henryana	(Geonoma_undata	(Oenocarpus_bataua	Oenocarpus_minor))))	(Roystonea_regia	Podococcus_barteri))))))	Chamaedorea_seifrizii)	Dypsis_decaryi))	Kingia_australis);
((Prestoea_acuminata	((((((Sclerosperma_profizianum	(Roystonea_regia	(((Attalea_speciosa	((Reinhardtia_latisecta	Reinhardtia_paiewonskiana)	(Manicaria_saccifera	Heterospathe_cagayanensis)))	Reinhardtia_gracilis)	((Bactris_major	(Elaeis_oleifera	Elaeis_guineensis))	Reinhardtia_simplex))))	(Leopoldinia_pulchra	(((Iriartea_deltoidea	(Podococcus_barteri	(Serenoa_repens	Sabal_domingensis)))	Pseudophoenix_vinifera)	(Calamus_caryotoides	(Chamaedorea_seifrizii	Nypa_fruticans)))))	(Burretiokentia_grandiflora	Dypsis_decaryi))	(Pelagodoxa_henryana	(Hydriastele_microspadix	(Kentiopsis_piersoniorum	(Dictyosperma_album	Veitchia_spiralis)))))	Geonoma_undata)	(Oenocarpus_bataua	Oenocarpus_minor)))	Kingia_australis);
((Prestoea_acuminata	((((Pelagodoxa_henryana	Geonoma_undata)	Leopoldinia_pulchra)	(((Sclerosperma_profizianum	(Roystonea_regia	(((Podococcus_barteri	(Elaeis_oleifera	Elaeis_guineensis))	Bactris_major)	(Reinhardtia_gracilis	Reinhardtia_simplex))))	(((Iriartea_deltoidea	Chamaedorea_seifrizii)	((Pseudophoenix_vinifera	Nypa_fruticans)	((Serenoa_repens	Sabal_domingensis)	Calamus_caryotoides)))	((Manicaria_saccifera	Heterospathe_cagayanensis)	(Attalea_speciosa	(Reinhardtia_latisecta	Reinhardtia_paiewonskiana)))))	((Dypsis_decaryi	Burretiokentia_grandiflora)	(((Veitchia_spiralis	Dictyosperma_album)	Hydriastele_microspadix)	Kentiopsis_piersoniorum))))	(Oenocarpus_bataua	Oenocarpus_minor)))	Kingia_australis);
((Serenoa_repens	(((Veitchia_spiralis	(Prestoea_acuminata	(Oenocarpus_minor	Oenocarpus_bataua)))	((((Roystonea_regia	((Elaeis_oleifera	Elaeis_guineensis)	Bactris_major))	((Reinhardtia_gracilis	Reinhardtia_simplex)	Sclerosperma_profizianum))	(((Reinhardtia_latisecta	Reinhardtia_paiewonskiana)	(((Leopoldinia_pulchra	Manicaria_saccifera)	Heterospathe_cagayanensis)	(Podococcus_barteri	Attalea_speciosa)))	Burretiokentia_grandiflora))	((Chamaedorea_seifrizii	(Iriartea_deltoidea	((Calamus_caryotoides	Sabal_domingensis)	(Pseudophoenix_vinifera	Nypa_fruticans))))	(((Kentiopsis_piersoniorum	Pelagodoxa_henryana)	(Dictyosperma_album	Geonoma_undata))	Hydriastele_microspadix))))	Dypsis_decaryi))	Kingia_australis);
(((((((((Burretiokentia_grandiflora	Kentiopsis_piersoniorum)	(Veitchia_spiralis	(Hydriastele_microspadix	Dictyosperma_album)))	((Geonoma_undata	Pelagodoxa_henryana)	Leopoldinia_pulchra))	(Prestoea_acuminata	(Oenocarpus_minor	Oenocarpus_bataua)))	((Podococcus_barteri	Roystonea_regia)	((((Elaeis_oleifera	Elaeis_guineensis)	Bactris_major)	((Reinhardtia_gracilis	Reinhardtia_simplex)	((Attalea_speciosa	(Reinhardtia_latisecta	Reinhardtia_paiewonskiana))	(Manicaria_saccifera	Heterospathe_cagayanensis))))	Sclerosperma_profizianum)))	((Pseudophoenix_vinifera	Nypa_fruticans)	(Chamaedorea_seifrizii	Iriartea_deltoidea)))	((Dypsis_decaryi	Serenoa_repens)	Sabal_domingensis))	Calamus_caryotoides)	Kingia_australis);
((((Dypsis_decaryi	(Serenoa_repens	Sabal_domingensis))	(((((Geonoma_undata	(Podococcus_barteri	Pelagodoxa_henryana))	(Leopoldinia_pulchra	((Burretiokentia_grandiflora	Kentiopsis_piersoniorum)	(Hydriastele_microspadix	(Dictyosperma_album	Veitchia_spiralis)))))	(Oenocarpus_minor	Oenocarpus_bataua))	((Sclerosperma_profizianum	Roystonea_regia)	(Prestoea_acuminata	(((Elaeis_oleifera	Elaeis_guineensis)	Bactris_major)	((Reinhardtia_gracilis	Reinhardtia_simplex)	((Reinhardtia_latisecta	Reinhardtia_paiewonskiana)	(Attalea_speciosa	(Manicaria_saccifera	Heterospathe_cagayanensis))))))))	(Chamaedorea_seifrizii	((Nypa_fruticans	Pseudophoenix_vinifera)	Iriartea_deltoidea))))	Calamus_caryotoides)	Kingia_australis);
((Prestoea_acuminata	((Oenocarpus_bataua	Oenocarpus_minor)	((((Sclerosperma_profizianum	(Reinhardtia_paiewonskiana	(Reinhardtia_simplex	Reinhardtia_gracilis)))	(Roystonea_regia	(Bactris_major	(Elaeis_oleifera	Elaeis_guineensis))))	((((((Hydriastele_microspadix	Kentiopsis_piersoniorum)	Dictyosperma_album)	Leopoldinia_pulchra)	(Pelagodoxa_henryana	Geonoma_undata))	((Reinhardtia_latisecta	((Heterospathe_cagayanensis	Manicaria_saccifera)	(Podococcus_barteri	Attalea_speciosa)))	(((Iriartea_deltoidea	(Sabal_domingensis	Serenoa_repens))	(Pseudophoenix_vinifera	Nypa_fruticans))	(Calamus_caryotoides	Chamaedorea_seifrizii))))	Veitchia_spiralis))	(Burretiokentia_grandiflora	Dypsis_decaryi))))	Kingia_australis);
((Serenoa_repens	(Chamaedorea_seifrizii	(((((Roystonea_regia	((Attalea_speciosa	Reinhardtia_latisecta)	(Heterospathe_cagayanensis	Manicaria_saccifera)))	(Sclerosperma_profizianum	((((Geonoma_undata	((Burretiokentia_grandiflora	Dypsis_decaryi)	Pelagodoxa_henryana))	((Veitchia_spiralis	(Hydriastele_microspadix	Kentiopsis_piersoniorum))	Dictyosperma_album))	Leopoldinia_pulchra)	((Podococcus_barteri	Prestoea_acuminata)	(Oenocarpus_bataua	Oenocarpus_minor)))))	((Calamus_caryotoides	Sabal_domingensis)	(Pseudophoenix_vinifera	Nypa_fruticans)))	(((Reinhardtia_gracilis	Reinhardtia_simplex)	Reinhardtia_paiewonskiana)	(Bactris_major	(Elaeis_oleifera	Elaeis_guineensis))))	Iriartea_deltoidea)))	Kingia_australis);
((Serenoa_repens	((Chamaedorea_seifrizii	((((Burretiokentia_grandiflora	Sabal_domingensis)	(Pseudophoenix_vinifera	Nypa_fruticans))	((Bactris_major	(Elaeis_oleifera	Elaeis_guineensis))	((((Attalea_speciosa	Reinhardtia_latisecta)	(Heterospathe_cagayanensis	Manicaria_saccifera))	((Reinhardtia_gracilis	Reinhardtia_simplex)	Reinhardtia_paiewonskiana))	(((Podococcus_barteri	Roystonea_regia)	Sclerosperma_profizianum)	(((Prestoea_acuminata	(((Dictyosperma_album	(Veitchia_spiralis	Hydriastele_microspadix))	Kentiopsis_piersoniorum)	Leopoldinia_pulchra))	(Geonoma_undata	Pelagodoxa_henryana))	((Oenocarpus_bataua	Oenocarpus_minor)	Calamus_caryotoides))))))	Iriartea_deltoidea))	Dypsis_decaryi))	Kingia_australis);
((Calamus_caryotoides	((Chamaedorea_seifrizii	Nypa_fruticans)	(((((Burretiokentia_grandiflora	(Dictyosperma_album	((Kentiopsis_piersoniorum	Hydriastele_microspadix)	Veitchia_spiralis)))	((Heterospathe_cagayanensis	Manicaria_saccifera)	(Attalea_speciosa	Reinhardtia_latisecta)))	(((Dypsis_decaryi	((Roystonea_regia	((Reinhardtia_simplex	Reinhardtia_gracilis)	Reinhardtia_paiewonskiana))	Geonoma_undata))	(Leopoldinia_pulchra	Sclerosperma_profizianum))	(((Pelagodoxa_henryana	Podococcus_barteri)	(Bactris_major	(Elaeis_oleifera	Elaeis_guineensis)))	(Prestoea_acuminata	(Oenocarpus_bataua	Oenocarpus_minor)))))	Pseudophoenix_vinifera)	((Sabal_domingensis	Serenoa_repens)	Iriartea_deltoidea))))	Kingia_australis);
((Nypa_fruticans	(Pseudophoenix_vinifera	((((Calamus_caryotoides	Sabal_domingensis)	Serenoa_repens)	Iriartea_deltoidea)	(Chamaedorea_seifrizii	(((Veitchia_spiralis	(Kentiopsis_piersoniorum	(Dictyosperma_album	Hydriastele_microspadix)))	((Heterospathe_cagayanensis	Manicaria_saccifera)	(Attalea_speciosa	Reinhardtia_latisecta)))	(((Sclerosperma_profizianum	((Reinhardtia_simplex	Reinhardtia_gracilis)	Reinhardtia_paiewonskiana))	((Burretiokentia_grandiflora	Dypsis_decaryi)	((Prestoea_acuminata	Leopoldinia_pulchra)	(Geonoma_undata	((Podococcus_barteri	Pelagodoxa_henryana)	(Oenocarpus_bataua	Oenocarpus_minor))))))	(Roystonea_regia	(Bactris_major	(Elaeis_oleifera	Elaeis_guineensis)))))))))	Kingia_australis);
((Serenoa_repens	(((((Veitchia_spiralis	(Kentiopsis_piersoniorum	(Dictyosperma_album	Hydriastele_microspadix)))	((((((Calamus_caryotoides	Podococcus_barteri)	Roystonea_regia)	(Bactris_major	(Elaeis_oleifera	Elaeis_guineensis)))	(Dypsis_decaryi	((Reinhardtia_simplex	Reinhardtia_gracilis)	Reinhardtia_paiewonskiana)))	(((Sclerosperma_profizianum	Prestoea_acuminata)	Leopoldinia_pulchra)	(((Burretiokentia_grandiflora	Pelagodoxa_henryana)	Geonoma_undata)	(Oenocarpus_bataua	Oenocarpus_minor))))	((Heterospathe_cagayanensis	Manicaria_saccifera)	(Attalea_speciosa	Reinhardtia_latisecta))))	((Iriartea_deltoidea	Sabal_domingensis)	Pseudophoenix_vinifera))	Nypa_fruticans)	Chamaedorea_seifrizii))	Kingia_australis);
(((((((Sclerosperma_profizianum	(Roystonea_regia	(Prestoea_acuminata	(((Reinhardtia_simplex	Reinhardtia_gracilis)	Reinhardtia_paiewonskiana)	(Bactris_major	(Elaeis_oleifera	Elaeis_guineensis))))))	(((Leopoldinia_pulchra	Geonoma_undata)	((Kentiopsis_piersoniorum	Hydriastele_microspadix)	(Veitchia_spiralis	Dictyosperma_album)))	((Podococcus_barteri	(Burretiokentia_grandiflora	Pelagodoxa_henryana))	(Oenocarpus_bataua	Oenocarpus_minor))))	Dypsis_decaryi)	((Heterospathe_cagayanensis	Manicaria_saccifera)	(Attalea_speciosa	Reinhardtia_latisecta)))	((Pseudophoenix_vinifera	Nypa_fruticans)	((Calamus_caryotoides	Serenoa_repens)	Sabal_domingensis)))	(Iriartea_deltoidea	Chamaedorea_seifrizii))	Kingia_australis);
(((Oenocarpus_bataua	Oenocarpus_minor)	((((Dypsis_decaryi	Leopoldinia_pulchra)	((((Burretiokentia_grandiflora	Kentiopsis_piersoniorum)	Veitchia_spiralis)	(Dictyosperma_album	Hydriastele_microspadix))	(((((Heterospathe_cagayanensis	Manicaria_saccifera)	((Podococcus_barteri	Attalea_speciosa)	Reinhardtia_latisecta))	((Iriartea_deltoidea	(Pseudophoenix_vinifera	Nypa_fruticans))	(Serenoa_repens	Sabal_domingensis)))	Chamaedorea_seifrizii)	(Sclerosperma_profizianum	((Calamus_caryotoides	Roystonea_regia)	(((Reinhardtia_simplex	Reinhardtia_gracilis)	Reinhardtia_paiewonskiana)	(Bactris_major	(Elaeis_oleifera	Elaeis_guineensis))))))))	(Geonoma_undata	Pelagodoxa_henryana))	Prestoea_acuminata))	Kingia_australis);
((Serenoa_repens	((Calamus_caryotoides	Sabal_domingensis)	((Chamaedorea_seifrizii	(Nypa_fruticans	(Iriartea_deltoidea	Pseudophoenix_vinifera)))	(((Sclerosperma_profizianum	(Roystonea_regia	(((Reinhardtia_simplex	Reinhardtia_gracilis)	Reinhardtia_paiewonskiana)	(Bactris_major	(Elaeis_oleifera	Elaeis_guineensis)))))	((Geonoma_undata	Pelagodoxa_henryana)	((Oenocarpus_bataua	Oenocarpus_minor)	(Prestoea_acuminata	(Leopoldinia_pulchra	((Veitchia_spiralis	(Kentiopsis_piersoniorum	(Dypsis_decaryi	(Burretiokentia_grandiflora	Hydriastele_microspadix))))	Dictyosperma_album))))))	(((Podococcus_barteri	Attalea_speciosa)	(Heterospathe_cagayanensis	Manicaria_saccifera))	Reinhardtia_latisecta)))))	Kingia_australis);
((Calamus_caryotoides	(((Prestoea_acuminata	Oenocarpus_bataua)	(Geonoma_undata	(Pelagodoxa_henryana	Oenocarpus_minor)))	((Leopoldinia_pulchra	(Veitchia_spiralis	(((Kentiopsis_piersoniorum	Hydriastele_microspadix)	Dictyosperma_album)	(Dypsis_decaryi	Burretiokentia_grandiflora))))	((Sclerosperma_profizianum	((Podococcus_barteri	Roystonea_regia)	((Reinhardtia_simplex	Reinhardtia_paiewonskiana)	(Bactris_major	(Elaeis_oleifera	Elaeis_guineensis)))))	(((Heterospathe_cagayanensis	Manicaria_saccifera)	(Attalea_speciosa	Reinhardtia_latisecta))	((Chamaedorea_seifrizii	((Iriartea_deltoidea	(Sabal_domingensis	Serenoa_repens))	Reinhardtia_gracilis))	(Nypa_fruticans	Pseudophoenix_vinifera)))))))	Kingia_australis);
