# Supplementary material for: Data supporting the nuclear phylogenomics of the palm subfamily Arecoideae (Arecaceae)
Source: Data Brief. 2016 Mar 2;7:532–6. doi: 10.1016/j.dib.2016.02.063 (PMC4796708; doi:10.1016/j.dib.2016.02.063)
Supplement: Supplementary file 5 — Supplementary material [file mmc5.zip › RAxML_bootstrap.Sabal_308.raxml.tre]

(((Phoenix_dactylifera	(Sabal_domingensis	Serenoa_repens))	(((Orania_palindan	(((((Veitchia_spiralis	Hydriastele_microspadix)	(((Pseudophoenix_vinifera	Dypsis_decaryi)	Kentiopsis_piersoniorum)	Heterospathe_cagayanensis))	Dictyosperma_album)	(Prestoea_acuminata	(Oenocarpus_bataua	Oenocarpus_minor)))	(Manicaria_saccifera	((Chamaedorea_seifrizii	Leopoldinia_pulchra)	Pelagodoxa_henryana))))	(Geonoma_undata	(Roystonea_regia	((((Reinhardtia_gracilis	Reinhardtia_simplex)	(Reinhardtia_paiewonskiana	Reinhardtia_latisecta))	(Attalea_speciosa	(Bactris_major	(Elaeis_oleifera	Elaeis_guineensis))))	(Podococcus_barteri	Sclerosperma_profizianum)))))	Nypa_fruticans))	Calamus_caryotoides);
((((Reinhardtia_gracilis	Reinhardtia_simplex)	(Reinhardtia_paiewonskiana	Reinhardtia_latisecta))	((((Nypa_fruticans	(Phoenix_dactylifera	(Sabal_domingensis	Serenoa_repens)))	(Pseudophoenix_vinifera	Roystonea_regia))	((((((Dictyosperma_album	(Dypsis_decaryi	Heterospathe_cagayanensis))	(Prestoea_acuminata	(Oenocarpus_bataua	Oenocarpus_minor)))	(Geonoma_undata	Manicaria_saccifera))	(Kentiopsis_piersoniorum	(Hydriastele_microspadix	Leopoldinia_pulchra)))	(Pelagodoxa_henryana	Veitchia_spiralis))	(Orania_palindan	((Attalea_speciosa	(Bactris_major	(Elaeis_oleifera	Elaeis_guineensis)))	(Chamaedorea_seifrizii	Podococcus_barteri)))))	Sclerosperma_profizianum))	Calamus_caryotoides);
((((Reinhardtia_gracilis	Reinhardtia_simplex)	(Reinhardtia_paiewonskiana	Reinhardtia_latisecta))	((((Nypa_fruticans	(Phoenix_dactylifera	(Sabal_domingensis	Serenoa_repens)))	(Pseudophoenix_vinifera	Roystonea_regia))	(((((Dictyosperma_album	(Dypsis_decaryi	Heterospathe_cagayanensis))	(Prestoea_acuminata	(Oenocarpus_bataua	Oenocarpus_minor)))	((((Leopoldinia_pulchra	(Kentiopsis_piersoniorum	Hydriastele_microspadix))	Pelagodoxa_henryana)	Veitchia_spiralis)	Manicaria_saccifera))	Geonoma_undata)	(Sclerosperma_profizianum	Orania_palindan)))	((Attalea_speciosa	(Bactris_major	(Elaeis_oleifera	Elaeis_guineensis)))	(Chamaedorea_seifrizii	Podococcus_barteri))))	Calamus_caryotoides);
(((Nypa_fruticans	(Phoenix_dactylifera	(Sabal_domingensis	Serenoa_repens)))	((Pseudophoenix_vinifera	Roystonea_regia)	(((((((Dictyosperma_album	((Kentiopsis_piersoniorum	(Veitchia_spiralis	Hydriastele_microspadix))	(Dypsis_decaryi	Heterospathe_cagayanensis)))	(Prestoea_acuminata	(Oenocarpus_bataua	Oenocarpus_minor)))	((Pelagodoxa_henryana	Leopoldinia_pulchra)	Manicaria_saccifera))	Geonoma_undata)	Orania_palindan)	Sclerosperma_profizianum)	(((Chamaedorea_seifrizii	Podococcus_barteri)	((Bactris_major	(Elaeis_oleifera	Elaeis_guineensis))	((Reinhardtia_gracilis	Reinhardtia_simplex)	(Reinhardtia_paiewonskiana	Reinhardtia_latisecta))))	Attalea_speciosa))))	Calamus_caryotoides);
((((Roystonea_regia	((Reinhardtia_paiewonskiana	(Reinhardtia_latisecta	(Reinhardtia_gracilis	Reinhardtia_simplex)))	(((((Hydriastele_microspadix	(Dictyosperma_album	(Dypsis_decaryi	Heterospathe_cagayanensis)))	((Pseudophoenix_vinifera	(Kentiopsis_piersoniorum	Veitchia_spiralis))	(Prestoea_acuminata	(Oenocarpus_bataua	Oenocarpus_minor))))	((Pelagodoxa_henryana	((Chamaedorea_seifrizii	Podococcus_barteri)	Leopoldinia_pulchra))	(Orania_palindan	Manicaria_saccifera)))	Geonoma_undata)	(((Bactris_major	(Elaeis_oleifera	Elaeis_guineensis))	Attalea_speciosa)	Sclerosperma_profizianum))))	Nypa_fruticans)	(Phoenix_dactylifera	(Sabal_domingensis	Serenoa_repens)))	Calamus_caryotoides);
(((Reinhardtia_paiewonskiana	(Reinhardtia_latisecta	(Reinhardtia_gracilis	Reinhardtia_simplex)))	(((((((((((Dypsis_decaryi	Heterospathe_cagayanensis)	(Kentiopsis_piersoniorum	Hydriastele_microspadix))	Veitchia_spiralis)	Dictyosperma_album)	(Prestoea_acuminata	(Oenocarpus_bataua	Oenocarpus_minor)))	(Manicaria_saccifera	(Leopoldinia_pulchra	Pelagodoxa_henryana)))	Geonoma_undata)	Orania_palindan)	(Bactris_major	(Elaeis_oleifera	Elaeis_guineensis)))	((Chamaedorea_seifrizii	Podococcus_barteri)	(Attalea_speciosa	(Roystonea_regia	(Nypa_fruticans	(Phoenix_dactylifera	((Pseudophoenix_vinifera	Sabal_domingensis)	Serenoa_repens)))))))	Sclerosperma_profizianum))	Calamus_caryotoides);
(((Phoenix_dactylifera	(Sabal_domingensis	Serenoa_repens))	((Roystonea_regia	(((((Sclerosperma_profizianum	Orania_palindan)	(Chamaedorea_seifrizii	Podococcus_barteri))	(Bactris_major	(Elaeis_oleifera	Elaeis_guineensis)))	((((((Kentiopsis_piersoniorum	Veitchia_spiralis)	Hydriastele_microspadix)	(Dictyosperma_album	(Dypsis_decaryi	Heterospathe_cagayanensis)))	(Prestoea_acuminata	(Oenocarpus_bataua	Oenocarpus_minor)))	((Pseudophoenix_vinifera	Manicaria_saccifera)	(Leopoldinia_pulchra	Pelagodoxa_henryana)))	Geonoma_undata))	(Attalea_speciosa	(Reinhardtia_paiewonskiana	(Reinhardtia_latisecta	(Reinhardtia_gracilis	Reinhardtia_simplex))))))	Nypa_fruticans))	Calamus_caryotoides);
(((Phoenix_dactylifera	(Sabal_domingensis	Serenoa_repens))	(((Roystonea_regia	((((Chamaedorea_seifrizii	Podococcus_barteri)	((Attalea_speciosa	(Bactris_major	(Elaeis_oleifera	Elaeis_guineensis)))	((Reinhardtia_gracilis	Reinhardtia_simplex)	(Reinhardtia_paiewonskiana	Reinhardtia_latisecta))))	(Leopoldinia_pulchra	((Geonoma_undata	Pelagodoxa_henryana)	(((Dictyosperma_album	((Dypsis_decaryi	Heterospathe_cagayanensis)	((Kentiopsis_piersoniorum	Veitchia_spiralis)	Hydriastele_microspadix)))	(Prestoea_acuminata	(Oenocarpus_bataua	Oenocarpus_minor)))	Manicaria_saccifera))))	(Sclerosperma_profizianum	Orania_palindan)))	Pseudophoenix_vinifera)	Nypa_fruticans))	Calamus_caryotoides);
(((Phoenix_dactylifera	(Sabal_domingensis	Serenoa_repens))	((((Orania_palindan	(((((Dictyosperma_album	(Dypsis_decaryi	Heterospathe_cagayanensis))	Hydriastele_microspadix)	(Kentiopsis_piersoniorum	(Pseudophoenix_vinifera	Veitchia_spiralis)))	(Prestoea_acuminata	(Oenocarpus_bataua	Oenocarpus_minor)))	((Pelagodoxa_henryana	Leopoldinia_pulchra)	Manicaria_saccifera)))	((((Chamaedorea_seifrizii	Podococcus_barteri)	(Attalea_speciosa	(Bactris_major	(Elaeis_oleifera	Elaeis_guineensis))))	Roystonea_regia)	(((Reinhardtia_gracilis	Reinhardtia_simplex)	(Reinhardtia_paiewonskiana	Reinhardtia_latisecta))	Sclerosperma_profizianum)))	Geonoma_undata)	Nypa_fruticans))	Calamus_caryotoides);
((((Reinhardtia_gracilis	Reinhardtia_simplex)	(Reinhardtia_paiewonskiana	Reinhardtia_latisecta))	((((Sclerosperma_profizianum	Orania_palindan)	(Geonoma_undata	(((Pelagodoxa_henryana	Leopoldinia_pulchra)	Manicaria_saccifera)	(((Dypsis_decaryi	Dictyosperma_album)	(Kentiopsis_piersoniorum	((Pseudophoenix_vinifera	Heterospathe_cagayanensis)	(Veitchia_spiralis	Hydriastele_microspadix))))	(Prestoea_acuminata	(Oenocarpus_bataua	Oenocarpus_minor))))))	(((Nypa_fruticans	(Phoenix_dactylifera	(Sabal_domingensis	Serenoa_repens)))	Roystonea_regia)	(Chamaedorea_seifrizii	Podococcus_barteri)))	(Attalea_speciosa	(Bactris_major	(Elaeis_oleifera	Elaeis_guineensis)))))	Calamus_caryotoides);
((((Reinhardtia_gracilis	Reinhardtia_simplex)	(Reinhardtia_latisecta	Reinhardtia_paiewonskiana))	(((Elaeis_oleifera	Elaeis_guineensis)	Bactris_major)	(((Geonoma_undata	((Manicaria_saccifera	(Leopoldinia_pulchra	Pelagodoxa_henryana))	((Prestoea_acuminata	(Oenocarpus_minor	Oenocarpus_bataua))	(((Dypsis_decaryi	Heterospathe_cagayanensis)	((Kentiopsis_piersoniorum	Veitchia_spiralis)	Hydriastele_microspadix))	Dictyosperma_album))))	(Attalea_speciosa	(((Nypa_fruticans	(Phoenix_dactylifera	(Serenoa_repens	Sabal_domingensis)))	Pseudophoenix_vinifera)	Roystonea_regia)))	(Orania_palindan	((Chamaedorea_seifrizii	Podococcus_barteri)	Sclerosperma_profizianum)))))	Calamus_caryotoides);
(((Reinhardtia_paiewonskiana	((Reinhardtia_gracilis	Reinhardtia_simplex)	Reinhardtia_latisecta))	(((Elaeis_oleifera	Elaeis_guineensis)	Bactris_major)	((Nypa_fruticans	((((Attalea_speciosa	(Phoenix_dactylifera	(Serenoa_repens	Sabal_domingensis)))	Roystonea_regia)	((Geonoma_undata	(((Leopoldinia_pulchra	Pelagodoxa_henryana)	(((Kentiopsis_piersoniorum	(Dypsis_decaryi	Heterospathe_cagayanensis))	(Veitchia_spiralis	Hydriastele_microspadix))	Dictyosperma_album))	(Manicaria_saccifera	(Prestoea_acuminata	(Oenocarpus_minor	Oenocarpus_bataua)))))	Chamaedorea_seifrizii))	(Orania_palindan	(Podococcus_barteri	Sclerosperma_profizianum))))	Pseudophoenix_vinifera)))	Calamus_caryotoides);
((((Reinhardtia_gracilis	Reinhardtia_simplex)	(Reinhardtia_latisecta	Reinhardtia_paiewonskiana))	(((Elaeis_oleifera	Elaeis_guineensis)	Bactris_major)	((Geonoma_undata	((Leopoldinia_pulchra	Pelagodoxa_henryana)	((Pseudophoenix_vinifera	(Chamaedorea_seifrizii	Podococcus_barteri))	((((((Heterospathe_cagayanensis	Kentiopsis_piersoniorum)	(Veitchia_spiralis	Hydriastele_microspadix))	Dypsis_decaryi)	Dictyosperma_album)	(Orania_palindan	(Manicaria_saccifera	(Sclerosperma_profizianum	(Nypa_fruticans	(Prestoea_acuminata	(Oenocarpus_minor	Oenocarpus_bataua)))))))	(Attalea_speciosa	(Phoenix_dactylifera	(Serenoa_repens	Sabal_domingensis)))))))	Roystonea_regia)))	Calamus_caryotoides);
((((Reinhardtia_gracilis	Reinhardtia_simplex)	(Reinhardtia_latisecta	Reinhardtia_paiewonskiana))	((((Chamaedorea_seifrizii	(Pseudophoenix_vinifera	Podococcus_barteri))	(((((Veitchia_spiralis	(Leopoldinia_pulchra	Pelagodoxa_henryana))	(((((Dypsis_decaryi	Heterospathe_cagayanensis)	Kentiopsis_piersoniorum)	Hydriastele_microspadix)	Dictyosperma_album)	(Manicaria_saccifera	(Prestoea_acuminata	(Oenocarpus_minor	Oenocarpus_bataua)))))	Geonoma_undata)	Orania_palindan)	((Attalea_speciosa	(Nypa_fruticans	(Phoenix_dactylifera	(Serenoa_repens	Sabal_domingensis))))	Roystonea_regia)))	((Elaeis_oleifera	Elaeis_guineensis)	Bactris_major))	Sclerosperma_profizianum))	Calamus_caryotoides);
(((Reinhardtia_paiewonskiana	((Reinhardtia_gracilis	Reinhardtia_simplex)	Reinhardtia_latisecta))	((Sclerosperma_profizianum	Orania_palindan)	(((((Leopoldinia_pulchra	Pelagodoxa_henryana)	((Veitchia_spiralis	(((Hydriastele_microspadix	(Dypsis_decaryi	Heterospathe_cagayanensis))	Kentiopsis_piersoniorum)	Dictyosperma_album))	(Manicaria_saccifera	(Prestoea_acuminata	(Oenocarpus_minor	Oenocarpus_bataua)))))	Geonoma_undata)	((Attalea_speciosa	((Elaeis_oleifera	Elaeis_guineensis)	Bactris_major))	Nypa_fruticans))	((Chamaedorea_seifrizii	(Pseudophoenix_vinifera	Podococcus_barteri))	((Sabal_domingensis	(Phoenix_dactylifera	Serenoa_repens))	Roystonea_regia)))))	Calamus_caryotoides);
((((Sabal_domingensis	Serenoa_repens)	Phoenix_dactylifera)	((Roystonea_regia	Sclerosperma_profizianum)	((Nypa_fruticans	(Attalea_speciosa	(((Elaeis_oleifera	Elaeis_guineensis)	((Reinhardtia_latisecta	(Reinhardtia_gracilis	Reinhardtia_simplex))	Reinhardtia_paiewonskiana))	Geonoma_undata)))	(Bactris_major	(Orania_palindan	(((Pseudophoenix_vinifera	(Chamaedorea_seifrizii	Podococcus_barteri))	Leopoldinia_pulchra)	((Manicaria_saccifera	Pelagodoxa_henryana)	((Prestoea_acuminata	(Oenocarpus_minor	Oenocarpus_bataua))	(((Kentiopsis_piersoniorum	(Veitchia_spiralis	Hydriastele_microspadix))	(Dypsis_decaryi	Heterospathe_cagayanensis))	Dictyosperma_album)))))))))	Calamus_caryotoides);
((((Sabal_domingensis	Serenoa_repens)	Phoenix_dactylifera)	(((((Attalea_speciosa	(Bactris_major	(Elaeis_oleifera	Elaeis_guineensis)))	((Reinhardtia_latisecta	(Reinhardtia_gracilis	Reinhardtia_simplex))	Reinhardtia_paiewonskiana))	(Roystonea_regia	((Chamaedorea_seifrizii	Podococcus_barteri)	(Geonoma_undata	(((Hydriastele_microspadix	(((Dypsis_decaryi	Pseudophoenix_vinifera)	Kentiopsis_piersoniorum)	Heterospathe_cagayanensis))	Dictyosperma_album)	((Veitchia_spiralis	(Leopoldinia_pulchra	Pelagodoxa_henryana))	(Manicaria_saccifera	(Prestoea_acuminata	(Oenocarpus_minor	Oenocarpus_bataua)))))))))	(Sclerosperma_profizianum	Orania_palindan))	Nypa_fruticans))	Calamus_caryotoides);
(((((Sabal_domingensis	Serenoa_repens)	Phoenix_dactylifera)	Nypa_fruticans)	(((((Attalea_speciosa	(Bactris_major	(Elaeis_oleifera	Elaeis_guineensis)))	(Sclerosperma_profizianum	((Reinhardtia_gracilis	Reinhardtia_simplex)	(Reinhardtia_paiewonskiana	Reinhardtia_latisecta))))	(Orania_palindan	((Chamaedorea_seifrizii	Podococcus_barteri)	(((Prestoea_acuminata	(Pelagodoxa_henryana	(Oenocarpus_minor	Oenocarpus_bataua)))	((Hydriastele_microspadix	((Veitchia_spiralis	Kentiopsis_piersoniorum)	(Dictyosperma_album	(Dypsis_decaryi	Heterospathe_cagayanensis))))	(Geonoma_undata	Manicaria_saccifera)))	Leopoldinia_pulchra))))	Pseudophoenix_vinifera)	Roystonea_regia))	Calamus_caryotoides);
(((((((Geonoma_undata	((Leopoldinia_pulchra	Pelagodoxa_henryana)	Manicaria_saccifera))	(((Oenocarpus_bataua	Oenocarpus_minor)	Prestoea_acuminata)	((((Pseudophoenix_vinifera	Kentiopsis_piersoniorum)	(Veitchia_spiralis	Hydriastele_microspadix))	(Dypsis_decaryi	Heterospathe_cagayanensis))	Dictyosperma_album)))	Orania_palindan)	(((Sclerosperma_profizianum	(Reinhardtia_paiewonskiana	(Reinhardtia_latisecta	(Reinhardtia_gracilis	Reinhardtia_simplex))))	(Bactris_major	(Elaeis_oleifera	Elaeis_guineensis)))	((((Sabal_domingensis	Serenoa_repens)	Phoenix_dactylifera)	Nypa_fruticans)	Roystonea_regia)))	(Chamaedorea_seifrizii	Podococcus_barteri))	Attalea_speciosa)	Calamus_caryotoides);
((((Sabal_domingensis	Serenoa_repens)	Phoenix_dactylifera)	(Nypa_fruticans	(Roystonea_regia	((Orania_palindan	(((Sclerosperma_profizianum	((Attalea_speciosa	(Bactris_major	(Elaeis_oleifera	Elaeis_guineensis)))	((Reinhardtia_paiewonskiana	Reinhardtia_latisecta)	(Reinhardtia_gracilis	Reinhardtia_simplex))))	(Chamaedorea_seifrizii	Podococcus_barteri))	((((Pelagodoxa_henryana	Manicaria_saccifera)	(((Oenocarpus_bataua	Oenocarpus_minor)	Prestoea_acuminata)	((Dypsis_decaryi	(Hydriastele_microspadix	(Heterospathe_cagayanensis	Kentiopsis_piersoniorum)))	Dictyosperma_album)))	(Veitchia_spiralis	Geonoma_undata))	Leopoldinia_pulchra)))	Pseudophoenix_vinifera))))	Calamus_caryotoides);
((((Serenoa_repens	Sabal_domingensis)	Phoenix_dactylifera)	((Roystonea_regia	((Podococcus_barteri	(Sclerosperma_profizianum	Orania_palindan))	((((Bactris_major	(Elaeis_oleifera	Elaeis_guineensis))	Attalea_speciosa)	((Reinhardtia_simplex	Reinhardtia_gracilis)	(Reinhardtia_latisecta	Reinhardtia_paiewonskiana)))	((((Prestoea_acuminata	(Oenocarpus_bataua	Oenocarpus_minor))	((Dictyosperma_album	(Heterospathe_cagayanensis	Dypsis_decaryi))	((Pseudophoenix_vinifera	Kentiopsis_piersoniorum)	Hydriastele_microspadix)))	((Geonoma_undata	Manicaria_saccifera)	Pelagodoxa_henryana))	((Veitchia_spiralis	Chamaedorea_seifrizii)	Leopoldinia_pulchra)))))	Nypa_fruticans))	Calamus_caryotoides);
((((Reinhardtia_simplex	Reinhardtia_gracilis)	(Reinhardtia_latisecta	Reinhardtia_paiewonskiana))	((((Nypa_fruticans	((Serenoa_repens	Sabal_domingensis)	Phoenix_dactylifera))	(Pseudophoenix_vinifera	Roystonea_regia))	(((Chamaedorea_seifrizii	Podococcus_barteri)	(Sclerosperma_profizianum	Orania_palindan))	(Geonoma_undata	((Manicaria_saccifera	(Leopoldinia_pulchra	Pelagodoxa_henryana))	((Prestoea_acuminata	(Oenocarpus_bataua	Oenocarpus_minor))	(Dictyosperma_album	(((Veitchia_spiralis	Kentiopsis_piersoniorum)	(Heterospathe_cagayanensis	Dypsis_decaryi))	Hydriastele_microspadix)))))))	((Bactris_major	(Elaeis_oleifera	Elaeis_guineensis))	Attalea_speciosa)))	Calamus_caryotoides);
((((Serenoa_repens	Sabal_domingensis)	Phoenix_dactylifera)	((Orania_palindan	(Geonoma_undata	((Manicaria_saccifera	(Leopoldinia_pulchra	Pelagodoxa_henryana))	((Prestoea_acuminata	(Oenocarpus_bataua	Oenocarpus_minor))	(((Veitchia_spiralis	Kentiopsis_piersoniorum)	(Dictyosperma_album	(Heterospathe_cagayanensis	Dypsis_decaryi)))	Hydriastele_microspadix)))))	(((Nypa_fruticans	(Sclerosperma_profizianum	(((Bactris_major	(Elaeis_oleifera	Elaeis_guineensis))	Attalea_speciosa)	(((Reinhardtia_simplex	Reinhardtia_gracilis)	Reinhardtia_latisecta)	Reinhardtia_paiewonskiana))))	(Pseudophoenix_vinifera	(Chamaedorea_seifrizii	Podococcus_barteri)))	Roystonea_regia)))	Calamus_caryotoides);
((((Serenoa_repens	Sabal_domingensis)	Phoenix_dactylifera)	(((((((((Bactris_major	(Elaeis_oleifera	Elaeis_guineensis))	Attalea_speciosa)	(((Reinhardtia_simplex	Reinhardtia_gracilis)	Reinhardtia_latisecta)	Reinhardtia_paiewonskiana))	(Chamaedorea_seifrizii	Podococcus_barteri))	Sclerosperma_profizianum)	((((Veitchia_spiralis	Kentiopsis_piersoniorum)	(Pseudophoenix_vinifera	Manicaria_saccifera))	(Geonoma_undata	(Leopoldinia_pulchra	Pelagodoxa_henryana)))	((Prestoea_acuminata	(Oenocarpus_bataua	Oenocarpus_minor))	((Hydriastele_microspadix	(Heterospathe_cagayanensis	Dypsis_decaryi))	Dictyosperma_album))))	Orania_palindan)	Roystonea_regia)	Nypa_fruticans))	Calamus_caryotoides);
((((Reinhardtia_latisecta	(Reinhardtia_simplex	Reinhardtia_gracilis))	Reinhardtia_paiewonskiana)	((((Bactris_major	(Elaeis_oleifera	Elaeis_guineensis))	Attalea_speciosa)	((Chamaedorea_seifrizii	Podococcus_barteri)	((((((Geonoma_undata	Pelagodoxa_henryana)	((Prestoea_acuminata	(Oenocarpus_bataua	Oenocarpus_minor))	((Dictyosperma_album	(Dypsis_decaryi	((Veitchia_spiralis	Hydriastele_microspadix)	Heterospathe_cagayanensis)))	Kentiopsis_piersoniorum)))	Manicaria_saccifera)	Leopoldinia_pulchra)	Orania_palindan)	((Roystonea_regia	Pseudophoenix_vinifera)	(((Serenoa_repens	Sabal_domingensis)	Phoenix_dactylifera)	Nypa_fruticans)))))	Sclerosperma_profizianum))	Calamus_caryotoides);
((((Serenoa_repens	Sabal_domingensis)	Phoenix_dactylifera)	(Nypa_fruticans	((((Chamaedorea_seifrizii	Podococcus_barteri)	((((Reinhardtia_paiewonskiana	Reinhardtia_latisecta)	(Reinhardtia_simplex	Reinhardtia_gracilis))	(((Elaeis_oleifera	Elaeis_guineensis)	Attalea_speciosa)	Bactris_major))	Sclerosperma_profizianum))	(((Veitchia_spiralis	(Geonoma_undata	(Manicaria_saccifera	(Leopoldinia_pulchra	Pelagodoxa_henryana))))	((Prestoea_acuminata	(Oenocarpus_bataua	Oenocarpus_minor))	(Dictyosperma_album	(((Dypsis_decaryi	Heterospathe_cagayanensis)	Hydriastele_microspadix)	(Pseudophoenix_vinifera	Kentiopsis_piersoniorum)))))	Orania_palindan))	Roystonea_regia)))	Calamus_caryotoides);
(((((Reinhardtia_simplex	Reinhardtia_gracilis)	Reinhardtia_latisecta)	Reinhardtia_paiewonskiana)	(Sclerosperma_profizianum	(((Chamaedorea_seifrizii	Podococcus_barteri)	((Bactris_major	(Elaeis_oleifera	Elaeis_guineensis))	Attalea_speciosa))	(((((Pelagodoxa_henryana	(Manicaria_saccifera	((Prestoea_acuminata	(Oenocarpus_bataua	Oenocarpus_minor))	(((Dypsis_decaryi	Dictyosperma_album)	Heterospathe_cagayanensis)	(Hydriastele_microspadix	(Veitchia_spiralis	(Pseudophoenix_vinifera	Kentiopsis_piersoniorum)))))))	Geonoma_undata)	Leopoldinia_pulchra)	Orania_palindan)	(Roystonea_regia	(((Serenoa_repens	Sabal_domingensis)	Phoenix_dactylifera)	Nypa_fruticans))))))	Calamus_caryotoides);
((Attalea_speciosa	((((((Pseudophoenix_vinifera	Roystonea_regia)	(((Serenoa_repens	Sabal_domingensis)	Phoenix_dactylifera)	Nypa_fruticans))	(Orania_palindan	Sclerosperma_profizianum))	((Pelagodoxa_henryana	(Geonoma_undata	Leopoldinia_pulchra))	((Dictyosperma_album	(((Dypsis_decaryi	Heterospathe_cagayanensis)	(Hydriastele_microspadix	Kentiopsis_piersoniorum))	Veitchia_spiralis))	(Manicaria_saccifera	(Prestoea_acuminata	(Oenocarpus_bataua	Oenocarpus_minor))))))	((Bactris_major	(Elaeis_oleifera	Elaeis_guineensis))	(((Reinhardtia_simplex	Reinhardtia_gracilis)	Reinhardtia_latisecta)	Reinhardtia_paiewonskiana)))	(Chamaedorea_seifrizii	Podococcus_barteri)))	Calamus_caryotoides);
(((((Attalea_speciosa	((Serenoa_repens	Sabal_domingensis)	Phoenix_dactylifera))	((Orania_palindan	(((Roystonea_regia	(Bactris_major	(Elaeis_oleifera	Elaeis_guineensis)))	Nypa_fruticans)	(Chamaedorea_seifrizii	Podococcus_barteri)))	((Manicaria_saccifera	((Geonoma_undata	Leopoldinia_pulchra)	Pelagodoxa_henryana))	((Dictyosperma_album	(Heterospathe_cagayanensis	((Veitchia_spiralis	Hydriastele_microspadix)	((Pseudophoenix_vinifera	Dypsis_decaryi)	Kentiopsis_piersoniorum))))	(Prestoea_acuminata	(Oenocarpus_bataua	Oenocarpus_minor))))))	Sclerosperma_profizianum)	((Reinhardtia_simplex	Reinhardtia_gracilis)	(Reinhardtia_latisecta	Reinhardtia_paiewonskiana)))	Calamus_caryotoides);
(((Sabal_domingensis	(Phoenix_dactylifera	Serenoa_repens))	((Roystonea_regia	(Orania_palindan	((((Leopoldinia_pulchra	Pelagodoxa_henryana)	Manicaria_saccifera)	((Dictyosperma_album	(Heterospathe_cagayanensis	(Hydriastele_microspadix	(Dypsis_decaryi	(Kentiopsis_piersoniorum	Pseudophoenix_vinifera)))))	(Prestoea_acuminata	(Oenocarpus_bataua	Oenocarpus_minor))))	Veitchia_spiralis)))	(Geonoma_undata	(Nypa_fruticans	((Chamaedorea_seifrizii	Podococcus_barteri)	(Sclerosperma_profizianum	(((Bactris_major	(Elaeis_oleifera	Elaeis_guineensis))	Attalea_speciosa)	(Reinhardtia_paiewonskiana	(Reinhardtia_latisecta	(Reinhardtia_simplex	Reinhardtia_gracilis))))))))))	Calamus_caryotoides);
((((Sabal_domingensis	Serenoa_repens)	Phoenix_dactylifera)	(((((Chamaedorea_seifrizii	Podococcus_barteri)	(((Attalea_speciosa	(Bactris_major	(Elaeis_oleifera	Elaeis_guineensis)))	(Reinhardtia_latisecta	(Reinhardtia_paiewonskiana	(Reinhardtia_simplex	Reinhardtia_gracilis))))	Sclerosperma_profizianum))	(Orania_palindan	((((Dypsis_decaryi	Dictyosperma_album)	((Veitchia_spiralis	(Pseudophoenix_vinifera	Kentiopsis_piersoniorum))	(Hydriastele_microspadix	Heterospathe_cagayanensis)))	(Prestoea_acuminata	(Oenocarpus_bataua	Oenocarpus_minor)))	(Manicaria_saccifera	((Leopoldinia_pulchra	Pelagodoxa_henryana)	Geonoma_undata)))))	Roystonea_regia)	Nypa_fruticans))	Calamus_caryotoides);
((((Sabal_domingensis	Serenoa_repens)	Phoenix_dactylifera)	(((((Chamaedorea_seifrizii	Podococcus_barteri)	(((Attalea_speciosa	(Bactris_major	(Elaeis_oleifera	Elaeis_guineensis)))	(Reinhardtia_paiewonskiana	((Reinhardtia_simplex	Reinhardtia_gracilis)	Reinhardtia_latisecta)))	(Veitchia_spiralis	Sclerosperma_profizianum)))	(Orania_palindan	(((((Dictyosperma_album	((Kentiopsis_piersoniorum	(Dypsis_decaryi	Heterospathe_cagayanensis))	Hydriastele_microspadix))	(Prestoea_acuminata	(Oenocarpus_bataua	Oenocarpus_minor)))	Manicaria_saccifera)	Geonoma_undata)	(Leopoldinia_pulchra	Pelagodoxa_henryana))))	(Pseudophoenix_vinifera	Roystonea_regia))	Nypa_fruticans))	Calamus_caryotoides);
((((Sabal_domingensis	Serenoa_repens)	Phoenix_dactylifera)	((((Geonoma_undata	(((Reinhardtia_simplex	Reinhardtia_gracilis)	(Reinhardtia_latisecta	Reinhardtia_paiewonskiana))	((Attalea_speciosa	(Bactris_major	(Elaeis_oleifera	Elaeis_guineensis)))	Sclerosperma_profizianum)))	(Orania_palindan	((((Hydriastele_microspadix	(Dictyosperma_album	(Dypsis_decaryi	Heterospathe_cagayanensis)))	(Veitchia_spiralis	Kentiopsis_piersoniorum))	(Prestoea_acuminata	(Oenocarpus_bataua	Oenocarpus_minor)))	(Pelagodoxa_henryana	(((Chamaedorea_seifrizii	Podococcus_barteri)	Leopoldinia_pulchra)	Manicaria_saccifera)))))	(Pseudophoenix_vinifera	Roystonea_regia))	Nypa_fruticans))	Calamus_caryotoides);
(((((Sabal_domingensis	Serenoa_repens)	Phoenix_dactylifera)	Nypa_fruticans)	(((((Chamaedorea_seifrizii	Podococcus_barteri)	((Attalea_speciosa	(Bactris_major	(Elaeis_oleifera	Elaeis_guineensis)))	((Reinhardtia_simplex	Reinhardtia_gracilis)	(Reinhardtia_latisecta	Reinhardtia_paiewonskiana))))	Sclerosperma_profizianum)	(Orania_palindan	(Geonoma_undata	((Manicaria_saccifera	(Leopoldinia_pulchra	Pelagodoxa_henryana))	(((Dictyosperma_album	(Dypsis_decaryi	Heterospathe_cagayanensis))	(Hydriastele_microspadix	(Veitchia_spiralis	Kentiopsis_piersoniorum)))	(Prestoea_acuminata	(Oenocarpus_bataua	Oenocarpus_minor)))))))	(Pseudophoenix_vinifera	Roystonea_regia)))	Calamus_caryotoides);
((((Sabal_domingensis	Serenoa_repens)	Phoenix_dactylifera)	(((Sclerosperma_profizianum	(Orania_palindan	Podococcus_barteri))	(((Geonoma_undata	(((Kentiopsis_piersoniorum	(Pseudophoenix_vinifera	Manicaria_saccifera))	(Leopoldinia_pulchra	Pelagodoxa_henryana))	(((Hydriastele_microspadix	Dictyosperma_album)	((Veitchia_spiralis	Heterospathe_cagayanensis)	Dypsis_decaryi))	(Prestoea_acuminata	(Oenocarpus_bataua	Oenocarpus_minor)))))	Chamaedorea_seifrizii)	((Roystonea_regia	(Attalea_speciosa	(Bactris_major	(Elaeis_oleifera	Elaeis_guineensis))))	(Reinhardtia_paiewonskiana	((Reinhardtia_simplex	Reinhardtia_gracilis)	Reinhardtia_latisecta)))))	Nypa_fruticans))	Calamus_caryotoides);
((Reinhardtia_latisecta	(Reinhardtia_paiewonskiana	((((((Chamaedorea_seifrizii	(Pseudophoenix_vinifera	Podococcus_barteri))	(Sclerosperma_profizianum	Orania_palindan))	((Geonoma_undata	((((Prestoea_acuminata	(Oenocarpus_bataua	Oenocarpus_minor))	Manicaria_saccifera)	(Leopoldinia_pulchra	Pelagodoxa_henryana))	((Hydriastele_microspadix	((Dypsis_decaryi	(Heterospathe_cagayanensis	Dictyosperma_album))	Kentiopsis_piersoniorum))	Veitchia_spiralis)))	(Nypa_fruticans	((Sabal_domingensis	Serenoa_repens)	Phoenix_dactylifera))))	Roystonea_regia)	(Attalea_speciosa	(Bactris_major	(Elaeis_oleifera	Elaeis_guineensis))))	(Reinhardtia_simplex	Reinhardtia_gracilis))))	Calamus_caryotoides);
((((Sabal_domingensis	Serenoa_repens)	Phoenix_dactylifera)	(((((Chamaedorea_seifrizii	Podococcus_barteri)	((Geonoma_undata	(Manicaria_saccifera	(Leopoldinia_pulchra	Pelagodoxa_henryana)))	(((((Pseudophoenix_vinifera	Kentiopsis_piersoniorum)	Dypsis_decaryi)	(Heterospathe_cagayanensis	Dictyosperma_album))	(Veitchia_spiralis	Hydriastele_microspadix))	(Prestoea_acuminata	(Oenocarpus_bataua	Oenocarpus_minor)))))	((((Reinhardtia_simplex	Reinhardtia_gracilis)	(Reinhardtia_latisecta	Reinhardtia_paiewonskiana))	(Attalea_speciosa	(Bactris_major	(Elaeis_oleifera	Elaeis_guineensis))))	(Sclerosperma_profizianum	Orania_palindan)))	Roystonea_regia)	Nypa_fruticans))	Calamus_caryotoides);
((((Sabal_domingensis	Serenoa_repens)	Phoenix_dactylifera)	(((((Dictyosperma_album	(((Veitchia_spiralis	Kentiopsis_piersoniorum)	Pseudophoenix_vinifera)	(Hydriastele_microspadix	(Dypsis_decaryi	Heterospathe_cagayanensis))))	((Prestoea_acuminata	(Oenocarpus_bataua	Oenocarpus_minor))	(Geonoma_undata	(Manicaria_saccifera	(Leopoldinia_pulchra	Pelagodoxa_henryana)))))	((((Reinhardtia_simplex	Reinhardtia_gracilis)	(Reinhardtia_latisecta	Reinhardtia_paiewonskiana))	(Bactris_major	(Elaeis_oleifera	Elaeis_guineensis)))	((Attalea_speciosa	Chamaedorea_seifrizii)	((Sclerosperma_profizianum	Orania_palindan)	Podococcus_barteri))))	Roystonea_regia)	Nypa_fruticans))	Calamus_caryotoides);
((((Reinhardtia_simplex	Reinhardtia_gracilis)	(Reinhardtia_latisecta	Reinhardtia_paiewonskiana))	((Bactris_major	(Elaeis_oleifera	Elaeis_guineensis))	((Attalea_speciosa	((Sabal_domingensis	Serenoa_repens)	Phoenix_dactylifera))	(((Manicaria_saccifera	(Leopoldinia_pulchra	Pelagodoxa_henryana))	(((((Veitchia_spiralis	Kentiopsis_piersoniorum)	Pseudophoenix_vinifera)	(Hydriastele_microspadix	(Dictyosperma_album	(Dypsis_decaryi	Heterospathe_cagayanensis))))	(Prestoea_acuminata	(Oenocarpus_bataua	Oenocarpus_minor)))	Geonoma_undata))	((Roystonea_regia	Nypa_fruticans)	((Sclerosperma_profizianum	Orania_palindan)	(Chamaedorea_seifrizii	Podococcus_barteri)))))))	Calamus_caryotoides);
(((Reinhardtia_paiewonskiana	((Reinhardtia_simplex	Reinhardtia_gracilis)	Reinhardtia_latisecta))	(((Bactris_major	Attalea_speciosa)	(Elaeis_oleifera	Elaeis_guineensis))	((Roystonea_regia	(Nypa_fruticans	((Sabal_domingensis	Serenoa_repens)	Phoenix_dactylifera)))	(((Pelagodoxa_henryana	((((Prestoea_acuminata	(Oenocarpus_bataua	Oenocarpus_minor))	Manicaria_saccifera)	Geonoma_undata)	((((Dypsis_decaryi	Dictyosperma_album)	Hydriastele_microspadix)	Heterospathe_cagayanensis)	((Pseudophoenix_vinifera	Kentiopsis_piersoniorum)	Veitchia_spiralis))))	Leopoldinia_pulchra)	((Sclerosperma_profizianum	Orania_palindan)	(Chamaedorea_seifrizii	Podococcus_barteri))))))	Calamus_caryotoides);
(((Phoenix_dactylifera	(Sabal_domingensis	Serenoa_repens))	(Nypa_fruticans	(((Chamaedorea_seifrizii	Podococcus_barteri)	(Roystonea_regia	(((Attalea_speciosa	(Bactris_major	(Elaeis_guineensis	Elaeis_oleifera)))	(Reinhardtia_latisecta	(Reinhardtia_paiewonskiana	(Reinhardtia_simplex	Reinhardtia_gracilis))))	Sclerosperma_profizianum)))	((((((Oenocarpus_bataua	Oenocarpus_minor)	Prestoea_acuminata)	((Hydriastele_microspadix	((Pseudophoenix_vinifera	Kentiopsis_piersoniorum)	Veitchia_spiralis))	(Dictyosperma_album	(Heterospathe_cagayanensis	Dypsis_decaryi))))	Geonoma_undata)	((Leopoldinia_pulchra	Pelagodoxa_henryana)	Manicaria_saccifera))	Orania_palindan))))	Calamus_caryotoides);
(((Phoenix_dactylifera	(Sabal_domingensis	Serenoa_repens))	(Nypa_fruticans	(((((((Oenocarpus_bataua	Oenocarpus_minor)	Prestoea_acuminata)	(((((Dypsis_decaryi	Pseudophoenix_vinifera)	Kentiopsis_piersoniorum)	Veitchia_spiralis)	(Hydriastele_microspadix	Heterospathe_cagayanensis))	Dictyosperma_album))	(((Manicaria_saccifera	Leopoldinia_pulchra)	Pelagodoxa_henryana)	Geonoma_undata))	Orania_palindan)	((Chamaedorea_seifrizii	Podococcus_barteri)	(((Attalea_speciosa	(Bactris_major	(Elaeis_guineensis	Elaeis_oleifera)))	(Reinhardtia_latisecta	(Reinhardtia_paiewonskiana	(Reinhardtia_simplex	Reinhardtia_gracilis))))	Sclerosperma_profizianum)))	Roystonea_regia)))	Calamus_caryotoides);
(((Reinhardtia_latisecta	(Reinhardtia_paiewonskiana	(Reinhardtia_simplex	Reinhardtia_gracilis)))	(Sclerosperma_profizianum	((((Bactris_major	(Elaeis_guineensis	Elaeis_oleifera))	Roystonea_regia)	(((Phoenix_dactylifera	(Sabal_domingensis	Serenoa_repens))	Nypa_fruticans)	(((((((Oenocarpus_bataua	Oenocarpus_minor)	Prestoea_acuminata)	((((Pseudophoenix_vinifera	Kentiopsis_piersoniorum)	(Hydriastele_microspadix	Veitchia_spiralis))	(Dypsis_decaryi	Heterospathe_cagayanensis))	Dictyosperma_album))	((Leopoldinia_pulchra	Pelagodoxa_henryana)	Manicaria_saccifera))	Geonoma_undata)	Orania_palindan)	(Chamaedorea_seifrizii	Podococcus_barteri))))	Attalea_speciosa)))	Calamus_caryotoides);
((Orania_palindan	(((Veitchia_spiralis	(Chamaedorea_seifrizii	Podococcus_barteri))	(((Pseudophoenix_vinifera	Roystonea_regia)	((Phoenix_dactylifera	(Sabal_domingensis	Serenoa_repens))	Nypa_fruticans))	(((Attalea_speciosa	(Bactris_major	(Elaeis_guineensis	Elaeis_oleifera)))	(Reinhardtia_latisecta	(Reinhardtia_paiewonskiana	(Reinhardtia_simplex	Reinhardtia_gracilis))))	Sclerosperma_profizianum)))	(((Manicaria_saccifera	((Oenocarpus_bataua	Oenocarpus_minor)	Prestoea_acuminata))	((Kentiopsis_piersoniorum	(Hydriastele_microspadix	(Dypsis_decaryi	Heterospathe_cagayanensis)))	Dictyosperma_album))	((Leopoldinia_pulchra	Pelagodoxa_henryana)	Geonoma_undata))))	Calamus_caryotoides);
((Orania_palindan	(((Geonoma_undata	((Pseudophoenix_vinifera	Roystonea_regia)	((Phoenix_dactylifera	(Sabal_domingensis	Serenoa_repens))	Nypa_fruticans)))	(((Attalea_speciosa	(Bactris_major	(Elaeis_guineensis	Elaeis_oleifera)))	(Reinhardtia_paiewonskiana	((Reinhardtia_simplex	Reinhardtia_gracilis)	Reinhardtia_latisecta)))	((Chamaedorea_seifrizii	Podococcus_barteri)	Sclerosperma_profizianum)))	(((Pelagodoxa_henryana	((Oenocarpus_bataua	Oenocarpus_minor)	Prestoea_acuminata))	(((Heterospathe_cagayanensis	(Hydriastele_microspadix	Veitchia_spiralis))	(Dictyosperma_album	Dypsis_decaryi))	(Kentiopsis_piersoniorum	Manicaria_saccifera)))	Leopoldinia_pulchra)))	Calamus_caryotoides);
((Orania_palindan	((((Roystonea_regia	((Phoenix_dactylifera	(Sabal_domingensis	Serenoa_repens))	Nypa_fruticans))	(Attalea_speciosa	(((Bactris_major	(Elaeis_guineensis	Elaeis_oleifera))	(Reinhardtia_paiewonskiana	((Reinhardtia_simplex	Reinhardtia_gracilis)	Reinhardtia_latisecta)))	Sclerosperma_profizianum)))	(Geonoma_undata	((Manicaria_saccifera	(Leopoldinia_pulchra	Pelagodoxa_henryana))	(((Oenocarpus_bataua	Oenocarpus_minor)	Prestoea_acuminata)	((Heterospathe_cagayanensis	(Veitchia_spiralis	Hydriastele_microspadix))	(Kentiopsis_piersoniorum	(Dictyosperma_album	Dypsis_decaryi)))))))	(Chamaedorea_seifrizii	(Pseudophoenix_vinifera	Podococcus_barteri))))	Calamus_caryotoides);
(((Phoenix_dactylifera	(Sabal_domingensis	Serenoa_repens))	(Nypa_fruticans	((Pseudophoenix_vinifera	Roystonea_regia)	(((Bactris_major	(Elaeis_guineensis	Elaeis_oleifera))	(((Podococcus_barteri	Sclerosperma_profizianum)	Orania_palindan)	((Attalea_speciosa	Chamaedorea_seifrizii)	(Reinhardtia_paiewonskiana	((Reinhardtia_simplex	Reinhardtia_gracilis)	Reinhardtia_latisecta)))))	(Geonoma_undata	((Manicaria_saccifera	(Leopoldinia_pulchra	Pelagodoxa_henryana))	(((Oenocarpus_bataua	Oenocarpus_minor)	Prestoea_acuminata)	(((Dypsis_decaryi	Heterospathe_cagayanensis)	((Kentiopsis_piersoniorum	Veitchia_spiralis)	Hydriastele_microspadix))	Dictyosperma_album))))))))	Calamus_caryotoides);
(((Phoenix_dactylifera	(Sabal_domingensis	Serenoa_repens))	(Nypa_fruticans	((((Podococcus_barteri	Sclerosperma_profizianum)	Orania_palindan)	(Roystonea_regia	((Attalea_speciosa	Chamaedorea_seifrizii)	((Reinhardtia_paiewonskiana	((Reinhardtia_simplex	Reinhardtia_gracilis)	Reinhardtia_latisecta))	(Bactris_major	(Elaeis_guineensis	Elaeis_oleifera))))))	((Manicaria_saccifera	((Geonoma_undata	Leopoldinia_pulchra)	Pelagodoxa_henryana))	((Oenocarpus_minor	(Prestoea_acuminata	Oenocarpus_bataua))	(((Kentiopsis_piersoniorum	(Dypsis_decaryi	Heterospathe_cagayanensis))	(Veitchia_spiralis	(Pseudophoenix_vinifera	Hydriastele_microspadix)))	Dictyosperma_album))))))	Calamus_caryotoides);
(((((Reinhardtia_simplex	Reinhardtia_gracilis)	Reinhardtia_latisecta)	Reinhardtia_paiewonskiana)	((((Roystonea_regia	(Phoenix_dactylifera	(Sabal_domingensis	Serenoa_repens)))	(Bactris_major	(Attalea_speciosa	(Elaeis_guineensis	Elaeis_oleifera))))	((((Manicaria_saccifera	(Pelagodoxa_henryana	Leopoldinia_pulchra))	((Oenocarpus_minor	(Prestoea_acuminata	Oenocarpus_bataua))	(((Dypsis_decaryi	Heterospathe_cagayanensis)	((Veitchia_spiralis	(Kentiopsis_piersoniorum	Pseudophoenix_vinifera))	Hydriastele_microspadix))	Dictyosperma_album)))	Geonoma_undata)	((Chamaedorea_seifrizii	Podococcus_barteri)	(Orania_palindan	Nypa_fruticans))))	Sclerosperma_profizianum))	Calamus_caryotoides);
(((((Reinhardtia_simplex	Reinhardtia_gracilis)	Reinhardtia_latisecta)	Reinhardtia_paiewonskiana)	(((Bactris_major	(Attalea_speciosa	(Elaeis_guineensis	Elaeis_oleifera)))	((Nypa_fruticans	(Roystonea_regia	(Phoenix_dactylifera	(Sabal_domingensis	Serenoa_repens))))	(Orania_palindan	(((((((Kentiopsis_piersoniorum	Pseudophoenix_vinifera)	Manicaria_saccifera)	Pelagodoxa_henryana)	((Prestoea_acuminata	(Oenocarpus_bataua	Oenocarpus_minor))	(((Dypsis_decaryi	Dictyosperma_album)	(Veitchia_spiralis	Hydriastele_microspadix))	Heterospathe_cagayanensis)))	Geonoma_undata)	Leopoldinia_pulchra)	(Chamaedorea_seifrizii	Podococcus_barteri)))))	Sclerosperma_profizianum))	Calamus_caryotoides);
((((Serenoa_repens	Sabal_domingensis)	Phoenix_dactylifera)	(((Roystonea_regia	(((((((Veitchia_spiralis	(((Heterospathe_cagayanensis	Dypsis_decaryi)	(Kentiopsis_piersoniorum	Hydriastele_microspadix))	Dictyosperma_album))	((Oenocarpus_minor	Oenocarpus_bataua)	Prestoea_acuminata))	(Manicaria_saccifera	(Pelagodoxa_henryana	Leopoldinia_pulchra)))	Geonoma_undata)	Chamaedorea_seifrizii)	(Orania_palindan	(Podococcus_barteri	Sclerosperma_profizianum)))	((Attalea_speciosa	(Bactris_major	(Elaeis_oleifera	Elaeis_guineensis)))	((Reinhardtia_gracilis	Reinhardtia_simplex)	(Reinhardtia_latisecta	Reinhardtia_paiewonskiana)))))	Nypa_fruticans)	Pseudophoenix_vinifera))	Calamus_caryotoides);
((((((Chamaedorea_seifrizii	(Nypa_fruticans	(Orania_palindan	(Roystonea_regia	((Podococcus_barteri	Sclerosperma_profizianum)	((Bactris_major	(Elaeis_oleifera	Elaeis_guineensis))	((Reinhardtia_gracilis	Reinhardtia_simplex)	(Reinhardtia_latisecta	Reinhardtia_paiewonskiana))))))))	((((((Heterospathe_cagayanensis	Dypsis_decaryi)	((Veitchia_spiralis	(Pseudophoenix_vinifera	Kentiopsis_piersoniorum))	Hydriastele_microspadix))	Dictyosperma_album)	((Oenocarpus_minor	Oenocarpus_bataua)	Prestoea_acuminata))	(Manicaria_saccifera	(Pelagodoxa_henryana	Leopoldinia_pulchra)))	Geonoma_undata))	Attalea_speciosa)	(Serenoa_repens	Sabal_domingensis))	Phoenix_dactylifera)	Calamus_caryotoides);
(((((((((Kentiopsis_piersoniorum	Heterospathe_cagayanensis)	(Hydriastele_microspadix	Dypsis_decaryi))	Dictyosperma_album)	Veitchia_spiralis)	((Oenocarpus_minor	Oenocarpus_bataua)	Prestoea_acuminata))	Manicaria_saccifera)	((Pelagodoxa_henryana	Leopoldinia_pulchra)	Geonoma_undata))	(Orania_palindan	((((Attalea_speciosa	(Bactris_major	(Elaeis_oleifera	Elaeis_guineensis)))	(Sclerosperma_profizianum	((Reinhardtia_gracilis	Reinhardtia_simplex)	(Reinhardtia_latisecta	Reinhardtia_paiewonskiana))))	(((Pseudophoenix_vinifera	Nypa_fruticans)	((Serenoa_repens	Sabal_domingensis)	Phoenix_dactylifera))	Roystonea_regia))	(Chamaedorea_seifrizii	Podococcus_barteri))))	Calamus_caryotoides);
((((Reinhardtia_gracilis	Reinhardtia_simplex)	(Reinhardtia_latisecta	Reinhardtia_paiewonskiana))	(Sclerosperma_profizianum	(((Veitchia_spiralis	Roystonea_regia)	((Chamaedorea_seifrizii	Podococcus_barteri)	(Attalea_speciosa	(Bactris_major	(Elaeis_oleifera	Elaeis_guineensis)))))	((Orania_palindan	(Leopoldinia_pulchra	(((Manicaria_saccifera	Pelagodoxa_henryana)	Geonoma_undata)	(((Oenocarpus_minor	Oenocarpus_bataua)	Prestoea_acuminata)	(((Pseudophoenix_vinifera	(Dypsis_decaryi	Kentiopsis_piersoniorum))	(Heterospathe_cagayanensis	Hydriastele_microspadix))	Dictyosperma_album)))))	(Nypa_fruticans	((Serenoa_repens	Sabal_domingensis)	Phoenix_dactylifera))))))	Calamus_caryotoides);
(((Nypa_fruticans	((Serenoa_repens	Sabal_domingensis)	Phoenix_dactylifera))	(((((Attalea_speciosa	(Bactris_major	(Elaeis_oleifera	Elaeis_guineensis)))	((Reinhardtia_gracilis	Reinhardtia_simplex)	(Reinhardtia_latisecta	Reinhardtia_paiewonskiana)))	Sclerosperma_profizianum)	(((Chamaedorea_seifrizii	Podococcus_barteri)	Orania_palindan)	(Veitchia_spiralis	((((Oenocarpus_minor	Oenocarpus_bataua)	Prestoea_acuminata)	(((Dypsis_decaryi	Heterospathe_cagayanensis)	(Kentiopsis_piersoniorum	Hydriastele_microspadix))	Dictyosperma_album))	(Manicaria_saccifera	((Leopoldinia_pulchra	Pelagodoxa_henryana)	Geonoma_undata))))))	(Pseudophoenix_vinifera	Roystonea_regia)))	Calamus_caryotoides);
((((Serenoa_repens	Sabal_domingensis)	Phoenix_dactylifera)	(Nypa_fruticans	(((((Attalea_speciosa	(Bactris_major	(Elaeis_oleifera	Elaeis_guineensis)))	(Reinhardtia_latisecta	(Reinhardtia_paiewonskiana	(Reinhardtia_gracilis	Reinhardtia_simplex))))	(Podococcus_barteri	Sclerosperma_profizianum))	(((((((Oenocarpus_minor	Oenocarpus_bataua)	Prestoea_acuminata)	(((Dypsis_decaryi	Heterospathe_cagayanensis)	((Veitchia_spiralis	Kentiopsis_piersoniorum)	Hydriastele_microspadix))	Dictyosperma_album))	(Manicaria_saccifera	(Leopoldinia_pulchra	Pelagodoxa_henryana)))	Geonoma_undata)	Chamaedorea_seifrizii)	Orania_palindan))	(Pseudophoenix_vinifera	Roystonea_regia))))	Calamus_caryotoides);
((((Nypa_fruticans	(((((Attalea_speciosa	(Bactris_major	(Elaeis_oleifera	Elaeis_guineensis)))	(Sclerosperma_profizianum	(Reinhardtia_latisecta	(Reinhardtia_paiewonskiana	(Reinhardtia_gracilis	Reinhardtia_simplex)))))	((Geonoma_undata	((Veitchia_spiralis	Hydriastele_microspadix)	((Dypsis_decaryi	Heterospathe_cagayanensis)	Dictyosperma_album)))	(((Oenocarpus_minor	Oenocarpus_bataua)	Prestoea_acuminata)	((Kentiopsis_piersoniorum	Manicaria_saccifera)	(Leopoldinia_pulchra	Pelagodoxa_henryana)))))	((Chamaedorea_seifrizii	Podococcus_barteri)	Orania_palindan))	Roystonea_regia))	(Pseudophoenix_vinifera	(Serenoa_repens	Sabal_domingensis)))	Phoenix_dactylifera)	Calamus_caryotoides);
(((((((((Chamaedorea_seifrizii	Podococcus_barteri)	((Bactris_major	(Elaeis_oleifera	Elaeis_guineensis))	(Reinhardtia_latisecta	(Reinhardtia_paiewonskiana	(Reinhardtia_gracilis	Reinhardtia_simplex)))))	Attalea_speciosa)	Sclerosperma_profizianum)	(Orania_palindan	((((Veitchia_spiralis	(Hydriastele_microspadix	(Kentiopsis_piersoniorum	(Dypsis_decaryi	Heterospathe_cagayanensis))))	Dictyosperma_album)	((Oenocarpus_minor	Oenocarpus_bataua)	Prestoea_acuminata))	(Geonoma_undata	(Manicaria_saccifera	(Leopoldinia_pulchra	Pelagodoxa_henryana))))))	(Pseudophoenix_vinifera	Roystonea_regia))	Nypa_fruticans)	((Serenoa_repens	Sabal_domingensis)	Phoenix_dactylifera))	Calamus_caryotoides);
(((Reinhardtia_latisecta	(Reinhardtia_paiewonskiana	(Reinhardtia_gracilis	Reinhardtia_simplex)))	((((Sclerosperma_profizianum	Orania_palindan)	((Roystonea_regia	(Nypa_fruticans	((Serenoa_repens	(Pseudophoenix_vinifera	Sabal_domingensis))	Phoenix_dactylifera)))	((((Hydriastele_microspadix	((Veitchia_spiralis	Kentiopsis_piersoniorum)	(Dypsis_decaryi	Heterospathe_cagayanensis)))	Dictyosperma_album)	((Oenocarpus_minor	Oenocarpus_bataua)	Prestoea_acuminata))	(Geonoma_undata	(Manicaria_saccifera	(Leopoldinia_pulchra	Pelagodoxa_henryana))))))	(Chamaedorea_seifrizii	Podococcus_barteri))	(Attalea_speciosa	(Bactris_major	(Elaeis_oleifera	Elaeis_guineensis)))))	Calamus_caryotoides);
(((Reinhardtia_latisecta	(Reinhardtia_paiewonskiana	(Reinhardtia_gracilis	Reinhardtia_simplex)))	((Chamaedorea_seifrizii	(((Pseudophoenix_vinifera	Roystonea_regia)	(Nypa_fruticans	((Serenoa_repens	Sabal_domingensis)	Phoenix_dactylifera)))	((Podococcus_barteri	(Sclerosperma_profizianum	Orania_palindan))	(Geonoma_undata	(((Pelagodoxa_henryana	Leopoldinia_pulchra)	(Kentiopsis_piersoniorum	Manicaria_saccifera))	(((Heterospathe_cagayanensis	(Dypsis_decaryi	Dictyosperma_album))	(Veitchia_spiralis	Hydriastele_microspadix))	((Oenocarpus_minor	Oenocarpus_bataua)	Prestoea_acuminata)))))))	(Attalea_speciosa	(Bactris_major	(Elaeis_oleifera	Elaeis_guineensis)))))	Calamus_caryotoides);
((((((Attalea_speciosa	(Bactris_major	(Elaeis_oleifera	Elaeis_guineensis)))	((Reinhardtia_simplex	Reinhardtia_gracilis)	(Reinhardtia_paiewonskiana	Reinhardtia_latisecta)))	(((((Veitchia_spiralis	Heterospathe_cagayanensis)	(((Hydriastele_microspadix	Dypsis_decaryi)	Kentiopsis_piersoniorum)	Dictyosperma_album))	((Oenocarpus_bataua	Oenocarpus_minor)	Prestoea_acuminata))	(Pelagodoxa_henryana	(Geonoma_undata	Manicaria_saccifera)))	(Leopoldinia_pulchra	Chamaedorea_seifrizii)))	(Orania_palindan	(Sclerosperma_profizianum	Podococcus_barteri)))	(Roystonea_regia	(((Pseudophoenix_vinifera	(Sabal_domingensis	Serenoa_repens))	Phoenix_dactylifera)	Nypa_fruticans)))	Calamus_caryotoides);
(((((Sabal_domingensis	Serenoa_repens)	Phoenix_dactylifera)	Nypa_fruticans)	((Pseudophoenix_vinifera	Roystonea_regia)	((Leopoldinia_pulchra	(((((Heterospathe_cagayanensis	(Hydriastele_microspadix	(Dypsis_decaryi	Kentiopsis_piersoniorum)))	Dictyosperma_album)	((Oenocarpus_bataua	Oenocarpus_minor)	Prestoea_acuminata))	Manicaria_saccifera)	(Pelagodoxa_henryana	Geonoma_undata)))	(((((Attalea_speciosa	(Bactris_major	(Elaeis_oleifera	Elaeis_guineensis)))	((Reinhardtia_simplex	Reinhardtia_gracilis)	(Reinhardtia_paiewonskiana	Reinhardtia_latisecta)))	Veitchia_spiralis)	Chamaedorea_seifrizii)	(Orania_palindan	(Sclerosperma_profizianum	Podococcus_barteri))))))	Calamus_caryotoides);
((((Sabal_domingensis	Serenoa_repens)	Phoenix_dactylifera)	((Roystonea_regia	(((Sclerosperma_profizianum	((Reinhardtia_simplex	Reinhardtia_gracilis)	(Reinhardtia_paiewonskiana	Reinhardtia_latisecta)))	((Pseudophoenix_vinifera	(Chamaedorea_seifrizii	Podococcus_barteri))	((Leopoldinia_pulchra	Attalea_speciosa)	(Bactris_major	(Elaeis_oleifera	Elaeis_guineensis)))))	((Geonoma_undata	(((((Oenocarpus_bataua	Oenocarpus_minor)	Prestoea_acuminata)	Manicaria_saccifera)	((Veitchia_spiralis	(Hydriastele_microspadix	Kentiopsis_piersoniorum))	(Dictyosperma_album	(Dypsis_decaryi	Heterospathe_cagayanensis))))	Pelagodoxa_henryana))	Orania_palindan)))	Nypa_fruticans))	Calamus_caryotoides);
((((Reinhardtia_simplex	Reinhardtia_gracilis)	(Reinhardtia_paiewonskiana	Reinhardtia_latisecta))	((Attalea_speciosa	(Bactris_major	(Elaeis_oleifera	Elaeis_guineensis)))	(((Sclerosperma_profizianum	Orania_palindan)	((Pseudophoenix_vinifera	(Chamaedorea_seifrizii	Podococcus_barteri))	(Leopoldinia_pulchra	(((Geonoma_undata	(Manicaria_saccifera	Pelagodoxa_henryana))	((((Oenocarpus_bataua	Oenocarpus_minor)	Prestoea_acuminata)	((Hydriastele_microspadix	Kentiopsis_piersoniorum)	(Dypsis_decaryi	Heterospathe_cagayanensis)))	Dictyosperma_album))	Veitchia_spiralis))))	(Roystonea_regia	(Nypa_fruticans	((Sabal_domingensis	Serenoa_repens)	Phoenix_dactylifera))))))	Calamus_caryotoides);
(((Nypa_fruticans	((Sabal_domingensis	Serenoa_repens)	Phoenix_dactylifera))	(((((Geonoma_undata	((Manicaria_saccifera	(Leopoldinia_pulchra	Pelagodoxa_henryana))	(((Oenocarpus_bataua	Oenocarpus_minor)	Prestoea_acuminata)	((Veitchia_spiralis	Kentiopsis_piersoniorum)	((Dypsis_decaryi	(Dictyosperma_album	Heterospathe_cagayanensis))	Hydriastele_microspadix)))))	((Chamaedorea_seifrizii	Podococcus_barteri)	(Sclerosperma_profizianum	Orania_palindan)))	(Attalea_speciosa	(((Reinhardtia_simplex	Reinhardtia_gracilis)	(Reinhardtia_paiewonskiana	Reinhardtia_latisecta))	(Bactris_major	(Elaeis_oleifera	Elaeis_guineensis)))))	Pseudophoenix_vinifera)	Roystonea_regia))	Calamus_caryotoides);
(((Nypa_fruticans	((Sabal_domingensis	Serenoa_repens)	Phoenix_dactylifera))	((((((Podococcus_barteri	Sclerosperma_profizianum)	Orania_palindan)	((Geonoma_undata	((Manicaria_saccifera	(Leopoldinia_pulchra	Pelagodoxa_henryana))	(((Oenocarpus_bataua	Oenocarpus_minor)	Prestoea_acuminata)	(((Hydriastele_microspadix	((Dypsis_decaryi	Kentiopsis_piersoniorum)	Heterospathe_cagayanensis))	Dictyosperma_album)	Veitchia_spiralis))))	(((Reinhardtia_simplex	Reinhardtia_gracilis)	(Reinhardtia_paiewonskiana	Reinhardtia_latisecta))	(((Elaeis_oleifera	Elaeis_guineensis)	Bactris_major)	Attalea_speciosa))))	Chamaedorea_seifrizii)	Pseudophoenix_vinifera)	Roystonea_regia))	Calamus_caryotoides);
((((Sabal_domingensis	Serenoa_repens)	Phoenix_dactylifera)	(Nypa_fruticans	(Roystonea_regia	((Attalea_speciosa	(Elaeis_oleifera	Elaeis_guineensis))	(((Sclerosperma_profizianum	((Reinhardtia_simplex	Reinhardtia_gracilis)	(Reinhardtia_paiewonskiana	Reinhardtia_latisecta)))	Geonoma_undata)	((Chamaedorea_seifrizii	Podococcus_barteri)	((Bactris_major	((((Dypsis_decaryi	Heterospathe_cagayanensis)	(Hydriastele_microspadix	(Pseudophoenix_vinifera	(Kentiopsis_piersoniorum	Veitchia_spiralis))))	Dictyosperma_album)	((Manicaria_saccifera	(Leopoldinia_pulchra	Pelagodoxa_henryana))	((Oenocarpus_bataua	Oenocarpus_minor)	Prestoea_acuminata))))	Orania_palindan)))))))	Calamus_caryotoides);
((((Reinhardtia_simplex	Reinhardtia_gracilis)	(Reinhardtia_paiewonskiana	Reinhardtia_latisecta))	(((((((((Oenocarpus_bataua	Oenocarpus_minor)	Prestoea_acuminata)	(Dictyosperma_album	(Veitchia_spiralis	((Kentiopsis_piersoniorum	(Dypsis_decaryi	Heterospathe_cagayanensis))	Hydriastele_microspadix))))	(Manicaria_saccifera	(Geonoma_undata	Pelagodoxa_henryana)))	Leopoldinia_pulchra)	Orania_palindan)	(Chamaedorea_seifrizii	Podococcus_barteri))	(((Pseudophoenix_vinifera	(((Sabal_domingensis	Serenoa_repens)	Phoenix_dactylifera)	Nypa_fruticans))	Roystonea_regia)	(Attalea_speciosa	(Bactris_major	(Elaeis_oleifera	Elaeis_guineensis)))))	Sclerosperma_profizianum))	Calamus_caryotoides);
((Attalea_speciosa	((((Geonoma_undata	((Manicaria_saccifera	Pelagodoxa_henryana)	(((Oenocarpus_bataua	Oenocarpus_minor)	Prestoea_acuminata)	((Hydriastele_microspadix	(Pseudophoenix_vinifera	(Kentiopsis_piersoniorum	Veitchia_spiralis)))	(Dictyosperma_album	(Dypsis_decaryi	Heterospathe_cagayanensis))))))	Leopoldinia_pulchra)	Orania_palindan)	(Roystonea_regia	(((Chamaedorea_seifrizii	Podococcus_barteri)	(((Bactris_major	(Elaeis_oleifera	Elaeis_guineensis))	((Reinhardtia_simplex	Reinhardtia_gracilis)	(Reinhardtia_paiewonskiana	Reinhardtia_latisecta)))	Sclerosperma_profizianum))	(((Sabal_domingensis	Serenoa_repens)	Phoenix_dactylifera)	Nypa_fruticans)))))	Calamus_caryotoides);
(((((Sabal_domingensis	Serenoa_repens)	Phoenix_dactylifera)	Nypa_fruticans)	(((((Manicaria_saccifera	Geonoma_undata)	((((Pseudophoenix_vinifera	Kentiopsis_piersoniorum)	Hydriastele_microspadix)	(Dypsis_decaryi	(Veitchia_spiralis	Heterospathe_cagayanensis)))	Dictyosperma_album))	((((Chamaedorea_seifrizii	Podococcus_barteri)	Leopoldinia_pulchra)	Pelagodoxa_henryana)	((Oenocarpus_bataua	Oenocarpus_minor)	Prestoea_acuminata)))	(Sclerosperma_profizianum	Orania_palindan))	((((Bactris_major	(Elaeis_oleifera	Elaeis_guineensis))	((Reinhardtia_simplex	Reinhardtia_gracilis)	(Reinhardtia_paiewonskiana	Reinhardtia_latisecta)))	Attalea_speciosa)	Roystonea_regia)))	Calamus_caryotoides);
(((Sclerosperma_profizianum	(((Orania_palindan	((((((Phoenix_dactylifera	Serenoa_repens)	Sabal_domingensis)	Attalea_speciosa)	Roystonea_regia)	Nypa_fruticans)	(Podococcus_barteri	Chamaedorea_seifrizii)))	(Geonoma_undata	((Manicaria_saccifera	(Leopoldinia_pulchra	Pelagodoxa_henryana))	((Dictyosperma_album	(Hydriastele_microspadix	((Pseudophoenix_vinifera	(Veitchia_spiralis	Kentiopsis_piersoniorum))	(Heterospathe_cagayanensis	Dypsis_decaryi))))	(Prestoea_acuminata	(Oenocarpus_minor	Oenocarpus_bataua))))))	(Bactris_major	(Elaeis_oleifera	Elaeis_guineensis))))	(((Reinhardtia_simplex	Reinhardtia_gracilis)	Reinhardtia_paiewonskiana)	Reinhardtia_latisecta))	Calamus_caryotoides);
(((Nypa_fruticans	(Phoenix_dactylifera	(Serenoa_repens	Sabal_domingensis)))	((((Pseudophoenix_vinifera	Manicaria_saccifera)	(Geonoma_undata	(Leopoldinia_pulchra	Pelagodoxa_henryana)))	((Dictyosperma_album	(Hydriastele_microspadix	((Veitchia_spiralis	Kentiopsis_piersoniorum)	(Heterospathe_cagayanensis	Dypsis_decaryi))))	(Prestoea_acuminata	(Oenocarpus_minor	Oenocarpus_bataua))))	(Orania_palindan	(Roystonea_regia	((((Attalea_speciosa	(Bactris_major	(Elaeis_oleifera	Elaeis_guineensis)))	(Reinhardtia_paiewonskiana	(Reinhardtia_latisecta	(Reinhardtia_simplex	Reinhardtia_gracilis))))	Sclerosperma_profizianum)	(Podococcus_barteri	Chamaedorea_seifrizii))))))	Calamus_caryotoides);
(((Phoenix_dactylifera	(Serenoa_repens	Sabal_domingensis))	(Pseudophoenix_vinifera	(Nypa_fruticans	(((((Sclerosperma_profizianum	Orania_palindan)	(Podococcus_barteri	Chamaedorea_seifrizii))	((Attalea_speciosa	(Bactris_major	(Elaeis_oleifera	Elaeis_guineensis)))	(Reinhardtia_paiewonskiana	(Reinhardtia_latisecta	(Reinhardtia_simplex	Reinhardtia_gracilis)))))	(((Manicaria_saccifera	(Geonoma_undata	Pelagodoxa_henryana))	(((Dypsis_decaryi	Dictyosperma_album)	(((Hydriastele_microspadix	Veitchia_spiralis)	Kentiopsis_piersoniorum)	Heterospathe_cagayanensis))	(Prestoea_acuminata	(Oenocarpus_minor	Oenocarpus_bataua))))	Leopoldinia_pulchra))	Roystonea_regia))))	Calamus_caryotoides);
(((Phoenix_dactylifera	(Serenoa_repens	Sabal_domingensis))	(Pseudophoenix_vinifera	(Nypa_fruticans	(((Orania_palindan	((((Manicaria_saccifera	Geonoma_undata)	((Hydriastele_microspadix	Kentiopsis_piersoniorum)	(Dictyosperma_album	(Dypsis_decaryi	Heterospathe_cagayanensis))))	(Pelagodoxa_henryana	(Prestoea_acuminata	(Oenocarpus_minor	Oenocarpus_bataua))))	((Veitchia_spiralis	(Podococcus_barteri	Chamaedorea_seifrizii))	Leopoldinia_pulchra)))	(Sclerosperma_profizianum	((Attalea_speciosa	(Bactris_major	(Elaeis_oleifera	Elaeis_guineensis)))	(Reinhardtia_latisecta	((Reinhardtia_simplex	Reinhardtia_gracilis)	Reinhardtia_paiewonskiana)))))	Roystonea_regia))))	Calamus_caryotoides);
(((Phoenix_dactylifera	(Serenoa_repens	Sabal_domingensis))	(Nypa_fruticans	((((Pelagodoxa_henryana	Manicaria_saccifera)	Geonoma_undata)	((Prestoea_acuminata	(Oenocarpus_minor	Oenocarpus_bataua))	((Veitchia_spiralis	Hydriastele_microspadix)	((Dypsis_decaryi	Dictyosperma_album)	(Kentiopsis_piersoniorum	Heterospathe_cagayanensis)))))	((Sclerosperma_profizianum	Orania_palindan)	((Chamaedorea_seifrizii	(((((Pseudophoenix_vinifera	Podococcus_barteri)	Leopoldinia_pulchra)	Attalea_speciosa)	((Elaeis_oleifera	Elaeis_guineensis)	Bactris_major))	(Reinhardtia_paiewonskiana	(Reinhardtia_latisecta	(Reinhardtia_simplex	Reinhardtia_gracilis)))))	Roystonea_regia)))))	Calamus_caryotoides);
(((Phoenix_dactylifera	(Serenoa_repens	Sabal_domingensis))	(Nypa_fruticans	((((((Leopoldinia_pulchra	Pelagodoxa_henryana)	(Manicaria_saccifera	Geonoma_undata))	((Prestoea_acuminata	(Oenocarpus_minor	Oenocarpus_bataua))	(((Dypsis_decaryi	Dictyosperma_album)	(Hydriastele_microspadix	Heterospathe_cagayanensis))	Kentiopsis_piersoniorum)))	Orania_palindan)	(((Veitchia_spiralis	(Podococcus_barteri	Chamaedorea_seifrizii))	Attalea_speciosa)	(Sclerosperma_profizianum	(((Elaeis_oleifera	Elaeis_guineensis)	Bactris_major)	((Reinhardtia_latisecta	(Reinhardtia_simplex	Reinhardtia_gracilis))	Reinhardtia_paiewonskiana)))))	(Pseudophoenix_vinifera	Roystonea_regia))))	Calamus_caryotoides);
(((Phoenix_dactylifera	(Serenoa_repens	Sabal_domingensis))	(Nypa_fruticans	(((((Attalea_speciosa	((Elaeis_oleifera	Elaeis_guineensis)	Bactris_major))	Sclerosperma_profizianum)	((Reinhardtia_latisecta	(Reinhardtia_simplex	Reinhardtia_gracilis))	Reinhardtia_paiewonskiana))	(Orania_palindan	(((Dictyosperma_album	(Veitchia_spiralis	(Hydriastele_microspadix	((Dypsis_decaryi	Heterospathe_cagayanensis)	Kentiopsis_piersoniorum))))	(((((Podococcus_barteri	Chamaedorea_seifrizii)	Leopoldinia_pulchra)	Pelagodoxa_henryana)	Manicaria_saccifera)	(Prestoea_acuminata	(Oenocarpus_minor	Oenocarpus_bataua))))	Geonoma_undata)))	(Pseudophoenix_vinifera	Roystonea_regia))))	Calamus_caryotoides);
(((Phoenix_dactylifera	(Serenoa_repens	Sabal_domingensis))	(Nypa_fruticans	((((Sclerosperma_profizianum	(Orania_palindan	Podococcus_barteri))	Chamaedorea_seifrizii)	((((((Dictyosperma_album	(((Hydriastele_microspadix	(Dypsis_decaryi	Heterospathe_cagayanensis))	Kentiopsis_piersoniorum)	Veitchia_spiralis))	(Prestoea_acuminata	(Oenocarpus_minor	Oenocarpus_bataua)))	Manicaria_saccifera)	(Leopoldinia_pulchra	Pelagodoxa_henryana))	Geonoma_undata)	(Attalea_speciosa	(((Reinhardtia_paiewonskiana	Reinhardtia_latisecta)	(Reinhardtia_simplex	Reinhardtia_gracilis))	((Elaeis_oleifera	Elaeis_guineensis)	Bactris_major)))))	(Pseudophoenix_vinifera	Roystonea_regia))))	Calamus_caryotoides);
(((Phoenix_dactylifera	(Serenoa_repens	Sabal_domingensis))	(Nypa_fruticans	((Sclerosperma_profizianum	((Roystonea_regia	(Chamaedorea_seifrizii	Podococcus_barteri))	((((Elaeis_oleifera	Elaeis_guineensis)	Bactris_major)	Attalea_speciosa)	((Reinhardtia_latisecta	Reinhardtia_paiewonskiana)	(Reinhardtia_simplex	Reinhardtia_gracilis)))))	(Orania_palindan	((((Dictyosperma_album	(Heterospathe_cagayanensis	(Dypsis_decaryi	(Hydriastele_microspadix	(Veitchia_spiralis	Kentiopsis_piersoniorum)))))	(Prestoea_acuminata	(Oenocarpus_minor	Oenocarpus_bataua)))	((Pseudophoenix_vinifera	Manicaria_saccifera)	(Leopoldinia_pulchra	Pelagodoxa_henryana)))	Geonoma_undata)))))	Calamus_caryotoides);
(((Phoenix_dactylifera	(Serenoa_repens	Sabal_domingensis))	(Nypa_fruticans	((Roystonea_regia	(((((Elaeis_oleifera	Elaeis_guineensis)	Bactris_major)	Attalea_speciosa)	((Sclerosperma_profizianum	((Reinhardtia_latisecta	Reinhardtia_paiewonskiana)	(Reinhardtia_simplex	Reinhardtia_gracilis)))	Veitchia_spiralis))	(Chamaedorea_seifrizii	Podococcus_barteri)))	(Orania_palindan	((((Dictyosperma_album	(Hydriastele_microspadix	(Kentiopsis_piersoniorum	(Heterospathe_cagayanensis	Dypsis_decaryi))))	(Prestoea_acuminata	(Oenocarpus_minor	Oenocarpus_bataua)))	(Geonoma_undata	(Leopoldinia_pulchra	(Pseudophoenix_vinifera	Pelagodoxa_henryana))))	Manicaria_saccifera)))))	Calamus_caryotoides);
(((Nypa_fruticans	(Roystonea_regia	(Orania_palindan	(((Podococcus_barteri	Chamaedorea_seifrizii)	(Sclerosperma_profizianum	((Attalea_speciosa	((Elaeis_guineensis	Elaeis_oleifera)	Bactris_major))	((Reinhardtia_simplex	Reinhardtia_gracilis)	(Reinhardtia_paiewonskiana	Reinhardtia_latisecta)))))	(Geonoma_undata	((((Prestoea_acuminata	(Oenocarpus_minor	Oenocarpus_bataua))	(((Dypsis_decaryi	(Pseudophoenix_vinifera	Kentiopsis_piersoniorum))	(Hydriastele_microspadix	Heterospathe_cagayanensis))	Dictyosperma_album))	Veitchia_spiralis)	((Pelagodoxa_henryana	Leopoldinia_pulchra)	Manicaria_saccifera)))))))	((Serenoa_repens	Sabal_domingensis)	Phoenix_dactylifera))	Calamus_caryotoides);
(((Reinhardtia_paiewonskiana	(Reinhardtia_latisecta	(Reinhardtia_simplex	Reinhardtia_gracilis)))	((((Elaeis_guineensis	Elaeis_oleifera)	Bactris_major)	((((Orania_palindan	(Geonoma_undata	((Prestoea_acuminata	(Oenocarpus_minor	Oenocarpus_bataua))	(((((Hydriastele_microspadix	Kentiopsis_piersoniorum)	(Dypsis_decaryi	Veitchia_spiralis))	Heterospathe_cagayanensis)	Dictyosperma_album)	((Pelagodoxa_henryana	Leopoldinia_pulchra)	Manicaria_saccifera)))))	Attalea_speciosa)	((((Pseudophoenix_vinifera	(Serenoa_repens	Sabal_domingensis))	Phoenix_dactylifera)	Nypa_fruticans)	Roystonea_regia))	(Podococcus_barteri	Chamaedorea_seifrizii)))	Sclerosperma_profizianum))	Calamus_caryotoides);
((((Reinhardtia_simplex	Reinhardtia_gracilis)	(Reinhardtia_paiewonskiana	Reinhardtia_latisecta))	((((Elaeis_guineensis	Elaeis_oleifera)	Bactris_major)	((((((Serenoa_repens	(Sabal_domingensis	Pseudophoenix_vinifera))	Phoenix_dactylifera)	Nypa_fruticans)	((Podococcus_barteri	Chamaedorea_seifrizii)	(Orania_palindan	(Geonoma_undata	((Pelagodoxa_henryana	Leopoldinia_pulchra)	((Manicaria_saccifera	(Prestoea_acuminata	(Oenocarpus_minor	Oenocarpus_bataua)))	(((((Veitchia_spiralis	Kentiopsis_piersoniorum)	Hydriastele_microspadix)	Heterospathe_cagayanensis)	Dypsis_decaryi)	Dictyosperma_album)))))))	Roystonea_regia)	Attalea_speciosa))	Sclerosperma_profizianum))	Calamus_caryotoides);
((Attalea_speciosa	(((Orania_palindan	((Pelagodoxa_henryana	Leopoldinia_pulchra)	Manicaria_saccifera))	((Prestoea_acuminata	(Oenocarpus_minor	Oenocarpus_bataua))	((((Veitchia_spiralis	Kentiopsis_piersoniorum)	Hydriastele_microspadix)	(Heterospathe_cagayanensis	Dypsis_decaryi))	Dictyosperma_album)))	((Roystonea_regia	Geonoma_undata)	(((Pseudophoenix_vinifera	(Serenoa_repens	Sabal_domingensis))	Phoenix_dactylifera)	((Podococcus_barteri	Chamaedorea_seifrizii)	((Sclerosperma_profizianum	(Nypa_fruticans	(Reinhardtia_paiewonskiana	(Reinhardtia_latisecta	(Reinhardtia_simplex	Reinhardtia_gracilis)))))	((Elaeis_guineensis	Elaeis_oleifera)	Bactris_major)))))))	Calamus_caryotoides);
((((Reinhardtia_paiewonskiana	Reinhardtia_latisecta)	(Reinhardtia_simplex	Reinhardtia_gracilis))	(((Elaeis_guineensis	Elaeis_oleifera)	Bactris_major)	(Attalea_speciosa	((((Orania_palindan	Sclerosperma_profizianum)	(Geonoma_undata	((Pelagodoxa_henryana	Leopoldinia_pulchra)	((Manicaria_saccifera	(Prestoea_acuminata	(Oenocarpus_minor	Oenocarpus_bataua)))	(((Kentiopsis_piersoniorum	Hydriastele_microspadix)	(Veitchia_spiralis	(Heterospathe_cagayanensis	Dypsis_decaryi)))	Dictyosperma_album)))))	((((Pseudophoenix_vinifera	(Serenoa_repens	Sabal_domingensis))	Phoenix_dactylifera)	Nypa_fruticans)	Roystonea_regia))	(Podococcus_barteri	Chamaedorea_seifrizii)))))	Calamus_caryotoides);
(((((Chamaedorea_seifrizii	((Podococcus_barteri	Orania_palindan)	(((((Kentiopsis_piersoniorum	((Heterospathe_cagayanensis	Dypsis_decaryi)	Hydriastele_microspadix))	Dictyosperma_album)	(Pseudophoenix_vinifera	(Prestoea_acuminata	(Oenocarpus_minor	Oenocarpus_bataua))))	(Veitchia_spiralis	(Manicaria_saccifera	(Pelagodoxa_henryana	Leopoldinia_pulchra))))	Geonoma_undata)))	((Roystonea_regia	(((Reinhardtia_paiewonskiana	Reinhardtia_latisecta)	(Reinhardtia_simplex	Reinhardtia_gracilis))	((Elaeis_guineensis	Elaeis_oleifera)	Bactris_major)))	Attalea_speciosa))	Sclerosperma_profizianum)	(((Serenoa_repens	Sabal_domingensis)	Phoenix_dactylifera)	Nypa_fruticans))	Calamus_caryotoides);
((Attalea_speciosa	(((((Roystonea_regia	(((Serenoa_repens	Sabal_domingensis)	Phoenix_dactylifera)	Nypa_fruticans))	(Chamaedorea_seifrizii	Podococcus_barteri))	(((((((Heterospathe_cagayanensis	Dypsis_decaryi)	((Veitchia_spiralis	Hydriastele_microspadix)	Kentiopsis_piersoniorum))	Dictyosperma_album)	(Prestoea_acuminata	(Oenocarpus_minor	Oenocarpus_bataua)))	((Pseudophoenix_vinifera	Manicaria_saccifera)	(Pelagodoxa_henryana	Leopoldinia_pulchra)))	Geonoma_undata)	Orania_palindan))	(Sclerosperma_profizianum	((Reinhardtia_paiewonskiana	Reinhardtia_latisecta)	(Reinhardtia_simplex	Reinhardtia_gracilis))))	((Elaeis_guineensis	Elaeis_oleifera)	Bactris_major)))	Calamus_caryotoides);
((((((((Pseudophoenix_vinifera	Roystonea_regia)	(((Serenoa_repens	Sabal_domingensis)	Phoenix_dactylifera)	Nypa_fruticans))	(((((((Kentiopsis_piersoniorum	Veitchia_spiralis)	(Hydriastele_microspadix	(Heterospathe_cagayanensis	Dypsis_decaryi)))	Dictyosperma_album)	(Prestoea_acuminata	(Oenocarpus_minor	Oenocarpus_bataua)))	(Manicaria_saccifera	(Pelagodoxa_henryana	Leopoldinia_pulchra)))	Geonoma_undata)	Orania_palindan))	(Chamaedorea_seifrizii	Podococcus_barteri))	(((Elaeis_guineensis	Elaeis_oleifera)	Bactris_major)	Attalea_speciosa))	Sclerosperma_profizianum)	(Reinhardtia_gracilis	((Reinhardtia_paiewonskiana	Reinhardtia_latisecta)	Reinhardtia_simplex)))	Calamus_caryotoides);
((Reinhardtia_latisecta	(((Reinhardtia_simplex	Reinhardtia_gracilis)	((Sclerosperma_profizianum	(((Pseudophoenix_vinifera	Roystonea_regia)	(((Serenoa_repens	Sabal_domingensis)	Phoenix_dactylifera)	Nypa_fruticans))	((((((((Kentiopsis_piersoniorum	Hydriastele_microspadix)	(Heterospathe_cagayanensis	Dypsis_decaryi))	Dictyosperma_album)	(Prestoea_acuminata	(Oenocarpus_minor	Oenocarpus_bataua)))	(Manicaria_saccifera	(Pelagodoxa_henryana	Leopoldinia_pulchra)))	Geonoma_undata)	Podococcus_barteri)	(Chamaedorea_seifrizii	Orania_palindan))))	((((Elaeis_guineensis	Elaeis_oleifera)	Bactris_major)	Attalea_speciosa)	Veitchia_spiralis)))	Reinhardtia_paiewonskiana))	Calamus_caryotoides);
((((((Pseudophoenix_vinifera	Roystonea_regia)	(((Serenoa_repens	Sabal_domingensis)	Phoenix_dactylifera)	Nypa_fruticans))	((Sclerosperma_profizianum	Orania_palindan)	((Chamaedorea_seifrizii	Podococcus_barteri)	((((((Kentiopsis_piersoniorum	(Veitchia_spiralis	Hydriastele_microspadix))	(Heterospathe_cagayanensis	Dypsis_decaryi))	Dictyosperma_album)	(Prestoea_acuminata	(Oenocarpus_minor	Oenocarpus_bataua)))	(Manicaria_saccifera	(Pelagodoxa_henryana	Leopoldinia_pulchra)))	Geonoma_undata))))	(((Elaeis_guineensis	Elaeis_oleifera)	Bactris_major)	((Reinhardtia_paiewonskiana	Reinhardtia_latisecta)	(Reinhardtia_simplex	Reinhardtia_gracilis))))	Attalea_speciosa)	Calamus_caryotoides);
(((Reinhardtia_paiewonskiana	((Reinhardtia_simplex	Reinhardtia_gracilis)	Reinhardtia_latisecta))	(((Pseudophoenix_vinifera	(Roystonea_regia	(Nypa_fruticans	(Phoenix_dactylifera	(Sabal_domingensis	Serenoa_repens)))))	(((Sclerosperma_profizianum	(Podococcus_barteri	Orania_palindan))	Chamaedorea_seifrizii)	((((((Veitchia_spiralis	Heterospathe_cagayanensis)	Hydriastele_microspadix)	(Dypsis_decaryi	Dictyosperma_album))	(Prestoea_acuminata	(Oenocarpus_bataua	Oenocarpus_minor)))	((Manicaria_saccifera	Kentiopsis_piersoniorum)	(Pelagodoxa_henryana	Leopoldinia_pulchra)))	Geonoma_undata)))	(Attalea_speciosa	(Bactris_major	(Elaeis_oleifera	Elaeis_guineensis)))))	Calamus_caryotoides);
((Attalea_speciosa	((Bactris_major	(Elaeis_oleifera	Elaeis_guineensis))	((((Reinhardtia_simplex	Reinhardtia_gracilis)	(Reinhardtia_latisecta	Reinhardtia_paiewonskiana))	((((((Veitchia_spiralis	Hydriastele_microspadix)	((Pseudophoenix_vinifera	Kentiopsis_piersoniorum)	((Dypsis_decaryi	Dictyosperma_album)	Heterospathe_cagayanensis)))	(Prestoea_acuminata	(Oenocarpus_bataua	Oenocarpus_minor)))	(Manicaria_saccifera	(Pelagodoxa_henryana	Leopoldinia_pulchra)))	Geonoma_undata)	((Roystonea_regia	(Nypa_fruticans	(Phoenix_dactylifera	(Sabal_domingensis	Serenoa_repens))))	(Sclerosperma_profizianum	(Podococcus_barteri	Orania_palindan)))))	Chamaedorea_seifrizii)))	Calamus_caryotoides);
(((((((Chamaedorea_seifrizii	(Attalea_speciosa	(Bactris_major	(Elaeis_oleifera	Elaeis_guineensis))))	(((Reinhardtia_simplex	Reinhardtia_gracilis)	Reinhardtia_latisecta)	Reinhardtia_paiewonskiana))	(((((((Hydriastele_microspadix	Kentiopsis_piersoniorum)	(Dypsis_decaryi	Heterospathe_cagayanensis))	Dictyosperma_album)	(Prestoea_acuminata	(Oenocarpus_bataua	Oenocarpus_minor)))	(Veitchia_spiralis	(Manicaria_saccifera	(Pelagodoxa_henryana	Leopoldinia_pulchra))))	Geonoma_undata)	(Sclerosperma_profizianum	(Podococcus_barteri	Orania_palindan))))	Roystonea_regia)	Nypa_fruticans)	(Phoenix_dactylifera	(Sabal_domingensis	(Pseudophoenix_vinifera	Serenoa_repens))))	Calamus_caryotoides);
(((((((((((Heterospathe_cagayanensis	Dypsis_decaryi)	Dictyosperma_album)	Hydriastele_microspadix)	(Prestoea_acuminata	(Oenocarpus_bataua	Oenocarpus_minor)))	(Geonoma_undata	((Pseudophoenix_vinifera	Manicaria_saccifera)	Kentiopsis_piersoniorum)))	(Pelagodoxa_henryana	Leopoldinia_pulchra))	((Sclerosperma_profizianum	(Podococcus_barteri	Orania_palindan))	(((Attalea_speciosa	(Bactris_major	(Elaeis_oleifera	Elaeis_guineensis)))	(((Reinhardtia_simplex	Reinhardtia_gracilis)	Reinhardtia_latisecta)	Reinhardtia_paiewonskiana))	(Veitchia_spiralis	Roystonea_regia))))	Chamaedorea_seifrizii)	Nypa_fruticans)	((Serenoa_repens	Sabal_domingensis)	Phoenix_dactylifera))	Calamus_caryotoides);
((Phoenix_dactylifera	((Attalea_speciosa	(((((Chamaedorea_seifrizii	((Bactris_major	(Elaeis_oleifera	Elaeis_guineensis))	(((Reinhardtia_simplex	Reinhardtia_gracilis)	Reinhardtia_latisecta)	Reinhardtia_paiewonskiana)))	Nypa_fruticans)	(Sclerosperma_profizianum	(Podococcus_barteri	Orania_palindan)))	(((((Hydriastele_microspadix	(Heterospathe_cagayanensis	(Dictyosperma_album	Dypsis_decaryi)))	(Pseudophoenix_vinifera	(Kentiopsis_piersoniorum	Veitchia_spiralis)))	(Prestoea_acuminata	(Oenocarpus_bataua	Oenocarpus_minor)))	(Manicaria_saccifera	(Pelagodoxa_henryana	Leopoldinia_pulchra)))	Geonoma_undata))	Roystonea_regia))	(Serenoa_repens	Sabal_domingensis)))	Calamus_caryotoides);
((((Reinhardtia_simplex	Reinhardtia_gracilis)	(Reinhardtia_latisecta	Reinhardtia_paiewonskiana))	(((Sclerosperma_profizianum	((Chamaedorea_seifrizii	Podococcus_barteri)	((Roystonea_regia	(Pseudophoenix_vinifera	(((Serenoa_repens	Sabal_domingensis)	Phoenix_dactylifera)	Nypa_fruticans)))	(Orania_palindan	((((Hydriastele_microspadix	((Dictyosperma_album	(Heterospathe_cagayanensis	Dypsis_decaryi))	(Kentiopsis_piersoniorum	Veitchia_spiralis)))	(Prestoea_acuminata	(Oenocarpus_bataua	Oenocarpus_minor)))	(Manicaria_saccifera	(Pelagodoxa_henryana	Leopoldinia_pulchra)))	Geonoma_undata)))))	Attalea_speciosa)	(Bactris_major	(Elaeis_oleifera	Elaeis_guineensis))))	Calamus_caryotoides);
((((Reinhardtia_simplex	Reinhardtia_gracilis)	(Reinhardtia_latisecta	Reinhardtia_paiewonskiana))	((((Roystonea_regia	(((Chamaedorea_seifrizii	Podococcus_barteri)	(Bactris_major	(Elaeis_oleifera	Elaeis_guineensis)))	Attalea_speciosa))	((Geonoma_undata	(Pelagodoxa_henryana	Leopoldinia_pulchra))	((Veitchia_spiralis	(Dictyosperma_album	((Heterospathe_cagayanensis	(Dypsis_decaryi	(Pseudophoenix_vinifera	Kentiopsis_piersoniorum)))	Hydriastele_microspadix)))	(Manicaria_saccifera	(Nypa_fruticans	(Prestoea_acuminata	(Oenocarpus_bataua	Oenocarpus_minor)))))))	((Sabal_domingensis	(Phoenix_dactylifera	Serenoa_repens))	Orania_palindan))	Sclerosperma_profizianum))	Calamus_caryotoides);
((((Reinhardtia_simplex	Reinhardtia_gracilis)	(Reinhardtia_latisecta	Reinhardtia_paiewonskiana))	(((((Bactris_major	(Elaeis_oleifera	Elaeis_guineensis))	Attalea_speciosa)	(Orania_palindan	((((((Hydriastele_microspadix	((Dypsis_decaryi	Heterospathe_cagayanensis)	Dictyosperma_album))	Kentiopsis_piersoniorum)	(Prestoea_acuminata	(Oenocarpus_bataua	Oenocarpus_minor)))	(Manicaria_saccifera	(Pelagodoxa_henryana	Leopoldinia_pulchra)))	(Chamaedorea_seifrizii	(Podococcus_barteri	Veitchia_spiralis)))	Geonoma_undata)))	(Roystonea_regia	(Nypa_fruticans	((Serenoa_repens	(Pseudophoenix_vinifera	Sabal_domingensis))	Phoenix_dactylifera))))	Sclerosperma_profizianum))	Calamus_caryotoides);
((((Reinhardtia_simplex	Reinhardtia_gracilis)	(Reinhardtia_latisecta	Reinhardtia_paiewonskiana))	(((((Roystonea_regia	(Nypa_fruticans	((Pseudophoenix_vinifera	(Sabal_domingensis	Serenoa_repens))	Phoenix_dactylifera)))	(Orania_palindan	((Chamaedorea_seifrizii	Podococcus_barteri)	((Prestoea_acuminata	(Oenocarpus_bataua	Oenocarpus_minor))	(((Manicaria_saccifera	(Pelagodoxa_henryana	Leopoldinia_pulchra))	(((Heterospathe_cagayanensis	(Veitchia_spiralis	Hydriastele_microspadix))	Kentiopsis_piersoniorum)	(Dictyosperma_album	Dypsis_decaryi)))	Geonoma_undata)))))	Attalea_speciosa)	(Bactris_major	(Elaeis_oleifera	Elaeis_guineensis)))	Sclerosperma_profizianum))	Calamus_caryotoides);
(((((((Podococcus_barteri	(Orania_palindan	Sclerosperma_profizianum))	(((((Pelagodoxa_henryana	Leopoldinia_pulchra)	(Pseudophoenix_vinifera	Manicaria_saccifera))	Geonoma_undata)	Veitchia_spiralis)	((Prestoea_acuminata	(Oenocarpus_bataua	Oenocarpus_minor))	(((Dypsis_decaryi	Heterospathe_cagayanensis)	(Kentiopsis_piersoniorum	Hydriastele_microspadix))	Dictyosperma_album))))	(Roystonea_regia	(Nypa_fruticans	((Sabal_domingensis	Serenoa_repens)	Phoenix_dactylifera))))	((Bactris_major	(Elaeis_oleifera	Elaeis_guineensis))	(Reinhardtia_paiewonskiana	((Reinhardtia_simplex	Reinhardtia_gracilis)	Reinhardtia_latisecta))))	Chamaedorea_seifrizii)	Attalea_speciosa)	Calamus_caryotoides);
(((((((Sclerosperma_profizianum	((Reinhardtia_paiewonskiana	((Reinhardtia_simplex	Reinhardtia_gracilis)	Reinhardtia_latisecta))	((Bactris_major	(Elaeis_oleifera	Elaeis_guineensis))	Attalea_speciosa)))	(Roystonea_regia	Veitchia_spiralis))	((Podococcus_barteri	Chamaedorea_seifrizii)	(Orania_palindan	(Geonoma_undata	(((((Oenocarpus_bataua	Oenocarpus_minor)	Prestoea_acuminata)	(Pseudophoenix_vinifera	Manicaria_saccifera))	(Leopoldinia_pulchra	Pelagodoxa_henryana))	(((Dictyosperma_album	(Heterospathe_cagayanensis	Dypsis_decaryi))	Kentiopsis_piersoniorum)	Hydriastele_microspadix))))))	Nypa_fruticans)	Phoenix_dactylifera)	(Sabal_domingensis	Serenoa_repens))	Calamus_caryotoides);
(((Nypa_fruticans	((Roystonea_regia	Pseudophoenix_vinifera)	((((Podococcus_barteri	Chamaedorea_seifrizii)	(Sclerosperma_profizianum	(((Reinhardtia_simplex	Reinhardtia_gracilis)	(Reinhardtia_latisecta	Reinhardtia_paiewonskiana))	((Bactris_major	(Elaeis_oleifera	Elaeis_guineensis))	Attalea_speciosa))))	(Geonoma_undata	((((((Heterospathe_cagayanensis	Dypsis_decaryi)	(Kentiopsis_piersoniorum	Hydriastele_microspadix))	Dictyosperma_album)	(Leopoldinia_pulchra	Pelagodoxa_henryana))	(((Oenocarpus_bataua	Oenocarpus_minor)	Prestoea_acuminata)	Manicaria_saccifera))	Veitchia_spiralis)))	Orania_palindan)))	(Phoenix_dactylifera	(Sabal_domingensis	Serenoa_repens)))	Calamus_caryotoides);
(((Nypa_fruticans	((Roystonea_regia	Pseudophoenix_vinifera)	((((Manicaria_saccifera	(((Kentiopsis_piersoniorum	((Heterospathe_cagayanensis	Dypsis_decaryi)	Hydriastele_microspadix))	(Veitchia_spiralis	Dictyosperma_album))	((Oenocarpus_bataua	Oenocarpus_minor)	Prestoea_acuminata)))	(Leopoldinia_pulchra	Pelagodoxa_henryana))	(Sclerosperma_profizianum	Orania_palindan))	(((Podococcus_barteri	Chamaedorea_seifrizii)	((Reinhardtia_paiewonskiana	((Reinhardtia_simplex	Reinhardtia_gracilis)	Reinhardtia_latisecta))	((Bactris_major	(Elaeis_oleifera	Elaeis_guineensis))	Attalea_speciosa)))	Geonoma_undata))))	(Phoenix_dactylifera	(Sabal_domingensis	Serenoa_repens)))	Calamus_caryotoides);
(((Nypa_fruticans	((Roystonea_regia	(((Reinhardtia_simplex	Reinhardtia_gracilis)	(Reinhardtia_latisecta	Reinhardtia_paiewonskiana))	((Bactris_major	(Elaeis_oleifera	Elaeis_guineensis))	Attalea_speciosa)))	((Geonoma_undata	(((((Heterospathe_cagayanensis	Dypsis_decaryi)	((Veitchia_spiralis	Hydriastele_microspadix)	Kentiopsis_piersoniorum))	Dictyosperma_album)	((Oenocarpus_bataua	Oenocarpus_minor)	Prestoea_acuminata))	((Pseudophoenix_vinifera	(Podococcus_barteri	Chamaedorea_seifrizii))	(Manicaria_saccifera	(Pelagodoxa_henryana	Leopoldinia_pulchra)))))	(Sclerosperma_profizianum	Orania_palindan))))	(Phoenix_dactylifera	(Sabal_domingensis	Serenoa_repens)))	Calamus_caryotoides);
((((Reinhardtia_simplex	Reinhardtia_gracilis)	(Reinhardtia_latisecta	Reinhardtia_paiewonskiana))	((((Bactris_major	(Elaeis_oleifera	Elaeis_guineensis))	Attalea_speciosa)	(((((Geonoma_undata	(Manicaria_saccifera	(Pelagodoxa_henryana	Leopoldinia_pulchra)))	(((Oenocarpus_bataua	Oenocarpus_minor)	Prestoea_acuminata)	(((Heterospathe_cagayanensis	Dypsis_decaryi)	(Hydriastele_microspadix	Kentiopsis_piersoniorum))	Dictyosperma_album)))	Orania_palindan)	((Roystonea_regia	Pseudophoenix_vinifera)	(Nypa_fruticans	(Phoenix_dactylifera	(Sabal_domingensis	Serenoa_repens)))))	(Veitchia_spiralis	(Podococcus_barteri	Chamaedorea_seifrizii))))	Sclerosperma_profizianum))	Calamus_caryotoides);
((((Reinhardtia_simplex	Reinhardtia_gracilis)	(Reinhardtia_latisecta	Reinhardtia_paiewonskiana))	(((((Roystonea_regia	(Nypa_fruticans	(Phoenix_dactylifera	(Sabal_domingensis	Serenoa_repens))))	Geonoma_undata)	(Sclerosperma_profizianum	(((((((Heterospathe_cagayanensis	Dypsis_decaryi)	(Veitchia_spiralis	(Hydriastele_microspadix	Kentiopsis_piersoniorum)))	Dictyosperma_album)	(Manicaria_saccifera	((Oenocarpus_bataua	Oenocarpus_minor)	Prestoea_acuminata)))	Pelagodoxa_henryana)	((Pseudophoenix_vinifera	(Podococcus_barteri	Chamaedorea_seifrizii))	Leopoldinia_pulchra))	Orania_palindan)))	Attalea_speciosa)	(Bactris_major	(Elaeis_oleifera	Elaeis_guineensis))))	Calamus_caryotoides);
(((Reinhardtia_paiewonskiana	((Reinhardtia_simplex	Reinhardtia_gracilis)	Reinhardtia_latisecta))	(((((Podococcus_barteri	Chamaedorea_seifrizii)	(Attalea_speciosa	(Bactris_major	(Elaeis_oleifera	Elaeis_guineensis))))	(Orania_palindan	(((((Oenocarpus_bataua	Oenocarpus_minor)	Prestoea_acuminata)	((Veitchia_spiralis	Hydriastele_microspadix)	(Dictyosperma_album	(Heterospathe_cagayanensis	Dypsis_decaryi))))	((Leopoldinia_pulchra	Pelagodoxa_henryana)	((Pseudophoenix_vinifera	Kentiopsis_piersoniorum)	Manicaria_saccifera)))	Geonoma_undata)))	(Roystonea_regia	(Nypa_fruticans	(Phoenix_dactylifera	(Sabal_domingensis	Serenoa_repens)))))	Sclerosperma_profizianum))	Calamus_caryotoides);
((Orania_palindan	((((((Dictyosperma_album	((((Veitchia_spiralis	Pseudophoenix_vinifera)	Kentiopsis_piersoniorum)	Hydriastele_microspadix)	(Heterospathe_cagayanensis	Dypsis_decaryi)))	(Geonoma_undata	(Manicaria_saccifera	((Oenocarpus_bataua	Oenocarpus_minor)	Prestoea_acuminata))))	Pelagodoxa_henryana)	Leopoldinia_pulchra)	(((Roystonea_regia	Nypa_fruticans)	(Attalea_speciosa	(Phoenix_dactylifera	(Sabal_domingensis	Serenoa_repens))))	((Bactris_major	(Elaeis_oleifera	Elaeis_guineensis))	(Sclerosperma_profizianum	((Reinhardtia_simplex	Reinhardtia_gracilis)	(Reinhardtia_latisecta	Reinhardtia_paiewonskiana))))))	(Podococcus_barteri	Chamaedorea_seifrizii)))	Calamus_caryotoides);
(((((Reinhardtia_simplex	Reinhardtia_gracilis)	Reinhardtia_latisecta)	Reinhardtia_paiewonskiana)	(((((Nypa_fruticans	((((Hydriastele_microspadix	((Heterospathe_cagayanensis	Dypsis_decaryi)	Kentiopsis_piersoniorum))	Dictyosperma_album)	((Oenocarpus_bataua	Oenocarpus_minor)	Prestoea_acuminata))	((((Pseudophoenix_vinifera	Podococcus_barteri)	Chamaedorea_seifrizii)	(Manicaria_saccifera	(Pelagodoxa_henryana	Leopoldinia_pulchra)))	(Veitchia_spiralis	Geonoma_undata))))	Orania_palindan)	(Roystonea_regia	(Attalea_speciosa	(Phoenix_dactylifera	(Sabal_domingensis	Serenoa_repens)))))	(Bactris_major	(Elaeis_oleifera	Elaeis_guineensis)))	Sclerosperma_profizianum))	Calamus_caryotoides);
(((Nypa_fruticans	(Phoenix_dactylifera	(Sabal_domingensis	Serenoa_repens)))	((((Roystonea_regia	(((Reinhardtia_simplex	Reinhardtia_gracilis)	(Reinhardtia_latisecta	Reinhardtia_paiewonskiana))	(Bactris_major	(Elaeis_oleifera	Elaeis_guineensis))))	(Orania_palindan	(Podococcus_barteri	Sclerosperma_profizianum)))	Attalea_speciosa)	(Chamaedorea_seifrizii	(Geonoma_undata	(((Pseudophoenix_vinifera	Manicaria_saccifera)	(Pelagodoxa_henryana	Leopoldinia_pulchra))	((Heterospathe_cagayanensis	(Hydriastele_microspadix	((Veitchia_spiralis	(Kentiopsis_piersoniorum	Dypsis_decaryi))	Dictyosperma_album)))	((Oenocarpus_bataua	Oenocarpus_minor)	Prestoea_acuminata)))))))	Calamus_caryotoides);
(((Phoenix_dactylifera	(Serenoa_repens	Sabal_domingensis))	(((((Chamaedorea_seifrizii	Podococcus_barteri)	(Sclerosperma_profizianum	((Attalea_speciosa	(Bactris_major	(Elaeis_guineensis	Elaeis_oleifera)))	((Reinhardtia_simplex	Reinhardtia_gracilis)	(Reinhardtia_paiewonskiana	Reinhardtia_latisecta)))))	(Orania_palindan	(Leopoldinia_pulchra	(((((((Dypsis_decaryi	(Kentiopsis_piersoniorum	Veitchia_spiralis))	Hydriastele_microspadix)	Heterospathe_cagayanensis)	Dictyosperma_album)	((Oenocarpus_minor	Oenocarpus_bataua)	Prestoea_acuminata))	(Pseudophoenix_vinifera	Manicaria_saccifera))	(Geonoma_undata	Pelagodoxa_henryana)))))	Roystonea_regia)	Nypa_fruticans))	Calamus_caryotoides);
((Attalea_speciosa	((((((Sclerosperma_profizianum	Podococcus_barteri)	Orania_palindan)	(((Bactris_major	(Elaeis_guineensis	Elaeis_oleifera))	((Reinhardtia_simplex	Reinhardtia_gracilis)	(Reinhardtia_paiewonskiana	Reinhardtia_latisecta)))	(((((((Dypsis_decaryi	(Pseudophoenix_vinifera	(Kentiopsis_piersoniorum	Veitchia_spiralis)))	Hydriastele_microspadix)	Heterospathe_cagayanensis)	Dictyosperma_album)	((Oenocarpus_minor	Oenocarpus_bataua)	Prestoea_acuminata))	((Pelagodoxa_henryana	(Chamaedorea_seifrizii	Leopoldinia_pulchra))	Manicaria_saccifera))	Geonoma_undata)))	Roystonea_regia)	Nypa_fruticans)	(Sabal_domingensis	(Phoenix_dactylifera	Serenoa_repens))))	Calamus_caryotoides);
((((Reinhardtia_simplex	Reinhardtia_gracilis)	(Reinhardtia_paiewonskiana	Reinhardtia_latisecta))	((Attalea_speciosa	(((Chamaedorea_seifrizii	((((Hydriastele_microspadix	(Dypsis_decaryi	Heterospathe_cagayanensis))	Dictyosperma_album)	((Oenocarpus_minor	Oenocarpus_bataua)	Prestoea_acuminata))	(((Leopoldinia_pulchra	Pelagodoxa_henryana)	Geonoma_undata)	((Manicaria_saccifera	Kentiopsis_piersoniorum)	Veitchia_spiralis))))	(Nypa_fruticans	((Phoenix_dactylifera	(Serenoa_repens	Sabal_domingensis))	(Pseudophoenix_vinifera	Roystonea_regia))))	(Sclerosperma_profizianum	(Podococcus_barteri	Orania_palindan))))	(Bactris_major	(Elaeis_guineensis	Elaeis_oleifera))))	Calamus_caryotoides);
((((Reinhardtia_simplex	Reinhardtia_gracilis)	(Reinhardtia_paiewonskiana	Reinhardtia_latisecta))	((((((Phoenix_dactylifera	(Serenoa_repens	Sabal_domingensis))	Nypa_fruticans)	((Leopoldinia_pulchra	Pelagodoxa_henryana)	((Geonoma_undata	Manicaria_saccifera)	(((((Veitchia_spiralis	(Pseudophoenix_vinifera	Kentiopsis_piersoniorum))	Hydriastele_microspadix)	(Dypsis_decaryi	Heterospathe_cagayanensis))	Dictyosperma_album)	((Oenocarpus_minor	Oenocarpus_bataua)	Prestoea_acuminata)))))	(Sclerosperma_profizianum	((Chamaedorea_seifrizii	Podococcus_barteri)	Orania_palindan)))	Roystonea_regia)	(Attalea_speciosa	(Bactris_major	(Elaeis_guineensis	Elaeis_oleifera)))))	Calamus_caryotoides);
(((Phoenix_dactylifera	(Pseudophoenix_vinifera	(Serenoa_repens	Sabal_domingensis)))	(Nypa_fruticans	((((Geonoma_undata	(Manicaria_saccifera	(Leopoldinia_pulchra	Pelagodoxa_henryana)))	((((Kentiopsis_piersoniorum	Hydriastele_microspadix)	(Dypsis_decaryi	Heterospathe_cagayanensis))	Dictyosperma_album)	((Oenocarpus_minor	Oenocarpus_bataua)	Prestoea_acuminata)))	((Attalea_speciosa	(Bactris_major	(Elaeis_guineensis	Elaeis_oleifera)))	(((Reinhardtia_simplex	Reinhardtia_gracilis)	Reinhardtia_latisecta)	Reinhardtia_paiewonskiana)))	((Veitchia_spiralis	Roystonea_regia)	((Sclerosperma_profizianum	(Podococcus_barteri	Orania_palindan))	Chamaedorea_seifrizii)))))	Calamus_caryotoides);
(((Phoenix_dactylifera	(Serenoa_repens	Sabal_domingensis))	(Nypa_fruticans	(((Geonoma_undata	(Manicaria_saccifera	(Leopoldinia_pulchra	Pelagodoxa_henryana)))	((((Dypsis_decaryi	Heterospathe_cagayanensis)	(Hydriastele_microspadix	((Pseudophoenix_vinifera	Kentiopsis_piersoniorum)	Veitchia_spiralis)))	Dictyosperma_album)	((Oenocarpus_minor	Oenocarpus_bataua)	Prestoea_acuminata)))	(Orania_palindan	((Chamaedorea_seifrizii	Podococcus_barteri)	((((Attalea_speciosa	(Bactris_major	(Elaeis_guineensis	Elaeis_oleifera)))	(((Reinhardtia_simplex	Reinhardtia_gracilis)	Reinhardtia_latisecta)	Reinhardtia_paiewonskiana))	Sclerosperma_profizianum)	Roystonea_regia))))))	Calamus_caryotoides);
((((Nypa_fruticans	(((((Chamaedorea_seifrizii	Podococcus_barteri)	(((Attalea_speciosa	(Bactris_major	(Elaeis_guineensis	Elaeis_oleifera)))	((Reinhardtia_simplex	Reinhardtia_gracilis)	(Reinhardtia_latisecta	Reinhardtia_paiewonskiana)))	Sclerosperma_profizianum))	((Manicaria_saccifera	((Leopoldinia_pulchra	Pelagodoxa_henryana)	Geonoma_undata))	((((Dypsis_decaryi	Heterospathe_cagayanensis)	(Hydriastele_microspadix	(Pseudophoenix_vinifera	Kentiopsis_piersoniorum)))	Dictyosperma_album)	((Oenocarpus_minor	Oenocarpus_bataua)	Prestoea_acuminata))))	Orania_palindan)	(Veitchia_spiralis	Roystonea_regia)))	Phoenix_dactylifera)	(Serenoa_repens	Sabal_domingensis))	Calamus_caryotoides);
(((Phoenix_dactylifera	(Serenoa_repens	Sabal_domingensis))	((((Geonoma_undata	((Chamaedorea_seifrizii	Podococcus_barteri)	((Manicaria_saccifera	(Leopoldinia_pulchra	Pelagodoxa_henryana))	(((Heterospathe_cagayanensis	((Veitchia_spiralis	Hydriastele_microspadix)	(Pseudophoenix_vinifera	Kentiopsis_piersoniorum)))	(Dypsis_decaryi	Dictyosperma_album))	((Oenocarpus_minor	Oenocarpus_bataua)	Prestoea_acuminata)))))	((Roystonea_regia	(Attalea_speciosa	(Bactris_major	(Elaeis_guineensis	Elaeis_oleifera))))	Orania_palindan))	(Sclerosperma_profizianum	((Reinhardtia_simplex	Reinhardtia_gracilis)	(Reinhardtia_latisecta	Reinhardtia_paiewonskiana))))	Nypa_fruticans))	Calamus_caryotoides);
((((Reinhardtia_simplex	Reinhardtia_gracilis)	(Reinhardtia_latisecta	Reinhardtia_paiewonskiana))	((((Roystonea_regia	(Nypa_fruticans	(Phoenix_dactylifera	(Serenoa_repens	Sabal_domingensis))))	((((Manicaria_saccifera	(((Heterospathe_cagayanensis	((Veitchia_spiralis	(Dypsis_decaryi	(Pseudophoenix_vinifera	Kentiopsis_piersoniorum)))	Hydriastele_microspadix))	Dictyosperma_album)	((Oenocarpus_minor	Oenocarpus_bataua)	Prestoea_acuminata)))	(Geonoma_undata	Pelagodoxa_henryana))	Leopoldinia_pulchra)	((Chamaedorea_seifrizii	Podococcus_barteri)	(Sclerosperma_profizianum	Orania_palindan))))	Attalea_speciosa)	(Bactris_major	(Elaeis_guineensis	Elaeis_oleifera))))	Calamus_caryotoides);
((((Reinhardtia_simplex	Reinhardtia_gracilis)	(Reinhardtia_latisecta	Reinhardtia_paiewonskiana))	(((Veitchia_spiralis	Roystonea_regia)	(((((Pelagodoxa_henryana	Leopoldinia_pulchra)	(((Oenocarpus_minor	Oenocarpus_bataua)	Prestoea_acuminata)	((Pseudophoenix_vinifera	Kentiopsis_piersoniorum)	Manicaria_saccifera)))	((Hydriastele_microspadix	Heterospathe_cagayanensis)	(Dypsis_decaryi	Dictyosperma_album)))	Geonoma_undata)	((Nypa_fruticans	(Phoenix_dactylifera	(Serenoa_repens	Sabal_domingensis)))	((Podococcus_barteri	(Sclerosperma_profizianum	Orania_palindan))	Chamaedorea_seifrizii))))	(Bactris_major	(Attalea_speciosa	(Elaeis_guineensis	Elaeis_oleifera)))))	Calamus_caryotoides);
(((Phoenix_dactylifera	(Sabal_domingensis	Serenoa_repens))	(((((Chamaedorea_seifrizii	Attalea_speciosa)	(Podococcus_barteri	(Sclerosperma_profizianum	Orania_palindan)))	((Geonoma_undata	(((Pseudophoenix_vinifera	Manicaria_saccifera)	(Pelagodoxa_henryana	Leopoldinia_pulchra))	((Prestoea_acuminata	(Oenocarpus_minor	Oenocarpus_bataua))	(((Veitchia_spiralis	Kentiopsis_piersoniorum)	Hydriastele_microspadix)	(Heterospathe_cagayanensis	(Dictyosperma_album	Dypsis_decaryi))))))	((Bactris_major	(Elaeis_oleifera	Elaeis_guineensis))	(Reinhardtia_latisecta	(Reinhardtia_paiewonskiana	(Reinhardtia_simplex	Reinhardtia_gracilis))))))	Roystonea_regia)	Nypa_fruticans))	Calamus_caryotoides);
(((Phoenix_dactylifera	(Sabal_domingensis	Serenoa_repens))	(((((Chamaedorea_seifrizii	Podococcus_barteri)	(Orania_palindan	Sclerosperma_profizianum))	(Geonoma_undata	((Manicaria_saccifera	(Pelagodoxa_henryana	Leopoldinia_pulchra))	((Prestoea_acuminata	(Oenocarpus_minor	Oenocarpus_bataua))	((Dictyosperma_album	(Dypsis_decaryi	Heterospathe_cagayanensis))	(Kentiopsis_piersoniorum	Hydriastele_microspadix))))))	((Veitchia_spiralis	(Pseudophoenix_vinifera	Roystonea_regia))	((Attalea_speciosa	(Bactris_major	(Elaeis_oleifera	Elaeis_guineensis)))	(Reinhardtia_latisecta	(Reinhardtia_paiewonskiana	(Reinhardtia_simplex	Reinhardtia_gracilis))))))	Nypa_fruticans))	Calamus_caryotoides);
(((Phoenix_dactylifera	(Sabal_domingensis	Serenoa_repens))	(((Roystonea_regia	(Geonoma_undata	((Manicaria_saccifera	((Pseudophoenix_vinifera	Pelagodoxa_henryana)	Leopoldinia_pulchra))	((Prestoea_acuminata	(Oenocarpus_minor	Oenocarpus_bataua))	((Heterospathe_cagayanensis	(Dictyosperma_album	Dypsis_decaryi))	(Kentiopsis_piersoniorum	(Veitchia_spiralis	Hydriastele_microspadix)))))))	(((Podococcus_barteri	Sclerosperma_profizianum)	Orania_palindan)	(((Bactris_major	(Elaeis_oleifera	Elaeis_guineensis))	(Reinhardtia_latisecta	(Reinhardtia_paiewonskiana	(Reinhardtia_simplex	Reinhardtia_gracilis))))	(Attalea_speciosa	Chamaedorea_seifrizii))))	Nypa_fruticans))	Calamus_caryotoides);
((Attalea_speciosa	((Geonoma_undata	(((Kentiopsis_piersoniorum	(Pseudophoenix_vinifera	Manicaria_saccifera))	(Pelagodoxa_henryana	(Chamaedorea_seifrizii	Leopoldinia_pulchra)))	((Prestoea_acuminata	(Oenocarpus_minor	Oenocarpus_bataua))	((((Heterospathe_cagayanensis	Dypsis_decaryi)	Dictyosperma_album)	Hydriastele_microspadix)	Veitchia_spiralis))))	(((Sclerosperma_profizianum	(Orania_palindan	Podococcus_barteri))	((Bactris_major	(Elaeis_oleifera	Elaeis_guineensis))	(Reinhardtia_latisecta	(Reinhardtia_paiewonskiana	(Reinhardtia_simplex	Reinhardtia_gracilis)))))	((Nypa_fruticans	(Phoenix_dactylifera	(Sabal_domingensis	Serenoa_repens)))	Roystonea_regia))))	Calamus_caryotoides);
((((((Geonoma_undata	((((Prestoea_acuminata	(Oenocarpus_minor	Oenocarpus_bataua))	((((Heterospathe_cagayanensis	Dypsis_decaryi)	(Hydriastele_microspadix	Kentiopsis_piersoniorum))	Dictyosperma_album)	Veitchia_spiralis))	(Pelagodoxa_henryana	Manicaria_saccifera))	((Chamaedorea_seifrizii	Podococcus_barteri)	Leopoldinia_pulchra)))	(Attalea_speciosa	(Bactris_major	(Elaeis_oleifera	Elaeis_guineensis))))	(Orania_palindan	((Nypa_fruticans	(Phoenix_dactylifera	(Sabal_domingensis	Serenoa_repens)))	(Pseudophoenix_vinifera	Roystonea_regia))))	Sclerosperma_profizianum)	((Reinhardtia_latisecta	(Reinhardtia_simplex	Reinhardtia_gracilis))	Reinhardtia_paiewonskiana))	Calamus_caryotoides);
(((((Pseudophoenix_vinifera	Roystonea_regia)	((((Attalea_speciosa	(Bactris_major	(Elaeis_oleifera	Elaeis_guineensis)))	((Reinhardtia_latisecta	(Reinhardtia_simplex	Reinhardtia_gracilis))	Reinhardtia_paiewonskiana))	(((Podococcus_barteri	Sclerosperma_profizianum)	Orania_palindan)	Chamaedorea_seifrizii))	(((Leopoldinia_pulchra	Pelagodoxa_henryana)	(((Prestoea_acuminata	(Oenocarpus_minor	Oenocarpus_bataua))	Manicaria_saccifera)	(((Heterospathe_cagayanensis	Dypsis_decaryi)	(Hydriastele_microspadix	(Veitchia_spiralis	Kentiopsis_piersoniorum)))	Dictyosperma_album)))	Geonoma_undata)))	Nypa_fruticans)	(Phoenix_dactylifera	(Sabal_domingensis	Serenoa_repens)))	Calamus_caryotoides);
((((Reinhardtia_latisecta	(Reinhardtia_simplex	Reinhardtia_gracilis))	Reinhardtia_paiewonskiana)	(((((Chamaedorea_seifrizii	Podococcus_barteri)	Sclerosperma_profizianum)	Orania_palindan)	((((Prestoea_acuminata	(Oenocarpus_minor	Oenocarpus_bataua))	(((Hydriastele_microspadix	Veitchia_spiralis)	(Kentiopsis_piersoniorum	(Heterospathe_cagayanensis	Dypsis_decaryi)))	Dictyosperma_album))	(Manicaria_saccifera	(Leopoldinia_pulchra	Pelagodoxa_henryana)))	(Pseudophoenix_vinifera	Geonoma_undata)))	(((Nypa_fruticans	(Phoenix_dactylifera	(Sabal_domingensis	Serenoa_repens)))	Roystonea_regia)	(Attalea_speciosa	(Bactris_major	(Elaeis_oleifera	Elaeis_guineensis))))))	Calamus_caryotoides);
((Attalea_speciosa	((((Pseudophoenix_vinifera	(Chamaedorea_seifrizii	Podococcus_barteri))	Roystonea_regia)	(Nypa_fruticans	(Phoenix_dactylifera	(Sabal_domingensis	Serenoa_repens))))	(((Sclerosperma_profizianum	Orania_palindan)	((Bactris_major	(Elaeis_oleifera	Elaeis_guineensis))	((Reinhardtia_simplex	Reinhardtia_gracilis)	(Reinhardtia_paiewonskiana	Reinhardtia_latisecta))))	((((Prestoea_acuminata	(Oenocarpus_minor	Oenocarpus_bataua))	(((Dypsis_decaryi	(Kentiopsis_piersoniorum	Hydriastele_microspadix))	Heterospathe_cagayanensis)	Dictyosperma_album))	(((Leopoldinia_pulchra	Pelagodoxa_henryana)	Veitchia_spiralis)	Manicaria_saccifera))	Geonoma_undata))))	Calamus_caryotoides);
((Orania_palindan	((((Prestoea_acuminata	(Oenocarpus_minor	Oenocarpus_bataua))	(Kentiopsis_piersoniorum	((Dypsis_decaryi	((Veitchia_spiralis	Hydriastele_microspadix)	Heterospathe_cagayanensis))	Dictyosperma_album)))	((Manicaria_saccifera	Geonoma_undata)	Pelagodoxa_henryana))	(((((Chamaedorea_seifrizii	Podococcus_barteri)	((Leopoldinia_pulchra	Attalea_speciosa)	(Bactris_major	(Elaeis_oleifera	Elaeis_guineensis))))	Sclerosperma_profizianum)	(Reinhardtia_paiewonskiana	(Reinhardtia_latisecta	(Reinhardtia_simplex	Reinhardtia_gracilis))))	(((Phoenix_dactylifera	(Sabal_domingensis	Serenoa_repens))	Nypa_fruticans)	(Pseudophoenix_vinifera	Roystonea_regia)))))	Calamus_caryotoides);
((((Reinhardtia_latisecta	Reinhardtia_paiewonskiana)	(Reinhardtia_simplex	Reinhardtia_gracilis))	(((((Sclerosperma_profizianum	Orania_palindan)	Geonoma_undata)	(((Prestoea_acuminata	(Oenocarpus_minor	Oenocarpus_bataua))	(((Veitchia_spiralis	Kentiopsis_piersoniorum)	(Heterospathe_cagayanensis	(Dictyosperma_album	Dypsis_decaryi)))	Hydriastele_microspadix))	(Manicaria_saccifera	(Pelagodoxa_henryana	Leopoldinia_pulchra))))	((Chamaedorea_seifrizii	Podococcus_barteri)	(((Phoenix_dactylifera	((Pseudophoenix_vinifera	Sabal_domingensis)	Serenoa_repens))	Nypa_fruticans)	Roystonea_regia)))	(Attalea_speciosa	(Bactris_major	(Elaeis_oleifera	Elaeis_guineensis)))))	Calamus_caryotoides);
(((Phoenix_dactylifera	(Serenoa_repens	Sabal_domingensis))	(((((Oenocarpus_bataua	Oenocarpus_minor)	Prestoea_acuminata)	(Geonoma_undata	(((Pelagodoxa_henryana	Leopoldinia_pulchra)	Manicaria_saccifera)	((Dictyosperma_album	(Heterospathe_cagayanensis	Dypsis_decaryi))	((Veitchia_spiralis	(Pseudophoenix_vinifera	Kentiopsis_piersoniorum))	Hydriastele_microspadix)))))	(Roystonea_regia	((((Chamaedorea_seifrizii	Podococcus_barteri)	(Attalea_speciosa	(Bactris_major	(Elaeis_guineensis	Elaeis_oleifera))))	(Reinhardtia_paiewonskiana	(Reinhardtia_latisecta	(Reinhardtia_simplex	Reinhardtia_gracilis))))	(Sclerosperma_profizianum	Orania_palindan))))	Nypa_fruticans))	Calamus_caryotoides);
((((Reinhardtia_simplex	Reinhardtia_gracilis)	(Reinhardtia_paiewonskiana	Reinhardtia_latisecta))	((((Sclerosperma_profizianum	Orania_palindan)	(Chamaedorea_seifrizii	Podococcus_barteri))	(Attalea_speciosa	(Bactris_major	(Elaeis_guineensis	Elaeis_oleifera))))	((((Phoenix_dactylifera	(Pseudophoenix_vinifera	(Serenoa_repens	Sabal_domingensis)))	Nypa_fruticans)	(Veitchia_spiralis	Roystonea_regia))	(((Geonoma_undata	(Pelagodoxa_henryana	Leopoldinia_pulchra))	Manicaria_saccifera)	((((Kentiopsis_piersoniorum	(Dypsis_decaryi	Dictyosperma_album))	Hydriastele_microspadix)	Heterospathe_cagayanensis)	((Oenocarpus_bataua	Oenocarpus_minor)	Prestoea_acuminata))))))	Calamus_caryotoides);
(((Phoenix_dactylifera	(Serenoa_repens	Sabal_domingensis))	(((Roystonea_regia	Pseudophoenix_vinifera)	((Orania_palindan	((((Pelagodoxa_henryana	Leopoldinia_pulchra)	Manicaria_saccifera)	((((Kentiopsis_piersoniorum	(Dypsis_decaryi	Veitchia_spiralis))	(Heterospathe_cagayanensis	Hydriastele_microspadix))	Dictyosperma_album)	((Oenocarpus_bataua	Oenocarpus_minor)	Prestoea_acuminata)))	Geonoma_undata))	(((Chamaedorea_seifrizii	Podococcus_barteri)	Sclerosperma_profizianum)	((Attalea_speciosa	(Bactris_major	(Elaeis_guineensis	Elaeis_oleifera)))	(((Reinhardtia_simplex	Reinhardtia_gracilis)	Reinhardtia_latisecta)	Reinhardtia_paiewonskiana)))))	Nypa_fruticans))	Calamus_caryotoides);
(((Phoenix_dactylifera	(Serenoa_repens	Sabal_domingensis))	(((Roystonea_regia	Pseudophoenix_vinifera)	((((Attalea_speciosa	(Bactris_major	(Elaeis_guineensis	Elaeis_oleifera)))	(Podococcus_barteri	(Sclerosperma_profizianum	Orania_palindan)))	(((Pelagodoxa_henryana	(Geonoma_undata	Manicaria_saccifera))	(((((Veitchia_spiralis	Kentiopsis_piersoniorum)	Hydriastele_microspadix)	(Dypsis_decaryi	Heterospathe_cagayanensis))	Dictyosperma_album)	((Oenocarpus_bataua	Oenocarpus_minor)	Prestoea_acuminata)))	Leopoldinia_pulchra))	(Chamaedorea_seifrizii	(((Reinhardtia_simplex	Reinhardtia_gracilis)	Reinhardtia_latisecta)	Reinhardtia_paiewonskiana))))	Nypa_fruticans))	Calamus_caryotoides);
(((Phoenix_dactylifera	(Serenoa_repens	Sabal_domingensis))	((Roystonea_regia	(((((Pelagodoxa_henryana	Leopoldinia_pulchra)	(((((Pseudophoenix_vinifera	Kentiopsis_piersoniorum)	(Hydriastele_microspadix	Veitchia_spiralis))	(Dypsis_decaryi	Heterospathe_cagayanensis))	Dictyosperma_album)	(Manicaria_saccifera	((Oenocarpus_bataua	Oenocarpus_minor)	Prestoea_acuminata))))	Geonoma_undata)	Chamaedorea_seifrizii)	(((Reinhardtia_simplex	Reinhardtia_gracilis)	(Reinhardtia_latisecta	Reinhardtia_paiewonskiana))	((Podococcus_barteri	(Sclerosperma_profizianum	Orania_palindan))	(Attalea_speciosa	(Bactris_major	(Elaeis_guineensis	Elaeis_oleifera)))))))	Nypa_fruticans))	Calamus_caryotoides);
((Attalea_speciosa	((((((Kentiopsis_piersoniorum	(((Dypsis_decaryi	Heterospathe_cagayanensis)	Hydriastele_microspadix)	Veitchia_spiralis))	Dictyosperma_album)	Geonoma_undata)	((Manicaria_saccifera	((Oenocarpus_bataua	Oenocarpus_minor)	Prestoea_acuminata))	(Pelagodoxa_henryana	Leopoldinia_pulchra)))	(((Podococcus_barteri	Sclerosperma_profizianum)	Orania_palindan)	(Pseudophoenix_vinifera	((Nypa_fruticans	(Phoenix_dactylifera	(Serenoa_repens	Sabal_domingensis)))	Roystonea_regia))))	(Chamaedorea_seifrizii	((Bactris_major	(Elaeis_guineensis	Elaeis_oleifera))	((Reinhardtia_simplex	Reinhardtia_gracilis)	(Reinhardtia_latisecta	Reinhardtia_paiewonskiana))))))	Calamus_caryotoides);
(((Phoenix_dactylifera	(Serenoa_repens	Sabal_domingensis))	((Roystonea_regia	(((((Podococcus_barteri	Sclerosperma_profizianum)	Orania_palindan)	((((Bactris_major	(Elaeis_guineensis	Elaeis_oleifera))	((Reinhardtia_simplex	Reinhardtia_gracilis)	(Reinhardtia_latisecta	Reinhardtia_paiewonskiana)))	Attalea_speciosa)	Chamaedorea_seifrizii))	(Geonoma_undata	(((((Dypsis_decaryi	Heterospathe_cagayanensis)	(Kentiopsis_piersoniorum	(Hydriastele_microspadix	Veitchia_spiralis)))	Dictyosperma_album)	((Oenocarpus_bataua	Oenocarpus_minor)	Prestoea_acuminata))	((Pelagodoxa_henryana	Leopoldinia_pulchra)	Manicaria_saccifera))))	Pseudophoenix_vinifera))	Nypa_fruticans))	Calamus_caryotoides);
(((((Reinhardtia_simplex	Reinhardtia_gracilis)	Reinhardtia_paiewonskiana)	Reinhardtia_latisecta)	((Attalea_speciosa	((Podococcus_barteri	Chamaedorea_seifrizii)	((Sclerosperma_profizianum	Orania_palindan)	((Veitchia_spiralis	(Geonoma_undata	((((Hydriastele_microspadix	Kentiopsis_piersoniorum)	((Dictyosperma_album	Dypsis_decaryi)	Heterospathe_cagayanensis))	((Oenocarpus_bataua	Oenocarpus_minor)	Prestoea_acuminata))	((Pelagodoxa_henryana	Leopoldinia_pulchra)	Manicaria_saccifera))))	(((Nypa_fruticans	Pseudophoenix_vinifera)	(Phoenix_dactylifera	(Serenoa_repens	Sabal_domingensis)))	Roystonea_regia)))))	(Bactris_major	(Elaeis_guineensis	Elaeis_oleifera))))	Calamus_caryotoides);
(((Phoenix_dactylifera	(Serenoa_repens	Sabal_domingensis))	(Nypa_fruticans	((((Attalea_speciosa	(Podococcus_barteri	Chamaedorea_seifrizii))	((Bactris_major	(Elaeis_guineensis	Elaeis_oleifera))	(((Reinhardtia_simplex	Reinhardtia_gracilis)	Reinhardtia_paiewonskiana)	Reinhardtia_latisecta)))	(((((Hydriastele_microspadix	(Veitchia_spiralis	Kentiopsis_piersoniorum))	((Dypsis_decaryi	Heterospathe_cagayanensis)	Dictyosperma_album))	((Oenocarpus_bataua	Oenocarpus_minor)	Prestoea_acuminata))	((Pelagodoxa_henryana	Leopoldinia_pulchra)	(Geonoma_undata	Manicaria_saccifera)))	(Orania_palindan	Sclerosperma_profizianum)))	(Pseudophoenix_vinifera	Roystonea_regia))))	Calamus_caryotoides);
(((((Reinhardtia_simplex	Reinhardtia_gracilis)	Reinhardtia_paiewonskiana)	Reinhardtia_latisecta)	(Sclerosperma_profizianum	(((((Phoenix_dactylifera	(Serenoa_repens	Sabal_domingensis))	Roystonea_regia)	((Podococcus_barteri	Chamaedorea_seifrizii)	(Orania_palindan	(((((Dictyosperma_album	Dypsis_decaryi)	(Veitchia_spiralis	(((Pseudophoenix_vinifera	Kentiopsis_piersoniorum)	Hydriastele_microspadix)	Heterospathe_cagayanensis)))	((Oenocarpus_bataua	Oenocarpus_minor)	Prestoea_acuminata))	((Pelagodoxa_henryana	Leopoldinia_pulchra)	Manicaria_saccifera))	Geonoma_undata))))	(Attalea_speciosa	(Bactris_major	(Elaeis_guineensis	Elaeis_oleifera))))	Nypa_fruticans)))	Calamus_caryotoides);
(((((Orania_palindan	(((Chamaedorea_seifrizii	(Veitchia_spiralis	Podococcus_barteri))	Leopoldinia_pulchra)	(Pelagodoxa_henryana	((((Hydriastele_microspadix	(Dypsis_decaryi	Heterospathe_cagayanensis))	Kentiopsis_piersoniorum)	Dictyosperma_album)	(Manicaria_saccifera	(Prestoea_acuminata	(Oenocarpus_bataua	Oenocarpus_minor)))))))	((Sclerosperma_profizianum	((Bactris_major	(Elaeis_oleifera	Elaeis_guineensis))	((Reinhardtia_simplex	Reinhardtia_gracilis)	(Reinhardtia_paiewonskiana	Reinhardtia_latisecta))))	Geonoma_undata))	((Roystonea_regia	Pseudophoenix_vinifera)	(Nypa_fruticans	((Sabal_domingensis	Serenoa_repens)	Phoenix_dactylifera))))	Attalea_speciosa)	Calamus_caryotoides);
((((Sabal_domingensis	Serenoa_repens)	Phoenix_dactylifera)	(((Orania_palindan	Sclerosperma_profizianum)	((Leopoldinia_pulchra	(((((Dypsis_decaryi	(Prestoea_acuminata	(Oenocarpus_bataua	Oenocarpus_minor)))	((Kentiopsis_piersoniorum	(Heterospathe_cagayanensis	Dictyosperma_album))	Hydriastele_microspadix))	(Geonoma_undata	Pelagodoxa_henryana))	Manicaria_saccifera)	Veitchia_spiralis))	((Attalea_speciosa	(((Bactris_major	(Elaeis_oleifera	Elaeis_guineensis))	((Reinhardtia_simplex	Reinhardtia_gracilis)	(Reinhardtia_paiewonskiana	Reinhardtia_latisecta)))	(Pseudophoenix_vinifera	(Chamaedorea_seifrizii	Podococcus_barteri))))	Roystonea_regia)))	Nypa_fruticans))	Calamus_caryotoides);
((((Sabal_domingensis	Serenoa_repens)	Phoenix_dactylifera)	(((Roystonea_regia	(((Veitchia_spiralis	(Geonoma_undata	(((Prestoea_acuminata	(Oenocarpus_bataua	Oenocarpus_minor))	(((Kentiopsis_piersoniorum	(Dypsis_decaryi	Heterospathe_cagayanensis))	Hydriastele_microspadix)	Dictyosperma_album))	((Leopoldinia_pulchra	Pelagodoxa_henryana)	Manicaria_saccifera))))	((Attalea_speciosa	(Bactris_major	(Elaeis_oleifera	Elaeis_guineensis)))	((Reinhardtia_simplex	Reinhardtia_gracilis)	(Reinhardtia_paiewonskiana	Reinhardtia_latisecta))))	(Chamaedorea_seifrizii	((Sclerosperma_profizianum	Orania_palindan)	Podococcus_barteri))))	Pseudophoenix_vinifera)	Nypa_fruticans))	Calamus_caryotoides);
(((((Sabal_domingensis	Serenoa_repens)	Phoenix_dactylifera)	Nypa_fruticans)	((Roystonea_regia	((Orania_palindan	(((Prestoea_acuminata	(Oenocarpus_bataua	Oenocarpus_minor))	((((Hydriastele_microspadix	Kentiopsis_piersoniorum)	(Veitchia_spiralis	Heterospathe_cagayanensis))	Dypsis_decaryi)	Dictyosperma_album))	(((Leopoldinia_pulchra	Pelagodoxa_henryana)	Manicaria_saccifera)	Geonoma_undata)))	((Sclerosperma_profizianum	((Attalea_speciosa	(Bactris_major	(Elaeis_oleifera	Elaeis_guineensis)))	(Reinhardtia_paiewonskiana	(Reinhardtia_latisecta	(Reinhardtia_simplex	Reinhardtia_gracilis)))))	(Podococcus_barteri	Chamaedorea_seifrizii))))	Pseudophoenix_vinifera))	Calamus_caryotoides);
((((Sabal_domingensis	Serenoa_repens)	Phoenix_dactylifera)	(((Roystonea_regia	((Orania_palindan	(Geonoma_undata	(((Prestoea_acuminata	(Oenocarpus_bataua	Oenocarpus_minor))	((Hydriastele_microspadix	(Kentiopsis_piersoniorum	Veitchia_spiralis))	((Dypsis_decaryi	Heterospathe_cagayanensis)	Dictyosperma_album)))	((Leopoldinia_pulchra	Pelagodoxa_henryana)	Manicaria_saccifera))))	((Sclerosperma_profizianum	((Attalea_speciosa	(Bactris_major	(Elaeis_oleifera	Elaeis_guineensis)))	((Reinhardtia_simplex	Reinhardtia_gracilis)	(Reinhardtia_paiewonskiana	Reinhardtia_latisecta))))	(Podococcus_barteri	Chamaedorea_seifrizii))))	Pseudophoenix_vinifera)	Nypa_fruticans))	Calamus_caryotoides);
((((Pseudophoenix_vinifera	(Sabal_domingensis	Serenoa_repens))	Phoenix_dactylifera)	((Attalea_speciosa	((((Sclerosperma_profizianum	((Bactris_major	(Elaeis_oleifera	Elaeis_guineensis))	((Reinhardtia_simplex	Reinhardtia_gracilis)	(Reinhardtia_paiewonskiana	Reinhardtia_latisecta))))	Roystonea_regia)	Orania_palindan)	(Geonoma_undata	((Podococcus_barteri	Chamaedorea_seifrizii)	((((Hydriastele_microspadix	Veitchia_spiralis)	((Kentiopsis_piersoniorum	(Dictyosperma_album	Dypsis_decaryi))	Heterospathe_cagayanensis))	(Manicaria_saccifera	(Prestoea_acuminata	(Oenocarpus_bataua	Oenocarpus_minor))))	(Leopoldinia_pulchra	Pelagodoxa_henryana))))))	Nypa_fruticans))	Calamus_caryotoides);
((((Sabal_domingensis	Serenoa_repens)	Phoenix_dactylifera)	(Pseudophoenix_vinifera	((((Podococcus_barteri	(Sclerosperma_profizianum	Orania_palindan))	(((Attalea_speciosa	(Bactris_major	(Elaeis_oleifera	Elaeis_guineensis)))	(Reinhardtia_paiewonskiana	(Reinhardtia_latisecta	(Reinhardtia_simplex	Reinhardtia_gracilis))))	(Chamaedorea_seifrizii	((((Prestoea_acuminata	(Oenocarpus_bataua	Oenocarpus_minor))	(Dictyosperma_album	((Hydriastele_microspadix	Kentiopsis_piersoniorum)	(Dypsis_decaryi	Heterospathe_cagayanensis))))	(Geonoma_undata	((Veitchia_spiralis	Pelagodoxa_henryana)	Manicaria_saccifera)))	Leopoldinia_pulchra))))	Roystonea_regia)	Nypa_fruticans)))	Calamus_caryotoides);
(((Sclerosperma_profizianum	((Reinhardtia_paiewonskiana	Reinhardtia_latisecta)	(Reinhardtia_simplex	Reinhardtia_gracilis)))	((((Prestoea_acuminata	(Oenocarpus_bataua	Oenocarpus_minor))	(Dictyosperma_album	((Veitchia_spiralis	Hydriastele_microspadix)	(Dypsis_decaryi	(Kentiopsis_piersoniorum	Heterospathe_cagayanensis)))))	(Geonoma_undata	((Leopoldinia_pulchra	Pelagodoxa_henryana)	Manicaria_saccifera)))	(((Roystonea_regia	(Nypa_fruticans	((Sabal_domingensis	Serenoa_repens)	Phoenix_dactylifera)))	Pseudophoenix_vinifera)	(Orania_palindan	((Attalea_speciosa	(Bactris_major	(Elaeis_oleifera	Elaeis_guineensis)))	(Chamaedorea_seifrizii	Podococcus_barteri))))))	Calamus_caryotoides);
((((Pseudophoenix_vinifera	(Sabal_domingensis	Serenoa_repens))	Phoenix_dactylifera)	((Roystonea_regia	((((Chamaedorea_seifrizii	Podococcus_barteri)	(Sclerosperma_profizianum	Orania_palindan))	(((Manicaria_saccifera	((Prestoea_acuminata	(Oenocarpus_bataua	Oenocarpus_minor))	(Dictyosperma_album	(((Heterospathe_cagayanensis	Dypsis_decaryi)	Veitchia_spiralis)	(Hydriastele_microspadix	Kentiopsis_piersoniorum)))))	(Leopoldinia_pulchra	Pelagodoxa_henryana))	Geonoma_undata))	(((Bactris_major	(Elaeis_oleifera	Elaeis_guineensis))	Attalea_speciosa)	(Reinhardtia_paiewonskiana	(Reinhardtia_latisecta	(Reinhardtia_simplex	Reinhardtia_gracilis))))))	Nypa_fruticans))	Calamus_caryotoides);
((((Sabal_domingensis	Serenoa_repens)	Phoenix_dactylifera)	((Roystonea_regia	((((Bactris_major	(Elaeis_oleifera	Elaeis_guineensis))	(Reinhardtia_paiewonskiana	(Reinhardtia_latisecta	(Reinhardtia_simplex	Reinhardtia_gracilis))))	Attalea_speciosa)	(((Chamaedorea_seifrizii	Podococcus_barteri)	(Sclerosperma_profizianum	Orania_palindan))	(((Dictyosperma_album	((Heterospathe_cagayanensis	Dypsis_decaryi)	(Hydriastele_microspadix	Kentiopsis_piersoniorum)))	((((Leopoldinia_pulchra	Pelagodoxa_henryana)	Manicaria_saccifera)	Veitchia_spiralis)	(Prestoea_acuminata	(Oenocarpus_bataua	Oenocarpus_minor))))	Geonoma_undata))))	(Nypa_fruticans	Pseudophoenix_vinifera)))	Calamus_caryotoides);
(((Phoenix_dactylifera	(Sabal_domingensis	Serenoa_repens))	((((Roystonea_regia	((Chamaedorea_seifrizii	Podococcus_barteri)	(Sclerosperma_profizianum	Orania_palindan)))	((Manicaria_saccifera	(Geonoma_undata	(Pelagodoxa_henryana	Leopoldinia_pulchra)))	((Prestoea_acuminata	(Oenocarpus_minor	Oenocarpus_bataua))	(Dictyosperma_album	(Hydriastele_microspadix	((Dypsis_decaryi	Heterospathe_cagayanensis)	((Pseudophoenix_vinifera	Kentiopsis_piersoniorum)	Veitchia_spiralis)))))))	((Attalea_speciosa	(Bactris_major	(Elaeis_guineensis	Elaeis_oleifera)))	(((Reinhardtia_gracilis	Reinhardtia_simplex)	Reinhardtia_paiewonskiana)	Reinhardtia_latisecta)))	Nypa_fruticans))	Calamus_caryotoides);
((Attalea_speciosa	((((Roystonea_regia	(Nypa_fruticans	(Phoenix_dactylifera	(Sabal_domingensis	Serenoa_repens))))	((Podococcus_barteri	(Sclerosperma_profizianum	Orania_palindan))	(((Manicaria_saccifera	(Pelagodoxa_henryana	Leopoldinia_pulchra))	((Prestoea_acuminata	(Oenocarpus_minor	Oenocarpus_bataua))	(Dictyosperma_album	(Dypsis_decaryi	((((Pseudophoenix_vinifera	Hydriastele_microspadix)	Veitchia_spiralis)	Heterospathe_cagayanensis)	Kentiopsis_piersoniorum)))))	Geonoma_undata)))	((Bactris_major	(Elaeis_guineensis	Elaeis_oleifera))	((Reinhardtia_latisecta	(Reinhardtia_gracilis	Reinhardtia_simplex))	Reinhardtia_paiewonskiana)))	Chamaedorea_seifrizii))	Calamus_caryotoides);
(((((((((((Pseudophoenix_vinifera	Manicaria_saccifera)	(Pelagodoxa_henryana	Leopoldinia_pulchra))	((Dictyosperma_album	Dypsis_decaryi)	(Kentiopsis_piersoniorum	((Hydriastele_microspadix	Veitchia_spiralis)	Heterospathe_cagayanensis))))	(Prestoea_acuminata	(Oenocarpus_minor	Oenocarpus_bataua)))	Geonoma_undata)	Orania_palindan)	(((Chamaedorea_seifrizii	Podococcus_barteri)	(Sclerosperma_profizianum	((Bactris_major	(Elaeis_guineensis	Elaeis_oleifera))	((Reinhardtia_latisecta	(Reinhardtia_gracilis	Reinhardtia_simplex))	Reinhardtia_paiewonskiana))))	Attalea_speciosa))	Roystonea_regia)	Nypa_fruticans)	(Phoenix_dactylifera	(Sabal_domingensis	Serenoa_repens)))	Calamus_caryotoides);
((((((Veitchia_spiralis	(Manicaria_saccifera	(Pelagodoxa_henryana	Leopoldinia_pulchra)))	((Hydriastele_microspadix	((Heterospathe_cagayanensis	(Dictyosperma_album	Dypsis_decaryi))	(Pseudophoenix_vinifera	Kentiopsis_piersoniorum)))	(Prestoea_acuminata	(Oenocarpus_minor	Oenocarpus_bataua))))	Geonoma_undata)	((Roystonea_regia	((Chamaedorea_seifrizii	((Bactris_major	(Elaeis_guineensis	Elaeis_oleifera))	((Reinhardtia_gracilis	Reinhardtia_simplex)	(Reinhardtia_paiewonskiana	Reinhardtia_latisecta))))	Attalea_speciosa))	(Nypa_fruticans	(Orania_palindan	(Podococcus_barteri	Sclerosperma_profizianum)))))	(Phoenix_dactylifera	(Sabal_domingensis	Serenoa_repens)))	Calamus_caryotoides);
((Nypa_fruticans	(((Pseudophoenix_vinifera	Roystonea_regia)	((((Bactris_major	(Attalea_speciosa	(Elaeis_guineensis	Elaeis_oleifera)))	(((Reinhardtia_gracilis	Reinhardtia_simplex)	Reinhardtia_latisecta)	Reinhardtia_paiewonskiana))	(Orania_palindan	(Podococcus_barteri	Sclerosperma_profizianum)))	(Chamaedorea_seifrizii	(((((Heterospathe_cagayanensis	(Dictyosperma_album	Dypsis_decaryi))	((Veitchia_spiralis	Hydriastele_microspadix)	Kentiopsis_piersoniorum))	(Prestoea_acuminata	(Oenocarpus_minor	Oenocarpus_bataua)))	((Pelagodoxa_henryana	Geonoma_undata)	Manicaria_saccifera))	Leopoldinia_pulchra))))	(Phoenix_dactylifera	(Sabal_domingensis	Serenoa_repens))))	Calamus_caryotoides);
((((Pseudophoenix_vinifera	Sabal_domingensis)	Serenoa_repens)	((Nypa_fruticans	(((Roystonea_regia	((Bactris_major	(Attalea_speciosa	(Elaeis_guineensis	Elaeis_oleifera)))	((Reinhardtia_gracilis	Reinhardtia_simplex)	(Reinhardtia_latisecta	Reinhardtia_paiewonskiana))))	Chamaedorea_seifrizii)	((Orania_palindan	(Podococcus_barteri	Sclerosperma_profizianum))	(((Veitchia_spiralis	((Prestoea_acuminata	(Oenocarpus_minor	Oenocarpus_bataua))	((Hydriastele_microspadix	((Heterospathe_cagayanensis	Dypsis_decaryi)	Kentiopsis_piersoniorum))	Dictyosperma_album)))	((Leopoldinia_pulchra	Pelagodoxa_henryana)	Manicaria_saccifera))	Geonoma_undata))))	Phoenix_dactylifera))	Calamus_caryotoides);
(((((Pseudophoenix_vinifera	Roystonea_regia)	(((((Elaeis_guineensis	Elaeis_oleifera)	Bactris_major)	Attalea_speciosa)	((Reinhardtia_gracilis	Reinhardtia_simplex)	(Reinhardtia_latisecta	Reinhardtia_paiewonskiana)))	(((((Prestoea_acuminata	(Oenocarpus_minor	Oenocarpus_bataua))	((((Kentiopsis_piersoniorum	Veitchia_spiralis)	Hydriastele_microspadix)	(Heterospathe_cagayanensis	Dypsis_decaryi))	Dictyosperma_album))	((Geonoma_undata	Pelagodoxa_henryana)	Manicaria_saccifera))	(Chamaedorea_seifrizii	Leopoldinia_pulchra))	(Orania_palindan	(Podococcus_barteri	Sclerosperma_profizianum)))))	Nypa_fruticans)	(Phoenix_dactylifera	(Sabal_domingensis	Serenoa_repens)))	Calamus_caryotoides);
((((Roystonea_regia	((Geonoma_undata	((Pelagodoxa_henryana	Leopoldinia_pulchra)	(((Prestoea_acuminata	(Oenocarpus_minor	Oenocarpus_bataua))	(((Kentiopsis_piersoniorum	(Veitchia_spiralis	Hydriastele_microspadix))	(Heterospathe_cagayanensis	Dypsis_decaryi))	Dictyosperma_album))	(Pseudophoenix_vinifera	Manicaria_saccifera))))	((Orania_palindan	(Podococcus_barteri	Sclerosperma_profizianum))	(((((Elaeis_guineensis	Elaeis_oleifera)	Bactris_major)	Attalea_speciosa)	((Reinhardtia_gracilis	Reinhardtia_simplex)	(Reinhardtia_latisecta	Reinhardtia_paiewonskiana)))	Chamaedorea_seifrizii))))	Nypa_fruticans)	(Phoenix_dactylifera	(Sabal_domingensis	Serenoa_repens)))	Calamus_caryotoides);
(((Sclerosperma_profizianum	((((Elaeis_guineensis	Elaeis_oleifera)	Bactris_major)	(Chamaedorea_seifrizii	Podococcus_barteri))	((Attalea_speciosa	(Orania_palindan	(((Prestoea_acuminata	(Oenocarpus_minor	Oenocarpus_bataua))	(((Hydriastele_microspadix	(Kentiopsis_piersoniorum	Veitchia_spiralis))	(Heterospathe_cagayanensis	Dypsis_decaryi))	Dictyosperma_album))	(Geonoma_undata	(Leopoldinia_pulchra	(Pelagodoxa_henryana	Manicaria_saccifera))))))	((Pseudophoenix_vinifera	(Nypa_fruticans	(Phoenix_dactylifera	(Sabal_domingensis	Serenoa_repens))))	Roystonea_regia))))	((Reinhardtia_gracilis	Reinhardtia_simplex)	(Reinhardtia_latisecta	Reinhardtia_paiewonskiana)))	Calamus_caryotoides);
(((Sclerosperma_profizianum	(((Roystonea_regia	((Elaeis_guineensis	Elaeis_oleifera)	Bactris_major))	Attalea_speciosa)	((Orania_palindan	((((Prestoea_acuminata	(Oenocarpus_minor	Oenocarpus_bataua))	(((Hydriastele_microspadix	Veitchia_spiralis)	((Heterospathe_cagayanensis	Dypsis_decaryi)	Dictyosperma_album))	Kentiopsis_piersoniorum))	(Geonoma_undata	(Pelagodoxa_henryana	Manicaria_saccifera)))	(Chamaedorea_seifrizii	Leopoldinia_pulchra)))	((Pseudophoenix_vinifera	Podococcus_barteri)	(Nypa_fruticans	(Phoenix_dactylifera	(Sabal_domingensis	Serenoa_repens)))))))	((Reinhardtia_gracilis	Reinhardtia_simplex)	(Reinhardtia_latisecta	Reinhardtia_paiewonskiana)))	Calamus_caryotoides);
(((Phoenix_dactylifera	(Serenoa_repens	(Pseudophoenix_vinifera	Sabal_domingensis)))	((Roystonea_regia	(((((Hydriastele_microspadix	(((Dypsis_decaryi	Dictyosperma_album)	Heterospathe_cagayanensis)	Kentiopsis_piersoniorum))	(Prestoea_acuminata	(Oenocarpus_minor	Oenocarpus_bataua)))	(Geonoma_undata	(Leopoldinia_pulchra	Pelagodoxa_henryana)))	Manicaria_saccifera)	((Sclerosperma_profizianum	Orania_palindan)	((Attalea_speciosa	(Veitchia_spiralis	(Chamaedorea_seifrizii	Podococcus_barteri)))	((Reinhardtia_paiewonskiana	(Reinhardtia_latisecta	(Reinhardtia_gracilis	Reinhardtia_simplex)))	(Bactris_major	(Elaeis_guineensis	Elaeis_oleifera)))))))	Nypa_fruticans))	Calamus_caryotoides);
(((Phoenix_dactylifera	(Serenoa_repens	(Pseudophoenix_vinifera	Sabal_domingensis)))	((Roystonea_regia	(((Sclerosperma_profizianum	((Reinhardtia_gracilis	Reinhardtia_simplex)	(Reinhardtia_paiewonskiana	Reinhardtia_latisecta)))	((Leopoldinia_pulchra	Attalea_speciosa)	(Bactris_major	(Elaeis_guineensis	Elaeis_oleifera))))	(((((Veitchia_spiralis	(Dictyosperma_album	(((Heterospathe_cagayanensis	Dypsis_decaryi)	Hydriastele_microspadix)	Kentiopsis_piersoniorum)))	(Prestoea_acuminata	(Oenocarpus_minor	Oenocarpus_bataua)))	(Manicaria_saccifera	Geonoma_undata))	Pelagodoxa_henryana)	(Orania_palindan	(Chamaedorea_seifrizii	Podococcus_barteri)))))	Nypa_fruticans))	Calamus_caryotoides);
(((Phoenix_dactylifera	(Serenoa_repens	Sabal_domingensis))	(((Chamaedorea_seifrizii	Podococcus_barteri)	(((Orania_palindan	Sclerosperma_profizianum)	(((Reinhardtia_paiewonskiana	(Reinhardtia_latisecta	(Reinhardtia_gracilis	Reinhardtia_simplex)))	(Attalea_speciosa	(Bactris_major	(Elaeis_guineensis	Elaeis_oleifera))))	Roystonea_regia))	((((Dictyosperma_album	((Heterospathe_cagayanensis	Hydriastele_microspadix)	((Pseudophoenix_vinifera	Dypsis_decaryi)	Kentiopsis_piersoniorum)))	(Prestoea_acuminata	(Oenocarpus_minor	Oenocarpus_bataua)))	((Veitchia_spiralis	Manicaria_saccifera)	(Leopoldinia_pulchra	Pelagodoxa_henryana)))	Geonoma_undata)))	Nypa_fruticans))	Calamus_caryotoides);
(((Phoenix_dactylifera	(Serenoa_repens	Sabal_domingensis))	((((Chamaedorea_seifrizii	Podococcus_barteri)	(Sclerosperma_profizianum	(((Reinhardtia_gracilis	Reinhardtia_simplex)	(Reinhardtia_paiewonskiana	Reinhardtia_latisecta))	(Attalea_speciosa	(Bactris_major	(Elaeis_guineensis	Elaeis_oleifera))))))	((((((Dictyosperma_album	((Veitchia_spiralis	(Dypsis_decaryi	Heterospathe_cagayanensis))	(Hydriastele_microspadix	Kentiopsis_piersoniorum)))	(Prestoea_acuminata	(Oenocarpus_minor	Oenocarpus_bataua)))	(Manicaria_saccifera	(Leopoldinia_pulchra	(Pseudophoenix_vinifera	Pelagodoxa_henryana))))	Geonoma_undata)	Roystonea_regia)	Orania_palindan))	Nypa_fruticans))	Calamus_caryotoides);
((Orania_palindan	((Nypa_fruticans	(((Roystonea_regia	(Phoenix_dactylifera	(Serenoa_repens	Sabal_domingensis)))	(((Reinhardtia_gracilis	Reinhardtia_simplex)	(Reinhardtia_paiewonskiana	Reinhardtia_latisecta))	(Sclerosperma_profizianum	(Attalea_speciosa	(Bactris_major	(Elaeis_guineensis	Elaeis_oleifera))))))	(Pseudophoenix_vinifera	(Chamaedorea_seifrizii	Podococcus_barteri))))	(((Kentiopsis_piersoniorum	((Dictyosperma_album	(Dypsis_decaryi	Heterospathe_cagayanensis))	(Hydriastele_microspadix	Veitchia_spiralis)))	(Prestoea_acuminata	(Oenocarpus_minor	Oenocarpus_bataua)))	(Manicaria_saccifera	(Geonoma_undata	(Leopoldinia_pulchra	Pelagodoxa_henryana))))))	Calamus_caryotoides);
(((Sclerosperma_profizianum	((((Chamaedorea_seifrizii	Podococcus_barteri)	((Phoenix_dactylifera	(Pseudophoenix_vinifera	(Serenoa_repens	Sabal_domingensis)))	Roystonea_regia))	(((((Dictyosperma_album	(((Hydriastele_microspadix	Dypsis_decaryi)	Kentiopsis_piersoniorum)	Heterospathe_cagayanensis))	(Prestoea_acuminata	(Oenocarpus_minor	Oenocarpus_bataua)))	((Manicaria_saccifera	(Geonoma_undata	(Leopoldinia_pulchra	Pelagodoxa_henryana)))	Veitchia_spiralis))	Orania_palindan)	Nypa_fruticans))	(Attalea_speciosa	(Bactris_major	(Elaeis_guineensis	Elaeis_oleifera)))))	((Reinhardtia_gracilis	Reinhardtia_simplex)	(Reinhardtia_paiewonskiana	Reinhardtia_latisecta)))	Calamus_caryotoides);
(((Phoenix_dactylifera	(Serenoa_repens	Sabal_domingensis))	(((Pseudophoenix_vinifera	Roystonea_regia)	((((Chamaedorea_seifrizii	((Reinhardtia_latisecta	Reinhardtia_paiewonskiana)	(Reinhardtia_gracilis	Reinhardtia_simplex)))	(Attalea_speciosa	(Bactris_major	(Elaeis_guineensis	Elaeis_oleifera))))	(((Veitchia_spiralis	((Hydriastele_microspadix	Kentiopsis_piersoniorum)	((Dypsis_decaryi	Heterospathe_cagayanensis)	Dictyosperma_album)))	(Prestoea_acuminata	(Oenocarpus_minor	Oenocarpus_bataua)))	((Manicaria_saccifera	(Leopoldinia_pulchra	Pelagodoxa_henryana))	Geonoma_undata)))	(Sclerosperma_profizianum	(Podococcus_barteri	Orania_palindan))))	Nypa_fruticans))	Calamus_caryotoides);
(((Phoenix_dactylifera	(Serenoa_repens	Sabal_domingensis))	(((Roystonea_regia	(((Geonoma_undata	((((Hydriastele_microspadix	Veitchia_spiralis)	(Kentiopsis_piersoniorum	((Dypsis_decaryi	Heterospathe_cagayanensis)	Dictyosperma_album)))	(Prestoea_acuminata	(Oenocarpus_minor	Oenocarpus_bataua)))	(Manicaria_saccifera	(Leopoldinia_pulchra	Pelagodoxa_henryana))))	(Chamaedorea_seifrizii	(Sclerosperma_profizianum	(Podococcus_barteri	Orania_palindan))))	((((Reinhardtia_latisecta	Reinhardtia_paiewonskiana)	(Reinhardtia_gracilis	Reinhardtia_simplex))	(Bactris_major	(Elaeis_guineensis	Elaeis_oleifera)))	Attalea_speciosa)))	Pseudophoenix_vinifera)	Nypa_fruticans))	Calamus_caryotoides);
((((Reinhardtia_latisecta	Reinhardtia_paiewonskiana)	(Reinhardtia_gracilis	Reinhardtia_simplex))	((Veitchia_spiralis	(((Bactris_major	(Elaeis_guineensis	Elaeis_oleifera))	(((Orania_palindan	(Nypa_fruticans	(((Dypsis_decaryi	(Kentiopsis_piersoniorum	((Hydriastele_microspadix	Heterospathe_cagayanensis)	Dictyosperma_album)))	(Prestoea_acuminata	(Oenocarpus_minor	Oenocarpus_bataua)))	(Manicaria_saccifera	(Leopoldinia_pulchra	Pelagodoxa_henryana)))))	Geonoma_undata)	((Chamaedorea_seifrizii	Podococcus_barteri)	Pseudophoenix_vinifera)))	(Roystonea_regia	(Attalea_speciosa	(Phoenix_dactylifera	(Serenoa_repens	Sabal_domingensis))))))	Sclerosperma_profizianum))	Calamus_caryotoides);
(((Orania_palindan	(((((Dypsis_decaryi	Heterospathe_cagayanensis)	Dictyosperma_album)	((Kentiopsis_piersoniorum	Veitchia_spiralis)	Hydriastele_microspadix))	(Prestoea_acuminata	(Oenocarpus_minor	Oenocarpus_bataua)))	((Geonoma_undata	Manicaria_saccifera)	(Leopoldinia_pulchra	Pelagodoxa_henryana))))	((((Nypa_fruticans	(Phoenix_dactylifera	(Serenoa_repens	Sabal_domingensis)))	(Pseudophoenix_vinifera	Roystonea_regia))	(((Sclerosperma_profizianum	((Reinhardtia_latisecta	Reinhardtia_paiewonskiana)	(Reinhardtia_gracilis	Reinhardtia_simplex)))	(Bactris_major	(Elaeis_guineensis	Elaeis_oleifera)))	(Chamaedorea_seifrizii	Podococcus_barteri)))	Attalea_speciosa))	Calamus_caryotoides);
((((((Chamaedorea_seifrizii	Podococcus_barteri)	(((Attalea_speciosa	(Bactris_major	(Elaeis_oleifera	Elaeis_guineensis)))	((Reinhardtia_gracilis	Reinhardtia_simplex)	(Reinhardtia_latisecta	Reinhardtia_paiewonskiana)))	Sclerosperma_profizianum))	((Roystonea_regia	((((Geonoma_undata	Manicaria_saccifera)	((Prestoea_acuminata	(Oenocarpus_minor	Oenocarpus_bataua))	(Dictyosperma_album	(Hydriastele_microspadix	(Heterospathe_cagayanensis	((Pseudophoenix_vinifera	Dypsis_decaryi)	(Veitchia_spiralis	Kentiopsis_piersoniorum)))))))	Pelagodoxa_henryana)	Leopoldinia_pulchra))	Orania_palindan))	Nypa_fruticans)	((Serenoa_repens	Sabal_domingensis)	Phoenix_dactylifera))	Calamus_caryotoides);
(((((((((Prestoea_acuminata	(Oenocarpus_minor	Oenocarpus_bataua))	(Dictyosperma_album	((((Hydriastele_microspadix	Veitchia_spiralis)	Pseudophoenix_vinifera)	(Dypsis_decaryi	Heterospathe_cagayanensis))	Kentiopsis_piersoniorum)))	Manicaria_saccifera)	(Pelagodoxa_henryana	Leopoldinia_pulchra))	Geonoma_undata)	((((((Bactris_major	(Elaeis_oleifera	Elaeis_guineensis))	(Reinhardtia_paiewonskiana	(Reinhardtia_latisecta	(Reinhardtia_gracilis	Reinhardtia_simplex))))	Attalea_speciosa)	Roystonea_regia)	(Chamaedorea_seifrizii	Podococcus_barteri))	(Sclerosperma_profizianum	Orania_palindan)))	Nypa_fruticans)	((Serenoa_repens	Sabal_domingensis)	Phoenix_dactylifera))	Calamus_caryotoides);
((((((Sclerosperma_profizianum	((Bactris_major	(Elaeis_oleifera	Elaeis_guineensis))	((Reinhardtia_gracilis	Reinhardtia_simplex)	(Reinhardtia_paiewonskiana	Reinhardtia_latisecta))))	((Roystonea_regia	(Attalea_speciosa	((Serenoa_repens	Sabal_domingensis)	Phoenix_dactylifera)))	Nypa_fruticans))	(((Prestoea_acuminata	(Oenocarpus_minor	Oenocarpus_bataua))	(Dictyosperma_album	((Hydriastele_microspadix	(Dypsis_decaryi	((Kentiopsis_piersoniorum	Pseudophoenix_vinifera)	Veitchia_spiralis)))	Heterospathe_cagayanensis)))	(Geonoma_undata	(Manicaria_saccifera	(Pelagodoxa_henryana	Leopoldinia_pulchra)))))	Orania_palindan)	(Chamaedorea_seifrizii	Podococcus_barteri))	Calamus_caryotoides);
(((Attalea_speciosa	(Chamaedorea_seifrizii	(((Podococcus_barteri	Sclerosperma_profizianum)	((Bactris_major	(Elaeis_oleifera	Elaeis_guineensis))	((Reinhardtia_gracilis	Reinhardtia_simplex)	(Reinhardtia_paiewonskiana	Reinhardtia_latisecta))))	((Roystonea_regia	((Serenoa_repens	Sabal_domingensis)	Phoenix_dactylifera))	Nypa_fruticans))))	((((Prestoea_acuminata	(Oenocarpus_minor	Oenocarpus_bataua))	((Hydriastele_microspadix	Veitchia_spiralis)	((Dictyosperma_album	Dypsis_decaryi)	((Kentiopsis_piersoniorum	Pseudophoenix_vinifera)	Heterospathe_cagayanensis))))	(Manicaria_saccifera	(Pelagodoxa_henryana	(Geonoma_undata	Leopoldinia_pulchra))))	Orania_palindan))	Calamus_caryotoides);
((((Serenoa_repens	Sabal_domingensis)	Phoenix_dactylifera)	(Nypa_fruticans	((Roystonea_regia	((((((Prestoea_acuminata	(Oenocarpus_minor	Oenocarpus_bataua))	(Kentiopsis_piersoniorum	((Dictyosperma_album	(Veitchia_spiralis	Hydriastele_microspadix))	(Dypsis_decaryi	Heterospathe_cagayanensis))))	(Manicaria_saccifera	(Geonoma_undata	(Leopoldinia_pulchra	Pelagodoxa_henryana))))	Chamaedorea_seifrizii)	((Attalea_speciosa	(Bactris_major	(Elaeis_oleifera	Elaeis_guineensis)))	((Reinhardtia_gracilis	Reinhardtia_simplex)	(Reinhardtia_paiewonskiana	Reinhardtia_latisecta))))	(Orania_palindan	(Podococcus_barteri	Sclerosperma_profizianum))))	Pseudophoenix_vinifera)))	Calamus_caryotoides);
((((Serenoa_repens	Sabal_domingensis)	Phoenix_dactylifera)	(Nypa_fruticans	(Roystonea_regia	((((Orania_palindan	((Chamaedorea_seifrizii	Podococcus_barteri)	Sclerosperma_profizianum))	(Attalea_speciosa	(Bactris_major	(Elaeis_oleifera	Elaeis_guineensis))))	(((Prestoea_acuminata	(Oenocarpus_minor	Oenocarpus_bataua))	(Dictyosperma_album	((Pseudophoenix_vinifera	(Veitchia_spiralis	Kentiopsis_piersoniorum))	((Dypsis_decaryi	Heterospathe_cagayanensis)	Hydriastele_microspadix))))	(Manicaria_saccifera	(Geonoma_undata	(Leopoldinia_pulchra	Pelagodoxa_henryana)))))	((Reinhardtia_gracilis	Reinhardtia_simplex)	(Reinhardtia_paiewonskiana	Reinhardtia_latisecta))))))	Calamus_caryotoides);
((((Serenoa_repens	Sabal_domingensis)	Phoenix_dactylifera)	((Nypa_fruticans	(Roystonea_regia	((((((Oenocarpus_minor	Oenocarpus_bataua)	Prestoea_acuminata)	(Veitchia_spiralis	(Hydriastele_microspadix	(Kentiopsis_piersoniorum	(Dictyosperma_album	(Dypsis_decaryi	Heterospathe_cagayanensis))))))	(Manicaria_saccifera	(Leopoldinia_pulchra	Pelagodoxa_henryana)))	Geonoma_undata)	((Orania_palindan	(Podococcus_barteri	Sclerosperma_profizianum))	(Chamaedorea_seifrizii	((Attalea_speciosa	(Bactris_major	(Elaeis_oleifera	Elaeis_guineensis)))	((Reinhardtia_gracilis	Reinhardtia_simplex)	(Reinhardtia_paiewonskiana	Reinhardtia_latisecta))))))))	Pseudophoenix_vinifera))	Calamus_caryotoides);
((((Serenoa_repens	Sabal_domingensis)	Phoenix_dactylifera)	((Nypa_fruticans	(Roystonea_regia	(((Orania_palindan	(Podococcus_barteri	Sclerosperma_profizianum))	(((((Oenocarpus_minor	Oenocarpus_bataua)	Prestoea_acuminata)	(((Hydriastele_microspadix	(Kentiopsis_piersoniorum	Veitchia_spiralis))	(Dypsis_decaryi	Heterospathe_cagayanensis))	Dictyosperma_album))	(Manicaria_saccifera	(Leopoldinia_pulchra	Pelagodoxa_henryana)))	Geonoma_undata))	(((Bactris_major	(Elaeis_oleifera	Elaeis_guineensis))	(Reinhardtia_paiewonskiana	(Reinhardtia_latisecta	(Reinhardtia_gracilis	Reinhardtia_simplex))))	(Attalea_speciosa	Chamaedorea_seifrizii)))))	Pseudophoenix_vinifera))	Calamus_caryotoides);
(((Nypa_fruticans	((Pseudophoenix_vinifera	Roystonea_regia)	(((Sclerosperma_profizianum	(((Bactris_major	(Elaeis_oleifera	Elaeis_guineensis))	(Attalea_speciosa	((Chamaedorea_seifrizii	Podococcus_barteri)	Leopoldinia_pulchra)))	((Reinhardtia_gracilis	Reinhardtia_simplex)	(Reinhardtia_paiewonskiana	Reinhardtia_latisecta))))	((((((Oenocarpus_minor	Oenocarpus_bataua)	Prestoea_acuminata)	(((Hydriastele_microspadix	Veitchia_spiralis)	(Kentiopsis_piersoniorum	(Dypsis_decaryi	Heterospathe_cagayanensis)))	Dictyosperma_album))	Manicaria_saccifera)	Geonoma_undata)	Pelagodoxa_henryana))	Orania_palindan)))	((Serenoa_repens	Sabal_domingensis)	Phoenix_dactylifera))	Calamus_caryotoides);
((((Leopoldinia_pulchra	((((Oenocarpus_minor	Oenocarpus_bataua)	Prestoea_acuminata)	(((Hydriastele_microspadix	(Kentiopsis_piersoniorum	Veitchia_spiralis))	(Dypsis_decaryi	Heterospathe_cagayanensis))	Dictyosperma_album))	((Pelagodoxa_henryana	Manicaria_saccifera)	Geonoma_undata)))	Orania_palindan)	(((Podococcus_barteri	Sclerosperma_profizianum)	((Chamaedorea_seifrizii	((Bactris_major	(Elaeis_oleifera	Elaeis_guineensis))	Attalea_speciosa))	((Reinhardtia_latisecta	Reinhardtia_paiewonskiana)	(Reinhardtia_gracilis	Reinhardtia_simplex))))	((((Serenoa_repens	Sabal_domingensis)	Phoenix_dactylifera)	Nypa_fruticans)	(Pseudophoenix_vinifera	Roystonea_regia))))	Calamus_caryotoides);
(((Sclerosperma_profizianum	(((((Manicaria_saccifera	(Geonoma_undata	(Pelagodoxa_henryana	Leopoldinia_pulchra)))	((Prestoea_acuminata	(Oenocarpus_bataua	Oenocarpus_minor))	((Dypsis_decaryi	((Hydriastele_microspadix	Kentiopsis_piersoniorum)	(Veitchia_spiralis	Heterospathe_cagayanensis)))	Dictyosperma_album)))	Chamaedorea_seifrizii)	((((Nypa_fruticans	(Phoenix_dactylifera	(Serenoa_repens	Sabal_domingensis)))	Pseudophoenix_vinifera)	Roystonea_regia)	(Attalea_speciosa	((Elaeis_guineensis	Elaeis_oleifera)	Bactris_major))))	(Podococcus_barteri	Orania_palindan)))	(Reinhardtia_latisecta	(Reinhardtia_paiewonskiana	(Reinhardtia_simplex	Reinhardtia_gracilis))))	Calamus_caryotoides);
(((Sclerosperma_profizianum	((((Orania_palindan	(((Manicaria_saccifera	(Pelagodoxa_henryana	Leopoldinia_pulchra))	((Prestoea_acuminata	(Oenocarpus_bataua	Oenocarpus_minor))	((((Dypsis_decaryi	Heterospathe_cagayanensis)	(Hydriastele_microspadix	Kentiopsis_piersoniorum))	Veitchia_spiralis)	Dictyosperma_album)))	Geonoma_undata))	(Chamaedorea_seifrizii	Podococcus_barteri))	((Nypa_fruticans	(Phoenix_dactylifera	((Pseudophoenix_vinifera	Serenoa_repens)	Sabal_domingensis)))	Roystonea_regia))	(Attalea_speciosa	((Elaeis_guineensis	Elaeis_oleifera)	Bactris_major))))	((Reinhardtia_simplex	Reinhardtia_gracilis)	(Reinhardtia_latisecta	Reinhardtia_paiewonskiana)))	Calamus_caryotoides);
((((((Attalea_speciosa	((Elaeis_guineensis	Elaeis_oleifera)	Bactris_major))	((Reinhardtia_simplex	Reinhardtia_gracilis)	(Reinhardtia_latisecta	Reinhardtia_paiewonskiana)))	Roystonea_regia)	(Sclerosperma_profizianum	(Orania_palindan	(((((((Dypsis_decaryi	Heterospathe_cagayanensis)	Hydriastele_microspadix)	(Pseudophoenix_vinifera	(Kentiopsis_piersoniorum	Veitchia_spiralis)))	Dictyosperma_album)	(Geonoma_undata	(Manicaria_saccifera	(Prestoea_acuminata	(Oenocarpus_bataua	Oenocarpus_minor)))))	Pelagodoxa_henryana)	((Chamaedorea_seifrizii	Podococcus_barteri)	Leopoldinia_pulchra)))))	(Nypa_fruticans	(Phoenix_dactylifera	(Serenoa_repens	Sabal_domingensis))))	Calamus_caryotoides);
((((((Attalea_speciosa	((((((((Dypsis_decaryi	Dictyosperma_album)	(Hydriastele_microspadix	Veitchia_spiralis))	Heterospathe_cagayanensis)	Kentiopsis_piersoniorum)	(Prestoea_acuminata	(Oenocarpus_bataua	Oenocarpus_minor)))	(Manicaria_saccifera	(Leopoldinia_pulchra	(Geonoma_undata	Pelagodoxa_henryana))))	Orania_palindan)	((Chamaedorea_seifrizii	Podococcus_barteri)	(Sclerosperma_profizianum	(((Elaeis_guineensis	Elaeis_oleifera)	Bactris_major)	((Reinhardtia_simplex	Reinhardtia_gracilis)	(Reinhardtia_latisecta	Reinhardtia_paiewonskiana)))))))	Pseudophoenix_vinifera)	Roystonea_regia)	Nypa_fruticans)	(Phoenix_dactylifera	(Serenoa_repens	Sabal_domingensis)))	Calamus_caryotoides);
((((Reinhardtia_simplex	Reinhardtia_gracilis)	(Reinhardtia_latisecta	Reinhardtia_paiewonskiana))	((((((((Chamaedorea_seifrizii	Leopoldinia_pulchra)	Pelagodoxa_henryana)	(((((Hydriastele_microspadix	Veitchia_spiralis)	(Dictyosperma_album	(Dypsis_decaryi	Heterospathe_cagayanensis)))	Kentiopsis_piersoniorum)	(Prestoea_acuminata	(Oenocarpus_bataua	Oenocarpus_minor)))	Manicaria_saccifera))	Geonoma_undata)	Orania_palindan)	((Roystonea_regia	(Phoenix_dactylifera	(Pseudophoenix_vinifera	(Serenoa_repens	Sabal_domingensis))))	Nypa_fruticans))	(Podococcus_barteri	Sclerosperma_profizianum))	(Attalea_speciosa	((Elaeis_guineensis	Elaeis_oleifera)	Bactris_major))))	Calamus_caryotoides);
(((Reinhardtia_paiewonskiana	(Reinhardtia_latisecta	(Reinhardtia_simplex	Reinhardtia_gracilis)))	((((Prestoea_acuminata	(Oenocarpus_bataua	Oenocarpus_minor))	((Elaeis_guineensis	Elaeis_oleifera)	Bactris_major))	(((((Veitchia_spiralis	Roystonea_regia)	Nypa_fruticans)	(Geonoma_undata	(Attalea_speciosa	(Phoenix_dactylifera	(Serenoa_repens	Sabal_domingensis)))))	((Orania_palindan	(Pseudophoenix_vinifera	Manicaria_saccifera))	(Hydriastele_microspadix	(((Dypsis_decaryi	Kentiopsis_piersoniorum)	Dictyosperma_album)	Heterospathe_cagayanensis))))	((Chamaedorea_seifrizii	Podococcus_barteri)	(Leopoldinia_pulchra	Pelagodoxa_henryana))))	Sclerosperma_profizianum))	Calamus_caryotoides);
((Attalea_speciosa	(((Chamaedorea_seifrizii	(Podococcus_barteri	Veitchia_spiralis))	((Elaeis_guineensis	Elaeis_oleifera)	Bactris_major))	((Sclerosperma_profizianum	((Reinhardtia_simplex	Reinhardtia_gracilis)	(Reinhardtia_paiewonskiana	Reinhardtia_latisecta)))	((Roystonea_regia	(Pseudophoenix_vinifera	(Nypa_fruticans	(Phoenix_dactylifera	(Serenoa_repens	Sabal_domingensis)))))	((Leopoldinia_pulchra	(((Prestoea_acuminata	(Oenocarpus_bataua	Oenocarpus_minor))	((Kentiopsis_piersoniorum	Heterospathe_cagayanensis)	((Dictyosperma_album	Dypsis_decaryi)	Hydriastele_microspadix)))	(Pelagodoxa_henryana	(Geonoma_undata	Manicaria_saccifera))))	Orania_palindan)))))	Calamus_caryotoides);
((Attalea_speciosa	((((Sclerosperma_profizianum	Orania_palindan)	(((Elaeis_guineensis	Elaeis_oleifera)	Bactris_major)	(Reinhardtia_paiewonskiana	(Reinhardtia_latisecta	(Reinhardtia_simplex	Reinhardtia_gracilis)))))	((Roystonea_regia	(Phoenix_dactylifera	(Pseudophoenix_vinifera	(Serenoa_repens	Sabal_domingensis))))	Nypa_fruticans))	((Chamaedorea_seifrizii	Leopoldinia_pulchra)	(((Prestoea_acuminata	(Oenocarpus_bataua	Oenocarpus_minor))	((Podococcus_barteri	Veitchia_spiralis)	(Dictyosperma_album	(Heterospathe_cagayanensis	(Hydriastele_microspadix	(Dypsis_decaryi	Kentiopsis_piersoniorum))))))	((Pelagodoxa_henryana	Manicaria_saccifera)	Geonoma_undata)))))	Calamus_caryotoides);
((Attalea_speciosa	((Orania_palindan	(((Prestoea_acuminata	(Oenocarpus_bataua	Oenocarpus_minor))	(Dictyosperma_album	((Veitchia_spiralis	Dypsis_decaryi)	((Kentiopsis_piersoniorum	Heterospathe_cagayanensis)	Hydriastele_microspadix))))	(((Leopoldinia_pulchra	Pelagodoxa_henryana)	Manicaria_saccifera)	Geonoma_undata)))	(((Sclerosperma_profizianum	(((Elaeis_guineensis	Elaeis_oleifera)	Bactris_major)	(Reinhardtia_paiewonskiana	(Reinhardtia_latisecta	(Reinhardtia_simplex	Reinhardtia_gracilis)))))	((Pseudophoenix_vinifera	((Phoenix_dactylifera	(Serenoa_repens	Sabal_domingensis))	Nypa_fruticans))	Roystonea_regia))	(Chamaedorea_seifrizii	Podococcus_barteri))))	Calamus_caryotoides);
(((Reinhardtia_paiewonskiana	(Reinhardtia_latisecta	(Reinhardtia_simplex	Reinhardtia_gracilis)))	((((Chamaedorea_seifrizii	((Pseudophoenix_vinifera	((Phoenix_dactylifera	(Serenoa_repens	Sabal_domingensis))	Nypa_fruticans))	Roystonea_regia))	(Podococcus_barteri	(Sclerosperma_profizianum	Orania_palindan)))	(((Prestoea_acuminata	(Oenocarpus_bataua	Oenocarpus_minor))	((Hydriastele_microspadix	(Dictyosperma_album	(Dypsis_decaryi	Heterospathe_cagayanensis)))	Veitchia_spiralis))	(((Leopoldinia_pulchra	Pelagodoxa_henryana)	Manicaria_saccifera)	(Geonoma_undata	Kentiopsis_piersoniorum))))	(Attalea_speciosa	((Elaeis_guineensis	Elaeis_oleifera)	Bactris_major))))	Calamus_caryotoides);
(((Phoenix_dactylifera	(Serenoa_repens	Sabal_domingensis))	(((((Podococcus_barteri	Chamaedorea_seifrizii)	(((((Elaeis_oleifera	Elaeis_guineensis)	Bactris_major)	Attalea_speciosa)	((Reinhardtia_gracilis	Reinhardtia_simplex)	(Reinhardtia_latisecta	Reinhardtia_paiewonskiana)))	Sclerosperma_profizianum))	Roystonea_regia)	(Orania_palindan	(Geonoma_undata	(((Pseudophoenix_vinifera	Manicaria_saccifera)	(Pelagodoxa_henryana	Leopoldinia_pulchra))	((Dictyosperma_album	(((Kentiopsis_piersoniorum	Veitchia_spiralis)	Hydriastele_microspadix)	(Dypsis_decaryi	Heterospathe_cagayanensis)))	((Oenocarpus_bataua	Oenocarpus_minor)	Prestoea_acuminata))))))	Nypa_fruticans))	Calamus_caryotoides);
(((((Sclerosperma_profizianum	(((Manicaria_saccifera	(Geonoma_undata	(Pelagodoxa_henryana	Leopoldinia_pulchra)))	((((Veitchia_spiralis	Kentiopsis_piersoniorum)	Hydriastele_microspadix)	((Dypsis_decaryi	Heterospathe_cagayanensis)	Dictyosperma_album))	((Oenocarpus_bataua	Oenocarpus_minor)	Prestoea_acuminata)))	(((Podococcus_barteri	Chamaedorea_seifrizii)	((((Elaeis_oleifera	Elaeis_guineensis)	Bactris_major)	Attalea_speciosa)	((Reinhardtia_gracilis	Reinhardtia_simplex)	(Reinhardtia_latisecta	Reinhardtia_paiewonskiana))))	Orania_palindan)))	(Nypa_fruticans	Roystonea_regia))	(Sabal_domingensis	(Phoenix_dactylifera	Serenoa_repens)))	Pseudophoenix_vinifera)	Calamus_caryotoides);
(((((((((Manicaria_saccifera	Pelagodoxa_henryana)	((((((Veitchia_spiralis	Hydriastele_microspadix)	(Dypsis_decaryi	Heterospathe_cagayanensis))	Kentiopsis_piersoniorum)	Dictyosperma_album)	((Oenocarpus_bataua	Oenocarpus_minor)	Prestoea_acuminata))	Geonoma_undata))	Leopoldinia_pulchra)	Orania_palindan)	(((((Elaeis_oleifera	Elaeis_guineensis)	Bactris_major)	Attalea_speciosa)	((Reinhardtia_gracilis	Reinhardtia_simplex)	(Reinhardtia_latisecta	Reinhardtia_paiewonskiana)))	((Podococcus_barteri	Chamaedorea_seifrizii)	Sclerosperma_profizianum)))	Roystonea_regia)	Nypa_fruticans)	((Sabal_domingensis	(Serenoa_repens	Pseudophoenix_vinifera))	Phoenix_dactylifera))	Calamus_caryotoides);
((((Reinhardtia_gracilis	Reinhardtia_simplex)	(Reinhardtia_latisecta	Reinhardtia_paiewonskiana))	((((Geonoma_undata	(((Leopoldinia_pulchra	Pelagodoxa_henryana)	Manicaria_saccifera)	((((Dypsis_decaryi	(Veitchia_spiralis	Heterospathe_cagayanensis))	(Kentiopsis_piersoniorum	Hydriastele_microspadix))	Dictyosperma_album)	((Oenocarpus_bataua	Oenocarpus_minor)	Prestoea_acuminata))))	(((Nypa_fruticans	(Pseudophoenix_vinifera	((Sabal_domingensis	Serenoa_repens)	Phoenix_dactylifera)))	Roystonea_regia)	((Podococcus_barteri	Sclerosperma_profizianum)	Orania_palindan)))	Chamaedorea_seifrizii)	(((Elaeis_oleifera	Elaeis_guineensis)	Bactris_major)	Attalea_speciosa)))	Calamus_caryotoides);
(((((Roystonea_regia	Pseudophoenix_vinifera)	((((((((Hydriastele_microspadix	Heterospathe_cagayanensis)	Kentiopsis_piersoniorum)	(Dypsis_decaryi	Dictyosperma_album))	((Oenocarpus_bataua	Oenocarpus_minor)	Prestoea_acuminata))	(Geonoma_undata	(Pelagodoxa_henryana	Manicaria_saccifera)))	Leopoldinia_pulchra)	Orania_palindan)	(((((Elaeis_oleifera	Elaeis_guineensis)	Bactris_major)	Attalea_speciosa)	((Reinhardtia_gracilis	Reinhardtia_simplex)	(Reinhardtia_latisecta	Reinhardtia_paiewonskiana)))	((Chamaedorea_seifrizii	Podococcus_barteri)	(Veitchia_spiralis	Sclerosperma_profizianum)))))	Nypa_fruticans)	((Sabal_domingensis	Serenoa_repens)	Phoenix_dactylifera))	Calamus_caryotoides);
(((Nypa_fruticans	((Pseudophoenix_vinifera	(Sabal_domingensis	Serenoa_repens))	Phoenix_dactylifera))	((((Geonoma_undata	(((((Dypsis_decaryi	Kentiopsis_piersoniorum)	Hydriastele_microspadix)	Heterospathe_cagayanensis)	Dictyosperma_album)	((Leopoldinia_pulchra	Pelagodoxa_henryana)	(((Oenocarpus_bataua	Oenocarpus_minor)	Prestoea_acuminata)	Manicaria_saccifera))))	Orania_palindan)	((Veitchia_spiralis	Roystonea_regia)	(((((Elaeis_oleifera	Elaeis_guineensis)	Bactris_major)	Attalea_speciosa)	((Reinhardtia_gracilis	Reinhardtia_simplex)	(Reinhardtia_latisecta	Reinhardtia_paiewonskiana)))	Sclerosperma_profizianum)))	(Chamaedorea_seifrizii	Podococcus_barteri)))	Calamus_caryotoides);
((((Reinhardtia_gracilis	Reinhardtia_simplex)	(Reinhardtia_latisecta	Reinhardtia_paiewonskiana))	((((Elaeis_oleifera	Elaeis_guineensis)	Bactris_major)	(((Nypa_fruticans	(Roystonea_regia	(((Geonoma_undata	(((Leopoldinia_pulchra	Pelagodoxa_henryana)	Manicaria_saccifera)	(((Veitchia_spiralis	((Kentiopsis_piersoniorum	Heterospathe_cagayanensis)	(Dypsis_decaryi	Dictyosperma_album)))	Hydriastele_microspadix)	((Oenocarpus_bataua	Oenocarpus_minor)	Prestoea_acuminata))))	Orania_palindan)	Chamaedorea_seifrizii)))	(Attalea_speciosa	(Phoenix_dactylifera	(Sabal_domingensis	Serenoa_repens))))	(Podococcus_barteri	Pseudophoenix_vinifera)))	Sclerosperma_profizianum))	Calamus_caryotoides);
((((Reinhardtia_gracilis	Reinhardtia_simplex)	(Reinhardtia_latisecta	Reinhardtia_paiewonskiana))	(((((Phoenix_dactylifera	(Sabal_domingensis	Serenoa_repens))	Nypa_fruticans)	(Pseudophoenix_vinifera	Roystonea_regia))	((((Geonoma_undata	((((Leopoldinia_pulchra	Pelagodoxa_henryana)	Manicaria_saccifera)	(((((Kentiopsis_piersoniorum	Heterospathe_cagayanensis)	Dypsis_decaryi)	Hydriastele_microspadix)	Dictyosperma_album)	((Oenocarpus_bataua	Oenocarpus_minor)	Prestoea_acuminata)))	Veitchia_spiralis))	Orania_palindan)	(Chamaedorea_seifrizii	Podococcus_barteri))	(Attalea_speciosa	((Elaeis_oleifera	Elaeis_guineensis)	Bactris_major))))	Sclerosperma_profizianum))	Calamus_caryotoides);
(((Phoenix_dactylifera	(Sabal_domingensis	Serenoa_repens))	(Nypa_fruticans	((Pseudophoenix_vinifera	Roystonea_regia)	(((Geonoma_undata	((((((((Dypsis_decaryi	Dictyosperma_album)	Heterospathe_cagayanensis)	Hydriastele_microspadix)	Kentiopsis_piersoniorum)	Veitchia_spiralis)	Leopoldinia_pulchra)	Pelagodoxa_henryana)	(Manicaria_saccifera	((Oenocarpus_bataua	Oenocarpus_minor)	Prestoea_acuminata))))	((Chamaedorea_seifrizii	Podococcus_barteri)	(Attalea_speciosa	(Sclerosperma_profizianum	(((Elaeis_oleifera	Elaeis_guineensis)	Bactris_major)	((Reinhardtia_gracilis	Reinhardtia_simplex)	(Reinhardtia_latisecta	Reinhardtia_paiewonskiana)))))))	Orania_palindan))))	Calamus_caryotoides);
(((Phoenix_dactylifera	(Sabal_domingensis	Serenoa_repens))	(Nypa_fruticans	(((((Reinhardtia_gracilis	Reinhardtia_simplex)	Reinhardtia_latisecta)	Reinhardtia_paiewonskiana)	(Sclerosperma_profizianum	Orania_palindan))	((((((Manicaria_saccifera	(Leopoldinia_pulchra	Pelagodoxa_henryana))	Geonoma_undata)	(((Oenocarpus_bataua	Oenocarpus_minor)	Prestoea_acuminata)	(((Hydriastele_microspadix	(Dypsis_decaryi	Dictyosperma_album))	Heterospathe_cagayanensis)	Kentiopsis_piersoniorum)))	(Veitchia_spiralis	Roystonea_regia))	(Pseudophoenix_vinifera	(Chamaedorea_seifrizii	Podococcus_barteri)))	(Attalea_speciosa	(Bactris_major	(Elaeis_oleifera	Elaeis_guineensis)))))))	Calamus_caryotoides);
(((Phoenix_dactylifera	(Pseudophoenix_vinifera	(Serenoa_repens	Sabal_domingensis)))	(((((Orania_palindan	(Sclerosperma_profizianum	Podococcus_barteri))	Chamaedorea_seifrizii)	(((Attalea_speciosa	((Elaeis_oleifera	Elaeis_guineensis)	Bactris_major))	(Reinhardtia_paiewonskiana	((Reinhardtia_gracilis	Reinhardtia_simplex)	Reinhardtia_latisecta)))	(((Dictyosperma_album	((Veitchia_spiralis	(Dypsis_decaryi	Kentiopsis_piersoniorum))	(Heterospathe_cagayanensis	Hydriastele_microspadix)))	((Oenocarpus_minor	Oenocarpus_bataua)	Prestoea_acuminata))	(((Leopoldinia_pulchra	Pelagodoxa_henryana)	Manicaria_saccifera)	Geonoma_undata))))	Roystonea_regia)	Nypa_fruticans))	Calamus_caryotoides);
(((Phoenix_dactylifera	(Pseudophoenix_vinifera	(Serenoa_repens	Sabal_domingensis)))	(((((Orania_palindan	(Sclerosperma_profizianum	Podococcus_barteri))	((Attalea_speciosa	((Elaeis_oleifera	Elaeis_guineensis)	Bactris_major))	(Reinhardtia_paiewonskiana	((Reinhardtia_gracilis	Reinhardtia_simplex)	Reinhardtia_latisecta))))	(Chamaedorea_seifrizii	(Geonoma_undata	((((Dictyosperma_album	(Dypsis_decaryi	Heterospathe_cagayanensis))	(Hydriastele_microspadix	(Veitchia_spiralis	Kentiopsis_piersoniorum)))	((Oenocarpus_minor	Oenocarpus_bataua)	Prestoea_acuminata))	((Leopoldinia_pulchra	Pelagodoxa_henryana)	Manicaria_saccifera)))))	Roystonea_regia)	Nypa_fruticans))	Calamus_caryotoides);
((Phoenix_dactylifera	(((((((Attalea_speciosa	((Elaeis_oleifera	Elaeis_guineensis)	Bactris_major))	((Reinhardtia_gracilis	Reinhardtia_simplex)	(Reinhardtia_latisecta	Reinhardtia_paiewonskiana)))	((Orania_palindan	Sclerosperma_profizianum)	(Chamaedorea_seifrizii	Podococcus_barteri)))	((((Hydriastele_microspadix	Veitchia_spiralis)	(Kentiopsis_piersoniorum	(Heterospathe_cagayanensis	(Dictyosperma_album	Dypsis_decaryi))))	(Manicaria_saccifera	((Oenocarpus_minor	Oenocarpus_bataua)	Prestoea_acuminata)))	(Geonoma_undata	(Leopoldinia_pulchra	Pelagodoxa_henryana))))	Roystonea_regia)	Nypa_fruticans)	(Sabal_domingensis	(Pseudophoenix_vinifera	Serenoa_repens))))	Calamus_caryotoides);
(((Reinhardtia_paiewonskiana	((Reinhardtia_gracilis	Reinhardtia_simplex)	Reinhardtia_latisecta))	(((((((Dictyosperma_album	((Dypsis_decaryi	Heterospathe_cagayanensis)	(Kentiopsis_piersoniorum	Hydriastele_microspadix)))	((Oenocarpus_minor	Oenocarpus_bataua)	Prestoea_acuminata))	(Manicaria_saccifera	(Geonoma_undata	(Leopoldinia_pulchra	Pelagodoxa_henryana))))	(Orania_palindan	(Veitchia_spiralis	Sclerosperma_profizianum)))	((((Serenoa_repens	(Sabal_domingensis	Pseudophoenix_vinifera))	Phoenix_dactylifera)	Nypa_fruticans)	Roystonea_regia))	(Chamaedorea_seifrizii	Podococcus_barteri))	(Attalea_speciosa	((Elaeis_oleifera	Elaeis_guineensis)	Bactris_major))))	Calamus_caryotoides);
(((Reinhardtia_paiewonskiana	((Reinhardtia_gracilis	Reinhardtia_simplex)	Reinhardtia_latisecta))	((((((((Dypsis_decaryi	(Kentiopsis_piersoniorum	(Heterospathe_cagayanensis	Dictyosperma_album)))	Hydriastele_microspadix)	((Oenocarpus_minor	Oenocarpus_bataua)	Prestoea_acuminata))	((Orania_palindan	Manicaria_saccifera)	(Leopoldinia_pulchra	Pelagodoxa_henryana)))	Geonoma_undata)	((((Serenoa_repens	Sabal_domingensis)	Phoenix_dactylifera)	Nypa_fruticans)	(Pseudophoenix_vinifera	(Veitchia_spiralis	Roystonea_regia))))	((Chamaedorea_seifrizii	Podococcus_barteri)	Sclerosperma_profizianum))	(Attalea_speciosa	((Elaeis_oleifera	Elaeis_guineensis)	Bactris_major))))	Calamus_caryotoides);
((Attalea_speciosa	((Orania_palindan	Sclerosperma_profizianum)	(((Chamaedorea_seifrizii	(Pseudophoenix_vinifera	Podococcus_barteri))	(((((Kentiopsis_piersoniorum	((Dypsis_decaryi	Heterospathe_cagayanensis)	Dictyosperma_album))	(Veitchia_spiralis	Hydriastele_microspadix))	((Oenocarpus_minor	Oenocarpus_bataua)	Prestoea_acuminata))	(Manicaria_saccifera	(Leopoldinia_pulchra	Pelagodoxa_henryana)))	Geonoma_undata))	((((Elaeis_oleifera	Elaeis_guineensis)	Bactris_major)	(Reinhardtia_paiewonskiana	((Reinhardtia_gracilis	Reinhardtia_simplex)	Reinhardtia_latisecta)))	((((Serenoa_repens	Sabal_domingensis)	Phoenix_dactylifera)	Nypa_fruticans)	Roystonea_regia)))))	Calamus_caryotoides);
(((((((((((Kentiopsis_piersoniorum	Dypsis_decaryi)	Heterospathe_cagayanensis)	Dictyosperma_album)	(Veitchia_spiralis	Hydriastele_microspadix))	((Oenocarpus_minor	Oenocarpus_bataua)	Prestoea_acuminata))	(Manicaria_saccifera	(((Chamaedorea_seifrizii	(Pseudophoenix_vinifera	Podococcus_barteri))	Leopoldinia_pulchra)	Pelagodoxa_henryana)))	Geonoma_undata)	(((((Serenoa_repens	Sabal_domingensis)	Phoenix_dactylifera)	Attalea_speciosa)	Roystonea_regia)	((Orania_palindan	Sclerosperma_profizianum)	Nypa_fruticans)))	((Elaeis_oleifera	Elaeis_guineensis)	Bactris_major))	((Reinhardtia_gracilis	Reinhardtia_simplex)	(Reinhardtia_latisecta	Reinhardtia_paiewonskiana)))	Calamus_caryotoides);
(((Orania_palindan	(((Leopoldinia_pulchra	Pelagodoxa_henryana)	((((Dictyosperma_album	(Heterospathe_cagayanensis	Dypsis_decaryi))	((Kentiopsis_piersoniorum	Veitchia_spiralis)	Hydriastele_microspadix))	((Oenocarpus_minor	Oenocarpus_bataua)	Prestoea_acuminata))	Manicaria_saccifera))	Geonoma_undata))	((((Attalea_speciosa	((Elaeis_oleifera	Elaeis_guineensis)	Bactris_major))	((Chamaedorea_seifrizii	Podococcus_barteri)	Sclerosperma_profizianum))	(Reinhardtia_latisecta	((Reinhardtia_gracilis	Reinhardtia_paiewonskiana)	Reinhardtia_simplex)))	((Pseudophoenix_vinifera	(Nypa_fruticans	((Serenoa_repens	Sabal_domingensis)	Phoenix_dactylifera)))	Roystonea_regia)))	Calamus_caryotoides);
((((Reinhardtia_gracilis	Reinhardtia_simplex)	(Reinhardtia_paiewonskiana	Reinhardtia_latisecta))	((((Orania_palindan	(((Dictyosperma_album	((Heterospathe_cagayanensis	Dypsis_decaryi)	((Kentiopsis_piersoniorum	Veitchia_spiralis)	Hydriastele_microspadix)))	((Oenocarpus_minor	Oenocarpus_bataua)	Prestoea_acuminata))	(Geonoma_undata	((Leopoldinia_pulchra	Pelagodoxa_henryana)	Manicaria_saccifera))))	(((Chamaedorea_seifrizii	Podococcus_barteri)	((Nypa_fruticans	(((Pseudophoenix_vinifera	Serenoa_repens)	Sabal_domingensis)	Phoenix_dactylifera))	Roystonea_regia))	Attalea_speciosa))	((Elaeis_oleifera	Elaeis_guineensis)	Bactris_major))	Sclerosperma_profizianum))	Calamus_caryotoides);
(((Orania_palindan	(Leopoldinia_pulchra	(Pelagodoxa_henryana	((Manicaria_saccifera	((Dictyosperma_album	((Heterospathe_cagayanensis	Dypsis_decaryi)	((Kentiopsis_piersoniorum	Veitchia_spiralis)	Hydriastele_microspadix)))	((Oenocarpus_minor	Oenocarpus_bataua)	Prestoea_acuminata)))	Geonoma_undata))))	(((Nypa_fruticans	((Pseudophoenix_vinifera	(Serenoa_repens	Sabal_domingensis))	Phoenix_dactylifera))	Roystonea_regia)	(((Attalea_speciosa	((Elaeis_oleifera	Elaeis_guineensis)	Bactris_major))	(Reinhardtia_latisecta	((Reinhardtia_gracilis	Reinhardtia_simplex)	Reinhardtia_paiewonskiana)))	((Chamaedorea_seifrizii	Podococcus_barteri)	Sclerosperma_profizianum))))	Calamus_caryotoides);
(((Reinhardtia_paiewonskiana	(Reinhardtia_latisecta	(Reinhardtia_simplex	Reinhardtia_gracilis)))	(((((((Kentiopsis_piersoniorum	(Heterospathe_cagayanensis	(Dypsis_decaryi	Dictyosperma_album)))	(Veitchia_spiralis	Hydriastele_microspadix))	((Oenocarpus_minor	Oenocarpus_bataua)	Prestoea_acuminata))	Geonoma_undata)	(Manicaria_saccifera	(Leopoldinia_pulchra	Pelagodoxa_henryana)))	((Chamaedorea_seifrizii	Podococcus_barteri)	(Sclerosperma_profizianum	Orania_palindan)))	(((Roystonea_regia	Pseudophoenix_vinifera)	(Nypa_fruticans	((Serenoa_repens	Sabal_domingensis)	Phoenix_dactylifera)))	(Attalea_speciosa	(Bactris_major	(Elaeis_oleifera	Elaeis_guineensis))))))	Calamus_caryotoides);
(((((Pseudophoenix_vinifera	Serenoa_repens)	Sabal_domingensis)	Phoenix_dactylifera)	(((((Chamaedorea_seifrizii	((Attalea_speciosa	(Bactris_major	(Elaeis_oleifera	Elaeis_guineensis)))	((Reinhardtia_paiewonskiana	Reinhardtia_latisecta)	(Reinhardtia_simplex	Reinhardtia_gracilis))))	(Geonoma_undata	((((((Veitchia_spiralis	Kentiopsis_piersoniorum)	(Heterospathe_cagayanensis	Dypsis_decaryi))	Hydriastele_microspadix)	Dictyosperma_album)	((Oenocarpus_minor	Oenocarpus_bataua)	Prestoea_acuminata))	(Manicaria_saccifera	(Leopoldinia_pulchra	Pelagodoxa_henryana)))))	((Podococcus_barteri	Sclerosperma_profizianum)	Orania_palindan))	Roystonea_regia)	Nypa_fruticans))	Calamus_caryotoides);
(((Reinhardtia_paiewonskiana	(Reinhardtia_latisecta	(Reinhardtia_simplex	Reinhardtia_gracilis)))	(((((Chamaedorea_seifrizii	Podococcus_barteri)	(Orania_palindan	Sclerosperma_profizianum))	(Attalea_speciosa	(Bactris_major	(Elaeis_oleifera	Elaeis_guineensis))))	((((((Veitchia_spiralis	Heterospathe_cagayanensis)	Dypsis_decaryi)	Hydriastele_microspadix)	Dictyosperma_album)	((Oenocarpus_minor	Oenocarpus_bataua)	Prestoea_acuminata))	((Geonoma_undata	(Kentiopsis_piersoniorum	Manicaria_saccifera))	(Leopoldinia_pulchra	Pelagodoxa_henryana))))	((Pseudophoenix_vinifera	Roystonea_regia)	(Nypa_fruticans	((Serenoa_repens	Sabal_domingensis)	Phoenix_dactylifera)))))	Calamus_caryotoides);
(((Reinhardtia_paiewonskiana	Reinhardtia_latisecta)	((((Chamaedorea_seifrizii	(Pseudophoenix_vinifera	Podococcus_barteri))	(Sclerosperma_profizianum	((Nypa_fruticans	((Serenoa_repens	Sabal_domingensis)	Phoenix_dactylifera))	(Roystonea_regia	(Orania_palindan	(((((Veitchia_spiralis	(Heterospathe_cagayanensis	(Dypsis_decaryi	(Kentiopsis_piersoniorum	Hydriastele_microspadix))))	Dictyosperma_album)	((Oenocarpus_minor	Oenocarpus_bataua)	Prestoea_acuminata))	(Manicaria_saccifera	(Leopoldinia_pulchra	Pelagodoxa_henryana)))	Geonoma_undata))))))	(Attalea_speciosa	(Bactris_major	(Elaeis_oleifera	Elaeis_guineensis))))	(Reinhardtia_simplex	Reinhardtia_gracilis)))	Calamus_caryotoides);
((((Serenoa_repens	Sabal_domingensis)	Phoenix_dactylifera)	(((Pseudophoenix_vinifera	Roystonea_regia)	(((Sclerosperma_profizianum	Orania_palindan)	(Attalea_speciosa	((((Reinhardtia_simplex	Reinhardtia_gracilis)	Reinhardtia_latisecta)	Reinhardtia_paiewonskiana)	(Bactris_major	(Elaeis_oleifera	Elaeis_guineensis)))))	((Chamaedorea_seifrizii	Podococcus_barteri)	((((((Heterospathe_cagayanensis	(Dypsis_decaryi	Dictyosperma_album))	(Hydriastele_microspadix	Veitchia_spiralis))	Kentiopsis_piersoniorum)	((Oenocarpus_minor	Oenocarpus_bataua)	Prestoea_acuminata))	(Manicaria_saccifera	(Leopoldinia_pulchra	Pelagodoxa_henryana)))	Geonoma_undata))))	Nypa_fruticans))	Calamus_caryotoides);
((((Serenoa_repens	Sabal_domingensis)	Phoenix_dactylifera)	(((Pseudophoenix_vinifera	Roystonea_regia)	((((Reinhardtia_simplex	Reinhardtia_gracilis)	Reinhardtia_latisecta)	Reinhardtia_paiewonskiana)	(((Podococcus_barteri	(Sclerosperma_profizianum	Orania_palindan))	(((Bactris_major	Attalea_speciosa)	(Elaeis_oleifera	Elaeis_guineensis))	Chamaedorea_seifrizii))	((((Hydriastele_microspadix	(Kentiopsis_piersoniorum	Veitchia_spiralis))	(Dictyosperma_album	(Heterospathe_cagayanensis	Dypsis_decaryi)))	(((Oenocarpus_minor	Oenocarpus_bataua)	Prestoea_acuminata)	(Manicaria_saccifera	(Leopoldinia_pulchra	Pelagodoxa_henryana))))	Geonoma_undata))))	Nypa_fruticans))	Calamus_caryotoides);
((((Serenoa_repens	Sabal_domingensis)	Phoenix_dactylifera)	(((Roystonea_regia	((((Chamaedorea_seifrizii	Podococcus_barteri)	(((((Leopoldinia_pulchra	Pelagodoxa_henryana)	(Manicaria_saccifera	((Oenocarpus_minor	Oenocarpus_bataua)	Prestoea_acuminata)))	(Dictyosperma_album	(Hydriastele_microspadix	((Veitchia_spiralis	Heterospathe_cagayanensis)	Dypsis_decaryi))))	Kentiopsis_piersoniorum)	Geonoma_undata))	(Sclerosperma_profizianum	Orania_palindan))	((((Reinhardtia_simplex	Reinhardtia_gracilis)	Reinhardtia_latisecta)	Reinhardtia_paiewonskiana)	(Attalea_speciosa	(Bactris_major	(Elaeis_oleifera	Elaeis_guineensis))))))	Nypa_fruticans)	Pseudophoenix_vinifera))	Calamus_caryotoides);
((((Serenoa_repens	Sabal_domingensis)	Phoenix_dactylifera)	(((Orania_palindan	(((Manicaria_saccifera	(Leopoldinia_pulchra	Pelagodoxa_henryana))	((Dictyosperma_album	(Veitchia_spiralis	((Hydriastele_microspadix	Heterospathe_cagayanensis)	((Pseudophoenix_vinifera	Kentiopsis_piersoniorum)	Dypsis_decaryi))))	((Oenocarpus_minor	Oenocarpus_bataua)	Prestoea_acuminata)))	Geonoma_undata))	(((Sclerosperma_profizianum	(((Reinhardtia_simplex	Reinhardtia_gracilis)	(Reinhardtia_latisecta	Reinhardtia_paiewonskiana))	(Attalea_speciosa	(Bactris_major	(Elaeis_oleifera	Elaeis_guineensis)))))	Roystonea_regia)	(Chamaedorea_seifrizii	Podococcus_barteri)))	Nypa_fruticans))	Calamus_caryotoides);
((((Serenoa_repens	Sabal_domingensis)	Phoenix_dactylifera)	((((((((Manicaria_saccifera	(Leopoldinia_pulchra	Pelagodoxa_henryana))	(((Hydriastele_microspadix	(Dictyosperma_album	(Dypsis_decaryi	Heterospathe_cagayanensis)))	(Veitchia_spiralis	(Pseudophoenix_vinifera	Kentiopsis_piersoniorum)))	((Oenocarpus_minor	Oenocarpus_bataua)	Prestoea_acuminata)))	Geonoma_undata)	Orania_palindan)	(Sclerosperma_profizianum	(Reinhardtia_paiewonskiana	((Reinhardtia_simplex	Reinhardtia_gracilis)	Reinhardtia_latisecta))))	((Attalea_speciosa	(Bactris_major	(Elaeis_oleifera	Elaeis_guineensis)))	(Chamaedorea_seifrizii	Podococcus_barteri)))	Roystonea_regia)	Nypa_fruticans))	Calamus_caryotoides);
((Attalea_speciosa	((Orania_palindan	((Chamaedorea_seifrizii	(Veitchia_spiralis	Podococcus_barteri))	((((Dictyosperma_album	(Dypsis_decaryi	(Kentiopsis_piersoniorum	Heterospathe_cagayanensis)))	Hydriastele_microspadix)	Manicaria_saccifera)	((((Oenocarpus_minor	Oenocarpus_bataua)	Prestoea_acuminata)	Geonoma_undata)	(Leopoldinia_pulchra	Pelagodoxa_henryana)))))	((Sclerosperma_profizianum	((Bactris_major	(Elaeis_oleifera	Elaeis_guineensis))	((Reinhardtia_paiewonskiana	Reinhardtia_latisecta)	(Reinhardtia_simplex	Reinhardtia_gracilis))))	(Roystonea_regia	(Pseudophoenix_vinifera	(((Serenoa_repens	Sabal_domingensis)	Phoenix_dactylifera)	Nypa_fruticans))))))	Calamus_caryotoides);
((((Serenoa_repens	Sabal_domingensis)	Phoenix_dactylifera)	((((((((((Pelagodoxa_henryana	Leopoldinia_pulchra)	Manicaria_saccifera)	((((Hydriastele_microspadix	Veitchia_spiralis)	Kentiopsis_piersoniorum)	(Heterospathe_cagayanensis	Dypsis_decaryi))	Dictyosperma_album))	((Oenocarpus_minor	Oenocarpus_bataua)	Prestoea_acuminata))	Geonoma_undata)	Orania_palindan)	(Attalea_speciosa	(((Bactris_major	(Elaeis_guineensis	Elaeis_oleifera))	(Sclerosperma_profizianum	(Reinhardtia_latisecta	((Reinhardtia_gracilis	Reinhardtia_simplex)	Reinhardtia_paiewonskiana))))	(Podococcus_barteri	Chamaedorea_seifrizii))))	Roystonea_regia)	Pseudophoenix_vinifera)	Nypa_fruticans))	Calamus_caryotoides);
(((((Pseudophoenix_vinifera	Serenoa_repens)	Sabal_domingensis)	Phoenix_dactylifera)	(((Chamaedorea_seifrizii	(((((Bactris_major	(Elaeis_guineensis	Elaeis_oleifera))	Attalea_speciosa)	((Reinhardtia_latisecta	(Reinhardtia_gracilis	Reinhardtia_simplex))	Reinhardtia_paiewonskiana))	(((((Dypsis_decaryi	(Hydriastele_microspadix	(Kentiopsis_piersoniorum	Veitchia_spiralis)))	Heterospathe_cagayanensis)	Dictyosperma_album)	((Oenocarpus_minor	Oenocarpus_bataua)	Prestoea_acuminata))	(Geonoma_undata	((Pelagodoxa_henryana	Leopoldinia_pulchra)	Manicaria_saccifera))))	((Orania_palindan	Sclerosperma_profizianum)	Podococcus_barteri)))	Roystonea_regia)	Nypa_fruticans))	Calamus_caryotoides);
((((Serenoa_repens	(Sabal_domingensis	Pseudophoenix_vinifera))	Phoenix_dactylifera)	(((((Chamaedorea_seifrizii	Podococcus_barteri)	(Sclerosperma_profizianum	(((Bactris_major	(Elaeis_guineensis	Elaeis_oleifera))	Attalea_speciosa)	((Reinhardtia_gracilis	Reinhardtia_simplex)	(Reinhardtia_paiewonskiana	Reinhardtia_latisecta)))))	(Orania_palindan	(Geonoma_undata	(((Pelagodoxa_henryana	Leopoldinia_pulchra)	Manicaria_saccifera)	(((((Dypsis_decaryi	Heterospathe_cagayanensis)	(Hydriastele_microspadix	Kentiopsis_piersoniorum))	Veitchia_spiralis)	Dictyosperma_album)	((Oenocarpus_minor	Oenocarpus_bataua)	Prestoea_acuminata))))))	Roystonea_regia)	Nypa_fruticans))	Calamus_caryotoides);
((((Serenoa_repens	Sabal_domingensis)	Phoenix_dactylifera)	((((Sclerosperma_profizianum	(Orania_palindan	Podococcus_barteri))	((((Bactris_major	(Elaeis_guineensis	Elaeis_oleifera))	((Reinhardtia_gracilis	Reinhardtia_simplex)	(Reinhardtia_paiewonskiana	Reinhardtia_latisecta)))	Attalea_speciosa)	Roystonea_regia))	(Geonoma_undata	(((Pelagodoxa_henryana	(Chamaedorea_seifrizii	Leopoldinia_pulchra))	Manicaria_saccifera)	(((((Pseudophoenix_vinifera	Kentiopsis_piersoniorum)	Veitchia_spiralis)	Hydriastele_microspadix)	((Dictyosperma_album	Dypsis_decaryi)	Heterospathe_cagayanensis))	((Oenocarpus_minor	Oenocarpus_bataua)	Prestoea_acuminata)))))	Nypa_fruticans))	Calamus_caryotoides);
((((Reinhardtia_gracilis	Reinhardtia_simplex)	(Reinhardtia_paiewonskiana	Reinhardtia_latisecta))	(((((((Geonoma_undata	Pelagodoxa_henryana)	Manicaria_saccifera)	((Veitchia_spiralis	(Dictyosperma_album	((Hydriastele_microspadix	((Pseudophoenix_vinifera	Kentiopsis_piersoniorum)	Heterospathe_cagayanensis))	Dypsis_decaryi)))	((Oenocarpus_minor	Oenocarpus_bataua)	Prestoea_acuminata)))	Leopoldinia_pulchra)	(Sclerosperma_profizianum	Orania_palindan))	((Roystonea_regia	(Attalea_speciosa	((Serenoa_repens	Sabal_domingensis)	Phoenix_dactylifera)))	Nypa_fruticans))	((Chamaedorea_seifrizii	Podococcus_barteri)	((Elaeis_guineensis	Elaeis_oleifera)	Bactris_major))))	Calamus_caryotoides);
((Attalea_speciosa	(Orania_palindan	((((Nypa_fruticans	((Serenoa_repens	Sabal_domingensis)	Phoenix_dactylifera))	((Sclerosperma_profizianum	(((Elaeis_guineensis	Elaeis_oleifera)	Bactris_major)	(Reinhardtia_paiewonskiana	(Reinhardtia_latisecta	(Reinhardtia_gracilis	Reinhardtia_simplex)))))	(Chamaedorea_seifrizii	Podococcus_barteri)))	Roystonea_regia)	(((Geonoma_undata	(Leopoldinia_pulchra	Pelagodoxa_henryana))	Manicaria_saccifera)	(((((Pseudophoenix_vinifera	Dypsis_decaryi)	(Kentiopsis_piersoniorum	Veitchia_spiralis))	Dictyosperma_album)	(Heterospathe_cagayanensis	Hydriastele_microspadix))	((Oenocarpus_minor	Oenocarpus_bataua)	Prestoea_acuminata))))))	Calamus_caryotoides);
((((Serenoa_repens	Sabal_domingensis)	Phoenix_dactylifera)	(((((Orania_palindan	(Podococcus_barteri	Sclerosperma_profizianum))	(Chamaedorea_seifrizii	(((Reinhardtia_latisecta	(Reinhardtia_gracilis	Reinhardtia_simplex))	Reinhardtia_paiewonskiana)	((Attalea_speciosa	Bactris_major)	(Elaeis_guineensis	Elaeis_oleifera)))))	((((Manicaria_saccifera	((Dypsis_decaryi	((Kentiopsis_piersoniorum	Hydriastele_microspadix)	Heterospathe_cagayanensis))	Dictyosperma_album))	(Veitchia_spiralis	(Leopoldinia_pulchra	Pelagodoxa_henryana)))	((Oenocarpus_minor	Oenocarpus_bataua)	Prestoea_acuminata))	Geonoma_undata))	Roystonea_regia)	(Pseudophoenix_vinifera	Nypa_fruticans)))	Calamus_caryotoides);
((((Serenoa_repens	Sabal_domingensis)	Phoenix_dactylifera)	(((Sclerosperma_profizianum	((Orania_palindan	(((Veitchia_spiralis	((Hydriastele_microspadix	Kentiopsis_piersoniorum)	((Dypsis_decaryi	Heterospathe_cagayanensis)	Dictyosperma_album)))	((Leopoldinia_pulchra	Pelagodoxa_henryana)	(Manicaria_saccifera	((Oenocarpus_minor	Oenocarpus_bataua)	Prestoea_acuminata))))	Geonoma_undata))	((Chamaedorea_seifrizii	Podococcus_barteri)	(((Reinhardtia_gracilis	Reinhardtia_simplex)	(Reinhardtia_paiewonskiana	Reinhardtia_latisecta))	(Attalea_speciosa	(Bactris_major	(Elaeis_guineensis	Elaeis_oleifera)))))))	(Pseudophoenix_vinifera	Roystonea_regia))	Nypa_fruticans))	Calamus_caryotoides);
(((Reinhardtia_paiewonskiana	(Reinhardtia_latisecta	(Reinhardtia_gracilis	Reinhardtia_simplex)))	((Attalea_speciosa	(Bactris_major	(Elaeis_guineensis	Elaeis_oleifera)))	(((Pseudophoenix_vinifera	Roystonea_regia)	(Nypa_fruticans	((Serenoa_repens	Sabal_domingensis)	Phoenix_dactylifera)))	((Chamaedorea_seifrizii	((Podococcus_barteri	Orania_palindan)	Sclerosperma_profizianum))	(((Leopoldinia_pulchra	Pelagodoxa_henryana)	(Manicaria_saccifera	((Kentiopsis_piersoniorum	(((Veitchia_spiralis	Dypsis_decaryi)	Heterospathe_cagayanensis)	(Hydriastele_microspadix	Dictyosperma_album)))	((Oenocarpus_minor	Oenocarpus_bataua)	Prestoea_acuminata))))	Geonoma_undata)))))	Calamus_caryotoides);
((Attalea_speciosa	((((Manicaria_saccifera	(Pelagodoxa_henryana	((Podococcus_barteri	Chamaedorea_seifrizii)	Leopoldinia_pulchra)))	((((Pseudophoenix_vinifera	Kentiopsis_piersoniorum)	(Hydriastele_microspadix	Heterospathe_cagayanensis))	(Dypsis_decaryi	Dictyosperma_album))	((Oenocarpus_minor	Oenocarpus_bataua)	Prestoea_acuminata)))	Geonoma_undata)	((Orania_palindan	(Veitchia_spiralis	((Nypa_fruticans	((Serenoa_repens	Sabal_domingensis)	Phoenix_dactylifera))	Roystonea_regia)))	(Sclerosperma_profizianum	((Reinhardtia_paiewonskiana	(Reinhardtia_latisecta	(Reinhardtia_gracilis	Reinhardtia_simplex)))	(Bactris_major	(Elaeis_guineensis	Elaeis_oleifera)))))))	Calamus_caryotoides);
(((Reinhardtia_latisecta	(Reinhardtia_paiewonskiana	(Reinhardtia_simplex	Reinhardtia_gracilis)))	((((Roystonea_regia	((Pseudophoenix_vinifera	(Sabal_domingensis	(Serenoa_repens	Phoenix_dactylifera)))	Nypa_fruticans))	(((Orania_palindan	Podococcus_barteri)	Sclerosperma_profizianum)	(((Manicaria_saccifera	(Dictyosperma_album	(Veitchia_spiralis	((Heterospathe_cagayanensis	Dypsis_decaryi)	(Kentiopsis_piersoniorum	Hydriastele_microspadix)))))	(Pelagodoxa_henryana	Leopoldinia_pulchra))	(Geonoma_undata	(Prestoea_acuminata	(Oenocarpus_minor	Oenocarpus_bataua))))))	Chamaedorea_seifrizii)	(Attalea_speciosa	(Bactris_major	(Elaeis_guineensis	Elaeis_oleifera)))))	Calamus_caryotoides);
(((Phoenix_dactylifera	(Sabal_domingensis	Serenoa_repens))	(Nypa_fruticans	((Orania_palindan	((Sclerosperma_profizianum	((Attalea_speciosa	(Bactris_major	(Elaeis_guineensis	Elaeis_oleifera)))	(Reinhardtia_latisecta	(Reinhardtia_paiewonskiana	(Reinhardtia_simplex	Reinhardtia_gracilis)))))	Roystonea_regia))	((((Dictyosperma_album	(Veitchia_spiralis	((Heterospathe_cagayanensis	Dypsis_decaryi)	((Pseudophoenix_vinifera	Kentiopsis_piersoniorum)	Hydriastele_microspadix))))	(Geonoma_undata	(Pelagodoxa_henryana	Leopoldinia_pulchra)))	(Manicaria_saccifera	(Prestoea_acuminata	(Oenocarpus_minor	Oenocarpus_bataua))))	(Podococcus_barteri	Chamaedorea_seifrizii)))))	Calamus_caryotoides);
((((Nypa_fruticans	(((Orania_palindan	((((Leopoldinia_pulchra	Pelagodoxa_henryana)	Manicaria_saccifera)	(((Hydriastele_microspadix	(Kentiopsis_piersoniorum	(Dictyosperma_album	(Heterospathe_cagayanensis	Dypsis_decaryi))))	Prestoea_acuminata)	(Oenocarpus_minor	Oenocarpus_bataua)))	Geonoma_undata))	(((Podococcus_barteri	Veitchia_spiralis)	Chamaedorea_seifrizii)	(Sclerosperma_profizianum	((Attalea_speciosa	(Bactris_major	(Elaeis_guineensis	Elaeis_oleifera)))	(Reinhardtia_latisecta	(Reinhardtia_paiewonskiana	(Reinhardtia_simplex	Reinhardtia_gracilis)))))))	Roystonea_regia))	Phoenix_dactylifera)	(Pseudophoenix_vinifera	(Sabal_domingensis	Serenoa_repens)))	Calamus_caryotoides);
((Attalea_speciosa	((Bactris_major	(Elaeis_guineensis	Elaeis_oleifera))	((Reinhardtia_paiewonskiana	((Reinhardtia_simplex	Reinhardtia_gracilis)	Reinhardtia_latisecta))	((((Roystonea_regia	((Phoenix_dactylifera	(Sabal_domingensis	Serenoa_repens))	Nypa_fruticans))	Pseudophoenix_vinifera)	(((((((((Kentiopsis_piersoniorum	Hydriastele_microspadix)	(Heterospathe_cagayanensis	Dypsis_decaryi))	Dictyosperma_album)	(Prestoea_acuminata	(Oenocarpus_minor	Oenocarpus_bataua)))	(Leopoldinia_pulchra	Pelagodoxa_henryana))	Manicaria_saccifera)	Veitchia_spiralis)	Geonoma_undata)	((Podococcus_barteri	Sclerosperma_profizianum)	Orania_palindan)))	Chamaedorea_seifrizii))))	Calamus_caryotoides);
(((Phoenix_dactylifera	(Sabal_domingensis	Serenoa_repens))	(Nypa_fruticans	((Roystonea_regia	(((Chamaedorea_seifrizii	Podococcus_barteri)	(Sclerosperma_profizianum	((Attalea_speciosa	(Bactris_major	(Elaeis_guineensis	Elaeis_oleifera)))	((Reinhardtia_simplex	Reinhardtia_gracilis)	(Reinhardtia_latisecta	Reinhardtia_paiewonskiana)))))	(Orania_palindan	((((Veitchia_spiralis	(((Kentiopsis_piersoniorum	Hydriastele_microspadix)	(Heterospathe_cagayanensis	Dypsis_decaryi))	Dictyosperma_album))	(Prestoea_acuminata	(Oenocarpus_minor	Oenocarpus_bataua)))	((Leopoldinia_pulchra	Pelagodoxa_henryana)	Manicaria_saccifera))	Geonoma_undata))))	Pseudophoenix_vinifera)))	Calamus_caryotoides);
(((Phoenix_dactylifera	(Sabal_domingensis	(Serenoa_repens	Pseudophoenix_vinifera)))	((Roystonea_regia	((((Chamaedorea_seifrizii	Podococcus_barteri)	Sclerosperma_profizianum)	Orania_palindan)	((Attalea_speciosa	((Bactris_major	(Elaeis_guineensis	Elaeis_oleifera))	((Reinhardtia_simplex	Reinhardtia_gracilis)	(Reinhardtia_latisecta	Reinhardtia_paiewonskiana))))	(((((Dypsis_decaryi	(Kentiopsis_piersoniorum	(Heterospathe_cagayanensis	(Veitchia_spiralis	Hydriastele_microspadix))))	Dictyosperma_album)	(Prestoea_acuminata	(Oenocarpus_minor	Oenocarpus_bataua)))	((Leopoldinia_pulchra	Pelagodoxa_henryana)	Manicaria_saccifera))	Geonoma_undata))))	Nypa_fruticans))	Calamus_caryotoides);
((((Serenoa_repens	Phoenix_dactylifera)	Sabal_domingensis)	(((Pseudophoenix_vinifera	Roystonea_regia)	(((Sclerosperma_profizianum	((Attalea_speciosa	(Bactris_major	(Elaeis_guineensis	Elaeis_oleifera)))	((Reinhardtia_simplex	Reinhardtia_gracilis)	(Reinhardtia_latisecta	Reinhardtia_paiewonskiana))))	Chamaedorea_seifrizii)	(Orania_palindan	(((((Podococcus_barteri	(Kentiopsis_piersoniorum	((Dypsis_decaryi	Heterospathe_cagayanensis)	(Veitchia_spiralis	Hydriastele_microspadix))))	Dictyosperma_album)	(Prestoea_acuminata	(Oenocarpus_minor	Oenocarpus_bataua)))	((Leopoldinia_pulchra	Pelagodoxa_henryana)	Manicaria_saccifera))	Geonoma_undata))))	Nypa_fruticans))	Calamus_caryotoides);
((Attalea_speciosa	(((((((((Hydriastele_microspadix	((Dypsis_decaryi	Heterospathe_cagayanensis)	(Veitchia_spiralis	Kentiopsis_piersoniorum)))	Dictyosperma_album)	(Prestoea_acuminata	(Oenocarpus_minor	Oenocarpus_bataua)))	((Leopoldinia_pulchra	Pelagodoxa_henryana)	Manicaria_saccifera))	Geonoma_undata)	Orania_palindan)	(Sclerosperma_profizianum	((Bactris_major	(Elaeis_guineensis	Elaeis_oleifera))	((Reinhardtia_simplex	Reinhardtia_gracilis)	(Reinhardtia_latisecta	Reinhardtia_paiewonskiana)))))	((Nypa_fruticans	((Pseudophoenix_vinifera	(Serenoa_repens	Sabal_domingensis))	Phoenix_dactylifera))	Roystonea_regia))	(Chamaedorea_seifrizii	Podococcus_barteri)))	Calamus_caryotoides);
((Nypa_fruticans	(((Geonoma_undata	((((Attalea_speciosa	(Bactris_major	(Elaeis_guineensis	Elaeis_oleifera)))	((Reinhardtia_simplex	Reinhardtia_gracilis)	(Reinhardtia_latisecta	Reinhardtia_paiewonskiana)))	(((Leopoldinia_pulchra	Pelagodoxa_henryana)	(((Hydriastele_microspadix	(Dictyosperma_album	(Kentiopsis_piersoniorum	(Heterospathe_cagayanensis	Dypsis_decaryi))))	((Prestoea_acuminata	(Oenocarpus_minor	Oenocarpus_bataua))	Manicaria_saccifera))	((Chamaedorea_seifrizii	Podococcus_barteri)	Veitchia_spiralis)))	Orania_palindan))	Sclerosperma_profizianum))	Roystonea_regia)	((Sabal_domingensis	(Pseudophoenix_vinifera	Serenoa_repens))	Phoenix_dactylifera)))	Calamus_caryotoides);
((((((Podococcus_barteri	((Elaeis_guineensis	Elaeis_oleifera)	((Reinhardtia_simplex	Reinhardtia_gracilis)	(Reinhardtia_latisecta	Reinhardtia_paiewonskiana))))	(Bactris_major	(((Geonoma_undata	((Leopoldinia_pulchra	Pelagodoxa_henryana)	Manicaria_saccifera))	((Dictyosperma_album	((Hydriastele_microspadix	Kentiopsis_piersoniorum)	((Dypsis_decaryi	Pseudophoenix_vinifera)	(Heterospathe_cagayanensis	Veitchia_spiralis))))	(Prestoea_acuminata	(Oenocarpus_minor	Oenocarpus_bataua))))	Orania_palindan)))	(Chamaedorea_seifrizii	((Nypa_fruticans	((Sabal_domingensis	Serenoa_repens)	Phoenix_dactylifera))	Roystonea_regia)))	Sclerosperma_profizianum)	Attalea_speciosa)	Calamus_caryotoides);
(((((Attalea_speciosa	((Elaeis_oleifera	Elaeis_guineensis)	Bactris_major))	((Reinhardtia_paiewonskiana	Reinhardtia_latisecta)	(Reinhardtia_simplex	Reinhardtia_gracilis)))	((((((Pseudophoenix_vinifera	(Sabal_domingensis	Serenoa_repens))	Phoenix_dactylifera)	Roystonea_regia)	Nypa_fruticans)	Orania_palindan)	(((Veitchia_spiralis	Podococcus_barteri)	Chamaedorea_seifrizii)	(((Heterospathe_cagayanensis	(Dypsis_decaryi	Dictyosperma_album))	((Oenocarpus_bataua	Oenocarpus_minor)	Prestoea_acuminata))	((Kentiopsis_piersoniorum	((Pelagodoxa_henryana	(Hydriastele_microspadix	Leopoldinia_pulchra))	Manicaria_saccifera))	Geonoma_undata)))))	Sclerosperma_profizianum)	Calamus_caryotoides);
(((Nypa_fruticans	((Roystonea_regia	(((Attalea_speciosa	((Elaeis_oleifera	Elaeis_guineensis)	Bactris_major))	((Reinhardtia_paiewonskiana	Reinhardtia_latisecta)	(Reinhardtia_simplex	Reinhardtia_gracilis)))	((Pseudophoenix_vinifera	(Podococcus_barteri	Chamaedorea_seifrizii))	Sclerosperma_profizianum)))	(Orania_palindan	(((Dictyosperma_album	(((Veitchia_spiralis	Hydriastele_microspadix)	Kentiopsis_piersoniorum)	(Heterospathe_cagayanensis	Dypsis_decaryi)))	((Oenocarpus_bataua	Oenocarpus_minor)	Prestoea_acuminata))	((Leopoldinia_pulchra	Pelagodoxa_henryana)	(Manicaria_saccifera	Geonoma_undata))))))	((Sabal_domingensis	Serenoa_repens)	Phoenix_dactylifera))	Calamus_caryotoides);
((Reinhardtia_latisecta	(((Reinhardtia_simplex	Reinhardtia_gracilis)	((Chamaedorea_seifrizii	((Nypa_fruticans	((Attalea_speciosa	((Sabal_domingensis	Serenoa_repens)	Phoenix_dactylifera))	Roystonea_regia))	(((Podococcus_barteri	Sclerosperma_profizianum)	Orania_palindan)	((((Hydriastele_microspadix	((Veitchia_spiralis	(Dypsis_decaryi	Pseudophoenix_vinifera))	Kentiopsis_piersoniorum))	(Heterospathe_cagayanensis	Dictyosperma_album))	(((Oenocarpus_bataua	Oenocarpus_minor)	Prestoea_acuminata)	((Leopoldinia_pulchra	Pelagodoxa_henryana)	Manicaria_saccifera)))	Geonoma_undata))))	((Elaeis_oleifera	Elaeis_guineensis)	Bactris_major)))	Reinhardtia_paiewonskiana))	Calamus_caryotoides);
((((Sabal_domingensis	Serenoa_repens)	Phoenix_dactylifera)	((((Chamaedorea_seifrizii	Roystonea_regia)	(((Bactris_major	(Elaeis_oleifera	Elaeis_guineensis))	((Reinhardtia_paiewonskiana	Reinhardtia_latisecta)	(Reinhardtia_simplex	Reinhardtia_gracilis)))	((Podococcus_barteri	Sclerosperma_profizianum)	Orania_palindan)))	(Nypa_fruticans	(Leopoldinia_pulchra	((Geonoma_undata	(Pelagodoxa_henryana	(((((Dypsis_decaryi	Heterospathe_cagayanensis)	Dictyosperma_album)	Kentiopsis_piersoniorum)	((Hydriastele_microspadix	Pseudophoenix_vinifera)	Veitchia_spiralis))	((Oenocarpus_bataua	Oenocarpus_minor)	Prestoea_acuminata))))	Manicaria_saccifera))))	Attalea_speciosa))	Calamus_caryotoides);
((((Reinhardtia_paiewonskiana	Reinhardtia_latisecta)	(Reinhardtia_simplex	Reinhardtia_gracilis))	((Bactris_major	(Elaeis_oleifera	Elaeis_guineensis))	((((((Leopoldinia_pulchra	Pelagodoxa_henryana)	Manicaria_saccifera)	(((((Dypsis_decaryi	Heterospathe_cagayanensis)	(Pseudophoenix_vinifera	Kentiopsis_piersoniorum))	(Hydriastele_microspadix	Veitchia_spiralis))	Dictyosperma_album)	((Oenocarpus_bataua	Oenocarpus_minor)	Prestoea_acuminata)))	Geonoma_undata)	(((Roystonea_regia	Nypa_fruticans)	(Attalea_speciosa	((Sabal_domingensis	Serenoa_repens)	Phoenix_dactylifera)))	((Podococcus_barteri	Sclerosperma_profizianum)	Orania_palindan)))	Chamaedorea_seifrizii)))	Calamus_caryotoides);
((Attalea_speciosa	(((Sabal_domingensis	Serenoa_repens)	Phoenix_dactylifera)	((Nypa_fruticans	((((Reinhardtia_simplex	Reinhardtia_gracilis)	Reinhardtia_latisecta)	Reinhardtia_paiewonskiana)	(Bactris_major	(Elaeis_oleifera	Elaeis_guineensis))))	((((((Leopoldinia_pulchra	Pelagodoxa_henryana)	(Pseudophoenix_vinifera	Manicaria_saccifera))	(((((Dypsis_decaryi	Heterospathe_cagayanensis)	Kentiopsis_piersoniorum)	Hydriastele_microspadix)	Dictyosperma_album)	((Oenocarpus_bataua	Oenocarpus_minor)	Prestoea_acuminata)))	Geonoma_undata)	(Sclerosperma_profizianum	Orania_palindan))	((Chamaedorea_seifrizii	Podococcus_barteri)	(Veitchia_spiralis	Roystonea_regia))))))	Calamus_caryotoides);
((Nypa_fruticans	(((Pseudophoenix_vinifera	(Sabal_domingensis	Serenoa_repens))	Phoenix_dactylifera)	(Roystonea_regia	((((Leopoldinia_pulchra	(Chamaedorea_seifrizii	Podococcus_barteri))	((((Kentiopsis_piersoniorum	((Heterospathe_cagayanensis	(Veitchia_spiralis	Hydriastele_microspadix))	Dypsis_decaryi))	Dictyosperma_album)	((Oenocarpus_bataua	Oenocarpus_minor)	Prestoea_acuminata))	(Pelagodoxa_henryana	(Manicaria_saccifera	Geonoma_undata))))	Orania_palindan)	(Sclerosperma_profizianum	(((Reinhardtia_simplex	Reinhardtia_gracilis)	(Reinhardtia_latisecta	Reinhardtia_paiewonskiana))	(Attalea_speciosa	(Bactris_major	(Elaeis_oleifera	Elaeis_guineensis)))))))))	Calamus_caryotoides);
((((Pseudophoenix_vinifera	(Sabal_domingensis	Serenoa_repens))	Phoenix_dactylifera)	((Orania_palindan	(Geonoma_undata	(((((Hydriastele_microspadix	((Kentiopsis_piersoniorum	Veitchia_spiralis)	(Heterospathe_cagayanensis	Dypsis_decaryi)))	Dictyosperma_album)	((Oenocarpus_bataua	Oenocarpus_minor)	Prestoea_acuminata))	(Leopoldinia_pulchra	Pelagodoxa_henryana))	Manicaria_saccifera)))	(Chamaedorea_seifrizii	(Nypa_fruticans	((Attalea_speciosa	(((Reinhardtia_paiewonskiana	((Reinhardtia_simplex	Reinhardtia_gracilis)	Reinhardtia_latisecta))	(Bactris_major	(Elaeis_oleifera	Elaeis_guineensis)))	(Podococcus_barteri	Sclerosperma_profizianum)))	Roystonea_regia)))))	Calamus_caryotoides);
((((Serenoa_repens	Sabal_domingensis)	Phoenix_dactylifera)	(((Pseudophoenix_vinifera	(((Geonoma_undata	(((((Hydriastele_microspadix	Veitchia_spiralis)	(((Heterospathe_cagayanensis	Dypsis_decaryi)	Dictyosperma_album)	Kentiopsis_piersoniorum))	((Oenocarpus_bataua	Oenocarpus_minor)	Prestoea_acuminata))	(Leopoldinia_pulchra	Pelagodoxa_henryana))	Manicaria_saccifera))	(Sclerosperma_profizianum	(((Reinhardtia_simplex	Reinhardtia_gracilis)	Reinhardtia_latisecta)	Reinhardtia_paiewonskiana)))	(Orania_palindan	((Attalea_speciosa	(Bactris_major	(Elaeis_oleifera	Elaeis_guineensis)))	(Chamaedorea_seifrizii	Podococcus_barteri)))))	Roystonea_regia)	Nypa_fruticans))	Calamus_caryotoides);
((((Reinhardtia_simplex	Reinhardtia_gracilis)	(Reinhardtia_latisecta	Reinhardtia_paiewonskiana))	(((((Chamaedorea_seifrizii	(Geonoma_undata	((((((Heterospathe_cagayanensis	Dypsis_decaryi)	Hydriastele_microspadix)	(Veitchia_spiralis	(Kentiopsis_piersoniorum	Pseudophoenix_vinifera)))	Dictyosperma_album)	(Manicaria_saccifera	((Oenocarpus_bataua	Oenocarpus_minor)	Prestoea_acuminata)))	(Leopoldinia_pulchra	Pelagodoxa_henryana))))	(Bactris_major	Orania_palindan))	((Roystonea_regia	(Attalea_speciosa	((Serenoa_repens	Sabal_domingensis)	Phoenix_dactylifera)))	Nypa_fruticans))	((Elaeis_oleifera	Elaeis_guineensis)	Podococcus_barteri))	Sclerosperma_profizianum))	Calamus_caryotoides);
(((((Chamaedorea_seifrizii	Podococcus_barteri)	Orania_palindan)	((((Dictyosperma_album	((Heterospathe_cagayanensis	Dypsis_decaryi)	(Hydriastele_microspadix	(Kentiopsis_piersoniorum	Veitchia_spiralis))))	(Prestoea_acuminata	(Oenocarpus_minor	Oenocarpus_bataua)))	((Leopoldinia_pulchra	Pelagodoxa_henryana)	Manicaria_saccifera))	Geonoma_undata))	(((Nypa_fruticans	Roystonea_regia)	((Phoenix_dactylifera	(Sabal_domingensis	Serenoa_repens))	Pseudophoenix_vinifera))	((((Reinhardtia_latisecta	(Reinhardtia_gracilis	Reinhardtia_simplex))	Reinhardtia_paiewonskiana)	(Attalea_speciosa	((Elaeis_oleifera	Elaeis_guineensis)	Bactris_major)))	Sclerosperma_profizianum)))	Calamus_caryotoides);
(((Phoenix_dactylifera	(Sabal_domingensis	Serenoa_repens))	((Orania_palindan	(((Roystonea_regia	((Attalea_speciosa	((Elaeis_oleifera	Elaeis_guineensis)	Bactris_major))	(((Reinhardtia_paiewonskiana	Reinhardtia_latisecta)	(Reinhardtia_gracilis	Reinhardtia_simplex))	Sclerosperma_profizianum)))	(Chamaedorea_seifrizii	Podococcus_barteri))	(((((Hydriastele_microspadix	Veitchia_spiralis)	(Heterospathe_cagayanensis	((Dypsis_decaryi	Dictyosperma_album)	(Pseudophoenix_vinifera	Kentiopsis_piersoniorum))))	(Prestoea_acuminata	(Oenocarpus_minor	Oenocarpus_bataua)))	((Leopoldinia_pulchra	Pelagodoxa_henryana)	Manicaria_saccifera))	Geonoma_undata)))	Nypa_fruticans))	Calamus_caryotoides);
(((Phoenix_dactylifera	(Sabal_domingensis	Serenoa_repens))	(((((((Geonoma_undata	((Dypsis_decaryi	Heterospathe_cagayanensis)	((Veitchia_spiralis	Dictyosperma_album)	((Hydriastele_microspadix	Pseudophoenix_vinifera)	Kentiopsis_piersoniorum))))	(Prestoea_acuminata	(Oenocarpus_minor	Oenocarpus_bataua)))	((Leopoldinia_pulchra	Pelagodoxa_henryana)	Manicaria_saccifera))	(((((Attalea_speciosa	Bactris_major)	(Elaeis_oleifera	Elaeis_guineensis))	((Reinhardtia_paiewonskiana	Reinhardtia_latisecta)	(Reinhardtia_gracilis	Reinhardtia_simplex)))	Sclerosperma_profizianum)	(Chamaedorea_seifrizii	Podococcus_barteri)))	Orania_palindan)	Roystonea_regia)	Nypa_fruticans))	Calamus_caryotoides);
(((Phoenix_dactylifera	(Pseudophoenix_vinifera	(Sabal_domingensis	Serenoa_repens)))	((((Sclerosperma_profizianum	(Podococcus_barteri	Orania_palindan))	((((((Hydriastele_microspadix	(Dictyosperma_album	(Dypsis_decaryi	Heterospathe_cagayanensis)))	(Kentiopsis_piersoniorum	Veitchia_spiralis))	(Prestoea_acuminata	(Oenocarpus_minor	Oenocarpus_bataua)))	(Manicaria_saccifera	(Pelagodoxa_henryana	Leopoldinia_pulchra)))	(Chamaedorea_seifrizii	Geonoma_undata))	((Attalea_speciosa	(Bactris_major	(Elaeis_oleifera	Elaeis_guineensis)))	(Reinhardtia_paiewonskiana	(Reinhardtia_latisecta	(Reinhardtia_gracilis	Reinhardtia_simplex))))))	Roystonea_regia)	Nypa_fruticans))	Calamus_caryotoides);
((((Reinhardtia_gracilis	Reinhardtia_simplex)	(Reinhardtia_paiewonskiana	Reinhardtia_latisecta))	(Attalea_speciosa	(((Pseudophoenix_vinifera	Roystonea_regia)	((Phoenix_dactylifera	(Sabal_domingensis	Serenoa_repens))	Nypa_fruticans))	((Sclerosperma_profizianum	(Podococcus_barteri	Orania_palindan))	((Bactris_major	(Elaeis_oleifera	Elaeis_guineensis))	((((Geonoma_undata	Manicaria_saccifera)	Pelagodoxa_henryana)	((((Hydriastele_microspadix	Kentiopsis_piersoniorum)	((Veitchia_spiralis	Dypsis_decaryi)	Heterospathe_cagayanensis))	Dictyosperma_album)	(Prestoea_acuminata	(Oenocarpus_minor	Oenocarpus_bataua))))	(Chamaedorea_seifrizii	Leopoldinia_pulchra)))))))	Calamus_caryotoides);
(((Phoenix_dactylifera	(Sabal_domingensis	Serenoa_repens))	((((((((((Hydriastele_microspadix	Kentiopsis_piersoniorum)	(Dypsis_decaryi	Heterospathe_cagayanensis))	Dictyosperma_album)	(Prestoea_acuminata	(Oenocarpus_minor	Oenocarpus_bataua)))	(Veitchia_spiralis	(Manicaria_saccifera	(Leopoldinia_pulchra	Pelagodoxa_henryana))))	Geonoma_undata)	((Chamaedorea_seifrizii	(Attalea_speciosa	(Bactris_major	(Elaeis_oleifera	Elaeis_guineensis))))	(Orania_palindan	(Sclerosperma_profizianum	Podococcus_barteri))))	((Reinhardtia_gracilis	Reinhardtia_simplex)	(Reinhardtia_paiewonskiana	Reinhardtia_latisecta)))	(Pseudophoenix_vinifera	Roystonea_regia))	Nypa_fruticans))	Calamus_caryotoides);
((Orania_palindan	(((Kentiopsis_piersoniorum	Manicaria_saccifera)	(Leopoldinia_pulchra	Pelagodoxa_henryana))	((Geonoma_undata	(((Sclerosperma_profizianum	Podococcus_barteri)	((Roystonea_regia	((Phoenix_dactylifera	(Sabal_domingensis	Serenoa_repens))	Nypa_fruticans))	Pseudophoenix_vinifera))	((Attalea_speciosa	Chamaedorea_seifrizii)	((Bactris_major	(Elaeis_oleifera	Elaeis_guineensis))	((Reinhardtia_gracilis	Reinhardtia_simplex)	(Reinhardtia_paiewonskiana	Reinhardtia_latisecta))))))	((((Veitchia_spiralis	Hydriastele_microspadix)	Heterospathe_cagayanensis)	(Dypsis_decaryi	Dictyosperma_album))	(Prestoea_acuminata	(Oenocarpus_minor	Oenocarpus_bataua))))))	Calamus_caryotoides);
(((Phoenix_dactylifera	(Sabal_domingensis	Serenoa_repens))	(Nypa_fruticans	(Pseudophoenix_vinifera	((((Veitchia_spiralis	(Chamaedorea_seifrizii	Podococcus_barteri))	(Sclerosperma_profizianum	((Attalea_speciosa	(Bactris_major	(Elaeis_oleifera	Elaeis_guineensis)))	((Reinhardtia_paiewonskiana	Reinhardtia_latisecta)	(Reinhardtia_gracilis	Reinhardtia_simplex)))))	((((((((Kentiopsis_piersoniorum	Dypsis_decaryi)	Hydriastele_microspadix)	Heterospathe_cagayanensis)	Dictyosperma_album)	(Prestoea_acuminata	(Oenocarpus_minor	Oenocarpus_bataua)))	(Manicaria_saccifera	(Leopoldinia_pulchra	Pelagodoxa_henryana)))	Geonoma_undata)	Orania_palindan))	Roystonea_regia))))	Calamus_caryotoides);
(((Phoenix_dactylifera	(Sabal_domingensis	Serenoa_repens))	(Nypa_fruticans	((((((((Pseudophoenix_vinifera	Kentiopsis_piersoniorum)	Hydriastele_microspadix)	(Dypsis_decaryi	Heterospathe_cagayanensis))	Dictyosperma_album)	(Prestoea_acuminata	(Oenocarpus_minor	Oenocarpus_bataua)))	(Orania_palindan	(Manicaria_saccifera	(Leopoldinia_pulchra	Pelagodoxa_henryana))))	Geonoma_undata)	((Chamaedorea_seifrizii	Podococcus_barteri)	((Sclerosperma_profizianum	((Attalea_speciosa	(Bactris_major	(Elaeis_oleifera	Elaeis_guineensis)))	((Reinhardtia_paiewonskiana	Reinhardtia_latisecta)	(Reinhardtia_gracilis	Reinhardtia_simplex))))	(Veitchia_spiralis	Roystonea_regia))))))	Calamus_caryotoides);
(((Phoenix_dactylifera	(Sabal_domingensis	Serenoa_repens))	(Nypa_fruticans	((((Chamaedorea_seifrizii	Podococcus_barteri)	(Sclerosperma_profizianum	((Attalea_speciosa	(Bactris_major	(Elaeis_oleifera	Elaeis_guineensis)))	(Reinhardtia_latisecta	((Reinhardtia_gracilis	Reinhardtia_simplex)	Reinhardtia_paiewonskiana)))))	(Orania_palindan	(((((Hydriastele_microspadix	((Veitchia_spiralis	(Pseudophoenix_vinifera	Kentiopsis_piersoniorum))	(Dypsis_decaryi	Heterospathe_cagayanensis)))	Dictyosperma_album)	(Prestoea_acuminata	(Oenocarpus_minor	Oenocarpus_bataua)))	(Manicaria_saccifera	(Leopoldinia_pulchra	Pelagodoxa_henryana)))	Geonoma_undata)))	Roystonea_regia)))	Calamus_caryotoides);
((((((Attalea_speciosa	(Bactris_major	(Elaeis_guineensis	Elaeis_oleifera)))	(Reinhardtia_latisecta	((Reinhardtia_simplex	Reinhardtia_gracilis)	Reinhardtia_paiewonskiana)))	(((Pseudophoenix_vinifera	(Podococcus_barteri	Chamaedorea_seifrizii))	Roystonea_regia)	(Orania_palindan	Sclerosperma_profizianum)))	((Phoenix_dactylifera	(Serenoa_repens	Sabal_domingensis))	Nypa_fruticans))	(((Pelagodoxa_henryana	Leopoldinia_pulchra)	(Geonoma_undata	Manicaria_saccifera))	((Dictyosperma_album	((Kentiopsis_piersoniorum	Hydriastele_microspadix)	(Heterospathe_cagayanensis	(Veitchia_spiralis	Dypsis_decaryi))))	((Oenocarpus_minor	Oenocarpus_bataua)	Prestoea_acuminata))))	Calamus_caryotoides);
(((Reinhardtia_latisecta	((Reinhardtia_simplex	Reinhardtia_gracilis)	Reinhardtia_paiewonskiana))	(((Nypa_fruticans	((Pseudophoenix_vinifera	Roystonea_regia)	(Phoenix_dactylifera	(Serenoa_repens	Sabal_domingensis))))	((((Pelagodoxa_henryana	Leopoldinia_pulchra)	(Geonoma_undata	Manicaria_saccifera))	(((Oenocarpus_minor	Oenocarpus_bataua)	Prestoea_acuminata)	(((Dypsis_decaryi	Dictyosperma_album)	(Heterospathe_cagayanensis	(Hydriastele_microspadix	Veitchia_spiralis)))	Kentiopsis_piersoniorum)))	((Podococcus_barteri	Chamaedorea_seifrizii)	(Orania_palindan	Sclerosperma_profizianum))))	(Attalea_speciosa	(Bactris_major	(Elaeis_guineensis	Elaeis_oleifera)))))	Calamus_caryotoides);
(((Phoenix_dactylifera	(Serenoa_repens	Sabal_domingensis))	(((Roystonea_regia	((((Attalea_speciosa	(Bactris_major	(Elaeis_guineensis	Elaeis_oleifera)))	(Reinhardtia_latisecta	((Reinhardtia_simplex	Reinhardtia_gracilis)	Reinhardtia_paiewonskiana)))	((Podococcus_barteri	Orania_palindan)	Sclerosperma_profizianum))	((((Pelagodoxa_henryana	(Chamaedorea_seifrizii	Leopoldinia_pulchra))	Manicaria_saccifera)	(((Oenocarpus_minor	Oenocarpus_bataua)	Prestoea_acuminata)	((Dictyosperma_album	(Dypsis_decaryi	Heterospathe_cagayanensis))	(Hydriastele_microspadix	(Veitchia_spiralis	Kentiopsis_piersoniorum)))))	Geonoma_undata)))	Pseudophoenix_vinifera)	Nypa_fruticans))	Calamus_caryotoides);
(((Phoenix_dactylifera	(Serenoa_repens	Sabal_domingensis))	(Nypa_fruticans	(((Sclerosperma_profizianum	((((Bactris_major	(Elaeis_guineensis	Elaeis_oleifera))	(Reinhardtia_latisecta	((Reinhardtia_simplex	Reinhardtia_gracilis)	Reinhardtia_paiewonskiana)))	(Chamaedorea_seifrizii	Podococcus_barteri))	Attalea_speciosa))	(Orania_palindan	(Leopoldinia_pulchra	(((Pelagodoxa_henryana	((Oenocarpus_minor	Oenocarpus_bataua)	Prestoea_acuminata))	(Geonoma_undata	Manicaria_saccifera))	(Dictyosperma_album	(((Veitchia_spiralis	(Kentiopsis_piersoniorum	Pseudophoenix_vinifera))	Hydriastele_microspadix)	(Dypsis_decaryi	Heterospathe_cagayanensis)))))))	Roystonea_regia)))	Calamus_caryotoides);
((((Reinhardtia_paiewonskiana	Reinhardtia_latisecta)	(Reinhardtia_simplex	Reinhardtia_gracilis))	(((((Pseudophoenix_vinifera	Roystonea_regia)	((Phoenix_dactylifera	(Serenoa_repens	Sabal_domingensis))	Nypa_fruticans))	(((Chamaedorea_seifrizii	Podococcus_barteri)	((Geonoma_undata	((((Leopoldinia_pulchra	(Kentiopsis_piersoniorum	Hydriastele_microspadix))	((Dypsis_decaryi	Heterospathe_cagayanensis)	Dictyosperma_album))	Veitchia_spiralis)	(Pelagodoxa_henryana	(((Oenocarpus_minor	Oenocarpus_bataua)	Prestoea_acuminata)	Manicaria_saccifera))))	Orania_palindan))	(Bactris_major	(Elaeis_guineensis	Elaeis_oleifera))))	Attalea_speciosa)	Sclerosperma_profizianum))	Calamus_caryotoides);
((((Reinhardtia_paiewonskiana	Reinhardtia_latisecta)	(Reinhardtia_simplex	Reinhardtia_gracilis))	(((((Pseudophoenix_vinifera	Roystonea_regia)	((Phoenix_dactylifera	(Serenoa_repens	Sabal_domingensis))	Nypa_fruticans))	((Chamaedorea_seifrizii	Podococcus_barteri)	((Geonoma_undata	(((((Veitchia_spiralis	Kentiopsis_piersoniorum)	Hydriastele_microspadix)	(Dypsis_decaryi	Heterospathe_cagayanensis))	Dictyosperma_album)	((Leopoldinia_pulchra	Pelagodoxa_henryana)	(((Oenocarpus_minor	Oenocarpus_bataua)	Prestoea_acuminata)	Manicaria_saccifera))))	Orania_palindan)))	((Elaeis_guineensis	Elaeis_oleifera)	(Attalea_speciosa	Bactris_major)))	Sclerosperma_profizianum))	Calamus_caryotoides);
(((Phoenix_dactylifera	((Pseudophoenix_vinifera	Serenoa_repens)	Sabal_domingensis))	(Nypa_fruticans	(((((Attalea_speciosa	((Chamaedorea_seifrizii	Podococcus_barteri)	Sclerosperma_profizianum))	(((Elaeis_guineensis	Elaeis_oleifera)	Bactris_major)	(Reinhardtia_paiewonskiana	(Reinhardtia_latisecta	(Reinhardtia_simplex	Reinhardtia_gracilis)))))	((((Oenocarpus_minor	Oenocarpus_bataua)	Prestoea_acuminata)	(((Kentiopsis_piersoniorum	Hydriastele_microspadix)	(Dypsis_decaryi	Heterospathe_cagayanensis))	Dictyosperma_album))	(((Manicaria_saccifera	(Leopoldinia_pulchra	Pelagodoxa_henryana))	Veitchia_spiralis)	Geonoma_undata)))	Orania_palindan)	Roystonea_regia)))	Calamus_caryotoides);
(((Phoenix_dactylifera	(Serenoa_repens	Sabal_domingensis))	(Nypa_fruticans	(Pseudophoenix_vinifera	((((Geonoma_undata	((((Oenocarpus_minor	Oenocarpus_bataua)	Prestoea_acuminata)	(((Veitchia_spiralis	Heterospathe_cagayanensis)	Hydriastele_microspadix)	(Dypsis_decaryi	Dictyosperma_album)))	((Pelagodoxa_henryana	(Chamaedorea_seifrizii	Podococcus_barteri))	(Leopoldinia_pulchra	(Manicaria_saccifera	Kentiopsis_piersoniorum)))))	((Attalea_speciosa	((Elaeis_guineensis	Elaeis_oleifera)	Bactris_major))	(Reinhardtia_paiewonskiana	(Reinhardtia_latisecta	(Reinhardtia_simplex	Reinhardtia_gracilis)))))	(Orania_palindan	Sclerosperma_profizianum))	Roystonea_regia))))	Calamus_caryotoides);
((((Reinhardtia_simplex	Reinhardtia_gracilis)	(Reinhardtia_paiewonskiana	Reinhardtia_latisecta))	(((((Chamaedorea_seifrizii	Podococcus_barteri)	(Geonoma_undata	((((Pseudophoenix_vinifera	Kentiopsis_piersoniorum)	((Dictyosperma_album	(Dypsis_decaryi	Heterospathe_cagayanensis))	Hydriastele_microspadix))	((Oenocarpus_minor	Oenocarpus_bataua)	Prestoea_acuminata))	((Manicaria_saccifera	(Pelagodoxa_henryana	Leopoldinia_pulchra))	Veitchia_spiralis))))	((Orania_palindan	Sclerosperma_profizianum)	(Roystonea_regia	(Phoenix_dactylifera	(Serenoa_repens	Sabal_domingensis)))))	Nypa_fruticans)	(Attalea_speciosa	((Elaeis_guineensis	Elaeis_oleifera)	Bactris_major))))	Calamus_caryotoides);
((((Reinhardtia_simplex	Reinhardtia_gracilis)	(Reinhardtia_paiewonskiana	Reinhardtia_latisecta))	(((((((Dypsis_decaryi	Heterospathe_cagayanensis)	((Veitchia_spiralis	(Pseudophoenix_vinifera	Kentiopsis_piersoniorum))	Hydriastele_microspadix))	Dictyosperma_album)	((Oenocarpus_minor	Oenocarpus_bataua)	Prestoea_acuminata))	((Manicaria_saccifera	(Pelagodoxa_henryana	(Chamaedorea_seifrizii	Leopoldinia_pulchra)))	Geonoma_undata))	((Podococcus_barteri	(Orania_palindan	Sclerosperma_profizianum))	(Nypa_fruticans	(Roystonea_regia	(Phoenix_dactylifera	(Serenoa_repens	Sabal_domingensis))))))	(Attalea_speciosa	((Elaeis_guineensis	Elaeis_oleifera)	Bactris_major))))	Calamus_caryotoides);
(((Nypa_fruticans	(Phoenix_dactylifera	(Sabal_domingensis	Serenoa_repens)))	((Chamaedorea_seifrizii	Podococcus_barteri)	(((((Bactris_major	(Elaeis_oleifera	Elaeis_guineensis))	Attalea_speciosa)	((Reinhardtia_latisecta	(Reinhardtia_gracilis	Reinhardtia_simplex))	Reinhardtia_paiewonskiana))	((Geonoma_undata	((Manicaria_saccifera	(Pelagodoxa_henryana	Leopoldinia_pulchra))	((Prestoea_acuminata	(Oenocarpus_bataua	Oenocarpus_minor))	(((Heterospathe_cagayanensis	(Dypsis_decaryi	Dictyosperma_album))	Hydriastele_microspadix)	((Pseudophoenix_vinifera	Veitchia_spiralis)	Kentiopsis_piersoniorum)))))	(Orania_palindan	Sclerosperma_profizianum)))	Roystonea_regia)))	Calamus_caryotoides);
((((Reinhardtia_gracilis	Reinhardtia_simplex)	(Reinhardtia_paiewonskiana	Reinhardtia_latisecta))	((((((Geonoma_undata	Veitchia_spiralis)	(Manicaria_saccifera	Pelagodoxa_henryana))	((Prestoea_acuminata	(Oenocarpus_bataua	Oenocarpus_minor))	((Dictyosperma_album	(Heterospathe_cagayanensis	Dypsis_decaryi))	(Hydriastele_microspadix	Kentiopsis_piersoniorum))))	(Leopoldinia_pulchra	(Pseudophoenix_vinifera	(Chamaedorea_seifrizii	Podococcus_barteri))))	((Roystonea_regia	(Phoenix_dactylifera	(Sabal_domingensis	Serenoa_repens)))	((Orania_palindan	Sclerosperma_profizianum)	Nypa_fruticans)))	((Bactris_major	(Elaeis_oleifera	Elaeis_guineensis))	Attalea_speciosa)))	Calamus_caryotoides);
((((Reinhardtia_latisecta	Reinhardtia_paiewonskiana)	(Reinhardtia_gracilis	Reinhardtia_simplex))	(Sclerosperma_profizianum	(((Chamaedorea_seifrizii	Podococcus_barteri)	((Bactris_major	(Elaeis_oleifera	Elaeis_guineensis))	Attalea_speciosa))	((Orania_palindan	(((Geonoma_undata	(Leopoldinia_pulchra	Pelagodoxa_henryana))	(Dictyosperma_album	((Heterospathe_cagayanensis	Dypsis_decaryi)	((Veitchia_spiralis	Kentiopsis_piersoniorum)	Hydriastele_microspadix))))	((Prestoea_acuminata	(Oenocarpus_bataua	Oenocarpus_minor))	Manicaria_saccifera)))	(Roystonea_regia	(Nypa_fruticans	(Phoenix_dactylifera	(Serenoa_repens	(Pseudophoenix_vinifera	Sabal_domingensis)))))))))	Calamus_caryotoides);
((((Reinhardtia_latisecta	Reinhardtia_paiewonskiana)	(Reinhardtia_gracilis	Reinhardtia_simplex))	(Sclerosperma_profizianum	((((Chamaedorea_seifrizii	Podococcus_barteri)	((Bactris_major	(Elaeis_oleifera	Elaeis_guineensis))	Attalea_speciosa))	((((Leopoldinia_pulchra	Pelagodoxa_henryana)	(Veitchia_spiralis	(Orania_palindan	Manicaria_saccifera)))	((Prestoea_acuminata	(Oenocarpus_bataua	Oenocarpus_minor))	((Dictyosperma_album	(Heterospathe_cagayanensis	Dypsis_decaryi))	(Hydriastele_microspadix	Kentiopsis_piersoniorum))))	Geonoma_undata))	((Phoenix_dactylifera	(Serenoa_repens	Sabal_domingensis))	((Pseudophoenix_vinifera	Roystonea_regia)	Nypa_fruticans)))))	Calamus_caryotoides);
((((Reinhardtia_latisecta	Reinhardtia_paiewonskiana)	(Reinhardtia_gracilis	Reinhardtia_simplex))	(((Roystonea_regia	(Nypa_fruticans	(Bactris_major	(Elaeis_oleifera	Elaeis_guineensis))))	((Manicaria_saccifera	((Leopoldinia_pulchra	Pelagodoxa_henryana)	Geonoma_undata))	((Prestoea_acuminata	(Oenocarpus_bataua	Oenocarpus_minor))	(((Hydriastele_microspadix	Dictyosperma_album)	(Heterospathe_cagayanensis	Dypsis_decaryi))	(Veitchia_spiralis	(Pseudophoenix_vinifera	Kentiopsis_piersoniorum))))))	(((Orania_palindan	Sclerosperma_profizianum)	(Chamaedorea_seifrizii	Podococcus_barteri))	(Attalea_speciosa	(Phoenix_dactylifera	(Serenoa_repens	Sabal_domingensis))))))	Calamus_caryotoides);
(((((Reinhardtia_gracilis	Reinhardtia_simplex)	Reinhardtia_latisecta)	Reinhardtia_paiewonskiana)	(((Pseudophoenix_vinifera	(((Phoenix_dactylifera	(Serenoa_repens	Sabal_domingensis))	Nypa_fruticans)	Roystonea_regia))	((Orania_palindan	(Podococcus_barteri	Sclerosperma_profizianum))	(Chamaedorea_seifrizii	(((Prestoea_acuminata	(Oenocarpus_bataua	Oenocarpus_minor))	((Veitchia_spiralis	(((Dypsis_decaryi	(Kentiopsis_piersoniorum	Hydriastele_microspadix))	Heterospathe_cagayanensis)	Dictyosperma_album))	(Manicaria_saccifera	(Leopoldinia_pulchra	Pelagodoxa_henryana))))	Geonoma_undata))))	(Attalea_speciosa	(Bactris_major	(Elaeis_oleifera	Elaeis_guineensis)))))	Calamus_caryotoides);
(((((Reinhardtia_gracilis	Reinhardtia_simplex)	Reinhardtia_latisecta)	Reinhardtia_paiewonskiana)	((Roystonea_regia	(Chamaedorea_seifrizii	((((Geonoma_undata	Pelagodoxa_henryana)	(Manicaria_saccifera	(((((Pseudophoenix_vinifera	(Veitchia_spiralis	Kentiopsis_piersoniorum))	Hydriastele_microspadix)	(Heterospathe_cagayanensis	Dypsis_decaryi))	Dictyosperma_album)	(Prestoea_acuminata	(Oenocarpus_bataua	Oenocarpus_minor)))))	Leopoldinia_pulchra)	((Orania_palindan	(Podococcus_barteri	Sclerosperma_profizianum))	((Phoenix_dactylifera	(Serenoa_repens	Sabal_domingensis))	Nypa_fruticans)))))	(Attalea_speciosa	(Bactris_major	(Elaeis_oleifera	Elaeis_guineensis)))))	Calamus_caryotoides);
(((Orania_palindan	((((Pelagodoxa_henryana	Leopoldinia_pulchra)	((((Pseudophoenix_vinifera	Hydriastele_microspadix)	(Kentiopsis_piersoniorum	(Heterospathe_cagayanensis	Dypsis_decaryi)))	Dictyosperma_album)	(Prestoea_acuminata	(Oenocarpus_bataua	Oenocarpus_minor))))	Manicaria_saccifera)	Geonoma_undata))	((Nypa_fruticans	((Chamaedorea_seifrizii	(Veitchia_spiralis	Podococcus_barteri))	(Sclerosperma_profizianum	((Attalea_speciosa	(Bactris_major	(Elaeis_oleifera	Elaeis_guineensis)))	(((Reinhardtia_gracilis	Reinhardtia_simplex)	Reinhardtia_latisecta)	Reinhardtia_paiewonskiana)))))	((Phoenix_dactylifera	(Serenoa_repens	Sabal_domingensis))	Roystonea_regia)))	Calamus_caryotoides);
(((Phoenix_dactylifera	(Serenoa_repens	Sabal_domingensis))	(Attalea_speciosa	(((Chamaedorea_seifrizii	Podococcus_barteri)	((Orania_palindan	((Prestoea_acuminata	(Oenocarpus_bataua	Oenocarpus_minor))	((Geonoma_undata	(Manicaria_saccifera	(Pelagodoxa_henryana	Leopoldinia_pulchra)))	(((Kentiopsis_piersoniorum	Pseudophoenix_vinifera)	Hydriastele_microspadix)	((Heterospathe_cagayanensis	Dypsis_decaryi)	Dictyosperma_album)))))	Nypa_fruticans))	(((((Reinhardtia_latisecta	(Reinhardtia_gracilis	Reinhardtia_simplex))	Reinhardtia_paiewonskiana)	Sclerosperma_profizianum)	(Bactris_major	(Elaeis_oleifera	Elaeis_guineensis)))	(Veitchia_spiralis	Roystonea_regia)))))	Calamus_caryotoides);
((((Orania_palindan	(((((Veitchia_spiralis	Pelagodoxa_henryana)	((((Kentiopsis_piersoniorum	Hydriastele_microspadix)	(Heterospathe_cagayanensis	Dypsis_decaryi))	(Prestoea_acuminata	(Oenocarpus_bataua	Oenocarpus_minor)))	Dictyosperma_album))	Manicaria_saccifera)	Geonoma_undata)	(((Phoenix_dactylifera	(Pseudophoenix_vinifera	(Serenoa_repens	Sabal_domingensis)))	(Roystonea_regia	((((Reinhardtia_latisecta	(Reinhardtia_gracilis	Reinhardtia_simplex))	Reinhardtia_paiewonskiana)	(Bactris_major	(Elaeis_oleifera	Elaeis_guineensis)))	Sclerosperma_profizianum)))	(Chamaedorea_seifrizii	Podococcus_barteri))))	Nypa_fruticans)	(Leopoldinia_pulchra	Attalea_speciosa))	Calamus_caryotoides);
(((Phoenix_dactylifera	(Serenoa_repens	Sabal_domingensis))	(Nypa_fruticans	(Pseudophoenix_vinifera	(((Geonoma_undata	((Sclerosperma_profizianum	(((Elaeis_guineensis	Elaeis_oleifera)	Bactris_major)	(Reinhardtia_latisecta	(Reinhardtia_paiewonskiana	(Reinhardtia_gracilis	Reinhardtia_simplex)))))	Attalea_speciosa))	((((((((Hydriastele_microspadix	Veitchia_spiralis)	Kentiopsis_piersoniorum)	(Dypsis_decaryi	Heterospathe_cagayanensis))	Dictyosperma_album)	(Prestoea_acuminata	(Pelagodoxa_henryana	(Oenocarpus_bataua	Oenocarpus_minor))))	Manicaria_saccifera)	((Chamaedorea_seifrizii	Podococcus_barteri)	Leopoldinia_pulchra))	Orania_palindan))	Roystonea_regia))))	Calamus_caryotoides);
(((Phoenix_dactylifera	(Serenoa_repens	Sabal_domingensis))	(Nypa_fruticans	((Pseudophoenix_vinifera	Roystonea_regia)	((Sclerosperma_profizianum	(((Elaeis_guineensis	Elaeis_oleifera)	Bactris_major)	(Reinhardtia_latisecta	(Reinhardtia_paiewonskiana	(Reinhardtia_gracilis	Reinhardtia_simplex)))))	(((Chamaedorea_seifrizii	Podococcus_barteri)	Attalea_speciosa)	(Orania_palindan	(((((Pelagodoxa_henryana	Leopoldinia_pulchra)	Manicaria_saccifera)	(((Hydriastele_microspadix	Kentiopsis_piersoniorum)	((Dypsis_decaryi	Heterospathe_cagayanensis)	Dictyosperma_album))	(Prestoea_acuminata	(Oenocarpus_bataua	Oenocarpus_minor))))	Geonoma_undata)	Veitchia_spiralis)))))))	Calamus_caryotoides);
(((Reinhardtia_paiewonskiana	((Reinhardtia_gracilis	Reinhardtia_simplex)	Reinhardtia_latisecta))	(((((Elaeis_guineensis	Elaeis_oleifera)	Bactris_major)	(Leopoldinia_pulchra	Attalea_speciosa))	(((((Phoenix_dactylifera	(Pseudophoenix_vinifera	(Serenoa_repens	Sabal_domingensis)))	Nypa_fruticans)	Roystonea_regia)	(Chamaedorea_seifrizii	Podococcus_barteri))	((((Geonoma_undata	Manicaria_saccifera)	((Dictyosperma_album	((Hydriastele_microspadix	(Veitchia_spiralis	Kentiopsis_piersoniorum))	(Dypsis_decaryi	Heterospathe_cagayanensis)))	(Prestoea_acuminata	(Oenocarpus_bataua	Oenocarpus_minor))))	Pelagodoxa_henryana)	Orania_palindan)))	Sclerosperma_profizianum))	Calamus_caryotoides);
((((Reinhardtia_paiewonskiana	Reinhardtia_latisecta)	(Reinhardtia_gracilis	Reinhardtia_simplex))	((((((Chamaedorea_seifrizii	(Pseudophoenix_vinifera	Podococcus_barteri))	(((Geonoma_undata	((Pelagodoxa_henryana	Leopoldinia_pulchra)	(Manicaria_saccifera	((((Hydriastele_microspadix	Veitchia_spiralis)	Kentiopsis_piersoniorum)	(Dictyosperma_album	(Dypsis_decaryi	Heterospathe_cagayanensis)))	(Prestoea_acuminata	(Oenocarpus_bataua	Oenocarpus_minor))))))	Orania_palindan)	Nypa_fruticans))	(Attalea_speciosa	(Phoenix_dactylifera	(Serenoa_repens	Sabal_domingensis))))	Sclerosperma_profizianum)	Roystonea_regia)	((Elaeis_guineensis	Elaeis_oleifera)	Bactris_major)))	Calamus_caryotoides);
((Attalea_speciosa	((((Elaeis_guineensis	Elaeis_oleifera)	Bactris_major)	((Reinhardtia_paiewonskiana	Reinhardtia_latisecta)	(Reinhardtia_gracilis	Reinhardtia_simplex)))	(((Roystonea_regia	(Pseudophoenix_vinifera	(Nypa_fruticans	(Phoenix_dactylifera	(Serenoa_repens	Sabal_domingensis)))))	(Orania_palindan	(Podococcus_barteri	Sclerosperma_profizianum)))	(Chamaedorea_seifrizii	(Geonoma_undata	((Manicaria_saccifera	(Pelagodoxa_henryana	Leopoldinia_pulchra))	((Dictyosperma_album	(((Veitchia_spiralis	Dypsis_decaryi)	Heterospathe_cagayanensis)	(Kentiopsis_piersoniorum	Hydriastele_microspadix)))	(Prestoea_acuminata	(Oenocarpus_bataua	Oenocarpus_minor)))))))))	Calamus_caryotoides);
((((((((Orania_palindan	Sclerosperma_profizianum)	(((Reinhardtia_paiewonskiana	Reinhardtia_latisecta)	(Reinhardtia_gracilis	Reinhardtia_simplex))	((Attalea_speciosa	Bactris_major)	(Elaeis_guineensis	Elaeis_oleifera))))	((Podococcus_barteri	Chamaedorea_seifrizii)	((Manicaria_saccifera	(Geonoma_undata	(Pelagodoxa_henryana	Leopoldinia_pulchra)))	(((Veitchia_spiralis	((Heterospathe_cagayanensis	Hydriastele_microspadix)	(Dypsis_decaryi	Dictyosperma_album)))	Kentiopsis_piersoniorum)	(Prestoea_acuminata	(Oenocarpus_bataua	Oenocarpus_minor))))))	Roystonea_regia)	Nypa_fruticans)	Pseudophoenix_vinifera)	(Phoenix_dactylifera	(Serenoa_repens	Sabal_domingensis)))	Calamus_caryotoides);
((Nypa_fruticans	(((Pseudophoenix_vinifera	(((Sclerosperma_profizianum	((Reinhardtia_paiewonskiana	Reinhardtia_latisecta)	(Reinhardtia_gracilis	Reinhardtia_simplex)))	((Attalea_speciosa	(Bactris_major	(Elaeis_guineensis	Elaeis_oleifera)))	(Podococcus_barteri	Chamaedorea_seifrizii)))	(Orania_palindan	(((Manicaria_saccifera	(Pelagodoxa_henryana	Leopoldinia_pulchra))	(((Veitchia_spiralis	((Dypsis_decaryi	Heterospathe_cagayanensis)	(Hydriastele_microspadix	Kentiopsis_piersoniorum)))	Dictyosperma_album)	(Prestoea_acuminata	(Oenocarpus_bataua	Oenocarpus_minor))))	Geonoma_undata))))	Roystonea_regia)	(Phoenix_dactylifera	(Serenoa_repens	Sabal_domingensis))))	Calamus_caryotoides);
((Nypa_fruticans	(((Pseudophoenix_vinifera	(((Sclerosperma_profizianum	((Reinhardtia_paiewonskiana	Reinhardtia_latisecta)	(Reinhardtia_gracilis	Reinhardtia_simplex)))	((Attalea_speciosa	(Bactris_major	(Elaeis_guineensis	Elaeis_oleifera)))	(Podococcus_barteri	Chamaedorea_seifrizii)))	(Orania_palindan	(((Manicaria_saccifera	(Pelagodoxa_henryana	Leopoldinia_pulchra))	(((Veitchia_spiralis	((Dypsis_decaryi	Heterospathe_cagayanensis)	(Hydriastele_microspadix	Kentiopsis_piersoniorum)))	Dictyosperma_album)	(Prestoea_acuminata	(Oenocarpus_bataua	Oenocarpus_minor))))	Geonoma_undata))))	Roystonea_regia)	(Phoenix_dactylifera	(Serenoa_repens	Sabal_domingensis))))	Calamus_caryotoides);
((Nypa_fruticans	(((Sclerosperma_profizianum	Orania_palindan)	((((((Bactris_major	(Elaeis_guineensis	Elaeis_oleifera))	((Reinhardtia_paiewonskiana	Reinhardtia_latisecta)	(Reinhardtia_gracilis	Reinhardtia_simplex)))	Attalea_speciosa)	(Pseudophoenix_vinifera	(Podococcus_barteri	Chamaedorea_seifrizii)))	Roystonea_regia)	(((Geonoma_undata	((Prestoea_acuminata	(Oenocarpus_bataua	Oenocarpus_minor))	Manicaria_saccifera))	(Pelagodoxa_henryana	Leopoldinia_pulchra))	(((Veitchia_spiralis	Hydriastele_microspadix)	Kentiopsis_piersoniorum)	(Dictyosperma_album	(Dypsis_decaryi	Heterospathe_cagayanensis))))))	(Phoenix_dactylifera	(Serenoa_repens	Sabal_domingensis))))	Calamus_caryotoides);
((Attalea_speciosa	((Orania_palindan	((((Prestoea_acuminata	(Oenocarpus_bataua	Oenocarpus_minor))	((Kentiopsis_piersoniorum	Heterospathe_cagayanensis)	((Dictyosperma_album	Dypsis_decaryi)	(Veitchia_spiralis	Hydriastele_microspadix))))	(Pelagodoxa_henryana	(Geonoma_undata	Manicaria_saccifera)))	Leopoldinia_pulchra))	((Podococcus_barteri	Chamaedorea_seifrizii)	((Roystonea_regia	((Nypa_fruticans	Pseudophoenix_vinifera)	(Phoenix_dactylifera	(Serenoa_repens	Sabal_domingensis))))	(Sclerosperma_profizianum	((Bactris_major	(Elaeis_guineensis	Elaeis_oleifera))	((Reinhardtia_paiewonskiana	Reinhardtia_latisecta)	(Reinhardtia_gracilis	Reinhardtia_simplex))))))))	Calamus_caryotoides);
((((Sabal_domingensis	Serenoa_repens)	Phoenix_dactylifera)	(((Orania_palindan	(Roystonea_regia	((Sclerosperma_profizianum	((Attalea_speciosa	(Bactris_major	(Elaeis_guineensis	Elaeis_oleifera)))	((Reinhardtia_paiewonskiana	(Reinhardtia_gracilis	Reinhardtia_simplex))	Reinhardtia_latisecta)))	(Pseudophoenix_vinifera	(Chamaedorea_seifrizii	Podococcus_barteri)))))	((Manicaria_saccifera	(Geonoma_undata	(Leopoldinia_pulchra	Pelagodoxa_henryana)))	((Prestoea_acuminata	(Oenocarpus_bataua	Oenocarpus_minor))	(((Dictyosperma_album	((Heterospathe_cagayanensis	Hydriastele_microspadix)	Kentiopsis_piersoniorum))	Veitchia_spiralis)	Dypsis_decaryi))))	Nypa_fruticans))	Calamus_caryotoides);
((((Reinhardtia_paiewonskiana	(Reinhardtia_gracilis	Reinhardtia_simplex))	Reinhardtia_latisecta)	((((((((Pseudophoenix_vinifera	(Chamaedorea_seifrizii	Podococcus_barteri))	Leopoldinia_pulchra)	Pelagodoxa_henryana)	(Dictyosperma_album	((Heterospathe_cagayanensis	Dypsis_decaryi)	(Hydriastele_microspadix	Kentiopsis_piersoniorum))))	(Geonoma_undata	(Manicaria_saccifera	(Nypa_fruticans	(Prestoea_acuminata	(Oenocarpus_bataua	Oenocarpus_minor))))))	(Sclerosperma_profizianum	Orania_palindan))	(((Sabal_domingensis	Serenoa_repens)	Phoenix_dactylifera)	(Veitchia_spiralis	Roystonea_regia)))	(Attalea_speciosa	(Bactris_major	(Elaeis_guineensis	Elaeis_oleifera)))))	Calamus_caryotoides);
((Phoenix_dactylifera	((((((Chamaedorea_seifrizii	Podococcus_barteri)	(Orania_palindan	(Leopoldinia_pulchra	(Veitchia_spiralis	(Pelagodoxa_henryana	(Geonoma_undata	(Manicaria_saccifera	((Prestoea_acuminata	(Oenocarpus_bataua	Oenocarpus_minor))	((Dictyosperma_album	(Heterospathe_cagayanensis	(Pseudophoenix_vinifera	(Dypsis_decaryi	Kentiopsis_piersoniorum))))	Hydriastele_microspadix)))))))))	(Sclerosperma_profizianum	((Attalea_speciosa	(Bactris_major	(Elaeis_guineensis	Elaeis_oleifera)))	(Reinhardtia_paiewonskiana	((Reinhardtia_gracilis	Reinhardtia_simplex)	Reinhardtia_latisecta)))))	Roystonea_regia)	Nypa_fruticans)	(Sabal_domingensis	Serenoa_repens)))	Calamus_caryotoides);
(((Orania_palindan	((((Prestoea_acuminata	(Oenocarpus_bataua	Oenocarpus_minor))	Manicaria_saccifera)	((Leopoldinia_pulchra	Pelagodoxa_henryana)	Geonoma_undata))	(Dictyosperma_album	((Hydriastele_microspadix	(Veitchia_spiralis	(Pseudophoenix_vinifera	Kentiopsis_piersoniorum)))	(Dypsis_decaryi	Heterospathe_cagayanensis)))))	(((Chamaedorea_seifrizii	Podococcus_barteri)	Sclerosperma_profizianum)	(((Attalea_speciosa	(Bactris_major	(Elaeis_guineensis	Elaeis_oleifera)))	((Reinhardtia_gracilis	Reinhardtia_simplex)	(Reinhardtia_latisecta	Reinhardtia_paiewonskiana)))	(Roystonea_regia	(Nypa_fruticans	((Sabal_domingensis	Serenoa_repens)	Phoenix_dactylifera))))))	Calamus_caryotoides);
((((Reinhardtia_gracilis	Reinhardtia_simplex)	(Reinhardtia_latisecta	Reinhardtia_paiewonskiana))	((((((Manicaria_saccifera	((Leopoldinia_pulchra	Pelagodoxa_henryana)	Geonoma_undata))	((Dictyosperma_album	(((Dypsis_decaryi	(Pseudophoenix_vinifera	Kentiopsis_piersoniorum))	Hydriastele_microspadix)	Heterospathe_cagayanensis))	(Prestoea_acuminata	(Oenocarpus_bataua	Oenocarpus_minor))))	Orania_palindan)	(Chamaedorea_seifrizii	Podococcus_barteri))	(((Veitchia_spiralis	Roystonea_regia)	(Nypa_fruticans	((Sabal_domingensis	Serenoa_repens)	Phoenix_dactylifera)))	(Attalea_speciosa	(Bactris_major	(Elaeis_guineensis	Elaeis_oleifera)))))	Sclerosperma_profizianum))	Calamus_caryotoides);
((((((((Veitchia_spiralis	((Dictyosperma_album	((Kentiopsis_piersoniorum	Hydriastele_microspadix)	(Dypsis_decaryi	Heterospathe_cagayanensis)))	(Prestoea_acuminata	(Oenocarpus_bataua	Oenocarpus_minor))))	(Manicaria_saccifera	(Leopoldinia_pulchra	Pelagodoxa_henryana)))	Geonoma_undata)	Chamaedorea_seifrizii)	((Attalea_speciosa	(Bactris_major	(Elaeis_guineensis	Elaeis_oleifera)))	((Reinhardtia_gracilis	Reinhardtia_simplex)	(Reinhardtia_latisecta	Reinhardtia_paiewonskiana))))	((Sclerosperma_profizianum	Orania_palindan)	Podococcus_barteri))	((Pseudophoenix_vinifera	Roystonea_regia)	(Nypa_fruticans	((Sabal_domingensis	Serenoa_repens)	Phoenix_dactylifera))))	Calamus_caryotoides);
((((Reinhardtia_gracilis	Reinhardtia_simplex)	(Reinhardtia_latisecta	Reinhardtia_paiewonskiana))	((Attalea_speciosa	(Bactris_major	(Elaeis_guineensis	Elaeis_oleifera)))	(((((Dictyosperma_album	((Kentiopsis_piersoniorum	(Veitchia_spiralis	Hydriastele_microspadix))	(Dypsis_decaryi	Heterospathe_cagayanensis)))	(Prestoea_acuminata	(Oenocarpus_bataua	Oenocarpus_minor)))	(Manicaria_saccifera	((Chamaedorea_seifrizii	Leopoldinia_pulchra)	Pelagodoxa_henryana)))	Geonoma_undata)	(((Podococcus_barteri	Sclerosperma_profizianum)	Orania_palindan)	((Pseudophoenix_vinifera	Roystonea_regia)	(Nypa_fruticans	((Sabal_domingensis	Serenoa_repens)	Phoenix_dactylifera)))))))	Calamus_caryotoides);
((Nypa_fruticans	((Pseudophoenix_vinifera	((((((((Dypsis_decaryi	Dictyosperma_album)	(Veitchia_spiralis	(Hydriastele_microspadix	Heterospathe_cagayanensis)))	Kentiopsis_piersoniorum)	(Prestoea_acuminata	(Oenocarpus_bataua	Oenocarpus_minor)))	((Manicaria_saccifera	(Leopoldinia_pulchra	Pelagodoxa_henryana))	Geonoma_undata))	((Orania_palindan	Sclerosperma_profizianum)	(Podococcus_barteri	Chamaedorea_seifrizii)))	(((Reinhardtia_gracilis	Reinhardtia_simplex)	(Reinhardtia_latisecta	Reinhardtia_paiewonskiana))	(Attalea_speciosa	(Bactris_major	(Elaeis_guineensis	Elaeis_oleifera)))))	Roystonea_regia))	((Sabal_domingensis	Serenoa_repens)	Phoenix_dactylifera)))	Calamus_caryotoides);
(((Nypa_fruticans	((Pseudophoenix_vinifera	Roystonea_regia)	((((((((Veitchia_spiralis	(Hydriastele_microspadix	Kentiopsis_piersoniorum))	(Dictyosperma_album	(Dypsis_decaryi	Heterospathe_cagayanensis)))	(Prestoea_acuminata	(Oenocarpus_bataua	Oenocarpus_minor)))	((Manicaria_saccifera	Pelagodoxa_henryana)	Geonoma_undata))	Leopoldinia_pulchra)	Orania_palindan)	(Podococcus_barteri	Chamaedorea_seifrizii))	((((Reinhardtia_gracilis	Reinhardtia_simplex)	(Reinhardtia_latisecta	Reinhardtia_paiewonskiana))	(Attalea_speciosa	(Bactris_major	(Elaeis_guineensis	Elaeis_oleifera))))	Sclerosperma_profizianum))))	((Sabal_domingensis	Serenoa_repens)	Phoenix_dactylifera))	Calamus_caryotoides);
(((Nypa_fruticans	(((((Reinhardtia_gracilis	Reinhardtia_simplex)	(Reinhardtia_latisecta	Reinhardtia_paiewonskiana))	(Attalea_speciosa	(Bactris_major	(Elaeis_guineensis	Elaeis_oleifera))))	Roystonea_regia)	((Geonoma_undata	(((Dictyosperma_album	((Dypsis_decaryi	Heterospathe_cagayanensis)	(Kentiopsis_piersoniorum	(Hydriastele_microspadix	(Podococcus_barteri	Veitchia_spiralis)))))	(Prestoea_acuminata	(Oenocarpus_bataua	Oenocarpus_minor)))	((Leopoldinia_pulchra	Manicaria_saccifera)	Pelagodoxa_henryana)))	((Orania_palindan	Sclerosperma_profizianum)	Chamaedorea_seifrizii))))	((Pseudophoenix_vinifera	(Sabal_domingensis	Serenoa_repens))	Phoenix_dactylifera))	Calamus_caryotoides);
((Attalea_speciosa	((((Reinhardtia_simplex	Reinhardtia_gracilis)	(Reinhardtia_paiewonskiana	Reinhardtia_latisecta))	(Bactris_major	(Elaeis_guineensis	Elaeis_oleifera)))	(((Nypa_fruticans	(Phoenix_dactylifera	(Serenoa_repens	Sabal_domingensis)))	Roystonea_regia)	((Geonoma_undata	(((Pseudophoenix_vinifera	Manicaria_saccifera)	(Pelagodoxa_henryana	Leopoldinia_pulchra))	((Prestoea_acuminata	(Oenocarpus_bataua	Oenocarpus_minor))	(((Kentiopsis_piersoniorum	Veitchia_spiralis)	(Hydriastele_microspadix	Heterospathe_cagayanensis))	(Dypsis_decaryi	Dictyosperma_album)))))	(((Podococcus_barteri	Orania_palindan)	Sclerosperma_profizianum)	Chamaedorea_seifrizii)))))	Calamus_caryotoides);
((((Reinhardtia_simplex	Reinhardtia_gracilis)	(Reinhardtia_paiewonskiana	Reinhardtia_latisecta))	(((Podococcus_barteri	((Attalea_speciosa	(Bactris_major	(Elaeis_guineensis	Elaeis_oleifera)))	Chamaedorea_seifrizii))	((((((Prestoea_acuminata	(Oenocarpus_bataua	Oenocarpus_minor))	(((Heterospathe_cagayanensis	Hydriastele_microspadix)	(Kentiopsis_piersoniorum	(Veitchia_spiralis	Dypsis_decaryi)))	Dictyosperma_album))	(Pelagodoxa_henryana	Leopoldinia_pulchra))	(Manicaria_saccifera	Geonoma_undata))	Orania_palindan)	((Nypa_fruticans	(Phoenix_dactylifera	(Serenoa_repens	(Pseudophoenix_vinifera	Sabal_domingensis))))	Roystonea_regia)))	Sclerosperma_profizianum))	Calamus_caryotoides);
(((Sabal_domingensis	(Phoenix_dactylifera	Serenoa_repens))	(((((Manicaria_saccifera	(Pelagodoxa_henryana	Leopoldinia_pulchra))	((Prestoea_acuminata	(Oenocarpus_bataua	Oenocarpus_minor))	(((Pseudophoenix_vinifera	(Kentiopsis_piersoniorum	Veitchia_spiralis))	(Dypsis_decaryi	Dictyosperma_album))	(Heterospathe_cagayanensis	Hydriastele_microspadix))))	Geonoma_undata)	((((Chamaedorea_seifrizii	Podococcus_barteri)	Roystonea_regia)	(Orania_palindan	Sclerosperma_profizianum))	(((Reinhardtia_simplex	Reinhardtia_gracilis)	(Reinhardtia_paiewonskiana	Reinhardtia_latisecta))	(Attalea_speciosa	(Bactris_major	(Elaeis_guineensis	Elaeis_oleifera))))))	Nypa_fruticans))	Calamus_caryotoides);
(((Phoenix_dactylifera	((Pseudophoenix_vinifera	Serenoa_repens)	Sabal_domingensis))	((((Chamaedorea_seifrizii	(((Manicaria_saccifera	(Pelagodoxa_henryana	Leopoldinia_pulchra))	((Prestoea_acuminata	(Oenocarpus_bataua	Oenocarpus_minor))	((Dictyosperma_album	(Dypsis_decaryi	Heterospathe_cagayanensis))	((Hydriastele_microspadix	Veitchia_spiralis)	Kentiopsis_piersoniorum))))	Geonoma_undata))	((Sclerosperma_profizianum	(Podococcus_barteri	Orania_palindan))	(((Reinhardtia_simplex	Reinhardtia_gracilis)	(Reinhardtia_paiewonskiana	Reinhardtia_latisecta))	(Attalea_speciosa	(Bactris_major	(Elaeis_guineensis	Elaeis_oleifera))))))	Roystonea_regia)	Nypa_fruticans))	Calamus_caryotoides);
((Attalea_speciosa	(((((Reinhardtia_simplex	Reinhardtia_gracilis)	(Reinhardtia_paiewonskiana	Reinhardtia_latisecta))	(Chamaedorea_seifrizii	(((Sclerosperma_profizianum	(Podococcus_barteri	Orania_palindan))	(Roystonea_regia	(Nypa_fruticans	(Phoenix_dactylifera	((Pseudophoenix_vinifera	Serenoa_repens)	Sabal_domingensis)))))	(Geonoma_undata	((Manicaria_saccifera	(Pelagodoxa_henryana	Leopoldinia_pulchra))	((Prestoea_acuminata	(Oenocarpus_bataua	Oenocarpus_minor))	(Dictyosperma_album	((Dypsis_decaryi	Heterospathe_cagayanensis)	(Hydriastele_microspadix	Kentiopsis_piersoniorum)))))))))	(Bactris_major	(Elaeis_guineensis	Elaeis_oleifera)))	Veitchia_spiralis))	Calamus_caryotoides);
(((Nypa_fruticans	(Phoenix_dactylifera	(Serenoa_repens	Sabal_domingensis)))	(Roystonea_regia	((((Bactris_major	(Elaeis_guineensis	Elaeis_oleifera))	Attalea_speciosa)	(((Reinhardtia_latisecta	Reinhardtia_paiewonskiana)	(Reinhardtia_simplex	Reinhardtia_gracilis))	Sclerosperma_profizianum))	((Orania_palindan	((Chamaedorea_seifrizii	Podococcus_barteri)	Veitchia_spiralis))	(((Pseudophoenix_vinifera	Manicaria_saccifera)	(Geonoma_undata	(Pelagodoxa_henryana	Leopoldinia_pulchra)))	((Prestoea_acuminata	(Oenocarpus_bataua	Oenocarpus_minor))	(Dictyosperma_album	(Heterospathe_cagayanensis	(Hydriastele_microspadix	(Dypsis_decaryi	Kentiopsis_piersoniorum))))))))))	Calamus_caryotoides);
(((Phoenix_dactylifera	(Serenoa_repens	Sabal_domingensis))	(Nypa_fruticans	(((((Chamaedorea_seifrizii	Podococcus_barteri)	((((Geonoma_undata	Manicaria_saccifera)	(Veitchia_spiralis	((Oenocarpus_bataua	(Oenocarpus_minor	Prestoea_acuminata))	(Dictyosperma_album	((Dypsis_decaryi	Heterospathe_cagayanensis)	(Hydriastele_microspadix	Kentiopsis_piersoniorum))))))	Pelagodoxa_henryana)	Leopoldinia_pulchra))	(Orania_palindan	Sclerosperma_profizianum))	(((Reinhardtia_latisecta	Reinhardtia_paiewonskiana)	(Reinhardtia_simplex	Reinhardtia_gracilis))	((Bactris_major	(Elaeis_guineensis	Elaeis_oleifera))	Attalea_speciosa)))	(Pseudophoenix_vinifera	Roystonea_regia))))	Calamus_caryotoides);
(((Phoenix_dactylifera	(Serenoa_repens	Sabal_domingensis))	(Nypa_fruticans	(((Roystonea_regia	(Geonoma_undata	(((Reinhardtia_latisecta	Reinhardtia_paiewonskiana)	(Reinhardtia_simplex	Reinhardtia_gracilis))	((Bactris_major	(Elaeis_guineensis	Elaeis_oleifera))	Attalea_speciosa))))	((Orania_palindan	Sclerosperma_profizianum)	(((Prestoea_acuminata	(Oenocarpus_bataua	Oenocarpus_minor))	(Dictyosperma_album	(Heterospathe_cagayanensis	((Veitchia_spiralis	Hydriastele_microspadix)	((Pseudophoenix_vinifera	Dypsis_decaryi)	Kentiopsis_piersoniorum)))))	((Pelagodoxa_henryana	Leopoldinia_pulchra)	Manicaria_saccifera))))	(Chamaedorea_seifrizii	Podococcus_barteri))))	Calamus_caryotoides);
(((Reinhardtia_latisecta	(Reinhardtia_paiewonskiana	(Reinhardtia_simplex	Reinhardtia_gracilis)))	(((Bactris_major	(Elaeis_guineensis	Elaeis_oleifera))	Attalea_speciosa)	((Veitchia_spiralis	(((Pseudophoenix_vinifera	Roystonea_regia)	((Phoenix_dactylifera	(Serenoa_repens	Sabal_domingensis))	Nypa_fruticans))	((Chamaedorea_seifrizii	(Orania_palindan	Sclerosperma_profizianum))	((((Prestoea_acuminata	(Oenocarpus_bataua	Oenocarpus_minor))	(Dictyosperma_album	(Hydriastele_microspadix	(Dypsis_decaryi	(Kentiopsis_piersoniorum	Heterospathe_cagayanensis)))))	((Pelagodoxa_henryana	Geonoma_undata)	Manicaria_saccifera))	Leopoldinia_pulchra))))	Podococcus_barteri)))	Calamus_caryotoides);
((((Sabal_domingensis	(Phoenix_dactylifera	Serenoa_repens))	Nypa_fruticans)	((((Chamaedorea_seifrizii	Podococcus_barteri)	((((Reinhardtia_latisecta	(Reinhardtia_paiewonskiana	(Reinhardtia_simplex	Reinhardtia_gracilis)))	(Bactris_major	(Elaeis_guineensis	Elaeis_oleifera)))	Sclerosperma_profizianum)	Attalea_speciosa))	(((((Prestoea_acuminata	(Oenocarpus_bataua	Oenocarpus_minor))	(Dictyosperma_album	((Veitchia_spiralis	Hydriastele_microspadix)	(Kentiopsis_piersoniorum	(Heterospathe_cagayanensis	Dypsis_decaryi)))))	((Leopoldinia_pulchra	Pelagodoxa_henryana)	Manicaria_saccifera))	Geonoma_undata)	Orania_palindan))	(Pseudophoenix_vinifera	Roystonea_regia)))	Calamus_caryotoides);
(((((Pseudophoenix_vinifera	(Orania_palindan	(((((((Dictyosperma_album	Hydriastele_microspadix)	((Veitchia_spiralis	Dypsis_decaryi)	Heterospathe_cagayanensis))	Kentiopsis_piersoniorum)	((Oenocarpus_minor	Oenocarpus_bataua)	Prestoea_acuminata))	(Manicaria_saccifera	(Leopoldinia_pulchra	Pelagodoxa_henryana)))	Geonoma_undata)	(Podococcus_barteri	(Chamaedorea_seifrizii	(Sclerosperma_profizianum	((Attalea_speciosa	(Bactris_major	(Elaeis_guineensis	Elaeis_oleifera)))	((Reinhardtia_gracilis	Reinhardtia_simplex)	(Reinhardtia_latisecta	Reinhardtia_paiewonskiana)))))))))	Roystonea_regia)	Nypa_fruticans)	(Phoenix_dactylifera	(Serenoa_repens	Sabal_domingensis)))	Calamus_caryotoides);
((((Nypa_fruticans	(Orania_palindan	((((Hydriastele_microspadix	(Dypsis_decaryi	Heterospathe_cagayanensis))	Dictyosperma_album)	((Oenocarpus_minor	Oenocarpus_bataua)	Prestoea_acuminata))	((Veitchia_spiralis	(Kentiopsis_piersoniorum	(Pseudophoenix_vinifera	Manicaria_saccifera)))	(Leopoldinia_pulchra	Pelagodoxa_henryana)))))	((((((Attalea_speciosa	(Bactris_major	(Elaeis_guineensis	Elaeis_oleifera)))	((Reinhardtia_gracilis	Reinhardtia_simplex)	(Reinhardtia_latisecta	Reinhardtia_paiewonskiana)))	Sclerosperma_profizianum)	Roystonea_regia)	(Chamaedorea_seifrizii	Podococcus_barteri))	Geonoma_undata))	(Phoenix_dactylifera	(Serenoa_repens	Sabal_domingensis)))	Calamus_caryotoides);
(((((Orania_palindan	(Geonoma_undata	(((Dictyosperma_album	(Dypsis_decaryi	Heterospathe_cagayanensis))	((Kentiopsis_piersoniorum	Hydriastele_microspadix)	Veitchia_spiralis))	(((Oenocarpus_minor	Oenocarpus_bataua)	Prestoea_acuminata)	(Manicaria_saccifera	(Leopoldinia_pulchra	Pelagodoxa_henryana))))))	(Roystonea_regia	((((Attalea_speciosa	(Bactris_major	(Elaeis_guineensis	Elaeis_oleifera)))	((Reinhardtia_gracilis	Reinhardtia_simplex)	(Reinhardtia_latisecta	Reinhardtia_paiewonskiana)))	Sclerosperma_profizianum)	(Pseudophoenix_vinifera	(Chamaedorea_seifrizii	Podococcus_barteri)))))	Nypa_fruticans)	(Phoenix_dactylifera	(Serenoa_repens	Sabal_domingensis)))	Calamus_caryotoides);
(((Roystonea_regia	((Geonoma_undata	((((Podococcus_barteri	Chamaedorea_seifrizii)	Leopoldinia_pulchra)	Pelagodoxa_henryana)	(((Nypa_fruticans	((Oenocarpus_minor	Oenocarpus_bataua)	Prestoea_acuminata))	(Orania_palindan	Manicaria_saccifera))	(Dictyosperma_album	((Dypsis_decaryi	Heterospathe_cagayanensis)	(((Kentiopsis_piersoniorum	Pseudophoenix_vinifera)	Veitchia_spiralis)	Hydriastele_microspadix))))))	(Sclerosperma_profizianum	((Attalea_speciosa	(Bactris_major	(Elaeis_guineensis	Elaeis_oleifera)))	((Reinhardtia_gracilis	Reinhardtia_simplex)	(Reinhardtia_latisecta	Reinhardtia_paiewonskiana))))))	(Phoenix_dactylifera	(Serenoa_repens	Sabal_domingensis)))	Calamus_caryotoides);
((Nypa_fruticans	(((Pseudophoenix_vinifera	Roystonea_regia)	((Orania_palindan	((((Oenocarpus_minor	Oenocarpus_bataua)	Prestoea_acuminata)	(Hydriastele_microspadix	(((Dypsis_decaryi	Heterospathe_cagayanensis)	Dictyosperma_album)	(Veitchia_spiralis	Kentiopsis_piersoniorum))))	((Leopoldinia_pulchra	(Geonoma_undata	Pelagodoxa_henryana))	Manicaria_saccifera)))	((Podococcus_barteri	(Sclerosperma_profizianum	((Attalea_speciosa	(Bactris_major	(Elaeis_guineensis	Elaeis_oleifera)))	((Reinhardtia_gracilis	Reinhardtia_simplex)	(Reinhardtia_latisecta	Reinhardtia_paiewonskiana)))))	Chamaedorea_seifrizii)))	(Phoenix_dactylifera	(Serenoa_repens	Sabal_domingensis))))	Calamus_caryotoides);
((Nypa_fruticans	(((Roystonea_regia	((Pseudophoenix_vinifera	(Chamaedorea_seifrizii	Podococcus_barteri))	((Sclerosperma_profizianum	(((Reinhardtia_gracilis	Reinhardtia_simplex)	Reinhardtia_paiewonskiana)	Reinhardtia_latisecta))	(Attalea_speciosa	(Bactris_major	(Elaeis_guineensis	Elaeis_oleifera))))))	(Orania_palindan	((((Leopoldinia_pulchra	Pelagodoxa_henryana)	Manicaria_saccifera)	(((Oenocarpus_minor	Oenocarpus_bataua)	Prestoea_acuminata)	(Dictyosperma_album	((Kentiopsis_piersoniorum	(Veitchia_spiralis	Hydriastele_microspadix))	(Dypsis_decaryi	Heterospathe_cagayanensis)))))	Geonoma_undata)))	(Phoenix_dactylifera	(Serenoa_repens	Sabal_domingensis))))	Calamus_caryotoides);
(((((Reinhardtia_gracilis	Reinhardtia_simplex)	Reinhardtia_paiewonskiana)	Reinhardtia_latisecta)	(((Attalea_speciosa	(Bactris_major	(Elaeis_guineensis	Elaeis_oleifera)))	((Orania_palindan	((((Geonoma_undata	Leopoldinia_pulchra)	Pelagodoxa_henryana)	Manicaria_saccifera)	(((Oenocarpus_minor	Oenocarpus_bataua)	Prestoea_acuminata)	((Veitchia_spiralis	(Pseudophoenix_vinifera	Kentiopsis_piersoniorum))	(Hydriastele_microspadix	((Dypsis_decaryi	Dictyosperma_album)	Heterospathe_cagayanensis))))))	(((Phoenix_dactylifera	(Serenoa_repens	Sabal_domingensis))	Roystonea_regia)	((Chamaedorea_seifrizii	Podococcus_barteri)	Nypa_fruticans))))	Sclerosperma_profizianum))	Calamus_caryotoides);
(((Phoenix_dactylifera	(Serenoa_repens	Sabal_domingensis))	(Nypa_fruticans	((((Chamaedorea_seifrizii	((Bactris_major	(Elaeis_guineensis	Elaeis_oleifera))	(Reinhardtia_paiewonskiana	(Reinhardtia_latisecta	(Reinhardtia_gracilis	Reinhardtia_simplex)))))	Attalea_speciosa)	Roystonea_regia)	(((Sclerosperma_profizianum	Podococcus_barteri)	Orania_palindan)	((Geonoma_undata	((Leopoldinia_pulchra	Pelagodoxa_henryana)	(Pseudophoenix_vinifera	Manicaria_saccifera)))	(((Oenocarpus_minor	Oenocarpus_bataua)	Prestoea_acuminata)	((Veitchia_spiralis	Kentiopsis_piersoniorum)	(Hydriastele_microspadix	((Dypsis_decaryi	Dictyosperma_album)	Heterospathe_cagayanensis)))))))))	Calamus_caryotoides);
(((Phoenix_dactylifera	(Serenoa_repens	Sabal_domingensis))	(Nypa_fruticans	((((Attalea_speciosa	(Bactris_major	(Elaeis_guineensis	Elaeis_oleifera)))	((Reinhardtia_paiewonskiana	Reinhardtia_latisecta)	(Reinhardtia_gracilis	Reinhardtia_simplex)))	Roystonea_regia)	(((Sclerosperma_profizianum	Podococcus_barteri)	Orania_palindan)	(Chamaedorea_seifrizii	(((Geonoma_undata	(Pseudophoenix_vinifera	Manicaria_saccifera))	(Pelagodoxa_henryana	(((Oenocarpus_minor	Oenocarpus_bataua)	Prestoea_acuminata)	((Veitchia_spiralis	Kentiopsis_piersoniorum)	(Hydriastele_microspadix	(Dictyosperma_album	(Heterospathe_cagayanensis	Dypsis_decaryi)))))))	Leopoldinia_pulchra))))))	Calamus_caryotoides);
((Attalea_speciosa	((((Bactris_major	(Elaeis_guineensis	Elaeis_oleifera))	(Sclerosperma_profizianum	(Reinhardtia_paiewonskiana	(Reinhardtia_latisecta	(Reinhardtia_gracilis	Reinhardtia_simplex)))))	(Podococcus_barteri	Chamaedorea_seifrizii))	(Orania_palindan	(((((Leopoldinia_pulchra	Pelagodoxa_henryana)	Geonoma_undata)	Manicaria_saccifera)	(((Oenocarpus_minor	Oenocarpus_bataua)	Prestoea_acuminata)	((Veitchia_spiralis	(Hydriastele_microspadix	(Kentiopsis_piersoniorum	(Heterospathe_cagayanensis	Dypsis_decaryi))))	Dictyosperma_album)))	((Roystonea_regia	((Phoenix_dactylifera	(Serenoa_repens	Sabal_domingensis))	Nypa_fruticans))	Pseudophoenix_vinifera)))))	Calamus_caryotoides);
(((Phoenix_dactylifera	(Sabal_domingensis	Serenoa_repens))	((Pseudophoenix_vinifera	(Roystonea_regia	(((((Elaeis_guineensis	Elaeis_oleifera)	Bactris_major)	((Reinhardtia_paiewonskiana	(Reinhardtia_gracilis	Reinhardtia_simplex))	Reinhardtia_latisecta))	((Sclerosperma_profizianum	(Orania_palindan	Podococcus_barteri))	Attalea_speciosa))	((Geonoma_undata	((Leopoldinia_pulchra	Pelagodoxa_henryana)	((((Kentiopsis_piersoniorum	Manicaria_saccifera)	((Oenocarpus_bataua	Oenocarpus_minor)	Prestoea_acuminata))	((Dictyosperma_album	(Dypsis_decaryi	Heterospathe_cagayanensis))	Hydriastele_microspadix))	Veitchia_spiralis)))	Chamaedorea_seifrizii))))	Nypa_fruticans))	Calamus_caryotoides);
(((Phoenix_dactylifera	((Pseudophoenix_vinifera	Sabal_domingensis)	Serenoa_repens))	((Roystonea_regia	(((Sclerosperma_profizianum	((Attalea_speciosa	((Elaeis_guineensis	Elaeis_oleifera)	Bactris_major))	((Reinhardtia_paiewonskiana	(Reinhardtia_gracilis	Reinhardtia_simplex))	Reinhardtia_latisecta)))	(Chamaedorea_seifrizii	Podococcus_barteri))	(Orania_palindan	((((Geonoma_undata	Leopoldinia_pulchra)	Pelagodoxa_henryana)	(((((Dypsis_decaryi	Heterospathe_cagayanensis)	(Hydriastele_microspadix	Kentiopsis_piersoniorum))	Dictyosperma_album)	((Oenocarpus_bataua	Oenocarpus_minor)	Prestoea_acuminata))	Veitchia_spiralis))	Manicaria_saccifera))))	Nypa_fruticans))	Calamus_caryotoides);
(((Phoenix_dactylifera	(Sabal_domingensis	Serenoa_repens))	((Roystonea_regia	(Pseudophoenix_vinifera	((Sclerosperma_profizianum	((Attalea_speciosa	((Elaeis_guineensis	Elaeis_oleifera)	Bactris_major))	((Reinhardtia_paiewonskiana	(Reinhardtia_gracilis	Reinhardtia_simplex))	Reinhardtia_latisecta)))	(Orania_palindan	((((((Heterospathe_cagayanensis	((Veitchia_spiralis	Hydriastele_microspadix)	(Dypsis_decaryi	Kentiopsis_piersoniorum)))	Dictyosperma_album)	((Oenocarpus_bataua	Oenocarpus_minor)	Prestoea_acuminata))	(Manicaria_saccifera	Pelagodoxa_henryana))	Geonoma_undata)	((Chamaedorea_seifrizii	Podococcus_barteri)	Leopoldinia_pulchra))))))	Nypa_fruticans))	Calamus_caryotoides);
(((Phoenix_dactylifera	(Sabal_domingensis	Serenoa_repens))	(Nypa_fruticans	((Roystonea_regia	((((Attalea_speciosa	((Elaeis_guineensis	Elaeis_oleifera)	Bactris_major))	((Reinhardtia_paiewonskiana	(Reinhardtia_gracilis	Reinhardtia_simplex))	Reinhardtia_latisecta))	Chamaedorea_seifrizii)	((Geonoma_undata	((Manicaria_saccifera	(Leopoldinia_pulchra	Pelagodoxa_henryana))	(((Hydriastele_microspadix	(Veitchia_spiralis	Kentiopsis_piersoniorum))	((Dypsis_decaryi	Dictyosperma_album)	Heterospathe_cagayanensis))	((Oenocarpus_bataua	Oenocarpus_minor)	Prestoea_acuminata))))	((Orania_palindan	Podococcus_barteri)	Sclerosperma_profizianum))))	Pseudophoenix_vinifera)))	Calamus_caryotoides);
(((Sclerosperma_profizianum	((Reinhardtia_latisecta	(Reinhardtia_gracilis	Reinhardtia_simplex))	Reinhardtia_paiewonskiana))	((Attalea_speciosa	((Elaeis_guineensis	Elaeis_oleifera)	Bactris_major))	((((Phoenix_dactylifera	(Sabal_domingensis	Serenoa_repens))	Nypa_fruticans)	(Roystonea_regia	Pseudophoenix_vinifera))	((Orania_palindan	(Geonoma_undata	((Manicaria_saccifera	(Leopoldinia_pulchra	Pelagodoxa_henryana))	(((Kentiopsis_piersoniorum	(Hydriastele_microspadix	(Veitchia_spiralis	Heterospathe_cagayanensis)))	(Dypsis_decaryi	Dictyosperma_album))	((Oenocarpus_bataua	Oenocarpus_minor)	Prestoea_acuminata)))))	(Podococcus_barteri	Chamaedorea_seifrizii)))))	Calamus_caryotoides);
((Attalea_speciosa	(((Phoenix_dactylifera	(Sabal_domingensis	Serenoa_repens))	Nypa_fruticans)	((Roystonea_regia	((Orania_palindan	Podococcus_barteri)	Sclerosperma_profizianum))	((Chamaedorea_seifrizii	(((Elaeis_guineensis	Elaeis_oleifera)	Bactris_major)	((Reinhardtia_latisecta	(Reinhardtia_gracilis	Reinhardtia_simplex))	Reinhardtia_paiewonskiana)))	(Geonoma_undata	((Manicaria_saccifera	(Leopoldinia_pulchra	Pelagodoxa_henryana))	(((Hydriastele_microspadix	((Pseudophoenix_vinifera	(Kentiopsis_piersoniorum	Veitchia_spiralis))	(Dypsis_decaryi	Heterospathe_cagayanensis)))	Dictyosperma_album)	((Oenocarpus_bataua	Oenocarpus_minor)	Prestoea_acuminata))))))))	Calamus_caryotoides);
(((Phoenix_dactylifera	(Sabal_domingensis	Serenoa_repens))	(Nypa_fruticans	((Sclerosperma_profizianum	((Attalea_speciosa	((Elaeis_guineensis	Elaeis_oleifera)	Bactris_major))	((Reinhardtia_latisecta	(Reinhardtia_gracilis	Reinhardtia_simplex))	Reinhardtia_paiewonskiana)))	(Roystonea_regia	(((Geonoma_undata	((Manicaria_saccifera	(Leopoldinia_pulchra	Pelagodoxa_henryana))	(((Kentiopsis_piersoniorum	(Dypsis_decaryi	Dictyosperma_album))	((Hydriastele_microspadix	Heterospathe_cagayanensis)	Veitchia_spiralis))	((Oenocarpus_bataua	Oenocarpus_minor)	Prestoea_acuminata))))	(Chamaedorea_seifrizii	(Pseudophoenix_vinifera	Podococcus_barteri)))	Orania_palindan)))))	Calamus_caryotoides);
(((Phoenix_dactylifera	((Pseudophoenix_vinifera	Sabal_domingensis)	Serenoa_repens))	(Nypa_fruticans	(Roystonea_regia	((((Elaeis_guineensis	Elaeis_oleifera)	Bactris_major)	((Reinhardtia_latisecta	(Reinhardtia_gracilis	Reinhardtia_simplex))	Reinhardtia_paiewonskiana))	((((Geonoma_undata	Manicaria_saccifera)	(((Chamaedorea_seifrizii	Podococcus_barteri)	Leopoldinia_pulchra)	Pelagodoxa_henryana))	((((Dypsis_decaryi	Heterospathe_cagayanensis)	(Kentiopsis_piersoniorum	Hydriastele_microspadix))	(Dictyosperma_album	Veitchia_spiralis))	((Oenocarpus_bataua	Oenocarpus_minor)	Prestoea_acuminata)))	(Attalea_speciosa	(Sclerosperma_profizianum	Orania_palindan)))))))	Calamus_caryotoides);
((((Reinhardtia_latisecta	(Reinhardtia_gracilis	Reinhardtia_simplex))	Reinhardtia_paiewonskiana)	(((((((Manicaria_saccifera	Pelagodoxa_henryana)	(((Kentiopsis_piersoniorum	Hydriastele_microspadix)	(Dictyosperma_album	(Dypsis_decaryi	Heterospathe_cagayanensis)))	((Oenocarpus_bataua	Oenocarpus_minor)	Prestoea_acuminata)))	Geonoma_undata)	Leopoldinia_pulchra)	(Sclerosperma_profizianum	Orania_palindan))	(Attalea_speciosa	(((Chamaedorea_seifrizii	Podococcus_barteri)	Pseudophoenix_vinifera)	((Veitchia_spiralis	Roystonea_regia)	((Phoenix_dactylifera	(Sabal_domingensis	Serenoa_repens))	Nypa_fruticans)))))	((Elaeis_guineensis	Elaeis_oleifera)	Bactris_major)))	Calamus_caryotoides);
(((Phoenix_dactylifera	(Sabal_domingensis	Serenoa_repens))	(Nypa_fruticans	((Roystonea_regia	Pseudophoenix_vinifera)	((((Attalea_speciosa	((Reinhardtia_gracilis	Reinhardtia_simplex)	(Reinhardtia_paiewonskiana	Reinhardtia_latisecta)))	((Elaeis_guineensis	Elaeis_oleifera)	Bactris_major))	((Sclerosperma_profizianum	Orania_palindan)	(Chamaedorea_seifrizii	Podococcus_barteri)))	(((((Kentiopsis_piersoniorum	(Veitchia_spiralis	Hydriastele_microspadix))	(Dictyosperma_album	(Dypsis_decaryi	Heterospathe_cagayanensis)))	((Oenocarpus_bataua	Oenocarpus_minor)	Prestoea_acuminata))	(Manicaria_saccifera	(Leopoldinia_pulchra	Pelagodoxa_henryana)))	Geonoma_undata)))))	Calamus_caryotoides);
(((Phoenix_dactylifera	(Pseudophoenix_vinifera	(Serenoa_repens	Sabal_domingensis)))	(((((((Geonoma_undata	Manicaria_saccifera)	Pelagodoxa_henryana)	((((Kentiopsis_piersoniorum	Veitchia_spiralis)	Hydriastele_microspadix)	(Dictyosperma_album	(Heterospathe_cagayanensis	Dypsis_decaryi)))	(Prestoea_acuminata	(Oenocarpus_bataua	Oenocarpus_minor))))	Leopoldinia_pulchra)	(Sclerosperma_profizianum	Orania_palindan))	((((Attalea_speciosa	(Bactris_major	(Elaeis_guineensis	Elaeis_oleifera)))	((Reinhardtia_gracilis	Reinhardtia_simplex)	(Reinhardtia_paiewonskiana	Reinhardtia_latisecta)))	(Podococcus_barteri	Chamaedorea_seifrizii))	Roystonea_regia))	Nypa_fruticans))	Calamus_caryotoides);
(((Serenoa_repens	Sabal_domingensis)	(((Pseudophoenix_vinifera	((((Manicaria_saccifera	(Leopoldinia_pulchra	Pelagodoxa_henryana))	((Dictyosperma_album	(Kentiopsis_piersoniorum	(Hydriastele_microspadix	(Heterospathe_cagayanensis	Dypsis_decaryi))))	(Prestoea_acuminata	(Oenocarpus_bataua	Oenocarpus_minor))))	Geonoma_undata)	(((Veitchia_spiralis	Roystonea_regia)	((Attalea_speciosa	(Bactris_major	(Elaeis_guineensis	Elaeis_oleifera)))	((Reinhardtia_gracilis	Reinhardtia_simplex)	(Reinhardtia_paiewonskiana	Reinhardtia_latisecta))))	((Podococcus_barteri	Chamaedorea_seifrizii)	(Sclerosperma_profizianum	Orania_palindan)))))	Nypa_fruticans)	Phoenix_dactylifera))	Calamus_caryotoides);
((Attalea_speciosa	((Chamaedorea_seifrizii	(((Roystonea_regia	Pseudophoenix_vinifera)	(Nypa_fruticans	(Phoenix_dactylifera	(Serenoa_repens	Sabal_domingensis))))	((((Leopoldinia_pulchra	Pelagodoxa_henryana)	((Veitchia_spiralis	((Dictyosperma_album	(Heterospathe_cagayanensis	Dypsis_decaryi))	Hydriastele_microspadix))	((Kentiopsis_piersoniorum	Manicaria_saccifera)	(Prestoea_acuminata	(Oenocarpus_bataua	Oenocarpus_minor)))))	Geonoma_undata)	((Podococcus_barteri	Sclerosperma_profizianum)	Orania_palindan))))	((Bactris_major	(Elaeis_guineensis	Elaeis_oleifera))	((Reinhardtia_gracilis	Reinhardtia_simplex)	(Reinhardtia_paiewonskiana	Reinhardtia_latisecta)))))	Calamus_caryotoides);
((((Reinhardtia_gracilis	Reinhardtia_simplex)	(Reinhardtia_paiewonskiana	Reinhardtia_latisecta))	(((((Manicaria_saccifera	(Leopoldinia_pulchra	Pelagodoxa_henryana))	((Prestoea_acuminata	(Oenocarpus_bataua	Oenocarpus_minor))	(((Dictyosperma_album	(Heterospathe_cagayanensis	Dypsis_decaryi))	Hydriastele_microspadix)	(Pseudophoenix_vinifera	Kentiopsis_piersoniorum))))	Geonoma_undata)	((((Chamaedorea_seifrizii	Podococcus_barteri)	(Attalea_speciosa	(Bactris_major	(Elaeis_guineensis	Elaeis_oleifera))))	Roystonea_regia)	(((Phoenix_dactylifera	(Serenoa_repens	Sabal_domingensis))	Veitchia_spiralis)	Nypa_fruticans)))	(Sclerosperma_profizianum	Orania_palindan)))	Calamus_caryotoides);
((((Reinhardtia_latisecta	Reinhardtia_paiewonskiana)	(Reinhardtia_gracilis	Reinhardtia_simplex))	((((Sclerosperma_profizianum	Orania_palindan)	((Geonoma_undata	((Pelagodoxa_henryana	Manicaria_saccifera)	((Veitchia_spiralis	(Chamaedorea_seifrizii	Podococcus_barteri))	Leopoldinia_pulchra)))	((Prestoea_acuminata	(Oenocarpus_bataua	Oenocarpus_minor))	(((Hydriastele_microspadix	Heterospathe_cagayanensis)	(Dypsis_decaryi	Kentiopsis_piersoniorum))	Dictyosperma_album))))	(Pseudophoenix_vinifera	(Roystonea_regia	(Nypa_fruticans	(Sabal_domingensis	(Phoenix_dactylifera	Serenoa_repens))))))	(Attalea_speciosa	(Bactris_major	(Elaeis_guineensis	Elaeis_oleifera)))))	Calamus_caryotoides);
((((Reinhardtia_latisecta	Reinhardtia_paiewonskiana)	(Reinhardtia_gracilis	Reinhardtia_simplex))	((Roystonea_regia	((Attalea_speciosa	(Phoenix_dactylifera	(Serenoa_repens	Sabal_domingensis)))	(Sclerosperma_profizianum	((Nypa_fruticans	(Orania_palindan	(((((Prestoea_acuminata	(Oenocarpus_bataua	Oenocarpus_minor))	((((Dypsis_decaryi	Heterospathe_cagayanensis)	Dictyosperma_album)	(Pseudophoenix_vinifera	Kentiopsis_piersoniorum))	Hydriastele_microspadix))	(Pelagodoxa_henryana	(Geonoma_undata	Manicaria_saccifera)))	Veitchia_spiralis)	Leopoldinia_pulchra)))	(Chamaedorea_seifrizii	Podococcus_barteri)))))	(Bactris_major	(Elaeis_guineensis	Elaeis_oleifera))))	Calamus_caryotoides);
(((Phoenix_dactylifera	(Pseudophoenix_vinifera	(Serenoa_repens	Sabal_domingensis)))	((((((((Kentiopsis_piersoniorum	Manicaria_saccifera)	Geonoma_undata)	((Prestoea_acuminata	(Oenocarpus_bataua	Oenocarpus_minor))	(((Dypsis_decaryi	(Veitchia_spiralis	Heterospathe_cagayanensis))	Dictyosperma_album)	Hydriastele_microspadix)))	(Leopoldinia_pulchra	Pelagodoxa_henryana))	(Chamaedorea_seifrizii	(Orania_palindan	(Sclerosperma_profizianum	Podococcus_barteri))))	((Attalea_speciosa	(Bactris_major	(Elaeis_guineensis	Elaeis_oleifera)))	((Reinhardtia_latisecta	Reinhardtia_paiewonskiana)	(Reinhardtia_gracilis	Reinhardtia_simplex))))	Roystonea_regia)	Nypa_fruticans))	Calamus_caryotoides);
((Attalea_speciosa	((Chamaedorea_seifrizii	Podococcus_barteri)	(((((((Manicaria_saccifera	(Pelagodoxa_henryana	Leopoldinia_pulchra))	(Geonoma_undata	((Prestoea_acuminata	(Oenocarpus_bataua	Oenocarpus_minor))	((Dictyosperma_album	Dypsis_decaryi)	(Kentiopsis_piersoniorum	((Hydriastele_microspadix	Heterospathe_cagayanensis)	Veitchia_spiralis))))))	Orania_palindan)	Bactris_major)	Sclerosperma_profizianum)	(Roystonea_regia	(Nypa_fruticans	(Phoenix_dactylifera	(Pseudophoenix_vinifera	(Serenoa_repens	Sabal_domingensis))))))	((Elaeis_guineensis	Elaeis_oleifera)	((Reinhardtia_latisecta	Reinhardtia_paiewonskiana)	(Reinhardtia_gracilis	Reinhardtia_simplex))))))	Calamus_caryotoides);
((((Reinhardtia_latisecta	Reinhardtia_paiewonskiana)	(Reinhardtia_gracilis	Reinhardtia_simplex))	((Attalea_speciosa	(Bactris_major	(Elaeis_guineensis	Elaeis_oleifera)))	(Sclerosperma_profizianum	((((Chamaedorea_seifrizii	Podococcus_barteri)	(Roystonea_regia	(Phoenix_dactylifera	(Pseudophoenix_vinifera	(Serenoa_repens	Sabal_domingensis)))))	Nypa_fruticans)	(Orania_palindan	(((Geonoma_undata	Manicaria_saccifera)	(Pelagodoxa_henryana	Leopoldinia_pulchra))	((Prestoea_acuminata	(Oenocarpus_bataua	Oenocarpus_minor))	((((Veitchia_spiralis	Kentiopsis_piersoniorum)	Hydriastele_microspadix)	Dictyosperma_album)	(Dypsis_decaryi	Heterospathe_cagayanensis)))))))))	Calamus_caryotoides);
(((Orania_palindan	(((Pelagodoxa_henryana	((Manicaria_saccifera	(Prestoea_acuminata	(Oenocarpus_bataua	Oenocarpus_minor)))	(Dictyosperma_album	((Veitchia_spiralis	(Kentiopsis_piersoniorum	Hydriastele_microspadix))	(Dypsis_decaryi	Heterospathe_cagayanensis)))))	Geonoma_undata)	Leopoldinia_pulchra))	((Chamaedorea_seifrizii	Podococcus_barteri)	(((((Reinhardtia_latisecta	Reinhardtia_paiewonskiana)	(Reinhardtia_gracilis	Reinhardtia_simplex))	(Attalea_speciosa	(Bactris_major	(Elaeis_guineensis	Elaeis_oleifera))))	Sclerosperma_profizianum)	((Roystonea_regia	(Nypa_fruticans	(Phoenix_dactylifera	(Serenoa_repens	Sabal_domingensis))))	Pseudophoenix_vinifera))))	Calamus_caryotoides);
(((Reinhardtia_latisecta	(Reinhardtia_paiewonskiana	(Reinhardtia_gracilis	Reinhardtia_simplex)))	((((((((Veitchia_spiralis	Hydriastele_microspadix)	(Kentiopsis_piersoniorum	((Heterospathe_cagayanensis	Dypsis_decaryi)	Dictyosperma_album)))	((Oenocarpus_bataua	Oenocarpus_minor)	Prestoea_acuminata))	(Manicaria_saccifera	(Leopoldinia_pulchra	Pelagodoxa_henryana)))	Geonoma_undata)	((Podococcus_barteri	(Sclerosperma_profizianum	Orania_palindan))	(Roystonea_regia	(Pseudophoenix_vinifera	(Nypa_fruticans	(Phoenix_dactylifera	(Serenoa_repens	Sabal_domingensis)))))))	Chamaedorea_seifrizii)	(Attalea_speciosa	((Elaeis_guineensis	Elaeis_oleifera)	Bactris_major))))	Calamus_caryotoides);
(((Reinhardtia_latisecta	(Reinhardtia_paiewonskiana	(Reinhardtia_gracilis	Reinhardtia_simplex)))	(((((((Dypsis_decaryi	Dictyosperma_album)	(((Pseudophoenix_vinifera	Kentiopsis_piersoniorum)	Hydriastele_microspadix)	Heterospathe_cagayanensis))	((Oenocarpus_bataua	Oenocarpus_minor)	Prestoea_acuminata))	(Geonoma_undata	Manicaria_saccifera))	((Chamaedorea_seifrizii	Leopoldinia_pulchra)	Pelagodoxa_henryana))	((Podococcus_barteri	(Sclerosperma_profizianum	Orania_palindan))	((Veitchia_spiralis	Roystonea_regia)	(Nypa_fruticans	(Phoenix_dactylifera	(Serenoa_repens	Sabal_domingensis))))))	(Attalea_speciosa	((Elaeis_guineensis	Elaeis_oleifera)	Bactris_major))))	Calamus_caryotoides);
(((Reinhardtia_paiewonskiana	((Reinhardtia_gracilis	Reinhardtia_simplex)	Reinhardtia_latisecta))	((((Sclerosperma_profizianum	((Roystonea_regia	(Phoenix_dactylifera	(Serenoa_repens	Sabal_domingensis)))	Nypa_fruticans))	(Orania_palindan	(((Leopoldinia_pulchra	Pelagodoxa_henryana)	(Dictyosperma_album	(((Veitchia_spiralis	Dypsis_decaryi)	Heterospathe_cagayanensis)	Hydriastele_microspadix)))	((Geonoma_undata	(Kentiopsis_piersoniorum	(Pseudophoenix_vinifera	Manicaria_saccifera)))	((Oenocarpus_bataua	Oenocarpus_minor)	Prestoea_acuminata)))))	(Chamaedorea_seifrizii	Podococcus_barteri))	(Attalea_speciosa	((Elaeis_guineensis	Elaeis_oleifera)	Bactris_major))))	Calamus_caryotoides);
((Phoenix_dactylifera	((Serenoa_repens	Sabal_domingensis)	(Orania_palindan	((((((Sclerosperma_profizianum	(Attalea_speciosa	((Elaeis_guineensis	Elaeis_oleifera)	Bactris_major)))	((Reinhardtia_gracilis	Reinhardtia_simplex)	(Reinhardtia_latisecta	Reinhardtia_paiewonskiana)))	Roystonea_regia)	Nypa_fruticans)	(Chamaedorea_seifrizii	Podococcus_barteri))	(((Heterospathe_cagayanensis	(Hydriastele_microspadix	(Dypsis_decaryi	Dictyosperma_album)))	((Oenocarpus_bataua	Oenocarpus_minor)	Prestoea_acuminata))	(Geonoma_undata	((Veitchia_spiralis	(Leopoldinia_pulchra	Pelagodoxa_henryana))	(Kentiopsis_piersoniorum	(Pseudophoenix_vinifera	Manicaria_saccifera)))))))))	Calamus_caryotoides);
((Attalea_speciosa	((((Veitchia_spiralis	Roystonea_regia)	Sclerosperma_profizianum)	((Geonoma_undata	((((Pelagodoxa_henryana	(((Manicaria_saccifera	Pseudophoenix_vinifera)	Kentiopsis_piersoniorum)	((Oenocarpus_bataua	Oenocarpus_minor)	Prestoea_acuminata)))	((Dypsis_decaryi	(Heterospathe_cagayanensis	Dictyosperma_album))	Hydriastele_microspadix))	Leopoldinia_pulchra)	Orania_palindan))	((((Elaeis_guineensis	Elaeis_oleifera)	Bactris_major)	((Reinhardtia_gracilis	Reinhardtia_simplex)	(Reinhardtia_latisecta	Reinhardtia_paiewonskiana)))	(Nypa_fruticans	(Phoenix_dactylifera	(Serenoa_repens	Sabal_domingensis))))))	(Chamaedorea_seifrizii	Podococcus_barteri)))	Calamus_caryotoides);
((Attalea_speciosa	((((Chamaedorea_seifrizii	(Podococcus_barteri	((Veitchia_spiralis	Sclerosperma_profizianum)	(((Elaeis_guineensis	Elaeis_oleifera)	Bactris_major)	((Reinhardtia_gracilis	Reinhardtia_simplex)	(Reinhardtia_latisecta	Reinhardtia_paiewonskiana))))))	(((Phoenix_dactylifera	(Serenoa_repens	Sabal_domingensis))	Pseudophoenix_vinifera)	(Roystonea_regia	Nypa_fruticans)))	Orania_palindan)	(((Manicaria_saccifera	((((Kentiopsis_piersoniorum	Dypsis_decaryi)	(Heterospathe_cagayanensis	Dictyosperma_album))	Hydriastele_microspadix)	((Oenocarpus_bataua	Oenocarpus_minor)	Prestoea_acuminata)))	(Pelagodoxa_henryana	Geonoma_undata))	Leopoldinia_pulchra)))	Calamus_caryotoides);
(((((Roystonea_regia	(Nypa_fruticans	(Phoenix_dactylifera	(Serenoa_repens	Sabal_domingensis))))	((Veitchia_spiralis	Sclerosperma_profizianum)	((((Elaeis_guineensis	Elaeis_oleifera)	Bactris_major)	Attalea_speciosa)	((Reinhardtia_gracilis	Reinhardtia_simplex)	(Reinhardtia_latisecta	Reinhardtia_paiewonskiana)))))	((((Geonoma_undata	(Pelagodoxa_henryana	Manicaria_saccifera))	(((((Dypsis_decaryi	Heterospathe_cagayanensis)	Dictyosperma_album)	Kentiopsis_piersoniorum)	Hydriastele_microspadix)	((Oenocarpus_bataua	Oenocarpus_minor)	Prestoea_acuminata)))	Leopoldinia_pulchra)	Orania_palindan))	((Podococcus_barteri	Pseudophoenix_vinifera)	Chamaedorea_seifrizii))	Calamus_caryotoides);
((((Reinhardtia_latisecta	(Reinhardtia_gracilis	Reinhardtia_simplex))	Reinhardtia_paiewonskiana)	(Sclerosperma_profizianum	(((Geonoma_undata	((((((Dypsis_decaryi	Heterospathe_cagayanensis)	Kentiopsis_piersoniorum)	Hydriastele_microspadix)	Dictyosperma_album)	((Oenocarpus_bataua	Oenocarpus_minor)	Prestoea_acuminata))	((Pelagodoxa_henryana	Leopoldinia_pulchra)	Manicaria_saccifera)))	Orania_palindan)	(((Podococcus_barteri	Pseudophoenix_vinifera)	Chamaedorea_seifrizii)	(((Phoenix_dactylifera	(Serenoa_repens	Sabal_domingensis))	Attalea_speciosa)	(((Veitchia_spiralis	Roystonea_regia)	Nypa_fruticans)	((Elaeis_guineensis	Elaeis_oleifera)	Bactris_major)))))))	Calamus_caryotoides);
((Attalea_speciosa	(((((Elaeis_guineensis	Elaeis_oleifera)	Bactris_major)	((Reinhardtia_gracilis	Reinhardtia_simplex)	(Reinhardtia_paiewonskiana	Reinhardtia_latisecta)))	(((Pseudophoenix_vinifera	Roystonea_regia)	(Nypa_fruticans	(Sabal_domingensis	(Phoenix_dactylifera	Serenoa_repens))))	((Sclerosperma_profizianum	Orania_palindan)	(Geonoma_undata	((((Veitchia_spiralis	(Dypsis_decaryi	(Kentiopsis_piersoniorum	(Heterospathe_cagayanensis	Dictyosperma_album))))	Hydriastele_microspadix)	((Oenocarpus_bataua	Oenocarpus_minor)	Prestoea_acuminata))	((Pelagodoxa_henryana	Leopoldinia_pulchra)	Manicaria_saccifera))))))	(Podococcus_barteri	Chamaedorea_seifrizii)))	Calamus_caryotoides);
((((Sabal_domingensis	Serenoa_repens)	Phoenix_dactylifera)	((Pseudophoenix_vinifera	((((Podococcus_barteri	Chamaedorea_seifrizii)	((Geonoma_undata	(((((Veitchia_spiralis	Kentiopsis_piersoniorum)	((Dypsis_decaryi	Heterospathe_cagayanensis)	Hydriastele_microspadix))	Dictyosperma_album)	((Oenocarpus_bataua	Oenocarpus_minor)	Prestoea_acuminata))	((Pelagodoxa_henryana	Leopoldinia_pulchra)	Manicaria_saccifera)))	Orania_palindan))	(Sclerosperma_profizianum	((Attalea_speciosa	((Elaeis_guineensis	Elaeis_oleifera)	Bactris_major))	((Reinhardtia_gracilis	Reinhardtia_simplex)	(Reinhardtia_paiewonskiana	Reinhardtia_latisecta)))))	Roystonea_regia))	Nypa_fruticans))	Calamus_caryotoides);
((((Pseudophoenix_vinifera	(Sabal_domingensis	Serenoa_repens))	Phoenix_dactylifera)	((((((Attalea_speciosa	((Elaeis_guineensis	Elaeis_oleifera)	Bactris_major))	((Reinhardtia_gracilis	Reinhardtia_simplex)	(Reinhardtia_paiewonskiana	Reinhardtia_latisecta)))	((Podococcus_barteri	Sclerosperma_profizianum)	Orania_palindan))	(((Manicaria_saccifera	(Geonoma_undata	(Pelagodoxa_henryana	Leopoldinia_pulchra)))	((Prestoea_acuminata	(Oenocarpus_bataua	Oenocarpus_minor))	(((Kentiopsis_piersoniorum	Hydriastele_microspadix)	Dictyosperma_album)	(Dypsis_decaryi	(Veitchia_spiralis	Heterospathe_cagayanensis)))))	Chamaedorea_seifrizii))	Roystonea_regia)	Nypa_fruticans))	Calamus_caryotoides);
((((Sabal_domingensis	Serenoa_repens)	Phoenix_dactylifera)	((((Pelagodoxa_henryana	(((Leopoldinia_pulchra	(Veitchia_spiralis	Hydriastele_microspadix))	(Heterospathe_cagayanensis	(Dypsis_decaryi	Dictyosperma_album)))	(Geonoma_undata	((Prestoea_acuminata	(Oenocarpus_bataua	Oenocarpus_minor))	(Kentiopsis_piersoniorum	Manicaria_saccifera)))))	((Attalea_speciosa	(((Chamaedorea_seifrizii	Podococcus_barteri)	Sclerosperma_profizianum)	(((Elaeis_guineensis	Elaeis_oleifera)	Bactris_major)	((Reinhardtia_gracilis	Reinhardtia_simplex)	(Reinhardtia_paiewonskiana	Reinhardtia_latisecta)))))	Orania_palindan))	(Roystonea_regia	Pseudophoenix_vinifera))	Nypa_fruticans))	Calamus_caryotoides);
(((((Reinhardtia_gracilis	Reinhardtia_simplex)	Reinhardtia_latisecta)	Reinhardtia_paiewonskiana)	((((Sclerosperma_profizianum	(Roystonea_regia	(Nypa_fruticans	(((Pseudophoenix_vinifera	Sabal_domingensis)	Serenoa_repens)	Phoenix_dactylifera))))	(((((((Kentiopsis_piersoniorum	(Dypsis_decaryi	Heterospathe_cagayanensis))	Hydriastele_microspadix)	Dictyosperma_album)	Veitchia_spiralis)	(Prestoea_acuminata	(Oenocarpus_bataua	Oenocarpus_minor)))	((Orania_palindan	Manicaria_saccifera)	(Leopoldinia_pulchra	Pelagodoxa_henryana)))	Geonoma_undata))	(Chamaedorea_seifrizii	Podococcus_barteri))	(Attalea_speciosa	((Elaeis_guineensis	Elaeis_oleifera)	Bactris_major))))	Calamus_caryotoides);
(((Nypa_fruticans	(((Pseudophoenix_vinifera	Sabal_domingensis)	Serenoa_repens)	Phoenix_dactylifera))	((((Chamaedorea_seifrizii	Podococcus_barteri)	(Orania_palindan	Sclerosperma_profizianum))	(((((Dictyosperma_album	((Dypsis_decaryi	Heterospathe_cagayanensis)	((Kentiopsis_piersoniorum	Veitchia_spiralis)	Hydriastele_microspadix)))	(Prestoea_acuminata	(Oenocarpus_bataua	Oenocarpus_minor)))	(Manicaria_saccifera	(Leopoldinia_pulchra	Pelagodoxa_henryana)))	Geonoma_undata)	(((Reinhardtia_latisecta	(Reinhardtia_gracilis	Reinhardtia_simplex))	Reinhardtia_paiewonskiana)	(Attalea_speciosa	((Elaeis_guineensis	Elaeis_oleifera)	Bactris_major)))))	Roystonea_regia))	Calamus_caryotoides);
((((((Chamaedorea_seifrizii	((Podococcus_barteri	Sclerosperma_profizianum)	Orania_palindan))	((((((Pseudophoenix_vinifera	(Kentiopsis_piersoniorum	Veitchia_spiralis))	Hydriastele_microspadix)	((Dypsis_decaryi	Dictyosperma_album)	Heterospathe_cagayanensis))	(Prestoea_acuminata	(Oenocarpus_bataua	Oenocarpus_minor)))	((Manicaria_saccifera	(Leopoldinia_pulchra	Pelagodoxa_henryana))	Geonoma_undata))	(((Reinhardtia_latisecta	(Reinhardtia_gracilis	Reinhardtia_simplex))	Reinhardtia_paiewonskiana)	(Attalea_speciosa	((Elaeis_guineensis	Elaeis_oleifera)	Bactris_major)))))	Roystonea_regia)	Nypa_fruticans)	((Sabal_domingensis	Serenoa_repens)	Phoenix_dactylifera))	Calamus_caryotoides);
((((((Sclerosperma_profizianum	Orania_palindan)	(((Chamaedorea_seifrizii	Podococcus_barteri)	((Manicaria_saccifera	(((((Dypsis_decaryi	Pseudophoenix_vinifera)	Kentiopsis_piersoniorum)	Veitchia_spiralis)	((Hydriastele_microspadix	Dictyosperma_album)	Heterospathe_cagayanensis))	(Prestoea_acuminata	(Oenocarpus_bataua	Oenocarpus_minor))))	((Leopoldinia_pulchra	Pelagodoxa_henryana)	Geonoma_undata)))	(((Reinhardtia_gracilis	Reinhardtia_simplex)	(Reinhardtia_paiewonskiana	Reinhardtia_latisecta))	(Attalea_speciosa	((Elaeis_guineensis	Elaeis_oleifera)	Bactris_major)))))	Roystonea_regia)	Nypa_fruticans)	((Sabal_domingensis	Serenoa_repens)	Phoenix_dactylifera))	Calamus_caryotoides);
(((Nypa_fruticans	((Sabal_domingensis	Serenoa_repens)	Phoenix_dactylifera))	(((((Chamaedorea_seifrizii	Podococcus_barteri)	((Attalea_speciosa	((Elaeis_guineensis	Elaeis_oleifera)	Bactris_major))	(Sclerosperma_profizianum	((Reinhardtia_gracilis	Reinhardtia_simplex)	(Reinhardtia_paiewonskiana	Reinhardtia_latisecta)))))	(Veitchia_spiralis	Roystonea_regia))	(Orania_palindan	((((((Hydriastele_microspadix	Kentiopsis_piersoniorum)	Dictyosperma_album)	(Dypsis_decaryi	Heterospathe_cagayanensis))	(Prestoea_acuminata	(Oenocarpus_bataua	Oenocarpus_minor)))	(Geonoma_undata	(Pelagodoxa_henryana	Manicaria_saccifera)))	Leopoldinia_pulchra)))	Pseudophoenix_vinifera))	Calamus_caryotoides);
((((Sabal_domingensis	(Serenoa_repens	Pseudophoenix_vinifera))	Phoenix_dactylifera)	((Nypa_fruticans	((Orania_palindan	((Geonoma_undata	(((((Dypsis_decaryi	Kentiopsis_piersoniorum)	Heterospathe_cagayanensis)	(Hydriastele_microspadix	Veitchia_spiralis))	Dictyosperma_album)	(Prestoea_acuminata	(Oenocarpus_bataua	Oenocarpus_minor))))	(Manicaria_saccifera	(Leopoldinia_pulchra	Pelagodoxa_henryana))))	((Sclerosperma_profizianum	((Reinhardtia_gracilis	Reinhardtia_simplex)	(Reinhardtia_paiewonskiana	Reinhardtia_latisecta)))	((((Elaeis_guineensis	Elaeis_oleifera)	Bactris_major)	Attalea_speciosa)	(Chamaedorea_seifrizii	Podococcus_barteri)))))	Roystonea_regia))	Calamus_caryotoides);
((((Sabal_domingensis	Serenoa_repens)	Phoenix_dactylifera)	(((Roystonea_regia	((Sclerosperma_profizianum	((Reinhardtia_gracilis	Reinhardtia_simplex)	(Reinhardtia_paiewonskiana	Reinhardtia_latisecta)))	(((Elaeis_guineensis	Elaeis_oleifera)	Bactris_major)	Attalea_speciosa)))	((Chamaedorea_seifrizii	(Podococcus_barteri	(((((Hydriastele_microspadix	(Kentiopsis_piersoniorum	Veitchia_spiralis))	(Heterospathe_cagayanensis	(Dictyosperma_album	Dypsis_decaryi)))	(Prestoea_acuminata	(Oenocarpus_bataua	Oenocarpus_minor)))	((Pseudophoenix_vinifera	Manicaria_saccifera)	(Leopoldinia_pulchra	Pelagodoxa_henryana)))	Geonoma_undata)))	Orania_palindan))	Nypa_fruticans))	Calamus_caryotoides);
((Attalea_speciosa	(((Sabal_domingensis	Serenoa_repens)	Phoenix_dactylifera)	((((Orania_palindan	(Podococcus_barteri	Sclerosperma_profizianum))	(Roystonea_regia	(((Elaeis_guineensis	Elaeis_oleifera)	Bactris_major)	((Reinhardtia_gracilis	Reinhardtia_simplex)	(Reinhardtia_paiewonskiana	Reinhardtia_latisecta)))))	(((((((Hydriastele_microspadix	(Heterospathe_cagayanensis	Dypsis_decaryi))	Kentiopsis_piersoniorum)	Dictyosperma_album)	(Prestoea_acuminata	(Oenocarpus_bataua	Oenocarpus_minor)))	(Manicaria_saccifera	(Leopoldinia_pulchra	(Pseudophoenix_vinifera	Pelagodoxa_henryana))))	Geonoma_undata)	Veitchia_spiralis))	(Chamaedorea_seifrizii	Nypa_fruticans))))	Calamus_caryotoides);
((((Sabal_domingensis	Serenoa_repens)	Phoenix_dactylifera)	((Orania_palindan	((((Pseudophoenix_vinifera	Podococcus_barteri)	Chamaedorea_seifrizii)	(Roystonea_regia	(Sclerosperma_profizianum	((Attalea_speciosa	(Bactris_major	(Elaeis_guineensis	Elaeis_oleifera)))	((Reinhardtia_gracilis	Reinhardtia_simplex)	(Reinhardtia_paiewonskiana	Reinhardtia_latisecta))))))	(Geonoma_undata	(((Manicaria_saccifera	(Prestoea_acuminata	(Oenocarpus_minor	Oenocarpus_bataua)))	((((Hydriastele_microspadix	Heterospathe_cagayanensis)	Dictyosperma_album)	(Veitchia_spiralis	Dypsis_decaryi))	Kentiopsis_piersoniorum))	(Pelagodoxa_henryana	Leopoldinia_pulchra)))))	Nypa_fruticans))	Calamus_caryotoides);
((((Reinhardtia_gracilis	Reinhardtia_simplex)	(Reinhardtia_paiewonskiana	Reinhardtia_latisecta))	(((Geonoma_undata	((((Kentiopsis_piersoniorum	(Pseudophoenix_vinifera	Manicaria_saccifera))	(Prestoea_acuminata	(Oenocarpus_minor	Oenocarpus_bataua)))	(((Veitchia_spiralis	(Dypsis_decaryi	Heterospathe_cagayanensis))	Dictyosperma_album)	Hydriastele_microspadix))	(Pelagodoxa_henryana	((Podococcus_barteri	Chamaedorea_seifrizii)	Leopoldinia_pulchra))))	((Roystonea_regia	(Nypa_fruticans	((Sabal_domingensis	Serenoa_repens)	Phoenix_dactylifera)))	(Sclerosperma_profizianum	Orania_palindan)))	(Attalea_speciosa	(Bactris_major	(Elaeis_guineensis	Elaeis_oleifera)))))	Calamus_caryotoides);
(((((((Pseudophoenix_vinifera	(Podococcus_barteri	Chamaedorea_seifrizii))	(Attalea_speciosa	((Bactris_major	(Elaeis_guineensis	Elaeis_oleifera))	(((Reinhardtia_gracilis	Reinhardtia_simplex)	Reinhardtia_latisecta)	Reinhardtia_paiewonskiana))))	Sclerosperma_profizianum)	((Roystonea_regia	Orania_palindan)	(Geonoma_undata	((((Prestoea_acuminata	(Oenocarpus_minor	Oenocarpus_bataua))	(((Kentiopsis_piersoniorum	(Veitchia_spiralis	Hydriastele_microspadix))	(Dypsis_decaryi	Heterospathe_cagayanensis))	Dictyosperma_album))	Manicaria_saccifera)	(Pelagodoxa_henryana	Leopoldinia_pulchra)))))	Nypa_fruticans)	((Sabal_domingensis	Serenoa_repens)	Phoenix_dactylifera))	Calamus_caryotoides);
((((((((Prestoea_acuminata	(Oenocarpus_minor	Oenocarpus_bataua))	((Hydriastele_microspadix	(Heterospathe_cagayanensis	(Dictyosperma_album	Dypsis_decaryi)))	Kentiopsis_piersoniorum))	(Manicaria_saccifera	((Leopoldinia_pulchra	Pelagodoxa_henryana)	Geonoma_undata)))	((Attalea_speciosa	(((Podococcus_barteri	Chamaedorea_seifrizii)	Veitchia_spiralis)	((Bactris_major	(Elaeis_guineensis	Elaeis_oleifera))	((Reinhardtia_gracilis	Reinhardtia_simplex)	(Reinhardtia_latisecta	Reinhardtia_paiewonskiana)))))	(Sclerosperma_profizianum	Orania_palindan)))	Roystonea_regia)	Nypa_fruticans)	(((Pseudophoenix_vinifera	Sabal_domingensis)	Serenoa_repens)	Phoenix_dactylifera))	Calamus_caryotoides);
((Attalea_speciosa	((((Reinhardtia_gracilis	Reinhardtia_simplex)	(Reinhardtia_latisecta	Reinhardtia_paiewonskiana))	((Podococcus_barteri	Chamaedorea_seifrizii)	((Sclerosperma_profizianum	Orania_palindan)	(((Roystonea_regia	(Nypa_fruticans	((Sabal_domingensis	Serenoa_repens)	Phoenix_dactylifera)))	Pseudophoenix_vinifera)	(((Prestoea_acuminata	(Oenocarpus_minor	Oenocarpus_bataua))	(((Heterospathe_cagayanensis	Dypsis_decaryi)	((Hydriastele_microspadix	Veitchia_spiralis)	Kentiopsis_piersoniorum))	Dictyosperma_album))	(Manicaria_saccifera	((Leopoldinia_pulchra	Pelagodoxa_henryana)	Geonoma_undata)))))))	(Bactris_major	(Elaeis_guineensis	Elaeis_oleifera))))	Calamus_caryotoides);
(((((Reinhardtia_gracilis	Reinhardtia_simplex)	Reinhardtia_paiewonskiana)	Reinhardtia_latisecta)	((Attalea_speciosa	(((Podococcus_barteri	Sclerosperma_profizianum)	Orania_palindan)	(((Roystonea_regia	(Nypa_fruticans	((Sabal_domingensis	Serenoa_repens)	Phoenix_dactylifera)))	Pseudophoenix_vinifera)	(((Prestoea_acuminata	(Oenocarpus_minor	Oenocarpus_bataua))	((((Heterospathe_cagayanensis	Dypsis_decaryi)	(Hydriastele_microspadix	(Veitchia_spiralis	Kentiopsis_piersoniorum)))	Dictyosperma_album)	(Manicaria_saccifera	((Chamaedorea_seifrizii	Leopoldinia_pulchra)	Pelagodoxa_henryana))))	Geonoma_undata))))	(Bactris_major	(Elaeis_guineensis	Elaeis_oleifera))))	Calamus_caryotoides);
(((Nypa_fruticans	((Sabal_domingensis	Serenoa_repens)	Phoenix_dactylifera))	((((Attalea_speciosa	((Elaeis_guineensis	Elaeis_oleifera)	(((Reinhardtia_gracilis	Reinhardtia_simplex)	Reinhardtia_paiewonskiana)	Reinhardtia_latisecta)))	(Bactris_major	(Orania_palindan	(Leopoldinia_pulchra	((((((Prestoea_acuminata	(Oenocarpus_minor	Oenocarpus_bataua))	(((Heterospathe_cagayanensis	Dypsis_decaryi)	(Hydriastele_microspadix	(Pseudophoenix_vinifera	Kentiopsis_piersoniorum)))	Dictyosperma_album))	Manicaria_saccifera)	Pelagodoxa_henryana)	Veitchia_spiralis)	Geonoma_undata)))))	((Podococcus_barteri	Sclerosperma_profizianum)	Chamaedorea_seifrizii))	Roystonea_regia))	Calamus_caryotoides);
(((((Pseudophoenix_vinifera	Roystonea_regia)	(((((Reinhardtia_gracilis	Reinhardtia_simplex)	Reinhardtia_paiewonskiana)	Reinhardtia_latisecta)	(Bactris_major	(Attalea_speciosa	(Elaeis_guineensis	Elaeis_oleifera))))	(((Podococcus_barteri	Chamaedorea_seifrizii)	(((((Prestoea_acuminata	(Oenocarpus_minor	Oenocarpus_bataua))	(((Heterospathe_cagayanensis	Dypsis_decaryi)	((Veitchia_spiralis	Hydriastele_microspadix)	Kentiopsis_piersoniorum))	Dictyosperma_album))	Manicaria_saccifera)	(Leopoldinia_pulchra	Pelagodoxa_henryana))	Geonoma_undata))	(Orania_palindan	Sclerosperma_profizianum))))	Nypa_fruticans)	((Sabal_domingensis	Serenoa_repens)	Phoenix_dactylifera))	Calamus_caryotoides);
(((((Pseudophoenix_vinifera	Roystonea_regia)	((Sclerosperma_profizianum	((((Reinhardtia_gracilis	Reinhardtia_simplex)	Reinhardtia_paiewonskiana)	Reinhardtia_latisecta)	(Attalea_speciosa	(Bactris_major	(Elaeis_guineensis	Elaeis_oleifera)))))	((((Prestoea_acuminata	(Oenocarpus_minor	Oenocarpus_bataua))	((Dypsis_decaryi	Dictyosperma_album)	(Heterospathe_cagayanensis	((Veitchia_spiralis	Kentiopsis_piersoniorum)	Hydriastele_microspadix))))	(Geonoma_undata	(Manicaria_saccifera	((Podococcus_barteri	Leopoldinia_pulchra)	Pelagodoxa_henryana))))	(Orania_palindan	Chamaedorea_seifrizii))))	Nypa_fruticans)	((Sabal_domingensis	Serenoa_repens)	Phoenix_dactylifera))	Calamus_caryotoides);
((((Roystonea_regia	(((Podococcus_barteri	Chamaedorea_seifrizii)	((Sclerosperma_profizianum	(((Reinhardtia_gracilis	Reinhardtia_simplex)	Reinhardtia_paiewonskiana)	Reinhardtia_latisecta))	(Attalea_speciosa	(Bactris_major	(Elaeis_guineensis	Elaeis_oleifera)))))	(((((Manicaria_saccifera	(Prestoea_acuminata	(Oenocarpus_minor	Oenocarpus_bataua)))	(Dictyosperma_album	(Hydriastele_microspadix	(Heterospathe_cagayanensis	((Veitchia_spiralis	Kentiopsis_piersoniorum)	Dypsis_decaryi)))))	(Geonoma_undata	Pelagodoxa_henryana))	Leopoldinia_pulchra)	Orania_palindan)))	Nypa_fruticans)	(((Pseudophoenix_vinifera	Sabal_domingensis)	Serenoa_repens)	Phoenix_dactylifera))	Calamus_caryotoides);
(((Sabal_domingensis	(Serenoa_repens	Phoenix_dactylifera))	((((Chamaedorea_seifrizii	Podococcus_barteri)	((Sclerosperma_profizianum	((Attalea_speciosa	(Bactris_major	(Elaeis_guineensis	Elaeis_oleifera)))	(Reinhardtia_paiewonskiana	(Reinhardtia_latisecta	(Reinhardtia_gracilis	Reinhardtia_simplex)))))	Roystonea_regia))	(((Prestoea_acuminata	(Oenocarpus_bataua	Oenocarpus_minor))	((Geonoma_undata	((Pseudophoenix_vinifera	Manicaria_saccifera)	(Leopoldinia_pulchra	Pelagodoxa_henryana)))	((Dypsis_decaryi	((Veitchia_spiralis	Kentiopsis_piersoniorum)	(Hydriastele_microspadix	Heterospathe_cagayanensis)))	Dictyosperma_album)))	Orania_palindan))	Nypa_fruticans))	Calamus_caryotoides);
((Orania_palindan	(((Nypa_fruticans	(Roystonea_regia	(Sabal_domingensis	(Serenoa_repens	Phoenix_dactylifera))))	(((Chamaedorea_seifrizii	Podococcus_barteri)	Sclerosperma_profizianum)	((Attalea_speciosa	(Bactris_major	(Elaeis_guineensis	Elaeis_oleifera)))	((Reinhardtia_gracilis	Reinhardtia_simplex)	(Reinhardtia_paiewonskiana	Reinhardtia_latisecta)))))	((Veitchia_spiralis	(Geonoma_undata	(Manicaria_saccifera	(Leopoldinia_pulchra	Pelagodoxa_henryana))))	(((((Pseudophoenix_vinifera	Kentiopsis_piersoniorum)	Hydriastele_microspadix)	(Dypsis_decaryi	Heterospathe_cagayanensis))	Dictyosperma_album)	(Prestoea_acuminata	(Oenocarpus_bataua	Oenocarpus_minor))))))	Calamus_caryotoides);
((((Reinhardtia_gracilis	Reinhardtia_simplex)	(Reinhardtia_paiewonskiana	Reinhardtia_latisecta))	(((Attalea_speciosa	(Bactris_major	(Elaeis_guineensis	Elaeis_oleifera)))	(Podococcus_barteri	(Chamaedorea_seifrizii	(Sclerosperma_profizianum	Orania_palindan))))	((((((((Veitchia_spiralis	Kentiopsis_piersoniorum)	Hydriastele_microspadix)	(Dypsis_decaryi	Heterospathe_cagayanensis))	Dictyosperma_album)	(Prestoea_acuminata	(Oenocarpus_bataua	Oenocarpus_minor)))	(Manicaria_saccifera	(Leopoldinia_pulchra	Pelagodoxa_henryana)))	Geonoma_undata)	((Pseudophoenix_vinifera	Roystonea_regia)	((Phoenix_dactylifera	(Sabal_domingensis	Serenoa_repens))	Nypa_fruticans)))))	Calamus_caryotoides);
((((Reinhardtia_gracilis	Reinhardtia_simplex)	(Reinhardtia_paiewonskiana	Reinhardtia_latisecta))	((((((Pseudophoenix_vinifera	Roystonea_regia)	((Phoenix_dactylifera	(Sabal_domingensis	Serenoa_repens))	Nypa_fruticans))	Chamaedorea_seifrizii)	((Sclerosperma_profizianum	Orania_palindan)	Podococcus_barteri))	((((((Hydriastele_microspadix	(Dypsis_decaryi	Heterospathe_cagayanensis))	Dictyosperma_album)	(Veitchia_spiralis	Kentiopsis_piersoniorum))	(Prestoea_acuminata	(Oenocarpus_bataua	Oenocarpus_minor)))	(Manicaria_saccifera	(Leopoldinia_pulchra	Pelagodoxa_henryana)))	Geonoma_undata))	(Attalea_speciosa	(Bactris_major	(Elaeis_guineensis	Elaeis_oleifera)))))	Calamus_caryotoides);
((((Pseudophoenix_vinifera	(((((Geonoma_undata	(Manicaria_saccifera	Pelagodoxa_henryana))	((Hydriastele_microspadix	(Kentiopsis_piersoniorum	(Heterospathe_cagayanensis	(Dypsis_decaryi	Dictyosperma_album))))	(Prestoea_acuminata	(Oenocarpus_bataua	Oenocarpus_minor))))	Leopoldinia_pulchra)	((Sclerosperma_profizianum	Orania_palindan)	((Attalea_speciosa	((Bactris_major	(Elaeis_guineensis	Elaeis_oleifera))	((Reinhardtia_gracilis	Reinhardtia_simplex)	(Reinhardtia_paiewonskiana	Reinhardtia_latisecta))))	(Chamaedorea_seifrizii	Podococcus_barteri))))	(Veitchia_spiralis	Roystonea_regia)))	(Phoenix_dactylifera	(Sabal_domingensis	Serenoa_repens)))	Nypa_fruticans)	Calamus_caryotoides);
(((((((Manicaria_saccifera	(Leopoldinia_pulchra	Pelagodoxa_henryana))	(((((Dypsis_decaryi	Dictyosperma_album)	Kentiopsis_piersoniorum)	Hydriastele_microspadix)	Heterospathe_cagayanensis)	(Prestoea_acuminata	(Oenocarpus_bataua	Oenocarpus_minor))))	Geonoma_undata)	(((Sclerosperma_profizianum	Orania_palindan)	(Pseudophoenix_vinifera	(Chamaedorea_seifrizii	Podococcus_barteri)))	((((Bactris_major	(Elaeis_guineensis	Elaeis_oleifera))	Attalea_speciosa)	((Reinhardtia_paiewonskiana	Reinhardtia_latisecta)	(Reinhardtia_gracilis	Reinhardtia_simplex)))	(Veitchia_spiralis	Roystonea_regia))))	(Phoenix_dactylifera	(Sabal_domingensis	Serenoa_repens)))	Nypa_fruticans)	Calamus_caryotoides);
(((Phoenix_dactylifera	(Sabal_domingensis	Serenoa_repens))	((((((Manicaria_saccifera	(Leopoldinia_pulchra	Pelagodoxa_henryana))	((((Heterospathe_cagayanensis	Dypsis_decaryi)	(Hydriastele_microspadix	((Pseudophoenix_vinifera	Kentiopsis_piersoniorum)	Veitchia_spiralis)))	Dictyosperma_album)	(Prestoea_acuminata	(Oenocarpus_bataua	Oenocarpus_minor))))	Geonoma_undata)	Orania_palindan)	(((Chamaedorea_seifrizii	Podococcus_barteri)	(Sclerosperma_profizianum	(((Bactris_major	(Elaeis_guineensis	Elaeis_oleifera))	Attalea_speciosa)	((Reinhardtia_paiewonskiana	Reinhardtia_latisecta)	(Reinhardtia_gracilis	Reinhardtia_simplex)))))	Roystonea_regia))	Nypa_fruticans))	Calamus_caryotoides);
((((Reinhardtia_paiewonskiana	Reinhardtia_latisecta)	(Reinhardtia_gracilis	Reinhardtia_simplex))	((((Roystonea_regia	((Phoenix_dactylifera	(Sabal_domingensis	Serenoa_repens))	Nypa_fruticans))	((((((Manicaria_saccifera	(Prestoea_acuminata	(Oenocarpus_bataua	Oenocarpus_minor)))	(Leopoldinia_pulchra	((Heterospathe_cagayanensis	(Hydriastele_microspadix	((Kentiopsis_piersoniorum	(Dypsis_decaryi	Pseudophoenix_vinifera))	Veitchia_spiralis)))	Dictyosperma_album)))	Pelagodoxa_henryana)	Geonoma_undata)	Orania_palindan)	(Chamaedorea_seifrizii	Podococcus_barteri)))	((Bactris_major	(Elaeis_guineensis	Elaeis_oleifera))	Attalea_speciosa))	Sclerosperma_profizianum))	Calamus_caryotoides);
(((Phoenix_dactylifera	(Sabal_domingensis	Serenoa_repens))	(Nypa_fruticans	((((Chamaedorea_seifrizii	Podococcus_barteri)	((((Prestoea_acuminata	(Oenocarpus_bataua	Oenocarpus_minor))	(((Kentiopsis_piersoniorum	Veitchia_spiralis)	((Dypsis_decaryi	Heterospathe_cagayanensis)	Hydriastele_microspadix))	Dictyosperma_album))	((Pseudophoenix_vinifera	Manicaria_saccifera)	(Leopoldinia_pulchra	Pelagodoxa_henryana)))	Geonoma_undata))	(((Bactris_major	(Elaeis_guineensis	Elaeis_oleifera))	Attalea_speciosa)	(Sclerosperma_profizianum	((Reinhardtia_paiewonskiana	Reinhardtia_latisecta)	(Reinhardtia_gracilis	Reinhardtia_simplex)))))	(Roystonea_regia	Orania_palindan))))	Calamus_caryotoides);
(((Phoenix_dactylifera	(Pseudophoenix_vinifera	(Sabal_domingensis	Serenoa_repens)))	(Nypa_fruticans	((Geonoma_undata	((Chamaedorea_seifrizii	(Orania_palindan	(((Prestoea_acuminata	(Oenocarpus_bataua	Oenocarpus_minor))	(((Dictyosperma_album	(Dypsis_decaryi	Heterospathe_cagayanensis))	(Kentiopsis_piersoniorum	Hydriastele_microspadix))	Veitchia_spiralis))	(Manicaria_saccifera	(Leopoldinia_pulchra	Pelagodoxa_henryana)))))	(((Bactris_major	(Elaeis_guineensis	Elaeis_oleifera))	(Sclerosperma_profizianum	((Reinhardtia_paiewonskiana	Reinhardtia_latisecta)	(Reinhardtia_gracilis	Reinhardtia_simplex))))	(Podococcus_barteri	Attalea_speciosa))))	Roystonea_regia)))	Calamus_caryotoides);
((Attalea_speciosa	((((((Reinhardtia_simplex	Reinhardtia_gracilis)	(Reinhardtia_latisecta	Reinhardtia_paiewonskiana))	(Bactris_major	(Elaeis_guineensis	Elaeis_oleifera)))	(Roystonea_regia	((Phoenix_dactylifera	(Sabal_domingensis	Serenoa_repens))	Nypa_fruticans)))	(Orania_palindan	(Sclerosperma_profizianum	(Chamaedorea_seifrizii	Podococcus_barteri))))	(((Prestoea_acuminata	(Oenocarpus_minor	Oenocarpus_bataua))	(((Dictyosperma_album	(Dypsis_decaryi	Heterospathe_cagayanensis))	(Pseudophoenix_vinifera	Kentiopsis_piersoniorum))	(Veitchia_spiralis	Hydriastele_microspadix)))	(Manicaria_saccifera	(Geonoma_undata	(Leopoldinia_pulchra	Pelagodoxa_henryana))))))	Calamus_caryotoides);
((Attalea_speciosa	(((Roystonea_regia	((Phoenix_dactylifera	(Pseudophoenix_vinifera	(Sabal_domingensis	Serenoa_repens)))	Nypa_fruticans))	(((Podococcus_barteri	Chamaedorea_seifrizii)	(Orania_palindan	Sclerosperma_profizianum))	(((Reinhardtia_simplex	Reinhardtia_gracilis)	(Reinhardtia_latisecta	Reinhardtia_paiewonskiana))	(Bactris_major	(Elaeis_guineensis	Elaeis_oleifera)))))	(((Manicaria_saccifera	(Prestoea_acuminata	(Oenocarpus_minor	Oenocarpus_bataua)))	(((Dictyosperma_album	((Veitchia_spiralis	Kentiopsis_piersoniorum)	(Hydriastele_microspadix	(Dypsis_decaryi	Heterospathe_cagayanensis))))	Leopoldinia_pulchra)	Pelagodoxa_henryana))	Geonoma_undata)))	Calamus_caryotoides);
((((Reinhardtia_simplex	Reinhardtia_gracilis)	(Reinhardtia_latisecta	Reinhardtia_paiewonskiana))	((Bactris_major	(Elaeis_guineensis	Elaeis_oleifera))	((((Dictyosperma_album	((Dypsis_decaryi	(Veitchia_spiralis	Kentiopsis_piersoniorum))	(Hydriastele_microspadix	Heterospathe_cagayanensis)))	((Manicaria_saccifera	(Prestoea_acuminata	(Oenocarpus_minor	Oenocarpus_bataua)))	(Leopoldinia_pulchra	Pelagodoxa_henryana)))	Geonoma_undata)	(((Attalea_speciosa	(Roystonea_regia	((Phoenix_dactylifera	(Pseudophoenix_vinifera	(Sabal_domingensis	Serenoa_repens)))	Nypa_fruticans)))	(Podococcus_barteri	Chamaedorea_seifrizii))	(Orania_palindan	Sclerosperma_profizianum)))))	Calamus_caryotoides);
((((Reinhardtia_simplex	(Pseudophoenix_vinifera	Reinhardtia_gracilis))	(Reinhardtia_latisecta	Reinhardtia_paiewonskiana))	(((Bactris_major	(Attalea_speciosa	(Elaeis_guineensis	Elaeis_oleifera)))	(Nypa_fruticans	(Podococcus_barteri	((Orania_palindan	((Roystonea_regia	(Phoenix_dactylifera	(Sabal_domingensis	Serenoa_repens)))	Chamaedorea_seifrizii))	(((Geonoma_undata	(Hydriastele_microspadix	(Kentiopsis_piersoniorum	(Heterospathe_cagayanensis	(Dypsis_decaryi	Dictyosperma_album)))))	(Manicaria_saccifera	(Leopoldinia_pulchra	(Veitchia_spiralis	Pelagodoxa_henryana))))	(Prestoea_acuminata	(Oenocarpus_minor	Oenocarpus_bataua)))))))	Sclerosperma_profizianum))	Calamus_caryotoides);
((((Roystonea_regia	((Bactris_major	(Elaeis_guineensis	Elaeis_oleifera))	(Reinhardtia_paiewonskiana	((Reinhardtia_simplex	Reinhardtia_gracilis)	Reinhardtia_latisecta))))	((Nypa_fruticans	(Phoenix_dactylifera	(Pseudophoenix_vinifera	(Sabal_domingensis	Serenoa_repens))))	((Sclerosperma_profizianum	Orania_palindan)	((Chamaedorea_seifrizii	Podococcus_barteri)	((((Manicaria_saccifera	Pelagodoxa_henryana)	((Prestoea_acuminata	(Oenocarpus_minor	Oenocarpus_bataua))	(Dictyosperma_album	((Hydriastele_microspadix	(Dypsis_decaryi	Heterospathe_cagayanensis))	(Veitchia_spiralis	Kentiopsis_piersoniorum)))))	Geonoma_undata)	Leopoldinia_pulchra)))))	Attalea_speciosa)	Calamus_caryotoides);
(((Phoenix_dactylifera	(Sabal_domingensis	Serenoa_repens))	((Pseudophoenix_vinifera	((Attalea_speciosa	(((Leopoldinia_pulchra	(Chamaedorea_seifrizii	Podococcus_barteri))	((((Prestoea_acuminata	(Oenocarpus_minor	Oenocarpus_bataua))	(Dictyosperma_album	((Dypsis_decaryi	Heterospathe_cagayanensis)	((Hydriastele_microspadix	Veitchia_spiralis)	Kentiopsis_piersoniorum))))	(Pelagodoxa_henryana	(Manicaria_saccifera	Geonoma_undata)))	Orania_palindan))	(Sclerosperma_profizianum	((Bactris_major	(Elaeis_guineensis	Elaeis_oleifera))	((Reinhardtia_simplex	Reinhardtia_gracilis)	(Reinhardtia_latisecta	Reinhardtia_paiewonskiana))))))	Roystonea_regia))	Nypa_fruticans))	Calamus_caryotoides);
(((Phoenix_dactylifera	(Sabal_domingensis	Serenoa_repens))	(((Pseudophoenix_vinifera	Roystonea_regia)	(Orania_palindan	(((Sclerosperma_profizianum	((Attalea_speciosa	(Bactris_major	(Elaeis_guineensis	Elaeis_oleifera)))	((Reinhardtia_simplex	Reinhardtia_gracilis)	(Reinhardtia_latisecta	Reinhardtia_paiewonskiana))))	(Chamaedorea_seifrizii	Podococcus_barteri))	(((Prestoea_acuminata	(Oenocarpus_minor	Oenocarpus_bataua))	(Dictyosperma_album	((Dypsis_decaryi	Heterospathe_cagayanensis)	(Hydriastele_microspadix	Kentiopsis_piersoniorum))))	(Veitchia_spiralis	(((Leopoldinia_pulchra	Pelagodoxa_henryana)	Manicaria_saccifera)	Geonoma_undata))))))	Nypa_fruticans))	Calamus_caryotoides);
((Attalea_speciosa	((Veitchia_spiralis	(Bactris_major	(Elaeis_guineensis	Elaeis_oleifera)))	(((Reinhardtia_simplex	Reinhardtia_gracilis)	(Reinhardtia_latisecta	Reinhardtia_paiewonskiana))	((Podococcus_barteri	(Sclerosperma_profizianum	Orania_palindan))	(((((Dictyosperma_album	((Dypsis_decaryi	Heterospathe_cagayanensis)	(Hydriastele_microspadix	Kentiopsis_piersoniorum)))	(Manicaria_saccifera	(Prestoea_acuminata	(Oenocarpus_minor	Oenocarpus_bataua))))	(Leopoldinia_pulchra	Pelagodoxa_henryana))	Geonoma_undata)	(((Nypa_fruticans	(Phoenix_dactylifera	((Pseudophoenix_vinifera	Sabal_domingensis)	Serenoa_repens)))	Roystonea_regia)	Chamaedorea_seifrizii))))))	Calamus_caryotoides);
(((Nypa_fruticans	(Phoenix_dactylifera	(Sabal_domingensis	Serenoa_repens)))	((Roystonea_regia	((Bactris_major	(Elaeis_guineensis	Elaeis_oleifera))	(Reinhardtia_paiewonskiana	(Reinhardtia_latisecta	(Reinhardtia_simplex	Reinhardtia_gracilis)))))	((((Chamaedorea_seifrizii	Podococcus_barteri)	(Sclerosperma_profizianum	Orania_palindan))	Attalea_speciosa)	((((Prestoea_acuminata	(Oenocarpus_minor	Oenocarpus_bataua))	(Dictyosperma_album	(Heterospathe_cagayanensis	((Veitchia_spiralis	Hydriastele_microspadix)	((Pseudophoenix_vinifera	Dypsis_decaryi)	Kentiopsis_piersoniorum)))))	(Manicaria_saccifera	(Leopoldinia_pulchra	Pelagodoxa_henryana)))	Geonoma_undata))))	Calamus_caryotoides);
((((((Sclerosperma_profizianum	((Attalea_speciosa	(Bactris_major	(Elaeis_guineensis	Elaeis_oleifera)))	((Reinhardtia_simplex	Reinhardtia_gracilis)	(Reinhardtia_paiewonskiana	Reinhardtia_latisecta))))	(((((Prestoea_acuminata	(Oenocarpus_minor	Oenocarpus_bataua))	((Hydriastele_microspadix	(Veitchia_spiralis	Kentiopsis_piersoniorum))	(Dictyosperma_album	(Dypsis_decaryi	Heterospathe_cagayanensis))))	(Manicaria_saccifera	(((Chamaedorea_seifrizii	Podococcus_barteri)	Leopoldinia_pulchra)	Pelagodoxa_henryana)))	Geonoma_undata)	Orania_palindan))	Roystonea_regia)	Nypa_fruticans)	(Phoenix_dactylifera	(Sabal_domingensis	(Pseudophoenix_vinifera	Serenoa_repens))))	Calamus_caryotoides);
(((Reinhardtia_paiewonskiana	(Reinhardtia_latisecta	(Reinhardtia_simplex	Reinhardtia_gracilis)))	((((((Orania_palindan	Podococcus_barteri)	Sclerosperma_profizianum)	Chamaedorea_seifrizii)	(Geonoma_undata	(Manicaria_saccifera	(((Oenocarpus_minor	(Prestoea_acuminata	Oenocarpus_bataua))	((Veitchia_spiralis	Hydriastele_microspadix)	(Kentiopsis_piersoniorum	(Dictyosperma_album	(Dypsis_decaryi	Heterospathe_cagayanensis)))))	(Pelagodoxa_henryana	Leopoldinia_pulchra)))))	(Roystonea_regia	(Pseudophoenix_vinifera	(Nypa_fruticans	((Serenoa_repens	Sabal_domingensis)	Phoenix_dactylifera)))))	(Attalea_speciosa	(Bactris_major	(Elaeis_oleifera	Elaeis_guineensis)))))	Calamus_caryotoides);
((((Serenoa_repens	Sabal_domingensis)	Phoenix_dactylifera)	(((((Attalea_speciosa	(Bactris_major	(Elaeis_oleifera	Elaeis_guineensis)))	((Reinhardtia_simplex	Reinhardtia_gracilis)	(Reinhardtia_paiewonskiana	Reinhardtia_latisecta)))	(((Chamaedorea_seifrizii	Podococcus_barteri)	(((Oenocarpus_bataua	(Oenocarpus_minor	Prestoea_acuminata))	((Veitchia_spiralis	(Dypsis_decaryi	Kentiopsis_piersoniorum))	((Hydriastele_microspadix	Dictyosperma_album)	Heterospathe_cagayanensis)))	(Geonoma_undata	((Pseudophoenix_vinifera	Manicaria_saccifera)	(Pelagodoxa_henryana	Leopoldinia_pulchra)))))	(Orania_palindan	Sclerosperma_profizianum)))	Roystonea_regia)	Nypa_fruticans))	Calamus_caryotoides);
((((Serenoa_repens	Sabal_domingensis)	Phoenix_dactylifera)	((((((Podococcus_barteri	(Orania_palindan	Sclerosperma_profizianum))	(((Bactris_major	(Elaeis_oleifera	Elaeis_guineensis))	(((Reinhardtia_simplex	Reinhardtia_gracilis)	Reinhardtia_latisecta)	Reinhardtia_paiewonskiana))	Attalea_speciosa))	(Chamaedorea_seifrizii	((((Manicaria_saccifera	(Prestoea_acuminata	(Oenocarpus_bataua	Oenocarpus_minor)))	((Hydriastele_microspadix	Veitchia_spiralis)	(((Dypsis_decaryi	Heterospathe_cagayanensis)	Dictyosperma_album)	Kentiopsis_piersoniorum)))	(Geonoma_undata	Pelagodoxa_henryana))	Leopoldinia_pulchra)))	Roystonea_regia)	Pseudophoenix_vinifera)	Nypa_fruticans))	Calamus_caryotoides);
(((((((Hydriastele_microspadix	((Veitchia_spiralis	Dypsis_decaryi)	Heterospathe_cagayanensis))	Dictyosperma_album)	(Prestoea_acuminata	(Oenocarpus_bataua	Oenocarpus_minor)))	(Pelagodoxa_henryana	(Leopoldinia_pulchra	(Geonoma_undata	(Kentiopsis_piersoniorum	(Pseudophoenix_vinifera	Manicaria_saccifera))))))	(((Sclerosperma_profizianum	((Attalea_speciosa	(Bactris_major	(Elaeis_oleifera	Elaeis_guineensis)))	((Reinhardtia_latisecta	(Reinhardtia_simplex	Reinhardtia_gracilis))	Reinhardtia_paiewonskiana)))	((Chamaedorea_seifrizii	Podococcus_barteri)	(Roystonea_regia	((Serenoa_repens	Sabal_domingensis)	Phoenix_dactylifera))))	Nypa_fruticans))	Orania_palindan)	Calamus_caryotoides);
((((Reinhardtia_simplex	Reinhardtia_gracilis)	(Reinhardtia_paiewonskiana	Reinhardtia_latisecta))	(((((Roystonea_regia	(Nypa_fruticans	((Pseudophoenix_vinifera	(Serenoa_repens	Sabal_domingensis))	Phoenix_dactylifera)))	(Attalea_speciosa	(Orania_palindan	(((((Dypsis_decaryi	Heterospathe_cagayanensis)	((Veitchia_spiralis	Kentiopsis_piersoniorum)	Hydriastele_microspadix))	Dictyosperma_album)	(Prestoea_acuminata	(Oenocarpus_bataua	Oenocarpus_minor)))	((Pelagodoxa_henryana	(Leopoldinia_pulchra	Geonoma_undata))	Manicaria_saccifera)))))	(Chamaedorea_seifrizii	Podococcus_barteri))	(Bactris_major	(Elaeis_oleifera	Elaeis_guineensis)))	Sclerosperma_profizianum))	Calamus_caryotoides);
((Attalea_speciosa	(((Serenoa_repens	Sabal_domingensis)	Phoenix_dactylifera)	((Roystonea_regia	((((Bactris_major	(Elaeis_oleifera	Elaeis_guineensis))	((Reinhardtia_simplex	Reinhardtia_gracilis)	(Reinhardtia_paiewonskiana	Reinhardtia_latisecta)))	Nypa_fruticans)	(Orania_palindan	Sclerosperma_profizianum)))	(((Veitchia_spiralis	(((Heterospathe_cagayanensis	((Dypsis_decaryi	Kentiopsis_piersoniorum)	Hydriastele_microspadix))	Dictyosperma_album)	(Prestoea_acuminata	(Oenocarpus_bataua	Oenocarpus_minor))))	((Pelagodoxa_henryana	((Chamaedorea_seifrizii	Podococcus_barteri)	Leopoldinia_pulchra))	(Pseudophoenix_vinifera	Manicaria_saccifera)))	Geonoma_undata))))	Calamus_caryotoides);
(((Orania_palindan	Sclerosperma_profizianum)	(((((Heterospathe_cagayanensis	(Dypsis_decaryi	Dictyosperma_album))	(((Pseudophoenix_vinifera	Kentiopsis_piersoniorum)	Veitchia_spiralis)	Hydriastele_microspadix))	(Prestoea_acuminata	(Oenocarpus_bataua	Oenocarpus_minor)))	((Pelagodoxa_henryana	((Chamaedorea_seifrizii	Podococcus_barteri)	Leopoldinia_pulchra))	Manicaria_saccifera))	((Geonoma_undata	(Attalea_speciosa	((Bactris_major	(Elaeis_oleifera	Elaeis_guineensis))	((Reinhardtia_simplex	Reinhardtia_gracilis)	(Reinhardtia_paiewonskiana	Reinhardtia_latisecta)))))	(Roystonea_regia	(Nypa_fruticans	((Serenoa_repens	Sabal_domingensis)	Phoenix_dactylifera))))))	Calamus_caryotoides);
((Attalea_speciosa	((((((Prestoea_acuminata	(Oenocarpus_bataua	Oenocarpus_minor))	(((Pelagodoxa_henryana	Leopoldinia_pulchra)	Manicaria_saccifera)	Geonoma_undata))	(((Heterospathe_cagayanensis	Dypsis_decaryi)	(((Pseudophoenix_vinifera	Kentiopsis_piersoniorum)	Veitchia_spiralis)	Hydriastele_microspadix))	Dictyosperma_album))	(Chamaedorea_seifrizii	Podococcus_barteri))	((Roystonea_regia	(Nypa_fruticans	((Serenoa_repens	Sabal_domingensis)	Phoenix_dactylifera)))	(((Reinhardtia_simplex	Reinhardtia_gracilis)	(Reinhardtia_paiewonskiana	Reinhardtia_latisecta))	((Bactris_major	(Elaeis_oleifera	Elaeis_guineensis))	Sclerosperma_profizianum))))	Orania_palindan))	Calamus_caryotoides);
((((Serenoa_repens	Sabal_domingensis)	Phoenix_dactylifera)	(((((((Attalea_speciosa	(Bactris_major	(Elaeis_oleifera	Elaeis_guineensis)))	(Reinhardtia_latisecta	((Reinhardtia_simplex	Reinhardtia_gracilis)	Reinhardtia_paiewonskiana)))	Sclerosperma_profizianum)	Roystonea_regia)	Orania_palindan)	(((Pelagodoxa_henryana	Manicaria_saccifera)	(((Chamaedorea_seifrizii	Podococcus_barteri)	Leopoldinia_pulchra)	((((Heterospathe_cagayanensis	Dypsis_decaryi)	(((Pseudophoenix_vinifera	Kentiopsis_piersoniorum)	Veitchia_spiralis)	Hydriastele_microspadix))	Dictyosperma_album)	(Prestoea_acuminata	(Oenocarpus_bataua	Oenocarpus_minor)))))	Geonoma_undata))	Nypa_fruticans))	Calamus_caryotoides);
((((Serenoa_repens	Sabal_domingensis)	Phoenix_dactylifera)	(((((((Attalea_speciosa	(Bactris_major	(Elaeis_oleifera	Elaeis_guineensis)))	(Reinhardtia_latisecta	((Reinhardtia_simplex	Reinhardtia_gracilis)	Reinhardtia_paiewonskiana)))	Sclerosperma_profizianum)	Roystonea_regia)	Orania_palindan)	(((Geonoma_undata	((Pseudophoenix_vinifera	Manicaria_saccifera)	(Prestoea_acuminata	(Oenocarpus_bataua	Oenocarpus_minor))))	((((Heterospathe_cagayanensis	Dypsis_decaryi)	(Kentiopsis_piersoniorum	Hydriastele_microspadix))	Dictyosperma_album)	Pelagodoxa_henryana))	((Chamaedorea_seifrizii	(Podococcus_barteri	Veitchia_spiralis))	Leopoldinia_pulchra)))	Nypa_fruticans))	Calamus_caryotoides);
((((Reinhardtia_gracilis	Reinhardtia_simplex)	(Reinhardtia_paiewonskiana	Reinhardtia_latisecta))	(((((Chamaedorea_seifrizii	Podococcus_barteri)	(Sclerosperma_profizianum	Orania_palindan))	((((Hydriastele_microspadix	(Heterospathe_cagayanensis	(Pseudophoenix_vinifera	Kentiopsis_piersoniorum)))	(Dypsis_decaryi	Dictyosperma_album))	(Prestoea_acuminata	(Oenocarpus_minor	Oenocarpus_bataua)))	(Geonoma_undata	(Veitchia_spiralis	(Leopoldinia_pulchra	(Manicaria_saccifera	Pelagodoxa_henryana))))))	(Roystonea_regia	((Phoenix_dactylifera	(Serenoa_repens	Sabal_domingensis))	Nypa_fruticans)))	(Attalea_speciosa	(Bactris_major	(Elaeis_oleifera	Elaeis_guineensis)))))	Calamus_caryotoides);
((((Phoenix_dactylifera	(Serenoa_repens	Sabal_domingensis))	Nypa_fruticans)	(Orania_palindan	(((Roystonea_regia	(((Attalea_speciosa	(Bactris_major	((Pseudophoenix_vinifera	Elaeis_oleifera)	Elaeis_guineensis)))	((Reinhardtia_gracilis	Reinhardtia_simplex)	(Reinhardtia_paiewonskiana	Reinhardtia_latisecta)))	(Podococcus_barteri	Sclerosperma_profizianum)))	Chamaedorea_seifrizii)	((((Dictyosperma_album	((Dypsis_decaryi	(Veitchia_spiralis	Heterospathe_cagayanensis))	(Hydriastele_microspadix	Kentiopsis_piersoniorum)))	(Prestoea_acuminata	(Oenocarpus_minor	Oenocarpus_bataua)))	(Geonoma_undata	(Manicaria_saccifera	Pelagodoxa_henryana)))	Leopoldinia_pulchra))))	Calamus_caryotoides);
(((Phoenix_dactylifera	(Serenoa_repens	Sabal_domingensis))	((((Chamaedorea_seifrizii	Podococcus_barteri)	(((((((Kentiopsis_piersoniorum	(Dictyosperma_album	(Dypsis_decaryi	Heterospathe_cagayanensis)))	Hydriastele_microspadix)	Veitchia_spiralis)	(Prestoea_acuminata	(Oenocarpus_minor	Oenocarpus_bataua)))	(Geonoma_undata	(Manicaria_saccifera	Pelagodoxa_henryana)))	Leopoldinia_pulchra)	Orania_palindan))	(((Attalea_speciosa	(Bactris_major	(Elaeis_oleifera	Elaeis_guineensis)))	((Reinhardtia_gracilis	Reinhardtia_simplex)	(Reinhardtia_paiewonskiana	Reinhardtia_latisecta)))	Sclerosperma_profizianum))	((Roystonea_regia	Pseudophoenix_vinifera)	Nypa_fruticans)))	Calamus_caryotoides);
(((Phoenix_dactylifera	(Serenoa_repens	Sabal_domingensis))	(((((Geonoma_undata	((Manicaria_saccifera	(Leopoldinia_pulchra	Pelagodoxa_henryana))	((((Dypsis_decaryi	Heterospathe_cagayanensis)	((Hydriastele_microspadix	Kentiopsis_piersoniorum)	Veitchia_spiralis))	Dictyosperma_album)	(Prestoea_acuminata	(Oenocarpus_minor	Oenocarpus_bataua)))))	Orania_palindan)	(((Attalea_speciosa	(Bactris_major	(Elaeis_oleifera	Elaeis_guineensis)))	((Reinhardtia_gracilis	Reinhardtia_simplex)	(Reinhardtia_paiewonskiana	Reinhardtia_latisecta)))	((Chamaedorea_seifrizii	Podococcus_barteri)	Sclerosperma_profizianum)))	(Roystonea_regia	Pseudophoenix_vinifera))	Nypa_fruticans))	Calamus_caryotoides);
((((((((((Veitchia_spiralis	Attalea_speciosa)	(Bactris_major	(Elaeis_oleifera	Elaeis_guineensis)))	((Reinhardtia_gracilis	Reinhardtia_simplex)	(Reinhardtia_paiewonskiana	Reinhardtia_latisecta)))	((Geonoma_undata	((Chamaedorea_seifrizii	Leopoldinia_pulchra)	(Pelagodoxa_henryana	Manicaria_saccifera)))	(((Hydriastele_microspadix	(Kentiopsis_piersoniorum	Heterospathe_cagayanensis))	(Dypsis_decaryi	Dictyosperma_album))	(Prestoea_acuminata	(Oenocarpus_minor	Oenocarpus_bataua)))))	(Podococcus_barteri	(Sclerosperma_profizianum	Orania_palindan)))	Roystonea_regia)	Nypa_fruticans)	Phoenix_dactylifera)	(Pseudophoenix_vinifera	(Serenoa_repens	Sabal_domingensis)))	Calamus_caryotoides);
(((Phoenix_dactylifera	(Serenoa_repens	Sabal_domingensis))	((((Bactris_major	(Orania_palindan	((((Veitchia_spiralis	(Hydriastele_microspadix	(Heterospathe_cagayanensis	Dypsis_decaryi)))	Dictyosperma_album)	(Prestoea_acuminata	(Oenocarpus_minor	Oenocarpus_bataua)))	(((Leopoldinia_pulchra	Pelagodoxa_henryana)	((Pseudophoenix_vinifera	Kentiopsis_piersoniorum)	Manicaria_saccifera))	Geonoma_undata))))	((Attalea_speciosa	(((Elaeis_oleifera	Elaeis_guineensis)	((Reinhardtia_gracilis	Reinhardtia_simplex)	(Reinhardtia_paiewonskiana	Reinhardtia_latisecta)))	(Chamaedorea_seifrizii	Podococcus_barteri)))	Sclerosperma_profizianum))	Roystonea_regia)	Nypa_fruticans))	Calamus_caryotoides);
(((Reinhardtia_paiewonskiana	(Reinhardtia_latisecta	(Reinhardtia_gracilis	Reinhardtia_simplex)))	((Attalea_speciosa	(Bactris_major	(Elaeis_oleifera	Elaeis_guineensis)))	(((Pseudophoenix_vinifera	Roystonea_regia)	(Nypa_fruticans	(Phoenix_dactylifera	(Serenoa_repens	Sabal_domingensis))))	((Geonoma_undata	((((Veitchia_spiralis	Kentiopsis_piersoniorum)	(Hydriastele_microspadix	((Heterospathe_cagayanensis	Dypsis_decaryi)	Dictyosperma_album)))	(Prestoea_acuminata	(Oenocarpus_minor	Oenocarpus_bataua)))	((Leopoldinia_pulchra	Pelagodoxa_henryana)	Manicaria_saccifera)))	((Chamaedorea_seifrizii	Podococcus_barteri)	(Orania_palindan	Sclerosperma_profizianum))))))	Calamus_caryotoides);
(((Phoenix_dactylifera	(Serenoa_repens	Sabal_domingensis))	(((((Chamaedorea_seifrizii	((Reinhardtia_gracilis	(Reinhardtia_simplex	(Reinhardtia_paiewonskiana	Reinhardtia_latisecta)))	(Attalea_speciosa	(Bactris_major	(Elaeis_oleifera	Elaeis_guineensis)))))	(Orania_palindan	(Podococcus_barteri	Sclerosperma_profizianum)))	(((((Veitchia_spiralis	(Kentiopsis_piersoniorum	((Heterospathe_cagayanensis	Dypsis_decaryi)	Hydriastele_microspadix)))	Dictyosperma_album)	(Prestoea_acuminata	Oenocarpus_minor))	Oenocarpus_bataua)	((Geonoma_undata	(Leopoldinia_pulchra	Pelagodoxa_henryana))	Manicaria_saccifera)))	(Pseudophoenix_vinifera	Roystonea_regia))	Nypa_fruticans))	Calamus_caryotoides);
(((Phoenix_dactylifera	(Serenoa_repens	Sabal_domingensis))	(((((((((Dypsis_decaryi	Kentiopsis_piersoniorum)	Heterospathe_cagayanensis)	Hydriastele_microspadix)	Dictyosperma_album)	(((Prestoea_acuminata	(Oenocarpus_bataua	Oenocarpus_minor))	Manicaria_saccifera)	(Geonoma_undata	(Leopoldinia_pulchra	Pelagodoxa_henryana))))	Orania_palindan)	((Veitchia_spiralis	(Sclerosperma_profizianum	(((Reinhardtia_latisecta	Reinhardtia_paiewonskiana)	(Reinhardtia_gracilis	Reinhardtia_simplex))	(Attalea_speciosa	(Bactris_major	(Elaeis_oleifera	Elaeis_guineensis))))))	(Chamaedorea_seifrizii	Podococcus_barteri)))	(Pseudophoenix_vinifera	Roystonea_regia))	Nypa_fruticans))	Calamus_caryotoides);
(((Phoenix_dactylifera	(Serenoa_repens	(Pseudophoenix_vinifera	Sabal_domingensis)))	(((((((Prestoea_acuminata	(Oenocarpus_bataua	Oenocarpus_minor))	(((Veitchia_spiralis	Kentiopsis_piersoniorum)	((Dypsis_decaryi	Heterospathe_cagayanensis)	Hydriastele_microspadix))	Dictyosperma_album))	(Leopoldinia_pulchra	(Manicaria_saccifera	Pelagodoxa_henryana)))	Geonoma_undata)	Chamaedorea_seifrizii)	((((Reinhardtia_paiewonskiana	((Reinhardtia_gracilis	Reinhardtia_simplex)	Reinhardtia_latisecta))	(Attalea_speciosa	(Bactris_major	(Elaeis_oleifera	Elaeis_guineensis))))	Roystonea_regia)	(Podococcus_barteri	(Sclerosperma_profizianum	Orania_palindan))))	Nypa_fruticans))	Calamus_caryotoides);
((((Sabal_domingensis	Serenoa_repens)	Phoenix_dactylifera)	(Nypa_fruticans	(Pseudophoenix_vinifera	(((Sclerosperma_profizianum	(((Bactris_major	(Elaeis_guineensis	Elaeis_oleifera))	Attalea_speciosa)	(Reinhardtia_latisecta	(Reinhardtia_paiewonskiana	(Reinhardtia_gracilis	Reinhardtia_simplex)))))	((Geonoma_undata	(((Pelagodoxa_henryana	((Podococcus_barteri	Chamaedorea_seifrizii)	Leopoldinia_pulchra))	Manicaria_saccifera)	(((Oenocarpus_bataua	Oenocarpus_minor)	Prestoea_acuminata)	(Veitchia_spiralis	(Dictyosperma_album	((Dypsis_decaryi	Heterospathe_cagayanensis)	(Hydriastele_microspadix	Kentiopsis_piersoniorum)))))))	Orania_palindan))	Roystonea_regia))))	Calamus_caryotoides);
((((Sabal_domingensis	Serenoa_repens)	Phoenix_dactylifera)	(Nypa_fruticans	(Pseudophoenix_vinifera	((((Veitchia_spiralis	(Podococcus_barteri	Chamaedorea_seifrizii))	Orania_palindan)	((((Bactris_major	(Elaeis_guineensis	Elaeis_oleifera))	Attalea_speciosa)	((Reinhardtia_latisecta	(Reinhardtia_paiewonskiana	(Reinhardtia_gracilis	Reinhardtia_simplex)))	Sclerosperma_profizianum))	(Geonoma_undata	(((Pelagodoxa_henryana	Leopoldinia_pulchra)	Manicaria_saccifera)	(((Oenocarpus_bataua	Oenocarpus_minor)	Prestoea_acuminata)	(Dictyosperma_album	((Dypsis_decaryi	Heterospathe_cagayanensis)	(Hydriastele_microspadix	Kentiopsis_piersoniorum))))))))	Roystonea_regia))))	Calamus_caryotoides);
(((((Pseudophoenix_vinifera	Sabal_domingensis)	Serenoa_repens)	Phoenix_dactylifera)	(Nypa_fruticans	(((Chamaedorea_seifrizii	((((Geonoma_undata	(Pelagodoxa_henryana	Manicaria_saccifera))	(((Oenocarpus_bataua	Oenocarpus_minor)	Prestoea_acuminata)	((Hydriastele_microspadix	Kentiopsis_piersoniorum)	(Dictyosperma_album	(Dypsis_decaryi	Heterospathe_cagayanensis)))))	Leopoldinia_pulchra)	(Veitchia_spiralis	Roystonea_regia)))	((Podococcus_barteri	Sclerosperma_profizianum)	Orania_palindan))	((Reinhardtia_paiewonskiana	((Reinhardtia_gracilis	Reinhardtia_simplex)	Reinhardtia_latisecta))	((Bactris_major	(Elaeis_guineensis	Elaeis_oleifera))	Attalea_speciosa)))))	Calamus_caryotoides);
(((((Sabal_domingensis	Serenoa_repens)	Phoenix_dactylifera)	(Nypa_fruticans	(((((((Oenocarpus_bataua	Oenocarpus_minor)	Prestoea_acuminata)	Geonoma_undata)	(((Leopoldinia_pulchra	Pelagodoxa_henryana)	Manicaria_saccifera)	(Veitchia_spiralis	((Heterospathe_cagayanensis	(Dictyosperma_album	Dypsis_decaryi))	(Hydriastele_microspadix	Kentiopsis_piersoniorum)))))	Orania_palindan)	((Sclerosperma_profizianum	((Reinhardtia_gracilis	Reinhardtia_simplex)	(Reinhardtia_latisecta	Reinhardtia_paiewonskiana)))	((Chamaedorea_seifrizii	Podococcus_barteri)	((Bactris_major	(Elaeis_guineensis	Elaeis_oleifera))	Attalea_speciosa))))	Roystonea_regia)))	Pseudophoenix_vinifera)	Calamus_caryotoides);
((((Reinhardtia_latisecta	Reinhardtia_paiewonskiana)	(Reinhardtia_gracilis	Reinhardtia_simplex))	((((((Sclerosperma_profizianum	Orania_palindan)	(Chamaedorea_seifrizii	Podococcus_barteri))	(((Leopoldinia_pulchra	Pelagodoxa_henryana)	Geonoma_undata)	((Veitchia_spiralis	((Dictyosperma_album	Dypsis_decaryi)	(Hydriastele_microspadix	Heterospathe_cagayanensis)))	((Manicaria_saccifera	Kentiopsis_piersoniorum)	((Oenocarpus_bataua	Oenocarpus_minor)	Prestoea_acuminata)))))	((Roystonea_regia	(((Sabal_domingensis	Serenoa_repens)	Phoenix_dactylifera)	Nypa_fruticans))	Pseudophoenix_vinifera))	Attalea_speciosa)	(Bactris_major	(Elaeis_guineensis	Elaeis_oleifera))))	Calamus_caryotoides);
((Attalea_speciosa	((Chamaedorea_seifrizii	((((Reinhardtia_latisecta	Reinhardtia_paiewonskiana)	(Reinhardtia_gracilis	Reinhardtia_simplex))	(((Roystonea_regia	((Sabal_domingensis	Serenoa_repens)	Phoenix_dactylifera))	(Geonoma_undata	((Manicaria_saccifera	(Leopoldinia_pulchra	Pelagodoxa_henryana))	((Dictyosperma_album	(Veitchia_spiralis	((Kentiopsis_piersoniorum	((Pseudophoenix_vinifera	Dypsis_decaryi)	Heterospathe_cagayanensis))	Hydriastele_microspadix)))	((Oenocarpus_bataua	Oenocarpus_minor)	Prestoea_acuminata)))))	((Orania_palindan	Sclerosperma_profizianum)	Podococcus_barteri)))	Nypa_fruticans))	(Bactris_major	(Elaeis_guineensis	Elaeis_oleifera))))	Calamus_caryotoides);
((((Reinhardtia_latisecta	Reinhardtia_paiewonskiana)	(Reinhardtia_gracilis	Reinhardtia_simplex))	((((((Orania_palindan	Sclerosperma_profizianum)	Podococcus_barteri)	((((Geonoma_undata	Manicaria_saccifera)	(Leopoldinia_pulchra	Pelagodoxa_henryana))	((Dictyosperma_album	((Dypsis_decaryi	Heterospathe_cagayanensis)	(Hydriastele_microspadix	(Veitchia_spiralis	(Pseudophoenix_vinifera	Kentiopsis_piersoniorum)))))	((Oenocarpus_bataua	Oenocarpus_minor)	Prestoea_acuminata)))	Chamaedorea_seifrizii))	(Nypa_fruticans	((Sabal_domingensis	Serenoa_repens)	Phoenix_dactylifera)))	Roystonea_regia)	(Attalea_speciosa	((Elaeis_guineensis	Elaeis_oleifera)	Bactris_major))))	Calamus_caryotoides);
((((Sabal_domingensis	Serenoa_repens)	Phoenix_dactylifera)	((((((((Manicaria_saccifera	(Leopoldinia_pulchra	Pelagodoxa_henryana))	((Dictyosperma_album	((Dypsis_decaryi	Heterospathe_cagayanensis)	(Hydriastele_microspadix	(Pseudophoenix_vinifera	Kentiopsis_piersoniorum))))	((Oenocarpus_bataua	Oenocarpus_minor)	Prestoea_acuminata)))	Orania_palindan)	((Veitchia_spiralis	(Chamaedorea_seifrizii	Podococcus_barteri))	Sclerosperma_profizianum))	Geonoma_undata)	(((Reinhardtia_paiewonskiana	Reinhardtia_latisecta)	(Reinhardtia_gracilis	Reinhardtia_simplex))	(Attalea_speciosa	((Elaeis_guineensis	Elaeis_oleifera)	Bactris_major))))	Roystonea_regia)	Nypa_fruticans))	Calamus_caryotoides);
((((Reinhardtia_paiewonskiana	Reinhardtia_latisecta)	(Reinhardtia_gracilis	Reinhardtia_simplex))	((((((Veitchia_spiralis	Roystonea_regia)	((Sabal_domingensis	Serenoa_repens)	Phoenix_dactylifera))	(Attalea_speciosa	((Elaeis_guineensis	Elaeis_oleifera)	Bactris_major)))	(Chamaedorea_seifrizii	Podococcus_barteri))	((((((Pelagodoxa_henryana	Geonoma_undata)	((Dictyosperma_album	((Dypsis_decaryi	Heterospathe_cagayanensis)	(Hydriastele_microspadix	(Pseudophoenix_vinifera	Kentiopsis_piersoniorum))))	((Oenocarpus_bataua	Oenocarpus_minor)	Prestoea_acuminata)))	Manicaria_saccifera)	Leopoldinia_pulchra)	Orania_palindan)	Nypa_fruticans))	Sclerosperma_profizianum))	Calamus_caryotoides);
((((Reinhardtia_paiewonskiana	Reinhardtia_latisecta)	(Reinhardtia_gracilis	Reinhardtia_simplex))	((Nypa_fruticans	(Roystonea_regia	((Sabal_domingensis	Serenoa_repens)	Phoenix_dactylifera)))	((((Elaeis_guineensis	Elaeis_oleifera)	Bactris_major)	(((Pelagodoxa_henryana	(Leopoldinia_pulchra	Manicaria_saccifera))	Geonoma_undata)	(((((Pseudophoenix_vinifera	Kentiopsis_piersoniorum)	Veitchia_spiralis)	((Dypsis_decaryi	Heterospathe_cagayanensis)	Dictyosperma_album))	Hydriastele_microspadix)	((Oenocarpus_bataua	Oenocarpus_minor)	Prestoea_acuminata))))	(Attalea_speciosa	((Chamaedorea_seifrizii	(Sclerosperma_profizianum	Orania_palindan))	Podococcus_barteri)))))	Calamus_caryotoides);
(((Phoenix_dactylifera	(Serenoa_repens	Sabal_domingensis))	((Roystonea_regia	(((Orania_palindan	(Geonoma_undata	(((((Kentiopsis_piersoniorum	Hydriastele_microspadix)	(Heterospathe_cagayanensis	(Veitchia_spiralis	Dypsis_decaryi)))	Dictyosperma_album)	(Prestoea_acuminata	(Oenocarpus_bataua	Oenocarpus_minor)))	((Leopoldinia_pulchra	Pelagodoxa_henryana)	Manicaria_saccifera))))	(((Chamaedorea_seifrizii	Podococcus_barteri)	(Sclerosperma_profizianum	(((Elaeis_oleifera	Elaeis_guineensis)	Bactris_major)	(Reinhardtia_latisecta	(Reinhardtia_paiewonskiana	(Reinhardtia_simplex	Reinhardtia_gracilis))))))	Attalea_speciosa))	Pseudophoenix_vinifera))	Nypa_fruticans))	Calamus_caryotoides);
(((((((Geonoma_undata	((((Heterospathe_cagayanensis	Dypsis_decaryi)	Dictyosperma_album)	(Prestoea_acuminata	(Oenocarpus_bataua	Oenocarpus_minor)))	((Kentiopsis_piersoniorum	((Hydriastele_microspadix	Leopoldinia_pulchra)	Pelagodoxa_henryana))	Manicaria_saccifera)))	((Veitchia_spiralis	Roystonea_regia)	(Nypa_fruticans	(Orania_palindan	(Podococcus_barteri	Sclerosperma_profizianum)))))	((Attalea_speciosa	((Elaeis_oleifera	Elaeis_guineensis)	Bactris_major))	(Reinhardtia_latisecta	(Reinhardtia_paiewonskiana	(Reinhardtia_simplex	Reinhardtia_gracilis)))))	Chamaedorea_seifrizii)	Phoenix_dactylifera)	(Pseudophoenix_vinifera	(Serenoa_repens	Sabal_domingensis)))	Calamus_caryotoides);
((((((((Elaeis_oleifera	Elaeis_guineensis)	Bactris_major)	(Reinhardtia_latisecta	(Reinhardtia_paiewonskiana	(Reinhardtia_simplex	Reinhardtia_gracilis))))	((Orania_palindan	Sclerosperma_profizianum)	(Roystonea_regia	((Nypa_fruticans	(Phoenix_dactylifera	(Serenoa_repens	Sabal_domingensis)))	Pseudophoenix_vinifera))))	((((Prestoea_acuminata	(Oenocarpus_bataua	Oenocarpus_minor))	Pelagodoxa_henryana)	((Heterospathe_cagayanensis	(Dypsis_decaryi	(Hydriastele_microspadix	Kentiopsis_piersoniorum)))	Dictyosperma_album))	(Geonoma_undata	Manicaria_saccifera)))	((Chamaedorea_seifrizii	Podococcus_barteri)	Veitchia_spiralis))	(Leopoldinia_pulchra	Attalea_speciosa))	Calamus_caryotoides);
((Nypa_fruticans	((Phoenix_dactylifera	(Serenoa_repens	Sabal_domingensis))	(((Manicaria_saccifera	(Leopoldinia_pulchra	Pelagodoxa_henryana))	(Veitchia_spiralis	((Dictyosperma_album	((Heterospathe_cagayanensis	Dypsis_decaryi)	(Hydriastele_microspadix	(Pseudophoenix_vinifera	Kentiopsis_piersoniorum))))	(Prestoea_acuminata	(Oenocarpus_bataua	Oenocarpus_minor)))))	(((Podococcus_barteri	Orania_palindan)	Sclerosperma_profizianum)	(Roystonea_regia	(Chamaedorea_seifrizii	(Geonoma_undata	(Attalea_speciosa	(((Elaeis_oleifera	Elaeis_guineensis)	Bactris_major)	(Reinhardtia_latisecta	(Reinhardtia_paiewonskiana	(Reinhardtia_simplex	Reinhardtia_gracilis))))))))))))	Calamus_caryotoides);
(((Reinhardtia_latisecta	(Reinhardtia_paiewonskiana	(Reinhardtia_simplex	Reinhardtia_gracilis)))	((((((Manicaria_saccifera	(Leopoldinia_pulchra	Pelagodoxa_henryana))	((Dictyosperma_album	((Heterospathe_cagayanensis	Dypsis_decaryi)	(Hydriastele_microspadix	(Veitchia_spiralis	(Pseudophoenix_vinifera	Kentiopsis_piersoniorum)))))	(Prestoea_acuminata	(Oenocarpus_bataua	Oenocarpus_minor))))	Orania_palindan)	((Roystonea_regia	(Nypa_fruticans	(Phoenix_dactylifera	(Serenoa_repens	Sabal_domingensis))))	Geonoma_undata))	(Chamaedorea_seifrizii	(Podococcus_barteri	(Attalea_speciosa	(Bactris_major	(Elaeis_oleifera	Elaeis_guineensis))))))	Sclerosperma_profizianum))	Calamus_caryotoides);
(((Phoenix_dactylifera	(Serenoa_repens	Sabal_domingensis))	((((((Attalea_speciosa	(Bactris_major	(Elaeis_oleifera	Elaeis_guineensis)))	(Reinhardtia_latisecta	(Reinhardtia_paiewonskiana	(Reinhardtia_simplex	Reinhardtia_gracilis))))	((Chamaedorea_seifrizii	(Geonoma_undata	((Manicaria_saccifera	(Leopoldinia_pulchra	Pelagodoxa_henryana))	(((Veitchia_spiralis	(Kentiopsis_piersoniorum	Hydriastele_microspadix))	((Dypsis_decaryi	Dictyosperma_album)	Heterospathe_cagayanensis))	(Prestoea_acuminata	(Oenocarpus_bataua	Oenocarpus_minor))))))	(Podococcus_barteri	(Sclerosperma_profizianum	Orania_palindan))))	Pseudophoenix_vinifera)	Roystonea_regia)	Nypa_fruticans))	Calamus_caryotoides);
(((Phoenix_dactylifera	(Serenoa_repens	Sabal_domingensis))	((((((Attalea_speciosa	(Bactris_major	(Elaeis_oleifera	Elaeis_guineensis)))	(Reinhardtia_latisecta	(Reinhardtia_paiewonskiana	(Reinhardtia_simplex	Reinhardtia_gracilis))))	((Geonoma_undata	((Manicaria_saccifera	(Leopoldinia_pulchra	Pelagodoxa_henryana))	(((Kentiopsis_piersoniorum	((Dypsis_decaryi	Heterospathe_cagayanensis)	(Veitchia_spiralis	Hydriastele_microspadix)))	Dictyosperma_album)	(Prestoea_acuminata	(Oenocarpus_bataua	Oenocarpus_minor)))))	((Chamaedorea_seifrizii	Podococcus_barteri)	(Sclerosperma_profizianum	Orania_palindan))))	Roystonea_regia)	Pseudophoenix_vinifera)	Nypa_fruticans))	Calamus_caryotoides);
((Attalea_speciosa	(((Chamaedorea_seifrizii	(Roystonea_regia	((Podococcus_barteri	Sclerosperma_profizianum)	((Bactris_major	(Elaeis_oleifera	Elaeis_guineensis))	((Reinhardtia_latisecta	(Reinhardtia_simplex	(Pseudophoenix_vinifera	Reinhardtia_gracilis)))	Reinhardtia_paiewonskiana)))))	(Nypa_fruticans	(Phoenix_dactylifera	(Serenoa_repens	Sabal_domingensis))))	(((Manicaria_saccifera	(Leopoldinia_pulchra	(Geonoma_undata	Pelagodoxa_henryana)))	(Veitchia_spiralis	(((Hydriastele_microspadix	(Kentiopsis_piersoniorum	Heterospathe_cagayanensis))	(Dypsis_decaryi	Dictyosperma_album))	(Prestoea_acuminata	(Oenocarpus_bataua	Oenocarpus_minor)))))	Orania_palindan)))	Calamus_caryotoides);
((Attalea_speciosa	(((Chamaedorea_seifrizii	((Bactris_major	(Elaeis_oleifera	Elaeis_guineensis))	((Reinhardtia_simplex	Reinhardtia_gracilis)	(Reinhardtia_paiewonskiana	Reinhardtia_latisecta))))	(Nypa_fruticans	((Roystonea_regia	(Phoenix_dactylifera	(Serenoa_repens	Sabal_domingensis)))	Pseudophoenix_vinifera)))	((((Manicaria_saccifera	(Leopoldinia_pulchra	Pelagodoxa_henryana))	(((((Dypsis_decaryi	Heterospathe_cagayanensis)	(Hydriastele_microspadix	Kentiopsis_piersoniorum))	Dictyosperma_album)	Veitchia_spiralis)	(Prestoea_acuminata	(Oenocarpus_bataua	Oenocarpus_minor))))	Geonoma_undata)	((Podococcus_barteri	Sclerosperma_profizianum)	Orania_palindan))))	Calamus_caryotoides);
(((Serenoa_repens	Sabal_domingensis)	((((((((Attalea_speciosa	(Bactris_major	(Elaeis_oleifera	Elaeis_guineensis)))	((Reinhardtia_simplex	Reinhardtia_gracilis)	(Reinhardtia_paiewonskiana	Reinhardtia_latisecta)))	((Manicaria_saccifera	((Geonoma_undata	(Chamaedorea_seifrizii	Leopoldinia_pulchra))	Pelagodoxa_henryana))	((((Dypsis_decaryi	Heterospathe_cagayanensis)	((Veitchia_spiralis	Hydriastele_microspadix)	Kentiopsis_piersoniorum))	Dictyosperma_album)	(Prestoea_acuminata	(Oenocarpus_bataua	Oenocarpus_minor)))))	((Podococcus_barteri	Sclerosperma_profizianum)	Orania_palindan))	Roystonea_regia)	Nypa_fruticans)	Pseudophoenix_vinifera)	Phoenix_dactylifera))	Calamus_caryotoides);
(((((((((((Reinhardtia_gracilis	Reinhardtia_simplex)	Reinhardtia_paiewonskiana)	Reinhardtia_latisecta)	((Attalea_speciosa	(Elaeis_oleifera	Elaeis_guineensis))	Bactris_major))	Roystonea_regia)	(Podococcus_barteri	Chamaedorea_seifrizii))	(Sclerosperma_profizianum	Orania_palindan))	(((Dypsis_decaryi	Dictyosperma_album)	(Heterospathe_cagayanensis	(((Pseudophoenix_vinifera	Kentiopsis_piersoniorum)	Veitchia_spiralis)	Hydriastele_microspadix)))	((Prestoea_acuminata	(Oenocarpus_minor	Oenocarpus_bataua))	(Manicaria_saccifera	(Geonoma_undata	(Leopoldinia_pulchra	Pelagodoxa_henryana))))))	Nypa_fruticans)	(Phoenix_dactylifera	(Sabal_domingensis	Serenoa_repens)))	Calamus_caryotoides);
((Attalea_speciosa	(((Podococcus_barteri	Chamaedorea_seifrizii)	(Bactris_major	(Elaeis_oleifera	Elaeis_guineensis)))	((((Nypa_fruticans	(Phoenix_dactylifera	(Sabal_domingensis	Serenoa_repens)))	Roystonea_regia)	((((Manicaria_saccifera	(Leopoldinia_pulchra	Pelagodoxa_henryana))	(((Hydriastele_microspadix	((Pseudophoenix_vinifera	Kentiopsis_piersoniorum)	Veitchia_spiralis))	(Dictyosperma_album	(Dypsis_decaryi	Heterospathe_cagayanensis)))	(Prestoea_acuminata	(Oenocarpus_minor	Oenocarpus_bataua))))	Geonoma_undata)	(((Reinhardtia_gracilis	Reinhardtia_simplex)	Reinhardtia_paiewonskiana)	Reinhardtia_latisecta)))	(Sclerosperma_profizianum	Orania_palindan))))	Calamus_caryotoides);
(((Phoenix_dactylifera	(Sabal_domingensis	Serenoa_repens))	((((Leopoldinia_pulchra	(((((((Hydriastele_microspadix	Pseudophoenix_vinifera)	(Dypsis_decaryi	(Kentiopsis_piersoniorum	Heterospathe_cagayanensis)))	Dictyosperma_album)	Veitchia_spiralis)	(Prestoea_acuminata	(Oenocarpus_minor	Oenocarpus_bataua)))	(Pelagodoxa_henryana	Manicaria_saccifera))	Geonoma_undata))	Orania_palindan)	(Roystonea_regia	(((Podococcus_barteri	Chamaedorea_seifrizii)	Sclerosperma_profizianum)	(((Bactris_major	(Elaeis_oleifera	Elaeis_guineensis))	Attalea_speciosa)	(((Reinhardtia_gracilis	Reinhardtia_simplex)	Reinhardtia_paiewonskiana)	Reinhardtia_latisecta)))))	Nypa_fruticans))	Calamus_caryotoides);
(((Phoenix_dactylifera	(Sabal_domingensis	Serenoa_repens))	((((((((Hydriastele_microspadix	(Pseudophoenix_vinifera	Kentiopsis_piersoniorum))	(Dypsis_decaryi	Heterospathe_cagayanensis))	Dictyosperma_album)	(Prestoea_acuminata	(Oenocarpus_minor	Oenocarpus_bataua)))	((Leopoldinia_pulchra	Pelagodoxa_henryana)	(Veitchia_spiralis	Manicaria_saccifera)))	Geonoma_undata)	(((Sclerosperma_profizianum	(Podococcus_barteri	Orania_palindan))	(Chamaedorea_seifrizii	(((Bactris_major	(Elaeis_oleifera	Elaeis_guineensis))	Attalea_speciosa)	(((Reinhardtia_gracilis	Reinhardtia_simplex)	Reinhardtia_paiewonskiana)	Reinhardtia_latisecta))))	Roystonea_regia))	Nypa_fruticans))	Calamus_caryotoides);
(((Phoenix_dactylifera	(Sabal_domingensis	Serenoa_repens))	((((Orania_palindan	((((Veitchia_spiralis	(((Kentiopsis_piersoniorum	(Pseudophoenix_vinifera	Hydriastele_microspadix))	(Dypsis_decaryi	Heterospathe_cagayanensis))	Dictyosperma_album))	(Prestoea_acuminata	(Oenocarpus_minor	Oenocarpus_bataua)))	((Leopoldinia_pulchra	Pelagodoxa_henryana)	Manicaria_saccifera))	Geonoma_undata))	((Chamaedorea_seifrizii	Podococcus_barteri)	(Sclerosperma_profizianum	(((Bactris_major	(Elaeis_oleifera	Elaeis_guineensis))	Attalea_speciosa)	(((Reinhardtia_gracilis	Reinhardtia_simplex)	Reinhardtia_paiewonskiana)	Reinhardtia_latisecta)))))	Roystonea_regia)	Nypa_fruticans))	Calamus_caryotoides);
(((Reinhardtia_paiewonskiana	(Reinhardtia_latisecta	(Reinhardtia_gracilis	Reinhardtia_simplex)))	(((((Bactris_major	(Elaeis_oleifera	Elaeis_guineensis))	Attalea_speciosa)	((Orania_palindan	(((((((Veitchia_spiralis	Kentiopsis_piersoniorum)	(Hydriastele_microspadix	(Dypsis_decaryi	Heterospathe_cagayanensis)))	Dictyosperma_album)	(Prestoea_acuminata	(Oenocarpus_minor	Oenocarpus_bataua)))	(Pseudophoenix_vinifera	Manicaria_saccifera))	(Leopoldinia_pulchra	Pelagodoxa_henryana))	Geonoma_undata))	Nypa_fruticans))	((Chamaedorea_seifrizii	Podococcus_barteri)	(Roystonea_regia	(Phoenix_dactylifera	(Sabal_domingensis	Serenoa_repens)))))	Sclerosperma_profizianum))	Calamus_caryotoides);
(((Phoenix_dactylifera	(Sabal_domingensis	Serenoa_repens))	((((((Bactris_major	(Elaeis_oleifera	Elaeis_guineensis))	Attalea_speciosa)	((Reinhardtia_gracilis	Reinhardtia_simplex)	(Reinhardtia_paiewonskiana	Reinhardtia_latisecta)))	((Podococcus_barteri	(Sclerosperma_profizianum	Orania_palindan))	(((((((Hydriastele_microspadix	Kentiopsis_piersoniorum)	(Dypsis_decaryi	Heterospathe_cagayanensis))	Dictyosperma_album)	(Prestoea_acuminata	(Oenocarpus_minor	Oenocarpus_bataua)))	Veitchia_spiralis)	(Manicaria_saccifera	(Leopoldinia_pulchra	Pelagodoxa_henryana)))	(Chamaedorea_seifrizii	Geonoma_undata))))	(Pseudophoenix_vinifera	Roystonea_regia))	Nypa_fruticans))	Calamus_caryotoides);
(((((Reinhardtia_gracilis	Reinhardtia_simplex)	Reinhardtia_paiewonskiana)	Reinhardtia_latisecta)	((((Nypa_fruticans	(Phoenix_dactylifera	(Sabal_domingensis	Serenoa_repens)))	Roystonea_regia)	(((Chamaedorea_seifrizii	Podococcus_barteri)	(Sclerosperma_profizianum	Orania_palindan))	(Geonoma_undata	(((((Hydriastele_microspadix	(Dypsis_decaryi	Kentiopsis_piersoniorum))	Heterospathe_cagayanensis)	Dictyosperma_album)	(Prestoea_acuminata	(Oenocarpus_minor	Oenocarpus_bataua)))	(Veitchia_spiralis	((Pelagodoxa_henryana	Leopoldinia_pulchra)	(Pseudophoenix_vinifera	Manicaria_saccifera)))))))	((Bactris_major	(Elaeis_oleifera	Elaeis_guineensis))	Attalea_speciosa)))	Calamus_caryotoides);
((Attalea_speciosa	(((((Reinhardtia_paiewonskiana	Reinhardtia_latisecta)	(Reinhardtia_simplex	Reinhardtia_gracilis))	((Orania_palindan	(Leopoldinia_pulchra	((Pelagodoxa_henryana	Geonoma_undata)	((((Dypsis_decaryi	Heterospathe_cagayanensis)	Dictyosperma_album)	((Veitchia_spiralis	Kentiopsis_piersoniorum)	Hydriastele_microspadix))	(Manicaria_saccifera	(Prestoea_acuminata	(Oenocarpus_minor	Oenocarpus_bataua)))))))	(Sclerosperma_profizianum	((Nypa_fruticans	(Phoenix_dactylifera	(Sabal_domingensis	Serenoa_repens)))	(Pseudophoenix_vinifera	Roystonea_regia)))))	(Chamaedorea_seifrizii	Podococcus_barteri))	(Bactris_major	(Elaeis_oleifera	Elaeis_guineensis))))	Calamus_caryotoides);
(((Phoenix_dactylifera	(Sabal_domingensis	Serenoa_repens))	((Orania_palindan	((Sclerosperma_profizianum	Roystonea_regia)	((((Veitchia_spiralis	(Chamaedorea_seifrizii	Podococcus_barteri))	((Reinhardtia_paiewonskiana	(Reinhardtia_latisecta	(Reinhardtia_simplex	Reinhardtia_gracilis)))	(Bactris_major	(Elaeis_oleifera	Elaeis_guineensis))))	Attalea_speciosa)	((((Dypsis_decaryi	Heterospathe_cagayanensis)	Dictyosperma_album)	(((Kentiopsis_piersoniorum	Hydriastele_microspadix)	Leopoldinia_pulchra)	Pelagodoxa_henryana))	(Geonoma_undata	((Pseudophoenix_vinifera	Manicaria_saccifera)	(Prestoea_acuminata	(Oenocarpus_minor	Oenocarpus_bataua))))))))	Nypa_fruticans))	Calamus_caryotoides);
((Attalea_speciosa	((Sclerosperma_profizianum	((Reinhardtia_simplex	Reinhardtia_gracilis)	(Reinhardtia_latisecta	Reinhardtia_paiewonskiana)))	(((Roystonea_regia	((Nypa_fruticans	(Phoenix_dactylifera	(Sabal_domingensis	Serenoa_repens)))	Pseudophoenix_vinifera))	Geonoma_undata)	(((Orania_palindan	((Pelagodoxa_henryana	((Veitchia_spiralis	(Chamaedorea_seifrizii	Podococcus_barteri))	Leopoldinia_pulchra))	((Manicaria_saccifera	(Prestoea_acuminata	(Oenocarpus_minor	Oenocarpus_bataua)))	(Dictyosperma_album	((Hydriastele_microspadix	(Heterospathe_cagayanensis	Dypsis_decaryi))	Kentiopsis_piersoniorum)))))	Bactris_major)	(Elaeis_guineensis	Elaeis_oleifera)))))	Calamus_caryotoides);
((Attalea_speciosa	((Bactris_major	(Elaeis_guineensis	Elaeis_oleifera))	((Sclerosperma_profizianum	(((Reinhardtia_simplex	Reinhardtia_gracilis)	(Reinhardtia_latisecta	Reinhardtia_paiewonskiana))	((Nypa_fruticans	((Phoenix_dactylifera	((Pseudophoenix_vinifera	Sabal_domingensis)	Serenoa_repens))	Roystonea_regia))	((Leopoldinia_pulchra	((Geonoma_undata	(Dictyosperma_album	((Hydriastele_microspadix	(Heterospathe_cagayanensis	Dypsis_decaryi))	(Veitchia_spiralis	Kentiopsis_piersoniorum))))	((Manicaria_saccifera	(Prestoea_acuminata	(Oenocarpus_minor	Oenocarpus_bataua)))	Pelagodoxa_henryana)))	Orania_palindan))))	(Chamaedorea_seifrizii	Podococcus_barteri))))	Calamus_caryotoides);
((((Reinhardtia_simplex	Reinhardtia_gracilis)	(Reinhardtia_latisecta	Reinhardtia_paiewonskiana))	((((Attalea_speciosa	(Elaeis_guineensis	Elaeis_oleifera))	Bactris_major)	(((Chamaedorea_seifrizii	Podococcus_barteri)	(Roystonea_regia	((Phoenix_dactylifera	(Sabal_domingensis	Serenoa_repens))	Nypa_fruticans)))	((Leopoldinia_pulchra	((Geonoma_undata	(Veitchia_spiralis	(Pelagodoxa_henryana	Manicaria_saccifera)))	((Dictyosperma_album	((Pseudophoenix_vinifera	Kentiopsis_piersoniorum)	(Hydriastele_microspadix	(Heterospathe_cagayanensis	Dypsis_decaryi))))	(Prestoea_acuminata	(Oenocarpus_minor	Oenocarpus_bataua)))))	Orania_palindan)))	Sclerosperma_profizianum))	Calamus_caryotoides);
((((Reinhardtia_simplex	Reinhardtia_gracilis)	(Reinhardtia_latisecta	Reinhardtia_paiewonskiana))	(Chamaedorea_seifrizii	(((Roystonea_regia	((Phoenix_dactylifera	(Sabal_domingensis	Serenoa_repens))	Nypa_fruticans))	((((Leopoldinia_pulchra	Pelagodoxa_henryana)	Manicaria_saccifera)	((Dictyosperma_album	((Pseudophoenix_vinifera	Kentiopsis_piersoniorum)	((Veitchia_spiralis	Hydriastele_microspadix)	(Heterospathe_cagayanensis	Dypsis_decaryi))))	(Prestoea_acuminata	(Oenocarpus_minor	Oenocarpus_bataua))))	Geonoma_undata))	(((Podococcus_barteri	Orania_palindan)	Sclerosperma_profizianum)	((Attalea_speciosa	(Elaeis_guineensis	Elaeis_oleifera))	Bactris_major)))))	Calamus_caryotoides);
(((Sabal_domingensis	Serenoa_repens)	((Nypa_fruticans	((Orania_palindan	(Geonoma_undata	((Manicaria_saccifera	((Dictyosperma_album	(Heterospathe_cagayanensis	(((Veitchia_spiralis	Hydriastele_microspadix)	Dypsis_decaryi)	Kentiopsis_piersoniorum)))	(Prestoea_acuminata	(Oenocarpus_minor	Oenocarpus_bataua))))	(Leopoldinia_pulchra	Pelagodoxa_henryana))))	(((Sclerosperma_profizianum	(((Attalea_speciosa	(Elaeis_guineensis	Elaeis_oleifera))	Bactris_major)	((Reinhardtia_simplex	Reinhardtia_gracilis)	(Reinhardtia_latisecta	Reinhardtia_paiewonskiana))))	((Chamaedorea_seifrizii	Podococcus_barteri)	Pseudophoenix_vinifera))	Roystonea_regia)))	Phoenix_dactylifera))	Calamus_caryotoides);
((((Sabal_domingensis	Serenoa_repens)	Phoenix_dactylifera)	(Nypa_fruticans	(Roystonea_regia	((Chamaedorea_seifrizii	(Geonoma_undata	((((((Pseudophoenix_vinifera	Kentiopsis_piersoniorum)	Veitchia_spiralis)	Hydriastele_microspadix)	(Dictyosperma_album	(Dypsis_decaryi	Heterospathe_cagayanensis)))	(Prestoea_acuminata	(Oenocarpus_minor	Oenocarpus_bataua)))	((Leopoldinia_pulchra	Pelagodoxa_henryana)	Manicaria_saccifera))))	((Podococcus_barteri	(Sclerosperma_profizianum	Orania_palindan))	((Attalea_speciosa	(Bactris_major	(Elaeis_guineensis	Elaeis_oleifera)))	((Reinhardtia_simplex	Reinhardtia_gracilis)	(Reinhardtia_latisecta	Reinhardtia_paiewonskiana))))))))	Calamus_caryotoides);
(((Attalea_speciosa	((Sabal_domingensis	Serenoa_repens)	Phoenix_dactylifera))	(Nypa_fruticans	((Roystonea_regia	((Pseudophoenix_vinifera	(Chamaedorea_seifrizii	Podococcus_barteri))	(Sclerosperma_profizianum	Orania_palindan)))	((Geonoma_undata	(((Veitchia_spiralis	((((Hydriastele_microspadix	Heterospathe_cagayanensis)	Dypsis_decaryi)	Dictyosperma_album)	Kentiopsis_piersoniorum))	(Prestoea_acuminata	(Oenocarpus_minor	Oenocarpus_bataua)))	((Leopoldinia_pulchra	Pelagodoxa_henryana)	Manicaria_saccifera)))	((Bactris_major	(Elaeis_guineensis	Elaeis_oleifera))	((Reinhardtia_simplex	Reinhardtia_gracilis)	(Reinhardtia_latisecta	Reinhardtia_paiewonskiana)))))))	Calamus_caryotoides);
((((Sabal_domingensis	Serenoa_repens)	Phoenix_dactylifera)	(Nypa_fruticans	((Roystonea_regia	Pseudophoenix_vinifera)	(((Geonoma_undata	((((((Heterospathe_cagayanensis	Dypsis_decaryi)	Kentiopsis_piersoniorum)	Hydriastele_microspadix)	Dictyosperma_album)	(Prestoea_acuminata	(Oenocarpus_minor	Oenocarpus_bataua)))	((Leopoldinia_pulchra	Pelagodoxa_henryana)	Manicaria_saccifera)))	Orania_palindan)	(((((Bactris_major	(Elaeis_guineensis	Elaeis_oleifera))	((Reinhardtia_simplex	Reinhardtia_gracilis)	(Reinhardtia_latisecta	Reinhardtia_paiewonskiana)))	Sclerosperma_profizianum)	Attalea_speciosa)	((Chamaedorea_seifrizii	Podococcus_barteri)	Veitchia_spiralis))))))	Calamus_caryotoides);
((((Sabal_domingensis	Serenoa_repens)	Phoenix_dactylifera)	(Nypa_fruticans	((Roystonea_regia	Pseudophoenix_vinifera)	(((((Veitchia_spiralis	((Heterospathe_cagayanensis	(Dictyosperma_album	Dypsis_decaryi))	(Hydriastele_microspadix	Kentiopsis_piersoniorum)))	(Prestoea_acuminata	(Oenocarpus_minor	Oenocarpus_bataua)))	(((Leopoldinia_pulchra	Pelagodoxa_henryana)	Manicaria_saccifera)	Geonoma_undata))	Orania_palindan)	(((((Reinhardtia_latisecta	(Reinhardtia_paiewonskiana	(Reinhardtia_simplex	Reinhardtia_gracilis)))	Sclerosperma_profizianum)	(Bactris_major	(Elaeis_guineensis	Elaeis_oleifera)))	Attalea_speciosa)	(Chamaedorea_seifrizii	Podococcus_barteri))))))	Calamus_caryotoides);
((((Sabal_domingensis	Serenoa_repens)	Phoenix_dactylifera)	(Nypa_fruticans	(Orania_palindan	(((((((Reinhardtia_paiewonskiana	((Reinhardtia_simplex	Reinhardtia_gracilis)	Reinhardtia_latisecta))	(Bactris_major	(Elaeis_guineensis	Elaeis_oleifera)))	Sclerosperma_profizianum)	Attalea_speciosa)	((((((Hydriastele_microspadix	(Veitchia_spiralis	Kentiopsis_piersoniorum))	(Heterospathe_cagayanensis	Dypsis_decaryi))	Dictyosperma_album)	(Prestoea_acuminata	(Oenocarpus_minor	Oenocarpus_bataua)))	((Leopoldinia_pulchra	Pelagodoxa_henryana)	(Pseudophoenix_vinifera	Manicaria_saccifera)))	Geonoma_undata))	(Chamaedorea_seifrizii	Podococcus_barteri))	Roystonea_regia))))	Calamus_caryotoides);
(((Nypa_fruticans	((Pseudophoenix_vinifera	Roystonea_regia)	((Sclerosperma_profizianum	((Reinhardtia_gracilis	Reinhardtia_simplex)	(Reinhardtia_latisecta	Reinhardtia_paiewonskiana)))	((Attalea_speciosa	(Bactris_major	(Elaeis_oleifera	Elaeis_guineensis)))	((Podococcus_barteri	Chamaedorea_seifrizii)	(Orania_palindan	(((Pelagodoxa_henryana	Leopoldinia_pulchra)	((Manicaria_saccifera	((Oenocarpus_minor	Oenocarpus_bataua)	Prestoea_acuminata))	(Dictyosperma_album	(((Kentiopsis_piersoniorum	Heterospathe_cagayanensis)	Dypsis_decaryi)	(Veitchia_spiralis	Hydriastele_microspadix)))))	Geonoma_undata)))))))	(Phoenix_dactylifera	(Serenoa_repens	Sabal_domingensis)))	Calamus_caryotoides);
(((Nypa_fruticans	(Roystonea_regia	(((((Attalea_speciosa	(Bactris_major	(Elaeis_oleifera	Elaeis_guineensis)))	((Reinhardtia_gracilis	Reinhardtia_simplex)	(Reinhardtia_latisecta	Reinhardtia_paiewonskiana)))	Sclerosperma_profizianum)	(Podococcus_barteri	Chamaedorea_seifrizii))	((((((Pseudophoenix_vinifera	Manicaria_saccifera)	((((Dypsis_decaryi	Dictyosperma_album)	((Veitchia_spiralis	Kentiopsis_piersoniorum)	Hydriastele_microspadix))	Heterospathe_cagayanensis)	((Oenocarpus_minor	Oenocarpus_bataua)	Prestoea_acuminata)))	Geonoma_undata)	Pelagodoxa_henryana)	Leopoldinia_pulchra)	Orania_palindan))))	(Phoenix_dactylifera	(Serenoa_repens	Sabal_domingensis)))	Calamus_caryotoides);
(((((((Podococcus_barteri	Chamaedorea_seifrizii)	((Roystonea_regia	((Bactris_major	(Elaeis_oleifera	Elaeis_guineensis))	((Reinhardtia_gracilis	Reinhardtia_simplex)	(Reinhardtia_latisecta	Reinhardtia_paiewonskiana))))	Sclerosperma_profizianum))	Attalea_speciosa)	(Orania_palindan	(((((Pelagodoxa_henryana	Leopoldinia_pulchra)	Manicaria_saccifera)	((Hydriastele_microspadix	((Dypsis_decaryi	Dictyosperma_album)	Heterospathe_cagayanensis))	((Pseudophoenix_vinifera	Kentiopsis_piersoniorum)	Veitchia_spiralis)))	((Oenocarpus_minor	Oenocarpus_bataua)	Prestoea_acuminata))	Geonoma_undata)))	Nypa_fruticans)	(Phoenix_dactylifera	(Serenoa_repens	Sabal_domingensis)))	Calamus_caryotoides);
((Sclerosperma_profizianum	(((Reinhardtia_gracilis	Reinhardtia_simplex)	(Reinhardtia_latisecta	Reinhardtia_paiewonskiana))	((((((Phoenix_dactylifera	(Serenoa_repens	Sabal_domingensis))	Pseudophoenix_vinifera)	(Roystonea_regia	Nypa_fruticans))	(((((Pelagodoxa_henryana	Leopoldinia_pulchra)	Manicaria_saccifera)	((((Dypsis_decaryi	Dictyosperma_album)	Heterospathe_cagayanensis)	((Kentiopsis_piersoniorum	Veitchia_spiralis)	Hydriastele_microspadix))	((Oenocarpus_minor	Oenocarpus_bataua)	Prestoea_acuminata)))	Geonoma_undata)	Orania_palindan))	(Bactris_major	(Attalea_speciosa	(Elaeis_oleifera	Elaeis_guineensis))))	(Podococcus_barteri	Chamaedorea_seifrizii))))	Calamus_caryotoides);
(((Phoenix_dactylifera	(Serenoa_repens	Sabal_domingensis))	((Pseudophoenix_vinifera	(Roystonea_regia	(((((((Veitchia_spiralis	(Kentiopsis_piersoniorum	Hydriastele_microspadix))	(Dictyosperma_album	(Dypsis_decaryi	Heterospathe_cagayanensis)))	((Oenocarpus_minor	Oenocarpus_bataua)	Prestoea_acuminata))	((Pelagodoxa_henryana	Leopoldinia_pulchra)	Manicaria_saccifera))	Geonoma_undata)	((Orania_palindan	(Podococcus_barteri	Sclerosperma_profizianum))	(Attalea_speciosa	(Bactris_major	(Elaeis_oleifera	Elaeis_guineensis)))))	(((Reinhardtia_gracilis	Reinhardtia_simplex)	(Reinhardtia_latisecta	Reinhardtia_paiewonskiana))	Chamaedorea_seifrizii))))	Nypa_fruticans))	Calamus_caryotoides);
((((Reinhardtia_gracilis	Reinhardtia_simplex)	(Reinhardtia_latisecta	Reinhardtia_paiewonskiana))	(((Attalea_speciosa	((Chamaedorea_seifrizii	Podococcus_barteri)	(((Nypa_fruticans	(Phoenix_dactylifera	(Pseudophoenix_vinifera	(Sabal_domingensis	Serenoa_repens))))	Roystonea_regia)	(Orania_palindan	((((Veitchia_spiralis	((Leopoldinia_pulchra	Hydriastele_microspadix)	((Dypsis_decaryi	Dictyosperma_album)	(Heterospathe_cagayanensis	Kentiopsis_piersoniorum))))	(Manicaria_saccifera	((Oenocarpus_minor	Oenocarpus_bataua)	Prestoea_acuminata)))	Pelagodoxa_henryana)	Geonoma_undata)))))	Sclerosperma_profizianum)	(Bactris_major	(Elaeis_oleifera	Elaeis_guineensis))))	Calamus_caryotoides);
((((Reinhardtia_gracilis	Reinhardtia_simplex)	(Reinhardtia_latisecta	Reinhardtia_paiewonskiana))	((Roystonea_regia	((Chamaedorea_seifrizii	Podococcus_barteri)	((Sclerosperma_profizianum	Orania_palindan)	((((((((Pseudophoenix_vinifera	(Kentiopsis_piersoniorum	Veitchia_spiralis))	Hydriastele_microspadix)	(Dictyosperma_album	(Dypsis_decaryi	Heterospathe_cagayanensis)))	(Manicaria_saccifera	((Oenocarpus_minor	Oenocarpus_bataua)	Prestoea_acuminata)))	(Leopoldinia_pulchra	Pelagodoxa_henryana))	Geonoma_undata)	Nypa_fruticans)	((Phoenix_dactylifera	(Sabal_domingensis	Serenoa_repens))	Attalea_speciosa)))))	(Bactris_major	(Elaeis_oleifera	Elaeis_guineensis))))	Calamus_caryotoides);
((Attalea_speciosa	((((Bactris_major	(Elaeis_oleifera	Elaeis_guineensis))	((Reinhardtia_gracilis	Reinhardtia_simplex)	(Reinhardtia_latisecta	Reinhardtia_paiewonskiana)))	Chamaedorea_seifrizii)	(((Roystonea_regia	(Nypa_fruticans	(Phoenix_dactylifera	(Sabal_domingensis	Serenoa_repens))))	(((Manicaria_saccifera	(((Oenocarpus_minor	Oenocarpus_bataua)	Prestoea_acuminata)	(((Pseudophoenix_vinifera	(Kentiopsis_piersoniorum	Veitchia_spiralis))	Hydriastele_microspadix)	(Heterospathe_cagayanensis	(Dictyosperma_album	Dypsis_decaryi)))))	(Leopoldinia_pulchra	Pelagodoxa_henryana))	Geonoma_undata))	(Podococcus_barteri	(Sclerosperma_profizianum	Orania_palindan)))))	Calamus_caryotoides);
((Nypa_fruticans	(((((((Podococcus_barteri	Sclerosperma_profizianum)	Orania_palindan)	((Attalea_speciosa	(Bactris_major	(Elaeis_oleifera	Elaeis_guineensis)))	(Reinhardtia_paiewonskiana	(Reinhardtia_latisecta	(Reinhardtia_gracilis	Reinhardtia_simplex)))))	(((Geonoma_undata	((((Kentiopsis_piersoniorum	Veitchia_spiralis)	Hydriastele_microspadix)	(Heterospathe_cagayanensis	Dypsis_decaryi))	Dictyosperma_album))	(((Chamaedorea_seifrizii	Leopoldinia_pulchra)	Pelagodoxa_henryana)	Manicaria_saccifera))	((Oenocarpus_minor	Oenocarpus_bataua)	Prestoea_acuminata)))	Pseudophoenix_vinifera)	Roystonea_regia)	(Phoenix_dactylifera	(Sabal_domingensis	Serenoa_repens))))	Calamus_caryotoides);
(((((Roystonea_regia	((Orania_palindan	((Attalea_speciosa	(Bactris_major	(Elaeis_oleifera	Elaeis_guineensis)))	(Sclerosperma_profizianum	(Reinhardtia_paiewonskiana	(Reinhardtia_latisecta	(Reinhardtia_gracilis	Reinhardtia_simplex))))))	((((Podococcus_barteri	Chamaedorea_seifrizii)	Leopoldinia_pulchra)	Pelagodoxa_henryana)	(Geonoma_undata	(Manicaria_saccifera	(((((Kentiopsis_piersoniorum	Veitchia_spiralis)	Hydriastele_microspadix)	(Heterospathe_cagayanensis	Dypsis_decaryi))	Dictyosperma_album)	((Oenocarpus_minor	Oenocarpus_bataua)	Prestoea_acuminata)))))))	Pseudophoenix_vinifera)	Nypa_fruticans)	(Phoenix_dactylifera	(Sabal_domingensis	Serenoa_repens)))	Calamus_caryotoides);
((((Reinhardtia_latisecta	(Reinhardtia_gracilis	Reinhardtia_simplex))	Reinhardtia_paiewonskiana)	((((Bactris_major	(Elaeis_oleifera	Elaeis_guineensis))	Attalea_speciosa)	(((Nypa_fruticans	(Phoenix_dactylifera	(Pseudophoenix_vinifera	(Sabal_domingensis	Serenoa_repens))))	Roystonea_regia)	(((Veitchia_spiralis	Podococcus_barteri)	Chamaedorea_seifrizii)	((((Manicaria_saccifera	(Pelagodoxa_henryana	Leopoldinia_pulchra))	Geonoma_undata)	((Prestoea_acuminata	(Oenocarpus_minor	Oenocarpus_bataua))	(((Dypsis_decaryi	Heterospathe_cagayanensis)	(Kentiopsis_piersoniorum	Hydriastele_microspadix))	Dictyosperma_album)))	Orania_palindan))))	Sclerosperma_profizianum))	Calamus_caryotoides);
((((Reinhardtia_latisecta	(Reinhardtia_gracilis	Reinhardtia_simplex))	Reinhardtia_paiewonskiana)	((((Orania_palindan	((Nypa_fruticans	(Roystonea_regia	(Phoenix_dactylifera	(Sabal_domingensis	Serenoa_repens))))	Pseudophoenix_vinifera))	(Geonoma_undata	((Manicaria_saccifera	((Prestoea_acuminata	(Oenocarpus_minor	Oenocarpus_bataua))	((Heterospathe_cagayanensis	(Dypsis_decaryi	Dictyosperma_album))	(Hydriastele_microspadix	(Kentiopsis_piersoniorum	Veitchia_spiralis)))))	(Pelagodoxa_henryana	Leopoldinia_pulchra))))	((Podococcus_barteri	Chamaedorea_seifrizii)	((Bactris_major	(Elaeis_oleifera	Elaeis_guineensis))	Attalea_speciosa)))	Sclerosperma_profizianum))	Calamus_caryotoides);
((Attalea_speciosa	(Chamaedorea_seifrizii	((((Reinhardtia_paiewonskiana	Reinhardtia_latisecta)	(Reinhardtia_gracilis	Reinhardtia_simplex))	((Roystonea_regia	((Phoenix_dactylifera	(Pseudophoenix_vinifera	(Sabal_domingensis	Serenoa_repens)))	Nypa_fruticans))	((Leopoldinia_pulchra	((((Prestoea_acuminata	(Oenocarpus_minor	Oenocarpus_bataua))	((Heterospathe_cagayanensis	(Dypsis_decaryi	Dictyosperma_album))	(Hydriastele_microspadix	(Kentiopsis_piersoniorum	Veitchia_spiralis))))	Pelagodoxa_henryana)	(Geonoma_undata	Manicaria_saccifera)))	((Sclerosperma_profizianum	Podococcus_barteri)	Orania_palindan))))	(Bactris_major	(Elaeis_oleifera	Elaeis_guineensis)))))	Calamus_caryotoides);
(((((((Attalea_speciosa	((Elaeis_oleifera	Elaeis_guineensis)	Bactris_major))	((Reinhardtia_latisecta	Reinhardtia_paiewonskiana)	(Reinhardtia_gracilis	Reinhardtia_simplex)))	(Orania_palindan	Sclerosperma_profizianum))	(Geonoma_undata	((Manicaria_saccifera	(Leopoldinia_pulchra	Pelagodoxa_henryana))	((Prestoea_acuminata	(Oenocarpus_minor	Oenocarpus_bataua))	(((Kentiopsis_piersoniorum	(Hydriastele_microspadix	Veitchia_spiralis))	(Heterospathe_cagayanensis	Dypsis_decaryi))	Dictyosperma_album)))))	(Chamaedorea_seifrizii	Podococcus_barteri))	(Roystonea_regia	((Phoenix_dactylifera	(Pseudophoenix_vinifera	(Sabal_domingensis	Serenoa_repens)))	Nypa_fruticans)))	Calamus_caryotoides);
(((Reinhardtia_paiewonskiana	((Reinhardtia_gracilis	Reinhardtia_simplex)	Reinhardtia_latisecta))	(((Attalea_speciosa	((Elaeis_oleifera	Elaeis_guineensis)	Bactris_major))	(((Chamaedorea_seifrizii	(Pseudophoenix_vinifera	Podococcus_barteri))	(((Veitchia_spiralis	Roystonea_regia)	(Phoenix_dactylifera	(Sabal_domingensis	Serenoa_repens)))	(Orania_palindan	((Manicaria_saccifera	(Geonoma_undata	(Leopoldinia_pulchra	Pelagodoxa_henryana)))	((Prestoea_acuminata	(Oenocarpus_minor	Oenocarpus_bataua))	(((Kentiopsis_piersoniorum	Hydriastele_microspadix)	(Heterospathe_cagayanensis	Dypsis_decaryi))	Dictyosperma_album))))))	Nypa_fruticans))	Sclerosperma_profizianum))	Calamus_caryotoides);
((((Reinhardtia_paiewonskiana	Reinhardtia_latisecta)	(Reinhardtia_gracilis	Reinhardtia_simplex))	((Attalea_speciosa	((Elaeis_oleifera	Elaeis_guineensis)	Bactris_major))	(((Roystonea_regia	(Nypa_fruticans	(Phoenix_dactylifera	(Sabal_domingensis	(Serenoa_repens	Pseudophoenix_vinifera)))))	((Orania_palindan	Sclerosperma_profizianum)	(Chamaedorea_seifrizii	Podococcus_barteri)))	((((((Heterospathe_cagayanensis	Dypsis_decaryi)	Dictyosperma_album)	(Veitchia_spiralis	(Leopoldinia_pulchra	(Kentiopsis_piersoniorum	Hydriastele_microspadix))))	Manicaria_saccifera)	(Pelagodoxa_henryana	(Prestoea_acuminata	(Oenocarpus_minor	Oenocarpus_bataua))))	Geonoma_undata))))	Calamus_caryotoides);
((Attalea_speciosa	(((Serenoa_repens	Phoenix_dactylifera)	Sabal_domingensis)	(((((Manicaria_saccifera	(Leopoldinia_pulchra	Pelagodoxa_henryana))	((Prestoea_acuminata	(Oenocarpus_minor	Oenocarpus_bataua))	((((Heterospathe_cagayanensis	Dypsis_decaryi)	Hydriastele_microspadix)	((Pseudophoenix_vinifera	Kentiopsis_piersoniorum)	Veitchia_spiralis))	Dictyosperma_album)))	Geonoma_undata)	((Orania_palindan	Sclerosperma_profizianum)	((Roystonea_regia	(((Elaeis_oleifera	Elaeis_guineensis)	Bactris_major)	((Reinhardtia_paiewonskiana	Reinhardtia_latisecta)	(Reinhardtia_gracilis	Reinhardtia_simplex))))	(Chamaedorea_seifrizii	Podococcus_barteri))))	Nypa_fruticans)))	Calamus_caryotoides);
((Attalea_speciosa	((Orania_palindan	(((((Pelagodoxa_henryana	(Prestoea_acuminata	(Oenocarpus_minor	Oenocarpus_bataua)))	Leopoldinia_pulchra)	Manicaria_saccifera)	((((Heterospathe_cagayanensis	Dypsis_decaryi)	Hydriastele_microspadix)	(Kentiopsis_piersoniorum	Veitchia_spiralis))	Dictyosperma_album))	Geonoma_undata))	((Chamaedorea_seifrizii	Podococcus_barteri)	((Sclerosperma_profizianum	(((Elaeis_oleifera	Elaeis_guineensis)	Bactris_major)	(Reinhardtia_paiewonskiana	(Reinhardtia_latisecta	(Reinhardtia_gracilis	Reinhardtia_simplex)))))	(Roystonea_regia	((((Pseudophoenix_vinifera	Sabal_domingensis)	Serenoa_repens)	Phoenix_dactylifera)	Nypa_fruticans))))))	Calamus_caryotoides);
((Attalea_speciosa	((((Sclerosperma_profizianum	Orania_palindan)	((Roystonea_regia	((((Pseudophoenix_vinifera	Sabal_domingensis)	Serenoa_repens)	Phoenix_dactylifera)	Nypa_fruticans))	(((Prestoea_acuminata	(Oenocarpus_minor	Oenocarpus_bataua))	(((Kentiopsis_piersoniorum	Veitchia_spiralis)	Hydriastele_microspadix)	(Dictyosperma_album	(Heterospathe_cagayanensis	Dypsis_decaryi))))	(Manicaria_saccifera	(Geonoma_undata	(Leopoldinia_pulchra	Pelagodoxa_henryana))))))	((Chamaedorea_seifrizii	Podococcus_barteri)	(Reinhardtia_paiewonskiana	(Reinhardtia_latisecta	(Reinhardtia_gracilis	Reinhardtia_simplex)))))	((Elaeis_oleifera	Elaeis_guineensis)	Bactris_major)))	Calamus_caryotoides);
((((Sabal_domingensis	Serenoa_repens)	Phoenix_dactylifera)	(Nypa_fruticans	(Pseudophoenix_vinifera	((((((Prestoea_acuminata	(Oenocarpus_minor	Oenocarpus_bataua))	(Dictyosperma_album	(((Veitchia_spiralis	Kentiopsis_piersoniorum)	Hydriastele_microspadix)	(Heterospathe_cagayanensis	Dypsis_decaryi))))	((Leopoldinia_pulchra	Pelagodoxa_henryana)	(Manicaria_saccifera	Geonoma_undata)))	Chamaedorea_seifrizii)	(((((Reinhardtia_gracilis	Reinhardtia_simplex)	(Reinhardtia_paiewonskiana	Reinhardtia_latisecta))	(((Elaeis_oleifera	Elaeis_guineensis)	Bactris_major)	Attalea_speciosa))	(Sclerosperma_profizianum	Podococcus_barteri))	Orania_palindan))	Roystonea_regia))))	Calamus_caryotoides);
((Attalea_speciosa	((((Serenoa_repens	Sabal_domingensis)	Phoenix_dactylifera)	Nypa_fruticans)	(((((Dictyosperma_album	((Heterospathe_cagayanensis	Dypsis_decaryi)	(Hydriastele_microspadix	(Pseudophoenix_vinifera	Kentiopsis_piersoniorum))))	(Prestoea_acuminata	(Oenocarpus_bataua	Oenocarpus_minor)))	((Manicaria_saccifera	(Leopoldinia_pulchra	Pelagodoxa_henryana))	Geonoma_undata))	(Veitchia_spiralis	Roystonea_regia))	((((Podococcus_barteri	Chamaedorea_seifrizii)	Sclerosperma_profizianum)	Orania_palindan)	((Bactris_major	(Elaeis_oleifera	Elaeis_guineensis))	(Reinhardtia_latisecta	(Reinhardtia_paiewonskiana	(Reinhardtia_gracilis	Reinhardtia_simplex))))))))	Calamus_caryotoides);
((((Serenoa_repens	Sabal_domingensis)	Phoenix_dactylifera)	(Nypa_fruticans	((((Podococcus_barteri	Sclerosperma_profizianum)	Orania_palindan)	((((Attalea_speciosa	(Bactris_major	(Elaeis_oleifera	Elaeis_guineensis)))	(Reinhardtia_latisecta	(Reinhardtia_paiewonskiana	(Reinhardtia_gracilis	Reinhardtia_simplex))))	Chamaedorea_seifrizii)	(Geonoma_undata	(((Dictyosperma_album	(((Heterospathe_cagayanensis	Dypsis_decaryi)	((Pseudophoenix_vinifera	Kentiopsis_piersoniorum)	Hydriastele_microspadix))	Veitchia_spiralis))	(Prestoea_acuminata	(Oenocarpus_bataua	Oenocarpus_minor)))	(Manicaria_saccifera	(Leopoldinia_pulchra	Pelagodoxa_henryana))))))	Roystonea_regia)))	Calamus_caryotoides);
((((Serenoa_repens	Sabal_domingensis)	Phoenix_dactylifera)	(Nypa_fruticans	(((((Orania_palindan	Sclerosperma_profizianum)	(Podococcus_barteri	Chamaedorea_seifrizii))	(((Attalea_speciosa	(Bactris_major	(Elaeis_oleifera	Elaeis_guineensis)))	(Reinhardtia_latisecta	(Reinhardtia_paiewonskiana	(Reinhardtia_gracilis	Reinhardtia_simplex))))	(Geonoma_undata	(((Dictyosperma_album	((((Dypsis_decaryi	Heterospathe_cagayanensis)	Veitchia_spiralis)	Hydriastele_microspadix)	Kentiopsis_piersoniorum))	(Prestoea_acuminata	(Oenocarpus_bataua	Oenocarpus_minor)))	(Manicaria_saccifera	(Leopoldinia_pulchra	Pelagodoxa_henryana))))))	Roystonea_regia)	Pseudophoenix_vinifera)))	Calamus_caryotoides);
(((((Reinhardtia_gracilis	Reinhardtia_simplex)	Reinhardtia_paiewonskiana)	Reinhardtia_latisecta)	((Attalea_speciosa	(Bactris_major	(Elaeis_oleifera	Elaeis_guineensis)))	(((Orania_palindan	(Sclerosperma_profizianum	Podococcus_barteri))	(Roystonea_regia	((((Pseudophoenix_vinifera	Serenoa_repens)	Sabal_domingensis)	Phoenix_dactylifera)	Nypa_fruticans)))	(((Dictyosperma_album	(((Dypsis_decaryi	Heterospathe_cagayanensis)	(Kentiopsis_piersoniorum	Veitchia_spiralis))	Hydriastele_microspadix))	(Prestoea_acuminata	(Oenocarpus_bataua	Oenocarpus_minor)))	((Chamaedorea_seifrizii	Geonoma_undata)	(Leopoldinia_pulchra	(Pelagodoxa_henryana	Manicaria_saccifera)))))))	Calamus_caryotoides);
(((((Reinhardtia_gracilis	Reinhardtia_simplex)	Reinhardtia_paiewonskiana)	Reinhardtia_latisecta)	((Attalea_speciosa	(Bactris_major	(Elaeis_oleifera	Elaeis_guineensis)))	(((Chamaedorea_seifrizii	Podococcus_barteri)	((Roystonea_regia	((((Pseudophoenix_vinifera	Serenoa_repens)	Sabal_domingensis)	Phoenix_dactylifera)	Nypa_fruticans))	(Orania_palindan	(((((Dictyosperma_album	(Dypsis_decaryi	Heterospathe_cagayanensis))	(Kentiopsis_piersoniorum	Veitchia_spiralis))	Hydriastele_microspadix)	(Prestoea_acuminata	(Oenocarpus_bataua	Oenocarpus_minor)))	((Leopoldinia_pulchra	Pelagodoxa_henryana)	(Manicaria_saccifera	Geonoma_undata))))))	Sclerosperma_profizianum)))	Calamus_caryotoides);
((((Serenoa_repens	Sabal_domingensis)	Phoenix_dactylifera)	(((Roystonea_regia	Pseudophoenix_vinifera)	((Sclerosperma_profizianum	(((Reinhardtia_paiewonskiana	Reinhardtia_latisecta)	(Reinhardtia_simplex	Reinhardtia_gracilis))	(Attalea_speciosa	(Bactris_major	(Elaeis_oleifera	Elaeis_guineensis)))))	(((Podococcus_barteri	Chamaedorea_seifrizii)	(((((((Dypsis_decaryi	Heterospathe_cagayanensis)	(Kentiopsis_piersoniorum	Veitchia_spiralis))	Hydriastele_microspadix)	Dictyosperma_album)	(Prestoea_acuminata	(Oenocarpus_bataua	Oenocarpus_minor)))	(Geonoma_undata	(Pelagodoxa_henryana	Manicaria_saccifera)))	Leopoldinia_pulchra))	Orania_palindan)))	Nypa_fruticans))	Calamus_caryotoides);
((((Serenoa_repens	Sabal_domingensis)	Phoenix_dactylifera)	(((Roystonea_regia	Pseudophoenix_vinifera)	(((Reinhardtia_paiewonskiana	(Reinhardtia_latisecta	(Reinhardtia_simplex	Reinhardtia_gracilis)))	(Attalea_speciosa	(Bactris_major	(Elaeis_oleifera	Elaeis_guineensis))))	(((Podococcus_barteri	Chamaedorea_seifrizii)	((((Kentiopsis_piersoniorum	Hydriastele_microspadix)	(Dictyosperma_album	(Dypsis_decaryi	Heterospathe_cagayanensis)))	(Prestoea_acuminata	(Oenocarpus_bataua	Oenocarpus_minor)))	(Geonoma_undata	((Leopoldinia_pulchra	Pelagodoxa_henryana)	(Veitchia_spiralis	Manicaria_saccifera)))))	(Sclerosperma_profizianum	Orania_palindan))))	Nypa_fruticans))	Calamus_caryotoides);
((Attalea_speciosa	((Bactris_major	(Elaeis_oleifera	Elaeis_guineensis))	(((Geonoma_undata	(((Leopoldinia_pulchra	Pelagodoxa_henryana)	Manicaria_saccifera)	((((Veitchia_spiralis	(Pseudophoenix_vinifera	Kentiopsis_piersoniorum))	Hydriastele_microspadix)	((Dypsis_decaryi	Dictyosperma_album)	Heterospathe_cagayanensis))	(Prestoea_acuminata	(Oenocarpus_bataua	Oenocarpus_minor)))))	(((Nypa_fruticans	((Serenoa_repens	Sabal_domingensis)	Phoenix_dactylifera))	Roystonea_regia)	((Podococcus_barteri	Chamaedorea_seifrizii)	(Sclerosperma_profizianum	Orania_palindan))))	((Reinhardtia_simplex	Reinhardtia_gracilis)	(Reinhardtia_paiewonskiana	Reinhardtia_latisecta)))))	Calamus_caryotoides);
((Nypa_fruticans	(((((Chamaedorea_seifrizii	Pseudophoenix_vinifera)	((Sclerosperma_profizianum	Orania_palindan)	Podococcus_barteri))	(Roystonea_regia	((Attalea_speciosa	(Bactris_major	(Elaeis_oleifera	Elaeis_guineensis)))	((Reinhardtia_simplex	Reinhardtia_gracilis)	(Reinhardtia_paiewonskiana	Reinhardtia_latisecta)))))	((((Leopoldinia_pulchra	Pelagodoxa_henryana)	Manicaria_saccifera)	((((Kentiopsis_piersoniorum	Heterospathe_cagayanensis)	((Veitchia_spiralis	Hydriastele_microspadix)	Dypsis_decaryi))	Dictyosperma_album)	(Prestoea_acuminata	(Oenocarpus_bataua	Oenocarpus_minor))))	Geonoma_undata))	((Serenoa_repens	Sabal_domingensis)	Phoenix_dactylifera)))	Calamus_caryotoides);
((((((((Leopoldinia_pulchra	Pelagodoxa_henryana)	Manicaria_saccifera)	((((Veitchia_spiralis	(Pseudophoenix_vinifera	Kentiopsis_piersoniorum))	Hydriastele_microspadix)	(Heterospathe_cagayanensis	(Dypsis_decaryi	Dictyosperma_album)))	(Prestoea_acuminata	(Oenocarpus_bataua	Oenocarpus_minor))))	Geonoma_undata)	Orania_palindan)	((Chamaedorea_seifrizii	Podococcus_barteri)	((((Sclerosperma_profizianum	(Reinhardtia_latisecta	((Reinhardtia_simplex	Reinhardtia_gracilis)	Reinhardtia_paiewonskiana)))	(Bactris_major	(Elaeis_oleifera	Elaeis_guineensis)))	(Nypa_fruticans	((Serenoa_repens	Sabal_domingensis)	Phoenix_dactylifera)))	Roystonea_regia)))	Attalea_speciosa)	Calamus_caryotoides);
((Phoenix_dactylifera	(((Sabal_domingensis	Serenoa_repens)	Pseudophoenix_vinifera)	(((Orania_palindan	(((Leopoldinia_pulchra	Attalea_speciosa)	((Sclerosperma_profizianum	((Bactris_major	(Elaeis_guineensis	Elaeis_oleifera))	(Reinhardtia_paiewonskiana	((Reinhardtia_gracilis	Reinhardtia_simplex)	Reinhardtia_latisecta))))	(Podococcus_barteri	Chamaedorea_seifrizii)))	(((Manicaria_saccifera	Pelagodoxa_henryana)	((((Hydriastele_microspadix	(Kentiopsis_piersoniorum	Veitchia_spiralis))	(Dypsis_decaryi	Heterospathe_cagayanensis))	Dictyosperma_album)	((Oenocarpus_bataua	Oenocarpus_minor)	Prestoea_acuminata)))	Geonoma_undata)))	Roystonea_regia)	Nypa_fruticans)))	Calamus_caryotoides);
((Attalea_speciosa	(((Bactris_major	(Elaeis_guineensis	Elaeis_oleifera))	((Reinhardtia_gracilis	Reinhardtia_simplex)	(Reinhardtia_latisecta	Reinhardtia_paiewonskiana)))	(((Sclerosperma_profizianum	Orania_palindan)	((Roystonea_regia	(Nypa_fruticans	(Phoenix_dactylifera	(Sabal_domingensis	Serenoa_repens))))	Pseudophoenix_vinifera))	((Podococcus_barteri	Chamaedorea_seifrizii)	(((Manicaria_saccifera	(Leopoldinia_pulchra	Pelagodoxa_henryana))	((((Dypsis_decaryi	Heterospathe_cagayanensis)	((Veitchia_spiralis	Hydriastele_microspadix)	Kentiopsis_piersoniorum))	Dictyosperma_album)	((Oenocarpus_bataua	Oenocarpus_minor)	Prestoea_acuminata)))	Geonoma_undata)))))	Calamus_caryotoides);
((Attalea_speciosa	(((Orania_palindan	((((Pelagodoxa_henryana	(Pseudophoenix_vinifera	Manicaria_saccifera))	Geonoma_undata)	(((((Kentiopsis_piersoniorum	Dypsis_decaryi)	Hydriastele_microspadix)	(Heterospathe_cagayanensis	Veitchia_spiralis))	Dictyosperma_album)	((Oenocarpus_bataua	Oenocarpus_minor)	Prestoea_acuminata)))	Leopoldinia_pulchra))	(((Roystonea_regia	(Sclerosperma_profizianum	((Bactris_major	(Elaeis_guineensis	Elaeis_oleifera))	((Reinhardtia_gracilis	Reinhardtia_simplex)	(Reinhardtia_latisecta	Reinhardtia_paiewonskiana)))))	Nypa_fruticans)	(Podococcus_barteri	Chamaedorea_seifrizii)))	(Phoenix_dactylifera	(Sabal_domingensis	Serenoa_repens))))	Calamus_caryotoides);
((((((((Attalea_speciosa	(Bactris_major	(Elaeis_guineensis	Elaeis_oleifera)))	((Reinhardtia_gracilis	Reinhardtia_simplex)	(Reinhardtia_latisecta	Reinhardtia_paiewonskiana)))	Sclerosperma_profizianum)	(Chamaedorea_seifrizii	(Podococcus_barteri	(Orania_palindan	((((((Heterospathe_cagayanensis	(Dypsis_decaryi	Kentiopsis_piersoniorum))	(Hydriastele_microspadix	Veitchia_spiralis))	Dictyosperma_album)	(Geonoma_undata	(Manicaria_saccifera	((Oenocarpus_bataua	Oenocarpus_minor)	Prestoea_acuminata))))	Pelagodoxa_henryana)	Leopoldinia_pulchra)))))	(Pseudophoenix_vinifera	Roystonea_regia))	Nypa_fruticans)	(Phoenix_dactylifera	(Sabal_domingensis	Serenoa_repens)))	Calamus_caryotoides);
((((Reinhardtia_gracilis	Reinhardtia_simplex)	(Reinhardtia_latisecta	Reinhardtia_paiewonskiana))	(((Geonoma_undata	((Pseudophoenix_vinifera	Nypa_fruticans)	(Roystonea_regia	(Phoenix_dactylifera	(Sabal_domingensis	Serenoa_repens)))))	(((((((Heterospathe_cagayanensis	Dypsis_decaryi)	(Veitchia_spiralis	(Kentiopsis_piersoniorum	Hydriastele_microspadix)))	Dictyosperma_album)	(Podococcus_barteri	Chamaedorea_seifrizii))	((Pelagodoxa_henryana	Leopoldinia_pulchra)	Manicaria_saccifera))	((Oenocarpus_bataua	Oenocarpus_minor)	Prestoea_acuminata))	(Sclerosperma_profizianum	Orania_palindan)))	(Attalea_speciosa	(Bactris_major	(Elaeis_guineensis	Elaeis_oleifera)))))	Calamus_caryotoides);
((((Reinhardtia_gracilis	Reinhardtia_simplex)	(Reinhardtia_latisecta	Reinhardtia_paiewonskiana))	(((((((Veitchia_spiralis	(Hydriastele_microspadix	Heterospathe_cagayanensis))	(Dypsis_decaryi	Dictyosperma_album))	Kentiopsis_piersoniorum)	(Manicaria_saccifera	((Oenocarpus_bataua	Oenocarpus_minor)	Prestoea_acuminata)))	(Geonoma_undata	(Pelagodoxa_henryana	Leopoldinia_pulchra)))	(((Podococcus_barteri	Chamaedorea_seifrizii)	(Sclerosperma_profizianum	Orania_palindan))	(Nypa_fruticans	((Pseudophoenix_vinifera	Roystonea_regia)	(Phoenix_dactylifera	(Sabal_domingensis	Serenoa_repens))))))	(Attalea_speciosa	(Bactris_major	(Elaeis_guineensis	Elaeis_oleifera)))))	Calamus_caryotoides);
(((((((Podococcus_barteri	Chamaedorea_seifrizii)	(Sclerosperma_profizianum	((Attalea_speciosa	(Bactris_major	(Elaeis_guineensis	Elaeis_oleifera)))	(Reinhardtia_paiewonskiana	(Reinhardtia_latisecta	(Reinhardtia_gracilis	Reinhardtia_simplex))))))	(Orania_palindan	(((Manicaria_saccifera	(Pelagodoxa_henryana	Leopoldinia_pulchra))	(((((Heterospathe_cagayanensis	Dypsis_decaryi)	Kentiopsis_piersoniorum)	Dictyosperma_album)	(Hydriastele_microspadix	Veitchia_spiralis))	((Oenocarpus_bataua	Oenocarpus_minor)	Prestoea_acuminata)))	Geonoma_undata)))	(Pseudophoenix_vinifera	Roystonea_regia))	Nypa_fruticans)	(Phoenix_dactylifera	(Sabal_domingensis	Serenoa_repens)))	Calamus_caryotoides);
(((((Orania_palindan	(((Manicaria_saccifera	(Pelagodoxa_henryana	Leopoldinia_pulchra))	((((Heterospathe_cagayanensis	Dypsis_decaryi)	Dictyosperma_album)	(Hydriastele_microspadix	((Pseudophoenix_vinifera	Kentiopsis_piersoniorum)	Veitchia_spiralis)))	((Oenocarpus_bataua	Oenocarpus_minor)	Prestoea_acuminata)))	Geonoma_undata))	((Podococcus_barteri	Chamaedorea_seifrizii)	((Sclerosperma_profizianum	((Attalea_speciosa	(Bactris_major	(Elaeis_guineensis	Elaeis_oleifera)))	((Reinhardtia_gracilis	Reinhardtia_simplex)	(Reinhardtia_paiewonskiana	Reinhardtia_latisecta))))	Roystonea_regia)))	Nypa_fruticans)	(Phoenix_dactylifera	(Sabal_domingensis	Serenoa_repens)))	Calamus_caryotoides);
((Attalea_speciosa	(((Roystonea_regia	((Chamaedorea_seifrizii	(Nypa_fruticans	((Bactris_major	(Elaeis_guineensis	Elaeis_oleifera))	((Reinhardtia_gracilis	Reinhardtia_simplex)	(Reinhardtia_paiewonskiana	Reinhardtia_latisecta)))))	(Sclerosperma_profizianum	(Podococcus_barteri	Orania_palindan))))	(((Manicaria_saccifera	(Pelagodoxa_henryana	Leopoldinia_pulchra))	(((((Kentiopsis_piersoniorum	Heterospathe_cagayanensis)	Dypsis_decaryi)	Dictyosperma_album)	(Hydriastele_microspadix	Veitchia_spiralis))	((Oenocarpus_bataua	Oenocarpus_minor)	Prestoea_acuminata)))	Geonoma_undata))	(Phoenix_dactylifera	(Pseudophoenix_vinifera	(Sabal_domingensis	Serenoa_repens)))))	Calamus_caryotoides);
(((Nypa_fruticans	(Phoenix_dactylifera	(Sabal_domingensis	Serenoa_repens)))	(((Veitchia_spiralis	Roystonea_regia)	(((Podococcus_barteri	Pseudophoenix_vinifera)	Chamaedorea_seifrizii)	(Sclerosperma_profizianum	((Attalea_speciosa	(Bactris_major	(Elaeis_guineensis	Elaeis_oleifera)))	((Reinhardtia_gracilis	Reinhardtia_simplex)	(Reinhardtia_paiewonskiana	Reinhardtia_latisecta))))))	(Orania_palindan	((Manicaria_saccifera	(Geonoma_undata	(Pelagodoxa_henryana	Leopoldinia_pulchra)))	(((Kentiopsis_piersoniorum	Hydriastele_microspadix)	((Dypsis_decaryi	Dictyosperma_album)	Heterospathe_cagayanensis))	((Oenocarpus_bataua	Oenocarpus_minor)	Prestoea_acuminata))))))	Calamus_caryotoides);
((Phoenix_dactylifera	(((Pseudophoenix_vinifera	(((((Veitchia_spiralis	(((Dypsis_decaryi	Heterospathe_cagayanensis)	Dictyosperma_album)	Hydriastele_microspadix))	(((Kentiopsis_piersoniorum	Manicaria_saccifera)	(Geonoma_undata	(Pelagodoxa_henryana	Leopoldinia_pulchra)))	(Prestoea_acuminata	(Oenocarpus_minor	Oenocarpus_bataua))))	((Chamaedorea_seifrizii	Podococcus_barteri)	(Sclerosperma_profizianum	((Attalea_speciosa	(Bactris_major	(Elaeis_oleifera	Elaeis_guineensis)))	(Reinhardtia_paiewonskiana	((Reinhardtia_gracilis	Reinhardtia_simplex)	Reinhardtia_latisecta))))))	Orania_palindan)	Roystonea_regia))	Nypa_fruticans)	(Serenoa_repens	Sabal_domingensis)))	Calamus_caryotoides);
(((((Sclerosperma_profizianum	(Orania_palindan	Podococcus_barteri))	((((Nypa_fruticans	((Serenoa_repens	Sabal_domingensis)	Phoenix_dactylifera))	Pseudophoenix_vinifera)	Roystonea_regia)	((Geonoma_undata	(Prestoea_acuminata	(Oenocarpus_minor	Oenocarpus_bataua)))	((Manicaria_saccifera	(Pelagodoxa_henryana	Leopoldinia_pulchra))	((Hydriastele_microspadix	(Veitchia_spiralis	((Dypsis_decaryi	Heterospathe_cagayanensis)	Dictyosperma_album)))	Kentiopsis_piersoniorum)))))	(Chamaedorea_seifrizii	((Bactris_major	(Elaeis_oleifera	Elaeis_guineensis))	(Reinhardtia_paiewonskiana	((Reinhardtia_gracilis	Reinhardtia_simplex)	Reinhardtia_latisecta)))))	Attalea_speciosa)	Calamus_caryotoides);
((((Serenoa_repens	Sabal_domingensis)	Phoenix_dactylifera)	((Nypa_fruticans	(Pseudophoenix_vinifera	Roystonea_regia))	((((Attalea_speciosa	(Bactris_major	(Elaeis_oleifera	Elaeis_guineensis)))	((Reinhardtia_gracilis	Reinhardtia_simplex)	(Reinhardtia_latisecta	Reinhardtia_paiewonskiana)))	((Sclerosperma_profizianum	Orania_palindan)	(Chamaedorea_seifrizii	Podococcus_barteri)))	((Geonoma_undata	(Manicaria_saccifera	(Pelagodoxa_henryana	Leopoldinia_pulchra)))	(Veitchia_spiralis	((((Heterospathe_cagayanensis	(Dypsis_decaryi	Kentiopsis_piersoniorum))	Hydriastele_microspadix)	Dictyosperma_album)	(Prestoea_acuminata	(Oenocarpus_minor	Oenocarpus_bataua))))))))	Calamus_caryotoides);
((((Pseudophoenix_vinifera	(Roystonea_regia	(((Elaeis_oleifera	Elaeis_guineensis)	((Sclerosperma_profizianum	((Reinhardtia_gracilis	Reinhardtia_simplex)	(Reinhardtia_latisecta	Reinhardtia_paiewonskiana)))	(Bactris_major	(Orania_palindan	(((Geonoma_undata	Manicaria_saccifera)	(Pelagodoxa_henryana	Leopoldinia_pulchra))	(((((Veitchia_spiralis	Hydriastele_microspadix)	Kentiopsis_piersoniorum)	(Heterospathe_cagayanensis	Dypsis_decaryi))	Dictyosperma_album)	(Prestoea_acuminata	(Oenocarpus_minor	Oenocarpus_bataua))))))))	((Chamaedorea_seifrizii	Podococcus_barteri)	Attalea_speciosa))))	Nypa_fruticans)	((Serenoa_repens	Sabal_domingensis)	Phoenix_dactylifera))	Calamus_caryotoides);
((((Reinhardtia_gracilis	Reinhardtia_simplex)	(Reinhardtia_latisecta	Reinhardtia_paiewonskiana))	((((Chamaedorea_seifrizii	Podococcus_barteri)	((Nypa_fruticans	((Serenoa_repens	Sabal_domingensis)	Phoenix_dactylifera))	((Sclerosperma_profizianum	Orania_palindan)	(((Manicaria_saccifera	(Pelagodoxa_henryana	Leopoldinia_pulchra))	(((((Veitchia_spiralis	Hydriastele_microspadix)	(Pseudophoenix_vinifera	Kentiopsis_piersoniorum))	(Heterospathe_cagayanensis	Dypsis_decaryi))	Dictyosperma_album)	(Prestoea_acuminata	(Oenocarpus_minor	Oenocarpus_bataua))))	Geonoma_undata))))	Roystonea_regia)	(Attalea_speciosa	(Bactris_major	(Elaeis_oleifera	Elaeis_guineensis)))))	Calamus_caryotoides);
((((Reinhardtia_gracilis	Reinhardtia_simplex)	(Reinhardtia_latisecta	Reinhardtia_paiewonskiana))	((((((((Geonoma_undata	Pelagodoxa_henryana)	(Veitchia_spiralis	((((Hydriastele_microspadix	(Pseudophoenix_vinifera	Kentiopsis_piersoniorum))	(Heterospathe_cagayanensis	Dypsis_decaryi))	Dictyosperma_album)	(Prestoea_acuminata	(Oenocarpus_minor	Oenocarpus_bataua)))))	Manicaria_saccifera)	Leopoldinia_pulchra)	((Chamaedorea_seifrizii	Podococcus_barteri)	Orania_palindan))	(Roystonea_regia	(Nypa_fruticans	((Serenoa_repens	Sabal_domingensis)	Phoenix_dactylifera))))	(Attalea_speciosa	(Bactris_major	(Elaeis_oleifera	Elaeis_guineensis))))	Sclerosperma_profizianum))	Calamus_caryotoides);
((Nypa_fruticans	(((Serenoa_repens	Sabal_domingensis)	Phoenix_dactylifera)	(((Chamaedorea_seifrizii	Podococcus_barteri)	(((Leopoldinia_pulchra	(Attalea_speciosa	(Bactris_major	(Elaeis_oleifera	Elaeis_guineensis))))	(Sclerosperma_profizianum	((Reinhardtia_gracilis	Reinhardtia_simplex)	(Reinhardtia_latisecta	Reinhardtia_paiewonskiana))))	Roystonea_regia))	(Orania_palindan	(((((((Pseudophoenix_vinifera	Kentiopsis_piersoniorum)	(Veitchia_spiralis	Hydriastele_microspadix))	Dypsis_decaryi)	Heterospathe_cagayanensis)	Dictyosperma_album)	(Prestoea_acuminata	(Oenocarpus_minor	Oenocarpus_bataua)))	(Geonoma_undata	(Pelagodoxa_henryana	Manicaria_saccifera)))))))	Calamus_caryotoides);
((((Serenoa_repens	Sabal_domingensis)	Phoenix_dactylifera)	((Nypa_fruticans	((((Geonoma_undata	(((Leopoldinia_pulchra	Pelagodoxa_henryana)	Manicaria_saccifera)	(((Hydriastele_microspadix	(Kentiopsis_piersoniorum	Veitchia_spiralis))	((Dypsis_decaryi	Heterospathe_cagayanensis)	Dictyosperma_album))	(Prestoea_acuminata	(Oenocarpus_minor	Oenocarpus_bataua)))))	(Sclerosperma_profizianum	Orania_palindan))	(Attalea_speciosa	((Chamaedorea_seifrizii	Podococcus_barteri)	((Bactris_major	(Elaeis_oleifera	Elaeis_guineensis))	((Reinhardtia_latisecta	Reinhardtia_paiewonskiana)	(Reinhardtia_gracilis	Reinhardtia_simplex))))))	Roystonea_regia))	Pseudophoenix_vinifera))	Calamus_caryotoides);
((((Pseudophoenix_vinifera	(Serenoa_repens	Sabal_domingensis))	Phoenix_dactylifera)	(Nypa_fruticans	((((Attalea_speciosa	(Bactris_major	(Elaeis_oleifera	Elaeis_guineensis)))	((Reinhardtia_latisecta	Reinhardtia_paiewonskiana)	(Reinhardtia_gracilis	Reinhardtia_simplex)))	((Geonoma_undata	(((Leopoldinia_pulchra	Pelagodoxa_henryana)	Manicaria_saccifera)	((((Hydriastele_microspadix	Veitchia_spiralis)	((Dypsis_decaryi	Heterospathe_cagayanensis)	Dictyosperma_album))	Kentiopsis_piersoniorum)	(Prestoea_acuminata	(Oenocarpus_minor	Oenocarpus_bataua)))))	((Chamaedorea_seifrizii	Podococcus_barteri)	(Sclerosperma_profizianum	Orania_palindan))))	Roystonea_regia)))	Calamus_caryotoides);
((((Reinhardtia_latisecta	Reinhardtia_paiewonskiana)	(Reinhardtia_gracilis	Reinhardtia_simplex))	((Attalea_speciosa	(Bactris_major	(Elaeis_oleifera	Elaeis_guineensis)))	(((((((Pelagodoxa_henryana	Geonoma_undata)	((((Veitchia_spiralis	Kentiopsis_piersoniorum)	(Hydriastele_microspadix	(Dypsis_decaryi	Heterospathe_cagayanensis)))	Dictyosperma_album)	(Prestoea_acuminata	(Oenocarpus_minor	Oenocarpus_bataua))))	Manicaria_saccifera)	Leopoldinia_pulchra)	Orania_palindan)	((Chamaedorea_seifrizii	Podococcus_barteri)	(((((Pseudophoenix_vinifera	Serenoa_repens)	Sabal_domingensis)	Phoenix_dactylifera)	Nypa_fruticans)	Roystonea_regia)))	Sclerosperma_profizianum)))	Calamus_caryotoides);
