# Supplementary material for: Data supporting the nuclear phylogenomics of the palm subfamily Arecoideae (Arecaceae)
Source: Data Brief. 2016 Mar 2;7:532–6. doi: 10.1016/j.dib.2016.02.063 (PMC4796708; doi:10.1016/j.dib.2016.02.063)
Supplement: Supplementary file 5 — Supplementary material [file mmc5.zip › RAxML_bootstrap.Sabal_32.raxml.tre]

((Bactris_major	(((Elaeis_oleifera	Elaeis_guineensis)	(((((Leopoldinia_pulchra	(((Prestoea_acuminata	((Hydriastele_microspadix	(Dictyosperma_album	(((Burretiokentia_grandiflora	Dypsis_decaryi)	Veitchia_spiralis)	Kentiopsis_piersoniorum)))	Heterospathe_cagayanensis))	Geonoma_undata)	(((Oenocarpus_bataua	Oenocarpus_minor)	Manicaria_saccifera)	Pelagodoxa_henryana)))	(((Podococcus_barteri	Roystonea_regia)	(Orania_palindan	Sclerosperma_profizianum))	((Phoenix_dactylifera	(Sabal_domingensis	Serenoa_repens))	Nypa_fruticans)))	(Reinhardtia_simplex	(Reinhardtia_latisecta	Reinhardtia_paiewonskiana)))	Iriartea_deltoidea)	((Pseudophoenix_vinifera	Chamaedorea_seifrizii)	Calamus_caryotoides)))	Attalea_speciosa))	Kingia_australis);
(((Serenoa_repens	(Phoenix_dactylifera	Sabal_domingensis))	((((Reinhardtia_simplex	(Reinhardtia_latisecta	Reinhardtia_paiewonskiana))	((Attalea_speciosa	Bactris_major)	(Elaeis_oleifera	Elaeis_guineensis)))	(((Iriartea_deltoidea	(Pseudophoenix_vinifera	Chamaedorea_seifrizii))	(((Geonoma_undata	Leopoldinia_pulchra)	(((Dictyosperma_album	(Burretiokentia_grandiflora	Dypsis_decaryi))	((Calamus_caryotoides	Heterospathe_cagayanensis)	(Hydriastele_microspadix	(Veitchia_spiralis	Kentiopsis_piersoniorum))))	Pelagodoxa_henryana))	((Prestoea_acuminata	(Oenocarpus_bataua	Oenocarpus_minor))	Manicaria_saccifera)))	((Podococcus_barteri	Roystonea_regia)	(Orania_palindan	Sclerosperma_profizianum))))	Nypa_fruticans))	Kingia_australis);
((Bactris_major	((((((Oenocarpus_bataua	Oenocarpus_minor)	((((Prestoea_acuminata	((Dictyosperma_album	(Burretiokentia_grandiflora	Dypsis_decaryi))	(Heterospathe_cagayanensis	(Hydriastele_microspadix	(Veitchia_spiralis	Kentiopsis_piersoniorum)))))	(Geonoma_undata	Leopoldinia_pulchra))	Manicaria_saccifera)	Pelagodoxa_henryana))	(((Podococcus_barteri	Roystonea_regia)	(Orania_palindan	Sclerosperma_profizianum))	((Phoenix_dactylifera	(Sabal_domingensis	Serenoa_repens))	Nypa_fruticans)))	(Iriartea_deltoidea	(Pseudophoenix_vinifera	Chamaedorea_seifrizii)))	((Calamus_caryotoides	Reinhardtia_simplex)	(Reinhardtia_latisecta	Reinhardtia_paiewonskiana)))	((Elaeis_oleifera	Elaeis_guineensis)	Attalea_speciosa)))	Kingia_australis);
((Elaeis_guineensis	(((((Reinhardtia_simplex	(Reinhardtia_latisecta	Reinhardtia_paiewonskiana))	(((Phoenix_dactylifera	(Sabal_domingensis	Serenoa_repens))	Nypa_fruticans)	(((((Oenocarpus_bataua	Oenocarpus_minor)	((Pelagodoxa_henryana	(Heterospathe_cagayanensis	(((Dictyosperma_album	((Burretiokentia_grandiflora	Dypsis_decaryi)	Veitchia_spiralis))	Hydriastele_microspadix)	Kentiopsis_piersoniorum)))	(Geonoma_undata	(Leopoldinia_pulchra	Manicaria_saccifera))))	Prestoea_acuminata)	(Calamus_caryotoides	((Podococcus_barteri	Roystonea_regia)	(Orania_palindan	Sclerosperma_profizianum))))	(Iriartea_deltoidea	(Pseudophoenix_vinifera	Chamaedorea_seifrizii)))))	Attalea_speciosa)	Bactris_major)	Elaeis_oleifera))	Kingia_australis);
((Bactris_major	((Elaeis_oleifera	Elaeis_guineensis)	(((Reinhardtia_simplex	(Reinhardtia_latisecta	Reinhardtia_paiewonskiana))	(((Serenoa_repens	(Phoenix_dactylifera	Sabal_domingensis))	Nypa_fruticans)	((((((Geonoma_undata	(Leopoldinia_pulchra	Manicaria_saccifera))	(Oenocarpus_bataua	(Iriartea_deltoidea	Oenocarpus_minor)))	(Pelagodoxa_henryana	(((Dictyosperma_album	((Burretiokentia_grandiflora	Dypsis_decaryi)	Veitchia_spiralis))	Kentiopsis_piersoniorum)	(Hydriastele_microspadix	Heterospathe_cagayanensis))))	Prestoea_acuminata)	(Calamus_caryotoides	((Podococcus_barteri	Roystonea_regia)	(Orania_palindan	Sclerosperma_profizianum))))	(Pseudophoenix_vinifera	Chamaedorea_seifrizii))))	Attalea_speciosa)))	Kingia_australis);
((Bactris_major	((((Calamus_caryotoides	(((Sabal_domingensis	(Serenoa_repens	Phoenix_dactylifera))	Nypa_fruticans)	(((((Geonoma_undata	(Manicaria_saccifera	((Pelagodoxa_henryana	Burretiokentia_grandiflora)	(Oenocarpus_bataua	Oenocarpus_minor))))	(((Dictyosperma_album	Heterospathe_cagayanensis)	(Dypsis_decaryi	(Veitchia_spiralis	Kentiopsis_piersoniorum)))	Hydriastele_microspadix))	Prestoea_acuminata)	(Leopoldinia_pulchra	((Podococcus_barteri	Roystonea_regia)	(Orania_palindan	Sclerosperma_profizianum))))	(Iriartea_deltoidea	(Pseudophoenix_vinifera	Chamaedorea_seifrizii)))))	(Reinhardtia_simplex	(Reinhardtia_latisecta	Reinhardtia_paiewonskiana)))	(Elaeis_oleifera	Elaeis_guineensis))	Attalea_speciosa))	Kingia_australis);
((Bactris_major	(((((Geonoma_undata	((Calamus_caryotoides	Manicaria_saccifera)	(Pelagodoxa_henryana	((Dictyosperma_album	(Kentiopsis_piersoniorum	((Burretiokentia_grandiflora	Dypsis_decaryi)	Veitchia_spiralis)))	(Hydriastele_microspadix	Heterospathe_cagayanensis)))))	((Oenocarpus_bataua	Oenocarpus_minor)	Prestoea_acuminata))	(Leopoldinia_pulchra	((((Roystonea_regia	(Orania_palindan	Sclerosperma_profizianum))	((Phoenix_dactylifera	(Sabal_domingensis	Serenoa_repens))	Nypa_fruticans))	Podococcus_barteri)	((Iriartea_deltoidea	(Pseudophoenix_vinifera	Chamaedorea_seifrizii))	(Reinhardtia_simplex	(Reinhardtia_latisecta	Reinhardtia_paiewonskiana))))))	(Elaeis_oleifera	Elaeis_guineensis))	Attalea_speciosa))	Kingia_australis);
((Nypa_fruticans	((((Reinhardtia_simplex	(Reinhardtia_latisecta	Reinhardtia_paiewonskiana))	((Elaeis_oleifera	Elaeis_guineensis)	(Attalea_speciosa	Bactris_major)))	((Leopoldinia_pulchra	(Iriartea_deltoidea	(Pseudophoenix_vinifera	Chamaedorea_seifrizii)))	((((Pelagodoxa_henryana	Manicaria_saccifera)	(((Dictyosperma_album	((Kentiopsis_piersoniorum	Veitchia_spiralis)	(Burretiokentia_grandiflora	Dypsis_decaryi)))	(Hydriastele_microspadix	Heterospathe_cagayanensis))	(Geonoma_undata	Calamus_caryotoides)))	((Oenocarpus_bataua	Oenocarpus_minor)	Prestoea_acuminata))	((Podococcus_barteri	Roystonea_regia)	(Orania_palindan	Sclerosperma_profizianum)))))	(Sabal_domingensis	(Serenoa_repens	Phoenix_dactylifera))))	Kingia_australis);
((Bactris_major	(((((((Podococcus_barteri	Roystonea_regia)	(Orania_palindan	Sclerosperma_profizianum))	((Phoenix_dactylifera	(Sabal_domingensis	Serenoa_repens))	Nypa_fruticans))	((Iriartea_deltoidea	(Pseudophoenix_vinifera	Chamaedorea_seifrizii))	(Reinhardtia_simplex	(Reinhardtia_latisecta	Reinhardtia_paiewonskiana))))	(Leopoldinia_pulchra	(((Geonoma_undata	Manicaria_saccifera)	(Pelagodoxa_henryana	(((Burretiokentia_grandiflora	Dypsis_decaryi)	Dictyosperma_album)	((Hydriastele_microspadix	(Veitchia_spiralis	(Calamus_caryotoides	Heterospathe_cagayanensis)))	Kentiopsis_piersoniorum))))	((Oenocarpus_bataua	Oenocarpus_minor)	Prestoea_acuminata))))	(Elaeis_oleifera	Elaeis_guineensis))	Attalea_speciosa))	Kingia_australis);
((Bactris_major	((((Reinhardtia_simplex	(Reinhardtia_latisecta	Reinhardtia_paiewonskiana))	(((Iriartea_deltoidea	(Pseudophoenix_vinifera	Chamaedorea_seifrizii))	(((Manicaria_saccifera	Pelagodoxa_henryana)	((Prestoea_acuminata	((((((Dypsis_decaryi	Veitchia_spiralis)	(Calamus_caryotoides	Heterospathe_cagayanensis))	Burretiokentia_grandiflora)	Hydriastele_microspadix)	Dictyosperma_album)	Kentiopsis_piersoniorum))	(Leopoldinia_pulchra	Geonoma_undata)))	(Oenocarpus_bataua	Oenocarpus_minor)))	(Nypa_fruticans	(((Podococcus_barteri	Roystonea_regia)	(Orania_palindan	Sclerosperma_profizianum))	(Serenoa_repens	(Phoenix_dactylifera	Sabal_domingensis))))))	(Elaeis_oleifera	Elaeis_guineensis))	Attalea_speciosa))	Kingia_australis);
((Elaeis_guineensis	(Elaeis_oleifera	((((Reinhardtia_simplex	(Reinhardtia_latisecta	Reinhardtia_paiewonskiana))	((((Calamus_caryotoides	(Prestoea_acuminata	((((Oenocarpus_bataua	Oenocarpus_minor)	Pelagodoxa_henryana)	((Hydriastele_microspadix	((Veitchia_spiralis	Heterospathe_cagayanensis)	Kentiopsis_piersoniorum))	((Burretiokentia_grandiflora	Dypsis_decaryi)	Dictyosperma_album)))	(Geonoma_undata	(Leopoldinia_pulchra	Manicaria_saccifera)))))	((Orania_palindan	Sclerosperma_profizianum)	(Podococcus_barteri	Roystonea_regia)))	(Iriartea_deltoidea	(Chamaedorea_seifrizii	Pseudophoenix_vinifera)))	(Nypa_fruticans	(Phoenix_dactylifera	(Serenoa_repens	Sabal_domingensis)))))	Attalea_speciosa)	Bactris_major)))	Kingia_australis);
((Reinhardtia_paiewonskiana	(((((Iriartea_deltoidea	(Chamaedorea_seifrizii	Pseudophoenix_vinifera))	(((Oenocarpus_bataua	Oenocarpus_minor)	(Pelagodoxa_henryana	(((Calamus_caryotoides	Geonoma_undata)	(Leopoldinia_pulchra	Manicaria_saccifera))	((((Veitchia_spiralis	Heterospathe_cagayanensis)	(Kentiopsis_piersoniorum	Hydriastele_microspadix))	((Burretiokentia_grandiflora	Dypsis_decaryi)	Dictyosperma_album))	Prestoea_acuminata))))	(((Orania_palindan	Sclerosperma_profizianum)	(Podococcus_barteri	Roystonea_regia))	(Nypa_fruticans	((Sabal_domingensis	Serenoa_repens)	Phoenix_dactylifera)))))	((Elaeis_guineensis	Elaeis_oleifera)	(Attalea_speciosa	Bactris_major)))	Reinhardtia_simplex)	Reinhardtia_latisecta))	Kingia_australis);
((Pelagodoxa_henryana	((((Calamus_caryotoides	Heterospathe_cagayanensis)	((((Burretiokentia_grandiflora	Dypsis_decaryi)	Veitchia_spiralis)	Kentiopsis_piersoniorum)	Hydriastele_microspadix))	Dictyosperma_album)	((((((Iriartea_deltoidea	(Chamaedorea_seifrizii	Pseudophoenix_vinifera))	((Nypa_fruticans	(Sabal_domingensis	(Serenoa_repens	Phoenix_dactylifera)))	(((Elaeis_guineensis	Elaeis_oleifera)	(Attalea_speciosa	Bactris_major))	(Reinhardtia_simplex	(Reinhardtia_latisecta	Reinhardtia_paiewonskiana)))))	(Podococcus_barteri	(Roystonea_regia	(Orania_palindan	Sclerosperma_profizianum))))	Leopoldinia_pulchra)	(Manicaria_saccifera	(Prestoea_acuminata	(Oenocarpus_bataua	Oenocarpus_minor))))	Geonoma_undata)))	Kingia_australis);
((Calamus_caryotoides	((Sabal_domingensis	(Phoenix_dactylifera	Serenoa_repens))	(((((Elaeis_guineensis	Elaeis_oleifera)	(Attalea_speciosa	Bactris_major))	(Reinhardtia_simplex	(Reinhardtia_latisecta	Reinhardtia_paiewonskiana)))	(((Iriartea_deltoidea	(Chamaedorea_seifrizii	Pseudophoenix_vinifera))	((Prestoea_acuminata	(Oenocarpus_bataua	Oenocarpus_minor))	((Geonoma_undata	Manicaria_saccifera)	(Pelagodoxa_henryana	((Heterospathe_cagayanensis	((Veitchia_spiralis	Kentiopsis_piersoniorum)	Hydriastele_microspadix))	((Burretiokentia_grandiflora	Dypsis_decaryi)	Dictyosperma_album))))))	(Roystonea_regia	(Leopoldinia_pulchra	(Orania_palindan	Sclerosperma_profizianum)))))	(Podococcus_barteri	Nypa_fruticans))))	Kingia_australis);
((Bactris_major	(((Elaeis_guineensis	Elaeis_oleifera)	Attalea_speciosa)	((Reinhardtia_simplex	(Reinhardtia_latisecta	Reinhardtia_paiewonskiana))	((((((Prestoea_acuminata	(Oenocarpus_bataua	Oenocarpus_minor))	(((Geonoma_undata	Leopoldinia_pulchra)	Manicaria_saccifera)	(Pelagodoxa_henryana	((((Veitchia_spiralis	Kentiopsis_piersoniorum)	Hydriastele_microspadix)	(Calamus_caryotoides	Heterospathe_cagayanensis))	(Dictyosperma_album	(Burretiokentia_grandiflora	Dypsis_decaryi))))))	((Roystonea_regia	Podococcus_barteri)	(Orania_palindan	Sclerosperma_profizianum)))	((Sabal_domingensis	Serenoa_repens)	Phoenix_dactylifera))	Nypa_fruticans)	(Iriartea_deltoidea	(Chamaedorea_seifrizii	Pseudophoenix_vinifera))))))	Kingia_australis);
((((Sabal_domingensis	Serenoa_repens)	Phoenix_dactylifera)	((((((Reinhardtia_simplex	(Reinhardtia_latisecta	Reinhardtia_paiewonskiana))	(Iriartea_deltoidea	(Chamaedorea_seifrizii	Pseudophoenix_vinifera)))	((Bactris_major	((Elaeis_guineensis	Elaeis_oleifera)	Attalea_speciosa))	Nypa_fruticans))	((Roystonea_regia	Podococcus_barteri)	(Orania_palindan	Sclerosperma_profizianum)))	(Prestoea_acuminata	((((Geonoma_undata	Leopoldinia_pulchra)	Manicaria_saccifera)	(Pelagodoxa_henryana	((((Veitchia_spiralis	Kentiopsis_piersoniorum)	Hydriastele_microspadix)	Heterospathe_cagayanensis)	(Dictyosperma_album	(Burretiokentia_grandiflora	Dypsis_decaryi)))))	(Oenocarpus_bataua	Oenocarpus_minor))))	Calamus_caryotoides))	Kingia_australis);
((Bactris_major	(((((((((Prestoea_acuminata	(((((Veitchia_spiralis	Kentiopsis_piersoniorum)	Hydriastele_microspadix)	(Calamus_caryotoides	Heterospathe_cagayanensis))	(Dictyosperma_album	Dypsis_decaryi))	((Manicaria_saccifera	(Pelagodoxa_henryana	(Oenocarpus_bataua	Oenocarpus_minor)))	Geonoma_undata)))	(Leopoldinia_pulchra	(Chamaedorea_seifrizii	Pseudophoenix_vinifera)))	(((Orania_palindan	Sclerosperma_profizianum)	Podococcus_barteri)	Roystonea_regia))	(Sabal_domingensis	((Burretiokentia_grandiflora	Serenoa_repens)	Phoenix_dactylifera)))	Nypa_fruticans)	Iriartea_deltoidea)	(Reinhardtia_simplex	(Reinhardtia_latisecta	Reinhardtia_paiewonskiana)))	(Elaeis_guineensis	Elaeis_oleifera))	Attalea_speciosa))	Kingia_australis);
((Roystonea_regia	((Orania_palindan	Sclerosperma_profizianum)	(((Phoenix_dactylifera	(Sabal_domingensis	Serenoa_repens))	((((Oenocarpus_bataua	Oenocarpus_minor)	Prestoea_acuminata)	(((Leopoldinia_pulchra	Geonoma_undata)	Manicaria_saccifera)	(Pelagodoxa_henryana	((((Veitchia_spiralis	((Burretiokentia_grandiflora	Calamus_caryotoides)	Kentiopsis_piersoniorum))	Hydriastele_microspadix)	(Dypsis_decaryi	Dictyosperma_album))	Heterospathe_cagayanensis))))	((Nypa_fruticans	((Reinhardtia_simplex	(Reinhardtia_latisecta	Reinhardtia_paiewonskiana))	((Elaeis_guineensis	Elaeis_oleifera)	(Attalea_speciosa	Bactris_major))))	((Chamaedorea_seifrizii	Pseudophoenix_vinifera)	Iriartea_deltoidea))))	Podococcus_barteri)))	Kingia_australis);
((Bactris_major	(((((((Chamaedorea_seifrizii	Pseudophoenix_vinifera)	Iriartea_deltoidea)	(Reinhardtia_simplex	(Reinhardtia_latisecta	Reinhardtia_paiewonskiana)))	(Nypa_fruticans	((Podococcus_barteri	(Roystonea_regia	(Orania_palindan	Sclerosperma_profizianum)))	(Phoenix_dactylifera	(Sabal_domingensis	Serenoa_repens)))))	((((Leopoldinia_pulchra	Prestoea_acuminata)	(Geonoma_undata	((((Veitchia_spiralis	(Hydriastele_microspadix	Kentiopsis_piersoniorum))	(Calamus_caryotoides	Heterospathe_cagayanensis))	Dictyosperma_album)	(Burretiokentia_grandiflora	Dypsis_decaryi))))	(Oenocarpus_bataua	Oenocarpus_minor))	(Pelagodoxa_henryana	Manicaria_saccifera)))	(Elaeis_guineensis	Elaeis_oleifera))	Attalea_speciosa))	Kingia_australis);
((Bactris_major	(((((Reinhardtia_simplex	(Reinhardtia_latisecta	Reinhardtia_paiewonskiana))	((Podococcus_barteri	(Roystonea_regia	(Orania_palindan	Sclerosperma_profizianum)))	((Sabal_domingensis	(Serenoa_repens	Phoenix_dactylifera))	Nypa_fruticans)))	((((Chamaedorea_seifrizii	Pseudophoenix_vinifera)	Iriartea_deltoidea)	((Manicaria_saccifera	(Prestoea_acuminata	(Oenocarpus_bataua	Oenocarpus_minor)))	(((Calamus_caryotoides	Geonoma_undata)	((((Kentiopsis_piersoniorum	Dictyosperma_album)	(Burretiokentia_grandiflora	Dypsis_decaryi))	(Heterospathe_cagayanensis	Veitchia_spiralis))	Hydriastele_microspadix))	Pelagodoxa_henryana)))	Leopoldinia_pulchra))	(Elaeis_guineensis	Elaeis_oleifera))	Attalea_speciosa))	Kingia_australis);
((Nypa_fruticans	(((Calamus_caryotoides	(((Chamaedorea_seifrizii	Pseudophoenix_vinifera)	Iriartea_deltoidea)	(Reinhardtia_simplex	(Reinhardtia_paiewonskiana	Reinhardtia_latisecta))))	((Leopoldinia_pulchra	(((((Dypsis_decaryi	Burretiokentia_grandiflora)	Dictyosperma_album)	(Hydriastele_microspadix	(Kentiopsis_piersoniorum	(Heterospathe_cagayanensis	Veitchia_spiralis))))	(((Oenocarpus_bataua	Oenocarpus_minor)	(Pelagodoxa_henryana	Manicaria_saccifera))	Geonoma_undata))	Prestoea_acuminata))	((Attalea_speciosa	Bactris_major)	(Elaeis_guineensis	Elaeis_oleifera))))	((Phoenix_dactylifera	(Sabal_domingensis	Serenoa_repens))	((Podococcus_barteri	Roystonea_regia)	(Orania_palindan	Sclerosperma_profizianum)))))	Kingia_australis);
((Bactris_major	(((Elaeis_guineensis	Elaeis_oleifera)	((((((Podococcus_barteri	Roystonea_regia)	(Orania_palindan	Sclerosperma_profizianum))	(Nypa_fruticans	(Phoenix_dactylifera	(Sabal_domingensis	Serenoa_repens))))	((Chamaedorea_seifrizii	Pseudophoenix_vinifera)	(Reinhardtia_simplex	(Reinhardtia_paiewonskiana	Reinhardtia_latisecta))))	Iriartea_deltoidea)	(Leopoldinia_pulchra	(((Geonoma_undata	Manicaria_saccifera)	(Pelagodoxa_henryana	((Heterospathe_cagayanensis	Calamus_caryotoides)	(((Kentiopsis_piersoniorum	(Burretiokentia_grandiflora	Veitchia_spiralis))	(Dypsis_decaryi	Dictyosperma_album))	Hydriastele_microspadix))))	(Prestoea_acuminata	(Oenocarpus_bataua	Oenocarpus_minor))))))	Attalea_speciosa))	Kingia_australis);
((Bactris_major	(((Elaeis_guineensis	Elaeis_oleifera)	(((Nypa_fruticans	((Sabal_domingensis	(Serenoa_repens	Phoenix_dactylifera))	((Podococcus_barteri	Roystonea_regia)	(Orania_palindan	Sclerosperma_profizianum))))	((Iriartea_deltoidea	(Chamaedorea_seifrizii	Pseudophoenix_vinifera))	(Reinhardtia_simplex	(Reinhardtia_paiewonskiana	Reinhardtia_latisecta))))	(((Oenocarpus_bataua	Pelagodoxa_henryana)	((Geonoma_undata	(Dictyosperma_album	((Kentiopsis_piersoniorum	((Dypsis_decaryi	((Heterospathe_cagayanensis	Calamus_caryotoides)	Veitchia_spiralis))	Hydriastele_microspadix))	Burretiokentia_grandiflora)))	((Prestoea_acuminata	Oenocarpus_minor)	Leopoldinia_pulchra)))	Manicaria_saccifera)))	Attalea_speciosa))	Kingia_australis);
((Bactris_major	(((Elaeis_guineensis	Elaeis_oleifera)	(((Nypa_fruticans	((Phoenix_dactylifera	(Sabal_domingensis	Serenoa_repens))	((Podococcus_barteri	Roystonea_regia)	(Orania_palindan	Sclerosperma_profizianum))))	((Iriartea_deltoidea	(Chamaedorea_seifrizii	Pseudophoenix_vinifera))	(Reinhardtia_simplex	(Reinhardtia_paiewonskiana	Reinhardtia_latisecta))))	((((Oenocarpus_minor	Oenocarpus_bataua)	Pelagodoxa_henryana)	((((Dictyosperma_album	(Kentiopsis_piersoniorum	((Burretiokentia_grandiflora	Dypsis_decaryi)	Veitchia_spiralis)))	Hydriastele_microspadix)	(Heterospathe_cagayanensis	Calamus_caryotoides))	((Geonoma_undata	Leopoldinia_pulchra)	Prestoea_acuminata)))	Manicaria_saccifera)))	Attalea_speciosa))	Kingia_australis);
((Bactris_major	((Elaeis_guineensis	Elaeis_oleifera)	(((Calamus_caryotoides	((((Chamaedorea_seifrizii	Pseudophoenix_vinifera)	(Reinhardtia_simplex	(Reinhardtia_paiewonskiana	Reinhardtia_latisecta)))	Iriartea_deltoidea)	(((Podococcus_barteri	Roystonea_regia)	(Orania_palindan	Sclerosperma_profizianum))	(Nypa_fruticans	(Phoenix_dactylifera	(Sabal_domingensis	Serenoa_repens))))))	((((Geonoma_undata	(Manicaria_saccifera	Pelagodoxa_henryana))	(Prestoea_acuminata	(Oenocarpus_minor	Oenocarpus_bataua)))	(Dictyosperma_album	(Burretiokentia_grandiflora	((Hydriastele_microspadix	Kentiopsis_piersoniorum)	((Veitchia_spiralis	Dypsis_decaryi)	Heterospathe_cagayanensis)))))	Leopoldinia_pulchra))	Attalea_speciosa)))	Kingia_australis);
((Elaeis_guineensis	(Elaeis_oleifera	(Attalea_speciosa	(((Leopoldinia_pulchra	((((Podococcus_barteri	Roystonea_regia)	(Orania_palindan	Sclerosperma_profizianum))	(Serenoa_repens	(Phoenix_dactylifera	Sabal_domingensis)))	(Nypa_fruticans	((Calamus_caryotoides	((Chamaedorea_seifrizii	Pseudophoenix_vinifera)	(Reinhardtia_simplex	(Reinhardtia_paiewonskiana	Reinhardtia_latisecta))))	Iriartea_deltoidea))))	(((Manicaria_saccifera	Pelagodoxa_henryana)	(Oenocarpus_minor	Oenocarpus_bataua))	((Prestoea_acuminata	(Dictyosperma_album	((Hydriastele_microspadix	Kentiopsis_piersoniorum)	((Veitchia_spiralis	(Burretiokentia_grandiflora	Dypsis_decaryi))	Heterospathe_cagayanensis))))	Geonoma_undata)))	Bactris_major))))	Kingia_australis);
((Phoenix_dactylifera	((((((Chamaedorea_seifrizii	Pseudophoenix_vinifera)	(Reinhardtia_simplex	(Reinhardtia_paiewonskiana	Reinhardtia_latisecta)))	(Iriartea_deltoidea	Nypa_fruticans))	((((Prestoea_acuminata	((Dictyosperma_album	(Burretiokentia_grandiflora	(Veitchia_spiralis	Dypsis_decaryi)))	((Hydriastele_microspadix	Kentiopsis_piersoniorum)	Heterospathe_cagayanensis)))	Geonoma_undata)	((Calamus_caryotoides	Manicaria_saccifera)	(Pelagodoxa_henryana	(Oenocarpus_minor	Oenocarpus_bataua))))	((Leopoldinia_pulchra	Bactris_major)	((Elaeis_guineensis	Elaeis_oleifera)	Attalea_speciosa))))	((Podococcus_barteri	Roystonea_regia)	(Orania_palindan	Sclerosperma_profizianum)))	(Sabal_domingensis	Serenoa_repens)))	Kingia_australis);
((Phoenix_dactylifera	(((((((Manicaria_saccifera	((((Hydriastele_microspadix	Dictyosperma_album)	(Kentiopsis_piersoniorum	(Veitchia_spiralis	(Burretiokentia_grandiflora	Dypsis_decaryi))))	(Calamus_caryotoides	Heterospathe_cagayanensis))	Pelagodoxa_henryana))	(Geonoma_undata	((Oenocarpus_minor	Oenocarpus_bataua)	(Leopoldinia_pulchra	Prestoea_acuminata))))	((Roystonea_regia	Podococcus_barteri)	(Orania_palindan	Sclerosperma_profizianum)))	(Iriartea_deltoidea	(Pseudophoenix_vinifera	Chamaedorea_seifrizii)))	(((Elaeis_guineensis	Elaeis_oleifera)	(Bactris_major	Attalea_speciosa))	(Reinhardtia_simplex	(Reinhardtia_paiewonskiana	Reinhardtia_latisecta))))	Nypa_fruticans)	(Sabal_domingensis	Serenoa_repens)))	Kingia_australis);
((Elaeis_oleifera	(((Bactris_major	Attalea_speciosa)	((Reinhardtia_simplex	(Reinhardtia_paiewonskiana	Reinhardtia_latisecta))	(((Nypa_fruticans	(((Roystonea_regia	Podococcus_barteri)	(Orania_palindan	Sclerosperma_profizianum))	((Sabal_domingensis	Serenoa_repens)	Phoenix_dactylifera)))	(((((Dypsis_decaryi	Burretiokentia_grandiflora)	(Dictyosperma_album	((Hydriastele_microspadix	(Kentiopsis_piersoniorum	Veitchia_spiralis))	(Calamus_caryotoides	Heterospathe_cagayanensis))))	(Pelagodoxa_henryana	Manicaria_saccifera))	(Geonoma_undata	((Oenocarpus_minor	Oenocarpus_bataua)	(Leopoldinia_pulchra	Prestoea_acuminata))))	(Pseudophoenix_vinifera	Chamaedorea_seifrizii)))	Iriartea_deltoidea)))	Elaeis_guineensis))	Kingia_australis);
((Bactris_major	(Attalea_speciosa	((((Reinhardtia_simplex	(Reinhardtia_paiewonskiana	Reinhardtia_latisecta))	Calamus_caryotoides)	(Iriartea_deltoidea	((((((Leopoldinia_pulchra	Geonoma_undata)	((Heterospathe_cagayanensis	((Burretiokentia_grandiflora	Dypsis_decaryi)	Veitchia_spiralis))	((Dictyosperma_album	Hydriastele_microspadix)	Kentiopsis_piersoniorum)))	((Oenocarpus_minor	Oenocarpus_bataua)	Prestoea_acuminata))	(Pelagodoxa_henryana	Manicaria_saccifera))	(((Roystonea_regia	Podococcus_barteri)	(Orania_palindan	Sclerosperma_profizianum))	((Nypa_fruticans	Sabal_domingensis)	(Serenoa_repens	Phoenix_dactylifera))))	(Pseudophoenix_vinifera	Chamaedorea_seifrizii))))	(Elaeis_guineensis	Elaeis_oleifera))))	Kingia_australis);
((Bactris_major	(Attalea_speciosa	((((Nypa_fruticans	((Roystonea_regia	(Podococcus_barteri	(Sclerosperma_profizianum	Orania_palindan)))	((Serenoa_repens	Sabal_domingensis)	Phoenix_dactylifera)))	((Chamaedorea_seifrizii	Pseudophoenix_vinifera)	(Reinhardtia_simplex	(Reinhardtia_latisecta	Reinhardtia_paiewonskiana))))	((Iriartea_deltoidea	Calamus_caryotoides)	((Leopoldinia_pulchra	(Geonoma_undata	(((Oenocarpus_bataua	Oenocarpus_minor)	Prestoea_acuminata)	(Pelagodoxa_henryana	((Kentiopsis_piersoniorum	((Heterospathe_cagayanensis	Veitchia_spiralis)	Hydriastele_microspadix))	((Burretiokentia_grandiflora	Dypsis_decaryi)	Dictyosperma_album))))))	Manicaria_saccifera)))	(Elaeis_guineensis	Elaeis_oleifera))))	Kingia_australis);
((Elaeis_oleifera	(((Bactris_major	Attalea_speciosa)	((Reinhardtia_simplex	(Reinhardtia_latisecta	Reinhardtia_paiewonskiana))	((((Sclerosperma_profizianum	Orania_palindan)	(Roystonea_regia	Podococcus_barteri))	((Sabal_domingensis	(Phoenix_dactylifera	Serenoa_repens))	Nypa_fruticans))	(((Manicaria_saccifera	((((Leopoldinia_pulchra	(Calamus_caryotoides	Geonoma_undata))	Prestoea_acuminata)	(((Heterospathe_cagayanensis	((Veitchia_spiralis	Kentiopsis_piersoniorum)	Hydriastele_microspadix))	Dictyosperma_album)	(Burretiokentia_grandiflora	Dypsis_decaryi)))	(Oenocarpus_bataua	Oenocarpus_minor)))	Pelagodoxa_henryana)	(Iriartea_deltoidea	(Chamaedorea_seifrizii	Pseudophoenix_vinifera))))))	Elaeis_guineensis))	Kingia_australis);
((Bactris_major	(Attalea_speciosa	(((Reinhardtia_simplex	(Reinhardtia_latisecta	Reinhardtia_paiewonskiana))	((((Podococcus_barteri	((Sclerosperma_profizianum	Orania_palindan)	Roystonea_regia))	(((Manicaria_saccifera	(Oenocarpus_bataua	Oenocarpus_minor))	(((((Kentiopsis_piersoniorum	Dictyosperma_album)	((Burretiokentia_grandiflora	Dypsis_decaryi)	(Veitchia_spiralis	(Calamus_caryotoides	Heterospathe_cagayanensis))))	Hydriastele_microspadix)	Geonoma_undata)	(Pelagodoxa_henryana	Prestoea_acuminata)))	(Sabal_domingensis	(Phoenix_dactylifera	(Leopoldinia_pulchra	Serenoa_repens)))))	(Iriartea_deltoidea	(Chamaedorea_seifrizii	Pseudophoenix_vinifera)))	Nypa_fruticans))	(Elaeis_guineensis	Elaeis_oleifera))))	Kingia_australis);
((Nypa_fruticans	(((((Manicaria_saccifera	((Pelagodoxa_henryana	(Oenocarpus_bataua	Oenocarpus_minor))	(((((Hydriastele_microspadix	(Veitchia_spiralis	(Calamus_caryotoides	Kentiopsis_piersoniorum)))	((Burretiokentia_grandiflora	Dypsis_decaryi)	Dictyosperma_album))	Heterospathe_cagayanensis)	Prestoea_acuminata)	Geonoma_undata)))	((Elaeis_guineensis	Elaeis_oleifera)	(Bactris_major	Attalea_speciosa)))	((Reinhardtia_simplex	(Reinhardtia_latisecta	Reinhardtia_paiewonskiana))	(Iriartea_deltoidea	(Chamaedorea_seifrizii	Pseudophoenix_vinifera))))	(Podococcus_barteri	((Sclerosperma_profizianum	Orania_palindan)	Roystonea_regia)))	(Sabal_domingensis	(Phoenix_dactylifera	(Leopoldinia_pulchra	Serenoa_repens)))))	Kingia_australis);
((Bactris_major	(Attalea_speciosa	((((Reinhardtia_simplex	(Reinhardtia_latisecta	Reinhardtia_paiewonskiana))	((Podococcus_barteri	((Sclerosperma_profizianum	Orania_palindan)	Roystonea_regia))	((Phoenix_dactylifera	(Sabal_domingensis	Serenoa_repens))	Nypa_fruticans)))	((Iriartea_deltoidea	(Chamaedorea_seifrizii	Pseudophoenix_vinifera))	(Leopoldinia_pulchra	(Geonoma_undata	(((Prestoea_acuminata	(Oenocarpus_bataua	Oenocarpus_minor))	(((((Burretiokentia_grandiflora	Dypsis_decaryi)	(Dictyosperma_album	(Veitchia_spiralis	Kentiopsis_piersoniorum)))	(Calamus_caryotoides	Heterospathe_cagayanensis))	Hydriastele_microspadix)	Pelagodoxa_henryana))	Manicaria_saccifera)))))	(Elaeis_guineensis	Elaeis_oleifera))))	Kingia_australis);
((Elaeis_guineensis	(Elaeis_oleifera	((Attalea_speciosa	Bactris_major)	(Calamus_caryotoides	(((Iriartea_deltoidea	(Chamaedorea_seifrizii	Pseudophoenix_vinifera))	((Reinhardtia_simplex	(Reinhardtia_latisecta	Reinhardtia_paiewonskiana))	(Nypa_fruticans	((Serenoa_repens	(Phoenix_dactylifera	Sabal_domingensis))	(((Podococcus_barteri	Roystonea_regia)	Orania_palindan)	Sclerosperma_profizianum)))))	(Manicaria_saccifera	(((Prestoea_acuminata	(Dypsis_decaryi	(Dictyosperma_album	(((Burretiokentia_grandiflora	Heterospathe_cagayanensis)	Veitchia_spiralis)	(Kentiopsis_piersoniorum	Hydriastele_microspadix)))))	Geonoma_undata)	((Oenocarpus_bataua	Oenocarpus_minor)	(Leopoldinia_pulchra	Pelagodoxa_henryana)))))))))	Kingia_australis);
((Bactris_major	((((Reinhardtia_simplex	(Reinhardtia_latisecta	Reinhardtia_paiewonskiana))	((Calamus_caryotoides	(Iriartea_deltoidea	(Chamaedorea_seifrizii	Pseudophoenix_vinifera)))	(Nypa_fruticans	((Sabal_domingensis	(Serenoa_repens	Phoenix_dactylifera))	((((Pelagodoxa_henryana	(((Kentiopsis_piersoniorum	(Hydriastele_microspadix	(Heterospathe_cagayanensis	Veitchia_spiralis)))	Dictyosperma_album)	(Burretiokentia_grandiflora	Dypsis_decaryi)))	(((Prestoea_acuminata	(Oenocarpus_bataua	Oenocarpus_minor))	Manicaria_saccifera)	Geonoma_undata))	Leopoldinia_pulchra)	(Podococcus_barteri	((Orania_palindan	Sclerosperma_profizianum)	Roystonea_regia)))))))	(Elaeis_guineensis	Elaeis_oleifera))	Attalea_speciosa))	Kingia_australis);
((Calamus_caryotoides	((Iriartea_deltoidea	(Chamaedorea_seifrizii	Pseudophoenix_vinifera))	(((Nypa_fruticans	((Phoenix_dactylifera	(Sabal_domingensis	Serenoa_repens))	(((((Pelagodoxa_henryana	((((Veitchia_spiralis	Kentiopsis_piersoniorum)	Hydriastele_microspadix)	Dictyosperma_album)	(Heterospathe_cagayanensis	(Burretiokentia_grandiflora	Dypsis_decaryi))))	(((Oenocarpus_bataua	Oenocarpus_minor)	Geonoma_undata)	Manicaria_saccifera))	Prestoea_acuminata)	Leopoldinia_pulchra)	(Podococcus_barteri	((Orania_palindan	Sclerosperma_profizianum)	Roystonea_regia)))))	((Elaeis_guineensis	Elaeis_oleifera)	(Attalea_speciosa	Bactris_major)))	(Reinhardtia_simplex	(Reinhardtia_latisecta	Reinhardtia_paiewonskiana)))))	Kingia_australis);
((Elaeis_guineensis	(Elaeis_oleifera	((Attalea_speciosa	Bactris_major)	(((((Reinhardtia_simplex	(Reinhardtia_latisecta	Reinhardtia_paiewonskiana))	(Chamaedorea_seifrizii	Pseudophoenix_vinifera))	Iriartea_deltoidea)	((Nypa_fruticans	(Phoenix_dactylifera	(Sabal_domingensis	Serenoa_repens)))	((Roystonea_regia	(Orania_palindan	Sclerosperma_profizianum))	Podococcus_barteri)))	((((Prestoea_acuminata	(((Burretiokentia_grandiflora	Dypsis_decaryi)	Dictyosperma_album)	(Heterospathe_cagayanensis	((Veitchia_spiralis	Kentiopsis_piersoniorum)	Hydriastele_microspadix))))	((Calamus_caryotoides	Leopoldinia_pulchra)	Geonoma_undata))	Manicaria_saccifera)	(Pelagodoxa_henryana	(Oenocarpus_bataua	Oenocarpus_minor)))))))	Kingia_australis);
((Bactris_major	(((Calamus_caryotoides	((Reinhardtia_simplex	(Reinhardtia_latisecta	Reinhardtia_paiewonskiana))	((((Pelagodoxa_henryana	(((((Burretiokentia_grandiflora	Dypsis_decaryi)	(Veitchia_spiralis	Heterospathe_cagayanensis))	(Dictyosperma_album	Kentiopsis_piersoniorum))	Hydriastele_microspadix)	Geonoma_undata))	(Manicaria_saccifera	(Prestoea_acuminata	(Oenocarpus_bataua	Oenocarpus_minor))))	(((Pseudophoenix_vinifera	Chamaedorea_seifrizii)	Iriartea_deltoidea)	Leopoldinia_pulchra))	((Nypa_fruticans	(Sabal_domingensis	(Serenoa_repens	Phoenix_dactylifera)))	(((Podococcus_barteri	Orania_palindan)	Roystonea_regia)	Sclerosperma_profizianum)))))	(Elaeis_guineensis	Elaeis_oleifera))	Attalea_speciosa))	Kingia_australis);
(((Elaeis_guineensis	Elaeis_oleifera)	((Attalea_speciosa	Bactris_major)	((Reinhardtia_simplex	(Reinhardtia_latisecta	Reinhardtia_paiewonskiana))	((((((Orania_palindan	Sclerosperma_profizianum)	(Roystonea_regia	Podococcus_barteri))	(Nypa_fruticans	(Sabal_domingensis	(Phoenix_dactylifera	Serenoa_repens))))	(((Geonoma_undata	(Manicaria_saccifera	(Pelagodoxa_henryana	(Burretiokentia_grandiflora	(((Hydriastele_microspadix	Dictyosperma_album)	((Dypsis_decaryi	Veitchia_spiralis)	Kentiopsis_piersoniorum))	Heterospathe_cagayanensis)))))	(Prestoea_acuminata	(Oenocarpus_bataua	Oenocarpus_minor)))	(Leopoldinia_pulchra	(Chamaedorea_seifrizii	Pseudophoenix_vinifera))))	Iriartea_deltoidea)	Calamus_caryotoides))))	Kingia_australis);
(((Phoenix_dactylifera	Serenoa_repens)	(((((((((Calamus_caryotoides	Pelagodoxa_henryana)	((Dictyosperma_album	((Heterospathe_cagayanensis	((Burretiokentia_grandiflora	Dypsis_decaryi)	Veitchia_spiralis))	Hydriastele_microspadix))	Kentiopsis_piersoniorum))	Geonoma_undata)	(Manicaria_saccifera	((Oenocarpus_bataua	Oenocarpus_minor)	Prestoea_acuminata)))	(Leopoldinia_pulchra	(Chamaedorea_seifrizii	Pseudophoenix_vinifera)))	(Iriartea_deltoidea	(((Elaeis_guineensis	Elaeis_oleifera)	(Attalea_speciosa	Bactris_major))	(Reinhardtia_simplex	(Reinhardtia_latisecta	Reinhardtia_paiewonskiana)))))	((Orania_palindan	Sclerosperma_profizianum)	(Roystonea_regia	Podococcus_barteri)))	Nypa_fruticans)	Sabal_domingensis))	Kingia_australis);
((Bactris_major	(((((Reinhardtia_simplex	(Reinhardtia_latisecta	Reinhardtia_paiewonskiana))	((Chamaedorea_seifrizii	Pseudophoenix_vinifera)	Iriartea_deltoidea))	(((Podococcus_barteri	((Orania_palindan	Sclerosperma_profizianum)	Roystonea_regia))	(Nypa_fruticans	(Phoenix_dactylifera	(Serenoa_repens	Sabal_domingensis))))	((((Manicaria_saccifera	((Oenocarpus_bataua	Oenocarpus_minor)	Prestoea_acuminata))	(Leopoldinia_pulchra	Geonoma_undata))	Pelagodoxa_henryana)	((Dictyosperma_album	(((Calamus_caryotoides	Heterospathe_cagayanensis)	((Burretiokentia_grandiflora	Dypsis_decaryi)	Veitchia_spiralis))	Kentiopsis_piersoniorum))	Hydriastele_microspadix))))	(Elaeis_guineensis	Elaeis_oleifera))	Attalea_speciosa))	Kingia_australis);
(((Elaeis_guineensis	Elaeis_oleifera)	((Attalea_speciosa	Bactris_major)	((Reinhardtia_simplex	(Reinhardtia_latisecta	Reinhardtia_paiewonskiana))	(((Phoenix_dactylifera	(Serenoa_repens	Sabal_domingensis))	Nypa_fruticans)	((Leopoldinia_pulchra	((Chamaedorea_seifrizii	Pseudophoenix_vinifera)	Iriartea_deltoidea))	((((Oenocarpus_bataua	Oenocarpus_minor)	Pelagodoxa_henryana)	((((((Hydriastele_microspadix	Dictyosperma_album)	(Veitchia_spiralis	Kentiopsis_piersoniorum))	(Dypsis_decaryi	((Calamus_caryotoides	Heterospathe_cagayanensis)	Burretiokentia_grandiflora)))	Geonoma_undata)	Prestoea_acuminata)	Manicaria_saccifera))	(Podococcus_barteri	((Orania_palindan	Sclerosperma_profizianum)	Roystonea_regia))))))))	Kingia_australis);
((Bactris_major	((((Reinhardtia_simplex	(Reinhardtia_latisecta	Reinhardtia_paiewonskiana))	((((((Calamus_caryotoides	Prestoea_acuminata)	(((Pelagodoxa_henryana	(Oenocarpus_bataua	Oenocarpus_minor))	((Geonoma_undata	Leopoldinia_pulchra)	Manicaria_saccifera))	((Heterospathe_cagayanensis	(Hydriastele_microspadix	(Veitchia_spiralis	Kentiopsis_piersoniorum)))	((Burretiokentia_grandiflora	Dypsis_decaryi)	Dictyosperma_album))))	(Podococcus_barteri	((Orania_palindan	Sclerosperma_profizianum)	Roystonea_regia)))	(Sabal_domingensis	(Phoenix_dactylifera	Serenoa_repens)))	Nypa_fruticans)	((Chamaedorea_seifrizii	Pseudophoenix_vinifera)	Iriartea_deltoidea)))	(Elaeis_guineensis	Elaeis_oleifera))	Attalea_speciosa))	Kingia_australis);
((Bactris_major	((((Reinhardtia_simplex	(Reinhardtia_latisecta	Reinhardtia_paiewonskiana))	(((Sabal_domingensis	(Phoenix_dactylifera	Serenoa_repens))	Nypa_fruticans)	(((Calamus_caryotoides	((Chamaedorea_seifrizii	Pseudophoenix_vinifera)	Iriartea_deltoidea))	(Prestoea_acuminata	((((Kentiopsis_piersoniorum	(Dictyosperma_album	(Heterospathe_cagayanensis	((Burretiokentia_grandiflora	Dypsis_decaryi)	Veitchia_spiralis))))	Hydriastele_microspadix)	Pelagodoxa_henryana)	((Oenocarpus_bataua	Oenocarpus_minor)	((Geonoma_undata	Leopoldinia_pulchra)	Manicaria_saccifera)))))	(Roystonea_regia	(Podococcus_barteri	(Orania_palindan	Sclerosperma_profizianum))))))	(Elaeis_guineensis	Elaeis_oleifera))	Attalea_speciosa))	Kingia_australis);
((Elaeis_guineensis	(Elaeis_oleifera	((Attalea_speciosa	Bactris_major)	(((((Leopoldinia_pulchra	((Chamaedorea_seifrizii	Pseudophoenix_vinifera)	Iriartea_deltoidea))	(Reinhardtia_simplex	(Reinhardtia_latisecta	Reinhardtia_paiewonskiana)))	(((Phoenix_dactylifera	(Serenoa_repens	Sabal_domingensis))	Nypa_fruticans)	(Roystonea_regia	(Podococcus_barteri	(Orania_palindan	Sclerosperma_profizianum)))))	Calamus_caryotoides)	(((((((Kentiopsis_piersoniorum	(Burretiokentia_grandiflora	Veitchia_spiralis))	Dypsis_decaryi)	Dictyosperma_album)	Heterospathe_cagayanensis)	Hydriastele_microspadix)	Pelagodoxa_henryana)	(Geonoma_undata	((Prestoea_acuminata	(Oenocarpus_bataua	Oenocarpus_minor))	Manicaria_saccifera)))))))	Kingia_australis);
((Bactris_major	(((((((Chamaedorea_seifrizii	Pseudophoenix_vinifera)	Iriartea_deltoidea)	(Reinhardtia_simplex	(Reinhardtia_latisecta	Reinhardtia_paiewonskiana)))	(((Phoenix_dactylifera	(Serenoa_repens	Sabal_domingensis))	Nypa_fruticans)	((Orania_palindan	Sclerosperma_profizianum)	(Roystonea_regia	Podococcus_barteri))))	(((Manicaria_saccifera	((Prestoea_acuminata	((((Veitchia_spiralis	(Burretiokentia_grandiflora	Dypsis_decaryi))	Heterospathe_cagayanensis)	(Kentiopsis_piersoniorum	Hydriastele_microspadix))	Dictyosperma_album))	(Leopoldinia_pulchra	(Calamus_caryotoides	Geonoma_undata))))	Pelagodoxa_henryana)	(Oenocarpus_bataua	Oenocarpus_minor)))	(Elaeis_guineensis	Elaeis_oleifera))	Attalea_speciosa))	Kingia_australis);
((Bactris_major	((((Calamus_caryotoides	(Reinhardtia_simplex	(Reinhardtia_latisecta	Reinhardtia_paiewonskiana)))	(((Phoenix_dactylifera	(Serenoa_repens	Sabal_domingensis))	Nypa_fruticans)	(((Chamaedorea_seifrizii	Pseudophoenix_vinifera)	Iriartea_deltoidea)	(((Prestoea_acuminata	(Geonoma_undata	((Burretiokentia_grandiflora	Dypsis_decaryi)	(Dictyosperma_album	((Veitchia_spiralis	Heterospathe_cagayanensis)	(Kentiopsis_piersoniorum	Hydriastele_microspadix))))))	(((Oenocarpus_bataua	Oenocarpus_minor)	Pelagodoxa_henryana)	Manicaria_saccifera))	(Leopoldinia_pulchra	((Orania_palindan	Sclerosperma_profizianum)	(Roystonea_regia	Podococcus_barteri)))))))	(Elaeis_guineensis	Elaeis_oleifera))	Attalea_speciosa))	Kingia_australis);
(((Phoenix_dactylifera	(Serenoa_repens	Sabal_domingensis))	(((((Calamus_caryotoides	((Chamaedorea_seifrizii	Pseudophoenix_vinifera)	Iriartea_deltoidea))	(Reinhardtia_simplex	(Reinhardtia_latisecta	Reinhardtia_paiewonskiana)))	((Bactris_major	((Elaeis_guineensis	Elaeis_oleifera)	Attalea_speciosa))	(((Prestoea_acuminata	(Oenocarpus_bataua	Oenocarpus_minor))	((Manicaria_saccifera	(Pelagodoxa_henryana	((((Veitchia_spiralis	Heterospathe_cagayanensis)	(Kentiopsis_piersoniorum	Hydriastele_microspadix))	Dictyosperma_album)	(Burretiokentia_grandiflora	Dypsis_decaryi))))	Geonoma_undata))	Leopoldinia_pulchra)))	(((Podococcus_barteri	Orania_palindan)	Roystonea_regia)	Sclerosperma_profizianum))	Nypa_fruticans))	Kingia_australis);
((Nypa_fruticans	((Sabal_domingensis	(Phoenix_dactylifera	Serenoa_repens))	(((Podococcus_barteri	(Orania_palindan	Sclerosperma_profizianum))	Roystonea_regia)	((((Pelagodoxa_henryana	Manicaria_saccifera)	((((Burretiokentia_grandiflora	Dypsis_decaryi)	((Dictyosperma_album	Heterospathe_cagayanensis)	(Hydriastele_microspadix	(Veitchia_spiralis	Kentiopsis_piersoniorum))))	(Prestoea_acuminata	(Geonoma_undata	Leopoldinia_pulchra)))	(Oenocarpus_bataua	Oenocarpus_minor)))	((Elaeis_guineensis	Elaeis_oleifera)	(Bactris_major	Attalea_speciosa)))	((Calamus_caryotoides	(Iriartea_deltoidea	(Pseudophoenix_vinifera	Chamaedorea_seifrizii)))	(Reinhardtia_simplex	(Reinhardtia_paiewonskiana	Reinhardtia_latisecta)))))))	Kingia_australis);
(((Elaeis_guineensis	Elaeis_oleifera)	((Bactris_major	Attalea_speciosa)	((((Iriartea_deltoidea	(Pseudophoenix_vinifera	Chamaedorea_seifrizii))	(Reinhardtia_simplex	(Reinhardtia_paiewonskiana	Reinhardtia_latisecta)))	(((Phoenix_dactylifera	(Serenoa_repens	Sabal_domingensis))	(((Podococcus_barteri	Orania_palindan)	Roystonea_regia)	Sclerosperma_profizianum))	Nypa_fruticans))	(Calamus_caryotoides	(Manicaria_saccifera	(((Geonoma_undata	(Dypsis_decaryi	((Burretiokentia_grandiflora	Dictyosperma_album)	((Hydriastele_microspadix	(Veitchia_spiralis	Kentiopsis_piersoniorum))	Heterospathe_cagayanensis))))	(Prestoea_acuminata	Leopoldinia_pulchra))	(Pelagodoxa_henryana	(Oenocarpus_bataua	Oenocarpus_minor))))))))	Kingia_australis);
((Nypa_fruticans	((Serenoa_repens	(Sabal_domingensis	Phoenix_dactylifera))	((((Elaeis_guineensis	Elaeis_oleifera)	(Bactris_major	Attalea_speciosa))	(Reinhardtia_simplex	(Reinhardtia_paiewonskiana	Reinhardtia_latisecta)))	((Pseudophoenix_vinifera	(Leopoldinia_pulchra	Chamaedorea_seifrizii))	(Iriartea_deltoidea	(((Podococcus_barteri	Roystonea_regia)	(Orania_palindan	Sclerosperma_profizianum))	(((((Calamus_caryotoides	Heterospathe_cagayanensis)	(((Burretiokentia_grandiflora	Dypsis_decaryi)	Dictyosperma_album)	(Hydriastele_microspadix	(Veitchia_spiralis	Kentiopsis_piersoniorum))))	Geonoma_undata)	Pelagodoxa_henryana)	(((Oenocarpus_bataua	Oenocarpus_minor)	Prestoea_acuminata)	Manicaria_saccifera))))))))	Kingia_australis);
((Bactris_major	(Attalea_speciosa	((((((Chamaedorea_seifrizii	Pseudophoenix_vinifera)	Iriartea_deltoidea)	(Reinhardtia_simplex	(Reinhardtia_paiewonskiana	Reinhardtia_latisecta)))	(Nypa_fruticans	((Roystonea_regia	((Orania_palindan	Sclerosperma_profizianum)	Podococcus_barteri))	(Phoenix_dactylifera	(Sabal_domingensis	Serenoa_repens)))))	(((Geonoma_undata	Leopoldinia_pulchra)	(((Oenocarpus_bataua	Oenocarpus_minor)	Prestoea_acuminata)	Manicaria_saccifera))	(((Kentiopsis_piersoniorum	((Burretiokentia_grandiflora	Dictyosperma_album)	(((Dypsis_decaryi	Calamus_caryotoides)	Heterospathe_cagayanensis)	Veitchia_spiralis)))	Hydriastele_microspadix)	Pelagodoxa_henryana)))	(Elaeis_guineensis	Elaeis_oleifera))))	Kingia_australis);
(((Elaeis_guineensis	Elaeis_oleifera)	((Bactris_major	Attalea_speciosa)	((Prestoea_acuminata	((((Roystonea_regia	Orania_palindan)	Podococcus_barteri)	Sclerosperma_profizianum)	((((Chamaedorea_seifrizii	Pseudophoenix_vinifera)	Iriartea_deltoidea)	(Reinhardtia_simplex	(Reinhardtia_paiewonskiana	Reinhardtia_latisecta)))	((Leopoldinia_pulchra	(Phoenix_dactylifera	(Sabal_domingensis	Serenoa_repens)))	Nypa_fruticans))))	((Oenocarpus_bataua	Oenocarpus_minor)	(Burretiokentia_grandiflora	(Manicaria_saccifera	(Geonoma_undata	(((((Kentiopsis_piersoniorum	Veitchia_spiralis)	Hydriastele_microspadix)	Dictyosperma_album)	(Dypsis_decaryi	(Calamus_caryotoides	Heterospathe_cagayanensis)))	Pelagodoxa_henryana))))))))	Kingia_australis);
(((((((Reinhardtia_simplex	(Reinhardtia_paiewonskiana	Reinhardtia_latisecta))	((Calamus_caryotoides	((Chamaedorea_seifrizii	Pseudophoenix_vinifera)	Iriartea_deltoidea))	Nypa_fruticans))	((Phoenix_dactylifera	(Sabal_domingensis	Serenoa_repens))	((Roystonea_regia	Podococcus_barteri)	(Orania_palindan	Sclerosperma_profizianum))))	(((Prestoea_acuminata	(Oenocarpus_bataua	Oenocarpus_minor))	((Dictyosperma_album	((Heterospathe_cagayanensis	Veitchia_spiralis)	(Kentiopsis_piersoniorum	Hydriastele_microspadix)))	(Dypsis_decaryi	Pelagodoxa_henryana)))	(Manicaria_saccifera	(Geonoma_undata	(Leopoldinia_pulchra	Burretiokentia_grandiflora)))))	(Attalea_speciosa	(Elaeis_guineensis	Elaeis_oleifera)))	Bactris_major)	Kingia_australis);
((Geonoma_undata	(((((((Burretiokentia_grandiflora	Dypsis_decaryi)	Dictyosperma_album)	((Veitchia_spiralis	Kentiopsis_piersoniorum)	Hydriastele_microspadix))	(Calamus_caryotoides	Heterospathe_cagayanensis))	(Oenocarpus_minor	Prestoea_acuminata))	((Pelagodoxa_henryana	Manicaria_saccifera)	((((Chamaedorea_seifrizii	Pseudophoenix_vinifera)	Iriartea_deltoidea)	((Nypa_fruticans	((Phoenix_dactylifera	(Sabal_domingensis	Serenoa_repens))	((Roystonea_regia	Podococcus_barteri)	(Orania_palindan	Sclerosperma_profizianum))))	(((Attalea_speciosa	(Elaeis_guineensis	Elaeis_oleifera))	Bactris_major)	(Reinhardtia_simplex	(Reinhardtia_paiewonskiana	Reinhardtia_latisecta)))))	Oenocarpus_bataua)))	Leopoldinia_pulchra))	Kingia_australis);
(((Elaeis_guineensis	Elaeis_oleifera)	((Bactris_major	Attalea_speciosa)	((Reinhardtia_simplex	(Reinhardtia_paiewonskiana	Reinhardtia_latisecta))	((((Chamaedorea_seifrizii	Pseudophoenix_vinifera)	Iriartea_deltoidea)	Calamus_caryotoides)	((Oenocarpus_bataua	((((((Heterospathe_cagayanensis	((Burretiokentia_grandiflora	Dypsis_decaryi)	Veitchia_spiralis))	Hydriastele_microspadix)	(Dictyosperma_album	Kentiopsis_piersoniorum))	Geonoma_undata)	(Leopoldinia_pulchra	(Oenocarpus_minor	Prestoea_acuminata)))	(Pelagodoxa_henryana	Manicaria_saccifera)))	(((Roystonea_regia	Podococcus_barteri)	(Orania_palindan	Sclerosperma_profizianum))	(Nypa_fruticans	(Phoenix_dactylifera	(Sabal_domingensis	Serenoa_repens)))))))))	Kingia_australis);
((Geonoma_undata	(Leopoldinia_pulchra	(Prestoea_acuminata	(((((((Orania_palindan	(Podococcus_barteri	Roystonea_regia))	Sclerosperma_profizianum)	(Nypa_fruticans	(Sabal_domingensis	(Serenoa_repens	Phoenix_dactylifera))))	((((Elaeis_guineensis	Elaeis_oleifera)	Attalea_speciosa)	(Bactris_major	(Reinhardtia_simplex	(Reinhardtia_paiewonskiana	Reinhardtia_latisecta))))	((Chamaedorea_seifrizii	Pseudophoenix_vinifera)	Iriartea_deltoidea)))	Manicaria_saccifera)	((Oenocarpus_minor	Oenocarpus_bataua)	Pelagodoxa_henryana))	(((Dictyosperma_album	(((Burretiokentia_grandiflora	Calamus_caryotoides)	Heterospathe_cagayanensis)	(Dypsis_decaryi	Veitchia_spiralis)))	Kentiopsis_piersoniorum)	Hydriastele_microspadix)))))	Kingia_australis);
(((Nypa_fruticans	(Phoenix_dactylifera	(Sabal_domingensis	Serenoa_repens)))	(((Reinhardtia_simplex	(Reinhardtia_paiewonskiana	Reinhardtia_latisecta))	((Elaeis_guineensis	Elaeis_oleifera)	(Attalea_speciosa	Bactris_major)))	(((Leopoldinia_pulchra	((Chamaedorea_seifrizii	Pseudophoenix_vinifera)	Iriartea_deltoidea))	(((Oenocarpus_minor	Oenocarpus_bataua)	(Pelagodoxa_henryana	Manicaria_saccifera))	((((((Kentiopsis_piersoniorum	Veitchia_spiralis)	Hydriastele_microspadix)	(Calamus_caryotoides	Heterospathe_cagayanensis))	(Dictyosperma_album	(Burretiokentia_grandiflora	Dypsis_decaryi)))	Prestoea_acuminata)	Geonoma_undata)))	((Sclerosperma_profizianum	Orania_palindan)	(Roystonea_regia	Podococcus_barteri)))))	Kingia_australis);
((Bactris_major	(Attalea_speciosa	(((Nypa_fruticans	((Calamus_caryotoides	(Phoenix_dactylifera	(Serenoa_repens	Sabal_domingensis)))	(Reinhardtia_simplex	(Reinhardtia_paiewonskiana	Reinhardtia_latisecta))))	((Iriartea_deltoidea	(Pseudophoenix_vinifera	Chamaedorea_seifrizii))	((((Pelagodoxa_henryana	Manicaria_saccifera)	(((Leopoldinia_pulchra	Geonoma_undata)	(Oenocarpus_minor	Prestoea_acuminata))	(Heterospathe_cagayanensis	(Hydriastele_microspadix	(Dictyosperma_album	(((Burretiokentia_grandiflora	Dypsis_decaryi)	Veitchia_spiralis)	Kentiopsis_piersoniorum))))))	Oenocarpus_bataua)	((Sclerosperma_profizianum	Orania_palindan)	(Roystonea_regia	Podococcus_barteri)))))	(Elaeis_guineensis	Elaeis_oleifera))))	Kingia_australis);
((Bactris_major	(Attalea_speciosa	(((Reinhardtia_simplex	(Reinhardtia_paiewonskiana	Reinhardtia_latisecta))	(Calamus_caryotoides	((Iriartea_deltoidea	(Pseudophoenix_vinifera	Chamaedorea_seifrizii))	((((Oenocarpus_bataua	Oenocarpus_minor)	Prestoea_acuminata)	((Manicaria_saccifera	(Leopoldinia_pulchra	Geonoma_undata))	(Pelagodoxa_henryana	((Dictyosperma_album	(((Burretiokentia_grandiflora	Dypsis_decaryi)	Veitchia_spiralis)	Kentiopsis_piersoniorum))	(Heterospathe_cagayanensis	Hydriastele_microspadix)))))	((Nypa_fruticans	(Phoenix_dactylifera	(Serenoa_repens	Sabal_domingensis)))	((Sclerosperma_profizianum	Orania_palindan)	(Roystonea_regia	Podococcus_barteri)))))))	(Elaeis_guineensis	Elaeis_oleifera))))	Kingia_australis);
((Bactris_major	(Attalea_speciosa	(((Calamus_caryotoides	(((Leopoldinia_pulchra	Phoenix_dactylifera)	Serenoa_repens)	Sabal_domingensis))	((((((((Oenocarpus_bataua	Oenocarpus_minor)	Prestoea_acuminata)	Manicaria_saccifera)	Geonoma_undata)	(Pelagodoxa_henryana	((Dictyosperma_album	(Dypsis_decaryi	Burretiokentia_grandiflora))	(Hydriastele_microspadix	((Heterospathe_cagayanensis	Veitchia_spiralis)	Kentiopsis_piersoniorum)))))	((Sclerosperma_profizianum	Orania_palindan)	(Roystonea_regia	Podococcus_barteri)))	((Iriartea_deltoidea	Nypa_fruticans)	(Reinhardtia_simplex	(Reinhardtia_paiewonskiana	Reinhardtia_latisecta))))	(Pseudophoenix_vinifera	Chamaedorea_seifrizii)))	(Elaeis_guineensis	Elaeis_oleifera))))	Kingia_australis);
((Bactris_major	(Attalea_speciosa	(((Reinhardtia_simplex	(Reinhardtia_paiewonskiana	Reinhardtia_latisecta))	((((((Sclerosperma_profizianum	Orania_palindan)	Roystonea_regia)	Podococcus_barteri)	(Nypa_fruticans	(Phoenix_dactylifera	(Serenoa_repens	Sabal_domingensis))))	((((Oenocarpus_bataua	Oenocarpus_minor)	Prestoea_acuminata)	((Pelagodoxa_henryana	(Geonoma_undata	(((Burretiokentia_grandiflora	Dypsis_decaryi)	(Heterospathe_cagayanensis	Veitchia_spiralis))	((Dictyosperma_album	Kentiopsis_piersoniorum)	Hydriastele_microspadix))))	Manicaria_saccifera))	(Leopoldinia_pulchra	((Pseudophoenix_vinifera	Chamaedorea_seifrizii)	Calamus_caryotoides))))	Iriartea_deltoidea))	(Elaeis_guineensis	Elaeis_oleifera))))	Kingia_australis);
((Bactris_major	(Attalea_speciosa	(((((Oenocarpus_bataua	Oenocarpus_minor)	Prestoea_acuminata)	(((Geonoma_undata	Leopoldinia_pulchra)	(Pelagodoxa_henryana	((Calamus_caryotoides	Heterospathe_cagayanensis)	((((Burretiokentia_grandiflora	Dypsis_decaryi)	(Veitchia_spiralis	Kentiopsis_piersoniorum))	Hydriastele_microspadix)	Dictyosperma_album))))	Manicaria_saccifera))	(((Nypa_fruticans	(Phoenix_dactylifera	(Serenoa_repens	Sabal_domingensis)))	(((Reinhardtia_simplex	(Reinhardtia_paiewonskiana	Reinhardtia_latisecta))	(Pseudophoenix_vinifera	Chamaedorea_seifrizii))	((Sclerosperma_profizianum	Orania_palindan)	(Roystonea_regia	Podococcus_barteri))))	Iriartea_deltoidea))	(Elaeis_guineensis	Elaeis_oleifera))))	Kingia_australis);
((Bactris_major	(Attalea_speciosa	(((((Manicaria_saccifera	((Oenocarpus_bataua	Oenocarpus_minor)	Prestoea_acuminata))	(Pelagodoxa_henryana	((Geonoma_undata	Leopoldinia_pulchra)	(((Burretiokentia_grandiflora	Dypsis_decaryi)	Dictyosperma_album)	(Heterospathe_cagayanensis	(Hydriastele_microspadix	(Veitchia_spiralis	Kentiopsis_piersoniorum)))))))	((Iriartea_deltoidea	(Pseudophoenix_vinifera	Chamaedorea_seifrizii))	(((Reinhardtia_simplex	(Reinhardtia_paiewonskiana	Reinhardtia_latisecta))	(((Sclerosperma_profizianum	Orania_palindan)	(Roystonea_regia	Podococcus_barteri))	(Sabal_domingensis	(Phoenix_dactylifera	Serenoa_repens))))	Nypa_fruticans)))	Calamus_caryotoides)	(Elaeis_guineensis	Elaeis_oleifera))))	Kingia_australis);
((Nypa_fruticans	((Serenoa_repens	(Sabal_domingensis	Phoenix_dactylifera))	((((Reinhardtia_simplex	(Reinhardtia_paiewonskiana	Reinhardtia_latisecta))	((Bactris_major	(Attalea_speciosa	(Elaeis_guineensis	Elaeis_oleifera)))	(((Manicaria_saccifera	((Oenocarpus_bataua	Oenocarpus_minor)	Prestoea_acuminata))	(Pelagodoxa_henryana	Geonoma_undata))	(((Burretiokentia_grandiflora	Dypsis_decaryi)	Dictyosperma_album)	((Veitchia_spiralis	(Calamus_caryotoides	Kentiopsis_piersoniorum))	(Heterospathe_cagayanensis	Hydriastele_microspadix))))))	(Leopoldinia_pulchra	(Iriartea_deltoidea	(Pseudophoenix_vinifera	Chamaedorea_seifrizii))))	((Sclerosperma_profizianum	Orania_palindan)	(Roystonea_regia	Podococcus_barteri)))))	Kingia_australis);
((Bactris_major	((Attalea_speciosa	(Elaeis_guineensis	Elaeis_oleifera))	(((((Leopoldinia_pulchra	Manicaria_saccifera)	((Oenocarpus_bataua	Oenocarpus_minor)	Prestoea_acuminata))	Geonoma_undata)	(Pelagodoxa_henryana	(((Burretiokentia_grandiflora	Dypsis_decaryi)	Dictyosperma_album)	(((Veitchia_spiralis	Heterospathe_cagayanensis)	Hydriastele_microspadix)	Kentiopsis_piersoniorum))))	((((Sclerosperma_profizianum	Orania_palindan)	(Roystonea_regia	Podococcus_barteri))	(Nypa_fruticans	((Sabal_domingensis	Serenoa_repens)	Phoenix_dactylifera)))	((Calamus_caryotoides	(Iriartea_deltoidea	(Pseudophoenix_vinifera	Chamaedorea_seifrizii)))	(Reinhardtia_simplex	(Reinhardtia_paiewonskiana	Reinhardtia_latisecta)))))))	Kingia_australis);
((Bactris_major	(((Reinhardtia_simplex	(Reinhardtia_paiewonskiana	Reinhardtia_latisecta))	(((((((Pelagodoxa_henryana	(Hydriastele_microspadix	(((Burretiokentia_grandiflora	Calamus_caryotoides)	Heterospathe_cagayanensis)	(((Dypsis_decaryi	Veitchia_spiralis)	Kentiopsis_piersoniorum)	Dictyosperma_album))))	(Manicaria_saccifera	(Leopoldinia_pulchra	Geonoma_undata)))	((Oenocarpus_bataua	Oenocarpus_minor)	Prestoea_acuminata))	((Sclerosperma_profizianum	Orania_palindan)	(Roystonea_regia	Podococcus_barteri)))	((Sabal_domingensis	Serenoa_repens)	Phoenix_dactylifera))	Nypa_fruticans)	(Iriartea_deltoidea	(Pseudophoenix_vinifera	Chamaedorea_seifrizii))))	((Elaeis_guineensis	Elaeis_oleifera)	Attalea_speciosa)))	Kingia_australis);
(((((Reinhardtia_simplex	(Reinhardtia_paiewonskiana	Reinhardtia_latisecta))	(((((((Pelagodoxa_henryana	((Dictyosperma_album	((Heterospathe_cagayanensis	Veitchia_spiralis)	(Hydriastele_microspadix	Kentiopsis_piersoniorum)))	(Burretiokentia_grandiflora	Dypsis_decaryi)))	(Manicaria_saccifera	(Leopoldinia_pulchra	Geonoma_undata)))	((Oenocarpus_bataua	Oenocarpus_minor)	Prestoea_acuminata))	(Orania_palindan	((Sclerosperma_profizianum	Roystonea_regia)	Podococcus_barteri)))	(Serenoa_repens	(Phoenix_dactylifera	Sabal_domingensis)))	Nypa_fruticans)	(Iriartea_deltoidea	(Pseudophoenix_vinifera	Chamaedorea_seifrizii))))	((Elaeis_guineensis	Elaeis_oleifera)	(Bactris_major	Attalea_speciosa)))	Calamus_caryotoides)	Kingia_australis);
((Nypa_fruticans	(((((Reinhardtia_simplex	(Reinhardtia_paiewonskiana	Reinhardtia_latisecta))	(Iriartea_deltoidea	(Pseudophoenix_vinifera	Chamaedorea_seifrizii)))	(((Bactris_major	Attalea_speciosa)	(Elaeis_guineensis	Elaeis_oleifera))	((Oenocarpus_bataua	Oenocarpus_minor)	((Pelagodoxa_henryana	Manicaria_saccifera)	(((Leopoldinia_pulchra	Prestoea_acuminata)	((Dictyosperma_album	(Burretiokentia_grandiflora	Dypsis_decaryi))	((Hydriastele_microspadix	(Veitchia_spiralis	Kentiopsis_piersoniorum))	(Calamus_caryotoides	Heterospathe_cagayanensis))))	Geonoma_undata)))))	((Sclerosperma_profizianum	Orania_palindan)	(Roystonea_regia	Podococcus_barteri)))	(Phoenix_dactylifera	(Serenoa_repens	Sabal_domingensis))))	Kingia_australis);
(((Elaeis_guineensis	Elaeis_oleifera)	((((Oenocarpus_bataua	Oenocarpus_minor)	((Pelagodoxa_henryana	Manicaria_saccifera)	(((Leopoldinia_pulchra	Prestoea_acuminata)	((((Dictyosperma_album	Burretiokentia_grandiflora)	(Veitchia_spiralis	Kentiopsis_piersoniorum))	(Dypsis_decaryi	Heterospathe_cagayanensis))	Hydriastele_microspadix))	Geonoma_undata)))	(((((Sclerosperma_profizianum	Orania_palindan)	(Roystonea_regia	Podococcus_barteri))	(Serenoa_repens	(Sabal_domingensis	Phoenix_dactylifera)))	Nypa_fruticans)	((Reinhardtia_simplex	(Reinhardtia_paiewonskiana	Reinhardtia_latisecta))	(Calamus_caryotoides	(Iriartea_deltoidea	(Pseudophoenix_vinifera	Chamaedorea_seifrizii))))))	(Bactris_major	Attalea_speciosa)))	Kingia_australis);
(((Attalea_speciosa	(((Reinhardtia_simplex	(Reinhardtia_paiewonskiana	Reinhardtia_latisecta))	((Calamus_caryotoides	((Iriartea_deltoidea	(Pseudophoenix_vinifera	Chamaedorea_seifrizii))	((((Prestoea_acuminata	(Oenocarpus_bataua	Oenocarpus_minor))	(((Manicaria_saccifera	Pelagodoxa_henryana)	(((((Veitchia_spiralis	Kentiopsis_piersoniorum)	Dictyosperma_album)	(Burretiokentia_grandiflora	Dypsis_decaryi))	Hydriastele_microspadix)	Heterospathe_cagayanensis))	Geonoma_undata))	Leopoldinia_pulchra)	((((Sabal_domingensis	Serenoa_repens)	Phoenix_dactylifera)	Podococcus_barteri)	(Roystonea_regia	(Sclerosperma_profizianum	Orania_palindan))))))	Nypa_fruticans))	(Elaeis_guineensis	Elaeis_oleifera)))	Bactris_major)	Kingia_australis);
((Nypa_fruticans	(((Podococcus_barteri	((Sclerosperma_profizianum	Orania_palindan)	Roystonea_regia))	(((Iriartea_deltoidea	(Pseudophoenix_vinifera	Chamaedorea_seifrizii))	(Reinhardtia_simplex	(Reinhardtia_paiewonskiana	Reinhardtia_latisecta)))	(((Prestoea_acuminata	(Leopoldinia_pulchra	(Oenocarpus_bataua	Oenocarpus_minor)))	(Manicaria_saccifera	(Pelagodoxa_henryana	(Geonoma_undata	((((Veitchia_spiralis	Kentiopsis_piersoniorum)	Hydriastele_microspadix)	(Calamus_caryotoides	Heterospathe_cagayanensis))	(Dictyosperma_album	(Burretiokentia_grandiflora	Dypsis_decaryi)))))))	(Bactris_major	(Attalea_speciosa	(Elaeis_guineensis	Elaeis_oleifera))))))	((Sabal_domingensis	Serenoa_repens)	Phoenix_dactylifera)))	Kingia_australis);
((Nypa_fruticans	(((((Leopoldinia_pulchra	(Iriartea_deltoidea	(Pseudophoenix_vinifera	Chamaedorea_seifrizii)))	((Manicaria_saccifera	Geonoma_undata)	(((((Veitchia_spiralis	Kentiopsis_piersoniorum)	Hydriastele_microspadix)	(Dictyosperma_album	(Heterospathe_cagayanensis	(Burretiokentia_grandiflora	Dypsis_decaryi))))	Pelagodoxa_henryana)	(Prestoea_acuminata	(Oenocarpus_bataua	Oenocarpus_minor)))))	(Podococcus_barteri	((Sclerosperma_profizianum	Orania_palindan)	Roystonea_regia)))	((Sabal_domingensis	Serenoa_repens)	Phoenix_dactylifera))	(((Elaeis_guineensis	Elaeis_oleifera)	(Bactris_major	Attalea_speciosa))	(Calamus_caryotoides	(Reinhardtia_simplex	(Reinhardtia_paiewonskiana	Reinhardtia_latisecta))))))	Kingia_australis);
((Nypa_fruticans	((Sabal_domingensis	(Serenoa_repens	Phoenix_dactylifera))	(((Iriartea_deltoidea	(Pseudophoenix_vinifera	Chamaedorea_seifrizii))	(((((Pelagodoxa_henryana	Manicaria_saccifera)	((((Veitchia_spiralis	Kentiopsis_piersoniorum)	Hydriastele_microspadix)	(Dictyosperma_album	(Burretiokentia_grandiflora	Dypsis_decaryi)))	Heterospathe_cagayanensis))	Geonoma_undata)	(Prestoea_acuminata	(Oenocarpus_bataua	Oenocarpus_minor)))	((Roystonea_regia	Podococcus_barteri)	(Leopoldinia_pulchra	(Sclerosperma_profizianum	Orania_palindan)))))	(Calamus_caryotoides	((Reinhardtia_simplex	(Reinhardtia_paiewonskiana	Reinhardtia_latisecta))	((Elaeis_guineensis	Elaeis_oleifera)	(Bactris_major	Attalea_speciosa)))))))	Kingia_australis);
((Bactris_major	((Attalea_speciosa	(Elaeis_guineensis	Elaeis_oleifera))	((Leopoldinia_pulchra	(((Pelagodoxa_henryana	(((((Burretiokentia_grandiflora	Dypsis_decaryi)	Veitchia_spiralis)	(Calamus_caryotoides	Kentiopsis_piersoniorum))	Hydriastele_microspadix)	(Dictyosperma_album	Heterospathe_cagayanensis)))	Geonoma_undata)	(Prestoea_acuminata	(Manicaria_saccifera	(Oenocarpus_bataua	Oenocarpus_minor)))))	(((Pseudophoenix_vinifera	Chamaedorea_seifrizii)	(Iriartea_deltoidea	(Reinhardtia_simplex	(Reinhardtia_paiewonskiana	Reinhardtia_latisecta))))	(((Roystonea_regia	Podococcus_barteri)	(Sclerosperma_profizianum	Orania_palindan))	(Nypa_fruticans	(Phoenix_dactylifera	(Sabal_domingensis	Serenoa_repens))))))))	Kingia_australis);
((((Phoenix_dactylifera	(Sabal_domingensis	Serenoa_repens))	((((Iriartea_deltoidea	(Pseudophoenix_vinifera	Chamaedorea_seifrizii))	((((Attalea_speciosa	Bactris_major)	(Elaeis_guineensis	Elaeis_oleifera))	(Reinhardtia_simplex	(Reinhardtia_paiewonskiana	Reinhardtia_latisecta)))	Calamus_caryotoides))	(Leopoldinia_pulchra	(((((Pelagodoxa_henryana	(((Heterospathe_cagayanensis	(Dypsis_decaryi	Veitchia_spiralis))	Kentiopsis_piersoniorum)	(Hydriastele_microspadix	Dictyosperma_album)))	(Manicaria_saccifera	(Oenocarpus_bataua	Oenocarpus_minor)))	Geonoma_undata)	Burretiokentia_grandiflora)	Prestoea_acuminata)))	(Sclerosperma_profizianum	(Orania_palindan	(Roystonea_regia	Podococcus_barteri)))))	Nypa_fruticans)	Kingia_australis);
((Bactris_major	(((Elaeis_guineensis	Elaeis_oleifera)	((Reinhardtia_simplex	(Reinhardtia_paiewonskiana	Reinhardtia_latisecta))	((Calamus_caryotoides	(((Leopoldinia_pulchra	(((Oenocarpus_bataua	Oenocarpus_minor)	(Pelagodoxa_henryana	Manicaria_saccifera))	((Geonoma_undata	Prestoea_acuminata)	((Burretiokentia_grandiflora	Dypsis_decaryi)	(Dictyosperma_album	((Hydriastele_microspadix	(Veitchia_spiralis	Kentiopsis_piersoniorum))	Heterospathe_cagayanensis))))))	(((Roystonea_regia	Podococcus_barteri)	(Sclerosperma_profizianum	Orania_palindan))	(Nypa_fruticans	(Phoenix_dactylifera	(Sabal_domingensis	Serenoa_repens)))))	(Pseudophoenix_vinifera	Chamaedorea_seifrizii)))	Iriartea_deltoidea)))	Attalea_speciosa))	Kingia_australis);
((Bactris_major	(((Elaeis_guineensis	Elaeis_oleifera)	((((((Roystonea_regia	Podococcus_barteri)	(Sclerosperma_profizianum	Orania_palindan))	(Nypa_fruticans	(Phoenix_dactylifera	(Sabal_domingensis	Serenoa_repens))))	(Reinhardtia_simplex	(Reinhardtia_paiewonskiana	Reinhardtia_latisecta)))	((Leopoldinia_pulchra	(Pseudophoenix_vinifera	Chamaedorea_seifrizii))	Iriartea_deltoidea))	(((((Hydriastele_microspadix	(Veitchia_spiralis	Kentiopsis_piersoniorum))	((Calamus_caryotoides	Heterospathe_cagayanensis)	Burretiokentia_grandiflora))	Dictyosperma_album)	((Geonoma_undata	Manicaria_saccifera)	(Dypsis_decaryi	Pelagodoxa_henryana)))	(Prestoea_acuminata	(Oenocarpus_bataua	Oenocarpus_minor)))))	Attalea_speciosa))	Kingia_australis);
((Elaeis_oleifera	(((((Reinhardtia_latisecta	Reinhardtia_paiewonskiana)	Reinhardtia_simplex)	((Nypa_fruticans	((Phoenix_dactylifera	(Sabal_domingensis	Serenoa_repens))	((Podococcus_barteri	Roystonea_regia)	(Sclerosperma_profizianum	Orania_palindan))))	((Leopoldinia_pulchra	(Chamaedorea_seifrizii	Pseudophoenix_vinifera))	((((Calamus_caryotoides	Heterospathe_cagayanensis)	(Hydriastele_microspadix	(Dictyosperma_album	(((Burretiokentia_grandiflora	Dypsis_decaryi)	Veitchia_spiralis)	Kentiopsis_piersoniorum))))	((Manicaria_saccifera	(Pelagodoxa_henryana	(Oenocarpus_bataua	Oenocarpus_minor)))	(Iriartea_deltoidea	Geonoma_undata)))	Prestoea_acuminata))))	(Bactris_major	Attalea_speciosa))	Elaeis_guineensis))	Kingia_australis);
((Bactris_major	(Attalea_speciosa	((Elaeis_guineensis	Elaeis_oleifera)	(((Reinhardtia_latisecta	Reinhardtia_paiewonskiana)	Reinhardtia_simplex)	((((Podococcus_barteri	Roystonea_regia)	(Sclerosperma_profizianum	Orania_palindan))	(Nypa_fruticans	(Phoenix_dactylifera	(Sabal_domingensis	Serenoa_repens))))	(((Chamaedorea_seifrizii	Pseudophoenix_vinifera)	(Calamus_caryotoides	Iriartea_deltoidea))	((Oenocarpus_bataua	Oenocarpus_minor)	((Pelagodoxa_henryana	Manicaria_saccifera)	((Prestoea_acuminata	((Veitchia_spiralis	Heterospathe_cagayanensis)	(Hydriastele_microspadix	((Dypsis_decaryi	Dictyosperma_album)	Kentiopsis_piersoniorum))))	(Burretiokentia_grandiflora	(Leopoldinia_pulchra	Geonoma_undata)))))))))))	Kingia_australis);
((((Phoenix_dactylifera	Sabal_domingensis)	Serenoa_repens)	((((((Chamaedorea_seifrizii	Pseudophoenix_vinifera)	Iriartea_deltoidea)	((Oenocarpus_bataua	Oenocarpus_minor)	((Pelagodoxa_henryana	Manicaria_saccifera)	(((Calamus_caryotoides	Geonoma_undata)	(Prestoea_acuminata	(Heterospathe_cagayanensis	(((Veitchia_spiralis	(Hydriastele_microspadix	(Burretiokentia_grandiflora	Dypsis_decaryi)))	Dictyosperma_album)	Kentiopsis_piersoniorum))))	Leopoldinia_pulchra))))	(((Bactris_major	Attalea_speciosa)	(Elaeis_guineensis	Elaeis_oleifera))	((Reinhardtia_latisecta	Reinhardtia_paiewonskiana)	Reinhardtia_simplex)))	((Podococcus_barteri	Roystonea_regia)	(Sclerosperma_profizianum	Orania_palindan)))	Nypa_fruticans))	Kingia_australis);
((((Bactris_major	Attalea_speciosa)	(Elaeis_guineensis	Elaeis_oleifera))	(((Reinhardtia_latisecta	Reinhardtia_paiewonskiana)	Reinhardtia_simplex)	(((Podococcus_barteri	Roystonea_regia)	(Sclerosperma_profizianum	Orania_palindan))	((Calamus_caryotoides	((Leopoldinia_pulchra	((Chamaedorea_seifrizii	Pseudophoenix_vinifera)	Iriartea_deltoidea))	(((((Heterospathe_cagayanensis	(Veitchia_spiralis	Dypsis_decaryi))	((Kentiopsis_piersoniorum	Burretiokentia_grandiflora)	Dictyosperma_album))	Hydriastele_microspadix)	((Geonoma_undata	(Oenocarpus_bataua	Oenocarpus_minor))	(Pelagodoxa_henryana	Manicaria_saccifera)))	Prestoea_acuminata)))	(Nypa_fruticans	(Phoenix_dactylifera	(Serenoa_repens	Sabal_domingensis)))))))	Kingia_australis);
((((Attalea_speciosa	(Elaeis_guineensis	Elaeis_oleifera))	(((Reinhardtia_latisecta	Reinhardtia_paiewonskiana)	Reinhardtia_simplex)	((((Podococcus_barteri	Roystonea_regia)	(Sclerosperma_profizianum	Orania_palindan))	(Nypa_fruticans	(Phoenix_dactylifera	(Serenoa_repens	Sabal_domingensis))))	(((Chamaedorea_seifrizii	Pseudophoenix_vinifera)	Iriartea_deltoidea)	((((((Kentiopsis_piersoniorum	Hydriastele_microspadix)	((Calamus_caryotoides	Heterospathe_cagayanensis)	Veitchia_spiralis))	Dictyosperma_album)	(Burretiokentia_grandiflora	Dypsis_decaryi))	(((Leopoldinia_pulchra	Manicaria_saccifera)	Geonoma_undata)	(Pelagodoxa_henryana	(Oenocarpus_bataua	Oenocarpus_minor))))	Prestoea_acuminata)))))	Bactris_major)	Kingia_australis);
(((Elaeis_guineensis	Elaeis_oleifera)	(((((Reinhardtia_latisecta	Reinhardtia_paiewonskiana)	Reinhardtia_simplex)	(((Iriartea_deltoidea	Sabal_domingensis)	(Phoenix_dactylifera	(Leopoldinia_pulchra	Serenoa_repens)))	((Nypa_fruticans	Calamus_caryotoides)	((Chamaedorea_seifrizii	Pseudophoenix_vinifera)	(((Podococcus_barteri	Roystonea_regia)	(Sclerosperma_profizianum	Orania_palindan))	(((Heterospathe_cagayanensis	((Hydriastele_microspadix	((Veitchia_spiralis	(Burretiokentia_grandiflora	Dypsis_decaryi))	Kentiopsis_piersoniorum))	Dictyosperma_album))	((Manicaria_saccifera	(Pelagodoxa_henryana	(Oenocarpus_bataua	Oenocarpus_minor)))	Geonoma_undata))	Prestoea_acuminata))))))	Bactris_major)	Attalea_speciosa))	Kingia_australis);
((Bactris_major	(Attalea_speciosa	(((Calamus_caryotoides	((Reinhardtia_latisecta	Reinhardtia_paiewonskiana)	Reinhardtia_simplex))	((Iriartea_deltoidea	(Chamaedorea_seifrizii	Pseudophoenix_vinifera))	(((Nypa_fruticans	(Phoenix_dactylifera	(Sabal_domingensis	Serenoa_repens)))	((Podococcus_barteri	Roystonea_regia)	(Sclerosperma_profizianum	Orania_palindan)))	(Leopoldinia_pulchra	(((Manicaria_saccifera	Pelagodoxa_henryana)	((Oenocarpus_bataua	Oenocarpus_minor)	((Heterospathe_cagayanensis	((Hydriastele_microspadix	((Veitchia_spiralis	(Burretiokentia_grandiflora	Dypsis_decaryi))	Kentiopsis_piersoniorum))	Dictyosperma_album))	Geonoma_undata)))	Prestoea_acuminata)))))	(Elaeis_guineensis	Elaeis_oleifera))))	Kingia_australis);
(((Sabal_domingensis	Serenoa_repens)	(((((Roystonea_regia	Podococcus_barteri)	(Sclerosperma_profizianum	Orania_palindan))	(((Reinhardtia_latisecta	Reinhardtia_paiewonskiana)	Reinhardtia_simplex)	(((Iriartea_deltoidea	(Chamaedorea_seifrizii	Pseudophoenix_vinifera))	(((Prestoea_acuminata	(((Burretiokentia_grandiflora	Dypsis_decaryi)	(Dictyosperma_album	(Heterospathe_cagayanensis	((Hydriastele_microspadix	Kentiopsis_piersoniorum)	Veitchia_spiralis))))	(Leopoldinia_pulchra	Geonoma_undata)))	(Calamus_caryotoides	Manicaria_saccifera))	(Pelagodoxa_henryana	(Oenocarpus_bataua	Oenocarpus_minor))))	(Bactris_major	((Elaeis_guineensis	Elaeis_oleifera)	Attalea_speciosa)))))	Nypa_fruticans)	Phoenix_dactylifera))	Kingia_australis);
((Bactris_major	(((((((Chamaedorea_seifrizii	Pseudophoenix_vinifera)	(Oenocarpus_bataua	Oenocarpus_minor))	((((Leopoldinia_pulchra	Prestoea_acuminata)	((Hydriastele_microspadix	((Kentiopsis_piersoniorum	Dictyosperma_album)	(Heterospathe_cagayanensis	(Veitchia_spiralis	(Burretiokentia_grandiflora	Dypsis_decaryi)))))	Geonoma_undata))	(Calamus_caryotoides	Manicaria_saccifera))	(Iriartea_deltoidea	Pelagodoxa_henryana)))	(((Podococcus_barteri	Nypa_fruticans)	(Phoenix_dactylifera	(Sabal_domingensis	Serenoa_repens)))	(Roystonea_regia	(Sclerosperma_profizianum	Orania_palindan))))	((Reinhardtia_latisecta	Reinhardtia_paiewonskiana)	Reinhardtia_simplex))	(Elaeis_guineensis	Elaeis_oleifera))	Attalea_speciosa))	Kingia_australis);
((Bactris_major	((((((((((Geonoma_undata	Oenocarpus_bataua)	Pelagodoxa_henryana)	Manicaria_saccifera)	((Calamus_caryotoides	Heterospathe_cagayanensis)	((Hydriastele_microspadix	(Veitchia_spiralis	Kentiopsis_piersoniorum))	(Dictyosperma_album	(Burretiokentia_grandiflora	Dypsis_decaryi)))))	(Prestoea_acuminata	Oenocarpus_minor))	Leopoldinia_pulchra)	((Chamaedorea_seifrizii	Pseudophoenix_vinifera)	((Nypa_fruticans	(Phoenix_dactylifera	(Sabal_domingensis	Serenoa_repens)))	(Roystonea_regia	(Podococcus_barteri	(Sclerosperma_profizianum	Orania_palindan))))))	(Iriartea_deltoidea	((Reinhardtia_latisecta	Reinhardtia_paiewonskiana)	Reinhardtia_simplex)))	(Elaeis_guineensis	Elaeis_oleifera))	Attalea_speciosa))	Kingia_australis);
(((Phoenix_dactylifera	(Serenoa_repens	Sabal_domingensis))	(Nypa_fruticans	(((((((Prestoea_acuminata	(Geonoma_undata	(((Dypsis_decaryi	Heterospathe_cagayanensis)	Calamus_caryotoides)	((Hydriastele_microspadix	Dictyosperma_album)	(Burretiokentia_grandiflora	(Kentiopsis_piersoniorum	Veitchia_spiralis))))))	(Manicaria_saccifera	(Pelagodoxa_henryana	(Oenocarpus_minor	Oenocarpus_bataua))))	Leopoldinia_pulchra)	((Chamaedorea_seifrizii	Pseudophoenix_vinifera)	Iriartea_deltoidea))	((Bactris_major	Attalea_speciosa)	(Elaeis_oleifera	Elaeis_guineensis)))	((Reinhardtia_paiewonskiana	Reinhardtia_latisecta)	Reinhardtia_simplex))	((Roystonea_regia	(Orania_palindan	Sclerosperma_profizianum))	Podococcus_barteri))))	Kingia_australis);
((Elaeis_guineensis	(((((((((Geonoma_undata	Manicaria_saccifera)	(Pelagodoxa_henryana	((Heterospathe_cagayanensis	Calamus_caryotoides)	((Dictyosperma_album	(Kentiopsis_piersoniorum	((Burretiokentia_grandiflora	Dypsis_decaryi)	Veitchia_spiralis)))	Hydriastele_microspadix))))	(Prestoea_acuminata	(Oenocarpus_minor	Oenocarpus_bataua)))	(((Roystonea_regia	(Orania_palindan	Sclerosperma_profizianum))	Podococcus_barteri)	((Sabal_domingensis	(Phoenix_dactylifera	Serenoa_repens))	Nypa_fruticans)))	(((Chamaedorea_seifrizii	Pseudophoenix_vinifera)	Iriartea_deltoidea)	Leopoldinia_pulchra))	((Reinhardtia_paiewonskiana	Reinhardtia_latisecta)	Reinhardtia_simplex))	Bactris_major)	Attalea_speciosa)	Elaeis_oleifera))	Kingia_australis);
((Bactris_major	((Attalea_speciosa	(Elaeis_oleifera	Elaeis_guineensis))	(((((((Roystonea_regia	Orania_palindan)	Podococcus_barteri)	Sclerosperma_profizianum)	((((Dypsis_decaryi	(Dictyosperma_album	(((Burretiokentia_grandiflora	Veitchia_spiralis)	Heterospathe_cagayanensis)	(Hydriastele_microspadix	Kentiopsis_piersoniorum))))	(((Manicaria_saccifera	(Leopoldinia_pulchra	Geonoma_undata))	(Oenocarpus_minor	Oenocarpus_bataua))	Pelagodoxa_henryana))	Prestoea_acuminata)	(Calamus_caryotoides	((Chamaedorea_seifrizii	Pseudophoenix_vinifera)	Iriartea_deltoidea))))	(Phoenix_dactylifera	(Serenoa_repens	Sabal_domingensis)))	Nypa_fruticans)	((Reinhardtia_paiewonskiana	Reinhardtia_latisecta)	Reinhardtia_simplex))))	Kingia_australis);
((Bactris_major	(Attalea_speciosa	((((Reinhardtia_paiewonskiana	Reinhardtia_latisecta)	Reinhardtia_simplex)	(((((Oenocarpus_minor	Oenocarpus_bataua)	(Manicaria_saccifera	Pelagodoxa_henryana))	(Geonoma_undata	(((Burretiokentia_grandiflora	Dypsis_decaryi)	(Dictyosperma_album	((Veitchia_spiralis	Heterospathe_cagayanensis)	(Hydriastele_microspadix	(Calamus_caryotoides	Kentiopsis_piersoniorum)))))	Prestoea_acuminata)))	(Leopoldinia_pulchra	((Chamaedorea_seifrizii	Pseudophoenix_vinifera)	Iriartea_deltoidea)))	(Nypa_fruticans	(((Roystonea_regia	Podococcus_barteri)	(Orania_palindan	Sclerosperma_profizianum))	(Sabal_domingensis	(Phoenix_dactylifera	Serenoa_repens))))))	(Elaeis_oleifera	Elaeis_guineensis))))	Kingia_australis);
((Bactris_major	(((Elaeis_oleifera	Elaeis_guineensis)	(((Iriartea_deltoidea	(Chamaedorea_seifrizii	Pseudophoenix_vinifera))	((Reinhardtia_paiewonskiana	Reinhardtia_latisecta)	Reinhardtia_simplex))	(Nypa_fruticans	(((Prestoea_acuminata	((Oenocarpus_minor	Oenocarpus_bataua)	((((Burretiokentia_grandiflora	Dypsis_decaryi)	(Dictyosperma_album	((Veitchia_spiralis	(Calamus_caryotoides	Heterospathe_cagayanensis))	(Hydriastele_microspadix	Kentiopsis_piersoniorum))))	Pelagodoxa_henryana)	((Leopoldinia_pulchra	Geonoma_undata)	Manicaria_saccifera))))	((Roystonea_regia	Podococcus_barteri)	(Orania_palindan	Sclerosperma_profizianum)))	(Phoenix_dactylifera	(Serenoa_repens	Sabal_domingensis))))))	Attalea_speciosa))	Kingia_australis);
(((Elaeis_oleifera	Elaeis_guineensis)	(((((Reinhardtia_paiewonskiana	Reinhardtia_latisecta)	Reinhardtia_simplex)	((((Roystonea_regia	Podococcus_barteri)	(Orania_palindan	Sclerosperma_profizianum))	(Phoenix_dactylifera	(Serenoa_repens	Sabal_domingensis)))	Nypa_fruticans))	((Iriartea_deltoidea	(Chamaedorea_seifrizii	Pseudophoenix_vinifera))	(((((((Calamus_caryotoides	Heterospathe_cagayanensis)	((Dictyosperma_album	((Burretiokentia_grandiflora	Dypsis_decaryi)	Veitchia_spiralis))	Kentiopsis_piersoniorum))	Hydriastele_microspadix)	Pelagodoxa_henryana)	((Leopoldinia_pulchra	Geonoma_undata)	Manicaria_saccifera))	Prestoea_acuminata)	(Oenocarpus_minor	Oenocarpus_bataua))))	(Attalea_speciosa	Bactris_major)))	Kingia_australis);
((((((Iriartea_deltoidea	((((((Prestoea_acuminata	(Oenocarpus_minor	Oenocarpus_bataua))	((((((Heterospathe_cagayanensis	((Burretiokentia_grandiflora	Dypsis_decaryi)	Veitchia_spiralis))	(Kentiopsis_piersoniorum	Dictyosperma_album))	Hydriastele_microspadix)	Pelagodoxa_henryana)	Manicaria_saccifera)	Geonoma_undata))	((Roystonea_regia	Podococcus_barteri)	(Orania_palindan	Sclerosperma_profizianum)))	(Sabal_domingensis	(Phoenix_dactylifera	(Leopoldinia_pulchra	Serenoa_repens))))	Nypa_fruticans)	((Chamaedorea_seifrizii	Pseudophoenix_vinifera)	((Reinhardtia_paiewonskiana	Reinhardtia_latisecta)	Reinhardtia_simplex))))	Calamus_caryotoides)	(Elaeis_oleifera	Elaeis_guineensis))	Attalea_speciosa)	Bactris_major)	Kingia_australis);
((Nypa_fruticans	(((((((Leopoldinia_pulchra	Manicaria_saccifera)	(Prestoea_acuminata	(Oenocarpus_minor	Oenocarpus_bataua)))	Geonoma_undata)	(((((Hydriastele_microspadix	(Veitchia_spiralis	Kentiopsis_piersoniorum))	Burretiokentia_grandiflora)	(Dypsis_decaryi	Dictyosperma_album))	(Calamus_caryotoides	Heterospathe_cagayanensis))	Pelagodoxa_henryana))	(Podococcus_barteri	((Orania_palindan	Sclerosperma_profizianum)	Roystonea_regia)))	((Iriartea_deltoidea	(Chamaedorea_seifrizii	Pseudophoenix_vinifera))	(((Reinhardtia_paiewonskiana	Reinhardtia_latisecta)	Reinhardtia_simplex)	((Elaeis_oleifera	Elaeis_guineensis)	(Attalea_speciosa	Bactris_major)))))	(Sabal_domingensis	(Phoenix_dactylifera	Serenoa_repens))))	Kingia_australis);
((Elaeis_guineensis	(((Attalea_speciosa	Bactris_major)	((((((Podococcus_barteri	((Orania_palindan	Sclerosperma_profizianum)	Roystonea_regia))	(Serenoa_repens	(Sabal_domingensis	Phoenix_dactylifera)))	Nypa_fruticans)	(((Leopoldinia_pulchra	Prestoea_acuminata)	(Oenocarpus_minor	Oenocarpus_bataua))	(Geonoma_undata	((((Burretiokentia_grandiflora	Dictyosperma_album)	((Calamus_caryotoides	Heterospathe_cagayanensis)	(Hydriastele_microspadix	((Dypsis_decaryi	Veitchia_spiralis)	Kentiopsis_piersoniorum))))	Pelagodoxa_henryana)	Manicaria_saccifera))))	(Iriartea_deltoidea	(Chamaedorea_seifrizii	Pseudophoenix_vinifera)))	((Reinhardtia_paiewonskiana	Reinhardtia_latisecta)	Reinhardtia_simplex)))	Elaeis_oleifera))	Kingia_australis);
(((Elaeis_oleifera	Elaeis_guineensis)	(Attalea_speciosa	(((((Iriartea_deltoidea	(Chamaedorea_seifrizii	Pseudophoenix_vinifera))	((Reinhardtia_paiewonskiana	Reinhardtia_latisecta)	Reinhardtia_simplex))	((Podococcus_barteri	((Orania_palindan	Sclerosperma_profizianum)	Roystonea_regia))	((Sabal_domingensis	(Phoenix_dactylifera	Serenoa_repens))	Nypa_fruticans)))	((((((Dictyosperma_album	((Hydriastele_microspadix	(Burretiokentia_grandiflora	Kentiopsis_piersoniorum))	(Heterospathe_cagayanensis	Veitchia_spiralis)))	Dypsis_decaryi)	(Geonoma_undata	((Pelagodoxa_henryana	(Oenocarpus_minor	Oenocarpus_bataua))	Manicaria_saccifera)))	Prestoea_acuminata)	Leopoldinia_pulchra)	Calamus_caryotoides))	Bactris_major)))	Kingia_australis);
((Bactris_major	(((((Iriartea_deltoidea	(Chamaedorea_seifrizii	Pseudophoenix_vinifera))	(((((((Heterospathe_cagayanensis	Veitchia_spiralis)	(Hydriastele_microspadix	Kentiopsis_piersoniorum))	Burretiokentia_grandiflora)	(Dypsis_decaryi	Dictyosperma_album))	Pelagodoxa_henryana)	((Calamus_caryotoides	Leopoldinia_pulchra)	Geonoma_undata))	(Manicaria_saccifera	((Oenocarpus_bataua	Oenocarpus_minor)	Prestoea_acuminata))))	((Reinhardtia_simplex	(Reinhardtia_paiewonskiana	Reinhardtia_latisecta))	((Orania_palindan	(Podococcus_barteri	(Sclerosperma_profizianum	Roystonea_regia)))	((Phoenix_dactylifera	(Serenoa_repens	Sabal_domingensis))	Nypa_fruticans))))	(Elaeis_oleifera	Elaeis_guineensis))	Attalea_speciosa))	Kingia_australis);
(((Elaeis_oleifera	Elaeis_guineensis)	((Attalea_speciosa	Bactris_major)	((Calamus_caryotoides	((Iriartea_deltoidea	(Chamaedorea_seifrizii	Pseudophoenix_vinifera))	((((Geonoma_undata	Manicaria_saccifera)	(((Heterospathe_cagayanensis	(Burretiokentia_grandiflora	((Veitchia_spiralis	Kentiopsis_piersoniorum)	Dictyosperma_album)))	Hydriastele_microspadix)	(Dypsis_decaryi	Pelagodoxa_henryana)))	((Oenocarpus_bataua	Oenocarpus_minor)	Prestoea_acuminata))	Leopoldinia_pulchra)))	((Reinhardtia_simplex	(Reinhardtia_paiewonskiana	Reinhardtia_latisecta))	(((Roystonea_regia	(Podococcus_barteri	(Orania_palindan	Sclerosperma_profizianum)))	(Phoenix_dactylifera	(Serenoa_repens	Sabal_domingensis)))	Nypa_fruticans)))))	Kingia_australis);
(((Sabal_domingensis	(Phoenix_dactylifera	Serenoa_repens))	(Nypa_fruticans	((((Calamus_caryotoides	((Attalea_speciosa	(Elaeis_oleifera	Elaeis_guineensis))	Bactris_major))	(((Pelagodoxa_henryana	Manicaria_saccifera)	(Oenocarpus_bataua	Oenocarpus_minor))	((Burretiokentia_grandiflora	((((Heterospathe_cagayanensis	(Dypsis_decaryi	Veitchia_spiralis))	Hydriastele_microspadix)	Kentiopsis_piersoniorum)	Dictyosperma_album))	(Prestoea_acuminata	Geonoma_undata))))	((Leopoldinia_pulchra	(Iriartea_deltoidea	(Chamaedorea_seifrizii	Pseudophoenix_vinifera)))	(Reinhardtia_simplex	(Reinhardtia_paiewonskiana	Reinhardtia_latisecta))))	(Roystonea_regia	(Podococcus_barteri	(Orania_palindan	Sclerosperma_profizianum))))))	Kingia_australis);
(((Serenoa_repens	(Nypa_fruticans	(((((Elaeis_oleifera	Elaeis_guineensis)	((Reinhardtia_simplex	(Reinhardtia_paiewonskiana	Reinhardtia_latisecta))	(Attalea_speciosa	Bactris_major)))	(Iriartea_deltoidea	(Chamaedorea_seifrizii	Pseudophoenix_vinifera)))	((Manicaria_saccifera	(((Pelagodoxa_henryana	((((Heterospathe_cagayanensis	Veitchia_spiralis)	Hydriastele_microspadix)	Kentiopsis_piersoniorum)	((Burretiokentia_grandiflora	Dypsis_decaryi)	Dictyosperma_album)))	(Oenocarpus_minor	Prestoea_acuminata))	(Leopoldinia_pulchra	(Calamus_caryotoides	Geonoma_undata))))	Oenocarpus_bataua))	((Orania_palindan	Sclerosperma_profizianum)	(Roystonea_regia	Podococcus_barteri)))))	(Sabal_domingensis	Phoenix_dactylifera))	Kingia_australis);
((Nypa_fruticans	(((((Calamus_caryotoides	((Reinhardtia_simplex	(Reinhardtia_paiewonskiana	Reinhardtia_latisecta))	((Attalea_speciosa	Bactris_major)	(Elaeis_oleifera	Elaeis_guineensis))))	(Iriartea_deltoidea	(Chamaedorea_seifrizii	Pseudophoenix_vinifera)))	((Prestoea_acuminata	(Oenocarpus_bataua	Oenocarpus_minor))	((Pelagodoxa_henryana	((((Hydriastele_microspadix	Kentiopsis_piersoniorum)	(Burretiokentia_grandiflora	(Heterospathe_cagayanensis	Veitchia_spiralis)))	Dypsis_decaryi)	Dictyosperma_album))	((Leopoldinia_pulchra	Geonoma_undata)	Manicaria_saccifera))))	((Orania_palindan	Sclerosperma_profizianum)	(Roystonea_regia	Podococcus_barteri)))	(Sabal_domingensis	(Phoenix_dactylifera	Serenoa_repens))))	Kingia_australis);
((Nypa_fruticans	((((Orania_palindan	Sclerosperma_profizianum)	(Roystonea_regia	Podococcus_barteri))	(Phoenix_dactylifera	(Serenoa_repens	Sabal_domingensis)))	(((Reinhardtia_simplex	(Reinhardtia_paiewonskiana	Reinhardtia_latisecta))	((Attalea_speciosa	Bactris_major)	(Elaeis_oleifera	Elaeis_guineensis)))	(((Prestoea_acuminata	(Oenocarpus_bataua	Oenocarpus_minor))	(((Pelagodoxa_henryana	(((Hydriastele_microspadix	Kentiopsis_piersoniorum)	((Calamus_caryotoides	Heterospathe_cagayanensis)	Veitchia_spiralis))	((Burretiokentia_grandiflora	Dypsis_decaryi)	Dictyosperma_album)))	Manicaria_saccifera)	Geonoma_undata))	((Iriartea_deltoidea	(Chamaedorea_seifrizii	Pseudophoenix_vinifera))	Leopoldinia_pulchra)))))	Kingia_australis);
(((Elaeis_oleifera	Elaeis_guineensis)	((((Nypa_fruticans	((Sabal_domingensis	Serenoa_repens)	Phoenix_dactylifera))	(Reinhardtia_simplex	(Reinhardtia_paiewonskiana	Reinhardtia_latisecta)))	(((((Orania_palindan	Sclerosperma_profizianum)	(Roystonea_regia	Podococcus_barteri))	(Manicaria_saccifera	(((((Heterospathe_cagayanensis	(Veitchia_spiralis	(Burretiokentia_grandiflora	Dypsis_decaryi)))	(Dictyosperma_album	Kentiopsis_piersoniorum))	Hydriastele_microspadix)	((Oenocarpus_minor	Prestoea_acuminata)	(Leopoldinia_pulchra	Geonoma_undata)))	(Oenocarpus_bataua	Pelagodoxa_henryana))))	Calamus_caryotoides)	((Chamaedorea_seifrizii	Pseudophoenix_vinifera)	Iriartea_deltoidea)))	(Attalea_speciosa	Bactris_major)))	Kingia_australis);
((Nypa_fruticans	(((Sabal_domingensis	Serenoa_repens)	Phoenix_dactylifera)	(((Reinhardtia_simplex	(Reinhardtia_paiewonskiana	Reinhardtia_latisecta))	((((Oenocarpus_bataua	Oenocarpus_minor)	((Manicaria_saccifera	Pelagodoxa_henryana)	(Prestoea_acuminata	((Geonoma_undata	Leopoldinia_pulchra)	((((Hydriastele_microspadix	(Calamus_caryotoides	Heterospathe_cagayanensis))	Dictyosperma_album)	(Burretiokentia_grandiflora	Dypsis_decaryi))	(Veitchia_spiralis	Kentiopsis_piersoniorum))))))	((Chamaedorea_seifrizii	Pseudophoenix_vinifera)	Iriartea_deltoidea))	(Bactris_major	((Elaeis_oleifera	Elaeis_guineensis)	Attalea_speciosa))))	((Podococcus_barteri	(Orania_palindan	Roystonea_regia))	Sclerosperma_profizianum))))	Kingia_australis);
((Pelagodoxa_henryana	(((((Bactris_major	((Elaeis_oleifera	Elaeis_guineensis)	Attalea_speciosa))	((Nypa_fruticans	(((Sabal_domingensis	Serenoa_repens)	Phoenix_dactylifera)	((Roystonea_regia	(Podococcus_barteri	Orania_palindan))	Sclerosperma_profizianum)))	(((Chamaedorea_seifrizii	Pseudophoenix_vinifera)	Iriartea_deltoidea)	(Reinhardtia_simplex	(Reinhardtia_paiewonskiana	Reinhardtia_latisecta)))))	(Leopoldinia_pulchra	(Manicaria_saccifera	((Oenocarpus_bataua	Oenocarpus_minor)	Prestoea_acuminata))))	Geonoma_undata)	(Hydriastele_microspadix	((Calamus_caryotoides	Heterospathe_cagayanensis)	(Dictyosperma_album	(((Burretiokentia_grandiflora	Dypsis_decaryi)	Veitchia_spiralis)	Kentiopsis_piersoniorum))))))	Kingia_australis);
(((Sabal_domingensis	Serenoa_repens)	(Phoenix_dactylifera	((((Manicaria_saccifera	((Geonoma_undata	((((Burretiokentia_grandiflora	Calamus_caryotoides)	Heterospathe_cagayanensis)	(Hydriastele_microspadix	(Veitchia_spiralis	Kentiopsis_piersoniorum)))	(Dypsis_decaryi	Dictyosperma_album)))	Pelagodoxa_henryana))	((Oenocarpus_bataua	Oenocarpus_minor)	Prestoea_acuminata))	(Leopoldinia_pulchra	((Roystonea_regia	Podococcus_barteri)	(Orania_palindan	Sclerosperma_profizianum))))	((((Elaeis_oleifera	Elaeis_guineensis)	(Attalea_speciosa	Bactris_major))	(Reinhardtia_simplex	(Reinhardtia_paiewonskiana	Reinhardtia_latisecta)))	((Chamaedorea_seifrizii	Pseudophoenix_vinifera)	(Iriartea_deltoidea	Nypa_fruticans))))))	Kingia_australis);
(((((((Podococcus_barteri	(Sclerosperma_profizianum	Orania_palindan))	Roystonea_regia)	(((Calamus_caryotoides	((Elaeis_guineensis	Elaeis_oleifera)	(Attalea_speciosa	Bactris_major)))	(Reinhardtia_simplex	(Reinhardtia_paiewonskiana	Reinhardtia_latisecta)))	((Iriartea_deltoidea	(Chamaedorea_seifrizii	Pseudophoenix_vinifera))	(Manicaria_saccifera	((((Leopoldinia_pulchra	Geonoma_undata)	(Prestoea_acuminata	(Hydriastele_microspadix	(((Kentiopsis_piersoniorum	Dictyosperma_album)	Veitchia_spiralis)	Heterospathe_cagayanensis))))	((Dypsis_decaryi	Pelagodoxa_henryana)	(Oenocarpus_bataua	Oenocarpus_minor)))	Burretiokentia_grandiflora)))))	Nypa_fruticans)	(Serenoa_repens	Sabal_domingensis))	Phoenix_dactylifera)	Kingia_australis);
((Oenocarpus_bataua	(Oenocarpus_minor	(((((((Nypa_fruticans	((Serenoa_repens	Sabal_domingensis)	Phoenix_dactylifera))	((Podococcus_barteri	(Sclerosperma_profizianum	Orania_palindan))	Roystonea_regia))	(((Elaeis_guineensis	Elaeis_oleifera)	(Attalea_speciosa	Bactris_major))	(Reinhardtia_simplex	(Reinhardtia_paiewonskiana	Reinhardtia_latisecta))))	(Leopoldinia_pulchra	(Iriartea_deltoidea	(Chamaedorea_seifrizii	Pseudophoenix_vinifera))))	Geonoma_undata)	(((((Dypsis_decaryi	Veitchia_spiralis)	Kentiopsis_piersoniorum)	(Dictyosperma_album	((Calamus_caryotoides	Heterospathe_cagayanensis)	Burretiokentia_grandiflora)))	Hydriastele_microspadix)	(Pelagodoxa_henryana	Manicaria_saccifera)))	Prestoea_acuminata)))	Kingia_australis);
(((Elaeis_guineensis	Elaeis_oleifera)	((Attalea_speciosa	Bactris_major)	((Reinhardtia_simplex	(Reinhardtia_paiewonskiana	Reinhardtia_latisecta))	((((Serenoa_repens	(Sabal_domingensis	Phoenix_dactylifera))	Nypa_fruticans)	(Podococcus_barteri	((Sclerosperma_profizianum	Orania_palindan)	Roystonea_regia)))	((Iriartea_deltoidea	(Chamaedorea_seifrizii	Pseudophoenix_vinifera))	(Manicaria_saccifera	((Geonoma_undata	((Leopoldinia_pulchra	Prestoea_acuminata)	(Oenocarpus_bataua	Oenocarpus_minor)))	(Pelagodoxa_henryana	((((Burretiokentia_grandiflora	Dypsis_decaryi)	Veitchia_spiralis)	Kentiopsis_piersoniorum)	(Dictyosperma_album	(Hydriastele_microspadix	(Calamus_caryotoides	Heterospathe_cagayanensis))))))))))))	Kingia_australis);
((Bactris_major	((((Reinhardtia_simplex	(Reinhardtia_paiewonskiana	Reinhardtia_latisecta))	(((Phoenix_dactylifera	(Serenoa_repens	Sabal_domingensis))	Nypa_fruticans)	((Iriartea_deltoidea	(Chamaedorea_seifrizii	Pseudophoenix_vinifera))	((((((((Dictyosperma_album	(Burretiokentia_grandiflora	Dypsis_decaryi))	((Veitchia_spiralis	(Calamus_caryotoides	Heterospathe_cagayanensis))	(Kentiopsis_piersoniorum	Hydriastele_microspadix)))	(Pelagodoxa_henryana	Manicaria_saccifera))	Geonoma_undata)	(Oenocarpus_bataua	Oenocarpus_minor))	Prestoea_acuminata)	Leopoldinia_pulchra)	((Podococcus_barteri	(Sclerosperma_profizianum	Orania_palindan))	Roystonea_regia)))))	(Elaeis_guineensis	Elaeis_oleifera))	Attalea_speciosa))	Kingia_australis);
((Reinhardtia_latisecta	(((((((Elaeis_guineensis	Elaeis_oleifera)	(Attalea_speciosa	Bactris_major))	((Manicaria_saccifera	(((((Dictyosperma_album	Kentiopsis_piersoniorum)	((Calamus_caryotoides	Heterospathe_cagayanensis)	((Burretiokentia_grandiflora	Dypsis_decaryi)	Veitchia_spiralis)))	Hydriastele_microspadix)	Pelagodoxa_henryana)	(Leopoldinia_pulchra	(Geonoma_undata	(Oenocarpus_bataua	Oenocarpus_minor)))))	Prestoea_acuminata))	(((Phoenix_dactylifera	(Serenoa_repens	Sabal_domingensis))	Nypa_fruticans)	((Sclerosperma_profizianum	Orania_palindan)	(Roystonea_regia	Podococcus_barteri))))	(Iriartea_deltoidea	(Chamaedorea_seifrizii	Pseudophoenix_vinifera)))	Reinhardtia_simplex)	Reinhardtia_paiewonskiana))	Kingia_australis);
((Bactris_major	((Reinhardtia_simplex	(Reinhardtia_paiewonskiana	Reinhardtia_latisecta))	((((Sabal_domingensis	(Serenoa_repens	Phoenix_dactylifera))	Nypa_fruticans)	((((Geonoma_undata	Manicaria_saccifera)	(((((Heterospathe_cagayanensis	((Kentiopsis_piersoniorum	Veitchia_spiralis)	Hydriastele_microspadix))	(Burretiokentia_grandiflora	Dypsis_decaryi))	Dictyosperma_album)	Pelagodoxa_henryana)	(Prestoea_acuminata	(Oenocarpus_bataua	Oenocarpus_minor))))	(Calamus_caryotoides	((Leopoldinia_pulchra	(Sclerosperma_profizianum	Orania_palindan))	(Roystonea_regia	Podococcus_barteri))))	(Iriartea_deltoidea	(Chamaedorea_seifrizii	Pseudophoenix_vinifera))))	((Elaeis_guineensis	Elaeis_oleifera)	Attalea_speciosa))))	Kingia_australis);
((Bactris_major	((((((Phoenix_dactylifera	(Sabal_domingensis	Serenoa_repens))	Nypa_fruticans)	((((((Calamus_caryotoides	Heterospathe_cagayanensis)	(((Burretiokentia_grandiflora	Dypsis_decaryi)	Dictyosperma_album)	((Kentiopsis_piersoniorum	Veitchia_spiralis)	Hydriastele_microspadix)))	(Manicaria_saccifera	((Pelagodoxa_henryana	(Oenocarpus_bataua	Oenocarpus_minor))	Geonoma_undata)))	Prestoea_acuminata)	((Sclerosperma_profizianum	Orania_palindan)	(Roystonea_regia	Podococcus_barteri)))	(Leopoldinia_pulchra	(Iriartea_deltoidea	(Chamaedorea_seifrizii	Pseudophoenix_vinifera)))))	(Reinhardtia_simplex	(Reinhardtia_paiewonskiana	Reinhardtia_latisecta)))	(Elaeis_guineensis	Elaeis_oleifera))	Attalea_speciosa))	Kingia_australis);
((Bactris_major	((((((Phoenix_dactylifera	(Sabal_domingensis	Serenoa_repens))	Nypa_fruticans)	(Reinhardtia_simplex	(Reinhardtia_paiewonskiana	Reinhardtia_latisecta)))	(((((Sclerosperma_profizianum	Orania_palindan)	(Roystonea_regia	Podococcus_barteri))	(Leopoldinia_pulchra	(((Prestoea_acuminata	(Geonoma_undata	((Burretiokentia_grandiflora	Dictyosperma_album)	((Hydriastele_microspadix	Kentiopsis_piersoniorum)	(Heterospathe_cagayanensis	(Dypsis_decaryi	Veitchia_spiralis))))))	(Pelagodoxa_henryana	Manicaria_saccifera))	(Oenocarpus_bataua	Oenocarpus_minor))))	(Iriartea_deltoidea	(Chamaedorea_seifrizii	Pseudophoenix_vinifera)))	Calamus_caryotoides))	(Elaeis_guineensis	Elaeis_oleifera))	Attalea_speciosa))	Kingia_australis);
(((Elaeis_guineensis	Elaeis_oleifera)	((Attalea_speciosa	Bactris_major)	(((((Iriartea_deltoidea	(Chamaedorea_seifrizii	Pseudophoenix_vinifera))	((Prestoea_acuminata	(Oenocarpus_bataua	Oenocarpus_minor))	(((Dypsis_decaryi	Pelagodoxa_henryana)	((Veitchia_spiralis	Kentiopsis_piersoniorum)	((Heterospathe_cagayanensis	Hydriastele_microspadix)	Dictyosperma_album)))	(((Calamus_caryotoides	Geonoma_undata)	Leopoldinia_pulchra)	Manicaria_saccifera))))	(Sclerosperma_profizianum	(Orania_palindan	(Roystonea_regia	Podococcus_barteri))))	((Sabal_domingensis	((Burretiokentia_grandiflora	Serenoa_repens)	Phoenix_dactylifera))	Nypa_fruticans))	(Reinhardtia_simplex	(Reinhardtia_paiewonskiana	Reinhardtia_latisecta)))))	Kingia_australis);
((Bactris_major	(((((Calamus_caryotoides	((Leopoldinia_pulchra	(Iriartea_deltoidea	(Chamaedorea_seifrizii	Pseudophoenix_vinifera)))	((Prestoea_acuminata	(Oenocarpus_bataua	Oenocarpus_minor))	((Pelagodoxa_henryana	(Heterospathe_cagayanensis	(((Dypsis_decaryi	Veitchia_spiralis)	Kentiopsis_piersoniorum)	((Hydriastele_microspadix	Burretiokentia_grandiflora)	Dictyosperma_album))))	(Geonoma_undata	Manicaria_saccifera)))))	(((Roystonea_regia	Podococcus_barteri)	(Sclerosperma_profizianum	Orania_palindan))	((Sabal_domingensis	(Serenoa_repens	Phoenix_dactylifera))	Nypa_fruticans)))	(Reinhardtia_simplex	(Reinhardtia_paiewonskiana	Reinhardtia_latisecta)))	(Elaeis_guineensis	Elaeis_oleifera))	Attalea_speciosa))	Kingia_australis);
(((Elaeis_oleifera	(Elaeis_guineensis	(((((Geonoma_undata	((Manicaria_saccifera	(Pelagodoxa_henryana	((Heterospathe_cagayanensis	((Kentiopsis_piersoniorum	(Veitchia_spiralis	(Burretiokentia_grandiflora	Dypsis_decaryi)))	Dictyosperma_album))	Hydriastele_microspadix)))	Leopoldinia_pulchra))	Prestoea_acuminata)	(Oenocarpus_minor	Oenocarpus_bataua))	(((Nypa_fruticans	((Phoenix_dactylifera	Serenoa_repens)	Sabal_domingensis))	(Podococcus_barteri	(Roystonea_regia	(Sclerosperma_profizianum	Orania_palindan))))	((Iriartea_deltoidea	(Pseudophoenix_vinifera	Chamaedorea_seifrizii))	((Reinhardtia_paiewonskiana	Reinhardtia_latisecta)	Reinhardtia_simplex))))	(Attalea_speciosa	Bactris_major))))	Calamus_caryotoides)	Kingia_australis);
((Phoenix_dactylifera	(Sabal_domingensis	((((((Reinhardtia_paiewonskiana	Reinhardtia_latisecta)	Reinhardtia_simplex)	((Attalea_speciosa	Bactris_major)	(Elaeis_oleifera	Elaeis_guineensis)))	((Iriartea_deltoidea	(Pseudophoenix_vinifera	Chamaedorea_seifrizii))	(((((Leopoldinia_pulchra	Geonoma_undata)	(Manicaria_saccifera	(Pelagodoxa_henryana	(Oenocarpus_minor	Oenocarpus_bataua))))	((((Calamus_caryotoides	Heterospathe_cagayanensis)	Hydriastele_microspadix)	(Kentiopsis_piersoniorum	(Veitchia_spiralis	(Burretiokentia_grandiflora	Dypsis_decaryi))))	Dictyosperma_album))	Prestoea_acuminata)	((Sclerosperma_profizianum	Orania_palindan)	(Podococcus_barteri	Roystonea_regia)))))	Nypa_fruticans)	Serenoa_repens)))	Kingia_australis);
((Bactris_major	(((Elaeis_oleifera	Elaeis_guineensis)	(((((Reinhardtia_paiewonskiana	Reinhardtia_latisecta)	Reinhardtia_simplex)	((Roystonea_regia	Podococcus_barteri)	(Sclerosperma_profizianum	Orania_palindan)))	(Nypa_fruticans	((Sabal_domingensis	(Serenoa_repens	Burretiokentia_grandiflora))	Phoenix_dactylifera)))	(((((Calamus_caryotoides	Manicaria_saccifera)	((Kentiopsis_piersoniorum	((Dictyosperma_album	Hydriastele_microspadix)	(Dypsis_decaryi	(Veitchia_spiralis	Heterospathe_cagayanensis))))	Pelagodoxa_henryana))	Geonoma_undata)	(Leopoldinia_pulchra	((Oenocarpus_minor	Oenocarpus_bataua)	Prestoea_acuminata)))	(Iriartea_deltoidea	(Pseudophoenix_vinifera	Chamaedorea_seifrizii)))))	Attalea_speciosa))	Kingia_australis);
((Bactris_major	(((Elaeis_oleifera	Elaeis_guineensis)	(((((Roystonea_regia	Podococcus_barteri)	(Sclerosperma_profizianum	Orania_palindan))	(Nypa_fruticans	(Sabal_domingensis	((Serenoa_repens	Burretiokentia_grandiflora)	Phoenix_dactylifera))))	((Iriartea_deltoidea	(Pseudophoenix_vinifera	Chamaedorea_seifrizii))	((Reinhardtia_paiewonskiana	Reinhardtia_latisecta)	Reinhardtia_simplex)))	((Manicaria_saccifera	(((Heterospathe_cagayanensis	Calamus_caryotoides)	(((Kentiopsis_piersoniorum	Veitchia_spiralis)	Hydriastele_microspadix)	(Dictyosperma_album	Dypsis_decaryi)))	Pelagodoxa_henryana))	(Geonoma_undata	((Leopoldinia_pulchra	(Oenocarpus_minor	Oenocarpus_bataua))	Prestoea_acuminata)))))	Attalea_speciosa))	Kingia_australis);
((((((((((Pseudophoenix_vinifera	Chamaedorea_seifrizii)	(Leopoldinia_pulchra	Iriartea_deltoidea))	((Reinhardtia_paiewonskiana	Reinhardtia_latisecta)	Reinhardtia_simplex))	((((((Dictyosperma_album	((Heterospathe_cagayanensis	((Kentiopsis_piersoniorum	Veitchia_spiralis)	Hydriastele_microspadix))	(Burretiokentia_grandiflora	Dypsis_decaryi)))	Geonoma_undata)	Prestoea_acuminata)	(Manicaria_saccifera	Pelagodoxa_henryana))	(Oenocarpus_minor	Oenocarpus_bataua))	((Attalea_speciosa	Bactris_major)	(Elaeis_oleifera	Elaeis_guineensis))))	((Roystonea_regia	Podococcus_barteri)	(Sclerosperma_profizianum	Orania_palindan)))	Nypa_fruticans)	(Sabal_domingensis	Serenoa_repens))	Phoenix_dactylifera)	Calamus_caryotoides)	Kingia_australis);
((Bactris_major	(((Elaeis_oleifera	Elaeis_guineensis)	(((Reinhardtia_paiewonskiana	Reinhardtia_latisecta)	Reinhardtia_simplex)	((((Pseudophoenix_vinifera	Chamaedorea_seifrizii)	(((Manicaria_saccifera	(Prestoea_acuminata	(Oenocarpus_minor	Oenocarpus_bataua)))	((Pelagodoxa_henryana	(Burretiokentia_grandiflora	(((Kentiopsis_piersoniorum	(Dictyosperma_album	(Dypsis_decaryi	Veitchia_spiralis)))	Heterospathe_cagayanensis)	Hydriastele_microspadix)))	Geonoma_undata))	Leopoldinia_pulchra))	(Calamus_caryotoides	(Nypa_fruticans	((Serenoa_repens	(Phoenix_dactylifera	Sabal_domingensis))	(Sclerosperma_profizianum	(Orania_palindan	(Roystonea_regia	Podococcus_barteri)))))))	Iriartea_deltoidea)))	Attalea_speciosa))	Kingia_australis);
((Bactris_major	(((Elaeis_oleifera	Elaeis_guineensis)	(((Reinhardtia_paiewonskiana	Reinhardtia_latisecta)	Reinhardtia_simplex)	((((Iriartea_deltoidea	(Pseudophoenix_vinifera	Chamaedorea_seifrizii))	(((Manicaria_saccifera	(Prestoea_acuminata	(Oenocarpus_minor	Oenocarpus_bataua)))	(Pelagodoxa_henryana	((((((Burretiokentia_grandiflora	Dypsis_decaryi)	Veitchia_spiralis)	Kentiopsis_piersoniorum)	Dictyosperma_album)	(Calamus_caryotoides	Heterospathe_cagayanensis))	Hydriastele_microspadix)))	(Geonoma_undata	Leopoldinia_pulchra)))	((Phoenix_dactylifera	(Sabal_domingensis	Serenoa_repens))	((Podococcus_barteri	(Sclerosperma_profizianum	Orania_palindan))	Roystonea_regia)))	Nypa_fruticans)))	Attalea_speciosa))	Kingia_australis);
((Bactris_major	(((Elaeis_oleifera	Elaeis_guineensis)	Attalea_speciosa)	(((Reinhardtia_paiewonskiana	Reinhardtia_latisecta)	Reinhardtia_simplex)	(((Leopoldinia_pulchra	(Iriartea_deltoidea	(Pseudophoenix_vinifera	Chamaedorea_seifrizii)))	((((Calamus_caryotoides	Geonoma_undata)	(((((Dypsis_decaryi	Veitchia_spiralis)	Kentiopsis_piersoniorum)	Dictyosperma_album)	Heterospathe_cagayanensis)	Hydriastele_microspadix))	Pelagodoxa_henryana)	(Prestoea_acuminata	((Oenocarpus_minor	Oenocarpus_bataua)	Manicaria_saccifera))))	(Nypa_fruticans	((Phoenix_dactylifera	(Sabal_domingensis	(Burretiokentia_grandiflora	Serenoa_repens)))	((Sclerosperma_profizianum	Orania_palindan)	(Roystonea_regia	Podococcus_barteri))))))))	Kingia_australis);
(((Serenoa_repens	(Phoenix_dactylifera	Sabal_domingensis))	(((((((Attalea_speciosa	Bactris_major)	(Elaeis_oleifera	Elaeis_guineensis))	((Reinhardtia_paiewonskiana	Reinhardtia_latisecta)	Reinhardtia_simplex))	(((Pseudophoenix_vinifera	Chamaedorea_seifrizii)	Iriartea_deltoidea)	Calamus_caryotoides))	(((Oenocarpus_minor	Oenocarpus_bataua)	Prestoea_acuminata)	(Leopoldinia_pulchra	((Manicaria_saccifera	((((Dictyosperma_album	Hydriastele_microspadix)	((Veitchia_spiralis	Kentiopsis_piersoniorum)	(Burretiokentia_grandiflora	Dypsis_decaryi)))	Heterospathe_cagayanensis)	Pelagodoxa_henryana))	Geonoma_undata))))	((Sclerosperma_profizianum	Orania_palindan)	(Roystonea_regia	Podococcus_barteri)))	Nypa_fruticans))	Kingia_australis);
(((Serenoa_repens	Sabal_domingensis)	(Phoenix_dactylifera	((((Leopoldinia_pulchra	((((Geonoma_undata	Manicaria_saccifera)	((((Dictyosperma_album	(Hydriastele_microspadix	(Veitchia_spiralis	Kentiopsis_piersoniorum)))	Heterospathe_cagayanensis)	(Burretiokentia_grandiflora	Dypsis_decaryi))	Pelagodoxa_henryana))	(Oenocarpus_minor	Oenocarpus_bataua))	Prestoea_acuminata))	(((Pseudophoenix_vinifera	Chamaedorea_seifrizii)	Iriartea_deltoidea)	(Calamus_caryotoides	(((Attalea_speciosa	Bactris_major)	(Elaeis_oleifera	Elaeis_guineensis))	((Reinhardtia_paiewonskiana	Reinhardtia_latisecta)	Reinhardtia_simplex)))))	((Sclerosperma_profizianum	Orania_palindan)	(Roystonea_regia	Podococcus_barteri)))	Nypa_fruticans)))	Kingia_australis);
((Bactris_major	(((Elaeis_guineensis	Elaeis_oleifera)	(((Calamus_caryotoides	((((Roystonea_regia	((Orania_palindan	Sclerosperma_profizianum)	Podococcus_barteri))	(Phoenix_dactylifera	(Sabal_domingensis	Serenoa_repens)))	((Burretiokentia_grandiflora	(((Manicaria_saccifera	((Oenocarpus_minor	Oenocarpus_bataua)	Prestoea_acuminata))	Geonoma_undata)	(Pelagodoxa_henryana	((Hydriastele_microspadix	(Veitchia_spiralis	Kentiopsis_piersoniorum))	(Dictyosperma_album	(Dypsis_decaryi	Heterospathe_cagayanensis))))))	Leopoldinia_pulchra))	(Iriartea_deltoidea	(Pseudophoenix_vinifera	Chamaedorea_seifrizii))))	Nypa_fruticans)	(Reinhardtia_simplex	(Reinhardtia_paiewonskiana	Reinhardtia_latisecta))))	Attalea_speciosa))	Kingia_australis);
((Bactris_major	(((Elaeis_guineensis	Elaeis_oleifera)	(((((Manicaria_saccifera	((Oenocarpus_minor	Oenocarpus_bataua)	Prestoea_acuminata))	(Pelagodoxa_henryana	((Calamus_caryotoides	Heterospathe_cagayanensis)	(((Hydriastele_microspadix	(Veitchia_spiralis	Kentiopsis_piersoniorum))	Dictyosperma_album)	(Burretiokentia_grandiflora	Dypsis_decaryi)))))	Geonoma_undata)	((Leopoldinia_pulchra	(Pseudophoenix_vinifera	Chamaedorea_seifrizii))	Iriartea_deltoidea))	((Nypa_fruticans	((Roystonea_regia	((Orania_palindan	Sclerosperma_profizianum)	Podococcus_barteri))	(Sabal_domingensis	(Serenoa_repens	Phoenix_dactylifera))))	(Reinhardtia_simplex	(Reinhardtia_paiewonskiana	Reinhardtia_latisecta)))))	Attalea_speciosa))	Kingia_australis);
((Serenoa_repens	(Phoenix_dactylifera	((Nypa_fruticans	(((Roystonea_regia	(Orania_palindan	Sclerosperma_profizianum))	Podococcus_barteri)	(((Iriartea_deltoidea	(Pseudophoenix_vinifera	Chamaedorea_seifrizii))	(Reinhardtia_simplex	(Reinhardtia_paiewonskiana	Reinhardtia_latisecta)))	((((((Oenocarpus_minor	Oenocarpus_bataua)	Prestoea_acuminata)	(Pelagodoxa_henryana	(((((Calamus_caryotoides	Heterospathe_cagayanensis)	((Burretiokentia_grandiflora	Dypsis_decaryi)	Veitchia_spiralis))	Dictyosperma_album)	Kentiopsis_piersoniorum)	Hydriastele_microspadix)))	(Leopoldinia_pulchra	Geonoma_undata))	Manicaria_saccifera)	((Attalea_speciosa	Bactris_major)	(Elaeis_guineensis	Elaeis_oleifera))))))	Sabal_domingensis)))	Kingia_australis);
((Bactris_major	(((Elaeis_guineensis	Elaeis_oleifera)	((Reinhardtia_simplex	(Reinhardtia_paiewonskiana	Reinhardtia_latisecta))	((Calamus_caryotoides	(((Phoenix_dactylifera	(Sabal_domingensis	Serenoa_repens))	Nypa_fruticans)	((Orania_palindan	Sclerosperma_profizianum)	(Podococcus_barteri	Roystonea_regia))))	((((Oenocarpus_minor	Oenocarpus_bataua)	Prestoea_acuminata)	((Pelagodoxa_henryana	(((Burretiokentia_grandiflora	Dypsis_decaryi)	Dictyosperma_album)	(Heterospathe_cagayanensis	((Kentiopsis_piersoniorum	Veitchia_spiralis)	Hydriastele_microspadix))))	(Geonoma_undata	(Manicaria_saccifera	Leopoldinia_pulchra))))	(Iriartea_deltoidea	(Pseudophoenix_vinifera	Chamaedorea_seifrizii))))))	Attalea_speciosa))	Kingia_australis);
((Bactris_major	(((Elaeis_guineensis	Elaeis_oleifera)	((Reinhardtia_simplex	(Reinhardtia_paiewonskiana	Reinhardtia_latisecta))	(Iriartea_deltoidea	(((((Dypsis_decaryi	Pelagodoxa_henryana)	Manicaria_saccifera)	(((Dictyosperma_album	(((Kentiopsis_piersoniorum	(Burretiokentia_grandiflora	Veitchia_spiralis))	Hydriastele_microspadix)	Heterospathe_cagayanensis))	(Calamus_caryotoides	Geonoma_undata))	((Oenocarpus_minor	Oenocarpus_bataua)	(Leopoldinia_pulchra	Prestoea_acuminata))))	(Nypa_fruticans	(((Orania_palindan	Sclerosperma_profizianum)	(Podococcus_barteri	Roystonea_regia))	(Serenoa_repens	(Phoenix_dactylifera	Sabal_domingensis)))))	(Pseudophoenix_vinifera	Chamaedorea_seifrizii)))))	Attalea_speciosa))	Kingia_australis);
((Bactris_major	(((Elaeis_guineensis	Elaeis_oleifera)	((Reinhardtia_simplex	(Reinhardtia_paiewonskiana	Reinhardtia_latisecta))	(((Phoenix_dactylifera	(Sabal_domingensis	Serenoa_repens))	Nypa_fruticans)	(((Calamus_caryotoides	(Sclerosperma_profizianum	(Orania_palindan	(Roystonea_regia	Podococcus_barteri))))	(((Oenocarpus_bataua	Pelagodoxa_henryana)	Manicaria_saccifera)	((Oenocarpus_minor	Prestoea_acuminata)	((((Dictyosperma_album	((Burretiokentia_grandiflora	Dypsis_decaryi)	(Kentiopsis_piersoniorum	Veitchia_spiralis)))	Hydriastele_microspadix)	Heterospathe_cagayanensis)	(Leopoldinia_pulchra	Geonoma_undata)))))	(Iriartea_deltoidea	(Chamaedorea_seifrizii	Pseudophoenix_vinifera))))))	Attalea_speciosa))	Kingia_australis);
((Nypa_fruticans	((((Roystonea_regia	Podococcus_barteri)	(Sclerosperma_profizianum	Orania_palindan))	(((((Pelagodoxa_henryana	(Heterospathe_cagayanensis	((Hydriastele_microspadix	(Kentiopsis_piersoniorum	Veitchia_spiralis))	(Dictyosperma_album	(Burretiokentia_grandiflora	Dypsis_decaryi)))))	Leopoldinia_pulchra)	(Manicaria_saccifera	(Oenocarpus_minor	Prestoea_acuminata)))	(Geonoma_undata	Oenocarpus_bataua))	((Iriartea_deltoidea	(Chamaedorea_seifrizii	Pseudophoenix_vinifera))	(((Attalea_speciosa	Bactris_major)	(Elaeis_guineensis	Elaeis_oleifera))	(Calamus_caryotoides	(Reinhardtia_simplex	(Reinhardtia_paiewonskiana	Reinhardtia_latisecta)))))))	(Serenoa_repens	(Phoenix_dactylifera	Sabal_domingensis))))	Kingia_australis);
((Oenocarpus_bataua	(Geonoma_undata	(((((Heterospathe_cagayanensis	(((Kentiopsis_piersoniorum	(Dypsis_decaryi	Veitchia_spiralis))	Dictyosperma_album)	Hydriastele_microspadix))	Burretiokentia_grandiflora)	(Leopoldinia_pulchra	(Oenocarpus_minor	(Prestoea_acuminata	(((((Reinhardtia_simplex	(Reinhardtia_paiewonskiana	Reinhardtia_latisecta))	((Attalea_speciosa	Bactris_major)	(Elaeis_guineensis	Elaeis_oleifera)))	(Iriartea_deltoidea	Calamus_caryotoides))	(Chamaedorea_seifrizii	Pseudophoenix_vinifera))	(((Phoenix_dactylifera	(Sabal_domingensis	Serenoa_repens))	Nypa_fruticans)	((Roystonea_regia	Podococcus_barteri)	(Sclerosperma_profizianum	Orania_palindan))))))))	Manicaria_saccifera)	Pelagodoxa_henryana)))	Kingia_australis);
((Nypa_fruticans	(((((Podococcus_barteri	Orania_palindan)	Roystonea_regia)	Sclerosperma_profizianum)	((((Leopoldinia_pulchra	(Chamaedorea_seifrizii	Pseudophoenix_vinifera))	Iriartea_deltoidea)	((((Pelagodoxa_henryana	(Oenocarpus_minor	Oenocarpus_bataua))	(Geonoma_undata	Manicaria_saccifera))	((Dypsis_decaryi	Dictyosperma_album)	(((Kentiopsis_piersoniorum	Veitchia_spiralis)	Hydriastele_microspadix)	(Calamus_caryotoides	Heterospathe_cagayanensis))))	(Burretiokentia_grandiflora	Prestoea_acuminata)))	((Reinhardtia_simplex	(Reinhardtia_paiewonskiana	Reinhardtia_latisecta))	((Attalea_speciosa	Bactris_major)	(Elaeis_guineensis	Elaeis_oleifera)))))	(Sabal_domingensis	(Serenoa_repens	Phoenix_dactylifera))))	Kingia_australis);
((Bactris_major	(((Elaeis_guineensis	Elaeis_oleifera)	Attalea_speciosa)	((((((Sabal_domingensis	(Serenoa_repens	Burretiokentia_grandiflora))	Phoenix_dactylifera)	(((Podococcus_barteri	Orania_palindan)	Roystonea_regia)	Sclerosperma_profizianum))	Nypa_fruticans)	(Iriartea_deltoidea	((Reinhardtia_simplex	(Reinhardtia_paiewonskiana	Reinhardtia_latisecta))	(Chamaedorea_seifrizii	Pseudophoenix_vinifera))))	(Leopoldinia_pulchra	((Prestoea_acuminata	(Oenocarpus_minor	Oenocarpus_bataua))	(Geonoma_undata	(((Hydriastele_microspadix	(Dictyosperma_album	(Kentiopsis_piersoniorum	(Dypsis_decaryi	Veitchia_spiralis))))	(Calamus_caryotoides	Heterospathe_cagayanensis))	(Manicaria_saccifera	Pelagodoxa_henryana))))))))	Kingia_australis);
(((Veitchia_spiralis	((Dictyosperma_album	(((((Pelagodoxa_henryana	Manicaria_saccifera)	((Prestoea_acuminata	(Oenocarpus_minor	Oenocarpus_bataua))	((Leopoldinia_pulchra	(Iriartea_deltoidea	(Chamaedorea_seifrizii	Pseudophoenix_vinifera)))	((((Attalea_speciosa	Bactris_major)	(Elaeis_guineensis	Elaeis_oleifera))	(Reinhardtia_simplex	(Reinhardtia_paiewonskiana	Reinhardtia_latisecta)))	((Podococcus_barteri	(Roystonea_regia	(Sclerosperma_profizianum	Orania_palindan)))	(Nypa_fruticans	(Sabal_domingensis	(Serenoa_repens	Phoenix_dactylifera))))))))	Geonoma_undata)	Hydriastele_microspadix)	Heterospathe_cagayanensis))	Kentiopsis_piersoniorum))	((Burretiokentia_grandiflora	Calamus_caryotoides)	Dypsis_decaryi))	Kingia_australis);
((Geonoma_undata	((((Kentiopsis_piersoniorum	((Veitchia_spiralis	(Calamus_caryotoides	Heterospathe_cagayanensis))	Hydriastele_microspadix))	Dictyosperma_album)	(Dypsis_decaryi	Burretiokentia_grandiflora))	(((Pelagodoxa_henryana	Manicaria_saccifera)	((Oenocarpus_minor	Oenocarpus_bataua)	((Podococcus_barteri	(Roystonea_regia	(Sclerosperma_profizianum	Orania_palindan)))	(((Nypa_fruticans	(Phoenix_dactylifera	(Sabal_domingensis	Serenoa_repens)))	((Reinhardtia_simplex	(Reinhardtia_paiewonskiana	Reinhardtia_latisecta))	(Iriartea_deltoidea	((Attalea_speciosa	Bactris_major)	(Elaeis_guineensis	Elaeis_oleifera)))))	(Leopoldinia_pulchra	(Chamaedorea_seifrizii	Pseudophoenix_vinifera))))))	Prestoea_acuminata)))	Kingia_australis);
((Bactris_major	(((Elaeis_guineensis	Elaeis_oleifera)	(Iriartea_deltoidea	(Calamus_caryotoides	(((Reinhardtia_simplex	(Reinhardtia_paiewonskiana	Reinhardtia_latisecta))	(Chamaedorea_seifrizii	Pseudophoenix_vinifera))	(((((Geonoma_undata	(Manicaria_saccifera	(Pelagodoxa_henryana	(((Kentiopsis_piersoniorum	(Dictyosperma_album	((Burretiokentia_grandiflora	Dypsis_decaryi)	Veitchia_spiralis)))	Heterospathe_cagayanensis)	Hydriastele_microspadix))))	Leopoldinia_pulchra)	(Oenocarpus_minor	Oenocarpus_bataua))	Prestoea_acuminata)	((Phoenix_dactylifera	(Sabal_domingensis	Serenoa_repens))	(Nypa_fruticans	(Podococcus_barteri	(Roystonea_regia	(Sclerosperma_profizianum	Orania_palindan))))))))))	Attalea_speciosa))	Kingia_australis);
((Elaeis_guineensis	(Elaeis_oleifera	(Attalea_speciosa	(((((Reinhardtia_simplex	(Reinhardtia_paiewonskiana	Reinhardtia_latisecta))	(Iriartea_deltoidea	(Chamaedorea_seifrizii	Pseudophoenix_vinifera)))	((Podococcus_barteri	(Roystonea_regia	(Sclerosperma_profizianum	Orania_palindan)))	((Phoenix_dactylifera	(Sabal_domingensis	Serenoa_repens))	Nypa_fruticans)))	((Dictyosperma_album	(Burretiokentia_grandiflora	((Hydriastele_microspadix	(Veitchia_spiralis	Kentiopsis_piersoniorum))	(Calamus_caryotoides	Heterospathe_cagayanensis))))	((Dypsis_decaryi	Pelagodoxa_henryana)	((Prestoea_acuminata	(Oenocarpus_minor	Oenocarpus_bataua))	((Manicaria_saccifera	Leopoldinia_pulchra)	Geonoma_undata)))))	Bactris_major))))	Kingia_australis);
((Bactris_major	(((Elaeis_guineensis	Elaeis_oleifera)	Attalea_speciosa)	(((((((((Roystonea_regia	Orania_palindan)	Podococcus_barteri)	Sclerosperma_profizianum)	(Phoenix_dactylifera	(Sabal_domingensis	Serenoa_repens)))	(((((Burretiokentia_grandiflora	Dypsis_decaryi)	Dictyosperma_album)	(Heterospathe_cagayanensis	(Hydriastele_microspadix	(Veitchia_spiralis	Kentiopsis_piersoniorum))))	((Pelagodoxa_henryana	(Oenocarpus_minor	Oenocarpus_bataua))	((Manicaria_saccifera	Leopoldinia_pulchra)	Geonoma_undata)))	Prestoea_acuminata))	(Iriartea_deltoidea	(Chamaedorea_seifrizii	Pseudophoenix_vinifera)))	Nypa_fruticans)	(Reinhardtia_simplex	(Reinhardtia_paiewonskiana	Reinhardtia_latisecta)))	Calamus_caryotoides)))	Kingia_australis);
(((Elaeis_guineensis	Elaeis_oleifera)	((Attalea_speciosa	Bactris_major)	((((Phoenix_dactylifera	(Sabal_domingensis	Serenoa_repens))	Nypa_fruticans)	(Reinhardtia_simplex	(Reinhardtia_paiewonskiana	Reinhardtia_latisecta)))	(((Calamus_caryotoides	((Roystonea_regia	Podococcus_barteri)	(Orania_palindan	Sclerosperma_profizianum)))	((((Leopoldinia_pulchra	(Pelagodoxa_henryana	(((Burretiokentia_grandiflora	Dypsis_decaryi)	Heterospathe_cagayanensis)	((Hydriastele_microspadix	(Veitchia_spiralis	Kentiopsis_piersoniorum))	Dictyosperma_album))))	Manicaria_saccifera)	Geonoma_undata)	((Oenocarpus_minor	Oenocarpus_bataua)	Prestoea_acuminata)))	(Iriartea_deltoidea	(Chamaedorea_seifrizii	Pseudophoenix_vinifera))))))	Kingia_australis);
((Bactris_major	(((Elaeis_guineensis	Elaeis_oleifera)	Attalea_speciosa)	((((((Podococcus_barteri	((Orania_palindan	Sclerosperma_profizianum)	Roystonea_regia))	(Phoenix_dactylifera	(Sabal_domingensis	Serenoa_repens)))	Nypa_fruticans)	(Reinhardtia_simplex	(Reinhardtia_paiewonskiana	Reinhardtia_latisecta)))	(Iriartea_deltoidea	(Chamaedorea_seifrizii	Pseudophoenix_vinifera)))	((((Geonoma_undata	Leopoldinia_pulchra)	(Kentiopsis_piersoniorum	((((Calamus_caryotoides	Heterospathe_cagayanensis)	((Burretiokentia_grandiflora	Dypsis_decaryi)	Veitchia_spiralis))	Hydriastele_microspadix)	Dictyosperma_album)))	((Oenocarpus_minor	Oenocarpus_bataua)	Prestoea_acuminata))	(Pelagodoxa_henryana	Manicaria_saccifera)))))	Kingia_australis);
((Bactris_major	(((Elaeis_guineensis	Elaeis_oleifera)	Attalea_speciosa)	(((((Roystonea_regia	(Podococcus_barteri	(Orania_palindan	Sclerosperma_profizianum)))	((Phoenix_dactylifera	(Sabal_domingensis	Serenoa_repens))	Nypa_fruticans))	(Reinhardtia_simplex	(Reinhardtia_paiewonskiana	Reinhardtia_latisecta)))	(Leopoldinia_pulchra	(Iriartea_deltoidea	(Chamaedorea_seifrizii	Pseudophoenix_vinifera))))	(((Oenocarpus_minor	Oenocarpus_bataua)	Prestoea_acuminata)	(Geonoma_undata	((((Calamus_caryotoides	Heterospathe_cagayanensis)	((Dictyosperma_album	(Veitchia_spiralis	Kentiopsis_piersoniorum))	(Burretiokentia_grandiflora	Dypsis_decaryi)))	Hydriastele_microspadix)	(Pelagodoxa_henryana	Manicaria_saccifera)))))))	Kingia_australis);
((Bactris_major	((((Reinhardtia_simplex	(Reinhardtia_paiewonskiana	Reinhardtia_latisecta))	(((Iriartea_deltoidea	(Chamaedorea_seifrizii	Pseudophoenix_vinifera))	((Manicaria_saccifera	Pelagodoxa_henryana)	(((Leopoldinia_pulchra	Geonoma_undata)	((Heterospathe_cagayanensis	((Hydriastele_microspadix	(Veitchia_spiralis	((Burretiokentia_grandiflora	Calamus_caryotoides)	Kentiopsis_piersoniorum)))	(Dypsis_decaryi	Dictyosperma_album)))	Prestoea_acuminata))	(Oenocarpus_minor	Oenocarpus_bataua))))	(Nypa_fruticans	(((Orania_palindan	Sclerosperma_profizianum)	(Podococcus_barteri	Roystonea_regia))	(Phoenix_dactylifera	(Sabal_domingensis	Serenoa_repens))))))	(Elaeis_guineensis	Elaeis_oleifera))	Attalea_speciosa))	Kingia_australis);
((Bactris_major	((((Reinhardtia_simplex	(Reinhardtia_paiewonskiana	Reinhardtia_latisecta))	(((Iriartea_deltoidea	(Chamaedorea_seifrizii	Pseudophoenix_vinifera))	((((Pelagodoxa_henryana	((((Burretiokentia_grandiflora	Dypsis_decaryi)	Dictyosperma_album)	(Hydriastele_microspadix	(Veitchia_spiralis	Kentiopsis_piersoniorum)))	(Calamus_caryotoides	Heterospathe_cagayanensis)))	((Leopoldinia_pulchra	Geonoma_undata)	Manicaria_saccifera))	(Oenocarpus_minor	Oenocarpus_bataua))	Prestoea_acuminata))	(((Phoenix_dactylifera	(Sabal_domingensis	Serenoa_repens))	((Orania_palindan	Sclerosperma_profizianum)	(Podococcus_barteri	Roystonea_regia)))	Nypa_fruticans)))	(Elaeis_guineensis	Elaeis_oleifera))	Attalea_speciosa))	Kingia_australis);
((Bactris_major	(Attalea_speciosa	(((Iriartea_deltoidea	Calamus_caryotoides)	(((Reinhardtia_paiewonskiana	Reinhardtia_latisecta)	Reinhardtia_simplex)	(((((Prestoea_acuminata	(Oenocarpus_bataua	Oenocarpus_minor))	(((Pelagodoxa_henryana	Manicaria_saccifera)	((Burretiokentia_grandiflora	Dypsis_decaryi)	(Dictyosperma_album	((Veitchia_spiralis	Kentiopsis_piersoniorum)	(Heterospathe_cagayanensis	Hydriastele_microspadix)))))	Geonoma_undata))	Leopoldinia_pulchra)	(((Podococcus_barteri	Roystonea_regia)	(Orania_palindan	Sclerosperma_profizianum))	(Nypa_fruticans	((Serenoa_repens	Sabal_domingensis)	Phoenix_dactylifera))))	(Pseudophoenix_vinifera	Chamaedorea_seifrizii))))	(Elaeis_oleifera	Elaeis_guineensis))))	Kingia_australis);
(((Reinhardtia_paiewonskiana	Reinhardtia_latisecta)	(Reinhardtia_simplex	(((((Elaeis_oleifera	Elaeis_guineensis)	(Bactris_major	Attalea_speciosa))	((Serenoa_repens	Sabal_domingensis)	Phoenix_dactylifera))	Nypa_fruticans)	(((((Prestoea_acuminata	(Oenocarpus_bataua	Oenocarpus_minor))	(((Pelagodoxa_henryana	Manicaria_saccifera)	(((Burretiokentia_grandiflora	Dypsis_decaryi)	Dictyosperma_album)	(Kentiopsis_piersoniorum	((Veitchia_spiralis	Heterospathe_cagayanensis)	Hydriastele_microspadix))))	Geonoma_undata))	Leopoldinia_pulchra)	((Podococcus_barteri	Roystonea_regia)	(Orania_palindan	Sclerosperma_profizianum)))	((Iriartea_deltoidea	Calamus_caryotoides)	(Pseudophoenix_vinifera	Chamaedorea_seifrizii))))))	Kingia_australis);
((Phoenix_dactylifera	(((((((((Elaeis_oleifera	Elaeis_guineensis)	(Bactris_major	Attalea_speciosa))	((Reinhardtia_paiewonskiana	Reinhardtia_latisecta)	Reinhardtia_simplex))	Calamus_caryotoides)	(Iriartea_deltoidea	(Pseudophoenix_vinifera	Chamaedorea_seifrizii)))	(((Pelagodoxa_henryana	Manicaria_saccifera)	(Geonoma_undata	((Prestoea_acuminata	(Oenocarpus_bataua	Oenocarpus_minor))	(((Heterospathe_cagayanensis	((Veitchia_spiralis	Kentiopsis_piersoniorum)	Hydriastele_microspadix))	Dictyosperma_album)	(Burretiokentia_grandiflora	Dypsis_decaryi)))))	Leopoldinia_pulchra))	((Podococcus_barteri	Roystonea_regia)	(Orania_palindan	Sclerosperma_profizianum)))	Nypa_fruticans)	(Serenoa_repens	Sabal_domingensis)))	Kingia_australis);
((Nypa_fruticans	(((Serenoa_repens	(Sabal_domingensis	Phoenix_dactylifera))	(((((((Pelagodoxa_henryana	Manicaria_saccifera)	(Oenocarpus_bataua	Oenocarpus_minor))	((Prestoea_acuminata	(Calamus_caryotoides	Geonoma_undata))	((Heterospathe_cagayanensis	((((Burretiokentia_grandiflora	Dypsis_decaryi)	Veitchia_spiralis)	Kentiopsis_piersoniorum)	Hydriastele_microspadix))	Dictyosperma_album)))	Leopoldinia_pulchra)	((Elaeis_oleifera	Elaeis_guineensis)	(Bactris_major	Attalea_speciosa)))	(((Reinhardtia_paiewonskiana	Reinhardtia_latisecta)	Reinhardtia_simplex)	(Iriartea_deltoidea	(Pseudophoenix_vinifera	Chamaedorea_seifrizii))))	(Roystonea_regia	(Orania_palindan	Sclerosperma_profizianum))))	Podococcus_barteri))	Kingia_australis);
((Bactris_major	(Attalea_speciosa	(((((((Pelagodoxa_henryana	((((Kentiopsis_piersoniorum	(Veitchia_spiralis	Heterospathe_cagayanensis))	(Burretiokentia_grandiflora	Dictyosperma_album))	Hydriastele_microspadix)	Dypsis_decaryi))	Manicaria_saccifera)	(Calamus_caryotoides	Geonoma_undata))	(Prestoea_acuminata	(Oenocarpus_bataua	Oenocarpus_minor)))	Leopoldinia_pulchra)	((Iriartea_deltoidea	(Pseudophoenix_vinifera	Chamaedorea_seifrizii))	((((Podococcus_barteri	(Roystonea_regia	(Orania_palindan	Sclerosperma_profizianum)))	((Serenoa_repens	Sabal_domingensis)	Phoenix_dactylifera))	Nypa_fruticans)	((Reinhardtia_paiewonskiana	Reinhardtia_latisecta)	Reinhardtia_simplex))))	(Elaeis_oleifera	Elaeis_guineensis))))	Kingia_australis);
((((Serenoa_repens	Sabal_domingensis)	Phoenix_dactylifera)	((((Iriartea_deltoidea	(Pseudophoenix_vinifera	Chamaedorea_seifrizii))	((Reinhardtia_paiewonskiana	Reinhardtia_latisecta)	Reinhardtia_simplex))	(((Elaeis_oleifera	Elaeis_guineensis)	(Bactris_major	Attalea_speciosa))	((Podococcus_barteri	(Roystonea_regia	(Leopoldinia_pulchra	(Orania_palindan	Sclerosperma_profizianum))))	(((((Heterospathe_cagayanensis	(Burretiokentia_grandiflora	Dypsis_decaryi))	(Dictyosperma_album	(Hydriastele_microspadix	(Veitchia_spiralis	(Calamus_caryotoides	Kentiopsis_piersoniorum)))))	(Pelagodoxa_henryana	Manicaria_saccifera))	Geonoma_undata)	(Prestoea_acuminata	(Oenocarpus_bataua	Oenocarpus_minor))))))	Nypa_fruticans))	Kingia_australis);
((Bactris_major	(Attalea_speciosa	((((Reinhardtia_paiewonskiana	Reinhardtia_latisecta)	Reinhardtia_simplex)	((Nypa_fruticans	((Phoenix_dactylifera	Serenoa_repens)	Sabal_domingensis))	((((Orania_palindan	(Sclerosperma_profizianum	Leopoldinia_pulchra))	(Roystonea_regia	Podococcus_barteri))	(((Geonoma_undata	(Oenocarpus_bataua	Oenocarpus_minor))	(Pelagodoxa_henryana	Manicaria_saccifera))	((((Hydriastele_microspadix	(Dictyosperma_album	Kentiopsis_piersoniorum))	Burretiokentia_grandiflora)	((Heterospathe_cagayanensis	(Dypsis_decaryi	Calamus_caryotoides))	Veitchia_spiralis))	Prestoea_acuminata)))	(Iriartea_deltoidea	(Pseudophoenix_vinifera	Chamaedorea_seifrizii)))))	(Elaeis_oleifera	Elaeis_guineensis))))	Kingia_australis);
((Bactris_major	(Attalea_speciosa	(((((Nypa_fruticans	((((Orania_palindan	Sclerosperma_profizianum)	Roystonea_regia)	Podococcus_barteri)	((((Hydriastele_microspadix	(((Heterospathe_cagayanensis	((Dypsis_decaryi	Burretiokentia_grandiflora)	Veitchia_spiralis))	Dictyosperma_album)	Kentiopsis_piersoniorum))	Pelagodoxa_henryana)	(Geonoma_undata	(Manicaria_saccifera	((Leopoldinia_pulchra	(Oenocarpus_bataua	Oenocarpus_minor))	Prestoea_acuminata))))	((Phoenix_dactylifera	Serenoa_repens)	Sabal_domingensis))))	(Iriartea_deltoidea	(Pseudophoenix_vinifera	Chamaedorea_seifrizii)))	Calamus_caryotoides)	((Reinhardtia_paiewonskiana	Reinhardtia_latisecta)	Reinhardtia_simplex))	(Elaeis_oleifera	Elaeis_guineensis))))	Kingia_australis);
((Bactris_major	(Attalea_speciosa	((((Iriartea_deltoidea	(Pseudophoenix_vinifera	Chamaedorea_seifrizii))	(((Nypa_fruticans	((Phoenix_dactylifera	Serenoa_repens)	Sabal_domingensis))	(((Orania_palindan	Sclerosperma_profizianum)	Roystonea_regia)	Podococcus_barteri))	(((Manicaria_saccifera	(((Geonoma_undata	Leopoldinia_pulchra)	((((Heterospathe_cagayanensis	Calamus_caryotoides)	Veitchia_spiralis)	(((Dypsis_decaryi	Burretiokentia_grandiflora)	Hydriastele_microspadix)	Dictyosperma_album))	Kentiopsis_piersoniorum))	Prestoea_acuminata))	Pelagodoxa_henryana)	(Oenocarpus_bataua	Oenocarpus_minor))))	((Reinhardtia_paiewonskiana	Reinhardtia_latisecta)	Reinhardtia_simplex))	(Elaeis_oleifera	Elaeis_guineensis))))	Kingia_australis);
((Bactris_major	(Attalea_speciosa	(((((Iriartea_deltoidea	(Pseudophoenix_vinifera	Chamaedorea_seifrizii))	Calamus_caryotoides)	(((Nypa_fruticans	(Serenoa_repens	(Sabal_domingensis	Phoenix_dactylifera)))	(Roystonea_regia	(Podococcus_barteri	(Orania_palindan	Sclerosperma_profizianum))))	(((Geonoma_undata	(((((Kentiopsis_piersoniorum	Hydriastele_microspadix)	(Veitchia_spiralis	Heterospathe_cagayanensis))	(Burretiokentia_grandiflora	Dypsis_decaryi))	Dictyosperma_album)	(Manicaria_saccifera	Pelagodoxa_henryana)))	(Prestoea_acuminata	(Oenocarpus_bataua	Oenocarpus_minor)))	Leopoldinia_pulchra)))	((Reinhardtia_paiewonskiana	Reinhardtia_latisecta)	Reinhardtia_simplex))	(Elaeis_oleifera	Elaeis_guineensis))))	Kingia_australis);
((((Serenoa_repens	Sabal_domingensis)	Phoenix_dactylifera)	(Calamus_caryotoides	(((((Attalea_speciosa	(Elaeis_guineensis	Elaeis_oleifera))	Bactris_major)	(Reinhardtia_simplex	(Reinhardtia_paiewonskiana	Reinhardtia_latisecta)))	((Iriartea_deltoidea	(Chamaedorea_seifrizii	Pseudophoenix_vinifera))	(((Heterospathe_cagayanensis	(Dictyosperma_album	(((Veitchia_spiralis	Kentiopsis_piersoniorum)	Hydriastele_microspadix)	(Burretiokentia_grandiflora	Dypsis_decaryi))))	(((Geonoma_undata	Leopoldinia_pulchra)	Manicaria_saccifera)	(Prestoea_acuminata	(Pelagodoxa_henryana	(Oenocarpus_minor	Oenocarpus_bataua)))))	((Podococcus_barteri	Roystonea_regia)	(Orania_palindan	Sclerosperma_profizianum)))))	Nypa_fruticans)))	Kingia_australis);
((((((Podococcus_barteri	(Roystonea_regia	(Orania_palindan	Sclerosperma_profizianum)))	(((((Elaeis_guineensis	Elaeis_oleifera)	(Bactris_major	Attalea_speciosa))	(Reinhardtia_simplex	(Reinhardtia_paiewonskiana	Reinhardtia_latisecta)))	(Calamus_caryotoides	(Iriartea_deltoidea	(Chamaedorea_seifrizii	Pseudophoenix_vinifera))))	((((Burretiokentia_grandiflora	Dypsis_decaryi)	(Dictyosperma_album	(Heterospathe_cagayanensis	((Veitchia_spiralis	Kentiopsis_piersoniorum)	Hydriastele_microspadix))))	(((Geonoma_undata	Leopoldinia_pulchra)	Manicaria_saccifera)	(Pelagodoxa_henryana	(Oenocarpus_minor	Oenocarpus_bataua))))	Prestoea_acuminata)))	Nypa_fruticans)	Phoenix_dactylifera)	(Serenoa_repens	Sabal_domingensis))	Kingia_australis);
((Bactris_major	(Attalea_speciosa	(((((Iriartea_deltoidea	Nypa_fruticans)	((Reinhardtia_simplex	(Reinhardtia_paiewonskiana	Reinhardtia_latisecta))	(Chamaedorea_seifrizii	Pseudophoenix_vinifera)))	((Phoenix_dactylifera	(Serenoa_repens	Sabal_domingensis))	(((Podococcus_barteri	Orania_palindan)	Roystonea_regia)	Sclerosperma_profizianum)))	(((((Burretiokentia_grandiflora	Dypsis_decaryi)	(Dictyosperma_album	(((Calamus_caryotoides	Heterospathe_cagayanensis)	Veitchia_spiralis)	(Kentiopsis_piersoniorum	Hydriastele_microspadix))))	((Manicaria_saccifera	(Pelagodoxa_henryana	(Oenocarpus_minor	Oenocarpus_bataua)))	Geonoma_undata))	Prestoea_acuminata)	Leopoldinia_pulchra))	(Elaeis_guineensis	Elaeis_oleifera))))	Kingia_australis);
(((Serenoa_repens	Sabal_domingensis)	(((((((Oenocarpus_minor	Oenocarpus_bataua)	Prestoea_acuminata)	((Manicaria_saccifera	(Leopoldinia_pulchra	Geonoma_undata))	((((Dypsis_decaryi	((Veitchia_spiralis	Kentiopsis_piersoniorum)	Burretiokentia_grandiflora))	(Hydriastele_microspadix	Dictyosperma_album))	Heterospathe_cagayanensis)	Pelagodoxa_henryana)))	((Roystonea_regia	Podococcus_barteri)	(Orania_palindan	Sclerosperma_profizianum)))	(((Elaeis_guineensis	Elaeis_oleifera)	(Bactris_major	Attalea_speciosa))	((Reinhardtia_simplex	(Reinhardtia_paiewonskiana	Reinhardtia_latisecta))	(Calamus_caryotoides	(Iriartea_deltoidea	(Chamaedorea_seifrizii	Pseudophoenix_vinifera))))))	Nypa_fruticans)	Phoenix_dactylifera))	Kingia_australis);
(((Serenoa_repens	Sabal_domingensis)	(((((Roystonea_regia	Podococcus_barteri)	(Orania_palindan	Sclerosperma_profizianum))	((((((Oenocarpus_minor	Oenocarpus_bataua)	Prestoea_acuminata)	((Pelagodoxa_henryana	Manicaria_saccifera)	(Geonoma_undata	(Kentiopsis_piersoniorum	(((Veitchia_spiralis	(Burretiokentia_grandiflora	Dypsis_decaryi))	(Calamus_caryotoides	Heterospathe_cagayanensis))	(Dictyosperma_album	Hydriastele_microspadix))))))	Leopoldinia_pulchra)	(Bactris_major	(Attalea_speciosa	(Elaeis_guineensis	Elaeis_oleifera))))	((Reinhardtia_simplex	(Reinhardtia_paiewonskiana	Reinhardtia_latisecta))	(Iriartea_deltoidea	(Chamaedorea_seifrizii	Pseudophoenix_vinifera)))))	Nypa_fruticans)	Phoenix_dactylifera))	Kingia_australis);
((Bactris_major	((Attalea_speciosa	(Elaeis_guineensis	Elaeis_oleifera))	((Reinhardtia_simplex	(Reinhardtia_paiewonskiana	Reinhardtia_latisecta))	(((Nypa_fruticans	(Phoenix_dactylifera	(Serenoa_repens	Sabal_domingensis)))	(((Leopoldinia_pulchra	(Iriartea_deltoidea	(Chamaedorea_seifrizii	Pseudophoenix_vinifera)))	(Pelagodoxa_henryana	(((Prestoea_acuminata	(((((Veitchia_spiralis	Kentiopsis_piersoniorum)	Dictyosperma_album)	Heterospathe_cagayanensis)	Hydriastele_microspadix)	(Burretiokentia_grandiflora	Dypsis_decaryi)))	Geonoma_undata)	((Oenocarpus_minor	Oenocarpus_bataua)	Manicaria_saccifera))))	(Podococcus_barteri	((Orania_palindan	Sclerosperma_profizianum)	Roystonea_regia))))	Calamus_caryotoides))))	Kingia_australis);
((Nypa_fruticans	((Phoenix_dactylifera	(Serenoa_repens	Sabal_domingensis))	(((Roystonea_regia	(Orania_palindan	Sclerosperma_profizianum))	Podococcus_barteri)	((((Attalea_speciosa	Bactris_major)	(Elaeis_guineensis	Elaeis_oleifera))	(Reinhardtia_simplex	(Reinhardtia_paiewonskiana	Reinhardtia_latisecta)))	((Iriartea_deltoidea	(Chamaedorea_seifrizii	Pseudophoenix_vinifera))	((Prestoea_acuminata	(Oenocarpus_minor	Oenocarpus_bataua))	((((((Calamus_caryotoides	Heterospathe_cagayanensis)	(Hydriastele_microspadix	(Veitchia_spiralis	Kentiopsis_piersoniorum)))	Dictyosperma_album)	(Burretiokentia_grandiflora	Dypsis_decaryi))	(Leopoldinia_pulchra	Geonoma_undata))	(Manicaria_saccifera	Pelagodoxa_henryana))))))))	Kingia_australis);
((Bactris_major	(((Elaeis_guineensis	Elaeis_oleifera)	(((Chamaedorea_seifrizii	Pseudophoenix_vinifera)	(Reinhardtia_simplex	(Reinhardtia_paiewonskiana	Reinhardtia_latisecta)))	(((((Prestoea_acuminata	(((Pelagodoxa_henryana	(((Dypsis_decaryi	Heterospathe_cagayanensis)	((Hydriastele_microspadix	(Veitchia_spiralis	Kentiopsis_piersoniorum))	Dictyosperma_album))	Burretiokentia_grandiflora))	(Geonoma_undata	Manicaria_saccifera))	(Oenocarpus_minor	Oenocarpus_bataua)))	Leopoldinia_pulchra)	(Phoenix_dactylifera	(Serenoa_repens	Sabal_domingensis)))	((Roystonea_regia	(Orania_palindan	Sclerosperma_profizianum))	Podococcus_barteri))	(Calamus_caryotoides	(Iriartea_deltoidea	Nypa_fruticans)))))	Attalea_speciosa))	Kingia_australis);
(((Serenoa_repens	Sabal_domingensis)	(((((Orania_palindan	Sclerosperma_profizianum)	(Podococcus_barteri	Roystonea_regia))	(((Iriartea_deltoidea	(Chamaedorea_seifrizii	Pseudophoenix_vinifera))	((Prestoea_acuminata	(Oenocarpus_minor	Oenocarpus_bataua))	(((Calamus_caryotoides	Pelagodoxa_henryana)	((((Hydriastele_microspadix	((Dypsis_decaryi	Veitchia_spiralis)	Kentiopsis_piersoniorum))	Burretiokentia_grandiflora)	Dictyosperma_album)	Heterospathe_cagayanensis))	(Geonoma_undata	(Manicaria_saccifera	Leopoldinia_pulchra)))))	(((Attalea_speciosa	Bactris_major)	(Elaeis_guineensis	Elaeis_oleifera))	(Reinhardtia_simplex	(Reinhardtia_paiewonskiana	Reinhardtia_latisecta)))))	Nypa_fruticans)	Phoenix_dactylifera))	Kingia_australis);
(((Elaeis_guineensis	Elaeis_oleifera)	(Attalea_speciosa	(Bactris_major	((Iriartea_deltoidea	(Chamaedorea_seifrizii	Pseudophoenix_vinifera))	(((Reinhardtia_simplex	(Reinhardtia_paiewonskiana	Reinhardtia_latisecta))	(((Serenoa_repens	Sabal_domingensis)	((Leopoldinia_pulchra	Calamus_caryotoides)	Phoenix_dactylifera))	(((Prestoea_acuminata	(Oenocarpus_minor	Oenocarpus_bataua))	((Pelagodoxa_henryana	(((Heterospathe_cagayanensis	(Hydriastele_microspadix	(Veitchia_spiralis	Kentiopsis_piersoniorum)))	Dictyosperma_album)	(Burretiokentia_grandiflora	Dypsis_decaryi)))	(Geonoma_undata	Manicaria_saccifera)))	((Orania_palindan	Sclerosperma_profizianum)	(Podococcus_barteri	Roystonea_regia)))))	Nypa_fruticans)))))	Kingia_australis);
((Bactris_major	((((Prestoea_acuminata	(Oenocarpus_minor	Oenocarpus_bataua))	((Leopoldinia_pulchra	(Geonoma_undata	Manicaria_saccifera))	(Pelagodoxa_henryana	((((((Dypsis_decaryi	Veitchia_spiralis)	Hydriastele_microspadix)	Dictyosperma_album)	Kentiopsis_piersoniorum)	Heterospathe_cagayanensis)	Burretiokentia_grandiflora))))	(((Orania_palindan	Sclerosperma_profizianum)	(Roystonea_regia	Podococcus_barteri))	(Nypa_fruticans	(Phoenix_dactylifera	(Serenoa_repens	Sabal_domingensis)))))	((Elaeis_guineensis	Elaeis_oleifera)	((Attalea_speciosa	Calamus_caryotoides)	((Iriartea_deltoidea	(Pseudophoenix_vinifera	Chamaedorea_seifrizii))	(Reinhardtia_simplex	(Reinhardtia_latisecta	Reinhardtia_paiewonskiana)))))))	Kingia_australis);
((Bactris_major	(Attalea_speciosa	((Elaeis_guineensis	Elaeis_oleifera)	((((Iriartea_deltoidea	(Calamus_caryotoides	(Pseudophoenix_vinifera	Chamaedorea_seifrizii)))	(Reinhardtia_simplex	(Reinhardtia_latisecta	Reinhardtia_paiewonskiana)))	(((Orania_palindan	Sclerosperma_profizianum)	(Roystonea_regia	Podococcus_barteri))	(Nypa_fruticans	(Phoenix_dactylifera	(Serenoa_repens	Sabal_domingensis)))))	((((Prestoea_acuminata	(Oenocarpus_minor	Oenocarpus_bataua))	(Pelagodoxa_henryana	(((Burretiokentia_grandiflora	Dypsis_decaryi)	(Kentiopsis_piersoniorum	(Dictyosperma_album	(Veitchia_spiralis	Heterospathe_cagayanensis))))	Hydriastele_microspadix)))	(Geonoma_undata	Manicaria_saccifera))	Leopoldinia_pulchra)))))	Kingia_australis);
((Bactris_major	(Attalea_speciosa	((Elaeis_guineensis	Elaeis_oleifera)	((Calamus_caryotoides	(((Iriartea_deltoidea	(Pseudophoenix_vinifera	Chamaedorea_seifrizii))	(Reinhardtia_simplex	(Reinhardtia_latisecta	Reinhardtia_paiewonskiana)))	(Nypa_fruticans	(((Orania_palindan	Sclerosperma_profizianum)	Roystonea_regia)	(Podococcus_barteri	(Phoenix_dactylifera	(Serenoa_repens	Sabal_domingensis)))))))	((Prestoea_acuminata	(Oenocarpus_minor	Oenocarpus_bataua))	((Manicaria_saccifera	(Leopoldinia_pulchra	Geonoma_undata))	(Pelagodoxa_henryana	((((Burretiokentia_grandiflora	Dictyosperma_album)	Kentiopsis_piersoniorum)	((Dypsis_decaryi	Veitchia_spiralis)	Heterospathe_cagayanensis))	Hydriastele_microspadix))))))))	Kingia_australis);
((Bactris_major	(Attalea_speciosa	((Elaeis_guineensis	Elaeis_oleifera)	((((Calamus_caryotoides	(Iriartea_deltoidea	(Pseudophoenix_vinifera	Chamaedorea_seifrizii)))	(Reinhardtia_simplex	(Reinhardtia_latisecta	Reinhardtia_paiewonskiana)))	(Nypa_fruticans	(((Podococcus_barteri	(Orania_palindan	Sclerosperma_profizianum))	Roystonea_regia)	(Phoenix_dactylifera	(Serenoa_repens	Sabal_domingensis)))))	(((((Prestoea_acuminata	Oenocarpus_minor)	(Pelagodoxa_henryana	(((Dypsis_decaryi	Dictyosperma_album)	(Hydriastele_microspadix	((Kentiopsis_piersoniorum	Burretiokentia_grandiflora)	Veitchia_spiralis)))	Heterospathe_cagayanensis)))	(Leopoldinia_pulchra	Geonoma_undata))	Oenocarpus_bataua)	Manicaria_saccifera)))))	Kingia_australis);
(((Reinhardtia_latisecta	Reinhardtia_paiewonskiana)	((((Nypa_fruticans	(((Podococcus_barteri	(Orania_palindan	Sclerosperma_profizianum))	Roystonea_regia)	(Sabal_domingensis	(Phoenix_dactylifera	Serenoa_repens))))	(((Iriartea_deltoidea	(Pseudophoenix_vinifera	Chamaedorea_seifrizii))	((Prestoea_acuminata	(Oenocarpus_bataua	Oenocarpus_minor))	((Pelagodoxa_henryana	((Heterospathe_cagayanensis	((Dictyosperma_album	(Kentiopsis_piersoniorum	(Dypsis_decaryi	Veitchia_spiralis)))	Burretiokentia_grandiflora))	Hydriastele_microspadix))	(Leopoldinia_pulchra	(Geonoma_undata	Manicaria_saccifera)))))	((Bactris_major	Attalea_speciosa)	(Elaeis_guineensis	Elaeis_oleifera))))	Calamus_caryotoides)	Reinhardtia_simplex))	Kingia_australis);
((Elaeis_guineensis	(Elaeis_oleifera	((((Pseudophoenix_vinifera	Chamaedorea_seifrizii)	(Reinhardtia_simplex	(Reinhardtia_latisecta	Reinhardtia_paiewonskiana)))	((Iriartea_deltoidea	(((((Manicaria_saccifera	(Prestoea_acuminata	(Oenocarpus_bataua	Oenocarpus_minor)))	(Dypsis_decaryi	Pelagodoxa_henryana))	Geonoma_undata)	((Calamus_caryotoides	Heterospathe_cagayanensis)	(Dictyosperma_album	(Hydriastele_microspadix	(Veitchia_spiralis	(Kentiopsis_piersoniorum	Burretiokentia_grandiflora))))))	Leopoldinia_pulchra))	(Nypa_fruticans	(((Podococcus_barteri	(Orania_palindan	Sclerosperma_profizianum))	Roystonea_regia)	(Phoenix_dactylifera	(Serenoa_repens	Sabal_domingensis))))))	(Bactris_major	Attalea_speciosa))))	Kingia_australis);
((Bactris_major	(Attalea_speciosa	((Elaeis_guineensis	Elaeis_oleifera)	((Calamus_caryotoides	((((Orania_palindan	Sclerosperma_profizianum)	(Roystonea_regia	Podococcus_barteri))	((Phoenix_dactylifera	(Serenoa_repens	Sabal_domingensis))	Nypa_fruticans))	((Iriartea_deltoidea	(Pseudophoenix_vinifera	Chamaedorea_seifrizii))	((Oenocarpus_bataua	Pelagodoxa_henryana)	(((((((Veitchia_spiralis	Kentiopsis_piersoniorum)	Hydriastele_microspadix)	(Dictyosperma_album	Heterospathe_cagayanensis))	(Dypsis_decaryi	Burretiokentia_grandiflora))	(Leopoldinia_pulchra	Geonoma_undata))	(Prestoea_acuminata	Oenocarpus_minor))	Manicaria_saccifera)))))	(Reinhardtia_simplex	(Reinhardtia_latisecta	Reinhardtia_paiewonskiana))))))	Kingia_australis);
(((Serenoa_repens	(Sabal_domingensis	Phoenix_dactylifera))	(Nypa_fruticans	((((Iriartea_deltoidea	(Pseudophoenix_vinifera	Chamaedorea_seifrizii))	(Reinhardtia_simplex	(Reinhardtia_latisecta	Reinhardtia_paiewonskiana)))	((Bactris_major	(Attalea_speciosa	(Elaeis_guineensis	Elaeis_oleifera)))	(Prestoea_acuminata	((Oenocarpus_bataua	Oenocarpus_minor)	(((Leopoldinia_pulchra	(Calamus_caryotoides	Geonoma_undata))	Manicaria_saccifera)	(Pelagodoxa_henryana	((((Veitchia_spiralis	Kentiopsis_piersoniorum)	Hydriastele_microspadix)	Heterospathe_cagayanensis)	((Dypsis_decaryi	Burretiokentia_grandiflora)	Dictyosperma_album))))))))	(Sclerosperma_profizianum	(Orania_palindan	(Roystonea_regia	Podococcus_barteri))))))	Kingia_australis);
((Bactris_major	((Attalea_speciosa	(Elaeis_guineensis	Elaeis_oleifera))	(((Manicaria_saccifera	((Oenocarpus_bataua	Oenocarpus_minor)	(Leopoldinia_pulchra	Prestoea_acuminata)))	(Pelagodoxa_henryana	(Geonoma_undata	((Dypsis_decaryi	Burretiokentia_grandiflora)	(Dictyosperma_album	(Hydriastele_microspadix	((Veitchia_spiralis	(Calamus_caryotoides	Heterospathe_cagayanensis))	Kentiopsis_piersoniorum)))))))	((((Podococcus_barteri	(Sclerosperma_profizianum	Orania_palindan))	Roystonea_regia)	(((Serenoa_repens	Sabal_domingensis)	Phoenix_dactylifera)	Nypa_fruticans))	((Iriartea_deltoidea	(Pseudophoenix_vinifera	Chamaedorea_seifrizii))	(Reinhardtia_simplex	(Reinhardtia_latisecta	Reinhardtia_paiewonskiana)))))))	Kingia_australis);
((Bactris_major	((Attalea_speciosa	(Elaeis_guineensis	Elaeis_oleifera))	(((((Oenocarpus_bataua	Oenocarpus_minor)	Prestoea_acuminata)	((Calamus_caryotoides	Geonoma_undata)	(Manicaria_saccifera	(Pelagodoxa_henryana	((Burretiokentia_grandiflora	Dypsis_decaryi)	(Dictyosperma_album	(Heterospathe_cagayanensis	(Hydriastele_microspadix	(Kentiopsis_piersoniorum	Veitchia_spiralis)))))))))	Leopoldinia_pulchra)	((Nypa_fruticans	(((Podococcus_barteri	(Sclerosperma_profizianum	Orania_palindan))	Roystonea_regia)	(Sabal_domingensis	(Phoenix_dactylifera	Serenoa_repens))))	((Iriartea_deltoidea	(Pseudophoenix_vinifera	Chamaedorea_seifrizii))	(Reinhardtia_simplex	(Reinhardtia_latisecta	Reinhardtia_paiewonskiana)))))))	Kingia_australis);
((Calamus_caryotoides	((((((Chamaedorea_seifrizii	Pseudophoenix_vinifera)	(((Orania_palindan	Sclerosperma_profizianum)	(Podococcus_barteri	Roystonea_regia))	(((((Dypsis_decaryi	Dictyosperma_album)	(((Heterospathe_cagayanensis	Veitchia_spiralis)	(Kentiopsis_piersoniorum	Burretiokentia_grandiflora))	Hydriastele_microspadix))	Pelagodoxa_henryana)	(Manicaria_saccifera	(Leopoldinia_pulchra	Geonoma_undata)))	(Prestoea_acuminata	(Oenocarpus_minor	Oenocarpus_bataua)))))	((Bactris_major	Attalea_speciosa)	(Elaeis_oleifera	Elaeis_guineensis)))	Iriartea_deltoidea)	(Reinhardtia_simplex	(Reinhardtia_paiewonskiana	Reinhardtia_latisecta)))	((Sabal_domingensis	(Serenoa_repens	Phoenix_dactylifera))	Nypa_fruticans)))	Kingia_australis);
((Calamus_caryotoides	(((((((((Geonoma_undata	((Dypsis_decaryi	Dictyosperma_album)	(((Heterospathe_cagayanensis	Veitchia_spiralis)	(Hydriastele_microspadix	Kentiopsis_piersoniorum))	Burretiokentia_grandiflora)))	(Pelagodoxa_henryana	Manicaria_saccifera))	(Prestoea_acuminata	(Oenocarpus_minor	Oenocarpus_bataua)))	(Leopoldinia_pulchra	(Iriartea_deltoidea	(Chamaedorea_seifrizii	Pseudophoenix_vinifera))))	((Orania_palindan	Sclerosperma_profizianum)	(Podococcus_barteri	Roystonea_regia)))	(Bactris_major	(Attalea_speciosa	(Elaeis_oleifera	Elaeis_guineensis))))	(Reinhardtia_simplex	(Reinhardtia_paiewonskiana	Reinhardtia_latisecta)))	Nypa_fruticans)	(Sabal_domingensis	(Serenoa_repens	Phoenix_dactylifera))))	Kingia_australis);
((Elaeis_guineensis	((((((Iriartea_deltoidea	(Calamus_caryotoides	(Chamaedorea_seifrizii	Pseudophoenix_vinifera)))	(Reinhardtia_simplex	(Reinhardtia_paiewonskiana	Reinhardtia_latisecta)))	(((((Geonoma_undata	(((Burretiokentia_grandiflora	Dypsis_decaryi)	Dictyosperma_album)	(Heterospathe_cagayanensis	(Hydriastele_microspadix	(Veitchia_spiralis	Kentiopsis_piersoniorum)))))	(Pelagodoxa_henryana	Manicaria_saccifera))	(Prestoea_acuminata	(Oenocarpus_minor	Oenocarpus_bataua)))	Leopoldinia_pulchra)	(Nypa_fruticans	((Podococcus_barteri	(Roystonea_regia	(Orania_palindan	Sclerosperma_profizianum)))	(Serenoa_repens	(Phoenix_dactylifera	Sabal_domingensis))))))	Bactris_major)	Attalea_speciosa)	Elaeis_oleifera))	Kingia_australis);
((((Burretiokentia_grandiflora	Serenoa_repens)	Sabal_domingensis)	(Phoenix_dactylifera	((Nypa_fruticans	((((((Prestoea_acuminata	(Oenocarpus_minor	Oenocarpus_bataua))	(Manicaria_saccifera	(Leopoldinia_pulchra	(Calamus_caryotoides	Geonoma_undata))))	Pelagodoxa_henryana)	((Dypsis_decaryi	Dictyosperma_album)	(Heterospathe_cagayanensis	(Hydriastele_microspadix	(Veitchia_spiralis	Kentiopsis_piersoniorum)))))	((Elaeis_oleifera	Elaeis_guineensis)	(Bactris_major	Attalea_speciosa)))	((Iriartea_deltoidea	(Chamaedorea_seifrizii	Pseudophoenix_vinifera))	(Reinhardtia_simplex	(Reinhardtia_paiewonskiana	Reinhardtia_latisecta)))))	((Orania_palindan	Sclerosperma_profizianum)	(Podococcus_barteri	Roystonea_regia)))))	Kingia_australis);
((Bactris_major	(Attalea_speciosa	((((Calamus_caryotoides	((Chamaedorea_seifrizii	Pseudophoenix_vinifera)	(Reinhardtia_simplex	(Reinhardtia_paiewonskiana	Reinhardtia_latisecta))))	Iriartea_deltoidea)	((((((((Oenocarpus_minor	Oenocarpus_bataua)	Pelagodoxa_henryana)	((Manicaria_saccifera	Leopoldinia_pulchra)	Geonoma_undata))	(((Hydriastele_microspadix	(Veitchia_spiralis	Kentiopsis_piersoniorum))	Dictyosperma_album)	((Burretiokentia_grandiflora	Dypsis_decaryi)	Heterospathe_cagayanensis)))	Prestoea_acuminata)	((Orania_palindan	Sclerosperma_profizianum)	(Podococcus_barteri	Roystonea_regia)))	((Serenoa_repens	Sabal_domingensis)	Phoenix_dactylifera))	Nypa_fruticans))	(Elaeis_oleifera	Elaeis_guineensis))))	Kingia_australis);
((Elaeis_guineensis	(((Bactris_major	Attalea_speciosa)	(Calamus_caryotoides	((((((((Prestoea_acuminata	(Oenocarpus_minor	Oenocarpus_bataua))	(Manicaria_saccifera	(Pelagodoxa_henryana	(((((Hydriastele_microspadix	(Veitchia_spiralis	Kentiopsis_piersoniorum))	Dictyosperma_album)	(Burretiokentia_grandiflora	Dypsis_decaryi))	Heterospathe_cagayanensis)	Geonoma_undata))))	Leopoldinia_pulchra)	((Orania_palindan	Sclerosperma_profizianum)	(Podococcus_barteri	Roystonea_regia)))	((Serenoa_repens	Sabal_domingensis)	Phoenix_dactylifera))	(Iriartea_deltoidea	Nypa_fruticans))	(Chamaedorea_seifrizii	Pseudophoenix_vinifera))	(Reinhardtia_simplex	(Reinhardtia_paiewonskiana	Reinhardtia_latisecta)))))	Elaeis_oleifera))	Kingia_australis);
((Nypa_fruticans	(((Serenoa_repens	Sabal_domingensis)	Phoenix_dactylifera)	(((((Geonoma_undata	(Manicaria_saccifera	(Prestoea_acuminata	(Oenocarpus_minor	Oenocarpus_bataua))))	(Pelagodoxa_henryana	(((Heterospathe_cagayanensis	(Hydriastele_microspadix	(Veitchia_spiralis	Kentiopsis_piersoniorum)))	Dictyosperma_album)	(Burretiokentia_grandiflora	Dypsis_decaryi))))	Leopoldinia_pulchra)	(((Elaeis_oleifera	Elaeis_guineensis)	(Bactris_major	Attalea_speciosa))	(((Iriartea_deltoidea	(Chamaedorea_seifrizii	Pseudophoenix_vinifera))	Calamus_caryotoides)	(Reinhardtia_simplex	(Reinhardtia_paiewonskiana	Reinhardtia_latisecta)))))	((Orania_palindan	Sclerosperma_profizianum)	(Podococcus_barteri	Roystonea_regia)))))	Kingia_australis);
((Bactris_major	((((((Iriartea_deltoidea	(Chamaedorea_seifrizii	Pseudophoenix_vinifera))	(Reinhardtia_simplex	(Reinhardtia_paiewonskiana	Reinhardtia_latisecta)))	(Nypa_fruticans	((Sabal_domingensis	(Phoenix_dactylifera	Serenoa_repens))	((Orania_palindan	Sclerosperma_profizianum)	(Podococcus_barteri	Roystonea_regia)))))	((Prestoea_acuminata	(Oenocarpus_minor	Oenocarpus_bataua))	(((Leopoldinia_pulchra	Manicaria_saccifera)	Geonoma_undata)	((((Calamus_caryotoides	Heterospathe_cagayanensis)	(Dictyosperma_album	(((Dypsis_decaryi	Veitchia_spiralis)	Kentiopsis_piersoniorum)	Burretiokentia_grandiflora)))	Hydriastele_microspadix)	Pelagodoxa_henryana))))	(Elaeis_oleifera	Elaeis_guineensis))	Attalea_speciosa))	Kingia_australis);
(((((((((Elaeis_oleifera	Elaeis_guineensis)	(Attalea_speciosa	Bactris_major))	(Reinhardtia_simplex	(Reinhardtia_paiewonskiana	Reinhardtia_latisecta)))	Calamus_caryotoides)	((Manicaria_saccifera	((((Dictyosperma_album	((Heterospathe_cagayanensis	((Burretiokentia_grandiflora	Dypsis_decaryi)	Veitchia_spiralis))	(Kentiopsis_piersoniorum	Hydriastele_microspadix)))	Pelagodoxa_henryana)	(Geonoma_undata	Leopoldinia_pulchra))	(Prestoea_acuminata	(Oenocarpus_minor	Oenocarpus_bataua))))	(Iriartea_deltoidea	(Chamaedorea_seifrizii	Pseudophoenix_vinifera))))	((Orania_palindan	Sclerosperma_profizianum)	(Podococcus_barteri	Roystonea_regia)))	Nypa_fruticans)	(Phoenix_dactylifera	(Serenoa_repens	Sabal_domingensis)))	Kingia_australis);
((((((Elaeis_oleifera	Elaeis_guineensis)	((Attalea_speciosa	Bactris_major)	(Reinhardtia_simplex	(Reinhardtia_paiewonskiana	Reinhardtia_latisecta))))	((Iriartea_deltoidea	(Chamaedorea_seifrizii	Pseudophoenix_vinifera))	((((Geonoma_undata	(Leopoldinia_pulchra	Manicaria_saccifera))	((Dypsis_decaryi	(Dictyosperma_album	((((Burretiokentia_grandiflora	Calamus_caryotoides)	Heterospathe_cagayanensis)	Veitchia_spiralis)	(Kentiopsis_piersoniorum	Hydriastele_microspadix))))	Pelagodoxa_henryana))	(Prestoea_acuminata	(Oenocarpus_minor	Oenocarpus_bataua)))	((Orania_palindan	Sclerosperma_profizianum)	(Podococcus_barteri	Roystonea_regia)))))	Nypa_fruticans)	(Phoenix_dactylifera	(Serenoa_repens	Sabal_domingensis)))	Kingia_australis);
((Bactris_major	(((Elaeis_oleifera	Elaeis_guineensis)	((Reinhardtia_simplex	(Reinhardtia_latisecta	Reinhardtia_paiewonskiana))	((((((((((Veitchia_spiralis	Heterospathe_cagayanensis)	Kentiopsis_piersoniorum)	Hydriastele_microspadix)	Dictyosperma_album)	(Burretiokentia_grandiflora	Dypsis_decaryi))	Prestoea_acuminata)	((Pelagodoxa_henryana	(Geonoma_undata	(Oenocarpus_bataua	Oenocarpus_minor)))	Manicaria_saccifera))	(Leopoldinia_pulchra	(Iriartea_deltoidea	(Pseudophoenix_vinifera	Chamaedorea_seifrizii))))	(Calamus_caryotoides	(Roystonea_regia	((Sclerosperma_profizianum	Orania_palindan)	Podococcus_barteri))))	(Nypa_fruticans	(Sabal_domingensis	(Phoenix_dactylifera	Serenoa_repens))))))	Attalea_speciosa))	Kingia_australis);
(((Burretiokentia_grandiflora	(Elaeis_oleifera	Elaeis_guineensis))	(((Reinhardtia_simplex	(Reinhardtia_latisecta	Reinhardtia_paiewonskiana))	((Nypa_fruticans	((Podococcus_barteri	(Roystonea_regia	(Sclerosperma_profizianum	Orania_palindan)))	(Phoenix_dactylifera	(Serenoa_repens	Sabal_domingensis))))	(((((Calamus_caryotoides	Heterospathe_cagayanensis)	(Dictyosperma_album	(Kentiopsis_piersoniorum	(Dypsis_decaryi	Veitchia_spiralis))))	Hydriastele_microspadix)	((Prestoea_acuminata	(Oenocarpus_bataua	Oenocarpus_minor))	(((Leopoldinia_pulchra	Geonoma_undata)	Manicaria_saccifera)	Pelagodoxa_henryana)))	(Iriartea_deltoidea	(Pseudophoenix_vinifera	Chamaedorea_seifrizii)))))	(Attalea_speciosa	Bactris_major)))	Kingia_australis);
((Bactris_major	(Attalea_speciosa	(((Reinhardtia_simplex	(Reinhardtia_latisecta	Reinhardtia_paiewonskiana))	((((((Leopoldinia_pulchra	Geonoma_undata)	(Calamus_caryotoides	Manicaria_saccifera))	(Pelagodoxa_henryana	(Dypsis_decaryi	((Heterospathe_cagayanensis	(Hydriastele_microspadix	(Kentiopsis_piersoniorum	Veitchia_spiralis)))	Dictyosperma_album))))	(Prestoea_acuminata	(Oenocarpus_bataua	Oenocarpus_minor)))	((Podococcus_barteri	(Roystonea_regia	(Sclerosperma_profizianum	Orania_palindan)))	((Phoenix_dactylifera	((Burretiokentia_grandiflora	Serenoa_repens)	Sabal_domingensis))	Nypa_fruticans)))	(Iriartea_deltoidea	(Pseudophoenix_vinifera	Chamaedorea_seifrizii))))	(Elaeis_oleifera	Elaeis_guineensis))))	Kingia_australis);
((Bactris_major	(Attalea_speciosa	((((Manicaria_saccifera	(((Pelagodoxa_henryana	((((Dypsis_decaryi	(Veitchia_spiralis	(Calamus_caryotoides	Heterospathe_cagayanensis)))	Kentiopsis_piersoniorum)	Dictyosperma_album)	Hydriastele_microspadix))	(Prestoea_acuminata	Oenocarpus_minor))	(Leopoldinia_pulchra	Geonoma_undata)))	Oenocarpus_bataua)	((Nypa_fruticans	(((Roystonea_regia	(Sclerosperma_profizianum	Orania_palindan))	Podococcus_barteri)	((Burretiokentia_grandiflora	Serenoa_repens)	(Sabal_domingensis	Phoenix_dactylifera))))	((Iriartea_deltoidea	(Pseudophoenix_vinifera	Chamaedorea_seifrizii))	(Reinhardtia_simplex	(Reinhardtia_latisecta	Reinhardtia_paiewonskiana)))))	(Elaeis_oleifera	Elaeis_guineensis))))	Kingia_australis);
((Nypa_fruticans	(((((Leopoldinia_pulchra	(Pseudophoenix_vinifera	Chamaedorea_seifrizii))	(Reinhardtia_simplex	(Reinhardtia_latisecta	Reinhardtia_paiewonskiana)))	((((Elaeis_oleifera	Elaeis_guineensis)	Attalea_speciosa)	Bactris_major)	(((Pelagodoxa_henryana	(Hydriastele_microspadix	((Calamus_caryotoides	Heterospathe_cagayanensis)	(((Burretiokentia_grandiflora	Dypsis_decaryi)	(Veitchia_spiralis	Kentiopsis_piersoniorum))	Dictyosperma_album))))	(Iriartea_deltoidea	Manicaria_saccifera))	(Geonoma_undata	(Prestoea_acuminata	(Oenocarpus_bataua	Oenocarpus_minor))))))	(((Sclerosperma_profizianum	Orania_palindan)	Roystonea_regia)	Podococcus_barteri))	(Phoenix_dactylifera	(Serenoa_repens	Sabal_domingensis))))	Kingia_australis);
(((Nypa_fruticans	(((((Iriartea_deltoidea	(Pseudophoenix_vinifera	Chamaedorea_seifrizii))	(Reinhardtia_simplex	(Reinhardtia_latisecta	Reinhardtia_paiewonskiana)))	((Elaeis_oleifera	Elaeis_guineensis)	(Attalea_speciosa	Bactris_major)))	(Leopoldinia_pulchra	(((Geonoma_undata	(Prestoea_acuminata	(Oenocarpus_bataua	Oenocarpus_minor)))	(Pelagodoxa_henryana	Manicaria_saccifera))	((((Burretiokentia_grandiflora	Veitchia_spiralis)	(Calamus_caryotoides	Heterospathe_cagayanensis))	Dypsis_decaryi)	((Dictyosperma_album	Hydriastele_microspadix)	Kentiopsis_piersoniorum)))))	(((Sclerosperma_profizianum	Orania_palindan)	Roystonea_regia)	Podococcus_barteri)))	(Serenoa_repens	(Phoenix_dactylifera	Sabal_domingensis)))	Kingia_australis);
((Nypa_fruticans	(((((Attalea_speciosa	Bactris_major)	(Elaeis_oleifera	Elaeis_guineensis))	(Calamus_caryotoides	(Reinhardtia_simplex	(Reinhardtia_latisecta	Reinhardtia_paiewonskiana))))	((Iriartea_deltoidea	(Pseudophoenix_vinifera	Chamaedorea_seifrizii))	((((Sclerosperma_profizianum	Orania_palindan)	Roystonea_regia)	Podococcus_barteri)	((((Manicaria_saccifera	((Leopoldinia_pulchra	Prestoea_acuminata)	(Oenocarpus_bataua	Oenocarpus_minor)))	Pelagodoxa_henryana)	Geonoma_undata)	(((Burretiokentia_grandiflora	((Hydriastele_microspadix	Kentiopsis_piersoniorum)	(Veitchia_spiralis	Heterospathe_cagayanensis)))	Dypsis_decaryi)	Dictyosperma_album)))))	((Serenoa_repens	Sabal_domingensis)	Phoenix_dactylifera)))	Kingia_australis);
(((Reinhardtia_latisecta	Reinhardtia_paiewonskiana)	(((Iriartea_deltoidea	(Pseudophoenix_vinifera	Chamaedorea_seifrizii))	((((Prestoea_acuminata	(Oenocarpus_bataua	Oenocarpus_minor))	((((Leopoldinia_pulchra	(((Hydriastele_microspadix	Kentiopsis_piersoniorum)	(Veitchia_spiralis	Heterospathe_cagayanensis))	((Dypsis_decaryi	Burretiokentia_grandiflora)	Dictyosperma_album)))	Geonoma_undata)	Pelagodoxa_henryana)	(Calamus_caryotoides	Manicaria_saccifera)))	(Nypa_fruticans	((((Sclerosperma_profizianum	Orania_palindan)	Roystonea_regia)	Podococcus_barteri)	(Sabal_domingensis	(Phoenix_dactylifera	Serenoa_repens)))))	((Attalea_speciosa	Bactris_major)	(Elaeis_oleifera	Elaeis_guineensis))))	Reinhardtia_simplex))	Kingia_australis);
((Nypa_fruticans	(((Sabal_domingensis	Serenoa_repens)	Phoenix_dactylifera)	((Calamus_caryotoides	((((Reinhardtia_simplex	(Reinhardtia_latisecta	Reinhardtia_paiewonskiana))	Pseudophoenix_vinifera)	Chamaedorea_seifrizii)	Iriartea_deltoidea))	(((Attalea_speciosa	Bactris_major)	(Elaeis_oleifera	Elaeis_guineensis))	(((Prestoea_acuminata	(Oenocarpus_bataua	Oenocarpus_minor))	(((((Veitchia_spiralis	Heterospathe_cagayanensis)	(Dypsis_decaryi	Burretiokentia_grandiflora))	((Dictyosperma_album	Hydriastele_microspadix)	Kentiopsis_piersoniorum))	Pelagodoxa_henryana)	(Geonoma_undata	(Leopoldinia_pulchra	Manicaria_saccifera))))	((Sclerosperma_profizianum	Orania_palindan)	(Roystonea_regia	Podococcus_barteri)))))))	Kingia_australis);
(((Phoenix_dactylifera	(((((((Chamaedorea_seifrizii	Pseudophoenix_vinifera)	Iriartea_deltoidea)	(Reinhardtia_simplex	(Reinhardtia_latisecta	Reinhardtia_paiewonskiana)))	((((Prestoea_acuminata	(Oenocarpus_bataua	Oenocarpus_minor))	((Leopoldinia_pulchra	Geonoma_undata)	((((Dypsis_decaryi	Dictyosperma_album)	(Kentiopsis_piersoniorum	(Hydriastele_microspadix	(Heterospathe_cagayanensis	Veitchia_spiralis))))	Burretiokentia_grandiflora)	Pelagodoxa_henryana)))	Manicaria_saccifera)	((Attalea_speciosa	Bactris_major)	(Elaeis_oleifera	Elaeis_guineensis))))	Calamus_caryotoides)	Nypa_fruticans)	((Sclerosperma_profizianum	Orania_palindan)	(Roystonea_regia	Podococcus_barteri))))	(Serenoa_repens	Sabal_domingensis))	Kingia_australis);
((Bactris_major	(((Elaeis_guineensis	Elaeis_oleifera)	((((((Phoenix_dactylifera	(Sabal_domingensis	Serenoa_repens))	((Podococcus_barteri	Roystonea_regia)	(Orania_palindan	Sclerosperma_profizianum)))	Nypa_fruticans)	((Pseudophoenix_vinifera	Chamaedorea_seifrizii)	(Reinhardtia_simplex	(Reinhardtia_paiewonskiana	Reinhardtia_latisecta))))	((Oenocarpus_bataua	Oenocarpus_minor)	((Manicaria_saccifera	Pelagodoxa_henryana)	(((Leopoldinia_pulchra	Prestoea_acuminata)	(Hydriastele_microspadix	((Kentiopsis_piersoniorum	Dictyosperma_album)	(((Burretiokentia_grandiflora	Dypsis_decaryi)	Veitchia_spiralis)	(Calamus_caryotoides	Heterospathe_cagayanensis)))))	Geonoma_undata))))	Iriartea_deltoidea))	Attalea_speciosa))	Kingia_australis);
((Elaeis_oleifera	(((((Manicaria_saccifera	((((Oenocarpus_bataua	Oenocarpus_minor)	Prestoea_acuminata)	(Geonoma_undata	Leopoldinia_pulchra))	(Pelagodoxa_henryana	(((Veitchia_spiralis	(Burretiokentia_grandiflora	(Calamus_caryotoides	Heterospathe_cagayanensis)))	(Hydriastele_microspadix	Kentiopsis_piersoniorum))	(Dypsis_decaryi	Dictyosperma_album)))))	(Iriartea_deltoidea	(Pseudophoenix_vinifera	Chamaedorea_seifrizii)))	((Reinhardtia_simplex	(Reinhardtia_paiewonskiana	Reinhardtia_latisecta))	(((Sabal_domingensis	(Serenoa_repens	Phoenix_dactylifera))	((Podococcus_barteri	Roystonea_regia)	(Orania_palindan	Sclerosperma_profizianum)))	Nypa_fruticans)))	(Attalea_speciosa	Bactris_major))	Elaeis_guineensis))	Kingia_australis);
((Bactris_major	(((Elaeis_guineensis	Elaeis_oleifera)	Attalea_speciosa)	(((Calamus_caryotoides	((Iriartea_deltoidea	(Pseudophoenix_vinifera	Chamaedorea_seifrizii))	(Reinhardtia_simplex	(Reinhardtia_paiewonskiana	Reinhardtia_latisecta))))	(((Serenoa_repens	(Phoenix_dactylifera	Sabal_domingensis))	((Podococcus_barteri	Roystonea_regia)	(Orania_palindan	Sclerosperma_profizianum)))	Nypa_fruticans))	(((Geonoma_undata	Leopoldinia_pulchra)	(((((Hydriastele_microspadix	(Kentiopsis_piersoniorum	((Burretiokentia_grandiflora	Dypsis_decaryi)	Veitchia_spiralis)))	Heterospathe_cagayanensis)	Dictyosperma_album)	Pelagodoxa_henryana)	((Oenocarpus_bataua	Oenocarpus_minor)	Prestoea_acuminata)))	Manicaria_saccifera))))	Kingia_australis);
((Nypa_fruticans	((Phoenix_dactylifera	(Sabal_domingensis	Serenoa_repens))	(((((((Oenocarpus_bataua	Oenocarpus_minor)	Prestoea_acuminata)	(((Manicaria_saccifera	Leopoldinia_pulchra)	Geonoma_undata)	((((Dictyosperma_album	Hydriastele_microspadix)	(Kentiopsis_piersoniorum	((Burretiokentia_grandiflora	Dypsis_decaryi)	Veitchia_spiralis)))	(Calamus_caryotoides	Heterospathe_cagayanensis))	Pelagodoxa_henryana)))	Bactris_major)	(Elaeis_guineensis	Elaeis_oleifera))	((Iriartea_deltoidea	(Pseudophoenix_vinifera	Chamaedorea_seifrizii))	(Attalea_speciosa	(Reinhardtia_simplex	(Reinhardtia_paiewonskiana	Reinhardtia_latisecta)))))	(Sclerosperma_profizianum	(Roystonea_regia	(Podococcus_barteri	Orania_palindan))))))	Kingia_australis);
((Nypa_fruticans	((Phoenix_dactylifera	(Sabal_domingensis	Serenoa_repens))	(((Elaeis_guineensis	Elaeis_oleifera)	((Reinhardtia_simplex	(Reinhardtia_paiewonskiana	Reinhardtia_latisecta))	(Bactris_major	Attalea_speciosa)))	((Leopoldinia_pulchra	(Iriartea_deltoidea	(Pseudophoenix_vinifera	Chamaedorea_seifrizii)))	(((Orania_palindan	Sclerosperma_profizianum)	(Roystonea_regia	Podococcus_barteri))	(((Oenocarpus_bataua	Oenocarpus_minor)	Prestoea_acuminata)	((Manicaria_saccifera	(Calamus_caryotoides	Geonoma_undata))	(((Hydriastele_microspadix	(Kentiopsis_piersoniorum	(Veitchia_spiralis	Heterospathe_cagayanensis)))	(Dictyosperma_album	(Burretiokentia_grandiflora	Dypsis_decaryi)))	Pelagodoxa_henryana))))))))	Kingia_australis);
((Elaeis_guineensis	(Elaeis_oleifera	((((Reinhardtia_simplex	(Reinhardtia_paiewonskiana	Reinhardtia_latisecta))	Bactris_major)	((((Iriartea_deltoidea	(Pseudophoenix_vinifera	Chamaedorea_seifrizii))	(((Orania_palindan	Sclerosperma_profizianum)	(Roystonea_regia	Podococcus_barteri))	(((Oenocarpus_bataua	Oenocarpus_minor)	Prestoea_acuminata)	((Manicaria_saccifera	(Geonoma_undata	Leopoldinia_pulchra))	((((Hydriastele_microspadix	(Kentiopsis_piersoniorum	Veitchia_spiralis))	(Dictyosperma_album	(Burretiokentia_grandiflora	Dypsis_decaryi)))	Heterospathe_cagayanensis)	Pelagodoxa_henryana)))))	(Nypa_fruticans	(Sabal_domingensis	(Serenoa_repens	Phoenix_dactylifera))))	Calamus_caryotoides))	Attalea_speciosa)))	Kingia_australis);
((((Elaeis_guineensis	Elaeis_oleifera)	(((Reinhardtia_simplex	(Reinhardtia_paiewonskiana	Reinhardtia_latisecta))	(((Orania_palindan	Sclerosperma_profizianum)	(Roystonea_regia	Podococcus_barteri))	(((Nypa_fruticans	(Oenocarpus_bataua	Oenocarpus_minor))	((Manicaria_saccifera	(((Burretiokentia_grandiflora	Dypsis_decaryi)	((Hydriastele_microspadix	(Kentiopsis_piersoniorum	(Heterospathe_cagayanensis	Veitchia_spiralis)))	Dictyosperma_album))	Pelagodoxa_henryana))	Geonoma_undata))	((Prestoea_acuminata	((Sabal_domingensis	Phoenix_dactylifera)	Serenoa_repens))	(Leopoldinia_pulchra	(Iriartea_deltoidea	(Pseudophoenix_vinifera	Chamaedorea_seifrizii)))))))	(Attalea_speciosa	Bactris_major)))	Calamus_caryotoides)	Kingia_australis);
(((((Sabal_domingensis	Phoenix_dactylifera)	Serenoa_repens)	(((((Prestoea_acuminata	(Oenocarpus_bataua	Oenocarpus_minor))	((Leopoldinia_pulchra	(Geonoma_undata	((Kentiopsis_piersoniorum	((Hydriastele_microspadix	Heterospathe_cagayanensis)	Veitchia_spiralis))	(Dictyosperma_album	(Burretiokentia_grandiflora	Dypsis_decaryi)))))	(Pelagodoxa_henryana	Manicaria_saccifera)))	((Bactris_major	(Attalea_speciosa	(Elaeis_guineensis	Elaeis_oleifera)))	((Iriartea_deltoidea	(Pseudophoenix_vinifera	Chamaedorea_seifrizii))	(Reinhardtia_simplex	(Reinhardtia_paiewonskiana	Reinhardtia_latisecta)))))	((Orania_palindan	(Roystonea_regia	Podococcus_barteri))	Sclerosperma_profizianum))	Nypa_fruticans))	Calamus_caryotoides)	Kingia_australis);
(((Elaeis_guineensis	Elaeis_oleifera)	(Bactris_major	(((((((Pseudophoenix_vinifera	Chamaedorea_seifrizii)	((Prestoea_acuminata	((((Hydriastele_microspadix	(Veitchia_spiralis	Kentiopsis_piersoniorum))	(((Calamus_caryotoides	Heterospathe_cagayanensis)	Dictyosperma_album)	Dypsis_decaryi))	((Oenocarpus_bataua	Oenocarpus_minor)	Pelagodoxa_henryana))	((Geonoma_undata	Leopoldinia_pulchra)	Manicaria_saccifera)))	((Orania_palindan	(Roystonea_regia	Podococcus_barteri))	Sclerosperma_profizianum)))	(Phoenix_dactylifera	((Burretiokentia_grandiflora	Serenoa_repens)	Sabal_domingensis)))	Nypa_fruticans)	(Reinhardtia_simplex	(Reinhardtia_paiewonskiana	Reinhardtia_latisecta)))	Iriartea_deltoidea)	Attalea_speciosa)))	Kingia_australis);
(((Elaeis_guineensis	Elaeis_oleifera)	((Bactris_major	Attalea_speciosa)	(((((((Prestoea_acuminata	Oenocarpus_minor)	Manicaria_saccifera)	(Oenocarpus_bataua	Geonoma_undata))	((((Burretiokentia_grandiflora	Dypsis_decaryi)	((Hydriastele_microspadix	(Veitchia_spiralis	Kentiopsis_piersoniorum))	Dictyosperma_album))	(Calamus_caryotoides	Heterospathe_cagayanensis))	Pelagodoxa_henryana))	(Leopoldinia_pulchra	(Iriartea_deltoidea	(Pseudophoenix_vinifera	Chamaedorea_seifrizii))))	(((Podococcus_barteri	(Sclerosperma_profizianum	Orania_palindan))	Roystonea_regia)	(Nypa_fruticans	(Sabal_domingensis	(Phoenix_dactylifera	Serenoa_repens)))))	(Reinhardtia_simplex	(Reinhardtia_paiewonskiana	Reinhardtia_latisecta)))))	Kingia_australis);
((Elaeis_oleifera	(Elaeis_guineensis	((((((Pseudophoenix_vinifera	Chamaedorea_seifrizii)	Iriartea_deltoidea)	(Reinhardtia_simplex	(Reinhardtia_latisecta	Reinhardtia_paiewonskiana)))	Calamus_caryotoides)	(((Oenocarpus_minor	Oenocarpus_bataua)	(((Leopoldinia_pulchra	(((((Kentiopsis_piersoniorum	((Burretiokentia_grandiflora	Dypsis_decaryi)	Veitchia_spiralis))	Dictyosperma_album)	Hydriastele_microspadix)	Heterospathe_cagayanensis)	Prestoea_acuminata))	Geonoma_undata)	(Pelagodoxa_henryana	Manicaria_saccifera)))	(Nypa_fruticans	((((Podococcus_barteri	Orania_palindan)	Roystonea_regia)	Sclerosperma_profizianum)	(Phoenix_dactylifera	(Sabal_domingensis	Serenoa_repens))))))	(Attalea_speciosa	Bactris_major))))	Kingia_australis);
((((((Reinhardtia_simplex	(Reinhardtia_latisecta	Reinhardtia_paiewonskiana))	(((Pseudophoenix_vinifera	Chamaedorea_seifrizii)	Iriartea_deltoidea)	(((((Leopoldinia_pulchra	((Oenocarpus_minor	Oenocarpus_bataua)	(Burretiokentia_grandiflora	Prestoea_acuminata)))	Geonoma_undata)	(Pelagodoxa_henryana	(((Kentiopsis_piersoniorum	(Dypsis_decaryi	Veitchia_spiralis))	(Dictyosperma_album	Hydriastele_microspadix))	(Calamus_caryotoides	Heterospathe_cagayanensis))))	Manicaria_saccifera)	(((Podococcus_barteri	Roystonea_regia)	(Orania_palindan	Sclerosperma_profizianum))	((Phoenix_dactylifera	(Sabal_domingensis	Serenoa_repens))	Nypa_fruticans)))))	(Attalea_speciosa	Bactris_major))	Elaeis_oleifera)	Elaeis_guineensis)	Kingia_australis);
((Bactris_major	(((Elaeis_oleifera	Elaeis_guineensis)	(((Nypa_fruticans	((Sclerosperma_profizianum	((Podococcus_barteri	Roystonea_regia)	Orania_palindan))	(Phoenix_dactylifera	(Sabal_domingensis	Serenoa_repens))))	(((Calamus_caryotoides	(Pseudophoenix_vinifera	Chamaedorea_seifrizii))	Iriartea_deltoidea)	(Reinhardtia_simplex	(Reinhardtia_latisecta	Reinhardtia_paiewonskiana))))	((Oenocarpus_minor	Oenocarpus_bataua)	(((((((Kentiopsis_piersoniorum	Dictyosperma_album)	((Burretiokentia_grandiflora	Dypsis_decaryi)	(Veitchia_spiralis	Heterospathe_cagayanensis)))	Hydriastele_microspadix)	Prestoea_acuminata)	(Leopoldinia_pulchra	Geonoma_undata))	Pelagodoxa_henryana)	Manicaria_saccifera))))	Attalea_speciosa))	Kingia_australis);
(((((((Nypa_fruticans	(((Podococcus_barteri	(Orania_palindan	Sclerosperma_profizianum))	Roystonea_regia)	(Phoenix_dactylifera	(Sabal_domingensis	Serenoa_repens))))	(((Pseudophoenix_vinifera	Chamaedorea_seifrizii)	Iriartea_deltoidea)	(Reinhardtia_simplex	(Reinhardtia_latisecta	Reinhardtia_paiewonskiana))))	(Pelagodoxa_henryana	((((Leopoldinia_pulchra	Geonoma_undata)	(((((Veitchia_spiralis	Heterospathe_cagayanensis)	Kentiopsis_piersoniorum)	Hydriastele_microspadix)	Dictyosperma_album)	(Burretiokentia_grandiflora	Dypsis_decaryi)))	((Oenocarpus_minor	Oenocarpus_bataua)	Prestoea_acuminata))	Manicaria_saccifera)))	(Attalea_speciosa	Bactris_major))	(Elaeis_oleifera	Elaeis_guineensis))	Calamus_caryotoides)	Kingia_australis);
((Pelagodoxa_henryana	(((((Calamus_caryotoides	(Leopoldinia_pulchra	Geonoma_undata))	((((Veitchia_spiralis	Heterospathe_cagayanensis)	Kentiopsis_piersoniorum)	Hydriastele_microspadix)	(Dictyosperma_album	(Burretiokentia_grandiflora	Dypsis_decaryi))))	((Oenocarpus_minor	Oenocarpus_bataua)	Prestoea_acuminata))	Manicaria_saccifera)	((Attalea_speciosa	((Elaeis_oleifera	Elaeis_guineensis)	Bactris_major))	((Nypa_fruticans	(((Podococcus_barteri	(Orania_palindan	Sclerosperma_profizianum))	Roystonea_regia)	(Phoenix_dactylifera	(Sabal_domingensis	Serenoa_repens))))	(((Pseudophoenix_vinifera	Chamaedorea_seifrizii)	Iriartea_deltoidea)	(Reinhardtia_simplex	(Reinhardtia_latisecta	Reinhardtia_paiewonskiana)))))))	Kingia_australis);
((Nypa_fruticans	((((((Pelagodoxa_henryana	(Oenocarpus_minor	Oenocarpus_bataua))	((Prestoea_acuminata	((Leopoldinia_pulchra	Geonoma_undata)	((Dictyosperma_album	Dypsis_decaryi)	((Calamus_caryotoides	Heterospathe_cagayanensis)	(Burretiokentia_grandiflora	((Kentiopsis_piersoniorum	Veitchia_spiralis)	Hydriastele_microspadix))))))	Manicaria_saccifera))	((Pseudophoenix_vinifera	Chamaedorea_seifrizii)	Iriartea_deltoidea))	(((Elaeis_oleifera	Elaeis_guineensis)	(Bactris_major	Attalea_speciosa))	(Reinhardtia_simplex	(Reinhardtia_latisecta	Reinhardtia_paiewonskiana))))	((Orania_palindan	Sclerosperma_profizianum)	(Roystonea_regia	Podococcus_barteri)))	(Phoenix_dactylifera	(Sabal_domingensis	Serenoa_repens))))	Kingia_australis);
((Bactris_major	((Attalea_speciosa	(Elaeis_oleifera	Elaeis_guineensis))	(((Reinhardtia_simplex	(Reinhardtia_latisecta	Reinhardtia_paiewonskiana))	(((Podococcus_barteri	((Orania_palindan	Sclerosperma_profizianum)	Roystonea_regia))	(Phoenix_dactylifera	(Sabal_domingensis	Serenoa_repens)))	Nypa_fruticans))	((((Prestoea_acuminata	(Oenocarpus_minor	Oenocarpus_bataua))	(Geonoma_undata	(Leopoldinia_pulchra	Manicaria_saccifera)))	(Pelagodoxa_henryana	((Kentiopsis_piersoniorum	((((Burretiokentia_grandiflora	Dypsis_decaryi)	Veitchia_spiralis)	(Calamus_caryotoides	Heterospathe_cagayanensis))	Dictyosperma_album))	Hydriastele_microspadix)))	((Pseudophoenix_vinifera	Chamaedorea_seifrizii)	Iriartea_deltoidea)))))	Kingia_australis);
((Bactris_major	(Attalea_speciosa	(((((Pseudophoenix_vinifera	Chamaedorea_seifrizii)	(Reinhardtia_simplex	(Reinhardtia_latisecta	Reinhardtia_paiewonskiana)))	((((Podococcus_barteri	((Orania_palindan	Sclerosperma_profizianum)	Roystonea_regia))	(Serenoa_repens	(Phoenix_dactylifera	Sabal_domingensis)))	Nypa_fruticans)	Iriartea_deltoidea))	((((Prestoea_acuminata	((Calamus_caryotoides	Heterospathe_cagayanensis)	(Dictyosperma_album	(Hydriastele_microspadix	(Kentiopsis_piersoniorum	((Burretiokentia_grandiflora	Dypsis_decaryi)	Veitchia_spiralis))))))	(Geonoma_undata	Leopoldinia_pulchra))	(Oenocarpus_minor	Oenocarpus_bataua))	(Pelagodoxa_henryana	Manicaria_saccifera)))	(Elaeis_oleifera	Elaeis_guineensis))))	Kingia_australis);
((Bactris_major	(Attalea_speciosa	(((((Iriartea_deltoidea	Calamus_caryotoides)	((Pseudophoenix_vinifera	Chamaedorea_seifrizii)	(Reinhardtia_simplex	(Reinhardtia_latisecta	Reinhardtia_paiewonskiana))))	(((Podococcus_barteri	((Orania_palindan	Sclerosperma_profizianum)	Roystonea_regia))	(Phoenix_dactylifera	(Sabal_domingensis	Serenoa_repens)))	Nypa_fruticans))	((((((Burretiokentia_grandiflora	Dypsis_decaryi)	(Dictyosperma_album	(Kentiopsis_piersoniorum	(Hydriastele_microspadix	(Heterospathe_cagayanensis	Veitchia_spiralis)))))	(Manicaria_saccifera	Pelagodoxa_henryana))	Geonoma_undata)	(Prestoea_acuminata	(Oenocarpus_bataua	Oenocarpus_minor)))	Leopoldinia_pulchra))	(Elaeis_oleifera	Elaeis_guineensis))))	Kingia_australis);
((Bactris_major	(Attalea_speciosa	((((Elaeis_oleifera	Elaeis_guineensis)	((Iriartea_deltoidea	(Pseudophoenix_vinifera	Chamaedorea_seifrizii))	(Reinhardtia_simplex	(Reinhardtia_latisecta	Reinhardtia_paiewonskiana))))	(((Orania_palindan	Sclerosperma_profizianum)	(Roystonea_regia	Podococcus_barteri))	((Phoenix_dactylifera	(Sabal_domingensis	Serenoa_repens))	Nypa_fruticans)))	((((Dictyosperma_album	(Hydriastele_microspadix	(((Calamus_caryotoides	Heterospathe_cagayanensis)	Veitchia_spiralis)	Kentiopsis_piersoniorum)))	(Burretiokentia_grandiflora	Dypsis_decaryi))	(Geonoma_undata	((Manicaria_saccifera	(Prestoea_acuminata	(Oenocarpus_bataua	Oenocarpus_minor)))	Pelagodoxa_henryana)))	Leopoldinia_pulchra))))	Kingia_australis);
((Nypa_fruticans	(((Sabal_domingensis	Serenoa_repens)	Phoenix_dactylifera)	(((((Attalea_speciosa	Bactris_major)	(Elaeis_guineensis	Elaeis_oleifera))	(Reinhardtia_simplex	(Reinhardtia_paiewonskiana	Reinhardtia_latisecta)))	(((Iriartea_deltoidea	(Pseudophoenix_vinifera	Chamaedorea_seifrizii))	Leopoldinia_pulchra)	((Prestoea_acuminata	(Oenocarpus_minor	Oenocarpus_bataua))	((Geonoma_undata	Manicaria_saccifera)	(((Calamus_caryotoides	Heterospathe_cagayanensis)	((Dictyosperma_album	Hydriastele_microspadix)	(((Burretiokentia_grandiflora	Dypsis_decaryi)	Veitchia_spiralis)	Kentiopsis_piersoniorum)))	Pelagodoxa_henryana)))))	(Sclerosperma_profizianum	((Podococcus_barteri	Roystonea_regia)	Orania_palindan)))))	Kingia_australis);
(((Elaeis_guineensis	Elaeis_oleifera)	((((Iriartea_deltoidea	(Pseudophoenix_vinifera	Chamaedorea_seifrizii))	(Reinhardtia_simplex	(Reinhardtia_paiewonskiana	Reinhardtia_latisecta)))	(((Podococcus_barteri	Roystonea_regia)	(Orania_palindan	Sclerosperma_profizianum))	((((((Geonoma_undata	Manicaria_saccifera)	((((Burretiokentia_grandiflora	Calamus_caryotoides)	Heterospathe_cagayanensis)	(((Veitchia_spiralis	Kentiopsis_piersoniorum)	Hydriastele_microspadix)	(Dictyosperma_album	Dypsis_decaryi)))	Pelagodoxa_henryana))	(Prestoea_acuminata	(Oenocarpus_minor	Oenocarpus_bataua)))	Leopoldinia_pulchra)	(Sabal_domingensis	(Serenoa_repens	Phoenix_dactylifera)))	Nypa_fruticans)))	(Attalea_speciosa	Bactris_major)))	Kingia_australis);
((Bactris_major	(((Elaeis_guineensis	Elaeis_oleifera)	((((Iriartea_deltoidea	(Pseudophoenix_vinifera	Chamaedorea_seifrizii))	(Reinhardtia_simplex	(Reinhardtia_paiewonskiana	Reinhardtia_latisecta)))	(((Sabal_domingensis	(Serenoa_repens	Phoenix_dactylifera))	((Podococcus_barteri	Roystonea_regia)	(Orania_palindan	Sclerosperma_profizianum)))	Nypa_fruticans))	((Pelagodoxa_henryana	(Oenocarpus_minor	Oenocarpus_bataua))	(Manicaria_saccifera	(((Leopoldinia_pulchra	Geonoma_undata)	((Burretiokentia_grandiflora	((Kentiopsis_piersoniorum	Hydriastele_microspadix)	((Calamus_caryotoides	Heterospathe_cagayanensis)	(Dypsis_decaryi	Veitchia_spiralis))))	Dictyosperma_album))	Prestoea_acuminata)))))	Attalea_speciosa))	Kingia_australis);
((Bactris_major	(((Elaeis_guineensis	Elaeis_oleifera)	Attalea_speciosa)	((Calamus_caryotoides	(Reinhardtia_simplex	(Reinhardtia_paiewonskiana	Reinhardtia_latisecta)))	((((Pelagodoxa_henryana	(Oenocarpus_minor	Oenocarpus_bataua))	(Manicaria_saccifera	(((Leopoldinia_pulchra	Prestoea_acuminata)	Geonoma_undata)	(((Kentiopsis_piersoniorum	((Heterospathe_cagayanensis	Veitchia_spiralis)	Dictyosperma_album))	(Dypsis_decaryi	Burretiokentia_grandiflora))	Hydriastele_microspadix))))	(((Podococcus_barteri	Roystonea_regia)	(Orania_palindan	Sclerosperma_profizianum))	(Nypa_fruticans	(Serenoa_repens	(Phoenix_dactylifera	Sabal_domingensis)))))	(Iriartea_deltoidea	(Pseudophoenix_vinifera	Chamaedorea_seifrizii))))))	Kingia_australis);
((Nypa_fruticans	((Phoenix_dactylifera	(Sabal_domingensis	Serenoa_repens))	((((Iriartea_deltoidea	(Pseudophoenix_vinifera	Chamaedorea_seifrizii))	(((Elaeis_guineensis	Elaeis_oleifera)	(Bactris_major	Attalea_speciosa))	(Reinhardtia_simplex	(Reinhardtia_paiewonskiana	Reinhardtia_latisecta))))	((((Prestoea_acuminata	(Oenocarpus_minor	Oenocarpus_bataua))	Pelagodoxa_henryana)	((Geonoma_undata	Leopoldinia_pulchra)	Manicaria_saccifera))	((Dictyosperma_album	(Kentiopsis_piersoniorum	(Veitchia_spiralis	((Burretiokentia_grandiflora	Dypsis_decaryi)	(Calamus_caryotoides	Heterospathe_cagayanensis)))))	Hydriastele_microspadix)))	((Podococcus_barteri	Roystonea_regia)	(Orania_palindan	Sclerosperma_profizianum)))))	Kingia_australis);
((Bactris_major	(Attalea_speciosa	(((Reinhardtia_simplex	(Reinhardtia_paiewonskiana	Reinhardtia_latisecta))	((((Podococcus_barteri	Phoenix_dactylifera)	(Sabal_domingensis	Serenoa_repens))	Nypa_fruticans)	((Calamus_caryotoides	(Roystonea_regia	(Orania_palindan	Sclerosperma_profizianum)))	((((Oenocarpus_minor	Oenocarpus_bataua)	((((Iriartea_deltoidea	Geonoma_undata)	Leopoldinia_pulchra)	Manicaria_saccifera)	(Pelagodoxa_henryana	(((Burretiokentia_grandiflora	Dypsis_decaryi)	Dictyosperma_album)	((Hydriastele_microspadix	(Kentiopsis_piersoniorum	Veitchia_spiralis))	Heterospathe_cagayanensis)))))	Prestoea_acuminata)	(Pseudophoenix_vinifera	Chamaedorea_seifrizii)))))	(Elaeis_guineensis	Elaeis_oleifera))))	Kingia_australis);
((Nypa_fruticans	((((((((Oenocarpus_minor	Oenocarpus_bataua)	(Leopoldinia_pulchra	Prestoea_acuminata))	Geonoma_undata)	(Pelagodoxa_henryana	(((Burretiokentia_grandiflora	Dypsis_decaryi)	Dictyosperma_album)	(Hydriastele_microspadix	(Kentiopsis_piersoniorum	((Calamus_caryotoides	Heterospathe_cagayanensis)	Veitchia_spiralis))))))	Manicaria_saccifera)	((Podococcus_barteri	Roystonea_regia)	(Orania_palindan	Sclerosperma_profizianum)))	((((Elaeis_guineensis	Elaeis_oleifera)	(Bactris_major	Attalea_speciosa))	(Reinhardtia_simplex	(Reinhardtia_paiewonskiana	Reinhardtia_latisecta)))	(Iriartea_deltoidea	(Pseudophoenix_vinifera	Chamaedorea_seifrizii))))	(Phoenix_dactylifera	(Sabal_domingensis	Serenoa_repens))))	Kingia_australis);
((Bactris_major	(Attalea_speciosa	((((((Reinhardtia_simplex	(Reinhardtia_paiewonskiana	Reinhardtia_latisecta))	(Pseudophoenix_vinifera	Chamaedorea_seifrizii))	(((Sabal_domingensis	(Serenoa_repens	Phoenix_dactylifera))	Nypa_fruticans)	(Sclerosperma_profizianum	((Podococcus_barteri	Roystonea_regia)	Orania_palindan))))	Iriartea_deltoidea)	(((Pelagodoxa_henryana	Manicaria_saccifera)	((Prestoea_acuminata	(Geonoma_undata	Leopoldinia_pulchra))	((Kentiopsis_piersoniorum	(((Calamus_caryotoides	Heterospathe_cagayanensis)	((Burretiokentia_grandiflora	Veitchia_spiralis)	Dypsis_decaryi))	Hydriastele_microspadix))	Dictyosperma_album)))	(Oenocarpus_minor	Oenocarpus_bataua)))	(Elaeis_guineensis	Elaeis_oleifera))))	Kingia_australis);
((Bactris_major	((Leopoldinia_pulchra	(((Phoenix_dactylifera	(Sabal_domingensis	Serenoa_repens))	(Podococcus_barteri	((Orania_palindan	Sclerosperma_profizianum)	Roystonea_regia)))	((Attalea_speciosa	(Elaeis_guineensis	Elaeis_oleifera))	(Nypa_fruticans	((Reinhardtia_simplex	(Reinhardtia_paiewonskiana	Reinhardtia_latisecta))	(Iriartea_deltoidea	(Pseudophoenix_vinifera	Chamaedorea_seifrizii)))))))	(((Manicaria_saccifera	(Pelagodoxa_henryana	((Burretiokentia_grandiflora	Dypsis_decaryi)	((Dictyosperma_album	((Veitchia_spiralis	(Calamus_caryotoides	Kentiopsis_piersoniorum))	Hydriastele_microspadix))	Heterospathe_cagayanensis))))	Geonoma_undata)	(Prestoea_acuminata	(Oenocarpus_minor	Oenocarpus_bataua)))))	Kingia_australis);
((Bactris_major	(Attalea_speciosa	((Elaeis_guineensis	Elaeis_oleifera)	((Reinhardtia_simplex	(Reinhardtia_paiewonskiana	Reinhardtia_latisecta))	((((((((Prestoea_acuminata	(Burretiokentia_grandiflora	(Leopoldinia_pulchra	Geonoma_undata)))	(Kentiopsis_piersoniorum	(Hydriastele_microspadix	(Dictyosperma_album	((Calamus_caryotoides	Heterospathe_cagayanensis)	(Dypsis_decaryi	Veitchia_spiralis))))))	(Oenocarpus_minor	Oenocarpus_bataua))	Pelagodoxa_henryana)	Manicaria_saccifera)	((Serenoa_repens	(Phoenix_dactylifera	Sabal_domingensis))	((Podococcus_barteri	(Orania_palindan	Roystonea_regia))	Sclerosperma_profizianum)))	(Iriartea_deltoidea	(Pseudophoenix_vinifera	Chamaedorea_seifrizii)))	Nypa_fruticans)))))	Kingia_australis);
((Bactris_major	(((Elaeis_oleifera	Elaeis_guineensis)	(((Reinhardtia_latisecta	Reinhardtia_paiewonskiana)	Reinhardtia_simplex)	Attalea_speciosa))	((((Oenocarpus_bataua	Oenocarpus_minor)	(((((Geonoma_undata	Calamus_caryotoides)	Manicaria_saccifera)	Leopoldinia_pulchra)	((Heterospathe_cagayanensis	((Burretiokentia_grandiflora	Dypsis_decaryi)	(Dictyosperma_album	(Hydriastele_microspadix	(Veitchia_spiralis	Kentiopsis_piersoniorum)))))	Pelagodoxa_henryana))	Prestoea_acuminata))	(Iriartea_deltoidea	(Pseudophoenix_vinifera	Chamaedorea_seifrizii)))	(Nypa_fruticans	(((Podococcus_barteri	Roystonea_regia)	(Sclerosperma_profizianum	Orania_palindan))	(Phoenix_dactylifera	(Sabal_domingensis	Serenoa_repens)))))))	Kingia_australis);
((Nypa_fruticans	(((((((Reinhardtia_latisecta	Reinhardtia_paiewonskiana)	Reinhardtia_simplex)	((Attalea_speciosa	Bactris_major)	(Elaeis_oleifera	Elaeis_guineensis)))	(Iriartea_deltoidea	(Pseudophoenix_vinifera	Chamaedorea_seifrizii)))	((Prestoea_acuminata	(((Geonoma_undata	(Oenocarpus_bataua	Oenocarpus_minor))	(Pelagodoxa_henryana	Manicaria_saccifera))	((Dictyosperma_album	(Hydriastele_microspadix	(Veitchia_spiralis	Kentiopsis_piersoniorum)))	((Calamus_caryotoides	Heterospathe_cagayanensis)	(Burretiokentia_grandiflora	Dypsis_decaryi)))))	Leopoldinia_pulchra))	(Sclerosperma_profizianum	(Orania_palindan	(Podococcus_barteri	Roystonea_regia))))	(Phoenix_dactylifera	(Sabal_domingensis	Serenoa_repens))))	Kingia_australis);
((Reinhardtia_latisecta	((Reinhardtia_simplex	(((Calamus_caryotoides	((Bactris_major	((Elaeis_oleifera	Elaeis_guineensis)	((((Manicaria_saccifera	(Prestoea_acuminata	(Oenocarpus_bataua	Oenocarpus_minor)))	(Geonoma_undata	Pelagodoxa_henryana))	((((((Burretiokentia_grandiflora	Dypsis_decaryi)	Veitchia_spiralis)	Kentiopsis_piersoniorum)	Dictyosperma_album)	Hydriastele_microspadix)	Heterospathe_cagayanensis))	Leopoldinia_pulchra)))	(((Podococcus_barteri	(Sclerosperma_profizianum	Orania_palindan))	Roystonea_regia)	((Phoenix_dactylifera	(Sabal_domingensis	Serenoa_repens))	Nypa_fruticans))))	(Iriartea_deltoidea	(Pseudophoenix_vinifera	Chamaedorea_seifrizii)))	Attalea_speciosa))	Reinhardtia_paiewonskiana))	Kingia_australis);
((Pelagodoxa_henryana	((((Leopoldinia_pulchra	(Prestoea_acuminata	(((Dictyosperma_album	(Burretiokentia_grandiflora	Dypsis_decaryi))	(Hydriastele_microspadix	(Veitchia_spiralis	Kentiopsis_piersoniorum)))	Heterospathe_cagayanensis)))	Geonoma_undata)	((((Podococcus_barteri	((Sclerosperma_profizianum	Orania_palindan)	Roystonea_regia))	((Phoenix_dactylifera	Sabal_domingensis)	Serenoa_repens))	((Iriartea_deltoidea	(Pseudophoenix_vinifera	Chamaedorea_seifrizii))	(((Nypa_fruticans	((Elaeis_oleifera	Elaeis_guineensis)	(Bactris_major	Attalea_speciosa)))	Calamus_caryotoides)	((Reinhardtia_paiewonskiana	Reinhardtia_latisecta)	Reinhardtia_simplex))))	(Oenocarpus_bataua	Oenocarpus_minor)))	Manicaria_saccifera))	Kingia_australis);
((((((((Iriartea_deltoidea	(Pseudophoenix_vinifera	Chamaedorea_seifrizii))	((Reinhardtia_paiewonskiana	Reinhardtia_latisecta)	Reinhardtia_simplex))	(((((Manicaria_saccifera	Leopoldinia_pulchra)	Geonoma_undata)	(Pelagodoxa_henryana	(((Dictyosperma_album	Kentiopsis_piersoniorum)	(((Burretiokentia_grandiflora	Dypsis_decaryi)	Veitchia_spiralis)	Hydriastele_microspadix))	(Calamus_caryotoides	Heterospathe_cagayanensis))))	((Oenocarpus_bataua	Oenocarpus_minor)	Prestoea_acuminata))	(Bactris_major	(Attalea_speciosa	(Elaeis_oleifera	Elaeis_guineensis)))))	((Sclerosperma_profizianum	Orania_palindan)	(Roystonea_regia	Podococcus_barteri)))	Nypa_fruticans)	Phoenix_dactylifera)	(Sabal_domingensis	Serenoa_repens))	Kingia_australis);
((((((((Sclerosperma_profizianum	Orania_palindan)	(Roystonea_regia	Podococcus_barteri))	((Reinhardtia_paiewonskiana	Reinhardtia_latisecta)	Reinhardtia_simplex))	(((Iriartea_deltoidea	(Pseudophoenix_vinifera	Chamaedorea_seifrizii))	((((Manicaria_saccifera	Leopoldinia_pulchra)	(Burretiokentia_grandiflora	Geonoma_undata))	(Pelagodoxa_henryana	(((Heterospathe_cagayanensis	(Hydriastele_microspadix	(Veitchia_spiralis	Kentiopsis_piersoniorum)))	Dictyosperma_album)	Dypsis_decaryi)))	((Oenocarpus_bataua	Oenocarpus_minor)	Prestoea_acuminata)))	(Bactris_major	(Attalea_speciosa	(Elaeis_oleifera	Elaeis_guineensis)))))	Nypa_fruticans)	(Calamus_caryotoides	Phoenix_dactylifera))	(Sabal_domingensis	Serenoa_repens))	Kingia_australis);
((Phoenix_dactylifera	(Serenoa_repens	(((((((Manicaria_saccifera	(Geonoma_undata	Leopoldinia_pulchra))	(Pelagodoxa_henryana	((((Calamus_caryotoides	Heterospathe_cagayanensis)	(Hydriastele_microspadix	(Veitchia_spiralis	(Kentiopsis_piersoniorum	Burretiokentia_grandiflora))))	Dictyosperma_album)	Dypsis_decaryi)))	(Oenocarpus_bataua	Oenocarpus_minor))	(((Sclerosperma_profizianum	Orania_palindan)	(Roystonea_regia	Podococcus_barteri))	Prestoea_acuminata))	(((Elaeis_oleifera	Elaeis_guineensis)	(Bactris_major	Attalea_speciosa))	((Iriartea_deltoidea	(Pseudophoenix_vinifera	Chamaedorea_seifrizii))	((Reinhardtia_paiewonskiana	Reinhardtia_latisecta)	Reinhardtia_simplex))))	Nypa_fruticans)	Sabal_domingensis)))	Kingia_australis);
((Calamus_caryotoides	((Iriartea_deltoidea	(Pseudophoenix_vinifera	Chamaedorea_seifrizii))	((((Reinhardtia_paiewonskiana	Reinhardtia_latisecta)	Reinhardtia_simplex)	(Nypa_fruticans	(((Sclerosperma_profizianum	Orania_palindan)	(Roystonea_regia	Podococcus_barteri))	(Serenoa_repens	(Sabal_domingensis	Phoenix_dactylifera)))))	((Manicaria_saccifera	((((Geonoma_undata	Leopoldinia_pulchra)	(Pelagodoxa_henryana	((((Veitchia_spiralis	Heterospathe_cagayanensis)	(Hydriastele_microspadix	Kentiopsis_piersoniorum))	Dictyosperma_album)	(Burretiokentia_grandiflora	Dypsis_decaryi))))	Prestoea_acuminata)	(Oenocarpus_bataua	Oenocarpus_minor)))	((Elaeis_oleifera	Elaeis_guineensis)	(Bactris_major	Attalea_speciosa))))))	Kingia_australis);
((Bactris_major	(Attalea_speciosa	((((Nypa_fruticans	(((Sclerosperma_profizianum	Orania_palindan)	(Roystonea_regia	Podococcus_barteri))	(Phoenix_dactylifera	(Serenoa_repens	Sabal_domingensis))))	((Calamus_caryotoides	(Iriartea_deltoidea	(Pseudophoenix_vinifera	Chamaedorea_seifrizii)))	((Reinhardtia_paiewonskiana	Reinhardtia_latisecta)	Reinhardtia_simplex)))	(((((Oenocarpus_bataua	Oenocarpus_minor)	Prestoea_acuminata)	((Dypsis_decaryi	Pelagodoxa_henryana)	(Heterospathe_cagayanensis	((Burretiokentia_grandiflora	Kentiopsis_piersoniorum)	((Dictyosperma_album	Hydriastele_microspadix)	Veitchia_spiralis)))))	(Geonoma_undata	Leopoldinia_pulchra))	Manicaria_saccifera))	(Elaeis_oleifera	Elaeis_guineensis))))	Kingia_australis);
((Bactris_major	(Attalea_speciosa	((((Reinhardtia_paiewonskiana	Reinhardtia_latisecta)	Reinhardtia_simplex)	((Nypa_fruticans	(((((Sclerosperma_profizianum	Orania_palindan)	(Roystonea_regia	Podococcus_barteri))	(Sabal_domingensis	(Phoenix_dactylifera	Serenoa_repens)))	(Leopoldinia_pulchra	((Pelagodoxa_henryana	(((Oenocarpus_bataua	Oenocarpus_minor)	Prestoea_acuminata)	Manicaria_saccifera))	(Geonoma_undata	(Heterospathe_cagayanensis	(Hydriastele_microspadix	((Kentiopsis_piersoniorum	Dictyosperma_album)	((Burretiokentia_grandiflora	Dypsis_decaryi)	Veitchia_spiralis))))))))	(Iriartea_deltoidea	(Pseudophoenix_vinifera	Chamaedorea_seifrizii))))	Calamus_caryotoides))	(Elaeis_oleifera	Elaeis_guineensis))))	Kingia_australis);
((((Bactris_major	Attalea_speciosa)	((Reinhardtia_simplex	(Reinhardtia_latisecta	Reinhardtia_paiewonskiana))	((Calamus_caryotoides	(Iriartea_deltoidea	(Chamaedorea_seifrizii	Pseudophoenix_vinifera)))	((((((Burretiokentia_grandiflora	Dypsis_decaryi)	(Dictyosperma_album	((Veitchia_spiralis	Heterospathe_cagayanensis)	(Hydriastele_microspadix	Kentiopsis_piersoniorum))))	Pelagodoxa_henryana)	((Leopoldinia_pulchra	Geonoma_undata)	Manicaria_saccifera))	(Prestoea_acuminata	(Oenocarpus_bataua	Oenocarpus_minor)))	((Nypa_fruticans	(Phoenix_dactylifera	(Sabal_domingensis	Serenoa_repens)))	((Sclerosperma_profizianum	Orania_palindan)	(Podococcus_barteri	Roystonea_regia)))))))	(Elaeis_oleifera	Elaeis_guineensis))	Kingia_australis);
((Nypa_fruticans	((Phoenix_dactylifera	(Sabal_domingensis	Serenoa_repens))	((Podococcus_barteri	(Roystonea_regia	(Sclerosperma_profizianum	Orania_palindan)))	((((Elaeis_oleifera	Elaeis_guineensis)	(Bactris_major	Attalea_speciosa))	(Reinhardtia_simplex	(Reinhardtia_latisecta	Reinhardtia_paiewonskiana)))	(((((((((Veitchia_spiralis	(Calamus_caryotoides	Heterospathe_cagayanensis))	(Hydriastele_microspadix	Kentiopsis_piersoniorum))	((Burretiokentia_grandiflora	Dypsis_decaryi)	Dictyosperma_album))	Pelagodoxa_henryana)	Manicaria_saccifera)	Geonoma_undata)	(Prestoea_acuminata	(Oenocarpus_bataua	Oenocarpus_minor)))	Leopoldinia_pulchra)	(Iriartea_deltoidea	(Chamaedorea_seifrizii	Pseudophoenix_vinifera)))))))	Kingia_australis);
((((((Podococcus_barteri	(Roystonea_regia	(Sclerosperma_profizianum	Orania_palindan)))	((Iriartea_deltoidea	(((Elaeis_oleifera	Elaeis_guineensis)	(Bactris_major	Attalea_speciosa))	(Reinhardtia_simplex	(Reinhardtia_latisecta	Reinhardtia_paiewonskiana))))	((((((Pelagodoxa_henryana	Geonoma_undata)	(Prestoea_acuminata	(Oenocarpus_bataua	Oenocarpus_minor)))	Manicaria_saccifera)	((((Hydriastele_microspadix	(Veitchia_spiralis	Kentiopsis_piersoniorum))	Heterospathe_cagayanensis)	(Burretiokentia_grandiflora	Dypsis_decaryi))	Dictyosperma_album))	Leopoldinia_pulchra)	(Chamaedorea_seifrizii	Pseudophoenix_vinifera))))	Nypa_fruticans)	(Phoenix_dactylifera	(Sabal_domingensis	Serenoa_repens)))	Calamus_caryotoides)	Kingia_australis);
(((Nypa_fruticans	(Phoenix_dactylifera	(Sabal_domingensis	Serenoa_repens)))	((Podococcus_barteri	(Roystonea_regia	(Sclerosperma_profizianum	Orania_palindan)))	((((Iriartea_deltoidea	(Chamaedorea_seifrizii	Pseudophoenix_vinifera))	((((Prestoea_acuminata	(Pelagodoxa_henryana	(((Burretiokentia_grandiflora	Calamus_caryotoides)	Heterospathe_cagayanensis)	((Hydriastele_microspadix	Dictyosperma_album)	((Dypsis_decaryi	Veitchia_spiralis)	Kentiopsis_piersoniorum)))))	(Leopoldinia_pulchra	Geonoma_undata))	(Oenocarpus_bataua	Oenocarpus_minor))	Manicaria_saccifera))	((Elaeis_oleifera	Elaeis_guineensis)	(Bactris_major	Attalea_speciosa)))	(Reinhardtia_simplex	(Reinhardtia_latisecta	Reinhardtia_paiewonskiana)))))	Kingia_australis);
((Elaeis_guineensis	(((Bactris_major	Attalea_speciosa)	(((Reinhardtia_simplex	(Reinhardtia_latisecta	Reinhardtia_paiewonskiana))	(((Phoenix_dactylifera	(Sabal_domingensis	Serenoa_repens))	(Podococcus_barteri	(Roystonea_regia	(Sclerosperma_profizianum	Orania_palindan))))	Nypa_fruticans))	((Iriartea_deltoidea	(Chamaedorea_seifrizii	Pseudophoenix_vinifera))	((Pelagodoxa_henryana	(Oenocarpus_bataua	Oenocarpus_minor))	((Prestoea_acuminata	((Leopoldinia_pulchra	Geonoma_undata)	((Dictyosperma_album	((Veitchia_spiralis	(Calamus_caryotoides	Heterospathe_cagayanensis))	(Kentiopsis_piersoniorum	Hydriastele_microspadix)))	(Burretiokentia_grandiflora	Dypsis_decaryi))))	Manicaria_saccifera)))))	Elaeis_oleifera))	Kingia_australis);
((Elaeis_guineensis	(((Bactris_major	Attalea_speciosa)	((Reinhardtia_simplex	(Reinhardtia_latisecta	Reinhardtia_paiewonskiana))	((Iriartea_deltoidea	(Chamaedorea_seifrizii	Pseudophoenix_vinifera))	((((Manicaria_saccifera	(Leopoldinia_pulchra	(Prestoea_acuminata	(Oenocarpus_bataua	Oenocarpus_minor))))	((((Heterospathe_cagayanensis	(((Veitchia_spiralis	Kentiopsis_piersoniorum)	Dictyosperma_album)	Dypsis_decaryi))	Burretiokentia_grandiflora)	Hydriastele_microspadix)	Pelagodoxa_henryana))	(Calamus_caryotoides	Geonoma_undata))	(((Sclerosperma_profizianum	Orania_palindan)	(Podococcus_barteri	Roystonea_regia))	(Nypa_fruticans	(Sabal_domingensis	(Serenoa_repens	Phoenix_dactylifera))))))))	Elaeis_oleifera))	Kingia_australis);
((Bactris_major	(Attalea_speciosa	((((Prestoea_acuminata	(Oenocarpus_bataua	Oenocarpus_minor))	((Pelagodoxa_henryana	Manicaria_saccifera)	(((((Burretiokentia_grandiflora	Dypsis_decaryi)	(Veitchia_spiralis	Heterospathe_cagayanensis))	(Dictyosperma_album	Hydriastele_microspadix))	Kentiopsis_piersoniorum)	(Geonoma_undata	Leopoldinia_pulchra))))	((Nypa_fruticans	(((Roystonea_regia	Podococcus_barteri)	(Sclerosperma_profizianum	Orania_palindan))	(Serenoa_repens	(Phoenix_dactylifera	Sabal_domingensis))))	((Calamus_caryotoides	(Reinhardtia_simplex	(Reinhardtia_latisecta	Reinhardtia_paiewonskiana)))	(Iriartea_deltoidea	(Chamaedorea_seifrizii	Pseudophoenix_vinifera)))))	(Elaeis_oleifera	Elaeis_guineensis))))	Kingia_australis);
((((Phoenix_dactylifera	(Sabal_domingensis	Serenoa_repens))	Nypa_fruticans)	(((Reinhardtia_simplex	(Reinhardtia_latisecta	Reinhardtia_paiewonskiana))	(((Elaeis_oleifera	Elaeis_guineensis)	(Bactris_major	Attalea_speciosa))	((Calamus_caryotoides	(Iriartea_deltoidea	(Chamaedorea_seifrizii	Pseudophoenix_vinifera)))	(((Prestoea_acuminata	((Geonoma_undata	Leopoldinia_pulchra)	(((Kentiopsis_piersoniorum	Hydriastele_microspadix)	(Veitchia_spiralis	Heterospathe_cagayanensis))	((Burretiokentia_grandiflora	Dypsis_decaryi)	Dictyosperma_album))))	(Pelagodoxa_henryana	(Oenocarpus_bataua	Oenocarpus_minor)))	Manicaria_saccifera))))	((Roystonea_regia	Podococcus_barteri)	(Sclerosperma_profizianum	Orania_palindan))))	Kingia_australis);
((Bactris_major	((((((Calamus_caryotoides	(Iriartea_deltoidea	(Chamaedorea_seifrizii	Pseudophoenix_vinifera)))	((((((Pelagodoxa_henryana	Manicaria_saccifera)	(Oenocarpus_bataua	Oenocarpus_minor))	Geonoma_undata)	(Dictyosperma_album	(Burretiokentia_grandiflora	(((Kentiopsis_piersoniorum	(Dypsis_decaryi	Veitchia_spiralis))	Hydriastele_microspadix)	Heterospathe_cagayanensis))))	Prestoea_acuminata)	Leopoldinia_pulchra))	(((Sclerosperma_profizianum	(Orania_palindan	(Roystonea_regia	Podococcus_barteri)))	(Phoenix_dactylifera	(Sabal_domingensis	Serenoa_repens)))	Nypa_fruticans))	(Reinhardtia_simplex	(Reinhardtia_latisecta	Reinhardtia_paiewonskiana)))	Attalea_speciosa)	(Elaeis_oleifera	Elaeis_guineensis)))	Kingia_australis);
((Nypa_fruticans	((((Reinhardtia_simplex	(Reinhardtia_latisecta	Reinhardtia_paiewonskiana))	(Bactris_major	(Attalea_speciosa	(Elaeis_oleifera	Elaeis_guineensis))))	((Leopoldinia_pulchra	((Chamaedorea_seifrizii	Pseudophoenix_vinifera)	Iriartea_deltoidea))	(((Roystonea_regia	Podococcus_barteri)	(Sclerosperma_profizianum	Orania_palindan))	((((Geonoma_undata	(((Dictyosperma_album	(Kentiopsis_piersoniorum	((Burretiokentia_grandiflora	Dypsis_decaryi)	Veitchia_spiralis)))	Hydriastele_microspadix)	(Calamus_caryotoides	Heterospathe_cagayanensis)))	Prestoea_acuminata)	(Pelagodoxa_henryana	Manicaria_saccifera))	(Oenocarpus_bataua	Oenocarpus_minor)))))	(Phoenix_dactylifera	(Sabal_domingensis	Serenoa_repens))))	Kingia_australis);
(((Phoenix_dactylifera	Serenoa_repens)	(Sabal_domingensis	(Nypa_fruticans	(((((Leopoldinia_pulchra	(Chamaedorea_seifrizii	Pseudophoenix_vinifera))	Calamus_caryotoides)	(((((Oenocarpus_minor	Oenocarpus_bataua)	Prestoea_acuminata)	(Pelagodoxa_henryana	Manicaria_saccifera))	Geonoma_undata)	(((((Burretiokentia_grandiflora	Dypsis_decaryi)	Dictyosperma_album)	(Veitchia_spiralis	Kentiopsis_piersoniorum))	Heterospathe_cagayanensis)	(Iriartea_deltoidea	Hydriastele_microspadix))))	((Reinhardtia_simplex	(Reinhardtia_latisecta	Reinhardtia_paiewonskiana))	((Bactris_major	Attalea_speciosa)	(Elaeis_guineensis	Elaeis_oleifera))))	((Sclerosperma_profizianum	Orania_palindan)	(Podococcus_barteri	Roystonea_regia))))))	Kingia_australis);
((Bactris_major	(Attalea_speciosa	((Elaeis_guineensis	Elaeis_oleifera)	(((Nypa_fruticans	(((Sclerosperma_profizianum	Orania_palindan)	(Podococcus_barteri	Roystonea_regia))	(Phoenix_dactylifera	(Serenoa_repens	Sabal_domingensis))))	(Reinhardtia_simplex	(Reinhardtia_latisecta	Reinhardtia_paiewonskiana)))	((Iriartea_deltoidea	(Chamaedorea_seifrizii	Pseudophoenix_vinifera))	((((((Burretiokentia_grandiflora	Dypsis_decaryi)	Dictyosperma_album)	(Veitchia_spiralis	Kentiopsis_piersoniorum))	(Calamus_caryotoides	Heterospathe_cagayanensis))	Hydriastele_microspadix)	((Manicaria_saccifera	(Leopoldinia_pulchra	Geonoma_undata))	(((Oenocarpus_minor	Oenocarpus_bataua)	Prestoea_acuminata)	Pelagodoxa_henryana))))))))	Kingia_australis);
((Elaeis_guineensis	(Elaeis_oleifera	((((((Sclerosperma_profizianum	Orania_palindan)	(Podococcus_barteri	Roystonea_regia))	((Phoenix_dactylifera	(Serenoa_repens	Sabal_domingensis))	Nypa_fruticans))	((Leopoldinia_pulchra	(Iriartea_deltoidea	(Chamaedorea_seifrizii	Pseudophoenix_vinifera)))	(Reinhardtia_simplex	(Reinhardtia_latisecta	Reinhardtia_paiewonskiana))))	(((Hydriastele_microspadix	(((Calamus_caryotoides	Heterospathe_cagayanensis)	(Veitchia_spiralis	Burretiokentia_grandiflora))	Kentiopsis_piersoniorum))	(Dypsis_decaryi	Dictyosperma_album))	(Pelagodoxa_henryana	((Geonoma_undata	((Oenocarpus_minor	Oenocarpus_bataua)	Prestoea_acuminata))	Manicaria_saccifera))))	(Bactris_major	Attalea_speciosa))))	Kingia_australis);
((((Reinhardtia_simplex	(Reinhardtia_latisecta	Reinhardtia_paiewonskiana))	(((Phoenix_dactylifera	(Serenoa_repens	Sabal_domingensis))	Nypa_fruticans)	(((Calamus_caryotoides	((Sclerosperma_profizianum	Orania_palindan)	(Podococcus_barteri	Roystonea_regia)))	(((Manicaria_saccifera	(Leopoldinia_pulchra	Geonoma_undata))	(Pelagodoxa_henryana	(((Heterospathe_cagayanensis	((Hydriastele_microspadix	Kentiopsis_piersoniorum)	Veitchia_spiralis))	Dictyosperma_album)	(Burretiokentia_grandiflora	Dypsis_decaryi))))	((Oenocarpus_minor	Oenocarpus_bataua)	Prestoea_acuminata)))	(Iriartea_deltoidea	(Chamaedorea_seifrizii	Pseudophoenix_vinifera)))))	((Bactris_major	Attalea_speciosa)	(Elaeis_guineensis	Elaeis_oleifera)))	Kingia_australis);
((Elaeis_oleifera	((((Reinhardtia_simplex	(Reinhardtia_latisecta	Reinhardtia_paiewonskiana))	(((((((Sclerosperma_profizianum	Orania_palindan)	(Podococcus_barteri	Roystonea_regia))	(((((Manicaria_saccifera	Geonoma_undata)	((Oenocarpus_minor	Oenocarpus_bataua)	Pelagodoxa_henryana))	(((Hydriastele_microspadix	Kentiopsis_piersoniorum)	(Veitchia_spiralis	Heterospathe_cagayanensis))	(Dictyosperma_album	(Burretiokentia_grandiflora	Dypsis_decaryi))))	Prestoea_acuminata)	Leopoldinia_pulchra))	(Iriartea_deltoidea	(Chamaedorea_seifrizii	Pseudophoenix_vinifera)))	(Phoenix_dactylifera	(Serenoa_repens	Sabal_domingensis)))	Nypa_fruticans)	Calamus_caryotoides))	(Bactris_major	Attalea_speciosa))	Elaeis_guineensis))	Kingia_australis);
((Nypa_fruticans	(((((((Manicaria_saccifera	(Oenocarpus_minor	Oenocarpus_bataua))	Prestoea_acuminata)	((Calamus_caryotoides	((Sclerosperma_profizianum	Orania_palindan)	(Podococcus_barteri	Roystonea_regia)))	(Leopoldinia_pulchra	Geonoma_undata)))	(Pelagodoxa_henryana	(((Hydriastele_microspadix	Dictyosperma_album)	((Dypsis_decaryi	Burretiokentia_grandiflora)	(Veitchia_spiralis	Kentiopsis_piersoniorum)))	Heterospathe_cagayanensis)))	(Iriartea_deltoidea	(Chamaedorea_seifrizii	Pseudophoenix_vinifera)))	(((Bactris_major	Attalea_speciosa)	(Elaeis_guineensis	Elaeis_oleifera))	(Reinhardtia_simplex	(Reinhardtia_latisecta	Reinhardtia_paiewonskiana))))	(Sabal_domingensis	(Phoenix_dactylifera	Serenoa_repens))))	Kingia_australis);
((Nypa_fruticans	(((((Sclerosperma_profizianum	Orania_palindan)	(Podococcus_barteri	Roystonea_regia))	((Manicaria_saccifera	(((Leopoldinia_pulchra	Prestoea_acuminata)	((Burretiokentia_grandiflora	(((Hydriastele_microspadix	((Dypsis_decaryi	Veitchia_spiralis)	(Calamus_caryotoides	Kentiopsis_piersoniorum)))	Dictyosperma_album)	Heterospathe_cagayanensis))	Geonoma_undata))	(Pelagodoxa_henryana	(Oenocarpus_minor	Oenocarpus_bataua))))	(Iriartea_deltoidea	(Chamaedorea_seifrizii	Pseudophoenix_vinifera))))	((Bactris_major	(Attalea_speciosa	(Elaeis_guineensis	Elaeis_oleifera)))	(Reinhardtia_simplex	(Reinhardtia_latisecta	Reinhardtia_paiewonskiana))))	(Phoenix_dactylifera	(Serenoa_repens	Sabal_domingensis))))	Kingia_australis);
((Sabal_domingensis	((Burretiokentia_grandiflora	Serenoa_repens)	((((Podococcus_barteri	(Roystonea_regia	(Sclerosperma_profizianum	Orania_palindan)))	(((Iriartea_deltoidea	(Chamaedorea_seifrizii	Pseudophoenix_vinifera))	Manicaria_saccifera)	((((Geonoma_undata	Leopoldinia_pulchra)	Prestoea_acuminata)	((Dypsis_decaryi	((Hydriastele_microspadix	(Veitchia_spiralis	Kentiopsis_piersoniorum))	Dictyosperma_album))	(Calamus_caryotoides	Heterospathe_cagayanensis)))	(Pelagodoxa_henryana	(Oenocarpus_minor	Oenocarpus_bataua)))))	(Nypa_fruticans	(((Elaeis_guineensis	Elaeis_oleifera)	(Bactris_major	Attalea_speciosa))	(Reinhardtia_simplex	(Reinhardtia_latisecta	Reinhardtia_paiewonskiana)))))	Phoenix_dactylifera)))	Kingia_australis);
((Phoenix_dactylifera	((Sabal_domingensis	Serenoa_repens)	((((((Reinhardtia_simplex	(Reinhardtia_latisecta	Reinhardtia_paiewonskiana))	((Elaeis_guineensis	Elaeis_oleifera)	(Bactris_major	Attalea_speciosa)))	(Calamus_caryotoides	(Iriartea_deltoidea	(Chamaedorea_seifrizii	Pseudophoenix_vinifera))))	((Leopoldinia_pulchra	Prestoea_acuminata)	((Oenocarpus_minor	Oenocarpus_bataua)	(Geonoma_undata	((Pelagodoxa_henryana	(Hydriastele_microspadix	((Heterospathe_cagayanensis	((Burretiokentia_grandiflora	Dypsis_decaryi)	Veitchia_spiralis))	(Dictyosperma_album	Kentiopsis_piersoniorum))))	Manicaria_saccifera)))))	(Podococcus_barteri	(Roystonea_regia	(Sclerosperma_profizianum	Orania_palindan))))	Nypa_fruticans)))	Kingia_australis);
((Bactris_major	((Attalea_speciosa	(Elaeis_guineensis	Elaeis_oleifera))	((Reinhardtia_simplex	(Reinhardtia_latisecta	Reinhardtia_paiewonskiana))	(((((((Prestoea_acuminata	(Oenocarpus_minor	Oenocarpus_bataua))	((Pelagodoxa_henryana	((Dictyosperma_album	(Hydriastele_microspadix	(((Burretiokentia_grandiflora	Dypsis_decaryi)	Veitchia_spiralis)	Kentiopsis_piersoniorum)))	Heterospathe_cagayanensis))	((Leopoldinia_pulchra	Geonoma_undata)	Manicaria_saccifera)))	(((Orania_palindan	Sclerosperma_profizianum)	Roystonea_regia)	Podococcus_barteri))	(Phoenix_dactylifera	(Sabal_domingensis	Serenoa_repens)))	Nypa_fruticans)	(Iriartea_deltoidea	(Chamaedorea_seifrizii	Pseudophoenix_vinifera)))	Calamus_caryotoides))))	Kingia_australis);
((Elaeis_guineensis	((Attalea_speciosa	(Bactris_major	(((Reinhardtia_latisecta	Reinhardtia_paiewonskiana)	Reinhardtia_simplex)	((((((((Leopoldinia_pulchra	Oenocarpus_minor)	Prestoea_acuminata)	((((Calamus_caryotoides	Heterospathe_cagayanensis)	(Hydriastele_microspadix	(Veitchia_spiralis	Kentiopsis_piersoniorum)))	Dictyosperma_album)	Dypsis_decaryi))	Geonoma_undata)	(Manicaria_saccifera	(Oenocarpus_bataua	Pelagodoxa_henryana)))	(((Podococcus_barteri	Roystonea_regia)	(Orania_palindan	Sclerosperma_profizianum))	(Nypa_fruticans	(Phoenix_dactylifera	((Burretiokentia_grandiflora	Serenoa_repens)	Sabal_domingensis)))))	(Pseudophoenix_vinifera	Chamaedorea_seifrizii))	Iriartea_deltoidea))))	Elaeis_oleifera))	Kingia_australis);
((Bactris_major	(((Iriartea_deltoidea	((Reinhardtia_latisecta	Reinhardtia_paiewonskiana)	Reinhardtia_simplex))	((Nypa_fruticans	(Pseudophoenix_vinifera	Chamaedorea_seifrizii))	((((((Geonoma_undata	(Manicaria_saccifera	Leopoldinia_pulchra))	(Pelagodoxa_henryana	(Oenocarpus_bataua	Oenocarpus_minor)))	(((Calamus_caryotoides	Heterospathe_cagayanensis)	((Burretiokentia_grandiflora	Dypsis_decaryi)	((Veitchia_spiralis	Kentiopsis_piersoniorum)	Dictyosperma_album)))	Hydriastele_microspadix))	Prestoea_acuminata)	((Podococcus_barteri	Roystonea_regia)	(Orania_palindan	Sclerosperma_profizianum)))	(Phoenix_dactylifera	(Serenoa_repens	Sabal_domingensis)))))	((Elaeis_oleifera	Elaeis_guineensis)	Attalea_speciosa)))	Kingia_australis);
((Elaeis_oleifera	(Elaeis_guineensis	(Attalea_speciosa	(Bactris_major	(((Reinhardtia_latisecta	Reinhardtia_paiewonskiana)	Reinhardtia_simplex)	(((Serenoa_repens	(Sabal_domingensis	Phoenix_dactylifera))	Nypa_fruticans)	(((Podococcus_barteri	Roystonea_regia)	(Orania_palindan	Sclerosperma_profizianum))	(((((Calamus_caryotoides	Geonoma_undata)	(Manicaria_saccifera	Leopoldinia_pulchra))	((((Hydriastele_microspadix	(Veitchia_spiralis	Kentiopsis_piersoniorum))	((Burretiokentia_grandiflora	Dypsis_decaryi)	Dictyosperma_album))	Heterospathe_cagayanensis)	Pelagodoxa_henryana))	((Oenocarpus_bataua	Oenocarpus_minor)	Prestoea_acuminata))	(Iriartea_deltoidea	(Pseudophoenix_vinifera	Chamaedorea_seifrizii))))))))))	Kingia_australis);
(((Nypa_fruticans	(((Podococcus_barteri	Roystonea_regia)	(Orania_palindan	Sclerosperma_profizianum))	((((((Heterospathe_cagayanensis	((Burretiokentia_grandiflora	Dypsis_decaryi)	Veitchia_spiralis))	Kentiopsis_piersoniorum)	(Dictyosperma_album	Hydriastele_microspadix))	((Geonoma_undata	(Pelagodoxa_henryana	Manicaria_saccifera))	((Oenocarpus_bataua	Oenocarpus_minor)	Prestoea_acuminata)))	Leopoldinia_pulchra)	((Calamus_caryotoides	(Iriartea_deltoidea	(Pseudophoenix_vinifera	Chamaedorea_seifrizii)))	(((Elaeis_oleifera	Elaeis_guineensis)	(Attalea_speciosa	Bactris_major))	((Reinhardtia_latisecta	Reinhardtia_paiewonskiana)	Reinhardtia_simplex))))))	((Serenoa_repens	Sabal_domingensis)	Phoenix_dactylifera))	Kingia_australis);
((Bactris_major	(((((((Serenoa_repens	Sabal_domingensis)	Phoenix_dactylifera)	((((((((Hydriastele_microspadix	((Veitchia_spiralis	Heterospathe_cagayanensis)	Kentiopsis_piersoniorum))	Dictyosperma_album)	(Burretiokentia_grandiflora	Dypsis_decaryi))	(Pelagodoxa_henryana	Manicaria_saccifera))	Geonoma_undata)	((Oenocarpus_bataua	Oenocarpus_minor)	Prestoea_acuminata))	Leopoldinia_pulchra)	((Podococcus_barteri	Roystonea_regia)	(Orania_palindan	Sclerosperma_profizianum))))	Nypa_fruticans)	((Calamus_caryotoides	(Iriartea_deltoidea	(Pseudophoenix_vinifera	Chamaedorea_seifrizii)))	((Reinhardtia_latisecta	Reinhardtia_paiewonskiana)	Reinhardtia_simplex)))	(Elaeis_oleifera	Elaeis_guineensis))	Attalea_speciosa))	Kingia_australis);
(((((((((Podococcus_barteri	Roystonea_regia)	(Orania_palindan	Sclerosperma_profizianum))	((Serenoa_repens	Sabal_domingensis)	Phoenix_dactylifera))	Nypa_fruticans)	(((((Leopoldinia_pulchra	Geonoma_undata)	(((((Veitchia_spiralis	Kentiopsis_piersoniorum)	(Heterospathe_cagayanensis	Hydriastele_microspadix))	Dictyosperma_album)	(Burretiokentia_grandiflora	Dypsis_decaryi))	Prestoea_acuminata))	(Pelagodoxa_henryana	Manicaria_saccifera))	(Oenocarpus_bataua	Oenocarpus_minor))	(Iriartea_deltoidea	(Pseudophoenix_vinifera	Chamaedorea_seifrizii))))	((Reinhardtia_latisecta	Reinhardtia_paiewonskiana)	Reinhardtia_simplex))	((Attalea_speciosa	Bactris_major)	(Elaeis_oleifera	Elaeis_guineensis)))	Calamus_caryotoides)	Kingia_australis);
((Bactris_major	(((Elaeis_oleifera	Elaeis_guineensis)	(((((((Leopoldinia_pulchra	Geonoma_undata)	((((Kentiopsis_piersoniorum	((Veitchia_spiralis	Heterospathe_cagayanensis)	Hydriastele_microspadix))	Dictyosperma_album)	(Burretiokentia_grandiflora	Dypsis_decaryi))	Prestoea_acuminata))	(Pelagodoxa_henryana	Manicaria_saccifera))	(Oenocarpus_bataua	Oenocarpus_minor))	(((Podococcus_barteri	Roystonea_regia)	(Orania_palindan	Sclerosperma_profizianum))	((Serenoa_repens	(Sabal_domingensis	Phoenix_dactylifera))	Nypa_fruticans)))	(Iriartea_deltoidea	(Calamus_caryotoides	(Pseudophoenix_vinifera	Chamaedorea_seifrizii))))	((Reinhardtia_latisecta	Reinhardtia_paiewonskiana)	Reinhardtia_simplex)))	Attalea_speciosa))	Kingia_australis);
((Bactris_major	(((Elaeis_oleifera	Elaeis_guineensis)	(((((Podococcus_barteri	Roystonea_regia)	(Orania_palindan	Sclerosperma_profizianum))	((Phoenix_dactylifera	(Serenoa_repens	Sabal_domingensis))	Nypa_fruticans))	((Reinhardtia_latisecta	Reinhardtia_paiewonskiana)	Reinhardtia_simplex))	((Iriartea_deltoidea	(Pseudophoenix_vinifera	Chamaedorea_seifrizii))	(((Geonoma_undata	((((((Burretiokentia_grandiflora	Dypsis_decaryi)	Hydriastele_microspadix)	Dictyosperma_album)	(Veitchia_spiralis	Kentiopsis_piersoniorum))	(Calamus_caryotoides	Heterospathe_cagayanensis))	(Leopoldinia_pulchra	Prestoea_acuminata)))	Manicaria_saccifera)	(Pelagodoxa_henryana	(Oenocarpus_bataua	Oenocarpus_minor))))))	Attalea_speciosa))	Kingia_australis);
(((Elaeis_oleifera	Elaeis_guineensis)	(((((Podococcus_barteri	Nypa_fruticans)	(Phoenix_dactylifera	(Serenoa_repens	Sabal_domingensis)))	((Roystonea_regia	((Pelagodoxa_henryana	Manicaria_saccifera)	((((Calamus_caryotoides	Heterospathe_cagayanensis)	((Dictyosperma_album	(Burretiokentia_grandiflora	Dypsis_decaryi))	(Kentiopsis_piersoniorum	(Hydriastele_microspadix	Veitchia_spiralis))))	((Geonoma_undata	Leopoldinia_pulchra)	Prestoea_acuminata))	(Oenocarpus_bataua	Oenocarpus_minor))))	((Iriartea_deltoidea	(Pseudophoenix_vinifera	Chamaedorea_seifrizii))	(Orania_palindan	Sclerosperma_profizianum))))	((Reinhardtia_latisecta	Reinhardtia_paiewonskiana)	Reinhardtia_simplex))	(Attalea_speciosa	Bactris_major)))	Kingia_australis);
((Nypa_fruticans	((Serenoa_repens	(Sabal_domingensis	Phoenix_dactylifera))	(((((Manicaria_saccifera	(((((Dictyosperma_album	(Burretiokentia_grandiflora	Dypsis_decaryi))	(Kentiopsis_piersoniorum	(Hydriastele_microspadix	((Calamus_caryotoides	Heterospathe_cagayanensis)	Veitchia_spiralis))))	(Geonoma_undata	Leopoldinia_pulchra))	Prestoea_acuminata)	(Pelagodoxa_henryana	(Oenocarpus_bataua	Oenocarpus_minor))))	((Attalea_speciosa	Bactris_major)	(Elaeis_oleifera	Elaeis_guineensis)))	Iriartea_deltoidea)	((Pseudophoenix_vinifera	Chamaedorea_seifrizii)	((Reinhardtia_latisecta	Reinhardtia_paiewonskiana)	Reinhardtia_simplex)))	(((Orania_palindan	Sclerosperma_profizianum)	Roystonea_regia)	Podococcus_barteri))))	Kingia_australis);
((Bactris_major	(Attalea_speciosa	((Elaeis_oleifera	Elaeis_guineensis)	(((Reinhardtia_simplex	(Reinhardtia_paiewonskiana	Reinhardtia_latisecta))	(((Podococcus_barteri	Roystonea_regia)	(Sclerosperma_profizianum	Orania_palindan))	((Phoenix_dactylifera	(Sabal_domingensis	(Burretiokentia_grandiflora	Serenoa_repens)))	Nypa_fruticans)))	((((Geonoma_undata	Manicaria_saccifera)	((Dypsis_decaryi	(Dictyosperma_album	(((Veitchia_spiralis	Kentiopsis_piersoniorum)	Hydriastele_microspadix)	(Calamus_caryotoides	Heterospathe_cagayanensis))))	Pelagodoxa_henryana))	(Prestoea_acuminata	(Oenocarpus_minor	Oenocarpus_bataua)))	((Pseudophoenix_vinifera	Chamaedorea_seifrizii)	(Iriartea_deltoidea	Leopoldinia_pulchra)))))))	Kingia_australis);
((Phoenix_dactylifera	(Serenoa_repens	(Sabal_domingensis	(Nypa_fruticans	(((((Podococcus_barteri	Roystonea_regia)	(Sclerosperma_profizianum	Orania_palindan))	((Manicaria_saccifera	(((Dictyosperma_album	(Burretiokentia_grandiflora	Dypsis_decaryi))	((Veitchia_spiralis	Kentiopsis_piersoniorum)	((Calamus_caryotoides	Heterospathe_cagayanensis)	Hydriastele_microspadix)))	Pelagodoxa_henryana))	((Geonoma_undata	Leopoldinia_pulchra)	(Prestoea_acuminata	(Oenocarpus_minor	Oenocarpus_bataua)))))	((Bactris_major	Attalea_speciosa)	(Elaeis_oleifera	Elaeis_guineensis)))	(((Pseudophoenix_vinifera	Chamaedorea_seifrizii)	Iriartea_deltoidea)	(Reinhardtia_simplex	(Reinhardtia_paiewonskiana	Reinhardtia_latisecta))))))))	Kingia_australis);
((Nypa_fruticans	(((((Bactris_major	Attalea_speciosa)	(Elaeis_oleifera	Elaeis_guineensis))	((Calamus_caryotoides	((Pseudophoenix_vinifera	Chamaedorea_seifrizii)	Iriartea_deltoidea))	(Reinhardtia_simplex	(Reinhardtia_paiewonskiana	Reinhardtia_latisecta))))	(((Podococcus_barteri	Roystonea_regia)	(Sclerosperma_profizianum	Orania_palindan))	(((((Geonoma_undata	Leopoldinia_pulchra)	Prestoea_acuminata)	((((Dictyosperma_album	((Dypsis_decaryi	Veitchia_spiralis)	Burretiokentia_grandiflora))	Kentiopsis_piersoniorum)	Hydriastele_microspadix)	Heterospathe_cagayanensis))	(Oenocarpus_minor	Oenocarpus_bataua))	(Pelagodoxa_henryana	Manicaria_saccifera))))	((Phoenix_dactylifera	Serenoa_repens)	Sabal_domingensis)))	Kingia_australis);
((((Serenoa_repens	Sabal_domingensis)	Phoenix_dactylifera)	(Nypa_fruticans	(((((((((Prestoea_acuminata	(Oenocarpus_minor	Oenocarpus_bataua))	Manicaria_saccifera)	(Pelagodoxa_henryana	((Dictyosperma_album	(((Veitchia_spiralis	(Burretiokentia_grandiflora	Kentiopsis_piersoniorum))	Hydriastele_microspadix)	Heterospathe_cagayanensis))	Dypsis_decaryi)))	Geonoma_undata)	Leopoldinia_pulchra)	((Bactris_major	Attalea_speciosa)	(Elaeis_oleifera	Elaeis_guineensis)))	Calamus_caryotoides)	(((Pseudophoenix_vinifera	Chamaedorea_seifrizii)	Iriartea_deltoidea)	(Reinhardtia_simplex	(Reinhardtia_paiewonskiana	Reinhardtia_latisecta))))	(Podococcus_barteri	(Roystonea_regia	(Sclerosperma_profizianum	Orania_palindan))))))	Kingia_australis);
((Bactris_major	(Attalea_speciosa	((Elaeis_oleifera	Elaeis_guineensis)	((((((Pseudophoenix_vinifera	Chamaedorea_seifrizii)	Iriartea_deltoidea)	(Reinhardtia_simplex	(Reinhardtia_paiewonskiana	Reinhardtia_latisecta)))	(((((Pelagodoxa_henryana	((Heterospathe_cagayanensis	(Kentiopsis_piersoniorum	(Dictyosperma_album	((Burretiokentia_grandiflora	Dypsis_decaryi)	Veitchia_spiralis))))	Hydriastele_microspadix))	((Geonoma_undata	Leopoldinia_pulchra)	Manicaria_saccifera))	(Prestoea_acuminata	(Oenocarpus_minor	Oenocarpus_bataua)))	((Sclerosperma_profizianum	Orania_palindan)	(Podococcus_barteri	Roystonea_regia)))	((Serenoa_repens	Sabal_domingensis)	Phoenix_dactylifera)))	Nypa_fruticans)	Calamus_caryotoides))))	Kingia_australis);
((Bactris_major	(Attalea_speciosa	((Elaeis_oleifera	Elaeis_guineensis)	((Iriartea_deltoidea	((((Prestoea_acuminata	(((((((Kentiopsis_piersoniorum	Veitchia_spiralis)	Hydriastele_microspadix)	Heterospathe_cagayanensis)	((Burretiokentia_grandiflora	Dypsis_decaryi)	Dictyosperma_album))	(Pelagodoxa_henryana	Manicaria_saccifera))	(Calamus_caryotoides	Geonoma_undata))	(Oenocarpus_minor	Oenocarpus_bataua)))	Leopoldinia_pulchra)	((Sclerosperma_profizianum	(Orania_palindan	(Podococcus_barteri	Roystonea_regia)))	(Nypa_fruticans	((Serenoa_repens	Sabal_domingensis)	Phoenix_dactylifera))))	Pseudophoenix_vinifera))	(Chamaedorea_seifrizii	(Reinhardtia_simplex	(Reinhardtia_paiewonskiana	Reinhardtia_latisecta)))))))	Kingia_australis);
((Bactris_major	(Attalea_speciosa	((Elaeis_oleifera	Elaeis_guineensis)	((((Iriartea_deltoidea	(Pseudophoenix_vinifera	Chamaedorea_seifrizii))	((Prestoea_acuminata	(((Dictyosperma_album	(Kentiopsis_piersoniorum	Veitchia_spiralis))	(Heterospathe_cagayanensis	((Burretiokentia_grandiflora	Dypsis_decaryi)	Hydriastele_microspadix)))	((Leopoldinia_pulchra	Geonoma_undata)	((Pelagodoxa_henryana	Manicaria_saccifera)	(Oenocarpus_minor	Oenocarpus_bataua)))))	(((Podococcus_barteri	Roystonea_regia)	(Sclerosperma_profizianum	Orania_palindan))	(Nypa_fruticans	((Serenoa_repens	Sabal_domingensis)	Phoenix_dactylifera)))))	Calamus_caryotoides)	(Reinhardtia_simplex	(Reinhardtia_paiewonskiana	Reinhardtia_latisecta))))))	Kingia_australis);
((Bactris_major	((((Reinhardtia_simplex	(Reinhardtia_paiewonskiana	Reinhardtia_latisecta))	((((Pelagodoxa_henryana	(Oenocarpus_minor	Oenocarpus_bataua))	((Geonoma_undata	(Prestoea_acuminata	(Leopoldinia_pulchra	(((Burretiokentia_grandiflora	Dypsis_decaryi)	Dictyosperma_album)	(Heterospathe_cagayanensis	(Hydriastele_microspadix	(Kentiopsis_piersoniorum	Veitchia_spiralis)))))))	Manicaria_saccifera))	(Iriartea_deltoidea	(Pseudophoenix_vinifera	Chamaedorea_seifrizii)))	(((Podococcus_barteri	Roystonea_regia)	(Sclerosperma_profizianum	Orania_palindan))	(Nypa_fruticans	((Serenoa_repens	Sabal_domingensis)	Phoenix_dactylifera)))))	Calamus_caryotoides)	((Elaeis_oleifera	Elaeis_guineensis)	Attalea_speciosa)))	Kingia_australis);
((((Serenoa_repens	Sabal_domingensis)	Phoenix_dactylifera)	(((((Calamus_caryotoides	(((Reinhardtia_simplex	(Reinhardtia_paiewonskiana	Reinhardtia_latisecta))	(((Elaeis_oleifera	Elaeis_guineensis)	Attalea_speciosa)	Bactris_major))	Iriartea_deltoidea))	(Pseudophoenix_vinifera	Chamaedorea_seifrizii))	((Pelagodoxa_henryana	(Oenocarpus_minor	Oenocarpus_bataua))	(((Leopoldinia_pulchra	Prestoea_acuminata)	(Geonoma_undata	(Heterospathe_cagayanensis	((Dictyosperma_album	Hydriastele_microspadix)	((Burretiokentia_grandiflora	Dypsis_decaryi)	(Kentiopsis_piersoniorum	Veitchia_spiralis))))))	Manicaria_saccifera)))	((Podococcus_barteri	Roystonea_regia)	(Sclerosperma_profizianum	Orania_palindan)))	Nypa_fruticans))	Kingia_australis);
(((Elaeis_oleifera	Elaeis_guineensis)	((Attalea_speciosa	Bactris_major)	((((Iriartea_deltoidea	(Pseudophoenix_vinifera	Chamaedorea_seifrizii))	(((((Oenocarpus_minor	Oenocarpus_bataua)	(Manicaria_saccifera	((Pelagodoxa_henryana	(((Hydriastele_microspadix	(Kentiopsis_piersoniorum	(Burretiokentia_grandiflora	Veitchia_spiralis)))	Dictyosperma_album)	(Dypsis_decaryi	Heterospathe_cagayanensis)))	Geonoma_undata)))	Prestoea_acuminata)	Leopoldinia_pulchra)	(((Podococcus_barteri	Roystonea_regia)	(Sclerosperma_profizianum	Orania_palindan))	(Nypa_fruticans	(Sabal_domingensis	(Phoenix_dactylifera	Serenoa_repens))))))	Calamus_caryotoides)	(Reinhardtia_simplex	(Reinhardtia_paiewonskiana	Reinhardtia_latisecta)))))	Kingia_australis);
((Bactris_major	((((((Chamaedorea_seifrizii	Pseudophoenix_vinifera)	((((Pelagodoxa_henryana	Manicaria_saccifera)	(((((Hydriastele_microspadix	(((Burretiokentia_grandiflora	Dypsis_decaryi)	(Veitchia_spiralis	Kentiopsis_piersoniorum))	Dictyosperma_album))	Heterospathe_cagayanensis)	(Calamus_caryotoides	Geonoma_undata))	Prestoea_acuminata)	(Oenocarpus_minor	Oenocarpus_bataua)))	Leopoldinia_pulchra)	((((Sclerosperma_profizianum	Orania_palindan)	(Podococcus_barteri	Roystonea_regia))	((Serenoa_repens	Sabal_domingensis)	Phoenix_dactylifera))	Nypa_fruticans)))	Iriartea_deltoidea)	(Reinhardtia_simplex	(Reinhardtia_latisecta	Reinhardtia_paiewonskiana)))	(Elaeis_guineensis	Elaeis_oleifera))	Attalea_speciosa))	Kingia_australis);
((Pelagodoxa_henryana	((Oenocarpus_minor	Oenocarpus_bataua)	(((((Elaeis_guineensis	Elaeis_oleifera)	(Attalea_speciosa	Bactris_major))	(((Iriartea_deltoidea	(Chamaedorea_seifrizii	Pseudophoenix_vinifera))	(Reinhardtia_simplex	(Reinhardtia_latisecta	Reinhardtia_paiewonskiana)))	((((Sclerosperma_profizianum	Orania_palindan)	(Podococcus_barteri	Roystonea_regia))	(Serenoa_repens	(Sabal_domingensis	Phoenix_dactylifera)))	Nypa_fruticans)))	Manicaria_saccifera)	((Prestoea_acuminata	((Hydriastele_microspadix	((((Burretiokentia_grandiflora	Dypsis_decaryi)	Veitchia_spiralis)	Kentiopsis_piersoniorum)	Dictyosperma_album))	(Calamus_caryotoides	Heterospathe_cagayanensis)))	(Leopoldinia_pulchra	Geonoma_undata)))))	Kingia_australis);
(((Elaeis_guineensis	Elaeis_oleifera)	((Attalea_speciosa	Bactris_major)	(((((Chamaedorea_seifrizii	Pseudophoenix_vinifera)	(Reinhardtia_simplex	(Reinhardtia_latisecta	Reinhardtia_paiewonskiana)))	((((Sclerosperma_profizianum	Orania_palindan)	(Podococcus_barteri	Roystonea_regia))	(Sabal_domingensis	(Phoenix_dactylifera	Serenoa_repens)))	Nypa_fruticans))	Iriartea_deltoidea)	(Manicaria_saccifera	(((Prestoea_acuminata	((Dictyosperma_album	(Burretiokentia_grandiflora	Dypsis_decaryi))	(Heterospathe_cagayanensis	(Hydriastele_microspadix	(Veitchia_spiralis	Kentiopsis_piersoniorum)))))	(Leopoldinia_pulchra	(Calamus_caryotoides	Geonoma_undata)))	(Pelagodoxa_henryana	(Oenocarpus_minor	Oenocarpus_bataua)))))))	Kingia_australis);
((Bactris_major	(((((Iriartea_deltoidea	(Chamaedorea_seifrizii	Pseudophoenix_vinifera))	(Reinhardtia_simplex	(Reinhardtia_latisecta	Reinhardtia_paiewonskiana)))	(Calamus_caryotoides	(((((Geonoma_undata	((Pelagodoxa_henryana	((Hydriastele_microspadix	Heterospathe_cagayanensis)	((((Burretiokentia_grandiflora	Dypsis_decaryi)	Veitchia_spiralis)	Kentiopsis_piersoniorum)	Dictyosperma_album)))	Manicaria_saccifera))	(Oenocarpus_minor	Oenocarpus_bataua))	Prestoea_acuminata)	Leopoldinia_pulchra)	(((Sclerosperma_profizianum	Orania_palindan)	(Podococcus_barteri	Roystonea_regia))	((Phoenix_dactylifera	(Serenoa_repens	Sabal_domingensis))	Nypa_fruticans)))))	(Elaeis_guineensis	Elaeis_oleifera))	Attalea_speciosa))	Kingia_australis);
((Bactris_major	(((Elaeis_guineensis	Elaeis_oleifera)	Attalea_speciosa)	((((Leopoldinia_pulchra	(Iriartea_deltoidea	(Chamaedorea_seifrizii	Pseudophoenix_vinifera)))	((Geonoma_undata	((((Burretiokentia_grandiflora	Dypsis_decaryi)	(Veitchia_spiralis	Heterospathe_cagayanensis))	(Kentiopsis_piersoniorum	(Hydriastele_microspadix	Dictyosperma_album)))	(Manicaria_saccifera	(Oenocarpus_minor	Prestoea_acuminata))))	(Pelagodoxa_henryana	Oenocarpus_bataua)))	((((Sclerosperma_profizianum	Orania_palindan)	(Podococcus_barteri	Roystonea_regia))	(Serenoa_repens	(Sabal_domingensis	Phoenix_dactylifera)))	Nypa_fruticans))	(Calamus_caryotoides	(Reinhardtia_simplex	(Reinhardtia_latisecta	Reinhardtia_paiewonskiana))))))	Kingia_australis);
((Bactris_major	((((((((Sclerosperma_profizianum	Orania_palindan)	(Podococcus_barteri	Roystonea_regia))	(Phoenix_dactylifera	(Serenoa_repens	Sabal_domingensis)))	Nypa_fruticans)	(Iriartea_deltoidea	((Chamaedorea_seifrizii	Pseudophoenix_vinifera)	(Reinhardtia_simplex	(Reinhardtia_latisecta	Reinhardtia_paiewonskiana)))))	((((Pelagodoxa_henryana	Manicaria_saccifera)	(Geonoma_undata	((Calamus_caryotoides	Heterospathe_cagayanensis)	((Hydriastele_microspadix	(Kentiopsis_piersoniorum	Veitchia_spiralis))	((Burretiokentia_grandiflora	Dypsis_decaryi)	Dictyosperma_album)))))	((Oenocarpus_bataua	Oenocarpus_minor)	Prestoea_acuminata))	Leopoldinia_pulchra))	(Elaeis_guineensis	Elaeis_oleifera))	Attalea_speciosa))	Kingia_australis);
((Bactris_major	(((((Reinhardtia_simplex	(Reinhardtia_latisecta	Reinhardtia_paiewonskiana))	((Serenoa_repens	(Sabal_domingensis	Phoenix_dactylifera))	Nypa_fruticans))	((Iriartea_deltoidea	(Chamaedorea_seifrizii	Pseudophoenix_vinifera))	((Pelagodoxa_henryana	((Sclerosperma_profizianum	Orania_palindan)	(Podococcus_barteri	Roystonea_regia)))	((((Prestoea_acuminata	(Dypsis_decaryi	(((Heterospathe_cagayanensis	Veitchia_spiralis)	(Hydriastele_microspadix	((Burretiokentia_grandiflora	Calamus_caryotoides)	Kentiopsis_piersoniorum)))	Dictyosperma_album)))	(Leopoldinia_pulchra	Geonoma_undata))	(Oenocarpus_bataua	Oenocarpus_minor))	Manicaria_saccifera))))	(Elaeis_guineensis	Elaeis_oleifera))	Attalea_speciosa))	Kingia_australis);
((((Nypa_fruticans	((Reinhardtia_simplex	(Reinhardtia_latisecta	Reinhardtia_paiewonskiana))	(((((Elaeis_guineensis	Elaeis_oleifera)	(Attalea_speciosa	Bactris_major))	Roystonea_regia)	((((Prestoea_acuminata	((Calamus_caryotoides	Heterospathe_cagayanensis)	(((Burretiokentia_grandiflora	Dypsis_decaryi)	(Veitchia_spiralis	Kentiopsis_piersoniorum))	(Hydriastele_microspadix	Dictyosperma_album))))	(Leopoldinia_pulchra	Geonoma_undata))	((Oenocarpus_bataua	Oenocarpus_minor)	(Iriartea_deltoidea	Pelagodoxa_henryana)))	Manicaria_saccifera))	((Sclerosperma_profizianum	Orania_palindan)	(Chamaedorea_seifrizii	Pseudophoenix_vinifera)))))	(Serenoa_repens	Sabal_domingensis))	(Podococcus_barteri	Phoenix_dactylifera))	Kingia_australis);
((Nypa_fruticans	((((Roystonea_regia	(Sclerosperma_profizianum	Orania_palindan))	((((Oenocarpus_bataua	Oenocarpus_minor)	Prestoea_acuminata)	(((Manicaria_saccifera	Leopoldinia_pulchra)	Geonoma_undata)	(Pelagodoxa_henryana	((((Burretiokentia_grandiflora	Dypsis_decaryi)	Dictyosperma_album)	((Veitchia_spiralis	Hydriastele_microspadix)	Kentiopsis_piersoniorum))	(Calamus_caryotoides	Heterospathe_cagayanensis)))))	(Iriartea_deltoidea	(Chamaedorea_seifrizii	Pseudophoenix_vinifera))))	((Reinhardtia_simplex	(Reinhardtia_latisecta	Reinhardtia_paiewonskiana))	((Elaeis_guineensis	Elaeis_oleifera)	(Attalea_speciosa	Bactris_major))))	((Serenoa_repens	Sabal_domingensis)	(Podococcus_barteri	Phoenix_dactylifera))))	Kingia_australis);
((((Serenoa_repens	Sabal_domingensis)	(Podococcus_barteri	Phoenix_dactylifera))	(Nypa_fruticans	((((((((Oenocarpus_bataua	Oenocarpus_minor)	Prestoea_acuminata)	((Manicaria_saccifera	Leopoldinia_pulchra)	Geonoma_undata))	Pelagodoxa_henryana)	(((Hydriastele_microspadix	((Dypsis_decaryi	Veitchia_spiralis)	Kentiopsis_piersoniorum))	((Calamus_caryotoides	Heterospathe_cagayanensis)	Burretiokentia_grandiflora))	Dictyosperma_album))	(Roystonea_regia	(Sclerosperma_profizianum	Orania_palindan)))	(Iriartea_deltoidea	(Chamaedorea_seifrizii	Pseudophoenix_vinifera)))	(((Attalea_speciosa	Bactris_major)	(Reinhardtia_simplex	(Reinhardtia_latisecta	Reinhardtia_paiewonskiana)))	(Elaeis_guineensis	Elaeis_oleifera)))))	Kingia_australis);
((((((Reinhardtia_latisecta	Reinhardtia_paiewonskiana)	Reinhardtia_simplex)	(((Iriartea_deltoidea	(Pseudophoenix_vinifera	Chamaedorea_seifrizii))	(((((Manicaria_saccifera	(Oenocarpus_minor	Oenocarpus_bataua))	(Leopoldinia_pulchra	Geonoma_undata))	(Pelagodoxa_henryana	((Heterospathe_cagayanensis	(Dictyosperma_album	(((Burretiokentia_grandiflora	Dypsis_decaryi)	Veitchia_spiralis)	Kentiopsis_piersoniorum)))	Hydriastele_microspadix)))	Prestoea_acuminata)	(Calamus_caryotoides	(Roystonea_regia	(Podococcus_barteri	(Sclerosperma_profizianum	Orania_palindan))))))	(Nypa_fruticans	(Phoenix_dactylifera	(Serenoa_repens	Sabal_domingensis)))))	((Elaeis_oleifera	Elaeis_guineensis)	Attalea_speciosa))	Bactris_major)	Kingia_australis);
(((((((((Reinhardtia_latisecta	Reinhardtia_paiewonskiana)	Reinhardtia_simplex)	(Calamus_caryotoides	(Iriartea_deltoidea	(Pseudophoenix_vinifera	Chamaedorea_seifrizii))))	((((Roystonea_regia	Orania_palindan)	Podococcus_barteri)	Sclerosperma_profizianum)	((Sabal_domingensis	(Phoenix_dactylifera	Serenoa_repens))	Nypa_fruticans)))	((((Geonoma_undata	((Burretiokentia_grandiflora	Dypsis_decaryi)	((Dictyosperma_album	(Hydriastele_microspadix	(Veitchia_spiralis	Kentiopsis_piersoniorum)))	Heterospathe_cagayanensis)))	(Pelagodoxa_henryana	Manicaria_saccifera))	(Prestoea_acuminata	(Oenocarpus_minor	Oenocarpus_bataua)))	Leopoldinia_pulchra))	(Elaeis_oleifera	Elaeis_guineensis))	Attalea_speciosa)	Bactris_major)	Kingia_australis);
((((Attalea_speciosa	Bactris_major)	(((((Reinhardtia_latisecta	Reinhardtia_paiewonskiana)	Reinhardtia_simplex)	(Calamus_caryotoides	(Iriartea_deltoidea	(Pseudophoenix_vinifera	Chamaedorea_seifrizii))))	(((Roystonea_regia	Podococcus_barteri)	(Orania_palindan	Sclerosperma_profizianum))	((Phoenix_dactylifera	(Serenoa_repens	Sabal_domingensis))	Nypa_fruticans)))	(((Prestoea_acuminata	(Leopoldinia_pulchra	(Geonoma_undata	((Kentiopsis_piersoniorum	((Veitchia_spiralis	((Burretiokentia_grandiflora	Dypsis_decaryi)	Heterospathe_cagayanensis))	Dictyosperma_album))	Hydriastele_microspadix))))	Manicaria_saccifera)	(Pelagodoxa_henryana	(Oenocarpus_minor	Oenocarpus_bataua)))))	(Elaeis_guineensis	Elaeis_oleifera))	Kingia_australis);
((((Calamus_caryotoides	Phoenix_dactylifera)	(Serenoa_repens	Sabal_domingensis))	(Nypa_fruticans	(((((((Leopoldinia_pulchra	Prestoea_acuminata)	(Geonoma_undata	((Dypsis_decaryi	Burretiokentia_grandiflora)	((Heterospathe_cagayanensis	((Veitchia_spiralis	Kentiopsis_piersoniorum)	Hydriastele_microspadix))	Dictyosperma_album))))	(Oenocarpus_minor	Oenocarpus_bataua))	(Pelagodoxa_henryana	Manicaria_saccifera))	((Elaeis_guineensis	Elaeis_oleifera)	(Attalea_speciosa	Bactris_major)))	(((Reinhardtia_latisecta	Reinhardtia_paiewonskiana)	Reinhardtia_simplex)	(Iriartea_deltoidea	(Pseudophoenix_vinifera	Chamaedorea_seifrizii))))	((Roystonea_regia	Podococcus_barteri)	(Orania_palindan	Sclerosperma_profizianum)))))	Kingia_australis);
((((Phoenix_dactylifera	(Serenoa_repens	Sabal_domingensis))	((((Iriartea_deltoidea	(Pseudophoenix_vinifera	Chamaedorea_seifrizii))	((((Elaeis_guineensis	Elaeis_oleifera)	(Attalea_speciosa	Bactris_major))	((Reinhardtia_latisecta	Reinhardtia_paiewonskiana)	Reinhardtia_simplex))	Calamus_caryotoides))	((Roystonea_regia	Podococcus_barteri)	(Orania_palindan	Sclerosperma_profizianum)))	((Leopoldinia_pulchra	(Prestoea_acuminata	(Oenocarpus_minor	Oenocarpus_bataua)))	((((((Veitchia_spiralis	Kentiopsis_piersoniorum)	Hydriastele_microspadix)	Heterospathe_cagayanensis)	Dictyosperma_album)	(Dypsis_decaryi	Burretiokentia_grandiflora))	(Geonoma_undata	(Manicaria_saccifera	Pelagodoxa_henryana))))))	Nypa_fruticans)	Kingia_australis);
((Bactris_major	(((((Reinhardtia_latisecta	Reinhardtia_paiewonskiana)	Reinhardtia_simplex)	(((((((Prestoea_acuminata	(Oenocarpus_minor	Oenocarpus_bataua))	((Pelagodoxa_henryana	(((((Veitchia_spiralis	Kentiopsis_piersoniorum)	Hydriastele_microspadix)	(Calamus_caryotoides	Heterospathe_cagayanensis))	Dictyosperma_album)	(Dypsis_decaryi	Burretiokentia_grandiflora)))	(Geonoma_undata	Manicaria_saccifera)))	Leopoldinia_pulchra)	(Roystonea_regia	Podococcus_barteri))	((Pseudophoenix_vinifera	Chamaedorea_seifrizii)	(Orania_palindan	Sclerosperma_profizianum)))	(Phoenix_dactylifera	(Serenoa_repens	Sabal_domingensis)))	(Iriartea_deltoidea	Nypa_fruticans)))	(Elaeis_guineensis	Elaeis_oleifera))	Attalea_speciosa))	Kingia_australis);
((Phoenix_dactylifera	((Serenoa_repens	Sabal_domingensis)	(((((((Attalea_speciosa	Bactris_major)	(Elaeis_guineensis	Elaeis_oleifera))	(Calamus_caryotoides	((Reinhardtia_latisecta	Reinhardtia_paiewonskiana)	Reinhardtia_simplex)))	(Iriartea_deltoidea	(Pseudophoenix_vinifera	Chamaedorea_seifrizii)))	(Prestoea_acuminata	(((Pelagodoxa_henryana	(((((Burretiokentia_grandiflora	Dypsis_decaryi)	Veitchia_spiralis)	(Hydriastele_microspadix	Dictyosperma_album))	Kentiopsis_piersoniorum)	Heterospathe_cagayanensis))	(Leopoldinia_pulchra	(Geonoma_undata	Manicaria_saccifera)))	(Oenocarpus_minor	Oenocarpus_bataua))))	((Roystonea_regia	Podococcus_barteri)	(Orania_palindan	Sclerosperma_profizianum)))	Nypa_fruticans)))	Kingia_australis);
(((((Elaeis_guineensis	Elaeis_oleifera)	((Calamus_caryotoides	((Iriartea_deltoidea	(Pseudophoenix_vinifera	Chamaedorea_seifrizii))	((Reinhardtia_latisecta	Reinhardtia_paiewonskiana)	Reinhardtia_simplex)))	(((Prestoea_acuminata	(((Pelagodoxa_henryana	(Hydriastele_microspadix	(Heterospathe_cagayanensis	((((Burretiokentia_grandiflora	Dypsis_decaryi)	Veitchia_spiralis)	Kentiopsis_piersoniorum)	Dictyosperma_album))))	(Geonoma_undata	Manicaria_saccifera))	(Oenocarpus_minor	Oenocarpus_bataua)))	Leopoldinia_pulchra)	((Podococcus_barteri	((Orania_palindan	Sclerosperma_profizianum)	Roystonea_regia))	(Nypa_fruticans	(Sabal_domingensis	(Phoenix_dactylifera	Serenoa_repens)))))))	Attalea_speciosa)	Bactris_major)	Kingia_australis);
(((((Elaeis_guineensis	Elaeis_oleifera)	(Calamus_caryotoides	((Iriartea_deltoidea	((Pseudophoenix_vinifera	Chamaedorea_seifrizii)	((Reinhardtia_latisecta	Reinhardtia_paiewonskiana)	Reinhardtia_simplex)))	((((Prestoea_acuminata	(Oenocarpus_minor	Oenocarpus_bataua))	((Pelagodoxa_henryana	(((Dictyosperma_album	(Hydriastele_microspadix	(Veitchia_spiralis	Kentiopsis_piersoniorum)))	Heterospathe_cagayanensis)	(Burretiokentia_grandiflora	Dypsis_decaryi)))	(Geonoma_undata	Manicaria_saccifera)))	Leopoldinia_pulchra)	((Podococcus_barteri	((Orania_palindan	Sclerosperma_profizianum)	Roystonea_regia))	(Nypa_fruticans	(Phoenix_dactylifera	(Serenoa_repens	Sabal_domingensis))))))))	Attalea_speciosa)	Bactris_major)	Kingia_australis);
(((((Elaeis_guineensis	Elaeis_oleifera)	((Iriartea_deltoidea	((Pseudophoenix_vinifera	Chamaedorea_seifrizii)	((Reinhardtia_latisecta	Reinhardtia_paiewonskiana)	Reinhardtia_simplex)))	((Leopoldinia_pulchra	((Manicaria_saccifera	((Prestoea_acuminata	(Oenocarpus_minor	Oenocarpus_bataua))	(Pelagodoxa_henryana	((Dictyosperma_album	((Hydriastele_microspadix	(Veitchia_spiralis	Kentiopsis_piersoniorum))	Heterospathe_cagayanensis))	(Burretiokentia_grandiflora	Dypsis_decaryi)))))	(Calamus_caryotoides	Geonoma_undata)))	(((Podococcus_barteri	(Orania_palindan	Roystonea_regia))	Sclerosperma_profizianum)	(Nypa_fruticans	(Phoenix_dactylifera	(Serenoa_repens	Sabal_domingensis)))))))	Attalea_speciosa)	Bactris_major)	Kingia_australis);
((((Phoenix_dactylifera	(Sabal_domingensis	Serenoa_repens))	Nypa_fruticans)	(((((((Heterospathe_cagayanensis	(Hydriastele_microspadix	(Veitchia_spiralis	Kentiopsis_piersoniorum)))	(Dictyosperma_album	(Burretiokentia_grandiflora	Dypsis_decaryi)))	Pelagodoxa_henryana)	((Leopoldinia_pulchra	Manicaria_saccifera)	(Calamus_caryotoides	Geonoma_undata)))	(Prestoea_acuminata	(Oenocarpus_bataua	Oenocarpus_minor)))	(((Chamaedorea_seifrizii	Pseudophoenix_vinifera)	Iriartea_deltoidea)	(((Reinhardtia_latisecta	Reinhardtia_paiewonskiana)	Reinhardtia_simplex)	(((Elaeis_guineensis	Elaeis_oleifera)	Bactris_major)	Attalea_speciosa))))	(Podococcus_barteri	((Orania_palindan	Sclerosperma_profizianum)	Roystonea_regia))))	Kingia_australis);
(((Sabal_domingensis	Serenoa_repens)	((Nypa_fruticans	(((((((Manicaria_saccifera	(Prestoea_acuminata	(Oenocarpus_bataua	Oenocarpus_minor)))	Geonoma_undata)	((((Calamus_caryotoides	Heterospathe_cagayanensis)	(Hydriastele_microspadix	(Veitchia_spiralis	Kentiopsis_piersoniorum)))	(Dictyosperma_album	(Burretiokentia_grandiflora	Dypsis_decaryi)))	Pelagodoxa_henryana))	Leopoldinia_pulchra)	((Chamaedorea_seifrizii	Pseudophoenix_vinifera)	Iriartea_deltoidea))	(((Reinhardtia_latisecta	Reinhardtia_paiewonskiana)	Reinhardtia_simplex)	(((Elaeis_guineensis	Elaeis_oleifera)	Bactris_major)	Attalea_speciosa)))	(Roystonea_regia	(Podococcus_barteri	(Orania_palindan	Sclerosperma_profizianum)))))	Phoenix_dactylifera))	Kingia_australis);
((Phoenix_dactylifera	(Serenoa_repens	((Nypa_fruticans	((Calamus_caryotoides	((((Chamaedorea_seifrizii	Pseudophoenix_vinifera)	Iriartea_deltoidea)	((Reinhardtia_latisecta	Reinhardtia_paiewonskiana)	Reinhardtia_simplex))	((Leopoldinia_pulchra	((Prestoea_acuminata	(Oenocarpus_bataua	Oenocarpus_minor))	((Geonoma_undata	Manicaria_saccifera)	((Heterospathe_cagayanensis	(((Dictyosperma_album	Burretiokentia_grandiflora)	(Hydriastele_microspadix	(Veitchia_spiralis	Kentiopsis_piersoniorum)))	Dypsis_decaryi))	Pelagodoxa_henryana))))	((Elaeis_guineensis	Elaeis_oleifera)	(Bactris_major	Attalea_speciosa)))))	(Roystonea_regia	(Podococcus_barteri	(Orania_palindan	Sclerosperma_profizianum)))))	Sabal_domingensis)))	Kingia_australis);
((Nypa_fruticans	((((((Elaeis_guineensis	Elaeis_oleifera)	(Bactris_major	Attalea_speciosa))	((Reinhardtia_latisecta	Reinhardtia_paiewonskiana)	Reinhardtia_simplex))	((((Prestoea_acuminata	(Oenocarpus_bataua	Oenocarpus_minor))	(((Heterospathe_cagayanensis	((Dictyosperma_album	(Hydriastele_microspadix	(Veitchia_spiralis	Kentiopsis_piersoniorum)))	(Burretiokentia_grandiflora	Dypsis_decaryi)))	Pelagodoxa_henryana)	((Manicaria_saccifera	Leopoldinia_pulchra)	Geonoma_undata)))	Calamus_caryotoides)	((Chamaedorea_seifrizii	Pseudophoenix_vinifera)	Iriartea_deltoidea)))	(((Orania_palindan	Podococcus_barteri)	Roystonea_regia)	Sclerosperma_profizianum))	(Phoenix_dactylifera	(Serenoa_repens	Sabal_domingensis))))	Kingia_australis);
((Nypa_fruticans	((((((Elaeis_guineensis	Elaeis_oleifera)	(Bactris_major	Attalea_speciosa))	(((Chamaedorea_seifrizii	Pseudophoenix_vinifera)	Iriartea_deltoidea)	((Reinhardtia_latisecta	Reinhardtia_paiewonskiana)	Reinhardtia_simplex)))	((Manicaria_saccifera	(Prestoea_acuminata	(Oenocarpus_bataua	Oenocarpus_minor)))	(((Dypsis_decaryi	(Dictyosperma_album	(Burretiokentia_grandiflora	(((Heterospathe_cagayanensis	Veitchia_spiralis)	Kentiopsis_piersoniorum)	Hydriastele_microspadix))))	Pelagodoxa_henryana)	(Leopoldinia_pulchra	(Calamus_caryotoides	Geonoma_undata)))))	(Podococcus_barteri	(Roystonea_regia	(Orania_palindan	Sclerosperma_profizianum))))	(Sabal_domingensis	(Phoenix_dactylifera	Serenoa_repens))))	Kingia_australis);
((((Sabal_domingensis	Serenoa_repens)	((Nypa_fruticans	(((((Manicaria_saccifera	(Prestoea_acuminata	(Oenocarpus_bataua	Oenocarpus_minor)))	((Calamus_caryotoides	Geonoma_undata)	(((((Heterospathe_cagayanensis	Veitchia_spiralis)	(Kentiopsis_piersoniorum	Hydriastele_microspadix))	(Dypsis_decaryi	Dictyosperma_album))	Pelagodoxa_henryana)	Burretiokentia_grandiflora)))	Leopoldinia_pulchra)	((Chamaedorea_seifrizii	Pseudophoenix_vinifera)	Iriartea_deltoidea))	(((Elaeis_guineensis	Elaeis_oleifera)	(Bactris_major	Attalea_speciosa))	((Reinhardtia_latisecta	Reinhardtia_paiewonskiana)	Reinhardtia_simplex))))	(Podococcus_barteri	(Roystonea_regia	(Orania_palindan	Sclerosperma_profizianum)))))	Phoenix_dactylifera)	Kingia_australis);
(((Elaeis_guineensis	Elaeis_oleifera)	((Bactris_major	Attalea_speciosa)	(((Reinhardtia_latisecta	Reinhardtia_paiewonskiana)	Reinhardtia_simplex)	(((((Podococcus_barteri	(Roystonea_regia	(Orania_palindan	Sclerosperma_profizianum)))	(Sabal_domingensis	(Serenoa_repens	Phoenix_dactylifera)))	Nypa_fruticans)	((((((((Heterospathe_cagayanensis	Veitchia_spiralis)	(Kentiopsis_piersoniorum	Hydriastele_microspadix))	((Burretiokentia_grandiflora	Dypsis_decaryi)	Dictyosperma_album))	((Leopoldinia_pulchra	Manicaria_saccifera)	Geonoma_undata))	Pelagodoxa_henryana)	(Oenocarpus_bataua	Oenocarpus_minor))	Prestoea_acuminata)	((Chamaedorea_seifrizii	Pseudophoenix_vinifera)	Iriartea_deltoidea)))	Calamus_caryotoides))))	Kingia_australis);
((Phoenix_dactylifera	((Sabal_domingensis	Serenoa_repens)	(Nypa_fruticans	((((Elaeis_guineensis	Elaeis_oleifera)	(Bactris_major	Attalea_speciosa))	((Reinhardtia_latisecta	Reinhardtia_paiewonskiana)	Reinhardtia_simplex))	((((((Oenocarpus_bataua	Oenocarpus_minor)	Prestoea_acuminata)	((Geonoma_undata	((Burretiokentia_grandiflora	Dypsis_decaryi)	(Dictyosperma_album	(((Calamus_caryotoides	Heterospathe_cagayanensis)	Veitchia_spiralis)	(Kentiopsis_piersoniorum	Hydriastele_microspadix)))))	(Pelagodoxa_henryana	Manicaria_saccifera)))	Leopoldinia_pulchra)	((Chamaedorea_seifrizii	Pseudophoenix_vinifera)	Iriartea_deltoidea))	(((Orania_palindan	Sclerosperma_profizianum)	Roystonea_regia)	Podococcus_barteri))))))	Kingia_australis);
(((Elaeis_guineensis	Elaeis_oleifera)	((Bactris_major	Attalea_speciosa)	(((Reinhardtia_latisecta	Reinhardtia_paiewonskiana)	Reinhardtia_simplex)	((((Chamaedorea_seifrizii	Pseudophoenix_vinifera)	Iriartea_deltoidea)	((((((((Veitchia_spiralis	Kentiopsis_piersoniorum)	Hydriastele_microspadix)	Dictyosperma_album)	(Burretiokentia_grandiflora	Dypsis_decaryi))	(Calamus_caryotoides	Heterospathe_cagayanensis))	(((Oenocarpus_bataua	Oenocarpus_minor)	(Geonoma_undata	Leopoldinia_pulchra))	(Pelagodoxa_henryana	Manicaria_saccifera)))	Prestoea_acuminata)	((Orania_palindan	Sclerosperma_profizianum)	(Roystonea_regia	Podococcus_barteri))))	((Phoenix_dactylifera	(Sabal_domingensis	Serenoa_repens))	Nypa_fruticans)))))	Kingia_australis);
((Bactris_major	((Attalea_speciosa	(Elaeis_guineensis	Elaeis_oleifera))	(((((Chamaedorea_seifrizii	Pseudophoenix_vinifera)	Iriartea_deltoidea)	((Reinhardtia_latisecta	Reinhardtia_paiewonskiana)	Reinhardtia_simplex))	((((Orania_palindan	Sclerosperma_profizianum)	(Roystonea_regia	Podococcus_barteri))	(Phoenix_dactylifera	(Sabal_domingensis	(Burretiokentia_grandiflora	Serenoa_repens))))	Nypa_fruticans))	((Prestoea_acuminata	(Oenocarpus_bataua	Oenocarpus_minor))	(((Geonoma_undata	Leopoldinia_pulchra)	Manicaria_saccifera)	(Pelagodoxa_henryana	((((Calamus_caryotoides	Heterospathe_cagayanensis)	((Veitchia_spiralis	Kentiopsis_piersoniorum)	Hydriastele_microspadix))	Dictyosperma_album)	Dypsis_decaryi)))))))	Kingia_australis);
((Nypa_fruticans	(((((((Pelagodoxa_henryana	(((Hydriastele_microspadix	(Kentiopsis_piersoniorum	(Dypsis_decaryi	Veitchia_spiralis)))	Heterospathe_cagayanensis)	(Dictyosperma_album	Burretiokentia_grandiflora)))	((Calamus_caryotoides	Geonoma_undata)	Manicaria_saccifera))	((Oenocarpus_bataua	Oenocarpus_minor)	Prestoea_acuminata))	((Elaeis_guineensis	Elaeis_oleifera)	(Bactris_major	Attalea_speciosa)))	((Leopoldinia_pulchra	(Iriartea_deltoidea	(Chamaedorea_seifrizii	Pseudophoenix_vinifera)))	(Reinhardtia_simplex	(Reinhardtia_latisecta	Reinhardtia_paiewonskiana))))	((Orania_palindan	Sclerosperma_profizianum)	(Roystonea_regia	Podococcus_barteri)))	(Sabal_domingensis	(Phoenix_dactylifera	Serenoa_repens))))	Kingia_australis);
(((Elaeis_guineensis	Elaeis_oleifera)	((Bactris_major	Attalea_speciosa)	(((((Iriartea_deltoidea	(Chamaedorea_seifrizii	Pseudophoenix_vinifera))	(Reinhardtia_simplex	(Reinhardtia_latisecta	Reinhardtia_paiewonskiana)))	((((Orania_palindan	Sclerosperma_profizianum)	(Roystonea_regia	Podococcus_barteri))	((Serenoa_repens	Phoenix_dactylifera)	Sabal_domingensis))	Nypa_fruticans))	Calamus_caryotoides)	(Leopoldinia_pulchra	(((Pelagodoxa_henryana	(Geonoma_undata	(((Heterospathe_cagayanensis	Veitchia_spiralis)	(Hydriastele_microspadix	Kentiopsis_piersoniorum))	((Burretiokentia_grandiflora	Dypsis_decaryi)	Dictyosperma_album))))	Manicaria_saccifera)	((Oenocarpus_bataua	Oenocarpus_minor)	Prestoea_acuminata))))))	Kingia_australis);
(((Elaeis_guineensis	Elaeis_oleifera)	((Bactris_major	Attalea_speciosa)	((Reinhardtia_simplex	(Reinhardtia_latisecta	Reinhardtia_paiewonskiana))	((((Podococcus_barteri	Roystonea_regia)	(Orania_palindan	Sclerosperma_profizianum))	((Phoenix_dactylifera	(Sabal_domingensis	Serenoa_repens))	Nypa_fruticans))	((((((((Dictyosperma_album	((Calamus_caryotoides	Kentiopsis_piersoniorum)	(Dypsis_decaryi	Veitchia_spiralis)))	Burretiokentia_grandiflora)	Heterospathe_cagayanensis)	Hydriastele_microspadix)	Pelagodoxa_henryana)	((Geonoma_undata	Leopoldinia_pulchra)	Manicaria_saccifera))	((Oenocarpus_bataua	Oenocarpus_minor)	Prestoea_acuminata))	(Iriartea_deltoidea	(Chamaedorea_seifrizii	Pseudophoenix_vinifera)))))))	Kingia_australis);
((Nypa_fruticans	(((((Iriartea_deltoidea	(Chamaedorea_seifrizii	Pseudophoenix_vinifera))	(Reinhardtia_simplex	(Reinhardtia_latisecta	Reinhardtia_paiewonskiana)))	(((Elaeis_guineensis	Elaeis_oleifera)	(Bactris_major	Attalea_speciosa))	(((((Leopoldinia_pulchra	Geonoma_undata)	(Prestoea_acuminata	((Kentiopsis_piersoniorum	(((Calamus_caryotoides	Veitchia_spiralis)	Heterospathe_cagayanensis)	(Dictyosperma_album	Hydriastele_microspadix)))	Dypsis_decaryi)))	Burretiokentia_grandiflora)	Manicaria_saccifera)	(Pelagodoxa_henryana	(Oenocarpus_bataua	Oenocarpus_minor)))))	((Podococcus_barteri	Roystonea_regia)	(Orania_palindan	Sclerosperma_profizianum)))	(Phoenix_dactylifera	(Sabal_domingensis	Serenoa_repens))))	Kingia_australis);
((((((((Attalea_speciosa	(Nypa_fruticans	Iriartea_deltoidea))	(Chamaedorea_seifrizii	Pseudophoenix_vinifera))	(Reinhardtia_simplex	(Reinhardtia_latisecta	Reinhardtia_paiewonskiana)))	(((Elaeis_guineensis	Elaeis_oleifera)	Bactris_major)	(((Manicaria_saccifera	(Pelagodoxa_henryana	(Oenocarpus_bataua	Oenocarpus_minor)))	(Geonoma_undata	(((Dictyosperma_album	((Hydriastele_microspadix	(Veitchia_spiralis	Kentiopsis_piersoniorum))	(Burretiokentia_grandiflora	(Calamus_caryotoides	Heterospathe_cagayanensis))))	Dypsis_decaryi)	Prestoea_acuminata)))	Leopoldinia_pulchra)))	((Orania_palindan	(Roystonea_regia	Podococcus_barteri))	Sclerosperma_profizianum))	(Serenoa_repens	Sabal_domingensis))	Phoenix_dactylifera)	Kingia_australis);
(((((((((Chamaedorea_seifrizii	Pseudophoenix_vinifera)	(((Geonoma_undata	(Manicaria_saccifera	((Iriartea_deltoidea	Pelagodoxa_henryana)	(Oenocarpus_bataua	Oenocarpus_minor))))	(Dictyosperma_album	(((Heterospathe_cagayanensis	Calamus_caryotoides)	(Dypsis_decaryi	Veitchia_spiralis))	(Kentiopsis_piersoniorum	Hydriastele_microspadix))))	Prestoea_acuminata))	Leopoldinia_pulchra)	(((Attalea_speciosa	(Elaeis_guineensis	Elaeis_oleifera))	Bactris_major)	(Reinhardtia_simplex	(Reinhardtia_latisecta	Reinhardtia_paiewonskiana))))	((Podococcus_barteri	(Sclerosperma_profizianum	Orania_palindan))	Roystonea_regia))	Nypa_fruticans)	((Burretiokentia_grandiflora	Serenoa_repens)	Sabal_domingensis))	Phoenix_dactylifera)	Kingia_australis);
(((Serenoa_repens	(Sabal_domingensis	Phoenix_dactylifera))	(Nypa_fruticans	((((Pseudophoenix_vinifera	Chamaedorea_seifrizii)	Leopoldinia_pulchra)	Iriartea_deltoidea)	((((Elaeis_guineensis	Elaeis_oleifera)	(Bactris_major	Attalea_speciosa))	(Reinhardtia_simplex	(Reinhardtia_latisecta	Reinhardtia_paiewonskiana)))	((((Prestoea_acuminata	(Oenocarpus_bataua	Oenocarpus_minor))	Manicaria_saccifera)	(Geonoma_undata	(Pelagodoxa_henryana	(Dictyosperma_album	((Hydriastele_microspadix	((Heterospathe_cagayanensis	Veitchia_spiralis)	Kentiopsis_piersoniorum))	(Burretiokentia_grandiflora	Dypsis_decaryi))))))	(Calamus_caryotoides	((Sclerosperma_profizianum	Orania_palindan)	(Roystonea_regia	Podococcus_barteri))))))))	Kingia_australis);
((Veitchia_spiralis	(Kentiopsis_piersoniorum	(((Burretiokentia_grandiflora	Dypsis_decaryi)	(Hydriastele_microspadix	(Heterospathe_cagayanensis	((((Leopoldinia_pulchra	Prestoea_acuminata)	((Oenocarpus_bataua	Oenocarpus_minor)	((((Sclerosperma_profizianum	Orania_palindan)	(Roystonea_regia	Podococcus_barteri))	((Phoenix_dactylifera	(Serenoa_repens	Sabal_domingensis))	Nypa_fruticans))	((Pseudophoenix_vinifera	Chamaedorea_seifrizii)	(Iriartea_deltoidea	((Reinhardtia_simplex	(Reinhardtia_latisecta	Reinhardtia_paiewonskiana))	(((Elaeis_guineensis	Elaeis_oleifera)	(Bactris_major	Attalea_speciosa))	Calamus_caryotoides)))))))	(Geonoma_undata	Manicaria_saccifera))	Pelagodoxa_henryana))))	Dictyosperma_album)))	Kingia_australis);
(((Veitchia_spiralis	(Kentiopsis_piersoniorum	(((((Burretiokentia_grandiflora	Dypsis_decaryi)	Heterospathe_cagayanensis)	Dictyosperma_album)	((((Pelagodoxa_henryana	(Oenocarpus_bataua	Oenocarpus_minor))	((((Elaeis_guineensis	Elaeis_oleifera)	(Bactris_major	Attalea_speciosa))	((((Sclerosperma_profizianum	Orania_palindan)	(Roystonea_regia	Podococcus_barteri))	((Phoenix_dactylifera	(Serenoa_repens	Sabal_domingensis))	Nypa_fruticans))	((Pseudophoenix_vinifera	Chamaedorea_seifrizii)	(Reinhardtia_simplex	(Reinhardtia_latisecta	Reinhardtia_paiewonskiana)))))	Iriartea_deltoidea))	Manicaria_saccifera)	((Leopoldinia_pulchra	Prestoea_acuminata)	Geonoma_undata)))	Hydriastele_microspadix)))	Calamus_caryotoides)	Kingia_australis);
(((Phoenix_dactylifera	(Serenoa_repens	Sabal_domingensis))	(Nypa_fruticans	((((Iriartea_deltoidea	(Pseudophoenix_vinifera	Chamaedorea_seifrizii))	(Reinhardtia_simplex	(Reinhardtia_latisecta	Reinhardtia_paiewonskiana)))	(Calamus_caryotoides	(Sclerosperma_profizianum	(Podococcus_barteri	(Roystonea_regia	Orania_palindan)))))	(((((Leopoldinia_pulchra	Geonoma_undata)	((((Hydriastele_microspadix	Heterospathe_cagayanensis)	(Veitchia_spiralis	Kentiopsis_piersoniorum))	((Burretiokentia_grandiflora	Dypsis_decaryi)	Dictyosperma_album))	(Pelagodoxa_henryana	Prestoea_acuminata)))	Manicaria_saccifera)	(Oenocarpus_bataua	Oenocarpus_minor))	(Bactris_major	(Attalea_speciosa	(Elaeis_guineensis	Elaeis_oleifera)))))))	Kingia_australis);
((Reinhardtia_paiewonskiana	((((((((((Manicaria_saccifera	(Leopoldinia_pulchra	(Oenocarpus_bataua	Geonoma_undata)))	(Pelagodoxa_henryana	(((((Burretiokentia_grandiflora	Dypsis_decaryi)	Veitchia_spiralis)	Kentiopsis_piersoniorum)	Hydriastele_microspadix)	(Heterospathe_cagayanensis	Dictyosperma_album))))	(Oenocarpus_minor	Prestoea_acuminata))	(Sclerosperma_profizianum	(Orania_palindan	(Podococcus_barteri	Roystonea_regia))))	(Iriartea_deltoidea	(Chamaedorea_seifrizii	Pseudophoenix_vinifera)))	(Nypa_fruticans	(Phoenix_dactylifera	(Serenoa_repens	Sabal_domingensis))))	((Bactris_major	Attalea_speciosa)	(Elaeis_guineensis	Elaeis_oleifera)))	Calamus_caryotoides)	Reinhardtia_simplex)	Reinhardtia_latisecta))	Kingia_australis);
((Elaeis_guineensis	(Elaeis_oleifera	(((Reinhardtia_simplex	(Reinhardtia_latisecta	Reinhardtia_paiewonskiana))	((((((Manicaria_saccifera	(Leopoldinia_pulchra	Geonoma_undata))	(Pelagodoxa_henryana	(((((Calamus_caryotoides	Heterospathe_cagayanensis)	Veitchia_spiralis)	Kentiopsis_piersoniorum)	Hydriastele_microspadix)	((Burretiokentia_grandiflora	Dypsis_decaryi)	Dictyosperma_album))))	((Oenocarpus_bataua	Oenocarpus_minor)	Prestoea_acuminata))	((Sabal_domingensis	(Phoenix_dactylifera	Serenoa_repens))	((Sclerosperma_profizianum	Orania_palindan)	(Roystonea_regia	Podococcus_barteri))))	(Iriartea_deltoidea	(Chamaedorea_seifrizii	Pseudophoenix_vinifera)))	Nypa_fruticans))	(Bactris_major	Attalea_speciosa))))	Kingia_australis);
((Elaeis_guineensis	(Elaeis_oleifera	(Attalea_speciosa	(Bactris_major	((Reinhardtia_simplex	(Reinhardtia_latisecta	Reinhardtia_paiewonskiana))	((Nypa_fruticans	(Sabal_domingensis	(Phoenix_dactylifera	Serenoa_repens)))	((((Sclerosperma_profizianum	Orania_palindan)	(Roystonea_regia	Podococcus_barteri))	(((Pelagodoxa_henryana	((Heterospathe_cagayanensis	(Hydriastele_microspadix	(Veitchia_spiralis	((Burretiokentia_grandiflora	Calamus_caryotoides)	Kentiopsis_piersoniorum))))	(Dypsis_decaryi	Dictyosperma_album)))	Geonoma_undata)	(Manicaria_saccifera	((Oenocarpus_bataua	Oenocarpus_minor)	Prestoea_acuminata))))	(Leopoldinia_pulchra	(Iriartea_deltoidea	(Chamaedorea_seifrizii	Pseudophoenix_vinifera))))))))))	Kingia_australis);
((((((Bactris_major	((Attalea_speciosa	(Reinhardtia_simplex	(Reinhardtia_latisecta	Reinhardtia_paiewonskiana)))	(Elaeis_guineensis	Elaeis_oleifera)))	((Calamus_caryotoides	((Sclerosperma_profizianum	Orania_palindan)	(Roystonea_regia	Podococcus_barteri)))	(((Manicaria_saccifera	((((Heterospathe_cagayanensis	(Hydriastele_microspadix	(Veitchia_spiralis	Kentiopsis_piersoniorum)))	((Burretiokentia_grandiflora	Dypsis_decaryi)	Dictyosperma_album))	Geonoma_undata)	Pelagodoxa_henryana))	(Oenocarpus_bataua	Oenocarpus_minor))	Prestoea_acuminata)))	(Leopoldinia_pulchra	(Iriartea_deltoidea	(Chamaedorea_seifrizii	Pseudophoenix_vinifera))))	(Serenoa_repens	(Sabal_domingensis	Phoenix_dactylifera)))	Nypa_fruticans)	Kingia_australis);
(((Phoenix_dactylifera	(Nypa_fruticans	((((Attalea_speciosa	Bactris_major)	(Elaeis_guineensis	Elaeis_oleifera))	((((Calamus_caryotoides	((Sclerosperma_profizianum	Orania_palindan)	(Roystonea_regia	Podococcus_barteri)))	(Chamaedorea_seifrizii	Pseudophoenix_vinifera))	((((Oenocarpus_bataua	Oenocarpus_minor)	Prestoea_acuminata)	(((((((Hydriastele_microspadix	(Veitchia_spiralis	Kentiopsis_piersoniorum))	Heterospathe_cagayanensis)	(Burretiokentia_grandiflora	Dypsis_decaryi))	Dictyosperma_album)	Pelagodoxa_henryana)	Manicaria_saccifera)	Geonoma_undata))	Leopoldinia_pulchra))	Iriartea_deltoidea))	(Reinhardtia_simplex	(Reinhardtia_latisecta	Reinhardtia_paiewonskiana)))))	(Serenoa_repens	Sabal_domingensis))	Kingia_australis);
((((Serenoa_repens	Sabal_domingensis)	Phoenix_dactylifera)	(Calamus_caryotoides	(Nypa_fruticans	(((Sclerosperma_profizianum	Orania_palindan)	(Roystonea_regia	Podococcus_barteri))	((Iriartea_deltoidea	(Chamaedorea_seifrizii	Pseudophoenix_vinifera))	((((Oenocarpus_bataua	Oenocarpus_minor)	Prestoea_acuminata)	(((Heterospathe_cagayanensis	((Dictyosperma_album	(((Burretiokentia_grandiflora	Dypsis_decaryi)	Veitchia_spiralis)	Kentiopsis_piersoniorum))	Hydriastele_microspadix))	Pelagodoxa_henryana)	((Geonoma_undata	Leopoldinia_pulchra)	Manicaria_saccifera)))	(((Attalea_speciosa	Bactris_major)	(Elaeis_guineensis	Elaeis_oleifera))	(Reinhardtia_simplex	(Reinhardtia_latisecta	Reinhardtia_paiewonskiana)))))))))	Kingia_australis);
((Reinhardtia_latisecta	(((((Chamaedorea_seifrizii	Pseudophoenix_vinifera)	Iriartea_deltoidea)	(((Nypa_fruticans	(Sabal_domingensis	(Phoenix_dactylifera	Serenoa_repens)))	((Sclerosperma_profizianum	Orania_palindan)	(Roystonea_regia	Podococcus_barteri)))	(((((Oenocarpus_bataua	Oenocarpus_minor)	Prestoea_acuminata)	Manicaria_saccifera)	(((Leopoldinia_pulchra	Geonoma_undata)	((Calamus_caryotoides	Heterospathe_cagayanensis)	((Hydriastele_microspadix	(Veitchia_spiralis	Kentiopsis_piersoniorum))	((Burretiokentia_grandiflora	Dypsis_decaryi)	Dictyosperma_album))))	Pelagodoxa_henryana))	((Attalea_speciosa	Bactris_major)	(Elaeis_guineensis	Elaeis_oleifera)))))	Reinhardtia_simplex)	Reinhardtia_paiewonskiana))	Kingia_australis);
(((Attalea_speciosa	((Elaeis_guineensis	Elaeis_oleifera)	(((Nypa_fruticans	(Sabal_domingensis	(Phoenix_dactylifera	Serenoa_repens)))	((((Sclerosperma_profizianum	Orania_palindan)	(Roystonea_regia	Podococcus_barteri))	(((Oenocarpus_bataua	Oenocarpus_minor)	Prestoea_acuminata)	(((((Calamus_caryotoides	Heterospathe_cagayanensis)	((Kentiopsis_piersoniorum	((Burretiokentia_grandiflora	Dypsis_decaryi)	Veitchia_spiralis))	Dictyosperma_album))	Hydriastele_microspadix)	Pelagodoxa_henryana)	(Manicaria_saccifera	Geonoma_undata))))	(((Chamaedorea_seifrizii	Pseudophoenix_vinifera)	Iriartea_deltoidea)	Leopoldinia_pulchra)))	(Reinhardtia_simplex	(Reinhardtia_paiewonskiana	Reinhardtia_latisecta)))))	Bactris_major)	Kingia_australis);
(((Attalea_speciosa	((Elaeis_guineensis	Elaeis_oleifera)	(((Nypa_fruticans	((((Sclerosperma_profizianum	Orania_palindan)	(Roystonea_regia	Podococcus_barteri))	(((Oenocarpus_bataua	Oenocarpus_minor)	Prestoea_acuminata)	((((Dictyosperma_album	(Heterospathe_cagayanensis	(Hydriastele_microspadix	(Kentiopsis_piersoniorum	Veitchia_spiralis))))	(Burretiokentia_grandiflora	Dypsis_decaryi))	Pelagodoxa_henryana)	((Leopoldinia_pulchra	Manicaria_saccifera)	Geonoma_undata))))	(Sabal_domingensis	(Phoenix_dactylifera	Serenoa_repens))))	(Calamus_caryotoides	((Chamaedorea_seifrizii	Pseudophoenix_vinifera)	Iriartea_deltoidea)))	(Reinhardtia_simplex	(Reinhardtia_paiewonskiana	Reinhardtia_latisecta)))))	Bactris_major)	Kingia_australis);
(((Attalea_speciosa	((Elaeis_guineensis	Elaeis_oleifera)	((((Sabal_domingensis	(Leopoldinia_pulchra	(Phoenix_dactylifera	Serenoa_repens)))	Nypa_fruticans)	(((Chamaedorea_seifrizii	Pseudophoenix_vinifera)	Iriartea_deltoidea)	(Reinhardtia_simplex	(Reinhardtia_paiewonskiana	Reinhardtia_latisecta))))	((Roystonea_regia	(Podococcus_barteri	(Sclerosperma_profizianum	Orania_palindan)))	(((Oenocarpus_bataua	Oenocarpus_minor)	((Geonoma_undata	((((Calamus_caryotoides	Heterospathe_cagayanensis)	Hydriastele_microspadix)	Dictyosperma_album)	(Kentiopsis_piersoniorum	(Burretiokentia_grandiflora	(Dypsis_decaryi	Veitchia_spiralis)))))	Prestoea_acuminata))	(Pelagodoxa_henryana	Manicaria_saccifera))))))	Bactris_major)	Kingia_australis);
((Nypa_fruticans	((Phoenix_dactylifera	(Serenoa_repens	Sabal_domingensis))	((((Elaeis_guineensis	Elaeis_oleifera)	(Bactris_major	Attalea_speciosa))	(Reinhardtia_simplex	(Reinhardtia_paiewonskiana	Reinhardtia_latisecta)))	((Roystonea_regia	(Podococcus_barteri	(Sclerosperma_profizianum	Orania_palindan)))	((Leopoldinia_pulchra	(Iriartea_deltoidea	(Pseudophoenix_vinifera	Chamaedorea_seifrizii)))	(((Prestoea_acuminata	(Oenocarpus_minor	Oenocarpus_bataua))	((Pelagodoxa_henryana	Manicaria_saccifera)	Geonoma_undata))	((((Burretiokentia_grandiflora	Calamus_caryotoides)	Heterospathe_cagayanensis)	(((Dypsis_decaryi	Veitchia_spiralis)	Kentiopsis_piersoniorum)	Hydriastele_microspadix))	Dictyosperma_album)))))))	Kingia_australis);
(((Elaeis_guineensis	Elaeis_oleifera)	((Bactris_major	Attalea_speciosa)	(((((Pseudophoenix_vinifera	Chamaedorea_seifrizii)	Iriartea_deltoidea)	(Reinhardtia_simplex	(Reinhardtia_paiewonskiana	Reinhardtia_latisecta)))	((((Sclerosperma_profizianum	Orania_palindan)	Podococcus_barteri)	Roystonea_regia)	((Phoenix_dactylifera	(Serenoa_repens	Sabal_domingensis))	Nypa_fruticans)))	((((Prestoea_acuminata	(Oenocarpus_minor	Oenocarpus_bataua))	Leopoldinia_pulchra)	((Calamus_caryotoides	Geonoma_undata)	((((Veitchia_spiralis	Kentiopsis_piersoniorum)	Hydriastele_microspadix)	(Dictyosperma_album	(Burretiokentia_grandiflora	Dypsis_decaryi)))	Heterospathe_cagayanensis)))	(Pelagodoxa_henryana	Manicaria_saccifera)))))	Kingia_australis);
((Bactris_major	(Attalea_speciosa	(((Reinhardtia_simplex	(Reinhardtia_paiewonskiana	Reinhardtia_latisecta))	(Nypa_fruticans	(((((Pseudophoenix_vinifera	Chamaedorea_seifrizii)	Iriartea_deltoidea)	((Oenocarpus_minor	Oenocarpus_bataua)	(((Pelagodoxa_henryana	((((Heterospathe_cagayanensis	(Dypsis_decaryi	Veitchia_spiralis))	Hydriastele_microspadix)	Dictyosperma_album)	Kentiopsis_piersoniorum))	((Calamus_caryotoides	Manicaria_saccifera)	(Leopoldinia_pulchra	Geonoma_undata)))	Prestoea_acuminata)))	((Sclerosperma_profizianum	Orania_palindan)	(Podococcus_barteri	Roystonea_regia)))	(Phoenix_dactylifera	((Burretiokentia_grandiflora	Serenoa_repens)	Sabal_domingensis)))))	(Elaeis_guineensis	Elaeis_oleifera))))	Kingia_australis);
(((Phoenix_dactylifera	(Serenoa_repens	Sabal_domingensis))	((((((Pseudophoenix_vinifera	Chamaedorea_seifrizii)	Iriartea_deltoidea)	((Oenocarpus_minor	Oenocarpus_bataua)	(((Pelagodoxa_henryana	((Burretiokentia_grandiflora	Dypsis_decaryi)	(((Calamus_caryotoides	Heterospathe_cagayanensis)	(Hydriastele_microspadix	(Veitchia_spiralis	Kentiopsis_piersoniorum)))	Dictyosperma_album)))	((Manicaria_saccifera	Leopoldinia_pulchra)	Geonoma_undata))	Prestoea_acuminata)))	((Bactris_major	(Attalea_speciosa	(Elaeis_guineensis	Elaeis_oleifera)))	(Reinhardtia_simplex	(Reinhardtia_paiewonskiana	Reinhardtia_latisecta))))	((Sclerosperma_profizianum	Orania_palindan)	(Podococcus_barteri	Roystonea_regia)))	Nypa_fruticans))	Kingia_australis);
((Bactris_major	(((Reinhardtia_simplex	(Reinhardtia_paiewonskiana	Reinhardtia_latisecta))	(((((Sclerosperma_profizianum	Orania_palindan)	(Podococcus_barteri	Roystonea_regia))	(Nypa_fruticans	((Phoenix_dactylifera	Serenoa_repens)	Sabal_domingensis)))	((Leopoldinia_pulchra	((Pseudophoenix_vinifera	Chamaedorea_seifrizii)	Iriartea_deltoidea))	((Pelagodoxa_henryana	(Oenocarpus_minor	Oenocarpus_bataua))	(((Geonoma_undata	Prestoea_acuminata)	(((Kentiopsis_piersoniorum	Hydriastele_microspadix)	((Heterospathe_cagayanensis	(Veitchia_spiralis	Dypsis_decaryi))	Burretiokentia_grandiflora))	Dictyosperma_album))	Manicaria_saccifera))))	Calamus_caryotoides))	(Attalea_speciosa	(Elaeis_guineensis	Elaeis_oleifera))))	Kingia_australis);
(((((((Elaeis_guineensis	Elaeis_oleifera)	(Attalea_speciosa	Bactris_major))	((Calamus_caryotoides	(Iriartea_deltoidea	(Pseudophoenix_vinifera	Chamaedorea_seifrizii)))	(Reinhardtia_simplex	(Reinhardtia_paiewonskiana	Reinhardtia_latisecta))))	((Leopoldinia_pulchra	(((Geonoma_undata	(Manicaria_saccifera	(Pelagodoxa_henryana	(Oenocarpus_minor	Oenocarpus_bataua))))	(((Kentiopsis_piersoniorum	(Hydriastele_microspadix	(Heterospathe_cagayanensis	Veitchia_spiralis)))	Dictyosperma_album)	(Burretiokentia_grandiflora	Dypsis_decaryi)))	Prestoea_acuminata))	((Roystonea_regia	Podococcus_barteri)	(Sclerosperma_profizianum	Orania_palindan))))	Nypa_fruticans)	((Phoenix_dactylifera	Serenoa_repens)	Sabal_domingensis))	Kingia_australis);
((Nypa_fruticans	(((((((((Burretiokentia_grandiflora	Manicaria_saccifera)	(Oenocarpus_minor	Oenocarpus_bataua))	(Pelagodoxa_henryana	(((((Veitchia_spiralis	Kentiopsis_piersoniorum)	Dypsis_decaryi)	Dictyosperma_album)	(Calamus_caryotoides	Heterospathe_cagayanensis))	Hydriastele_microspadix)))	(Leopoldinia_pulchra	Geonoma_undata))	Prestoea_acuminata)	(Bactris_major	((Elaeis_guineensis	Elaeis_oleifera)	Attalea_speciosa)))	((Iriartea_deltoidea	(Pseudophoenix_vinifera	Chamaedorea_seifrizii))	(Reinhardtia_simplex	(Reinhardtia_paiewonskiana	Reinhardtia_latisecta))))	((Roystonea_regia	Podococcus_barteri)	(Sclerosperma_profizianum	Orania_palindan)))	(Serenoa_repens	(Sabal_domingensis	Phoenix_dactylifera))))	Kingia_australis);
((Bactris_major	(((Elaeis_guineensis	Elaeis_oleifera)	Attalea_speciosa)	((((Nypa_fruticans	(Iriartea_deltoidea	(Pseudophoenix_vinifera	Chamaedorea_seifrizii)))	(Reinhardtia_simplex	(Reinhardtia_paiewonskiana	Reinhardtia_latisecta)))	(((Roystonea_regia	Podococcus_barteri)	(Sclerosperma_profizianum	Orania_palindan))	(Sabal_domingensis	(Phoenix_dactylifera	Serenoa_repens))))	(((Manicaria_saccifera	((Oenocarpus_bataua	Geonoma_undata)	Pelagodoxa_henryana))	((Dypsis_decaryi	Dictyosperma_album)	(((Calamus_caryotoides	Heterospathe_cagayanensis)	Hydriastele_microspadix)	((Burretiokentia_grandiflora	Veitchia_spiralis)	Kentiopsis_piersoniorum))))	(Oenocarpus_minor	(Leopoldinia_pulchra	Prestoea_acuminata))))))	Kingia_australis);
((Bactris_major	((((Reinhardtia_simplex	(Reinhardtia_paiewonskiana	Reinhardtia_latisecta))	(((Roystonea_regia	(Podococcus_barteri	(Sclerosperma_profizianum	Orania_palindan)))	(Nypa_fruticans	(Serenoa_repens	(Sabal_domingensis	Phoenix_dactylifera))))	((((((Leopoldinia_pulchra	Manicaria_saccifera)	(Calamus_caryotoides	Geonoma_undata))	Pelagodoxa_henryana)	((Dictyosperma_album	(Heterospathe_cagayanensis	(Hydriastele_microspadix	(Veitchia_spiralis	Kentiopsis_piersoniorum))))	(Burretiokentia_grandiflora	Dypsis_decaryi)))	((Oenocarpus_bataua	Oenocarpus_minor)	Prestoea_acuminata))	(Chamaedorea_seifrizii	(Iriartea_deltoidea	Pseudophoenix_vinifera)))))	(Elaeis_guineensis	Elaeis_oleifera))	Attalea_speciosa))	Kingia_australis);
((Nypa_fruticans	((Reinhardtia_simplex	(Reinhardtia_paiewonskiana	Reinhardtia_latisecta))	(((Elaeis_guineensis	Elaeis_oleifera)	(Attalea_speciosa	Bactris_major))	(Calamus_caryotoides	((((((Pelagodoxa_henryana	Oenocarpus_bataua)	((Leopoldinia_pulchra	(Podococcus_barteri	Manicaria_saccifera))	Geonoma_undata))	(((Dictyosperma_album	Kentiopsis_piersoniorum)	(Heterospathe_cagayanensis	((Burretiokentia_grandiflora	Dypsis_decaryi)	Veitchia_spiralis)))	Hydriastele_microspadix))	(Oenocarpus_minor	Prestoea_acuminata))	((Roystonea_regia	(Sclerosperma_profizianum	Orania_palindan))	(Phoenix_dactylifera	(Serenoa_repens	Sabal_domingensis))))	(Iriartea_deltoidea	(Pseudophoenix_vinifera	Chamaedorea_seifrizii)))))))	Kingia_australis);
((Nypa_fruticans	(((Serenoa_repens	Sabal_domingensis)	Phoenix_dactylifera)	(((((((Pelagodoxa_henryana	((((Kentiopsis_piersoniorum	Veitchia_spiralis)	Hydriastele_microspadix)	Heterospathe_cagayanensis)	(Dictyosperma_album	(Burretiokentia_grandiflora	Dypsis_decaryi))))	((Manicaria_saccifera	((Oenocarpus_bataua	Oenocarpus_minor)	Prestoea_acuminata))	Geonoma_undata))	Leopoldinia_pulchra)	Calamus_caryotoides)	(Iriartea_deltoidea	(Chamaedorea_seifrizii	Pseudophoenix_vinifera)))	(((Elaeis_guineensis	Elaeis_oleifera)	(Attalea_speciosa	Bactris_major))	((Reinhardtia_latisecta	Reinhardtia_paiewonskiana)	Reinhardtia_simplex)))	((Orania_palindan	Sclerosperma_profizianum)	(Roystonea_regia	Podococcus_barteri)))))	Kingia_australis);
((Calamus_caryotoides	((Elaeis_guineensis	Elaeis_oleifera)	((Attalea_speciosa	Bactris_major)	(Iriartea_deltoidea	((((Manicaria_saccifera	Pelagodoxa_henryana)	((Leopoldinia_pulchra	Geonoma_undata)	(((Oenocarpus_bataua	Oenocarpus_minor)	Prestoea_acuminata)	((((Kentiopsis_piersoniorum	Veitchia_spiralis)	Hydriastele_microspadix)	Heterospathe_cagayanensis)	(Dictyosperma_album	(Burretiokentia_grandiflora	Dypsis_decaryi))))))	(((Serenoa_repens	(Sabal_domingensis	Phoenix_dactylifera))	(Podococcus_barteri	((Orania_palindan	Sclerosperma_profizianum)	Roystonea_regia)))	Nypa_fruticans))	((Chamaedorea_seifrizii	Pseudophoenix_vinifera)	((Reinhardtia_latisecta	Reinhardtia_paiewonskiana)	Reinhardtia_simplex)))))))	Kingia_australis);
((((Attalea_speciosa	Bactris_major)	((((Podococcus_barteri	((Orania_palindan	Sclerosperma_profizianum)	Roystonea_regia))	(Nypa_fruticans	(Phoenix_dactylifera	(Sabal_domingensis	Serenoa_repens))))	((Iriartea_deltoidea	(Chamaedorea_seifrizii	Pseudophoenix_vinifera))	(((Manicaria_saccifera	((Oenocarpus_bataua	Oenocarpus_minor)	Prestoea_acuminata))	(Geonoma_undata	(Pelagodoxa_henryana	(((((Dypsis_decaryi	Veitchia_spiralis)	(Calamus_caryotoides	Heterospathe_cagayanensis))	(Dictyosperma_album	Kentiopsis_piersoniorum))	Burretiokentia_grandiflora)	Hydriastele_microspadix))))	Leopoldinia_pulchra)))	((Reinhardtia_latisecta	Reinhardtia_paiewonskiana)	Reinhardtia_simplex)))	(Elaeis_guineensis	Elaeis_oleifera))	Kingia_australis);
((Reinhardtia_latisecta	(Reinhardtia_paiewonskiana	(Reinhardtia_simplex	(((((Phoenix_dactylifera	(Sabal_domingensis	Serenoa_repens))	(((Roystonea_regia	(Orania_palindan	Sclerosperma_profizianum))	Podococcus_barteri)	Nypa_fruticans))	((Chamaedorea_seifrizii	Pseudophoenix_vinifera)	((((Leopoldinia_pulchra	(Geonoma_undata	Manicaria_saccifera))	(Pelagodoxa_henryana	(Oenocarpus_bataua	Oenocarpus_minor)))	(((Calamus_caryotoides	Heterospathe_cagayanensis)	(Kentiopsis_piersoniorum	((Dypsis_decaryi	Veitchia_spiralis)	Dictyosperma_album)))	Hydriastele_microspadix))	(Burretiokentia_grandiflora	Prestoea_acuminata))))	(((Elaeis_guineensis	Elaeis_oleifera)	Bactris_major)	Attalea_speciosa))	Iriartea_deltoidea))))	Kingia_australis);
((Bactris_major	(Attalea_speciosa	((Iriartea_deltoidea	(((((Roystonea_regia	(Orania_palindan	Sclerosperma_profizianum))	((((Manicaria_saccifera	((Pelagodoxa_henryana	(((Heterospathe_cagayanensis	((Burretiokentia_grandiflora	Dypsis_decaryi)	Veitchia_spiralis))	(Dictyosperma_album	Kentiopsis_piersoniorum))	Hydriastele_microspadix))	Geonoma_undata))	((Oenocarpus_bataua	Oenocarpus_minor)	Prestoea_acuminata))	Leopoldinia_pulchra)	((Calamus_caryotoides	Phoenix_dactylifera)	(Sabal_domingensis	Serenoa_repens))))	(Podococcus_barteri	(Chamaedorea_seifrizii	Pseudophoenix_vinifera)))	Nypa_fruticans)	((Reinhardtia_latisecta	Reinhardtia_paiewonskiana)	Reinhardtia_simplex)))	(Elaeis_guineensis	Elaeis_oleifera))))	Kingia_australis);
((Elaeis_oleifera	(((Bactris_major	Attalea_speciosa)	(((((Podococcus_barteri	(Roystonea_regia	(Orania_palindan	Sclerosperma_profizianum)))	((((Geonoma_undata	Leopoldinia_pulchra)	Manicaria_saccifera)	(Pelagodoxa_henryana	(Hydriastele_microspadix	((Dictyosperma_album	Kentiopsis_piersoniorum)	((Calamus_caryotoides	Heterospathe_cagayanensis)	((Burretiokentia_grandiflora	Dypsis_decaryi)	Veitchia_spiralis))))))	((Oenocarpus_bataua	Oenocarpus_minor)	Prestoea_acuminata)))	(Iriartea_deltoidea	(Chamaedorea_seifrizii	Pseudophoenix_vinifera)))	((Phoenix_dactylifera	(Sabal_domingensis	Serenoa_repens))	Nypa_fruticans))	((Reinhardtia_latisecta	Reinhardtia_paiewonskiana)	Reinhardtia_simplex)))	Elaeis_guineensis))	Kingia_australis);
((Bactris_major	(Attalea_speciosa	(((((((Orania_palindan	Sclerosperma_profizianum)	(Podococcus_barteri	Roystonea_regia))	((((Geonoma_undata	Leopoldinia_pulchra)	Manicaria_saccifera)	(Pelagodoxa_henryana	(Dictyosperma_album	((Hydriastele_microspadix	(((Calamus_caryotoides	Veitchia_spiralis)	Heterospathe_cagayanensis)	Kentiopsis_piersoniorum))	(Burretiokentia_grandiflora	Dypsis_decaryi)))))	((Oenocarpus_bataua	Oenocarpus_minor)	Prestoea_acuminata)))	(Iriartea_deltoidea	(Chamaedorea_seifrizii	Pseudophoenix_vinifera)))	((Sabal_domingensis	(Serenoa_repens	Phoenix_dactylifera))	Nypa_fruticans))	((Reinhardtia_latisecta	Reinhardtia_paiewonskiana)	Reinhardtia_simplex))	(Elaeis_guineensis	Elaeis_oleifera))))	Kingia_australis);
((Bactris_major	(Attalea_speciosa	((((((Pelagodoxa_henryana	((Hydriastele_microspadix	((((Burretiokentia_grandiflora	Dypsis_decaryi)	Veitchia_spiralis)	Heterospathe_cagayanensis)	Kentiopsis_piersoniorum))	Dictyosperma_album))	((Oenocarpus_bataua	Oenocarpus_minor)	Prestoea_acuminata))	((Calamus_caryotoides	Geonoma_undata)	Manicaria_saccifera))	Leopoldinia_pulchra)	(((Iriartea_deltoidea	(Chamaedorea_seifrizii	Pseudophoenix_vinifera))	((Reinhardtia_latisecta	Reinhardtia_paiewonskiana)	Reinhardtia_simplex))	(Nypa_fruticans	(((Orania_palindan	Sclerosperma_profizianum)	Roystonea_regia)	((Podococcus_barteri	Phoenix_dactylifera)	(Sabal_domingensis	Serenoa_repens))))))	(Elaeis_guineensis	Elaeis_oleifera))))	Kingia_australis);
((Phoenix_dactylifera	((Sabal_domingensis	Serenoa_repens)	(((((Bactris_major	(Attalea_speciosa	(Elaeis_guineensis	Elaeis_oleifera)))	((((Pelagodoxa_henryana	(((Veitchia_spiralis	Heterospathe_cagayanensis)	(Kentiopsis_piersoniorum	Hydriastele_microspadix))	((Burretiokentia_grandiflora	Dypsis_decaryi)	Dictyosperma_album)))	((Oenocarpus_bataua	Oenocarpus_minor)	Prestoea_acuminata))	((Calamus_caryotoides	Geonoma_undata)	Leopoldinia_pulchra))	Manicaria_saccifera))	((Iriartea_deltoidea	(Chamaedorea_seifrizii	Pseudophoenix_vinifera))	((Reinhardtia_latisecta	Reinhardtia_paiewonskiana)	Reinhardtia_simplex)))	Nypa_fruticans)	(Roystonea_regia	((Orania_palindan	Sclerosperma_profizianum)	Podococcus_barteri)))))	Kingia_australis);
((Bactris_major	(Attalea_speciosa	(((((Prestoea_acuminata	(((Veitchia_spiralis	Heterospathe_cagayanensis)	(Kentiopsis_piersoniorum	Hydriastele_microspadix))	((Burretiokentia_grandiflora	Dypsis_decaryi)	Dictyosperma_album)))	(((Oenocarpus_bataua	Oenocarpus_minor)	(Pelagodoxa_henryana	Manicaria_saccifera))	Geonoma_undata))	Leopoldinia_pulchra)	(((Calamus_caryotoides	(Iriartea_deltoidea	(Chamaedorea_seifrizii	Pseudophoenix_vinifera)))	((Reinhardtia_latisecta	Reinhardtia_paiewonskiana)	Reinhardtia_simplex))	(Nypa_fruticans	(((Orania_palindan	Sclerosperma_profizianum)	(Podococcus_barteri	Roystonea_regia))	(Phoenix_dactylifera	(Sabal_domingensis	Serenoa_repens))))))	(Elaeis_guineensis	Elaeis_oleifera))))	Kingia_australis);
((Bactris_major	(((Elaeis_guineensis	Elaeis_oleifera)	Attalea_speciosa)	(((Nypa_fruticans	(Phoenix_dactylifera	(Sabal_domingensis	Serenoa_repens)))	(((Leopoldinia_pulchra	(((Pseudophoenix_vinifera	Chamaedorea_seifrizii)	Iriartea_deltoidea)	Calamus_caryotoides))	(((Prestoea_acuminata	(Oenocarpus_minor	Oenocarpus_bataua))	(Pelagodoxa_henryana	(((((Burretiokentia_grandiflora	Hydriastele_microspadix)	Veitchia_spiralis)	Kentiopsis_piersoniorum)	Heterospathe_cagayanensis)	(Dypsis_decaryi	Dictyosperma_album))))	(Geonoma_undata	Manicaria_saccifera)))	((Podococcus_barteri	Roystonea_regia)	(Orania_palindan	Sclerosperma_profizianum))))	(Reinhardtia_simplex	(Reinhardtia_latisecta	Reinhardtia_paiewonskiana)))))	Kingia_australis);
(((Phoenix_dactylifera	(Sabal_domingensis	Serenoa_repens))	(((((Leopoldinia_pulchra	((Pseudophoenix_vinifera	Chamaedorea_seifrizii)	Iriartea_deltoidea))	((Prestoea_acuminata	(Oenocarpus_minor	Oenocarpus_bataua))	((Geonoma_undata	Manicaria_saccifera)	(Pelagodoxa_henryana	(Kentiopsis_piersoniorum	(((Burretiokentia_grandiflora	Dypsis_decaryi)	(Veitchia_spiralis	(Calamus_caryotoides	Heterospathe_cagayanensis)))	(Hydriastele_microspadix	Dictyosperma_album)))))))	((Podococcus_barteri	Roystonea_regia)	(Orania_palindan	Sclerosperma_profizianum)))	((Reinhardtia_simplex	(Reinhardtia_latisecta	Reinhardtia_paiewonskiana))	(Bactris_major	((Elaeis_guineensis	Elaeis_oleifera)	Attalea_speciosa))))	Nypa_fruticans))	Kingia_australis);
(((Elaeis_guineensis	Elaeis_oleifera)	((Attalea_speciosa	Bactris_major)	((((Pseudophoenix_vinifera	Chamaedorea_seifrizii)	(Nypa_fruticans	(((Podococcus_barteri	Roystonea_regia)	(Orania_palindan	Sclerosperma_profizianum))	(Serenoa_repens	(Phoenix_dactylifera	Sabal_domingensis)))))	((Reinhardtia_simplex	(Reinhardtia_latisecta	Reinhardtia_paiewonskiana))	Iriartea_deltoidea))	(Leopoldinia_pulchra	((((((Burretiokentia_grandiflora	Dypsis_decaryi)	(Heterospathe_cagayanensis	Dictyosperma_album))	(Hydriastele_microspadix	(Veitchia_spiralis	(Calamus_caryotoides	Kentiopsis_piersoniorum))))	Geonoma_undata)	Prestoea_acuminata)	((Oenocarpus_minor	Oenocarpus_bataua)	(Pelagodoxa_henryana	Manicaria_saccifera)))))))	Kingia_australis);
((Bactris_major	((((((((Podococcus_barteri	Roystonea_regia)	(Orania_palindan	Sclerosperma_profizianum))	(Sabal_domingensis	(Serenoa_repens	Phoenix_dactylifera)))	Nypa_fruticans)	((((((((Burretiokentia_grandiflora	Dypsis_decaryi)	Dictyosperma_album)	(Hydriastele_microspadix	(Veitchia_spiralis	Kentiopsis_piersoniorum)))	Heterospathe_cagayanensis)	(Leopoldinia_pulchra	(Calamus_caryotoides	Geonoma_undata)))	(Oenocarpus_minor	Prestoea_acuminata))	((Oenocarpus_bataua	Pelagodoxa_henryana)	Manicaria_saccifera))	(Iriartea_deltoidea	(Pseudophoenix_vinifera	Chamaedorea_seifrizii))))	(Reinhardtia_simplex	(Reinhardtia_latisecta	Reinhardtia_paiewonskiana)))	(Elaeis_guineensis	Elaeis_oleifera))	Attalea_speciosa))	Kingia_australis);
((Bactris_major	(((((((Serenoa_repens	(Phoenix_dactylifera	Sabal_domingensis))	((Roystonea_regia	(Orania_palindan	Sclerosperma_profizianum))	Podococcus_barteri))	Nypa_fruticans)	(Iriartea_deltoidea	((Pseudophoenix_vinifera	Chamaedorea_seifrizii)	(Reinhardtia_simplex	(Reinhardtia_latisecta	Reinhardtia_paiewonskiana)))))	(((((Prestoea_acuminata	Geonoma_undata)	((((Burretiokentia_grandiflora	Dictyosperma_album)	Hydriastele_microspadix)	((Dypsis_decaryi	Veitchia_spiralis)	Kentiopsis_piersoniorum))	(Calamus_caryotoides	Heterospathe_cagayanensis)))	Leopoldinia_pulchra)	(Pelagodoxa_henryana	Manicaria_saccifera))	(Oenocarpus_bataua	Oenocarpus_minor)))	(Elaeis_guineensis	Elaeis_oleifera))	Attalea_speciosa))	Kingia_australis);
((Reinhardtia_paiewonskiana	((((((Iriartea_deltoidea	(Pseudophoenix_vinifera	Chamaedorea_seifrizii))	(Manicaria_saccifera	(((Prestoea_acuminata	(((Dictyosperma_album	(Veitchia_spiralis	Kentiopsis_piersoniorum))	((Burretiokentia_grandiflora	Dypsis_decaryi)	(Calamus_caryotoides	Heterospathe_cagayanensis)))	Hydriastele_microspadix))	(Geonoma_undata	Leopoldinia_pulchra))	(Pelagodoxa_henryana	(Oenocarpus_bataua	Oenocarpus_minor)))))	(((Phoenix_dactylifera	(Sabal_domingensis	Serenoa_repens))	((Roystonea_regia	(Orania_palindan	Sclerosperma_profizianum))	Podococcus_barteri))	Nypa_fruticans))	((Elaeis_guineensis	Elaeis_oleifera)	(Attalea_speciosa	Bactris_major)))	Reinhardtia_simplex)	Reinhardtia_latisecta))	Kingia_australis);
((Calamus_caryotoides	(((Roystonea_regia	(Orania_palindan	Sclerosperma_profizianum))	Podococcus_barteri)	(((Nypa_fruticans	((((Elaeis_guineensis	Elaeis_oleifera)	(Attalea_speciosa	Bactris_major))	(Reinhardtia_simplex	(Reinhardtia_latisecta	Reinhardtia_paiewonskiana)))	(Iriartea_deltoidea	(Pseudophoenix_vinifera	Chamaedorea_seifrizii))))	(Phoenix_dactylifera	(Sabal_domingensis	Serenoa_repens)))	((((Geonoma_undata	(Hydriastele_microspadix	(((Veitchia_spiralis	(Burretiokentia_grandiflora	Dypsis_decaryi))	Heterospathe_cagayanensis)	(Dictyosperma_album	Kentiopsis_piersoniorum))))	(Pelagodoxa_henryana	Manicaria_saccifera))	(Prestoea_acuminata	(Oenocarpus_bataua	Oenocarpus_minor)))	Leopoldinia_pulchra))))	Kingia_australis);
(((Elaeis_guineensis	Elaeis_oleifera)	((Attalea_speciosa	Bactris_major)	((Calamus_caryotoides	(Reinhardtia_simplex	(Reinhardtia_latisecta	Reinhardtia_paiewonskiana)))	((Iriartea_deltoidea	(Pseudophoenix_vinifera	Chamaedorea_seifrizii))	((((Sabal_domingensis	(Serenoa_repens	Phoenix_dactylifera))	Nypa_fruticans)	((Roystonea_regia	(Orania_palindan	Sclerosperma_profizianum))	Podococcus_barteri))	(((Pelagodoxa_henryana	Manicaria_saccifera)	((Prestoea_acuminata	(Oenocarpus_bataua	Oenocarpus_minor))	(Geonoma_undata	Leopoldinia_pulchra)))	((((Veitchia_spiralis	Kentiopsis_piersoniorum)	(Burretiokentia_grandiflora	Hydriastele_microspadix))	Dictyosperma_album)	(Heterospathe_cagayanensis	Dypsis_decaryi))))))))	Kingia_australis);
((((Elaeis_guineensis	Elaeis_oleifera)	((Attalea_speciosa	Bactris_major)	((Reinhardtia_simplex	(Reinhardtia_latisecta	Reinhardtia_paiewonskiana))	((Iriartea_deltoidea	(Pseudophoenix_vinifera	Chamaedorea_seifrizii))	((Nypa_fruticans	(((Roystonea_regia	(Orania_palindan	Sclerosperma_profizianum))	Podococcus_barteri)	(Phoenix_dactylifera	(Sabal_domingensis	Serenoa_repens))))	(((Prestoea_acuminata	(Oenocarpus_bataua	Oenocarpus_minor))	((Pelagodoxa_henryana	(Heterospathe_cagayanensis	(((Veitchia_spiralis	Kentiopsis_piersoniorum)	Hydriastele_microspadix)	(Dictyosperma_album	(Burretiokentia_grandiflora	Dypsis_decaryi)))))	(Geonoma_undata	Manicaria_saccifera)))	Leopoldinia_pulchra))))))	Calamus_caryotoides)	Kingia_australis);
((Bactris_major	((Elaeis_guineensis	Elaeis_oleifera)	((Calamus_caryotoides	(((Reinhardtia_simplex	(Reinhardtia_latisecta	Reinhardtia_paiewonskiana))	(((Prestoea_acuminata	(((Pelagodoxa_henryana	(Geonoma_undata	(Burretiokentia_grandiflora	(((Veitchia_spiralis	Kentiopsis_piersoniorum)	Hydriastele_microspadix)	((Dypsis_decaryi	Heterospathe_cagayanensis)	Dictyosperma_album)))))	Manicaria_saccifera)	(Oenocarpus_bataua	Oenocarpus_minor)))	(Leopoldinia_pulchra	(Pseudophoenix_vinifera	Chamaedorea_seifrizii)))	(((Roystonea_regia	(Orania_palindan	Sclerosperma_profizianum))	Podococcus_barteri)	(Phoenix_dactylifera	(Sabal_domingensis	Serenoa_repens)))))	(Iriartea_deltoidea	Nypa_fruticans)))	Attalea_speciosa)))	Kingia_australis);
((Bactris_major	(Attalea_speciosa	((((((Serenoa_repens	Sabal_domingensis)	Phoenix_dactylifera)	((Leopoldinia_pulchra	(Iriartea_deltoidea	(Chamaedorea_seifrizii	Pseudophoenix_vinifera)))	((Prestoea_acuminata	(((((((Veitchia_spiralis	Hydriastele_microspadix)	Kentiopsis_piersoniorum)	((Burretiokentia_grandiflora	Dypsis_decaryi)	Dictyosperma_album))	(Calamus_caryotoides	Heterospathe_cagayanensis))	Pelagodoxa_henryana)	(Geonoma_undata	Manicaria_saccifera))	(Oenocarpus_minor	Oenocarpus_bataua)))	(Podococcus_barteri	(Roystonea_regia	(Orania_palindan	Sclerosperma_profizianum))))))	Nypa_fruticans)	((Reinhardtia_latisecta	Reinhardtia_paiewonskiana)	Reinhardtia_simplex))	(Elaeis_guineensis	Elaeis_oleifera))))	Kingia_australis);
((Bactris_major	(Attalea_speciosa	((((((Serenoa_repens	Sabal_domingensis)	Phoenix_dactylifera)	Nypa_fruticans)	(((((((Heterospathe_cagayanensis	((Burretiokentia_grandiflora	Dypsis_decaryi)	((Kentiopsis_piersoniorum	Veitchia_spiralis)	Hydriastele_microspadix)))	Dictyosperma_album)	(Prestoea_acuminata	Pelagodoxa_henryana))	((Leopoldinia_pulchra	Geonoma_undata)	Manicaria_saccifera))	(Oenocarpus_minor	Oenocarpus_bataua))	(Iriartea_deltoidea	(Chamaedorea_seifrizii	Pseudophoenix_vinifera)))	(Calamus_caryotoides	(Podococcus_barteri	(Roystonea_regia	(Orania_palindan	Sclerosperma_profizianum))))))	((Reinhardtia_latisecta	Reinhardtia_paiewonskiana)	Reinhardtia_simplex))	(Elaeis_guineensis	Elaeis_oleifera))))	Kingia_australis);
((Bactris_major	(Attalea_speciosa	(((((Nypa_fruticans	(((Podococcus_barteri	Roystonea_regia)	(Orania_palindan	Sclerosperma_profizianum))	((Serenoa_repens	Sabal_domingensis)	Phoenix_dactylifera)))	((Reinhardtia_latisecta	Reinhardtia_paiewonskiana)	Reinhardtia_simplex))	((Chamaedorea_seifrizii	Pseudophoenix_vinifera)	(((Manicaria_saccifera	((Dypsis_decaryi	(Dictyosperma_album	((Calamus_caryotoides	Heterospathe_cagayanensis)	((Hydriastele_microspadix	(Kentiopsis_piersoniorum	Veitchia_spiralis))	Burretiokentia_grandiflora))))	(Geonoma_undata	Pelagodoxa_henryana)))	(Prestoea_acuminata	(Oenocarpus_minor	Oenocarpus_bataua)))	Leopoldinia_pulchra)))	Iriartea_deltoidea)	(Elaeis_guineensis	Elaeis_oleifera))))	Kingia_australis);
((Bactris_major	(Attalea_speciosa	((((Nypa_fruticans	(((Podococcus_barteri	Roystonea_regia)	(Orania_palindan	Sclerosperma_profizianum))	(Sabal_domingensis	(Phoenix_dactylifera	Serenoa_repens))))	((Iriartea_deltoidea	(Chamaedorea_seifrizii	Pseudophoenix_vinifera))	((Reinhardtia_latisecta	Reinhardtia_paiewonskiana)	Reinhardtia_simplex)))	((((Kentiopsis_piersoniorum	((Calamus_caryotoides	Heterospathe_cagayanensis)	Veitchia_spiralis))	Hydriastele_microspadix)	(Dictyosperma_album	(Burretiokentia_grandiflora	Dypsis_decaryi)))	(((Manicaria_saccifera	(Leopoldinia_pulchra	Geonoma_undata))	(Prestoea_acuminata	(Oenocarpus_minor	Oenocarpus_bataua)))	Pelagodoxa_henryana)))	(Elaeis_guineensis	Elaeis_oleifera))))	Kingia_australis);
((Phoenix_dactylifera	(Serenoa_repens	((Nypa_fruticans	(((Reinhardtia_latisecta	Reinhardtia_paiewonskiana)	Reinhardtia_simplex)	(((Elaeis_guineensis	Elaeis_oleifera)	(Bactris_major	Attalea_speciosa))	(((Iriartea_deltoidea	(Chamaedorea_seifrizii	Pseudophoenix_vinifera))	(((((Hydriastele_microspadix	(Kentiopsis_piersoniorum	Veitchia_spiralis))	(Dictyosperma_album	(Heterospathe_cagayanensis	Dypsis_decaryi)))	Pelagodoxa_henryana)	(Manicaria_saccifera	(Leopoldinia_pulchra	(Calamus_caryotoides	Geonoma_undata))))	((Burretiokentia_grandiflora	Prestoea_acuminata)	(Oenocarpus_minor	Oenocarpus_bataua))))	((Podococcus_barteri	Roystonea_regia)	(Orania_palindan	Sclerosperma_profizianum))))))	Sabal_domingensis)))	Kingia_australis);
((Oenocarpus_bataua	((((((Podococcus_barteri	Roystonea_regia)	(Orania_palindan	Sclerosperma_profizianum))	((((Phoenix_dactylifera	(Serenoa_repens	Sabal_domingensis))	Nypa_fruticans)	(((Reinhardtia_latisecta	Reinhardtia_paiewonskiana)	Reinhardtia_simplex)	((Elaeis_guineensis	Elaeis_oleifera)	(Bactris_major	Attalea_speciosa))))	(Leopoldinia_pulchra	(Iriartea_deltoidea	(Chamaedorea_seifrizii	Pseudophoenix_vinifera)))))	(((((Hydriastele_microspadix	(Kentiopsis_piersoniorum	Veitchia_spiralis))	(Calamus_caryotoides	Heterospathe_cagayanensis))	(Dictyosperma_album	(Burretiokentia_grandiflora	Dypsis_decaryi)))	(Manicaria_saccifera	Pelagodoxa_henryana))	Geonoma_undata))	Prestoea_acuminata)	Oenocarpus_minor))	Kingia_australis);
((Elaeis_guineensis	(Elaeis_oleifera	((Bactris_major	Attalea_speciosa)	((((Iriartea_deltoidea	(Chamaedorea_seifrizii	Pseudophoenix_vinifera))	((Leopoldinia_pulchra	(((Geonoma_undata	(((Calamus_caryotoides	Heterospathe_cagayanensis)	(Dictyosperma_album	((Burretiokentia_grandiflora	Dypsis_decaryi)	(Kentiopsis_piersoniorum	Veitchia_spiralis))))	Hydriastele_microspadix))	(Manicaria_saccifera	Pelagodoxa_henryana))	(Prestoea_acuminata	(Oenocarpus_minor	Oenocarpus_bataua))))	((Podococcus_barteri	Roystonea_regia)	(Orania_palindan	Sclerosperma_profizianum))))	((Phoenix_dactylifera	(Serenoa_repens	Sabal_domingensis))	Nypa_fruticans))	((Reinhardtia_latisecta	Reinhardtia_paiewonskiana)	Reinhardtia_simplex)))))	Kingia_australis);
(((Leopoldinia_pulchra	(Phoenix_dactylifera	(Serenoa_repens	Sabal_domingensis)))	(Nypa_fruticans	((((Reinhardtia_latisecta	Reinhardtia_paiewonskiana)	Reinhardtia_simplex)	(Bactris_major	(Attalea_speciosa	(Elaeis_guineensis	Elaeis_oleifera))))	(((Manicaria_saccifera	((Pelagodoxa_henryana	((Dictyosperma_album	(Kentiopsis_piersoniorum	(Hydriastele_microspadix	Burretiokentia_grandiflora)))	(Veitchia_spiralis	((Dypsis_decaryi	Heterospathe_cagayanensis)	Calamus_caryotoides))))	(Geonoma_undata	(Prestoea_acuminata	(Oenocarpus_minor	Oenocarpus_bataua)))))	(Iriartea_deltoidea	(Chamaedorea_seifrizii	Pseudophoenix_vinifera)))	((Podococcus_barteri	Roystonea_regia)	(Orania_palindan	Sclerosperma_profizianum))))))	Kingia_australis);
((Bactris_major	((Attalea_speciosa	(Elaeis_guineensis	Elaeis_oleifera))	((((Sabal_domingensis	(Phoenix_dactylifera	Serenoa_repens))	Nypa_fruticans)	(Calamus_caryotoides	((Chamaedorea_seifrizii	Pseudophoenix_vinifera)	((Manicaria_saccifera	((Pelagodoxa_henryana	(Oenocarpus_bataua	Geonoma_undata))	(((Prestoea_acuminata	(Iriartea_deltoidea	Oenocarpus_minor))	Leopoldinia_pulchra)	((Dictyosperma_album	(Heterospathe_cagayanensis	((Veitchia_spiralis	Kentiopsis_piersoniorum)	Hydriastele_microspadix)))	(Burretiokentia_grandiflora	Dypsis_decaryi)))))	((Podococcus_barteri	Roystonea_regia)	(Orania_palindan	Sclerosperma_profizianum))))))	((Reinhardtia_latisecta	Reinhardtia_paiewonskiana)	Reinhardtia_simplex))))	Kingia_australis);
((((((((((Heterospathe_cagayanensis	((Veitchia_spiralis	Kentiopsis_piersoniorum)	Hydriastele_microspadix))	(Dictyosperma_album	(Burretiokentia_grandiflora	Dypsis_decaryi)))	(Leopoldinia_pulchra	Geonoma_undata))	(Pelagodoxa_henryana	Manicaria_saccifera))	(Prestoea_acuminata	(Oenocarpus_bataua	Oenocarpus_minor)))	((((Sclerosperma_profizianum	((Podococcus_barteri	Roystonea_regia)	Orania_palindan))	(Phoenix_dactylifera	(Serenoa_repens	Sabal_domingensis)))	Nypa_fruticans)	((Iriartea_deltoidea	(Chamaedorea_seifrizii	Pseudophoenix_vinifera))	((Reinhardtia_latisecta	Reinhardtia_paiewonskiana)	Reinhardtia_simplex))))	(Bactris_major	(Calamus_caryotoides	Attalea_speciosa)))	Elaeis_guineensis)	Elaeis_oleifera)	Kingia_australis);
((Bactris_major	(Attalea_speciosa	((Elaeis_oleifera	Elaeis_guineensis)	(((Reinhardtia_simplex	(Reinhardtia_latisecta	Reinhardtia_paiewonskiana))	(Nypa_fruticans	(Phoenix_dactylifera	(Sabal_domingensis	Serenoa_repens))))	((Iriartea_deltoidea	(Chamaedorea_seifrizii	Pseudophoenix_vinifera))	((Podococcus_barteri	(Roystonea_regia	(Orania_palindan	Sclerosperma_profizianum)))	((((Pelagodoxa_henryana	(((Hydriastele_microspadix	(Kentiopsis_piersoniorum	(Heterospathe_cagayanensis	((Burretiokentia_grandiflora	Calamus_caryotoides)	Veitchia_spiralis))))	Dictyosperma_album)	Dypsis_decaryi))	((Oenocarpus_bataua	Oenocarpus_minor)	Prestoea_acuminata))	(Geonoma_undata	Leopoldinia_pulchra))	Manicaria_saccifera)))))))	Kingia_australis);
(((Phoenix_dactylifera	(Sabal_domingensis	Serenoa_repens))	(((((Iriartea_deltoidea	(Chamaedorea_seifrizii	Pseudophoenix_vinifera))	(((Orania_palindan	Sclerosperma_profizianum)	(Podococcus_barteri	Roystonea_regia))	((((Oenocarpus_bataua	Oenocarpus_minor)	Pelagodoxa_henryana)	(Prestoea_acuminata	((Geonoma_undata	Leopoldinia_pulchra)	((((Hydriastele_microspadix	Kentiopsis_piersoniorum)	((Burretiokentia_grandiflora	Dypsis_decaryi)	Veitchia_spiralis))	(Calamus_caryotoides	Heterospathe_cagayanensis))	Dictyosperma_album))))	Manicaria_saccifera)))	((Bactris_major	Attalea_speciosa)	(Elaeis_oleifera	Elaeis_guineensis)))	(Reinhardtia_simplex	(Reinhardtia_latisecta	Reinhardtia_paiewonskiana)))	Nypa_fruticans))	Kingia_australis);
((Bactris_major	((Attalea_speciosa	(Elaeis_oleifera	Elaeis_guineensis))	(((Iriartea_deltoidea	(Chamaedorea_seifrizii	Pseudophoenix_vinifera))	(Reinhardtia_simplex	(Reinhardtia_latisecta	Reinhardtia_paiewonskiana)))	((((Oenocarpus_bataua	Oenocarpus_minor)	Pelagodoxa_henryana)	(((Prestoea_acuminata	((((Hydriastele_microspadix	Kentiopsis_piersoniorum)	(Heterospathe_cagayanensis	Veitchia_spiralis))	(Burretiokentia_grandiflora	Dypsis_decaryi))	Dictyosperma_album))	(Geonoma_undata	Leopoldinia_pulchra))	(Calamus_caryotoides	Manicaria_saccifera)))	(((Sabal_domingensis	(Serenoa_repens	Phoenix_dactylifera))	Nypa_fruticans)	((Roystonea_regia	Podococcus_barteri)	(Orania_palindan	Sclerosperma_profizianum)))))))	Kingia_australis);
((Bactris_major	((Attalea_speciosa	(Elaeis_oleifera	Elaeis_guineensis))	((Reinhardtia_simplex	(Reinhardtia_latisecta	Reinhardtia_paiewonskiana))	(((Nypa_fruticans	(Sabal_domingensis	(Serenoa_repens	Phoenix_dactylifera)))	(Podococcus_barteri	((Orania_palindan	Sclerosperma_profizianum)	Roystonea_regia)))	((Iriartea_deltoidea	(Chamaedorea_seifrizii	Pseudophoenix_vinifera))	((Pelagodoxa_henryana	(((Burretiokentia_grandiflora	Dypsis_decaryi)	Dictyosperma_album)	((Hydriastele_microspadix	(Veitchia_spiralis	Kentiopsis_piersoniorum))	(Calamus_caryotoides	Heterospathe_cagayanensis))))	((Prestoea_acuminata	(Oenocarpus_bataua	Oenocarpus_minor))	(Leopoldinia_pulchra	(Geonoma_undata	Manicaria_saccifera)))))))))	Kingia_australis);
((Bactris_major	((Attalea_speciosa	(Elaeis_oleifera	Elaeis_guineensis))	(((Reinhardtia_simplex	(Reinhardtia_latisecta	Reinhardtia_paiewonskiana))	(Nypa_fruticans	(Phoenix_dactylifera	(Sabal_domingensis	Serenoa_repens))))	((Leopoldinia_pulchra	(Iriartea_deltoidea	(Chamaedorea_seifrizii	Pseudophoenix_vinifera)))	((Calamus_caryotoides	(Roystonea_regia	(Podococcus_barteri	(Orania_palindan	Sclerosperma_profizianum))))	(((Geonoma_undata	Manicaria_saccifera)	(Pelagodoxa_henryana	(((Burretiokentia_grandiflora	Dypsis_decaryi)	Dictyosperma_album)	((Hydriastele_microspadix	(Veitchia_spiralis	Kentiopsis_piersoniorum))	Heterospathe_cagayanensis))))	(Prestoea_acuminata	(Oenocarpus_bataua	Oenocarpus_minor))))))))	Kingia_australis);
(((((((((Elaeis_oleifera	Elaeis_guineensis)	(Bactris_major	Attalea_speciosa))	(Reinhardtia_simplex	(Reinhardtia_latisecta	Reinhardtia_paiewonskiana)))	(((Pelagodoxa_henryana	(((Leopoldinia_pulchra	Prestoea_acuminata)	(((Dictyosperma_album	Hydriastele_microspadix)	((Burretiokentia_grandiflora	Dypsis_decaryi)	(Veitchia_spiralis	Kentiopsis_piersoniorum)))	(Calamus_caryotoides	Heterospathe_cagayanensis)))	Geonoma_undata))	((Oenocarpus_bataua	Oenocarpus_minor)	Manicaria_saccifera))	(Iriartea_deltoidea	(Chamaedorea_seifrizii	Pseudophoenix_vinifera))))	Nypa_fruticans)	(Roystonea_regia	(Podococcus_barteri	(Orania_palindan	Sclerosperma_profizianum))))	(Sabal_domingensis	Serenoa_repens))	Phoenix_dactylifera)	Kingia_australis);
(((Elaeis_guineensis	((Bactris_major	Attalea_speciosa)	((((Iriartea_deltoidea	(Chamaedorea_seifrizii	Pseudophoenix_vinifera))	((Calamus_caryotoides	Reinhardtia_simplex)	(Reinhardtia_latisecta	Reinhardtia_paiewonskiana)))	(Nypa_fruticans	((Podococcus_barteri	((Orania_palindan	Sclerosperma_profizianum)	Roystonea_regia))	(Serenoa_repens	(Phoenix_dactylifera	Sabal_domingensis)))))	(Manicaria_saccifera	(((Prestoea_acuminata	(Oenocarpus_bataua	Oenocarpus_minor))	(Pelagodoxa_henryana	(((Dictyosperma_album	((Burretiokentia_grandiflora	Dypsis_decaryi)	Kentiopsis_piersoniorum))	(Veitchia_spiralis	Heterospathe_cagayanensis))	Hydriastele_microspadix)))	(Geonoma_undata	Leopoldinia_pulchra))))))	Elaeis_oleifera)	Kingia_australis);
((Bactris_major	((Attalea_speciosa	(Elaeis_oleifera	Elaeis_guineensis))	(((Reinhardtia_simplex	(Reinhardtia_latisecta	Reinhardtia_paiewonskiana))	((Podococcus_barteri	((Orania_palindan	Sclerosperma_profizianum)	Roystonea_regia))	((Phoenix_dactylifera	(Sabal_domingensis	Serenoa_repens))	Nypa_fruticans)))	((Chamaedorea_seifrizii	(Pseudophoenix_vinifera	Iriartea_deltoidea))	((((Geonoma_undata	Leopoldinia_pulchra)	Manicaria_saccifera)	(Pelagodoxa_henryana	((Kentiopsis_piersoniorum	(((Heterospathe_cagayanensis	(Dypsis_decaryi	(Burretiokentia_grandiflora	Calamus_caryotoides)))	Veitchia_spiralis)	Dictyosperma_album))	Hydriastele_microspadix)))	(Prestoea_acuminata	(Oenocarpus_bataua	Oenocarpus_minor)))))))	Kingia_australis);
((Bactris_major	(((((Iriartea_deltoidea	(Chamaedorea_seifrizii	Pseudophoenix_vinifera))	(((((Geonoma_undata	Leopoldinia_pulchra)	((Dypsis_decaryi	Dictyosperma_album)	((Hydriastele_microspadix	Kentiopsis_piersoniorum)	(Heterospathe_cagayanensis	Veitchia_spiralis))))	Prestoea_acuminata)	(Burretiokentia_grandiflora	(Pelagodoxa_henryana	Manicaria_saccifera)))	(Oenocarpus_bataua	Oenocarpus_minor)))	((Orania_palindan	Sclerosperma_profizianum)	(Roystonea_regia	Podococcus_barteri)))	((Reinhardtia_simplex	(Reinhardtia_latisecta	Reinhardtia_paiewonskiana))	(((Serenoa_repens	(Phoenix_dactylifera	Sabal_domingensis))	Nypa_fruticans)	Calamus_caryotoides)))	((Elaeis_oleifera	Elaeis_guineensis)	Attalea_speciosa)))	Kingia_australis);
(((((((((Elaeis_oleifera	Elaeis_guineensis)	Attalea_speciosa)	Bactris_major)	((((((Burretiokentia_grandiflora	Dypsis_decaryi)	Dictyosperma_album)	((Hydriastele_microspadix	(Veitchia_spiralis	Kentiopsis_piersoniorum))	Heterospathe_cagayanensis))	((Manicaria_saccifera	Leopoldinia_pulchra)	(Calamus_caryotoides	Geonoma_undata)))	Prestoea_acuminata)	(Pelagodoxa_henryana	(Oenocarpus_bataua	Oenocarpus_minor))))	((Iriartea_deltoidea	(Chamaedorea_seifrizii	Pseudophoenix_vinifera))	(Reinhardtia_simplex	(Reinhardtia_latisecta	Reinhardtia_paiewonskiana))))	((Orania_palindan	Sclerosperma_profizianum)	(Roystonea_regia	Podococcus_barteri)))	(Sabal_domingensis	(Serenoa_repens	Phoenix_dactylifera)))	Nypa_fruticans)	Kingia_australis);
(((Elaeis_oleifera	Elaeis_guineensis)	((((Reinhardtia_simplex	(Reinhardtia_latisecta	Reinhardtia_paiewonskiana))	((((((Oenocarpus_bataua	Oenocarpus_minor)	(((Leopoldinia_pulchra	Geonoma_undata)	Manicaria_saccifera)	((Dypsis_decaryi	Pelagodoxa_henryana)	((((Burretiokentia_grandiflora	Hydriastele_microspadix)	Dictyosperma_album)	(Kentiopsis_piersoniorum	Veitchia_spiralis))	Heterospathe_cagayanensis))))	Prestoea_acuminata)	((((Podococcus_barteri	Orania_palindan)	Roystonea_regia)	Sclerosperma_profizianum)	(Nypa_fruticans	(Serenoa_repens	(Phoenix_dactylifera	Sabal_domingensis)))))	(Iriartea_deltoidea	(Chamaedorea_seifrizii	Pseudophoenix_vinifera)))	Calamus_caryotoides))	Attalea_speciosa)	Bactris_major))	Kingia_australis);
((((((Reinhardtia_simplex	(Reinhardtia_latisecta	Reinhardtia_paiewonskiana))	(((Podococcus_barteri	(Roystonea_regia	(Orania_palindan	Sclerosperma_profizianum)))	((((Manicaria_saccifera	(Oenocarpus_minor	Prestoea_acuminata))	((Calamus_caryotoides	Geonoma_undata)	(Pelagodoxa_henryana	Oenocarpus_bataua)))	(((Dictyosperma_album	(Hydriastele_microspadix	(Kentiopsis_piersoniorum	Veitchia_spiralis)))	Heterospathe_cagayanensis)	(Burretiokentia_grandiflora	Dypsis_decaryi)))	(Leopoldinia_pulchra	(Phoenix_dactylifera	(Sabal_domingensis	Serenoa_repens)))))	(Nypa_fruticans	(Iriartea_deltoidea	(Chamaedorea_seifrizii	Pseudophoenix_vinifera)))))	(Elaeis_oleifera	Elaeis_guineensis))	Attalea_speciosa)	Bactris_major)	Kingia_australis);
(((Reinhardtia_paiewonskiana	(((((((Orania_palindan	Sclerosperma_profizianum)	(Podococcus_barteri	Roystonea_regia))	(Sabal_domingensis	(Serenoa_repens	Phoenix_dactylifera)))	((Oenocarpus_minor	Oenocarpus_bataua)	(Manicaria_saccifera	(Pelagodoxa_henryana	(Geonoma_undata	(Leopoldinia_pulchra	(((((Burretiokentia_grandiflora	Dypsis_decaryi)	Dictyosperma_album)	(Hydriastele_microspadix	(Kentiopsis_piersoniorum	Veitchia_spiralis)))	(Calamus_caryotoides	Heterospathe_cagayanensis))	Prestoea_acuminata)))))))	(Nypa_fruticans	(Iriartea_deltoidea	(Chamaedorea_seifrizii	Pseudophoenix_vinifera))))	((Elaeis_oleifera	Elaeis_guineensis)	(Attalea_speciosa	Bactris_major)))	Reinhardtia_simplex))	Reinhardtia_latisecta)	Kingia_australis);
((Nypa_fruticans	((Phoenix_dactylifera	(Sabal_domingensis	Serenoa_repens))	(((Reinhardtia_simplex	(Reinhardtia_latisecta	Reinhardtia_paiewonskiana))	(Bactris_major	((Elaeis_oleifera	Elaeis_guineensis)	Attalea_speciosa)))	((((Orania_palindan	Sclerosperma_profizianum)	(Podococcus_barteri	Roystonea_regia))	(Prestoea_acuminata	(((Pelagodoxa_henryana	(Oenocarpus_minor	Oenocarpus_bataua))	(Geonoma_undata	(Leopoldinia_pulchra	Manicaria_saccifera)))	(Heterospathe_cagayanensis	((Hydriastele_microspadix	(Kentiopsis_piersoniorum	((Burretiokentia_grandiflora	Dypsis_decaryi)	Veitchia_spiralis)))	Dictyosperma_album)))))	(Iriartea_deltoidea	(Calamus_caryotoides	(Chamaedorea_seifrizii	Pseudophoenix_vinifera)))))))	Kingia_australis);
(((Serenoa_repens	Phoenix_dactylifera)	(Sabal_domingensis	(((((Reinhardtia_simplex	(Reinhardtia_latisecta	Reinhardtia_paiewonskiana))	((Elaeis_oleifera	Elaeis_guineensis)	(Attalea_speciosa	Bactris_major)))	(((Prestoea_acuminata	(Oenocarpus_minor	Oenocarpus_bataua))	(Geonoma_undata	(Manicaria_saccifera	(Pelagodoxa_henryana	((Calamus_caryotoides	Heterospathe_cagayanensis)	(((Hydriastele_microspadix	Veitchia_spiralis)	Kentiopsis_piersoniorum)	((Burretiokentia_grandiflora	Dypsis_decaryi)	Dictyosperma_album)))))))	(Leopoldinia_pulchra	(Iriartea_deltoidea	(Chamaedorea_seifrizii	Pseudophoenix_vinifera)))))	Nypa_fruticans)	(Podococcus_barteri	(Roystonea_regia	(Orania_palindan	Sclerosperma_profizianum))))))	Kingia_australis);
((((Sabal_domingensis	(Nypa_fruticans	(((((Chamaedorea_seifrizii	Pseudophoenix_vinifera)	(Reinhardtia_simplex	(Reinhardtia_latisecta	Reinhardtia_paiewonskiana)))	Iriartea_deltoidea)	(((Pelagodoxa_henryana	(Oenocarpus_minor	Oenocarpus_bataua))	(((Leopoldinia_pulchra	Geonoma_undata)	(Prestoea_acuminata	(((Kentiopsis_piersoniorum	Veitchia_spiralis)	(((Calamus_caryotoides	Heterospathe_cagayanensis)	Dictyosperma_album)	Hydriastele_microspadix))	(Burretiokentia_grandiflora	Dypsis_decaryi))))	Manicaria_saccifera))	((Elaeis_oleifera	Elaeis_guineensis)	(Attalea_speciosa	Bactris_major))))	(Roystonea_regia	((Orania_palindan	Sclerosperma_profizianum)	Podococcus_barteri)))))	Serenoa_repens)	Phoenix_dactylifera)	Kingia_australis);
((Bactris_major	((((((Nypa_fruticans	(((Orania_palindan	Sclerosperma_profizianum)	(Podococcus_barteri	Roystonea_regia))	((Serenoa_repens	Phoenix_dactylifera)	Sabal_domingensis)))	(((Chamaedorea_seifrizii	Pseudophoenix_vinifera)	(Reinhardtia_simplex	(Reinhardtia_latisecta	Reinhardtia_paiewonskiana)))	Calamus_caryotoides))	(((Oenocarpus_minor	Oenocarpus_bataua)	(Prestoea_acuminata	((Pelagodoxa_henryana	(Dictyosperma_album	((Kentiopsis_piersoniorum	((Heterospathe_cagayanensis	(Burretiokentia_grandiflora	Veitchia_spiralis))	Hydriastele_microspadix))	Dypsis_decaryi)))	(Leopoldinia_pulchra	Geonoma_undata))))	Manicaria_saccifera))	Iriartea_deltoidea)	(Elaeis_oleifera	Elaeis_guineensis))	Attalea_speciosa))	Kingia_australis);
((Bactris_major	(((((Nypa_fruticans	(((Orania_palindan	Sclerosperma_profizianum)	(Podococcus_barteri	Roystonea_regia))	(Phoenix_dactylifera	(Sabal_domingensis	Serenoa_repens))))	(Iriartea_deltoidea	((Chamaedorea_seifrizii	Pseudophoenix_vinifera)	(Reinhardtia_simplex	(Reinhardtia_latisecta	Reinhardtia_paiewonskiana)))))	(((Oenocarpus_minor	Oenocarpus_bataua)	Prestoea_acuminata)	(Leopoldinia_pulchra	((Manicaria_saccifera	(Pelagodoxa_henryana	(Dictyosperma_album	((Hydriastele_microspadix	(Kentiopsis_piersoniorum	Veitchia_spiralis))	(((Burretiokentia_grandiflora	Dypsis_decaryi)	Calamus_caryotoides)	Heterospathe_cagayanensis)))))	Geonoma_undata))))	(Elaeis_oleifera	Elaeis_guineensis))	Attalea_speciosa))	Kingia_australis);
((Phoenix_dactylifera	(Sabal_domingensis	((Nypa_fruticans	(((Reinhardtia_simplex	(Reinhardtia_latisecta	Reinhardtia_paiewonskiana))	(Bactris_major	((Elaeis_oleifera	Elaeis_guineensis)	Attalea_speciosa)))	((Leopoldinia_pulchra	(Iriartea_deltoidea	(Chamaedorea_seifrizii	Pseudophoenix_vinifera)))	(((Orania_palindan	Sclerosperma_profizianum)	(Podococcus_barteri	Roystonea_regia))	(((Oenocarpus_minor	Oenocarpus_bataua)	Prestoea_acuminata)	((Geonoma_undata	(Dypsis_decaryi	(((Hydriastele_microspadix	(Burretiokentia_grandiflora	Kentiopsis_piersoniorum))	((Calamus_caryotoides	Heterospathe_cagayanensis)	Veitchia_spiralis))	Dictyosperma_album)))	(Manicaria_saccifera	Pelagodoxa_henryana)))))))	Serenoa_repens)))	Kingia_australis);
((Nypa_fruticans	(((Calamus_caryotoides	((Reinhardtia_simplex	(Reinhardtia_latisecta	Reinhardtia_paiewonskiana))	((Elaeis_oleifera	Elaeis_guineensis)	(Attalea_speciosa	Bactris_major))))	((Pseudophoenix_vinifera	(Iriartea_deltoidea	Chamaedorea_seifrizii))	(((Orania_palindan	Sclerosperma_profizianum)	(Podococcus_barteri	Roystonea_regia))	((Geonoma_undata	(Leopoldinia_pulchra	((Oenocarpus_minor	Oenocarpus_bataua)	Prestoea_acuminata)))	((Pelagodoxa_henryana	(((Heterospathe_cagayanensis	(Hydriastele_microspadix	(Veitchia_spiralis	Kentiopsis_piersoniorum)))	Dictyosperma_album)	(Burretiokentia_grandiflora	Dypsis_decaryi)))	Manicaria_saccifera)))))	(Phoenix_dactylifera	(Sabal_domingensis	Serenoa_repens))))	Kingia_australis);
((Bactris_major	(Attalea_speciosa	((Elaeis_oleifera	Elaeis_guineensis)	((((((Leopoldinia_pulchra	(Iriartea_deltoidea	(Chamaedorea_seifrizii	Pseudophoenix_vinifera)))	((((((Dypsis_decaryi	Burretiokentia_grandiflora)	((((Hydriastele_microspadix	Veitchia_spiralis)	Kentiopsis_piersoniorum)	Heterospathe_cagayanensis)	Dictyosperma_album))	Pelagodoxa_henryana)	(Manicaria_saccifera	(Prestoea_acuminata	(Oenocarpus_bataua	Oenocarpus_minor))))	Geonoma_undata)	(Sclerosperma_profizianum	(Orania_palindan	(Roystonea_regia	Podococcus_barteri)))))	(Phoenix_dactylifera	(Serenoa_repens	Sabal_domingensis)))	Nypa_fruticans)	Calamus_caryotoides)	((Reinhardtia_latisecta	Reinhardtia_paiewonskiana)	Reinhardtia_simplex)))))	Kingia_australis);
((Bactris_major	((Calamus_caryotoides	((Elaeis_oleifera	Elaeis_guineensis)	Attalea_speciosa))	(((Manicaria_saccifera	(Geonoma_undata	(((Dypsis_decaryi	Burretiokentia_grandiflora)	(((Hydriastele_microspadix	(Heterospathe_cagayanensis	Veitchia_spiralis))	Kentiopsis_piersoniorum)	Dictyosperma_album))	(Leopoldinia_pulchra	Pelagodoxa_henryana))))	(Prestoea_acuminata	(Oenocarpus_bataua	Oenocarpus_minor)))	(((Sclerosperma_profizianum	(Orania_palindan	(Roystonea_regia	Podococcus_barteri)))	(Nypa_fruticans	(Phoenix_dactylifera	(Serenoa_repens	Sabal_domingensis))))	(((Reinhardtia_latisecta	Reinhardtia_paiewonskiana)	Reinhardtia_simplex)	(Iriartea_deltoidea	(Chamaedorea_seifrizii	Pseudophoenix_vinifera)))))))	Kingia_australis);
((Bactris_major	((((Calamus_caryotoides	(Phoenix_dactylifera	(Serenoa_repens	Sabal_domingensis)))	((((((((Pelagodoxa_henryana	Manicaria_saccifera)	(((((Veitchia_spiralis	Kentiopsis_piersoniorum)	Dictyosperma_album)	Hydriastele_microspadix)	Heterospathe_cagayanensis)	(Dypsis_decaryi	Burretiokentia_grandiflora)))	Geonoma_undata)	(Prestoea_acuminata	(Oenocarpus_bataua	Oenocarpus_minor)))	Leopoldinia_pulchra)	((Podococcus_barteri	(Sclerosperma_profizianum	Orania_palindan))	Roystonea_regia))	((((Reinhardtia_latisecta	Reinhardtia_paiewonskiana)	Reinhardtia_simplex)	Iriartea_deltoidea)	Nypa_fruticans))	(Chamaedorea_seifrizii	Pseudophoenix_vinifera)))	(Elaeis_oleifera	Elaeis_guineensis))	Attalea_speciosa))	Kingia_australis);
(((Phoenix_dactylifera	Sabal_domingensis)	(Serenoa_repens	(((((((((Calamus_caryotoides	Heterospathe_cagayanensis)	(Burretiokentia_grandiflora	((Kentiopsis_piersoniorum	Veitchia_spiralis)	Hydriastele_microspadix)))	Dictyosperma_album)	((Geonoma_undata	(Dypsis_decaryi	Pelagodoxa_henryana))	(Manicaria_saccifera	(Prestoea_acuminata	(Oenocarpus_bataua	Oenocarpus_minor)))))	Leopoldinia_pulchra)	(Iriartea_deltoidea	(Chamaedorea_seifrizii	Pseudophoenix_vinifera)))	(((Reinhardtia_latisecta	Reinhardtia_paiewonskiana)	Reinhardtia_simplex)	((Elaeis_oleifera	Elaeis_guineensis)	(Attalea_speciosa	Bactris_major))))	((Podococcus_barteri	(Sclerosperma_profizianum	Orania_palindan))	Roystonea_regia))	Nypa_fruticans)))	Kingia_australis);
((Bactris_major	(((((Nypa_fruticans	((Sabal_domingensis	Serenoa_repens)	Phoenix_dactylifera))	((Reinhardtia_latisecta	Reinhardtia_paiewonskiana)	Reinhardtia_simplex))	(((((Pelagodoxa_henryana	(((Calamus_caryotoides	Heterospathe_cagayanensis)	((Kentiopsis_piersoniorum	Veitchia_spiralis)	Hydriastele_microspadix))	((Burretiokentia_grandiflora	Dypsis_decaryi)	Dictyosperma_album)))	((Manicaria_saccifera	Leopoldinia_pulchra)	Geonoma_undata))	(Prestoea_acuminata	(Oenocarpus_bataua	Oenocarpus_minor)))	((Podococcus_barteri	(Sclerosperma_profizianum	Orania_palindan))	Roystonea_regia))	(Iriartea_deltoidea	(Chamaedorea_seifrizii	Pseudophoenix_vinifera))))	(Elaeis_oleifera	Elaeis_guineensis))	Attalea_speciosa))	Kingia_australis);
((Pelagodoxa_henryana	((((((Podococcus_barteri	(Sclerosperma_profizianum	Orania_palindan))	Roystonea_regia)	(((Sabal_domingensis	Serenoa_repens)	Phoenix_dactylifera)	Nypa_fruticans))	(((Elaeis_oleifera	Elaeis_guineensis)	(Attalea_speciosa	Bactris_major))	((Calamus_caryotoides	Iriartea_deltoidea)	(((Reinhardtia_latisecta	Reinhardtia_paiewonskiana)	Reinhardtia_simplex)	(Chamaedorea_seifrizii	Pseudophoenix_vinifera)))))	(Burretiokentia_grandiflora	(Dictyosperma_album	(Heterospathe_cagayanensis	((Kentiopsis_piersoniorum	(Dypsis_decaryi	Veitchia_spiralis))	Hydriastele_microspadix)))))	(Geonoma_undata	((Leopoldinia_pulchra	(Prestoea_acuminata	(Oenocarpus_bataua	Oenocarpus_minor)))	Manicaria_saccifera))))	Kingia_australis);
((((Sabal_domingensis	Serenoa_repens)	Phoenix_dactylifera)	(Nypa_fruticans	(((((((Calamus_caryotoides	(Leopoldinia_pulchra	Geonoma_undata))	((Heterospathe_cagayanensis	(Dictyosperma_album	((Burretiokentia_grandiflora	Dypsis_decaryi)	(Kentiopsis_piersoniorum	Veitchia_spiralis))))	Hydriastele_microspadix))	(Pelagodoxa_henryana	Manicaria_saccifera))	(Prestoea_acuminata	(Oenocarpus_bataua	Oenocarpus_minor)))	(Iriartea_deltoidea	(Chamaedorea_seifrizii	Pseudophoenix_vinifera)))	(((Elaeis_oleifera	Elaeis_guineensis)	(Attalea_speciosa	Bactris_major))	((Reinhardtia_latisecta	Reinhardtia_paiewonskiana)	Reinhardtia_simplex)))	((Podococcus_barteri	(Sclerosperma_profizianum	Orania_palindan))	Roystonea_regia))))	Kingia_australis);
((Bactris_major	(((((Calamus_caryotoides	((Iriartea_deltoidea	(Chamaedorea_seifrizii	Pseudophoenix_vinifera))	((Reinhardtia_latisecta	Reinhardtia_paiewonskiana)	Reinhardtia_simplex)))	(((Podococcus_barteri	(Sclerosperma_profizianum	Orania_palindan))	Roystonea_regia)	((Sabal_domingensis	(Serenoa_repens	Phoenix_dactylifera))	Nypa_fruticans)))	((((((Heterospathe_cagayanensis	((Hydriastele_microspadix	Dictyosperma_album)	((Burretiokentia_grandiflora	Dypsis_decaryi)	(Kentiopsis_piersoniorum	Veitchia_spiralis))))	Manicaria_saccifera)	Pelagodoxa_henryana)	Geonoma_undata)	(Prestoea_acuminata	(Oenocarpus_bataua	Oenocarpus_minor)))	Leopoldinia_pulchra))	(Elaeis_oleifera	Elaeis_guineensis))	Attalea_speciosa))	Kingia_australis);
((Veitchia_spiralis	((((Calamus_caryotoides	Heterospathe_cagayanensis)	((((Manicaria_saccifera	(Pelagodoxa_henryana	(Leopoldinia_pulchra	((Iriartea_deltoidea	(Chamaedorea_seifrizii	Pseudophoenix_vinifera))	(((Bactris_major	((Elaeis_oleifera	Elaeis_guineensis)	Attalea_speciosa))	((Reinhardtia_latisecta	Reinhardtia_paiewonskiana)	Reinhardtia_simplex))	(Nypa_fruticans	((Podococcus_barteri	((Sclerosperma_profizianum	Orania_palindan)	Roystonea_regia))	(Phoenix_dactylifera	(Sabal_domingensis	Serenoa_repens)))))))))	(Prestoea_acuminata	(Oenocarpus_bataua	Oenocarpus_minor)))	Geonoma_undata)	((Burretiokentia_grandiflora	Dypsis_decaryi)	Dictyosperma_album)))	Hydriastele_microspadix)	Kentiopsis_piersoniorum))	Kingia_australis);
((Bactris_major	((((((Iriartea_deltoidea	(Chamaedorea_seifrizii	Pseudophoenix_vinifera))	((Reinhardtia_latisecta	Reinhardtia_paiewonskiana)	Reinhardtia_simplex))	(Nypa_fruticans	(((Sclerosperma_profizianum	Orania_palindan)	(Roystonea_regia	Podococcus_barteri))	(Phoenix_dactylifera	(Sabal_domingensis	Serenoa_repens)))))	(((Pelagodoxa_henryana	((Calamus_caryotoides	Heterospathe_cagayanensis)	((Hydriastele_microspadix	Dictyosperma_album)	(Kentiopsis_piersoniorum	((Burretiokentia_grandiflora	Dypsis_decaryi)	Veitchia_spiralis)))))	((Oenocarpus_bataua	Oenocarpus_minor)	Prestoea_acuminata))	(Leopoldinia_pulchra	(Geonoma_undata	Manicaria_saccifera))))	(Elaeis_oleifera	Elaeis_guineensis))	Attalea_speciosa))	Kingia_australis);
(((Elaeis_oleifera	Elaeis_guineensis)	(((Reinhardtia_simplex	(Reinhardtia_latisecta	Reinhardtia_paiewonskiana))	(((Leopoldinia_pulchra	(Iriartea_deltoidea	(Pseudophoenix_vinifera	Chamaedorea_seifrizii)))	(((Oenocarpus_bataua	Oenocarpus_minor)	Prestoea_acuminata)	(Geonoma_undata	((((((Calamus_caryotoides	Heterospathe_cagayanensis)	((Burretiokentia_grandiflora	Dypsis_decaryi)	Veitchia_spiralis))	(Hydriastele_microspadix	Dictyosperma_album))	Kentiopsis_piersoniorum)	Pelagodoxa_henryana)	Manicaria_saccifera))))	(Nypa_fruticans	((Phoenix_dactylifera	(Sabal_domingensis	Serenoa_repens))	((Podococcus_barteri	Roystonea_regia)	(Sclerosperma_profizianum	Orania_palindan))))))	(Attalea_speciosa	Bactris_major)))	Kingia_australis);
(((Phoenix_dactylifera	(Sabal_domingensis	Serenoa_repens))	(((((((Oenocarpus_bataua	Oenocarpus_minor)	Prestoea_acuminata)	(((Leopoldinia_pulchra	(Geonoma_undata	(((Calamus_caryotoides	Heterospathe_cagayanensis)	((Kentiopsis_piersoniorum	((Burretiokentia_grandiflora	Dypsis_decaryi)	Veitchia_spiralis))	Dictyosperma_album))	Hydriastele_microspadix)))	Pelagodoxa_henryana)	Manicaria_saccifera))	(((Attalea_speciosa	Bactris_major)	(Elaeis_oleifera	Elaeis_guineensis))	(Reinhardtia_simplex	(Reinhardtia_latisecta	Reinhardtia_paiewonskiana))))	(Iriartea_deltoidea	(Pseudophoenix_vinifera	Chamaedorea_seifrizii)))	(Podococcus_barteri	(Roystonea_regia	(Sclerosperma_profizianum	Orania_palindan))))	Nypa_fruticans))	Kingia_australis);
(((Sabal_domingensis	(Serenoa_repens	Phoenix_dactylifera))	((((Iriartea_deltoidea	((Attalea_speciosa	Bactris_major)	(Elaeis_oleifera	Elaeis_guineensis)))	((Reinhardtia_simplex	(Reinhardtia_latisecta	Reinhardtia_paiewonskiana))	(Pseudophoenix_vinifera	Chamaedorea_seifrizii)))	((Prestoea_acuminata	((((Leopoldinia_pulchra	(Geonoma_undata	(((Hydriastele_microspadix	(Kentiopsis_piersoniorum	(Heterospathe_cagayanensis	Veitchia_spiralis)))	Dictyosperma_album)	(Burretiokentia_grandiflora	Dypsis_decaryi))))	Pelagodoxa_henryana)	Manicaria_saccifera)	(Oenocarpus_bataua	Oenocarpus_minor)))	(Calamus_caryotoides	((Sclerosperma_profizianum	Orania_palindan)	(Podococcus_barteri	Roystonea_regia)))))	Nypa_fruticans))	Kingia_australis);
((Bactris_major	(((Elaeis_oleifera	Elaeis_guineensis)	((Reinhardtia_simplex	(Reinhardtia_latisecta	Reinhardtia_paiewonskiana))	(Nypa_fruticans	((((Pelagodoxa_henryana	Manicaria_saccifera)	((Geonoma_undata	(((Hydriastele_microspadix	(Veitchia_spiralis	Kentiopsis_piersoniorum))	((Burretiokentia_grandiflora	Dypsis_decaryi)	Dictyosperma_album))	Heterospathe_cagayanensis))	(Prestoea_acuminata	(Oenocarpus_bataua	Oenocarpus_minor))))	(Calamus_caryotoides	((Sclerosperma_profizianum	Orania_palindan)	(Podococcus_barteri	Roystonea_regia))))	((Leopoldinia_pulchra	(Phoenix_dactylifera	(Sabal_domingensis	Serenoa_repens)))	(Iriartea_deltoidea	(Pseudophoenix_vinifera	Chamaedorea_seifrizii)))))))	Attalea_speciosa))	Kingia_australis);
(((Sabal_domingensis	(Serenoa_repens	Phoenix_dactylifera))	((((((((Pelagodoxa_henryana	((((Hydriastele_microspadix	(Veitchia_spiralis	Kentiopsis_piersoniorum))	Dictyosperma_album)	(Calamus_caryotoides	Heterospathe_cagayanensis))	(Burretiokentia_grandiflora	Dypsis_decaryi)))	(Geonoma_undata	(Manicaria_saccifera	Leopoldinia_pulchra)))	Prestoea_acuminata)	(Oenocarpus_bataua	Oenocarpus_minor))	(Iriartea_deltoidea	(Pseudophoenix_vinifera	Chamaedorea_seifrizii)))	(Podococcus_barteri	(Roystonea_regia	(Sclerosperma_profizianum	Orania_palindan))))	((Reinhardtia_simplex	(Reinhardtia_latisecta	Reinhardtia_paiewonskiana))	((Attalea_speciosa	Bactris_major)	(Elaeis_oleifera	Elaeis_guineensis))))	Nypa_fruticans))	Kingia_australis);
(((((Nypa_fruticans	((Phoenix_dactylifera	(Sabal_domingensis	Serenoa_repens))	(Reinhardtia_simplex	(Reinhardtia_latisecta	Reinhardtia_paiewonskiana))))	((((Prestoea_acuminata	(Oenocarpus_bataua	Oenocarpus_minor))	((Pelagodoxa_henryana	(Dictyosperma_album	(((Calamus_caryotoides	Heterospathe_cagayanensis)	Burretiokentia_grandiflora)	(Hydriastele_microspadix	((Dypsis_decaryi	Veitchia_spiralis)	Kentiopsis_piersoniorum)))))	(Geonoma_undata	(Manicaria_saccifera	Leopoldinia_pulchra))))	(Iriartea_deltoidea	(Pseudophoenix_vinifera	Chamaedorea_seifrizii)))	(Podococcus_barteri	(Roystonea_regia	(Sclerosperma_profizianum	Orania_palindan)))))	(Elaeis_oleifera	Elaeis_guineensis))	(Attalea_speciosa	Bactris_major))	Kingia_australis);
((Bactris_major	((((Reinhardtia_simplex	(Reinhardtia_latisecta	Reinhardtia_paiewonskiana))	((Podococcus_barteri	(Roystonea_regia	(Sclerosperma_profizianum	Orania_palindan)))	(Nypa_fruticans	(Sabal_domingensis	(Serenoa_repens	Phoenix_dactylifera)))))	((Iriartea_deltoidea	(Pseudophoenix_vinifera	Chamaedorea_seifrizii))	((((Pelagodoxa_henryana	(((Calamus_caryotoides	Heterospathe_cagayanensis)	(Burretiokentia_grandiflora	(((Veitchia_spiralis	Kentiopsis_piersoniorum)	Dictyosperma_album)	Dypsis_decaryi)))	Hydriastele_microspadix))	(Geonoma_undata	(Manicaria_saccifera	Leopoldinia_pulchra)))	Prestoea_acuminata)	(Oenocarpus_bataua	Oenocarpus_minor))))	(Attalea_speciosa	(Elaeis_oleifera	Elaeis_guineensis))))	Kingia_australis);
((Bactris_major	(((Reinhardtia_simplex	(Reinhardtia_latisecta	Reinhardtia_paiewonskiana))	(((Iriartea_deltoidea	(Pseudophoenix_vinifera	Chamaedorea_seifrizii))	(((Pelagodoxa_henryana	(((Calamus_caryotoides	Geonoma_undata)	(Manicaria_saccifera	Leopoldinia_pulchra))	((Burretiokentia_grandiflora	Dypsis_decaryi)	((Heterospathe_cagayanensis	(Hydriastele_microspadix	(Veitchia_spiralis	Kentiopsis_piersoniorum)))	Dictyosperma_album))))	Prestoea_acuminata)	(Oenocarpus_bataua	Oenocarpus_minor)))	(Nypa_fruticans	((Phoenix_dactylifera	(Sabal_domingensis	Serenoa_repens))	((Sclerosperma_profizianum	Orania_palindan)	(Podococcus_barteri	Roystonea_regia))))))	((Elaeis_oleifera	Elaeis_guineensis)	Attalea_speciosa)))	Kingia_australis);
(((Serenoa_repens	Phoenix_dactylifera)	(((((((((Elaeis_oleifera	Elaeis_guineensis)	Attalea_speciosa)	Bactris_major)	(Reinhardtia_simplex	(Reinhardtia_latisecta	Reinhardtia_paiewonskiana)))	(Iriartea_deltoidea	(Pseudophoenix_vinifera	Chamaedorea_seifrizii)))	((((Heterospathe_cagayanensis	((Burretiokentia_grandiflora	Dypsis_decaryi)	((Veitchia_spiralis	Kentiopsis_piersoniorum)	Dictyosperma_album)))	Hydriastele_microspadix)	(Calamus_caryotoides	Pelagodoxa_henryana))	(((Oenocarpus_bataua	Oenocarpus_minor)	Prestoea_acuminata)	(Geonoma_undata	(Manicaria_saccifera	Leopoldinia_pulchra)))))	(Podococcus_barteri	(Roystonea_regia	(Sclerosperma_profizianum	Orania_palindan))))	Nypa_fruticans)	Sabal_domingensis))	Kingia_australis);
(((Podococcus_barteri	Nypa_fruticans)	((Phoenix_dactylifera	(Sabal_domingensis	Serenoa_repens))	((((((Elaeis_oleifera	Elaeis_guineensis)	(Attalea_speciosa	Bactris_major))	(Reinhardtia_simplex	(Reinhardtia_latisecta	Reinhardtia_paiewonskiana)))	(Iriartea_deltoidea	(Pseudophoenix_vinifera	Chamaedorea_seifrizii)))	(((Pelagodoxa_henryana	(((Oenocarpus_bataua	Oenocarpus_minor)	Prestoea_acuminata)	Manicaria_saccifera))	(((((((Burretiokentia_grandiflora	Dypsis_decaryi)	Veitchia_spiralis)	Kentiopsis_piersoniorum)	Dictyosperma_album)	(Calamus_caryotoides	Heterospathe_cagayanensis))	Hydriastele_microspadix)	Geonoma_undata))	Leopoldinia_pulchra))	(Roystonea_regia	(Sclerosperma_profizianum	Orania_palindan)))))	Kingia_australis);
((Calamus_caryotoides	((Sabal_domingensis	(Serenoa_repens	Phoenix_dactylifera))	(((((Iriartea_deltoidea	(Chamaedorea_seifrizii	Pseudophoenix_vinifera))	(Reinhardtia_simplex	(Reinhardtia_latisecta	Reinhardtia_paiewonskiana)))	(((((Heterospathe_cagayanensis	(Hydriastele_microspadix	(Veitchia_spiralis	Kentiopsis_piersoniorum)))	Dictyosperma_album)	(Burretiokentia_grandiflora	Dypsis_decaryi))	(((Leopoldinia_pulchra	(Geonoma_undata	Manicaria_saccifera))	(Prestoea_acuminata	(Oenocarpus_bataua	Oenocarpus_minor)))	Pelagodoxa_henryana))	(Bactris_major	((Elaeis_guineensis	Elaeis_oleifera)	Attalea_speciosa))))	((Roystonea_regia	Podococcus_barteri)	(Sclerosperma_profizianum	Orania_palindan)))	Nypa_fruticans)))	Kingia_australis);
((((((((Chamaedorea_seifrizii	Pseudophoenix_vinifera)	(Reinhardtia_simplex	(Reinhardtia_latisecta	Reinhardtia_paiewonskiana)))	((((Geonoma_undata	(Prestoea_acuminata	Oenocarpus_minor))	((Hydriastele_microspadix	(((Calamus_caryotoides	Heterospathe_cagayanensis)	Dictyosperma_album)	(Veitchia_spiralis	Kentiopsis_piersoniorum)))	Dypsis_decaryi))	(Burretiokentia_grandiflora	((Iriartea_deltoidea	(Leopoldinia_pulchra	Manicaria_saccifera))	(Oenocarpus_bataua	Pelagodoxa_henryana))))	((Elaeis_guineensis	Elaeis_oleifera)	(Attalea_speciosa	Bactris_major))))	((Roystonea_regia	Podococcus_barteri)	(Sclerosperma_profizianum	Orania_palindan)))	Nypa_fruticans)	Phoenix_dactylifera)	(Serenoa_repens	Sabal_domingensis))	Kingia_australis);
(((((Roystonea_regia	Podococcus_barteri)	(Sclerosperma_profizianum	Orania_palindan))	(((Reinhardtia_simplex	(Reinhardtia_latisecta	Reinhardtia_paiewonskiana))	(((Iriartea_deltoidea	(Chamaedorea_seifrizii	Pseudophoenix_vinifera))	((Manicaria_saccifera	(((Prestoea_acuminata	(Hydriastele_microspadix	(((Calamus_caryotoides	Heterospathe_cagayanensis)	((Burretiokentia_grandiflora	Dypsis_decaryi)	Veitchia_spiralis))	(Dictyosperma_album	Kentiopsis_piersoniorum))))	Geonoma_undata)	((Oenocarpus_minor	Oenocarpus_bataua)	Pelagodoxa_henryana)))	Leopoldinia_pulchra))	((Elaeis_guineensis	Elaeis_oleifera)	(Attalea_speciosa	Bactris_major))))	Nypa_fruticans))	((Serenoa_repens	Sabal_domingensis)	Phoenix_dactylifera))	Kingia_australis);
(((Elaeis_guineensis	Elaeis_oleifera)	((Attalea_speciosa	Bactris_major)	((Reinhardtia_simplex	(Reinhardtia_latisecta	Reinhardtia_paiewonskiana))	((Nypa_fruticans	(((Serenoa_repens	Sabal_domingensis)	Phoenix_dactylifera)	Podococcus_barteri))	((Roystonea_regia	(Sclerosperma_profizianum	Orania_palindan))	((((Pelagodoxa_henryana	Manicaria_saccifera)	((((Burretiokentia_grandiflora	Dypsis_decaryi)	Dictyosperma_album)	((Hydriastele_microspadix	Kentiopsis_piersoniorum)	(Heterospathe_cagayanensis	Veitchia_spiralis)))	(Calamus_caryotoides	Geonoma_undata)))	((Oenocarpus_minor	Oenocarpus_bataua)	Prestoea_acuminata))	(Leopoldinia_pulchra	(Iriartea_deltoidea	(Chamaedorea_seifrizii	Pseudophoenix_vinifera)))))))))	Kingia_australis);
(((Phoenix_dactylifera	Serenoa_repens)	(((((Calamus_caryotoides	((Roystonea_regia	Podococcus_barteri)	(Sclerosperma_profizianum	Orania_palindan)))	(((((Pelagodoxa_henryana	Manicaria_saccifera)	((Burretiokentia_grandiflora	Dypsis_decaryi)	(Dictyosperma_album	((Hydriastele_microspadix	Kentiopsis_piersoniorum)	(Heterospathe_cagayanensis	Veitchia_spiralis)))))	Geonoma_undata)	((Oenocarpus_minor	Oenocarpus_bataua)	Prestoea_acuminata))	(Leopoldinia_pulchra	(Iriartea_deltoidea	(Chamaedorea_seifrizii	Pseudophoenix_vinifera)))))	(((Elaeis_guineensis	Elaeis_oleifera)	(Attalea_speciosa	Bactris_major))	(Reinhardtia_simplex	(Reinhardtia_latisecta	Reinhardtia_paiewonskiana))))	Nypa_fruticans)	Sabal_domingensis))	Kingia_australis);
((((((Roystonea_regia	Podococcus_barteri)	(Sclerosperma_profizianum	Orania_palindan))	(((((((Dictyosperma_album	((Kentiopsis_piersoniorum	(((Burretiokentia_grandiflora	Dypsis_decaryi)	Veitchia_spiralis)	Hydriastele_microspadix))	Heterospathe_cagayanensis))	Pelagodoxa_henryana)	(Geonoma_undata	(Iriartea_deltoidea	Manicaria_saccifera)))	(Oenocarpus_minor	Oenocarpus_bataua))	Prestoea_acuminata)	(Leopoldinia_pulchra	(Calamus_caryotoides	(Chamaedorea_seifrizii	Pseudophoenix_vinifera))))	((Bactris_major	((Elaeis_guineensis	Elaeis_oleifera)	Attalea_speciosa))	(Reinhardtia_simplex	(Reinhardtia_latisecta	Reinhardtia_paiewonskiana)))))	Nypa_fruticans)	((Sabal_domingensis	Serenoa_repens)	Phoenix_dactylifera))	Kingia_australis);
((Calamus_caryotoides	(((((Iriartea_deltoidea	(Chamaedorea_seifrizii	Pseudophoenix_vinifera))	((Oenocarpus_bataua	((((Oenocarpus_minor	Prestoea_acuminata)	(((Burretiokentia_grandiflora	Dypsis_decaryi)	Dictyosperma_album)	(Heterospathe_cagayanensis	((Veitchia_spiralis	Kentiopsis_piersoniorum)	Hydriastele_microspadix))))	(Leopoldinia_pulchra	Geonoma_undata))	(Manicaria_saccifera	Pelagodoxa_henryana)))	((Roystonea_regia	Podococcus_barteri)	(Sclerosperma_profizianum	Orania_palindan))))	(((Elaeis_guineensis	Elaeis_oleifera)	(Attalea_speciosa	Bactris_major))	(Reinhardtia_simplex	(Reinhardtia_latisecta	Reinhardtia_paiewonskiana))))	Nypa_fruticans)	((Sabal_domingensis	Serenoa_repens)	Phoenix_dactylifera)))	Kingia_australis);
(((Phoenix_dactylifera	(((((Reinhardtia_simplex	(Reinhardtia_latisecta	Reinhardtia_paiewonskiana))	(Iriartea_deltoidea	(Chamaedorea_seifrizii	Pseudophoenix_vinifera)))	((((((Dypsis_decaryi	Manicaria_saccifera)	Pelagodoxa_henryana)	(((Calamus_caryotoides	Geonoma_undata)	Leopoldinia_pulchra)	(Oenocarpus_bataua	Oenocarpus_minor)))	(((Heterospathe_cagayanensis	((Veitchia_spiralis	Kentiopsis_piersoniorum)	Hydriastele_microspadix))	Dictyosperma_album)	Burretiokentia_grandiflora))	Prestoea_acuminata)	((Elaeis_guineensis	Elaeis_oleifera)	(Attalea_speciosa	Bactris_major))))	((Roystonea_regia	Podococcus_barteri)	(Sclerosperma_profizianum	Orania_palindan)))	Nypa_fruticans))	(Serenoa_repens	Sabal_domingensis))	Kingia_australis);
(((Phoenix_dactylifera	(((((Reinhardtia_simplex	(Reinhardtia_latisecta	Reinhardtia_paiewonskiana))	(Chamaedorea_seifrizii	Pseudophoenix_vinifera))	((((Iriartea_deltoidea	Pelagodoxa_henryana)	((Leopoldinia_pulchra	Geonoma_undata)	((Burretiokentia_grandiflora	((Kentiopsis_piersoniorum	Hydriastele_microspadix)	(Veitchia_spiralis	(Calamus_caryotoides	Heterospathe_cagayanensis))))	(Dypsis_decaryi	Dictyosperma_album))))	(Manicaria_saccifera	(Prestoea_acuminata	(Oenocarpus_bataua	Oenocarpus_minor))))	((Elaeis_guineensis	Elaeis_oleifera)	(Attalea_speciosa	Bactris_major))))	(Podococcus_barteri	((Sclerosperma_profizianum	Orania_palindan)	Roystonea_regia)))	Nypa_fruticans))	(Serenoa_repens	Sabal_domingensis))	Kingia_australis);
(((((((Calamus_caryotoides	((Reinhardtia_simplex	(Reinhardtia_latisecta	Reinhardtia_paiewonskiana))	(Iriartea_deltoidea	(Chamaedorea_seifrizii	Pseudophoenix_vinifera))))	(Attalea_speciosa	(Bactris_major	(Elaeis_guineensis	Elaeis_oleifera))))	((Burretiokentia_grandiflora	(((Hydriastele_microspadix	Dictyosperma_album)	((Veitchia_spiralis	Dypsis_decaryi)	Kentiopsis_piersoniorum))	Heterospathe_cagayanensis))	(((Prestoea_acuminata	(Oenocarpus_bataua	Oenocarpus_minor))	(Leopoldinia_pulchra	(Geonoma_undata	Manicaria_saccifera)))	Pelagodoxa_henryana)))	(Podococcus_barteri	((Sclerosperma_profizianum	Orania_palindan)	Roystonea_regia)))	Nypa_fruticans)	((Serenoa_repens	Sabal_domingensis)	Phoenix_dactylifera))	Kingia_australis);
(((Phoenix_dactylifera	(Serenoa_repens	Sabal_domingensis))	((((Iriartea_deltoidea	(Pseudophoenix_vinifera	Chamaedorea_seifrizii))	(((Reinhardtia_simplex	(Reinhardtia_latisecta	Reinhardtia_paiewonskiana))	((Bactris_major	Attalea_speciosa)	(Elaeis_oleifera	Elaeis_guineensis)))	Nypa_fruticans))	(Calamus_caryotoides	((Sclerosperma_profizianum	Orania_palindan)	(Podococcus_barteri	Roystonea_regia))))	(((Manicaria_saccifera	((Oenocarpus_minor	Oenocarpus_bataua)	Prestoea_acuminata))	(Pelagodoxa_henryana	(Geonoma_undata	(((((Veitchia_spiralis	Kentiopsis_piersoniorum)	Hydriastele_microspadix)	(Burretiokentia_grandiflora	Heterospathe_cagayanensis))	Dictyosperma_album)	Dypsis_decaryi))))	Leopoldinia_pulchra)))	Kingia_australis);
((Bactris_major	(Attalea_speciosa	((Elaeis_oleifera	Elaeis_guineensis)	((((((Pelagodoxa_henryana	(Oenocarpus_minor	Oenocarpus_bataua))	((((((((Burretiokentia_grandiflora	Dypsis_decaryi)	Veitchia_spiralis)	Kentiopsis_piersoniorum)	Hydriastele_microspadix)	(Calamus_caryotoides	Heterospathe_cagayanensis))	Dictyosperma_album)	Geonoma_undata)	(Prestoea_acuminata	Leopoldinia_pulchra)))	Manicaria_saccifera)	((Sclerosperma_profizianum	Orania_palindan)	(Podococcus_barteri	Roystonea_regia)))	(Pseudophoenix_vinifera	Chamaedorea_seifrizii))	(((Reinhardtia_simplex	(Reinhardtia_latisecta	Reinhardtia_paiewonskiana))	(Sabal_domingensis	(Phoenix_dactylifera	Serenoa_repens)))	(Iriartea_deltoidea	Nypa_fruticans))))))	Kingia_australis);
((Bactris_major	(Attalea_speciosa	((Elaeis_oleifera	Elaeis_guineensis)	((Reinhardtia_simplex	(Reinhardtia_latisecta	Reinhardtia_paiewonskiana))	(((Iriartea_deltoidea	Nypa_fruticans)	(Pseudophoenix_vinifera	Chamaedorea_seifrizii))	((((Oenocarpus_minor	Oenocarpus_bataua)	((Pelagodoxa_henryana	Manicaria_saccifera)	(((Hydriastele_microspadix	(((Burretiokentia_grandiflora	Dypsis_decaryi)	(Veitchia_spiralis	(Calamus_caryotoides	Heterospathe_cagayanensis)))	(Dictyosperma_album	Kentiopsis_piersoniorum)))	(Leopoldinia_pulchra	Geonoma_undata))	Prestoea_acuminata)))	((Sclerosperma_profizianum	Orania_palindan)	(Podococcus_barteri	Roystonea_regia)))	(Phoenix_dactylifera	(Serenoa_repens	Sabal_domingensis))))))))	Kingia_australis);
((Bactris_major	(Attalea_speciosa	((Elaeis_oleifera	Elaeis_guineensis)	((Reinhardtia_simplex	(Reinhardtia_latisecta	Reinhardtia_paiewonskiana))	(((Iriartea_deltoidea	Nypa_fruticans)	((Phoenix_dactylifera	(Serenoa_repens	Sabal_domingensis))	((((((Oenocarpus_minor	Oenocarpus_bataua)	Pelagodoxa_henryana)	Manicaria_saccifera)	(((Dictyosperma_album	((Heterospathe_cagayanensis	(Hydriastele_microspadix	(Kentiopsis_piersoniorum	(Burretiokentia_grandiflora	Veitchia_spiralis))))	Dypsis_decaryi))	Prestoea_acuminata)	(Leopoldinia_pulchra	Geonoma_undata)))	((Orania_palindan	Sclerosperma_profizianum)	(Podococcus_barteri	Roystonea_regia)))	(Pseudophoenix_vinifera	Chamaedorea_seifrizii))))	Calamus_caryotoides)))))	Kingia_australis);
((Phoenix_dactylifera	(Serenoa_repens	(Sabal_domingensis	(((Orania_palindan	Sclerosperma_profizianum)	(Podococcus_barteri	Roystonea_regia))	((Bactris_major	((Pelagodoxa_henryana	Manicaria_saccifera)	(((Leopoldinia_pulchra	Geonoma_undata)	(Dypsis_decaryi	(Dictyosperma_album	(Burretiokentia_grandiflora	(Hydriastele_microspadix	((Veitchia_spiralis	Heterospathe_cagayanensis)	Kentiopsis_piersoniorum))))))	((Oenocarpus_minor	Oenocarpus_bataua)	Prestoea_acuminata))))	((((Iriartea_deltoidea	Nypa_fruticans)	Attalea_speciosa)	(Elaeis_oleifera	Elaeis_guineensis))	(Calamus_caryotoides	((Chamaedorea_seifrizii	Pseudophoenix_vinifera)	(Reinhardtia_simplex	(Reinhardtia_latisecta	Reinhardtia_paiewonskiana))))))))))	Kingia_australis);
(((((Elaeis_oleifera	Elaeis_guineensis)	(((Nypa_fruticans	((Phoenix_dactylifera	(Serenoa_repens	Sabal_domingensis))	(Roystonea_regia	((Orania_palindan	Sclerosperma_profizianum)	Podococcus_barteri))))	((Iriartea_deltoidea	(Chamaedorea_seifrizii	Pseudophoenix_vinifera))	((((Dictyosperma_album	(((Burretiokentia_grandiflora	Dypsis_decaryi)	Veitchia_spiralis)	Heterospathe_cagayanensis))	Kentiopsis_piersoniorum)	Hydriastele_microspadix)	((((Oenocarpus_minor	Oenocarpus_bataua)	Prestoea_acuminata)	(Manicaria_saccifera	(Leopoldinia_pulchra	(Calamus_caryotoides	Geonoma_undata))))	Pelagodoxa_henryana))))	(Reinhardtia_simplex	(Reinhardtia_latisecta	Reinhardtia_paiewonskiana))))	Attalea_speciosa)	Bactris_major)	Kingia_australis);
((Nypa_fruticans	((Phoenix_dactylifera	(Serenoa_repens	Sabal_domingensis))	(((Leopoldinia_pulchra	(((((Oenocarpus_minor	Oenocarpus_bataua)	Prestoea_acuminata)	((Calamus_caryotoides	Manicaria_saccifera)	Pelagodoxa_henryana))	Geonoma_undata)	((((Hydriastele_microspadix	Kentiopsis_piersoniorum)	(Veitchia_spiralis	Heterospathe_cagayanensis))	Dictyosperma_album)	(Burretiokentia_grandiflora	Dypsis_decaryi))))	(((((Pseudophoenix_vinifera	Chamaedorea_seifrizii)	Iriartea_deltoidea)	(Reinhardtia_simplex	(Reinhardtia_latisecta	Reinhardtia_paiewonskiana)))	(Attalea_speciosa	(Elaeis_oleifera	Elaeis_guineensis)))	Bactris_major))	(Roystonea_regia	((Orania_palindan	Sclerosperma_profizianum)	Podococcus_barteri)))))	Kingia_australis);
((Phoenix_dactylifera	((Serenoa_repens	Sabal_domingensis)	(((((Reinhardtia_simplex	(Reinhardtia_latisecta	Reinhardtia_paiewonskiana))	((Pseudophoenix_vinifera	Chamaedorea_seifrizii)	Iriartea_deltoidea))	((((Pelagodoxa_henryana	(Geonoma_undata	(Leopoldinia_pulchra	((Oenocarpus_minor	Oenocarpus_bataua)	Prestoea_acuminata))))	Manicaria_saccifera)	(((Burretiokentia_grandiflora	Dypsis_decaryi)	Dictyosperma_album)	((Hydriastele_microspadix	(Veitchia_spiralis	Kentiopsis_piersoniorum))	(Calamus_caryotoides	Heterospathe_cagayanensis))))	((Bactris_major	Attalea_speciosa)	(Elaeis_oleifera	Elaeis_guineensis))))	(((Roystonea_regia	Orania_palindan)	Podococcus_barteri)	Sclerosperma_profizianum))	Nypa_fruticans)))	Kingia_australis);
((Geonoma_undata	(((((Burretiokentia_grandiflora	Dypsis_decaryi)	((Hydriastele_microspadix	(Veitchia_spiralis	Kentiopsis_piersoniorum))	Dictyosperma_album))	(Calamus_caryotoides	Heterospathe_cagayanensis))	((Oenocarpus_minor	Oenocarpus_bataua)	((((Bactris_major	Attalea_speciosa)	(Elaeis_oleifera	Elaeis_guineensis))	((Nypa_fruticans	((Phoenix_dactylifera	(Serenoa_repens	Sabal_domingensis))	((Roystonea_regia	Podococcus_barteri)	(Orania_palindan	Sclerosperma_profizianum))))	((Reinhardtia_simplex	(Reinhardtia_latisecta	Reinhardtia_paiewonskiana))	(Pseudophoenix_vinifera	Chamaedorea_seifrizii))))	((Iriartea_deltoidea	Pelagodoxa_henryana)	Manicaria_saccifera))))	(Leopoldinia_pulchra	Prestoea_acuminata)))	Kingia_australis);
((((Phoenix_dactylifera	Serenoa_repens)	Sabal_domingensis)	((((((((Dictyosperma_album	(Burretiokentia_grandiflora	Dypsis_decaryi))	((Hydriastele_microspadix	(Veitchia_spiralis	Kentiopsis_piersoniorum))	Heterospathe_cagayanensis))	Geonoma_undata)	(Pelagodoxa_henryana	Manicaria_saccifera))	(Prestoea_acuminata	(Oenocarpus_minor	Oenocarpus_bataua)))	Leopoldinia_pulchra)	((Roystonea_regia	Podococcus_barteri)	(Orania_palindan	Sclerosperma_profizianum)))	((Calamus_caryotoides	((((Bactris_major	Attalea_speciosa)	(Elaeis_oleifera	Elaeis_guineensis))	(Reinhardtia_simplex	(Reinhardtia_latisecta	Reinhardtia_paiewonskiana)))	Iriartea_deltoidea))	(Nypa_fruticans	(Pseudophoenix_vinifera	Chamaedorea_seifrizii)))))	Kingia_australis);
((((Burretiokentia_grandiflora	Veitchia_spiralis)	(Kentiopsis_piersoniorum	(Dictyosperma_album	(((Pelagodoxa_henryana	(Manicaria_saccifera	(Geonoma_undata	((Prestoea_acuminata	(Oenocarpus_minor	Oenocarpus_bataua))	(((Sclerosperma_profizianum	Orania_palindan)	(Roystonea_regia	Podococcus_barteri))	(((Reinhardtia_simplex	(Reinhardtia_paiewonskiana	Reinhardtia_latisecta))	(((Chamaedorea_seifrizii	Pseudophoenix_vinifera)	(Leopoldinia_pulchra	((Sabal_domingensis	Serenoa_repens)	Phoenix_dactylifera)))	((Attalea_speciosa	Bactris_major)	(Elaeis_guineensis	Elaeis_oleifera))))	(Iriartea_deltoidea	Nypa_fruticans)))))))	Hydriastele_microspadix)	Heterospathe_cagayanensis))))	(Dypsis_decaryi	Calamus_caryotoides))	Kingia_australis);
(((Serenoa_repens	Phoenix_dactylifera)	((((((Manicaria_saccifera	((((((Hydriastele_microspadix	(Veitchia_spiralis	Kentiopsis_piersoniorum))	Heterospathe_cagayanensis)	(Dictyosperma_album	Dypsis_decaryi))	Burretiokentia_grandiflora)	((Geonoma_undata	Leopoldinia_pulchra)	(Prestoea_acuminata	(Oenocarpus_minor	Oenocarpus_bataua))))	Pelagodoxa_henryana))	((Attalea_speciosa	Bactris_major)	(Elaeis_guineensis	Elaeis_oleifera)))	(((Calamus_caryotoides	(Chamaedorea_seifrizii	Pseudophoenix_vinifera))	(Reinhardtia_simplex	(Reinhardtia_paiewonskiana	Reinhardtia_latisecta)))	Iriartea_deltoidea))	((Sclerosperma_profizianum	Orania_palindan)	(Roystonea_regia	Podococcus_barteri)))	Nypa_fruticans)	Sabal_domingensis))	Kingia_australis);
((Elaeis_guineensis	(Elaeis_oleifera	(((Reinhardtia_simplex	(Reinhardtia_paiewonskiana	Reinhardtia_latisecta))	((Nypa_fruticans	((Sabal_domingensis	(Serenoa_repens	Phoenix_dactylifera))	((Sclerosperma_profizianum	Orania_palindan)	(Roystonea_regia	Podococcus_barteri))))	((Manicaria_saccifera	(((((Dictyosperma_album	(((Burretiokentia_grandiflora	Dypsis_decaryi)	Veitchia_spiralis)	Kentiopsis_piersoniorum))	(Calamus_caryotoides	Heterospathe_cagayanensis))	Hydriastele_microspadix)	Pelagodoxa_henryana)	(Geonoma_undata	(Prestoea_acuminata	((Oenocarpus_minor	Oenocarpus_bataua)	Leopoldinia_pulchra)))))	(Iriartea_deltoidea	(Pseudophoenix_vinifera	Chamaedorea_seifrizii)))))	(Attalea_speciosa	Bactris_major))))	Kingia_australis);
(((Phoenix_dactylifera	Serenoa_repens)	((((Sclerosperma_profizianum	Orania_palindan)	(Roystonea_regia	Podococcus_barteri))	(((Reinhardtia_simplex	(Reinhardtia_paiewonskiana	Reinhardtia_latisecta))	((Calamus_caryotoides	((Attalea_speciosa	Bactris_major)	(Elaeis_guineensis	Elaeis_oleifera)))	((((Manicaria_saccifera	(Leopoldinia_pulchra	Geonoma_undata))	(((((Veitchia_spiralis	Heterospathe_cagayanensis)	Hydriastele_microspadix)	Kentiopsis_piersoniorum)	(Dictyosperma_album	(Burretiokentia_grandiflora	Dypsis_decaryi)))	Pelagodoxa_henryana))	(Prestoea_acuminata	(Oenocarpus_minor	Oenocarpus_bataua)))	(Iriartea_deltoidea	(Pseudophoenix_vinifera	Chamaedorea_seifrizii)))))	Nypa_fruticans))	Sabal_domingensis))	Kingia_australis);
((Bactris_major	((Attalea_speciosa	(Elaeis_guineensis	Elaeis_oleifera))	(((Nypa_fruticans	((Phoenix_dactylifera	(Serenoa_repens	Sabal_domingensis))	(Podococcus_barteri	((Sclerosperma_profizianum	Orania_palindan)	Roystonea_regia))))	((Calamus_caryotoides	(Iriartea_deltoidea	(Pseudophoenix_vinifera	Chamaedorea_seifrizii)))	(Reinhardtia_simplex	(Reinhardtia_paiewonskiana	Reinhardtia_latisecta))))	(((Manicaria_saccifera	(Leopoldinia_pulchra	Geonoma_undata))	(((Heterospathe_cagayanensis	((Veitchia_spiralis	Kentiopsis_piersoniorum)	Hydriastele_microspadix))	((Burretiokentia_grandiflora	Dictyosperma_album)	Dypsis_decaryi))	Pelagodoxa_henryana))	(Prestoea_acuminata	(Oenocarpus_minor	Oenocarpus_bataua))))))	Kingia_australis);
((Reinhardtia_paiewonskiana	(Reinhardtia_latisecta	((((Nypa_fruticans	((Sabal_domingensis	(Phoenix_dactylifera	Serenoa_repens))	((Roystonea_regia	(Sclerosperma_profizianum	Orania_palindan))	Podococcus_barteri)))	(Iriartea_deltoidea	(((Oenocarpus_minor	Oenocarpus_bataua)	((((Leopoldinia_pulchra	Geonoma_undata)	Prestoea_acuminata)	(((Kentiopsis_piersoniorum	(Dictyosperma_album	(Burretiokentia_grandiflora	Dypsis_decaryi)))	(Veitchia_spiralis	(Calamus_caryotoides	Heterospathe_cagayanensis)))	Hydriastele_microspadix))	(Pelagodoxa_henryana	Manicaria_saccifera)))	((Elaeis_guineensis	Elaeis_oleifera)	(Bactris_major	Attalea_speciosa)))))	(Pseudophoenix_vinifera	Chamaedorea_seifrizii))	Reinhardtia_simplex)))	Kingia_australis);
((Bactris_major	(Attalea_speciosa	(((Reinhardtia_simplex	(Reinhardtia_paiewonskiana	Reinhardtia_latisecta))	(((Nypa_fruticans	((Phoenix_dactylifera	(Serenoa_repens	Sabal_domingensis))	((Roystonea_regia	(Sclerosperma_profizianum	Orania_palindan))	Podococcus_barteri)))	((((((Leopoldinia_pulchra	Geonoma_undata)	Prestoea_acuminata)	(((Heterospathe_cagayanensis	Hydriastele_microspadix)	(Kentiopsis_piersoniorum	((Burretiokentia_grandiflora	Dypsis_decaryi)	Veitchia_spiralis)))	Dictyosperma_album))	((Oenocarpus_minor	Oenocarpus_bataua)	Pelagodoxa_henryana))	Manicaria_saccifera)	(Iriartea_deltoidea	(Pseudophoenix_vinifera	Chamaedorea_seifrizii))))	Calamus_caryotoides))	(Elaeis_guineensis	Elaeis_oleifera))))	Kingia_australis);
((Bactris_major	(Attalea_speciosa	(((Reinhardtia_simplex	(Reinhardtia_paiewonskiana	Reinhardtia_latisecta))	(Calamus_caryotoides	((Nypa_fruticans	((Phoenix_dactylifera	(Serenoa_repens	Sabal_domingensis))	(Podococcus_barteri	((((Oenocarpus_bataua	Pelagodoxa_henryana)	Manicaria_saccifera)	(((Leopoldinia_pulchra	Geonoma_undata)	(Oenocarpus_minor	Prestoea_acuminata))	(((Kentiopsis_piersoniorum	((Burretiokentia_grandiflora	Dypsis_decaryi)	Veitchia_spiralis))	Dictyosperma_album)	(Hydriastele_microspadix	Heterospathe_cagayanensis))))	(Roystonea_regia	(Sclerosperma_profizianum	Orania_palindan))))))	(Iriartea_deltoidea	(Pseudophoenix_vinifera	Chamaedorea_seifrizii)))))	(Elaeis_guineensis	Elaeis_oleifera))))	Kingia_australis);
((((Burretiokentia_grandiflora	Serenoa_repens)	Sabal_domingensis)	(((((Podococcus_barteri	Roystonea_regia)	(Sclerosperma_profizianum	Orania_palindan))	(((Pseudophoenix_vinifera	Chamaedorea_seifrizii)	(Reinhardtia_simplex	(Reinhardtia_paiewonskiana	Reinhardtia_latisecta)))	((((Prestoea_acuminata	((Leopoldinia_pulchra	Geonoma_undata)	(Dypsis_decaryi	(((Calamus_caryotoides	Heterospathe_cagayanensis)	(Hydriastele_microspadix	(Kentiopsis_piersoniorum	Veitchia_spiralis)))	Dictyosperma_album))))	(((Iriartea_deltoidea	Oenocarpus_minor)	Oenocarpus_bataua)	Pelagodoxa_henryana))	Manicaria_saccifera)	((Elaeis_guineensis	Elaeis_oleifera)	(Bactris_major	Attalea_speciosa)))))	Nypa_fruticans)	Phoenix_dactylifera))	Kingia_australis);
(((((((Iriartea_deltoidea	(Pseudophoenix_vinifera	Chamaedorea_seifrizii))	(((Oenocarpus_minor	Oenocarpus_bataua)	((Pelagodoxa_henryana	Manicaria_saccifera)	(Prestoea_acuminata	((Leopoldinia_pulchra	Geonoma_undata)	(Dypsis_decaryi	(((Burretiokentia_grandiflora	(Hydriastele_microspadix	(Kentiopsis_piersoniorum	Veitchia_spiralis)))	(Calamus_caryotoides	Heterospathe_cagayanensis))	Dictyosperma_album))))))	((Podococcus_barteri	Roystonea_regia)	(Sclerosperma_profizianum	Orania_palindan))))	((Reinhardtia_simplex	(Reinhardtia_paiewonskiana	Reinhardtia_latisecta))	((Bactris_major	Attalea_speciosa)	(Elaeis_guineensis	Elaeis_oleifera))))	Nypa_fruticans)	Phoenix_dactylifera)	(Sabal_domingensis	Serenoa_repens))	Kingia_australis);
((Nypa_fruticans	((((Bactris_major	((Elaeis_oleifera	Elaeis_guineensis)	Attalea_speciosa))	(Reinhardtia_simplex	(Reinhardtia_latisecta	Reinhardtia_paiewonskiana)))	((Iriartea_deltoidea	(Pseudophoenix_vinifera	Chamaedorea_seifrizii))	(((Podococcus_barteri	Roystonea_regia)	(Orania_palindan	Sclerosperma_profizianum))	(Prestoea_acuminata	(((((((Kentiopsis_piersoniorum	(Burretiokentia_grandiflora	Veitchia_spiralis))	Hydriastele_microspadix)	(Dictyosperma_album	(Calamus_caryotoides	Heterospathe_cagayanensis)))	Dypsis_decaryi)	Pelagodoxa_henryana)	((Geonoma_undata	Leopoldinia_pulchra)	Manicaria_saccifera))	(Oenocarpus_bataua	Oenocarpus_minor))))))	(Serenoa_repens	(Sabal_domingensis	Phoenix_dactylifera))))	Kingia_australis);
((Bactris_major	(((Elaeis_oleifera	Elaeis_guineensis)	Attalea_speciosa)	((Calamus_caryotoides	(Reinhardtia_simplex	(Reinhardtia_latisecta	Reinhardtia_paiewonskiana)))	((Nypa_fruticans	(((Roystonea_regia	Podococcus_barteri)	(Orania_palindan	Sclerosperma_profizianum))	(Serenoa_repens	(Sabal_domingensis	Phoenix_dactylifera))))	(((((Pelagodoxa_henryana	Geonoma_undata)	(Manicaria_saccifera	((Oenocarpus_bataua	Oenocarpus_minor)	Prestoea_acuminata)))	((Heterospathe_cagayanensis	((Kentiopsis_piersoniorum	(Dypsis_decaryi	Veitchia_spiralis))	Hydriastele_microspadix))	(Dictyosperma_album	Burretiokentia_grandiflora)))	Leopoldinia_pulchra)	(Iriartea_deltoidea	(Pseudophoenix_vinifera	Chamaedorea_seifrizii)))))))	Kingia_australis);
((Nypa_fruticans	((((((Prestoea_acuminata	((Manicaria_saccifera	(Oenocarpus_bataua	Oenocarpus_minor))	(Geonoma_undata	(Pelagodoxa_henryana	((Heterospathe_cagayanensis	((Kentiopsis_piersoniorum	((Burretiokentia_grandiflora	Dypsis_decaryi)	Veitchia_spiralis))	Dictyosperma_album))	Hydriastele_microspadix)))))	Leopoldinia_pulchra)	((Elaeis_oleifera	Elaeis_guineensis)	(Attalea_speciosa	Bactris_major)))	(Calamus_caryotoides	((Iriartea_deltoidea	(Pseudophoenix_vinifera	Chamaedorea_seifrizii))	(Reinhardtia_simplex	(Reinhardtia_latisecta	Reinhardtia_paiewonskiana)))))	(Sclerosperma_profizianum	(Podococcus_barteri	(Orania_palindan	Roystonea_regia))))	(Serenoa_repens	(Sabal_domingensis	Phoenix_dactylifera))))	Kingia_australis);
(((Sabal_domingensis	Serenoa_repens)	(Phoenix_dactylifera	(Nypa_fruticans	((((Bactris_major	((Elaeis_oleifera	Elaeis_guineensis)	Attalea_speciosa))	(Prestoea_acuminata	((Manicaria_saccifera	(Pelagodoxa_henryana	((Leopoldinia_pulchra	Geonoma_undata)	(Oenocarpus_bataua	Oenocarpus_minor))))	(((Calamus_caryotoides	Heterospathe_cagayanensis)	(Burretiokentia_grandiflora	Dypsis_decaryi))	(Dictyosperma_album	(Hydriastele_microspadix	(Kentiopsis_piersoniorum	Veitchia_spiralis)))))))	((Iriartea_deltoidea	(Pseudophoenix_vinifera	Chamaedorea_seifrizii))	(Reinhardtia_simplex	(Reinhardtia_latisecta	Reinhardtia_paiewonskiana))))	((Orania_palindan	Sclerosperma_profizianum)	(Podococcus_barteri	Roystonea_regia))))))	Kingia_australis);
(((((Attalea_speciosa	Bactris_major)	((Calamus_caryotoides	((Iriartea_deltoidea	(Pseudophoenix_vinifera	Chamaedorea_seifrizii))	((((Geonoma_undata	(Leopoldinia_pulchra	Manicaria_saccifera))	(Pelagodoxa_henryana	(((Heterospathe_cagayanensis	((Burretiokentia_grandiflora	Dypsis_decaryi)	Veitchia_spiralis))	(Dictyosperma_album	Kentiopsis_piersoniorum))	Hydriastele_microspadix)))	(Prestoea_acuminata	(Oenocarpus_bataua	Oenocarpus_minor)))	((Orania_palindan	Sclerosperma_profizianum)	(Podococcus_barteri	Roystonea_regia)))))	(((Sabal_domingensis	(Serenoa_repens	Phoenix_dactylifera))	Nypa_fruticans)	(Reinhardtia_simplex	(Reinhardtia_latisecta	Reinhardtia_paiewonskiana)))))	Elaeis_oleifera)	Elaeis_guineensis)	Kingia_australis);
((Nypa_fruticans	(((((Iriartea_deltoidea	(Pseudophoenix_vinifera	Chamaedorea_seifrizii))	(Reinhardtia_simplex	(Reinhardtia_latisecta	Reinhardtia_paiewonskiana)))	((((Geonoma_undata	(Leopoldinia_pulchra	Manicaria_saccifera))	(Pelagodoxa_henryana	(((Burretiokentia_grandiflora	Dypsis_decaryi)	Dictyosperma_album)	((Hydriastele_microspadix	(Veitchia_spiralis	Kentiopsis_piersoniorum))	(Calamus_caryotoides	Heterospathe_cagayanensis)))))	(Prestoea_acuminata	(Oenocarpus_bataua	Oenocarpus_minor)))	(Bactris_major	((Elaeis_oleifera	Elaeis_guineensis)	Attalea_speciosa))))	((Orania_palindan	Sclerosperma_profizianum)	(Podococcus_barteri	Roystonea_regia)))	(Phoenix_dactylifera	(Sabal_domingensis	Serenoa_repens))))	Kingia_australis);
((Nypa_fruticans	(((((Iriartea_deltoidea	(Pseudophoenix_vinifera	Chamaedorea_seifrizii))	(Reinhardtia_simplex	(Reinhardtia_latisecta	Reinhardtia_paiewonskiana)))	(((Manicaria_saccifera	(Pelagodoxa_henryana	(Kentiopsis_piersoniorum	((Hydriastele_microspadix	Dictyosperma_album)	((Calamus_caryotoides	Heterospathe_cagayanensis)	(Dypsis_decaryi	Veitchia_spiralis))))))	(Geonoma_undata	(Prestoea_acuminata	((Leopoldinia_pulchra	Oenocarpus_bataua)	Oenocarpus_minor))))	(Bactris_major	((Elaeis_oleifera	Elaeis_guineensis)	Attalea_speciosa))))	((Orania_palindan	Sclerosperma_profizianum)	(Podococcus_barteri	Roystonea_regia)))	((Phoenix_dactylifera	Sabal_domingensis)	(Burretiokentia_grandiflora	Serenoa_repens))))	Kingia_australis);
(((Sabal_domingensis	Serenoa_repens)	(Phoenix_dactylifera	(Nypa_fruticans	(((((Elaeis_oleifera	Elaeis_guineensis)	Attalea_speciosa)	Bactris_major)	(Reinhardtia_simplex	(Reinhardtia_latisecta	Reinhardtia_paiewonskiana)))	((Iriartea_deltoidea	(Pseudophoenix_vinifera	Chamaedorea_seifrizii))	(((((Prestoea_acuminata	((Dictyosperma_album	(Dypsis_decaryi	Burretiokentia_grandiflora))	((Calamus_caryotoides	Heterospathe_cagayanensis)	(Hydriastele_microspadix	(Veitchia_spiralis	Kentiopsis_piersoniorum)))))	(Leopoldinia_pulchra	Geonoma_undata))	(Pelagodoxa_henryana	(Oenocarpus_bataua	Oenocarpus_minor)))	Manicaria_saccifera)	((Orania_palindan	Sclerosperma_profizianum)	(Podococcus_barteri	Roystonea_regia))))))))	Kingia_australis);
((Elaeis_guineensis	(((Attalea_speciosa	Bactris_major)	((Reinhardtia_simplex	(Reinhardtia_latisecta	Reinhardtia_paiewonskiana))	((((Pseudophoenix_vinifera	Chamaedorea_seifrizii)	((((Prestoea_acuminata	((Leopoldinia_pulchra	Geonoma_undata)	((Dypsis_decaryi	Burretiokentia_grandiflora)	((Heterospathe_cagayanensis	(Hydriastele_microspadix	(Veitchia_spiralis	Kentiopsis_piersoniorum)))	Dictyosperma_album))))	(Pelagodoxa_henryana	(Oenocarpus_bataua	Oenocarpus_minor)))	Manicaria_saccifera)	(Calamus_caryotoides	((Orania_palindan	Sclerosperma_profizianum)	(Podococcus_barteri	Roystonea_regia)))))	(((Phoenix_dactylifera	Sabal_domingensis)	Serenoa_repens)	Nypa_fruticans))	Iriartea_deltoidea)))	Elaeis_oleifera))	Kingia_australis);
(((Reinhardtia_latisecta	Reinhardtia_paiewonskiana)	((((((Sabal_domingensis	(Serenoa_repens	Phoenix_dactylifera))	Nypa_fruticans)	((Orania_palindan	Sclerosperma_profizianum)	(Podococcus_barteri	Roystonea_regia)))	((((Manicaria_saccifera	((Geonoma_undata	Calamus_caryotoides)	Leopoldinia_pulchra))	(Pelagodoxa_henryana	((((Dictyosperma_album	((Dypsis_decaryi	Veitchia_spiralis)	Kentiopsis_piersoniorum))	Heterospathe_cagayanensis)	Burretiokentia_grandiflora)	Hydriastele_microspadix)))	(Prestoea_acuminata	(Oenocarpus_bataua	Oenocarpus_minor)))	((Elaeis_oleifera	Elaeis_guineensis)	(Attalea_speciosa	Bactris_major))))	(Iriartea_deltoidea	(Pseudophoenix_vinifera	Chamaedorea_seifrizii)))	Reinhardtia_simplex))	Kingia_australis);
(((((Calamus_caryotoides	((Nypa_fruticans	(((Prestoea_acuminata	(((Heterospathe_cagayanensis	((Hydriastele_microspadix	Dictyosperma_album)	(((Burretiokentia_grandiflora	Dypsis_decaryi)	Veitchia_spiralis)	Kentiopsis_piersoniorum)))	((Leopoldinia_pulchra	Geonoma_undata)	Manicaria_saccifera))	((Oenocarpus_bataua	Oenocarpus_minor)	Pelagodoxa_henryana)))	((Sclerosperma_profizianum	Orania_palindan)	(Roystonea_regia	Podococcus_barteri)))	((Serenoa_repens	Sabal_domingensis)	Phoenix_dactylifera)))	((Iriartea_deltoidea	(Pseudophoenix_vinifera	Chamaedorea_seifrizii))	(Reinhardtia_simplex	(Reinhardtia_latisecta	Reinhardtia_paiewonskiana)))))	(Elaeis_guineensis	Elaeis_oleifera))	Attalea_speciosa)	Bactris_major)	Kingia_australis);
((Phoenix_dactylifera	((((((((Dypsis_decaryi	Pelagodoxa_henryana)	((Burretiokentia_grandiflora	(Heterospathe_cagayanensis	Dictyosperma_album))	((Veitchia_spiralis	Kentiopsis_piersoniorum)	Hydriastele_microspadix)))	((Geonoma_undata	Leopoldinia_pulchra)	Manicaria_saccifera))	(Prestoea_acuminata	(Oenocarpus_bataua	Oenocarpus_minor)))	((Sclerosperma_profizianum	Orania_palindan)	(Roystonea_regia	Podococcus_barteri)))	(((Iriartea_deltoidea	(Pseudophoenix_vinifera	Chamaedorea_seifrizii))	(((Elaeis_guineensis	Elaeis_oleifera)	(Attalea_speciosa	Bactris_major))	Calamus_caryotoides))	(Reinhardtia_simplex	(Reinhardtia_latisecta	Reinhardtia_paiewonskiana))))	Nypa_fruticans)	(Serenoa_repens	Sabal_domingensis)))	Kingia_australis);
((Phoenix_dactylifera	(((((Sclerosperma_profizianum	Orania_palindan)	(Roystonea_regia	Podococcus_barteri))	((((Pelagodoxa_henryana	((Heterospathe_cagayanensis	((Veitchia_spiralis	(Calamus_caryotoides	Kentiopsis_piersoniorum))	Hydriastele_microspadix))	(Dictyosperma_album	(Burretiokentia_grandiflora	Dypsis_decaryi))))	((Geonoma_undata	Leopoldinia_pulchra)	Manicaria_saccifera))	(Prestoea_acuminata	(Oenocarpus_bataua	Oenocarpus_minor)))	((Iriartea_deltoidea	(Pseudophoenix_vinifera	Chamaedorea_seifrizii))	(((Elaeis_guineensis	Elaeis_oleifera)	(Attalea_speciosa	Bactris_major))	(Reinhardtia_simplex	(Reinhardtia_latisecta	Reinhardtia_paiewonskiana))))))	Nypa_fruticans)	(Serenoa_repens	Sabal_domingensis)))	Kingia_australis);
((Bactris_major	(((Elaeis_guineensis	Elaeis_oleifera)	Attalea_speciosa)	((((Iriartea_deltoidea	(Pseudophoenix_vinifera	Chamaedorea_seifrizii))	(Reinhardtia_simplex	(Reinhardtia_latisecta	Reinhardtia_paiewonskiana)))	((Nypa_fruticans	((Serenoa_repens	Sabal_domingensis)	Phoenix_dactylifera))	((Sclerosperma_profizianum	Orania_palindan)	(Roystonea_regia	Podococcus_barteri))))	(((Pelagodoxa_henryana	(((Calamus_caryotoides	Heterospathe_cagayanensis)	(Dictyosperma_album	((Veitchia_spiralis	Kentiopsis_piersoniorum)	(Burretiokentia_grandiflora	Dypsis_decaryi))))	Hydriastele_microspadix))	(Geonoma_undata	((Prestoea_acuminata	(Oenocarpus_bataua	Oenocarpus_minor))	Leopoldinia_pulchra)))	Manicaria_saccifera))))	Kingia_australis);
((Bactris_major	((((Reinhardtia_simplex	(Reinhardtia_latisecta	Reinhardtia_paiewonskiana))	((Nypa_fruticans	(((Serenoa_repens	Sabal_domingensis)	Phoenix_dactylifera)	((Sclerosperma_profizianum	Orania_palindan)	(Roystonea_regia	Podococcus_barteri))))	(((Oenocarpus_bataua	Oenocarpus_minor)	((Manicaria_saccifera	(Dypsis_decaryi	Pelagodoxa_henryana))	(Prestoea_acuminata	((Leopoldinia_pulchra	(Calamus_caryotoides	Geonoma_undata))	((Dictyosperma_album	Burretiokentia_grandiflora)	((Hydriastele_microspadix	(Veitchia_spiralis	Kentiopsis_piersoniorum))	Heterospathe_cagayanensis))))))	(Iriartea_deltoidea	(Pseudophoenix_vinifera	Chamaedorea_seifrizii)))))	(Elaeis_guineensis	Elaeis_oleifera))	Attalea_speciosa))	Kingia_australis);
((((((((Prestoea_acuminata	(Oenocarpus_bataua	Oenocarpus_minor))	((Leopoldinia_pulchra	Geonoma_undata)	Manicaria_saccifera))	(((Dictyosperma_album	((((Burretiokentia_grandiflora	Dypsis_decaryi)	Veitchia_spiralis)	(Calamus_caryotoides	Heterospathe_cagayanensis))	Kentiopsis_piersoniorum))	Hydriastele_microspadix)	Pelagodoxa_henryana))	(Sclerosperma_profizianum	(Orania_palindan	(Roystonea_regia	Podococcus_barteri))))	(((Pseudophoenix_vinifera	Chamaedorea_seifrizii)	(Reinhardtia_simplex	(Reinhardtia_latisecta	Reinhardtia_paiewonskiana)))	((Iriartea_deltoidea	Nypa_fruticans)	((Elaeis_guineensis	Elaeis_oleifera)	(Attalea_speciosa	Bactris_major)))))	(Serenoa_repens	Sabal_domingensis))	Phoenix_dactylifera)	Kingia_australis);
((Geonoma_undata	((Manicaria_saccifera	((Burretiokentia_grandiflora	((Heterospathe_cagayanensis	(Dictyosperma_album	(Kentiopsis_piersoniorum	(Dypsis_decaryi	Veitchia_spiralis))))	Hydriastele_microspadix))	((Pelagodoxa_henryana	(Oenocarpus_bataua	Oenocarpus_minor))	(Prestoea_acuminata	(((Elaeis_guineensis	Elaeis_oleifera)	(Attalea_speciosa	Bactris_major))	(((Iriartea_deltoidea	(Pseudophoenix_vinifera	Chamaedorea_seifrizii))	Calamus_caryotoides)	((Nypa_fruticans	(((Serenoa_repens	Sabal_domingensis)	Phoenix_dactylifera)	((Sclerosperma_profizianum	Orania_palindan)	(Podococcus_barteri	Roystonea_regia))))	(Reinhardtia_simplex	(Reinhardtia_latisecta	Reinhardtia_paiewonskiana)))))))))	Leopoldinia_pulchra))	Kingia_australis);
((((Serenoa_repens	Sabal_domingensis)	Phoenix_dactylifera)	((((Iriartea_deltoidea	((Pseudophoenix_vinifera	Chamaedorea_seifrizii)	(Reinhardtia_simplex	(Reinhardtia_latisecta	Reinhardtia_paiewonskiana))))	(((((Manicaria_saccifera	Pelagodoxa_henryana)	(Geonoma_undata	((Calamus_caryotoides	Heterospathe_cagayanensis)	((Dictyosperma_album	(Hydriastele_microspadix	(Kentiopsis_piersoniorum	Veitchia_spiralis)))	(Burretiokentia_grandiflora	Dypsis_decaryi)))))	(Prestoea_acuminata	(Oenocarpus_bataua	Oenocarpus_minor)))	Leopoldinia_pulchra)	((Elaeis_guineensis	Elaeis_oleifera)	(Attalea_speciosa	Bactris_major))))	(Podococcus_barteri	(Roystonea_regia	(Sclerosperma_profizianum	Orania_palindan))))	Nypa_fruticans))	Kingia_australis);
(((Elaeis_guineensis	Elaeis_oleifera)	((Attalea_speciosa	Bactris_major)	(((Nypa_fruticans	(((Serenoa_repens	Sabal_domingensis)	Phoenix_dactylifera)	((Sclerosperma_profizianum	Orania_palindan)	(Podococcus_barteri	Roystonea_regia))))	((Iriartea_deltoidea	(Chamaedorea_seifrizii	Pseudophoenix_vinifera))	(Reinhardtia_simplex	(Reinhardtia_latisecta	Reinhardtia_paiewonskiana))))	((((Dictyosperma_album	(Hydriastele_microspadix	(Heterospathe_cagayanensis	(Kentiopsis_piersoniorum	Veitchia_spiralis))))	(Burretiokentia_grandiflora	Dypsis_decaryi))	(Geonoma_undata	((Prestoea_acuminata	((Calamus_caryotoides	Manicaria_saccifera)	(Oenocarpus_bataua	Oenocarpus_minor)))	Pelagodoxa_henryana)))	Leopoldinia_pulchra))))	Kingia_australis);
(((Elaeis_guineensis	Elaeis_oleifera)	((Attalea_speciosa	Bactris_major)	((Iriartea_deltoidea	((Nypa_fruticans	((Serenoa_repens	(Sabal_domingensis	Phoenix_dactylifera))	((Sclerosperma_profizianum	Orania_palindan)	(Podococcus_barteri	Roystonea_regia))))	((Chamaedorea_seifrizii	Pseudophoenix_vinifera)	((((Calamus_caryotoides	Geonoma_undata)	(Manicaria_saccifera	(Pelagodoxa_henryana	(((Veitchia_spiralis	(Heterospathe_cagayanensis	(Dypsis_decaryi	Burretiokentia_grandiflora)))	(Kentiopsis_piersoniorum	Dictyosperma_album))	Hydriastele_microspadix))))	((Oenocarpus_bataua	Oenocarpus_minor)	Prestoea_acuminata))	Leopoldinia_pulchra))))	(Reinhardtia_simplex	(Reinhardtia_latisecta	Reinhardtia_paiewonskiana)))))	Kingia_australis);
((Bactris_major	((Attalea_speciosa	(Elaeis_guineensis	Elaeis_oleifera))	((Manicaria_saccifera	((((Leopoldinia_pulchra	Prestoea_acuminata)	(Oenocarpus_bataua	Oenocarpus_minor))	(Pelagodoxa_henryana	((Heterospathe_cagayanensis	(Burretiokentia_grandiflora	Dypsis_decaryi))	(Dictyosperma_album	((Veitchia_spiralis	Kentiopsis_piersoniorum)	Hydriastele_microspadix)))))	Geonoma_undata))	(((Reinhardtia_simplex	(Reinhardtia_latisecta	Reinhardtia_paiewonskiana))	(Iriartea_deltoidea	(Chamaedorea_seifrizii	Pseudophoenix_vinifera)))	((Nypa_fruticans	((Phoenix_dactylifera	(Sabal_domingensis	Serenoa_repens))	(Podococcus_barteri	(Roystonea_regia	(Sclerosperma_profizianum	Orania_palindan)))))	Calamus_caryotoides)))))	Kingia_australis);
(((Elaeis_guineensis	Elaeis_oleifera)	((Bactris_major	Attalea_speciosa)	((((Oenocarpus_bataua	(Iriartea_deltoidea	Oenocarpus_minor))	(((Prestoea_acuminata	(Dypsis_decaryi	((Burretiokentia_grandiflora	Dictyosperma_album)	((Calamus_caryotoides	Heterospathe_cagayanensis)	((Veitchia_spiralis	Kentiopsis_piersoniorum)	Hydriastele_microspadix)))))	Geonoma_undata)	(Pelagodoxa_henryana	Manicaria_saccifera)))	Leopoldinia_pulchra)	(((Reinhardtia_simplex	(Reinhardtia_latisecta	Reinhardtia_paiewonskiana))	(Chamaedorea_seifrizii	Pseudophoenix_vinifera))	(Nypa_fruticans	((Serenoa_repens	(Phoenix_dactylifera	Sabal_domingensis))	(Podococcus_barteri	(Roystonea_regia	(Sclerosperma_profizianum	Orania_palindan)))))))))	Kingia_australis);
((Geonoma_undata	(Leopoldinia_pulchra	(((Hydriastele_microspadix	(Heterospathe_cagayanensis	(Dictyosperma_album	(((Burretiokentia_grandiflora	Dypsis_decaryi)	Veitchia_spiralis)	(Calamus_caryotoides	Kentiopsis_piersoniorum)))))	(((Prestoea_acuminata	(Oenocarpus_bataua	Oenocarpus_minor))	(((Reinhardtia_simplex	(Reinhardtia_latisecta	Reinhardtia_paiewonskiana))	(((Roystonea_regia	(Sclerosperma_profizianum	Orania_palindan))	Podococcus_barteri)	(Nypa_fruticans	(Phoenix_dactylifera	(Sabal_domingensis	Serenoa_repens)))))	((Attalea_speciosa	(Elaeis_guineensis	Elaeis_oleifera))	Bactris_major)))	(Iriartea_deltoidea	(Chamaedorea_seifrizii	Pseudophoenix_vinifera))))	(Pelagodoxa_henryana	Manicaria_saccifera))))	Kingia_australis);
((Calamus_caryotoides	(((Burretiokentia_grandiflora	Dypsis_decaryi)	Veitchia_spiralis)	(Kentiopsis_piersoniorum	((((((Leopoldinia_pulchra	Manicaria_saccifera)	Geonoma_undata)	((Prestoea_acuminata	(Oenocarpus_bataua	Oenocarpus_minor))	((((Attalea_speciosa	(Elaeis_guineensis	Elaeis_oleifera))	Bactris_major)	(Iriartea_deltoidea	(((Roystonea_regia	(Sclerosperma_profizianum	Orania_palindan))	(Phoenix_dactylifera	(Sabal_domingensis	Serenoa_repens)))	((Nypa_fruticans	(Chamaedorea_seifrizii	Pseudophoenix_vinifera))	(Reinhardtia_simplex	(Reinhardtia_latisecta	Reinhardtia_paiewonskiana))))))	Podococcus_barteri)))	Pelagodoxa_henryana)	Heterospathe_cagayanensis)	(Hydriastele_microspadix	Dictyosperma_album)))))	Kingia_australis);
((Phoenix_dactylifera	((Sabal_domingensis	Serenoa_repens)	((((((Dictyosperma_album	(Burretiokentia_grandiflora	Dypsis_decaryi))	((Hydriastele_microspadix	(Veitchia_spiralis	Kentiopsis_piersoniorum))	(Calamus_caryotoides	Heterospathe_cagayanensis)))	((Pelagodoxa_henryana	Manicaria_saccifera)	(Geonoma_undata	(Leopoldinia_pulchra	(Prestoea_acuminata	(Oenocarpus_bataua	Oenocarpus_minor))))))	((Attalea_speciosa	(Elaeis_guineensis	Elaeis_oleifera))	Bactris_major))	((Podococcus_barteri	(Nypa_fruticans	Iriartea_deltoidea))	((Chamaedorea_seifrizii	Pseudophoenix_vinifera)	(Reinhardtia_simplex	(Reinhardtia_latisecta	Reinhardtia_paiewonskiana)))))	(Roystonea_regia	(Sclerosperma_profizianum	Orania_palindan)))))	Kingia_australis);
((Nypa_fruticans	((Phoenix_dactylifera	(Sabal_domingensis	Serenoa_repens))	(((((Elaeis_guineensis	Elaeis_oleifera)	(Bactris_major	Attalea_speciosa))	(((Chamaedorea_seifrizii	Pseudophoenix_vinifera)	(Reinhardtia_simplex	(Reinhardtia_latisecta	Reinhardtia_paiewonskiana)))	Iriartea_deltoidea))	((((Dictyosperma_album	(Burretiokentia_grandiflora	Dypsis_decaryi))	((Hydriastele_microspadix	(Veitchia_spiralis	Kentiopsis_piersoniorum))	(Calamus_caryotoides	Heterospathe_cagayanensis)))	((Pelagodoxa_henryana	Manicaria_saccifera)	(Geonoma_undata	(Prestoea_acuminata	(Oenocarpus_bataua	Oenocarpus_minor)))))	Leopoldinia_pulchra))	((Podococcus_barteri	Roystonea_regia)	(Sclerosperma_profizianum	Orania_palindan)))))	Kingia_australis);
((Bactris_major	(Attalea_speciosa	((((((Pseudophoenix_vinifera	Chamaedorea_seifrizii)	Iriartea_deltoidea)	(Reinhardtia_simplex	(Reinhardtia_latisecta	Reinhardtia_paiewonskiana)))	((((((Oenocarpus_bataua	Oenocarpus_minor)	Prestoea_acuminata)	((((Dictyosperma_album	(Burretiokentia_grandiflora	Dypsis_decaryi))	((Hydriastele_microspadix	(Veitchia_spiralis	Kentiopsis_piersoniorum))	Heterospathe_cagayanensis))	Geonoma_undata)	(Pelagodoxa_henryana	Manicaria_saccifera)))	Leopoldinia_pulchra)	((Serenoa_repens	(Phoenix_dactylifera	Sabal_domingensis))	((Podococcus_barteri	Roystonea_regia)	(Sclerosperma_profizianum	Orania_palindan))))	Nypa_fruticans))	Calamus_caryotoides)	(Elaeis_guineensis	Elaeis_oleifera))))	Kingia_australis);
((Bactris_major	(Attalea_speciosa	((((((((((Burretiokentia_grandiflora	Dypsis_decaryi)	(((Hydriastele_microspadix	Kentiopsis_piersoniorum)	(Veitchia_spiralis	Heterospathe_cagayanensis))	Dictyosperma_album))	Pelagodoxa_henryana)	(Oenocarpus_bataua	Oenocarpus_minor))	((Manicaria_saccifera	Leopoldinia_pulchra)	Geonoma_undata))	Prestoea_acuminata)	(Nypa_fruticans	(((Podococcus_barteri	Roystonea_regia)	(Sclerosperma_profizianum	Orania_palindan))	(Phoenix_dactylifera	(Sabal_domingensis	Serenoa_repens)))))	((Pseudophoenix_vinifera	Chamaedorea_seifrizii)	Iriartea_deltoidea))	(Calamus_caryotoides	(Reinhardtia_simplex	(Reinhardtia_latisecta	Reinhardtia_paiewonskiana))))	(Elaeis_guineensis	Elaeis_oleifera))))	Kingia_australis);
((Bactris_major	(Attalea_speciosa	(((((((Podococcus_barteri	Roystonea_regia)	(Sclerosperma_profizianum	Orania_palindan))	(Phoenix_dactylifera	(Sabal_domingensis	Serenoa_repens)))	Nypa_fruticans)	(((((Hydriastele_microspadix	(Veitchia_spiralis	Kentiopsis_piersoniorum))	(Calamus_caryotoides	Heterospathe_cagayanensis))	(Dictyosperma_album	(Burretiokentia_grandiflora	Dypsis_decaryi)))	((Iriartea_deltoidea	Pelagodoxa_henryana)	(((Prestoea_acuminata	(Oenocarpus_bataua	Oenocarpus_minor))	Manicaria_saccifera)	Geonoma_undata)))	(Leopoldinia_pulchra	(Pseudophoenix_vinifera	Chamaedorea_seifrizii))))	(Reinhardtia_simplex	(Reinhardtia_latisecta	Reinhardtia_paiewonskiana)))	(Elaeis_guineensis	Elaeis_oleifera))))	Kingia_australis);
((Elaeis_guineensis	(Elaeis_oleifera	((Bactris_major	Attalea_speciosa)	(((((((Podococcus_barteri	Roystonea_regia)	(Sclerosperma_profizianum	Orania_palindan))	(Phoenix_dactylifera	(Sabal_domingensis	Serenoa_repens)))	Nypa_fruticans)	((Reinhardtia_simplex	(Reinhardtia_latisecta	Reinhardtia_paiewonskiana))	(Pseudophoenix_vinifera	Chamaedorea_seifrizii)))	(Iriartea_deltoidea	Calamus_caryotoides))	(Leopoldinia_pulchra	((Geonoma_undata	(Manicaria_saccifera	(Pelagodoxa_henryana	(((Dictyosperma_album	Kentiopsis_piersoniorum)	(Heterospathe_cagayanensis	((Burretiokentia_grandiflora	Dypsis_decaryi)	Veitchia_spiralis)))	Hydriastele_microspadix))))	(Prestoea_acuminata	(Oenocarpus_bataua	Oenocarpus_minor))))))))	Kingia_australis);
((Elaeis_guineensis	(Elaeis_oleifera	(((((Pelagodoxa_henryana	(((Dictyosperma_album	(((Burretiokentia_grandiflora	Dypsis_decaryi)	Veitchia_spiralis)	Kentiopsis_piersoniorum))	Heterospathe_cagayanensis)	Hydriastele_microspadix))	(Geonoma_undata	((Leopoldinia_pulchra	Prestoea_acuminata)	(Oenocarpus_minor	Oenocarpus_bataua))))	Manicaria_saccifera)	(((Iriartea_deltoidea	(Pseudophoenix_vinifera	Chamaedorea_seifrizii))	(((Reinhardtia_paiewonskiana	Reinhardtia_latisecta)	Reinhardtia_simplex)	Calamus_caryotoides))	(Nypa_fruticans	((Phoenix_dactylifera	(Serenoa_repens	Sabal_domingensis))	((Podococcus_barteri	(Sclerosperma_profizianum	Orania_palindan))	Roystonea_regia)))))	(Attalea_speciosa	Bactris_major))))	Kingia_australis);
((Bactris_major	(((Elaeis_guineensis	Elaeis_oleifera)	((Leopoldinia_pulchra	(((Geonoma_undata	(Pelagodoxa_henryana	((Dictyosperma_album	(Heterospathe_cagayanensis	(Hydriastele_microspadix	(Veitchia_spiralis	Kentiopsis_piersoniorum))))	(Burretiokentia_grandiflora	Dypsis_decaryi))))	Manicaria_saccifera)	(Prestoea_acuminata	(Oenocarpus_minor	Oenocarpus_bataua))))	(((Iriartea_deltoidea	(Pseudophoenix_vinifera	Chamaedorea_seifrizii))	(((Reinhardtia_paiewonskiana	Reinhardtia_latisecta)	Reinhardtia_simplex)	Calamus_caryotoides))	(Nypa_fruticans	((Phoenix_dactylifera	(Serenoa_repens	Sabal_domingensis))	(Podococcus_barteri	((Sclerosperma_profizianum	Orania_palindan)	Roystonea_regia)))))))	Attalea_speciosa))	Kingia_australis);
((Nypa_fruticans	((Sabal_domingensis	(Phoenix_dactylifera	Serenoa_repens))	((((((Attalea_speciosa	Bactris_major)	(Elaeis_guineensis	Elaeis_oleifera))	(((((Leopoldinia_pulchra	Prestoea_acuminata)	(((Hydriastele_microspadix	(((Calamus_caryotoides	Heterospathe_cagayanensis)	Veitchia_spiralis)	Kentiopsis_piersoniorum))	Dictyosperma_album)	(Burretiokentia_grandiflora	Dypsis_decaryi)))	Geonoma_undata)	Manicaria_saccifera)	(Pelagodoxa_henryana	(Oenocarpus_minor	Oenocarpus_bataua))))	(Iriartea_deltoidea	(Pseudophoenix_vinifera	Chamaedorea_seifrizii)))	((Reinhardtia_paiewonskiana	Reinhardtia_latisecta)	Reinhardtia_simplex))	(Roystonea_regia	(Podococcus_barteri	(Sclerosperma_profizianum	Orania_palindan))))))	Kingia_australis);
((Elaeis_oleifera	((Attalea_speciosa	(((((((Sclerosperma_profizianum	Orania_palindan)	(Roystonea_regia	Podococcus_barteri))	(((Phoenix_dactylifera	((Burretiokentia_grandiflora	Serenoa_repens)	Sabal_domingensis))	(((Calamus_caryotoides	Geonoma_undata)	(((((Hydriastele_microspadix	((Dypsis_decaryi	Veitchia_spiralis)	Kentiopsis_piersoniorum))	Dictyosperma_album)	Heterospathe_cagayanensis)	Pelagodoxa_henryana)	Manicaria_saccifera))	(Prestoea_acuminata	(Oenocarpus_minor	Oenocarpus_bataua))))	Leopoldinia_pulchra))	(Iriartea_deltoidea	(Pseudophoenix_vinifera	Chamaedorea_seifrizii)))	Nypa_fruticans)	((Reinhardtia_paiewonskiana	Reinhardtia_latisecta)	Reinhardtia_simplex))	Bactris_major))	Elaeis_guineensis))	Kingia_australis);
((((Burretiokentia_grandiflora	Serenoa_repens)	Sabal_domingensis)	((((Roystonea_regia	Podococcus_barteri)	(Sclerosperma_profizianum	Orania_palindan))	((((Attalea_speciosa	(Iriartea_deltoidea	(Pseudophoenix_vinifera	Chamaedorea_seifrizii)))	((Reinhardtia_paiewonskiana	Reinhardtia_latisecta)	Reinhardtia_simplex))	(((Elaeis_guineensis	Elaeis_oleifera)	Bactris_major)	(((((((Heterospathe_cagayanensis	Veitchia_spiralis)	Kentiopsis_piersoniorum)	Hydriastele_microspadix)	(Dypsis_decaryi	Dictyosperma_album))	Pelagodoxa_henryana)	Manicaria_saccifera)	((Calamus_caryotoides	Geonoma_undata)	((Leopoldinia_pulchra	Prestoea_acuminata)	(Oenocarpus_minor	Oenocarpus_bataua))))))	Nypa_fruticans))	Phoenix_dactylifera))	Kingia_australis);
(((Elaeis_guineensis	Elaeis_oleifera)	((Attalea_speciosa	Bactris_major)	(((((Prestoea_acuminata	(Oenocarpus_minor	Oenocarpus_bataua))	(Manicaria_saccifera	((Geonoma_undata	(((Calamus_caryotoides	Heterospathe_cagayanensis)	(Hydriastele_microspadix	(Kentiopsis_piersoniorum	Veitchia_spiralis)))	(Dypsis_decaryi	Dictyosperma_album)))	Pelagodoxa_henryana)))	Burretiokentia_grandiflora)	Leopoldinia_pulchra)	(Iriartea_deltoidea	((((Phoenix_dactylifera	(Serenoa_repens	Sabal_domingensis))	((Roystonea_regia	Podococcus_barteri)	(Sclerosperma_profizianum	Orania_palindan)))	Nypa_fruticans)	((Pseudophoenix_vinifera	Chamaedorea_seifrizii)	((Reinhardtia_paiewonskiana	Reinhardtia_latisecta)	Reinhardtia_simplex)))))))	Kingia_australis);
((Nypa_fruticans	((Sabal_domingensis	(Phoenix_dactylifera	Serenoa_repens))	(((Reinhardtia_paiewonskiana	Reinhardtia_latisecta)	Reinhardtia_simplex)	((Bactris_major	((Elaeis_guineensis	Elaeis_oleifera)	Attalea_speciosa))	(((((Pelagodoxa_henryana	(Prestoea_acuminata	(Oenocarpus_minor	Oenocarpus_bataua)))	(Leopoldinia_pulchra	(Geonoma_undata	Manicaria_saccifera)))	(((((Dypsis_decaryi	Calamus_caryotoides)	Heterospathe_cagayanensis)	Burretiokentia_grandiflora)	Dictyosperma_album)	(Hydriastele_microspadix	(Kentiopsis_piersoniorum	Veitchia_spiralis))))	(Iriartea_deltoidea	(Pseudophoenix_vinifera	Chamaedorea_seifrizii)))	((Roystonea_regia	Podococcus_barteri)	(Sclerosperma_profizianum	Orania_palindan)))))))	Kingia_australis);
((Bactris_major	((((((Pelagodoxa_henryana	(Oenocarpus_minor	Oenocarpus_bataua))	((Leopoldinia_pulchra	(Geonoma_undata	Manicaria_saccifera))	(Prestoea_acuminata	((Hydriastele_microspadix	((Dictyosperma_album	Kentiopsis_piersoniorum)	(Veitchia_spiralis	(Calamus_caryotoides	Heterospathe_cagayanensis))))	(Dypsis_decaryi	Burretiokentia_grandiflora)))))	(Iriartea_deltoidea	(Pseudophoenix_vinifera	Chamaedorea_seifrizii)))	(Nypa_fruticans	((Sabal_domingensis	(Phoenix_dactylifera	Serenoa_repens))	((Roystonea_regia	Podococcus_barteri)	(Sclerosperma_profizianum	Orania_palindan)))))	((Reinhardtia_paiewonskiana	Reinhardtia_latisecta)	Reinhardtia_simplex))	((Elaeis_guineensis	Elaeis_oleifera)	Attalea_speciosa)))	Kingia_australis);
((((((((Reinhardtia_paiewonskiana	Reinhardtia_latisecta)	Reinhardtia_simplex)	((Elaeis_guineensis	Elaeis_oleifera)	(Attalea_speciosa	Bactris_major)))	((((Pelagodoxa_henryana	((Dypsis_decaryi	Dictyosperma_album)	((Hydriastele_microspadix	(Veitchia_spiralis	Kentiopsis_piersoniorum))	((Burretiokentia_grandiflora	Calamus_caryotoides)	Heterospathe_cagayanensis))))	((Prestoea_acuminata	(Oenocarpus_minor	Oenocarpus_bataua))	(Leopoldinia_pulchra	Geonoma_undata)))	Manicaria_saccifera)	(Iriartea_deltoidea	(Pseudophoenix_vinifera	Chamaedorea_seifrizii))))	(((Sclerosperma_profizianum	Orania_palindan)	Roystonea_regia)	Podococcus_barteri))	Nypa_fruticans)	(Sabal_domingensis	(Phoenix_dactylifera	Serenoa_repens)))	Kingia_australis);
((Bactris_major	((((((((Sclerosperma_profizianum	Orania_palindan)	Roystonea_regia)	Podococcus_barteri)	(Nypa_fruticans	(Phoenix_dactylifera	(Serenoa_repens	Sabal_domingensis))))	((Iriartea_deltoidea	(Pseudophoenix_vinifera	Chamaedorea_seifrizii))	((Reinhardtia_paiewonskiana	Reinhardtia_latisecta)	Reinhardtia_simplex)))	((Pelagodoxa_henryana	((Geonoma_undata	(Leopoldinia_pulchra	Manicaria_saccifera))	(Prestoea_acuminata	(Oenocarpus_minor	Oenocarpus_bataua))))	((Dypsis_decaryi	Dictyosperma_album)	(Hydriastele_microspadix	((Veitchia_spiralis	Heterospathe_cagayanensis)	((Burretiokentia_grandiflora	Calamus_caryotoides)	Kentiopsis_piersoniorum))))))	(Elaeis_guineensis	Elaeis_oleifera))	Attalea_speciosa))	Kingia_australis);
((Bactris_major	(((Elaeis_guineensis	Elaeis_oleifera)	(((Iriartea_deltoidea	(Chamaedorea_seifrizii	Pseudophoenix_vinifera))	(((Reinhardtia_latisecta	Reinhardtia_paiewonskiana)	Reinhardtia_simplex)	((((Podococcus_barteri	(Sclerosperma_profizianum	Orania_palindan))	Roystonea_regia)	(Sabal_domingensis	(Serenoa_repens	Phoenix_dactylifera)))	Nypa_fruticans)))	(((Manicaria_saccifera	Pelagodoxa_henryana)	(((Oenocarpus_minor	Oenocarpus_bataua)	Prestoea_acuminata)	(Leopoldinia_pulchra	Geonoma_undata)))	((((Kentiopsis_piersoniorum	(Veitchia_spiralis	(Heterospathe_cagayanensis	Calamus_caryotoides)))	Hydriastele_microspadix)	Dictyosperma_album)	(Burretiokentia_grandiflora	Dypsis_decaryi)))))	Attalea_speciosa))	Kingia_australis);
((Bactris_major	(((Elaeis_guineensis	Elaeis_oleifera)	(((Reinhardtia_latisecta	Reinhardtia_paiewonskiana)	Reinhardtia_simplex)	((((Podococcus_barteri	((Sclerosperma_profizianum	Orania_palindan)	Roystonea_regia))	(Phoenix_dactylifera	(Sabal_domingensis	Serenoa_repens)))	Nypa_fruticans)	((((Leopoldinia_pulchra	Geonoma_undata)	(Pelagodoxa_henryana	(Hydriastele_microspadix	((Kentiopsis_piersoniorum	Dictyosperma_album)	((Dypsis_decaryi	Veitchia_spiralis)	(Heterospathe_cagayanensis	Calamus_caryotoides))))))	(Manicaria_saccifera	((Oenocarpus_minor	Oenocarpus_bataua)	(Burretiokentia_grandiflora	Prestoea_acuminata))))	(Iriartea_deltoidea	(Chamaedorea_seifrizii	Pseudophoenix_vinifera))))))	Attalea_speciosa))	Kingia_australis);
((((Sabal_domingensis	((Nypa_fruticans	((((((Pelagodoxa_henryana	((Burretiokentia_grandiflora	Dypsis_decaryi)	(Dictyosperma_album	((Veitchia_spiralis	(Heterospathe_cagayanensis	Calamus_caryotoides))	(Hydriastele_microspadix	Kentiopsis_piersoniorum)))))	(Manicaria_saccifera	((Oenocarpus_minor	Oenocarpus_bataua)	Prestoea_acuminata)))	Geonoma_undata)	Leopoldinia_pulchra)	((Attalea_speciosa	Bactris_major)	(Elaeis_guineensis	Elaeis_oleifera)))	(((Chamaedorea_seifrizii	Pseudophoenix_vinifera)	((Reinhardtia_latisecta	Reinhardtia_paiewonskiana)	Reinhardtia_simplex))	Iriartea_deltoidea)))	((Sclerosperma_profizianum	Orania_palindan)	(Roystonea_regia	Podococcus_barteri))))	Phoenix_dactylifera)	Serenoa_repens)	Kingia_australis);
(((Elaeis_guineensis	Elaeis_oleifera)	((((Reinhardtia_latisecta	Reinhardtia_paiewonskiana)	Reinhardtia_simplex)	(((Sclerosperma_profizianum	Orania_palindan)	(Roystonea_regia	Podococcus_barteri))	(((Pseudophoenix_vinifera	Chamaedorea_seifrizii)	Iriartea_deltoidea)	((Leopoldinia_pulchra	((((Manicaria_saccifera	Pelagodoxa_henryana)	((Dypsis_decaryi	Dictyosperma_album)	((Hydriastele_microspadix	(Veitchia_spiralis	Kentiopsis_piersoniorum))	Heterospathe_cagayanensis)))	Geonoma_undata)	((Oenocarpus_minor	Oenocarpus_bataua)	Prestoea_acuminata)))	((((Calamus_caryotoides	Phoenix_dactylifera)	(Burretiokentia_grandiflora	Serenoa_repens))	Sabal_domingensis)	Nypa_fruticans)))))	(Attalea_speciosa	Bactris_major)))	Kingia_australis);
((Bactris_major	(((Elaeis_guineensis	Elaeis_oleifera)	(((Reinhardtia_latisecta	Reinhardtia_paiewonskiana)	Reinhardtia_simplex)	(((Leopoldinia_pulchra	(((Oenocarpus_minor	Oenocarpus_bataua)	Prestoea_acuminata)	(((Calamus_caryotoides	Manicaria_saccifera)	Geonoma_undata)	((((Hydriastele_microspadix	((Dypsis_decaryi	Veitchia_spiralis)	Kentiopsis_piersoniorum))	Heterospathe_cagayanensis)	Dictyosperma_album)	Pelagodoxa_henryana))))	(((Phoenix_dactylifera	((Burretiokentia_grandiflora	Serenoa_repens)	Sabal_domingensis))	Nypa_fruticans)	((Sclerosperma_profizianum	Orania_palindan)	(Roystonea_regia	Podococcus_barteri))))	((Pseudophoenix_vinifera	Chamaedorea_seifrizii)	Iriartea_deltoidea))))	Attalea_speciosa))	Kingia_australis);
(((Phoenix_dactylifera	(Serenoa_repens	Sabal_domingensis))	(Nypa_fruticans	(((Sclerosperma_profizianum	Orania_palindan)	(Roystonea_regia	Podococcus_barteri))	(((Bactris_major	(((Elaeis_guineensis	Elaeis_oleifera)	Attalea_speciosa)	Calamus_caryotoides))	((Reinhardtia_latisecta	Reinhardtia_paiewonskiana)	Reinhardtia_simplex))	((((Pseudophoenix_vinifera	Chamaedorea_seifrizii)	Iriartea_deltoidea)	Leopoldinia_pulchra)	(((Oenocarpus_minor	Oenocarpus_bataua)	Prestoea_acuminata)	((Manicaria_saccifera	Geonoma_undata)	((Heterospathe_cagayanensis	((Hydriastele_microspadix	Dictyosperma_album)	(((Burretiokentia_grandiflora	Dypsis_decaryi)	Veitchia_spiralis)	Kentiopsis_piersoniorum)))	Pelagodoxa_henryana))))))))	Kingia_australis);
((Bactris_major	(((Elaeis_guineensis	Elaeis_oleifera)	(((Reinhardtia_latisecta	Reinhardtia_paiewonskiana)	Reinhardtia_simplex)	((((Pseudophoenix_vinifera	Chamaedorea_seifrizii)	Iriartea_deltoidea)	(((((Oenocarpus_minor	Oenocarpus_bataua)	Prestoea_acuminata)	(((((Calamus_caryotoides	Heterospathe_cagayanensis)	Veitchia_spiralis)	(Hydriastele_microspadix	Kentiopsis_piersoniorum))	((Burretiokentia_grandiflora	Dypsis_decaryi)	Dictyosperma_album))	Pelagodoxa_henryana))	(Manicaria_saccifera	Geonoma_undata))	Leopoldinia_pulchra))	(((Sabal_domingensis	(Phoenix_dactylifera	Serenoa_repens))	Nypa_fruticans)	((Sclerosperma_profizianum	Orania_palindan)	(Roystonea_regia	Podococcus_barteri))))))	Attalea_speciosa))	Kingia_australis);
((Bactris_major	(((Elaeis_guineensis	Elaeis_oleifera)	(((Reinhardtia_latisecta	Reinhardtia_paiewonskiana)	Reinhardtia_simplex)	(Calamus_caryotoides	(((((((Oenocarpus_minor	Oenocarpus_bataua)	Prestoea_acuminata)	(((Heterospathe_cagayanensis	(Burretiokentia_grandiflora	Dypsis_decaryi))	(Dictyosperma_album	((Veitchia_spiralis	Kentiopsis_piersoniorum)	Hydriastele_microspadix)))	Pelagodoxa_henryana))	(Manicaria_saccifera	Geonoma_undata))	Leopoldinia_pulchra)	(((Phoenix_dactylifera	(Serenoa_repens	Sabal_domingensis))	Nypa_fruticans)	(Sclerosperma_profizianum	((Orania_palindan	Podococcus_barteri)	Roystonea_regia))))	((Pseudophoenix_vinifera	Chamaedorea_seifrizii)	Iriartea_deltoidea)))))	Attalea_speciosa))	Kingia_australis);
((Bactris_major	(((Elaeis_guineensis	Elaeis_oleifera)	(((Reinhardtia_latisecta	Reinhardtia_paiewonskiana)	Reinhardtia_simplex)	(Calamus_caryotoides	(((((Pseudophoenix_vinifera	Chamaedorea_seifrizii)	Iriartea_deltoidea)	((((((Oenocarpus_minor	Oenocarpus_bataua)	Pelagodoxa_henryana)	((Manicaria_saccifera	Geonoma_undata)	Leopoldinia_pulchra))	((Heterospathe_cagayanensis	((Burretiokentia_grandiflora	Dypsis_decaryi)	(Dictyosperma_album	(Veitchia_spiralis	Kentiopsis_piersoniorum))))	Hydriastele_microspadix))	Prestoea_acuminata)	(Podococcus_barteri	((Orania_palindan	Sclerosperma_profizianum)	Roystonea_regia))))	Nypa_fruticans)	(Phoenix_dactylifera	(Serenoa_repens	Sabal_domingensis))))))	Attalea_speciosa))	Kingia_australis);
((Elaeis_guineensis	(Elaeis_oleifera	((((Reinhardtia_latisecta	Reinhardtia_paiewonskiana)	Reinhardtia_simplex)	((((((Pelagodoxa_henryana	(((Veitchia_spiralis	((Burretiokentia_grandiflora	Dictyosperma_album)	(Calamus_caryotoides	Kentiopsis_piersoniorum)))	(Heterospathe_cagayanensis	Dypsis_decaryi))	Hydriastele_microspadix))	(Geonoma_undata	Leopoldinia_pulchra))	(Prestoea_acuminata	(Oenocarpus_minor	Oenocarpus_bataua)))	Manicaria_saccifera)	(Iriartea_deltoidea	(Pseudophoenix_vinifera	Chamaedorea_seifrizii)))	(Nypa_fruticans	((Phoenix_dactylifera	(Serenoa_repens	Sabal_domingensis))	(Roystonea_regia	(Podococcus_barteri	(Orania_palindan	Sclerosperma_profizianum)))))))	(Attalea_speciosa	Bactris_major))))	Kingia_australis);
((Phoenix_dactylifera	((Sabal_domingensis	Serenoa_repens)	((((Sclerosperma_profizianum	Orania_palindan)	(Podococcus_barteri	Roystonea_regia))	((((Iriartea_deltoidea	(Reinhardtia_simplex	(Reinhardtia_latisecta	Reinhardtia_paiewonskiana)))	((Elaeis_guineensis	Elaeis_oleifera)	(Bactris_major	Attalea_speciosa)))	((Chamaedorea_seifrizii	Pseudophoenix_vinifera)	Calamus_caryotoides))	((Geonoma_undata	(Manicaria_saccifera	(Pelagodoxa_henryana	(((Burretiokentia_grandiflora	Dypsis_decaryi)	Heterospathe_cagayanensis)	((Hydriastele_microspadix	(Veitchia_spiralis	Kentiopsis_piersoniorum))	Dictyosperma_album)))))	(Leopoldinia_pulchra	(Prestoea_acuminata	(Oenocarpus_minor	Oenocarpus_bataua))))))	Nypa_fruticans)))	Kingia_australis);
(((((Reinhardtia_simplex	(Reinhardtia_latisecta	Reinhardtia_paiewonskiana))	((Bactris_major	(Attalea_speciosa	(Elaeis_guineensis	Elaeis_oleifera)))	((Iriartea_deltoidea	(Chamaedorea_seifrizii	Pseudophoenix_vinifera))	((((Geonoma_undata	(Leopoldinia_pulchra	Manicaria_saccifera))	(Pelagodoxa_henryana	(((((Calamus_caryotoides	Heterospathe_cagayanensis)	Veitchia_spiralis)	(Kentiopsis_piersoniorum	Hydriastele_microspadix))	Dictyosperma_album)	(Burretiokentia_grandiflora	Dypsis_decaryi))))	(Prestoea_acuminata	(Oenocarpus_minor	Oenocarpus_bataua)))	((Sclerosperma_profizianum	Orania_palindan)	(Podococcus_barteri	Roystonea_regia))))))	Nypa_fruticans)	((Sabal_domingensis	Serenoa_repens)	Phoenix_dactylifera))	Kingia_australis);
((Bactris_major	(Attalea_speciosa	(((((Iriartea_deltoidea	(Chamaedorea_seifrizii	Pseudophoenix_vinifera))	((((Hydriastele_microspadix	Heterospathe_cagayanensis)	(Dictyosperma_album	(((Burretiokentia_grandiflora	Dypsis_decaryi)	Veitchia_spiralis)	Kentiopsis_piersoniorum)))	((Oenocarpus_minor	Oenocarpus_bataua)	((Calamus_caryotoides	Geonoma_undata)	(Leopoldinia_pulchra	Manicaria_saccifera))))	(((Sclerosperma_profizianum	Orania_palindan)	(Podococcus_barteri	Roystonea_regia))	(Pelagodoxa_henryana	Prestoea_acuminata))))	(Nypa_fruticans	(Sabal_domingensis	(Serenoa_repens	Phoenix_dactylifera))))	(Reinhardtia_simplex	(Reinhardtia_latisecta	Reinhardtia_paiewonskiana)))	(Elaeis_guineensis	Elaeis_oleifera))))	Kingia_australis);
((Bactris_major	(Attalea_speciosa	((((Iriartea_deltoidea	(Chamaedorea_seifrizii	Pseudophoenix_vinifera))	(((((Prestoea_acuminata	(Oenocarpus_minor	Oenocarpus_bataua))	Manicaria_saccifera)	(((Hydriastele_microspadix	((Calamus_caryotoides	Heterospathe_cagayanensis)	(Dictyosperma_album	(((Burretiokentia_grandiflora	Dypsis_decaryi)	Veitchia_spiralis)	Kentiopsis_piersoniorum))))	Geonoma_undata)	Pelagodoxa_henryana))	Leopoldinia_pulchra)	(((Sclerosperma_profizianum	Orania_palindan)	(Podococcus_barteri	Roystonea_regia))	(Nypa_fruticans	(Phoenix_dactylifera	(Sabal_domingensis	Serenoa_repens))))))	(Reinhardtia_simplex	(Reinhardtia_latisecta	Reinhardtia_paiewonskiana)))	(Elaeis_guineensis	Elaeis_oleifera))))	Kingia_australis);
((Bactris_major	(Attalea_speciosa	(((((Calamus_caryotoides	(Iriartea_deltoidea	(Chamaedorea_seifrizii	Pseudophoenix_vinifera)))	(((Oenocarpus_minor	Oenocarpus_bataua)	(((Leopoldinia_pulchra	Manicaria_saccifera)	Geonoma_undata)	((Hydriastele_microspadix	(Heterospathe_cagayanensis	(Dictyosperma_album	(((Burretiokentia_grandiflora	Dypsis_decaryi)	Veitchia_spiralis)	Kentiopsis_piersoniorum))))	(Prestoea_acuminata	Pelagodoxa_henryana))))	(((Sclerosperma_profizianum	Orania_palindan)	(Podococcus_barteri	Roystonea_regia))	(Phoenix_dactylifera	(Sabal_domingensis	Serenoa_repens)))))	Nypa_fruticans)	(Reinhardtia_simplex	(Reinhardtia_latisecta	Reinhardtia_paiewonskiana)))	(Elaeis_guineensis	Elaeis_oleifera))))	Kingia_australis);
(((Elaeis_guineensis	Elaeis_oleifera)	((Bactris_major	Attalea_speciosa)	((Reinhardtia_simplex	(Reinhardtia_latisecta	Reinhardtia_paiewonskiana))	(((((Prestoea_acuminata	(Oenocarpus_minor	Oenocarpus_bataua))	((Geonoma_undata	(Dictyosperma_album	((Heterospathe_cagayanensis	((Burretiokentia_grandiflora	Dypsis_decaryi)	Veitchia_spiralis))	(Hydriastele_microspadix	Kentiopsis_piersoniorum))))	(Manicaria_saccifera	Pelagodoxa_henryana)))	(Leopoldinia_pulchra	(Iriartea_deltoidea	(Chamaedorea_seifrizii	Pseudophoenix_vinifera))))	(Nypa_fruticans	((Sclerosperma_profizianum	(Podococcus_barteri	(Orania_palindan	Roystonea_regia)))	(Phoenix_dactylifera	(Sabal_domingensis	Serenoa_repens)))))	Calamus_caryotoides))))	Kingia_australis);
((((((Reinhardtia_simplex	(Reinhardtia_latisecta	Reinhardtia_paiewonskiana))	(((((Prestoea_acuminata	(Oenocarpus_minor	Oenocarpus_bataua))	((Geonoma_undata	(((Dictyosperma_album	Hydriastele_microspadix)	(Heterospathe_cagayanensis	(Calamus_caryotoides	((Burretiokentia_grandiflora	Dypsis_decaryi)	Veitchia_spiralis))))	Kentiopsis_piersoniorum))	(Manicaria_saccifera	Pelagodoxa_henryana)))	(Leopoldinia_pulchra	(Chamaedorea_seifrizii	Pseudophoenix_vinifera)))	(((Roystonea_regia	Podococcus_barteri)	(Orania_palindan	Sclerosperma_profizianum))	((Sabal_domingensis	(Serenoa_repens	Phoenix_dactylifera))	Nypa_fruticans)))	Iriartea_deltoidea))	(Elaeis_guineensis	Elaeis_oleifera))	Attalea_speciosa)	Bactris_major)	Kingia_australis);
((((Phoenix_dactylifera	(Nypa_fruticans	(((Iriartea_deltoidea	(((Elaeis_guineensis	Elaeis_oleifera)	(Attalea_speciosa	Bactris_major))	(Reinhardtia_simplex	(Reinhardtia_latisecta	Reinhardtia_paiewonskiana))))	(((Geonoma_undata	(Pelagodoxa_henryana	((Burretiokentia_grandiflora	Dypsis_decaryi)	(Dictyosperma_album	((((Heterospathe_cagayanensis	Calamus_caryotoides)	Veitchia_spiralis)	Kentiopsis_piersoniorum)	Hydriastele_microspadix)))))	((Prestoea_acuminata	(Oenocarpus_minor	Oenocarpus_bataua))	Manicaria_saccifera))	(Leopoldinia_pulchra	(Chamaedorea_seifrizii	Pseudophoenix_vinifera))))	((Roystonea_regia	Podococcus_barteri)	(Orania_palindan	Sclerosperma_profizianum)))))	Serenoa_repens)	Sabal_domingensis)	Kingia_australis);
((Nypa_fruticans	((((Calamus_caryotoides	(((Elaeis_guineensis	Elaeis_oleifera)	(Attalea_speciosa	Bactris_major))	((Reinhardtia_simplex	(Reinhardtia_latisecta	Reinhardtia_paiewonskiana))	Iriartea_deltoidea)))	((((Oenocarpus_minor	Oenocarpus_bataua)	((Pelagodoxa_henryana	(((((Heterospathe_cagayanensis	Veitchia_spiralis)	Kentiopsis_piersoniorum)	Hydriastele_microspadix)	Dictyosperma_album)	(Burretiokentia_grandiflora	Dypsis_decaryi)))	(Manicaria_saccifera	(Leopoldinia_pulchra	Geonoma_undata))))	Prestoea_acuminata)	(Chamaedorea_seifrizii	Pseudophoenix_vinifera)))	((Roystonea_regia	Podococcus_barteri)	(Orania_palindan	Sclerosperma_profizianum)))	((Serenoa_repens	Sabal_domingensis)	Phoenix_dactylifera)))	Kingia_australis);
(((Reinhardtia_latisecta	Reinhardtia_paiewonskiana)	(((((((Calamus_caryotoides	Geonoma_undata)	((((Veitchia_spiralis	Kentiopsis_piersoniorum)	Hydriastele_microspadix)	(Dictyosperma_album	(Heterospathe_cagayanensis	(Burretiokentia_grandiflora	Dypsis_decaryi))))	(Pelagodoxa_henryana	Manicaria_saccifera)))	((Oenocarpus_minor	Oenocarpus_bataua)	Prestoea_acuminata))	(Leopoldinia_pulchra	(Iriartea_deltoidea	(Chamaedorea_seifrizii	Pseudophoenix_vinifera))))	((Elaeis_guineensis	Elaeis_oleifera)	(Attalea_speciosa	Bactris_major)))	(Nypa_fruticans	((((Roystonea_regia	Orania_palindan)	Podococcus_barteri)	Sclerosperma_profizianum)	((Serenoa_repens	Sabal_domingensis)	Phoenix_dactylifera))))	Reinhardtia_simplex))	Kingia_australis);
